# Supplementary material for: Gaze Duration Biases for Colours in Combination with Dissonant and Consonant Sounds: A Comparative Eye-Tracking Study with Orangutans
Source: PLoS One. 2015 Oct 14;10(10):e0139894. doi: 10.1371/journal.pone.0139894 (PMC4605782; doi:10.1371/journal.pone.0139894)
Supplement: S1 Data — (ZIP) [file pone.0139894.s004.zip › Plos ColourSound Data/Apes/Farben_Musik_U2_2/Rec 10/Rec 10-All-Data.tsv]

System Properties:
Operating System:	Microsoft Windows NT 6.1.7601 Service Pack 1
System User Name:	tobiiadmin
Machine Name:	LOE7690LAP
Data properties:
Recording name:	Rec 10
Recording date:	21.11.2013
Recording time:	11:34:11
Recording resolution:	1024 x 768
Export date:	09.03.2014
Export time:	12:20:06
Participant:	Victor_VP3
Filter settings:
Eye: Average
Validity: Normal
Fixation filter: Tobii fixation filter
Velocity threshold: 35
Distance threshold: 35
Timestamp	DateTimeStamp	DateTimeStampStartOffset	Number	GazePointXLeft	GazePointYLeft	CamXLeft	CamYLeft	DistanceLeft	PupilLeft	ValidityLeft	GazePointXRight	GazePointYRight	CamXRight	CamYRight	DistanceRight	PupilRight	ValidityRight	FixationIndex	GazePointX	GazePointY	Event	EventKey	Data1	Data2	Descriptor	StimuliName	StimuliID	MediaWidth	MediaHeight	MediaPosX	MediaPosY	MappedFixationPointX	MappedFixationPointY	FixationDuration	AoiIds	AoiNames	WebGroupImage	MappedGazeDataPointX	MappedGazeDataPointY	MicroSecondTimestamp	AbsoluteMicroSecondTimestamp
6	11:34:11.431	00:00:00.005	0	501,5164	427,4119	0,5600491	0,5045302	682,499	2,837958	0	478,6719	416,6934	0,3949679	0,5005302	678,7364	2,683142	0	1	490	422						No media	0	1024	768	0	0	509	408	5518	0	Content		490	422	5785	575856021
22	11:34:11.447	00:00:00.022	1	516,3171	382,3294	0,5602376	0,5045667	682,5352	2,717012	0	490,4913	387,9039	0,3953727	0,5002137	680,9482	2,817369	0	1	503	385						No media	0	1024	768	0	0	509	408	5518	0	Content		503	385	22408	575872644
39	11:34:11.464	00:00:00.039	2	506,0398	450,0364	0,5604252	0,5047122	682,6025	2,746738	0	503,2905	375,0607	0,395261	0,5006618	678,7042	2,745711	0	1	505	413						No media	0	1024	768	0	0	509	408	5518	0	Content		505	413	39030	575889266
56	11:34:11.481	00:00:00.055	3	526,7547	328,528	0,5613484	0,5046316	687,1419	2,631855	0	500,6609	362,2325	0,3954374	0,5008015	678,7278	2,744991	0	1	514	345						No media	0	1024	768	0	0	509	408	5518	0	Content		514	345	55779	575906015
72	11:34:11.497	00:00:00.072	4	509,1315	392,7523	0,5608024	0,5052111	682,4917	2,726887	0	484,2146	392,8598	0,3952478	0,501362	680,9482	2,800796	0	1	497	393						No media	0	1024	768	0	0	509	408	5518	0	Content		497	393	72398	575922634
89	11:34:11.514	00:00:00.089	5	490,2943	409,978	0,5609781	0,5052953	682,3961	2,775449	0	514,834	358,563	0,3960406	0,5006518	680,9482	2,824867	0	1	503	384						No media	0	1024	768	0	0	509	408	5518	0	Content		503	384	89020	575939256
106	11:34:11.531	00:00:00.105	6	491,0317	394,9188	0,5611636	0,5054084	682,4263	2,727622	0	489,4371	386,193	0,3959748	0,5010895	678,6454	2,818064	0	1	490	391						No media	0	1024	768	0	0	509	408	5518	0	Content		490	391	105655	575955891
122	11:34:11.547	00:00:00.122	7	492,325	388,0711	0,5613203	0,5055502	682,7036	2,739484	0	485,7153	377,1023	0,3957821	0,5014825	680,9482	2,806553	0	1	489	383						No media	0	1024	768	0	0	509	408	5518	0	Content		489	383	122391	575972627
139	11:34:11.564	00:00:00.139	8	501,1042	409,3878	0,5614262	0,5056662	682,6983	2,736601	0	515,8734	375,109	0,3964833	0,5007932	680,9482	2,73605	0	1	508	392						No media	0	1024	768	0	0	509	408	5518	0	Content		508	392	139011	575989247
156	11:34:11.581	00:00:00.155	9	514,9505	379,2063	0,5614714	0,5057058	682,6926	2,698854	0	504,9817	389,9404	0,396312	0,5011049	678,8481	2,817362	0	1	510	385						No media	0	1024	768	0	0	509	408	5518	0	Content		510	385	155645	576005881
172	11:34:11.597	00:00:00.172	10	511,0638	302,1067	0,5615374	0,5057169	682,7777	2,524916	0	517,5294	309,5099	0,3963788	0,5009801	678,915	2,541333	0	1	514	306						No media	0	1024	768	0	0	509	408	5518	0	Content		514	306	172254	576022490
189	11:34:11.614	00:00:00.189	11	535,4676	289,2822	0,5615255	0,5056254	682,8237	2,446434	0	521,1959	358,1185	0,3963861	0,5007963	678,9918	2,562976	0	1	528	324						No media	0	1024	768	0	0	509	408	5518	0	Content		528	324	189001	576039237
206	11:34:11.631	00:00:00.205	12	-1024	-768	-1	-1	-1	-1	4	-1024	-768	-1	-1	-1	-1	4	1	0	0						No media	0	1024	768	0	0	509	408	5518	0	Content		0	0	205635	576055871
222	11:34:11.647	00:00:00.222	13	506,2019	367,7917	0,5613967	0,5055276	683,1514	2,66617	0	499,2472	389,7657	0,3962793	0,5006598	679,119	2,764267	0	1	503	379						No media	0	1024	768	0	0	509	408	5518	0	Content		503	379	222248	576072484
239	11:34:11.664	00:00:00.238	14	483,3925	426,3434	0,5613337	0,5055047	683,2712	2,849483	0	495,075	397,2304	0,3962104	0,5006656	679,1704	2,798533	0	1	489	412						No media	0	1024	768	0	0	509	408	5518	0	Content		489	412	238871	576089107
256	11:34:11.681	00:00:00.255	15	484,896	424,0267	0,5612382	0,5054093	683,2826	2,748788	0	499,6037	392,6129	0,396122	0,5006502	679,4019	2,690037	0	1	492	408						No media	0	1024	768	0	0	509	408	5518	0	Content		492	408	255627	576105863
272	11:34:11.697	00:00:00.272	16	506,4581	393,6882	0,561102	0,5053666	683,3275	2,69704	0	530,9128	357,0926	0,3960098	0,5002605	679,4019	2,706121	0	1	519	375						No media	0	1024	768	0	0	509	408	5518	0	Content		519	375	272243	576122479
289	11:34:11.714	00:00:00.288	17	517,452	381,6959	0,5609702	0,5053451	683,2674	2,681572	0	494,4624	376,1878	0,3958745	0,5005454	679,5308	2,720546	0	1	506	379						No media	0	1024	768	0	0	509	408	5518	0	Content		506	379	288865	576139101
306	11:34:11.731	00:00:00.305	18	515,6211	383,7243	0,5608283	0,5053306	683,3888	2,694785	0	502,4834	408,5753	0,3957329	0,5002722	679,5308	2,737929	0	1	509	396						No media	0	1024	768	0	0	509	408	5518	0	Content		509	396	305777	576156013
322	11:34:11.747	00:00:00.322	19	514,6099	378,5023	0,5606714	0,5053335	683,5648	2,601456	0	511,6456	368,2039	0,3955635	0,5006742	679,5838	2,606889	0	1	513	373						No media	0	1024	768	0	0	509	408	5518	0	Content		513	373	322394	576172630
339	11:34:11.764	00:00:00.339	20	490,5399	426,1027	0,5604578	0,5053415	683,4661	2,732486	0	485,3103	353,6451	0,395371	0,5007085	679,6895	2,694602	0	1	488	390						No media	0	1024	768	0	0	509	408	5518	0	Content		488	390	339024	576189260
356	11:34:11.781	00:00:00.355	21	505,5895	397,9509	0,5602791	0,5052649	683,5721	2,621246	0	498,7782	387,7348	0,3951507	0,5007285	679,5628	2,642317	0	1	502	393						No media	0	1024	768	0	0	509	408	5518	0	Content		502	393	355647	576205883
372	11:34:11.797	00:00:00.372	22	491,0206	400,6957	0,5600737	0,5052456	683,6052	2,69255	0	495,5675	419,5682	0,3949404	0,5004127	679,5628	2,686011	0	1	493	410						No media	0	1024	768	0	0	509	408	5518	0	Content		493	410	372400	576222636
389	11:34:11.814	00:00:00.389	23	523,0408	376,4869	0,5598708	0,5051871	683,4709	2,550309	0	494,9904	389,167	0,3947775	0,5008156	679,6955	2,628355	0	1	509	383						No media	0	1024	768	0	0	509	408	5518	0	Content		509	383	389028	576239264
394	11:34:11.819																				MovieStart	128	0	0	Untertest2.avi
406	11:34:11.831	00:00:00.405	24	513,2507	372,1678	0,5597464	0,5051456	683,603	2,535134	0	479,8333	395,2807	0,3945822	0,5008435	679,6512	2,700063	0	1	497	384						Untertest2.avi	0	880	547	72	111	437	297	5518	0	Content		425	273	405655	576255891
422	11:34:11.847	00:00:00.422	25	495,2432	425,6941	0,5595702	0,5051056	683,5425	2,694974	0	495,2669	370,6853	0,3944103	0,5005249	679,6512	2,563224	0	1	495	398						Untertest2.avi	0	880	547	72	111	437	297	5518	0	Content		423	287	422282	576272518
439	11:34:11.864	00:00:00.439	26	487,4311	376,9938	0,5594548	0,5046647	683,5385	2,552805	0	523,7774	344,6519	0,3942946	0,500919	679,5707	2,570304	0	1	506	361						Untertest2.avi	0	880	547	72	111	437	297	5518	0	Content		434	250	439034	576289270
456	11:34:11.881	00:00:00.455	27	490,7239	446,1177	0,5593645	0,5050306	683,4742	2,672931	0	526,9139	358,4265	0,3942059	0,5009336	679,5292	2,559608	0	1	509	402						Untertest2.avi	0	880	547	72	111	437	297	5518	0	Content		437	291	455658	576305894
472	11:34:11.897	00:00:00.472	28	509,923	350,1747	0,5593355	0,5050565	683,5472	2,562131	0	512,1026	364,1951	0,394141	0,5009947	679,6238	2,580858	0	1	511	357						Untertest2.avi	0	880	547	72	111	437	297	5518	0	Content		439	246	472284	576322520
489	11:34:11.914	00:00:00.488	29	507,557	386,4476	0,5593351	0,5050859	683,5343	2,592422	0	527,5712	338,7451	0,3941328	0,5010058	679,6959	2,527628	0	1	518	363						Untertest2.avi	0	880	547	72	111	437	297	5518	0	Content		446	252	488911	576339147
506	11:34:11.931	00:00:00.505	30	501,5996	392,5327	0,5593525	0,5051106	683,4999	2,604234	0	503,95	361,1712	0,3941592	0,5009927	679,6261	2,647033	0	1	503	377						Untertest2.avi	0	880	547	72	111	437	297	5518	0	Content		431	266	505665	576355901
522	11:34:11.947	00:00:00.522	31	509,9609	369,7523	0,5593964	0,5051636	683,4155	2,618176	0	-1024	-768	-1	-1	-1	-1	4	1	510	370						Untertest2.avi	0	880	547	72	111	437	297	5518	0	Content		438	259	522291	576372527
539	11:34:11.964	00:00:00.538	32	488,2929	413,2067	0,5594494	0,5048057	683,4116	2,712607	0	535,223	361,6783	0,3942743	0,5005359	679,6262	2,568877	0	1	512	387						Untertest2.avi	0	880	547	72	111	437	297	5518	0	Content		440	276	538914	576389150
556	11:34:11.981	00:00:00.555	33	502,4594	415,9898	0,5594948	0,5053465	683,4907	2,70519	0	509,9382	363,0637	0,3943133	0,5010343	679,712	2,712369	0	1	506	390						Untertest2.avi	0	880	547	72	111	437	297	5518	0	Content		434	279	555542	576405778
572	11:34:11.997	00:00:00.572	34	494,2547	387,1772	0,5594977	0,5055236	683,598	2,68651	0	503,1198	373,887	0,3943407	0,501147	679,7672	2,713141	0	1	499	381						Untertest2.avi	0	880	547	72	111	437	297	5518	0	Content		427	270	572298	576422534
589	11:34:12.014	00:00:00.588	35	486,4968	434,5641	0,5595057	0,5057325	683,777	2,823253	0	511,9207	376,3098	0,3943447	0,5012724	679,9381	2,703119	0	1	499	405						Untertest2.avi	0	880	547	72	111	437	297	5518	0	Content		427	294	588925	576439161
606	11:34:12.031	00:00:00.605	36	484,5393	244,6269	0,5602446	0,505581	688,6353	2,320735	0	492,9355	310,821	0,3935902	0,5018165	684,683	2,564891	0	1	489	278						Untertest2.avi	0	880	547	72	111	437	297	5518	0	Content		417	167	605552	576455788
622	11:34:12.047	00:00:00.622	37	480,0745	256,4281	0,5595137	0,5062115	683,9726	2,303374	0	489,3798	310,6336	0,3943788	0,501691	680,0076	2,572047	0	1	485	284						Untertest2.avi	0	880	547	72	111	437	297	5518	0	Content		413	173	622177	576472413
639	11:34:12.064	00:00:00.638	38	-1024	-768	-1	-1	-1	-1	4	-1024	-768	-1	-1	-1	-1	4	1	0	0						Untertest2.avi	0	880	547	72	111	437	297	5518	0	Content		-72	-111	638932	576489168
656	11:34:12.081	00:00:00.655	39	504,8234	386,8564	0,5593981	0,5062879	684,0378	2,806277	0	482,8834	414,2114	0,3943591	0,5020894	680,3467	2,901262	0	1	494	401						Untertest2.avi	0	880	547	72	111	437	297	5518	0	Content		422	290	655561	576505797
672	11:34:12.097	00:00:00.672	40	530,2892	399,6534	0,5593548	0,5068647	684,2629	2,692615	0	498,5879	404,2779	0,3943546	0,5023026	680,5243	2,91805	0	1	514	402						Untertest2.avi	0	880	547	72	111	437	297	5518	0	Content		442	291	672188	576522424
689	11:34:12.114	00:00:00.688	41	519,9326	406,1385	0,5592809	0,5069684	684,4955	2,798215	0	510,5292	381,2918	0,3943083	0,5024034	680,7722	2,852529	0	1	515	394						Untertest2.avi	0	880	547	72	111	437	297	5518	0	Content		443	283	688816	576539052
706	11:34:12.131	00:00:00.705	42	502,4714	418,9841	0,5591947	0,5069901	684,7595	2,886834	0	500,1639	376,385	0,3942792	0,5028018	680,7722	2,871676	0	1	501	398						Untertest2.avi	0	880	547	72	111	437	297	5518	0	Content		429	287	705569	576555805
722	11:34:12.147	00:00:00.722	43	491,7935	430,5281	0,5591055	0,50696	684,9833	2,939931	0	510,8989	404,446	0,3941483	0,5019968	680,7722	2,913856	0	1	501	417						Untertest2.avi	0	880	547	72	111	437	297	5518	0	Content		429	306	722194	576572430
739	11:34:12.164	00:00:00.738	44	514,9443	391,3947	0,5590225	0,5068899	685,1046	2,787577	0	499,3721	394,1284	0,3941371	0,502283	681,2367	2,918019	0	1	507	393						Untertest2.avi	0	880	547	72	111	437	297	5518	0	Content		435	282	738824	576589060
755	11:34:12.180	00:00:00.755	45	532,6745	367,6442	0,5589321	0,50682	685,2219	2,725909	0	509,235	396,0929	0,3940788	0,5021425	681,4175	2,91022	0	1	521	382						Untertest2.avi	0	880	547	72	111	437	297	5518	0	Content		449	271	755451	576605687
772	11:34:12.197	00:00:00.772	46	485,7422	464,5366	0,5588316	0,506335	685,2178	3,004126	0	517,2041	378,1177	0,3940413	0,5020573	681,5244	2,813145	0	1	501	421						Untertest2.avi	0	880	547	72	111	437	297	5518	0	Content		429	310	772203	576622439
789	11:34:12.214	00:00:00.788	47	486,3912	431,0604	0,5587615	0,5065736	685,4266	2,827755	0	502,2908	382,3246	0,3940141	0,5019835	681,5859	2,800182	0	1	494	407						Untertest2.avi	0	880	547	72	111	437	297	5518	0	Content		422	296	788829	576639065
805	11:34:12.230	00:00:00.805	48	541,9467	378,4702	0,5586987	0,5061479	685,4225	2,699392	0	511,9717	377,1589	0,3939867	0,5019397	681,6657	2,74419	0	1	527	378						Untertest2.avi	0	880	547	72	111	437	297	5518	0	Content		455	267	805457	576655693
822	11:34:12.247	00:00:00.822	49	506,4146	404,4023	0,5586833	0,5065321	685,6084	2,680867	0	505,887	380,9775	0,3939729	0,5019296	681,8079	2,763711	0	1	506	393						Untertest2.avi	0	880	547	72	111	437	297	5518	0	Content		434	282	822085	576672321
839	11:34:12.264	00:00:00.838	50	510,1776	382,3604	0,5586723	0,5065271	685,7404	2,741297	0	499,8325	375,1723	0,3939754	0,501904	681,8157	2,763655	0	1	505	379						Untertest2.avi	0	880	547	72	111	437	297	5518	0	Content		433	268	838837	576689073
855	11:34:12.280	00:00:00.855	51	492,1089	439,2971	0,5586748	0,5064763	685,7589	2,768694	0	512,1206	369,5262	0,3939916	0,5018721	681,8903	2,635747	0	1	502	404						Untertest2.avi	0	880	547	72	111	437	297	5518	0	Content		430	293	855467	576705703
872	11:34:12.297	00:00:00.872	52	505,8753	383,3498	0,5586807	0,5060936	685,7549	2,601774	0	513,5449	379,9503	0,3940204	0,5018291	681,9842	2,69083	0	1	510	382						Untertest2.avi	0	880	547	72	111	437	297	5518	0	Content		438	271	872094	576722330
889	11:34:12.314	00:00:00.888	53	510,2692	361,6521	0,5586943	0,5060936	685,7549	2,484668	0	482,5558	423,6142	0,3940543	0,5018119	682,0018	2,772346	0	1	496	393						Untertest2.avi	0	880	547	72	111	437	297	5518	0	Content		424	282	888723	576738959
905	11:34:12.330	00:00:00.905	54	501,6308	417,8182	0,5587375	0,5064761	685,8572	2,675133	0	501,8023	394,77	0,3940655	0,5018215	682,0403	2,683003	0	1	502	406						Untertest2.avi	0	880	547	72	111	437	297	5518	0	Content		430	295	905473	576755709
922	11:34:12.347	00:00:00.922	55	557,2057	366,0249	0,558753	0,5061362	685,8532	2,484097	0	523,7507	373,8382	0,3940969	0,5018206	682,0369	2,556494	0	1	540	370						Untertest2.avi	0	880	547	72	111	437	297	5518	0	Content		468	259	922100	576772336
939	11:34:12.364	00:00:00.938	56	523,6522	394,9196	0,5588196	0,5069257	685,8572	2,600774	0	487,0598	399,6304	0,3941291	0,5018103	681,9998	2,650906	0	1	505	397						Untertest2.avi	0	880	547	72	111	437	297	5518	0	Content		433	286	938728	576788964
955	11:34:12.380	00:00:00.955	57	508,1919	342,6573	0,5588483	0,506498	685,9787	2,585643	0	497,496	377,0643	0,3941627	0,5017635	682,1002	2,6081	0	1	503	360						Untertest2.avi	0	880	547	72	111	437	297	5518	0	Content		431	249	955355	576805591
972	11:34:12.397	00:00:00.972	58	503,7162	400,407	0,5589138	0,5061122	685,9747	2,618711	0	513,2335	391,7711	0,3942235	0,501649	681,9827	2,574269	0	1	508	396						Untertest2.avi	0	880	547	72	111	437	297	5518	0	Content		436	285	972107	576822343
989	11:34:12.414	00:00:00.988	59	514,9307	308,8292	0,5601463	0,506156	693,4678	2,397654	0	503,1323	338,5608	0,3943539	0,5016072	681,8871	2,463788	0	1	509	324						Untertest2.avi	0	880	547	72	111	437	297	5518	0	Content		437	213	988735	576838971
1005	11:34:12.430	00:00:01.005	60	-1024	-768	-1	-1	-1	-1	4	472,1495	394,4839	0,3944533	0,50157	681,9075	2,525881	0	1	472	394						Untertest2.avi	0	880	547	72	111	437	297	5518	0	Content		400	283	1005363	576855599
1022	11:34:12.447	00:00:01.022	61	-1024	-768	-1	-1	-1	-1	4	-1024	-768	-1	-1	-1	-1	4	1	0	0						Untertest2.avi	0	880	547	72	111	437	297	5518	0	Content		-72	-111	1022117	576872353
1039	11:34:12.464	00:00:01.038	62	500,5397	406,3164	0,5593543	0,5064919	685,8386	2,56989	0	500,1659	406,1452	0,3946648	0,5014735	681,886	2,570928	0	1	500	406						Untertest2.avi	0	880	547	72	111	437	297	5518	0	Content		428	295	1038743	576888979
1055	11:34:12.480	00:00:01.055	63	514,5683	378,5996	0,5601983	0,5061336	690,493	2,500565	0	475,315	432,8333	0,3947668	0,5014545	681,7565	2,654445	0	1	495	406						Untertest2.avi	0	880	547	72	111	437	297	5518	0	Content		423	295	1055372	576905608
1072	11:34:12.497	00:00:01.071	64	544,2362	346,1245	0,5595952	0,5064612	685,6429	2,389921	0	527,9813	355,1192	0,3948505	0,5014094	681,6666	2,432067	0	1	536	351						Untertest2.avi	0	880	547	72	111	437	297	5518	0	Content		464	240	1071999	576922235
1089	11:34:12.514	00:00:01.088	65	486,3743	450,5956	0,5596527	0,5063869	685,5024	2,614777	0	511,6727	365,4606	0,3949082	0,5013472	681,6453	2,501487	0	1	499	408						Untertest2.avi	0	880	547	72	111	437	297	5518	0	Content		427	297	1088750	576938986
1105	11:34:12.530	00:00:01.105	66	506,5193	408,2435	0,5597142	0,5063384	685,4274	2,573213	0	519,373	354,8322	0,3949658	0,5012812	681,456	2,38963	0	1	513	382						Untertest2.avi	0	880	547	72	111	437	297	5518	0	Content		441	271	1105375	576955611
1122	11:34:12.547	00:00:01.122	67	496,0548	448,3436	0,5597544	0,5063083	685,3441	2,627841	0	506,3556	359,2742	0,3949779	0,5015793	681,456	2,424317	0	1	501	404						Untertest2.avi	0	880	547	72	111	437	297	5518	0	Content		429	293	1122004	576972240
1139	11:34:12.564	00:00:01.138	68	475,177	453,5032	0,5597941	0,5063416	685,3018	2,672682	0	509,8522	348,8805	0,3950099	0,5012661	681,3571	2,49999	0	1	493	401						Untertest2.avi	0	880	547	72	111	437	297	5518	0	Content		421	290	1138631	576988867
1155	11:34:12.580	00:00:01.155	69	494,7024	387,9773	0,5598509	0,5064268	685,2966	2,521466	0	517,856	365,1154	0,3950463	0,5013486	681,4253	2,404937	0	1	506	377						Untertest2.avi	0	880	547	72	111	437	297	5518	0	Content		434	266	1155384	577005620
1172	11:34:12.597	00:00:01.172	70	496,6829	404,4198	0,5599148	0,506581	685,2454	2,511378	0	522,2383	335,4175	0,395099	0,5014933	681,3311	2,334688	0	1	509	370						Untertest2.avi	0	880	547	72	111	437	297	5518	0	Content		437	259	1172011	577022247
1189	11:34:12.614	00:00:01.188	71	548,5561	329,3975	0,5600021	0,5067445	685,1846	2,341346	0	497,0368	384,2022	0,3951508	0,501599	681,3428	2,482622	0	1	523	357						Untertest2.avi	0	880	547	72	111	437	297	5518	0	Content		451	246	1188640	577038876
1205	11:34:12.630	00:00:01.205	72	545,8066	389,0532	0,5600441	0,5068436	685,1625	2,40508	0	494,9937	398,1337	0,3951869	0,501678	681,3247	2,540725	0	1	520	394						Untertest2.avi	0	880	547	72	111	437	297	5518	0	Content		448	283	1205268	577055504
1222	11:34:12.647	00:00:01.222	73	512,716	390,9865	0,5600806	0,5069042	685,1317	2,459038	0	497,6848	370,9323	0,3952461	0,5013328	681,3248	2,373786	0	1	505	381						Untertest2.avi	0	880	547	72	111	437	297	5518	0	Content		433	270	1222021	577072257
1239	11:34:12.664	00:00:01.238	74	522,8456	401,2834	0,5600922	0,5069224	685,0988	2,470881	0	506,8785	368,9929	0,3952441	0,5017755	681,1665	2,429318	0	1	515	385						Untertest2.avi	0	880	547	72	111	437	297	5518	0	Content		443	274	1238649	577088885
1255	11:34:12.680	00:00:01.255	75	518,868	393,1028	0,5600876	0,5069011	685,124	2,468341	0	512,0593	341,8751	0,3952374	0,5017123	681,1588	2,418865	0	1	515	367						Untertest2.avi	0	880	547	72	111	437	297	5518	0	Content		443	256	1255276	577105512
1272	11:34:12.697	00:00:01.271	76	525,6619	372,7792	0,5600699	0,5068632	685,1142	2,399299	0	489,925	382,6307	0,3951909	0,5012373	681,1588	2,50153	0	1	508	378						Untertest2.avi	0	880	547	72	111	437	297	5518	0	Content		436	267	1271902	577122138
1289	11:34:12.714	00:00:01.288	77	524,3311	386,4314	0,5600335	0,5068101	685,0611	2,467719	0	522,2365	371,8712	0,3951727	0,5015333	681,1908	2,429902	0	1	523	379						Untertest2.avi	0	880	547	72	111	437	297	5518	0	Content		451	268	1288654	577138890
1305	11:34:12.730	00:00:01.305	78	513,0501	353,0558	0,5600028	0,5067214	685,0679	2,382861	0	505,2306	392,0153	0,3951281	0,5014612	681,1909	2,487454	0	1	509	373						Untertest2.avi	0	880	547	72	111	437	297	5518	0	Content		437	262	1305283	577155519
1322	11:34:12.747	00:00:01.321	79	489,6873	395,1598	0,5599285	0,5066581	684,9786	2,426781	0	512,6148	392,94	0,3950764	0,501355	681,1342	2,450265	0	1	501	394						Untertest2.avi	0	880	547	72	111	437	297	5518	0	Content		429	283	1321540	577171776
1338	11:34:12.763	00:00:01.338	80	481,7726	458,9019	0,5598687	0,5065785	685,1005	2,558395	0	528,7313	359,007	0,3950273	0,5013217	681,1326	2,429999	0	1	505	409						Untertest2.avi	0	880	547	72	111	437	297	5518	0	Content		433	298	1338164	577188400
1355	11:34:12.780	00:00:01.354	81	491,5569	512,7936	0,5598244	0,5061894	685,0966	2,749486	0	494,7641	398,5255	0,3949824	0,5013495	681,14	2,469601	0	1	493	456						Untertest2.avi	0	880	547	72	111	437	297	5518	0	Content		421	345	1354910	577205146
1372	11:34:12.797	00:00:01.371	82	497,6176	423,6886	0,5597486	0,5065584	685,0775	2,584029	0	502,3448	345,2795	0,3949315	0,5014401	681,2271	2,44259	0	1	500	384						Untertest2.avi	0	880	547	72	111	437	297	5518	0	Content		428	273	1371532	577221768
1388	11:34:12.813	00:00:01.388	83	502,7603	454,5927	0,5597004	0,5065214	685,0626	2,49222	0	500,1252	385,8833	0,3948748	0,5014465	681,24	2,417954	0	1	501	420						Untertest2.avi	0	880	547	72	111	437	297	5518	0	Content		429	309	1388154	577238390
1405	11:34:12.830	00:00:01.404	84	529,1271	322,8452	0,5596472	0,5064489	685,1662	2,389254	0	523,28	329,6841	0,3948183	0,5014203	681,2611	2,397102	0	1	526	326						Untertest2.avi	0	880	547	72	111	437	297	5518	0	Content		454	215	1404776	577255012
1422	11:34:12.847	00:00:01.421	85	497,6126	428,9109	0,5595855	0,5063982	685,1883	2,554261	0	534,9991	363,8377	0,394745	0,5013618	681,2793	2,414508	0	1	516	396						Untertest2.avi	0	880	547	72	111	437	297	5518	0	Content		444	285	1421522	577271758
1438	11:34:12.863	00:00:01.438	86	541,1439	352,6512	0,5595171	0,5063721	685,1318	2,342015	0	473,013	443,7068	0,394676	0,5016447	681,2794	2,538547	0	1	507	398						Untertest2.avi	0	880	547	72	111	437	297	5518	0	Content		435	287	1438144	577288380
1455	11:34:12.880	00:00:01.454	87	515,9902	413,9157	0,5594214	0,5063756	685,1691	2,507747	0	510,5275	387,2756	0,3945933	0,5013487	681,3227	2,449459	0	1	513	401						Untertest2.avi	0	880	547	72	111	437	297	5518	0	Content		441	290	1454763	577304999
1471	11:34:12.896	00:00:01.471	88	529,589	367,9214	0,5593467	0,5067182	685,1691	2,41301	0	533,0299	360,5635	0,394536	0,5013744	681,3746	2,467748	0	1	531	364						Untertest2.avi	0	880	547	72	111	437	297	5518	0	Content		459	253	1471384	577321620
1488	11:34:12.913	00:00:01.488	89	520,0336	398,7104	0,5592879	0,5063509	685,1112	2,477749	0	507,7128	400,589	0,3944987	0,5014296	681,3835	2,476495	0	1	514	400						Untertest2.avi	0	880	547	72	111	437	297	5518	0	Content		442	289	1488130	577338366
1505	11:34:12.930	00:00:01.504	90	532,4774	358,0777	0,5592518	0,5063257	685,1893	2,343406	0	524,6669	333,8802	0,3944625	0,5010888	681,3835	2,402634	0	1	529	346						Untertest2.avi	0	880	547	72	111	437	297	5518	0	Content		457	235	1504752	577354988
1521	11:34:12.946	00:00:01.521	91	536,9497	369,091	0,5592184	0,5062959	685,196	2,406191	0	487,9992	388,7415	0,3944287	0,5014765	681,2632	2,546149	0	1	512	379						Untertest2.avi	0	880	547	72	111	437	297	5518	0	Content		440	268	1521375	577371611
1538	11:34:12.963	00:00:01.537	92	520,7629	385,5633	0,5592089	0,5062332	685,2263	2,488142	0	542,4297	298,9246	0,3944152	0,501503	681,2344	2,380412	0	1	532	342						Untertest2.avi	0	880	547	72	111	437	297	5518	0	Content		460	231	1537996	577388232
1555	11:34:12.980	00:00:01.554	93	515,3383	401,6248	0,5591918	0,5062249	685,1893	2,48427	0	488,2625	397,7938	0,3944024	0,5015029	681,2194	2,463396	0	1	502	400						Untertest2.avi	0	880	547	72	111	437	297	5518	0	Content		430	289	1554743	577404979
1571	11:34:12.996	00:00:01.571	94	528,4675	404,2999	0,559188	0,5062262	685,218	2,45281	0	490,1476	394,3972	0,3943985	0,5015137	681,303	2,524854	0	1	509	399						Untertest2.avi	0	880	547	72	111	437	297	5518	0	Content		437	288	1571367	577421603
1588	11:34:13.013	00:00:01.587	95	496,5625	434,925	0,5592102	0,5062349	685,1657	2,614897	0	506,5737	394,8629	0,3944211	0,5015148	681,3	2,419581	0	1	502	415						Untertest2.avi	0	880	547	72	111	437	297	5518	0	Content		430	304	1587987	577438223
1605	11:34:13.030	00:00:01.604	96	547,8128	348,8867	0,5592614	0,5062434	685,2161	2,425233	0	526,4935	347,8968	0,3944881	0,5015091	681,3733	2,488065	0	1	537	348						Untertest2.avi	0	880	547	72	111	437	297	5518	0	Content		465	237	1604609	577454845
1621	11:34:13.046	00:00:01.621	97	515,7418	415,221	0,5593572	0,506295	685,1983	2,507421	0	483,3187	410,4149	0,3945923	0,5018671	681,3733	2,629904	0	1	500	413						Untertest2.avi	0	880	547	72	111	437	297	5518	0	Content		428	302	1621353	577471589
1638	11:34:13.063	00:00:01.637	98	513,6652	389,445	0,5594766	0,506363	685,3885	2,458715	0	521,5779	397,6021	0,3946907	0,5015358	681,4536	2,478943	0	1	518	394						Untertest2.avi	0	880	547	72	111	437	297	5518	0	Content		446	283	1637975	577488211
1655	11:34:13.080	00:00:01.654	99	524,8478	386,0839	0,5596058	0,5064848	685,2762	2,45635	0	545,9183	404,4516	0,3948176	0,5015731	681,316	2,357721	0	1	535	395						Untertest2.avi	0	880	547	72	111	437	297	5518	0	Content		463	284	1654598	577504834
1671	11:34:13.096	00:00:01.671	100	533,2526	366,6384	0,5596894	0,5065742	685,1419	2,443851	0	502,8991	398,9265	0,3949255	0,501583	681,2057	2,473369	0	1	518	383						Untertest2.avi	0	880	547	72	111	437	297	5518	0	Content		446	272	1671221	577521457
1688	11:34:13.113	00:00:01.687	101	533,8965	372,7755	0,5597863	0,5065999	685,1311	2,405721	0	520,9592	354,9948	0,3950368	0,501591	681,3778	2,4381	0	1	527	364						Untertest2.avi	0	880	547	72	111	437	297	5518	0	Content		455	253	1687967	577538203
1705	11:34:13.130	00:00:01.704	102	525,2749	373,434	0,5598862	0,5066605	685,2048	2,425092	0	511,7387	387,575	0,3951157	0,5015846	681,3135	2,473979	0	1	519	381						Untertest2.avi	0	880	547	72	111	437	297	5518	0	Content		447	270	1704588	577554824
1721	11:34:13.146	00:00:01.721	103	500,8609	419,6873	0,5599499	0,5067077	685,1945	2,566114	0	501,0144	392,4617	0,3951655	0,5016035	681,3922	2,424941	0	1	501	406						Untertest2.avi	0	880	547	72	111	437	297	5518	0	Content		429	295	1721210	577571446
1738	11:34:13.163	00:00:01.737	104	494,7393	425,1562	0,5599965	0,5067528	685,1708	2,567264	0	494,5403	380,0803	0,3951931	0,5016595	681,4026	2,481754	0	1	495	403						Untertest2.avi	0	880	547	72	111	437	297	5518	0	Content		423	292	1737955	577588191
1755	11:34:13.180	00:00:01.754	105	520,1047	367,4023	0,5600066	0,506815	685,1434	2,396558	0	521,6096	377,4812	0,3951904	0,5017365	681,2778	2,474911	0	1	521	372						Untertest2.avi	0	880	547	72	111	437	297	5518	0	Content		449	261	1754576	577604812
1771	11:34:13.196	00:00:01.771	106	552,9976	323,3253	0,5600023	0,5068452	685,0711	2,279793	0	511,3347	400,9019	0,3951771	0,5018162	681,2426	2,527114	0	1	532	362						Untertest2.avi	0	880	547	72	111	437	297	5518	0	Content		460	251	1771197	577621433
1788	11:34:13.213	00:00:01.787	107	524,3559	383,3405	0,5599924	0,5068877	685,0851	2,456935	0	514,7808	370,9527	0,3951609	0,5018673	681,2163	2,482624	0	1	520	377						Untertest2.avi	0	880	547	72	111	437	297	5518	0	Content		448	266	1787819	577638055
1805	11:34:13.230	00:00:01.804	108	517,6249	411,7823	0,5599917	0,5069212	685,1014	2,535655	0	518,4903	367,6668	0,3951521	0,5019382	681,2403	2,465898	0	1	518	390						Untertest2.avi	0	880	547	72	111	437	297	5518	0	Content		446	279	1804565	577654801
1821	11:34:13.246	00:00:01.821	109	503,9172	378,7798	0,5599847	0,5069463	685,0488	2,460723	0	498,5493	387,5038	0,395139	0,5019918	681,2842	2,47691	0	1	501	383						Untertest2.avi	0	880	547	72	111	437	297	5518	0	Content		429	272	1821182	577671418
1838	11:34:13.263	00:00:01.837	110	500,7662	411,0344	0,5599753	0,5069782	684,9999	2,522993	0	496,3403	362,1932	0,395135	0,5020537	681,2376	2,439867	0	1	499	387						Untertest2.avi	0	880	547	72	111	437	297	5518	0	Content		427	276	1837805	577688041
1854	11:34:13.279	00:00:01.854	111	511,007	408,8829	0,5599645	0,5070122	684,965	2,526286	0	554,4182	384,9147	0,3951307	0,5023735	681,2376	2,427543	0	1	533	397						Untertest2.avi	0	880	547	72	111	437	297	5518	0	Content		461	286	1854427	577704663
1871	11:34:13.296	00:00:01.871	112	535,8595	397,6951	0,5599585	0,507023	684,9056	2,428654	0	495,8778	399,3012	0,3951194	0,5020856	681,1423	2,447666	0	1	516	398						Untertest2.avi	0	880	547	72	111	437	297	5518	0	Content		444	287	1871173	577721409
1888	11:34:13.313	00:00:01.887	113	536,8188	399,5595	0,5599317	0,5071075	685,0485	2,488284	0	500,5229	366,8539	0,395095	0,5024269	681,1423	2,456825	0	1	519	383						Untertest2.avi	0	880	547	72	111	437	297	5518	0	Content		447	272	1887793	577738029
1904	11:34:13.329	00:00:01.904	114	506,1735	408,3563	0,559905	0,5071381	684,951	2,525471	0	504,9141	401,3449	0,3950682	0,5021595	681,1226	2,490077	0	1	506	405						Untertest2.avi	0	880	547	72	111	437	297	5518	0	Content		434	294	1904415	577754651
1921	11:34:13.346	00:00:01.921	115	501,7737	400,6816	0,5598539	0,5071381	684,9133	2,433828	0	494,9423	389,7096	0,3950008	0,5025789	681,1226	2,501975	0	1	498	395						Untertest2.avi	0	880	547	72	111	437	297	5518	0	Content		426	284	1921035	577771271
1938	11:34:13.363	00:00:01.937	116	533,1143	405,2376	0,5598139	0,5071472	684,9026	2,482646	0	-1024	-768	-1	-1	-1	-1	4	1	533	405						Untertest2.avi	0	880	547	72	111	437	297	5518	0	Content		461	294	1937781	577788017
1954	11:34:13.379	00:00:01.954	117	516,9653	424,3426	0,5597821	0,5071315	684,9887	2,497523	0	506,0107	370,9598	0,3949489	0,5018787	681,1226	2,46603	0	1	511	398						Untertest2.avi	0	880	547	72	111	437	297	5518	0	Content		439	287	1954401	577804637
1971	11:34:13.396	00:00:01.971	118	508,3455	393,4838	0,5597734	0,507115	684,9691	2,495869	0	515,2633	393,7328	0,3949331	0,5022131	681,0258	2,345251	0	1	512	394						Untertest2.avi	0	880	547	72	111	437	297	5518	0	Content		440	283	1971023	577821259
1988	11:34:13.413	00:00:01.987	119	500,5246	425,9219	0,5597748	0,5070985	684,9971	2,581812	0	495,2422	380,523	0,394938	0,5022266	681,0231	2,450912	0	1	498	403						Untertest2.avi	0	880	547	72	111	437	297	5518	0	Content		426	292	1987645	577837881
2004	11:34:13.429	00:00:02.004	120	487,1839	447,653	0,5597741	0,5071173	685,0132	2,627848	0	503,8216	398,7858	0,3949276	0,5019158	681,0231	2,529507	0	1	496	423						Untertest2.avi	0	880	547	72	111	437	297	5518	0	Content		424	312	2004391	577854627
2021	11:34:13.446	00:00:02.021	121	-1024	-768	-1	-1	-1	-1	4	-1024	-768	-1	-1	-1	-1	4	1	0	0						Untertest2.avi	0	880	547	72	111	437	297	5518	0	Content		-72	-111	2021011	577871247
2038	11:34:13.463	00:00:02.037	122	503,3007	299,1054	0,5598292	0,5073645	684,9863	2,261252	0	516,7708	277,7695	0,3941958	0,5027528	685,8914	2,246795	0	1	510	288						Untertest2.avi	0	880	547	72	111	437	297	5518	0	Content		438	177	2037635	577887871
2054	11:34:13.479	00:00:02.054	123	487,4217	406,6219	0,5598544	0,5074088	685,0952	2,442519	0	516,7708	277,7695	0,3949826	0,5025035	681,085	2,246795	0	1	502	342						Untertest2.avi	0	880	547	72	111	437	297	5518	0	Content		430	231	2054266	577904502
2071	11:34:13.496	00:00:02.071	124	-1024	-768	-1	-1	-1	-1	4	-1024	-768	-1	-1	-1	-1	4	1	0	0						Untertest2.avi	0	880	547	72	111	437	297	5518	0	Content		-72	-111	2071002	577921238
2088	11:34:13.513	00:00:02.087	125	512,2469	410,0064	0,5599077	0,5075124	685,0323	2,609184	0	510,4883	390,1683	0,3949736	0,5021381	680,3904	2,511619	0	1	511	400						Untertest2.avi	0	880	547	72	111	437	297	5518	0	Content		439	289	2087619	577937855
2104	11:34:13.529	00:00:02.104	126	522,3652	422,368	0,5600048	0,5075743	685,1154	2,543298	0	506,5144	418,4371	0,3951334	0,5025814	681,1905	2,582904	0	1	514	420						Untertest2.avi	0	880	547	72	111	437	297	5518	0	Content		442	309	2104254	577954490
2121	11:34:13.546	00:00:02.120	127	516,4957	403,9785	0,5600966	0,5076712	685,1424	2,560975	0	524,7296	371,1087	0,3952506	0,5026438	681,1861	2,533208	0	1	521	388						Untertest2.avi	0	880	547	72	111	437	297	5518	0	Content		449	277	2120866	577971102
2138	11:34:13.563	00:00:02.137	128	513,5118	430,5133	0,5602076	0,5078031	685,0203	2,563511	0	523,205	373,1401	0,39537	0,5026954	681,1758	2,463499	0	1	518	402						Untertest2.avi	0	880	547	72	111	437	297	5518	0	Content		446	291	2137612	577987848
2154	11:34:13.579	00:00:02.154	129	528,4285	393,6094	0,5603479	0,5078427	685,0909	2,520821	0	513,7135	404,834	0,3955126	0,5027071	681,1098	2,564927	0	1	521	399						Untertest2.avi	0	880	547	72	111	437	297	5518	0	Content		449	288	2154243	578004479
2171	11:34:13.596	00:00:02.170	130	502,2418	439,256	0,560531	0,507825	685,1275	2,60151	0	499,0179	412,3483	0,3957965	0,5030323	680,3904	2,612926	0	1	501	426						Untertest2.avi	0	880	547	72	111	437	297	5518	0	Content		429	315	2170855	578021091
2187	11:34:13.612	00:00:02.187	131	489,0285	400,322	0,5599675	0,5082234	691,4091	2,601159	0	513,6828	387,2473	0,3958225	0,502591	681,0743	2,591717	0	1	501	394						Untertest2.avi	0	880	547	72	111	437	297	5518	0	Content		429	283	2187476	578037712
2204	11:34:13.629	00:00:02.204	132	505,5392	409,3225	0,5608317	0,5078039	684,934	2,571759	0	480,9731	419,1054	0,3959579	0,5025439	680,9469	2,702514	0	1	493	414						Untertest2.avi	0	880	547	72	111	437	297	5518	0	Content		421	303	2204235	578054471
2221	11:34:13.646	00:00:02.220	133	523,5945	408,788	0,5609929	0,5078208	685,0361	2,535256	0	-1024	-768	-1	-1	-1	-1	4	1	524	409						Untertest2.avi	0	880	547	72	111	437	297	5518	0	Content		452	298	2220845	578071081
2237	11:34:13.662	00:00:02.237	134	504,2731	397,1943	0,5611086	0,5078997	685,0612	2,589068	0	512,7756	385,571	0,3961931	0,5025491	681,0602	2,593902	0	1	509	391						Untertest2.avi	0	880	547	72	111	437	297	5518	0	Content		437	280	2237467	578087703
2254	11:34:13.679	00:00:02.254	135	490,8082	496,6887	0,5612255	0,5079424	684,9443	2,729889	0	500,8129	354,0295	0,3963199	0,5025991	681,0026	2,662867	0	1	496	425						Untertest2.avi	0	880	547	72	111	437	297	5518	0	Content		424	314	2254085	578104321
2271	11:34:13.696	00:00:02.270	136	509,5507	390,1327	0,5613649	0,5083727	684,9443	2,588467	0	523,0892	373,2852	0,3964689	0,5023006	681,0026	2,649982	0	1	516	382						Untertest2.avi	0	880	547	72	111	437	297	5518	0	Content		444	271	2270835	578121071
2287	11:34:13.712	00:00:02.287	137	516,5452	394,6102	0,5615139	0,5078769	684,9406	2,652908	0	483,7729	437,004	0,396597	0,5031515	681,0026	2,787922	0	1	500	416						Untertest2.avi	0	880	547	72	111	437	297	5518	0	Content		428	305	2287455	578137691
2304	11:34:13.729	00:00:02.304	138	525,2432	384,3001	0,5616376	0,5084358	685,0074	2,598901	0	501,1197	403,3527	0,3967243	0,5029625	681,0286	2,682948	0	1	513	394						Untertest2.avi	0	880	547	72	111	437	297	5518	0	Content		441	283	2304077	578154313
2321	11:34:13.746	00:00:02.320	139	512,1761	385,4259	0,5617498	0,5086063	684,9359	2,646855	0	466,9211	463,8845	0,3968407	0,5031357	681,0089	2,815447	0	1	490	425						Untertest2.avi	0	880	547	72	111	437	297	5518	0	Content		418	314	2320699	578170935
2337	11:34:13.762	00:00:02.337	140	518,9382	413,3182	0,5618611	0,5087048	685,0246	2,649556	0	533,3261	391,7405	0,3969454	0,5032198	680,9611	2,66818	0	1	526	403						Untertest2.avi	0	880	547	72	111	437	297	5518	0	Content		454	292	2337444	578187680
2354	11:34:13.779	00:00:02.354	141	-1024	-768	-1	-1	-1	-1	4	512,987	307,4823	0,3970756	0,5032476	680,9702	2,414443	0	1	513	307						Untertest2.avi	0	880	547	72	111	437	297	5518	0	Content		441	196	2354070	578204306
2371	11:34:13.796	00:00:02.370	142	-1024	-768	-1	-1	-1	-1	4	494,8246	300,7472	0,3971561	0,5031265	680,9947	2,290896	0	1	495	301						Untertest2.avi	0	880	547	72	111	437	297	5518	0	Content		423	190	2370691	578220927
2387	11:34:13.812	00:00:02.387	143	-1024	-768	-1	-1	-1	-1	4	-1024	-768	-1	-1	-1	-1	4	1	0	0						Untertest2.avi	0	880	547	72	111	437	297	5518	0	Content		-72	-111	2387308	578237544
2404	11:34:13.829	00:00:02.404	144	508,3675	425,5027	0,5621495	0,5085884	685,1719	2,663889	0	506,7932	408,3882	0,3972609	0,50294	681,1252	2,650778	0	1	508	417						Untertest2.avi	0	880	547	72	111	437	297	5518	0	Content		436	306	2404055	578254291
2421	11:34:13.846	00:00:02.420	145	529,4465	407,212	0,5622047	0,5085682	685,1687	2,660024	0	523,5494	369,68	0,3972989	0,5025393	681,1252	2,658402	0	1	526	388						Untertest2.avi	0	880	547	72	111	437	297	5518	0	Content		454	277	2420676	578270912
2437	11:34:13.862	00:00:02.437	146	494,8473	439,529	0,5622361	0,5085647	685,1661	2,760924	0	498,0017	398,6843	0,397381	0,5031245	681,1252	2,686481	0	1	496	419						Untertest2.avi	0	880	547	72	111	437	297	5518	0	Content		424	308	2437295	578287531
2454	11:34:13.879	00:00:02.454	147	510,932	416,181	0,5623008	0,50859	685,2513	2,668294	0	497,6578	381,7201	0,3974437	0,5028034	681,2036	2,680659	0	1	504	399						Untertest2.avi	0	880	547	72	111	437	297	5518	0	Content		432	288	2454042	578304278
2471	11:34:13.896	00:00:02.470	148	475,6672	431,4398	0,5623816	0,5086344	685,3514	2,746556	0	513,5732	386,7466	0,397499	0,502851	681,2735	2,686285	0	1	495	409						Untertest2.avi	0	880	547	72	111	437	297	5518	0	Content		423	298	2470661	578320897
2487	11:34:13.912	00:00:02.487	149	490,8269	474,2346	0,5624457	0,5086414	685,3866	2,798594	0	508,0424	387,6495	0,3975497	0,5028712	681,3964	2,615803	0	1	499	431						Untertest2.avi	0	880	547	72	111	437	297	5518	0	Content		427	320	2487284	578337520
2504	11:34:13.929	00:00:02.503	150	538,3472	398,327	0,5625063	0,5086934	685,4112	2,578974	0	507,3211	381,2614	0,3976196	0,5031667	681,3964	2,589099	0	1	523	390						Untertest2.avi	0	880	547	72	111	437	297	5518	0	Content		451	279	2503906	578354142
2521	11:34:13.946	00:00:02.520	151	509,2829	305,5985	0,5636559	0,5083411	692,4836	2,449528	0	517,3741	293,16	0,3976857	0,5027887	681,3979	2,339578	0	1	513	299						Untertest2.avi	0	880	547	72	111	437	297	5518	0	Content		441	188	2520653	578370889
2537	11:34:13.962	00:00:02.537	152	-1024	-768	-1	-1	-1	-1	4	507,2296	299,745	0,3970555	0,5030594	685,8168	2,296739	0	1	507	300						Untertest2.avi	0	880	547	72	111	437	297	5518	0	Content		435	189	2537274	578387510
2554	11:34:13.979	00:00:02.553	153	-1024	-768	-1	-1	-1	-1	4	-1024	-768	-1	-1	-1	-1	4	1	0	0						Untertest2.avi	0	880	547	72	111	437	297	5518	0	Content		-72	-111	2553893	578404129
2571	11:34:13.996	00:00:02.570	154	527,8721	413,1684	0,5629187	0,5087265	685,3519	2,602155	0	523,3617	360,3074	0,3981857	0,5022256	682,9772	2,600582	0	1	526	387						Untertest2.avi	0	880	547	72	111	437	297	5518	0	Content		454	276	2570515	578420751
2587	11:34:14.012	00:00:02.587	155	549,7896	430,886	0,5630893	0,5087183	685,277	2,537839	0	505,8529	406,3516	0,3981493	0,5025469	681,4824	2,670357	0	1	528	419						Untertest2.avi	0	880	547	72	111	437	297	5518	0	Content		456	308	2587262	578437498
2604	11:34:14.029	00:00:02.603	156	519,6644	387,4755	0,5632209	0,508711	685,2378	2,623015	0	523,3841	394,3203	0,3982987	0,5025043	681,3713	2,636447	0	1	522	391						Untertest2.avi	0	880	547	72	111	437	297	5518	0	Content		450	280	2603886	578454122
2621	11:34:14.046	00:00:02.620	157	492,739	454,1238	0,5633715	0,5086356	685,2708	2,738792	0	525,3131	386,4006	0,3986231	0,5020929	682,9772	2,698224	0	1	509	420						Untertest2.avi	0	880	547	72	111	437	297	5518	0	Content		437	309	2620512	578470748
2637	11:34:14.062	00:00:02.637	158	520,5259	387,2517	0,5634952	0,5085993	685,2717	2,521974	0	518,3786	388,1013	0,3987213	0,5021127	682,9772	2,660413	0	1	519	388						Untertest2.avi	0	880	547	72	111	437	297	5518	0	Content		447	277	2637141	578487377
2654	11:34:14.079	00:00:02.653	159	509,8086	362,0364	0,5635908	0,5085799	685,1898	2,563606	0	502,9321	421,6902	0,3983756	0,5029751	682,9772	2,743168	0	1	506	392						Untertest2.avi	0	880	547	72	111	437	297	5518	0	Content		434	281	2653874	578504110
2670	11:34:14.095	00:00:02.670	160	493,1784	433,7281	0,5636793	0,5085407	685,0354	2,686042	0	514,7491	370,2789	0,3987017	0,5025374	681,3602	2,666289	0	1	504	402						Untertest2.avi	0	880	547	72	111	437	297	5518	0	Content		432	291	2670496	578520732
2687	11:34:14.112	00:00:02.687	161	475,7947	457,3645	0,5637596	0,5084988	684,9673	2,764038	0	508,165	400,367	0,3987862	0,502517	681,2501	2,640023	0	1	492	429						Untertest2.avi	0	880	547	72	111	437	297	5518	0	Content		420	318	2687134	578537370
2704	11:34:14.129	00:00:02.703	162	507,3537	389,5587	0,5638839	0,5084881	684,952	2,585658	0	499,3066	399,9087	0,3988736	0,5025169	681,1349	2,612137	0	1	503	395						Untertest2.avi	0	880	547	72	111	437	297	5518	0	Content		431	284	2703739	578553975
2720	11:34:14.145	00:00:02.720	163	502,7233	436,2755	0,5640316	0,5084901	684,9977	2,737202	0	506,92	418,5832	0,3990026	0,5021806	681,1349	2,67492	0	1	505	427						Untertest2.avi	0	880	547	72	111	437	297	5518	0	Content		433	316	2720487	578570723
2737	11:34:14.162	00:00:02.737	164	501,2995	447,9933	0,5641942	0,5085171	684,8099	2,739819	0	500,9013	387,4467	0,3991851	0,5029197	681,1349	2,687775	0	1	501	418						Untertest2.avi	0	880	547	72	111	437	297	5518	0	Content		429	307	2737117	578587353
2754	11:34:14.179	00:00:02.753	165	494,0582	438,2491	0,5644401	0,5085143	684,7703	2,760518	0	506,5167	405,7598	0,3993866	0,5024074	681,0817	2,700299	0	1	500	422						Untertest2.avi	0	880	547	72	111	437	297	5518	0	Content		428	311	2753729	578603965
2770	11:34:14.195	00:00:02.770	166	492,6686	455,4158	0,5646919	0,5084936	684,6916	2,767194	0	522,4807	414,3645	0,399662	0,5019116	681,0818	2,716789	0	1	508	435						Untertest2.avi	0	880	547	72	111	437	297	5518	0	Content		436	324	2770350	578620586
2787	11:34:14.212	00:00:02.787	167	465,448	475,4895	0,5643769	0,5089241	690,2172	2,743638	0	522,4807	414,3645	0,3999581	0,5021342	680,9321	2,716789	0	1	494	445						Untertest2.avi	0	880	547	72	111	437	297	5518	0	Content		422	334	2787106	578637342
2804	11:34:14.229	00:00:02.803	168	510,2577	440,1527	0,5652308	0,5084611	684,5916	2,747762	0	516,9873	390,936	0,4001962	0,5019466	681,0005	2,721467	0	1	514	416						Untertest2.avi	0	880	547	72	111	437	297	5518	0	Content		442	305	2803720	578653956
2820	11:34:14.245	00:00:02.820	169	514,6811	434,0052	0,5654812	0,508473	684,615	2,668831	0	489,1609	416,2735	0,4004478	0,5018027	680,771	2,785174	0	1	502	425						Untertest2.avi	0	880	547	72	111	437	297	5518	0	Content		430	314	2820341	578670577
2837	11:34:14.262	00:00:02.836	170	547,0196	344,1615	0,565694	0,5084608	684,5792	2,618662	0	498,5801	369,4875	0,4006684	0,5016251	680,9134	2,711505	0	1	523	357						Untertest2.avi	0	880	547	72	111	437	297	5518	0	Content		451	246	2836962	578687198
2854	11:34:14.279	00:00:02.853	171	491,5448	463,2582	0,5658575	0,5084729	684,5538	2,827432	0	518,5614	405,8683	0,4008417	0,501531	680,8497	2,724158	0	1	505	435						Untertest2.avi	0	880	547	72	111	437	297	5518	0	Content		433	324	2853709	578703945
2870	11:34:14.295	00:00:02.870	172	501,7677	415,8632	0,5659964	0,5085052	684,5595	2,78267	0	527,9235	383,9974	0,4009586	0,5014955	680,64	2,679904	0	1	515	400						Untertest2.avi	0	880	547	72	111	437	297	5518	0	Content		443	289	2870327	578720563
2887	11:34:14.312	00:00:02.886	173	499,0611	421,119	0,5660792	0,5085517	684,6317	2,775743	0	484,4981	417,1482	0,4010187	0,501862	680,64	2,779997	0	1	492	419						Untertest2.avi	0	880	547	72	111	437	297	5518	0	Content		420	308	2886949	578737185
2904	11:34:14.329	00:00:02.903	174	513,7654	427,123	0,5660925	0,508593	684,5932	2,76065	0	514,6105	358,4793	0,4010406	0,5015648	680,5938	2,820324	0	1	514	393						Untertest2.avi	0	880	547	72	111	437	297	5518	0	Content		442	282	2903569	578753805
2920	11:34:14.345	00:00:02.920	175	516,8216	440,8464	0,5660567	0,5086192	684,6153	2,783068	0	494,1336	392,9062	0,4010012	0,5019777	680,5938	2,849184	0	1	505	417						Untertest2.avi	0	880	547	72	111	437	297	5518	0	Content		433	306	2920314	578770550
2937	11:34:14.362	00:00:02.936	176	500,2144	438,9244	0,5659798	0,5085893	684,5391	2,835475	0	513,6337	415,4164	0,400934	0,5015982	680,5931	2,729262	0	1	507	427						Untertest2.avi	0	880	547	72	111	437	297	5518	0	Content		435	316	2936936	578787172
2954	11:34:14.379	00:00:02.953	177	528,7921	401,5956	0,5658533	0,5085198	684,4247	2,766086	0	505,2809	415,3415	0,4008238	0,5015795	680,7426	2,797724	0	1	517	408						Untertest2.avi	0	880	547	72	111	437	297	5518	0	Content		445	297	2953556	578803792
2970	11:34:14.395	00:00:02.970	178	472,9799	507,1814	0,5657264	0,5084271	684,4769	2,866739	0	516,287	398,3405	0,4006852	0,5015431	680,6758	2,744408	0	1	495	453						Untertest2.avi	0	880	547	72	111	437	297	5518	0	Content		423	342	2970177	578820413
2987	11:34:14.412	00:00:02.986	179	517,4588	370,5558	0,5655746	0,5079269	684,4736	2,655944	0	490,7598	421,1154	0,4005308	0,5015087	680,6118	2,788804	0	1	504	396						Untertest2.avi	0	880	547	72	111	437	297	5518	0	Content		432	285	2986923	578837159
3004	11:34:14.429	00:00:03.003	180	520,0363	412,0504	0,5654225	0,508234	684,4014	2,768631	0	504,7388	452,8329	0,4003809	0,5014678	680,6976	2,826282	0	1	512	432						Untertest2.avi	0	880	547	72	111	437	297	5518	0	Content		440	321	3003544	578853780
3020	11:34:14.445	00:00:03.020	181	503,3568	428,8101	0,5652334	0,5080667	684,5449	2,764723	0	522,0591	389,4138	0,4001994	0,5010679	680,6976	2,694498	0	1	513	409						Untertest2.avi	0	880	547	72	111	437	297	5518	0	Content		441	298	3020168	578870404
3037	11:34:14.462	00:00:03.036	182	528,6459	388,4315	0,5650719	0,5079441	684,6471	2,670135	0	521,0667	393,7119	0,4000151	0,5013298	680,7067	2,73872	0	1	525	391						Untertest2.avi	0	880	547	72	111	437	297	5518	0	Content		453	280	3036789	578887025
3054	11:34:14.479	00:00:03.053	183	501,6775	422,1173	0,5648502	0,5078682	684,5421	2,756109	0	519,934	383,1697	0,39983	0,5013092	680,7883	2,750287	0	1	511	403						Untertest2.avi	0	880	547	72	111	437	297	5518	0	Content		439	292	3053536	578903772
3070	11:34:14.495	00:00:03.070	184	502,0318	436,6346	0,5646947	0,5082128	684,5421	2,872885	0	512,1504	402,6241	0,3996409	0,5012915	680,8345	2,751738	0	1	507	420						Untertest2.avi	0	880	547	72	111	437	297	5518	0	Content		435	309	3070157	578920393
3087	11:34:14.512	00:00:03.086	185	500,0168	408,689	0,5644878	0,5078017	684,6174	2,736247	0	509,5321	412,5255	0,399456	0,5013296	680,8483	2,801337	0	1	505	411						Untertest2.avi	0	880	547	72	111	437	297	5518	0	Content		433	300	3086779	578937015
3104	11:34:14.529	00:00:03.103	186	505,4821	428,7056	0,5642886	0,5078142	684,6577	2,784331	0	499,0484	421,1992	0,3992847	0,5013417	680,933	2,84669	0	1	502	425						Untertest2.avi	0	880	547	72	111	437	297	5518	0	Content		430	314	3103522	578953758
3120	11:34:14.545	00:00:03.120	187	511,0471	416,4079	0,5641379	0,5078756	684,8198	2,75337	0	518,3331	423,6389	0,3991263	0,5016637	680,933	2,778579	0	1	515	420						Untertest2.avi	0	880	547	72	111	437	297	5518	0	Content		443	309	3120146	578970382
3137	11:34:14.562	00:00:03.136	188	504,0267	438,3464	0,563991	0,5079032	684,7933	2,773122	0	532,7299	368,6009	0,3989674	0,5013852	680,9428	2,687033	0	1	518	403						Untertest2.avi	0	880	547	72	111	437	297	5518	0	Content		446	292	3136767	578987003
3153	11:34:14.578	00:00:03.153	189	511,8405	396,6868	0,5638198	0,5079171	684,8498	2,713532	0	528,8597	398,025	0,3988469	0,5013385	681,0593	2,651945	0	1	520	397						Untertest2.avi	0	880	547	72	111	437	297	5518	0	Content		448	286	3153387	579003623
3170	11:34:14.595	00:00:03.170	190	507,873	397,8076	0,5637159	0,5078843	684,9488	2,724177	0	541,0803	385,3304	0,3987267	0,501573	681,0593	2,756754	0	1	524	392						Untertest2.avi	0	880	547	72	111	437	297	5518	0	Content		452	281	3170136	579020372
3187	11:34:14.612	00:00:03.186	191	502,3967	420,7455	0,5636063	0,5077541	684,9821	2,786532	0	489,6577	427,2047	0,3985942	0,501161	681,1913	2,807992	0	1	496	424						Untertest2.avi	0	880	547	72	111	437	297	5518	0	Content		424	313	3186755	579036991
3203	11:34:14.628	00:00:03.203	192	507,9614	444,6805	0,5634857	0,5076259	684,9635	2,831696	0	513,0129	393,4128	0,3984582	0,5010443	681,0481	2,703295	0	1	510	419						Untertest2.avi	0	880	547	72	111	437	297	5518	0	Content		438	308	3203378	579053614
3220	11:34:14.645	00:00:03.220	193	519,3723	379,1839	0,5633053	0,507447	684,974	2,592843	0	513,9515	415,5856	0,398311	0,5008758	681,1814	2,791631	0	1	517	397						Untertest2.avi	0	880	547	72	111	437	297	5518	0	Content		445	286	3220002	579070238
3237	11:34:14.662	00:00:03.236	194	518,9757	388,3411	0,5631658	0,5072881	685,106	2,653877	0	510,8273	399,5847	0,3981845	0,5011486	681,1815	2,652362	0	1	515	394						Untertest2.avi	0	880	547	72	111	437	297	5518	0	Content		443	283	3236746	579086982
3253	11:34:14.678	00:00:03.253	195	508,6234	451,083	0,5630178	0,5072156	685,3372	2,755646	0	516,7242	383,3632	0,3979992	0,5007741	681,3375	2,734689	0	1	513	417						Untertest2.avi	0	880	547	72	111	437	297	5518	0	Content		441	306	3253368	579103604
3270	11:34:14.695	00:00:03.269	196	533,3531	442,772	0,5628302	0,5072202	685,2582	2,669638	0	496,1615	417,7572	0,3978334	0,5008132	681,295	2,808711	0	1	515	430						Untertest2.avi	0	880	547	72	111	437	297	5518	0	Content		443	319	3269988	579120224
3287	11:34:14.712	00:00:03.286	197	482,3533	442,8682	0,5626715	0,5073164	685,2213	2,878356	0	541,7473	392,1801	0,397663	0,5005876	681,295	2,699962	0	1	512	418						Untertest2.avi	0	880	547	72	111	437	297	5518	0	Content		440	307	3286607	579136843
3303	11:34:14.728	00:00:03.303	198	507,8483	439,5979	0,5625654	0,507413	685,3816	2,775362	0	542,5073	371,604	0,3975615	0,5010737	681,4864	2,679497	0	1	525	406						Untertest2.avi	0	880	547	72	111	437	297	5518	0	Content		453	295	3303353	579153589
3320	11:34:14.745	00:00:03.319	199	491,6429	449,9093	0,562421	0,5075036	685,4406	2,796772	0	519,8008	423,5053	0,3974262	0,5011709	681,5079	2,785647	0	1	506	437						Untertest2.avi	0	880	547	72	111	437	297	5518	0	Content		434	326	3319976	579170212
3337	11:34:14.762	00:00:03.336	200	514,3983	438,9092	0,5622914	0,5071678	685,437	2,775337	0	510,0231	381,3988	0,3973257	0,5016142	681,5079	2,788312	0	1	512	410						Untertest2.avi	0	880	547	72	111	437	297	5518	0	Content		440	299	3336633	579186869
3353	11:34:14.778	00:00:03.353	201	523,2113	392,8333	0,562176	0,5075947	685,4069	2,704441	0	516,8705	408,6521	0,3972219	0,5013181	681,655	2,745593	0	1	520	401						Untertest2.avi	0	880	547	72	111	437	297	5518	0	Content		448	290	3353254	579203490
3370	11:34:14.795	00:00:03.370	202	504,9202	433,7052	0,5620942	0,5075687	685,5	2,835762	0	516,1735	408,144	0,3971211	0,501274	681,693	2,755164	0	1	511	421						Untertest2.avi	0	880	547	72	111	437	297	5518	0	Content		439	310	3370001	579220237
3387	11:34:14.812	00:00:03.386	203	492,8795	447,5287	0,5620112	0,5075069	685,7347	2,822026	0	519,687	393,356	0,3970616	0,5015377	681,693	2,730868	0	1	506	420						Untertest2.avi	0	880	547	72	111	437	297	5518	0	Content		434	309	3386626	579236862
3403	11:34:14.828	00:00:03.403	204	531,7615	371,0161	0,5619375	0,5073716	685,788	2,594821	0	514,2781	403,1846	0,3969983	0,5015058	681,693	2,69998	0	1	523	387						Untertest2.avi	0	880	547	72	111	437	297	5518	0	Content		451	276	3403245	579253481
3420	11:34:14.845	00:00:03.419	205	512,6397	426,2632	0,5618704	0,5073309	685,7245	2,750752	0	529,1401	362,8449	0,3969284	0,5010628	681,7667	2,685445	0	1	521	395						Untertest2.avi	0	880	547	72	111	437	297	5518	0	Content		449	284	3419867	579270103
3437	11:34:14.862	00:00:03.436	206	501,3393	428,6522	0,5618286	0,5072542	685,765	2,747266	0	497,9485	419,5929	0,396892	0,5009713	681,807	2,770385	0	1	500	424						Untertest2.avi	0	880	547	72	111	437	297	5518	0	Content		428	313	3436613	579286849
3453	11:34:14.878	00:00:03.453	207	527,1814	364,7727	0,5618131	0,5071979	685,7739	2,596917	0	546,762	370,6178	0,3968835	0,5004641	681,807	2,674479	0	1	537	368						Untertest2.avi	0	880	547	72	111	437	297	5518	0	Content		465	257	3453237	579303473
3470	11:34:14.895	00:00:03.469	208	514,4423	407,4843	0,5617985	0,5071823	685,8007	2,655795	0	515,0681	412,9026	0,3968769	0,5012479	681,807	2,801474	0	1	515	410						Untertest2.avi	0	880	547	72	111	437	297	5518	0	Content		443	299	3469856	579320092
3486	11:34:14.911	00:00:03.486	209	504,8983	422,2634	0,5618016	0,5071523	685,7806	2,684474	0	530,6135	386,2287	0,3968504	0,5008105	681,8677	2,677342	0	1	518	404						Untertest2.avi	0	880	547	72	111	437	297	5518	0	Content		446	293	3486476	579336712
3503	11:34:14.928	00:00:03.503	210	511,3424	402,5485	0,5618128	0,5071285	685,8191	2,679686	0	499,6221	378,1629	0,3968619	0,5007862	681,8593	2,738603	0	1	505	390						Untertest2.avi	0	880	547	72	111	437	297	5518	0	Content		433	279	3503225	579353461
3520	11:34:14.945	00:00:03.519	211	499,9318	436,7649	0,5618268	0,5071001	685,7792	2,757246	0	502,5413	424,1724	0,3968797	0,5007666	681,8947	2,797124	0	1	501	430						Untertest2.avi	0	880	547	72	111	437	297	5518	0	Content		429	319	3519847	579370083
3536	11:34:14.961	00:00:03.536	212	492,5536	451,9768	0,5618516	0,5071056	685,7476	2,785295	0	543,2847	387,0926	0,3968982	0,5007466	681,9756	2,703454	0	1	518	420						Untertest2.avi	0	880	547	72	111	437	297	5518	0	Content		446	309	3536470	579386706
3553	11:34:14.978	00:00:03.553	213	536,3951	403,1353	0,561905	0,5071315	685,7894	2,619401	0	529,9373	410,6052	0,3969386	0,5007714	681,9125	2,763831	0	1	533	407						Untertest2.avi	0	880	547	72	111	437	297	5518	0	Content		461	296	3553092	579403328
3570	11:34:14.995	00:00:03.569	214	497,3059	429,9666	0,56195	0,5072005	685,7648	2,762827	0	518,166	422,8492	0,3969778	0,5008159	681,8315	2,791252	0	1	508	426						Untertest2.avi	0	880	547	72	111	437	297	5518	0	Content		436	315	3569840	579420076
3586	11:34:15.011	00:00:03.586	215	500,0051	439,7065	0,5619975	0,5072621	685,7148	2,792746	0	525,8381	407,6155	0,3970169	0,5012574	681,8315	2,743479	0	1	513	424						Untertest2.avi	0	880	547	72	111	437	297	5518	0	Content		441	313	3586462	579436698
3603	11:34:15.028	00:00:03.603	216	476,1182	497,2437	0,5620512	0,5072626	685,737	2,89217	0	509,9665	416,2024	0,3970525	0,5013002	681,8315	2,836625	0	1	493	457						Untertest2.avi	0	880	547	72	111	437	297	5518	0	Content		421	346	3603084	579453320
3620	11:34:15.045	00:00:03.619	217	476,67	457,0399	0,5621103	0,5072316	685,5231	2,861974	0	508,6796	401,0268	0,3971182	0,500499	681,8315	2,812337	0	1	493	429						Untertest2.avi	0	880	547	72	111	437	297	5518	0	Content		421	318	3619705	579469941
3636	11:34:15.061	00:00:03.636	218	509,0428	425,6896	0,5621455	0,5075634	685,5231	2,722086	0	546,0469	382,4212	0,3971374	0,5012231	681,8315	2,719256	0	1	528	404						Untertest2.avi	0	880	547	72	111	437	297	5518	0	Content		456	293	3636455	579486691
3653	11:34:15.078	00:00:03.653	219	476,6002	454,6171	0,5622143	0,5071569	685,3708	2,880635	0	509,635	364,7235	0,397215	0,5008374	681,6578	2,74998	0	1	493	410						Untertest2.avi	0	880	547	72	111	437	297	5518	0	Content		421	299	3653071	579503307
3670	11:34:15.095	00:00:03.669	220	501,1118	424,1714	0,5622824	0,5071359	685,3353	2,761141	0	488,2433	444,1791	0,3972599	0,5012287	681,6578	2,940512	0	1	495	434						Untertest2.avi	0	880	547	72	111	437	297	5518	0	Content		423	323	3669692	579519928
3686	11:34:15.111	00:00:03.686	221	-1024	-768	-1	-1	-1	-1	4	488,2433	444,1791	0,3968522	0,5012244	684,7221	2,940512	0	1	488	444						Untertest2.avi	0	880	547	72	111	437	297	5518	0	Content		416	333	3686316	579536552
3703	11:34:15.128	00:00:03.703	222	512,6017	419,6093	0,5624782	0,5071391	685,3702	2,723164	0	524,8181	412,5667	0,3968998	0,5012327	684,7221	2,859107	0	1	519	416						Untertest2.avi	0	880	547	72	111	437	297	5518	0	Content		447	305	3703063	579553299
3720	11:34:15.145	00:00:03.719	223	490,0507	463,9254	0,5626039	0,507181	685,2873	2,878071	0	508,9167	429,9674	0,3975401	0,5008026	681,4514	2,830633	0	1	499	447						Untertest2.avi	0	880	547	72	111	437	297	5518	0	Content		427	336	3719684	579569920
3736	11:34:15.161	00:00:03.736	224	492,2903	423,5385	0,5627044	0,5072771	685,1469	2,797678	0	513,0925	422,4078	0,3976817	0,5008163	681,4797	2,835355	0	1	503	423						Untertest2.avi	0	880	547	72	111	437	297	5518	0	Content		431	312	3736304	579586540
3753	11:34:15.178	00:00:03.752	225	446,9159	492,6852	0,5628967	0,5070758	685,1434	3,07706	0	502,5487	406,6613	0,3978253	0,5012535	681,4797	2,839294	0	1	475	450						Untertest2.avi	0	880	547	72	111	437	297	5518	0	Content		403	339	3752928	579603164
3770	11:34:15.195	00:00:03.769	226	526,8449	402,9559	0,5630848	0,5075774	685,2042	2,691865	0	515,9833	418,6783	0,3980245	0,5009337	681,2811	2,825888	0	1	521	411						Untertest2.avi	0	880	547	72	111	437	297	5518	0	Content		449	300	3769673	579619909
3786	11:34:15.211	00:00:03.786	227	461,8264	476,2971	0,5632288	0,5076375	684,9913	2,927874	0	-1024	-768	-1	-1	-1	-1	4	1	462	476						Untertest2.avi	0	880	547	72	111	437	297	5518	0	Content		390	365	3786298	579636534
3803	11:34:15.228	00:00:03.802	228	485,0099	424,7683	0,5633909	0,5076809	685,1329	2,884267	0	501,9177	398,1303	0,3983633	0,5008041	681,2269	2,801472	0	1	493	411						Untertest2.avi	0	880	547	72	111	437	297	5518	0	Content		421	300	3802917	579653153
3820	11:34:15.245	00:00:03.819	229	489,2305	444,9241	0,5635149	0,5077003	685,1205	2,879247	0	516,4615	401,1843	0,3985074	0,5007853	681,3315	2,980134	0	1	503	423						Untertest2.avi	0	880	547	72	111	437	297	5518	0	Content		431	312	3819540	579669776
3836	11:34:15.261	00:00:03.836	230	514,3033	410,5314	0,5635989	0,5077037	685,1327	2,789402	0	520,0754	412,1702	0,3986056	0,5007305	681,3372	2,849757	0	1	517	411						Untertest2.avi	0	880	547	72	111	437	297	5518	0	Content		445	300	3836287	579686523
3853	11:34:15.278	00:00:03.852	231	505,565	424,2736	0,5636627	0,5077186	685,0856	2,818885	0	530,7753	421,9362	0,3986875	0,5003393	681,3372	2,871116	0	1	518	423						Untertest2.avi	0	880	547	72	111	437	297	5518	0	Content		446	312	3852910	579703146
3870	11:34:15.295	00:00:03.869	232	502,6377	438,765	0,5637102	0,507726	685,0967	2,924341	0	532,1702	404,264	0,3987339	0,5006768	681,2958	2,840832	0	1	517	422						Untertest2.avi	0	880	547	72	111	437	297	5518	0	Content		445	311	3869532	579719768
3886	11:34:15.311	00:00:03.886	233	486,27	471,5304	0,5637342	0,5077276	685,0198	2,959559	0	527,1343	411,2969	0,3987698	0,500299	681,2958	2,824992	0	1	507	441						Untertest2.avi	0	880	547	72	111	437	297	5518	0	Content		435	330	3886278	579736514
3903	11:34:15.328	00:00:03.902	234	484,0235	453,1333	0,5637451	0,5077218	685,029	2,920295	0	518,3455	431,7417	0,398792	0,500659	681,3098	2,934061	0	1	501	442						Untertest2.avi	0	880	547	72	111	437	297	5518	0	Content		429	331	3902897	579753133
3920	11:34:15.345	00:00:03.919	235	468,1119	530,978	0,5637488	0,5077037	684,9604	3,066428	0	527,5546	410,3043	0,3987908	0,5006765	681,3192	2,870864	0	1	498	471						Untertest2.avi	0	880	547	72	111	437	297	5518	0	Content		426	360	3919519	579769755
3936	11:34:15.361	00:00:03.936	236	507,7068	415,4138	0,5637398	0,5076925	685,0536	2,833555	0	520,3069	429,9158	0,3987911	0,5006764	681,3105	2,939222	0	1	514	423						Untertest2.avi	0	880	547	72	111	437	297	5518	0	Content		442	312	3936141	579786377
3953	11:34:15.378	00:00:03.952	237	487,8004	442,0128	0,5637427	0,507276	685,0502	2,925845	0	525,8752	413,548	0,3987828	0,5006875	681,2802	2,893478	0	1	507	428						Untertest2.avi	0	880	547	72	111	437	297	5518	0	Content		435	317	3952889	579803125
3970	11:34:15.395	00:00:03.969	238	493,6246	508,4944	0,5637092	0,5076873	685,0265	3,057987	0	518,0901	421,75	0,3987567	0,5007108	681,3444	2,91969	0	1	506	465						Untertest2.avi	0	880	547	72	111	437	297	5518	0	Content		434	354	3969509	579819745
3986	11:34:15.411	00:00:03.986	239	516,3033	426,7711	0,5636822	0,5073138	685,0231	2,835388	0	502,9121	433,7953	0,3987359	0,5007774	681,3679	2,972559	0	1	510	430						Untertest2.avi	0	880	547	72	111	437	297	5518	0	Content		438	319	3986129	579836365
4003	11:34:15.428	00:00:04.002	240	510,0411	424,9195	0,5636551	0,5077577	685,0586	2,863798	0	534,9223	409,7614	0,3987088	0,5008354	681,3126	2,881415	0	1	522	417						Untertest2.avi	0	880	547	72	111	437	297	5518	0	Content		450	306	4002751	579852987
4019	11:34:15.444	00:00:04.019	241	496,0352	466,5911	0,5636214	0,5077745	685,1246	2,963676	0	512,7556	414,3039	0,3986664	0,5009021	681,2867	2,868388	0	1	504	440						Untertest2.avi	0	880	547	72	111	437	297	5518	0	Content		432	329	4019497	579869733
4036	11:34:15.461	00:00:04.036	242	495,2753	459,1416	0,5635908	0,5077513	685,0937	2,939717	0	517,5764	419,6674	0,3986321	0,5009022	681,2812	2,920563	0	1	506	439						Untertest2.avi	0	880	547	72	111	437	297	5518	0	Content		434	328	4036114	579886350
4053	11:34:15.478	00:00:04.052	243	494,5368	425,3196	0,5635643	0,5077436	685,0883	2,861639	0	530,9706	433,1046	0,3986021	0,5008494	681,3029	2,876912	0	1	513	429						Untertest2.avi	0	880	547	72	111	437	297	5518	0	Content		441	318	4052738	579902974
4069	11:34:15.494	00:00:04.069	244	498,1932	456,9039	0,5635312	0,5077146	685,072	2,952368	0	541,1583	394,2907	0,3985768	0,500832	681,2252	2,819169	0	1	520	426						Untertest2.avi	0	880	547	72	111	437	297	5518	0	Content		448	315	4069361	579919597
4086	11:34:15.511	00:00:04.086	245	536,5833	410,1275	0,5635022	0,5077076	685,0504	2,811419	0	520,7004	447,376	0,3985495	0,5008141	681,2452	2,941206	0	1	529	429						Untertest2.avi	0	880	547	72	111	437	297	5518	0	Content		457	318	4086109	579936345
4103	11:34:15.528	00:00:04.102	246	491,3703	447,8507	0,563463	0,5076963	684,9068	2,853296	0	516,8903	408,1454	0,3984868	0,5012248	681,2452	2,846412	0	1	504	428						Untertest2.avi	0	880	547	72	111	437	297	5518	0	Content		432	317	4102731	579952967
4119	11:34:15.544	00:00:04.119	247	506,3477	427,3763	0,5634326	0,507675	684,9435	2,809431	0	519,8911	413,8586	0,3984835	0,5007663	681,0992	2,790948	0	1	513	421						Untertest2.avi	0	880	547	72	111	437	297	5518	0	Content		441	310	4119351	579969587
4136	11:34:15.561	00:00:04.135	248	470,3119	489,7091	0,5634019	0,5076628	684,9396	2,963358	0	519,9572	435,9003	0,3984578	0,5007576	681,0546	2,882271	0	1	495	463						Untertest2.avi	0	880	547	72	111	437	297	5518	0	Content		423	352	4135974	579986210
4153	11:34:15.578	00:00:04.152	249	511,78	419,1875	0,5633634	0,5076532	684,9052	2,771872	0	528,4875	393,5539	0,3984422	0,500738	681,0502	2,82392	0	1	520	406						Untertest2.avi	0	880	547	72	111	437	297	5518	0	Content		448	295	4152721	580002957
4169	11:34:15.594	00:00:04.169	250	464,9221	502,8711	0,5633432	0,5076563	684,9245	2,981906	0	535,0588	399,6106	0,3984365	0,5007198	681,0603	2,729831	0	1	500	451						Untertest2.avi	0	880	547	72	111	437	297	5518	0	Content		428	340	4169341	580019577
4186	11:34:15.611	00:00:04.185	251	496,6041	427,6524	0,5633484	0,507668	684,897	2,831667	0	522,8159	408,546	0,3984337	0,5007352	681,0516	2,769856	0	1	510	418						Untertest2.avi	0	880	547	72	111	437	297	5518	0	Content		438	307	4185964	580036200
4203	11:34:15.628	00:00:04.202	252	529,0659	446,4257	0,5633314	0,5076771	684,8555	2,77758	0	509,6291	421,3445	0,3984216	0,5007237	681,015	2,806637	0	1	519	434						Untertest2.avi	0	880	547	72	111	437	297	5518	0	Content		447	323	4202585	580052821
4219	11:34:15.644	00:00:04.219	253	481,2152	456,1433	0,5633227	0,5076619	684,895	2,842107	0	530,0176	394,5903	0,3984136	0,5006859	681,0227	2,849351	0	1	506	425						Untertest2.avi	0	880	547	72	111	437	297	5518	0	Content		434	314	4219332	580069568
4236	11:34:15.661	00:00:04.235	254	515,8831	459,2949	0,5633063	0,5076172	684,8643	2,814204	0	555,6461	400,9555	0,3983891	0,5006876	681,0337	2,752519	0	1	536	430						Untertest2.avi	0	880	547	72	111	437	297	5518	0	Content		464	319	4235954	580086190
4253	11:34:15.678	00:00:04.252	255	506,7086	427,7043	0,5633029	0,5071441	684,8608	2,7558	0	501,7455	438,2563	0,3983572	0,5006492	681,1033	2,888002	0	1	504	433						Untertest2.avi	0	880	547	72	111	437	297	5518	0	Content		432	322	4252577	580102813
4269	11:34:15.694	00:00:04.269	256	497,339	472,5176	0,563256	0,5073888	684,8554	2,864848	0	515,8236	419,2395	0,3983215	0,5002287	681,1034	2,848976	0	1	507	446						Untertest2.avi	0	880	547	72	111	437	297	5518	0	Content		435	335	4269199	580119435
4286	11:34:15.711	00:00:04.285	257	495,7356	431,0271	0,5632391	0,5072584	684,9147	2,770232	0	541,7056	397,512	0,398293	0,5004793	681,1482	2,718767	0	1	519	414						Untertest2.avi	0	880	547	72	111	437	297	5518	0	Content		447	303	4285944	580136180
4303	11:34:15.728	00:00:04.302	258	511,9097	400,4597	0,5632343	0,5072235	684,8977	2,735506	0	544,6871	371,782	0,3982829	0,5004458	681,1182	2,797087	0	1	528	386						Untertest2.avi	0	880	547	72	111	437	297	5518	0	Content		456	275	4302566	580152802
4319	11:34:15.744	00:00:04.319	259	513,9102	440,1867	0,5632412	0,50724	684,8935	2,792463	0	538,4592	396,2606	0,3982966	0,5004642	681,1412	2,792533	0	1	526	418						Untertest2.avi	0	880	547	72	111	437	297	5518	0	Content		454	307	4319188	580169424
4336	11:34:15.761	00:00:04.335	260	497,8313	442,5945	0,5632538	0,5073618	684,8394	2,884443	0	549,555	392,1307	0,398323	0,5005313	681,1655	2,728496	0	1	524	417						Untertest2.avi	0	880	547	72	111	437	297	5518	0	Content		452	306	4335811	580186047
4353	11:34:15.778	00:00:04.352	261	493,2347	454,6832	0,5633102	0,5071276	684,8359	2,849179	0	543,4076	394,3313	0,3983691	0,5006231	681,1612	2,740782	0	1	518	425						Untertest2.avi	0	880	547	72	111	437	297	5518	0	Content		446	314	4352558	580202794
4369	11:34:15.794	00:00:04.369	262	502,5226	423,2208	0,5633539	0,5072094	684,8359	2,799105	0	529,3946	435,9861	0,398439	0,5003122	681,1613	2,857236	0	1	516	430						Untertest2.avi	0	880	547	72	111	437	297	5518	0	Content		444	319	4369177	580219413
4386	11:34:15.811	00:00:04.385	263	481,5656	464,7728	0,5634217	0,5077072	685,0672	2,844282	0	-1024	-768	-1	-1	-1	-1	4	1	482	465						Untertest2.avi	0	880	547	72	111	437	297	5518	0	Content		410	354	4385798	580236034
4402	11:34:15.827	00:00:04.402	264	498,1239	447,6409	0,5634878	0,5077626	685,1267	2,858416	0	552,5638	398,801	0,3985556	0,5008057	681,2184	2,75174	0	1	525	423						Untertest2.avi	0	880	547	72	111	437	297	5518	0	Content		453	312	4402425	580252661
4419	11:34:15.844	00:00:04.419	265	477,001	516,95	0,5635087	0,5078216	685,149	2,988026	0	521,5035	418,3758	0,3985857	0,500855	681,3032	2,849093	0	1	499	468						Untertest2.avi	0	880	547	72	111	437	297	5518	0	Content		427	357	4419169	580269405
4436	11:34:15.861	00:00:04.435	266	483,1704	476,2834	0,5635072	0,5082331	685,149	2,900949	0	532,7078	412,005	0,398595	0,5008548	681,3645	2,812149	0	1	508	444						Untertest2.avi	0	880	547	72	111	437	297	5518	0	Content		436	333	4435791	580286027
4452	11:34:15.877	00:00:04.452	267	501,3926	449,9935	0,5634863	0,5077977	685,3008	2,848899	0	523,5306	416,6311	0,3985961	0,5007766	681,4006	2,809954	0	1	512	433						Untertest2.avi	0	880	547	72	111	437	297	5518	0	Content		440	322	4452412	580302648
4469	11:34:15.894	00:00:04.469	268	453,5053	527,2787	0,5634676	0,5077353	685,3235	3,033877	0	529,5378	416,8281	0,3985721	0,5006641	681,4394	2,851912	0	1	492	472						Untertest2.avi	0	880	547	72	111	437	297	5518	0	Content		420	361	4469035	580319271
4486	11:34:15.911	00:00:04.485	269	511,2328	408,3726	0,5634275	0,507687	685,3312	2,874971	0	522,0735	438,1708	0,3985551	0,5005297	681,5247	2,854748	0	1	517	423						Untertest2.avi	0	880	547	72	111	437	297	5518	0	Content		445	312	4485781	580336017
4502	11:34:15.927	00:00:04.502	270	505,0197	443,8472	0,5633926	0,5076584	685,3666	2,838221	0	526,3466	420,9822	0,3985236	0,5004681	681,5677	2,825369	0	1	516	432						Untertest2.avi	0	880	547	72	111	437	297	5518	0	Content		444	321	4502403	580352639
4519	11:34:15.944	00:00:04.519	271	509,475	419,054	0,5633711	0,5076598	685,4243	2,80164	0	531,9725	406,5966	0,3985179	0,5004679	681,4959	2,817602	0	1	521	413						Untertest2.avi	0	880	547	72	111	437	297	5518	0	Content		449	302	4519026	580369262
4536	11:34:15.961	00:00:04.535	272	499,3316	468,6053	0,5633647	0,5072042	685,4208	2,9105	0	546,296	418,4842	0,3985106	0,5004593	681,5675	2,845236	0	1	523	444						Untertest2.avi	0	880	547	72	111	437	297	5518	0	Content		451	333	4535776	580386012
4552	11:34:15.977	00:00:04.552	273	508,9512	443,6891	0,5633305	0,5071514	685,4208	2,854082	0	543,1738	422,4434	0,3984885	0,5004436	681,512	2,872137	0	1	526	433						Untertest2.avi	0	880	547	72	111	437	297	5518	0	Content		454	322	4552394	580402630
4569	11:34:15.994	00:00:04.569	274	501,3616	441,5077	0,5633239	0,5074739	685,488	2,898699	0	537,6656	401,3158	0,3984729	0,5004076	681,5454	2,861731	0	1	520	421						Untertest2.avi	0	880	547	72	111	437	297	5518	0	Content		448	310	4569013	580419249
4586	11:34:16.011	00:00:04.585	275	495,1889	455,3016	0,5633032	0,5074622	685,4534	2,949946	0	517,7708	425,7756	0,3984378	0,5003735	681,6259	2,879898	0	1	506	441						Untertest2.avi	0	880	547	72	111	437	297	5518	0	Content		434	330	4585645	580435881
4602	11:34:16.027	00:00:04.602	276	494,3314	462,5856	0,5632676	0,5071338	685,45	2,95104	0	531,3094	404,7088	0,3983938	0,5007482	681,626	2,848274	0	1	513	434						Untertest2.avi	0	880	547	72	111	437	297	5518	0	Content		441	323	4602384	580452620
4619	11:34:16.044	00:00:04.619	277	496,4695	428,7554	0,5632424	0,5071959	685,45	2,902272	0	490,1847	454,4756	0,3983655	0,5007664	681,626	3,100557	0	1	493	442						Untertest2.avi	0	880	547	72	111	437	297	5518	0	Content		421	331	4619001	580469237
4636	11:34:16.061	00:00:04.635	278	488,6375	455,7563	0,5632079	0,5076037	685,3187	2,956792	0	534,5817	429,7854	0,3983425	0,5004626	681,6166	2,902033	0	1	512	443						Untertest2.avi	0	880	547	72	111	437	297	5518	0	Content		440	332	4635635	580485871
4652	11:34:16.077	00:00:04.652	279	501,013	459,6906	0,563197	0,5075955	685,2708	2,886811	0	525,4258	452,476	0,3983148	0,5004549	681,5563	2,907637	0	1	513	456						Untertest2.avi	0	880	547	72	111	437	297	5518	0	Content		441	345	4652249	580502485
4669	11:34:16.094	00:00:04.668	280	492,0598	466,7037	0,5631646	0,507582	685,275	2,946809	0	532,5728	408,7202	0,3982729	0,5004593	681,5379	2,863831	0	1	512	438						Untertest2.avi	0	880	547	72	111	437	297	5518	0	Content		440	327	4668991	580519227
4686	11:34:16.111	00:00:04.685	281	503,5801	477,177	0,5623333	0,5079793	692,6443	2,874799	0	510,8283	476,7172	0,3982709	0,5004938	681,4036	2,92789	0	1	507	477						Untertest2.avi	0	880	547	72	111	437	297	5518	0	Content		435	366	4685629	580535865
4702	11:34:16.127	00:00:04.702	282	521,7389	397,7869	0,5631152	0,5075206	685,3263	2,821824	0	545,6831	428,3334	0,3976697	0,5008155	684,9726	2,962961	0	1	534	413						Untertest2.avi	0	880	547	72	111	437	297	5518	0	Content		462	302	4702235	580552471
4719	11:34:16.144	00:00:04.718	283	512,7307	414,139	0,5622677	0,5078201	692,6443	2,927358	0	507,0718	418,795	0,398138	0,500466	681,4726	2,915629	0	1	510	416						Untertest2.avi	0	880	547	72	111	437	297	5518	0	Content		438	305	4718859	580569095
4736	11:34:16.161	00:00:04.735	284	478,5059	474,8702	0,5630077	0,5072907	685,4177	3,009735	0	529,5729	426,6761	0,3980896	0,5004165	681,5142	2,973738	0	1	504	451						Untertest2.avi	0	880	547	72	111	437	297	5518	0	Content		432	340	4735620	580585856
4752	11:34:16.177	00:00:04.752	285	489,6767	472,5679	0,5629862	0,5072011	685,3537	2,966782	0	525,6418	434,0156	0,3980658	0,5003926	681,4885	2,980576	0	1	508	453						Untertest2.avi	0	880	547	72	111	437	297	5518	0	Content		436	342	4752225	580602461
4769	11:34:16.194	00:00:04.768	286	486,8636	420,8923	0,5629729	0,5072254	685,3284	2,871848	0	523,527	428,0393	0,3980519	0,500402	681,4518	2,964243	0	1	505	424						Untertest2.avi	0	880	547	72	111	437	297	5518	0	Content		433	313	4768848	580619084
4785	11:34:16.210	00:00:04.785	287	493,3899	463,4576	0,5629936	0,5073163	685,342	2,966168	0	540,9295	461,5919	0,3980783	0,5004321	681,3878	2,980502	0	1	517	463						Untertest2.avi	0	880	547	72	111	437	297	5518	0	Content		445	352	4785471	580635707
4802	11:34:16.227	00:00:04.802	288	492,9066	454,0545	0,5630619	0,50741	685,1815	2,965115	0	528,3615	440,024	0,3981401	0,5004417	681,3802	2,942626	0	1	511	447						Untertest2.avi	0	880	547	72	111	437	297	5518	0	Content		439	336	4802217	580652453
4819	11:34:16.244	00:00:04.818	289	490,7225	473,088	0,5631211	0,5074465	685,1932	2,982914	0	521,7456	417,8388	0,398219	0,5004544	681,4343	2,955068	0	1	506	445						Untertest2.avi	0	880	547	72	111	437	297	5518	0	Content		434	334	4818841	580669077
4835	11:34:16.260	00:00:04.835	290	498,1767	430,5766	0,5631883	0,5075203	685,0176	2,897035	0	534,5388	410,9507	0,3983077	0,5008136	681,4343	2,809901	0	1	516	421						Untertest2.avi	0	880	547	72	111	437	297	5518	0	Content		444	310	4835460	580685696
4852	11:34:16.277	00:00:04.852	291	513,4552	442,6481	0,5632836	0,5072256	685,0142	2,978743	0	532,2964	409,4808	0,398421	0,5005059	681,281	2,897846	0	1	523	426						Untertest2.avi	0	880	547	72	111	437	297	5518	0	Content		451	315	4852083	580702319
4869	11:34:16.294	00:00:04.868	292	501,006	443,5374	0,5633909	0,5077002	685,2068	2,902578	0	532,5275	427,8525	0,3985037	0,5005274	681,2753	2,833573	0	1	517	436						Untertest2.avi	0	880	547	72	111	437	297	5518	0	Content		445	325	4868829	580719065
4885	11:34:16.310	00:00:04.885	293	501,8955	441,2932	0,5634637	0,5077078	685,2733	2,846311	0	527,2018	415,5955	0,3985884	0,5005113	681,3185	2,825779	0	1	515	428						Untertest2.avi	0	880	547	72	111	437	297	5518	0	Content		443	317	4885453	580735689
4902	11:34:16.327	00:00:04.902	294	479,524	476,1382	0,5635111	0,5077097	685,1827	2,897378	0	535,9617	428,8913	0,3986386	0,5004622	681,4678	2,784806	0	1	508	453						Untertest2.avi	0	880	547	72	111	437	297	5518	0	Content		436	342	4902073	580752309
4919	11:34:16.344	00:00:04.918	295	511,7992	403,288	0,5635369	0,5076895	685,2269	2,746246	0	537,4419	397,3818	0,3986706	0,5004148	681,4205	2,692561	0	1	525	400						Untertest2.avi	0	880	547	72	111	437	297	5518	0	Content		453	289	4918696	580768932
4935	11:34:16.360	00:00:04.935	296	490,4781	428,3	0,563555	0,5076689	685,2802	2,701932	0	539,1111	416,8432	0,3986844	0,5003921	681,4834	2,733835	0	1	515	423						Untertest2.avi	0	880	547	72	111	437	297	5518	0	Content		443	312	4935441	580785677
4952	11:34:16.377	00:00:04.952	297	493,1633	443,6412	0,5635669	0,5076491	685,3556	2,74839	0	510,0092	423,6065	0,3986927	0,5003471	681,5847	2,731787	0	1	502	434						Untertest2.avi	0	880	547	72	111	437	297	5518	0	Content		430	323	4952065	580802301
4969	11:34:16.394	00:00:04.968	298	490,3747	442,3243	0,5635721	0,5076148	685,3703	2,728068	0	549,6082	389,9501	0,3987009	0,5003158	681,5685	2,589812	0	1	520	416						Untertest2.avi	0	880	547	72	111	437	297	5518	0	Content		448	305	4968688	580818924
4985	11:34:16.410	00:00:04.985	299	499,3053	437,4743	0,5635822	0,5075987	685,3742	2,687035	0	511,8971	424,493	0,398723	0,5002985	681,5945	2,680363	0	1	506	431						Untertest2.avi	0	880	547	72	111	437	297	5518	0	Content		434	320	4985307	580835543
5002	11:34:16.427	00:00:05.002	300	493,3066	534,9078	0,5635947	0,5076172	685,3807	2,802225	0	518,1129	439,3598	0,3987409	0,5003248	681,6004	2,575432	0	1	506	487						Untertest2.avi	0	880	547	72	111	437	297	5518	0	Content		434	376	5002054	580852290
5019	11:34:16.444	00:00:05.018	301	510,4086	440,4882	0,5635992	0,5076495	685,4004	2,623656	0	538,9754	400,5508	0,3987799	0,5003623	681,5179	2,542194	0	1	525	421						Untertest2.avi	0	880	547	72	111	437	297	5518	0	Content		453	310	5018678	580868914
5035	11:34:16.460	00:00:05.035	302	510,0398	430,5573	0,563619	0,5076831	685,4156	2,553907	0	526,5208	394,5443	0,3988077	0,5000759	681,5179	2,583539	0	1	518	413						Untertest2.avi	0	880	547	72	111	437	297	5518	0	Content		446	302	5035298	580885534
5052	11:34:16.477	00:00:05.051	303	481,5097	476,3634	0,5636617	0,5077034	685,4396	2,643473	0	530,4056	407,8146	0,3988636	0,5004185	681,5876	2,603197	0	1	506	442						Untertest2.avi	0	880	547	72	111	437	297	5518	0	Content		434	331	5051920	580902156
5069	11:34:16.494	00:00:05.068	304	484,1067	456,3298	0,5636968	0,5077065	685,4565	2,600675	0	538,1379	410,4637	0,3989003	0,5003794	681,6517	2,514746	0	1	511	433						Untertest2.avi	0	880	547	72	111	437	297	5518	0	Content		439	322	5068667	580918903
5085	11:34:16.510	00:00:05.085	305	496,7144	411,7302	0,5637428	0,5081478	685,4565	2,577616	0	534,5297	396,8169	0,3989448	0,5003648	681,7224	2,543055	0	1	516	404						Untertest2.avi	0	880	547	72	111	437	297	5518	0	Content		444	293	5085288	580935524
5102	11:34:16.527	00:00:05.101	306	464,1818	483,8312	0,5638011	0,5081609	685,4565	2,714229	0	527,9579	401,6688	0,3990301	0,5003719	681,7004	2,418458	0	1	496	443						Untertest2.avi	0	880	547	72	111	437	297	5518	0	Content		424	332	5101912	580952148
5119	11:34:16.544	00:00:05.118	307	492,4782	445,0187	0,5638554	0,5077569	685,5583	2,560585	0	517,6439	417,2813	0,3990752	0,5003403	681,7303	2,511221	0	1	505	431						Untertest2.avi	0	880	547	72	111	437	297	5518	0	Content		433	320	5118548	580968784
5135	11:34:16.560	00:00:05.135	308	508,1121	397,0649	0,5638987	0,5077181	685,5811	2,509405	0	539,7255	435,1614	0,3991206	0,500302	681,7784	2,43283	0	1	524	416						Untertest2.avi	0	880	547	72	111	437	297	5518	0	Content		452	305	5135278	580985514
5152	11:34:16.577	00:00:05.151	309	511,763	453,5954	0,5639464	0,507686	685,6479	2,540123	0	525,0608	407,1334	0,3991496	0,5002728	681,787	2,466549	0	1	518	430						Untertest2.avi	0	880	547	72	111	437	297	5518	0	Content		446	319	5151902	581002138
5169	11:34:16.594	00:00:05.168	310	508,4234	405,3851	0,5639669	0,5076858	685,6525	2,452471	0	529,8741	346,5362	0,3991652	0,5002626	681,7584	2,461887	0	1	519	376						Untertest2.avi	0	880	547	72	111	437	297	5518	0	Content		447	265	5168535	581018771
5185	11:34:16.610	00:00:05.185	311	499,9832	464,55	0,5639804	0,507691	685,6727	2,576617	0	520,9072	419,4976	0,3991716	0,500273	681,7919	2,562403	0	1	510	442						Untertest2.avi	0	880	547	72	111	437	297	5518	0	Content		438	331	5185145	581035381
5202	11:34:16.627	00:00:05.201	312	514,0017	413,7983	0,5639902	0,5077037	685,6545	2,458687	0	535,6892	414,8728	0,3991745	0,5002999	681,7796	2,532992	0	1	525	414						Untertest2.avi	0	880	547	72	111	437	297	5518	0	Content		453	303	5201892	581052128
5219	11:34:16.644	00:00:05.218	313	483,9454	474,5663	0,5639913	0,507708	685,6528	2,66145	0	517,9339	425,5966	0,3991799	0,5003103	681,7648	2,5373	0	1	501	450						Untertest2.avi	0	880	547	72	111	437	297	5518	0	Content		429	339	5218529	581068765
5235	11:34:16.660	00:00:05.235	314	518,3237	406,0081	0,5639944	0,507688	685,6388	2,441098	0	532,7383	422,5991	0,3991854	0,5006384	681,7648	2,585484	0	1	526	414						Untertest2.avi	0	880	547	72	111	437	297	5518	0	Content		454	303	5235136	581085372
5252	11:34:16.677	00:00:05.251	315	518,889	370,6064	0,5640022	0,5076894	685,6167	2,450325	0	533,64	409,1954	0,3991907	0,5002988	681,7391	2,505529	0	1	526	390						Untertest2.avi	0	880	547	72	111	437	297	5518	0	Content		454	279	5251883	581102119
5269	11:34:16.694	00:00:05.268	316	531,5971	425,8267	0,5640082	0,5077161	685,6487	2,415155	0	541,5368	408,0397	0,3992062	0,500687	681,7391	2,438542	0	1	537	417						Untertest2.avi	0	880	547	72	111	437	297	5518	0	Content		465	306	5268512	581118748
5285	11:34:16.710	00:00:05.285	317	512,8612	428,4523	0,5640136	0,5077494	685,6259	2,582889	0	537,345	410,2246	0,3992128	0,5003974	681,7852	2,541437	0	1	525	419						Untertest2.avi	0	880	547	72	111	437	297	5518	0	Content		453	308	5285125	581135361
5302	11:34:16.727	00:00:05.301	318	449,2278	569,51	0,5640113	0,5077605	685,5774	2,833085	0	545,4109	405,7966	0,3992079	0,5004025	681,7532	2,541154	0	1	497	488						Untertest2.avi	0	880	547	72	111	437	297	5518	0	Content		425	377	5301745	581151981
5318	11:34:16.743	00:00:05.318	319	530,2819	411,1539	0,564008	0,5077376	685,5674	2,504017	0	553,2057	398,7646	0,3991872	0,5003431	681,7032	2,527885	0	1	542	405						Untertest2.avi	0	880	547	72	111	437	297	5518	0	Content		470	294	5318498	581168734
5335	11:34:16.760	00:00:05.335	320	489,8342	422,4605	0,5639963	0,5076749	685,5787	2,598642	0	506,2555	429,894	0,3991641	0,5003033	681,6602	2,645972	0	1	498	426						Untertest2.avi	0	880	547	72	111	437	297	5518	0	Content		426	315	5335112	581185348
5352	11:34:16.777	00:00:05.351	321	548,9749	338,102	0,5639915	0,5076024	685,5344	2,453955	0	557,6748	373,1943	0,3991261	0,5002879	681,597	2,543258	0	1	553	356						Untertest2.avi	0	880	547	72	111	437	297	5518	0	Content		481	245	5351735	581201971
5368	11:34:16.793	00:00:05.368	322	506,602	418,961	0,5639782	0,5075173	685,5094	2,546913	0	504,8183	434,153	0,3990912	0,5002524	681,5659	2,638573	0	1	506	427						Untertest2.avi	0	880	547	72	111	437	297	5518	0	Content		434	316	5368355	581218591
5385	11:34:16.810	00:00:05.385	323	505,0207	440,8759	0,5639703	0,5074373	685,4434	2,601519	0	539,6477	410,2446	0,3990689	0,5002058	681,5606	2,526798	0	1	522	426						Untertest2.avi	0	880	547	72	111	437	297	5518	0	Content		450	315	5385102	581235338
5402	11:34:16.827	00:00:05.401	324	492,8586	486,4874	0,5639639	0,5073625	685,5044	2,730797	0	530,473	405,7805	0,3990649	0,5001357	681,5223	2,657107	0	1	512	446						Untertest2.avi	0	880	547	72	111	437	297	5518	0	Content		440	335	5401726	581251962
5418	11:34:16.843	00:00:05.418	325	492,9835	426,9073	0,5639855	0,5074202	685,4132	2,706242	0	545,6563	394,2495	0,3990681	0,5001387	681,4722	2,562289	0	1	519	411						Untertest2.avi	0	880	547	72	111	437	297	5518	0	Content		447	300	5418355	581268591
5435	11:34:16.860	00:00:05.434	326	530,6018	410,8053	0,5640361	0,5075029	685,3364	2,488313	0	547,3017	412,009	0,3991087	0,5002292	681,4432	2,508862	0	1	539	411						Untertest2.avi	0	880	547	72	111	437	297	5518	0	Content		467	300	5434971	581285207
5452	11:34:16.877	00:00:05.451	327	505,5284	433,8146	0,5640802	0,5076312	685,362	2,586269	0	533,3093	406,8226	0,3991568	0,5003327	681,4785	2,622476	0	1	519	420						Untertest2.avi	0	880	547	72	111	437	297	5518	0	Content		447	309	5451717	581301953
5468	11:34:16.893	00:00:05.468	328	481,8857	478,2092	0,5641304	0,5077404	685,2539	2,711871	0	541,3182	411,5553	0,3992319	0,5004355	681,4825	2,589346	0	1	512	445						Untertest2.avi	0	880	547	72	111	437	297	5518	0	Content		440	334	5468336	581318572
5485	11:34:16.910	00:00:05.484	329	511,3003	426,3425	0,5641782	0,5078325	685,3423	2,614186	0	537,3843	418,9771	0,3992947	0,5002007	681,4825	2,587199	0	1	524	423						Untertest2.avi	0	880	547	72	111	437	297	5518	0	Content		452	312	5484954	581335190
5502	11:34:16.927	00:00:05.501	330	510,3174	429,7379	0,5641804	0,5079057	685,3338	2,598708	0	540,3181	460,0432	0,3993078	0,500607	681,4106	2,660113	0	1	525	445						Untertest2.avi	0	880	547	72	111	437	297	5518	0	Content		453	334	5501576	581351812
5518	11:34:16.943	00:00:05.518	331	499,6292	341,588	0,5641974	0,5075657	685,3358	2,594085	0	529,8738	350,1648	0,3994327	0,5002662	681,4283	2,605016	0	2	515	346						Untertest2.avi	0	880	547	72	111	434	262	1749	0	Content		443	235	5518324	581368560
5535	11:34:16.960	00:00:05.534	332	477,3719	401,4471	0,5641513	0,5070731	685,4536	2,734555	0	505,763	357,1191	0,399557	0,4998988	681,5438	2,664373	0	2	492	379						Untertest2.avi	0	880	547	72	111	434	262	1749	0	Content		420	268	5534943	581385179
5552	11:34:16.977	00:00:05.551	333	472,431	377,8686	0,5641421	0,5071959	685,4789	2,687016	0	521,0541	337,1887	0,3994519	0,499934	681,3911	2,632101	0	2	497	358						Untertest2.avi	0	880	547	72	111	434	262	1749	0	Content		425	247	5551565	581401801
5568	11:34:16.993	00:00:05.568	334	472,5296	359,4139	0,5641065	0,507075	685,4167	2,60316	0	488,9973	383,8756	0,3993928	0,4998575	681,4987	2,734295	0	2	481	372						Untertest2.avi	0	880	547	72	111	434	262	1749	0	Content		409	261	5568185	581418421
5585	11:34:17.010	00:00:05.584	335	514,1702	369,2883	0,5640635	0,5069626	685,4616	2,609222	0	527,8649	335,6593	0,3993619	0,4998104	681,4865	2,668557	0	2	521	352						Untertest2.avi	0	880	547	72	111	434	262	1749	0	Content		449	241	5584934	581435170
5602	11:34:17.027	00:00:05.601	336	507,6917	335,3743	0,5640204	0,5069447	685,5563	2,55038	0	519,5137	341,1905	0,3993088	0,4997968	681,5534	2,663723	0	2	514	338						Untertest2.avi	0	880	547	72	111	434	262	1749	0	Content		442	227	5601553	581451789
5618	11:34:17.043	00:00:05.618	337	512,7835	356,1639	0,5639845	0,5069456	685,5818	2,612573	0	507,6291	351,7858	0,3992715	0,4997885	681,6597	2,655231	0	2	510	354						Untertest2.avi	0	880	547	72	111	434	262	1749	0	Content		438	243	5618175	581468411
5635	11:34:17.060	00:00:05.634	338	508,8073	386,2478	0,5639548	0,5069224	685,6599	2,669664	0	517,456	340,0867	0,3992374	0,4998473	681,6663	2,660487	0	2	513	363						Untertest2.avi	0	880	547	72	111	434	262	1749	0	Content		441	252	5634799	581485035
5652	11:34:17.077	00:00:05.651	339	489,9514	377,7784	0,5639195	0,5069048	685,5735	2,693351	0	519,4791	343,6768	0,3991751	0,4998641	681,6743	2,630068	0	2	505	361						Untertest2.avi	0	880	547	72	111	434	262	1749	0	Content		433	250	5651544	581501780
5668	11:34:17.093	00:00:05.668	340	487,5151	240,5373	0,5639014	0,5069383	685,532	2,284358	0	503,4839	304,4326	0,3991434	0,4998971	681,5438	2,553347	0	2	495	272						Untertest2.avi	0	880	547	72	111	434	262	1749	0	Content		423	161	5668169	581518405
5685	11:34:17.110	00:00:05.684	341	484,7859	298,5019	0,5638388	0,5069601	685,5474	2,40063	0	510,4975	332,3289	0,3990737	0,4999253	681,515	2,494322	0	2	498	315						Untertest2.avi	0	880	547	72	111	434	262	1749	0	Content		426	204	5684787	581535023
5701	11:34:17.126	00:00:05.701	342	-1024	-768	-1	-1	-1	-1	4	-1024	-768	-1	-1	-1	-1	4	2	0	0						Untertest2.avi	0	880	547	72	111	434	262	1749	0	Content		-72	-111	5701408	581551644
5718	11:34:17.143	00:00:05.718	343	490,8318	391,7638	0,5636858	0,5069634	685,5001	2,717896	0	484,7299	377,19	0,3989191	0,4999166	681,5814	2,748474	0	2	488	384						Untertest2.avi	0	880	547	72	111	434	262	1749	0	Content		416	273	5718155	581568391
5735	11:34:17.160	00:00:05.734	344	456,458	465,8563	0,5636524	0,5069531	685,4868	2,774748	0	490,4411	362,2318	0,3988916	0,4999095	681,5447	2,657152	0	2	473	414						Untertest2.avi	0	880	547	72	111	434	262	1749	0	Content		401	303	5734781	581585017
5751	11:34:17.176	00:00:05.751	345	521,0157	356,1277	0,5636368	0,5069368	685,4979	2,583851	0	500,4039	357,006	0,3988617	0,4999032	681,5895	2,652593	0	2	511	357						Untertest2.avi	0	880	547	72	111	434	262	1749	0	Content		439	246	5751405	581601641
5768	11:34:17.193	00:00:05.768	346	534,3707	343,3322	0,5636244	0,5069459	685,5	2,639915	0	495,1201	372,1853	0,3988578	0,4999577	681,4945	2,706502	0	2	515	358						Untertest2.avi	0	880	547	72	111	434	262	1749	0	Content		443	247	5768026	581618262
5785	11:34:17.210	00:00:05.784	347	510,6324	380,8258	0,5636223	0,5069616	685,4811	2,655882	0	514,1388	364,1611	0,3988428	0,5000654	681,4457	2,678181	0	2	512	372						Untertest2.avi	0	880	547	72	111	434	262	1749	0	Content		440	261	5784772	581635008
5801	11:34:17.226	00:00:05.801	348	506,4773	373,5283	0,5635993	0,5069693	685,4203	2,618859	0	516,6291	361,0925	0,3988168	0,5001695	681,4607	2,650379	0	2	512	367						Untertest2.avi	0	880	547	72	111	434	262	1749	0	Content		440	256	5801392	581651628
5818	11:34:17.243	00:00:05.818	349	524,7665	360,747	0,5635666	0,5069603	685,4338	2,620895	0	526,6006	329,0456	0,3987743	0,5002391	681,4376	2,541038	0	2	526	345						Untertest2.avi	0	880	547	72	111	434	262	1749	0	Content		454	234	5818016	581668252
5835	11:34:17.260	00:00:05.834	350	475,5786	407,6967	0,5635192	0,506952	685,5035	2,697012	0	501,9536	343,2982	0,398701	0,5002872	681,6018	2,665767	0	2	489	375						Untertest2.avi	0	880	547	72	111	434	262	1749	0	Content		417	264	5834638	581684874
5851	11:34:17.276	00:00:05.851	351	515,8177	375,1347	0,5634643	0,5069717	685,5189	2,639555	0	472,2516	408,8845	0,3986571	0,5003345	681,5666	2,825179	0	2	494	392						Untertest2.avi	0	880	547	72	111	434	262	1749	0	Content		422	281	5851383	581701619
5868	11:34:17.293	00:00:05.868	352	503,3787	393,3843	0,5634454	0,5070097	685,4738	2,706105	0	521,7997	362,6221	0,3986296	0,5003992	681,5156	2,619078	0	2	513	378						Untertest2.avi	0	880	547	72	111	434	262	1749	0	Content		441	267	5868007	581718243
5885	11:34:17.310	00:00:05.884	353	507,3138	349,8165	0,5634439	0,5070224	685,4492	2,640935	0	512,1457	354,6062	0,3986393	0,5004407	681,5321	2,691815	0	2	510	352						Untertest2.avi	0	880	547	72	111	434	262	1749	0	Content		438	241	5884627	581734863
5901	11:34:17.326	00:00:05.901	354	504,7877	387,3285	0,5634843	0,5070181	685,4019	2,669012	0	521,4182	369,5813	0,398666	0,5004587	681,5131	2,646511	0	2	513	378						Untertest2.avi	0	880	547	72	111	434	262	1749	0	Content		441	267	5901249	581751485
5918	11:34:17.343	00:00:05.917	355	505,6331	354,8867	0,5635484	0,5070835	685,3596	2,633059	0	526,2961	356,5073	0,3987422	0,5001581	681,5131	2,653125	0	2	516	356						Untertest2.avi	0	880	547	72	111	434	262	1749	0	Content		444	245	5917997	581768233
5935	11:34:17.360	00:00:05.934	356	527,9477	350,9022	0,5636224	0,5071201	685,4351	2,592285	0	513,547	354,7683	0,3988191	0,5005012	681,4041	2,684372	0	2	521	353						Untertest2.avi	0	880	547	72	111	434	262	1749	0	Content		449	242	5934618	581784854
5951	11:34:17.376	00:00:05.951	357	499,3506	376,877	0,5636891	0,507168	685,3596	2,668154	0	504,4464	360,7704	0,3989055	0,5005072	681,4128	2,723083	0	2	502	369						Untertest2.avi	0	880	547	72	111	434	262	1749	0	Content		430	258	5951239	581801475
5968	11:34:17.393	00:00:05.967	358	490,5852	370,2221	0,5637733	0,507176	685,3845	2,618837	0	497,7053	374,5632	0,399	0,5004768	681,3742	2,710561	0	2	494	372						Untertest2.avi	0	880	547	72	111	434	262	1749	0	Content		422	261	5967863	581818099
5985	11:34:17.410	00:00:05.984	359	502,3087	365,5657	0,563866	0,5071832	685,4469	2,617804	0	516,9846	352,3767	0,399083	0,5004475	681,4182	2,662939	0	2	510	359						Untertest2.avi	0	880	547	72	111	434	262	1749	0	Content		438	248	5984610	581834846
6001	11:34:17.426	00:00:06.001	360	504,9696	366,4505	0,5639496	0,5071717	685,4886	2,656337	0	500,4534	374,3696	0,3991424	0,5004191	681,451	2,692431	0	2	503	370						Untertest2.avi	0	880	547	72	111	434	262	1749	0	Content		431	259	6001232	581851468
6018	11:34:17.443	00:00:06.017	361	495,765	447,8232	0,5640202	0,5071942	685,4944	2,700303	0	533,1517	353,8648	0,3992109	0,5004073	681,4455	2,659592	0	2	514	401						Untertest2.avi	0	880	547	72	111	434	262	1749	0	Content		442	290	6017854	581868090
6035	11:34:17.460	00:00:06.034	362	503,8964	367,0592	0,5640957	0,507227	685,4381	2,660606	0	512,7789	369,2172	0,39929	0,5004292	681,402	2,690809	0	2	508	368						Untertest2.avi	0	880	547	72	111	434	262	1749	0	Content		436	257	6034598	581884834
6051	11:34:17.476	00:00:06.051	363	507,1795	394,0236	0,5641427	0,5072997	685,3661	2,705729	0	509,9857	355,4374	0,3993635	0,50046	681,389	2,661659	0	2	509	375						Untertest2.avi	0	880	547	72	111	434	262	1749	0	Content		437	264	6051218	581901454
6068	11:34:17.493	00:00:06.067	364	493,0227	381,4337	0,5641993	0,5073444	685,3395	2,668197	0	506,4753	370,9064	0,3994405	0,5004945	681,3079	2,669327	0	2	500	376						Untertest2.avi	0	880	547	72	111	434	262	1749	0	Content		428	265	6067842	581918078
6084	11:34:17.509	00:00:06.084	365	486,2787	380,4052	0,5642649	0,5074337	685,3563	2,658544	0	511,6415	374,6132	0,3995047	0,5005399	681,3009	2,747288	0	2	499	378						Untertest2.avi	0	880	547	72	111	434	262	1749	0	Content		427	267	6084461	581934697
6101	11:34:17.526	00:00:06.101	366	503,875	373,3213	0,5643149	0,5075199	685,4855	2,585675	0	522,331	342,6454	0,3995486	0,5006671	681,4065	2,562439	0	2	513	358						Untertest2.avi	0	880	547	72	111	434	262	1749	0	Content		441	247	6101210	581951446
6118	11:34:17.543	00:00:06.117	367	500,1622	383,2698	0,5642968	0,5075815	685,3443	2,598908	0	511,3519	360,2826	0,3995416	0,5003864	681,4065	2,666691	0	2	506	372						Untertest2.avi	0	880	547	72	111	434	262	1749	0	Content		434	261	6117831	581968067
6134	11:34:17.559	00:00:06.134	368	470,3223	437,5858	0,5642372	0,5076101	685,3932	2,756674	0	500,0182	383,4773	0,3995002	0,5004781	681,4065	2,630211	0	2	485	411						Untertest2.avi	0	880	547	72	111	434	262	1749	0	Content		413	300	6134453	581984689
6151	11:34:17.576	00:00:06.151	369	507,7054	343,8643	0,5641445	0,507593	685,4313	2,646287	0	498,2362	354,8173	0,399382	0,5009863	681,2871	2,654015	0	2	503	349						Untertest2.avi	0	880	547	72	111	434	262	1749	0	Content		431	238	6151074	582001310
6168	11:34:17.593	00:00:06.167	370	523,2245	361,1236	0,5640329	0,5075546	685,6155	2,59308	0	509,2041	362,0035	0,3992342	0,5010466	681,4213	2,593833	0	2	516	362						Untertest2.avi	0	880	547	72	111	434	262	1749	0	Content		444	251	6167820	582018056
6184	11:34:17.609	00:00:06.184	371	503,2701	354,9911	0,56385	0,5074695	685,544	2,536349	0	507,4124	386,8461	0,399078	0,501111	681,3671	2,629429	0	2	505	371						Untertest2.avi	0	880	547	72	111	434	262	1749	0	Content		433	260	6184440	582034676
6201	11:34:17.626	00:00:06.201	372	513,7864	369,5178	0,5636283	0,5077569	685,544	2,539593	0	504,2005	339,216	0,3988681	0,5007977	681,3671	2,549655	0	2	509	354						Untertest2.avi	0	880	547	72	111	434	262	1749	0	Content		437	243	6201063	582051299
6218	11:34:17.643	00:00:06.217	373	556,0201	272,6295	0,5634332	0,5068849	685,5406	2,375204	0	525,3984	335,8449	0,3986456	0,501157	681,4017	2,539062	0	2	541	304						Untertest2.avi	0	880	547	72	111	434	262	1749	0	Content		469	193	6217681	582067917
6234	11:34:17.659	00:00:06.234	374	498,2761	383,9039	0,5632037	0,507166	685,4028	2,619388	0	491,8302	374,9166	0,3983958	0,5015436	681,4017	2,607329	0	2	495	379						Untertest2.avi	0	880	547	72	111	434	262	1749	0	Content		423	268	6234428	582084664
6251	11:34:17.676	00:00:06.251	375	496,0869	376,3534	0,563004	0,5070988	685,4698	2,650685	0	495,0965	348,114	0,3981955	0,5012149	681,2969	2,685437	0	2	496	362						Untertest2.avi	0	880	547	72	111	434	262	1749	0	Content		424	251	6251052	582101288
6268	11:34:17.693	00:00:06.267	376	509,2379	332,6706	0,5627777	0,5070295	685,3486	2,596166	0	503,7116	368,9247	0,39797	0,5015838	681,2969	2,566939	0	2	506	351						Untertest2.avi	0	880	547	72	111	434	262	1749	0	Content		434	240	6267674	582117910
6284	11:34:17.709	00:00:06.284	377	505,9386	363,756	0,5625944	0,5070225	685,3699	2,509895	0	504,5953	357,9167	0,3977865	0,5009695	681,2969	2,599693	0	2	505	361						Untertest2.avi	0	880	547	72	111	434	262	1749	0	Content		433	250	6284295	582134531
6301	11:34:17.726	00:00:06.301	378	504,4323	389,2255	0,5623797	0,5070106	685,397	2,527425	0	492,9942	402,8436	0,3975743	0,5013039	681,2139	2,662872	0	2	499	396						Untertest2.avi	0	880	547	72	111	434	262	1749	0	Content		427	285	6301042	582151278
6318	11:34:17.743	00:00:06.317	379	514,0435	378,1078	0,5621685	0,5070227	685,4295	2,590203	0	522,1534	373,6484	0,3973677	0,5013955	681,1326	2,611326	0	2	518	376						Untertest2.avi	0	880	547	72	111	434	262	1749	0	Content		446	265	6317664	582167900
6334	11:34:17.759	00:00:06.334	380	507,003	396,361	0,5619678	0,5069629	685,4941	2,634038	0	477,6554	404,4603	0,3971588	0,501677	681,1326	2,723796	0	2	492	400						Untertest2.avi	0	880	547	72	111	434	262	1749	0	Content		420	289	6334286	582184522
6351	11:34:17.776	00:00:06.350	381	490,3323	434,6309	0,5617148	0,5069141	685,2452	2,721529	0	487,9568	387,7267	0,3969196	0,5013935	681,0477	2,665453	0	2	489	411						Untertest2.avi	0	880	547	72	111	434	262	1749	0	Content		417	300	6350908	582201144
6368	11:34:17.793	00:00:06.367	382	530,7178	323,799	0,561505	0,5068673	685,4625	2,553663	0	513,6883	381,9881	0,3966859	0,5013667	681,1779	2,63528	0	2	522	353						Untertest2.avi	0	880	547	72	111	434	262	1749	0	Content		450	242	6367655	582217891
6384	11:34:17.809	00:00:06.384	383	499,412	425,7284	0,5612449	0,5068372	685,279	2,723126	0	485,6676	401,1844	0,3964466	0,5014706	681,0593	2,730293	0	2	493	413						Untertest2.avi	0	880	547	72	111	434	262	1749	0	Content		421	302	6384277	582234513
6401	11:34:17.826	00:00:06.400	384	512,0916	259,2249	0,5610472	0,506875	685,3322	2,338543	0	510,6438	329,9487	0,3959486	0,5019001	682,8024	2,524751	0	2	511	295						Untertest2.avi	0	880	547	72	111	434	262	1749	0	Content		439	184	6400898	582251134
6418	11:34:17.843	00:00:06.417	385	508,8431	275,7531	0,5600274	0,5072352	692,3739	2,32206	0	499,4277	321,5697	0,3960073	0,5016222	681,0646	2,515545	0	2	504	299						Untertest2.avi	0	880	547	72	111	434	262	1749	0	Content		432	188	6417517	582267753
6434	11:34:17.859	00:00:06.434	386	-1024	-768	-1	-1	-1	-1	4	-1024	-768	-1	-1	-1	-1	4	2	0	0						Untertest2.avi	0	880	547	72	111	434	262	1749	0	Content		-72	-111	6434266	582284502
6451	11:34:17.876	00:00:06.450	387	535,9953	336,2243	0,5604261	0,5065837	685,2873	2,536969	0	514,8102	361,7185	0,395563	0,5016711	681,0656	2,641327	0	2	525	349						Untertest2.avi	0	880	547	72	111	434	262	1749	0	Content		453	238	6450892	582301128
6468	11:34:17.893	00:00:06.467	388	511,1768	415,3296	0,559639	0,5068452	690,605	2,741664	0	506,7999	405,4912	0,3953692	0,5016717	680,9242	2,656213	0	2	509	410						Untertest2.avi	0	880	547	72	111	434	262	1749	0	Content		437	299	6467510	582317746
6484	11:34:17.909	00:00:06.484	389	507,7558	369,8708	0,5601231	0,5064497	685,3975	2,618643	0	496,6779	378,0073	0,3952172	0,5017294	681,0271	2,704693	0	2	502	374						Untertest2.avi	0	880	547	72	111	434	262	1749	0	Content		430	263	6484132	582334368
6501	11:34:17.926	00:00:06.500	390	499,3535	418,4135	0,5600159	0,5061262	685,3936	2,734593	0	500,454	366,1775	0,3950987	0,5018436	681,1467	2,716608	0	2	500	392						Untertest2.avi	0	880	547	72	111	434	262	1749	0	Content		428	281	6500877	582351113
6517	11:34:17.942	00:00:06.517	391	497,7001	382,3604	0,559978	0,5065737	685,5081	2,626606	0	523,8622	355,3712	0,395036	0,5019425	681,0937	2,679902	0	2	511	369						Untertest2.avi	0	880	547	72	111	434	262	1749	0	Content		439	258	6517499	582367735
6534	11:34:17.959	00:00:06.534	392	528,7579	324,1023	0,5599642	0,5067449	685,5219	2,517306	0	499,6816	402,571	0,3950311	0,5020477	681,1072	2,793352	0	2	514	363						Untertest2.avi	0	880	547	72	111	434	262	1749	0	Content		442	252	6534121	582384357
6551	11:34:17.976	00:00:06.550	393	494,6244	366,9327	0,559982	0,5068904	685,5579	2,638664	0	507,7819	384,0477	0,395064	0,5021505	681,3334	2,647208	0	2	501	375						Untertest2.avi	0	880	547	72	111	434	262	1749	0	Content		429	264	6550742	582400978
6567	11:34:17.992	00:00:06.567	394	505,801	396,0076	0,5600257	0,5069923	685,6142	2,634579	0	520,8183	338,7188	0,3951207	0,5019338	681,3335	2,642265	0	2	513	367						Untertest2.avi	0	880	547	72	111	434	262	1749	0	Content		441	256	6567489	582417725
6584	11:34:18.009	00:00:06.584	395	502,451	359,7771	0,5601144	0,5071561	685,6318	2,66738	0	517,9678	362,167	0,3952175	0,5019878	681,3335	2,709331	0	2	510	361						Untertest2.avi	0	880	547	72	111	434	262	1749	0	Content		438	250	6584109	582434345
6601	11:34:18.026	00:00:06.600	396	516,1678	372,518	0,5602105	0,5071809	685,7455	2,632677	0	513,5737	358,4755	0,3953481	0,5023331	681,5082	2,643192	0	2	515	365						Untertest2.avi	0	880	547	72	111	434	262	1749	0	Content		443	254	6600731	582450967
6617	11:34:18.042	00:00:06.617	397	506,9843	398,9027	0,5603462	0,5071654	685,9475	2,62941	0	537,9808	361,3122	0,3954876	0,5018716	681,5082	2,550115	0	2	522	380						Untertest2.avi	0	880	547	72	111	434	262	1749	0	Content		450	269	6617356	582467592
6634	11:34:18.059	00:00:06.634	398	525,7706	383,9924	0,5605124	0,5074958	685,9475	2,618658	0	521,2429	365,4398	0,3956462	0,5020972	681,8331	2,64562	0	2	524	375						Untertest2.avi	0	880	547	72	111	434	262	1749	0	Content		452	264	6634103	582484339
6651	11:34:18.076	00:00:06.650	399	488,4022	408,6461	0,5606177	0,5070884	686,1323	2,700648	0	507,9575	373,3013	0,3957954	0,5019867	681,8819	2,696069	0	2	498	391						Untertest2.avi	0	880	547	72	111	434	262	1749	0	Content		426	280	6650724	582500960
6667	11:34:18.092	00:00:06.667	400	516,4979	396,1016	0,5607796	0,5074305	686,1323	2,596253	0	502,8364	385,8397	0,3959672	0,5018817	682,0176	2,709892	0	2	510	391						Untertest2.avi	0	880	547	72	111	434	262	1749	0	Content		438	280	6667346	582517582
6684	11:34:18.109	00:00:06.684	401	-1024	-768	-1	-1	-1	-1	4	510,5897	347,0113	0,3961335	0,5017567	682,0266	2,623871	0	2	511	347						Untertest2.avi	0	880	547	72	111	434	262	1749	0	Content		439	236	6684101	582534337
6701	11:34:18.126	00:00:06.700	402	-1024	-768	-1	-1	-1	-1	4	500,8698	357,4995	0,396294	0,5016406	682,0923	2,547414	0	2	501	357						Untertest2.avi	0	880	547	72	111	434	262	1749	0	Content		429	246	6700713	582550949
6717	11:34:18.142	00:00:06.717	403	-1024	-768	-1	-1	-1	-1	4	-1024	-768	-1	-1	-1	-1	4	2	0	0						Untertest2.avi	0	880	547	72	111	434	262	1749	0	Content		-72	-111	6717337	582567573
6734	11:34:18.159	00:00:06.733	404	492,3493	406,8994	0,5613084	0,5070325	686,4897	2,698261	0	507,3508	371,6432	0,3965365	0,5016187	682,2767	2,705602	0	2	500	389						Untertest2.avi	0	880	547	72	111	434	262	1749	0	Content		428	278	6733959	582584195
6751	11:34:18.176	00:00:06.750	405	526,2844	331,0942	0,5608407	0,5074185	691,5695	2,621737	0	505,4828	413,9783	0,3966131	0,5016221	682,3253	2,743676	0	2	516	373						Untertest2.avi	0	880	547	72	111	434	262	1749	0	Content		444	262	6750705	582600941
6767	11:34:18.192	00:00:06.767	406	510,9236	391,6666	0,5614569	0,5069686	686,4539	2,626715	0	513,6766	383,9006	0,3966668	0,5015917	682,2538	2,752329	0	2	512	388						Untertest2.avi	0	880	547	72	111	434	262	1749	0	Content		440	277	6767325	582617561
6784	11:34:18.209	00:00:06.783	407	503,9376	365,9808	0,5614819	0,5068981	686,4684	2,652612	0	525,1356	358,251	0,3966841	0,5014899	682,2824	2,6407	0	2	515	362						Untertest2.avi	0	880	547	72	111	434	262	1749	0	Content		443	251	6783948	582634184
6801	11:34:18.226	00:00:06.800	408	495,8527	388,3926	0,5614858	0,5068098	686,4404	2,704802	0	516,33	373,7916	0,3966716	0,5013969	682,2944	2,687442	0	2	506	381						Untertest2.avi	0	880	547	72	111	434	262	1749	0	Content		434	270	6800569	582650805
6817	11:34:18.242	00:00:06.817	409	513,4376	317,0833	0,5614821	0,5067008	686,4016	2,57942	0	500,352	360,8326	0,3966522	0,5012794	682,2022	2,620514	0	2	507	339						Untertest2.avi	0	880	547	72	111	434	262	1749	0	Content		435	228	6817317	582667553
6834	11:34:18.259	00:00:06.833	410	509,7101	404,1801	0,5614578	0,5069695	686,4016	2,717993	0	503,2253	377,7134	0,3966137	0,5012227	682,1918	2,677894	0	2	506	391						Untertest2.avi	0	880	547	72	111	434	262	1749	0	Content		434	280	6833938	582684174
6851	11:34:18.276	00:00:06.850	411	536,8587	289,269	0,5614095	0,5064461	686,3804	2,520335	0	509,4885	351,8279	0,3965643	0,5011503	682,0514	2,675657	0	2	523	321						Untertest2.avi	0	880	547	72	111	434	262	1749	0	Content		451	210	6850559	582700795
6867	11:34:18.292	00:00:06.867	412	485,5437	377,6367	0,5613591	0,5063468	686,3084	2,653926	0	508,7767	420,8397	0,396479	0,5011233	682,1109	2,755674	0	2	497	399						Untertest2.avi	0	880	547	72	111	434	262	1749	0	Content		425	288	6867181	582717417
6884	11:34:18.309	00:00:06.883	413	515,7302	389,587	0,56128	0,5062687	686,1337	2,666211	0	526,4994	360,6704	0,396379	0,501088	681,9229	2,715448	0	2	521	375						Untertest2.avi	0	880	547	72	111	434	262	1749	0	Content		449	264	6883927	582734163
6901	11:34:18.326	00:00:06.900	414	497,4116	421,1401	0,5611823	0,5062143	685,9636	2,758703	0	506,2237	372,8185	0,3962614	0,5010906	681,9739	2,707324	0	2	502	397						Untertest2.avi	0	880	547	72	111	434	262	1749	0	Content		430	286	6900550	582750786
6917	11:34:18.342	00:00:06.917	415	478,256	471,5109	0,5610991	0,5062405	685,8808	2,772472	0	489,5414	386,7047	0,396155	0,5011334	681,8692	2,803398	0	2	484	429						Untertest2.avi	0	880	547	72	111	434	262	1749	0	Content		412	318	6917171	582767407
6934	11:34:18.359	00:00:06.933	416	498,3205	379,8961	0,5610198	0,5067063	685,8808	2,715687	0	510,3995	406,1397	0,3960611	0,5012245	681,8937	2,73643	0	2	504	393						Untertest2.avi	0	880	547	72	111	434	262	1749	0	Content		432	282	6933793	582784029
6951	11:34:18.376	00:00:06.950	417	-1024	-768	-1	-1	-1	-1	4	508,1719	383,1206	0,3959523	0,5013219	681,6771	2,776538	0	2	508	383						Untertest2.avi	0	880	547	72	111	434	262	1749	0	Content		436	272	6950540	582800776
6967	11:34:18.392	00:00:06.967	418	516,0581	426,1321	0,5608647	0,5065737	685,8677	2,823905	0	500,7121	380,0683	0,3958832	0,501437	681,6639	2,764955	0	2	508	403						Untertest2.avi	0	880	547	72	111	434	262	1749	0	Content		436	292	6967160	582817396
6984	11:34:18.409	00:00:06.983	419	-1024	-768	-1	-1	-1	-1	4	516,2119	357,185	0,3958429	0,5014978	681,6281	2,859198	0	2	516	357						Untertest2.avi	0	880	547	72	111	434	262	1749	0	Content		444	246	6983784	582834020
7000	11:34:18.425	00:00:07.000	420	495,0075	407,229	0,5608252	0,5067998	685,7058	2,803263	0	507,8557	381,3601	0,3958279	0,5015287	681,6068	2,812755	0	2	501	394						Untertest2.avi	0	880	547	72	111	434	262	1749	0	Content		429	283	7000405	582850641
7017	11:34:18.442	00:00:07.017	421	482,4224	379,0362	0,5608327	0,5068328	685,6965	2,715384	0	525,2164	370,9158	0,3958258	0,5015134	681,5471	2,760033	0	2	504	375						Untertest2.avi	0	880	547	72	111	434	262	1749	0	Content		432	264	7017150	582867386
7034	11:34:18.459	00:00:07.033	422	483,6493	399,3957	0,5608314	0,5068492	685,6509	2,682673	0	513,6619	381,561	0,3958175	0,5014762	681,4476	2,793469	0	2	499	390						Untertest2.avi	0	880	547	72	111	434	262	1749	0	Content		427	279	7033773	582884009
7050	11:34:18.475	00:00:07.050	423	502,4303	411,7966	0,5608005	0,5064073	685,6472	2,876931	0	519,5865	386,3865	0,3957903	0,5014438	681,5339	2,803968	0	2	511	399						Untertest2.avi	0	880	547	72	111	434	262	1749	0	Content		439	288	7050395	582900631
7067	11:34:18.492	00:00:07.067	424	486,4708	431,4474	0,5607553	0,5063831	685,6472	2,830166	0	516,2126	397,2436	0,3957368	0,5013592	681,5821	2,829377	0	2	501	414						Untertest2.avi	0	880	547	72	111	434	262	1749	0	Content		429	303	7067026	582917262
7084	11:34:18.509	00:00:07.083	425	515,7844	361,1119	0,5606661	0,5067212	685,5187	2,724456	0	508,5134	390,8682	0,3956535	0,5012953	681,5621	2,836369	0	2	512	376						Untertest2.avi	0	880	547	72	111	434	262	1749	0	Content		440	265	7083764	582934000
7100	11:34:18.525	00:00:07.100	426	492,578	410,8619	0,5606005	0,5066433	685,5366	2,883192	0	520,8632	370,75	0,3955644	0,5012204	681,5208	2,796144	0	2	507	391						Untertest2.avi	0	880	547	72	111	434	262	1749	0	Content		435	280	7100385	582950621
7117	11:34:18.542	00:00:07.117	427	472,9347	414,0984	0,5604977	0,5064684	685,6853	2,870516	0	510,0992	370,5131	0,3954559	0,5011746	681,3572	2,845362	0	2	492	392						Untertest2.avi	0	880	547	72	111	434	262	1749	0	Content		420	281	7117018	582967254
7134	11:34:18.559	00:00:07.133	428	485,1231	423,0586	0,5603941	0,5063815	685,553	2,84143	0	528,0599	360,2812	0,3953274	0,501138	681,4756	2,758471	0	2	507	392						Untertest2.avi	0	880	547	72	111	434	262	1749	0	Content		435	281	7133628	582983864
7150	11:34:18.575	00:00:07.150	429	487,769	387,9138	0,560275	0,5063409	685,4736	2,758262	0	527,6102	368,3449	0,3952087	0,5011399	681,5071	2,823174	0	2	508	378						Untertest2.avi	0	880	547	72	111	434	262	1749	0	Content		436	267	7150373	583000609
7167	11:34:18.592	00:00:07.167	430	497,1671	396,9875	0,5602222	0,5063424	685,462	2,833213	0	497,77	428,6169	0,3951387	0,5011763	681,4564	2,869052	0	2	497	413						Untertest2.avi	0	880	547	72	111	434	262	1749	0	Content		425	302	7167010	583017246
7184	11:34:18.609	00:00:07.183	431	505,0845	363,3747	0,5601897	0,5063581	685,449	2,748169	0	547,4063	357,4449	0,395104	0,5012203	681,4561	2,824514	0	2	526	360						Untertest2.avi	0	880	547	72	111	434	262	1749	0	Content		454	249	7183622	583033858
7200	11:34:18.625	00:00:07.200	432	479,2525	433,8507	0,5601869	0,5063628	685,4745	2,896217	0	524,4824	368,9306	0,3950826	0,501228	681,4678	2,822696	0	2	502	401						Untertest2.avi	0	880	547	72	111	434	262	1749	0	Content		430	290	7200246	583050482
7217	11:34:18.642	00:00:07.217	433	473,8801	409,3522	0,5602008	0,5063484	685,4803	2,858776	0	537,2441	338,5925	0,3951035	0,5012167	681,4878	2,816698	0	2	506	374						Untertest2.avi	0	880	547	72	111	434	262	1749	0	Content		434	263	7217002	583067238
7234	11:34:18.659	00:00:07.233	434	463,6829	416,1732	0,5602443	0,5063381	685,4207	2,88013	0	536,3173	391,6519	0,3951404	0,5012246	681,4471	2,818386	0	2	500	404						Untertest2.avi	0	880	547	72	111	434	262	1749	0	Content		428	293	7233613	583083849
7250	11:34:18.675	00:00:07.250	435	456,3262	519,1832	0,5602571	0,5069122	685,3928	3,031686	0	532,0446	395,4745	0,3953375	0,5016958	681,3636	2,796905	0	2	494	457						Untertest2.avi	0	880	547	72	111	434	262	1749	0	Content		422	346	7250233	583100469
7267	11:34:18.692	00:00:07.266	436	486,1392	664,7841	0,5600197	0,5090473	685,3699	2,930224	0	465,0685	643,2171	0,3959872	0,5035418	681,3246	2,997499	0	3	476	654						Untertest2.avi	0	880	547	72	111	389	734	301	0	Content		404	543	7266855	583117091
7284	11:34:18.709	00:00:07.283	437	433,1987	790,2866	0,5599694	0,5103695	685,3661	2,901031	0	473,9718	732,6549	0,3964426	0,5051063	681,2665	2,898701	0	3	454	761						Untertest2.avi	0	880	547	72	111	389	734	301	0	Content		382	650	7283603	583133839
7300	11:34:18.725	00:00:07.300	438	441,9561	843,6923	0,5601523	0,5113047	685,4149	2,909737	0	513,753	832,3564	0,3965818	0,5055187	681,4249	2,875423	0	3	478	838						Untertest2.avi	0	880	547	72	111	389	734	301	0	Content		406	727	7300225	583150461
7317	11:34:18.742	00:00:07.316	439	498,8806	806,8052	0,5605465	0,5114383	685,5782	3,217793	0	531,9584	838,4191	0,3958343	0,5058263	686,0344	2,961028	0	3	515	823						Untertest2.avi	0	880	547	72	111	389	734	301	0	Content		443	712	7316845	583167081
7334	11:34:18.759	00:00:07.334	440	444,8947	851,6218	0,5607441	0,511489	685,3951	2,946316	0	477,4625	836,6034	0,3967325	0,5054303	681,5751	2,98695	0	3	461	844						Untertest2.avi	0	880	547	72	111	389	734	301	0	Content		389	733	7334216	583184452
7351	11:34:18.776	00:00:07.350	441	409,348	845,1366	0,5610725	0,5116021	685,5255	2,949126	0	493,2957	855,522	0,3969321	0,5053644	681,4529	2,916225	0	3	451	850						Untertest2.avi	0	880	547	72	111	389	734	301	0	Content		379	739	7350967	583201203
7368	11:34:18.793	00:00:07.367	442	410,0838	849,0555	0,5613516	0,511663	685,5886	2,964514	0	-1024	-768	-1	-1	-1	-1	4	3	410	849						Untertest2.avi	0	880	547	72	111	389	734	301	0	Content		338	738	7367592	583217828
7384	11:34:18.809	00:00:07.384	443	425,4607	842,6367	0,5616359	0,5116913	685,5695	2,915298	0	530,7672	853,4382	0,3967401	0,5055636	686,0344	2,900376	0	3	478	848						Untertest2.avi	0	880	547	72	111	389	734	301	0	Content		406	737	7384214	583234450
7401	11:34:18.826	00:00:07.400	444	418,9692	839,0265	0,5619317	0,5117424	685,8292	2,950049	0	473,1759	823,1606	0,3969869	0,5054876	686,0344	3,026914	0	3	446	831						Untertest2.avi	0	880	547	72	111	389	734	301	0	Content		374	720	7400963	583251199
7418	11:34:18.843	00:00:07.417	445	420,0245	823,8511	0,5621734	0,5117721	685,701	2,950809	0	535,826	811,4261	0,3979151	0,5050576	681,7074	2,869426	0	3	478	818						Untertest2.avi	0	880	547	72	111	389	734	301	0	Content		406	707	7417587	583267823
7434	11:34:18.859	00:00:07.434	446	409,9219	853,3087	0,5624359	0,5117292	685,8952	2,988964	0	479,9153	847,5056	0,3981295	0,5050021	681,7341	3,001337	0	3	445	850						Untertest2.avi	0	880	547	72	111	389	734	301	0	Content		373	739	7434212	583284448
7451	11:34:18.876	00:00:07.450	447	422,7794	848,1079	0,56262	0,5117081	685,6796	2,981205	0	-1024	-768	-1	-1	-1	-1	4	3	423	848						Untertest2.avi	0	880	547	72	111	389	734	301	0	Content		351	737	7450839	583301075
7468	11:34:18.893	00:00:07.467	448	423,0752	846,4089	0,5628	0,5116596	685,7964	2,980799	0	-1024	-768	-1	-1	-1	-1	4	3	423	846						Untertest2.avi	0	880	547	72	111	389	734	301	0	Content		351	735	7467593	583317829
7484	11:34:18.909	00:00:07.484	449	439,2691	839,5624	0,5629544	0,5116168	685,9463	2,9691	0	482,4454	850,8003	0,3985747	0,5051122	681,7341	3,013112	0	3	461	845						Untertest2.avi	0	880	547	72	111	389	734	301	0	Content		389	734	7484213	583334449
7501	11:34:18.926	00:00:07.500	450	428,9375	849,5191	0,5630553	0,5116121	685,8449	2,968969	0	515,1268	836,9993	0,3986887	0,5050978	681,7341	3,001257	0	3	472	843						Untertest2.avi	0	880	547	72	111	389	734	301	0	Content		400	732	7500836	583351072
7517	11:34:18.942	00:00:07.517	451	402,8434	852,4048	0,5631371	0,5116542	685,6982	2,95298	0	500,3512	840,6542	0,3987441	0,5047969	681,83	2,962111	0	3	452	847						Untertest2.avi	0	880	547	72	111	389	734	301	0	Content		380	736	7517462	583367698
7534	11:34:18.959	00:00:07.534	452	406,883	850,3002	0,5632249	0,5117248	685,8384	2,986822	0	542,0793	815,1268	0,3988311	0,5045034	681,83	2,856698	0	3	474	833						Untertest2.avi	0	880	547	72	111	389	734	301	0	Content		402	722	7534212	583384448
7551	11:34:18.976	00:00:07.550	453	413,6158	855,8665	0,5633285	0,5117909	685,8351	2,936309	0	469,1512	847,8979	0,3989163	0,505006	681,7872	2,994652	0	3	441	852						Untertest2.avi	0	880	547	72	111	389	734	301	0	Content		369	741	7550834	583401070
7567	11:34:18.992	00:00:07.567	454	420,5505	840,0756	0,5634381	0,5119049	685,8596	3,046244	0	527,1674	871,1325	0,3986761	0,5053961	683,9911	3,002202	0	4	474	856						Untertest2.avi	0	880	547	72	111	428	729	133	0	Content		402	745	7567459	583417695
7584	11:34:19.009	00:00:07.584	455	501,472	851,0352	0,5635014	0,5120047	685,9389	3,077173	0	-1024	-768	-1	-1	-1	-1	4	4	501	851						Untertest2.avi	0	880	547	72	111	428	729	133	0	Content		429	740	7584084	583434320
7601	11:34:19.026	00:00:07.600	456	472,5432	840,284	0,5635434	0,5120776	685,8817	3,028778	0	-1024	-768	-1	-1	-1	-1	4	4	473	840						Untertest2.avi	0	880	547	72	111	428	729	133	0	Content		401	729	7600835	583451071
7617	11:34:19.042	00:00:07.617	457	498,3592	813,6299	0,5646627	0,5116901	693,5297	3,036553	0	524,8154	849,6997	0,3991376	0,5052451	681,7989	3,10008	0	4	512	832						Untertest2.avi	0	880	547	72	111	428	729	133	0	Content		440	721	7617460	583467696
7634	11:34:19.059	00:00:07.634	458	-1024	-768	-1	-1	-1	-1	4	-1024	-768	-1	-1	-1	-1	4	4	0	0						Untertest2.avi	0	880	547	72	111	428	729	133	0	Content		-72	-111	7634083	583484319
7651	11:34:19.076	00:00:07.650	459	455,6293	868,7173	0,5634502	0,5122999	685,8817	2,930706	0	543,7972	840,4033	0,3990656	0,5050768	681,8339	2,897606	0	4	500	855						Untertest2.avi	0	880	547	72	111	428	729	133	0	Content		428	744	7650719	583500955
7667	11:34:19.092	00:00:07.667	460	431,2443	808,5544	0,5633608	0,5118241	685,8525	2,945132	0	489,2367	791,4834	0,3989948	0,5049912	681,8013	3,004383	0	4	460	800						Untertest2.avi	0	880	547	72	111	428	729	133	0	Content		388	689	7667460	583517696
7684	11:34:19.109	00:00:07.684	461	417,4799	871,4988	0,5631752	0,51116	685,8278	2,958033	0	532,7338	807,9562	0,3988656	0,5043665	681,933	2,915483	0	4	475	840						Untertest2.avi	0	880	547	72	111	428	729	133	0	Content		403	729	7684083	583534319
7701	11:34:19.126	00:00:07.700	462	470,3612	557,3846	0,561734	0,5091078	693,5297	2,944831	0	532,1716	596,3345	0,3987595	0,5022084	682,0981	3,048413	0	5	501	577						Untertest2.avi	0	880	547	72	111	458	239	150	0	Content		429	466	7700729	583550965
7717	11:34:19.142	00:00:07.717	463	496,1299	376,2742	0,5622379	0,5063869	686,2343	2,887071	0	585,1252	369,3453	0,3987577	0,5003694	682,2518	2,897717	0	5	541	373						Untertest2.avi	0	880	547	72	111	458	239	150	0	Content		469	262	7717338	583567574
7734	11:34:19.159	00:00:07.734	464	485,3718	431,0478	0,5623671	0,5058204	686,4949	2,991631	0	553,4022	338,9131	0,3986731	0,4998665	682,2504	2,963764	0	5	519	385						Untertest2.avi	0	880	547	72	111	458	239	150	0	Content		447	274	7734084	583584320
7751	11:34:19.176	00:00:07.750	465	482,45	374,6682	0,5624825	0,5061496	686,1972	3,029864	0	566,2926	325,5771	0,3984251	0,5005834	682,2504	2,981026	0	5	524	350						Untertest2.avi	0	880	547	72	111	458	239	150	0	Content		452	239	7750719	583600955
7767	11:34:19.192	00:00:07.767	466	501,123	377,5963	0,5624737	0,5061765	686,1667	2,911888	0	549,7216	341,0236	0,3983542	0,5002983	681,946	2,925082	0	5	525	359						Untertest2.avi	0	880	547	72	111	458	239	150	0	Content		453	248	7767334	583617570
7784	11:34:19.209	00:00:07.783	467	515,3743	353,9534	0,5624719	0,5061987	686,1038	3,010357	0	573,6125	312,6047	0,3982231	0,499987	681,946	2,891303	0	5	544	333						Untertest2.avi	0	880	547	72	111	458	239	150	0	Content		472	222	7783960	583634196
7801	11:34:19.226	00:00:07.800	468	525,6696	359,452	0,5624736	0,5059721	686,1002	2,972962	0	536,0118	335,0093	0,3981294	0,5004311	681,8807	2,955495	0	5	531	347						Untertest2.avi	0	880	547	72	111	458	239	150	0	Content		459	236	7800719	583650955
7817	11:34:19.242	00:00:07.817	469	515,6019	370,8618	0,5624579	0,5063825	686,0497	3,006887	0	546,524	329,6902	0,3980345	0,5004849	681,8532	2,931855	0	5	531	350						Untertest2.avi	0	880	547	72	111	458	239	150	0	Content		459	239	7817335	583667571
7834	11:34:19.259	00:00:07.833	470	529,5078	356,2202	0,5624538	0,5061178	686,0461	2,950722	0	541,1053	338,1307	0,3979456	0,50063	681,8145	2,955079	0	5	535	347						Untertest2.avi	0	880	547	72	111	458	239	150	0	Content		463	236	7833959	583684195
7851	11:34:19.276	00:00:07.850	471	520,8028	338,2017	0,5624609	0,5066903	685,8924	2,937739	0	536,9858	337,9718	0,3978775	0,5007618	681,6628	2,968814	0	6	529	338						Untertest2.avi	0	880	547	72	111	426	198	333	0	Content		457	227	7850586	583700822
7867	11:34:19.292	00:00:07.867	472	-1024	-768	-1	-1	-1	-1	4	510,9544	276,4574	0,3972864	0,5013004	685,0723	2,828673	0	6	511	276						Untertest2.avi	0	880	547	72	111	426	198	333	0	Content		439	165	7867333	583717569
7884	11:34:19.309	00:00:07.883	473	-1024	-768	-1	-1	-1	-1	4	-1024	-768	-1	-1	-1	-1	4	6	0	0						Untertest2.avi	0	880	547	72	111	426	198	333	0	Content		-72	-111	7883957	583734193
7901	11:34:19.326	00:00:07.900	474	-1024	-768	-1	-1	-1	-1	4	-1024	-768	-1	-1	-1	-1	4	6	0	0						Untertest2.avi	0	880	547	72	111	426	198	333	0	Content		-72	-111	7900582	583750818
7917	11:34:19.342	00:00:07.917	475	540,6605	349,2593	0,5625573	0,5069717	685,4781	2,977705	0	534,7736	340,4116	0,397765	0,5012723	681,3961	3,02312	0	6	538	345						Untertest2.avi	0	880	547	72	111	426	198	333	0	Content		466	234	7917206	583767442
7934	11:34:19.359	00:00:07.933	476	501,8185	370,6019	0,5625969	0,5069925	685,4576	3,077045	0	508,9051	307,3316	0,3977771	0,5009693	681,3961	2,973212	0	6	505	339						Untertest2.avi	0	880	547	72	111	426	198	333	0	Content		433	228	7933956	583784192
7951	11:34:19.376	00:00:07.950	477	503,6502	321,7264	0,5627011	0,5068346	685,3728	2,94701	0	518,2996	310,3972	0,3979616	0,5010592	681,2905	2,998413	0	6	511	316						Untertest2.avi	0	880	547	72	111	426	198	333	0	Content		439	205	7950582	583800818
7967	11:34:19.392	00:00:07.967	478	465,3937	336,0415	0,5629564	0,5067173	685,5323	2,998055	0	490,12	310,9677	0,3982222	0,5008317	681,5323	3,056241	0	6	478	324						Untertest2.avi	0	880	547	72	111	426	198	333	0	Content		406	213	7967204	583817440
7984	11:34:19.409	00:00:07.983	479	485,781	305,0743	0,5630831	0,5069168	685,3277	2,964206	0	501,7948	282,1263	0,3982724	0,5009961	681,4505	3,048677	0	6	494	294						Untertest2.avi	0	880	547	72	111	426	198	333	0	Content		422	183	7983831	583834067
8001	11:34:19.426	00:00:08.000	480	477,4547	316,1254	0,5632628	0,5070817	685,2773	3,00506	0	512,1542	297,7905	0,3983948	0,5010643	681,3536	3,032916	0	6	495	307						Untertest2.avi	0	880	547	72	111	426	198	333	0	Content		423	196	8000582	583850818
8017	11:34:19.442	00:00:08.017	481	505,6784	295,2472	0,5634692	0,5071911	685,3539	2,991793	0	529,2361	287,5853	0,3985443	0,5010967	681,2507	2,998869	0	6	517	291						Untertest2.avi	0	880	547	72	111	426	198	333	0	Content		445	180	8017203	583867439
8034	11:34:19.459	00:00:08.033	482	498,5436	306,1255	0,5636569	0,507358	685,2441	2,987949	0	504,9744	298,6952	0,3986919	0,5011252	681,3443	3,068047	0	6	502	302						Untertest2.avi	0	880	547	72	111	426	198	333	0	Content		430	191	8033829	583884065
8050	11:34:19.475	00:00:08.050	483	490,9898	318,148	0,5638483	0,5074868	685,1771	2,978843	0	498,3162	298,6848	0,398869	0,5007738	681,3443	3,085669	0	6	495	308						Untertest2.avi	0	880	547	72	111	426	198	333	0	Content		423	197	8050454	583900690
8067	11:34:19.492	00:00:08.067	484	503,5427	319,7951	0,5640197	0,5075756	685,1828	3,011405	0	508,4193	287,08	0,398957	0,5015087	681,3443	3,055105	0	6	506	303						Untertest2.avi	0	880	547	72	111	426	198	333	0	Content		434	192	8067202	583917438
8084	11:34:19.509	00:00:08.083	485	480,2874	318,9239	0,5641335	0,5076109	685,2415	3,083992	0	481,0923	301,0591	0,3990796	0,5011467	681,1783	3,072117	0	6	481	310						Untertest2.avi	0	880	547	72	111	426	198	333	0	Content		409	199	8083827	583934063
8100	11:34:19.525	00:00:08.100	486	483,7641	320,0435	0,5642115	0,5076498	685,138	3,030136	0	467,032	319,2662	0,3991434	0,5011369	681,2317	3,100786	0	6	475	320						Untertest2.avi	0	880	547	72	111	426	198	333	0	Content		403	209	8100452	583950688
8117	11:34:19.542	00:00:08.117	487	472,0436	362,5561	0,5642615	0,5076533	685,1021	3,045971	0	470,952	304,8381	0,3991747	0,5011228	681,266	3,074082	0	6	471	334						Untertest2.avi	0	880	547	72	111	426	198	333	0	Content		399	223	8117202	583967438
8134	11:34:19.559	00:00:08.133	488	477,6738	317,0476	0,5643044	0,507248	685,0988	3,022637	0	465,2865	321,9431	0,3991937	0,5011106	681,2324	3,116181	0	6	471	319						Untertest2.avi	0	880	547	72	111	426	198	333	0	Content		399	208	8133826	583984062
8150	11:34:19.575	00:00:08.150	489	510,5402	293,2301	0,5643237	0,5072447	685,0988	2,933198	0	478,2657	322,2837	0,3991858	0,5011085	681,2212	3,085859	0	6	494	308						Untertest2.avi	0	880	547	72	111	426	198	333	0	Content		422	197	8150450	584000686
8167	11:34:19.592	00:00:08.167	490	481,0603	338,4859	0,5643371	0,5076539	685,0688	3,050649	0	498,0033	286,4375	0,3991896	0,5011088	681,2165	2,959856	0	6	490	312						Untertest2.avi	0	880	547	72	111	426	198	333	0	Content		418	201	8167076	584017312
8184	11:34:19.609	00:00:08.183	491	503,9338	332,0851	0,5643446	0,5072438	685,0654	2,953057	0	502,0344	274,7042	0,3991955	0,501126	681,1994	2,933083	0	7	503	303						Untertest2.avi	0	880	547	72	111	432	148	1316	0	Content		431	192	8183826	584034062
8200	11:34:19.625	00:00:08.200	492	516,3629	223,9651	0,564186	0,5071515	685,3066	2,902434	0	503,5768	241,4626	0,3991714	0,500733	681,2952	3,032322	0	7	510	233						Untertest2.avi	0	880	547	72	111	432	148	1316	0	Content		438	122	8200450	584050686
8217	11:34:19.642	00:00:08.217	493	492,6108	256,7044	0,5641084	0,50683	685,3659	2,964105	0	506,9105	224,2215	0,3991674	0,5004515	681,324	2,952936	0	7	500	240						Untertest2.avi	0	880	547	72	111	432	148	1316	0	Content		428	129	8217075	584067311
8234	11:34:19.659	00:00:08.233	494	502,1346	241,7877	0,5641525	0,5069362	685,3156	2,914352	0	488,8392	302,3494	0,3991554	0,5008152	681,324	3,162816	0	7	495	272						Untertest2.avi	0	880	547	72	111	432	148	1316	0	Content		423	161	8233697	584083933
8250	11:34:19.675	00:00:08.250	495	508,6579	233,0534	0,5641676	0,5069403	685,317	2,852297	0	493,9492	236,7479	0,3991217	0,5004819	681,3452	2,961477	0	7	501	235						Untertest2.avi	0	880	547	72	111	432	148	1316	0	Content		429	124	8250447	584100683
8267	11:34:19.692	00:00:08.267	496	532,3292	232,8954	0,5641868	0,5069673	685,3221	2,830942	0	508,2728	274,8888	0,3991042	0,5004959	681,3311	2,966009	0	7	520	254						Untertest2.avi	0	880	547	72	111	432	148	1316	0	Content		448	143	8267073	584117309
8284	11:34:19.709	00:00:08.283	497	510,8162	252,4389	0,5641798	0,5069704	685,3018	2,866385	0	491,5322	238,0038	0,3990782	0,5004849	681,336	2,945422	0	7	501	245						Untertest2.avi	0	880	547	72	111	432	148	1316	0	Content		429	134	8283698	584133934
8300	11:34:19.725	00:00:08.300	498	507,1448	221,3524	0,5642093	0,5070179	685,3588	2,791141	0	507,7332	189,627	0,3990773	0,5005155	681,2869	2,806278	0	7	507	205						Untertest2.avi	0	880	547	72	111	432	148	1316	0	Content		435	94	8300324	584150560
8317	11:34:19.742	00:00:08.317	499	513,6859	276,0591	0,5642009	0,5070026	685,4007	2,822376	0	502,4217	258,3142	0,3990636	0,5004871	681,3075	2,891117	0	7	508	267						Untertest2.avi	0	880	547	72	111	432	148	1316	0	Content		436	156	8317073	584167309
8334	11:34:19.759	00:00:08.333	500	-1024	-768	-1	-1	-1	-1	4	-1024	-768	-1	-1	-1	-1	4	7	0	0						Untertest2.avi	0	880	547	72	111	432	148	1316	0	Content		-72	-111	8333696	584183932
8350	11:34:19.775	00:00:08.350	501	505,8542	273,9854	0,5641115	0,5068303	685,4963	2,869042	0	511,937	242,7253	0,3990314	0,500351	681,4095	2,845722	0	7	509	258						Untertest2.avi	0	880	547	72	111	432	148	1316	0	Content		437	147	8350320	584200556
8367	11:34:19.792	00:00:08.366	502	516,9755	255,9086	0,5640752	0,506786	685,5762	2,793384	0	488,8055	253,1568	0,3990301	0,500343	681,4423	2,82221	0	7	503	255						Untertest2.avi	0	880	547	72	111	432	148	1316	0	Content		431	144	8366946	584217182
8384	11:34:19.809	00:00:08.383	503	507,9087	267,8779	0,5640194	0,506714	685,7194	2,774019	0	503,4043	221,2144	0,3990036	0,5006867	681,4423	2,728518	0	7	506	245						Untertest2.avi	0	880	547	72	111	432	148	1316	0	Content		434	134	8383696	584233932
8400	11:34:19.825	00:00:08.400	504	-1024	-768	-1	-1	-1	-1	4	506,3965	233,6178	0,3989987	0,5002114	681,4366	2,756191	0	7	506	234						Untertest2.avi	0	880	547	72	111	432	148	1316	0	Content		434	123	8400320	584250556
8417	11:34:19.842	00:00:08.416	505	517,9686	259,5296	0,5639012	0,5063597	685,8077	2,755377	0	522,6871	226,5493	0,399026	0,5004218	681,4366	2,705585	0	7	520	243						Untertest2.avi	0	880	547	72	111	432	148	1316	0	Content		448	132	8416942	584267178
8434	11:34:19.859	00:00:08.433	506	513,7449	272,8022	0,5638524	0,5063044	685,7713	2,715407	0	520,3645	209,7962	0,3989854	0,4995838	681,4366	2,696902	0	7	517	241						Untertest2.avi	0	880	547	72	111	432	148	1316	0	Content		445	130	8433569	584283805
8450	11:34:19.875	00:00:08.450	507	501,8073	294,3804	0,5638376	0,5062892	685,7429	2,81417	0	-1024	-768	-1	-1	-1	-1	4	7	502	294						Untertest2.avi	0	880	547	72	111	432	148	1316	0	Content		430	183	8450319	584300555
8467	11:34:19.892	00:00:08.466	508	520,3345	276,0967	0,5638154	0,506269	685,7394	2,763504	0	514,8756	235,4396	0,3989963	0,4998874	681,6345	2,71202	0	7	518	256						Untertest2.avi	0	880	547	72	111	432	148	1316	0	Content		446	145	8466945	584317181
8484	11:34:19.909	00:00:08.483	509	517,2701	198,0095	0,5638365	0,5062867	685,7274	2,611892	0	515,7146	198,0819	0,3989898	0,4998525	681,5744	2,643564	0	7	516	198						Untertest2.avi	0	880	547	72	111	432	148	1316	0	Content		444	87	8483574	584333810
8500	11:34:19.925	00:00:08.500	510	518,1313	277,022	0,5638292	0,5061845	685,6885	2,685098	0	505,1744	242,0352	0,3987257	0,500185	683,0153	2,651223	0	7	512	260						Untertest2.avi	0	880	547	72	111	432	148	1316	0	Content		440	149	8500195	584350431
8517	11:34:19.942	00:00:08.516	511	-1024	-768	-1	-1	-1	-1	4	-1024	-768	-1	-1	-1	-1	4	7	0	0						Untertest2.avi	0	880	547	72	111	432	148	1316	0	Content		-72	-111	8516945	584367181
8534	11:34:19.959	00:00:08.533	512	507,1756	256,932	0,5637556	0,5059065	685,4771	2,72575	0	510,1522	256,1128	0,3988591	0,4997187	681,5151	2,800971	0	7	509	257						Untertest2.avi	0	880	547	72	111	432	148	1316	0	Content		437	146	8533569	584383805
8550	11:34:19.975	00:00:08.550	513	470,841	338,0415	0,5637502	0,505814	685,5087	2,84577	0	506,1507	261,0217	0,3988242	0,4996579	681,5579	2,733051	0	7	488	300						Untertest2.avi	0	880	547	72	111	432	148	1316	0	Content		416	189	8550196	584400432
8567	11:34:19.992	00:00:08.566	514	501,0083	267,9323	0,5637417	0,5057742	685,4369	2,766324	0	507,0439	233,3514	0,3981427	0,4999478	685,6605	2,717405	0	7	504	251						Untertest2.avi	0	880	547	72	111	432	148	1316	0	Content		432	140	8566821	584417057
8584	11:34:20.009	00:00:08.583	515	509,0887	310,1042	0,5637588	0,5057972	685,4117	2,739596	0	497,9722	249,6709	0,3988023	0,4996561	681,428	2,709506	0	7	504	280						Untertest2.avi	0	880	547	72	111	432	148	1316	0	Content		432	169	8583569	584433805
8600	11:34:20.025	00:00:08.600	516	505,15	263,9525	0,5637758	0,5058656	685,3587	2,800364	0	494,1402	251,7598	0,3988156	0,4997044	681,4747	2,737903	0	7	500	258						Untertest2.avi	0	880	547	72	111	432	148	1316	0	Content		428	147	8600194	584450430
8617	11:34:20.042	00:00:08.616	517	521,6398	239,7682	0,5638072	0,5060043	685,3226	2,643679	0	517,8439	229,133	0,3988388	0,4998196	681,3719	2,696441	0	7	520	234						Untertest2.avi	0	880	547	72	111	432	148	1316	0	Content		448	123	8616821	584467057
8633	11:34:20.058	00:00:08.633	518	510,8767	286,4305	0,5638539	0,5061108	685,4722	2,758518	0	512,3475	237,0574	0,398861	0,4998946	681,3429	2,683006	0	7	512	262						Untertest2.avi	0	880	547	72	111	432	148	1316	0	Content		440	151	8633447	584483683
8650	11:34:20.075	00:00:08.650	519	524,9868	245,2811	0,5638724	0,5061541	685,4825	2,678101	0	516,9671	232,7078	0,3988931	0,4999608	681,3127	2,688513	0	7	521	239						Untertest2.avi	0	880	547	72	111	432	148	1316	0	Content		449	128	8650193	584500429
8667	11:34:20.092	00:00:08.666	520	525,4437	248,3637	0,5638838	0,5061815	685,483	2,718809	0	490,7469	268,3239	0,3989039	0,4999844	681,2859	2,834346	0	7	508	258						Untertest2.avi	0	880	547	72	111	432	148	1316	0	Content		436	147	8666821	584517057
8683	11:34:20.108	00:00:08.683	521	535,7462	252,5576	0,5638691	0,5061793	685,568	2,747093	0	516,2331	253,7281	0,398892	0,4999637	681,3604	2,735451	0	7	526	253						Untertest2.avi	0	880	547	72	111	432	148	1316	0	Content		454	142	8683446	584533682
8700	11:34:20.125	00:00:08.700	522	510,5065	227,3356	0,5638276	0,5065678	685,568	2,706921	0	501,6834	255,1962	0,3988639	0,4999169	681,3853	2,789253	0	7	506	241						Untertest2.avi	0	880	547	72	111	432	148	1316	0	Content		434	130	8700072	584550308
8717	11:34:20.142	00:00:08.716	523	525,2332	262,3345	0,5637878	0,5061024	685,4254	2,785846	0	517,6411	232,368	0,3988369	0,499843	681,4204	2,738346	0	7	521	247						Untertest2.avi	0	880	547	72	111	432	148	1316	0	Content		449	136	8716820	584567056
8733	11:34:20.158	00:00:08.733	524	512,751	265,2984	0,5637454	0,5059931	685,461	2,776958	0	489,1555	248,7448	0,3987894	0,4997318	681,4812	2,814759	0	7	501	257						Untertest2.avi	0	880	547	72	111	432	148	1316	0	Content		429	146	8733452	584583688
8750	11:34:20.175	00:00:08.750	525	497,3033	282,9052	0,5636891	0,5058926	685,5147	2,86224	0	496,5271	251,0633	0,398762	0,4999711	681,4812	2,803628	0	7	497	267						Untertest2.avi	0	880	547	72	111	432	148	1316	0	Content		425	156	8750072	584600308
8767	11:34:20.192	00:00:08.766	526	518,7073	284,9835	0,5636399	0,505825	685,5425	2,825198	0	498,9406	240,6974	0,3987215	0,4998979	681,4812	2,826203	0	7	509	263						Untertest2.avi	0	880	547	72	111	432	148	1316	0	Content		437	152	8766698	584616934
8783	11:34:20.208	00:00:08.783	527	507,301	286,254	0,5636109	0,5057879	685,6835	2,855196	0	515,0518	246,0787	0,3986473	0,4995312	681,6784	2,749406	0	7	511	266						Untertest2.avi	0	880	547	72	111	432	148	1316	0	Content		439	155	8783445	584633681
8800	11:34:20.225	00:00:08.800	528	502,2551	275,5258	0,5635594	0,505718	685,8815	2,787654	0	499,9439	252,6684	0,3986138	0,4995604	681,6527	2,835351	0	7	501	264						Untertest2.avi	0	880	547	72	111	432	148	1316	0	Content		429	153	8800072	584650308
8817	11:34:20.242	00:00:08.816	529	518,8177	270,0774	0,5635071	0,5056379	685,866	2,86671	0	505,6605	257,0164	0,3985679	0,4995555	681,7259	2,863292	0	7	512	264						Untertest2.avi	0	880	547	72	111	432	148	1316	0	Content		440	153	8816696	584666932
8833	11:34:20.258	00:00:08.833	530	524,4856	281,2153	0,5634568	0,5055841	685,9498	2,880053	0	517,1645	226,9945	0,3985265	0,4995227	681,6484	2,761427	0	7	521	254						Untertest2.avi	0	880	547	72	111	432	148	1316	0	Content		449	143	8833448	584683684
8850	11:34:20.275	00:00:08.850	531	519,4721	265,4296	0,5634055	0,5058535	685,9498	2,830026	0	487,6259	259,8317	0,3984779	0,4998469	681,6484	2,848015	0	7	504	263						Untertest2.avi	0	880	547	72	111	432	148	1316	0	Content		432	152	8850070	584700306
8867	11:34:20.292	00:00:08.866	532	515,8325	269,452	0,563341	0,5055159	685,9692	2,904924	0	501,2018	283,833	0,3984363	0,49983	681,6484	2,924319	0	7	509	277						Untertest2.avi	0	880	547	72	111	432	148	1316	0	Content		437	166	8866694	584716930
8883	11:34:20.308	00:00:08.883	533	521,0716	276,6763	0,5632942	0,5055021	685,8538	2,852656	0	512,5327	258,0199	0,3983583	0,4994327	681,8247	2,866504	0	7	517	267						Untertest2.avi	0	880	547	72	111	432	148	1316	0	Content		445	156	8883319	584733555
8900	11:34:20.325	00:00:08.900	534	508,2032	261,0462	0,5632506	0,5054985	685,989	2,911515	0	510,5022	264,1587	0,3983321	0,4997975	681,8247	2,915523	0	7	509	263						Untertest2.avi	0	880	547	72	111	432	148	1316	0	Content		437	152	8900069	584750305
8917	11:34:20.342	00:00:08.916	535	511,5818	271,2175	0,5632	0,5054774	685,9084	2,96569	0	509,2273	246,436	0,3982826	0,4994067	682,0076	2,85672	0	7	510	259						Untertest2.avi	0	880	547	72	111	432	148	1316	0	Content		438	148	8916692	584766928
8933	11:34:20.358	00:00:08.933	536	513,3054	270,346	0,5631801	0,5054575	685,9455	2,926805	0	524,6936	234,9625	0,3982643	0,4997755	682,0076	2,87254	0	7	519	253						Untertest2.avi	0	880	547	72	111	432	148	1316	0	Content		447	142	8933318	584783554
8950	11:34:20.375	00:00:08.949	537	515,1764	303,6158	0,5624906	0,5058392	692,0597	3,052515	0	518,8004	225,5419	0,398266	0,4994243	681,9448	2,843204	0	7	517	265						Untertest2.avi	0	880	547	72	111	432	148	1316	0	Content		445	154	8949944	584800180
8967	11:34:20.392	00:00:08.966	538	514,551	316,0789	0,5631625	0,5054111	686,0314	3,063169	0	515,8456	241,4743	0,3982391	0,4994084	681,9977	2,791639	0	7	515	279						Untertest2.avi	0	880	547	72	111	432	148	1316	0	Content		443	168	8966693	584816929
8983	11:34:20.408	00:00:08.983	539	-1024	-768	-1	-1	-1	-1	4	-1024	-768	-1	-1	-1	-1	4	7	0	0						Untertest2.avi	0	880	547	72	111	432	148	1316	0	Content		-72	-111	8983317	584833553
9000	11:34:20.425	00:00:08.999	540	505,729	285,5131	0,5630801	0,5052586	685,9897	3,001416	0	506,3526	249,1104	0,3981791	0,4993516	682,0471	2,940642	0	7	506	267						Untertest2.avi	0	880	547	72	111	432	148	1316	0	Content		434	156	8999940	584850176
9017	11:34:20.442	00:00:09.016	541	491,6598	232,9002	0,5631567	0,5051292	685,9346	2,882035	0	473,2438	236,0544	0,3982894	0,4991739	681,9727	3,02451	0	7	482	234						Untertest2.avi	0	880	547	72	111	432	148	1316	0	Content		410	123	9016564	584866800
9033	11:34:20.458	00:00:09.033	542	510,2303	230,6602	0,5631964	0,5051638	685,99	2,943774	0	500,6433	229,4527	0,3983523	0,4991593	681,9227	2,968776	0	7	505	230						Untertest2.avi	0	880	547	72	111	432	148	1316	0	Content		433	119	9033315	584883551
9050	11:34:20.475	00:00:09.049	543	497,2505	269,4093	0,5632993	0,5052707	686,1229	2,999143	0	505,2027	250,6676	0,3984203	0,4992048	682,1068	2,977043	0	7	501	260						Untertest2.avi	0	880	547	72	111	432	148	1316	0	Content		429	149	9049941	584900177
9067	11:34:20.492	00:00:09.066	544	492,0913	314,8749	0,5634358	0,5052923	686,1493	3,093251	0	508,4385	236,8045	0,3985407	0,4991737	681,966	2,900436	0	7	500	276						Untertest2.avi	0	880	547	72	111	432	148	1316	0	Content		428	165	9066567	584916803
9083	11:34:20.508	00:00:09.083	545	496,0655	271,9556	0,5635358	0,5053243	686,0263	2,938686	0	496,6608	235,652	0,3986538	0,4991663	682,1095	2,966081	0	7	496	254						Untertest2.avi	0	880	547	72	111	432	148	1316	0	Content		424	143	9083191	584933427
9100	11:34:20.525	00:00:09.099	546	505,1165	291,1479	0,5636562	0,5053847	685,9532	3,078459	0	496,1105	240,9938	0,3987792	0,4991487	681,992	2,959794	0	7	501	266						Untertest2.avi	0	880	547	72	111	432	148	1316	0	Content		429	155	9099943	584950179
9117	11:34:20.542	00:00:09.116	547	504,0316	274,5406	0,5633951	0,5058306	689,6438	2,999643	0	478,9041	264,3918	0,3989102	0,4991382	682,1034	2,998668	0	7	491	269						Untertest2.avi	0	880	547	72	111	432	148	1316	0	Content		419	158	9116566	584966802
9133	11:34:20.558	00:00:09.133	548	511,3818	265,3781	0,5639108	0,5054802	686,2274	2,95248	0	507,4106	226,998	0,3990359	0,4991378	681,9987	2,941608	0	7	509	246						Untertest2.avi	0	880	547	72	111	432	148	1316	0	Content		437	135	9133192	584983428
9150	11:34:20.575	00:00:09.149	549	506,713	265,8414	0,563997	0,5054752	686,2324	2,93141	0	487,568	247,9403	0,3991123	0,4987092	681,9987	3,003998	0	7	497	257						Untertest2.avi	0	880	547	72	111	432	148	1316	0	Content		425	146	9149816	585000052
9167	11:34:20.592	00:00:09.166	550	498,6655	269,3603	0,5640479	0,5054746	686,1645	2,976653	0	488,586	248,0194	0,3991761	0,4990317	682,0446	3,028925	0	7	494	259						Untertest2.avi	0	880	547	72	111	432	148	1316	0	Content		422	148	9166568	585016804
9183	11:34:20.608	00:00:09.183	551	484,6338	298,8445	0,5640708	0,5054579	686,0898	3,00563	0	474,3772	213,8773	0,3992095	0,499005	682,011	2,977029	0	7	480	256						Untertest2.avi	0	880	547	72	111	432	148	1316	0	Content		408	145	9183191	585033427
9200	11:34:20.625	00:00:09.199	552	489,5287	284,4807	0,564083	0,505448	686,0736	2,980301	0	509,3074	244,3917	0,3992243	0,4989919	681,9968	2,906078	0	7	499	264						Untertest2.avi	0	880	547	72	111	432	148	1316	0	Content		427	153	9199817	585050053
9216	11:34:20.641	00:00:09.216	553	504,402	273,8829	0,5641072	0,5054011	686,0195	2,917864	0	490,4048	255,6844	0,3992288	0,4989744	682,0105	2,927336	0	7	497	265						Untertest2.avi	0	880	547	72	111	432	148	1316	0	Content		425	154	9216443	585066679
9233	11:34:20.658	00:00:09.233	554	484,6192	305,8229	0,5641252	0,5053732	685,8957	2,921872	0	501,1875	235,354	0,3992428	0,4989704	682,0403	2,928974	0	7	493	271						Untertest2.avi	0	880	547	72	111	432	148	1316	0	Content		421	160	9233193	585083429
9250	11:34:20.675	00:00:09.249	555	496,3143	252,6917	0,5641381	0,5053612	685,9008	2,888424	0	499,3497	231,0214	0,3992527	0,498961	682,0014	2,901161	0	7	498	242						Untertest2.avi	0	880	547	72	111	432	148	1316	0	Content		426	131	9249818	585100054
9266	11:34:20.691	00:00:09.266	556	522,755	222,8687	0,5641619	0,5053723	685,9765	2,749268	0	497,4254	244,8517	0,3992743	0,498969	682,0031	2,970928	0	7	510	234						Untertest2.avi	0	880	547	72	111	432	148	1316	0	Content		438	123	9266442	585116678
9283	11:34:20.708	00:00:09.283	557	502,1078	270,3647	0,5641757	0,5053741	685,9122	2,905107	0	502,7359	248,7204	0,3992907	0,4989704	681,9534	2,969072	0	7	502	260						Untertest2.avi	0	880	547	72	111	432	148	1316	0	Content		430	149	9283069	585133305
9300	11:34:20.725	00:00:09.299	558	496,3542	268,8117	0,5642096	0,5053805	685,9639	2,963184	0	497,2263	242,5276	0,3993357	0,4989335	681,9688	2,935832	0	7	497	256						Untertest2.avi	0	880	547	72	111	432	148	1316	0	Content		425	145	9299820	585150056
9316	11:34:20.741	00:00:09.316	559	512,9868	237,4776	0,5642613	0,5053735	686,0695	2,805293	0	492,3426	256,9776	0,3993766	0,4989254	681,9442	2,943726	0	7	503	247						Untertest2.avi	0	880	547	72	111	432	148	1316	0	Content		431	136	9316444	585166680
9333	11:34:20.758	00:00:09.333	560	494,2297	274,9426	0,5643153	0,5054357	686,1414	2,924266	0	497,0461	293,3902	0,3994409	0,4989323	682,0261	2,904932	0	7	496	284						Untertest2.avi	0	880	547	72	111	432	148	1316	0	Content		424	173	9333067	585183303
9350	11:34:20.775	00:00:09.349	561	491,2505	266,6065	0,5643853	0,5054623	686,2274	2,921637	0	509,0819	231,3917	0,3995096	0,4989406	682,0488	2,897235	0	7	500	249						Untertest2.avi	0	880	547	72	111	432	148	1316	0	Content		428	138	9349694	585199930
9366	11:34:20.791	00:00:09.366	562	500,617	282,8732	0,564428	0,5055164	686,2134	2,91046	0	495,7031	248,0798	0,3995495	0,4986337	682,0488	2,927171	0	7	498	265						Untertest2.avi	0	880	547	72	111	432	148	1316	0	Content		426	154	9366444	585216680
9383	11:34:20.808	00:00:09.383	563	493,3653	299,3226	0,5644588	0,5055541	686,2409	2,91823	0	507,345	254,1519	0,3995908	0,4990076	682,0668	2,894987	0	7	500	277						Untertest2.avi	0	880	547	72	111	432	148	1316	0	Content		428	166	9383067	585233303
9400	11:34:20.825	00:00:09.399	564	483,0602	301,7904	0,5644725	0,5055296	686,2308	2,982023	0	496,8586	247,4943	0,3996123	0,4986085	682,0668	2,96822	0	7	490	275						Untertest2.avi	0	880	547	72	111	432	148	1316	0	Content		418	164	9399693	585249929
9416	11:34:20.841	00:00:09.416	565	490,5726	278,4104	0,564466	0,5054903	686,2918	2,895555	0	505,0503	280,9283	0,3995949	0,4988866	682,0616	2,931967	0	7	498	280						Untertest2.avi	0	880	547	72	111	432	148	1316	0	Content		426	169	9416317	585266553
9433	11:34:20.858	00:00:09.433	566	480,4479	302,6766	0,5644467	0,5054754	686,2914	2,865647	0	506,6353	252,1962	0,3995834	0,4988472	682,0887	2,885813	0	7	494	277						Untertest2.avi	0	880	547	72	111	432	148	1316	0	Content		422	166	9433067	585283303
9450	11:34:20.875	00:00:09.449	567	479,1884	301,3065	0,5644367	0,5054937	686,2748	2,959252	0	524,629	234,8064	0,3995824	0,4985528	682,0887	2,90042	0	7	502	268						Untertest2.avi	0	880	547	72	111	432	148	1316	0	Content		430	157	9449694	585299930
9466	11:34:20.891	00:00:09.466	568	507,7617	267,1195	0,5644494	0,5055239	686,3079	2,877002	0	500,5611	239,6664	0,3995884	0,4989197	682,1534	2,847287	0	7	504	253						Untertest2.avi	0	880	547	72	111	432	148	1316	0	Content		432	142	9466319	585316555
9483	11:34:20.908	00:00:09.483	569	486,1974	313,0921	0,5644602	0,5055264	686,3086	2,991248	0	512,6846	222,7942	0,3996108	0,4985797	682,1534	2,839119	0	7	499	268						Untertest2.avi	0	880	547	72	111	432	148	1316	0	Content		427	157	9483069	585333305
9500	11:34:20.925	00:00:09.499	570	496,717	223,9454	0,5643765	0,5049247	686,3792	2,934601	0	513,5413	180,7267	0,3996972	0,4984349	682,1213	2,933423	0	8	505	202						Untertest2.avi	0	880	547	72	111	433	89	300	0	Content		433	91	9499693	585349929
9516	11:34:20.941	00:00:09.516	571	491,2086	206,9955	0,5643545	0,5046674	686,4013	2,894052	0	530,0149	170,1258	0,3997708	0,4978091	682,1213	2,836004	0	8	511	189						Untertest2.avi	0	880	547	72	111	433	89	300	0	Content		439	78	9516318	585366554
9533	11:34:20.958	00:00:09.532	572	495,9583	214,2744	0,5644296	0,5047898	686,3929	2,896646	0	508,8924	182,0839	0,3997377	0,4982815	682,1316	2,910722	0	8	502	198						Untertest2.avi	0	880	547	72	111	433	89	300	0	Content		430	87	9532940	585383176
9550	11:34:20.975	00:00:09.549	573	506,4178	223,0723	0,5644631	0,5050795	686,3929	2,863401	0	512,3167	200,5465	0,3997338	0,4982575	682,0762	2,869077	0	8	509	212						Untertest2.avi	0	880	547	72	111	433	89	300	0	Content		437	101	9549691	585399927
9566	11:34:20.991	00:00:09.566	574	497,6371	205,704	0,5644798	0,504667	686,3887	2,887025	0	519,4601	194,344	0,3997218	0,4982605	682,1141	2,939424	0	8	509	200						Untertest2.avi	0	880	547	72	111	433	89	300	0	Content		437	89	9566314	585416550
9583	11:34:21.008	00:00:09.582	575	527,7255	183,9975	0,5644799	0,5049653	686,3887	2,802101	0	536,2056	167,751	0,3997079	0,4981873	682,1037	2,88264	0	8	532	176						Untertest2.avi	0	880	547	72	111	433	89	300	0	Content		460	65	9582937	585433173
9600	11:34:21.025	00:00:09.599	576	504,8429	199,6462	0,5644986	0,5044813	686,1537	2,858917	0	512,7952	176,7182	0,3996931	0,4980588	682,0901	2,905218	0	8	509	188						Untertest2.avi	0	880	547	72	111	433	89	300	0	Content		437	77	9599577	585449813
9616	11:34:21.041	00:00:09.616	577	475,3698	260,4312	0,5645198	0,5044748	686,0877	2,957136	0	495,6029	193,5413	0,3996894	0,4980377	682,0584	2,958319	0	8	485	227						Untertest2.avi	0	880	547	72	111	433	89	300	0	Content		413	116	9616186	585466422
9633	11:34:21.058	00:00:09.632	578	500,5686	200,074	0,5645472	0,5045138	686,0082	2,949853	0	510,105	179,5206	0,3997158	0,4981015	681,9885	2,924311	0	8	505	190						Untertest2.avi	0	880	547	72	111	433	89	300	0	Content		433	79	9632939	585483175
9650	11:34:21.075	00:00:09.649	579	496,0717	220,528	0,5645784	0,5046495	686,0298	2,908452	0	520,3476	182,913	0,3997359	0,4982267	681,9674	2,879738	0	8	508	202						Untertest2.avi	0	880	547	72	111	433	89	300	0	Content		436	91	9649574	585499810
9666	11:34:21.091	00:00:09.666	580	500,9033	191,1026	0,564619	0,5047706	686,0411	2,85077	0	514,6144	182,9984	0,3997696	0,498325	681,9064	2,912854	0	8	508	187						Untertest2.avi	0	880	547	72	111	433	89	300	0	Content		436	76	9666188	585516424
9683	11:34:21.108	00:00:09.682	581	480,3097	234,6668	0,5646577	0,5048988	685,8346	2,94444	0	497,1115	177,0856	0,3997957	0,4980364	681,9064	2,886146	0	8	489	206						Untertest2.avi	0	880	547	72	111	433	89	300	0	Content		417	95	9682940	585533176
9700	11:34:21.125	00:00:09.699	582	487,8532	204,7735	0,5646706	0,5050339	685,8849	2,924943	0	511,1041	210,1695	0,3998325	0,4981735	681,9064	2,958574	0	8	499	207						Untertest2.avi	0	880	547	72	111	433	89	300	0	Content		427	96	9699577	585549813
9716	11:34:21.141	00:00:09.716	583	493,6725	198,0568	0,5646585	0,5051615	685,8853	2,911519	0	499,2353	193,763	0,3998176	0,4986984	681,9287	2,955009	0	8	496	196						Untertest2.avi	0	880	547	72	111	433	89	300	0	Content		424	85	9716186	585566422
9733	11:34:21.158	00:00:09.732	584	520,0237	179,5066	0,5646209	0,5052344	685,8507	2,885439	0	515,5795	211,756	0,3997719	0,4987775	682,0268	2,912734	0	8	518	196						Untertest2.avi	0	880	547	72	111	433	89	300	0	Content		446	85	9732812	585583048
9750	11:34:21.175	00:00:09.749	585	510,3194	181,4005	0,5645517	0,5052711	686,0168	2,80787	0	512,1572	233,9394	0,3997068	0,4984505	682,0268	2,979721	0	8	511	208						Untertest2.avi	0	880	547	72	111	433	89	300	0	Content		439	97	9749602	585599838
9766	11:34:21.191	00:00:09.766	586	498,6241	220,0449	0,5645022	0,5052296	686,1238	2,997219	0	500,237	192,0115	0,3996427	0,4987257	682,0623	2,90407	0	8	499	206						Untertest2.avi	0	880	547	72	111	433	89	300	0	Content		427	95	9766186	585616422
9783	11:34:21.208	00:00:09.782	587	488,5432	215,9014	0,5644411	0,5051675	686,2499	2,881412	0	508,44	183,7748	0,3995838	0,4986804	682,0546	2,933552	0	8	498	200						Untertest2.avi	0	880	547	72	111	433	89	300	0	Content		426	89	9782812	585633048
9799	11:34:21.224	00:00:09.799	588	494,2983	233,8147	0,5642549	0,5053787	686,1812	2,94949	0	500,4059	205,2007	0,3995349	0,4989084	682,127	2,909164	0	9	497	220						Untertest2.avi	0	880	547	72	111	429	236	3032	0	Content		425	109	9799437	585649673
9816	11:34:21.241	00:00:09.816	589	-1024	-768	-1	-1	-1	-1	4	514,8425	320,2638	0,3996344	0,499915	682,1572	2,856624	0	9	515	320						Untertest2.avi	0	880	547	72	111	429	236	3032	0	Content		443	209	9816189	585666425
9833	11:34:21.258	00:00:09.832	590	509,6158	281,4455	0,5639684	0,5065323	686,3595	2,85175	0	499,7536	290,722	0,3994627	0,4999718	682,0285	2,888387	0	9	505	286						Untertest2.avi	0	880	547	72	111	429	236	3032	0	Content		433	175	9832813	585683049
9849	11:34:21.274	00:00:09.849	591	491,9365	365,6679	0,5639018	0,5067749	686,3595	2,937499	0	494,0207	318,7828	0,3992994	0,4999435	682,0395	2,893758	0	9	493	342						Untertest2.avi	0	880	547	72	111	429	236	3032	0	Content		421	231	9849438	585699674
9866	11:34:21.291	00:00:09.866	592	511,6427	343,147	0,5638046	0,5063885	686,3093	2,859455	0	498,7995	288,8277	0,3991845	0,499984	682,1189	2,820221	0	9	505	316						Untertest2.avi	0	880	547	72	111	429	236	3032	0	Content		433	205	9866063	585716299
9883	11:34:21.308	00:00:09.882	593	533,3275	378,311	0,5637299	0,5067205	686,3093	2,901444	0	508,1316	288,7894	0,3990665	0,5000294	682,1626	2,801728	0	9	521	334						Untertest2.avi	0	880	547	72	111	429	236	3032	0	Content		449	223	9882814	585733050
9899	11:34:21.324	00:00:09.899	594	514,9953	331,5603	0,5636094	0,5064337	686,2482	2,812256	0	495,2193	325,8197	0,3989102	0,5001573	682,1586	2,83954	0	9	505	329						Untertest2.avi	0	880	547	72	111	429	236	3032	0	Content		433	218	9899438	585749674
9916	11:34:21.341	00:00:09.916	595	474,5515	383,5689	0,5635389	0,5069122	686,2482	2,849338	0	511,0051	293,6834	0,3987744	0,5002536	682,2312	2,723807	0	9	493	339						Untertest2.avi	0	880	547	72	111	429	236	3032	0	Content		421	228	9916062	585766298
9933	11:34:21.358	00:00:09.932	596	484,4469	346,069	0,5634175	0,5065492	686,4524	2,891404	0	491,0055	334,9998	0,3986529	0,5003084	682,1339	2,765898	0	9	488	341						Untertest2.avi	0	880	547	72	111	429	236	3032	0	Content		416	230	9932687	585782923
9949	11:34:21.374	00:00:09.949	597	500,6255	315,7589	0,5633098	0,5061674	686,4489	2,703965	0	509,0373	331,1585	0,3985431	0,5003459	682,111	2,76119	0	9	505	323						Untertest2.avi	0	880	547	72	111	429	236	3032	0	Content		433	212	9949438	585799674
9966	11:34:21.391	00:00:09.966	598	527,0964	305,2293	0,5631932	0,5064967	686,1801	2,602512	0	499,1547	322,8515	0,3984299	0,5003865	682,147	2,680883	0	9	513	314						Untertest2.avi	0	880	547	72	111	429	236	3032	0	Content		441	203	9966063	585816299
9983	11:34:21.408	00:00:09.982	599	485,3586	385,0672	0,563109	0,50682	686,1801	2,730907	0	493,6122	317,6762	0,3983199	0,5004412	682,1913	2,713071	0	9	489	351						Untertest2.avi	0	880	547	72	111	429	236	3032	0	Content		417	240	9982688	585832924
9999	11:34:21.424	00:00:09.999	600	514,9785	243,2768	0,5630782	0,5065328	686,3387	2,442794	0	529,5447	268,6652	0,3982604	0,5005061	682,1408	2,528448	0	9	522	256						Untertest2.avi	0	880	547	72	111	429	236	3032	0	Content		450	145	9999312	585849548
10016	11:34:21.441	00:00:10.016	601	505,5873	278,1387	0,5623412	0,5072241	691,9752	2,424438	0	516,5612	317,4185	0,3977997	0,5012206	685,3407	2,518512	0	9	511	298						Untertest2.avi	0	880	547	72	111	429	236	3032	0	Content		439	187	10016063	585866299
10033	11:34:21.458	00:00:10.032	602	-1024	-768	-1	-1	-1	-1	4	-1024	-768	-1	-1	-1	-1	4	9	0	0						Untertest2.avi	0	880	547	72	111	429	236	3032	0	Content		-72	-111	10032688	585882924
10049	11:34:21.474	00:00:10.049	603	484,285	387,4331	0,5629193	0,5067898	686,2632	2,659866	0	498,904	360,2505	0,3981438	0,5010012	682,0477	2,63676	0	9	492	374						Untertest2.avi	0	880	547	72	111	429	236	3032	0	Content		420	263	10049314	585899550
10066	11:34:21.491	00:00:10.065	604	512,0103	322,2724	0,5637571	0,5063631	691,7864	2,516146	0	489,1936	371,2485	0,3981141	0,5010269	682,0121	2,602219	0	9	501	347						Untertest2.avi	0	880	547	72	111	429	236	3032	0	Content		429	236	10065937	585916173
10083	11:34:21.508	00:00:10.082	605	504,6	375,6977	0,5629221	0,506804	686,1913	2,659348	0	510,6048	343,501	0,3981116	0,5010723	681,962	2,527478	0	9	508	360						Untertest2.avi	0	880	547	72	111	429	236	3032	0	Content		436	249	10082686	585932922
10099	11:34:21.524	00:00:10.099	606	530,153	347,9528	0,5629786	0,5068494	686,1247	2,576137	0	484,0595	346,2875	0,3981424	0,5011071	681,9552	2,576745	0	9	507	347						Untertest2.avi	0	880	547	72	111	429	236	3032	0	Content		435	236	10099311	585949547
10116	11:34:21.541	00:00:10.115	607	502,3602	390,6383	0,5630569	0,5068756	686,0676	2,549948	0	504,4231	347,3147	0,3982313	0,5007816	681,9552	2,583302	0	9	503	369						Untertest2.avi	0	880	547	72	111	429	236	3032	0	Content		431	258	10115935	585966171
10133	11:34:21.558	00:00:10.132	608	500,6123	353,4398	0,563182	0,5069386	686,0073	2,538431	0	476,6313	378,7501	0,3983529	0,501173	681,9432	2,593088	0	9	489	366						Untertest2.avi	0	880	547	72	111	429	236	3032	0	Content		417	255	10132578	585982814
10149	11:34:21.574	00:00:10.149	609	485,0464	412,2434	0,5633467	0,5069882	686,1343	2,649739	0	501,4355	337,8494	0,3985182	0,5011784	681,8609	2,545223	0	9	493	375						Untertest2.avi	0	880	547	72	111	429	236	3032	0	Content		421	264	10149313	585999549
10166	11:34:21.591	00:00:10.165	610	515,8597	374,7613	0,5628666	0,5074428	691,7898	2,541442	0	520,7922	346,2085	0,3986582	0,5012033	681,8922	2,54585	0	9	518	360						Untertest2.avi	0	880	547	72	111	429	236	3032	0	Content		446	249	10165936	586016172
10183	11:34:21.608	00:00:10.182	611	493,9084	402,9576	0,5636497	0,5071655	685,9246	2,622147	0	515,1405	342,1773	0,3988278	0,5012389	681,8586	2,486837	0	9	505	373						Untertest2.avi	0	880	547	72	111	429	236	3032	0	Content		433	262	10182576	586032812
10199	11:34:21.624	00:00:10.199	612	507,8856	362,4039	0,5638127	0,5071981	686,1374	2,542142	0	510,5705	332,1206	0,3989999	0,5012363	681,7249	2,507071	0	9	509	347						Untertest2.avi	0	880	547	72	111	429	236	3032	0	Content		437	236	10199188	586049424
10216	11:34:21.641	00:00:10.215	613	517,8975	407,88	0,5639604	0,507251	686,2422	2,540137	0	515,3745	373,3666	0,39913	0,5012079	681,8402	2,456223	0	9	517	391						Untertest2.avi	0	880	547	72	111	429	236	3032	0	Content		445	280	10215938	586066174
10233	11:34:21.658	00:00:10.232	614	511,8446	405,6063	0,5636796	0,5077442	689,8903	2,548864	0	517,381	373,0434	0,3992977	0,5012499	681,8224	2,446168	0	9	515	389						Untertest2.avi	0	880	547	72	111	429	236	3032	0	Content		443	278	10232577	586082813
10249	11:34:21.674	00:00:10.249	615	509,8369	355,1518	0,5642031	0,5073337	686,0027	2,538819	0	482,5379	360,8573	0,3993975	0,5012169	681,8118	2,588137	0	9	496	358						Untertest2.avi	0	880	547	72	111	429	236	3032	0	Content		424	247	10249185	586099421
10266	11:34:21.691	00:00:10.265	616	514,6063	373,7018	0,5643221	0,5073375	686,209	2,544578	0	484,5921	416,946	0,3995258	0,5011982	681,8727	2,612789	0	9	500	395						Untertest2.avi	0	880	547	72	111	429	236	3032	0	Content		428	284	10265938	586116174
10283	11:34:21.708	00:00:10.282	617	501,6501	359,2722	0,5649812	0,5069568	689,8871	2,556772	0	505,7174	364,862	0,3996258	0,5011505	681,9169	2,559537	0	9	504	362						Untertest2.avi	0	880	547	72	111	429	236	3032	0	Content		432	251	10282569	586132805
10299	11:34:21.724	00:00:10.299	618	494,6747	371,6426	0,5645235	0,5073708	686,2343	2,600147	0	486,3826	361,5519	0,3997317	0,5011684	681,9251	2,61818	0	9	491	367						Untertest2.avi	0	880	547	72	111	429	236	3032	0	Content		419	256	10299184	586149420
10316	11:34:21.741	00:00:10.315	619	490,1176	379,0842	0,5646059	0,5074105	686,1703	2,560819	0	510,275	351,3638	0,3998468	0,5011846	681,9019	2,712043	0	9	500	365						Untertest2.avi	0	880	547	72	111	429	236	3032	0	Content		428	254	10315810	586166046
10333	11:34:21.758	00:00:10.332	620	519,4449	334,3309	0,5647269	0,5074205	686,2195	2,544212	0	494,7093	426,2134	0,3999543	0,5011724	682,0677	2,674674	0	9	507	380						Untertest2.avi	0	880	547	72	111	429	236	3032	0	Content		435	269	10332569	586182805
10349	11:34:21.774	00:00:10.349	621	522,5711	342,7542	0,5648252	0,5074593	686,3895	2,461548	0	520,9338	343,9702	0,4000603	0,5012017	681,976	2,62121	0	9	522	343						Untertest2.avi	0	880	547	72	111	429	236	3032	0	Content		450	232	10349185	586199421
10366	11:34:21.791	00:00:10.365	622	506,3599	390,8176	0,5649169	0,5074732	686,4742	2,638094	0	505,1737	370,0723	0,4001454	0,5011961	682,0854	2,604463	0	9	506	380						Untertest2.avi	0	880	547	72	111	429	236	3032	0	Content		434	269	10365808	586216044
10382	11:34:21.807	00:00:10.382	623	486,0207	420,9896	0,5649928	0,5074781	686,4858	2,735538	0	-1024	-768	-1	-1	-1	-1	4	9	486	421						Untertest2.avi	0	880	547	72	111	429	236	3032	0	Content		414	310	10382435	586232671
10399	11:34:21.824	00:00:10.399	624	498,158	389,0734	0,5650547	0,5074862	686,3627	2,599494	0	507,7737	351,504	0,4003139	0,501196	682,1855	2,593096	0	9	503	370						Untertest2.avi	0	880	547	72	111	429	236	3032	0	Content		431	259	10399182	586249418
10416	11:34:21.841	00:00:10.415	625	491,8265	428,9185	0,5651103	0,5075164	686,3909	2,683011	0	505,7046	359,2555	0,4003925	0,5011947	682,1423	2,578529	0	9	499	394						Untertest2.avi	0	880	547	72	111	429	236	3032	0	Content		427	283	10415804	586266040
10432	11:34:21.857	00:00:10.432	626	515,0086	364,44	0,5652003	0,507547	686,4323	2,606098	0	511,5547	333,6857	0,4004721	0,5012231	682,2001	2,637802	0	9	513	349						Untertest2.avi	0	880	547	72	111	429	236	3032	0	Content		441	238	10432426	586282662
10449	11:34:21.874	00:00:10.449	627	504,2143	344,0417	0,56524	0,5075703	686,5073	2,537884	0	512,777	376,0455	0,4005288	0,5012148	682,2518	2,550425	0	9	508	360						Untertest2.avi	0	880	547	72	111	429	236	3032	0	Content		436	249	10449051	586299287
10466	11:34:21.891	00:00:10.465	628	504,1051	358,333	0,5652812	0,5075587	686,6005	2,68912	0	494,546	382,0548	0,4005738	0,501193	682,2863	2,72997	0	9	499	370						Untertest2.avi	0	880	547	72	111	429	236	3032	0	Content		427	259	10465801	586316037
10482	11:34:21.907	00:00:10.482	629	509,4401	359,3788	0,5653334	0,5075326	686,774	2,598325	0	491,2421	349,0088	0,4006177	0,5011441	682,3431	2,674809	0	9	500	354						Untertest2.avi	0	880	547	72	111	429	236	3032	0	Content		428	243	10482426	586332662
10499	11:34:21.924	00:00:10.499	630	530,6861	313,2978	0,56537	0,5078948	686,774	2,522993	0	497,9109	333,1894	0,4006499	0,501121	682,3474	2,723827	0	9	514	323						Untertest2.avi	0	880	547	72	111	429	236	3032	0	Content		442	212	10499049	586349285
10516	11:34:21.941	00:00:10.515	631	499,6125	374,9135	0,5654039	0,5075309	686,8076	2,681832	0	510,6712	372,1779	0,400689	0,5007676	682,3474	2,700772	0	9	505	374						Untertest2.avi	0	880	547	72	111	429	236	3032	0	Content		433	263	10515674	586365910
10532	11:34:21.957	00:00:10.532	632	533,0955	336,6166	0,5654384	0,5075819	686,8177	2,602466	0	512,4793	338,3052	0,4007417	0,5011637	682,4628	2,657046	0	9	523	337						Untertest2.avi	0	880	547	72	111	429	236	3032	0	Content		451	226	10532425	586382661
10549	11:34:21.974	00:00:10.549	633	496,3436	405,238	0,5654598	0,5076285	686,7856	2,698612	0	511,7061	324,4761	0,4007878	0,501199	682,4942	2,679526	0	9	504	365						Untertest2.avi	0	880	547	72	111	429	236	3032	0	Content		432	254	10549048	586399284
10566	11:34:21.991	00:00:10.565	634	496,6291	419,2872	0,5654932	0,5076482	686,7758	2,640797	0	505,658	364,8784	0,4008136	0,5011771	682,5092	2,730303	0	9	501	392						Untertest2.avi	0	880	547	72	111	429	236	3032	0	Content		429	281	10565674	586415910
10582	11:34:22.007	00:00:10.582	635	525,1479	366,2854	0,5655148	0,5075989	686,7841	2,664189	0	493,132	394,0039	0,4008293	0,5015218	682,5092	2,725178	0	9	509	380						Untertest2.avi	0	880	547	72	111	429	236	3032	0	Content		437	269	10582300	586432536
10599	11:34:22.024	00:00:10.599	636	472,1349	400,5814	0,5654803	0,5071387	686,9803	2,831784	0	507,3631	317,157	0,4008849	0,5008204	682,6313	2,716081	0	9	490	359						Untertest2.avi	0	880	547	72	111	429	236	3032	0	Content		418	248	10599049	586449285
10616	11:34:22.041	00:00:10.615	637	493,0411	337,1232	0,5654648	0,5070692	686,9197	2,749182	0	504,0936	327,0281	0,4008851	0,5007931	682,6027	2,685095	0	9	499	332						Untertest2.avi	0	880	547	72	111	429	236	3032	0	Content		427	221	10615672	586465908
10632	11:34:22.057	00:00:10.632	638	505,6203	346,738	0,5654766	0,5071016	686,8456	2,715255	0	500,3676	318,459	0,4008144	0,5011662	682,6027	2,730991	0	9	503	333						Untertest2.avi	0	880	547	72	111	429	236	3032	0	Content		431	222	10632299	586482535
10649	11:34:22.074	00:00:10.648	639	489,7779	367,9178	0,5654686	0,5070071	686,8467	2,720235	0	494,8697	343,4017	0,4007571	0,5011306	682,6027	2,775013	0	9	492	356						Untertest2.avi	0	880	547	72	111	429	236	3032	0	Content		420	245	10648924	586499160
10666	11:34:22.091	00:00:10.665	640	492,7324	368,0149	0,5654448	0,5070327	686,8792	2,812277	0	498,9473	319,7614	0,4007497	0,5007545	682,463	2,691078	0	9	496	344						Untertest2.avi	0	880	547	72	111	429	236	3032	0	Content		424	233	10665673	586515909
10682	11:34:22.107	00:00:10.682	641	496,0452	313,4611	0,5654421	0,5070871	686,8989	2,683886	0	491,1446	399,6856	0,4007419	0,5008448	682,4705	2,789194	0	9	494	357						Untertest2.avi	0	880	547	72	111	429	236	3032	0	Content		422	246	10682300	586532536
10699	11:34:22.124	00:00:10.698	642	510,2819	341,5048	0,5654522	0,5071611	686,8945	2,685877	0	503,9755	333,5577	0,4007441	0,5006001	682,4705	2,70946	0	9	507	338						Untertest2.avi	0	880	547	72	111	429	236	3032	0	Content		435	227	10698928	586549164
10716	11:34:22.141	00:00:10.715	643	517,0428	361,1252	0,5654618	0,5072656	686,9205	2,695679	0	498,097	338,1509	0,4007609	0,5010695	682,5147	2,725019	0	9	508	350						Untertest2.avi	0	880	547	72	111	429	236	3032	0	Content		436	239	10715552	586565788
10732	11:34:22.157	00:00:10.732	644	509,2128	330,6108	0,565463	0,5073422	686,9333	2,660115	0	526,0186	263,3723	0,400776	0,5011463	682,5812	2,733673	0	9	518	297						Untertest2.avi	0	880	547	72	111	429	236	3032	0	Content		446	186	10732300	586582536
10749	11:34:22.174	00:00:10.748	645	508,1802	348,1902	0,565475	0,5073777	686,9374	2,660297	0	479,4606	347,387	0,4007944	0,5015409	682,5812	2,790632	0	9	494	348						Untertest2.avi	0	880	547	72	111	429	236	3032	0	Content		422	237	10748924	586599160
10766	11:34:22.191	00:00:10.765	646	518,0588	345,0019	0,565488	0,5073796	686,8834	2,689793	0	508,8825	338,0289	0,4008182	0,5011812	682,5343	2,718038	0	9	513	342						Untertest2.avi	0	880	547	72	111	429	236	3032	0	Content		441	231	10765558	586615794
10782	11:34:22.207	00:00:10.782	647	497,076	365,5821	0,5654988	0,5073605	686,9033	2,791431	0	510,0197	327,8024	0,4008229	0,5011325	682,6139	2,730452	0	9	504	347						Untertest2.avi	0	880	547	72	111	429	236	3032	0	Content		432	236	10782175	586632411
10799	11:34:22.224	00:00:10.798	648	499,3331	364,7263	0,5655072	0,5073036	686,9454	2,738884	0	495,252	328,2447	0,4008522	0,5010456	682,7194	2,71935	0	9	497	346						Untertest2.avi	0	880	547	72	111	429	236	3032	0	Content		425	235	10798924	586649160
10816	11:34:22.241	00:00:10.815	649	501,2216	366,809	0,5655369	0,5072109	686,9803	2,78903	0	516,782	296,9685	0,4008881	0,5013142	682,7194	2,66527	0	9	509	332						Untertest2.avi	0	880	547	72	111	429	236	3032	0	Content		437	221	10815548	586665784
10832	11:34:22.257	00:00:10.832	650	492,5795	362,4278	0,5655612	0,5071467	687,0842	2,773384	0	503,0501	316,0952	0,4009349	0,5007629	682,715	2,716436	0	9	498	339						Untertest2.avi	0	880	547	72	111	429	236	3032	0	Content		426	228	10832176	586682412
10849	11:34:22.274	00:00:10.848	651	507,2057	312,9216	0,5656044	0,5070735	687,0204	2,72888	0	499,4922	296,3077	0,4009721	0,5002708	682,715	2,703327	0	9	503	305						Untertest2.avi	0	880	547	72	111	429	236	3032	0	Content		431	194	10848801	586699037
10866	11:34:22.291	00:00:10.865	652	491,391	374,3669	0,5656825	0,5069784	687,0607	2,785396	0	484,9883	364,5464	0,4010408	0,5004863	682,7332	2,799616	0	9	488	369						Untertest2.avi	0	880	547	72	111	429	236	3032	0	Content		416	258	10865549	586715785
10882	11:34:22.307	00:00:10.882	653	505,4275	348,0762	0,5657369	0,5068912	687,0754	2,740749	0	493,6151	359,6902	0,4011004	0,5003982	682,5884	2,873946	0	9	500	354						Untertest2.avi	0	880	547	72	111	429	236	3032	0	Content		428	243	10882176	586732412
10899	11:34:22.324	00:00:10.898	654	518,0695	365,4613	0,5657975	0,5068281	687,0152	2,80215	0	479,099	340,394	0,4011437	0,5003144	682,6122	2,796916	0	9	499	353						Untertest2.avi	0	880	547	72	111	429	236	3032	0	Content		427	242	10898801	586749037
10915	11:34:22.340	00:00:10.915	655	491,4838	403,5438	0,5658332	0,5063853	687,012	2,877041	0	504,2046	326,4762	0,4011738	0,5002753	682,6248	2,752325	0	9	498	365						Untertest2.avi	0	880	547	72	111	429	236	3032	0	Content		426	254	10915424	586765660
10932	11:34:22.357	00:00:10.932	656	506,5555	330,0891	0,5658613	0,5068099	687,0377	2,741091	0	490,834	329,1245	0,4011857	0,500259	682,5811	2,801714	0	9	499	330						Untertest2.avi	0	880	547	72	111	429	236	3032	0	Content		427	219	10932175	586782411
10949	11:34:22.374	00:00:10.948	657	487,9701	372,3457	0,5658646	0,5068375	687,0018	2,825963	0	502,4768	361,1968	0,4011817	0,500248	682,5767	2,786186	0	9	495	367						Untertest2.avi	0	880	547	72	111	429	236	3032	0	Content		423	256	10948799	586799035
10965	11:34:22.390	00:00:10.965	658	525,2451	331,1952	0,5658579	0,506415	686,9986	2,747169	0	507,8448	351,4888	0,4011693	0,5002381	682,5672	2,794458	0	9	517	341						Untertest2.avi	0	880	547	72	111	429	236	3032	0	Content		445	230	10965424	586815660
10982	11:34:22.407	00:00:10.982	659	528,5853	346,6959	0,5658411	0,5063868	686,9986	2,683631	0	512,1136	323,5022	0,4011533	0,5002324	682,5186	2,740927	0	9	520	335						Untertest2.avi	0	880	547	72	111	429	236	3032	0	Content		448	224	10982048	586832284
10999	11:34:22.424	00:00:10.998	660	492,2163	380,838	0,5658062	0,5067462	686,953	2,795524	0	498,3972	348,0417	0,4011078	0,5002005	682,4682	2,781946	0	9	495	364						Untertest2.avi	0	880	547	72	111	429	236	3032	0	Content		423	253	10998798	586849034
11015	11:34:22.440	00:00:11.015	661	498,3503	351,9286	0,5657257	0,5066934	686,9439	2,686242	0	494,0724	339,2356	0,4010372	0,500209	682,6271	2,784648	0	9	496	346						Untertest2.avi	0	880	547	72	111	429	236	3032	0	Content		424	235	11015424	586865660
11032	11:34:22.457	00:00:11.032	662	488,0016	369,6125	0,5656411	0,5065559	686,9835	2,707375	0	510,7998	328,9588	0,40097	0,5001952	682,591	2,708964	0	9	499	349						Untertest2.avi	0	880	547	72	111	429	236	3032	0	Content		427	238	11032050	586882286
11049	11:34:22.474	00:00:11.048	663	500,7983	352,8224	0,5655331	0,5064297	686,9045	2,628663	0	491,1298	358,4948	0,4008359	0,5001729	682,628	2,783688	0	9	496	356						Untertest2.avi	0	880	547	72	111	429	236	3032	0	Content		424	245	11048801	586899037
11065	11:34:22.490	00:00:11.065	664	483,7476	307,602	0,5654369	0,5063337	686,9884	2,710469	0	508,3328	273,7511	0,400737	0,5001486	682,5588	2,659407	0	9	496	291						Untertest2.avi	0	880	547	72	111	429	236	3032	0	Content		424	180	11065420	586915656
11082	11:34:22.507	00:00:11.082	665	518,4703	326,984	0,5653467	0,5062557	686,9449	2,549166	0	518,4745	326,1738	0,4006438	0,5001467	682,5054	2,695633	0	9	518	327						Untertest2.avi	0	880	547	72	111	429	236	3032	0	Content		446	216	11082048	586932284
11099	11:34:22.524	00:00:11.098	666	502,2036	354,7353	0,5652428	0,5062599	686,9818	2,684905	0	494,1961	317,4068	0,4005402	0,5001773	682,6671	2,709719	0	9	498	336						Untertest2.avi	0	880	547	72	111	429	236	3032	0	Content		426	225	11098672	586948908
11115	11:34:22.540	00:00:11.115	667	526,9149	301,254	0,5651835	0,5062793	686,9883	2,571835	0	504,4972	314,3795	0,4004796	0,5002314	682,6458	2,619375	0	9	516	308						Untertest2.avi	0	880	547	72	111	429	236	3032	0	Content		444	197	11115423	586965659
11132	11:34:22.557	00:00:11.132	668	497,2973	377,8307	0,5651307	0,5066536	686,9883	2,728625	0	512,1504	320,4024	0,4004328	0,5002431	682,6686	2,666024	0	9	505	349						Untertest2.avi	0	880	547	72	111	429	236	3032	0	Content		433	238	11132045	586982281
11149	11:34:22.574	00:00:11.148	669	505,905	351,9306	0,5651349	0,5063197	686,9146	2,597566	0	508,3866	311,1701	0,4004281	0,5002185	682,7578	2,629872	0	9	507	332						Untertest2.avi	0	880	547	72	111	429	236	3032	0	Content		435	221	11148671	586998907
11165	11:34:22.590	00:00:11.165	670	508,4065	391,0323	0,5651693	0,5063509	687,0396	2,657753	0	513,7883	301,2173	0,4004517	0,5001779	682,7485	2,649723	0	9	511	346						Untertest2.avi	0	880	547	72	111	429	236	3032	0	Content		439	235	11165294	587015530
11182	11:34:22.607	00:00:11.182	671	511,5156	323,6173	0,5652374	0,5060523	687,0363	2,597262	0	492,7954	322,4139	0,4005086	0,5001298	682,6957	2,698285	0	9	502	323						Untertest2.avi	0	880	547	72	111	429	236	3032	0	Content		430	212	11182044	587032280
11199	11:34:22.624	00:00:11.198	672	501,8875	366,1599	0,565326	0,5065387	686,9493	2,685196	0	543,2339	253,0401	0,4005774	0,5000573	682,7033	2,505527	0	9	523	310						Untertest2.avi	0	880	547	72	111	429	236	3032	0	Content		451	199	11198668	587048904
11215	11:34:22.640	00:00:11.215	673	527,0303	337,9766	0,5654037	0,5066439	687,0457	2,625566	0	490,9284	341,5306	0,4006679	0,5000374	682,5908	2,740168	0	9	509	340						Untertest2.avi	0	880	547	72	111	429	236	3032	0	Content		437	229	11215296	587065532
11232	11:34:22.657	00:00:11.231	674	496,5688	373,9341	0,5654732	0,5067526	686,8835	2,745038	0	495,8429	341,3455	0,4007498	0,499986	682,66	2,662639	0	9	496	358						Untertest2.avi	0	880	547	72	111	429	236	3032	0	Content		424	247	11231920	587082156
11249	11:34:22.674	00:00:11.248	675	508,2088	347,0421	0,5655548	0,5064279	686,8803	2,645609	0	496,7819	332,0594	0,4008311	0,4999418	682,7817	2,704401	0	9	502	340						Untertest2.avi	0	880	547	72	111	429	236	3032	0	Content		430	229	11248669	587098905
11265	11:34:22.690	00:00:11.265	676	509,9217	382,4253	0,5656103	0,5069056	686,8546	2,712504	0	504,4337	318,2368	0,400882	0,499934	682,8087	2,662371	0	9	507	350						Untertest2.avi	0	880	547	72	111	429	236	3032	0	Content		435	239	11265294	587115530
11282	11:34:22.707	00:00:11.281	677	523,4575	293,7201	0,5656562	0,506932	686,9861	2,658552	0	514,7892	318,3253	0,400921	0,4999496	682,8074	2,614116	0	9	519	306						Untertest2.avi	0	880	547	72	111	429	236	3032	0	Content		447	195	11281919	587132155
11299	11:34:22.724	00:00:11.298	678	481,3218	360,7412	0,5656868	0,5069296	686,9151	2,735655	0	491,5574	324,729	0,4009501	0,4999523	682,7109	2,722884	0	9	486	343						Untertest2.avi	0	880	547	72	111	429	236	3032	0	Content		414	232	11298546	587148782
11315	11:34:22.740	00:00:11.315	679	496,0828	344,1036	0,5657088	0,5069051	686,9582	2,681629	0	492,6923	340,1013	0,4009721	0,4999307	682,7575	2,687968	0	9	494	342						Untertest2.avi	0	880	547	72	111	429	236	3032	0	Content		422	231	11315295	587165531
11332	11:34:22.757	00:00:11.331	680	503,1034	359,8135	0,5657082	0,5068752	686,8845	2,690733	0	489,6381	352,2086	0,4009556	0,4999303	682,743	2,703904	0	9	496	356						Untertest2.avi	0	880	547	72	111	429	236	3032	0	Content		424	245	11331921	587182157
11349	11:34:22.774	00:00:11.348	681	509,8009	300,8126	0,5656977	0,5063902	686,8813	2,633392	0	514,5443	341,0679	0,4009431	0,4999195	682,6909	2,683452	0	9	512	321						Untertest2.avi	0	880	547	72	111	429	236	3032	0	Content		440	210	11348545	587198781
11365	11:34:22.790	00:00:11.365	682	516,493	330,8279	0,5656849	0,5067832	686,8976	2,674136	0	494,2317	350,3179	0,4009149	0,4999064	682,7767	2,741662	0	9	505	341						Untertest2.avi	0	880	547	72	111	429	236	3032	0	Content		433	230	11365170	587215406
11382	11:34:22.807	00:00:11.381	683	521,5852	295,4428	0,5656789	0,5066887	686,84	2,683821	0	524,1335	313,814	0,4009041	0,4998821	682,7953	2,637282	0	9	523	305						Untertest2.avi	0	880	547	72	111	429	236	3032	0	Content		451	194	11381921	587232157
11399	11:34:22.824	00:00:11.398	684	524,6639	338,7701	0,5656893	0,5066472	686,8964	2,674029	0	504,8736	329,9179	0,4009118	0,4998575	682,7495	2,735809	0	9	515	334						Untertest2.avi	0	880	547	72	111	429	236	3032	0	Content		443	223	11398546	587248782
11415	11:34:22.840	00:00:11.415	685	509,4011	336,916	0,5657081	0,5062754	686,8932	2,667203	0	516,4161	335,2366	0,4009182	0,4998592	682,7523	2,684613	0	9	513	336						Untertest2.avi	0	880	547	72	111	429	236	3032	0	Content		441	225	11415171	587265407
11432	11:34:22.857	00:00:11.431	686	486,5923	424,6705	0,5657556	0,5067037	686,7516	2,82462	0	508,5069	328,1652	0,4009807	0,4998724	682,7334	2,69123	0	9	498	376						Untertest2.avi	0	880	547	72	111	429	236	3032	0	Content		426	265	11431795	587282031
11449	11:34:22.874	00:00:11.448	687	486,257	367,7913	0,5658154	0,5067967	686,8582	2,883623	0	525,318	321,2193	0,4010282	0,4999164	682,7248	2,705456	0	9	506	345						Untertest2.avi	0	880	547	72	111	429	236	3032	0	Content		434	234	11448545	587298781
11465	11:34:22.890	00:00:11.465	688	496,6982	372,5413	0,565895	0,5068479	686,853	2,790381	0	509,1017	315,326	0,4011208	0,4999256	682,6616	2,682888	0	9	503	344						Untertest2.avi	0	880	547	72	111	429	236	3032	0	Content		431	233	11465170	587315406
11482	11:34:22.907	00:00:11.481	689	481,2136	379,7237	0,566003	0,5069032	686,7409	2,780476	0	512,9069	405,2173	0,4012123	0,4999176	682,6713	2,799956	0	9	497	392						Untertest2.avi	0	880	547	72	111	429	236	3032	0	Content		425	281	11481796	587332032
11498	11:34:22.923	00:00:11.498	690	506,8224	312,4896	0,5661052	0,5069563	686,7888	2,773048	0	517,34	331,3107	0,401345	0,4998787	682,6642	2,734391	0	9	512	322						Untertest2.avi	0	880	547	72	111	429	236	3032	0	Content		440	211	11498420	587348656
11515	11:34:22.940	00:00:11.515	691	513,3987	365,4455	0,5662252	0,5070055	686,866	2,813329	0	509,5714	337,4613	0,4014524	0,499873	682,6216	2,847284	0	9	511	351						Untertest2.avi	0	880	547	72	111	429	236	3032	0	Content		439	240	11515172	587365408
11532	11:34:22.957	00:00:11.531	692	493,2645	375,0005	0,5663335	0,507086	686,8111	2,797374	0	507,3485	327,4831	0,4015544	0,4998468	682,6531	2,767273	0	9	500	351						Untertest2.avi	0	880	547	72	111	429	236	3032	0	Content		428	240	11531797	587382033
11548	11:34:22.973	00:00:11.548	693	491,1153	372,9818	0,5664268	0,5071097	686,8425	2,774265	0	516,8794	337,0686	0,4016333	0,4998132	682,5684	2,757345	0	9	504	355						Untertest2.avi	0	880	547	72	111	429	236	3032	0	Content		432	244	11548427	587398663
11565	11:34:22.990	00:00:11.565	694	486,1816	381,0731	0,5664889	0,507071	686,7516	2,81775	0	488,4075	362,7836	0,401674	0,4997739	682,5338	2,865784	0	9	487	372						Untertest2.avi	0	880	547	72	111	429	236	3032	0	Content		415	261	11565045	587415281
11582	11:34:23.007	00:00:11.581	695	496,6495	362,8672	0,5665294	0,5069777	686,7149	2,755177	0	495,9257	334,7642	0,4017105	0,4996751	682,5239	2,812552	0	9	496	349						Untertest2.avi	0	880	547	72	111	429	236	3032	0	Content		424	238	11581794	587432030
11598	11:34:23.023	00:00:11.598	696	504,9939	354,3929	0,5665566	0,5069256	686,6528	2,734915	0	512,9937	326,0047	0,4017151	0,499606	682,5519	2,767962	0	9	509	340						Untertest2.avi	0	880	547	72	111	429	236	3032	0	Content		437	229	11598419	587448655
11615	11:34:23.040	00:00:11.615	697	479,2393	402,0237	0,5665653	0,50697	686,6211	2,868727	0	504,4456	329,1207	0,4017088	0,4996274	682,4989	2,783281	0	9	492	366						Untertest2.avi	0	880	547	72	111	429	236	3032	0	Content		420	255	11615045	587465281
11632	11:34:23.057	00:00:11.631	698	518,0297	328,8296	0,5665665	0,5070071	686,6217	2,675995	0	498,7751	334,421	0,4017	0,4996661	682,4237	2,766533	0	9	508	332						Untertest2.avi	0	880	547	72	111	429	236	3032	0	Content		436	221	11631796	587482032
11648	11:34:23.073	00:00:11.648	699	502,6236	370,0709	0,5665563	0,5071058	686,6219	2,834364	0	499,7294	330,7485	0,4016789	0,4997642	682,4184	2,833855	0	9	501	350						Untertest2.avi	0	880	547	72	111	429	236	3032	0	Content		429	239	11648419	587498655
11665	11:34:23.090	00:00:11.665	700	517,0768	301,1535	0,5665312	0,5071748	686,6424	2,745325	0	487,5201	341,1376	0,4016565	0,4998427	682,4292	2,798807	0	9	502	321						Untertest2.avi	0	880	547	72	111	429	236	3032	0	Content		430	210	11665046	587515282
11682	11:34:23.107	00:00:11.681	701	497,8036	372,2286	0,5665083	0,5072358	686,6193	2,781698	0	506,7168	342,7139	0,4016331	0,4999329	682,4056	2,841367	0	9	502	357						Untertest2.avi	0	880	547	72	111	429	236	3032	0	Content		430	246	11681669	587531905
11698	11:34:23.123	00:00:11.698	702	485,377	319,5286	0,5664775	0,5073447	686,6484	2,790813	0	536,5443	313,6202	0,4016021	0,5001109	682,343	2,702997	0	9	511	317						Untertest2.avi	0	880	547	72	111	429	236	3032	0	Content		439	206	11698294	587548530
11715	11:34:23.140	00:00:11.715	703	514,3098	334,5384	0,5664424	0,5074049	686,6521	2,723826	0	499,2108	332,1873	0,4015285	0,5002203	682,4014	2,789626	0	9	507	333						Untertest2.avi	0	880	547	72	111	429	236	3032	0	Content		435	222	11715044	587565280
11732	11:34:23.157	00:00:11.731	704	500,2961	351,1049	0,5663633	0,5073403	686,6415	2,724115	0	508,9003	338,0626	0,4014433	0,500276	682,4217	2,813502	0	9	505	345						Untertest2.avi	0	880	547	72	111	429	236	3032	0	Content		433	234	11731670	587581906
11748	11:34:23.173	00:00:11.748	705	472,821	414,4224	0,5662424	0,5071671	686,6021	2,972909	0	520,171	315,3827	0,401316	0,5002227	682,45	2,808752	0	9	496	365						Untertest2.avi	0	880	547	72	111	429	236	3032	0	Content		424	254	11748294	587598530
11765	11:34:23.190	00:00:11.765	706	489,625	358,4881	0,56612	0,5069696	686,5283	2,810804	0	509,5278	328,5682	0,4011974	0,5001099	682,3774	2,787237	0	9	500	344						Untertest2.avi	0	880	547	72	111	429	236	3032	0	Content		428	233	11765043	587615279
11782	11:34:23.207	00:00:11.781	707	507,2554	326,3975	0,5659918	0,5067645	686,6047	2,728729	0	527,7496	273,2242	0,4010806	0,4999361	682,4456	2,820169	0	9	518	300						Untertest2.avi	0	880	547	72	111	429	236	3032	0	Content		446	189	11781671	587631907
11798	11:34:23.223	00:00:11.798	708	-1024	-768	-1	-1	-1	-1	4	491,363	352,4964	0,4009367	0,4998436	682,4763	2,857105	0	9	491	352						Untertest2.avi	0	880	547	72	111	429	236	3032	0	Content		419	241	11798293	587648529
11815	11:34:23.240	00:00:11.814	709	500,391	323,2135	0,5656707	0,5067089	686,6047	2,708803	0	500,2013	340,0575	0,4007631	0,4997651	682,5357	2,858327	0	9	500	332						Untertest2.avi	0	880	547	72	111	429	236	3032	0	Content		428	221	11814917	587665153
11832	11:34:23.257	00:00:11.831	710	519,166	338,6144	0,5655357	0,5062802	686,7344	2,806782	0	512,0513	337,8292	0,400644	0,4997128	682,5573	2,787131	0	9	516	338						Untertest2.avi	0	880	547	72	111	429	236	3032	0	Content		444	227	11831667	587681903
11848	11:34:23.273	00:00:11.848	711	491,1669	384,9661	0,5654399	0,5062315	686,7234	2,801715	0	512,3447	327,9399	0,4005346	0,499744	682,6544	2,750884	0	9	502	356						Untertest2.avi	0	880	547	72	111	429	236	3032	0	Content		430	245	11848292	587698528
11865	11:34:23.290	00:00:11.864	712	468,6877	375,273	0,5653559	0,5065898	686,7234	2,867923	0	501,9883	335,5274	0,4004399	0,499816	682,5886	2,785336	0	9	485	355						Untertest2.avi	0	880	547	72	111	429	236	3032	0	Content		413	244	11864919	587715155
11882	11:34:23.307	00:00:11.881	713	470,236	400,8359	0,5652604	0,5065849	686,7234	2,873537	0	517,8074	326,3196	0,4003521	0,4998619	682,6223	2,755043	0	9	494	364						Untertest2.avi	0	880	547	72	111	429	236	3032	0	Content		422	253	11881541	587731777
11898	11:34:23.323	00:00:11.898	714	475,7723	404,5587	0,5651631	0,5061427	686,7078	2,912133	0	496,341	338,5571	0,4002635	0,4998834	682,559	2,817169	0	9	486	372						Untertest2.avi	0	880	547	72	111	429	236	3032	0	Content		414	261	11898291	587748527
11915	11:34:23.340	00:00:11.914	715	487,2303	403,0786	0,5650764	0,5061411	686,7286	2,85927	0	513,8103	331,6655	0,4001809	0,4998851	682,5681	2,763732	0	9	501	367						Untertest2.avi	0	880	547	72	111	429	236	3032	0	Content		429	256	11914918	587765154
11932	11:34:23.357	00:00:11.931	716	509,4739	358,5397	0,5649732	0,5057413	686,7253	2,803183	0	501,4469	340,415	0,4000895	0,4999018	682,6173	2,767699	0	9	505	349						Untertest2.avi	0	880	547	72	111	429	236	3032	0	Content		433	238	11931542	587781778
11948	11:34:23.373	00:00:11.948	717	504,2999	356,0498	0,5648981	0,506158	686,8134	2,737288	0	481,4027	372,7841	0,399998	0,4999169	682,6554	2,910735	0	9	493	364						Untertest2.avi	0	880	547	72	111	429	236	3032	0	Content		421	253	11948166	587798402
11965	11:34:23.390	00:00:11.964	718	477,2623	378,2976	0,5648217	0,5061474	686,8051	2,830035	0	500,6861	323,6254	0,3999217	0,4999466	682,6481	2,772643	0	9	489	351						Untertest2.avi	0	880	547	72	111	429	236	3032	0	Content		417	240	11964918	587815154
11982	11:34:23.407	00:00:11.981	719	489,6267	388,3439	0,5647179	0,5061117	686,7344	2,840572	0	505,2764	344,8007	0,3998376	0,4999608	682,6846	2,784235	0	9	497	367						Untertest2.avi	0	880	547	72	111	429	236	3032	0	Content		425	256	11981545	587831781
11998	11:34:23.423	00:00:11.998	720	499,1324	382,6179	0,564637	0,5060744	686,6659	2,79663	0	519,958	305,6645	0,3997577	0,4999844	682,5397	2,758676	0	9	510	344						Untertest2.avi	0	880	547	72	111	429	236	3032	0	Content		438	233	11998166	587848402
12015	11:34:23.440	00:00:12.014	721	516,8432	365,5349	0,5645623	0,5056207	686,6625	2,822747	0	493,0088	348,3095	0,3996828	0,5000032	682,5564	2,796798	0	9	505	357						Untertest2.avi	0	880	547	72	111	429	236	3032	0	Content		433	246	12014793	587865029
12032	11:34:23.457	00:00:12.031	722	501,2011	384,3644	0,564491	0,5059797	686,6582	2,863146	0	497,2498	394,3161	0,3996256	0,500025	682,5936	2,879829	0	9	499	389						Untertest2.avi	0	880	547	72	111	429	236	3032	0	Content		427	278	12031543	587881779
12048	11:34:23.473	00:00:12.048	723	490,8139	371,0844	0,5644761	0,5063352	686,6582	2,826066	0	495,5753	352,7735	0,3995764	0,5000404	682,5575	2,8599	0	9	493	362						Untertest2.avi	0	880	547	72	111	429	236	3032	0	Content		421	251	12048168	587898404
12065	11:34:23.490	00:00:12.064	724	516,3177	318,3045	0,5644236	0,5058889	686,8595	2,787066	0	497,3552	347,9844	0,3995419	0,5000402	682,6716	2,849306	0	9	507	333						Untertest2.avi	0	880	547	72	111	429	236	3032	0	Content		435	222	12064795	587915031
12081	11:34:23.506	00:00:12.081	725	486,3285	404,1804	0,5644169	0,5058722	686,8197	2,845422	0	500,0274	349,6162	0,3995443	0,5000395	682,6352	2,868516	0	9	493	377						Untertest2.avi	0	880	547	72	111	429	236	3032	0	Content		421	266	12081428	587931664
12098	11:34:23.523	00:00:12.098	726	517,6072	279,1524	0,5644477	0,5058756	686,8253	2,755674	0	513,751	332,0505	0,3995868	0,5000178	682,6179	2,812853	0	9	516	306						Untertest2.avi	0	880	547	72	111	429	236	3032	0	Content		444	195	12098169	587948405
12115	11:34:23.540	00:00:12.114	727	473,0491	401,5408	0,5645038	0,5059338	686,6812	2,854836	0	510,5675	354,5035	0,3996566	0,5000629	682,6089	2,869402	0	9	492	378						Untertest2.avi	0	880	547	72	111	429	236	3032	0	Content		420	267	12114794	587965030
12131	11:34:23.556	00:00:12.131	728	496,0044	363,1609	0,5646029	0,5059907	686,6385	2,845757	0	502,7905	359,6201	0,3997613	0,5000659	682,6126	2,823239	0	9	499	361						Untertest2.avi	0	880	547	72	111	429	236	3032	0	Content		427	250	12131427	587981663
12148	11:34:23.573	00:00:12.148	729	495,4485	359,1167	0,564762	0,5060296	686,8049	2,781976	0	497,475	370,3267	0,3999262	0,5000225	682,6889	2,918046	0	9	496	365						Untertest2.avi	0	880	547	72	111	429	236	3032	0	Content		424	254	12148043	587998279
12165	11:34:23.590	00:00:12.164	730	492,1696	371,5932	0,5648946	0,5060637	686,9299	2,805097	0	479,7956	359,5381	0,4000719	0,4999824	682,6697	2,835003	0	9	486	366						Untertest2.avi	0	880	547	72	111	429	236	3032	0	Content		414	255	12164793	588015029
12181	11:34:23.606	00:00:12.181	731	-1024	-768	-1	-1	-1	-1	4	544,247	262,3958	0,4001979	0,5000049	682,67	2,735776	0	9	544	262						Untertest2.avi	0	880	547	72	111	429	236	3032	0	Content		472	151	12181433	588031669
12198	11:34:23.623	00:00:12.198	732	494,3745	369,0449	0,5651128	0,5061519	686,8412	2,892734	0	477,9916	341,6437	0,4003327	0,5003669	682,67	2,892449	0	9	486	355						Untertest2.avi	0	880	547	72	111	429	236	3032	0	Content		414	244	12198043	588048279
12215	11:34:23.640	00:00:12.214	733	488,7405	414,7408	0,5652019	0,5061629	686,8546	2,911191	0	491,2871	347,0432	0,4004168	0,4999556	682,7806	2,825889	0	9	490	381						Untertest2.avi	0	880	547	72	111	429	236	3032	0	Content		418	270	12214667	588064903
12231	11:34:23.656	00:00:12.231	734	489,0786	413,8454	0,5653006	0,5065849	686,8547	2,880959	0	511,3402	340,857	0,4005057	0,4999242	682,7573	2,819457	0	9	500	377						Untertest2.avi	0	880	547	72	111	429	236	3032	0	Content		428	266	12231430	588081666
12248	11:34:23.673	00:00:12.248	735	494,3669	371,4821	0,5653346	0,5061592	686,9036	2,860739	0	500,5203	356,109	0,4005703	0,4999039	682,8115	2,852957	0	9	497	364						Untertest2.avi	0	880	547	72	111	429	236	3032	0	Content		425	253	12248044	588098280
12265	11:34:23.690	00:00:12.264	736	487,0086	398,2125	0,5653756	0,5061815	686,9774	2,843198	0	522,5742	325,7937	0,400619	0,4998949	682,7691	2,740778	0	9	505	362						Untertest2.avi	0	880	547	72	111	429	236	3032	0	Content		433	251	12264667	588114903
12281	11:34:23.706	00:00:12.281	737	514,9111	268,9789	0,5654339	0,5062782	686,9792	2,56978	0	518,5291	295,4601	0,4006919	0,4999059	682,826	2,725931	0	9	517	282						Untertest2.avi	0	880	547	72	111	429	236	3032	0	Content		445	171	12281293	588131529
12298	11:34:23.723	00:00:12.298	738	501,2433	334,975	0,5654773	0,5063027	687,0259	2,651431	0	530,1124	293,4297	0,4007432	0,4999056	682,7773	2,608463	0	9	516	314						Untertest2.avi	0	880	547	72	111	429	236	3032	0	Content		444	203	12298042	588148278
12315	11:34:23.740	00:00:12.314	739	-1024	-768	-1	-1	-1	-1	4	-1024	-768	-1	-1	-1	-1	4	9	0	0						Untertest2.avi	0	880	547	72	111	429	236	3032	0	Content		-72	-111	12314666	588164902
12331	11:34:23.756	00:00:12.331	740	500,4773	371,4485	0,5654374	0,5059681	687,0175	2,885769	0	515,2936	337,14	0,4007403	0,4998841	683,6765	2,81683	0	9	508	354						Untertest2.avi	0	880	547	72	111	429	236	3032	0	Content		436	243	12331293	588181529
12348	11:34:23.773	00:00:12.348	741	502,9094	344,8285	0,5662749	0,5056584	691,9069	2,910213	0	477,5283	350,9814	0,4008792	0,4996185	682,9361	2,891549	0	9	490	348						Untertest2.avi	0	880	547	72	111	429	236	3032	0	Content		418	237	12348041	588198277
12365	11:34:23.790	00:00:12.364	742	497,33	348,9953	0,5655729	0,5060997	686,8986	2,760607	0	479,6273	394,6398	0,4009297	0,4996146	682,9484	2,993792	0	9	488	372						Untertest2.avi	0	880	547	72	111	429	236	3032	0	Content		416	261	12364665	588214901
12381	11:34:23.806	00:00:12.381	743	491,113	362,7813	0,5656244	0,5061453	686,9344	2,814205	0	499,8461	313,361	0,4009829	0,4996571	682,8624	2,792268	0	9	495	338						Untertest2.avi	0	880	547	72	111	429	236	3032	0	Content		423	227	12381289	588231525
12398	11:34:23.823	00:00:12.397	744	473,4574	368,694	0,5656546	0,5061676	686,9886	2,864278	0	530,3057	293,1631	0,401013	0,4996808	682,9214	2,780839	0	9	502	331						Untertest2.avi	0	880	547	72	111	429	236	3032	0	Content		430	220	12397916	588248152
12415	11:34:23.840	00:00:12.414	745	468,8216	416,0228	0,5657127	0,5066112	686,9886	2,902216	0	509,5129	321,1646	0,4010399	0,4996788	682,907	2,77284	0	9	489	369						Untertest2.avi	0	880	547	72	111	429	236	3032	0	Content		417	258	12414539	588264775
12431	11:34:23.856	00:00:12.431	746	471,7935	393,1774	0,5657109	0,5066168	686,9886	2,896457	0	492,4166	339,8429	0,4010462	0,4996731	682,8853	2,861186	0	9	482	367						Untertest2.avi	0	880	547	72	111	429	236	3032	0	Content		410	256	12431290	588281526
12448	11:34:23.873	00:00:12.447	747	493,9692	308,3297	0,5657108	0,5062662	687,0176	2,688754	0	503,0363	319,0909	0,4010487	0,4996983	682,8376	2,805885	0	9	499	314						Untertest2.avi	0	880	547	72	111	429	236	3032	0	Content		427	203	12447913	588298149
12465	11:34:23.890	00:00:12.464	748	494,2271	360,9568	0,5657107	0,5062913	686,9645	2,804516	0	487,5546	355,859	0,401046	0,499718	682,8249	2,838172	0	9	491	358						Untertest2.avi	0	880	547	72	111	429	236	3032	0	Content		419	247	12464539	588314775
12481	11:34:23.906	00:00:12.481	749	475,1417	399,6725	0,5657118	0,5066569	686,9645	2,890255	0	491,6389	352,3005	0,4010403	0,4997259	682,8052	2,801013	0	9	483	376						Untertest2.avi	0	880	547	72	111	429	236	3032	0	Content		411	265	12481289	588331525
12498	11:34:23.923	00:00:12.497	750	492,7043	343,3328	0,5657103	0,5062847	686,9186	2,778993	0	515,3928	321,6803	0,4010321	0,4996938	682,7456	2,798271	0	9	504	333						Untertest2.avi	0	880	547	72	111	429	236	3032	0	Content		432	222	12497912	588348148
12515	11:34:23.940	00:00:12.514	751	506,851	352,0271	0,5657108	0,5062422	686,8644	2,725815	0	491,0644	336,8913	0,4010339	0,4999483	682,7456	2,777137	0	9	499	344						Untertest2.avi	0	880	547	72	111	429	236	3032	0	Content		427	233	12514538	588364774
12531	11:34:23.956	00:00:12.531	752	492,0204	357,9985	0,5657248	0,5061676	686,7814	2,78398	0	479,6493	318,128	0,4010392	0,4995398	682,6768	2,805899	0	9	486	338						Untertest2.avi	0	880	547	72	111	429	236	3032	0	Content		414	227	12531162	588381398
12548	11:34:23.973	00:00:12.547	753	505,3361	362,6885	0,5657338	0,5061141	686,7493	2,656476	0	510,4336	316,7411	0,4010354	0,4994708	682,5978	2,805244	0	9	508	340						Untertest2.avi	0	880	547	72	111	429	236	3032	0	Content		436	229	12547911	588398147
12565	11:34:23.990	00:00:12.564	754	485,5618	334,2294	0,5657235	0,5060551	686,707	2,748332	0	477,6352	351,6665	0,4010251	0,4997198	682,5978	2,856246	0	9	482	343						Untertest2.avi	0	880	547	72	111	429	236	3032	0	Content		410	232	12564538	588414774
12581	11:34:24.006	00:00:12.581	755	500,1856	341,0027	0,5657345	0,5059325	686,5947	2,638871	0	504,428	364,1439	0,4010106	0,4988465	682,5978	2,88354	0	9	502	353						Untertest2.avi	0	880	547	72	111	429	236	3032	0	Content		430	242	12581162	588431398
12598	11:34:24.023	00:00:12.597	756	501,0849	313,1319	0,5657194	0,5058217	686,506	2,711856	0	-1024	-768	-1	-1	-1	-1	4	9	501	313						Untertest2.avi	0	880	547	72	111	429	236	3032	0	Content		429	202	12597788	588448024
12615	11:34:24.040	00:00:12.614	757	499,8087	326,7715	0,5656697	0,5057037	686,5343	2,761451	0	507,2598	320,7357	0,4008906	0,4991763	682,5739	2,767885	0	9	504	324						Untertest2.avi	0	880	547	72	111	429	236	3032	0	Content		432	213	12614537	588464773
12631	11:34:24.056	00:00:12.631	758	498,0222	354,5181	0,5656555	0,5056543	686,5286	2,816972	0	494,2461	329,7098	0,4008464	0,4987941	682,5739	2,846216	0	9	496	342						Untertest2.avi	0	880	547	72	111	429	236	3032	0	Content		424	231	12631161	588481397
12648	11:34:24.073	00:00:12.647	759	506,2531	329,0494	0,5656406	0,5056448	686,4422	2,719826	0	491,9384	329,0814	0,4007759	0,4995953	682,5739	2,874103	0	9	499	329						Untertest2.avi	0	880	547	72	111	429	236	3032	0	Content		427	218	12647786	588498022
12664	11:34:24.089	00:00:12.664	760	491,7046	250,202	0,5656858	0,5057849	686,5147	2,586475	0	503,5394	322,6423	0,4008355	0,4992878	682,3745	2,765402	0	9	498	286						Untertest2.avi	0	880	547	72	111	429	236	3032	0	Content		426	175	12664427	588514663
12681	11:34:24.106	00:00:12.681	761	486,2919	294,4129	0,5657097	0,5058596	686,5033	2,543015	0	511,8771	292,8165	0,4008437	0,4993913	682,345	2,549906	0	9	499	294						Untertest2.avi	0	880	547	72	111	429	236	3032	0	Content		427	183	12681161	588531397
12698	11:34:24.123	00:00:12.697	762	-1024	-768	-1	-1	-1	-1	4	-1024	-768	-1	-1	-1	-1	4	9	0	0						Untertest2.avi	0	880	547	72	111	429	236	3032	0	Content		-72	-111	12697786	588548022
12714	11:34:24.139	00:00:12.714	763	500,2149	337,4151	0,5657702	0,5061029	686,4407	2,697651	0	528,3106	312,5551	0,4002984	0,4999235	686,3526	2,761957	0	9	514	325						Untertest2.avi	0	880	547	72	111	429	236	3032	0	Content		442	214	12714425	588564661
12731	11:34:24.156	00:00:12.731	764	485,32	358,3771	0,5658301	0,5061783	686,5285	2,701175	0	507,2654	350,6018	0,4003524	0,4999505	686,3526	2,851642	0	9	496	354						Untertest2.avi	0	880	547	72	111	429	236	3032	0	Content		424	243	12731037	588581273
12748	11:34:24.173	00:00:12.747	765	491,2874	323,6245	0,5658624	0,5062459	686,5566	2,745323	0	483,6179	335,4642	0,4009894	0,4996949	682,4622	2,827306	0	9	487	330						Untertest2.avi	0	880	547	72	111	429	236	3032	0	Content		415	219	12747785	588598021
12764	11:34:24.189	00:00:12.764	766	509,7113	326,0815	0,5658807	0,5062591	686,5673	2,726503	0	496,1286	345,4004	0,4010146	0,499687	682,4072	2,818694	0	9	503	336						Untertest2.avi	0	880	547	72	111	429	236	3032	0	Content		431	225	12764420	588614656
12781	11:34:24.206	00:00:12.781	767	501,066	341,9822	0,5658842	0,5062528	686,6233	2,768907	0	507,9359	322,4495	0,4010239	0,4996241	682,4149	2,71824	0	9	505	332						Untertest2.avi	0	880	547	72	111	429	236	3032	0	Content		433	221	12781035	588631271
12798	11:34:24.223	00:00:12.797	768	499,5184	308,3017	0,5651573	0,5065733	693,1949	2,796366	0	499,6455	337,196	0,4010188	0,499881	682,4149	2,796077	0	9	500	323						Untertest2.avi	0	880	547	72	111	429	236	3032	0	Content		428	212	12797663	588647899
12814	11:34:24.239	00:00:12.814	769	493,2465	336,9116	0,5651373	0,5065259	693,1949	2,791559	0	506,4142	319,2377	0,4009971	0,4994528	682,5092	2,839214	0	9	500	328						Untertest2.avi	0	880	547	72	111	429	236	3032	0	Content		428	217	12814420	588664656
12831	11:34:24.256	00:00:12.831	770	516,5196	334,5495	0,5658374	0,5060713	686,7288	2,758232	0	484,0197	323,5753	0,4009807	0,4997739	682,5092	2,797744	0	10	500	329						Untertest2.avi	0	880	547	72	111	436	196	133	0	Content		428	218	12831038	588681274
12848	11:34:24.273	00:00:12.847	771	499,0515	286,7094	0,5658009	0,5060577	686,7153	2,645527	0	521,5458	297,9759	0,4009549	0,4993587	682,6297	2,702462	0	10	510	292						Untertest2.avi	0	880	547	72	111	436	196	133	0	Content		438	181	12847662	588697898
12864	11:34:24.289	00:00:12.864	772	513,5192	297,6241	0,5657824	0,5060382	686,7077	2,7004	0	502,8434	317,5055	0,4009296	0,4993405	682,668	2,744816	0	10	508	308						Untertest2.avi	0	880	547	72	111	436	196	133	0	Content		436	197	12864284	588714520
12881	11:34:24.306	00:00:12.881	773	512,0735	238,0084	0,5657825	0,5060677	686,7863	2,523662	0	518,1483	269,0164	0,4009396	0,4993404	682,6376	2,61364	0	10	515	254						Untertest2.avi	0	880	547	72	111	436	196	133	0	Content		443	143	12881034	588731270
12898	11:34:24.323	00:00:12.897	774	503,2643	300,3014	0,5653287	0,5064477	690,766	2,641558	0	533,5084	266,2743	0,4009249	0,4993694	682,624	2,53547	0	10	518	283						Untertest2.avi	0	880	547	72	111	436	196	133	0	Content		446	172	12897658	588747894
12914	11:34:24.339	00:00:12.914	775	-1024	-768	-1	-1	-1	-1	4	-1024	-768	-1	-1	-1	-1	4	10	0	0						Untertest2.avi	0	880	547	72	111	436	196	133	0	Content		-72	-111	12914286	588764522
12931	11:34:24.356	00:00:12.930	776	503,4978	327,8893	0,5657122	0,5060366	686,8128	2,725947	0	497,0708	316,4408	0,4003952	0,4997879	685,7339	2,784912	0	10	500	322						Untertest2.avi	0	880	547	72	111	436	196	133	0	Content		428	211	12930908	588781144
12948	11:34:24.373	00:00:12.947	777	490,4783	291,5407	0,565704	0,5060532	686,7907	2,860248	0	510,4233	322,6498	0,4003583	0,49977	685,7339	2,863345	0	10	500	307						Untertest2.avi	0	880	547	72	111	436	196	133	0	Content		428	196	12947656	588797892
12964	11:34:24.389	00:00:12.964	778	482,3582	366,5755	0,5656862	0,5060655	686,7491	2,856101	0	510,7367	304,6656	0,4011468	0,4989862	685,7339	2,736239	0	11	497	336						Untertest2.avi	0	880	547	72	111	429	232	4263	0	Content		425	225	12964282	588814518
12981	11:34:24.406	00:00:12.980	779	513,0347	306,5144	0,5656667	0,5060702	686,6989	2,691386	0	513,8572	309,9002	0,4007983	0,4993551	682,6874	2,765407	0	11	513	308						Untertest2.avi	0	880	547	72	111	429	232	4263	0	Content		441	197	12980905	588831141
12998	11:34:24.423	00:00:12.997	780	487,5802	331,4196	0,5656784	0,5060647	686,7869	2,759837	0	510,8264	321,7598	0,4007816	0,4989651	682,6874	2,784272	0	11	499	327						Untertest2.avi	0	880	547	72	111	429	232	4263	0	Content		427	216	12997529	588847765
13014	11:34:24.439	00:00:13.014	781	487,7743	360,0433	0,5656525	0,5060617	686,6316	2,849734	0	525,5303	287,4504	0,4007839	0,4993539	682,6408	2,713289	0	11	507	324						Untertest2.avi	0	880	547	72	111	429	232	4263	0	Content		435	213	13014280	588864516
13031	11:34:24.456	00:00:13.030	782	497,7918	360,7133	0,5656524	0,5060527	686,6846	2,816415	0	510,0398	323,2679	0,4007683	0,4993815	682,6509	2,795646	0	11	504	342						Untertest2.avi	0	880	547	72	111	429	232	4263	0	Content		432	231	13030903	588881139
13048	11:34:24.473	00:00:13.047	783	504,3729	328,5349	0,5656418	0,5060269	686,6661	2,747714	0	483,3952	363,4366	0,4007546	0,4994149	682,6208	2,838322	0	11	494	346						Untertest2.avi	0	880	547	72	111	429	232	4263	0	Content		422	235	13047532	588897768
13064	11:34:24.489	00:00:13.064	784	501,9988	334,7255	0,5656344	0,5060089	686,6769	2,805092	0	511,5244	323,4403	0,4007383	0,4994203	682,6176	2,774805	0	11	507	329						Untertest2.avi	0	880	547	72	111	429	232	4263	0	Content		435	218	13064280	588914516
13081	11:34:24.506	00:00:13.080	785	467,3675	377,1895	0,5656241	0,5059624	686,6812	2,883834	0	500,6857	338,4373	0,4007265	0,4994094	682,5657	2,840519	0	11	484	358						Untertest2.avi	0	880	547	72	111	429	232	4263	0	Content		412	247	13080903	588931139
13098	11:34:24.523	00:00:13.097	786	508,2873	304,3463	0,565625	0,5059415	686,589	2,758676	0	502,3611	314,3685	0,4007207	0,499397	682,6108	2,78608	0	11	505	309						Untertest2.avi	0	880	547	72	111	429	232	4263	0	Content		433	198	13097530	588947766
13114	11:34:24.539	00:00:13.114	787	492,4951	340,8719	0,5656397	0,5059614	686,645	2,820624	0	494,9152	325,8172	0,4007287	0,4993997	682,6485	2,837455	0	11	494	333						Untertest2.avi	0	880	547	72	111	429	232	4263	0	Content		422	222	13114155	588964391
13131	11:34:24.556	00:00:13.130	788	490,0342	349,4064	0,5656831	0,5060022	686,6199	2,852494	0	506,1877	322,173	0,4007674	0,4994075	682,6133	2,848146	0	11	498	336						Untertest2.avi	0	880	547	72	111	429	232	4263	0	Content		426	225	13130781	588981017
13148	11:34:24.573	00:00:13.147	789	505,3649	350,502	0,5657866	0,5060521	686,6451	2,794166	0	509,409	308,0024	0,4008666	0,4998001	682,6133	2,769422	0	11	507	329						Untertest2.avi	0	880	547	72	111	429	232	4263	0	Content		435	218	13147531	588997767
13164	11:34:24.589	00:00:13.164	790	500,6749	346,8452	0,5658984	0,5065029	686,6451	2,804523	0	502,7586	272,6556	0,4009575	0,4994194	682,6232	2,791727	0	11	502	310						Untertest2.avi	0	880	547	72	111	429	232	4263	0	Content		430	199	13164154	589014390
13181	11:34:24.606	00:00:13.180	791	487,4572	338,3538	0,5659897	0,5061188	686,6662	2,790064	0	509,791	318,2169	0,4010608	0,4993924	682,6097	2,842819	0	11	499	328						Untertest2.avi	0	880	547	72	111	429	232	4263	0	Content		427	217	13180777	589031013
13198	11:34:24.623	00:00:13.197	792	538,2966	300,0997	0,5660864	0,5065974	686,6662	2,727772	0	503,0666	332,1025	0,4011665	0,4993865	682,5198	2,77013	0	11	521	316						Untertest2.avi	0	880	547	72	111	429	232	4263	0	Content		449	205	13197530	589047766
13214	11:34:24.639	00:00:13.214	793	471,8895	369,3708	0,5661666	0,5061916	686,5927	2,846871	0	497,4556	324,0952	0,4012468	0,4993911	682,5476	2,751627	0	11	485	347						Untertest2.avi	0	880	547	72	111	429	232	4263	0	Content		413	236	13214155	589064391
13231	11:34:24.656	00:00:13.230	794	500,9064	366,602	0,5662487	0,5062038	686,6177	2,958436	0	515,8306	324,1623	0,4013103	0,4993874	682,5908	2,805861	0	11	508	345						Untertest2.avi	0	880	547	72	111	429	232	4263	0	Content		436	234	13230778	589081014
13247	11:34:24.672	00:00:13.247	795	494,316	360,968	0,5662944	0,5062464	686,6068	2,829916	0	507,4312	318,6895	0,4013654	0,4993657	682,6796	2,88491	0	11	501	340						Untertest2.avi	0	880	547	72	111	429	232	4263	0	Content		429	229	13247407	589097643
13264	11:34:24.689	00:00:13.264	796	496,4905	315,0291	0,5663301	0,5062299	686,7473	2,76825	0	499,988	342,7263	0,401386	0,4993379	682,7175	2,851906	0	11	498	329						Untertest2.avi	0	880	547	72	111	429	232	4263	0	Content		426	218	13264155	589114391
13281	11:34:24.706	00:00:13.280	797	503,6505	340,2236	0,5663272	0,5066083	686,7473	2,811844	0	489,7489	326,438	0,4013857	0,4993263	682,7364	2,865228	0	11	497	333						Untertest2.avi	0	880	547	72	111	429	232	4263	0	Content		425	222	13280779	589131015
13297	11:34:24.722	00:00:13.297	798	488,6982	331,039	0,5663234	0,5066113	686,7473	2,822891	0	-1024	-768	-1	-1	-1	-1	4	11	489	331						Untertest2.avi	0	880	547	72	111	429	232	4263	0	Content		417	220	13297405	589147641
13314	11:34:24.739	00:00:13.314	799	493,0558	325,9623	0,5663232	0,5062314	686,7476	2,79341	0	509,2803	324,6777	0,401378	0,4993555	682,7133	2,813152	0	11	501	325						Untertest2.avi	0	880	547	72	111	429	232	4263	0	Content		429	214	13314027	589164263
13331	11:34:24.756	00:00:13.330	800	492,3124	343,8277	0,5663214	0,5062401	686,7088	2,78064	0	515,0184	340,405	0,401371	0,4997496	682,7133	2,892871	0	11	504	342						Untertest2.avi	0	880	547	72	111	429	232	4263	0	Content		432	231	13330777	589181013
13347	11:34:24.772	00:00:13.347	801	508,1628	334,7111	0,566328	0,5062561	686,7417	2,75145	0	507,0053	311,8535	0,401384	0,4993879	682,7531	2,78212	0	11	508	323						Untertest2.avi	0	880	547	72	111	429	232	4263	0	Content		436	212	13347400	589197636
13364	11:34:24.789	00:00:13.364	802	502,1508	182,8895	0,5674247	0,5059323	693,912	2,458739	0	527,697	307,2056	0,4011802	0,4997583	684,1578	2,728683	0	11	515	245						Untertest2.avi	0	880	547	72	111	429	232	4263	0	Content		443	134	13364023	589214259
13381	11:34:24.806	00:00:13.380	803	503,4516	174,6777	0,5663721	0,5063795	686,7232	2,412105	0	530,1202	299,2761	0,4014433	0,4994479	682,6	2,745368	0	11	517	237						Untertest2.avi	0	880	547	72	111	429	232	4263	0	Content		445	126	13380650	589230886
13397	11:34:24.822	00:00:13.397	804	-1024	-768	-1	-1	-1	-1	4	-1024	-768	-1	-1	-1	-1	4	11	0	0						Untertest2.avi	0	880	547	72	111	429	232	4263	0	Content		-72	-111	13397399	589247635
13414	11:34:24.839	00:00:13.414	805	510,0393	343,0861	0,5663798	0,5063887	686,8401	2,806091	0	491,6093	332,452	0,4014459	0,4998506	682,643	2,820776	0	11	501	338						Untertest2.avi	0	880	547	72	111	429	232	4263	0	Content		429	227	13414024	589264260
13431	11:34:24.856	00:00:13.430	806	501,523	326,1294	0,5663935	0,5063924	686,7847	2,734471	0	490,2255	327,0574	0,4014532	0,4994848	682,6852	2,863983	0	11	496	327						Untertest2.avi	0	880	547	72	111	429	232	4263	0	Content		424	216	13430648	589280884
13447	11:34:24.872	00:00:13.447	807	504,0273	321,6529	0,5664012	0,5063863	686,7867	2,744169	0	465,4994	359,2788	0,4011611	0,499821	684,5604	2,906059	0	11	485	340						Untertest2.avi	0	880	547	72	111	429	232	4263	0	Content		413	229	13447273	589297509
13464	11:34:24.889	00:00:13.464	808	486,9861	346,2776	0,5672817	0,5059961	692,4724	2,822959	0	467,9983	366,1054	0,4014606	0,4994418	682,6368	2,887982	0	11	477	356						Untertest2.avi	0	880	547	72	111	429	232	4263	0	Content		405	245	13464023	589314259
13481	11:34:24.906	00:00:13.480	809	497,7306	368,8927	0,566406	0,5063716	686,7219	2,854349	0	467,2594	365,2079	0,4014659	0,4994468	682,605	2,836465	0	11	482	367						Untertest2.avi	0	880	547	72	111	429	232	4263	0	Content		410	256	13480647	589330883
13497	11:34:24.922	00:00:13.497	810	504,4756	342,6699	0,566407	0,5063926	686,7513	2,774254	0	492,2002	349,7593	0,4014566	0,4994628	682,6041	2,852134	0	11	498	346						Untertest2.avi	0	880	547	72	111	429	232	4263	0	Content		426	235	13497273	589347509
13514	11:34:24.939	00:00:13.513	811	504,1911	345,5126	0,5664028	0,5064139	686,6793	2,838021	0	510,6378	332,3258	0,4014552	0,499831	682,6041	2,878913	0	11	507	339						Untertest2.avi	0	880	547	72	111	429	232	4263	0	Content		435	228	13513897	589364133
13531	11:34:24.956	00:00:13.530	812	490,3378	365,1359	0,5664083	0,5064601	686,6801	2,849837	0	506,6339	312,2829	0,4014444	0,4995087	682,5716	2,779334	0	11	498	339						Untertest2.avi	0	880	547	72	111	429	232	4263	0	Content		426	228	13530651	589380887
13547	11:34:24.972	00:00:13.547	813	498,7898	347,1396	0,5664154	0,5065203	686,6158	2,864509	0	458,5978	377,9211	0,4014438	0,4998827	682,5716	2,90722	0	11	479	363						Untertest2.avi	0	880	547	72	111	429	232	4263	0	Content		407	252	13547271	589397507
13564	11:34:24.989	00:00:13.563	814	504,9376	314,8297	0,5664384	0,5065303	686,6495	2,771773	0	493,6637	356,9452	0,4014888	0,4995213	682,4844	2,884965	0	11	499	336						Untertest2.avi	0	880	547	72	111	429	232	4263	0	Content		427	225	13563899	589414135
13581	11:34:25.006	00:00:13.580	815	487,9224	370,3122	0,5664691	0,5065517	686,6071	2,834589	0	503,2511	334,9858	0,4015076	0,4995091	682,4505	2,83807	0	11	496	353						Untertest2.avi	0	880	547	72	111	429	232	4263	0	Content		424	242	13580524	589430760
13597	11:34:25.022	00:00:13.597	816	487,7281	405,2797	0,5664989	0,5066106	686,5165	2,874179	0	504,6475	332,9397	0,4015376	0,4998536	682,4505	2,848076	0	11	496	369						Untertest2.avi	0	880	547	72	111	429	232	4263	0	Content		424	258	13597274	589447510
13614	11:34:25.039	00:00:13.613	817	493,0479	354,6331	0,5665294	0,5066462	686,4293	2,838085	0	500,4339	308,3958	0,401582	0,4995096	682,3303	2,78504	0	11	497	332						Untertest2.avi	0	880	547	72	111	429	232	4263	0	Content		425	221	13613901	589464137
13631	11:34:25.056	00:00:13.630	818	510,1715	322,4091	0,5665482	0,5066438	686,3657	2,776115	0	500,8285	313,7178	0,4016028	0,4994844	682,3268	2,789397	0	11	506	318						Untertest2.avi	0	880	547	72	111	429	232	4263	0	Content		434	207	13630525	589480761
13647	11:34:25.072	00:00:13.647	819	509,31	311,2264	0,5665764	0,5065527	686,3419	2,752426	0	489,6233	338,1521	0,4016176	0,4998105	682,3268	2,779938	0	11	499	325						Untertest2.avi	0	880	547	72	111	429	232	4263	0	Content		427	214	13647148	589497384
13664	11:34:25.089	00:00:13.663	820	489,4574	353,9671	0,5665931	0,5067987	686,3419	2,783189	0	455,7046	351,1362	0,4016093	0,4997556	682,3268	2,882319	0	11	473	353						Untertest2.avi	0	880	547	72	111	429	232	4263	0	Content		401	242	13663900	589514136
13681	11:34:25.106	00:00:13.680	821	523,0127	316,632	0,5666048	0,5066817	686,3419	2,748077	0	527,7449	307,7674	0,401604	0,4989422	682,3268	2,771234	0	11	525	312						Untertest2.avi	0	880	547	72	111	429	232	4263	0	Content		453	201	13680525	589530761
13697	11:34:25.122	00:00:13.697	822	499,8068	353,6024	0,5665935	0,5061934	686,3181	2,795371	0	501,9747	337,0849	0,4015842	0,4988315	682,3268	2,849312	0	11	501	345						Untertest2.avi	0	880	547	72	111	429	232	4263	0	Content		429	234	13697148	589547384
13714	11:34:25.139	00:00:13.713	823	496,9018	335,2653	0,5665816	0,5065868	686,3181	2,873667	0	506,7601	329,6951	0,4015419	0,4991924	682,3651	2,840843	0	11	502	332						Untertest2.avi	0	880	547	72	111	429	232	4263	0	Content		430	221	13713773	589564009
13731	11:34:25.156	00:00:13.730	824	494,8508	380,5572	0,5665708	0,5061806	686,3759	2,920691	0	522,0501	324,4857	0,4015257	0,4988307	682,3651	2,834365	0	11	508	353						Untertest2.avi	0	880	547	72	111	429	232	4263	0	Content		436	242	13730523	589580759
13747	11:34:25.172	00:00:13.747	825	501,0365	260,3445	0,5661474	0,5066913	690,4496	2,540753	0	502,9271	247,1943	0,4015604	0,4993365	682,2532	2,58918	0	11	502	254						Untertest2.avi	0	880	547	72	111	429	232	4263	0	Content		430	143	13747149	589597385
13764	11:34:25.189	00:00:13.763	826	495,1055	268,0925	0,5666171	0,5064511	686,3934	2,562154	0	484,7331	284,173	0,4015836	0,4994426	682,3099	2,573193	0	11	490	276						Untertest2.avi	0	880	547	72	111	429	232	4263	0	Content		418	165	13763774	589614010
13780	11:34:25.205	00:00:13.780	827	-1024	-768	-1	-1	-1	-1	4	-1024	-768	-1	-1	-1	-1	4	11	0	0						Untertest2.avi	0	880	547	72	111	429	232	4263	0	Content		-72	-111	13780396	589630632
13797	11:34:25.222	00:00:13.797	828	513,1643	333,5907	0,5665858	0,5067391	686,3302	2,790437	0	487,3768	322,7488	0,4016016	0,4996889	682,3226	2,828192	0	11	500	328						Untertest2.avi	0	880	547	72	111	429	232	4263	0	Content		428	217	13797145	589647381
13814	11:34:25.239	00:00:13.813	829	499,388	408,429	0,5665786	0,5068093	686,3141	2,820921	0	484,4568	380,4486	0,4016024	0,4997974	682,4028	2,939849	0	11	492	394						Untertest2.avi	0	880	547	72	111	429	232	4263	0	Content		420	283	13813775	589664011
13830	11:34:25.255	00:00:13.830	830	500,2117	346,7199	0,5665461	0,5068254	686,4283	2,829541	0	516,5695	310,0432	0,4015735	0,4997999	682,4169	2,773209	0	11	508	328						Untertest2.avi	0	880	547	72	111	429	232	4263	0	Content		436	217	13830394	589680630
13847	11:34:25.272	00:00:13.847	831	521,2115	338,1064	0,5664899	0,5067954	686,5361	2,821172	0	510,3307	340,9955	0,4015085	0,4997524	682,5049	2,88273	0	11	516	340						Untertest2.avi	0	880	547	72	111	429	232	4263	0	Content		444	229	13847145	589697381
13864	11:34:25.289	00:00:13.863	832	506,8214	324,4262	0,5664048	0,506759	686,6913	2,759956	0	497,9439	391,0174	0,4014328	0,4996942	682,5053	2,898808	0	11	502	358						Untertest2.avi	0	880	547	72	111	429	232	4263	0	Content		430	247	13863770	589714006
13880	11:34:25.305	00:00:13.880	833	481,6534	373,8	0,5662978	0,5063035	686,6882	2,916271	0	486,1662	339,0989	0,4013305	0,4996462	682,5854	2,858006	0	11	484	356						Untertest2.avi	0	880	547	72	111	429	232	4263	0	Content		412	245	13880395	589730631
13897	11:34:25.322	00:00:13.897	834	502,3727	413,5385	0,5661807	0,5066352	686,687	2,902986	0	513,8742	273,2763	0,4012427	0,4996369	682,6341	2,772417	0	11	508	343						Untertest2.avi	0	880	547	72	111	429	232	4263	0	Content		436	232	13897021	589747257
13914	11:34:25.339	00:00:13.913	835	495,9703	380,5647	0,5660595	0,5066097	686,6348	2,857552	0	501,3564	352,5942	0,4011563	0,4996375	682,6167	2,904873	0	11	499	367						Untertest2.avi	0	880	547	72	111	429	232	4263	0	Content		427	256	13913769	589764005
13930	11:34:25.355	00:00:13.930	836	499,8308	337,5316	0,5659751	0,5065811	686,8317	2,758199	0	511,4373	325,7097	0,4010634	0,4996318	682,7209	2,858127	0	11	506	332						Untertest2.avi	0	880	547	72	111	429	232	4263	0	Content		434	221	13930396	589780632
13947	11:34:25.372	00:00:13.947	837	496,0467	347,037	0,565914	0,5069734	686,8317	2,785151	0	494,1651	364,3254	0,4009879	0,4993715	682,7209	2,929325	0	11	495	356						Untertest2.avi	0	880	547	72	111	429	232	4263	0	Content		423	245	13947022	589797258
13964	11:34:25.389	00:00:13.963	838	-1024	-768	-1	-1	-1	-1	4	503,4917	350,2518	0,4009059	0,4994227	682,7209	2,924647	0	11	503	350						Untertest2.avi	0	880	547	72	111	429	232	4263	0	Content		431	239	13963646	589813882
13980	11:34:25.405	00:00:13.980	839	511,9844	354,5171	0,565745	0,5066252	686,9837	2,839048	0	511,0849	334,1463	0,4008569	0,4997678	682,8654	2,882962	0	11	512	344						Untertest2.avi	0	880	547	72	111	429	232	4263	0	Content		440	233	13980394	589830630
13997	11:34:25.422	00:00:13.997	840	522,8896	369,7171	0,5656674	0,5062753	686,9805	2,916445	0	509,7783	315,7302	0,4007898	0,4998141	682,8217	2,814567	0	11	516	343						Untertest2.avi	0	880	547	72	111	429	232	4263	0	Content		444	232	13997019	589847255
14014	11:34:25.439	00:00:14.013	841	521,4617	338,4124	0,5655649	0,5066481	686,7997	2,822198	0	519,0521	323,54	0,4006978	0,4998154	682,6926	2,801294	0	11	520	331						Untertest2.avi	0	880	547	72	111	429	232	4263	0	Content		448	220	14013644	589863880
14030	11:34:25.455	00:00:14.030	842	511,2797	277,9396	0,5655152	0,5066853	686,9471	2,649091	0	516,7142	271,1913	0,4001386	0,5001535	685,9509	2,722028	0	11	514	275						Untertest2.avi	0	880	547	72	111	429	232	4263	0	Content		442	164	14030267	589880503
14047	11:34:25.472	00:00:14.047	843	502,7861	332,635	0,5654345	0,506701	686,8647	2,657809	0	509,7881	252,8307	0,400064	0,5002032	685,885	2,744623	0	11	506	293						Untertest2.avi	0	880	547	72	111	429	232	4263	0	Content		434	182	14047019	589897255
14064	11:34:25.489	00:00:14.063	844	-1024	-768	-1	-1	-1	-1	4	-1024	-768	-1	-1	-1	-1	4	11	0	0						Untertest2.avi	0	880	547	72	111	429	232	4263	0	Content		-72	-111	14063645	589913881
14080	11:34:25.505	00:00:14.080	845	503,2968	341,7205	0,5661237	0,5062658	692,4728	2,824404	0	478,0736	354,4456	0,4003828	0,4999136	682,8388	2,905555	0	11	491	348						Untertest2.avi	0	880	547	72	111	429	232	4263	0	Content		419	237	14080269	589930505
14097	11:34:25.522	00:00:14.096	846	506,9524	344,6686	0,5651879	0,5065575	686,8853	2,845311	0	484,7805	347,2949	0,4003157	0,4999668	682,7747	2,853024	0	11	496	346						Untertest2.avi	0	880	547	72	111	429	232	4263	0	Content		424	235	14096893	589947129
14114	11:34:25.539	00:00:14.113	847	489,2769	398,381	0,5659603	0,5060713	692,4727	2,961894	0	504,9494	321,3405	0,4002497	0,4996205	682,7747	2,779094	0	11	497	360						Untertest2.avi	0	880	547	72	111	429	232	4263	0	Content		425	249	14113642	589963878
14130	11:34:25.555	00:00:14.130	848	470,5754	364,2731	0,5650435	0,5064062	686,8652	2,884616	0	499,4368	353,1375	0,4001949	0,4996493	682,7747	2,979369	0	11	485	359						Untertest2.avi	0	880	547	72	111	429	232	4263	0	Content		413	248	14130268	589980504
14147	11:34:25.572	00:00:14.146	849	495,352	334,5614	0,564997	0,5067467	686,8652	2,816375	0	484,2903	341,1068	0,4001455	0,5000744	682,6277	2,832175	0	11	490	338						Untertest2.avi	0	880	547	72	111	429	232	4263	0	Content		418	227	14146893	589997129
14164	11:34:25.589	00:00:14.163	850	481,5367	398,054	0,5649829	0,5067398	686,8652	2,883067	0	520,4819	320,0725	0,4001152	0,5001523	682,5991	2,762971	0	11	501	359						Untertest2.avi	0	880	547	72	111	429	232	4263	0	Content		429	248	14163518	590013754
14180	11:34:25.605	00:00:14.180	851	484,176	384,2285	0,5649824	0,5064039	686,8351	2,823955	0	498,3041	343,6818	0,4001181	0,5002077	682,6293	2,820752	0	11	491	364						Untertest2.avi	0	880	547	72	111	429	232	4263	0	Content		419	253	14180269	590030505
14197	11:34:25.622	00:00:14.196	852	491,0921	265,6345	0,5650433	0,5065598	686,778	2,570929	0	524,5762	318,0724	0,4001709	0,5002607	682,6481	2,789612	0	11	508	292						Untertest2.avi	0	880	547	72	111	429	232	4263	0	Content		436	181	14196894	590047130
14214	11:34:25.639	00:00:14.213	853	482,8904	321,1946	0,5651097	0,5066289	686,8356	2,447442	0	518,5387	377,1356	0,4002326	0,5003132	682,672	2,855179	0	11	501	349						Untertest2.avi	0	880	547	72	111	429	232	4263	0	Content		429	238	14213517	590063753
14230	11:34:25.655	00:00:14.230	854	-1024	-768	-1	-1	-1	-1	4	-1024	-768	-1	-1	-1	-1	4	11	0	0						Untertest2.avi	0	880	547	72	111	429	232	4263	0	Content		-72	-111	14230145	590080381
14247	11:34:25.672	00:00:14.246	855	485,2451	374,2221	0,5653039	0,5067273	686,7643	2,828715	0	500,3058	338,6762	0,4004344	0,5003254	682,6859	2,800462	0	11	493	356						Untertest2.avi	0	880	547	72	111	429	232	4263	0	Content		421	245	14246896	590097132
14264	11:34:25.689	00:00:14.263	856	491,0611	344,2533	0,564909	0,5072024	691,6272	2,762517	0	498,4501	334,4291	0,4005606	0,5003297	682,6176	2,743598	0	11	495	339						Untertest2.avi	0	880	547	72	111	429	232	4263	0	Content		423	228	14263520	590113756
14280	11:34:25.705	00:00:14.280	857	504,8703	347,7662	0,5663146	0,5064109	691,6241	2,839242	0	504,1856	318,5294	0,4007208	0,5003222	682,6143	2,710692	0	11	505	333						Untertest2.avi	0	880	547	72	111	429	232	4263	0	Content		433	222	14280143	590130379
14297	11:34:25.722	00:00:14.296	858	501,6831	348,4022	0,5657073	0,5068809	686,834	2,728699	0	496,6199	344,6733	0,4008569	0,5003211	682,7048	2,851846	0	11	499	347						Untertest2.avi	0	880	547	72	111	429	232	4263	0	Content		427	236	14296767	590147003
14314	11:34:25.739	00:00:14.313	859	479,1915	377,9719	0,5658367	0,5069305	686,8184	2,824946	0	452,4142	402,7408	0,401003	0,5003151	682,6058	2,877325	0	11	466	390						Untertest2.avi	0	880	547	72	111	429	232	4263	0	Content		394	279	14313517	590163753
14330	11:34:25.755	00:00:14.330	860	483,5825	386,5131	0,5659403	0,5069698	686,8238	2,858184	0	500,858	328,7367	0,4011309	0,500315	682,5806	2,7257	0	11	492	358						Untertest2.avi	0	880	547	72	111	429	232	4263	0	Content		420	247	14330142	590180378
14347	11:34:25.772	00:00:14.346	861	493,2095	349,418	0,5660381	0,5069905	686,8057	2,757158	0	490,2591	320,3192	0,4012176	0,5003109	682,6611	2,875283	0	11	492	335						Untertest2.avi	0	880	547	72	111	429	232	4263	0	Content		420	224	14346768	590197004
14363	11:34:25.788	00:00:14.363	862	506,7993	349,9582	0,5661104	0,5069968	686,7914	2,739911	0	523,1727	313,9081	0,4013013	0,5003048	682,6396	2,74265	0	11	515	332						Untertest2.avi	0	880	547	72	111	429	232	4263	0	Content		443	221	14363393	590213629
14380	11:34:25.805	00:00:14.380	863	479,5019	397,4589	0,5661998	0,5070068	686,8408	2,847976	0	498,1404	334,2444	0,401392	0,5002925	682,7454	2,775521	0	11	489	366						Untertest2.avi	0	880	547	72	111	429	232	4263	0	Content		417	255	14380145	590230381
14397	11:34:25.822	00:00:14.396	864	502,9268	350,8354	0,5663014	0,5070716	686,8993	2,738362	0	477,7143	347,769	0,401478	0,5003383	682,6639	2,786034	0	11	490	349						Untertest2.avi	0	880	547	72	111	429	232	4263	0	Content		418	238	14396768	590247004
14413	11:34:25.838	00:00:14.413	865	474,2763	395,2865	0,5663665	0,5071263	686,957	2,910361	0	479,6097	339,416	0,4015428	0,5004012	682,7228	2,789416	0	11	477	367						Untertest2.avi	0	880	547	72	111	429	232	4263	0	Content		405	256	14413393	590263629
14430	11:34:25.855	00:00:14.430	866	498,7133	339,7484	0,5664291	0,5071793	687,0145	2,694955	0	508,0064	320,3837	0,401635	0,5004165	682,6595	2,773773	0	11	503	330						Untertest2.avi	0	880	547	72	111	429	232	4263	0	Content		431	219	14430019	590280255
14447	11:34:25.872	00:00:14.446	867	471,9191	356,572	0,5664814	0,5072221	686,8481	2,809546	0	504,9702	331,6294	0,4016939	0,500433	682,7726	2,755972	0	11	488	344						Untertest2.avi	0	880	547	72	111	429	232	4263	0	Content		416	233	14446770	590297006
14463	11:34:25.888	00:00:14.463	868	485,9442	363,506	0,5665391	0,5072457	686,8654	2,722893	0	514,7236	347,3304	0,4017498	0,5004383	682,7363	2,821519	0	11	500	355						Untertest2.avi	0	880	547	72	111	429	232	4263	0	Content		428	244	14463393	590313629
14480	11:34:25.905	00:00:14.480	869	504,3489	361,5972	0,5666007	0,5069097	686,8624	2,752517	0	489,9012	343,2864	0,401811	0,5004461	682,665	2,797909	0	11	497	352						Untertest2.avi	0	880	547	72	111	429	232	4263	0	Content		425	241	14480019	590330255
14497	11:34:25.922	00:00:14.496	870	476,8597	332,1047	0,5666538	0,5069327	686,8624	2,759827	0	518,9194	312,5672	0,401866	0,5004653	682,783	2,786939	0	11	498	322						Untertest2.avi	0	880	547	72	111	429	232	4263	0	Content		426	211	14496643	590346879
14513	11:34:25.938	00:00:14.513	871	504,8253	335,6181	0,56669	0,5074084	686,8042	2,724636	0	495,4055	342,4496	0,4019003	0,5004924	682,7743	2,78677	0	11	500	339						Untertest2.avi	0	880	547	72	111	429	232	4263	0	Content		428	228	14513393	590363629
14530	11:34:25.955	00:00:14.530	872	497,5448	328,7738	0,5667154	0,507421	686,8741	2,702631	0	492,86	359,8327	0,4019084	0,5005298	682,7562	2,852334	0	11	495	344						Untertest2.avi	0	880	547	72	111	429	232	4263	0	Content		423	233	14530020	590380256
14547	11:34:25.972	00:00:14.546	873	487,0864	347,5247	0,5667127	0,5074225	686,8092	2,773445	0	488,943	348,3914	0,4019046	0,5005518	682,7687	2,761437	0	11	488	348						Untertest2.avi	0	880	547	72	111	429	232	4263	0	Content		416	237	14546644	590396880
14563	11:34:25.988	00:00:14.563	874	464,8386	417,0609	0,566684	0,5074441	686,766	2,802755	0	517,6524	337,6661	0,4018801	0,5005859	682,6923	2,744778	0	11	491	377						Untertest2.avi	0	880	547	72	111	429	232	4263	0	Content		419	266	14563284	590413520
14580	11:34:26.005	00:00:14.580	875	508,8845	348,1927	0,5666291	0,5074456	686,6395	2,765511	0	508,5712	343,1479	0,4018417	0,5006514	682,6798	2,764584	0	11	509	346						Untertest2.avi	0	880	547	72	111	429	232	4263	0	Content		437	235	14580021	590430257
14597	11:34:26.022	00:00:14.596	876	498,7496	365,8177	0,5665811	0,5074294	686,5881	2,794674	0	459,3394	383,4121	0,4017553	0,5010419	682,6798	2,872418	0	11	479	375						Untertest2.avi	0	880	547	72	111	429	232	4263	0	Content		407	264	14596648	590446884
14613	11:34:26.038	00:00:14.613	877	510,1726	327,0973	0,5665256	0,5073259	686,6521	2,777099	0	496,0069	333,0706	0,4017213	0,5003207	682,6798	2,746036	0	11	503	330						Untertest2.avi	0	880	547	72	111	429	232	4263	0	Content		431	219	14613284	590463520
14630	11:34:26.055	00:00:14.630	878	484,0091	356,5321	0,5664798	0,5072311	686,7512	2,752679	0	508,3357	328,4665	0,4016499	0,5006543	682,5728	2,788048	0	11	496	342						Untertest2.avi	0	880	547	72	111	429	232	4263	0	Content		424	231	14630021	590480257
14647	11:34:26.072	00:00:14.646	879	493,2918	344,4551	0,5664045	0,5067835	686,748	2,755612	0	482,7383	362,2699	0,4015855	0,5006186	682,509	2,850735	0	11	488	353						Untertest2.avi	0	880	547	72	111	429	232	4263	0	Content		416	242	14646643	590496879
14663	11:34:26.088	00:00:14.663	880	515,3216	367,3646	0,5663226	0,5070977	686,7223	2,716825	0	518,7839	335,7903	0,4014774	0,5002632	682,509	2,685186	0	11	517	352						Untertest2.avi	0	880	547	72	111	429	232	4263	0	Content		445	241	14663279	590513515
14680	11:34:26.105	00:00:14.679	881	499,3586	360,7556	0,5662163	0,5070612	686,6909	2,754344	0	475,5924	348,5507	0,4013821	0,5006098	682,5283	2,766798	0	11	487	355						Untertest2.avi	0	880	547	72	111	429	232	4263	0	Content		415	244	14679893	590530129
14697	11:34:26.122	00:00:14.696	882	486,4507	371,9893	0,5661095	0,5069591	686,4645	2,796662	0	512,2977	338,6939	0,4012922	0,500254	682,5283	2,810773	0	11	499	355						Untertest2.avi	0	880	547	72	111	429	232	4263	0	Content		427	244	14696643	590546879
14713	11:34:26.138	00:00:14.713	883	479,5897	397,2441	0,5659977	0,5068665	686,4521	2,820243	0	474,5639	377,7131	0,4011655	0,5002435	682,5283	2,893749	0	11	477	387						Untertest2.avi	0	880	547	72	111	429	232	4263	0	Content		405	276	14713275	590563511
14730	11:34:26.155	00:00:14.729	884	481,493	348,4337	0,5658864	0,5067885	686,5583	2,751455	0	510,9156	330,6788	0,4010072	0,5005345	682,3733	2,744091	0	11	496	340						Untertest2.avi	0	880	547	72	111	429	232	4263	0	Content		424	229	14729890	590580126
14747	11:34:26.172	00:00:14.746	885	519,3982	302,6686	0,5657778	0,5063009	686,5551	2,549448	0	530,9192	308,8243	0,4008574	0,5004961	682,272	2,635154	0	11	525	306						Untertest2.avi	0	880	547	72	111	429	232	4263	0	Content		453	195	14746515	590596751
14763	11:34:26.188	00:00:14.763	886	488,1997	346,7841	0,5656031	0,5066602	686,2019	2,725781	0	478,2827	351,8116	0,4007354	0,5004917	682,2299	2,79132	0	11	483	349						Untertest2.avi	0	880	547	72	111	429	232	4263	0	Content		411	238	14763280	590613516
14780	11:34:26.205	00:00:14.779	887	503,0671	392,621	0,5655162	0,5066875	686,3023	2,717453	0	493,6795	355,3102	0,4006178	0,5001972	682,2299	2,792418	0	11	498	374						Untertest2.avi	0	880	547	72	111	429	232	4263	0	Content		426	263	14779893	590630129
14797	11:34:26.222	00:00:14.796	888	488,8228	367,1559	0,5654267	0,5067732	686,3691	2,76879	0	534,9737	307,4161	0,4005456	0,500289	682,2299	2,701354	0	11	512	337						Untertest2.avi	0	880	547	72	111	429	232	4263	0	Content		440	226	14796517	590646753
14813	11:34:26.238	00:00:14.813	889	505,6545	345,2711	0,5653161	0,5068699	686,2843	2,632707	0	474,4703	354,2966	0,4004257	0,5011626	682,2299	2,794327	0	11	490	350						Untertest2.avi	0	880	547	72	111	429	232	4263	0	Content		418	239	14813141	590663377
14830	11:34:26.255	00:00:14.829	890	474,743	413,0507	0,5652117	0,5069496	686,1606	2,858323	0	506,4015	346,6011	0,4003294	0,5006036	682,2299	2,725455	0	11	491	380						Untertest2.avi	0	880	547	72	111	429	232	4263	0	Content		419	269	14829890	590680126
14847	11:34:26.272	00:00:14.846	891	503,8164	351,9839	0,5651168	0,5069889	686,2361	2,572091	0	500,1005	326,6229	0,4002334	0,5010595	682,1844	2,723621	0	11	502	339						Untertest2.avi	0	880	547	72	111	429	232	4263	0	Content		430	228	14846514	590696750
14863	11:34:26.288	00:00:14.863	892	473,076	400,7397	0,5650203	0,5069904	686,3801	2,749741	0	493,3181	362,9733	0,4001544	0,5010905	682,076	2,730068	0	11	483	382						Untertest2.avi	0	880	547	72	111	429	232	4263	0	Content		411	271	14863140	590713376
14880	11:34:26.305	00:00:14.879	893	504,4385	336,6291	0,5649202	0,5069742	686,4341	2,585892	0	513,2894	335,5569	0,4000738	0,5014328	682,0761	2,637427	0	11	509	336						Untertest2.avi	0	880	547	72	111	429	232	4263	0	Content		437	225	14879766	590730002
14897	11:34:26.322	00:00:14.896	894	494,0563	379,4456	0,5647976	0,506917	686,4434	2,638808	0	507,2357	337,5481	0,3999414	0,501022	682,2441	2,570784	0	11	501	358						Untertest2.avi	0	880	547	72	111	429	232	4263	0	Content		429	247	14896515	590746751
14913	11:34:26.338	00:00:14.913	895	514,68	289,2286	0,5647211	0,5063975	686,4401	2,447613	0	493,4539	333,3184	0,3998195	0,5004492	682,2441	2,512367	0	11	504	311						Untertest2.avi	0	880	547	72	111	429	232	4263	0	Content		432	200	14913140	590763376
14930	11:34:26.355	00:00:14.929	896	505,6877	365,2049	0,5646033	0,5066476	686,342	2,406323	0	493,3746	322,5238	0,3997453	0,5003317	682,2441	2,483428	0	11	500	344						Untertest2.avi	0	880	547	72	111	429	232	4263	0	Content		428	233	14929764	590780000
14946	11:34:26.371	00:00:14.946	897	502,8946	327,2081	0,5645322	0,5064796	686,5085	2,548229	0	490,4499	326,5373	0,3996956	0,5005691	682,3865	2,454938	0	11	497	327						Untertest2.avi	0	880	547	72	111	429	232	4263	0	Content		425	216	14946392	590796628
14963	11:34:26.388	00:00:14.963	898	502,6116	322,6148	0,5644922	0,5064171	686,6876	2,421866	0	486,3316	344,2057	0,3996542	0,5004573	682,4233	2,464675	0	11	494	333						Untertest2.avi	0	880	547	72	111	429	232	4263	0	Content		422	222	14963140	590813376
14980	11:34:26.405	00:00:14.979	899	499,2158	354,7874	0,5644683	0,5063606	686,7291	2,47019	0	505,3575	356,9669	0,3996234	0,5004009	682,4814	2,428349	0	11	502	356						Untertest2.avi	0	880	547	72	111	429	232	4263	0	Content		430	245	14979766	590830002
14996	11:34:26.421	00:00:14.996	900	525,2823	336,7197	0,5644444	0,5063159	686,7741	2,343474	0	511,4695	328,5143	0,3996088	0,5003914	682,4955	2,427242	0	11	518	333						Untertest2.avi	0	880	547	72	111	429	232	4263	0	Content		446	222	14996390	590846626
15013	11:34:26.438	00:00:15.013	901	518,3253	299,0355	0,5644178	0,5062943	686,8011	2,313287	0	517,9872	316,0803	0,399592	0,5003643	682,4767	2,347806	0	11	518	308						Untertest2.avi	0	880	547	72	111	429	232	4263	0	Content		446	197	15013014	590863250
15030	11:34:26.455	00:00:15.029	902	517,6472	317,1759	0,5643971	0,5062554	686,8376	2,339398	0	468,0399	366,3019	0,3995638	0,5003339	682,5972	2,437935	0	11	493	342						Untertest2.avi	0	880	547	72	111	429	232	4263	0	Content		421	231	15029767	590880003
15046	11:34:26.471	00:00:15.046	903	499,5824	361,5386	0,5643561	0,5066163	686,8376	2,451167	0	518,8453	318,2646	0,3995183	0,5003356	682,6325	2,321279	0	11	509	340						Untertest2.avi	0	880	547	72	111	429	232	4263	0	Content		437	229	15046391	590896627
15063	11:34:26.488	00:00:15.063	904	507,5456	329,903	0,5643235	0,5066212	686,8376	2,267685	0	516,3295	302,708	0,3994808	0,5006953	682,6326	2,254599	0	11	512	316						Untertest2.avi	0	880	547	72	111	429	232	4263	0	Content		440	205	15063016	590913252
15080	11:34:26.505	00:00:15.079	905	511,6231	300,5107	0,5642372	0,5062704	686,9061	2,186331	0	500,1841	319,2253	0,3994115	0,5003802	682,8334	2,305963	0	11	506	310						Untertest2.avi	0	880	547	72	111	429	232	4263	0	Content		434	199	15079641	590929877
15096	11:34:26.521	00:00:15.096	906	505,7049	335,3202	0,5641731	0,5061981	686,9468	2,203619	0	508,3769	342,9572	0,3993619	0,5003684	682,8216	2,277802	0	11	507	339						Untertest2.avi	0	880	547	72	111	429	232	4263	0	Content		435	228	15096389	590946625
15113	11:34:26.538	00:00:15.113	907	505,1	327,157	0,5640954	0,5061515	686,8269	2,25729	0	513,0708	310,4551	0,3992885	0,5003539	682,7264	2,194907	0	11	509	319						Untertest2.avi	0	880	547	72	111	429	232	4263	0	Content		437	208	15113016	590963252
15130	11:34:26.555	00:00:15.129	908	515,362	286,84	0,564011	0,5060574	686,8175	2,223479	0	505,7383	266,8668	0,3992202	0,5003222	682,722	2,253344	0	11	511	277						Untertest2.avi	0	880	547	72	111	429	232	4263	0	Content		439	166	15129640	590979876
15146	11:34:26.571	00:00:15.146	909	485,7435	396,2536	0,5639238	0,505982	686,9869	2,434357	0	524,1826	308,6288	0,3991338	0,5002887	682,692	2,257045	0	11	505	352						Untertest2.avi	0	880	547	72	111	429	232	4263	0	Content		433	241	15146280	590996516
15163	11:34:26.588	00:00:15.163	910	511,4333	336,2162	0,5638275	0,5058707	686,9651	2,27251	0	490,5016	315,0549	0,3990135	0,5002609	682,7626	2,235356	0	11	501	326						Untertest2.avi	0	880	547	72	111	429	232	4263	0	Content		429	215	15163016	591013252
15180	11:34:26.605	00:00:15.179	911	501,5516	299,0302	0,5636683	0,5057395	686,983	2,193823	0	515,4742	306,0011	0,3988741	0,5002548	682,8564	2,257313	0	11	509	303						Untertest2.avi	0	880	547	72	111	429	232	4263	0	Content		437	192	15179642	591029878
15196	11:34:26.621	00:00:15.196	912	478,368	378,851	0,5635161	0,5056047	686,9381	2,353164	0	501,7875	320,1022	0,3987274	0,5002247	682,7688	2,281727	0	11	490	349						Untertest2.avi	0	880	547	72	111	429	232	4263	0	Content		418	238	15196276	591046512
15213	11:34:26.638	00:00:15.212	913	517,6465	283,8397	0,5633906	0,5055118	686,9608	2,192185	0	503,4148	333,0258	0,3986047	0,5001705	682,7447	2,276534	0	11	511	308						Untertest2.avi	0	880	547	72	111	429	232	4263	0	Content		439	197	15212891	591063127
15230	11:34:26.655	00:00:15.229	914	506,9835	344,3089	0,5632511	0,5054154	686,9415	2,220717	0	515,7217	295,2317	0,3984628	0,5001705	682,8052	2,226712	0	11	511	320						Untertest2.avi	0	880	547	72	111	429	232	4263	0	Content		439	209	15229642	591079878
15246	11:34:26.671	00:00:15.246	915	510,7159	350,5284	0,563115	0,505392	686,8649	2,258367	0	486,6618	340,5481	0,3983303	0,500174	682,8463	2,287033	0	11	499	346						Untertest2.avi	0	880	547	72	111	429	232	4263	0	Content		427	235	15246275	591096511
15263	11:34:26.688	00:00:15.262	916	511,274	313,8212	0,563034	0,5054145	686,9301	2,176031	0	491,7104	302,6718	0,3982373	0,5001829	682,7711	2,314845	0	11	501	308						Untertest2.avi	0	880	547	72	111	429	232	4263	0	Content		429	197	15262892	591113128
15280	11:34:26.705	00:00:15.279	917	515,5811	329,6503	0,5629608	0,5054761	686,9441	2,255498	0	482,7625	342,2251	0,39817	0,500172	682,6747	2,315475	0	11	499	336						Untertest2.avi	0	880	547	72	111	429	232	4263	0	Content		427	225	15279642	591129878
15296	11:34:26.721	00:00:15.296	918	505,5982	382,8035	0,5629016	0,5054876	686,9838	2,315034	0	516,8464	322,3629	0,3981158	0,5001677	682,7025	2,209073	0	11	511	353						Untertest2.avi	0	880	547	72	111	429	232	4263	0	Content		439	242	15296276	591146512
15313	11:34:26.738	00:00:15.312	919	510,1649	351,1192	0,5628514	0,5055077	686,9573	2,257069	0	494,6297	305,9982	0,3980522	0,5001815	682,8024	2,292903	0	11	502	329						Untertest2.avi	0	880	547	72	111	429	232	4263	0	Content		430	218	15312890	591163126
15330	11:34:26.755	00:00:15.329	920	480,7948	393,9188	0,5627885	0,5055219	687,1072	2,297176	0	498,2542	347,3411	0,3980088	0,500176	682,8433	2,306144	0	11	490	371						Untertest2.avi	0	880	547	72	111	429	232	4263	0	Content		418	260	15329516	591179752
15346	11:34:26.771	00:00:15.345	921	495,3	352,0568	0,5627249	0,505549	687,0323	2,337	0	518,9343	306,6602	0,3979731	0,5001242	682,8252	2,25027	0	11	507	329						Untertest2.avi	0	880	547	72	111	429	232	4263	0	Content		435	218	15345556	591195792
15362	11:34:26.787	00:00:15.362	922	512,749	329,6451	0,5626971	0,5055462	687,0491	2,263926	0	507,8288	327,6588	0,3979348	0,500029	682,9079	2,296643	0	11	510	329						Untertest2.avi	0	880	547	72	111	429	232	4263	0	Content		438	218	15362167	591212403
15379	11:34:26.804	00:00:15.378	923	519,9501	317,4109	0,5626659	0,5055497	687,0195	2,20309	0	501,3404	314,9073	0,3979375	0,4999647	682,8931	2,222001	0	11	511	316						Untertest2.avi	0	880	547	72	111	429	232	4263	0	Content		439	205	15378793	591229029
15395	11:34:26.820	00:00:15.395	924	485,7439	293,4167	0,5626666	0,5055675	687,0603	2,254147	0	484,3066	291,1376	0,3979411	0,49989	682,9197	2,228599	0	11	485	292						Untertest2.avi	0	880	547	72	111	429	232	4263	0	Content		413	181	15395416	591245652
15412	11:34:26.837	00:00:15.412	925	501,6705	340,8	0,5626861	0,5055699	687,1093	2,164591	0	506,8443	329,9912	0,3979761	0,4998274	682,9561	2,140054	0	11	504	335						Untertest2.avi	0	880	547	72	111	429	232	4263	0	Content		432	224	15412163	591262399
15429	11:34:26.854	00:00:15.428	926	524,9623	323,6946	0,5627319	0,5055755	687,1646	2,222775	0	506,9837	338,9588	0,3980212	0,4997488	683,0379	2,308128	0	11	516	331						Untertest2.avi	0	880	547	72	111	429	232	4263	0	Content		444	220	15428786	591279022
15445	11:34:26.870	00:00:15.445	927	520,3244	301,6071	0,5628023	0,5056138	687,2835	2,186341	0	505,0133	327,8717	0,3980822	0,4997328	683,0751	2,309177	0	11	513	315						Untertest2.avi	0	880	547	72	111	429	232	4263	0	Content		441	204	15445410	591295646
15462	11:34:26.887	00:00:15.462	928	521,2763	344,6489	0,5629025	0,505662	687,1998	2,305482	0	499,3109	337,3434	0,3981986	0,4996953	683,0255	2,339128	0	11	510	341						Untertest2.avi	0	880	547	72	111	429	232	4263	0	Content		438	230	15462033	591312269
15479	11:34:26.904	00:00:15.478	929	510,9937	328,9214	0,5629956	0,5057572	687,0551	2,242106	0	510,6415	324,0336	0,3983406	0,4997	683,1528	2,292003	0	11	511	326						Untertest2.avi	0	880	547	72	111	429	232	4263	0	Content		439	215	15478781	591329017
15495	11:34:26.920	00:00:15.495	930	491,2997	345,4157	0,5631371	0,5055101	687,0516	2,310578	0	510,1284	319,7081	0,3984982	0,4997421	683,1523	2,229721	0	11	501	333						Untertest2.avi	0	880	547	72	111	429	232	4263	0	Content		429	222	15495404	591345640
15512	11:34:26.937	00:00:15.512	931	504,1864	348,2623	0,5633492	0,505933	687,2505	2,343926	0	493,5302	306,566	0,3986674	0,4997334	683,0504	2,343901	0	11	499	327						Untertest2.avi	0	880	547	72	111	429	232	4263	0	Content		427	216	15512026	591362262
15529	11:34:26.954	00:00:15.528	932	507,3833	319,2936	0,5634866	0,5059666	687,1632	2,245343	0	520,7988	345,8512	0,3988617	0,4997066	683,1871	2,189405	0	11	514	333						Untertest2.avi	0	880	547	72	111	429	232	4263	0	Content		442	222	15528652	591378888
15545	11:34:26.970	00:00:15.545	933	511,2747	321,2343	0,5636872	0,5060247	687,3342	2,279001	0	511,7547	331,3422	0,3990451	0,4997543	683,2187	2,300753	0	11	512	326						Untertest2.avi	0	880	547	72	111	429	232	4263	0	Content		440	215	15545401	591395637
15562	11:34:26.987	00:00:15.562	934	485,6925	374,2229	0,5638878	0,5060478	687,348	2,451229	0	490,2169	375,1476	0,3992513	0,4997141	683,2087	2,312738	0	11	488	375						Untertest2.avi	0	880	547	72	111	429	232	4263	0	Content		416	264	15562020	591412256
15579	11:34:27.004	00:00:15.578	935	489,9551	358,1266	0,5640552	0,5060959	687,2117	2,377945	0	492,1972	303,4763	0,3994478	0,4997007	683,2645	2,362229	0	11	491	331						Untertest2.avi	0	880	547	72	111	429	232	4263	0	Content		419	220	15578642	591428878
15595	11:34:27.020	00:00:15.595	936	521,6191	315,7548	0,5642744	0,5060558	687,38	2,249893	0	515,2741	293,6252	0,3996465	0,499952	683,2645	2,243725	0	11	518	305						Untertest2.avi	0	880	547	72	111	429	232	4263	0	Content		446	194	15595267	591445503
15612	11:34:27.037	00:00:15.612	937	510,1416	359,3856	0,5644543	0,5060232	687,2266	2,342443	0	504,3333	321,6781	0,3998688	0,4995185	683,3179	2,307039	0	11	507	341						Untertest2.avi	0	880	547	72	111	429	232	4263	0	Content		435	230	15612019	591462255
15629	11:34:27.054	00:00:15.628	938	500,8501	282,7414	0,5646742	0,5060621	687,2978	2,324782	0	528,4096	293,5477	0,4000758	0,4998189	683,3179	2,186069	0	11	515	288						Untertest2.avi	0	880	547	72	111	429	232	4263	0	Content		443	177	15628640	591478876
15645	11:34:27.070	00:00:15.645	939	491,806	350,1621	0,5648913	0,5060936	687,2762	2,359765	0	515,0707	308,4287	0,4003064	0,4994367	683,2269	2,288924	0	11	503	329						Untertest2.avi	0	880	547	72	111	429	232	4263	0	Content		431	218	15645264	591495500
15662	11:34:27.087	00:00:15.661	940	504,7216	321,6526	0,5650623	0,5061533	687,2883	2,262532	0	533,594	299,0716	0,4005001	0,4993769	683,1956	2,174928	0	11	519	310						Untertest2.avi	0	880	547	72	111	429	232	4263	0	Content		447	199	15661886	591512122
15679	11:34:27.104	00:00:15.678	941	526,4604	251,5667	0,5652592	0,506129	687,3916	2,170525	0	500,4393	323,5969	0,4006785	0,4993388	683,071	2,300929	0	11	513	288						Untertest2.avi	0	880	547	72	111	429	232	4263	0	Content		441	177	15678635	591528871
15695	11:34:27.120	00:00:15.695	942	503,0764	343,8625	0,5654081	0,5060964	687,2294	2,264282	0	509,5684	346,388	0,4008121	0,499323	683,063	2,25078	0	11	506	345						Untertest2.avi	0	880	547	72	111	429	232	4263	0	Content		434	234	15695258	591545494
15712	11:34:27.137	00:00:15.711	943	523,9295	304,7477	0,5655078	0,506073	687,1334	2,232413	0	507,7298	333,2945	0,4009152	0,4992567	683,1345	2,315797	0	11	516	319						Untertest2.avi	0	880	547	72	111	429	232	4263	0	Content		444	208	15711885	591562121
15729	11:34:27.154	00:00:15.728	944	512,109	331,6826	0,5655928	0,5060826	687,0748	2,303447	0	516,2415	321,0959	0,4009928	0,4992054	683,0475	2,273492	0	11	514	326						Untertest2.avi	0	880	547	72	111	429	232	4263	0	Content		442	215	15728507	591578743
15745	11:34:27.170	00:00:15.745	945	490,4674	372,6558	0,5656476	0,506101	687,0828	2,55025	0	521,6554	304,8194	0,4010271	0,4992426	683,0317	2,263606	0	11	506	339						Untertest2.avi	0	880	547	72	111	429	232	4263	0	Content		434	228	15745252	591595488
15762	11:34:27.187	00:00:15.761	946	513,7914	387,9768	0,5656713	0,5061641	687,0676	2,276935	0	509,808	317,2961	0,4010417	0,4993324	682,9373	2,250654	0	11	512	353						Untertest2.avi	0	880	547	72	111	429	232	4263	0	Content		440	242	15761876	591612112
15779	11:34:27.204	00:00:15.778	947	523,9579	346,8986	0,565671	0,5062163	687,041	2,271056	0	495,5445	318,1823	0,401041	0,4993997	682,9372	2,256203	0	11	510	333						Untertest2.avi	0	880	547	72	111	429	232	4263	0	Content		438	222	15778504	591628740
15795	11:34:27.220	00:00:15.795	948	507,5475	370,6311	0,5656533	0,506301	687,0765	2,255641	0	503,023	357,5906	0,4010311	0,4994581	682,8688	2,266133	0	11	505	364						Untertest2.avi	0	880	547	72	111	429	232	4263	0	Content		433	253	15795125	591645361
15812	11:34:27.237	00:00:15.811	949	508,6429	345,6979	0,5656096	0,5063658	686,972	2,293578	0	515,0544	334,1096	0,4010083	0,4995292	682,9013	2,287495	0	11	512	340						Untertest2.avi	0	880	547	72	111	429	232	4263	0	Content		440	229	15811874	591662110
15828	11:34:27.253	00:00:15.828	950	528,9862	336,3993	0,5655586	0,5064383	686,9308	2,314877	0	497,8694	328,5466	0,4009714	0,4996138	682,8848	2,261302	0	11	513	332						Untertest2.avi	0	880	547	72	111	429	232	4263	0	Content		441	221	15828497	591678733
15845	11:34:27.270	00:00:15.845	951	514,5309	351,4137	0,565497	0,5065026	686,9154	2,360358	0	507,699	320,4839	0,40092	0,499671	682,9556	2,292138	0	11	511	336						Untertest2.avi	0	880	547	72	111	429	232	4263	0	Content		439	225	15845120	591695356
15862	11:34:27.287	00:00:15.861	952	509,3603	405,2983	0,5654284	0,5065168	687,0783	2,427506	0	497,6908	350,894	0,4008242	0,4996916	682,8958	2,300377	0	11	504	378						Untertest2.avi	0	880	547	72	111	429	232	4263	0	Content		432	267	15861745	591711981
15878	11:34:27.303	00:00:15.878	953	518,4744	343,3955	0,5653163	0,5064587	687,1619	2,304981	0	510,1946	334,6166	0,4007162	0,499689	682,8139	2,335899	0	11	514	339						Untertest2.avi	0	880	547	72	111	429	232	4263	0	Content		442	228	15878491	591728727
15895	11:34:27.320	00:00:15.895	954	510,0699	326,1224	0,565164	0,5063693	687,0655	2,258307	0	520,0997	325,2067	0,4005707	0,4996634	682,9961	2,25599	0	11	515	326						Untertest2.avi	0	880	547	72	111	429	232	4263	0	Content		443	215	15895120	591745356
15912	11:34:27.337	00:00:15.911	955	493,43	361,946	0,5649976	0,5063041	687,0632	2,403264	0	519,8679	298,9896	0,4004173	0,499602	682,9877	2,275244	0	11	507	330						Untertest2.avi	0	880	547	72	111	429	232	4263	0	Content		435	219	15911740	591761976
15928	11:34:27.353	00:00:15.928	956	513,2675	391,166	0,5648419	0,506259	687,0917	2,40305	0	499,0608	337,6967	0,4002415	0,4996253	682,9541	2,332507	0	11	506	364						Untertest2.avi	0	880	547	72	111	429	232	4263	0	Content		434	253	15928364	591778600
15945	11:34:27.370	00:00:15.945	957	522,1977	319,5902	0,564615	0,5062675	687,1042	2,247452	0	482,9594	310,8221	0,4000589	0,4996648	682,973	2,383921	0	11	503	315						Untertest2.avi	0	880	547	72	111	429	232	4263	0	Content		431	204	15945113	591795349
15962	11:34:27.387	00:00:15.961	958	487,0689	375,0394	0,5644383	0,5062367	687,1409	2,440487	0	524,8401	342,9918	0,3998758	0,4996557	683,0286	2,261252	0	11	506	359						Untertest2.avi	0	880	547	72	111	429	232	4263	0	Content		434	248	15961736	591811972
15978	11:34:27.403	00:00:15.978	959	494,8926	336,8774	0,5642666	0,5061346	687,275	2,361883	0	493,4285	333,387	0,3996778	0,4996976	682,9372	2,363642	0	11	494	335						Untertest2.avi	0	880	547	72	111	429	232	4263	0	Content		422	224	15978362	591828598
15995	11:34:27.420	00:00:15.995	960	519,2858	320,9495	0,5640572	0,5060909	687,0746	2,322984	0	527,1015	334,1536	0,3994882	0,4994	682,9372	2,385029	0	11	523	328						Untertest2.avi	0	880	547	72	111	429	232	4263	0	Content		451	217	15995110	591845346
16012	11:34:27.437	00:00:16.011	961	524,4714	333,9465	0,5638938	0,5060108	687,2606	2,390941	0	514,5298	337,7674	0,3992989	0,4997324	683,0573	2,39691	0	11	520	336						Untertest2.avi	0	880	547	72	111	429	232	4263	0	Content		448	225	16011729	591861965
16028	11:34:27.453	00:00:16.028	962	510,601	350,0893	0,5637047	0,5055856	687,2572	2,398119	0	523,1799	294,0741	0,3991072	0,4998163	682,9332	2,352318	0	11	517	322						Untertest2.avi	0	880	547	72	111	429	232	4263	0	Content		445	211	16028353	591878589
16045	11:34:27.470	00:00:16.044	963	488,3042	356,3776	0,5634884	0,5059006	687,0586	2,42832	0	513,0289	329,2968	0,3989133	0,499813	683,1065	2,398825	0	11	501	343						Untertest2.avi	0	880	547	72	111	429	232	4263	0	Content		429	232	16044976	591895212
16062	11:34:27.487	00:00:16.061	964	532,3248	298,4617	0,5633692	0,5058359	687,1885	2,34603	0	491,8379	344,1541	0,3987499	0,4997377	683,0821	2,463026	0	11	512	321						Untertest2.avi	0	880	547	72	111	429	232	4263	0	Content		440	210	16061726	591911962
16078	11:34:27.503	00:00:16.078	965	503,7263	347,2234	0,5632089	0,5057601	687,2628	2,405961	0	498,3142	343,1301	0,3986186	0,4997173	683,0728	2,479861	0	11	501	345						Untertest2.avi	0	880	547	72	111	429	232	4263	0	Content		429	234	16078346	591928582
16095	11:34:27.520	00:00:16.094	966	485,894	279,5237	0,5630756	0,5057104	687,21	2,332881	0	486,5259	373,4204	0,3985066	0,4997274	683,166	2,461746	0	11	486	326						Untertest2.avi	0	880	547	72	111	429	232	4263	0	Content		414	215	16094970	591945206
16112	11:34:27.537	00:00:16.111	967	526,4911	367,2093	0,5629858	0,5057072	687,1739	2,368292	0	508,9209	341,0133	0,3984072	0,4994371	683,166	2,401865	0	11	518	354						Untertest2.avi	0	880	547	72	111	429	232	4263	0	Content		446	243	16111593	591961829
16128	11:34:27.553	00:00:16.128	968	505,7006	355,507	0,5629293	0,5057454	687,2517	2,467209	0	509,2347	328,6543	0,3983338	0,5002025	683,166	2,373317	0	11	507	342						Untertest2.avi	0	880	547	72	111	429	232	4263	0	Content		435	231	16128342	591978578
16145	11:34:27.570	00:00:16.144	969	490,8954	391,1667	0,5628974	0,5061351	687,2517	2,518859	0	492,4026	295,7502	0,3982941	0,4998671	683,2103	2,525419	0	11	492	343						Untertest2.avi	0	880	547	72	111	429	232	4263	0	Content		420	232	16144962	591995198
16162	11:34:27.587	00:00:16.161	970	506,6764	338,7456	0,5628875	0,505731	687,3101	2,427388	0	505,8665	345,7859	0,3982788	0,4998758	683,1876	2,510029	0	11	506	342						Untertest2.avi	0	880	547	72	111	429	232	4263	0	Content		434	231	16161585	592011821
16178	11:34:27.603	00:00:16.178	971	509,5066	347,9215	0,5629133	0,5057591	687,2833	2,324102	0	517,2112	330,7635	0,3983114	0,4999132	683,1906	2,500305	0	11	513	339						Untertest2.avi	0	880	547	72	111	429	232	4263	0	Content		441	228	16178210	592028446
16195	11:34:27.620	00:00:16.194	972	460,8474	436,9192	0,5629625	0,5058477	687,1946	2,656368	0	507,8789	368,6339	0,3983795	0,499941	683,2072	2,543308	0	11	484	403						Untertest2.avi	0	880	547	72	111	429	232	4263	0	Content		412	292	16194956	592045192
16212	11:34:27.637	00:00:16.211	973	511,5651	323,8722	0,5630405	0,5059547	687,1615	2,465102	0	498,3045	359,6476	0,3984789	0,4999733	683,2521	2,560711	0	11	505	342						Untertest2.avi	0	880	547	72	111	429	232	4263	0	Content		433	231	16211581	592061817
16228	11:34:27.653	00:00:16.228	974	491,4584	396,0475	0,5631903	0,5060523	687,2516	2,586359	0	504,0447	346,1395	0,3985808	0,5003499	683,2521	2,498061	0	11	498	371						Untertest2.avi	0	880	547	72	111	429	232	4263	0	Content		426	260	16228203	592078439
16245	11:34:27.670	00:00:16.244	975	486,1777	383,3752	0,563343	0,5060818	687,3189	2,553088	0	493,6728	358,501	0,3987684	0,4999285	683,3179	2,548203	0	11	490	371						Untertest2.avi	0	880	547	72	111	429	232	4263	0	Content		418	260	16244829	592095065
16262	11:34:27.687	00:00:16.261	976	478,7724	418,7653	0,5634978	0,5061839	687,3381	2,710035	0	502,0957	330,8254	0,3989355	0,499534	683,3179	2,575371	0	11	490	375						Untertest2.avi	0	880	547	72	111	429	232	4263	0	Content		418	264	16261579	592111815
16278	11:34:27.703	00:00:16.278	977	505,3846	355,3569	0,5636965	0,5063025	687,4758	2,479876	0	488,0629	359,7753	0,3991301	0,4999094	683,3464	2,581837	0	11	497	358						Untertest2.avi	0	880	547	72	111	429	232	4263	0	Content		425	247	16278202	592128438
16295	11:34:27.720	00:00:16.294	978	467,4445	373,9258	0,5638793	0,5065002	687,6408	2,541536	0	495,0469	376,7482	0,3993374	0,499947	683,5601	2,585309	0	11	481	375						Untertest2.avi	0	880	547	72	111	429	232	4263	0	Content		409	264	16294824	592145060
16311	11:34:27.736	00:00:16.311	979	471,0407	442,9656	0,5640158	0,506645	687,4729	2,68705	0	506,7654	344,3402	0,3995073	0,4999597	683,5268	2,574493	0	11	489	394						Untertest2.avi	0	880	547	72	111	429	232	4263	0	Content		417	283	16311447	592161683
16328	11:34:27.753	00:00:16.328	980	499,1604	370,5397	0,5641685	0,5067251	687,7528	2,588879	0	504,2029	339,5341	0,3996582	0,499957	683,6537	2,646884	0	11	502	355						Untertest2.avi	0	880	547	72	111	429	232	4263	0	Content		430	244	16328198	592178434
16345	11:34:27.770	00:00:16.344	981	498,9273	335,9809	0,564272	0,5067798	687,8615	2,59245	0	501,6524	367,8228	0,3997851	0,4999259	683,7875	2,677059	0	11	500	352						Untertest2.avi	0	880	547	72	111	429	232	4263	0	Content		428	241	16344821	592195057
16361	11:34:27.786	00:00:16.361	982	499,4272	366,1231	0,5643386	0,5068242	687,8854	2,599485	0	494,1757	397,9225	0,3998685	0,4995649	683,7875	2,723344	0	11	497	382						Untertest2.avi	0	880	547	72	111	429	232	4263	0	Content		425	271	16361445	592211681
16378	11:34:27.803	00:00:16.378	983	472,4459	394,5704	0,5643784	0,5064202	687,882	2,693208	0	509,2791	359,6951	0,3999505	0,4999116	684,0076	2,632046	0	11	491	377						Untertest2.avi	0	880	547	72	111	429	232	4263	0	Content		419	266	16378067	592228303
16395	11:34:27.820	00:00:16.394	984	493,4689	353,7025	0,5644224	0,5068787	688,0715	2,597107	0	512,5735	355,6829	0,4000007	0,4999301	684,0944	2,624136	0	11	503	355						Untertest2.avi	0	880	547	72	111	429	232	4263	0	Content		431	244	16394817	592245053
16411	11:34:27.836	00:00:16.411	985	515,3071	310,3554	0,5644311	0,5069046	688,2428	2,549017	0	503,1336	346,3739	0,4000317	0,4999125	684,223	2,630004	0	11	509	328						Untertest2.avi	0	880	547	72	111	429	232	4263	0	Content		437	217	16411442	592261678
16428	11:34:27.853	00:00:16.428	986	487,3719	407,9027	0,564424	0,5069243	688,3507	2,697369	0	500,3012	357,5872	0,4000405	0,4999152	684,402	2,665022	0	11	494	383						Untertest2.avi	0	880	547	72	111	429	232	4263	0	Content		422	272	16428064	592278300
16445	11:34:27.870	00:00:16.444	987	473,7341	426,0911	0,564382	0,5069345	688,5068	2,793321	0	514,5812	349,0172	0,4000258	0,4998938	684,5757	2,64184	0	11	494	388						Untertest2.avi	0	880	547	72	111	429	232	4263	0	Content		422	277	16444688	592294924
16461	11:34:27.886	00:00:16.461	988	497,8616	381,8819	0,5643192	0,506896	688,5509	2,689999	0	488,3168	372,6724	0,3999658	0,4998524	684,5237	2,697401	0	11	493	377						Untertest2.avi	0	880	547	72	111	429	232	4263	0	Content		421	266	16461436	592311672
16478	11:34:27.903	00:00:16.478	989	469,0713	395,5835	0,5642333	0,5068294	688,7422	2,712665	0	474,1549	421,1301	0,3998748	0,4997953	684,6248	2,674473	0	11	472	408						Untertest2.avi	0	880	547	72	111	429	232	4263	0	Content		400	297	16478058	592328294
16495	11:34:27.920	00:00:16.494	990	479,2622	406,8195	0,56412	0,5067142	688,8251	2,699289	0	516,6765	375,5214	0,3997581	0,4996846	684,726	2,706841	0	11	498	391						Untertest2.avi	0	880	547	72	111	429	232	4263	0	Content		426	280	16494685	592344921
16511	11:34:27.936	00:00:16.511	991	483,7241	376,0608	0,563953	0,5066246	688,8119	2,674316	0	475,8509	387,508	0,3996301	0,4999203	684,726	2,805576	0	11	480	382						Untertest2.avi	0	880	547	72	111	429	232	4263	0	Content		408	271	16511304	592361540
16528	11:34:27.953	00:00:16.528	992	470,4338	420,5764	0,5637826	0,5065068	688,8054	2,770474	0	500,2227	348,2414	0,3994575	0,4995917	684,8331	2,66021	0	11	485	384						Untertest2.avi	0	880	547	72	111	429	232	4263	0	Content		413	273	16528054	592378290
16545	11:34:27.970	00:00:16.544	993	494,688	297,1731	0,5636499	0,5064325	688,9506	2,590709	0	498,2714	378,8256	0,3992918	0,4992206	684,8331	2,749165	0	11	496	338						Untertest2.avi	0	880	547	72	111	429	232	4263	0	Content		424	227	16544676	592394912
16561	11:34:27.986	00:00:16.561	994	488,9281	386,3579	0,563472	0,5063581	688,9039	2,718658	0	496,9372	372,5216	0,3991381	0,4995406	684,8883	2,750183	0	11	493	379						Untertest2.avi	0	880	547	72	111	429	232	4263	0	Content		421	268	16561301	592411537
16578	11:34:28.003	00:00:16.577	995	500,9763	375,3745	0,5633175	0,5063314	688,8929	2,654329	0	511,2577	354,0089	0,3989629	0,4995556	684,7956	2,672543	0	11	506	365						Untertest2.avi	0	880	547	72	111	429	232	4263	0	Content		434	254	16577923	592428159
16595	11:34:28.020	00:00:16.594	996	483,7993	392,1433	0,5631729	0,5062903	688,857	2,723513	0	529,2745	330,6609	0,3987936	0,4995698	684,8454	2,638056	0	11	507	361						Untertest2.avi	0	880	547	72	111	429	232	4263	0	Content		435	250	16594673	592444909
16611	11:34:28.036	00:00:16.611	997	466,7435	438,8564	0,5630254	0,5062855	688,7956	2,91494	0	483,3968	381,9191	0,3986328	0,499926	684,8454	2,778128	0	11	475	410						Untertest2.avi	0	880	547	72	111	429	232	4263	0	Content		403	299	16611295	592461531
16628	11:34:28.053	00:00:16.627	998	490,9363	361,7212	0,5628837	0,506301	688,6448	2,703911	0	525,0527	346,9901	0,3985008	0,4996575	684,6201	2,714553	0	11	508	354						Untertest2.avi	0	880	547	72	111	429	232	4263	0	Content		436	243	16627920	592478156
16645	11:34:28.070	00:00:16.644	999	484,2805	375,6741	0,5627687	0,5063037	688,6896	2,788424	0	480,5692	414,0219	0,3983641	0,4996935	684,632	2,822886	0	11	482	395						Untertest2.avi	0	880	547	72	111	429	232	4263	0	Content		410	284	16644547	592494783
16661	11:34:28.086	00:00:16.661	1000	518,5146	363,136	0,5626705	0,5062531	688,5944	2,658175	0	483,9918	404,9163	0,3982444	0,4999924	684,632	2,831195	0	11	501	384						Untertest2.avi	0	880	547	72	111	429	232	4263	0	Content		429	273	16661292	592511528
16678	11:34:28.103	00:00:16.677	1001	491,0939	368,218	0,5626109	0,5061896	688,5745	2,695521	0	483,4255	379,757	0,3981622	0,4996421	684,5284	2,812266	0	11	487	374						Untertest2.avi	0	880	547	72	111	429	232	4263	0	Content		415	263	16677917	592528153
16695	11:34:28.120	00:00:16.694	1002	491,2634	371,4324	0,5625425	0,5061752	688,3799	2,708336	0	491,176	371,5992	0,39809	0,4999526	684,5284	2,757472	0	11	491	372						Untertest2.avi	0	880	547	72	111	429	232	4263	0	Content		419	261	16694542	592544778
16711	11:34:28.136	00:00:16.711	1003	513,6364	354,718	0,5625231	0,5061906	688,3368	2,726832	0	520,6718	352,3072	0,3980429	0,4996537	684,3734	2,754147	0	11	517	354						Untertest2.avi	0	880	547	72	111	429	232	4263	0	Content		445	243	16711165	592561401
16728	11:34:28.153	00:00:16.727	1004	462,489	409,8608	0,562514	0,5062141	688,2288	2,864353	0	504,291	359,2112	0,3980156	0,4996626	684,3265	2,794401	0	11	483	385						Untertest2.avi	0	880	547	72	111	429	232	4263	0	Content		411	274	16727913	592578149
16745	11:34:28.170	00:00:16.744	1005	494,7229	373,1209	0,5625267	0,5061803	688,2095	2,7704	0	517,7426	353,3498	0,3980051	0,4996236	684,2278	2,717777	0	11	506	363						Untertest2.avi	0	880	547	72	111	429	232	4263	0	Content		434	252	16744537	592594773
16761	11:34:28.186	00:00:16.761	1006	486,4063	386,1124	0,5625126	0,5061269	688,0648	2,756253	0	488,1667	382,8915	0,3979838	0,4996046	684,1974	2,824959	0	11	487	385						Untertest2.avi	0	880	547	72	111	429	232	4263	0	Content		415	274	16761162	592611398
16778	11:34:28.203	00:00:16.777	1007	480,3952	368,3159	0,5625226	0,5060304	688,0062	2,732806	0	504,8059	371,0782	0,3979456	0,4999052	684,1974	2,843887	0	11	493	370						Untertest2.avi	0	880	547	72	111	429	232	4263	0	Content		421	259	16777910	592628146
16795	11:34:28.220	00:00:16.794	1008	481,8025	396,145	0,5625012	0,5059378	687,9047	2,792004	0	502,4973	343,489	0,3979104	0,4995196	684,0851	2,735832	0	11	492	370						Untertest2.avi	0	880	547	72	111	429	232	4263	0	Content		420	259	16794530	592644766
16811	11:34:28.236	00:00:16.811	1009	494,0103	352,3006	0,5624897	0,5062232	687,9047	2,732316	0	484,6718	379,8695	0,3978847	0,4994721	683,9446	2,899336	0	11	489	366						Untertest2.avi	0	880	547	72	111	429	232	4263	0	Content		417	255	16811154	592661390
16828	11:34:28.253	00:00:16.827	1010	461,5956	452,197	0,5625005	0,5058036	687,7115	2,992314	0	510,7054	353,6282	0,3978747	0,4994445	683,8674	2,747738	0	11	486	403						Untertest2.avi	0	880	547	72	111	429	232	4263	0	Content		414	292	16827777	592678013
16845	11:34:28.270	00:00:16.844	1011	500,2899	375,2685	0,5625359	0,5053727	687,7079	2,716817	0	496,5552	374,2571	0,3978994	0,4994442	683,8378	2,864566	0	11	498	375						Untertest2.avi	0	880	547	72	111	429	232	4263	0	Content		426	264	16844524	592694760
16861	11:34:28.286	00:00:16.861	1012	494,1039	362,5723	0,5626182	0,5058861	687,7106	2,717383	0	534,0189	359,0875	0,3979527	0,4994985	683,8118	2,784249	0	11	514	361						Untertest2.avi	0	880	547	72	111	429	232	4263	0	Content		442	250	16861146	592711382
16878	11:34:28.303	00:00:16.877	1013	462,5132	423,0225	0,5627231	0,5060224	687,7372	2,904899	0	518,2891	363,0271	0,3980509	0,4996064	683,7148	2,793131	0	11	490	393						Untertest2.avi	0	880	547	72	111	429	232	4263	0	Content		418	282	16877772	592728008
16894	11:34:28.319	00:00:16.894	1014	476,3979	404,3961	0,562824	0,5061309	687,6843	2,848242	0	517,3805	366,5551	0,3981497	0,4996802	683,6948	2,799718	0	11	497	385						Untertest2.avi	0	880	547	72	111	429	232	4263	0	Content		425	274	16894396	592744632
16911	11:34:28.336	00:00:16.911	1015	464,9334	449,5128	0,5629276	0,5062721	687,6457	2,986373	0	494,5625	370,9206	0,3982555	0,4997252	683,7297	2,813774	0	11	480	410						Untertest2.avi	0	880	547	72	111	429	232	4263	0	Content		408	299	16911144	592761380
16928	11:34:28.353	00:00:16.927	1016	469,9911	403,9154	0,5630088	0,5063046	687,6269	2,904491	0	518,6362	362,6053	0,3983414	0,4997364	683,721	2,844955	0	11	494	383						Untertest2.avi	0	880	547	72	111	429	232	4263	0	Content		422	272	16927767	592778003
16944	11:34:28.369	00:00:16.944	1017	476,5476	464,0815	0,5630816	0,5063106	687,6494	2,927725	0	515,4108	347,0721	0,3984111	0,4993628	683,721	2,816973	0	11	496	406						Untertest2.avi	0	880	547	72	111	429	232	4263	0	Content		424	295	16944391	592794627
16961	11:34:28.386	00:00:16.961	1018	493,0565	307,4609	0,5631266	0,5062838	687,6496	2,604016	0	540,7322	344,96	0,3984378	0,499314	683,721	2,822763	0	11	517	326						Untertest2.avi	0	880	547	72	111	429	232	4263	0	Content		445	215	16961015	592811251
16978	11:34:28.403	00:00:16.977	1019	469,0201	406,1898	0,563138	0,5061989	687,6459	2,872322	0	514,0931	357,0318	0,3984339	0,4995292	683,6625	2,81195	0	11	492	382						Untertest2.avi	0	880	547	72	111	429	232	4263	0	Content		420	271	16977763	592827999
16994	11:34:28.419	00:00:16.994	1020	504,5557	381,5216	0,5631343	0,5061439	687,6801	2,799946	0	506,1985	340,4512	0,3984121	0,499454	683,6918	2,848035	0	11	505	361						Untertest2.avi	0	880	547	72	111	429	232	4263	0	Content		433	250	16994387	592844623
17011	11:34:28.436	00:00:17.011	1021	481,1102	387,2741	0,5630944	0,5060944	687,6458	2,871269	0	530,6617	409,1656	0,3983914	0,4993698	683,7203	2,854051	0	11	506	398						Untertest2.avi	0	880	547	72	111	429	232	4263	0	Content		434	287	17011010	592861246
17028	11:34:28.453	00:00:17.027	1022	444,5211	444,2128	0,5630429	0,506026	687,5159	2,932396	0	511,3059	363,5755	0,3983549	0,4992674	683,7942	2,812565	0	11	478	404						Untertest2.avi	0	880	547	72	111	429	232	4263	0	Content		406	293	17027632	592877868
17044	11:34:28.469	00:00:17.044	1023	461,9315	417,8839	0,5630184	0,5059798	687,5613	2,908319	0	559,0768	349,0251	0,3983352	0,498853	683,7942	2,851742	0	11	511	383						Untertest2.avi	0	880	547	72	111	429	232	4263	0	Content		439	272	17044381	592894617
17061	11:34:28.486	00:00:17.061	1024	487,3399	373,3612	0,5629836	0,5059339	687,5543	2,808311	0	485,4313	380,335	0,3982931	0,4992521	683,7393	2,919695	0	11	486	377						Untertest2.avi	0	880	547	72	111	429	232	4263	0	Content		414	266	17061007	592911243
17078	11:34:28.503	00:00:17.077	1025	473,1797	386,1747	0,5629497	0,5059328	687,5305	2,771319	0	496,1982	345,2131	0,3982294	0,4997371	683,7393	2,850097	0	11	485	366						Untertest2.avi	0	880	547	72	111	429	232	4263	0	Content		413	255	17077627	592927863
17094	11:34:28.519	00:00:17.094	1026	492,998	386,8442	0,5629216	0,5059327	687,5367	2,851643	0	526,1729	374,484	0,3982082	0,4989697	683,7393	2,844734	0	11	510	381						Untertest2.avi	0	880	547	72	111	429	232	4263	0	Content		438	270	17094266	592944502
17111	11:34:28.536	00:00:17.111	1027	481,9587	375,8902	0,5628912	0,5058987	687,5742	2,790061	0	529,5448	360,3804	0,3981264	0,4997185	683,7393	2,773839	0	11	506	368						Untertest2.avi	0	880	547	72	111	429	232	4263	0	Content		434	257	17111001	592961237
17128	11:34:28.553	00:00:17.127	1028	472,4398	401,4894	0,5628684	0,5058425	687,6211	2,779805	0	513,0543	362,3376	0,3980958	0,4992646	683,6323	2,805918	0	11	493	382						Untertest2.avi	0	880	547	72	111	429	232	4263	0	Content		421	271	17127625	592977861
17144	11:34:28.569	00:00:17.144	1029	482,088	326,5756	0,562832	0,5058186	687,7253	2,796182	0	505,3589	358,5788	0,3980499	0,4996484	683,6323	2,816438	0	11	494	343						Untertest2.avi	0	880	547	72	111	429	232	4263	0	Content		422	232	17144257	592994493
17161	11:34:28.586	00:00:17.160	1030	474,8958	317,4328	0,5628153	0,505828	687,6208	2,589423	0	521,6779	315,746	0,3975863	0,4995265	686,5931	2,679878	0	11	498	317						Untertest2.avi	0	880	547	72	111	429	232	4263	0	Content		426	206	17160871	593011107
17178	11:34:28.603	00:00:17.177	1031	477,7405	377,4307	0,5628006	0,5058298	687,6348	2,663266	0	509,1407	322,5485	0,3976378	0,4996129	686,1165	2,679455	0	11	493	350						Untertest2.avi	0	880	547	72	111	429	232	4263	0	Content		421	239	17177618	593027854
17194	11:34:28.619	00:00:17.194	1032	-1024	-768	-1	-1	-1	-1	4	-1024	-768	-1	-1	-1	-1	4	11	0	0						Untertest2.avi	0	880	547	72	111	429	232	4263	0	Content		-72	-111	17194252	593044488
17211	11:34:28.636	00:00:17.210	1033	474,7749	383,9423	0,5627903	0,5058053	687,698	2,834466	0	506,5601	352,6548	0,3973194	0,4996356	687,9393	2,840908	0	11	491	368						Untertest2.avi	0	880	547	72	111	429	232	4263	0	Content		419	257	17210865	593061101
17227	11:34:28.652	00:00:17.227	1034	482,3643	327,205	0,5628319	0,5058222	687,6282	2,764214	0	506,8708	347,7659	0,398029	0,4991808	683,5616	2,938416	0	12	495	337						Untertest2.avi	0	880	547	72	111	434	277	6013	0	Content		423	226	17227489	593077725
17244	11:34:28.669	00:00:17.244	1035	473,5813	392,3951	0,5628899	0,5058309	687,5259	2,813344	0	493,2488	399,6637	0,3980844	0,4991444	683,5715	2,815367	0	12	483	396						Untertest2.avi	0	880	547	72	111	434	277	6013	0	Content		411	285	17244253	593094489
17261	11:34:28.686	00:00:17.260	1036	431,6534	486,5377	0,5620848	0,5062629	695,7333	2,967903	0	493,2488	399,6637	0,3973309	0,4994936	689,0971	2,815367	0	12	462	443						Untertest2.avi	0	880	547	72	111	434	277	6013	0	Content		390	332	17260862	593111098
17277	11:34:28.702	00:00:17.277	1037	479,5237	367,731	0,5630998	0,5059782	687,5861	2,798559	0	511,8053	367,683	0,3983	0,4991351	683,7142	2,845831	0	12	496	368						Untertest2.avi	0	880	547	72	111	434	277	6013	0	Content		424	257	17277484	593127720
17294	11:34:28.719	00:00:17.294	1038	468,4134	393,8162	0,5632626	0,50605	687,5956	2,838053	0	534,4067	289,436	0,3984483	0,4991355	683,6712	2,788067	0	12	501	342						Untertest2.avi	0	880	547	72	111	434	277	6013	0	Content		429	231	17294108	593144344
17311	11:34:28.736	00:00:17.310	1039	492,0804	377,9844	0,5634254	0,5061196	687,5026	2,766289	0	501,7607	378,4008	0,3986191	0,4991059	683,5654	2,862939	0	12	497	378						Untertest2.avi	0	880	547	72	111	434	277	6013	0	Content		425	267	17310858	593161094
17327	11:34:28.752	00:00:17.327	1040	485,1633	407,9852	0,5636106	0,50616	687,5403	2,811007	0	542,9955	341,6817	0,3987968	0,4987143	683,5654	2,790752	0	12	514	375						Untertest2.avi	0	880	547	72	111	434	277	6013	0	Content		442	264	17327480	593177716
17344	11:34:28.769	00:00:17.344	1041	482,4851	396,5951	0,5637977	0,5061563	687,5896	2,874855	0	505,211	380,7665	0,3989873	0,4990357	683,6172	2,909885	0	12	494	389						Untertest2.avi	0	880	547	72	111	434	277	6013	0	Content		422	278	17344105	593194341
17361	11:34:28.786	00:00:17.360	1042	477,7698	438,8927	0,5639645	0,5062029	687,5789	2,924648	0	527,8051	350,3954	0,399164	0,4990037	683,6976	2,810619	0	12	503	395						Untertest2.avi	0	880	547	72	111	434	277	6013	0	Content		431	284	17360726	593210962
17377	11:34:28.802	00:00:17.377	1043	472,3582	402,9135	0,564122	0,5062115	687,5556	2,861186	0	515,1179	368,5173	0,3993247	0,4989308	683,6787	2,887047	0	12	494	386						Untertest2.avi	0	880	547	72	111	434	277	6013	0	Content		422	275	17377476	593227712
17394	11:34:28.819	00:00:17.394	1044	499,4596	353,3214	0,564276	0,5062575	687,6033	2,735712	0	535,5056	335,4682	0,3994723	0,4986228	683,6787	2,740453	0	12	517	344						Untertest2.avi	0	880	547	72	111	434	277	6013	0	Content		445	233	17394097	593244333
17411	11:34:28.836	00:00:17.410	1045	473,3531	283,7471	0,5644209	0,5063374	687,5253	2,572438	0	533,4691	347,9202	0,3996086	0,4989527	683,4487	2,800253	0	12	503	316						Untertest2.avi	0	880	547	72	111	434	277	6013	0	Content		431	205	17410722	593260958
17427	11:34:28.852	00:00:17.427	1046	484,1838	261,2298	0,564532	0,506324	687,5759	2,485322	0	-1024	-768	-1	-1	-1	-1	4	12	484	261						Untertest2.avi	0	880	547	72	111	434	277	6013	0	Content		412	150	17427470	593277706
17444	11:34:28.869	00:00:17.444	1047	-1024	-768	-1	-1	-1	-1	4	-1024	-768	-1	-1	-1	-1	4	12	0	0						Untertest2.avi	0	880	547	72	111	434	277	6013	0	Content		-72	-111	17444092	593294328
17461	11:34:28.886	00:00:17.460	1048	491,2796	412,499	0,5646855	0,5062763	687,5613	2,908895	0	552,1005	309,4754	0,3998472	0,4985504	683,4933	2,62454	0	12	522	361						Untertest2.avi	0	880	547	72	111	434	277	6013	0	Content		450	250	17460718	593310954
17477	11:34:28.902	00:00:17.477	1049	520,3481	366,1054	0,5647661	0,506696	687,5613	2,731335	0	533,0113	351,987	0,399927	0,4989246	683,5886	2,845127	0	12	527	359						Untertest2.avi	0	880	547	72	111	434	277	6013	0	Content		455	248	17477340	593327576
17494	11:34:28.919	00:00:17.494	1050	446,519	437,4149	0,5648424	0,506026	687,558	2,988782	0	533,9586	366,3172	0,3999963	0,4990002	683,5601	2,836954	0	12	490	402						Untertest2.avi	0	880	547	72	111	434	277	6013	0	Content		418	291	17494089	593344325
17511	11:34:28.936	00:00:17.510	1051	471,6754	423,6703	0,5649121	0,506426	687,4362	2,878242	0	497,1953	389,732	0,4000603	0,4990385	683,3954	2,916822	0	12	484	407						Untertest2.avi	0	880	547	72	111	434	277	6013	0	Content		412	296	17510709	593360945
17527	11:34:28.952	00:00:17.527	1052	465,3692	384,1799	0,5649452	0,506429	687,3459	2,935097	0	517,0518	334,5521	0,4001044	0,4990297	683,4147	2,766979	0	12	491	359						Untertest2.avi	0	880	547	72	111	434	277	6013	0	Content		419	248	17527333	593377569
17544	11:34:28.969	00:00:17.543	1053	463,2755	408,3585	0,5649924	0,5064446	687,3998	2,86478	0	540,1954	342,2496	0,4001695	0,4990214	683,3362	2,82086	0	12	502	375						Untertest2.avi	0	880	547	72	111	434	277	6013	0	Content		430	264	17543956	593394192
17561	11:34:28.986	00:00:17.560	1054	496,2913	366,1449	0,5650306	0,5065018	687,3834	2,708249	0	522,0228	340,3356	0,4002121	0,4990236	683,548	2,78436	0	12	509	353						Untertest2.avi	0	880	547	72	111	434	277	6013	0	Content		437	242	17560707	593410943
17577	11:34:29.002	00:00:17.577	1055	455,9951	417,1573	0,5650548	0,5065521	687,3919	2,867585	0	525,8242	375,7786	0,4002438	0,4990403	683,5517	2,87004	0	12	491	396						Untertest2.avi	0	880	547	72	111	434	277	6013	0	Content		419	285	17577327	593427563
17594	11:34:29.019	00:00:17.593	1056	474,9687	361,2356	0,5650916	0,506588	687,4871	2,69565	0	532,0392	357,2036	0,4002694	0,4990272	683,5612	2,805084	0	12	504	359						Untertest2.avi	0	880	547	72	111	434	277	6013	0	Content		432	248	17593952	593444188
17611	11:34:29.036	00:00:17.610	1057	473,4577	396,5776	0,565118	0,5065747	687,448	2,839051	0	524,6913	368,7773	0,4002993	0,4989437	683,5666	2,838983	0	12	499	383						Untertest2.avi	0	880	547	72	111	434	277	6013	0	Content		427	272	17610575	593460811
17627	11:34:29.052	00:00:17.627	1058	463,1039	415,2129	0,5651366	0,5065498	687,4398	2,872357	0	524,8567	365,0453	0,4003129	0,4988675	683,5313	2,80421	0	12	494	390						Untertest2.avi	0	880	547	72	111	434	277	6013	0	Content		422	279	17627324	593477560
17644	11:34:29.069	00:00:17.643	1059	459,4737	407,4162	0,5651488	0,5065399	687,496	2,843931	0	527,8923	371,077	0,4003271	0,4988292	683,5241	2,824281	0	12	494	389						Untertest2.avi	0	880	547	72	111	434	277	6013	0	Content		422	278	17643947	593494183
17661	11:34:29.086	00:00:17.660	1060	481,0251	386,4165	0,5651385	0,5065691	687,5499	2,730154	0	508,4966	400,9622	0,4003184	0,4988307	683,5045	2,944787	0	12	495	394						Untertest2.avi	0	880	547	72	111	434	277	6013	0	Content		423	283	17660571	593510807
17677	11:34:29.102	00:00:17.677	1061	489,7911	374,442	0,5651269	0,5062315	687,5467	2,80377	0	486,8263	410,1626	0,4002928	0,4988459	683,5076	2,989412	0	12	488	392						Untertest2.avi	0	880	547	72	111	434	277	6013	0	Content		416	281	17677204	593527440
17694	11:34:29.119	00:00:17.693	1062	490,7599	359,3701	0,5650536	0,5065704	687,4045	2,727543	0	539,7289	376,0004	0,4002651	0,4988555	683,4874	2,899665	0	12	515	368						Untertest2.avi	0	880	547	72	111	434	277	6013	0	Content		443	257	17693943	593544179
17711	11:34:29.136	00:00:17.710	1063	471,4274	361,453	0,5650017	0,5061375	687,4012	2,688085	0	515,3602	393,5356	0,4002509	0,499182	683,4874	2,914113	0	12	493	377						Untertest2.avi	0	880	547	72	111	434	277	6013	0	Content		421	266	17710566	593560802
17727	11:34:29.152	00:00:17.727	1064	489,2657	386,4384	0,5649603	0,5065	687,4356	2,788044	0	516,4753	364,4724	0,4001946	0,4988634	683,489	2,821891	0	12	503	375						Untertest2.avi	0	880	547	72	111	434	277	6013	0	Content		431	264	17727200	593577436
17744	11:34:29.169	00:00:17.743	1065	473,7634	393,0466	0,5649009	0,5065162	687,6235	2,820421	0	530,9327	333,3391	0,4001296	0,4989121	683,5734	2,782334	0	12	502	363						Untertest2.avi	0	880	547	72	111	434	277	6013	0	Content		430	252	17743812	593594048
17761	11:34:29.186	00:00:17.760	1066	460,0148	407,9539	0,5648699	0,5065498	687,6861	2,816162	0	520,3286	366,203	0,4000854	0,4989801	683,5905	2,78447	0	12	490	387						Untertest2.avi	0	880	547	72	111	434	277	6013	0	Content		418	276	17760558	593610794
17777	11:34:29.202	00:00:17.777	1067	522,5461	331,9266	0,5648286	0,5065205	687,7549	2,643608	0	533,5274	366,0582	0,4000626	0,4990001	683,5709	2,81319	0	12	528	349						Untertest2.avi	0	880	547	72	111	434	277	6013	0	Content		456	238	17777193	593627429
17794	11:34:29.219	00:00:17.793	1068	475,0721	407,0827	0,5648178	0,5064965	687,8169	2,821058	0	536,1754	336,3132	0,4000579	0,4989772	683,6204	2,760212	0	12	506	372						Untertest2.avi	0	880	547	72	111	434	277	6013	0	Content		434	261	17793806	593644042
17810	11:34:29.235	00:00:17.810	1069	482,1328	377,9874	0,5648254	0,5064883	687,8242	2,791429	0	505,116	385,6199	0,4000759	0,4989319	683,6756	2,847847	0	12	494	382						Untertest2.avi	0	880	547	72	111	434	277	6013	0	Content		422	271	17810432	593660668
17827	11:34:29.252	00:00:17.827	1070	482,9994	388,2813	0,5648493	0,5065252	687,8601	2,75557	0	527,764	338,9601	0,4001064	0,4989296	683,6394	2,7062	0	12	505	364						Untertest2.avi	0	880	547	72	111	434	277	6013	0	Content		433	253	17827190	593677426
17844	11:34:29.269	00:00:17.843	1071	457,6119	420,4685	0,5648671	0,506597	687,7089	2,833078	0	520,0701	362,2556	0,4001327	0,4989403	683,6767	2,831812	0	12	489	391						Untertest2.avi	0	880	547	72	111	434	277	6013	0	Content		417	280	17843804	593694040
17860	11:34:29.285	00:00:17.860	1072	454,2993	443,9875	0,5648927	0,5066038	687,6129	2,919698	0	518,1712	379,7443	0,4001614	0,4989831	683,7199	2,915673	0	12	486	412						Untertest2.avi	0	880	547	72	111	434	277	6013	0	Content		414	301	17860427	593710663
17877	11:34:29.302	00:00:17.877	1073	466,526	399,9077	0,5648978	0,5065045	687,6876	2,797519	0	518,1465	358,6314	0,4001539	0,4989958	683,6954	2,839007	0	12	492	379						Untertest2.avi	0	880	547	72	111	434	277	6013	0	Content		420	268	17877051	593727287
17894	11:34:29.319	00:00:17.893	1074	483,2514	361,2843	0,5649171	0,5063916	687,585	2,729193	0	515,3691	366,5941	0,4001394	0,4989153	683,6256	2,849717	0	12	499	364						Untertest2.avi	0	880	547	72	111	434	277	6013	0	Content		427	253	17893804	593744040
17910	11:34:29.335	00:00:17.910	1075	488,1212	366,1519	0,564917	0,5063278	687,6064	2,7659	0	514,138	420,9304	0,4001425	0,4988648	683,6118	2,807918	0	12	501	394						Untertest2.avi	0	880	547	72	111	434	277	6013	0	Content		429	283	17910422	593760658
17927	11:34:29.352	00:00:17.927	1076	474,7738	482,0602	0,5649217	0,506312	687,6197	2,811837	0	503,5522	388,4649	0,4001292	0,4988737	683,6039	2,892517	0	12	489	435						Untertest2.avi	0	880	547	72	111	434	277	6013	0	Content		417	324	17927043	593777279
17944	11:34:29.369	00:00:17.943	1077	475,6299	377,182	0,5649294	0,5063823	687,5985	2,743376	0	519,2831	372,7554	0,4001498	0,4989808	683,5478	2,825523	0	12	497	375						Untertest2.avi	0	880	547	72	111	434	277	6013	0	Content		425	264	17943665	593793901
17960	11:34:29.385	00:00:17.960	1078	475,7313	349,5608	0,5649537	0,5065065	687,5527	2,721911	0	539,1556	370,0937	0,4001855	0,4986936	683,5478	2,796958	0	12	507	360						Untertest2.avi	0	880	547	72	111	434	277	6013	0	Content		435	249	17960414	593810650
17977	11:34:29.402	00:00:17.977	1079	475,4655	379,7572	0,5650188	0,5062534	687,5494	2,723609	0	532,9914	337,8022	0,4002753	0,4996169	683,5478	2,788546	0	12	504	359						Untertest2.avi	0	880	547	72	111	434	277	6013	0	Content		432	248	17977039	593827275
17994	11:34:29.419	00:00:17.993	1080	480,6479	409,2319	0,5651202	0,5068399	687,6531	2,809703	0	510,5823	387,1275	0,4003349	0,4993805	683,6405	2,816898	0	12	496	398						Untertest2.avi	0	880	547	72	111	434	277	6013	0	Content		424	287	17993657	593843893
18010	11:34:29.435	00:00:18.010	1081	467,1487	463,9238	0,5652078	0,5069361	687,7646	2,887489	0	527,4351	378,2215	0,4004208	0,4994574	683,6551	2,788035	0	12	497	421						Untertest2.avi	0	880	547	72	111	434	277	6013	0	Content		425	310	18010281	593860517
18027	11:34:29.452	00:00:18.027	1082	455,6882	391,1068	0,5652865	0,507048	687,7772	2,801643	0	514,6685	348,5095	0,4005197	0,4995598	683,6128	2,857596	0	12	485	370						Untertest2.avi	0	880	547	72	111	434	277	6013	0	Content		413	259	18027030	593877266
18044	11:34:29.469	00:00:18.043	1083	513,3053	351,2628	0,5653455	0,5071586	687,8195	2,62481	0	529,3876	348,7809	0,4005748	0,4996204	683,6723	2,775062	0	12	521	350						Untertest2.avi	0	880	547	72	111	434	277	6013	0	Content		449	239	18043651	593893887
18060	11:34:29.485	00:00:18.060	1084	480,544	378,3696	0,5653813	0,5071905	687,8206	2,725217	0	546,1566	351,8488	0,4006299	0,4996167	683,675	2,704077	0	12	513	365						Untertest2.avi	0	880	547	72	111	434	277	6013	0	Content		441	254	18060274	593910510
18077	11:34:29.502	00:00:18.076	1085	485,909	384,7085	0,5654008	0,5071769	687,833	2,717093	0	525,9698	362,5225	0,4006698	0,4999137	683,675	2,767917	0	12	506	374						Untertest2.avi	0	880	547	72	111	434	277	6013	0	Content		434	263	18076899	593927135
18094	11:34:29.519	00:00:18.093	1086	481,8831	363,3737	0,5654194	0,5071466	687,8879	2,696982	0	535,2582	364,7979	0,4007002	0,4994843	683,8018	2,74439	0	12	509	364						Untertest2.avi	0	880	547	72	111	434	277	6013	0	Content		437	253	18093648	593943884
18110	11:34:29.535	00:00:18.110	1087	488,8311	378,9037	0,5654196	0,5071175	687,9425	2,712545	0	540,2338	367,531	0,4007267	0,4998305	683,8018	2,770274	0	12	515	373						Untertest2.avi	0	880	547	72	111	434	277	6013	0	Content		443	262	18110272	593960508
18127	11:34:29.552	00:00:18.126	1088	472,6165	423,2026	0,5654224	0,5071235	688,0486	2,805089	0	508,68	393,175	0,4007379	0,4994228	683,8587	2,826691	0	12	491	408						Untertest2.avi	0	880	547	72	111	434	277	6013	0	Content		419	297	18126891	593977127
18144	11:34:29.569	00:00:18.143	1089	471,2363	423,7083	0,565403	0,5071384	688,0525	2,771065	0	555,9337	345,7109	0,4007282	0,4994435	684,0067	2,667427	0	12	514	385						Untertest2.avi	0	880	547	72	111	434	277	6013	0	Content		442	274	18143640	593993876
18160	11:34:29.585	00:00:18.160	1090	496,0614	389,608	0,5654026	0,5071574	688,0638	2,711396	0	554,0185	342,9812	0,4007271	0,4994589	684,0143	2,698653	0	12	525	366						Untertest2.avi	0	880	547	72	111	434	277	6013	0	Content		453	255	18160264	594010500
18177	11:34:29.602	00:00:18.176	1091	493,4167	354,6419	0,5654059	0,5071496	688,1561	2,594186	0	533,8383	366,6801	0,4007294	0,4995107	684,0922	2,794764	0	12	514	361						Untertest2.avi	0	880	547	72	111	434	277	6013	0	Content		442	250	18176888	594027124
18194	11:34:29.619	00:00:18.193	1092	476,4114	363,8519	0,5654147	0,5071416	688,1128	2,667289	0	517,048	374,8945	0,4007285	0,4994867	684,0895	2,776715	0	12	497	369						Untertest2.avi	0	880	547	72	111	434	277	6013	0	Content		425	258	18193512	594043748
18210	11:34:29.635	00:00:18.210	1093	468,0964	414,2436	0,5654163	0,5071094	688,1987	2,768071	0	525,9838	398,1637	0,4007429	0,4998316	684,0895	2,81002	0	12	497	406						Untertest2.avi	0	880	547	72	111	434	277	6013	0	Content		425	295	18210262	594060498
18227	11:34:29.652	00:00:18.226	1094	479,0166	350,626	0,5654126	0,5071281	688,2856	2,585289	0	521,8391	363,7149	0,4007566	0,499817	684,0895	2,739178	0	12	500	357						Untertest2.avi	0	880	547	72	111	434	277	6013	0	Content		428	246	18226882	594077118
18244	11:34:29.669	00:00:18.243	1095	485,605	390,3401	0,5653921	0,5071567	688,3019	2,692118	0	535,1403	366,1766	0,4007133	0,4994521	684,2946	2,751955	0	12	510	378						Untertest2.avi	0	880	547	72	111	434	277	6013	0	Content		438	267	18243506	594093742
18260	11:34:29.685	00:00:18.260	1096	461,1668	405,1805	0,5653723	0,5071883	688,3527	2,715376	0	523,8989	346,5774	0,4006932	0,4995037	684,3186	2,674298	0	12	493	376						Untertest2.avi	0	880	547	72	111	434	277	6013	0	Content		421	265	18260131	594110367
18277	11:34:29.702	00:00:18.276	1097	458,6307	404,4146	0,565335	0,5071997	688,3883	2,708802	0	535,2349	376,2068	0,4006727	0,4995251	684,2819	2,699899	0	12	497	390						Untertest2.avi	0	880	547	72	111	434	277	6013	0	Content		425	279	18276880	594127116
18294	11:34:29.719	00:00:18.293	1098	472,6882	424,7172	0,5653095	0,5075626	688,3883	2,776869	0	526,1194	352,5042	0,4006261	0,4999121	684,2819	2,686066	0	12	499	389						Untertest2.avi	0	880	547	72	111	434	277	6013	0	Content		427	278	18293502	594143738
18310	11:34:29.735	00:00:18.310	1099	462,8262	403,5179	0,5652252	0,5067791	688,3851	2,682311	0	517,0617	403,9478	0,4005479	0,499623	684,2287	2,813504	0	12	490	404						Untertest2.avi	0	880	547	72	111	434	277	6013	0	Content		418	293	18310121	594160357
18327	11:34:29.752	00:00:18.326	1100	474,2458	375,2368	0,5651644	0,5070993	688,4792	2,677493	0	553,8105	367,8295	0,400471	0,4996735	684,2828	2,694527	0	12	514	372						Untertest2.avi	0	880	547	72	111	434	277	6013	0	Content		442	261	18326748	594176984
18343	11:34:29.768	00:00:18.343	1101	499,5009	341,3212	0,5650676	0,5070512	688,4166	2,556988	0	523,6794	389,4737	0,4003724	0,4997421	684,2791	2,786423	0	12	512	365						Untertest2.avi	0	880	547	72	111	434	277	6013	0	Content		440	254	18343497	594193733
18360	11:34:29.785	00:00:18.360	1102	454,1115	413,1366	0,5649466	0,506964	688,4197	2,745602	0	531,0341	363,4719	0,4002695	0,499829	684,2887	2,711334	0	12	493	388						Untertest2.avi	0	880	547	72	111	434	277	6013	0	Content		421	277	18360118	594210354
18377	11:34:29.802	00:00:18.376	1103	462,0981	437,5771	0,5648343	0,5068962	688,4081	2,753181	0	527,8575	360,4802	0,4001465	0,4998754	684,246	2,740375	0	12	495	399						Untertest2.avi	0	880	547	72	111	434	277	6013	0	Content		423	288	18376743	594226979
18393	11:34:29.818	00:00:18.393	1104	486,8849	330,7152	0,5647419	0,506815	688,4464	2,596211	0	556,4313	355,2346	0,4000094	0,4999513	684,1812	2,584718	0	12	522	343						Untertest2.avi	0	880	547	72	111	434	277	6013	0	Content		450	232	18393367	594243603
18410	11:34:29.835	00:00:18.410	1105	453,2202	423,7909	0,5646137	0,5063742	688,4431	2,748221	0	516,9379	388,7128	0,3998848	0,500015	684,1823	2,80314	0	12	485	406						Untertest2.avi	0	880	547	72	111	434	277	6013	0	Content		413	295	18410114	594260350
18427	11:34:29.852	00:00:18.426	1106	481,7834	364,8478	0,5644609	0,5066993	688,1102	2,58634	0	541,4699	357,0341	0,3997521	0,5001323	684,0286	2,73241	0	12	512	361						Untertest2.avi	0	880	547	72	111	434	277	6013	0	Content		440	250	18426736	594276972
18443	11:34:29.868	00:00:18.443	1107	461,0067	353,8306	0,5643131	0,5066617	688,2639	2,702995	0	516,1638	370,4621	0,3995673	0,5002105	683,9138	2,755658	0	12	489	362						Untertest2.avi	0	880	547	72	111	434	277	6013	0	Content		417	251	18443362	594293598
18460	11:34:29.885	00:00:18.459	1108	482,5165	367,1107	0,5641571	0,5065863	688,3442	2,681348	0	539,6583	366,1012	0,3993858	0,5002443	683,9323	2,734013	0	12	511	367						Untertest2.avi	0	880	547	72	111	434	277	6013	0	Content		439	256	18459984	594310220
18477	11:34:29.902	00:00:18.476	1109	496,3892	332,6886	0,5639824	0,5061224	688,3408	2,611289	0	534,481	360,9966	0,3991991	0,500293	683,9118	2,762016	0	12	515	347						Untertest2.avi	0	880	547	72	111	434	277	6013	0	Content		443	236	18476735	594326971
18493	11:34:29.918	00:00:18.493	1110	483,399	377,282	0,5638041	0,5064293	688,2407	2,670106	0	529,8665	387,5202	0,3989931	0,5002525	683,8367	2,748905	0	12	507	382						Untertest2.avi	0	880	547	72	111	434	277	6013	0	Content		435	271	18493355	594343591
18510	11:34:29.935	00:00:18.509	1111	462,0645	330,1	0,5636445	0,5063593	688,1517	2,657727	0	533,5392	356,1132	0,3988361	0,5002131	683,7786	2,752177	0	12	498	343						Untertest2.avi	0	880	547	72	111	434	277	6013	0	Content		426	232	18509979	594360215
18527	11:34:29.952	00:00:18.526	1112	482,8201	398,5552	0,5634949	0,5063036	687,8704	2,70336	0	544,7015	352,4245	0,3986932	0,5001791	683,5344	2,706781	0	12	514	375						Untertest2.avi	0	880	547	72	111	434	277	6013	0	Content		442	264	18526603	594376839
18543	11:34:29.968	00:00:18.543	1113	471,9714	398,6562	0,5633846	0,5062749	687,9181	2,712588	0	535,4113	361,2858	0,3985552	0,5000939	683,5162	2,677027	0	12	504	380						Untertest2.avi	0	880	547	72	111	434	277	6013	0	Content		432	269	18543352	594393588
18560	11:34:29.985	00:00:18.559	1114	486,631	395,5137	0,563315	0,5062158	687,8986	2,733724	0	557,2143	359,8396	0,398463	0,5000212	683,5494	2,728623	0	12	522	378						Untertest2.avi	0	880	547	72	111	434	277	6013	0	Content		450	267	18559975	594410211
18577	11:34:30.002	00:00:18.576	1115	486,8445	415,8608	0,5632687	0,5061873	687,9044	2,758576	0	-1024	-768	-1	-1	-1	-1	4	12	487	416						Untertest2.avi	0	880	547	72	111	434	277	6013	0	Content		415	305	18576599	594426835
18593	11:34:30.018	00:00:18.593	1116	479,5301	394,5699	0,5632266	0,5061834	687,843	2,729017	0	539,9476	367,5732	0,3983406	0,5003932	683,5494	2,690957	0	12	510	381						Untertest2.avi	0	880	547	72	111	434	277	6013	0	Content		438	270	18593223	594443459
18610	11:34:30.035	00:00:18.609	1117	472,8471	404,852	0,5631832	0,5061854	687,8505	2,739894	0	541,2576	363,2328	0,3983016	0,5000319	683,3544	2,788345	0	12	507	384						Untertest2.avi	0	880	547	72	111	434	277	6013	0	Content		435	273	18609970	594460206
18627	11:34:30.052	00:00:18.626	1118	457,9339	448,1064	0,5631183	0,5062042	687,7333	2,816652	0	541,7252	388,761	0,3982384	0,5001152	683,1642	2,846346	0	12	500	418						Untertest2.avi	0	880	547	72	111	434	277	6013	0	Content		428	307	18626593	594476829
18643	11:34:30.068	00:00:18.643	1119	469,9584	427,3902	0,563036	0,5062755	687,6226	2,844958	0	522,6766	382,546	0,3981693	0,5001951	683,0949	2,818691	0	12	496	405						Untertest2.avi	0	880	547	72	111	434	277	6013	0	Content		424	294	18643219	594493455
18660	11:34:30.085	00:00:18.659	1120	473,4026	386,4662	0,5629555	0,5062961	687,6221	2,740122	0	547,8929	367,4874	0,3980742	0,500257	683,1604	2,75516	0	12	511	377						Untertest2.avi	0	880	547	72	111	434	277	6013	0	Content		439	266	18659844	594510080
18677	11:34:30.102	00:00:18.676	1121	493,7245	376,7696	0,5628599	0,506321	687,6688	2,74246	0	562,4733	382,3307	0,397979	0,5003201	683,0994	2,768662	0	12	528	380						Untertest2.avi	0	880	547	72	111	434	277	6013	0	Content		456	269	18676596	594526832
18693	11:34:30.118	00:00:18.693	1122	456,1058	405,3024	0,5627726	0,5062849	687,7098	2,810338	0	554,5029	347,7411	0,39788	0,5003507	683,1973	2,771926	0	12	505	377						Untertest2.avi	0	880	547	72	111	434	277	6013	0	Content		433	266	18693214	594543450
18710	11:34:30.135	00:00:18.709	1123	471,8695	441,0691	0,5626705	0,506265	687,6595	2,88098	0	520,6486	387,806	0,3977948	0,500339	683,1885	2,832402	0	12	496	414						Untertest2.avi	0	880	547	72	111	434	277	6013	0	Content		424	303	18709838	594560074
18726	11:34:30.151	00:00:18.726	1124	496,4245	350,1426	0,5626019	0,5062714	687,6559	2,718671	0	537,3389	384,0351	0,3977119	0,500351	683,1365	2,802896	0	12	517	367						Untertest2.avi	0	880	547	72	111	434	277	6013	0	Content		445	256	18726462	594576698
18743	11:34:30.168	00:00:18.743	1125	500,7216	394,3404	0,5625577	0,5062931	687,5518	2,689386	0	537,6678	368,2105	0,3976775	0,5003592	683,1392	2,816057	0	12	519	381						Untertest2.avi	0	880	547	72	111	434	277	6013	0	Content		447	270	18743210	594593446
18760	11:34:30.185	00:00:18.759	1126	474,4218	379,1642	0,5625321	0,5063189	687,5724	2,74095	0	558,136	376,7421	0,397674	0,5007276	683,1393	2,786745	0	12	516	378						Untertest2.avi	0	880	547	72	111	434	277	6013	0	Content		444	267	18759836	594610072
18776	11:34:30.201	00:00:18.776	1127	471,6979	392,6567	0,5625563	0,5063339	687,4857	2,757586	0	550,235	365,2909	0,3976915	0,5007067	683,1393	2,781423	0	12	511	379						Untertest2.avi	0	880	547	72	111	434	277	6013	0	Content		439	268	18776458	594626694
18793	11:34:30.218	00:00:18.793	1128	492,5072	384,9562	0,5626324	0,5063613	687,7524	2,729895	0	530,4585	384,4089	0,3977616	0,5003161	683,2835	2,827564	0	12	511	385						Untertest2.avi	0	880	547	72	111	434	277	6013	0	Content		439	274	18793080	594643316
18810	11:34:30.235	00:00:18.809	1129	443,0911	452,2932	0,5627392	0,5060668	687,7489	2,946447	0	559,519	371,2198	0,397865	0,5002849	683,4115	2,818929	0	12	501	412						Untertest2.avi	0	880	547	72	111	434	277	6013	0	Content		429	301	18809829	594660065
18826	11:34:30.251	00:00:18.826	1130	494,2746	383,5551	0,5628538	0,5065573	687,7778	2,748323	0	534,8918	365,8289	0,3979995	0,5003031	683,3214	2,799898	0	12	515	375						Untertest2.avi	0	880	547	72	111	434	277	6013	0	Content		443	264	18826455	594676691
18843	11:34:30.268	00:00:18.843	1131	485,3215	412,2205	0,5630033	0,5066418	687,6624	2,789647	0	533,7581	396,0406	0,3981734	0,5003067	683,321	2,855543	0	12	510	404						Untertest2.avi	0	880	547	72	111	434	277	6013	0	Content		438	293	18843079	594693315
18860	11:34:30.285	00:00:18.859	1132	461,9116	440,116	0,5632051	0,5067307	687,8907	2,853971	0	531,2515	373,6596	0,3983526	0,5002713	683,4241	2,861496	0	12	497	407						Untertest2.avi	0	880	547	72	111	434	277	6013	0	Content		425	296	18859825	594710061
18876	11:34:30.301	00:00:18.876	1133	494,2151	369,0739	0,5633824	0,5067998	687,6534	2,738516	0	517,002	389,9543	0,3985426	0,5002083	683,3934	2,836265	0	12	506	380						Untertest2.avi	0	880	547	72	111	434	277	6013	0	Content		434	269	18876448	594726684
18893	11:34:30.318	00:00:18.893	1134	485,4795	404,3943	0,5635716	0,506873	687,8459	2,771567	0	523,0025	401,3659	0,3987552	0,5001897	683,437	2,771062	0	12	504	403						Untertest2.avi	0	880	547	72	111	434	277	6013	0	Content		432	292	18893071	594743307
18910	11:34:30.335	00:00:18.909	1135	461,1809	434,5328	0,5637887	0,5068761	687,9028	2,859738	0	547,3939	343,267	0,3989491	0,5000671	683,5421	2,805392	0	12	504	389						Untertest2.avi	0	880	547	72	111	434	277	6013	0	Content		432	278	18909698	594759934
18926	11:34:30.351	00:00:18.926	1136	488,6097	377,7916	0,5639818	0,5069118	687,8192	2,748065	0	516,4286	409,4196	0,3991612	0,4999961	683,5916	2,890435	0	12	503	394						Untertest2.avi	0	880	547	72	111	434	277	6013	0	Content		431	283	18926445	594776681
18943	11:34:30.368	00:00:18.943	1137	484,507	397,5808	0,5642051	0,506894	687,9902	2,805848	0	536,2188	407,3354	0,3993425	0,4995421	683,5916	2,91726	0	12	510	402						Untertest2.avi	0	880	547	72	111	434	277	6013	0	Content		438	291	18943063	594793299
18960	11:34:30.385	00:00:18.959	1138	471,1772	423,1575	0,5643731	0,506834	687,8319	2,885404	0	529,7364	374,4316	0,3995124	0,4997863	683,5229	2,845618	0	12	500	399						Untertest2.avi	0	880	547	72	111	434	277	6013	0	Content		428	288	18959689	594809925
18976	11:34:30.401	00:00:18.976	1139	482,9459	386,67	0,5645412	0,5068335	687,8341	2,752321	0	513,6175	411,4496	0,3996773	0,4996254	683,4086	2,941338	0	12	498	399						Untertest2.avi	0	880	547	72	111	434	277	6013	0	Content		426	288	18976313	594826549
18993	11:34:30.418	00:00:18.993	1140	470,5855	424,0411	0,564715	0,5068154	687,9315	2,840449	0	542,3219	387,6891	0,3998134	0,4995441	683,5687	2,80746	0	12	506	406						Untertest2.avi	0	880	547	72	111	434	277	6013	0	Content		434	295	18993061	594843297
19010	11:34:30.435	00:00:19.009	1141	479,8512	424,2485	0,5648293	0,5068456	687,9197	2,832157	0	545,6464	372,1232	0,3999139	0,4995189	683,5928	2,852892	0	12	513	398						Untertest2.avi	0	880	547	72	111	434	277	6013	0	Content		441	287	19009682	594859918
19026	11:34:30.451	00:00:19.026	1142	491,0606	383,8054	0,5649187	0,5069161	687,8024	2,728589	0	526,7829	392,4599	0,4000087	0,4995661	683,5411	2,881918	0	12	509	388						Untertest2.avi	0	880	547	72	111	434	277	6013	0	Content		437	277	19026308	594876544
19043	11:34:30.468	00:00:19.042	1143	495,0717	356,5403	0,5649659	0,5069765	687,8683	2,728317	0	537,5427	393,0875	0,4000542	0,4996458	683,4822	2,811126	0	12	516	375						Untertest2.avi	0	880	547	72	111	434	277	6013	0	Content		444	264	19042930	594893166
19060	11:34:30.485	00:00:19.059	1144	467,8271	386,7421	0,5649496	0,5070572	687,8878	2,754683	0	530,1525	384,6196	0,4000307	0,4997287	683,5026	2,871184	0	12	499	386						Untertest2.avi	0	880	547	72	111	434	277	6013	0	Content		427	275	19059679	594909915
19076	11:34:30.501	00:00:19.076	1145	476,3869	353,6313	0,5648745	0,5070727	687,9836	2,773048	0	557,918	340,9904	0,3999425	0,4994634	683,5026	2,708491	0	12	517	347						Untertest2.avi	0	880	547	72	111	434	277	6013	0	Content		445	236	19076303	594926539
19093	11:34:30.518	00:00:19.092	1146	478,9578	420,9996	0,5647601	0,5070737	688,0346	2,825055	0	532,2442	367,0193	0,3998101	0,4995422	683,5026	2,807591	0	12	506	394						Untertest2.avi	0	880	547	72	111	434	277	6013	0	Content		434	283	19092926	594943162
19110	11:34:30.535	00:00:19.109	1147	476,1512	417,1367	0,5645859	0,5069971	687,9689	2,794997	0	533,3881	378,0651	0,3996238	0,4999148	683,475	2,82559	0	12	505	398						Untertest2.avi	0	880	547	72	111	434	277	6013	0	Content		433	287	19109549	594959785
19126	11:34:30.551	00:00:19.126	1148	480,7849	512,7166	0,5643746	0,5064882	687,9656	3,005423	0	531,2144	362,5189	0,3994188	0,4998881	683,6431	2,808573	0	12	506	438						Untertest2.avi	0	880	547	72	111	434	277	6013	0	Content		434	327	19126299	594976535
19143	11:34:30.568	00:00:19.142	1149	483,9632	389,8945	0,5641536	0,5068278	687,9599	2,764935	0	534,3177	379,0805	0,3991747	0,499841	683,5447	2,810481	0	12	509	384						Untertest2.avi	0	880	547	72	111	434	277	6013	0	Content		437	273	19142922	594993158
19160	11:34:30.585	00:00:19.159	1150	455,8396	465,3884	0,563913	0,506697	687,8136	2,872622	0	544,7578	384,8011	0,3989338	0,4997419	683,67	2,841517	0	12	500	425						Untertest2.avi	0	880	547	72	111	434	277	6013	0	Content		428	314	19159545	595009781
19176	11:34:30.601	00:00:19.176	1151	499,7716	358,7976	0,5636384	0,5061751	687,8102	2,726458	0	540,5604	380,3537	0,3986824	0,4996805	683,5641	2,841915	0	12	520	370						Untertest2.avi	0	880	547	72	111	434	277	6013	0	Content		448	259	19176170	595026406
19193	11:34:30.618	00:00:19.192	1152	472,0601	404,8209	0,5634049	0,5064434	687,9655	2,827576	0	552,5085	383,0756	0,3984154	0,4993001	683,5641	2,827831	0	12	512	394						Untertest2.avi	0	880	547	72	111	434	277	6013	0	Content		440	283	19192919	595043155
19210	11:34:30.635	00:00:19.209	1153	483,6902	401,1628	0,5631806	0,5063479	688,142	2,803105	0	534,1251	393,6572	0,3981794	0,4996079	683,5258	2,841331	0	12	509	397						Untertest2.avi	0	880	547	72	111	434	277	6013	0	Content		437	286	19209540	595059776
19226	11:34:30.651	00:00:19.226	1154	467,7769	447,1526	0,5629071	0,5062884	688,0496	2,907014	0	554,6016	364,6091	0,3979094	0,4996122	683,7192	2,811526	0	12	511	406						Untertest2.avi	0	880	547	72	111	434	277	6013	0	Content		439	295	19226163	595076399
19243	11:34:30.668	00:00:19.242	1155	469,1216	420,3506	0,5626636	0,5062047	688,1542	2,868061	0	543,4554	383,4775	0,3976416	0,4996506	683,6759	2,837286	0	12	506	402						Untertest2.avi	0	880	547	72	111	434	277	6013	0	Content		434	291	19242783	595093019
19260	11:34:30.685	00:00:19.259	1156	466,8227	407,5657	0,5623922	0,5061632	688,0837	2,783881	0	529,0419	387,9823	0,3973649	0,4996206	683,7972	2,880353	0	12	498	398						Untertest2.avi	0	880	547	72	111	434	277	6013	0	Content		426	287	19259535	595109771
19276	11:34:30.701	00:00:19.276	1157	474,5168	417,9894	0,5621487	0,5061284	688,1512	2,829229	0	502,5617	433,8806	0,3970986	0,4996389	683,6984	2,937346	0	12	489	426						Untertest2.avi	0	880	547	72	111	434	277	6013	0	Content		417	315	19276157	595126393
19293	11:34:30.718	00:00:19.292	1158	452,9487	430,3273	0,5618589	0,506044	688,0409	2,850953	0	535,2714	382,8406	0,3968153	0,4996145	683,8107	2,909332	0	12	494	407						Untertest2.avi	0	880	547	72	111	434	277	6013	0	Content		422	296	19292781	595143017
19309	11:34:30.734	00:00:19.309	1159	486,561	419,9683	0,5615991	0,5059999	688,1345	2,826033	0	540,7792	375,9424	0,3965477	0,4996257	683,738	2,848857	0	12	514	398						Untertest2.avi	0	880	547	72	111	434	277	6013	0	Content		442	287	19309404	595159640
19326	11:34:30.751	00:00:19.326	1160	465,2551	314,318	0,5613485	0,505939	688,1295	2,613155	0	569,2368	321,3032	0,396849	0,4992976	689,0607	2,833557	0	12	517	318						Untertest2.avi	0	880	547	72	111	434	277	6013	0	Content		445	207	19326154	595176390
19343	11:34:30.768	00:00:19.342	1161	467,0253	307,9058	0,5603347	0,50626	694,6484	2,520473	0	568,0574	315,4216	0,3960201	0,4997047	683,7656	2,827935	0	12	518	312						Untertest2.avi	0	880	547	72	111	434	277	6013	0	Content		446	201	19342778	595193014
19359	11:34:30.784	00:00:19.359	1162	-1024	-768	-1	-1	-1	-1	4	-1024	-768	-1	-1	-1	-1	4	12	0	0						Untertest2.avi	0	880	547	72	111	434	277	6013	0	Content		-72	-111	19359400	595209636
19376	11:34:30.801	00:00:19.376	1163	477,9285	398,9138	0,5605959	0,5056045	688,0518	2,831848	0	551,8027	365,8783	0,3961733	0,4994124	689,796	2,891913	0	12	515	382						Untertest2.avi	0	880	547	72	111	434	277	6013	0	Content		443	271	19376027	595226263
19393	11:34:30.818	00:00:19.392	1164	453,9986	448,9257	0,5603866	0,5054913	688,0652	2,918877	0	540,296	380,5953	0,3959448	0,4993993	689,796	3,005489	0	12	497	415						Untertest2.avi	0	880	547	72	111	434	277	6013	0	Content		425	304	19392776	595243012
19409	11:34:30.834	00:00:19.409	1165	496,6035	363,4432	0,5602254	0,5053613	688,0515	2,755065	0	564,1417	359,0316	0,3951102	0,4997482	683,7629	2,853598	0	12	530	361						Untertest2.avi	0	880	547	72	111	434	277	6013	0	Content		458	250	19409398	595259634
19426	11:34:30.851	00:00:19.426	1166	487,7481	404,6838	0,5593027	0,5057447	695,1863	2,93915	0	551,5358	373,6018	0,3949618	0,4998104	683,7868	2,914652	0	12	520	389						Untertest2.avi	0	880	547	72	111	434	277	6013	0	Content		448	278	19426020	595276256
19443	11:34:30.868	00:00:19.442	1167	463,8317	448,7031	0,5600031	0,505304	687,9089	2,987956	0	532,306	352,8868	0,3948678	0,4994708	683,7868	2,870295	0	12	498	401						Untertest2.avi	0	880	547	72	111	434	277	6013	0	Content		426	290	19442646	595292882
19459	11:34:30.884	00:00:19.459	1168	463,9761	421,1955	0,5599896	0,505284	687,8851	2,902505	0	546,0295	386,0057	0,3948483	0,4998374	683,7542	2,928021	0	12	505	404						Untertest2.avi	0	880	547	72	111	434	277	6013	0	Content		433	293	19459393	595309629
19476	11:34:30.901	00:00:19.476	1169	479,861	432,5915	0,5600299	0,5052668	687,8352	2,867352	0	553,7872	378,9514	0,3948728	0,4998235	683,8088	2,942405	0	12	517	406						Untertest2.avi	0	880	547	72	111	434	277	6013	0	Content		445	295	19476018	595326254
19493	11:34:30.918	00:00:19.492	1170	484,8604	405,2523	0,560141	0,5052871	687,7861	2,885754	0	519,6315	403,1268	0,3949655	0,4998356	683,6727	2,950716	0	12	502	404						Untertest2.avi	0	880	547	72	111	434	277	6013	0	Content		430	293	19492640	595342876
19509	11:34:30.934	00:00:19.509	1171	486,5424	383,1349	0,5602923	0,5053081	687,7827	2,837138	0	529,0353	408,476	0,395101	0,4998117	683,5605	3,002424	0	12	508	396						Untertest2.avi	0	880	547	72	111	434	277	6013	0	Content		436	285	19509265	595359501
19526	11:34:30.951	00:00:19.526	1172	474,5689	421,501	0,5604823	0,5053921	687,7192	2,903693	0	545,5679	356,3285	0,3953022	0,5000877	683,5605	2,842344	0	12	510	389						Untertest2.avi	0	880	547	72	111	434	277	6013	0	Content		438	278	19526015	595376251
19543	11:34:30.968	00:00:19.542	1173	475,0918	432,5142	0,5607327	0,5058305	687,7192	2,957125	0	533,5217	391,6451	0,3955198	0,4997911	683,4617	2,960128	0	12	504	412						Untertest2.avi	0	880	547	72	111	434	277	6013	0	Content		432	301	19542638	595392874
19559	11:34:30.984	00:00:19.559	1174	484,8378	393,9337	0,5609472	0,5058985	687,7192	2,850555	0	536,6534	402,666	0,3957641	0,499684	683,4686	2,928217	0	12	511	398						Untertest2.avi	0	880	547	72	111	434	277	6013	0	Content		439	287	19559261	595409497
19576	11:34:31.001	00:00:19.576	1175	484,0946	394,2767	0,5612347	0,5055864	687,7158	2,778306	0	541,173	372,4542	0,3960066	0,4996752	683,371	2,923332	0	12	513	383						Untertest2.avi	0	880	547	72	111	434	277	6013	0	Content		441	272	19576009	595426245
19593	11:34:31.018	00:00:19.592	1176	482,1123	380,4986	0,5614637	0,5056573	687,4436	2,796548	0	571,6987	371,2603	0,3962572	0,4996145	683,3853	2,844179	0	12	527	376						Untertest2.avi	0	880	547	72	111	434	277	6013	0	Content		455	265	19592629	595442865
19609	11:34:31.034	00:00:19.609	1177	465,4117	423,6356	0,5617408	0,5058191	687,5282	2,891342	0	557,6197	352,8343	0,3965089	0,4993025	683,3853	2,816785	0	12	512	388						Untertest2.avi	0	880	547	72	111	434	277	6013	0	Content		440	277	19609252	595459488
19626	11:34:31.051	00:00:19.625	1178	469,2754	409,1915	0,5619318	0,506282	687,5282	2,89125	0	528,7512	391,871	0,3967165	0,499604	683,18	2,930715	0	12	499	401						Untertest2.avi	0	880	547	72	111	434	277	6013	0	Content		427	290	19625888	595476124
19643	11:34:31.068	00:00:19.642	1179	480,9446	421,2467	0,562205	0,5059707	687,4539	2,863162	0	543,3105	380,4895	0,3969354	0,499591	683,172	2,918189	0	12	512	401						Untertest2.avi	0	880	547	72	111	434	277	6013	0	Content		440	290	19642625	595492861
19659	11:34:31.084	00:00:19.659	1180	503,8441	373,028	0,5624118	0,5060143	687,3369	2,70196	0	515,2503	415,0875	0,3971626	0,4995736	683,1256	2,982081	0	12	510	394						Untertest2.avi	0	880	547	72	111	434	277	6013	0	Content		438	283	19659249	595509485
19676	11:34:31.101	00:00:19.675	1181	473,514	453,9114	0,5626467	0,5060813	687,3279	2,978688	0	557,0167	374,1107	0,3973764	0,499543	683,2074	2,835491	0	12	515	414						Untertest2.avi	0	880	547	72	111	434	277	6013	0	Content		443	303	19675881	595526117
19692	11:34:31.117	00:00:19.692	1182	453,3721	463,2462	0,5628556	0,5061229	687,3224	3,032398	0	542,5794	385,7691	0,3975908	0,4995694	683,1146	2,929069	0	12	498	425						Untertest2.avi	0	880	547	72	111	434	277	6013	0	Content		426	314	19692494	595542730
19709	11:34:31.134	00:00:19.709	1183	458,6795	447,6983	0,5630271	0,5061748	687,186	2,945446	0	540,5357	378,0981	0,3978019	0,4999162	683,1146	2,890177	0	12	500	413						Untertest2.avi	0	880	547	72	111	434	277	6013	0	Content		428	302	19709245	595559481
19726	11:34:31.151	00:00:19.725	1184	480,5435	416,1864	0,5632148	0,506188	687,2537	2,864763	0	543,6464	381,5298	0,3979982	0,4995233	683,0677	2,946071	0	12	512	399						Untertest2.avi	0	880	547	72	111	434	277	6013	0	Content		440	288	19725876	595576112
19742	11:34:31.167	00:00:19.742	1185	462,2644	434,9864	0,5633832	0,5062079	687,2414	2,950354	0	519,7813	416,0305	0,398192	0,4995026	682,9117	2,997399	0	12	491	426						Untertest2.avi	0	880	547	72	111	434	277	6013	0	Content		419	315	19742490	595592726
19759	11:34:31.184	00:00:19.759	1186	455,8623	415,4391	0,5635104	0,506239	687,2363	2,929775	0	525,8425	389,9902	0,3983555	0,4994769	683,1008	2,891565	0	12	491	403						Untertest2.avi	0	880	547	72	111	434	277	6013	0	Content		419	292	19759112	595609348
19776	11:34:31.201	00:00:19.775	1187	464,8783	449,4384	0,5636351	0,5062641	687,2274	2,926319	0	544,3077	371,7089	0,3985177	0,4994738	682,9628	2,899036	0	12	505	411						Untertest2.avi	0	880	547	72	111	434	277	6013	0	Content		433	300	19775868	595626104
19792	11:34:31.217	00:00:19.792	1188	476,9545	419,3455	0,5637575	0,5063083	687,3635	2,872652	0	530,3055	408,033	0,3986596	0,4994977	682,9548	2,983726	0	12	504	414						Untertest2.avi	0	880	547	72	111	434	277	6013	0	Content		432	303	19792482	595642718
19809	11:34:31.234	00:00:19.809	1189	500,2783	387,3072	0,5638325	0,5060194	687,36	2,809789	0	538,2839	378,0257	0,3987575	0,4995242	683,017	2,817713	0	12	519	383						Untertest2.avi	0	880	547	72	111	434	277	6013	0	Content		447	272	19809108	595659344
19826	11:34:31.251	00:00:19.825	1190	511,9873	351,8381	0,5639048	0,5064799	687,3396	2,716823	0	546,2531	327,0534	0,3988555	0,4995395	683,1262	2,78972	0	12	529	339						Untertest2.avi	0	880	547	72	111	434	277	6013	0	Content		457	228	19825730	595675966
19842	11:34:31.267	00:00:19.842	1191	489,0684	403,7959	0,5639438	0,5065293	687,2841	2,753789	0	519,6312	398,0868	0,3989595	0,4995525	683,0491	2,829823	0	12	504	401						Untertest2.avi	0	880	547	72	111	434	277	6013	0	Content		432	290	19842479	595692715
19859	11:34:31.284	00:00:19.859	1192	464,3288	432,6505	0,5639788	0,5065616	687,1525	2,785908	0	543,7916	365,8293	0,3990459	0,4995911	683,0908	2,805739	0	12	504	399						Untertest2.avi	0	880	547	72	111	434	277	6013	0	Content		432	288	19859104	595709340
19876	11:34:31.301	00:00:19.875	1193	489,1666	405,1837	0,5640376	0,5066302	687,2174	2,734918	0	518,8801	379,0391	0,3991473	0,4995426	683,0323	2,730232	0	12	504	392						Untertest2.avi	0	880	547	72	111	434	277	6013	0	Content		432	281	19875726	595725962
19892	11:34:31.317	00:00:19.892	1194	509,4983	446,6231	0,5640896	0,5062874	687,2141	2,715115	0	536,3795	369,8595	0,3992244	0,4998897	683,0323	2,714908	0	12	523	408						Untertest2.avi	0	880	547	72	111	434	277	6013	0	Content		451	297	19892351	595742587
19909	11:34:31.334	00:00:19.909	1195	496,1992	415,6382	0,5641323	0,5067171	687,3508	2,647222	0	520,227	386,3292	0,3993005	0,4995256	683,1855	2,673375	0	12	508	401						Untertest2.avi	0	880	547	72	111	434	277	6013	0	Content		436	290	19909100	595759336
19926	11:34:31.351	00:00:19.925	1196	508,6517	384,3016	0,5641468	0,5067219	687,3181	2,551745	0	509,6111	430,2791	0,3993589	0,4994738	683,1605	2,631327	0	12	509	407						Untertest2.avi	0	880	547	72	111	434	277	6013	0	Content		437	296	19925721	595775957
19942	11:34:31.367	00:00:19.942	1197	518,155	385,6382	0,5641812	0,5066901	687,3392	2,525595	0	522,632	382,4641	0,3993828	0,4998505	683,1605	2,566718	0	12	520	384						Untertest2.avi	0	880	547	72	111	434	277	6013	0	Content		448	273	19942349	595792585
19959	11:34:31.384	00:00:19.958	1198	504,2388	398,9965	0,5641602	0,506661	687,2277	2,535027	0	517,9021	370,3683	0,39937	0,4994891	683,1914	2,513176	0	12	511	385						Untertest2.avi	0	880	547	72	111	434	277	6013	0	Content		439	274	19958969	595809205
19976	11:34:31.401	00:00:19.975	1199	477,8454	424,9174	0,564119	0,5065662	687,2656	2,561561	0	497,2536	397,3103	0,3993435	0,4994719	683,1023	2,557553	0	12	488	411						Untertest2.avi	0	880	547	72	111	434	277	6013	0	Content		416	300	19975720	595825956
19992	11:34:31.417	00:00:19.992	1200	491,684	399,168	0,564088	0,5061264	687,2622	2,501314	0	516,697	347,5311	0,3993188	0,4994622	683,0832	2,53355	0	12	504	373						Untertest2.avi	0	880	547	72	111	434	277	6013	0	Content		432	262	19992342	595842578
20009	11:34:31.434	00:00:20.008	1201	536,1031	374,269	0,5640445	0,5061438	687,2622	2,361221	0	527,936	372,9438	0,3992682	0,4994841	682,9462	2,447483	0	12	532	374						Untertest2.avi	0	880	547	72	111	434	277	6013	0	Content		460	263	20008965	595859201
20026	11:34:31.451	00:00:20.025	1202	499,1921	389,4475	0,5639905	0,5065715	687,0092	2,354543	0	533,8677	351,3363	0,3992363	0,4995476	682,8522	2,351248	0	12	517	370						Untertest2.avi	0	880	547	72	111	434	277	6013	0	Content		445	259	20025589	595875825
20042	11:34:31.467	00:00:20.042	1203	494,7148	381,2028	0,5639702	0,5066648	686,97	2,403836	0	489,8731	417,1932	0,3992293	0,4996235	682,8929	2,584806	0	12	492	399						Untertest2.avi	0	880	547	72	111	434	277	6013	0	Content		420	288	20042338	595892574
20059	11:34:31.484	00:00:20.058	1204	482,9792	411,3384	0,5639676	0,5067478	687,0626	2,498686	0	505,4995	398,2195	0,3992298	0,4996636	682,8995	2,268605	0	12	494	405						Untertest2.avi	0	880	547	72	111	434	277	6013	0	Content		422	294	20058961	595909197
20076	11:34:31.501	00:00:20.075	1205	495,1156	416,0724	0,5639712	0,506828	687,0075	2,422387	0	534,8738	352,3226	0,3992569	0,4997667	682,9661	2,413269	0	12	515	384						Untertest2.avi	0	880	547	72	111	434	277	6013	0	Content		443	273	20075585	595925821
20092	11:34:31.517	00:00:20.092	1206	495,7873	434,3067	0,5639367	0,5070856	687,1611	2,437378	0	517,0475	414,7336	0,399304	0,4999824	682,9949	2,322061	0	12	506	425						Untertest2.avi	0	880	547	72	111	434	277	6013	0	Content		434	314	20092206	595942442
20109	11:34:31.534	00:00:20.108	1207	489,052	459,5751	0,5638675	0,507623	687,1522	2,45079	0	518,4778	442,6553	0,3993967	0,5004056	682,9376	2,454259	0	12	504	451						Untertest2.avi	0	880	547	72	111	434	277	6013	0	Content		432	340	20108958	595959194
20126	11:34:31.551	00:00:20.125	1208	503,2104	424,4793	0,5639109	0,5076676	687,1381	2,372429	0	515,5399	399,085	0,3993896	0,5004339	682,9786	2,307354	0	12	509	412						Untertest2.avi	0	880	547	72	111	434	277	6013	0	Content		437	301	20125580	595975816
20142	11:34:31.567	00:00:20.142	1209	518,7038	437,5292	0,5639055	0,5076349	687,1496	2,307048	0	515,2526	454,8575	0,3993954	0,5003874	682,9871	2,248201	0	12	517	446						Untertest2.avi	0	880	547	72	111	434	277	6013	0	Content		445	335	20142202	595992438
20159	11:34:31.584	00:00:20.158	1210	510,403	456,9276	0,5639058	0,5075737	687,1693	2,395836	0	514,4763	387,8983	0,3993727	0,5006577	682,9871	2,25474	0	12	512	422						Untertest2.avi	0	880	547	72	111	434	277	6013	0	Content		440	311	20158842	596009078
20176	11:34:31.601	00:00:20.175	1211	531,5771	417,5947	0,5638964	0,5074762	687,2457	2,311604	0	524,2499	408,3372	0,3993526	0,5002081	683,0477	2,304153	0	12	528	413						Untertest2.avi	0	880	547	72	111	434	277	6013	0	Content		456	302	20175576	596025812
20192	11:34:31.617	00:00:20.192	1212	-1024	-768	-1	-1	-1	-1	4	563,8824	298,7104	0,398947	0,5005327	685,5076	1,971961	0	12	564	299						Untertest2.avi	0	880	547	72	111	434	277	6013	0	Content		492	188	20192200	596042436
20209	11:34:31.634	00:00:20.208	1213	-1024	-768	-1	-1	-1	-1	4	-1024	-768	-1	-1	-1	-1	4	12	0	0						Untertest2.avi	0	880	547	72	111	434	277	6013	0	Content		-72	-111	20208833	596059069
20226	11:34:31.651	00:00:20.225	1214	-1024	-768	-1	-1	-1	-1	4	-1024	-768	-1	-1	-1	-1	4	12	0	0						Untertest2.avi	0	880	547	72	111	434	277	6013	0	Content		-72	-111	20225571	596075807
20242	11:34:31.667	00:00:20.242	1215	565,1364	375,4648	0,5638143	0,5075328	687,3778	2,18924	0	530,8478	408,1295	0,3993007	0,5002167	683,1534	2,234896	0	12	548	392						Untertest2.avi	0	880	547	72	111	434	277	6013	0	Content		476	281	20242193	596092429
20259	11:34:31.684	00:00:20.258	1216	531,4457	384,093	0,5637956	0,5075073	687,3841	2,212282	0	545,9926	353,5003	0,3993009	0,5002313	683,1107	2,179169	0	12	539	369						Untertest2.avi	0	880	547	72	111	434	277	6013	0	Content		467	258	20258825	596109061
20275	11:34:31.700	00:00:20.275	1217	526,65	450,007	0,5637914	0,5074742	687,4473	2,221113	0	536,9786	406,1564	0,3992922	0,5002242	683,1193	2,250332	0	12	532	428						Untertest2.avi	0	880	547	72	111	434	277	6013	0	Content		460	317	20275440	596125676
20292	11:34:31.717	00:00:20.292	1218	534,6431	389,5468	0,5637721	0,5074894	687,4968	2,120795	0	511,1241	429,159	0,3992823	0,5002174	683,1703	2,350939	0	12	523	409						Untertest2.avi	0	880	547	72	111	434	277	6013	0	Content		451	298	20292189	596142425
20309	11:34:31.734	00:00:20.308	1219	508,5742	381,0671	0,5637466	0,5074808	687,5247	2,177852	0	518,4131	436,4603	0,3992704	0,5002154	683,1992	2,286897	0	12	513	409						Untertest2.avi	0	880	547	72	111	434	277	6013	0	Content		441	298	20308822	596159058
20325	11:34:31.750	00:00:20.325	1220	500,2761	462,9714	0,5637102	0,507472	687,38	2,30263	0	507,0371	405,3835	0,3992487	0,5001852	683,1313	2,306477	0	12	504	434						Untertest2.avi	0	880	547	72	111	434	277	6013	0	Content		432	323	20325435	596175671
20342	11:34:31.767	00:00:20.342	1221	522,4515	437,0974	0,5636923	0,5074464	687,4354	2,32368	0	517,7776	411,852	0,3992374	0,5001725	683,1331	2,262784	0	12	520	424						Untertest2.avi	0	880	547	72	111	434	277	6013	0	Content		448	313	20342059	596192295
20359	11:34:31.784	00:00:20.358	1222	545,4883	387,8259	0,5629879	0,5078158	693,6699	2,284497	0	490,1041	432,0129	0,3992265	0,5005946	683,1332	2,412436	0	12	518	410						Untertest2.avi	0	880	547	72	111	434	277	6013	0	Content		446	299	20358813	596209049
20375	11:34:31.800	00:00:20.375	1223	524,0875	409,8652	0,5635985	0,5071749	687,5131	2,312561	0	529,521	366,4132	0,3992195	0,4996493	683,1331	2,195455	0	12	527	388						Untertest2.avi	0	880	547	72	111	434	277	6013	0	Content		455	277	20375427	596225663
20392	11:34:31.817	00:00:20.392	1224	515,9811	345,3239	0,5634619	0,5069718	687,5131	2,286627	0	522,2401	332,8335	0,3993148	0,4995434	683,3326	2,229243	0	12	519	339						Untertest2.avi	0	880	547	72	111	434	277	6013	0	Content		447	228	20392051	596242287
20409	11:34:31.834	00:00:20.408	1225	517,0868	380,08	0,5634798	0,5066751	687,4497	2,364794	0	517,488	368,105	0,3992683	0,4999534	683,3326	2,417205	0	12	517	374						Untertest2.avi	0	880	547	72	111	434	277	6013	0	Content		445	263	20408673	596258909
20425	11:34:31.850	00:00:20.425	1226	491,5536	403,799	0,5634884	0,5070708	687,4497	2,377947	0	504,2008	356,2957	0,3991842	0,5000257	683,3326	2,318998	0	12	498	380						Untertest2.avi	0	880	547	72	111	434	277	6013	0	Content		426	269	20425419	596275655
20442	11:34:31.867	00:00:20.442	1227	511,5495	373,9088	0,5634907	0,5066386	687,4016	2,437618	0	486,313	365,1992	0,3991818	0,4996926	683,2546	2,302703	0	12	499	370						Untertest2.avi	0	880	547	72	111	434	277	6013	0	Content		427	259	20442041	596292277
20459	11:34:31.884	00:00:20.458	1228	-1024	-768	-1	-1	-1	-1	4	-1024	-768	-1	-1	-1	-1	4	12	0	0						Untertest2.avi	0	880	547	72	111	434	277	6013	0	Content		-72	-111	20458663	596308899
20475	11:34:31.900	00:00:20.475	1229	-1024	-768	-1	-1	-1	-1	4	-1024	-768	-1	-1	-1	-1	4	12	0	0						Untertest2.avi	0	880	547	72	111	434	277	6013	0	Content		-72	-111	20475291	596325527
20492	11:34:31.917	00:00:20.492	1230	-1024	-768	-1	-1	-1	-1	4	-1024	-768	-1	-1	-1	-1	4	12	0	0						Untertest2.avi	0	880	547	72	111	434	277	6013	0	Content		-72	-111	20492035	596342271
20509	11:34:31.934	00:00:20.508	1231	-1024	-768	-1	-1	-1	-1	4	-1024	-768	-1	-1	-1	-1	4	12	0	0						Untertest2.avi	0	880	547	72	111	434	277	6013	0	Content		-72	-111	20508658	596358894
20525	11:34:31.950	00:00:20.525	1232	549,3932	326,4375	0,5637317	0,5068128	687,6399	2,158189	0	517,5222	328,7819	0,3993714	0,4997282	683,4015	2,187433	0	12	533	328						Untertest2.avi	0	880	547	72	111	434	277	6013	0	Content		461	217	20525280	596375516
20542	11:34:31.967	00:00:20.541	1233	524,4975	340,5906	0,563798	0,5068434	687,5996	2,24334	0	531,1871	323,2784	0,3994453	0,4997449	683,3987	2,248108	0	12	528	332						Untertest2.avi	0	880	547	72	111	434	277	6013	0	Content		456	221	20541906	596392142
20559	11:34:31.984	00:00:20.558	1234	519,2499	294,2324	0,563868	0,5068423	687,5511	2,24513	0	517,5842	364,701	0,3995221	0,4997417	683,3482	2,247754	0	12	518	329						Untertest2.avi	0	880	547	72	111	434	277	6013	0	Content		446	218	20558653	596408889
20575	11:34:32.000	00:00:20.575	1235	529,2564	353,5523	0,5638965	0,5068493	687,4968	2,239392	0	496,7238	341,3907	0,3995732	0,4997263	683,275	2,207726	0	12	513	347						Untertest2.avi	0	880	547	72	111	434	277	6013	0	Content		441	236	20575276	596425512
20592	11:34:32.017	00:00:20.591	1236	513,8051	404,9234	0,5639066	0,5068485	687,4893	2,338162	0	517,9278	358,5911	0,3995827	0,4997085	683,3484	2,274536	0	12	516	382						Untertest2.avi	0	880	547	72	111	434	277	6013	0	Content		444	271	20591901	596442137
20609	11:34:32.034	00:00:20.608	1237	512,1826	447,1779	0,5639207	0,5068319	687,5018	2,334306	0	536,1027	380,4894	0,3995892	0,499694	683,2939	2,223275	0	12	524	414						Untertest2.avi	0	880	547	72	111	434	277	6013	0	Content		452	303	20608523	596458759
20625	11:34:32.050	00:00:20.625	1238	521,9144	343,3276	0,5638942	0,5068153	687,4713	2,23492	0	498,8054	369,3139	0,39957	0,499692	683,3603	2,274036	0	12	510	356						Untertest2.avi	0	880	547	72	111	434	277	6013	0	Content		438	245	20625274	596475510
20642	11:34:32.067	00:00:20.641	1239	514,6786	373,4977	0,5638684	0,5068135	687,549	2,290323	0	517,2356	335,83	0,3995216	0,4997066	683,4235	2,208425	0	12	516	355						Untertest2.avi	0	880	547	72	111	434	277	6013	0	Content		444	244	20641897	596492133
20659	11:34:32.084	00:00:20.658	1240	497,1511	229,5853	0,5638229	0,5068243	687,6456	1,88994	0	507,1305	328,285	0,3984742	0,5000722	689,8259	2,233461	0	12	502	279						Untertest2.avi	0	880	547	72	111	434	277	6013	0	Content		430	168	20658522	596508758
20675	11:34:32.100	00:00:20.675	1241	528,4734	260,4747	0,563768	0,5067808	687,5801	1,79599	0	510,8508	331,7926	0,399425	0,4997516	683,4942	2,247249	0	12	520	296						Untertest2.avi	0	880	547	72	111	434	277	6013	0	Content		448	185	20675144	596525380
20692	11:34:32.117	00:00:20.691	1242	-1024	-768	-1	-1	-1	-1	4	-1024	-768	-1	-1	-1	-1	4	12	0	0						Untertest2.avi	0	880	547	72	111	434	277	6013	0	Content		-72	-111	20691890	596542126
20709	11:34:32.134	00:00:20.708	1243	558,7354	307,9535	0,5630614	0,5071276	692,6782	2,17389	0	516,8189	336,6426	0,3993121	0,4997204	683,4714	2,248708	0	12	538	322						Untertest2.avi	0	880	547	72	111	434	277	6013	0	Content		466	211	20708515	596558751
20725	11:34:32.150	00:00:20.725	1244	519,9185	388,2967	0,5643344	0,5063151	692,6749	2,371633	0	499,995	386,9371	0,39926	0,4997409	683,4771	2,215701	0	12	510	388						Untertest2.avi	0	880	547	72	111	434	277	6013	0	Content		438	277	20725140	596575376
20742	11:34:32.167	00:00:20.741	1245	551,5292	308,4514	0,564283	0,5063151	692,6749	2,114818	0	506,1327	329,5197	0,399225	0,4997473	683,4882	2,256549	0	12	529	319						Untertest2.avi	0	880	547	72	111	434	277	6013	0	Content		457	208	20741763	596591999
20759	11:34:32.184	00:00:20.758	1246	520,574	313,1322	0,5634571	0,5066876	687,5372	2,180516	0	522,2817	334,9331	0,3991915	0,499785	683,4878	2,141792	0	12	521	324						Untertest2.avi	0	880	547	72	111	434	277	6013	0	Content		449	213	20758511	596608747
20775	11:34:32.200	00:00:20.775	1247	519,6108	326,9269	0,5634293	0,5066702	687,5632	2,100567	0	545,3896	317,9666	0,3991356	0,4994444	683,4878	2,22705	0	12	533	322						Untertest2.avi	0	880	547	72	111	434	277	6013	0	Content		461	211	20775133	596625369
20792	11:34:32.217	00:00:20.791	1248	505,4319	395,1286	0,5634075	0,506676	687,5743	2,261855	0	504,9733	336,7106	0,3991087	0,4997791	683,4665	2,154501	0	12	505	366						Untertest2.avi	0	880	547	72	111	434	277	6013	0	Content		433	255	20791758	596641994
20808	11:34:32.233	00:00:20.808	1249	517,3309	349,9634	0,5633817	0,5066761	687,6234	2,217929	0	508,2547	359,6685	0,3990887	0,4997354	683,5014	2,170487	0	12	513	355						Untertest2.avi	0	880	547	72	111	434	277	6013	0	Content		441	244	20808382	596658618
20825	11:34:32.250	00:00:20.825	1250	531,7136	363,2039	0,5633504	0,5066476	687,7485	2,267939	0	494,9109	365,4027	0,3990538	0,499712	683,5538	2,296192	0	12	513	364						Untertest2.avi	0	880	547	72	111	434	277	6013	0	Content		441	253	20825129	596675365
20842	11:34:32.267	00:00:20.841	1251	521,7571	347,9085	0,5633191	0,5065826	687,8549	2,306595	0	524,3777	337,0279	0,3990391	0,4996757	683,5377	2,221419	0	12	523	342						Untertest2.avi	0	880	547	72	111	434	277	6013	0	Content		451	231	20841754	596691990
20858	11:34:32.283	00:00:20.858	1252	526,0522	380,6454	0,5632851	0,5065588	687,8421	2,39119	0	492,9429	365,1692	0,3989871	0,4996678	683,6726	2,308863	0	12	509	373						Untertest2.avi	0	880	547	72	111	434	277	6013	0	Content		437	262	20858376	596708612
20875	11:34:32.300	00:00:20.874	1253	530,5872	372,7845	0,5632461	0,5065928	687,9225	2,301694	0	521,181	347,967	0,3989633	0,4996736	683,7241	2,213925	0	12	526	360						Untertest2.avi	0	880	547	72	111	434	277	6013	0	Content		454	249	20874999	596725235
20892	11:34:32.317	00:00:20.891	1254	531,1015	340,409	0,5632165	0,5066416	687,9634	2,219763	0	483,4503	416,1158	0,3989499	0,4996978	683,6929	2,349156	0	12	507	378						Untertest2.avi	0	880	547	72	111	434	277	6013	0	Content		435	267	20891747	596741983
20908	11:34:32.333	00:00:20.908	1255	539,4839	333,0392	0,5631769	0,5066618	687,8972	2,212097	0	507,1029	280,7061	0,3989284	0,4997246	683,7184	2,182392	0	12	523	307						Untertest2.avi	0	880	547	72	111	434	277	6013	0	Content		451	196	20908370	596758606
20925	11:34:32.350	00:00:20.924	1256	535,0551	354,3762	0,5631555	0,5066986	687,8455	2,245777	0	528,2122	352,0735	0,3989147	0,4997427	683,7854	2,251771	0	12	532	353						Untertest2.avi	0	880	547	72	111	434	277	6013	0	Content		460	242	20924993	596775229
20942	11:34:32.367	00:00:20.941	1257	529,5621	361,7193	0,5631403	0,5063008	687,842	2,375838	0	501,5607	362,9739	0,3989071	0,4997463	683,7669	2,385407	0	12	516	362						Untertest2.avi	0	880	547	72	111	434	277	6013	0	Content		444	251	20941741	596791977
20958	11:34:32.383	00:00:20.958	1258	521,5436	391,7293	0,5631346	0,5066953	687,9228	2,30009	0	502,8643	367,4431	0,3988988	0,4997373	683,7962	2,409248	0	12	512	380						Untertest2.avi	0	880	547	72	111	434	277	6013	0	Content		440	269	20958370	596808606
20975	11:34:32.400	00:00:20.974	1259	531,421	294,9056	0,5631387	0,5063295	687,9193	2,25706	0	518,5026	304,1605	0,3989119	0,4997365	683,8671	2,224322	0	12	525	300						Untertest2.avi	0	880	547	72	111	434	277	6013	0	Content		453	189	20974987	596825223
20992	11:34:32.417	00:00:20.991	1260	510,5991	354,1092	0,5631503	0,5067236	687,9351	2,374674	0	510,9113	362,6459	0,398935	0,4997181	683,8342	2,339048	0	12	511	358						Untertest2.avi	0	880	547	72	111	434	277	6013	0	Content		439	247	20991613	596841849
21008	11:34:32.433	00:00:21.008	1261	512,7869	411,9968	0,5631779	0,506709	688,0765	2,490307	0	500,6581	362,8777	0,3989442	0,4996826	683,8882	2,427867	0	12	507	387						Untertest2.avi	0	880	547	72	111	434	277	6013	0	Content		435	276	21008360	596858596
21025	11:34:32.450	00:00:21.024	1262	519,6494	380,4448	0,5632028	0,5066749	688,1185	2,400792	0	492,2559	372,5027	0,398949	0,4996499	683,9199	2,545274	0	12	506	376						Untertest2.avi	0	880	547	72	111	434	277	6013	0	Content		434	265	21024985	596875221
21042	11:34:32.467	00:00:21.041	1263	522,827	366,8846	0,5631989	0,5065852	688,1111	2,368525	0	518,5618	364,4648	0,3989398	0,4996305	683,9026	2,402238	0	12	521	366						Untertest2.avi	0	880	547	72	111	434	277	6013	0	Content		449	255	21041609	596891845
21058	11:34:32.483	00:00:21.058	1264	521,937	378,2896	0,5631807	0,5065245	688,1481	2,414333	0	513,9104	348,1234	0,3989069	0,4996187	683,9268	2,390533	0	12	518	363						Untertest2.avi	0	880	547	72	111	434	277	6013	0	Content		446	252	21058229	596908465
21075	11:34:32.500	00:00:21.074	1265	522,6481	388,3668	0,5631614	0,5064555	688,1252	2,435294	0	507,7158	330,7212	0,398872	0,4995738	683,9566	2,475927	0	12	515	360						Untertest2.avi	0	880	547	72	111	434	277	6013	0	Content		443	249	21074979	596925215
21092	11:34:32.517	00:00:21.091	1266	537,5199	351,8277	0,5631191	0,5065016	688,0281	2,391807	0	505,2211	390,9873	0,3988372	0,4995443	683,9651	2,527479	0	12	521	371						Untertest2.avi	0	880	547	72	111	434	277	6013	0	Content		449	260	21091599	596941835
21108	11:34:32.533	00:00:21.108	1267	512,667	370,3403	0,56311	0,5065328	688,0674	2,431754	0	500,7171	376,5376	0,3988251	0,4995569	683,9763	2,41662	0	12	507	373						Untertest2.avi	0	880	547	72	111	434	277	6013	0	Content		435	262	21108223	596958459
21125	11:34:32.550	00:00:21.124	1268	516,3726	371,0515	0,5631139	0,5065804	688,0703	2,461031	0	492,8204	364,3839	0,3988279	0,4995799	684,0496	2,488599	0	12	505	368						Untertest2.avi	0	880	547	72	111	434	277	6013	0	Content		433	257	21124846	596975082
21142	11:34:32.567	00:00:21.141	1269	514,8632	375,1849	0,5631441	0,5066577	688,036	2,541509	0	500,3906	376,9051	0,3988427	0,4995882	684,0546	2,496525	0	12	508	376						Untertest2.avi	0	880	547	72	111	434	277	6013	0	Content		436	265	21141596	596991832
21158	11:34:32.583	00:00:21.158	1270	511,3518	417,6845	0,5631823	0,5067375	688,2116	2,53422	0	504,526	338,4198	0,3988753	0,4992743	684,0546	2,459939	0	12	508	378						Untertest2.avi	0	880	547	72	111	434	277	6013	0	Content		436	267	21158218	597008454
21175	11:34:32.600	00:00:21.174	1271	527,6986	385,0078	0,563212	0,5068153	688,1672	2,499795	0	-1024	-768	-1	-1	-1	-1	4	12	528	385						Untertest2.avi	0	880	547	72	111	434	277	6013	0	Content		456	274	21174842	597025078
21191	11:34:32.616	00:00:21.191	1272	506,3882	403,7413	0,5632313	0,5068101	688,2608	2,573847	0	505,6043	367,8521	0,3989393	0,4996282	684,0908	2,534117	0	12	506	386						Untertest2.avi	0	880	547	72	111	434	277	6013	0	Content		434	275	21191464	597041700
21208	11:34:32.633	00:00:21.208	1273	485,7711	451,469	0,5632254	0,5067882	688,3466	2,684635	0	518,382	369,8307	0,3989318	0,4995533	684,1655	2,487587	0	12	502	411						Untertest2.avi	0	880	547	72	111	434	277	6013	0	Content		430	300	21208213	597058449
21225	11:34:32.650	00:00:21.224	1274	502,4354	401,2544	0,5631958	0,506725	688,4283	2,550388	0	510,1746	383,16	0,3989002	0,4991531	684,1655	2,631332	0	12	506	392						Untertest2.avi	0	880	547	72	111	434	277	6013	0	Content		434	281	21224836	597075072
21241	11:34:32.666	00:00:21.241	1275	512,6995	403,7658	0,5631127	0,5066561	688,4236	2,496567	0	524,415	369,2283	0,3988284	0,4994303	684,1923	2,517202	0	12	519	386						Untertest2.avi	0	880	547	72	111	434	277	6013	0	Content		447	275	21241459	597091695
21258	11:34:32.683	00:00:21.258	1276	515,5475	313,8022	0,5630295	0,5066174	688,4553	2,357417	0	530,9556	295,0571	0,3987467	0,4993865	684,3072	2,318915	0	12	523	304						Untertest2.avi	0	880	547	72	111	434	277	6013	0	Content		451	193	21258083	597108319
21275	11:34:32.700	00:00:21.274	1277	517,7548	405,8056	0,5626614	0,5069206	690,5139	2,511446	0	507,296	329,8543	0,3980226	0,4996974	688,0736	2,31437	0	12	513	368						Untertest2.avi	0	880	547	72	111	434	277	6013	0	Content		441	257	21274829	597125065
21291	11:34:32.716	00:00:21.291	1278	-1024	-768	-1	-1	-1	-1	4	-1024	-768	-1	-1	-1	-1	4	12	0	0						Untertest2.avi	0	880	547	72	111	434	277	6013	0	Content		-72	-111	21291454	597141690
21308	11:34:32.733	00:00:21.308	1279	532,222	340,1797	0,562632	0,5063469	688,5928	2,381987	0	518,8326	307,8458	0,3984941	0,4995791	683,4372	2,417087	0	12	526	324						Untertest2.avi	0	880	547	72	111	434	277	6013	0	Content		454	213	21308079	597158315
21325	11:34:32.750	00:00:21.324	1280	532,1504	339,3443	0,5625045	0,5063215	688,6343	2,428844	0	520,6049	364,4509	0,3980902	0,4988272	683,4372	2,485206	0	12	526	352						Untertest2.avi	0	880	547	72	111	434	277	6013	0	Content		454	241	21324702	597174938
21341	11:34:32.766	00:00:21.341	1281	516,1163	395,6048	0,5623977	0,5063086	688,5834	2,538888	0	524,2637	366,1372	0,3981216	0,4992823	684,5207	2,562167	0	12	520	381						Untertest2.avi	0	880	547	72	111	434	277	6013	0	Content		448	270	21341449	597191685
21358	11:34:32.783	00:00:21.358	1282	505,4665	390,3593	0,5623062	0,5062893	688,6747	2,614025	0	497,8148	374,6897	0,3981733	0,4997227	683,4372	2,584735	0	12	502	383						Untertest2.avi	0	880	547	72	111	434	277	6013	0	Content		430	272	21358074	597208310
21375	11:34:32.800	00:00:21.374	1283	508,5039	364,7656	0,5622172	0,5062621	688,6332	2,494403	0	518,599	364,4058	0,397799	0,498951	683,4372	2,541267	0	12	514	365						Untertest2.avi	0	880	547	72	111	434	277	6013	0	Content		442	254	21374697	597224933
21391	11:34:32.816	00:00:21.391	1284	516,9389	382,6732	0,5621433	0,5065928	688,6332	2,506126	0	475,3558	430,2684	0,3980017	0,4996009	683,4372	2,781994	0	12	496	406						Untertest2.avi	0	880	547	72	111	434	277	6013	0	Content		424	295	21391321	597241557
21408	11:34:32.833	00:00:21.408	1285	508,2557	390,646	0,5620363	0,506155	688,6934	2,578765	0	496,2289	384,4343	0,3977257	0,4992117	684,664	2,629316	0	12	502	388						Untertest2.avi	0	880	547	72	111	434	277	6013	0	Content		430	277	21408067	597258303
21425	11:34:32.850	00:00:21.424	1286	481,0468	469,2225	0,5619232	0,5061419	688,635	2,648659	0	-1024	-768	-1	-1	-1	-1	4	12	481	469						Untertest2.avi	0	880	547	72	111	434	277	6013	0	Content		409	358	21424690	597274926
21441	11:34:32.866	00:00:21.441	1287	489,5822	307,6488	0,5618601	0,5061961	688,658	2,40418	0	505,0891	307,8547	0,3970189	0,4996297	688,1124	2,434312	0	12	497	308						Untertest2.avi	0	880	547	72	111	434	277	6013	0	Content		425	197	21441311	597291547
21458	11:34:32.883	00:00:21.457	1288	494,719	380,1546	0,561774	0,5061738	688,7993	2,464108	0	505,0891	307,8547	0,3969847	0,4996425	687,8452	2,434312	0	12	500	344						Untertest2.avi	0	880	547	72	111	434	277	6013	0	Content		428	233	21457936	597308172
21475	11:34:32.900	00:00:21.474	1289	-1024	-768	-1	-1	-1	-1	4	-1024	-768	-1	-1	-1	-1	4	12	0	0						Untertest2.avi	0	880	547	72	111	434	277	6013	0	Content		-72	-111	21474682	597324918
21491	11:34:32.916	00:00:21.491	1290	506,0321	387,5853	0,561619	0,506075	688,8845	2,555448	0	487,671	398,2208	0,3973227	0,4992692	684,6977	2,652156	0	12	497	393						Untertest2.avi	0	880	547	72	111	434	277	6013	0	Content		425	282	21491309	597341545
21508	11:34:32.933	00:00:21.507	1291	506,0667	423,4058	0,5615735	0,5060773	688,894	2,575584	0	507,8137	406,7364	0,3972594	0,4993531	684,8604	2,606946	0	12	507	415						Untertest2.avi	0	880	547	72	111	434	277	6013	0	Content		435	304	21507932	597358168
21525	11:34:32.950	00:00:21.524	1292	489,6794	439,4207	0,5615163	0,5060969	688,8859	2,721014	0	539,2459	362,6484	0,3972299	0,4994127	684,8525	2,581403	0	12	514	401						Untertest2.avi	0	880	547	72	111	434	277	6013	0	Content		442	290	21524557	597374793
21541	11:34:32.966	00:00:21.541	1293	511,4506	416,4918	0,5615009	0,50611	688,8994	2,669687	0	504,7254	347,6816	0,3969834	0,4998127	686,3048	2,532305	0	12	508	382						Untertest2.avi	0	880	547	72	111	434	277	6013	0	Content		436	271	21541306	597391542
21558	11:34:32.983	00:00:21.557	1294	529,4281	378,2608	0,561493	0,5061104	688,9152	2,588392	0	494,4706	383,6386	0,3972062	0,4994726	684,8295	2,649272	0	12	512	381						Untertest2.avi	0	880	547	72	111	434	277	6013	0	Content		440	270	21557930	597408166
21575	11:34:33.000	00:00:21.574	1295	515,1689	381,4254	0,5615328	0,5061078	688,9119	2,547735	0	505,2241	383,4915	0,3972439	0,4994828	684,9375	2,527808	0	12	510	382						Untertest2.avi	0	880	547	72	111	434	277	6013	0	Content		438	271	21574552	597424788
21591	11:34:33.016	00:00:21.591	1296	513,5043	362,118	0,5616118	0,506123	688,9202	2,599339	0	524,7834	374,581	0,3974937	0,4990885	686,3048	2,659975	0	12	519	368						Untertest2.avi	0	880	547	72	111	434	277	6013	0	Content		447	257	21591178	597441414
21608	11:34:33.033	00:00:21.607	1297	516,7021	400,0163	0,5617346	0,5061172	688,9256	2,607705	0	504,2654	369,3857	0,3974412	0,4994456	684,8504	2,654727	0	12	510	385						Untertest2.avi	0	880	547	72	111	434	277	6013	0	Content		438	274	21607923	597458159
21625	11:34:33.050	00:00:21.624	1298	531,5895	379,2106	0,5619036	0,5061265	688,8008	2,604686	0	523,0598	405,0793	0,3976445	0,499394	684,8433	2,596025	0	12	527	392						Untertest2.avi	0	880	547	72	111	434	277	6013	0	Content		455	281	21624547	597474783
21641	11:34:33.066	00:00:21.641	1299	519,2103	378,1313	0,5621423	0,5061452	688,9136	2,587266	0	518,7302	374,4041	0,3980281	0,4989718	686,3048	2,635785	0	12	519	376						Untertest2.avi	0	880	547	72	111	434	277	6013	0	Content		447	265	21641171	597491407
21658	11:34:33.083	00:00:21.657	1300	488,9231	413,4115	0,562371	0,5061813	688,844	2,624899	0	496,3752	380,8517	0,3980902	0,4993604	684,8139	2,699775	0	12	493	397						Untertest2.avi	0	880	547	72	111	434	277	6013	0	Content		421	286	21657796	597508032
21675	11:34:33.100	00:00:21.674	1301	509,9286	408,7835	0,5626204	0,5062701	688,8645	2,639511	0	518,8021	362,2657	0,3983312	0,4993552	684,5684	2,641445	0	12	514	386						Untertest2.avi	0	880	547	72	111	434	277	6013	0	Content		442	275	21674544	597524780
21691	11:34:33.116	00:00:21.691	1302	506,1892	407,9962	0,5628263	0,5063414	688,7706	2,629059	0	487,9164	410,2858	0,3985339	0,4993676	684,7458	2,681829	0	12	497	409						Untertest2.avi	0	880	547	72	111	434	277	6013	0	Content		425	298	21691168	597541404
21708	11:34:33.133	00:00:21.707	1303	492,1014	455,3711	0,5630295	0,5063515	688,8137	2,74359	0	510,6807	377,5645	0,398729	0,4993431	684,5777	2,596123	0	12	501	416						Untertest2.avi	0	880	547	72	111	434	277	6013	0	Content		429	305	21707791	597558027
21725	11:34:33.150	00:00:21.724	1304	488,2877	453,3513	0,5632065	0,5060152	688,8102	2,753986	0	515,2595	380,5251	0,3988867	0,49893	684,5777	2,593542	0	12	502	417						Untertest2.avi	0	880	547	72	111	434	277	6013	0	Content		430	306	21724539	597574775
21741	11:34:33.166	00:00:21.741	1305	480,6054	381,5481	0,5632889	0,5068043	688,8137	2,568807	0	498,3397	383,4384	0,3989984	0,4993163	684,4951	2,649262	0	12	489	382						Untertest2.avi	0	880	547	72	111	434	277	6013	0	Content		417	271	21741162	597591398
21758	11:34:33.183	00:00:21.757	1306	513,6136	359,5309	0,5634435	0,506527	688,4429	2,57502	0	522,5438	367,9015	0,3991349	0,4993697	684,4487	2,634243	0	12	518	364						Untertest2.avi	0	880	547	72	111	434	277	6013	0	Content		446	253	21757784	597608020
21774	11:34:33.199	00:00:21.774	1307	515,767	398,2569	0,5636077	0,5066418	688,463	2,528854	0	523,0404	365,7859	0,3992609	0,4994278	684,3716	2,605954	0	12	519	382						Untertest2.avi	0	880	547	72	111	434	277	6013	0	Content		447	271	21774408	597624644
21791	11:34:33.216	00:00:21.791	1308	498,4479	347,8824	0,5637444	0,5066695	688,4845	2,588331	0	486,9677	388,0962	0,3993888	0,4994639	684,2905	2,623947	0	12	493	368						Untertest2.avi	0	880	547	72	111	434	277	6013	0	Content		421	257	21791155	597641391
21808	11:34:33.233	00:00:21.807	1309	500,3225	456,1077	0,5638559	0,5067275	688,206	2,634696	0	523,6136	370,3212	0,3995061	0,4995187	684,2592	2,594352	0	12	512	413						Untertest2.avi	0	880	547	72	111	434	277	6013	0	Content		440	302	21807778	597658014
21824	11:34:33.249	00:00:21.824	1310	487,4747	441,1831	0,563987	0,506364	688,2026	2,757208	0	508,9676	385,5182	0,3996336	0,4999065	684,2593	2,567117	0	12	498	413						Untertest2.avi	0	880	547	72	111	434	277	6013	0	Content		426	302	21824403	597674639
21841	11:34:33.266	00:00:21.841	1311	529,6198	411,8342	0,5640729	0,5064183	688,2026	2,631503	0	500,7273	410,2514	0,3997429	0,4996077	684,018	2,663242	0	12	515	411						Untertest2.avi	0	880	547	72	111	434	277	6013	0	Content		443	300	21841023	597691259
21858	11:34:33.283	00:00:21.857	1312	511,3327	406,8522	0,5641586	0,5068884	688,2172	2,575277	0	518,98	388,4669	0,3997869	0,4996482	684,0433	2,590661	0	12	515	398						Untertest2.avi	0	880	547	72	111	434	277	6013	0	Content		443	287	21857771	597708007
21874	11:34:33.299	00:00:21.874	1313	513,2992	369,461	0,5641919	0,5069165	688,1426	2,53258	0	526,2423	369,398	0,3998169	0,4996398	684,0379	2,568332	0	12	520	369						Untertest2.avi	0	880	547	72	111	434	277	6013	0	Content		448	258	21874393	597724629
21891	11:34:33.316	00:00:21.891	1314	478,2675	439,7737	0,56421	0,5069196	688,1353	2,720685	0	506,9973	367,3501	0,3998209	0,4996113	684,0409	2,582351	0	12	493	404						Untertest2.avi	0	880	547	72	111	434	277	6013	0	Content		421	293	21891019	597741255
21908	11:34:33.333	00:00:21.907	1315	510,6075	366,0165	0,5642122	0,5069175	688,1098	2,622702	0	504,9796	392,174	0,3998251	0,4996048	683,9955	2,656638	0	12	508	379						Untertest2.avi	0	880	547	72	111	434	277	6013	0	Content		436	268	21907641	597757877
21924	11:34:33.349	00:00:21.924	1316	481,4103	457,5686	0,5641987	0,506931	688,1313	2,762869	0	521,506	401,0247	0,3998069	0,4996057	683,9857	2,658036	0	12	501	429						Untertest2.avi	0	880	547	72	111	434	277	6013	0	Content		429	318	21924390	597774626
21941	11:34:33.366	00:00:21.941	1317	510,284	407,9051	0,5641786	0,5069637	688,134	2,624912	0	504,7943	395,9612	0,3997821	0,4996416	683,9669	2,670017	0	12	508	402						Untertest2.avi	0	880	547	72	111	434	277	6013	0	Content		436	291	21941016	597791252
21958	11:34:33.383	00:00:21.957	1318	495,8822	431,8615	0,5641122	0,5069651	688,1047	2,659715	0	500,8914	427,8751	0,399735	0,499666	683,9095	2,682343	0	12	498	430						Untertest2.avi	0	880	547	72	111	434	277	6013	0	Content		426	319	21957640	597807876
21974	11:34:33.399	00:00:21.974	1319	510,6106	380,1478	0,5640272	0,5069471	688,1491	2,559261	0	520,8474	397,2198	0,3996353	0,4996946	683,8473	2,691025	0	12	516	389						Untertest2.avi	0	880	547	72	111	434	277	6013	0	Content		444	278	21974260	597824496
21991	11:34:33.416	00:00:21.991	1320	543,9663	322,6314	0,5639093	0,5064909	688,1458	2,450822	0	517,0427	375,1872	0,399524	0,4997482	683,9337	2,63224	0	12	531	349						Untertest2.avi	0	880	547	72	111	434	277	6013	0	Content		459	238	21991006	597841242
22008	11:34:33.433	00:00:22.007	1321	500,0074	409,9879	0,5637714	0,5069194	688,1485	2,658894	0	473,377	419,5663	0,3994074	0,5002254	683,9337	2,767229	0	12	487	415						Untertest2.avi	0	880	547	72	111	434	277	6013	0	Content		415	304	22007630	597857866
22024	11:34:33.449	00:00:22.024	1322	526,5021	352,365	0,5636018	0,5069706	688,1912	2,608896	0	539,0743	345,2509	0,399241	0,4999608	684,0253	2,579022	0	12	533	349						Untertest2.avi	0	880	547	72	111	434	277	6013	0	Content		461	238	22024254	597874490
22041	11:34:33.466	00:00:22.040	1323	502,9483	383,6502	0,563421	0,5069783	688,1656	2,61688	0	494,904	387,5962	0,3990394	0,5004773	684,0253	2,683671	0	12	499	386						Untertest2.avi	0	880	547	72	111	434	277	6013	0	Content		427	275	22040878	597891114
22058	11:34:33.483	00:00:22.057	1324	494,2091	444,2846	0,5632678	0,5069323	688,2864	2,704838	0	500,8293	359,9144	0,3988944	0,5001178	684,0548	2,735761	0	12	498	402						Untertest2.avi	0	880	547	72	111	434	277	6013	0	Content		426	291	22057626	597907862
22074	11:34:33.499	00:00:22.074	1325	503,9831	395,2983	0,5631348	0,5069191	688,3683	2,649824	0	497,0361	405,2363	0,3987674	0,5001306	684,1172	2,669633	0	12	501	400						Untertest2.avi	0	880	547	72	111	434	277	6013	0	Content		429	289	22074250	597924486
22091	11:34:33.516	00:00:22.090	1326	509,9701	393,0588	0,5630082	0,5068913	688,2438	2,688496	0	512,3542	377,5596	0,3986547	0,5001503	684,1437	2,674669	0	12	511	385						Untertest2.avi	0	880	547	72	111	434	277	6013	0	Content		439	274	22090873	597941109
22108	11:34:33.533	00:00:22.107	1327	507,4576	386,0961	0,5629081	0,5068801	688,1953	2,610468	0	492,44	406,0153	0,3985678	0,5001811	684,0626	2,734026	0	12	500	396						Untertest2.avi	0	880	547	72	111	434	277	6013	0	Content		428	285	22107510	597957746
22124	11:34:33.549	00:00:22.124	1328	496,5239	446,0659	0,5628303	0,5068913	688,3448	2,72264	0	503,8291	359,5151	0,3984818	0,5001777	684,228	2,705448	0	12	500	403						Untertest2.avi	0	880	547	72	111	434	277	6013	0	Content		428	292	22124246	597974482
22141	11:34:33.566	00:00:22.140	1329	497,1293	417,282	0,5627736	0,5068636	688,4008	2,752799	0	511,2162	382,6614	0,3984403	0,5001584	684,1889	2,667897	0	12	504	400						Untertest2.avi	0	880	547	72	111	434	277	6013	0	Content		432	289	22140872	597991108
22158	11:34:33.583	00:00:22.157	1330	531,785	387,6259	0,5627449	0,5068364	688,468	2,637885	0	519,6838	362,2496	0,3983847	0,5001469	684,2281	2,743882	0	12	526	375						Untertest2.avi	0	880	547	72	111	434	277	6013	0	Content		454	264	22157503	598007739
22174	11:34:33.599	00:00:22.174	1331	479,5937	431,9537	0,5627251	0,5068247	688,4859	2,706443	0	513	385,4499	0,3983576	0,5001581	684,2274	2,727399	0	12	496	409						Untertest2.avi	0	880	547	72	111	434	277	6013	0	Content		424	298	22174120	598024356
22191	11:34:33.616	00:00:22.190	1332	493,0353	408,2313	0,5626979	0,5064126	688,4824	2,727459	0	509,8903	416,6059	0,3983285	0,5001628	684,2061	2,853005	0	12	501	412						Untertest2.avi	0	880	547	72	111	434	277	6013	0	Content		429	301	22190865	598041101
22208	11:34:33.633	00:00:22.207	1333	470,9282	505,0544	0,5626919	0,5068297	688,493	2,915552	0	525,6927	370,107	0,3982971	0,5001699	684,2625	2,649023	0	12	498	438						Untertest2.avi	0	880	547	72	111	434	277	6013	0	Content		426	327	22207505	598057741
22224	11:34:33.649	00:00:22.224	1334	495,4738	432,7089	0,5626896	0,5068703	688,5676	2,811727	0	516,8333	382,7655	0,3982975	0,5001814	684,21	2,733876	0	12	506	408						Untertest2.avi	0	880	547	72	111	434	277	6013	0	Content		434	297	22224113	598074349
22241	11:34:33.666	00:00:22.240	1335	493,8313	432,6915	0,5627149	0,5069344	688,5011	2,735656	0	496,9658	397,7301	0,3983265	0,5002347	684,2189	2,764098	0	12	495	415						Untertest2.avi	0	880	547	72	111	434	277	6013	0	Content		423	304	22240738	598090974
22257	11:34:33.682	00:00:22.257	1336	501,3141	404,821	0,5627742	0,5070366	688,5281	2,736924	0	505,4243	415,1124	0,3983744	0,5003401	684,3632	2,736988	0	12	503	410						Untertest2.avi	0	880	547	72	111	434	277	6013	0	Content		431	299	22257497	598107733
22274	11:34:33.699	00:00:22.274	1337	482,9156	430,752	0,5628491	0,5072004	688,5477	2,733582	0	518,0999	391,9886	0,3984753	0,5004502	684,3648	2,813978	0	12	501	411						Untertest2.avi	0	880	547	72	111	434	277	6013	0	Content		429	300	22274110	598124346
22291	11:34:33.716	00:00:22.290	1338	490,1167	419,8448	0,562977	0,5073742	688,5445	2,765629	0	498,9096	407,3054	0,3986034	0,5005308	684,3709	2,83044	0	12	495	414						Untertest2.avi	0	880	547	72	111	434	277	6013	0	Content		423	303	22290735	598140971
22307	11:34:33.732	00:00:22.307	1339	515,6408	357,3008	0,563114	0,5075082	688,629	2,653754	0	575,5794	379,8284	0,398719	0,5002821	684,3709	2,642715	0	12	546	369						Untertest2.avi	0	880	547	72	111	434	277	6013	0	Content		474	258	22307359	598157595
22324	11:34:33.749	00:00:22.324	1340	499,5916	417,3141	0,5632384	0,5075943	688,6237	2,760676	0	496,925	421,9806	0,3988467	0,500676	684,3859	2,805313	0	12	498	420						Untertest2.avi	0	880	547	72	111	434	277	6013	0	Content		426	309	22324107	598174343
22341	11:34:33.766	00:00:22.340	1341	498,4982	441,1024	0,5633537	0,5076625	688,5728	2,804186	0	512,2361	404,0602	0,3989536	0,5006483	684,322	2,787086	0	12	505	423						Untertest2.avi	0	880	547	72	111	434	277	6013	0	Content		433	312	22340729	598190965
22357	11:34:33.782	00:00:22.357	1342	513,7583	403,274	0,5634823	0,5076815	688,6931	2,729533	0	501,8323	410,2472	0,3990767	0,5005785	684,535	2,831786	0	12	508	407						Untertest2.avi	0	880	547	72	111	434	277	6013	0	Content		436	296	22357352	598207588
22374	11:34:33.799	00:00:22.374	1343	489,3146	408,4183	0,5636178	0,5076648	688,7928	2,784178	0	513,155	396,8039	0,3992136	0,5005116	684,5434	2,735621	0	12	501	403						Untertest2.avi	0	880	547	72	111	434	277	6013	0	Content		429	292	22374101	598224337
22391	11:34:33.816	00:00:22.390	1344	513,2139	402,2325	0,5637293	0,507621	688,7724	2,696396	0	510,9843	401,7802	0,3993436	0,5004146	684,4927	2,814929	0	12	512	402						Untertest2.avi	0	880	547	72	111	434	277	6013	0	Content		440	291	22390723	598240959
22407	11:34:33.832	00:00:22.407	1345	485,6991	418,1551	0,5638357	0,5076231	688,6987	2,731826	0	503,2502	405,5305	0,3994507	0,500353	684,5913	2,759556	0	12	494	412						Untertest2.avi	0	880	547	72	111	434	277	6013	0	Content		422	301	22407346	598257582
22424	11:34:33.849	00:00:22.423	1346	508,3072	405,9792	0,5639704	0,5076759	688,7787	2,667474	0	551,1992	314,3135	0,3995849	0,5003104	684,6634	2,674216	0	12	530	360						Untertest2.avi	0	880	547	72	111	434	277	6013	0	Content		458	249	22423970	598274206
22441	11:34:33.866	00:00:22.440	1347	496,4764	394,2483	0,5641111	0,507704	688,8574	2,71138	0	516,8293	398,8137	0,3997219	0,5003088	684,6434	2,784828	0	12	507	397						Untertest2.avi	0	880	547	72	111	434	277	6013	0	Content		435	286	22440719	598290955
22457	11:34:33.882	00:00:22.457	1348	521,3495	407,8069	0,5642321	0,5077026	688,8694	2,626877	0	505,5092	439,6374	0,3998629	0,5003142	684,5761	2,871179	0	12	513	424						Untertest2.avi	0	880	547	72	111	434	277	6013	0	Content		441	313	22457341	598307577
22474	11:34:33.899	00:00:22.473	1349	516,0209	338,2807	0,5643449	0,5077206	688,8208	2,594084	0	511,1215	397,3202	0,3999741	0,5003114	684,6583	2,747569	0	12	514	368						Untertest2.avi	0	880	547	72	111	434	277	6013	0	Content		442	257	22473966	598324202
22491	11:34:33.916	00:00:22.490	1350	500,5241	441,7014	0,564459	0,5077146	688,9116	2,805752	0	525,773	390,6531	0,4000843	0,5002666	684,7776	2,754048	0	12	513	416						Untertest2.avi	0	880	547	72	111	434	277	6013	0	Content		441	305	22490592	598340828
22507	11:34:33.932	00:00:22.507	1351	470,9443	425,7596	0,564567	0,5077133	688,9975	2,83504	0	497,289	408,078	0,4001819	0,5002403	684,6629	2,837359	0	12	484	417						Untertest2.avi	0	880	547	72	111	434	277	6013	0	Content		412	306	22507340	598357576
22524	11:34:33.949	00:00:22.523	1352	479,912	413,3956	0,5646469	0,5077442	688,8917	2,775033	0	501,7531	404,9763	0,4002689	0,5002409	684,6274	2,777841	0	12	491	409						Untertest2.avi	0	880	547	72	111	434	277	6013	0	Content		419	298	22523961	598374197
22541	11:34:33.966	00:00:22.540	1353	493,2559	373,8067	0,5647123	0,5077389	688,925	2,704093	0	531,4593	392,7969	0,4003424	0,5002369	684,6255	2,78774	0	12	512	383						Untertest2.avi	0	880	547	72	111	434	277	6013	0	Content		440	272	22540584	598390820
22557	11:34:33.982	00:00:22.557	1354	509,3044	387,0835	0,564777	0,507755	688,8741	2,692656	0	501,2661	419,1196	0,4003958	0,5002353	684,556	2,863118	0	12	505	403						Untertest2.avi	0	880	547	72	111	434	277	6013	0	Content		433	292	22557209	598407445
22574	11:34:33.999	00:00:22.573	1355	494,0136	419,5323	0,5648276	0,5077635	688,8831	2,759967	0	530,7379	376,0145	0,4004466	0,5002469	684,6002	2,793187	0	12	512	398						Untertest2.avi	0	880	547	72	111	434	277	6013	0	Content		440	287	22573957	598424193
22591	11:34:34.016	00:00:22.590	1356	493,8405	436,8723	0,5648688	0,5077605	688,9044	2,755658	0	515,0607	386,6842	0,4004866	0,5002667	684,6794	2,776797	0	12	504	412						Untertest2.avi	0	880	547	72	111	434	277	6013	0	Content		432	301	22590582	598440818
22607	11:34:34.032	00:00:22.607	1357	518,4839	348,494	0,5648907	0,5081854	688,9044	2,671375	0	541,9061	382,2397	0,4005121	0,5003082	684,6794	2,742881	0	12	530	365						Untertest2.avi	0	880	547	72	111	434	277	6013	0	Content		458	254	22607206	598457442
22624	11:34:34.049	00:00:22.623	1358	484,9814	409,2697	0,5649103	0,5077688	688,8687	2,771192	0	510,9574	413,9559	0,4005381	0,5003552	684,7758	2,825031	0	12	498	412						Untertest2.avi	0	880	547	72	111	434	277	6013	0	Content		426	301	22623828	598474064
22641	11:34:34.066	00:00:22.640	1359	490,5469	425,5888	0,5649293	0,5077453	688,8362	2,757754	0	539,4274	365,2646	0,4005463	0,5003746	684,7657	2,777194	0	12	515	395						Untertest2.avi	0	880	547	72	111	434	277	6013	0	Content		443	284	22640576	598490812
22657	11:34:34.082	00:00:22.657	1360	469,2423	474,0338	0,5649641	0,5077202	688,9274	2,897037	0	533,7366	393,8367	0,4005715	0,5003853	684,762	2,777803	0	12	501	434						Untertest2.avi	0	880	547	72	111	434	277	6013	0	Content		429	323	22657202	598507438
22674	11:34:34.099	00:00:22.673	1361	496,4288	437,9418	0,5650133	0,5077094	688,9061	2,863482	0	540,5005	388,7486	0,4006014	0,5003635	684,835	2,822222	0	12	518	413						Untertest2.avi	0	880	547	72	111	434	277	6013	0	Content		446	302	22673826	598524062
22690	11:34:34.115	00:00:22.690	1362	505,6356	385,0834	0,5650975	0,5077057	688,8981	2,757454	0	505,2885	404,155	0,4006756	0,5003505	684,6987	2,739578	0	12	505	395						Untertest2.avi	0	880	547	72	111	434	277	6013	0	Content		433	284	22690459	598540695
22707	11:34:34.132	00:00:22.707	1363	480,1167	447,9402	0,5651689	0,5077477	688,9162	2,868969	0	517,6226	393,6954	0,400756	0,5003921	684,7449	2,813518	0	12	499	421						Untertest2.avi	0	880	547	72	111	434	277	6013	0	Content		427	310	22707198	598557434
22724	11:34:34.149	00:00:22.723	1364	472,7425	445,003	0,5652887	0,5081865	688,9162	2,85828	0	526,104	374,6055	0,4008828	0,5003965	684,6817	2,773022	0	12	499	410						Untertest2.avi	0	880	547	72	111	434	277	6013	0	Content		427	299	22723821	598574057
22740	11:34:34.165	00:00:22.740	1365	478,82	412,0783	0,5654079	0,5078261	688,905	2,743914	0	531,5997	397,9645	0,401006	0,500378	684,7008	2,830888	0	12	505	405						Untertest2.avi	0	880	547	72	111	434	277	6013	0	Content		433	294	22740453	598590689
22757	11:34:34.182	00:00:22.757	1366	505,6937	370,7195	0,5655777	0,5078899	689,0691	2,749177	0	530,6213	389,8572	0,4011797	0,5003505	684,7451	2,816476	0	12	518	380						Untertest2.avi	0	880	547	72	111	434	277	6013	0	Content		446	269	22757073	598607309
22774	11:34:34.199	00:00:22.773	1367	477,8779	449,7813	0,5657414	0,507949	689,0362	2,877053	0	484,5828	454,4726	0,4013467	0,5003407	684,7152	2,866256	0	12	481	452						Untertest2.avi	0	880	547	72	111	434	277	6013	0	Content		409	341	22773815	598624051
22790	11:34:34.215	00:00:22.790	1368	460,3032	463,497	0,5658855	0,508305	689,0362	2,828308	0	506,1908	415,8943	0,4015045	0,5003112	684,7297	2,838173	0	12	483	440						Untertest2.avi	0	880	547	72	111	434	277	6013	0	Content		411	329	22790447	598640683
22807	11:34:34.232	00:00:22.807	1369	477,7645	439,6945	0,5660664	0,5079721	689,158	2,843944	0	537,2711	382,6059	0,4016811	0,500273	684,7837	2,779227	0	12	508	411						Untertest2.avi	0	880	547	72	111	434	277	6013	0	Content		436	300	22807060	598657296
22824	11:34:34.249	00:00:22.823	1370	490,9889	402,469	0,5662299	0,5079952	689,0209	2,755974	0	509,1523	421,5798	0,4018431	0,5002068	684,6831	2,924783	0	12	500	412						Untertest2.avi	0	880	547	72	111	434	277	6013	0	Content		428	301	22823686	598673922
22840	11:34:34.265	00:00:22.840	1371	477,4689	422,4832	0,5663552	0,5079924	689,0504	2,833786	0	533,2845	406,6165	0,40198	0,5001857	684,7907	2,751381	0	12	505	415						Untertest2.avi	0	880	547	72	111	434	277	6013	0	Content		433	304	22840440	598690676
22857	11:34:34.282	00:00:22.857	1372	480,6862	414,9893	0,5665288	0,5083195	689,0504	2,733835	0	519,2297	397,1662	0,4021211	0,5000839	684,8631	2,810144	0	12	500	406						Untertest2.avi	0	880	547	72	111	434	277	6013	0	Content		428	295	22857059	598707295
22874	11:34:34.299	00:00:22.873	1373	503,0806	393,0959	0,5666602	0,5079311	689,1511	2,713682	0	490,1274	455,5987	0,4022633	0,4999528	684,8324	2,813609	0	12	497	424						Untertest2.avi	0	880	547	72	111	434	277	6013	0	Content		425	313	22873681	598723917
22890	11:34:34.315	00:00:22.890	1374	493,9297	407,1919	0,5667599	0,5078784	689,1425	2,775501	0	518,4903	423,8621	0,4023732	0,4998772	684,7712	2,821307	0	12	506	416						Untertest2.avi	0	880	547	72	111	434	277	6013	0	Content		434	305	22890302	598740538
22907	11:34:34.332	00:00:22.907	1375	503,7004	364,3278	0,5668328	0,5077851	689,0931	2,627041	0	513,6987	389,6906	0,402479	0,4997998	684,9114	2,752211	0	12	509	377						Untertest2.avi	0	880	547	72	111	434	277	6013	0	Content		437	266	22907051	598757287
22924	11:34:34.349	00:00:22.923	1376	492,6497	429,9222	0,5669019	0,507749	689,0986	2,800775	0	506,3242	416,5665	0,4025521	0,4997141	684,8944	2,8332	0	12	499	423						Untertest2.avi	0	880	547	72	111	434	277	6013	0	Content		427	312	22923675	598773911
22940	11:34:34.365	00:00:22.940	1377	497,7058	411,8969	0,5669658	0,5076894	689,1654	2,758221	0	509,9066	415,6866	0,4025924	0,4996603	684,9113	2,813917	0	12	504	414						Untertest2.avi	0	880	547	72	111	434	277	6013	0	Content		432	303	22940297	598790533
22957	11:34:34.382	00:00:22.956	1378	488,3777	412,078	0,5669953	0,5076343	689,2006	2,783686	0	498,9339	403,545	0,4026325	0,499919	684,9114	2,790626	0	12	494	408						Untertest2.avi	0	880	547	72	111	434	277	6013	0	Content		422	297	22956921	598807157
22974	11:34:34.399	00:00:22.973	1379	490,5297	429,7222	0,5670107	0,5075799	689,2098	2,796183	0	538,8076	377,0769	0,4026428	0,4995894	684,9716	2,710109	0	12	515	403						Untertest2.avi	0	880	547	72	111	434	277	6013	0	Content		443	292	22973669	598823905
22990	11:34:34.415	00:00:22.990	1380	483,6316	402,4088	0,5670059	0,5075468	689,1498	2,767574	0	508,9557	388,6472	0,4026437	0,4995728	684,9728	2,750575	0	12	496	396						Untertest2.avi	0	880	547	72	111	434	277	6013	0	Content		424	285	22990304	598840540
23007	11:34:34.432	00:00:23.006	1381	497,0794	427,49	0,567003	0,5075765	689,1599	2,832233	0	527,606	408,751	0,4026444	0,4995911	684,9619	2,764296	0	12	512	418						Untertest2.avi	0	880	547	72	111	434	277	6013	0	Content		440	307	23006915	598857151
23024	11:34:34.449	00:00:23.023	1382	507,2998	419,497	0,5669791	0,5076172	689,1661	2,77262	0	510,7074	399,5213	0,4026251	0,4996303	684,9518	2,754234	0	12	509	410						Untertest2.avi	0	880	547	72	111	434	277	6013	0	Content		437	299	23023541	598873777
23040	11:34:34.465	00:00:23.040	1383	494,623	395,2772	0,5669488	0,5076333	689,1999	2,721414	0	533,6125	382,1164	0,4026099	0,4996377	684,9772	2,733519	0	12	514	389						Untertest2.avi	0	880	547	72	111	434	277	6013	0	Content		442	278	23040289	598890525
23057	11:34:34.482	00:00:23.056	1384	483,8591	395,993	0,5669223	0,5076285	689,2071	2,737695	0	523,9464	372,7229	0,4025867	0,4996168	685,0286	2,72539	0	12	504	384						Untertest2.avi	0	880	547	72	111	434	277	6013	0	Content		432	273	23056908	598907144
23074	11:34:34.499	00:00:23.073	1385	503,3893	392,0527	0,5668768	0,5075892	689,11	2,750081	0	507,7569	407,2134	0,4025552	0,4995761	684,9785	2,835752	0	12	506	400						Untertest2.avi	0	880	547	72	111	434	277	6013	0	Content		434	289	23073531	598923767
23090	11:34:34.515	00:00:23.090	1386	487,4923	390,857	0,5668389	0,5075184	689,1454	2,738604	0	495,5053	464,9684	0,4025336	0,4995093	684,9364	2,928982	0	12	491	428						Untertest2.avi	0	880	547	72	111	434	277	6013	0	Content		419	317	23090279	598940515
23107	11:34:34.532	00:00:23.106	1387	488,6988	415,8178	0,5667988	0,5074656	689,1365	2,780542	0	505,9726	399,7108	0,402494	0,4994543	684,8643	2,80318	0	12	497	408						Untertest2.avi	0	880	547	72	111	434	277	6013	0	Content		425	297	23106901	598957137
23124	11:34:34.549	00:00:23.123	1388	499,6847	379,6885	0,5667424	0,5077938	689,1365	2,775705	0	514,651	350,1004	0,4024466	0,4993992	684,8768	2,819011	0	12	507	365						Untertest2.avi	0	880	547	72	111	434	277	6013	0	Content		435	254	23123524	598973760
23140	11:34:34.565	00:00:23.140	1389	483,5659	448,076	0,5666856	0,5073294	689,25	2,887949	0	493,6138	395,9631	0,4023509	0,4996786	684,8768	2,843641	0	12	489	422						Untertest2.avi	0	880	547	72	111	434	277	6013	0	Content		417	311	23140146	598990382
23157	11:34:34.582	00:00:23.156	1390	499,2006	413,9476	0,5665792	0,5071952	689,3578	2,847529	0	506,0676	432,8029	0,4022676	0,4991909	684,9119	2,90435	0	12	503	423						Untertest2.avi	0	880	547	72	111	434	277	6013	0	Content		431	312	23156896	599007132
23174	11:34:34.599	00:00:23.173	1391	485,967	418,7764	0,5664335	0,5071105	689,1873	2,783362	0	-1024	-768	-1	-1	-1	-1	4	12	486	419						Untertest2.avi	0	880	547	72	111	434	277	6013	0	Content		414	308	23173519	599023755
23190	11:34:34.615	00:00:23.190	1392	469,8542	446,2706	0,56628	0,5070776	689,1964	2,952639	0	530,0362	382,8553	0,4019199	0,4996401	684,912	2,800873	0	12	500	415						Untertest2.avi	0	880	547	72	111	434	277	6013	0	Content		428	304	23190139	599040375
23207	11:34:34.632	00:00:23.206	1393	507,7695	402,7012	0,5661098	0,5070385	689,1521	2,74035	0	514,5529	411,3824	0,4017703	0,4991993	684,809	2,860195	0	12	511	407						Untertest2.avi	0	880	547	72	111	434	277	6013	0	Content		439	296	23206764	599057000
23224	11:34:34.649	00:00:23.223	1394	485,9836	405,3445	0,5659156	0,5069712	688,9706	2,796929	0	522,1599	406,1705	0,4015836	0,4996019	684,809	2,856681	0	12	504	406						Untertest2.avi	0	880	547	72	111	434	277	6013	0	Content		432	295	23223513	599073749
23240	11:34:34.665	00:00:23.240	1395	498,526	400,417	0,565738	0,5069365	689,0565	2,828003	0	501,4266	404,4266	0,4013591	0,4996439	684,809	2,909286	0	13	500	402						Untertest2.avi	0	880	547	72	111	445	243	883	0	Content		428	291	23240137	599090373
23257	11:34:34.682	00:00:23.256	1396	514,3698	399,2168	0,5655613	0,5069084	689,0154	2,77828	0	545,1404	370,3672	0,4011824	0,4996957	684,809	2,738671	0	13	530	385						Untertest2.avi	0	880	547	72	111	445	243	883	0	Content		458	274	23256758	599106994
23273	11:34:34.698	00:00:23.273	1397	507,6322	399,2548	0,5653467	0,5069056	688,8965	2,749542	0	505,8569	378,9611	0,4009889	0,4993813	684,639	2,781317	0	13	507	389						Untertest2.avi	0	880	547	72	111	445	243	883	0	Content		435	278	23273383	599123619
23290	11:34:34.715	00:00:23.290	1398	554,8464	283,0788	0,5659571	0,50654	694,2234	2,557222	0	527,1639	322,2635	0,3999319	0,4998263	690,197	2,675857	0	13	541	303						Untertest2.avi	0	880	547	72	111	445	243	883	0	Content		469	192	23290129	599140365
23307	11:34:34.732	00:00:23.306	1399	-1024	-768	-1	-1	-1	-1	4	539,7372	315,3099	0,4005754	0,4995637	684,6753	2,65591	0	13	540	315						Untertest2.avi	0	880	547	72	111	445	243	883	0	Content		468	204	23306752	599156988
23323	11:34:34.748	00:00:23.323	1400	-1024	-768	-1	-1	-1	-1	4	-1024	-768	-1	-1	-1	-1	4	13	0	0						Untertest2.avi	0	880	547	72	111	445	243	883	0	Content		-72	-111	23323376	599173612
23340	11:34:34.765	00:00:23.339	1401	518,7288	414,6203	0,5644025	0,506839	688,8586	2,771545	0	550,1265	371,1557	0,3992271	0,4999776	690,3325	2,794126	0	13	534	393						Untertest2.avi	0	880	547	72	111	445	243	883	0	Content		462	282	23339999	599190235
23357	11:34:34.782	00:00:23.356	1402	505,5532	354,9984	0,5633714	0,5066952	695,3315	2,786168	0	558,0818	333,2636	0,3989716	0,4997607	690,3325	2,796747	0	13	532	344						Untertest2.avi	0	880	547	72	111	445	243	883	0	Content		460	233	23356747	599206983
23373	11:34:34.798	00:00:23.373	1403	529,8899	360,705	0,56305	0,5064421	695,3315	2,787892	0	527,6326	357,1086	0,3995723	0,4993396	684,8269	2,821829	0	13	529	359						Untertest2.avi	0	880	547	72	111	445	243	883	0	Content		457	248	23373369	599223605
23390	11:34:34.815	00:00:23.389	1404	503,7695	345,1393	0,5635192	0,5060087	689,026	2,779659	0	510,5295	361,6892	0,3992715	0,4993103	684,8445	2,852312	0	13	507	353						Untertest2.avi	0	880	547	72	111	445	243	883	0	Content		435	242	23389998	599240234
23407	11:34:34.832	00:00:23.406	1405	491,0243	377,8635	0,5632486	0,5062368	689,026	2,831824	0	508,6621	374,8029	0,3990032	0,4988602	684,8445	2,842872	0	13	500	376						Untertest2.avi	0	880	547	72	111	445	243	883	0	Content		428	265	23406619	599256855
23423	11:34:34.848	00:00:23.423	1406	519,0118	413,1996	0,5630422	0,5061258	689,026	2,793899	0	517,2667	341,0956	0,3987552	0,4991866	684,8779	2,733697	0	13	518	377						Untertest2.avi	0	880	547	72	111	445	243	883	0	Content		446	266	23423366	599273602
23440	11:34:34.865	00:00:23.439	1407	517,28	350,6198	0,5627924	0,5055842	689,0657	2,704292	0	511,6537	357,696	0,398524	0,4991657	684,9194	2,753251	0	13	514	354						Untertest2.avi	0	880	547	72	111	445	243	883	0	Content		442	243	23439990	599290226
23457	11:34:34.882	00:00:23.456	1408	483,1158	428,6795	0,5626124	0,5054848	689,2432	2,777988	0	518,1178	348,1664	0,3983313	0,4991244	684,868	2,71151	0	13	501	388						Untertest2.avi	0	880	547	72	111	445	243	883	0	Content		429	277	23456611	599306847
23473	11:34:34.898	00:00:23.473	1409	530,684	263,4271	0,5630341	0,5050576	693,0579	2,379725	0	524,8662	267,5305	0,3983712	0,4987738	686,731	2,468234	0	13	528	265						Untertest2.avi	0	880	547	72	111	445	243	883	0	Content		456	154	23473235	599323471
23490	11:34:34.915	00:00:23.489	1410	530,684	263,4271	0,5622898	0,5053706	689,1424	2,379725	0	526,0276	264,8124	0,3979959	0,4991429	684,8874	2,436794	0	13	528	264						Untertest2.avi	0	880	547	72	111	445	243	883	0	Content		456	153	23489983	599340219
23507	11:34:34.932	00:00:23.506	1411	-1024	-768	-1	-1	-1	-1	4	-1024	-768	-1	-1	-1	-1	4	13	0	0						Untertest2.avi	0	880	547	72	111	445	243	883	0	Content		-72	-111	23506608	599356844
23523	11:34:34.948	00:00:23.523	1412	509,3102	370,5492	0,5620047	0,5052911	689,2053	2,727737	0	500,8787	385,8785	0,3977096	0,4991575	684,9631	2,770836	0	13	505	378						Untertest2.avi	0	880	547	72	111	445	243	883	0	Content		433	267	23523231	599373467
23540	11:34:34.965	00:00:23.539	1413	535,7305	311,1887	0,5619051	0,5052596	689,0564	2,707135	0	507,7515	346,3284	0,3980997	0,4987764	689,4345	2,758666	0	13	522	329						Untertest2.avi	0	880	547	72	111	445	243	883	0	Content		450	218	23539854	599390090
23557	11:34:34.982	00:00:23.556	1414	517,8997	361,6202	0,5624834	0,5047917	693,4202	2,760985	0	533,6739	345,3784	0,3975492	0,4991175	685,0536	2,663739	0	13	526	353						Untertest2.avi	0	880	547	72	111	445	243	883	0	Content		454	242	23556602	599406838
23573	11:34:34.998	00:00:23.573	1415	505,739	371,9683	0,5618363	0,505173	689,0543	2,693301	0	518,1685	349,3892	0,3980629	0,4987188	689,4345	2,722509	0	13	512	361						Untertest2.avi	0	880	547	72	111	445	243	883	0	Content		440	250	23573226	599423462
23590	11:34:35.015	00:00:23.589	1416	505,9637	308,7004	0,5618289	0,5051737	689,0098	2,647941	0	514,2054	360,6392	0,3975941	0,4991297	684,9446	2,73772	0	13	510	335						Untertest2.avi	0	880	547	72	111	445	243	883	0	Content		438	224	23589850	599440086
23606	11:34:35.031	00:00:23.606	1417	509,1787	375,9223	0,5625398	0,5048108	693,4203	2,667023	0	519,4696	338,4856	0,3969031	0,4995706	689,4345	2,739622	0	13	514	357						Untertest2.avi	0	880	547	72	111	445	243	883	0	Content		442	246	23606474	599456710
23623	11:34:35.048	00:00:23.623	1418	516,1362	347,1191	0,5619103	0,5052299	688,8999	2,67336	0	538,8441	337,9454	0,3981309	0,4988237	689,4345	2,617532	0	13	527	343						Untertest2.avi	0	880	547	72	111	445	243	883	0	Content		455	232	23623220	599473456
23640	11:34:35.065	00:00:23.639	1419	499,4788	296,7593	0,5619786	0,5052041	688,951	2,595946	0	527,8643	342,7343	0,3976948	0,4992296	684,8782	2,632973	0	13	514	320						Untertest2.avi	0	880	547	72	111	445	243	883	0	Content		442	209	23639843	599490079
23656	11:34:35.081	00:00:23.656	1420	476,7557	415,6684	0,5620796	0,505167	688,9576	2,840723	0	500,7184	367,7157	0,3977573	0,4991987	684,7942	2,727053	0	13	489	392						Untertest2.avi	0	880	547	72	111	445	243	883	0	Content		417	281	23656467	599506703
23673	11:34:35.098	00:00:23.673	1421	-1024	-768	-1	-1	-1	-1	4	509,0017	305,5131	0,3978814	0,4992512	684,6974	2,481936	0	13	509	306						Untertest2.avi	0	880	547	72	111	445	243	883	0	Content		437	195	23673093	599523329
23690	11:34:35.115	00:00:23.689	1422	-1024	-768	-1	-1	-1	-1	4	521,6982	233,9619	0,398009	0,4992686	684,6896	2,147099	0	13	522	234						Untertest2.avi	0	880	547	72	111	445	243	883	0	Content		450	123	23689838	599540074
23706	11:34:35.131	00:00:23.706	1423	-1024	-768	-1	-1	-1	-1	4	-1024	-768	-1	-1	-1	-1	4	13	0	0						Untertest2.avi	0	880	547	72	111	445	243	883	0	Content		-72	-111	23706465	599556701
23723	11:34:35.148	00:00:23.723	1424	522,2957	343,4349	0,5618893	0,5057029	695,8698	2,614925	0	499,9732	389,2593	0,3983465	0,4995842	684,6006	2,696807	0	13	511	366						Untertest2.avi	0	880	547	72	111	445	243	883	0	Content		439	255	23723086	599573322
23740	11:34:35.165	00:00:23.739	1425	517,532	295,1246	0,5629027	0,5053224	688,6428	2,554343	0	521,6513	350,605	0,3986014	0,4987858	684,6006	2,593235	0	13	520	323						Untertest2.avi	0	880	547	72	111	445	243	883	0	Content		448	212	23739709	599589945
23756	11:34:35.181	00:00:23.756	1426	509,8044	368,0782	0,5631808	0,5054418	688,7656	2,554665	0	485,442	397,1065	0,3988824	0,4991691	684,4635	2,730159	0	13	498	383						Untertest2.avi	0	880	547	72	111	445	243	883	0	Content		426	272	23756457	599606693
23773	11:34:35.198	00:00:23.773	1427	495,1053	400,8105	0,5634355	0,5055568	688,6071	2,741057	0	513,4174	351,8361	0,3991633	0,4991695	684,5411	2,622944	0	13	504	376						Untertest2.avi	0	880	547	72	111	445	243	883	0	Content		432	265	23773082	599623318
23790	11:34:35.215	00:00:23.789	1428	511,0937	305,2339	0,5637293	0,5056822	688,6927	2,605112	0	513,8916	361,9478	0,3998518	0,498778	688,1594	2,659879	0	13	512	334						Untertest2.avi	0	880	547	72	111	445	243	883	0	Content		440	223	23789706	599639942
23806	11:34:35.231	00:00:23.806	1429	507,5493	382,1036	0,5639902	0,5054697	688,6894	2,616307	0	529,9127	350,1593	0,3996896	0,4991553	684,3704	2,596932	0	13	519	366						Untertest2.avi	0	880	547	72	111	445	243	883	0	Content		447	255	23806452	599656688
23823	11:34:35.248	00:00:23.823	1430	502,9663	378,1487	0,5641957	0,5055073	688,6895	2,593322	0	508,9841	357,6719	0,3992993	0,4995268	688,1594	2,773239	0	13	506	368						Untertest2.avi	0	880	547	72	111	445	243	883	0	Content		434	257	23823073	599673309
23840	11:34:35.265	00:00:23.839	1431	523,2029	373,6737	0,5643523	0,5060117	688,4052	2,596232	0	510,5115	324,0992	0,3994957	0,49958	688,1594	2,583568	0	13	517	349						Untertest2.avi	0	880	547	72	111	445	243	883	0	Content		445	238	23839700	599689936
23856	11:34:35.281	00:00:23.856	1432	511,5927	352,312	0,564517	0,5061228	688,3763	2,572976	0	519,5026	346,821	0,4002483	0,4992286	684,2556	2,57667	0	13	516	350						Untertest2.avi	0	880	547	72	111	445	243	883	0	Content		444	239	23856321	599706557
23873	11:34:35.298	00:00:23.873	1433	505,4952	366,9872	0,5646423	0,506194	688,4436	2,656624	0	515,1362	340,4601	0,4003611	0,4993195	684,1703	2,600377	0	13	510	354						Untertest2.avi	0	880	547	72	111	445	243	883	0	Content		438	243	23873073	599723309
23890	11:34:35.315	00:00:23.889	1434	487,3558	390,3527	0,564781	0,5063046	688,2874	2,745466	0	525,3201	389,7298	0,4004732	0,4993396	684,1141	2,587269	0	13	506	390						Untertest2.avi	0	880	547	72	111	445	243	883	0	Content		434	279	23889697	599739933
23906	11:34:35.331	00:00:23.906	1435	-1024	-768	-1	-1	-1	-1	4	-1024	-768	-1	-1	-1	-1	4	13	0	0						Untertest2.avi	0	880	547	72	111	445	243	883	0	Content		-72	-111	23906319	599756555
23923	11:34:35.348	00:00:23.922	1436	493,3401	356,8923	0,564891	0,506316	688,3022	2,617181	0	512,6443	360,3994	0,4005876	0,4993611	683,9492	2,61596	0	13	503	359						Untertest2.avi	0	880	547	72	111	445	243	883	0	Content		431	248	23922941	599773177
23940	11:34:35.365	00:00:23.939	1437	480,9921	402,4757	0,5648779	0,5062601	688,2314	2,688766	0	-1024	-768	-1	-1	-1	-1	4	13	481	402						Untertest2.avi	0	880	547	72	111	445	243	883	0	Content		409	291	23939690	599789926
23956	11:34:35.381	00:00:23.956	1438	516,0628	360,3315	0,5647828	0,5061197	688,217	2,658406	0	547,4106	320,3148	0,4005396	0,499164	684,0012	2,606534	0	13	532	340						Untertest2.avi	0	880	547	72	111	445	243	883	0	Content		460	229	23956313	599806549
23973	11:34:35.398	00:00:23.972	1439	506,0013	386,1294	0,5648373	0,5061324	688,2076	2,717891	0	535,733	333,0518	0,4005439	0,4991551	683,9787	2,577716	0	13	521	360						Untertest2.avi	0	880	547	72	111	445	243	883	0	Content		449	249	23972935	599823171
23990	11:34:35.415	00:00:23.989	1440	531,2952	341,752	0,5648285	0,506087	688,1136	2,605054	0	530,416	356,1719	0,4002378	0,4987479	681,4478	2,634279	0	13	531	349						Untertest2.avi	0	880	547	72	111	445	243	883	0	Content		459	238	23989557	599839793
24006	11:34:35.431	00:00:24.006	1441	517,2567	346,5134	0,5648026	0,5060449	688,1281	2,616232	0	505,2122	361,5172	0,40089	0,4994318	681,4478	2,684703	0	13	511	354						Untertest2.avi	0	880	547	72	111	445	243	883	0	Content		439	243	24006309	599856545
24023	11:34:35.448	00:00:24.022	1442	518,2511	343,0195	0,5647764	0,5060554	688,1467	2,620734	0	503,2177	384,3685	0,4008374	0,4994739	681,4478	2,755005	0	13	511	364						Untertest2.avi	0	880	547	72	111	445	243	883	0	Content		439	253	24022929	599873165
24040	11:34:35.465	00:00:24.039	1443	516,7786	357,8897	0,5647376	0,5060728	688,1191	2,619778	0	530,0996	331,0847	0,4003989	0,4991821	683,9741	2,60861	0	13	523	344						Untertest2.avi	0	880	547	72	111	445	243	883	0	Content		451	233	24039552	599889788
24056	11:34:35.481	00:00:24.056	1444	508,0231	361,7639	0,5646775	0,5061054	688,1814	2,660423	0	531,4487	335,8693	0,4003425	0,4995725	683,9741	2,651567	0	13	520	349						Untertest2.avi	0	880	547	72	111	445	243	883	0	Content		448	238	24056177	599906413
24073	11:34:35.498	00:00:24.072	1445	514,6677	353,4937	0,564603	0,5061109	688,0964	2,590065	0	529,6828	340,3594	0,4002739	0,4989299	683,9741	2,545038	0	13	522	347						Untertest2.avi	0	880	547	72	111	445	243	883	0	Content		450	236	24072926	599923162
24090	11:34:35.515	00:00:24.089	1446	521,1437	365,4742	0,5645435	0,5061297	688,1561	2,599809	0	517,8836	388,6718	0,4001846	0,4993466	684,0137	2,699111	0	13	520	377						Untertest2.avi	0	880	547	72	111	445	243	883	0	Content		448	266	24089549	599939785
24106	11:34:35.531	00:00:24.106	1447	519,8875	426,2457	0,5645015	0,5062039	688,2	2,694053	0	517,8836	388,6718	0,4001288	0,4993811	683,9893	2,699111	0	13	519	407						Untertest2.avi	0	880	547	72	111	445	243	883	0	Content		447	296	24106172	599956408
24123	11:34:35.548	00:00:24.122	1448	538,8588	337,7863	0,5644044	0,5061578	688,1135	2,586898	0	500,2668	361,9626	0,400476	0,4990318	688,1441	2,687313	0	14	520	350						Untertest2.avi	0	880	547	72	111	450	200	616	0	Content		448	239	24122796	599973032
24140	11:34:35.565	00:00:24.139	1449	536,9162	243,1618	0,5643601	0,5061588	688,0975	2,517031	0	533,9194	331,1179	0,3993575	0,4997633	688,1441	2,666394	0	14	535	287						Untertest2.avi	0	880	547	72	111	450	200	616	0	Content		463	176	24139543	599989779
24156	11:34:35.581	00:00:24.156	1450	491,2502	327,9492	0,5643547	0,5059937	688,0946	2,640008	0	511,8766	306,6737	0,4000754	0,4990978	683,9404	2,650113	0	14	502	317						Untertest2.avi	0	880	547	72	111	450	200	616	0	Content		430	206	24156167	600006403
24173	11:34:35.598	00:00:24.172	1451	512,4943	231,888	0,5643176	0,5059081	688,1699	2,570225	0	531,2078	291,8	0,4000802	0,4989726	684,058	2,621281	0	14	522	262						Untertest2.avi	0	880	547	72	111	450	200	616	0	Content		450	151	24172787	600023023
24189	11:34:35.614	00:00:24.189	1452	519,7858	315,1286	0,5643057	0,5059776	688,2137	2,618446	0	510,1716	307,9084	0,3999977	0,4990461	684,0052	2,687019	0	14	515	312						Untertest2.avi	0	880	547	72	111	450	200	616	0	Content		443	201	24189412	600039648
24206	11:34:35.631	00:00:24.206	1453	500,3716	326,2369	0,5642834	0,5059446	688,2188	2,640888	0	508,2561	300,5912	0,3999389	0,499446	684,0052	2,623245	0	14	504	313						Untertest2.avi	0	880	547	72	111	450	200	616	0	Content		432	202	24206162	600056398
24223	11:34:35.648	00:00:24.222	1454	501,935	366,5287	0,564231	0,5062298	688,2188	2,783681	0	505,3372	332,7491	0,3998404	0,4990658	684,0948	2,672638	0	14	504	350						Untertest2.avi	0	880	547	72	111	450	200	616	0	Content		432	239	24222785	600073021
24239	11:34:35.664	00:00:24.239	1455	522,7859	320,6134	0,5641731	0,5057678	688,2278	2,62888	0	529,5227	301,7864	0,399754	0,499027	684,028	2,610236	0	14	526	311						Untertest2.avi	0	880	547	72	111	450	200	616	0	Content		454	200	24239409	600089645
24256	11:34:35.681	00:00:24.256	1456	502,5577	416,9104	0,5640923	0,505671	688,1635	2,780913	0	535,0686	254,2361	0,3996702	0,4986267	684,028	2,535665	0	14	519	336						Untertest2.avi	0	880	547	72	111	450	200	616	0	Content		447	225	24256034	600106270
24273	11:34:35.698	00:00:24.272	1457	528,3679	327,7516	0,5640398	0,5056766	688,1251	2,623576	0	499,4879	327,9499	0,3995976	0,499035	683,9893	2,695449	0	14	514	328						Untertest2.avi	0	880	547	72	111	450	200	616	0	Content		442	217	24272780	600123016
24289	11:34:35.714	00:00:24.289	1458	511,1534	317,5728	0,5639873	0,5057935	687,8972	2,626211	0	532,5172	274,4404	0,3995306	0,4990821	683,8856	2,5729	0	14	522	296						Untertest2.avi	0	880	547	72	111	450	200	616	0	Content		450	185	24289404	600139640
24306	11:34:35.731	00:00:24.306	1459	510,2316	334,4509	0,5639809	0,505842	687,8632	2,669521	0	515,1252	319,9139	0,3995166	0,4995544	683,8856	2,665155	0	14	513	327						Untertest2.avi	0	880	547	72	111	450	200	616	0	Content		441	216	24306027	600156263
24323	11:34:35.748	00:00:24.322	1460	492,9516	355,5986	0,5639825	0,5059509	687,8813	2,70205	0	-1024	-768	-1	-1	-1	-1	4	14	493	356						Untertest2.avi	0	880	547	72	111	450	200	616	0	Content		421	245	24322651	600172887
24339	11:34:35.764	00:00:24.339	1461	522,6937	307,2527	0,5639915	0,5060443	687,9243	2,603937	0	508,202	321,0168	0,3994997	0,4993608	683,9278	2,634343	0	14	515	314						Untertest2.avi	0	880	547	72	111	450	200	616	0	Content		443	203	24339400	600189636
24356	11:34:35.781	00:00:24.356	1462	513,3133	323,8311	0,5640093	0,5061412	687,8666	2,60104	0	513,9633	318,0762	0,3995065	0,4994656	683,8901	2,519721	0	14	514	321						Untertest2.avi	0	880	547	72	111	450	200	616	0	Content		442	210	24356021	600206257
24373	11:34:35.798	00:00:24.372	1463	521,5828	321,6737	0,5640107	0,5061775	687,8676	2,629147	0	-1024	-768	-1	-1	-1	-1	4	14	522	322						Untertest2.avi	0	880	547	72	111	450	200	616	0	Content		450	211	24372647	600222883
24389	11:34:35.814	00:00:24.389	1464	509,0062	342,0143	0,5639945	0,5061851	687,8436	2,646176	0	-1024	-768	-1	-1	-1	-1	4	14	509	342						Untertest2.avi	0	880	547	72	111	450	200	616	0	Content		437	231	24389267	600239503
24406	11:34:35.831	00:00:24.406	1465	516,076	341,6773	0,5639682	0,5061581	687,8015	2,657409	0	503,4383	302,0372	0,3994255	0,4994932	683,7899	2,618608	0	14	510	322						Untertest2.avi	0	880	547	72	111	450	200	616	0	Content		438	211	24406016	600256252
24423	11:34:35.848	00:00:24.422	1466	526,1472	316,2858	0,563926	0,506106	687,7637	2,544216	0	508,9168	296,9498	0,3993762	0,4994357	683,7717	2,589967	0	14	518	307						Untertest2.avi	0	880	547	72	111	450	200	616	0	Content		446	196	24422640	600272876
24439	11:34:35.864	00:00:24.439	1467	513,9922	334,9053	0,5638368	0,5060469	687,8546	2,500784	0	515,6	309,287	0,3993018	0,4993934	683,7826	2,616565	0	14	515	322						Untertest2.avi	0	880	547	72	111	450	200	616	0	Content		443	211	24439265	600289501
24456	11:34:35.881	00:00:24.455	1468	525,9263	176,5149	0,5640959	0,5055908	690,8503	2,281554	0	551,021	254,6684	0,3991866	0,4993056	683,8	2,535139	0	14	538	216						Untertest2.avi	0	880	547	72	111	450	200	616	0	Content		466	105	24455889	600306125
24473	11:34:35.898	00:00:24.472	1469	526,7264	171,6577	0,5636411	0,506021	687,8284	2,211879	0	558,5471	309,6099	0,3991277	0,4993212	683,7715	2,583727	0	14	543	241						Untertest2.avi	0	880	547	72	111	450	200	616	0	Content		471	130	24472635	600322871
24489	11:34:35.914	00:00:24.489	1470	-1024	-768	-1	-1	-1	-1	4	-1024	-768	-1	-1	-1	-1	4	14	0	0						Untertest2.avi	0	880	547	72	111	450	200	616	0	Content		-72	-111	24489259	600339495
24506	11:34:35.931	00:00:24.505	1471	539,2645	294,3513	0,5635546	0,5059811	687,6471	2,526869	0	-1024	-768	-1	-1	-1	-1	4	14	539	294						Untertest2.avi	0	880	547	72	111	450	200	616	0	Content		467	183	24505885	600356121
24523	11:34:35.948	00:00:24.522	1472	537,6297	251,6326	0,5635312	0,5059849	687,6184	2,514627	0	534,2167	311,0234	0,3989576	0,4993802	683,7256	2,582115	0	14	536	281						Untertest2.avi	0	880	547	72	111	450	200	616	0	Content		464	170	24522634	600372870
24539	11:34:35.964	00:00:24.539	1473	543,4016	304,7444	0,5635076	0,5059931	687,5592	2,578012	0	527,2111	301,487	0,3989221	0,499398	683,712	2,6128	0	14	535	303						Untertest2.avi	0	880	547	72	111	450	200	616	0	Content		463	192	24539252	600389488
24556	11:34:35.981	00:00:24.555	1474	524,8948	341,3734	0,5634838	0,505973	687,5308	2,652344	0	521,3234	310,2018	0,3980854	0,4997605	688,7584	2,648615	0	14	523	326						Untertest2.avi	0	880	547	72	111	450	200	616	0	Content		451	215	24555877	600406113
24573	11:34:35.998	00:00:24.572	1475	532,0353	304,544	0,563453	0,5059797	687,5211	2,52786	0	522,7273	287,6573	0,3988497	0,4993778	683,582	2,55848	0	14	527	296						Untertest2.avi	0	880	547	72	111	450	200	616	0	Content		455	185	24572501	600422737
24589	11:34:36.014	00:00:24.589	1476	514,3275	330,6913	0,5634226	0,5060036	687,524	2,663598	0	537,0168	275,2096	0,3988081	0,4993888	683,5179	2,583122	0	14	526	303						Untertest2.avi	0	880	547	72	111	450	200	616	0	Content		454	192	24589249	600439485
24606	11:34:36.031	00:00:24.605	1477	531,46	306,6747	0,563396	0,5060305	687,4982	2,547942	0	531,5351	300,6882	0,3987812	0,499433	683,5339	2,544741	0	14	531	304						Untertest2.avi	0	880	547	72	111	450	200	616	0	Content		459	193	24605870	600456106
24622	11:34:36.047	00:00:24.622	1478	535,6865	320,0685	0,5634012	0,5060624	687,4074	2,5035	0	522,0775	298,9555	0,398784	0,4994652	683,392	2,588988	0	14	529	310						Untertest2.avi	0	880	547	72	111	450	200	616	0	Content		457	199	24622496	600472732
24639	11:34:36.064	00:00:24.639	1479	528,2628	271,2368	0,5634776	0,5061101	687,4075	2,470816	0	533,7141	274,1959	0,3980535	0,4998443	688,7584	2,598824	0	14	531	273						Untertest2.avi	0	880	547	72	111	450	200	616	0	Content		459	162	24639128	600489364
24656	11:34:36.081	00:00:24.655	1480	529,2363	316,7231	0,5634274	0,5061128	687,3799	2,578925	0	516,9207	290,1501	0,3988197	0,4995334	683,4592	2,565682	0	14	523	303						Untertest2.avi	0	880	547	72	111	450	200	616	0	Content		451	192	24655866	600506102
24672	11:34:36.097	00:00:24.672	1481	528,1263	296,5689	0,5634102	0,5060913	687,4199	2,531038	0	513,6193	347,424	0,3987737	0,4995934	683,4724	2,631609	0	14	521	322						Untertest2.avi	0	880	547	72	111	450	200	616	0	Content		449	211	24672487	600522723
24689	11:34:36.114	00:00:24.689	1482	533,2892	316,7014	0,5633686	0,5061003	687,3977	2,571903	0	522,4896	291,5498	0,3987411	0,4996375	683,3852	2,558742	0	14	528	304						Untertest2.avi	0	880	547	72	111	450	200	616	0	Content		456	193	24689122	600539358
24706	11:34:36.131	00:00:24.705	1483	532,5108	336,0506	0,563342	0,5061154	687,3583	2,638234	0	523,9313	300,3542	0,398697	0,4996807	683,2853	2,596275	0	14	528	318						Untertest2.avi	0	880	547	72	111	450	200	616	0	Content		456	207	24705732	600555968
24722	11:34:36.147	00:00:24.722	1484	532,3502	288,288	0,5633174	0,5061123	687,416	2,564229	0	506,1317	321,743	0,3986904	0,4996893	683,2338	2,638859	0	14	519	305						Untertest2.avi	0	880	547	72	111	450	200	616	0	Content		447	194	24722481	600572717
24739	11:34:36.164	00:00:24.739	1485	530,1942	309,2869	0,5633255	0,5061036	687,2963	2,593383	0	510,7359	319,6898	0,3986789	0,4996947	683,2678	2,646692	0	15	520	314						Untertest2.avi	0	880	547	72	111	427	241	500	0	Content		448	203	24739115	600589351
24756	11:34:36.181	00:00:24.755	1486	500,7821	382,7506	0,5633397	0,5061301	687,2366	2,748699	0	510,8612	313,4303	0,398698	0,4997073	683,2288	2,64174	0	15	506	348						Untertest2.avi	0	880	547	72	111	427	241	500	0	Content		434	237	24755729	600605965
24772	11:34:36.197	00:00:24.772	1487	508,5531	343,5058	0,5633652	0,5061988	687,2244	2,666105	0	524,9618	303,7988	0,398758	0,4997482	683,3506	2,621741	0	15	517	324						Untertest2.avi	0	880	547	72	111	427	241	500	0	Content		445	213	24772353	600622589
24789	11:34:36.214	00:00:24.789	1488	500,9703	372,3245	0,5634083	0,506714	687,2585	2,62615	0	488,7762	364,009	0,3989727	0,5001635	683,2619	2,664192	0	15	495	368						Untertest2.avi	0	880	547	72	111	427	241	500	0	Content		423	257	24789112	600639348
24806	11:34:36.231	00:00:24.805	1489	516,9881	347,2554	0,5635024	0,5064057	687,2551	2,590026	0	480,0926	411,6888	0,3990068	0,5001565	683,2655	2,734221	0	15	499	379						Untertest2.avi	0	880	547	72	111	427	241	500	0	Content		427	268	24805729	600655965
24822	11:34:36.247	00:00:24.822	1490	484,283	412,7502	0,5635749	0,5063875	687,2551	2,861802	0	518,2144	346,1533	0,3990616	0,5000938	683,2335	2,590773	0	15	501	379						Untertest2.avi	0	880	547	72	111	427	241	500	0	Content		429	268	24822347	600672583
24839	11:34:36.264	00:00:24.838	1491	518,5507	366,0091	0,5636529	0,5068327	687,3054	2,651318	0	495,3549	338,1728	0,3991179	0,5001314	683,2204	2,647806	0	15	507	352						Untertest2.avi	0	880	547	72	111	427	241	500	0	Content		435	241	24838975	600689211
24856	11:34:36.281	00:00:24.855	1492	516,8308	341,8954	0,5637107	0,506864	687,259	2,616008	0	505,5407	354,1438	0,3991708	0,5001506	683,0922	2,633316	0	15	511	348						Untertest2.avi	0	880	547	72	111	427	241	500	0	Content		439	237	24855726	600705962
24872	11:34:36.297	00:00:24.872	1493	509,6343	339,1377	0,5637535	0,5068975	687,2988	2,589562	0	489,8368	341,5079	0,3991983	0,5001767	683,0998	2,609089	0	15	500	340						Untertest2.avi	0	880	547	72	111	427	241	500	0	Content		428	229	24872349	600722585
24889	11:34:36.314	00:00:24.888	1494	442,7242	364,7161	0,5643857	0,5065767	691,2442	2,642124	0	493,9865	284,4839	0,3992461	0,500195	683,2712	2,379808	0	15	468	325						Untertest2.avi	0	880	547	72	111	427	241	500	0	Content		396	214	24888972	600739208
24906	11:34:36.331	00:00:24.905	1495	-1024	-768	-1	-1	-1	-1	4	476,9724	315,4978	0,3992611	0,5001633	683,2997	2,271605	0	15	477	315						Untertest2.avi	0	880	547	72	111	427	241	500	0	Content		405	204	24905593	600755829
24922	11:34:36.347	00:00:24.922	1496	-1024	-768	-1	-1	-1	-1	4	-1024	-768	-1	-1	-1	-1	4	15	0	0						Untertest2.avi	0	880	547	72	111	427	241	500	0	Content		-72	-111	24922343	600772579
24939	11:34:36.364	00:00:24.938	1497	506,0352	377,4558	0,5638348	0,5069456	687,2524	2,528732	0	492,0741	369,4052	0,3992769	0,5002089	683,2173	2,565339	0	15	499	373						Untertest2.avi	0	880	547	72	111	427	241	500	0	Content		427	262	24938965	600789201
24956	11:34:36.381	00:00:24.955	1498	503,8085	410,4577	0,5638476	0,5069589	687,2667	2,513016	0	487,4573	360,2584	0,3992871	0,5002416	683,2291	2,519254	0	15	496	385						Untertest2.avi	0	880	547	72	111	427	241	500	0	Content		424	274	24955588	600805824
24972	11:34:36.397	00:00:24.972	1499	509,876	328,3916	0,5638517	0,5069546	687,2486	2,497096	0	489,1674	380,4992	0,3992881	0,5002648	683,2729	2,414507	0	15	500	354						Untertest2.avi	0	880	547	72	111	427	241	500	0	Content		428	243	24972209	600822445
24989	11:34:36.414	00:00:24.988	1500	530,054	350,4707	0,5638594	0,5069277	687,2444	2,404845	0	512,2989	317,9042	0,3993086	0,5002353	683,2409	2,412519	0	15	521	334						Untertest2.avi	0	880	547	72	111	427	241	500	0	Content		449	223	24988960	600839196
25006	11:34:36.431	00:00:25.005	1501	499,4833	381,2894	0,5639285	0,5070336	687,2491	2,440495	0	475,9901	360,0353	0,3994304	0,5002944	683,2708	2,45705	0	15	488	371						Untertest2.avi	0	880	547	72	111	427	241	500	0	Content		416	260	25005583	600855819
25022	11:34:36.447	00:00:25.022	1502	524,6992	349,0957	0,5639361	0,5070862	687,2781	2,321619	0	492,1994	360,8965	0,3994231	0,5002924	683,3277	2,452183	0	15	508	355						Untertest2.avi	0	880	547	72	111	427	241	500	0	Content		436	244	25022207	600872443
25039	11:34:36.464	00:00:25.038	1503	499,5859	332,9661	0,563941	0,5070806	687,3397	2,308522	0	498,5393	359,201	0,3989153	0,5006593	686,6472	2,400402	0	15	499	346						Untertest2.avi	0	880	547	72	111	427	241	500	0	Content		427	235	25038832	600889068
25056	11:34:36.481	00:00:25.055	1504	477,7072	401,6595	0,5639476	0,5071109	687,3043	2,430541	0	498,8492	325,6753	0,3994415	0,5003306	683,3014	2,297927	0	15	488	364						Untertest2.avi	0	880	547	72	111	427	241	500	0	Content		416	253	25055581	600905817
25072	11:34:36.497	00:00:25.072	1505	505,1167	339,9355	0,5639476	0,5071034	687,3434	2,309105	0	524,881	360,5219	0,3994727	0,5003268	683,1923	2,304596	0	15	515	350						Untertest2.avi	0	880	547	72	111	427	241	500	0	Content		443	239	25072204	600922440
25089	11:34:36.514	00:00:25.088	1506	507,9818	384,3974	0,5639476	0,5071031	687,3371	2,455276	0	487,0735	358,5762	0,3994751	0,5003287	683,2264	2,343729	0	15	498	371						Untertest2.avi	0	880	547	72	111	427	241	500	0	Content		426	260	25088825	600939061
25105	11:34:36.530	00:00:25.105	1507	487,1443	395,3099	0,5639484	0,5070828	687,3112	2,447145	0	512,0312	324,3015	0,3994853	0,5006972	683,2264	2,271996	0	15	500	360						Untertest2.avi	0	880	547	72	111	427	241	500	0	Content		428	249	25105449	600955685
25122	11:34:36.547	00:00:25.122	1508	487,4878	403,9213	0,5639465	0,5071137	687,3574	2,469811	0	497,8072	304,1643	0,3994974	0,5004014	683,1949	2,333383	0	15	493	354						Untertest2.avi	0	880	547	72	111	427	241	500	0	Content		421	243	25122196	600972432
25139	11:34:36.564	00:00:25.138	1509	516,2998	344,017	0,5639549	0,5071312	687,3723	2,300572	0	477,8506	359,0452	0,3995073	0,5004396	683,2627	2,371199	0	15	497	352						Untertest2.avi	0	880	547	72	111	427	241	500	0	Content		425	241	25138821	600989057
25155	11:34:36.580	00:00:25.155	1510	507,6321	363,0662	0,5639616	0,5071385	687,3654	2,308667	0	496,6155	314,9056	0,3995071	0,500133	683,2627	2,317201	0	15	502	339						Untertest2.avi	0	880	547	72	111	427	241	500	0	Content		430	228	25155444	601005680
25172	11:34:36.597	00:00:25.172	1511	496,0877	364,63	0,5639821	0,5071266	687,3318	2,341007	0	480,9359	386,8372	0,3995641	0,5004127	683,3049	2,285634	0	15	489	376						Untertest2.avi	0	880	547	72	111	427	241	500	0	Content		417	265	25172081	601022317
25189	11:34:36.614	00:00:25.188	1512	484,1762	369,747	0,5640204	0,5071216	687,338	2,360551	0	541,2017	292,8242	0,399613	0,5003677	683,3022	2,283884	0	15	513	331						Untertest2.avi	0	880	547	72	111	427	241	500	0	Content		441	220	25188817	601039053
25205	11:34:36.630	00:00:25.205	1513	477,0354	400,617	0,5640705	0,5071089	687,3517	2,503323	0	506,6589	324,7697	0,399692	0,5003429	683,1973	2,26114	0	15	492	363						Untertest2.avi	0	880	547	72	111	427	241	500	0	Content		420	252	25205439	601055675
25222	11:34:36.647	00:00:25.222	1514	506,6007	377,3395	0,5642461	0,5074948	687,3517	2,345474	0	501,3028	317,5616	0,3998347	0,5003301	683,3762	2,233744	0	15	504	347						Untertest2.avi	0	880	547	72	111	427	241	500	0	Content		432	236	25222077	601072313
25239	11:34:36.664	00:00:25.238	1515	465,3369	370,6195	0,5644807	0,5072281	687,3419	2,395672	0	467,1002	319,5519	0,4001983	0,5003298	683,1234	2,368593	0	16	466	345						Untertest2.avi	0	880	547	72	111	389	247	250	0	Content		394	234	25238813	601089049
25255	11:34:36.680	00:00:25.255	1516	471,2294	321,1545	0,5645397	0,5072828	687,3691	2,230986	0	435,2034	344,3622	0,4002614	0,5002991	683,2404	2,319208	0	16	453	333						Untertest2.avi	0	880	547	72	111	389	247	250	0	Content		381	222	25255434	601105670
25272	11:34:36.697	00:00:25.272	1517	450,3293	459,5817	0,5646174	0,5072576	687,4326	2,460488	0	406,9439	382,503	0,4002828	0,5003022	683,2593	2,364325	0	16	429	421						Untertest2.avi	0	880	547	72	111	389	247	250	0	Content		357	310	25272064	601122300
25289	11:34:36.714	00:00:25.288	1518	464,7853	379,8426	0,5646547	0,5072211	687,4171	2,35143	0	470,9632	341,0023	0,4002944	0,5003003	683,2273	2,331656	0	16	468	360						Untertest2.avi	0	880	547	72	111	389	247	250	0	Content		396	249	25288680	601138916
25305	11:34:36.730	00:00:25.305	1519	438,093	397,2177	0,5646567	0,507194	687,3459	2,415334	0	484,2445	316,1151	0,4002852	0,5002987	683,2007	2,24842	0	16	461	357						Untertest2.avi	0	880	547	72	111	389	247	250	0	Content		389	246	25305426	601155662
25322	11:34:36.747	00:00:25.322	1520	472,9855	324,7753	0,5646492	0,5071654	687,3329	2,191757	0	464,1673	319,6022	0,4002571	0,500286	683,0481	2,259566	0	16	469	322						Untertest2.avi	0	880	547	72	111	389	247	250	0	Content		397	211	25322059	601172295
25339	11:34:36.764	00:00:25.338	1521	459,2631	346,1738	0,5646212	0,5071557	687,2311	2,276994	0	452,0518	345,8486	0,4002331	0,5003012	683,001	2,315981	0	16	456	346						Untertest2.avi	0	880	547	72	111	389	247	250	0	Content		384	235	25338675	601188911
25355	11:34:36.780	00:00:25.355	1522	454,9771	389,2913	0,5645979	0,5071678	687,1918	2,397388	0	452,6794	351,5005	0,4002077	0,5006905	683,001	2,40071	0	16	454	370						Untertest2.avi	0	880	547	72	111	389	247	250	0	Content		382	259	25355300	601205536
25372	11:34:36.797	00:00:25.372	1523	484,1425	374,1495	0,564575	0,5072301	687,2162	2,33739	0	461,123	343,3357	0,4001965	0,5003936	683,0047	2,292459	0	16	473	359						Untertest2.avi	0	880	547	72	111	389	247	250	0	Content		401	248	25372055	601222291
25389	11:34:36.814	00:00:25.388	1524	448,1596	383,2336	0,5645604	0,5073325	687,1701	2,369825	0	447,9913	355,7164	0,4001835	0,5004727	683,0507	2,359119	0	16	448	369						Untertest2.avi	0	880	547	72	111	389	247	250	0	Content		376	258	25388669	601238905
25405	11:34:36.830	00:00:25.405	1525	461,5389	333,3883	0,5645525	0,5074176	687,2033	2,27716	0	465,1833	353,3845	0,4001841	0,5005733	683,0544	2,238742	0	16	463	343						Untertest2.avi	0	880	547	72	111	389	247	250	0	Content		391	232	25405294	601255530
25422	11:34:36.847	00:00:25.421	1526	445,883	370,3627	0,5645301	0,5074991	687,1413	2,347188	0	454,7072	356,7005	0,4001696	0,5006644	683,0136	2,316624	0	16	450	364						Untertest2.avi	0	880	547	72	111	389	247	250	0	Content		378	253	25421917	601272153
25439	11:34:36.864	00:00:25.438	1527	467,3489	371,3535	0,5644971	0,5075748	687,1927	2,261167	0	465,7487	325,2007	0,4001448	0,5007167	683,0005	2,300494	0	16	467	348						Untertest2.avi	0	880	547	72	111	389	247	250	0	Content		395	237	25438664	601288900
25455	11:34:36.880	00:00:25.455	1528	469,8372	331,4138	0,5644433	0,5080528	687,1927	2,271783	0	454,238	365,3238	0,4000924	0,5007757	683,1357	2,395117	0	16	462	348						Untertest2.avi	0	880	547	72	111	389	247	250	0	Content		390	237	25455282	601305518
25472	11:34:36.897	00:00:25.471	1529	452,029	410,3238	0,5643983	0,5076733	687,2864	2,475175	0	469,0983	331,8184	0,4000439	0,5008012	683,1514	2,293628	0	16	461	371						Untertest2.avi	0	880	547	72	111	389	247	250	0	Content		389	260	25471906	601322142
25489	11:34:36.914	00:00:25.488	1530	453,2981	421,4915	0,5640267	0,5075923	687,303	2,467986	0	498,6649	326,4304	0,3997399	0,5003611	683,1514	2,389396	0	17	476	374						Untertest2.avi	0	880	547	72	111	424	265	100	0	Content		404	263	25488527	601338763
25505	11:34:36.930	00:00:25.505	1531	510,3883	386,8023	0,5638655	0,5074211	687,4309	2,356441	0	481,2587	366,8403	0,3995473	0,5005521	683,3157	2,381011	0	17	496	377						Untertest2.avi	0	880	547	72	111	424	265	100	0	Content		424	266	25505276	601355512
25522	11:34:36.947	00:00:25.521	1532	487,4588	408,2378	0,5637921	0,5069292	687,4276	2,432865	0	482,5738	361,0929	0,399495	0,5007676	683,3157	2,321064	0	17	485	385						Untertest2.avi	0	880	547	72	111	424	265	100	0	Content		413	274	25521899	601372135
25539	11:34:36.964	00:00:25.538	1533	484,046	405,1816	0,5636681	0,5075412	687,4309	2,435111	0	509,3937	349,4185	0,3993721	0,5006852	683,3157	2,27511	0	17	497	377						Untertest2.avi	0	880	547	72	111	424	265	100	0	Content		425	266	25538521	601388757
25555	11:34:36.980	00:00:25.555	1534	463,9962	403,6914	0,5635375	0,5071704	687,3969	2,480025	0	492,2802	320,3461	0,3992335	0,5003445	683,2178	2,354959	0	17	478	362						Untertest2.avi	0	880	547	72	111	424	265	100	0	Content		406	251	25555145	601405381
25572	11:34:36.997	00:00:25.571	1535	507,6602	401,4833	0,5634092	0,5071468	687,3806	2,34926	0	512,3057	333,5532	0,399063	0,5004124	683,2421	2,272924	0	17	510	368						Untertest2.avi	0	880	547	72	111	424	265	100	0	Content		438	257	25571893	601422129
25589	11:34:37.014	00:00:25.588	1536	519,5297	334,4281	0,5632343	0,5070842	687,4289	2,293303	0	499,059	417,7912	0,3988838	0,5007714	683,2421	2,485096	0	18	509	376						Untertest2.avi	0	880	547	72	111	430	201	100	0	Content		437	265	25588516	601438752
25605	11:34:37.030	00:00:25.605	1537	508,4892	243,0453	0,5624658	0,5074812	692,7174	2,036007	0	490,6516	308,1711	0,3990254	0,5002267	686,322	2,247888	0	18	500	276						Untertest2.avi	0	880	547	72	111	430	201	100	0	Content		428	165	25605138	601455374
25622	11:34:37.047	00:00:25.621	1538	513,5258	214,4812	0,5629136	0,5070695	687,2418	1,956492	0	490,6516	308,1711	0,3985283	0,5006413	683,1912	2,247888	0	18	502	261						Untertest2.avi	0	880	547	72	111	430	201	100	0	Content		430	150	25621761	601471997
25639	11:34:37.064	00:00:25.638	1539	-1024	-768	-1	-1	-1	-1	4	-1024	-768	-1	-1	-1	-1	4	18	0	0						Untertest2.avi	0	880	547	72	111	430	201	100	0	Content		-72	-111	25638508	601488744
25655	11:34:37.080	00:00:25.655	1540	517,2292	345,4422	0,5626638	0,506993	687,1425	2,309199	0	482,9235	359,386	0,3982616	0,5007033	683,1334	2,374985	0	18	500	352						Untertest2.avi	0	880	547	72	111	430	201	100	0	Content		428	241	25655132	601505368
25672	11:34:37.097	00:00:25.671	1541	518,7006	264,4104	0,5625898	0,5069523	687,0654	2,217083	0	513,617	360,3875	0,3981745	0,5006965	682,9583	2,240362	0	18	516	312						Untertest2.avi	0	880	547	72	111	430	201	100	0	Content		444	201	25671757	601521993
25688	11:34:37.113	00:00:25.688	1542	514,8236	354,3127	0,5625259	0,5068808	686,9807	2,320913	0	502,155	346,3146	0,3981181	0,5006535	682,933	2,327372	0	19	508	350						Untertest2.avi	0	880	547	72	111	427	261	933	0	Content		436	239	25688380	601538616
25705	11:34:37.130	00:00:25.705	1543	497,9511	369,9993	0,5624559	0,5068274	686,8992	2,412021	0	498,97	350,7073	0,398043	0,5006671	682,9722	2,327176	0	19	498	360						Untertest2.avi	0	880	547	72	111	427	261	933	0	Content		426	249	25705130	601555366
25722	11:34:37.147	00:00:25.721	1544	501,4266	382,6869	0,5623891	0,5067945	687,0724	2,433882	0	486,8348	366,7252	0,3979516	0,5007132	682,986	2,314348	0	19	494	375						Untertest2.avi	0	880	547	72	111	427	261	933	0	Content		422	264	25721753	601571989
25738	11:34:37.163	00:00:25.738	1545	525,1057	345,9332	0,562304	0,5067602	687,0253	2,342583	0	491,4735	388,8815	0,3978326	0,5007643	682,9299	2,359798	0	19	508	367						Untertest2.avi	0	880	547	72	111	427	261	933	0	Content		436	256	25738375	601588611
25755	11:34:37.180	00:00:25.755	1546	504,778	393,056	0,562178	0,5066972	686,9297	2,436595	0	500,3669	367,3193	0,3977095	0,5008024	682,7883	2,329557	0	19	503	380						Untertest2.avi	0	880	547	72	111	427	261	933	0	Content		431	269	25755001	601605237
25772	11:34:37.197	00:00:25.771	1547	478,3328	469,9243	0,5620887	0,5061959	686,9261	2,625167	0	483,6528	354,7047	0,3976188	0,5008204	682,6833	2,36346	0	19	481	412						Untertest2.avi	0	880	547	72	111	427	261	933	0	Content		409	301	25771750	601621986
25788	11:34:37.213	00:00:25.788	1548	524,8061	347,4294	0,5620155	0,5065513	686,7615	2,290659	0	494,7434	354,0361	0,3975469	0,5008835	682,8005	2,314056	0	19	510	351						Untertest2.avi	0	880	547	72	111	427	261	933	0	Content		438	240	25788372	601638608
25805	11:34:37.230	00:00:25.804	1549	517,2207	310,7917	0,562001	0,5065963	686,7726	2,293129	0	498,73	405,5015	0,3975206	0,5009769	682,8008	2,351323	0	19	508	358						Untertest2.avi	0	880	547	72	111	427	261	933	0	Content		436	247	25804996	601655232
25822	11:34:37.247	00:00:25.821	1550	522,799	315,1136	0,5620271	0,5066938	686,6854	2,246263	0	490,8925	347,0097	0,3975354	0,5010525	682,7477	2,378321	0	19	507	331						Untertest2.avi	0	880	547	72	111	427	261	933	0	Content		435	220	25821622	601671858
25838	11:34:37.263	00:00:25.838	1551	509,5381	358,5438	0,5620992	0,5067773	686,6995	2,336474	0	503,6173	361,8466	0,397623	0,5010913	682,6638	2,350048	0	19	507	360						Untertest2.avi	0	880	547	72	111	427	261	933	0	Content		435	249	25838366	601688602
25855	11:34:37.280	00:00:25.854	1552	475,6099	362,8377	0,5622188	0,5068521	686,8198	2,415843	0	495,3055	369,1147	0,3977135	0,5011029	682,7163	2,399947	0	19	485	366						Untertest2.avi	0	880	547	72	111	427	261	933	0	Content		413	255	25854991	601705227
25872	11:34:37.297	00:00:25.871	1553	500,2092	364,7671	0,5623572	0,5068989	686,9089	2,454028	0	507,8116	347,146	0,397848	0,5011111	682,9025	2,32644	0	19	504	356						Untertest2.avi	0	880	547	72	111	427	261	933	0	Content		432	245	25871615	601721851
25888	11:34:37.313	00:00:25.888	1554	500,7754	398,7289	0,5624871	0,5069635	686,8495	2,452364	0	486,4016	366,3502	0,3980094	0,5011129	682,8264	2,406552	0	19	494	383						Untertest2.avi	0	880	547	72	111	427	261	933	0	Content		422	272	25888239	601738475
25905	11:34:37.330	00:00:25.904	1555	505,4491	368,8494	0,562605	0,5070144	686,8405	2,367563	0	505,1915	374,4963	0,3981421	0,5014801	682,8264	2,331191	0	19	505	372						Untertest2.avi	0	880	547	72	111	427	261	933	0	Content		433	261	25904988	601755224
25922	11:34:37.347	00:00:25.921	1556	491,0899	429,4543	0,5626814	0,506997	686,96	2,530899	0	501,892	364,0924	0,3982339	0,5010731	682,7903	2,40352	0	19	496	397						Untertest2.avi	0	880	547	72	111	427	261	933	0	Content		424	286	25921611	601771847
25938	11:34:37.363	00:00:25.938	1557	517,7135	349,4871	0,5628293	0,5070277	687,0623	2,373311	0	503,9893	379,3518	0,3983749	0,5010604	682,9927	2,488291	0	19	511	364						Untertest2.avi	0	880	547	72	111	427	261	933	0	Content		439	253	25938236	601788472
25955	11:34:37.380	00:00:25.954	1558	523,7603	359,5596	0,5629376	0,5071033	687,092	2,458416	0	503,5002	359,2817	0,398509	0,5010223	682,9863	2,391832	0	19	514	359						Untertest2.avi	0	880	547	72	111	427	261	933	0	Content		442	248	25954985	601805221
25972	11:34:37.397	00:00:25.971	1559	474,5916	421,4261	0,5630286	0,5071292	687,1511	2,619052	0	496,8537	360,5849	0,3986347	0,5006781	682,9863	2,407218	0	19	486	391						Untertest2.avi	0	880	547	72	111	427	261	933	0	Content		414	280	25971605	601821841
25988	11:34:37.413	00:00:25.988	1560	505,9886	371,3393	0,563107	0,5074937	687,1511	2,478822	0	491,0321	381,4491	0,3987171	0,5010626	682,9795	2,471609	0	19	499	376						Untertest2.avi	0	880	547	72	111	427	261	933	0	Content		427	265	25988229	601838465
26005	11:34:37.430	00:00:26.004	1561	502,2681	424,5651	0,563207	0,5071782	687,2915	2,625578	0	510,4338	404,9983	0,398795	0,5010706	683,1639	2,4562	0	19	506	415						Untertest2.avi	0	880	547	72	111	427	261	933	0	Content		434	304	26004852	601855088
26022	11:34:37.447	00:00:26.021	1562	496,1243	404,5684	0,5632686	0,507174	687,429	2,593284	0	513,8602	332,2206	0,3988719	0,5014319	683,164	2,367131	0	19	505	368						Untertest2.avi	0	880	547	72	111	427	261	933	0	Content		433	257	26021599	601871835
26038	11:34:37.463	00:00:26.038	1563	502,7171	386,3021	0,5633186	0,5071668	687,4673	2,547204	0	458,7769	414,8476	0,3989329	0,5014281	683,164	2,675198	0	19	481	401						Untertest2.avi	0	880	547	72	111	427	261	933	0	Content		409	290	26038224	601888460
26055	11:34:37.480	00:00:26.054	1564	507,2378	354,2484	0,5633729	0,5071651	687,5574	2,526227	0	502,3973	386,0359	0,3989928	0,5010741	683,3003	2,578747	0	19	505	370						Untertest2.avi	0	880	547	72	111	427	261	933	0	Content		433	259	26054849	601905085
26071	11:34:37.496	00:00:26.071	1565	482,8494	364,8297	0,5634348	0,5071767	687,4628	2,546913	0	523,1309	359,0102	0,3990638	0,5007562	683,3004	2,510339	0	19	503	362						Untertest2.avi	0	880	547	72	111	427	261	933	0	Content		431	251	26071472	601921708
26088	11:34:37.513	00:00:26.088	1566	497,0909	400,7489	0,5635004	0,5071676	687,556	2,597277	0	517,7948	332,424	0,3991339	0,5011221	683,428	2,499768	0	19	507	367						Untertest2.avi	0	880	547	72	111	427	261	933	0	Content		435	256	26088221	601938457
26105	11:34:37.530	00:00:26.104	1567	496,5271	420,9379	0,5635549	0,5071633	687,5734	2,681567	0	506,2628	369,4371	0,3992121	0,501102	683,3603	2,563669	0	19	501	395						Untertest2.avi	0	880	547	72	111	427	261	933	0	Content		429	284	26104845	601955081
26121	11:34:37.546	00:00:26.121	1568	503,8465	379,0684	0,5636277	0,5071477	687,7332	2,604726	0	486,5991	352,4037	0,3992778	0,5010978	683,5674	2,584858	0	19	495	366						Untertest2.avi	0	880	547	72	111	427	261	933	0	Content		423	255	26121466	601971702
26138	11:34:37.563	00:00:26.138	1569	515,1471	387,703	0,5636815	0,5071415	687,8242	2,596781	0	524,0623	351,1053	0,3993322	0,5010815	683,571	2,576287	0	19	520	369						Untertest2.avi	0	880	547	72	111	427	261	933	0	Content		448	258	26138091	601988327
26155	11:34:37.580	00:00:26.154	1570	510,7234	418,9626	0,5637367	0,5071448	687,8778	2,693749	0	526,6528	322,9998	0,3993982	0,5014412	683,571	2,605156	0	19	519	371						Untertest2.avi	0	880	547	72	111	427	261	933	0	Content		447	260	26154839	602005075
26171	11:34:37.596	00:00:26.171	1571	493,761	401,1786	0,5638072	0,5071841	687,9069	2,733073	0	478,3732	379,5935	0,3994694	0,5014442	683,571	2,737329	0	19	486	390						Untertest2.avi	0	880	547	72	111	427	261	933	0	Content		414	279	26171463	602021699
26188	11:34:37.613	00:00:26.188	1572	493,6824	417,3073	0,5638676	0,507184	687,9061	2,742291	0	503,3657	374,687	0,3995206	0,5007292	683,571	2,708105	0	19	499	396						Untertest2.avi	0	880	547	72	111	427	261	933	0	Content		427	285	26188086	602038322
26205	11:34:37.630	00:00:26.204	1573	537,8021	367,0786	0,5639386	0,5071667	687,7931	2,623552	0	496,1257	379,4611	0,3996232	0,5010955	683,7337	2,706262	0	19	517	373						Untertest2.avi	0	880	547	72	111	427	261	933	0	Content		445	262	26204710	602054946
26221	11:34:37.646	00:00:26.221	1574	519,2472	394,8555	0,564028	0,5071221	687,8716	2,716203	0	502,506	389,4263	0,3997402	0,5010614	683,6873	2,690743	0	19	511	392						Untertest2.avi	0	880	547	72	111	427	261	933	0	Content		439	281	26221460	602071696
26238	11:34:37.663	00:00:26.238	1575	499,1002	398,16	0,5641225	0,5071149	687,9628	2,750102	0	496,1057	389,0605	0,3998412	0,5010297	683,7642	2,78633	0	19	498	394						Untertest2.avi	0	880	547	72	111	427	261	933	0	Content		426	283	26238082	602088318
26255	11:34:37.680	00:00:26.254	1576	491,8599	390,909	0,5642486	0,5071583	688,0529	2,732634	0	511,0442	370,1158	0,3999308	0,5010315	683,809	2,683317	0	19	501	381						Untertest2.avi	0	880	547	72	111	427	261	933	0	Content		429	270	26254706	602104942
26271	11:34:37.696	00:00:26.271	1577	492,6787	397,2536	0,5643422	0,5071876	688,0508	2,780541	0	482,1909	365,2981	0,4000432	0,5006711	683,8091	2,699642	0	19	487	381						Untertest2.avi	0	880	547	72	111	427	261	933	0	Content		415	270	26271330	602121566
26288	11:34:37.713	00:00:26.288	1578	507,4091	399,8645	0,564428	0,5071492	687,9955	2,792902	0	511,8851	371,7852	0,4001371	0,5009964	683,7466	2,767382	0	19	510	386						Untertest2.avi	0	880	547	72	111	427	261	933	0	Content		438	275	26288080	602138316
26305	11:34:37.730	00:00:26.304	1579	506,0525	384,8769	0,5645454	0,5071046	687,9922	2,728055	0	482,1761	404,9189	0,4002479	0,5013338	683,7466	2,839525	0	19	494	395						Untertest2.avi	0	880	547	72	111	427	261	933	0	Content		422	284	26304704	602154940
26321	11:34:37.746	00:00:26.321	1580	488,1126	420,5587	0,5646464	0,5070621	688,063	2,858293	0	498,7439	385,282	0,4003176	0,5009456	683,7542	2,784479	0	19	493	403						Untertest2.avi	0	880	547	72	111	427	261	933	0	Content		421	292	26321326	602171562
26338	11:34:37.763	00:00:26.337	1581	490,8381	377,5199	0,5647804	0,5068178	688,0903	2,790885	0	469,6727	368,3664	0,4004676	0,5006613	683,7906	2,842035	0	19	480	373						Untertest2.avi	0	880	547	72	111	427	261	933	0	Content		408	262	26337951	602188187
26355	11:34:37.780	00:00:26.354	1582	493,598	333,8691	0,5648459	0,506644	687,9833	2,777071	0	490,7134	345,8839	0,4005977	0,5004956	683,7673	2,802975	0	19	492	340						Untertest2.avi	0	880	547	72	111	427	261	933	0	Content		420	229	26354697	602204933
26371	11:34:37.796	00:00:26.371	1583	503,8051	313,5832	0,5649553	0,5066922	687,7652	2,753722	0	509,6666	326,2046	0,4006479	0,5004834	683,6392	2,761804	0	19	507	320						Untertest2.avi	0	880	547	72	111	427	261	933	0	Content		435	209	26371322	602221558
26388	11:34:37.813	00:00:26.387	1584	485,6199	363,1519	0,56508	0,5066679	687,9675	2,790459	0	504,2218	337,1914	0,4007488	0,5004342	683,6363	2,761735	0	19	495	350						Untertest2.avi	0	880	547	72	111	427	261	933	0	Content		423	239	26387944	602238180
26405	11:34:37.830	00:00:26.404	1585	478,0602	412,9527	0,5652093	0,506734	687,9879	2,925646	0	498,3534	340,2845	0,4008391	0,5004738	683,7341	2,836071	0	19	488	377						Untertest2.avi	0	880	547	72	111	427	261	933	0	Content		416	266	26404566	602254802
26421	11:34:37.846	00:00:26.421	1586	487,6103	371,2298	0,565314	0,5068222	687,9843	2,833684	0	486,6877	347,2666	0,4009418	0,5002069	683,7341	2,893386	0	19	487	359						Untertest2.avi	0	880	547	72	111	427	261	933	0	Content		415	248	26421317	602271553
26438	11:34:37.863	00:00:26.437	1587	497,3026	356,8334	0,565387	0,5068803	687,8841	2,823416	0	485,551	368,5786	0,4010116	0,5006227	683,6507	2,905053	0	19	491	363						Untertest2.avi	0	880	547	72	111	427	261	933	0	Content		419	252	26437944	602288180
26455	11:34:37.880	00:00:26.454	1588	471,632	390,6923	0,5654538	0,5069103	687,8216	2,859614	0	484,1696	366,7272	0,4010632	0,5005971	683,6089	2,859848	0	19	478	379						Untertest2.avi	0	880	547	72	111	427	261	933	0	Content		406	268	26454564	602304800
26471	11:34:37.896	00:00:26.471	1589	494,9511	335,2178	0,5655042	0,5068886	687,8728	2,844669	0	481,6649	339,831	0,4011007	0,5005067	683,5845	2,944669	0	19	488	338						Untertest2.avi	0	880	547	72	111	427	261	933	0	Content		416	227	26471190	602321426
26488	11:34:37.913	00:00:26.487	1590	517,8709	334,5485	0,5655295	0,5063936	687,8696	2,777272	0	482,0784	361,1128	0,4011221	0,500421	683,5881	2,81519	0	19	500	348						Untertest2.avi	0	880	547	72	111	427	261	933	0	Content		428	237	26487938	602338174
26505	11:34:37.930	00:00:26.504	1591	469,5434	419,4242	0,5655238	0,5067465	687,8157	2,901325	0	497,1373	335,0676	0,4011104	0,5003126	683,5918	2,757509	0	19	483	377						Untertest2.avi	0	880	547	72	111	427	261	933	0	Content		411	266	26504560	602354796
26521	11:34:37.946	00:00:26.521	1592	511,5441	343,7607	0,5655147	0,5062725	687,8125	2,756817	0	485,5024	345,2828	0,4010907	0,5001757	683,5731	2,830763	0	19	499	345						Untertest2.avi	0	880	547	72	111	427	261	933	0	Content		427	234	26521184	602371420
26538	11:34:37.963	00:00:26.537	1593	482,6367	376,1196	0,5654871	0,5065629	687,7433	2,830393	0	488,7858	326,4832	0,4010505	0,4999849	683,6017	2,791533	0	19	486	351						Untertest2.avi	0	880	547	72	111	427	261	933	0	Content		414	240	26537809	602388045
26555	11:34:37.980	00:00:26.554	1594	472,1912	432,2031	0,5654345	0,5064408	687,875	3,001357	0	474,4117	392,188	0,4010091	0,4998767	683,6282	2,898058	0	19	473	412						Untertest2.avi	0	880	547	72	111	427	261	933	0	Content		401	301	26554554	602404790
26571	11:34:37.996	00:00:26.571	1595	474,313	383,2228	0,5653703	0,5063859	687,9644	2,829103	0	474,7535	358,8302	0,4009503	0,5000727	683,6282	2,867764	0	19	475	371						Untertest2.avi	0	880	547	72	111	427	261	933	0	Content		403	260	26571179	602421415
26588	11:34:38.013	00:00:26.587	1596	478,8506	400,2661	0,5652598	0,5061722	688,1124	2,863858	0	467,5505	366,0537	0,4008478	0,4996139	683,7866	2,860778	0	19	473	383						Untertest2.avi	0	880	547	72	111	427	261	933	0	Content		401	272	26587804	602438040
26604	11:34:38.029	00:00:26.604	1597	448,8008	449,9385	0,5650499	0,5061684	688,1124	2,948644	0	495,7255	369,9811	0,4008078	0,4992259	683,9341	2,817664	0	19	472	410						Untertest2.avi	0	880	547	72	111	427	261	933	0	Content		400	299	26604425	602454661
26621	11:34:38.046	00:00:26.621	1598	513,6619	378,676	0,5647812	0,5052162	688,2381	2,807412	0	502,1104	365,8937	0,4006498	0,498816	684,0058	2,872473	0	20	508	372						Untertest2.avi	0	880	547	72	111	545	232	117	0	Content		436	261	26621174	602471410
26638	11:34:38.063	00:00:26.637	1599	521,5462	370,9095	0,5643563	0,5044634	688,2461	2,761379	0	678,3267	295,5478	0,4003444	0,4982479	684,2295	2,263585	0	20	600	333						Untertest2.avi	0	880	547	72	111	545	232	117	0	Content		528	222	26637797	602488033
26654	11:34:38.079	00:00:26.654	1600	-1024	-768	-1	-1	-1	-1	4	617,0881	329,1713	0,4001404	0,4981612	684,2296	2,323862	0	20	617	329						Untertest2.avi	0	880	547	72	111	545	232	117	0	Content		545	218	26654422	602504658
26671	11:34:38.096	00:00:26.671	1601	-1024	-768	-1	-1	-1	-1	4	-1024	-768	-1	-1	-1	-1	4	20	0	0						Untertest2.avi	0	880	547	72	111	545	232	117	0	Content		-72	-111	26671171	602521407
26688	11:34:38.113	00:00:26.687	1602	-1024	-768	-1	-1	-1	-1	4	-1024	-768	-1	-1	-1	-1	4	20	0	0						Untertest2.avi	0	880	547	72	111	545	232	117	0	Content		-72	-111	26687792	602538028
26704	11:34:38.129	00:00:26.704	1603	-1024	-768	-1	-1	-1	-1	4	647,1705	439,0321	0,3992468	0,4981813	684,2296	2,096931	0	20	647	439						Untertest2.avi	0	880	547	72	111	545	232	117	0	Content		575	328	26704418	602554654
26721	11:34:38.146	00:00:26.721	1604	679,9308	346,8336	0,5632699	0,5043401	688,2461	2,097731	0	642,4312	338,4463	0,398903	0,497906	684,2737	2,472167	0	20	661	343						Untertest2.avi	0	880	547	72	111	545	232	117	0	Content		589	232	26721043	602571279
26738	11:34:38.163	00:00:26.737	1605	498,8864	463,6693	0,5630291	0,5042126	688,3253	2,841632	0	499,65	357,5795	0,3986208	0,4977356	684,2737	2,953818	0	21	499	411						Untertest2.avi	0	880	547	72	111	428	237	5130	0	Content		427	300	26737787	602588023
26754	11:34:38.179	00:00:26.754	1606	490,9235	283,9771	0,562828	0,5044562	688,219	2,636951	0	546,3423	314,8111	0,399071	0,4978778	691,0358	2,905728	0	21	519	299						Untertest2.avi	0	880	547	72	111	428	237	5130	0	Content		447	188	26754412	602604648
[truncated: 2,024 more rows]
