# Supplementary material for: Gaze Duration Biases for Colours in Combination with Dissonant and Consonant Sounds: A Comparative Eye-Tracking Study with Orangutans
Source: PLoS One. 2015 Oct 14;10(10):e0139894. doi: 10.1371/journal.pone.0139894 (PMC4605782; doi:10.1371/journal.pone.0139894)
Supplement: S1 Data — (ZIP) [file pone.0139894.s004.zip › Plos ColourSound Data/Apes/Farben_Musik_U2_2/Rec 11/Rec 11-All-Data.tsv]

System Properties:
Operating System:	Microsoft Windows NT 6.1.7601 Service Pack 1
System User Name:	tobiiadmin
Machine Name:	LOE7690LAP
Data properties:
Recording name:	Rec 11
Recording date:	21.11.2013
Recording time:	12:15:43
Recording resolution:	1024 x 768
Export date:	09.03.2014
Export time:	12:20:07
Participant:	Kai_VP4
Filter settings:
Eye: Average
Validity: Normal
Fixation filter: Tobii fixation filter
Velocity threshold: 35
Distance threshold: 35
Timestamp	DateTimeStamp	DateTimeStampStartOffset	Number	GazePointXLeft	GazePointYLeft	CamXLeft	CamYLeft	DistanceLeft	PupilLeft	ValidityLeft	GazePointXRight	GazePointYRight	CamXRight	CamYRight	DistanceRight	PupilRight	ValidityRight	FixationIndex	GazePointX	GazePointY	Event	EventKey	Data1	Data2	Descriptor	StimuliName	StimuliID	MediaWidth	MediaHeight	MediaPosX	MediaPosY	MappedFixationPointX	MappedFixationPointY	FixationDuration	AoiIds	AoiNames	WebGroupImage	MappedGazeDataPointX	MappedGazeDataPointY	MicroSecondTimestamp	AbsoluteMicroSecondTimestamp
12	12:15:43.255	00:00:00.012	0	510,6249	300,4156	0,587668	0,4793286	655,8798	3,5955	0	514,2559	287,3583	0,4199383	0,4785277	651,3975	3,265309	0	0	512	294						No media	0	1024	768	0	0	515	305	462	0	Content		512	294	12500	3067595592
29	12:15:43.272	00:00:00.029	1	-1024	-768	-1	-1	-1	-1	4	-1024	-768	-1	-1	-1	-1	4	0	0	0						No media	0	1024	768	0	0	515	305	462	0	Content		0	0	29124	3067612216
46	12:15:43.289	00:00:00.045	2	-1024	-768	-1	-1	-1	-1	4	-1024	-768	-1	-1	-1	-1	4	0	0	0						No media	0	1024	768	0	0	515	305	462	0	Content		0	0	45748	3067628840
62	12:15:43.305	00:00:00.062	3	-1024	-768	-1	-1	-1	-1	4	-1024	-768	-1	-1	-1	-1	4	0	0	0						No media	0	1024	768	0	0	515	305	462	0	Content		0	0	62417	3067645509
79	12:15:43.322	00:00:00.079	4	509,0619	302,3206	0,5858224	0,4776469	656,2935	3,631449	0	516,5939	307,0786	0,4182999	0,4786929	653,4813	3,313948	0	0	513	305						No media	0	1024	768	0	0	515	305	462	0	Content		513	305	79120	3067662212
96	12:15:43.339	00:00:00.095	5	511,0626	298,3648	0,5855861	0,4772189	656,7078	3,623842	0	518,8464	314,8924	0,4180945	0,478601	653,4052	3,313221	0	0	515	307						No media	0	1024	768	0	0	515	305	462	0	Content		515	307	95743	3067678835
112	12:15:43.355	00:00:00.112	6	507,6017	307,3453	0,5854086	0,4768219	656,799	3,648486	0	515,2886	313,0123	0,4179506	0,4784775	653,7233	3,313256	0	0	511	310						No media	0	1024	768	0	0	515	305	462	0	Content		511	310	112369	3067695461
129	12:15:43.372	00:00:00.128	7	509,8662	299,8412	0,5853295	0,4764875	656,8843	3,618939	0	516,4358	295,2216	0,4178707	0,4783926	654,0416	3,274082	0	0	513	298						No media	0	1024	768	0	0	515	305	462	0	Content		513	298	128993	3067712085
146	12:15:43.389	00:00:00.145	8	509,7383	303,0432	0,5853121	0,476161	657,1608	3,623762	0	512,816	311,226	0,4178714	0,4783594	654,131	3,284132	0	0	511	307						No media	0	1024	768	0	0	515	305	462	0	Content		511	307	145743	3067728835
162	12:15:43.405	00:00:00.162	9	516,6313	300,711	0,5853863	0,4758908	657,3514	3,636688	0	519,2855	313,8248	0,417932	0,4782322	654,1634	3,287618	0	0	518	307						No media	0	1024	768	0	0	515	305	462	0	Content		518	307	162366	3067745458
179	12:15:43.422	00:00:00.178	10	516,4396	302,2334	0,5854642	0,4755674	657,4705	3,633572	0	515,2278	306,6538	0,4180507	0,4781183	654,3566	3,282429	0	0	516	304						No media	0	1024	768	0	0	515	305	462	0	Content		516	304	178992	3067762084
196	12:15:43.439	00:00:00.195	11	510,2536	307,0643	0,585572	0,4753089	657,5828	3,60742	0	524,0567	306,1546	0,4182491	0,4779398	654,5541	3,267461	0	0	517	307						No media	0	1024	768	0	0	515	305	462	0	Content		517	307	195617	3067778709
212	12:15:43.455	00:00:00.212	12	517,7174	296,0785	0,5857822	0,4751777	658,0297	3,61769	0	519,7554	309,7241	0,4184265	0,4778042	654,7169	3,254084	0	0	519	303						No media	0	1024	768	0	0	515	305	462	0	Content		519	303	212371	3067795463
229	12:15:43.472	00:00:00.229	13	510,3831	296,7676	0,5859998	0,4751691	657,9178	3,612881	0	521,2506	316,2806	0,4187437	0,4777727	654,751	3,276005	0	0	516	307						No media	0	1024	768	0	0	515	305	462	0	Content		516	307	229005	3067812097
246	12:15:43.489	00:00:00.245	14	514,5209	304,2621	0,5862845	0,4752236	658,4026	3,603696	0	514,9728	316,6249	0,4190187	0,4777786	655,113	3,247493	0	0	515	310						No media	0	1024	768	0	0	515	305	462	0	Content		515	310	245619	3067828711
262	12:15:43.505	00:00:00.262	15	512,1519	298,9265	0,5865386	0,4753528	658,3564	3,587847	0	516,3971	312,2642	0,4193726	0,4778917	655,1141	3,230992	0	0	514	306						No media	0	1024	768	0	0	515	305	462	0	Content		514	306	262244	3067845336
279	12:15:43.522	00:00:00.278	16	516,0294	308,3774	0,5868525	0,475544	658,5854	3,618751	0	518,8949	314,0119	0,4196985	0,4781057	655,3184	3,251016	0	0	517	311						No media	0	1024	768	0	0	515	305	462	0	Content		517	311	278993	3067862085
296	12:15:43.539	00:00:00.295	17	512,4536	301,8844	0,5871539	0,475705	658,6981	3,596641	0	517,8214	307,3449	0,4200181	0,4782406	655,668	3,252833	0	0	515	305						No media	0	1024	768	0	0	515	305	462	0	Content		515	305	295615	3067878707
312	12:15:43.555	00:00:00.312	18	515,6311	303,407	0,587384	0,4758415	658,8715	3,594096	0	524,2144	302,4401	0,4203384	0,4783748	655,4899	3,239749	0	0	520	303						No media	0	1024	768	0	0	515	305	462	0	Content		520	303	312255	3067895347
329	12:15:43.572	00:00:00.328	19	514,5334	303,0791	0,5876439	0,4759038	659,1796	3,583173	0	519,721	314,7136	0,4205661	0,478396	655,8841	3,253733	0	0	517	309						No media	0	1024	768	0	0	515	305	462	0	Content		517	309	328868	3067911960
346	12:15:43.589	00:00:00.345	20	512,7073	300,8695	0,5878215	0,4758947	659,2106	3,580429	0	522,4367	304,4916	0,4208312	0,4783681	655,8157	3,223851	0	0	518	303						No media	0	1024	768	0	0	515	305	462	0	Content		518	303	345532	3067928624
362	12:15:43.605	00:00:00.362	21	515,6219	300,3999	0,5879641	0,4757611	659,4474	3,558188	0	517,1464	308,15	0,4209957	0,4783034	656,0547	3,23743	0	0	516	304						No media	0	1024	768	0	0	515	305	462	0	Content		516	304	362154	3067945246
379	12:15:43.622	00:00:00.378	22	515,409	306,7854	0,5880975	0,4756103	659,7435	3,561223	0	510,1853	300,9516	0,421097	0,478195	656,2148	3,210317	0	0	513	304						No media	0	1024	768	0	0	515	305	462	0	Content		513	304	378775	3067961867
395	12:15:43.638	00:00:00.395	23	518,9227	301,5631	0,5881625	0,4753916	659,9003	3,55405	0	513,379	306,6765	0,4212037	0,4781017	656,3283	3,224816	0	0	516	304						No media	0	1024	768	0	0	515	305	462	0	Content		516	304	395397	3067978489
412	12:15:43.655	00:00:00.412	24	518,8534	303,1307	0,5881671	0,4751902	660,0624	3,567129	0	516,0235	301,0036	0,4212345	0,4780114	656,5081	3,214076	0	0	517	302						No media	0	1024	768	0	0	515	305	462	0	Content		517	302	412142	3067995234
429	12:15:43.672	00:00:00.428	25	519,0202	305,7212	0,5881373	0,4748791	660,3444	3,548881	0	523,2889	304,6075	0,4211279	0,4780393	656,7616	3,194556	0	0	521	305						No media	0	1024	768	0	0	515	305	462	0	Content		521	305	428765	3068011857
439	12:15:43.682																				MovieStart	128	0	0	Untertest2.avi
445	12:15:43.688	00:00:00.445	26	517,0657	356,4791	0,5878911	0,474412	660,5557	3,31724	0	518,7772	337,5877	0,4210037	0,4781205	656,7897	2,982476	0	0	518	347						Untertest2.avi	0	880	547	72	111	443	194	462	0	Content		446	236	445388	3068028480
462	12:15:43.705	00:00:00.462	27	-1024	-768	-1	-1	-1	-1	4	-1024	-768	-1	-1	-1	-1	4		0	0						Untertest2.avi	0	880	547	72	111				0	Content		-72	-111	462009	3068045101
479	12:15:43.722	00:00:00.478	28	-1024	-768	-1	-1	-1	-1	4	-1024	-768	-1	-1	-1	-1	4		0	0						Untertest2.avi	0	880	547	72	111				0	Content		-72	-111	478753	3068061845
495	12:15:43.738	00:00:00.495	29	-1024	-768	-1	-1	-1	-1	4	-1024	-768	-1	-1	-1	-1	4		0	0						Untertest2.avi	0	880	547	72	111				0	Content		-72	-111	495374	3068078466
512	12:15:43.755	00:00:00.511	30	-1024	-768	-1	-1	-1	-1	4	-1024	-768	-1	-1	-1	-1	4		0	0						Untertest2.avi	0	880	547	72	111				0	Content		-72	-111	511993	3068095085
529	12:15:43.772	00:00:00.528	31	-1024	-768	-1	-1	-1	-1	4	-1024	-768	-1	-1	-1	-1	4		0	0						Untertest2.avi	0	880	547	72	111				0	Content		-72	-111	528613	3068111705
545	12:15:43.788	00:00:00.545	32	-1024	-768	-1	-1	-1	-1	4	-1024	-768	-1	-1	-1	-1	4		0	0						Untertest2.avi	0	880	547	72	111				0	Content		-72	-111	545361	3068128453
562	12:15:43.805	00:00:00.561	33	-1024	-768	-1	-1	-1	-1	4	-1024	-768	-1	-1	-1	-1	4		0	0						Untertest2.avi	0	880	547	72	111				0	Content		-72	-111	561984	3068145076
579	12:15:43.822	00:00:00.578	34	-1024	-768	-1	-1	-1	-1	4	-1024	-768	-1	-1	-1	-1	4		0	0						Untertest2.avi	0	880	547	72	111				0	Content		-72	-111	578605	3068161697
595	12:15:43.838	00:00:00.595	35	-1024	-768	-1	-1	-1	-1	4	-1024	-768	-1	-1	-1	-1	4		0	0						Untertest2.avi	0	880	547	72	111				0	Content		-72	-111	595288	3068178380
612	12:15:43.855	00:00:00.611	36	-1024	-768	-1	-1	-1	-1	4	-1024	-768	-1	-1	-1	-1	4		0	0						Untertest2.avi	0	880	547	72	111				0	Content		-72	-111	611954	3068195046
629	12:15:43.872	00:00:00.628	37	-1024	-768	-1	-1	-1	-1	4	-1024	-768	-1	-1	-1	-1	4		0	0						Untertest2.avi	0	880	547	72	111				0	Content		-72	-111	628586	3068211678
645	12:15:43.888	00:00:00.645	38	-1024	-768	-1	-1	-1	-1	4	-1024	-768	-1	-1	-1	-1	4		0	0						Untertest2.avi	0	880	547	72	111				0	Content		-72	-111	645252	3068228344
662	12:15:43.905	00:00:00.661	39	-1024	-768	-1	-1	-1	-1	4	-1024	-768	-1	-1	-1	-1	4		0	0						Untertest2.avi	0	880	547	72	111				0	Content		-72	-111	661903	3068244995
679	12:15:43.922	00:00:00.678	40	-1024	-768	-1	-1	-1	-1	4	-1024	-768	-1	-1	-1	-1	4		0	0						Untertest2.avi	0	880	547	72	111				0	Content		-72	-111	678569	3068261661
695	12:15:43.938	00:00:00.695	41	-1024	-768	-1	-1	-1	-1	4	-1024	-768	-1	-1	-1	-1	4		0	0						Untertest2.avi	0	880	547	72	111				0	Content		-72	-111	695235	3068278327
712	12:15:43.955	00:00:00.711	42	-1024	-768	-1	-1	-1	-1	4	-1024	-768	-1	-1	-1	-1	4		0	0						Untertest2.avi	0	880	547	72	111				0	Content		-72	-111	711889	3068294981
729	12:15:43.972	00:00:00.728	43	-1024	-768	-1	-1	-1	-1	4	-1024	-768	-1	-1	-1	-1	4		0	0						Untertest2.avi	0	880	547	72	111				0	Content		-72	-111	728555	3068311647
745	12:15:43.988	00:00:00.745	44	-1024	-768	-1	-1	-1	-1	4	-1024	-768	-1	-1	-1	-1	4		0	0						Untertest2.avi	0	880	547	72	111				0	Content		-72	-111	745220	3068328312
762	12:15:44.005	00:00:00.761	45	-1024	-768	-1	-1	-1	-1	4	-1024	-768	-1	-1	-1	-1	4		0	0						Untertest2.avi	0	880	547	72	111				0	Content		-72	-111	761819	3068344911
778	12:15:44.021	00:00:00.778	46	-1024	-768	-1	-1	-1	-1	4	-1024	-768	-1	-1	-1	-1	4		0	0						Untertest2.avi	0	880	547	72	111				0	Content		-72	-111	778438	3068361530
795	12:15:44.038	00:00:00.795	47	-1024	-768	-1	-1	-1	-1	4	-1024	-768	-1	-1	-1	-1	4		0	0						Untertest2.avi	0	880	547	72	111				0	Content		-72	-111	795124	3068378216
812	12:15:44.055	00:00:00.811	48	-1024	-768	-1	-1	-1	-1	4	-1024	-768	-1	-1	-1	-1	4		0	0						Untertest2.avi	0	880	547	72	111				0	Content		-72	-111	811789	3068394881
828	12:15:44.071	00:00:00.828	49	-1024	-768	-1	-1	-1	-1	4	-1024	-768	-1	-1	-1	-1	4		0	0						Untertest2.avi	0	880	547	72	111				0	Content		-72	-111	828423	3068411515
845	12:15:44.088	00:00:00.845	50	-1024	-768	-1	-1	-1	-1	4	-1024	-768	-1	-1	-1	-1	4		0	0						Untertest2.avi	0	880	547	72	111				0	Content		-72	-111	845088	3068428180
862	12:15:44.105	00:00:00.861	51	496,9429	337,8253	0,5868088	0,4790889	665,9337	3,825791	0	499,9772	348,5043	0,42083	0,4860249	662,6243	3,544902	0	1	498	343						Untertest2.avi	0	880	547	72	111	436	262	4330	0	Content		426	232	861801	3068444893
878	12:15:44.121	00:00:00.878	52	493,3659	343,427	0,5868353	0,4790129	666,0318	3,846976	0	508,0974	357,7589	0,420913	0,4858168	662,7375	3,576028	0	1	501	351						Untertest2.avi	0	880	547	72	111	436	262	4330	0	Content		429	240	878420	3068461512
895	12:15:44.138	00:00:00.895	53	502,5357	336,466	0,5868179	0,4789326	666,0866	3,873066	0	506,1821	346,9983	0,4209466	0,4856768	662,6831	3,604856	0	1	504	342						Untertest2.avi	0	880	547	72	111	436	262	4330	0	Content		432	231	895042	3068478134
912	12:15:44.155	00:00:00.911	54	492,8111	345,2264	0,586763	0,4784659	666,1141	3,880234	0	504,7447	343,8655	0,4209298	0,4854954	662,6961	3,616274	0	1	499	345						Untertest2.avi	0	880	547	72	111	436	262	4330	0	Content		427	234	911664	3068494756
928	12:15:44.171	00:00:00.928	55	493,5229	343,8239	0,5866467	0,4786679	666,1133	3,885364	0	499,8086	352,4259	0,4208452	0,4854	662,7375	3,641672	0	1	497	348						Untertest2.avi	0	880	547	72	111	436	262	4330	0	Content		425	237	928407	3068511499
945	12:15:44.188	00:00:00.945	56	497,1721	346,4363	0,5865071	0,4785806	666,1829	3,930112	0	506,2234	352,2285	0,42071	0,4853451	662,4948	3,647104	0	1	502	349						Untertest2.avi	0	880	547	72	111	436	262	4330	0	Content		430	238	945030	3068528122
962	12:15:44.205	00:00:00.961	57	493,4077	341,1337	0,5862765	0,478458	666,2264	3,914718	0	503,6994	358,6457	0,4204808	0,4854161	662,5198	3,662716	0	1	499	350						Untertest2.avi	0	880	547	72	111	436	262	4330	0	Content		427	239	961648	3068544740
978	12:15:44.221	00:00:00.978	58	493,6318	338,518	0,5859922	0,4783563	666,1416	3,928096	0	502,6169	349,2446	0,4201853	0,4854982	662,3506	3,675866	0	1	498	344						Untertest2.avi	0	880	547	72	111	436	262	4330	0	Content		426	233	978271	3068561363
995	12:15:44.238	00:00:00.995	59	492,7863	349,4934	0,5856827	0,4782184	665,9923	3,966609	0	499,5126	347,5082	0,4198812	0,4856058	662,5217	3,661056	0	1	496	349						Untertest2.avi	0	880	547	72	111	436	262	4330	0	Content		424	238	995017	3068578109
1012	12:15:44.255	00:00:01.011	60	499,5289	341,204	0,5853676	0,4780903	665,934	3,940329	0	503,607	355,4846	0,4195708	0,4856381	662,245	3,692842	0	1	502	348						Untertest2.avi	0	880	547	72	111	436	262	4330	0	Content		430	237	1011638	3068594730
1028	12:15:44.271	00:00:01.028	61	495,0318	347,3385	0,5850428	0,4779233	665,9849	3,929675	0	498,5757	354,0946	0,4192186	0,4856785	662,2311	3,648332	0	1	497	351						Untertest2.avi	0	880	547	72	111	436	262	4330	0	Content		425	240	1028256	3068611348
1045	12:15:44.288	00:00:01.044	62	492,5779	347,311	0,5847722	0,4778648	665,7483	3,945144	0	508,0046	359,4639	0,4189886	0,4856898	662,2391	3,64331	0	1	500	353						Untertest2.avi	0	880	547	72	111	436	262	4330	0	Content		428	242	1044878	3068627970
1062	12:15:44.305	00:00:01.061	63	496,4608	350,3246	0,584543	0,4778489	665,7203	3,934199	0	499,1092	360,5532	0,4187305	0,4857522	662,0545	3,624474	0	1	498	355						Untertest2.avi	0	880	547	72	111	436	262	4330	0	Content		426	244	1061623	3068644715
1078	12:15:44.321	00:00:01.078	64	533,5594	354,2579	0,5840567	0,4778558	665,7856	3,921717	0	541,6813	364,5108	0,4183342	0,4857909	662,2248	3,598347	0	1	538	359						Untertest2.avi	0	880	547	72	111	436	262	4330	0	Content		466	248	1078244	3068661336
1095	12:15:44.338	00:00:01.094	65	516,0779	337,136	0,5839784	0,47788	665,6368	3,859546	0	523,5469	366,2687	0,4182924	0,4858352	662,0104	3,572069	0	1	520	352						Untertest2.avi	0	880	547	72	111	436	262	4330	0	Content		448	241	1094865	3068677957
1111	12:15:44.354	00:00:01.111	66	520,5739	350,8714	0,5838991	0,4779722	665,5113	3,850897	0	518,114	360,3167	0,4181907	0,4859193	661,8096	3,529991	0	1	519	356						Untertest2.avi	0	880	547	72	111	436	262	4330	0	Content		447	245	1111485	3068694577
1128	12:15:44.371	00:00:01.128	67	521,693	354,771	0,5838314	0,4780404	665,3191	3,821493	0	525,8281	360,4533	0,4181393	0,4860106	661,7468	3,482729	0	1	524	358						Untertest2.avi	0	880	547	72	111	436	262	4330	0	Content		452	247	1128233	3068711325
1145	12:15:44.388	00:00:01.144	68	513,7473	349,1634	0,5837285	0,4781945	665,1446	3,798083	0	524,7941	354,7728	0,418061	0,4862457	661,6578	3,449597	0	1	519	352						Untertest2.avi	0	880	547	72	111	436	262	4330	0	Content		447	241	1144852	3068727944
1161	12:15:44.404	00:00:01.161	69	525,4691	347,0356	0,5836675	0,4783469	665,1385	3,730628	0	518,965	357,0894	0,417991	0,4864881	661,5375	3,394378	0	1	522	352						Untertest2.avi	0	880	547	72	111	436	262	4330	0	Content		450	241	1161474	3068744566
1178	12:15:44.421	00:00:01.178	70	520,8959	358,292	0,5835912	0,4784567	665,2358	3,735927	0	519,0803	363,0741	0,4178882	0,4866505	661,5594	3,387324	0	1	520	361						Untertest2.avi	0	880	547	72	111	436	262	4330	0	Content		448	250	1178094	3068761186
1195	12:15:44.438	00:00:01.194	71	521,6556	360,9114	0,5835193	0,4785313	665,2196	3,701798	0	514,8329	370,6383	0,4178011	0,4868206	661,3922	3,382959	0	1	518	366						Untertest2.avi	0	880	547	72	111	436	262	4330	0	Content		446	255	1194841	3068777933
1211	12:15:44.454	00:00:01.211	72	521,9053	345,1667	0,5834588	0,4785269	665,1424	3,634372	0	518,9177	354,5985	0,4177372	0,4868862	661,4379	3,321659	0	1	520	350						Untertest2.avi	0	880	547	72	111	436	262	4330	0	Content		448	239	1211459	3068794551
1228	12:15:44.471	00:00:01.228	73	525,3566	358,4575	0,58343	0,4784602	665,0726	3,6365	0	518,9139	365,2728	0,4177267	0,4868858	661,3848	3,318647	0	1	522	362						Untertest2.avi	0	880	547	72	111	436	262	4330	0	Content		450	251	1228081	3068811173
1245	12:15:44.488	00:00:01.244	74	529,1248	357,723	0,583455	0,4784432	665,0328	3,59559	0	515,6671	362,617	0,4177298	0,4869205	661,3099	3,277207	0	1	522	360						Untertest2.avi	0	880	547	72	111	436	262	4330	0	Content		450	249	1244717	3068827809
1261	12:15:44.504	00:00:01.261	75	527,062	361,2515	0,5835415	0,4784462	664,9689	3,583058	0	509,3575	363,5754	0,4177863	0,4869244	661,1293	3,257684	0	1	518	362						Untertest2.avi	0	880	547	72	111	436	262	4330	0	Content		446	251	1261493	3068844585
1278	12:15:44.521	00:00:01.278	76	500,4477	359,3054	0,5837814	0,4783941	664,6973	3,546304	0	500,8978	358,2788	0,4180676	0,4869151	661,0236	3,235755	0	1	501	359						Untertest2.avi	0	880	547	72	111	436	262	4330	0	Content		429	248	1278074	3068861166
1295	12:15:44.538	00:00:01.294	77	505,5926	360,6298	0,5839348	0,4783078	664,7279	3,524721	0	505,4238	365,7269	0,4181854	0,4868291	661,0795	3,211887	0	1	506	363						Untertest2.avi	0	880	547	72	111	436	262	4330	0	Content		434	252	1294694	3068877786
1311	12:15:44.554	00:00:01.311	78	516,4608	353,5477	0,5841349	0,4782954	664,6317	3,492072	0	497,9783	370,181	0,4183139	0,486806	660,866	3,195865	0	1	507	362						Untertest2.avi	0	880	547	72	111	436	262	4330	0	Content		435	251	1311452	3068894544
1328	12:15:44.571	00:00:01.328	79	506,5859	349,871	0,5843277	0,4783956	664,5218	3,45084	0	498,2685	365,0781	0,4185548	0,4869224	660,7918	3,187721	0	1	502	357						Untertest2.avi	0	880	547	72	111	436	262	4330	0	Content		430	246	1328077	3068911169
1345	12:15:44.588	00:00:01.344	80	508,6143	362,8872	0,5846019	0,4786105	664,6226	3,465751	0	494,2454	348,2619	0,4187868	0,4871379	660,721	3,132671	0	1	501	356						Untertest2.avi	0	880	547	72	111	436	262	4330	0	Content		429	245	1344687	3068927779
1361	12:15:44.604	00:00:01.361	81	514,101	366,4347	0,5848069	0,4789127	664,5029	3,463746	0	500,8008	371,358	0,4190361	0,4873556	660,6778	3,158864	0	1	507	369						Untertest2.avi	0	880	547	72	111	436	262	4330	0	Content		435	258	1361165	3068944257
1378	12:15:44.621	00:00:01.377	82	514,5401	370,0227	0,5850946	0,4791486	664,5194	3,446297	0	493,9689	377,2365	0,4192894	0,4875365	660,7283	3,155386	0	1	504	374						Untertest2.avi	0	880	547	72	111	436	262	4330	0	Content		432	263	1377910	3068961002
1395	12:15:44.638	00:00:01.394	83	508,4962	373,3895	0,5852929	0,4793927	664,5258	3,433445	0	494,531	371,6737	0,4195341	0,4877218	660,6679	3,111229	0	1	502	373						Untertest2.avi	0	880	547	72	111	436	262	4330	0	Content		430	262	1394527	3068977619
1411	12:15:44.654	00:00:01.411	84	516,2026	365,6504	0,58556	0,4796476	664,6554	3,402436	0	494,2854	353,0642	0,4197626	0,487942	660,6855	3,089521	0	1	505	359						Untertest2.avi	0	880	547	72	111	436	262	4330	0	Content		433	248	1411145	3068994237
1428	12:15:44.671	00:00:01.427	85	508,7795	359,6411	0,5857499	0,4799496	664,5159	3,394664	0	502,454	362,3766	0,4200143	0,4881346	660,57	3,10043	0	1	506	361						Untertest2.avi	0	880	547	72	111	436	262	4330	0	Content		434	250	1427765	3069010857
1445	12:15:44.688	00:00:01.444	86	509,4251	377,8828	0,5859738	0,4801517	664,6295	3,416735	0	501,0894	360,9766	0,420213	0,4882616	660,807	3,078981	0	1	505	369						Untertest2.avi	0	880	547	72	111	436	262	4330	0	Content		433	258	1444507	3069027599
1461	12:15:44.704	00:00:01.461	87	518,0734	362,9276	0,5861824	0,4803032	664,4973	3,388568	0	494,049	376,3367	0,4204698	0,4879669	660,7996	3,112159	0	1	506	370						Untertest2.avi	0	880	547	72	111	436	262	4330	0	Content		434	259	1461127	3069044219
1478	12:15:44.721	00:00:01.477	88	517,2783	375,9957	0,5863919	0,4803517	664,6111	3,392958	0	504,2198	366,1904	0,420657	0,4883702	660,8	3,077605	0	1	511	371						Untertest2.avi	0	880	547	72	111	436	262	4330	0	Content		439	260	1477745	3069060837
1494	12:15:44.737	00:00:01.494	89	522,2379	374,667	0,5866192	0,4804284	664,5952	3,355441	0	497,5529	371,1051	0,420846	0,4883934	660,6558	3,086919	0	1	510	373						Untertest2.avi	0	880	547	72	111	436	262	4330	0	Content		438	262	1494364	3069077456
1511	12:15:44.754	00:00:01.511	90	515,0188	356,3792	0,5867823	0,4804043	664,5168	3,331216	0	496,4816	347,5291	0,4210474	0,4883803	660,6676	2,995004	0	1	506	352						Untertest2.avi	0	880	547	72	111	436	262	4330	0	Content		434	241	1511107	3069094199
1528	12:15:44.771	00:00:01.527	91	517,3065	373,6946	0,5869801	0,4802839	664,7891	3,339683	0	494,029	366,2178	0,4212343	0,4883257	660,7931	3,035729	0	1	506	370						Untertest2.avi	0	880	547	72	111	436	262	4330	0	Content		434	259	1527727	3069110819
1544	12:15:44.787	00:00:01.544	92	516,478	371,8413	0,5871274	0,4802017	664,7863	3,321248	0	500,7079	361,0451	0,4214079	0,4882728	660,569	3,015765	0	1	509	366						Untertest2.avi	0	880	547	72	111	436	262	4330	0	Content		437	255	1544345	3069127437
1561	12:15:44.804	00:00:01.560	93	511,9008	357,9144	0,5872552	0,4801688	664,5704	3,30206	0	502,9043	344,2238	0,4215481	0,4882397	660,7412	2,999918	0	1	507	351						Untertest2.avi	0	880	547	72	111	436	262	4330	0	Content		435	240	1560966	3069144058
1578	12:15:44.821	00:00:01.577	94	508,5888	366,3334	0,587391	0,4802163	664,7817	3,299676	0	514,3717	360,7119	0,421687	0,4882957	660,9483	3,012805	0	1	511	364						Untertest2.avi	0	880	547	72	111	436	262	4330	0	Content		439	253	1577706	3069160798
1594	12:15:44.837	00:00:01.594	95	511,7782	360,1844	0,5875791	0,4804439	664,7423	3,289236	0	491,4287	369,3394	0,4218372	0,4884779	660,714	3,028612	0	1	502	365						Untertest2.avi	0	880	547	72	111	436	262	4330	0	Content		430	254	1594327	3069177419
1611	12:15:44.854	00:00:01.610	96	511,8282	354,9624	0,5877173	0,4806522	664,5939	3,26959	0	491,6603	369,7574	0,4220235	0,4887339	660,6274	3,010839	0	1	502	362						Untertest2.avi	0	880	547	72	111	436	262	4330	0	Content		430	251	1610948	3069194040
1628	12:15:44.871	00:00:01.627	97	514,1531	364,4168	0,5879047	0,4808617	664,642	3,276249	0	498,3415	359,6213	0,4221845	0,488949	660,7678	2,985889	0	1	506	362						Untertest2.avi	0	880	547	72	111	436	262	4330	0	Content		434	251	1627564	3069210656
1644	12:15:44.887	00:00:01.644	98	512,7379	374,333	0,5880997	0,4810495	664,7445	3,3094	0	495,3618	350,4209	0,422381	0,4891011	660,4734	2,9761	0	1	504	362						Untertest2.avi	0	880	547	72	111	436	262	4330	0	Content		432	251	1644313	3069227405
1661	12:15:44.904	00:00:01.660	99	509,0071	365,0078	0,5882704	0,4812817	664,4555	3,266989	0	501,9876	355,9077	0,4225553	0,4892954	660,5848	2,964396	0	1	505	360						Untertest2.avi	0	880	547	72	111	436	262	4330	0	Content		433	249	1660931	3069244023
1678	12:15:44.921	00:00:01.677	100	522,9482	356,7006	0,5885068	0,4815413	664,6118	3,277303	0	495,0532	356,564	0,4227629	0,4896129	660,5622	3,005865	0	1	509	357						Untertest2.avi	0	880	547	72	111	436	262	4330	0	Content		437	246	1677549	3069260641
1694	12:15:44.937	00:00:01.694	101	513,3815	354,5898	0,5887002	0,4817405	664,4484	3,252672	0	491,9047	354,2468	0,4229689	0,4897444	660,3342	2,973002	0	1	503	354						Untertest2.avi	0	880	547	72	111	436	262	4330	0	Content		431	243	1694182	3069277274
1711	12:15:44.954	00:00:01.710	102	517,8283	368,0327	0,5889165	0,481777	664,4875	3,264743	0	499,4647	360,0399	0,423177	0,4897695	660,5705	2,97876	0	1	509	364						Untertest2.avi	0	880	547	72	111	436	262	4330	0	Content		437	253	1710913	3069294005
1728	12:15:44.971	00:00:01.727	103	516,0966	378,9113	0,5891571	0,4817991	664,3604	3,287581	0	500,7535	357,8105	0,4233954	0,4897506	660,2278	3,003488	0	1	508	368						Untertest2.avi	0	880	547	72	111	436	262	4330	0	Content		436	257	1727532	3069310624
1744	12:15:44.987	00:00:01.744	104	513,8376	355,6693	0,5893584	0,4818049	664,4265	3,243939	0	499,1715	338,9637	0,4236034	0,4897063	660,375	2,972043	0	1	507	347						Untertest2.avi	0	880	547	72	111	436	262	4330	0	Content		435	236	1744160	3069327252
1761	12:15:45.004	00:00:01.760	105	520,2026	365,1855	0,5896106	0,4818661	664,3073	3,266699	0	500,7664	355,994	0,4238471	0,4897302	660,1369	2,992269	0	1	510	361						Untertest2.avi	0	880	547	72	111	436	262	4330	0	Content		438	250	1760768	3069343860
1778	12:15:45.021	00:00:01.777	106	510,3071	355,0863	0,5897769	0,482056	664,199	3,242862	0	497,8273	355,7484	0,4240154	0,4897585	660,1092	2,973763	0	1	504	355						Untertest2.avi	0	880	547	72	111	436	262	4330	0	Content		432	244	1777511	3069360603
1794	12:15:45.037	00:00:01.794	107	522,41	367,4738	0,5900177	0,4822199	664,1327	3,261169	0	504,1704	353,7045	0,4242489	0,4897919	660,1307	2,980752	0	1	513	361						Untertest2.avi	0	880	547	72	111	436	262	4330	0	Content		441	250	1794140	3069377232
1811	12:15:45.054	00:00:01.810	108	512,3032	364,6272	0,5902146	0,4823466	664,1354	3,24197	0	495,5738	372,1263	0,4244325	0,4898545	659,9465	3,022471	0	1	504	368						Untertest2.avi	0	880	547	72	111	436	262	4330	0	Content		432	257	1810749	3069393841
1827	12:15:45.070	00:00:01.827	109	518,889	361,0283	0,5904179	0,4824087	664,0906	3,253609	0	499,4731	356,0886	0,4245824	0,4898942	659,9706	2,978762	0	1	509	359						Untertest2.avi	0	880	547	72	111	436	262	4330	0	Content		437	248	1827368	3069410460
1844	12:15:45.087	00:00:01.844	110	518,7914	362,709	0,590614	0,4825145	664,0299	3,258738	0	500,4951	367,3119	0,4247515	0,489988	659,9808	3,011881	0	1	510	365						Untertest2.avi	0	880	547	72	111	436	262	4330	0	Content		438	254	1844119	3069427211
1861	12:15:45.104	00:00:01.860	111	514,5563	369,287	0,5907484	0,4826084	664,0518	3,277542	0	498,2078	371,8694	0,4248944	0,4901215	659,7725	3,024866	0	1	506	371						Untertest2.avi	0	880	547	72	111	436	262	4330	0	Content		434	260	1860729	3069443821
1877	12:15:45.120	00:00:01.877	112	513,9622	363,7769	0,5908677	0,4827675	663,8885	3,259728	0	500,425	371,8762	0,4249947	0,4898654	659,7797	3,018313	0	1	507	368						Untertest2.avi	0	880	547	72	111	436	262	4330	0	Content		435	257	1877347	3069460439
1894	12:15:45.137	00:00:01.893	113	512,4272	359,3147	0,5910123	0,4829286	663,8094	3,242157	0	499,0797	355,5918	0,4250973	0,4904457	659,7801	3,011979	0	1	506	357						Untertest2.avi	0	880	547	72	111	436	262	4330	0	Content		434	246	1893964	3069477056
1911	12:15:45.154	00:00:01.910	114	521,6154	365,2128	0,5911384	0,4831564	663,9272	3,267621	0	498,1879	366,2546	0,4252233	0,4905919	659,6496	3,030619	0	1	510	366						Untertest2.avi	0	880	547	72	111	436	262	4330	0	Content		438	255	1910709	3069493801
1927	12:15:45.170	00:00:01.927	115	516,0312	362,0169	0,5912271	0,4833938	663,9593	3,274527	0	497,365	351,7192	0,425355	0,4908733	659,6429	2,978148	0	1	507	357						Untertest2.avi	0	880	547	72	111	436	262	4330	0	Content		435	246	1927328	3069510420
1944	12:15:45.187	00:00:01.943	116	515,2471	376,1683	0,5913248	0,4837331	663,7534	3,272333	0	498,1281	363,2218	0,4254485	0,4912394	659,5933	3,049379	0	1	507	370						Untertest2.avi	0	880	547	72	111	436	262	4330	0	Content		435	259	1943945	3069527037
1961	12:15:45.204	00:00:01.960	117	516,8102	365,5541	0,5914581	0,4839848	663,7015	3,272316	0	492,8993	339,624	0,4255582	0,4910873	659,5873	2,992635	0	1	505	353						Untertest2.avi	0	880	547	72	111	436	262	4330	0	Content		433	242	1960562	3069543654
1977	12:15:45.220	00:00:01.977	118	518,4357	370,1633	0,5915837	0,4841872	663,8171	3,270249	0	497,9192	367,05	0,4256609	0,4916377	659,5876	3,025071	0	1	508	369						Untertest2.avi	0	880	547	72	111	436	262	4330	0	Content		436	258	1977306	3069560398
1994	12:15:45.237	00:00:01.993	119	512,2999	366,7822	0,5916781	0,484369	663,8773	3,272624	0	498,4221	353,7302	0,4258009	0,4918448	659,4896	3,04133	0	1	505	360						Untertest2.avi	0	880	547	72	111	436	262	4330	0	Content		433	249	1993924	3069577016
2011	12:15:45.254	00:00:02.010	120	515,2266	361,6746	0,5917693	0,4845323	663,7698	3,269688	0	498,8309	353,0723	0,4259049	0,4919576	659,5043	3,007707	0	1	507	357						Untertest2.avi	0	880	547	72	111	436	262	4330	0	Content		435	246	2010543	3069593635
2027	12:15:45.270	00:00:02.027	121	521,259	363,8418	0,5919101	0,4845831	663,7447	3,296965	0	502,2707	348,8142	0,426001	0,4916096	659,5134	3,019373	0	1	512	356						Untertest2.avi	0	880	547	72	111	436	262	4330	0	Content		440	245	2027288	3069610380
2044	12:15:45.287	00:00:02.043	122	515,6083	362,5986	0,5920316	0,4846384	663,6639	3,287024	0	494,4642	358,9402	0,4261138	0,4920679	659,5137	3,064299	0	1	505	361						Untertest2.avi	0	880	547	72	111	436	262	4330	0	Content		433	250	2043904	3069626996
2061	12:15:45.304	00:00:02.060	123	517,3467	361,3677	0,5921759	0,4846187	663,7938	3,283321	0	509,0438	350,6628	0,4262688	0,4920555	659,2845	3,029233	0	1	513	356						Untertest2.avi	0	880	547	72	111	436	262	4330	0	Content		441	245	2060526	3069643618
2077	12:15:45.320	00:00:02.077	124	510,0659	360,5865	0,5922629	0,4846073	663,7066	3,301501	0	505,5716	358,2234	0,4263731	0,4920582	659,3455	3,051123	0	1	508	359						Untertest2.avi	0	880	547	72	111	436	262	4330	0	Content		436	248	2077145	3069660237
2094	12:15:45.337	00:00:02.093	125	513,4184	362,7227	0,5923648	0,4847295	663,552	3,285863	0	494,5507	359,0225	0,4264682	0,4917999	659,3582	3,094969	0	1	504	361						Untertest2.avi	0	880	547	72	111	436	262	4330	0	Content		432	250	2093766	3069676858
2111	12:15:45.354	00:00:02.110	126	513,116	371,0632	0,592501	0,4848804	663,5193	3,322645	0	501,0044	377,1003	0,4265564	0,4923325	659,3585	3,088473	0	1	507	374						Untertest2.avi	0	880	547	72	111	436	262	4330	0	Content		435	263	2110507	3069693599
2127	12:15:45.370	00:00:02.127	127	511,9731	357,797	0,5926192	0,4850212	663,6972	3,283702	0	499,2422	368,5861	0,4266592	0,4925514	659,0258	3,062736	0	1	506	363						Untertest2.avi	0	880	547	72	111	436	262	4330	0	Content		434	252	2127127	3069710219
2144	12:15:45.387	00:00:02.143	128	513,8191	377,7801	0,5927	0,4851243	663,6816	3,304404	0	498,6422	367,5192	0,4267616	0,4927566	658,9132	3,072848	0	1	506	373						Untertest2.avi	0	880	547	72	111	436	262	4330	0	Content		434	262	2143747	3069726839
2160	12:15:45.403	00:00:02.160	129	520,3661	368,4653	0,5927688	0,4852681	663,4993	3,307454	0	502,9094	357,3128	0,4268226	0,4929112	658,97	3,052565	0	1	512	363						Untertest2.avi	0	880	547	72	111	436	262	4330	0	Content		440	252	2160491	3069743583
2177	12:15:45.420	00:00:02.177	130	514,1033	365,1662	0,5928325	0,4853666	663,2735	3,300646	0	511,601	369,9171	0,4268796	0,4930163	659,0662	3,092126	0	1	513	368						Untertest2.avi	0	880	547	72	111	436	262	4330	0	Content		441	257	2177112	3069760204
2194	12:15:45.437	00:00:02.193	131	518,4844	375,9785	0,5929195	0,4854105	663,1434	3,334296	0	501,1783	364,3031	0,4269444	0,4930997	659,0087	3,050778	0	1	510	370						Untertest2.avi	0	880	547	72	111	436	262	4330	0	Content		438	259	2193732	3069776824
2210	12:15:45.453	00:00:02.210	132	518,0677	374,1149	0,5930454	0,485522	663,186	3,355151	0	497,8789	360,0336	0,4270488	0,493177	658,8625	3,065726	0	1	508	367						Untertest2.avi	0	880	547	72	111	436	262	4330	0	Content		436	256	2210350	3069793442
2227	12:15:45.470	00:00:02.227	133	510,5959	367,9928	0,593194	0,4855658	663,2889	3,321897	0	500,9008	365,3034	0,4271633	0,4932337	658,6066	3,072442	0	1	506	367						Untertest2.avi	0	880	547	72	111	436	262	4330	0	Content		434	256	2227095	3069810187
2244	12:15:45.487	00:00:02.243	134	514,1225	368,8446	0,5933358	0,4856284	662,9732	3,312815	0	505,1295	381,9368	0,4273014	0,4932331	658,6097	3,091715	0	1	510	375						Untertest2.avi	0	880	547	72	111	436	262	4330	0	Content		438	264	2243714	3069826806
2260	12:15:45.503	00:00:02.260	135	514,222	362,2772	0,5934954	0,4857037	663,0085	3,318081	0	502,4779	359,662	0,4274582	0,49327	658,7765	3,065669	0	1	508	361						Untertest2.avi	0	880	547	72	111	436	262	4330	0	Content		436	250	2260334	3069843426
2277	12:15:45.520	00:00:02.276	136	515,2443	371,1026	0,5936818	0,4858024	663,0035	3,328265	0	501,8757	376,1963	0,4276155	0,493341	658,4975	3,102048	0	1	509	374						Untertest2.avi	0	880	547	72	111	436	262	4330	0	Content		437	263	2276976	3069860068
2294	12:15:45.537	00:00:02.293	137	518,8704	370,3925	0,5938509	0,4859103	662,7916	3,330914	0	503,6304	359,1883	0,42776	0,4934731	658,2754	3,061044	0	1	511	365						Untertest2.avi	0	880	547	72	111	436	262	4330	0	Content		439	254	2293699	3069876791
2310	12:15:45.553	00:00:02.310	138	511,2727	364,9524	0,5939868	0,4860633	662,7358	3,311984	0	503,9603	362,3596	0,4279031	0,4935095	658,4445	3,059802	0	1	508	364						Untertest2.avi	0	880	547	72	111	436	262	4330	0	Content		436	253	2310318	3069893410
2327	12:15:45.570	00:00:02.326	139	512,5389	369,7575	0,5941415	0,4861907	662,6574	3,353627	0	503,5272	377,0184	0,4280659	0,4935219	658,2836	3,11189	0	1	508	373						Untertest2.avi	0	880	547	72	111	436	262	4330	0	Content		436	262	2326939	3069910031
2344	12:15:45.587	00:00:02.343	140	521,9305	362,6353	0,5943221	0,4863321	662,5724	3,316327	0	507,8268	363,1213	0,428196	0,4935712	658,105	3,094622	0	1	515	363						Untertest2.avi	0	880	547	72	111	436	262	4330	0	Content		443	252	2343558	3069926650
2360	12:15:45.603	00:00:02.360	141	510,5569	354,143	0,5944507	0,4864177	662,4941	3,293779	0	500,584	368,5032	0,4282984	0,4936855	658,069	3,087897	0	1	506	361						Untertest2.avi	0	880	547	72	111	436	262	4330	0	Content		434	250	2360315	3069943407
2377	12:15:45.620	00:00:02.376	142	509,3426	367,0012	0,5945938	0,4864622	662,5095	3,353781	0	505,1488	370,357	0,4284149	0,4937278	657,9918	3,08502	0	1	507	369						Untertest2.avi	0	880	547	72	111	436	262	4330	0	Content		435	258	2376923	3069960015
2394	12:15:45.637	00:00:02.393	143	513,6037	370,2898	0,5947283	0,4865555	662,5685	3,348463	0	506,0227	373,6456	0,4285308	0,4937663	658,0349	3,106228	0	1	510	372						Untertest2.avi	0	880	547	72	111	436	262	4330	0	Content		438	261	2393542	3069976634
2410	12:15:45.653	00:00:02.410	144	522,1865	367,1727	0,5948519	0,4866451	662,4265	3,347057	0	516,05	367,0447	0,4286836	0,4934915	658,0273	3,10481	0	1	519	367						Untertest2.avi	0	880	547	72	111	436	262	4330	0	Content		447	256	2410160	3069993252
2427	12:15:45.670	00:00:02.426	145	508,5053	361,1339	0,594938	0,48673	662,4331	3,328127	0	499,5373	355,2749	0,4287482	0,4938987	658,0277	3,070595	0	1	504	358						Untertest2.avi	0	880	547	72	111	436	262	4330	0	Content		432	247	2426903	3070009995
2444	12:15:45.687	00:00:02.443	146	512,3187	361,8644	0,595033	0,4869158	662,5123	3,325428	0	504,4591	366,1458	0,428835	0,4939925	657,9637	3,085434	0	1	508	364						Untertest2.avi	0	880	547	72	111	436	262	4330	0	Content		436	253	2443520	3070026612
2460	12:15:45.703	00:00:02.460	147	509,8501	354,8027	0,5951102	0,4870655	662,4634	3,304131	0	501,3618	350,6053	0,4289506	0,4941607	658,0029	3,049091	0	1	506	353						Untertest2.avi	0	880	547	72	111	436	262	4330	0	Content		434	242	2460140	3070043232
2477	12:15:45.720	00:00:02.476	148	516,8491	362,8015	0,5952088	0,4872843	662,6317	3,335547	0	508,9695	349,7087	0,4290382	0,4943734	658,0707	3,054045	0	1	513	356						Untertest2.avi	0	880	547	72	111	436	262	4330	0	Content		441	245	2476757	3070059849
2494	12:15:45.737	00:00:02.493	149	521,6172	374,2475	0,5952502	0,4874508	662,646	3,340765	0	507,7954	372,9152	0,429107	0,494537	658,0304	3,095634	0	1	515	374						Untertest2.avi	0	880	547	72	111	436	262	4330	0	Content		443	263	2493502	3070076594
2510	12:15:45.753	00:00:02.510	150	517,5367	370,9577	0,5952855	0,4876542	662,6284	3,348452	0	505,39	364,3794	0,4291374	0,4946361	658,0634	3,088325	0	1	511	368						Untertest2.avi	0	880	547	72	111	436	262	4330	0	Content		439	257	2510121	3070093213
2527	12:15:45.770	00:00:02.526	151	522,576	370,6994	0,5952768	0,4878134	662,6342	3,353371	0	513,8475	362,0239	0,4291521	0,494717	658,1092	3,079132	0	1	518	366						Untertest2.avi	0	880	547	72	111	436	262	4330	0	Content		446	255	2526739	3070109831
2543	12:15:45.786	00:00:02.543	152	514,0024	371,928	0,5952488	0,4878468	662,8301	3,341538	0	504,3817	382,044	0,4291384	0,4947474	658,1604	3,129251	0	1	509	377						Untertest2.avi	0	880	547	72	111	436	262	4330	0	Content		437	266	2543360	3070126452
2560	12:15:45.803	00:00:02.560	153	514,0789	379,4521	0,5952014	0,4877977	662,925	3,35778	0	506,7202	363,3107	0,4291037	0,4947188	658,2382	3,056599	0	1	510	371						Untertest2.avi	0	880	547	72	111	436	262	4330	0	Content		438	260	2560102	3070143194
2577	12:15:45.820	00:00:02.576	154	515,0616	366,249	0,595112	0,4876603	662,8442	3,312336	0	506,8909	362,2205	0,4290076	0,4946231	658,421	3,074274	0	1	511	364						Untertest2.avi	0	880	547	72	111	436	262	4330	0	Content		439	253	2576720	3070159812
2593	12:15:45.836	00:00:02.593	155	508,0815	372,0287	0,5949752	0,4874522	662,8207	3,314769	0	505,4984	354,0576	0,4288829	0,4945348	658,4755	3,030284	0	1	507	363						Untertest2.avi	0	880	547	72	111	436	262	4330	0	Content		435	252	2593339	3070176431
2610	12:15:45.853	00:00:02.609	156	519,8654	372,7097	0,5948654	0,4873129	662,7823	3,336248	0	506,985	351,8252	0,4287497	0,4944688	658,309	3,036236	0	1	513	362						Untertest2.avi	0	880	547	72	111	436	262	4330	0	Content		441	251	2609957	3070193049
2627	12:15:45.870	00:00:02.626	157	517,3281	371,0412	0,5947199	0,4871983	662,9754	3,293993	0	509,9664	357,5739	0,4286211	0,4944522	658,2881	3,055895	0	1	514	364						Untertest2.avi	0	880	547	72	111	436	262	4330	0	Content		442	253	2626701	3070209793
2643	12:15:45.886	00:00:02.643	158	512,5781	367,6287	0,5944923	0,4870843	662,7429	3,282591	0	503,0093	351,3364	0,4283965	0,4944677	658,541	3,055572	0	1	508	359						Untertest2.avi	0	880	547	72	111	436	262	4330	0	Content		436	248	2643320	3070226412
2660	12:15:45.903	00:00:02.659	159	517,2003	368,6151	0,5943126	0,4870649	662,8703	3,305673	0	500,1972	357,9769	0,4282015	0,4945253	658,3723	3,063677	0	1	509	363						Untertest2.avi	0	880	547	72	111	436	262	4330	0	Content		437	252	2659938	3070243030
2677	12:15:45.920	00:00:02.676	160	510,711	364,1151	0,5940757	0,4870199	662,9344	3,296418	0	496,5439	378,6721	0,4279749	0,4945924	658,6512	3,097545	0	1	504	371						Untertest2.avi	0	880	547	72	111	436	262	4330	0	Content		432	260	2676558	3070259650
2693	12:15:45.936	00:00:02.693	161	518,3489	379,3486	0,5938588	0,4870222	662,8326	3,296677	0	496,2269	374,3523	0,4277371	0,4946583	658,4578	3,081973	0	1	507	377						Untertest2.avi	0	880	547	72	111	436	262	4330	0	Content		435	266	2693301	3070276393
2710	12:15:45.953	00:00:02.709	162	510,391	367,7495	0,593626	0,4870078	662,9317	3,301937	0	506,6276	370,7202	0,4275177	0,4947249	658,6936	3,059767	0	1	509	369						Untertest2.avi	0	880	547	72	111	436	262	4330	0	Content		437	258	2709922	3070293014
2727	12:15:45.970	00:00:02.726	163	511,9066	369,0149	0,593407	0,4870034	662,8173	3,3032	0	496,6111	361,2847	0,4272732	0,494821	658,5271	3,04038	0	1	504	365						Untertest2.avi	0	880	547	72	111	436	262	4330	0	Content		432	254	2726541	3070309633
2743	12:15:45.986	00:00:02.743	164	514,4421	371,1901	0,593233	0,486962	662,9797	3,299279	0	503,681	378,6096	0,4270967	0,4948768	658,6386	3,065394	0	1	509	375						Untertest2.avi	0	880	547	72	111	436	262	4330	0	Content		437	264	2743284	3070326376
2760	12:15:46.003	00:00:02.759	165	510,0209	362,4925	0,5930114	0,486878	662,8328	3,252921	0	506,4156	363,2599	0,4268878	0,4948718	658,6868	3,051488	0	1	508	363						Untertest2.avi	0	880	547	72	111	436	262	4330	0	Content		436	252	2759905	3070342997
2777	12:15:46.020	00:00:02.776	166	511,877	370,8738	0,5928497	0,4868271	662,8441	3,284859	0	509,1582	355,6381	0,4267797	0,4944986	658,6584	3,010563	0	1	511	363						Untertest2.avi	0	880	547	72	111	436	262	4330	0	Content		439	252	2776526	3070359618
2793	12:15:46.036	00:00:02.793	167	515,7988	374,0296	0,5926926	0,4867472	663,0892	3,276361	0	503,2591	368,2614	0,4265614	0,4948767	658,6588	3,064689	0	1	510	371						Untertest2.avi	0	880	547	72	111	436	262	4330	0	Content		438	260	2793143	3070376235
2810	12:15:46.053	00:00:02.809	168	514,1712	358,0635	0,5925379	0,4866916	663,0046	3,244909	0	505,9784	364,4097	0,4264068	0,4948452	658,8137	3,029338	0	1	510	361						Untertest2.avi	0	880	547	72	111	436	262	4330	0	Content		438	250	2809889	3070392981
2827	12:15:46.070	00:00:02.826	169	512,5131	371,4722	0,5924063	0,4866443	662,8267	3,28504	0	503,3176	372,1571	0,4262944	0,4948019	658,706	3,04974	0	1	508	372						Untertest2.avi	0	880	547	72	111	436	262	4330	0	Content		436	261	2826509	3070409601
2843	12:15:46.086	00:00:02.843	170	509,8044	374,8392	0,5923139	0,4865993	663,0095	3,28051	0	513,9415	384,9967	0,4262386	0,4943927	658,6855	3,08308	0	1	512	380						Untertest2.avi	0	880	547	72	111	436	262	4330	0	Content		440	269	2843126	3070426218
2860	12:15:46.103	00:00:02.859	171	521,2589	384,6102	0,5922496	0,4865755	663,0634	3,315932	0	499,8848	370,5055	0,4261101	0,4946909	658,6859	3,060789	0	1	511	378						Untertest2.avi	0	880	547	72	111	436	262	4330	0	Content		439	267	2859747	3070442839
2876	12:15:46.119	00:00:02.876	172	518,8186	365,0127	0,5921735	0,4865306	663,0677	3,261543	0	498,8641	373,2908	0,4260187	0,4946701	658,7897	3,041683	0	1	509	369						Untertest2.avi	0	880	547	72	111	436	262	4330	0	Content		437	258	2876491	3070459583
2893	12:15:46.136	00:00:02.893	173	509,7068	369,4792	0,5920524	0,4864251	662,9724	3,289325	0	499,5396	367,7178	0,4258806	0,4946652	658,8034	3,001089	0	1	505	369						Untertest2.avi	0	880	547	72	111	436	262	4330	0	Content		433	258	2893110	3070476202
2910	12:15:46.153	00:00:02.909	174	514,7747	373,6611	0,5919352	0,4863437	662,8537	3,252124	0	499,181	385,7099	0,4257518	0,4946505	658,6217	3,069235	0	1	507	380						Untertest2.avi	0	880	547	72	111	436	262	4330	0	Content		435	269	2909728	3070492820
2926	12:15:46.169	00:00:02.926	175	514,8812	375,2909	0,5918297	0,4862846	662,923	3,25873	0	502,7786	375,5605	0,4256398	0,4946341	658,6164	3,046569	0	1	509	375						Untertest2.avi	0	880	547	72	111	436	262	4330	0	Content		437	264	2926348	3070509440
2943	12:15:46.186	00:00:02.943	176	522,8382	369,1119	0,5917127	0,4862672	663,127	3,26497	0	496,8479	372,6471	0,425512	0,4946751	658,8737	3,058833	0	1	510	371						Untertest2.avi	0	880	547	72	111	436	262	4330	0	Content		438	260	2943093	3070526185
2960	12:15:46.203	00:00:02.959	177	512,9081	376,6724	0,591574	0,4863585	663,0475	3,273036	0	494,862	382,0876	0,4253947	0,4947633	658,8981	3,045855	0	1	504	379						Untertest2.avi	0	880	547	72	111	436	262	4330	0	Content		432	268	2959711	3070542803
2976	12:15:46.219	00:00:02.976	178	515,3862	368,4846	0,5914801	0,4864609	662,9442	3,254541	0	499,033	376,7964	0,425336	0,4949305	658,8969	3,035416	0	1	507	373						Untertest2.avi	0	880	547	72	111	436	262	4330	0	Content		435	262	2976329	3070559421
2993	12:15:46.236	00:00:02.992	179	510,4814	373,6656	0,5914403	0,4865529	663,0116	3,258088	0	497,916	360,6697	0,4253067	0,4950823	658,8995	2,997225	0	1	504	367						Untertest2.avi	0	880	547	72	111	436	262	4330	0	Content		432	256	2992946	3070576038
3010	12:15:46.253	00:00:03.009	180	510,4022	371,0545	0,5914216	0,4866183	662,9814	3,249884	0	500,5106	380,1417	0,4253038	0,49517	659,0033	3,043619	0	1	505	376						Untertest2.avi	0	880	547	72	111	436	262	4330	0	Content		433	265	3009691	3070592783
3026	12:15:46.269	00:00:03.026	181	517,5562	377,641	0,5914304	0,4866808	663,1063	3,270249	0	503,5864	371,0303	0,4253269	0,495218	659,0742	3,023194	0	1	511	374						Untertest2.avi	0	880	547	72	111	436	262	4330	0	Content		439	263	3026311	3070609403
3043	12:15:46.286	00:00:03.042	182	508,9618	376,364	0,5914561	0,4867349	663,1651	3,261343	0	498,7303	363,3225	0,4253724	0,4952663	659,2291	3,008269	0	1	504	370						Untertest2.avi	0	880	547	72	111	436	262	4330	0	Content		432	259	3042927	3070626019
3060	12:15:46.303	00:00:03.059	183	508,3509	377,5667	0,5914929	0,4867814	663,3222	3,261924	0	504,2425	372,3094	0,4254089	0,4952146	659,3053	3,020653	0	1	506	375						Untertest2.avi	0	880	547	72	111	436	262	4330	0	Content		434	264	3059544	3070642636
3076	12:15:46.319	00:00:03.076	184	505,2764	379,6643	0,5914988	0,486761	663,3781	3,25087	0	495,8597	375,5455	0,4254238	0,495133	659,3859	3,029804	0	1	501	378						Untertest2.avi	0	880	547	72	111	436	262	4330	0	Content		429	267	3076288	3070659380
3093	12:15:46.336	00:00:03.092	185	511,4991	371,6017	0,5915123	0,4866706	663,4175	3,239074	0	501,3439	367,4321	0,4254408	0,4949872	659,4268	3,021353	0	1	506	370						Untertest2.avi	0	880	547	72	111	436	262	4330	0	Content		434	259	3092908	3070676000
3110	12:15:46.353	00:00:03.109	186	510,8663	378,8884	0,5914908	0,4865445	663,4109	3,264471	0	500,8559	379,4422	0,4254467	0,4948316	659,4284	3,010064	0	1	506	379						Untertest2.avi	0	880	547	72	111	436	262	4330	0	Content		434	268	3109526	3070692618
3126	12:15:46.369	00:00:03.126	187	506,4521	379,4902	0,5914589	0,486386	663,4413	3,268105	0	499,7021	377,7613	0,4254223	0,494699	659,4426	3,018398	0	1	503	379						Untertest2.avi	0	880	547	72	111	436	262	4330	0	Content		431	268	3126146	3070709238
3143	12:15:46.386	00:00:03.142	188	507,3516	364,802	0,5913906	0,486212	663,3622	3,209982	0	500,7981	378,8591	0,4253879	0,4946278	659,4091	3,031547	0	1	504	372						Untertest2.avi	0	880	547	72	111	436	262	4330	0	Content		432	261	3142888	3070725980
3160	12:15:46.403	00:00:03.159	189	507,1387	374,2715	0,5913166	0,4861223	663,4944	3,257056	0	502,6918	367,1092	0,4253259	0,49461	659,3932	3,003951	0	1	505	371						Untertest2.avi	0	880	547	72	111	436	262	4330	0	Content		433	260	3159507	3070742599
3176	12:15:46.419	00:00:03.176	190	515,7094	376,3885	0,5912516	0,4860138	663,6179	3,24577	0	499,8614	363,3299	0,4252288	0,4946193	659,3502	3,006795	0	1	508	370						Untertest2.avi	0	880	547	72	111	436	262	4330	0	Content		436	259	3176127	3070759219
3193	12:15:46.436	00:00:03.192	191	511,9644	369,0074	0,5911729	0,4860644	663,7603	3,231059	0	495,064	374,5464	0,4251082	0,4946608	659,4246	3,010987	0	1	504	372						Untertest2.avi	0	880	547	72	111	436	262	4330	0	Content		432	261	3192747	3070775839
3209	12:15:46.452	00:00:03.209	192	508,5313	377,9919	0,5910686	0,4860939	663,5884	3,23986	0	497,5553	376,7597	0,4250146	0,4947093	659,5401	3,028216	0	1	503	377						Untertest2.avi	0	880	547	72	111	436	262	4330	0	Content		431	266	3209489	3070792581
3226	12:15:46.469	00:00:03.226	193	513,0555	377,8563	0,5910076	0,4861315	663,5609	3,264589	0	501,5117	365,8474	0,4249513	0,4947821	659,5862	2,977295	0	1	507	372						Untertest2.avi	0	880	547	72	111	436	262	4330	0	Content		435	261	3226106	3070809198
3243	12:15:46.486	00:00:03.242	194	513,0074	378,4789	0,590964	0,4861815	663,5744	3,26423	0	503,1363	377,2031	0,4249287	0,4948748	659,5969	3,008492	0	1	508	378						Untertest2.avi	0	880	547	72	111	436	262	4330	0	Content		436	267	3242723	3070825815
3259	12:15:46.502	00:00:03.259	195	509,6747	382,6042	0,5909433	0,4862399	663,5368	3,247665	0	499,6821	385,1379	0,4249194	0,4949273	659,5886	3,044873	0	1	505	384						Untertest2.avi	0	880	547	72	111	436	262	4330	0	Content		433	273	3259341	3070842433
3276	12:15:46.519	00:00:03.276	196	515,0945	384,436	0,5909461	0,4862649	663,5768	3,242068	0	495,6044	383,2445	0,424918	0,4949808	659,5909	3,032117	0	1	505	384						Untertest2.avi	0	880	547	72	111	436	262	4330	0	Content		433	273	3276083	3070859175
3293	12:15:46.536	00:00:03.292	197	515,6774	371,7219	0,5909361	0,4862297	663,6548	3,224413	0	494,3226	386,9651	0,4249183	0,4949775	659,5964	3,025467	0	1	505	379						Untertest2.avi	0	880	547	72	111	436	262	4330	0	Content		433	268	3292721	3070875813
3309	12:15:46.552	00:00:03.309	198	512,8753	380,7338	0,5909111	0,486229	663,5219	3,240269	0	503,9082	381,4496	0,4249108	0,4949462	659,6301	3,025356	0	1	508	381						Untertest2.avi	0	880	547	72	111	436	262	4330	0	Content		436	270	3309323	3070892415
3326	12:15:46.569	00:00:03.325	199	510,6568	371,4561	0,5908948	0,4861897	663,472	3,22704	0	508,449	375,0568	0,4248876	0,4948928	659,7081	3,007456	0	1	510	373						Untertest2.avi	0	880	547	72	111	436	262	4330	0	Content		438	262	3325945	3070909037
3343	12:15:46.586	00:00:03.342	200	507,987	372,6802	0,5908819	0,48613	663,622	3,226569	0	501,1366	371,7206	0,4249011	0,4948004	659,697	2,998844	0	1	505	372						Untertest2.avi	0	880	547	72	111	436	262	4330	0	Content		433	261	3342687	3070925779
3359	12:15:46.602	00:00:03.359	201	509,1671	374,539	0,5908907	0,4860527	663,7462	3,247849	0	501,8936	390,6943	0,4249049	0,4947005	659,7227	3,050668	0	1	506	383						Untertest2.avi	0	880	547	72	111	436	262	4330	0	Content		434	272	3359306	3070942398
3376	12:15:46.619	00:00:03.376	202	507,02	372,5202	0,5909053	0,4860198	663,7235	3,246393	0	492,4109	376,9487	0,4249158	0,4946135	659,7736	2,999986	0	1	500	375						Untertest2.avi	0	880	547	72	111	436	262	4330	0	Content		428	264	3376468	3070959560
3393	12:15:46.636	00:00:03.393	203	508,3133	372,1389	0,5909663	0,4860588	663,7103	3,222904	0	506,383	372,9352	0,4249353	0,4946143	659,7452	3,003429	0	1	507	373						Untertest2.avi	0	880	547	72	111	436	262	4330	0	Content		435	262	3393076	3070976168
3410	12:15:46.653	00:00:03.409	204	514,0008	377,753	0,5909954	0,4860474	663,7792	3,24403	0	494,2339	385,3472	0,424935	0,4946547	659,7692	3,035098	0	1	504	382						Untertest2.avi	0	880	547	72	111	436	262	4330	0	Content		432	271	3409822	3070992914
3426	12:15:46.669	00:00:03.426	205	511,031	377,0756	0,5909646	0,4860086	663,7481	3,219479	0	505,7801	373,3813	0,4249026	0,4946958	659,741	2,98368	0	1	508	375						Untertest2.avi	0	880	547	72	111	436	262	4330	0	Content		436	264	3426446	3071009538
3443	12:15:46.686	00:00:03.443	206	509,1639	385,4166	0,59089	0,4860017	663,8311	3,254014	0	498,7828	372,7753	0,4248503	0,4947411	659,7925	3,000006	0	1	504	379						Untertest2.avi	0	880	547	72	111	436	262	4330	0	Content		432	268	3443066	3071026158
3460	12:15:46.703	00:00:03.459	207	514,2177	370,8397	0,5908075	0,4860458	663,8606	3,222745	0	498,1354	373,9754	0,4247377	0,4948016	659,7894	2,98542	0	1	506	372						Untertest2.avi	0	880	547	72	111	436	262	4330	0	Content		434	261	3459815	3071042907
3476	12:15:46.719	00:00:03.476	208	509,5771	386,4647	0,5907102	0,4861181	663,9755	3,255712	0	492,9131	380,9459	0,4246091	0,4949324	659,8917	2,994025	0	1	501	384						Untertest2.avi	0	880	547	72	111	436	262	4330	0	Content		429	273	3476439	3071059531
3493	12:15:46.736	00:00:03.493	209	517,1225	381,5594	0,5905969	0,4862115	664,0538	3,26829	0	499,6821	363,7802	0,4244646	0,4951526	659,9236	2,964414	0	1	508	373						Untertest2.avi	0	880	547	72	111	436	262	4330	0	Content		436	262	3493066	3071076158
3510	12:15:46.753	00:00:03.509	210	517,9562	367,7117	0,5904239	0,4862988	663,9949	3,208086	0	501,0485	369,4262	0,4243764	0,4953429	659,8891	2,990449	0	1	510	369						Untertest2.avi	0	880	547	72	111	436	262	4330	0	Content		438	258	3509688	3071092780
3526	12:15:46.769	00:00:03.526	211	509,6971	379,455	0,5902529	0,4863742	664,1082	3,239974	0	497,5981	382,657	0,4242187	0,4954335	660,1151	3,005848	0	1	504	381						Untertest2.avi	0	880	547	72	111	436	262	4330	0	Content		432	270	3526435	3071109527
3543	12:15:46.786	00:00:03.543	212	506,949	368,4561	0,590119	0,4864238	664,2212	3,169391	0	489,2143	381,0538	0,4240195	0,4955103	660,1196	2,984666	0	1	498	375						Untertest2.avi	0	880	547	72	111	436	262	4330	0	Content		426	264	3543060	3071126152
3560	12:15:46.803	00:00:03.559	213	510,8245	376,3245	0,5899152	0,4864458	664,3007	3,217905	0	495,8538	376,5867	0,4238876	0,495607	660,163	2,981627	0	1	503	376						Untertest2.avi	0	880	547	72	111	436	262	4330	0	Content		431	265	3559682	3071142774
3576	12:15:46.819	00:00:03.576	214	509,4742	382,9172	0,5897332	0,4864896	664,2961	3,241501	0	506,8346	383,1759	0,4237217	0,495704	660,4621	3,009008	0	1	508	383						Untertest2.avi	0	880	547	72	111	436	262	4330	0	Content		436	272	3576306	3071159398
3593	12:15:46.836	00:00:03.593	215	516,5079	385,7488	0,5895733	0,4865081	664,4387	3,250544	0	500,9692	363,8267	0,4235259	0,4958445	660,4592	2,964021	0	1	509	375						Untertest2.avi	0	880	547	72	111	436	262	4330	0	Content		437	264	3593050	3071176142
3610	12:15:46.853	00:00:03.609	216	510,6282	375,993	0,5893289	0,4864465	664,4973	3,232607	0	493,5243	363,1743	0,4233638	0,4958045	660,4903	2,987721	0	1	502	370						Untertest2.avi	0	880	547	72	111	436	262	4330	0	Content		430	259	3609674	3071192766
3626	12:15:46.869	00:00:03.626	217	510,5385	380,1702	0,589169	0,4863166	664,5303	3,252805	0	501,0106	373,1432	0,4232048	0,4957695	660,7274	2,997709	0	1	506	377						Untertest2.avi	0	880	547	72	111	436	262	4330	0	Content		434	266	3626296	3071209388
3643	12:15:46.886	00:00:03.642	218	514,6965	381,8006	0,5889546	0,4861853	664,6797	3,246781	0	500,3058	368,4619	0,4230071	0,495719	660,6979	2,975182	0	1	508	375						Untertest2.avi	0	880	547	72	111	436	262	4330	0	Content		436	264	3642919	3071226011
3660	12:15:46.903	00:00:03.659	219	512,3229	375,8131	0,5887466	0,486066	664,6216	3,218458	0	499,5363	362,3942	0,4228023	0,4956964	660,7951	2,963717	0	1	506	369						Untertest2.avi	0	880	547	72	111	436	262	4330	0	Content		434	258	3659669	3071242761
3676	12:15:46.919	00:00:03.676	220	520,3397	382,9419	0,5885917	0,4859641	664,9169	3,248178	0	493,2775	388,3269	0,4226412	0,49568	661,0376	3,024193	0	1	507	386						Untertest2.avi	0	880	547	72	111	436	262	4330	0	Content		435	275	3676291	3071259383
3693	12:15:46.936	00:00:03.692	221	510,1163	385,4713	0,5884243	0,4859251	664,9224	3,238374	0	504,305	365,8368	0,4225111	0,4957032	660,9526	2,983701	0	1	507	376						Untertest2.avi	0	880	547	72	111	436	262	4330	0	Content		435	265	3692915	3071276007
3710	12:15:46.953	00:00:03.709	222	511,925	369,9831	0,5882891	0,4859507	664,8143	3,222144	0	508,2624	381,967	0,4224097	0,4957708	660,9429	3,026024	0	1	510	376						Untertest2.avi	0	880	547	72	111	436	262	4330	0	Content		438	265	3709536	3071292628
3726	12:15:46.969	00:00:03.726	223	512,8689	384,3965	0,588215	0,4859871	664,8349	3,262112	0	500,6449	378,5886	0,4223005	0,495883	661,0795	3,021003	0	1	507	381						Untertest2.avi	0	880	547	72	111	436	262	4330	0	Content		435	270	3726285	3071309377
3743	12:15:46.986	00:00:03.742	224	511,4831	380,2224	0,5881628	0,4860711	664,8976	3,267489	0	489,647	370,4801	0,4222557	0,4959171	661,1213	3,014366	0	1	501	375						Untertest2.avi	0	880	547	72	111	436	262	4330	0	Content		429	264	3742908	3071326000
3760	12:15:47.003	00:00:03.759	225	508,2778	380,6069	0,5881416	0,4861161	664,9288	3,248322	0	495,8961	363,8327	0,4222387	0,4959596	661,0954	2,996821	0	1	502	372						Untertest2.avi	0	880	547	72	111	436	262	4330	0	Content		430	261	3759530	3071342622
3776	12:15:47.019	00:00:03.776	226	519,4942	390,4804	0,5880902	0,4861242	665,1055	3,294552	0	495,958	383,0289	0,4222084	0,4959803	661,2114	3,038208	0	1	508	387						Untertest2.avi	0	880	547	72	111	436	262	4330	0	Content		436	276	3776150	3071359242
3793	12:15:47.036	00:00:03.792	227	510,634	376,483	0,5880353	0,4861417	665,1713	3,26332	0	505,4498	386,8503	0,4221646	0,4959931	661,2462	3,049819	0	1	508	382						Untertest2.avi	0	880	547	72	111	436	262	4330	0	Content		436	271	3792912	3071376004
3810	12:15:47.053	00:00:03.809	228	509,4526	383,9969	0,5879103	0,4860414	665,1552	3,230871	0	498,6595	368,8115	0,4220886	0,4960202	661,2045	2,983931	0	1	504	376						Untertest2.avi	0	880	547	72	111	436	262	4330	0	Content		432	265	3809522	3071392614
3826	12:15:47.069	00:00:03.826	229	510,4351	375,1829	0,5877392	0,4860151	664,93	3,232397	0	501,0738	378,8945	0,4219337	0,4961047	661,0783	3,021512	0	1	506	377						Untertest2.avi	0	880	547	72	111	436	262	4330	0	Content		434	266	3826145	3071409237
3843	12:15:47.086	00:00:03.842	230	517,7186	387,0209	0,5875321	0,4859714	665,205	3,253754	0	496,6945	378,184	0,421685	0,4961612	661,3012	3,017684	0	1	507	383						Untertest2.avi	0	880	547	72	111	436	262	4330	0	Content		435	272	3842769	3071425861
3860	12:15:47.103	00:00:03.859	231	505,8409	381,0278	0,5872515	0,4859594	664,9642	3,206614	0	502,7811	363,086	0,4214557	0,4962386	661,1652	2,982872	0	1	504	372						Untertest2.avi	0	880	547	72	111	436	262	4330	0	Content		432	261	3859518	3071442610
3876	12:15:47.119	00:00:03.876	232	510,9626	379,7122	0,5869811	0,4859199	665,116	3,243948	0	495,005	384,4551	0,4211551	0,4963352	661,3839	3,023979	0	1	503	382						Untertest2.avi	0	880	547	72	111	436	262	4330	0	Content		431	271	3876141	3071459233
3893	12:15:47.136	00:00:03.892	233	518,0109	378,7312	0,5866936	0,4858894	664,9478	3,235729	0	502,3666	379,9346	0,4209103	0,4960334	661,389	3,00758	0	1	510	379						Untertest2.avi	0	880	547	72	111	436	262	4330	0	Content		438	268	3892763	3071475855
3909	12:15:47.152	00:00:03.909	234	510,0916	384,8947	0,5864095	0,4858447	665,1042	3,216524	0	501,5055	369,8644	0,4206271	0,4964656	661,3893	2,965519	0	1	506	377						Untertest2.avi	0	880	547	72	111	436	262	4330	0	Content		434	266	3909384	3071492476
3926	12:15:47.169	00:00:03.926	235	507,3362	382,8657	0,5861914	0,4858039	664,9625	3,248194	0	498,6574	367,3409	0,4203935	0,4964733	661,3416	2,993325	0	1	503	375						Untertest2.avi	0	880	547	72	111	436	262	4330	0	Content		431	264	3926132	3071509224
3943	12:15:47.186	00:00:03.942	236	512,0693	373,2406	0,586008	0,4857531	665,126	3,208701	0	505,5098	367,7509	0,4201837	0,4964779	661,4427	2,967919	0	1	509	370						Untertest2.avi	0	880	547	72	111	436	262	4330	0	Content		437	259	3942755	3071525847
3959	12:15:47.202	00:00:03.959	237	512,0178	384,4838	0,585822	0,4856897	665,0468	3,232589	0	500,8123	379,2375	0,4200144	0,4965228	661,3047	3,00566	0	1	506	382						Untertest2.avi	0	880	547	72	111	436	262	4330	0	Content		434	271	3959375	3071542467
3976	12:15:47.219	00:00:03.975	238	510,6592	387,5839	0,5856508	0,4856052	664,9644	3,265401	0	500,4577	390,8373	0,4198253	0,4961902	661,316	3,011942	0	1	506	389						Untertest2.avi	0	880	547	72	111	436	262	4330	0	Content		434	278	3975998	3071559090
3993	12:15:47.236	00:00:03.992	239	517,0397	383,1823	0,5854819	0,4854829	665,1791	3,247186	0	507,592	375,9973	0,4196271	0,4965983	661,3162	2,98751	0	1	512	380						Untertest2.avi	0	880	547	72	111	436	262	4330	0	Content		440	269	3992747	3071575839
4009	12:15:47.252	00:00:04.009	240	511,5595	378,5849	0,5852603	0,4853619	664,9414	3,212637	0	498,485	372,9951	0,4194299	0,4965213	661,254	3,000363	0	1	505	376						Untertest2.avi	0	880	547	72	111	436	262	4330	0	Content		433	265	4009370	3071592462
4026	12:15:47.269	00:00:04.025	241	519,9933	385,9949	0,5850905	0,485292	665,1237	3,254098	0	506,4146	377,3503	0,4192009	0,496474	661,3934	2,988803	0	1	513	382						Untertest2.avi	0	880	547	72	111	436	262	4330	0	Content		441	271	4025992	3071609084
4043	12:15:47.286	00:00:04.042	242	515,2595	385,7446	0,5848953	0,4852451	665,1865	3,223784	0	504,3212	368,6895	0,4190701	0,4965041	661,3848	2,968642	0	1	510	377						Untertest2.avi	0	880	547	72	111	436	262	4330	0	Content		438	266	4042616	3071625708
4059	12:15:47.302	00:00:04.059	243	514,6434	374,1667	0,5847349	0,485347	664,9313	3,222718	0	500,7537	372,1061	0,4188882	0,496566	661,45	3,010643	0	1	508	373						Untertest2.avi	0	880	547	72	111	436	262	4330	0	Content		436	262	4059364	3071642456
4076	12:15:47.319	00:00:04.075	244	508,3743	386,6998	0,5846218	0,4853974	665,1516	3,240285	0	509,152	371,5849	0,4187938	0,4962508	661,4285	2,985084	0	1	509	379						Untertest2.avi	0	880	547	72	111	436	262	4330	0	Content		437	268	4075989	3071659081
4093	12:15:47.336	00:00:04.092	245	519,6266	389,1511	0,5845484	0,4854957	665,3256	3,248224	0	494,2434	376,0078	0,4186942	0,4967833	661,4287	2,960393	0	1	507	383						Untertest2.avi	0	880	547	72	111	436	262	4330	0	Content		435	272	4092614	3071675706
4109	12:15:47.352	00:00:04.109	246	511,7915	384,3611	0,5844839	0,4856175	665,39	3,237705	0	500,9927	376,4836	0,4186422	0,4968804	661,5439	3,019121	0	1	506	380						Untertest2.avi	0	880	547	72	111	436	262	4330	0	Content		434	269	4109360	3071692452
4126	12:15:47.369	00:00:04.125	247	509,0278	384,2745	0,5843785	0,4857083	665,3784	3,231039	0	505,8972	376,9738	0,4185965	0,4969936	661,5819	2,992011	0	1	507	381						Untertest2.avi	0	880	547	72	111	436	262	4330	0	Content		435	270	4125987	3071709079
4143	12:15:47.386	00:00:04.142	248	512,3224	393,2808	0,5842445	0,4857762	665,2597	3,243411	0	506,9634	381,4361	0,4184714	0,4970919	661,7967	2,990819	0	1	510	387						Untertest2.avi	0	880	547	72	111	436	262	4330	0	Content		438	276	4142608	3071725700
4159	12:15:47.402	00:00:04.159	249	518,49	386,1702	0,5840961	0,4857978	665,4389	3,241305	0	498,5329	369,7764	0,4183041	0,4971497	661,8723	2,950603	0	1	509	378						Untertest2.avi	0	880	547	72	111	436	262	4330	0	Content		437	267	4159234	3071742326
4176	12:15:47.419	00:00:04.175	250	522,1318	380,6545	0,5839232	0,4857703	665,665	3,240515	0	497,0654	377,6675	0,4181444	0,4971846	661,8168	2,980712	0	1	510	379						Untertest2.avi	0	880	547	72	111	436	262	4330	0	Content		438	268	4175983	3071759075
4193	12:15:47.436	00:00:04.192	251	509,035	375,059	0,5836992	0,4856291	665,3992	3,234372	0	511,8788	373,6018	0,4179626	0,4971471	661,9656	2,98791	0	1	510	374						Untertest2.avi	0	880	547	72	111	436	262	4330	0	Content		438	263	4192606	3071775698
4209	12:15:47.452	00:00:04.209	252	517,2755	383,2407	0,5834998	0,485409	665,7435	3,215731	0	506,6476	370,6782	0,417714	0,4970801	661,9202	2,937878	0	1	512	377						Untertest2.avi	0	880	547	72	111	436	262	4330	0	Content		440	266	4209230	3071792322
4226	12:15:47.469	00:00:04.225	253	513,7045	383,6949	0,5832722	0,4851822	665,5327	3,218416	0	507,7777	367,5343	0,4175436	0,4970047	661,8837	2,967225	0	1	511	376						Untertest2.avi	0	880	547	72	111	436	262	4330	0	Content		439	265	4225866	3071808958
4243	12:15:47.486	00:00:04.242	254	515,709	383,2988	0,5830694	0,4850338	665,6356	3,211511	0	503,8779	368,77	0,4173124	0,4969731	662,1296	2,955708	0	1	510	376						Untertest2.avi	0	880	547	72	111	436	262	4330	0	Content		438	265	4242603	3071825695
4259	12:15:47.502	00:00:04.259	255	509,3098	379,9406	0,5828875	0,4849581	665,6788	3,211169	0	508,6763	383,3285	0,4171363	0,4969848	662,0196	3,011193	0	1	509	382						Untertest2.avi	0	880	547	72	111	436	262	4330	0	Content		437	271	4259225	3071842317
4276	12:15:47.519	00:00:04.275	256	512,837	388,765	0,5827017	0,4848894	665,6849	3,220883	0	499,9273	377,6527	0,4169801	0,4969962	662,1522	2,983413	0	1	506	383						Untertest2.avi	0	880	547	72	111	436	262	4330	0	Content		434	272	4275856	3071858948
4292	12:15:47.535	00:00:04.292	257	510,451	389,6972	0,5825766	0,4848516	665,7742	3,218369	0	503,4029	369,0854	0,4168311	0,4970214	662,2689	2,964167	0	1	507	379						Untertest2.avi	0	880	547	72	111	436	262	4330	0	Content		435	268	4292469	3071875561
4309	12:15:47.552	00:00:04.309	258	516,4158	382,912	0,5825077	0,4848387	665,8356	3,237887	0	504,1749	366,7063	0,4167346	0,4970438	662,22	2,961804	0	1	510	375						Untertest2.avi	0	880	547	72	111	436	262	4330	0	Content		438	264	4309233	3071892325
4326	12:15:47.569	00:00:04.325	259	518,4412	378,4059	0,5824237	0,4848721	665,8325	3,21947	0	500,4191	379,8074	0,4166654	0,4970965	662,1368	2,991532	0	1	509	379						Untertest2.avi	0	880	547	72	111	436	262	4330	0	Content		437	268	4325880	3071908972
4342	12:15:47.585	00:00:04.342	260	513,6898	375,9789	0,5823497	0,4849475	665,779	3,212769	0	507,7102	370,2569	0,4166132	0,4971981	662,096	2,968227	0	1	511	373						Untertest2.avi	0	880	547	72	111	436	262	4330	0	Content		439	262	4342463	3071925555
4359	12:15:47.602	00:00:04.359	261	517,5779	391,2158	0,5823046	0,4850613	665,7446	3,247537	0	497,4024	389,3484	0,4165733	0,4973363	662,0705	3,017926	0	1	507	390						Untertest2.avi	0	880	547	72	111	436	262	4330	0	Content		435	279	4359087	3071942179
4376	12:15:47.619	00:00:04.375	262	523,6166	373,2388	0,58225	0,4851615	665,8691	3,197669	0	498,687	390,9109	0,4165187	0,497482	662,297	3,009297	0	1	511	382						Untertest2.avi	0	880	547	72	111	436	262	4330	0	Content		439	271	4375841	3071958933
4392	12:15:47.635	00:00:04.392	263	514,2244	379,2518	0,5821894	0,4852884	665,8471	3,226437	0	506,3298	377,2168	0,4164688	0,4979631	662,2972	3,00084	0	1	510	378						Untertest2.avi	0	880	547	72	111	436	262	4330	0	Content		438	267	4392461	3071975553
4409	12:15:47.652	00:00:04.409	264	513,0188	396,3179	0,582132	0,485301	665,8422	3,271162	0	498,893	379,5728	0,4164315	0,4971428	662,2968	3,002706	0	1	506	388						Untertest2.avi	0	880	547	72	111	436	262	4330	0	Content		434	277	4409088	3071992180
4426	12:15:47.669	00:00:04.425	265	520,8264	391,271	0,5820798	0,4852254	665,8897	3,261449	0	506,4938	355,7556	0,4163858	0,4975369	662,297	2,924006	0	1	514	374						Untertest2.avi	0	880	547	72	111	436	262	4330	0	Content		442	263	4425704	3072008796
4442	12:15:47.685	00:00:04.442	266	514,0024	383,1193	0,5820206	0,4852017	666,0469	3,239754	0	503,9831	372,1744	0,4163023	0,4975097	662,5402	2,987741	0	1	509	378						Untertest2.avi	0	880	547	72	111	436	262	4330	0	Content		437	267	4442452	3072025544
4459	12:15:47.702	00:00:04.459	267	515,8382	381,1347	0,5819568	0,4851772	666,1568	3,247546	0	499,2361	383,2839	0,416254	0,4974215	662,507	3,002555	0	1	508	382						Untertest2.avi	0	880	547	72	111	436	262	4330	0	Content		436	271	4459078	3072042170
4476	12:15:47.719	00:00:04.475	268	519,9243	389,4733	0,5818822	0,4851308	666,1414	3,307267	0	501,414	391,2474	0,4161993	0,4973944	662,4715	3,017379	0	1	511	390						Untertest2.avi	0	880	547	72	111	436	262	4330	0	Content		439	279	4475700	3072058792
4492	12:15:47.735	00:00:04.492	269	517,3932	389,8566	0,5817862	0,4851037	666,2435	3,283746	0	504,5276	380,6447	0,4161487	0,497366	662,4302	3,025599	0	1	511	385						Untertest2.avi	0	880	547	72	111	436	262	4330	0	Content		439	274	4492322	3072075414
4509	12:15:47.752	00:00:04.509	270	521,5026	397,5201	0,5817262	0,485066	666,3152	3,295429	0	504,6664	380,687	0,4161097	0,497367	662,4517	3,00741	0	1	513	389						Untertest2.avi	0	880	547	72	111	436	262	4330	0	Content		441	278	4509067	3072092159
4526	12:15:47.769	00:00:04.525	271	510,5712	380,5117	0,5816358	0,4850386	666,3763	3,276708	0	508,9384	365,2945	0,416049	0,4973699	662,727	2,987749	0	1	510	373						Untertest2.avi	0	880	547	72	111	436	262	4330	0	Content		438	262	4525691	3072108783
4542	12:15:47.785	00:00:04.542	272	515,9109	382,5577	0,5815675	0,4850349	666,3825	3,271999	0	505,4054	374,3434	0,4160002	0,4973666	662,7903	3,022424	0	1	511	378						Untertest2.avi	0	880	547	72	111	436	262	4330	0	Content		439	267	4542313	3072125405
4559	12:15:47.802	00:00:04.558	273	519,4354	388,2271	0,5815231	0,4850498	666,4475	3,278051	0	501,3618	389,4892	0,4159458	0,4974006	662,9443	3,025758	0	1	510	389						Untertest2.avi	0	880	547	72	111	436	262	4330	0	Content		438	278	4558934	3072142026
4576	12:15:47.819	00:00:04.575	274	518,3218	376,7045	0,5814902	0,4851466	666,4727	3,251993	0	500,7258	371,1948	0,4159037	0,497561	663,0715	3,023387	0	1	510	374						Untertest2.avi	0	880	547	72	111	436	262	4330	0	Content		438	263	4575683	3072158775
4592	12:15:47.835	00:00:04.592	275	515,9409	391,2142	0,5814462	0,4852035	666,5073	3,302737	0	506,3513	374,8102	0,4158558	0,4977225	663,0977	3,042149	0	1	511	383						Untertest2.avi	0	880	547	72	111	436	262	4330	0	Content		439	272	4592306	3072175398
4609	12:15:47.852	00:00:04.608	276	516,2584	386,8559	0,5813952	0,4852131	666,7411	3,283807	0	508,3036	367,8797	0,4157985	0,497852	663,1064	3,018734	0	1	512	377						Untertest2.avi	0	880	547	72	111	436	262	4330	0	Content		440	266	4608929	3072192021
4626	12:15:47.869	00:00:04.625	277	511,9663	385,4739	0,5813294	0,4851775	666,811	3,27707	0	504,8501	393,4965	0,4157462	0,4978709	663,1029	3,072449	0	1	508	389						Untertest2.avi	0	880	547	72	111	436	262	4330	0	Content		436	278	4625554	3072208646
4642	12:15:47.885	00:00:04.642	278	513,7936	376,2051	0,5812886	0,4851317	666,7537	3,266067	0	505,9095	381,4074	0,4157062	0,4978453	663,1157	3,061827	0	1	510	379						Untertest2.avi	0	880	547	72	111	436	262	4330	0	Content		438	268	4642301	3072225393
4659	12:15:47.902	00:00:04.658	279	514,021	396,5826	0,5812939	0,4851203	666,8338	3,317796	0	505,6825	367,9413	0,4156972	0,4978178	663,0922	3,038224	0	1	510	382						Untertest2.avi	0	880	547	72	111	436	262	4330	0	Content		438	271	4658926	3072242018
4676	12:15:47.919	00:00:04.675	280	516,9146	397,6117	0,5813466	0,4851415	666,8213	3,318925	0	509,0769	370,4091	0,4157788	0,4978274	663,1973	3,03187	0	1	513	384						Untertest2.avi	0	880	547	72	111	436	262	4330	0	Content		441	273	4675551	3072258643
4692	12:15:47.935	00:00:04.692	281	514,1614	396,2352	0,5814529	0,4852	666,6382	3,337911	0	504,7328	378,4337	0,4158762	0,4978748	663,2654	3,062722	0	1	509	387						Untertest2.avi	0	880	547	72	111	436	262	4330	0	Content		437	276	4692170	3072275262
4709	12:15:47.952	00:00:04.708	282	518,7075	381,8202	0,5816102	0,4853092	666,6989	3,285645	0	503,9047	381,0452	0,4160264	0,4978954	663,1821	3,062399	0	1	511	381						Untertest2.avi	0	880	547	72	111	436	262	4330	0	Content		439	270	4708922	3072292014
4726	12:15:47.969	00:00:04.725	283	517,6147	390,1409	0,5818114	0,4854146	666,8751	3,332408	0	506,5037	374,37	0,4162579	0,4979073	663,1852	3,064878	0	1	512	382						Untertest2.avi	0	880	547	72	111	436	262	4330	0	Content		440	271	4725547	3072308639
4742	12:15:47.985	00:00:04.742	284	513,9639	395,0197	0,5819755	0,4855364	666,643	3,336826	0	500,1888	387,9024	0,4164188	0,4979627	663,1497	3,072028	0	1	507	391						Untertest2.avi	0	880	547	72	111	436	262	4330	0	Content		435	280	4742167	3072325259
4759	12:15:48.002	00:00:04.758	285	514,9362	377,096	0,5821205	0,4857104	666,6676	3,300429	0	497,2113	376,4855	0,4165881	0,4980467	663,0734	3,047064	0	1	506	377						Untertest2.avi	0	880	547	72	111	436	262	4330	0	Content		434	266	4758795	3072341887
4776	12:15:48.019	00:00:04.775	286	518,6331	374,5913	0,5822539	0,4858677	666,7134	3,325848	0	505,0356	387,8712	0,4167333	0,4981739	663,0146	3,061583	0	1	512	381						Untertest2.avi	0	880	547	72	111	436	262	4330	0	Content		440	270	4775541	3072358633
4792	12:15:48.035	00:00:04.792	287	517,223	388,4808	0,5823591	0,48597	666,7773	3,327192	0	500,2574	395,9436	0,4168206	0,4982414	663,1784	3,090417	0	1	509	392						Untertest2.avi	0	880	547	72	111	436	262	4330	0	Content		437	281	4792163	3072375255
4809	12:15:48.052	00:00:04.808	288	526,0079	389,6725	0,582444	0,4859595	666,5069	3,339086	0	502,6415	379,4991	0,4168773	0,4982317	663,16	3,043756	0	1	514	385						Untertest2.avi	0	880	547	72	111	436	262	4330	0	Content		442	274	4808790	3072391882
4826	12:15:48.069	00:00:04.825	289	519,5483	383,5991	0,5824801	0,4858571	666,4272	3,333892	0	506,6837	372,6817	0,4169154	0,4981554	663,0788	3,04278	0	1	513	378						Untertest2.avi	0	880	547	72	111	436	262	4330	0	Content		441	267	4825535	3072408627
4842	12:15:48.085	00:00:04.842	290	516,8109	385,0687	0,5825157	0,4857174	666,4438	3,313581	0	499,5337	373,6671	0,4169611	0,4980639	662,9053	3,043667	0	1	508	379						Untertest2.avi	0	880	547	72	111	436	262	4330	0	Content		436	268	4842158	3072425250
4859	12:15:48.102	00:00:04.858	291	514,4007	394,606	0,5825561	0,4856069	666,3762	3,335797	0	505,5939	381,1434	0,4170119	0,49762	662,8982	3,054644	0	1	510	388						Untertest2.avi	0	880	547	72	111	436	262	4330	0	Content		438	277	4858782	3072441874
4875	12:15:48.118	00:00:04.875	292	517,7015	381,6636	0,5826322	0,4855158	666,5054	3,291445	0	506,3995	387,0859	0,417063	0,4979253	662,8984	3,039186	0	1	512	384						Untertest2.avi	0	880	547	72	111	436	262	4330	0	Content		440	273	4875403	3072458495
4892	12:15:48.135	00:00:04.892	293	516,4792	381,9707	0,5827385	0,4854887	666,4457	3,269503	0	507,6118	382,3875	0,4171862	0,4979034	662,8666	3,016783	0	1	512	382						Untertest2.avi	0	880	547	72	111	436	262	4330	0	Content		440	271	4892025	3072475117
4909	12:15:48.152	00:00:04.908	294	512,9615	380,678	0,5828847	0,4855152	666,3897	3,243571	0	513,7256	390,2654	0,4172996	0,4979057	662,9819	3,023407	0	1	513	385						Untertest2.avi	0	880	547	72	111	436	262	4330	0	Content		441	274	4908774	3072491866
4925	12:15:48.168	00:00:04.925	295	517,5002	379,8674	0,5829856	0,4855774	666,3309	3,237149	0	507,062	382,2693	0,4174129	0,4979376	662,95	2,982763	0	1	512	381						Untertest2.avi	0	880	547	72	111	436	262	4330	0	Content		440	270	4925397	3072508489
4942	12:15:48.185	00:00:04.942	296	513,2849	384,2697	0,5830951	0,4856729	666,2961	3,212052	0	510,7582	392,4354	0,4175694	0,4976207	662,9337	2,992621	0	1	512	388						Untertest2.avi	0	880	547	72	111	436	262	4330	0	Content		440	277	4942020	3072525112
4959	12:15:48.202	00:00:04.958	297	519,7721	388,1859	0,5832508	0,4857972	666,3849	3,209359	0	509,6951	394,9381	0,417699	0,4980488	662,9339	2,98263	0	1	515	392						Untertest2.avi	0	880	547	72	111	436	262	4330	0	Content		443	281	4958766	3072541858
4975	12:15:48.218	00:00:04.975	298	521,6644	386,2674	0,5834104	0,4859318	666,3041	3,188685	0	510,0321	375,4843	0,4178314	0,4981592	662,92	2,897963	0	1	516	381						Untertest2.avi	0	880	547	72	111	436	262	4330	0	Content		444	270	4975390	3072558482
4992	12:15:48.235	00:00:04.992	299	520,898	383,3459	0,5835007	0,4860958	666,3361	3,160859	0	504,2453	387,1676	0,4179291	0,4982696	662,8372	2,926495	0	1	513	385						Untertest2.avi	0	880	547	72	111	436	262	4330	0	Content		441	274	4992013	3072575105
5009	12:15:48.252	00:00:05.008	300	522,6726	389,3387	0,5835653	0,4861863	666,2302	3,152903	0	506,097	378,5773	0,4180121	0,4983499	662,7873	2,893002	0	1	514	384						Untertest2.avi	0	880	547	72	111	436	262	4330	0	Content		442	273	5008638	3072591730
5025	12:15:48.268	00:00:05.025	301	519,862	380,4264	0,5836574	0,4862668	666,2923	3,11044	0	504,7005	367,4555	0,4180747	0,4983861	662,7219	2,84393	0	1	512	374						Untertest2.avi	0	880	547	72	111	436	262	4330	0	Content		440	263	5025386	3072608478
5042	12:15:48.285	00:00:05.042	302	511,9686	390,3998	0,5837184	0,486311	666,3224	3,082455	0	501,5948	390,8051	0,4181676	0,4984071	662,6086	2,878422	0	1	507	391						Untertest2.avi	0	880	547	72	111	436	262	4330	0	Content		435	280	5042008	3072625100
5059	12:15:48.302	00:00:05.058	303	518,6078	371,8829	0,5837755	0,4863478	666,3869	3,031382	0	512,3986	367,8172	0,4182088	0,4983803	662,7208	2,800363	0	1	516	370						Untertest2.avi	0	880	547	72	111	436	262	4330	0	Content		444	259	5058629	3072641721
5075	12:15:48.318	00:00:05.075	304	520,3737	382,6017	0,583885	0,4859227	666,3741	3,038267	0	510,9119	377,6914	0,4182761	0,4983666	662,8461	2,807508	0	1	516	380						Untertest2.avi	0	880	547	72	111	436	262	4330	0	Content		444	269	5075250	3072658342
5092	12:15:48.335	00:00:05.091	305	517,4854	386,5357	0,5839427	0,4863625	666,3734	3,0641	0	499,9853	372,0768	0,4183467	0,4983094	662,9138	2,783096	0	1	509	379						Untertest2.avi	0	880	547	72	111	436	262	4330	0	Content		437	268	5091996	3072675088
5109	12:15:48.352	00:00:05.108	306	522,7017	392,5496	0,5840049	0,4863745	666,2724	3,050753	0	505,5966	364,5905	0,4184207	0,4982869	662,9462	2,770381	0	1	514	379						Untertest2.avi	0	880	547	72	111	436	262	4330	0	Content		442	268	5108618	3072691710
5125	12:15:48.368	00:00:05.125	307	517,9448	384,4105	0,5840721	0,4864293	666,3281	3,031729	0	505,2195	372,7691	0,4185074	0,4982941	662,7796	2,780506	0	1	512	379						Untertest2.avi	0	880	547	72	111	436	262	4330	0	Content		440	268	5125244	3072708336
5142	12:15:48.385	00:00:05.141	308	516,0931	377,5186	0,5841622	0,4864831	666,3879	3,007354	0	505,9196	362,2136	0,4185756	0,4983444	662,7257	2,751914	0	1	511	370						Untertest2.avi	0	880	547	72	111	436	262	4330	0	Content		439	259	5141866	3072724958
5159	12:15:48.402	00:00:05.158	309	518,3833	384,5443	0,584237	0,4865145	666,4956	3,015834	0	497,0056	367,8425	0,4185592	0,4988001	662,7259	2,746914	0	1	508	376						Untertest2.avi	0	880	547	72	111	436	262	4330	0	Content		436	265	5158615	3072741707
5175	12:15:48.418	00:00:05.175	310	520,6583	382,2073	0,5840856	0,4863314	666,597	3,030092	0	505,0426	380,0079	0,4185508	0,4984039	663,0378	2,779364	0	1	513	381						Untertest2.avi	0	880	547	72	111	436	262	4330	0	Content		441	270	5175236	3072758328
5192	12:15:48.435	00:00:05.191	311	-1024	-768	-1	-1	-1	-1	4	-1024	-768	-1	-1	-1	-1	4		0	0						Untertest2.avi	0	880	547	72	111				0	Content		-72	-111	5191862	3072774954
5208	12:15:48.451	00:00:05.208	312	-1024	-768	-1	-1	-1	-1	4	-1024	-768	-1	-1	-1	-1	4		0	0						Untertest2.avi	0	880	547	72	111				0	Content		-72	-111	5208485	3072791577
5225	12:15:48.468	00:00:05.225	313	-1024	-768	-1	-1	-1	-1	4	-1024	-768	-1	-1	-1	-1	4		0	0						Untertest2.avi	0	880	547	72	111				0	Content		-72	-111	5225234	3072808326
5242	12:15:48.485	00:00:05.241	314	-1024	-768	-1	-1	-1	-1	4	-1024	-768	-1	-1	-1	-1	4		0	0						Untertest2.avi	0	880	547	72	111				0	Content		-72	-111	5241857	3072824949
5258	12:15:48.501	00:00:05.258	315	-1024	-768	-1	-1	-1	-1	4	-1024	-768	-1	-1	-1	-1	4		0	0						Untertest2.avi	0	880	547	72	111				0	Content		-72	-111	5258483	3072841575
5275	12:15:48.518	00:00:05.275	316	-1024	-768	-1	-1	-1	-1	4	-1024	-768	-1	-1	-1	-1	4		0	0						Untertest2.avi	0	880	547	72	111				0	Content		-72	-111	5275105	3072858197
5292	12:15:48.535	00:00:05.291	317	-1024	-768	-1	-1	-1	-1	4	-1024	-768	-1	-1	-1	-1	4		0	0						Untertest2.avi	0	880	547	72	111				0	Content		-72	-111	5291855	3072874947
5308	12:15:48.551	00:00:05.308	318	-1024	-768	-1	-1	-1	-1	4	-1024	-768	-1	-1	-1	-1	4		0	0						Untertest2.avi	0	880	547	72	111				0	Content		-72	-111	5308478	3072891570
5325	12:15:48.568	00:00:05.325	319	-1024	-768	-1	-1	-1	-1	4	-1024	-768	-1	-1	-1	-1	4		0	0						Untertest2.avi	0	880	547	72	111				0	Content		-72	-111	5325108	3072908200
5342	12:15:48.585	00:00:05.341	320	-1024	-768	-1	-1	-1	-1	4	-1024	-768	-1	-1	-1	-1	4		0	0						Untertest2.avi	0	880	547	72	111				0	Content		-72	-111	5341776	3072924868
5358	12:15:48.601	00:00:05.358	321	-1024	-768	-1	-1	-1	-1	4	-1024	-768	-1	-1	-1	-1	4		0	0						Untertest2.avi	0	880	547	72	111				0	Content		-72	-111	5358438	3072941530
5375	12:15:48.618	00:00:05.375	322	-1024	-768	-1	-1	-1	-1	4	-1024	-768	-1	-1	-1	-1	4		0	0						Untertest2.avi	0	880	547	72	111				0	Content		-72	-111	5375106	3072958198
5392	12:15:48.635	00:00:05.391	323	-1024	-768	-1	-1	-1	-1	4	-1024	-768	-1	-1	-1	-1	4		0	0						Untertest2.avi	0	880	547	72	111				0	Content		-72	-111	5391728	3072974820
5408	12:15:48.651	00:00:05.408	324	-1024	-768	-1	-1	-1	-1	4	-1024	-768	-1	-1	-1	-1	4		0	0						Untertest2.avi	0	880	547	72	111				0	Content		-72	-111	5408396	3072991488
5425	12:15:48.668	00:00:05.425	325	-1024	-768	-1	-1	-1	-1	4	-1024	-768	-1	-1	-1	-1	4		0	0						Untertest2.avi	0	880	547	72	111				0	Content		-72	-111	5425052	3073008144
5442	12:15:48.685	00:00:05.441	326	-1024	-768	-1	-1	-1	-1	4	-1024	-768	-1	-1	-1	-1	4		0	0						Untertest2.avi	0	880	547	72	111				0	Content		-72	-111	5441720	3073024812
5458	12:15:48.701	00:00:05.458	327	-1024	-768	-1	-1	-1	-1	4	-1024	-768	-1	-1	-1	-1	4		0	0						Untertest2.avi	0	880	547	72	111				0	Content		-72	-111	5458388	3073041480
5475	12:15:48.718	00:00:05.474	328	-1024	-768	-1	-1	-1	-1	4	487,5911	368,6181	0,4189652	0,4976328	663,5792	2,839437	0	2	488	369						Untertest2.avi	0	880	547	72	111	434	239	100	0	Content		416	258	5474973	3073058065
5492	12:15:48.735	00:00:05.491	329	520,9937	348,9538	0,584626	0,486234	663,579	2,955939	0	491,739	367,911	0,4189387	0,4979166	663,5795	2,814894	0	2	506	358						Untertest2.avi	0	880	547	72	111	434	239	100	0	Content		434	247	5491720	3073074812
5508	12:15:48.751	00:00:05.508	330	511,8745	356,8976	0,5846567	0,4861316	667,3501	2,989904	0	500,1161	347,0229	0,4189149	0,4978714	663,7109	2,778793	0	2	506	352						Untertest2.avi	0	880	547	72	111	434	239	100	0	Content		434	241	5508346	3073091438
5525	12:15:48.768	00:00:05.524	331	521,1972	360,7047	0,5846313	0,4860766	667,3043	3,013032	0	498,9095	336,4752	0,4188903	0,497845	663,7278	2,788059	0	2	510	349						Untertest2.avi	0	880	547	72	111	434	239	100	0	Content		438	238	5524967	3073108059
5542	12:15:48.785	00:00:05.541	332	516,464	347,7531	0,5845945	0,4859759	667,3654	3,003881	0	492,097	344,8333	0,418871	0,4978187	663,6854	2,797022	0	2	504	346						Untertest2.avi	0	880	547	72	111	434	239	100	0	Content		432	235	5541591	3073124683
5558	12:15:48.801	00:00:05.558	333	525,1394	340,8831	0,5845719	0,4858656	667,3799	2,946047	0	511,4502	353,4024	0,4188382	0,4977873	663,7858	2,819154	0	2	518	347						Untertest2.avi	0	880	547	72	111	434	239	100	0	Content		446	236	5558340	3073141432
5575	12:15:48.818	00:00:05.574	334	-1024	-768	-1	-1	-1	-1	4	-1024	-768	-1	-1	-1	-1	4		0	0						Untertest2.avi	0	880	547	72	111				0	Content		-72	-111	5574962	3073158054
5592	12:15:48.835	00:00:05.591	335	-1024	-768	-1	-1	-1	-1	4	-1024	-768	-1	-1	-1	-1	4		0	0						Untertest2.avi	0	880	547	72	111				0	Content		-72	-111	5591583	3073174675
5608	12:15:48.851	00:00:05.608	336	-1024	-768	-1	-1	-1	-1	4	-1024	-768	-1	-1	-1	-1	4		0	0						Untertest2.avi	0	880	547	72	111				0	Content		-72	-111	5608202	3073191294
5625	12:15:48.868	00:00:05.624	337	-1024	-768	-1	-1	-1	-1	4	-1024	-768	-1	-1	-1	-1	4		0	0						Untertest2.avi	0	880	547	72	111				0	Content		-72	-111	5624950	3073208042
5642	12:15:48.885	00:00:05.641	338	-1024	-768	-1	-1	-1	-1	4	-1024	-768	-1	-1	-1	-1	4		0	0						Untertest2.avi	0	880	547	72	111				0	Content		-72	-111	5641573	3073224665
5658	12:15:48.901	00:00:05.658	339	-1024	-768	-1	-1	-1	-1	4	-1024	-768	-1	-1	-1	-1	4		0	0						Untertest2.avi	0	880	547	72	111				0	Content		-72	-111	5658195	3073241287
5675	12:15:48.918	00:00:05.674	340	-1024	-768	-1	-1	-1	-1	4	-1024	-768	-1	-1	-1	-1	4		0	0						Untertest2.avi	0	880	547	72	111				0	Content		-72	-111	5674942	3073258034
5692	12:15:48.935	00:00:05.691	341	-1024	-768	-1	-1	-1	-1	4	-1024	-768	-1	-1	-1	-1	4		0	0						Untertest2.avi	0	880	547	72	111				0	Content		-72	-111	5691565	3073274657
5708	12:15:48.951	00:00:05.708	342	-1024	-768	-1	-1	-1	-1	4	-1024	-768	-1	-1	-1	-1	4		0	0						Untertest2.avi	0	880	547	72	111				0	Content		-72	-111	5708190	3073291282
5725	12:15:48.968	00:00:05.724	343	-1024	-768	-1	-1	-1	-1	4	-1024	-768	-1	-1	-1	-1	4		0	0						Untertest2.avi	0	880	547	72	111				0	Content		-72	-111	5724858	3073307950
5742	12:15:48.985	00:00:05.741	344	-1024	-768	-1	-1	-1	-1	4	-1024	-768	-1	-1	-1	-1	4		0	0						Untertest2.avi	0	880	547	72	111				0	Content		-72	-111	5741530	3073324622
5758	12:15:49.001	00:00:05.758	345	-1024	-768	-1	-1	-1	-1	4	-1024	-768	-1	-1	-1	-1	4		0	0						Untertest2.avi	0	880	547	72	111				0	Content		-72	-111	5758198	3073341290
5775	12:15:49.018	00:00:05.774	346	-1024	-768	-1	-1	-1	-1	4	-1024	-768	-1	-1	-1	-1	4		0	0						Untertest2.avi	0	880	547	72	111				0	Content		-72	-111	5774818	3073357910
5791	12:15:49.034	00:00:05.791	347	-1024	-768	-1	-1	-1	-1	4	-1024	-768	-1	-1	-1	-1	4		0	0						Untertest2.avi	0	880	547	72	111				0	Content		-72	-111	5791485	3073374577
5808	12:15:49.051	00:00:05.808	348	494,3101	369,6171	0,5850903	0,4864196	667,9667	3,201317	0	490,8779	352,3324	0,4195819	0,4980425	664,1786	2,957266	0	3	493	361						Untertest2.avi	0	880	547	72	111	426	245	550	0	Content		421	250	5808186	3073391278
5825	12:15:49.068	00:00:05.824	349	505,9977	344,8609	0,5851479	0,4861383	668,062	3,153123	0	497,0804	325,8339	0,4195855	0,4976749	664,5153	2,887629	0	3	502	335						Untertest2.avi	0	880	547	72	111	426	245	550	0	Content		430	224	5824808	3073407900
5841	12:15:49.084	00:00:05.841	350	506,2324	340,8777	0,5851749	0,4861698	668,1225	3,152745	0	493,7783	356,0799	0,4196328	0,4976345	664,494	2,969655	0	3	500	348						Untertest2.avi	0	880	547	72	111	426	245	550	0	Content		428	237	5841432	3073424524
5858	12:15:49.101	00:00:05.858	351	508,0455	341,5299	0,585224	0,4861236	668,1102	3,144156	0	491,2738	341,1338	0,4196864	0,4975632	664,4647	2,926633	0	3	500	341						Untertest2.avi	0	880	547	72	111	426	245	550	0	Content		428	230	5858055	3073441147
5875	12:15:49.118	00:00:05.874	352	507,3663	346,7911	0,5852749	0,4859815	668,1201	3,155887	0	483,2834	366,4143	0,4197424	0,497494	664,3665	2,972682	0	3	495	357						Untertest2.avi	0	880	547	72	111	426	245	550	0	Content		423	246	5874803	3073457895
5891	12:15:49.134	00:00:05.891	353	512,0386	335,1639	0,5853164	0,485856	668,0084	3,105533	0	494,6783	362,4526	0,4198068	0,4972981	664,2618	2,953947	0	3	503	349						Untertest2.avi	0	880	547	72	111	426	245	550	0	Content		431	238	5891426	3073474518
5908	12:15:49.151	00:00:05.908	354	505,174	355,7249	0,5853598	0,4857572	668,0903	3,15723	0	491,2738	357,1093	0,4198698	0,4971758	664,3413	2,950584	0	3	498	356						Untertest2.avi	0	880	547	72	111	426	245	550	0	Content		426	245	5908048	3073491140
5925	12:15:49.168	00:00:05.924	355	507,0992	357,7629	0,5854068	0,4857021	668,1108	3,186012	0	495,3307	363,5194	0,4199327	0,4970709	664,4267	2,990514	0	3	501	361						Untertest2.avi	0	880	547	72	111	426	245	550	0	Content		429	250	5924673	3073507765
5941	12:15:49.184	00:00:05.941	356	504,6945	352,541	0,5854688	0,485682	668,2242	3,148035	0	503,5293	346,4265	0,4200013	0,4970364	664,6005	2,960824	0	3	504	349						Untertest2.avi	0	880	547	72	111	426	245	550	0	Content		432	238	5941420	3073524512
5958	12:15:49.201	00:00:05.958	357	502,686	355,3217	0,5855329	0,4856915	668,2193	3,181749	0	492,1721	339,2049	0,4200683	0,4970141	664,6224	2,933702	0	3	497	347						Untertest2.avi	0	880	547	72	111	426	245	550	0	Content		425	236	5958043	3073541135
5975	12:15:49.218	00:00:05.974	358	511,4611	363,1135	0,5856351	0,4857923	668,2601	3,215014	0	485,4456	346,1093	0,4201477	0,4970634	664,6262	2,975196	0	3	498	355						Untertest2.avi	0	880	547	72	111	426	245	550	0	Content		426	244	5974663	3073557755
5991	12:15:49.234	00:00:05.991	359	508,3235	347,0296	0,5857109	0,4859062	668,1483	3,156202	0	485,6262	366,24	0,4202349	0,4971138	664,4402	3,033693	0	3	497	357						Untertest2.avi	0	880	547	72	111	426	245	550	0	Content		425	246	5991287	3073574379
6008	12:15:49.251	00:00:06.008	360	501,9718	354,8578	0,585757	0,4860636	668,1229	3,190302	0	493,4309	364,848	0,4203269	0,4971752	664,2679	3,032791	0	3	498	360						Untertest2.avi	0	880	547	72	111	426	245	550	0	Content		426	249	6008034	3073591126
6025	12:15:49.268	00:00:06.024	361	503,4308	365,1901	0,5858022	0,4861692	668,0519	3,220638	0	493,2547	363,9681	0,4204019	0,4972345	664,3307	3,036598	0	3	498	365						Untertest2.avi	0	880	547	72	111	426	245	550	0	Content		426	254	6024656	3073607748
6041	12:15:49.284	00:00:06.041	362	501,6411	361,4946	0,585824	0,486253	667,9933	3,235857	0	497,3161	357,3585	0,4204362	0,4972668	664,3666	3,019188	0	3	499	359						Untertest2.avi	0	880	547	72	111	426	245	550	0	Content		427	248	6041281	3073624373
6058	12:15:49.301	00:00:06.057	363	498,6136	357,1338	0,5858514	0,4862494	667,9783	3,231983	0	494,7995	359,7502	0,4204561	0,497239	664,4047	3,057114	0	3	497	358						Untertest2.avi	0	880	547	72	111	426	245	550	0	Content		425	247	6057903	3073640995
6075	12:15:49.318	00:00:06.074	364	504,9193	358,7541	0,5858562	0,4861658	667,9184	3,24324	0	490,6989	357,4988	0,4204669	0,4971569	664,3715	3,051346	0	3	498	358						Untertest2.avi	0	880	547	72	111	426	245	550	0	Content		426	247	6074651	3073657743
6091	12:15:49.334	00:00:06.091	365	502,8967	355,0513	0,5858492	0,4859789	667,9812	3,23251	0	493,0753	357,9831	0,4204602	0,4970707	664,2869	3,071926	0	3	498	357						Untertest2.avi	0	880	547	72	111	426	245	550	0	Content		426	246	6091275	3073674367
6108	12:15:49.351	00:00:06.107	366	497,0379	351,3248	0,5858436	0,4858453	667,9406	3,239348	0	495,5345	340,3816	0,4204338	0,4969572	664,2206	3,041767	0	3	496	346						Untertest2.avi	0	880	547	72	111	426	245	550	0	Content		424	235	6107899	3073690991
6125	12:15:49.368	00:00:06.124	367	497,4665	360,8975	0,5858214	0,4857139	667,9003	3,268034	0	495,3343	347,7363	0,4204008	0,4968469	664,0963	3,038603	0	3	496	354						Untertest2.avi	0	880	547	72	111	426	245	550	0	Content		424	243	6124522	3073707614
6141	12:15:49.384	00:00:06.141	368	505,018	351,0227	0,5857924	0,4856569	667,8867	3,263378	0	493,0208	359,883	0,4203707	0,4968118	664,0034	3,072522	0	3	499	355						Untertest2.avi	0	880	547	72	111	426	245	550	0	Content		427	244	6141268	3073724360
6158	12:15:49.401	00:00:06.157	369	501,3003	357,6017	0,5857633	0,4856289	667,8251	3,27878	0	492,1472	358,3659	0,4203292	0,4967957	663,8974	3,055168	0	3	497	358						Untertest2.avi	0	880	547	72	111	426	245	550	0	Content		425	247	6157890	3073740982
6175	12:15:49.418	00:00:06.174	370	505,1911	354,6615	0,5857124	0,4856141	667,7862	3,269569	0	491,4373	366,187	0,4202559	0,4968025	663,9999	3,07987	0	3	498	360						Untertest2.avi	0	880	547	72	111	426	245	550	0	Content		426	249	6174511	3073757603
6191	12:15:49.434	00:00:06.191	371	500,7219	356,7092	0,5856391	0,4855998	667,671	3,292516	0	499,9386	356,2253	0,4201881	0,496831	664,132	3,051307	0	3	500	356						Untertest2.avi	0	880	547	72	111	426	245	550	0	Content		428	245	6191134	3073774226
6208	12:15:49.451	00:00:06.207	372	502,9993	352,2308	0,5855544	0,4856328	667,5201	3,260665	0	488,8143	365,6459	0,4201074	0,4969302	664,1252	3,039303	0	3	496	359						Untertest2.avi	0	880	547	72	111	426	245	550	0	Content		424	248	6207882	3073790974
6225	12:15:49.468	00:00:06.224	373	505,2991	357,7325	0,5854569	0,4857061	667,4382	3,238833	0	492,0146	371,0468	0,4200046	0,4970281	664,0425	3,018669	0	3	499	364						Untertest2.avi	0	880	547	72	111	426	245	550	0	Content		427	253	6224505	3073807597
6241	12:15:49.484	00:00:06.241	374	506,4149	348,1505	0,5853807	0,4857739	667,4135	3,205522	0	489,0974	362,6561	0,4199148	0,4971362	663,8522	2,99422	0	3	498	355						Untertest2.avi	0	880	547	72	111	426	245	550	0	Content		426	244	6241128	3073824220
6258	12:15:49.501	00:00:06.257	375	501,9546	365,6458	0,5853056	0,4858171	667,491	3,249729	0	489,8426	347,4792	0,4198438	0,4972179	663,7075	2,934629	0	3	496	357						Untertest2.avi	0	880	547	72	111	426	245	550	0	Content		424	246	6257876	3073840968
6274	12:15:49.517	00:00:06.274	376	500,4596	343,3834	0,5852464	0,4858184	667,4205	3,153404	0	505,3589	357,4425	0,4197743	0,4972661	663,6822	2,930401	0	3	503	350						Untertest2.avi	0	880	547	72	111	426	245	550	0	Content		431	239	6274498	3073857590
6291	12:15:49.534	00:00:06.291	377	504,2653	355,4409	0,5851569	0,4858143	667,2919	3,166896	0	498,9632	363,6893	0,4196666	0,4972552	663,869	2,960891	0	3	502	360						Untertest2.avi	0	880	547	72	111	426	245	550	0	Content		430	249	6291120	3073874212
6308	12:15:49.551	00:00:06.307	378	498,6103	352,8151	0,5850419	0,4857144	667,0927	3,152997	0	497,2068	358,3629	0,4195603	0,4972013	663,7363	2,947073	0	3	498	356						Untertest2.avi	0	880	547	72	111	426	245	550	0	Content		426	245	6307743	3073890835
6325	12:15:49.568	00:00:06.324	379	502,6772	353,0878	0,5849388	0,4856466	667,1321	3,103605	0	483,3383	358,622	0,4194357	0,497178	663,6129	2,906781	0	3	493	356						Untertest2.avi	0	880	547	72	111	426	245	550	0	Content		421	245	6324503	3073907595
6341	12:15:49.584	00:00:06.341	380	507,9814	353,0426	0,5848328	0,4855843	667,2581	3,113135	0	497,6299	363,3028	0,4193238	0,497165	663,5404	2,913161	0	3	503	358						Untertest2.avi	0	880	547	72	111	426	245	550	0	Content		431	247	6341113	3073924205
6358	12:15:49.601	00:00:06.357	381	617,5339	349,6552	0,5835018	0,485354	666,8385	3,154591	0	663,0822	328,4453	0,4180173	0,4970698	663,6127	2,878563	0	4	640	339						Untertest2.avi	0	880	547	72	111	738	208	383	0	Content		568	228	6357735	3073940827
6374	12:15:49.617	00:00:06.374	382	792,9705	318,69	0,5816547	0,4850531	667,4924	3,123889	0	798,7979	301,4713	0,4165373	0,4969546	664,4735	2,826668	0	4	796	310						Untertest2.avi	0	880	547	72	111	738	208	383	0	Content		724	199	6374374	3073957466
6391	12:15:49.634	00:00:06.391	383	805,2948	324,5882	0,5812824	0,4845927	666,9155	3,123071	0	810,078	306,1377	0,4162647	0,4970718	664,0441	2,85358	0	4	808	315						Untertest2.avi	0	880	547	72	111	738	208	383	0	Content		736	204	6391108	3073974200
6408	12:15:49.651	00:00:06.407	384	812,5042	321,0402	0,5811341	0,4851824	666,9147	3,128837	0	808,6125	315,0829	0,4159902	0,4971984	663,9929	2,848865	0	4	811	318						Untertest2.avi	0	880	547	72	111	738	208	383	0	Content		739	207	6407729	3073990821
6424	12:15:49.667	00:00:06.424	385	816,4348	311,7451	0,5809508	0,4852556	666,896	3,066087	0	816,2429	315,3667	0,4157458	0,4972891	663,8315	2,85987	0	4	816	314						Untertest2.avi	0	880	547	72	111	738	208	383	0	Content		744	203	6424352	3074007444
6441	12:15:49.684	00:00:06.440	386	816,0824	311,7154	0,5807443	0,4851391	667,0936	3,102442	0	804,2041	315,1738	0,4154079	0,4974186	663,8771	2,85086	0	4	810	313						Untertest2.avi	0	880	547	72	111	738	208	383	0	Content		738	202	6440974	3074024066
6458	12:15:49.701	00:00:06.457	387	814,7119	328,6836	0,5804932	0,4850654	666,7545	3,109416	0	811,2883	313,5687	0,4151036	0,4974615	663,8085	2,840534	0	4	813	321						Untertest2.avi	0	880	547	72	111	738	208	383	0	Content		741	210	6457722	3074040814
6474	12:15:49.717	00:00:06.474	388	813,9927	326,1126	0,5802288	0,485005	666,8191	3,09698	0	811,2267	314,7264	0,4148138	0,4975244	663,6824	2,821639	0	4	813	320						Untertest2.avi	0	880	547	72	111	738	208	383	0	Content		741	209	6474360	3074057452
6491	12:15:49.734	00:00:06.490	389	822,3258	313,0154	0,5799981	0,4849787	666,6365	3,050155	0	803,6509	324,3496	0,4144962	0,4975423	663,6703	2,852067	0	4	813	319						Untertest2.avi	0	880	547	72	111	738	208	383	0	Content		741	208	6490970	3074074062
6508	12:15:49.751	00:00:06.507	390	816,1109	318,6066	0,5797489	0,484982	666,6187	3,088269	0	816,0029	297,5907	0,4142749	0,4976397	663,5908	2,777458	0	4	816	308						Untertest2.avi	0	880	547	72	111	738	208	383	0	Content		744	197	6507594	3074090686
6524	12:15:49.767	00:00:06.524	391	815,1937	316,6814	0,5795345	0,4850324	666,5197	3,048532	0	791,8513	336,3963	0,4140044	0,4977286	663,5889	2,863609	0	4	804	327						Untertest2.avi	0	880	547	72	111	738	208	383	0	Content		732	216	6524343	3074107435
6541	12:15:49.784	00:00:06.540	392	817,0937	311,1848	0,5793651	0,4850604	666,6135	3,040231	0	807,5647	303,775	0,4138288	0,4978527	663,5369	2,804211	0	4	812	307						Untertest2.avi	0	880	547	72	111	738	208	383	0	Content		740	196	6540964	3074124056
6558	12:15:49.801	00:00:06.557	393	821,566	325,9568	0,5791795	0,4850968	666,5156	3,088392	0	808,5339	317,5097	0,4136716	0,4979299	663,3176	2,8003	0	4	815	322						Untertest2.avi	0	880	547	72	111	738	208	383	0	Content		743	211	6557588	3074140680
6574	12:15:49.817	00:00:06.574	394	813,791	317,5482	0,5790257	0,4851586	666,4152	3,045108	0	795,054	317,7859	0,4134649	0,4979817	663,3859	2,840228	0	4	804	318						Untertest2.avi	0	880	547	72	111	738	208	383	0	Content		732	207	6574214	3074157306
6591	12:15:49.834	00:00:06.590	395	816,3702	322,2685	0,5788759	0,4851514	666,5707	3,05958	0	812,0828	321,1546	0,413326	0,4979717	663,3801	2,831534	0	4	814	322						Untertest2.avi	0	880	547	72	111	738	208	383	0	Content		742	211	6590961	3074174053
6608	12:15:49.851	00:00:06.607	396	810,0748	328,5247	0,5786718	0,4851252	666,3661	3,062271	0	797,3962	318,6309	0,4131038	0,4979495	663,2446	2,809315	0	4	804	324						Untertest2.avi	0	880	547	72	111	738	208	383	0	Content		732	213	6607586	3074190678
6624	12:15:49.867	00:00:06.624	397	822,5792	309,5489	0,5784727	0,4851811	666,3987	3,03733	0	812,5966	307,2666	0,4128733	0,4979765	663,3409	2,796555	0	4	818	308						Untertest2.avi	0	880	547	72	111	738	208	383	0	Content		746	197	6624211	3074207303
6641	12:15:49.884	00:00:06.640	398	816,7329	319,887	0,5782858	0,4853638	666,4101	3,047758	0	803,4614	321,6173	0,412714	0,4981458	663,2163	2,822354	0	4	810	321						Untertest2.avi	0	880	547	72	111	738	208	383	0	Content		738	210	6640835	3074223927
6658	12:15:49.901	00:00:06.657	399	807,7015	331,9111	0,5781679	0,4856577	666,2919	3,079158	0	810,4509	305,901	0,4125384	0,4989507	663,2165	2,817262	0	4	809	319						Untertest2.avi	0	880	547	72	111	738	208	383	0	Content		737	208	6657582	3074240674
6674	12:15:49.917	00:00:06.674	400	814,1478	328,3747	0,5781093	0,4859331	666,2598	3,047082	0	796,0265	318,0837	0,4124865	0,4989151	663,1216	2,834092	0	4	805	323						Untertest2.avi	0	880	547	72	111	738	208	383	0	Content		733	212	6674207	3074257299
6691	12:15:49.934	00:00:06.690	401	813,2861	322,3226	0,5780702	0,4861701	666,1293	3,053101	0	814,6521	319,4016	0,4124382	0,4992288	663,1041	2,822294	0	4	814	321						Untertest2.avi	0	880	547	72	111	738	208	383	0	Content		742	210	6690828	3074273920
6707	12:15:49.950	00:00:06.707	402	810,5403	329,0691	0,5780475	0,4861642	666,0493	3,074462	0	809,5251	315,3275	0,4123869	0,4993188	663,0889	2,830334	0	4	810	322						Untertest2.avi	0	880	547	72	111	738	208	383	0	Content		738	211	6707464	3074290556
6724	12:15:49.967	00:00:06.724	403	817,3132	329,3124	0,578	0,4859357	666,0239	3,070278	0	807,9578	313,6831	0,4123278	0,4992034	663,0132	2,812262	0	4	813	321						Untertest2.avi	0	880	547	72	111	738	208	383	0	Content		741	210	6724200	3074307292
6741	12:15:49.984	00:00:06.740	404	786,5881	320,7282	0,5783583	0,4856285	666,2224	3,054621	0	774,6185	317,7839	0,412571	0,4988054	663,0299	2,836384	0	5	781	319						Untertest2.avi	0	880	547	72	111	499	206	283	0	Content		709	208	6740823	3074323915
6757	12:15:50.000	00:00:06.757	405	589,5272	308,0694	0,5795885	0,4849147	665,785	3,032142	0	585,5729	296,8231	0,4139806	0,4980505	662,3965	2,819548	0	5	588	302						Untertest2.avi	0	880	547	72	111	499	206	283	0	Content		516	191	6757459	3074340551
6774	12:15:50.017	00:00:06.774	406	577,4471	323,6556	0,5797831	0,4842389	665,8019	3,090726	0	573,4424	320,4733	0,4142426	0,4972989	662,276	2,865753	0	5	575	322						Untertest2.avi	0	880	547	72	111	499	206	283	0	Content		503	211	6774071	3074357163
6791	12:15:50.034	00:00:06.790	407	584,8703	297,3857	0,5797651	0,4833328	665,8751	3,036345	0	556,7944	314,4188	0,4141308	0,4967622	662,2543	2,86985	0	5	571	306						Untertest2.avi	0	880	547	72	111	499	206	283	0	Content		499	195	6790818	3074373910
6807	12:15:50.050	00:00:06.807	408	574,5276	320,0656	0,5797513	0,4834645	665,8741	3,05353	0	562,7549	319,663	0,4141141	0,4964925	662,1922	2,890338	0	5	569	320						Untertest2.avi	0	880	547	72	111	499	206	283	0	Content		497	209	6807450	3074390542
6824	12:15:50.067	00:00:06.824	409	576,2896	323,3624	0,5798305	0,483943	665,5916	3,095809	0	564,6973	319,6658	0,414147	0,4968735	662,0924	2,871782	0	5	570	322						Untertest2.avi	0	880	547	72	111	499	206	283	0	Content		498	211	6824063	3074407155
6841	12:15:50.084	00:00:06.840	410	571,0903	317,2459	0,5800002	0,4847603	665,6981	3,047294	0	555,7183	305,4763	0,4142484	0,4976355	662,0955	2,836894	0	5	563	311						Untertest2.avi	0	880	547	72	111	499	206	283	0	Content		491	200	6840686	3074423778
6857	12:15:50.100	00:00:06.857	411	578,3428	331,0579	0,5801448	0,4856439	665,4764	3,109071	0	570,9561	306,0394	0,4144271	0,498463	662,0632	2,825348	0	5	575	319						Untertest2.avi	0	880	547	72	111	499	206	283	0	Content		503	208	6857443	3074440535
6874	12:15:50.117	00:00:06.874	412	576,7538	326,9436	0,5803768	0,4864224	665,4082	3,074896	0	569,08	304,2319	0,4146175	0,4992011	661,8392	2,863393	0	5	573	316						Untertest2.avi	0	880	547	72	111	499	206	283	0	Content		501	205	6874059	3074457151
6891	12:15:50.134	00:00:06.890	413	575,0775	314,5217	0,5806058	0,4870057	665,4124	3,052205	0	558,3595	305,0143	0,4148107	0,4993462	661,8256	2,849451	0	5	567	310						Untertest2.avi	0	880	547	72	111	499	206	283	0	Content		495	199	6890681	3074473773
6907	12:15:50.150	00:00:06.907	414	579,5618	308,4969	0,5808621	0,4874589	665,363	3,021685	0	559,7275	311,1418	0,4150761	0,5001968	661,8257	2,82811	0	5	570	310						Untertest2.avi	0	880	547	72	111	499	206	283	0	Content		498	199	6907303	3074490395
6924	12:15:50.167	00:00:06.924	415	579,4752	313,7915	0,5810882	0,4877282	665,313	3,051015	0	564,4136	298,7366	0,4152429	0,5003605	661,701	2,839111	0	5	572	306						Untertest2.avi	0	880	547	72	111	499	206	283	0	Content		500	195	6924051	3074507143
6941	12:15:50.184	00:00:06.940	416	582,4326	318,2679	0,5812438	0,4874509	665,0379	3,069966	0	567,92	299,8213	0,415398	0,5000616	661,6685	2,83477	0	5	575	309						Untertest2.avi	0	880	547	72	111	499	206	283	0	Content		503	198	6940673	3074523765
6957	12:15:50.200	00:00:06.957	417	577,0082	322,9067	0,5813617	0,4866277	665,1666	3,056862	0	567,2604	314,1045	0,4155385	0,4991899	661,6241	2,848842	0	5	572	319						Untertest2.avi	0	880	547	72	111	499	206	283	0	Content		500	208	6957295	3074540387
6974	12:15:50.217	00:00:06.973	418	580,4326	324,3284	0,5814754	0,4854859	665,3174	3,066558	0	562,7535	322,509	0,4156109	0,4979617	661,6531	2,891944	0	5	572	323						Untertest2.avi	0	880	547	72	111	499	206	283	0	Content		500	212	6973917	3074557009
6991	12:15:50.234	00:00:06.990	419	570,6453	332,8031	0,5815722	0,4845411	665,2087	3,109347	0	558,6567	314,3402	0,415699	0,4969567	661,6472	2,869482	0	5	565	324						Untertest2.avi	0	880	547	72	111	499	206	283	0	Content		493	213	6990664	3074573756
7007	12:15:50.250	00:00:07.007	420	581,5244	316,0807	0,5817261	0,4840861	664,9836	3,074686	0	557,0504	311,9349	0,4158509	0,4963326	661,6141	2,831864	0	5	569	314						Untertest2.avi	0	880	547	72	111	499	206	283	0	Content		497	203	7007288	3074590380
7024	12:15:50.267	00:00:07.023	421	569,2309	325,7556	0,5820307	0,4841574	665,306	3,11359	0	554,6348	317,1138	0,4161375	0,496343	661,6472	2,836624	0	6	562	321						Untertest2.avi	0	880	547	72	111	442	229	1000	0	Content		490	210	7023912	3074607004
7041	12:15:50.284	00:00:07.040	422	518,9371	324,0651	0,5826249	0,4847255	664,9536	3,067489	0	503,0758	323,6104	0,4168185	0,4969147	661,2626	2,877439	0	6	511	324						Untertest2.avi	0	880	547	72	111	442	229	1000	0	Content		439	213	7040659	3074623751
7057	12:15:50.300	00:00:07.057	423	515,7857	334,7014	0,5828304	0,4853162	664,9874	3,066594	0	517,3078	312,0286	0,4170119	0,4974974	661,3868	2,800042	0	6	517	323						Untertest2.avi	0	880	547	72	111	442	229	1000	0	Content		445	212	7057284	3074640376
7074	12:15:50.317	00:00:07.073	424	520,9083	335,9644	0,583043	0,4860322	665,1244	3,075741	0	501,3914	331,0473	0,4171466	0,4982429	661,4957	2,891063	0	6	511	334						Untertest2.avi	0	880	547	72	111	442	229	1000	0	Content		439	223	7073907	3074656999
7091	12:15:50.334	00:00:07.090	425	523,5971	329,2665	0,5831831	0,4869895	664,8661	3,066088	0	498,5991	327,9913	0,4172691	0,4990562	661,4916	2,875016	0	6	511	329						Untertest2.avi	0	880	547	72	111	442	229	1000	0	Content		439	218	7090530	3074673622
7107	12:15:50.350	00:00:07.107	426	520,6369	331,9345	0,5832746	0,487743	664,8629	3,089631	0	508,834	347,3587	0,4173855	0,4997008	661,4783	2,896373	0	6	515	340						Untertest2.avi	0	880	547	72	111	442	229	1000	0	Content		443	229	7107279	3074690371
7124	12:15:50.367	00:00:07.123	427	522,0182	339,4868	0,583361	0,4881265	665,1158	3,128293	0	509,8842	318,5129	0,4174657	0,5000584	661,6075	2,870141	0	6	516	329						Untertest2.avi	0	880	547	72	111	442	229	1000	0	Content		444	218	7123901	3074706993
7141	12:15:50.384	00:00:07.140	428	527,0488	326,8228	0,5834677	0,4880739	665,3427	3,110643	0	505,4579	341,6536	0,4175951	0,4999669	661,5632	2,924349	0	6	516	334						Untertest2.avi	0	880	547	72	111	442	229	1000	0	Content		444	223	7140527	3074723619
7157	12:15:50.400	00:00:07.157	429	514,9573	338,9437	0,5835848	0,4877696	665,3367	3,124704	0	513,7755	344,2483	0,417714	0,4992262	661,5696	2,934703	0	6	514	342						Untertest2.avi	0	880	547	72	111	442	229	1000	0	Content		442	231	7157151	3074740243
7174	12:15:50.417	00:00:07.173	430	517,813	336,2684	0,5837052	0,4874692	665,2888	3,131629	0	513,5914	327,2792	0,4178746	0,4991488	661,5698	2,876664	0	6	516	332						Untertest2.avi	0	880	547	72	111	442	229	1000	0	Content		444	221	7173897	3074756989
7191	12:15:50.434	00:00:07.190	431	524,252	322,5991	0,5839189	0,487266	665,4492	3,101829	0	512,2136	332,8807	0,4180785	0,4987899	661,7365	2,872829	0	6	518	328						Untertest2.avi	0	880	547	72	111	442	229	1000	0	Content		446	217	7190522	3074773614
7207	12:15:50.450	00:00:07.207	432	528,6136	331,1584	0,5840777	0,4869977	665,3858	3,131894	0	502,5281	328,1346	0,4182228	0,4985298	661,7022	2,930296	0	6	516	330						Untertest2.avi	0	880	547	72	111	442	229	1000	0	Content		444	219	7207146	3074790238
7224	12:15:50.467	00:00:07.223	433	520,939	340,7591	0,5841856	0,486705	665,3713	3,169479	0	501,3206	339,9065	0,4183824	0,4980963	661,7791	2,919569	0	6	511	340						Untertest2.avi	0	880	547	72	111	442	229	1000	0	Content		439	229	7223769	3074806861
7241	12:15:50.484	00:00:07.240	434	522,9874	334,9058	0,5843239	0,4865157	665,4298	3,149727	0	510,8924	329,0787	0,4185359	0,4978575	661,6816	2,939408	0	6	517	332						Untertest2.avi	0	880	547	72	111	442	229	1000	0	Content		445	221	7240521	3074823613
7257	12:15:50.500	00:00:07.257	435	519,6929	342,9904	0,584454	0,4864762	665,5969	3,205684	0	511,9381	329,7988	0,4186372	0,4977925	661,7433	2,902258	0	6	516	336						Untertest2.avi	0	880	547	72	111	442	229	1000	0	Content		444	225	7257144	3074840236
7274	12:15:50.517	00:00:07.273	436	526,0234	348,2143	0,5845389	0,4866173	665,5281	3,186834	0	504,6569	343,3322	0,418716	0,4979118	661,7825	2,966524	0	6	515	346						Untertest2.avi	0	880	547	72	111	442	229	1000	0	Content		443	235	7273765	3074856857
7290	12:15:50.533	00:00:07.290	437	525,571	343,0507	0,5845726	0,4868465	665,5096	3,17434	0	490,9906	318,4085	0,4187547	0,4977501	661,8077	2,863811	0	6	508	331						Untertest2.avi	0	880	547	72	111	442	229	1000	0	Content		436	220	7290393	3074873485
7307	12:15:50.550	00:00:07.307	438	517,2775	334,3834	0,5846131	0,4871488	665,4518	3,176197	0	496,8775	331,0832	0,4187899	0,498372	661,808	2,943904	0	6	507	333						Untertest2.avi	0	880	547	72	111	442	229	1000	0	Content		435	222	7307138	3074890230
7324	12:15:50.567	00:00:07.323	439	518,5994	339,0482	0,5846456	0,4873666	665,437	3,192953	0	504,7808	315,937	0,4188429	0,4986169	661,8401	2,900696	0	6	512	327						Untertest2.avi	0	880	547	72	111	442	229	1000	0	Content		440	216	7323761	3074906853
7340	12:15:50.583	00:00:07.340	440	514,5913	346,6998	0,584672	0,4877917	665,359	3,217129	0	510,6753	328,6475	0,4188675	0,4989285	661,8824	2,924586	0	6	513	338						Untertest2.avi	0	880	547	72	111	442	229	1000	0	Content		441	227	7340383	3074923475
7357	12:15:50.600	00:00:07.357	441	522,4399	341,7309	0,5847028	0,488242	665,3807	3,1838	0	511,1967	327,9901	0,4189057	0,4994277	661,875	2,934782	0	6	517	335						Untertest2.avi	0	880	547	72	111	442	229	1000	0	Content		445	224	7357006	3074940098
7374	12:15:50.617	00:00:07.373	442	524,6641	342,5641	0,58482	0,4886473	665,3588	3,183258	0	512,4163	334,29	0,4190151	0,4997486	661,7466	2,969203	0	6	519	338						Untertest2.avi	0	880	547	72	111	442	229	1000	0	Content		447	227	7373753	3074956845
7391	12:15:50.634	00:00:07.390	443	520,3102	324,0669	0,5849431	0,4888435	665,498	3,151738	0	517,2049	352,2798	0,4191038	0,4999378	661,6719	3,001501	0	6	519	338						Untertest2.avi	0	880	547	72	111	442	229	1000	0	Content		447	227	7390827	3074973919
7407	12:15:50.650	00:00:07.407	444	523,9053	337,0482	0,5850245	0,4887248	665,4467	3,195923	0	498,9427	341,7157	0,4191686	0,4997957	661,6639	2,970918	0	6	511	339						Untertest2.avi	0	880	547	72	111	442	229	1000	0	Content		439	228	7407453	3074990545
7424	12:15:50.667	00:00:07.424	445	522,5433	348,7059	0,5851082	0,4884839	665,2799	3,218872	0	509,5163	345,6794	0,419254	0,4995616	661,6167	2,970379	0	6	516	347						Untertest2.avi	0	880	547	72	111	442	229	1000	0	Content		444	236	7424064	3075007156
7441	12:15:50.684	00:00:07.440	446	518,3684	340,5443	0,585186	0,488145	665,0599	3,207045	0	508,2844	327,2616	0,4193396	0,4993071	661,5092	2,967151	0	6	513	334						Untertest2.avi	0	880	547	72	111	442	229	1000	0	Content		441	223	7440812	3075023904
7457	12:15:50.700	00:00:07.457	447	518,1513	338,9569	0,5852062	0,4877533	665,0309	3,232848	0	508,6075	343,0708	0,4193558	0,4988363	661,4506	3,027281	0	6	513	341						Untertest2.avi	0	880	547	72	111	442	229	1000	0	Content		441	230	7457436	3075040528
7474	12:15:50.717	00:00:07.474	448	517,0566	337,453	0,5851869	0,4873097	664,9939	3,210404	0	503,637	327,8743	0,4193231	0,4984856	661,3869	2,965009	0	6	510	333						Untertest2.avi	0	880	547	72	111	442	229	1000	0	Content		438	222	7474060	3075057152
7491	12:15:50.734	00:00:07.490	449	509,9441	351,5069	0,5851657	0,4868919	664,9521	3,255653	0	495,8525	330,6152	0,4193133	0,4976704	661,3802	2,973032	0	6	503	341						Untertest2.avi	0	880	547	72	111	442	229	1000	0	Content		431	230	7490701	3075073793
7507	12:15:50.750	00:00:07.507	450	521,5097	347,7849	0,5851382	0,4866808	665,1155	3,260783	0	510,6123	333,2121	0,419277	0,4978554	661,3804	2,983323	0	6	516	340						Untertest2.avi	0	880	547	72	111	442	229	1000	0	Content		444	229	7507437	3075090529
7524	12:15:50.767	00:00:07.524	451	525,5811	334,0997	0,5851586	0,4869072	664,889	3,216816	0	510,2366	335,8782	0,4192663	0,4980085	661,3563	2,984661	0	6	518	335						Untertest2.avi	0	880	547	72	111	442	229	1000	0	Content		446	224	7524062	3075107154
7541	12:15:50.784	00:00:07.540	452	512,6641	352,476	0,5851592	0,4878784	664,8884	3,27111	0	498,8341	319,951	0,4193038	0,4985635	661,3098	2,982586	0	6	506	336						Untertest2.avi	0	880	547	72	111	442	229	1000	0	Content		434	225	7540686	3075123778
7557	12:15:50.800	00:00:07.557	453	519,335	343,274	0,5852245	0,4880701	664,8431	3,247347	0	501,4245	336,4469	0,4193621	0,4991799	661,3063	3,003661	0	6	510	340						Untertest2.avi	0	880	547	72	111	442	229	1000	0	Content		438	229	7557313	3075140405
7574	12:15:50.817	00:00:07.574	454	511,7864	337,811	0,585258	0,4886833	664,8242	3,239082	0	512,6055	346,7937	0,4194053	0,4997322	661,3354	3,027786	0	6	512	342						Untertest2.avi	0	880	547	72	111	442	229	1000	0	Content		440	231	7574061	3075157153
7591	12:15:50.834	00:00:07.590	455	517,5967	349,7054	0,5852659	0,4891033	664,8938	3,254742	0	504,1164	327,9514	0,4194298	0,5002221	661,3261	2,996473	0	6	511	339						Untertest2.avi	0	880	547	72	111	442	229	1000	0	Content		439	228	7590687	3075173779
7607	12:15:50.850	00:00:07.607	456	522,0356	338,5891	0,5852679	0,4894018	664,8759	3,250959	0	507,1006	347,0298	0,4194525	0,5004078	661,2167	3,014777	0	6	515	343						Untertest2.avi	0	880	547	72	111	442	229	1000	0	Content		443	232	7607311	3075190403
7624	12:15:50.867	00:00:07.623	457	515,9893	353,1508	0,5852515	0,4894693	664,96	3,293661	0	504,1933	335,9904	0,4194523	0,5004349	661,2283	3,012544	0	6	510	345						Untertest2.avi	0	880	547	72	111	442	229	1000	0	Content		438	234	7623933	3075207025
7641	12:15:50.884	00:00:07.640	458	519,6092	351,8223	0,5852556	0,4892927	664,9368	3,254803	0	509,5728	336,0947	0,4194195	0,50027	661,3664	3,005599	0	6	515	344						Untertest2.avi	0	880	547	72	111	442	229	1000	0	Content		443	233	7640685	3075223777
7657	12:15:50.900	00:00:07.657	459	523,9261	339,2435	0,5852377	0,4888725	664,9467	3,245505	0	506,9293	340,7341	0,4194018	0,4999063	661,3417	2,992801	0	6	515	340						Untertest2.avi	0	880	547	72	111	442	229	1000	0	Content		443	229	7657310	3075240402
7674	12:15:50.917	00:00:07.673	460	521,0125	335,7976	0,5852129	0,4882678	664,8988	3,227695	0	514,0375	341,7048	0,4193428	0,4994276	661,2861	3,022892	0	6	518	339						Untertest2.avi	0	880	547	72	111	442	229	1000	0	Content		446	228	7673934	3075257026
7691	12:15:50.934	00:00:07.690	461	523,6939	341,2612	0,5851659	0,4876912	664,9786	3,246752	0	510,7952	335,1091	0,4192588	0,4988609	661,331	2,979421	0	6	517	338						Untertest2.avi	0	880	547	72	111	442	229	1000	0	Content		445	227	7690562	3075273654
7707	12:15:50.950	00:00:07.707	462	522,4845	343,3681	0,5851109	0,4872707	665,1543	3,240963	0	495,4534	343,3448	0,4192043	0,4982038	661,331	2,9721	0	6	509	343						Untertest2.avi	0	880	547	72	111	442	229	1000	0	Content		437	232	7707310	3075290402
7724	12:15:50.967	00:00:07.723	463	520,9557	340,7745	0,5850964	0,4871008	665,1891	3,237049	0	516,8465	342,9641	0,4191825	0,498352	661,3312	3,008654	0	6	519	342						Untertest2.avi	0	880	547	72	111	442	229	1000	0	Content		447	231	7723937	3075307029
7741	12:15:50.984	00:00:07.740	464	519,9493	349,1536	0,5851232	0,4872012	665,1766	3,256679	0	507,1772	331,3916	0,4192079	0,4984314	661,4973	2,985117	0	6	514	340						Untertest2.avi	0	880	547	72	111	442	229	1000	0	Content		442	229	7740563	3075323655
7757	12:15:51.000	00:00:07.757	465	522,3801	352,8714	0,5852104	0,4874606	665,0105	3,252776	0	500,2529	328,9063	0,4193099	0,4986825	661,4486	2,963696	0	6	511	341						Untertest2.avi	0	880	547	72	111	442	229	1000	0	Content		439	230	7757312	3075340404
7774	12:15:51.017	00:00:07.773	466	529,0165	346,1807	0,5853533	0,487948	665,2116	3,253981	0	513,9244	347,2352	0,4195028	0,4990761	661,4238	3,025007	0	6	521	347						Untertest2.avi	0	880	547	72	111	442	229	1000	0	Content		449	236	7773939	3075357031
7791	12:15:51.034	00:00:07.790	467	525,2374	352,5486	0,5855191	0,4884495	665,3869	3,247722	0	507,6407	337,9355	0,4196556	0,4995325	661,4994	3,004622	0	6	516	345						Untertest2.avi	0	880	547	72	111	442	229	1000	0	Content		444	234	7790567	3075373659
7807	12:15:51.050	00:00:07.807	468	514,4611	338,2889	0,5856642	0,4890328	665,2972	3,236311	0	510,6429	335,9829	0,4198428	0,4999966	661,5159	3,012833	0	6	513	337						Untertest2.avi	0	880	547	72	111	442	229	1000	0	Content		441	226	7807188	3075390280
7824	12:15:51.067	00:00:07.823	469	519,5731	346,3958	0,5858401	0,4894547	665,352	3,274888	0	515,5053	349,0481	0,4200351	0,5003163	661,5688	3,029251	0	6	518	348						Untertest2.avi	0	880	547	72	111	442	229	1000	0	Content		446	237	7823941	3075407033
7841	12:15:51.084	00:00:07.840	470	521,2687	344,7064	0,5859802	0,4897284	665,5663	3,268099	0	510,576	344,2296	0,4201517	0,5004996	661,6277	3,005354	0	6	516	344						Untertest2.avi	0	880	547	72	111	442	229	1000	0	Content		444	233	7840567	3075423659
7857	12:15:51.100	00:00:07.857	471	516,1678	348,7867	0,5860602	0,4898208	665,4991	3,276886	0	496,4299	347,551	0,4202393	0,5005108	661,6403	3,025458	0	6	506	348						Untertest2.avi	0	880	547	72	111	442	229	1000	0	Content		434	237	7857190	3075440282
7874	12:15:51.117	00:00:07.873	472	523,9971	353,7113	0,58613	0,489698	665,552	3,279779	0	504,3263	348,4796	0,4203415	0,5003727	661,6667	2,999637	0	6	514	351						Untertest2.avi	0	880	547	72	111	442	229	1000	0	Content		442	240	7873818	3075456910
7891	12:15:51.134	00:00:07.890	473	526,6196	340,6995	0,5862129	0,4894312	665,379	3,249632	0	509,9437	339,2618	0,4204235	0,5001642	661,6899	3,024207	0	6	518	340						Untertest2.avi	0	880	547	72	111	442	229	1000	0	Content		446	229	7890568	3075473660
7907	12:15:51.150	00:00:07.907	474	523,1382	350,132	0,5862808	0,4889669	665,4346	3,284035	0	517,7366	332,465	0,4205104	0,4996811	661,6517	2,984857	0	6	520	341						Untertest2.avi	0	880	547	72	111	442	229	1000	0	Content		448	230	7907192	3075490284
7924	12:15:51.167	00:00:07.923	475	520,3784	350,8646	0,5863184	0,4883937	665,4875	3,249958	0	506,7882	344,0267	0,4205097	0,4992022	661,8345	3,021692	0	6	514	347						Untertest2.avi	0	880	547	72	111	442	229	1000	0	Content		442	236	7923816	3075506908
7940	12:15:51.183	00:00:07.940	476	518,192	341,9405	0,5863661	0,4879156	665,5311	3,253187	0	503,8929	346,9324	0,4205613	0,4987362	661,7336	3,032876	0	6	511	344						Untertest2.avi	0	880	547	72	111	442	229	1000	0	Content		439	233	7940441	3075523533
7957	12:15:51.200	00:00:07.957	477	519,5708	348,327	0,5864258	0,4876003	665,6375	3,262683	0	507,7622	351,3433	0,4206096	0,4984433	661,7195	3,035859	0	6	514	350						Untertest2.avi	0	880	547	72	111	442	229	1000	0	Content		442	239	7957191	3075540283
7974	12:15:51.217	00:00:07.973	478	518,4839	354,9092	0,5864805	0,4875035	665,6735	3,297023	0	506,6795	346,5289	0,4206419	0,4983094	661,729	3,017854	0	6	513	351						Untertest2.avi	0	880	547	72	111	442	229	1000	0	Content		441	240	7973816	3075556908
7990	12:15:51.233	00:00:07.990	479	518,0063	353,2693	0,5865738	0,4875175	665,5878	3,252986	0	510,2833	353,3453	0,4206982	0,4983213	661,7771	3,03014	0	6	514	353						Untertest2.avi	0	880	547	72	111	442	229	1000	0	Content		442	242	7990438	3075573530
8007	12:15:51.250	00:00:08.007	480	512,9997	351,7002	0,5866738	0,4875848	665,6467	3,263285	0	503,9365	345,3268	0,4207345	0,4985675	661,9011	2,990975	0	6	508	349						Untertest2.avi	0	880	547	72	111	442	229	1000	0	Content		436	238	8007065	3075590157
8024	12:15:51.267	00:00:08.023	481	-1024	-768	-1	-1	-1	-1	4	-1024	-768	-1	-1	-1	-1	4		0	0						Untertest2.avi	0	880	547	72	111				0	Content		-72	-111	8023814	3075606906
8040	12:15:51.283	00:00:08.040	482	-1024	-768	-1	-1	-1	-1	4	-1024	-768	-1	-1	-1	-1	4		0	0						Untertest2.avi	0	880	547	72	111				0	Content		-72	-111	8040438	3075623530
8057	12:15:51.300	00:00:08.057	483	-1024	-768	-1	-1	-1	-1	4	-1024	-768	-1	-1	-1	-1	4		0	0						Untertest2.avi	0	880	547	72	111				0	Content		-72	-111	8057060	3075640152
8074	12:15:51.317	00:00:08.073	484	-1024	-768	-1	-1	-1	-1	4	-1024	-768	-1	-1	-1	-1	4		0	0						Untertest2.avi	0	880	547	72	111				0	Content		-72	-111	8073684	3075656776
8090	12:15:51.333	00:00:08.090	485	-1024	-768	-1	-1	-1	-1	4	-1024	-768	-1	-1	-1	-1	4		0	0						Untertest2.avi	0	880	547	72	111				0	Content		-72	-111	8090435	3075673527
8107	12:15:51.350	00:00:08.107	486	-1024	-768	-1	-1	-1	-1	4	-1024	-768	-1	-1	-1	-1	4		0	0						Untertest2.avi	0	880	547	72	111				0	Content		-72	-111	8107059	3075690151
8124	12:15:51.367	00:00:08.123	487	-1024	-768	-1	-1	-1	-1	4	-1024	-768	-1	-1	-1	-1	4		0	0						Untertest2.avi	0	880	547	72	111				0	Content		-72	-111	8123684	3075706776
8140	12:15:51.383	00:00:08.140	488	-1024	-768	-1	-1	-1	-1	4	-1024	-768	-1	-1	-1	-1	4		0	0						Untertest2.avi	0	880	547	72	111				0	Content		-72	-111	8140372	3075723464
8157	12:15:51.400	00:00:08.157	489	-1024	-768	-1	-1	-1	-1	4	-1024	-768	-1	-1	-1	-1	4		0	0						Untertest2.avi	0	880	547	72	111				0	Content		-72	-111	8157041	3075740133
8174	12:15:51.417	00:00:08.173	490	-1024	-768	-1	-1	-1	-1	4	-1024	-768	-1	-1	-1	-1	4		0	0						Untertest2.avi	0	880	547	72	111				0	Content		-72	-111	8173677	3075756769
8190	12:15:51.433	00:00:08.190	491	-1024	-768	-1	-1	-1	-1	4	-1024	-768	-1	-1	-1	-1	4		0	0						Untertest2.avi	0	880	547	72	111				0	Content		-72	-111	8190346	3075773438
8207	12:15:51.450	00:00:08.207	492	-1024	-768	-1	-1	-1	-1	4	-1024	-768	-1	-1	-1	-1	4		0	0						Untertest2.avi	0	880	547	72	111				0	Content		-72	-111	8207020	3075790112
8224	12:15:51.467	00:00:08.223	493	-1024	-768	-1	-1	-1	-1	4	-1024	-768	-1	-1	-1	-1	4		0	0						Untertest2.avi	0	880	547	72	111				0	Content		-72	-111	8223690	3075806782
8240	12:15:51.483	00:00:08.240	494	470,5161	331,6294	0,5877453	0,4875955	665,1951	3,258921	0	452,3159	334,5562	0,4217538	0,4986138	661,4312	3,006798	0	7	461	333						Untertest2.avi	0	880	547	72	111	421	232	650	0	Content		389	222	8240314	3075823406
8257	12:15:51.500	00:00:08.256	495	471,5678	327,8298	0,5877118	0,4881475	665,0577	3,24729	0	455,8027	330,1285	0,4217189	0,4991438	661,4284	3,039483	0	7	464	329						Untertest2.avi	0	880	547	72	111	421	232	650	0	Content		392	218	8256937	3075840029
8274	12:15:51.517	00:00:08.273	496	465,7937	334,747	0,5876604	0,4886187	665,0566	3,267077	0	461,4195	327,0965	0,4216776	0,4995771	661,3757	3,014695	0	7	464	331						Untertest2.avi	0	880	547	72	111	421	232	650	0	Content		392	220	8273563	3075856655
8290	12:15:51.533	00:00:08.290	497	475,7394	322,9997	0,58759	0,4888995	665,1951	3,20963	0	456,9062	326,3517	0,4216206	0,4998833	661,3271	3,021738	0	7	466	325						Untertest2.avi	0	880	547	72	111	421	232	650	0	Content		394	214	8290311	3075873403
8307	12:15:51.550	00:00:08.306	498	472,8908	333,8954	0,5875167	0,489034	665,2924	3,263335	0	465,112	336,1653	0,42155	0,4999838	661,2509	3,029643	0	7	469	335						Untertest2.avi	0	880	547	72	111	421	232	650	0	Content		397	224	8306937	3075890029
8324	12:15:51.567	00:00:08.323	499	471,004	336,5847	0,5874611	0,48905	665,3263	3,263214	0	472,0226	329,4497	0,4214834	0,5000134	661,0699	3,035363	0	7	472	333						Untertest2.avi	0	880	547	72	111	421	232	650	0	Content		400	222	8323562	3075906654
8340	12:15:51.583	00:00:08.340	500	474,6252	332,9602	0,5874122	0,4889398	665,1393	3,277109	0	459,7704	330,4242	0,4213737	0,4999635	661,0226	3,014956	0	7	467	332						Untertest2.avi	0	880	547	72	111	421	232	650	0	Content		395	221	8340186	3075923278
8357	12:15:51.600	00:00:08.356	501	472,4965	330,9458	0,5873399	0,4886288	664,9529	3,250223	0	464,0333	327,3845	0,4212835	0,4997513	661,0101	2,994768	0	7	468	329						Untertest2.avi	0	880	547	72	111	421	232	650	0	Content		396	218	8356935	3075940027
8374	12:15:51.617	00:00:08.373	502	474,3911	339,9637	0,5872536	0,4882971	664,8376	3,286192	0	459,6926	331,39	0,4211919	0,4995176	661,1465	3,018543	0	7	467	336						Untertest2.avi	0	880	547	72	111	421	232	650	0	Content		395	225	8373560	3075956652
8390	12:15:51.633	00:00:08.390	503	471,3135	330,0012	0,5872017	0,4880083	664,7648	3,264925	0	459,2437	338,2865	0,42113	0,4992531	661,157	3,051968	0	7	465	334						Untertest2.avi	0	880	547	72	111	421	232	650	0	Content		393	223	8390184	3075973276
8407	12:15:51.650	00:00:08.406	504	471,0648	331,1888	0,5871604	0,4877627	664,7785	3,249654	0	466,3892	320,919	0,4210821	0,499095	661,1086	2,989624	0	7	469	326						Untertest2.avi	0	880	547	72	111	421	232	650	0	Content		397	215	8406934	3075990026
8424	12:15:51.667	00:00:08.423	505	466,891	331,4111	0,5871686	0,4877177	664,7736	3,243344	0	455,0127	335,5673	0,4210927	0,4990495	661,0814	3,04544	0	7	461	333						Untertest2.avi	0	880	547	72	111	421	232	650	0	Content		389	222	8423574	3076006666
8440	12:15:51.683	00:00:08.440	506	470,3342	330,7488	0,5871964	0,4877821	664,6968	3,24238	0	458,6052	345,6068	0,4211387	0,499141	661,1224	3,079007	0	7	464	338						Untertest2.avi	0	880	547	72	111	421	232	650	0	Content		392	227	8440186	3076023278
8457	12:15:51.700	00:00:08.456	507	460,1146	332,316	0,5872937	0,4880113	664,7488	3,274191	0	459,432	334,897	0,4212455	0,4993153	661,0264	3,028161	0	7	460	334						Untertest2.avi	0	880	547	72	111	421	232	650	0	Content		388	223	8456811	3076039903
8474	12:15:51.717	00:00:08.473	508	472,3031	328,1685	0,5874833	0,4883132	665,0083	3,243689	0	462,8141	344,7648	0,4214359	0,4995849	660,8422	3,052038	0	7	468	336						Untertest2.avi	0	880	547	72	111	421	232	650	0	Content		396	225	8473560	3076056652
8490	12:15:51.733	00:00:08.490	509	478,1388	332,6138	0,5876171	0,4888413	664,7347	3,255919	0	468,3613	322,2759	0,4215893	0,4999897	660,9833	2,995584	0	7	473	327						Untertest2.avi	0	880	547	72	111	421	232	650	0	Content		401	216	8490186	3076073278
8507	12:15:51.750	00:00:08.506	510	508,8868	341,6408	0,5875254	0,4894421	665,2	3,290494	0	506,7381	344,7238	0,4215859	0,5004741	661,2804	3,023647	0	7	508	343						Untertest2.avi	0	880	547	72	111	421	232	650	0	Content		436	232	8506822	3076089914
8523	12:15:51.766	00:00:08.523	511	496,2719	339,9316	0,5877343	0,489874	664,8492	3,24654	0	490,3594	340,7808	0,4217893	0,5008607	661,0968	3,010568	0	7	493	340						Untertest2.avi	0	880	547	72	111	421	232	650	0	Content		421	229	8523446	3076106538
8540	12:15:51.783	00:00:08.540	512	501,971	349,521	0,5879427	0,4900838	665,174	3,263085	0	500,4327	340,2158	0,4220091	0,5009885	661,052	3,033469	0	7	501	345						Untertest2.avi	0	880	547	72	111	421	232	650	0	Content		429	234	8540188	3076123280
8557	12:15:51.800	00:00:08.556	513	497,5004	358,1359	0,5881138	0,4900734	665,009	3,307986	0	491,8083	340,7955	0,4221653	0,5008893	661,2492	2,991834	0	7	495	349						Untertest2.avi	0	880	547	72	111	421	232	650	0	Content		423	238	8556813	3076139905
8573	12:15:51.816	00:00:08.573	514	502,8577	338,7806	0,5882882	0,4898414	665,0148	3,271567	0	489,0114	347,2943	0,4223273	0,5005902	661,1199	3,054667	0	7	496	343						Untertest2.avi	0	880	547	72	111	421	232	650	0	Content		424	232	8573436	3076156528
8590	12:15:51.833	00:00:08.590	515	502,1619	348,6569	0,5884587	0,4894776	665,2418	3,262551	0	490,9204	342,9041	0,4225365	0,5002474	661,2139	2,988184	0	7	497	346						Untertest2.avi	0	880	547	72	111	421	232	650	0	Content		425	235	8590061	3076173153
8607	12:15:51.850	00:00:08.606	516	501,4849	334,7991	0,5886019	0,4891028	665,1473	3,223361	0	491,4043	332,8445	0,422671	0,4998055	661,3095	2,969114	0	7	496	334						Untertest2.avi	0	880	547	72	111	421	232	650	0	Content		424	223	8606811	3076189903
8623	12:15:51.866	00:00:08.623	517	500,7748	339,5259	0,5887784	0,4888321	665,0294	3,227597	0	488,7633	354,0878	0,4228679	0,4994661	661,2905	3,02774	0	7	495	347						Untertest2.avi	0	880	547	72	111	421	232	650	0	Content		423	236	8623436	3076206528
8640	12:15:51.883	00:00:08.640	518	503,5669	343,8737	0,5889942	0,4886027	665,29	3,265249	0	497,9227	352,7468	0,4231025	0,4992342	661,3463	3,019557	0	7	501	348						Untertest2.avi	0	880	547	72	111	421	232	650	0	Content		429	237	8640063	3076223155
8657	12:15:51.900	00:00:08.656	519	504,7967	339,8181	0,5891998	0,4885665	664,9838	3,248006	0	483,8542	347,6588	0,4232988	0,4991345	661,3079	3,003303	0	7	494	344						Untertest2.avi	0	880	547	72	111	421	232	650	0	Content		422	233	8656687	3076239779
8673	12:15:51.916	00:00:08.673	520	505,1619	356,5233	0,5894629	0,4887065	665,2453	3,270243	0	494,1786	361,0524	0,4235895	0,4992238	661,2304	3,025634	0	7	500	359						Untertest2.avi	0	880	547	72	111	421	232	650	0	Content		428	248	8673439	3076256531
8690	12:15:51.933	00:00:08.690	521	500,0562	347,8702	0,5896641	0,4889908	665,1146	3,245056	0	491,9747	365,882	0,4237949	0,4994451	661,2684	2,999209	0	7	496	357						Untertest2.avi	0	880	547	72	111	421	232	650	0	Content		424	246	8690062	3076273154
8707	12:15:51.950	00:00:08.706	522	506,3607	355,2383	0,5899267	0,489352	665,3149	3,248976	0	497,8611	355,1353	0,4240783	0,4997043	661,2815	2,960533	0	7	502	355						Untertest2.avi	0	880	547	72	111	421	232	650	0	Content		430	244	8706688	3076289780
8723	12:15:51.966	00:00:08.723	523	496,2622	347,5687	0,5901217	0,4897165	665,1338	3,223181	0	488,8365	345,2774	0,4242686	0,5000328	661,3009	2,955019	0	7	493	346						Untertest2.avi	0	880	547	72	111	421	232	650	0	Content		421	235	8723312	3076306404
8740	12:15:51.983	00:00:08.740	524	502,9337	354,2862	0,5903376	0,4899913	665,1866	3,224831	0	491,6816	351,7068	0,4245272	0,5002691	661,2866	2,977354	0	7	497	353						Untertest2.avi	0	880	547	72	111	421	232	650	0	Content		425	242	8740061	3076323153
8757	12:15:52.000	00:00:08.756	525	505,641	356,8177	0,5905328	0,4902614	665,2713	3,216063	0	488,4733	343,0977	0,424689	0,5003941	661,3276	2,933337	0	7	497	350						Untertest2.avi	0	880	547	72	111	421	232	650	0	Content		425	239	8756687	3076339779
8773	12:15:52.016	00:00:08.773	526	503,5543	339,8023	0,5907086	0,4904069	665,074	3,170156	0	491,9526	356,8677	0,4248888	0,5004364	661,3367	2,960601	0	7	498	348						Untertest2.avi	0	880	547	72	111	421	232	650	0	Content		426	237	8773313	3076356405
8790	12:15:52.033	00:00:08.789	527	505,0694	342,162	0,5909219	0,4904143	665,3338	3,174987	0	487,9476	346,9108	0,4251031	0,5003711	661,3453	2,943694	0	7	497	345						Untertest2.avi	0	880	547	72	111	421	232	650	0	Content		425	234	8789938	3076373030
8807	12:15:52.050	00:00:08.806	528	497,387	345,2311	0,5910678	0,4902419	665,2545	3,181234	0	485,6819	346,9673	0,4252469	0,5002052	661,3594	2,944445	0	7	492	346						Untertest2.avi	0	880	547	72	111	421	232	650	0	Content		420	235	8806702	3076389794
8823	12:15:52.066	00:00:08.823	529	505,2198	357,586	0,5912277	0,4900001	665,0829	3,193454	0	493,6514	349,7064	0,4254244	0,5002874	661,3596	2,941783	0	7	499	354						Untertest2.avi	0	880	547	72	111	421	232	650	0	Content		427	243	8823314	3076406406
8840	12:15:52.083	00:00:08.839	530	502,7044	349,5715	0,5914037	0,4898106	665,3915	3,189094	0	494,1618	356,3707	0,4256218	0,4996219	661,3425	2,956964	0	7	498	353						Untertest2.avi	0	880	547	72	111	421	232	650	0	Content		426	242	8839938	3076423030
8857	12:15:52.100	00:00:08.856	531	508,7682	343,344	0,5915196	0,4896657	665,3609	3,168052	0	490,6787	342,7055	0,4257156	0,49945	661,342	2,927686	0	7	500	343						Untertest2.avi	0	880	547	72	111	421	232	650	0	Content		428	232	8856566	3076439658
8873	12:15:52.116	00:00:08.873	532	504,6579	352,43	0,5916135	0,489585	665,2336	3,175256	0	489,7233	347,9582	0,4258374	0,4993511	661,3436	2,980786	0	7	497	350						Untertest2.avi	0	880	547	72	111	421	232	650	0	Content		425	239	8873315	3076456407
8890	12:15:52.133	00:00:08.889	533	365,4709	347,5721	0,592753	0,4893615	665,5804	3,212721	0	368,6222	329,2803	0,4270277	0,4990596	661,6686	2,991059	0	8	367	338						Untertest2.avi	0	880	547	72	111	93	209	466	0	Content		295	227	8889939	3076473031
8907	12:15:52.150	00:00:08.906	534	197,0853	304,85	0,5940346	0,4893108	665,5775	3,149161	0	196,9581	312,3077	0,4287505	0,4988337	661,3004	2,986109	0	8	197	309						Untertest2.avi	0	880	547	72	111	93	209	466	0	Content		125	198	8906561	3076489653
8923	12:15:52.166	00:00:08.923	535	171,66	315,3287	0,5943907	0,4895395	665,8411	3,150789	0	167,6824	315,1702	0,4291681	0,4990606	661,2818	2,975276	0	8	170	315						Untertest2.avi	0	880	547	72	111	93	209	466	0	Content		98	204	8923187	3076506279
8940	12:15:52.183	00:00:08.939	536	175,9922	325,3552	0,5943988	0,4897998	665,9534	3,156528	0	154,3677	302,2647	0,429096	0,4993082	661,4607	2,950466	0	8	165	314						Untertest2.avi	0	880	547	72	111	93	209	466	0	Content		93	203	8939939	3076523031
8957	12:15:52.200	00:00:08.956	537	170,3212	324,8318	0,5944281	0,4899922	665,9194	3,150008	0	168,7928	306,0928	0,4291051	0,499097	661,4376	2,94783	0	8	170	315						Untertest2.avi	0	880	547	72	111	93	209	466	0	Content		98	204	8956563	3076539655
8973	12:15:52.216	00:00:08.973	538	170,7122	317,5787	0,594445	0,490149	665,9085	3,14516	0	167,6477	325,0456	0,4290476	0,4996058	661,4379	2,989216	0	8	169	321						Untertest2.avi	0	880	547	72	111	93	209	466	0	Content		97	210	8973190	3076556282
8990	12:15:52.233	00:00:08.989	539	168,3509	324,3607	0,5944376	0,4901636	665,8408	3,1402	0	160,7558	317,8294	0,4290008	0,4997226	661,3901	2,969155	0	8	165	321						Untertest2.avi	0	880	547	72	111	93	209	466	0	Content		93	210	8989814	3076572906
9007	12:15:52.250	00:00:09.006	540	174,8573	315,7178	0,5944052	0,4901401	665,8763	3,145283	0	159,9902	317,0899	0,4289039	0,4997542	661,4272	2,95835	0	8	167	316						Untertest2.avi	0	880	547	72	111	93	209	466	0	Content		95	205	9006564	3076589656
9023	12:15:52.266	00:00:09.023	541	172,7131	324,6282	0,5943616	0,4900793	665,8567	3,152484	0	151,5152	328,4294	0,4288067	0,4997534	661,3405	2,980739	0	8	162	327						Untertest2.avi	0	880	547	72	111	93	209	466	0	Content		90	216	9023189	3076606281
9040	12:15:52.283	00:00:09.039	542	177,4666	317,4982	0,5942912	0,4900062	665,8159	3,135879	0	155,1068	317,1595	0,4287156	0,499708	661,4172	2,947799	0	8	166	317						Untertest2.avi	0	880	547	72	111	93	209	466	0	Content		94	206	9039813	3076622905
9056	12:15:52.299	00:00:09.056	543	165,6315	328,6992	0,5942187	0,4898878	665,7812	3,157812	0	157,1309	328,2729	0,4286627	0,4996461	661,4809	2,977715	0	8	161	328						Untertest2.avi	0	880	547	72	111	93	209	466	0	Content		89	217	9056438	3076639530
9073	12:15:52.316	00:00:09.073	544	175,948	320,7349	0,5941402	0,4897779	665,702	3,142925	0	157,7837	314,2729	0,428634	0,499587	661,4546	2,947116	0	8	167	318						Untertest2.avi	0	880	547	72	111	93	209	466	0	Content		95	207	9073188	3076656280
9090	12:15:52.333	00:00:09.089	545	171,8182	330,8531	0,594108	0,4897342	665,6839	3,151611	0	153,4666	316,9174	0,4286022	0,4995658	661,4788	2,96559	0	8	163	324						Untertest2.avi	0	880	547	72	111	93	209	466	0	Content		91	213	9089813	3076672905
9106	12:15:52.349	00:00:09.106	546	165,61	321,3725	0,5940639	0,4901654	665,6835	3,143325	0	161,3087	311,3098	0,4285686	0,4996231	661,4647	2,948382	0	8	163	316						Untertest2.avi	0	880	547	72	111	93	209	466	0	Content		91	205	9106442	3076689534
9123	12:15:52.366	00:00:09.123	547	169,6979	315,3242	0,5940638	0,4898361	665,7847	3,129782	0	163,6346	325,6689	0,4285464	0,4997092	661,46	2,970702	0	8	167	320						Untertest2.avi	0	880	547	72	111	93	209	466	0	Content		95	209	9123067	3076706159
9140	12:15:52.383	00:00:09.139	548	170,384	318,696	0,5940648	0,4899184	665,7534	3,150201	0	159,0071	322,3269	0,4285231	0,4998522	661,4349	2,981923	0	8	165	321						Untertest2.avi	0	880	547	72	111	93	209	466	0	Content		93	210	9139816	3076722908
9156	12:15:52.399	00:00:09.156	549	174,3052	320,5585	0,5940588	0,4900125	665,6653	3,178489	0	163,4284	313,3542	0,4284908	0,4999525	661,4761	2,961023	0	8	169	317						Untertest2.avi	0	880	547	72	111	93	209	466	0	Content		97	206	9156443	3076739535
9173	12:15:52.416	00:00:09.173	550	170,1724	327,2613	0,5940579	0,4901844	665,6603	3,162896	0	156,4949	311,8532	0,4284777	0,5001099	661,3829	2,94105	0	8	163	320						Untertest2.avi	0	880	547	72	111	93	209	466	0	Content		91	209	9173067	3076756159
9190	12:15:52.433	00:00:09.189	551	169,1995	322,3984	0,5940563	0,4902238	665,639	3,146259	0	150,6576	316,728	0,4284607	0,5001468	661,4233	2,952093	0	8	160	320						Untertest2.avi	0	880	547	72	111	93	209	466	0	Content		88	209	9189819	3076772911
9206	12:15:52.449	00:00:09.206	552	183,2863	318,9939	0,5940441	0,4901698	665,5481	3,169158	0	157,9263	316,4073	0,4284478	0,500101	661,2496	2,962546	0	8	171	318						Untertest2.avi	0	880	547	72	111	93	209	466	0	Content		99	207	9206445	3076789537
9223	12:15:52.466	00:00:09.223	553	182,9712	331,8886	0,5940238	0,4900058	665,5076	3,186813	0	157,8842	320,6581	0,4284001	0,49993	661,2216	2,967471	0	8	170	326						Untertest2.avi	0	880	547	72	111	93	209	466	0	Content		98	215	9223072	3076806164
9240	12:15:52.483	00:00:09.239	554	173,0305	328,209	0,5939876	0,4898249	665,52	3,191874	0	151,3322	320,1888	0,4283358	0,4997272	661,0752	2,939017	0	8	162	324						Untertest2.avi	0	880	547	72	111	93	209	466	0	Content		90	213	9239711	3076822803
9256	12:15:52.499	00:00:09.256	555	170,3569	312,8506	0,5939491	0,4896551	665,3842	3,154722	0	162,4234	332,9411	0,4282645	0,499597	660,9683	2,99087	0	8	166	323						Untertest2.avi	0	880	547	72	111	93	209	466	0	Content		94	212	9256448	3076839540
9273	12:15:52.516	00:00:09.273	556	171,5651	324,1077	0,593879	0,489428	665,2638	3,190781	0	153,0843	310,3565	0,4281893	0,4994997	661,0135	2,973629	0	8	162	317						Untertest2.avi	0	880	547	72	111	93	209	466	0	Content		90	206	9273070	3076856162
9290	12:15:52.533	00:00:09.289	557	173,4351	322,3279	0,5938113	0,4893095	665,1132	3,178938	0	155,6544	323,9019	0,4281084	0,4994212	660,9241	2,989443	0	8	165	323						Untertest2.avi	0	880	547	72	111	93	209	466	0	Content		93	212	9289705	3076872797
9306	12:15:52.549	00:00:09.306	558	169,4285	322,5419	0,5937446	0,4892216	664,8226	3,197989	0	150,8191	317,058	0,4280285	0,4993827	660,7816	2,993876	0	8	160	320						Untertest2.avi	0	880	547	72	111	93	209	466	0	Content		88	209	9306320	3076889412
9323	12:15:52.566	00:00:09.323	559	172,9328	327,1951	0,5937192	0,4890778	664,7153	3,225045	0	148,3288	315,7448	0,4279442	0,4993447	660,5093	2,969387	0	8	161	321						Untertest2.avi	0	880	547	72	111	93	209	466	0	Content		89	210	9323069	3076906161
9340	12:15:52.583	00:00:09.339	560	179,4866	334,7657	0,5937158	0,4889658	664,7133	3,229081	0	148,4418	311,2261	0,4278794	0,4993029	660,4841	2,994037	0	8	164	323						Untertest2.avi	0	880	547	72	111	93	209	466	0	Content		92	212	9339704	3076922796
9356	12:15:52.599	00:00:09.356	561	-1024	-768	-1	-1	-1	-1	4	-1024	-768	-1	-1	-1	-1	4		0	0						Untertest2.avi	0	880	547	72	111				0	Content		-72	-111	9356318	3076939410
9373	12:15:52.616	00:00:09.372	562	-1024	-768	-1	-1	-1	-1	4	-1024	-768	-1	-1	-1	-1	4		0	0						Untertest2.avi	0	880	547	72	111				0	Content		-72	-111	9372943	3076956035
9390	12:15:52.633	00:00:09.389	563	-1024	-768	-1	-1	-1	-1	4	-1024	-768	-1	-1	-1	-1	4		0	0						Untertest2.avi	0	880	547	72	111				0	Content		-72	-111	9389699	3076972791
9406	12:15:52.649	00:00:09.406	564	-1024	-768	-1	-1	-1	-1	4	-1024	-768	-1	-1	-1	-1	4		0	0						Untertest2.avi	0	880	547	72	111				0	Content		-72	-111	9406315	3076989407
9423	12:15:52.666	00:00:09.422	565	-1024	-768	-1	-1	-1	-1	4	-1024	-768	-1	-1	-1	-1	4		0	0						Untertest2.avi	0	880	547	72	111				0	Content		-72	-111	9422940	3077006032
9440	12:15:52.683	00:00:09.439	566	-1024	-768	-1	-1	-1	-1	4	-1024	-768	-1	-1	-1	-1	4		0	0						Untertest2.avi	0	880	547	72	111				0	Content		-72	-111	9439575	3077022667
9456	12:15:52.699	00:00:09.456	567	-1024	-768	-1	-1	-1	-1	4	-1024	-768	-1	-1	-1	-1	4		0	0						Untertest2.avi	0	880	547	72	111				0	Content		-72	-111	9456333	3077039425
9473	12:15:52.716	00:00:09.472	568	-1024	-768	-1	-1	-1	-1	4	-1024	-768	-1	-1	-1	-1	4		0	0						Untertest2.avi	0	880	547	72	111				0	Content		-72	-111	9472952	3077056044
9490	12:15:52.733	00:00:09.489	569	-1024	-768	-1	-1	-1	-1	4	-1024	-768	-1	-1	-1	-1	4		0	0						Untertest2.avi	0	880	547	72	111				0	Content		-72	-111	9489621	3077072713
9506	12:15:52.749	00:00:09.506	570	-1024	-768	-1	-1	-1	-1	4	-1024	-768	-1	-1	-1	-1	4		0	0						Untertest2.avi	0	880	547	72	111				0	Content		-72	-111	9506285	3077089377
9523	12:15:52.766	00:00:09.522	571	-1024	-768	-1	-1	-1	-1	4	-1024	-768	-1	-1	-1	-1	4		0	0						Untertest2.avi	0	880	547	72	111				0	Content		-72	-111	9522954	3077106046
9540	12:15:52.783	00:00:09.539	572	283,3658	379,6514	0,5929396	0,4890648	663,1775	3,369413	0	265,9637	365,1446	0,4267612	0,4995316	659,3698	3,065481	0	9	275	372						Untertest2.avi	0	880	547	72	111	203	263	216	0	Content		203	261	9539588	3077122680
9556	12:15:52.799	00:00:09.556	573	281,7433	374,494	0,5930067	0,4890651	663,2116	3,356833	0	267,1057	362,5373	0,4267761	0,499539	659,3002	3,101641	0	9	274	369						Untertest2.avi	0	880	547	72	111	203	263	216	0	Content		202	258	9556199	3077139291
9573	12:15:52.816	00:00:09.572	574	278,1902	381,1843	0,5930609	0,4890609	663,2375	3,376925	0	272,2381	364,9264	0,426778	0,4995516	659,1893	3,119813	0	9	275	373						Untertest2.avi	0	880	547	72	111	203	263	216	0	Content		203	262	9572823	3077155915
9590	12:15:52.833	00:00:09.589	575	275,693	389,012	0,5931011	0,4891074	663,2053	3,401779	0	267,0199	370,1221	0,426784	0,4995644	659,0956	3,161224	0	9	271	380						Untertest2.avi	0	880	547	72	111	203	263	216	0	Content		199	269	9589573	3077172665
9606	12:15:52.849	00:00:09.606	576	284,9885	382,5605	0,5931473	0,4892061	663,2158	3,401933	0	269,5692	373,4597	0,4267915	0,4995794	659,0646	3,163881	0	9	277	378						Untertest2.avi	0	880	547	72	111	203	263	216	0	Content		205	267	9606198	3077189290
9623	12:15:52.866	00:00:09.622	577	282,4441	381,9019	0,5931671	0,4893897	663,1779	3,398473	0	269,245	375,639	0,4267898	0,4996859	659,0281	3,164078	0	9	276	379						Untertest2.avi	0	880	547	72	111	203	263	216	0	Content		204	268	9622827	3077205919
9639	12:15:52.882	00:00:09.639	578	287,1922	377,0084	0,5931746	0,4895391	663,0809	3,43542	0	259,8814	356,9979	0,4267908	0,4998386	659,0176	3,136629	0	9	274	367						Untertest2.avi	0	880	547	72	111	203	263	216	0	Content		202	256	9639451	3077222543
9656	12:15:52.899	00:00:09.656	579	284,8344	381,9784	0,5931694	0,4896637	662,9998	3,404521	0	271,3863	374,4937	0,4268009	0,4999453	659,0076	3,176892	0	9	278	378						Untertest2.avi	0	880	547	72	111	203	263	216	0	Content		206	267	9656201	3077239293
9673	12:15:52.916	00:00:09.672	580	287,5411	377,4284	0,5931748	0,4897776	663,0387	3,425441	0	270,1375	371,1906	0,4268007	0,5000957	659,0085	3,186454	0	9	279	374						Untertest2.avi	0	880	547	72	111	203	263	216	0	Content		207	263	9672827	3077255919
9689	12:15:52.932	00:00:09.689	581	276,4729	382,1599	0,5931799	0,4898755	663,0751	3,441134	0	273,8222	368,0021	0,4268238	0,5001888	659,0704	3,185152	0	9	275	375						Untertest2.avi	0	880	547	72	111	203	263	216	0	Content		203	264	9689453	3077272545
9706	12:15:52.949	00:00:09.706	582	279,242	378,8103	0,5931936	0,4899409	663,1032	3,428322	0	267,6865	359,2811	0,4268407	0,5002386	659,0992	3,163133	0	9	273	369						Untertest2.avi	0	880	547	72	111	203	263	216	0	Content		201	258	9706077	3077289169
9723	12:15:52.966	00:00:09.722	583	284,9291	383,4354	0,5932062	0,4900504	663,0872	3,45413	0	274,2757	380,8937	0,4268611	0,5002811	659,1983	3,243926	0	9	280	382						Untertest2.avi	0	880	547	72	111	203	263	216	0	Content		208	271	9722829	3077305921
9739	12:15:52.982	00:00:09.739	584	288,4763	380,8053	0,592971	0,4900806	662,65	3,476684	0	276,0276	358,4506	0,4266593	0,5002837	658,7308	3,157985	0	9	282	370						Untertest2.avi	0	880	547	72	111	203	263	216	0	Content		210	259	9739456	3077322548
9756	12:15:52.999	00:00:09.756	585	431,0898	381,8523	0,5918666	0,4899784	662,9822	3,487002	0	430,1086	372,4211	0,4256566	0,5002192	659,1819	3,220461	0	10	431	377						Untertest2.avi	0	880	547	72	111	362	269	217	0	Content		359	266	9756080	3077339172
9773	12:15:53.016	00:00:09.772	586	436,5297	375,7745	0,5916187	0,4898137	662,978	3,49555	0	430,084	379,59	0,4254487	0,5001422	659,4424	3,251288	0	10	433	378						Untertest2.avi	0	880	547	72	111	362	269	217	0	Content		361	267	9772712	3077355804
9789	12:15:53.032	00:00:09.789	587	439,9279	379,0151	0,5916279	0,489639	662,9022	3,487954	0	429,0141	378,524	0,425446	0,4999517	659,3832	3,255529	0	10	434	379						Untertest2.avi	0	880	547	72	111	362	269	217	0	Content		362	268	9789459	3077372551
9806	12:15:53.049	00:00:09.806	588	443,0161	386,9074	0,5915943	0,4894507	662,9565	3,518682	0	425,6597	390,0339	0,4254079	0,4997287	659,3604	3,266131	0	10	434	388						Untertest2.avi	0	880	547	72	111	362	269	217	0	Content		362	277	9806084	3077389176
9823	12:15:53.066	00:00:09.822	589	438,1063	379,015	0,5915909	0,4892951	662,9781	3,525558	0	433,1626	381,1209	0,4253896	0,4995961	659,3412	3,246948	0	10	436	380						Untertest2.avi	0	880	547	72	111	362	269	217	0	Content		364	269	9822711	3077405803
9839	12:15:53.082	00:00:09.839	590	437,6124	371,38	0,5915716	0,4891864	663,0253	3,486573	0	424,0706	394,0565	0,4253678	0,4995449	659,3495	3,273889	0	10	431	383						Untertest2.avi	0	880	547	72	111	362	269	217	0	Content		359	272	9839336	3077422428
9856	12:15:53.099	00:00:09.856	591	439,9882	381,3696	0,5915651	0,4891709	663,0046	3,509417	0	430,0805	371,4855	0,425355	0,4995703	659,27	3,228554	0	10	435	376						Untertest2.avi	0	880	547	72	111	362	269	217	0	Content		363	265	9856084	3077439176
9873	12:15:53.116	00:00:09.872	592	441,5192	370,9214	0,5915592	0,4893011	662,9925	3,494998	0	431,5632	389,5178	0,4253301	0,4996666	659,2263	3,249231	0	10	437	380						Untertest2.avi	0	880	547	72	111	362	269	217	0	Content		365	269	9872708	3077455800
9889	12:15:53.132	00:00:09.889	593	447,4285	372,8908	0,5915529	0,4894635	662,8789	3,519171	0	427,0874	383,0262	0,4253059	0,4998548	659,1842	3,252813	0	10	437	378						Untertest2.avi	0	880	547	72	111	362	269	217	0	Content		365	267	9889332	3077472424
9906	12:15:53.149	00:00:09.906	594	441,9957	374,3376	0,5915532	0,4896587	662,8893	3,50621	0	425,4438	387,6037	0,4252856	0,5000566	659,1597	3,227558	0	10	434	381						Untertest2.avi	0	880	547	72	111	362	269	217	0	Content		362	270	9906082	3077489174
9923	12:15:53.166	00:00:09.922	595	440,1834	380,2084	0,5915503	0,4898072	662,9077	3,50313	0	426,6512	376,9489	0,4252797	0,5002223	659,0917	3,186602	0	10	433	379						Untertest2.avi	0	880	547	72	111	362	269	217	0	Content		361	268	9922706	3077505798
9939	12:15:53.182	00:00:09.939	596	439,0951	379,7687	0,5915627	0,4899248	662,9336	3,448954	0	425,9662	389,6538	0,4252892	0,5003246	659,0639	3,170379	0	10	433	385						Untertest2.avi	0	880	547	72	111	362	269	217	0	Content		361	274	9939329	3077522421
9956	12:15:53.199	00:00:09.955	597	442,4088	381,1475	0,591602	0,489961	662,7991	3,420266	0	429,0059	383,1974	0,4252967	0,5003437	659,0866	3,15356	0	10	436	382						Untertest2.avi	0	880	547	72	111	362	269	217	0	Content		364	271	9955955	3077539047
9973	12:15:53.216	00:00:09.972	598	494,5819	389,9694	0,5911695	0,4898887	662,7141	3,436234	0	478,8838	389,3726	0,4249038	0,5002939	659,2365	3,110482	0	11	487	390						Untertest2.avi	0	880	547	72	111	432	272	1682	0	Content		415	279	9972703	3077555795
9989	12:15:53.232	00:00:09.989	599	514,8088	380,9454	0,5909151	0,4897275	662,7592	3,383438	0	495,4382	371,7461	0,4246952	0,5001511	658,9599	3,036573	0	11	505	376						Untertest2.avi	0	880	547	72	111	432	272	1682	0	Content		433	265	9989328	3077572420
10006	12:15:53.249	00:00:10.005	600	512,3729	379,8742	0,5909455	0,4895227	662,5446	3,32142	0	496,0837	377,4644	0,4247004	0,4998813	658,745	3,021658	0	11	504	379						Untertest2.avi	0	880	547	72	111	432	272	1682	0	Content		432	268	10005949	3077589041
10023	12:15:53.266	00:00:10.022	601	515,6716	369,5984	0,5909236	0,489297	662,5594	3,286831	0	491,7492	392,611	0,4246215	0,4996107	658,9022	3,032342	0	11	504	381						Untertest2.avi	0	880	547	72	111	432	272	1682	0	Content		432	270	10022575	3077605667
10039	12:15:53.282	00:00:10.039	602	518,5513	374,5193	0,5908965	0,4890694	662,5524	3,26321	0	491,6848	382,0024	0,4245901	0,4994409	658,9086	2,966929	0	11	505	378						Untertest2.avi	0	880	547	72	111	432	272	1682	0	Content		433	267	10039327	3077622419
10056	12:15:53.299	00:00:10.055	603	512,5533	380,7812	0,59088	0,4889922	662,5206	3,24094	0	487,3265	393,3374	0,4245404	0,4993674	658,9698	2,980593	0	11	500	387						Untertest2.avi	0	880	547	72	111	432	272	1682	0	Content		428	276	10055952	3077639044
10073	12:15:53.316	00:00:10.072	604	512,7393	376,8146	0,5908453	0,4890111	662,521	3,216491	0	485,3258	383,0155	0,4244882	0,4993903	659,0145	2,905878	0	11	499	380						Untertest2.avi	0	880	547	72	111	432	272	1682	0	Content		427	269	10072577	3077655669
10089	12:15:53.332	00:00:10.089	605	518,2834	383,3202	0,590803	0,4890943	662,4756	3,212357	0	491,2335	381,1768	0,4244434	0,4995197	658,9821	2,892104	0	11	505	382						Untertest2.avi	0	880	547	72	111	432	272	1682	0	Content		433	271	10089201	3077672293
10106	12:15:53.349	00:00:10.105	606	518,6498	371,0677	0,5907435	0,4893034	662,4666	3,130712	0	491,6429	377,9472	0,4243689	0,49971	658,8535	2,89582	0	11	505	375						Untertest2.avi	0	880	547	72	111	432	272	1682	0	Content		433	264	10105953	3077689045
10123	12:15:53.366	00:00:10.122	607	517,6664	386,513	0,5906474	0,4894672	662,4423	3,17981	0	491,0984	377,4691	0,4243035	0,4999318	658,7485	2,880672	0	11	504	382						Untertest2.avi	0	880	547	72	111	432	272	1682	0	Content		432	271	10122575	3077705667
10139	12:15:53.382	00:00:10.139	608	516,5803	377,691	0,590567	0,489634	662,3152	3,133014	0	495,9783	373,8117	0,4242302	0,5001348	658,5533	2,83441	0	11	506	376						Untertest2.avi	0	880	547	72	111	432	272	1682	0	Content		434	265	10139204	3077722296
10156	12:15:53.399	00:00:10.155	609	517,4709	365,0378	0,5904981	0,4896677	662,3369	3,078678	0	491,1858	384,1231	0,4241427	0,5002318	658,5787	2,851184	0	11	504	375						Untertest2.avi	0	880	547	72	111	432	272	1682	0	Content		432	264	10155828	3077738920
10173	12:15:53.416	00:00:10.172	610	524,5067	378,0975	0,5904533	0,4895999	662,3173	3,104151	0	494,4451	377,2731	0,4240422	0,5002059	658,7681	2,791352	0	11	509	378						Untertest2.avi	0	880	547	72	111	432	272	1682	0	Content		437	267	10172579	3077755671
10189	12:15:53.432	00:00:10.189	611	523,6924	394,1624	0,5904222	0,4894316	662,324	3,111098	0	498,4203	362,8278	0,4239832	0,5000204	658,8358	2,747705	0	11	511	378						Untertest2.avi	0	880	547	72	111	432	272	1682	0	Content		439	267	10189201	3077772293
10206	12:15:53.449	00:00:10.205	612	516,2885	382,4763	0,5904035	0,489214	662,3668	3,05584	0	495,7252	363,0293	0,4239506	0,4997445	658,9901	2,759	0	11	506	373						Untertest2.avi	0	880	547	72	111	432	272	1682	0	Content		434	262	10205828	3077788920
10222	12:15:53.465	00:00:10.222	613	519,6621	381,1743	0,5904158	0,4890991	662,4346	3,055383	0	496,9507	385,4054	0,4239773	0,4995439	658,9778	2,802931	0	11	508	383						Untertest2.avi	0	880	547	72	111	432	272	1682	0	Content		436	272	10222455	3077805547
10239	12:15:53.482	00:00:10.239	614	518,9905	390,8061	0,5904514	0,4890428	662,4859	3,057625	0	497,9057	373,283	0,424044	0,4994561	658,8941	2,781337	0	11	508	382						Untertest2.avi	0	880	547	72	111	432	272	1682	0	Content		436	271	10239203	3077822295
10256	12:15:53.499	00:00:10.255	615	523,2751	383,6167	0,5905128	0,4890421	662,548	3,032323	0	480,803	367,54	0,4241202	0,4994158	658,8528	2,743169	0	11	502	376						Untertest2.avi	0	880	547	72	111	432	272	1682	0	Content		430	265	10255829	3077838921
10272	12:15:53.515	00:00:10.272	616	516,8185	381,2601	0,5906088	0,4890886	662,6823	2,996913	0	492,8098	363,2914	0,4242454	0,4994124	658,8346	2,72502	0	11	505	372						Untertest2.avi	0	880	547	72	111	432	272	1682	0	Content		433	261	10272457	3077855549
10289	12:15:53.532	00:00:10.289	617	524,7225	376,8141	0,5907046	0,4892662	662,8041	3,004525	0	493,4889	379,2211	0,4243381	0,4994521	659,0463	2,757798	0	11	509	378						Untertest2.avi	0	880	547	72	111	432	272	1682	0	Content		437	267	10289080	3077872172
10306	12:15:53.549	00:00:10.305	618	524,2839	374,6196	0,5907584	0,4894917	662,9897	2,996118	0	499,971	381,1051	0,4244079	0,4996063	659,2233	2,758578	0	11	512	378						Untertest2.avi	0	880	547	72	111	432	272	1682	0	Content		440	267	10305832	3077888924
10322	12:15:53.565	00:00:10.322	619	528,2869	376,8814	0,5907649	0,4897316	663,0338	2,963637	0	489,2217	363,058	0,4244318	0,4998834	659,3224	2,669459	0	11	509	370						Untertest2.avi	0	880	547	72	111	432	272	1682	0	Content		437	259	10322458	3077905550
10339	12:15:53.582	00:00:10.339	620	518,3798	385,8216	0,5907375	0,4899985	663,1898	2,979862	0	488,6465	367,665	0,4244304	0,5001506	659,3932	2,711359	0	11	504	377						Untertest2.avi	0	880	547	72	111	432	272	1682	0	Content		432	266	10339082	3077922174
10356	12:15:53.599	00:00:10.355	621	520,151	386,3611	0,5906949	0,4901678	663,2564	2,988953	0	487,0811	389,2454	0,4244128	0,5002682	659,465	2,748992	0	11	504	388						Untertest2.avi	0	880	547	72	111	432	272	1682	0	Content		432	277	10355710	3077938802
10372	12:15:53.615	00:00:10.372	622	518,338	384,5316	0,59063	0,4901658	663,2384	3,002902	0	489,7416	372,885	0,4243845	0,5002894	659,5216	2,739545	0	11	504	379						Untertest2.avi	0	880	547	72	111	432	272	1682	0	Content		432	268	10372456	3077955548
10389	12:15:53.632	00:00:10.389	623	520,0258	379,2087	0,5905595	0,4900008	663,2744	2,980912	0	488,9085	367,144	0,4243469	0,5002199	659,5598	2,689196	0	11	504	373						Untertest2.avi	0	880	547	72	111	432	272	1682	0	Content		432	262	10389081	3077972173
10406	12:15:53.649	00:00:10.405	624	521,4679	375,7195	0,59051	0,4898225	663,2407	2,948131	0	501,6513	372,9465	0,4242747	0,5000314	659,7363	2,72062	0	11	512	374						Untertest2.avi	0	880	547	72	111	432	272	1682	0	Content		440	263	10405707	3077988799
10422	12:15:53.665	00:00:10.422	625	513,6442	382,1323	0,5904533	0,4896258	663,2229	2,985337	0	490,3566	366,8259	0,4242506	0,4998672	659,7825	2,710605	0	11	502	374						Untertest2.avi	0	880	547	72	111	432	272	1682	0	Content		430	263	10422331	3078005423
10439	12:15:53.682	00:00:10.439	626	518,8771	384,4011	0,5904118	0,4893998	663,2662	2,972948	0	499,3252	382,5737	0,424218	0,4996696	659,7631	2,72173	0	11	509	383						Untertest2.avi	0	880	547	72	111	432	272	1682	0	Content		437	272	10439083	3078022175
10456	12:15:53.699	00:00:10.455	627	518,9309	383,8438	0,5903928	0,4892569	663,2369	2,98991	0	488,2186	373,2602	0,4241923	0,4995402	659,7877	2,706797	0	11	504	379						Untertest2.avi	0	880	547	72	111	432	272	1682	0	Content		432	268	10455706	3078038798
10472	12:15:53.715	00:00:10.472	628	515,6717	391,3349	0,5903578	0,489103	663,4977	3,003357	0	487,9901	386,1984	0,4241968	0,4994537	659,8102	2,741827	0	11	502	389						Untertest2.avi	0	880	547	72	111	432	272	1682	0	Content		430	278	10472329	3078055421
10489	12:15:53.732	00:00:10.488	629	516,4057	381,0389	0,590355	0,4890489	663,5063	2,951315	0	492,6006	351,8286	0,4241902	0,4994104	659,8824	2,6529	0	11	505	366						Untertest2.avi	0	880	547	72	111	432	272	1682	0	Content		433	255	10488965	3078072057
10506	12:15:53.749	00:00:10.505	630	514,601	384,0289	0,5903641	0,4890845	663,4771	2,991787	0	485,9858	393,0167	0,4242118	0,4994235	659,9168	2,752585	0	11	500	389						Untertest2.avi	0	880	547	72	111	432	272	1682	0	Content		428	278	10505712	3078088804
10522	12:15:53.765	00:00:10.522	631	510,2868	384,6926	0,5903885	0,4891932	663,5058	2,97164	0	492,1731	367,9719	0,4242614	0,499517	659,9473	2,674569	0	11	501	376						Untertest2.avi	0	880	547	72	111	432	272	1682	0	Content		429	265	10522329	3078105421
10539	12:15:53.782	00:00:10.538	632	518,4222	377,2927	0,5904151	0,4894136	663,4087	2,972386	0	485,9263	369,1673	0,4242729	0,4996563	660,0497	2,717549	0	11	502	373						Untertest2.avi	0	880	547	72	111	432	272	1682	0	Content		430	262	10538955	3078122047
10556	12:15:53.799	00:00:10.555	633	520,1336	389,1254	0,590395	0,489609	663,4215	2,962638	0	485,7935	360,5805	0,4242731	0,4998816	660,0167	2,686226	0	11	503	375						Untertest2.avi	0	880	547	72	111	432	272	1682	0	Content		431	264	10555593	3078138685
10572	12:15:53.815	00:00:10.572	634	522,2651	381,8456	0,5903533	0,4897119	663,5292	2,961646	0	494,1059	378,869	0,4242368	0,500032	660,0654	2,703583	0	11	508	380						Untertest2.avi	0	880	547	72	111	432	272	1682	0	Content		436	269	10572338	3078155430
10589	12:15:53.832	00:00:10.588	635	516,545	393,8964	0,5902883	0,4897186	663,6584	2,979551	0	491,0714	354,6442	0,424156	0,5001416	660,0636	2,647021	0	11	504	374						Untertest2.avi	0	880	547	72	111	432	272	1682	0	Content		432	263	10588957	3078172049
10606	12:15:53.849	00:00:10.605	636	523,1493	386,4191	0,5901962	0,4896933	663,7998	2,954741	0	488,8476	388,936	0,424043	0,5001453	660,0306	2,760954	0	11	506	388						Untertest2.avi	0	880	547	72	111	432	272	1682	0	Content		434	277	10605581	3078188673
10622	12:15:53.865	00:00:10.622	637	521,2862	368,6291	0,5900967	0,4895941	663,7988	2,916799	0	486,0722	383,9969	0,4239521	0,5000599	660,0049	2,741186	0	11	504	376						Untertest2.avi	0	880	547	72	111	432	272	1682	0	Content		432	265	10622332	3078205424
10639	12:15:53.882	00:00:10.638	638	522,4077	378,2909	0,5899613	0,489429	663,6748	2,94695	0	496,7923	364,5979	0,4238562	0,4999666	660,0378	2,699507	0	11	510	371						Untertest2.avi	0	880	547	72	111	432	272	1682	0	Content		438	260	10638958	3078222050
10656	12:15:53.899	00:00:10.655	639	508,3238	388,0386	0,5898042	0,4893201	663,7349	2,979122	0	492,2134	355,162	0,4237062	0,4998959	660,2695	2,675241	0	11	500	372						Untertest2.avi	0	880	547	72	111	432	272	1682	0	Content		428	261	10655584	3078238676
10672	12:15:53.915	00:00:10.672	640	520,0175	381,0245	0,5896873	0,4892114	663,9452	2,916737	0	491,9075	393,834	0,4235479	0,4998764	660,2672	2,750908	0	11	506	387						Untertest2.avi	0	880	547	72	111	432	272	1682	0	Content		434	276	10672210	3078255302
10689	12:15:53.932	00:00:10.688	641	520,3531	400,2456	0,5895448	0,4891792	663,8654	2,968691	0	494,2955	374,2331	0,4234391	0,4998737	660,11	2,723233	0	11	507	387						Untertest2.avi	0	880	547	72	111	432	272	1682	0	Content		435	276	10688958	3078272050
10706	12:15:53.949	00:00:10.705	642	508,575	375,7171	0,5893661	0,4891493	663,9415	2,922835	0	494,8104	379,9387	0,4232906	0,4998134	660,4155	2,727419	0	11	502	378						Untertest2.avi	0	880	547	72	111	432	272	1682	0	Content		430	267	10705582	3078288674
10722	12:15:53.965	00:00:10.722	643	512,7764	380,5027	0,5892102	0,4891144	664,0806	2,941544	0	487,9374	394,0246	0,4231133	0,4997733	660,4619	2,733363	0	11	500	387						Untertest2.avi	0	880	547	72	111	432	272	1682	0	Content		428	276	10722205	3078305297
10739	12:15:53.982	00:00:10.738	644	523,8906	391,1311	0,5890692	0,4891186	664,0972	2,951164	0	495,8994	347,1969	0,4229554	0,4998693	660,2849	2,6633	0	11	510	369						Untertest2.avi	0	880	547	72	111	432	272	1682	0	Content		438	258	10738828	3078321920
10756	12:15:53.999	00:00:10.755	645	514,098	409,7628	0,588837	0,4891657	664,0209	3,004748	0	499,1049	366,4581	0,4227467	0,5000244	660,5214	2,701751	0	11	507	388						Untertest2.avi	0	880	547	72	111	432	272	1682	0	Content		435	277	10755578	3078338670
10772	12:15:54.015	00:00:10.772	646	524,05	388,5688	0,5886344	0,4891958	664,1794	2,990086	0	481,7334	380,1314	0,4224773	0,5002222	660,3855	2,749271	0	11	503	384						Untertest2.avi	0	880	547	72	111	432	272	1682	0	Content		431	273	10772201	3078355293
10789	12:15:54.032	00:00:10.788	647	518,9774	406,2492	0,588326	0,4891706	664,0989	3,026057	0	502,4221	371,0247	0,4222022	0,5003068	660,5731	2,711602	0	11	511	389						Untertest2.avi	0	880	547	72	111	432	272	1682	0	Content		439	278	10788829	3078371921
10805	12:15:54.048	00:00:10.805	648	519,1879	378,3861	0,5880796	0,4891234	664,1744	2,965279	0	487,28	377,5742	0,4219186	0,5003308	660,4216	2,748974	0	11	503	378						Untertest2.avi	0	880	547	72	111	432	272	1682	0	Content		431	267	10805454	3078388546
10822	12:15:54.065	00:00:10.822	649	515,9611	383,0623	0,587763	0,4890501	664,2598	2,960647	0	490,245	369,4738	0,4216303	0,5003071	660,7971	2,741498	0	11	503	376						Untertest2.avi	0	880	547	72	111	432	272	1682	0	Content		431	265	10822202	3078405294
10839	12:15:54.082	00:00:10.838	650	517,851	384,6089	0,5874907	0,4889857	664,2875	2,973845	0	490,8397	381,0813	0,4213706	0,5003309	660,6025	2,799835	0	11	504	383						Untertest2.avi	0	880	547	72	111	432	272	1682	0	Content		432	272	10838827	3078421919
10855	12:15:54.098	00:00:10.855	651	519,6	395,4623	0,5872309	0,488961	664,3555	3,023629	0	494,3439	392,3246	0,4211336	0,5003557	660,9573	2,823335	0	11	507	394						Untertest2.avi	0	880	547	72	111	432	272	1682	0	Content		435	283	10855451	3078438543
10872	12:15:54.115	00:00:10.872	652	520,211	382,7068	0,5870407	0,4889254	664,4574	2,983606	0	496,0158	380,2708	0,4209397	0,5003868	660,7521	2,783324	0	11	508	381						Untertest2.avi	0	880	547	72	111	432	272	1682	0	Content		436	270	10872077	3078455169
10889	12:15:54.132	00:00:10.888	653	511,4088	386,0569	0,5867907	0,4888862	664,4218	3,025848	0	481,9586	395,706	0,4207385	0,5003914	660,9918	2,826091	0	11	497	391						Untertest2.avi	0	880	547	72	111	432	272	1682	0	Content		425	280	10888828	3078471920
10905	12:15:54.148	00:00:10.905	654	525,6164	382,287	0,5866084	0,4888704	664,5938	2,996456	0	493,9257	392,3692	0,4205714	0,5004091	661,1052	2,815553	0	11	510	387						Untertest2.avi	0	880	547	72	111	432	272	1682	0	Content		438	276	10905449	3078488541
10922	12:15:54.165	00:00:10.922	655	515,4058	385,1427	0,5863548	0,4888696	664,6846	3,024472	0	491,0904	362,9417	0,4203323	0,5004649	661,1191	2,769104	0	11	503	374						Untertest2.avi	0	880	547	72	111	432	272	1682	0	Content		431	263	10922076	3078505168
10939	12:15:54.182	00:00:10.938	656	513,1974	395,0536	0,5861139	0,4889268	664,7596	3,028435	0	489,7798	379,2106	0,4201227	0,5006077	661,3418	2,822485	0	11	501	387						Untertest2.avi	0	880	547	72	111	432	272	1682	0	Content		429	276	10938699	3078521791
10955	12:15:54.198	00:00:10.955	657	510,946	390,3963	0,585806	0,4889526	664,8256	3,040287	0	494,9743	369,2488	0,4198561	0,5007493	661,2589	2,778372	0	11	503	380						Untertest2.avi	0	880	547	72	111	432	272	1682	0	Content		431	269	10955450	3078538542
10972	12:15:54.215	00:00:10.972	658	512,8982	374,6349	0,5855706	0,4889304	664,9974	3,029191	0	489,3598	376,0543	0,4196273	0,5008302	661,4667	2,818278	0	11	501	375						Untertest2.avi	0	880	547	72	111	432	272	1682	0	Content		429	264	10972073	3078555165
10989	12:15:54.232	00:00:10.988	659	515,5482	400,8171	0,5852872	0,4888655	664,925	3,109105	0	496,129	380,0792	0,4193965	0,5008517	661,5062	2,846181	0	11	506	390						Untertest2.avi	0	880	547	72	111	432	272	1682	0	Content		434	279	10988698	3078571790
11005	12:15:54.248	00:00:11.005	660	507,0149	378,1793	0,5850878	0,4887201	665,1503	3,045334	0	494,569	367,8511	0,4191797	0,5008523	661,6353	2,841685	0	11	501	373						Untertest2.avi	0	880	547	72	111	432	272	1682	0	Content		429	262	11005321	3078588413
11022	12:15:54.265	00:00:11.022	661	511,8091	378,259	0,5849012	0,4886177	665,1607	3,105345	0	488,9799	382,1458	0,4190539	0,5008547	661,6187	2,873983	0	11	500	380						Untertest2.avi	0	880	547	72	111	432	272	1682	0	Content		428	269	11022073	3078605165
11039	12:15:54.282	00:00:11.038	662	514,298	386,8926	0,5847554	0,4885312	665,0274	3,106203	0	500,1204	392,5507	0,4189196	0,5008376	661,7938	2,908676	0	11	507	390						Untertest2.avi	0	880	547	72	111	432	272	1682	0	Content		435	279	11038698	3078621790
11055	12:15:54.298	00:00:11.055	663	510,2025	380,6136	0,5846609	0,4884521	665,2138	3,084336	0	490,9089	380,1776	0,4188339	0,5008172	661,806	2,903343	0	11	501	380						Untertest2.avi	0	880	547	72	111	432	272	1682	0	Content		429	269	11055323	3078638415
11072	12:15:54.315	00:00:11.071	664	513,1207	390,5029	0,5845999	0,488397	665,3304	3,134903	0	487,8005	372,3994	0,4187628	0,5007882	661,8418	2,917142	0	11	500	381						Untertest2.avi	0	880	547	72	111	432	272	1682	0	Content		428	270	11071948	3078655040
11089	12:15:54.332	00:00:11.088	665	516,3439	388,3397	0,5845584	0,4883685	665,4147	3,169923	0	498,9171	384,0867	0,4187359	0,5007382	661,8827	2,925914	0	11	508	386						Untertest2.avi	0	880	547	72	111	432	272	1682	0	Content		436	275	11088697	3078671789
11105	12:15:54.348	00:00:11.105	666	514,6156	383,6185	0,584534	0,4883372	665,4565	3,15991	0	492,5364	380,2126	0,4187248	0,5006986	661,944	2,974875	0	11	504	382						Untertest2.avi	0	880	547	72	111	432	272	1682	0	Content		432	271	11105323	3078688415
11122	12:15:54.365	00:00:11.121	667	503,4118	399,4994	0,5845049	0,4883224	665,5798	3,217243	0	497,3225	383,4157	0,4187261	0,5006344	661,9283	2,967385	0	11	500	391						Untertest2.avi	0	880	547	72	111	432	272	1682	0	Content		428	280	11121949	3078705041
11139	12:15:54.382	00:00:11.138	668	515,6224	373,2553	0,5844923	0,4883357	665,5345	3,168083	0	493,8487	388,6725	0,418735	0,500626	661,9679	3,002601	0	11	505	381						Untertest2.avi	0	880	547	72	111	432	272	1682	0	Content		433	270	11138574	3078721666
11155	12:15:54.398	00:00:11.155	669	508,9766	394,1762	0,5844874	0,4883341	665,6249	3,228596	0	491,761	403,2787	0,4187472	0,5006455	662,0378	3,044812	0	11	500	399						Untertest2.avi	0	880	547	72	111	432	272	1682	0	Content		428	288	11155324	3078738416
11172	12:15:54.415	00:00:11.171	670	508,835	389,2933	0,5844874	0,4883285	665,6578	3,232636	0	490,7106	387,05	0,418766	0,5007288	662,0701	3,012139	0	11	500	388						Untertest2.avi	0	880	547	72	111	432	272	1682	0	Content		428	277	11171949	3078755041
11189	12:15:54.432	00:00:11.188	671	514,3361	390,7983	0,5844953	0,4883456	665,6866	3,255095	0	499,0929	377,4843	0,4187781	0,5007453	662,1334	2,979035	0	11	507	384						Untertest2.avi	0	880	547	72	111	432	272	1682	0	Content		435	273	11188577	3078771669
11205	12:15:54.448	00:00:11.205	672	509,4883	387,7401	0,58449	0,4883496	665,7293	3,249708	0	497,2119	367,7011	0,4188069	0,5007579	662,1531	2,966486	0	11	503	378						Untertest2.avi	0	880	547	72	111	432	272	1682	0	Content		431	267	11205202	3078788294
11222	12:15:54.465	00:00:11.221	673	508,9922	383,1224	0,5845008	0,4883479	665,6855	3,259617	0	499,6104	378,1829	0,4188455	0,5007603	662,0781	3,006209	0	11	504	381						Untertest2.avi	0	880	547	72	111	432	272	1682	0	Content		432	270	11221951	3078805043
11239	12:15:54.482	00:00:11.238	674	505,2592	384,6422	0,5844929	0,4883042	665,6803	3,280783	0	495,3633	387,3371	0,4188813	0,5007238	662,197	3,016445	0	11	500	386						Untertest2.avi	0	880	547	72	111	432	272	1682	0	Content		428	275	11238577	3078821669
11255	12:15:54.498	00:00:11.255	675	506,3216	396,1837	0,5845193	0,4882974	665,6459	3,279958	0	498,08	384,3141	0,4188995	0,5006576	662,229	3,02521	0	11	502	390						Untertest2.avi	0	880	547	72	111	432	272	1682	0	Content		430	279	11255201	3078838293
11272	12:15:54.515	00:00:11.271	676	505,6001	386,9796	0,5845336	0,488321	665,7319	3,285307	0	500,5654	397,3729	0,4189385	0,500701	662,2092	3,04669	0	11	503	392						Untertest2.avi	0	880	547	72	111	432	272	1682	0	Content		431	281	11271949	3078855041
11289	12:15:54.532	00:00:11.288	677	503,8336	381,3036	0,5845554	0,4883734	665,673	3,296292	0	502,4513	386,3001	0,4189748	0,5007483	662,1516	3,034285	0	11	503	384						Untertest2.avi	0	880	547	72	111	432	272	1682	0	Content		431	273	11288574	3078871666
11305	12:15:54.548	00:00:11.305	678	513,8909	400,7564	0,5845677	0,4884091	665,6218	3,336569	0	492,6651	390,5428	0,4190008	0,5007658	662,1469	3,054154	0	11	503	396						Untertest2.avi	0	880	547	72	111	432	272	1682	0	Content		431	285	11305197	3078888289
11322	12:15:54.565	00:00:11.321	679	509,4373	397,6135	0,5845743	0,4883983	665,6872	3,329416	0	497,2424	380,4951	0,419027	0,5007476	662,1142	3,013555	0	11	503	389						Untertest2.avi	0	880	547	72	111	432	272	1682	0	Content		431	278	11321821	3078904913
11339	12:15:54.582	00:00:11.338	680	503,757	391,782	0,5845754	0,4883517	665,6069	3,351161	0	492,7791	402,5714	0,4190603	0,5006337	661,9718	3,072102	0	11	498	397						Untertest2.avi	0	880	547	72	111	432	272	1682	0	Content		426	286	11338582	3078921674
11355	12:15:54.598	00:00:11.355	681	509,6369	390,5098	0,5845818	0,4882604	665,543	3,336622	0	495,8191	388,477	0,4190723	0,5005264	661,9726	3,050618	0	11	503	389						Untertest2.avi	0	880	547	72	111	432	272	1682	0	Content		431	278	11355195	3078938287
11372	12:15:54.615	00:00:11.371	682	507,2415	378,7351	0,5845938	0,4881484	665,5219	3,29671	0	507,2364	391,1497	0,4190773	0,5004656	661,8779	3,03397	0	11	507	385						Untertest2.avi	0	880	547	72	111	432	272	1682	0	Content		435	274	11371818	3078954910
11388	12:15:54.631	00:00:11.388	683	504,6799	394,8806	0,5845908	0,488031	665,5277	3,370716	0	495,6064	389,0194	0,4190655	0,500462	661,916	3,048371	0	11	500	392						Untertest2.avi	0	880	547	72	111	432	272	1682	0	Content		428	281	11388442	3078971534
11405	12:15:54.648	00:00:11.405	684	506,2333	397,6273	0,5845745	0,4878641	665,5539	3,373503	0	502,0403	389,9523	0,4190203	0,5004054	661,9408	3,032998	0	11	504	394						Untertest2.avi	0	880	547	72	111	432	272	1682	0	Content		432	283	11405191	3078988283
11422	12:15:54.665	00:00:11.421	685	507,9262	386,9712	0,5845497	0,4877301	665,5462	3,3542	0	498,7853	402,2944	0,4189675	0,5003444	662,0449	3,068969	0	11	503	395						Untertest2.avi	0	880	547	72	111	432	272	1682	0	Content		431	284	11421815	3079004907
11438	12:15:54.681	00:00:11.438	686	502,8378	393,5414	0,5845258	0,4877053	665,6204	3,356306	0	505,0643	396,5392	0,4189408	0,5003201	662,0603	3,047865	0	11	504	395						Untertest2.avi	0	880	547	72	111	432	272	1682	0	Content		432	284	11438441	3079021533
11455	12:15:54.698	00:00:11.455	687	504,4439	389,3591	0,584546	0,4878471	665,5552	3,353613	0	496,671	409,6587	0,4189543	0,5003691	662,1187	3,086659	0	11	501	400						Untertest2.avi	0	880	547	72	111	432	272	1682	0	Content		429	289	11455065	3079038157
11472	12:15:54.715	00:00:11.471	688	503,9162	388,1829	0,5845845	0,4880132	665,4917	3,356313	0	504,2338	401,2461	0,4190286	0,5005029	661,9554	3,072417	0	11	504	395						Untertest2.avi	0	880	547	72	111	432	272	1682	0	Content		432	284	11471813	3079054905
11488	12:15:54.731	00:00:11.488	689	506,4599	396,3366	0,5846754	0,4881837	665,4014	3,370974	0	494,5388	404,1472	0,4191082	0,50065	661,8851	3,062085	0	11	500	400						Untertest2.avi	0	880	547	72	111	432	272	1682	0	Content		428	289	11488440	3079071532
11505	12:15:54.748	00:00:11.505	690	511,6978	396,0933	0,5848136	0,4884036	665,4603	3,390952	0	496,2523	393,3131	0,4192158	0,5008497	661,8812	3,073401	0	11	504	395						Untertest2.avi	0	880	547	72	111	432	272	1682	0	Content		432	284	11505064	3079088156
11522	12:15:54.765	00:00:11.521	691	508,3643	389,786	0,5849538	0,4886295	665,5776	3,359603	0	493,4846	406,3586	0,4193528	0,5009354	661,9606	3,076864	0	11	501	398						Untertest2.avi	0	880	547	72	111	432	272	1682	0	Content		429	287	11521703	3079104795
11538	12:15:54.781	00:00:11.538	692	502,3158	390,0228	0,5850362	0,4888062	665,6512	3,386338	0	498,7634	407,0919	0,4194647	0,5010436	662,0125	3,111582	0	11	501	399						Untertest2.avi	0	880	547	72	111	432	272	1682	0	Content		429	288	11538441	3079121533
11555	12:15:54.798	00:00:11.555	693	507,5894	389,7012	0,5850868	0,4888925	665,5605	3,349539	0	500,6183	397,2738	0,4195385	0,5011134	661,9096	3,071462	0	11	504	393						Untertest2.avi	0	880	547	72	111	432	272	1682	0	Content		432	282	11555069	3079138161
11572	12:15:54.815	00:00:11.571	694	498,4257	390,2233	0,5850933	0,4889772	665,633	3,334268	0	495,1396	406,6813	0,4195514	0,5011546	661,9623	3,091154	0	11	497	398						Untertest2.avi	0	880	547	72	111	432	272	1682	0	Content		425	287	11571693	3079154785
11588	12:15:54.831	00:00:11.588	695	503,5231	394,8945	0,585069	0,4889704	665,6022	3,3514	0	499,0337	403,2183	0,419534	0,5011488	661,9505	3,086725	0	11	501	399						Untertest2.avi	0	880	547	72	111	432	272	1682	0	Content		429	288	11588335	3079171427
11605	12:15:54.848	00:00:11.605	696	501,993	381,175	0,5850342	0,488891	665,7411	3,306701	0	497,5033	388,1235	0,4194454	0,5010847	662,1718	3,056542	0	11	500	385						Untertest2.avi	0	880	547	72	111	432	272	1682	0	Content		428	274	11605070	3079188162
11622	12:15:54.865	00:00:11.621	697	504,3204	388,1848	0,585017	0,4887111	665,8184	3,363498	0	509,8388	386,503	0,4193507	0,5010219	662,2631	3,036313	0	11	507	387						Untertest2.avi	0	880	547	72	111	432	272	1682	0	Content		435	276	11621697	3079204789
11638	12:15:54.881	00:00:11.638	698	508,0101	468,5776	0,5847051	0,4879721	665,9622	3,107621	0	487,0574	409,0386	0,4193975	0,5004088	662,2175	2,938655	0	11	498	439						Untertest2.avi	0	880	547	72	111	432	272	1682	0	Content		426	328	11638322	3079221414
11655	12:15:54.898	00:00:11.654	699	-1024	-768	-1	-1	-1	-1	4	-1024	-768	-1	-1	-1	-1	4		0	0						Untertest2.avi	0	880	547	72	111				0	Content		-72	-111	11654946	3079238038
11672	12:15:54.915	00:00:11.671	700	-1024	-768	-1	-1	-1	-1	4	-1024	-768	-1	-1	-1	-1	4		0	0						Untertest2.avi	0	880	547	72	111				0	Content		-72	-111	11671697	3079254789
11688	12:15:54.931	00:00:11.688	701	-1024	-768	-1	-1	-1	-1	4	-1024	-768	-1	-1	-1	-1	4		0	0						Untertest2.avi	0	880	547	72	111				0	Content		-72	-111	11688321	3079271413
11705	12:15:54.948	00:00:11.704	702	-1024	-768	-1	-1	-1	-1	4	-1024	-768	-1	-1	-1	-1	4		0	0						Untertest2.avi	0	880	547	72	111				0	Content		-72	-111	11704947	3079288039
11722	12:15:54.965	00:00:11.721	703	-1024	-768	-1	-1	-1	-1	4	-1024	-768	-1	-1	-1	-1	4		0	0						Untertest2.avi	0	880	547	72	111				0	Content		-72	-111	11721585	3079304677
11738	12:15:54.981	00:00:11.738	704	-1024	-768	-1	-1	-1	-1	4	-1024	-768	-1	-1	-1	-1	4		0	0						Untertest2.avi	0	880	547	72	111				0	Content		-72	-111	11738323	3079321415
11755	12:15:54.998	00:00:11.754	705	-1024	-768	-1	-1	-1	-1	4	-1024	-768	-1	-1	-1	-1	4		0	0						Untertest2.avi	0	880	547	72	111				0	Content		-72	-111	11754947	3079338039
11772	12:15:55.015	00:00:11.771	706	-1024	-768	-1	-1	-1	-1	4	-1024	-768	-1	-1	-1	-1	4		0	0						Untertest2.avi	0	880	547	72	111				0	Content		-72	-111	11771586	3079354678
11788	12:15:55.031	00:00:11.788	707	-1024	-768	-1	-1	-1	-1	4	-1024	-768	-1	-1	-1	-1	4		0	0						Untertest2.avi	0	880	547	72	111				0	Content		-72	-111	11788269	3079371361
11805	12:15:55.048	00:00:11.804	708	-1024	-768	-1	-1	-1	-1	4	-1024	-768	-1	-1	-1	-1	4		0	0						Untertest2.avi	0	880	547	72	111				0	Content		-72	-111	11804938	3079388030
11822	12:15:55.065	00:00:11.821	709	-1024	-768	-1	-1	-1	-1	4	-1024	-768	-1	-1	-1	-1	4		0	0						Untertest2.avi	0	880	547	72	111				0	Content		-72	-111	11821569	3079404661
11838	12:15:55.081	00:00:11.838	710	-1024	-768	-1	-1	-1	-1	4	-1024	-768	-1	-1	-1	-1	4		0	0						Untertest2.avi	0	880	547	72	111				0	Content		-72	-111	11838238	3079421330
11855	12:15:55.098	00:00:11.854	711	-1024	-768	-1	-1	-1	-1	4	-1024	-768	-1	-1	-1	-1	4		0	0						Untertest2.avi	0	880	547	72	111				0	Content		-72	-111	11854913	3079438005
11872	12:15:55.115	00:00:11.871	712	-1024	-768	-1	-1	-1	-1	4	-1024	-768	-1	-1	-1	-1	4		0	0						Untertest2.avi	0	880	547	72	111				0	Content		-72	-111	11871582	3079454674
11888	12:15:55.131	00:00:11.888	713	-1024	-768	-1	-1	-1	-1	4	-1024	-768	-1	-1	-1	-1	4		0	0						Untertest2.avi	0	880	547	72	111				0	Content		-72	-111	11888206	3079471298
11905	12:15:55.148	00:00:11.904	714	-1024	-768	-1	-1	-1	-1	4	-1024	-768	-1	-1	-1	-1	4		0	0						Untertest2.avi	0	880	547	72	111				0	Content		-72	-111	11904876	3079487968
11922	12:15:55.165	00:00:11.921	715	-1024	-768	-1	-1	-1	-1	4	-1024	-768	-1	-1	-1	-1	4		0	0						Untertest2.avi	0	880	547	72	111				0	Content		-72	-111	11921545	3079504637
11938	12:15:55.181	00:00:11.938	716	-1024	-768	-1	-1	-1	-1	4	-1024	-768	-1	-1	-1	-1	4		0	0						Untertest2.avi	0	880	547	72	111				0	Content		-72	-111	11938187	3079521279
11955	12:15:55.198	00:00:11.954	717	-1024	-768	-1	-1	-1	-1	4	-1024	-768	-1	-1	-1	-1	4		0	0						Untertest2.avi	0	880	547	72	111				0	Content		-72	-111	11954857	3079537949
11971	12:15:55.214	00:00:11.971	718	-1024	-768	-1	-1	-1	-1	4	-1024	-768	-1	-1	-1	-1	4		0	0						Untertest2.avi	0	880	547	72	111				0	Content		-72	-111	11971456	3079554548
11988	12:15:55.231	00:00:11.988	719	-1024	-768	-1	-1	-1	-1	4	-1024	-768	-1	-1	-1	-1	4		0	0						Untertest2.avi	0	880	547	72	111				0	Content		-72	-111	11988206	3079571298
12005	12:15:55.248	00:00:12.004	720	-1024	-768	-1	-1	-1	-1	4	-1024	-768	-1	-1	-1	-1	4		0	0						Untertest2.avi	0	880	547	72	111				0	Content		-72	-111	12004831	3079587923
12022	12:15:55.265	00:00:12.021	721	-1024	-768	-1	-1	-1	-1	4	-1024	-768	-1	-1	-1	-1	4		0	0						Untertest2.avi	0	880	547	72	111				0	Content		-72	-111	12021500	3079604592
12038	12:15:55.281	00:00:12.038	722	-1024	-768	-1	-1	-1	-1	4	-1024	-768	-1	-1	-1	-1	4		0	0						Untertest2.avi	0	880	547	72	111				0	Content		-72	-111	12038166	3079621258
12055	12:15:55.298	00:00:12.054	723	-1024	-768	-1	-1	-1	-1	4	-1024	-768	-1	-1	-1	-1	4		0	0						Untertest2.avi	0	880	547	72	111				0	Content		-72	-111	12054835	3079637927
12071	12:15:55.314	00:00:12.071	724	489,7985	340,1759	0,5831434	0,4875177	665,9872	3,431733	0	489,8086	336,924	0,4172737	0,5006528	662,4484	3,104446	0	12	490	339						Untertest2.avi	0	880	547	72	111	418	228	117	0	Content		418	228	12071454	3079654546
12088	12:15:55.331	00:00:12.088	725	484,604	335,783	0,5831023	0,487541	665,9844	3,441857	0	491,4985	329,2424	0,4172308	0,5007281	662,342	3,140232	0	12	488	333						Untertest2.avi	0	880	547	72	111	418	228	117	0	Content		416	222	12088082	3079671174
12105	12:15:55.348	00:00:12.104	726	487,9333	345,1182	0,5831042	0,4876689	665,9099	3,42719	0	485,9792	334,9319	0,4172399	0,5008377	662,3904	3,147796	0	12	487	340						Untertest2.avi	0	880	547	72	111	418	228	117	0	Content		415	229	12104706	3079687798
12121	12:15:55.364	00:00:12.121	727	486,8258	328,8222	0,5831258	0,4879174	665,9384	3,43791	0	488,591	329,8808	0,4172893	0,5010086	662,4531	3,161189	0	12	488	329						Untertest2.avi	0	880	547	72	111	418	228	117	0	Content		416	218	12121457	3079704549
12138	12:15:55.381	00:00:12.138	728	486,4528	341,5278	0,5832087	0,4881203	666,0763	3,459828	0	494,7327	332,3772	0,4173769	0,5011788	662,5909	3,166518	0	12	491	337						Untertest2.avi	0	880	547	72	111	418	228	117	0	Content		419	226	12138082	3079721174
12155	12:15:55.398	00:00:12.154	729	490,7947	343,8362	0,5833501	0,4882673	666,246	3,493914	0	495,5122	342,6238	0,4174549	0,501285	662,6005	3,128619	0	12	493	343						Untertest2.avi	0	880	547	72	111	418	228	117	0	Content		421	232	12154709	3079737801
12171	12:15:55.414	00:00:12.171	730	-1024	-768	-1	-1	-1	-1	4	492,0857	406,094	0,4175463	0,5008489	662,6002	2,91686	0	12	492	406						Untertest2.avi	0	880	547	72	111	418	228	117	0	Content		420	295	12171335	3079754427
12188	12:15:55.431	00:00:12.188	731	-1024	-768	-1	-1	-1	-1	4	-1024	-768	-1	-1	-1	-1	4		0	0						Untertest2.avi	0	880	547	72	111				0	Content		-72	-111	12188086	3079771178
12205	12:15:55.448	00:00:12.204	732	-1024	-768	-1	-1	-1	-1	4	-1024	-768	-1	-1	-1	-1	4		0	0						Untertest2.avi	0	880	547	72	111				0	Content		-72	-111	12204708	3079787800
12221	12:15:55.464	00:00:12.221	733	-1024	-768	-1	-1	-1	-1	4	-1024	-768	-1	-1	-1	-1	4		0	0						Untertest2.avi	0	880	547	72	111				0	Content		-72	-111	12221334	3079804426
12238	12:15:55.481	00:00:12.237	734	-1024	-768	-1	-1	-1	-1	4	-1024	-768	-1	-1	-1	-1	4		0	0						Untertest2.avi	0	880	547	72	111				0	Content		-72	-111	12237960	3079821052
12255	12:15:55.498	00:00:12.254	735	-1024	-768	-1	-1	-1	-1	4	-1024	-768	-1	-1	-1	-1	4		0	0						Untertest2.avi	0	880	547	72	111				0	Content		-72	-111	12254713	3079837805
12271	12:15:55.514	00:00:12.271	736	-1024	-768	-1	-1	-1	-1	4	-1024	-768	-1	-1	-1	-1	4		0	0						Untertest2.avi	0	880	547	72	111				0	Content		-72	-111	12271337	3079854429
12288	12:15:55.531	00:00:12.287	737	-1024	-768	-1	-1	-1	-1	4	-1024	-768	-1	-1	-1	-1	4		0	0						Untertest2.avi	0	880	547	72	111				0	Content		-72	-111	12287964	3079871056
12305	12:15:55.548	00:00:12.304	738	-1024	-768	-1	-1	-1	-1	4	-1024	-768	-1	-1	-1	-1	4		0	0						Untertest2.avi	0	880	547	72	111				0	Content		-72	-111	12304634	3079887726
12321	12:15:55.564	00:00:12.321	739	-1024	-768	-1	-1	-1	-1	4	-1024	-768	-1	-1	-1	-1	4		0	0						Untertest2.avi	0	880	547	72	111				0	Content		-72	-111	12321338	3079904430
12338	12:15:55.581	00:00:12.338	740	-1024	-768	-1	-1	-1	-1	4	-1024	-768	-1	-1	-1	-1	4		0	0						Untertest2.avi	0	880	547	72	111				0	Content		-72	-111	12338007	3079921099
12355	12:15:55.598	00:00:12.354	741	-1024	-768	-1	-1	-1	-1	4	-1024	-768	-1	-1	-1	-1	4		0	0						Untertest2.avi	0	880	547	72	111				0	Content		-72	-111	12354619	3079937711
12371	12:15:55.614	00:00:12.371	742	-1024	-768	-1	-1	-1	-1	4	-1024	-768	-1	-1	-1	-1	4		0	0						Untertest2.avi	0	880	547	72	111				0	Content		-72	-111	12371288	3079954380
12388	12:15:55.631	00:00:12.387	743	476,005	310,5017	0,5839746	0,4877422	666,6452	3,439387	0	476,3658	281,9149	0,4183542	0,5008544	663,2138	3,072892	0	13	476	296						Untertest2.avi	0	880	547	72	111	408	188	133	0	Content		404	185	12387969	3079971061
12405	12:15:55.648	00:00:12.404	744	469,4125	297,3861	0,5840519	0,487903	666,6918	3,394127	0	482,6263	292,0342	0,4184377	0,5013524	663,214	3,06629	0	13	476	295						Untertest2.avi	0	880	547	72	111	408	188	133	0	Content		404	184	12404594	3079987686
12421	12:15:55.664	00:00:12.421	745	471,7255	292,2491	0,5841465	0,4880292	666,8809	3,377546	0	477,6933	305,5045	0,4185657	0,5010785	663,3086	3,081729	0	13	475	299						Untertest2.avi	0	880	547	72	111	408	188	133	0	Content		403	188	12421217	3080004309
12438	12:15:55.681	00:00:12.437	746	480,7118	305,3639	0,5842726	0,4880526	667,0366	3,371485	0	481,4138	301,5722	0,4187275	0,5010599	663,3041	3,105846	0	13	481	303						Untertest2.avi	0	880	547	72	111	408	188	133	0	Content		409	192	12437843	3080020935
12455	12:15:55.698	00:00:12.454	747	480,1887	309,856	0,5843989	0,4880318	666,9048	3,405688	0	479,1212	289,135	0,4188519	0,5009817	663,37	3,056888	0	13	480	299						Untertest2.avi	0	880	547	72	111	408	188	133	0	Content		408	188	12454591	3080037683
12471	12:15:55.714	00:00:12.471	748	483,4789	314,9293	0,5845364	0,4879559	666,8192	3,380729	0	481,9689	310,2789	0,419008	0,5008016	663,3438	3,090865	0	13	483	313						Untertest2.avi	0	880	547	72	111	408	188	133	0	Content		411	202	12471216	3080054308
12488	12:15:55.731	00:00:12.487	749	479,6612	317,6446	0,5847133	0,487829	666,9766	3,35821	0	477,6016	313,3279	0,4192343	0,5005684	663,4384	3,082141	0	13	479	315						Untertest2.avi	0	880	547	72	111	408	188	133	0	Content		407	204	12487841	3080070933
12504	12:15:55.747	00:00:12.504	750	476,9615	295,5347	0,5849085	0,4877763	667,0358	3,327996	0	483,3521	299,2295	0,4194015	0,50038	663,4515	3,054948	0	13	480	297						Untertest2.avi	0	880	547	72	111	408	188	133	0	Content		408	186	12504465	3080087557
12521	12:15:55.764	00:00:12.521	751	504,3109	312,5232	0,5848572	0,4879587	667,101	3,334065	0	498,6106	327,5223	0,4194207	0,5004326	663,5189	3,061092	0	14	501	320						Untertest2.avi	0	880	547	72	111	442	250	4430	0	Content		429	209	12521218	3080104310
12538	12:15:55.781	00:00:12.537	752	505,1468	344,3874	0,5849447	0,4881422	667,1302	3,36057	0	501,2248	345,2271	0,4196053	0,5005035	663,6277	3,077863	0	14	503	345						Untertest2.avi	0	880	547	72	111	442	250	4430	0	Content		431	234	12537854	3080120946
12554	12:15:55.797	00:00:12.554	753	513,7956	351,0301	0,5851979	0,4882134	667,2617	3,35053	0	507,0409	340,6599	0,4198083	0,5004916	663,5779	3,049703	0	14	510	346						Untertest2.avi	0	880	547	72	111	442	250	4430	0	Content		438	235	12554468	3080137560
12571	12:15:55.814	00:00:12.571	754	510,6145	336,7491	0,5853295	0,4882999	667,2769	3,320133	0	500,1282	348,0034	0,4199155	0,5004897	663,632	3,078769	0	14	505	342						Untertest2.avi	0	880	547	72	111	442	250	4430	0	Content		433	231	12571092	3080154184
12588	12:15:55.831	00:00:12.587	755	506,78	347,5293	0,5854428	0,4883969	667,057	3,331072	0	507,942	333,9426	0,4200332	0,5004745	663,722	3,00948	0	14	507	341						Untertest2.avi	0	880	547	72	111	442	250	4430	0	Content		435	230	12587843	3080170935
12604	12:15:55.847	00:00:12.604	756	511,5017	343,0629	0,5855856	0,4884162	667,0261	3,318766	0	515,7816	358,7934	0,4201766	0,5004565	663,6542	3,104182	0	14	514	351						Untertest2.avi	0	880	547	72	111	442	250	4430	0	Content		442	240	12604487	3080187579
12621	12:15:55.864	00:00:12.621	757	513,9296	338,1201	0,5856888	0,488369	667,0562	3,302555	0	509,9468	353,3906	0,4202476	0,5004574	663,5781	3,084811	0	14	512	346						Untertest2.avi	0	880	547	72	111	442	250	4430	0	Content		440	235	12621096	3080204188
12638	12:15:55.881	00:00:12.637	758	511,8629	331,7603	0,585782	0,4883046	667,0469	3,286227	0	508,6506	337,2986	0,42029	0,500423	663,4693	3,039995	0	14	510	335						Untertest2.avi	0	880	547	72	111	442	250	4430	0	Content		438	224	12637719	3080220811
12654	12:15:55.897	00:00:12.654	759	517,2098	350,9185	0,5858533	0,4882344	666,9897	3,327268	0	508,9098	351,3069	0,4203342	0,5003783	663,4185	3,068991	0	14	513	351						Untertest2.avi	0	880	547	72	111	442	250	4430	0	Content		441	240	12654471	3080237563
12671	12:15:55.914	00:00:12.671	760	511,6629	332,9268	0,5859323	0,4882024	666,7629	3,281817	0	499,6508	348,9799	0,4203867	0,5003313	663,3177	3,036194	0	14	506	341						Untertest2.avi	0	880	547	72	111	442	250	4430	0	Content		434	230	12671095	3080254187
12688	12:15:55.931	00:00:12.687	761	510,8858	334,1414	0,5860237	0,4882062	666,6679	3,259322	0	504,4445	339,8159	0,4204732	0,5003019	663,3157	3,009229	0	14	508	337						Untertest2.avi	0	880	547	72	111	442	250	4430	0	Content		436	226	12687717	3080270809
12704	12:15:55.947	00:00:12.704	762	506,8154	337,1734	0,5861384	0,4882351	666,7678	3,259495	0	502,6341	340,5181	0,4206066	0,5002918	663,3488	2,993197	0	14	505	339						Untertest2.avi	0	880	547	72	111	442	250	4430	0	Content		433	228	12704346	3080287438
12721	12:15:55.964	00:00:12.721	763	514,6102	346,123	0,5863058	0,4883251	666,8242	3,278236	0	508,9323	329,8533	0,4207759	0,5003498	663,2987	2,95501	0	14	512	338						Untertest2.avi	0	880	547	72	111	442	250	4430	0	Content		440	227	12721095	3080304187
12738	12:15:55.981	00:00:12.737	764	507,3419	343,7805	0,5864401	0,4884282	666,712	3,253402	0	507,8858	338,082	0,4208978	0,5004038	663,2184	2,969443	0	14	508	341						Untertest2.avi	0	880	547	72	111	442	250	4430	0	Content		436	230	12737719	3080320811
12754	12:15:55.997	00:00:12.754	765	508,1517	348,9771	0,5865927	0,4885656	666,6752	3,242177	0	507,0021	335,1925	0,4210607	0,5004068	663,1735	2,948724	0	14	508	342						Untertest2.avi	0	880	547	72	111	442	250	4430	0	Content		436	231	12754344	3080337436
12771	12:15:56.014	00:00:12.771	766	508,7869	340,7278	0,5867304	0,4886568	666,7227	3,244007	0	513,0738	316,9946	0,4212387	0,5004161	663,2275	2,899323	0	14	511	329						Untertest2.avi	0	880	547	72	111	442	250	4430	0	Content		439	218	12771094	3080354186
12788	12:15:56.031	00:00:12.787	767	518,6829	341,1697	0,5868523	0,4887049	666,8845	3,212716	0	509,8626	335,4858	0,4213291	0,500387	663,2943	2,93099	0	14	514	338						Untertest2.avi	0	880	547	72	111	442	250	4430	0	Content		442	227	12787722	3080370814
12804	12:15:56.047	00:00:12.804	768	514,4284	349,645	0,5869439	0,488706	666,7133	3,225487	0	500,1086	342,2099	0,4214124	0,5003138	663,3137	2,939495	0	14	507	346						Untertest2.avi	0	880	547	72	111	442	250	4430	0	Content		435	235	12804348	3080387440
12821	12:15:56.064	00:00:12.820	769	516,686	356,3883	0,5869873	0,4886233	666,7002	3,257329	0	498,3127	340,3984	0,4214708	0,5002183	663,3721	2,94766	0	14	507	348						Untertest2.avi	0	880	547	72	111	442	250	4430	0	Content		435	237	12820970	3080404062
12838	12:15:56.081	00:00:12.837	770	510,7862	349,4136	0,58703	0,4884995	666,6644	3,219221	0	493,9248	361,0858	0,4215223	0,5001262	663,2556	2,989141	0	14	502	355						Untertest2.avi	0	880	547	72	111	442	250	4430	0	Content		430	244	12837723	3080420815
12854	12:15:56.097	00:00:12.854	771	516,9987	356,7818	0,5870312	0,4883461	666,7234	3,198941	0	507,2385	348,5238	0,4215254	0,4999591	663,3139	2,942497	0	14	512	353						Untertest2.avi	0	880	547	72	111	442	250	4430	0	Content		440	242	12854350	3080437442
12871	12:15:56.114	00:00:12.870	772	510,9192	336,4681	0,5870317	0,4882405	666,7019	3,161436	0	505,8637	332,1304	0,4215184	0,4998747	663,3151	2,914965	0	14	508	334						Untertest2.avi	0	880	547	72	111	442	250	4430	0	Content		436	223	12870972	3080454064
12888	12:15:56.131	00:00:12.887	773	511,6258	355,2508	0,5869995	0,4882016	666,7653	3,190257	0	493,3467	334,0784	0,4214775	0,499421	663,3374	2,904159	0	14	502	345						Untertest2.avi	0	880	547	72	111	442	250	4430	0	Content		430	234	12887600	3080470692
12904	12:15:56.147	00:00:12.904	774	510,1482	353,4592	0,5869522	0,4882158	666,735	3,217105	0	498,0385	341,9573	0,421414	0,499844	663,3376	2,908468	0	14	504	348						Untertest2.avi	0	880	547	72	111	442	250	4430	0	Content		432	237	12904348	3080487440
12921	12:15:56.164	00:00:12.920	775	516,7851	348,2015	0,5868778	0,488208	666,9702	3,172832	0	502,5294	343,0755	0,4213552	0,4999289	663,3795	2,923893	0	14	510	346						Untertest2.avi	0	880	547	72	111	442	250	4430	0	Content		438	235	12920974	3080504066
12938	12:15:56.181	00:00:12.937	776	515,3858	353,9953	0,5867978	0,4881844	667,0274	3,190198	0	506,5217	346,8068	0,4212584	0,5003334	663,3797	2,930852	0	14	511	350						Untertest2.avi	0	880	547	72	111	442	250	4430	0	Content		439	239	12937596	3080520688
12954	12:15:56.197	00:00:12.954	777	507,9449	348,1484	0,5866614	0,4881226	666,9595	3,168618	0	500,9717	343,0044	0,4211385	0,4999014	663,4454	2,93564	0	14	504	346						Untertest2.avi	0	880	547	72	111	442	250	4430	0	Content		432	235	12954220	3080537312
12971	12:15:56.214	00:00:12.970	778	515,675	354,9042	0,5865097	0,4880928	666,8112	3,198157	0	499,3171	348,7385	0,4209735	0,4998987	663,5363	2,936637	0	14	507	352						Untertest2.avi	0	880	547	72	111	442	250	4430	0	Content		435	241	12970970	3080554062
12988	12:15:56.231	00:00:12.987	779	522,8708	347,9391	0,5863587	0,4879919	667,0838	3,198374	0	508,9962	346,9474	0,4208369	0,4998843	663,4577	2,9424	0	14	516	347						Untertest2.avi	0	880	547	72	111	442	250	4430	0	Content		444	236	12987594	3080570686
13004	12:15:56.247	00:00:13.004	780	511,8792	354,0984	0,5861561	0,4878835	667,0018	3,194734	0	505,6538	327,5015	0,4206409	0,4998761	663,527	2,912131	0	14	509	341						Untertest2.avi	0	880	547	72	111	442	250	4430	0	Content		437	230	13004219	3080587311
13021	12:15:56.264	00:00:13.020	781	513,8674	352,1514	0,5859562	0,4877768	666,8821	3,195714	0	490,5047	358,7852	0,4204501	0,4994424	663,541	2,941246	0	14	502	355						Untertest2.avi	0	880	547	72	111	442	250	4430	0	Content		430	244	13020843	3080603935
13038	12:15:56.281	00:00:13.037	782	517,7733	340,813	0,5857595	0,4875959	667,1692	3,168367	0	501,719	329,5819	0,4202326	0,5001228	663,5414	2,856476	0	14	510	335						Untertest2.avi	0	880	547	72	111	442	250	4430	0	Content		438	224	13037592	3080620684
13054	12:15:56.297	00:00:13.054	783	513,2911	349,3803	0,5855391	0,4874698	666,8996	3,175217	0	506,0021	342,6205	0,4200269	0,4996581	663,5078	2,905722	0	14	510	346						Untertest2.avi	0	880	547	72	111	442	250	4430	0	Content		438	235	13054218	3080637310
13071	12:15:56.314	00:00:13.070	784	518,2025	340,9186	0,585354	0,4873754	667,0477	3,175916	0	506,5911	338,0935	0,419836	0,4996137	663,5159	2,890248	0	14	512	340						Untertest2.avi	0	880	547	72	111	442	250	4430	0	Content		440	229	13070843	3080653935
13087	12:15:56.330	00:00:13.087	785	508,9151	340,6898	0,5851588	0,4873006	666,9768	3,179756	0	496,7365	342,3082	0,4196536	0,4995797	663,6161	2,924384	0	14	503	341						Untertest2.avi	0	880	547	72	111	442	250	4430	0	Content		431	230	13087468	3080670560
13104	12:15:56.347	00:00:13.104	786	512,5772	350,0556	0,5849674	0,4873007	666,77	3,210969	0	499,68	351,4148	0,4194863	0,4992517	663,6285	2,981402	0	14	506	351						Untertest2.avi	0	880	547	72	111	442	250	4430	0	Content		434	240	13104220	3080687312
13121	12:15:56.364	00:00:13.120	787	513,8625	344,6929	0,584819	0,4873062	666,9878	3,170495	0	509,0212	338,2056	0,4192473	0,5000584	663,6288	2,927166	0	14	511	341						Untertest2.avi	0	880	547	72	111	442	250	4430	0	Content		439	230	13120844	3080703936
13137	12:15:56.380	00:00:13.137	788	521,8059	345,2163	0,5846469	0,4873272	666,899	3,195146	0	501,9759	348,3385	0,4191084	0,49971	663,3315	2,956026	0	14	512	347						Untertest2.avi	0	880	547	72	111	442	250	4430	0	Content		440	236	13137468	3080720560
13154	12:15:56.397	00:00:13.154	789	517,901	348,5351	0,5844892	0,4873528	666,7238	3,209099	0	503,5162	354,1601	0,4189604	0,4993516	663,3145	2,972031	0	14	511	351						Untertest2.avi	0	880	547	72	111	442	250	4430	0	Content		439	240	13154094	3080737186
13171	12:15:56.414	00:00:13.170	790	519,6132	349,5334	0,5843699	0,4873176	666,7878	3,225724	0	507,2106	338,4784	0,4188142	0,4996802	663,3147	2,9241	0	14	513	344						Untertest2.avi	0	880	547	72	111	442	250	4430	0	Content		441	233	13170844	3080753936
13187	12:15:56.430	00:00:13.187	791	525,731	335,1091	0,5842784	0,4872229	666,7928	3,190195	0	509,6802	345,7222	0,4186777	0,4996278	663,0506	2,945285	0	14	518	340						Untertest2.avi	0	880	547	72	111	442	250	4430	0	Content		446	229	13187470	3080770562
13204	12:15:56.447	00:00:13.204	792	516,3831	354,2363	0,5841674	0,4870451	666,5933	3,247348	0	500,4992	346,7508	0,418534	0,4995642	663,032	2,97816	0	14	508	350						Untertest2.avi	0	880	547	72	111	442	250	4430	0	Content		436	239	13204093	3080787185
13221	12:15:56.464	00:00:13.220	793	513,315	348,0876	0,5840924	0,4869515	666,3196	3,258678	0	503,0614	341,7209	0,4184191	0,4994697	663,1183	2,972696	0	14	508	345						Untertest2.avi	0	880	547	72	111	442	250	4430	0	Content		436	234	13220718	3080803810
13237	12:15:56.480	00:00:13.237	794	517,4177	354,6031	0,5840512	0,4868378	666,379	3,260249	0	507,9474	334,5646	0,4183705	0,4993858	663,0536	2,952098	0	14	513	345						Untertest2.avi	0	880	547	72	111	442	250	4430	0	Content		441	234	13237468	3080820560
13254	12:15:56.497	00:00:13.254	795	515,0809	354,3198	0,5840534	0,4868377	666,3354	3,262598	0	505,9685	359,492	0,4183625	0,4993238	663,0093	3,041825	0	14	511	357						Untertest2.avi	0	880	547	72	111	442	250	4430	0	Content		439	246	13254093	3080837185
13271	12:15:56.514	00:00:13.270	796	516,2446	348,7679	0,584094	0,4869407	666,2695	3,248243	0	501,011	365,7418	0,418398	0,4993921	662,9608	3,065213	0	14	509	357						Untertest2.avi	0	880	547	72	111	442	250	4430	0	Content		437	246	13270716	3080853808
13287	12:15:56.530	00:00:13.287	797	514,0781	354,0806	0,5841811	0,487022	666,3995	3,294353	0	502,171	351,1642	0,4184846	0,4994447	662,8473	3,042302	0	14	508	353						Untertest2.avi	0	880	547	72	111	442	250	4430	0	Content		436	242	13287341	3080870433
13304	12:15:56.547	00:00:13.304	798	516,8217	345,9266	0,5843205	0,487195	666,4412	3,288635	0	502,9299	360,1978	0,4186353	0,4995197	662,7457	3,076709	0	14	510	353						Untertest2.avi	0	880	547	72	111	442	250	4430	0	Content		438	242	13304088	3080887180
13321	12:15:56.564	00:00:13.320	799	515,4123	352,2156	0,5844463	0,4873633	666,3389	3,30855	0	508,5659	332,9289	0,418782	0,4996273	662,9033	3,021075	0	14	512	343						Untertest2.avi	0	880	547	72	111	442	250	4430	0	Content		440	232	13320714	3080903806
13337	12:15:56.580	00:00:13.337	800	513,5415	347,8915	0,5845864	0,4875738	666,287	3,304834	0	504,9973	344,6675	0,4189116	0,4997619	662,9141	3,050673	0	14	509	346						Untertest2.avi	0	880	547	72	111	442	250	4430	0	Content		437	235	13337337	3080920429
13354	12:15:56.597	00:00:13.353	801	513,893	345,8752	0,5847668	0,487807	666,3786	3,32209	0	508,1758	344,2087	0,419091	0,4999322	662,7584	3,095964	0	14	511	345						Untertest2.avi	0	880	547	72	111	442	250	4430	0	Content		439	234	13353964	3080937056
13371	12:15:56.614	00:00:13.370	802	520,5128	348,171	0,5849444	0,4879444	666,4283	3,337278	0	510,5223	347,7056	0,4192963	0,4999652	662,9155	3,098331	0	14	516	348						Untertest2.avi	0	880	547	72	111	442	250	4430	0	Content		444	237	13370715	3080953807
13387	12:15:56.630	00:00:13.387	803	515,13	345,0433	0,5851141	0,4879742	666,4956	3,343017	0	499,316	363,5417	0,4194615	0,4998635	662,9343	3,159863	0	14	507	354						Untertest2.avi	0	880	547	72	111	442	250	4430	0	Content		435	243	13387338	3080970430
13404	12:15:56.647	00:00:13.403	804	514,7654	354,2192	0,5853334	0,4878886	666,6261	3,393012	0	511,3789	355,5639	0,4196998	0,4997075	662,8968	3,119619	0	14	513	355						Untertest2.avi	0	880	547	72	111	442	250	4430	0	Content		441	244	13403965	3080987057
13421	12:15:56.664	00:00:13.420	805	518,5048	352,7065	0,5855049	0,4877817	666,4763	3,378171	0	501,1356	360,0479	0,4198945	0,4995444	663,0718	3,16585	0	14	510	356						Untertest2.avi	0	880	547	72	111	442	250	4430	0	Content		438	245	13420715	3081003807
13437	12:15:56.680	00:00:13.437	806	512,4746	360,4608	0,5857614	0,48763	666,7403	3,400696	0	506,0445	355,7962	0,4201235	0,4994023	663,0869	3,150541	0	14	509	358						Untertest2.avi	0	880	547	72	111	442	250	4430	0	Content		437	247	13437338	3081020430
13454	12:15:56.697	00:00:13.453	807	517,6793	357,2607	0,5859706	0,4875672	666,5988	3,393228	0	504,1455	353,9986	0,4203596	0,4992307	663,149	3,177273	0	14	511	356						Untertest2.avi	0	880	547	72	111	442	250	4430	0	Content		439	245	13453963	3081037055
13471	12:15:56.714	00:00:13.470	808	511,1208	364,3047	0,5861799	0,4875356	666,7978	3,450267	0	507,5318	343,9677	0,4205785	0,4991312	663,142	3,156585	0	14	509	354						Untertest2.avi	0	880	547	72	111	442	250	4430	0	Content		437	243	13470588	3081053680
13487	12:15:56.730	00:00:13.487	809	516,4877	351,9374	0,5863977	0,4876247	666,819	3,451027	0	503,1449	357,8861	0,4208212	0,499149	663,1255	3,204536	0	14	510	355						Untertest2.avi	0	880	547	72	111	442	250	4430	0	Content		438	244	13487335	3081070427
13504	12:15:56.747	00:00:13.503	810	513,9736	345,9509	0,5866016	0,4878017	666,8071	3,441456	0	504,7036	345,0561	0,4210003	0,4991781	663,1302	3,173339	0	14	509	346						Untertest2.avi	0	880	547	72	111	442	250	4430	0	Content		437	235	13503960	3081087052
13521	12:15:56.764	00:00:13.520	811	514,606	336,0961	0,5867994	0,4879594	666,9478	3,429492	0	511,3438	356,432	0,421231	0,4992677	663,0839	3,203076	0	14	513	346						Untertest2.avi	0	880	547	72	111	442	250	4430	0	Content		441	235	13520585	3081103677
13537	12:15:56.780	00:00:13.537	812	509,4845	354,8639	0,5869429	0,4880883	666,6984	3,48853	0	506,44	355,729	0,4213634	0,499319	663,2263	3,216882	0	14	508	355						Untertest2.avi	0	880	547	72	111	442	250	4430	0	Content		436	244	13537212	3081120304
13554	12:15:56.797	00:00:13.553	813	510,4517	354,2441	0,5871017	0,4881898	666,7251	3,487862	0	502,6225	348,7329	0,4215217	0,4993863	663,1131	3,204015	0	14	507	351						Untertest2.avi	0	880	547	72	111	442	250	4430	0	Content		435	240	13553964	3081137056
13571	12:15:56.814	00:00:13.570	814	514,8233	350,0093	0,587256	0,4882797	666,8742	3,505015	0	510,4607	349,5905	0,4216957	0,4994288	663,0946	3,215018	0	14	513	350						Untertest2.avi	0	880	547	72	111	442	250	4430	0	Content		441	239	13570597	3081153689
13587	12:15:56.830	00:00:13.587	815	522,5179	342,4091	0,5873694	0,4883334	666,8663	3,486816	0	508,1543	357,8206	0,421818	0,4994542	663,154	3,261821	0	14	515	350						Untertest2.avi	0	880	547	72	111	442	250	4430	0	Content		443	239	13587213	3081170305
13604	12:15:56.847	00:00:13.603	816	514,7546	351,2079	0,5874814	0,4883781	666,6265	3,51997	0	508,9664	351,4406	0,4219112	0,4994784	663,1013	3,256765	0	14	512	351						Untertest2.avi	0	880	547	72	111	442	250	4430	0	Content		440	240	13603836	3081186928
13621	12:15:56.864	00:00:13.620	817	512,7061	349,109	0,5875889	0,4883508	666,7051	3,52938	0	510,365	355,6376	0,4220297	0,499443	662,9896	3,246058	0	14	512	352						Untertest2.avi	0	880	547	72	111	442	250	4430	0	Content		440	241	13620586	3081203678
13637	12:15:56.880	00:00:13.637	818	511,2163	352,6939	0,5876766	0,4883113	666,7872	3,533697	0	512,418	346,6558	0,4221289	0,4994039	662,9398	3,238976	0	14	512	350						Untertest2.avi	0	880	547	72	111	442	250	4430	0	Content		440	239	13637228	3081220320
13654	12:15:56.897	00:00:13.653	819	513,5418	348,6212	0,587794	0,4882916	666,8037	3,53044	0	509,076	349,2655	0,4222269	0,4993603	662,9042	3,273568	0	14	511	349						Untertest2.avi	0	880	547	72	111	442	250	4430	0	Content		439	238	13653839	3081236931
13670	12:15:56.913	00:00:13.670	820	518,2766	352,35	0,5878741	0,4882756	666,66	3,559092	0	507,3534	373,4014	0,4223084	0,4993096	662,9458	3,298	0	14	513	363						Untertest2.avi	0	880	547	72	111	442	250	4430	0	Content		441	252	13670461	3081253553
13687	12:15:56.930	00:00:13.687	821	510,0731	349,6856	0,5879619	0,4883799	666,4482	3,551744	0	504,2859	362,2895	0,4223666	0,4994	662,9543	3,268798	0	14	507	356						Untertest2.avi	0	880	547	72	111	442	250	4430	0	Content		435	245	13687211	3081270303
13704	12:15:56.947	00:00:13.703	822	507,9028	346,8047	0,5880307	0,4885433	666,373	3,548561	0	508,1641	356,5151	0,4224412	0,4994855	662,8457	3,263435	0	14	508	352						Untertest2.avi	0	880	547	72	111	442	250	4430	0	Content		436	241	13703835	3081286927
13720	12:15:56.963	00:00:13.720	823	512,201	343,801	0,5881498	0,4886922	666,4634	3,557307	0	505,7129	366,3694	0,4225474	0,4995489	662,6662	3,264188	0	14	509	355						Untertest2.avi	0	880	547	72	111	442	250	4430	0	Content		437	244	13720460	3081303552
13737	12:15:56.980	00:00:13.737	824	511,4644	344,3643	0,5882565	0,4888457	666,4583	3,578866	0	512,4739	358,6638	0,4226755	0,4995854	662,5551	3,265846	0	14	512	352						Untertest2.avi	0	880	547	72	111	442	250	4430	0	Content		440	241	13737085	3081320177
13754	12:15:56.997	00:00:13.753	825	510,2949	352,1597	0,5884091	0,4889936	666,2585	3,583963	0	515,9517	367,98	0,4227785	0,4996713	662,6141	3,281899	0	14	513	360						Untertest2.avi	0	880	547	72	111	442	250	4430	0	Content		441	249	13753834	3081336926
13770	12:15:57.013	00:00:13.770	826	511,952	344,9444	0,5885067	0,4890892	666,2348	3,58121	0	507,5147	364,0393	0,4228672	0,4997903	662,6481	3,293089	0	14	510	354						Untertest2.avi	0	880	547	72	111	442	250	4430	0	Content		438	243	13770459	3081353551
13787	12:15:57.030	00:00:13.787	827	512,5324	349,2583	0,5885909	0,4891033	666,1644	3,578671	0	511,1445	361,4415	0,4229321	0,4999459	662,5005	3,284474	0	14	512	355						Untertest2.avi	0	880	547	72	111	442	250	4430	0	Content		440	244	13787082	3081370174
13804	12:15:57.047	00:00:13.803	828	513,4348	348,8463	0,5886509	0,4890504	666,1835	3,572546	0	513,511	341,5639	0,4229687	0,4999369	662,4373	3,222384	0	14	513	345						Untertest2.avi	0	880	547	72	111	442	250	4430	0	Content		441	234	13803710	3081386802
13820	12:15:57.063	00:00:13.820	829	513,3174	348,7546	0,5886868	0,4889651	666,1029	3,572543	0	510,8639	360,4738	0,4229875	0,4998046	662,3976	3,243696	0	14	512	355						Untertest2.avi	0	880	547	72	111	442	250	4430	0	Content		440	244	13820472	3081403564
13837	12:15:57.080	00:00:13.837	830	516,2556	348,4564	0,5887206	0,488862	666,1129	3,57327	0	510,687	359,6846	0,4230116	0,499731	662,3808	3,243211	0	14	513	354						Untertest2.avi	0	880	547	72	111	442	250	4430	0	Content		441	243	13837084	3081420176
13854	12:15:57.097	00:00:13.853	831	516,2162	343,165	0,5887628	0,4888237	666,0944	3,570697	0	508,7379	356,9198	0,4230316	0,4997219	662,3367	3,247492	0	14	512	350						Untertest2.avi	0	880	547	72	111	442	250	4430	0	Content		440	239	13853708	3081436800
13870	12:15:57.113	00:00:13.870	832	521,642	343,8214	0,5888461	0,4888418	666,1134	3,572679	0	510,3435	351,4393	0,4231204	0,499789	662,115	3,229971	0	14	516	348						Untertest2.avi	0	880	547	72	111	442	250	4430	0	Content		444	237	13870332	3081453424
13887	12:15:57.130	00:00:13.887	833	518,3079	357,3995	0,588932	0,4889315	666,0764	3,572106	0	511,6024	345,685	0,4232117	0,4999245	662,3015	3,204816	0	14	515	352						Untertest2.avi	0	880	547	72	111	442	250	4430	0	Content		443	241	13887082	3081470174
13904	12:15:57.147	00:00:13.903	834	515,9072	353,0345	0,5890373	0,4890439	666,0988	3,590962	0	505,5309	356,8099	0,4233399	0,5000335	662,5132	3,250287	0	14	511	355						Untertest2.avi	0	880	547	72	111	442	250	4430	0	Content		439	244	13903707	3081486799
13920	12:15:57.163	00:00:13.920	835	517,2278	351,9909	0,589193	0,4891621	666,1127	3,553699	0	515,5497	351,8322	0,4234963	0,5001511	662,3528	3,238401	0	14	516	352						Untertest2.avi	0	880	547	72	111	442	250	4430	0	Content		444	241	13920332	3081503424
13937	12:15:57.180	00:00:13.936	836	526,5974	348,7713	0,5893758	0,4894112	666,177	3,549572	0	511,6076	357,139	0,4236641	0,5002686	662,2294	3,256178	0	14	519	353						Untertest2.avi	0	880	547	72	111	442	250	4430	0	Content		447	242	13936957	3081520049
13954	12:15:57.197	00:00:13.953	837	520,7996	353,4258	0,5894962	0,4896289	666,1818	3,56131	0	514,6857	365,5201	0,4238269	0,5003989	662,4594	3,264071	0	14	518	359						Untertest2.avi	0	880	547	72	111	442	250	4430	0	Content		446	248	13953706	3081536798
13970	12:15:57.213	00:00:13.970	838	517,5256	360,0919	0,5896184	0,4897631	666,1598	3,544591	0	515,2491	353,327	0,4239773	0,5004834	662,4611	3,245865	0	14	516	357						Untertest2.avi	0	880	547	72	111	442	250	4430	0	Content		444	246	13970329	3081553421
13987	12:15:57.230	00:00:13.986	839	517,2031	343,3584	0,5897631	0,4898083	666,2967	3,525745	0	511,1136	356,7124	0,4241182	0,5004672	662,3375	3,233541	0	14	514	350						Untertest2.avi	0	880	547	72	111	442	250	4430	0	Content		442	239	13986956	3081570048
14004	12:15:57.247	00:00:14.003	840	520,9646	348,5368	0,589915	0,4897602	666,3019	3,546983	0	519,6914	362,0625	0,4242659	0,5004041	662,4913	3,247707	0	14	520	355						Untertest2.avi	0	880	547	72	111	442	250	4430	0	Content		448	244	14003578	3081586670
14020	12:15:57.263	00:00:14.020	841	516,7706	349,5787	0,5899891	0,489675	666,3455	3,534999	0	511,9941	358,3962	0,4243671	0,5003122	662,7066	3,25329	0	14	514	354						Untertest2.avi	0	880	547	72	111	442	250	4430	0	Content		442	243	14020329	3081603421
14037	12:15:57.280	00:00:14.036	842	510,2238	352,3956	0,5900664	0,4895175	666,2973	3,547673	0	515,8401	346,7502	0,4244563	0,5002096	662,6092	3,227175	0	14	513	350						Untertest2.avi	0	880	547	72	111	442	250	4430	0	Content		441	239	14036953	3081620045
14054	12:15:57.297	00:00:14.053	843	517,0026	352,5553	0,5901507	0,4894226	666,4421	3,534249	0	515,55	348,2358	0,4245169	0,5000736	662,6141	3,225703	0	14	516	350						Untertest2.avi	0	880	547	72	111	442	250	4430	0	Content		444	239	14053580	3081636672
14070	12:15:57.313	00:00:14.070	844	518,9464	341,312	0,5902035	0,4893474	666,5548	3,506084	0	514,1026	351,257	0,4245877	0,4999878	662,5674	3,216515	0	14	517	346						Untertest2.avi	0	880	547	72	111	442	250	4430	0	Content		445	235	14070206	3081653298
14087	12:15:57.330	00:00:14.086	845	521,5139	355,0182	0,5902525	0,4893612	666,5441	3,54737	0	513,2963	357,5598	0,4246726	0,499954	662,5629	3,232976	0	14	517	356						Untertest2.avi	0	880	547	72	111	442	250	4430	0	Content		445	245	14086954	3081670046
14104	12:15:57.347	00:00:14.103	846	524,1145	351,0461	0,590328	0,4894235	666,716	3,533396	0	513,9659	357,3356	0,4247236	0,4999546	662,7138	3,238659	0	14	519	354						Untertest2.avi	0	880	547	72	111	442	250	4430	0	Content		447	243	14103581	3081686673
14120	12:15:57.363	00:00:14.120	847	526,5412	350,1455	0,5903836	0,4895193	666,7139	3,546376	0	516,7027	358,8003	0,4247961	0,4999968	662,8242	3,261139	0	14	522	354						Untertest2.avi	0	880	547	72	111	442	250	4430	0	Content		450	243	14120207	3081703299
14137	12:15:57.380	00:00:14.136	848	520,7916	356,1708	0,5904656	0,4896902	666,5727	3,548862	0	515,7395	361,1888	0,4248756	0,5000598	662,9196	3,252946	0	14	518	359						Untertest2.avi	0	880	547	72	111	442	250	4430	0	Content		446	248	14136959	3081720051
14154	12:15:57.397	00:00:14.153	849	513,809	358,5625	0,5905609	0,4898461	666,6311	3,540892	0	511,5975	361,6931	0,4249901	0,5001687	662,8322	3,247118	0	14	513	360						Untertest2.avi	0	880	547	72	111	442	250	4430	0	Content		441	249	14153584	3081736676
14170	12:15:57.413	00:00:14.170	850	519,2322	365,3675	0,590676	0,4899845	666,8629	3,553176	0	513,6327	348,7568	0,4251143	0,5002449	662,8583	3,250907	0	14	516	357						Untertest2.avi	0	880	547	72	111	442	250	4430	0	Content		444	246	14170211	3081753303
14187	12:15:57.430	00:00:14.186	851	522,0558	360,5583	0,5908033	0,490123	666,9093	3,532329	0	514,8092	355,7749	0,4252572	0,5002722	662,8509	3,251938	0	14	518	358						Untertest2.avi	0	880	547	72	111	442	250	4430	0	Content		446	247	14186836	3081769928
14204	12:15:57.447	00:00:14.203	852	523,4426	356,9157	0,5908775	0,4902407	666,9112	3,541474	0	513,0211	365,5917	0,4253472	0,5002742	662,9225	3,273492	0	14	518	361						Untertest2.avi	0	880	547	72	111	442	250	4430	0	Content		446	250	14203589	3081786681
14220	12:15:57.463	00:00:14.220	853	521,4568	355,3943	0,590955	0,4902303	666,7715	3,548754	0	510,7242	348,5593	0,425418	0,5002413	662,9538	3,237558	0	14	516	352						Untertest2.avi	0	880	547	72	111	442	250	4430	0	Content		444	241	14220212	3081803304
14237	12:15:57.480	00:00:14.236	854	516,541	360,7391	0,5910215	0,4901749	666,7097	3,565443	0	509,946	342,7512	0,4254977	0,5001493	662,8945	3,230347	0	14	513	352						Untertest2.avi	0	880	547	72	111	442	250	4430	0	Content		441	241	14236838	3081819930
14253	12:15:57.496	00:00:14.253	855	517,8266	364,9338	0,5910791	0,4900193	666,8726	3,56313	0	518,9081	336,2808	0,4255475	0,5000026	662,9155	3,202951	0	14	518	351						Untertest2.avi	0	880	547	72	111	442	250	4430	0	Content		446	240	14253477	3081836569
14270	12:15:57.513	00:00:14.270	856	519,4666	358,4928	0,5911339	0,4899849	666,9645	3,551721	0	516,837	345,8393	0,4256078	0,4999158	662,9438	3,215716	0	14	518	352						Untertest2.avi	0	880	547	72	111	442	250	4430	0	Content		446	241	14270215	3081853307
14287	12:15:57.530	00:00:14.286	857	521,3183	357,101	0,5911709	0,4899941	667,0282	3,529083	0	510,6353	354,3145	0,4256554	0,4999076	662,9454	3,250846	0	14	516	356						Untertest2.avi	0	880	547	72	111	442	250	4430	0	Content		444	245	14286839	3081869931
14303	12:15:57.546	00:00:14.303	858	520,2921	361,7306	0,5912183	0,490019	667,1156	3,537982	0	513,3115	368,486	0,4257131	0,4999185	662,8706	3,282582	0	14	517	365						Untertest2.avi	0	880	547	72	111	442	250	4430	0	Content		445	254	14303474	3081886566
14320	12:15:57.563	00:00:14.320	859	522,5298	364,1845	0,5912587	0,4900641	667,1336	3,559781	0	513,5207	360,6984	0,4257633	0,4999571	662,9569	3,278404	0	14	518	362						Untertest2.avi	0	880	547	72	111	442	250	4430	0	Content		446	251	14320091	3081903183
14337	12:15:57.580	00:00:14.336	860	523,79	367,1002	0,5913047	0,4900649	667,0758	3,566081	0	511,3387	366,4024	0,4257906	0,4999467	663,0198	3,265255	0	14	518	367						Untertest2.avi	0	880	547	72	111	442	250	4430	0	Content		446	256	14336840	3081919932
14353	12:15:57.596	00:00:14.353	861	520,7162	357,5867	0,5913323	0,4901303	667,0134	3,559055	0	519,3555	356,6544	0,4258206	0,4999414	663,0506	3,24972	0	14	520	357						Untertest2.avi	0	880	547	72	111	442	250	4430	0	Content		448	246	14353474	3081936566
14370	12:15:57.613	00:00:14.370	862	518,3706	352,9492	0,5913648	0,4901761	666,9817	3,54071	0	513,8328	361,7626	0,4258378	0,4999954	662,9871	3,265432	0	14	516	357						Untertest2.avi	0	880	547	72	111	442	250	4430	0	Content		444	246	14370091	3081953183
14387	12:15:57.630	00:00:14.386	863	518,1976	356,1053	0,5913705	0,4901617	666,9351	3,54613	0	512,508	358,1199	0,4258157	0,5000938	662,9789	3,251479	0	14	515	357						Untertest2.avi	0	880	547	72	111	442	250	4430	0	Content		443	246	14386715	3081969807
14403	12:15:57.646	00:00:14.403	864	524,4513	356,5547	0,5913373	0,4901132	666,9228	3,556991	0	511,5792	354,6372	0,4257717	0,5001552	662,9376	3,273057	0	14	518	356						Untertest2.avi	0	880	547	72	111	442	250	4430	0	Content		446	245	14403470	3081986562
14420	12:15:57.663	00:00:14.420	865	525,136	358,5995	0,5912876	0,4899653	667,0257	3,550433	0	511,7605	351,1382	0,4256904	0,5001245	662,8103	3,261531	0	14	518	355						Untertest2.avi	0	880	547	72	111	442	250	4430	0	Content		446	244	14420090	3082003182
14437	12:15:57.680	00:00:14.436	866	522,1814	367,1472	0,5912297	0,4898904	667,004	3,576142	0	517,5687	348,0432	0,4256029	0,5000327	662,948	3,252776	0	14	520	358						Untertest2.avi	0	880	547	72	111	442	250	4430	0	Content		448	247	14436715	3082019807
14453	12:15:57.696	00:00:14.453	867	521,5963	362,3907	0,591187	0,4898663	666,9496	3,545022	0	510,9654	346,8912	0,4255615	0,5000075	662,8392	3,258153	0	14	516	355						Untertest2.avi	0	880	547	72	111	442	250	4430	0	Content		444	244	14453340	3082036432
14470	12:15:57.713	00:00:14.470	868	525,365	359,9671	0,5911884	0,4899014	666,8978	3,578028	0	519,4797	350,103	0,425562	0,5000554	662,9002	3,26491	0	14	522	355						Untertest2.avi	0	880	547	72	111	442	250	4430	0	Content		450	244	14470090	3082053182
14487	12:15:57.730	00:00:14.486	869	525,5665	365,8008	0,5912452	0,4899593	666,9844	3,563677	0	519,054	351,2393	0,4256524	0,5001283	662,7661	3,274522	0	14	522	359						Untertest2.avi	0	880	547	72	111	442	250	4430	0	Content		450	248	14486715	3082069807
14503	12:15:57.746	00:00:14.503	870	527,3812	360,245	0,5913125	0,490096	666,9379	3,554547	0	512,9249	347,7341	0,4257312	0,5001746	662,7853	3,251963	0	14	520	354						Untertest2.avi	0	880	547	72	111	442	250	4430	0	Content		448	243	14503341	3082086433
14520	12:15:57.763	00:00:14.519	871	528,3999	362,2806	0,5913654	0,4902077	666,9067	3,568662	0	512,8099	351,0439	0,42579	0,5002205	662,8407	3,276429	0	14	521	357						Untertest2.avi	0	880	547	72	111	442	250	4430	0	Content		449	246	14519968	3082103060
14537	12:15:57.780	00:00:14.536	872	524,2361	365,0543	0,5914062	0,4903309	666,8285	3,563994	0	513,868	350,3403	0,4258465	0,5003033	662,8995	3,265707	0	14	519	358						Untertest2.avi	0	880	547	72	111	442	250	4430	0	Content		447	247	14536717	3082119809
14553	12:15:57.796	00:00:14.553	873	525,5242	356,084	0,5914517	0,4904738	666,691	3,563386	0	512,3369	360,2941	0,4258871	0,5003956	662,8979	3,288437	0	14	519	358						Untertest2.avi	0	880	547	72	111	442	250	4430	0	Content		447	247	14553340	3082136432
14570	12:15:57.813	00:00:14.569	874	522,9866	364,8729	0,5914498	0,4905291	666,6563	3,570184	0	513,8296	360,1356	0,4258909	0,5004422	662,8765	3,281559	0	14	518	363						Untertest2.avi	0	880	547	72	111	442	250	4430	0	Content		446	252	14569969	3082153061
14587	12:15:57.830	00:00:14.586	875	527,3524	360,7281	0,5914334	0,4905064	666,6741	3,581095	0	513,1412	351,6749	0,4258601	0,5004168	662,8658	3,276218	0	14	520	356						Untertest2.avi	0	880	547	72	111	442	250	4430	0	Content		448	245	14586604	3082169696
14603	12:15:57.846	00:00:14.603	876	520,6254	356,5732	0,5913699	0,4904166	666,8591	3,563099	0	515,5768	373,0198	0,4258135	0,5003596	662,754	3,329743	0	14	518	365						Untertest2.avi	0	880	547	72	111	442	250	4430	0	Content		446	254	14603358	3082186450
14620	12:15:57.863	00:00:14.619	877	523,781	357,5383	0,5912928	0,4903004	666,8561	3,572452	0	514,3276	362,0978	0,4257205	0,5003183	662,6326	3,295825	0	14	519	360						Untertest2.avi	0	880	547	72	111	442	250	4430	0	Content		447	249	14619969	3082203061
14637	12:15:57.880	00:00:14.636	878	522,5374	364,5074	0,5912017	0,4901773	666,7404	3,594459	0	509,4113	357,4064	0,42563	0,5002787	662,5339	3,300486	0	14	516	361						Untertest2.avi	0	880	547	72	111	442	250	4430	0	Content		444	250	14636592	3082219684
14653	12:15:57.896	00:00:14.653	879	524,6303	376,6303	0,5911642	0,490055	666,7098	3,607221	0	508,2426	357,7794	0,4255549	0,500239	662,6072	3,310457	0	14	516	367						Untertest2.avi	0	880	547	72	111	442	250	4430	0	Content		444	256	14653236	3082236328
14670	12:15:57.913	00:00:14.669	880	522,9971	369,7967	0,5911458	0,4900552	666,6473	3,611723	0	510,4503	353,7942	0,4255419	0,500238	662,5078	3,298788	0	14	517	362						Untertest2.avi	0	880	547	72	111	442	250	4430	0	Content		445	251	14669977	3082253069
14687	12:15:57.930	00:00:14.686	881	518,6346	362,7269	0,5911987	0,4896868	666,6221	3,600235	0	511,887	359,8	0,4255517	0,5002565	662,4662	3,304515	0	14	515	361						Untertest2.avi	0	880	547	72	111	442	250	4430	0	Content		443	250	14686597	3082269689
14703	12:15:57.946	00:00:14.703	882	523,5939	357,3516	0,5912611	0,490254	666,6216	3,606802	0	504,6764	365,5503	0,425624	0,5002984	662,3151	3,326924	0	14	514	361						Untertest2.avi	0	880	547	72	111	442	250	4430	0	Content		442	250	14703224	3082286316
14720	12:15:57.963	00:00:14.719	883	529,2883	362,3193	0,5913768	0,4903835	666,3863	3,622066	0	507,621	365,8328	0,4257331	0,5003099	662,3157	3,325795	0	14	518	364						Untertest2.avi	0	880	547	72	111	442	250	4430	0	Content		446	253	14719849	3082302941
14737	12:15:57.980	00:00:14.736	884	519,4553	365,1366	0,5914689	0,490459	666,2418	3,630397	0	515,8908	370,5812	0,4258557	0,5003347	662,4052	3,351835	0	14	518	368						Untertest2.avi	0	880	547	72	111	442	250	4430	0	Content		446	257	14736600	3082319692
14753	12:15:57.996	00:00:14.753	885	520,3238	361,2365	0,5915855	0,4905394	666,1946	3,61261	0	513,9249	368,7032	0,4259844	0,5003575	662,3174	3,343514	0	14	517	365						Untertest2.avi	0	880	547	72	111	442	250	4430	0	Content		445	254	14753225	3082336317
14770	12:15:58.013	00:00:14.769	886	524,0248	359,6058	0,5917382	0,4906083	666,2756	3,625676	0	507,4664	361,7514	0,4261087	0,5004002	662,0171	3,349342	0	14	516	361						Untertest2.avi	0	880	547	72	111	442	250	4430	0	Content		444	250	14769849	3082352941
14786	12:15:58.029	00:00:14.786	887	520,3049	367,0377	0,5918564	0,4906806	666,2975	3,634417	0	514,9491	361,9208	0,4262176	0,5004477	662,0843	3,340704	0	14	518	364						Untertest2.avi	0	880	547	72	111	442	250	4430	0	Content		446	253	14786479	3082369571
14803	12:15:58.046	00:00:14.803	888	522,8922	364,3745	0,5919473	0,4907576	666,1378	3,641201	0	509,2586	366,4806	0,4262969	0,5005261	662,0959	3,35537	0	14	516	365						Untertest2.avi	0	880	547	72	111	442	250	4430	0	Content		444	254	14803226	3082386318
14820	12:15:58.063	00:00:14.819	889	522,4711	365,4442	0,5919995	0,4908415	666,117	3,655818	0	513,9263	362,7221	0,4263832	0,500607	662,2424	3,329041	0	14	518	364						Untertest2.avi	0	880	547	72	111	442	250	4430	0	Content		446	253	14819851	3082402943
14836	12:15:58.079	00:00:14.836	890	516,5867	372,9734	0,5920541	0,4908667	666,1123	3,651031	0	515,7113	358,6044	0,4264511	0,5006863	662,1137	3,352196	0	14	516	366						Untertest2.avi	0	880	547	72	111	442	250	4430	0	Content		444	255	14836482	3082419574
14853	12:15:58.096	00:00:14.853	891	519,0763	368,9078	0,5921128	0,4908826	666,0223	3,652723	0	515,3785	354,6483	0,4264993	0,500729	662,1107	3,322863	0	14	517	362						Untertest2.avi	0	880	547	72	111	442	250	4430	0	Content		445	251	14853229	3082436321
14870	12:15:58.113	00:00:14.869	892	520,2379	368,2698	0,5921872	0,4909843	666,1307	3,6173	0	516,6525	365,5029	0,4265489	0,5007681	662,1509	3,309239	0	14	518	367						Untertest2.avi	0	880	547	72	111	442	250	4430	0	Content		446	256	14869855	3082452947
14886	12:15:58.129	00:00:14.886	893	522,4964	368,1532	0,5922489	0,4910183	666,1539	3,601096	0	520,2621	354,6845	0,4266339	0,5008358	662,0109	3,292661	0	14	521	361						Untertest2.avi	0	880	547	72	111	442	250	4430	0	Content		449	250	14886479	3082469571
14903	12:15:58.146	00:00:14.903	894	523,9725	367,3801	0,592335	0,4910929	666,3074	3,578902	0	514,0105	362,3245	0,4266947	0,5009	662,0704	3,287425	0	14	519	365						Untertest2.avi	0	880	547	72	111	442	250	4430	0	Content		447	254	14903104	3082486196
14920	12:15:58.163	00:00:14.919	895	526,3278	367,5593	0,5923825	0,4911657	666,2842	3,540998	0	515,7651	350,8934	0,4267536	0,5009496	662,2389	3,224952	0	14	521	359						Untertest2.avi	0	880	547	72	111	442	250	4430	0	Content		449	248	14919854	3082502946
14936	12:15:58.179	00:00:14.936	896	524,9859	371,6336	0,5924118	0,491253	666,2767	3,493325	0	516,6711	364,583	0,4268009	0,5010111	662,3309	3,202131	0	14	521	368						Untertest2.avi	0	880	547	72	111	442	250	4430	0	Content		449	257	14936477	3082519569
14953	12:15:58.196	00:00:14.953	897	524,4792	370,334	0,5924306	0,4913271	666,2999	3,472628	0	518,8566	363,2303	0,4268303	0,5010735	662,4654	3,148064	0	14	522	367						Untertest2.avi	0	880	547	72	111	442	250	4430	0	Content		450	256	14953100	3082536192
14970	12:15:58.213	00:00:14.969	898	520,8344	367,8105	0,592434	0,4914209	666,3834	3,418221	0	515,7509	371,5043	0,4268624	0,5011316	662,509	3,132938	0	14	518	370						Untertest2.avi	0	880	547	72	111	442	250	4430	0	Content		446	259	14969725	3082552817
14986	12:15:58.229	00:00:14.986	899	528,0814	367,568	0,5924283	0,4914696	666,4086	3,365001	0	512,9265	361,1274	0,4268631	0,5011393	662,5583	3,089351	0	14	521	364						Untertest2.avi	0	880	547	72	111	442	250	4430	0	Content		449	253	14986474	3082569566
15003	12:15:58.246	00:00:15.003	900	521,8906	374,9971	0,5923947	0,4915229	666,5951	3,342452	0	511,7649	360,5644	0,4268443	0,5011467	662,6108	3,057294	0	14	517	368						Untertest2.avi	0	880	547	72	111	442	250	4430	0	Content		445	257	15003099	3082586191
15020	12:15:58.263	00:00:15.019	901	519,3146	362,0435	0,5923744	0,4915543	666,5986	3,285864	0	518,1386	373,2639	0,4268163	0,5012099	662,6627	3,03444	0	14	519	368						Untertest2.avi	0	880	547	72	111	442	250	4430	0	Content		447	257	15019723	3082602815
15036	12:15:58.279	00:00:15.036	902	522,9202	364,4069	0,5923084	0,491502	666,639	3,277421	0	509,3197	366,9528	0,4267235	0,501235	662,5894	3,010168	0	14	516	366						Untertest2.avi	0	880	547	72	111	442	250	4430	0	Content		444	255	15036347	3082619439
15053	12:15:58.296	00:00:15.053	903	516,4675	370,475	0,5921621	0,491427	666,6869	3,240605	0	515,0651	378,3774	0,4265917	0,50085	662,6089	3,009559	0	14	516	374						Untertest2.avi	0	880	547	72	111	442	250	4430	0	Content		444	263	15053097	3082636189
15070	12:15:58.313	00:00:15.069	904	520,0441	365,7935	0,5920191	0,4913865	666,5475	3,223752	0	511,9131	349,1517	0,426435	0,5011786	662,6091	2,925016	0	14	516	357						Untertest2.avi	0	880	547	72	111	442	250	4430	0	Content		444	246	15069722	3082652814
15086	12:15:58.329	00:00:15.086	905	523,6302	371,3929	0,5918814	0,4913817	666,7613	3,216416	0	513,548	368,298	0,4263025	0,5012	662,8175	2,94112	0	14	519	370						Untertest2.avi	0	880	547	72	111	442	250	4430	0	Content		447	259	15086347	3082669439
15103	12:15:58.346	00:00:15.102	906	524,9844	366,8745	0,5917356	0,4914502	667,0464	3,172206	0	516,887	360,0193	0,4261625	0,5012828	662,7364	2,890981	0	14	521	363						Untertest2.avi	0	880	547	72	111	442	250	4430	0	Content		449	252	15102974	3082686066
15120	12:15:58.363	00:00:15.119	907	520,6115	372,2248	0,5916215	0,4916215	666,9147	3,157593	0	504,4179	363,0244	0,4260572	0,5015293	662,8678	2,907841	0	14	513	368						Untertest2.avi	0	880	547	72	111	442	250	4430	0	Content		441	257	15119725	3082702817
15136	12:15:58.379	00:00:15.136	908	524,4517	372,0451	0,5915769	0,4919241	666,9631	3,142239	0	507,3965	342,1121	0,4260137	0,5018346	662,9922	2,871963	0	14	516	357						Untertest2.avi	0	880	547	72	111	442	250	4430	0	Content		444	246	15136348	3082719440
15153	12:15:58.396	00:00:15.152	909	532,809	368,7456	0,5915437	0,4922431	667,0474	3,129052	0	500,1152	371,1175	0,4259987	0,5020999	663,0151	2,925501	0	14	516	370						Untertest2.avi	0	880	547	72	111	442	250	4430	0	Content		444	259	15152972	3082736064
15170	12:15:58.413	00:00:15.169	910	522,4659	359,2882	0,5914954	0,4925353	667,0016	3,071002	0	514,007	366,6917	0,4259824	0,5023707	663,1002	2,885558	0	14	518	363						Untertest2.avi	0	880	547	72	111	442	250	4430	0	Content		446	252	15169597	3082752689
15186	12:15:58.429	00:00:15.186	911	522,1193	377,7747	0,5914503	0,4926674	667,144	3,124908	0	504,8813	351,927	0,4259499	0,5025347	663,2905	2,852799	0	14	514	365						Untertest2.avi	0	880	547	72	111	442	250	4430	0	Content		442	254	15186349	3082769441
15203	12:15:58.446	00:00:15.202	912	522,7227	384,4001	0,5913842	0,4926387	667,3014	3,127809	0	506,2903	362,9661	0,4259062	0,5025271	663,3285	2,872883	0	14	515	374						Untertest2.avi	0	880	547	72	111	442	250	4430	0	Content		443	263	15202974	3082786066
15220	12:15:58.463	00:00:15.219	913	521,4157	381,2498	0,5912721	0,4923895	667,5436	3,12543	0	513,1529	366,8832	0,4258121	0,5023117	663,3656	2,877675	0	14	517	374						Untertest2.avi	0	880	547	72	111	442	250	4430	0	Content		445	263	15219599	3082802691
15236	12:15:58.479	00:00:15.236	914	518,9895	367,8638	0,5910897	0,4920001	667,4595	3,099471	0	506,7072	370,6038	0,4256572	0,5019094	663,5231	2,8776	0	14	513	369						Untertest2.avi	0	880	547	72	111	442	250	4430	0	Content		441	258	15236226	3082819318
15253	12:15:58.496	00:00:15.252	915	523,8207	376,7866	0,5908477	0,4914349	667,6467	3,095075	0	503,8231	375,7625	0,4254449	0,5011139	663,5681	2,939255	0	14	514	376						Untertest2.avi	0	880	547	72	111	442	250	4430	0	Content		442	265	15252977	3082836069
15270	12:15:58.513	00:00:15.269	916	526,3368	374,5697	0,5906431	0,4909488	667,6072	3,114408	0	510,1955	357,2487	0,4252238	0,5011023	663,5682	2,870463	0	14	518	366						Untertest2.avi	0	880	547	72	111	442	250	4430	0	Content		446	255	15269605	3082852697
15286	12:15:58.529	00:00:15.286	917	526,7707	367,7577	0,5903827	0,490677	667,7048	3,087271	0	503,9142	351,0467	0,4249481	0,5009736	663,7225	2,876161	0	14	515	359						Untertest2.avi	0	880	547	72	111	442	250	4430	0	Content		443	248	15286229	3082869321
15303	12:15:58.546	00:00:15.302	918	527,5795	377,2061	0,5902201	0,4907572	667,8585	3,096038	0	509,1908	358,1978	0,4247926	0,5011047	663,7098	2,890062	0	14	518	368						Untertest2.avi	0	880	547	72	111	442	250	4430	0	Content		446	257	15302854	3082885946
15320	12:15:58.563	00:00:15.319	919	529,1025	371,1863	0,5900401	0,4911661	667,8583	3,09886	0	505,1275	351,4084	0,4246321	0,5015108	663,8781	2,854931	0	14	517	361						Untertest2.avi	0	880	547	72	111	442	250	4430	0	Content		445	250	15319606	3082902698
15336	12:15:58.579	00:00:15.336	920	524,6419	371,9962	0,5899095	0,4915745	667,743	3,088707	0	510,6527	349,1605	0,4245051	0,5020232	663,8694	2,858012	0	14	518	361						Untertest2.avi	0	880	547	72	111	442	250	4430	0	Content		446	250	15336231	3082919323
15353	12:15:58.596	00:00:15.352	921	523,0853	372,1293	0,5898212	0,4921086	667,7721	3,110362	0	505,8659	364,0104	0,424411	0,502607	663,7115	2,907962	0	14	514	368						Untertest2.avi	0	880	547	72	111	442	250	4430	0	Content		442	257	15352855	3082935947
15369	12:15:58.612	00:00:15.369	922	528,3549	359,8522	0,5897539	0,4925687	667,814	3,073612	0	500,0138	370,1183	0,4243392	0,5031193	663,6736	2,920655	0	14	514	365						Untertest2.avi	0	880	547	72	111	442	250	4430	0	Content		442	254	15369482	3082952574
15386	12:15:58.629	00:00:15.386	923	527,2404	356,5281	0,5896756	0,4929083	667,822	3,052208	0	513,8016	355,925	0,4242767	0,5034899	663,6784	2,881594	0	14	521	356						Untertest2.avi	0	880	547	72	111	442	250	4430	0	Content		449	245	15386231	3082969323
15402	12:15:58.645	00:00:15.401	924	521,8027	372,3838	0,5895545	0,4929494	667,8151	3,103913	0	515,7338	360,3809	0,4241647	0,5035908	663,7928	2,89072	0	14	519	366						Untertest2.avi	0	880	547	72	111	442	250	4430	0	Content		447	255	15401975	3082985067
15419	12:15:58.662	00:00:15.418	925	520,4609	373,5479	0,5893856	0,4927041	667,6959	3,131184	0	499,2144	356,281	0,4239939	0,5034419	663,7841	2,919974	0	14	510	365						Untertest2.avi	0	880	547	72	111	442	250	4430	0	Content		438	254	15418599	3083001691
15435	12:15:58.678	00:00:15.435	926	522,6322	378,185	0,5892371	0,4922073	667,7647	3,114723	0	500,1199	376,4872	0,4237766	0,5032947	663,7843	2,914568	0	14	511	377						Untertest2.avi	0	880	547	72	111	442	250	4430	0	Content		439	266	15435221	3083018313
15452	12:15:58.695	00:00:15.451	927	522,0425	380,0311	0,5890223	0,4915579	667,7458	3,136121	0	506,2378	360,402	0,4236354	0,5024163	663,8082	2,951302	0	14	514	370						Untertest2.avi	0	880	547	72	111	442	250	4430	0	Content		442	259	15451967	3083035059
15469	12:15:58.712	00:00:15.468	928	519,8503	372,9607	0,5888393	0,4910421	667,7157	3,132904	0	500,7198	363,0358	0,4234491	0,5019334	663,6995	2,921698	0	14	510	368						Untertest2.avi	0	880	547	72	111	442	250	4430	0	Content		438	257	15468591	3083051683
15485	12:15:58.728	00:00:15.485	929	519,4964	390,2036	0,5887424	0,4906938	667,7859	3,143121	0	517,1009	355,547	0,423376	0,5013068	663,6552	2,939231	0	14	518	373						Untertest2.avi	0	880	547	72	111	442	250	4430	0	Content		446	262	15485213	3083068305
15502	12:15:58.745	00:00:15.501	930	529,0848	370,5873	0,5886834	0,4906204	667,8113	3,120825	0	510,7165	366,5813	0,4232953	0,5016852	663,6553	2,941651	0	14	520	369						Untertest2.avi	0	880	547	72	111	442	250	4430	0	Content		448	258	15501838	3083084930
15519	12:15:58.762	00:00:15.518	931	521,025	360,0706	0,5886755	0,4907382	667,8229	3,104534	0	510,6797	372,2361	0,4232951	0,5019273	663,6779	2,935467	0	14	516	366						Untertest2.avi	0	880	547	72	111	442	250	4430	0	Content		444	255	15518584	3083101676
15535	12:15:58.778	00:00:15.535	932	521,7686	377,5529	0,5887054	0,4911081	667,9072	3,152832	0	504,3947	349,2511	0,4233314	0,50234	663,6322	2,928725	0	14	513	363						Untertest2.avi	0	880	547	72	111	442	250	4430	0	Content		441	252	15535209	3083118301
15552	12:15:58.795	00:00:15.551	933	525,0964	375,4382	0,5887493	0,4915532	667,8931	3,139504	0	509,0928	376,2198	0,4233867	0,5024526	663,6287	3,018653	0	14	517	376						Untertest2.avi	0	880	547	72	111	442	250	4430	0	Content		445	265	15551832	3083134924
15569	12:15:58.812	00:00:15.568	934	519,1453	383,0373	0,58878	0,4920547	667,8539	3,202844	0	504,6197	373,1291	0,423445	0,5033141	663,6289	2,996885	0	14	512	378						Untertest2.avi	0	880	547	72	111	442	250	4430	0	Content		440	267	15568579	3083151671
15585	12:15:58.828	00:00:15.585	935	524,7394	361,9546	0,5888018	0,4923632	667,8346	3,142264	0	502,4509	367,4404	0,4234751	0,5036173	663,8403	3,015398	0	14	514	365						Untertest2.avi	0	880	547	72	111	442	250	4430	0	Content		442	254	15585203	3083168295
15602	12:15:58.845	00:00:15.601	936	515,5671	381,805	0,5888388	0,4925976	667,7607	3,193008	0	505,4114	357,3476	0,4235107	0,5037187	663,9104	2,978615	0	14	510	370						Untertest2.avi	0	880	547	72	111	442	250	4430	0	Content		438	259	15601825	3083184917
15618	12:15:58.861	00:00:15.618	937	525,0025	377,4425	0,5889147	0,4925096	667,8197	3,189753	0	511,7158	368,4928	0,4236038	0,5036344	663,936	3,006099	0	14	518	373						Untertest2.avi	0	880	547	72	111	442	250	4430	0	Content		446	262	15618464	3083201556
15635	12:15:58.878	00:00:15.635	938	526,0026	376,4515	0,5890478	0,4922981	667,8792	3,199492	0	504,6022	378,8342	0,42369	0,5034769	663,9014	3,042752	0	14	515	378						Untertest2.avi	0	880	547	72	111	442	250	4430	0	Content		443	267	15635198	3083218290
15652	12:15:58.895	00:00:15.651	939	530,8772	372,5334	0,5891884	0,4920588	667,879	3,21565	0	503,2157	354,6655	0,4238074	0,5032042	663,6618	3,007507	0	14	517	364						Untertest2.avi	0	880	547	72	111	442	250	4430	0	Content		445	253	15651821	3083234913
15668	12:15:58.911	00:00:15.668	940	520,2468	367,824	0,5892985	0,4916801	667,8033	3,228188	0	506,085	371,7241	0,4239008	0,5024906	663,6614	3,066473	0	14	513	370						Untertest2.avi	0	880	547	72	111	442	250	4430	0	Content		441	259	15668441	3083251533
15685	12:15:58.928	00:00:15.685	941	531,5139	373,8325	0,5894595	0,4913777	667,8215	3,270235	0	510,0641	350,7531	0,4240339	0,5024874	663,6616	3,052262	0	14	521	362						Untertest2.avi	0	880	547	72	111	442	250	4430	0	Content		449	251	15685074	3083268166
15702	12:15:58.945	00:00:15.701	942	528,0843	365,8689	0,5896219	0,4910988	667,704	3,258167	0	499,3699	372,2628	0,4241943	0,502134	663,9149	3,112023	0	14	514	369						Untertest2.avi	0	880	547	72	111	442	250	4430	0	Content		442	258	15701813	3083284905
15718	12:15:58.961	00:00:15.718	943	520,6228	376,733	0,5897852	0,4909956	667,8005	3,29461	0	508,3836	362,8062	0,4243541	0,5019793	663,7039	3,11309	0	14	515	370						Untertest2.avi	0	880	547	72	111	442	250	4430	0	Content		443	259	15718434	3083301526
15735	12:15:58.978	00:00:15.735	944	522,3395	377,1483	0,5899143	0,491053	667,6589	3,325713	0	512,3955	362,8256	0,4245121	0,5019616	663,855	3,129824	0	14	517	370						Untertest2.avi	0	880	547	72	111	442	250	4430	0	Content		445	259	15735059	3083318151
15752	12:15:58.995	00:00:15.751	945	525,2325	388,5949	0,5900985	0,4912556	667,6736	3,365611	0	509,3324	370,7628	0,4246956	0,5020955	663,8558	3,135105	0	14	517	380						Untertest2.avi	0	880	547	72	111	442	250	4430	0	Content		445	269	15751683	3083334775
15768	12:15:59.011	00:00:15.768	946	531,2102	376,9337	0,5902482	0,4915618	667,7525	3,349903	0	513,0724	364,126	0,4248411	0,5023847	663,6376	3,139332	0	14	522	371						Untertest2.avi	0	880	547	72	111	442	250	4430	0	Content		450	260	15768429	3083351521
15785	12:15:59.028	00:00:15.785	947	525,4426	372,6597	0,5903604	0,4920109	667,6979	3,365178	0	511,2651	372,5542	0,4249758	0,5026662	663,7629	3,170128	0	14	518	373						Untertest2.avi	0	880	547	72	111	442	250	4430	0	Content		446	262	15785056	3083368148
15802	12:15:59.045	00:00:15.801	948	520,0084	373,6631	0,5905049	0,4924133	667,7087	3,388859	0	509,2219	373,1687	0,4251396	0,5030078	663,7683	3,187215	0	14	515	373						Untertest2.avi	0	880	547	72	111	442	250	4430	0	Content		443	262	15801678	3083384770
15818	12:15:59.061	00:00:15.818	949	523,4563	365,7767	0,590649	0,4929031	667,8346	3,374472	0	507,4122	365,6989	0,425259	0,5033904	663,6354	3,176327	0	14	515	366						Untertest2.avi	0	880	547	72	111	442	250	4430	0	Content		443	255	15818301	3083401393
15835	12:15:59.078	00:00:15.835	950	522,9334	374,0012	0,5907325	0,4931057	667,7469	3,399264	0	511,067	369,8216	0,4253466	0,5035533	663,6075	3,199875	0	14	517	372						Untertest2.avi	0	880	547	72	111	442	250	4430	0	Content		445	261	15835050	3083418142
15852	12:15:59.095	00:00:15.851	951	523,5724	369,6167	0,590806	0,493104	667,6865	3,391224	0	512,5323	365,0917	0,4254124	0,5035215	663,6291	3,19353	0	14	518	367						Untertest2.avi	0	880	547	72	111	442	250	4430	0	Content		446	256	15851670	3083434762
15868	12:15:59.111	00:00:15.868	952	522,9611	379,8524	0,5908635	0,4928574	667,6079	3,456236	0	510,9196	365,1808	0,4254653	0,5032502	663,7162	3,224994	0	14	517	373						Untertest2.avi	0	880	547	72	111	442	250	4430	0	Content		445	262	15868293	3083451385
15885	12:15:59.128	00:00:15.884	953	521,2614	381,0293	0,5908895	0,4923791	667,5449	3,449007	0	511,1732	375,393	0,4255017	0,502759	663,6613	3,228271	0	14	516	378						Untertest2.avi	0	880	547	72	111	442	250	4430	0	Content		444	267	15884915	3083468007
15902	12:15:59.145	00:00:15.901	954	520,1199	367,6571	0,5908878	0,4919295	667,4855	3,413735	0	508,0488	359,9092	0,425484	0,502336	663,6238	3,203961	0	14	514	364						Untertest2.avi	0	880	547	72	111	442	250	4430	0	Content		442	253	15901663	3083484755
15918	12:15:59.161	00:00:15.918	955	523,2927	372,5501	0,5908732	0,4914728	667,4485	3,448211	0	505,3998	376,8818	0,4254572	0,5018781	663,4748	3,237541	0	14	514	375						Untertest2.avi	0	880	547	72	111	442	250	4430	0	Content		442	264	15918285	3083501377
15935	12:15:59.178	00:00:15.934	956	522,3032	385,5551	0,5908372	0,491095	667,4594	3,453645	0	505,4883	365,05	0,4253906	0,501541	663,4465	3,215022	0	14	514	375						Untertest2.avi	0	880	547	72	111	442	250	4430	0	Content		442	264	15934909	3083518001
15952	12:15:59.195	00:00:15.951	957	522,7369	383,4694	0,5907955	0,4908389	667,5247	3,45632	0	505,9612	381,9714	0,4253547	0,5013131	663,3487	3,234969	0	14	514	383						Untertest2.avi	0	880	547	72	111	442	250	4430	0	Content		442	272	15951531	3083534623
15968	12:15:59.211	00:00:15.968	958	523,0728	374,8078	0,5907708	0,4907948	667,4787	3,425718	0	512,6619	378,4436	0,42532	0,5013227	663,4108	3,240894	0	14	518	377						Untertest2.avi	0	880	547	72	111	442	250	4430	0	Content		446	266	15968281	3083551373
15985	12:15:59.228	00:00:15.984	959	527,5515	376,1381	0,5907696	0,4910303	667,4565	3,454519	0	512,1899	368,199	0,4253048	0,5015835	663,3547	3,217164	0	14	520	372						Untertest2.avi	0	880	547	72	111	442	250	4430	0	Content		448	261	15984903	3083567995
16002	12:15:59.245	00:00:16.001	960	518,1788	381,122	0,590749	0,491399	667,3314	3,456143	0	517,2789	369,9691	0,4252838	0,501952	663,3668	3,241452	0	14	518	376						Untertest2.avi	0	880	547	72	111	442	250	4430	0	Content		446	265	16001525	3083584617
16018	12:15:59.261	00:00:16.018	961	522,6072	375,4733	0,5907563	0,4917987	667,3047	3,473318	0	516,8205	366,4418	0,4252903	0,5024324	663,2549	3,234091	0	14	520	371						Untertest2.avi	0	880	547	72	111	442	250	4430	0	Content		448	260	16018150	3083601242
16035	12:15:59.278	00:00:16.034	962	519,7433	385,1196	0,5907512	0,4920984	667,2726	3,467413	0	514,8767	377,8763	0,4252743	0,5027553	663,3148	3,248102	0	14	517	381						Untertest2.avi	0	880	547	72	111	442	250	4430	0	Content		445	270	16034899	3083617991
16052	12:15:59.295	00:00:16.051	963	522,8172	379,4282	0,5907477	0,4922453	667,2505	3,480915	0	508,0656	383,688	0,4252543	0,5029277	663,265	3,250149	0	14	515	382						Untertest2.avi	0	880	547	72	111	442	250	4430	0	Content		443	271	16051520	3083634612
16068	12:15:59.311	00:00:16.068	964	520,0002	376,9331	0,5907452	0,4922582	667,2498	3,478628	0	511,7447	375,257	0,4252472	0,5029568	663,219	3,235726	0	14	516	376						Untertest2.avi	0	880	547	72	111	442	250	4430	0	Content		444	265	16068143	3083651235
16085	12:15:59.328	00:00:16.084	965	519,9409	382,058	0,5907701	0,4921349	667,1989	3,462948	0	511,2938	377,9205	0,425264	0,5028596	663,1884	3,24948	0	14	516	380						Untertest2.avi	0	880	547	72	111	442	250	4430	0	Content		444	269	16084765	3083667857
16102	12:15:59.345	00:00:16.101	966	526,5117	374,2109	0,5908294	0,4918834	667,1335	3,476125	0	512,3385	370,9203	0,4253084	0,5026429	663,1695	3,255826	0	14	519	373						Untertest2.avi	0	880	547	72	111	442	250	4430	0	Content		447	262	16101512	3083684604
16118	12:15:59.361	00:00:16.118	967	520,034	379,596	0,5908993	0,4915729	666,9982	3,473199	0	508,2264	376,0407	0,4253634	0,5023423	663,2057	3,251037	0	14	514	378						Untertest2.avi	0	880	547	72	111	442	250	4430	0	Content		442	267	16118136	3083701228
16135	12:15:59.378	00:00:16.134	968	520,2734	372,1156	0,591013	0,4912594	666,7929	3,455856	0	505,227	369,4723	0,4254575	0,5019532	663,1497	3,233665	0	14	513	371						Untertest2.avi	0	880	547	72	111	442	250	4430	0	Content		441	260	16134758	3083717850
16151	12:15:59.394	00:00:16.151	969	522,5191	379,912	0,591166	0,4909422	666,8735	3,490772	0	502,9651	372,3308	0,4256163	0,501663	663,037	3,267771	0	14	513	376						Untertest2.avi	0	880	547	72	111	442	250	4430	0	Content		441	265	16151381	3083734473
16168	12:15:59.411	00:00:16.168	970	523,0293	373,0727	0,5913322	0,490756	666,9127	3,477279	0	510,307	381,0829	0,4257908	0,50136	663,0453	3,270966	0	14	517	377						Untertest2.avi	0	880	547	72	111	442	250	4430	0	Content		445	266	16168128	3083751220
16185	12:15:59.428	00:00:16.184	971	519,1208	376,5911	0,5914931	0,4907021	666,6837	3,481463	0	510,8223	372,3249	0,4259126	0,5011816	663,0847	3,254603	0	14	515	374						Untertest2.avi	0	880	547	72	111	442	250	4430	0	Content		443	263	16184750	3083767842
16201	12:15:59.444	00:00:16.201	972	516,9419	371,4885	0,59167	0,4906988	666,8321	3,493302	0	511,5923	380,4669	0,4260947	0,501118	662,9356	3,271275	0	14	514	376						Untertest2.avi	0	880	547	72	111	442	250	4430	0	Content		442	265	16201373	3083784465
16218	12:15:59.461	00:00:16.217	973	518,2551	384,3865	0,5918652	0,4907528	666,7917	3,507102	0	509,9292	377,2942	0,4262636	0,501173	662,9022	3,276429	0	14	514	381						Untertest2.avi	0	880	547	72	111	442	250	4430	0	Content		442	270	16217998	3083801090
16235	12:15:59.478	00:00:16.234	974	518,0754	378,7695	0,5920002	0,4908697	666,5751	3,509665	0	511,1521	377,286	0,426356	0,5012817	662,9514	3,298864	0	14	515	378						Untertest2.avi	0	880	547	72	111	442	250	4430	0	Content		443	267	16234745	3083817837
16251	12:15:59.494	00:00:16.251	975	522,7307	369,6022	0,5921319	0,4911168	666,6614	3,496438	0	504,9361	380,1551	0,4264495	0,5014582	662,8253	3,296532	0	14	514	375						Untertest2.avi	0	880	547	72	111	442	250	4430	0	Content		442	264	16251369	3083834461
16268	12:15:59.511	00:00:16.267	976	521,0978	388,5137	0,5922688	0,49136	666,8254	3,536088	0	508,8838	383,4758	0,4265519	0,5016808	662,7851	3,318134	0	14	515	386						Untertest2.avi	0	880	547	72	111	442	250	4430	0	Content		443	275	16267991	3083851083
16285	12:15:59.528	00:00:16.284	977	519,4858	386,0757	0,5923678	0,4916078	666,8092	3,520017	0	511,2234	381,2131	0,4267026	0,5018739	662,7457	3,316733	0	14	515	384						Untertest2.avi	0	880	547	72	111	442	250	4430	0	Content		443	273	16284737	3083867829
16301	12:15:59.544	00:00:16.301	978	515,1652	377,3467	0,5924651	0,4917733	666,5983	3,532604	0	505,6328	378,18	0,4268107	0,5019277	662,9161	3,313228	0	14	510	378						Untertest2.avi	0	880	547	72	111	442	250	4430	0	Content		438	267	16301362	3083884454
16318	12:15:59.561	00:00:16.317	979	518,1567	378,6935	0,592603	0,4917895	666,72	3,539098	0	508,8373	373,9226	0,426919	0,5019411	662,9374	3,305036	0	14	513	376						Untertest2.avi	0	880	547	72	111	442	250	4430	0	Content		441	265	16317985	3083901077
16335	12:15:59.578	00:00:16.334	980	520,6642	374,948	0,5927475	0,4917725	666,9026	3,539033	0	506,5846	376,1723	0,4270648	0,501883	662,8419	3,301779	0	14	514	376						Untertest2.avi	0	880	547	72	111	442	250	4430	0	Content		442	265	16334608	3083917700
16351	12:15:59.594	00:00:16.351	981	516,4553	385,6764	0,5928499	0,4916314	666,9399	3,545002	0	511,2845	377,3937	0,4272337	0,5017334	662,8276	3,323986	0	14	514	382						Untertest2.avi	0	880	547	72	111	442	250	4430	0	Content		442	271	16351368	3083934460
16368	12:15:59.611	00:00:16.367	982	509,1958	374,0306	0,5929478	0,49148	666,8797	3,550483	0	508,1828	367,7418	0,42734	0,5014933	663,0149	3,294281	0	14	509	371						Untertest2.avi	0	880	547	72	111	442	250	4430	0	Content		437	260	16367980	3083951072
16385	12:15:59.628	00:00:16.384	983	512,7925	382,9381	0,593023	0,4912949	666,8188	3,566333	0	511,5659	378,1115	0,4274091	0,5012094	663,0634	3,320046	0	14	512	381						Untertest2.avi	0	880	547	72	111	442	250	4430	0	Content		440	270	16384604	3083967696
16401	12:15:59.644	00:00:16.401	984	511,5146	378,1034	0,5930696	0,4911209	666,8311	3,575058	0	512,1645	365,6794	0,4274593	0,5010047	663,076	3,313971	0	14	512	372						Untertest2.avi	0	880	547	72	111	442	250	4430	0	Content		440	261	16401227	3083984319
16418	12:15:59.661	00:00:16.417	985	512,7913	377,4241	0,5931087	0,4909846	667,0058	3,569492	0	507,7825	372,2073	0,427507	0,5008135	663,0784	3,327042	0	14	510	375						Untertest2.avi	0	880	547	72	111	442	250	4430	0	Content		438	264	16417975	3084001067
16435	12:15:59.678	00:00:16.434	986	513,4943	366,2064	0,5931287	0,4909296	667,0522	3,555224	0	507,3842	383,4143	0,4275377	0,5007519	663,145	3,355403	0	14	510	375						Untertest2.avi	0	880	547	72	111	442	250	4430	0	Content		438	264	16434599	3084017691
16451	12:15:59.694	00:00:16.451	987	515,7815	367,9089	0,5931411	0,4909661	667,063	3,579404	0	513,423	369,5468	0,4275529	0,5007709	663,2644	3,318577	0	14	515	369						Untertest2.avi	0	880	547	72	111	442	250	4430	0	Content		443	258	16451221	3084034313
16468	12:15:59.711	00:00:16.467	988	512,8531	364,4522	0,5931427	0,4910423	667,1641	3,566741	0	504,8491	381,5773	0,4275595	0,5008608	663,3088	3,367518	0	14	509	373						Untertest2.avi	0	880	547	72	111	442	250	4430	0	Content		437	262	16467844	3084050936
16485	12:15:59.728	00:00:16.484	989	512,3984	374,6633	0,5931558	0,4911892	667,16	3,625726	0	517,1917	378,9595	0,4275878	0,5010128	663,3387	3,383135	0	14	515	377						Untertest2.avi	0	880	547	72	111	442	250	4430	0	Content		443	266	16484592	3084067684
16501	12:15:59.744	00:00:16.501	990	512,412	369,7072	0,5931608	0,4913043	667,1501	3,615612	0	510,0785	376,6211	0,4275845	0,5011322	663,4461	3,372925	0	14	511	373						Untertest2.avi	0	880	547	72	111	442	250	4430	0	Content		439	262	16501215	3084084307
16518	12:15:59.761	00:00:16.517	991	516,5137	372,8207	0,593176	0,4914041	667,2253	3,620075	0	513,6896	378,0912	0,4276207	0,50122	663,3881	3,369834	0	14	515	375						Untertest2.avi	0	880	547	72	111	442	250	4430	0	Content		443	264	16517839	3084100931
16534	12:15:59.777	00:00:16.534	992	516,2819	376,7044	0,5931851	0,4914281	667,241	3,646354	0	510,991	383,9631	0,4276307	0,501239	663,3788	3,4104	0	14	514	380						Untertest2.avi	0	880	547	72	111	442	250	4430	0	Content		442	269	16534461	3084117553
16551	12:15:59.794	00:00:16.551	993	520,5711	369,737	0,5932088	0,4913949	667,2734	3,64699	0	511,9218	376,8053	0,4276645	0,5011801	663,4033	3,403246	0	14	516	373						Untertest2.avi	0	880	547	72	111	442	250	4430	0	Content		444	262	16551210	3084134302
16568	12:15:59.811	00:00:16.567	994	513,2525	372,9392	0,593236	0,4913045	667,2503	3,654646	0	518,2166	376,6956	0,4277149	0,5010718	663,3163	3,419406	0	14	516	375						Untertest2.avi	0	880	547	72	111	442	250	4430	0	Content		444	264	16567833	3084150925
16584	12:15:59.827	00:00:16.584	995	512,8938	363,0779	0,5932895	0,4912008	667,2306	3,6442	0	519,5607	373,856	0,4277742	0,5009651	663,2602	3,419427	0	14	516	368						Untertest2.avi	0	880	547	72	111	442	250	4430	0	Content		444	257	16584460	3084167552
16601	12:15:59.844	00:00:16.601	996	510,1937	366,7401	0,593341	0,4910673	667,2208	3,672817	0	515,4	380,9471	0,4278251	0,5008097	663,3133	3,436771	0	14	513	374						Untertest2.avi	0	880	547	72	111	442	250	4430	0	Content		441	263	16601081	3084184173
16618	12:15:59.861	00:00:16.617	997	504,6387	369,7488	0,5934224	0,4909991	667,0432	3,68272	0	508,942	375,391	0,4278955	0,500663	663,2765	3,440804	0	14	507	373						Untertest2.avi	0	880	547	72	111	442	250	4430	0	Content		435	262	16617830	3084200922
16634	12:15:59.877	00:00:16.634	998	506,9999	386,802	0,5934932	0,4908464	667,0844	3,725898	0	509,6888	383,1438	0,4279765	0,5005283	663,2829	3,461159	0	14	508	385						Untertest2.avi	0	880	547	72	111	442	250	4430	0	Content		436	274	16634467	3084217559
16651	12:15:59.894	00:00:16.651	999	509,6715	378,1473	0,5935917	0,4908124	667,0669	3,705791	0	511,6778	388,1357	0,428063	0,5004442	663,3532	3,489345	0	14	511	383						Untertest2.avi	0	880	547	72	111	442	250	4430	0	Content		439	272	16651091	3084234183
16668	12:15:59.911	00:00:16.667	1000	510,5862	380,1004	0,5936462	0,4908068	667,105	3,719938	0	513,3521	381,6895	0,4281341	0,5004215	663,2945	3,476948	0	14	512	381						Untertest2.avi	0	880	547	72	111	442	250	4430	0	Content		440	270	16667702	3084250794
16684	12:15:59.927	00:00:16.684	1001	509,9845	371,8488	0,5937084	0,4908653	667,1896	3,717545	0	519,2377	384,9168	0,4282195	0,5004495	663,1983	3,493047	0	14	515	378						Untertest2.avi	0	880	547	72	111	442	250	4430	0	Content		443	267	16684452	3084267544
16701	12:15:59.944	00:00:16.701	1002	511,0276	367,2654	0,593765	0,4910185	667,1956	3,734309	0	521,7924	386,1198	0,428257	0,5005679	663,2448	3,50078	0	14	516	377						Untertest2.avi	0	880	547	72	111	442	250	4430	0	Content		444	266	16701090	3084284182
16718	12:15:59.961	00:00:16.717	1003	507,5706	375,6534	0,5937865	0,4912103	667,1697	3,742863	0	523,8797	382,2744	0,4283036	0,500781	663,1827	3,491725	0	14	516	379						Untertest2.avi	0	880	547	72	111	442	250	4430	0	Content		444	268	16717702	3084300794
16734	12:15:59.977	00:00:16.734	1004	506,4391	376,9616	0,593825	0,4914446	667,1462	3,743991	0	515,9796	382,4362	0,4283421	0,5010116	663,1875	3,496342	0	14	511	380						Untertest2.avi	0	880	547	72	111	442	250	4430	0	Content		439	269	16734339	3084317431
16751	12:15:59.994	00:00:16.751	1005	502,0385	383,1525	0,5938633	0,4916404	667,1851	3,762464	0	514,3869	395,6481	0,4283797	0,5011931	663,172	3,529244	0	14	508	389						Untertest2.avi	0	880	547	72	111	442	250	4430	0	Content		436	278	16751074	3084334166
16768	12:16:00.011	00:00:16.767	1006	509,0502	373,0302	0,59391	0,4918318	667,0825	3,745881	0	514,6686	388,5098	0,4283985	0,5013327	663,2567	3,512063	0	14	512	381						Untertest2.avi	0	880	547	72	111	442	250	4430	0	Content		440	270	16767697	3084350789
16784	12:16:00.027	00:00:16.784	1007	507,3884	372,7644	0,5939327	0,4918967	667,0446	3,729607	0	514,5007	384,6772	0,4284299	0,5013549	663,1654	3,520187	0	14	511	379						Untertest2.avi	0	880	547	72	111	442	250	4430	0	Content		439	268	16784329	3084367421
16801	12:16:00.044	00:00:16.800	1008	508,7244	367,584	0,5939773	0,4918629	666,8975	3,749456	0	512,7681	381,2495	0,4284643	0,5012822	663,1602	3,501076	0	14	511	374						Untertest2.avi	0	880	547	72	111	442	250	4430	0	Content		439	263	16800944	3084384036
16818	12:16:00.061	00:00:16.817	1009	505,9452	375,9143	0,5940115	0,4916915	666,8969	3,750248	0	513,6688	390,8627	0,4284762	0,5011581	663,1215	3,526381	0	14	510	383						Untertest2.avi	0	880	547	72	111	442	250	4430	0	Content		438	272	16817693	3084400785
16834	12:16:00.077	00:00:16.834	1010	503,205	368,8027	0,593989	0,4914348	667,0837	3,75667	0	510,8665	387,1293	0,4284428	0,5010251	663,1503	3,535477	0	14	507	378						Untertest2.avi	0	880	547	72	111	442	250	4430	0	Content		435	267	16834326	3084417418
16851	12:16:00.094	00:00:16.850	1011	508,6475	381,0548	0,5939712	0,4911433	666,9495	3,754877	0	516,1052	379,4182	0,4283834	0,5008074	663,1937	3,509172	0	14	512	380						Untertest2.avi	0	880	547	72	111	442	250	4430	0	Content		440	269	16850941	3084434033
16868	12:16:00.111	00:00:16.867	1012	511,5412	378,733	0,5939155	0,490896	666,995	3,753867	0	511,7797	388,5862	0,428347	0,500542	663,2294	3,508312	0	14	512	384						Untertest2.avi	0	880	547	72	111	442	250	4430	0	Content		440	273	16867564	3084450656
16884	12:16:00.127	00:00:16.884	1013	500,315	379,2798	0,5938855	0,4907205	667,1328	3,748593	0	515,2093	392,5973	0,4283212	0,5004051	663,2335	3,523671	0	14	508	386						Untertest2.avi	0	880	547	72	111	442	250	4430	0	Content		436	275	16884320	3084467412
16901	12:16:00.144	00:00:16.900	1014	504,9773	377,7705	0,5938767	0,4911089	667,1323	3,753359	0	516,2506	378,5179	0,4283105	0,5003753	663,2877	3,511756	0	14	511	378						Untertest2.avi	0	880	547	72	111	442	250	4430	0	Content		439	267	16900937	3084484029
16918	12:16:00.161	00:00:16.917	1015	505,0812	385,9002	0,5940785	0,4907402	667,4874	3,758363	0	512,9742	386,4532	0,4283661	0,5004913	663,5381	3,506122	0	14	509	386						Untertest2.avi	0	880	547	72	111	442	250	4430	0	Content		437	275	16917561	3084500653
16934	12:16:00.177	00:00:16.934	1016	378,5738	547,8705	0,5948831	0,4898266	667,239	3,334943	0	384,4986	447,1179	0,4295403	0,4998398	663,0829	3,226321	0	14	382	497						Untertest2.avi	0	880	547	72	111	442	250	4430	0	Content		310	386	16934314	3084517406
16951	12:16:00.194	00:00:16.950	1017	-1024	-768	-1	-1	-1	-1	4	-1024	-768	-1	-1	-1	-1	4		0	0						Untertest2.avi	0	880	547	72	111				0	Content		-72	-111	16950931	3084534023
16968	12:16:00.211	00:00:16.967	1018	-1024	-768	-1	-1	-1	-1	4	-1024	-768	-1	-1	-1	-1	4		0	0						Untertest2.avi	0	880	547	72	111				0	Content		-72	-111	16967551	3084550643
16984	12:16:00.227	00:00:16.984	1019	-1024	-768	-1	-1	-1	-1	4	-1024	-768	-1	-1	-1	-1	4		0	0						Untertest2.avi	0	880	547	72	111				0	Content		-72	-111	16984172	3084567264
17001	12:16:00.244	00:00:17.000	1020	-1024	-768	-1	-1	-1	-1	4	-1024	-768	-1	-1	-1	-1	4		0	0						Untertest2.avi	0	880	547	72	111				0	Content		-72	-111	17000918	3084584010
17018	12:16:00.261	00:00:17.017	1021	-1024	-768	-1	-1	-1	-1	4	-1024	-768	-1	-1	-1	-1	4		0	0						Untertest2.avi	0	880	547	72	111				0	Content		-72	-111	17017541	3084600633
17034	12:16:00.277	00:00:17.034	1022	-1024	-768	-1	-1	-1	-1	4	-1024	-768	-1	-1	-1	-1	4		0	0						Untertest2.avi	0	880	547	72	111				0	Content		-72	-111	17034164	3084617256
17051	12:16:00.294	00:00:17.050	1023	-1024	-768	-1	-1	-1	-1	4	-1024	-768	-1	-1	-1	-1	4		0	0						Untertest2.avi	0	880	547	72	111				0	Content		-72	-111	17050851	3084633943
17068	12:16:00.311	00:00:17.067	1024	-1024	-768	-1	-1	-1	-1	4	-1024	-768	-1	-1	-1	-1	4		0	0						Untertest2.avi	0	880	547	72	111				0	Content		-72	-111	17067518	3084650610
17084	12:16:00.327	00:00:17.084	1025	-1024	-768	-1	-1	-1	-1	4	-1024	-768	-1	-1	-1	-1	4		0	0						Untertest2.avi	0	880	547	72	111				0	Content		-72	-111	17084152	3084667244
17101	12:16:00.344	00:00:17.100	1026	-1024	-768	-1	-1	-1	-1	4	-1024	-768	-1	-1	-1	-1	4		0	0						Untertest2.avi	0	880	547	72	111				0	Content		-72	-111	17100819	3084683911
17117	12:16:00.360	00:00:17.117	1027	-1024	-768	-1	-1	-1	-1	4	-1024	-768	-1	-1	-1	-1	4		0	0						Untertest2.avi	0	880	547	72	111				0	Content		-72	-111	17117489	3084700581
17134	12:16:00.377	00:00:17.134	1028	-1024	-768	-1	-1	-1	-1	4	-1024	-768	-1	-1	-1	-1	4		0	0						Untertest2.avi	0	880	547	72	111				0	Content		-72	-111	17134157	3084717249
17151	12:16:00.394	00:00:17.150	1029	-1024	-768	-1	-1	-1	-1	4	-1024	-768	-1	-1	-1	-1	4		0	0						Untertest2.avi	0	880	547	72	111				0	Content		-72	-111	17150783	3084733875
17167	12:16:00.410	00:00:17.167	1030	-1024	-768	-1	-1	-1	-1	4	-1024	-768	-1	-1	-1	-1	4		0	0						Untertest2.avi	0	880	547	72	111				0	Content		-72	-111	17167451	3084750543
17184	12:16:00.427	00:00:17.184	1031	-1024	-768	-1	-1	-1	-1	4	-1024	-768	-1	-1	-1	-1	4		0	0						Untertest2.avi	0	880	547	72	111				0	Content		-72	-111	17184118	3084767210
17201	12:16:00.444	00:00:17.200	1032	-1024	-768	-1	-1	-1	-1	4	-1024	-768	-1	-1	-1	-1	4		0	0						Untertest2.avi	0	880	547	72	111				0	Content		-72	-111	17200756	3084783848
17217	12:16:00.460	00:00:17.217	1033	-1024	-768	-1	-1	-1	-1	4	-1024	-768	-1	-1	-1	-1	4		0	0						Untertest2.avi	0	880	547	72	111				0	Content		-72	-111	17217423	3084800515
17234	12:16:00.477	00:00:17.234	1034	-1024	-768	-1	-1	-1	-1	4	-1024	-768	-1	-1	-1	-1	4		0	0						Untertest2.avi	0	880	547	72	111				0	Content		-72	-111	17234091	3084817183
17251	12:16:00.494	00:00:17.250	1035	-1024	-768	-1	-1	-1	-1	4	-1024	-768	-1	-1	-1	-1	4		0	0						Untertest2.avi	0	880	547	72	111				0	Content		-72	-111	17250654	3084833746
17267	12:16:00.510	00:00:17.267	1036	-1024	-768	-1	-1	-1	-1	4	-1024	-768	-1	-1	-1	-1	4		0	0						Untertest2.avi	0	880	547	72	111				0	Content		-72	-111	17267405	3084850497
17284	12:16:00.527	00:00:17.284	1037	-1024	-768	-1	-1	-1	-1	4	-1024	-768	-1	-1	-1	-1	4		0	0						Untertest2.avi	0	880	547	72	111				0	Content		-72	-111	17284029	3084867121
17301	12:16:00.544	00:00:17.300	1038	-1024	-768	-1	-1	-1	-1	4	-1024	-768	-1	-1	-1	-1	4		0	0						Untertest2.avi	0	880	547	72	111				0	Content		-72	-111	17300697	3084883789
17317	12:16:00.560	00:00:17.317	1039	-1024	-768	-1	-1	-1	-1	4	-1024	-768	-1	-1	-1	-1	4		0	0						Untertest2.avi	0	880	547	72	111				0	Content		-72	-111	17317364	3084900456
17334	12:16:00.577	00:00:17.334	1040	356,7818	319,9807	0,5964006	0,4900994	666,9485	3,572298	0	371,378	319,1486	0,4306771	0,4995954	662,7798	3,266363	0	15	364	320						Untertest2.avi	0	880	547	72	111	296	208	83	0	Content		292	209	17334032	3084917124
17351	12:16:00.594	00:00:17.350	1041	357,1296	321,3306	0,5964552	0,4901098	666,7492	3,555644	0	375,0383	315,1974	0,4307491	0,4995638	662,8486	3,252916	0	15	366	318						Untertest2.avi	0	880	547	72	111	296	208	83	0	Content		294	207	17350650	3084933742
17367	12:16:00.610	00:00:17.367	1042	364,422	317,8177	0,5964983	0,4902629	666,7573	3,54865	0	375,2667	320,1273	0,430787	0,4996975	662,8823	3,276637	0	15	370	319						Untertest2.avi	0	880	547	72	111	296	208	83	0	Content		298	208	17367273	3084950365
17384	12:16:00.627	00:00:17.383	1043	360,2795	321,0305	0,5964869	0,4905248	666,675	3,556729	0	373,6626	310,7404	0,4307788	0,4999947	662,7823	3,284988	0	15	367	316						Untertest2.avi	0	880	547	72	111	296	208	83	0	Content		295	205	17383897	3084966989
17401	12:16:00.644	00:00:17.400	1044	456,1331	322,065	0,5955321	0,4909879	666,4846	3,586915	0	496,9308	326,4165	0,4298694	0,50045	662,8464	3,263013	0	15	477	324						Untertest2.avi	0	880	547	72	111	296	208	83	0	Content		405	213	17400645	3084983737
17417	12:16:00.660	00:00:17.417	1045	526,7156	338,3961	0,5947687	0,4913412	667,1074	3,600712	0	522,2747	334,4503	0,4292574	0,5009161	663,093	3,308408	0	16	524	336						Untertest2.avi	0	880	547	72	111	441	234	816	0	Content		452	225	17417267	3085000359
17434	12:16:00.677	00:00:17.433	1046	524,4896	333,731	0,5947655	0,4915773	666,8137	3,569714	0	538,2375	345,6759	0,4292201	0,5011429	662,7567	3,318044	0	16	531	340						Untertest2.avi	0	880	547	72	111	441	234	816	0	Content		459	229	17433890	3085016982
17451	12:16:00.694	00:00:17.450	1047	525,0382	328,7589	0,5946407	0,4917429	666,7704	3,573909	0	532,7227	345,8154	0,4290275	0,5013107	662,8395	3,313867	0	16	529	337						Untertest2.avi	0	880	547	72	111	441	234	816	0	Content		457	226	17450513	3085033605
17467	12:16:00.710	00:00:17.467	1048	523,767	333,4761	0,5945246	0,4916635	666,6149	3,586203	0	528,6218	342,2646	0,4288786	0,5014138	662,9591	3,332656	0	16	526	338						Untertest2.avi	0	880	547	72	111	441	234	816	0	Content		454	227	17467264	3085050356
17484	12:16:00.727	00:00:17.483	1049	527,0939	334,3485	0,5943732	0,4914911	666,7875	3,59444	0	538,1586	344,0353	0,428691	0,5013173	662,776	3,30123	0	16	533	339						Untertest2.avi	0	880	547	72	111	441	234	816	0	Content		461	228	17483887	3085066979
17501	12:16:00.744	00:00:17.500	1050	524,5031	334,7165	0,5941694	0,4912374	666,7838	3,597595	0	529,1086	346,5947	0,4284479	0,5011269	662,9759	3,329373	0	16	527	341						Untertest2.avi	0	880	547	72	111	441	234	816	0	Content		455	230	17500509	3085083601
17517	12:16:00.760	00:00:17.517	1051	527,673	331,1123	0,5939782	0,4909641	666,6178	3,594589	0	526,9898	339,5478	0,4282844	0,5009585	663,011	3,347239	0	16	527	335						Untertest2.avi	0	880	547	72	111	441	234	816	0	Content		455	224	17517130	3085100222
17534	12:16:00.777	00:00:17.533	1052	528,7934	330,2532	0,5938504	0,4907563	666,8405	3,605157	0	542,0573	343,8303	0,4281231	0,5007716	662,9957	3,341404	0	16	535	337						Untertest2.avi	0	880	547	72	111	441	234	816	0	Content		463	226	17533878	3085116970
17550	12:16:00.793	00:00:17.550	1053	528,3517	337,7528	0,5937362	0,4906632	666,9462	3,601146	0	534,2501	346,7806	0,4280095	0,5006537	662,9944	3,349664	0	16	531	342						Untertest2.avi	0	880	547	72	111	441	234	816	0	Content		459	231	17550500	3085133592
17567	12:16:00.810	00:00:17.567	1054	529,213	333,4726	0,5936697	0,49066	666,9045	3,594043	0	533,5869	345,6201	0,4279521	0,5006619	663,078	3,340388	0	16	531	340						Untertest2.avi	0	880	547	72	111	441	234	816	0	Content		459	229	17567124	3085150216
17584	12:16:00.827	00:00:17.583	1055	525,8818	331,9011	0,5936431	0,4907574	666,9099	3,581197	0	534,2704	338,5894	0,4279638	0,5007557	662,9463	3,332121	0	16	530	335						Untertest2.avi	0	880	547	72	111	441	234	816	0	Content		458	224	17583746	3085166838
17600	12:16:00.843	00:00:17.600	1056	529,6813	336,9321	0,5936249	0,49098	666,8492	3,587368	0	535,9564	334,6324	0,4279447	0,5009033	663,0886	3,283118	0	16	533	336						Untertest2.avi	0	880	547	72	111	441	234	816	0	Content		461	225	17600495	3085183587
17617	12:16:00.860	00:00:17.617	1057	534,3762	335,7438	0,5935915	0,4912533	666,9031	3,590883	0	529,5377	344,8751	0,4279283	0,501103	663,0344	3,309292	0	16	532	340						Untertest2.avi	0	880	547	72	111	441	234	816	0	Content		460	229	17617117	3085200209
17634	12:16:00.877	00:00:17.633	1058	528,8882	344,9967	0,5935311	0,4914957	666,7562	3,584573	0	532,8276	344,249	0,427889	0,5013252	663,1173	3,272766	0	16	531	345						Untertest2.avi	0	880	547	72	111	441	234	816	0	Content		459	234	17633739	3085216831
17650	12:16:00.893	00:00:17.650	1059	532,6039	338,9505	0,5934476	0,4917471	666,7313	3,571352	0	535,2582	340,7095	0,4278318	0,5015932	663,0811	3,27498	0	16	534	340						Untertest2.avi	0	880	547	72	111	441	234	816	0	Content		462	229	17650363	3085233455
17667	12:16:00.910	00:00:17.667	1060	531,7811	344,2731	0,5933591	0,4918433	666,9387	3,545181	0	544,4819	341,3803	0,4277438	0,5017239	663,0299	3,271625	0	16	538	343						Untertest2.avi	0	880	547	72	111	441	234	816	0	Content		466	232	17667131	3085250223
17684	12:16:00.927	00:00:17.683	1061	533,5124	336,3562	0,5932637	0,4918241	667,0658	3,529428	0	535,1993	338,1992	0,4276349	0,5017564	662,9968	3,231705	0	16	534	337						Untertest2.avi	0	880	547	72	111	441	234	816	0	Content		462	226	17683737	3085266829
17700	12:16:00.943	00:00:17.700	1062	527,4461	346,1825	0,5931465	0,4916134	666,8668	3,531775	0	532,2095	344,8909	0,427512	0,5016425	662,9995	3,219729	0	16	530	346						Untertest2.avi	0	880	547	72	111	441	234	816	0	Content		458	235	17700357	3085283449
17717	12:16:00.960	00:00:17.717	1063	535,2689	340,2043	0,5930457	0,491407	666,6441	3,494667	0	522,8282	349,7199	0,4274095	0,501416	663,0635	3,24761	0	16	529	345						Untertest2.avi	0	880	547	72	111	441	234	816	0	Content		457	234	17717106	3085300198
17734	12:16:00.977	00:00:17.733	1064	532,6929	342,2627	0,5929828	0,4911134	666,7071	3,512642	0	530,9472	344,9376	0,4273645	0,5011818	663,1601	3,222441	0	16	532	344						Untertest2.avi	0	880	547	72	111	441	234	816	0	Content		460	233	17733745	3085316837
17750	12:16:00.993	00:00:17.750	1065	504,3484	348,2769	0,5931375	0,4908419	666,8445	3,477358	0	502,7539	339,0569	0,4275477	0,5010221	662,8852	3,192774	0	16	504	344						Untertest2.avi	0	880	547	72	111	441	234	816	0	Content		432	233	17750355	3085333447
17767	12:16:01.010	00:00:17.766	1066	510,0995	340,3899	0,5930815	0,4907106	666,7953	3,484607	0	504,9837	340,9951	0,4275086	0,5009038	662,9744	3,226051	0	16	508	341						Untertest2.avi	0	880	547	72	111	441	234	816	0	Content		436	230	17766979	3085350071
17784	12:16:01.027	00:00:17.783	1067	514,3051	344,8393	0,5930468	0,490643	666,7147	3,478304	0	509,0626	338,5184	0,4274784	0,5008209	662,9395	3,176647	0	16	512	342						Untertest2.avi	0	880	547	72	111	441	234	816	0	Content		440	231	17783728	3085366820
17800	12:16:01.043	00:00:17.800	1068	513,7283	341,045	0,5930368	0,4906746	666,6942	3,412217	0	512,321	352,2242	0,4274802	0,5008541	662,9195	3,198084	0	16	513	347						Untertest2.avi	0	880	547	72	111	441	234	816	0	Content		441	236	17800353	3085383445
17817	12:16:01.060	00:00:17.816	1069	505,6656	344,1204	0,5930348	0,4907531	666,6855	3,426465	0	509,8192	346,9759	0,4274808	0,5009924	662,8751	3,195803	0	16	508	346						Untertest2.avi	0	880	547	72	111	441	234	816	0	Content		436	235	17816977	3085400069
17834	12:16:01.077	00:00:17.833	1070	516,301	342,6792	0,5930269	0,4909116	666,603	3,421665	0	508,0427	330,313	0,4274971	0,5011097	662,8705	3,154141	0	16	512	336						Untertest2.avi	0	880	547	72	111	441	234	816	0	Content		440	225	17833601	3085416693
17850	12:16:01.093	00:00:17.850	1071	515,8768	353,894	0,5930204	0,4910654	666,6535	3,460794	0	505,0804	353,0124	0,4274899	0,5012729	662,8964	3,190502	0	16	510	353						Untertest2.avi	0	880	547	72	111	441	234	816	0	Content		438	242	17850350	3085433442
17867	12:16:01.110	00:00:17.866	1072	515,4775	350,7277	0,5930007	0,4912144	666,7236	3,451003	0	505,7509	345,6988	0,4274894	0,5014834	662,9485	3,204229	0	16	511	348						Untertest2.avi	0	880	547	72	111	441	234	816	0	Content		439	237	17866974	3085450066
17884	12:16:01.127	00:00:17.883	1073	516,7728	351,6316	0,5929931	0,4912826	666,7492	3,450811	0	512,9769	343,8008	0,4274878	0,5015932	663,0068	3,16149	0	16	515	348						Untertest2.avi	0	880	547	72	111	441	234	816	0	Content		443	237	17883596	3085466688
17900	12:16:01.143	00:00:17.900	1074	511,8243	349,3049	0,5929862	0,4912959	666,8191	3,420052	0	501,8613	341,2106	0,4274931	0,501636	663,0489	3,164706	0	16	507	345						Untertest2.avi	0	880	547	72	111	441	234	816	0	Content		435	234	17900221	3085483313
17917	12:16:01.160	00:00:17.916	1075	514,0215	357,1362	0,5930047	0,4912515	666,8347	3,43451	0	507,6595	342,6473	0,4275271	0,5015876	663,0789	3,152569	0	16	511	350						Untertest2.avi	0	880	547	72	111	441	234	816	0	Content		439	239	17916970	3085500062
17934	12:16:01.177	00:00:17.933	1076	514,8152	334,6147	0,5930791	0,4911878	666,9449	3,397717	0	502,9488	348,2079	0,4276089	0,5014342	663,2018	3,129245	0	16	509	341						Untertest2.avi	0	880	547	72	111	441	234	816	0	Content		437	230	17933591	3085516683
17950	12:16:01.193	00:00:17.950	1077	513,9152	350,9503	0,5931621	0,491052	667,0339	3,413919	0	508,2883	359,5754	0,4277375	0,5012703	663,1857	3,183899	0	16	511	355						Untertest2.avi	0	880	547	72	111	441	234	816	0	Content		439	244	17950214	3085533306
17967	12:16:01.210	00:00:17.966	1078	508,3794	351,2861	0,5932794	0,4909574	667,2175	3,409708	0	508,362	375,265	0,4278431	0,5011085	663,2117	3,200461	0	16	508	363						Untertest2.avi	0	880	547	72	111	441	234	816	0	Content		436	252	17966835	3085549927
17984	12:16:01.227	00:00:17.983	1079	509,2445	354,2593	0,5933764	0,4908961	667,1627	3,426826	0	501,0285	340,8865	0,4279363	0,5010207	663,2631	3,132667	0	16	505	348						Untertest2.avi	0	880	547	72	111	441	234	816	0	Content		433	237	17983584	3085566676
18000	12:16:01.243	00:00:18.000	1080	515,5584	351,6026	0,593496	0,4908983	666,9549	3,394	0	510,7984	349,0999	0,4280764	0,5009592	663,3088	3,15049	0	16	513	350						Untertest2.avi	0	880	547	72	111	441	234	816	0	Content		441	239	18000206	3085583298
18017	12:16:01.260	00:00:18.016	1081	518,9323	350,2553	0,5935807	0,490932	667,1257	3,400483	0	507,3493	341,5793	0,4281858	0,5009447	663,3436	3,095596	0	16	513	346						Untertest2.avi	0	880	547	72	111	441	234	816	0	Content		441	235	18016829	3085599921
18033	12:16:01.276	00:00:18.033	1082	516,3281	361,1888	0,5936247	0,491	667,1125	3,407115	0	509,9767	355,1845	0,4282585	0,5009997	663,2076	3,156327	0	16	513	358						Untertest2.avi	0	880	547	72	111	441	234	816	0	Content		441	247	18033450	3085616542
18050	12:16:01.293	00:00:18.050	1083	517,5568	359,6233	0,5936406	0,4911271	667,1475	3,423185	0	510,1518	354,3702	0,4282709	0,5010784	663,3115	3,127109	0	16	514	357						Untertest2.avi	0	880	547	72	111	441	234	816	0	Content		442	246	18050198	3085633290
18067	12:16:01.310	00:00:18.066	1084	516,8435	348,681	0,5936286	0,4912527	667,1541	3,393528	0	505,1136	359,6668	0,4282688	0,5011692	663,3213	3,115181	0	16	511	354						Untertest2.avi	0	880	547	72	111	441	234	816	0	Content		439	243	18066819	3085649911
18083	12:16:01.326	00:00:18.083	1085	510,6915	357,0384	0,5935881	0,4913302	667,0901	3,394657	0	501,9673	356,5339	0,4282477	0,5012563	663,2917	3,123165	0	16	506	357						Untertest2.avi	0	880	547	72	111	441	234	816	0	Content		434	246	18083442	3085666534
18100	12:16:01.343	00:00:18.100	1086	517,4263	353,149	0,5935648	0,4913585	667,0549	3,413169	0	503,6909	348,8991	0,4282202	0,5012951	663,2928	3,079815	0	16	511	351						Untertest2.avi	0	880	547	72	111	441	234	816	0	Content		439	240	18100065	3085683157
18117	12:16:01.360	00:00:18.116	1087	514,2798	355,4556	0,5935486	0,491396	667,066	3,386742	0	502,2602	356,9513	0,4281897	0,5013552	663,1638	3,120127	0	16	508	356						Untertest2.avi	0	880	547	72	111	441	234	816	0	Content		436	245	18116812	3085699904
18133	12:16:01.376	00:00:18.133	1088	514,086	355,0883	0,5935203	0,4914006	666,8994	3,408662	0	507,035	337,9977	0,4281045	0,501492	663,3015	3,094864	0	16	511	347						Untertest2.avi	0	880	547	72	111	441	234	816	0	Content		439	236	18133435	3085716527
18150	12:16:01.393	00:00:18.150	1089	517,0579	342,1127	0,5934724	0,4913306	666,85	3,367574	0	498,2347	356,6341	0,4280066	0,5015572	663,1516	3,112459	0	16	508	349						Untertest2.avi	0	880	547	72	111	441	234	816	0	Content		436	238	18150056	3085733148
18167	12:16:01.410	00:00:18.166	1090	513,0447	346,5532	0,5933893	0,4912284	667,0001	3,387631	0	508,7783	350,1506	0,4278953	0,5015117	663,1765	3,090556	0	16	511	348						Untertest2.avi	0	880	547	72	111	441	234	816	0	Content		439	237	18166681	3085749773
18183	12:16:01.426	00:00:18.183	1091	515,2164	353,8185	0,5933096	0,4910378	667,0742	3,390256	0	508,1066	350,6998	0,4278173	0,5013518	663,1805	3,111943	0	16	512	352						Untertest2.avi	0	880	547	72	111	441	234	816	0	Content		440	241	18183428	3085766520
18200	12:16:01.443	00:00:18.200	1092	512,7224	358,893	0,5932324	0,4907274	667,1573	3,416048	0	511,8791	362,1331	0,4277056	0,5011405	663,1855	3,125612	0	16	512	361						Untertest2.avi	0	880	547	72	111	441	234	816	0	Content		440	250	18200052	3085783144
18217	12:16:01.460	00:00:18.216	1093	512,7474	361,2598	0,5931093	0,4902987	667,1033	3,386681	0	505,5107	344,2722	0,4274986	0,5009657	663,3517	3,063992	0	16	509	353						Untertest2.avi	0	880	547	72	111	441	234	816	0	Content		437	242	18216675	3085799767
18233	12:16:01.476	00:00:18.233	1094	-1024	-768	-1	-1	-1	-1	4	-1024	-768	-1	-1	-1	-1	4		0	0						Untertest2.avi	0	880	547	72	111				0	Content		-72	-111	18233300	3085816392
18250	12:16:01.493	00:00:18.250	1095	-1024	-768	-1	-1	-1	-1	4	-1024	-768	-1	-1	-1	-1	4		0	0						Untertest2.avi	0	880	547	72	111				0	Content		-72	-111	18250045	3085833137
18267	12:16:01.510	00:00:18.266	1096	-1024	-768	-1	-1	-1	-1	4	-1024	-768	-1	-1	-1	-1	4		0	0						Untertest2.avi	0	880	547	72	111				0	Content		-72	-111	18266669	3085849761
18283	12:16:01.526	00:00:18.283	1097	-1024	-768	-1	-1	-1	-1	4	-1024	-768	-1	-1	-1	-1	4		0	0						Untertest2.avi	0	880	547	72	111				0	Content		-72	-111	18283290	3085866382
18300	12:16:01.543	00:00:18.299	1098	-1024	-768	-1	-1	-1	-1	4	-1024	-768	-1	-1	-1	-1	4		0	0						Untertest2.avi	0	880	547	72	111				0	Content		-72	-111	18299912	3085883004
18317	12:16:01.560	00:00:18.316	1099	-1024	-768	-1	-1	-1	-1	4	-1024	-768	-1	-1	-1	-1	4		0	0						Untertest2.avi	0	880	547	72	111				0	Content		-72	-111	18316660	3085899752
18333	12:16:01.576	00:00:18.333	1100	-1024	-768	-1	-1	-1	-1	4	-1024	-768	-1	-1	-1	-1	4		0	0						Untertest2.avi	0	880	547	72	111				0	Content		-72	-111	18333285	3085916377
18350	12:16:01.593	00:00:18.349	1101	-1024	-768	-1	-1	-1	-1	4	-1024	-768	-1	-1	-1	-1	4		0	0						Untertest2.avi	0	880	547	72	111				0	Content		-72	-111	18349908	3085933000
18367	12:16:01.610	00:00:18.366	1102	-1024	-768	-1	-1	-1	-1	4	-1024	-768	-1	-1	-1	-1	4		0	0						Untertest2.avi	0	880	547	72	111				0	Content		-72	-111	18366668	3085949760
18383	12:16:01.626	00:00:18.383	1103	-1024	-768	-1	-1	-1	-1	4	-1024	-768	-1	-1	-1	-1	4		0	0						Untertest2.avi	0	880	547	72	111				0	Content		-72	-111	18383288	3085966380
18400	12:16:01.643	00:00:18.399	1104	-1024	-768	-1	-1	-1	-1	4	-1024	-768	-1	-1	-1	-1	4		0	0						Untertest2.avi	0	880	547	72	111				0	Content		-72	-111	18399955	3085983047
18417	12:16:01.660	00:00:18.416	1105	-1024	-768	-1	-1	-1	-1	4	-1024	-768	-1	-1	-1	-1	4		0	0						Untertest2.avi	0	880	547	72	111				0	Content		-72	-111	18416606	3085999698
18433	12:16:01.676	00:00:18.433	1106	-1024	-768	-1	-1	-1	-1	4	-1024	-768	-1	-1	-1	-1	4		0	0						Untertest2.avi	0	880	547	72	111				0	Content		-72	-111	18433274	3086016366
18450	12:16:01.693	00:00:18.449	1107	-1024	-768	-1	-1	-1	-1	4	-1024	-768	-1	-1	-1	-1	4		0	0						Untertest2.avi	0	880	547	72	111				0	Content		-72	-111	18449941	3086033033
18467	12:16:01.710	00:00:18.466	1108	-1024	-768	-1	-1	-1	-1	4	-1024	-768	-1	-1	-1	-1	4		0	0						Untertest2.avi	0	880	547	72	111				0	Content		-72	-111	18466597	3086049689
18483	12:16:01.726	00:00:18.483	1109	-1024	-768	-1	-1	-1	-1	4	-1024	-768	-1	-1	-1	-1	4		0	0						Untertest2.avi	0	880	547	72	111				0	Content		-72	-111	18483264	3086066356
18500	12:16:01.743	00:00:18.499	1110	-1024	-768	-1	-1	-1	-1	4	-1024	-768	-1	-1	-1	-1	4		0	0						Untertest2.avi	0	880	547	72	111				0	Content		-72	-111	18499932	3086083024
18517	12:16:01.760	00:00:18.516	1111	543,6441	309,8572	0,5903379	0,4902827	663,3646	3,451431	0	557,7761	296,2586	0,4244376	0,5014444	663,3652	3,16524	0	17	551	303						Untertest2.avi	0	880	547	72	111	482	197	300	0	Content		479	192	18516525	3086099617
18533	12:16:01.776	00:00:18.533	1112	555,4309	306,2095	0,5897676	0,4899547	667,0459	3,465347	0	555,7917	302,3617	0,4242276	0,5020049	663,3654	3,153495	0	17	556	304						Untertest2.avi	0	880	547	72	111	482	197	300	0	Content		484	193	18533148	3086116240
18550	12:16:01.793	00:00:18.549	1113	554,7029	307,4346	0,589529	0,4901162	666,8578	3,470298	0	546,0003	310,8837	0,4239454	0,5021967	663,3073	3,160976	0	17	550	309						Untertest2.avi	0	880	547	72	111	482	197	300	0	Content		478	198	18549769	3086132861
18567	12:16:01.810	00:00:18.566	1114	555,786	304,4015	0,5893517	0,4901705	666,9883	3,494858	0	554,7795	308,5857	0,4238021	0,5023841	663,3196	3,175527	0	17	555	306						Untertest2.avi	0	880	547	72	111	482	197	300	0	Content		483	195	18566518	3086149610
18583	12:16:01.826	00:00:18.583	1115	552,2014	309,6481	0,5891699	0,4901689	666,8998	3,478114	0	550,2736	313,4412	0,4236125	0,5024415	663,3366	3,208756	0	17	551	312						Untertest2.avi	0	880	547	72	111	482	197	300	0	Content		479	201	18583141	3086166233
18600	12:16:01.843	00:00:18.599	1116	555,1744	301,5194	0,5890188	0,490135	666,7631	3,499748	0	550,3629	305,0074	0,4234544	0,5024557	663,2802	3,194255	0	17	553	303						Untertest2.avi	0	880	547	72	111	482	197	300	0	Content		481	192	18599763	3086182855
18616	12:16:01.859	00:00:18.616	1117	549,7953	311,9952	0,5889148	0,4900172	666,8491	3,500405	0	542,9246	309,9481	0,4233783	0,5024245	663,2755	3,223467	0	17	546	311						Untertest2.avi	0	880	547	72	111	482	197	300	0	Content		474	200	18616384	3086199476
18633	12:16:01.876	00:00:18.633	1118	555,5547	308,1897	0,5888538	0,4899275	666,923	3,516596	0	552,5822	316,6202	0,4233246	0,5023497	663,2559	3,252691	0	17	554	312						Untertest2.avi	0	880	547	72	111	482	197	300	0	Content		482	201	18633133	3086216225
18650	12:16:01.893	00:00:18.649	1119	552,8187	307,7949	0,5888104	0,4898626	666,9129	3,534361	0	556,173	318,9211	0,4232946	0,5022132	663,233	3,238299	0	17	554	313						Untertest2.avi	0	880	547	72	111	482	197	300	0	Content		482	202	18649756	3086232848
18666	12:16:01.909	00:00:18.666	1120	552,7966	307,3254	0,5887688	0,4898252	666,8798	3,549557	0	553,1425	313,4282	0,4232592	0,5021795	663,1699	3,259499	0	17	553	310						Untertest2.avi	0	880	547	72	111	482	197	300	0	Content		481	199	18666379	3086249471
18683	12:16:01.926	00:00:18.683	1121	555,3405	306,7505	0,5887263	0,4898335	666,8354	3,548155	0	552,3545	318,5495	0,4232186	0,5021938	663,0346	3,248003	0	17	554	313						Untertest2.avi	0	880	547	72	111	482	197	300	0	Content		482	202	18683003	3086266095
18700	12:16:01.943	00:00:18.699	1122	550,9916	301,3271	0,5886832	0,4898925	666,8005	3,562886	0	554,283	315,1176	0,4231665	0,5023192	663,149	3,27782	0	17	553	308						Untertest2.avi	0	880	547	72	111	482	197	300	0	Content		481	197	18699770	3086282862
18716	12:16:01.959	00:00:18.716	1123	550,4771	303,968	0,5886505	0,4899873	666,7717	3,57486	0	546,4439	309,9398	0,4231352	0,5024276	663,1214	3,264983	0	17	548	307						Untertest2.avi	0	880	547	72	111	482	197	300	0	Content		476	196	18716377	3086299469
18733	12:16:01.976	00:00:18.733	1124	556,9948	315,2539	0,5886298	0,4900798	666,8329	3,600143	0	551,095	302,3842	0,4231035	0,5025502	663,0826	3,272998	0	17	554	309						Untertest2.avi	0	880	547	72	111	482	197	300	0	Content		482	198	18733001	3086316093
18750	12:16:01.993	00:00:18.749	1125	556,148	303,1694	0,5885972	0,4902423	666,7093	3,603425	0	554,7681	312,6006	0,4230718	0,5026177	663,107	3,324375	0	17	555	308						Untertest2.avi	0	880	547	72	111	482	197	300	0	Content		483	197	18749640	3086332732
18766	12:16:02.009	00:00:18.766	1126	557,3018	304,6093	0,588605	0,4899234	666,6939	3,592985	0	554,58	310,184	0,4230396	0,5026681	663,1359	3,29511	0	17	556	307						Untertest2.avi	0	880	547	72	111	482	197	300	0	Content		484	196	18766385	3086349477
18783	12:16:02.026	00:00:18.782	1127	559,7682	309,365	0,5886211	0,4899376	666,6939	3,641023	0	557,3973	319,7447	0,4230462	0,5027215	663,0508	3,336213	0	17	559	315						Untertest2.avi	0	880	547	72	111	482	197	300	0	Content		487	204	18782998	3086366090
18800	12:16:02.043	00:00:18.799	1128	556,4015	294,7426	0,5884681	0,4902995	666,6933	3,625165	0	568,1004	319,4436	0,422867	0,5027519	663,1022	3,323345	0	17	562	307						Untertest2.avi	0	880	547	72	111	482	197	300	0	Content		490	196	18799621	3086382713
18816	12:16:02.059	00:00:18.816	1129	692,6266	278,2274	0,5872465	0,4900878	666,7932	3,623427	0	720,115	296,2836	0,4218204	0,5026042	663,5481	3,340445	0	18	706	287						Untertest2.avi	0	880	547	72	111	657	178	333	0	Content		634	176	18816244	3086399336
18833	12:16:02.076	00:00:18.833	1130	726,4222	280,7314	0,5868381	0,4899442	667,1236	3,658625	0	720,4984	283,8422	0,421477	0,5025527	663,5462	3,331763	0	18	723	282						Untertest2.avi	0	880	547	72	111	657	178	333	0	Content		651	171	18833004	3086416096
18850	12:16:02.093	00:00:18.849	1131	725,1673	283,8564	0,5869095	0,4900229	666,8354	3,659351	0	731,0877	299,2826	0,4214953	0,502647	663,3544	3,325746	0	18	728	292						Untertest2.avi	0	880	547	72	111	657	178	333	0	Content		656	181	18849616	3086432708
18866	12:16:02.109	00:00:18.866	1132	736,1716	272,5455	0,5869322	0,4901421	666,6882	3,630339	0	728,5132	287,3255	0,421495	0,502696	663,3926	3,294389	0	18	732	280						Untertest2.avi	0	880	547	72	111	657	178	333	0	Content		660	169	18866241	3086449333
18883	12:16:02.126	00:00:18.882	1133	727,476	279,1752	0,5869968	0,4902038	666,616	3,645965	0	736,4352	290,35	0,4215653	0,5027686	663,3524	3,299368	0	18	732	285						Untertest2.avi	0	880	547	72	111	657	178	333	0	Content		660	174	18882862	3086465954
18900	12:16:02.143	00:00:18.899	1134	728,8904	284,3167	0,587099	0,490252	666,7571	3,649719	0	744,4809	289,6093	0,4216607	0,5028433	663,4845	3,270033	0	18	737	287						Untertest2.avi	0	880	547	72	111	657	178	333	0	Content		665	176	18899611	3086482703
18916	12:16:02.159	00:00:18.916	1135	728,6909	280,4382	0,5871772	0,4904086	666,8982	3,644943	0	739,7856	297,3035	0,4217804	0,5029351	663,4002	3,279173	0	18	734	289						Untertest2.avi	0	880	547	72	111	657	178	333	0	Content		662	178	18916232	3086499324
18933	12:16:02.176	00:00:18.932	1136	733,3804	283,6583	0,5873015	0,4905184	666,9921	3,628957	0	733,5604	301,5419	0,4218573	0,5030698	663,4391	3,286027	0	18	733	293						Untertest2.avi	0	880	547	72	111	657	178	333	0	Content		661	182	18932856	3086515948
18949	12:16:02.192	00:00:18.949	1137	725,97	284,5092	0,5873725	0,4906435	667,057	3,608805	0	726,1653	286,055	0,4219261	0,5031464	663,5103	3,250734	0	18	726	285						Untertest2.avi	0	880	547	72	111	657	178	333	0	Content		654	174	18949480	3086532572
18966	12:16:02.209	00:00:18.966	1138	727,2937	281,6329	0,5874265	0,4907148	667,0059	3,579765	0	728,3351	299,6008	0,4220141	0,5031515	663,5593	3,252954	0	18	728	291						Untertest2.avi	0	880	547	72	111	657	178	333	0	Content		656	180	18966228	3086549320
18983	12:16:02.226	00:00:18.982	1139	726,1448	286,9811	0,587516	0,4907038	666,8294	3,612978	0	732,2747	302,7424	0,4221041	0,5030909	663,7093	3,249294	0	18	729	295						Untertest2.avi	0	880	547	72	111	657	178	333	0	Content		657	184	18982848	3086565940
18999	12:16:02.242	00:00:18.999	1140	731,6272	282,9266	0,5875867	0,490642	666,9971	3,571251	0	735,3198	292,0971	0,4221798	0,5029736	663,8089	3,217454	0	18	733	288						Untertest2.avi	0	880	547	72	111	657	178	333	0	Content		661	177	18999472	3086582564
19016	12:16:02.259	00:00:19.016	1141	731,0554	281,7325	0,5876392	0,4905759	667,0455	3,556394	0	737,7532	301,2953	0,4222504	0,5028901	663,6678	3,191364	0	18	734	292						Untertest2.avi	0	880	547	72	111	657	178	333	0	Content		662	181	19016095	3086599187
19033	12:16:02.276	00:00:19.032	1142	732,0249	279,6263	0,587723	0,4905057	667,2563	3,550812	0	731,1386	298,0849	0,4223006	0,5028216	663,5953	3,210439	0	18	732	289						Untertest2.avi	0	880	547	72	111	657	178	333	0	Content		660	178	19032844	3086615936
19049	12:16:02.292	00:00:19.049	1143	729,6899	280,0766	0,5877747	0,4904355	667,2124	3,543611	0	733,5955	291,9674	0,4223319	0,5027434	663,5632	3,187956	0	18	732	286						Untertest2.avi	0	880	547	72	111	657	178	333	0	Content		660	175	19049468	3086632560
19066	12:16:02.309	00:00:19.066	1144	724,9453	296,9186	0,5878113	0,490284	667,1968	3,533823	0	733,9468	294,0206	0,4223548	0,5026606	663,5408	3,192267	0	18	729	295						Untertest2.avi	0	880	547	72	111	657	178	333	0	Content		657	184	19066090	3086649182
19083	12:16:02.326	00:00:19.082	1145	724,1614	289,0903	0,5878316	0,4901943	667,1302	3,512327	0	724,8532	298,4779	0,4223787	0,5025765	663,4993	3,206189	0	18	725	294						Untertest2.avi	0	880	547	72	111	657	178	333	0	Content		653	183	19082840	3086665932
19099	12:16:02.342	00:00:19.099	1146	726,6383	286,7465	0,5878453	0,4900912	667,0403	3,498193	0	723,7176	298,3973	0,4223736	0,5024647	663,5373	3,197289	0	18	725	293						Untertest2.avi	0	880	547	72	111	657	178	333	0	Content		653	182	19099462	3086682554
19116	12:16:02.359	00:00:19.116	1147	731,0891	287,1143	0,5878432	0,4899625	667,0364	3,470555	0	722,6631	293,2683	0,4223692	0,5024179	663,4615	3,192297	0	18	727	290						Untertest2.avi	0	880	547	72	111	657	178	333	0	Content		655	179	19116089	3086699181
19133	12:16:02.376	00:00:19.132	1148	729,174	294,2272	0,5878426	0,4899105	666,9286	3,477464	0	720,1942	298,7529	0,4223582	0,5023966	663,3889	3,192647	0	18	725	296						Untertest2.avi	0	880	547	72	111	657	178	333	0	Content		653	185	19132712	3086715804
19149	12:16:02.392	00:00:19.149	1149	779,8448	256,0929	0,5873843	0,4894904	666,6702	3,477053	0	782,6871	264,6926	0,4220035	0,5019655	663,5891	3,161557	0	19	781	260						Untertest2.avi	0	880	547	72	111	729	115	250	0	Content		709	149	19149461	3086732553
19166	12:16:02.409	00:00:19.166	1150	800,3145	230,0204	0,5869524	0,4890874	666,7477	3,463827	0	798,9025	220,1488	0,4218741	0,5016181	663,4486	3,113341	0	19	800	225						Untertest2.avi	0	880	547	72	111	729	115	250	0	Content		728	114	19166083	3086749175
19183	12:16:02.426	00:00:19.182	1151	794,4749	232,9442	0,5870074	0,4892044	666,4465	3,47942	0	809,1774	230,243	0,421845	0,5018311	663,2447	3,160371	0	19	802	232						Untertest2.avi	0	880	547	72	111	729	115	250	0	Content		730	121	19182707	3086765799
19199	12:16:02.442	00:00:19.199	1152	793,7736	228,499	0,5870118	0,4893454	666,3578	3,452414	0	813,2684	240,3406	0,4217939	0,5018979	663,1517	3,171461	0	19	804	234						Untertest2.avi	0	880	547	72	111	729	115	250	0	Content		732	123	19199329	3086782421
19216	12:16:02.459	00:00:19.216	1153	792,4572	222,8695	0,5870162	0,4894144	666,2781	3,457034	0	813,7163	229,8955	0,4217586	0,5019568	663,0527	3,132467	0	19	803	226						Untertest2.avi	0	880	547	72	111	729	115	250	0	Content		731	115	19216080	3086799172
19233	12:16:02.476	00:00:19.232	1154	799,3776	222,0222	0,5870266	0,489416	666,2187	3,462348	0	806,3336	230,8443	0,4217081	0,5019765	662,8841	3,144884	0	19	803	226						Untertest2.avi	0	880	547	72	111	729	115	250	0	Content		731	115	19232704	3086815796
19249	12:16:02.492	00:00:19.249	1155	798,1396	221,0647	0,587028	0,48941	666,1652	3,431866	0	813,7603	230,6268	0,4216835	0,501956	662,7576	3,129567	0	19	806	226						Untertest2.avi	0	880	547	72	111	729	115	250	0	Content		734	115	19249326	3086832418
19266	12:16:02.509	00:00:19.265	1156	796,7548	222,5211	0,5870372	0,4893821	666,0399	3,448265	0	808,3771	225,6419	0,421663	0,5019391	662,6135	3,135218	0	19	803	224						Untertest2.avi	0	880	547	72	111	729	115	250	0	Content		731	113	19265969	3086849061
19283	12:16:02.526	00:00:19.282	1157	793,8007	222,9838	0,5870348	0,4893855	665,9713	3,431593	0	799,3198	226,4478	0,421637	0,5019245	662,5142	3,13124	0	19	797	225						Untertest2.avi	0	880	547	72	111	729	115	250	0	Content		725	114	19282700	3086865792
19299	12:16:02.542	00:00:19.299	1158	790,0446	221,5171	0,5870308	0,4893637	665,8869	3,40743	0	812,3677	225,713	0,4216132	0,5019063	662,4698	3,116615	0	19	801	224						Untertest2.avi	0	880	547	72	111	729	115	250	0	Content		729	113	19299325	3086882417
19316	12:16:02.559	00:00:19.315	1159	798,7144	225,9496	0,5870277	0,4892505	665,9412	3,395872	0	810,9162	224,449	0,4215886	0,5018629	662,4459	3,110626	0	19	805	225						Untertest2.avi	0	880	547	72	111	729	115	250	0	Content		733	114	19315961	3086899053
19333	12:16:02.576	00:00:19.332	1160	791,9692	231,1825	0,5870257	0,4892353	665,8774	3,434705	0	805,8813	235,5088	0,4215719	0,5017952	662,4063	3,134489	0	19	799	233						Untertest2.avi	0	880	547	72	111	729	115	250	0	Content		727	122	19332571	3086915663
19349	12:16:02.592	00:00:19.349	1161	796,7815	227,0971	0,5870389	0,4892125	665,8196	3,392354	0	805,4387	225,1682	0,421543	0,5016785	662,4802	3,068973	0	19	801	226						Untertest2.avi	0	880	547	72	111	729	115	250	0	Content		729	115	19349316	3086932408
19366	12:16:02.609	00:00:19.365	1162	798,6025	224,5063	0,587072	0,4891614	665,6169	3,390611	0	805,6953	235,1898	0,4215517	0,5016412	662,3762	3,103604	0	19	802	230						Untertest2.avi	0	880	547	72	111	729	115	250	0	Content		730	119	19365954	3086949046
19383	12:16:02.626	00:00:19.382	1163	796,3873	225,3198	0,5871285	0,4891205	665,5513	3,377115	0	802,2002	228,4277	0,4215668	0,5016528	662,2976	3,080055	0	19	799	227						Untertest2.avi	0	880	547	72	111	729	115	250	0	Content		727	116	19382562	3086965654
19399	12:16:02.642	00:00:19.399	1164	793,6043	235,8967	0,5872883	0,4891523	665,6868	3,396443	0	806,5894	222,1922	0,4216776	0,5016831	662,3361	3,075737	0	20	800	229						Untertest2.avi	0	880	547	72	111	606	170	316	0	Content		728	118	19399184	3086982276
19416	12:16:02.659	00:00:19.415	1165	671,2313	262,7739	0,5881755	0,4896033	665,2311	3,376785	0	676,141	267,6843	0,4226069	0,5019802	661,8696	3,104136	0	20	674	265						Untertest2.avi	0	880	547	72	111	606	170	316	0	Content		602	154	19415943	3086999035
19433	12:16:02.676	00:00:19.432	1166	690,7368	271,9911	0,588391	0,4898093	665,4522	3,374024	0	685,7371	280,0859	0,422759	0,5020821	661,9742	3,103288	0	20	688	276						Untertest2.avi	0	880	547	72	111	606	170	316	0	Content		616	165	19432554	3087015646
19449	12:16:02.692	00:00:19.449	1167	680,0381	275,0466	0,5884888	0,4898579	665,4781	3,355526	0	675,4586	284,3994	0,4228	0,5021479	662,0798	3,078104	0	20	678	280						Untertest2.avi	0	880	547	72	111	606	170	316	0	Content		606	169	19449179	3087032271
19466	12:16:02.709	00:00:19.465	1168	682,1241	286,6938	0,5886285	0,4900171	665,1673	3,354831	0	676,2492	285,6437	0,4229503	0,5022386	661,9379	3,108689	0	20	679	286						Untertest2.avi	0	880	547	72	111	606	170	316	0	Content		607	175	19465803	3087048895
19483	12:16:02.726	00:00:19.482	1169	683,5979	280,7559	0,5888175	0,490217	665,1375	3,336082	0	680,1652	275,7629	0,4231031	0,5023603	661,7783	3,098619	0	20	682	278						Untertest2.avi	0	880	547	72	111	606	170	316	0	Content		610	167	19482550	3087065642
19499	12:16:02.742	00:00:19.499	1170	681,2514	291,9226	0,589026	0,4904031	665,3008	3,375722	0	675,7755	282,9733	0,4232434	0,502413	661,8667	3,090196	0	20	679	287						Untertest2.avi	0	880	547	72	111	606	170	316	0	Content		607	176	19499172	3087082264
19516	12:16:02.759	00:00:19.515	1171	683,3922	275,4571	0,5892246	0,4905103	664,991	3,336632	0	674,2733	292,0848	0,4234697	0,5024441	661,8405	3,111475	0	20	679	284						Untertest2.avi	0	880	547	72	111	606	170	316	0	Content		607	173	19515795	3087098887
19532	12:16:02.775	00:00:19.532	1172	681,9866	280,3244	0,589446	0,490579	665,2733	3,370818	0	673,6389	279,8176	0,4236556	0,5024618	661,6924	3,099704	0	20	678	280						Untertest2.avi	0	880	547	72	111	606	170	316	0	Content		606	169	19532418	3087115510
19549	12:16:02.792	00:00:19.549	1173	683,1566	279,05	0,5896183	0,4906224	665,0588	3,35324	0	676,6926	284,9603	0,4238323	0,5024027	661,7194	3,123331	0	20	680	282						Untertest2.avi	0	880	547	72	111	606	170	316	0	Content		608	171	19549166	3087132258
19566	12:16:02.809	00:00:19.565	1174	684,1796	273,461	0,589787	0,4906234	665,0087	3,349068	0	673,7082	289,3951	0,4240101	0,5023158	661,7779	3,130485	0	20	679	281						Untertest2.avi	0	880	547	72	111	606	170	316	0	Content		607	170	19565788	3087148880
19582	12:16:02.825	00:00:19.582	1175	685,5429	274,8397	0,5899451	0,4905634	665,2518	3,361012	0	669,676	301,2428	0,4241355	0,5021564	661,6132	3,158498	0	20	678	288						Untertest2.avi	0	880	547	72	111	606	170	316	0	Content		606	177	19582410	3087165502
19599	12:16:02.842	00:00:19.599	1176	680,7327	288,036	0,5900579	0,4904557	665,142	3,38813	0	673,9098	284,4808	0,4242308	0,5019956	661,6315	3,147575	0	20	677	286						Untertest2.avi	0	880	547	72	111	606	170	316	0	Content		605	175	19599033	3087182125
19616	12:16:02.859	00:00:19.615	1177	682,2962	279,0331	0,5901588	0,4902877	664,9698	3,393534	0	672,7348	280,8355	0,4243373	0,5018812	661,6895	3,144468	0	20	678	280						Untertest2.avi	0	880	547	72	111	606	170	316	0	Content		606	169	19615782	3087198874
19632	12:16:02.875	00:00:19.632	1178	682,4313	271,7945	0,5902452	0,490166	664,876	3,380156	0	674,1958	285,6401	0,4244446	0,5017659	661,7506	3,165593	0	20	678	279						Untertest2.avi	0	880	547	72	111	606	170	316	0	Content		606	168	19632405	3087215497
19649	12:16:02.892	00:00:19.649	1179	683,2097	280,4032	0,5903645	0,4900358	665,0374	3,392892	0	673,3495	286,1053	0,4245259	0,501666	661,7833	3,185246	0	20	678	283						Untertest2.avi	0	880	547	72	111	606	170	316	0	Content		606	172	19649028	3087232120
19666	12:16:02.909	00:00:19.665	1180	685,0637	287,1335	0,5904838	0,490042	665,1337	3,407764	0	666,686	288,9668	0,4246239	0,50165	661,6464	3,212814	0	20	676	288						Untertest2.avi	0	880	547	72	111	606	170	316	0	Content		604	177	19665652	3087248744
19682	12:16:02.925	00:00:19.682	1181	678,9713	268,4199	0,5905668	0,4901366	665,0447	3,431647	0	670,4855	282,9123	0,4246921	0,501676	661,6577	3,211155	0	20	675	276						Untertest2.avi	0	880	547	72	111	606	170	316	0	Content		603	165	19682401	3087265493
19699	12:16:02.942	00:00:19.699	1182	678,3358	278,9616	0,5906441	0,4902141	664,8764	3,442761	0	670,3913	285,5466	0,4247743	0,501761	661,7383	3,221049	0	20	674	282						Untertest2.avi	0	880	547	72	111	606	170	316	0	Content		602	171	19699025	3087282117
19716	12:16:02.959	00:00:19.715	1183	613,4417	285,6971	0,5913631	0,4904899	665,3523	3,48061	0	607,6971	283,1504	0,4255701	0,5019107	661,7518	3,209664	0	21	611	284						Untertest2.avi	0	880	547	72	111	428	222	283	0	Content		539	173	19715670	3087298762
19732	12:16:02.975	00:00:19.732	1184	516,0756	312,8209	0,5922526	0,4910164	664,8809	3,472493	0	497,0694	340,5442	0,4267568	0,5024193	661,2324	3,281514	0	21	507	327						Untertest2.avi	0	880	547	72	111	428	222	283	0	Content		435	216	19732285	3087315377
19749	12:16:02.992	00:00:19.749	1185	501,6686	327,7156	0,5924346	0,4912508	665,2303	3,497719	0	506,2474	332,5363	0,4268512	0,502573	661,4565	3,285805	0	21	504	330						Untertest2.avi	0	880	547	72	111	428	222	283	0	Content		432	219	19749022	3087332114
19766	12:16:03.009	00:00:19.765	1186	506,276	331,2217	0,5925552	0,4912968	665,1921	3,492292	0	490,4497	335,3228	0,4269303	0,5025863	661,4855	3,281314	0	21	498	333						Untertest2.avi	0	880	547	72	111	428	222	283	0	Content		426	222	19765645	3087348737
19782	12:16:03.025	00:00:19.782	1187	502,5933	336,9097	0,592663	0,4913287	664,9479	3,512203	0	506,0598	338,8107	0,4270489	0,5025459	661,3968	3,303976	0	21	504	338						Untertest2.avi	0	880	547	72	111	428	222	283	0	Content		432	227	19782282	3087365374
19799	12:16:03.042	00:00:19.798	1188	502,7219	331,8979	0,5927445	0,4912782	664,9365	3,532009	0	505,4535	326,9284	0,4270946	0,5024209	661,4672	3,279537	0	21	504	329						Untertest2.avi	0	880	547	72	111	428	222	283	0	Content		432	218	19798896	3087381988
19816	12:16:03.059	00:00:19.815	1189	503,7745	327,6623	0,5928253	0,4911007	665,1102	3,517051	0	494,5305	336,651	0,4271264	0,5021914	661,4693	3,301873	0	21	499	332						Untertest2.avi	0	880	547	72	111	428	222	283	0	Content		427	221	19815643	3087398735
19832	12:16:03.075	00:00:19.832	1190	501,6959	336,3148	0,59288	0,4909321	665,1579	3,551371	0	498,5287	345,0125	0,4271412	0,5019865	661,4938	3,304999	0	21	500	341						Untertest2.avi	0	880	547	72	111	428	222	283	0	Content		428	230	19832264	3087415356
19849	12:16:03.092	00:00:19.848	1191	510,0852	338,6397	0,592921	0,4907466	665,2365	3,574456	0	502,9872	342,7708	0,4271608	0,5018466	661,5014	3,326554	0	21	507	341						Untertest2.avi	0	880	547	72	111	428	222	283	0	Content		435	230	19848890	3087431982
19866	12:16:03.109	00:00:19.865	1192	501,4671	324,2852	0,592939	0,4906875	665,2766	3,536055	0	498,3578	341,893	0,4271685	0,5017716	661,4819	3,312654	0	21	500	333						Untertest2.avi	0	880	547	72	111	428	222	283	0	Content		428	222	19865637	3087448729
19882	12:16:03.125	00:00:19.882	1193	498,1923	336,1469	0,5929598	0,4907503	665,2975	3,534507	0	495,5258	343,36	0,4271697	0,501812	661,5092	3,30513	0	21	497	340						Untertest2.avi	0	880	547	72	111	428	222	283	0	Content		425	229	19882258	3087465350
19899	12:16:03.142	00:00:19.898	1194	505,2934	340,7192	0,5930043	0,4909166	665,2288	3,534771	0	494,3837	341,3598	0,4272047	0,5019413	661,5118	3,275067	0	21	500	341						Untertest2.avi	0	880	547	72	111	428	222	283	0	Content		428	230	19898880	3087481972
19916	12:16:03.159	00:00:19.915	1195	499,6837	332,0516	0,5930659	0,4912114	665,2007	3,502125	0	494,8058	332,7265	0,4272817	0,502128	661,5674	3,220383	0	21	497	332						Untertest2.avi	0	880	547	72	111	428	222	283	0	Content		425	221	19915505	3087498597
19932	12:16:03.175	00:00:19.932	1196	506,1764	332,567	0,593197	0,4914485	665,0074	3,471526	0	490,9111	335,729	0,4274083	0,5023519	661,6041	3,223984	0	21	499	334						Untertest2.avi	0	880	547	72	111	428	222	283	0	Content		427	223	19932255	3087515347
19949	12:16:03.192	00:00:19.948	1197	509,5547	329,8355	0,5933908	0,4916242	665,2687	3,405797	0	497,5602	341,1448	0,4275965	0,5024686	661,4323	3,211571	0	21	504	335						Untertest2.avi	0	880	547	72	111	428	222	283	0	Content		432	224	19948878	3087531970
19966	12:16:03.209	00:00:19.965	1198	501,4691	335,1024	0,5935809	0,4917969	665,2043	3,404029	0	500,6799	339,2899	0,4277345	0,5025195	661,5071	3,16049	0	21	501	337						Untertest2.avi	0	880	547	72	111	428	222	283	0	Content		429	226	19965501	3087548593
19982	12:16:03.225	00:00:19.982	1199	483,8098	315,3926	0,5939997	0,4915147	665,5086	3,353492	0	491,0416	336,8455	0,4281632	0,5021408	661,6186	3,176227	0	21	487	326						Untertest2.avi	0	880	547	72	111	428	222	283	0	Content		415	215	19982125	3087565217
19999	12:16:03.242	00:00:19.998	1200	362,6217	229,3634	0,5949473	0,4902852	665,5001	3,306333	0	358,8681	236,3492	0,429497	0,5009164	661,5824	3,113586	0	22	361	233						Untertest2.avi	0	880	547	72	111	245	74	133	0	Content		289	122	19998872	3087581964
20015	12:16:03.258	00:00:20.015	1201	319,8692	195,4641	0,5953997	0,4893726	665,5551	3,300354	0	310,3194	200,8767	0,4301563	0,4998865	661,4352	3,113833	0	22	315	198						Untertest2.avi	0	880	547	72	111	245	74	133	0	Content		243	87	20015494	3087598586
20032	12:16:03.275	00:00:20.032	1202	320,3064	188,6213	0,5955301	0,4890282	665,6121	3,277662	0	309,3887	179,769	0,4301821	0,4994364	661,6434	3,050059	0	22	315	184						Untertest2.avi	0	880	547	72	111	245	74	133	0	Content		243	73	20032116	3087615208
20049	12:16:03.292	00:00:20.048	1203	317,3347	185,4926	0,5956843	0,4887663	665,518	3,256881	0	308,5007	185,7178	0,4302333	0,4987186	661,6399	3,065796	0	22	313	186						Untertest2.avi	0	880	547	72	111	245	74	133	0	Content		241	75	20048740	3087631832
20065	12:16:03.308	00:00:20.065	1204	322,431	185,4528	0,5958334	0,4885795	665,5565	3,23711	0	313,2678	183,5889	0,4303125	0,4988249	661,6402	3,048101	0	22	318	185						Untertest2.avi	0	880	547	72	111	245	74	133	0	Content		246	74	20065485	3087648577
20082	12:16:03.325	00:00:20.082	1205	320,1448	186,9969	0,5959798	0,4887347	665,692	3,204261	0	313,4176	178,1983	0,4304408	0,4988708	661,8785	3,00086	0	22	317	183						Untertest2.avi	0	880	547	72	111	245	74	133	0	Content		245	72	20082107	3087665199
20099	12:16:03.342	00:00:20.098	1206	323,9614	182,6272	0,5961613	0,4890349	665,6013	3,199175	0	320,2803	179,001	0,4306092	0,4991966	661,7712	2,990741	0	22	322	181						Untertest2.avi	0	880	547	72	111	245	74	133	0	Content		250	70	20098728	3087681820
20115	12:16:03.358	00:00:20.115	1207	320,7523	188,3141	0,5963678	0,4896178	665,7159	3,175795	0	312,6984	182,5293	0,4307687	0,4995865	661,8851	2,998656	0	22	317	185						Untertest2.avi	0	880	547	72	111	245	74	133	0	Content		245	74	20115352	3087698444
20132	12:16:03.375	00:00:20.132	1208	291,3314	172,0983	0,5968771	0,4900915	666,0775	3,171487	0	282,3767	163,2117	0,4312938	0,4999916	662,2631	2,971194	0	23	287	168						Untertest2.avi	0	880	547	72	111	125	44	383	0	Content		215	57	20132098	3087715190
20149	12:16:03.392	00:00:20.148	1209	192,7667	149,4883	0,5975354	0,4905541	666,1066	3,105722	0	186,2439	155,6582	0,4323045	0,5003257	661,8802	2,96086	0	23	190	153						Untertest2.avi	0	880	547	72	111	125	44	383	0	Content		118	42	20148722	3087731814
20165	12:16:03.408	00:00:20.165	1210	194,9575	149,219	0,597673	0,4909792	666,4232	3,116587	0	195,219	141,8489	0,4323373	0,5007498	662,217	2,973896	0	23	195	146						Untertest2.avi	0	880	547	72	111	125	44	383	0	Content		123	35	20165346	3087748438
20182	12:16:03.425	00:00:20.181	1211	198,3776	153,6461	0,5977885	0,491183	666,4913	3,105314	0	191,8239	152,1614	0,4324006	0,5009302	662,3187	2,981185	0	23	195	153						Untertest2.avi	0	880	547	72	111	125	44	383	0	Content		123	42	20181969	3087765061
20199	12:16:03.442	00:00:20.198	1212	204,1214	162,7089	0,5978531	0,4910219	666,5528	3,105611	0	194,0056	148,3696	0,4324548	0,5007304	662,2836	2,962572	0	23	199	156						Untertest2.avi	0	880	547	72	111	125	44	383	0	Content		127	45	20198719	3087781811
20215	12:16:03.458	00:00:20.215	1213	203,4027	155,9811	0,5979002	0,490613	666,4737	3,084908	0	198,4309	160,8219	0,432469	0,500274	662,3199	2,968942	0	23	201	158						Untertest2.avi	0	880	547	72	111	125	44	383	0	Content		129	47	20215341	3087798433
20232	12:16:03.475	00:00:20.231	1214	197,2239	155,9582	0,597935	0,4899999	666,4196	3,092839	0	191,2423	152,681	0,4324937	0,4996502	662,3037	2,944653	0	23	194	154						Untertest2.avi	0	880	547	72	111	125	44	383	0	Content		122	43	20231966	3087815058
20249	12:16:03.492	00:00:20.248	1215	202,9252	148,4416	0,5979704	0,489339	666,4409	3,095387	0	196,283	151,5899	0,4325227	0,4990222	662,297	2,950665	0	23	200	150						Untertest2.avi	0	880	547	72	111	125	44	383	0	Content		128	39	20248590	3087831682
20265	12:16:03.508	00:00:20.265	1216	200,8686	153,8752	0,5980226	0,4889408	666,5072	3,093837	0	186,0839	155,9462	0,4325879	0,4986152	662,2206	2,955894	0	23	193	155						Untertest2.avi	0	880	547	72	111	125	44	383	0	Content		121	44	20265336	3087848428
20282	12:16:03.525	00:00:20.281	1217	201,0033	158,7174	0,5980803	0,488823	666,5814	3,109272	0	188,857	149,5934	0,4326364	0,4985381	662,2318	2,936314	0	23	195	154						Untertest2.avi	0	880	547	72	111	125	44	383	0	Content		123	43	20281961	3087865053
20299	12:16:03.542	00:00:20.298	1218	194,3029	154,3453	0,5981626	0,4890405	666,6791	3,086557	0	188,5011	158,5256	0,4326987	0,4986653	662,3001	2,942289	0	23	191	156						Untertest2.avi	0	880	547	72	111	125	44	383	0	Content		119	45	20298587	3087881679
20315	12:16:03.558	00:00:20.315	1219	208,6479	157,7635	0,5982544	0,4895191	666,7019	3,104956	0	193,9659	152,9464	0,4327713	0,4991666	662,3994	2,958347	0	23	201	155						Untertest2.avi	0	880	547	72	111	125	44	383	0	Content		129	44	20315209	3087898301
20332	12:16:03.575	00:00:20.331	1220	201,4361	162,6797	0,5983345	0,4901392	666,6702	3,116005	0	192,9303	156,4629	0,4328369	0,4997422	662,4872	2,949542	0	23	197	160						Untertest2.avi	0	880	547	72	111	125	44	383	0	Content		125	49	20331959	3087915051
20349	12:16:03.592	00:00:20.348	1221	199,748	159,9769	0,5983875	0,4907947	666,5867	3,117709	0	194,64	154,9061	0,4328818	0,5003882	662,494	2,9736	0	23	197	157						Untertest2.avi	0	880	547	72	111	125	44	383	0	Content		125	46	20348582	3087931674
20365	12:16:03.608	00:00:20.365	1222	202,5157	158,5614	0,5984399	0,491381	666,4435	3,139004	0	192,7648	159,054	0,4329099	0,5009822	662,4948	2,999629	0	23	198	159						Untertest2.avi	0	880	547	72	111	125	44	383	0	Content		126	48	20365206	3087948298
20382	12:16:03.625	00:00:20.381	1223	207,1971	155,5687	0,5984678	0,4917026	666,3755	3,112813	0	193,1312	155,0709	0,4329284	0,5012416	662,543	2,970327	0	23	200	155						Untertest2.avi	0	880	547	72	111	125	44	383	0	Content		128	44	20381830	3087964922
20399	12:16:03.642	00:00:20.398	1224	202,8362	156,7691	0,5985183	0,4917677	666,3779	3,132909	0	194,0542	164,8921	0,4329635	0,5012688	662,4893	2,969973	0	23	198	161						Untertest2.avi	0	880	547	72	111	125	44	383	0	Content		126	50	20398577	3087981669
20415	12:16:03.658	00:00:20.415	1225	198,3709	160,8502	0,5986036	0,4915719	666,4224	3,150018	0	191,5004	148,5175	0,4330575	0,5007681	662,467	2,985206	0	23	195	155						Untertest2.avi	0	880	547	72	111	125	44	383	0	Content		123	44	20415200	3087998292
20432	12:16:03.675	00:00:20.431	1226	201,0758	157,5162	0,5987373	0,4913283	666,4942	3,149124	0	193,3981	152,6763	0,4331633	0,5007519	662,4673	2,988091	0	23	197	155						Untertest2.avi	0	880	547	72	111	125	44	383	0	Content		125	44	20431824	3088014916
20448	12:16:03.691	00:00:20.448	1227	205,3742	158,8065	0,5989208	0,4909392	666,3091	3,163302	0	194,7739	165,0633	0,4333303	0,5002945	662,5328	3,028944	0	23	200	162						Untertest2.avi	0	880	547	72	111	125	44	383	0	Content		128	51	20448447	3088031539
20465	12:16:03.708	00:00:20.465	1228	203,9138	154,4762	0,5991334	0,4906109	666,4175	3,168738	0	196,2507	155,5633	0,433557	0,4995806	662,5303	3,057229	0	23	200	155						Untertest2.avi	0	880	547	72	111	125	44	383	0	Content		128	44	20465196	3088048288
20482	12:16:03.725	00:00:20.481	1229	202,1162	151,9521	0,5994139	0,4902949	666,3523	3,135237	0	198,4847	162,6805	0,4337676	0,4995328	662,5306	2,994526	0	23	200	157						Untertest2.avi	0	880	547	72	111	125	44	383	0	Content		128	46	20481821	3088064913
20498	12:16:03.741	00:00:20.498	1230	202,5894	169,439	0,5996157	0,4900568	666,6744	3,12344	0	191,4024	162,0599	0,4339551	0,4993857	662,613	3,064562	0	23	197	166						Untertest2.avi	0	880	547	72	111	125	44	383	0	Content		125	55	20498443	3088081535
20515	12:16:03.758	00:00:20.515	1231	-1024	-768	-1	-1	-1	-1	4	-1024	-768	-1	-1	-1	-1	4		0	0						Untertest2.avi	0	880	547	72	111				0	Content		-72	-111	20515190	3088098282
20532	12:16:03.775	00:00:20.531	1232	-1024	-768	-1	-1	-1	-1	4	-1024	-768	-1	-1	-1	-1	4		0	0						Untertest2.avi	0	880	547	72	111				0	Content		-72	-111	20531811	3088114903
20548	12:16:03.791	00:00:20.548	1233	-1024	-768	-1	-1	-1	-1	4	-1024	-768	-1	-1	-1	-1	4		0	0						Untertest2.avi	0	880	547	72	111				0	Content		-72	-111	20548433	3088131525
20565	12:16:03.808	00:00:20.565	1234	-1024	-768	-1	-1	-1	-1	4	-1024	-768	-1	-1	-1	-1	4		0	0						Untertest2.avi	0	880	547	72	111				0	Content		-72	-111	20565057	3088148149
20582	12:16:03.825	00:00:20.581	1235	-1024	-768	-1	-1	-1	-1	4	-1024	-768	-1	-1	-1	-1	4		0	0						Untertest2.avi	0	880	547	72	111				0	Content		-72	-111	20581803	3088164895
20598	12:16:03.841	00:00:20.598	1236	-1024	-768	-1	-1	-1	-1	4	-1024	-768	-1	-1	-1	-1	4		0	0						Untertest2.avi	0	880	547	72	111				0	Content		-72	-111	20598427	3088181519
20615	12:16:03.858	00:00:20.615	1237	-1024	-768	-1	-1	-1	-1	4	-1024	-768	-1	-1	-1	-1	4		0	0						Untertest2.avi	0	880	547	72	111				0	Content		-72	-111	20615056	3088198148
20632	12:16:03.875	00:00:20.631	1238	-1024	-768	-1	-1	-1	-1	4	-1024	-768	-1	-1	-1	-1	4		0	0						Untertest2.avi	0	880	547	72	111				0	Content		-72	-111	20631741	3088214833
20648	12:16:03.891	00:00:20.648	1239	-1024	-768	-1	-1	-1	-1	4	-1024	-768	-1	-1	-1	-1	4		0	0						Untertest2.avi	0	880	547	72	111				0	Content		-72	-111	20648408	3088231500
20665	12:16:03.908	00:00:20.665	1240	-1024	-768	-1	-1	-1	-1	4	-1024	-768	-1	-1	-1	-1	4		0	0						Untertest2.avi	0	880	547	72	111				0	Content		-72	-111	20665041	3088248133
20682	12:16:03.925	00:00:20.681	1241	-1024	-768	-1	-1	-1	-1	4	-1024	-768	-1	-1	-1	-1	4		0	0						Untertest2.avi	0	880	547	72	111				0	Content		-72	-111	20681708	3088264800
20698	12:16:03.941	00:00:20.698	1242	512,0699	354,1967	0,5983551	0,4923714	666,2259	3,318273	0	489,7515	332,5325	0,4325021	0,5017323	662,5829	3,037591	0	24	501	343						Untertest2.avi	0	880	547	72	111	430	234	183	0	Content		429	232	20698297	3088281389
20715	12:16:03.958	00:00:20.715	1243	503,9335	355,4495	0,5984847	0,4923331	666,105	3,315125	0	503,4362	340,6163	0,4327007	0,5015426	662,516	3,05505	0	24	504	348						Untertest2.avi	0	880	547	72	111	430	234	183	0	Content		432	237	20715043	3088298135
20732	12:16:03.975	00:00:20.731	1244	508,1353	337,7626	0,5986161	0,4923509	666,2512	3,288919	0	497,1374	336,5373	0,432841	0,5013877	662,7719	3,041693	0	24	503	337						Untertest2.avi	0	880	547	72	111	430	234	183	0	Content		431	226	20731666	3088314758
20748	12:16:03.991	00:00:20.748	1245	511,4437	347,9216	0,5987849	0,4925595	666,3929	3,334859	0	490,4495	350,1011	0,4329646	0,5014152	662,679	3,06925	0	24	501	349						Untertest2.avi	0	880	547	72	111	430	234	183	0	Content		429	238	20748304	3088331396
20765	12:16:04.008	00:00:20.764	1246	512,7794	337,9665	0,5988765	0,4928592	666,3203	3,335136	0	497,9491	334,254	0,4330698	0,5016764	662,6708	3,056155	0	24	505	336						Untertest2.avi	0	880	547	72	111	430	234	183	0	Content		433	225	20764914	3088348006
20782	12:16:04.025	00:00:20.781	1247	510,5834	351,506	0,5988803	0,4932096	666,5199	3,377522	0	498,068	351,3176	0,4331156	0,5019319	662,8597	3,074702	0	24	504	351						Untertest2.avi	0	880	547	72	111	430	234	183	0	Content		432	240	20781663	3088364755
20798	12:16:04.041	00:00:20.798	1248	509,0368	342,4485	0,5988482	0,4936573	666,5789	3,333779	0	496,6172	343,9588	0,4330989	0,5023119	662,9022	3,076179	0	24	503	343						Untertest2.avi	0	880	547	72	111	430	234	183	0	Content		431	232	20798303	3088381395
20815	12:16:04.058	00:00:20.814	1249	506,8331	345,1651	0,598774	0,4938765	666,7412	3,369092	0	497,7742	349,5188	0,4330338	0,502578	662,9573	3,090438	0	24	502	347						Untertest2.avi	0	880	547	72	111	430	234	183	0	Content		430	236	20814912	3088398004
20832	12:16:04.075	00:00:20.831	1250	506,5287	341,3101	0,598623	0,4939514	666,7199	3,372993	0	485,8471	356,5682	0,4329008	0,5026649	663,0876	3,128701	0	24	496	349						Untertest2.avi	0	880	547	72	111	430	234	183	0	Content		424	238	20831534	3088414626
20848	12:16:04.091	00:00:20.848	1251	512,7964	343,7477	0,5984473	0,4938992	666,5588	3,375506	0	498,9806	359,6628	0,4327886	0,502658	663,0965	3,160642	0	24	506	352						Untertest2.avi	0	880	547	72	111	430	234	183	0	Content		434	241	20848282	3088431374
20865	12:16:04.108	00:00:20.864	1252	502,0446	334,9138	0,5983554	0,4936208	666,993	3,400226	0	496,096	346,2795	0,4326972	0,5024696	663,4619	3,150416	0	24	499	341						Untertest2.avi	0	880	547	72	111	430	234	183	0	Content		427	230	20864906	3088447998
20882	12:16:04.125	00:00:20.881	1253	392,5302	265,0428	0,598808	0,4925385	667,0427	3,400378	0	384,5614	275,0391	0,4334678	0,5013327	663,3005	3,143243	0	25	389	270						Untertest2.avi	0	880	547	72	111	314	128	216	0	Content		317	159	20881529	3088464621
20898	12:16:04.141	00:00:20.898	1254	393,6635	228,6003	0,5987393	0,4918129	667,2462	3,401612	0	394,229	242,332	0,4336207	0,5006522	663,3195	3,168027	0	25	394	235						Untertest2.avi	0	880	547	72	111	314	128	216	0	Content		322	124	20898150	3088481242
20915	12:16:04.158	00:00:20.914	1255	389,201	233,6281	0,5985823	0,4916945	667,1392	3,426134	0	383,2491	243,824	0,4333524	0,5006166	663,378	3,177425	0	25	386	239						Untertest2.avi	0	880	547	72	111	314	128	216	0	Content		314	128	20914901	3088497993
20932	12:16:04.175	00:00:20.931	1256	389,1519	226,202	0,59843	0,4915192	667,0896	3,406448	0	383,8234	241,1166	0,43318	0,5004339	663,5336	3,173098	0	25	386	234						Untertest2.avi	0	880	547	72	111	314	128	216	0	Content		314	123	20931524	3088514616
20948	12:16:04.191	00:00:20.948	1257	390,7256	235,9548	0,5982923	0,4914061	667,318	3,436958	0	374,5035	241,9557	0,4329497	0,5003678	663,4658	3,188164	0	25	383	239						Untertest2.avi	0	880	547	72	111	314	128	216	0	Content		311	128	20948149	3088531241
20965	12:16:04.208	00:00:20.964	1258	394,7227	238,6809	0,5981532	0,491336	667,2067	3,448373	0	389,9615	241,8321	0,4328078	0,5003776	663,446	3,187215	0	25	392	240						Untertest2.avi	0	880	547	72	111	314	128	216	0	Content		320	129	20964773	3088547865
20982	12:16:04.225	00:00:20.981	1259	385,9969	237,2888	0,5979677	0,4913426	667,0935	3,466559	0	387,7018	245,3545	0,4326155	0,5004203	663,5291	3,219418	0	25	387	241						Untertest2.avi	0	880	547	72	111	314	128	216	0	Content		315	130	20981521	3088564613
20998	12:16:04.241	00:00:20.998	1260	386,8456	233,3487	0,5978204	0,491395	667,2814	3,468199	0	379,6865	239,4854	0,432419	0,5006128	663,5067	3,195705	0	25	383	236						Untertest2.avi	0	880	547	72	111	314	128	216	0	Content		311	125	20998141	3088581233
21015	12:16:04.258	00:00:21.014	1261	392,8905	243,6812	0,597672	0,4914769	667,3156	3,47038	0	387,8933	248,7418	0,4322881	0,5007819	663,4049	3,236048	0	25	390	246						Untertest2.avi	0	880	547	72	111	314	128	216	0	Content		318	135	21014764	3088597856
21031	12:16:04.274	00:00:21.031	1262	389,0113	237,286	0,597483	0,4916266	667,1137	3,448993	0	386,1883	245,0961	0,4321155	0,5009632	663,5153	3,22203	0	25	388	241						Untertest2.avi	0	880	547	72	111	314	128	216	0	Content		316	130	21031387	3088614479
21048	12:16:04.291	00:00:21.048	1263	389,6168	237,4683	0,5973665	0,4917305	667,2095	3,440919	0	381,2667	233,2262	0,4319629	0,5010999	663,5156	3,162438	0	25	385	235						Untertest2.avi	0	880	547	72	111	314	128	216	0	Content		313	124	21048134	3088631226
21065	12:16:04.308	00:00:21.064	1264	395,2276	236,4119	0,5972984	0,4918332	667,3384	3,440655	0	376,2132	243,7944	0,4318896	0,5012218	663,4362	3,179605	0	25	386	240						Untertest2.avi	0	880	547	72	111	314	128	216	0	Content		314	129	21064757	3088647849
21081	12:16:04.324	00:00:21.081	1265	393,1029	244,6136	0,597281	0,4918883	667,3526	3,453164	0	383,373	253,3397	0,4318741	0,5012923	663,3911	3,179013	0	25	388	249						Untertest2.avi	0	880	547	72	111	314	128	216	0	Content		316	138	21081379	3088664471
21098	12:16:04.341	00:00:21.098	1266	312,004	226,8479	0,5978139	0,4918803	667,3705	3,427608	0	314,6598	238,418	0,4324985	0,5012003	663,7067	3,184628	0	26	313	233						Untertest2.avi	0	880	547	72	111	228	121	283	0	Content		241	122	21098001	3088681093
21115	12:16:04.358	00:00:21.114	1267	309,2749	227,0068	0,5981125	0,4918115	667,1545	3,378346	0	307,1471	244,3216	0,4328784	0,5011128	663,3323	3,17825	0	26	308	236						Untertest2.avi	0	880	547	72	111	228	121	283	0	Content		236	125	21114750	3088697842
21131	12:16:04.374	00:00:21.131	1268	308,5694	232,1409	0,5981985	0,4918297	667,3676	3,424672	0	290,5672	228,885	0,4328905	0,5010664	663,4364	3,124021	0	26	300	231						Untertest2.avi	0	880	547	72	111	228	121	283	0	Content		228	120	21131372	3088714464
21148	12:16:04.391	00:00:21.147	1269	301,187	236,3268	0,5982973	0,491752	667,2743	3,389661	0	294,3932	220,6573	0,4330091	0,5009506	663,5022	3,09323	0	26	298	228						Untertest2.avi	0	880	547	72	111	228	121	283	0	Content		226	117	21147995	3088731087
21165	12:16:04.408	00:00:21.164	1270	304,9816	226,5923	0,5983825	0,4916394	667,1263	3,356004	0	295,8117	230,0083	0,4330945	0,5007606	663,4493	3,081641	0	26	300	228						Untertest2.avi	0	880	547	72	111	228	121	283	0	Content		228	117	21164618	3088747710
21181	12:16:04.424	00:00:21.181	1271	306,4108	237,9837	0,5984667	0,4914234	667,0381	3,354139	0	292,5909	232,3148	0,4331988	0,5005271	663,4808	3,086704	0	26	300	235						Untertest2.avi	0	880	547	72	111	228	121	283	0	Content		228	124	21181363	3088764455
21198	12:16:04.441	00:00:21.197	1272	301,8954	232,1048	0,5985588	0,4913144	667,1033	3,34043	0	299,979	236,492	0,4332669	0,5003569	663,3715	3,069194	0	26	301	234						Untertest2.avi	0	880	547	72	111	228	121	283	0	Content		229	123	21197985	3088781077
21215	12:16:04.458	00:00:21.214	1273	300,5649	225,8425	0,5986415	0,491248	667,153	3,307449	0	296,5123	227,6395	0,4333327	0,500276	663,3305	3,074943	0	26	299	227						Untertest2.avi	0	880	547	72	111	228	121	283	0	Content		227	116	21214608	3088797700
21231	12:16:04.474	00:00:21.231	1274	308,0086	227,5033	0,5987444	0,4913167	667,2693	3,303288	0	287,2792	223,7078	0,4333968	0,5003215	663,281	3,044897	0	26	298	226						Untertest2.avi	0	880	547	72	111	228	121	283	0	Content		226	115	21231356	3088814448
21248	12:16:04.491	00:00:21.247	1275	299,8226	229,506	0,5988402	0,4913913	667,0859	3,2602	0	286,4743	231,6828	0,4334854	0,5004733	663,3636	3,043266	0	26	293	231						Untertest2.avi	0	880	547	72	111	228	121	283	0	Content		221	120	21247979	3088831071
21265	12:16:04.508	00:00:21.264	1276	308,532	229,9515	0,5989512	0,4915182	666,9787	3,271216	0	287,965	237,6591	0,4335718	0,5007354	663,2925	3,048187	0	26	298	234						Untertest2.avi	0	880	547	72	111	228	121	283	0	Content		226	123	21264604	3088847696
21281	12:16:04.524	00:00:21.281	1277	304,4942	239,0961	0,5990468	0,4916941	666,9637	3,30371	0	294,724	222,7936	0,4336489	0,500943	663,2802	3,038066	0	26	300	231						Untertest2.avi	0	880	547	72	111	228	121	283	0	Content		228	120	21281227	3088864319
21298	12:16:04.541	00:00:21.297	1278	306,1859	243,9379	0,5991467	0,4918158	667,0545	3,280495	0	287,0607	229,014	0,4337448	0,5010267	663,2548	3,010722	0	26	297	236						Untertest2.avi	0	880	547	72	111	228	121	283	0	Content		225	125	21297973	3088881065
21315	12:16:04.558	00:00:21.314	1279	304,7492	236,8748	0,5992724	0,4919828	667,0941	3,25836	0	294,2139	231,2127	0,4338337	0,5011179	663,2276	3,020704	0	26	299	234						Untertest2.avi	0	880	547	72	111	228	121	283	0	Content		227	123	21314598	3088897690
21331	12:16:04.574	00:00:21.331	1280	307,5023	234,4253	0,5994015	0,4920993	666,9015	3,258583	0	289,4873	233,0163	0,4339695	0,501168	663,1918	3,003705	0	26	298	234						Untertest2.avi	0	880	547	72	111	228	121	283	0	Content		226	123	21331219	3088914311
21348	12:16:04.591	00:00:21.347	1281	308,4781	232,6795	0,599592	0,4921568	666,9263	3,215763	0	298,5458	227,2541	0,4341778	0,5011573	663,2563	2,975827	0	26	304	230						Untertest2.avi	0	880	547	72	111	228	121	283	0	Content		232	119	21347844	3088930936
21365	12:16:04.608	00:00:21.364	1282	305,5919	241,177	0,5997796	0,4921625	667,0363	3,251374	0	293,6064	243,2849	0,434368	0,5011079	663,1667	3,026684	0	26	300	242						Untertest2.avi	0	880	547	72	111	228	121	283	0	Content		228	131	21364601	3088947693
21381	12:16:04.624	00:00:21.381	1283	307,3863	225,1877	0,5999693	0,492099	666,8752	3,203904	0	294,0517	232,1389	0,4345986	0,5009716	663,1463	2,991349	0	27	301	229						Untertest2.avi	0	880	547	72	111	265	116	533	0	Content		229	118	21381212	3088964304
21398	12:16:04.641	00:00:21.397	1284	342,7645	219,1823	0,5998616	0,4918685	666,9453	3,203468	0	325,1444	215,7669	0,4344909	0,5007445	663,2977	2,946223	0	27	334	217						Untertest2.avi	0	880	547	72	111	265	116	533	0	Content		262	106	21397833	3088980925
21414	12:16:04.657	00:00:21.414	1285	342,4722	227,386	0,599952	0,4918099	666,8118	3,184045	0	329,5494	226,3836	0,4346345	0,5005612	663,2435	2,958747	0	27	336	227						Untertest2.avi	0	880	547	72	111	265	116	533	0	Content		264	116	21414457	3088997549
21431	12:16:04.674	00:00:21.431	1286	342,7155	223,8717	0,6000823	0,4918197	666,8893	3,189072	0	331,8276	220,1642	0,4347469	0,5005372	663,1845	2,961461	0	27	337	222						Untertest2.avi	0	880	547	72	111	265	116	533	0	Content		265	111	21431203	3089014295
21448	12:16:04.691	00:00:21.447	1287	348,9432	232,335	0,6001189	0,4918341	666,9389	3,18904	0	331,5828	236,917	0,4347773	0,5005175	663,2621	2,957042	0	27	340	235						Untertest2.avi	0	880	547	72	111	265	116	533	0	Content		268	124	21447826	3089030918
21464	12:16:04.707	00:00:21.464	1288	345,4221	227,3113	0,6001458	0,4918673	666,984	3,155908	0	335,4812	224,9027	0,4347957	0,500535	663,231	2,967985	0	27	340	226						Untertest2.avi	0	880	547	72	111	265	116	533	0	Content		268	115	21464448	3089047540
21481	12:16:04.724	00:00:21.481	1289	345,2683	220,2189	0,6001641	0,491952	666,9504	3,160196	0	328,9485	225,7382	0,4348153	0,5006725	663,2046	2,974261	0	27	337	223						Untertest2.avi	0	880	547	72	111	265	116	533	0	Content		265	112	21481073	3089064165
21498	12:16:04.741	00:00:21.497	1290	348,303	220,3329	0,6002131	0,4920196	667,0031	3,150144	0	335,8411	237,596	0,4348413	0,5007604	663,1924	2,972035	0	27	342	229						Untertest2.avi	0	880	547	72	111	265	116	533	0	Content		270	118	21497825	3089080917
21514	12:16:04.757	00:00:21.514	1291	344,7756	222,9903	0,6002591	0,49213	667,0703	3,140966	0	325,1369	209,7554	0,4348798	0,5008919	663,2198	2,904456	0	27	335	216						Untertest2.avi	0	880	547	72	111	265	116	533	0	Content		263	105	21514448	3089097540
21531	12:16:04.774	00:00:21.531	1292	351,6999	229,4848	0,6003255	0,4922237	666,9888	3,178284	0	336,1713	233,9344	0,4349394	0,5009912	663,2331	2,959417	0	27	344	232						Untertest2.avi	0	880	547	72	111	265	116	533	0	Content		272	121	21531071	3089114163
21548	12:16:04.791	00:00:21.547	1293	343,5148	227,5746	0,600389	0,4923343	666,8921	3,135588	0	327,7499	226,0345	0,4350023	0,5010598	663,1688	2,940303	0	27	336	227						Untertest2.avi	0	880	547	72	111	265	116	533	0	Content		264	116	21547693	3089130785
21564	12:16:04.807	00:00:21.564	1294	345,9894	229,7919	0,600466	0,4924524	666,7936	3,139864	0	330,7987	218,4151	0,4350991	0,5010737	663,1227	2,888744	0	27	338	224						Untertest2.avi	0	880	547	72	111	265	116	533	0	Content		266	113	21564444	3089147536
21581	12:16:04.824	00:00:21.581	1295	351,9039	233,8443	0,6005157	0,4924468	666,7502	3,135415	0	322,8535	219,3965	0,4351537	0,5010399	663,0942	2,908138	0	27	337	227						Untertest2.avi	0	880	547	72	111	265	116	533	0	Content		265	116	21581064	3089164156
21598	12:16:04.841	00:00:21.597	1296	350,714	247,7868	0,6005621	0,4923203	666,8368	3,156339	0	332,4926	237,2697	0,4352087	0,5009773	663,0632	2,939754	0	27	342	243						Untertest2.avi	0	880	547	72	111	265	116	533	0	Content		270	132	21597690	3089180782
21614	12:16:04.857	00:00:21.614	1297	349,7298	233,1693	0,6005824	0,4922319	666,8392	3,15593	0	330,9244	209,6132	0,4352315	0,5008479	663,033	2,895136	0	27	340	221						Untertest2.avi	0	880	547	72	111	265	116	533	0	Content		268	110	21614314	3089197406
21631	12:16:04.874	00:00:21.631	1298	344,55	225,2969	0,6005833	0,4921188	666,8624	3,099628	0	329,9229	233,4739	0,4352338	0,5006715	663,0313	2,907572	0	27	337	229						Untertest2.avi	0	880	547	72	111	265	116	533	0	Content		265	118	21631062	3089214154
21648	12:16:04.891	00:00:21.647	1299	346,4046	230,9356	0,6005517	0,4920283	666,7915	3,122737	0	332,2939	228,4579	0,4352081	0,5005414	662,9584	2,889849	0	27	339	230						Untertest2.avi	0	880	547	72	111	265	116	533	0	Content		267	119	21647687	3089230779
21664	12:16:04.907	00:00:21.664	1300	340,438	219,8354	0,6004789	0,491987	666,7161	3,108413	0	324,2766	220,8567	0,4351377	0,5005227	663,0417	2,876743	0	27	332	220						Untertest2.avi	0	880	547	72	111	265	116	533	0	Content		260	109	21664312	3089247404
21681	12:16:04.924	00:00:21.680	1301	348,647	221,5118	0,6004072	0,4919972	666,7573	3,087098	0	335,3905	216,1723	0,4350379	0,5006416	663,0104	2,858597	0	27	342	219						Untertest2.avi	0	880	547	72	111	265	116	533	0	Content		270	108	21680935	3089264027
21698	12:16:04.941	00:00:21.697	1302	350,2082	229,5686	0,6003115	0,4920473	666,8975	3,105986	0	323,8344	212,5417	0,4349321	0,5007565	663,0374	2,861055	0	27	337	221						Untertest2.avi	0	880	547	72	111	265	116	533	0	Content		265	110	21697685	3089280777
21714	12:16:04.957	00:00:21.714	1303	345,631	230,6296	0,6001986	0,4921632	666,9464	3,104581	0	338,4806	219,3049	0,4348429	0,5009303	663,0138	2,855602	0	27	342	225						Untertest2.avi	0	880	547	72	111	265	116	533	0	Content		270	114	21714310	3089297402
21731	12:16:04.974	00:00:21.730	1304	351,4138	223,8761	0,6000714	0,4922385	666,7777	3,094921	0	333,5902	226,125	0,4347412	0,5010549	663,0026	2,869167	0	27	343	225						Untertest2.avi	0	880	547	72	111	265	116	533	0	Content		271	114	21730929	3089314021
21748	12:16:04.991	00:00:21.747	1305	347,8038	236,9978	0,5999369	0,4923514	666,7754	3,111075	0	324,429	227,8034	0,4346065	0,5011686	663,0244	2,891533	0	27	336	232						Untertest2.avi	0	880	547	72	111	265	116	533	0	Content		264	121	21747566	3089330658
21764	12:16:05.007	00:00:21.764	1306	352,3151	234,5266	0,5998498	0,4924765	666,905	3,105163	0	323,7866	234,632	0,4344798	0,5013181	663,0077	2,896824	0	27	338	235						Untertest2.avi	0	880	547	72	111	265	116	533	0	Content		266	124	21764319	3089347411
21781	12:16:05.024	00:00:21.780	1307	344,4343	236,0707	0,5997597	0,4925064	666,9812	3,113173	0	328,3468	223,923	0,4343877	0,5013926	663,0853	2,879382	0	27	336	230						Untertest2.avi	0	880	547	72	111	265	116	533	0	Content		264	119	21780937	3089364029
21798	12:16:05.041	00:00:21.797	1308	348,8797	239,9394	0,5996566	0,4924975	666,9436	3,107557	0	323,5111	205,335	0,4343541	0,5010735	663,076	2,854125	0	27	336	223						Untertest2.avi	0	880	547	72	111	265	116	533	0	Content		264	112	21797562	3089380654
21814	12:16:05.057	00:00:21.814	1309	348,1776	227,4303	0,5995528	0,4924529	666,8708	3,091676	0	323,5537	226,4121	0,4342349	0,5013965	663,0764	2,836849	0	27	336	227						Untertest2.avi	0	880	547	72	111	265	116	533	0	Content		264	116	21814175	3089397267
21831	12:16:05.074	00:00:21.830	1310	344,3492	225,4655	0,5994401	0,4923013	666,844	3,099441	0	325,1412	221,0024	0,4341049	0,501277	663,1669	2,841791	0	27	335	223						Untertest2.avi	0	880	547	72	111	265	116	533	0	Content		263	112	21830938	3089414030
21848	12:16:05.091	00:00:21.847	1311	342,6278	242,3995	0,5993501	0,4921593	666,9796	3,152676	0	319,5625	217,829	0,4339909	0,5011448	663,0465	2,838489	0	27	331	230						Untertest2.avi	0	880	547	72	111	265	116	533	0	Content		259	119	21847558	3089430650
21864	12:16:05.107	00:00:21.864	1312	349,6062	221,285	0,5992495	0,4920234	667,0815	3,099114	0	336,4256	227,9676	0,4338947	0,5010121	663,1025	2,85767	0	27	343	225						Untertest2.avi	0	880	547	72	111	265	116	533	0	Content		271	114	21864170	3089447262
21881	12:16:05.124	00:00:21.880	1313	346,5186	235,0459	0,5991455	0,4918077	666,9633	3,11992	0	333,8251	230,5181	0,4337921	0,5009236	663,0861	2,895253	0	27	340	233						Untertest2.avi	0	880	547	72	111	265	116	533	0	Content		268	122	21880918	3089464010
21898	12:16:05.141	00:00:21.897	1314	349,9586	232,8112	0,599016	0,4916469	666,8314	3,098418	0	342,9063	229,3782	0,4336337	0,5008852	663,0989	2,891096	0	27	346	231						Untertest2.avi	0	880	547	72	111	265	116	533	0	Content		274	120	21897547	3089480639
21914	12:16:05.157	00:00:21.914	1315	382,9644	226,5026	0,5984982	0,4915077	666,4919	3,093188	0	379,8124	235,8085	0,4330431	0,5009112	662,8139	2,885665	0	28	381	231						Untertest2.avi	0	880	547	72	111	461	137	600	0	Content		309	120	21914160	3089497252
21931	12:16:05.174	00:00:21.930	1316	529,3348	249,46	0,5970678	0,4915136	666,9166	3,150975	0	526,8721	229,6173	0,4317848	0,5010031	663,4168	2,885622	0	28	528	240						Untertest2.avi	0	880	547	72	111	461	137	600	0	Content		456	129	21930783	3089513875
21948	12:16:05.191	00:00:21.947	1317	531,3997	235,6436	0,5968335	0,4917328	666,833	3,115784	0	518,1702	241,2036	0,4315046	0,5012572	663,3097	2,863259	0	28	525	238						Untertest2.avi	0	880	547	72	111	461	137	600	0	Content		453	127	21947536	3089530628
21964	12:16:05.207	00:00:21.964	1318	532,8577	243,914	0,5967578	0,4919809	666,8493	3,1725	0	515,0475	247,0247	0,4314101	0,5015183	663,2405	2,870995	0	28	524	245						Untertest2.avi	0	880	547	72	111	461	137	600	0	Content		452	134	21964152	3089547244
21981	12:16:05.224	00:00:21.980	1319	541,6404	255,8689	0,5966682	0,4921604	666,8868	3,159257	0	524,8443	232,2861	0,4313422	0,5017819	663,259	2,859127	0	28	533	244						Untertest2.avi	0	880	547	72	111	461	137	600	0	Content		461	133	21980775	3089563867
21997	12:16:05.240	00:00:21.997	1320	537,2672	257,6341	0,5966325	0,4923154	666,8942	3,181665	0	527,9218	240,0923	0,431298	0,5019495	663,3157	2,880586	0	28	533	249						Untertest2.avi	0	880	547	72	111	461	137	600	0	Content		461	138	21997400	3089580492
22014	12:16:05.257	00:00:22.014	1321	535,512	253,0475	0,596589	0,4924176	666,8611	3,17692	0	521,8514	241,6151	0,4312615	0,5020672	663,3431	2,865274	0	28	529	247						Untertest2.avi	0	880	547	72	111	461	137	600	0	Content		457	136	22014147	3089597239
22031	12:16:05.274	00:00:22.030	1322	538,9043	259,9432	0,5965609	0,4925015	666,9261	3,165866	0	529,7995	245,6594	0,4312278	0,5021299	663,3756	2,862655	0	28	534	253						Untertest2.avi	0	880	547	72	111	461	137	600	0	Content		462	142	22030771	3089613863
22047	12:16:05.290	00:00:22.047	1323	537,7425	241,6495	0,5965032	0,492517	666,8462	3,124718	0	519,3106	238,5599	0,4311617	0,5021223	663,5255	2,878619	0	28	529	240						Untertest2.avi	0	880	547	72	111	461	137	600	0	Content		457	129	22047393	3089630485
22064	12:16:05.307	00:00:22.064	1324	534,286	240,4421	0,5964366	0,4924687	666,8689	3,142922	0	517,841	263,9392	0,4310822	0,5020309	663,5267	2,922489	0	28	526	252						Untertest2.avi	0	880	547	72	111	461	137	600	0	Content		454	141	22064016	3089647108
22081	12:16:05.324	00:00:22.080	1325	537,0483	257,066	0,5963529	0,4922751	667,1084	3,166753	0	516,4907	235,19	0,4309982	0,5019036	663,5048	2,870758	0	28	527	246						Untertest2.avi	0	880	547	72	111	461	137	600	0	Content		455	135	22080763	3089663855
22097	12:16:05.340	00:00:22.097	1326	540,3249	258,1802	0,5962604	0,4920838	667,1891	3,173984	0	529,4205	249,6886	0,4308993	0,5017795	663,4565	2,921721	0	28	535	254						Untertest2.avi	0	880	547	72	111	461	137	600	0	Content		463	143	22097382	3089680474
22114	12:16:05.357	00:00:22.114	1327	538,8044	252,0032	0,596144	0,4918265	667,0851	3,173449	0	523,4473	242,9117	0,4308066	0,5016162	663,4696	2,923521	0	28	531	247						Untertest2.avi	0	880	547	72	111	461	137	600	0	Content		459	136	22114008	3089697100
22131	12:16:05.374	00:00:22.130	1328	544,2291	246,4651	0,5960165	0,491701	666,9656	3,189783	0	524,8646	238,8893	0,4306712	0,5015442	663,668	2,92831	0	28	535	243						Untertest2.avi	0	880	547	72	111	461	137	600	0	Content		463	132	22130633	3089713725
22147	12:16:05.390	00:00:22.147	1329	530,4803	260,0847	0,5958866	0,4915574	667,0959	3,190707	0	531,9024	243,879	0,4305119	0,5015589	663,6829	2,896913	0	28	531	252						Untertest2.avi	0	880	547	72	111	461	137	600	0	Content		459	141	22147383	3089730475
22164	12:16:05.407	00:00:22.164	1330	541,0583	244,8673	0,5957803	0,4915784	667,2798	3,176172	0	520,7281	242,1565	0,4303851	0,5016595	663,5681	2,888251	0	28	531	244						Untertest2.avi	0	880	547	72	111	461	137	600	0	Content		459	133	22164004	3089747096
22181	12:16:05.424	00:00:22.180	1331	539,1863	250,9486	0,5956494	0,4917025	667,1026	3,216957	0	534,6469	234,8519	0,430297	0,5014881	663,5552	2,940961	0	28	537	243						Untertest2.avi	0	880	547	72	111	461	137	600	0	Content		465	132	22180629	3089763721
22197	12:16:05.440	00:00:22.197	1332	530,5077	250,1538	0,5955102	0,4917959	666,9381	3,200061	0	533,9227	244,0644	0,4301336	0,5019797	663,5554	2,914165	0	28	532	247						Untertest2.avi	0	880	547	72	111	461	137	600	0	Content		460	136	22197254	3089780346
22214	12:16:05.457	00:00:22.214	1333	538,9543	250,1305	0,5953926	0,4918973	667,0062	3,191418	0	524,9483	239,571	0,4299723	0,502177	663,5587	2,894851	0	28	532	245						Untertest2.avi	0	880	547	72	111	461	137	600	0	Content		460	134	22214000	3089797092
22231	12:16:05.474	00:00:22.230	1334	540,6821	254,3192	0,595292	0,492008	667,1484	3,213537	0	521,6827	255,225	0,4298564	0,5023862	663,4579	2,961494	0	28	531	255						Untertest2.avi	0	880	547	72	111	461	137	600	0	Content		459	144	22230625	3089813717
22247	12:16:05.490	00:00:22.247	1335	543,4564	262,091	0,595194	0,4920727	667,0845	3,237592	0	532,6804	240,1189	0,4297605	0,5025437	663,4169	2,938229	0	28	538	251						Untertest2.avi	0	880	547	72	111	461	137	600	0	Content		466	140	22247250	3089830342
22264	12:16:05.507	00:00:22.263	1336	544,6586	258,9442	0,5950838	0,4920658	666,9381	3,237007	0	526,9781	262,9348	0,4296155	0,5026158	663,4659	2,97694	0	28	536	261						Untertest2.avi	0	880	547	72	111	461	137	600	0	Content		464	150	22263873	3089846965
22281	12:16:05.524	00:00:22.280	1337	540,4469	240,447	0,5949889	0,4920251	666,785	3,212242	0	523,8322	243,4272	0,429511	0,5026267	663,4761	2,960129	0	28	532	242						Untertest2.avi	0	880	547	72	111	461	137	600	0	Content		460	131	22280622	3089863714
22297	12:16:05.540	00:00:22.297	1338	540,7871	249,4086	0,5949157	0,4918581	666,7189	3,227167	0	525,9962	253,0304	0,4294235	0,5025749	663,3422	2,98152	0	28	533	251						Untertest2.avi	0	880	547	72	111	461	137	600	0	Content		461	140	22297247	3089880339
22314	12:16:05.557	00:00:22.313	1339	538,3785	257,6469	0,5948612	0,4916984	666,7985	3,253206	0	523,3922	253,1395	0,429356	0,5024104	663,3596	2,991309	0	28	531	255						Untertest2.avi	0	880	547	72	111	461	137	600	0	Content		459	144	22313868	3089896960
22330	12:16:05.573	00:00:22.330	1340	541,0861	256,6162	0,5948294	0,4914468	666,8412	3,248005	0	524,0745	255,5738	0,4293172	0,5022241	663,3105	3,003911	0	28	533	256						Untertest2.avi	0	880	547	72	111	461	137	600	0	Content		461	145	22330495	3089913587
22347	12:16:05.590	00:00:22.347	1341	547,5449	243,5586	0,5948041	0,4913128	666,85	3,245447	0	526,9835	238,0739	0,4292865	0,5020632	663,378	2,95853	0	28	537	241						Untertest2.avi	0	880	547	72	111	461	137	600	0	Content		465	130	22347242	3089930334
22364	12:16:05.607	00:00:22.363	1342	540,0133	248,9047	0,594793	0,4912354	666,8578	3,246758	0	528,069	237,2091	0,4292754	0,5019732	663,319	2,983321	0	28	534	243						Untertest2.avi	0	880	547	72	111	461	137	600	0	Content		462	132	22363864	3089946956
22380	12:16:05.623	00:00:22.380	1343	530,4677	256,4388	0,5948128	0,4912509	666,8181	3,283	0	529,7421	253,4756	0,4292774	0,5019645	663,2922	2,995197	0	28	530	255						Untertest2.avi	0	880	547	72	111	461	137	600	0	Content		458	144	22380489	3089963581
22397	12:16:05.640	00:00:22.397	1344	540,0334	259,2303	0,5948349	0,4913207	666,7835	3,297993	0	531,6419	245,1193	0,4292905	0,5020342	663,2991	2,99746	0	28	536	252						Untertest2.avi	0	880	547	72	111	461	137	600	0	Content		464	141	22397113	3089980205
22414	12:16:05.657	00:00:22.413	1345	535,9297	254,6494	0,5948659	0,4914094	666,7325	3,286357	0	533,6562	241,125	0,4293156	0,5021386	663,2212	2,983979	0	28	535	248						Untertest2.avi	0	880	547	72	111	461	137	600	0	Content		463	137	22413860	3089996952
22430	12:16:05.673	00:00:22.430	1346	535,431	261,4727	0,5948768	0,4915198	666,6434	3,277116	0	529,4366	258,9662	0,4293172	0,5022553	663,1453	3,040744	0	28	532	260						Untertest2.avi	0	880	547	72	111	461	137	600	0	Content		460	149	22430485	3090013577
22447	12:16:05.690	00:00:22.447	1347	541,2386	251,3826	0,594888	0,4916802	666,4855	3,307928	0	531,3545	243,5731	0,429318	0,5023049	663,0913	3,032025	0	28	536	247						Untertest2.avi	0	880	547	72	111	461	137	600	0	Content		464	136	22447106	3090030198
22464	12:16:05.707	00:00:22.463	1348	534,899	260,4887	0,5948806	0,4916984	666,4589	3,286877	0	530,3654	256,0686	0,4292933	0,502318	663,0164	3,032235	0	28	533	258						Untertest2.avi	0	880	547	72	111	461	137	600	0	Content		461	147	22463727	3090046819
22480	12:16:05.723	00:00:22.480	1349	535,934	254,8423	0,5948587	0,4915417	666,5496	3,290023	0	534,1887	248,2744	0,4292467	0,5023037	662,9156	3,046337	0	28	535	252						Untertest2.avi	0	880	547	72	111	461	137	600	0	Content		463	141	22480474	3090063566
22497	12:16:05.740	00:00:22.497	1350	539,0605	261,2339	0,594806	0,4914412	666,4582	3,318601	0	528,2982	248,0641	0,4291384	0,5022283	662,9592	3,05495	0	28	534	255						Untertest2.avi	0	880	547	72	111	461	137	600	0	Content		462	144	22497097	3090080189
22514	12:16:05.757	00:00:22.513	1351	537,3726	327,2384	0,5945582	0,4920597	666,1794	3,341899	0	537,0111	328,5866	0,4291308	0,5028587	662,6165	3,054195	0	29	537	328						Untertest2.avi	0	880	547	72	111	467	233	450	0	Content		465	217	22513717	3090096809
22530	12:16:05.773	00:00:22.530	1352	544,0522	328,3133	0,5944932	0,4921983	666,1948	3,317095	0	537,6688	315,9797	0,4289894	0,5030178	662,6841	3,029052	0	29	541	322						Untertest2.avi	0	880	547	72	111	467	233	450	0	Content		469	211	22530342	3090113434
22547	12:16:05.790	00:00:22.547	1353	541,1461	345,4755	0,5944936	0,4921289	666,0568	3,336854	0	533,3601	332,3752	0,4289304	0,5029427	662,7853	3,030964	0	29	537	339						Untertest2.avi	0	880	547	72	111	467	233	450	0	Content		465	228	22547090	3090130182
22564	12:16:05.807	00:00:22.563	1354	535,1315	347,2991	0,5944763	0,4921426	666,0624	3,32964	0	533,7809	334,8266	0,428904	0,5029478	662,7838	3,039817	0	29	534	341						Untertest2.avi	0	880	547	72	111	467	233	450	0	Content		462	230	22563712	3090146804
22580	12:16:05.823	00:00:22.580	1355	539,4747	338,498	0,5944911	0,4922362	666,0242	3,308605	0	530,154	335,0288	0,428895	0,5030353	662,7628	3,065919	0	29	535	337						Untertest2.avi	0	880	547	72	111	467	233	450	0	Content		463	226	22580334	3090163426
22597	12:16:05.840	00:00:22.596	1356	544,8326	348,7389	0,5945061	0,4923931	666,0392	3,317141	0	532,0491	350,4492	0,4289041	0,5032145	662,7739	3,074409	0	29	538	350						Untertest2.avi	0	880	547	72	111	467	233	450	0	Content		466	239	22596956	3090180048
22614	12:16:05.857	00:00:22.613	1357	542,2911	333,2228	0,5945194	0,4926094	666,0397	3,303171	0	534,1061	338,1625	0,4289056	0,5034068	662,7887	3,068217	0	29	538	336						Untertest2.avi	0	880	547	72	111	467	233	450	0	Content		466	225	22613705	3090196797
22630	12:16:05.873	00:00:22.630	1358	538,9866	336,6476	0,5945098	0,4928041	666,0802	3,314267	0	541,924	342,0801	0,4289004	0,5035292	662,788	3,055892	0	29	540	339						Untertest2.avi	0	880	547	72	111	467	233	450	0	Content		468	228	22630329	3090213421
22647	12:16:05.890	00:00:22.646	1359	546,3535	350,3728	0,5944894	0,4929327	666,1667	3,338236	0	532,6388	343,1324	0,4288657	0,503634	662,8378	3,058634	0	29	539	347						Untertest2.avi	0	880	547	72	111	467	233	450	0	Content		467	236	22646951	3090230043
22664	12:16:05.907	00:00:22.663	1360	545,0068	344,5698	0,5944405	0,4930238	666,1685	3,327289	0	542,799	339,3068	0,4288079	0,5037002	662,8585	3,067536	0	29	544	342						Untertest2.avi	0	880	547	72	111	467	233	450	0	Content		472	231	22663703	3090246795
22680	12:16:05.923	00:00:22.680	1361	544,4941	342,1943	0,5943654	0,492989	666,3956	3,315703	0	533,8533	357,6417	0,4287307	0,5036772	662,7244	3,093936	0	29	539	350						Untertest2.avi	0	880	547	72	111	467	233	450	0	Content		467	239	22680322	3090263414
22697	12:16:05.940	00:00:22.696	1362	548,3581	338,2606	0,5942987	0,4928768	666,4175	3,300536	0	535,4246	349,7298	0,4286608	0,5035923	662,7118	3,08273	0	29	542	344						Untertest2.avi	0	880	547	72	111	467	233	450	0	Content		470	233	22696947	3090280039
22714	12:16:05.957	00:00:22.713	1363	538,009	338,1298	0,5942041	0,4926682	666,3186	3,297105	0	536,7159	347,0446	0,4285545	0,5034722	662,7547	3,07596	0	29	537	343						Untertest2.avi	0	880	547	72	111	467	233	450	0	Content		465	232	22713570	3090296662
22730	12:16:05.973	00:00:22.730	1364	544,4406	343,7668	0,5941339	0,4924285	666,3669	3,332499	0	534,0255	347,202	0,4284836	0,5032856	662,7284	3,056116	0	29	539	345						Untertest2.avi	0	880	547	72	111	467	233	450	0	Content		467	234	22730319	3090313411
22747	12:16:05.990	00:00:22.746	1365	540,9054	351,0086	0,5940454	0,4922788	666,3228	3,341498	0	531,9407	350,2878	0,4283889	0,5031553	662,9357	3,083133	0	29	536	351						Untertest2.avi	0	880	547	72	111	467	233	450	0	Content		464	240	22746941	3090330033
22764	12:16:06.007	00:00:22.763	1366	538,5162	348,1302	0,5939825	0,4921265	666,277	3,32446	0	540,5722	348,9523	0,42832	0,5030293	662,8867	3,062777	0	29	540	349						Untertest2.avi	0	880	547	72	111	467	233	450	0	Content		468	238	22763566	3090346658
22780	12:16:06.023	00:00:22.780	1367	546,8396	354,287	0,5939175	0,4920081	666,2836	3,351509	0	537,7729	338,8544	0,4282321	0,5029525	662,7144	3,049982	0	29	542	347						Untertest2.avi	0	880	547	72	111	467	233	450	0	Content		470	236	22780191	3090363283
22797	12:16:06.040	00:00:22.796	1368	544,2424	344,4648	0,5938516	0,4919046	666,2415	3,32248	0	531,1684	342,4218	0,4281385	0,502906	662,6206	3,060177	0	29	538	343						Untertest2.avi	0	880	547	72	111	467	233	450	0	Content		466	232	22796956	3090380048
22814	12:16:06.057	00:00:22.813	1369	546,1311	341,2072	0,5937417	0,4919148	666,1839	3,313435	0	538,4785	346,7538	0,4280444	0,50257	662,6256	3,09351	0	29	542	344						Untertest2.avi	0	880	547	72	111	467	233	450	0	Content		470	233	22813564	3090396656
22830	12:16:06.073	00:00:22.830	1370	543,4302	343,0743	0,5936812	0,4919957	666,1807	3,318843	0	541,8072	335,2839	0,4279699	0,5030795	662,6259	3,040311	0	29	543	339						Untertest2.avi	0	880	547	72	111	467	233	450	0	Content		471	228	22830186	3090413278
22847	12:16:06.090	00:00:22.846	1371	538,0412	357,4566	0,5936196	0,4921232	666,0575	3,355848	0	538,6006	341,497	0,427903	0,5032232	662,7939	3,035218	0	29	538	349						Untertest2.avi	0	880	547	72	111	467	233	450	0	Content		466	238	22846825	3090429917
22864	12:16:06.107	00:00:22.863	1372	533,2103	348,38	0,5935932	0,4922352	666,098	3,303716	0	533,7633	344,4969	0,4278819	0,503396	662,7171	3,055808	0	29	533	346						Untertest2.avi	0	880	547	72	111	467	233	450	0	Content		461	235	22863562	3090446654
22880	12:16:06.123	00:00:22.880	1373	538,7241	346,8742	0,5935861	0,4923167	666,0662	3,289383	0	538,8508	340,1521	0,4278775	0,503473	662,6971	3,061038	0	29	539	344						Untertest2.avi	0	880	547	72	111	467	233	450	0	Content		467	233	22880185	3090463277
22897	12:16:06.140	00:00:22.896	1374	538,7273	344,5951	0,5935915	0,4923517	666,0396	3,320181	0	537,0094	344,9771	0,4278652	0,5035114	662,631	3,057681	0	29	538	345						Untertest2.avi	0	880	547	72	111	467	233	450	0	Content		466	234	22896810	3090479902
22913	12:16:06.156	00:00:22.913	1375	543,8271	348,0687	0,593604	0,4922678	665,9555	3,313631	0	541,2664	351,1899	0,427847	0,5034192	662,629	3,070071	0	29	543	350						Untertest2.avi	0	880	547	72	111	467	233	450	0	Content		471	239	22913435	3090496527
22930	12:16:06.173	00:00:22.930	1376	539,6719	350,683	0,5936071	0,4920483	666,045	3,311539	0	533,4453	347,4219	0,4278027	0,5032196	662,6713	3,049721	0	29	537	349						Untertest2.avi	0	880	547	72	111	467	233	450	0	Content		465	238	22930182	3090513274
22947	12:16:06.190	00:00:22.946	1377	547,9815	375,3791	0,5935071	0,4915266	666,1286	3,199756	0	530,0039	348,5364	0,4277477	0,502951	662,6598	3,041969	0	29	539	362						Untertest2.avi	0	880	547	72	111	467	233	450	0	Content		467	251	22946803	3090529895
22963	12:16:06.206	00:00:22.963	1378	-1024	-768	-1	-1	-1	-1	4	-1024	-768	-1	-1	-1	-1	4		0	0						Untertest2.avi	0	880	547	72	111				0	Content		-72	-111	22963427	3090546519
22980	12:16:06.223	00:00:22.980	1379	-1024	-768	-1	-1	-1	-1	4	-1024	-768	-1	-1	-1	-1	4		0	0						Untertest2.avi	0	880	547	72	111				0	Content		-72	-111	22980047	3090563139
22997	12:16:06.240	00:00:22.996	1380	-1024	-768	-1	-1	-1	-1	4	-1024	-768	-1	-1	-1	-1	4		0	0						Untertest2.avi	0	880	547	72	111				0	Content		-72	-111	22996793	3090579885
23013	12:16:06.256	00:00:23.013	1381	-1024	-768	-1	-1	-1	-1	4	-1024	-768	-1	-1	-1	-1	4		0	0						Untertest2.avi	0	880	547	72	111				0	Content		-72	-111	23013413	3090596505
23030	12:16:06.273	00:00:23.030	1382	-1024	-768	-1	-1	-1	-1	4	-1024	-768	-1	-1	-1	-1	4		0	0						Untertest2.avi	0	880	547	72	111				0	Content		-72	-111	23030036	3090613128
23047	12:16:06.290	00:00:23.046	1383	-1024	-768	-1	-1	-1	-1	4	-1024	-768	-1	-1	-1	-1	4		0	0						Untertest2.avi	0	880	547	72	111				0	Content		-72	-111	23046658	3090629750
23063	12:16:06.306	00:00:23.063	1384	-1024	-768	-1	-1	-1	-1	4	-1024	-768	-1	-1	-1	-1	4		0	0						Untertest2.avi	0	880	547	72	111				0	Content		-72	-111	23063406	3090646498
23080	12:16:06.323	00:00:23.080	1385	-1024	-768	-1	-1	-1	-1	4	-1024	-768	-1	-1	-1	-1	4		0	0						Untertest2.avi	0	880	547	72	111				0	Content		-72	-111	23080032	3090663124
23097	12:16:06.340	00:00:23.096	1386	-1024	-768	-1	-1	-1	-1	4	-1024	-768	-1	-1	-1	-1	4		0	0						Untertest2.avi	0	880	547	72	111				0	Content		-72	-111	23096699	3090679791
23113	12:16:06.356	00:00:23.113	1387	-1024	-768	-1	-1	-1	-1	4	-1024	-768	-1	-1	-1	-1	4		0	0						Untertest2.avi	0	880	547	72	111				0	Content		-72	-111	23113364	3090696456
23130	12:16:06.373	00:00:23.130	1388	-1024	-768	-1	-1	-1	-1	4	-1024	-768	-1	-1	-1	-1	4		0	0						Untertest2.avi	0	880	547	72	111				0	Content		-72	-111	23130031	3090713123
23147	12:16:06.390	00:00:23.146	1389	-1024	-768	-1	-1	-1	-1	4	-1024	-768	-1	-1	-1	-1	4		0	0						Untertest2.avi	0	880	547	72	111				0	Content		-72	-111	23146655	3090729747
23163	12:16:06.406	00:00:23.163	1390	-1024	-768	-1	-1	-1	-1	4	-1024	-768	-1	-1	-1	-1	4		0	0						Untertest2.avi	0	880	547	72	111				0	Content		-72	-111	23163322	3090746414
23180	12:16:06.423	00:00:23.179	1391	-1024	-768	-1	-1	-1	-1	4	-1024	-768	-1	-1	-1	-1	4		0	0						Untertest2.avi	0	880	547	72	111				0	Content		-72	-111	23179990	3090763082
23197	12:16:06.440	00:00:23.196	1392	-1024	-768	-1	-1	-1	-1	4	-1024	-768	-1	-1	-1	-1	4		0	0						Untertest2.avi	0	880	547	72	111				0	Content		-72	-111	23196630	3090779722
23213	12:16:06.456	00:00:23.213	1393	-1024	-768	-1	-1	-1	-1	4	-1024	-768	-1	-1	-1	-1	4		0	0						Untertest2.avi	0	880	547	72	111				0	Content		-72	-111	23213298	3090796390
23230	12:16:06.473	00:00:23.229	1394	-1024	-768	-1	-1	-1	-1	4	-1024	-768	-1	-1	-1	-1	4		0	0						Untertest2.avi	0	880	547	72	111				0	Content		-72	-111	23229900	3090812992
23247	12:16:06.490	00:00:23.246	1395	-1024	-768	-1	-1	-1	-1	4	-1024	-768	-1	-1	-1	-1	4		0	0						Untertest2.avi	0	880	547	72	111				0	Content		-72	-111	23246583	3090829675
23263	12:16:06.506	00:00:23.263	1396	-1024	-768	-1	-1	-1	-1	4	-1024	-768	-1	-1	-1	-1	4		0	0						Untertest2.avi	0	880	547	72	111				0	Content		-72	-111	23263251	3090846343
23280	12:16:06.523	00:00:23.279	1397	526,9024	343,5959	0,5934653	0,4914644	665,8274	3,349473	0	524,9012	324,4706	0,427455	0,5028634	662,27	3,077992	0	30	526	334						Untertest2.avi	0	880	547	72	111	450	257	8594	0	Content		454	223	23279891	3090862983
23297	12:16:06.540	00:00:23.296	1398	529,9163	326,1069	0,5934678	0,4909662	665,9261	3,32525	0	519,9769	309,4513	0,4274255	0,5024132	662,4542	3,047867	0	30	525	318						Untertest2.avi	0	880	547	72	111	450	257	8594	0	Content		453	207	23296517	3090879609
23313	12:16:06.556	00:00:23.313	1399	526,9736	322,7332	0,5934489	0,4908444	665,9679	3,322733	0	523,2792	318,1107	0,4274196	0,5023682	662,4924	3,067961	0	30	525	320						Untertest2.avi	0	880	547	72	111	450	257	8594	0	Content		453	209	23313138	3090896230
23330	12:16:06.573	00:00:23.329	1400	532,9044	327,8905	0,5934447	0,4908011	665,9301	3,324586	0	513,4398	317,4642	0,4274251	0,5023302	662,4649	3,082862	0	30	523	323						Untertest2.avi	0	880	547	72	111	450	257	8594	0	Content		451	212	23329887	3090912979
23347	12:16:06.590	00:00:23.346	1401	527,9236	321,5858	0,5934496	0,490796	665,9048	3,306911	0	524,3939	304,5499	0,4274308	0,502348	662,446	3,062391	0	30	526	313						Untertest2.avi	0	880	547	72	111	450	257	8594	0	Content		454	202	23346510	3090929602
23363	12:16:06.606	00:00:23.363	1402	528,719	326,7582	0,5934659	0,490813	665,915	3,336839	0	514,5532	332,6451	0,4274531	0,5023555	662,3892	3,129116	0	30	522	330						Untertest2.avi	0	880	547	72	111	450	257	8594	0	Content		450	219	23363131	3090946223
23380	12:16:06.623	00:00:23.379	1403	526,4995	325,7958	0,5934938	0,4908279	665,8894	3,334154	0	514,3387	339,251	0,4274923	0,5023481	662,3879	3,114538	0	30	520	333						Untertest2.avi	0	880	547	72	111	450	257	8594	0	Content		448	222	23379877	3090962969
23396	12:16:06.639	00:00:23.396	1404	522,9299	330,6235	0,5935396	0,490831	665,8602	3,362612	0	512,9296	320,9128	0,4275458	0,5023102	662,2386	3,110659	0	30	518	326						Untertest2.avi	0	880	547	72	111	450	257	8594	0	Content		446	215	23396500	3090979592
23413	12:16:06.656	00:00:23.413	1405	524,2987	325,7107	0,5936018	0,4908357	665,7229	3,361764	0	517,8665	314,0281	0,4276412	0,5022557	662,0816	3,113296	0	30	521	320						Untertest2.avi	0	880	547	72	111	450	257	8594	0	Content		449	209	23413122	3090996214
23430	12:16:06.673	00:00:23.429	1406	528,7178	317,9785	0,5936977	0,4909273	665,7551	3,351736	0	523,634	328,6912	0,4277251	0,5022923	662,2589	3,1563	0	30	526	323						Untertest2.avi	0	880	547	72	111	450	257	8594	0	Content		454	212	23429745	3091012837
23446	12:16:06.689	00:00:23.446	1407	528,8351	320,0052	0,5938058	0,4909658	665,7215	3,363359	0	520,6906	334,6762	0,4278052	0,5023018	662,4633	3,188279	0	30	525	327						Untertest2.avi	0	880	547	72	111	450	257	8594	0	Content		453	216	23446493	3091029585
23463	12:16:06.706	00:00:23.463	1408	531,9313	327,3351	0,5938956	0,4909857	665,8112	3,383424	0	515,6094	324,8622	0,4278878	0,5022971	662,4791	3,167157	0	30	524	326						Untertest2.avi	0	880	547	72	111	450	257	8594	0	Content		452	215	23463114	3091046206
23480	12:16:06.723	00:00:23.479	1409	524,465	330,4046	0,5939562	0,4909844	665,814	3,411223	0	517,7406	326,9619	0,4279682	0,5022186	662,3171	3,141263	0	30	521	329						Untertest2.avi	0	880	547	72	111	450	257	8594	0	Content		449	218	23479738	3091062830
23496	12:16:06.739	00:00:23.496	1410	524,7039	324,4244	0,5939884	0,4909231	665,8132	3,390867	0	517,283	320,3314	0,4280244	0,5021532	662,2639	3,161595	0	30	521	322						Untertest2.avi	0	880	547	72	111	450	257	8594	0	Content		449	211	23496361	3091079453
23513	12:16:06.756	00:00:23.513	1411	527,3669	333,4056	0,5940214	0,4908632	665,7966	3,418399	0	519,9099	336,437	0,4280839	0,502078	662,0817	3,212905	0	30	524	335						Untertest2.avi	0	880	547	72	111	450	257	8594	0	Content		452	224	23513111	3091096203
23530	12:16:06.773	00:00:23.529	1412	530,0068	331,294	0,5940688	0,490842	665,6514	3,423636	0	520,221	337,6534	0,4281246	0,502042	662,028	3,191006	0	30	525	334						Untertest2.avi	0	880	547	72	111	450	257	8594	0	Content		453	223	23529732	3091112824
23546	12:16:06.789	00:00:23.546	1413	525,908	334,4942	0,5941038	0,490948	665,6238	3,435153	0	520,4061	330,9518	0,428179	0,5020794	662,1371	3,185553	0	30	523	333						Untertest2.avi	0	880	547	72	111	450	257	8594	0	Content		451	222	23546354	3091129446
23563	12:16:06.806	00:00:23.562	1414	521,5685	332,8068	0,5941512	0,491021	665,6349	3,425735	0	523,537	330,5368	0,4282214	0,5021089	662,2573	3,175351	0	30	523	332						Untertest2.avi	0	880	547	72	111	450	257	8594	0	Content		451	221	23562974	3091146066
23580	12:16:06.823	00:00:23.579	1415	525,4822	333,4344	0,5942205	0,4910849	665,7296	3,434368	0	518,4666	338,6498	0,4282761	0,5021397	662,3868	3,195036	0	30	522	336						Untertest2.avi	0	880	547	72	111	450	257	8594	0	Content		450	225	23579724	3091162816
23596	12:16:06.839	00:00:23.596	1416	525,2399	324,8342	0,5942744	0,4911731	665,6378	3,397619	0	521,1088	341,2334	0,4283481	0,5021361	662,4545	3,201429	0	30	523	333						Untertest2.avi	0	880	547	72	111	450	257	8594	0	Content		451	222	23596348	3091179440
23613	12:16:06.856	00:00:23.612	1417	533,8736	326,2547	0,5943682	0,4911778	665,7864	3,380551	0	517,8319	334,0403	0,4284009	0,5020737	662,4872	3,156677	0	30	526	330						Untertest2.avi	0	880	547	72	111	450	257	8594	0	Content		454	219	23612969	3091196061
23630	12:16:06.873	00:00:23.629	1418	533,067	331,4539	0,5944322	0,4911879	665,8471	3,381365	0	517,54	331,8869	0,4284527	0,5020309	662,3611	3,153842	0	30	525	332						Untertest2.avi	0	880	547	72	111	450	257	8594	0	Content		453	221	23629591	3091212683
23646	12:16:06.889	00:00:23.646	1419	530,8442	329,3052	0,594471	0,4911232	665,7871	3,379238	0	524,1172	329,338	0,4284756	0,5020338	662,3032	3,149111	0	30	527	329						Untertest2.avi	0	880	547	72	111	450	257	8594	0	Content		455	218	23646338	3091229430
23663	12:16:06.906	00:00:23.662	1420	527,6514	331,3995	0,5944833	0,4910257	665,721	3,391897	0	521,8158	337,2333	0,4284641	0,5019805	662,2446	3,122288	0	30	525	334						Untertest2.avi	0	880	547	72	111	450	257	8594	0	Content		453	223	23662962	3091246054
23680	12:16:06.923	00:00:23.679	1421	525,7975	322,2549	0,594471	0,4909344	665,7155	3,344507	0	521,3602	329,6592	0,4284303	0,5019113	662,2789	3,117936	0	30	524	326						Untertest2.avi	0	880	547	72	111	450	257	8594	0	Content		452	215	23679583	3091262675
23696	12:16:06.939	00:00:23.696	1422	533,4855	324,7271	0,5944723	0,4908292	665,7296	3,324236	0	512,4564	324,1202	0,4284159	0,5018615	662,2065	3,080446	0	30	523	324						Untertest2.avi	0	880	547	72	111	450	257	8594	0	Content		451	213	23696207	3091279299
23713	12:16:06.956	00:00:23.712	1423	525,5657	329,6645	0,5944739	0,4908381	665,6953	3,323088	0	513,6969	331,6807	0,4284202	0,5018378	662,2848	3,122571	0	30	520	331						Untertest2.avi	0	880	547	72	111	450	257	8594	0	Content		448	220	23712954	3091296046
23730	12:16:06.973	00:00:23.729	1424	529,4594	323,9919	0,5944993	0,4908902	665,7418	3,308516	0	521,4727	331,5154	0,4284616	0,5018782	662,2446	3,072059	0	30	525	328						Untertest2.avi	0	880	547	72	111	450	257	8594	0	Content		453	217	23729579	3091312671
23746	12:16:06.989	00:00:23.746	1425	528,9871	325,4517	0,5945527	0,4910121	665,6624	3,274521	0	518,3052	318,9152	0,428521	0,5019147	662,147	3,05126	0	30	524	322						Untertest2.avi	0	880	547	72	111	450	257	8594	0	Content		452	211	23746199	3091329291
23763	12:16:07.006	00:00:23.762	1426	527,0873	328,2021	0,5946203	0,4911164	665,5518	3,267259	0	513,0513	317,5309	0,4286133	0,5019776	661,9924	3,036475	0	30	520	323						Untertest2.avi	0	880	547	72	111	450	257	8594	0	Content		448	212	23762823	3091345915
23780	12:16:07.023	00:00:23.779	1427	528,8903	324,4991	0,5947363	0,4912845	665,5545	3,286732	0	515,5892	321,7849	0,4287108	0,5020538	662,1203	3,041714	0	30	522	323						Untertest2.avi	0	880	547	72	111	450	257	8594	0	Content		450	212	23779570	3091362662
23796	12:16:07.039	00:00:23.796	1428	537,0715	331,941	0,59484	0,4914245	665,7261	3,276606	0	515,6248	342,885	0,4287969	0,5021228	662,3075	3,065391	0	30	526	337						Untertest2.avi	0	880	547	72	111	450	257	8594	0	Content		454	226	23796193	3091379285
23813	12:16:07.056	00:00:23.812	1429	529,2103	340,229	0,5948939	0,4915396	665,829	3,291404	0	517,8878	316,0982	0,4288682	0,5022585	662,4634	2,984534	0	30	524	328						Untertest2.avi	0	880	547	72	111	450	257	8594	0	Content		452	217	23812837	3091395929
23829	12:16:07.072	00:00:23.829	1430	530,5057	333,3444	0,5949205	0,4916486	665,9016	3,273498	0	519,561	326,5748	0,4289292	0,5023236	662,4084	3,029693	0	30	525	330						Untertest2.avi	0	880	547	72	111	450	257	8594	0	Content		453	219	23829445	3091412537
23846	12:16:07.089	00:00:23.846	1431	521,4238	330,767	0,5949376	0,4917314	665,9062	3,233617	0	515,3316	320,2168	0,4289445	0,5023479	662,4852	3,015901	0	30	518	325						Untertest2.avi	0	880	547	72	111	450	257	8594	0	Content		446	214	23846190	3091429282
23863	12:16:07.106	00:00:23.862	1432	531,774	332,5184	0,594933	0,4916113	665,963	3,244199	0	525,9276	311,2489	0,4289589	0,5022813	662,5333	2,985361	0	30	529	322						Untertest2.avi	0	880	547	72	111	450	257	8594	0	Content		457	211	23862816	3091445908
23879	12:16:07.122	00:00:23.879	1433	534,4109	336,4544	0,5949234	0,4914961	665,9982	3,246356	0	524,3713	322,0779	0,4289653	0,5021701	662,5362	2,992501	0	30	529	329						Untertest2.avi	0	880	547	72	111	450	257	8594	0	Content		457	218	23879447	3091462539
23896	12:16:07.139	00:00:23.896	1434	530,2321	322,9831	0,594916	0,4913324	665,9947	3,205662	0	515,119	336,6188	0,4289573	0,5020208	662,5419	3,024152	0	30	523	330						Untertest2.avi	0	880	547	72	111	450	257	8594	0	Content		451	219	23896060	3091479152
23913	12:16:07.156	00:00:23.912	1435	524,731	322,4522	0,5949141	0,4911915	666,0178	3,216518	0	519,3992	318,665	0,4289527	0,5019196	662,5871	2,957878	0	30	522	321						Untertest2.avi	0	880	547	72	111	450	257	8594	0	Content		450	210	23912808	3091495900
23929	12:16:07.172	00:00:23.929	1436	529,9094	343,8013	0,5949098	0,4910852	666,0836	3,246768	0	514,7807	331,9243	0,4289423	0,5018995	662,6794	3,021518	0	30	522	338						Untertest2.avi	0	880	547	72	111	450	257	8594	0	Content		450	227	23929428	3091512520
23946	12:16:07.189	00:00:23.946	1437	533,5568	322,0871	0,5949188	0,4910936	666,0952	3,187642	0	507,4917	331,3748	0,4289559	0,5019088	662,6423	3,001713	0	30	521	327						Untertest2.avi	0	880	547	72	111	450	257	8594	0	Content		449	216	23946050	3091529142
23963	12:16:07.206	00:00:23.962	1438	531,048	327,187	0,594932	0,4912156	666,0803	3,201331	0	510,1849	330,6613	0,4289759	0,5019656	662,603	2,969694	0	30	521	329						Untertest2.avi	0	880	547	72	111	450	257	8594	0	Content		449	218	23962673	3091545765
23979	12:16:07.222	00:00:23.979	1439	533,4114	339,7565	0,5949648	0,491304	666,0305	3,206671	0	519,3475	316,676	0,4290245	0,5020503	662,5487	2,937507	0	30	526	328						Untertest2.avi	0	880	547	72	111	450	257	8594	0	Content		454	217	23979420	3091562512
23996	12:16:07.239	00:00:23.996	1440	524,0888	341,0031	0,5950196	0,4914214	666,0034	3,214481	0	518,75	316,9299	0,4291205	0,50214	662,399	2,93957	0	30	521	329						Untertest2.avi	0	880	547	72	111	450	257	8594	0	Content		449	218	23996043	3091579135
24013	12:16:07.256	00:00:24.012	1441	520,9539	346,2058	0,5951067	0,4915307	665,9698	3,206268	0	509,4644	331,9973	0,42922	0,5022224	662,4298	2,976519	0	30	515	339						Untertest2.avi	0	880	547	72	111	450	257	8594	0	Content		443	228	24012666	3091595758
24029	12:16:07.272	00:00:24.029	1442	526,2856	340,0392	0,5952415	0,4916999	666,0419	3,209629	0	511,1521	305,2614	0,4293261	0,5023589	662,6364	2,924825	0	30	519	323						Untertest2.avi	0	880	547	72	111	450	257	8594	0	Content		447	212	24029414	3091612506
24046	12:16:07.289	00:00:24.046	1443	534,9184	325,2253	0,5953718	0,4917935	666,1025	3,162499	0	508,1354	335,6059	0,4294322	0,5024106	662,5406	2,984699	0	30	522	330						Untertest2.avi	0	880	547	72	111	450	257	8594	0	Content		450	219	24046039	3091629131
24063	12:16:07.306	00:00:24.062	1444	527,0613	334,5273	0,595447	0,4918444	666,0835	3,202474	0	513,3602	323,5891	0,4295197	0,5024276	662,4504	2,932151	0	30	520	329						Untertest2.avi	0	880	547	72	111	450	257	8594	0	Content		448	218	24062663	3091645755
24079	12:16:07.322	00:00:24.079	1445	529,6946	317,3284	0,5954813	0,4922167	666,0831	3,135841	0	511,4863	328,9009	0,4295925	0,5023578	662,3798	2,944872	0	30	521	323						Untertest2.avi	0	880	547	72	111	450	257	8594	0	Content		449	212	24079285	3091662377
24096	12:16:07.339	00:00:24.096	1446	521,839	343,4098	0,5955413	0,4917198	665,9421	3,216531	0	513,9852	331,0203	0,4296786	0,5022078	662,3122	2,934846	0	30	518	337						Untertest2.avi	0	880	547	72	111	450	257	8594	0	Content		446	226	24096035	3091679127
24113	12:16:07.356	00:00:24.112	1447	525,0555	345,0269	0,5955607	0,4915322	665,9805	3,174434	0	520,4023	334,6054	0,4297033	0,5020207	662,3117	2,96893	0	30	523	340						Untertest2.avi	0	880	547	72	111	450	257	8594	0	Content		451	229	24112657	3091695749
24129	12:16:07.372	00:00:24.129	1448	521,8169	341,0097	0,595577	0,4914257	666,0181	3,171431	0	521,1889	329,5396	0,429725	0,5019023	662,383	2,94799	0	30	522	335						Untertest2.avi	0	880	547	72	111	450	257	8594	0	Content		450	224	24129283	3091712375
24146	12:16:07.389	00:00:24.145	1449	527,7158	337,785	0,5955756	0,4913745	665,9797	3,169596	0	521,1284	319,6997	0,4297256	0,5018422	662,4092	2,918787	0	30	524	329						Untertest2.avi	0	880	547	72	111	450	257	8594	0	Content		452	218	24145908	3091729000
24163	12:16:07.406	00:00:24.162	1450	516,8772	344,0315	0,5955779	0,4913888	666,0061	3,158154	0	515,8851	329,3201	0,4297291	0,5018481	662,3885	2,94301	0	30	516	337						Untertest2.avi	0	880	547	72	111	450	257	8594	0	Content		444	226	24162654	3091745746
24179	12:16:07.422	00:00:24.179	1451	522,2449	339,1711	0,5955719	0,491468	666,0699	3,119737	0	507,2097	333,3373	0,4297287	0,5019202	662,4497	2,936658	0	30	515	336						Untertest2.avi	0	880	547	72	111	450	257	8594	0	Content		443	225	24179280	3091762372
24196	12:16:07.439	00:00:24.195	1452	523,4505	349,9806	0,5955389	0,4920194	666,0695	3,171155	0	520,7291	323,5607	0,429726	0,5020324	662,4242	2,906341	0	30	522	337						Untertest2.avi	0	880	547	72	111	450	257	8594	0	Content		450	226	24195907	3091778999
24213	12:16:07.456	00:00:24.212	1453	524,1672	333,6734	0,5955431	0,4917374	666,0184	3,15443	0	518,0289	339,7335	0,4297164	0,502149	662,4389	2,954106	0	30	521	337						Untertest2.avi	0	880	547	72	111	450	257	8594	0	Content		449	226	24212526	3091795618
24229	12:16:07.472	00:00:24.229	1454	531,3429	328,6572	0,5955034	0,491824	666,022	3,130233	0	520,2603	305,5316	0,4296752	0,5022084	662,4796	2,864452	0	30	526	317						Untertest2.avi	0	880	547	72	111	450	257	8594	0	Content		454	206	24229277	3091812369
24246	12:16:07.489	00:00:24.245	1455	526,2708	326,7428	0,5954717	0,4918892	666,0624	3,137504	0	512,9467	324,4651	0,4296313	0,5022118	662,3164	2,91849	0	30	520	326						Untertest2.avi	0	880	547	72	111	450	257	8594	0	Content		448	215	24245900	3091828992
24263	12:16:07.506	00:00:24.262	1456	524,7921	333,7558	0,5954307	0,4918835	666,1444	3,121911	0	511,9746	312,4271	0,4295428	0,5022908	662,4757	2,883267	0	30	518	323						Untertest2.avi	0	880	547	72	111	450	257	8594	0	Content		446	212	24262527	3091845619
24279	12:16:07.522	00:00:24.279	1457	531,0283	344,919	0,5953639	0,4918303	666,2167	3,163864	0	512,1901	317,7914	0,4294418	0,5023273	662,5417	2,882374	0	30	522	331						Untertest2.avi	0	880	547	72	111	450	257	8594	0	Content		450	220	24279160	3091862252
24296	12:16:07.539	00:00:24.295	1458	529,4607	332,0623	0,5952294	0,4916998	666,1827	3,15098	0	503,175	333,7178	0,4293024	0,5023221	662,6201	2,933372	0	30	516	333						Untertest2.avi	0	880	547	72	111	450	257	8594	0	Content		444	222	24295895	3091878987
24313	12:16:07.556	00:00:24.312	1459	526,9012	340,7935	0,5950586	0,4914818	666,1628	3,139074	0	510,9442	320,6139	0,429166	0,5021366	662,4154	2,904691	0	30	519	331						Untertest2.avi	0	880	547	72	111	450	257	8594	0	Content		447	220	24312518	3091895610
24329	12:16:07.572	00:00:24.329	1460	525,7457	317,6881	0,5949482	0,4913329	666,127	3,073763	0	511,9227	338,1333	0,4289933	0,502003	662,5378	2,976286	0	30	519	328						Untertest2.avi	0	880	547	72	111	450	257	8594	0	Content		447	217	24329149	3091912241
24346	12:16:07.589	00:00:24.345	1461	532,9557	326,5738	0,594848	0,491268	666,1217	3,13326	0	505,1294	325,5999	0,4288702	0,5019552	662,7159	2,92395	0	30	519	326						Untertest2.avi	0	880	547	72	111	450	257	8594	0	Content		447	215	24345763	3091928855
24363	12:16:07.606	00:00:24.362	1462	530,792	330,6157	0,5947331	0,4912734	666,2055	3,139252	0	521,7729	319,3131	0,4288281	0,5016416	662,7045	2,925778	0	30	526	325						Untertest2.avi	0	880	547	72	111	450	257	8594	0	Content		454	214	24362511	3091945603
24379	12:16:07.622	00:00:24.379	1463	524,7712	335,3303	0,5946877	0,4913277	666,2451	3,143614	0	513,1872	327,0971	0,4287622	0,5020636	662,7048	2,947397	0	30	519	331						Untertest2.avi	0	880	547	72	111	450	257	8594	0	Content		447	220	24379141	3091962233
24396	12:16:07.639	00:00:24.395	1464	521,692	336,579	0,5946819	0,4914565	666,2794	3,134802	0	509,2258	333,4542	0,4287696	0,5021516	662,6023	2,953687	0	30	515	335						Untertest2.avi	0	880	547	72	111	450	257	8594	0	Content		443	224	24395756	3091978848
24412	12:16:07.655	00:00:24.412	1465	529,5757	341,2183	0,5946926	0,491595	666,2769	3,156745	0	517,5578	328,6027	0,4287837	0,5022967	662,7163	2,963605	0	30	524	335						Untertest2.avi	0	880	547	72	111	450	257	8594	0	Content		452	224	24412379	3091995471
24429	12:16:07.672	00:00:24.429	1466	529,8262	332,89	0,5946751	0,4917858	666,3284	3,154648	0	514,6254	316,7849	0,4287854	0,5024183	662,7714	2,910381	0	30	522	325						Untertest2.avi	0	880	547	72	111	450	257	8594	0	Content		450	214	24429135	3092012227
24446	12:16:07.689	00:00:24.445	1467	524,5638	329,1909	0,5946003	0,4919892	666,2816	3,142011	0	518,6496	322,7756	0,4287372	0,5025888	662,6418	2,938986	0	30	522	326						Untertest2.avi	0	880	547	72	111	450	257	8594	0	Content		450	215	24445751	3092028843
24462	12:16:07.705	00:00:24.462	1468	525,935	336,3593	0,5945027	0,4920938	666,2022	3,151531	0	512,5076	334,011	0,4286438	0,502697	662,6734	2,98776	0	30	519	335						Untertest2.avi	0	880	547	72	111	450	257	8594	0	Content		447	224	24462371	3092045463
24479	12:16:07.722	00:00:24.478	1469	528,2639	328,4262	0,5944012	0,4921004	666,371	3,12212	0	517,2271	319,387	0,4284877	0,5027429	662,7867	2,934293	0	30	523	324						Untertest2.avi	0	880	547	72	111	450	257	8594	0	Content		451	213	24478993	3092062085
24496	12:16:07.739	00:00:24.495	1470	528,2932	327,0827	0,594236	0,4919921	666,421	3,133233	0	517,5113	323,5729	0,4283598	0,5027222	662,9504	2,951514	0	30	523	325						Untertest2.avi	0	880	547	72	111	450	257	8594	0	Content		451	214	24495743	3092078835
24512	12:16:07.755	00:00:24.512	1471	520,7384	334,0045	0,5940689	0,4917982	666,314	3,149655	0	501,5457	333,5775	0,4282289	0,5026563	662,8167	2,986933	0	30	511	334						Untertest2.avi	0	880	547	72	111	450	257	8594	0	Content		439	223	24512369	3092095461
24529	12:16:07.772	00:00:24.528	1472	520,2808	349,5681	0,593955	0,4915562	666,3517	3,190224	0	519,9736	328,248	0,4280867	0,5025427	662,9462	2,972397	0	30	520	339						Untertest2.avi	0	880	547	72	111	450	257	8594	0	Content		448	228	24528991	3092112083
24546	12:16:07.789	00:00:24.545	1473	531,6505	339,2047	0,5938686	0,4913969	666,4791	3,195832	0	506,4473	326,9193	0,4279781	0,5023889	662,9521	2,969099	0	30	519	333						Untertest2.avi	0	880	547	72	111	450	257	8594	0	Content		447	222	24545613	3092128705
24562	12:16:07.805	00:00:24.562	1474	528,8314	328,9265	0,5937908	0,4912539	666,5598	3,171271	0	511,8009	326,5867	0,4279002	0,5023099	663,0447	2,97319	0	30	520	328						Untertest2.avi	0	880	547	72	111	450	257	8594	0	Content		448	217	24562362	3092145454
24579	12:16:07.822	00:00:24.578	1475	523,9873	335,1597	0,5937158	0,4911942	666,4263	3,199412	0	509,6385	332,5537	0,4278606	0,5022103	663,0916	2,994901	0	30	517	334						Untertest2.avi	0	880	547	72	111	450	257	8594	0	Content		445	223	24578984	3092162076
24596	12:16:07.839	00:00:24.595	1476	527,7786	346,4449	0,5936737	0,4911934	666,3967	3,221013	0	519,8635	313,9887	0,4278344	0,5021846	663,0875	2,962621	0	30	524	330						Untertest2.avi	0	880	547	72	111	450	257	8594	0	Content		452	219	24595607	3092178699
24612	12:16:07.855	00:00:24.612	1477	524,0787	340,2747	0,5936534	0,4912229	666,4344	3,223467	0	513,9479	334,3421	0,4278226	0,5022203	663,0345	3,008574	0	30	519	337						Untertest2.avi	0	880	547	72	111	450	257	8594	0	Content		447	226	24612230	3092195322
24629	12:16:07.872	00:00:24.628	1478	521,6024	338,9079	0,5936357	0,4913304	666,4491	3,232644	0	520,5696	324,0049	0,4278184	0,5023378	663,013	2,999434	0	30	521	331						Untertest2.avi	0	880	547	72	111	450	257	8594	0	Content		449	220	24628978	3092212070
24646	12:16:07.889	00:00:24.645	1479	521,387	324,513	0,5936256	0,4914283	666,4418	3,201924	0	515,2997	324,2966	0,4278113	0,5024503	663,0328	2,993498	0	30	518	324						Untertest2.avi	0	880	547	72	111	450	257	8594	0	Content		446	213	24645603	3092228695
24662	12:16:07.905	00:00:24.662	1480	522,9643	336,2278	0,5936145	0,4915271	666,4533	3,207951	0	519,403	324,599	0,4278117	0,5026022	663,0256	3,013865	0	30	521	330						Untertest2.avi	0	880	547	72	111	450	257	8594	0	Content		449	219	24662224	3092245316
24679	12:16:07.922	00:00:24.678	1481	519,8904	338,9385	0,5935797	0,4916108	666,3594	3,241919	0	528,1676	318,7371	0,427801	0,5026794	663,0099	3,000812	0	30	524	329						Untertest2.avi	0	880	547	72	111	450	257	8594	0	Content		452	218	24678847	3092261939
24696	12:16:07.939	00:00:24.695	1482	523,0984	328,923	0,5935428	0,4916379	666,3496	3,238385	0	520,0143	337,4741	0,4277731	0,5027125	663,0364	3,065328	0	30	522	333						Untertest2.avi	0	880	547	72	111	450	257	8594	0	Content		450	222	24695596	3092278688
24712	12:16:07.955	00:00:24.712	1483	520,3079	337,1231	0,593504	0,4915978	666,3375	3,250409	0	512,1819	341,1899	0,4277419	0,5026966	663,0416	3,03368	0	30	516	339						Untertest2.avi	0	880	547	72	111	450	257	8594	0	Content		444	228	24712221	3092295313
24729	12:16:07.972	00:00:24.728	1484	522,7369	343,002	0,5934654	0,491526	666,3594	3,262771	0	518,9877	341,7249	0,4277208	0,5026454	663,0535	3,043324	0	30	521	342						Untertest2.avi	0	880	547	72	111	450	257	8594	0	Content		449	231	24728845	3092311937
24746	12:16:07.989	00:00:24.745	1485	524,4727	332,3821	0,5934392	0,4914416	666,3802	3,258203	0	515,1485	328,5968	0,4277069	0,5025556	663,0589	3,04661	0	30	520	330						Untertest2.avi	0	880	547	72	111	450	257	8594	0	Content		448	219	24745595	3092328687
24762	12:16:08.005	00:00:24.762	1486	525,9893	343,5901	0,5934363	0,4913407	666,421	3,293659	0	510,4319	317,2936	0,4276897	0,5023972	663,2337	3,005415	0	30	518	330						Untertest2.avi	0	880	547	72	111	450	257	8594	0	Content		446	219	24762218	3092345310
24779	12:16:08.022	00:00:24.778	1487	520,5219	338,32	0,5934564	0,4912785	666,4672	3,283738	0	519,3407	316,6901	0,4277476	0,5023008	663,1364	3,043722	0	30	520	328						Untertest2.avi	0	880	547	72	111	450	257	8594	0	Content		448	217	24778842	3092361934
24795	12:16:08.038	00:00:24.795	1488	521,2917	330,4874	0,5934796	0,4912307	666,3993	3,29214	0	519,3114	322,6521	0,427778	0,5021962	663,1831	3,035054	0	30	520	327						Untertest2.avi	0	880	547	72	111	450	257	8594	0	Content		448	216	24795464	3092378556
24812	12:16:08.055	00:00:24.812	1489	518,8414	340,7314	0,5934905	0,4912213	666,4321	3,285472	0	515,1632	332,1848	0,4278077	0,5021935	663,1528	3,072549	0	30	517	336						Untertest2.avi	0	880	547	72	111	450	257	8594	0	Content		445	225	24812216	3092395308
24829	12:16:08.072	00:00:24.828	1490	516,671	326,0479	0,5935156	0,4912706	666,4482	3,276961	0	517,4777	322,7911	0,427828	0,5022814	663,1617	3,054673	0	30	517	324						Untertest2.avi	0	880	547	72	111	450	257	8594	0	Content		445	213	24828836	3092411928
24845	12:16:08.088	00:00:24.845	1491	520,003	336,3522	0,5935103	0,4913626	666,439	3,29727	0	515,2161	324,6211	0,427831	0,5023829	663,1764	3,060624	0	30	518	330						Untertest2.avi	0	880	547	72	111	450	257	8594	0	Content		446	219	24845474	3092428566
24862	12:16:08.105	00:00:24.862	1492	528,7183	332,633	0,5935045	0,4914275	666,4365	3,286829	0	520,3087	330,399	0,4278243	0,5024746	663,2065	3,066575	0	30	525	332						Untertest2.avi	0	880	547	72	111	450	257	8594	0	Content		453	221	24862089	3092445181
24879	12:16:08.122	00:00:24.878	1493	523,0797	343,1219	0,5934907	0,4915043	666,4752	3,333652	0	512,1653	329,8609	0,4278274	0,5025848	663,1617	3,045031	0	30	518	336						Untertest2.avi	0	880	547	72	111	450	257	8594	0	Content		446	225	24878834	3092461926
24895	12:16:08.138	00:00:24.895	1494	520,2928	339,3257	0,5934914	0,4915171	666,4582	3,286885	0	513,4031	324,8703	0,4278232	0,5026131	663,2153	3,027618	0	30	517	332						Untertest2.avi	0	880	547	72	111	450	257	8594	0	Content		445	221	24895468	3092478560
24912	12:16:08.155	00:00:24.912	1495	516,1288	342,1506	0,593504	0,4914973	666,4307	3,282192	0	516,9883	334,8585	0,4278366	0,5025859	663,2013	3,034068	0	30	517	339						Untertest2.avi	0	880	547	72	111	450	257	8594	0	Content		445	228	24912082	3092495174
24929	12:16:08.172	00:00:24.928	1496	524,1348	332,002	0,593538	0,4914793	666,4542	3,262903	0	510,09	331,5928	0,4278638	0,5025301	663,1658	3,008897	0	30	517	332						Untertest2.avi	0	880	547	72	111	450	257	8594	0	Content		445	221	24928704	3092511796
24945	12:16:08.188	00:00:24.945	1497	519,6367	326,5026	0,593606	0,4914322	666,5644	3,20999	0	513,7646	327,5027	0,4278905	0,5024781	663,201	2,998029	0	30	517	327						Untertest2.avi	0	880	547	72	111	450	257	8594	0	Content		445	216	24945452	3092528544
24962	12:16:08.205	00:00:24.962	1498	521,9888	341,9679	0,5936654	0,4913737	666,6296	3,242535	0	519,0831	315,7489	0,4279085	0,5024865	663,2115	2,938582	0	30	521	329						Untertest2.avi	0	880	547	72	111	450	257	8594	0	Content		449	218	24962074	3092545166
24979	12:16:08.222	00:00:24.978	1499	520,2966	344,0498	0,5937077	0,491306	666,5732	3,215222	0	510,8143	327,1924	0,4279219	0,5024618	663,1384	2,946791	0	30	516	336						Untertest2.avi	0	880	547	72	111	450	257	8594	0	Content		444	225	24978696	3092561788
24995	12:16:08.238	00:00:24.995	1500	523,2927	334,6673	0,5937671	0,4912762	666,6068	3,19263	0	501,6485	333,4274	0,4279411	0,5024089	663,1855	2,97032	0	30	512	334						Untertest2.avi	0	880	547	72	111	450	257	8594	0	Content		440	223	24995320	3092578412
25012	12:16:08.255	00:00:25.012	1501	524,0221	335,0942	0,5938207	0,491279	666,5579	3,182392	0	508,2133	324,4085	0,4279944	0,5023643	663,0161	2,921076	0	30	516	330						Untertest2.avi	0	880	547	72	111	450	257	8594	0	Content		444	219	25012065	3092595157
25029	12:16:08.272	00:00:25.028	1502	526,3228	335,4528	0,5939066	0,4913431	666,3489	3,148787	0	508,1073	319,6123	0,4280744	0,502372	663,0485	2,892074	0	30	517	328						Untertest2.avi	0	880	547	72	111	450	257	8594	0	Content		445	217	25028686	3092611778
25045	12:16:08.288	00:00:25.045	1503	514,0347	340,0917	0,594003	0,4914428	666,3212	3,162251	0	512,1523	335,3428	0,4282425	0,5024289	662,9073	2,948966	0	30	513	338						Untertest2.avi	0	880	547	72	111	450	257	8594	0	Content		441	227	25045309	3092628401
25062	12:16:08.305	00:00:25.061	1504	520,3559	334,5517	0,5941536	0,4915328	666,4833	3,147485	0	506,727	336,4683	0,4283556	0,5024814	663,0173	2,926623	0	30	514	336						Untertest2.avi	0	880	547	72	111	450	257	8594	0	Content		442	225	25061933	3092645025
25079	12:16:08.322	00:00:25.078	1505	529,855	345,9976	0,594336	0,4917191	666,5323	3,138757	0	513,5958	331,0683	0,4285117	0,5025739	662,9034	2,900186	0	30	522	339						Untertest2.avi	0	880	547	72	111	450	257	8594	0	Content		450	228	25078680	3092661772
25095	12:16:08.338	00:00:25.095	1506	520,9413	331,1205	0,5944573	0,4918648	666,3829	3,113575	0	508,018	322,9785	0,4286751	0,5026306	662,7932	2,851697	0	30	514	327						Untertest2.avi	0	880	547	72	111	450	257	8594	0	Content		442	216	25095303	3092678395
25112	12:16:08.355	00:00:25.111	1507	521,0341	344,1924	0,5945475	0,4920202	666,3733	3,113864	0	514,4697	329,5976	0,4287744	0,5027082	662,9446	2,848145	0	30	518	337						Untertest2.avi	0	880	547	72	111	450	257	8594	0	Content		446	226	25111924	3092695016
25129	12:16:08.372	00:00:25.128	1508	521,399	341,6215	0,5945786	0,4921443	666,3556	3,09796	0	515,8655	329,9797	0,4288178	0,5028301	662,9556	2,83271	0	30	519	336						Untertest2.avi	0	880	547	72	111	450	257	8594	0	Content		447	225	25128548	3092711640
25145	12:16:08.388	00:00:25.145	1509	515,5505	346,7293	0,5945736	0,4922521	666,3265	3,117161	0	512,7441	314,7315	0,4288152	0,5029219	662,959	2,796137	0	30	514	331						Untertest2.avi	0	880	547	72	111	450	257	8594	0	Content		442	220	25145295	3092728387
25162	12:16:08.405	00:00:25.161	1510	526,3207	332,8979	0,5945554	0,4922574	666,319	3,080138	0	507,107	324,5076	0,4287917	0,5029687	662,9763	2,799503	0	30	517	329						Untertest2.avi	0	880	547	72	111	450	257	8594	0	Content		445	218	25161917	3092745009
25179	12:16:08.422	00:00:25.178	1511	529,5792	338,3517	0,5945346	0,4921994	666,2781	3,081822	0	517,3087	335,9025	0,4287333	0,5032915	662,9766	2,834356	0	30	523	337						Untertest2.avi	0	880	547	72	111	450	257	8594	0	Content		451	226	25178543	3092761635
25195	12:16:08.438	00:00:25.195	1512	523,114	345,9072	0,5945259	0,4920784	666,238	3,110039	0	508,9649	335,3846	0,4287364	0,5028712	662,7877	2,851297	0	30	516	341						Untertest2.avi	0	880	547	72	111	450	257	8594	0	Content		444	230	25195165	3092778257
25212	12:16:08.455	00:00:25.211	1513	523,913	346,6876	0,5945506	0,4919297	666,1978	3,091802	0	510,7475	341,3416	0,4287629	0,5027536	662,8514	2,88429	0	30	517	344						Untertest2.avi	0	880	547	72	111	450	257	8594	0	Content		445	233	25211915	3092795007
25229	12:16:08.472	00:00:25.228	1514	523,4767	346,2937	0,5946163	0,4918167	666,265	3,077773	0	513,5692	333,6699	0,4288016	0,5026746	662,8472	2,888722	0	30	519	340						Untertest2.avi	0	880	547	72	111	450	257	8594	0	Content		447	229	25228536	3092811628
25245	12:16:08.488	00:00:25.245	1515	523,0528	340,7772	0,5946936	0,4917884	666,2679	3,088044	0	510,9003	333,1938	0,4288642	0,5026302	662,824	2,888259	0	30	517	337						Untertest2.avi	0	880	547	72	111	450	257	8594	0	Content		445	226	25245162	3092828254
25262	12:16:08.505	00:00:25.261	1516	528,0919	338,5083	0,5947856	0,4918079	666,3767	3,067792	0	509,711	334,2354	0,4289218	0,5026106	662,7769	2,902997	0	30	519	336						Untertest2.avi	0	880	547	72	111	450	257	8594	0	Content		447	225	25261786	3092844878
25279	12:16:08.522	00:00:25.278	1517	532,0117	334,7152	0,5948688	0,4918362	666,2325	3,081181	0	510,6413	311,8011	0,4289855	0,5025911	662,7136	2,839713	0	30	521	323						Untertest2.avi	0	880	547	72	111	450	257	8594	0	Content		449	212	25278533	3092861625
25295	12:16:08.538	00:00:25.295	1518	525,5334	330,1952	0,59491	0,491897	666,2004	3,053678	0	511,5842	328,4965	0,4290421	0,5026087	662,6412	2,859277	0	30	519	329						Untertest2.avi	0	880	547	72	111	450	257	8594	0	Content		447	218	25295158	3092878250
25312	12:16:08.555	00:00:25.311	1519	529,5545	336,0846	0,5949413	0,4920248	666,1597	3,072795	0	506,1358	332,8025	0,4290834	0,5026722	662,6259	2,884494	0	30	518	334						Untertest2.avi	0	880	547	72	111	450	257	8594	0	Content		446	223	25311783	3092894875
25328	12:16:08.571	00:00:25.328	1520	530,4732	343,3797	0,5949608	0,4921311	666,1586	3,118044	0	510,3113	349,6882	0,4291222	0,5027453	662,4984	2,93737	0	30	520	347						Untertest2.avi	0	880	547	72	111	450	257	8594	0	Content		448	236	25328406	3092911498
25345	12:16:08.588	00:00:25.345	1521	528,504	338,2186	0,5949528	0,4922418	666,1765	3,084797	0	515,0408	358,1332	0,4291445	0,5025046	662,5037	2,948595	0	30	522	348						Untertest2.avi	0	880	547	72	111	450	257	8594	0	Content		450	237	25345154	3092928246
25362	12:16:08.605	00:00:25.361	1522	522,1896	333,8607	0,5949293	0,4923019	666,2538	3,098403	0	501,0217	329,6575	0,4290822	0,5029849	662,5039	2,901353	0	30	512	332						Untertest2.avi	0	880	547	72	111	450	257	8594	0	Content		440	221	25361780	3092944872
25378	12:16:08.621	00:00:25.378	1523	530,0804	327,3628	0,5949035	0,492339	666,1787	3,092207	0	516,6819	333,8408	0,4290379	0,5030851	662,6299	2,930773	0	30	523	331						Untertest2.avi	0	880	547	72	111	450	257	8594	0	Content		451	220	25378401	3092961493
25395	12:16:08.638	00:00:25.395	1524	533,0754	346,6391	0,5948356	0,4922964	666,356	3,122895	0	509,1096	327,3195	0,4289896	0,503091	662,6713	2,898798	0	30	521	337						Untertest2.avi	0	880	547	72	111	450	257	8594	0	Content		449	226	25395025	3092978117
25412	12:16:08.655	00:00:25.411	1525	530,7406	360,7366	0,5947921	0,4922431	666,4205	3,157389	0	502,7524	322,3932	0,4289475	0,5030182	662,7424	2,909991	0	30	517	342						Untertest2.avi	0	880	547	72	111	450	257	8594	0	Content		445	231	25411773	3092994865
25428	12:16:08.671	00:00:25.428	1526	524,9267	333,23	0,5947343	0,4921896	666,3293	3,124195	0	508,8394	341,8595	0,4289095	0,5029809	662,8795	2,952102	0	30	517	338						Untertest2.avi	0	880	547	72	111	450	257	8594	0	Content		445	227	25428395	3093011487
25445	12:16:08.688	00:00:25.445	1527	523,6173	342,7911	0,5946962	0,4921082	666,3636	3,152747	0	511,7697	331,3303	0,4288984	0,5028862	662,9062	2,943932	0	30	518	337						Untertest2.avi	0	880	547	72	111	450	257	8594	0	Content		446	226	25445020	3093028112
25462	12:16:08.705	00:00:25.461	1528	526,3082	346,4491	0,5946838	0,4920701	666,371	3,18068	0	508,6878	349,9908	0,4288838	0,5028259	662,9303	2,976708	0	30	517	348						Untertest2.avi	0	880	547	72	111	450	257	8594	0	Content		445	237	25461767	3093044859
25478	12:16:08.721	00:00:25.478	1529	520,1174	333,8524	0,5946662	0,4920506	666,4515	3,140889	0	505,9587	341,1955	0,4288884	0,5028003	662,9504	2,992984	0	30	513	338						Untertest2.avi	0	880	547	72	111	450	257	8594	0	Content		441	227	25478390	3093061482
25495	12:16:08.738	00:00:25.495	1530	527,2878	340,3057	0,5946438	0,4920971	666,4418	3,15978	0	508,8577	347,5116	0,4288797	0,5028341	662,952	2,996365	0	30	518	344						Untertest2.avi	0	880	547	72	111	450	257	8594	0	Content		446	233	25495014	3093078106
25512	12:16:08.755	00:00:25.511	1531	523,1552	343,899	0,5946104	0,4921571	666,4693	3,188998	0	510,2181	335,4109	0,428866	0,5029132	662,9702	2,963534	0	30	517	340						Untertest2.avi	0	880	547	72	111	450	257	8594	0	Content		445	229	25511638	3093094730
25528	12:16:08.771	00:00:25.528	1532	524,481	347,2114	0,5945735	0,4922333	666,3954	3,170168	0	511,7367	341,6371	0,4288496	0,5030044	663,0194	2,977898	0	30	518	344						Untertest2.avi	0	880	547	72	111	450	257	8594	0	Content		446	233	25528386	3093111478
25545	12:16:08.788	00:00:25.545	1533	515,6249	346,4071	0,59453	0,492286	666,4173	3,187633	0	515,1475	346,588	0,4288211	0,5031074	662,9835	3,014001	0	30	515	346						Untertest2.avi	0	880	547	72	111	450	257	8594	0	Content		443	235	25545007	3093128099
25562	12:16:08.805	00:00:25.561	1534	526,1212	341,1595	0,5944749	0,4923526	666,4221	3,181837	0	509,7875	344,619	0,4287821	0,5032068	662,9716	3,009037	0	30	518	343						Untertest2.avi	0	880	547	72	111	450	257	8594	0	Content		446	232	25561630	3093144722
25578	12:16:08.821	00:00:25.578	1535	525,9309	354,619	0,5944304	0,4923733	666,4379	3,200412	0	512,0735	341,3694	0,4287447	0,5032613	662,9315	2,983795	0	30	519	348						Untertest2.avi	0	880	547	72	111	450	257	8594	0	Content		447	237	25578252	3093161344
25595	12:16:08.838	00:00:25.594	1536	530,9759	355,097	0,5943798	0,4923635	666,6493	3,19785	0	512,6772	330,6356	0,4286692	0,5032455	663,0164	2,953563	0	30	522	343						Untertest2.avi	0	880	547	72	111	450	257	8594	0	Content		450	232	25594999	3093178091
25612	12:16:08.855	00:00:25.611	1537	532,0838	340,6047	0,5943378	0,4923373	666,6385	3,182897	0	511,2598	343,9513	0,4286453	0,5031943	663,02	2,973177	0	30	522	342						Untertest2.avi	0	880	547	72	111	450	257	8594	0	Content		450	231	25611622	3093194714
25628	12:16:08.871	00:00:25.628	1538	528,8448	343,0217	0,5943218	0,4922764	666,6558	3,193753	0	505,6998	334,1512	0,4286269	0,503137	662,9853	2,949066	0	30	517	339						Untertest2.avi	0	880	547	72	111	450	257	8594	0	Content		445	228	25628244	3093211336
25645	12:16:08.888	00:00:25.644	1539	524,1759	347,7423	0,5943269	0,4921951	666,6472	3,184257	0	514,5153	348,3492	0,4285915	0,5031236	662,9751	2,995106	0	30	519	348						Untertest2.avi	0	880	547	72	111	450	257	8594	0	Content		447	237	25644867	3093227959
25662	12:16:08.905	00:00:25.661	1540	531,8439	347,1075	0,5943062	0,4920909	666,654	3,196163	0	515,5964	342,4226	0,4285772	0,5027017	662,9734	2,986308	0	30	524	345						Untertest2.avi	0	880	547	72	111	450	257	8594	0	Content		452	234	25661616	3093244708
25678	12:16:08.921	00:00:25.678	1541	529,2422	340,7649	0,5942686	0,4920062	666,524	3,167956	0	505,82	343,9148	0,428482	0,5030453	662,9736	2,946519	0	30	518	342						Untertest2.avi	0	880	547	72	111	450	257	8594	0	Content		446	231	25678239	3093261331
25695	12:16:08.938	00:00:25.694	1542	523,6807	351,0813	0,5942275	0,4919055	666,4608	3,205652	0	505,4808	361,7455	0,428452	0,5030335	662,8171	2,98999	0	30	515	356						Untertest2.avi	0	880	547	72	111	450	257	8594	0	Content		443	245	25694861	3093277953
25711	12:16:08.954	00:00:25.711	1543	530,1936	338,4996	0,5942045	0,4919702	666,4612	3,171873	0	500,173	328,3595	0,4284098	0,5031149	662,9564	2,894402	0	30	515	333						Untertest2.avi	0	880	547	72	111	450	257	8594	0	Content		443	222	25711484	3093294576
25728	12:16:08.971	00:00:25.728	1544	525,5663	343,3059	0,5941898	0,4920413	666,4758	3,155975	0	500,5185	346,369	0,4284108	0,5032101	662,917	2,959616	0	30	513	345						Untertest2.avi	0	880	547	72	111	450	257	8594	0	Content		441	234	25728231	3093311323
25745	12:16:08.988	00:00:25.744	1545	526,1451	338,3604	0,5942181	0,4921473	666,4485	3,153633	0	513,7614	332,1132	0,4284359	0,5033807	662,8757	2,941919	0	30	520	335						Untertest2.avi	0	880	547	72	111	450	257	8594	0	Content		448	224	25744853	3093327945
25761	12:16:09.004	00:00:25.761	1546	533,1976	337,4737	0,5942776	0,4923263	666,4901	3,139786	0	500,6208	346,8708	0,4285042	0,503549	662,7971	2,96539	0	30	517	342						Untertest2.avi	0	880	547	72	111	450	257	8594	0	Content		445	231	25761474	3093344566
25778	12:16:09.021	00:00:25.778	1547	539,439	346,3452	0,5943635	0,4925801	666,3456	3,175808	0	503,1186	361,0916	0,4285842	0,5036824	662,808	2,937292	0	30	521	354						Untertest2.avi	0	880	547	72	111	450	257	8594	0	Content		449	243	25778098	3093361190
25795	12:16:09.038	00:00:25.794	1548	532,1864	340,238	0,5944158	0,4927845	666,295	3,125974	0	505,2351	330,7162	0,428694	0,5038938	662,6628	2,890312	0	30	519	335						Untertest2.avi	0	880	547	72	111	450	257	8594	0	Content		447	224	25794845	3093377937
25811	12:16:09.054	00:00:25.811	1549	524,3527	353,9979	0,5944726	0,4929037	666,2671	3,146515	0	503,7172	348,3375	0,4287777	0,5040104	662,8025	2,933032	0	30	514	351						Untertest2.avi	0	880	547	72	111	450	257	8594	0	Content		442	240	25811470	3093394562
25828	12:16:09.071	00:00:25.828	1550	521,2996	345,4679	0,5945218	0,4929942	666,2601	3,117565	0	507,3215	334,5518	0,4288203	0,5040214	662,9262	2,913845	0	30	514	340						Untertest2.avi	0	880	547	72	111	450	257	8594	0	Content		442	229	25828093	3093411185
25845	12:16:09.088	00:00:25.844	1551	528,4568	350,8185	0,5945575	0,4929616	666,3103	3,130714	0	500,3072	339,3314	0,4288695	0,5039602	662,9532	2,928935	0	30	514	345						Untertest2.avi	0	880	547	72	111	450	257	8594	0	Content		442	234	25844717	3093427809
25861	12:16:09.104	00:00:25.861	1552	530,2563	347,5946	0,5945874	0,4928629	666,2823	3,132472	0	505,8729	344,1105	0,4289079	0,5038086	662,8995	2,930678	0	30	518	346						Untertest2.avi	0	880	547	72	111	450	257	8594	0	Content		446	235	25861477	3093444569
25878	12:16:09.121	00:00:25.878	1553	528,5317	349,4114	0,594613	0,4926721	666,3696	3,135264	0	508,6267	330,3845	0,4289203	0,5036883	662,9254	2,872685	0	30	519	340						Untertest2.avi	0	880	547	72	111	450	257	8594	0	Content		447	229	25878089	3093461181
25895	12:16:09.138	00:00:25.894	1554	525,3845	352,8467	0,5945895	0,4925302	666,2628	3,126726	0	506,3059	357,1113	0,428916	0,503575	662,9025	2,950386	0	30	516	355						Untertest2.avi	0	880	547	72	111	450	257	8594	0	Content		444	244	25894712	3093477804
25911	12:16:09.154	00:00:25.911	1555	522,1768	358,1247	0,5945687	0,4923604	666,3278	3,151323	0	508,1975	334,9749	0,4289034	0,5035085	662,9294	2,87986	0	30	515	347						Untertest2.avi	0	880	547	72	111	450	257	8594	0	Content		443	236	25911348	3093494440
25928	12:16:09.171	00:00:25.928	1556	528,8334	337,533	0,5945394	0,4923182	666,3868	3,094895	0	502,6847	350,4737	0,4288777	0,5035027	662,9474	2,960828	0	30	516	344						Untertest2.avi	0	880	547	72	111	450	257	8594	0	Content		444	233	25928098	3093511190
25945	12:16:09.188	00:00:25.944	1557	521,515	343,923	0,5945048	0,4923384	666,3379	3,116751	0	513,9385	332,2533	0,428847	0,5035333	662,9641	2,937897	0	30	518	338						Untertest2.avi	0	880	547	72	111	450	257	8594	0	Content		446	227	25944707	3093527799
25961	12:16:09.204	00:00:25.961	1558	520,4755	345,3292	0,5944567	0,4924091	666,3033	3,093296	0	512,4896	329,9876	0,4288163	0,5036348	662,9845	2,896132	0	30	516	338						Untertest2.avi	0	880	547	72	111	450	257	8594	0	Content		444	227	25961331	3093544423
25978	12:16:09.221	00:00:25.977	1559	533,0761	347,5286	0,5944406	0,4925481	666,3316	3,100033	0	505,8906	356,2734	0,4287896	0,5038026	662,9094	2,955468	0	30	519	352						Untertest2.avi	0	880	547	72	111	450	257	8594	0	Content		447	241	25977952	3093561044
25995	12:16:09.238	00:00:25.994	1560	531,9319	346,2704	0,5944381	0,4926989	666,3668	3,10156	0	515,5311	343,2254	0,4287879	0,5040374	662,929	2,961608	0	30	524	345						Untertest2.avi	0	880	547	72	111	450	257	8594	0	Content		452	234	25994700	3093577792
26011	12:16:09.254	00:00:26.011	1561	531,9612	341,0154	0,594434	0,4928856	666,3958	3,125624	0	505,9814	342,614	0,4288014	0,5042434	662,9318	2,936997	0	30	519	342						Untertest2.avi	0	880	547	72	111	450	257	8594	0	Content		447	231	26011321	3093594413
26028	12:16:09.271	00:00:26.027	1562	534,1164	348,2508	0,5944823	0,4930291	666,3456	3,131905	0	506,6358	355,2289	0,4288455	0,5044123	662,9583	2,991512	0	30	520	352						Untertest2.avi	0	880	547	72	111	450	257	8594	0	Content		448	241	26027947	3093611039
26045	12:16:09.288	00:00:26.044	1563	528,3068	354,9768	0,5945401	0,4930714	666,3818	3,142151	0	503,5219	341,6571	0,4288927	0,5045231	662,969	2,954176	0	30	516	348						Untertest2.avi	0	880	547	72	111	450	257	8594	0	Content		444	237	26044570	3093627662
26061	12:16:09.304	00:00:26.061	1564	525,5341	346,8488	0,5946123	0,4930476	666,4173	3,155554	0	503,471	361,5898	0,4289581	0,5041424	662,9685	3,044477	0	30	515	354						Untertest2.avi	0	880	547	72	111	450	257	8594	0	Content		443	243	26061319	3093644411
26078	12:16:09.321	00:00:26.077	1565	520,6817	352,3098	0,5946968	0,492896	666,4705	3,192937	0	504,1916	351,9742	0,4290267	0,5043339	662,9688	3,013729	0	30	512	352						Untertest2.avi	0	880	547	72	111	450	257	8594	0	Content		440	241	26077943	3093661035
26095	12:16:09.338	00:00:26.094	1566	527,3504	340,5673	0,594794	0,4925865	666,5345	3,177075	0	507,5	343,1254	0,4291154	0,5040405	662,8788	3,003612	0	30	517	342						Untertest2.avi	0	880	547	72	111	450	257	8594	0	Content		445	231	26094564	3093677656
26111	12:16:09.354	00:00:26.111	1567	528,0875	348,9392	0,5948536	0,4922194	666,5687	3,175777	0	511,5794	347,4828	0,4292009	0,5036095	662,8529	3,035265	0	30	520	348						Untertest2.avi	0	880	547	72	111	450	257	8594	0	Content		448	237	26111186	3093694278
26128	12:16:09.371	00:00:26.127	1568	519,9957	340,7335	0,5949075	0,4918834	666,3721	3,206812	0	511,6645	356,1604	0,4292666	0,5032892	662,8542	3,055783	0	30	516	348						Untertest2.avi	0	880	547	72	111	450	257	8594	0	Content		444	237	26127932	3093711024
26145	12:16:09.388	00:00:26.144	1569	528,019	359,9466	0,5949525	0,4915964	666,3298	3,248523	0	505,0976	350,6769	0,4293083	0,5029337	662,907	3,091829	0	30	517	355						Untertest2.avi	0	880	547	72	111	450	257	8594	0	Content		445	244	26144557	3093727649
26161	12:16:09.404	00:00:26.161	1570	525,7916	346,51	0,594995	0,4914718	666,3198	3,25508	0	504,5576	360,5375	0,4293528	0,5027667	662,9124	3,112442	0	30	515	354						Untertest2.avi	0	880	547	72	111	450	257	8594	0	Content		443	243	26161178	3093744270
26178	12:16:09.421	00:00:26.177	1571	522,5706	349,4957	0,595049	0,4915526	666,28	3,265867	0	506,9721	360,2967	0,4293999	0,502818	662,8995	3,13238	0	30	515	355						Untertest2.avi	0	880	547	72	111	450	257	8594	0	Content		443	244	26177926	3093761018
26195	12:16:09.438	00:00:26.194	1572	529,5274	339,7497	0,5951517	0,4918536	666,4026	3,262463	0	510,9055	358,5967	0,4294721	0,5031096	662,7302	3,146813	0	30	520	349						Untertest2.avi	0	880	547	72	111	450	257	8594	0	Content		448	238	26194549	3093777641
26211	12:16:09.454	00:00:26.211	1573	523,3489	360,2504	0,5952211	0,4922538	666,3328	3,305333	0	503,6017	350,4133	0,4295446	0,5035086	662,7316	3,131325	0	30	513	355						Untertest2.avi	0	880	547	72	111	450	257	8594	0	Content		441	244	26211172	3093794264
26228	12:16:09.471	00:00:26.227	1574	522,5828	349,0948	0,5953155	0,4927686	666,3444	3,338328	0	505,2748	348,6736	0,4296235	0,5039107	662,704	3,139357	0	30	514	349						Untertest2.avi	0	880	547	72	111	450	257	8594	0	Content		442	238	26227797	3093810889
26244	12:16:09.487	00:00:26.244	1575	527,191	342,3677	0,595411	0,4931176	666,1257	3,324703	0	517,5269	350,1874	0,4297209	0,5042267	662,618	3,151013	0	30	522	346						Untertest2.avi	0	880	547	72	111	450	257	8594	0	Content		450	235	26244419	3093827511
26261	12:16:09.504	00:00:26.261	1576	522,2212	344,4188	0,5954834	0,493271	666,0336	3,351162	0	509,6215	359,5889	0,429791	0,5043653	662,6863	3,177415	0	30	516	352						Untertest2.avi	0	880	547	72	111	450	257	8594	0	Content		444	241	26261167	3093844259
26278	12:16:09.521	00:00:26.277	1577	524,0057	355,996	0,5955443	0,4932215	666,0328	3,380129	0	509,2523	353,9366	0,4298306	0,5043513	662,6268	3,188196	0	30	517	355						Untertest2.avi	0	880	547	72	111	450	257	8594	0	Content		445	244	26277790	3093860882
26294	12:16:09.537	00:00:26.294	1578	522,1821	332,8909	0,5955664	0,492959	665,9792	3,350098	0	504,7991	351,8893	0,4298196	0,5041621	662,6151	3,190594	0	30	513	342						Untertest2.avi	0	880	547	72	111	450	257	8594	0	Content		441	231	26294412	3093877504
26311	12:16:09.554	00:00:26.311	1579	524,3099	348,4994	0,5955618	0,4925057	665,9504	3,406632	0	508,5607	355,1766	0,4297886	0,5036872	662,4897	3,208709	0	30	516	352						Untertest2.avi	0	880	547	72	111	450	257	8594	0	Content		444	241	26311158	3093894250
26328	12:16:09.571	00:00:26.327	1580	522,5283	356,1902	0,5955374	0,4919632	665,9126	3,423857	0	515,2796	343,7656	0,4297678	0,5032262	662,5162	3,19243	0	30	519	350						Untertest2.avi	0	880	547	72	111	450	257	8594	0	Content		447	239	26327781	3093910873
26344	12:16:09.587	00:00:26.344	1581	524,6224	357,4792	0,5955161	0,4915198	665,9453	3,437335	0	519,2281	368,9465	0,429753	0,5027384	662,4725	3,236292	0	30	522	363						Untertest2.avi	0	880	547	72	111	450	257	8594	0	Content		450	252	26344404	3093927496
26361	12:16:09.604	00:00:26.361	1582	525,4986	351,0731	0,5955198	0,4912981	665,9789	3,456891	0	513,1258	350,2647	0,4297593	0,502532	662,4846	3,231694	0	30	519	351						Untertest2.avi	0	880	547	72	111	450	257	8594	0	Content		447	240	26361030	3093944122
26378	12:16:09.621	00:00:26.377	1583	520,6028	359,5865	0,5955485	0,4913036	665,989	3,45966	0	519,6161	345,9562	0,4298077	0,5025054	662,6662	3,226673	0	30	520	353						Untertest2.avi	0	880	547	72	111	450	257	8594	0	Content		448	242	26377789	3093960881
26394	12:16:09.637	00:00:26.394	1584	532,8492	349,7405	0,5956454	0,491544	666,0305	3,458058	0	521,598	356,8423	0,4299002	0,5027393	662,6442	3,255282	0	30	527	353						Untertest2.avi	0	880	547	72	111	450	257	8594	0	Content		455	242	26394401	3093977493
26411	12:16:09.654	00:00:26.411	1585	524,562	358,3242	0,5957399	0,4920336	666,1469	3,492071	0	513,5068	335,2571	0,4299988	0,5031664	662,5423	3,204392	0	30	519	347						Untertest2.avi	0	880	547	72	111	450	257	8594	0	Content		447	236	26411023	3093994115
26428	12:16:09.671	00:00:26.427	1586	532,4509	338,0508	0,5958602	0,4925684	666,1353	3,468257	0	515,1287	356,9128	0,4301158	0,5036205	662,3447	3,244868	0	30	524	347						Untertest2.avi	0	880	547	72	111	450	257	8594	0	Content		452	236	26427646	3094010738
26444	12:16:09.687	00:00:26.444	1587	530,2358	351,2441	0,5958978	0,4930415	666,1228	3,49631	0	519,0464	351,7008	0,4301973	0,5040615	662,475	3,248124	0	30	525	351						Untertest2.avi	0	880	547	72	111	450	257	8594	0	Content		453	240	26444392	3094027484
26461	12:16:09.704	00:00:26.461	1588	524,6227	344,2751	0,5958987	0,4933907	666,1654	3,475	0	517,3065	364,0927	0,4302096	0,5043299	662,524	3,273302	0	30	521	354						Untertest2.avi	0	880	547	72	111	450	257	8594	0	Content		449	243	26461015	3094044107
26478	12:16:09.721	00:00:26.477	1589	527,4036	337,4759	0,5958487	0,4934771	666,1902	3,452402	0	519,5048	360,0424	0,4301757	0,504418	662,5558	3,264488	0	30	523	349						Untertest2.avi	0	880	547	72	111	450	257	8594	0	Content		451	238	26477637	3094060729
26494	12:16:09.737	00:00:26.494	1590	528,1215	347,6172	0,5957435	0,4933618	666,2158	3,508539	0	508,3098	366,1081	0,4300863	0,5043386	662,6064	3,276242	0	30	518	357						Untertest2.avi	0	880	547	72	111	450	257	8594	0	Content		446	246	26494260	3094077352
26511	12:16:09.754	00:00:26.511	1591	519,8592	351,4707	0,5956426	0,4930647	666,1384	3,507395	0	513,9957	350,8842	0,429989	0,5041445	662,6421	3,248571	0	30	517	351						Untertest2.avi	0	880	547	72	111	450	257	8594	0	Content		445	240	26511009	3094094101
26528	12:16:09.771	00:00:26.527	1592	518,8733	354,209	0,5955306	0,4926648	666,1238	3,49533	0	513,651	367,2043	0,4298948	0,5036938	662,8094	3,284397	0	30	516	361						Untertest2.avi	0	880	547	72	111	450	257	8594	0	Content		444	250	26527631	3094110723
26544	12:16:09.787	00:00:26.544	1593	527,0184	351,8569	0,5954478	0,4922262	666,202	3,500897	0	516,5588	354,0113	0,429809	0,503383	662,7644	3,274893	0	30	522	353						Untertest2.avi	0	880	547	72	111	450	257	8594	0	Content		450	242	26544254	3094127346
26561	12:16:09.804	00:00:26.560	1594	523,2445	341,5794	0,5953819	0,4918565	666,2757	3,47735	0	519,4662	358,7257	0,4297273	0,5030367	662,5563	3,266488	0	30	521	350						Untertest2.avi	0	880	547	72	111	450	257	8594	0	Content		449	239	26560876	3094143968
26578	12:16:09.821	00:00:26.577	1595	519,2681	349,4625	0,5952837	0,4915512	666,3316	3,481588	0	519,5621	357,3154	0,4296384	0,5028314	662,5147	3,237106	0	30	519	353						Untertest2.avi	0	880	547	72	111	450	257	8594	0	Content		447	242	26577625	3094160717
26594	12:16:09.837	00:00:26.594	1596	519,1653	339,207	0,595153	0,4914318	666,1819	3,472687	0	518,8365	350,5555	0,4295152	0,5027382	662,603	3,243987	0	30	519	345						Untertest2.avi	0	880	547	72	111	450	257	8594	0	Content		447	234	26594247	3094177339
26611	12:16:09.854	00:00:26.610	1597	514,6189	340,6832	0,5950361	0,4914455	666,1407	3,458059	0	515,0836	361,5492	0,4294154	0,5027797	662,7798	3,247406	0	30	515	351						Untertest2.avi	0	880	547	72	111	450	257	8594	0	Content		443	240	26610872	3094193964
26627	12:16:09.870	00:00:26.627	1598	517,9941	343,1213	0,5949576	0,4915405	666,1236	3,470617	0	513,4763	360,4827	0,4293225	0,5029423	662,7684	3,269923	0	30	516	352						Untertest2.avi	0	880	547	72	111	450	257	8594	0	Content		444	241	26627496	3094210588
26644	12:16:09.887	00:00:26.644	1599	524,3629	344,4095	0,594865	0,4918039	666,1937	3,482898	0	515,0602	353,8416	0,4292139	0,503225	662,5063	3,260149	0	30	520	349						Untertest2.avi	0	880	547	72	111	450	257	8594	0	Content		448	238	26644244	3094227336
26661	12:16:09.904	00:00:26.660	1600	522,4503	355,4276	0,5947086	0,4920432	666,1741	3,496096	0	513,63	360,8461	0,4290742	0,503507	662,5266	3,268154	0	30	518	358						Untertest2.avi	0	880	547	72	111	450	257	8594	0	Content		446	247	26660869	3094243961
26677	12:16:09.920	00:00:26.677	1601	522,9885	362,6445	0,594601	0,4922416	665,9924	3,529347	0	521,039	353,6429	0,428967	0,5037302	662,5928	3,258009	0	30	522	358						Untertest2.avi	0	880	547	72	111	450	257	8594	0	Content		450	247	26677492	3094260584
26694	12:16:09.937	00:00:26.694	1602	518,0821	359,8523	0,5944822	0,4923799	666,0277	3,506687	0	515,5078	368,3693	0,4288434	0,5039375	662,7256	3,301672	0	30	517	364						Untertest2.avi	0	880	547	72	111	450	257	8594	0	Content		445	253	26694114	3094277206
26711	12:16:09.954	00:00:26.710	1603	534,815	344,0746	0,5943924	0,4924328	666,0425	3,481592	0	516,2585	359,5406	0,4287299	0,5040387	662,5009	3,285307	0	30	526	352						Untertest2.avi	0	880	547	72	111	450	257	8594	0	Content		454	241	26710865	3094293957
26727	12:16:09.970	00:00:26.727	1604	521,2787	347,2686	0,5942414	0,4923617	666,0645	3,507106	0	518,8932	355,3193	0,4285899	0,5039912	662,408	3,256697	0	30	520	351						Untertest2.avi	0	880	547	72	111	450	257	8594	0	Content		448	240	26727489	3094310581
26744	12:16:09.987	00:00:26.744	1605	518,116	362,5068	0,5941038	0,4922084	665,9169	3,537459	0	517,6168	362,9821	0,4284765	0,5038134	662,437	3,280243	0	30	518	363						Untertest2.avi	0	880	547	72	111	450	257	8594	0	Content		446	252	26744112	3094327204
26761	12:16:10.004	00:00:26.760	1606	516,2781	350,3162	0,5939841	0,491946	665,9197	3,513647	0	519,2379	363,292	0,4283436	0,5036209	662,5712	3,260111	0	30	518	357						Untertest2.avi	0	880	547	72	111	450	257	8594	0	Content		446	246	26760750	3094343842
26777	12:16:10.020	00:00:26.777	1607	518,0858	345,1147	0,5938365	0,4916357	666,095	3,49302	0	513,5226	372,6661	0,4281753	0,5034449	662,338	3,30137	0	30	516	359						Untertest2.avi	0	880	547	72	111	450	257	8594	0	Content		444	248	26777486	3094360578
26794	12:16:10.037	00:00:26.794	1608	518,3138	353,117	0,593628	0,491402	665,8622	3,534508	0	516,3433	366,0836	0,4279806	0,503244	662,4403	3,300415	0	30	517	360						Untertest2.avi	0	880	547	72	111	450	257	8594	0	Content		445	249	26794107	3094377199
26811	12:16:10.054	00:00:26.810	1609	522,3605	349,384	0,5934439	0,4911595	665,9822	3,520826	0	517,9536	359,3136	0,4277754	0,5030532	662,4514	3,286146	0	30	520	354						Untertest2.avi	0	880	547	72	111	450	257	8594	0	Content		448	243	26810744	3094393836
26827	12:16:10.070	00:00:26.827	1610	519,9048	342,9095	0,5931956	0,4910016	665,9202	3,54001	0	525,7589	354,0025	0,4275426	0,5029306	662,3936	3,253856	0	30	523	348						Untertest2.avi	0	880	547	72	111	450	257	8594	0	Content		451	237	26827356	3094410448
26844	12:16:10.087	00:00:26.844	1611	515,3038	345,8494	0,5929918	0,4909628	665,9321	3,500981	0	516,6854	365,2159	0,4273298	0,502911	662,569	3,287086	0	30	516	356						Untertest2.avi	0	880	547	72	111	450	257	8594	0	Content		444	245	26844102	3094427194
26861	12:16:10.104	00:00:26.860	1612	527,8047	344,0805	0,5927873	0,4910674	665,7495	3,526866	0	523,5057	364,6077	0,4271207	0,5030681	662,2385	3,29179	0	30	526	354						Untertest2.avi	0	880	547	72	111	450	257	8594	0	Content		454	243	26860733	3094443825
26877	12:16:10.120	00:00:26.877	1613	513,8626	343,3961	0,5925723	0,4912462	665,7764	3,514406	0	517,8406	366,3604	0,4269058	0,5033373	662,4557	3,29625	0	30	516	355						Untertest2.avi	0	880	547	72	111	450	257	8594	0	Content		444	244	26877350	3094460442
26894	12:16:10.137	00:00:26.894	1614	520,4664	340,6463	0,5924131	0,4914117	665,8066	3,527645	0	518,11	370,9819	0,4266573	0,5036498	662,188	3,316487	0	30	519	356						Untertest2.avi	0	880	547	72	111	450	257	8594	0	Content		447	245	26894110	3094477202
26911	12:16:10.154	00:00:26.910	1615	518,6673	356,339	0,5921523	0,4915279	665,7061	3,540299	0	517,7242	362,4938	0,4264188	0,5039559	662,3597	3,297558	0	30	518	359						Untertest2.avi	0	880	547	72	111	450	257	8594	0	Content		446	248	26910733	3094493825
26927	12:16:10.170	00:00:26.927	1616	521,8033	349,8626	0,5919577	0,4916268	665,8022	3,519795	0	513,0854	371,6995	0,4261739	0,5041286	662,1549	3,31284	0	30	517	361						Untertest2.avi	0	880	547	72	111	450	257	8594	0	Content		445	250	26927347	3094510439
26944	12:16:10.187	00:00:26.943	1617	521,58	350,6034	0,5916901	0,491721	665,6063	3,539003	0	518,697	360,9038	0,4259191	0,5042621	662,3585	3,293873	0	30	520	356						Untertest2.avi	0	880	547	72	111	450	257	8594	0	Content		448	245	26943984	3094527076
26961	12:16:10.204	00:00:26.960	1618	518,8794	350,6159	0,5914664	0,4916258	665,7831	3,541423	0	523,6335	363,7611	0,425681	0,5042805	662,1678	3,294401	0	30	521	357						Untertest2.avi	0	880	547	72	111	450	257	8594	0	Content		449	246	26960594	3094543686
26977	12:16:10.220	00:00:26.977	1619	516,7884	348,2399	0,5912292	0,4914699	665,6895	3,552922	0	518,502	360,6228	0,4254631	0,5042396	662,3315	3,334116	0	30	518	354						Untertest2.avi	0	880	547	72	111	450	257	8594	0	Content		446	243	26977342	3094560434
26994	12:16:10.237	00:00:26.993	1620	519,0794	359,012	0,5910364	0,4912693	665,7422	3,590398	0	512,7965	366,004	0,4252593	0,5040509	662,2762	3,325136	0	30	516	363						Untertest2.avi	0	880	547	72	111	450	257	8594	0	Content		444	252	26993968	3094577060
27011	12:16:10.254	00:00:27.010	1621	520,4696	352,4232	0,5908719	0,4910105	665,6394	3,580207	0	519,9821	369,5616	0,4250899	0,5037973	662,1627	3,326752	0	30	520	361						Untertest2.avi	0	880	547	72	111	450	257	8594	0	Content		448	250	27010589	3094593681
27027	12:16:10.270	00:00:27.027	1622	515,6432	353,621	0,5906874	0,4907705	665,6671	3,571555	0	514,5615	370,5421	0,4249269	0,5036612	662,3774	3,339728	0	30	515	362						Untertest2.avi	0	880	547	72	111	450	257	8594	0	Content		443	251	27027337	3094610429
27044	12:16:10.287	00:00:27.043	1623	518,7811	357,8685	0,5905365	0,4906973	665,6863	3,58104	0	514,1945	368,3569	0,424769	0,5035912	662,2834	3,33647	0	30	516	363						Untertest2.avi	0	880	547	72	111	450	257	8594	0	Content		444	252	27043958	3094627050
27061	12:16:10.304	00:00:27.060	1624	525,3407	360,631	0,5903976	0,4907166	665,6842	3,60471	0	518,2736	358,5705	0,4246127	0,5036937	662,0635	3,323534	0	30	522	360						Untertest2.avi	0	880	547	72	111	450	257	8594	0	Content		450	249	27060582	3094643674
27077	12:16:10.320	00:00:27.077	1625	514,0764	355,1401	0,5901756	0,4907748	665,6418	3,572454	0	521,9196	362,0844	0,4244442	0,5037939	662,3318	3,326627	0	30	518	359						Untertest2.avi	0	880	547	72	111	450	257	8594	0	Content		446	248	27077205	3094660297
27094	12:16:10.337	00:00:27.093	1626	519,4412	353,9905	0,5900109	0,4908497	665,7461	3,590976	0	513,9406	367,8437	0,4242601	0,5039638	662,3165	3,330472	0	30	517	361						Untertest2.avi	0	880	547	72	111	450	257	8594	0	Content		445	250	27093951	3094677043
27111	12:16:10.354	00:00:27.110	1627	524,5131	351,6004	0,5898542	0,4909134	665,6538	3,593636	0	523,4485	364,9761	0,4240668	0,5040957	662,2581	3,352197	0	30	524	358						Untertest2.avi	0	880	547	72	111	450	257	8594	0	Content		452	247	27110575	3094693667
27127	12:16:10.370	00:00:27.127	1628	518,4602	355,7066	0,5896456	0,4909424	665,6287	3,597591	0	522,1489	362,0739	0,4239028	0,5042351	662,3643	3,330764	0	30	520	359						Untertest2.avi	0	880	547	72	111	450	257	8594	0	Content		448	248	27127200	3094710292
27144	12:16:10.387	00:00:27.143	1629	517,7092	365,9334	0,5894973	0,4908795	665,7773	3,611417	0	523,3735	364,1714	0,4237255	0,5042914	662,2357	3,336549	0	30	521	365						Untertest2.avi	0	880	547	72	111	450	257	8594	0	Content		449	254	27143823	3094726915
27161	12:16:10.404	00:00:27.160	1630	520,3485	357,8595	0,5893391	0,4908494	665,7041	3,611212	0	521,7667	357,3424	0,4235775	0,5043381	662,1053	3,323428	0	30	521	358						Untertest2.avi	0	880	547	72	111	450	257	8594	0	Content		449	247	27160572	3094743664
27177	12:16:10.420	00:00:27.177	1631	515,6074	354,9497	0,5891575	0,4908025	665,6015	3,606292	0	519,5706	368,1077	0,4234118	0,504355	662,3831	3,364074	0	30	518	362						Untertest2.avi	0	880	547	72	111	450	257	8594	0	Content		446	251	27177195	3094760287
27194	12:16:10.437	00:00:27.193	1632	518,8737	356,2709	0,5890354	0,4907315	665,7594	3,617504	0	523,2359	371,9427	0,4232652	0,5043353	662,3008	3,352254	0	30	521	364						Untertest2.avi	0	880	547	72	111	450	257	8594	0	Content		449	253	27193821	3094776913
27210	12:16:10.453	00:00:27.210	1633	520,2854	364,7834	0,5889306	0,4906551	665,7081	3,637123	0	518,2215	365,7681	0,4231364	0,5042958	662,1281	3,3409	0	30	519	365						Untertest2.avi	0	880	547	72	111	450	257	8594	0	Content		447	254	27210444	3094793536
27227	12:16:10.470	00:00:27.227	1634	519,2987	355,9237	0,5888177	0,4905281	665,583	3,629366	0	520,4476	361,8162	0,4230234	0,5042276	662,2628	3,348321	0	30	520	359						Untertest2.avi	0	880	547	72	111	450	257	8594	0	Content		448	248	27227191	3094810283
27244	12:16:10.487	00:00:27.243	1635	523,343	358,0839	0,5887326	0,4903903	665,5349	3,645875	0	519,1299	374,0286	0,4229394	0,5041105	662,3123	3,361083	0	30	521	366						Untertest2.avi	0	880	547	72	111	450	257	8594	0	Content		449	255	27243819	3094826911
27260	12:16:10.503	00:00:27.260	1636	513,8632	354,1758	0,5886335	0,4902863	665,488	3,652744	0	514,2237	359,8994	0,4228722	0,5040022	662,3013	3,353974	0	30	514	357						Untertest2.avi	0	880	547	72	111	450	257	8594	0	Content		442	246	27260442	3094843534
27277	12:16:10.520	00:00:27.277	1637	513,4376	361,1934	0,5885873	0,4902048	665,5355	3,654902	0	519,0375	361,6194	0,4228072	0,5039266	662,3129	3,363445	0	30	516	361						Untertest2.avi	0	880	547	72	111	450	257	8594	0	Content		444	250	27277064	3094860156
27294	12:16:10.537	00:00:27.293	1638	518,6946	368,5534	0,5885643	0,4901404	665,5452	3,674546	0	517,1522	381,2574	0,4227718	0,5038648	662,2844	3,394194	0	30	518	375						Untertest2.avi	0	880	547	72	111	450	257	8594	0	Content		446	264	27293816	3094876908
27310	12:16:10.553	00:00:27.310	1639	519,7797	365,9653	0,5885361	0,4902518	665,6166	3,686909	0	514,1193	371,4283	0,4227427	0,503993	662,2643	3,404551	0	30	517	369						Untertest2.avi	0	880	547	72	111	450	257	8594	0	Content		445	258	27310438	3094893530
27327	12:16:10.570	00:00:27.327	1640	516,2023	361,7892	0,5885164	0,4904184	665,5984	3,665004	0	524,7297	365,7332	0,4227308	0,504122	662,2137	3,394937	0	30	520	364						Untertest2.avi	0	880	547	72	111	450	257	8594	0	Content		448	253	27327062	3094910154
27344	12:16:10.587	00:00:27.343	1641	519,3551	369,9162	0,5885052	0,4905682	665,7192	3,683258	0	517,5654	369,7851	0,4227194	0,5043035	662,2307	3,405897	0	30	518	370						Untertest2.avi	0	880	547	72	111	450	257	8594	0	Content		446	259	27343687	3094926779
27360	12:16:10.603	00:00:27.360	1642	521,6002	356,7345	0,5884878	0,4907556	665,7012	3,66949	0	521,1844	373,4115	0,4227069	0,5044874	662,2072	3,419317	0	30	521	365						Untertest2.avi	0	880	547	72	111	450	257	8594	0	Content		449	254	27360436	3094943528
27377	12:16:10.620	00:00:27.377	1643	520,364	369,1246	0,5884764	0,4909064	665,7128	3,710256	0	523,0571	372,7077	0,4226834	0,5046476	662,0764	3,422606	0	30	522	371						Untertest2.avi	0	880	547	72	111	450	257	8594	0	Content		450	260	27377059	3094960151
[truncated: 1,987 more rows]
