# Supplementary material for: Gaze Duration Biases for Colours in Combination with Dissonant and Consonant Sounds: A Comparative Eye-Tracking Study with Orangutans
Source: PLoS One. 2015 Oct 14;10(10):e0139894. doi: 10.1371/journal.pone.0139894 (PMC4605782; doi:10.1371/journal.pone.0139894)
Supplement: S1 Data — (ZIP) [file pone.0139894.s004.zip › Plos ColourSound Data/Apes/Farben_Musik_U2_2/Rec 12/Rec 12-All-Data.tsv]

System Properties:
Operating System:	Microsoft Windows NT 6.1.7601 Service Pack 1
System User Name:	tobiiadmin
Machine Name:	LOE7690LAP
Data properties:
Recording name:	Rec 12
Recording date:	02.12.2013
Recording time:	17:13:32
Recording resolution:	1024 x 768
Export date:	09.03.2014
Export time:	12:20:07
Participant:	HH_VP5
Filter settings:
Eye: Average
Validity: Normal
Fixation filter: Tobii fixation filter
Velocity threshold: 35
Distance threshold: 35
Timestamp	DateTimeStamp	DateTimeStampStartOffset	Number	GazePointXLeft	GazePointYLeft	CamXLeft	CamYLeft	DistanceLeft	PupilLeft	ValidityLeft	GazePointXRight	GazePointYRight	CamXRight	CamYRight	DistanceRight	PupilRight	ValidityRight	FixationIndex	GazePointX	GazePointY	Event	EventKey	Data1	Data2	Descriptor	StimuliName	StimuliID	MediaWidth	MediaHeight	MediaPosX	MediaPosY	MappedFixationPointX	MappedFixationPointY	FixationDuration	AoiIds	AoiNames	WebGroupImage	MappedGazeDataPointX	MappedGazeDataPointY	MicroSecondTimestamp	AbsoluteMicroSecondTimestamp
13	17:13:32.328	00:00:00.013	0	519,4641	394,8305	0,5314932	0,8915663	575,1171	4,244417	0	541,4061	378,908	0,34791	0,8970223	568,8419	4,585811	0	0	530	387						No media	0	1024	768	0	0	531	385	80	0	Content		530	387	13227	1034540767
30	17:13:32.345	00:00:00.029	1	515,7434	387,7165	0,5318106	0,8912989	574,9876	4,258729	0	544,316	374,8388	0,3482022	0,8959699	568,9556	4,580096	0	0	530	381						No media	0	1024	768	0	0	531	385	80	0	Content		530	381	29851	1034557391
46	17:13:32.361	00:00:00.046	2	517,3395	389,2432	0,5319133	0,8912932	574,9866	4,276192	0	545,4489	376,2817	0,348336	0,8952738	568,8694	4,58668	0	0	531	383						No media	0	1024	768	0	0	531	385	80	0	Content		531	383	46473	1034574013
63	17:13:32.378	00:00:00.063	3	517,0847	398,2839	0,5318446	0,8916968	574,9865	4,266609	0	541,0123	372,3943	0,3484784	0,895294	569,059	4,602794	0	0	529	385						No media	0	1024	768	0	0	531	385	80	0	Content		529	385	63096	1034590636
80	17:13:32.395	00:00:00.079	4	-1024	-768	-1	-1	-1	-1	4	-1024	-768	-1	-1	-1	-1	4		0	0						No media	0	1024	768	0	0				0	Content		0	0	79718	1034607258
96	17:13:32.411	00:00:00.096	5	-1024	-768	-1	-1	-1	-1	4	-1024	-768	-1	-1	-1	-1	4		0	0						No media	0	1024	768	0	0				0	Content		0	0	96402	1034623942
113	17:13:32.428	00:00:00.113	6	-1024	-768	-1	-1	-1	-1	4	-1024	-768	-1	-1	-1	-1	4		0	0						No media	0	1024	768	0	0				0	Content		0	0	113069	1034640609
130	17:13:32.445	00:00:00.129	7	-1024	-768	-1	-1	-1	-1	4	-1024	-768	-1	-1	-1	-1	4		0	0						No media	0	1024	768	0	0				0	Content		0	0	129712	1034657252
146	17:13:32.461	00:00:00.146	8	-1024	-768	-1	-1	-1	-1	4	-1024	-768	-1	-1	-1	-1	4		0	0						No media	0	1024	768	0	0				0	Content		0	0	146334	1034673874
163	17:13:32.478	00:00:00.163	9	-1024	-768	-1	-1	-1	-1	4	-1024	-768	-1	-1	-1	-1	4		0	0						No media	0	1024	768	0	0				0	Content		0	0	163020	1034690560
180	17:13:32.495	00:00:00.179	10	-1024	-768	-1	-1	-1	-1	4	-1024	-768	-1	-1	-1	-1	4		0	0						No media	0	1024	768	0	0				0	Content		0	0	179686	1034707226
196	17:13:32.511	00:00:00.196	11	-1024	-768	-1	-1	-1	-1	4	-1024	-768	-1	-1	-1	-1	4		0	0						No media	0	1024	768	0	0				0	Content		0	0	196380	1034723920
213	17:13:32.528	00:00:00.213	12	-1024	-768	-1	-1	-1	-1	4	-1024	-768	-1	-1	-1	-1	4		0	0						No media	0	1024	768	0	0				0	Content		0	0	213047	1034740587
230	17:13:32.545	00:00:00.229	13	423,2703	450,0686	0,5337344	0,9029995	575,4379	4,192937	0	443,3272	468,1713	0,3504179	0,9045808	568,5335	4,401971	0	1	433	459						No media	0	1024	768	0	0	435	437	317	0	Content		433	459	229763	1034757303
247	17:13:32.562	00:00:00.246	14	417,4156	440,9715	0,5339833	0,904421	575,4929	4,169244	0	449,9861	442,4595	0,3506778	0,9056715	568,4452	4,467835	0	1	434	442						No media	0	1024	768	0	0	435	437	317	0	Content		434	442	246617	1034774157
263	17:13:32.578	00:00:00.263	15	420,6789	447,7444	0,5342627	0,9045243	575,6971	4,11788	0	451,7505	429,1943	0,3509895	0,905583	568,6876	4,4497	0	1	436	438						No media	0	1024	768	0	0	435	437	317	0	Content		436	438	263247	1034790787
280	17:13:32.595	00:00:00.279	16	417,1269	450,5751	0,5345163	0,9050199	575,9977	4,06962	0	451,0047	424,3544	0,3512873	0,9057851	568,7905	4,426483	0	1	434	437						No media	0	1024	768	0	0	435	437	317	0	Content		434	437	279874	1034807414
297	17:13:32.612	00:00:00.296	17	419,2523	450,9755	0,5347659	0,9056963	576,1418	4,051154	0	446,8329	425,5267	0,3515529	0,9061025	569,1694	4,408105	0	1	433	438						No media	0	1024	768	0	0	435	437	317	0	Content		433	438	296502	1034824042
313	17:13:32.628	00:00:00.313	18	420,6163	449,9146	0,5350681	0,9065324	576,3985	4,037	0	451,5862	423,2097	0,3518926	0,9066466	569,3077	4,388801	0	1	436	437						No media	0	1024	768	0	0	435	437	317	0	Content		436	437	313132	1034840672
330	17:13:32.645	00:00:00.329	19	419,1809	449,2431	0,5353575	0,9071665	576,5212	4,005562	0	446,3592	425,6877	0,3521786	0,9071106	569,3447	4,356826	0	1	433	437						No media	0	1024	768	0	0	435	437	317	0	Content		433	437	329886	1034857426
347	17:13:32.662	00:00:00.346	20	420,1619	450,9456	0,5356117	0,9072306	576,646	4,003374	0	449,361	424,0765	0,3524779	0,9070898	569,5626	4,341504	0	1	435	438						No media	0	1024	768	0	0	435	437	317	0	Content		435	438	346511	1034874051
363	17:13:32.678	00:00:00.363	21	418,4046	445,5349	0,5358644	0,9068175	576,8052	3,963217	0	451,8817	422,9913	0,3527743	0,9066062	569,7454	4,330498	0	1	435	434						No media	0	1024	768	0	0	435	437	317	0	Content		435	434	363264	1034890804
380	17:13:32.695	00:00:00.379	22	414,4996	448,6556	0,5361129	0,9060876	576,97	3,94958	0	448,9892	424,7368	0,3530104	0,90601	569,9611	4,318902	0	1	432	437						No media	0	1024	768	0	0	435	437	317	0	Content		432	437	379891	1034907431
397	17:13:32.712	00:00:00.396	23	419,3937	449,3892	0,5363328	0,9053749	576,9151	3,940356	0	450,7467	424,7303	0,3532733	0,9054788	569,9276	4,315639	0	1	435	437						No media	0	1024	768	0	0	435	437	317	0	Content		435	437	396519	1034924059
413	17:13:32.728	00:00:00.413	24	423,2272	451,7769	0,5365204	0,9046994	576,9699	3,939363	0	449,4292	421,248	0,3534353	0,9050502	569,9188	4,311143	0	1	436	437						No media	0	1024	768	0	0	435	437	317	0	Content		436	437	413149	1034940689
430	17:13:32.745	00:00:00.429	25	420,731	449,4796	0,5366747	0,9041226	577,147	3,949548	0	448,6076	423,3505	0,3536281	0,9046887	569,9415	4,295799	0	1	435	436						No media	0	1024	768	0	0	435	437	317	0	Content		435	436	429776	1034957316
447	17:13:32.762	00:00:00.446	26	419,2868	448,5607	0,5368446	0,9037428	577,0125	3,926631	0	448,6255	425,4762	0,3537914	0,9044793	569,9506	4,293996	0	1	434	437						No media	0	1024	768	0	0	435	437	317	0	Content		434	437	446532	1034974072
463	17:13:32.778	00:00:00.463	27	420,528	445,1539	0,5369959	0,903642	577,062	3,938075	0	448,599	423,1369	0,3539228	0,9045183	570,0071	4,310066	0	1	435	434						No media	0	1024	768	0	0	435	437	317	0	Content		435	434	463159	1034990699
480	17:13:32.795	00:00:00.479	28	419,2653	447,4391	0,5371481	0,9038124	577,0139	3,936516	0	447,6965	423,3463	0,3540618	0,9047407	569,9363	4,303547	0	1	433	435						No media	0	1024	768	0	0	435	437	317	0	Content		433	435	479803	1035007343
496	17:13:32.811	00:00:00.496	29	424,3535	451,2897	0,5373318	0,9039068	576,8402	3,947164	0	451,5692	417,8318	0,3542404	0,9049076	569,9194	4,32243	0	1	438	435						No media	0	1024	768	0	0	435	437	317	0	Content		438	435	496428	1035023968
503	17:13:32.818																				MovieStart	128	0	0	Untertest2.avi
513	17:13:32.828	00:00:00.513	30	419,5858	447,8089	0,5375144	0,9038458	576,8157	3,953454	0	450,1616	421,9881	0,3543806	0,9048	569,8764	4,319723	0	1	435	435						Untertest2.avi	0	880	547	72	111	363	326	317	0	Content		363	324	513048	1035040588
530	17:13:32.845	00:00:00.529	31	420,5833	446,8778	0,5376897	0,9037326	576,7125	3,961009	0	451,1294	422,4285	0,3545062	0,9045122	570,0323	4,341452	0	1	436	435						Untertest2.avi	0	880	547	72	111	363	326	317	0	Content		364	324	529797	1035057337
547	17:13:32.862	00:00:00.546	32	448,365	435,0803	0,5373743	0,9035581	576,5353	3,977747	0	494,6266	417,1567	0,3541298	0,9040782	569,8467	4,369231	0	2	471	426						Untertest2.avi	0	880	547	72	111	513	242	233	0	Content		399	315	546551	1035074091
563	17:13:32.878	00:00:00.563	33	550,6312	376,2911	0,5363724	0,902921	576,8339	3,995012	0	614,3353	365,5851	0,3530919	0,9030966	570,2916	4,367346	0	2	582	371						Untertest2.avi	0	880	547	72	111	513	242	233	0	Content		510	260	563182	1035090722
580	17:13:32.895	00:00:00.579	34	566,0982	351,7701	0,5362061	0,9026123	576,7092	4,002812	0	613,6728	346,5209	0,3529234	0,9023974	570,1312	4,370684	0	2	590	349						Untertest2.avi	0	880	547	72	111	513	242	233	0	Content		518	238	579808	1035107348
596	17:13:32.911	00:00:00.596	35	566,5867	359,6092	0,5362152	0,9024404	576,6679	4,039297	0	608,5815	354,3035	0,3529289	0,9018509	569,9996	4,406649	0	2	588	357						Untertest2.avi	0	880	547	72	111	513	242	233	0	Content		516	246	596435	1035123975
613	17:13:32.928	00:00:00.613	36	571,2324	361,6821	0,5362478	0,9020072	576,4624	4,044115	0	608,0417	350,8409	0,3528934	0,9010938	569,94	4,412138	0	2	590	356						Untertest2.avi	0	880	547	72	111	513	242	233	0	Content		518	245	613079	1035140619
630	17:13:32.945	00:00:00.629	37	570,3748	359,0032	0,5362173	0,90162	576,3615	4,06355	0	608,5728	350,7087	0,3528355	0,9003414	569,9565	4,437297	0	2	589	355						Untertest2.avi	0	880	547	72	111	513	242	233	0	Content		517	244	629706	1035157246
646	17:13:32.961	00:00:00.646	38	568,9208	357,9143	0,5361704	0,9011794	576,2124	4,084715	0	605,993	348,8793	0,352755	0,8997058	569,9009	4,456006	0	2	587	353						Untertest2.avi	0	880	547	72	111	513	242	233	0	Content		515	242	646448	1035173988
663	17:13:32.978	00:00:00.663	39	569,0383	360,2844	0,5360768	0,9007251	576,2819	4,107515	0	598,2637	349,3392	0,3526235	0,8991049	569,6729	4,484752	0	2	584	355						Untertest2.avi	0	880	547	72	111	513	242	233	0	Content		512	244	663075	1035190615
680	17:13:32.995	00:00:00.679	40	570,154	357,2761	0,535963	0,9002926	576,1421	4,119164	0	599,3982	348,8282	0,3524809	0,898654	569,7321	4,500776	0	2	585	353						Untertest2.avi	0	880	547	72	111	513	242	233	0	Content		513	242	679703	1035207243
696	17:13:33.011	00:00:00.696	41	569,9602	359,548	0,5357997	0,9000111	576,0509	4,147622	0	604,2481	346,7707	0,352352	0,8984073	569,5887	4,522536	0	2	587	353						Untertest2.avi	0	880	547	72	111	513	242	233	0	Content		515	242	696331	1035223871
713	17:13:33.028	00:00:00.712	42	567,7573	357,5645	0,535551	0,8999805	575,9935	4,164589	0	603,8699	347,4766	0,3520668	0,898427	569,4477	4,545801	0	2	586	353						Untertest2.avi	0	880	547	72	111	513	242	233	0	Content		514	242	712957	1035240497
730	17:13:33.045	00:00:00.729	43	565,13	355,748	0,5352797	0,9000762	575,8861	4,183822	0	604,0518	346,2798	0,3517895	0,8986247	569,3272	4,577415	0	2	585	351						Untertest2.avi	0	880	547	72	111	513	242	233	0	Content		513	240	729585	1035257125
746	17:13:33.061	00:00:00.746	44	567,4065	349,8214	0,5349736	0,9001214	575,9268	4,206884	0	600,7779	343,7083	0,3514373	0,8987783	569,3738	4,594179	0	2	584	347						Untertest2.avi	0	880	547	72	111	513	242	233	0	Content		512	236	746338	1035273878
763	17:13:33.078	00:00:00.762	45	561,26	353,2799	0,5346495	0,8998696	575,8086	4,215881	0	602,3514	341,1003	0,3511254	0,898806	569,2264	4,611695	0	2	582	347						Untertest2.avi	0	880	547	72	111	513	242	233	0	Content		510	236	762967	1035290507
780	17:13:33.095	00:00:00.779	46	557,9673	357,0807	0,5344771	0,899828	576,1041	4,253468	0	596,7585	343,995	0,3509507	0,8989649	569,4075	4,606081	0	3	577	351						Untertest2.avi	0	880	547	72	111	437	262	383	0	Content		505	240	779594	1035307134
796	17:13:33.111	00:00:00.796	47	462,5027	378,5214	0,5349282	0,9001244	575,5914	4,257749	0	509,2205	352,1371	0,351394	0,8995347	569,1108	4,63726	0	3	486	365						Untertest2.avi	0	880	547	72	111	437	262	383	0	Content		414	254	796348	1035323888
813	17:13:33.128	00:00:00.812	48	504,7861	371,9741	0,5346943	0,900379	575,6031	4,250155	0	541,0842	352,5556	0,3512124	0,9000727	569,0209	4,635392	0	3	523	362						Untertest2.avi	0	880	547	72	111	437	262	383	0	Content		451	251	812975	1035340515
830	17:13:33.145	00:00:00.829	49	494,223	379,3795	0,5346445	0,9004766	575,5312	4,251919	0	530,7065	353,743	0,3511487	0,9004275	568,9919	4,633969	0	3	512	367						Untertest2.avi	0	880	547	72	111	437	262	383	0	Content		440	256	829602	1035357142
846	17:13:33.161	00:00:00.846	50	497,0925	379,7383	0,5346478	0,9003828	575,5355	4,242554	0	531,4428	352,2359	0,351145	0,9005091	568,9523	4,637963	0	3	514	366						Untertest2.avi	0	880	547	72	111	437	262	383	0	Content		442	255	846229	1035373769
863	17:13:33.178	00:00:00.862	51	493,7016	376,9543	0,5347274	0,9002332	575,478	4,226061	0	532,9885	355,6531	0,3512553	0,9004719	568,9584	4,618294	0	3	513	366						Untertest2.avi	0	880	547	72	111	437	262	383	0	Content		441	255	862984	1035390524
880	17:13:33.195	00:00:00.879	52	492,6184	377,7036	0,5349348	0,9000047	575,5627	4,184936	0	530,2357	354,3718	0,3514395	0,9004454	568,9265	4,585057	0	3	511	366						Untertest2.avi	0	880	547	72	111	437	262	383	0	Content		439	255	879613	1035407153
896	17:13:33.211	00:00:00.896	53	496,2147	385,186	0,5351993	0,899753	575,4835	4,159761	0	528,8173	357,8376	0,3517123	0,9003622	568,8236	4,541639	0	3	513	372						Untertest2.avi	0	880	547	72	111	437	262	383	0	Content		441	261	896240	1035423780
913	17:13:33.228	00:00:00.912	54	499,8841	385,9716	0,5355454	0,8995367	575,4418	4,129346	0	530,4333	355,9637	0,3520508	0,9001893	568,8748	4,5184	0	3	515	371						Untertest2.avi	0	880	547	72	111	437	262	383	0	Content		443	260	912868	1035440408
930	17:13:33.245	00:00:00.929	55	495,5205	380,2007	0,5359213	0,8994111	575,6505	4,087442	0	528,0845	356,3525	0,3524483	0,9000524	568,9246	4,484258	0	3	512	368						Untertest2.avi	0	880	547	72	111	437	262	383	0	Content		440	257	929622	1035457162
946	17:13:33.261	00:00:00.946	56	496,2872	384,7386	0,5363737	0,8994539	575,6525	4,056904	0	521,8181	361,5288	0,3528826	0,9001092	568,9088	4,442698	0	3	509	373						Untertest2.avi	0	880	547	72	111	437	262	383	0	Content		437	262	946249	1035473789
963	17:13:33.278	00:00:00.963	57	498,0007	385,7883	0,5368425	0,899729	575,539	4,035893	0	520,2867	359,2693	0,3533841	0,9003584	568,8762	4,409248	0	3	509	373						Untertest2.avi	0	880	547	72	111	437	262	383	0	Content		437	262	963001	1035490541
980	17:13:33.295	00:00:00.979	58	494,4794	383,556	0,5373908	0,9001098	575,5823	4,004906	0	522,5701	364,0808	0,3539418	0,9006659	568,8154	4,390037	0	3	509	374						Untertest2.avi	0	880	547	72	111	437	262	383	0	Content		437	263	979631	1035507171
996	17:13:33.311	00:00:00.996	59	495,3352	380,6107	0,5379587	0,9002377	575,4912	3,981046	0	517,4505	367,2069	0,3544919	0,9007422	568,8444	4,351104	0	3	506	374						Untertest2.avi	0	880	547	72	111	437	262	383	0	Content		434	263	996259	1035523799
1013	17:13:33.328	00:00:01.012	60	495,0627	381,3413	0,538502	0,900205	575,5494	3,950458	0	519,2308	368,761	0,3550683	0,9006068	568,9125	4,332531	0	3	507	375						Untertest2.avi	0	880	547	72	111	437	262	383	0	Content		435	264	1012889	1035540429
1030	17:13:33.345	00:00:01.029	61	497,2539	381,8299	0,5390314	0,9001889	575,5796	3,94081	0	515,781	365,8466	0,3556182	0,9005323	568,9506	4,315408	0	3	507	374						Untertest2.avi	0	880	547	72	111	437	262	383	0	Content		435	263	1029517	1035557057
1046	17:13:33.361	00:00:01.046	62	496,2705	383,8169	0,5395559	0,9002964	575,5439	3,912595	0	513,5397	367,3152	0,3561543	0,9005728	568,938	4,280258	0	3	505	376						Untertest2.avi	0	880	547	72	111	437	262	383	0	Content		433	265	1046144	1035573684
1063	17:13:33.378	00:00:01.062	63	497,4793	387,3336	0,5400835	0,9003546	575,6599	3,902467	0	514,2724	365,8531	0,3566838	0,9005611	568,9195	4,26159	0	3	506	377						Untertest2.avi	0	880	547	72	111	437	262	383	0	Content		434	266	1062899	1035590439
1080	17:13:33.395	00:00:01.079	64	497,3609	381,5815	0,5405721	0,9002303	575,6695	3,891053	0	511,7236	366,4178	0,3571888	0,9003277	568,9724	4,24053	0	3	505	374						Untertest2.avi	0	880	547	72	111	437	262	383	0	Content		433	263	1079525	1035607065
1096	17:13:33.411	00:00:01.096	65	500,5663	389,3597	0,5410483	0,8997908	575,7841	3,867261	0	513,265	361,5141	0,3576626	0,8999281	569,0616	4,225648	0	3	507	375						Untertest2.avi	0	880	547	72	111	437	262	383	0	Content		435	264	1096153	1035623693
1113	17:13:33.428	00:00:01.112	66	498,5816	384,9869	0,5414988	0,8994892	575,7734	3,855724	0	512,3884	364,879	0,3581736	0,8995079	569,2943	4,206333	0	3	505	375						Untertest2.avi	0	880	547	72	111	437	262	383	0	Content		433	264	1112908	1035640448
1130	17:13:33.445	00:00:01.129	67	494,4565	383,2116	0,5418329	0,8991149	576,114	3,826541	0	507,8972	364,1191	0,3587224	0,8992618	569,4421	4,185661	0	3	501	374						Untertest2.avi	0	880	547	72	111	437	262	383	0	Content		429	263	1129534	1035657074
1146	17:13:33.461	00:00:01.146	68	508,4036	537,0583	0,5419364	0,8983392	576,4563	3,538684	0	477,4832	502,7085	0,3595017	0,8986748	569,7557	3,83774	0	3	493	520						Untertest2.avi	0	880	547	72	111	437	262	383	0	Content		421	409	1146162	1035673702
1163	17:13:33.478	00:00:01.162	69	-1024	-768	-1	-1	-1	-1	4	-1024	-768	-1	-1	-1	-1	4		0	0						Untertest2.avi	0	880	547	72	111				0	Content		-72	-111	1162791	1035690331
1179	17:13:33.494	00:00:01.179	70	-1024	-768	-1	-1	-1	-1	4	-1024	-768	-1	-1	-1	-1	4		0	0						Untertest2.avi	0	880	547	72	111				0	Content		-72	-111	1179433	1035706973
1196	17:13:33.511	00:00:01.196	71	-1024	-768	-1	-1	-1	-1	4	-1024	-768	-1	-1	-1	-1	4		0	0						Untertest2.avi	0	880	547	72	111				0	Content		-72	-111	1196171	1035723711
1213	17:13:33.528	00:00:01.212	72	-1024	-768	-1	-1	-1	-1	4	-1024	-768	-1	-1	-1	-1	4		0	0						Untertest2.avi	0	880	547	72	111				0	Content		-72	-111	1212800	1035740340
1229	17:13:33.544	00:00:01.229	73	-1024	-768	-1	-1	-1	-1	4	-1024	-768	-1	-1	-1	-1	4		0	0						Untertest2.avi	0	880	547	72	111				0	Content		-72	-111	1229441	1035756981
1246	17:13:33.561	00:00:01.245	74	-1024	-768	-1	-1	-1	-1	4	-1024	-768	-1	-1	-1	-1	4		0	0						Untertest2.avi	0	880	547	72	111				0	Content		-72	-111	1245502	1035773042
1262	17:13:33.577	00:00:01.262	75	-1024	-768	-1	-1	-1	-1	4	-1024	-768	-1	-1	-1	-1	4		0	0						Untertest2.avi	0	880	547	72	111				0	Content		-72	-111	1262244	1035789784
1279	17:13:33.594	00:00:01.278	76	-1024	-768	-1	-1	-1	-1	4	-1024	-768	-1	-1	-1	-1	4		0	0						Untertest2.avi	0	880	547	72	111				0	Content		-72	-111	1278864	1035806404
1296	17:13:33.611	00:00:01.295	77	-1024	-768	-1	-1	-1	-1	4	-1024	-768	-1	-1	-1	-1	4		0	0						Untertest2.avi	0	880	547	72	111				0	Content		-72	-111	1295527	1035823067
1312	17:13:33.627	00:00:01.312	78	-1024	-768	-1	-1	-1	-1	4	-1024	-768	-1	-1	-1	-1	4		0	0						Untertest2.avi	0	880	547	72	111				0	Content		-72	-111	1312173	1035839713
1329	17:13:33.644	00:00:01.328	79	-1024	-768	-1	-1	-1	-1	4	-1024	-768	-1	-1	-1	-1	4		0	0						Untertest2.avi	0	880	547	72	111				0	Content		-72	-111	1328836	1035856376
1345	17:13:33.660	00:00:01.345	80	-1024	-768	-1	-1	-1	-1	4	-1024	-768	-1	-1	-1	-1	4		0	0						Untertest2.avi	0	880	547	72	111				0	Content		-72	-111	1345499	1035873039
1362	17:13:33.677	00:00:01.362	81	-1024	-768	-1	-1	-1	-1	4	-1024	-768	-1	-1	-1	-1	4		0	0						Untertest2.avi	0	880	547	72	111				0	Content		-72	-111	1362038	1035889578
1379	17:13:33.694	00:00:01.378	82	-1024	-768	-1	-1	-1	-1	4	-1024	-768	-1	-1	-1	-1	4		0	0						Untertest2.avi	0	880	547	72	111				0	Content		-72	-111	1378701	1035906241
1395	17:13:33.710	00:00:01.395	83	436,0666	432,7992	0,5482343	0,9016685	577,7328	3,798496	0	443,4495	467,746	0,3655627	0,8991917	570,742	4,021755	0	4	440	450						Untertest2.avi	0	880	547	72	111	368	309	300	0	Content		368	339	1395321	1035922861
1412	17:13:33.727	00:00:01.412	84	431,3907	431,9297	0,5481645	0,9018595	577,7528	3,818642	0	444,0659	446,3213	0,36545	0,8992175	570,7635	4,09547	0	4	438	439						Untertest2.avi	0	880	547	72	111	368	309	300	0	Content		366	328	1412063	1035939603
1429	17:13:33.744	00:00:01.428	85	430,0186	430,8473	0,5481032	0,9017196	578,0748	3,827606	0	443,5341	434,1666	0,3653886	0,8990428	570,8867	4,139977	0	4	437	433						Untertest2.avi	0	880	547	72	111	368	309	300	0	Content		365	322	1428817	1035956357
1445	17:13:33.760	00:00:01.445	86	430,3563	424,1901	0,5480317	0,901876	578,0058	3,838297	0	442,449	415,3576	0,3652871	0,8992392	571,0724	4,196237	0	4	436	420						Untertest2.avi	0	880	547	72	111	368	309	300	0	Content		364	309	1445427	1035972967
1462	17:13:33.777	00:00:01.462	87	428,5244	428,3769	0,5479306	0,9020078	577,9924	3,847651	0	446,0127	413,3391	0,3652233	0,8994324	570,9937	4,218672	0	4	437	421						Untertest2.avi	0	880	547	72	111	368	309	300	0	Content		365	310	1462044	1035989584
1479	17:13:33.794	00:00:01.478	88	434,8519	428,2883	0,5478571	0,9020083	577,9971	3,86799	0	449,5227	412,1092	0,3651473	0,8994839	571,0255	4,237324	0	4	442	420						Untertest2.avi	0	880	547	72	111	368	309	300	0	Content		370	309	1478665	1036006205
1495	17:13:33.810	00:00:01.495	89	435,3267	425,0818	0,5477572	0,9018404	578,0648	3,893853	0	448,7958	413,5445	0,3650541	0,8993759	571,1151	4,260367	0	4	442	419						Untertest2.avi	0	880	547	72	111	368	309	300	0	Content		370	308	1495283	1036022823
1512	17:13:33.827	00:00:01.512	90	429,6342	431,3209	0,5476394	0,9015876	578,1649	3,895671	0	449,6177	411,4706	0,3649411	0,8993251	571,1317	4,28105	0	4	440	421						Untertest2.avi	0	880	547	72	111	368	309	300	0	Content		368	310	1512044	1036039584
1529	17:13:33.844	00:00:01.528	91	426,4883	426,2611	0,5475098	0,9016178	578,0393	3,907462	0	446,6393	407,3424	0,3647803	0,8994291	571,1584	4,305966	0	4	437	417						Untertest2.avi	0	880	547	72	111	368	309	300	0	Content		365	306	1528666	1036056206
1545	17:13:33.860	00:00:01.545	92	428,3601	426,4058	0,547405	0,9016604	578,0084	3,92837	0	452,048	413,0203	0,364705	0,8996072	570,995	4,30682	0	4	440	420						Untertest2.avi	0	880	547	72	111	368	309	300	0	Content		368	309	1545273	1036072813
1562	17:13:33.877	00:00:01.562	93	429,9789	424,4169	0,547303	0,9016432	577,9432	3,944266	0	449,627	413,3579	0,3645714	0,8997256	571,0029	4,327378	0	4	440	419						Untertest2.avi	0	880	547	72	111	368	309	300	0	Content		368	308	1562013	1036089553
1579	17:13:33.894	00:00:01.578	94	429,1736	423,8806	0,547198	0,9014998	577,9297	3,952688	0	451,4416	415,7026	0,3644583	0,8997206	570,9496	4,350504	0	4	440	420						Untertest2.avi	0	880	547	72	111	368	309	300	0	Content		368	309	1578631	1036106171
1595	17:13:33.910	00:00:01.595	95	431,3987	420,7491	0,5470773	0,9014457	577,9688	3,975015	0	447,8594	411,5249	0,3643208	0,8997695	570,9047	4,371318	0	4	440	416						Untertest2.avi	0	880	547	72	111	368	309	300	0	Content		368	305	1595251	1036122791
1612	17:13:33.927	00:00:01.611	96	431,3916	424,0917	0,5470198	0,9014974	577,91	3,988384	0	449,2991	413,1246	0,3642472	0,8999535	570,8542	4,383954	0	4	440	419						Untertest2.avi	0	880	547	72	111	368	309	300	0	Content		368	308	1611993	1036139533
1629	17:13:33.944	00:00:01.628	97	429,1778	426,0012	0,5469777	0,901585	577,7928	3,985798	0	452,7319	412,3966	0,3642157	0,9001119	570,7144	4,376273	0	4	441	419						Untertest2.avi	0	880	547	72	111	368	309	300	0	Content		369	308	1628610	1036156150
1645	17:13:33.960	00:00:01.645	98	433,3698	427,8344	0,5469468	0,9016678	577,7086	4,017596	0	456,0245	416,5639	0,3641849	0,9001465	570,7023	4,405315	0	4	445	422						Untertest2.avi	0	880	547	72	111	368	309	300	0	Content		373	311	1645246	1036172786
1662	17:13:33.977	00:00:01.661	99	426,9252	424,8846	0,5469366	0,9016832	577,6484	4,005315	0	454,8099	416,9618	0,3641686	0,9001591	570,6574	4,405556	0	4	441	421						Untertest2.avi	0	880	547	72	111	368	309	300	0	Content		369	310	1661985	1036189525
1678	17:13:33.993	00:00:01.678	100	426,029	426,1179	0,5469483	0,9018555	577,573	4,023506	0	455,7434	415,5067	0,3641694	0,9002974	570,5569	4,433521	0	4	441	421						Untertest2.avi	0	880	547	72	111	368	309	300	0	Content		369	310	1678489	1036206029
1695	17:13:34.010	00:00:01.695	101	434,8593	451,3949	0,5468118	0,9029076	577,3773	4,019428	0	463,7747	446,6236	0,3641058	0,9012736	570,5336	4,436606	0	5	449	449						Untertest2.avi	0	880	547	72	111	402	493	416	0	Content		377	338	1695091	1036222631
1712	17:13:34.027	00:00:01.711	102	469,1388	590,2812	0,5463446	0,9049485	577,4457	4,029603	0	498,5273	581,6359	0,3640985	0,9030968	570,2452	4,442932	0	5	484	586						Untertest2.avi	0	880	547	72	111	402	493	416	0	Content		412	475	1711836	1036239376
1728	17:13:34.043	00:00:01.728	103	444,3537	603,2946	0,5464153	0,9054332	577,3589	4,029502	0	480,1201	611,0785	0,3642673	0,9036126	570,3785	4,433667	0	5	462	607						Untertest2.avi	0	880	547	72	111	402	493	416	0	Content		390	496	1728456	1036255996
1745	17:13:34.060	00:00:01.745	104	461,1624	600,0908	0,5465147	0,9051572	577,1241	4,005608	0	487,8659	602,8818	0,3642696	0,903335	570,466	4,440424	0	5	475	601						Untertest2.avi	0	880	547	72	111	402	493	416	0	Content		403	490	1745073	1036272613
1762	17:13:34.077	00:00:01.761	105	457,3798	602,6751	0,5465782	0,9050129	577,1103	4,009228	0	487,8641	605,0171	0,3643128	0,9031263	570,2939	4,444894	0	5	473	604						Untertest2.avi	0	880	547	72	111	402	493	416	0	Content		401	493	1761819	1036289359
1778	17:13:34.093	00:00:01.778	106	457,6459	604,1075	0,5466304	0,9048974	577,1473	4,002696	0	488,2241	603,9765	0,3643385	0,9030378	570,1646	4,455037	0	5	473	604						Untertest2.avi	0	880	547	72	111	402	493	416	0	Content		401	493	1778437	1036305977
1795	17:13:34.110	00:00:01.795	107	458,4283	606,0494	0,546675	0,9048601	577,1194	3,99669	0	487,8569	603,2395	0,3643363	0,903026	570,1183	4,435499	0	5	473	605						Untertest2.avi	0	880	547	72	111	402	493	416	0	Content		401	494	1795057	1036322597
1812	17:13:34.127	00:00:01.811	108	456,8007	607,2527	0,5466951	0,9046733	577,0937	3,990857	0	489,9738	604,3876	0,3643063	0,9028549	570,095	4,43851	0	5	473	606						Untertest2.avi	0	880	547	72	111	402	493	416	0	Content		401	495	1811801	1036339341
1828	17:13:34.143	00:00:01.828	109	454,0502	603,564	0,5466886	0,9044045	577,0348	3,979084	0	488,4939	606,5553	0,3642412	0,9025663	570,2093	4,429032	0	5	471	605						Untertest2.avi	0	880	547	72	111	402	493	416	0	Content		399	494	1828419	1036355959
1845	17:13:34.160	00:00:01.845	110	454,2104	605,7874	0,5466707	0,9041236	576,9049	3,983517	0	490,1733	603,643	0,364214	0,902295	570,0685	4,44533	0	5	472	605						Untertest2.avi	0	880	547	72	111	402	493	416	0	Content		400	494	1845039	1036372579
1862	17:13:34.177	00:00:01.861	111	456,1794	606,4609	0,546688	0,9038682	576,9379	3,974252	0	489,5172	606,7046	0,3641978	0,9021559	570,0263	4,431243	0	5	473	607						Untertest2.avi	0	880	547	72	111	402	493	416	0	Content		401	496	1861659	1036389199
1878	17:13:34.193	00:00:01.878	112	456,8893	602,3323	0,5466863	0,9037411	576,9271	3,961749	0	491,4572	603,3085	0,3641721	0,9020951	570,0015	4,435693	0	5	474	603						Untertest2.avi	0	880	547	72	111	402	493	416	0	Content		402	492	1878403	1036405943
1895	17:13:34.210	00:00:01.895	113	453,8919	604,6086	0,5466667	0,9036159	576,8612	3,957251	0	491,7024	605,1884	0,3641438	0,9020085	569,9731	4,430786	0	5	473	605						Untertest2.avi	0	880	547	72	111	402	493	416	0	Content		401	494	1895024	1036422564
1912	17:13:34.227	00:00:01.911	114	451,3	604,5657	0,5466545	0,9036126	576,828	3,954003	0	491,7769	604,7299	0,3641338	0,9020494	569,9093	4,426072	0	5	472	605						Untertest2.avi	0	880	547	72	111	402	493	416	0	Content		400	494	1911644	1036439184
1928	17:13:34.243	00:00:01.928	115	456,4797	605,3684	0,5466474	0,9038193	576,81	3,951275	0	492,2841	602,0273	0,3640979	0,9023196	569,7902	4,432722	0	5	474	604						Untertest2.avi	0	880	547	72	111	402	493	416	0	Content		402	493	1928385	1036455925
1945	17:13:34.260	00:00:01.945	116	453,9312	604,7983	0,5466396	0,9042204	576,7549	3,94594	0	494,4781	604,1215	0,3640848	0,9026776	569,7177	4,413157	0	5	474	604						Untertest2.avi	0	880	547	72	111	402	493	416	0	Content		402	493	1945006	1036472546
1962	17:13:34.277	00:00:01.961	117	454,9971	605,5911	0,5466304	0,9044062	576,7184	3,940548	0	495,2839	601,6609	0,3640489	0,9029813	569,7592	4,415895	0	5	475	604						Untertest2.avi	0	880	547	72	111	402	493	416	0	Content		403	493	1961627	1036489167
1978	17:13:34.293	00:00:01.978	118	457,8212	603,6285	0,5466269	0,9044155	576,7225	3,932564	0	496,8541	602,2768	0,3640462	0,9029769	569,7597	4,41032	0	5	477	603						Untertest2.avi	0	880	547	72	111	402	493	416	0	Content		405	492	1978244	1036505784
1995	17:13:34.310	00:00:01.994	119	455,593	606,3235	0,5466428	0,9043042	576,7545	3,923335	0	496,4413	603,3923	0,3640659	0,9028003	569,7332	4,389465	0	5	476	605						Untertest2.avi	0	880	547	72	111	402	493	416	0	Content		404	494	1994990	1036522530
2012	17:13:34.327	00:00:02.011	120	456,3493	607,8928	0,5466671	0,9042647	576,7571	3,923689	0	496,0375	604,473	0,3640944	0,9027213	569,7303	4,37924	0	5	476	606						Untertest2.avi	0	880	547	72	111	402	493	416	0	Content		404	495	2011608	1036539148
2028	17:13:34.343	00:00:02.028	121	457,5547	607,0405	0,5467223	0,9042777	576,8008	3,923328	0	496,5099	601,7999	0,3641433	0,9027326	569,9439	4,369513	0	5	477	604						Untertest2.avi	0	880	547	72	111	402	493	416	0	Content		405	493	2028226	1036555766
2045	17:13:34.360	00:00:02.044	122	460,4122	606,5347	0,5468221	0,9043088	576,8943	3,911929	0	492,4884	600,4634	0,3642154	0,902715	570,0815	4,359299	0	5	476	603						Untertest2.avi	0	880	547	72	111	402	493	416	0	Content		404	492	2044845	1036572385
2062	17:13:34.377	00:00:02.061	123	462,2592	608,5203	0,5469422	0,9042991	576,7881	3,904207	0	495,2001	603,3173	0,3643661	0,9026281	570,0759	4,335158	0	5	479	606						Untertest2.avi	0	880	547	72	111	402	493	416	0	Content		407	495	2061588	1036589128
2078	17:13:34.393	00:00:02.078	124	460,5395	607,4584	0,5470459	0,904287	576,916	3,901762	0	497,4978	603,3326	0,3645152	0,9025456	569,9875	4,312524	0	5	479	605						Untertest2.avi	0	880	547	72	111	402	493	416	0	Content		407	494	2078208	1036605748
2095	17:13:34.410	00:00:02.094	125	458,9621	605,248	0,547166	0,9042948	576,9852	3,895091	0	490,8146	604,0026	0,3646336	0,9024961	570,0158	4,290268	0	5	475	605						Untertest2.avi	0	880	547	72	111	402	493	416	0	Content		403	494	2094827	1036622367
2111	17:13:34.426	00:00:02.111	126	475,3248	515,4292	0,5470715	0,9028427	577,1336	3,912168	0	541,1928	501,571	0,3645746	0,900996	570,147	4,321786	0	6	508	509						Untertest2.avi	0	880	547	72	111	408	236	416	0	Content		436	398	2111449	1036638989
2128	17:13:34.443	00:00:02.128	127	463,1528	412,8658	0,5471482	0,9008397	577,4609	3,901027	0	523,064	393,1372	0,3648075	0,8989422	570,7162	4,290697	0	6	493	403						Untertest2.avi	0	880	547	72	111	408	236	416	0	Content		421	292	2128191	1036655731
2145	17:13:34.460	00:00:02.144	128	452,4945	348,387	0,5474133	0,8997544	577,5811	3,896092	0	498,9191	341,9239	0,3652047	0,8979001	570,6985	4,272789	0	6	476	345						Untertest2.avi	0	880	547	72	111	408	236	416	0	Content		404	234	2144813	1036672353
2161	17:13:34.476	00:00:02.161	129	464,8633	362,0654	0,5475577	0,8997042	577,7021	3,889531	0	499,4842	349,1491	0,3652405	0,8978177	570,8702	4,267624	0	6	482	356						Untertest2.avi	0	880	547	72	111	408	236	416	0	Content		410	245	2161431	1036688971
2178	17:13:34.493	00:00:02.177	130	460,5128	348,2218	0,547729	0,8996602	577,6705	3,882373	0	497,5555	338,1542	0,3653482	0,8977487	570,7564	4,262778	0	6	479	343						Untertest2.avi	0	880	547	72	111	408	236	416	0	Content		407	232	2177922	1036705462
2195	17:13:34.510	00:00:02.194	131	467,0451	353,6179	0,5478489	0,8996323	577,7326	3,877203	0	494,6706	338,413	0,365423	0,8976982	570,752	4,241377	0	6	481	346						Untertest2.avi	0	880	547	72	111	408	236	416	0	Content		409	235	2194666	1036722206
2211	17:13:34.526	00:00:02.211	132	468,9414	350,6013	0,5479777	0,8994991	577,7105	3,878326	0	498,1398	342,0397	0,3655319	0,8974418	570,8436	4,230219	0	6	484	346						Untertest2.avi	0	880	547	72	111	408	236	416	0	Content		412	235	2211286	1036738826
2228	17:13:34.543	00:00:02.228	133	460,8159	351,875	0,5480699	0,8991901	577,7825	3,868565	0	493,3337	342,4276	0,3656144	0,8970881	570,9738	4,237166	0	6	477	347						Untertest2.avi	0	880	547	72	111	408	236	416	0	Content		405	236	2228031	1036755571
2245	17:13:34.560	00:00:02.244	134	464,3117	351,0636	0,5482146	0,8988626	577,8147	3,846703	0	493,5676	337,3445	0,3657004	0,8967784	570,9418	4,21374	0	6	479	344						Untertest2.avi	0	880	547	72	111	408	236	416	0	Content		407	233	2244650	1036772190
2261	17:13:34.576	00:00:02.261	135	464,6125	350,5964	0,5483042	0,8987095	577,8381	3,870049	0	492,4498	341,5303	0,3657482	0,8964828	571,0091	4,211313	0	6	479	346						Untertest2.avi	0	880	547	72	111	408	236	416	0	Content		407	235	2261269	1036788809
2278	17:13:34.593	00:00:02.277	136	468,8017	355,3679	0,5483743	0,8986033	577,8416	3,875478	0	489,6974	341,9177	0,3657919	0,8962882	570,9841	4,218507	0	6	479	349						Untertest2.avi	0	880	547	72	111	408	236	416	0	Content		407	238	2277888	1036805428
2295	17:13:34.610	00:00:02.294	137	469,9612	353,3538	0,5484243	0,8984146	577,779	3,856431	0	489,8341	336,764	0,3658231	0,8960901	570,9136	4,196768	0	6	480	345						Untertest2.avi	0	880	547	72	111	408	236	416	0	Content		408	234	2294510	1036822050
2311	17:13:34.626	00:00:02.311	138	469,339	356,2225	0,5484334	0,8982418	577,8098	3,864561	0	493,1158	339,2881	0,3658239	0,8959115	570,8703	4,204841	0	6	481	348						Untertest2.avi	0	880	547	72	111	408	236	416	0	Content		409	237	2311251	1036838791
2328	17:13:34.643	00:00:02.327	139	466,4415	354,5288	0,5484003	0,8981137	577,8464	3,866776	0	494,8737	340,2549	0,3657761	0,8957148	571,0157	4,190863	0	6	481	347						Untertest2.avi	0	880	547	72	111	408	236	416	0	Content		409	236	2327874	1036855414
2344	17:13:34.659	00:00:02.344	140	466,5451	353,2967	0,5483409	0,8980308	577,8606	3,862357	0	492,7363	341,3202	0,3657067	0,8956591	570,9056	4,18759	0	6	480	347						Untertest2.avi	0	880	547	72	111	408	236	416	0	Content		408	236	2344490	1036872030
2361	17:13:34.676	00:00:02.361	141	470,3553	350,8727	0,5482734	0,8979706	577,8118	3,853092	0	491,4476	340,1315	0,365605	0,8956039	570,8741	4,189171	0	6	481	346						Untertest2.avi	0	880	547	72	111	408	236	416	0	Content		409	235	2361232	1036888772
2378	17:13:34.693	00:00:02.377	142	470,4991	345,9928	0,548175	0,8978515	577,7464	3,851909	0	491,248	342,414	0,3654886	0,8954593	570,8693	4,196535	0	6	481	344						Untertest2.avi	0	880	547	72	111	408	236	416	0	Content		409	233	2377728	1036905268
2394	17:13:34.709	00:00:02.394	143	467,2743	351,2015	0,5480384	0,897627	577,7648	3,853958	0	489,7978	341,9903	0,3653434	0,8952643	570,8181	4,199997	0	6	479	347						Untertest2.avi	0	880	547	72	111	408	236	416	0	Content		407	236	2394471	1036922011
2411	17:13:34.726	00:00:02.411	144	470,6714	352,9098	0,5479286	0,8974283	577,6824	3,873688	0	489,2017	340,4219	0,365225	0,895117	570,8401	4,198606	0	6	480	347						Untertest2.avi	0	880	547	72	111	408	236	416	0	Content		408	236	2411089	1036938629
2428	17:13:34.743	00:00:02.427	145	469,5422	353,6991	0,5478247	0,8973233	577,6779	3,865285	0	489,7683	341,1226	0,3650989	0,8949422	570,744	4,201445	0	6	480	347						Untertest2.avi	0	880	547	72	111	408	236	416	0	Content		408	236	2427834	1036955374
2444	17:13:34.759	00:00:02.444	146	468,4691	351,7617	0,5477364	0,8971715	577,5729	3,862912	0	492,785	345,2123	0,3649894	0,8947797	570,7131	4,219041	0	6	481	348						Untertest2.avi	0	880	547	72	111	408	236	416	0	Content		409	237	2444452	1036971992
2461	17:13:34.776	00:00:02.461	147	464,8433	348,9926	0,5476525	0,896902	577,4589	3,855028	0	489,8787	341,8815	0,3648835	0,8944685	570,609	4,218326	0	6	477	345						Untertest2.avi	0	880	547	72	111	408	236	416	0	Content		405	234	2461070	1036988610
2478	17:13:34.793	00:00:02.477	148	466,7214	352,3513	0,5475782	0,8964297	577,3696	3,882194	0	493,4234	342,1306	0,3648247	0,894012	570,6204	4,222614	0	6	480	347						Untertest2.avi	0	880	547	72	111	408	236	416	0	Content		408	236	2477690	1037005230
2494	17:13:34.809	00:00:02.494	149	471,4043	354,3353	0,5474111	0,8959835	577,4453	3,882852	0	492,1478	339,7799	0,364825	0,8936545	570,683	4,250118	0	6	482	347						Untertest2.avi	0	880	547	72	111	408	236	416	0	Content		410	236	2494307	1037021847
2511	17:13:34.826	00:00:02.511	150	-1024	-768	-1	-1	-1	-1	4	457,7699	506,3136	0,3650362	0,8931208	570,7731	3,809493	0	6	458	506						Untertest2.avi	0	880	547	72	111	408	236	416	0	Content		386	395	2511051	1037038591
2528	17:13:34.843	00:00:02.527	151	-1024	-768	-1	-1	-1	-1	4	-1024	-768	-1	-1	-1	-1	4		0	0						Untertest2.avi	0	880	547	72	111				0	Content		-72	-111	2527671	1037055211
2544	17:13:34.859	00:00:02.544	152	-1024	-768	-1	-1	-1	-1	4	-1024	-768	-1	-1	-1	-1	4		0	0						Untertest2.avi	0	880	547	72	111				0	Content		-72	-111	2544288	1037071828
2561	17:13:34.876	00:00:02.561	153	-1024	-768	-1	-1	-1	-1	4	-1024	-768	-1	-1	-1	-1	4		0	0						Untertest2.avi	0	880	547	72	111				0	Content		-72	-111	2561032	1037088572
2578	17:13:34.893	00:00:02.577	154	-1024	-768	-1	-1	-1	-1	4	-1024	-768	-1	-1	-1	-1	4		0	0						Untertest2.avi	0	880	547	72	111				0	Content		-72	-111	2577648	1037105188
2594	17:13:34.909	00:00:02.594	155	-1024	-768	-1	-1	-1	-1	4	-1024	-768	-1	-1	-1	-1	4		0	0						Untertest2.avi	0	880	547	72	111				0	Content		-72	-111	2594264	1037121804
2611	17:13:34.926	00:00:02.610	156	-1024	-768	-1	-1	-1	-1	4	-1024	-768	-1	-1	-1	-1	4		0	0						Untertest2.avi	0	880	547	72	111				0	Content		-72	-111	2610882	1037138422
2628	17:13:34.943	00:00:02.627	157	-1024	-768	-1	-1	-1	-1	4	-1024	-768	-1	-1	-1	-1	4		0	0						Untertest2.avi	0	880	547	72	111				0	Content		-72	-111	2627564	1037155104
2644	17:13:34.959	00:00:02.644	158	-1024	-768	-1	-1	-1	-1	4	-1024	-768	-1	-1	-1	-1	4		0	0						Untertest2.avi	0	880	547	72	111				0	Content		-72	-111	2644227	1037171767
2661	17:13:34.976	00:00:02.660	159	-1024	-768	-1	-1	-1	-1	4	-1024	-768	-1	-1	-1	-1	4		0	0						Untertest2.avi	0	880	547	72	111				0	Content		-72	-111	2660858	1037188398
2678	17:13:34.993	00:00:02.677	160	-1024	-768	-1	-1	-1	-1	4	-1024	-768	-1	-1	-1	-1	4		0	0						Untertest2.avi	0	880	547	72	111				0	Content		-72	-111	2677521	1037205061
2694	17:13:35.009	00:00:02.694	161	-1024	-768	-1	-1	-1	-1	4	-1024	-768	-1	-1	-1	-1	4		0	0						Untertest2.avi	0	880	547	72	111				0	Content		-72	-111	2694184	1037221724
2711	17:13:35.026	00:00:02.710	162	-1024	-768	-1	-1	-1	-1	4	-1024	-768	-1	-1	-1	-1	4		0	0						Untertest2.avi	0	880	547	72	111				0	Content		-72	-111	2710891	1037238431
2728	17:13:35.043	00:00:02.727	163	-1024	-768	-1	-1	-1	-1	4	-1024	-768	-1	-1	-1	-1	4		0	0						Untertest2.avi	0	880	547	72	111				0	Content		-72	-111	2727554	1037255094
2744	17:13:35.059	00:00:02.744	164	429,0572	442,6506	0,5478666	0,8968638	575,5178	3,986428	0	446,3943	491,9631	0,3646814	0,8948614	568,5989	4,246761	0	7	438	467						Untertest2.avi	0	880	547	72	111	368	315	283	0	Content		366	356	2744334	1037271874
2761	17:13:35.076	00:00:02.760	165	433,4593	437,1659	0,5479556	0,8974155	575,5007	4,011769	0	449,2424	470,9642	0,3647367	0,8953177	568,5742	4,310143	0	7	441	454						Untertest2.avi	0	880	547	72	111	368	315	283	0	Content		369	343	2760829	1037288369
2777	17:13:35.092	00:00:02.777	166	427,0568	437,3944	0,5480357	0,8974283	575,4492	4,021377	0	451,0664	458,0056	0,3648361	0,895279	568,3073	4,354046	0	7	439	448						Untertest2.avi	0	880	547	72	111	368	315	283	0	Content		367	337	2777449	1037304989
2794	17:13:35.109	00:00:02.794	167	428,6295	440,9834	0,5481618	0,8973947	575,3363	4,030722	0	450,5821	443,8882	0,3648937	0,8951631	568,3378	4,396504	0	7	440	442						Untertest2.avi	0	880	547	72	111	368	315	283	0	Content		368	331	2794192	1037321732
2811	17:13:35.126	00:00:02.810	168	425,1682	434,9975	0,5482484	0,8973216	575,3369	4,029762	0	448,787	437,8003	0,3649444	0,8949915	568,4559	4,425278	0	7	437	436						Untertest2.avi	0	880	547	72	111	368	315	283	0	Content		365	325	2810687	1037338227
2827	17:13:35.142	00:00:02.827	169	424,5528	431,0593	0,5483071	0,8973075	575,2503	4,011485	0	451,7758	430,5187	0,3650287	0,8949008	568,3287	4,450527	0	7	438	431						Untertest2.avi	0	880	547	72	111	368	315	283	0	Content		366	320	2827432	1037354972
2844	17:13:35.159	00:00:02.844	170	424,9398	431,9841	0,5483358	0,8972387	575,2769	4,015774	0	454,2859	428,2634	0,3650574	0,894807	568,3884	4,470874	0	7	440	430						Untertest2.avi	0	880	547	72	111	368	315	283	0	Content		368	319	2844053	1037371593
2861	17:13:35.176	00:00:02.860	171	425,0812	434,0836	0,5483573	0,8971145	575,2672	4,02507	0	453,6872	417,1581	0,3650622	0,8946938	568,4052	4,49652	0	7	439	426						Untertest2.avi	0	880	547	72	111	368	315	283	0	Content		367	315	2860671	1037388211
2877	17:13:35.192	00:00:02.877	172	426,7735	439,0557	0,5483629	0,8968905	575,2993	4,04	0	453,6043	413,5639	0,3650575	0,8945068	568,3923	4,512585	0	7	440	426						Untertest2.avi	0	880	547	72	111	368	315	283	0	Content		368	315	2877290	1037404830
2894	17:13:35.209	00:00:02.894	173	427,023	439,8096	0,5483611	0,8966637	575,3327	4,047208	0	452,0538	414,3601	0,3650165	0,8942845	568,3677	4,523808	0	7	440	427						Untertest2.avi	0	880	547	72	111	368	315	283	0	Content		368	316	2894036	1037421576
2911	17:13:35.226	00:00:02.910	174	425,9988	432,7755	0,5483381	0,8964869	575,3141	4,047819	0	461,1508	413,8649	0,3650474	0,8940974	568,3581	4,541016	0	7	444	423						Untertest2.avi	0	880	547	72	111	368	315	283	0	Content		372	312	2910650	1037438190
2927	17:13:35.242	00:00:02.927	175	421,3974	434,1929	0,548331	0,896257	575,3379	4,042282	0	455,0193	405,9883	0,3650057	0,8939631	568,4952	4,545703	0	7	438	420						Untertest2.avi	0	880	547	72	111	368	315	283	0	Content		366	309	2927272	1037454812
2944	17:13:35.259	00:00:02.943	176	421,9314	436,0235	0,5483313	0,8959967	575,3053	4,050372	0	454,7027	408,3542	0,3649926	0,89373	568,4265	4,550112	0	7	438	422						Untertest2.avi	0	880	547	72	111	368	315	283	0	Content		366	311	2943891	1037471431
2961	17:13:35.276	00:00:02.960	177	428,1833	435,1766	0,5483518	0,8957403	575,2781	4,032691	0	453,1351	412,3238	0,3650011	0,8934483	568,4078	4,542997	0	7	441	424						Untertest2.avi	0	880	547	72	111	368	315	283	0	Content		369	313	2960636	1037488176
2977	17:13:35.292	00:00:02.977	178	424,3079	433,9857	0,5483744	0,8955163	575,3276	4,039994	0	456,8501	409,1593	0,3650651	0,8932676	568,3506	4,537572	0	7	441	422						Untertest2.avi	0	880	547	72	111	368	315	283	0	Content		369	311	2977254	1037504794
2994	17:13:35.309	00:00:02.993	179	427,2021	435,4555	0,5484112	0,8954611	575,2769	4,047971	0	455,8188	409,0471	0,3651035	0,8932254	568,3652	4,537621	0	7	442	422						Untertest2.avi	0	880	547	72	111	368	315	283	0	Content		370	311	2993999	1037521539
3011	17:13:35.326	00:00:03.010	180	427,4437	434,3133	0,5484712	0,8955526	575,2988	4,035408	0	459,8313	412,545	0,3651587	0,8932691	568,2901	4,53418	0	7	444	423						Untertest2.avi	0	880	547	72	111	368	315	283	0	Content		372	312	3010616	1037538156
3027	17:13:35.342	00:00:03.027	181	424,3822	436,8511	0,5484947	0,8957089	575,2651	4,042609	0	459,9335	415,1055	0,3651982	0,8934396	568,3185	4,520779	0	8	442	426						Untertest2.avi	0	880	547	72	111	423	326	467	0	Content		370	315	3027239	1037554779
3044	17:13:35.359	00:00:03.043	182	482,813	441,812	0,5480439	0,8959667	575,4378	4,028148	0	534,71	423,275	0,3647741	0,8937013	568,3424	4,524524	0	8	509	433						Untertest2.avi	0	880	547	72	111	423	326	467	0	Content		437	322	3043856	1037571396
3060	17:13:35.375	00:00:03.060	183	460,8359	440,9425	0,5480638	0,8961887	575,4114	4,009302	0	501,8144	423,8239	0,3647914	0,8938909	568,2389	4,502954	0	8	481	432						Untertest2.avi	0	880	547	72	111	423	326	467	0	Content		409	321	3060475	1037588015
3077	17:13:35.392	00:00:03.077	184	471,8201	439,2399	0,5481395	0,8963608	575,228	3,986759	0	507,9747	424,9231	0,3648512	0,8940012	568,2603	4,489308	0	8	490	432						Untertest2.avi	0	880	547	72	111	423	326	467	0	Content		418	321	3077220	1037604760
3094	17:13:35.409	00:00:03.093	185	473,224	439,7217	0,5481944	0,8964737	575,1743	3,983361	0	505,4719	426,2535	0,3649098	0,8940906	568,2468	4,468318	0	8	489	433						Untertest2.avi	0	880	547	72	111	423	326	467	0	Content		417	322	3093835	1037621375
3110	17:13:35.425	00:00:03.110	186	475,9157	441,791	0,5482513	0,8965018	575,1447	3,961248	0	506,3581	425,5901	0,364998	0,8940374	568,2745	4,470023	0	8	491	434						Untertest2.avi	0	880	547	72	111	423	326	467	0	Content		419	323	3110454	1037637994
3127	17:13:35.442	00:00:03.127	187	468,1331	439,4872	0,5483181	0,8965123	575,1354	3,944766	0	507,8485	428,0505	0,3650773	0,8939969	568,2409	4,452108	0	8	488	434						Untertest2.avi	0	880	547	72	111	423	326	467	0	Content		416	323	3127072	1037654612
3144	17:13:35.459	00:00:03.143	188	470,6097	439,2874	0,5484157	0,8964905	575,1065	3,932955	0	507,2602	425,5996	0,3651681	0,8939316	568,1854	4,432908	0	8	489	432						Untertest2.avi	0	880	547	72	111	423	326	467	0	Content		417	321	3143817	1037671357
3160	17:13:35.475	00:00:03.160	189	473,4893	440,8539	0,5484939	0,8964391	575,0881	3,924705	0	508,3282	431,3126	0,3652544	0,8938195	568,2167	4,427344	0	8	491	436						Untertest2.avi	0	880	547	72	111	423	326	467	0	Content		419	325	3160436	1037687976
3177	17:13:35.492	00:00:03.177	190	478,8333	444,0005	0,548592	0,8963779	575,0479	3,920743	0	510,2612	433,1451	0,3653342	0,893732	568,1007	4,420463	0	8	495	439						Untertest2.avi	0	880	547	72	111	423	326	467	0	Content		423	328	3177055	1037704595
3194	17:13:35.509	00:00:03.193	191	479,4715	441,0997	0,5486388	0,8962742	575,1048	3,909997	0	506,3151	430,3186	0,365362	0,8936152	568,1777	4,415618	0	8	493	436						Untertest2.avi	0	880	547	72	111	423	326	467	0	Content		421	325	3193799	1037721339
3210	17:13:35.525	00:00:03.210	192	480,5866	438,101	0,5486655	0,8961074	575,1102	3,911247	0	508,197	431,9706	0,3653879	0,8933821	568,1735	4,417161	0	8	494	435						Untertest2.avi	0	880	547	72	111	423	326	467	0	Content		422	324	3210418	1037737958
3227	17:13:35.542	00:00:03.227	193	479,4126	443,9349	0,5486644	0,895902	575,1257	3,893905	0	510,5913	433,5501	0,3653896	0,8932238	568,2251	4,411491	0	8	495	439						Untertest2.avi	0	880	547	72	111	423	326	467	0	Content		423	328	3227035	1037754575
3245	17:13:35.560	00:00:03.244	194	476,6266	440,583	0,5486563	0,8958492	575,1014	3,881418	0	511,2632	431,1117	0,3653799	0,8932359	568,1876	4,42101	0	8	494	436						Untertest2.avi	0	880	547	72	111	423	326	467	0	Content		422	325	3244562	1037772102
3261	17:13:35.576	00:00:03.261	195	482,308	445,7419	0,5486356	0,8958896	575,0915	3,877846	0	510,5469	430,6263	0,3653477	0,893339	568,1817	4,423015	0	8	496	438						Untertest2.avi	0	880	547	72	111	423	326	467	0	Content		424	327	3261187	1037788727
3278	17:13:35.593	00:00:03.277	196	477,5255	442,4093	0,5485711	0,8959076	575,1655	3,876343	0	511,046	437,4424	0,3653173	0,893404	568,1724	4,40413	0	8	494	440						Untertest2.avi	0	880	547	72	111	423	326	467	0	Content		422	329	3277939	1037805479
3295	17:13:35.610	00:00:03.294	197	479,7063	443,401	0,5485632	0,8958934	575,1407	3,86117	0	514,5282	438,6981	0,3653013	0,8934543	568,196	4,410548	0	8	497	441						Untertest2.avi	0	880	547	72	111	423	326	467	0	Content		425	330	3294565	1037822105
3311	17:13:35.626	00:00:03.311	198	481,8105	442,6478	0,5485674	0,8958131	574,998	3,868152	0	514,726	434,6469	0,3652796	0,8934301	568,165	4,430888	0	8	498	439						Untertest2.avi	0	880	547	72	111	423	326	467	0	Content		426	328	3311191	1037838731
3328	17:13:35.643	00:00:03.327	199	479,2838	437,7335	0,5485638	0,8956879	574,9739	3,854371	0	513,7432	434,5303	0,3652685	0,893373	568,1627	4,435397	0	8	497	436						Untertest2.avi	0	880	547	72	111	423	326	467	0	Content		425	325	3327944	1037855484
3345	17:13:35.660	00:00:03.344	200	481,9424	442,9305	0,5485833	0,8954941	575,0315	3,865519	0	512,3275	438,1732	0,3652647	0,8932585	568,1716	4,424647	0	8	497	441						Untertest2.avi	0	880	547	72	111	423	326	467	0	Content		425	330	3344570	1037872110
3361	17:13:35.676	00:00:03.361	201	481,0229	439,6943	0,5486052	0,8953186	575,0146	3,864285	0	512,6528	436,1874	0,3652967	0,8931451	568,1458	4,425146	0	8	497	438						Untertest2.avi	0	880	547	72	111	423	326	467	0	Content		425	327	3361200	1037888740
3378	17:13:35.693	00:00:03.377	202	479,8108	441,0286	0,5486412	0,8951652	574,9796	3,848783	0	513,637	436,136	0,3653387	0,8930172	568,1713	4,426741	0	8	497	439						Untertest2.avi	0	880	547	72	111	423	326	467	0	Content		425	328	3377825	1037905365
3395	17:13:35.710	00:00:03.394	203	478,3902	439,2251	0,548716	0,8952004	574,9866	3,85433	0	511,9401	437,7483	0,3653951	0,8930169	568,1551	4,425113	0	8	495	438						Untertest2.avi	0	880	547	72	111	423	326	467	0	Content		423	327	3394578	1037922118
3411	17:13:35.726	00:00:03.411	204	479,3731	440,1318	0,5488243	0,8953701	574,9207	3,851676	0	515,0882	434,2748	0,3655148	0,893155	568,1852	4,441922	0	8	497	437						Untertest2.avi	0	880	547	72	111	423	326	467	0	Content		425	326	3411203	1037938743
3428	17:13:35.743	00:00:03.427	205	482,8265	441,8206	0,5489777	0,8955445	574,8474	3,843415	0	514,2584	433,5309	0,3656366	0,8932736	568,1633	4,449347	0	8	499	438						Untertest2.avi	0	880	547	72	111	423	326	467	0	Content		427	327	3427829	1037955369
3444	17:13:35.759	00:00:03.444	206	479,9836	443,9803	0,5491359	0,8956943	574,9577	3,855475	0	514,062	439,2827	0,3658173	0,893396	568,1338	4,432113	0	8	497	442						Untertest2.avi	0	880	547	72	111	423	326	467	0	Content		425	331	3444454	1037971994
3461	17:13:35.776	00:00:03.461	207	479,1911	438,899	0,5493017	0,8957941	574,9715	3,84407	0	513,4351	440,9678	0,3659953	0,8934453	568,1398	4,441976	0	8	496	440						Untertest2.avi	0	880	547	72	111	423	326	467	0	Content		424	329	3461080	1037988620
3478	17:13:35.793	00:00:03.477	208	477,5794	444,2084	0,5494168	0,895849	575,0899	3,856377	0	515,2841	436,968	0,3662618	0,893535	568,3436	4,439052	0	8	496	441						Untertest2.avi	0	880	547	72	111	423	326	467	0	Content		424	330	3477833	1038005373
3494	17:13:35.809	00:00:03.494	209	-1024	-768	-1	-1	-1	-1	4	-1024	-768	-1	-1	-1	-1	4		0	0						Untertest2.avi	0	880	547	72	111				0	Content		-72	-111	3494459	1038021999
3511	17:13:35.826	00:00:03.511	210	-1024	-768	-1	-1	-1	-1	4	-1024	-768	-1	-1	-1	-1	4		0	0						Untertest2.avi	0	880	547	72	111				0	Content		-72	-111	3511148	1038038688
3528	17:13:35.843	00:00:03.527	211	-1024	-768	-1	-1	-1	-1	4	-1024	-768	-1	-1	-1	-1	4		0	0						Untertest2.avi	0	880	547	72	111				0	Content		-72	-111	3527819	1038055359
3544	17:13:35.859	00:00:03.544	212	-1024	-768	-1	-1	-1	-1	4	-1024	-768	-1	-1	-1	-1	4		0	0						Untertest2.avi	0	880	547	72	111				0	Content		-72	-111	3544461	1038072001
3561	17:13:35.876	00:00:03.561	213	-1024	-768	-1	-1	-1	-1	4	-1024	-768	-1	-1	-1	-1	4		0	0						Untertest2.avi	0	880	547	72	111				0	Content		-72	-111	3561097	1038088637
3578	17:13:35.893	00:00:03.577	214	-1024	-768	-1	-1	-1	-1	4	-1024	-768	-1	-1	-1	-1	4		0	0						Untertest2.avi	0	880	547	72	111				0	Content		-72	-111	3577714	1038105254
3594	17:13:35.909	00:00:03.594	215	-1024	-768	-1	-1	-1	-1	4	-1024	-768	-1	-1	-1	-1	4		0	0						Untertest2.avi	0	880	547	72	111				0	Content		-72	-111	3594464	1038122004
3611	17:13:35.926	00:00:03.611	216	-1024	-768	-1	-1	-1	-1	4	-1024	-768	-1	-1	-1	-1	4		0	0						Untertest2.avi	0	880	547	72	111				0	Content		-72	-111	3611091	1038138631
3628	17:13:35.943	00:00:03.627	217	-1024	-768	-1	-1	-1	-1	4	-1024	-768	-1	-1	-1	-1	4		0	0						Untertest2.avi	0	880	547	72	111				0	Content		-72	-111	3627717	1038155257
3644	17:13:35.959	00:00:03.644	218	-1024	-768	-1	-1	-1	-1	4	-1024	-768	-1	-1	-1	-1	4		0	0						Untertest2.avi	0	880	547	72	111				0	Content		-72	-111	3644387	1038171927
3661	17:13:35.976	00:00:03.661	219	-1024	-768	-1	-1	-1	-1	4	-1024	-768	-1	-1	-1	-1	4		0	0						Untertest2.avi	0	880	547	72	111				0	Content		-72	-111	3661118	1038188658
3678	17:13:35.993	00:00:03.677	220	-1024	-768	-1	-1	-1	-1	4	-1024	-768	-1	-1	-1	-1	4		0	0						Untertest2.avi	0	880	547	72	111				0	Content		-72	-111	3677788	1038205328
3694	17:13:36.009	00:00:03.694	221	-1024	-768	-1	-1	-1	-1	4	-1024	-768	-1	-1	-1	-1	4		0	0						Untertest2.avi	0	880	547	72	111				0	Content		-72	-111	3694389	1038221929
3711	17:13:36.026	00:00:03.711	222	-1024	-768	-1	-1	-1	-1	4	-1024	-768	-1	-1	-1	-1	4		0	0						Untertest2.avi	0	880	547	72	111				0	Content		-72	-111	3711059	1038238599
3728	17:13:36.043	00:00:03.727	223	-1024	-768	-1	-1	-1	-1	4	-1024	-768	-1	-1	-1	-1	4		0	0						Untertest2.avi	0	880	547	72	111				0	Content		-72	-111	3727716	1038255256
3744	17:13:36.059	00:00:03.744	224	-1024	-768	-1	-1	-1	-1	4	-1024	-768	-1	-1	-1	-1	4		0	0						Untertest2.avi	0	880	547	72	111				0	Content		-72	-111	3744386	1038271926
3761	17:13:36.076	00:00:03.761	225	465,1793	436,1286	0,5537659	0,8963233	576,0986	3,938724	0	474,0662	577,8139	0,3706248	0,892446	569,2775	4,065976	0	9	470	507						Untertest2.avi	0	880	547	72	111	401	352	83	0	Content		398	396	3761067	1038288607
3778	17:13:36.093	00:00:03.777	226	462,3612	423,5926	0,5540714	0,8965646	576,258	3,954292	0	478,3522	547,8682	0,3708933	0,8927011	569,2809	4,131932	0	9	470	486						Untertest2.avi	0	880	547	72	111	401	352	83	0	Content		398	375	3777623	1038305163
3794	17:13:36.109	00:00:03.794	227	465,6568	423,8038	0,5543854	0,8967003	575,9708	3,97054	0	485,6662	515,6589	0,3712016	0,8928595	569,1669	4,230567	0	9	476	470						Untertest2.avi	0	880	547	72	111	401	352	83	0	Content		404	359	3794250	1038321790
3811	17:13:36.126	00:00:03.811	228	460,3224	413,9317	0,5546747	0,8969818	575,9561	3,972444	0	484,5379	497,6555	0,3714766	0,8929706	569,1927	4,278852	0	9	472	456						Untertest2.avi	0	880	547	72	111	401	352	83	0	Content		400	345	3811003	1038338543
3828	17:13:36.143	00:00:03.827	229	460,2315	413,131	0,5549904	0,8970927	576,1006	3,985909	0	490,5916	478,8207	0,3717986	0,8929861	569,1804	4,345865	0	9	475	446						Untertest2.avi	0	880	547	72	111	401	352	83	0	Content		403	335	3827615	1038355155
3844	17:13:36.159	00:00:03.844	230	463,2451	416,1091	0,555308	0,8971679	576,0034	4,003517	0	489,5042	451,7688	0,3720699	0,8929937	569,0872	4,422789	0	10	476	434						Untertest2.avi	0	880	547	72	111	429	309	1149	0	Content		404	323	3844369	1038371909
3861	17:13:36.176	00:00:03.861	231	458,373	416,6846	0,5556212	0,8971966	575,9866	4,002987	0	490,6268	438,3436	0,3723499	0,8929289	569,2844	4,47153	0	10	474	428						Untertest2.avi	0	880	547	72	111	429	309	1149	0	Content		402	317	3861008	1038388548
3878	17:13:36.193	00:00:03.877	232	456,8864	417,0686	0,5559237	0,8972731	576,0585	4,01032	0	494,2745	431,4292	0,3726894	0,8929363	569,1204	4,486433	0	10	476	424						Untertest2.avi	0	880	547	72	111	429	309	1149	0	Content		404	313	3877621	1038405161
3894	17:13:36.209	00:00:03.894	233	461,874	415,1406	0,5562555	0,8973632	575,9822	4,011219	0	498,1606	418,4163	0,372979	0,8929144	569,0933	4,528015	0	10	480	417						Untertest2.avi	0	880	547	72	111	429	309	1149	0	Content		408	306	3894248	1038421788
3911	17:13:36.226	00:00:03.910	234	460,3607	416,0343	0,5565667	0,8974796	575,9229	4,026469	0	498,9644	409,8241	0,3732931	0,8929148	569,1172	4,561376	0	10	480	413						Untertest2.avi	0	880	547	72	111	429	309	1149	0	Content		408	302	3910878	1038438418
3928	17:13:36.243	00:00:03.927	235	459,2964	414,5258	0,5568751	0,8976372	575,9286	4,02897	0	504,986	399,8511	0,3736221	0,8929192	569,0652	4,595932	0	10	482	407						Untertest2.avi	0	880	547	72	111	429	309	1149	0	Content		410	296	3927503	1038455043
3944	17:13:36.259	00:00:03.944	236	457,4897	411,2253	0,5571834	0,8978044	575,8958	4,036191	0	502,6434	396,334	0,3739034	0,8929491	569,035	4,603723	0	10	480	404						Untertest2.avi	0	880	547	72	111	429	309	1149	0	Content		408	293	3944255	1038471795
3961	17:13:36.276	00:00:03.960	237	461,5143	416,4044	0,5574712	0,8979703	575,7555	4,034226	0	500,8144	399,7428	0,3742008	0,8929865	568,9833	4,611422	0	10	481	408						Untertest2.avi	0	880	547	72	111	429	309	1149	0	Content		409	297	3960881	1038488421
3978	17:13:36.293	00:00:03.977	238	460,6722	414,9694	0,5577423	0,898132	575,8893	4,03802	0	499,5683	399,9789	0,3744709	0,8930406	568,9423	4,611773	0	10	480	407						Untertest2.avi	0	880	547	72	111	429	309	1149	0	Content		408	296	3977632	1038505172
3994	17:13:36.309	00:00:03.994	239	460,6668	419,2801	0,5579917	0,8982015	575,8221	4,046123	0	500,2147	399,2567	0,3747302	0,8930429	568,979	4,620068	0	10	480	409						Untertest2.avi	0	880	547	72	111	429	309	1149	0	Content		408	298	3994258	1038521798
4011	17:13:36.326	00:00:04.010	240	461,6474	421,0663	0,5582349	0,8982332	575,7184	4,042583	0	501,1242	397,8889	0,3749761	0,8930436	568,8673	4,620658	0	10	481	409						Untertest2.avi	0	880	547	72	111	429	309	1149	0	Content		409	298	4010886	1038538426
4028	17:13:36.343	00:00:04.027	241	460,3498	418,902	0,5584313	0,8982489	575,7626	4,038045	0	500,3656	398,1112	0,3751902	0,893001	568,8734	4,616076	0	10	480	409						Untertest2.avi	0	880	547	72	111	429	309	1149	0	Content		408	298	4027511	1038555051
4044	17:13:36.359	00:00:04.044	242	463,8037	423,4772	0,5586328	0,8982491	575,6715	4,035874	0	502,156	401,5114	0,3753724	0,8930187	568,8071	4,618688	0	10	483	412						Untertest2.avi	0	880	547	72	111	429	309	1149	0	Content		411	301	4044262	1038571802
4061	17:13:36.376	00:00:04.060	243	500,0482	412,2617	0,5584739	0,8982378	575,5051	4,010524	0	547,6252	402,4952	0,3751923	0,8930162	568,9042	4,615123	0	10	524	407						Untertest2.avi	0	880	547	72	111	429	309	1149	0	Content		452	296	4060889	1038588429
4078	17:13:36.393	00:00:04.077	244	482,7168	419,4022	0,558629	0,8982847	575,4279	4,013193	0	518,5056	398,5629	0,3753688	0,8930943	568,678	4,594023	0	10	501	409						Untertest2.avi	0	880	547	72	111	429	309	1149	0	Content		429	298	4077514	1038605054
4094	17:13:36.409	00:00:04.094	245	486,6949	416,7278	0,5587781	0,898361	575,4894	3,984577	0	527,2938	401,0023	0,3755436	0,8931601	568,5279	4,58219	0	10	507	409						Untertest2.avi	0	880	547	72	111	429	309	1149	0	Content		435	298	4094144	1038621684
4111	17:13:36.426	00:00:04.110	246	489,2749	419,2635	0,5589136	0,8985519	575,3561	3,985995	0	525,8622	403,8456	0,3756513	0,8932822	568,647	4,566874	0	10	508	412						Untertest2.avi	0	880	547	72	111	429	309	1149	0	Content		436	301	4110771	1038638311
4128	17:13:36.443	00:00:04.127	247	492,0758	422,1328	0,5590224	0,8987598	575,3232	3,974447	0	524,6167	404,5702	0,3757566	0,8935245	568,7556	4,547329	0	10	508	413						Untertest2.avi	0	880	547	72	111	429	309	1149	0	Content		436	302	4127525	1038655065
4144	17:13:36.459	00:00:04.144	248	488,5056	420,7607	0,5591472	0,8990057	575,3055	3,958038	0	525,4791	404,6634	0,3759148	0,8937416	568,5151	4,535417	0	10	507	413						Untertest2.avi	0	880	547	72	111	429	309	1149	0	Content		435	302	4144150	1038671690
4161	17:13:36.476	00:00:04.160	249	488,2279	421,4807	0,559266	0,8992469	575,3583	3,942811	0	525,907	407,8195	0,3760504	0,8939354	568,5445	4,510454	0	10	507	415						Untertest2.avi	0	880	547	72	111	429	309	1149	0	Content		435	304	4160775	1038688315
4178	17:13:36.493	00:00:04.177	250	492,7644	424,0955	0,5594115	0,8995058	575,2836	3,926958	0	522,8737	413,494	0,3761616	0,89412	568,651	4,491294	0	10	508	419						Untertest2.avi	0	880	547	72	111	429	309	1149	0	Content		436	308	4177529	1038705069
4194	17:13:36.509	00:00:04.194	251	489,4673	419,4933	0,5595568	0,8997397	575,2606	3,902289	0	521,5808	409,4717	0,3763198	0,8943072	568,6474	4,469328	0	10	506	414						Untertest2.avi	0	880	547	72	111	429	309	1149	0	Content		434	303	4194155	1038721695
4211	17:13:36.526	00:00:04.210	252	490,2665	422,6392	0,5597195	0,8999126	575,4102	3,887392	0	526,8954	408,1385	0,3765164	0,8944847	568,528	4,450059	0	10	509	415						Untertest2.avi	0	880	547	72	111	429	309	1149	0	Content		437	304	4210781	1038738321
4227	17:13:36.542	00:00:04.227	253	493,0563	419,3649	0,5598759	0,9001614	575,2981	3,868265	0	520,834	407,7472	0,3766485	0,894565	568,7485	4,440447	0	10	507	414						Untertest2.avi	0	880	547	72	111	429	309	1149	0	Content		435	303	4227408	1038754948
4244	17:13:36.559	00:00:04.244	254	486,489	419,9182	0,5599965	0,9002597	575,3677	3,856257	0	522,3656	408,0027	0,3768342	0,8946151	568,7401	4,416954	0	10	504	414						Untertest2.avi	0	880	547	72	111	429	309	1149	0	Content		432	303	4244163	1038771703
4261	17:13:36.576	00:00:04.260	255	491,7748	419,3875	0,5601608	0,9003032	575,4471	3,835156	0	522,721	408,3963	0,3770152	0,894613	568,687	4,397681	0	10	507	414						Untertest2.avi	0	880	547	72	111	429	309	1149	0	Content		435	303	4260788	1038788328
4277	17:13:36.592	00:00:04.277	256	498,2079	422,8599	0,5602952	0,9002874	575,3962	3,828936	0	523,8249	411,8052	0,3771545	0,8945346	568,9193	4,36961	0	10	511	417						Untertest2.avi	0	880	547	72	111	429	309	1149	0	Content		439	306	4277417	1038804957
4294	17:13:36.609	00:00:04.294	257	494,494	421,8884	0,560403	0,900163	575,5408	3,817699	0	518,7988	409,2137	0,37725	0,8944435	569,0942	4,362038	0	10	507	416						Untertest2.avi	0	880	547	72	111	429	309	1149	0	Content		435	305	4294046	1038821586
4311	17:13:36.626	00:00:04.310	258	498,5579	426,762	0,5605024	0,8999137	575,71	3,808052	0	519,2661	411,0979	0,3773906	0,8942252	568,9723	4,348821	0	10	509	419						Untertest2.avi	0	880	547	72	111	429	309	1149	0	Content		437	308	4310797	1038838337
4327	17:13:36.642	00:00:04.327	259	497,3657	421,9207	0,560571	0,8997141	575,7847	3,790119	0	520,402	410,989	0,3774895	0,8940313	569,0829	4,333572	0	10	509	416						Untertest2.avi	0	880	547	72	111	429	309	1149	0	Content		437	305	4327424	1038854964
4344	17:13:36.659	00:00:04.344	260	496,2172	419,3362	0,5606399	0,8995411	575,8345	3,777601	0	523,8214	409,6405	0,3776057	0,8938328	569,0994	4,324353	0	10	510	414						Untertest2.avi	0	880	547	72	111	429	309	1149	0	Content		438	303	4344052	1038871592
4361	17:13:36.676	00:00:04.360	261	496,9633	418,1469	0,5607035	0,899432	575,8021	3,763414	0	520,3345	407,805	0,3776667	0,8937377	569,1612	4,310666	0	10	509	413						Untertest2.avi	0	880	547	72	111	429	309	1149	0	Content		437	302	4360677	1038888217
4377	17:13:36.692	00:00:04.377	262	497,7175	422,2947	0,5607852	0,8994277	575,7777	3,757027	0	516,7626	408,1376	0,3777232	0,8937472	569,264	4,298581	0	10	507	415						Untertest2.avi	0	880	547	72	111	429	309	1149	0	Content		435	304	4377427	1038904967
4394	17:13:36.709	00:00:04.394	263	501,3099	421,0353	0,5608768	0,8995009	575,7245	3,749944	0	518,773	408,7725	0,3778321	0,8938166	569,1687	4,292342	0	10	510	415						Untertest2.avi	0	880	547	72	111	429	309	1149	0	Content		438	304	4394055	1038921595
4411	17:13:36.726	00:00:04.410	264	501,2614	423,6496	0,5609441	0,8995884	575,8096	3,747004	0	517,2296	408,5875	0,377927	0,8939584	569,2	4,279218	0	10	509	416						Untertest2.avi	0	880	547	72	111	429	309	1149	0	Content		437	305	4410678	1038938218
4427	17:13:36.742	00:00:04.427	265	496,1162	425,7747	0,5610391	0,8997377	575,8025	3,736376	0	517,8599	415,1693	0,3780375	0,8940889	569,1883	4,259827	0	10	507	420						Untertest2.avi	0	880	547	72	111	429	309	1149	0	Content		435	309	4427305	1038954845
4444	17:13:36.759	00:00:04.444	266	502,9806	428,6276	0,561174	0,8998938	575,7793	3,750811	0	518,3687	406,4495	0,3781639	0,8943233	569,2494	4,249917	0	10	511	418						Untertest2.avi	0	880	547	72	111	429	309	1149	0	Content		439	307	4444054	1038971594
4461	17:13:36.776	00:00:04.460	267	483,7186	422,8716	0,5614578	0,9001694	575,8457	3,722238	0	496,4229	417,0894	0,3784164	0,8945277	569,0137	4,247937	0	10	490	420						Untertest2.avi	0	880	547	72	111	429	309	1149	0	Content		418	309	4460684	1038988224
4477	17:13:36.792	00:00:04.477	268	496,177	424,119	0,5615299	0,9002967	575,937	3,708398	0	508,6005	415,0451	0,3785028	0,8946947	569,1199	4,237432	0	10	502	420						Untertest2.avi	0	880	547	72	111	429	309	1149	0	Content		430	309	4477310	1039004850
4494	17:13:36.809	00:00:04.493	269	487,5812	424,7593	0,5616285	0,9003908	575,849	3,706961	0	505,983	417,8127	0,3786172	0,8948303	569,0875	4,225208	0	10	497	421						Untertest2.avi	0	880	547	72	111	429	309	1149	0	Content		425	310	4493935	1039021475
4511	17:13:36.826	00:00:04.510	270	492,2725	428,2028	0,5617264	0,9005114	575,7892	3,696505	0	501,8469	416,4702	0,3787	0,8949767	569,1467	4,215476	0	10	497	422						Untertest2.avi	0	880	547	72	111	429	309	1149	0	Content		425	311	4510687	1039038227
4527	17:13:36.842	00:00:04.527	271	491,6329	432,1548	0,5618389	0,9005476	575,6622	3,691499	0	501,9216	418,6367	0,3787881	0,8950428	569,0174	4,204946	0	10	497	425						Untertest2.avi	0	880	547	72	111	429	309	1149	0	Content		425	314	4527312	1039054852
4544	17:13:36.859	00:00:04.543	272	493,5364	434,0551	0,5619308	0,9005656	575,61	3,698483	0	503,9183	419,3904	0,3788762	0,8950512	568,935	4,191852	0	10	499	427						Untertest2.avi	0	880	547	72	111	429	309	1149	0	Content		427	316	4543938	1039071478
4561	17:13:36.876	00:00:04.560	273	494,7625	435,0601	0,5620292	0,9006175	575,6051	3,697944	0	506,9331	412,0726	0,3789601	0,8951015	568,8175	4,191354	0	10	501	424						Untertest2.avi	0	880	547	72	111	429	309	1149	0	Content		429	313	4560563	1039088103
4577	17:13:36.892	00:00:04.577	274	494,1285	431,2424	0,5621377	0,9006621	575,616	3,668951	0	505,0475	413,0635	0,3790525	0,8950981	568,8785	4,184618	0	10	500	422						Untertest2.avi	0	880	547	72	111	429	309	1149	0	Content		428	311	4577322	1039104862
4594	17:13:36.909	00:00:04.593	275	494,0728	430,2042	0,5622182	0,9006906	575,6027	3,667834	0	503,9449	417,7978	0,379131	0,8951046	568,8995	4,17201	0	10	499	424						Untertest2.avi	0	880	547	72	111	429	309	1149	0	Content		427	313	4593956	1039121496
4611	17:13:36.926	00:00:04.610	276	492,7277	433,3651	0,5623119	0,9007585	575,4655	3,659656	0	501,3967	415,4781	0,3792128	0,8951243	568,8359	4,157514	0	10	497	424						Untertest2.avi	0	880	547	72	111	429	309	1149	0	Content		425	313	4610574	1039138114
4627	17:13:36.942	00:00:04.627	277	495,094	426,3639	0,5623811	0,9008938	575,3922	3,657877	0	505,3171	416,6361	0,3792897	0,895156	568,7686	4,155141	0	10	500	422						Untertest2.avi	0	880	547	72	111	429	309	1149	0	Content		428	311	4627195	1039154735
4644	17:13:36.959	00:00:04.643	278	498,4486	427,0521	0,5624357	0,9009963	575,4294	3,664817	0	504,7264	415,9159	0,3793395	0,8952342	568,674	4,154213	0	10	502	421						Untertest2.avi	0	880	547	72	111	429	309	1149	0	Content		430	310	4643947	1039171487
4661	17:13:36.976	00:00:04.660	279	493,8392	424,8986	0,5624994	0,9010751	575,4348	3,647595	0	501,1942	417,1686	0,3793761	0,8953052	568,5982	4,139019	0	10	498	421						Untertest2.avi	0	880	547	72	111	429	309	1149	0	Content		426	310	4660575	1039188115
4677	17:13:36.992	00:00:04.677	280	495,2449	429,5745	0,562534	0,9011047	575,4109	3,649509	0	502,3811	415,2878	0,3793927	0,8953243	568,5539	4,13973	0	10	499	422						Untertest2.avi	0	880	547	72	111	429	309	1149	0	Content		427	311	4677202	1039204742
4694	17:13:37.009	00:00:04.693	281	496,3744	429,9821	0,5625596	0,9010392	575,3194	3,652011	0	505,1963	419,2846	0,3793991	0,8953128	568,4588	4,132597	0	10	501	425						Untertest2.avi	0	880	547	72	111	429	309	1149	0	Content		429	314	4693829	1039221369
4711	17:13:37.026	00:00:04.710	282	499,7469	426,8231	0,5625712	0,9009513	575,1987	3,662589	0	503,8026	420,5042	0,3793868	0,8952807	568,4124	4,133243	0	10	502	424						Untertest2.avi	0	880	547	72	111	429	309	1149	0	Content		430	313	4710580	1039238120
4727	17:13:37.042	00:00:04.727	283	495,0805	429,0804	0,5625521	0,9008402	575,1204	3,634498	0	501,9042	421,8051	0,3793383	0,8952752	568,3644	4,126398	0	10	498	425						Untertest2.avi	0	880	547	72	111	429	309	1149	0	Content		426	314	4727207	1039254747
4744	17:13:37.059	00:00:04.743	284	496,443	424,2902	0,5625144	0,9008049	574,9767	3,663034	0	504,7326	418,5439	0,3792875	0,895266	568,3312	4,136063	0	10	501	421						Untertest2.avi	0	880	547	72	111	429	309	1149	0	Content		429	310	4743833	1039271373
4760	17:13:37.075	00:00:04.760	285	496,7416	426,8638	0,5624719	0,9008189	574,8732	3,660646	0	503,2124	417,1287	0,3792134	0,8953245	568,2625	4,129022	0	10	500	422						Untertest2.avi	0	880	547	72	111	429	309	1149	0	Content		428	311	4760461	1039288001
4777	17:13:37.092	00:00:04.777	286	495,9171	430,2751	0,5624157	0,9008795	574,8214	3,663025	0	501,9646	418,6618	0,3791361	0,8954093	568,1828	4,14044	0	10	499	424						Untertest2.avi	0	880	547	72	111	429	309	1149	0	Content		427	313	4777214	1039304754
4794	17:13:37.109	00:00:04.793	287	498,0448	426,0254	0,5623668	0,9010116	574,7661	3,667706	0	502,0058	420,9485	0,3790675	0,8955342	568,0928	4,143739	0	10	500	423						Untertest2.avi	0	880	547	72	111	429	309	1149	0	Content		428	312	4793840	1039321380
4810	17:13:37.125	00:00:04.810	288	498,2391	428,529	0,5623363	0,9011345	574,7262	3,662908	0	503,3625	421,1846	0,3790082	0,8956531	568,0948	4,140558	0	10	501	425						Untertest2.avi	0	880	547	72	111	429	309	1149	0	Content		429	314	4810480	1039338020
4827	17:13:37.142	00:00:04.827	289	497,0102	429,8135	0,562318	0,9012532	574,6254	3,684043	0	503,1029	420,8185	0,3789787	0,8957997	568,0494	4,148985	0	10	500	425						Untertest2.avi	0	880	547	72	111	429	309	1149	0	Content		428	314	4827105	1039354645
4844	17:13:37.159	00:00:04.843	290	495,7385	431,0491	0,5622945	0,901415	574,5705	3,691178	0	505,1887	417,5756	0,3789687	0,8959742	568,0483	4,160316	0	10	500	424						Untertest2.avi	0	880	547	72	111	429	309	1149	0	Content		428	313	4843850	1039371390
4860	17:13:37.175	00:00:04.860	291	500,1844	431,8757	0,5623019	0,901658	574,538	3,714972	0	504,4942	419,6204	0,3789648	0,8961277	568,0033	4,163504	0	10	502	426						Untertest2.avi	0	880	547	72	111	429	309	1149	0	Content		430	315	4860475	1039388015
4877	17:13:37.192	00:00:04.877	292	497,4882	426,4347	0,562294	0,9018455	574,5465	3,716228	0	502,3238	422,6057	0,3789802	0,8962616	568,0033	4,171082	0	10	500	425						Untertest2.avi	0	880	547	72	111	429	309	1149	0	Content		428	314	4877103	1039404643
4894	17:13:37.209	00:00:04.893	293	496,1294	433,0741	0,5623057	0,9020023	574,5693	3,722537	0	502,5882	424,9663	0,378989	0,8964205	567,976	4,158721	0	10	499	429						Untertest2.avi	0	880	547	72	111	429	309	1149	0	Content		427	318	4893853	1039421393
4910	17:13:37.225	00:00:04.910	294	499,6689	433,8889	0,562318	0,902178	574,5833	3,738794	0	503,4392	418,9813	0,3789975	0,8965986	568,0245	4,167513	0	10	502	426						Untertest2.avi	0	880	547	72	111	429	309	1149	0	Content		430	315	4910481	1039438021
4927	17:13:37.242	00:00:04.927	295	494,5263	430,8881	0,5622891	0,9023111	574,6385	3,72563	0	503,7909	417,4301	0,3789972	0,8967199	568,0558	4,171662	0	10	499	424						Untertest2.avi	0	880	547	72	111	429	309	1149	0	Content		427	313	4927105	1039454645
4944	17:13:37.259	00:00:04.943	296	496,1039	430,5848	0,5622532	0,9023467	574,6691	3,718575	0	508,2924	415,7572	0,3789742	0,8967253	568,0772	4,170603	0	10	502	423						Untertest2.avi	0	880	547	72	111	429	309	1149	0	Content		430	312	4943732	1039471272
4960	17:13:37.275	00:00:04.960	297	496,1051	431,6192	0,5621855	0,9022251	574,6434	3,705495	0	505,763	421,6837	0,3789285	0,8965795	568,1514	4,151873	0	10	501	427						Untertest2.avi	0	880	547	72	111	429	309	1149	0	Content		429	316	4960482	1039488022
4977	17:13:37.292	00:00:04.977	298	497,5984	430,234	0,5621053	0,9020053	574,738	3,679774	0	505,4228	421,9178	0,3788479	0,896387	568,183	4,117839	0	10	502	426						Untertest2.avi	0	880	547	72	111	429	309	1149	0	Content		430	315	4977108	1039504648
4994	17:13:37.309	00:00:04.993	299	457,049	454,6539	0,5624781	0,9021937	575,1309	3,662658	0	481,8958	440,0206	0,3792646	0,8965061	568,5949	4,078583	0	11	469	447						Untertest2.avi	0	880	547	72	111	247	387	267	0	Content		397	336	4993737	1039521277
5010	17:13:37.325	00:00:05.010	300	316,3515	522,157	0,5637588	0,9028496	574,7729	3,625026	0	331,9377	474,5936	0,3807201	0,8972473	568,3896	4,042666	0	11	324	498						Untertest2.avi	0	880	547	72	111	247	387	267	0	Content		252	387	5010363	1039537903
5027	17:13:37.342	00:00:05.027	301	307,6215	510,0329	0,5638711	0,9028057	574,9484	3,592927	0	334,0052	472,4083	0,3809786	0,8971747	568,4969	4,004152	0	11	321	491						Untertest2.avi	0	880	547	72	111	247	387	267	0	Content		249	380	5027114	1039554654
5044	17:13:37.359	00:00:05.043	302	309,0271	521,552	0,5637286	0,9025931	574,9815	3,551443	0	316,2266	480,4852	0,3808413	0,8970449	568,5708	3,950105	0	11	313	501						Untertest2.avi	0	880	547	72	111	247	387	267	0	Content		241	390	5043739	1039571279
5060	17:13:37.375	00:00:05.060	303	314,6026	517,8782	0,5636522	0,9024281	575,0059	3,520187	0	319,6259	481,5182	0,3807854	0,8969289	568,6147	3,903686	0	11	317	500						Untertest2.avi	0	880	547	72	111	247	387	267	0	Content		245	389	5060364	1039587904
5077	17:13:37.392	00:00:05.076	304	313,5571	519,3918	0,5635788	0,9023317	575,0244	3,48766	0	315,3358	480,5671	0,3806987	0,8968845	568,7156	3,879846	0	11	314	500						Untertest2.avi	0	880	547	72	111	247	387	267	0	Content		242	389	5076991	1039604531
5094	17:13:37.409	00:00:05.093	305	314,7887	517,71	0,5634861	0,9024435	574,9901	3,447665	0	313,7002	480,181	0,3805914	0,8969362	568,825	3,831645	0	11	314	499						Untertest2.avi	0	880	547	72	111	247	387	267	0	Content		242	388	5093743	1039621283
5110	17:13:37.425	00:00:05.110	306	317,8719	516,42	0,5634038	0,902622	575,085	3,411838	0	315,3252	482,5985	0,3805085	0,8970507	568,7418	3,801371	0	11	317	500						Untertest2.avi	0	880	547	72	111	247	387	267	0	Content		245	389	5110366	1039637906
5127	17:13:37.442	00:00:05.126	307	314,9479	512,7332	0,5633104	0,9027652	575,1123	3,386607	0	314,1783	481,3606	0,3803949	0,8972309	568,7222	3,772184	0	11	315	497						Untertest2.avi	0	880	547	72	111	247	387	267	0	Content		243	386	5126992	1039654532
5144	17:13:37.459	00:00:05.143	308	324,8206	516,3046	0,5631824	0,9029215	575,126	3,369694	0	313,2383	487,8163	0,3802387	0,897374	568,7299	3,757752	0	11	319	502						Untertest2.avi	0	880	547	72	111	247	387	267	0	Content		247	391	5143746	1039671286
5160	17:13:37.475	00:00:05.160	309	314,5467	513,1268	0,562996	0,9030229	575,1901	3,343945	0	315,2991	480,3481	0,3800499	0,8975344	568,7376	3,73356	0	11	315	497						Untertest2.avi	0	880	547	72	111	247	387	267	0	Content		243	386	5160371	1039687911
5177	17:13:37.492	00:00:05.176	310	317,0119	514,4272	0,5628431	0,9030366	575,1665	3,331484	0	314,1163	479,919	0,3798928	0,8975756	568,5881	3,713364	0	11	316	497						Untertest2.avi	0	880	547	72	111	247	387	267	0	Content		244	386	5176999	1039704539
5194	17:13:37.509	00:00:05.193	311	324,3135	513,3588	0,5627024	0,9029844	575,147	3,305827	0	315,3221	478,6321	0,3797175	0,8975286	568,7406	3,70662	0	11	320	496						Untertest2.avi	0	880	547	72	111	247	387	267	0	Content		248	385	5193625	1039721165
5210	17:13:37.525	00:00:05.210	312	322,756	518,7645	0,5624912	0,9028152	575,1926	3,32058	0	317,0031	481,9666	0,3795581	0,8973586	568,7575	3,6835	0	11	320	500						Untertest2.avi	0	880	547	72	111	247	387	267	0	Content		248	389	5210375	1039737915
5227	17:13:37.542	00:00:05.227	313	325,0566	513,8378	0,5623605	0,9026679	575,1698	3,314282	0	316,4583	484,9229	0,3794204	0,8972651	568,7363	3,672965	0	11	321	499						Untertest2.avi	0	880	547	72	111	247	387	267	0	Content		249	388	5227000	1039754540
5244	17:13:37.559	00:00:05.243	314	324,216	507,706	0,5622357	0,9025621	575,1739	3,291196	0	313,7596	479,1406	0,3792658	0,8972321	568,6608	3,656862	0	11	319	493						Untertest2.avi	0	880	547	72	111	247	387	267	0	Content		247	382	5243627	1039771167
5260	17:13:37.575	00:00:05.260	315	373,0919	490,3107	0,5615078	0,9019557	574,9791	3,322506	0	375,4444	451,2524	0,3785064	0,8967443	568,5367	3,659827	0	12	374	471						Untertest2.avi	0	880	547	72	111	407	300	650	0	Content		302	360	5260253	1039787793
5277	17:13:37.592	00:00:05.277	316	466,2153	443,1293	0,5602342	0,9010313	575,1448	3,354438	0	466,3008	425,5645	0,3773497	0,8957476	568,6523	3,659655	0	12	466	434						Untertest2.avi	0	880	547	72	111	407	300	650	0	Content		394	323	5277005	1039804545
5294	17:13:37.609	00:00:05.293	317	486,7031	421,4188	0,5597911	0,900701	579,6574	3,396332	0	483,1975	402,165	0,3768714	0,8955631	568,6523	3,652832	0	12	485	412						Untertest2.avi	0	880	547	72	111	407	300	650	0	Content		413	301	5293629	1039821169
5310	17:13:37.625	00:00:05.310	318	481,787	412,5501	0,559562	0,9005718	576,9001	3,297949	0	484,2694	404,2999	0,3766887	0,8950804	568,6523	3,641438	0	12	483	408						Untertest2.avi	0	880	547	72	111	407	300	650	0	Content		411	297	5310256	1039837796
5327	17:13:37.642	00:00:05.327	319	478,7529	410,2037	0,5593958	0,9005967	579,3068	3,303537	0	479,2996	408,6992	0,3763614	0,8955204	568,6523	3,654574	0	12	479	409						Untertest2.avi	0	880	547	72	111	407	300	650	0	Content		407	298	5327009	1039854549
5344	17:13:37.659	00:00:05.343	320	470,8846	395,5165	0,5591199	0,9005482	577,2274	3,272422	0	484,1075	413,7413	0,3754416	0,8955957	571,611	3,742474	0	12	477	405						Untertest2.avi	0	880	547	72	111	407	300	650	0	Content		405	294	5343509	1039871049
5360	17:13:37.675	00:00:05.360	321	484,2155	414,2393	0,5590287	0,9005582	582,0734	3,35892	0	488,4391	390,9525	0,375471	0,8956378	576,826	3,666706	0	12	486	403						Untertest2.avi	0	880	547	72	111	407	300	650	0	Content		414	292	5360261	1039887801
5377	17:13:37.692	00:00:05.376	322	496,7724	425,73	0,5587419	0,9004343	576,2377	3,383816	0	479,0266	411,0711	0,3752735	0,8956323	576,0051	3,716681	0	12	488	418						Untertest2.avi	0	880	547	72	111	407	300	650	0	Content		416	307	5376887	1039904427
5394	17:13:37.709	00:00:05.393	323	486,9225	420,4452	0,5586467	0,9002621	581,0659	3,409035	0	497,7874	363,3406	0,3749987	0,8956158	577,5762	3,602463	0	12	492	392						Untertest2.avi	0	880	547	72	111	407	300	650	0	Content		420	281	5393514	1039921054
5410	17:13:37.725	00:00:05.410	324	480,012	410,8983	0,5599945	0,8996756	582,789	3,368496	0	478,5236	397,4882	0,3760667	0,8952012	573,8248	3,677438	0	12	479	404						Untertest2.avi	0	880	547	72	111	407	300	650	0	Content		407	293	5410266	1039937806
5427	17:13:37.742	00:00:05.426	325	475,2065	400,843	0,5570473	0,9006491	582,467	3,37523	0	464,8527	395,3297	0,3748187	0,8962216	568,992	3,641663	0	12	470	398						Untertest2.avi	0	880	547	72	111	407	300	650	0	Content		398	287	5426891	1039954431
5444	17:13:37.759	00:00:05.443	326	483,4183	418,4459	0,5581703	0,9001502	574,5551	3,361261	0	474,8333	405,9158	0,3749427	0,8957465	567,8968	3,632086	0	12	479	412						Untertest2.avi	0	880	547	72	111	407	300	650	0	Content		407	301	5443518	1039971058
5460	17:13:37.775	00:00:05.460	327	482,6389	420,3096	0,5580508	0,9002093	574,6329	3,359869	0	475,2805	402,692	0,374806	0,8959118	567,7543	3,637102	0	12	479	412						Untertest2.avi	0	880	547	72	111	407	300	650	0	Content		407	301	5460145	1039987685
5477	17:13:37.792	00:00:05.476	328	484,2761	422,9924	0,5579628	0,9003621	574,6382	3,35994	0	473,4922	401,9169	0,3746882	0,896053	567,7452	3,651025	0	12	479	412						Untertest2.avi	0	880	547	72	111	407	300	650	0	Content		407	301	5476896	1040004436
5493	17:13:37.808	00:00:05.493	329	482,6275	421,4009	0,5578958	0,9005789	574,4932	3,372723	0	473,363	403,6252	0,3745849	0,8962561	567,7825	3,651439	0	12	478	413						Untertest2.avi	0	880	547	72	111	407	300	650	0	Content		406	302	5493397	1040020937
5510	17:13:37.825	00:00:05.510	330	484,0191	420,7709	0,5578456	0,9008512	574,3847	3,37975	0	476,197	403,6675	0,3745162	0,8964878	567,6472	3,653095	0	12	480	412						Untertest2.avi	0	880	547	72	111	407	300	650	0	Content		408	301	5510148	1040037688
5527	17:13:37.842	00:00:05.526	331	483,469	417,9181	0,5578158	0,9010499	574,3654	3,368784	0	474,3644	404,7564	0,3744843	0,8966505	567,5699	3,67784	0	12	479	411						Untertest2.avi	0	880	547	72	111	407	300	650	0	Content		407	300	5526776	1040054316
5544	17:13:37.859	00:00:05.543	332	483,9072	418,4262	0,5577996	0,901172	574,3834	3,382392	0	476,3125	403,5536	0,3744777	0,8967976	567,549	3,678189	0	12	480	411						Untertest2.avi	0	880	547	72	111	407	300	650	0	Content		408	300	5543527	1040071067
5560	17:13:37.875	00:00:05.560	333	482,4566	423,6625	0,5578197	0,9012803	574,4085	3,389359	0	476,5001	402,1975	0,3745008	0,8969024	567,5709	3,68461	0	12	479	413						Untertest2.avi	0	880	547	72	111	407	300	650	0	Content		407	302	5560153	1040087693
5577	17:13:37.892	00:00:05.576	334	483,0366	422,296	0,5578403	0,901412	574,4239	3,409349	0	478,8289	403,7576	0,3745311	0,8970137	567,6774	3,707638	0	12	481	413						Untertest2.avi	0	880	547	72	111	407	300	650	0	Content		409	302	5576779	1040104319
5593	17:13:37.908	00:00:05.593	335	479,109	416,7105	0,5578713	0,9015561	574,4455	3,400854	0	478,1472	399,4947	0,3745527	0,8971459	567,6009	3,721191	0	12	479	408						Untertest2.avi	0	880	547	72	111	407	300	650	0	Content		407	297	5593405	1040120945
5610	17:13:37.925	00:00:05.610	336	479,5696	418,5284	0,5578956	0,901647	574,5149	3,421538	0	477,7404	401,5255	0,3745764	0,897178	567,6679	3,714463	0	12	479	410						Untertest2.avi	0	880	547	72	111	407	300	650	0	Content		407	299	5610159	1040137699
5627	17:13:37.942	00:00:05.626	337	479,622	415,1274	0,5579086	0,9016247	574,5654	3,418004	0	478,3227	400,6451	0,374594	0,8971745	567,6593	3,736336	0	12	479	408						Untertest2.avi	0	880	547	72	111	407	300	650	0	Content		407	297	5626799	1040154339
5643	17:13:37.958	00:00:05.643	338	481,5682	420,4758	0,5579004	0,9014627	574,6164	3,440926	0	475,2262	403,772	0,3746027	0,8970757	567,7371	3,755583	0	12	478	412						Untertest2.avi	0	880	547	72	111	407	300	650	0	Content		406	301	5643413	1040170953
5660	17:13:37.975	00:00:05.660	339	482,2908	421,7689	0,5578627	0,9012931	574,5976	3,448397	0	481,7168	398,1513	0,3745733	0,8969384	567,8266	3,775733	0	12	482	410						Untertest2.avi	0	880	547	72	111	407	300	650	0	Content		410	299	5660036	1040187576
5677	17:13:37.992	00:00:05.676	340	481,4988	413,3058	0,5578356	0,9011037	574,6347	3,45198	0	479,3353	396,3196	0,3745473	0,896768	567,8117	3,807292	0	12	480	405						Untertest2.avi	0	880	547	72	111	407	300	650	0	Content		408	294	5676787	1040204327
5693	17:13:38.008	00:00:05.693	341	479,7041	419,8403	0,5577907	0,9008592	574,5926	3,487793	0	476,6958	409,9157	0,3745081	0,8965018	567,7377	3,826787	0	12	478	415						Untertest2.avi	0	880	547	72	111	407	300	650	0	Content		406	304	5693415	1040220955
5710	17:13:38.025	00:00:05.710	342	477,6732	422,5439	0,5577645	0,9006388	574,6754	3,489899	0	477,6766	402,1504	0,374476	0,8963839	567,7848	3,832002	0	12	478	412						Untertest2.avi	0	880	547	72	111	407	300	650	0	Content		406	301	5710041	1040237581
5727	17:13:38.042	00:00:05.726	343	479,0385	420,2482	0,5577766	0,9005308	574,6419	3,505797	0	481,8864	399,8438	0,3744824	0,89627	567,8654	3,833708	0	12	480	410						Untertest2.avi	0	880	547	72	111	407	300	650	0	Content		408	299	5726666	1040254206
5743	17:13:38.058	00:00:05.743	344	481,6813	423,9581	0,5578012	0,9004552	574,607	3,529918	0	482,289	400,4066	0,3745213	0,8962458	567,8315	3,868052	0	12	482	412						Untertest2.avi	0	880	547	72	111	407	300	650	0	Content		410	301	5743417	1040270957
5760	17:13:38.075	00:00:05.760	345	477,9023	417,9431	0,5578788	0,9004447	574,6625	3,54025	0	480,6042	399,0958	0,3745747	0,8962357	567,8307	3,891625	0	12	479	409						Untertest2.avi	0	880	547	72	111	407	300	650	0	Content		407	298	5760042	1040287582
5777	17:13:38.092	00:00:05.776	346	476,449	419,2811	0,5579613	0,9004992	574,7082	3,559206	0	477,2502	404,0023	0,3746516	0,8962768	567,7807	3,914828	0	12	477	412						Untertest2.avi	0	880	547	72	111	407	300	650	0	Content		405	301	5776668	1040304208
5793	17:13:38.108	00:00:05.793	347	475,6553	418,7444	0,558074	0,9006199	574,6048	3,583886	0	481,1397	399,1392	0,3747549	0,8963749	567,7215	3,936392	0	12	478	409						Untertest2.avi	0	880	547	72	111	407	300	650	0	Content		406	298	5793295	1040320835
5810	17:13:38.125	00:00:05.810	348	475,325	425,1558	0,5581924	0,9008073	574,5408	3,60316	0	483,1088	399,6295	0,3748835	0,8965024	567,7549	3,940008	0	12	479	412						Untertest2.avi	0	880	547	72	111	407	300	650	0	Content		407	301	5810045	1040337585
5827	17:13:38.142	00:00:05.826	349	473,1075	416,8386	0,5583555	0,9010434	574,5559	3,593954	0	483,2428	397,9351	0,3750214	0,8967252	567,7263	3,955363	0	12	478	407						Untertest2.avi	0	880	547	72	111	407	300	650	0	Content		406	296	5826672	1040354212
5843	17:13:38.158	00:00:05.843	350	473,6682	417,9927	0,5584577	0,9011923	574,5803	3,617419	0	481,3637	399,5924	0,3751323	0,8968531	567,6964	3,983766	0	12	478	409						Untertest2.avi	0	880	547	72	111	407	300	650	0	Content		406	298	5843298	1040370838
5860	17:13:38.175	00:00:05.859	351	470,6848	420,8257	0,5585811	0,9013382	574,4312	3,638572	0	482,1288	399,9316	0,3752392	0,8969281	567,5817	4,000083	0	12	476	410						Untertest2.avi	0	880	547	72	111	407	300	650	0	Content		404	299	5859938	1040387478
5877	17:13:38.192	00:00:05.876	352	474,133	419,6671	0,5586289	0,9013507	574,3467	3,655975	0	485,6653	401,9526	0,375385	0,8969577	567,6205	4,014062	0	12	480	411						Untertest2.avi	0	880	547	72	111	407	300	650	0	Content		408	300	5876679	1040404219
5893	17:13:38.208	00:00:05.893	353	474,0508	446,1886	0,5584335	0,9008493	574,7045	3,619701	0	465,5231	458,7599	0,3756829	0,8967527	567,8066	3,899986	0	12	470	452						Untertest2.avi	0	880	547	72	111	407	300	650	0	Content		398	341	5893302	1040420842
5910	17:13:38.225	00:00:05.909	354	-1024	-768	-1	-1	-1	-1	4	-1024	-768	-1	-1	-1	-1	4		0	0						Untertest2.avi	0	880	547	72	111				0	Content		-72	-111	5909929	1040437469
5927	17:13:38.242	00:00:05.926	355	-1024	-768	-1	-1	-1	-1	4	-1024	-768	-1	-1	-1	-1	4		0	0						Untertest2.avi	0	880	547	72	111				0	Content		-72	-111	5926678	1040454218
5943	17:13:38.258	00:00:05.943	356	-1024	-768	-1	-1	-1	-1	4	-1024	-768	-1	-1	-1	-1	4		0	0						Untertest2.avi	0	880	547	72	111				0	Content		-72	-111	5943301	1040470841
5960	17:13:38.275	00:00:05.959	357	-1024	-768	-1	-1	-1	-1	4	-1024	-768	-1	-1	-1	-1	4		0	0						Untertest2.avi	0	880	547	72	111				0	Content		-72	-111	5959927	1040487467
5977	17:13:38.292	00:00:05.976	358	-1024	-768	-1	-1	-1	-1	4	-1024	-768	-1	-1	-1	-1	4		0	0						Untertest2.avi	0	880	547	72	111				0	Content		-72	-111	5976553	1040504093
5993	17:13:38.308	00:00:05.993	359	-1024	-768	-1	-1	-1	-1	4	-1024	-768	-1	-1	-1	-1	4		0	0						Untertest2.avi	0	880	547	72	111				0	Content		-72	-111	5993177	1040520717
6010	17:13:38.325	00:00:06.009	360	-1024	-768	-1	-1	-1	-1	4	-1024	-768	-1	-1	-1	-1	4		0	0						Untertest2.avi	0	880	547	72	111				0	Content		-72	-111	6009867	1040537407
6027	17:13:38.342	00:00:06.026	361	-1024	-768	-1	-1	-1	-1	4	-1024	-768	-1	-1	-1	-1	4		0	0						Untertest2.avi	0	880	547	72	111				0	Content		-72	-111	6026538	1040554078
6043	17:13:38.358	00:00:06.043	362	-1024	-768	-1	-1	-1	-1	4	-1024	-768	-1	-1	-1	-1	4		0	0						Untertest2.avi	0	880	547	72	111				0	Content		-72	-111	6043213	1040570753
6060	17:13:38.375	00:00:06.059	363	-1024	-768	-1	-1	-1	-1	4	-1024	-768	-1	-1	-1	-1	4		0	0						Untertest2.avi	0	880	547	72	111				0	Content		-72	-111	6059883	1040587423
6077	17:13:38.392	00:00:06.076	364	-1024	-768	-1	-1	-1	-1	4	-1024	-768	-1	-1	-1	-1	4		0	0						Untertest2.avi	0	880	547	72	111				0	Content		-72	-111	6076553	1040604093
6093	17:13:38.408	00:00:06.093	365	-1024	-768	-1	-1	-1	-1	4	-1024	-768	-1	-1	-1	-1	4		0	0						Untertest2.avi	0	880	547	72	111				0	Content		-72	-111	6093316	1040620856
6110	17:13:38.425	00:00:06.109	366	-1024	-768	-1	-1	-1	-1	4	-1024	-768	-1	-1	-1	-1	4		0	0						Untertest2.avi	0	880	547	72	111				0	Content		-72	-111	6109986	1040637526
6127	17:13:38.442	00:00:06.126	367	328,2613	590,9052	0,5611565	0,9030067	573,6023	3,817459	0	333,8466	625,2522	0,3780853	0,8984612	566,8699	4,024812	0	13	331	608						Untertest2.avi	0	880	547	72	111	263	475	133	0	Content		259	497	6126692	1040654232
6143	17:13:38.458	00:00:06.143	368	328,7974	596,0577	0,5611071	0,9036607	573,5912	3,828619	0	337,7094	608,5607	0,3779599	0,8991824	566,8766	4,071974	0	13	333	602						Untertest2.avi	0	880	547	72	111	263	475	133	0	Content		261	491	6143194	1040670734
6160	17:13:38.475	00:00:06.159	369	330,2452	595,3414	0,5610518	0,903819	573,6182	3,842548	0	338,3086	597,0713	0,3778418	0,8993707	566,9764	4,127738	0	13	334	596						Untertest2.avi	0	880	547	72	111	263	475	133	0	Content		262	485	6159823	1040687363
6177	17:13:38.492	00:00:06.176	370	325,719	592,5098	0,561015	0,903968	573,6272	3,839793	0	341,3919	579,9766	0,3777852	0,899543	566,9141	4,16867	0	13	334	586						Untertest2.avi	0	880	547	72	111	263	475	133	0	Content		262	475	6176575	1040704115
6193	17:13:38.508	00:00:06.193	371	328,6449	589,1307	0,5609445	0,9041022	573,6852	3,858577	0	347,0628	569,8843	0,3777179	0,8996704	566,9787	4,211874	0	13	338	580						Untertest2.avi	0	880	547	72	111	263	475	133	0	Content		266	469	6193199	1040720739
6210	17:13:38.525	00:00:06.209	372	323,2953	588,4406	0,5609111	0,9041799	573,4538	3,857121	0	347,2894	568,2846	0,3776807	0,8997312	566,971	4,220237	0	13	335	578						Untertest2.avi	0	880	547	72	111	263	475	133	0	Content		263	467	6209823	1040737363
6226	17:13:38.541	00:00:06.226	373	329,1029	588,675	0,5608884	0,9042409	573,5056	3,855835	0	350,2341	561,136	0,377639	0,8998033	567,0307	4,242859	0	13	340	575						Untertest2.avi	0	880	547	72	111	263	475	133	0	Content		268	464	6226452	1040753992
6243	17:13:38.558	00:00:06.243	374	321,9936	593,2143	0,5606762	0,9046071	573,4475	3,874544	0	347,9367	555,9244	0,3774858	0,9002438	567,0172	4,262132	0	13	335	575						Untertest2.avi	0	880	547	72	111	263	475	133	0	Content		263	464	6243205	1040770745
6260	17:13:38.575	00:00:06.259	375	433,9345	745,1193	0,5594197	0,9067597	573,5206	3,898053	0	484,0562	713,3203	0,3767822	0,9020816	566,8985	4,308875	0	14	459	729						Untertest2.avi	0	880	547	72	111	376	632	167	0	Content		387	618	6259829	1040787369
6276	17:13:38.591	00:00:06.276	376	425,2943	754,5032	0,5590597	0,907487	573,709	3,90321	0	450,851	729,2391	0,3765495	0,9028394	566,8239	4,297843	0	14	438	742						Untertest2.avi	0	880	547	72	111	376	632	167	0	Content		366	631	6276456	1040803996
6293	17:13:38.608	00:00:06.293	377	432,1874	753,6118	0,5590544	0,9071917	573,6128	3,883667	0	460,9192	727,2332	0,3764764	0,9026953	566,7736	4,295539	0	14	447	740						Untertest2.avi	0	880	547	72	111	376	632	167	0	Content		375	629	6293097	1040820637
6310	17:13:38.625	00:00:06.309	378	435,9043	760,7285	0,5589924	0,9071088	573,5825	3,895329	0	457,9328	735,889	0,3763859	0,902648	566,888	4,301125	0	14	447	748						Untertest2.avi	0	880	547	72	111	376	632	167	0	Content		375	637	6309838	1040837378
6326	17:13:38.641	00:00:06.326	379	438,7141	756,9868	0,5589488	0,9069209	573,5831	3,885272	0	459,924	728,8472	0,3763288	0,9025609	566,7666	4,288777	0	14	449	743						Untertest2.avi	0	880	547	72	111	376	632	167	0	Content		377	632	6326463	1040854003
6343	17:13:38.658	00:00:06.343	380	439,6038	756,145	0,5588465	0,906714	573,6323	3,883405	0	461,1868	733,5531	0,3762199	0,9023502	566,9372	4,289033	0	14	450	745						Untertest2.avi	0	880	547	72	111	376	632	167	0	Content		378	634	6343215	1040870755
6360	17:13:38.675	00:00:06.359	381	441,4945	753,1503	0,5587997	0,9064681	573,6732	3,87772	0	458,744	734,4183	0,3761008	0,9021351	566,9269	4,273441	0	14	450	744						Untertest2.avi	0	880	547	72	111	376	632	167	0	Content		378	633	6359842	1040887382
6376	17:13:38.691	00:00:06.376	382	433,1284	759,2672	0,5587292	0,9062344	573,7081	3,883137	0	462,5214	733,6005	0,3760152	0,902026	566,9811	4,281076	0	14	448	746						Untertest2.avi	0	880	547	72	111	376	632	167	0	Content		376	635	6376470	1040904010
6393	17:13:38.708	00:00:06.393	383	439,5507	760,6852	0,5586818	0,906121	573,7446	3,871218	0	462,9397	735,6375	0,3759418	0,9019561	567,0629	4,27054	0	14	451	748						Untertest2.avi	0	880	547	72	111	376	632	167	0	Content		379	637	6393220	1040920760
6410	17:13:38.725	00:00:06.409	384	432,2632	752,7164	0,5587099	0,9054733	573,8065	3,884427	0	464,2794	722,2344	0,3759149	0,9013532	567,157	4,276475	0	14	448	737						Untertest2.avi	0	880	547	72	111	376	632	167	0	Content		376	626	6409848	1040937388
6426	17:13:38.741	00:00:06.426	385	366,3223	573,0267	0,5591162	0,903211	573,9097	3,900499	0	444,3899	543,7216	0,3762489	0,8991187	567,2675	4,301775	0	15	405	558						Untertest2.avi	0	880	547	72	111	341	367	233	0	Content		333	447	6426476	1040954016
6443	17:13:38.758	00:00:06.443	386	382,0467	519,8365	0,5591139	0,9015191	574,0649	3,878304	0	450,9196	479,9196	0,3763713	0,8974919	567,2569	4,28159	0	15	416	500						Untertest2.avi	0	880	547	72	111	341	367	233	0	Content		344	389	6443113	1040970653
6460	17:13:38.775	00:00:06.459	387	383,7816	498,4166	0,5591308	0,9012516	574,0356	3,898642	0	431,1476	463,8549	0,3762369	0,8972478	567,3668	4,283064	0	15	407	481						Untertest2.avi	0	880	547	72	111	341	367	233	0	Content		335	370	6459728	1040987268
6476	17:13:38.791	00:00:06.476	388	394,0219	494,1002	0,5591555	0,9012886	573,965	3,899422	0	434,3211	455,6661	0,3761831	0,8973064	567,3022	4,292759	0	15	414	475						Untertest2.avi	0	880	547	72	111	341	367	233	0	Content		342	364	6476354	1041003894
6493	17:13:38.808	00:00:06.492	389	395,0379	496,8867	0,5591673	0,9012768	573,9144	3,890991	0	431,8845	462,7896	0,3761148	0,8973549	567,2296	4,272863	0	15	413	480						Untertest2.avi	0	880	547	72	111	341	367	233	0	Content		341	369	6492981	1041020521
6510	17:13:38.825	00:00:06.509	390	400,1473	500,338	0,5591697	0,9012742	573,844	3,885464	0	424,7653	463,6483	0,3760517	0,8974605	567,2061	4,254073	0	15	412	482						Untertest2.avi	0	880	547	72	111	341	367	233	0	Content		340	371	6509731	1041037271
6526	17:13:38.841	00:00:06.526	391	399,2802	496,4002	0,5591854	0,9013361	573,7912	3,870623	0	420,0049	460,4385	0,3760016	0,8975757	567,2742	4,248437	0	15	410	478						Untertest2.avi	0	880	547	72	111	341	367	233	0	Content		338	367	6526357	1041053897
6543	17:13:38.858	00:00:06.542	392	397,5786	497,1341	0,5592293	0,9013882	573,7764	3,858333	0	423,1093	457,4472	0,3760062	0,8976963	567,2707	4,249222	0	15	410	477						Untertest2.avi	0	880	547	72	111	341	367	233	0	Content		338	366	6542984	1041070524
6560	17:13:38.875	00:00:06.559	393	399,648	498,3264	0,5593025	0,9014942	573,7988	3,840324	0	426,9214	457,6908	0,3760518	0,8978333	567,1525	4,236308	0	15	413	478						Untertest2.avi	0	880	547	72	111	341	367	233	0	Content		341	367	6559609	1041087149
6576	17:13:38.891	00:00:06.576	394	401,7494	490,4119	0,5593814	0,9016042	573,777	3,832023	0	426,9207	457,2854	0,3761161	0,8978977	567,0844	4,217106	0	15	414	474						Untertest2.avi	0	880	547	72	111	341	367	233	0	Content		342	363	6576360	1041103900
6593	17:13:38.908	00:00:06.592	395	406,2719	497,689	0,5595064	0,9015229	573,7028	3,826985	0	427,3128	456,9991	0,3762057	0,8978348	567,0421	4,212642	0	15	417	477						Untertest2.avi	0	880	547	72	111	341	367	233	0	Content		345	366	6592860	1041120400
6610	17:13:38.925	00:00:06.609	396	402,5498	493,3273	0,5596088	0,9013556	573,6425	3,801164	0	428,6649	457,7694	0,3763172	0,8976335	566,912	4,209614	0	15	416	476						Untertest2.avi	0	880	547	72	111	341	367	233	0	Content		344	365	6609613	1041137153
6626	17:13:38.941	00:00:06.626	397	399,6522	490,7647	0,5596764	0,9011225	573,6756	3,787837	0	426,0896	459,4529	0,3764068	0,8973036	567,1229	4,186952	0	15	413	475						Untertest2.avi	0	880	547	72	111	341	367	233	0	Content		341	364	6626241	1041153781
6643	17:13:38.958	00:00:06.642	398	406,01	497,4749	0,559598	0,9005954	573,7253	3,761824	0	416,64	510,4812	0,3765699	0,8969591	567,3616	4,04618	0	15	411	504						Untertest2.avi	0	880	547	72	111	341	367	233	0	Content		339	393	6642874	1041170414
6660	17:13:38.975	00:00:06.659	399	-1024	-768	-1	-1	-1	-1	4	-1024	-768	-1	-1	-1	-1	4		0	0						Untertest2.avi	0	880	547	72	111				0	Content		-72	-111	6659505	1041187045
6676	17:13:38.991	00:00:06.676	400	-1024	-768	-1	-1	-1	-1	4	-1024	-768	-1	-1	-1	-1	4		0	0						Untertest2.avi	0	880	547	72	111				0	Content		-72	-111	6676257	1041203797
6693	17:13:39.008	00:00:06.692	401	-1024	-768	-1	-1	-1	-1	4	-1024	-768	-1	-1	-1	-1	4		0	0						Untertest2.avi	0	880	547	72	111				0	Content		-72	-111	6692872	1041220412
6710	17:13:39.025	00:00:06.709	402	-1024	-768	-1	-1	-1	-1	4	-1024	-768	-1	-1	-1	-1	4		0	0						Untertest2.avi	0	880	547	72	111				0	Content		-72	-111	6709625	1041237165
6726	17:13:39.041	00:00:06.726	403	-1024	-768	-1	-1	-1	-1	4	-1024	-768	-1	-1	-1	-1	4		0	0						Untertest2.avi	0	880	547	72	111				0	Content		-72	-111	6726252	1041253792
6743	17:13:39.058	00:00:06.742	404	-1024	-768	-1	-1	-1	-1	4	-1024	-768	-1	-1	-1	-1	4		0	0						Untertest2.avi	0	880	547	72	111				0	Content		-72	-111	6742879	1041270419
6760	17:13:39.075	00:00:06.759	405	-1024	-768	-1	-1	-1	-1	4	-1024	-768	-1	-1	-1	-1	4		0	0						Untertest2.avi	0	880	547	72	111				0	Content		-72	-111	6759568	1041287108
6776	17:13:39.091	00:00:06.776	406	-1024	-768	-1	-1	-1	-1	4	-1024	-768	-1	-1	-1	-1	4		0	0						Untertest2.avi	0	880	547	72	111				0	Content		-72	-111	6776238	1041303778
6793	17:13:39.108	00:00:06.792	407	-1024	-768	-1	-1	-1	-1	4	-1024	-768	-1	-1	-1	-1	4		0	0						Untertest2.avi	0	880	547	72	111				0	Content		-72	-111	6792880	1041320420
6810	17:13:39.125	00:00:06.809	408	-1024	-768	-1	-1	-1	-1	4	-1024	-768	-1	-1	-1	-1	4		0	0						Untertest2.avi	0	880	547	72	111				0	Content		-72	-111	6809551	1041337091
6826	17:13:39.141	00:00:06.826	409	-1024	-768	-1	-1	-1	-1	4	-1024	-768	-1	-1	-1	-1	4		0	0						Untertest2.avi	0	880	547	72	111				0	Content		-72	-111	6826165	1041353705
6843	17:13:39.158	00:00:06.842	410	-1024	-768	-1	-1	-1	-1	4	-1024	-768	-1	-1	-1	-1	4		0	0						Untertest2.avi	0	880	547	72	111				0	Content		-72	-111	6842835	1041370375
6860	17:13:39.175	00:00:06.859	411	-1024	-768	-1	-1	-1	-1	4	-1024	-768	-1	-1	-1	-1	4		0	0						Untertest2.avi	0	880	547	72	111				0	Content		-72	-111	6859505	1041387045
6876	17:13:39.191	00:00:06.876	412	-1024	-768	-1	-1	-1	-1	4	-1024	-768	-1	-1	-1	-1	4		0	0						Untertest2.avi	0	880	547	72	111				0	Content		-72	-111	6876277	1041403817
6893	17:13:39.208	00:00:06.892	413	-1024	-768	-1	-1	-1	-1	4	-1024	-768	-1	-1	-1	-1	4		0	0						Untertest2.avi	0	880	547	72	111				0	Content		-72	-111	6892947	1041420487
6909	17:13:39.224	00:00:06.909	414	-1024	-768	-1	-1	-1	-1	4	-1024	-768	-1	-1	-1	-1	4		0	0						Untertest2.avi	0	880	547	72	111				0	Content		-72	-111	6909425	1041436965
6926	17:13:39.241	00:00:06.926	415	-1024	-768	-1	-1	-1	-1	4	-1024	-768	-1	-1	-1	-1	4		0	0						Untertest2.avi	0	880	547	72	111				0	Content		-72	-111	6926096	1041453636
6943	17:13:39.258	00:00:06.942	416	472,4925	421,8063	0,5620463	0,9011447	572,9548	3,776466	0	491,499	402,5204	0,3782428	0,8962855	566,3601	4,176656	0	16	482	412						Untertest2.avi	0	880	547	72	111	410	294	267	0	Content		410	301	6942528	1041470068
6959	17:13:39.274	00:00:06.959	417	474,5647	421,7253	0,5621526	0,9006168	572,9649	3,790839	0	488,9005	401,5189	0,3783162	0,8958718	566,3604	4,195058	0	16	482	412						Untertest2.avi	0	880	547	72	111	410	294	267	0	Content		410	301	6959406	1041486946
6976	17:13:39.291	00:00:06.976	418	471,0377	419,6475	0,5622244	0,9011403	572,875	3,790118	0	489,349	392,8837	0,3783808	0,8963529	566,374	4,220322	0	16	480	406						Untertest2.avi	0	880	547	72	111	410	294	267	0	Content		408	295	6976033	1041503573
6993	17:13:39.308	00:00:06.992	419	476,4249	419,8637	0,5622891	0,9011412	572,762	3,792975	0	489,1117	388,7585	0,3784503	0,8963816	566,2653	4,227339	0	16	483	404						Untertest2.avi	0	880	547	72	111	410	294	267	0	Content		411	293	6992783	1041520323
7009	17:13:39.324	00:00:07.009	420	471,6624	417,2506	0,5623526	0,9011135	572,7452	3,810199	0	489,3784	390,1118	0,3785269	0,8963063	566,3438	4,241119	0	16	481	404						Untertest2.avi	0	880	547	72	111	410	294	267	0	Content		409	293	7009410	1041536950
7026	17:13:39.341	00:00:07.026	421	474,5761	415,9954	0,5624356	0,9010695	572,7037	3,820063	0	495,1609	391,024	0,3786204	0,8962289	566,3175	4,246837	0	16	485	404						Untertest2.avi	0	880	547	72	111	410	294	267	0	Content		413	293	7026036	1041553576
7043	17:13:39.358	00:00:07.042	422	478,0054	420,2768	0,5625432	0,9010322	572,8305	3,835287	0	494,2848	390,5077	0,3786907	0,8962614	566,1675	4,267249	0	16	486	405						Untertest2.avi	0	880	547	72	111	410	294	267	0	Content		414	294	7042787	1041570327
7059	17:13:39.374	00:00:07.059	423	472,9129	419,4715	0,56264	0,9010605	572,8617	3,837543	0	490,9277	389,691	0,3787683	0,8963274	566,2379	4,278735	0	16	482	405						Untertest2.avi	0	880	547	72	111	410	294	267	0	Content		410	294	7059414	1041586954
7076	17:13:39.391	00:00:07.076	424	471,2169	419,9675	0,5627907	0,9010984	572,774	3,833647	0	491,8065	389,1605	0,3789291	0,8963931	566,1902	4,290928	0	16	482	405						Untertest2.avi	0	880	547	72	111	410	294	267	0	Content		410	294	7076042	1041603582
7093	17:13:39.408	00:00:07.092	425	473,0554	414,7397	0,5629669	0,9010957	572,9563	3,851278	0	493,3189	393,0844	0,3791004	0,8964106	566,2034	4,299061	0	16	483	404						Untertest2.avi	0	880	547	72	111	410	294	267	0	Content		411	293	7092667	1041620207
7109	17:13:39.424	00:00:07.109	426	475,5349	419,1628	0,5631718	0,9011022	572,7481	3,864159	0	488,9735	390,1709	0,3792777	0,896431	566,1846	4,308598	0	16	482	405						Untertest2.avi	0	880	547	72	111	410	294	267	0	Content		410	294	7109420	1041636960
7126	17:13:39.441	00:00:07.126	427	470,0571	419,7624	0,5633929	0,9011861	572,8887	3,871955	0	491,5069	389,5987	0,3795218	0,8964846	566,1166	4,314701	0	16	481	405						Untertest2.avi	0	880	547	72	111	410	294	267	0	Content		409	294	7126044	1041653584
7143	17:13:39.458	00:00:07.142	428	474,1076	416,9319	0,5636637	0,9013656	572,7064	3,871911	0	489,9666	392,1379	0,3797507	0,8965922	566,1786	4,322064	0	16	482	405						Untertest2.avi	0	880	547	72	111	410	294	267	0	Content		410	294	7142670	1041670210
7159	17:13:39.474	00:00:07.159	429	472,8384	418,4359	0,5639265	0,9014851	572,7135	3,873748	0	497,3024	394,6037	0,380054	0,8966082	566,0497	4,340169	0	16	485	407						Untertest2.avi	0	880	547	72	111	410	294	267	0	Content		413	296	7159295	1041686835
7176	17:13:39.491	00:00:07.175	430	473,1233	416,0201	0,5642033	0,9016508	572,5886	3,859038	0	488,7867	395,6788	0,3802818	0,8966821	566,1296	4,329791	0	16	481	406						Untertest2.avi	0	880	547	72	111	410	294	267	0	Content		409	295	7175921	1041703461
7193	17:13:39.508	00:00:07.192	431	479,9185	412,9809	0,5645944	0,9019753	572,5154	3,881999	0	492,6189	392,8522	0,3806857	0,8969474	566,1602	4,328431	0	16	486	403						Untertest2.avi	0	880	547	72	111	410	294	267	0	Content		414	292	7192675	1041720215
7209	17:13:39.524	00:00:07.209	432	329,9973	570,3808	0,5658263	0,904161	572,456	3,893689	0	371,0807	529,3512	0,3823742	0,8990031	565,9351	4,347196	0	17	351	550						Untertest2.avi	0	880	547	72	111	245	494	316	0	Content		279	439	7209300	1041736840
7226	17:13:39.541	00:00:07.226	433	283,5855	617,0715	0,5667518	0,9057592	572,1528	3,845047	0	300,9048	581,6857	0,3836893	0,9004073	565,5992	4,330762	0	17	292	599						Untertest2.avi	0	880	547	72	111	245	494	316	0	Content		220	488	7226053	1041753593
7243	17:13:39.558	00:00:07.242	434	312,2595	610,0309	0,5669943	0,9058185	572,2121	3,846451	0	327,5975	578,9244	0,3838038	0,900382	565,9147	4,310097	0	17	320	594						Untertest2.avi	0	880	547	72	111	245	494	316	0	Content		248	483	7242680	1041770220
7258	17:13:39.573	00:00:07.258	435	299,1989	627,8856	0,5673192	0,90584	572,2683	3,835889	0	316,4153	591,2629	0,384091	0,9002173	566,0566	4,299908	0	17	308	610						Untertest2.avi	0	880	547	72	111	245	494	316	0	Content		236	499	7258500	1041786040
7275	17:13:39.590	00:00:07.275	436	310,0199	621,6418	0,5676169	0,905873	572,2501	3,812147	0	319,7627	590,877	0,3843587	0,9001134	565,7557	4,297365	0	17	315	606						Untertest2.avi	0	880	547	72	111	245	494	316	0	Content		243	495	7275250	1041802790
7292	17:13:39.607	00:00:07.291	437	310,6354	616,5455	0,5679096	0,9059187	572,0619	3,792634	0	314,1053	587,8278	0,3845596	0,9000203	565,9	4,281567	0	17	312	602						Untertest2.avi	0	880	547	72	111	245	494	316	0	Content		240	491	7291873	1041819413
7308	17:13:39.623	00:00:07.308	438	306,579	620,2728	0,5681391	0,9058954	572,1851	3,789712	0	321,8702	592,7965	0,3848159	0,8998555	565,6987	4,276937	0	17	314	607						Untertest2.avi	0	880	547	72	111	245	494	316	0	Content		242	496	7308494	1041836034
7325	17:13:39.640	00:00:07.325	439	308,3554	620,443	0,5683419	0,9057973	572,1545	3,773517	0	322,6502	587,9193	0,3849735	0,8997185	565,8048	4,265846	0	17	316	604						Untertest2.avi	0	880	547	72	111	245	494	316	0	Content		244	493	7325118	1041852658
7342	17:13:39.657	00:00:07.341	440	308,7448	621,8424	0,5685021	0,9055854	572,168	3,759686	0	320,1177	586,6754	0,3851033	0,8996156	565,7391	4,236822	0	17	314	604						Untertest2.avi	0	880	547	72	111	245	494	316	0	Content		242	493	7341868	1041869408
7358	17:13:39.673	00:00:07.358	441	311,0432	619,4811	0,5685859	0,9054977	572,1993	3,75537	0	323,6956	586,2976	0,3851953	0,8995606	565,7064	4,231349	0	17	317	603						Untertest2.avi	0	880	547	72	111	245	494	316	0	Content		245	492	7358490	1041886030
7375	17:13:39.690	00:00:07.375	442	309,0387	621,5667	0,5686267	0,9055496	572,1787	3,7322	0	323,3479	586,5499	0,385211	0,8996235	565,6264	4,217605	0	17	316	604						Untertest2.avi	0	880	547	72	111	245	494	316	0	Content		244	493	7375238	1041902778
7392	17:13:39.707	00:00:07.391	443	313,7786	619,4124	0,5686268	0,9057041	572,1818	3,733212	0	323,4226	595,111	0,3852049	0,8997079	565,6461	4,195795	0	17	319	607						Untertest2.avi	0	880	547	72	111	245	494	316	0	Content		247	496	7391861	1041919401
7408	17:13:39.723	00:00:07.408	444	310,7124	619,267	0,5686065	0,9058443	572,1344	3,709972	0	323,6488	591,5726	0,3851478	0,8998694	565,6747	4,185573	0	17	317	605						Untertest2.avi	0	880	547	72	111	245	494	316	0	Content		245	494	7408486	1041936026
7425	17:13:39.740	00:00:07.425	445	320,9821	624,41	0,5685722	0,905954	572,0936	3,720984	0	325,058	585,7278	0,3850821	0,9000946	565,7291	4,179818	0	17	323	605						Untertest2.avi	0	880	547	72	111	245	494	316	0	Content		251	494	7425109	1041952649
7442	17:13:39.757	00:00:07.441	446	323,6439	626,4208	0,5685413	0,906065	572,0931	3,732261	0	324,4627	584,9434	0,3850225	0,9002503	565,847	4,17455	0	17	324	606						Untertest2.avi	0	880	547	72	111	245	494	316	0	Content		252	495	7441735	1041969275
7458	17:13:39.773	00:00:07.458	447	319,25	624,3041	0,5684959	0,9062161	572,0814	3,710325	0	328,0062	588,4816	0,3849846	0,9004312	565,8507	4,157049	0	17	324	606						Untertest2.avi	0	880	547	72	111	245	494	316	0	Content		252	495	7458481	1041986021
7475	17:13:39.790	00:00:07.475	448	319,0406	625,22	0,5684194	0,9062449	572,0862	3,704795	0	330,5302	590,9615	0,3849565	0,9004759	565,8698	4,142299	0	17	325	608						Untertest2.avi	0	880	547	72	111	245	494	316	0	Content		253	497	7475105	1042002645
7492	17:13:39.807	00:00:07.491	449	318,9016	618,4799	0,5681854	0,9060477	572,3932	3,702568	0	329,9019	589,6057	0,3849407	0,9003916	565,9708	4,134165	0	17	324	604						Untertest2.avi	0	880	547	72	111	245	494	316	0	Content		252	493	7491726	1042019266
7508	17:13:39.823	00:00:07.508	450	-1024	-768	-1	-1	-1	-1	4	329,6223	741,3768	0,384786	0,8995362	566,0657	3,642847	0	17	330	741						Untertest2.avi	0	880	547	72	111	245	494	316	0	Content		258	630	7508352	1042035892
7525	17:13:39.840	00:00:07.525	451	-1024	-768	-1	-1	-1	-1	4	-1024	-768	-1	-1	-1	-1	4		0	0						Untertest2.avi	0	880	547	72	111				0	Content		-72	-111	7525100	1042052640
7542	17:13:39.857	00:00:07.541	452	-1024	-768	-1	-1	-1	-1	4	-1024	-768	-1	-1	-1	-1	4		0	0						Untertest2.avi	0	880	547	72	111				0	Content		-72	-111	7541723	1042069263
7558	17:13:39.873	00:00:07.558	453	-1024	-768	-1	-1	-1	-1	4	-1024	-768	-1	-1	-1	-1	4		0	0						Untertest2.avi	0	880	547	72	111				0	Content		-72	-111	7558347	1042085887
7575	17:13:39.890	00:00:07.574	454	-1024	-768	-1	-1	-1	-1	4	-1024	-768	-1	-1	-1	-1	4		0	0						Untertest2.avi	0	880	547	72	111				0	Content		-72	-111	7574967	1042102507
7592	17:13:39.907	00:00:07.591	455	-1024	-768	-1	-1	-1	-1	4	-1024	-768	-1	-1	-1	-1	4		0	0						Untertest2.avi	0	880	547	72	111				0	Content		-72	-111	7591590	1042119130
7608	17:13:39.923	00:00:07.608	456	-1024	-768	-1	-1	-1	-1	4	-1024	-768	-1	-1	-1	-1	4		0	0						Untertest2.avi	0	880	547	72	111				0	Content		-72	-111	7608336	1042135876
7625	17:13:39.940	00:00:07.624	457	-1024	-768	-1	-1	-1	-1	4	-1024	-768	-1	-1	-1	-1	4		0	0						Untertest2.avi	0	880	547	72	111				0	Content		-72	-111	7624969	1042152509
7642	17:13:39.957	00:00:07.641	458	-1024	-768	-1	-1	-1	-1	4	-1024	-768	-1	-1	-1	-1	4		0	0						Untertest2.avi	0	880	547	72	111				0	Content		-72	-111	7641651	1042169191
7658	17:13:39.973	00:00:07.658	459	-1024	-768	-1	-1	-1	-1	4	-1024	-768	-1	-1	-1	-1	4		0	0						Untertest2.avi	0	880	547	72	111				0	Content		-72	-111	7658318	1042185858
7675	17:13:39.990	00:00:07.674	460	-1024	-768	-1	-1	-1	-1	4	-1024	-768	-1	-1	-1	-1	4		0	0						Untertest2.avi	0	880	547	72	111				0	Content		-72	-111	7674947	1042202487
7692	17:13:40.007	00:00:07.691	461	-1024	-768	-1	-1	-1	-1	4	-1024	-768	-1	-1	-1	-1	4		0	0						Untertest2.avi	0	880	547	72	111				0	Content		-72	-111	7691614	1042219154
7708	17:13:40.023	00:00:07.708	462	-1024	-768	-1	-1	-1	-1	4	-1024	-768	-1	-1	-1	-1	4		0	0						Untertest2.avi	0	880	547	72	111				0	Content		-72	-111	7708281	1042235821
7725	17:13:40.040	00:00:07.724	463	-1024	-768	-1	-1	-1	-1	4	-1024	-768	-1	-1	-1	-1	4		0	0						Untertest2.avi	0	880	547	72	111				0	Content		-72	-111	7724990	1042252530
7742	17:13:40.057	00:00:07.741	464	-1024	-768	-1	-1	-1	-1	4	-1024	-768	-1	-1	-1	-1	4		0	0						Untertest2.avi	0	880	547	72	111				0	Content		-72	-111	7741657	1042269197
7758	17:13:40.073	00:00:07.758	465	450,2445	423,8373	0,5649353	0,9012054	572,4929	3,756282	0	470,4568	439,7118	0,3809791	0,8961608	566,0303	4,049411	0	18	460	432						Untertest2.avi	0	880	547	72	111	386	307	3414	0	Content		388	321	7758447	1042285987
7775	17:13:40.090	00:00:07.774	466	445,4153	417,255	0,564825	0,9018135	572,4789	3,784831	0	472,5735	410,3879	0,3808027	0,8968511	566,0308	4,105165	0	18	459	414						Untertest2.avi	0	880	547	72	111	386	307	3414	0	Content		387	303	7774823	1042302363
7792	17:13:40.107	00:00:07.791	467	444,8365	419,7012	0,5647555	0,9019284	572,3162	3,783382	0	473,3636	395,675	0,3806841	0,8970264	566,0809	4,140018	0	18	459	408						Untertest2.avi	0	880	547	72	111	386	307	3414	0	Content		387	297	7791571	1042319111
7808	17:13:40.123	00:00:07.808	468	448,0612	425,3341	0,5647138	0,901975	572,1808	3,797271	0	473,3569	394,0957	0,3806046	0,8971482	565,777	4,164083	0	18	461	410						Untertest2.avi	0	880	547	72	111	386	307	3414	0	Content		389	299	7808194	1042335734
7825	17:13:40.140	00:00:07.824	469	448,2089	427,7392	0,5646988	0,9020267	572,0672	3,791563	0	474,4452	395,8977	0,3805494	0,8971823	565,6312	4,159224	0	18	461	412						Untertest2.avi	0	880	547	72	111	386	307	3414	0	Content		389	301	7824820	1042352360
7841	17:13:40.156	00:00:07.841	470	446,0968	424,5391	0,5647117	0,9020689	571,9539	3,802318	0	475,0026	398,3477	0,3805354	0,8972291	565,4796	4,177829	0	18	461	411						Untertest2.avi	0	880	547	72	111	386	307	3414	0	Content		389	300	7841443	1042368983
7858	17:13:40.173	00:00:07.858	471	447,6132	427,9196	0,5647495	0,9021914	571,8277	3,80453	0	473,6432	400,8242	0,3805439	0,8973312	565,4186	4,185961	0	18	461	414						Untertest2.avi	0	880	547	72	111	386	307	3414	0	Content		389	303	7858189	1042385729
7875	17:13:40.190	00:00:07.874	472	445,9182	427,6853	0,5648109	0,9023994	571,7651	3,80986	0	472,3951	398,7335	0,3805718	0,8974658	565,3676	4,195907	0	18	459	413						Untertest2.avi	0	880	547	72	111	386	307	3414	0	Content		387	302	7874813	1042402353
7891	17:13:40.206	00:00:07.891	473	442,2679	425,5171	0,5648777	0,9024962	571,7007	3,827096	0	475,9994	397,7166	0,3806364	0,8975755	565,2261	4,203804	0	18	459	412						Untertest2.avi	0	880	547	72	111	386	307	3414	0	Content		387	301	7891437	1042418977
7908	17:13:40.223	00:00:07.908	474	445,8513	427,2216	0,5649846	0,9026179	571,4451	3,834477	0	474,5445	400,078	0,380719	0,8976227	565,0397	4,220325	0	18	460	414						Untertest2.avi	0	880	547	72	111	386	307	3414	0	Content		388	303	7908060	1042435600
7925	17:13:40.240	00:00:07.924	475	442,1996	426,3511	0,5650839	0,9027162	571,4332	3,843441	0	480,1822	400,3192	0,3808157	0,8976714	564,8348	4,230575	0	18	461	413						Untertest2.avi	0	880	547	72	111	386	307	3414	0	Content		389	302	7924827	1042452367
7941	17:13:40.256	00:00:07.941	476	444,7514	425,2117	0,5651956	0,902782	571,3637	3,848336	0	478,678	401,6204	0,3809164	0,8976931	564,8005	4,23229	0	18	462	413						Untertest2.avi	0	880	547	72	111	386	307	3414	0	Content		390	302	7941445	1042468985
7958	17:13:40.273	00:00:07.958	477	446,5109	424,4234	0,5652986	0,9027245	571,1894	3,852067	0	478,0593	396,8392	0,3809764	0,8975846	564,9075	4,263466	0	18	462	411						Untertest2.avi	0	880	547	72	111	386	307	3414	0	Content		390	300	7958058	1042485598
7975	17:13:40.290	00:00:07.974	478	449,0198	429,2434	0,5653728	0,9024817	571,1262	3,86105	0	475,2377	401,6414	0,3810368	0,897301	564,7477	4,274618	0	18	462	415						Untertest2.avi	0	880	547	72	111	386	307	3414	0	Content		390	304	7974683	1042502223
7991	17:13:40.306	00:00:07.991	479	443,5551	431,7504	0,5654469	0,902205	571,064	3,887894	0	477,3862	399,0795	0,3811186	0,8971002	564,6259	4,270185	0	18	460	415						Untertest2.avi	0	880	547	72	111	386	307	3414	0	Content		388	304	7991433	1042518973
8008	17:13:40.323	00:00:08.008	480	444,3026	433,5987	0,5654947	0,9020651	570,924	3,883099	0	478,4317	402,6785	0,3811667	0,8969576	564,5092	4,278185	0	18	461	418						Untertest2.avi	0	880	547	72	111	386	307	3414	0	Content		389	307	8008056	1042535596
8025	17:13:40.340	00:00:08.024	481	447,6347	431,9823	0,5655181	0,90205	570,8774	3,891727	0	478,3557	403,1004	0,3811755	0,8969141	564,426	4,276438	0	18	463	418						Untertest2.avi	0	880	547	72	111	386	307	3414	0	Content		391	307	8024678	1042552218
8041	17:13:40.356	00:00:08.041	482	451,2301	431,7688	0,5655179	0,9020449	570,8409	3,897452	0	478,7901	399,252	0,3811671	0,8969049	564,3331	4,295789	0	18	465	416						Untertest2.avi	0	880	547	72	111	386	307	3414	0	Content		393	305	8041299	1042568839
8058	17:13:40.373	00:00:08.058	483	445,7658	435,3259	0,5654925	0,9020046	570,7675	3,903787	0	479,2562	406,6098	0,3811138	0,8969064	564,3287	4,289903	0	18	463	421						Untertest2.avi	0	880	547	72	111	386	307	3414	0	Content		391	310	8058046	1042585586
8075	17:13:40.390	00:00:08.074	484	447,5802	433,8321	0,5654486	0,9019672	570,6411	3,915035	0	475,6867	404,5235	0,381012	0,8968846	564,0792	4,307177	0	18	462	419						Untertest2.avi	0	880	547	72	111	386	307	3414	0	Content		390	308	8074672	1042602212
8091	17:13:40.406	00:00:08.091	485	446,9789	433,351	0,5653805	0,9019603	570,537	3,909423	0	473,9796	405,7473	0,380898	0,8968635	564,1232	4,309106	0	18	460	420						Untertest2.avi	0	880	547	72	111	386	307	3414	0	Content		388	309	8091294	1042618834
8108	17:13:40.423	00:00:08.107	486	447,3152	437,1964	0,565284	0,9020388	570,433	3,916804	0	482,0565	404,5539	0,380819	0,8969347	563,9333	4,323248	0	18	465	421						Untertest2.avi	0	880	547	72	111	386	307	3414	0	Content		393	310	8107916	1042635456
8125	17:13:40.440	00:00:08.124	487	445,4074	433,849	0,5652056	0,902181	570,344	3,915528	0	477,4424	406,0678	0,380723	0,8970928	563,8976	4,318411	0	18	461	420						Untertest2.avi	0	880	547	72	111	386	307	3414	0	Content		389	309	8124666	1042652206
8141	17:13:40.456	00:00:08.141	488	444,9855	433,3829	0,5651029	0,9024706	570,3369	3,916276	0	475,6842	407,6269	0,3806209	0,8973203	563,8194	4,321877	0	18	460	421						Untertest2.avi	0	880	547	72	111	386	307	3414	0	Content		388	310	8141288	1042668828
8158	17:13:40.473	00:00:08.157	489	448,8102	435,946	0,5650685	0,9027801	570,1359	3,931007	0	474,0838	407,7941	0,3805476	0,8976263	563,6799	4,321157	0	18	461	422						Untertest2.avi	0	880	547	72	111	386	307	3414	0	Content		389	311	8157911	1042685451
8175	17:13:40.490	00:00:08.174	490	446,166	431,8758	0,5649876	0,903089	570,3311	3,925172	0	477,0295	405,0688	0,3804927	0,8978972	563,6153	4,321571	0	18	462	418						Untertest2.avi	0	880	547	72	111	386	307	3414	0	Content		390	307	8174534	1042702074
8191	17:13:40.506	00:00:08.191	491	447,7543	432,3901	0,5649404	0,9034143	570,2106	3,931081	0	476,9513	409,3163	0,38045	0,8981083	563,6178	4,335639	0	18	462	421						Untertest2.avi	0	880	547	72	111	386	307	3414	0	Content		390	310	8191156	1042718696
8208	17:13:40.523	00:00:08.207	492	448,2126	434,5742	0,5648689	0,903542	570,2855	3,924193	0	477,6936	405,8786	0,3803585	0,8982318	563,683	4,338732	0	18	463	420						Untertest2.avi	0	880	547	72	111	386	307	3414	0	Content		391	309	8207903	1042735443
8225	17:13:40.540	00:00:08.224	493	446,5011	437,3343	0,5647637	0,9035307	570,1993	3,92748	0	474,0591	405,1248	0,3802651	0,8982399	563,614	4,347042	0	18	460	421						Untertest2.avi	0	880	547	72	111	386	307	3414	0	Content		388	310	8224524	1042752064
8241	17:13:40.556	00:00:08.241	494	444,3239	433,2269	0,5646503	0,9034127	570,2026	3,91609	0	474,709	407,6724	0,380161	0,8981516	563,6633	4,361602	0	18	460	420						Untertest2.avi	0	880	547	72	111	386	307	3414	0	Content		388	309	8241146	1042768686
8258	17:13:40.573	00:00:08.257	495	443,9881	432,0251	0,5644904	0,9031397	570,3569	3,932299	0	478,7281	408,4957	0,380016	0,8980519	563,5869	4,344557	0	18	461	420						Untertest2.avi	0	880	547	72	111	386	307	3414	0	Content		389	309	8257770	1042785310
8275	17:13:40.590	00:00:08.274	496	441,8151	431,6144	0,5643244	0,90279	570,3127	3,921049	0	479,4627	406,5354	0,3798531	0,8978443	563,7224	4,362131	0	18	461	419						Untertest2.avi	0	880	547	72	111	386	307	3414	0	Content		389	308	8274517	1042802057
8291	17:13:40.606	00:00:08.291	497	444,3298	433,486	0,564146	0,9022948	570,3726	3,932571	0	473,0676	404,8492	0,3796836	0,8976501	563,5668	4,356425	0	18	459	419						Untertest2.avi	0	880	547	72	111	386	307	3414	0	Content		387	308	8291140	1042818680
8308	17:13:40.623	00:00:08.307	498	442,9234	432,6702	0,5640121	0,9018456	570,4559	3,927148	0	476,3913	409,2537	0,3795587	0,8974493	563,6819	4,36341	0	18	460	421						Untertest2.avi	0	880	547	72	111	386	307	3414	0	Content		388	310	8307766	1042835306
8324	17:13:40.639	00:00:08.324	499	447,5074	430,7714	0,5639694	0,9014547	570,444	3,947198	0	478,351	407,9368	0,3795101	0,8973789	563,7672	4,366222	0	18	463	419						Untertest2.avi	0	880	547	72	111	386	307	3414	0	Content		391	308	8324389	1042851929
8341	17:13:40.656	00:00:08.341	500	441,578	433,4201	0,5639746	0,9012694	570,5607	3,936077	0	474,0854	407,8342	0,3795218	0,8974538	563,7257	4,374384	0	18	458	421						Untertest2.avi	0	880	547	72	111	386	307	3414	0	Content		386	310	8341138	1042868678
8358	17:13:40.673	00:00:08.357	501	447,2162	432,6333	0,5641437	0,9012039	570,3157	3,936026	0	476,7055	403,4642	0,3796923	0,8975457	563,7193	4,380106	0	18	462	418						Untertest2.avi	0	880	547	72	111	386	307	3414	0	Content		390	307	8357761	1042885301
8374	17:13:40.689	00:00:08.374	502	446,2978	434,0268	0,5644354	0,9012551	570,5153	3,939214	0	474,3676	403,986	0,3799919	0,8976563	563,7018	4,389282	0	18	460	419						Untertest2.avi	0	880	547	72	111	386	307	3414	0	Content		388	308	8374385	1042901925
8391	17:13:40.706	00:00:08.391	503	446,3118	430,6085	0,5648883	0,9014111	570,5448	3,945936	0	479,8524	401,8561	0,3804613	0,8977903	563,6446	4,405044	0	18	463	416						Untertest2.avi	0	880	547	72	111	386	307	3414	0	Content		391	305	8391007	1042918547
8408	17:13:40.723	00:00:08.407	504	441,6988	429,5612	0,5654833	0,9016915	570,5353	3,945703	0	474,9527	405,8979	0,3810998	0,8979819	563,6027	4,392666	0	18	458	418						Untertest2.avi	0	880	547	72	111	386	307	3414	0	Content		386	307	8407753	1042935293
8424	17:13:40.739	00:00:08.424	505	447,8674	430,2928	0,5662261	0,9020845	570,5217	3,954634	0	476,9398	402,6569	0,3818485	0,8981886	563,5737	4,404397	0	18	462	416						Untertest2.avi	0	880	547	72	111	386	307	3414	0	Content		390	305	8424378	1042951918
8441	17:13:40.756	00:00:08.441	506	445,5208	428,7307	0,5670543	0,9024372	570,6556	3,954489	0	475,2477	406,0927	0,3827537	0,8982456	563,4482	4,401569	0	18	460	417						Untertest2.avi	0	880	547	72	111	386	307	3414	0	Content		388	306	8441002	1042968542
8458	17:13:40.773	00:00:08.457	507	442,0445	432,3992	0,5679363	0,902709	570,6812	3,968255	0	474,9109	409,0013	0,3836987	0,8981696	563,3765	4,39985	0	18	458	421						Untertest2.avi	0	880	547	72	111	386	307	3414	0	Content		386	310	8457626	1042985166
8474	17:13:40.789	00:00:08.474	508	439,8022	429,4602	0,5688864	0,9028006	570,7404	3,961739	0	475,2789	408,1528	0,3846952	0,8980413	563,3102	4,390459	0	18	458	419						Untertest2.avi	0	880	547	72	111	386	307	3414	0	Content		386	308	8474374	1043001914
8491	17:13:40.806	00:00:08.491	509	443,2759	427,5544	0,5698386	0,9027422	570,7336	3,977721	0	472,7109	404,0186	0,3856914	0,8977826	563,3447	4,400861	0	18	458	416						Untertest2.avi	0	880	547	72	111	386	307	3414	0	Content		386	305	8491000	1043018540
8508	17:13:40.823	00:00:08.507	510	443,6421	424,6722	0,570744	0,9025865	570,775	3,97568	0	475,2438	409,5171	0,3866328	0,8973365	563,1846	4,395589	0	18	459	417						Untertest2.avi	0	880	547	72	111	386	307	3414	0	Content		387	306	8507747	1043035287
8524	17:13:40.839	00:00:08.524	511	441,9342	429,442	0,5715548	0,9022831	570,9102	3,980106	0	474,24	406,0234	0,38748	0,8968732	562,9058	4,392819	0	18	458	418						Untertest2.avi	0	880	547	72	111	386	307	3414	0	Content		386	307	8524368	1043051908
8541	17:13:40.856	00:00:08.540	512	438,9334	429,5475	0,5722551	0,901926	570,7209	3,988065	0	475,3882	407,3799	0,3882037	0,8962289	562,9981	4,396578	0	18	457	418						Untertest2.avi	0	880	547	72	111	386	307	3414	0	Content		385	307	8540991	1043068531
8558	17:13:40.873	00:00:08.557	513	441,5811	429,2086	0,5728529	0,901448	570,6531	3,981456	0	477,0164	407,5241	0,3887787	0,8955698	562,9	4,38811	0	18	459	418						Untertest2.avi	0	880	547	72	111	386	307	3414	0	Content		387	307	8557618	1043085158
8574	17:13:40.889	00:00:08.574	514	441,6976	427,6296	0,5733271	0,9009579	570,4729	3,999167	0	475,1967	407,2917	0,389238	0,8949163	562,7246	4,386949	0	18	458	417						Untertest2.avi	0	880	547	72	111	386	307	3414	0	Content		386	306	8574239	1043101779
8591	17:13:40.906	00:00:08.590	515	443,2108	429,0906	0,5737307	0,900318	570,3094	4,003145	0	470,5577	407,5726	0,3895596	0,8943394	562,5163	4,396545	0	18	457	418						Untertest2.avi	0	880	547	72	111	386	307	3414	0	Content		385	307	8590989	1043118529
8608	17:13:40.923	00:00:08.607	516	441,5425	430,2233	0,5740676	0,8996741	570,0944	3,985967	0	469,0298	405,2097	0,3898275	0,8937109	562,4373	4,385067	0	18	455	418						Untertest2.avi	0	880	547	72	111	386	307	3414	0	Content		383	307	8607611	1043135151
8624	17:13:40.939	00:00:08.624	517	442,5608	430,4415	0,5743209	0,8991228	569,733	4,013911	0	472,6359	409,5703	0,3899934	0,8931186	562,1877	4,396417	0	18	458	420						Untertest2.avi	0	880	547	72	111	386	307	3414	0	Content		386	309	8624233	1043151773
8641	17:13:40.956	00:00:08.640	518	442,9923	426,4964	0,5745291	0,8986506	569,4233	4,02085	0	474,284	410,117	0,3901163	0,8925776	562,06	4,397282	0	18	459	418						Untertest2.avi	0	880	547	72	111	386	307	3414	0	Content		387	307	8640859	1043168399
8658	17:13:40.973	00:00:08.657	519	444,2338	425,9304	0,5747251	0,8981761	569,0622	4,029405	0	469,4061	406,425	0,3901951	0,8920773	561,7102	4,400738	0	18	457	416						Untertest2.avi	0	880	547	72	111	386	307	3414	0	Content		385	305	8657604	1043185144
8674	17:13:40.989	00:00:08.674	520	445,8019	424,6008	0,5749324	0,8977923	568,5836	4,035373	0	471,6265	407,0924	0,3902681	0,8915468	561,6037	4,426916	0	18	459	416						Untertest2.avi	0	880	547	72	111	386	307	3414	0	Content		387	305	8674114	1043201654
8691	17:13:41.006	00:00:08.690	521	444,1133	429,6988	0,5751045	0,8973724	568,323	4,032975	0	470,8223	405,7094	0,3903452	0,8911504	561,1894	4,414244	0	18	457	418						Untertest2.avi	0	880	547	72	111	386	307	3414	0	Content		385	307	8690851	1043218391
8707	17:13:41.022	00:00:08.707	522	442,6937	424,2776	0,5753282	0,8971788	567,9092	4,030578	0	471,9522	408,2821	0,3904644	0,8908476	561,0164	4,428785	0	18	457	416						Untertest2.avi	0	880	547	72	111	386	307	3414	0	Content		385	305	8707488	1043235028
8724	17:13:41.039	00:00:08.724	523	435,7232	425,4744	0,5755289	0,8972178	567,7134	4,036264	0	471,4124	410,5483	0,3905733	0,8908206	560,7286	4,435389	0	18	454	418						Untertest2.avi	0	880	547	72	111	386	307	3414	0	Content		382	307	8724235	1043251775
8741	17:13:41.056	00:00:08.740	524	437,4341	428,5042	0,5757321	0,8975757	567,3447	4,040475	0	472,8896	406,5818	0,3907246	0,8910073	560,4679	4,440669	0	18	455	418						Untertest2.avi	0	880	547	72	111	386	307	3414	0	Content		383	307	8740863	1043268403
8757	17:13:41.072	00:00:08.757	525	437,0303	428,6536	0,5759774	0,8980724	567,0181	4,052142	0	472,7154	405,0819	0,3908924	0,8913615	560,1462	4,443562	0	18	455	417						Untertest2.avi	0	880	547	72	111	386	307	3414	0	Content		383	306	8757473	1043285013
8774	17:13:41.089	00:00:08.774	526	438,3947	424,4362	0,5762144	0,8987006	566,7629	4,053412	0	470,8004	410,9446	0,3910407	0,8917634	560,0835	4,447908	0	18	455	418						Untertest2.avi	0	880	547	72	111	386	307	3414	0	Content		383	307	8774106	1043301646
8791	17:13:41.106	00:00:08.790	527	439,297	426,2455	0,5764288	0,8993651	566,3597	4,052691	0	473,5375	401,9891	0,3912109	0,8923264	559,7072	4,476965	0	18	456	414						Untertest2.avi	0	880	547	72	111	386	307	3414	0	Content		384	303	8790719	1043318259
8807	17:13:41.122	00:00:08.807	528	442,4391	430,4098	0,5766406	0,8999833	566,3263	4,077498	0	472,5424	405,6281	0,3913647	0,8928366	559,5699	4,47874	0	18	457	418						Untertest2.avi	0	880	547	72	111	386	307	3414	0	Content		385	307	8807343	1043334883
8824	17:13:41.139	00:00:08.824	529	437,8315	434,5119	0,5767747	0,9005451	566,1923	4,069468	0	472,623	406,7986	0,3914624	0,8932784	559,3032	4,495751	0	18	455	421						Untertest2.avi	0	880	547	72	111	386	307	3414	0	Content		383	310	8824102	1043351642
8841	17:13:41.156	00:00:08.840	530	440,3044	426,8627	0,576894	0,9010676	565,9369	4,080882	0	470,7069	403,8979	0,3915355	0,8937354	559,2608	4,500921	0	18	456	415						Untertest2.avi	0	880	547	72	111	386	307	3414	0	Content		384	304	8840713	1043368253
8857	17:13:41.172	00:00:08.857	531	438,1618	434,1701	0,5769498	0,9014179	565,907	4,096212	0	475,1786	409,2366	0,3915775	0,8940178	559,173	4,521407	0	18	457	422						Untertest2.avi	0	880	547	72	111	386	307	3414	0	Content		385	311	8857460	1043385000
8874	17:13:41.189	00:00:08.874	532	437,8785	428,8137	0,576973	0,9018132	565,8405	4,083482	0	474,8362	403,5063	0,3915911	0,8943328	559,1741	4,519929	0	18	456	416						Untertest2.avi	0	880	547	72	111	386	307	3414	0	Content		384	305	8874097	1043401637
8891	17:13:41.206	00:00:08.890	533	434,2055	429,1812	0,5769631	0,9021273	565,8159	4,100794	0	473,5435	405,4012	0,3915767	0,894556	559,1986	4,525925	0	18	454	417						Untertest2.avi	0	880	547	72	111	386	307	3414	0	Content		382	306	8890707	1043418247
8907	17:13:41.222	00:00:08.907	534	437,2718	430,8121	0,5769444	0,9023882	565,9044	4,102535	0	476,0599	405,2021	0,3915433	0,8947012	559,2641	4,540837	0	18	457	418						Untertest2.avi	0	880	547	72	111	386	307	3414	0	Content		385	307	8907331	1043434871
8924	17:13:41.239	00:00:08.924	535	437,8838	431,6175	0,5769008	0,9025849	565,9274	4,09812	0	472,7909	402,3672	0,3915044	0,894731	559,3157	4,560353	0	18	455	417						Untertest2.avi	0	880	547	72	111	386	307	3414	0	Content		383	306	8924094	1043451634
8941	17:13:41.256	00:00:08.940	536	436,7899	428,1915	0,5768555	0,9026214	565,9922	4,104611	0	475,1856	399,6012	0,3914531	0,8946697	559,5984	4,568581	0	18	456	414						Untertest2.avi	0	880	547	72	111	386	307	3414	0	Content		384	303	8940705	1043468245
8957	17:13:41.272	00:00:08.957	537	430,1343	430,0586	0,5767545	0,9025502	566,2219	4,112821	0	476,3281	399,7853	0,3913993	0,894517	559,7281	4,58782	0	18	453	415						Untertest2.avi	0	880	547	72	111	386	307	3414	0	Content		381	304	8957337	1043484877
8974	17:13:41.289	00:00:08.973	538	433,3764	432,73	0,5766411	0,9024062	566,4066	4,128052	0	478,2284	398,1816	0,391353	0,8943825	559,7473	4,592151	0	18	456	415						Untertest2.avi	0	880	547	72	111	386	307	3414	0	Content		384	304	8973968	1043501508
8991	17:13:41.306	00:00:08.990	539	430,6562	435,7843	0,576465	0,9023317	566,5865	4,135929	0	480,3167	399,7186	0,3911912	0,8942213	559,9327	4,622068	0	18	455	418						Untertest2.avi	0	880	547	72	111	386	307	3414	0	Content		383	307	8990586	1043518126
9007	17:13:41.322	00:00:09.007	540	430,2289	433,8594	0,5762693	0,9022456	566,6216	4,145997	0	477,3853	403,0573	0,3910157	0,8941411	560,2345	4,623851	0	18	454	418						Untertest2.avi	0	880	547	72	111	386	307	3414	0	Content		382	307	9007324	1043534864
9024	17:13:41.339	00:00:09.023	541	430,4945	433,3062	0,5760326	0,9021333	566,7308	4,159369	0	481,5524	403,9962	0,390823	0,8940805	560,3229	4,627039	0	18	456	419						Untertest2.avi	0	880	547	72	111	386	307	3414	0	Content		384	308	9023949	1043551489
9041	17:13:41.356	00:00:09.040	542	433,9276	431,832	0,575731	0,9019957	566,9048	4,163761	0	479,8138	402,9423	0,3905513	0,8940861	560,5182	4,636583	0	18	457	417						Untertest2.avi	0	880	547	72	111	386	307	3414	0	Content		385	306	9040572	1043568112
9057	17:13:41.372	00:00:09.057	543	427,7836	431,0258	0,5753928	0,9019383	567,1221	4,168849	0	482,4257	403,0496	0,3902664	0,8941697	560,6457	4,646472	0	18	455	417						Untertest2.avi	0	880	547	72	111	386	307	3414	0	Content		383	306	9057194	1043584734
9074	17:13:41.389	00:00:09.073	544	433,7862	427,7957	0,5751002	0,9019218	567,1689	4,165531	0	483,3292	399,567	0,3899556	0,8943492	560,6544	4,660935	0	18	459	414						Untertest2.avi	0	880	547	72	111	386	307	3414	0	Content		387	303	9073944	1043601484
9091	17:13:41.406	00:00:09.090	545	430,6653	431,9959	0,5747282	0,9019004	567,2811	4,174471	0	482,7107	398,9859	0,3896261	0,8944832	561,0114	4,666362	0	18	457	415						Untertest2.avi	0	880	547	72	111	386	307	3414	0	Content		385	304	9090568	1043618108
9107	17:13:41.422	00:00:09.107	546	428,2006	432,4215	0,5743544	0,9018891	567,3882	4,186131	0	482,7364	397,4098	0,3892845	0,894586	561,081	4,675313	0	18	455	415						Untertest2.avi	0	880	547	72	111	386	307	3414	0	Content		383	304	9107191	1043634731
9124	17:13:41.439	00:00:09.123	547	429,8	430,9075	0,5740307	0,9019038	567,6681	4,181005	0	485,8629	402,3041	0,3889718	0,8947395	561,2125	4,693211	0	18	458	417						Untertest2.avi	0	880	547	72	111	386	307	3414	0	Content		386	306	9123813	1043651353
9141	17:13:41.456	00:00:09.140	548	427,7706	431,9453	0,5737002	0,9019589	567,7456	4,181224	0	487,1053	403,2646	0,388674	0,8949082	561,3431	4,695437	0	18	457	418						Untertest2.avi	0	880	547	72	111	386	307	3414	0	Content		385	307	9140562	1043668102
9157	17:13:41.472	00:00:09.157	549	426,3103	435,3548	0,573382	0,9020504	567,8003	4,187247	0	482,5298	400,8002	0,3883385	0,8951566	561,4678	4,699844	0	18	454	418						Untertest2.avi	0	880	547	72	111	386	307	3414	0	Content		382	307	9157184	1043684724
9174	17:13:41.489	00:00:09.173	550	428,6478	433,0735	0,5730965	0,9020682	568,0314	4,193822	0	489,8774	399,7858	0,3881043	0,8952892	561,5953	4,720376	0	18	459	416						Untertest2.avi	0	880	547	72	111	386	307	3414	0	Content		387	305	9173810	1043701350
9190	17:13:41.505	00:00:09.190	551	423,5902	435,6043	0,572782	0,9020549	568,1107	4,197278	0	484,2158	399,2579	0,3878071	0,8953699	561,6912	4,722567	0	18	454	417						Untertest2.avi	0	880	547	72	111	386	307	3414	0	Content		382	306	9190433	1043717973
9207	17:13:41.522	00:00:09.207	552	422,5512	437,9732	0,5725441	0,9020426	568,2748	4,203805	0	485,2794	401,2111	0,3875928	0,8954062	561,8574	4,728944	0	18	454	420						Untertest2.avi	0	880	547	72	111	386	307	3414	0	Content		382	309	9207184	1043734724
9224	17:13:41.539	00:00:09.223	553	422,7097	435,8278	0,5722481	0,9020323	568,3828	4,197371	0	487,9626	402,5294	0,3873574	0,8954483	562,0045	4,7334	0	18	455	419						Untertest2.avi	0	880	547	72	111	386	307	3414	0	Content		383	308	9223806	1043751346
9241	17:13:41.556	00:00:09.240	554	422,3885	436,227	0,5720176	0,9020359	568,4807	4,199098	0	488,874	399,3892	0,3871154	0,8955029	562,029	4,75885	0	18	456	418						Untertest2.avi	0	880	547	72	111	386	307	3414	0	Content		384	307	9240557	1043768097
9257	17:13:41.572	00:00:09.257	555	420,4958	437,9036	0,5717349	0,9020261	568,5396	4,217272	0	488,1447	398,9288	0,386876	0,895548	562,1863	4,75904	0	18	454	418						Untertest2.avi	0	880	547	72	111	386	307	3414	0	Content		382	307	9257179	1043784719
9274	17:13:41.589	00:00:09.273	556	422,5535	437,346	0,5714892	0,9019772	568,7822	4,21841	0	488,3118	398,3088	0,3866403	0,8955625	562,2128	4,763172	0	18	455	418						Untertest2.avi	0	880	547	72	111	386	307	3414	0	Content		383	307	9273802	1043801342
9290	17:13:41.605	00:00:09.290	557	423,0772	435,9957	0,5712183	0,9019155	568,7635	4,222309	0	489,3594	399,8932	0,386398	0,8955531	562,3988	4,78015	0	18	456	418						Untertest2.avi	0	880	547	72	111	386	307	3414	0	Content		384	307	9290426	1043817966
9307	17:13:41.622	00:00:09.307	558	421,4461	435,072	0,5709808	0,9018996	568,9435	4,225622	0	488,5989	399,8815	0,3861671	0,8956196	562,52	4,779043	0	18	455	417						Untertest2.avi	0	880	547	72	111	386	307	3414	0	Content		383	306	9307055	1043834595
9324	17:13:41.639	00:00:09.323	559	421,7402	434,4492	0,5707129	0,901898	568,8981	4,235204	0	490,0218	400,2277	0,3859137	0,895651	562,572	4,78874	0	18	456	417						Untertest2.avi	0	880	547	72	111	386	307	3414	0	Content		384	306	9323675	1043851215
9340	17:13:41.655	00:00:09.340	560	420,1484	431,8104	0,5704745	0,9018248	569,1339	4,245188	0	490,6647	397,2597	0,3856923	0,895642	562,6882	4,801965	0	18	455	415						Untertest2.avi	0	880	547	72	111	386	307	3414	0	Content		383	304	9340422	1043867962
9357	17:13:41.672	00:00:09.357	561	415,2168	434,2655	0,5702056	0,901597	569,1979	4,232066	0	488,5214	402,1117	0,3854381	0,895542	562,6921	4,800536	0	18	452	418						Untertest2.avi	0	880	547	72	111	386	307	3414	0	Content		380	307	9357046	1043884586
9374	17:13:41.689	00:00:09.373	562	423,3857	431,5595	0,5699846	0,9014005	569,2433	4,255922	0	488,8209	397,1187	0,3852038	0,895466	562,8069	4,8074	0	18	456	414						Untertest2.avi	0	880	547	72	111	386	307	3414	0	Content		384	303	9373797	1043901337
9390	17:13:41.705	00:00:09.390	563	417,9262	437,2166	0,569739	0,9011814	569,1133	4,2404	0	489,6545	398,1866	0,3849791	0,8953509	562,7883	4,808351	0	18	454	418						Untertest2.avi	0	880	547	72	111	386	307	3414	0	Content		382	307	9390294	1043917834
9407	17:13:41.722	00:00:09.407	564	421,8392	434,5209	0,5695113	0,901045	569,3132	4,256346	0	488,0018	399,5743	0,3847271	0,8953136	562,8728	4,813305	0	18	455	417						Untertest2.avi	0	880	547	72	111	386	307	3414	0	Content		383	306	9407045	1043934585
9424	17:13:41.739	00:00:09.423	565	420,3993	429,758	0,5693092	0,9009075	569,2484	4,255291	0	491,6994	398,0773	0,384526	0,8952976	562,8389	4,8237	0	18	456	414						Untertest2.avi	0	880	547	72	111	386	307	3414	0	Content		384	303	9423667	1043951207
9440	17:13:41.755	00:00:09.440	566	421,6588	429,5472	0,5690862	0,9007909	569,3464	4,257287	0	495,3096	396,8773	0,3843256	0,8953159	563,0482	4,824063	0	18	458	413						Untertest2.avi	0	880	547	72	111	386	307	3414	0	Content		386	302	9440415	1043967955
9457	17:13:41.772	00:00:09.457	567	423,6037	434,887	0,5689194	0,9007728	569,4091	4,277234	0	486,7977	398,1923	0,3840995	0,8954243	563,0214	4,823493	0	18	455	417						Untertest2.avi	0	880	547	72	111	386	307	3414	0	Content		383	306	9457039	1043984579
9474	17:13:41.789	00:00:09.473	568	419,29	426,6113	0,5687149	0,9009361	569,3036	4,264609	0	491,376	398,5024	0,3839496	0,8956077	563,0486	4,823184	0	18	455	413						Untertest2.avi	0	880	547	72	111	386	307	3414	0	Content		383	302	9473663	1044001203
9490	17:13:41.805	00:00:09.490	569	420,3519	430,8449	0,5685856	0,90107	569,3843	4,274363	0	491,9403	398,2763	0,3838198	0,8958715	563,0875	4,832557	0	18	456	415						Untertest2.avi	0	880	547	72	111	386	307	3414	0	Content		384	304	9490288	1044017828
9507	17:13:41.822	00:00:09.506	570	423,9193	430,9095	0,5684992	0,9011596	569,4623	4,268891	0	491,6288	397,9854	0,383687	0,8961169	563,1549	4,832463	0	18	458	414						Untertest2.avi	0	880	547	72	111	386	307	3414	0	Content		386	303	9506910	1044034450
9524	17:13:41.839	00:00:09.523	571	422,2722	431,0455	0,5684196	0,9012535	569,473	4,269465	0	490,5229	400,0403	0,3836073	0,8962421	563,0204	4,833861	0	18	456	416						Untertest2.avi	0	880	547	72	111	386	307	3414	0	Content		384	305	9523658	1044051198
9540	17:13:41.855	00:00:09.540	572	420,7737	426,8295	0,5683593	0,9014002	569,4047	4,264561	0	495,0291	398,9398	0,3835763	0,8963856	563,1293	4,83858	0	18	458	413						Untertest2.avi	0	880	547	72	111	386	307	3414	0	Content		386	302	9540280	1044067820
9557	17:13:41.872	00:00:09.556	573	418,7798	429,9484	0,5683305	0,9015582	569,5908	4,284472	0	494,3546	400,8857	0,3835666	0,8965529	563,1348	4,835585	0	18	457	415						Untertest2.avi	0	880	547	72	111	386	307	3414	0	Content		385	304	9556903	1044084443
9574	17:13:41.889	00:00:09.573	574	426,8968	424,9441	0,5683833	0,9017482	569,5464	4,291856	0	492,9614	391,3851	0,3835887	0,8967975	563,047	4,851573	0	18	460	408						Untertest2.avi	0	880	547	72	111	386	307	3414	0	Content		388	297	9573650	1044101190
9590	17:13:41.905	00:00:09.590	575	427,8571	423,1691	0,5684506	0,9017582	569,6204	4,297101	0	490,4846	395,0328	0,383655	0,8968757	563,2286	4,848244	0	18	459	409						Untertest2.avi	0	880	547	72	111	386	307	3414	0	Content		387	298	9590276	1044117816
9607	17:13:41.922	00:00:09.606	576	422,7138	422,5356	0,568529	0,9016929	569,6379	4,286409	0	494,6304	394,7767	0,3837888	0,896875	563,2645	4,852608	0	18	459	409						Untertest2.avi	0	880	547	72	111	386	307	3414	0	Content		387	298	9606899	1044134439
9624	17:13:41.939	00:00:09.623	577	424,3677	425,4357	0,5686518	0,9014271	569,7173	4,290935	0	494,088	391,2631	0,3839389	0,8967482	563,1904	4,872976	0	18	459	408						Untertest2.avi	0	880	547	72	111	386	307	3414	0	Content		387	297	9623522	1044151062
9640	17:13:41.955	00:00:09.640	578	427,9465	422,0814	0,5687873	0,9011871	569,876	4,30698	0	491,1719	397,9737	0,3840822	0,8964881	563,2333	4,857316	0	18	460	410						Untertest2.avi	0	880	547	72	111	386	307	3414	0	Content		388	299	9640268	1044167808
9657	17:13:41.972	00:00:09.656	579	427,0749	423,9343	0,5689013	0,9009305	569,7626	4,316495	0	492,1295	394,1262	0,3841898	0,8962345	563,2734	4,860652	0	18	460	409						Untertest2.avi	0	880	547	72	111	386	307	3414	0	Content		388	298	9656894	1044184434
9674	17:13:41.989	00:00:09.673	580	423,6852	426,0008	0,5689841	0,9005353	569,7393	4,306191	0	490,9694	392,8952	0,3842794	0,8959767	563,309	4,871232	0	18	457	409						Untertest2.avi	0	880	547	72	111	386	307	3414	0	Content		385	298	9673518	1044201058
9690	17:13:42.005	00:00:09.690	581	423,9317	421,9141	0,5690426	0,9003218	569,7274	4,308969	0	491,4179	397,3411	0,3843547	0,8956844	563,3254	4,875114	0	18	458	410						Untertest2.avi	0	880	547	72	111	386	307	3414	0	Content		386	299	9690266	1044217806
9707	17:13:42.022	00:00:09.706	582	425,1906	420,2224	0,5691246	0,9002662	569,7214	4,317205	0	487,7439	397,813	0,3844405	0,8956068	563,3343	4,864559	0	18	456	409						Untertest2.avi	0	880	547	72	111	386	307	3414	0	Content		384	298	9706890	1044234430
9724	17:13:42.039	00:00:09.723	583	428,9451	420,7789	0,569261	0,9003101	569,8663	4,330931	0	490,1567	401,0928	0,3845682	0,8956258	563,3683	4,877471	0	18	460	411						Untertest2.avi	0	880	547	72	111	386	307	3414	0	Content		388	300	9723514	1044251054
9740	17:13:42.055	00:00:09.740	584	430,7184	424,1831	0,5694374	0,9004503	569,7018	4,336286	0	486,9209	399,183	0,3847186	0,89571	563,438	4,88836	0	18	459	412						Untertest2.avi	0	880	547	72	111	386	307	3414	0	Content		387	301	9740137	1044267677
9757	17:13:42.072	00:00:09.756	585	427,0322	426,2964	0,5696531	0,9006442	569,7438	4,347202	0	487,7176	398,4753	0,3849652	0,8958242	563,3494	4,884267	0	18	457	412						Untertest2.avi	0	880	547	72	111	386	307	3414	0	Content		385	301	9756906	1044284446
9774	17:13:42.089	00:00:09.773	586	425,4474	423,2923	0,5698934	0,9008487	569,828	4,338004	0	488,9831	393,9072	0,3852512	0,8959268	563,4581	4,89812	0	18	457	409						Untertest2.avi	0	880	547	72	111	386	307	3414	0	Content		385	298	9773523	1044301063
9790	17:13:42.105	00:00:09.790	587	426,7962	419,2611	0,5701863	0,9010265	569,8737	4,348335	0	488,2587	395,8123	0,3855775	0,89596	563,3815	4,891923	0	18	458	408						Untertest2.avi	0	880	547	72	111	386	307	3414	0	Content		386	297	9790144	1044317684
9807	17:13:42.122	00:00:09.806	588	425,7521	422,1778	0,5704573	0,901179	569,7438	4,342076	0	484,7377	395,1774	0,3858612	0,8960195	563,3785	4,903017	0	18	455	409						Untertest2.avi	0	880	547	72	111	386	307	3414	0	Content		383	298	9806902	1044334442
9823	17:13:42.138	00:00:09.823	589	429,346	422,2202	0,5707102	0,9013307	569,8609	4,355678	0	486,7383	398,0952	0,3861367	0,896062	563,4836	4,903476	0	18	458	410						Untertest2.avi	0	880	547	72	111	386	307	3414	0	Content		386	299	9823382	1044350922
9840	17:13:42.155	00:00:09.840	590	429,8432	424,1103	0,5709166	0,901427	569,8299	4,364447	0	484,9566	397,1994	0,3863654	0,8960695	563,3344	4,902507	0	18	457	411						Untertest2.avi	0	880	547	72	111	386	307	3414	0	Content		385	300	9840132	1044367672
9857	17:13:42.172	00:00:09.856	591	430,3602	423,1512	0,5710564	0,9014484	569,85	4,35899	0	485,2092	397,6167	0,3865443	0,8960242	563,3268	4,900731	0	18	458	410						Untertest2.avi	0	880	547	72	111	386	307	3414	0	Content		386	299	9856757	1044384297
9873	17:13:42.188	00:00:09.873	592	428,4576	425,4878	0,5711628	0,901486	569,886	4,368731	0	520,3814	412,5964	0,3866438	0,8960207	563,5377	4,778284	0	18	474	419						Untertest2.avi	0	880	547	72	111	386	307	3414	0	Content		402	308	9873379	1044400919
9890	17:13:42.205	00:00:09.890	593	430,0194	424,8586	0,5712495	0,9016354	569,8944	4,358859	0	480,9828	402,6852	0,3867391	0,8960816	563,4213	4,881586	0	18	456	414						Untertest2.avi	0	880	547	72	111	386	307	3414	0	Content		384	303	9890130	1044417670
9907	17:13:42.222	00:00:09.906	594	434,3117	419,7788	0,5713354	0,9017717	569,8422	4,357537	0	482,8273	403,7083	0,3868114	0,896134	563,4398	4,871674	0	18	459	412						Untertest2.avi	0	880	547	72	111	386	307	3414	0	Content		387	301	9906752	1044434292
9923	17:13:42.238	00:00:09.923	595	427,9651	421,2425	0,5713912	0,9018065	569,8335	4,317226	0	480,0172	406,6074	0,3868781	0,8961583	563,439	4,839446	0	18	454	414						Untertest2.avi	0	880	547	72	111	386	307	3414	0	Content		382	303	9923377	1044450917
9940	17:13:42.255	00:00:09.940	596	427,5897	424,9143	0,5714536	0,9017994	569,8259	4,281397	0	479,4297	406,8758	0,3869603	0,8961304	563,3764	4,81288	0	18	454	416						Untertest2.avi	0	880	547	72	111	386	307	3414	0	Content		382	305	9940000	1044467540
9957	17:13:42.272	00:00:09.956	597	433,9157	424,4523	0,5715635	0,9017814	569,9116	4,234743	0	486,5873	406,4461	0,3870856	0,8961091	563,5623	4,762887	0	18	460	415						Untertest2.avi	0	880	547	72	111	386	307	3414	0	Content		388	304	9956749	1044484289
9973	17:13:42.288	00:00:09.973	598	432,6584	424,9712	0,5716829	0,9017575	570,0212	4,171402	0	479,4677	409,5147	0,387171	0,8960742	563,6259	4,708088	0	18	456	417						Untertest2.avi	0	880	547	72	111	386	307	3414	0	Content		384	306	9973371	1044500911
9990	17:13:42.305	00:00:09.989	599	437,6298	425,7474	0,5718101	0,9017292	569,8594	4,108573	0	479,3698	409,6784	0,3872955	0,8960201	563,474	4,6399	0	18	458	418						Untertest2.avi	0	880	547	72	111	386	307	3414	0	Content		386	307	9989995	1044517535
10007	17:13:42.322	00:00:10.006	600	434,35	430,5208	0,5719029	0,9016887	569,8889	4,053203	0	475,3177	414,4032	0,3874114	0,8959678	563,3749	4,580243	0	18	455	422						Untertest2.avi	0	880	547	72	111	386	307	3414	0	Content		383	311	10006746	1044534286
10023	17:13:42.338	00:00:10.023	601	439,9661	437,8644	0,5720142	0,901581	569,9368	3,98809	0	479,8351	416,5954	0,387538	0,8959267	563,4437	4,511137	0	18	460	427						Untertest2.avi	0	880	547	72	111	386	307	3414	0	Content		388	316	10023259	1044550799
10040	17:13:42.355	00:00:10.040	602	441,0288	435,9622	0,5721162	0,901666	569,9527	3,915756	0	475,5746	416,6787	0,3876266	0,8959429	563,5428	4,45034	0	18	458	426						Untertest2.avi	0	880	547	72	111	386	307	3414	0	Content		386	315	10040004	1044567544
10057	17:13:42.372	00:00:10.056	603	441,6985	434,1099	0,5722262	0,90182	569,9659	3,862216	0	472,7047	418,3992	0,3877257	0,8960369	563,441	4,386827	0	18	457	426						Untertest2.avi	0	880	547	72	111	386	307	3414	0	Content		385	315	10056621	1044584161
10073	17:13:42.388	00:00:10.073	604	443,4659	434,9426	0,5723286	0,9019263	569,8167	3,798779	0	470,7773	423,0067	0,3878057	0,8961062	563,3677	4,311282	0	18	457	429						Untertest2.avi	0	880	547	72	111	386	307	3414	0	Content		385	318	10073239	1044600779
10090	17:13:42.405	00:00:10.089	605	450,8339	442,1505	0,5723932	0,9020093	569,7756	3,773748	0	470,8612	417,9347	0,3878668	0,8961588	563,317	4,27907	0	18	461	430						Untertest2.avi	0	880	547	72	111	386	307	3414	0	Content		389	319	10089988	1044617528
10107	17:13:42.422	00:00:10.106	606	443,1173	443,0774	0,5724481	0,9020765	569,7506	3,695942	0	471,7559	419,2668	0,3879162	0,8962125	563,2725	4,227044	0	18	457	431						Untertest2.avi	0	880	547	72	111	386	307	3414	0	Content		385	320	10106611	1044634151
10123	17:13:42.438	00:00:10.123	607	447,7593	444,4039	0,5725338	0,9022341	569,7191	3,672656	0	472,9882	422,6098	0,3880005	0,8962774	563,3266	4,169431	0	18	460	434						Untertest2.avi	0	880	547	72	111	386	307	3414	0	Content		388	323	10123235	1044650775
10140	17:13:42.455	00:00:10.139	608	449,6983	443,5952	0,5726152	0,9023391	569,7471	3,634708	0	469,1884	422,0282	0,3880602	0,8963612	563,3546	4,127082	0	18	459	433						Untertest2.avi	0	880	547	72	111	386	307	3414	0	Content		387	322	10139859	1044667399
10157	17:13:42.472	00:00:10.156	609	450,399	442,5706	0,5727097	0,9023323	569,7891	3,581931	0	470,9175	423,6351	0,3881313	0,8963097	563,4073	4,088277	0	18	461	433						Untertest2.avi	0	880	547	72	111	386	307	3414	0	Content		389	322	10156607	1044684147
10173	17:13:42.488	00:00:10.173	610	452,0144	445,0535	0,5728223	0,9022169	569,6745	3,549346	0	468,2493	426,0466	0,3882338	0,8962351	563,2512	4,045595	0	18	460	436						Untertest2.avi	0	880	547	72	111	386	307	3414	0	Content		388	325	10173230	1044700770
10190	17:13:42.505	00:00:10.189	611	448,0505	445,043	0,5729104	0,9020967	569,6703	3,518595	0	469,5719	425,9673	0,3883201	0,896179	563,1908	4,005651	0	18	459	436						Untertest2.avi	0	880	547	72	111	386	307	3414	0	Content		387	325	10189852	1044717392
10206	17:13:42.521	00:00:10.206	612	449,5193	441,1501	0,572996	0,9021264	569,6007	3,495714	0	468,3949	426,645	0,3884	0,8962169	563,1661	3,968756	0	18	459	434						Untertest2.avi	0	880	547	72	111	386	307	3414	0	Content		387	323	10206477	1044734017
10223	17:13:42.538	00:00:10.223	613	446,5482	440,3364	0,5730825	0,9021989	569,6071	3,475847	0	468,8317	423,991	0,3884838	0,8963307	563,1933	3,937757	0	18	458	432						Untertest2.avi	0	880	547	72	111	386	307	3414	0	Content		386	321	10223100	1044750640
10240	17:13:42.555	00:00:10.239	614	448,7993	444,2514	0,5731379	0,9023113	569,6268	3,454067	0	465,5266	427,2424	0,3885211	0,8964486	563,1682	3,905734	0	18	457	436						Untertest2.avi	0	880	547	72	111	386	307	3414	0	Content		385	325	10239845	1044767385
10256	17:13:42.571	00:00:10.256	615	451,7747	436,306	0,5732216	0,9025284	569,5612	3,426909	0	468,8313	422,4698	0,3885869	0,8966563	563,1089	3,886616	0	18	460	429						Untertest2.avi	0	880	547	72	111	386	307	3414	0	Content		388	318	10256470	1044784010
10273	17:13:42.588	00:00:10.273	616	459,9297	450,5041	0,5732799	0,9026744	569,5994	3,435269	0	468,6675	424,5419	0,3886305	0,8968049	563,1901	3,868022	0	18	464	438						Untertest2.avi	0	880	547	72	111	386	307	3414	0	Content		392	327	10273093	1044800633
10290	17:13:42.605	00:00:10.289	617	460,5482	450,0989	0,573329	0,9028202	569,5851	3,416925	0	467,1768	428,9299	0,3886892	0,8969619	563,1909	3,843649	0	18	464	440						Untertest2.avi	0	880	547	72	111	386	307	3414	0	Content		392	329	10289843	1044817383
10306	17:13:42.621	00:00:10.306	618	450,6014	442,2295	0,5733874	0,9029979	569,6111	3,379907	0	467,3375	429,269	0,3887567	0,8970903	563,1761	3,837725	0	18	459	436						Untertest2.avi	0	880	547	72	111	386	307	3414	0	Content		387	325	10306464	1044834004
10323	17:13:42.638	00:00:10.323	619	454,2448	445,373	0,5734826	0,9031541	569,698	3,387351	0	463,0667	428,7978	0,3888534	0,8972085	563,2902	3,804681	0	18	459	437						Untertest2.avi	0	880	547	72	111	386	307	3414	0	Content		387	326	10323088	1044850628
10340	17:13:42.655	00:00:10.339	620	455,1194	442,4952	0,5735894	0,9033124	569,7204	3,386144	0	467,1706	427,2006	0,3889726	0,8972355	563,3002	3,798048	0	18	461	435						Untertest2.avi	0	880	547	72	111	386	307	3414	0	Content		389	324	10339711	1044867251
10356	17:13:42.671	00:00:10.356	621	457,9378	441,5034	0,5736939	0,9034081	569,8439	3,374451	0	463,7269	429,8598	0,3890578	0,8972927	563,4579	3,784038	0	18	461	436						Untertest2.avi	0	880	547	72	111	386	307	3414	0	Content		389	325	10356460	1044884000
10373	17:13:42.688	00:00:10.373	622	452,7908	443,4372	0,5737912	0,9035625	569,8293	3,354609	0	461,5344	430,1403	0,3891846	0,897447	563,4082	3,775162	0	18	457	437						Untertest2.avi	0	880	547	72	111	386	307	3414	0	Content		385	326	10373083	1044900623
10390	17:13:42.705	00:00:10.389	623	454,1165	443,1711	0,5738462	0,9037455	569,9153	3,355621	0	463,461	426,7839	0,389266	0,8976254	563,479	3,773074	0	18	459	435						Untertest2.avi	0	880	547	72	111	386	307	3414	0	Content		387	324	10389707	1044917247
10406	17:13:42.721	00:00:10.406	624	449,9938	445,8101	0,5738888	0,9038582	570,0386	3,36534	0	462,7649	426,5422	0,3893228	0,8976879	563,5263	3,757155	0	18	456	436						Untertest2.avi	0	880	547	72	111	386	307	3414	0	Content		384	325	10406333	1044933873
10423	17:13:42.738	00:00:10.422	625	451,6954	446,1902	0,5739332	0,9039062	570,1467	3,361901	0	465,705	424,9777	0,3893939	0,8976883	563,7233	3,750869	0	18	459	436						Untertest2.avi	0	880	547	72	111	386	307	3414	0	Content		387	325	10422953	1044950493
10440	17:13:42.755	00:00:10.439	626	453,9727	446,8563	0,5739439	0,903923	570,2787	3,356482	0	466,3379	425,2464	0,3894316	0,8976692	563,9092	3,749534	0	18	460	436						Untertest2.avi	0	880	547	72	111	386	307	3414	0	Content		388	325	10439699	1044967239
10456	17:13:42.771	00:00:10.456	627	453,2219	448,5671	0,5739401	0,9038984	570,3926	3,359635	0	467,7083	425,0471	0,3894485	0,8976656	563,9496	3,74262	0	18	460	437						Untertest2.avi	0	880	547	72	111	386	307	3414	0	Content		388	326	10456324	1044983864
10473	17:13:42.788	00:00:10.472	628	452,6842	447,3922	0,573916	0,903837	570,4493	3,37104	0	465,8486	429,8768	0,3894414	0,897634	564,086	3,73641	0	18	459	439						Untertest2.avi	0	880	547	72	111	386	307	3414	0	Content		387	328	10472947	1045000487
10490	17:13:42.805	00:00:10.489	629	455,6329	441,4131	0,573898	0,903763	570,5245	3,367197	0	467,0981	428,3195	0,3894248	0,8975534	564,1472	3,740083	0	18	461	435						Untertest2.avi	0	880	547	72	111	386	307	3414	0	Content		389	324	10489695	1045017235
10506	17:13:42.821	00:00:10.506	630	447,1312	443,5166	0,573836	0,9036497	570,6588	3,360252	0	468,4281	428,459	0,3894152	0,8974941	564,2473	3,73862	0	18	458	436						Untertest2.avi	0	880	547	72	111	386	307	3414	0	Content		386	325	10506321	1045033861
10523	17:13:42.838	00:00:10.522	631	453,1901	446,2577	0,5738004	0,9036029	570,7367	3,357747	0	465,3744	427,073	0,3893892	0,8974337	564,3511	3,759465	0	18	459	437						Untertest2.avi	0	880	547	72	111	386	307	3414	0	Content		387	326	10522942	1045050482
10540	17:13:42.855	00:00:10.539	632	450,0962	443,1924	0,5737681	0,9036162	570,8715	3,36447	0	467,7207	427,9807	0,3893705	0,8975048	564,4213	3,751572	0	18	459	436						Untertest2.avi	0	880	547	72	111	386	307	3414	0	Content		387	325	10539564	1045067104
10556	17:13:42.871	00:00:10.556	633	449,473	445,6989	0,5737465	0,9036667	570,8998	3,366884	0	467,165	428,9066	0,3893513	0,8975642	564,478	3,758022	0	18	458	437						Untertest2.avi	0	880	547	72	111	386	307	3414	0	Content		386	326	10556310	1045083850
10573	17:13:42.888	00:00:10.572	634	446,481	447,7931	0,573737	0,9037415	570,9378	3,385097	0	471,2159	426,4399	0,3893439	0,8976583	564,5629	3,755145	0	18	459	437						Untertest2.avi	0	880	547	72	111	386	307	3414	0	Content		387	326	10572935	1045100475
10590	17:13:42.905	00:00:10.589	635	453,9478	448,3752	0,5737319	0,9038306	570,9458	3,383837	0	467,9587	426,6699	0,3893446	0,897759	564,5748	3,755473	0	18	461	438						Untertest2.avi	0	880	547	72	111	386	307	3414	0	Content		389	327	10589558	1045117098
10606	17:13:42.921	00:00:10.606	636	453,914	441,9153	0,5737281	0,9040065	570,9732	3,409105	0	467,7444	430,9285	0,3893507	0,8979028	564,5889	3,775668	0	18	461	436						Untertest2.avi	0	880	547	72	111	386	307	3414	0	Content		389	325	10606304	1045133844
10623	17:13:42.938	00:00:10.622	637	447,9082	442,1835	0,5737425	0,9041935	570,9515	3,417221	0	468,3195	429,9312	0,3893779	0,8980464	564,563	3,781476	0	18	458	436						Untertest2.avi	0	880	547	72	111	386	307	3414	0	Content		386	325	10622926	1045150466
10640	17:13:42.955	00:00:10.639	638	448,5495	442,5753	0,5737671	0,90431	570,9868	3,409028	0	466,7083	430,7537	0,3893991	0,8981857	564,5715	3,794185	0	18	458	437						Untertest2.avi	0	880	547	72	111	386	307	3414	0	Content		386	326	10639549	1045167089
10656	17:13:42.971	00:00:10.656	639	447,2432	442,6036	0,5738221	0,9043976	571,0477	3,420551	0	469,1887	424,7045	0,3894448	0,8983097	564,5983	3,791567	0	18	458	434						Untertest2.avi	0	880	547	72	111	386	307	3414	0	Content		386	323	10656296	1045183836
10673	17:13:42.988	00:00:10.672	640	445,2005	443,1312	0,5738994	0,9044909	571,0243	3,413339	0	467,0398	428,7285	0,3894991	0,8984001	564,5521	3,795489	0	18	456	436						Untertest2.avi	0	880	547	72	111	386	307	3414	0	Content		384	325	10672919	1045200459
10690	17:13:43.005	00:00:10.689	641	451,8462	442,3247	0,5739706	0,9046434	571,0635	3,424839	0	465,6518	433,6635	0,3895585	0,8984979	564,4986	3,811047	0	18	459	438						Untertest2.avi	0	880	547	72	111	386	307	3414	0	Content		387	327	10689542	1045217082
10706	17:13:43.021	00:00:10.706	642	449,6351	440,6826	0,5740477	0,9048342	571,0714	3,434114	0	467,0959	429,5465	0,3896421	0,8985885	564,601	3,805252	0	18	458	435						Untertest2.avi	0	880	547	72	111	386	307	3414	0	Content		386	324	10706164	1045233704
10723	17:13:43.038	00:00:10.722	643	451,1414	440,7562	0,5741278	0,9049638	570,9422	3,460006	0	465,4301	432,6232	0,3897241	0,8986261	564,7648	3,828864	0	18	458	437						Untertest2.avi	0	880	547	72	111	386	307	3414	0	Content		386	326	10722913	1045250453
10740	17:13:43.055	00:00:10.739	644	448,9394	440,5718	0,5742041	0,9049781	570,9064	3,453718	0	468,0448	432,5963	0,3898214	0,8986102	564,6824	3,839961	0	18	458	437						Untertest2.avi	0	880	547	72	111	386	307	3414	0	Content		386	326	10739536	1045267076
10756	17:13:43.071	00:00:10.756	645	449,6571	446,2029	0,57431	0,9049396	570,9568	3,449867	0	470,4456	434,2917	0,3899089	0,8985817	564,6122	3,831329	0	18	460	440						Untertest2.avi	0	880	547	72	111	386	307	3414	0	Content		388	329	10756159	1045283699
10773	17:13:43.088	00:00:10.772	646	447,0495	443,1772	0,5744185	0,9049909	571,0141	3,455975	0	468,8126	432,6077	0,3899991	0,8985686	564,5186	3,840893	0	18	458	438						Untertest2.avi	0	880	547	72	111	386	307	3414	0	Content		386	327	10772905	1045300445
10789	17:13:43.104	00:00:10.789	647	449,8726	439,5123	0,5745309	0,9050252	570,9521	3,4552	0	470,8884	429,6082	0,3900864	0,8985642	564,4549	3,839862	0	18	460	435						Untertest2.avi	0	880	547	72	111	386	307	3414	0	Content		388	324	10789402	1045316942
10806	17:13:43.121	00:00:10.806	648	447,5178	439,9735	0,5746029	0,9050483	570,9276	3,463303	0	470,3903	432,2388	0,3901855	0,8985645	564,7015	3,833023	0	18	459	436						Untertest2.avi	0	880	547	72	111	386	307	3414	0	Content		387	325	10806149	1045333689
10823	17:13:43.138	00:00:10.822	649	442,6903	440,3505	0,5746761	0,9050941	570,9379	3,45724	0	472,8204	432,0565	0,3902797	0,8986122	564,6595	3,850452	0	18	458	436						Untertest2.avi	0	880	547	72	111	386	307	3414	0	Content		386	325	10822786	1045350326
10839	17:13:43.154	00:00:10.839	650	440,3238	438,3942	0,574752	0,9051765	570,8994	3,467369	0	469,2415	433,515	0,3903503	0,8986778	564,6136	3,846839	0	18	455	436						Untertest2.avi	0	880	547	72	111	386	307	3414	0	Content		383	325	10839399	1045366939
10856	17:13:43.171	00:00:10.856	651	444,147	442,2203	0,5748634	0,9052078	570,9044	3,447778	0	471,2061	433,1346	0,3904331	0,8987325	564,5527	3,836225	0	18	458	438						Untertest2.avi	0	880	547	72	111	386	307	3414	0	Content		386	327	10856143	1045383683
10873	17:13:43.188	00:00:10.872	652	444,6103	438,764	0,574964	0,9052219	570,8408	3,449157	0	467,2628	430,4517	0,3904902	0,8987707	564,5374	3,840187	0	18	456	435						Untertest2.avi	0	880	547	72	111	386	307	3414	0	Content		384	324	10872766	1045400306
10889	17:13:43.204	00:00:10.889	653	447,1679	452,3301	0,5750348	0,9052412	570,8341	3,468134	0	471,9124	435,831	0,3905766	0,8987749	564,5031	3,833921	0	18	460	444						Untertest2.avi	0	880	547	72	111	386	307	3414	0	Content		388	333	10889389	1045416929
10906	17:13:43.221	00:00:10.906	654	442,4229	446,4012	0,5750859	0,9052848	570,7934	3,478933	0	468,8424	432,0154	0,3906166	0,8987905	564,526	3,829362	0	18	456	439						Untertest2.avi	0	880	547	72	111	386	307	3414	0	Content		384	328	10906011	1045433551
10923	17:13:43.238	00:00:10.922	655	443,4449	443,1508	0,5751445	0,9053711	570,7296	3,472863	0	471,4574	431,366	0,3906506	0,8988149	564,5389	3,831484	0	18	457	437						Untertest2.avi	0	880	547	72	111	386	307	3414	0	Content		385	326	10922759	1045450299
10939	17:13:43.254	00:00:10.939	656	440,6686	444,5455	0,5751858	0,9053904	570,686	3,461043	0	472,6768	432,1161	0,3906877	0,8987789	564,5051	3,83011	0	18	457	438						Untertest2.avi	0	880	547	72	111	386	307	3414	0	Content		385	327	10939381	1045466921
10956	17:13:43.271	00:00:10.956	657	438,2488	442,4533	0,5752295	0,9052937	570,5963	3,459087	0	474,5359	427,5821	0,3907227	0,8986644	564,4824	3,827766	0	18	456	435						Untertest2.avi	0	880	547	72	111	386	307	3414	0	Content		384	324	10956004	1045483544
10973	17:13:43.288	00:00:10.972	658	437,7036	437,767	0,5752677	0,90517	570,4993	3,457888	0	473,3213	431,7097	0,3907307	0,8985458	564,4374	3,83106	0	18	456	435						Untertest2.avi	0	880	547	72	111	386	307	3414	0	Content		384	324	10972625	1045500165
10989	17:13:43.304	00:00:10.989	659	445,4809	437,8743	0,5753083	0,9050762	570,321	3,47319	0	472,5474	431,2527	0,3907193	0,8984689	564,3291	3,824279	0	18	459	435						Untertest2.avi	0	880	547	72	111	386	307	3414	0	Content		387	324	10989247	1045516787
11006	17:13:43.321	00:00:11.005	660	438,2787	437,4568	0,5753071	0,9050272	570,2573	3,488827	0	471,9356	428,6064	0,3907	0,8984618	564,2226	3,832949	0	18	455	433						Untertest2.avi	0	880	547	72	111	386	307	3414	0	Content		383	322	11005993	1045533533
11023	17:13:43.338	00:00:11.022	661	436,798	440,0294	0,5752856	0,90503	570,2043	3,484674	0	471,2697	430,2643	0,3906311	0,8984852	564,1385	3,836748	0	18	454	435						Untertest2.avi	0	880	547	72	111	386	307	3414	0	Content		382	324	11022617	1045550157
11039	17:13:43.354	00:00:11.039	662	442,8607	441,2497	0,5752604	0,9050948	570,1277	3,497278	0	472,1362	431,346	0,3905661	0,8985411	564,069	3,841218	0	18	457	436						Untertest2.avi	0	880	547	72	111	386	307	3414	0	Content		385	325	11039238	1045566778
11056	17:13:43.371	00:00:11.055	663	436,5736	443,4201	0,5751986	0,9051918	570,2305	3,496664	0	472,6691	431,9943	0,3905024	0,8986484	564,0182	3,848046	0	18	455	438						Untertest2.avi	0	880	547	72	111	386	307	3414	0	Content		383	327	11055987	1045583527
11073	17:13:43.388	00:00:11.072	664	438,5048	442,1482	0,5751134	0,9053521	570,2814	3,495558	0	477,4286	427,4612	0,3903922	0,8988348	563,9739	3,852128	0	18	458	435						Untertest2.avi	0	880	547	72	111	386	307	3414	0	Content		386	324	11072626	1045600166
11089	17:13:43.404	00:00:11.089	665	438,3871	449,7835	0,5750132	0,9054539	570,173	3,516705	0	478,5171	429,3008	0,3902748	0,8989333	563,9381	3,851096	0	18	458	440						Untertest2.avi	0	880	547	72	111	386	307	3414	0	Content		386	329	11089236	1045616776
11106	17:13:43.421	00:00:11.105	666	434,3344	445,7407	0,5749003	0,905529	570,1087	3,514883	0	475,4128	426,8502	0,3901221	0,8990524	563,9459	3,856551	0	18	455	436						Untertest2.avi	0	880	547	72	111	386	307	3414	0	Content		383	325	11105859	1045633399
11123	17:13:43.438	00:00:11.122	667	437,6819	443,637	0,5747654	0,9056403	570,1729	3,525863	0	478,5698	423,5119	0,3900109	0,8991534	563,8979	3,879431	0	18	458	434						Untertest2.avi	0	880	547	72	111	386	307	3414	0	Content		386	323	11122606	1045650146
11139	17:13:43.454	00:00:11.139	668	434,0018	442,1474	0,5746474	0,9056924	570,1868	3,505136	0	480,0094	425,2235	0,3898626	0,8992133	563,9043	3,863332	0	18	457	434						Untertest2.avi	0	880	547	72	111	386	307	3414	0	Content		385	323	11139229	1045666769
11156	17:13:43.471	00:00:11.155	669	435,3328	443,8323	0,5744715	0,905768	570,1268	3,527857	0	479,2414	427,8213	0,3896772	0,8992757	563,8539	3,879081	0	18	457	436						Untertest2.avi	0	880	547	72	111	386	307	3414	0	Content		385	325	11155849	1045683389
11172	17:13:43.487	00:00:11.172	670	435,8425	440,9745	0,5742869	0,9057636	570,1029	3,521564	0	482,1725	426,1594	0,3895254	0,8992859	563,882	3,87726	0	19	459	434						Untertest2.avi	0	880	547	72	111	343	327	100	0	Content		387	323	11172471	1045700011
11189	17:13:43.504	00:00:11.189	671	439,7078	448,2959	0,5740644	0,9056801	570,3134	3,547758	0	478,2208	425,4312	0,3892713	0,8992534	563,8799	3,869167	0	19	459	437						Untertest2.avi	0	880	547	72	111	343	327	100	0	Content		387	326	11189093	1045716633
11206	17:13:43.521	00:00:11.205	672	437,4769	452,0849	0,5738021	0,9055243	570,4378	3,538098	0	482,2267	425,5503	0,3890656	0,8991864	564,0086	3,868639	0	19	460	439						Untertest2.avi	0	880	547	72	111	343	327	100	0	Content		388	328	11205841	1045733381
11222	17:13:43.537	00:00:11.222	673	340,4672	455,1106	0,5743871	0,9053031	570,397	3,541044	0	404,448	422,9869	0,389559	0,8989489	564,3556	3,873399	0	19	372	439						Untertest2.avi	0	880	547	72	111	343	327	100	0	Content		300	328	11222462	1045750002
11239	17:13:43.554	00:00:11.239	674	297,883	448,1899	0,5746846	0,9046752	570,4615	3,513217	0	343,647	404,1635	0,3901685	0,8987279	564,4122	3,880216	0	19	321	426						Untertest2.avi	0	880	547	72	111	343	327	100	0	Content		249	315	11239088	1045766628
11256	17:13:43.571	00:00:11.255	675	-1024	-768	-1	-1	-1	-1	4	363,7776	572,3386	0,3899535	0,8973783	564,6843	3,364421	0	19	364	572						Untertest2.avi	0	880	547	72	111	343	327	100	0	Content		292	461	11255835	1045783375
11272	17:13:43.587	00:00:11.272	676	-1024	-768	-1	-1	-1	-1	4	-1024	-768	-1	-1	-1	-1	4		0	0						Untertest2.avi	0	880	547	72	111				0	Content		-72	-111	11272461	1045800001
11289	17:13:43.604	00:00:11.289	677	-1024	-768	-1	-1	-1	-1	4	-1024	-768	-1	-1	-1	-1	4		0	0						Untertest2.avi	0	880	547	72	111				0	Content		-72	-111	11289080	1045816620
11306	17:13:43.621	00:00:11.305	678	-1024	-768	-1	-1	-1	-1	4	-1024	-768	-1	-1	-1	-1	4		0	0						Untertest2.avi	0	880	547	72	111				0	Content		-72	-111	11305713	1045833253
11322	17:13:43.637	00:00:11.322	679	-1024	-768	-1	-1	-1	-1	4	-1024	-768	-1	-1	-1	-1	4		0	0						Untertest2.avi	0	880	547	72	111				0	Content		-72	-111	11322324	1045849864
11339	17:13:43.654	00:00:11.339	680	-1024	-768	-1	-1	-1	-1	4	-1024	-768	-1	-1	-1	-1	4		0	0						Untertest2.avi	0	880	547	72	111				0	Content		-72	-111	11339069	1045866609
11356	17:13:43.671	00:00:11.355	681	-1024	-768	-1	-1	-1	-1	4	-1024	-768	-1	-1	-1	-1	4		0	0						Untertest2.avi	0	880	547	72	111				0	Content		-72	-111	11355694	1045883234
11372	17:13:43.687	00:00:11.372	682	-1024	-768	-1	-1	-1	-1	4	-1024	-768	-1	-1	-1	-1	4		0	0						Untertest2.avi	0	880	547	72	111				0	Content		-72	-111	11372361	1045899901
11389	17:13:43.704	00:00:11.389	683	-1024	-768	-1	-1	-1	-1	4	-1024	-768	-1	-1	-1	-1	4		0	0						Untertest2.avi	0	880	547	72	111				0	Content		-72	-111	11389013	1045916553
11406	17:13:43.721	00:00:11.405	684	-1024	-768	-1	-1	-1	-1	4	-1024	-768	-1	-1	-1	-1	4		0	0						Untertest2.avi	0	880	547	72	111				0	Content		-72	-111	11405680	1045933220
11422	17:13:43.737	00:00:11.422	685	-1024	-768	-1	-1	-1	-1	4	-1024	-768	-1	-1	-1	-1	4		0	0						Untertest2.avi	0	880	547	72	111				0	Content		-72	-111	11422347	1045949887
11439	17:13:43.754	00:00:11.438	686	-1024	-768	-1	-1	-1	-1	4	-1024	-768	-1	-1	-1	-1	4		0	0						Untertest2.avi	0	880	547	72	111				0	Content		-72	-111	11438955	1045966495
11456	17:13:43.771	00:00:11.455	687	-1024	-768	-1	-1	-1	-1	4	-1024	-768	-1	-1	-1	-1	4		0	0						Untertest2.avi	0	880	547	72	111				0	Content		-72	-111	11455621	1045983161
11472	17:13:43.787	00:00:11.472	688	428,2167	475,0367	0,5688817	0,9037049	571,0161	3,498994	0	460,312	485,0862	0,3842869	0,8992381	564,546	3,755761	0	20	444	480						Untertest2.avi	0	880	547	72	111	378	354	233	0	Content		372	369	11472307	1045999847
11489	17:13:43.804	00:00:11.488	689	433,8132	476,4538	0,5687035	0,9037184	570,928	3,511544	0	465,9883	469,3648	0,3840752	0,8992697	564,558	3,81764	0	20	450	473						Untertest2.avi	0	880	547	72	111	378	354	233	0	Content		378	362	11488930	1046016470
11506	17:13:43.821	00:00:11.505	690	428,5143	472,7558	0,5684948	0,9037105	571,0273	3,486629	0	469,4397	456,9458	0,3838424	0,8992985	564,6802	3,827905	0	20	449	465						Untertest2.avi	0	880	547	72	111	378	354	233	0	Content		377	354	11505554	1046033094
11522	17:13:43.837	00:00:11.522	691	425,9496	472,2366	0,5683004	0,9037037	570,9543	3,481873	0	472,3654	455,6555	0,3836539	0,8993245	564,5313	3,83624	0	20	449	464						Untertest2.avi	0	880	547	72	111	378	354	233	0	Content		377	353	11522174	1046049714
11539	17:13:43.854	00:00:11.538	692	430,2045	474,1508	0,5681104	0,9036571	570,8284	3,48456	0	465,6718	455,5792	0,3834056	0,8993489	564,6702	3,82114	0	20	448	465						Untertest2.avi	0	880	547	72	111	378	354	233	0	Content		376	354	11538924	1046066464
11556	17:13:43.871	00:00:11.555	693	427,2546	473,149	0,5679016	0,903634	570,9491	3,470234	0	471,1695	457,181	0,383247	0,8993567	564,4687	3,819374	0	20	449	465						Untertest2.avi	0	880	547	72	111	378	354	233	0	Content		377	354	11555546	1046083086
11572	17:13:43.887	00:00:11.572	694	425,8292	470,9691	0,5677437	0,9036165	570,8405	3,459533	0	471,1619	454,9448	0,3830316	0,8993608	564,5472	3,820705	0	20	448	463						Untertest2.avi	0	880	547	72	111	378	354	233	0	Content		376	352	11572172	1046099712
11589	17:13:43.904	00:00:11.588	695	428,954	473,6578	0,5675416	0,9035884	570,8597	3,472049	0	471,9502	455,5889	0,3828201	0,899377	564,4593	3,811745	0	20	450	465						Untertest2.avi	0	880	547	72	111	378	354	233	0	Content		378	354	11588920	1046116460
11606	17:13:43.921	00:00:11.605	696	430,3086	474,9729	0,5673428	0,9035211	570,8599	3,490286	0	471,8289	458,8652	0,3826195	0,8993441	564,4509	3,804576	0	20	451	467						Untertest2.avi	0	880	547	72	111	378	354	233	0	Content		379	356	11605541	1046133081
11622	17:13:43.937	00:00:11.622	697	433,3716	472,7153	0,5671605	0,9034452	570,7096	3,489391	0	473,8077	458,2103	0,3823931	0,899317	564,5756	3,814858	0	20	454	465						Untertest2.avi	0	880	547	72	111	378	354	233	0	Content		382	354	11622164	1046149704
11639	17:13:43.954	00:00:11.638	698	430,503	473,5277	0,566976	0,9033859	570,7438	3,474468	0	474,4399	459,2365	0,3822064	0,8993479	564,3678	3,82129	0	20	452	466						Untertest2.avi	0	880	547	72	111	378	354	233	0	Content		380	355	11638913	1046166453
11656	17:13:43.971	00:00:11.655	699	432,5988	474,8505	0,5668059	0,9033831	570,6885	3,489072	0	478,3909	454,8071	0,3819855	0,8993998	564,4069	3,822807	0	20	455	465						Untertest2.avi	0	880	547	72	111	378	354	233	0	Content		383	354	11655535	1046183075
11672	17:13:43.987	00:00:11.672	700	428,5805	472,3895	0,5666329	0,9034336	570,5936	3,488675	0	474,5262	458,7458	0,3817802	0,8994923	564,2507	3,817775	0	20	452	466						Untertest2.avi	0	880	547	72	111	378	354	233	0	Content		380	355	11672159	1046199699
11689	17:13:44.004	00:00:11.688	701	428,1084	478,8478	0,5664241	0,9034572	570,6489	3,500509	0	480,9796	459,1649	0,3815423	0,8996277	564,2403	3,821707	0	20	455	469						Untertest2.avi	0	880	547	72	111	378	354	233	0	Content		383	358	11688907	1046216447
11706	17:13:44.021	00:00:11.705	702	429,2384	446,4486	0,5660355	0,9030764	570,6782	3,501475	0	520,1806	427,8125	0,3810053	0,8992939	564,4232	3,828568	0	21	475	437						Untertest2.avi	0	880	547	72	111	435	301	150	0	Content		403	326	11705527	1046233067
11722	17:13:44.037	00:00:11.722	703	460,2477	411,7873	0,5655774	0,9026062	570,6525	3,501139	0	553,8836	404,764	0,380547	0,8988907	564,3747	3,833898	0	21	507	408						Untertest2.avi	0	880	547	72	111	435	301	150	0	Content		435	297	11722152	1046249692
11739	17:13:44.054	00:00:11.738	704	461,0146	417,7304	0,5654365	0,9025875	570,6526	3,510407	0	548,2872	410,3777	0,3803698	0,8989894	564,3972	3,840078	0	21	505	414						Untertest2.avi	0	880	547	72	111	435	301	150	0	Content		433	303	11738775	1046266315
11755	17:13:44.070	00:00:11.755	705	464,5811	412,9861	0,5653504	0,9025857	570,6061	3,508002	0	550,5388	407,1441	0,3802282	0,8990513	564,2404	3,829742	0	21	508	410						Untertest2.avi	0	880	547	72	111	435	301	150	0	Content		436	299	11755397	1046282937
11772	17:13:44.087	00:00:11.772	706	463,3155	419,9393	0,565244	0,9023753	570,4858	3,517079	0	550,7482	409,573	0,380084	0,8989192	564,2104	3,842323	0	21	507	415						Untertest2.avi	0	880	547	72	111	435	301	150	0	Content		435	304	11772145	1046299685
11789	17:13:44.104	00:00:11.788	707	463,8871	416,1282	0,5651298	0,9021659	570,3776	3,501745	0	544,2488	406,3206	0,3799172	0,8987638	564,1755	3,849609	0	21	504	411						Untertest2.avi	0	880	547	72	111	435	301	150	0	Content		432	300	11788768	1046316308
11805	17:13:44.120	00:00:11.805	708	470,5532	417,2542	0,5649952	0,9018905	570,4861	3,526231	0	551,8627	405,5148	0,3798315	0,8985677	564,0631	3,830283	0	21	511	411						Untertest2.avi	0	880	547	72	111	435	301	150	0	Content		439	300	11805392	1046332932
11822	17:13:44.137	00:00:11.822	709	465,0271	419,0481	0,5647681	0,9015737	570,4557	3,515156	0	545,6395	405,6314	0,3797366	0,8984572	564,2192	3,831526	0	21	505	412						Untertest2.avi	0	880	547	72	111	435	301	150	0	Content		433	301	11822017	1046349557
11839	17:13:44.154	00:00:11.838	710	518,6761	563,4272	0,5643974	0,9004457	570,5125	3,326897	0	509,4006	540,4013	0,3798353	0,8981825	564,4917	3,491231	0	21	514	552						Untertest2.avi	0	880	547	72	111	435	301	150	0	Content		442	441	11838765	1046366305
11855	17:13:44.170	00:00:11.855	711	-1024	-768	-1	-1	-1	-1	4	-1024	-768	-1	-1	-1	-1	4		0	0						Untertest2.avi	0	880	547	72	111				0	Content		-72	-111	11855405	1046382945
11872	17:13:44.187	00:00:11.872	712	-1024	-768	-1	-1	-1	-1	4	-1024	-768	-1	-1	-1	-1	4		0	0						Untertest2.avi	0	880	547	72	111				0	Content		-72	-111	11872012	1046399552
11889	17:13:44.204	00:00:11.888	713	-1024	-768	-1	-1	-1	-1	4	-1024	-768	-1	-1	-1	-1	4		0	0						Untertest2.avi	0	880	547	72	111				0	Content		-72	-111	11888758	1046416298
11905	17:13:44.220	00:00:11.905	714	-1024	-768	-1	-1	-1	-1	4	-1024	-768	-1	-1	-1	-1	4		0	0						Untertest2.avi	0	880	547	72	111				0	Content		-72	-111	11905380	1046432920
11922	17:13:44.237	00:00:11.922	715	-1024	-768	-1	-1	-1	-1	4	-1024	-768	-1	-1	-1	-1	4		0	0						Untertest2.avi	0	880	547	72	111				0	Content		-72	-111	11922003	1046449543
11939	17:13:44.254	00:00:11.938	716	-1024	-768	-1	-1	-1	-1	4	-1024	-768	-1	-1	-1	-1	4		0	0						Untertest2.avi	0	880	547	72	111				0	Content		-72	-111	11938634	1046466174
11955	17:13:44.270	00:00:11.955	717	-1024	-768	-1	-1	-1	-1	4	-1024	-768	-1	-1	-1	-1	4		0	0						Untertest2.avi	0	880	547	72	111				0	Content		-72	-111	11955252	1046482792
11972	17:13:44.287	00:00:11.971	718	-1024	-768	-1	-1	-1	-1	4	-1024	-768	-1	-1	-1	-1	4		0	0						Untertest2.avi	0	880	547	72	111				0	Content		-72	-111	11971941	1046499481
11989	17:13:44.304	00:00:11.988	719	-1024	-768	-1	-1	-1	-1	4	-1024	-768	-1	-1	-1	-1	4		0	0						Untertest2.avi	0	880	547	72	111				0	Content		-72	-111	11988608	1046516148
12005	17:13:44.320	00:00:12.005	720	-1024	-768	-1	-1	-1	-1	4	-1024	-768	-1	-1	-1	-1	4		0	0						Untertest2.avi	0	880	547	72	111				0	Content		-72	-111	12005176	1046532716
12022	17:13:44.337	00:00:12.021	721	-1024	-768	-1	-1	-1	-1	4	-1024	-768	-1	-1	-1	-1	4		0	0						Untertest2.avi	0	880	547	72	111				0	Content		-72	-111	12021843	1046549383
12038	17:13:44.353	00:00:12.038	722	351,6975	550,9928	0,5669164	0,9046373	570,5557	3,507525	0	375,1358	566,8375	0,382331	0,901314	564,3615	3,696335	0	22	363	559						Untertest2.avi	0	880	547	72	111	291	406	367	0	Content		291	448	12038397	1046565937
12055	17:13:44.370	00:00:12.055	723	334,6959	536,1136	0,5669039	0,9052184	570,6144	3,532564	0	376,5871	538,85	0,3823261	0,9018028	564,2606	3,779713	0	22	356	537						Untertest2.avi	0	880	547	72	111	291	406	367	0	Content		284	426	12055366	1046582906
12072	17:13:44.387	00:00:12.071	724	339,9433	536,0494	0,5669784	0,9046791	570,6371	3,529587	0	383,6797	516,3062	0,3823438	0,9013229	564,4253	3,811639	0	22	362	526						Untertest2.avi	0	880	547	72	111	291	406	367	0	Content		290	415	12071862	1046599402
12089	17:13:44.404	00:00:12.088	725	341,652	530,1458	0,567023	0,9045858	570,6915	3,535974	0	385,6297	506,472	0,3823755	0,9012417	564,4772	3,844445	0	22	364	518						Untertest2.avi	0	880	547	72	111	291	406	367	0	Content		292	407	12088611	1046616151
12105	17:13:44.420	00:00:12.105	726	346,37	529,8019	0,5671002	0,9044068	570,5934	3,534374	0	383,5563	501,1569	0,3823918	0,9011016	564,5002	3,847769	0	22	365	515						Untertest2.avi	0	880	547	72	111	291	406	367	0	Content		293	404	12105249	1046632789
12122	17:13:44.437	00:00:12.121	727	342,8664	529,5755	0,5670786	0,9042731	570,754	3,515925	0	382,5334	499,8506	0,3824005	0,9010263	564,5787	3,845381	0	22	363	515						Untertest2.avi	0	880	547	72	111	291	406	367	0	Content		291	404	12121865	1046649405
12138	17:13:44.453	00:00:12.138	728	343,3269	529,7123	0,5671124	0,9042851	570,5794	3,531525	0	382,647	500,052	0,3824137	0,9010229	564,5872	3,855511	0	22	363	515						Untertest2.avi	0	880	547	72	111	291	406	367	0	Content		291	404	12138482	1046666022
12155	17:13:44.470	00:00:12.155	729	339,0292	530,0468	0,5670882	0,904265	570,7427	3,536271	0	379,5346	500,2831	0,382408	0,9010833	564,5732	3,863356	0	22	359	515						Untertest2.avi	0	880	547	72	111	291	406	367	0	Content		287	404	12155228	1046682768
12172	17:13:44.487	00:00:12.171	730	336,3506	529,8958	0,5670756	0,9043234	570,7538	3,543131	0	385,1902	499,8176	0,3824062	0,9011546	564,539	3,85645	0	22	361	515						Untertest2.avi	0	880	547	72	111	291	406	367	0	Content		289	404	12171850	1046699390
12188	17:13:44.503	00:00:12.188	731	345,2069	531,5499	0,5671105	0,9044285	570,6524	3,560725	0	384,2509	501,2388	0,3824117	0,9012518	564,5416	3,876362	0	22	365	516						Untertest2.avi	0	880	547	72	111	291	406	367	0	Content		293	405	12188472	1046716012
12205	17:13:44.520	00:00:12.205	732	345,1033	528,865	0,5671266	0,9045923	570,6829	3,566093	0	382,1429	504,2699	0,3824029	0,9013639	564,5295	3,87663	0	22	364	517						Untertest2.avi	0	880	547	72	111	291	406	367	0	Content		292	406	12205095	1046732635
12222	17:13:44.537	00:00:12.221	733	341,4408	533,1935	0,5671514	0,904691	570,6907	3,575174	0	378,1044	500,3741	0,3823985	0,9015781	564,3779	3,876768	0	22	360	517						Untertest2.avi	0	880	547	72	111	291	406	367	0	Content		288	406	12221840	1046749380
12238	17:13:44.553	00:00:12.238	734	341,2969	529,2218	0,567242	0,9047692	570,6109	3,580494	0	379,3684	503,5535	0,3824864	0,9016832	564,366	3,876628	0	22	360	516						Untertest2.avi	0	880	547	72	111	291	406	367	0	Content		288	405	12238463	1046766003
12255	17:13:44.570	00:00:12.255	735	339,7583	526,9978	0,5673243	0,9048679	570,6528	3,588883	0	383,4972	503,7071	0,3825809	0,9017684	564,3455	3,881194	0	22	362	515						Untertest2.avi	0	880	547	72	111	291	406	367	0	Content		290	404	12255084	1046782624
12272	17:13:44.587	00:00:12.271	736	340,0706	523,1622	0,5674467	0,9049485	570,5108	3,575541	0	386,4561	502,5344	0,3827026	0,9018637	564,2051	3,892412	0	22	363	513						Untertest2.avi	0	880	547	72	111	291	406	367	0	Content		291	402	12271831	1046799371
12288	17:13:44.603	00:00:12.288	737	339,6298	524,71	0,5675781	0,9050638	570,3921	3,588825	0	379,8681	505,6288	0,3827954	0,9019778	564,1836	3,903314	0	22	360	515						Untertest2.avi	0	880	547	72	111	291	406	367	0	Content		288	404	12288329	1046815869
12305	17:13:44.620	00:00:12.305	738	343,853	529,1631	0,567749	0,9051663	570,5098	3,612384	0	382,5403	505,2673	0,3829726	0,9020753	564,1334	3,904698	0	22	363	517						Untertest2.avi	0	880	547	72	111	291	406	367	0	Content		291	406	12305079	1046832619
12322	17:13:44.637	00:00:12.321	739	340,5668	532,3253	0,5679137	0,9052353	570,4165	3,625912	0	380,9083	508,3937	0,3831247	0,9020999	564,0825	3,911603	0	22	361	520						Untertest2.avi	0	880	547	72	111	291	406	367	0	Content		289	409	12321700	1046849240
12338	17:13:44.653	00:00:12.338	740	341,6949	533,1721	0,5681229	0,9053041	570,3029	3,596808	0	383,1617	505,0586	0,3833053	0,9020817	564,0737	3,919657	0	22	362	519						Untertest2.avi	0	880	547	72	111	291	406	367	0	Content		290	408	12338449	1046865989
12355	17:13:44.670	00:00:12.355	741	344,2284	533,4175	0,5683352	0,9053633	570,4048	3,623655	0	383,858	504,5905	0,3835398	0,9020556	564,0173	3,923425	0	22	364	519						Untertest2.avi	0	880	547	72	111	291	406	367	0	Content		292	408	12355073	1046882613
12372	17:13:44.687	00:00:12.371	742	342,5364	533,4732	0,568587	0,9054106	570,2186	3,605772	0	383,4824	506,5132	0,3837588	0,902006	563,9803	3,915093	0	22	363	520						Untertest2.avi	0	880	547	72	111	291	406	367	0	Content		291	409	12371693	1046899233
12388	17:13:44.703	00:00:12.388	743	346,6306	536,0063	0,5688353	0,9058437	570,1927	3,604382	0	385,2292	512,2474	0,3840862	0,9022419	564,0212	3,910697	0	22	366	524						Untertest2.avi	0	880	547	72	111	291	406	367	0	Content		294	413	12388317	1046915857
12405	17:13:44.720	00:00:12.404	744	366,7162	691,7128	0,5685343	0,9081252	569,8999	3,613929	0	421,1352	667,0803	0,3843171	0,9042069	563,7312	3,925458	0	23	394	679						Untertest2.avi	0	880	547	72	111	351	738	167	0	Content		322	568	12404940	1046932480
12422	17:13:44.737	00:00:12.421	745	399,5391	792,4	0,5681891	0,9102772	570,072	3,588755	0	440,1748	774,057	0,3845847	0,9061111	563,6465	3,900636	0	23	420	783						Untertest2.avi	0	880	547	72	111	351	738	167	0	Content		348	672	12421691	1046949231
12438	17:13:44.753	00:00:12.438	746	406,7574	855,484	0,5683715	0,9113396	569,9059	3,573536	0	439,5157	843,6178	0,3849733	0,9071576	563,426	3,884552	0	23	423	850						Untertest2.avi	0	880	547	72	111	351	738	167	0	Content		351	739	12438312	1046965852
12455	17:13:44.770	00:00:12.455	747	412,4864	839,4828	0,5687675	0,9113863	569,8085	3,572518	0	442,3032	829,4828	0,3852396	0,9072435	563,4885	3,890418	0	23	427	834						Untertest2.avi	0	880	547	72	111	351	738	167	0	Content		355	723	12455062	1046982602
12472	17:13:44.787	00:00:12.471	748	409,7175	850,5349	0,5691118	0,911594	569,6567	3,559956	0	437,1995	838,7128	0,3855407	0,9073348	563,3945	3,877191	0	23	423	845						Untertest2.avi	0	880	547	72	111	351	738	167	0	Content		351	734	12471685	1046999225
12488	17:13:44.803	00:00:12.488	749	413,5338	854,0892	0,5694771	0,9117497	569,6115	3,562196	0	443,5633	842,0712	0,3858272	0,9074175	563,3732	3,871307	0	23	429	848						Untertest2.avi	0	880	547	72	111	351	738	167	0	Content		357	737	12488433	1047015973
12505	17:13:44.820	00:00:12.505	750	410,1901	859,197	0,5698096	0,9119707	569,6539	3,546403	0	435,8863	843,9132	0,3861068	0,9075952	563,3729	3,86928	0	23	423	852						Untertest2.avi	0	880	547	72	111	351	738	167	0	Content		351	741	12505056	1047032596
12522	17:13:44.837	00:00:12.521	751	403,8211	857,3442	0,5701141	0,9123654	569,5519	3,525562	0	436,6121	847,0816	0,3864022	0,9079352	563,2027	3,871752	0	23	420	852						Untertest2.avi	0	880	547	72	111	351	738	167	0	Content		348	741	12521681	1047049221
12538	17:13:44.853	00:00:12.538	752	413,0652	919,1467	0,5702277	0,9139343	569,4191	3,553409	0	434,2798	902,4256	0,386823	0,9094261	563,2199	3,872419	0	23	424	911						Untertest2.avi	0	880	547	72	111	351	738	167	0	Content		352	800	12538303	1047065843
12555	17:13:44.870	00:00:12.555	753	-1024	-768	-1	-1	-1	-1	4	440,4988	1092,189	0,3874781	0,9123408	563,3088	3,874593	0	23	440	1092						Untertest2.avi	0	880	547	72	111	351	738	167	0	Content		368	981	12555051	1047082591
12572	17:13:44.887	00:00:12.571	754	-1024	-768	-1	-1	-1	-1	4	-1024	-768	-1	-1	-1	-1	4		0	0						Untertest2.avi	0	880	547	72	111				0	Content		-72	-111	12571677	1047099217
12588	17:13:44.903	00:00:12.588	755	-1024	-768	-1	-1	-1	-1	4	-1024	-768	-1	-1	-1	-1	4		0	0						Untertest2.avi	0	880	547	72	111				0	Content		-72	-111	12588301	1047115841
12605	17:13:44.920	00:00:12.605	756	-1024	-768	-1	-1	-1	-1	4	-1024	-768	-1	-1	-1	-1	4		0	0						Untertest2.avi	0	880	547	72	111				0	Content		-72	-111	12605049	1047132589
12622	17:13:44.937	00:00:12.621	757	-1024	-768	-1	-1	-1	-1	4	-1024	-768	-1	-1	-1	-1	4		0	0						Untertest2.avi	0	880	547	72	111				0	Content		-72	-111	12621670	1047149210
12638	17:13:44.953	00:00:12.638	758	-1024	-768	-1	-1	-1	-1	4	-1024	-768	-1	-1	-1	-1	4		0	0						Untertest2.avi	0	880	547	72	111				0	Content		-72	-111	12638293	1047165833
12655	17:13:44.970	00:00:12.654	759	-1024	-768	-1	-1	-1	-1	4	-1024	-768	-1	-1	-1	-1	4		0	0						Untertest2.avi	0	880	547	72	111				0	Content		-72	-111	12654960	1047182500
12672	17:13:44.987	00:00:12.671	760	-1024	-768	-1	-1	-1	-1	4	-1024	-768	-1	-1	-1	-1	4		0	0						Untertest2.avi	0	880	547	72	111				0	Content		-72	-111	12671611	1047199151
12688	17:13:45.003	00:00:12.688	761	-1024	-768	-1	-1	-1	-1	4	-1024	-768	-1	-1	-1	-1	4		0	0						Untertest2.avi	0	880	547	72	111				0	Content		-72	-111	12688277	1047215817
12705	17:13:45.020	00:00:12.704	762	-1024	-768	-1	-1	-1	-1	4	-1024	-768	-1	-1	-1	-1	4		0	0						Untertest2.avi	0	880	547	72	111				0	Content		-72	-111	12704944	1047232484
12722	17:13:45.037	00:00:12.721	763	-1024	-768	-1	-1	-1	-1	4	-1024	-768	-1	-1	-1	-1	4		0	0						Untertest2.avi	0	880	547	72	111				0	Content		-72	-111	12721600	1047249140
12738	17:13:45.053	00:00:12.738	764	-1024	-768	-1	-1	-1	-1	4	-1024	-768	-1	-1	-1	-1	4		0	0						Untertest2.avi	0	880	547	72	111				0	Content		-72	-111	12738267	1047265807
12755	17:13:45.070	00:00:12.754	765	-1024	-768	-1	-1	-1	-1	4	-1024	-768	-1	-1	-1	-1	4		0	0						Untertest2.avi	0	880	547	72	111				0	Content		-72	-111	12754934	1047282474
12772	17:13:45.087	00:00:12.771	766	-1024	-768	-1	-1	-1	-1	4	-1024	-768	-1	-1	-1	-1	4		0	0						Untertest2.avi	0	880	547	72	111				0	Content		-72	-111	12771609	1047299149
12788	17:13:45.103	00:00:12.788	767	-1024	-768	-1	-1	-1	-1	4	-1024	-768	-1	-1	-1	-1	4		0	0						Untertest2.avi	0	880	547	72	111				0	Content		-72	-111	12788276	1047315816
12805	17:13:45.120	00:00:12.804	768	-1024	-768	-1	-1	-1	-1	4	-1024	-768	-1	-1	-1	-1	4		0	0						Untertest2.avi	0	880	547	72	111				0	Content		-72	-111	12804903	1047332443
12822	17:13:45.137	00:00:12.821	769	-1024	-768	-1	-1	-1	-1	4	-1024	-768	-1	-1	-1	-1	4		0	0						Untertest2.avi	0	880	547	72	111				0	Content		-72	-111	12821570	1047349110
12838	17:13:45.153	00:00:12.838	770	-1024	-768	-1	-1	-1	-1	4	-1024	-768	-1	-1	-1	-1	4		0	0						Untertest2.avi	0	880	547	72	111				0	Content		-72	-111	12838236	1047365776
12855	17:13:45.170	00:00:12.854	771	-1024	-768	-1	-1	-1	-1	4	-1024	-768	-1	-1	-1	-1	4		0	0						Untertest2.avi	0	880	547	72	111				0	Content		-72	-111	12854899	1047382439
12871	17:13:45.186	00:00:12.870	772	-1024	-768	-1	-1	-1	-1	4	-1024	-768	-1	-1	-1	-1	4		0	0						Untertest2.avi	0	880	547	72	111				0	Content		-72	-111	12870913	1047398453
12886	17:13:45.201	00:00:12.886	773	-1024	-768	-1	-1	-1	-1	4	-1024	-768	-1	-1	-1	-1	4		0	0						Untertest2.avi	0	880	547	72	111				0	Content		-72	-111	12886273	1047413813
12903	17:13:45.218	00:00:12.902	774	-1024	-768	-1	-1	-1	-1	4	-1024	-768	-1	-1	-1	-1	4		0	0						Untertest2.avi	0	880	547	72	111				0	Content		-72	-111	12902939	1047430479
12920	17:13:45.235	00:00:12.919	775	-1024	-768	-1	-1	-1	-1	4	-1024	-768	-1	-1	-1	-1	4		0	0						Untertest2.avi	0	880	547	72	111				0	Content		-72	-111	12919606	1047447146
12936	17:13:45.251	00:00:12.936	776	-1024	-768	-1	-1	-1	-1	4	-1024	-768	-1	-1	-1	-1	4		0	0						Untertest2.avi	0	880	547	72	111				0	Content		-72	-111	12936273	1047463813
12953	17:13:45.268	00:00:12.953	777	-1024	-768	-1	-1	-1	-1	4	-1024	-768	-1	-1	-1	-1	4		0	0						Untertest2.avi	0	880	547	72	111				0	Content		-72	-111	12953022	1047480562
12970	17:13:45.285	00:00:12.969	778	-1024	-768	-1	-1	-1	-1	4	-1024	-768	-1	-1	-1	-1	4		0	0						Untertest2.avi	0	880	547	72	111				0	Content		-72	-111	12969689	1047497229
12986	17:13:45.301	00:00:12.986	779	-1024	-768	-1	-1	-1	-1	4	-1024	-768	-1	-1	-1	-1	4		0	0						Untertest2.avi	0	880	547	72	111				0	Content		-72	-111	12986355	1047513895
13003	17:13:45.318	00:00:13.003	780	-1024	-768	-1	-1	-1	-1	4	-1024	-768	-1	-1	-1	-1	4		0	0						Untertest2.avi	0	880	547	72	111				0	Content		-72	-111	13003022	1047530562
13020	17:13:45.335	00:00:13.019	781	-1024	-768	-1	-1	-1	-1	4	-1024	-768	-1	-1	-1	-1	4		0	0						Untertest2.avi	0	880	547	72	111				0	Content		-72	-111	13019689	1047547229
13037	17:13:45.352	00:00:13.036	782	-1024	-768	-1	-1	-1	-1	4	-1024	-768	-1	-1	-1	-1	4		0	0						Untertest2.avi	0	880	547	72	111				0	Content		-72	-111	13036614	1047564154
13053	17:13:45.368	00:00:13.053	783	-1024	-768	-1	-1	-1	-1	4	-1024	-768	-1	-1	-1	-1	4		0	0						Untertest2.avi	0	880	547	72	111				0	Content		-72	-111	13053281	1047580821
13070	17:13:45.385	00:00:13.069	784	-1024	-768	-1	-1	-1	-1	4	-1024	-768	-1	-1	-1	-1	4		0	0						Untertest2.avi	0	880	547	72	111				0	Content		-72	-111	13069948	1047597488
13087	17:13:45.402	00:00:13.086	785	-1024	-768	-1	-1	-1	-1	4	-1024	-768	-1	-1	-1	-1	4		0	0						Untertest2.avi	0	880	547	72	111				0	Content		-72	-111	13086615	1047614155
13104	17:13:45.419	00:00:13.103	786	-1024	-768	-1	-1	-1	-1	4	-1024	-768	-1	-1	-1	-1	4		0	0						Untertest2.avi	0	880	547	72	111				0	Content		-72	-111	13103998	1047631538
13121	17:13:45.436	00:00:13.120	787	-1024	-768	-1	-1	-1	-1	4	-1024	-768	-1	-1	-1	-1	4		0	0						Untertest2.avi	0	880	547	72	111				0	Content		-72	-111	13120665	1047648205
13137	17:13:45.452	00:00:13.136	788	-1024	-768	-1	-1	-1	-1	4	-1024	-768	-1	-1	-1	-1	4		0	0						Untertest2.avi	0	880	547	72	111				0	Content		-72	-111	13136715	1047664255
13153	17:13:45.468	00:00:13.153	789	-1024	-768	-1	-1	-1	-1	4	-1024	-768	-1	-1	-1	-1	4		0	0						Untertest2.avi	0	880	547	72	111				0	Content		-72	-111	13153382	1047680922
13170	17:13:45.485	00:00:13.169	790	-1024	-768	-1	-1	-1	-1	4	-1024	-768	-1	-1	-1	-1	4		0	0						Untertest2.avi	0	880	547	72	111				0	Content		-72	-111	13169881	1047697421
13187	17:13:45.502	00:00:13.186	791	-1024	-768	-1	-1	-1	-1	4	-1024	-768	-1	-1	-1	-1	4		0	0						Untertest2.avi	0	880	547	72	111				0	Content		-72	-111	13186548	1047714088
13203	17:13:45.518	00:00:13.203	792	-1024	-768	-1	-1	-1	-1	4	-1024	-768	-1	-1	-1	-1	4		0	0						Untertest2.avi	0	880	547	72	111				0	Content		-72	-111	13203215	1047730755
13220	17:13:45.535	00:00:13.219	793	-1024	-768	-1	-1	-1	-1	4	-1024	-768	-1	-1	-1	-1	4		0	0						Untertest2.avi	0	880	547	72	111				0	Content		-72	-111	13219882	1047747422
13236	17:13:45.551	00:00:13.236	794	-1024	-768	-1	-1	-1	-1	4	-1024	-768	-1	-1	-1	-1	4		0	0						Untertest2.avi	0	880	547	72	111				0	Content		-72	-111	13236378	1047763918
13253	17:13:45.568	00:00:13.253	795	-1024	-768	-1	-1	-1	-1	4	-1024	-768	-1	-1	-1	-1	4		0	0						Untertest2.avi	0	880	547	72	111				0	Content		-72	-111	13253045	1047780585
13270	17:13:45.585	00:00:13.269	796	-1024	-768	-1	-1	-1	-1	4	-1024	-768	-1	-1	-1	-1	4		0	0						Untertest2.avi	0	880	547	72	111				0	Content		-72	-111	13269712	1047797252
13286	17:13:45.601	00:00:13.286	797	-1024	-768	-1	-1	-1	-1	4	-1024	-768	-1	-1	-1	-1	4		0	0						Untertest2.avi	0	880	547	72	111				0	Content		-72	-111	13286286	1047813826
13303	17:13:45.618	00:00:13.302	798	-1024	-768	-1	-1	-1	-1	4	-1024	-768	-1	-1	-1	-1	4		0	0						Untertest2.avi	0	880	547	72	111				0	Content		-72	-111	13302952	1047830492
13320	17:13:45.635	00:00:13.319	799	-1024	-768	-1	-1	-1	-1	4	-1024	-768	-1	-1	-1	-1	4		0	0						Untertest2.avi	0	880	547	72	111				0	Content		-72	-111	13319619	1047847159
13336	17:13:45.651	00:00:13.336	800	-1024	-768	-1	-1	-1	-1	4	-1024	-768	-1	-1	-1	-1	4		0	0						Untertest2.avi	0	880	547	72	111				0	Content		-72	-111	13336211	1047863751
13353	17:13:45.668	00:00:13.352	801	-1024	-768	-1	-1	-1	-1	4	-1024	-768	-1	-1	-1	-1	4		0	0						Untertest2.avi	0	880	547	72	111				0	Content		-72	-111	13352878	1047880418
13370	17:13:45.685	00:00:13.369	802	-1024	-768	-1	-1	-1	-1	4	-1024	-768	-1	-1	-1	-1	4		0	0						Untertest2.avi	0	880	547	72	111				0	Content		-72	-111	13369545	1047897085
13386	17:13:45.701	00:00:13.386	803	-1024	-768	-1	-1	-1	-1	4	-1024	-768	-1	-1	-1	-1	4		0	0						Untertest2.avi	0	880	547	72	111				0	Content		-72	-111	13386212	1047913752
13403	17:13:45.718	00:00:13.402	804	-1024	-768	-1	-1	-1	-1	4	-1024	-768	-1	-1	-1	-1	4		0	0						Untertest2.avi	0	880	547	72	111				0	Content		-72	-111	13402815	1047930355
13419	17:13:45.734	00:00:13.419	805	-1024	-768	-1	-1	-1	-1	4	-1024	-768	-1	-1	-1	-1	4		0	0						Untertest2.avi	0	880	547	72	111				0	Content		-72	-111	13419482	1047947022
13436	17:13:45.751	00:00:13.436	806	-1024	-768	-1	-1	-1	-1	4	-1024	-768	-1	-1	-1	-1	4		0	0						Untertest2.avi	0	880	547	72	111				0	Content		-72	-111	13436149	1047963689
13453	17:13:45.768	00:00:13.452	807	-1024	-768	-1	-1	-1	-1	4	-1024	-768	-1	-1	-1	-1	4		0	0						Untertest2.avi	0	880	547	72	111				0	Content		-72	-111	13452815	1047980355
13469	17:13:45.784	00:00:13.469	808	-1024	-768	-1	-1	-1	-1	4	-1024	-768	-1	-1	-1	-1	4		0	0						Untertest2.avi	0	880	547	72	111				0	Content		-72	-111	13469482	1047997022
13486	17:13:45.801	00:00:13.486	809	-1024	-768	-1	-1	-1	-1	4	-1024	-768	-1	-1	-1	-1	4		0	0						Untertest2.avi	0	880	547	72	111				0	Content		-72	-111	13486207	1048013747
13503	17:13:45.818	00:00:13.502	810	-1024	-768	-1	-1	-1	-1	4	-1024	-768	-1	-1	-1	-1	4		0	0						Untertest2.avi	0	880	547	72	111				0	Content		-72	-111	13502874	1048030414
13520	17:13:45.835	00:00:13.519	811	-1024	-768	-1	-1	-1	-1	4	-1024	-768	-1	-1	-1	-1	4		0	0						Untertest2.avi	0	880	547	72	111				0	Content		-72	-111	13519541	1048047081
13536	17:13:45.851	00:00:13.536	812	-1024	-768	-1	-1	-1	-1	4	-1024	-768	-1	-1	-1	-1	4		0	0						Untertest2.avi	0	880	547	72	111				0	Content		-72	-111	13536208	1048063748
13553	17:13:45.868	00:00:13.552	813	-1024	-768	-1	-1	-1	-1	4	-1024	-768	-1	-1	-1	-1	4		0	0						Untertest2.avi	0	880	547	72	111				0	Content		-72	-111	13552875	1048080415
13570	17:13:45.885	00:00:13.569	814	-1024	-768	-1	-1	-1	-1	4	-1024	-768	-1	-1	-1	-1	4		0	0						Untertest2.avi	0	880	547	72	111				0	Content		-72	-111	13569742	1048097282
13586	17:13:45.901	00:00:13.586	815	-1024	-768	-1	-1	-1	-1	4	-1024	-768	-1	-1	-1	-1	4		0	0						Untertest2.avi	0	880	547	72	111				0	Content		-72	-111	13586409	1048113949
13603	17:13:45.918	00:00:13.603	816	-1024	-768	-1	-1	-1	-1	4	-1024	-768	-1	-1	-1	-1	4		0	0						Untertest2.avi	0	880	547	72	111				0	Content		-72	-111	13603075	1048130615
13620	17:13:45.935	00:00:13.619	817	-1024	-768	-1	-1	-1	-1	4	-1024	-768	-1	-1	-1	-1	4		0	0						Untertest2.avi	0	880	547	72	111				0	Content		-72	-111	13619742	1048147282
13637	17:13:45.952	00:00:13.637	818	-1024	-768	-1	-1	-1	-1	4	-1024	-768	-1	-1	-1	-1	4		0	0						Untertest2.avi	0	880	547	72	111				0	Content		-72	-111	13637038	1048164578
13654	17:13:45.969	00:00:13.653	819	-1024	-768	-1	-1	-1	-1	4	-1024	-768	-1	-1	-1	-1	4		0	0						Untertest2.avi	0	880	547	72	111				0	Content		-72	-111	13653705	1048181245
13670	17:13:45.985	00:00:13.669	820	-1024	-768	-1	-1	-1	-1	4	-1024	-768	-1	-1	-1	-1	4		0	0						Untertest2.avi	0	880	547	72	111				0	Content		-72	-111	13669709	1048197249
13686	17:13:46.001	00:00:13.686	821	-1024	-768	-1	-1	-1	-1	4	-1024	-768	-1	-1	-1	-1	4		0	0						Untertest2.avi	0	880	547	72	111				0	Content		-72	-111	13686376	1048213916
13702	17:13:46.017	00:00:13.702	822	-1024	-768	-1	-1	-1	-1	4	-1024	-768	-1	-1	-1	-1	4		0	0						Untertest2.avi	0	880	547	72	111				0	Content		-72	-111	13702330	1048229870
13721	17:13:46.036	00:00:13.720	823	432,3235	413,8759	0,5802876	0,9555565	577,5625	4,126774	2	-98,86236	393,6364	0,579951	0,9555574	575,9153	4,116366	2		0	0						Untertest2.avi	0	880	547	72	111				0	Content		-72	-111	13720950	1048248490
13738	17:13:46.053	00:00:13.737	824	426,9283	421,6154	0,5799718	0,9548423	577,5625	4,132064	0	476,4348	385,4323	0,392696	0,9484199	569,839	4,518192	0	24	452	404						Untertest2.avi	0	880	547	72	111	382	318	333	0	Content		380	293	13737573	1048265113
13754	17:13:46.069	00:00:13.754	825	428,869	432,8044	0,5780609	0,9544899	570,0202	4,059679	0	470,1523	405,1521	0,3938407	0,9471093	563,3138	4,464052	0	24	450	419						Untertest2.avi	0	880	547	72	111	382	318	333	0	Content		378	308	13754321	1048281861
13771	17:13:46.086	00:00:13.770	826	426,9209	436,4968	0,5777032	0,9534879	570,0751	4,076352	0	470,4137	402,645	0,3934751	0,9462627	563,2515	4,455253	0	24	449	420						Untertest2.avi	0	880	547	72	111	382	318	333	0	Content		377	309	13770820	1048298360
13788	17:13:46.103	00:00:13.787	827	429,234	443,201	0,5773785	0,9523613	570,0223	4,062345	0	473,1274	404,2725	0,3930967	0,9453428	563,303	4,461373	0	24	451	424						Untertest2.avi	0	880	547	72	111	382	318	333	0	Content		379	313	13787568	1048315108
13804	17:13:46.119	00:00:13.804	828	429,3763	436,5944	0,5770444	0,9511939	570,0869	4,055095	0	469,061	405,2233	0,3927078	0,9443355	563,304	4,455235	0	24	449	421						Untertest2.avi	0	880	547	72	111	382	318	333	0	Content		377	310	13804193	1048331733
13821	17:13:46.136	00:00:13.820	829	433,0966	440,8563	0,5767092	0,9497423	569,9294	4,060804	0	469,6193	404,6321	0,3923394	0,9431626	563,36	4,463417	0	24	451	423						Untertest2.avi	0	880	547	72	111	382	318	333	0	Content		379	312	13820942	1048348482
13838	17:13:46.153	00:00:13.837	830	434,1962	448,7236	0,576328	0,9481158	569,962	4,059489	0	471,3822	407,1863	0,3919555	0,9417583	563,4586	4,46023	0	24	453	428						Untertest2.avi	0	880	547	72	111	382	318	333	0	Content		381	317	13837563	1048365103
13854	17:13:46.169	00:00:13.854	831	430,3417	438,6578	0,5759879	0,9464197	570,0961	4,027553	0	472,8758	410,3108	0,3916055	0,9401571	563,4401	4,441346	0	24	452	424						Untertest2.avi	0	880	547	72	111	382	318	333	0	Content		380	313	13854187	1048381727
13871	17:13:46.186	00:00:13.870	832	432,5311	442,6995	0,5756512	0,9446797	570,0916	3,997302	0	467,9016	412,132	0,3912587	0,9386204	563,4479	4,422237	0	24	450	427						Untertest2.avi	0	880	547	72	111	382	318	333	0	Content		378	316	13870810	1048398350
13887	17:13:46.202	00:00:13.887	833	435,3949	445,4655	0,5753318	0,943079	570,0269	3,967462	0	468,4378	408,4235	0,3909613	0,9372437	563,5938	4,398589	0	24	452	427						Untertest2.avi	0	880	547	72	111	382	318	333	0	Content		380	316	13887445	1048414985
13904	17:13:46.219	00:00:13.904	834	436,842	446,2093	0,5750591	0,9415746	570,3027	3,932867	0	470,9833	415,0707	0,3907013	0,9358914	563,6381	4,357126	0	24	454	431						Untertest2.avi	0	880	547	72	111	382	318	333	0	Content		382	320	13904198	1048431738
13921	17:13:46.236	00:00:13.920	835	439,2516	445,5532	0,5748174	0,9401969	570,2363	3,882561	0	471,4706	416,2509	0,3904642	0,9346501	563,7457	4,318255	0	24	455	431						Untertest2.avi	0	880	547	72	111	382	318	333	0	Content		383	320	13920809	1048448349
13937	17:13:46.252	00:00:13.937	836	441,7735	443,5795	0,57459	0,9389473	570,4333	3,849659	0	469,6602	413,9765	0,3902466	0,9334923	563,8765	4,281611	0	24	456	429						Untertest2.avi	0	880	547	72	111	382	318	333	0	Content		384	318	13937426	1048464966
13954	17:13:46.269	00:00:13.954	837	443,5006	447,5839	0,5744014	0,9378628	570,4286	3,804916	0	465,6033	415,7821	0,3900647	0,9325374	564,0038	4,23517	0	24	455	432						Untertest2.avi	0	880	547	72	111	382	318	333	0	Content		383	321	13954050	1048481590
13971	17:13:46.286	00:00:13.970	838	447,5962	449,4902	0,5742291	0,9370641	570,5208	3,766007	0	469,3276	417,6649	0,389939	0,931729	564,1456	4,188392	0	24	458	434						Untertest2.avi	0	880	547	72	111	382	318	333	0	Content		386	323	13970798	1048498338
13987	17:13:46.302	00:00:13.987	839	447,4567	443,831	0,5741127	0,9364992	570,5801	3,727532	0	468,2726	421,094	0,389847	0,9310554	564,2518	4,150024	0	24	458	432						Untertest2.avi	0	880	547	72	111	382	318	333	0	Content		386	321	13987421	1048514961
14004	17:13:46.319	00:00:14.004	840	449,6436	446,0197	0,574046	0,9359909	570,6688	3,698155	0	469,4343	417,7519	0,3898047	0,9305195	564,3892	4,113264	0	24	460	432						Untertest2.avi	0	880	547	72	111	382	318	333	0	Content		388	321	14004044	1048531584
14021	17:13:46.336	00:00:14.020	841	449,9643	447,1115	0,574016	0,9356847	570,8731	3,672683	0	471,4879	420,0127	0,3898086	0,9301022	564,4529	4,067139	0	24	461	434						Untertest2.avi	0	880	547	72	111	382	318	333	0	Content		389	323	14020792	1048548332
14037	17:13:46.352	00:00:14.037	842	451,7835	448,2579	0,5740571	0,9355682	570,8167	3,639941	0	473,0826	418,2739	0,3898478	0,9299174	564,5464	4,046973	0	24	462	433						Untertest2.avi	0	880	547	72	111	382	318	333	0	Content		390	322	14037419	1048564959
14054	17:13:46.369	00:00:14.054	843	453,162	450,7426	0,5741134	0,9357156	570,8677	3,62837	0	467,3754	419,1983	0,3899391	0,9299147	564,5272	4,022448	0	24	460	435						Untertest2.avi	0	880	547	72	111	382	318	333	0	Content		388	324	14054042	1048581582
14071	17:13:46.386	00:00:14.070	844	473,5883	460,2282	0,5739895	0,9362233	570,8304	3,590482	0	483,327	435,7581	0,3898257	0,9302148	564,4437	3,999845	0	25	478	448						Untertest2.avi	0	880	547	72	111	448	387	949	0	Content		406	337	14070666	1048598206
14087	17:13:46.402	00:00:14.087	845	532,6401	501,6003	0,5735298	0,9374188	571,1355	3,570011	0	545,2899	484,9313	0,3895022	0,9311693	564,7667	3,965266	0	25	539	493						Untertest2.avi	0	880	547	72	111	448	387	949	0	Content		467	382	14087413	1048614953
14104	17:13:46.419	00:00:14.104	846	517,5745	498,2079	0,5737627	0,9378396	570,9955	3,534851	0	531,3585	477,2273	0,3897533	0,9315502	564,7524	3,935122	0	25	524	488						Untertest2.avi	0	880	547	72	111	448	387	949	0	Content		452	377	14104036	1048631576
14121	17:13:46.436	00:00:14.120	847	523,0941	504,0036	0,5739179	0,938342	571,1442	3,52177	0	532,9225	483,6111	0,3899584	0,9319413	564,7011	3,91235	0	25	528	494						Untertest2.avi	0	880	547	72	111	448	387	949	0	Content		456	383	14120659	1048648199
14137	17:13:46.452	00:00:14.137	848	519,7458	503,3297	0,5740594	0,9389305	571,1481	3,493234	0	530,0462	480,6629	0,3901348	0,9324791	564,5746	3,893907	0	25	525	492						Untertest2.avi	0	880	547	72	111	448	387	949	0	Content		453	381	14137295	1048664835
14154	17:13:46.469	00:00:14.154	849	518,6417	503,2463	0,5742053	0,9394102	571,1309	3,477457	0	524,7867	484,475	0,3902553	0,9329056	564,7115	3,876456	0	25	522	494						Untertest2.avi	0	880	547	72	111	448	387	949	0	Content		450	383	14154032	1048681572
14171	17:13:46.486	00:00:14.170	850	522,2003	506,2162	0,5742989	0,9397181	571,2098	3,469571	0	525,8403	484,1962	0,3903647	0,9331411	564,653	3,85265	0	25	524	495						Untertest2.avi	0	880	547	72	111	448	387	949	0	Content		452	384	14170658	1048698198
14187	17:13:46.502	00:00:14.187	851	524,1171	502,1683	0,5743725	0,9398249	571,2992	3,451896	0	527,316	482,8107	0,3904402	0,9332736	564,6	3,825468	0	25	526	492						Untertest2.avi	0	880	547	72	111	448	387	949	0	Content		454	381	14187293	1048714833
14204	17:13:46.519	00:00:14.203	852	524,075	501,6754	0,574399	0,9398801	571,311	3,431627	0	521,8738	489,9662	0,3904772	0,933296	564,565	3,807374	0	25	523	496						Untertest2.avi	0	880	547	72	111	448	387	949	0	Content		451	385	14203904	1048731444
14221	17:13:46.536	00:00:14.220	853	522,5158	505,5037	0,5743864	0,9397187	571,3116	3,427792	0	525,0137	488,6236	0,390464	0,9331798	564,5963	3,801918	0	25	524	497						Untertest2.avi	0	880	547	72	111	448	387	949	0	Content		452	386	14220667	1048748207
14237	17:13:46.552	00:00:14.237	854	517,5876	501,8192	0,5743474	0,9393761	571,3206	3,391232	0	522,5341	488,6469	0,3904408	0,9328763	564,7267	3,796741	0	25	520	495						Untertest2.avi	0	880	547	72	111	448	387	949	0	Content		448	384	14237288	1048764828
14254	17:13:46.569	00:00:14.253	855	526,8658	502,0016	0,5742941	0,9389291	571,3505	3,399694	0	525,4572	487,0582	0,3903624	0,9325466	564,7274	3,77309	0	25	526	495						Untertest2.avi	0	880	547	72	111	448	387	949	0	Content		454	384	14253901	1048781441
14271	17:13:46.586	00:00:14.270	856	527,2341	501,8781	0,5742316	0,9385431	571,3272	3,39322	0	523,9565	490,7414	0,3903049	0,9322056	564,7805	3,77654	0	25	526	496						Untertest2.avi	0	880	547	72	111	448	387	949	0	Content		454	385	14270520	1048798060
14287	17:13:46.602	00:00:14.287	857	526,5547	506,4238	0,5741623	0,938365	571,2108	3,39373	0	522,197	489,9139	0,3902368	0,9320167	564,8449	3,773359	0	25	524	498						Untertest2.avi	0	880	547	72	111	448	387	949	0	Content		452	387	14287280	1048814820
14304	17:13:46.619	00:00:14.303	858	524,2962	498,8678	0,5740933	0,9383137	571,222	3,371723	0	519,0505	492,6091	0,3901529	0,9319737	564,8489	3,768442	0	25	522	496						Untertest2.avi	0	880	547	72	111	448	387	949	0	Content		450	385	14303894	1048831434
14321	17:13:46.636	00:00:14.320	859	525,7261	504,6717	0,5740455	0,938303	571,2256	3,370031	0	518,8295	490,25	0,3901	0,93197	564,8534	3,769609	0	25	522	497						Untertest2.avi	0	880	547	72	111	448	387	949	0	Content		450	386	14320515	1048848055
14337	17:13:46.652	00:00:14.337	860	526,8819	498,4263	0,5739823	0,93831	571,3992	3,391521	0	518,746	491,6375	0,3900622	0,9319717	564,8779	3,760036	0	25	523	495						Untertest2.avi	0	880	547	72	111	448	387	949	0	Content		451	384	14337270	1048864810
14354	17:13:46.669	00:00:14.353	861	524,5498	499,8164	0,5739451	0,9383996	571,4684	3,388613	0	521,493	491,0768	0,390034	0,9320427	564,9193	3,754594	0	25	523	495						Untertest2.avi	0	880	547	72	111	448	387	949	0	Content		451	384	14353885	1048881425
14371	17:13:46.686	00:00:14.370	862	526,7769	508,5029	0,5739062	0,9386474	571,4946	3,370986	0	519,668	491,2245	0,3899969	0,9322504	564,776	3,752031	0	25	523	500						Untertest2.avi	0	880	547	72	111	448	387	949	0	Content		451	389	14370509	1048898049
14387	17:13:46.702	00:00:14.387	863	526,6125	503,9621	0,5738746	0,9390923	571,5227	3,392543	0	519,0119	487,7004	0,38997	0,9326577	564,9225	3,757491	0	25	523	496						Untertest2.avi	0	880	547	72	111	448	387	949	0	Content		451	385	14387131	1048914671
14404	17:13:46.719	00:00:14.403	864	528,4016	507,8099	0,5738142	0,9394384	571,4698	3,391109	0	516,4476	488,9975	0,389929	0,9329579	564,8891	3,748874	0	25	522	498						Untertest2.avi	0	880	547	72	111	448	387	949	0	Content		450	387	14403751	1048931291
14420	17:13:46.735	00:00:14.420	865	526,9092	505,0887	0,5737425	0,9397629	571,5142	3,379967	0	516,7755	489,6932	0,3898581	0,9331939	565,0258	3,756603	0	25	522	497						Untertest2.avi	0	880	547	72	111	448	387	949	0	Content		450	386	14420498	1048948038
14437	17:13:46.752	00:00:14.437	866	528,199	504,3906	0,5736617	0,9400449	571,4702	3,386588	0	517,6649	490,0718	0,3897681	0,933381	565,1734	3,751399	0	25	523	497						Untertest2.avi	0	880	547	72	111	448	387	949	0	Content		451	386	14437120	1048964660
14454	17:13:46.769	00:00:14.453	867	520,7682	499,0219	0,5735408	0,9403493	571,662	3,374996	0	518,7423	488,8011	0,3896891	0,933658	565,1383	3,754845	0	25	520	494						Untertest2.avi	0	880	547	72	111	448	387	949	0	Content		448	383	14453741	1048981281
14470	17:13:46.785	00:00:14.470	868	522,2075	503,7217	0,5734022	0,9405516	571,7645	3,385541	0	517,8708	492,9984	0,3895472	0,9337748	565,2208	3,769736	0	25	520	498						Untertest2.avi	0	880	547	72	111	448	387	949	0	Content		448	387	14470488	1048998028
14487	17:13:46.802	00:00:14.487	869	517,7926	500,9657	0,5732189	0,9405146	571,8647	3,39363	0	512,842	491,6595	0,389354	0,9337571	565,33	3,767404	0	25	515	496						Untertest2.avi	0	880	547	72	111	448	387	949	0	Content		443	385	14487109	1049014649
14504	17:13:46.819	00:00:14.503	870	520,8958	508,2827	0,5730247	0,9402633	571,9244	3,418023	0	519,419	487,7888	0,3892055	0,9335511	565,2944	3,763035	0	25	520	498						Untertest2.avi	0	880	547	72	111	448	387	949	0	Content		448	387	14503734	1049031274
14520	17:13:46.835	00:00:14.520	871	523,4077	505,8862	0,5728642	0,9399414	571,9526	3,40948	0	516,8249	491,7548	0,3890074	0,9332725	565,4167	3,7751	0	25	520	499						Untertest2.avi	0	880	547	72	111	448	387	949	0	Content		448	388	14520358	1049047898
14537	17:13:46.852	00:00:14.537	872	523,6672	508,5613	0,5726341	0,9395495	571,9894	3,404087	0	512,9761	489,8848	0,3888027	0,9330769	565,3948	3,78071	0	25	518	499						Untertest2.avi	0	880	547	72	111	448	387	949	0	Content		446	388	14537106	1049064646
14554	17:13:46.869	00:00:14.553	873	519,172	506,9761	0,5724177	0,9392045	572,0555	3,405526	0	516,3078	491,8428	0,38859	0,9328272	565,4641	3,792645	0	25	518	499						Untertest2.avi	0	880	547	72	111	448	387	949	0	Content		446	388	14553729	1049081269
14570	17:13:46.885	00:00:14.570	874	518,15	501,4288	0,5721667	0,9388412	571,968	3,421144	0	513,108	493,2288	0,3883672	0,9325694	565,5952	3,79393	0	25	516	497						Untertest2.avi	0	880	547	72	111	448	387	949	0	Content		444	386	14570350	1049097890
14587	17:13:46.902	00:00:14.587	875	525,6092	510,5227	0,5719507	0,9384177	572,0995	3,428742	0	519,62	492,2202	0,388163	0,9323304	565,5967	3,805202	0	25	523	501						Untertest2.avi	0	880	547	72	111	448	387	949	0	Content		451	390	14587099	1049114639
14604	17:13:46.919	00:00:14.603	876	522,7169	504,1056	0,5717074	0,9380783	572,1155	3,412793	0	512,6931	490,0414	0,3878903	0,9321004	565,6848	3,808878	0	25	518	497						Untertest2.avi	0	880	547	72	111	448	387	949	0	Content		446	386	14603722	1049131262
14620	17:13:46.935	00:00:14.620	877	523,9516	505,6748	0,5714698	0,9378031	572,17	3,434134	0	516,2635	491,0701	0,387693	0,93198	565,7105	3,823613	0	25	520	498						Untertest2.avi	0	880	547	72	111	448	387	949	0	Content		448	387	14620349	1049147889
14637	17:13:46.952	00:00:14.636	878	518,3431	503,4005	0,5712382	0,9376404	572,231	3,421797	0	517,6879	491,8353	0,3874551	0,9318897	565,8151	3,821666	0	25	518	498						Untertest2.avi	0	880	547	72	111	448	387	949	0	Content		446	387	14636971	1049164511
14654	17:13:46.969	00:00:14.653	879	521,5508	503,4337	0,5710188	0,937463	572,2303	3,445651	0	513,3444	495,6221	0,3872483	0,9318142	565,7849	3,84572	0	25	517	500						Untertest2.avi	0	880	547	72	111	448	387	949	0	Content		445	389	14653593	1049181133
14670	17:13:46.985	00:00:14.670	880	518,4086	502,7858	0,5708216	0,9372167	572,35	3,435411	0	521,2681	490,6898	0,3870558	0,9316822	565,9539	3,848497	0	25	520	497						Untertest2.avi	0	880	547	72	111	448	387	949	0	Content		448	386	14670342	1049197882
14687	17:13:47.002	00:00:14.686	881	517,5933	504,8776	0,570655	0,9370186	572,4296	3,445219	0	523,5831	494,1229	0,3869187	0,9316377	565,9507	3,844012	0	25	521	500						Untertest2.avi	0	880	547	72	111	448	387	949	0	Content		449	389	14686965	1049214505
14704	17:13:47.019	00:00:14.703	882	480,7717	519,6985	0,5708371	0,9370317	572,3708	3,470405	0	476,4103	493,8933	0,3870804	0,9317042	566,0045	3,858653	0	25	479	507						Untertest2.avi	0	880	547	72	111	448	387	949	0	Content		407	396	14703591	1049231131
14720	17:13:47.035	00:00:14.720	883	496,3466	514,108	0,5706655	0,9370168	572,3967	3,480358	0	490,6266	495,8766	0,3869719	0,9317225	566,1671	3,870661	0	25	493	505						Untertest2.avi	0	880	547	72	111	448	387	949	0	Content		421	394	14720338	1049247878
14737	17:13:47.052	00:00:14.736	884	494,0328	509,9987	0,5705837	0,9369723	572,4063	3,476905	0	492,3052	495,653	0,3869465	0,9317131	566,1401	3,871749	0	25	493	503						Untertest2.avi	0	880	547	72	111	448	387	949	0	Content		421	392	14736836	1049264376
14754	17:13:47.069	00:00:14.753	885	497,4175	515,9524	0,5705218	0,9369144	572,3978	3,501708	0	490,4734	494,4504	0,3868837	0,9316224	566,0994	3,879057	0	25	494	505						Untertest2.avi	0	880	547	72	111	448	387	949	0	Content		422	394	14753583	1049281123
14770	17:13:47.085	00:00:14.770	886	496,0362	512,274	0,5705037	0,9368963	572,4025	3,497455	0	494,35	491,5177	0,386881	0,9315484	566,1016	3,87892	0	25	495	502						Untertest2.avi	0	880	547	72	111	448	387	949	0	Content		423	391	14770334	1049297874
14787	17:13:47.102	00:00:14.786	887	498,4877	511,3105	0,5704956	0,9368504	572,4059	3,500855	0	489,2528	491,283	0,3868886	0,9314987	566,0807	3,895637	0	25	494	501						Untertest2.avi	0	880	547	72	111	448	387	949	0	Content		422	390	14786832	1049314372
14804	17:13:47.119	00:00:14.803	888	494,1433	511,9939	0,5705044	0,9367832	572,3899	3,527447	0	492,6712	490,5078	0,3869152	0,9313584	566,1226	3,906332	0	25	493	501						Untertest2.avi	0	880	547	72	111	448	387	949	0	Content		421	390	14803581	1049331121
14820	17:13:47.135	00:00:14.820	889	490,0412	508,6196	0,5705526	0,9366771	572,3708	3,517386	0	490,7513	496,4839	0,3869762	0,9311545	566,1116	3,91219	0	25	490	503						Untertest2.avi	0	880	547	72	111	448	387	949	0	Content		418	392	14820204	1049347744
14837	17:13:47.152	00:00:14.836	890	490,6273	512,0138	0,5706283	0,9364949	572,3419	3,552232	0	492,9393	494,303	0,3870588	0,9309638	566,2636	3,913738	0	25	492	503						Untertest2.avi	0	880	547	72	111	448	387	949	0	Content		420	392	14836826	1049364366
14853	17:13:47.168	00:00:14.853	891	488,5883	512,9623	0,570751	0,9362856	572,377	3,548469	0	495,1096	491,8433	0,3872003	0,9307733	566,1473	3,938206	0	25	492	502						Untertest2.avi	0	880	547	72	111	448	387	949	0	Content		420	391	14853447	1049380987
14870	17:13:47.185	00:00:14.870	892	490,1971	509,3431	0,5709105	0,9361161	572,3072	3,561575	0	494,4909	493,0528	0,3873622	0,9305775	566,1338	3,946976	0	25	492	501						Untertest2.avi	0	880	547	72	111	448	387	949	0	Content		420	390	14870194	1049397734
14887	17:13:47.202	00:00:14.886	893	489,0536	509,0891	0,5710566	0,9359213	572,3649	3,578997	0	495,1706	495,0432	0,3875252	0,9303793	566,2255	3,943769	0	25	492	502						Untertest2.avi	0	880	547	72	111	448	387	949	0	Content		420	391	14886819	1049414359
14903	17:13:47.218	00:00:14.903	894	491,044	510,993	0,5712646	0,935625	572,4259	3,58505	0	494,6615	490,0565	0,3877337	0,9301531	566,1146	3,963897	0	25	493	501						Untertest2.avi	0	880	547	72	111	448	387	949	0	Content		421	390	14903442	1049430982
14920	17:13:47.235	00:00:14.920	895	493,7765	512,9097	0,5714753	0,9353306	572,3528	3,577045	0	495,1491	491,012	0,3879435	0,9299454	566,1238	3,979572	0	25	494	502						Untertest2.avi	0	880	547	72	111	448	387	949	0	Content		422	391	14920189	1049447729
14937	17:13:47.252	00:00:14.936	896	490,8303	512,2321	0,5717	0,935151	572,4361	3,562562	0	492,0006	495,11	0,3881669	0,9297214	566,006	3,970065	0	25	491	504						Untertest2.avi	0	880	547	72	111	448	387	949	0	Content		419	393	14936712	1049464252
14953	17:13:47.268	00:00:14.953	897	486,9118	512,9174	0,5719692	0,9350412	572,3751	3,53845	0	496,2104	494,5245	0,3884149	0,9296084	566,0518	3,938821	0	25	492	504						Untertest2.avi	0	880	547	72	111	448	387	949	0	Content		420	393	14953445	1049480985
14970	17:13:47.285	00:00:14.970	898	493,5873	510,33	0,5722529	0,9348794	572,4879	3,513561	0	493,4872	492,7644	0,3886743	0,9295521	566,0006	3,900302	0	25	494	502						Untertest2.avi	0	880	547	72	111	448	387	949	0	Content		422	391	14970183	1049497723
14987	17:13:47.302	00:00:14.986	899	492,2621	514,2181	0,5725201	0,934732	572,3817	3,473253	0	491,0891	495,6489	0,3889245	0,9294565	565,9689	3,862767	0	25	492	505						Untertest2.avi	0	880	547	72	111	448	387	949	0	Content		420	394	14986681	1049514221
15003	17:13:47.318	00:00:15.003	900	496,5631	511,2243	0,5727916	0,9347912	572,5014	3,420197	0	493,9086	496,902	0,3892142	0,9294817	565,9396	3,812145	0	25	495	504						Untertest2.avi	0	880	547	72	111	448	387	949	0	Content		423	393	15003428	1049530968
15020	17:13:47.335	00:00:15.020	901	498,1243	445,3642	0,5728893	0,9340865	572,3136	3,383085	0	520,7513	441,2109	0,389367	0,9285812	566,0856	3,783942	0	26	509	443						Untertest2.avi	0	880	547	72	111	441	269	850	0	Content		437	332	15020048	1049547588
15037	17:13:47.352	00:00:15.036	902	516,1097	388,5911	0,5729318	0,9330763	572,3849	3,318308	0	523,0629	371,0344	0,3894763	0,9276333	566,2748	3,698745	0	26	520	380						Untertest2.avi	0	880	547	72	111	441	269	850	0	Content		448	269	15036674	1049564214
15053	17:13:47.368	00:00:15.053	903	524,2092	387,9155	0,5732387	0,9334288	572,3805	3,28379	0	515,5331	374,6766	0,3897731	0,9279217	566,0779	3,667002	0	26	520	381						Untertest2.avi	0	880	547	72	111	441	269	850	0	Content		448	270	15053421	1049580961
15070	17:13:47.385	00:00:15.069	904	525,3051	389,3874	0,5735329	0,9338059	572,377	3,242888	0	517,9035	370,0084	0,3900489	0,9282923	566,067	3,633613	0	26	522	380						Untertest2.avi	0	880	547	72	111	441	269	850	0	Content		450	269	15069918	1049597458
15087	17:13:47.402	00:00:15.086	905	527,2324	379,9393	0,5738662	0,9343057	572,2144	3,168056	0	515,3033	373,3095	0,3903135	0,9286267	566,0713	3,566064	0	26	521	377						Untertest2.avi	0	880	547	72	111	441	269	850	0	Content		449	266	15086668	1049614208
15103	17:13:47.418	00:00:15.103	906	525,0141	383,3497	0,5741985	0,9347529	572,3292	3,142697	0	512,464	373,7742	0,3906065	0,9289591	566,0289	3,532485	0	26	519	379						Untertest2.avi	0	880	547	72	111	441	269	850	0	Content		447	268	15103291	1049630831
15120	17:13:47.435	00:00:15.119	907	527,3062	385,7034	0,574513	0,9351736	572,2513	3,143539	0	509,6724	374,5881	0,3909096	0,9292748	566,171	3,496114	0	26	518	380						Untertest2.avi	0	880	547	72	111	441	269	850	0	Content		446	269	15119914	1049647454
15137	17:13:47.452	00:00:15.136	908	527,7225	377,7987	0,5748621	0,9355524	572,241	3,093437	0	511,4082	374,6075	0,3912306	0,92947	566,1163	3,458768	0	26	520	376						Untertest2.avi	0	880	547	72	111	441	269	850	0	Content		448	265	15136663	1049664203
15153	17:13:47.468	00:00:15.153	909	536,0754	379,878	0,5752261	0,9358417	572,2209	3,069228	0	509,4597	373,4598	0,3915612	0,9296672	566,0663	3,43428	0	26	523	377						Untertest2.avi	0	880	547	72	111	441	269	850	0	Content		451	266	15153286	1049680826
15170	17:13:47.485	00:00:15.169	910	520,7047	392,8948	0,5754995	0,9360701	572,3841	3,048595	0	511,4599	371,5424	0,3918662	0,9297686	566,2513	3,393417	0	26	516	382						Untertest2.avi	0	880	547	72	111	441	269	850	0	Content		444	271	15169908	1049697448
15187	17:13:47.502	00:00:15.186	911	528,1712	371,8238	0,5758099	0,9363447	572,3063	3,004793	0	505,0373	375,2249	0,3921672	0,9298658	566,2499	3,397142	0	26	517	374						Untertest2.avi	0	880	547	72	111	441	269	850	0	Content		445	263	15186532	1049714072
15203	17:13:47.518	00:00:15.203	912	532,6561	388,8632	0,5761073	0,9364383	572,4632	3,007519	0	503,8507	372,0832	0,3924474	0,9298612	566,2377	3,356765	0	26	518	380						Untertest2.avi	0	880	547	72	111	441	269	850	0	Content		446	269	15203280	1049730820
15220	17:13:47.535	00:00:15.219	913	527,7191	382,2838	0,576353	0,9363918	572,3801	2,99917	0	504,651	372,8942	0,3927209	0,9296982	566,3763	3,342201	0	26	516	378						Untertest2.avi	0	880	547	72	111	441	269	850	0	Content		444	267	15219903	1049747443
15237	17:13:47.552	00:00:15.236	914	530,1221	389,441	0,5766085	0,9361622	572,5743	3,001089	0	509,9013	372,7603	0,3929732	0,9294382	566,4104	3,296048	0	26	520	381						Untertest2.avi	0	880	547	72	111	441	269	850	0	Content		448	270	15236531	1049764071
15253	17:13:47.568	00:00:15.253	915	531,3278	377,3715	0,5768214	0,9359235	572,4446	2,947858	0	505,9041	377,794	0,3931991	0,9291656	566,5352	3,327265	0	26	519	378						Untertest2.avi	0	880	547	72	111	441	269	850	0	Content		447	267	15253287	1049780827
15270	17:13:47.585	00:00:15.270	916	523,2737	386,2742	0,576985	0,9356557	572,6483	2,946845	0	504,4216	376,2234	0,3933713	0,9288211	566,616	3,297814	0	26	514	381						Untertest2.avi	0	880	547	72	111	441	269	850	0	Content		442	270	15270176	1049797716
15287	17:13:47.602	00:00:15.286	917	532,2579	383,6394	0,5771301	0,9353254	572,6797	2,936884	0	505,6805	373,0021	0,3935402	0,9285577	566,6001	3,281431	0	26	519	378						Untertest2.avi	0	880	547	72	111	441	269	850	0	Content		447	267	15286799	1049814339
15304	17:13:47.619	00:00:15.303	918	524,6146	374,3634	0,5772077	0,93505	572,7512	2,91609	0	500,9084	380,9744	0,3936765	0,9283503	566,6912	3,303797	0	26	513	378						Untertest2.avi	0	880	547	72	111	441	269	850	0	Content		441	267	15303550	1049831090
15320	17:13:47.635	00:00:15.320	919	522,9494	373,1804	0,577297	0,934944	572,7014	2,923754	0	502,0236	372,8801	0,3937781	0,9282436	566,7271	3,277336	0	26	512	373						Untertest2.avi	0	880	547	72	111	441	269	850	0	Content		440	262	15320048	1049847588
15337	17:13:47.652	00:00:15.336	920	527,748	374,6289	0,5773849	0,9349519	572,7769	2,895993	0	498,8505	375,966	0,3938751	0,928248	566,722	3,277317	0	26	513	375						Untertest2.avi	0	880	547	72	111	441	269	850	0	Content		441	264	15336796	1049864336
15353	17:13:47.668	00:00:15.353	921	528,1266	383,9422	0,5774262	0,9349265	572,8805	2,930567	0	500,9695	377,2232	0,3939993	0,9282881	566,8171	3,280361	0	26	515	381						Untertest2.avi	0	880	547	72	111	441	269	850	0	Content		443	270	15353421	1049880961
15370	17:13:47.685	00:00:15.370	922	525,0253	375,0159	0,5774761	0,9349405	573,0349	2,931136	0	501,8985	376,9202	0,3940949	0,9283611	566,904	3,278083	0	26	513	376						Untertest2.avi	0	880	547	72	111	441	269	850	0	Content		441	265	15370044	1049897584
15387	17:13:47.702	00:00:15.386	923	526,2936	378,9653	0,5775471	0,9350328	573,0816	2,934393	0	498,4918	385,3064	0,3941828	0,9285004	566,8657	3,286658	0	26	512	382						Untertest2.avi	0	880	547	72	111	441	269	850	0	Content		440	271	15386791	1049914331
15403	17:13:47.718	00:00:15.403	924	523,2197	379,8229	0,577614	0,9352294	573,0822	2,923482	0	501,906	377,9782	0,3942582	0,9287384	566,9337	3,27586	0	26	513	379						Untertest2.avi	0	880	547	72	111	441	269	850	0	Content		441	268	15403414	1049930954
15420	17:13:47.735	00:00:15.420	925	521,497	376,752	0,5776885	0,9356117	572,9495	2,936313	0	497,7176	379,4324	0,3943062	0,929106	566,8049	3,277588	0	26	510	378						Untertest2.avi	0	880	547	72	111	441	269	850	0	Content		438	267	15420036	1049947576
15437	17:13:47.752	00:00:15.436	926	525,3057	385,338	0,577777	0,9359429	572,7556	2,960518	0	503,344	376,3766	0,3943718	0,9293903	566,8977	3,281596	0	26	514	381						Untertest2.avi	0	880	547	72	111	441	269	850	0	Content		442	270	15436659	1049964199
15453	17:13:47.768	00:00:15.453	927	529,5095	385,7399	0,5778577	0,9362075	572,8102	2,966662	0	495,8276	373,0101	0,3944016	0,9296864	566,7688	3,304563	0	26	513	379						Untertest2.avi	0	880	547	72	111	441	269	850	0	Content		441	268	15453407	1049980947
15470	17:13:47.785	00:00:15.470	928	526,1588	383,7947	0,5779277	0,9364594	572,8058	2,990537	0	495,237	377,3922	0,3944731	0,9298095	566,8174	3,314361	0	26	511	381						Untertest2.avi	0	880	547	72	111	441	269	850	0	Content		439	270	15470030	1049997570
15487	17:13:47.802	00:00:15.486	929	530,244	374,651	0,5780219	0,9366072	572,8748	2,982187	0	501,1442	374,2885	0,3945649	0,9299508	566,8267	3,328229	0	26	516	374						Untertest2.avi	0	880	547	72	111	441	269	850	0	Content		444	263	15486653	1050014193
15503	17:13:47.818	00:00:15.503	930	528,7845	378,7129	0,5781064	0,9366823	572,7743	2,993348	0	499,0079	376,6405	0,3946386	0,9300132	566,7462	3,369003	0	26	514	378						Untertest2.avi	0	880	547	72	111	441	269	850	0	Content		442	267	15503275	1050030815
15520	17:13:47.835	00:00:15.520	931	529,3373	381,7209	0,578203	0,9367048	572,668	3,033742	0	501,4857	378,4483	0,3947161	0,9300376	566,698	3,358449	0	26	515	380						Untertest2.avi	0	880	547	72	111	441	269	850	0	Content		443	269	15520024	1050047564
15537	17:13:47.852	00:00:15.536	932	527,9072	390,0827	0,5783013	0,9366638	572,5241	3,047444	0	500,5966	379,1561	0,3947905	0,9299781	566,6193	3,381716	0	26	514	385						Untertest2.avi	0	880	547	72	111	441	269	850	0	Content		442	274	15536648	1050064188
15553	17:13:47.868	00:00:15.553	933	524,1373	380,6496	0,5783989	0,9365232	572,5898	3,052048	0	498,03	376,3698	0,3948704	0,9298441	566,601	3,409594	0	26	511	379						Untertest2.avi	0	880	547	72	111	441	269	850	0	Content		439	268	15553269	1050080809
15570	17:13:47.885	00:00:15.570	934	528,6996	382,028	0,5785285	0,9362808	572,6346	3,0603	0	493,5811	375,9427	0,3949608	0,9296992	566,4766	3,42052	0	26	511	379						Untertest2.avi	0	880	547	72	111	441	269	850	0	Content		439	268	15570018	1050097558
15587	17:13:47.902	00:00:15.586	935	527,1216	376,5762	0,5786123	0,9361145	572,6099	3,062261	0	501,7034	379,1271	0,3950665	0,9295298	566,538	3,429363	0	26	514	378						Untertest2.avi	0	880	547	72	111	441	269	850	0	Content		442	267	15586642	1050114182
15603	17:13:47.918	00:00:15.603	936	524,7863	385,2492	0,5787219	0,9359718	572,4037	3,120942	0	497,6035	376,0881	0,3951885	0,929382	566,5749	3,45915	0	26	511	381						Untertest2.avi	0	880	547	72	111	441	269	850	0	Content		439	270	15603265	1050130805
15620	17:13:47.935	00:00:15.619	937	524,0634	381,365	0,578804	0,9358191	572,354	3,153591	0	498,9145	375,7563	0,3952883	0,9292013	566,5523	3,476968	0	26	511	379						Untertest2.avi	0	880	547	72	111	441	269	850	0	Content		439	268	15619888	1050147428
15637	17:13:47.952	00:00:15.636	938	521,0109	384,1915	0,5789398	0,9355133	572,4395	3,146946	0	497,7176	380,5068	0,3953935	0,9289689	566,4842	3,491471	0	26	509	382						Untertest2.avi	0	880	547	72	111	441	269	850	0	Content		437	271	15636635	1050164175
15653	17:13:47.968	00:00:15.653	939	527,0148	381,271	0,5791248	0,9353916	572,2292	3,175128	0	500,3516	377,8613	0,395537	0,9288846	566,3791	3,521865	0	26	514	380						Untertest2.avi	0	880	547	72	111	441	269	850	0	Content		442	269	15653257	1050180797
15670	17:13:47.985	00:00:15.669	940	523,7617	384,0798	0,5792585	0,9353625	572,188	3,195773	0	496,7171	379,2018	0,3956776	0,9289138	566,3135	3,559517	0	26	510	382						Untertest2.avi	0	880	547	72	111	441	269	850	0	Content		438	271	15669882	1050197422
15687	17:13:48.002	00:00:15.686	941	523,2289	391,4316	0,5794359	0,9354597	572,1215	3,223397	0	498,1671	379,5899	0,3958234	0,929068	566,1985	3,577567	0	26	511	386						Untertest2.avi	0	880	547	72	111	441	269	850	0	Content		439	275	15686506	1050214046
15703	17:13:48.018	00:00:15.703	942	525,7405	382,1652	0,5796399	0,9357679	572,0543	3,258549	0	496,4598	378,2028	0,3959735	0,9292495	566,091	3,591463	0	26	511	380						Untertest2.avi	0	880	547	72	111	441	269	850	0	Content		439	269	15703253	1050230793
15720	17:13:48.035	00:00:15.719	943	520,2524	382,786	0,5797984	0,936017	572,0073	3,252978	0	499,1286	382,4996	0,3961425	0,9294719	566,0821	3,626267	0	26	510	383						Untertest2.avi	0	880	547	72	111	441	269	850	0	Content		438	272	15719877	1050247417
15736	17:13:48.051	00:00:15.736	944	521,3043	386,5795	0,5800099	0,9364715	571,9144	3,298014	0	498,915	382,8487	0,3963416	0,9297977	566,0129	3,652177	0	26	510	385						Untertest2.avi	0	880	547	72	111	441	269	850	0	Content		438	274	15736497	1050264037
15753	17:13:48.068	00:00:15.753	945	518,636	385,8776	0,5802366	0,936914	571,8549	3,303447	0	499,0174	378,1345	0,396546	0,9301866	565,9911	3,679961	0	26	509	382						Untertest2.avi	0	880	547	72	111	441	269	850	0	Content		437	271	15753121	1050280661
15770	17:13:48.085	00:00:15.769	946	516,9595	384,4432	0,5804821	0,9373968	571,7103	3,329957	0	503,1232	378,2008	0,396755	0,9304909	565,9864	3,696238	0	26	510	381						Untertest2.avi	0	880	547	72	111	441	269	850	0	Content		438	270	15769868	1050297408
15786	17:13:48.101	00:00:15.786	947	521,298	392,4495	0,5807022	0,9376499	571,8148	3,369517	0	500,9388	377,0172	0,3969681	0,9306555	565,8641	3,708441	0	26	511	385						Untertest2.avi	0	880	547	72	111	441	269	850	0	Content		439	274	15786491	1050314031
15803	17:13:48.118	00:00:15.803	948	521,0305	390,7061	0,5809117	0,9378658	571,8401	3,382454	0	502,1173	378,3174	0,3971958	0,9307693	566,0103	3,747641	0	26	512	385						Untertest2.avi	0	880	547	72	111	441	269	850	0	Content		440	274	15803113	1050330653
15820	17:13:48.135	00:00:15.819	949	519,6225	389,08	0,5811111	0,938022	571,8822	3,403099	0	500,7614	380,1005	0,3974161	0,9307789	565,9155	3,752788	0	26	510	385						Untertest2.avi	0	880	547	72	111	441	269	850	0	Content		438	274	15819863	1050347403
15836	17:13:48.151	00:00:15.836	950	517,991	388,2998	0,5811753	0,9380016	571,9987	3,421956	0	501,9745	377,6915	0,39765	0,9307645	566,0944	3,777764	0	26	510	383						Untertest2.avi	0	880	547	72	111	441	269	850	0	Content		438	272	15836361	1050363901
15853	17:13:48.168	00:00:15.853	951	504,7411	449,3877	0,5810368	0,9374225	572,5604	3,329046	0	485,1976	418,2827	0,3979964	0,9303975	566,3481	3,707409	0	26	495	434						Untertest2.avi	0	880	547	72	111	441	269	850	0	Content		423	323	15853111	1050380651
15870	17:13:48.185	00:00:15.869	952	-1024	-768	-1	-1	-1	-1	4	-1024	-768	-1	-1	-1	-1	4		0	0						Untertest2.avi	0	880	547	72	111				0	Content		-72	-111	15869732	1050397272
15886	17:13:48.201	00:00:15.886	953	-1024	-768	-1	-1	-1	-1	4	-1024	-768	-1	-1	-1	-1	4		0	0						Untertest2.avi	0	880	547	72	111				0	Content		-72	-111	15886355	1050413895
15903	17:13:48.218	00:00:15.903	954	-1024	-768	-1	-1	-1	-1	4	-1024	-768	-1	-1	-1	-1	4		0	0						Untertest2.avi	0	880	547	72	111				0	Content		-72	-111	15903104	1050430644
15920	17:13:48.235	00:00:15.919	955	-1024	-768	-1	-1	-1	-1	4	-1024	-768	-1	-1	-1	-1	4		0	0						Untertest2.avi	0	880	547	72	111				0	Content		-72	-111	15919722	1050447262
15936	17:13:48.251	00:00:15.936	956	-1024	-768	-1	-1	-1	-1	4	-1024	-768	-1	-1	-1	-1	4		0	0						Untertest2.avi	0	880	547	72	111				0	Content		-72	-111	15936344	1050463884
15953	17:13:48.268	00:00:15.953	957	-1024	-768	-1	-1	-1	-1	4	-1024	-768	-1	-1	-1	-1	4		0	0						Untertest2.avi	0	880	547	72	111				0	Content		-72	-111	15953091	1050480631
15970	17:13:48.285	00:00:15.969	958	-1024	-768	-1	-1	-1	-1	4	-1024	-768	-1	-1	-1	-1	4		0	0						Untertest2.avi	0	880	547	72	111				0	Content		-72	-111	15969722	1050497262
15986	17:13:48.301	00:00:15.986	959	-1024	-768	-1	-1	-1	-1	4	-1024	-768	-1	-1	-1	-1	4		0	0						Untertest2.avi	0	880	547	72	111				0	Content		-72	-111	15986389	1050513929
16003	17:13:48.318	00:00:16.002	960	-1024	-768	-1	-1	-1	-1	4	-1024	-768	-1	-1	-1	-1	4		0	0						Untertest2.avi	0	880	547	72	111				0	Content		-72	-111	16002927	1050530467
16020	17:13:48.335	00:00:16.019	961	-1024	-768	-1	-1	-1	-1	4	-1024	-768	-1	-1	-1	-1	4		0	0						Untertest2.avi	0	880	547	72	111				0	Content		-72	-111	16019594	1050547134
16036	17:13:48.351	00:00:16.036	962	488,9904	456,0872	0,5825937	0,9364167	576,2047	3,622371	0	-1024	-768	-1	-1	-1	-1	4	27	489	456						Untertest2.avi	0	880	547	72	111	406	332	217	0	Content		417	345	16036088	1050563628
16053	17:13:48.368	00:00:16.052	963	484,3201	435,3636	0,5804181	0,9376177	582,9565	3,69099	0	466,3615	462,5056	0,3982083	0,9305968	567,1589	3,905807	0	27	475	449						Untertest2.avi	0	880	547	72	111	406	332	217	0	Content		403	338	16052962	1050580502
16069	17:13:48.384	00:00:16.069	964	476,6168	448,4871	0,5819964	0,9371397	572,8093	3,604305	0	479,989	442,3827	0,3983639	0,930238	566,7344	3,980057	0	27	478	445						Untertest2.avi	0	880	547	72	111	406	332	217	0	Content		406	334	16069337	1050596877
16086	17:13:48.401	00:00:16.086	965	478,8483	448,2946	0,5820691	0,9372491	572,7985	3,616239	0	474,8165	435,9689	0,398436	0,9303437	566,5901	3,998689	0	27	477	442						Untertest2.avi	0	880	547	72	111	406	332	217	0	Content		405	331	16086335	1050613875
16103	17:13:48.418	00:00:16.102	966	477,1032	450,923	0,5821667	0,9372787	572,7075	3,634455	0	477,9897	434,5028	0,3985111	0,9303631	566,5524	4,019766	0	27	478	443						Untertest2.avi	0	880	547	72	111	406	332	217	0	Content		406	332	16102960	1050630500
16120	17:13:48.435	00:00:16.119	967	478,2836	449,5079	0,5822822	0,9372592	572,6376	3,635387	0	480,7589	434,2744	0,3986068	0,9303265	566,4998	4,024117	0	27	480	442						Untertest2.avi	0	880	547	72	111	406	332	217	0	Content		408	331	16119584	1050647124
16136	17:13:48.451	00:00:16.136	968	485,8577	451,0258	0,5824015	0,9372153	572,5988	3,64829	0	477,6377	435,7787	0,3986841	0,9302579	566,4995	4,008284	0	27	482	443						Untertest2.avi	0	880	547	72	111	406	332	217	0	Content		410	332	16136207	1050663747
16153	17:13:48.468	00:00:16.152	969	478,7429	451,7447	0,5825121	0,9371631	572,6044	3,635479	0	476,3145	430,5759	0,3987709	0,9302203	566,6288	4,016962	0	27	478	441						Untertest2.avi	0	880	547	72	111	406	332	217	0	Content		406	330	16152830	1050680370
16170	17:13:48.485	00:00:16.169	970	474,8784	451,6719	0,5826081	0,9372342	572,5526	3,632429	0	477,6732	433,3402	0,3988901	0,9300958	566,5142	4,009334	0	27	476	443						Untertest2.avi	0	880	547	72	111	406	332	217	0	Content		404	332	16169580	1050697120
16186	17:13:48.501	00:00:16.186	971	478,2052	449,2742	0,5827267	0,9372891	572,4287	3,626978	0	481,4814	431,6492	0,3990012	0,9299535	566,3811	4,012745	0	27	480	440						Untertest2.avi	0	880	547	72	111	406	332	217	0	Content		408	329	16186204	1050713744
16203	17:13:48.518	00:00:16.202	972	476,4142	450,1063	0,5828408	0,9373206	572,3726	3,62649	0	478,3634	433,9	0,3990992	0,9298648	566,2855	4,022553	0	27	477	442						Untertest2.avi	0	880	547	72	111	406	332	217	0	Content		405	331	16202826	1050730366
16219	17:13:48.534	00:00:16.219	973	480,7634	449,4307	0,582934	0,9373544	572,4624	3,638674	0	475,5631	433,4933	0,3991797	0,9298933	566,2906	4,012529	0	27	478	441						Untertest2.avi	0	880	547	72	111	406	332	217	0	Content		406	330	16219452	1050746992
16236	17:13:48.551	00:00:16.236	974	478,0034	452,601	0,5830241	0,9376165	572,2437	3,63887	0	480,0042	442,6707	0,3993144	0,9302882	566,1893	4,020209	0	27	479	448						Untertest2.avi	0	880	547	72	111	406	332	217	0	Content		407	337	16236197	1050763737
16253	17:13:48.568	00:00:16.252	975	483,3295	605,7277	0,5827131	0,939705	572,0771	3,650059	0	510,1022	603,1416	0,3994026	0,9325449	565,977	4,027924	0	28	497	604						Untertest2.avi	0	880	547	72	111	417	552	550	0	Content		425	493	16252822	1050780362
16269	17:13:48.584	00:00:16.269	976	484,5835	663,6879	0,5825355	0,9408175	572,0734	3,643044	0	491,8959	660,8867	0,3995118	0,9339051	565,8181	4,007395	0	28	488	662						Untertest2.avi	0	880	547	72	111	417	552	550	0	Content		416	551	16269456	1050796996
16286	17:13:48.601	00:00:16.286	977	485,7133	655,1267	0,5825695	0,9403617	571,888	3,640668	0	492,9635	654,7449	0,399442	0,9336594	565,7853	4,013611	0	28	489	655						Untertest2.avi	0	880	547	72	111	417	552	550	0	Content		417	544	16286237	1050813777
16303	17:13:48.618	00:00:16.302	978	486,8156	668,5897	0,5825134	0,9399745	571,7926	3,619025	0	495,9661	664,6395	0,3992967	0,9333762	565,6074	3,999289	0	28	491	667						Untertest2.avi	0	880	547	72	111	417	552	550	0	Content		419	556	16302694	1050830234
16319	17:13:48.634	00:00:16.319	979	484,1258	667,4567	0,582421	0,939704	571,7523	3,611946	0	495,4065	661,2059	0,3991302	0,9332882	565,4536	3,983323	0	28	490	664						Untertest2.avi	0	880	547	72	111	417	552	550	0	Content		418	553	16319442	1050846982
16336	17:13:48.651	00:00:16.336	980	485,8887	664,923	0,5823572	0,9396152	571,512	3,601602	0	492,0934	662,8673	0,3989356	0,9333205	565,4554	3,962586	0	28	489	664						Untertest2.avi	0	880	547	72	111	417	552	550	0	Content		417	553	16336191	1050863731
16353	17:13:48.668	00:00:16.352	981	481,1362	665,59	0,5823416	0,93966	571,4361	3,561752	0	489,1797	665,7064	0,3988448	0,9334812	565,3858	3,949739	0	28	485	666						Untertest2.avi	0	880	547	72	111	417	552	550	0	Content		413	555	16352690	1050880230
16369	17:13:48.684	00:00:16.369	982	481,6254	665,7416	0,5823823	0,939868	571,2437	3,544671	0	492,2968	667,5618	0,3987959	0,9337573	565,3586	3,932073	0	28	487	667						Untertest2.avi	0	880	547	72	111	417	552	550	0	Content		415	556	16369437	1050896977
16386	17:13:48.701	00:00:16.386	983	485,6906	665,0184	0,5824754	0,9401743	571,2127	3,54205	0	489,3672	665,303	0,3988422	0,9341009	565,2421	3,903827	0	28	488	665						Untertest2.avi	0	880	547	72	111	417	552	550	0	Content		416	554	16386059	1050913599
16403	17:13:48.718	00:00:16.402	984	487,9826	663,7431	0,5826272	0,9405407	571,1365	3,524555	0	490,5812	663,5732	0,3989406	0,9345103	565,107	3,883948	0	28	489	664						Untertest2.avi	0	880	547	72	111	417	552	550	0	Content		417	553	16402684	1050930224
16419	17:13:48.734	00:00:16.419	985	488,2641	666,6818	0,5828105	0,9408388	570,9077	3,516522	0	489,9302	665,5035	0,3990809	0,9348067	564,8871	3,854198	0	28	489	666						Untertest2.avi	0	880	547	72	111	417	552	550	0	Content		417	555	16419430	1050946970
16436	17:13:48.751	00:00:16.436	986	487,7529	666,2523	0,5829886	0,9410651	570,9393	3,493856	0	491,6424	660,2463	0,3992503	0,9350164	564,8411	3,851391	0	28	490	663						Untertest2.avi	0	880	547	72	111	417	552	550	0	Content		418	552	16436054	1050963594
16453	17:13:48.768	00:00:16.452	987	487,101	663,865	0,5831445	0,9412802	570,8886	3,484613	0	488,3889	662,1299	0,3993797	0,9350699	564,767	3,837766	0	28	488	663						Untertest2.avi	0	880	547	72	111	417	552	550	0	Content		416	552	16452677	1050980217
16469	17:13:48.784	00:00:16.469	988	487,626	658,5039	0,5832968	0,9414462	570,7319	3,461855	0	489,511	662,4823	0,3995057	0,9350571	564,7131	3,812918	0	28	489	660						Untertest2.avi	0	880	547	72	111	417	552	550	0	Content		417	549	16469297	1050996837
16486	17:13:48.801	00:00:16.485	989	485,7057	663,2008	0,5833948	0,9415591	570,748	3,453997	0	488,3266	659,1096	0,3995972	0,9350485	564,6437	3,798885	0	28	487	661						Untertest2.avi	0	880	547	72	111	417	552	550	0	Content		415	550	16485922	1051013462
16503	17:13:48.818	00:00:16.502	990	486,5487	662,3933	0,5834775	0,9416664	570,7416	3,432268	0	490,6132	661,4884	0,39969	0,9350315	564,662	3,767445	0	28	489	662						Untertest2.avi	0	880	547	72	111	417	552	550	0	Content		417	551	16502671	1051030211
16519	17:13:48.834	00:00:16.519	991	486,1001	665,3472	0,583571	0,9417989	570,7106	3,421088	0	485,0649	659,8926	0,399773	0,9350283	564,6733	3,75629	0	28	486	663						Untertest2.avi	0	880	547	72	111	417	552	550	0	Content		414	552	16519292	1051046832
16536	17:13:48.851	00:00:16.535	992	490,4654	665,27	0,5836555	0,9418409	570,6022	3,426983	0	490,4241	660,7339	0,3998612	0,9349378	564,692	3,752155	0	28	490	663						Untertest2.avi	0	880	547	72	111	417	552	550	0	Content		418	552	16535917	1051063457
16553	17:13:48.868	00:00:16.552	993	495,9081	672,6488	0,5837356	0,9417723	570,7029	3,417579	0	486,3224	659,8878	0,3999169	0,9348119	564,7991	3,73087	0	28	491	666						Untertest2.avi	0	880	547	72	111	417	552	550	0	Content		419	555	16552540	1051080080
16569	17:13:48.884	00:00:16.569	994	494,0535	668,5435	0,5837922	0,9416286	570,7472	3,38857	0	486,2743	658,4744	0,3999883	0,9346119	564,7762	3,705683	0	28	490	664						Untertest2.avi	0	880	547	72	111	417	552	550	0	Content		418	553	16569292	1051096832
16586	17:13:48.901	00:00:16.585	995	495,9872	663,9314	0,5838271	0,9413779	570,8088	3,398015	0	484,3576	661,9648	0,4000593	0,9343826	564,6936	3,690327	0	28	490	663						Untertest2.avi	0	880	547	72	111	417	552	550	0	Content		418	552	16585914	1051113454
16603	17:13:48.918	00:00:16.602	996	484,0365	665,3453	0,5838361	0,9410379	570,8364	3,352326	0	484,5139	657,4155	0,4000782	0,9341372	564,7184	3,68964	0	28	484	661						Untertest2.avi	0	880	547	72	111	417	552	550	0	Content		412	550	16602538	1051130078
16619	17:13:48.934	00:00:16.619	997	492,0519	662,8483	0,5837957	0,9407787	570,8495	3,364558	0	483,8326	663,0792	0,400041	0,9338544	564,7502	3,67278	0	28	488	663						Untertest2.avi	0	880	547	72	111	417	552	550	0	Content		416	552	16619291	1051146831
16636	17:13:48.951	00:00:16.635	998	488,8329	665,5414	0,5837136	0,9405593	571,0159	3,345791	0	482,5738	660,5981	0,3999701	0,933717	564,8673	3,661627	0	28	486	663						Untertest2.avi	0	880	547	72	111	417	552	550	0	Content		414	552	16635915	1051163455
16653	17:13:48.968	00:00:16.652	999	493,5031	669,2729	0,5836323	0,9404266	571,0283	3,349016	0	483,7249	663,2914	0,3998925	0,9336218	564,9183	3,643979	0	28	489	666						Untertest2.avi	0	880	547	72	111	417	552	550	0	Content		417	555	16652536	1051180076
16669	17:13:48.984	00:00:16.669	1000	493,5552	668,3203	0,5835086	0,9403065	571,0603	3,338982	0	487,6568	656,6012	0,3997716	0,9336061	564,9106	3,6264	0	28	491	662						Untertest2.avi	0	880	547	72	111	417	552	550	0	Content		419	551	16669173	1051196713
16686	17:13:49.001	00:00:16.685	1001	491,0114	662,9518	0,5833948	0,9402399	571,0607	3,326773	0	490,4059	658,1031	0,3996735	0,9336038	564,9681	3,621912	0	28	491	661						Untertest2.avi	0	880	547	72	111	417	552	550	0	Content		419	550	16685786	1051213326
16703	17:13:49.018	00:00:16.702	1002	489,0707	662,2875	0,5832988	0,9402198	571,0172	3,307671	0	486,4774	659,2636	0,3995672	0,933619	565,0663	3,615777	0	28	488	661						Untertest2.avi	0	880	547	72	111	417	552	550	0	Content		416	550	16702532	1051230072
16719	17:13:49.034	00:00:16.719	1003	495,9049	665,0571	0,5832384	0,9402196	571,0539	3,315327	0	480,7947	654,009	0,3994651	0,9336988	565,123	3,606993	0	28	488	660						Untertest2.avi	0	880	547	72	111	417	552	550	0	Content		416	549	16719172	1051246712
16736	17:13:49.051	00:00:16.735	1004	495,1787	667,5749	0,5831574	0,9402081	571,258	3,322474	0	482,9846	659,574	0,3994233	0,9337276	565,127	3,615995	0	28	489	664						Untertest2.avi	0	880	547	72	111	417	552	550	0	Content		417	553	16735782	1051263322
16753	17:13:49.068	00:00:16.752	1005	502,0897	667,424	0,5831118	0,940209	571,2937	3,33441	0	482,7348	657,4597	0,3993879	0,9337553	565,1742	3,599244	0	28	492	662						Untertest2.avi	0	880	547	72	111	417	552	550	0	Content		420	551	16752529	1051280069
16769	17:13:49.084	00:00:16.769	1006	498,0531	663,6436	0,5831006	0,9402089	571,3452	3,321531	0	483,8566	657,401	0,3993774	0,9337894	565,22	3,596346	0	28	491	661						Untertest2.avi	0	880	547	72	111	417	552	550	0	Content		419	550	16769166	1051296706
16786	17:13:49.101	00:00:16.785	1007	492,4375	665,782	0,5830619	0,9401436	571,3411	3,317533	0	484,8802	659,2329	0,399359	0,9337572	565,2907	3,595426	0	28	489	663						Untertest2.avi	0	880	547	72	111	417	552	550	0	Content		417	552	16785778	1051313318
16802	17:13:49.117	00:00:16.802	1008	450,6794	557,9979	0,5833873	0,9384891	571,5483	3,334094	0	482,5817	546,3774	0,3996433	0,9320177	565,6179	3,61247	0	29	467	552						Untertest2.avi	0	880	547	72	111	333	235	350	0	Content		395	441	16802400	1051329940
16819	17:13:49.134	00:00:16.819	1009	398,2037	461,3458	0,5839304	0,9362073	571,7203	3,345667	0	424,0659	418,3164	0,4003796	0,9298505	565,6178	3,587189	0	29	411	440						Untertest2.avi	0	880	547	72	111	333	235	350	0	Content		339	329	16819160	1051346700
16836	17:13:49.151	00:00:16.835	1010	396,5332	376,9846	0,5839887	0,9348429	571,9327	3,329826	0	421,9975	344,9957	0,4005095	0,9284896	566,0078	3,602591	0	29	409	361						Untertest2.avi	0	880	547	72	111	333	235	350	0	Content		337	250	16835770	1051363310
16852	17:13:49.167	00:00:16.852	1011	399,7779	354,7955	0,5840203	0,9344813	571,943	3,320875	0	401,781	328,2326	0,4004901	0,9282174	565,8608	3,611766	0	29	401	342						Untertest2.avi	0	880	547	72	111	333	235	350	0	Content		329	231	16852395	1051379935
16869	17:13:49.184	00:00:16.869	1012	404,4266	344,6929	0,5839856	0,9345348	571,9338	3,322866	0	401,2713	322,774	0,4003889	0,9282195	565,8376	3,603184	0	29	403	334						Untertest2.avi	0	880	547	72	111	333	235	350	0	Content		331	223	16869018	1051396558
16886	17:13:49.201	00:00:16.885	1013	402,1399	351,1108	0,5839303	0,9344794	571,8983	3,308214	0	398,331	329,8769	0,4003073	0,9280971	565,93	3,596762	0	29	400	340						Untertest2.avi	0	880	547	72	111	333	235	350	0	Content		328	229	16885766	1051413306
16902	17:13:49.217	00:00:16.902	1014	414,9638	361,5443	0,5838888	0,9344479	571,8631	3,34795	0	397,5662	330,2738	0,4002205	0,9280882	565,9756	3,611613	0	29	406	346						Untertest2.avi	0	880	547	72	111	333	235	350	0	Content		334	235	16902388	1051429928
16919	17:13:49.234	00:00:16.919	1015	405,5508	356,0629	0,5837687	0,934392	572,0518	3,344108	0	397,7357	333,2713	0,4001052	0,9279996	566,1058	3,607923	0	29	402	345						Untertest2.avi	0	880	547	72	111	333	235	350	0	Content		330	234	16919013	1051446553
16936	17:13:49.251	00:00:16.935	1016	412,6921	357,6907	0,5836886	0,9343473	572,0981	3,324576	0	394,8181	332,9999	0,4000011	0,9279612	566,0604	3,620237	0	29	404	345						Untertest2.avi	0	880	547	72	111	333	235	350	0	Content		332	234	16935635	1051463175
16952	17:13:49.267	00:00:16.952	1017	411,1066	359,532	0,5835935	0,9343108	572,0439	3,34677	0	399,7284	327,7997	0,3998695	0,9279376	566,1184	3,614416	0	29	405	344						Untertest2.avi	0	880	547	72	111	333	235	350	0	Content		333	233	16952383	1051479923
16969	17:13:49.284	00:00:16.969	1018	415,0453	361,1191	0,5834874	0,9342332	572,0132	3,351177	0	395,8716	337,5078	0,3997317	0,9278837	566,0641	3,631388	0	29	405	349						Untertest2.avi	0	880	547	72	111	333	235	350	0	Content		333	238	16969005	1051496545
16986	17:13:49.301	00:00:16.985	1019	414,0329	358,8768	0,5833066	0,9340145	571,9995	3,373693	0	395,9417	335,6445	0,3995703	0,9277481	566,1415	3,638157	0	29	405	347						Untertest2.avi	0	880	547	72	111	333	235	350	0	Content		333	236	16985628	1051513168
17002	17:13:49.317	00:00:17.002	1020	413,5015	358,3881	0,583137	0,9337453	572,0986	3,363957	0	395,0849	333,1588	0,3993485	0,9276217	566,0428	3,648401	0	29	404	346						Untertest2.avi	0	880	547	72	111	333	235	350	0	Content		332	235	17002378	1051529918
17019	17:13:49.334	00:00:17.019	1021	420,0918	358,8549	0,5829526	0,9335656	571,9758	3,366301	0	398,5572	329,548	0,3991246	0,9275467	566,1681	3,651172	0	29	409	344						Untertest2.avi	0	880	547	72	111	333	235	350	0	Content		337	233	17019014	1051546554
17036	17:13:49.351	00:00:17.035	1022	413,5123	353,326	0,5826754	0,933489	572,1309	3,372136	0	397,1775	332,2247	0,3988419	0,9275592	566,0667	3,656942	0	29	405	343						Untertest2.avi	0	880	547	72	111	333	235	350	0	Content		333	232	17035628	1051563168
17052	17:13:49.367	00:00:17.052	1023	411,8571	359,7838	0,5823944	0,9334881	572,0468	3,387142	0	398,4155	335,1547	0,3985679	0,9276531	566,1208	3,673434	0	29	405	347						Untertest2.avi	0	880	547	72	111	333	235	350	0	Content		333	236	17052246	1051579786
17069	17:13:49.384	00:00:17.068	1024	415,511	359,4151	0,5820965	0,9335653	572,0748	3,412483	0	401,7216	334,2257	0,3982221	0,927804	566,1143	3,684775	0	29	409	347						Untertest2.avi	0	880	547	72	111	333	235	350	0	Content		337	236	17068995	1051596535
17086	17:13:49.401	00:00:17.085	1025	408,9208	356,7215	0,5817515	0,9337047	572,1276	3,420546	0	401,6127	337,3062	0,3978924	0,9280021	566,1835	3,705033	0	29	405	347						Untertest2.avi	0	880	547	72	111	333	235	350	0	Content		333	236	17085618	1051613158
17102	17:13:49.417	00:00:17.102	1026	413,0426	365,7555	0,5814702	0,9338208	571,9421	3,426848	0	400,3866	331,4265	0,3975644	0,9282563	566,1479	3,707555	0	29	407	349						Untertest2.avi	0	880	547	72	111	333	235	350	0	Content		335	238	17102245	1051629785
17119	17:13:49.434	00:00:17.118	1027	415,486	363,7884	0,5811508	0,9339302	572,1364	3,446311	0	398,6926	334,3502	0,3972298	0,9283936	566,2861	3,71122	0	29	407	349						Untertest2.avi	0	880	547	72	111	333	235	350	0	Content		335	238	17118867	1051646407
17136	17:13:49.451	00:00:17.135	1028	410,2091	357,364	0,5808448	0,9339764	572,0847	3,443076	0	402,1249	333,3506	0,3969586	0,9285468	566,2166	3,724163	0	29	406	345						Untertest2.avi	0	880	547	72	111	333	235	350	0	Content		334	234	17135617	1051663157
17152	17:13:49.467	00:00:17.152	1029	436,1092	353,2715	0,5802072	0,933885	572,1587	3,458222	0	437,013	337,4695	0,3962766	0,9285327	566,1025	3,747954	0	30	437	345						Untertest2.avi	0	880	547	72	111	413	224	383	0	Content		365	234	17152242	1051679782
17169	17:13:49.484	00:00:17.168	1030	490,7867	332,787	0,5792744	0,9336525	572,4348	3,475283	0	489,8568	325,9058	0,395343	0,9283782	566,4004	3,746892	0	30	490	329						Untertest2.avi	0	880	547	72	111	413	224	383	0	Content		418	218	17168865	1051696405
17185	17:13:49.500	00:00:17.185	1031	477,0067	340,8677	0,5790129	0,9335015	572,3422	3,465931	0	484,024	328,8453	0,3951583	0,9283209	566,3412	3,741168	0	30	481	335						Untertest2.avi	0	880	547	72	111	413	224	383	0	Content		409	224	17185490	1051713030
17202	17:13:49.517	00:00:17.202	1032	488,2939	334,2195	0,5787047	0,9334157	572,3521	3,466267	0	480,4805	323,386	0,3948176	0,9282806	566,4089	3,751582	0	30	484	329						Untertest2.avi	0	880	547	72	111	413	224	383	0	Content		412	218	17202117	1051729657
17219	17:13:49.534	00:00:17.218	1033	487,8235	341,1514	0,578354	0,9332812	572,4781	3,485413	0	479,1057	328,874	0,3944923	0,9282361	566,3365	3,754757	0	30	483	335						Untertest2.avi	0	880	547	72	111	413	224	383	0	Content		411	224	17218862	1051746402
17235	17:13:49.550	00:00:17.235	1034	488,8563	341,33	0,5779971	0,9330791	572,5071	3,470699	0	485,0253	327,0669	0,3941625	0,9281675	566,5338	3,750537	0	30	487	334						Untertest2.avi	0	880	547	72	111	413	224	383	0	Content		415	223	17235485	1051763025
17252	17:13:49.567	00:00:17.252	1035	491,6591	337,9891	0,577659	0,932871	572,627	3,486588	0	479,7338	330,1325	0,3937955	0,9279858	566,5931	3,751202	0	30	486	334						Untertest2.avi	0	880	547	72	111	413	224	383	0	Content		414	223	17252114	1051779654
17269	17:13:49.584	00:00:17.268	1036	486,7188	337,0564	0,5773159	0,9325838	572,5999	3,466045	0	482,1705	334,7576	0,3934648	0,9278053	566,6326	3,76442	0	30	484	336						Untertest2.avi	0	880	547	72	111	413	224	383	0	Content		412	225	17268859	1051796399
17285	17:13:49.600	00:00:17.285	1037	488,7077	338,0706	0,5769703	0,9321337	572,7618	3,491537	0	484,0804	331,8144	0,3931328	0,9275697	566,7769	3,750834	0	30	486	335						Untertest2.avi	0	880	547	72	111	413	224	383	0	Content		414	224	17285484	1051813024
17302	17:13:49.617	00:00:17.302	1038	493,3242	341,8326	0,5766515	0,9318468	572,7999	3,484389	0	480,909	325,9905	0,3927892	0,9274378	566,7611	3,754608	0	30	487	334						Untertest2.avi	0	880	547	72	111	413	224	383	0	Content		415	223	17302108	1051829648
17319	17:13:49.634	00:00:17.318	1039	482,2945	336,3011	0,576327	0,9315655	572,8453	3,45446	0	480,9507	329,5446	0,3924487	0,9273347	566,7429	3,754368	0	30	482	333						Untertest2.avi	0	880	547	72	111	413	224	383	0	Content		410	222	17318868	1051846408
17335	17:13:49.650	00:00:17.335	1040	486,4188	338,8909	0,5760271	0,9313885	572,8114	3,469184	0	483,7886	331,0829	0,3921751	0,9273402	566,8188	3,766794	0	30	485	335						Untertest2.avi	0	880	547	72	111	413	224	383	0	Content		413	224	17335486	1051863026
17352	17:13:49.667	00:00:17.352	1041	490,7068	343,0486	0,5757617	0,931293	572,8566	3,499686	0	482,6367	326,408	0,3918765	0,9274318	566,7916	3,761919	0	30	487	335						Untertest2.avi	0	880	547	72	111	413	224	383	0	Content		415	224	17352109	1051879649
17369	17:13:49.684	00:00:17.368	1042	485,5708	332,5699	0,5754951	0,9312022	572,8729	3,466374	0	483,803	330,2035	0,391598	0,9274653	566,8224	3,768026	0	30	485	331						Untertest2.avi	0	880	547	72	111	413	224	383	0	Content		413	220	17368730	1051896270
17385	17:13:49.700	00:00:17.385	1043	488,6669	342,7774	0,5752613	0,9311355	572,8469	3,472667	0	484,8921	331,1177	0,3913548	0,9275385	566,8078	3,755493	0	30	487	337						Untertest2.avi	0	880	547	72	111	413	224	383	0	Content		415	226	17385478	1051913018
17402	17:13:49.717	00:00:17.402	1044	484,7079	341,2908	0,5750459	0,9311311	572,8608	3,472285	0	485,6902	332,413	0,3911494	0,9276516	566,9312	3,77417	0	30	485	337						Untertest2.avi	0	880	547	72	111	413	224	383	0	Content		413	226	17402100	1051929640
17419	17:13:49.734	00:00:17.418	1045	488,0019	332,5674	0,5748832	0,9311359	572,7183	3,446519	0	481,6885	335,0541	0,3909381	0,9277521	566,8329	3,771617	0	30	485	334						Untertest2.avi	0	880	547	72	111	413	224	383	0	Content		413	223	17418724	1051946264
17435	17:13:49.750	00:00:17.435	1046	487,2881	341,1856	0,5747245	0,9310898	572,8194	3,469445	0	485,5737	335,3494	0,390807	0,9277813	566,8358	3,766962	0	30	486	338						Untertest2.avi	0	880	547	72	111	413	224	383	0	Content		414	227	17435347	1051962887
17452	17:13:49.767	00:00:17.451	1047	488,1698	337,8506	0,5745936	0,9310995	572,9048	3,477037	0	487,5294	335,2803	0,3906577	0,9278672	566,8154	3,762414	0	30	488	337						Untertest2.avi	0	880	547	72	111	413	224	383	0	Content		416	226	17451970	1051979510
17469	17:13:49.784	00:00:17.468	1048	485,121	344,6151	0,5744839	0,9311216	572,8315	3,478206	0	484,5348	335,3735	0,3905404	0,9279224	566,9465	3,774419	0	30	485	340						Untertest2.avi	0	880	547	72	111	413	224	383	0	Content		413	229	17468719	1051996259
17485	17:13:49.800	00:00:17.485	1049	485,2878	341,2572	0,5742674	0,9310871	573,0026	3,47797	0	481,7278	337,9086	0,3905048	0,927921	567,0934	3,78608	0	30	484	340						Untertest2.avi	0	880	547	72	111	413	224	383	0	Content		412	229	17485342	1052012882
17502	17:13:49.817	00:00:17.501	1050	475,5937	367,4384	0,5740604	0,9305556	573,1959	3,458019	0	476,68	377,478	0,3906307	0,9276338	567,3879	3,701013	0	30	476	372						Untertest2.avi	0	880	547	72	111	413	224	383	0	Content		404	261	17501965	1052029505
17519	17:13:49.834	00:00:17.518	1051	-1024	-768	-1	-1	-1	-1	4	398,7512	546,7275	0,3912404	0,9273528	567,3879	2,668058	0	30	399	547						Untertest2.avi	0	880	547	72	111	413	224	383	0	Content		327	436	17518714	1052046254
17535	17:13:49.850	00:00:17.535	1052	-1024	-768	-1	-1	-1	-1	4	-1024	-768	-1	-1	-1	-1	4		0	0						Untertest2.avi	0	880	547	72	111				0	Content		-72	-111	17535214	1052062754
17552	17:13:49.867	00:00:17.551	1053	-1024	-768	-1	-1	-1	-1	4	-1024	-768	-1	-1	-1	-1	4		0	0						Untertest2.avi	0	880	547	72	111				0	Content		-72	-111	17551961	1052079501
17569	17:13:49.884	00:00:17.568	1054	-1024	-768	-1	-1	-1	-1	4	-1024	-768	-1	-1	-1	-1	4		0	0						Untertest2.avi	0	880	547	72	111				0	Content		-72	-111	17568705	1052096245
17585	17:13:49.900	00:00:17.585	1055	-1024	-768	-1	-1	-1	-1	4	-1024	-768	-1	-1	-1	-1	4		0	0						Untertest2.avi	0	880	547	72	111				0	Content		-72	-111	17585205	1052112745
17602	17:13:49.917	00:00:17.601	1056	-1024	-768	-1	-1	-1	-1	4	-1024	-768	-1	-1	-1	-1	4		0	0						Untertest2.avi	0	880	547	72	111				0	Content		-72	-111	17601954	1052129494
17619	17:13:49.934	00:00:17.618	1057	-1024	-768	-1	-1	-1	-1	4	-1024	-768	-1	-1	-1	-1	4		0	0						Untertest2.avi	0	880	547	72	111				0	Content		-72	-111	17618577	1052146117
17635	17:13:49.950	00:00:17.635	1058	-1024	-768	-1	-1	-1	-1	4	-1024	-768	-1	-1	-1	-1	4		0	0						Untertest2.avi	0	880	547	72	111				0	Content		-72	-111	17635245	1052162785
17652	17:13:49.967	00:00:17.651	1059	-1024	-768	-1	-1	-1	-1	4	-1024	-768	-1	-1	-1	-1	4		0	0						Untertest2.avi	0	880	547	72	111				0	Content		-72	-111	17651910	1052179450
17669	17:13:49.984	00:00:17.668	1060	-1024	-768	-1	-1	-1	-1	4	-1024	-768	-1	-1	-1	-1	4		0	0						Untertest2.avi	0	880	547	72	111				0	Content		-72	-111	17668577	1052196117
17685	17:13:50.000	00:00:17.685	1061	-1024	-768	-1	-1	-1	-1	4	-1024	-768	-1	-1	-1	-1	4		0	0						Untertest2.avi	0	880	547	72	111				0	Content		-72	-111	17685200	1052212740
17702	17:13:50.017	00:00:17.701	1062	-1024	-768	-1	-1	-1	-1	4	-1024	-768	-1	-1	-1	-1	4		0	0						Untertest2.avi	0	880	547	72	111				0	Content		-72	-111	17701867	1052229407
17718	17:13:50.033	00:00:17.718	1063	325,3455	443,0115	0,576012	0,9316196	572,4457	3,582582	0	313,4015	437,6073	0,391967	0,928681	566,6334	3,854607	0	31	319	440						Untertest2.avi	0	880	547	72	111	250	314	316	0	Content		247	329	17718447	1052245987
17735	17:13:50.050	00:00:17.735	1064	319,2738	440,2171	0,57596	0,9316738	572,29	3,586164	0	320,0266	421,7457	0,3919019	0,928771	566,4366	3,933533	0	31	320	431						Untertest2.avi	0	880	547	72	111	250	314	316	0	Content		248	320	17735070	1052262610
17752	17:13:50.067	00:00:17.751	1065	316,366	437,9611	0,5759438	0,9318365	572,152	3,580286	0	319,5916	409,8908	0,3918478	0,928945	566,27	3,973903	0	31	318	424						Untertest2.avi	0	880	547	72	111	250	314	316	0	Content		246	313	17751816	1052279356
17769	17:13:50.084	00:00:17.768	1066	316,8524	441,9071	0,5759269	0,9320291	572,0807	3,583695	0	320,7732	406,1799	0,3918223	0,9291422	566,1682	3,974947	0	31	319	424						Untertest2.avi	0	880	547	72	111	250	314	316	0	Content		247	313	17768566	1052296106
17785	17:13:50.100	00:00:17.785	1067	324,6915	441,1151	0,5759493	0,9323353	571,925	3,597901	0	322,2984	401,4536	0,3917827	0,9294161	566,0609	3,991578	0	31	323	421						Untertest2.avi	0	880	547	72	111	250	314	316	0	Content		251	310	17785065	1052312605
17802	17:13:50.117	00:00:17.801	1068	316,0573	440,5994	0,5759617	0,9326634	571,8988	3,617251	0	320,1429	409,4709	0,3917812	0,9297065	566,0158	3,989875	0	31	318	425						Untertest2.avi	0	880	547	72	111	250	314	316	0	Content		246	314	17801812	1052329352
17818	17:13:50.133	00:00:17.818	1069	320,9542	444,6111	0,5759952	0,9329187	571,8161	3,628804	0	322,8752	407,2381	0,3917984	0,9299756	565,9497	3,999761	0	31	322	426						Untertest2.avi	0	880	547	72	111	250	314	316	0	Content		250	315	17818436	1052345976
17835	17:13:50.150	00:00:17.835	1070	323,5051	444,5099	0,5760674	0,9331139	571,7509	3,63481	0	323,0849	406,3332	0,3918336	0,930095	566,006	4,00594	0	31	323	425						Untertest2.avi	0	880	547	72	111	250	314	316	0	Content		251	314	17835061	1052362601
17852	17:13:50.167	00:00:17.851	1071	321,2664	445,9743	0,5761296	0,9332455	571,7323	3,639267	0	320,15	405,6503	0,391865	0,9301892	565,9978	4,026633	0	31	321	426						Untertest2.avi	0	880	547	72	111	250	314	316	0	Content		249	315	17851810	1052379350
17868	17:13:50.183	00:00:17.868	1072	323,9581	438,8536	0,576223	0,933394	571,7532	3,657781	0	320,5825	408,6658	0,391966	0,9302491	565,8592	4,027076	0	31	322	424						Untertest2.avi	0	880	547	72	111	250	314	316	0	Content		250	313	17868433	1052395973
17885	17:13:50.200	00:00:17.885	1073	326,9932	439,9793	0,5762897	0,9334343	571,7035	3,667178	0	320,7211	408,6514	0,3920369	0,930253	565,7514	4,031897	0	31	324	424						Untertest2.avi	0	880	547	72	111	250	314	316	0	Content		252	313	17885056	1052412596
17902	17:13:50.217	00:00:17.901	1074	318,0522	438,1323	0,5763514	0,9334755	571,783	3,650535	0	320,8322	409,1678	0,3921016	0,930206	565,6503	4,045439	0	31	319	424						Untertest2.avi	0	880	547	72	111	250	314	316	0	Content		247	313	17901678	1052429218
17918	17:13:50.233	00:00:17.918	1075	316,9606	440,9869	0,5764185	0,93348	571,8082	3,665113	0	321,7241	410,851	0,3921898	0,9301195	565,5836	4,041928	0	31	319	426						Untertest2.avi	0	880	547	72	111	250	314	316	0	Content		247	315	17918427	1052445967
17935	17:13:50.250	00:00:17.935	1076	318,6806	442,0803	0,5764575	0,9334657	571,7896	3,667107	0	325,0856	408,321	0,3922445	0,9300538	565,7435	4,050271	0	31	322	425						Untertest2.avi	0	880	547	72	111	250	314	316	0	Content		250	314	17935049	1052462589
17952	17:13:50.267	00:00:17.951	1077	326,6401	440,3665	0,5765232	0,9334601	571,726	3,67675	0	319,837	409,9109	0,392284	0,9299731	565,8605	4,031164	0	31	323	425						Untertest2.avi	0	880	547	72	111	250	314	316	0	Content		251	314	17951674	1052479214
17968	17:13:50.283	00:00:17.968	1078	324,4796	441,2453	0,5765803	0,9333791	571,6212	3,659303	0	320,8979	410,6913	0,3923408	0,9297621	565,947	4,036125	0	31	323	426						Untertest2.avi	0	880	547	72	111	250	314	316	0	Content		251	315	17968420	1052495960
17985	17:13:50.300	00:00:17.984	1079	325,5005	446,4522	0,5766191	0,933087	571,7826	3,654278	0	323,9676	415,5286	0,3923954	0,9295481	565,8986	4,033217	0	31	325	431						Untertest2.avi	0	880	547	72	111	250	314	316	0	Content		253	320	17984919	1052512459
18002	17:13:50.317	00:00:18.001	1080	324,4636	441,8222	0,5766706	0,9328745	571,7664	3,640953	0	322,9009	413,6768	0,39245	0,9294421	565,9331	4,021312	0	31	324	428						Untertest2.avi	0	880	547	72	111	250	314	316	0	Content		252	317	18001667	1052529207
18018	17:13:50.333	00:00:18.018	1081	326,9272	442,1237	0,576646	0,9328402	571,6172	3,635502	0	322,2946	412,0961	0,3924333	0,9296333	565,7137	4,011409	0	31	325	427						Untertest2.avi	0	880	547	72	111	250	314	316	0	Content		253	316	18018291	1052545831
18035	17:13:50.350	00:00:18.034	1082	442,9087	561,0125	0,5753964	0,9346458	571,7821	3,636114	0	466,2898	544,6918	0,3914627	0,931344	565,5723	4,005065	0	32	455	553						Untertest2.avi	0	880	547	72	111	412	492	583	0	Content		383	442	18034917	1052562457
18052	17:13:50.367	00:00:18.051	1083	475,0853	614,0646	0,5746641	0,9360072	571,6791	3,614223	0	493,7165	611,6018	0,3909347	0,932724	565,7035	3,974208	0	32	484	613						Untertest2.avi	0	880	547	72	111	412	492	583	0	Content		412	502	18051679	1052579219
18068	17:13:50.383	00:00:18.068	1084	491,0271	597,1613	0,5748067	0,9358627	571,5521	3,58977	0	490,3278	591,0607	0,3909885	0,9326851	565,5518	3,952419	0	32	491	594						Untertest2.avi	0	880	547	72	111	412	492	583	0	Content		419	483	18068301	1052595841
18085	17:13:50.400	00:00:18.084	1085	488,0255	613,2852	0,5748982	0,9357868	571,5475	3,563999	0	490,272	605,0018	0,3910669	0,9326507	565,5178	3,933884	0	32	489	609						Untertest2.avi	0	880	547	72	111	412	492	583	0	Content		417	498	18084914	1052612454
18102	17:13:50.417	00:00:18.101	1086	490,6655	610,4102	0,575052	0,9358804	571,3366	3,549122	0	488,3586	602,9306	0,3911453	0,9326922	565,4858	3,908842	0	32	490	607						Untertest2.avi	0	880	547	72	111	412	492	583	0	Content		418	496	18101663	1052629203
18118	17:13:50.433	00:00:18.118	1087	488,003	609,2922	0,5752175	0,9359747	571,4686	3,546732	0	485,7945	602,4148	0,39129	0,9327663	565,5285	3,890502	0	32	487	606						Untertest2.avi	0	880	547	72	111	412	492	583	0	Content		415	495	18118158	1052645698
18135	17:13:50.450	00:00:18.134	1088	486,0598	608,2001	0,5754524	0,9360991	571,4006	3,54166	0	488,7828	600,4771	0,3915029	0,9328711	565,4679	3,88293	0	32	487	604						Untertest2.avi	0	880	547	72	111	412	492	583	0	Content		415	493	18134909	1052662449
18152	17:13:50.467	00:00:18.151	1089	483,6735	607,1942	0,5757539	0,9361871	571,3888	3,519716	0	484,3919	600,2646	0,3917779	0,932843	565,4946	3,87578	0	32	484	604						Untertest2.avi	0	880	547	72	111	412	492	583	0	Content		412	493	18151532	1052679072
18168	17:13:50.483	00:00:18.168	1090	486,4213	607,6921	0,5761055	0,9363958	571,2778	3,514968	0	486,1308	600,0305	0,392149	0,9328583	565,452	3,860567	0	32	486	604						Untertest2.avi	0	880	547	72	111	412	492	583	0	Content		414	493	18168155	1052695695
18185	17:13:50.500	00:00:18.184	1091	489,8988	603,3087	0,5764951	0,9366056	571,197	3,508269	0	484,8463	597,9733	0,3925212	0,9329298	565,3882	3,863124	0	32	487	601						Untertest2.avi	0	880	547	72	111	412	492	583	0	Content		415	490	18184779	1052712319
18202	17:13:50.517	00:00:18.201	1092	484,6573	609,6098	0,5768748	0,9367516	571,299	3,50491	0	482,247	599,6343	0,3929243	0,9329301	565,334	3,855186	0	32	483	605						Untertest2.avi	0	880	547	72	111	412	492	583	0	Content		411	494	18201529	1052729069
18218	17:13:50.533	00:00:18.218	1093	481,5839	606,2088	0,577222	0,9368489	571,2222	3,49086	0	482,9653	599,5854	0,3932743	0,9328153	565,3587	3,851066	0	32	482	603						Untertest2.avi	0	880	547	72	111	412	492	583	0	Content		410	492	18218152	1052745692
18235	17:13:50.550	00:00:18.234	1094	490,7719	610,462	0,5775605	0,9368587	571,1676	3,503928	0	484,1513	599,0345	0,3935896	0,9326743	565,2716	3,83877	0	32	487	605						Untertest2.avi	0	880	547	72	111	412	492	583	0	Content		415	494	18234776	1052762316
18252	17:13:50.567	00:00:18.251	1095	486,468	612,3264	0,5778347	0,9368428	571,228	3,493988	0	486,5373	602,1135	0,3938725	0,9325135	565,3393	3,846269	0	32	487	607						Untertest2.avi	0	880	547	72	111	412	492	583	0	Content		415	496	18251525	1052779065
18268	17:13:50.583	00:00:18.268	1096	484,4494	608,5791	0,5780919	0,9369292	571,2053	3,497505	0	483,4718	597,0257	0,3940981	0,9324243	565,1802	3,844769	0	32	484	603						Untertest2.avi	0	880	547	72	111	412	492	583	0	Content		412	492	18268147	1052795687
18285	17:13:50.600	00:00:18.284	1097	487,2729	608,9523	0,5783066	0,9370135	571,1489	3,484328	0	479,8281	598,3196	0,3942731	0,9323499	565,1265	3,838907	0	32	484	604						Untertest2.avi	0	880	547	72	111	412	492	583	0	Content		412	493	18284772	1052812312
18302	17:13:50.617	00:00:18.301	1098	483,4676	608,5894	0,5785123	0,9370241	571,0975	3,469532	0	483,0509	595,9865	0,3944923	0,932207	565,1559	3,835128	0	32	483	602						Untertest2.avi	0	880	547	72	111	412	492	583	0	Content		411	491	18301517	1052829057
18318	17:13:50.633	00:00:18.318	1099	485,6362	610,7705	0,5786856	0,9370897	571,0712	3,486804	0	481,8757	597,6569	0,3946523	0,9321648	565,189	3,83158	0	32	484	604						Untertest2.avi	0	880	547	72	111	412	492	583	0	Content		412	493	18318143	1052845683
18335	17:13:50.650	00:00:18.334	1100	484,9325	603,8788	0,5788822	0,9371972	571,1235	3,453415	0	484,4396	597,3161	0,394852	0,9321657	565,1069	3,822302	0	32	485	601						Untertest2.avi	0	880	547	72	111	412	492	583	0	Content		413	490	18334765	1052862305
18351	17:13:50.666	00:00:18.351	1101	485,632	611,1221	0,5790479	0,9373034	571,0618	3,476135	0	484,7258	599,9763	0,3950315	0,9322445	565,0829	3,822548	0	32	485	606						Untertest2.avi	0	880	547	72	111	412	492	583	0	Content		413	495	18351403	1052878943
18368	17:13:50.683	00:00:18.368	1102	484,3666	605,5233	0,5791887	0,9374095	570,9592	3,453085	0	479,4894	597,1403	0,3951501	0,9323599	565,1202	3,809663	0	32	482	601						Untertest2.avi	0	880	547	72	111	412	492	583	0	Content		410	490	18368022	1052895562
18385	17:13:50.700	00:00:18.384	1103	489,0978	606,5353	0,5793446	0,9374691	570,8945	3,440864	0	481,2444	598,4876	0,39527	0,9324151	564,962	3,802906	0	32	485	603						Untertest2.avi	0	880	547	72	111	412	492	583	0	Content		413	492	18384766	1052912306
18401	17:13:50.716	00:00:18.401	1104	484,8897	606,7253	0,5794405	0,9375183	570,9687	3,441463	0	483,108	597,7379	0,3954028	0,9324539	565,02	3,794905	0	32	484	602						Untertest2.avi	0	880	547	72	111	412	492	583	0	Content		412	491	18401391	1052928931
18418	17:13:50.733	00:00:18.418	1105	480,2494	604,9697	0,5795242	0,9374967	570,9515	3,44053	0	482,2797	597,7389	0,3954861	0,9324406	564,9628	3,781248	0	32	481	601						Untertest2.avi	0	880	547	72	111	412	492	583	0	Content		409	490	18418012	1052945552
18435	17:13:50.750	00:00:18.434	1106	489,6853	610,5159	0,5795978	0,9373827	570,9682	3,435625	0	483,951	596,0453	0,3955393	0,9323794	564,9625	3,785726	0	32	487	603						Untertest2.avi	0	880	547	72	111	412	492	583	0	Content		415	492	18434760	1052962300
18451	17:13:50.766	00:00:18.451	1107	481,3841	605,3352	0,5796812	0,9372823	570,9371	3,40844	0	478,0887	597,9482	0,395585	0,9323074	564,9845	3,791492	0	32	480	602						Untertest2.avi	0	880	547	72	111	412	492	583	0	Content		408	491	18451383	1052978923
18468	17:13:50.783	00:00:18.468	1108	485,5121	601,7898	0,579766	0,9372433	570,9929	3,422043	0	476,5854	595,6368	0,3956339	0,932259	565,0372	3,791468	0	32	481	599						Untertest2.avi	0	880	547	72	111	412	492	583	0	Content		409	488	18468006	1052995546
18485	17:13:50.800	00:00:18.484	1109	483,0051	603,5775	0,5798311	0,9372863	570,9669	3,447875	0	481,0627	597,0376	0,3957207	0,9323613	564,9152	3,778409	0	32	482	600						Untertest2.avi	0	880	547	72	111	412	492	583	0	Content		410	489	18484626	1053012166
18501	17:13:50.816	00:00:18.501	1110	491,3198	601,8997	0,5799285	0,9374999	570,8248	3,427891	0	481,5748	595,949	0,3958003	0,9324895	564,9276	3,797564	0	32	486	599						Untertest2.avi	0	880	547	72	111	412	492	583	0	Content		414	488	18501374	1053028914
18518	17:13:50.833	00:00:18.517	1111	483,2856	603,9344	0,5799916	0,9376754	570,8546	3,435123	0	479,8702	599,5131	0,3958768	0,9326508	564,8959	3,793679	0	32	482	602						Untertest2.avi	0	880	547	72	111	412	492	583	0	Content		410	491	18517997	1053045537
18535	17:13:50.850	00:00:18.534	1112	481,6555	608,1415	0,5800981	0,9378966	570,9022	3,451412	0	479,3411	598,9443	0,395973	0,9327756	564,8631	3,800824	0	32	480	604						Untertest2.avi	0	880	547	72	111	412	492	583	0	Content		408	493	18534620	1053062160
18551	17:13:50.866	00:00:18.551	1113	488,1747	602,9078	0,5802076	0,9381006	570,9117	3,462065	0	476,5004	595,1191	0,3960671	0,9328844	564,9324	3,799916	0	32	482	599						Untertest2.avi	0	880	547	72	111	412	492	583	0	Content		410	488	18551243	1053078783
18568	17:13:50.883	00:00:18.567	1114	490,9266	600,2752	0,5803348	0,9382924	570,806	3,469449	0	480,3629	596,6511	0,3961926	0,9329473	564,859	3,80207	0	32	486	598						Untertest2.avi	0	880	547	72	111	412	492	583	0	Content		414	487	18567994	1053095534
18585	17:13:50.900	00:00:18.584	1115	482,3025	601,4819	0,5804538	0,9384219	570,871	3,479824	0	483,2061	596,6421	0,3963506	0,9330166	564,8944	3,814984	0	32	483	599						Untertest2.avi	0	880	547	72	111	412	492	583	0	Content		411	488	18584616	1053112156
18601	17:13:50.916	00:00:18.601	1116	483,1062	603,4413	0,5805714	0,9385878	570,9688	3,495548	0	479,1549	593,8691	0,3964967	0,9331285	564,9503	3,826843	0	32	481	599						Untertest2.avi	0	880	547	72	111	412	492	583	0	Content		409	488	18601240	1053128780
18618	17:13:50.933	00:00:18.617	1117	408,8892	630,2137	0,5814931	0,9389626	571,179	3,530995	0	414,543	604,7769	0,3974158	0,9334112	565,1838	3,849164	0	33	412	617						Untertest2.avi	0	880	547	72	111	223	518	350	0	Content		340	506	18617864	1053145404
18635	17:13:50.950	00:00:18.634	1118	287,7686	640,9282	0,5828882	0,9392211	570,8859	3,497115	0	288,0074	604,0431	0,398928	0,9336488	564,999	3,860645	0	33	288	622						Untertest2.avi	0	880	547	72	111	223	518	350	0	Content		216	511	18634612	1053162152
18651	17:13:50.966	00:00:18.651	1119	307,293	644,9534	0,58301	0,9392468	571,2425	3,535671	0	306,9156	614,1914	0,3991682	0,933613	565,171	3,873519	0	33	307	630						Untertest2.avi	0	880	547	72	111	223	518	350	0	Content		235	519	18651235	1053178775
18668	17:13:50.983	00:00:18.667	1120	288,3683	643,6496	0,5830121	0,9392536	571,3323	3,54488	0	285,322	614,84	0,3991699	0,9336421	565,3146	3,872638	0	33	287	629						Untertest2.avi	0	880	547	72	111	223	518	350	0	Content		215	518	18667855	1053195395
18684	17:13:50.999	00:00:18.684	1121	298,7959	642,9526	0,582999	0,9392068	571,3838	3,55225	0	289,0759	614,4797	0,3991534	0,9335561	565,3991	3,867553	0	33	294	629						Untertest2.avi	0	880	547	72	111	223	518	350	0	Content		222	518	18684482	1053212022
18701	17:13:51.016	00:00:18.701	1122	297,413	639,1489	0,5829722	0,9390856	571,348	3,552741	0	287,2611	613,4708	0,3991084	0,9334627	565,5618	3,879341	0	33	292	626						Untertest2.avi	0	880	547	72	111	223	518	350	0	Content		220	515	18701229	1053228769
18718	17:13:51.033	00:00:18.717	1123	298,8448	640,0834	0,5829139	0,9389107	571,3802	3,548896	0	288,3767	616,4654	0,3990572	0,9333786	565,5903	3,886334	0	33	294	628						Untertest2.avi	0	880	547	72	111	223	518	350	0	Content		222	517	18717854	1053245394
18734	17:13:51.049	00:00:18.734	1124	297,8376	636,7878	0,5828428	0,9388059	571,5089	3,571634	0	291,1062	619,0256	0,3990196	0,9333308	565,5293	3,893138	0	33	294	628						Untertest2.avi	0	880	547	72	111	223	518	350	0	Content		222	517	18734477	1053262017
18751	17:13:51.066	00:00:18.751	1125	301,8479	643,436	0,5827751	0,9386769	571,558	3,594765	0	293,8759	619,427	0,3989602	0,9333002	565,456	3,899633	0	33	298	631						Untertest2.avi	0	880	547	72	111	223	518	350	0	Content		226	520	18751226	1053278766
18768	17:13:51.083	00:00:18.767	1126	304,371	642,24	0,5826903	0,9385725	571,6839	3,601051	0	291,8056	618,363	0,3988751	0,9332561	565,5473	3,91948	0	33	298	630						Untertest2.avi	0	880	547	72	111	223	518	350	0	Content		226	519	18767848	1053295388
18784	17:13:51.099	00:00:18.784	1127	300,7566	644,4955	0,5826181	0,9384706	571,6871	3,605986	0	289,9207	616,8394	0,3987908	0,9332044	565,6154	3,935588	0	33	295	631						Untertest2.avi	0	880	547	72	111	223	518	350	0	Content		223	520	18784471	1053312011
18801	17:13:51.116	00:00:18.801	1128	295,0916	641,7584	0,5825459	0,9384594	571,6508	3,601669	0	293,3192	616,7463	0,3987161	0,933247	565,734	3,958169	0	33	294	629						Untertest2.avi	0	880	547	72	111	223	518	350	0	Content		222	518	18801095	1053328635
18818	17:13:51.133	00:00:18.817	1129	298,2749	643,1055	0,5824956	0,9385763	571,6111	3,627074	0	291,0822	617,6549	0,3986459	0,9333982	565,7826	3,963661	0	33	295	630						Untertest2.avi	0	880	547	72	111	223	518	350	0	Content		223	519	18817845	1053345385
18834	17:13:51.149	00:00:18.834	1130	299,6584	640,5596	0,5824682	0,9387068	571,6235	3,639543	0	294,4139	620,0276	0,3986267	0,9335622	565,7446	3,956296	0	33	297	630						Untertest2.avi	0	880	547	72	111	223	518	350	0	Content		225	519	18834468	1053362008
18851	17:13:51.166	00:00:18.851	1131	295,9598	638,4495	0,5824597	0,9388446	571,6021	3,633188	0	291,4381	619,5446	0,3986204	0,9336476	565,7079	3,967279	0	33	294	629						Untertest2.avi	0	880	547	72	111	223	518	350	0	Content		222	518	18851089	1053378629
18868	17:13:51.183	00:00:18.867	1132	293,3678	639,4358	0,5824841	0,9388141	571,6024	3,638323	0	294,6594	621,1679	0,3986554	0,9336468	565,7421	3,972431	0	33	294	630						Untertest2.avi	0	880	547	72	111	223	518	350	0	Content		222	519	18867712	1053395252
18884	17:13:51.199	00:00:18.884	1133	296,2893	636,8056	0,5825315	0,9388621	571,6595	3,649866	0	296,0093	618,0814	0,3987138	0,9337001	565,6869	3,981683	0	33	296	627						Untertest2.avi	0	880	547	72	111	223	518	350	0	Content		224	516	18884336	1053411876
18901	17:13:51.216	00:00:18.901	1134	296,9542	637,8964	0,5825891	0,9389753	571,6597	3,656083	0	293,9912	618,4965	0,3987773	0,9337664	565,6448	3,996098	0	33	295	628						Untertest2.avi	0	880	547	72	111	223	518	350	0	Content		223	517	18901083	1053428623
18918	17:13:51.233	00:00:18.917	1135	301,0432	641,0404	0,5826547	0,9390758	571,6382	3,669846	0	295,3469	615,8099	0,398856	0,9338033	565,6227	3,998076	0	33	298	628						Untertest2.avi	0	880	547	72	111	223	518	350	0	Content		226	517	18917707	1053445247
18934	17:13:51.249	00:00:18.934	1136	298,709	640,5061	0,5827342	0,9390979	571,6172	3,67596	0	295,5298	619,74	0,3989324	0,9337645	565,6282	3,992968	0	33	297	630						Untertest2.avi	0	880	547	72	111	223	518	350	0	Content		225	519	18934332	1053461872
18951	17:13:51.266	00:00:18.951	1137	296,6277	642,1967	0,5827357	0,9386664	571,5544	3,673219	0	299,804	616,4711	0,3989416	0,9333116	565,588	4,000812	0	33	298	629						Untertest2.avi	0	880	547	72	111	223	518	350	0	Content		226	518	18951079	1053478619
18968	17:13:51.283	00:00:18.967	1138	365,037	504,5851	0,5821726	0,9370255	571,7983	3,6925	0	394,7503	484,7923	0,3984037	0,9315742	565,8226	3,996747	0	34	380	495						Untertest2.avi	0	880	547	72	111	309	376	433	0	Content		308	384	18967578	1053495118
18984	17:13:51.299	00:00:18.984	1139	366,6468	501,6068	0,5820349	0,9363045	571,9659	3,671659	0	382,6643	466,4926	0,3983243	0,9308507	565,9251	3,978599	0	34	375	484						Untertest2.avi	0	880	547	72	111	309	376	433	0	Content		303	373	18984326	1053511866
19001	17:13:51.316	00:00:19.001	1140	376,4926	501,5252	0,5821579	0,936483	571,8118	3,690633	0	387,1282	472,1836	0,3984199	0,9308901	565,722	3,96441	0	34	382	487						Untertest2.avi	0	880	547	72	111	309	376	433	0	Content		310	376	19001074	1053528614
19018	17:13:51.333	00:00:19.017	1141	376,6735	492,5739	0,5822398	0,9363613	571,743	3,667048	0	384,972	470,5641	0,3984879	0,9307213	565,649	3,93974	0	34	381	482						Untertest2.avi	0	880	547	72	111	309	376	433	0	Content		309	371	19017573	1053545113
19034	17:13:51.349	00:00:19.034	1142	375,848	504,4194	0,582324	0,9362072	571,7126	3,651507	0	381,8782	472,9498	0,3985288	0,930545	565,6505	3,929076	0	34	379	489						Untertest2.avi	0	880	547	72	111	309	376	433	0	Content		307	378	19034321	1053561861
19051	17:13:51.366	00:00:19.050	1143	380,0715	501,4393	0,5823956	0,9361894	571,5867	3,646477	0	381,0958	473,3665	0,3985548	0,9305047	565,7052	3,919467	0	34	381	487						Untertest2.avi	0	880	547	72	111	309	376	433	0	Content		309	376	19050944	1053578484
19068	17:13:51.383	00:00:19.067	1144	381,7135	506,4114	0,5824246	0,9362393	571,5839	3,633199	0	381,9452	471,1905	0,3985456	0,9305549	565,5876	3,905278	0	34	382	489						Untertest2.avi	0	880	547	72	111	309	376	433	0	Content		310	378	19067568	1053595108
19084	17:13:51.399	00:00:19.084	1145	381,3101	503,6454	0,582436	0,9362893	571,5516	3,613197	0	378,018	468,2139	0,3985304	0,9306824	565,5221	3,89643	0	34	380	486						Untertest2.avi	0	880	547	72	111	309	376	433	0	Content		308	375	19084331	1053611871
19101	17:13:51.416	00:00:19.100	1146	379,5323	505,1497	0,5823936	0,9363546	571,5436	3,619374	0	380,9151	466,1806	0,3985067	0,9307365	565,4681	3,889274	0	34	380	486						Untertest2.avi	0	880	547	72	111	309	376	433	0	Content		308	375	19100950	1053628490
19118	17:13:51.433	00:00:19.117	1147	377,2164	503,968	0,5823804	0,9363798	571,4702	3,607038	0	384,1125	469,2634	0,3984652	0,9308007	565,4614	3,881816	0	34	381	487						Untertest2.avi	0	880	547	72	111	309	376	433	0	Content		309	376	19117567	1053645107
19134	17:13:51.449	00:00:19.134	1148	378,131	505,3022	0,5823369	0,9364561	571,4083	3,597511	0	383,5094	470,8369	0,3983953	0,9309417	565,4388	3,87062	0	34	381	488						Untertest2.avi	0	880	547	72	111	309	376	433	0	Content		309	377	19134191	1053661731
19151	17:13:51.466	00:00:19.150	1149	381,5241	500,6546	0,5823397	0,9366458	571,2364	3,592021	0	382,9542	471,1252	0,3983372	0,931134	565,4247	3,867175	0	34	382	486						Untertest2.avi	0	880	547	72	111	309	376	433	0	Content		310	375	19150941	1053678481
19168	17:13:51.483	00:00:19.167	1150	381,3998	498,3926	0,5823299	0,9366806	571,1774	3,57248	0	382,3008	470,6821	0,3982901	0,9311939	565,3825	3,869982	0	34	382	485						Untertest2.avi	0	880	547	72	111	309	376	433	0	Content		310	374	19167564	1053695104
19184	17:13:51.499	00:00:19.184	1151	380,1395	499,3642	0,5823205	0,9365985	571,1819	3,580314	0	385,624	466,9883	0,3982591	0,9310935	565,3433	3,868925	0	34	383	483						Untertest2.avi	0	880	547	72	111	309	376	433	0	Content		311	372	19184189	1053711729
19201	17:13:51.516	00:00:19.200	1152	376,7837	502,2654	0,5823247	0,9364167	571,2361	3,581681	0	386,0292	467,6591	0,3982737	0,9309316	565,3937	3,866424	0	34	381	485						Untertest2.avi	0	880	547	72	111	309	376	433	0	Content		309	374	19200940	1053728480
19217	17:13:51.532	00:00:19.217	1153	382,4183	505,8204	0,5823866	0,9362935	571,1119	3,590028	0	386,0398	467,6169	0,3983039	0,9308745	565,3071	3,865999	0	34	384	487						Untertest2.avi	0	880	547	72	111	309	376	433	0	Content		312	376	19217436	1053744976
19234	17:13:51.549	00:00:19.234	1154	383,7434	509,3706	0,5824587	0,936272	571,1337	3,598698	0	381,3217	463,9131	0,3983524	0,9308898	565,2228	3,88209	0	34	383	487						Untertest2.avi	0	880	547	72	111	309	376	433	0	Content		311	376	19234187	1053761727
19251	17:13:51.566	00:00:19.250	1155	379,6743	507,8196	0,5825123	0,9362473	571,1043	3,591683	0	385,4635	462,537	0,3984044	0,9308822	565,1888	3,876252	0	34	383	485						Untertest2.avi	0	880	547	72	111	309	376	433	0	Content		311	374	19250823	1053778363
19267	17:13:51.582	00:00:19.267	1156	376,3096	503,5559	0,582564	0,9362524	571,1719	3,584669	0	384,7507	461,6974	0,3984538	0,9308524	565,1142	3,88076	0	34	381	483						Untertest2.avi	0	880	547	72	111	309	376	433	0	Content		309	372	19267435	1053794975
19284	17:13:51.599	00:00:19.284	1157	372,4471	503,3495	0,5826451	0,9364153	571,113	3,576248	0	380,5742	464,7766	0,3984889	0,9309049	565,1114	3,888568	0	34	377	484						Untertest2.avi	0	880	547	72	111	309	376	433	0	Content		305	373	19284185	1053811725
19301	17:13:51.616	00:00:19.300	1158	378,3859	500,354	0,5827038	0,9366297	571,0643	3,593173	0	381,8208	464,8569	0,3985288	0,9310594	565,1354	3,895204	0	34	380	483						Untertest2.avi	0	880	547	72	111	309	376	433	0	Content		308	372	19300820	1053828360
19317	17:13:51.632	00:00:19.317	1159	381,2953	502,2585	0,5827723	0,9367968	570,916	3,587058	0	386,0988	465,0641	0,3986036	0,9311964	565,1112	3,906079	0	34	384	484						Untertest2.avi	0	880	547	72	111	309	376	433	0	Content		312	373	19317432	1053844972
19334	17:13:51.649	00:00:19.334	1160	373,9059	506,7129	0,5828221	0,9368545	570,9168	3,597672	0	383,8913	466,948	0,3986702	0,931213	565,0616	3,894453	0	34	379	487						Untertest2.avi	0	880	547	72	111	309	376	433	0	Content		307	376	19334054	1053861594
19351	17:13:51.666	00:00:19.350	1161	382,0777	511,5676	0,582887	0,9368604	570,9523	3,610121	0	382,821	468,0665	0,3987361	0,9311837	565,0742	3,901015	0	34	382	490						Untertest2.avi	0	880	547	72	111	309	376	433	0	Content		310	379	19350678	1053878218
19367	17:13:51.682	00:00:19.367	1162	378,6027	506,4525	0,5829545	0,9369255	571,0444	3,611183	0	382,8664	467,0376	0,3988123	0,931182	565,0842	3,897774	0	34	381	487						Untertest2.avi	0	880	547	72	111	309	376	433	0	Content		309	376	19367426	1053894966
19384	17:13:51.699	00:00:19.384	1163	379,5737	509,6392	0,5830135	0,9370555	571,0814	3,614314	0	382,043	467,1699	0,3988863	0,9313131	565,1277	3,905955	0	34	381	488						Untertest2.avi	0	880	547	72	111	309	376	433	0	Content		309	377	19384062	1053911602
19401	17:13:51.716	00:00:19.400	1164	446,6512	535,8795	0,5823194	0,9377833	570,9285	3,62757	0	465,4263	511,7784	0,3982375	0,9319528	564,936	3,948497	0	35	456	524						Untertest2.avi	0	880	547	72	111	434	435	200	0	Content		384	413	19400684	1053928224
19417	17:13:51.732	00:00:19.417	1165	506,9464	558,8077	0,5814649	0,9383748	571,1618	3,645938	0	519,5718	543,7603	0,3974986	0,9324962	565,2546	3,940094	0	35	513	551						Untertest2.avi	0	880	547	72	111	434	435	200	0	Content		441	440	19417298	1053944838
19434	17:13:51.749	00:00:19.434	1166	491,4792	551,2278	0,5814772	0,9382967	571,0396	3,641081	0	505,0245	536,6761	0,3975396	0,9323831	565,1489	3,946524	0	35	498	544						Untertest2.avi	0	880	547	72	111	434	435	200	0	Content		426	433	19434044	1053961584
19451	17:13:51.766	00:00:19.450	1167	506,235	558,2928	0,58147	0,9382151	571,0348	3,641784	0	515,0432	541,9604	0,3975374	0,9322218	565,1329	3,948336	0	35	511	550						Untertest2.avi	0	880	547	72	111	434	435	200	0	Content		439	439	19450666	1053978206
19467	17:13:51.782	00:00:19.467	1168	499,735	555,1873	0,5814557	0,9381258	571,0806	3,646431	0	513,4166	542,3089	0,3975172	0,9321489	565,173	3,952851	0	35	507	549						Untertest2.avi	0	880	547	72	111	434	435	200	0	Content		435	438	19467290	1053994830
19484	17:13:51.799	00:00:19.484	1169	501,9806	553,3841	0,5814308	0,9380013	571,099	3,645592	0	509,7878	537,1257	0,3974847	0,9320721	565,1849	3,963784	0	35	506	545						Untertest2.avi	0	880	547	72	111	434	435	200	0	Content		434	434	19484037	1054011577
19501	17:13:51.816	00:00:19.500	1170	502,7013	555,1674	0,581385	0,9377372	571,1271	3,648965	0	511,0001	537,9988	0,3974367	0,931862	565,2681	3,965868	0	35	507	547						Untertest2.avi	0	880	547	72	111	434	435	200	0	Content		435	436	19500661	1054028201
19517	17:13:51.832	00:00:19.517	1171	503,8984	556,3992	0,581343	0,9375505	571,167	3,667742	0	510,382	537,7162	0,3973914	0,9316999	565,3289	3,969525	0	35	507	547						Untertest2.avi	0	880	547	72	111	434	435	200	0	Content		435	436	19517285	1054044825
19534	17:13:51.849	00:00:19.534	1172	500,5824	553,4962	0,5813089	0,9374863	571,1632	3,658732	0	508,9425	537,7728	0,3973475	0,9316441	565,3499	3,9732	0	35	505	546						Untertest2.avi	0	880	547	72	111	434	435	200	0	Content		433	435	19534035	1054061575
19551	17:13:51.866	00:00:19.550	1173	500,096	547,9277	0,5812524	0,9374721	571,342	3,662224	0	511,7439	536,9609	0,3972954	0,9316903	565,413	3,985059	0	35	506	542						Untertest2.avi	0	880	547	72	111	434	435	200	0	Content		434	431	19550655	1054078195
19567	17:13:51.882	00:00:19.567	1174	499,5711	550,3893	0,581166	0,9373553	571,4047	3,671899	0	509,6245	538,1449	0,397272	0,9316747	565,5356	3,98742	0	35	505	544						Untertest2.avi	0	880	547	72	111	434	435	200	0	Content		433	433	19567282	1054094822
19584	17:13:51.899	00:00:19.583	1175	499,7923	551,4053	0,5809022	0,9367752	571,4866	3,675864	0	485,2758	563,4316	0,3975233	0,9312203	565,8865	3,934009	0	35	493	557						Untertest2.avi	0	880	547	72	111	434	435	200	0	Content		421	446	19583904	1054111444
19601	17:13:51.916	00:00:19.600	1176	-1024	-768	-1	-1	-1	-1	4	-1024	-768	-1	-1	-1	-1	4		0	0						Untertest2.avi	0	880	547	72	111				0	Content		-72	-111	19600529	1054128069
19617	17:13:51.932	00:00:19.617	1177	-1024	-768	-1	-1	-1	-1	4	-1024	-768	-1	-1	-1	-1	4		0	0						Untertest2.avi	0	880	547	72	111				0	Content		-72	-111	19617276	1054144816
19634	17:13:51.949	00:00:19.633	1178	-1024	-768	-1	-1	-1	-1	4	-1024	-768	-1	-1	-1	-1	4		0	0						Untertest2.avi	0	880	547	72	111				0	Content		-72	-111	19633897	1054161437
19651	17:13:51.966	00:00:19.650	1179	-1024	-768	-1	-1	-1	-1	4	-1024	-768	-1	-1	-1	-1	4		0	0						Untertest2.avi	0	880	547	72	111				0	Content		-72	-111	19650519	1054178059
19667	17:13:51.982	00:00:19.667	1180	-1024	-768	-1	-1	-1	-1	4	-1024	-768	-1	-1	-1	-1	4		0	0						Untertest2.avi	0	880	547	72	111				0	Content		-72	-111	19667142	1054194682
19684	17:13:51.999	00:00:19.683	1181	-1024	-768	-1	-1	-1	-1	4	-1024	-768	-1	-1	-1	-1	4		0	0						Untertest2.avi	0	880	547	72	111				0	Content		-72	-111	19683893	1054211433
19701	17:13:52.016	00:00:19.700	1182	-1024	-768	-1	-1	-1	-1	4	-1024	-768	-1	-1	-1	-1	4		0	0						Untertest2.avi	0	880	547	72	111				0	Content		-72	-111	19700516	1054228056
19717	17:13:52.032	00:00:19.717	1183	-1024	-768	-1	-1	-1	-1	4	-1024	-768	-1	-1	-1	-1	4		0	0						Untertest2.avi	0	880	547	72	111				0	Content		-72	-111	19717204	1054244744
19734	17:13:52.049	00:00:19.733	1184	-1024	-768	-1	-1	-1	-1	4	-1024	-768	-1	-1	-1	-1	4		0	0						Untertest2.avi	0	880	547	72	111				0	Content		-72	-111	19733871	1054261411
19751	17:13:52.066	00:00:19.750	1185	-1024	-768	-1	-1	-1	-1	4	-1024	-768	-1	-1	-1	-1	4		0	0						Untertest2.avi	0	880	547	72	111				0	Content		-72	-111	19750505	1054278045
19767	17:13:52.082	00:00:19.767	1186	-1024	-768	-1	-1	-1	-1	4	-1024	-768	-1	-1	-1	-1	4		0	0						Untertest2.avi	0	880	547	72	111				0	Content		-72	-111	19767172	1054294712
19784	17:13:52.099	00:00:19.783	1187	-1024	-768	-1	-1	-1	-1	4	-1024	-768	-1	-1	-1	-1	4		0	0						Untertest2.avi	0	880	547	72	111				0	Content		-72	-111	19783840	1054311380
19800	17:13:52.115	00:00:19.800	1188	-1024	-768	-1	-1	-1	-1	4	-1024	-768	-1	-1	-1	-1	4		0	0						Untertest2.avi	0	880	547	72	111				0	Content		-72	-111	19800487	1054328027
19817	17:13:52.132	00:00:19.817	1189	-1024	-768	-1	-1	-1	-1	4	-1024	-768	-1	-1	-1	-1	4		0	0						Untertest2.avi	0	880	547	72	111				0	Content		-72	-111	19817155	1054344695
19834	17:13:52.149	00:00:19.833	1190	258,7841	575,3601	0,5836834	0,9354653	570,783	3,588182	0	249,9687	561,3956	0,3994894	0,9311983	564,8224	3,885856	0	36	254	568						Untertest2.avi	0	880	547	72	111	193	431	83	0	Content		182	457	19833758	1054361298
19850	17:13:52.165	00:00:19.850	1191	249,081	571,6334	0,583863	0,9355174	570,6876	3,559856	0	250,6956	533,8954	0,3996366	0,9311945	564,6642	3,949533	0	36	250	553						Untertest2.avi	0	880	547	72	111	193	431	83	0	Content		178	442	19850383	1054377923
19867	17:13:52.182	00:00:19.867	1192	252,8746	571,3112	0,5840955	0,9357974	570,3766	3,567432	0	250,9578	533,7531	0,399851	0,931256	564,5941	3,950853	0	36	252	553						Untertest2.avi	0	880	547	72	111	193	431	83	0	Content		180	442	19867133	1054394673
19884	17:13:52.199	00:00:19.883	1193	268,099	552,9449	0,5839511	0,9354879	570,0666	3,559596	0	283,0196	510,9513	0,3997071	0,9309224	564,1935	3,979652	0	36	276	532						Untertest2.avi	0	880	547	72	111	193	431	83	0	Content		204	421	19883759	1054411299
19900	17:13:52.215	00:00:19.900	1194	411,5264	434,1101	0,5826576	0,9343216	570,4362	3,608759	0	451,945	405,4013	0,3985881	0,9294567	564,4864	3,976096	0	36	432	420						Untertest2.avi	0	880	547	72	111	193	431	83	0	Content		360	309	19900379	1054427919
19917	17:13:52.232	00:00:19.917	1195	472,903	422,4035	0,5820022	0,9338499	570,6377	3,607123	0	480,1202	398,316	0,3981239	0,9289081	564,5676	3,974024	0	37	477	410						Untertest2.avi	0	880	547	72	111	426	290	1033	0	Content		405	299	19917004	1054444544
19934	17:13:52.249	00:00:19.933	1196	468,9359	421,2121	0,5822167	0,9340551	570,2482	3,614218	0	475,9436	396,8509	0,3982295	0,9289079	564,2306	3,974009	0	37	472	409						Untertest2.avi	0	880	547	72	111	426	290	1033	0	Content		400	298	19933751	1054461291
19950	17:13:52.265	00:00:19.950	1197	467,3227	416,2488	0,5822862	0,9341115	570,2233	3,590873	0	475,4303	395,8994	0,3982154	0,9288754	564,1625	3,975135	0	37	471	406						Untertest2.avi	0	880	547	72	111	426	290	1033	0	Content		399	295	19950373	1054477913
19967	17:13:52.282	00:00:19.966	1198	467,9765	420,2296	0,5823027	0,9340983	570,1531	3,598707	0	474,1348	399,9384	0,3981614	0,9287531	564,1351	3,96757	0	37	471	410						Untertest2.avi	0	880	547	72	111	426	290	1033	0	Content		399	299	19966997	1054494537
19984	17:13:52.299	00:00:19.983	1199	469,6696	422,3649	0,582265	0,9338825	570,072	3,601723	0	471,4884	403,1301	0,3980813	0,928539	564,1185	3,962118	0	37	471	413						Untertest2.avi	0	880	547	72	111	426	290	1033	0	Content		399	302	19983745	1054511285
20000	17:13:52.315	00:00:20.000	1200	466,8481	418,2892	0,5822176	0,9336272	570,0087	3,58899	0	470,5697	401,7348	0,3979789	0,9282885	564,0543	3,96228	0	37	469	410						Untertest2.avi	0	880	547	72	111	426	290	1033	0	Content		397	299	20000370	1054527910
20017	17:13:52.332	00:00:20.016	1201	469,1421	420,2107	0,5821525	0,9334229	569,9173	3,560822	0	470,4234	393,3615	0,3978666	0,9281307	564,0063	3,923334	0	37	470	407						Untertest2.avi	0	880	547	72	111	426	290	1033	0	Content		398	296	20016993	1054544533
20034	17:13:52.349	00:00:20.033	1202	466,0941	422,1352	0,582103	0,9333531	569,8688	3,538883	0	472,2659	400,3372	0,3978016	0,9281309	563,9531	3,887566	0	37	469	411						Untertest2.avi	0	880	547	72	111	426	290	1033	0	Content		397	300	20033616	1054561156
20050	17:13:52.365	00:00:20.050	1203	468,6934	421,8068	0,5820385	0,9333565	569,856	3,497602	0	475,4545	398,3405	0,3977189	0,9282519	563,9514	3,841919	0	37	472	410						Untertest2.avi	0	880	547	72	111	426	290	1033	0	Content		400	299	20050364	1054577904
20067	17:13:52.382	00:00:20.066	1204	474,0303	416,5806	0,5819446	0,9333845	569,9373	3,445313	0	472,1631	400,8759	0,3976093	0,9283253	564,0023	3,78202	0	37	473	409						Untertest2.avi	0	880	547	72	111	426	290	1033	0	Content		401	298	20066989	1054594529
20084	17:13:52.399	00:00:20.083	1205	476,9602	423,2966	0,5818208	0,9333842	570,0258	3,434514	0	467,5173	397,4868	0,3974555	0,9284043	563,8448	3,742419	0	37	472	410						Untertest2.avi	0	880	547	72	111	426	290	1033	0	Content		400	299	20083612	1054611152
20100	17:13:52.415	00:00:20.100	1206	473,0119	420,2459	0,5816501	0,9334347	569,9205	3,36353	0	468,1738	404,8276	0,3972995	0,9285213	563,894	3,696161	0	37	471	413						Untertest2.avi	0	880	547	72	111	426	290	1033	0	Content		399	302	20100235	1054627775
20117	17:13:52.432	00:00:20.116	1207	470,8665	418,6483	0,5814648	0,9335404	570,0707	3,321306	0	468,0127	402,9078	0,3970915	0,9287258	563,9827	3,647958	0	37	469	411						Untertest2.avi	0	880	547	72	111	426	290	1033	0	Content		397	300	20116873	1054644413
20134	17:13:52.449	00:00:20.133	1208	481,5508	426,1853	0,5812221	0,9336355	570,071	3,293347	0	467,8452	404,7278	0,3968459	0,9288483	564,097	3,598305	0	37	475	415						Untertest2.avi	0	880	547	72	111	426	290	1033	0	Content		403	304	20133609	1054661149
20150	17:13:52.465	00:00:20.150	1209	474,5053	422,9593	0,5809583	0,9335912	570,1594	3,265851	0	467,7576	404,2684	0,3966091	0,9289063	564,1487	3,549735	0	37	471	414						Untertest2.avi	0	880	547	72	111	426	290	1033	0	Content		399	303	20150232	1054677772
20167	17:13:52.482	00:00:20.166	1210	480,2661	420,3168	0,5806829	0,9334797	570,1105	3,208261	0	467,4402	403,9898	0,3963467	0,9288114	564,2554	3,512992	0	37	474	412						Untertest2.avi	0	880	547	72	111	426	290	1033	0	Content		402	301	20166853	1054694393
20184	17:13:52.499	00:00:20.183	1211	478,8811	420,3465	0,5804027	0,9333749	570,3606	3,189895	0	464,0452	402,8406	0,396069	0,928746	564,3041	3,480798	0	37	471	412						Untertest2.avi	0	880	547	72	111	426	290	1033	0	Content		399	301	20183602	1054711142
20200	17:13:52.515	00:00:20.200	1212	478,9139	423,7271	0,580115	0,933315	570,3259	3,170002	0	467,5891	403,5139	0,3958115	0,9287298	564,5154	3,458863	0	37	473	414						Untertest2.avi	0	880	547	72	111	426	290	1033	0	Content		401	303	20200226	1054727766
20217	17:13:52.532	00:00:20.216	1213	478,4557	421,5915	0,5798434	0,9332292	570,5353	3,155992	0	463,4813	405,3927	0,3955293	0,9286938	564,6047	3,439385	0	37	471	413						Untertest2.avi	0	880	547	72	111	426	290	1033	0	Content		399	302	20216852	1054744392
20234	17:13:52.549	00:00:20.233	1214	474,749	419,9136	0,5795392	0,9329666	570,6926	3,132811	0	465,3236	408,6283	0,3952803	0,9285158	564,6692	3,406063	0	37	470	414						Untertest2.avi	0	880	547	72	111	426	290	1033	0	Content		398	303	20233601	1054761141
20250	17:13:52.565	00:00:20.250	1215	484,2409	423,7076	0,5792882	0,9326873	570,7219	3,106013	0	463,1134	402,0686	0,3950251	0,9283003	564,889	3,398818	0	37	474	413						Untertest2.avi	0	880	547	72	111	426	290	1033	0	Content		402	302	20250224	1054777764
20267	17:13:52.582	00:00:20.266	1216	485,7445	419,5564	0,5789555	0,9323518	570,9157	3,093094	0	462,4378	401,6525	0,3947302	0,9280889	564,8853	3,382651	0	37	474	411						Untertest2.avi	0	880	547	72	111	426	290	1033	0	Content		402	300	20266850	1054794390
20283	17:13:52.598	00:00:20.283	1217	490,3528	423,899	0,578528	0,9319589	570,936	3,09752	0	472,8841	405,3414	0,3943137	0,927852	564,9142	3,367486	0	37	482	415						Untertest2.avi	0	880	547	72	111	426	290	1033	0	Content		410	304	20283475	1054811015
20300	17:13:52.615	00:00:20.300	1218	509,4254	409,4322	0,5779291	0,9315677	571,1485	3,08893	0	490,8978	392,2513	0,3937389	0,9275494	565,2068	3,360693	0	37	500	401						Untertest2.avi	0	880	547	72	111	426	290	1033	0	Content		428	290	20300097	1054827637
20317	17:13:52.632	00:00:20.316	1219	504,9207	399,9757	0,5776107	0,9313053	571,0718	3,070904	0	495,011	392,4963	0,393494	0,9274596	565,2141	3,349538	0	37	500	396						Untertest2.avi	0	880	547	72	111	426	290	1033	0	Content		428	285	20316721	1054844261
20333	17:13:52.648	00:00:20.333	1220	509,9225	396,4688	0,5772935	0,9310987	571,2272	3,046377	0	489,765	392,399	0,3931384	0,9273459	565,2695	3,351572	0	37	500	394						Untertest2.avi	0	880	547	72	111	426	290	1033	0	Content		428	283	20333469	1054861009
20350	17:13:52.665	00:00:20.350	1221	511,46	399,5248	0,5769831	0,9309697	571,1308	3,063974	0	486,1254	396,3235	0,3928218	0,9273385	565,2153	3,352018	0	37	499	398						Untertest2.avi	0	880	547	72	111	426	290	1033	0	Content		427	287	20350093	1054877633
20367	17:13:52.682	00:00:20.366	1222	515,1952	397,1738	0,5766582	0,9309242	571,1809	3,073706	0	492,0331	391,3956	0,3925524	0,9274656	565,3358	3,340273	0	37	504	394						Untertest2.avi	0	880	547	72	111	426	290	1033	0	Content		432	283	20366716	1054894256
20383	17:13:52.698	00:00:20.383	1223	519,2511	400,0465	0,5764046	0,9308969	571,2637	3,074888	0	486,3081	390,9624	0,392234	0,9276017	565,4108	3,344206	0	37	503	396						Untertest2.avi	0	880	547	72	111	426	290	1033	0	Content		431	285	20383465	1054911005
20400	17:13:52.715	00:00:20.400	1224	514,6801	400,276	0,5761525	0,9308152	571,2172	3,065586	0	490,8551	391,1649	0,3920456	0,9276951	565,3899	3,332819	0	37	503	396						Untertest2.avi	0	880	547	72	111	426	290	1033	0	Content		431	285	20400089	1054927629
20417	17:13:52.732	00:00:20.416	1225	512,7446	409,1601	0,5759561	0,9307199	571,2946	3,074221	0	490,7005	390,7167	0,391819	0,9277859	565,4183	3,341692	0	37	502	400						Untertest2.avi	0	880	547	72	111	426	290	1033	0	Content		430	289	20416721	1054944261
20433	17:13:52.748	00:00:20.433	1226	513,803	410,5736	0,5757819	0,930604	571,2252	3,07915	0	482,5497	397,9586	0,3916351	0,9278321	565,4106	3,365483	0	37	498	404						Untertest2.avi	0	880	547	72	111	426	290	1033	0	Content		426	293	20433336	1054960876
20450	17:13:52.765	00:00:20.449	1227	516,8743	407,4247	0,5756676	0,9305552	571,2508	3,08183	0	488,3768	393,6346	0,3914983	0,927926	565,3492	3,362863	0	37	503	401						Untertest2.avi	0	880	547	72	111	426	290	1033	0	Content		431	290	20449962	1054977502
20467	17:13:52.782	00:00:20.466	1228	511,6612	406,6978	0,5755746	0,9305447	571,1991	3,08599	0	487,8123	393,2084	0,3913999	0,9279637	565,3565	3,377353	0	37	500	400						Untertest2.avi	0	880	547	72	111	426	290	1033	0	Content		428	289	20466711	1054994251
20483	17:13:52.798	00:00:20.483	1229	520,7258	416,8075	0,5755394	0,9305212	571,1497	3,120552	0	491,7486	394,472	0,3913481	0,9279492	565,3489	3,389798	0	37	506	406						Untertest2.avi	0	880	547	72	111	426	290	1033	0	Content		434	295	20483334	1055010874
20500	17:13:52.815	00:00:20.499	1230	516,8153	405,0276	0,575536	0,9304578	571,1056	3,113484	0	487,8867	394,0385	0,3913138	0,9278929	565,4028	3,406101	0	37	502	400						Untertest2.avi	0	880	547	72	111	426	290	1033	0	Content		430	289	20499955	1055027495
20517	17:13:52.832	00:00:20.516	1231	518,406	409,3112	0,5755842	0,9304171	571,083	3,141637	0	491,5849	391,8113	0,3913574	0,9278328	565,3287	3,40822	0	37	505	401						Untertest2.avi	0	880	547	72	111	426	290	1033	0	Content		433	290	20516702	1055044242
20533	17:13:52.848	00:00:20.533	1232	512,7073	403,9186	0,5756844	0,9304268	571,1313	3,110067	0	487,1955	392,975	0,3914479	0,9277935	565,2735	3,416418	0	37	500	398						Untertest2.avi	0	880	547	72	111	426	290	1033	0	Content		428	287	20533325	1055060865
20550	17:13:52.865	00:00:20.549	1233	512,0834	404,0994	0,5758138	0,9304264	571,0253	3,144583	0	489,7245	392,229	0,3915838	0,9276952	565,2466	3,445971	0	37	501	398						Untertest2.avi	0	880	547	72	111	426	290	1033	0	Content		429	287	20549948	1055077488
20567	17:13:52.882	00:00:20.566	1234	516,8829	407,7042	0,5760123	0,9303572	570,917	3,158811	0	482,3274	390,575	0,3917209	0,9275922	565,2271	3,449665	0	37	500	399						Untertest2.avi	0	880	547	72	111	426	290	1033	0	Content		428	288	20566574	1055094114
20583	17:13:52.898	00:00:20.583	1235	507,3376	404,07	0,5762001	0,9303405	570,9774	3,151743	0	487,6315	388,0779	0,3919471	0,9274555	565,0932	3,442042	0	37	497	396						Untertest2.avi	0	880	547	72	111	426	290	1033	0	Content		425	285	20583320	1055110860
20600	17:13:52.915	00:00:20.599	1236	516,7722	409,6405	0,5764533	0,9303663	570,8342	3,167791	0	488,6248	389,2171	0,3921609	0,9273664	565,0697	3,44589	0	37	503	399						Untertest2.avi	0	880	547	72	111	426	290	1033	0	Content		431	288	20599947	1055127487
20617	17:13:52.932	00:00:20.616	1237	505,2824	408,3308	0,5766462	0,9304428	570,8474	3,163681	0	488,8511	387,7052	0,3923649	0,9273478	564,9115	3,451765	0	37	497	398						Untertest2.avi	0	880	547	72	111	426	290	1033	0	Content		425	287	20616569	1055144109
20633	17:13:52.948	00:00:20.633	1238	506,192	403,5126	0,5769111	0,9305532	570,6925	3,165684	0	489,8883	389,6302	0,3926106	0,9273732	564,8926	3,465918	0	37	498	397						Untertest2.avi	0	880	547	72	111	426	290	1033	0	Content		426	286	20633193	1055160733
20650	17:13:52.965	00:00:20.649	1239	514,7501	407,3094	0,5771142	0,9306727	570,5981	3,203212	0	488,9025	391,677	0,3927949	0,927393	564,8309	3,481334	0	37	502	399						Untertest2.avi	0	880	547	72	111	426	290	1033	0	Content		430	288	20649941	1055177481
20667	17:13:52.982	00:00:20.666	1240	514,575	407,4828	0,5773054	0,9307345	570,5765	3,218013	0	488,9895	383,5392	0,3929863	0,9274778	564,7786	3,488001	0	37	502	396						Untertest2.avi	0	880	547	72	111	426	290	1033	0	Content		430	285	20666562	1055194102
20683	17:13:52.998	00:00:20.683	1241	509,5339	406,7438	0,5774958	0,9308143	570,501	3,221172	0	486,293	394,1016	0,3931419	0,9275304	564,7608	3,51018	0	37	498	400						Untertest2.avi	0	880	547	72	111	426	290	1033	0	Content		426	289	20683183	1055210723
20700	17:13:53.015	00:00:20.699	1242	510,7509	408,3712	0,5776523	0,9309324	570,3738	3,23074	0	488,3985	389,3252	0,3932702	0,9275529	564,6296	3,53109	0	37	500	399						Untertest2.avi	0	880	547	72	111	426	290	1033	0	Content		428	288	20699806	1055227346
20717	17:13:53.032	00:00:20.716	1243	508,0428	402,8665	0,5777972	0,9309621	570,2266	3,238041	0	485,0781	390,771	0,3933806	0,9275685	564,4997	3,532059	0	37	497	397						Untertest2.avi	0	880	547	72	111	426	290	1033	0	Content		425	286	20716554	1055244094
20733	17:13:53.048	00:00:20.733	1244	511,8545	407,2732	0,5779333	0,9308226	570,276	3,258728	0	487,7256	386,3693	0,3935054	0,927467	564,4595	3,55026	0	37	500	397						Untertest2.avi	0	880	547	72	111	426	290	1033	0	Content		428	286	20733177	1055260717
20750	17:13:53.065	00:00:20.749	1245	508,8495	411,1159	0,5780482	0,9305595	570,2677	3,280926	0	482,9994	393,1768	0,3935808	0,9271884	564,5154	3,564587	0	37	496	402						Untertest2.avi	0	880	547	72	111	426	290	1033	0	Content		424	291	20749804	1055277344
20766	17:13:53.081	00:00:20.766	1246	511,2151	410,3052	0,5781946	0,9303086	569,9803	3,294831	0	488,4696	391,0677	0,3937112	0,9269574	564,4549	3,58955	0	37	500	401						Untertest2.avi	0	880	547	72	111	426	290	1033	0	Content		428	290	20766427	1055293967
20783	17:13:53.098	00:00:20.783	1247	501,7249	401,3128	0,578321	0,9301533	569,9725	3,302415	0	491,1315	390,1825	0,3938243	0,9268193	564,3126	3,596955	0	37	496	396						Untertest2.avi	0	880	547	72	111	426	290	1033	0	Content		424	285	20783177	1055310717
20800	17:13:53.115	00:00:20.799	1248	513,3276	409,7367	0,5784611	0,9300222	569,9421	3,344277	0	487,327	387,2843	0,3939309	0,926738	564,184	3,622826	0	37	500	399						Untertest2.avi	0	880	547	72	111	426	290	1033	0	Content		428	288	20799803	1055327343
20816	17:13:53.131	00:00:20.816	1249	507,2653	409,4232	0,5785907	0,9300026	569,9169	3,363619	0	488,7221	388,6628	0,3940403	0,926699	564,2501	3,640301	0	37	498	399						Untertest2.avi	0	880	547	72	111	426	290	1033	0	Content		426	288	20816426	1055343966
20833	17:13:53.148	00:00:20.833	1250	509,0752	403,1256	0,5787223	0,9301474	569,8205	3,362385	0	490,8194	388,7028	0,3941856	0,9267005	564,2361	3,654387	0	37	500	396						Untertest2.avi	0	880	547	72	111	426	290	1033	0	Content		428	285	20833175	1055360715
20850	17:13:53.165	00:00:20.849	1251	506,5904	411,4639	0,5788531	0,930284	569,8598	3,395804	0	489,0526	390,3075	0,3943106	0,9267982	564,1508	3,688313	0	37	498	401						Untertest2.avi	0	880	547	72	111	426	290	1033	0	Content		426	290	20849801	1055377341
20866	17:13:53.181	00:00:20.866	1252	503,4161	409,5182	0,5790089	0,9304762	569,8504	3,406199	0	488,0955	389,5472	0,3944317	0,9269602	564,0847	3,715392	0	37	496	400						Untertest2.avi	0	880	547	72	111	426	290	1033	0	Content		424	289	20866422	1055393962
20883	17:13:53.198	00:00:20.883	1253	506,2528	406,3701	0,579159	0,9306961	569,7609	3,42203	0	490,5399	390,4465	0,3946024	0,9270835	564,0468	3,723906	0	37	498	398						Untertest2.avi	0	880	547	72	111	426	290	1033	0	Content		426	287	20883048	1055410588
20900	17:13:53.215	00:00:20.899	1254	505,8138	404,3827	0,5793098	0,9308664	569,8058	3,434917	0	494,1428	389,9111	0,3947492	0,9271685	564,0981	3,758031	0	37	500	397						Untertest2.avi	0	880	547	72	111	426	290	1033	0	Content		428	286	20899670	1055427210
20916	17:13:53.231	00:00:20.916	1255	501,9568	405,7748	0,5794661	0,9310025	569,8456	3,441	0	489,6274	389,7298	0,3948978	0,927254	564,0231	3,770351	0	37	496	398						Untertest2.avi	0	880	547	72	111	426	290	1033	0	Content		424	287	20916416	1055443956
20933	17:13:53.248	00:00:20.933	1256	504,8671	409,6119	0,5796217	0,9311965	569,7357	3,476872	0	492,4626	390,4641	0,3950413	0,9273686	564,1116	3,799376	0	37	499	400						Untertest2.avi	0	880	547	72	111	426	290	1033	0	Content		427	289	20933040	1055460580
20950	17:13:53.265	00:00:20.949	1257	483,0984	475,7454	0,5797639	0,932808	569,8011	3,497005	0	489,0419	464,7712	0,3953407	0,9288725	564,0506	3,830761	0	38	486	470						Untertest2.avi	0	880	547	72	111	399	530	267	0	Content		414	359	20949662	1055477202
20966	17:13:53.281	00:00:20.966	1258	477,5686	611,4594	0,5797794	0,9352356	569,8018	3,504437	0	481,8179	594,396	0,3957726	0,93118	564,0019	3,85154	0	38	480	603						Untertest2.avi	0	880	547	72	111	399	530	267	0	Content		408	492	20966413	1055493953
20983	17:13:53.298	00:00:20.982	1259	460,5881	654,4485	0,5798422	0,9360855	569,926	3,513848	0	474,6529	645,3206	0,395986	0,9319881	564,0252	3,869923	0	38	468	650						Untertest2.avi	0	880	547	72	111	399	530	267	0	Content		396	539	20982913	1055510453
21000	17:13:53.315	00:00:20.999	1260	469,762	643,6577	0,5799844	0,9359287	569,9245	3,530793	0	473,5198	633,0807	0,3960467	0,931793	564,0573	3,895017	0	38	472	638						Untertest2.avi	0	880	547	72	111	399	530	267	0	Content		400	527	20999660	1055527200
21016	17:13:53.331	00:00:21.016	1261	470,8346	646,2308	0,5801013	0,9358103	569,8197	3,523751	0	476,2989	637,1237	0,3961421	0,9316476	564,0897	3,886425	0	38	474	642						Untertest2.avi	0	880	547	72	111	399	530	267	0	Content		402	531	21016281	1055543821
21033	17:13:53.348	00:00:21.033	1262	470,7265	647,088	0,5801914	0,9356215	569,889	3,551805	0	471,4693	634,111	0,3962089	0,9315117	564,1309	3,912425	0	38	471	641						Untertest2.avi	0	880	547	72	111	399	530	267	0	Content		399	530	21033030	1055560570
21050	17:13:53.365	00:00:21.049	1263	469,8273	650,8948	0,5802823	0,9353712	569,9807	3,557997	0	472,1746	637,2748	0,3962581	0,9312952	564,1581	3,918009	0	38	471	644						Untertest2.avi	0	880	547	72	111	399	530	267	0	Content		399	533	21049654	1055577194
21066	17:13:53.381	00:00:21.066	1264	468,3863	648,4016	0,5803525	0,9351469	570,0784	3,568537	0	471,8602	638,4146	0,3963046	0,9310384	564,2004	3,939297	0	38	470	643						Untertest2.avi	0	880	547	72	111	399	530	267	0	Content		398	532	21066276	1055593816
21083	17:13:53.398	00:00:21.082	1265	467,659	644,7432	0,5804085	0,934941	570,0847	3,573046	0	475,5101	637,6701	0,3963325	0,9308481	564,1747	3,94405	0	38	472	641						Untertest2.avi	0	880	547	72	111	399	530	267	0	Content		400	530	21082899	1055610439
21100	17:13:53.415	00:00:21.099	1266	468,6407	646,6674	0,5804712	0,9348686	570,0329	3,583124	0	476,0664	635,8109	0,3963676	0,9307755	564,1379	3,964065	0	38	472	641						Untertest2.avi	0	880	547	72	111	399	530	267	0	Content		400	530	21099646	1055627186
21116	17:13:53.431	00:00:21.116	1267	463,1313	646,4279	0,580529	0,9348337	570,0085	3,573722	0	474,4362	635,2571	0,3964031	0,9307609	564,127	3,974839	0	38	469	641						Untertest2.avi	0	880	547	72	111	399	530	267	0	Content		397	530	21116269	1055643809
21133	17:13:53.448	00:00:21.132	1268	463,2336	645,4344	0,5806028	0,9347997	569,9514	3,588384	0	479,4107	634,7546	0,3964619	0,9307361	564,2205	3,987959	0	38	471	640						Untertest2.avi	0	880	547	72	111	399	530	267	0	Content		399	529	21132904	1055660444
21150	17:13:53.465	00:00:21.149	1269	463,3232	651,9872	0,5807043	0,9346603	569,9446	3,590855	0	482,4572	637,1139	0,3965672	0,9306216	564,1732	3,988341	0	38	473	645						Untertest2.avi	0	880	547	72	111	399	530	267	0	Content		401	534	21149568	1055677108
21166	17:13:53.481	00:00:21.166	1270	460,6225	651,6293	0,580789	0,9345632	569,9736	3,595218	0	482,3462	636,2567	0,3966724	0,9305401	564,1702	3,992928	0	38	471	644						Untertest2.avi	0	880	547	72	111	399	530	267	0	Content		399	533	21166271	1055693811
21183	17:13:53.498	00:00:21.182	1271	464,3144	644,455	0,5808544	0,9343001	570,1288	3,589731	0	483,3697	633,9583	0,3968572	0,9303845	564,2429	3,986941	0	38	474	639						Untertest2.avi	0	880	547	72	111	399	530	267	0	Content		402	528	21182891	1055710431
21200	17:13:53.515	00:00:21.199	1272	399,7032	776,1163	0,5819776	0,9341885	570,4108	3,436346	0	385,2444	663,0895	0,398197	0,9305344	564,4964	3,926002	0	38	392	720						Untertest2.avi	0	880	547	72	111	399	530	267	0	Content		320	609	21199514	1055727054
21216	17:13:53.531	00:00:21.216	1273	-1024	-768	-1	-1	-1	-1	4	179,8488	892,9684	0,4005927	0,9315102	564,3951	3,553334	0	39	180	893						Untertest2.avi	0	880	547	72	111	-276	851	366	0	Content		108	782	21216263	1055743803
21233	17:13:53.548	00:00:21.232	1274	-1024	-768	-1	-1	-1	-1	4	31,89066	957,9167	0,4024994	0,9328273	564,5165	3,579708	0	39	32	958						Untertest2.avi	0	880	547	72	111	-276	851	366	0	Content		-40	847	21232885	1055760425
21250	17:13:53.565	00:00:21.249	1275	-128,553	1102,667	0,5874752	0,9383481	570,4108	3,036257	0	-115,6867	914,0176	0,403956	0,9341418	564,5762	3,838006	0	39	-122	1008						Untertest2.avi	0	880	547	72	111	-276	851	366	0	Content		-194	897	21249507	1055777047
21266	17:13:53.581	00:00:21.266	1276	-216,2163	1044,775	0,5882486	0,9395197	570,697	3,400509	0	-192,2881	927,2388	0,4047813	0,9352769	564,4744	3,968194	0	39	-204	986						Untertest2.avi	0	880	547	72	111	-276	851	366	0	Content		-276	875	21266131	1055793671
21283	17:13:53.598	00:00:21.282	1277	-199,9392	991,3704	0,5886084	0,9399899	570,6057	3,518349	0	-203,3147	933,9493	0,4049775	0,9356778	564,4016	3,974461	0	39	-202	963						Untertest2.avi	0	880	547	72	111	-276	851	366	0	Content		-274	852	21282879	1055810419
21299	17:13:53.614	00:00:21.299	1278	-205,4025	989,1868	0,5888809	0,940218	570,6572	3,539075	0	-205,7401	941,1387	0,4051495	0,9358383	564,3097	3,966224	0	39	-206	965						Untertest2.avi	0	880	547	72	111	-276	851	366	0	Content		-278	854	21299380	1055826920
21316	17:13:53.631	00:00:21.316	1279	-203,9317	988,7584	0,5891519	0,9404023	570,5414	3,507972	0	-208,4433	938,9306	0,4052886	0,9359239	564,2876	3,945634	0	39	-206	964						Untertest2.avi	0	880	547	72	111	-276	851	366	0	Content		-278	853	21316128	1055843668
21333	17:13:53.648	00:00:21.332	1280	-198,3673	993,558	0,5894145	0,9405149	570,4487	3,498929	0	-204,1975	938,6255	0,4054837	0,935984	564,069	3,935922	0	39	-201	966						Untertest2.avi	0	880	547	72	111	-276	851	366	0	Content		-273	855	21332750	1055860290
21349	17:13:53.664	00:00:21.349	1281	-205,3149	984,7161	0,5896407	0,9407119	570,3611	3,499494	0	-205,6759	936,5399	0,4056571	0,9360378	564,0828	3,933557	0	39	-205	961						Untertest2.avi	0	880	547	72	111	-276	851	366	0	Content		-277	850	21349373	1055876913
21366	17:13:53.681	00:00:21.366	1282	-202,1541	988,6538	0,5898491	0,9408476	570,0627	3,470863	0	-204,4987	934,4583	0,4058385	0,936139	563,9355	3,92685	0	39	-203	962						Untertest2.avi	0	880	547	72	111	-276	851	366	0	Content		-275	851	21366120	1055893660
21383	17:13:53.698	00:00:21.382	1283	-195,3777	987,0522	0,5900658	0,9409115	570,2403	3,468714	0	-204,122	937,8624	0,4060034	0,9361438	563,8011	3,933428	0	39	-200	962						Untertest2.avi	0	880	547	72	111	-276	851	366	0	Content		-272	851	21382745	1055910285
21399	17:13:53.714	00:00:21.399	1284	-200,2883	991,9188	0,5902309	0,9409642	570,1229	3,472567	0	-210,1802	937,0878	0,4061315	0,9361756	563,7982	3,915407	0	39	-205	965						Untertest2.avi	0	880	547	72	111	-276	851	366	0	Content		-277	854	21399367	1055926907
21416	17:13:53.731	00:00:21.416	1285	-200,3932	987,5242	0,5904508	0,9410464	569,9898	3,46986	0	-207,1924	935,0687	0,4063159	0,9361916	563,7167	3,929112	0	39	-204	961						Untertest2.avi	0	880	547	72	111	-276	851	366	0	Content		-276	850	21416113	1055943653
21433	17:13:53.748	00:00:21.432	1286	-194,7451	981,3226	0,5906264	0,9411678	569,916	3,476851	0	-202,1456	936,734	0,4064726	0,9362376	563,614	3,913137	0	39	-198	959						Untertest2.avi	0	880	547	72	111	-276	851	366	0	Content		-270	848	21432626	1055960166
21449	17:13:53.764	00:00:21.449	1287	-206	979,9602	0,5907712	0,9412897	569,7505	3,474002	0	-209,4647	940,611	0,4065965	0,9362628	563,6238	3,9517	0	39	-208	960						Untertest2.avi	0	880	547	72	111	-276	851	366	0	Content		-280	849	21449377	1055976917
21466	17:13:53.781	00:00:21.465	1288	-190,3686	982,0502	0,5909601	0,941319	569,6918	3,486592	0	-207,9295	939,1588	0,4067402	0,9362575	563,4083	3,950185	0	39	-199	961						Untertest2.avi	0	880	547	72	111	-276	851	366	0	Content		-271	850	21465985	1055993525
21483	17:13:53.798	00:00:21.482	1289	-203,062	981,4741	0,5911254	0,9413097	569,7675	3,488147	0	-212,9408	941,53	0,4069253	0,9362383	563,4338	3,926087	0	39	-208	962						Untertest2.avi	0	880	547	72	111	-276	851	366	0	Content		-280	851	21482608	1056010148
21499	17:13:53.814	00:00:21.499	1290	-199,613	982,1772	0,5912713	0,9412087	569,5631	3,498208	0	-213,5913	938,4941	0,4070429	0,9361486	563,4568	3,951314	0	39	-207	960						Untertest2.avi	0	880	547	72	111	-276	851	366	0	Content		-279	849	21499357	1056026897
21516	17:13:53.831	00:00:21.515	1291	-200,2727	987,1536	0,5914344	0,9410921	569,6085	3,508674	0	-210,8231	937,7589	0,4071957	0,9360312	563,3953	3,947004	0	39	-206	962						Untertest2.avi	0	880	547	72	111	-276	851	366	0	Content		-278	851	21515981	1056043521
21533	17:13:53.848	00:00:21.532	1292	-197,7466	982,1812	0,5915617	0,9410527	569,6055	3,519121	0	-212,1162	938,7742	0,4073103	0,9359871	563,3034	3,963473	0	39	-205	960						Untertest2.avi	0	880	547	72	111	-276	851	366	0	Content		-277	849	21532604	1056060144
21549	17:13:53.864	00:00:21.549	1293	-190,0635	986,5798	0,5916767	0,9409968	569,4196	3,529064	0	-210,1681	936,8798	0,407389	0,9360045	563,258	3,967577	0	39	-200	962						Untertest2.avi	0	880	547	72	111	-276	851	366	0	Content		-272	851	21549225	1056076765
21566	17:13:53.881	00:00:21.565	1294	-198,1488	989,1527	0,5917108	0,9409919	569,4107	3,54628	0	-209,69	938,1726	0,4074187	0,9360353	563,2613	3,981878	0	39	-204	964						Untertest2.avi	0	880	547	72	111	-276	851	366	0	Content		-276	853	21565974	1056093514
21583	17:13:53.898	00:00:21.582	1295	-196,2712	988,4611	0,5917276	0,9410939	569,4106	3,5634	0	-209,6884	937,0201	0,4074358	0,9361902	563,2537	3,981153	0	40	-203	963						Untertest2.avi	0	880	547	72	111	-518	850	100	0	Content		-275	852	21582595	1056110135
21599	17:13:53.914	00:00:21.599	1296	-342,4021	1004,731	0,5921961	0,941134	570,4883	3,623437	0	-325,8637	933,561	0,4081149	0,9364026	563,439	4,01009	0	40	-334	969						Untertest2.avi	0	880	547	72	111	-518	850	100	0	Content		-406	858	21599218	1056126758
21616	17:13:53.931	00:00:21.615	1297	-555,0183	1022,959	0,5927623	0,940891	572,092	3,633778	0	-476,7131	917,6865	0,409073	0,9364184	563,4237	4,000092	0	40	-516	970						Untertest2.avi	0	880	547	72	111	-518	850	100	0	Content		-588	859	21615967	1056143507
21633	17:13:53.948	00:00:21.632	1298	-425,0442	994,0805	0,5927697	0,9417377	572,092	3,629533	0	-456,4442	921,0964	0,4090198	0,936578	563,6351	4,0221	0	40	-441	958						Untertest2.avi	0	880	547	72	111	-518	850	100	0	Content		-513	847	21632591	1056160131
21649	17:13:53.964	00:00:21.649	1299	-435,5953	995,4494	0,5926895	0,9417892	572,092	3,642092	0	-475,0828	923,8505	0,4089344	0,936695	563,5164	4,018387	0	40	-455	960						Untertest2.avi	0	880	547	72	111	-518	850	100	0	Content		-527	849	21649214	1056176754
21666	17:13:53.981	00:00:21.665	1300	-431,447	989,9385	0,5925621	0,9418718	572,092	3,631924	0	-470,3939	921,0869	0,4087788	0,9368051	563,477	4,036072	0	40	-451	956						Untertest2.avi	0	880	547	72	111	-518	850	100	0	Content		-523	845	21665837	1056193377
21682	17:13:53.997	00:00:21.682	1301	-1024	-768	-1	-1	-1	-1	4	-1024	-768	-1	-1	-1	-1	4		0	0						Untertest2.avi	0	880	547	72	111				0	Content		-72	-111	21682476	1056210016
21699	17:13:54.014	00:00:21.699	1302	-1024	-768	-1	-1	-1	-1	4	-1024	-768	-1	-1	-1	-1	4		0	0						Untertest2.avi	0	880	547	72	111				0	Content		-72	-111	21699223	1056226763
21716	17:13:54.031	00:00:21.715	1303	-1024	-768	-1	-1	-1	-1	4	-1024	-768	-1	-1	-1	-1	4		0	0						Untertest2.avi	0	880	547	72	111				0	Content		-72	-111	21715849	1056243389
21733	17:13:54.048	00:00:21.732	1304	-1024	-768	-1	-1	-1	-1	4	-1024	-768	-1	-1	-1	-1	4		0	0						Untertest2.avi	0	880	547	72	111				0	Content		-72	-111	21732516	1056260056
21749	17:13:54.064	00:00:21.749	1305	-1024	-768	-1	-1	-1	-1	4	-1024	-768	-1	-1	-1	-1	4		0	0						Untertest2.avi	0	880	547	72	111				0	Content		-72	-111	21749175	1056276715
21766	17:13:54.081	00:00:21.765	1306	-1024	-768	-1	-1	-1	-1	4	-1024	-768	-1	-1	-1	-1	4		0	0						Untertest2.avi	0	880	547	72	111				0	Content		-72	-111	21765842	1056293382
21782	17:13:54.097	00:00:21.782	1307	-1024	-768	-1	-1	-1	-1	4	-1024	-768	-1	-1	-1	-1	4		0	0						Untertest2.avi	0	880	547	72	111				0	Content		-72	-111	21782461	1056310001
21799	17:13:54.114	00:00:21.799	1308	-1024	-768	-1	-1	-1	-1	4	-1024	-768	-1	-1	-1	-1	4		0	0						Untertest2.avi	0	880	547	72	111				0	Content		-72	-111	21799128	1056326668
21816	17:13:54.131	00:00:21.815	1309	-1024	-768	-1	-1	-1	-1	4	-1024	-768	-1	-1	-1	-1	4		0	0						Untertest2.avi	0	880	547	72	111				0	Content		-72	-111	21815796	1056343336
21832	17:13:54.147	00:00:21.832	1310	-1024	-768	-1	-1	-1	-1	4	-1024	-768	-1	-1	-1	-1	4		0	0						Untertest2.avi	0	880	547	72	111				0	Content		-72	-111	21832463	1056360003
21849	17:13:54.164	00:00:21.849	1311	-1024	-768	-1	-1	-1	-1	4	-1024	-768	-1	-1	-1	-1	4		0	0						Untertest2.avi	0	880	547	72	111				0	Content		-72	-111	21849081	1056376621
21866	17:13:54.181	00:00:21.865	1312	-1024	-768	-1	-1	-1	-1	4	-1024	-768	-1	-1	-1	-1	4		0	0						Untertest2.avi	0	880	547	72	111				0	Content		-72	-111	21865748	1056393288
21882	17:13:54.197	00:00:21.882	1313	-1024	-768	-1	-1	-1	-1	4	-1024	-768	-1	-1	-1	-1	4		0	0						Untertest2.avi	0	880	547	72	111				0	Content		-72	-111	21882409	1056409949
21899	17:13:54.214	00:00:21.899	1314	-1024	-768	-1	-1	-1	-1	4	-1024	-768	-1	-1	-1	-1	4		0	0						Untertest2.avi	0	880	547	72	111				0	Content		-72	-111	21899076	1056426616
21916	17:13:54.231	00:00:21.915	1315	-1024	-768	-1	-1	-1	-1	4	-1024	-768	-1	-1	-1	-1	4		0	0						Untertest2.avi	0	880	547	72	111				0	Content		-72	-111	21915692	1056443232
21932	17:13:54.247	00:00:21.932	1316	-1024	-768	-1	-1	-1	-1	4	-1024	-768	-1	-1	-1	-1	4		0	0						Untertest2.avi	0	880	547	72	111				0	Content		-72	-111	21932377	1056459917
21949	17:13:54.264	00:00:21.949	1317	-1024	-768	-1	-1	-1	-1	4	-1024	-768	-1	-1	-1	-1	4		0	0						Untertest2.avi	0	880	547	72	111				0	Content		-72	-111	21949044	1056476584
21966	17:13:54.281	00:00:21.965	1318	-1024	-768	-1	-1	-1	-1	4	-1024	-768	-1	-1	-1	-1	4		0	0						Untertest2.avi	0	880	547	72	111				0	Content		-72	-111	21965677	1056493217
21982	17:13:54.297	00:00:21.982	1319	-1024	-768	-1	-1	-1	-1	4	-1024	-768	-1	-1	-1	-1	4		0	0						Untertest2.avi	0	880	547	72	111				0	Content		-72	-111	21982344	1056509884
21999	17:13:54.314	00:00:21.999	1320	-1024	-768	-1	-1	-1	-1	4	-1024	-768	-1	-1	-1	-1	4		0	0						Untertest2.avi	0	880	547	72	111				0	Content		-72	-111	21999012	1056526552
22016	17:13:54.331	00:00:22.015	1321	-1024	-768	-1	-1	-1	-1	4	-1024	-768	-1	-1	-1	-1	4		0	0						Untertest2.avi	0	880	547	72	111				0	Content		-72	-111	22015679	1056543219
22032	17:13:54.347	00:00:22.032	1322	-1024	-768	-1	-1	-1	-1	4	-1024	-768	-1	-1	-1	-1	4		0	0						Untertest2.avi	0	880	547	72	111				0	Content		-72	-111	22032303	1056559843
22049	17:13:54.364	00:00:22.048	1323	-1024	-768	-1	-1	-1	-1	4	-1024	-768	-1	-1	-1	-1	4		0	0						Untertest2.avi	0	880	547	72	111				0	Content		-72	-111	22048926	1056576466
22066	17:13:54.381	00:00:22.065	1324	-1024	-768	-1	-1	-1	-1	4	-1024	-768	-1	-1	-1	-1	4		0	0						Untertest2.avi	0	880	547	72	111				0	Content		-72	-111	22065594	1056593134
22082	17:13:54.397	00:00:22.082	1325	-1024	-768	-1	-1	-1	-1	4	-1024	-768	-1	-1	-1	-1	4		0	0						Untertest2.avi	0	880	547	72	111				0	Content		-72	-111	22082297	1056609837
22099	17:13:54.414	00:00:22.098	1326	-1024	-768	-1	-1	-1	-1	4	-1024	-768	-1	-1	-1	-1	4		0	0						Untertest2.avi	0	880	547	72	111				0	Content		-72	-111	22098921	1056626461
22116	17:13:54.431	00:00:22.115	1327	-1024	-768	-1	-1	-1	-1	4	-1024	-768	-1	-1	-1	-1	4		0	0						Untertest2.avi	0	880	547	72	111				0	Content		-72	-111	22115547	1056643087
22132	17:13:54.447	00:00:22.132	1328	-1024	-768	-1	-1	-1	-1	4	-1024	-768	-1	-1	-1	-1	4		0	0						Untertest2.avi	0	880	547	72	111				0	Content		-72	-111	22132296	1056659836
22149	17:13:54.464	00:00:22.148	1329	-1024	-768	-1	-1	-1	-1	4	-1024	-768	-1	-1	-1	-1	4		0	0						Untertest2.avi	0	880	547	72	111				0	Content		-72	-111	22148918	1056676458
22166	17:13:54.481	00:00:22.165	1330	-1024	-768	-1	-1	-1	-1	4	-1024	-768	-1	-1	-1	-1	4		0	0						Untertest2.avi	0	880	547	72	111				0	Content		-72	-111	22165584	1056693124
22182	17:13:54.497	00:00:22.182	1331	-1024	-768	-1	-1	-1	-1	4	-1024	-768	-1	-1	-1	-1	4		0	0						Untertest2.avi	0	880	547	72	111				0	Content		-72	-111	22182252	1056709792
22199	17:13:54.514	00:00:22.198	1332	-1024	-768	-1	-1	-1	-1	4	-1024	-768	-1	-1	-1	-1	4		0	0						Untertest2.avi	0	880	547	72	111				0	Content		-72	-111	22198919	1056726459
22216	17:13:54.531	00:00:22.215	1333	-1024	-768	-1	-1	-1	-1	4	-1024	-768	-1	-1	-1	-1	4		0	0						Untertest2.avi	0	880	547	72	111				0	Content		-72	-111	22215544	1056743084
22232	17:13:54.547	00:00:22.232	1334	-1024	-768	-1	-1	-1	-1	4	-1024	-768	-1	-1	-1	-1	4		0	0						Untertest2.avi	0	880	547	72	111				0	Content		-72	-111	22232211	1056759751
22249	17:13:54.564	00:00:22.248	1335	-1024	-768	-1	-1	-1	-1	4	-1024	-768	-1	-1	-1	-1	4		0	0						Untertest2.avi	0	880	547	72	111				0	Content		-72	-111	22248879	1056776419
22266	17:13:54.581	00:00:22.265	1336	-1024	-768	-1	-1	-1	-1	4	-1024	-768	-1	-1	-1	-1	4		0	0						Untertest2.avi	0	880	547	72	111				0	Content		-72	-111	22265519	1056793059
22282	17:13:54.597	00:00:22.282	1337	-1024	-768	-1	-1	-1	-1	4	-1024	-768	-1	-1	-1	-1	4		0	0						Untertest2.avi	0	880	547	72	111				0	Content		-72	-111	22282187	1056809727
22299	17:13:54.614	00:00:22.298	1338	448,7097	398,7152	0,5811257	0,9305132	568,548	3,991237	0	466,1619	381,8176	0,3963548	0,9275001	562,7876	4,289633	0	41	457	390						Untertest2.avi	0	880	547	72	111	385	282	83	0	Content		385	279	22298786	1056826326
22315	17:13:54.630	00:00:22.315	1339	448,3099	406,1472	0,5812171	0,9304619	568,3558	3,973342	0	467,823	381,7464	0,3964075	0,9274309	562,7461	4,309906	0	41	458	394						Untertest2.avi	0	880	547	72	111	385	282	83	0	Content		386	283	22315408	1056842948
22332	17:13:54.647	00:00:22.332	1340	450,4697	406,9379	0,5812661	0,9304726	568,3569	3,991641	0	468,1409	379,4726	0,3964326	0,9274956	562,7059	4,30572	0	41	459	393						Untertest2.avi	0	880	547	72	111	385	282	83	0	Content		387	282	22332030	1056859570
22349	17:13:54.664	00:00:22.348	1341	447,3734	413,2259	0,5812955	0,9306108	568,3629	3,976179	0	470,404	379,0107	0,3964362	0,9276124	562,6862	4,319097	0	41	459	396						Untertest2.avi	0	880	547	72	111	385	282	83	0	Content		387	285	22348783	1056876323
22365	17:13:54.680	00:00:22.365	1342	445,0416	404,1704	0,581325	0,9309174	568,2616	3,97644	0	467,5337	375,3582	0,396419	0,9278138	562,5705	4,309992	0	41	456	390						Untertest2.avi	0	880	547	72	111	385	282	83	0	Content		384	279	22365411	1056892951
22382	17:13:54.697	00:00:22.382	1343	447,8726	409,4348	0,5812562	0,9311088	568,0753	3,992732	0	465,231	378,3199	0,3963171	0,9279702	562,3955	4,322114	0	42	457	394						Untertest2.avi	0	880	547	72	111	528	271	383	0	Content		385	283	22382029	1056909569
22399	17:13:54.714	00:00:22.398	1344	582,2785	369,1837	0,5800475	0,9311079	568,2569	3,973771	0	629,2574	368,7323	0,3951332	0,9278851	562,6084	4,329832	0	42	606	369						Untertest2.avi	0	880	547	72	111	528	271	383	0	Content		534	258	22398654	1056926194
22415	17:13:54.730	00:00:22.415	1345	571,2927	378,9579	0,5796492	0,9311792	568,4189	3,970064	0	592,9589	372,5977	0,3947885	0,9278849	562,8048	4,313492	0	42	582	376						Untertest2.avi	0	880	547	72	111	528	271	383	0	Content		510	265	22415406	1056942946
22432	17:13:54.747	00:00:22.432	1346	586,1104	377,957	0,579772	0,931322	568,2306	3,956592	0	610,1484	373,3477	0,3948827	0,9279522	562,5416	4,305538	0	42	598	376						Untertest2.avi	0	880	547	72	111	528	271	383	0	Content		526	265	22432026	1056959566
22449	17:13:54.764	00:00:22.448	1347	589,4059	382,9282	0,5798172	0,9313579	568,2487	3,930223	0	608,9708	376,4207	0,3949022	0,9280035	562,4998	4,266757	0	42	599	380						Untertest2.avi	0	880	547	72	111	528	271	383	0	Content		527	269	22448774	1056976314
22465	17:13:54.780	00:00:22.465	1348	594,5093	382,5939	0,5798596	0,9313897	568,252	3,907326	0	608,4624	373,9963	0,3949324	0,9279837	562,5449	4,240792	0	42	601	378						Untertest2.avi	0	880	547	72	111	528	271	383	0	Content		529	267	22465292	1056992832
22482	17:13:54.797	00:00:22.482	1349	593,0142	383,6953	0,579873	0,9313917	568,3193	3,866638	0	609,1258	377,1041	0,3949521	0,9279292	562,5607	4,197735	0	42	601	380						Untertest2.avi	0	880	547	72	111	528	271	383	0	Content		529	269	22482037	1057009577
22499	17:13:54.814	00:00:22.498	1350	592,2775	386,775	0,5798638	0,9313707	568,3366	3,826442	0	607,908	377,7558	0,394945	0,9278464	562,6121	4,170933	0	42	600	382						Untertest2.avi	0	880	547	72	111	528	271	383	0	Content		528	271	22498647	1057026187
22515	17:13:54.830	00:00:22.515	1351	597,2284	382,8259	0,5798322	0,9313265	568,3713	3,801156	0	608,1861	377,7246	0,3949134	0,9277599	562,6147	4,134835	0	42	603	380						Untertest2.avi	0	880	547	72	111	528	271	383	0	Content		531	269	22515269	1057042809
22532	17:13:54.847	00:00:22.532	1352	598,5109	385,7619	0,5797867	0,9312458	568,4124	3,762973	0	605,5039	377,756	0,3948306	0,9276475	562,6089	4,095113	0	42	602	382						Untertest2.avi	0	880	547	72	111	528	271	383	0	Content		530	271	22532018	1057059558
22549	17:13:54.864	00:00:22.548	1353	599,9774	379,6171	0,579686	0,9311324	568,503	3,736004	0	602,7151	376,3509	0,3947481	0,9275362	562,645	4,049461	0	42	601	378						Untertest2.avi	0	880	547	72	111	528	271	383	0	Content		529	267	22548640	1057076180
22565	17:13:54.880	00:00:22.565	1354	595,3768	378,9266	0,5795611	0,9309691	568,4663	3,697017	0	602,9227	374,2368	0,3946489	0,9274255	562,6833	4,031445	0	42	599	377						Untertest2.avi	0	880	547	72	111	528	271	383	0	Content		527	266	22565264	1057092804
22582	17:13:54.897	00:00:22.581	1355	598,9388	383,1258	0,5794268	0,9306844	568,5013	3,670697	0	605,7009	379,6841	0,3945136	0,9272381	562,7421	3,999313	0	42	602	381						Untertest2.avi	0	880	547	72	111	528	271	383	0	Content		530	270	22581887	1057109427
22599	17:13:54.914	00:00:22.598	1356	601,8092	385,2148	0,5792778	0,9305221	568,4294	3,63377	0	601,2997	381,3209	0,3943203	0,927132	562,8237	3,98094	0	42	602	383						Untertest2.avi	0	880	547	72	111	528	271	383	0	Content		530	272	22598512	1057126052
22615	17:13:54.930	00:00:22.615	1357	596,7509	387,3332	0,579089	0,9304152	568,5079	3,628146	0	601,1539	382,241	0,3941665	0,9270907	562,7317	3,952565	0	42	599	385						Untertest2.avi	0	880	547	72	111	528	271	383	0	Content		527	274	22615260	1057142800
22632	17:13:54.947	00:00:22.631	1358	600,6011	383,4063	0,578939	0,9304161	568,4269	3,60578	0	601,5566	381,6365	0,393997	0,9271368	562,7368	3,925297	0	42	601	383						Untertest2.avi	0	880	547	72	111	528	271	383	0	Content		529	272	22631886	1057159426
22649	17:13:54.964	00:00:22.648	1359	600,1743	383,7495	0,5788125	0,9304629	568,3988	3,576825	0	596,2045	383,3164	0,3938524	0,9272777	562,6323	3,91388	0	42	598	384						Untertest2.avi	0	880	547	72	111	528	271	383	0	Content		526	273	22648508	1057176048
22665	17:13:54.980	00:00:22.665	1360	599,9865	388,7195	0,578685	0,930517	568,4734	3,559576	0	594,6361	381,1648	0,3937286	0,9274393	562,6967	3,894932	0	42	597	385						Untertest2.avi	0	880	547	72	111	528	271	383	0	Content		525	274	22665257	1057192797
22682	17:13:54.997	00:00:22.681	1361	600,1433	386,3735	0,5785906	0,9305674	568,463	3,551092	0	598,7816	383,2454	0,3936399	0,9275422	562,7267	3,880872	0	42	599	385						Untertest2.avi	0	880	547	72	111	528	271	383	0	Content		527	274	22681880	1057209420
22699	17:13:55.014	00:00:22.698	1362	603,1816	390,0878	0,5785284	0,9306124	568,3932	3,544606	0	599,26	385,7134	0,393571	0,9275979	562,696	3,866284	0	42	601	388						Untertest2.avi	0	880	547	72	111	528	271	383	0	Content		529	277	22698504	1057226044
22715	17:13:55.030	00:00:22.715	1363	604,2109	392,457	0,5784359	0,9306066	568,3396	3,538455	0	597,5532	385,6301	0,3934802	0,9276479	562,6317	3,848431	0	42	601	389						Untertest2.avi	0	880	547	72	111	528	271	383	0	Content		529	278	22715128	1057242668
22732	17:13:55.047	00:00:22.731	1364	605,7807	388,5651	0,5783836	0,9305662	568,2473	3,514913	0	592,8801	385,0125	0,3933899	0,9276544	562,5049	3,843516	0	42	599	387						Untertest2.avi	0	880	547	72	111	528	271	383	0	Content		527	276	22731877	1057259417
22749	17:13:55.064	00:00:22.748	1365	606,6581	390,7518	0,5782971	0,9305325	568,1701	3,503063	0	595,2532	386,4601	0,3932984	0,9276598	562,5789	3,83966	0	42	601	389						Untertest2.avi	0	880	547	72	111	528	271	383	0	Content		529	278	22748504	1057276044
22765	17:13:55.080	00:00:22.765	1366	575,2589	400,5589	0,5785822	0,9309762	568,469	3,51666	0	571,4938	390,7051	0,3935968	0,9280447	562,774	3,848641	0	43	573	396						Untertest2.avi	0	880	547	72	111	444	319	2332	0	Content		501	285	22765126	1057292666
22782	17:13:55.097	00:00:22.781	1367	514,5016	436,6155	0,5791384	0,9316245	568,0059	3,481744	0	512,8845	439,196	0,3942258	0,9286622	562,4094	3,849403	0	43	514	438						Untertest2.avi	0	880	547	72	111	444	319	2332	0	Content		442	327	22781750	1057309290
22799	17:13:55.114	00:00:22.798	1368	523,6103	428,612	0,5790232	0,9315649	568,1647	3,487724	0	520,1523	424,5419	0,3941102	0,9285898	562,5762	3,844509	0	43	522	427						Untertest2.avi	0	880	547	72	111	444	319	2332	0	Content		450	316	22798501	1057326041
22815	17:13:55.130	00:00:22.815	1369	523,2863	438,8665	0,5790136	0,9313824	568,2332	3,470412	0	517,0866	431,2085	0,3941005	0,9284757	562,5285	3,832907	0	43	520	435						Untertest2.avi	0	880	547	72	111	444	319	2332	0	Content		448	324	22815126	1057342666
22832	17:13:55.147	00:00:22.831	1370	525,0921	436,4502	0,5789722	0,9313033	568,1159	3,463387	0	518,6758	423,6346	0,3940651	0,9283721	562,5325	3,811952	0	43	522	430						Untertest2.avi	0	880	547	72	111	444	319	2332	0	Content		450	319	22831747	1057359287
22848	17:13:55.163	00:00:22.848	1371	519,2288	435,6695	0,5789597	0,9312411	568,114	3,435102	0	517,1709	422,0793	0,3940605	0,928289	562,4936	3,806846	0	43	518	429						Untertest2.avi	0	880	547	72	111	444	319	2332	0	Content		446	318	22848375	1057375915
22865	17:13:55.180	00:00:22.865	1372	525,9902	435,2632	0,5789623	0,9312134	568,1083	3,442772	0	514,0952	425,4711	0,394038	0,9282625	562,417	3,800919	0	43	520	430						Untertest2.avi	0	880	547	72	111	444	319	2332	0	Content		448	319	22865122	1057392662
22882	17:13:55.197	00:00:22.881	1373	527,0602	438,008	0,5789517	0,9311799	568,0917	3,434531	0	514,7938	422,7267	0,3940263	0,9282485	562,4479	3,79232	0	43	521	430						Untertest2.avi	0	880	547	72	111	444	319	2332	0	Content		449	319	22881745	1057409285
22898	17:13:55.213	00:00:22.898	1374	523,5847	438,2843	0,5789425	0,9311457	568,1174	3,420404	0	513,7933	430,6193	0,3940066	0,9281906	562,4366	3,789943	0	43	519	434						Untertest2.avi	0	880	547	72	111	444	319	2332	0	Content		447	323	22898371	1057425911
22915	17:13:55.230	00:00:22.914	1375	525,437	432,8373	0,5789201	0,931148	568,1453	3,415686	0	513,1584	433,5333	0,3939814	0,9281664	562,4396	3,778338	0	43	519	433						Untertest2.avi	0	880	547	72	111	444	319	2332	0	Content		447	322	22914993	1057442533
22932	17:13:55.247	00:00:22.931	1376	523,9772	434,481	0,5788973	0,9311184	568,1437	3,414271	0	512,3214	429,7828	0,3939638	0,92816	562,4066	3,755639	0	43	518	432						Untertest2.avi	0	880	547	72	111	444	319	2332	0	Content		446	321	22931741	1057459281
22948	17:13:55.263	00:00:22.948	1377	521,9147	436,0009	0,5788646	0,9311417	568,1221	3,394865	0	509,7472	428,4953	0,3939242	0,9281937	562,3541	3,742792	0	43	516	432						Untertest2.avi	0	880	547	72	111	444	319	2332	0	Content		444	321	22948363	1057475903
22965	17:13:55.280	00:00:22.964	1378	525,9125	436,338	0,578853	0,9311661	568,1197	3,408134	0	505,9405	423,9119	0,3939045	0,9282615	562,332	3,750769	0	43	516	430						Untertest2.avi	0	880	547	72	111	444	319	2332	0	Content		444	319	22964986	1057492526
22982	17:13:55.297	00:00:22.981	1379	526,7158	436,6442	0,5788293	0,9311935	568,1237	3,386577	0	512,3682	424,8268	0,3938881	0,9282948	562,3995	3,746588	0	43	520	431						Untertest2.avi	0	880	547	72	111	444	319	2332	0	Content		448	320	22981734	1057509274
22998	17:13:55.313	00:00:22.998	1380	528,3096	434,3738	0,5788041	0,9312413	568,129	3,398702	0	509,1736	425,7278	0,3938611	0,9282997	562,4163	3,740187	0	43	519	430						Untertest2.avi	0	880	547	72	111	444	319	2332	0	Content		447	319	22998360	1057525900
23015	17:13:55.330	00:00:23.014	1381	526,2993	435,3546	0,5787662	0,9312958	568,1516	3,417092	0	508,4671	430,6595	0,3938432	0,9283341	562,4514	3,738829	0	43	517	433						Untertest2.avi	0	880	547	72	111	444	319	2332	0	Content		445	322	23014982	1057542522
23032	17:13:55.347	00:00:23.031	1382	524,7034	436,0246	0,5787238	0,931342	568,063	3,409508	0	507,9241	428,9609	0,3938057	0,9283751	562,5822	3,731666	0	43	516	432						Untertest2.avi	0	880	547	72	111	444	319	2332	0	Content		444	321	23031605	1057559145
23048	17:13:55.363	00:00:23.048	1383	522,8619	437,3794	0,578687	0,9313307	568,2238	3,411982	0	507,9253	426,078	0,3937886	0,9283403	562,5973	3,724968	0	43	515	432						Untertest2.avi	0	880	547	72	111	444	319	2332	0	Content		443	321	23048228	1057575768
23065	17:13:55.380	00:00:23.064	1384	520,6089	438,0143	0,5786585	0,9312419	568,201	3,400011	0	507,2675	428,778	0,3937784	0,9281673	562,6167	3,734128	0	43	514	433						Untertest2.avi	0	880	547	72	111	444	319	2332	0	Content		442	322	23064976	1057592516
23082	17:13:55.397	00:00:23.081	1385	524,1842	431,2216	0,5786594	0,9310482	568,2482	3,398541	0	512,4012	429,2973	0,3937867	0,9279295	562,7273	3,72765	0	43	518	430						Untertest2.avi	0	880	547	72	111	444	319	2332	0	Content		446	319	23081599	1057609139
23098	17:13:55.413	00:00:23.098	1386	523,6284	432,205	0,5786543	0,9308958	568,2538	3,417426	0	510,002	427,7398	0,3937699	0,9277785	562,7105	3,722324	0	43	517	430						Untertest2.avi	0	880	547	72	111	444	319	2332	0	Content		445	319	23098222	1057625762
23115	17:13:55.430	00:00:23.114	1387	524,1489	434,6306	0,5786431	0,9307845	568,298	3,420688	0	511,546	427,3822	0,3937678	0,9277498	562,6777	3,730299	0	43	518	431						Untertest2.avi	0	880	547	72	111	444	319	2332	0	Content		446	320	23114971	1057642511
23132	17:13:55.447	00:00:23.131	1388	525,4281	434,8911	0,5786334	0,9307584	568,331	3,411653	0	514,4954	426,9273	0,3937701	0,9277217	562,6981	3,716548	0	43	520	431						Untertest2.avi	0	880	547	72	111	444	319	2332	0	Content		448	320	23131594	1057659134
23148	17:13:55.463	00:00:23.148	1389	519,9382	430,8362	0,5786093	0,9308003	568,3622	3,405143	0	511,5437	427,637	0,3937524	0,9277682	562,7164	3,725334	0	43	516	429						Untertest2.avi	0	880	547	72	111	444	319	2332	0	Content		444	318	23148217	1057675757
23165	17:13:55.480	00:00:23.164	1390	521,1066	427,5881	0,5785921	0,9309447	568,3878	3,405992	0	510,7982	426,3509	0,3937422	0,9278883	562,7626	3,721618	0	43	516	427						Untertest2.avi	0	880	547	72	111	444	319	2332	0	Content		444	316	23164841	1057692381
23182	17:13:55.497	00:00:23.181	1391	518,0719	432,7792	0,5785641	0,9311088	568,4355	3,38645	0	512,0169	428,2982	0,3937441	0,9280249	562,8457	3,715208	0	43	515	431						Untertest2.avi	0	880	547	72	111	444	319	2332	0	Content		443	320	23181591	1057709131
23198	17:13:55.513	00:00:23.198	1392	526,5114	435,0466	0,5785649	0,9313006	568,4216	3,411959	0	510,8162	426,1134	0,3937276	0,9282669	562,7441	3,721948	0	43	519	431						Untertest2.avi	0	880	547	72	111	444	319	2332	0	Content		447	320	23198213	1057725753
23215	17:13:55.530	00:00:23.214	1393	523,5796	434,2115	0,5785748	0,9314158	568,4257	3,399842	0	514,539	428,2843	0,3937335	0,9283597	562,7604	3,709335	0	43	519	431						Untertest2.avi	0	880	547	72	111	444	319	2332	0	Content		447	320	23214851	1057742391
23231	17:13:55.546	00:00:23.231	1394	524,2728	439,4254	0,5785716	0,9314947	568,5441	3,41484	0	513,4723	429,0977	0,3937421	0,9284134	562,801	3,724026	0	43	519	434						Untertest2.avi	0	880	547	72	111	444	319	2332	0	Content		447	323	23231465	1057759005
23248	17:13:55.563	00:00:23.248	1395	524,4594	434,4152	0,5785677	0,9315723	568,5851	3,419754	0	510,4472	428,9484	0,3937577	0,9284273	562,831	3,714723	0	43	517	432						Untertest2.avi	0	880	547	72	111	444	319	2332	0	Content		445	321	23248086	1057775626
23265	17:13:55.580	00:00:23.264	1396	521,6009	431,8925	0,5785609	0,9316124	568,5904	3,418376	0	510,3557	428,7039	0,3937523	0,9284616	562,9282	3,723135	0	43	516	430						Untertest2.avi	0	880	547	72	111	444	319	2332	0	Content		444	319	23264837	1057792377
23281	17:13:55.596	00:00:23.281	1397	524,4413	433,3059	0,5785455	0,9316198	568,6605	3,4238	0	511,9193	429,545	0,3937489	0,9284518	562,9413	3,72297	0	43	518	431						Untertest2.avi	0	880	547	72	111	444	319	2332	0	Content		446	320	23281460	1057809000
23298	17:13:55.613	00:00:23.298	1398	524,1264	429,7166	0,5785145	0,9315711	568,7373	3,408252	0	511,7773	426,246	0,3937206	0,9283774	563,0052	3,71965	0	43	518	428						Untertest2.avi	0	880	547	72	111	444	319	2332	0	Content		446	317	23298084	1057825624
23315	17:13:55.630	00:00:23.314	1399	524,7056	435,4895	0,5784491	0,9315127	568,7521	3,429389	0	512,7311	424,4975	0,3936725	0,9282841	563,1113	3,726544	0	43	519	430						Untertest2.avi	0	880	547	72	111	444	319	2332	0	Content		447	319	23314835	1057842375
23331	17:13:55.646	00:00:23.331	1400	527,7057	435,5822	0,5784044	0,9313964	568,7821	3,442324	0	512,243	429,9585	0,3936251	0,9281137	563,2454	3,738117	0	43	520	433						Untertest2.avi	0	880	547	72	111	444	319	2332	0	Content		448	322	23331458	1057858998
23348	17:13:55.663	00:00:23.348	1401	521,4936	431,3292	0,5783299	0,931311	568,9513	3,445652	0	511,5847	423,644	0,393574	0,9280328	563,3018	3,760528	0	43	517	427						Untertest2.avi	0	880	547	72	111	444	319	2332	0	Content		445	316	23348081	1057875621
23365	17:13:55.680	00:00:23.364	1402	520,1099	429,6115	0,578276	0,9311712	569,0087	3,43805	0	514,2155	424,9885	0,3935397	0,9279089	563,3889	3,760101	0	43	517	427						Untertest2.avi	0	880	547	72	111	444	319	2332	0	Content		445	316	23364706	1057892246
23381	17:13:55.696	00:00:23.381	1403	523,9293	432,625	0,5782275	0,9310289	569,0626	3,462236	0	512,3535	423,4104	0,393488	0,9277453	563,4649	3,769535	0	43	518	428						Untertest2.avi	0	880	547	72	111	444	319	2332	0	Content		446	317	23381458	1057908998
23398	17:13:55.713	00:00:23.398	1404	518,701	434,6595	0,5781825	0,9308312	569,1059	3,477834	0	514,6635	423,4109	0,3934377	0,9276171	563,6032	3,769329	0	43	517	429						Untertest2.avi	0	880	547	72	111	444	319	2332	0	Content		445	318	23398081	1057925621
23415	17:13:55.730	00:00:23.414	1405	521,4744	430,7781	0,5781469	0,9307476	569,1013	3,471975	0	515,6976	422,1234	0,3934143	0,9275695	563,5685	3,790844	0	43	519	426						Untertest2.avi	0	880	547	72	111	444	319	2332	0	Content		447	315	23414703	1057942243
23431	17:13:55.746	00:00:23.431	1406	520,0892	430,6945	0,5781028	0,9307553	569,136	3,485306	0	516,383	421,5153	0,3933794	0,9276032	563,5766	3,802286	0	43	518	426						Untertest2.avi	0	880	547	72	111	444	319	2332	0	Content		446	315	23431327	1057958867
23448	17:13:55.763	00:00:23.448	1407	519,6443	427,0997	0,5780577	0,9308209	569,0573	3,484099	0	518,1904	424,6397	0,3933434	0,9276873	563,5651	3,824536	0	43	519	426						Untertest2.avi	0	880	547	72	111	444	319	2332	0	Content		447	315	23448076	1057975616
23465	17:13:55.780	00:00:23.464	1408	523,5652	427,1191	0,5780345	0,9309134	569,0502	3,488735	0	514,4813	428,4133	0,3932912	0,9277657	563,5246	3,835849	0	43	519	428						Untertest2.avi	0	880	547	72	111	444	319	2332	0	Content		447	317	23464701	1057992241
23481	17:13:55.796	00:00:23.481	1409	519,7562	425,3497	0,5780027	0,9309854	569,0447	3,500906	0	513,4092	427,5583	0,3932607	0,9278843	563,4946	3,854127	0	43	517	426						Untertest2.avi	0	880	547	72	111	444	319	2332	0	Content		445	315	23481327	1058008867
23498	17:13:55.813	00:00:23.497	1410	520,1017	431,5249	0,5779909	0,9310668	569,0022	3,516796	0	517,9252	427,7793	0,3932267	0,9279841	563,5021	3,858455	0	43	519	430						Untertest2.avi	0	880	547	72	111	444	319	2332	0	Content		447	319	23497957	1058025497
23515	17:13:55.830	00:00:23.514	1411	519,4819	433,5215	0,5779727	0,9311418	568,9954	3,543131	0	514,8095	426,8573	0,3931862	0,9281079	563,4047	3,876443	0	43	517	430						Untertest2.avi	0	880	547	72	111	444	319	2332	0	Content		445	319	23514713	1058042253
23531	17:13:55.846	00:00:23.531	1412	521,253	432,8903	0,577963	0,9312229	568,953	3,552713	0	514,225	426,6151	0,3931716	0,9282287	563,3621	3,912262	0	43	518	430						Untertest2.avi	0	880	547	72	111	444	319	2332	0	Content		446	319	23531324	1058058864
23548	17:13:55.863	00:00:23.547	1413	517,3499	430,6277	0,577939	0,9311998	568,8918	3,551311	0	514,8166	429,4863	0,3931479	0,9281647	563,3708	3,914233	0	43	516	430						Untertest2.avi	0	880	547	72	111	444	319	2332	0	Content		444	319	23547949	1058075489
23565	17:13:55.880	00:00:23.564	1414	517,4954	431,8383	0,5779182	0,9311919	568,9107	3,577975	0	517,7455	429,8112	0,393122	0,9281425	563,3878	3,930728	0	43	518	431						Untertest2.avi	0	880	547	72	111	444	319	2332	0	Content		446	320	23564700	1058092240
23581	17:13:55.896	00:00:23.581	1415	521,6647	434,6555	0,5779244	0,9311988	568,8851	3,585073	0	516,8345	428,3204	0,3931143	0,9281533	563,3829	3,95017	0	43	519	431						Untertest2.avi	0	880	547	72	111	444	319	2332	0	Content		447	320	23581322	1058108862
23598	17:13:55.913	00:00:23.597	1416	522,9047	434,3042	0,5779127	0,9312874	568,8911	3,612667	0	513,88	427,4107	0,3931062	0,9281731	563,3685	3,981766	0	43	518	431						Untertest2.avi	0	880	547	72	111	444	319	2332	0	Content		446	320	23597947	1058125487
23615	17:13:55.930	00:00:23.614	1417	519,1005	432,982	0,5779283	0,9313129	568,8487	3,627761	0	515,9672	429,6664	0,3931175	0,9281501	563,3792	3,976806	0	43	518	431						Untertest2.avi	0	880	547	72	111	444	319	2332	0	Content		446	320	23614569	1058142109
23631	17:13:55.946	00:00:23.631	1418	523,6721	437,1734	0,5779539	0,9312807	568,9174	3,640702	0	515,7419	423,951	0,3931242	0,9280926	563,3751	4,00717	0	43	520	431						Untertest2.avi	0	880	547	72	111	444	319	2332	0	Content		448	320	23631317	1058158857
23648	17:13:55.963	00:00:23.647	1419	520,7835	434,1797	0,5779799	0,9312564	568,9261	3,642393	0	518,8566	427,6328	0,3931592	0,9279876	563,4426	4,019345	0	43	520	431						Untertest2.avi	0	880	547	72	111	444	319	2332	0	Content		448	320	23647940	1058175480
23665	17:13:55.980	00:00:23.664	1420	524,8295	434,2539	0,578003	0,9312171	568,9224	3,647969	0	520,1651	421,1837	0,3931835	0,9279439	563,4643	4,030082	0	43	522	428						Untertest2.avi	0	880	547	72	111	444	319	2332	0	Content		450	317	23664563	1058192103
23681	17:13:55.996	00:00:23.681	1421	522,0474	433,6971	0,5780102	0,9312047	568,9292	3,660056	0	518,9106	425,6243	0,3931879	0,9279289	563,4145	4,050572	0	43	520	430						Untertest2.avi	0	880	547	72	111	444	319	2332	0	Content		448	319	23681186	1058208726
23698	17:13:56.013	00:00:23.697	1422	518,8513	431,254	0,5780103	0,9311646	568,9188	3,659332	0	518,7081	424,6603	0,3931757	0,9278708	563,4362	4,068032	0	43	519	428						Untertest2.avi	0	880	547	72	111	444	319	2332	0	Content		447	317	23697809	1058225349
23715	17:13:56.030	00:00:23.714	1423	519,3975	434,8907	0,5779943	0,9310957	568,9111	3,670362	0	515,1281	425,3083	0,3931583	0,9278001	563,4283	4,070823	0	43	517	430						Untertest2.avi	0	880	547	72	111	444	319	2332	0	Content		445	319	23714557	1058242097
23731	17:13:56.046	00:00:23.731	1424	519,2429	431,0113	0,5779811	0,931109	568,8828	3,671594	0	520,0804	423,2119	0,3931304	0,9278229	563,3994	4,090886	0	43	520	427						Untertest2.avi	0	880	547	72	111	444	319	2332	0	Content		448	316	23731181	1058258721
23748	17:13:56.063	00:00:23.747	1425	517,6684	434,6988	0,5779533	0,9311517	568,8702	3,68348	0	519,4781	422,411	0,3931187	0,9278887	563,4999	4,103484	0	43	519	429						Untertest2.avi	0	880	547	72	111	444	319	2332	0	Content		447	318	23747805	1058275345
23765	17:13:56.080	00:00:23.764	1426	521,0604	431,7565	0,5779282	0,9312305	568,8607	3,669445	0	519,6418	425,9139	0,3930848	0,9279733	563,4217	4,125412	0	43	520	429						Untertest2.avi	0	880	547	72	111	444	319	2332	0	Content		448	318	23764552	1058292092
23781	17:13:56.096	00:00:23.781	1427	522,1186	437,5982	0,5779225	0,9312347	568,8609	3,675807	0	516,4464	426,7941	0,3930659	0,9280092	563,4024	4,135124	0	43	519	432						Untertest2.avi	0	880	547	72	111	444	319	2332	0	Content		447	321	23781177	1058308717
23798	17:13:56.113	00:00:23.797	1428	520,4698	429,6436	0,577885	0,9311806	569,004	3,695938	0	520,143	425,2287	0,3930419	0,9278771	563,4273	4,15004	0	43	520	427						Untertest2.avi	0	880	547	72	111	444	319	2332	0	Content		448	316	23797799	1058325339
23814	17:13:56.129	00:00:23.814	1429	517,9077	435,2996	0,5778632	0,9311202	568,9958	3,691942	0	521,3423	428,0474	0,3930191	0,9277671	563,4744	4,145471	0	43	520	432						Untertest2.avi	0	880	547	72	111	444	319	2332	0	Content		448	321	23814423	1058341963
23831	17:13:56.146	00:00:23.831	1430	516,9229	438,1927	0,5778578	0,9311053	569,082	3,707404	0	521,7264	424,0757	0,3930131	0,9277371	563,493	4,162159	0	43	519	431						Untertest2.avi	0	880	547	72	111	444	319	2332	0	Content		447	320	23831171	1058358711
23848	17:13:56.163	00:00:23.847	1431	517,7172	435,6623	0,5778608	0,9311038	569,0883	3,702986	0	520,9027	425,5089	0,3930207	0,927734	563,5341	4,165534	0	43	519	431						Untertest2.avi	0	880	547	72	111	444	319	2332	0	Content		447	320	23847797	1058375337
23864	17:13:56.179	00:00:23.864	1432	516,5713	432,2761	0,577886	0,9310697	569,1132	3,703756	0	522,1929	426,508	0,3930422	0,92769	563,48	4,176648	0	43	519	429						Untertest2.avi	0	880	547	72	111	444	319	2332	0	Content		447	318	23864418	1058391958
23881	17:13:56.196	00:00:23.881	1433	517,4683	430,3639	0,5779052	0,9309639	569,1021	3,703721	0	521,1588	425,468	0,3930737	0,9276097	563,4809	4,190287	0	43	519	428						Untertest2.avi	0	880	547	72	111	444	319	2332	0	Content		447	317	23881041	1058408581
23898	17:13:56.213	00:00:23.897	1434	519,1762	429,2651	0,5779709	0,9308941	569,0459	3,709916	0	522,6015	423,6911	0,3931053	0,9275698	563,5305	4,197552	0	43	521	426						Untertest2.avi	0	880	547	72	111	444	319	2332	0	Content		449	315	23897790	1058425330
23914	17:13:56.229	00:00:23.914	1435	519,3497	428,2327	0,5780272	0,9309365	569,1069	3,716519	0	520,7469	423,1137	0,3931614	0,9276102	563,4906	4,201303	0	43	520	426						Untertest2.avi	0	880	547	72	111	444	319	2332	0	Content		448	315	23914415	1058441955
23931	17:13:56.246	00:00:23.931	1436	517,0672	431,2371	0,5781033	0,9310421	569,1874	3,715721	0	522,8538	426,6428	0,3932611	0,9277005	563,5867	4,209328	0	43	520	429						Untertest2.avi	0	880	547	72	111	444	319	2332	0	Content		448	318	23931039	1058458579
23948	17:13:56.263	00:00:23.947	1437	517,0515	440,1855	0,5781983	0,9312232	569,2347	3,730713	0	523,1566	428,2484	0,3933631	0,9278618	563,5944	4,223404	0	43	520	434						Untertest2.avi	0	880	547	72	111	444	319	2332	0	Content		448	323	23947662	1058475202
23964	17:13:56.279	00:00:23.964	1438	514,7802	436,8914	0,5783368	0,9313844	569,2482	3,735187	0	522,0808	426,7538	0,393497	0,9279946	563,7832	4,23198	0	43	518	432						Untertest2.avi	0	880	547	72	111	444	319	2332	0	Content		446	321	23964412	1058491952
23981	17:13:56.296	00:00:23.980	1439	514,5284	429,1587	0,5785371	0,9315923	569,3752	3,738679	0	523,2859	425,4298	0,3937066	0,9281324	563,6922	4,24228	0	43	519	427						Untertest2.avi	0	880	547	72	111	444	319	2332	0	Content		447	316	23980909	1058508449
23998	17:13:56.313	00:00:23.997	1440	511,2351	431,0798	0,5787725	0,9317687	569,3468	3,726738	0	518,6949	426,1936	0,3939447	0,9282865	563,7409	4,249614	0	43	515	429						Untertest2.avi	0	880	547	72	111	444	319	2332	0	Content		443	318	23997657	1058525197
24014	17:13:56.329	00:00:24.014	1441	512,2347	428,4543	0,5790759	0,9318787	569,3422	3,722688	0	523,0507	423,4857	0,3942614	0,9283611	563,8231	4,25901	0	43	518	426						Untertest2.avi	0	880	547	72	111	444	319	2332	0	Content		446	315	24014404	1058541944
24031	17:13:56.346	00:00:24.031	1442	509,2824	433,1204	0,5793802	0,9319544	569,4668	3,73449	0	517,6045	427,7265	0,3945529	0,9283712	563,7555	4,271023	0	43	513	430						Untertest2.avi	0	880	547	72	111	444	319	2332	0	Content		441	319	24031028	1058558568
24048	17:13:56.363	00:00:24.047	1443	515,0972	437,0245	0,5797279	0,9319748	569,4797	3,754285	0	520,7239	426,1631	0,3949282	0,928353	563,8043	4,280632	0	43	518	432						Untertest2.avi	0	880	547	72	111	444	319	2332	0	Content		446	321	24047650	1058575190
24064	17:13:56.379	00:00:24.064	1444	512,2505	435,4042	0,5800971	0,9320432	569,4725	3,751138	0	520,7682	426,7395	0,395309	0,9283057	563,8706	4,286765	0	43	517	431						Untertest2.avi	0	880	547	72	111	444	319	2332	0	Content		445	320	24064275	1058591815
24081	17:13:56.396	00:00:24.080	1445	513,1859	433,9882	0,5804521	0,9321381	569,6156	3,753005	0	522,2284	425,1128	0,3956825	0,9283206	563,9802	4,29046	0	43	518	430						Untertest2.avi	0	880	547	72	111	444	319	2332	0	Content		446	319	24080898	1058608438
24098	17:13:56.413	00:00:24.097	1446	505,0368	431,8543	0,5808136	0,9321699	569,6254	3,740752	0	519,5221	425,5132	0,3960482	0,9282676	563,9704	4,300258	0	43	512	429						Untertest2.avi	0	880	547	72	111	444	319	2332	0	Content		440	318	24097647	1058625187
24114	17:13:56.429	00:00:24.114	1447	506,7087	435,0883	0,5812201	0,9321502	569,6428	3,757825	0	517,4783	428,2102	0,3964231	0,9281247	563,9798	4,30002	0	43	512	432						Untertest2.avi	0	880	547	72	111	444	319	2332	0	Content		440	321	24114271	1058641811
24131	17:13:56.446	00:00:24.130	1448	508,9425	437,6746	0,5816342	0,9320232	569,634	3,759169	0	522,6688	425,0862	0,3968602	0,9279143	564,0787	4,310954	0	43	516	431						Untertest2.avi	0	880	547	72	111	444	319	2332	0	Content		444	320	24130894	1058658434
24148	17:13:56.463	00:00:24.147	1449	510,4428	430,7037	0,5820939	0,9318821	569,6096	3,772309	0	516,5742	428,6296	0,3973044	0,9276473	564,0603	4,303692	0	43	514	430						Untertest2.avi	0	880	547	72	111	444	319	2332	0	Content		442	319	24147519	1058675059
24164	17:13:56.479	00:00:24.164	1450	508,0862	428,9992	0,5825812	0,9317721	569,634	3,777837	0	519,5782	425,2299	0,3977958	0,9274179	564,0377	4,321558	0	43	514	427						Untertest2.avi	0	880	547	72	111	444	319	2332	0	Content		442	316	24164151	1058691691
24181	17:13:56.496	00:00:24.180	1451	504,9952	429,7501	0,5830787	0,9316422	569,6901	3,781765	0	524,6408	428,91	0,3983214	0,9270915	564,1749	4,32934	0	43	515	429						Untertest2.avi	0	880	547	72	111	444	319	2332	0	Content		443	318	24180891	1058708431
24198	17:13:56.513	00:00:24.197	1452	502,2088	431,953	0,5836121	0,931572	569,6803	3,77514	0	517,487	429,8288	0,3988308	0,9268402	564,0978	4,338346	0	43	510	431						Untertest2.avi	0	880	547	72	111	444	319	2332	0	Content		438	320	24197512	1058725052
24214	17:13:56.529	00:00:24.214	1453	503,2747	427,718	0,584188	0,9315639	569,8148	3,778874	0	519,6146	422,8702	0,3994044	0,9266742	564,2354	4,339712	0	43	511	425						Untertest2.avi	0	880	547	72	111	444	319	2332	0	Content		439	314	24214262	1058741802
24231	17:13:56.546	00:00:24.230	1454	499,3111	429,7625	0,584761	0,9316257	569,8165	3,795721	0	521,9644	425,0839	0,4000043	0,926519	564,1653	4,34764	0	43	511	427						Untertest2.avi	0	880	547	72	111	444	319	2332	0	Content		439	316	24230760	1058758300
24248	17:13:56.563	00:00:24.247	1455	500,6813	428,7572	0,585343	0,9317796	569,7516	3,798048	0	520,7124	423,8764	0,4005837	0,9264398	564,115	4,35034	0	43	511	426						Untertest2.avi	0	880	547	72	111	444	319	2332	0	Content		439	315	24247522	1058775062
24264	17:13:56.579	00:00:24.264	1456	505,0323	434,3115	0,5859258	0,9319261	569,65	3,813255	0	519,7043	426,6822	0,4011641	0,9263762	564,1411	4,359424	0	43	512	430						Untertest2.avi	0	880	547	72	111	444	319	2332	0	Content		440	319	24264180	1058791720
24281	17:13:56.596	00:00:24.280	1457	501,5106	434,4743	0,5864588	0,9320996	569,6885	3,81215	0	524,165	426,9735	0,4017114	0,9263461	564,0617	4,373775	0	43	513	431						Untertest2.avi	0	880	547	72	111	444	319	2332	0	Content		441	320	24280886	1058808426
24298	17:13:56.613	00:00:24.297	1458	498,3121	430,3187	0,5869405	0,9323058	569,6508	3,818308	0	520,2665	424,5762	0,4021999	0,9263548	564,0967	4,374776	0	43	509	427						Untertest2.avi	0	880	547	72	111	444	319	2332	0	Content		437	316	24297508	1058825048
24314	17:13:56.629	00:00:24.314	1459	499,5092	431,0931	0,5873886	0,9324994	569,6495	3,829677	0	519,5027	426,2065	0,4026189	0,9263486	564,0251	4,38522	0	43	510	429						Untertest2.avi	0	880	547	72	111	444	319	2332	0	Content		438	318	24314148	1058841688
24331	17:13:56.646	00:00:24.330	1460	496,7494	432,3032	0,587734	0,9326412	569,7075	3,827911	0	519,5823	423,6615	0,4029723	0,9264125	563,9976	4,39447	0	43	508	428						Untertest2.avi	0	880	547	72	111	444	319	2332	0	Content		436	317	24330759	1058858299
24347	17:13:56.662	00:00:24.347	1461	494,7937	434,6512	0,588028	0,9328139	569,6685	3,837424	0	516,2996	420,0651	0,4032337	0,9265814	563,9297	4,403018	0	43	506	427						Untertest2.avi	0	880	547	72	111	444	319	2332	0	Content		434	316	24347380	1058874920
24364	17:13:56.679	00:00:24.364	1462	497,8811	436,3893	0,5882829	0,9329354	569,5135	3,848477	0	521,5194	420,2587	0,4034811	0,9266422	563,927	4,40188	0	43	510	428						Untertest2.avi	0	880	547	72	111	444	319	2332	0	Content		438	317	24364139	1058891679
24381	17:13:56.696	00:00:24.380	1463	490,9214	436,2231	0,5884364	0,9329619	569,5432	3,849315	0	517,1565	422,381	0,4036375	0,926686	563,8907	4,397009	0	43	504	429						Untertest2.avi	0	880	547	72	111	444	319	2332	0	Content		432	318	24380752	1058908292
24397	17:13:56.712	00:00:24.397	1464	488,3308	436,0198	0,5885905	0,9329828	569,5279	3,847247	0	518,4573	420,3763	0,4037761	0,9266627	563,9164	4,416109	0	43	503	428						Untertest2.avi	0	880	547	72	111	444	319	2332	0	Content		431	317	24397376	1058924916
24414	17:13:56.729	00:00:24.414	1465	495,6132	436,6936	0,5887347	0,9330122	569,4111	3,84245	0	521,4345	420,5531	0,4038893	0,9266036	563,9277	4,427297	0	43	509	429						Untertest2.avi	0	880	547	72	111	444	319	2332	0	Content		437	318	24414136	1058941676
24431	17:13:56.746	00:00:24.430	1466	492,3932	433,1051	0,5888203	0,9330263	569,4607	3,852793	0	520,7979	421,6515	0,4039677	0,9264565	563,9237	4,442428	0	43	507	427						Untertest2.avi	0	880	547	72	111	444	319	2332	0	Content		435	316	24430623	1058958163
24447	17:13:56.762	00:00:24.447	1467	490,7231	436,8942	0,588892	0,9329421	569,4509	3,857547	0	519,8661	423,3141	0,4040503	0,9263197	563,8555	4,434172	0	43	505	430						Untertest2.avi	0	880	547	72	111	444	319	2332	0	Content		433	319	24447370	1058974910
24464	17:13:56.779	00:00:24.464	1468	485,7435	434,5594	0,5889612	0,932824	569,4498	3,867199	0	518,1682	421,6281	0,4041142	0,9262408	563,8374	4,452698	0	43	502	428						Untertest2.avi	0	880	547	72	111	444	319	2332	0	Content		430	317	24464134	1058991674
24481	17:13:56.796	00:00:24.480	1469	486,7425	433,6603	0,5890535	0,9326594	569,4244	3,86938	0	519,0612	423,8239	0,4041885	0,9262105	563,9414	4,453448	0	43	503	429						Untertest2.avi	0	880	547	72	111	444	319	2332	0	Content		431	318	24480746	1059008286
24497	17:13:56.812	00:00:24.497	1470	491,2872	435,5912	0,589101	0,9325428	569,4687	3,881837	0	520,4457	419,6749	0,4042234	0,9262315	563,9081	4,462235	0	43	506	428						Untertest2.avi	0	880	547	72	111	444	319	2332	0	Content		434	317	24497370	1059024910
24514	17:13:56.829	00:00:24.513	1471	487,425	431,3563	0,5891039	0,9324663	569,3873	3,874767	0	519,4143	418,5591	0,4042233	0,9262121	563,8489	4,473369	0	43	503	425						Untertest2.avi	0	880	547	72	111	444	319	2332	0	Content		431	314	24513992	1059041532
24531	17:13:56.846	00:00:24.530	1472	489,8366	434,5083	0,5890399	0,9322348	569,4012	3,902266	0	516,296	421,69	0,4041395	0,9260473	563,7598	4,473198	0	43	503	428						Untertest2.avi	0	880	547	72	111	444	319	2332	0	Content		431	317	24530614	1059058154
24547	17:13:56.862	00:00:24.547	1473	491,5778	436,756	0,588925	0,9320601	569,3199	3,910223	0	523,3355	418,9401	0,404056	0,9258885	563,6529	4,481675	0	43	507	428						Untertest2.avi	0	880	547	72	111	444	319	2332	0	Content		435	317	24547375	1059074915
24564	17:13:56.879	00:00:24.564	1474	489,5262	434,634	0,5888038	0,9319094	569,24	3,907944	0	519,6797	420,1596	0,4038682	0,9257258	563,6034	4,493429	0	43	505	427						Untertest2.avi	0	880	547	72	111	444	319	2332	0	Content		433	316	24564002	1059091542
24581	17:13:56.896	00:00:24.580	1475	489,1996	436,2853	0,5886644	0,9318978	569,0477	3,912544	0	521,3514	418,8018	0,4036881	0,9257882	563,5737	4,490047	0	43	505	428						Untertest2.avi	0	880	547	72	111	444	319	2332	0	Content		433	317	24580616	1059108156
24597	17:13:56.912	00:00:24.597	1476	487,9479	434,2003	0,5885272	0,9319424	569,0743	3,924029	0	521,9688	421,6638	0,4035667	0,9258948	563,5056	4,493025	0	43	505	428						Untertest2.avi	0	880	547	72	111	444	319	2332	0	Content		433	317	24597235	1059124775
24614	17:13:56.929	00:00:24.613	1477	486,7331	436,1995	0,588449	0,93198	569,0213	3,934624	0	520,2982	422,6128	0,4034541	0,9259862	563,389	4,491723	0	43	504	429						Untertest2.avi	0	880	547	72	111	444	319	2332	0	Content		432	318	24613859	1059141399
24631	17:13:56.946	00:00:24.630	1478	485,0515	437,8954	0,5884055	0,9320656	568,9467	3,937556	0	523,3542	423,2592	0,4033863	0,9261167	563,3099	4,497127	0	43	504	431						Untertest2.avi	0	880	547	72	111	444	319	2332	0	Content		432	320	24630610	1059158150
24647	17:13:56.962	00:00:24.647	1479	485,4291	437,4543	0,5883888	0,9321365	568,8698	3,947333	0	523,0607	426,8394	0,4033563	0,9262817	563,2766	4,503747	0	43	504	432						Untertest2.avi	0	880	547	72	111	444	319	2332	0	Content		432	321	24647233	1059174773
24664	17:13:56.979	00:00:24.663	1480	484,1659	437,8983	0,5883635	0,9323409	568,829	3,958617	0	522,2259	425,3945	0,4032984	0,9265209	563,1219	4,511808	0	43	503	432						Untertest2.avi	0	880	547	72	111	444	319	2332	0	Content		431	321	24663980	1059191520
24680	17:13:56.995	00:00:24.680	1481	485,2407	435,4449	0,5883243	0,93249	568,8049	3,951994	0	522,6211	423,354	0,403248	0,9267338	563,0925	4,518804	0	43	504	429						Untertest2.avi	0	880	547	72	111	444	319	2332	0	Content		432	318	24680481	1059208021
24697	17:13:57.012	00:00:24.697	1482	484,7284	437,6059	0,5882072	0,9326049	568,6491	3,960532	0	522,585	424,5865	0,4031244	0,9268239	563,1761	4,527742	0	43	504	431						Untertest2.avi	0	880	547	72	111	444	319	2332	0	Content		432	320	24697230	1059224770
24714	17:13:57.029	00:00:24.713	1483	486,5309	437,5609	0,5880919	0,9326749	568,5108	3,963207	0	523,22	422,7799	0,4029787	0,9268662	562,94	4,527499	0	43	505	430						Untertest2.avi	0	880	547	72	111	444	319	2332	0	Content		433	319	24713852	1059241392
24731	17:13:57.046	00:00:24.730	1484	482,6866	440,1501	0,5879203	0,9326454	568,6344	3,969217	0	522,8945	425,8821	0,4028164	0,9268898	562,9761	4,524002	0	43	503	433						Untertest2.avi	0	880	547	72	111	444	319	2332	0	Content		431	322	24730604	1059258144
24747	17:13:57.062	00:00:24.747	1485	485,0688	440,7314	0,587719	0,9326672	568,5705	3,963783	0	519,6264	427,5299	0,4025828	0,9269325	563,0458	4,517054	0	43	502	434						Untertest2.avi	0	880	547	72	111	444	319	2332	0	Content		430	323	24747227	1059274767
24764	17:13:57.079	00:00:24.763	1486	486,7971	438,2368	0,5875636	0,9326766	568,4374	3,967372	0	524,5826	421,9509	0,4024184	0,9269851	562,8789	4,536978	0	43	506	430						Untertest2.avi	0	880	547	72	111	444	319	2332	0	Content		434	319	24763851	1059291391
24780	17:13:57.095	00:00:24.780	1487	487,7959	439,0343	0,5873437	0,9326794	568,6357	3,977373	0	523,106	424,9368	0,4021989	0,9270517	562,9377	4,519279	0	43	505	432						Untertest2.avi	0	880	547	72	111	444	319	2332	0	Content		433	321	24780475	1059308015
24797	17:13:57.112	00:00:24.797	1488	480,507	439,4386	0,5871487	0,932652	568,4633	3,959264	0	525,1641	426,7625	0,4020174	0,9270899	563,0371	4,516796	0	43	503	433						Untertest2.avi	0	880	547	72	111	444	319	2332	0	Content		431	322	24797104	1059324644
24814	17:13:57.129	00:00:24.813	1489	484,3777	439,3934	0,5869684	0,9325854	568,5745	3,962265	0	524,8727	425,9802	0,4018502	0,9270993	562,9654	4,513659	0	43	505	433						Untertest2.avi	0	880	547	72	111	444	319	2332	0	Content		433	322	24813851	1059341391
24830	17:13:57.145	00:00:24.830	1490	487,6007	437,4495	0,5867704	0,9325944	568,5693	3,961095	0	525,2596	425,9931	0,4016759	0,9271547	562,9902	4,504411	0	43	506	432						Untertest2.avi	0	880	547	72	111	444	319	2332	0	Content		434	321	24830473	1059358013
24847	17:13:57.162	00:00:24.847	1491	489,7251	441,5329	0,5866082	0,9325768	568,5671	3,945931	0	524,5652	429,2799	0,4015415	0,9272307	563,0528	4,48627	0	43	507	435						Untertest2.avi	0	880	547	72	111	444	319	2332	0	Content		435	324	24847099	1059374639
24864	17:13:57.179	00:00:24.863	1492	486,8392	436,7701	0,5864045	0,932552	568,746	3,941795	0	526,8076	426,5947	0,4013638	0,9272917	563,0579	4,490523	0	43	507	432						Untertest2.avi	0	880	547	72	111	444	319	2332	0	Content		435	321	24863723	1059391263
24880	17:13:57.195	00:00:24.880	1493	486,9679	438,7009	0,5862284	0,9324242	568,6523	3,934	0	526,0656	429,389	0,4012403	0,9272108	563,1707	4,456776	0	43	507	434						Untertest2.avi	0	880	547	72	111	444	319	2332	0	Content		435	323	24880347	1059407887
24897	17:13:57.212	00:00:24.897	1494	482,9012	442,2776	0,586058	0,9321877	568,7585	3,899124	0	521,0251	427,7004	0,4010945	0,9271381	563,1954	4,447139	0	43	502	435						Untertest2.avi	0	880	547	72	111	444	319	2332	0	Content		430	324	24897100	1059424640
24914	17:13:57.229	00:00:24.913	1495	487,8124	440,6241	0,5858661	0,9320408	568,8165	3,908543	0	523,5226	427,1575	0,4009492	0,9270918	563,2244	4,430972	0	43	506	434						Untertest2.avi	0	880	547	72	111	444	319	2332	0	Content		434	323	24913842	1059441382
24930	17:13:57.245	00:00:24.930	1496	491,1591	441,2712	0,585713	0,931865	568,7069	3,892456	0	520,046	429,8526	0,400807	0,9269975	563,274	4,414699	0	43	506	436						Untertest2.avi	0	880	547	72	111	444	319	2332	0	Content		434	325	24930340	1059457880
24947	17:13:57.262	00:00:24.947	1497	486,8187	438,726	0,5855201	0,9317207	568,9092	3,863118	0	524,7904	426,2427	0,4006399	0,9268973	563,3902	4,388301	0	43	506	432						Untertest2.avi	0	880	547	72	111	444	319	2332	0	Content		434	321	24947087	1059474627
24964	17:13:57.279	00:00:24.963	1498	493,7173	443,6251	0,5853651	0,9314823	568,892	3,819373	0	517,76	425,7199	0,4004734	0,926831	563,287	4,331842	0	43	506	435						Untertest2.avi	0	880	547	72	111	444	319	2332	0	Content		434	324	24963713	1059491253
24980	17:13:57.295	00:00:24.980	1499	492,6677	447,1059	0,5852063	0,9313628	568,8229	3,791228	0	516,8568	426,2716	0,4003195	0,9267676	563,4	4,284521	0	43	505	437						Untertest2.avi	0	880	547	72	111	444	319	2332	0	Content		433	326	24980335	1059507875
24997	17:13:57.312	00:00:24.996	1500	495,8826	443,3639	0,5850428	0,9313287	569,0156	3,731468	0	519,2054	427,0802	0,4001984	0,9267724	563,5129	4,220254	0	43	508	435						Untertest2.avi	0	880	547	72	111	444	319	2332	0	Content		436	324	24996959	1059524499
25014	17:13:57.329	00:00:25.013	1501	495,1253	445,1851	0,5849543	0,9313608	569,0339	3,684721	0	517,3344	431,4348	0,4001352	0,9268312	563,4961	4,146841	0	43	506	438						Untertest2.avi	0	880	547	72	111	444	319	2332	0	Content		434	327	25013706	1059541246
25030	17:13:57.345	00:00:25.030	1502	497,4527	445,5781	0,5848669	0,9314182	568,9935	3,618829	0	516,4234	433,3315	0,4000416	0,9269179	563,5176	4,080792	0	43	507	439						Untertest2.avi	0	880	547	72	111	444	319	2332	0	Content		435	328	25030329	1059557869
25047	17:13:57.362	00:00:25.046	1503	497,6076	443,9695	0,5848323	0,93142	569,0015	3,577146	0	514,5845	432,8057	0,4000219	0,9269418	563,5553	4,024102	0	43	506	438						Untertest2.avi	0	880	547	72	111	444	319	2332	0	Content		434	327	25046953	1059574493
25064	17:13:57.379	00:00:25.063	1504	500,7892	444,9284	0,5847485	0,9313519	569,0425	3,534726	0	509,7838	433,7412	0,4000168	0,9269359	563,6614	3,962027	0	43	505	439						Untertest2.avi	0	880	547	72	111	444	319	2332	0	Content		433	328	25063578	1059591118
25080	17:13:57.395	00:00:25.080	1505	492,7661	450,6752	0,5844982	0,931095	569,4198	3,490032	0	498,5041	429,5196	0,4001823	0,926876	563,9157	3,889819	0	43	496	440						Untertest2.avi	0	880	547	72	111	444	319	2332	0	Content		424	329	25080324	1059607864
25097	17:13:57.412	00:00:25.096	1506	-1024	-768	-1	-1	-1	-1	4	-1024	-768	-1	-1	-1	-1	4		0	0						Untertest2.avi	0	880	547	72	111				0	Content		-72	-111	25096948	1059624488
25114	17:13:57.429	00:00:25.113	1507	-1024	-768	-1	-1	-1	-1	4	-1024	-768	-1	-1	-1	-1	4		0	0						Untertest2.avi	0	880	547	72	111				0	Content		-72	-111	25113702	1059641242
25130	17:13:57.445	00:00:25.130	1508	-1024	-768	-1	-1	-1	-1	4	-1024	-768	-1	-1	-1	-1	4		0	0						Untertest2.avi	0	880	547	72	111				0	Content		-72	-111	25130192	1059657732
25147	17:13:57.462	00:00:25.146	1509	-1024	-768	-1	-1	-1	-1	4	-1024	-768	-1	-1	-1	-1	4		0	0						Untertest2.avi	0	880	547	72	111				0	Content		-72	-111	25146942	1059674482
25164	17:13:57.479	00:00:25.163	1510	-1024	-768	-1	-1	-1	-1	4	-1024	-768	-1	-1	-1	-1	4		0	0						Untertest2.avi	0	880	547	72	111				0	Content		-72	-111	25163561	1059691101
25180	17:13:57.495	00:00:25.180	1511	-1024	-768	-1	-1	-1	-1	4	-1024	-768	-1	-1	-1	-1	4		0	0						Untertest2.avi	0	880	547	72	111				0	Content		-72	-111	25180186	1059707726
25197	17:13:57.512	00:00:25.196	1512	-1024	-768	-1	-1	-1	-1	4	-1024	-768	-1	-1	-1	-1	4		0	0						Untertest2.avi	0	880	547	72	111				0	Content		-72	-111	25196872	1059724412
25214	17:13:57.529	00:00:25.213	1513	-1024	-768	-1	-1	-1	-1	4	-1024	-768	-1	-1	-1	-1	4		0	0						Untertest2.avi	0	880	547	72	111				0	Content		-72	-111	25213540	1059741080
25230	17:13:57.545	00:00:25.230	1514	-1024	-768	-1	-1	-1	-1	4	-1024	-768	-1	-1	-1	-1	4		0	0						Untertest2.avi	0	880	547	72	111				0	Content		-72	-111	25230179	1059757719
25247	17:13:57.562	00:00:25.246	1515	-1024	-768	-1	-1	-1	-1	4	-1024	-768	-1	-1	-1	-1	4		0	0						Untertest2.avi	0	880	547	72	111				0	Content		-72	-111	25246847	1059774387
25263	17:13:57.578	00:00:25.263	1516	488,4749	488,7456	0,5856209	0,9313222	569,4575	3,222185	0	467,5331	501,525	0,4010576	0,9269838	563,7539	3,359306	0	44	478	495						Untertest2.avi	0	880	547	72	111	411	360	849	0	Content		406	384	25263435	1059790975
25280	17:13:57.595	00:00:25.280	1517	495,5059	485,2125	0,5858093	0,9314468	569,4528	3,218467	0	478,1865	473,8378	0,4011934	0,9270299	563,8481	3,417407	0	44	487	480						Untertest2.avi	0	880	547	72	111	411	360	849	0	Content		415	369	25280183	1059807723
25297	17:13:57.612	00:00:25.296	1518	488,7938	481,406	0,5859902	0,9315874	569,3233	3,192702	0	477,9091	465,9053	0,4013771	0,9270849	563,8267	3,453132	0	44	483	474						Untertest2.avi	0	880	547	72	111	411	360	849	0	Content		411	363	25296821	1059824361
25313	17:13:57.628	00:00:25.313	1519	489,2762	474,5555	0,5861537	0,931707	569,2583	3,191301	0	469,222	463,2162	0,4015086	0,9271095	563,738	3,469606	0	44	479	469						Untertest2.avi	0	880	547	72	111	411	360	849	0	Content		407	358	25313435	1059840975
25330	17:13:57.645	00:00:25.330	1520	494,2701	481,2642	0,5863356	0,9318312	569,2012	3,203184	0	480,6211	456,739	0,401638	0,9272325	563,7612	3,444906	0	44	487	469						Untertest2.avi	0	880	547	72	111	411	360	849	0	Content		415	358	25330179	1059857719
25347	17:13:57.662	00:00:25.346	1521	489,6006	480,7656	0,5864757	0,9319599	569,1917	3,183924	0	474,1324	462,2018	0,4017623	0,9272555	563,8507	3,464086	0	44	482	471						Untertest2.avi	0	880	547	72	111	411	360	849	0	Content		410	360	25346803	1059874343
25363	17:13:57.678	00:00:25.363	1522	486,3171	474,9123	0,5866219	0,9319844	569,1167	3,17394	0	469,5289	461,3193	0,4018819	0,9272756	563,5887	3,460887	0	44	478	468						Untertest2.avi	0	880	547	72	111	411	360	849	0	Content		406	357	25363425	1059890965
25380	17:13:57.695	00:00:25.380	1523	493,6476	477,7622	0,5868207	0,9318928	569,1158	3,192284	0	477,3732	461,7967	0,4020511	0,9271246	563,6478	3,454625	0	44	486	470						Untertest2.avi	0	880	547	72	111	411	360	849	0	Content		414	359	25380050	1059907590
25397	17:13:57.712	00:00:25.396	1524	488,7937	475,8244	0,5869602	0,9318029	569,0867	3,194085	0	475,6021	462,5705	0,4021873	0,9270112	563,6882	3,44987	0	44	482	469						Untertest2.avi	0	880	547	72	111	411	360	849	0	Content		410	358	25396799	1059924339
25413	17:13:57.728	00:00:25.413	1525	493,2516	477,3782	0,5871351	0,9318279	568,8324	3,214835	0	476,1304	459,0648	0,40236	0,9270511	563,6006	3,458896	0	44	485	468						Untertest2.avi	0	880	547	72	111	411	360	849	0	Content		413	357	25413421	1059940961
25430	17:13:57.745	00:00:25.430	1526	488,9306	481,149	0,5873017	0,9319248	568,9894	3,211894	0	471,7927	464,8087	0,402502	0,927141	563,4947	3,477617	0	44	480	473						Untertest2.avi	0	880	547	72	111	411	360	849	0	Content		408	362	25430045	1059957585
25447	17:13:57.762	00:00:25.446	1527	497,1639	477,805	0,5874153	0,9320471	569,0099	3,238098	0	471,822	463,3537	0,4026101	0,9272394	563,5093	3,486771	0	44	484	471						Untertest2.avi	0	880	547	72	111	411	360	849	0	Content		412	360	25446667	1059974207
25463	17:13:57.778	00:00:25.463	1528	494,6052	487,0668	0,5875419	0,9321578	568,9328	3,264627	0	472,2901	459,3525	0,4027118	0,9272898	563,4959	3,481245	0	44	483	473						Untertest2.avi	0	880	547	72	111	411	360	849	0	Content		411	362	25463416	1059990956
25480	17:13:57.795	00:00:25.480	1529	490,6536	479,3605	0,5876561	0,932332	568,9833	3,251661	0	470,5928	464,6039	0,4028398	0,9273263	563,3558	3,503012	0	44	481	472						Untertest2.avi	0	880	547	72	111	411	360	849	0	Content		409	361	25480040	1060007580
25497	17:13:57.812	00:00:25.496	1530	495,8846	475,9467	0,5877876	0,9325706	568,9879	3,27459	0	473,9046	458,8853	0,4029649	0,9275027	563,3164	3,510879	0	44	485	467						Untertest2.avi	0	880	547	72	111	411	360	849	0	Content		413	356	25496663	1060024203
25513	17:13:57.828	00:00:25.513	1531	493,7583	481,9626	0,5878738	0,9327445	568,9656	3,279714	0	478,5258	459,7991	0,4030701	0,9276274	563,3829	3,525853	0	44	486	471						Untertest2.avi	0	880	547	72	111	411	360	849	0	Content		414	360	25513285	1060040825
25530	17:13:57.845	00:00:25.530	1532	490,6336	480,0038	0,58793	0,9328659	568,968	3,283948	0	472,334	457,9347	0,403115	0,9276636	563,4673	3,52466	0	44	481	469						Untertest2.avi	0	880	547	72	111	411	360	849	0	Content		409	358	25530034	1060057574
25547	17:13:57.862	00:00:25.546	1533	491,0139	476,7117	0,5879826	0,9328959	568,9153	3,287493	0	473,9936	459,8448	0,4031636	0,927655	563,4601	3,531141	0	44	483	468						Untertest2.avi	0	880	547	72	111	411	360	849	0	Content		411	357	25546656	1060074196
25563	17:13:57.878	00:00:25.563	1534	489,3709	483,0341	0,5879784	0,9328616	568,9398	3,290071	0	470,5889	458,7698	0,4031958	0,9276024	563,4156	3,541398	0	44	480	471						Untertest2.avi	0	880	547	72	111	411	360	849	0	Content		408	360	25563279	1060090819
25580	17:13:57.895	00:00:25.579	1535	487,4029	480,5858	0,5879466	0,9328709	569,0506	3,28592	0	475,6392	456,0299	0,4031549	0,9276001	563,5332	3,534002	0	44	482	468						Untertest2.avi	0	880	547	72	111	411	360	849	0	Content		410	357	25579905	1060107445
25597	17:13:57.912	00:00:25.596	1536	488,994	479,9856	0,5878838	0,9328947	569,0065	3,281031	0	475,2816	457,5821	0,4031033	0,9276288	563,4989	3,537287	0	44	482	469						Untertest2.avi	0	880	547	72	111	411	360	849	0	Content		410	358	25596668	1060124208
25613	17:13:57.928	00:00:25.613	1537	495,5002	483,634	0,5877433	0,9328187	569,0016	3,280966	0	477,0985	459,6775	0,402986	0,9275677	563,4533	3,543863	0	44	486	472						Untertest2.avi	0	880	547	72	111	411	360	849	0	Content		414	361	25613278	1060140818
25630	17:13:57.945	00:00:25.629	1538	494,3328	481,6021	0,5875466	0,9326659	569,048	3,286986	0	476,0399	465,0056	0,4027826	0,9273838	563,5149	3,538558	0	44	485	473						Untertest2.avi	0	880	547	72	111	411	360	849	0	Content		413	362	25629898	1060157438
25647	17:13:57.962	00:00:25.646	1539	489,5607	482,5499	0,5873523	0,9324318	569,1427	3,266741	0	475,2389	458,7148	0,4025772	0,9272367	563,6052	3,544685	0	44	482	471						Untertest2.avi	0	880	547	72	111	411	360	849	0	Content		410	360	25646648	1060174188
25663	17:13:57.978	00:00:25.663	1540	490,9667	484,7772	0,5870923	0,9321853	569,1937	3,284658	0	477,7177	461,6241	0,4023517	0,9271235	563,6406	3,538508	0	44	484	473						Untertest2.avi	0	880	547	72	111	411	360	849	0	Content		412	362	25663271	1060190811
25680	17:13:57.995	00:00:25.679	1541	494,6415	489,4793	0,5868702	0,9320148	569,2235	3,305934	0	473,6105	461,5644	0,4020765	0,9270716	563,622	3,53969	0	44	484	476						Untertest2.avi	0	880	547	72	111	411	360	849	0	Content		412	365	25679893	1060207433
25697	17:13:58.012	00:00:25.696	1542	491,9888	485,5327	0,5865389	0,9318584	569,2363	3,265942	0	481,0079	459,0358	0,4017758	0,9270102	563,6536	3,540854	0	44	486	472						Untertest2.avi	0	880	547	72	111	411	360	849	0	Content		414	361	25696516	1060224056
25713	17:13:58.028	00:00:25.713	1543	496,3657	482,037	0,5862781	0,9317306	569,106	3,297464	0	480,4901	457,1962	0,4015114	0,9269412	563,6868	3,54928	0	44	488	470						Untertest2.avi	0	880	547	72	111	411	360	849	0	Content		416	359	25713264	1060240804
25730	17:13:58.045	00:00:25.729	1544	488,4869	482,4173	0,5859652	0,9315847	569,1603	3,276204	0	477,1506	462,4044	0,4011753	0,9269341	563,6932	3,54074	0	44	483	472						Untertest2.avi	0	880	547	72	111	411	360	849	0	Content		411	361	25729886	1060257426
25747	17:13:58.062	00:00:25.746	1545	492,4804	483,2834	0,5856363	0,9315701	569,0702	3,307475	0	476,8863	463,7497	0,4008735	0,9270591	563,6633	3,56463	0	44	485	474						Untertest2.avi	0	880	547	72	111	411	360	849	0	Content		413	363	25746509	1060274049
25763	17:13:58.078	00:00:25.763	1546	494,0392	479,7057	0,5853716	0,9316227	569,0953	3,294789	0	477,6302	461,1025	0,4005599	0,9271908	563,6233	3,580314	0	44	486	470						Untertest2.avi	0	880	547	72	111	411	360	849	0	Content		414	359	25763132	1060290672
25780	17:13:58.095	00:00:25.779	1547	488,004	478,1975	0,5850476	0,9316311	569,0331	3,296446	0	473,042	459,8123	0,4002335	0,9273575	563,6412	3,577577	0	44	481	469						Untertest2.avi	0	880	547	72	111	411	360	849	0	Content		409	358	25779881	1060307421
25797	17:13:58.112	00:00:25.796	1548	489,6134	481,2351	0,584743	0,9316167	568,9825	3,330615	0	474,5338	462,8228	0,3999435	0,9274548	563,4785	3,588536	0	44	482	472						Untertest2.avi	0	880	547	72	111	411	360	849	0	Content		410	361	25796506	1060324046
25813	17:13:58.128	00:00:25.813	1549	492,2284	475,157	0,5844786	0,931601	569,0097	3,336408	0	481,8562	458,4947	0,3996724	0,9275273	563,506	3,593232	0	44	487	467						Untertest2.avi	0	880	547	72	111	411	360	849	0	Content		415	356	25813129	1060340669
25830	17:13:58.145	00:00:25.829	1550	492,7909	480,6009	0,5841787	0,9315777	568,9463	3,341244	0	474,9017	464,1207	0,3993616	0,9276143	563,4155	3,612955	0	44	484	472						Untertest2.avi	0	880	547	72	111	411	360	849	0	Content		412	361	25829753	1060357293
25847	17:13:58.162	00:00:25.846	1551	495,478	482,8317	0,5839336	0,9315695	568,8937	3,369584	0	477,7563	461,371	0,3991163	0,9277064	563,3267	3,629813	0	44	487	472						Untertest2.avi	0	880	547	72	111	411	360	849	0	Content		415	361	25846502	1060374042
25863	17:13:58.178	00:00:25.863	1552	484,4655	477,6611	0,5836437	0,9314688	568,8642	3,35226	0	477,8846	464,8159	0,3988227	0,9277098	563,4047	3,646339	0	44	481	471						Untertest2.avi	0	880	547	72	111	411	360	849	0	Content		409	360	25863128	1060390668
25880	17:13:58.195	00:00:25.879	1553	490,0598	484,0596	0,5833928	0,9313331	568,7603	3,38356	0	473,7063	465,9707	0,3985758	0,9276577	563,226	3,65077	0	44	482	475						Untertest2.avi	0	880	547	72	111	411	360	849	0	Content		410	364	25879750	1060407290
25896	17:13:58.211	00:00:25.896	1554	484,4268	481,9672	0,5831545	0,9312202	568,7758	3,368231	0	475,6343	463,1049	0,3983324	0,9275858	563,3627	3,661374	0	44	480	473						Untertest2.avi	0	880	547	72	111	411	360	849	0	Content		408	362	25896499	1060424039
25913	17:13:58.228	00:00:25.913	1555	485,6233	475,6299	0,5829287	0,9311426	568,7462	3,38895	0	473,3865	463,394	0,3981032	0,9275736	563,1815	3,66842	0	44	480	470						Untertest2.avi	0	880	547	72	111	411	360	849	0	Content		408	359	25913124	1060440664
25930	17:13:58.245	00:00:25.929	1556	489,7085	478,9462	0,5827422	0,9311054	568,6111	3,409593	0	479,8599	461,3157	0,3978957	0,927552	563,2976	3,6735	0	44	485	470						Untertest2.avi	0	880	547	72	111	411	360	849	0	Content		413	359	25929747	1060457287
25946	17:13:58.261	00:00:25.946	1557	484,923	474,6736	0,5825238	0,9310387	568,7761	3,42657	0	476,6014	460,969	0,3977056	0,9275219	563,2487	3,698168	0	44	481	468						Untertest2.avi	0	880	547	72	111	411	360	849	0	Content		409	357	25946372	1060473912
25963	17:13:58.278	00:00:25.962	1558	486,0475	479,0089	0,5823514	0,9309594	568,6422	3,444479	0	476,128	463,6506	0,3975095	0,9273942	563,2683	3,706593	0	44	481	471						Untertest2.avi	0	880	547	72	111	411	360	849	0	Content		409	360	25962996	1060490536
25980	17:13:58.295	00:00:25.979	1559	483,6805	480,2944	0,5821819	0,9308442	568,7405	3,449954	0	475,9581	461,2339	0,3973338	0,9273478	563,374	3,738356	0	44	480	471						Untertest2.avi	0	880	547	72	111	411	360	849	0	Content		408	360	25979746	1060507286
25996	17:13:58.311	00:00:25.996	1560	489,2875	480,9277	0,5820267	0,9308458	568,7763	3,462082	0	479,5888	464,6669	0,397195	0,9273632	563,2649	3,736155	0	44	484	473						Untertest2.avi	0	880	547	72	111	411	360	849	0	Content		412	362	25996367	1060523907
26013	17:13:58.328	00:00:26.012	1561	483,7929	476,3402	0,5818624	0,9308792	568,5789	3,466183	0	480,4872	462,7053	0,3970491	0,9274524	563,2004	3,762385	0	44	482	470						Untertest2.avi	0	880	547	72	111	411	360	849	0	Content		410	359	26012990	1060540530
26030	17:13:58.345	00:00:26.029	1562	485,8864	481,7718	0,5817172	0,9308518	568,699	3,494794	0	480,8983	464,3192	0,3968953	0,9274852	563,3224	3,771621	0	44	483	473						Untertest2.avi	0	880	547	72	111	411	360	849	0	Content		411	362	26029614	1060557154
26046	17:13:58.361	00:00:26.046	1563	485,429	475,972	0,5815823	0,9308078	568,7365	3,487997	0	480,749	461,4414	0,396761	0,9275084	563,3484	3,782512	0	44	483	469						Untertest2.avi	0	880	547	72	111	411	360	849	0	Content		411	358	26046361	1060573901
26063	17:13:58.378	00:00:26.062	1564	486,9683	477,7754	0,5814183	0,930779	568,6584	3,511084	0	475,7295	465,4709	0,3965797	0,9275345	563,2229	3,793787	0	44	481	472						Untertest2.avi	0	880	547	72	111	411	360	849	0	Content		409	361	26062984	1060590524
26080	17:13:58.395	00:00:26.079	1565	486,2124	479,4622	0,5812522	0,9307932	568,7519	3,53419	0	481,5116	463,9717	0,3964285	0,9275842	563,33	3,809844	0	44	484	472						Untertest2.avi	0	880	547	72	111	411	360	849	0	Content		412	361	26079607	1060607147
26096	17:13:58.411	00:00:26.096	1566	483,7435	478,2469	0,5810764	0,9308835	568,7163	3,543846	0	479,8648	459,9214	0,3961947	0,9277802	563,1207	3,80295	0	44	482	469						Untertest2.avi	0	880	547	72	111	411	360	849	0	Content		410	358	26096358	1060623898
26113	17:13:58.428	00:00:26.112	1567	574,5266	498,5125	0,5800428	0,9311598	568,7379	3,564231	0	597,6613	501,3789	0,3950944	0,9281141	563,2305	3,847305	0	45	586	500						Untertest2.avi	0	880	547	72	111	511	388	217	0	Content		514	389	26112855	1060640395
26130	17:13:58.445	00:00:26.129	1568	583,5286	507,6315	0,5795648	0,9311101	569,0383	3,5975	0	598,043	503,8083	0,394613	0,928155	563,4178	3,864094	0	45	591	506						Untertest2.avi	0	880	547	72	111	511	388	217	0	Content		519	395	26129605	1060657145
26146	17:13:58.461	00:00:26.146	1569	582,7379	498,7015	0,5795241	0,9309319	568,7894	3,595824	0	592,1857	496,6995	0,3946515	0,9279845	563,3295	3,874833	0	45	587	498						Untertest2.avi	0	880	547	72	111	511	388	217	0	Content		515	387	26146352	1060673892
26163	17:13:58.478	00:00:26.162	1570	584,2763	496,9119	0,5794584	0,9308814	568,7764	3,600654	0	593,6119	498,4351	0,3945896	0,9279851	563,3497	3,890003	0	45	589	498						Untertest2.avi	0	880	547	72	111	511	388	217	0	Content		517	387	26162853	1060690393
26180	17:13:58.495	00:00:26.179	1571	580,9154	498,9421	0,5794076	0,9309015	568,7023	3,612067	0	589,3727	497,4702	0,3945496	0,9280625	563,2528	3,907908	0	45	585	498						Untertest2.avi	0	880	547	72	111	511	388	217	0	Content		513	387	26179601	1060707141
26196	17:13:58.511	00:00:26.196	1572	578,9123	500,9904	0,5793761	0,930932	568,6675	3,625975	0	586,5367	498,5634	0,3945211	0,9280982	563,3302	3,926214	0	45	583	500						Untertest2.avi	0	880	547	72	111	511	388	217	0	Content		511	389	26196223	1060723763
26213	17:13:58.528	00:00:26.212	1573	579,8646	500,962	0,579365	0,9310223	568,698	3,63941	0	585,3558	497,8539	0,3945112	0,9281566	563,3425	3,942682	0	45	583	499						Untertest2.avi	0	880	547	72	111	511	388	217	0	Content		511	388	26212846	1060740386
26230	17:13:58.545	00:00:26.229	1574	577,8201	499,7341	0,5793768	0,9311398	568,7491	3,651422	0	585,4291	498,6919	0,3945281	0,9282364	563,3873	3,9533	0	45	582	499						Untertest2.avi	0	880	547	72	111	511	388	217	0	Content		510	388	26229593	1060757133
26246	17:13:58.561	00:00:26.246	1575	577,8049	499,8109	0,5793999	0,9313185	568,8334	3,651671	0	585,5792	497,3041	0,3945568	0,9283923	563,3966	3,959652	0	45	582	499						Untertest2.avi	0	880	547	72	111	511	388	217	0	Content		510	388	26246217	1060773757
26263	17:13:58.578	00:00:26.262	1576	572,9996	501,9407	0,5794249	0,9314554	568,9752	3,671918	0	584,2617	498,7631	0,3946303	0,9284908	563,4326	3,983207	0	45	579	500						Untertest2.avi	0	880	547	72	111	511	388	217	0	Content		507	389	26262840	1060790380
26279	17:13:58.594	00:00:26.279	1577	574,0735	499,8332	0,5794688	0,9315374	569,0604	3,676992	0	584,4275	493,6279	0,3946894	0,9285089	563,499	3,996876	0	45	579	497						Untertest2.avi	0	880	547	72	111	511	388	217	0	Content		507	386	26279464	1060807004
26296	17:13:58.611	00:00:26.296	1578	567,824	502,2692	0,5794607	0,9314224	569,1694	3,703811	0	589,3532	494,1635	0,3947981	0,9284192	563,6614	4,013771	0	45	579	498						Untertest2.avi	0	880	547	72	111	511	388	217	0	Content		507	387	26296086	1060823626
26313	17:13:58.628	00:00:26.312	1579	565,5141	500,7177	0,5793754	0,9310855	569,3385	3,694191	0	572,1531	493,9519	0,394951	0,9281377	563,8686	4,018229	0	45	569	497						Untertest2.avi	0	880	547	72	111	511	388	217	0	Content		497	386	26312836	1060840376
26329	17:13:58.644	00:00:26.329	1580	-1024	-768	-1	-1	-1	-1	4	-1024	-768	-1	-1	-1	-1	4		0	0						Untertest2.avi	0	880	547	72	111				0	Content		-72	-111	26329475	1060857015
26346	17:13:58.661	00:00:26.346	1581	-1024	-768	-1	-1	-1	-1	4	-1024	-768	-1	-1	-1	-1	4		0	0						Untertest2.avi	0	880	547	72	111				0	Content		-72	-111	26346091	1060873631
26363	17:13:58.678	00:00:26.362	1582	-1024	-768	-1	-1	-1	-1	4	-1024	-768	-1	-1	-1	-1	4		0	0						Untertest2.avi	0	880	547	72	111				0	Content		-72	-111	26362706	1060890246
26379	17:13:58.694	00:00:26.379	1583	-1024	-768	-1	-1	-1	-1	4	-1024	-768	-1	-1	-1	-1	4		0	0						Untertest2.avi	0	880	547	72	111				0	Content		-72	-111	26379453	1060906993
26396	17:13:58.711	00:00:26.396	1584	-1024	-768	-1	-1	-1	-1	4	-1024	-768	-1	-1	-1	-1	4		0	0						Untertest2.avi	0	880	547	72	111				0	Content		-72	-111	26396078	1060923618
26413	17:13:58.728	00:00:26.412	1585	-1024	-768	-1	-1	-1	-1	4	-1024	-768	-1	-1	-1	-1	4		0	0						Untertest2.avi	0	880	547	72	111				0	Content		-72	-111	26412713	1060940253
26429	17:13:58.744	00:00:26.429	1586	-1024	-768	-1	-1	-1	-1	4	-1024	-768	-1	-1	-1	-1	4		0	0						Untertest2.avi	0	880	547	72	111				0	Content		-72	-111	26429395	1060956935
26446	17:13:58.761	00:00:26.446	1587	-1024	-768	-1	-1	-1	-1	4	-1024	-768	-1	-1	-1	-1	4		0	0						Untertest2.avi	0	880	547	72	111				0	Content		-72	-111	26446062	1060973602
26463	17:13:58.778	00:00:26.462	1588	509,9771	786,9838	0,5795509	0,9358566	569,6275	3,701626	0	485,0397	898,0157	0,39584	0,9331037	563,7941	3,825661	0	46	498	842						Untertest2.avi	0	880	547	72	111	442	672	283	0	Content		426	731	26462700	1060990240
26479	17:13:58.794	00:00:26.479	1589	515,0861	776,7258	0,5795598	0,9353654	569,6419	3,756036	0	495,2645	866,5245	0,3957505	0,9332799	563,7941	3,929191	0	46	505	822						Untertest2.avi	0	880	547	72	111	442	672	283	0	Content		433	711	26479198	1061006738
26496	17:13:58.811	00:00:26.495	1590	516,2377	775,8553	0,5795625	0,9353739	569,6501	3,769193	0	501,4074	849,1121	0,3956573	0,9329091	564,1544	3,981042	0	46	509	812						Untertest2.avi	0	880	547	72	111	442	672	283	0	Content		437	701	26495949	1061023489
26513	17:13:58.828	00:00:26.512	1591	519,9791	772,1222	0,5796073	0,9348758	569,6453	3,785319	0	511,4151	833,5537	0,3956654	0,9324146	564,1474	4,057115	0	46	516	803						Untertest2.avi	0	880	547	72	111	442	672	283	0	Content		444	692	26512699	1061040239
26529	17:13:58.844	00:00:26.529	1592	515,4234	775,884	0,579619	0,9354374	569,5353	3,795061	0	512,3081	817,1995	0,3956458	0,9330352	564,1465	4,118778	0	46	514	797						Untertest2.avi	0	880	547	72	111	442	672	283	0	Content		442	686	26529321	1061056861
26546	17:13:58.861	00:00:26.545	1593	515,7941	779,3309	0,579687	0,9354492	569,5486	3,783405	0	512,3311	813,2386	0,3956935	0,9330699	564,181	4,136816	0	46	514	796						Untertest2.avi	0	880	547	72	111	442	672	283	0	Content		442	685	26545946	1061073486
26563	17:13:58.878	00:00:26.562	1594	508,486	782,6606	0,5797955	0,9355034	569,5912	3,78253	0	517,861	802,8289	0,3957814	0,9331685	564,1014	4,171459	0	46	513	793						Untertest2.avi	0	880	547	72	111	442	672	283	0	Content		441	682	26562694	1061090234
26579	17:13:58.894	00:00:26.579	1595	505,4658	776,7715	0,5798867	0,9356788	569,5556	3,795581	0	518,0994	795,5177	0,3958873	0,9332415	564,0349	4,199577	0	46	512	786						Untertest2.avi	0	880	547	72	111	442	672	283	0	Content		440	675	26579317	1061106857
26596	17:13:58.911	00:00:26.595	1596	509,2204	778,7356	0,580099	0,9358702	569,5008	3,784329	0	517,5757	790,1724	0,3960476	0,9333315	564,1057	4,23064	0	46	513	784						Untertest2.avi	0	880	547	72	111	442	672	283	0	Content		441	673	26595942	1061123482
26613	17:13:58.928	00:00:26.612	1597	510,1839	780,4531	0,5802944	0,9360153	569,5679	3,803107	0	520,983	784,6474	0,3962448	0,9334127	563,996	4,26084	0	46	516	783						Untertest2.avi	0	880	547	72	111	442	672	283	0	Content		444	672	26612571	1061140111
26629	17:13:58.944	00:00:26.629	1598	509,285	780,2424	0,5805285	0,9361277	569,4268	3,804719	0	518,5566	782,7104	0,3964353	0,9334148	564,1169	4,281674	0	46	514	781						Untertest2.avi	0	880	547	72	111	442	672	283	0	Content		442	670	26629329	1061156869
26646	17:13:58.961	00:00:26.645	1599	506,0328	779,6273	0,5807292	0,9361444	569,4582	3,815297	0	526,6168	780,3776	0,39669	0,933352	563,9924	4,290148	0	46	516	780						Untertest2.avi	0	880	547	72	111	442	672	283	0	Content		444	669	26645949	1061173489
26663	17:13:58.978	00:00:26.662	1600	511,4512	780,708	0,5809768	0,9361768	569,3975	3,81072	0	523,1236	776,366	0,396875	0,9333108	563,9464	4,30806	0	46	517	779						Untertest2.avi	0	880	547	72	111	442	672	283	0	Content		445	668	26662563	1061190103
26679	17:13:58.994	00:00:26.679	1601	508,9719	780,0435	0,5811573	0,9362286	569,3864	3,826943	0	525,0956	779,8673	0,3970968	0,9332727	563,9545	4,316817	0	46	517	780						Untertest2.avi	0	880	547	72	111	442	672	283	0	Content		445	669	26679191	1061206731
26696	17:13:59.011	00:00:26.695	1602	503,5704	779,1202	0,5813354	0,936295	569,3984	3,83042	0	526,2514	779,2703	0,3972669	0,9332455	563,8192	4,32399	0	46	515	779						Untertest2.avi	0	880	547	72	111	442	672	283	0	Content		443	668	26695939	1061223479
26713	17:13:59.028	00:00:26.712	1603	505,9181	780,5758	0,5815325	0,9363438	569,3132	3,837442	0	521,4265	777,4142	0,3973951	0,9332132	563,8691	4,332794	0	46	514	779						Untertest2.avi	0	880	547	72	111	442	672	283	0	Content		442	668	26712562	1061240102
26729	17:13:59.044	00:00:26.729	1604	507,2932	781,5618	0,5817183	0,9364122	569,3342	3,843666	0	527,911	777,6627	0,3976088	0,9331989	563,782	4,335247	0	46	518	780						Untertest2.avi	0	880	547	72	111	442	672	283	0	Content		446	669	26729183	1061256723
26746	17:13:59.061	00:00:26.745	1605	510,7359	781,9982	0,5816389	0,9367377	569,1035	3,847077	0	539,826	783,8102	0,3975483	0,9334303	563,7401	4,351213	0	47	525	783						Untertest2.avi	0	880	547	72	111	519	701	167	0	Content		453	672	26745821	1061273361
26763	17:13:59.078	00:00:26.762	1606	599,3706	822,2516	0,5811635	0,9371348	569,3065	3,854591	0	621,4208	820,8795	0,3971136	0,9338276	563,8941	4,357755	0	47	610	822						Untertest2.avi	0	880	547	72	111	519	701	167	0	Content		538	711	26762557	1061290097
26779	17:13:59.094	00:00:26.779	1607	569,8837	806,7744	0,5813571	0,9372897	569,1709	3,855257	0	596,5433	808,2699	0,3973288	0,9340084	563,7188	4,359223	0	47	583	808						Untertest2.avi	0	880	547	72	111	519	701	167	0	Content		511	697	26779182	1061306722
26796	17:13:59.111	00:00:26.795	1608	586,0573	810,8365	0,581582	0,9374676	569,0667	3,845949	0	601,7553	813,5898	0,3975223	0,9341075	563,6971	4,363759	0	47	594	812						Untertest2.avi	0	880	547	72	111	519	701	167	0	Content		522	701	26795817	1061323357
26812	17:13:59.127	00:00:26.812	1609	588,6216	810,9514	0,5818523	0,9375355	568,9709	3,852626	0	601,2921	812,839	0,3977382	0,9341802	563,4921	4,375454	0	47	595	812						Untertest2.avi	0	880	547	72	111	519	701	167	0	Content		523	701	26812430	1061339970
26829	17:13:59.144	00:00:26.829	1610	584,2199	812,9467	0,5820471	0,9376057	568,9429	3,858735	0	600,1158	812,6069	0,3979231	0,9342446	563,5009	4,380068	0	47	592	813						Untertest2.avi	0	880	547	72	111	519	701	167	0	Content		520	702	26829179	1061356719
26846	17:13:59.161	00:00:26.845	1611	587,2891	811,9709	0,5823152	0,9376367	568,8027	3,869693	0	603,4723	811,1428	0,398153	0,9342703	563,3992	4,39016	0	47	595	812						Untertest2.avi	0	880	547	72	111	519	701	167	0	Content		523	701	26845814	1061373354
26862	17:13:59.177	00:00:26.862	1612	577,9586	815,7439	0,582487	0,9375874	568,8268	3,864661	0	600,7258	814,7999	0,3983589	0,9342253	563,4312	4,383613	0	47	589	815						Untertest2.avi	0	880	547	72	111	519	701	167	0	Content		517	704	26862424	1061389964
26879	17:13:59.194	00:00:26.879	1613	581,0975	809,7552	0,5826442	0,937422	568,8973	3,885538	0	599,9057	820,8727	0,3986339	0,934111	563,4959	4,376606	0	47	591	815						Untertest2.avi	0	880	547	72	111	519	701	167	0	Content		519	704	26879174	1061406714
26896	17:13:59.211	00:00:26.895	1614	570,8165	928,1958	0,5825721	0,9367839	569,0045	3,530244	0	557,0139	964,2855	0,3990186	0,9337462	563,533	3,957543	0	47	564	946						Untertest2.avi	0	880	547	72	111	519	701	167	0	Content		492	835	26895807	1061423347
26912	17:13:59.227	00:00:26.912	1615	-1024	-768	-1	-1	-1	-1	4	-1024	-768	-1	-1	-1	-1	4		0	0						Untertest2.avi	0	880	547	72	111				0	Content		-72	-111	26912417	1061439957
26929	17:13:59.244	00:00:26.929	1616	-1024	-768	-1	-1	-1	-1	4	-1024	-768	-1	-1	-1	-1	4		0	0						Untertest2.avi	0	880	547	72	111				0	Content		-72	-111	26929041	1061456581
26946	17:13:59.261	00:00:26.945	1617	-1024	-768	-1	-1	-1	-1	4	-1024	-768	-1	-1	-1	-1	4		0	0						Untertest2.avi	0	880	547	72	111				0	Content		-72	-111	26945661	1061473201
26962	17:13:59.277	00:00:26.962	1618	-1024	-768	-1	-1	-1	-1	4	-1024	-768	-1	-1	-1	-1	4		0	0						Untertest2.avi	0	880	547	72	111				0	Content		-72	-111	26962407	1061489947
26979	17:13:59.294	00:00:26.979	1619	-1024	-768	-1	-1	-1	-1	4	-1024	-768	-1	-1	-1	-1	4		0	0						Untertest2.avi	0	880	547	72	111				0	Content		-72	-111	26979031	1061506571
26996	17:13:59.311	00:00:26.995	1620	-1024	-768	-1	-1	-1	-1	4	-1024	-768	-1	-1	-1	-1	4		0	0						Untertest2.avi	0	880	547	72	111				0	Content		-72	-111	26995653	1061523193
27012	17:13:59.327	00:00:27.012	1621	-1024	-768	-1	-1	-1	-1	4	-1024	-768	-1	-1	-1	-1	4		0	0						Untertest2.avi	0	880	547	72	111				0	Content		-72	-111	27012402	1061539942
27029	17:13:59.344	00:00:27.029	1622	-1024	-768	-1	-1	-1	-1	4	-1024	-768	-1	-1	-1	-1	4		0	0						Untertest2.avi	0	880	547	72	111				0	Content		-72	-111	27029027	1061556567
27046	17:13:59.361	00:00:27.045	1623	-1024	-768	-1	-1	-1	-1	4	-1024	-768	-1	-1	-1	-1	4		0	0						Untertest2.avi	0	880	547	72	111				0	Content		-72	-111	27045694	1061573234
27062	17:13:59.377	00:00:27.062	1624	-1024	-768	-1	-1	-1	-1	4	-1024	-768	-1	-1	-1	-1	4		0	0						Untertest2.avi	0	880	547	72	111				0	Content		-72	-111	27062345	1061589885
27079	17:13:59.394	00:00:27.079	1625	-1024	-768	-1	-1	-1	-1	4	-1024	-768	-1	-1	-1	-1	4		0	0						Untertest2.avi	0	880	547	72	111				0	Content		-72	-111	27079012	1061606552
27096	17:13:59.411	00:00:27.095	1626	-1024	-768	-1	-1	-1	-1	4	-1024	-768	-1	-1	-1	-1	4		0	0						Untertest2.avi	0	880	547	72	111				0	Content		-72	-111	27095680	1061623220
27112	17:13:59.427	00:00:27.112	1627	-1024	-768	-1	-1	-1	-1	4	-1024	-768	-1	-1	-1	-1	4		0	0						Untertest2.avi	0	880	547	72	111				0	Content		-72	-111	27112286	1061639826
27129	17:13:59.444	00:00:27.128	1628	-1024	-768	-1	-1	-1	-1	4	-1024	-768	-1	-1	-1	-1	4		0	0						Untertest2.avi	0	880	547	72	111				0	Content		-72	-111	27128953	1061656493
27146	17:13:59.461	00:00:27.145	1629	374,1063	484,377	0,5888015	0,9328417	569,5057	3,983869	0	399,4055	463,3409	0,4042096	0,9288705	564,0599	4,486403	0	48	387	474						Untertest2.avi	0	880	547	72	111	315	358	700	0	Content		315	363	27145516	1061673056
27162	17:13:59.477	00:00:27.162	1630	362,8336	479,4484	0,58892	0,9333708	569,5006	3,978799	0	402,1593	456,4536	0,4043326	0,9293227	564,0544	4,500233	0	48	382	468						Untertest2.avi	0	880	547	72	111	315	358	700	0	Content		310	357	27162266	1061689806
27179	17:13:59.494	00:00:27.178	1631	363,5131	482,9501	0,5890371	0,9333673	569,6804	3,971094	0	404,6233	452,532	0,4044532	0,9293541	564,0359	4,5128	0	48	384	468						Untertest2.avi	0	880	547	72	111	315	358	700	0	Content		312	357	27178890	1061706430
27196	17:13:59.511	00:00:27.195	1632	363,7478	480,5498	0,5891707	0,933436	569,7113	3,983253	0	409,8343	453,3095	0,4046059	0,9293626	564,0875	4,525946	0	48	387	467						Untertest2.avi	0	880	547	72	111	315	358	700	0	Content		315	356	27195514	1061723054
27212	17:13:59.527	00:00:27.212	1633	369,482	484,4865	0,5893216	0,9334692	569,6158	3,991446	0	401,4545	455,3643	0,4047021	0,9293591	564,2393	4,527476	0	48	385	470						Untertest2.avi	0	880	547	72	111	315	358	700	0	Content		313	359	27212266	1061739806
27229	17:13:59.544	00:00:27.228	1634	361,0726	483,0569	0,5894734	0,9335395	569,6558	3,989724	0	404,6539	450,0539	0,4048499	0,9294422	564,0833	4,536034	0	48	383	467						Untertest2.avi	0	880	547	72	111	315	358	700	0	Content		311	356	27228889	1061756429
27246	17:13:59.561	00:00:27.245	1635	364,8031	483,9094	0,5896406	0,9337031	569,6769	4,001081	0	405,7527	452,3005	0,4050219	0,9294813	564,0793	4,539988	0	48	385	468						Untertest2.avi	0	880	547	72	111	315	358	700	0	Content		313	357	27245513	1061773053
27262	17:13:59.577	00:00:27.262	1636	365,4899	483,2625	0,589814	0,9339152	569,5126	4,010921	0	405,7821	451,5492	0,4051632	0,9295803	564,1895	4,550663	0	48	386	467						Untertest2.avi	0	880	547	72	111	315	358	700	0	Content		314	356	27262261	1061789801
27279	17:13:59.594	00:00:27.278	1637	370,3551	479,7574	0,5899874	0,9340662	569,4217	4,004781	0	402,5338	453,9825	0,40531	0,9296131	564,0496	4,548629	0	48	386	467						Untertest2.avi	0	880	547	72	111	315	358	700	0	Content		314	356	27278885	1061806425
27296	17:13:59.611	00:00:27.295	1638	361,2441	480,3811	0,5900551	0,934088	569,4989	4,028036	0	405,9883	453,9892	0,4054466	0,9296073	564,0876	4,555165	0	48	384	467						Untertest2.avi	0	880	547	72	111	315	358	700	0	Content		312	356	27295511	1061823051
27312	17:13:59.627	00:00:27.312	1639	358,6408	489,3005	0,5901839	0,9340571	569,7369	4,020528	0	410,6071	454,7021	0,4055783	0,9296103	564,1651	4,564214	0	48	385	472						Untertest2.avi	0	880	547	72	111	315	358	700	0	Content		313	361	27312135	1061839675
27329	17:13:59.644	00:00:27.328	1640	365,0849	490,0336	0,5902872	0,9341238	569,6734	4,026704	0	407,3809	449,8842	0,4056419	0,9297424	564,0739	4,568964	0	48	386	470						Untertest2.avi	0	880	547	72	111	315	358	700	0	Content		314	359	27328884	1061856424
27346	17:13:59.661	00:00:27.345	1641	366,8005	492,8218	0,5904061	0,934279	569,4895	4,020019	0	406,1959	452,8253	0,4057261	0,9297828	564,1489	4,562322	0	48	386	473						Untertest2.avi	0	880	547	72	111	315	358	700	0	Content		314	362	27345508	1061873048
27362	17:13:59.677	00:00:27.362	1642	360,9101	480,6989	0,5904601	0,93448	569,5605	4,024044	0	405,3797	453,4241	0,4058151	0,9297723	564,0805	4,56382	0	48	383	467						Untertest2.avi	0	880	547	72	111	315	358	700	0	Content		311	356	27362149	1061889689
27379	17:13:59.694	00:00:27.378	1643	366,0535	482,3972	0,5905665	0,9344601	569,6704	4,023619	0	404,485	454,9492	0,4058742	0,9297094	564,0818	4,555251	0	48	385	469						Untertest2.avi	0	880	547	72	111	315	358	700	0	Content		313	358	27378795	1061906335
27395	17:13:59.710	00:00:27.395	1644	368,1864	482,7343	0,5906488	0,9344107	569,7562	4,009143	0	407,4404	454,9833	0,4059314	0,9296127	564,0983	4,553885	0	48	388	469						Untertest2.avi	0	880	547	72	111	315	358	700	0	Content		316	358	27395396	1061922936
27412	17:13:59.727	00:00:27.412	1645	375,8972	488,1895	0,5907425	0,9343603	569,7499	4,021262	0	408,2712	455,9421	0,4059585	0,9295897	564,0692	4,542968	0	48	392	472						Untertest2.avi	0	880	547	72	111	315	358	700	0	Content		320	361	27412133	1061939673
27429	17:13:59.744	00:00:27.428	1646	380,4911	491,5587	0,5908238	0,9344028	569,9443	4,012557	0	404,4435	454,2758	0,4059857	0,9296027	564,0667	4,53498	0	48	392	473						Untertest2.avi	0	880	547	72	111	315	358	700	0	Content		320	362	27428759	1061956299
27445	17:13:59.760	00:00:27.445	1647	375,4099	491,1866	0,5907936	0,93439	569,8226	4,007041	0	411,1345	452,5131	0,4060055	0,9295423	563,975	4,537096	0	48	393	472						Untertest2.avi	0	880	547	72	111	315	358	700	0	Content		321	361	27445382	1061972922
27462	17:13:59.777	00:00:27.462	1648	374,7925	490,9398	0,5907483	0,9343657	569,6787	3,991934	0	408,4729	452,5899	0,4059782	0,9295051	564,0002	4,536511	0	48	392	472						Untertest2.avi	0	880	547	72	111	315	358	700	0	Content		320	361	27462130	1061989670
27479	17:13:59.794	00:00:27.478	1649	372,6123	486,3559	0,5907223	0,9343532	569,5628	3,988024	0	409,4777	452,8339	0,4059514	0,9295471	564,0034	4,532552	0	48	391	470						Untertest2.avi	0	880	547	72	111	315	358	700	0	Content		319	359	27478627	1062006167
27495	17:13:59.810	00:00:27.495	1650	369,1696	487,6703	0,5906525	0,9343943	569,3835	3,965335	0	408,1927	452,3165	0,405894	0,9296983	563,9021	4,531485	0	48	389	470						Untertest2.avi	0	880	547	72	111	315	358	700	0	Content		317	359	27495379	1062022919
27512	17:13:59.827	00:00:27.512	1651	364,6269	489,6754	0,5905569	0,9343848	569,5018	3,967996	0	408,4869	454,3923	0,4057795	0,92982	563,8492	4,518576	0	48	387	472						Untertest2.avi	0	880	547	72	111	315	358	700	0	Content		315	361	27512126	1062039666
27529	17:13:59.844	00:00:27.528	1652	373,616	490,4269	0,5904374	0,9342624	569,5482	3,978772	0	405,8585	451,8318	0,4056183	0,9298577	563,8605	4,521148	0	48	390	471						Untertest2.avi	0	880	547	72	111	315	358	700	0	Content		318	360	27528626	1062056166
27545	17:13:59.860	00:00:27.545	1653	365,7607	488,9179	0,5902072	0,9341315	569,2437	3,980054	0	406,3316	458,2155	0,4054353	0,9297886	563,7808	4,497861	0	48	386	474						Untertest2.avi	0	880	547	72	111	315	358	700	0	Content		314	363	27545373	1062072913
27562	17:13:59.877	00:00:27.561	1654	365,8286	492,4271	0,590031	0,9340335	569,351	3,97092	0	404,3646	451,2214	0,4051723	0,9298063	563,8006	4,522663	0	48	385	472						Untertest2.avi	0	880	547	72	111	315	358	700	0	Content		313	361	27561998	1062089538
27579	17:13:59.894	00:00:27.578	1655	366,6728	488,4997	0,5898213	0,9340915	569,1865	3,958287	0	411,8354	448,3082	0,4049903	0,9299388	563,66	4,520416	0	48	389	468						Untertest2.avi	0	880	547	72	111	315	358	700	0	Content		317	357	27578621	1062106161
27595	17:13:59.910	00:00:27.595	1656	367,3139	482,4397	0,5896739	0,9341449	568,9724	3,963102	0	410,9459	450,2155	0,4048051	0,929983	563,7028	4,535774	0	48	389	466						Untertest2.avi	0	880	547	72	111	315	358	700	0	Content		317	355	27595372	1062122912
27612	17:13:59.927	00:00:27.611	1657	365,4337	489,5515	0,5895762	0,9339122	569,1287	3,968862	0	407,8649	447,8064	0,4046462	0,929908	563,6609	4,528341	0	48	387	469						Untertest2.avi	0	880	547	72	111	315	358	700	0	Content		315	358	27611995	1062139535
27629	17:13:59.944	00:00:27.628	1658	365,4192	488,1601	0,5895081	0,9337389	569,0464	3,970586	0	411,082	447,5726	0,4045796	0,9298294	563,5768	4,546679	0	48	388	468						Untertest2.avi	0	880	547	72	111	315	358	700	0	Content		316	357	27628618	1062156158
27645	17:13:59.960	00:00:27.645	1659	368,7993	483,9733	0,5895091	0,9336557	568,9482	3,971584	0	411,818	448,02	0,4045809	0,9297824	563,498	4,543681	0	48	390	466						Untertest2.avi	0	880	547	72	111	315	358	700	0	Content		318	355	27645241	1062172781
27662	17:13:59.977	00:00:27.662	1660	367,8878	487,5413	0,5895024	0,9336416	568,9188	3,969709	0	409,4737	448,0624	0,4045553	0,9298794	563,4657	4,549062	0	48	389	468						Untertest2.avi	0	880	547	72	111	315	358	700	0	Content		317	357	27662001	1062189541
27679	17:13:59.994	00:00:27.678	1661	361,6924	487,8621	0,5895034	0,9336839	568,8865	3,984104	0	408,7939	449,6122	0,4045523	0,9299559	563,4344	4,55181	0	48	385	469						Untertest2.avi	0	880	547	72	111	315	358	700	0	Content		313	358	27678631	1062206171
27695	17:14:00.010	00:00:27.695	1662	365,0818	482,5096	0,5895244	0,9337275	568,6324	3,9925	0	406,8699	449,0585	0,4045564	0,9299976	563,3507	4,546176	0	48	386	466						Untertest2.avi	0	880	547	72	111	315	358	700	0	Content		314	355	27695251	1062222791
27712	17:14:00.027	00:00:27.711	1663	364,1147	488,9957	0,5895222	0,9337863	568,5789	3,999338	0	408,1881	452,188	0,4045489	0,930072	563,3164	4,553375	0	48	386	471						Untertest2.avi	0	880	547	72	111	315	358	700	0	Content		314	360	27711989	1062239529
27728	17:14:00.043	00:00:27.728	1664	363,2435	486,5776	0,5895433	0,9339946	568,6894	4,012018	0	409,783	454,8208	0,4045694	0,9302211	563,2231	4,56276	0	48	387	471						Untertest2.avi	0	880	547	72	111	315	358	700	0	Content		315	360	27728486	1062256026
27745	17:14:00.060	00:00:27.745	1665	366,2518	486,4874	0,5895981	0,9342303	568,5303	4,024481	0	411,9046	454,4334	0,4046163	0,9303782	563,0559	4,576286	0	48	389	470						Untertest2.avi	0	880	547	72	111	315	358	700	0	Content		317	359	27745237	1062272777
27762	17:14:00.077	00:00:27.761	1666	367,6317	487,1184	0,5896603	0,9343449	568,57	4,029985	0	411,8983	450,798	0,4046797	0,9305024	563,0687	4,576128	0	48	390	469						Untertest2.avi	0	880	547	72	111	315	358	700	0	Content		318	358	27761862	1062289402
27778	17:14:00.093	00:00:27.778	1667	363,4186	488,896	0,5897238	0,9343811	568,5342	4,041584	0	413,0266	456,5519	0,4047719	0,930464	563,0538	4,573916	0	48	388	473						Untertest2.avi	0	880	547	72	111	315	358	700	0	Content		316	362	27778486	1062306026
27795	17:14:00.110	00:00:27.795	1668	365,1033	484,7295	0,5898374	0,9344009	568,6157	4,050907	0	413,2343	455,2172	0,4048924	0,9304475	563,1212	4,586409	0	48	389	470						Untertest2.avi	0	880	547	72	111	315	358	700	0	Content		317	359	27795236	1062322776
27812	17:14:00.127	00:00:27.811	1669	367,9544	483,6591	0,5899895	0,9344471	568,4468	4,044415	0	411,7787	454,9223	0,4050142	0,9304147	563,0958	4,597591	0	48	390	469						Untertest2.avi	0	880	547	72	111	315	358	700	0	Content		318	358	27811860	1062339400
27828	17:14:00.143	00:00:27.828	1670	365,8557	483,9777	0,5901002	0,9345158	568,4854	4,065063	0	415,3548	452,9163	0,4051654	0,9304612	563,0142	4,598335	0	48	391	468						Untertest2.avi	0	880	547	72	111	315	358	700	0	Content		319	357	27828481	1062356021
27845	17:14:00.160	00:00:27.845	1671	363,6498	486,807	0,5901528	0,934509	568,4327	4,072423	0	415,558	450,6444	0,4052157	0,9304412	562,9063	4,606245	0	49	390	469						Untertest2.avi	0	880	547	72	111	413	366	500	0	Content		318	358	27845108	1062372648
27862	17:14:00.177	00:00:27.861	1672	457,2377	481,9461	0,5894392	0,9344928	568,4546	4,082733	0	527,8969	463,3669	0,4044881	0,9303368	563,1724	4,629367	0	49	493	473						Untertest2.avi	0	880	547	72	111	413	366	500	0	Content		421	362	27861732	1062389272
27878	17:14:00.193	00:00:27.878	1673	447,6112	482,2966	0,5892332	0,9344398	568,5928	4,089067	0	509,6805	465,7567	0,4043821	0,9303161	563,2412	4,619287	0	49	479	474						Untertest2.avi	0	880	547	72	111	413	366	500	0	Content		407	363	27878479	1062406019
27895	17:14:00.210	00:00:27.895	1674	455,1122	484,477	0,5893678	0,9343746	568,5504	4,092101	0	508,3825	462,0058	0,4045182	0,9302096	563,1628	4,623607	0	49	482	473						Untertest2.avi	0	880	547	72	111	413	366	500	0	Content		410	362	27895105	1062422645
27912	17:14:00.227	00:00:27.911	1675	458,5571	483,7432	0,5894696	0,9343957	568,407	4,093609	0	509,9401	464,9212	0,4046075	0,9302307	563,1115	4,624546	0	49	484	474						Untertest2.avi	0	880	547	72	111	413	366	500	0	Content		412	363	27911730	1062439270
27928	17:14:00.243	00:00:27.928	1676	455,3179	485,0727	0,5895654	0,934315	568,5153	4,091339	0	509,6344	467,1132	0,4047074	0,9301587	563,1881	4,615826	0	49	482	476						Untertest2.avi	0	880	547	72	111	413	366	500	0	Content		410	365	27928354	1062455894
[truncated: 1,960 more rows]
