# Supplementary material for: Gaze Duration Biases for Colours in Combination with Dissonant and Consonant Sounds: A Comparative Eye-Tracking Study with Orangutans
Source: PLoS One. 2015 Oct 14;10(10):e0139894. doi: 10.1371/journal.pone.0139894 (PMC4605782; doi:10.1371/journal.pone.0139894)
Supplement: S1 Data — (ZIP) [file pone.0139894.s004.zip › Plos ColourSound Data/Apes/Farben_Musik_U3/Rec 01-All-Data.tsv]

System Properties:
Operating System:	Microsoft Windows NT 6.1.7601 Service Pack 1
System User Name:	tobiiadmin
Machine Name:	LOE7690LAP
Data properties:
Recording name:	Rec 01
Recording date:	01.08.2013
Recording time:	08:41:02
Recording resolution:	1024 x 768
Export date:	09.03.2014
Export time:	12:20:39
Participant:	Bimbo
Filter settings:
Eye: Average
Validity: Normal
Fixation filter: Tobii fixation filter
Velocity threshold: 35
Distance threshold: 35
Timestamp	DateTimeStamp	DateTimeStampStartOffset	Number	GazePointXLeft	GazePointYLeft	CamXLeft	CamYLeft	DistanceLeft	PupilLeft	ValidityLeft	GazePointXRight	GazePointYRight	CamXRight	CamYRight	DistanceRight	PupilRight	ValidityRight	FixationIndex	GazePointX	GazePointY	Event	EventKey	Data1	Data2	Descriptor	StimuliName	StimuliID	MediaWidth	MediaHeight	MediaPosX	MediaPosY	MappedFixationPointX	MappedFixationPointY	FixationDuration	AoiIds	AoiNames	WebGroupImage	MappedGazeDataPointX	MappedGazeDataPointY	MicroSecondTimestamp	AbsoluteMicroSecondTimestamp
2	08:41:02.358	00:00:00.002	0	760,1096	772,349	0,3035509	0,6257373	651,762	4,542921	3	700,5938	756,8562	0,3035508	0,6257368	651,762	4,516618	1	0	701	757						No media	0	1024	768	0	0	659	757	100	0	Content		701	757	2441	1138213727
19	08:41:02.375	00:00:00.019	1	-1024	-768	-1	-1	-1	-1	4	-1024	-768	-1	-1	-1	-1	4	0	0	0						No media	0	1024	768	0	0	659	757	100	0	Content		0	0	19188	1138230474
36	08:41:02.392	00:00:00.035	2	-1024	-768	-1	-1	-1	-1	4	-1024	-768	-1	-1	-1	-1	4	0	0	0						No media	0	1024	768	0	0	659	757	100	0	Content		0	0	35804	1138247090
52	08:41:02.408	00:00:00.052	3	689,5263	752,4136	0,302606	0,626556	648,4473	4,609182	3	629,2576	736,4688	0,3026062	0,6265556	648,4473	4,582409	1	0	629	736						No media	0	1024	768	0	0	659	757	100	0	Content		629	736	52425	1138263711
69	08:41:02.425	00:00:00.069	4	461,7096	815,9868	0,4489745	0,5536553	646,7859	4,667038	0	592,47	712,4808	0,3020777	0,6271433	646,7859	4,577147	0	0	527	764						No media	0	1024	768	0	0	659	757	100	0	Content		527	764	69297	1138280583
86	08:41:02.442	00:00:00.085	5	791,6879	826,3491	0,4474638	0,5543263	650,6099	4,550819	0	587,6792	727,5156	0,3016556	0,6277462	646,6804	4,50571	0	0	690	777						No media	0	1024	768	0	0	659	757	100	0	Content		690	777	85804	1138297090
103	08:41:02.459	00:00:00.102	6	-1024	-768	-1	-1	-1	-1	4	535,556	721,7546	0,3006497	0,6284511	649,8009	4,526999	0	1	536	722						No media	0	1024	768	0	0	572	722	133	0	Content		536	722	102669	1138313955
119	08:41:02.475	00:00:00.119	7	-1024	-768	-1	-1	-1	-1	4	577,807	724,087	0,3010281	0,6289262	646,3265	4,520763	0	1	578	724						No media	0	1024	768	0	0	572	722	133	0	Content		578	724	119051	1138330337
136	08:41:02.492	00:00:00.135	8	-1024	-768	-1	-1	-1	-1	4	584,8222	720,9125	0,3007596	0,6294675	646,2748	4,570469	0	1	585	721						No media	0	1024	768	0	0	572	722	133	0	Content		585	721	135676	1138346962
152	08:41:02.508	00:00:00.152	9	371,5927	816,901	0,4433986	0,5557769	646,1138	4,627358	0	580,0775	725,5963	0,300523	0,6299323	646,1138	4,537505	0	1	476	771						No media	0	1024	768	0	0	572	722	133	0	Content		476	771	152297	1138363583
169	08:41:02.525	00:00:00.169	10	-1024	-768	-1	-1	-1	-1	4	543,9966	721,2552	0,3002951	0,6303179	646,1135	4,579356	0	1	544	721						No media	0	1024	768	0	0	572	722	133	0	Content		544	721	169099	1138380385
186	08:41:02.542	00:00:00.185	11	-1024	-768	-1	-1	-1	-1	4	572,3324	716,6954	0,3001308	0,6306626	646,0406	4,463455	0	1	572	717						No media	0	1024	768	0	0	572	722	133	0	Content		572	717	185727	1138397013
202	08:41:02.558	00:00:00.202	12	-1024	-768	-1	-1	-1	-1	4	617,5903	728,6734	0,2999472	0,6309121	646,0406	4,600369	0	1	618	729						No media	0	1024	768	0	0	572	722	133	0	Content		618	729	202354	1138413640
219	08:41:02.575	00:00:00.219	13	-1024	-768	-1	-1	-1	-1	4	570,1763	715,8969	0,2998599	0,6313075	646,0748	4,528493	0	1	570	716						No media	0	1024	768	0	0	572	722	133	0	Content		570	716	219109	1138430395
236	08:41:02.592	00:00:00.235	14	850,9173	827,9626	0,4511905	0,5570025	648,8523	4,426549	0	581,873	726,4699	0,2996505	0,631462	648,8539	4,371492	0	2	716	777						No media	0	1024	768	0	0	716	777	200	0	Content		716	777	235648	1138446934
252	08:41:02.608	00:00:00.252	15	-1024	-768	-1	-1	-1	-1	4	-1024	-768	-1	-1	-1	-1	4	2	0	0						No media	0	1024	768	0	0	716	777	200	0	Content		0	0	252273	1138463559
269	08:41:02.625	00:00:00.268	16	-1024	-768	-1	-1	-1	-1	4	-1024	-768	-1	-1	-1	-1	4	2	0	0						No media	0	1024	768	0	0	716	777	200	0	Content		0	0	268962	1138480248
286	08:41:02.642	00:00:00.285	17	-1024	-768	-1	-1	-1	-1	4	-1024	-768	-1	-1	-1	-1	4	2	0	0						No media	0	1024	768	0	0	716	777	200	0	Content		0	0	285631	1138496917
302	08:41:02.658	00:00:00.302	18	-1024	-768	-1	-1	-1	-1	4	-1024	-768	-1	-1	-1	-1	4	2	0	0						No media	0	1024	768	0	0	716	777	200	0	Content		0	0	302266	1138513552
319	08:41:02.675	00:00:00.318	19	-1024	-768	-1	-1	-1	-1	4	-1024	-768	-1	-1	-1	-1	4	2	0	0						No media	0	1024	768	0	0	716	777	200	0	Content		0	0	318936	1138530222
336	08:41:02.692	00:00:00.335	20	-1024	-768	-1	-1	-1	-1	4	616,3576	754,3917	0,2992243	0,6321301	646,2426	4,203087	0	2	616	754						No media	0	1024	768	0	0	716	777	200	0	Content		616	754	335651	1138546937
352	08:41:02.708	00:00:00.352	21	853,2007	825,5436	0,4501377	0,5590523	646,241	4,293602	0	579,3643	732,3679	0,2989987	0,6326742	646,2426	4,292754	0	2	716	779						No media	0	1024	768	0	0	716	777	200	0	Content		716	779	352274	1138563560
369	08:41:02.725	00:00:00.368	22	-1024	-768	-1	-1	-1	-1	4	-1024	-768	-1	-1	-1	-1	4	2	0	0						No media	0	1024	768	0	0	716	777	200	0	Content		0	0	368900	1138580186
386	08:41:02.742	00:00:00.385	23	-1024	-768	-1	-1	-1	-1	4	-1024	-768	-1	-1	-1	-1	4	2	0	0						No media	0	1024	768	0	0	716	777	200	0	Content		0	0	385720	1138597006
402	08:41:02.758	00:00:00.402	24	-1024	-768	-1	-1	-1	-1	4	-1024	-768	-1	-1	-1	-1	4	2	0	0						No media	0	1024	768	0	0	716	777	200	0	Content		0	0	402389	1138613675
419	08:41:02.775	00:00:00.419	25	1123,226	753,8105	0,4444002	0,5602739	642,0771	4,1574	0	915,1276	687,3885	0,2936303	0,6333117	647,9366	4,27007	0	2	1019	721						No media	0	1024	768	0	0	716	777	200	0	Content		1019	721	419153	1138630439
436	08:41:02.792	00:00:00.435	26	-1024	-768	-1	-1	-1	-1	4	-1024	-768	-1	-1	-1	-1	4		0	0						No media	0	1024	768	0	0				0	Content		0	0	435530	1138646816
452	08:41:02.808	00:00:00.452	27	-1024	-768	-1	-1	-1	-1	4	-1024	-768	-1	-1	-1	-1	4		0	0						No media	0	1024	768	0	0				0	Content		0	0	452220	1138663506
469	08:41:02.825	00:00:00.468	28	-1024	-768	-1	-1	-1	-1	4	-1024	-768	-1	-1	-1	-1	4		0	0						No media	0	1024	768	0	0				0	Content		0	0	468889	1138680175
486	08:41:02.842	00:00:00.485	29	-1024	-768	-1	-1	-1	-1	4	-1024	-768	-1	-1	-1	-1	4		0	0						No media	0	1024	768	0	0				0	Content		0	0	485654	1138696940
502	08:41:02.858	00:00:00.502	30	-1024	-768	-1	-1	-1	-1	4	-1024	-768	-1	-1	-1	-1	4		0	0						No media	0	1024	768	0	0				0	Content		0	0	502324	1138713610
519	08:41:02.875	00:00:00.518	31	-1024	-768	-1	-1	-1	-1	4	-1024	-768	-1	-1	-1	-1	4		0	0						No media	0	1024	768	0	0				0	Content		0	0	518941	1138730227
536	08:41:02.892	00:00:00.535	32	-1024	-768	-1	-1	-1	-1	4	-1024	-768	-1	-1	-1	-1	4		0	0						No media	0	1024	768	0	0				0	Content		0	0	535610	1138746896
552	08:41:02.908	00:00:00.552	33	-1024	-768	-1	-1	-1	-1	4	-1024	-768	-1	-1	-1	-1	4		0	0						No media	0	1024	768	0	0				0	Content		0	0	552279	1138763565
569	08:41:02.925	00:00:00.568	34	-1024	-768	-1	-1	-1	-1	4	-1024	-768	-1	-1	-1	-1	4		0	0						No media	0	1024	768	0	0				0	Content		0	0	568949	1138780235
586	08:41:02.942	00:00:00.585	35	-1024	-768	-1	-1	-1	-1	4	-1024	-768	-1	-1	-1	-1	4		0	0						No media	0	1024	768	0	0				0	Content		0	0	585565	1138796851
602	08:41:02.958	00:00:00.602	36	-1024	-768	-1	-1	-1	-1	4	-1024	-768	-1	-1	-1	-1	4		0	0						No media	0	1024	768	0	0				0	Content		0	0	602234	1138813520
619	08:41:02.975	00:00:00.618	37	-1024	-768	-1	-1	-1	-1	4	-1024	-768	-1	-1	-1	-1	4		0	0						No media	0	1024	768	0	0				0	Content		0	0	618904	1138830190
636	08:41:02.992	00:00:00.635	38	-1024	-768	-1	-1	-1	-1	4	-1024	-768	-1	-1	-1	-1	4		0	0						No media	0	1024	768	0	0				0	Content		0	0	635537	1138846823
652	08:41:03.008	00:00:00.652	39	-1024	-768	-1	-1	-1	-1	4	-1024	-768	-1	-1	-1	-1	4		0	0						No media	0	1024	768	0	0				0	Content		0	0	652206	1138863492
669	08:41:03.025	00:00:00.668	40	-1024	-768	-1	-1	-1	-1	4	-1024	-768	-1	-1	-1	-1	4		0	0						No media	0	1024	768	0	0				0	Content		0	0	668875	1138880161
685	08:41:03.041	00:00:00.685	41	-1024	-768	-1	-1	-1	-1	4	-1024	-768	-1	-1	-1	-1	4		0	0						No media	0	1024	768	0	0				0	Content		0	0	685476	1138896762
702	08:41:03.058	00:00:00.702	42	-1024	-768	-1	-1	-1	-1	4	-1024	-768	-1	-1	-1	-1	4		0	0						No media	0	1024	768	0	0				0	Content		0	0	702145	1138913431
719	08:41:03.075	00:00:00.718	43	-1024	-768	-1	-1	-1	-1	4	-1024	-768	-1	-1	-1	-1	4		0	0						No media	0	1024	768	0	0				0	Content		0	0	718814	1138930100
735	08:41:03.091	00:00:00.735	44	-1024	-768	-1	-1	-1	-1	4	-1024	-768	-1	-1	-1	-1	4		0	0						No media	0	1024	768	0	0				0	Content		0	0	735427	1138946713
752	08:41:03.108	00:00:00.752	45	1223,838	671,1924	0,4341212	0,5527683	556,5326	3,903683	0	-1024	-768	-1	-1	-1	-1	4	3	1224	671						No media	0	1024	768	0	0	1224	671	100	0	Content		1224	671	752056	1138963342
769	08:41:03.125	00:00:00.768	46	-1024	-768	-1	-1	-1	-1	4	-1024	-768	-1	-1	-1	-1	4	3	0	0						No media	0	1024	768	0	0	1224	671	100	0	Content		0	0	768675	1138979961
785	08:41:03.141	00:00:00.785	47	-1024	-768	-1	-1	-1	-1	4	-1024	-768	-1	-1	-1	-1	4	3	0	0						No media	0	1024	768	0	0	1224	671	100	0	Content		0	0	785361	1138996647
802	08:41:03.158	00:00:00.802	48	-1024	-768	-1	-1	-1	-1	4	-1024	-768	-1	-1	-1	-1	4	3	0	0						No media	0	1024	768	0	0	1224	671	100	0	Content		0	0	802031	1139013317
819	08:41:03.175	00:00:00.818	49	-1024	-768	-1	-1	-1	-1	4	-1024	-768	-1	-1	-1	-1	4	3	0	0						No media	0	1024	768	0	0	1224	671	100	0	Content		0	0	818672	1139029958
835	08:41:03.191	00:00:00.835	50	1053,394	698,4768	0,4189216	0,5519133	473,9648	3,432527	0	-1024	-768	-1	-1	-1	-1	4	3	1053	698						No media	0	1024	768	0	0	1224	671	100	0	Content		1053	698	835296	1139046582
852	08:41:03.208	00:00:00.851	51	-1024	-768	-1	-1	-1	-1	4	-1024	-768	-1	-1	-1	-1	4		0	0						No media	0	1024	768	0	0				0	Content		0	0	851920	1139063206
869	08:41:03.225	00:00:00.868	52	-1024	-768	-1	-1	-1	-1	4	-1024	-768	-1	-1	-1	-1	4		0	0						No media	0	1024	768	0	0				0	Content		0	0	868609	1139079895
885	08:41:03.241	00:00:00.885	53	-1024	-768	-1	-1	-1	-1	4	-1024	-768	-1	-1	-1	-1	4		0	0						No media	0	1024	768	0	0				0	Content		0	0	885278	1139096564
902	08:41:03.258	00:00:00.901	54	-1024	-768	-1	-1	-1	-1	4	-1024	-768	-1	-1	-1	-1	4		0	0						No media	0	1024	768	0	0				0	Content		0	0	901919	1139113205
919	08:41:03.275	00:00:00.918	55	-1024	-768	-1	-1	-1	-1	4	-1024	-768	-1	-1	-1	-1	4		0	0						No media	0	1024	768	0	0				0	Content		0	0	918545	1139129831
935	08:41:03.291	00:00:00.935	56	-1024	-768	-1	-1	-1	-1	4	-1024	-768	-1	-1	-1	-1	4		0	0						No media	0	1024	768	0	0				0	Content		0	0	935235	1139146521
952	08:41:03.308	00:00:00.951	57	-1024	-768	-1	-1	-1	-1	4	-1024	-768	-1	-1	-1	-1	4		0	0						No media	0	1024	768	0	0				0	Content		0	0	951904	1139163190
969	08:41:03.325	00:00:00.968	58	1066,797	687,8978	0,4202722	0,5512864	489,4112	3,655229	0	-1024	-768	-1	-1	-1	-1	4	4	1067	688						No media	0	1024	768	0	0	1025	688	167	0	Content		1067	688	968546	1139179832
985	08:41:03.341	00:00:00.985	59	1063,256	688,6503	0,4151672	0,5513989	461,1082	3,656339	0	-1024	-768	-1	-1	-1	-1	4	4	1063	689						No media	0	1024	768	0	0	1025	688	167	0	Content		1063	689	985298	1139196584
1002	08:41:03.358	00:00:01.001	60	1020,691	699,2873	0,4142131	0,5516261	461,1071	3,52158	0	661,7371	562,6737	0,2845658	0,6290746	461,1082	3,581165	0	4	841	631						No media	0	1024	768	0	0	1025	688	167	0	Content		841	631	1001924	1139213210
1019	08:41:03.375	00:00:01.018	61	1025,261	699,7827	0,414129	0,5517725	461,1071	3,521725	0	-1024	-768	-1	-1	-1	-1	4	4	1025	700						No media	0	1024	768	0	0	1025	688	167	0	Content		1025	700	1018549	1139229835
1035	08:41:03.391	00:00:01.035	62	1027,263	696,9028	0,4140761	0,5518643	461,1071	3,552663	0	-1024	-768	-1	-1	-1	-1	4	4	1027	697						No media	0	1024	768	0	0	1025	688	167	0	Content		1027	697	1035177	1139246463
1052	08:41:03.408	00:00:01.051	63	1029,265	696,2731	0,4117411	0,5518971	446,1118	3,563072	0	-1024	-768	-1	-1	-1	-1	4	4	1029	696						No media	0	1024	768	0	0	1025	688	167	0	Content		1029	696	1051927	1139263213
1069	08:41:03.425	00:00:01.068	64	994,1381	703,4254	0,4108321	0,5519331	446,1107	3,460918	0	655,0948	600,0819	0,2823166	0,629711	446,1118	3,691279	0	4	825	652						No media	0	1024	768	0	0	1025	688	167	0	Content		825	652	1068553	1139279839
1085	08:41:03.441	00:00:01.085	65	1001,121	701,1904	0,4108791	0,5518686	446,1107	3,458142	0	-1024	-768	-1	-1	-1	-1	4	4	1001	701						No media	0	1024	768	0	0	1025	688	167	0	Content		1001	701	1085179	1139296465
1102	08:41:03.458	00:00:01.101	66	999,0736	704,8474	0,4109381	0,5515274	446,1107	3,460859	0	619,3232	589,9511	0,2824942	0,6297873	446,1118	4,184979	0	4	809	647						No media	0	1024	768	0	0	1025	688	167	0	Content		809	647	1101807	1139313093
1119	08:41:03.475	00:00:01.118	67	1159,844	695,2798	0,4257171	0,5507737	517,8906	4,194359	0	779,8896	662,2437	0,2744371	0,6325301	517,8906	3,989769	0	4	970	679						No media	0	1024	768	0	0	1025	688	167	0	Content		970	679	1118559	1139329845
1135	08:41:03.491	00:00:01.135	68	1125,573	687,2758	0,4254889	0,5510793	517,8895	4,075068	0	-1024	-768	-1	-1	-1	-1	4	5	1126	687						No media	0	1024	768	0	0	1148	726	649	0	Content		1126	687	1135183	1139346469
1152	08:41:03.508	00:00:01.151	69	-1024	-768	-1	-1	-1	-1	4	-1024	-768	-1	-1	-1	-1	4	5	0	0						No media	0	1024	768	0	0	1148	726	649	0	Content		0	0	1151806	1139363092
1168	08:41:03.524	00:00:01.168	70	1115,873	706,0454	0,4259661	0,5512318	517,8894	4,134758	0	-1024	-768	-1	-1	-1	-1	4	5	1116	706						No media	0	1024	768	0	0	1148	726	649	0	Content		1116	706	1168344	1139379630
1185	08:41:03.541	00:00:01.185	71	1186,919	744,3978	0,4338345	0,5516698	560,6616	4,640739	0	-1024	-768	-1	-1	-1	-1	4	5	1187	744						No media	0	1024	768	0	0	1148	726	649	0	Content		1187	744	1185095	1139396381
1202	08:41:03.558	00:00:01.201	72	1179,304	738,8162	0,4337629	0,5518631	560,6603	4,474859	0	-1024	-768	-1	-1	-1	-1	4	5	1179	739						No media	0	1024	768	0	0	1148	726	649	0	Content		1179	739	1201719	1139413005
1218	08:41:03.574	00:00:01.218	73	1197,593	770,1654	0,433863	0,5510643	560,6616	4,534982	0	-1024	-768	-1	-1	-1	-1	4	5	1198	770						No media	0	1024	768	0	0	1148	726	649	0	Content		1198	770	1218341	1139429627
1235	08:41:03.591	00:00:01.234	74	-1024	-768	-1	-1	-1	-1	4	359,8788	530,4822	0,2963741	0,6305303	560,6616	5,343392	0	5	360	530						No media	0	1024	768	0	0	1148	726	649	0	Content		360	530	1234985	1139446271
1252	08:41:03.608	00:00:01.251	75	1202,086	745,5807	0,4341565	0,550715	563,9197	4,782646	0	-1024	-768	-1	-1	-1	-1	4	5	1202	746						No media	0	1024	768	0	0	1148	726	649	0	Content		1202	746	1251716	1139463002
1268	08:41:03.624	00:00:01.268	76	1178,182	739,6089	0,4337521	0,551037	563,9185	4,51142	0	1149,437	712,9162	0,285465	0,6343188	563,9197	4,284238	0	5	1164	726						No media	0	1024	768	0	0	1148	726	649	0	Content		1164	726	1268340	1139479626
1285	08:41:03.641	00:00:01.284	77	1190,524	748,488	0,4336022	0,5505514	563,9197	4,735384	0	1283,202	750,1507	0,2866382	0,6336647	563,9197	4,527111	0	5	1237	749						No media	0	1024	768	0	0	1148	726	649	0	Content		1237	749	1284962	1139496248
1302	08:41:03.658	00:00:01.301	78	1173,251	734,6298	0,4331519	0,5509819	563,9186	4,576059	0	1133,797	717,7165	0,2849387	0,6348867	563,9197	4,27699	0	5	1154	726						No media	0	1024	768	0	0	1148	726	649	0	Content		1154	726	1301584	1139512870
1318	08:41:03.674	00:00:01.318	79	1197,628	751,6035	0,432989	0,5505049	563,7141	4,738	0	1087,876	747,6563	0,2795798	0,6344298	513,8199	4,116016	0	5	1143	750						No media	0	1024	768	0	0	1148	726	649	0	Content		1143	750	1318331	1139529617
1335	08:41:03.691	00:00:01.334	80	1182,906	732,7673	0,4324203	0,5508223	563,713	4,598194	0	1049,004	719,7811	0,2787631	0,6354441	513,8199	4,003409	0	5	1116	726						No media	0	1024	768	0	0	1148	726	649	0	Content		1116	726	1334952	1139546238
1352	08:41:03.708	00:00:01.351	81	1202,32	754,1609	0,4320651	0,550338	563,7141	4,725173	0	-1024	-768	-1	-1	-1	-1	4	5	1202	754						No media	0	1024	768	0	0	1148	726	649	0	Content		1202	754	1351575	1139562861
1368	08:41:03.724	00:00:01.368	82	1172,266	732,2327	0,4312975	0,5507279	563,7131	4,619369	0	1025,728	711,2114	0,2778381	0,6359695	513,8199	4,06664	0	5	1099	722						No media	0	1024	768	0	0	1148	726	649	0	Content		1099	722	1368198	1139579484
1385	08:41:03.741	00:00:01.384	83	1188,67	734,7592	0,430418	0,5504104	561,6565	4,745927	0	1084,17	729,069	0,2778529	0,6356439	514,803	4,235857	0	5	1136	732						No media	0	1024	768	0	0	1148	726	649	0	Content		1136	732	1384944	1139596230
1402	08:41:03.758	00:00:01.401	84	1165,708	735,3657	0,4293387	0,5506868	561,6556	4,617423	0	1042,23	722,8756	0,276652	0,6366677	514,8029	4,046177	0	5	1104	729						No media	0	1024	768	0	0	1148	726	649	0	Content		1104	729	1401568	1139612854
1418	08:41:03.774	00:00:01.418	85	1192,499	743,225	0,4287442	0,5502602	563,1791	4,743081	0	1091,899	741,0829	0,2764188	0,6364378	515,6171	4,195379	0	5	1142	742						No media	0	1024	768	0	0	1148	726	649	0	Content		1142	742	1418191	1139629477
1435	08:41:03.791	00:00:01.434	86	-1024	-768	-1	-1	-1	-1	4	-1024	-768	-1	-1	-1	-1	4	5	0	0						No media	0	1024	768	0	0	1148	726	649	0	Content		0	0	1434814	1139646100
1452	08:41:03.808	00:00:01.451	87	1191,949	745,0189	0,4305578	0,5504456	587,3827	5,000373	0	1141,317	719,4553	0,2812937	0,6378974	575,5442	4,700935	0	5	1167	732						No media	0	1024	768	0	0	1148	726	649	0	Content		1167	732	1451559	1139662845
1468	08:41:03.824	00:00:01.468	88	-1024	-768	-1	-1	-1	-1	4	-1024	-768	-1	-1	-1	-1	4	5	0	0						No media	0	1024	768	0	0	1148	726	649	0	Content		0	0	1468217	1139679503
1485	08:41:03.841	00:00:01.484	89	-1024	-768	-1	-1	-1	-1	4	-1024	-768	-1	-1	-1	-1	4	5	0	0						No media	0	1024	768	0	0	1148	726	649	0	Content		0	0	1484885	1139696171
1502	08:41:03.858	00:00:01.501	90	1147,645	731,5797	0,4312013	0,5507332	609,3786	5,296186	0	-1024	-768	-1	-1	-1	-1	4	5	1148	732						No media	0	1024	768	0	0	1148	726	649	0	Content		1148	732	1501512	1139712798
1518	08:41:03.874	00:00:01.518	91	1147,981	735,0169	0,4300344	0,5507288	607,5281	5,153391	0	1118,062	704,9793	0,2828392	0,6396168	619,6019	5,172594	0	5	1133	720						No media	0	1024	768	0	0	1148	726	649	0	Content		1133	720	1518134	1139729420
1535	08:41:03.891	00:00:01.534	92	1144,678	729,5217	0,4290556	0,5505478	606,5629	5,248599	0	1141,954	710,9572	0,2819974	0,6396568	617,9902	5,119442	0	5	1143	720						No media	0	1024	768	0	0	1148	726	649	0	Content		1143	720	1534881	1139746167
1552	08:41:03.908	00:00:01.551	93	1148,784	746,6907	0,4284455	0,5503352	607,2632	5,246778	0	1130,268	713,8837	0,2816044	0,6396471	620,309	5,129454	0	5	1140	730						No media	0	1024	768	0	0	1148	726	649	0	Content		1140	730	1551507	1139762793
1568	08:41:03.924	00:00:01.568	94	1146,982	743,431	0,4276436	0,5501778	605,9261	5,27444	0	1148,213	713,715	0,2810221	0,639624	619,5622	5,049445	0	5	1148	729						No media	0	1024	768	0	0	1148	726	649	0	Content		1148	729	1568132	1139779418
1585	08:41:03.941	00:00:01.584	95	-1024	-768	-1	-1	-1	-1	4	1121,419	720,6509	0,280628	0,6396893	620,3828	5,146965	0	5	1121	721						No media	0	1024	768	0	0	1148	726	649	0	Content		1121	721	1584767	1139796053
1602	08:41:03.958	00:00:01.601	96	1145,668	748,4238	0,4267491	0,5501249	606,9828	5,257214	0	1129,53	708,132	0,2801133	0,6398467	619,1819	5,236345	0	5	1138	728						No media	0	1024	768	0	0	1148	726	649	0	Content		1138	728	1601507	1139812793
1618	08:41:03.974	00:00:01.618	97	1023,154	739,9016	0,4384634	0,5504012	591,2015	5,133904	0	1121,191	704,9049	0,2798475	0,6400612	619,8713	5,224524	0	5	1072	722						No media	0	1024	768	0	0	1148	726	649	0	Content		1072	722	1618145	1139829431
1635	08:41:03.991	00:00:01.634	98	1165,422	731,2683	0,430099	0,5507388	636,1716	5,529781	0	1144,261	716,5185	0,2823621	0,6403666	651,3259	5,371847	0	5	1155	724						No media	0	1024	768	0	0	1148	726	649	0	Content		1155	724	1634814	1139846100
1651	08:41:04.007	00:00:01.651	99	1163,669	732,9395	0,4300503	0,5510244	636,1953	5,544782	0	1163,646	721,0248	0,2822878	0,6406107	651,4072	5,404708	0	5	1164	727						No media	0	1024	768	0	0	1148	726	649	0	Content		1164	727	1651383	1139862669
1668	08:41:04.024	00:00:01.668	100	1162,731	736,8316	0,430127	0,5512038	636,2316	5,502773	0	1151,469	713,1622	0,2823096	0,6407012	651,587	5,423785	0	5	1157	725						No media	0	1024	768	0	0	1148	726	649	0	Content		1157	725	1668132	1139879418
1685	08:41:04.041	00:00:01.684	101	1272,306	719,6248	0,4295706	0,5506064	636,9204	5,514123	0	1007,897	670,5699	0,2808559	0,639796	638,1526	5,299479	0	5	1140	695						No media	0	1024	768	0	0	1148	726	649	0	Content		1140	695	1684770	1139896056
1701	08:41:04.057	00:00:01.701	102	1687,52	685,6821	0,4307767	0,5487635	640,811	5,790631	0	985,3314	720,9642	0,2566306	0,6373208	418,1954	3,477312	0	5	1336	703						No media	0	1024	768	0	0	1148	726	649	0	Content		1336	703	1701380	1139912666
1718	08:41:04.074	00:00:01.718	103	1655,253	673,3629	0,4309939	0,5485037	640,6675	5,772307	0	939,1263	735,9479	0,2495427	0,6365988	372,5849	3,151281	0	5	1297	705						No media	0	1024	768	0	0	1148	726	649	0	Content		1297	705	1718004	1139929290
1735	08:41:04.091	00:00:01.734	104	1672,905	673,7344	0,4312684	0,5485897	640,5417	5,805106	0	2526,89	743,4054	0,2869855	0,6359093	649,314	6,329266	0	5	2100	709						No media	0	1024	768	0	0	1148	726	649	0	Content		2100	709	1734769	1139946055
1751	08:41:04.107	00:00:01.751	105	1675,704	668,3418	0,4313435	0,5485064	640,4867	5,815248	0	2477,51	752,1748	0,2868524	0,6357973	649,059	6,248395	0	5	2077	710						No media	0	1024	768	0	0	1148	726	649	0	Content		2077	710	1751380	1139962666
1768	08:41:04.124	00:00:01.768	106	1621,657	672,8385	0,4308729	0,5485185	641,9684	5,716555	0	1413,628	547,2945	0,2808177	0,6377239	649,0589	4,890474	0	5	1518	610						No media	0	1024	768	0	0	1148	726	649	0	Content		1518	610	1768047	1139979333
1785	08:41:04.141	00:00:01.784	107	-1024	-768	-1	-1	-1	-1	4	-1024	-768	-1	-1	-1	-1	4	6	0	0						No media	0	1024	768	0	0	1136	683	400	0	Content		0	0	1784672	1139995958
1801	08:41:04.157	00:00:01.801	108	-1024	-768	-1	-1	-1	-1	4	-1024	-768	-1	-1	-1	-1	4	6	0	0						No media	0	1024	768	0	0	1136	683	400	0	Content		0	0	1801295	1140012581
1818	08:41:04.174	00:00:01.817	109	-1024	-768	-1	-1	-1	-1	4	-1024	-768	-1	-1	-1	-1	4	6	0	0						No media	0	1024	768	0	0	1136	683	400	0	Content		0	0	1817963	1140029249
1835	08:41:04.191	00:00:01.834	110	-1024	-768	-1	-1	-1	-1	4	-1024	-768	-1	-1	-1	-1	4	6	0	0						No media	0	1024	768	0	0	1136	683	400	0	Content		0	0	1834627	1140045913
1851	08:41:04.207	00:00:01.851	111	-1024	-768	-1	-1	-1	-1	4	-1024	-768	-1	-1	-1	-1	4	6	0	0						No media	0	1024	768	0	0	1136	683	400	0	Content		0	0	1851295	1140062581
1868	08:41:04.224	00:00:01.867	112	922,6667	716,9352	0,4764612	0,5477616	436,7561	3,87347	0	867,8996	727,3768	0,373073	0,5915565	392,9624	3,346512	0	6	895	722						No media	0	1024	768	0	0	1136	683	400	0	Content		895	722	1867914	1140079200
1885	08:41:04.241	00:00:01.884	113	-1024	-768	-1	-1	-1	-1	4	1141,514	674,9871	0,4180149	0,548301	553,2188	4,812433	0	6	1142	675						No media	0	1024	768	0	0	1136	683	400	0	Content		1142	675	1884539	1140095825
1901	08:41:04.257	00:00:01.901	114	-1024	-768	-1	-1	-1	-1	4	866,9712	721,9371	0,372635	0,5917017	394,4452	3,333639	0	6	867	722						No media	0	1024	768	0	0	1136	683	400	0	Content		867	722	1901284	1140112570
1917	08:41:04.273																				MovieStart	128	0	0	Untertest3.avi
1918	08:41:04.274	00:00:01.917	115	-1024	-768	-1	-1	-1	-1	4	1156,778	667,0632	0,4184245	0,5485559	557,8229	4,911048	0	6	1157	667						Untertest3.avi	0	880	547	72	111	1064	572	400	0	Content		1085	556	1917910	1140129196
1935	08:41:04.291	00:00:01.934	116	930,5142	713,1448	0,4761367	0,5482672	436,1427	3,815346	0	868,4628	746,3776	0,3596267	0,6344388	393,1012	3,256833	0	6	899	730						Untertest3.avi	0	880	547	72	111	1064	572	400	0	Content		827	619	1934533	1140145819
1951	08:41:04.307	00:00:01.951	117	-1024	-768	-1	-1	-1	-1	4	1143,188	671,2972	0,4177443	0,5484154	554,0364	4,807808	0	6	1143	671						Untertest3.avi	0	880	547	72	111	1064	572	400	0	Content		1071	560	1951156	1140162442
1968	08:41:04.324	00:00:01.967	118	-1024	-768	-1	-1	-1	-1	4	-1024	-768	-1	-1	-1	-1	4	6	0	0						Untertest3.avi	0	880	547	72	111	1064	572	400	0	Content		-72	-111	1967875	1140179161
1985	08:41:04.341	00:00:01.984	119	-1024	-768	-1	-1	-1	-1	4	-1024	-768	-1	-1	-1	-1	4	6	0	0						Untertest3.avi	0	880	547	72	111	1064	572	400	0	Content		-72	-111	1984542	1140195828
2001	08:41:04.357	00:00:02.001	120	-1024	-768	-1	-1	-1	-1	4	872,9695	751,2681	0,3589664	0,6339792	394,9846	3,362696	0	6	873	751						Untertest3.avi	0	880	547	72	111	1064	572	400	0	Content		801	640	2001229	1140212515
2018	08:41:04.374	00:00:02.017	121	-1024	-768	-1	-1	-1	-1	4	869,243	732,9349	0,35879	0,6340421	395,7907	3,341705	0	6	869	733						Untertest3.avi	0	880	547	72	111	1064	572	400	0	Content		797	622	2017854	1140229140
2034	08:41:04.390	00:00:02.034	122	1678,623	655,5958	0,4327202	0,5478565	639,6648	5,882228	0	868,2308	747,4536	0,3612555	0,6339021	390,4952	3,250874	0	6	1273	702						Untertest3.avi	0	880	547	72	111	1064	572	400	0	Content		1201	591	2034480	1140245766
2051	08:41:04.407	00:00:02.051	123	1868,679	643,1998	0,4339195	0,5474668	639,6648	5,862279	0	971,0436	704,9799	0,3372647	0,6348486	449,6358	3,781534	0	6	1420	674						Untertest3.avi	0	880	547	72	111	1064	572	400	0	Content		1348	563	2051227	1140262513
2068	08:41:04.424	00:00:02.067	124	1084,261	687,5433	0,405116	0,5477753	470,6169	4,201064	0	955,9813	708,1735	0,3356559	0,6344674	454,3589	3,733672	0	6	1020	698						Untertest3.avi	0	880	547	72	111	1064	572	400	0	Content		948	587	2067853	1140279139
2084	08:41:04.440	00:00:02.084	125	1119,175	676,5253	0,409721	0,5479097	492,9857	4,346741	0	-1024	-768	-1	-1	-1	-1	4	6	1119	677						Untertest3.avi	0	880	547	72	111	1064	572	400	0	Content		1047	566	2084478	1140295764
2101	08:41:04.457	00:00:02.101	126	1119,633	678,2356	0,409488	0,5477059	489,5988	4,39889	0	962,2098	706,111	0,336605	0,6344	452,8189	3,757459	0	6	1041	692						Untertest3.avi	0	880	547	72	111	1064	572	400	0	Content		969	581	2101099	1140312385
2118	08:41:04.474	00:00:02.117	127	1116,524	662,1437	0,4108917	0,5475424	495,5363	4,402436	0	970,5472	709,6732	0,3353167	0,6340811	456,9099	3,783454	0	6	1044	686						Untertest3.avi	0	880	547	72	111	1064	572	400	0	Content		972	575	2117849	1140329135
2134	08:41:04.490	00:00:02.134	128	1113,759	680,8369	0,4102688	0,5468468	490,1292	4,396454	0	2183,864	481,542	0,2869354	0,6335328	644,1205	5,331853	0	6	1649	581						Untertest3.avi	0	880	547	72	111	1064	572	400	0	Content		1577	470	2134476	1140345762
2151	08:41:04.507	00:00:02.151	129	1131,278	648,8046	0,4116223	0,5459741	496,6654	4,375041	0	-1024	-768	-1	-1	-1	-1	4	6	1131	649						Untertest3.avi	0	880	547	72	111	1064	572	400	0	Content		1059	538	2151098	1140362384
2168	08:41:04.524	00:00:02.167	130	1384,105	677,4628	0,4038324	0,5443116	428,7572	4,02805	0	969,8964	688,8635	0,2528137	0,6330126	383,2115	3,297876	0	6	1177	683						Untertest3.avi	0	880	547	72	111	1064	572	400	0	Content		1105	572	2167738	1140379024
2184	08:41:04.540	00:00:02.184	131	-1024	-768	-1	-1	-1	-1	4	-1024	-768	-1	-1	-1	-1	4	7	0	0						Untertest3.avi	0	880	547	72	111	1508	505	133	0	Content		-72	-111	2184473	1140395759
2201	08:41:04.557	00:00:02.201	132	-1024	-768	-1	-1	-1	-1	4	-1024	-768	-1	-1	-1	-1	4	7	0	0						Untertest3.avi	0	880	547	72	111	1508	505	133	0	Content		-72	-111	2201216	1140412502
2218	08:41:04.574	00:00:02.217	133	-1024	-768	-1	-1	-1	-1	4	-1024	-768	-1	-1	-1	-1	4	7	0	0						Untertest3.avi	0	880	547	72	111	1508	505	133	0	Content		-72	-111	2217884	1140429170
2235	08:41:04.591	00:00:02.234	134	1001,646	692,8275	0,3930258	0,5444427	403,9324	3,626156	0	2634,311	512,233	0,2882472	0,6320625	648,7531	6,444348	0	7	1818	603						Untertest3.avi	0	880	547	72	111	1508	505	133	0	Content		1746	492	2234587	1140445873
2251	08:41:04.607	00:00:02.251	135	1015,474	689,3372	0,3952033	0,5444967	413,4878	3,72174	0	2153,575	532,2687	0,2870937	0,6320333	643,5258	6,00039	0	7	1585	611						Untertest3.avi	0	880	547	72	111	1508	505	133	0	Content		1513	500	2251095	1140462381
2268	08:41:04.624	00:00:02.267	136	-1024	-768	-1	-1	-1	-1	4	-1024	-768	-1	-1	-1	-1	4	7	0	0						Untertest3.avi	0	880	547	72	111	1508	505	133	0	Content		-72	-111	2267963	1140479249
2285	08:41:04.641	00:00:02.284	137	1025,692	686,3425	0,3964724	0,5445772	419,382	3,749611	0	2134,349	544,676	0,2868769	0,6321815	643,4877	5,946391	0	7	1580	616						Untertest3.avi	0	880	547	72	111	1508	505	133	0	Content		1508	505	2284662	1140495948
2301	08:41:04.657	00:00:02.301	138	1018,19	695,3358	0,3947207	0,544645	411,7316	3,66338	0	2106,982	542,4967	0,2867476	0,632413	643,5973	5,875158	0	7	1563	619						Untertest3.avi	0	880	547	72	111	1508	505	133	0	Content		1491	508	2301210	1140512496
2318	08:41:04.674	00:00:02.317	139	-1024	-768	-1	-1	-1	-1	4	-1024	-768	-1	-1	-1	-1	4	8	0	0						Untertest3.avi	0	880	547	72	111	949	575	166	0	Content		-72	-111	2317725	1140529011
2335	08:41:04.691	00:00:02.334	140	1021,378	699,6467	0,394859	0,5449939	412,3244	3,600296	0	-1024	-768	-1	-1	-1	-1	4	8	1021	700						Untertest3.avi	0	880	547	72	111	949	575	166	0	Content		949	589	2334662	1140545948
2351	08:41:04.707	00:00:02.351	141	1018,493	699,1718	0,3950193	0,545167	412,9569	3,677668	0	-1024	-768	-1	-1	-1	-1	4	8	1018	699						Untertest3.avi	0	880	547	72	111	949	575	166	0	Content		946	588	2351288	1140562574
2368	08:41:04.724	00:00:02.367	142	1017,659	696,068	0,3948454	0,5452953	412,2971	3,646511	0	-1024	-768	-1	-1	-1	-1	4	8	1018	696						Untertest3.avi	0	880	547	72	111	949	575	166	0	Content		946	585	2367909	1140579195
2384	08:41:04.740	00:00:02.384	143	-1024	-768	-1	-1	-1	-1	4	1726,943	621,8182	0,2846037	0,6331968	648,3452	5,570343	0	8	1727	622						Untertest3.avi	0	880	547	72	111	949	575	166	0	Content		1655	511	2384338	1140595624
2401	08:41:04.757	00:00:02.400	144	-1024	-768	-1	-1	-1	-1	4	-1024	-768	-1	-1	-1	-1	4	8	0	0						Untertest3.avi	0	880	547	72	111	949	575	166	0	Content		-72	-111	2400963	1140612249
2418	08:41:04.774	00:00:02.417	145	-1024	-768	-1	-1	-1	-1	4	-1024	-768	-1	-1	-1	-1	4	8	0	0						Untertest3.avi	0	880	547	72	111	949	575	166	0	Content		-72	-111	2417747	1140629033
2434	08:41:04.790	00:00:02.434	146	-1024	-768	-1	-1	-1	-1	4	-1024	-768	-1	-1	-1	-1	4	8	0	0						Untertest3.avi	0	880	547	72	111	949	575	166	0	Content		-72	-111	2434414	1140645700
2451	08:41:04.807	00:00:02.451	147	1069,854	723,7513	0,3998488	0,5486521	439,6649	3,760598	0	1088,237	678,8944	0,3232333	0,6360791	490,939	3,909041	0	8	1079	701						Untertest3.avi	0	880	547	72	111	949	575	166	0	Content		1007	590	2451278	1140662564
2468	08:41:04.824	00:00:02.467	148	-1024	-768	-1	-1	-1	-1	4	971,329	685,5682	0,3481478	0,636544	421,6175	3,416131	0	8	971	686						Untertest3.avi	0	880	547	72	111	949	575	166	0	Content		899	575	2467583	1140678869
2484	08:41:04.840	00:00:02.484	149	990,2609	719,1433	0,4273402	0,5497522	634,6659	5,026144	2	666,6068	738,3307	0,3882673	0,5502281	421,626	3,233155	2	9	0	0						Untertest3.avi	0	880	547	72	111	1469	584	117	0	Content		-72	-111	2484207	1140695493
2501	08:41:04.857	00:00:02.500	150	-1024	-768	-1	-1	-1	-1	4	-1024	-768	-1	-1	-1	-1	4	9	0	0						Untertest3.avi	0	880	547	72	111	1469	584	117	0	Content		-72	-111	2500956	1140712242
2518	08:41:04.874	00:00:02.517	151	-1024	-768	-1	-1	-1	-1	4	2024,552	694,9751	0,2841914	0,6356635	645,0421	5,60426	0	9	2025	695						Untertest3.avi	0	880	547	72	111	1469	584	117	0	Content		1953	584	2517571	1140728857
2534	08:41:04.890	00:00:02.534	152	660,2278	754,2475	0,3779485	0,5509256	382,539	2,890599	0	2025,94	701,55	0,2842219	0,6356877	645,5109	5,565142	0	9	1343	728						Untertest3.avi	0	880	547	72	111	1469	584	117	0	Content		1271	617	2534203	1140745489
2551	08:41:04.907	00:00:02.550	153	2544,002	790,9586	0,4360645	0,548732	637,5118	6,049885	0	2072,831	625,6606	0,2849626	0,6367974	645,0382	5,58952	0	9	2308	708						Untertest3.avi	0	880	547	72	111	1469	584	117	0	Content		2236	597	2550828	1140762114
2568	08:41:04.924	00:00:02.567	154	1065,532	724,0837	0,3997455	0,549852	439,1569	3,793768	0	2047,961	648,5476	0,2849124	0,6366713	645,0302	5,618001	0	9	1557	686						Untertest3.avi	0	880	547	72	111	1469	584	117	0	Content		1485	575	2567579	1140778865
2584	08:41:04.940	00:00:02.584	155	1033,725	728,9031	0,3967322	0,5497131	423,1396	3,662805	0	2049,019	684,3319	0,2850105	0,6361967	643,9877	5,601893	0	9	1541	707						Untertest3.avi	0	880	547	72	111	1469	584	117	0	Content		1469	596	2584203	1140795489
2601	08:41:04.957	00:00:02.600	156	1231,45	655,0942	0,4341435	0,5504856	634,5142	5,515554	0	1631,776	653,2266	0,2854113	0,6362963	652,89	5,62232	0	10	1432	654						Untertest3.avi	0	880	547	72	111	960	493	383	0	Content		1360	543	2600827	1140812113
2617	08:41:04.973	00:00:02.617	157	1059,401	620,8936	0,4360072	0,5496997	633,7095	5,53687	0	1092,903	597,6879	0,2857476	0,6358598	647,3834	5,417286	0	10	1076	609						Untertest3.avi	0	880	547	72	111	960	493	383	0	Content		1004	498	2617454	1140828740
2634	08:41:04.990	00:00:02.634	158	1007,574	612,5643	0,4368999	0,5488604	633,598	5,578572	0	1074,887	508,1987	0,286713	0,6351157	647,0345	5,044182	0	10	1041	560						Untertest3.avi	0	880	547	72	111	960	493	383	0	Content		969	449	2634202	1140845488
2651	08:41:05.007	00:00:02.650	159	943,1919	620,103	0,4389606	0,5484251	622,9248	5,459426	0	1061,866	589,227	0,2867396	0,6346827	646,985	5,390882	0	10	1003	605						Untertest3.avi	0	880	547	72	111	960	493	383	0	Content		931	494	2650826	1140862112
2667	08:41:05.023	00:00:02.667	160	1023,613	613,3967	0,4374624	0,5476677	633,4077	5,654537	0	-1024	-768	-1	-1	-1	-1	4	10	1024	613						Untertest3.avi	0	880	547	72	111	960	493	383	0	Content		952	502	2667454	1140878740
2684	08:41:05.040	00:00:02.684	161	1014,594	615,0417	0,4377623	0,5469222	633,3207	5,59743	0	1068,004	589,5349	0,2859613	0,6332913	633,3284	5,374388	0	10	1041	602						Untertest3.avi	0	880	547	72	111	960	493	383	0	Content		969	491	2684075	1140895361
2701	08:41:05.057	00:00:02.700	162	1026,803	613,6936	0,4380305	0,5460743	633,3406	5,665708	0	1052,081	597,2313	0,2872739	0,632517	646,7197	5,486417	0	10	1039	605						Untertest3.avi	0	880	547	72	111	960	493	383	0	Content		967	494	2700826	1140912112
2717	08:41:05.073	00:00:02.717	163	1014,007	612,5579	0,4382202	0,5452099	633,2015	5,630852	0	987,9486	611,7902	0,2906743	0,6317283	631,1507	5,349434	0	10	1001	612						Untertest3.avi	0	880	547	72	111	960	493	383	0	Content		929	501	2717449	1140928735
2734	08:41:05.090	00:00:02.734	164	1014,591	614,6426	0,4383281	0,5443878	633,1705	5,61722	0	1048,326	599,9237	0,2874134	0,6308957	646,5986	5,513009	0	10	1031	607						Untertest3.avi	0	880	547	72	111	960	493	383	0	Content		959	496	2734075	1140945361
2751	08:41:05.107	00:00:02.750	165	1014,125	608,14	0,4383714	0,5436419	633,1607	5,707533	0	1063,375	607,6675	0,2863071	0,6301061	633,9641	5,443851	0	10	1039	608						Untertest3.avi	0	880	547	72	111	960	493	383	0	Content		967	497	2750699	1140961985
2767	08:41:05.123	00:00:02.767	166	1015,96	614,3951	0,4383782	0,5429869	633,1819	5,694704	0	1048,028	583,6611	0,2873535	0,6295462	646,5696	5,499535	0	10	1032	599						Untertest3.avi	0	880	547	72	111	960	493	383	0	Content		960	488	2767450	1140978736
2784	08:41:05.140	00:00:02.784	167	1007,134	609,336	0,438359	0,5424337	633,1977	5,696467	0	1051,998	582,4368	0,2872936	0,6290471	646,5601	5,549136	0	10	1030	596						Untertest3.avi	0	880	547	72	111	960	493	383	0	Content		958	485	2784074	1140995360
2801	08:41:05.157	00:00:02.800	168	1017,119	611,3233	0,438325	0,5420454	633,1776	5,666311	0	1029,1	594,5469	0,2872805	0,6287887	646,5601	5,51988	0	10	1023	603						Untertest3.avi	0	880	547	72	111	960	493	383	0	Content		951	492	2800699	1141011985
2817	08:41:05.173	00:00:02.817	169	1011,492	611,3301	0,4383094	0,5417947	633,1774	5,662072	0	1049,453	582,1126	0,2872012	0,628532	646,5722	5,556047	0	10	1030	597						Untertest3.avi	0	880	547	72	111	960	493	383	0	Content		958	486	2817324	1141028610
2834	08:41:05.190	00:00:02.834	170	1013,921	617,2745	0,4383061	0,5416126	633,2474	5,65719	0	1100,217	588,4374	0,2871741	0,6283322	646,5695	5,56487	0	10	1057	603						Untertest3.avi	0	880	547	72	111	960	493	383	0	Content		985	492	2834072	1141045358
2851	08:41:05.207	00:00:02.850	171	1019,868	617,4252	0,4383196	0,5415192	633,2208	5,731411	0	1051,278	585,1156	0,2871582	0,6283323	646,5482	5,566389	0	10	1036	601						Untertest3.avi	0	880	547	72	111	960	493	383	0	Content		964	490	2850697	1141061983
2867	08:41:05.223	00:00:02.867	172	1009,655	616,7275	0,4383329	0,5415082	633,2128	5,655504	0	1061,802	590,8811	0,2871516	0,628335	646,558	5,488257	0	10	1036	604						Untertest3.avi	0	880	547	72	111	960	493	383	0	Content		964	493	2867323	1141078609
2884	08:41:05.240	00:00:02.883	173	1011,97	611,937	0,4383434	0,5415761	633,2004	5,684911	0	1096,518	579,3719	0,2871275	0,6283826	646,5549	5,543354	0	10	1054	596						Untertest3.avi	0	880	547	72	111	960	493	383	0	Content		982	485	2883946	1141095232
2901	08:41:05.257	00:00:02.900	174	1020,024	616,5526	0,4383336	0,5417444	633,1852	5,705731	0	1044,905	603,0804	0,2871125	0,6286225	646,4812	5,596299	0	10	1032	610						Untertest3.avi	0	880	547	72	111	960	493	383	0	Content		960	499	2900698	1141111984
2917	08:41:05.273	00:00:02.917	175	942,67	632,0255	0,4406702	0,5420763	619,4748	5,490919	0	1044,683	603,2365	0,2870699	0,6288589	646,4954	5,517081	0	10	994	618						Untertest3.avi	0	880	547	72	111	960	493	383	0	Content		922	507	2917320	1141128606
2934	08:41:05.290	00:00:02.933	176	1021,929	612,4502	0,4382911	0,5423422	633,0726	5,728643	0	1042,474	586,4926	0,2870559	0,6291543	646,4482	5,514513	0	10	1032	599						Untertest3.avi	0	880	547	72	111	960	493	383	0	Content		960	488	2933947	1141145233
2951	08:41:05.307	00:00:02.950	177	1013,335	613,3679	0,4383388	0,5426595	633,0427	5,711412	0	1040,016	595,9409	0,2870702	0,6295097	646,4312	5,558004	0	10	1027	605						Untertest3.avi	0	880	547	72	111	960	493	383	0	Content		955	494	2950567	1141161853
2967	08:41:05.323	00:00:02.967	178	1004,921	609,317	0,4384457	0,543105	632,9426	5,678886	0	1069,795	596,0548	0,2862124	0,629876	635,3508	5,454937	0	10	1037	603						Untertest3.avi	0	880	547	72	111	960	493	383	0	Content		965	492	2967317	1141178603
2984	08:41:05.340	00:00:02.983	179	1007,569	610,2045	0,4385258	0,5435922	633,1265	5,73287	0	980,6461	600,0543	0,2919848	0,6304466	624,2311	5,317805	0	11	994	605						Untertest3.avi	0	880	547	72	111	964	598	100	0	Content		922	494	2983942	1141195228
3001	08:41:05.357	00:00:03.000	180	1122,613	648,7808	0,4350711	0,5446433	615,5309	5,5191	0	1159,227	614,9856	0,286621	0,6311311	647,0653	5,526482	0	11	1141	632						Untertest3.avi	0	880	547	72	111	964	598	100	0	Content		1069	521	3000566	1141211852
3017	08:41:05.373	00:00:03.017	181	1590,563	688,0612	0,4377256	0,5454494	638,42	5,909756	0	1935,847	697,7854	0,289597	0,6303777	645,1487	5,894676	0	11	1763	693						Untertest3.avi	0	880	547	72	111	964	598	100	0	Content		1691	582	3017188	1141228474
3034	08:41:05.390	00:00:03.033	182	1019,386	738,5494	0,3961878	0,5456899	410,6465	3,672891	0	1483,522	725,8459	0,2831438	0,6304843	664,8153	5,666621	0	11	1251	732						Untertest3.avi	0	880	547	72	111	964	598	100	0	Content		1179	621	3033958	1141245244
3051	08:41:05.407	00:00:03.050	183	1036,392	730,1	0,3987638	0,546205	422,8491	3,826291	0	-1024	-768	-1	-1	-1	-1	4	11	1036	730						Untertest3.avi	0	880	547	72	111	964	598	100	0	Content		964	619	3050565	1141261851
3067	08:41:05.423	00:00:03.067	184	-1024	-768	-1	-1	-1	-1	4	1017,716	760,1752	0,3292374	0,6300696	478,3729	3,996325	0	11	1018	760						Untertest3.avi	0	880	547	72	111	964	598	100	0	Content		946	649	3067189	1141278475
3084	08:41:05.440	00:00:03.083	185	1041,259	735,0765	0,3983523	0,5470293	422,3607	3,773673	0	652,8635	683,1734	0,323204	0,6330669	478,3729	3,82928	0	12	847	709						Untertest3.avi	0	880	547	72	111	718	596	100	0	Content		775	598	3083818	1141295104
3101	08:41:05.457	00:00:03.100	186	1036,843	735,2032	0,3984389	0,5473816	422,9865	3,745347	0	-1024	-768	-1	-1	-1	-1	4	12	1037	735						Untertest3.avi	0	880	547	72	111	718	596	100	0	Content		965	624	3100565	1141311851
3117	08:41:05.473	00:00:03.117	187	1038,096	733,991	0,3986774	0,5475357	423,2221	3,750161	0	730,226	678,965	0,2611337	0,6340268	478,3729	3,922519	0	12	884	706						Untertest3.avi	0	880	547	72	111	718	596	100	0	Content		812	595	3117191	1141328477
3134	08:41:05.490	00:00:03.133	188	-1024	-768	-1	-1	-1	-1	4	733,9277	674,673	0,2613475	0,6340693	478,3729	3,988185	0	12	734	675						Untertest3.avi	0	880	547	72	111	718	596	100	0	Content		662	564	3133814	1141345100
3151	08:41:05.507	00:00:03.150	189	-1024	-768	-1	-1	-1	-1	4	729,2858	673,3344	0,261668	0,634156	478,3729	3,911395	0	12	729	673						Untertest3.avi	0	880	547	72	111	718	596	100	0	Content		657	562	3150564	1141361850
3167	08:41:05.523	00:00:03.167	190	664,7549	745,1996	0,3924764	0,5512648	423,2221	3,679331	0	717,9642	728,7887	0,2626353	0,6356779	478,3729	3,929348	0	12	691	737						Untertest3.avi	0	880	547	72	111	718	596	100	0	Content		619	626	3167182	1141378468
3184	08:41:05.540	00:00:03.183	191	-1024	-768	-1	-1	-1	-1	4	-1024	-768	-1	-1	-1	-1	4		0	0						Untertest3.avi	0	880	547	72	111				0	Content		-72	-111	3183808	1141395094
3200	08:41:05.556	00:00:03.200	192	-1024	-768	-1	-1	-1	-1	4	-1024	-768	-1	-1	-1	-1	4		0	0						Untertest3.avi	0	880	547	72	111				0	Content		-72	-111	3200431	1141411717
3217	08:41:05.573	00:00:03.217	193	-1024	-768	-1	-1	-1	-1	4	-1024	-768	-1	-1	-1	-1	4		0	0						Untertest3.avi	0	880	547	72	111				0	Content		-72	-111	3217098	1141428384
3234	08:41:05.590	00:00:03.233	194	-1024	-768	-1	-1	-1	-1	4	-1024	-768	-1	-1	-1	-1	4		0	0						Untertest3.avi	0	880	547	72	111				0	Content		-72	-111	3233802	1141445088
3250	08:41:05.606	00:00:03.250	195	-1024	-768	-1	-1	-1	-1	4	-1024	-768	-1	-1	-1	-1	4		0	0						Untertest3.avi	0	880	547	72	111				0	Content		-72	-111	3250428	1141461714
3267	08:41:05.623	00:00:03.267	196	-1024	-768	-1	-1	-1	-1	4	-1024	-768	-1	-1	-1	-1	4		0	0						Untertest3.avi	0	880	547	72	111				0	Content		-72	-111	3267175	1141478461
3284	08:41:05.640	00:00:03.283	197	-1024	-768	-1	-1	-1	-1	4	-1024	-768	-1	-1	-1	-1	4		0	0						Untertest3.avi	0	880	547	72	111				0	Content		-72	-111	3283799	1141495085
3300	08:41:05.656	00:00:03.300	198	-1024	-768	-1	-1	-1	-1	4	-1024	-768	-1	-1	-1	-1	4		0	0						Untertest3.avi	0	880	547	72	111				0	Content		-72	-111	3300424	1141511710
3317	08:41:05.673	00:00:03.317	199	-1024	-768	-1	-1	-1	-1	4	-1024	-768	-1	-1	-1	-1	4		0	0						Untertest3.avi	0	880	547	72	111				0	Content		-72	-111	3317053	1141528339
3334	08:41:05.690	00:00:03.334	200	-1024	-768	-1	-1	-1	-1	4	-1024	-768	-1	-1	-1	-1	4		0	0						Untertest3.avi	0	880	547	72	111				0	Content		-72	-111	3334245	1141545531
3350	08:41:05.706	00:00:03.350	201	-1024	-768	-1	-1	-1	-1	4	-1024	-768	-1	-1	-1	-1	4		0	0						Untertest3.avi	0	880	547	72	111				0	Content		-72	-111	3350425	1141561711
3367	08:41:05.723	00:00:03.367	202	-1024	-768	-1	-1	-1	-1	4	-1024	-768	-1	-1	-1	-1	4		0	0						Untertest3.avi	0	880	547	72	111				0	Content		-72	-111	3367047	1141578333
3384	08:41:05.740	00:00:03.383	203	-1024	-768	-1	-1	-1	-1	4	-1024	-768	-1	-1	-1	-1	4		0	0						Untertest3.avi	0	880	547	72	111				0	Content		-72	-111	3383671	1141594957
3401	08:41:05.757	00:00:03.400	204	-1024	-768	-1	-1	-1	-1	4	-1024	-768	-1	-1	-1	-1	4		0	0						Untertest3.avi	0	880	547	72	111				0	Content		-72	-111	3400539	1141611825
3417	08:41:05.773	00:00:03.417	205	-1024	-768	-1	-1	-1	-1	4	-1024	-768	-1	-1	-1	-1	4		0	0						Untertest3.avi	0	880	547	72	111				0	Content		-72	-111	3417166	1141628452
3434	08:41:05.790	00:00:03.433	206	-1024	-768	-1	-1	-1	-1	4	-1024	-768	-1	-1	-1	-1	4		0	0						Untertest3.avi	0	880	547	72	111				0	Content		-72	-111	3433834	1141645120
3450	08:41:05.806	00:00:03.450	207	-1024	-768	-1	-1	-1	-1	4	-1024	-768	-1	-1	-1	-1	4		0	0						Untertest3.avi	0	880	547	72	111				0	Content		-72	-111	3450417	1141661703
3467	08:41:05.823	00:00:03.467	208	-1024	-768	-1	-1	-1	-1	4	-1024	-768	-1	-1	-1	-1	4		0	0						Untertest3.avi	0	880	547	72	111				0	Content		-72	-111	3467044	1141678330
3484	08:41:05.840	00:00:03.483	209	-1024	-768	-1	-1	-1	-1	4	-1024	-768	-1	-1	-1	-1	4		0	0						Untertest3.avi	0	880	547	72	111				0	Content		-72	-111	3483668	1141694954
3500	08:41:05.856	00:00:03.500	210	-1024	-768	-1	-1	-1	-1	4	-1024	-768	-1	-1	-1	-1	4		0	0						Untertest3.avi	0	880	547	72	111				0	Content		-72	-111	3500419	1141711705
3517	08:41:05.873	00:00:03.517	211	-1024	-768	-1	-1	-1	-1	4	-1024	-768	-1	-1	-1	-1	4		0	0						Untertest3.avi	0	880	547	72	111				0	Content		-72	-111	3517042	1141728328
3534	08:41:05.890	00:00:03.533	212	-1024	-768	-1	-1	-1	-1	4	-1024	-768	-1	-1	-1	-1	4		0	0						Untertest3.avi	0	880	547	72	111				0	Content		-72	-111	3533758	1141745044
3550	08:41:05.906	00:00:03.550	213	-1024	-768	-1	-1	-1	-1	4	-1024	-768	-1	-1	-1	-1	4		0	0						Untertest3.avi	0	880	547	72	111				0	Content		-72	-111	3550417	1141761703
3567	08:41:05.923	00:00:03.567	214	-1024	-768	-1	-1	-1	-1	4	-1024	-768	-1	-1	-1	-1	4		0	0						Untertest3.avi	0	880	547	72	111				0	Content		-72	-111	3567289	1141778575
3584	08:41:05.940	00:00:03.583	215	-1024	-768	-1	-1	-1	-1	4	-1024	-768	-1	-1	-1	-1	4		0	0						Untertest3.avi	0	880	547	72	111				0	Content		-72	-111	3583957	1141795243
3601	08:41:05.957	00:00:03.600	216	-1024	-768	-1	-1	-1	-1	4	-1024	-768	-1	-1	-1	-1	4		0	0						Untertest3.avi	0	880	547	72	111				0	Content		-72	-111	3600785	1141812071
3617	08:41:05.973	00:00:03.616	217	-1024	-768	-1	-1	-1	-1	4	-1024	-768	-1	-1	-1	-1	4		0	0						Untertest3.avi	0	880	547	72	111				0	Content		-72	-111	3616912	1141828198
3634	08:41:05.990	00:00:03.633	218	702,0597	811,8422	0,4436935	0,5525321	633,4709	4,833888	0	529,6715	719,8254	0,2973951	0,635909	648,5204	4,781973	0	13	616	766						Untertest3.avi	0	880	547	72	111	522	646	133	0	Content		544	655	3633535	1141844821
3650	08:41:06.006	00:00:03.650	219	-1024	-768	-1	-1	-1	-1	4	-1024	-768	-1	-1	-1	-1	4	13	0	0						Untertest3.avi	0	880	547	72	111	522	646	133	0	Content		-72	-111	3650157	1141861443
3667	08:41:06.023	00:00:03.667	220	-1024	-768	-1	-1	-1	-1	4	484,3767	704,2256	0,2972735	0,6362705	646,6022	4,683327	0	13	484	704						Untertest3.avi	0	880	547	72	111	522	646	133	0	Content		412	593	3667100	1141878386
3684	08:41:06.040	00:00:03.683	221	875,804	802,4089	0,4462128	0,5532605	620,957	4,631552	0	481,3646	708,9845	0,2973661	0,6363685	646,5735	4,684814	0	13	679	756						Untertest3.avi	0	880	547	72	111	522	646	133	0	Content		607	645	3683536	1141894822
3700	08:41:06.056	00:00:03.700	222	640,4808	798,6461	0,4464429	0,5532877	620,9548	4,693474	0	524,9797	715,7281	0,2978238	0,6362848	650,042	4,707444	0	13	583	757						Untertest3.avi	0	880	547	72	111	522	646	133	0	Content		511	646	3700157	1141911443
3717	08:41:06.073	00:00:03.716	223	-1024	-768	-1	-1	-1	-1	4	480,4751	711,8248	0,2976991	0,6361914	646,5541	4,660688	0	13	480	712						Untertest3.avi	0	880	547	72	111	522	646	133	0	Content		408	601	3716781	1141928067
3733	08:41:06.089	00:00:03.733	224	707,0122	811,4735	0,4448706	0,552769	633,1039	4,698394	0	481,477	699,4037	0,2978546	0,6360893	646,5179	4,694649	0	13	594	755						Untertest3.avi	0	880	547	72	111	522	646	133	0	Content		522	644	3733406	1141944692
3750	08:41:06.106	00:00:03.750	225	691,4521	811,8071	0,4451906	0,5526666	633,178	4,639526	0	516,7568	734,8317	0,2979889	0,6358559	646,5179	4,539621	0	13	604	773						Untertest3.avi	0	880	547	72	111	522	646	133	0	Content		532	662	3750151	1141961437
3767	08:41:06.123	00:00:03.766	226	667,5186	823,0975	0,4453955	0,5526568	633,178	4,485003	0	482,7481	708,5376	0,298158	0,6357485	646,4363	4,60474	0	14	575	766						Untertest3.avi	0	880	547	72	111	439	652	133	0	Content		503	655	3766778	1141978064
3783	08:41:06.139	00:00:03.783	227	-1024	-768	-1	-1	-1	-1	4	488,5227	723,2932	0,2982732	0,635552	646,3534	4,640907	0	14	489	723						Untertest3.avi	0	880	547	72	111	439	652	133	0	Content		417	612	3783402	1141994688
3800	08:41:06.156	00:00:03.800	228	687,5953	820,1755	0,4458646	0,552124	633,0887	4,696675	0	477,9774	708,9531	0,2983413	0,6354657	646,3674	4,592418	0	14	583	765						Untertest3.avi	0	880	547	72	111	439	652	133	0	Content		511	654	3800027	1142011313
3817	08:41:06.173	00:00:03.816	229	745,8376	808,4793	0,4462768	0,5519919	635,0508	4,697364	0	491,5491	721,7158	0,2983773	0,6353304	646,3949	4,642676	0	14	619	765						Untertest3.avi	0	880	547	72	111	439	652	133	0	Content		547	654	3816776	1142028062
3833	08:41:06.189	00:00:03.833	230	-1024	-768	-1	-1	-1	-1	4	500,1593	711,4373	0,2983987	0,6351699	646,3479	4,546624	0	14	500	711						Untertest3.avi	0	880	547	72	111	439	652	133	0	Content		428	600	3833401	1142044687
3850	08:41:06.206	00:00:03.850	231	-1024	-768	-1	-1	-1	-1	4	501,5868	718,4872	0,298436	0,6348904	646,2624	4,56254	0	14	502	718						Untertest3.avi	0	880	547	72	111	439	652	133	0	Content		430	607	3850026	1142061312
3867	08:41:06.223	00:00:03.866	232	518,7281	808,7565	0,4446729	0,5512129	620,6885	4,451472	0	503,4906	717,9103	0,2984191	0,6345831	646,2422	4,564249	0	14	511	763						Untertest3.avi	0	880	547	72	111	439	652	133	0	Content		439	652	3866651	1142077937
3883	08:41:06.239	00:00:03.883	233	-1024	-768	-1	-1	-1	-1	4	-1024	-768	-1	-1	-1	-1	4	14	0	0						Untertest3.avi	0	880	547	72	111	439	652	133	0	Content		-72	-111	3883399	1142094685
3900	08:41:06.256	00:00:03.900	234	911,0453	781,8323	0,4418973	0,5489999	620,6885	4,475477	0	770,551	713,4944	0,2951496	0,6327766	646,2423	4,509025	0	15	841	748						Untertest3.avi	0	880	547	72	111	939	536	266	0	Content		769	637	3900024	1142111310
3917	08:41:06.273	00:00:03.916	235	935,5168	722,5662	0,4440404	0,5475824	620,6885	4,393561	0	883,7692	677,1276	0,2929273	0,6314552	646,8377	4,409098	0	15	910	700						Untertest3.avi	0	880	547	72	111	939	536	266	0	Content		838	589	3916649	1142127935
3933	08:41:06.289	00:00:03.933	236	1071,091	680,692	0,4412786	0,5460695	633,8842	4,492335	0	965,7382	626,0914	0,2916718	0,6304989	647,031	4,439376	0	15	1018	653						Untertest3.avi	0	880	547	72	111	939	536	266	0	Content		946	542	3933270	1142144556
3950	08:41:06.306	00:00:03.950	237	1063,624	658,5069	0,4413334	0,5451578	633,8547	4,428715	0	1008,101	612,4731	0,2910545	0,630015	647,2264	4,373691	0	15	1036	635						Untertest3.avi	0	880	547	72	111	939	536	266	0	Content		964	524	3950021	1142161307
3967	08:41:06.323	00:00:03.966	238	1042,111	656,8389	0,4413349	0,5449072	633,6488	4,384639	0	1000,558	620,8445	0,290686	0,6301244	647,0494	4,399406	0	15	1021	639						Untertest3.avi	0	880	547	72	111	939	536	266	0	Content		949	528	3966646	1142177932
3983	08:41:06.339	00:00:03.983	239	1041,951	654,348	0,4412789	0,5448816	633,6294	4,443864	0	1051,666	644,6503	0,2896531	0,6302556	637,8483	4,279522	0	15	1047	649						Untertest3.avi	0	880	547	72	111	939	536	266	0	Content		975	538	3983269	1142194555
4000	08:41:06.356	00:00:04.000	240	1063,084	653,9346	0,4397953	0,5449106	623,2088	4,366329	0	1012,252	635,4722	0,2903243	0,6305168	647,0926	4,277929	0	15	1038	645						Untertest3.avi	0	880	547	72	111	939	536	266	0	Content		966	534	4000018	1142211304
4017	08:41:06.373	00:00:04.016	241	1034,808	652,2375	0,4411458	0,5453492	633,6518	4,409367	0	971,6184	629,3706	0,2902678	0,6309018	647,0926	4,225217	0	15	1003	641						Untertest3.avi	0	880	547	72	111	939	536	266	0	Content		931	530	4016642	1142227928
4033	08:41:06.389	00:00:04.033	242	958,7386	666,9055	0,4437694	0,5457663	618,2491	4,24469	0	1018,417	635,8654	0,2901971	0,6312032	647,1111	4,300838	0	15	989	651						Untertest3.avi	0	880	547	72	111	939	536	266	0	Content		917	540	4033268	1142244554
4050	08:41:06.406	00:00:04.049	243	1034,506	648,3467	0,441069	0,5460876	633,7498	4,404943	0	1006,873	623,6439	0,290178	0,6315201	647,1946	4,289867	0	15	1021	636						Untertest3.avi	0	880	547	72	111	939	536	266	0	Content		949	525	4049891	1142261177
4067	08:41:06.423	00:00:04.066	244	971,5786	681,0174	0,4436398	0,5465336	618,8086	4,281435	0	985,3893	638,6897	0,2901917	0,6317929	647,1915	4,308925	0	15	978	660						Untertest3.avi	0	880	547	72	111	939	536	266	0	Content		906	549	4066640	1142277926
4083	08:41:06.439	00:00:04.083	245	1026,478	658,8399	0,4410815	0,5468017	633,8082	4,407473	0	995,9982	628,2933	0,2902316	0,6320288	647,222	4,306214	0	15	1011	644						Untertest3.avi	0	880	547	72	111	939	536	266	0	Content		939	533	4083264	1142294550
4100	08:41:06.456	00:00:04.099	246	1049,624	660,1735	0,4411437	0,5470498	633,8852	4,338033	0	1000,077	624,9495	0,2903139	0,632189	647,2673	4,325987	0	15	1025	643						Untertest3.avi	0	880	547	72	111	939	536	266	0	Content		953	532	4099889	1142311175
4117	08:41:06.473	00:00:04.116	247	1040,35	661,4587	0,4412523	0,5472306	633,8794	4,357775	0	942,1473	633,3715	0,2904195	0,6323749	647,2673	4,249561	0	15	991	647						Untertest3.avi	0	880	547	72	111	939	536	266	0	Content		919	536	4116520	1142327806
4133	08:41:06.489	00:00:04.133	248	1034,77	643,8077	0,4413602	0,5472905	633,9634	4,38769	0	1045,355	615,0792	0,2899645	0,6322886	640,5415	4,352282	0	15	1040	629						Untertest3.avi	0	880	547	72	111	939	536	266	0	Content		968	518	4133263	1142344549
4150	08:41:06.506	00:00:04.149	249	1034,707	672,88	0,4406399	0,5476646	623,9065	4,352568	0	945,6209	635,7822	0,291433	0,6326044	647,259	4,403589	0	15	990	654						Untertest3.avi	0	880	547	72	111	939	536	266	0	Content		918	543	4149885	1142361171
4167	08:41:06.523	00:00:04.166	250	954,2433	722,3799	0,4425384	0,5490312	628,8408	4,477298	0	845,0488	678,9777	0,293538	0,6333004	647,2899	4,355103	0	16	900	701						Untertest3.avi	0	880	547	72	111	627	645	183	0	Content		828	590	4166520	1142377806
4183	08:41:06.539	00:00:04.183	251	840,3342	775,1887	0,4442252	0,5501435	634,0184	4,439662	0	756,2556	718,579	0,2956626	0,6336816	647,3016	4,358872	0	16	798	747						Untertest3.avi	0	880	547	72	111	627	645	183	0	Content		726	636	4183132	1142394418
4200	08:41:06.556	00:00:04.199	252	800,9959	800,7058	0,4448094	0,5507862	634,0424	4,448243	0	650,5515	715,4308	0,296988	0,6337788	647,3508	4,454326	0	16	726	758						Untertest3.avi	0	880	547	72	111	627	645	183	0	Content		654	647	4199883	1142411169
4217	08:41:06.573	00:00:04.216	253	750,0574	802,568	0,445155	0,5514444	634,0517	4,477757	0	589,9346	705,2626	0,2978167	0,6340155	647,3414	4,455044	0	16	670	754						Untertest3.avi	0	880	547	72	111	627	645	183	0	Content		598	643	4216518	1142427804
4233	08:41:06.589	00:00:04.233	254	781,7584	809,6742	0,4454443	0,5515296	636,2445	4,467906	0	619,554	734,168	0,2979062	0,6340535	647,4605	4,410395	0	16	701	772						Untertest3.avi	0	880	547	72	111	627	645	183	0	Content		629	661	4233131	1142444417
4250	08:41:06.606	00:00:04.249	255	-1024	-768	-1	-1	-1	-1	4	572,3228	716,1226	0,2978227	0,6340627	647,4169	4,536273	0	16	572	716						Untertest3.avi	0	880	547	72	111	627	645	183	0	Content		500	605	4249754	1142461040
4267	08:41:06.623	00:00:04.266	256	812,6312	825,772	0,4453744	0,5518626	636,2445	4,553828	0	581,0174	723,6985	0,2977324	0,6341094	647,5235	4,543749	0	16	697	775						Untertest3.avi	0	880	547	72	111	627	645	183	0	Content		625	664	4266514	1142477800
4283	08:41:06.639	00:00:04.283	257	826,5169	826,9521	0,4452829	0,5521433	636,2445	4,374505	0	-1024	-768	-1	-1	-1	-1	4	16	827	827						Untertest3.avi	0	880	547	72	111	627	645	183	0	Content		755	716	4283126	1142494412
4300	08:41:06.656	00:00:04.299	258	800,1534	808,1169	0,4451954	0,5524327	636,2445	4,506968	0	562,4704	725,0159	0,2974432	0,634484	647,4496	4,502106	0	16	681	767						Untertest3.avi	0	880	547	72	111	627	645	183	0	Content		609	656	4299749	1142511035
4316	08:41:06.672	00:00:04.316	259	-1024	-768	-1	-1	-1	-1	4	556,8904	731,1752	0,2973301	0,6345337	647,3089	4,470422	0	16	557	731						Untertest3.avi	0	880	547	72	111	627	645	183	0	Content		485	620	4316372	1142527658
4333	08:41:06.689	00:00:04.333	260	822,2759	819,2444	0,445186	0,5523811	636,2445	4,514488	0	601,9381	719,5085	0,2972823	0,6344977	647,3089	4,434752	0	16	712	769						Untertest3.avi	0	880	547	72	111	627	645	183	0	Content		640	658	4333130	1142544416
4350	08:41:06.706	00:00:04.349	261	-1024	-768	-1	-1	-1	-1	4	562,5611	727,1758	0,2971528	0,634479	647,0708	4,547513	0	17	563	727						Untertest3.avi	0	880	547	72	111	489	611	184	0	Content		491	616	4349748	1142561034
4366	08:41:06.722	00:00:04.366	262	-1024	-768	-1	-1	-1	-1	4	564,0238	705,2506	0,2969713	0,6344609	646,9254	4,504262	0	17	564	705						Untertest3.avi	0	880	547	72	111	489	611	184	0	Content		492	594	4366372	1142577658
4383	08:41:06.739	00:00:04.382	263	-1024	-768	-1	-1	-1	-1	4	562,7959	731,1182	0,2967692	0,6344255	646,8429	4,384941	0	17	563	731						Untertest3.avi	0	880	547	72	111	489	611	184	0	Content		491	620	4382998	1142594284
4400	08:41:06.756	00:00:04.399	264	-1024	-768	-1	-1	-1	-1	4	558,3369	710,6847	0,2965424	0,634331	646,7263	4,514678	0	17	558	711						Untertest3.avi	0	880	547	72	111	489	611	184	0	Content		486	600	4399989	1142611275
4417	08:41:06.773	00:00:04.416	265	-1024	-768	-1	-1	-1	-1	4	564,3447	732,5487	0,2963548	0,6340885	646,5804	4,373172	0	17	564	733						Untertest3.avi	0	880	547	72	111	489	611	184	0	Content		492	622	4416614	1142627900
4433	08:41:06.789	00:00:04.433	266	-1024	-768	-1	-1	-1	-1	4	566,1972	720,594	0,2961911	0,6337584	646,4741	4,415317	0	17	566	721						Untertest3.avi	0	880	547	72	111	489	611	184	0	Content		494	610	4433314	1142644600
4450	08:41:06.806	00:00:04.449	267	-1024	-768	-1	-1	-1	-1	4	542,1215	730,6477	0,2959889	0,6334593	646,5399	4,465235	0	17	542	731						Untertest3.avi	0	880	547	72	111	489	611	184	0	Content		470	620	4449743	1142661029
4466	08:41:06.822	00:00:04.466	268	-1024	-768	-1	-1	-1	-1	4	567,9654	723,377	0,2958868	0,6331459	646,421	4,475127	0	17	568	723						Untertest3.avi	0	880	547	72	111	489	611	184	0	Content		496	612	4466367	1142677653
4483	08:41:06.839	00:00:04.482	269	-1024	-768	-1	-1	-1	-1	4	551,1065	706,9837	0,2957908	0,6329078	646,3998	4,410053	0	17	551	707						Untertest3.avi	0	880	547	72	111	489	611	184	0	Content		479	596	4482990	1142694276
4500	08:41:06.856	00:00:04.500	270	-1024	-768	-1	-1	-1	-1	4	553,9358	699,4188	0,2957304	0,6325671	646,3409	4,462965	0	17	554	699						Untertest3.avi	0	880	547	72	111	489	611	184	0	Content		482	588	4500114	1142711400
4517	08:41:06.873	00:00:04.516	271	-1024	-768	-1	-1	-1	-1	4	557,3226	726,1781	0,2956313	0,6322271	646,4951	4,383945	0	17	557	726						Untertest3.avi	0	880	547	72	111	489	611	184	0	Content		485	615	4516739	1142728025
4533	08:41:06.889	00:00:04.533	272	-1024	-768	-1	-1	-1	-1	4	559,7045	716,9722	0,2958038	0,6317372	646,5753	4,370735	0	18	560	717						Untertest3.avi	0	880	547	72	111	357	602	216	0	Content		488	606	4533307	1142744593
4550	08:41:06.906	00:00:04.549	273	-1024	-768	-1	-1	-1	-1	4	429,5723	693,3287	0,2971984	0,6310999	646,5753	4,353259	0	18	430	693						Untertest3.avi	0	880	547	72	111	357	602	216	0	Content		358	582	4549610	1142760896
4566	08:41:06.922	00:00:04.566	274	-1024	-768	-1	-1	-1	-1	4	414,6771	703,0311	0,2980659	0,6299739	646,976	4,299855	0	18	415	703						Untertest3.avi	0	880	547	72	111	357	602	216	0	Content		343	592	4566234	1142777520
4583	08:41:06.939	00:00:04.582	275	-1024	-768	-1	-1	-1	-1	4	412,2263	714,9732	0,2980987	0,6295023	647,0599	4,216217	0	18	412	715						Untertest3.avi	0	880	547	72	111	357	602	216	0	Content		340	604	4582981	1142794267
4600	08:41:06.956	00:00:04.599	276	-1024	-768	-1	-1	-1	-1	4	422,9727	720,8775	0,2981765	0,6291057	647,1816	4,239295	0	18	423	721						Untertest3.avi	0	880	547	72	111	357	602	216	0	Content		351	610	4599926	1142811212
4616	08:41:06.972	00:00:04.616	277	-1024	-768	-1	-1	-1	-1	4	429,3357	699,645	0,2983182	0,628837	647,2722	4,256212	0	18	429	700						Untertest3.avi	0	880	547	72	111	357	602	216	0	Content		357	589	4616355	1142827641
4633	08:41:06.989	00:00:04.632	278	571,2171	791,1356	0,4465722	0,5465126	633,4214	4,232451	0	424,5343	701,3906	0,2984375	0,6286431	647,3696	4,302225	0	18	498	746						Untertest3.avi	0	880	547	72	111	357	602	216	0	Content		426	635	4632851	1142844137
4650	08:41:07.006	00:00:04.649	279	591,1747	809,6574	0,4467712	0,5463924	633,4233	4,18285	0	409,2859	709,6121	0,2985561	0,628395	647,4584	4,244716	0	18	500	760						Untertest3.avi	0	880	547	72	111	357	602	216	0	Content		428	649	4649599	1142860885
4667	08:41:07.023	00:00:04.666	280	-1024	-768	-1	-1	-1	-1	4	427,3885	708,1698	0,2987405	0,628263	647,5025	4,243977	0	18	427	708						Untertest3.avi	0	880	547	72	111	357	602	216	0	Content		355	597	4666598	1142877884
4683	08:41:07.039	00:00:04.682	281	595,672	805,5627	0,4469486	0,5463318	635,4003	4,291326	0	394,7172	713,9846	0,2989535	0,6282961	647,641	4,191993	0	18	495	760						Untertest3.avi	0	880	547	72	111	357	602	216	0	Content		423	649	4682973	1142894259
4700	08:41:07.056	00:00:04.699	282	-1024	-768	-1	-1	-1	-1	4	420,3783	710,5079	0,299123	0,6283146	647,7039	4,186289	0	18	420	711						Untertest3.avi	0	880	547	72	111	357	602	216	0	Content		348	600	4699596	1142910882
4716	08:41:07.072	00:00:04.716	283	-1024	-768	-1	-1	-1	-1	4	360,3996	730,5824	0,29933	0,6285467	647,7039	4,11234	0	18	360	731						Untertest3.avi	0	880	547	72	111	357	602	216	0	Content		288	620	4716229	1142927515
4733	08:41:07.089	00:00:04.732	284	-1024	-768	-1	-1	-1	-1	4	454,2023	706,0726	0,299567	0,6280746	647,6788	4,295398	0	18	454	706						Untertest3.avi	0	880	547	72	111	357	602	216	0	Content		382	595	4732846	1142944132
4750	08:41:07.106	00:00:04.749	285	554,8981	712,8925	0,4485512	0,5441107	635,4022	4,369302	0	442,1133	629,0809	0,2998174	0,6265159	647,2827	4,251708	0	19	499	671						Untertest3.avi	0	880	547	72	111	502	479	300	0	Content		427	560	4749593	1142960879
4766	08:41:07.122	00:00:04.766	286	648,2633	671,1486	0,4494608	0,5419191	635,4022	4,218048	0	502,8392	578,2345	0,2996411	0,6250349	647,5663	4,211791	0	19	576	625						Untertest3.avi	0	880	547	72	111	502	479	300	0	Content		504	514	4766091	1142977377
4783	08:41:07.139	00:00:04.782	287	563,8132	610,0792	0,4487253	0,5412307	640,8789	4,310189	0	473,3205	529,9462	0,2982906	0,6246265	653,4874	4,137963	0	19	519	570						Untertest3.avi	0	880	547	72	111	502	479	300	0	Content		447	459	4782840	1142994126
4799	08:41:07.155	00:00:04.799	288	594,9746	611,6389	0,4505365	0,5409189	633,8417	4,305059	0	533,7646	568,2183	0,2994899	0,624651	647,2309	4,248417	0	19	564	590						Untertest3.avi	0	880	547	72	111	502	479	300	0	Content		492	479	4799473	1143010759
4816	08:41:07.172	00:00:04.816	289	588,4919	597,0005	0,4510409	0,5409682	633,7129	4,284533	0	547,7144	569,9646	0,299458	0,6247899	647,0149	4,264276	0	19	568	583						Untertest3.avi	0	880	547	72	111	502	479	300	0	Content		496	472	4816090	1143027376
4833	08:41:07.189	00:00:04.832	290	585,7596	594,9996	0,4513716	0,5411016	633,6268	4,31462	0	560,4302	570,0425	0,2994759	0,6249172	646,8574	4,270568	0	19	573	583						Untertest3.avi	0	880	547	72	111	502	479	300	0	Content		501	472	4832715	1143044001
4849	08:41:07.205	00:00:04.849	291	587,8486	601,3626	0,4515501	0,5413187	633,472	4,282629	0	559,6734	587,7293	0,2994829	0,6250358	646,6148	4,272274	0	19	574	595						Untertest3.avi	0	880	547	72	111	502	479	300	0	Content		502	484	4849470	1143060756
4866	08:41:07.222	00:00:04.866	292	588,9681	598,2362	0,4515837	0,5415502	633,3463	4,372306	0	559,6051	571,1465	0,2993855	0,6250917	646,5323	4,244726	0	19	574	585						Untertest3.avi	0	880	547	72	111	502	479	300	0	Content		502	474	4866087	1143077373
4883	08:41:07.239	00:00:04.882	293	580,147	602,2361	0,4515223	0,5417359	633,2778	4,350749	0	569,8721	570,2653	0,2992493	0,6251415	646,4811	4,317257	0	19	575	586						Untertest3.avi	0	880	547	72	111	502	479	300	0	Content		503	475	4882710	1143093996
4899	08:41:07.255	00:00:04.899	294	588,5228	611,9043	0,4513734	0,5418818	633,2504	4,354053	0	509,6037	568,4973	0,2990122	0,6252519	646,4811	4,308292	0	19	549	590						Untertest3.avi	0	880	547	72	111	502	479	300	0	Content		477	479	4899336	1143110622
4916	08:41:07.272	00:00:04.916	295	582,68	608,5996	0,4511653	0,5420078	633,1449	4,401553	0	611,9441	582,8419	0,2992218	0,6250983	650,9908	4,332026	0	19	597	596						Untertest3.avi	0	880	547	72	111	502	479	300	0	Content		525	485	4916084	1143127370
4933	08:41:07.289	00:00:04.932	296	588,1564	606,3224	0,4508907	0,5420753	633,2241	4,428706	0	564,0811	571,7922	0,2985509	0,6251512	646,1807	4,392518	0	19	576	589						Untertest3.avi	0	880	547	72	111	502	479	300	0	Content		504	478	4932707	1143143993
4949	08:41:07.305	00:00:04.949	297	582,6265	610,037	0,4505878	0,5420375	632,9828	4,432327	0	560,1795	560,2728	0,2982405	0,6250448	646,2161	4,398441	0	19	571	585						Untertest3.avi	0	880	547	72	111	502	479	300	0	Content		499	474	4949331	1143160617
4966	08:41:07.322	00:00:04.965	298	587,5692	611,2288	0,4502202	0,5418417	633,012	4,48575	0	556,348	565,546	0,2979109	0,6247885	646,1475	4,460388	0	19	572	588						Untertest3.avi	0	880	547	72	111	502	479	300	0	Content		500	477	4965953	1143177239
4983	08:41:07.339	00:00:04.982	299	594,5242	608,0093	0,4497813	0,5415591	632,9586	4,517991	0	557,1802	556,546	0,297532	0,6244505	646,0744	4,41005	0	19	576	582						Untertest3.avi	0	880	547	72	111	502	479	300	0	Content		504	471	4982704	1143193990
4999	08:41:07.355	00:00:04.999	300	594,0625	602,8221	0,4492824	0,5413004	632,9462	4,531558	0	597,2761	582,8585	0,2971235	0,6240977	646,0709	4,463622	0	19	596	593						Untertest3.avi	0	880	547	72	111	502	479	300	0	Content		524	482	4999330	1143210616
5016	08:41:07.372	00:00:05.015	301	592,3978	608,1461	0,4487467	0,5413142	632,8981	4,544539	0	600,4931	577,7545	0,2967047	0,6239796	646,0707	4,468439	0	19	596	593						Untertest3.avi	0	880	547	72	111	502	479	300	0	Content		524	482	5015952	1143227238
5033	08:41:07.389	00:00:05.032	302	596,6721	656,0748	0,44801	0,5429758	632,8683	4,59112	0	533,8124	621,1992	0,2965558	0,6252025	646,1531	4,548819	0	19	565	639						Untertest3.avi	0	880	547	72	111	502	479	300	0	Content		493	528	5032573	1143243859
5049	08:41:07.405	00:00:05.049	303	609,1152	717,9553	0,4471585	0,5455487	632,9127	4,577632	0	552,1714	680,1334	0,2969656	0,6267371	649,3563	4,609145	0	20	581	699						Untertest3.avi	0	880	547	72	111	448	646	416	0	Content		509	588	5049324	1143260610
5066	08:41:07.422	00:00:05.065	304	597,2062	771,0526	0,4465575	0,5474266	633,016	4,590267	0	478,1303	716,165	0,297095	0,6279056	646,2343	4,558165	0	20	538	744						Untertest3.avi	0	880	547	72	111	448	646	416	0	Content		466	633	5065945	1143277231
5083	08:41:07.439	00:00:05.082	305	605,7426	783,2958	0,4461852	0,5484312	633,205	4,704202	0	454,2159	702,946	0,2973272	0,6283784	646,1967	4,576816	0	20	530	743						Untertest3.avi	0	880	547	72	111	448	646	416	0	Content		458	632	5082570	1143293856
5099	08:41:07.455	00:00:05.099	306	610,8359	811,0865	0,4459102	0,5489165	633,009	4,646452	0	430,994	720,5386	0,2973336	0,628775	646,1995	4,590801	0	20	521	766						Untertest3.avi	0	880	547	72	111	448	646	416	0	Content		449	655	5099194	1143310480
5116	08:41:07.472	00:00:05.115	307	614,8399	803,191	0,4457958	0,5494713	633,1718	4,610474	0	427,5956	713,449	0,2973013	0,6289793	646,1165	4,555858	0	20	521	758						Untertest3.avi	0	880	547	72	111	448	646	416	0	Content		449	647	5115944	1143327230
5133	08:41:07.489	00:00:05.132	308	622,6224	823,7666	0,4457739	0,5495638	633,1363	4,58488	0	416,2859	718,6607	0,2972478	0,6290472	646,0865	4,517305	0	20	519	771						Untertest3.avi	0	880	547	72	111	448	646	416	0	Content		447	660	5132567	1143343853
5149	08:41:07.505	00:00:05.149	309	623,3362	797,0635	0,4457975	0,5494134	632,8597	4,638032	0	427,8595	706,2472	0,2972363	0,6289152	646,1827	4,552516	0	20	526	752						Untertest3.avi	0	880	547	72	111	448	646	416	0	Content		454	641	5149192	1143360478
5166	08:41:07.522	00:00:05.165	310	626,0584	802,1104	0,4459005	0,5489929	632,826	4,633617	0	423,6049	715,4747	0,2972755	0,6285669	646,1682	4,477408	0	20	525	759						Untertest3.avi	0	880	547	72	111	448	646	416	0	Content		453	648	5165817	1143377103
5183	08:41:07.539	00:00:05.182	311	428,6395	801,8615	0,4443729	0,548378	620,6522	4,522814	0	412,6461	719,65	0,297366	0,6280937	646,1133	4,406399	0	20	421	761						Untertest3.avi	0	880	547	72	111	448	646	416	0	Content		349	650	5182568	1143393854
5199	08:41:07.555	00:00:05.199	312	625,1938	800,7878	0,4462858	0,5479391	632,7799	4,54132	0	446,0175	721,6848	0,2975743	0,6276034	646,109	4,399951	0	20	536	761						Untertest3.avi	0	880	547	72	111	448	646	416	0	Content		464	650	5199190	1143410476
5216	08:41:07.572	00:00:05.215	313	449,2492	793,999	0,4449051	0,5475611	620,5828	4,398096	0	430,1689	730,6851	0,2980663	0,6273733	649,0848	4,426126	0	20	440	762						Untertest3.avi	0	880	547	72	111	448	646	416	0	Content		368	651	5215814	1143427100
5232	08:41:07.588	00:00:05.232	314	624,3843	798,9543	0,4468483	0,5474143	632,7753	4,502727	0	417,0449	709,3007	0,2979774	0,6273266	645,9342	4,337639	0	20	521	754						Untertest3.avi	0	880	547	72	111	448	646	416	0	Content		449	643	5232438	1143443724
5249	08:41:07.605	00:00:05.249	315	677,5372	797,0203	0,4472828	0,5471239	634,1153	4,384671	0	424,9646	704,687	0,2981535	0,6273371	645,7424	4,387175	0	20	551	751						Untertest3.avi	0	880	547	72	111	448	646	416	0	Content		479	640	5249187	1143460473
5266	08:41:07.622	00:00:05.265	316	666,9763	803,0148	0,4474055	0,5470673	634,1153	4,373577	0	402,8205	708,6909	0,2982686	0,6273402	645,72	4,301222	0	20	535	756						Untertest3.avi	0	880	547	72	111	448	646	416	0	Content		463	645	5265812	1143477098
5282	08:41:07.638	00:00:05.282	317	610,2547	814,5874	0,4473621	0,5471209	632,884	4,36562	0	418,7774	717,619	0,2983283	0,6273465	645,7484	4,281078	0	20	515	766						Untertest3.avi	0	880	547	72	111	448	646	416	0	Content		443	655	5282436	1143493722
5299	08:41:07.655	00:00:05.299	318	621,1102	807,3877	0,4474259	0,5470988	632,6876	4,303575	0	404,9037	699,5046	0,2983784	0,6273669	645,7903	4,23468	0	20	513	753						Untertest3.avi	0	880	547	72	111	448	646	416	0	Content		441	642	5299058	1143510344
5316	08:41:07.672	00:00:05.315	319	620,8993	799,7288	0,4474788	0,547106	632,6306	4,27089	0	405,5253	707,5269	0,2984219	0,6273995	645,8618	4,235806	0	20	513	754						Untertest3.avi	0	880	547	72	111	448	646	416	0	Content		441	643	5315807	1143527093
5332	08:41:07.688	00:00:05.332	320	577,2162	824,7366	0,4475177	0,5470823	632,6739	4,206429	0	404,9185	705,0477	0,2984543	0,6274178	645,8963	4,210828	0	20	491	765						Untertest3.avi	0	880	547	72	111	448	646	416	0	Content		419	654	5332431	1143543717
5349	08:41:07.705	00:00:05.349	321	618,9969	813,2814	0,4475332	0,5470521	632,6619	4,195494	0	405,4942	711,3943	0,2984526	0,6274257	645,9383	4,164245	0	20	512	762						Untertest3.avi	0	880	547	72	111	448	646	416	0	Content		440	651	5349061	1143560347
5366	08:41:07.722	00:00:05.365	322	627,7642	798,4276	0,4475455	0,5470777	632,8022	4,132329	0	404,8701	705,3892	0,2984538	0,6274454	646,0366	4,186137	0	20	516	752						Untertest3.avi	0	880	547	72	111	448	646	416	0	Content		444	641	5365684	1143576970
5382	08:41:07.738	00:00:05.382	323	-1024	-768	-1	-1	-1	-1	4	423,0541	710,7083	0,2984544	0,6274955	646,0529	4,165557	0	20	423	711						Untertest3.avi	0	880	547	72	111	448	646	416	0	Content		351	600	5382430	1143593716
5399	08:41:07.755	00:00:05.399	324	658,9721	784,9836	0,4475427	0,5470236	632,8022	4,464366	0	410,5064	710,0529	0,298448	0,6276169	646,1304	4,152497	0	20	535	748						Untertest3.avi	0	880	547	72	111	448	646	416	0	Content		463	637	5399053	1143610339
5416	08:41:07.772	00:00:05.415	325	674,0527	822,3264	0,4475759	0,5473055	632,8022	4,171567	0	355,9523	694,6899	0,2984793	0,6279718	646,1304	4,121644	0	20	515	759						Untertest3.avi	0	880	547	72	111	448	646	416	0	Content		443	648	5415679	1143626965
5432	08:41:07.788	00:00:05.432	326	625,1094	809,5681	0,4476619	0,5478486	633,2585	4,075808	0	409,0334	706,7026	0,2985065	0,6281896	646,1877	4,12192	0	20	517	758						Untertest3.avi	0	880	547	72	111	448	646	416	0	Content		445	647	5432426	1143643712
5449	08:41:07.805	00:00:05.449	327	662,3561	823,1708	0,4477038	0,5480087	633,2585	4,124343	0	405,3526	698,213	0,2985383	0,6285385	646,1674	4,128138	0	20	534	761						Untertest3.avi	0	880	547	72	111	448	646	416	0	Content		462	650	5449050	1143660336
5466	08:41:07.822	00:00:05.465	328	-1024	-768	-1	-1	-1	-1	4	427,6912	714,534	0,2981941	0,6290102	646,1667	4,082556	0	21	428	715						Untertest3.avi	0	880	547	72	111	790	661	100	0	Content		356	604	5465672	1143676958
5482	08:41:07.838	00:00:05.482	329	682,313	790,1329	0,4457605	0,5488844	634,3409	4,114234	0	539,657	719,9022	0,2965622	0,6291597	646,3112	4,10531	0	21	611	755						Untertest3.avi	0	880	547	72	111	790	661	100	0	Content		539	644	5482297	1143693583
5499	08:41:07.855	00:00:05.499	330	914,9818	803,5073	0,4434856	0,5485041	630,9827	4,120827	0	656,1069	749,1272	0,2944414	0,6290298	646,3113	3,982457	0	21	786	776						Untertest3.avi	0	880	547	72	111	790	661	100	0	Content		714	665	5499048	1143710334
5516	08:41:07.872	00:00:05.515	331	1024,065	801,3263	0,442165	0,5486053	634,0092	4,043222	0	851,1036	733,7043	0,2925116	0,62903	646,8969	4,059384	0	21	938	768						Untertest3.avi	0	880	547	72	111	790	661	100	0	Content		866	657	5515670	1143726956
5532	08:41:07.888	00:00:05.532	332	-1024	-768	-1	-1	-1	-1	4	1037,056	799,9646	0,2911191	0,6296523	647,3832	3,91939	0	21	1037	800						Untertest3.avi	0	880	547	72	111	790	661	100	0	Content		965	689	5532293	1143743579
5549	08:41:07.905	00:00:05.548	333	-1024	-768	-1	-1	-1	-1	4	1152,239	802,2845	0,2898506	0,6302915	641,3003	3,748835	0	21	1152	802						Untertest3.avi	0	880	547	72	111	790	661	100	0	Content		1080	691	5548916	1143760202
5566	08:41:07.922	00:00:05.565	334	-1024	-768	-1	-1	-1	-1	4	-1024	-768	-1	-1	-1	-1	4		0	0						Untertest3.avi	0	880	547	72	111				0	Content		-72	-111	5565667	1143776953
5582	08:41:07.938	00:00:05.582	335	-1024	-768	-1	-1	-1	-1	4	-1024	-768	-1	-1	-1	-1	4		0	0						Untertest3.avi	0	880	547	72	111				0	Content		-72	-111	5582290	1143793576
5599	08:41:07.955	00:00:05.598	336	-1024	-768	-1	-1	-1	-1	4	-1024	-768	-1	-1	-1	-1	4		0	0						Untertest3.avi	0	880	547	72	111				0	Content		-72	-111	5598916	1143810202
5616	08:41:07.972	00:00:05.615	337	-1024	-768	-1	-1	-1	-1	4	-1024	-768	-1	-1	-1	-1	4		0	0						Untertest3.avi	0	880	547	72	111				0	Content		-72	-111	5615600	1143826886
5632	08:41:07.988	00:00:05.632	338	-1024	-768	-1	-1	-1	-1	4	-1024	-768	-1	-1	-1	-1	4		0	0						Untertest3.avi	0	880	547	72	111				0	Content		-72	-111	5632268	1143843554
5649	08:41:08.005	00:00:05.648	339	-1024	-768	-1	-1	-1	-1	4	-1024	-768	-1	-1	-1	-1	4		0	0						Untertest3.avi	0	880	547	72	111				0	Content		-72	-111	5648912	1143860198
5666	08:41:08.022	00:00:05.665	340	-1024	-768	-1	-1	-1	-1	4	-1024	-768	-1	-1	-1	-1	4		0	0						Untertest3.avi	0	880	547	72	111				0	Content		-72	-111	5665537	1143876823
5682	08:41:08.038	00:00:05.682	341	-1024	-768	-1	-1	-1	-1	4	-1024	-768	-1	-1	-1	-1	4		0	0						Untertest3.avi	0	880	547	72	111				0	Content		-72	-111	5682219	1143893505
5699	08:41:08.055	00:00:05.698	342	-1024	-768	-1	-1	-1	-1	4	-1024	-768	-1	-1	-1	-1	4		0	0						Untertest3.avi	0	880	547	72	111				0	Content		-72	-111	5698887	1143910173
5716	08:41:08.072	00:00:05.715	343	-1024	-768	-1	-1	-1	-1	4	-1024	-768	-1	-1	-1	-1	4		0	0						Untertest3.avi	0	880	547	72	111				0	Content		-72	-111	5715530	1143926816
5732	08:41:08.088	00:00:05.732	344	-1024	-768	-1	-1	-1	-1	4	-1024	-768	-1	-1	-1	-1	4		0	0						Untertest3.avi	0	880	547	72	111				0	Content		-72	-111	5732159	1143943445
5749	08:41:08.105	00:00:05.748	345	-1024	-768	-1	-1	-1	-1	4	-1024	-768	-1	-1	-1	-1	4		0	0						Untertest3.avi	0	880	547	72	111				0	Content		-72	-111	5748782	1143960068
5766	08:41:08.122	00:00:05.765	346	-1024	-768	-1	-1	-1	-1	4	-1024	-768	-1	-1	-1	-1	4		0	0						Untertest3.avi	0	880	547	72	111				0	Content		-72	-111	5765528	1143976814
5782	08:41:08.138	00:00:05.782	347	-1024	-768	-1	-1	-1	-1	4	-1024	-768	-1	-1	-1	-1	4		0	0						Untertest3.avi	0	880	547	72	111				0	Content		-72	-111	5782152	1143993438
5799	08:41:08.155	00:00:05.799	348	-1024	-768	-1	-1	-1	-1	4	-1024	-768	-1	-1	-1	-1	4		0	0						Untertest3.avi	0	880	547	72	111				0	Content		-72	-111	5799353	1144010639
5816	08:41:08.172	00:00:05.815	349	-1024	-768	-1	-1	-1	-1	4	-1024	-768	-1	-1	-1	-1	4		0	0						Untertest3.avi	0	880	547	72	111				0	Content		-72	-111	5815525	1144026811
5832	08:41:08.188	00:00:05.832	350	-1024	-768	-1	-1	-1	-1	4	-1024	-768	-1	-1	-1	-1	4		0	0						Untertest3.avi	0	880	547	72	111				0	Content		-72	-111	5832154	1144043440
5849	08:41:08.205	00:00:05.849	351	-1024	-768	-1	-1	-1	-1	4	-1024	-768	-1	-1	-1	-1	4		0	0						Untertest3.avi	0	880	547	72	111				0	Content		-72	-111	5849396	1144060682
5866	08:41:08.222	00:00:05.865	352	-1024	-768	-1	-1	-1	-1	4	-1024	-768	-1	-1	-1	-1	4		0	0						Untertest3.avi	0	880	547	72	111				0	Content		-72	-111	5865524	1144076810
5882	08:41:08.238	00:00:05.882	353	-1024	-768	-1	-1	-1	-1	4	-1024	-768	-1	-1	-1	-1	4		0	0						Untertest3.avi	0	880	547	72	111				0	Content		-72	-111	5882149	1144093435
5899	08:41:08.255	00:00:05.898	354	-1024	-768	-1	-1	-1	-1	4	-1024	-768	-1	-1	-1	-1	4		0	0						Untertest3.avi	0	880	547	72	111				0	Content		-72	-111	5898772	1144110058
5915	08:41:08.271	00:00:05.915	355	-1024	-768	-1	-1	-1	-1	4	-1024	-768	-1	-1	-1	-1	4		0	0						Untertest3.avi	0	880	547	72	111				0	Content		-72	-111	5915395	1144126681
5933	08:41:08.289	00:00:05.932	356	-1024	-768	-1	-1	-1	-1	4	-1024	-768	-1	-1	-1	-1	4		0	0						Untertest3.avi	0	880	547	72	111				0	Content		-72	-111	5932588	1144143874
5950	08:41:08.306	00:00:05.949	357	-1024	-768	-1	-1	-1	-1	4	-1024	-768	-1	-1	-1	-1	4		0	0						Untertest3.avi	0	880	547	72	111				0	Content		-72	-111	5949961	1144161247
5967	08:41:08.323	00:00:05.967	358	-1024	-768	-1	-1	-1	-1	4	-1024	-768	-1	-1	-1	-1	4		0	0						Untertest3.avi	0	880	547	72	111				0	Content		-72	-111	5967209	1144178495
5982	08:41:08.338	00:00:05.982	359	-1024	-768	-1	-1	-1	-1	4	-1024	-768	-1	-1	-1	-1	4		0	0						Untertest3.avi	0	880	547	72	111				0	Content		-72	-111	5982013	1144193299
5999	08:41:08.355	00:00:05.998	360	-1024	-768	-1	-1	-1	-1	4	-1024	-768	-1	-1	-1	-1	4		0	0						Untertest3.avi	0	880	547	72	111				0	Content		-72	-111	5998763	1144210049
6015	08:41:08.371	00:00:06.015	361	-1024	-768	-1	-1	-1	-1	4	-1024	-768	-1	-1	-1	-1	4		0	0						Untertest3.avi	0	880	547	72	111				0	Content		-72	-111	6015386	1144226672
6032	08:41:08.388	00:00:06.032	362	-1024	-768	-1	-1	-1	-1	4	-1024	-768	-1	-1	-1	-1	4		0	0						Untertest3.avi	0	880	547	72	111				0	Content		-72	-111	6032007	1144243293
6049	08:41:08.405	00:00:06.048	363	-1024	-768	-1	-1	-1	-1	4	-1024	-768	-1	-1	-1	-1	4		0	0						Untertest3.avi	0	880	547	72	111				0	Content		-72	-111	6048630	1144259916
6065	08:41:08.421	00:00:06.065	364	-1024	-768	-1	-1	-1	-1	4	-1024	-768	-1	-1	-1	-1	4		0	0						Untertest3.avi	0	880	547	72	111				0	Content		-72	-111	6065254	1144276540
6082	08:41:08.438	00:00:06.082	365	-1024	-768	-1	-1	-1	-1	4	-1024	-768	-1	-1	-1	-1	4		0	0						Untertest3.avi	0	880	547	72	111				0	Content		-72	-111	6082446	1144293732
6100	08:41:08.456	00:00:06.099	366	-1024	-768	-1	-1	-1	-1	4	-1024	-768	-1	-1	-1	-1	4		0	0						Untertest3.avi	0	880	547	72	111				0	Content		-72	-111	6099820	1144311106
6117	08:41:08.473	00:00:06.117	367	-1024	-768	-1	-1	-1	-1	4	-1024	-768	-1	-1	-1	-1	4		0	0						Untertest3.avi	0	880	547	72	111				0	Content		-72	-111	6117066	1144328352
6132	08:41:08.488	00:00:06.131	368	-1024	-768	-1	-1	-1	-1	4	-1024	-768	-1	-1	-1	-1	4		0	0						Untertest3.avi	0	880	547	72	111				0	Content		-72	-111	6131871	1144343157
6149	08:41:08.505	00:00:06.148	369	-1024	-768	-1	-1	-1	-1	4	-1024	-768	-1	-1	-1	-1	4		0	0						Untertest3.avi	0	880	547	72	111				0	Content		-72	-111	6148621	1144359907
6165	08:41:08.521	00:00:06.165	370	-1024	-768	-1	-1	-1	-1	4	-1024	-768	-1	-1	-1	-1	4		0	0						Untertest3.avi	0	880	547	72	111				0	Content		-72	-111	6165247	1144376533
6182	08:41:08.538	00:00:06.181	371	-1024	-768	-1	-1	-1	-1	4	-1024	-768	-1	-1	-1	-1	4		0	0						Untertest3.avi	0	880	547	72	111				0	Content		-72	-111	6181871	1144393157
6198	08:41:08.554	00:00:06.198	372	-1024	-768	-1	-1	-1	-1	4	-1024	-768	-1	-1	-1	-1	4		0	0						Untertest3.avi	0	880	547	72	111				0	Content		-72	-111	6198496	1144409782
6215	08:41:08.571	00:00:06.215	373	-1024	-768	-1	-1	-1	-1	4	-1024	-768	-1	-1	-1	-1	4		0	0						Untertest3.avi	0	880	547	72	111				0	Content		-72	-111	6215242	1144426528
6232	08:41:08.588	00:00:06.232	374	-1024	-768	-1	-1	-1	-1	4	-1024	-768	-1	-1	-1	-1	4		0	0						Untertest3.avi	0	880	547	72	111				0	Content		-72	-111	6232307	1144443593
6250	08:41:08.606	00:00:06.249	375	-1024	-768	-1	-1	-1	-1	4	-1024	-768	-1	-1	-1	-1	4		0	0						Untertest3.avi	0	880	547	72	111				0	Content		-72	-111	6249683	1144460969
6267	08:41:08.623	00:00:06.267	376	-1024	-768	-1	-1	-1	-1	4	-1024	-768	-1	-1	-1	-1	4		0	0						Untertest3.avi	0	880	547	72	111				0	Content		-72	-111	6267055	1144478341
6282	08:41:08.638	00:00:06.281	377	-1024	-768	-1	-1	-1	-1	4	-1024	-768	-1	-1	-1	-1	4		0	0						Untertest3.avi	0	880	547	72	111				0	Content		-72	-111	6281859	1144493145
6298	08:41:08.654	00:00:06.298	378	-1024	-768	-1	-1	-1	-1	4	-1024	-768	-1	-1	-1	-1	4		0	0						Untertest3.avi	0	880	547	72	111				0	Content		-72	-111	6298480	1144509766
6315	08:41:08.671	00:00:06.315	379	-1024	-768	-1	-1	-1	-1	4	-1024	-768	-1	-1	-1	-1	4		0	0						Untertest3.avi	0	880	547	72	111				0	Content		-72	-111	6315228	1144526514
6332	08:41:08.688	00:00:06.331	380	-1024	-768	-1	-1	-1	-1	4	-1024	-768	-1	-1	-1	-1	4		0	0						Untertest3.avi	0	880	547	72	111				0	Content		-72	-111	6331850	1144543136
6348	08:41:08.704	00:00:06.348	381	-1024	-768	-1	-1	-1	-1	4	-1024	-768	-1	-1	-1	-1	4		0	0						Untertest3.avi	0	880	547	72	111				0	Content		-72	-111	6348494	1144559780
6365	08:41:08.721	00:00:06.365	382	-1024	-768	-1	-1	-1	-1	4	-1024	-768	-1	-1	-1	-1	4		0	0						Untertest3.avi	0	880	547	72	111				0	Content		-72	-111	6365098	1144576384
6382	08:41:08.738	00:00:06.382	383	-1024	-768	-1	-1	-1	-1	4	-1024	-768	-1	-1	-1	-1	4		0	0						Untertest3.avi	0	880	547	72	111				0	Content		-72	-111	6382293	1144593579
6400	08:41:08.756	00:00:06.399	384	-1024	-768	-1	-1	-1	-1	4	-1024	-768	-1	-1	-1	-1	4		0	0						Untertest3.avi	0	880	547	72	111				0	Content		-72	-111	6399540	1144610826
6417	08:41:08.773	00:00:06.416	385	-1024	-768	-1	-1	-1	-1	4	-1024	-768	-1	-1	-1	-1	4		0	0						Untertest3.avi	0	880	547	72	111				0	Content		-72	-111	6416912	1144628198
6432	08:41:08.788	00:00:06.431	386	-1024	-768	-1	-1	-1	-1	4	-1024	-768	-1	-1	-1	-1	4		0	0						Untertest3.avi	0	880	547	72	111				0	Content		-72	-111	6431717	1144643003
6448	08:41:08.804	00:00:06.448	387	-1024	-768	-1	-1	-1	-1	4	-1024	-768	-1	-1	-1	-1	4		0	0						Untertest3.avi	0	880	547	72	111				0	Content		-72	-111	6448340	1144659626
6465	08:41:08.821	00:00:06.465	388	-1024	-768	-1	-1	-1	-1	4	-1024	-768	-1	-1	-1	-1	4		0	0						Untertest3.avi	0	880	547	72	111				0	Content		-72	-111	6465087	1144676373
6482	08:41:08.838	00:00:06.481	389	-1024	-768	-1	-1	-1	-1	4	-1024	-768	-1	-1	-1	-1	4		0	0						Untertest3.avi	0	880	547	72	111				0	Content		-72	-111	6481710	1144692996
6498	08:41:08.854	00:00:06.498	390	-1024	-768	-1	-1	-1	-1	4	-1024	-768	-1	-1	-1	-1	4		0	0						Untertest3.avi	0	880	547	72	111				0	Content		-72	-111	6498332	1144709618
6515	08:41:08.871	00:00:06.514	391	-1024	-768	-1	-1	-1	-1	4	-1024	-768	-1	-1	-1	-1	4		0	0						Untertest3.avi	0	880	547	72	111				0	Content		-72	-111	6514955	1144726241
6532	08:41:08.888	00:00:06.532	392	-1024	-768	-1	-1	-1	-1	4	-1024	-768	-1	-1	-1	-1	4		0	0						Untertest3.avi	0	880	547	72	111				0	Content		-72	-111	6532151	1144743437
6550	08:41:08.906	00:00:06.549	393	-1024	-768	-1	-1	-1	-1	4	-1024	-768	-1	-1	-1	-1	4		0	0						Untertest3.avi	0	880	547	72	111				0	Content		-72	-111	6549524	1144760810
6567	08:41:08.923	00:00:06.566	394	-1024	-768	-1	-1	-1	-1	4	-1024	-768	-1	-1	-1	-1	4		0	0						Untertest3.avi	0	880	547	72	111				0	Content		-72	-111	6566769	1144778055
6582	08:41:08.938	00:00:06.581	395	-1024	-768	-1	-1	-1	-1	4	-1024	-768	-1	-1	-1	-1	4		0	0						Untertest3.avi	0	880	547	72	111				0	Content		-72	-111	6581574	1144792860
6598	08:41:08.954	00:00:06.598	396	-1024	-768	-1	-1	-1	-1	4	-1024	-768	-1	-1	-1	-1	4		0	0						Untertest3.avi	0	880	547	72	111				0	Content		-72	-111	6598322	1144809608
6615	08:41:08.971	00:00:06.614	397	-1024	-768	-1	-1	-1	-1	4	-1024	-768	-1	-1	-1	-1	4		0	0						Untertest3.avi	0	880	547	72	111				0	Content		-72	-111	6614945	1144826231
6632	08:41:08.988	00:00:06.631	398	-1024	-768	-1	-1	-1	-1	4	-1024	-768	-1	-1	-1	-1	4		0	0						Untertest3.avi	0	880	547	72	111				0	Content		-72	-111	6631568	1144842854
6648	08:41:09.004	00:00:06.648	399	-1024	-768	-1	-1	-1	-1	4	-1024	-768	-1	-1	-1	-1	4		0	0						Untertest3.avi	0	880	547	72	111				0	Content		-72	-111	6648207	1144859493
6665	08:41:09.021	00:00:06.664	400	-1024	-768	-1	-1	-1	-1	4	-1024	-768	-1	-1	-1	-1	4		0	0						Untertest3.avi	0	880	547	72	111				0	Content		-72	-111	6664816	1144876102
6682	08:41:09.038	00:00:06.682	401	-1024	-768	-1	-1	-1	-1	4	-1024	-768	-1	-1	-1	-1	4		0	0						Untertest3.avi	0	880	547	72	111				0	Content		-72	-111	6682009	1144893295
6699	08:41:09.055	00:00:06.699	402	-1024	-768	-1	-1	-1	-1	4	-1024	-768	-1	-1	-1	-1	4		0	0						Untertest3.avi	0	880	547	72	111				0	Content		-72	-111	6699381	1144910667
6717	08:41:09.073	00:00:06.716	403	-1024	-768	-1	-1	-1	-1	4	-1024	-768	-1	-1	-1	-1	4		0	0						Untertest3.avi	0	880	547	72	111				0	Content		-72	-111	6716632	1144927918
6732	08:41:09.088	00:00:06.731	404	-1024	-768	-1	-1	-1	-1	4	-1024	-768	-1	-1	-1	-1	4		0	0						Untertest3.avi	0	880	547	72	111				0	Content		-72	-111	6731563	1144942849
6748	08:41:09.104	00:00:06.748	405	-1024	-768	-1	-1	-1	-1	4	-1024	-768	-1	-1	-1	-1	4		0	0						Untertest3.avi	0	880	547	72	111				0	Content		-72	-111	6748197	1144959483
6765	08:41:09.121	00:00:06.764	406	-1024	-768	-1	-1	-1	-1	4	-1024	-768	-1	-1	-1	-1	4		0	0						Untertest3.avi	0	880	547	72	111				0	Content		-72	-111	6764942	1144976228
6782	08:41:09.138	00:00:06.781	407	-1024	-768	-1	-1	-1	-1	4	-1024	-768	-1	-1	-1	-1	4		0	0						Untertest3.avi	0	880	547	72	111				0	Content		-72	-111	6781560	1144992846
6798	08:41:09.154	00:00:06.798	408	1055,1	715,3159	0,3979309	0,5464074	432,6302	3,382685	3	1017,853	704,3735	0,3979377	0,5464064	432,6302	3,364518	1	22	1018	704						Untertest3.avi	0	880	547	72	111	946	590	249	0	Content		946	593	6798422	1145009708
6815	08:41:09.171	00:00:06.814	409	-1024	-768	-1	-1	-1	-1	4	-1024	-768	-1	-1	-1	-1	4	22	0	0						Untertest3.avi	0	880	547	72	111	946	590	249	0	Content		-72	-111	6814810	1145026096
6832	08:41:09.188	00:00:06.831	410	-1024	-768	-1	-1	-1	-1	4	-1024	-768	-1	-1	-1	-1	4	22	0	0						Untertest3.avi	0	880	547	72	111	946	590	249	0	Content		-72	-111	6831678	1145042964
6848	08:41:09.204	00:00:06.848	411	886,3114	732,9883	0,440721	0,5462608	374,2797	2,858737	3	2304,817	665,7711	0,4361838	0,5457608	638,3229	5,451681	1	22	2305	666						Untertest3.avi	0	880	547	72	111	946	590	249	0	Content		2233	555	6848042	1145059328
6865	08:41:09.221	00:00:06.864	412	2048,591	667,2177	0,4354741	0,5460114	638,3196	5,275988	3	1991,169	649,9195	0,4354776	0,5460109	638,3196	5,248002	1	22	1991	650						Untertest3.avi	0	880	547	72	111	946	590	249	0	Content		1919	539	6864802	1145076088
6881	08:41:09.237	00:00:06.881	413	-1024	-768	-1	-1	-1	-1	4	-1024	-768	-1	-1	-1	-1	4	22	0	0						Untertest3.avi	0	880	547	72	111	946	590	249	0	Content		-72	-111	6881427	1145092713
6898	08:41:09.254	00:00:06.898	414	1052,72	710,7984	0,3978856	0,5469464	431,6252	3,410621	3	1015,591	699,8499	0,3978924	0,5469454	431,6252	3,392331	1	22	1016	700						Untertest3.avi	0	880	547	72	111	946	590	249	0	Content		944	589	6898050	1145109336
6915	08:41:09.271	00:00:06.914	415	1053,191	712,2339	0,3979394	0,5471834	431,3471	3,397917	3	1016,07	701,3022	0,3979463	0,5471824	431,3471	3,379678	1	22	1016	701						Untertest3.avi	0	880	547	72	111	946	590	249	0	Content		944	590	6914677	1145125963
6931	08:41:09.287	00:00:06.931	416	1045,775	714,6896	0,3980102	0,5473092	431,4514	3,346208	3	1008,624	703,7715	0,398017	0,5473082	431,4514	3,328273	1	22	1009	704						Untertest3.avi	0	880	547	72	111	946	590	249	0	Content		937	593	6931426	1145142712
6948	08:41:09.304	00:00:06.948	417	1057,444	714,7328	0,3980356	0,5473295	431,442	3,357505	3	1020,294	703,817	0,3980424	0,5473285	431,442	3,339497	1	22	1020	704						Untertest3.avi	0	880	547	72	111	946	590	249	0	Content		948	593	6948049	1145159335
6965	08:41:09.321	00:00:06.964	418	1058,089	721,447	0,3980934	0,5472988	431,6763	3,382985	3	1020,885	710,5717	0,3981002	0,5472979	431,6763	3,364839	1	22	1021	711						Untertest3.avi	0	880	547	72	111	946	590	249	0	Content		949	600	6964673	1145175959
6981	08:41:09.337	00:00:06.981	419	1053,336	713,7924	0,3980023	0,5471103	431,3138	3,373632	3	1016,208	702,872	0,3980091	0,5471093	431,3138	3,355554	1	22	1016	703						Untertest3.avi	0	880	547	72	111	946	590	249	0	Content		944	592	6981298	1145192584
6998	08:41:09.354	00:00:06.998	420	1047,238	720,1977	0,3982713	0,5467689	432,3643	3,460299	3	1010,002	709,2979	0,3982781	0,546768	432,3643	3,441761	1	22	1010	709						Untertest3.avi	0	880	547	72	111	946	590	249	0	Content		938	598	6998046	1145209332
7015	08:41:09.371	00:00:07.014	421	1052,064	711,0206	0,3981946	0,5461863	431,8112	3,402804	3	1014,918	700,0667	0,3982014	0,5461853	431,8112	3,384581	1	22	1015	700						Untertest3.avi	0	880	547	72	111	946	590	249	0	Content		943	589	7014672	1145225958
7031	08:41:09.387	00:00:07.031	422	1195,593	629,6526	0,4341595	0,5460026	566,3819	4,417922	3	1094,023	624,2024	0,4347427	0,5460314	542,8539	4,208156	3	22	0	0						Untertest3.avi	0	880	547	72	111	946	590	249	0	Content		-72	-111	7031296	1145242582
7048	08:41:09.404	00:00:07.047	423	1217,253	625,0839	0,4351359	0,5444181	566,3844	4,488724	3	1427,278	578,3286	0,434071	0,5443463	636,9668	5,079037	1	23	1427	578						Untertest3.avi	0	880	547	72	111	1357	458	300	0	Content		1355	467	7047916	1145259202
7065	08:41:09.421	00:00:07.064	424	1347,8	625,0197	0,4362632	0,5434703	566,3844	4,557456	3	1658,503	572,9916	0,4351731	0,5433953	640,7185	5,257321	1	23	1659	573						Untertest3.avi	0	880	547	72	111	1357	458	300	0	Content		1587	462	7064668	1145275954
7081	08:41:09.437	00:00:07.081	425	1203,987	617,8633	0,4350742	0,5434985	566,3844	4,494288	3	1410,717	568,7317	0,4340025	0,5434264	637,3456	5,087306	1	23	1411	569						Untertest3.avi	0	880	547	72	111	1357	458	300	0	Content		1339	458	7081291	1145292577
7098	08:41:09.454	00:00:07.097	426	1163,956	602,6124	0,4227936	0,5435969	566,3844	4,442379	3	1344,609	547,3867	0,4339347	0,5434589	641,5192	5,038125	1	23	1345	547						Untertest3.avi	0	880	547	72	111	1357	458	300	0	Content		1273	436	7097917	1145309203
7115	08:41:09.471	00:00:07.114	427	1358,264	632,4587	0,4359975	0,5431793	566,3844	4,552624	3	1686,16	582,7289	0,4348926	0,5431039	641,3194	5,274284	1	23	1686	583						Untertest3.avi	0	880	547	72	111	1357	458	300	0	Content		1614	472	7114540	1145325826
7131	08:41:09.487	00:00:07.131	428	1369,562	620,7239	0,4356581	0,5435838	566,3844	4,550201	3	1711,621	565,7253	0,4345398	0,5435081	641,6714	5,289194	1	23	1712	566						Untertest3.avi	0	880	547	72	111	1357	458	300	0	Content		1640	455	7131290	1145342576
7148	08:41:09.504	00:00:07.147	429	1205,18	615,4357	0,4338554	0,5445506	566,3844	4,512793	3	1414,231	565,3114	0,4327521	0,5444785	637,5321	5,112311	1	23	1414	565						Untertest3.avi	0	880	547	72	111	1357	458	300	0	Content		1342	454	7147915	1145359201
7165	08:41:09.521	00:00:07.164	430	1357,946	637,0791	0,4345945	0,5448291	566,3844	4,562274	3	1686,364	589,2487	0,4334537	0,5447538	641,3893	5,285494	1	23	1686	589						Untertest3.avi	0	880	547	72	111	1357	458	300	0	Content		1614	478	7164539	1145375825
7181	08:41:09.537	00:00:07.181	431	1360,228	634,2554	0,4339638	0,545743	566,3844	4,537461	3	1688,388	584,6521	0,4328053	0,5456675	641,5194	5,256621	1	23	1688	585						Untertest3.avi	0	880	547	72	111	1357	458	300	0	Content		1616	474	7181222	1145392508
7198	08:41:09.554	00:00:07.197	432	1200,101	616,8298	0,4321376	0,5470204	566,3844	4,449585	3	1406,078	567,3239	0,4309932	0,5469484	637,5631	5,039284	1	23	1406	567						Untertest3.avi	0	880	547	72	111	1357	458	300	0	Content		1334	456	7197960	1145409246
7215	08:41:09.571	00:00:07.214	433	833,2333	693,8263	0,4363061	0,5475541	398,1454	3,133436	3	1703,131	577,1128	0,4317825	0,5471398	641,437	5,286658	1	23	1703	577						Untertest3.avi	0	880	547	72	111	1357	458	300	0	Content		1631	466	7214585	1145425871
7231	08:41:09.587	00:00:07.231	434	833,6384	694,9777	0,4360166	0,5479402	398,9574	3,128005	3	1676,83	582,7384	0,4314844	0,5475287	641,2326	5,228539	1	23	1677	583						Untertest3.avi	0	880	547	72	111	1357	458	300	0	Content		1605	472	7231218	1145442504
7248	08:41:09.604	00:00:07.247	435	956,0933	652,8378	0,4330585	0,548215	477,9921	3,733749	3	1418,725	563,7564	0,4302155	0,5480075	637,2776	5,044311	1	23	1419	564						Untertest3.avi	0	880	547	72	111	1357	458	300	0	Content		1347	453	7247831	1145459117
7265	08:41:09.621	00:00:07.264	436	832,0644	695,1219	0,4360228	0,5479295	397,6885	3,124822	3	1688,778	581,0328	0,4314598	0,5475141	641,1541	5,254355	1	23	1689	581						Untertest3.avi	0	880	547	72	111	1357	458	300	0	Content		1617	470	7264581	1145475867
7281	08:41:09.637	00:00:07.281	437	953,8596	654,1661	0,4331646	0,548018	477,1075	3,740271	3	1418,134	565,7156	0,4303085	0,5478088	637,292	5,060058	1	23	1418	566						Untertest3.avi	0	880	547	72	111	1357	458	300	0	Content		1346	455	7281214	1145492500
7298	08:41:09.654	00:00:07.297	438	1417,504	561,071	0,430404	0,5477009	641,2845	5,120153	3	1363,549	544,524	0,4304076	0,5477005	641,2845	5,09109	1	23	1364	545						Untertest3.avi	0	880	547	72	111	1357	458	300	0	Content		1292	434	7297831	1145509117
7314	08:41:09.670	00:00:07.314	439	958,7051	655,6073	0,4334813	0,5474068	477,1684	3,742007	3	1428,548	568,3218	0,4306473	0,5471977	637,2367	5,064438	1	23	1429	568						Untertest3.avi	0	880	547	72	111	1357	458	300	0	Content		1357	457	7314452	1145525738
7331	08:41:09.687	00:00:07.331	440	817,1586	696,2928	0,436917	0,546751	390,6888	3,066836	3	1702,746	575,6105	0,4322695	0,5463114	641,6457	5,267547	1	23	1703	576						Untertest3.avi	0	880	547	72	111	1357	458	300	0	Content		1631	465	7331212	1145542498
7348	08:41:09.704	00:00:07.347	441	1070,045	594,6349	0,4320793	0,5460406	560,0466	4,416242	3	1193,932	533,8749	0,430495	0,5460539	634,9531	4,990246	1	24	1194	534						Untertest3.avi	0	880	547	72	111	1081	393	466	0	Content		1122	423	7347827	1145559113
7364	08:41:09.720	00:00:07.364	442	1234,354	521,7133	0,4313839	0,5447775	634,7169	5,044649	3	1152,513	502,8608	0,4311186	0,5448371	634,7169	5,00296	1	24	1153	503						Untertest3.avi	0	880	547	72	111	1081	393	466	0	Content		1081	392	7364452	1145575738
7381	08:41:09.737	00:00:07.381	443	1227,657	527,6453	0,4315598	0,5442636	634,7671	5,034684	3	1145,738	508,4926	0,4312938	0,5443282	634,7671	4,993142	1	24	1146	508						Untertest3.avi	0	880	547	72	111	1081	393	466	0	Content		1074	397	7381075	1145592361
7398	08:41:09.754	00:00:07.397	444	1084,894	546,2947	0,4325968	0,5440288	582,8105	4,621152	3	1146,228	491,6977	0,4315139	0,5440355	634,7518	5,009853	1	24	1146	492						Untertest3.avi	0	880	547	72	111	1081	393	466	0	Content		1074	381	7397830	1145609116
7414	08:41:09.770	00:00:07.414	445	1233,386	521,6422	0,4319168	0,5435256	634,7681	5,019605	3	1153,499	503,3638	0,4316689	0,5435735	634,7681	4,978567	1	24	1153	503						Untertest3.avi	0	880	547	72	111	1081	393	466	0	Content		1081	392	7414450	1145625736
7431	08:41:09.787	00:00:07.431	446	1083,674	557,8291	0,4328361	0,5432532	580,046	4,544144	3	1154,274	503,4888	0,4317151	0,5432565	634,8365	4,951795	1	24	1154	503						Untertest3.avi	0	880	547	72	111	1081	393	466	0	Content		1082	392	7431074	1145642360
7448	08:41:09.804	00:00:07.447	447	1237,219	524,8547	0,4320124	0,5429101	634,8655	5,025339	3	1155,731	506,0347	0,4317511	0,5429686	634,8655	4,983917	1	24	1156	506						Untertest3.avi	0	880	547	72	111	1081	393	466	0	Content		1084	395	7447700	1145658986
7464	08:41:09.820	00:00:07.464	448	1226,224	527,1224	0,4319939	0,5426168	634,986	5,067003	3	1145,463	508,3367	0,4317386	0,5426736	634,986	5,025548	1	24	1145	508						Untertest3.avi	0	880	547	72	111	1081	393	466	0	Content		1073	397	7464448	1145675734
7481	08:41:09.837	00:00:07.481	449	1083,434	552,1364	0,4328576	0,5423879	580,9904	4,607627	3	1150,259	498,1579	0,4317368	0,5423756	635,0482	5,013321	1	24	1150	498						Untertest3.avi	0	880	547	72	111	1081	393	466	0	Content		1078	387	7481075	1145692361
7498	08:41:09.854	00:00:07.497	450	1231,679	511,3721	0,4320281	0,5420388	635,0797	5,03187	3	1149,687	492,358	0,4317616	0,5420995	635,0797	4,99004	1	24	1150	492						Untertest3.avi	0	880	547	72	111	1081	393	466	0	Content		1078	381	7497696	1145708982
7514	08:41:09.870	00:00:07.514	451	1072,108	554,1911	0,4329602	0,5419739	580,5319	4,626173	3	1140,003	499,9434	0,4318443	0,5419639	635,1966	5,039134	1	24	1140	500						Untertest3.avi	0	880	547	72	111	1081	393	466	0	Content		1068	389	7514320	1145725606
7531	08:41:09.887	00:00:07.531	452	1231,387	517,1815	0,4322718	0,5419254	635,3237	5,072292	3	1149,862	498,2871	0,4320099	0,5419842	635,3237	5,030435	1	24	1150	498						Untertest3.avi	0	880	547	72	111	1081	393	466	0	Content		1078	387	7531071	1145742357
7548	08:41:09.904	00:00:07.547	453	1081,105	555,9321	0,4333731	0,5422289	579,4161	4,615095	3	1151,433	500,9506	0,4322195	0,5422239	635,1885	5,036402	1	24	1151	501						Untertest3.avi	0	880	547	72	111	1081	393	466	0	Content		1079	390	7547694	1145758980
7564	08:41:09.920	00:00:07.564	454	1034,09	551,9357	0,4423706	0,5425885	580,8365	4,556727	3	988,5219	536,0952	0,4423729	0,542588	580,8365	4,531159	1	24	989	536						Untertest3.avi	0	880	547	72	111	1081	393	466	0	Content		917	425	7564316	1145775602
7581	08:41:09.937	00:00:07.581	455	1233,141	508,5963	0,4327917	0,5426491	635,1876	5,119771	3	1151,166	489,8374	0,4325255	0,542706	635,1876	5,077194	1	24	1151	490						Untertest3.avi	0	880	547	72	111	1081	393	466	0	Content		1079	379	7581066	1145792352
7598	08:41:09.954	00:00:07.597	456	1037,68	552,1047	0,4429019	0,5429221	579,1968	4,614801	3	992,2465	536,316	0,4429042	0,5429215	579,1968	4,58876	1	24	992	536						Untertest3.avi	0	880	547	72	111	1081	393	466	0	Content		920	425	7597688	1145808974
7614	08:41:09.970	00:00:07.614	457	1236,524	520,5298	0,4329273	0,5428503	635,0196	5,117415	3	1153,423	501,8889	0,4326522	0,5429071	635,0196	5,074396	1	24	1153	502						Untertest3.avi	0	880	547	72	111	1081	393	466	0	Content		1081	391	7614313	1145825599
7631	08:41:09.987	00:00:07.630	458	1086,065	564,6735	0,4337864	0,5428665	579,9993	4,640236	3	1157,658	510,9854	0,4326791	0,542882	634,8693	5,057231	1	24	1158	511						Untertest3.avi	0	880	547	72	111	1081	393	466	0	Content		1086	400	7630938	1145842224
7648	08:41:10.004	00:00:07.647	459	1231,642	523,5154	0,4329462	0,5427728	634,7606	5,099449	3	1152,827	505,3735	0,432709	0,5428172	634,7606	5,057852	1	24	1153	505						Untertest3.avi	0	880	547	72	111	1081	393	466	0	Content		1081	394	7647687	1145858973
7664	08:41:10.020	00:00:07.664	460	1089,166	558,5412	0,4338193	0,5426998	579,8446	4,648752	3	1161,582	504,171	0,432715	0,5427038	634,6422	5,066501	1	24	1162	504						Untertest3.avi	0	880	547	72	111	1081	393	466	0	Content		1090	393	7664312	1145875598
7681	08:41:10.037	00:00:07.680	461	1085,162	552,9457	0,4337506	0,5424736	580,3587	4,724123	3	1154,913	498,7658	0,4326535	0,5424613	634,5184	5,142632	1	24	1155	499						Untertest3.avi	0	880	547	72	111	1081	393	466	0	Content		1083	388	7680937	1145892223
7698	08:41:10.054	00:00:07.697	462	1226,122	516,2084	0,4327485	0,5420039	634,4518	5,108538	3	1143,673	497,0665	0,4324771	0,5420679	634,4518	5,066023	1	24	1144	497						Untertest3.avi	0	880	547	72	111	1081	393	466	0	Content		1072	386	7697560	1145908846
7714	08:41:10.070	00:00:07.714	463	-1024	-768	-1	-1	-1	-1	4	-1024	-768	-1	-1	-1	-1	4	24	0	0						Untertest3.avi	0	880	547	72	111	1081	393	466	0	Content		-72	-111	7714310	1145925596
7731	08:41:10.087	00:00:07.730	464	1219,041	524,7142	0,4323097	0,5417935	634,4518	5,069029	3	1169,918	507,669	0,4323117	0,541793	634,4518	5,040003	1	24	1170	508						Untertest3.avi	0	880	547	72	111	1081	393	466	0	Content		1098	397	7730932	1145942218
7748	08:41:10.104	00:00:07.747	465	1290,342	532,149	0,431768	0,5417365	634,6619	5,174634	3	1194,43	513,6309	0,4313908	0,5418057	634,6619	5,12444	1	24	1194	514						Untertest3.avi	0	880	547	72	111	1081	393	466	0	Content		1122	403	7747556	1145958842
7764	08:41:10.120	00:00:07.764	466	1031,984	581,0912	0,445082	0,5418296	561,2355	4,545261	3	1141,73	525,985	0,4312003	0,541773	634,6843	5,117329	1	24	1142	526						Untertest3.avi	0	880	547	72	111	1081	393	466	0	Content		1070	415	7764180	1145975466
7781	08:41:10.137	00:00:07.780	467	1292,662	528,7194	0,4313505	0,5417894	634,8306	5,245022	3	1195,593	508,6766	0,430966	0,5418861	634,8306	5,193538	1	24	1196	509						Untertest3.avi	0	880	547	72	111	1081	393	466	0	Content		1124	398	7780934	1145992220
7798	08:41:10.154	00:00:07.797	468	1082,661	580,638	0,4322904	0,5420815	562,5287	4,621991	3	1202,956	517,8216	0,4307616	0,5420866	634,697	5,199029	1	24	1203	518						Untertest3.avi	0	880	547	72	111	1081	393	466	0	Content		1131	407	7797555	1146008841
7814	08:41:10.170	00:00:07.814	469	1273,308	540,2479	0,4311232	0,5423515	634,697	5,226267	3	1224,365	523,3705	0,4311252	0,542351	634,697	5,196473	1	25	1224	523						Untertest3.avi	0	880	547	72	111	1137	418	117	0	Content		1152	412	7814180	1146025466
7831	08:41:10.187	00:00:07.830	470	1075,658	578,2397	0,4319505	0,5425614	561,2811	4,614059	3	1195,464	514,2845	0,4303774	0,5425598	634,6309	5,199003	1	25	1195	514						Untertest3.avi	0	880	547	72	111	1137	418	117	0	Content		1123	403	7830804	1146042090
7848	08:41:10.204	00:00:07.847	471	1286,681	520,71	0,4306497	0,542563	634,6439	5,267822	3	1190,977	502,0939	0,4302739	0,5426337	634,6438	5,216602	1	25	1191	502						Untertest3.avi	0	880	547	72	111	1137	418	117	0	Content		1119	391	7847552	1146058838
7864	08:41:10.220	00:00:07.864	472	1650,783	493,4276	0,4319913	0,542463	656,9349	5,699052	0	-1024	-768	-1	-1	-1	-1	4	25	1651	493						Untertest3.avi	0	880	547	72	111	1137	418	117	0	Content		1579	382	7864179	1146075465
7881	08:41:10.237	00:00:07.880	473	1675,862	480,0625	0,4319676	0,5422487	657,1999	5,753342	0	830,0875	682,4672	0,3681051	0,6369398	373,9658	3,009849	0	25	1253	581						Untertest3.avi	0	880	547	72	111	1137	418	117	0	Content		1181	470	7880801	1146092087
7897	08:41:10.253	00:00:07.897	474	1249,665	528,9551	0,4301336	0,542042	634,6328	5,239113	0	1662,359	540,1202	0,2868257	0,636678	634,6439	5,149654	0	25	1456	535						Untertest3.avi	0	880	547	72	111	1137	418	117	0	Content		1384	424	7897429	1146108715
7914	08:41:10.270	00:00:07.914	475	1321,83	525,4642	0,4303471	0,5415645	634,6328	5,327052	0	979,4562	651,616	0,257598	0,6369015	428,4603	3,389819	0	25	1151	589						Untertest3.avi	0	880	547	72	111	1137	418	117	0	Content		1079	478	7914177	1146125463
7931	08:41:10.287	00:00:07.930	476	1317,642	522,3662	0,4303209	0,541285	634,6328	5,305864	0	821,5817	685,7946	0,367844	0,6361822	374,3239	2,976557	0	26	1070	604						Untertest3.avi	0	880	547	72	111	1545	404	183	0	Content		998	493	7930804	1146142090
7947	08:41:10.303	00:00:07.947	477	-1024	-768	-1	-1	-1	-1	4	2224,773	495,4385	0,2866806	0,6356812	640,1136	5,777521	0	26	2225	495						Untertest3.avi	0	880	547	72	111	1545	404	183	0	Content		2153	384	7947425	1146158711
7964	08:41:10.320	00:00:07.964	478	1251,122	527,2697	0,4299492	0,5410365	634,6852	5,293809	0	2247,861	508,5832	0,2880268	0,6355487	640,1432	5,900938	0	26	1749	518						Untertest3.avi	0	880	547	72	111	1545	404	183	0	Content		1677	407	7964049	1146175335
7981	08:41:10.337	00:00:07.980	479	1255,561	525,993	0,429896	0,541006	634,6016	5,271261	0	2206,911	419,737	0,2866205	0,6355795	640,1354	5,516843	0	26	1731	473						Untertest3.avi	0	880	547	72	111	1545	404	183	0	Content		1659	362	7980801	1146192087
7997	08:41:10.353	00:00:07.997	480	1245,284	522,6966	0,4298544	0,5410723	634,6421	5,302364	0	1546,306	575,821	0,2756267	0,6359324	547,4418	4,625815	0	26	1396	549						Untertest3.avi	0	880	547	72	111	1545	404	183	0	Content		1324	438	7997425	1146208711
8014	08:41:10.370	00:00:08.014	481	1202,115	546,2159	0,4245874	0,541114	596,5327	4,995172	0	2001,431	494,5162	0,2832225	0,6363234	656,1643	5,830536	0	26	1602	520						Untertest3.avi	0	880	547	72	111	1545	404	183	0	Content		1530	409	8014050	1146225336
8031	08:41:10.387	00:00:08.030	482	1656,718	504,511	0,4315187	0,5414026	657,1147	5,718419	0	1607,222	518,7589	0,282123	0,6367636	652,0854	5,342523	0	26	1632	512						Untertest3.avi	0	880	547	72	111	1545	404	183	0	Content		1560	401	8030673	1146241959
8047	08:41:10.403	00:00:08.047	483	1654,209	480,0659	0,4314843	0,5417035	656,779	5,766174	0	2052,552	492,5719	0,2831269	0,636944	656,0829	5,903228	0	26	1853	486						Untertest3.avi	0	880	547	72	111	1545	404	183	0	Content		1781	375	8047425	1146258711
8064	08:41:10.420	00:00:08.064	484	1279,504	527,7681	0,4296167	0,5421094	634,5873	5,32951	0	1607,239	521,8099	0,2820099	0,6374671	651,9585	5,369535	0	26	1443	525						Untertest3.avi	0	880	547	72	111	1545	404	183	0	Content		1371	414	8064049	1146275335
8081	08:41:10.437	00:00:08.080	485	1247,264	517,4401	0,4295282	0,5425017	634,5712	5,334556	0	1140,989	576,7731	0,272225	0,6382399	560,6661	4,477569	0	26	1194	547						Untertest3.avi	0	880	547	72	111	1545	404	183	0	Content		1122	436	8080676	1146291962
8097	08:41:10.453	00:00:08.097	486	1256,293	526,9144	0,4294326	0,5428182	634,5411	5,294196	0	2109,996	484,439	0,282884	0,6381053	656,0827	5,981708	0	26	1683	506						Untertest3.avi	0	880	547	72	111	1545	404	183	0	Content		1611	395	8097300	1146308586
8114	08:41:10.470	00:00:08.114	487	1056,062	542,3903	0,4416575	0,5427098	569,666	4,745291	0	1993,612	439,7924	0,2829323	0,637984	656,3032	5,951599	0	27	1525	491						Untertest3.avi	0	880	547	72	111	1333	381	600	0	Content		1453	380	8114052	1146325338
8131	08:41:10.487	00:00:08.130	488	1235,483	488,0211	0,4294794	0,5424486	634,475	5,401344	0	1596,447	465,4158	0,282002	0,6379429	652,3659	5,408613	0	27	1416	477						Untertest3.avi	0	880	547	72	111	1333	381	600	0	Content		1344	366	8130675	1146341961
8147	08:41:10.503	00:00:08.147	489	1230,189	493,8976	0,4294469	0,5426411	634,4161	5,375524	0	1393,251	473,4036	0,2810415	0,6383485	652,4539	5,235424	0	27	1312	484						Untertest3.avi	0	880	547	72	111	1333	381	600	0	Content		1240	373	8147299	1146358585
8164	08:41:10.520	00:00:08.164	490	1227,603	489,9305	0,4294179	0,5426931	634,4261	5,379171	0	1582,902	478,665	0,2818207	0,6382698	652,4827	5,425303	0	27	1405	484						Untertest3.avi	0	880	547	72	111	1333	381	600	0	Content		1333	373	8164047	1146375333
8181	08:41:10.537	00:00:08.180	491	1230,969	492,3511	0,429357	0,5427581	634,4424	5,358381	0	1156,523	538,8861	0,2731453	0,6386292	571,7813	4,609628	0	27	1194	516						Untertest3.avi	0	880	547	72	111	1333	381	600	0	Content		1122	405	8180674	1146391960
8197	08:41:10.553	00:00:08.197	492	1233,431	496,6856	0,4292943	0,5427818	634,4885	5,352227	0	1577,292	475,8175	0,2816453	0,6383401	652,4366	5,417302	0	27	1405	486						Untertest3.avi	0	880	547	72	111	1333	381	600	0	Content		1333	375	8197298	1146408584
8214	08:41:10.570	00:00:08.213	493	1235,119	492,0909	0,4292023	0,5427488	634,4984	5,350571	0	1582,613	479,3134	0,2816266	0,6382957	652,382	5,491348	0	27	1409	486						Untertest3.avi	0	880	547	72	111	1333	381	600	0	Content		1337	375	8213926	1146425212
8231	08:41:10.587	00:00:08.230	494	1235,194	496,592	0,4291125	0,5427212	634,5052	5,350702	0	1555,764	487,1449	0,2815332	0,6382699	652,4299	5,511809	0	27	1395	492						Untertest3.avi	0	880	547	72	111	1333	381	600	0	Content		1323	381	8230673	1146441959
8247	08:41:10.603	00:00:08.247	495	1240,545	497,1951	0,4290432	0,5426631	634,4922	5,397036	0	1149,433	528,53	0,2728629	0,638482	571,959	4,608923	0	27	1195	513						Untertest3.avi	0	880	547	72	111	1333	381	600	0	Content		1123	402	8247299	1146458585
8264	08:41:10.620	00:00:08.263	496	1233,316	492,8006	0,4290155	0,5425718	634,4739	5,418865	0	1589,597	477,9211	0,2814148	0,638099	652,5458	5,512511	0	27	1411	485						Untertest3.avi	0	880	547	72	111	1333	381	600	0	Content		1339	374	8263925	1146475211
8281	08:41:10.637	00:00:08.280	497	1228,087	491,8447	0,4290141	0,542483	634,5057	5,384678	0	1590,464	479,3629	0,2814376	0,6380664	652,4767	5,564792	0	27	1409	486						Untertest3.avi	0	880	547	72	111	1333	381	600	0	Content		1337	375	8280548	1146491834
8297	08:41:10.653	00:00:08.297	498	1228,433	485,029	0,4290619	0,5424914	634,5081	5,376568	0	1595,545	478,2399	0,2814727	0,6381553	652,4457	5,468536	0	27	1412	482						Untertest3.avi	0	880	547	72	111	1333	381	600	0	Content		1340	371	8297301	1146508587
8314	08:41:10.670	00:00:08.313	499	1238,404	484,4327	0,4290909	0,5426059	634,4858	5,415121	0	1577,522	483,2737	0,281496	0,6383183	652,3883	5,464648	0	27	1408	484						Untertest3.avi	0	880	547	72	111	1333	381	600	0	Content		1336	373	8313924	1146525210
8331	08:41:10.687	00:00:08.330	500	1231,682	487,2707	0,429082	0,5426902	634,4833	5,387259	0	1578,635	481,283	0,2814831	0,6384825	652,3063	5,482339	0	27	1405	484						Untertest3.avi	0	880	547	72	111	1333	381	600	0	Content		1333	373	8330548	1146541834
8347	08:41:10.703	00:00:08.347	501	1231,733	497,9856	0,4290538	0,5427242	634,5152	5,433923	0	1577,077	486,4948	0,281473	0,6385744	652,2783	5,467987	0	27	1404	492						Untertest3.avi	0	880	547	72	111	1333	381	600	0	Content		1332	381	8347172	1146558458
8364	08:41:10.720	00:00:08.363	502	1239,001	507,3591	0,42902	0,5427272	634,502	5,397181	0	1573,582	478,1307	0,2813323	0,6386528	652,3752	5,499326	0	27	1406	493						Untertest3.avi	0	880	547	72	111	1333	381	600	0	Content		1334	382	8363923	1146575209
8381	08:41:10.737	00:00:08.380	503	1245,901	492,9539	0,4289711	0,5426697	634,4663	5,433799	0	1395,179	485,9329	0,2805149	0,6388103	652,3757	5,380461	0	27	1321	489						Untertest3.avi	0	880	547	72	111	1333	381	600	0	Content		1249	378	8380548	1146591834
8397	08:41:10.753	00:00:08.397	504	1234,173	496,6521	0,4289888	0,5427006	634,4077	5,423866	0	1570,215	477,2363	0,2812754	0,6386433	652,3076	5,501605	0	27	1402	487						Untertest3.avi	0	880	547	72	111	1333	381	600	0	Content		1330	376	8397171	1146608457
8414	08:41:10.770	00:00:08.413	505	1241,947	503,4177	0,428977	0,542689	634,4492	5,452426	0	1567,142	479,5581	0,2812744	0,638605	652,3212	5,456642	0	27	1405	491						Untertest3.avi	0	880	547	72	111	1333	381	600	0	Content		1333	380	8413795	1146625081
8431	08:41:10.787	00:00:08.430	506	1242,442	498,8816	0,4289684	0,542693	634,4348	5,43003	0	1159,275	528,299	0,2725705	0,6389613	569,8839	4,69489	0	27	1201	514						Untertest3.avi	0	880	547	72	111	1333	381	600	0	Content		1129	403	8430549	1146641835
8447	08:41:10.803	00:00:08.447	507	1230,971	499,5251	0,4289605	0,5426968	634,4411	5,45033	0	1582,373	479,913	0,2813375	0,6386567	652,2647	5,58673	0	27	1407	490						Untertest3.avi	0	880	547	72	111	1333	381	600	0	Content		1335	379	8447170	1146658456
8464	08:41:10.820	00:00:08.463	508	1228,106	505,452	0,4289593	0,5427034	634,4378	5,467085	0	1584,547	477,5749	0,2813325	0,6386781	652,2148	5,556487	0	27	1406	492						Untertest3.avi	0	880	547	72	111	1333	381	600	0	Content		1334	381	8463794	1146675080
8480	08:41:10.836	00:00:08.480	509	1240,163	504,541	0,428968	0,5426885	634,4313	5,427921	0	1415,713	500,633	0,2805196	0,6389071	652,2148	5,392169	0	27	1328	503						Untertest3.avi	0	880	547	72	111	1333	381	600	0	Content		1256	392	8480420	1146691706
8497	08:41:10.853	00:00:08.497	510	1253,378	489,5848	0,4289875	0,5425646	634,3657	5,506336	0	1598,314	497,1138	0,281343	0,6385413	652,1636	5,493728	0	27	1426	493						Untertest3.avi	0	880	547	72	111	1333	381	600	0	Content		1354	382	8497170	1146708456
8514	08:41:10.870	00:00:08.513	511	1241,22	507,6613	0,4289851	0,5423329	634,4415	5,444907	0	1585,476	500,1537	0,2813527	0,6383507	652,0851	5,618799	0	27	1413	504						Untertest3.avi	0	880	547	72	111	1333	381	600	0	Content		1341	393	8513792	1146725078
8530	08:41:10.886	00:00:08.530	512	1269,009	513,129	0,4294952	0,5420884	634,4415	5,495993	0	1596,768	488,075	0,2813453	0,6381224	652,1211	5,533328	0	27	1433	501						Untertest3.avi	0	880	547	72	111	1333	381	600	0	Content		1361	390	8530418	1146741704
8547	08:41:10.903	00:00:08.547	513	1242,806	506,5197	0,4290335	0,5418806	634,4117	5,494932	0	1579,967	472,7549	0,2813745	0,6379369	652,0691	5,602911	0	27	1411	490						Untertest3.avi	0	880	547	72	111	1333	381	600	0	Content		1339	379	8547047	1146758333
8564	08:41:10.920	00:00:08.563	514	1237,608	501,5345	0,4290585	0,5416953	634,4535	5,519538	0	1396,072	468,415	0,2804915	0,6380071	652,0685	5,413436	0	27	1317	485						Untertest3.avi	0	880	547	72	111	1333	381	600	0	Content		1245	374	8563796	1146775082
8580	08:41:10.936	00:00:08.580	515	1236,745	504,9969	0,4290619	0,5415137	634,5049	5,468849	0	1597,916	490,5377	0,2813854	0,6375724	651,9928	5,515587	0	27	1417	498						Untertest3.avi	0	880	547	72	111	1333	381	600	0	Content		1345	387	8580424	1146791710
8597	08:41:10.953	00:00:08.597	516	1252,173	501,749	0,4290535	0,5414693	634,499	5,52167	0	1592,749	474,7655	0,2813598	0,6375243	652,0477	5,581956	0	27	1422	488						Untertest3.avi	0	880	547	72	111	1333	381	600	0	Content		1350	377	8597048	1146808334
8614	08:41:10.970	00:00:08.613	517	1247,93	507,2118	0,4290014	0,5415099	634,5518	5,55896	0	1414,715	484,2737	0,2805457	0,6377295	652,0477	5,475676	0	27	1331	496						Untertest3.avi	0	880	547	72	111	1333	381	600	0	Content		1259	385	8613671	1146824957
8630	08:41:10.986	00:00:08.630	518	1186,465	538,4323	0,4234875	0,5415427	594,6841	5,196032	0	-1024	-768	-1	-1	-1	-1	4	27	1186	538						Untertest3.avi	0	880	547	72	111	1333	381	600	0	Content		1114	427	8630421	1146841707
8647	08:41:11.003	00:00:08.647	519	1311,209	525,0897	0,4291619	0,5423468	634,6826	5,601045	0	1998,515	503,1677	0,2823418	0,638117	654,9061	5,98415	0	27	1655	514						Untertest3.avi	0	880	547	72	111	1333	381	600	0	Content		1583	403	8647044	1146858330
8664	08:41:11.020	00:00:08.663	520	1264,442	544,545	0,4287289	0,5429574	634,7828	5,547502	0	-1024	-768	-1	-1	-1	-1	4	27	1264	545						Untertest3.avi	0	880	547	72	111	1333	381	600	0	Content		1192	434	8663671	1146874957
8680	08:41:11.036	00:00:08.680	521	1325,303	533,7524	0,4291295	0,5432091	634,7491	5,54078	0	-1024	-768	-1	-1	-1	-1	4	27	1325	534						Untertest3.avi	0	880	547	72	111	1333	381	600	0	Content		1253	423	8680294	1146891580
8697	08:41:11.053	00:00:08.697	522	1309,401	545,5031	0,429111	0,5435205	634,7405	5,527906	0	-1024	-768	-1	-1	-1	-1	4	27	1309	546						Untertest3.avi	0	880	547	72	111	1333	381	600	0	Content		1237	435	8697042	1146908328
8714	08:41:11.070	00:00:08.713	523	1316,255	539,6053	0,429114	0,543762	634,7081	5,560481	0	1980,604	475,7184	0,2823223	0,6395449	655,3096	6,077008	0	28	1648	508						Untertest3.avi	0	880	547	72	111	1618	395	150	0	Content		1576	397	8713669	1146924955
8730	08:41:11.086	00:00:08.730	524	1325,492	529,6745	0,4291151	0,543917	634,7131	5,594215	0	1533,363	529,0992	0,2809929	0,6399068	655,3096	5,5463	0	28	1429	529						Untertest3.avi	0	880	547	72	111	1618	395	150	0	Content		1357	418	8730294	1146941580
8747	08:41:11.103	00:00:08.746	525	1711,105	499,2424	0,4305449	0,5439456	656,4778	6,022244	0	2059,697	488,3169	0,2823924	0,6397601	655,2469	6,167156	0	28	1885	494						Untertest3.avi	0	880	547	72	111	1618	395	150	0	Content		1813	383	8746919	1146958205
8764	08:41:11.120	00:00:08.763	526	1707,652	501,6699	0,4305855	0,5438855	656,4874	6,07445	0	2032,383	506,3149	0,2824441	0,6397266	655,2475	6,112928	0	28	1870	504						Untertest3.avi	0	880	547	72	111	1618	395	150	0	Content		1798	393	8763669	1146974955
8780	08:41:11.136	00:00:08.780	527	1731,948	490,7757	0,4306891	0,5437186	656,7188	6,107851	0	-1024	-768	-1	-1	-1	-1	4	28	1732	491						Untertest3.avi	0	880	547	72	111	1618	395	150	0	Content		1660	380	8780294	1146991580
8797	08:41:11.153	00:00:08.796	528	1728,659	503,9376	0,4307618	0,5435326	656,6744	6,120537	0	2022,27	488,7078	0,2825597	0,6395037	655,3068	6,079647	0	28	1875	496						Untertest3.avi	0	880	547	72	111	1618	395	150	0	Content		1803	385	8796921	1147008207
8814	08:41:11.170	00:00:08.813	529	-1024	-768	-1	-1	-1	-1	4	-1024	-768	-1	-1	-1	-1	4	28	0	0						Untertest3.avi	0	880	547	72	111	1618	395	150	0	Content		-72	-111	8813549	1147024835
8830	08:41:11.186	00:00:08.830	530	1207,988	565,8467	0,4229094	0,5432781	590,6303	5,183392	0	2028,873	486,2112	0,2827194	0,6391938	654,9795	6,070239	0	28	1618	526						Untertest3.avi	0	880	547	72	111	1618	395	150	0	Content		1546	415	8830298	1147041584
8847	08:41:11.203	00:00:08.846	531	1070,418	595,3011	0,4311945	0,5432427	544,2079	4,692971	0	1925,792	493,8355	0,2818891	0,6392269	656,8947	5,882359	0	28	1498	545						Untertest3.avi	0	880	547	72	111	1618	395	150	0	Content		1426	434	8846840	1147058126
8864	08:41:11.220	00:00:08.863	532	-1024	-768	-1	-1	-1	-1	4	-1024	-768	-1	-1	-1	-1	4	29	0	0						Untertest3.avi	0	880	547	72	111	1007	501	100	0	Content		-72	-111	8863589	1147074875
8880	08:41:11.236	00:00:08.880	533	1099,225	599,5632	0,4150884	0,5432156	540,6564	4,58739	0	-1024	-768	-1	-1	-1	-1	4	29	1099	600						Untertest3.avi	0	880	547	72	111	1007	501	100	0	Content		1027	489	8880215	1147091501
8897	08:41:11.253	00:00:08.896	534	1103,603	584,7734	0,4383969	0,5433583	582,1034	4,907973	0	983,8315	671,0377	0,2538689	0,6392034	409,157	3,453829	0	29	1044	628						Untertest3.avi	0	880	547	72	111	1007	501	100	0	Content		972	517	8896835	1147108121
8913	08:41:11.269	00:00:08.913	535	1092,049	601,8301	0,4141132	0,5434203	535,8815	4,567176	0	-1024	-768	-1	-1	-1	-1	4	29	1092	602						Untertest3.avi	0	880	547	72	111	1007	501	100	0	Content		1020	491	8913459	1147124745
8930	08:41:11.286	00:00:08.930	536	1147,709	578,6323	0,4299033	0,5434661	578,6685	5,010365	0	984,4189	664,9495	0,255111	0,6394174	418,7356	3,567104	0	29	1066	622						Untertest3.avi	0	880	547	72	111	1007	501	100	0	Content		994	511	8930209	1147141495
8947	08:41:11.303	00:00:08.946	537	961,8649	650,8021	0,3981905	0,54372	450,9606	3,873807	0	912,673	660,9998	0,253772	0,6399031	418,7354	3,406901	0	29	937	656						Untertest3.avi	0	880	547	72	111	1007	501	100	0	Content		865	545	8946833	1147158119
8963	08:41:11.319	00:00:08.963	538	-1024	-768	-1	-1	-1	-1	4	-1024	-768	-1	-1	-1	-1	4		0	0						Untertest3.avi	0	880	547	72	111				0	Content		-72	-111	8963456	1147174742
8980	08:41:11.336	00:00:08.980	539	-1024	-768	-1	-1	-1	-1	4	-1024	-768	-1	-1	-1	-1	4		0	0						Untertest3.avi	0	880	547	72	111				0	Content		-72	-111	8980143	1147191429
8997	08:41:11.353	00:00:08.996	540	-1024	-768	-1	-1	-1	-1	4	-1024	-768	-1	-1	-1	-1	4		0	0						Untertest3.avi	0	880	547	72	111				0	Content		-72	-111	8996811	1147208097
9013	08:41:11.369	00:00:09.013	541	-1024	-768	-1	-1	-1	-1	4	-1024	-768	-1	-1	-1	-1	4		0	0						Untertest3.avi	0	880	547	72	111				0	Content		-72	-111	9013446	1147224732
9030	08:41:11.386	00:00:09.030	542	-1024	-768	-1	-1	-1	-1	4	-1024	-768	-1	-1	-1	-1	4		0	0						Untertest3.avi	0	880	547	72	111				0	Content		-72	-111	9030114	1147241400
9047	08:41:11.403	00:00:09.046	543	-1024	-768	-1	-1	-1	-1	4	-1024	-768	-1	-1	-1	-1	4		0	0						Untertest3.avi	0	880	547	72	111				0	Content		-72	-111	9046784	1147258070
9063	08:41:11.419	00:00:09.063	544	-1024	-768	-1	-1	-1	-1	4	-1024	-768	-1	-1	-1	-1	4		0	0						Untertest3.avi	0	880	547	72	111				0	Content		-72	-111	9063451	1147274737
9080	08:41:11.436	00:00:09.080	545	-1024	-768	-1	-1	-1	-1	4	-1024	-768	-1	-1	-1	-1	4		0	0						Untertest3.avi	0	880	547	72	111				0	Content		-72	-111	9080077	1147291363
9097	08:41:11.453	00:00:09.096	546	-1024	-768	-1	-1	-1	-1	4	-1024	-768	-1	-1	-1	-1	4		0	0						Untertest3.avi	0	880	547	72	111				0	Content		-72	-111	9096745	1147308031
9113	08:41:11.469	00:00:09.113	547	-1024	-768	-1	-1	-1	-1	4	-1024	-768	-1	-1	-1	-1	4		0	0						Untertest3.avi	0	880	547	72	111				0	Content		-72	-111	9113412	1147324698
9130	08:41:11.486	00:00:09.130	548	-1024	-768	-1	-1	-1	-1	4	-1024	-768	-1	-1	-1	-1	4		0	0						Untertest3.avi	0	880	547	72	111				0	Content		-72	-111	9130080	1147341366
9147	08:41:11.503	00:00:09.147	549	-1024	-768	-1	-1	-1	-1	4	-1024	-768	-1	-1	-1	-1	4		0	0						Untertest3.avi	0	880	547	72	111				0	Content		-72	-111	9147016	1147358302
9164	08:41:11.520	00:00:09.163	550	-1024	-768	-1	-1	-1	-1	4	-1024	-768	-1	-1	-1	-1	4		0	0						Untertest3.avi	0	880	547	72	111				0	Content		-72	-111	9163684	1147374970
9180	08:41:11.536	00:00:09.180	551	-1024	-768	-1	-1	-1	-1	4	-1024	-768	-1	-1	-1	-1	4		0	0						Untertest3.avi	0	880	547	72	111				0	Content		-72	-111	9180192	1147391478
9197	08:41:11.553	00:00:09.196	552	-1024	-768	-1	-1	-1	-1	4	-1024	-768	-1	-1	-1	-1	4		0	0						Untertest3.avi	0	880	547	72	111				0	Content		-72	-111	9196860	1147408146
9213	08:41:11.569	00:00:09.213	553	-1024	-768	-1	-1	-1	-1	4	-1024	-768	-1	-1	-1	-1	4		0	0						Untertest3.avi	0	880	547	72	111				0	Content		-72	-111	9213405	1147424691
9230	08:41:11.586	00:00:09.230	554	-1024	-768	-1	-1	-1	-1	4	-1024	-768	-1	-1	-1	-1	4		0	0						Untertest3.avi	0	880	547	72	111				0	Content		-72	-111	9230073	1147441359
9247	08:41:11.603	00:00:09.246	555	-1024	-768	-1	-1	-1	-1	4	-1024	-768	-1	-1	-1	-1	4		0	0						Untertest3.avi	0	880	547	72	111				0	Content		-72	-111	9246699	1147457985
9263	08:41:11.619	00:00:09.263	556	-1024	-768	-1	-1	-1	-1	4	-1024	-768	-1	-1	-1	-1	4		0	0						Untertest3.avi	0	880	547	72	111				0	Content		-72	-111	9263367	1147474653
9280	08:41:11.636	00:00:09.279	557	-1024	-768	-1	-1	-1	-1	4	-1024	-768	-1	-1	-1	-1	4		0	0						Untertest3.avi	0	880	547	72	111				0	Content		-72	-111	9279948	1147491234
9297	08:41:11.653	00:00:09.296	558	-1024	-768	-1	-1	-1	-1	4	-1024	-768	-1	-1	-1	-1	4		0	0						Untertest3.avi	0	880	547	72	111				0	Content		-72	-111	9296573	1147507859
9313	08:41:11.669	00:00:09.313	559	-1024	-768	-1	-1	-1	-1	4	-1024	-768	-1	-1	-1	-1	4		0	0						Untertest3.avi	0	880	547	72	111				0	Content		-72	-111	9313202	1147524488
9330	08:41:11.686	00:00:09.329	560	-1024	-768	-1	-1	-1	-1	4	-1024	-768	-1	-1	-1	-1	4		0	0						Untertest3.avi	0	880	547	72	111				0	Content		-72	-111	9329887	1147541173
9347	08:41:11.703	00:00:09.346	561	-1024	-768	-1	-1	-1	-1	4	-1024	-768	-1	-1	-1	-1	4		0	0						Untertest3.avi	0	880	547	72	111				0	Content		-72	-111	9346555	1147557841
9363	08:41:11.719	00:00:09.363	562	993,658	664,7634	0,3948071	0,5424075	433,1597	3,753658	0	-1024	-768	-1	-1	-1	-1	4	30	994	665						Untertest3.avi	0	880	547	72	111	922	554	50	0	Content		922	554	9363199	1147574485
9380	08:41:11.736	00:00:09.379	563	994,1454	665,3792	0,3987023	0,5423864	446,9869	3,760813	0	-1024	-768	-1	-1	-1	-1	4	30	994	665						Untertest3.avi	0	880	547	72	111	922	554	50	0	Content		922	554	9379949	1147591235
9397	08:41:11.753	00:00:09.396	564	1016,346	660,3291	0,3976986	0,5425707	446,9866	3,839836	0	-1024	-768	-1	-1	-1	-1	4	30	1016	660						Untertest3.avi	0	880	547	72	111	922	554	50	0	Content		944	549	9396571	1147607857
9413	08:41:11.769	00:00:09.413	565	-1024	-768	-1	-1	-1	-1	4	-1024	-768	-1	-1	-1	-1	4		0	0						Untertest3.avi	0	880	547	72	111				0	Content		-72	-111	9413197	1147624483
9430	08:41:11.786	00:00:09.429	566	-1024	-768	-1	-1	-1	-1	4	-1024	-768	-1	-1	-1	-1	4		0	0						Untertest3.avi	0	880	547	72	111				0	Content		-72	-111	9429883	1147641169
9447	08:41:11.803	00:00:09.446	567	-1024	-768	-1	-1	-1	-1	4	-1024	-768	-1	-1	-1	-1	4		0	0						Untertest3.avi	0	880	547	72	111				0	Content		-72	-111	9446551	1147657837
9463	08:41:11.819	00:00:09.463	568	-1024	-768	-1	-1	-1	-1	4	-1024	-768	-1	-1	-1	-1	4		0	0						Untertest3.avi	0	880	547	72	111				0	Content		-72	-111	9463207	1147674493
9480	08:41:11.836	00:00:09.479	569	-1024	-768	-1	-1	-1	-1	4	-1024	-768	-1	-1	-1	-1	4		0	0						Untertest3.avi	0	880	547	72	111				0	Content		-72	-111	9479834	1147691120
9496	08:41:11.852	00:00:09.496	570	-1024	-768	-1	-1	-1	-1	4	-1024	-768	-1	-1	-1	-1	4		0	0						Untertest3.avi	0	880	547	72	111				0	Content		-72	-111	9496496	1147707782
9513	08:41:11.869	00:00:09.513	571	-1024	-768	-1	-1	-1	-1	4	-1024	-768	-1	-1	-1	-1	4		0	0						Untertest3.avi	0	880	547	72	111				0	Content		-72	-111	9513163	1147724449
9530	08:41:11.886	00:00:09.529	572	-1024	-768	-1	-1	-1	-1	4	-1024	-768	-1	-1	-1	-1	4		0	0						Untertest3.avi	0	880	547	72	111				0	Content		-72	-111	9529831	1147741117
9546	08:41:11.902	00:00:09.546	573	-1024	-768	-1	-1	-1	-1	4	-1024	-768	-1	-1	-1	-1	4		0	0						Untertest3.avi	0	880	547	72	111				0	Content		-72	-111	9546448	1147757734
9563	08:41:11.919	00:00:09.563	574	-1024	-768	-1	-1	-1	-1	4	-1024	-768	-1	-1	-1	-1	4		0	0						Untertest3.avi	0	880	547	72	111				0	Content		-72	-111	9563116	1147774402
9580	08:41:11.936	00:00:09.579	575	-1024	-768	-1	-1	-1	-1	4	-1024	-768	-1	-1	-1	-1	4		0	0						Untertest3.avi	0	880	547	72	111				0	Content		-72	-111	9579767	1147791053
9596	08:41:11.952	00:00:09.596	576	-1024	-768	-1	-1	-1	-1	4	-1024	-768	-1	-1	-1	-1	4		0	0						Untertest3.avi	0	880	547	72	111				0	Content		-72	-111	9596435	1147807721
9613	08:41:11.969	00:00:09.613	577	-1024	-768	-1	-1	-1	-1	4	-1024	-768	-1	-1	-1	-1	4		0	0						Untertest3.avi	0	880	547	72	111				0	Content		-72	-111	9613103	1147824389
9630	08:41:11.986	00:00:09.629	578	-1024	-768	-1	-1	-1	-1	4	-1024	-768	-1	-1	-1	-1	4		0	0						Untertest3.avi	0	880	547	72	111				0	Content		-72	-111	9629758	1147841044
9646	08:41:12.002	00:00:09.646	579	-1024	-768	-1	-1	-1	-1	4	-1024	-768	-1	-1	-1	-1	4		0	0						Untertest3.avi	0	880	547	72	111				0	Content		-72	-111	9646426	1147857712
9663	08:41:12.019	00:00:09.663	580	-1024	-768	-1	-1	-1	-1	4	-1024	-768	-1	-1	-1	-1	4		0	0						Untertest3.avi	0	880	547	72	111				0	Content		-72	-111	9663094	1147874380
9680	08:41:12.036	00:00:09.679	581	-1024	-768	-1	-1	-1	-1	4	-1024	-768	-1	-1	-1	-1	4		0	0						Untertest3.avi	0	880	547	72	111				0	Content		-72	-111	9679751	1147891037
9696	08:41:12.052	00:00:09.696	582	-1024	-768	-1	-1	-1	-1	4	-1024	-768	-1	-1	-1	-1	4		0	0						Untertest3.avi	0	880	547	72	111				0	Content		-72	-111	9696419	1147907705
9713	08:41:12.069	00:00:09.713	583	-1024	-768	-1	-1	-1	-1	4	-1024	-768	-1	-1	-1	-1	4		0	0						Untertest3.avi	0	880	547	72	111				0	Content		-72	-111	9713087	1147924373
9730	08:41:12.086	00:00:09.729	584	-1024	-768	-1	-1	-1	-1	4	-1024	-768	-1	-1	-1	-1	4		0	0						Untertest3.avi	0	880	547	72	111				0	Content		-72	-111	9729739	1147941025
9746	08:41:12.102	00:00:09.746	585	-1024	-768	-1	-1	-1	-1	4	-1024	-768	-1	-1	-1	-1	4		0	0						Untertest3.avi	0	880	547	72	111				0	Content		-72	-111	9746406	1147957692
9763	08:41:12.119	00:00:09.763	586	-1024	-768	-1	-1	-1	-1	4	-1024	-768	-1	-1	-1	-1	4		0	0						Untertest3.avi	0	880	547	72	111				0	Content		-72	-111	9763074	1147974360
9780	08:41:12.136	00:00:09.779	587	-1024	-768	-1	-1	-1	-1	4	-1024	-768	-1	-1	-1	-1	4		0	0						Untertest3.avi	0	880	547	72	111				0	Content		-72	-111	9779742	1147991028
9796	08:41:12.152	00:00:09.796	588	-1024	-768	-1	-1	-1	-1	4	-1024	-768	-1	-1	-1	-1	4		0	0						Untertest3.avi	0	880	547	72	111				0	Content		-72	-111	9796349	1148007635
9813	08:41:12.169	00:00:09.813	589	-1024	-768	-1	-1	-1	-1	4	-1024	-768	-1	-1	-1	-1	4		0	0						Untertest3.avi	0	880	547	72	111				0	Content		-72	-111	9813017	1148024303
9830	08:41:12.186	00:00:09.829	590	-1024	-768	-1	-1	-1	-1	4	-1024	-768	-1	-1	-1	-1	4		0	0						Untertest3.avi	0	880	547	72	111				0	Content		-72	-111	9829685	1148040971
9846	08:41:12.202	00:00:09.846	591	-1024	-768	-1	-1	-1	-1	4	-1024	-768	-1	-1	-1	-1	4		0	0						Untertest3.avi	0	880	547	72	111				0	Content		-72	-111	9846352	1148057638
9863	08:41:12.219	00:00:09.863	592	-1024	-768	-1	-1	-1	-1	4	-1024	-768	-1	-1	-1	-1	4		0	0						Untertest3.avi	0	880	547	72	111				0	Content		-72	-111	9863020	1148074306
9880	08:41:12.236	00:00:09.879	593	-1024	-768	-1	-1	-1	-1	4	-1024	-768	-1	-1	-1	-1	4		0	0						Untertest3.avi	0	880	547	72	111				0	Content		-72	-111	9879688	1148090974
9896	08:41:12.252	00:00:09.896	594	-1024	-768	-1	-1	-1	-1	4	-1024	-768	-1	-1	-1	-1	4		0	0						Untertest3.avi	0	880	547	72	111				0	Content		-72	-111	9896307	1148107593
9913	08:41:12.269	00:00:09.912	595	-1024	-768	-1	-1	-1	-1	4	-1024	-768	-1	-1	-1	-1	4		0	0						Untertest3.avi	0	880	547	72	111				0	Content		-72	-111	9912928	1148124214
9930	08:41:12.286	00:00:09.929	596	-1024	-768	-1	-1	-1	-1	4	-1024	-768	-1	-1	-1	-1	4		0	0						Untertest3.avi	0	880	547	72	111				0	Content		-72	-111	9929554	1148140840
9946	08:41:12.302	00:00:09.946	597	-1024	-768	-1	-1	-1	-1	4	-1024	-768	-1	-1	-1	-1	4		0	0						Untertest3.avi	0	880	547	72	111				0	Content		-72	-111	9946222	1148157508
9963	08:41:12.319	00:00:09.962	598	-1024	-768	-1	-1	-1	-1	4	-1024	-768	-1	-1	-1	-1	4		0	0						Untertest3.avi	0	880	547	72	111				0	Content		-72	-111	9962889	1148174175
9980	08:41:12.336	00:00:09.979	599	-1024	-768	-1	-1	-1	-1	4	-1024	-768	-1	-1	-1	-1	4		0	0						Untertest3.avi	0	880	547	72	111				0	Content		-72	-111	9979527	1148190813
9996	08:41:12.352	00:00:09.996	600	-1024	-768	-1	-1	-1	-1	4	-1024	-768	-1	-1	-1	-1	4		0	0						Untertest3.avi	0	880	547	72	111				0	Content		-72	-111	9996195	1148207481
10013	08:41:12.369	00:00:10.012	601	-1024	-768	-1	-1	-1	-1	4	-1024	-768	-1	-1	-1	-1	4		0	0						Untertest3.avi	0	880	547	72	111				0	Content		-72	-111	10012863	1148224149
10030	08:41:12.386	00:00:10.029	602	-1024	-768	-1	-1	-1	-1	4	-1024	-768	-1	-1	-1	-1	4		0	0						Untertest3.avi	0	880	547	72	111				0	Content		-72	-111	10029509	1148240795
10046	08:41:12.402	00:00:10.046	603	-1024	-768	-1	-1	-1	-1	4	-1024	-768	-1	-1	-1	-1	4		0	0						Untertest3.avi	0	880	547	72	111				0	Content		-72	-111	10046177	1148257463
10063	08:41:12.419	00:00:10.062	604	-1024	-768	-1	-1	-1	-1	4	-1024	-768	-1	-1	-1	-1	4		0	0						Untertest3.avi	0	880	547	72	111				0	Content		-72	-111	10062845	1148274131
10080	08:41:12.436	00:00:10.079	605	-1024	-768	-1	-1	-1	-1	4	-1024	-768	-1	-1	-1	-1	4		0	0						Untertest3.avi	0	880	547	72	111				0	Content		-72	-111	10079510	1148290796
10096	08:41:12.452	00:00:10.096	606	-1024	-768	-1	-1	-1	-1	4	-1024	-768	-1	-1	-1	-1	4		0	0						Untertest3.avi	0	880	547	72	111				0	Content		-72	-111	10096178	1148307464
10113	08:41:12.469	00:00:10.112	607	-1024	-768	-1	-1	-1	-1	4	-1024	-768	-1	-1	-1	-1	4		0	0						Untertest3.avi	0	880	547	72	111				0	Content		-72	-111	10112802	1148324088
10129	08:41:12.485	00:00:10.129	608	-1024	-768	-1	-1	-1	-1	4	-1024	-768	-1	-1	-1	-1	4		0	0						Untertest3.avi	0	880	547	72	111				0	Content		-72	-111	10129470	1148340756
10146	08:41:12.502	00:00:10.146	609	-1024	-768	-1	-1	-1	-1	4	-1024	-768	-1	-1	-1	-1	4		0	0						Untertest3.avi	0	880	547	72	111				0	Content		-72	-111	10146138	1148357424
10163	08:41:12.519	00:00:10.163	610	-1024	-768	-1	-1	-1	-1	4	-1024	-768	-1	-1	-1	-1	4		0	0						Untertest3.avi	0	880	547	72	111				0	Content		-72	-111	10163240	1148374526
10180	08:41:12.536	00:00:10.179	611	-1024	-768	-1	-1	-1	-1	4	-1024	-768	-1	-1	-1	-1	4		0	0						Untertest3.avi	0	880	547	72	111				0	Content		-72	-111	10179908	1148391194
10197	08:41:12.553	00:00:10.196	612	-1024	-768	-1	-1	-1	-1	4	-1024	-768	-1	-1	-1	-1	4		0	0						Untertest3.avi	0	880	547	72	111				0	Content		-72	-111	10196575	1148407861
10213	08:41:12.569	00:00:10.213	613	-1024	-768	-1	-1	-1	-1	4	-1024	-768	-1	-1	-1	-1	4		0	0						Untertest3.avi	0	880	547	72	111				0	Content		-72	-111	10213243	1148424529
10230	08:41:12.586	00:00:10.229	614	-1024	-768	-1	-1	-1	-1	4	-1024	-768	-1	-1	-1	-1	4		0	0						Untertest3.avi	0	880	547	72	111				0	Content		-72	-111	10229809	1148441095
10246	08:41:12.602	00:00:10.246	615	-1024	-768	-1	-1	-1	-1	4	-1024	-768	-1	-1	-1	-1	4		0	0						Untertest3.avi	0	880	547	72	111				0	Content		-72	-111	10246477	1148457763
10263	08:41:12.619	00:00:10.263	616	-1024	-768	-1	-1	-1	-1	4	-1024	-768	-1	-1	-1	-1	4		0	0						Untertest3.avi	0	880	547	72	111				0	Content		-72	-111	10263145	1148474431
10280	08:41:12.636	00:00:10.279	617	-1024	-768	-1	-1	-1	-1	4	-1024	-768	-1	-1	-1	-1	4		0	0						Untertest3.avi	0	880	547	72	111				0	Content		-72	-111	10279813	1148491099
10296	08:41:12.652	00:00:10.296	618	-1024	-768	-1	-1	-1	-1	4	-1024	-768	-1	-1	-1	-1	4		0	0						Untertest3.avi	0	880	547	72	111				0	Content		-72	-111	10296481	1148507767
10313	08:41:12.669	00:00:10.313	619	-1024	-768	-1	-1	-1	-1	4	-1024	-768	-1	-1	-1	-1	4		0	0						Untertest3.avi	0	880	547	72	111				0	Content		-72	-111	10313029	1148524315
10330	08:41:12.686	00:00:10.329	620	-1024	-768	-1	-1	-1	-1	4	-1024	-768	-1	-1	-1	-1	4		0	0						Untertest3.avi	0	880	547	72	111				0	Content		-72	-111	10329697	1148540983
10346	08:41:12.702	00:00:10.346	621	-1024	-768	-1	-1	-1	-1	4	-1024	-768	-1	-1	-1	-1	4		0	0						Untertest3.avi	0	880	547	72	111				0	Content		-72	-111	10346365	1148557651
10363	08:41:12.719	00:00:10.363	622	-1024	-768	-1	-1	-1	-1	4	-1024	-768	-1	-1	-1	-1	4		0	0						Untertest3.avi	0	880	547	72	111				0	Content		-72	-111	10363033	1148574319
10380	08:41:12.736	00:00:10.379	623	-1024	-768	-1	-1	-1	-1	4	-1024	-768	-1	-1	-1	-1	4		0	0						Untertest3.avi	0	880	547	72	111				0	Content		-72	-111	10379600	1148590886
10396	08:41:12.752	00:00:10.396	624	-1024	-768	-1	-1	-1	-1	4	-1024	-768	-1	-1	-1	-1	4		0	0						Untertest3.avi	0	880	547	72	111				0	Content		-72	-111	10396268	1148607554
10413	08:41:12.769	00:00:10.412	625	-1024	-768	-1	-1	-1	-1	4	-1024	-768	-1	-1	-1	-1	4		0	0						Untertest3.avi	0	880	547	72	111				0	Content		-72	-111	10412935	1148624221
10430	08:41:12.786	00:00:10.429	626	-1024	-768	-1	-1	-1	-1	4	-1024	-768	-1	-1	-1	-1	4		0	0						Untertest3.avi	0	880	547	72	111				0	Content		-72	-111	10429603	1148640889
10446	08:41:12.802	00:00:10.445	627	-1024	-768	-1	-1	-1	-1	4	-1024	-768	-1	-1	-1	-1	4		0	0						Untertest3.avi	0	880	547	72	111				0	Content		-72	-111	10445921	1148657207
10463	08:41:12.819	00:00:10.462	628	-1024	-768	-1	-1	-1	-1	4	-1024	-768	-1	-1	-1	-1	4		0	0						Untertest3.avi	0	880	547	72	111				0	Content		-72	-111	10462668	1148673954
10479	08:41:12.835	00:00:10.479	629	-1024	-768	-1	-1	-1	-1	4	-1024	-768	-1	-1	-1	-1	4		0	0						Untertest3.avi	0	880	547	72	111				0	Content		-72	-111	10479294	1148690580
10496	08:41:12.852	00:00:10.495	630	-1024	-768	-1	-1	-1	-1	4	-1024	-768	-1	-1	-1	-1	4		0	0						Untertest3.avi	0	880	547	72	111				0	Content		-72	-111	10495962	1148707248
10513	08:41:12.869	00:00:10.512	631	-1024	-768	-1	-1	-1	-1	4	-1024	-768	-1	-1	-1	-1	4		0	0						Untertest3.avi	0	880	547	72	111				0	Content		-72	-111	10512619	1148723905
10529	08:41:12.885	00:00:10.529	632	-1024	-768	-1	-1	-1	-1	4	-1024	-768	-1	-1	-1	-1	4		0	0						Untertest3.avi	0	880	547	72	111				0	Content		-72	-111	10529287	1148740573
10546	08:41:12.902	00:00:10.545	633	-1024	-768	-1	-1	-1	-1	4	-1024	-768	-1	-1	-1	-1	4		0	0						Untertest3.avi	0	880	547	72	111				0	Content		-72	-111	10545955	1148757241
10563	08:41:12.919	00:00:10.562	634	-1024	-768	-1	-1	-1	-1	4	-1024	-768	-1	-1	-1	-1	4		0	0						Untertest3.avi	0	880	547	72	111				0	Content		-72	-111	10562561	1148773847
10579	08:41:12.935	00:00:10.579	635	-1024	-768	-1	-1	-1	-1	4	-1024	-768	-1	-1	-1	-1	4		0	0						Untertest3.avi	0	880	547	72	111				0	Content		-72	-111	10579229	1148790515
10596	08:41:12.952	00:00:10.596	636	-1024	-768	-1	-1	-1	-1	4	-1024	-768	-1	-1	-1	-1	4		0	0						Untertest3.avi	0	880	547	72	111				0	Content		-72	-111	10596011	1148807297
10613	08:41:12.969	00:00:10.612	637	-1024	-768	-1	-1	-1	-1	4	-1024	-768	-1	-1	-1	-1	4		0	0						Untertest3.avi	0	880	547	72	111				0	Content		-72	-111	10612679	1148823965
10629	08:41:12.985	00:00:10.629	638	-1024	-768	-1	-1	-1	-1	4	-1024	-768	-1	-1	-1	-1	4		0	0						Untertest3.avi	0	880	547	72	111				0	Content		-72	-111	10629237	1148840523
10646	08:41:13.002	00:00:10.645	639	-1024	-768	-1	-1	-1	-1	4	-1024	-768	-1	-1	-1	-1	4		0	0						Untertest3.avi	0	880	547	72	111				0	Content		-72	-111	10645904	1148857190
10662	08:41:13.018	00:00:10.662	640	-1024	-768	-1	-1	-1	-1	4	-1024	-768	-1	-1	-1	-1	4		0	0						Untertest3.avi	0	880	547	72	111				0	Content		-72	-111	10662416	1148873702
10679	08:41:13.035	00:00:10.679	641	-1024	-768	-1	-1	-1	-1	4	-1024	-768	-1	-1	-1	-1	4		0	0						Untertest3.avi	0	880	547	72	111				0	Content		-72	-111	10679105	1148890391
10696	08:41:13.052	00:00:10.695	642	-1024	-768	-1	-1	-1	-1	4	-1024	-768	-1	-1	-1	-1	4		0	0						Untertest3.avi	0	880	547	72	111				0	Content		-72	-111	10695773	1148907059
10712	08:41:13.068	00:00:10.712	643	-1024	-768	-1	-1	-1	-1	4	-1024	-768	-1	-1	-1	-1	4		0	0						Untertest3.avi	0	880	547	72	111				0	Content		-72	-111	10712411	1148923697
10729	08:41:13.085	00:00:10.729	644	-1024	-768	-1	-1	-1	-1	4	-1024	-768	-1	-1	-1	-1	4		0	0						Untertest3.avi	0	880	547	72	111				0	Content		-72	-111	10729079	1148940365
10746	08:41:13.102	00:00:10.745	645	890,5351	637,5598	0,435231	0,5439695	632,192	4,029591	0	799,8442	580,177	0,2876478	0,6356079	648,0944	3,992214	0	31	845	609						Untertest3.avi	0	880	547	72	111	739	495	300	0	Content		773	498	10745674	1148956960
10762	08:41:13.118	00:00:10.762	646	787,1889	632,591	0,4359918	0,543994	632,1926	4,032142	0	862,0979	582,8737	0,2871523	0,6356626	647,9107	3,54552	0	31	825	608						Untertest3.avi	0	880	547	72	111	739	495	300	0	Content		753	497	10762415	1148973701
10779	08:41:13.135	00:00:10.779	647	801,4868	625,1594	0,4362992	0,54398	632,1926	3,938328	0	830,7413	583,835	0,2871382	0,6356978	650,1636	3,985675	0	31	816	604						Untertest3.avi	0	880	547	72	111	739	495	300	0	Content		744	493	10779047	1148990333
10796	08:41:13.152	00:00:10.795	648	760,3391	589,6138	0,4362092	0,5439386	634,2403	3,650242	0	832,9723	603,626	0,2871791	0,6358736	650,1636	4,043447	0	31	797	597						Untertest3.avi	0	880	547	72	111	739	495	300	0	Content		725	486	10795661	1149006947
10812	08:41:13.168	00:00:10.812	649	794,4192	636,1714	0,4365644	0,544196	634,1616	4,001934	0	785,3379	581,1339	0,287095	0,6361416	650,1636	3,947924	0	31	790	609						Untertest3.avi	0	880	547	72	111	739	495	300	0	Content		718	498	10812409	1149023695
10829	08:41:13.185	00:00:10.829	650	-1024	-768	-1	-1	-1	-1	4	805,7702	596,007	0,2874785	0,6362841	648,0862	3,976909	0	31	806	596						Untertest3.avi	0	880	547	72	111	739	495	300	0	Content		734	485	10829039	1149040325
10846	08:41:13.202	00:00:10.845	651	796,0499	607,9549	0,4373153	0,5445417	634,85	4,32664	0	797,4866	594,5835	0,2878213	0,6363937	647,7902	4,043029	0	31	797	601						Untertest3.avi	0	880	547	72	111	739	495	300	0	Content		725	490	10845658	1149056944
10862	08:41:13.218	00:00:10.862	652	830,8159	631,4343	0,4379253	0,5444778	635,0363	4,205297	0	827,0261	591,5014	0,2879145	0,636475	653,2095	4,129206	0	31	829	611						Untertest3.avi	0	880	547	72	111	739	495	300	0	Content		757	500	10862281	1149073567
10879	08:41:13.235	00:00:10.879	653	748,4382	596,3883	0,4384518	0,5442876	632,714	3,718289	0	801,8669	600,1467	0,2885363	0,6362291	649,4675	4,115328	0	31	775	598						Untertest3.avi	0	880	547	72	111	739	495	300	0	Content		703	487	10879040	1149090326
10896	08:41:13.252	00:00:10.895	654	842,0075	630,2117	0,4388995	0,543909	632,3959	4,141981	0	795,3474	602,3422	0,2889276	0,6358066	648,311	4,165987	0	31	819	616						Untertest3.avi	0	880	547	72	111	739	495	300	0	Content		747	505	10895671	1149106957
10912	08:41:13.268	00:00:10.912	655	770,0468	595,2885	0,4391744	0,5433555	635,1788	3,923548	0	808,0328	591,3331	0,289205	0,6351781	647,7769	4,132191	0	31	789	593						Untertest3.avi	0	880	547	72	111	739	495	300	0	Content		717	482	10912279	1149123565
10929	08:41:13.285	00:00:10.928	656	833,8307	626,2376	0,4394575	0,542884	635,1797	4,270763	0	802,9837	603,0414	0,2893594	0,6345663	647,7769	4,181483	0	31	818	615						Untertest3.avi	0	880	547	72	111	739	495	300	0	Content		746	504	10928902	1149140188
10946	08:41:13.302	00:00:10.945	657	782,4512	580,29	0,4395802	0,5424839	635,1793	3,953273	0	818,5886	599,3719	0,2894484	0,6340122	647,7769	4,24384	0	31	801	590						Untertest3.avi	0	880	547	72	111	739	495	300	0	Content		729	479	10945650	1149156936
10962	08:41:13.318	00:00:10.962	658	834,2726	629,7988	0,4396396	0,5424265	635,1797	4,296517	0	778,1522	577,0212	0,2893571	0,6338303	647,7769	4,111856	0	31	806	603						Untertest3.avi	0	880	547	72	111	739	495	300	0	Content		734	492	10962277	1149173563
10979	08:41:13.335	00:00:10.978	659	-1024	-768	-1	-1	-1	-1	4	774,7097	596,8246	0,2890601	0,6338947	647,7769	4,296874	0	31	775	597						Untertest3.avi	0	880	547	72	111	739	495	300	0	Content		703	486	10978899	1149190185
10996	08:41:13.352	00:00:10.995	660	876,6865	620,712	0,4398565	0,542895	635,1797	4,498374	0	828,331	600,007	0,2893432	0,6339688	647,7769	4,493867	0	31	853	610						Untertest3.avi	0	880	547	72	111	739	495	300	0	Content		781	499	10995520	1149206806
11012	08:41:13.368	00:00:11.012	661	-1024	-768	-1	-1	-1	-1	4	-1024	-768	-1	-1	-1	-1	4	31	0	0						Untertest3.avi	0	880	547	72	111	739	495	300	0	Content		-72	-111	11012239	1149223525
11029	08:41:13.385	00:00:11.028	662	-1024	-768	-1	-1	-1	-1	4	-1024	-768	-1	-1	-1	-1	4	31	0	0						Untertest3.avi	0	880	547	72	111	739	495	300	0	Content		-72	-111	11028907	1149240193
11046	08:41:13.402	00:00:11.045	663	929,7902	626,3314	0,4375538	0,5438914	633,0835	4,598538	0	911,2646	597,2233	0,2875784	0,6346064	646,7187	4,473283	0	32	921	612						Untertest3.avi	0	880	547	72	111	929	482	300	0	Content		849	501	11045594	1149256880
11062	08:41:13.418	00:00:11.062	664	1020,639	610,918	0,4363689	0,5430974	633,5738	4,518673	0	986,3485	580,9076	0,2866485	0,6337621	646,8601	4,42746	0	32	1003	596						Untertest3.avi	0	880	547	72	111	929	482	300	0	Content		931	485	11062219	1149273505
11079	08:41:13.435	00:00:11.078	665	1013,73	611,1155	0,4364275	0,5422373	633,4606	4,536895	0	1047,368	569,3843	0,2864294	0,633002	646,8601	4,402317	0	32	1031	590						Untertest3.avi	0	880	547	72	111	929	482	300	0	Content		959	479	11078842	1149290128
11096	08:41:13.452	00:00:11.095	666	1005,74	599,5665	0,4366448	0,5415642	633,2365	4,590398	0	998,6254	581,1196	0,2864267	0,6325622	646,877	4,517048	0	32	1002	590						Untertest3.avi	0	880	547	72	111	929	482	300	0	Content		930	479	11095589	1149306875
11112	08:41:13.468	00:00:11.112	667	1009,528	592,1505	0,4367175	0,5409293	633,2931	4,576975	0	1039,839	581,8455	0,2859326	0,631891	641,1774	4,493327	0	32	1025	587						Untertest3.avi	0	880	547	72	111	929	482	300	0	Content		953	476	11112214	1149323500
11129	08:41:13.485	00:00:11.128	668	1003,21	603,4419	0,4368615	0,5401599	633,2855	4,585486	0	989,1066	587,9402	0,2864981	0,6312523	646,8217	4,61389	0	32	996	596						Untertest3.avi	0	880	547	72	111	929	482	300	0	Content		924	485	11128840	1149340126
11145	08:41:13.501	00:00:11.145	669	995,7612	595,9806	0,4369741	0,5394525	633,2812	4,657114	0	997,5333	585,8524	0,2865916	0,6306076	646,7651	4,566638	0	32	997	591						Untertest3.avi	0	880	547	72	111	929	482	300	0	Content		925	480	11145460	1149356746
11162	08:41:13.518	00:00:11.162	670	1003,971	601,1772	0,437034	0,5387759	633,2584	4,662696	0	982,8602	585,8323	0,2866806	0,6300678	646,7617	4,594841	0	32	993	594						Untertest3.avi	0	880	547	72	111	929	482	300	0	Content		921	483	11162211	1149373497
11179	08:41:13.535	00:00:11.178	671	999,4742	603,893	0,4370628	0,5382331	633,2714	4,745902	0	1002,858	580,1795	0,2867673	0,6296256	646,7886	4,59433	0	32	1001	592						Untertest3.avi	0	880	547	72	111	929	482	300	0	Content		929	481	11178835	1149390121
11195	08:41:13.551	00:00:11.195	672	999,2671	602,0187	0,4370882	0,5377554	633,2562	4,702932	0	994,1429	579,39	0,2868459	0,6293127	646,8229	4,620741	0	32	997	591						Untertest3.avi	0	880	547	72	111	929	482	300	0	Content		925	480	11195460	1149406746
11212	08:41:13.568	00:00:11.212	673	1011,6	607,9154	0,4371793	0,5375379	633,3043	4,714708	0	994,6131	581,5266	0,2869868	0,6292432	646,8063	4,64817	0	32	1003	595						Untertest3.avi	0	880	547	72	111	929	482	300	0	Content		931	484	11212085	1149423371
11229	08:41:13.585	00:00:11.228	674	1009,754	606,4517	0,4373312	0,5376627	633,2797	4,730403	0	1000,31	591,8198	0,2871841	0,629485	646,8788	4,615844	0	32	1005	599						Untertest3.avi	0	880	547	72	111	929	482	300	0	Content		933	488	11228836	1149440122
11245	08:41:13.601	00:00:11.245	675	1043,862	603,3525	0,4363632	0,5381429	625,0213	4,74373	0	979,8781	583,8913	0,2873809	0,630137	646,9221	4,66166	0	32	1012	594						Untertest3.avi	0	880	547	72	111	929	482	300	0	Content		940	483	11245460	1149456746
11262	08:41:13.618	00:00:11.262	676	1002,008	599,1796	0,4375555	0,5389379	633,428	4,776441	0	993,6861	581,4245	0,2875535	0,630941	647,0334	4,707959	0	32	998	590						Untertest3.avi	0	880	547	72	111	929	482	300	0	Content		926	479	11262084	1149473370
11279	08:41:13.635	00:00:11.278	677	1020,479	596,8854	0,4375683	0,539516	633,5389	4,752731	0	979,4059	584,6288	0,2876719	0,6316448	647,2168	4,715167	0	32	1000	591						Untertest3.avi	0	880	547	72	111	929	482	300	0	Content		928	480	11278710	1149489996
11295	08:41:13.651	00:00:11.295	678	1006,806	610,0729	0,4374802	0,5400044	633,6461	4,795853	0	993,9847	574,3709	0,287708	0,632195	647,4022	4,667908	0	32	1000	592						Untertest3.avi	0	880	547	72	111	929	482	300	0	Content		928	481	11295462	1149506748
11312	08:41:13.668	00:00:11.312	679	-1024	-768	-1	-1	-1	-1	4	1036,557	650,7755	0,2875803	0,6337727	647,8101	4,720579	0	32	1037	651						Untertest3.avi	0	880	547	72	111	929	482	300	0	Content		965	540	11312084	1149523370
11329	08:41:13.685	00:00:11.328	680	1107,233	774,2299	0,4360083	0,5445728	634,5507	4,742635	0	1056,717	731,3435	0,2877729	0,6356081	648,2025	4,670776	0	32	1082	753						Untertest3.avi	0	880	547	72	111	929	482	300	0	Content		1010	642	11328710	1149539996
11345	08:41:13.701	00:00:11.345	681	-1024	-768	-1	-1	-1	-1	4	-1024	-768	-1	-1	-1	-1	4		0	0						Untertest3.avi	0	880	547	72	111				0	Content		-72	-111	11345333	1149556619
11362	08:41:13.718	00:00:11.362	682	-1024	-768	-1	-1	-1	-1	4	-1024	-768	-1	-1	-1	-1	4		0	0						Untertest3.avi	0	880	547	72	111				0	Content		-72	-111	11362082	1149573368
11379	08:41:13.735	00:00:11.378	683	-1024	-768	-1	-1	-1	-1	4	-1024	-768	-1	-1	-1	-1	4		0	0						Untertest3.avi	0	880	547	72	111				0	Content		-72	-111	11378707	1149589993
11395	08:41:13.751	00:00:11.395	684	-1024	-768	-1	-1	-1	-1	4	-1024	-768	-1	-1	-1	-1	4		0	0						Untertest3.avi	0	880	547	72	111				0	Content		-72	-111	11395331	1149606617
11412	08:41:13.768	00:00:11.412	685	-1024	-768	-1	-1	-1	-1	4	-1024	-768	-1	-1	-1	-1	4		0	0						Untertest3.avi	0	880	547	72	111				0	Content		-72	-111	11412018	1149623304
11429	08:41:13.785	00:00:11.428	686	-1024	-768	-1	-1	-1	-1	4	-1024	-768	-1	-1	-1	-1	4		0	0						Untertest3.avi	0	880	547	72	111				0	Content		-72	-111	11428686	1149639972
11445	08:41:13.801	00:00:11.445	687	-1024	-768	-1	-1	-1	-1	4	-1024	-768	-1	-1	-1	-1	4		0	0						Untertest3.avi	0	880	547	72	111				0	Content		-72	-111	11445330	1149656616
11462	08:41:13.818	00:00:11.461	688	-1024	-768	-1	-1	-1	-1	4	-1024	-768	-1	-1	-1	-1	4		0	0						Untertest3.avi	0	880	547	72	111				0	Content		-72	-111	11461953	1149673239
11479	08:41:13.835	00:00:11.478	689	-1024	-768	-1	-1	-1	-1	4	-1024	-768	-1	-1	-1	-1	4		0	0						Untertest3.avi	0	880	547	72	111				0	Content		-72	-111	11478583	1149689869
11495	08:41:13.851	00:00:11.495	690	-1024	-768	-1	-1	-1	-1	4	-1024	-768	-1	-1	-1	-1	4		0	0						Untertest3.avi	0	880	547	72	111				0	Content		-72	-111	11495332	1149706618
11512	08:41:13.868	00:00:11.511	691	-1024	-768	-1	-1	-1	-1	4	-1024	-768	-1	-1	-1	-1	4		0	0						Untertest3.avi	0	880	547	72	111				0	Content		-72	-111	11511957	1149723243
11529	08:41:13.885	00:00:11.528	692	-1024	-768	-1	-1	-1	-1	4	-1024	-768	-1	-1	-1	-1	4		0	0						Untertest3.avi	0	880	547	72	111				0	Content		-72	-111	11528581	1149739867
11545	08:41:13.901	00:00:11.545	693	-1024	-768	-1	-1	-1	-1	4	-1024	-768	-1	-1	-1	-1	4		0	0						Untertest3.avi	0	880	547	72	111				0	Content		-72	-111	11545205	1149756491
11562	08:41:13.918	00:00:11.561	694	-1024	-768	-1	-1	-1	-1	4	-1024	-768	-1	-1	-1	-1	4		0	0						Untertest3.avi	0	880	547	72	111				0	Content		-72	-111	11561955	1149773241
11579	08:41:13.935	00:00:11.579	695	-1024	-768	-1	-1	-1	-1	4	-1024	-768	-1	-1	-1	-1	4		0	0						Untertest3.avi	0	880	547	72	111				0	Content		-72	-111	11579023	1149790309
11595	08:41:13.951	00:00:11.595	696	-1024	-768	-1	-1	-1	-1	4	-1024	-768	-1	-1	-1	-1	4		0	0						Untertest3.avi	0	880	547	72	111				0	Content		-72	-111	11595335	1149806621
11612	08:41:13.968	00:00:11.611	697	-1024	-768	-1	-1	-1	-1	4	-1024	-768	-1	-1	-1	-1	4		0	0						Untertest3.avi	0	880	547	72	111				0	Content		-72	-111	11611953	1149823239
11629	08:41:13.985	00:00:11.629	698	-1024	-768	-1	-1	-1	-1	4	-1024	-768	-1	-1	-1	-1	4		0	0						Untertest3.avi	0	880	547	72	111				0	Content		-72	-111	11629024	1149840310
11645	08:41:14.001	00:00:11.645	699	-1024	-768	-1	-1	-1	-1	4	-1024	-768	-1	-1	-1	-1	4		0	0						Untertest3.avi	0	880	547	72	111				0	Content		-72	-111	11645324	1149856610
11662	08:41:14.018	00:00:11.661	700	-1024	-768	-1	-1	-1	-1	4	-1024	-768	-1	-1	-1	-1	4		0	0						Untertest3.avi	0	880	547	72	111				0	Content		-72	-111	11661952	1149873238
11679	08:41:14.035	00:00:11.678	701	-1024	-768	-1	-1	-1	-1	4	-1024	-768	-1	-1	-1	-1	4		0	0						Untertest3.avi	0	880	547	72	111				0	Content		-72	-111	11678575	1149889861
11695	08:41:14.051	00:00:11.695	702	-1024	-768	-1	-1	-1	-1	4	-1024	-768	-1	-1	-1	-1	4		0	0						Untertest3.avi	0	880	547	72	111				0	Content		-72	-111	11695199	1149906485
11712	08:41:14.068	00:00:11.711	703	-1024	-768	-1	-1	-1	-1	4	-1024	-768	-1	-1	-1	-1	4		0	0						Untertest3.avi	0	880	547	72	111				0	Content		-72	-111	11711837	1149923123
11729	08:41:14.085	00:00:11.729	704	-1024	-768	-1	-1	-1	-1	4	-1024	-768	-1	-1	-1	-1	4		0	0						Untertest3.avi	0	880	547	72	111				0	Content		-72	-111	11729014	1149940300
11746	08:41:14.102	00:00:11.746	705	-1024	-768	-1	-1	-1	-1	4	-1024	-768	-1	-1	-1	-1	4		0	0						Untertest3.avi	0	880	547	72	111				0	Content		-72	-111	11746390	1149957676
11764	08:41:14.120	00:00:11.763	706	-1024	-768	-1	-1	-1	-1	4	-1024	-768	-1	-1	-1	-1	4		0	0						Untertest3.avi	0	880	547	72	111				0	Content		-72	-111	11763638	1149974924
11778	08:41:14.134	00:00:11.778	707	-1024	-768	-1	-1	-1	-1	4	-1024	-768	-1	-1	-1	-1	4		0	0						Untertest3.avi	0	880	547	72	111				0	Content		-72	-111	11778443	1149989729
11795	08:41:14.151	00:00:11.795	708	-1024	-768	-1	-1	-1	-1	4	-1024	-768	-1	-1	-1	-1	4		0	0						Untertest3.avi	0	880	547	72	111				0	Content		-72	-111	11795192	1150006478
11812	08:41:14.168	00:00:11.811	709	-1024	-768	-1	-1	-1	-1	4	-1024	-768	-1	-1	-1	-1	4		0	0						Untertest3.avi	0	880	547	72	111				0	Content		-72	-111	11811831	1150023117
11828	08:41:14.184	00:00:11.828	710	-1024	-768	-1	-1	-1	-1	4	-1024	-768	-1	-1	-1	-1	4		0	0						Untertest3.avi	0	880	547	72	111				0	Content		-72	-111	11828437	1150039723
11845	08:41:14.201	00:00:11.845	711	-1024	-768	-1	-1	-1	-1	4	-1024	-768	-1	-1	-1	-1	4		0	0						Untertest3.avi	0	880	547	72	111				0	Content		-72	-111	11845062	1150056348
11862	08:41:14.218	00:00:11.861	712	-1024	-768	-1	-1	-1	-1	4	-1024	-768	-1	-1	-1	-1	4		0	0						Untertest3.avi	0	880	547	72	111				0	Content		-72	-111	11861685	1150072971
11879	08:41:14.235	00:00:11.878	713	-1024	-768	-1	-1	-1	-1	4	-1024	-768	-1	-1	-1	-1	4		0	0						Untertest3.avi	0	880	547	72	111				0	Content		-72	-111	11878880	1150090166
11896	08:41:14.252	00:00:11.896	714	-1024	-768	-1	-1	-1	-1	4	-1024	-768	-1	-1	-1	-1	4		0	0						Untertest3.avi	0	880	547	72	111				0	Content		-72	-111	11896252	1150107538
11913	08:41:14.269	00:00:11.913	715	-1024	-768	-1	-1	-1	-1	4	-1024	-768	-1	-1	-1	-1	4		0	0						Untertest3.avi	0	880	547	72	111				0	Content		-72	-111	11913499	1150124785
11928	08:41:14.284	00:00:11.928	716	-1024	-768	-1	-1	-1	-1	4	-1024	-768	-1	-1	-1	-1	4		0	0						Untertest3.avi	0	880	547	72	111				0	Content		-72	-111	11928434	1150139720
11945	08:41:14.301	00:00:11.945	717	-1024	-768	-1	-1	-1	-1	4	-1024	-768	-1	-1	-1	-1	4		0	0						Untertest3.avi	0	880	547	72	111				0	Content		-72	-111	11945053	1150156339
11962	08:41:14.318	00:00:11.961	718	-1024	-768	-1	-1	-1	-1	4	-1024	-768	-1	-1	-1	-1	4		0	0						Untertest3.avi	0	880	547	72	111				0	Content		-72	-111	11961815	1150173101
11978	08:41:14.334	00:00:11.978	719	-1024	-768	-1	-1	-1	-1	4	-1024	-768	-1	-1	-1	-1	4		0	0						Untertest3.avi	0	880	547	72	111				0	Content		-72	-111	11978426	1150189712
11995	08:41:14.351	00:00:11.995	720	-1024	-768	-1	-1	-1	-1	4	-1024	-768	-1	-1	-1	-1	4		0	0						Untertest3.avi	0	880	547	72	111				0	Content		-72	-111	11995051	1150206337
12012	08:41:14.368	00:00:12.011	721	-1024	-768	-1	-1	-1	-1	4	-1024	-768	-1	-1	-1	-1	4		0	0						Untertest3.avi	0	880	547	72	111				0	Content		-72	-111	12011675	1150222961
12029	08:41:14.385	00:00:12.028	722	-1024	-768	-1	-1	-1	-1	4	-1024	-768	-1	-1	-1	-1	4		0	0						Untertest3.avi	0	880	547	72	111				0	Content		-72	-111	12028745	1150240031
12046	08:41:14.402	00:00:12.046	723	-1024	-768	-1	-1	-1	-1	4	-1024	-768	-1	-1	-1	-1	4		0	0						Untertest3.avi	0	880	547	72	111				0	Content		-72	-111	12046118	1150257404
12063	08:41:14.419	00:00:12.063	724	-1024	-768	-1	-1	-1	-1	4	-1024	-768	-1	-1	-1	-1	4		0	0						Untertest3.avi	0	880	547	72	111				0	Content		-72	-111	12063364	1150274650
12078	08:41:14.434	00:00:12.078	725	-1024	-768	-1	-1	-1	-1	4	-1024	-768	-1	-1	-1	-1	4		0	0						Untertest3.avi	0	880	547	72	111				0	Content		-72	-111	12078294	1150289580
12095	08:41:14.451	00:00:12.094	726	-1024	-768	-1	-1	-1	-1	4	-1024	-768	-1	-1	-1	-1	4		0	0						Untertest3.avi	0	880	547	72	111				0	Content		-72	-111	12094919	1150306205
12112	08:41:14.468	00:00:12.111	727	-1024	-768	-1	-1	-1	-1	4	-1024	-768	-1	-1	-1	-1	4		0	0						Untertest3.avi	0	880	547	72	111				0	Content		-72	-111	12111666	1150322952
12128	08:41:14.484	00:00:12.128	728	-1024	-768	-1	-1	-1	-1	4	-1024	-768	-1	-1	-1	-1	4		0	0						Untertest3.avi	0	880	547	72	111				0	Content		-72	-111	12128294	1150339580
12145	08:41:14.501	00:00:12.144	729	-1024	-768	-1	-1	-1	-1	4	-1024	-768	-1	-1	-1	-1	4		0	0						Untertest3.avi	0	880	547	72	111				0	Content		-72	-111	12144918	1150356204
12162	08:41:14.518	00:00:12.161	730	-1024	-768	-1	-1	-1	-1	4	-1024	-768	-1	-1	-1	-1	4		0	0						Untertest3.avi	0	880	547	72	111				0	Content		-72	-111	12161542	1150372828
12179	08:41:14.535	00:00:12.178	731	-1024	-768	-1	-1	-1	-1	4	-1024	-768	-1	-1	-1	-1	4		0	0						Untertest3.avi	0	880	547	72	111				0	Content		-72	-111	12178736	1150390022
12196	08:41:14.552	00:00:12.196	732	-1024	-768	-1	-1	-1	-1	4	-1024	-768	-1	-1	-1	-1	4		0	0						Untertest3.avi	0	880	547	72	111				0	Content		-72	-111	12196106	1150407392
12213	08:41:14.569	00:00:12.213	733	-1024	-768	-1	-1	-1	-1	4	-1024	-768	-1	-1	-1	-1	4		0	0						Untertest3.avi	0	880	547	72	111				0	Content		-72	-111	12213357	1150424643
12228	08:41:14.584	00:00:12.228	734	-1024	-768	-1	-1	-1	-1	4	-1024	-768	-1	-1	-1	-1	4		0	0						Untertest3.avi	0	880	547	72	111				0	Content		-72	-111	12228160	1150439446
12245	08:41:14.601	00:00:12.244	735	-1024	-768	-1	-1	-1	-1	4	-1024	-768	-1	-1	-1	-1	4		0	0						Untertest3.avi	0	880	547	72	111				0	Content		-72	-111	12244909	1150456195
12262	08:41:14.618	00:00:12.261	736	-1024	-768	-1	-1	-1	-1	4	-1024	-768	-1	-1	-1	-1	4		0	0						Untertest3.avi	0	880	547	72	111				0	Content		-72	-111	12261534	1150472820
12278	08:41:14.634	00:00:12.278	737	-1024	-768	-1	-1	-1	-1	4	-1024	-768	-1	-1	-1	-1	4		0	0						Untertest3.avi	0	880	547	72	111				0	Content		-72	-111	12278157	1150489443
12295	08:41:14.651	00:00:12.294	738	-1024	-768	-1	-1	-1	-1	4	-1024	-768	-1	-1	-1	-1	4		0	0						Untertest3.avi	0	880	547	72	111				0	Content		-72	-111	12294792	1150506078
12311	08:41:14.667	00:00:12.311	739	-1024	-768	-1	-1	-1	-1	4	-1024	-768	-1	-1	-1	-1	4		0	0						Untertest3.avi	0	880	547	72	111				0	Content		-72	-111	12311404	1150522690
12329	08:41:14.685	00:00:12.328	740	-1024	-768	-1	-1	-1	-1	4	-1024	-768	-1	-1	-1	-1	4		0	0						Untertest3.avi	0	880	547	72	111				0	Content		-72	-111	12328600	1150539886
12346	08:41:14.702	00:00:12.345	741	-1024	-768	-1	-1	-1	-1	4	-1024	-768	-1	-1	-1	-1	4		0	0						Untertest3.avi	0	880	547	72	111				0	Content		-72	-111	12345974	1150557260
12363	08:41:14.719	00:00:12.363	742	-1024	-768	-1	-1	-1	-1	4	-1024	-768	-1	-1	-1	-1	4		0	0						Untertest3.avi	0	880	547	72	111				0	Content		-72	-111	12363221	1150574507
12378	08:41:14.734	00:00:12.378	743	-1024	-768	-1	-1	-1	-1	4	-1024	-768	-1	-1	-1	-1	4		0	0						Untertest3.avi	0	880	547	72	111				0	Content		-72	-111	12378022	1150589308
12395	08:41:14.751	00:00:12.394	744	-1024	-768	-1	-1	-1	-1	4	-1024	-768	-1	-1	-1	-1	4		0	0						Untertest3.avi	0	880	547	72	111				0	Content		-72	-111	12394783	1150606069
12411	08:41:14.767	00:00:12.411	745	-1024	-768	-1	-1	-1	-1	4	-1024	-768	-1	-1	-1	-1	4		0	0						Untertest3.avi	0	880	547	72	111				0	Content		-72	-111	12411397	1150622683
12428	08:41:14.784	00:00:12.428	746	-1024	-768	-1	-1	-1	-1	4	-1024	-768	-1	-1	-1	-1	4		0	0						Untertest3.avi	0	880	547	72	111				0	Content		-72	-111	12428020	1150639306
12445	08:41:14.801	00:00:12.444	747	-1024	-768	-1	-1	-1	-1	4	-1024	-768	-1	-1	-1	-1	4		0	0						Untertest3.avi	0	880	547	72	111				0	Content		-72	-111	12444645	1150655931
12461	08:41:14.817	00:00:12.461	748	-1024	-768	-1	-1	-1	-1	4	-1024	-768	-1	-1	-1	-1	4		0	0						Untertest3.avi	0	880	547	72	111				0	Content		-72	-111	12461393	1150672679
12478	08:41:14.834	00:00:12.478	749	-1024	-768	-1	-1	-1	-1	4	-1024	-768	-1	-1	-1	-1	4		0	0						Untertest3.avi	0	880	547	72	111				0	Content		-72	-111	12478460	1150689746
12496	08:41:14.852	00:00:12.495	750	-1024	-768	-1	-1	-1	-1	4	-1024	-768	-1	-1	-1	-1	4		0	0						Untertest3.avi	0	880	547	72	111				0	Content		-72	-111	12495834	1150707120
12513	08:41:14.869	00:00:12.513	751	-1024	-768	-1	-1	-1	-1	4	-1024	-768	-1	-1	-1	-1	4		0	0						Untertest3.avi	0	880	547	72	111				0	Content		-72	-111	12513082	1150724368
12528	08:41:14.884	00:00:12.528	752	-1024	-768	-1	-1	-1	-1	4	-1024	-768	-1	-1	-1	-1	4		0	0						Untertest3.avi	0	880	547	72	111				0	Content		-72	-111	12528013	1150739299
12545	08:41:14.901	00:00:12.544	753	-1024	-768	-1	-1	-1	-1	4	-1024	-768	-1	-1	-1	-1	4		0	0						Untertest3.avi	0	880	547	72	111				0	Content		-72	-111	12544637	1150755923
12561	08:41:14.917	00:00:12.561	754	-1024	-768	-1	-1	-1	-1	4	-1024	-768	-1	-1	-1	-1	4		0	0						Untertest3.avi	0	880	547	72	111				0	Content		-72	-111	12561385	1150772671
12578	08:41:14.934	00:00:12.578	755	-1024	-768	-1	-1	-1	-1	4	-1024	-768	-1	-1	-1	-1	4		0	0						Untertest3.avi	0	880	547	72	111				0	Content		-72	-111	12578011	1150789297
12595	08:41:14.951	00:00:12.594	756	-1024	-768	-1	-1	-1	-1	4	-1024	-768	-1	-1	-1	-1	4		0	0						Untertest3.avi	0	880	547	72	111				0	Content		-72	-111	12594634	1150805920
12611	08:41:14.967	00:00:12.611	757	-1024	-768	-1	-1	-1	-1	4	-1024	-768	-1	-1	-1	-1	4		0	0						Untertest3.avi	0	880	547	72	111				0	Content		-72	-111	12611259	1150822545
12628	08:41:14.984	00:00:12.628	758	-1024	-768	-1	-1	-1	-1	4	-1024	-768	-1	-1	-1	-1	4		0	0						Untertest3.avi	0	880	547	72	111				0	Content		-72	-111	12628451	1150839737
12646	08:41:15.002	00:00:12.645	759	-1024	-768	-1	-1	-1	-1	4	-1024	-768	-1	-1	-1	-1	4		0	0						Untertest3.avi	0	880	547	72	111				0	Content		-72	-111	12645699	1150856985
12663	08:41:15.019	00:00:12.662	760	1061,592	729,6759	0,3988482	0,5475914	430,894	3,320462	3	1024,39	718,8743	0,3988551	0,5475904	430,894	3,302715	1	33	1024	719						Untertest3.avi	0	880	547	72	111	953	616	298	0	Content		952	608	12662945	1150874231
12678	08:41:15.034	00:00:12.677	761	-1024	-768	-1	-1	-1	-1	4	-1024	-768	-1	-1	-1	-1	4	33	0	0						Untertest3.avi	0	880	547	72	111	953	616	298	0	Content		-72	-111	12677874	1150889160
12694	08:41:15.050	00:00:12.694	762	-1024	-768	-1	-1	-1	-1	4	-1024	-768	-1	-1	-1	-1	4	33	0	0						Untertest3.avi	0	880	547	72	111	953	616	298	0	Content		-72	-111	12694498	1150905784
12711	08:41:15.067	00:00:12.711	763	1063,718	731,6	0,3991003	0,5478943	431,0801	3,308501	3	1026,484	720,808	0,3991071	0,5478933	431,0801	3,290832	1	33	1026	721						Untertest3.avi	0	880	547	72	111	953	616	298	0	Content		954	610	12711237	1150922523
12728	08:41:15.084	00:00:12.727	764	-1024	-768	-1	-1	-1	-1	4	-1024	-768	-1	-1	-1	-1	4	33	0	0						Untertest3.avi	0	880	547	72	111	953	616	298	0	Content		-72	-111	12727874	1150939160
12744	08:41:15.100	00:00:12.744	765	-1024	-768	-1	-1	-1	-1	4	-1024	-768	-1	-1	-1	-1	4	33	0	0						Untertest3.avi	0	880	547	72	111	953	616	298	0	Content		-72	-111	12744486	1150955772
12761	08:41:15.117	00:00:12.761	766	1058,979	735,5021	0,3989735	0,5482351	430,9931	3,264358	3	1021,723	724,7393	0,3989803	0,5482341	430,9931	3,246922	1	33	1022	725						Untertest3.avi	0	880	547	72	111	953	616	298	0	Content		950	614	12761121	1150972407
12778	08:41:15.134	00:00:12.777	767	1064,853	737,256	0,3988073	0,5483156	430,6692	3,345878	3	1027,622	726,5114	0,3988142	0,5483146	430,6692	3,327959	1	33	1028	727						Untertest3.avi	0	880	547	72	111	953	616	298	0	Content		956	616	12777743	1150989029
12794	08:41:15.150	00:00:12.794	768	1062,592	738,9337	0,3987187	0,5481257	430,6692	3,318124	3	1025,34	728,1794	0,3987254	0,5481254	430,6692	3,30038	1	33	1025	728						Untertest3.avi	0	880	547	72	111	953	616	298	0	Content		953	617	12794493	1151005779
12811	08:41:15.167	00:00:12.811	769	-1024	-768	-1	-1	-1	-1	4	-1024	-768	-1	-1	-1	-1	4	33	0	0						Untertest3.avi	0	880	547	72	111	953	616	298	0	Content		-72	-111	12811117	1151022403
12828	08:41:15.184	00:00:12.827	770	-1024	-768	-1	-1	-1	-1	4	-1024	-768	-1	-1	-1	-1	4	33	0	0						Untertest3.avi	0	880	547	72	111	953	616	298	0	Content		-72	-111	12827742	1151039028
12844	08:41:15.200	00:00:12.844	771	994,1039	685,9877	0,4902896	0,5480223	399,3185	3,063159	1	1014,582	663,8795	0,479836	0,5479758	430,6692	3,275158	3	33	994	686						Untertest3.avi	0	880	547	72	111	953	616	298	0	Content		922	575	12844360	1151055646
12861	08:41:15.217	00:00:12.861	772	1050,472	741,5226	0,479858	0,5457379	430,3088	3,271927	1	1017,525	730,6118	0,4797587	0,5457364	430,6692	3,257761	3	33	1050	742						Untertest3.avi	0	880	547	72	111	953	616	298	0	Content		978	631	12861114	1151072400
12878	08:41:15.234	00:00:12.877	773	-1024	-768	-1	-1	-1	-1	4	-1024	-768	-1	-1	-1	-1	4	33	0	0						Untertest3.avi	0	880	547	72	111	953	616	298	0	Content		-72	-111	12877740	1151089026
12894	08:41:15.250	00:00:12.894	774	1058,87	726,7593	0,4790181	0,5456607	433,2592	3,313153	1	1014,943	716,2271	0,4797588	0,5456631	430,6692	3,274451	3	33	1059	727						Untertest3.avi	0	880	547	72	111	953	616	298	0	Content		987	616	12894357	1151105643
12911	08:41:15.267	00:00:12.910	775	1001,252	691,2148	0,489309	0,5472867	402,5045	3,057142	1	1016,558	671,17	0,4799708	0,5472457	430,6692	3,244198	3	33	1001	691						Untertest3.avi	0	880	547	72	111	953	616	298	0	Content		929	580	12910985	1151122271
12928	08:41:15.284	00:00:12.927	776	1058,756	733,4234	0,4781132	0,5453461	436,4693	3,34171	1	1003,081	723,2532	0,4797591	0,5453526	430,6692	3,276543	3	33	1059	733						Untertest3.avi	0	880	547	72	111	953	616	298	0	Content		987	622	12927735	1151139021
12944	08:41:15.300	00:00:12.944	777	789,9571	751,7373	0,4732466	0,5483127	436,4693	3,198114	1	754,0637	740,843	0,4732503	0,5483117	436,4693	3,180763	3	33	790	752						Untertest3.avi	0	880	547	72	111	953	616	298	0	Content		718	641	12944364	1151155650
12961	08:41:15.317	00:00:12.960	778	-1024	-768	-1	-1	-1	-1	4	-1024	-768	-1	-1	-1	-1	4		0	0						Untertest3.avi	0	880	547	72	111				0	Content		-72	-111	12960984	1151172270
12978	08:41:15.334	00:00:12.977	779	-1024	-768	-1	-1	-1	-1	4	-1024	-768	-1	-1	-1	-1	4		0	0						Untertest3.avi	0	880	547	72	111				0	Content		-72	-111	12977609	1151188895
12994	08:41:15.350	00:00:12.994	780	-1024	-768	-1	-1	-1	-1	4	-1024	-768	-1	-1	-1	-1	4		0	0						Untertest3.avi	0	880	547	72	111				0	Content		-72	-111	12994358	1151205644
13011	08:41:15.367	00:00:13.010	781	-1024	-768	-1	-1	-1	-1	4	-1024	-768	-1	-1	-1	-1	4		0	0						Untertest3.avi	0	880	547	72	111				0	Content		-72	-111	13010985	1151222271
13028	08:41:15.384	00:00:13.027	782	-1024	-768	-1	-1	-1	-1	4	-1024	-768	-1	-1	-1	-1	4		0	0						Untertest3.avi	0	880	547	72	111				0	Content		-72	-111	13027609	1151238895
13044	08:41:15.400	00:00:13.044	783	-1024	-768	-1	-1	-1	-1	4	-1024	-768	-1	-1	-1	-1	4		0	0						Untertest3.avi	0	880	547	72	111				0	Content		-72	-111	13044236	1151255522
13061	08:41:15.417	00:00:13.060	784	-1024	-768	-1	-1	-1	-1	4	-1024	-768	-1	-1	-1	-1	4		0	0						Untertest3.avi	0	880	547	72	111				0	Content		-72	-111	13060983	1151272269
13078	08:41:15.434	00:00:13.077	785	-1024	-768	-1	-1	-1	-1	4	-1024	-768	-1	-1	-1	-1	4		0	0						Untertest3.avi	0	880	547	72	111				0	Content		-72	-111	13077609	1151288895
13094	08:41:15.450	00:00:13.094	786	-1024	-768	-1	-1	-1	-1	4	-1024	-768	-1	-1	-1	-1	4		0	0						Untertest3.avi	0	880	547	72	111				0	Content		-72	-111	13094233	1151305519
13111	08:41:15.467	00:00:13.110	787	-1024	-768	-1	-1	-1	-1	4	-1024	-768	-1	-1	-1	-1	4		0	0						Untertest3.avi	0	880	547	72	111				0	Content		-72	-111	13110855	1151322141
13128	08:41:15.484	00:00:13.127	788	-1024	-768	-1	-1	-1	-1	4	-1024	-768	-1	-1	-1	-1	4		0	0						Untertest3.avi	0	880	547	72	111				0	Content		-72	-111	13127607	1151338893
13144	08:41:15.500	00:00:13.144	789	-1024	-768	-1	-1	-1	-1	4	-1024	-768	-1	-1	-1	-1	4		0	0						Untertest3.avi	0	880	547	72	111				0	Content		-72	-111	13144231	1151355517
13161	08:41:15.517	00:00:13.160	790	-1024	-768	-1	-1	-1	-1	4	-1024	-768	-1	-1	-1	-1	4		0	0						Untertest3.avi	0	880	547	72	111				0	Content		-72	-111	13160855	1151372141
13178	08:41:15.534	00:00:13.177	791	-1024	-768	-1	-1	-1	-1	4	-1024	-768	-1	-1	-1	-1	4		0	0						Untertest3.avi	0	880	547	72	111				0	Content		-72	-111	13177606	1151388892
13194	08:41:15.550	00:00:13.194	792	-1024	-768	-1	-1	-1	-1	4	-1024	-768	-1	-1	-1	-1	4		0	0						Untertest3.avi	0	880	547	72	111				0	Content		-72	-111	13194231	1151405517
13211	08:41:15.567	00:00:13.210	793	-1024	-768	-1	-1	-1	-1	4	-1024	-768	-1	-1	-1	-1	4		0	0						Untertest3.avi	0	880	547	72	111				0	Content		-72	-111	13210853	1151422139
13227	08:41:15.583	00:00:13.227	794	-1024	-768	-1	-1	-1	-1	4	-1024	-768	-1	-1	-1	-1	4		0	0						Untertest3.avi	0	880	547	72	111				0	Content		-72	-111	13227478	1151438764
13244	08:41:15.600	00:00:13.244	795	-1024	-768	-1	-1	-1	-1	4	-1024	-768	-1	-1	-1	-1	4		0	0						Untertest3.avi	0	880	547	72	111				0	Content		-72	-111	13244225	1151455511
13261	08:41:15.617	00:00:13.260	796	-1024	-768	-1	-1	-1	-1	4	-1024	-768	-1	-1	-1	-1	4		0	0						Untertest3.avi	0	880	547	72	111				0	Content		-72	-111	13260848	1151472134
13277	08:41:15.633	00:00:13.277	797	-1024	-768	-1	-1	-1	-1	4	-1024	-768	-1	-1	-1	-1	4		0	0						Untertest3.avi	0	880	547	72	111				0	Content		-72	-111	13277473	1151488759
13294	08:41:15.650	00:00:13.294	798	-1024	-768	-1	-1	-1	-1	4	-1024	-768	-1	-1	-1	-1	4		0	0						Untertest3.avi	0	880	547	72	111				0	Content		-72	-111	13294220	1151505506
13311	08:41:15.667	00:00:13.310	799	-1024	-768	-1	-1	-1	-1	4	-1024	-768	-1	-1	-1	-1	4		0	0						Untertest3.avi	0	880	547	72	111				0	Content		-72	-111	13310844	1151522130
13327	08:41:15.683	00:00:13.327	800	-1024	-768	-1	-1	-1	-1	4	-1024	-768	-1	-1	-1	-1	4		0	0						Untertest3.avi	0	880	547	72	111				0	Content		-72	-111	13327467	1151538753
13344	08:41:15.700	00:00:13.344	801	-1024	-768	-1	-1	-1	-1	4	-1024	-768	-1	-1	-1	-1	4		0	0						Untertest3.avi	0	880	547	72	111				0	Content		-72	-111	13344092	1151555378
13361	08:41:15.717	00:00:13.361	802	-1024	-768	-1	-1	-1	-1	4	-1024	-768	-1	-1	-1	-1	4		0	0						Untertest3.avi	0	880	547	72	111				0	Content		-72	-111	13361285	1151572571
13379	08:41:15.735	00:00:13.378	803	-1024	-768	-1	-1	-1	-1	4	-1024	-768	-1	-1	-1	-1	4		0	0						Untertest3.avi	0	880	547	72	111				0	Content		-72	-111	13378665	1151589951
13396	08:41:15.752	00:00:13.395	804	-1024	-768	-1	-1	-1	-1	4	-1024	-768	-1	-1	-1	-1	4		0	0						Untertest3.avi	0	880	547	72	111				0	Content		-72	-111	13395906	1151607192
13411	08:41:15.767	00:00:13.410	805	-1024	-768	-1	-1	-1	-1	4	-1024	-768	-1	-1	-1	-1	4		0	0						Untertest3.avi	0	880	547	72	111				0	Content		-72	-111	13410709	1151621995
13427	08:41:15.783	00:00:13.427	806	-1024	-768	-1	-1	-1	-1	4	-1024	-768	-1	-1	-1	-1	4		0	0						Untertest3.avi	0	880	547	72	111				0	Content		-72	-111	13427395	1151638681
13444	08:41:15.800	00:00:13.444	807	-1024	-768	-1	-1	-1	-1	4	-1024	-768	-1	-1	-1	-1	4		0	0						Untertest3.avi	0	880	547	72	111				0	Content		-72	-111	13444063	1151655349
13461	08:41:15.817	00:00:13.460	808	-1024	-768	-1	-1	-1	-1	4	-1024	-768	-1	-1	-1	-1	4		0	0						Untertest3.avi	0	880	547	72	111				0	Content		-72	-111	13460707	1151671993
13477	08:41:15.833	00:00:13.477	809	-1024	-768	-1	-1	-1	-1	4	-1024	-768	-1	-1	-1	-1	4		0	0						Untertest3.avi	0	880	547	72	111				0	Content		-72	-111	13477453	1151688739
13494	08:41:15.850	00:00:13.494	810	-1024	-768	-1	-1	-1	-1	4	-1024	-768	-1	-1	-1	-1	4		0	0						Untertest3.avi	0	880	547	72	111				0	Content		-72	-111	13494077	1151705363
13511	08:41:15.867	00:00:13.510	811	-1024	-768	-1	-1	-1	-1	4	-1024	-768	-1	-1	-1	-1	4		0	0						Untertest3.avi	0	880	547	72	111				0	Content		-72	-111	13510701	1151721987
13528	08:41:15.884	00:00:13.527	812	-1024	-768	-1	-1	-1	-1	4	-1024	-768	-1	-1	-1	-1	4		0	0						Untertest3.avi	0	880	547	72	111				0	Content		-72	-111	13527768	1151739054
13545	08:41:15.901	00:00:13.545	813	-1024	-768	-1	-1	-1	-1	4	-1024	-768	-1	-1	-1	-1	4		0	0						Untertest3.avi	0	880	547	72	111				0	Content		-72	-111	13545144	1151756430
13562	08:41:15.918	00:00:13.562	814	-1024	-768	-1	-1	-1	-1	4	-1024	-768	-1	-1	-1	-1	4		0	0						Untertest3.avi	0	880	547	72	111				0	Content		-72	-111	13562394	1151773680
13577	08:41:15.933	00:00:13.577	815	-1024	-768	-1	-1	-1	-1	4	-1024	-768	-1	-1	-1	-1	4		0	0						Untertest3.avi	0	880	547	72	111				0	Content		-72	-111	13577322	1151788608
13594	08:41:15.950	00:00:13.593	816	-1024	-768	-1	-1	-1	-1	4	-1024	-768	-1	-1	-1	-1	4		0	0						Untertest3.avi	0	880	547	72	111				0	Content		-72	-111	13593947	1151805233
13611	08:41:15.967	00:00:13.610	817	-1024	-768	-1	-1	-1	-1	4	-1024	-768	-1	-1	-1	-1	4		0	0						Untertest3.avi	0	880	547	72	111				0	Content		-72	-111	13610696	1151821982
13627	08:41:15.983	00:00:13.627	818	-1024	-768	-1	-1	-1	-1	4	-1024	-768	-1	-1	-1	-1	4		0	0						Untertest3.avi	0	880	547	72	111				0	Content		-72	-111	13627327	1151838613
13644	08:41:16.000	00:00:13.643	819	-1024	-768	-1	-1	-1	-1	4	-1024	-768	-1	-1	-1	-1	4		0	0						Untertest3.avi	0	880	547	72	111				0	Content		-72	-111	13643947	1151855233
13661	08:41:16.017	00:00:13.660	820	-1024	-768	-1	-1	-1	-1	4	-1024	-768	-1	-1	-1	-1	4		0	0						Untertest3.avi	0	880	547	72	111				0	Content		-72	-111	13660570	1151871856
13678	08:41:16.034	00:00:13.677	821	-1024	-768	-1	-1	-1	-1	4	-1024	-768	-1	-1	-1	-1	4		0	0						Untertest3.avi	0	880	547	72	111				0	Content		-72	-111	13677761	1151889047
13695	08:41:16.051	00:00:13.695	822	-1024	-768	-1	-1	-1	-1	4	-1024	-768	-1	-1	-1	-1	4		0	0						Untertest3.avi	0	880	547	72	111				0	Content		-72	-111	13695136	1151906422
13712	08:41:16.068	00:00:13.712	823	-1024	-768	-1	-1	-1	-1	4	-1024	-768	-1	-1	-1	-1	4		0	0						Untertest3.avi	0	880	547	72	111				0	Content		-72	-111	13712384	1151923670
13727	08:41:16.083	00:00:13.727	824	-1024	-768	-1	-1	-1	-1	4	-1024	-768	-1	-1	-1	-1	4		0	0						Untertest3.avi	0	880	547	72	111				0	Content		-72	-111	13727190	1151938476
13744	08:41:16.100	00:00:13.743	825	-1024	-768	-1	-1	-1	-1	4	-1024	-768	-1	-1	-1	-1	4		0	0						Untertest3.avi	0	880	547	72	111				0	Content		-72	-111	13743940	1151955226
13761	08:41:16.117	00:00:13.760	826	-1024	-768	-1	-1	-1	-1	4	-1024	-768	-1	-1	-1	-1	4		0	0						Untertest3.avi	0	880	547	72	111				0	Content		-72	-111	13760565	1151971851
13777	08:41:16.133	00:00:13.777	827	-1024	-768	-1	-1	-1	-1	4	-1024	-768	-1	-1	-1	-1	4		0	0						Untertest3.avi	0	880	547	72	111				0	Content		-72	-111	13777187	1151988473
13794	08:41:16.150	00:00:13.793	828	-1024	-768	-1	-1	-1	-1	4	-1024	-768	-1	-1	-1	-1	4		0	0						Untertest3.avi	0	880	547	72	111				0	Content		-72	-111	13793811	1152005097
13810	08:41:16.166	00:00:13.810	829	-1024	-768	-1	-1	-1	-1	4	-1024	-768	-1	-1	-1	-1	4		0	0						Untertest3.avi	0	880	547	72	111				0	Content		-72	-111	13810436	1152021722
13828	08:41:16.184	00:00:13.827	830	-1024	-768	-1	-1	-1	-1	4	-1024	-768	-1	-1	-1	-1	4		0	0						Untertest3.avi	0	880	547	72	111				0	Content		-72	-111	13827629	1152038915
13845	08:41:16.201	00:00:13.845	831	-1024	-768	-1	-1	-1	-1	4	-1024	-768	-1	-1	-1	-1	4		0	0						Untertest3.avi	0	880	547	72	111				0	Content		-72	-111	13845000	1152056286
13862	08:41:16.218	00:00:13.862	832	-1024	-768	-1	-1	-1	-1	4	-1024	-768	-1	-1	-1	-1	4		0	0						Untertest3.avi	0	880	547	72	111				0	Content		-72	-111	13862247	1152073533
13877	08:41:16.233	00:00:13.877	833	-1024	-768	-1	-1	-1	-1	4	-1024	-768	-1	-1	-1	-1	4		0	0						Untertest3.avi	0	880	547	72	111				0	Content		-72	-111	13877048	1152088334
13894	08:41:16.250	00:00:13.893	834	-1024	-768	-1	-1	-1	-1	4	-1024	-768	-1	-1	-1	-1	4		0	0						Untertest3.avi	0	880	547	72	111				0	Content		-72	-111	13893798	1152105084
13910	08:41:16.266	00:00:13.910	835	-1024	-768	-1	-1	-1	-1	4	-1024	-768	-1	-1	-1	-1	4		0	0						Untertest3.avi	0	880	547	72	111				0	Content		-72	-111	13910423	1152121709
13927	08:41:16.283	00:00:13.927	836	-1024	-768	-1	-1	-1	-1	4	-1024	-768	-1	-1	-1	-1	4		0	0						Untertest3.avi	0	880	547	72	111				0	Content		-72	-111	13927046	1152138332
13944	08:41:16.300	00:00:13.943	837	-1024	-768	-1	-1	-1	-1	4	-1024	-768	-1	-1	-1	-1	4		0	0						Untertest3.avi	0	880	547	72	111				0	Content		-72	-111	13943798	1152155084
13960	08:41:16.316	00:00:13.960	838	-1024	-768	-1	-1	-1	-1	4	-1024	-768	-1	-1	-1	-1	4		0	0						Untertest3.avi	0	880	547	72	111				0	Content		-72	-111	13960422	1152171708
13977	08:41:16.333	00:00:13.977	839	-1024	-768	-1	-1	-1	-1	4	-1024	-768	-1	-1	-1	-1	4		0	0						Untertest3.avi	0	880	547	72	111				0	Content		-72	-111	13977494	1152188780
13995	08:41:16.351	00:00:13.994	840	-1024	-768	-1	-1	-1	-1	4	-1024	-768	-1	-1	-1	-1	4		0	0						Untertest3.avi	0	880	547	72	111				0	Content		-72	-111	13994867	1152206153
14012	08:41:16.368	00:00:14.012	841	-1024	-768	-1	-1	-1	-1	4	-1024	-768	-1	-1	-1	-1	4		0	0						Untertest3.avi	0	880	547	72	111				0	Content		-72	-111	14012114	1152223400
14027	08:41:16.383	00:00:14.027	842	-1024	-768	-1	-1	-1	-1	4	-1024	-768	-1	-1	-1	-1	4		0	0						Untertest3.avi	0	880	547	72	111				0	Content		-72	-111	14027040	1152238326
14044	08:41:16.400	00:00:14.043	843	-1024	-768	-1	-1	-1	-1	4	-1024	-768	-1	-1	-1	-1	4		0	0						Untertest3.avi	0	880	547	72	111				0	Content		-72	-111	14043665	1152254951
14060	08:41:16.416	00:00:14.060	844	-1024	-768	-1	-1	-1	-1	4	-1024	-768	-1	-1	-1	-1	4		0	0						Untertest3.avi	0	880	547	72	111				0	Content		-72	-111	14060415	1152271701
14077	08:41:16.433	00:00:14.077	845	-1024	-768	-1	-1	-1	-1	4	-1024	-768	-1	-1	-1	-1	4		0	0						Untertest3.avi	0	880	547	72	111				0	Content		-72	-111	14077038	1152288324
14094	08:41:16.450	00:00:14.093	846	-1024	-768	-1	-1	-1	-1	4	-1024	-768	-1	-1	-1	-1	4		0	0						Untertest3.avi	0	880	547	72	111				0	Content		-72	-111	14093665	1152304951
14110	08:41:16.466	00:00:14.110	847	-1024	-768	-1	-1	-1	-1	4	-1024	-768	-1	-1	-1	-1	4		0	0						Untertest3.avi	0	880	547	72	111				0	Content		-72	-111	14110288	1152321574
14127	08:41:16.483	00:00:14.127	848	-1024	-768	-1	-1	-1	-1	4	-1024	-768	-1	-1	-1	-1	4		0	0						Untertest3.avi	0	880	547	72	111				0	Content		-72	-111	14127481	1152338767
14145	08:41:16.501	00:00:14.144	849	-1024	-768	-1	-1	-1	-1	4	-1024	-768	-1	-1	-1	-1	4		0	0						Untertest3.avi	0	880	547	72	111				0	Content		-72	-111	14144731	1152356017
14162	08:41:16.518	00:00:14.162	850	-1024	-768	-1	-1	-1	-1	4	-1024	-768	-1	-1	-1	-1	4		0	0						Untertest3.avi	0	880	547	72	111				0	Content		-72	-111	14162105	1152373391
14177	08:41:16.533	00:00:14.176	851	-1024	-768	-1	-1	-1	-1	4	-1024	-768	-1	-1	-1	-1	4		0	0						Untertest3.avi	0	880	547	72	111				0	Content		-72	-111	14176909	1152388195
14194	08:41:16.550	00:00:14.193	852	-1024	-768	-1	-1	-1	-1	4	-1024	-768	-1	-1	-1	-1	4		0	0						Untertest3.avi	0	880	547	72	111				0	Content		-72	-111	14193543	1152404829
14210	08:41:16.566	00:00:14.210	853	-1024	-768	-1	-1	-1	-1	4	-1024	-768	-1	-1	-1	-1	4		0	0						Untertest3.avi	0	880	547	72	111				0	Content		-72	-111	14210282	1152421568
14227	08:41:16.583	00:00:14.226	854	-1024	-768	-1	-1	-1	-1	4	-1024	-768	-1	-1	-1	-1	4		0	0						Untertest3.avi	0	880	547	72	111				0	Content		-72	-111	14226906	1152438192
14244	08:41:16.600	00:00:14.243	855	-1024	-768	-1	-1	-1	-1	4	-1024	-768	-1	-1	-1	-1	4		0	0						Untertest3.avi	0	880	547	72	111				0	Content		-72	-111	14243540	1152454826
14260	08:41:16.616	00:00:14.260	856	-1024	-768	-1	-1	-1	-1	4	-1024	-768	-1	-1	-1	-1	4		0	0						Untertest3.avi	0	880	547	72	111				0	Content		-72	-111	14260154	1152471440
14277	08:41:16.633	00:00:14.277	857	-1024	-768	-1	-1	-1	-1	4	-1024	-768	-1	-1	-1	-1	4		0	0						Untertest3.avi	0	880	547	72	111				0	Content		-72	-111	14277347	1152488633
14295	08:41:16.651	00:00:14.294	858	-1024	-768	-1	-1	-1	-1	4	-1024	-768	-1	-1	-1	-1	4		0	0						Untertest3.avi	0	880	547	72	111				0	Content		-72	-111	14294719	1152506005
14312	08:41:16.668	00:00:14.311	859	-1024	-768	-1	-1	-1	-1	4	-1024	-768	-1	-1	-1	-1	4		0	0						Untertest3.avi	0	880	547	72	111				0	Content		-72	-111	14311967	1152523253
14327	08:41:16.683	00:00:14.326	860	-1024	-768	-1	-1	-1	-1	4	-1024	-768	-1	-1	-1	-1	4		0	0						Untertest3.avi	0	880	547	72	111				0	Content		-72	-111	14326774	1152538060
14344	08:41:16.700	00:00:14.343	861	-1024	-768	-1	-1	-1	-1	4	-1024	-768	-1	-1	-1	-1	4		0	0						Untertest3.avi	0	880	547	72	111				0	Content		-72	-111	14343535	1152554821
14360	08:41:16.716	00:00:14.360	862	-1024	-768	-1	-1	-1	-1	4	-1024	-768	-1	-1	-1	-1	4		0	0						Untertest3.avi	0	880	547	72	111				0	Content		-72	-111	14360148	1152571434
14377	08:41:16.733	00:00:14.376	863	-1024	-768	-1	-1	-1	-1	4	-1024	-768	-1	-1	-1	-1	4		0	0						Untertest3.avi	0	880	547	72	111				0	Content		-72	-111	14376773	1152588059
14393	08:41:16.749	00:00:14.393	864	-1024	-768	-1	-1	-1	-1	4	-1024	-768	-1	-1	-1	-1	4		0	0						Untertest3.avi	0	880	547	72	111				0	Content		-72	-111	14393393	1152604679
14410	08:41:16.766	00:00:14.410	865	-1024	-768	-1	-1	-1	-1	4	-1024	-768	-1	-1	-1	-1	4		0	0						Untertest3.avi	0	880	547	72	111				0	Content		-72	-111	14410020	1152621306
14427	08:41:16.783	00:00:14.427	866	-1024	-768	-1	-1	-1	-1	4	-1024	-768	-1	-1	-1	-1	4		0	0						Untertest3.avi	0	880	547	72	111				0	Content		-72	-111	14427213	1152638499
14445	08:41:16.801	00:00:14.444	867	-1024	-768	-1	-1	-1	-1	4	-1024	-768	-1	-1	-1	-1	4		0	0						Untertest3.avi	0	880	547	72	111				0	Content		-72	-111	14444587	1152655873
14462	08:41:16.818	00:00:14.461	868	-1024	-768	-1	-1	-1	-1	4	-1024	-768	-1	-1	-1	-1	4		0	0						Untertest3.avi	0	880	547	72	111				0	Content		-72	-111	14461959	1152673245
14477	08:41:16.833	00:00:14.476	869	-1024	-768	-1	-1	-1	-1	4	-1024	-768	-1	-1	-1	-1	4		0	0						Untertest3.avi	0	880	547	72	111				0	Content		-72	-111	14476761	1152688047
14493	08:41:16.849	00:00:14.493	870	-1024	-768	-1	-1	-1	-1	4	-1024	-768	-1	-1	-1	-1	4		0	0						Untertest3.avi	0	880	547	72	111				0	Content		-72	-111	14493388	1152704674
14510	08:41:16.866	00:00:14.510	871	-1024	-768	-1	-1	-1	-1	4	-1024	-768	-1	-1	-1	-1	4		0	0						Untertest3.avi	0	880	547	72	111				0	Content		-72	-111	14510136	1152721422
14527	08:41:16.883	00:00:14.526	872	-1024	-768	-1	-1	-1	-1	4	-1024	-768	-1	-1	-1	-1	4		0	0						Untertest3.avi	0	880	547	72	111				0	Content		-72	-111	14526759	1152738045
14543	08:41:16.899	00:00:14.543	873	-1024	-768	-1	-1	-1	-1	4	-1024	-768	-1	-1	-1	-1	4		0	0						Untertest3.avi	0	880	547	72	111				0	Content		-72	-111	14543381	1152754667
14560	08:41:16.916	00:00:14.560	874	-1024	-768	-1	-1	-1	-1	4	-1024	-768	-1	-1	-1	-1	4		0	0						Untertest3.avi	0	880	547	72	111				0	Content		-72	-111	14560007	1152771293
14577	08:41:16.933	00:00:14.577	875	-1024	-768	-1	-1	-1	-1	4	-1024	-768	-1	-1	-1	-1	4		0	0						Untertest3.avi	0	880	547	72	111				0	Content		-72	-111	14577074	1152788360
14594	08:41:16.950	00:00:14.594	876	-1024	-768	-1	-1	-1	-1	4	-1024	-768	-1	-1	-1	-1	4		0	0						Untertest3.avi	0	880	547	72	111				0	Content		-72	-111	14594449	1152805735
14612	08:41:16.968	00:00:14.611	877	-1024	-768	-1	-1	-1	-1	4	-1024	-768	-1	-1	-1	-1	4		0	0						Untertest3.avi	0	880	547	72	111				0	Content		-72	-111	14611695	1152822981
14627	08:41:16.983	00:00:14.626	878	-1024	-768	-1	-1	-1	-1	4	-1024	-768	-1	-1	-1	-1	4		0	0						Untertest3.avi	0	880	547	72	111				0	Content		-72	-111	14626625	1152837911
14643	08:41:16.999	00:00:14.643	879	-1024	-768	-1	-1	-1	-1	4	-1024	-768	-1	-1	-1	-1	4		0	0						Untertest3.avi	0	880	547	72	111				0	Content		-72	-111	14643250	1152854536
14660	08:41:17.016	00:00:14.660	880	-1024	-768	-1	-1	-1	-1	4	-1024	-768	-1	-1	-1	-1	4		0	0						Untertest3.avi	0	880	547	72	111				0	Content		-72	-111	14660003	1152871289
14677	08:41:17.033	00:00:14.676	881	-1024	-768	-1	-1	-1	-1	4	-1024	-768	-1	-1	-1	-1	4		0	0						Untertest3.avi	0	880	547	72	111				0	Content		-72	-111	14676623	1152887909
14693	08:41:17.049	00:00:14.693	882	-1024	-768	-1	-1	-1	-1	4	-1024	-768	-1	-1	-1	-1	4		0	0						Untertest3.avi	0	880	547	72	111				0	Content		-72	-111	14693246	1152904532
14710	08:41:17.066	00:00:14.709	883	-1024	-768	-1	-1	-1	-1	4	-1024	-768	-1	-1	-1	-1	4		0	0						Untertest3.avi	0	880	547	72	111				0	Content		-72	-111	14709869	1152921155
14727	08:41:17.083	00:00:14.727	884	-1024	-768	-1	-1	-1	-1	4	-1024	-768	-1	-1	-1	-1	4		0	0						Untertest3.avi	0	880	547	72	111				0	Content		-72	-111	14727065	1152938351
14744	08:41:17.100	00:00:14.744	885	-1024	-768	-1	-1	-1	-1	4	-1024	-768	-1	-1	-1	-1	4		0	0						Untertest3.avi	0	880	547	72	111				0	Content		-72	-111	14744437	1152955723
14762	08:41:17.118	00:00:14.761	886	-1024	-768	-1	-1	-1	-1	4	-1024	-768	-1	-1	-1	-1	4		0	0						Untertest3.avi	0	880	547	72	111				0	Content		-72	-111	14761686	1152972972
14777	08:41:17.133	00:00:14.776	887	987,8159	792,1533	0,4383865	0,5460016	630,12	4,87336	0	905,1946	754,2406	0,2908139	0,6396114	643,9707	4,753232	0	34	947	773						Untertest3.avi	0	880	547	72	111	816	662	83	0	Content		875	662	14776507	1152987793
14793	08:41:17.149	00:00:14.793	888	-1024	-768	-1	-1	-1	-1	4	-1024	-768	-1	-1	-1	-1	4	34	0	0						Untertest3.avi	0	880	547	72	111	816	662	83	0	Content		-72	-111	14793243	1153004529
14810	08:41:17.166	00:00:14.809	889	987,1097	806,2107	0,4379231	0,5462511	625,3477	4,8336	0	888,6996	759,8378	0,2912454	0,6396167	645,445	4,855318	0	34	938	783						Untertest3.avi	0	880	547	72	111	816	662	83	0	Content		866	672	14809865	1153021151
14827	08:41:17.183	00:00:14.826	890	870,66	807,915	0,440304	0,5471362	634,3806	5,016208	0	806,5297	759,1556	0,2931261	0,6399091	646,6182	4,886137	0	34	839	784						Untertest3.avi	0	880	547	72	111	816	662	83	0	Content		767	673	14826501	1153037787
14843	08:41:17.199	00:00:14.843	891	-1024	-768	-1	-1	-1	-1	4	614,2954	744,7059	0,2957148	0,6400931	647,8017	4,881725	0	34	614	745						Untertest3.avi	0	880	547	72	111	816	662	83	0	Content		542	634	14843116	1153054402
14860	08:41:17.216	00:00:14.859	892	-1024	-768	-1	-1	-1	-1	4	514,9102	736,1463	0,2974674	0,6398453	647,7407	4,893662	0	35	515	736						Untertest3.avi	0	880	547	72	111	497	649	117	0	Content		443	625	14859739	1153071025
14877	08:41:17.233	00:00:14.876	893	-1024	-768	-1	-1	-1	-1	4	539,1913	714,3836	0,2980809	0,6397607	649,0691	4,977262	0	35	539	714						Untertest3.avi	0	880	547	72	111	497	649	117	0	Content		467	603	14876501	1153087787
14893	08:41:17.249	00:00:14.893	894	726,3275	815,7202	0,4432934	0,5486723	634,3806	5,137628	0	521,8685	707,1435	0,297988	0,6400927	649,076	4,929252	0	35	624	761						Untertest3.avi	0	880	547	72	111	497	649	117	0	Content		552	650	14893113	1153104399
14910	08:41:17.266	00:00:14.909	895	716,0416	814,7261	0,4433343	0,5488653	634,3806	4,999495	0	529,0014	703,4294	0,2978679	0,6400855	649,076	5,031222	0	35	623	759						Untertest3.avi	0	880	547	72	111	497	649	117	0	Content		551	648	14909738	1153121024
14926	08:41:17.282	00:00:14.926	896	712,572	811,2336	0,4436128	0,5488992	636,5211	4,991763	0	521,2022	715,1586	0,297756	0,6397464	649,673	5,005582	0	35	617	763						Untertest3.avi	0	880	547	72	111	497	649	117	0	Content		545	652	14926365	1153137651
14943	08:41:17.299	00:00:14.943	897	631,1498	822,0998	0,4426499	0,5489327	636,5211	4,96301	0	510,4841	730,0764	0,2975761	0,6393873	649,6785	4,974738	0	35	571	776						Untertest3.avi	0	880	547	72	111	497	649	117	0	Content		499	665	14943110	1153154396
14960	08:41:17.316	00:00:14.959	898	663,8784	815,4056	0,4430764	0,5486559	633,2313	4,947078	0	470,7578	726,3213	0,297095	0,6388192	647,0278	4,827759	0	35	567	771						Untertest3.avi	0	880	547	72	111	497	649	117	0	Content		495	660	14959737	1153171023
14976	08:41:17.332	00:00:14.976	899	-1024	-768	-1	-1	-1	-1	4	474,2379	712,9028	0,2969372	0,6383249	646,9726	4,957095	0	36	474	713						Untertest3.avi	0	880	547	72	111	402	607	216	0	Content		402	602	14976362	1153187648
14993	08:41:17.349	00:00:14.992	900	726,8152	802,5987	0,4429458	0,5480094	633,8497	4,867559	0	471,6989	693,257	0,2966528	0,6377667	647,0064	4,908624	0	36	599	748						Untertest3.avi	0	880	547	72	111	402	607	216	0	Content		527	637	14992988	1153204274
15010	08:41:17.366	00:00:15.009	901	630,8992	806,6123	0,4427009	0,5482449	633,2303	4,918071	0	429,6879	707,9674	0,2962992	0,6374513	647,0065	4,901075	0	36	530	757						Untertest3.avi	0	880	547	72	111	402	607	216	0	Content		458	646	15009737	1153221023
15026	08:41:17.382	00:00:15.026	902	709,2081	809,2437	0,4427459	0,5480639	635,0518	4,788549	0	467,3698	717,0341	0,2960005	0,6371654	647,0083	4,780199	0	36	588	763						Untertest3.avi	0	880	547	72	111	402	607	216	0	Content		516	652	15026361	1153237647
15043	08:41:17.399	00:00:15.042	903	-1024	-768	-1	-1	-1	-1	4	475,2975	716,8721	0,2956711	0,6369488	646,9412	4,749499	0	36	475	717						Untertest3.avi	0	880	547	72	111	402	607	216	0	Content		403	606	15042984	1153254270
15060	08:41:17.416	00:00:15.059	904	-1024	-768	-1	-1	-1	-1	4	471,5309	714,2242	0,2953465	0,6368235	646,8949	4,706585	0	36	472	714						Untertest3.avi	0	880	547	72	111	402	607	216	0	Content		400	603	15059609	1153270895
15076	08:41:17.432	00:00:15.076	905	-1024	-768	-1	-1	-1	-1	4	472,9107	703,7476	0,2950489	0,6366922	646,8609	4,692903	0	36	473	704						Untertest3.avi	0	880	547	72	111	402	607	216	0	Content		401	593	15076360	1153287646
15093	08:41:17.449	00:00:15.092	906	723,6083	809,2793	0,4420469	0,5487352	634,2966	4,72086	0	448,6873	693,0026	0,2940041	0,6366426	650,6109	4,691488	0	36	586	751						Untertest3.avi	0	880	547	72	111	402	607	216	0	Content		514	640	15092985	1153304271
15110	08:41:17.466	00:00:15.109	907	-1024	-768	-1	-1	-1	-1	4	522,95	715,9795	0,2945834	0,6363587	646,8609	4,726673	0	36	523	716						Untertest3.avi	0	880	547	72	111	402	607	216	0	Content		451	605	15109608	1153320894
15126	08:41:17.482	00:00:15.126	908	617,6079	817,6908	0,4414526	0,5489427	634,2966	4,58389	0	519,1392	703,6918	0,2944207	0,6362035	646,8609	4,667391	0	36	568	761						Untertest3.avi	0	880	547	72	111	402	607	216	0	Content		496	650	15126232	1153337518
15143	08:41:17.499	00:00:15.142	909	-1024	-768	-1	-1	-1	-1	4	464,9904	716,1002	0,294262	0,6360066	646,5037	4,617387	0	36	465	716						Untertest3.avi	0	880	547	72	111	402	607	216	0	Content		393	605	15142980	1153354266
15160	08:41:17.516	00:00:15.159	910	-1024	-768	-1	-1	-1	-1	4	468,601	701,7006	0,2941733	0,6358402	646,4094	4,587435	0	36	469	702						Untertest3.avi	0	880	547	72	111	402	607	216	0	Content		397	591	15159847	1153371133
15176	08:41:17.532	00:00:15.176	911	-1024	-768	-1	-1	-1	-1	4	449,3622	719,8036	0,2941937	0,635745	646,3423	4,48273	0	36	449	720						Untertest3.avi	0	880	547	72	111	402	607	216	0	Content		377	609	15176405	1153387691
15193	08:41:17.549	00:00:15.192	912	-1024	-768	-1	-1	-1	-1	4	453,726	725,5502	0,2942658	0,6357023	646,2994	4,503979	0	37	454	726						Untertest3.avi	0	880	547	72	111	420	639	100	0	Content		382	615	15192711	1153403997
15209	08:41:17.565	00:00:15.209	913	705,3267	803,1504	0,4423248	0,5491073	634,2966	4,599017	0	475,3439	690,3036	0,2943836	0,6356207	646,368	4,418854	0	37	590	747						Untertest3.avi	0	880	547	72	111	420	639	100	0	Content		518	636	15209458	1153420744
15226	08:41:17.582	00:00:15.226	914	716,3115	805,8099	0,4425829	0,5493206	634,2966	4,432513	0	507,6052	693,5958	0,2945276	0,6354533	646,368	4,480378	0	37	612	750						Untertest3.avi	0	880	547	72	111	420	639	100	0	Content		540	639	15226082	1153437368
15243	08:41:17.599	00:00:15.242	915	639,3436	818,201	0,4425373	0,5496384	634,2966	4,378322	0	501,1814	714,1845	0,2947716	0,6353468	646,368	4,452216	0	37	570	766						Untertest3.avi	0	880	547	72	111	420	639	100	0	Content		498	655	15242830	1153454116
15260	08:41:17.616	00:00:15.259	916	-1024	-768	-1	-1	-1	-1	4	456,794	717,2426	0,2950434	0,635067	646,4373	4,424547	0	37	457	717						Untertest3.avi	0	880	547	72	111	420	639	100	0	Content		385	606	15259774	1153471060
15276	08:41:17.632	00:00:15.276	917	580,19	797,1116	0,4444396	0,549634	632,0826	4,521132	0	404,5319	714,9259	0,2962735	0,6347572	646,5399	4,305177	0	37	492	756						Untertest3.avi	0	880	547	72	111	420	639	100	0	Content		420	645	15276078	1153487364
15293	08:41:17.649	00:00:15.292	918	567,4788	805,2317	0,4439418	0,5494831	638,7667	4,482032	0	356,0774	716,0832	0,296986	0,6341859	646,5751	4,314593	0	38	462	761						Untertest3.avi	0	880	547	72	111	302	614	367	0	Content		390	650	15292701	1153503987
15309	08:41:17.665	00:00:15.309	919	-1024	-768	-1	-1	-1	-1	4	348,3607	730,857	0,2970135	0,6336127	646,7294	4,284693	0	38	348	731						Untertest3.avi	0	880	547	72	111	302	614	367	0	Content		276	620	15309324	1153520610
15326	08:41:17.682	00:00:15.326	920	-1024	-768	-1	-1	-1	-1	4	410,366	700,0717	0,2970266	0,6330351	646,7009	4,311378	0	38	410	700						Untertest3.avi	0	880	547	72	111	302	614	367	0	Content		338	589	15326074	1153537360
15343	08:41:17.699	00:00:15.342	921	-1024	-768	-1	-1	-1	-1	4	356,7079	714,2122	0,2969298	0,6323678	646,7841	4,277313	0	38	357	714						Untertest3.avi	0	880	547	72	111	302	614	367	0	Content		285	603	15342697	1153553983
15359	08:41:17.715	00:00:15.359	922	-1024	-768	-1	-1	-1	-1	4	362,21	730,7762	0,2968184	0,6319289	646,6976	4,289263	0	38	362	731						Untertest3.avi	0	880	547	72	111	302	614	367	0	Content		290	620	15359323	1153570609
15376	08:41:17.732	00:00:15.375	923	-1024	-768	-1	-1	-1	-1	4	-1024	-768	-1	-1	-1	-1	4	38	0	0						Untertest3.avi	0	880	547	72	111	302	614	367	0	Content		-72	-111	15375944	1153587230
15393	08:41:17.749	00:00:15.392	924	-1024	-768	-1	-1	-1	-1	4	373,6656	709,5107	0,2964562	0,6317847	646,9047	4,387089	0	38	374	710						Untertest3.avi	0	880	547	72	111	302	614	367	0	Content		302	599	15392692	1153603978
15409	08:41:17.765	00:00:15.409	925	-1024	-768	-1	-1	-1	-1	4	401,7955	708,9572	0,2962898	0,6320735	646,9047	4,273041	0	38	402	709						Untertest3.avi	0	880	547	72	111	302	614	367	0	Content		330	598	15409319	1153620605
15426	08:41:17.782	00:00:15.425	926	-1024	-768	-1	-1	-1	-1	4	402,4545	731,1567	0,296028	0,6324506	646,8925	4,269094	0	38	402	731						Untertest3.avi	0	880	547	72	111	302	614	367	0	Content		330	620	15425940	1153637226
15443	08:41:17.799	00:00:15.442	927	-1024	-768	-1	-1	-1	-1	4	419,365	720,87	0,2957689	0,6329981	646,8984	4,248207	0	38	419	721						Untertest3.avi	0	880	547	72	111	302	614	367	0	Content		347	610	15442689	1153653975
15460	08:41:17.816	00:00:15.459	928	-1024	-768	-1	-1	-1	-1	4	385,0941	731,9843	0,2955289	0,6334211	647,5057	4,172958	0	38	385	732						Untertest3.avi	0	880	547	72	111	302	614	367	0	Content		313	621	15459550	1153670836
15476	08:41:17.832	00:00:15.475	929	-1024	-768	-1	-1	-1	-1	4	319,3212	729,0051	0,2951909	0,6338729	646,6071	4,19519	0	38	319	729						Untertest3.avi	0	880	547	72	111	302	614	367	0	Content		247	618	15475935	1153687221
15493	08:41:17.849	00:00:15.492	930	-1024	-768	-1	-1	-1	-1	4	353,6371	724,966	0,2949507	0,6340116	646,4374	4,171773	0	38	354	725						Untertest3.avi	0	880	547	72	111	302	614	367	0	Content		282	614	15492679	1153703965
15509	08:41:17.865	00:00:15.509	931	-1024	-768	-1	-1	-1	-1	4	373,8562	720,2971	0,2947766	0,633892	646,2126	4,179661	0	38	374	720						Untertest3.avi	0	880	547	72	111	302	614	367	0	Content		302	609	15509302	1153720588
15526	08:41:17.882	00:00:15.526	932	-1024	-768	-1	-1	-1	-1	4	363,5186	706,606	0,2946038	0,633664	646,1507	4,265119	0	38	364	707						Untertest3.avi	0	880	547	72	111	302	614	367	0	Content		292	596	15526167	1153737453
15543	08:41:17.899	00:00:15.542	933	-1024	-768	-1	-1	-1	-1	4	374,4026	706,8174	0,2943987	0,6331418	645,9794	4,262052	0	38	374	707						Untertest3.avi	0	880	547	72	111	302	614	367	0	Content		302	596	15542546	1153753832
15559	08:41:17.915	00:00:15.559	934	-1024	-768	-1	-1	-1	-1	4	358,1993	723,964	0,294238	0,6326917	645,7505	4,151409	0	38	358	724						Untertest3.avi	0	880	547	72	111	302	614	367	0	Content		286	613	15559487	1153770773
15576	08:41:17.932	00:00:15.576	935	-1024	-768	-1	-1	-1	-1	4	351,1115	728,2347	0,2940484	0,6322544	645,6629	4,141433	0	38	351	728						Untertest3.avi	0	880	547	72	111	302	614	367	0	Content		279	617	15576113	1153787399
15593	08:41:17.949	00:00:15.592	936	-1024	-768	-1	-1	-1	-1	4	355,682	736,3931	0,2938519	0,631909	645,5333	4,147057	0	38	356	736						Untertest3.avi	0	880	547	72	111	302	614	367	0	Content		284	625	15592860	1153804146
15609	08:41:17.965	00:00:15.609	937	-1024	-768	-1	-1	-1	-1	4	359,4675	715,2706	0,2936563	0,6316133	645,2941	4,180731	0	38	359	715						Untertest3.avi	0	880	547	72	111	302	614	367	0	Content		287	604	15609164	1153820450
15626	08:41:17.982	00:00:15.625	938	-1024	-768	-1	-1	-1	-1	4	406,2228	725,8846	0,2933415	0,6314727	645,2941	4,18248	0	38	406	726						Untertest3.avi	0	880	547	72	111	302	614	367	0	Content		334	615	15625911	1153837197
15643	08:41:17.999	00:00:15.642	939	-1024	-768	-1	-1	-1	-1	4	392,0726	734,5438	0,2929688	0,6315215	645,2941	4,271318	0	38	392	735						Untertest3.avi	0	880	547	72	111	302	614	367	0	Content		320	624	15642537	1153853823
15659	08:41:18.015	00:00:15.659	940	-1024	-768	-1	-1	-1	-1	4	421,9261	723,4277	0,2919292	0,6316172	645,1959	4,200922	0	39	422	723						Untertest3.avi	0	880	547	72	111	496	642	166	0	Content		350	612	15659478	1153870764
15676	08:41:18.032	00:00:15.675	941	734,7653	818,6068	0,4422822	0,5477504	645,1469	4,300065	0	443,0248	708,0355	0,2912733	0,6316081	645,1469	4,222466	0	39	589	763						Untertest3.avi	0	880	547	72	111	496	642	166	0	Content		517	652	15675785	1153887071
15693	08:41:18.049	00:00:15.692	942	729,8031	829,7429	0,442141	0,5478404	645,0578	4,270791	0	452,4023	705,2094	0,291026	0,6319299	645,0578	4,16929	0	39	591	767						Untertest3.avi	0	880	547	72	111	496	642	166	0	Content		519	656	15692650	1153903936
15709	08:41:18.065	00:00:15.709	943	-1024	-768	-1	-1	-1	-1	4	464,964	673,1015	0,2908262	0,6321601	645,0964	4,298995	0	39	465	673						Untertest3.avi	0	880	547	72	111	496	642	166	0	Content		393	562	15709280	1153920566
15726	08:41:18.082	00:00:15.726	944	740,7239	807,8146	0,4402508	0,5481001	632,2701	4,248549	0	446,3747	705,4787	0,2907364	0,63233	645,0522	4,207411	0	39	594	757						Untertest3.avi	0	880	547	72	111	496	642	166	0	Content		522	646	15726098	1153937384
15742	08:41:18.098	00:00:15.742	945	678,8274	799,879	0,4403653	0,548344	632,2354	4,200375	0	456,7466	712,5355	0,2907522	0,6324731	644,9687	4,166635	0	39	568	756						Untertest3.avi	0	880	547	72	111	496	642	166	0	Content		496	645	15742401	1153953687
15759	08:41:18.115	00:00:15.759	946	714,0851	775,2211	0,4405973	0,5484127	632,2354	4,342567	0	439,8839	707,6003	0,2908404	0,6326421	644,911	4,169765	0	39	577	741						Untertest3.avi	0	880	547	72	111	496	642	166	0	Content		505	630	15759025	1153970311
15776	08:41:18.132	00:00:15.775	947	613,9606	810,2949	0,4408726	0,5487338	632,2686	4,256035	0	475,9639	696,6326	0,2909546	0,6328132	645,0292	4,257209	0	39	545	753						Untertest3.avi	0	880	547	72	111	496	642	166	0	Content		473	642	15775650	1153986936
15792	08:41:18.148	00:00:15.792	948	663,1115	803,7539	0,4411755	0,5487038	632,3233	4,149488	0	415,4929	702,0009	0,2910343	0,6327979	645,0293	4,299136	0	39	539	753						Untertest3.avi	0	880	547	72	111	496	642	166	0	Content		467	642	15792399	1154003685
15809	08:41:18.165	00:00:15.809	949	646,4243	753,8754	0,4415469	0,5471525	632,3082	4,321746	0	486,7847	669,6235	0,291117	0,6314254	644,8731	4,232327	0	39	567	712						Untertest3.avi	0	880	547	72	111	496	642	166	0	Content		495	601	15809023	1154020309
15826	08:41:18.182	00:00:15.825	950	643,7636	691,5704	0,4420724	0,5450161	632,4384	4,299896	0	498,8789	617,4952	0,2910876	0,629715	644,9659	4,278934	0	40	571	655						Untertest3.avi	0	880	547	72	111	521	477	300	0	Content		499	544	15825645	1154036931
15842	08:41:18.198	00:00:15.842	951	593,3558	625,6539	0,4434124	0,5434424	629,5713	4,275928	0	514,9651	568,5708	0,2912171	0,6284509	645,066	4,34171	0	40	554	597						Untertest3.avi	0	880	547	72	111	521	477	300	0	Content		482	486	15842271	1154053557
15859	08:41:18.215	00:00:15.859	952	603,7919	612,0713	0,4435631	0,5426341	632,4602	4,320335	0	554,3581	541,7526	0,2911764	0,6281387	644,892	4,310008	0	40	579	577						Untertest3.avi	0	880	547	72	111	521	477	300	0	Content		507	466	15859018	1154070304
15876	08:41:18.232	00:00:15.875	953	606,3378	604,2491	0,4440266	0,5423759	632,4211	4,31757	0	575,4896	556,2269	0,2910964	0,627964	644,928	4,333449	0	40	591	580						Untertest3.avi	0	880	547	72	111	521	477	300	0	Content		519	469	15875643	1154086929
15892	08:41:18.248	00:00:15.892	954	604,5231	592,4431	0,444249	0,5422863	632,6372	4,350281	0	577,4382	573,2502	0,2911194	0,6276842	644,9321	4,329011	0	40	591	583						Untertest3.avi	0	880	547	72	111	521	477	300	0	Content		519	472	15892265	1154103551
15909	08:41:18.265	00:00:15.909	955	607,505	599,1624	0,4443965	0,5422945	632,5856	4,335541	0	579,481	555,7965	0,2911399	0,6275608	645,1738	4,307628	0	40	593	577						Untertest3.avi	0	880	547	72	111	521	477	300	0	Content		521	466	15909016	1154120302
15926	08:41:18.282	00:00:15.925	956	597,9403	603,8748	0,444421	0,5423465	632,6036	4,347338	0	588,3347	568,7479	0,2911241	0,6274985	645,1465	4,344609	0	40	593	586						Untertest3.avi	0	880	547	72	111	521	477	300	0	Content		521	475	15925640	1154136926
15942	08:41:18.298	00:00:15.942	957	610,5314	595,4	0,4444051	0,5424211	632,6276	4,36842	0	628,4382	561,7977	0,2913818	0,627441	648,5807	4,416161	0	40	619	579						Untertest3.avi	0	880	547	72	111	521	477	300	0	Content		547	468	15942262	1154153548
15959	08:41:18.315	00:00:15.958	958	617,494	600,1818	0,4443687	0,5424939	632,6044	4,370361	0	576,7234	571,4937	0,2910403	0,6275448	645,1447	4,34912	0	40	597	586						Untertest3.avi	0	880	547	72	111	521	477	300	0	Content		525	475	15958887	1154170173
15976	08:41:18.332	00:00:15.975	959	608,3165	610,8224	0,4443017	0,5425681	632,5892	4,406041	0	580,526	561,9985	0,2909744	0,6276163	645,16	4,380294	0	40	594	586						Untertest3.avi	0	880	547	72	111	521	477	300	0	Content		522	475	15975635	1154186921
15992	08:41:18.348	00:00:15.992	960	606,65	604,7565	0,4442225	0,5427119	632,5441	4,450309	0	582,6563	571,8916	0,290906	0,6277872	645,0988	4,408189	0	40	595	588						Untertest3.avi	0	880	547	72	111	521	477	300	0	Content		523	477	15992260	1154203546
16009	08:41:18.365	00:00:16.008	961	614,2473	607,785	0,4441381	0,5429288	632,4672	4,456676	0	569,8113	575,006	0,2908381	0,6280823	645,0835	4,416742	0	40	592	591						Untertest3.avi	0	880	547	72	111	521	477	300	0	Content		520	480	16008889	1154220175
16026	08:41:18.382	00:00:16.025	962	608,429	605,09	0,4440464	0,5430843	632,4819	4,498383	0	567,6945	579,8354	0,290769	0,6283311	644,9689	4,401331	0	40	588	592						Untertest3.avi	0	880	547	72	111	521	477	300	0	Content		516	481	16025511	1154236797
16042	08:41:18.398	00:00:16.042	963	613,4164	609,3874	0,4439747	0,543074	632,404	4,492543	0	569,4285	579,4108	0,2907448	0,6284364	644,8857	4,494055	0	40	591	594						Untertest3.avi	0	880	547	72	111	521	477	300	0	Content		519	483	16042257	1154253543
16059	08:41:18.415	00:00:16.058	964	609,9007	610,2065	0,4438729	0,5429646	632,3697	4,55256	0	577,2294	577,7237	0,2906653	0,6284066	644,9025	4,475606	0	40	594	594						Untertest3.avi	0	880	547	72	111	521	477	300	0	Content		522	483	16058884	1154270170
16076	08:41:18.432	00:00:16.075	965	609,0661	606,6779	0,4436764	0,5428227	632,301	4,594237	0	573,9955	577,1893	0,2905107	0,628298	644,8117	4,491303	0	40	592	592						Untertest3.avi	0	880	547	72	111	521	477	300	0	Content		520	481	16075506	1154286792
16092	08:41:18.448	00:00:16.092	966	618,6271	611,4693	0,4434402	0,5426719	632,3274	4,551155	0	575,1714	564,3176	0,2903125	0,6281443	644,8251	4,52583	0	40	597	588						Untertest3.avi	0	880	547	72	111	521	477	300	0	Content		525	477	16092134	1154303420
16109	08:41:18.465	00:00:16.108	967	623,3346	633,1674	0,4428849	0,5432455	632,192	4,610642	0	620,9507	596,3096	0,2903675	0,6285927	648,6385	4,588028	0	40	622	615						Untertest3.avi	0	880	547	72	111	521	477	300	0	Content		550	504	16108881	1154320167
16126	08:41:18.482	00:00:16.125	968	651,6093	699,2737	0,4416632	0,5454851	632,327	4,63637	0	583,7659	673,41	0,2898371	0,630291	644,8238	4,563908	0	41	618	686						Untertest3.avi	0	880	547	72	111	541	648	516	0	Content		546	575	16125504	1154336790
16142	08:41:18.498	00:00:16.142	969	665,3616	760,8179	0,4408658	0,5473082	632,3516	4,657644	0	551,5499	706,1595	0,2901879	0,6315328	644,8238	4,594532	0	41	608	733						Untertest3.avi	0	880	547	72	111	541	648	516	0	Content		536	622	16142129	1154353415
16159	08:41:18.515	00:00:16.158	970	736,943	807,0456	0,4411526	0,5477508	636,7009	4,652104	0	546,1085	727,8689	0,2904652	0,6318305	644,8116	4,586189	0	41	642	767						Untertest3.avi	0	880	547	72	111	541	648	516	0	Content		570	656	16158754	1154370040
16176	08:41:18.532	00:00:16.175	971	687,1518	794,032	0,4403093	0,5480688	632,42	4,640497	0	545,9904	718,8122	0,2905025	0,6318774	644,7572	4,554529	0	41	617	756						Untertest3.avi	0	880	547	72	111	541	648	516	0	Content		545	645	16175502	1154386788
16192	08:41:18.548	00:00:16.192	972	745,8576	820,3629	0,4401025	0,5479279	632,42	4,564401	0	574,272	709,4474	0,2903829	0,6320152	644,7572	4,68163	0	41	660	765						Untertest3.avi	0	880	547	72	111	541	648	516	0	Content		588	654	16192128	1154403414
16209	08:41:18.565	00:00:16.208	973	695,4622	802,4575	0,4399579	0,5481102	632,3793	4,589634	0	515,6657	721,8546	0,2902996	0,6321434	644,818	4,535655	0	41	606	762						Untertest3.avi	0	880	547	72	111	541	648	516	0	Content		534	651	16208752	1154420038
16225	08:41:18.581	00:00:16.225	974	742,1957	814,4665	0,4398191	0,5480121	632,3793	4,642251	0	523,2172	738,1277	0,2902153	0,6321988	644,7464	4,56846	0	41	633	776						Untertest3.avi	0	880	547	72	111	541	648	516	0	Content		561	665	16225374	1154436660
16242	08:41:18.598	00:00:16.242	975	728,2292	806,0182	0,4397533	0,548053	632,3793	4,684738	0	529,0657	716,3128	0,2901585	0,6322805	644,6036	4,494742	0	41	629	761						Untertest3.avi	0	880	547	72	111	541	648	516	0	Content		557	650	16242124	1154453410
16259	08:41:18.615	00:00:16.258	976	656,8112	800,4812	0,43976	0,5485027	632,3794	4,525879	0	523,2303	726,2487	0,2901157	0,6324157	644,6673	4,465594	0	41	590	763						Untertest3.avi	0	880	547	72	111	541	648	516	0	Content		518	652	16258748	1154470034
16275	08:41:18.631	00:00:16.275	977	701,8597	805,8101	0,439743	0,5486291	632,3987	4,505853	0	517,3812	717,4731	0,2901015	0,6326816	644,6339	4,486948	0	41	610	762						Untertest3.avi	0	880	547	72	111	541	648	516	0	Content		538	651	16275373	1154486659
16292	08:41:18.648	00:00:16.291	978	749,8995	794,6643	0,4397396	0,5485977	632,3987	4,51437	0	538,2152	710,8049	0,2901054	0,6329413	644,6588	4,468389	0	41	644	753						Untertest3.avi	0	880	547	72	111	541	648	516	0	Content		572	642	16291997	1154503283
16309	08:41:18.665	00:00:16.308	979	706,9889	807,8119	0,4398018	0,5488153	632,5076	4,579745	0	520,2079	710,7986	0,2901296	0,6330525	644,704	4,45845	0	41	614	759						Untertest3.avi	0	880	547	72	111	541	648	516	0	Content		542	648	16308745	1154520031
16325	08:41:18.681	00:00:16.325	980	704,5172	814,5922	0,4398979	0,5489015	632,551	4,519771	0	520,9196	727,0397	0,2901794	0,6331889	644,7153	4,447043	0	41	613	771						Untertest3.avi	0	880	547	72	111	541	648	516	0	Content		541	660	16325368	1154536654
16342	08:41:18.698	00:00:16.341	981	711,7277	819,0628	0,440017	0,5490593	632,4	4,411406	0	556,0973	700,0385	0,2902369	0,6333354	644,7153	4,418943	0	41	634	760						Untertest3.avi	0	880	547	72	111	541	648	516	0	Content		562	649	16341994	1154553280
16359	08:41:18.715	00:00:16.358	982	720,9532	821,9039	0,4401105	0,5491378	632,415	4,338057	0	-1024	-768	-1	-1	-1	-1	4	41	721	822						Untertest3.avi	0	880	547	72	111	541	648	516	0	Content		649	711	16358617	1154569903
16375	08:41:18.731	00:00:16.375	983	700,717	807,399	0,4402592	0,549159	632,5916	4,37698	0	526,5861	706,4744	0,2904896	0,6336917	644,8254	4,355619	0	41	614	757						Untertest3.avi	0	880	547	72	111	541	648	516	0	Content		542	646	16375366	1154586652
16392	08:41:18.748	00:00:16.391	984	-1024	-768	-1	-1	-1	-1	4	512,0795	709,8281	0,2905604	0,6337476	644,7354	4,349942	0	41	512	710						Untertest3.avi	0	880	547	72	111	541	648	516	0	Content		440	599	16391991	1154603277
16409	08:41:18.765	00:00:16.408	985	-1024	-768	-1	-1	-1	-1	4	506,7487	708,0037	0,2906117	0,6337558	644,7541	4,382395	0	41	507	708						Untertest3.avi	0	880	547	72	111	541	648	516	0	Content		435	597	16408612	1154619898
16425	08:41:18.781	00:00:16.425	986	714,0923	817,9653	0,4405431	0,5493389	632,384	4,310184	0	509,6071	713,7708	0,2906541	0,6337326	644,7645	4,311458	0	41	612	766						Untertest3.avi	0	880	547	72	111	541	648	516	0	Content		540	655	16425238	1154636524
16442	08:41:18.798	00:00:16.441	987	768,7626	780,223	0,4405356	0,5493894	632,401	3,98539	0	520,6802	710,7808	0,2906803	0,6337334	644,7936	4,322197	0	41	645	746						Untertest3.avi	0	880	547	72	111	541	648	516	0	Content		573	635	16441986	1154653272
16459	08:41:18.815	00:00:16.458	988	-1024	-768	-1	-1	-1	-1	4	514,2476	697,0212	0,2906863	0,6336836	644,9343	4,286035	0	41	514	697						Untertest3.avi	0	880	547	72	111	541	648	516	0	Content		442	586	16458614	1154669900
16475	08:41:18.831	00:00:16.475	989	-1024	-768	-1	-1	-1	-1	4	515,5776	701,7381	0,290701	0,633747	644,9382	4,368627	0	41	516	702						Untertest3.avi	0	880	547	72	111	541	648	516	0	Content		444	591	16475235	1154686521
16492	08:41:18.848	00:00:16.491	990	764,8487	800,1549	0,4404921	0,5495512	632,3594	4,225166	0	508,1065	705,0261	0,2907129	0,6339186	644,9261	4,247369	0	41	636	753						Untertest3.avi	0	880	547	72	111	541	648	516	0	Content		564	642	16491860	1154703146
16509	08:41:18.865	00:00:16.508	991	-1024	-768	-1	-1	-1	-1	4	455,8846	722,955	0,2907391	0,6340834	644,9564	4,207855	0	41	456	723						Untertest3.avi	0	880	547	72	111	541	648	516	0	Content		384	612	16508610	1154719896
16525	08:41:18.881	00:00:16.525	992	705,5269	804,4827	0,440567	0,5500515	632,4136	4,151126	0	511,8863	709,4487	0,2907759	0,6342601	645,0617	4,240462	0	41	609	757						Untertest3.avi	0	880	547	72	111	541	648	516	0	Content		537	646	16525235	1154736521
16542	08:41:18.898	00:00:16.541	993	665,8553	817,4511	0,4406077	0,5504209	632,4136	4,070346	0	506,7522	705,0317	0,2908259	0,6344905	645,1459	4,167391	0	41	586	761						Untertest3.avi	0	880	547	72	111	541	648	516	0	Content		514	650	16541858	1154753144
16558	08:41:18.914	00:00:16.558	994	703,0522	818,181	0,4406963	0,5504177	632,5503	4,056242	0	543,1276	717,8467	0,2909225	0,6346619	645,0934	4,139582	0	41	623	768						Untertest3.avi	0	880	547	72	111	541	648	516	0	Content		551	657	16558482	1154769768
16575	08:41:18.931	00:00:16.575	995	757,6773	818,7043	0,4408306	0,5504168	632,5503	4,158712	0	502,1967	703,3741	0,291025	0,6348042	645,021	4,137689	0	41	630	761						Untertest3.avi	0	880	547	72	111	541	648	516	0	Content		558	650	16575231	1154786517
16592	08:41:18.948	00:00:16.591	996	723,8969	808,8085	0,4409384	0,5507711	632,61	4,120024	0	494,03	701,0627	0,2911253	0,6349964	644,9301	4,144428	0	41	609	755						Untertest3.avi	0	880	547	72	111	541	648	516	0	Content		537	644	16591856	1154803142
16608	08:41:18.964	00:00:16.608	997	666,8174	783,5084	0,4409716	0,5510736	632,61	4,128324	0	498,8514	703,8399	0,291167	0,6351154	645,0039	4,119206	0	41	583	744						Untertest3.avi	0	880	547	72	111	541	648	516	0	Content		511	633	16608475	1154819761
16625	08:41:18.981	00:00:16.625	998	-1024	-768	-1	-1	-1	-1	4	586,5224	763,6831	0,2904342	0,635543	645,3306	4,006357	0	41	587	764						Untertest3.avi	0	880	547	72	111	541	648	516	0	Content		515	653	16625100	1154836386
16642	08:41:18.998	00:00:16.641	999	-1024	-768	-1	-1	-1	-1	4	684,1172	803,1333	0,2892466	0,6358579	645,3342	3,937121	0	42	684	803						Untertest3.avi	0	880	547	72	111	675	686	233	0	Content		612	692	16641848	1154853134
16658	08:41:19.014	00:00:16.658	1000	-1024	-768	-1	-1	-1	-1	4	751,7104	808,5459	0,2883643	0,6359616	645,5798	3,824052	0	42	752	809						Untertest3.avi	0	880	547	72	111	675	686	233	0	Content		680	698	16658473	1154869759
16675	08:41:19.031	00:00:16.675	1001	-1024	-768	-1	-1	-1	-1	4	-1024	-768	-1	-1	-1	-1	4	42	0	0						Untertest3.avi	0	880	547	72	111	675	686	233	0	Content		-72	-111	16675097	1154886383
16692	08:41:19.048	00:00:16.691	1002	-1024	-768	-1	-1	-1	-1	4	-1024	-768	-1	-1	-1	-1	4	42	0	0						Untertest3.avi	0	880	547	72	111	675	686	233	0	Content		-72	-111	16691854	1154903140
16708	08:41:19.064	00:00:16.708	1003	-1024	-768	-1	-1	-1	-1	4	-1024	-768	-1	-1	-1	-1	4	42	0	0						Untertest3.avi	0	880	547	72	111	675	686	233	0	Content		-72	-111	16708473	1154919759
16725	08:41:19.081	00:00:16.725	1004	-1024	-768	-1	-1	-1	-1	4	-1024	-768	-1	-1	-1	-1	4	42	0	0						Untertest3.avi	0	880	547	72	111	675	686	233	0	Content		-72	-111	16725095	1154936381
16742	08:41:19.098	00:00:16.741	1005	-1024	-768	-1	-1	-1	-1	4	750,5713	793,6367	0,2884464	0,6361274	645,5103	3,941174	0	42	751	794						Untertest3.avi	0	880	547	72	111	675	686	233	0	Content		679	683	16741724	1154953010
16758	08:41:19.114	00:00:16.758	1006	-1024	-768	-1	-1	-1	-1	4	793,2355	809,0358	0,2885422	0,6360956	645,5103	3,776721	0	42	793	809						Untertest3.avi	0	880	547	72	111	675	686	233	0	Content		721	698	16758474	1154969760
16775	08:41:19.131	00:00:16.775	1007	-1024	-768	-1	-1	-1	-1	4	-1024	-768	-1	-1	-1	-1	4	42	0	0						Untertest3.avi	0	880	547	72	111	675	686	233	0	Content		-72	-111	16775110	1154986396
16792	08:41:19.148	00:00:16.792	1008	-1024	-768	-1	-1	-1	-1	4	716,8633	774,5999	0,2883222	0,6360565	647,0026	3,906641	0	42	717	775						Untertest3.avi	0	880	547	72	111	675	686	233	0	Content		645	664	16792043	1155003329
16808	08:41:19.164	00:00:16.808	1009	-1024	-768	-1	-1	-1	-1	4	-1024	-768	-1	-1	-1	-1	4	42	0	0						Untertest3.avi	0	880	547	72	111	675	686	233	0	Content		-72	-111	16808473	1155019759
16825	08:41:19.181	00:00:16.825	1010	-1024	-768	-1	-1	-1	-1	4	725,0132	797,1118	0,2884591	0,63606	646,7411	3,869693	0	42	725	797						Untertest3.avi	0	880	547	72	111	675	686	233	0	Content		653	686	16825221	1155036507
16842	08:41:19.198	00:00:16.841	1011	-1024	-768	-1	-1	-1	-1	4	-1024	-768	-1	-1	-1	-1	4	42	0	0						Untertest3.avi	0	880	547	72	111	675	686	233	0	Content		-72	-111	16841719	1155053005
16859	08:41:19.215	00:00:16.858	1012	-1024	-768	-1	-1	-1	-1	4	746,8303	776,6224	0,2887137	0,6360165	645,437	3,86345	0	42	747	777						Untertest3.avi	0	880	547	72	111	675	686	233	0	Content		675	666	16858584	1155069870
16875	08:41:19.231	00:00:16.875	1013	-1024	-768	-1	-1	-1	-1	4	-1024	-768	-1	-1	-1	-1	4	43	0	0						Untertest3.avi	0	880	547	72	111	714	690	100	0	Content		-72	-111	16875213	1155086499
16892	08:41:19.248	00:00:16.891	1014	-1024	-768	-1	-1	-1	-1	4	702,2237	767,3481	0,2884736	0,636079	646,4093	3,892904	0	43	702	767						Untertest3.avi	0	880	547	72	111	714	690	100	0	Content		630	656	16891964	1155103250
16908	08:41:19.264	00:00:16.908	1015	-1024	-768	-1	-1	-1	-1	4	777,7936	794,5592	0,2887225	0,6361519	645,3066	3,791946	0	43	778	795						Untertest3.avi	0	880	547	72	111	714	690	100	0	Content		706	684	16908335	1155119621
16925	08:41:19.281	00:00:16.924	1016	-1024	-768	-1	-1	-1	-1	4	800,6892	809,646	0,2887273	0,6361707	645,3066	3,714821	0	43	801	810						Untertest3.avi	0	880	547	72	111	714	690	100	0	Content		729	699	16924958	1155136244
16942	08:41:19.298	00:00:16.941	1017	-1024	-768	-1	-1	-1	-1	4	-1024	-768	-1	-1	-1	-1	4	43	0	0						Untertest3.avi	0	880	547	72	111	714	690	100	0	Content		-72	-111	16941707	1155152993
16959	08:41:19.315	00:00:16.958	1018	-1024	-768	-1	-1	-1	-1	4	794,1923	807,2532	0,2887017	0,636461	645,3066	3,791583	0	43	794	807						Untertest3.avi	0	880	547	72	111	714	690	100	0	Content		722	696	16958646	1155169932
16975	08:41:19.331	00:00:16.975	1019	-1024	-768	-1	-1	-1	-1	4	-1024	-768	-1	-1	-1	-1	4		0	0						Untertest3.avi	0	880	547	72	111				0	Content		-72	-111	16975452	1155186738
16992	08:41:19.348	00:00:16.991	1020	-1024	-768	-1	-1	-1	-1	4	-1024	-768	-1	-1	-1	-1	4		0	0						Untertest3.avi	0	880	547	72	111				0	Content		-72	-111	16991950	1155203236
17008	08:41:19.364	00:00:17.008	1021	-1024	-768	-1	-1	-1	-1	4	-1024	-768	-1	-1	-1	-1	4		0	0						Untertest3.avi	0	880	547	72	111				0	Content		-72	-111	17008324	1155219610
17025	08:41:19.381	00:00:17.025	1022	-1024	-768	-1	-1	-1	-1	4	-1024	-768	-1	-1	-1	-1	4		0	0						Untertest3.avi	0	880	547	72	111				0	Content		-72	-111	17025084	1155236370
17042	08:41:19.398	00:00:17.041	1023	-1024	-768	-1	-1	-1	-1	4	-1024	-768	-1	-1	-1	-1	4		0	0						Untertest3.avi	0	880	547	72	111				0	Content		-72	-111	17041696	1155252982
17058	08:41:19.414	00:00:17.058	1024	-1024	-768	-1	-1	-1	-1	4	-1024	-768	-1	-1	-1	-1	4		0	0						Untertest3.avi	0	880	547	72	111				0	Content		-72	-111	17058325	1155269611
17075	08:41:19.431	00:00:17.074	1025	-1024	-768	-1	-1	-1	-1	4	-1024	-768	-1	-1	-1	-1	4		0	0						Untertest3.avi	0	880	547	72	111				0	Content		-72	-111	17074955	1155286241
17092	08:41:19.448	00:00:17.091	1026	-1024	-768	-1	-1	-1	-1	4	-1024	-768	-1	-1	-1	-1	4		0	0						Untertest3.avi	0	880	547	72	111				0	Content		-72	-111	17091696	1155302982
17108	08:41:19.464	00:00:17.108	1027	-1024	-768	-1	-1	-1	-1	4	-1024	-768	-1	-1	-1	-1	4		0	0						Untertest3.avi	0	880	547	72	111				0	Content		-72	-111	17108320	1155319606
17125	08:41:19.481	00:00:17.124	1028	-1024	-768	-1	-1	-1	-1	4	-1024	-768	-1	-1	-1	-1	4		0	0						Untertest3.avi	0	880	547	72	111				0	Content		-72	-111	17124947	1155336233
17142	08:41:19.498	00:00:17.141	1029	-1024	-768	-1	-1	-1	-1	4	-1024	-768	-1	-1	-1	-1	4		0	0						Untertest3.avi	0	880	547	72	111				0	Content		-72	-111	17141567	1155352853
17158	08:41:19.514	00:00:17.158	1030	-1024	-768	-1	-1	-1	-1	4	-1024	-768	-1	-1	-1	-1	4		0	0						Untertest3.avi	0	880	547	72	111				0	Content		-72	-111	17158193	1155369479
17175	08:41:19.531	00:00:17.175	1031	-1024	-768	-1	-1	-1	-1	4	-1024	-768	-1	-1	-1	-1	4		0	0						Untertest3.avi	0	880	547	72	111				0	Content		-72	-111	17175262	1155386548
17192	08:41:19.548	00:00:17.192	1032	-1024	-768	-1	-1	-1	-1	4	-1024	-768	-1	-1	-1	-1	4		0	0						Untertest3.avi	0	880	547	72	111				0	Content		-72	-111	17192009	1155403295
17209	08:41:19.565	00:00:17.208	1033	-1024	-768	-1	-1	-1	-1	4	-1024	-768	-1	-1	-1	-1	4		0	0						Untertest3.avi	0	880	547	72	111				0	Content		-72	-111	17208633	1155419919
17225	08:41:19.581	00:00:17.224	1034	-1024	-768	-1	-1	-1	-1	4	-1024	-768	-1	-1	-1	-1	4		0	0						Untertest3.avi	0	880	547	72	111				0	Content		-72	-111	17224811	1155436097
17242	08:41:19.598	00:00:17.241	1035	-1024	-768	-1	-1	-1	-1	4	-1024	-768	-1	-1	-1	-1	4		0	0						Untertest3.avi	0	880	547	72	111				0	Content		-72	-111	17241560	1155452846
17258	08:41:19.614	00:00:17.258	1036	-1024	-768	-1	-1	-1	-1	4	-1024	-768	-1	-1	-1	-1	4		0	0						Untertest3.avi	0	880	547	72	111				0	Content		-72	-111	17258181	1155469467
17275	08:41:19.631	00:00:17.274	1037	-1024	-768	-1	-1	-1	-1	4	-1024	-768	-1	-1	-1	-1	4		0	0						Untertest3.avi	0	880	547	72	111				0	Content		-72	-111	17274804	1155486090
17291	08:41:19.647	00:00:17.291	1038	-1024	-768	-1	-1	-1	-1	4	-1024	-768	-1	-1	-1	-1	4		0	0						Untertest3.avi	0	880	547	72	111				0	Content		-72	-111	17291429	1155502715
17308	08:41:19.664	00:00:17.308	1039	-1024	-768	-1	-1	-1	-1	4	-1024	-768	-1	-1	-1	-1	4		0	0						Untertest3.avi	0	880	547	72	111				0	Content		-72	-111	17308063	1155519349
17325	08:41:19.681	00:00:17.324	1040	-1024	-768	-1	-1	-1	-1	4	-1024	-768	-1	-1	-1	-1	4		0	0						Untertest3.avi	0	880	547	72	111				0	Content		-72	-111	17324675	1155535961
17342	08:41:19.698	00:00:17.341	1041	-1024	-768	-1	-1	-1	-1	4	-1024	-768	-1	-1	-1	-1	4		0	0						Untertest3.avi	0	880	547	72	111				0	Content		-72	-111	17341869	1155553155
17359	08:41:19.715	00:00:17.359	1042	-1024	-768	-1	-1	-1	-1	4	-1024	-768	-1	-1	-1	-1	4		0	0						Untertest3.avi	0	880	547	72	111				0	Content		-72	-111	17359239	1155570525
17376	08:41:19.732	00:00:17.376	1043	-1024	-768	-1	-1	-1	-1	4	-1024	-768	-1	-1	-1	-1	4		0	0						Untertest3.avi	0	880	547	72	111				0	Content		-72	-111	17376486	1155587772
17391	08:41:19.747	00:00:17.391	1044	-1024	-768	-1	-1	-1	-1	4	-1024	-768	-1	-1	-1	-1	4		0	0						Untertest3.avi	0	880	547	72	111				0	Content		-72	-111	17391290	1155602576
17408	08:41:19.764	00:00:17.408	1045	-1024	-768	-1	-1	-1	-1	4	-1024	-768	-1	-1	-1	-1	4		0	0						Untertest3.avi	0	880	547	72	111				0	Content		-72	-111	17408048	1155619334
17425	08:41:19.781	00:00:17.424	1046	-1024	-768	-1	-1	-1	-1	4	-1024	-768	-1	-1	-1	-1	4		0	0						Untertest3.avi	0	880	547	72	111				0	Content		-72	-111	17424784	1155636070
17441	08:41:19.797	00:00:17.441	1047	-1024	-768	-1	-1	-1	-1	4	-1024	-768	-1	-1	-1	-1	4		0	0						Untertest3.avi	0	880	547	72	111				0	Content		-72	-111	17441280	1155652566
17458	08:41:19.814	00:00:17.458	1048	-1024	-768	-1	-1	-1	-1	4	-1024	-768	-1	-1	-1	-1	4		0	0						Untertest3.avi	0	880	547	72	111				0	Content		-72	-111	17458038	1155669324
17475	08:41:19.831	00:00:17.474	1049	-1024	-768	-1	-1	-1	-1	4	-1024	-768	-1	-1	-1	-1	4		0	0						Untertest3.avi	0	880	547	72	111				0	Content		-72	-111	17474654	1155685940
17492	08:41:19.848	00:00:17.491	1050	-1024	-768	-1	-1	-1	-1	4	-1024	-768	-1	-1	-1	-1	4		0	0						Untertest3.avi	0	880	547	72	111				0	Content		-72	-111	17491720	1155703006
17509	08:41:19.865	00:00:17.509	1051	-1024	-768	-1	-1	-1	-1	4	-1024	-768	-1	-1	-1	-1	4		0	0						Untertest3.avi	0	880	547	72	111				0	Content		-72	-111	17509092	1155720378
17526	08:41:19.882	00:00:17.526	1052	-1024	-768	-1	-1	-1	-1	4	-1024	-768	-1	-1	-1	-1	4		0	0						Untertest3.avi	0	880	547	72	111				0	Content		-72	-111	17526468	1155737754
17541	08:41:19.897	00:00:17.541	1053	-1024	-768	-1	-1	-1	-1	4	-1024	-768	-1	-1	-1	-1	4		0	0						Untertest3.avi	0	880	547	72	111				0	Content		-72	-111	17541271	1155752557
17558	08:41:19.914	00:00:17.557	1054	-1024	-768	-1	-1	-1	-1	4	-1024	-768	-1	-1	-1	-1	4		0	0						Untertest3.avi	0	880	547	72	111				0	Content		-72	-111	17557895	1155769181
17575	08:41:19.931	00:00:17.574	1055	-1024	-768	-1	-1	-1	-1	4	-1024	-768	-1	-1	-1	-1	4		0	0						Untertest3.avi	0	880	547	72	111				0	Content		-72	-111	17574643	1155785929
17591	08:41:19.947	00:00:17.591	1056	-1024	-768	-1	-1	-1	-1	4	-1024	-768	-1	-1	-1	-1	4		0	0						Untertest3.avi	0	880	547	72	111				0	Content		-72	-111	17591265	1155802551
17608	08:41:19.964	00:00:17.607	1057	-1024	-768	-1	-1	-1	-1	4	-1024	-768	-1	-1	-1	-1	4		0	0						Untertest3.avi	0	880	547	72	111				0	Content		-72	-111	17607889	1155819175
17625	08:41:19.981	00:00:17.624	1058	-1024	-768	-1	-1	-1	-1	4	-1024	-768	-1	-1	-1	-1	4		0	0						Untertest3.avi	0	880	547	72	111				0	Content		-72	-111	17624512	1155835798
17642	08:41:19.998	00:00:17.641	1059	-1024	-768	-1	-1	-1	-1	4	-1024	-768	-1	-1	-1	-1	4		0	0						Untertest3.avi	0	880	547	72	111				0	Content		-72	-111	17641706	1155852992
17659	08:41:20.015	00:00:17.658	1060	-1024	-768	-1	-1	-1	-1	4	-1024	-768	-1	-1	-1	-1	4		0	0						Untertest3.avi	0	880	547	72	111				0	Content		-72	-111	17658956	1155870242
17676	08:41:20.032	00:00:17.676	1061	-1024	-768	-1	-1	-1	-1	4	-1024	-768	-1	-1	-1	-1	4		0	0						Untertest3.avi	0	880	547	72	111				0	Content		-72	-111	17676328	1155887614
17691	08:41:20.047	00:00:17.691	1062	-1024	-768	-1	-1	-1	-1	4	-1024	-768	-1	-1	-1	-1	4		0	0						Untertest3.avi	0	880	547	72	111				0	Content		-72	-111	17691131	1155902417
17708	08:41:20.064	00:00:17.707	1063	-1024	-768	-1	-1	-1	-1	4	-1024	-768	-1	-1	-1	-1	4		0	0						Untertest3.avi	0	880	547	72	111				0	Content		-72	-111	17707818	1155919104
17724	08:41:20.080	00:00:17.724	1064	-1024	-768	-1	-1	-1	-1	4	-1024	-768	-1	-1	-1	-1	4		0	0						Untertest3.avi	0	880	547	72	111				0	Content		-72	-111	17724486	1155935772
17741	08:41:20.097	00:00:17.741	1065	-1024	-768	-1	-1	-1	-1	4	-1024	-768	-1	-1	-1	-1	4		0	0						Untertest3.avi	0	880	547	72	111				0	Content		-72	-111	17741120	1155952406
17758	08:41:20.114	00:00:17.757	1066	-1024	-768	-1	-1	-1	-1	4	-1024	-768	-1	-1	-1	-1	4		0	0						Untertest3.avi	0	880	547	72	111				0	Content		-72	-111	17757787	1155969073
17774	08:41:20.130	00:00:17.774	1067	-1024	-768	-1	-1	-1	-1	4	-1024	-768	-1	-1	-1	-1	4		0	0						Untertest3.avi	0	880	547	72	111				0	Content		-72	-111	17774500	1155985786
17791	08:41:20.147	00:00:17.791	1068	-1024	-768	-1	-1	-1	-1	4	-1024	-768	-1	-1	-1	-1	4		0	0						Untertest3.avi	0	880	547	72	111				0	Content		-72	-111	17791004	1156002290
17808	08:41:20.164	00:00:17.807	1069	-1024	-768	-1	-1	-1	-1	4	-1024	-768	-1	-1	-1	-1	4		0	0						Untertest3.avi	0	880	547	72	111				0	Content		-72	-111	17807746	1156019032
17825	08:41:20.181	00:00:17.824	1070	-1024	-768	-1	-1	-1	-1	4	-1024	-768	-1	-1	-1	-1	4		0	0						Untertest3.avi	0	880	547	72	111				0	Content		-72	-111	17824817	1156036103
17842	08:41:20.198	00:00:17.842	1071	-1024	-768	-1	-1	-1	-1	4	-1024	-768	-1	-1	-1	-1	4		0	0						Untertest3.avi	0	880	547	72	111				0	Content		-72	-111	17842191	1156053477
17859	08:41:20.215	00:00:17.859	1072	-1024	-768	-1	-1	-1	-1	4	-1024	-768	-1	-1	-1	-1	4		0	0						Untertest3.avi	0	880	547	72	111				0	Content		-72	-111	17859438	1156070724
17874	08:41:20.230	00:00:17.874	1073	-1024	-768	-1	-1	-1	-1	4	-1024	-768	-1	-1	-1	-1	4		0	0						Untertest3.avi	0	880	547	72	111				0	Content		-72	-111	17874366	1156085652
17891	08:41:20.247	00:00:17.890	1074	-1024	-768	-1	-1	-1	-1	4	-1024	-768	-1	-1	-1	-1	4		0	0						Untertest3.avi	0	880	547	72	111				0	Content		-72	-111	17890993	1156102279
17908	08:41:20.264	00:00:17.907	1075	-1024	-768	-1	-1	-1	-1	4	-1024	-768	-1	-1	-1	-1	4		0	0						Untertest3.avi	0	880	547	72	111				0	Content		-72	-111	17907738	1156119024
17924	08:41:20.280	00:00:17.924	1076	-1024	-768	-1	-1	-1	-1	4	-1024	-768	-1	-1	-1	-1	4		0	0						Untertest3.avi	0	880	547	72	111				0	Content		-72	-111	17924362	1156135648
17941	08:41:20.297	00:00:17.940	1077	-1024	-768	-1	-1	-1	-1	4	-1024	-768	-1	-1	-1	-1	4		0	0						Untertest3.avi	0	880	547	72	111				0	Content		-72	-111	17940988	1156152274
17958	08:41:20.314	00:00:17.957	1078	-1024	-768	-1	-1	-1	-1	4	-1024	-768	-1	-1	-1	-1	4		0	0						Untertest3.avi	0	880	547	72	111				0	Content		-72	-111	17957608	1156168894
17975	08:41:20.331	00:00:17.974	1079	-1024	-768	-1	-1	-1	-1	4	-1024	-768	-1	-1	-1	-1	4		0	0						Untertest3.avi	0	880	547	72	111				0	Content		-72	-111	17974802	1156186088
17992	08:41:20.348	00:00:17.992	1080	-1024	-768	-1	-1	-1	-1	4	-1024	-768	-1	-1	-1	-1	4		0	0						Untertest3.avi	0	880	547	72	111				0	Content		-72	-111	17992175	1156203461
18009	08:41:20.365	00:00:18.009	1081	-1024	-768	-1	-1	-1	-1	4	-1024	-768	-1	-1	-1	-1	4		0	0						Untertest3.avi	0	880	547	72	111				0	Content		-72	-111	18009425	1156220711
18024	08:41:20.380	00:00:18.024	1082	-1024	-768	-1	-1	-1	-1	4	-1024	-768	-1	-1	-1	-1	4		0	0						Untertest3.avi	0	880	547	72	111				0	Content		-72	-111	18024230	1156235516
18041	08:41:20.397	00:00:18.040	1083	-1024	-768	-1	-1	-1	-1	4	-1024	-768	-1	-1	-1	-1	4		0	0						Untertest3.avi	0	880	547	72	111				0	Content		-72	-111	18040979	1156252265
18058	08:41:20.414	00:00:18.057	1084	-1024	-768	-1	-1	-1	-1	4	-1024	-768	-1	-1	-1	-1	4		0	0						Untertest3.avi	0	880	547	72	111				0	Content		-72	-111	18057594	1156268880
18074	08:41:20.430	00:00:18.074	1085	-1024	-768	-1	-1	-1	-1	4	-1024	-768	-1	-1	-1	-1	4		0	0						Untertest3.avi	0	880	547	72	111				0	Content		-72	-111	18074212	1156285498
18091	08:41:20.447	00:00:18.091	1086	-1024	-768	-1	-1	-1	-1	4	-1024	-768	-1	-1	-1	-1	4		0	0						Untertest3.avi	0	880	547	72	111				0	Content		-72	-111	18091087	1156302373
18108	08:41:20.464	00:00:18.107	1087	695,627	825,1455	0,2919033	0,6367347	646,8729	4,195094	1	639,0661	810,3737	0,2919051	0,6367346	646,8729	4,17115	3	44	696	825						Untertest3.avi	0	880	547	72	111	463	639	699	0	Content		624	714	18107602	1156318888
18124	08:41:20.480	00:00:18.124	1088	568,4338	760,9891	0,2942246	0,6357917	646,8729	4,366282	3	507,3676	744,6707	0,2942856	0,6357917	645,8071	4,334281	1	44	507	745						Untertest3.avi	0	880	547	72	111	463	639	699	0	Content		435	634	18124343	1156335629
18141	08:41:20.497	00:00:18.140	1089	506,0443	728,0571	0,2954665	0,6348862	646,8702	4,24683	3	444,1392	710,5156	0,2955142	0,6348932	646,0545	4,217308	1	44	444	711						Untertest3.avi	0	880	547	72	111	463	639	699	0	Content		372	600	18140842	1156352128
18158	08:41:20.514	00:00:18.157	1090	478,305	708,7285	0,2955922	0,6346363	646,8729	4,335801	3	415,8971	691,1566	0,2956395	0,6346363	646,0508	4,305586	1	44	416	691						Untertest3.avi	0	880	547	72	111	463	639	699	0	Content		344	580	18157831	1156369117
18174	08:41:20.530	00:00:18.174	1091	488,9347	741,3997	0,2953859	0,634843	646,8729	4,302865	3	377,4661	737,7115	0,2954303	0,6348429	646,1062	4,191741	1	44	377	738						Untertest3.avi	0	880	547	72	111	463	639	699	0	Content		305	627	18174466	1156385752
18191	08:41:20.547	00:00:18.191	1092	704,0506	829,0741	0,4457267	0,5489153	646,8729	4,213903	0	407,4287	701,3716	0,2953374	0,6350585	645,985	4,185155	0	44	556	765						Untertest3.avi	0	880	547	72	111	463	639	699	0	Content		484	654	18191081	1156402367
18207	08:41:20.563	00:00:18.207	1093	639,8862	806,6614	0,4438021	0,5493707	633,2903	4,201011	0	423,519	694,9295	0,2952552	0,6353455	645,9391	4,219608	0	44	532	751						Untertest3.avi	0	880	547	72	111	463	639	699	0	Content		460	640	18207463	1156418749
18224	08:41:20.580	00:00:18.224	1094	690,4063	804,459	0,4443206	0,5494397	636,8458	4,2571	0	409,8999	705,0801	0,2951871	0,6355457	646,0538	4,28187	0	44	550	755						Untertest3.avi	0	880	547	72	111	463	639	699	0	Content		478	644	18224089	1156435375
18241	08:41:20.597	00:00:18.240	1095	651,6075	793,2107	0,4437653	0,5497713	633,0034	4,237025	0	428,1111	698,4495	0,2951072	0,6357106	646,0991	4,191787	0	44	540	746						Untertest3.avi	0	880	547	72	111	463	639	699	0	Content		468	635	18240711	1156451997
18257	08:41:20.613	00:00:18.257	1096	695,9502	782,9555	0,443731	0,549938	633,0118	4,366848	0	407,7351	711,5323	0,2950365	0,6358365	646,1272	4,191647	0	44	552	747						Untertest3.avi	0	880	547	72	111	463	639	699	0	Content		480	636	18257460	1156468746
18274	08:41:20.630	00:00:18.274	1097	634,7713	794,5361	0,4437417	0,5501108	633,0468	4,29826	0	375,2121	704,7891	0,2949902	0,6359905	646,2152	4,198152	0	44	505	750						Untertest3.avi	0	880	547	72	111	463	639	699	0	Content		433	639	18274086	1156485372
18291	08:41:20.647	00:00:18.290	1098	694,8295	803,0189	0,4437083	0,5502081	633,0468	4,163507	0	427,7703	701,6844	0,2949785	0,6361465	646,4058	4,248012	0	44	561	752						Untertest3.avi	0	880	547	72	111	463	639	699	0	Content		489	641	18290709	1156501995
18307	08:41:20.663	00:00:18.307	1099	638,4832	798,5367	0,4438145	0,5503476	633,3918	4,191007	0	457,2264	695,0637	0,2950294	0,6360996	646,4058	4,217554	0	44	548	747						Untertest3.avi	0	880	547	72	111	463	639	699	0	Content		476	636	18307334	1156518620
18324	08:41:20.680	00:00:18.324	1100	650,3631	797,6915	0,4439137	0,5503144	633,1249	4,192099	0	416,8829	712,7762	0,2951175	0,6359704	646,3685	4,229552	0	44	534	755						Untertest3.avi	0	880	547	72	111	463	639	699	0	Content		462	644	18324083	1156535369
18341	08:41:20.697	00:00:18.340	1101	665,1871	779,2087	0,4440814	0,5500518	633,1249	4,288871	0	466,8508	682,2034	0,2952293	0,6357922	646,2308	4,255348	0	44	566	731						Untertest3.avi	0	880	547	72	111	463	639	699	0	Content		494	620	18340707	1156551993
18357	08:41:20.713	00:00:18.357	1102	-1024	-768	-1	-1	-1	-1	4	465,3965	714,2075	0,2953276	0,635528	646,2308	4,181864	0	44	465	714						Untertest3.avi	0	880	547	72	111	463	639	699	0	Content		393	603	18357332	1156568618
18374	08:41:20.730	00:00:18.373	1103	639,2045	806,8588	0,444297	0,5497758	633,5027	4,186486	0	430,341	708,3619	0,29541	0,635461	646,5089	4,267616	0	44	535	758						Untertest3.avi	0	880	547	72	111	463	639	699	0	Content		463	647	18373957	1156585243
18391	08:41:20.747	00:00:18.390	1104	-1024	-768	-1	-1	-1	-1	4	416,9766	709,0518	0,2954858	0,6353245	646,5672	4,145357	0	44	417	709						Untertest3.avi	0	880	547	72	111	463	639	699	0	Content		345	598	18390706	1156601992
18407	08:41:20.763	00:00:18.407	1105	646,378	806,6944	0,4444377	0,5494771	633,2177	4,163491	0	475,0991	699,7278	0,2955736	0,6349381	646,5673	4,247714	0	44	561	753						Untertest3.avi	0	880	547	72	111	463	639	699	0	Content		489	642	18407331	1156618617
18424	08:41:20.780	00:00:18.423	1106	582,6622	805,2118	0,4444914	0,5493096	633,2178	4,220804	0	464,8486	701,1356	0,2956185	0,6347014	646,5673	4,302673	0	44	524	753						Untertest3.avi	0	880	547	72	111	463	639	699	0	Content		452	642	18423952	1156635238
18441	08:41:20.797	00:00:18.440	1107	708,6544	818,7684	0,4445698	0,5489177	633,2177	4,221308	0	426,1639	695,949	0,2956645	0,6346554	646,507	4,17794	0	44	567	757						Untertest3.avi	0	880	547	72	111	463	639	699	0	Content		495	646	18440577	1156651863
18457	08:41:20.813	00:00:18.457	1108	-1024	-768	-1	-1	-1	-1	4	478,507	685,3545	0,2957257	0,6346223	646,507	4,253002	0	44	479	685						Untertest3.avi	0	880	547	72	111	463	639	699	0	Content		407	574	18457327	1156668613
18474	08:41:20.830	00:00:18.473	1109	-1024	-768	-1	-1	-1	-1	4	412,6782	713,6452	0,2956867	0,6348437	646,5447	4,203249	0	44	413	714						Untertest3.avi	0	880	547	72	111	463	639	699	0	Content		341	603	18473953	1156685239
18491	08:41:20.847	00:00:18.490	1110	671,1953	774,6528	0,4452098	0,5495207	637,7736	4,380177	0	422,0276	689,4648	0,2956665	0,6350144	646,5583	4,191766	0	44	547	732						Untertest3.avi	0	880	547	72	111	463	639	699	0	Content		475	621	18490576	1156701862
18507	08:41:20.863	00:00:18.507	1111	675,3524	788,3823	0,4451717	0,5497252	637,6264	4,325651	0	426,2324	698,5992	0,2956384	0,6351482	646,6003	4,185853	0	44	551	743						Untertest3.avi	0	880	547	72	111	463	639	699	0	Content		479	632	18507200	1156718486
18524	08:41:20.880	00:00:18.523	1112	675,3524	788,3823	0,4446083	0,5500627	633,3325	4,325651	0	445,8709	712,1603	0,2957077	0,6352153	647,7474	4,172464	0	44	561	750						Untertest3.avi	0	880	547	72	111	463	639	699	0	Content		489	639	18523948	1156735234
18541	08:41:20.897	00:00:18.540	1113	690,0085	800,7014	0,4446071	0,550136	633,3325	4,244349	0	443,5203	698,4125	0,2957924	0,635317	648,9602	4,175598	0	44	567	750						Untertest3.avi	0	880	547	72	111	463	639	699	0	Content		495	639	18540573	1156751859
18557	08:41:20.913	00:00:18.557	1114	662,1577	810,4556	0,4446673	0,5503253	633,4928	4,049334	0	464,0839	692,9376	0,2957675	0,6353634	648,9603	4,214854	0	44	563	752						Untertest3.avi	0	880	547	72	111	463	639	699	0	Content		491	641	18557196	1156768482
18574	08:41:20.930	00:00:18.573	1115	652,0051	809,1659	0,4447194	0,5503248	633,6704	4,227395	0	460,6071	711,3297	0,2958061	0,6352928	648,9603	4,20092	0	44	556	760						Untertest3.avi	0	880	547	72	111	463	639	699	0	Content		484	649	18573821	1156785107
18591	08:41:20.947	00:00:18.590	1116	604,0195	796,7804	0,4447095	0,5504717	633,7784	4,317088	0	435,0544	692,0914	0,2956499	0,6351927	646,7952	4,290583	0	44	520	744						Untertest3.avi	0	880	547	72	111	463	639	699	0	Content		448	633	18590569	1156801855
18607	08:41:20.963	00:00:18.607	1117	636,4309	801,7262	0,444775	0,5503402	633,7219	4,260001	0	417,4165	706,9124	0,2956727	0,6351543	646,7112	4,203588	0	44	527	754						Untertest3.avi	0	880	547	72	111	463	639	699	0	Content		455	643	18607193	1156818479
18624	08:41:20.980	00:00:18.623	1118	641,3859	810,9657	0,4448118	0,5503715	633,5944	4,168367	0	427,2879	706,4998	0,2957342	0,6352184	646,5923	4,188415	0	44	534	759						Untertest3.avi	0	880	547	72	111	463	639	699	0	Content		462	648	18623818	1156835104
18640	08:41:20.996	00:00:18.640	1119	600,5114	801,6568	0,4448357	0,5505322	633,7794	4,060711	0	432,9096	718,4301	0,2957885	0,6353174	646,7198	4,179695	0	44	517	760						Untertest3.avi	0	880	547	72	111	463	639	699	0	Content		445	649	18640440	1156851726
18657	08:41:21.013	00:00:18.657	1120	703,838	805,4923	0,4453065	0,5502984	635,5089	4,223322	0	433,8042	704,2122	0,2958432	0,6352744	646,7482	4,209652	0	44	569	755						Untertest3.avi	0	880	547	72	111	463	639	699	0	Content		497	644	18657191	1156868477
18674	08:41:21.030	00:00:18.673	1121	-1024	-768	-1	-1	-1	-1	4	409,433	713,4274	0,2959175	0,6352405	646,6904	4,183212	0	44	409	713						Untertest3.avi	0	880	547	72	111	463	639	699	0	Content		337	602	18673815	1156885101
18690	08:41:21.046	00:00:18.690	1122	614,9384	802,6206	0,4452049	0,5502059	633,3474	4,307716	0	427,2966	704,0512	0,2959803	0,6351452	646,58	4,211978	0	44	521	753						Untertest3.avi	0	880	547	72	111	463	639	699	0	Content		449	642	18690437	1156901723
18707	08:41:21.063	00:00:18.707	1123	692,543	814,9288	0,4446847	0,5499053	629,5818	4,166516	0	425,0951	700,0928	0,2959879	0,6349646	646,7589	4,250046	0	44	559	758						Untertest3.avi	0	880	547	72	111	463	639	699	0	Content		487	647	18707060	1156918346
18724	08:41:21.080	00:00:18.723	1124	-1024	-768	-1	-1	-1	-1	4	424,0918	708,9968	0,2959876	0,6347933	646,744	4,222856	0	44	424	709						Untertest3.avi	0	880	547	72	111	463	639	699	0	Content		352	598	18723811	1156935097
18740	08:41:21.096	00:00:18.740	1125	-1024	-768	-1	-1	-1	-1	4	471,8083	708,0089	0,2959491	0,6346222	646,744	4,133417	0	44	472	708						Untertest3.avi	0	880	547	72	111	463	639	699	0	Content		400	597	18740435	1156951721
18757	08:41:21.113	00:00:18.757	1126	695,0809	802,7203	0,4446678	0,5494176	629,5818	4,050588	0	475,6317	690,937	0,2959153	0,6345119	646,744	4,171435	0	44	585	747						Untertest3.avi	0	880	547	72	111	463	639	699	0	Content		513	636	18757060	1156968346
18774	08:41:21.130	00:00:18.773	1127	698,1144	803,5966	0,4446448	0,5493401	629,5818	4,235208	0	457,8516	701,4937	0,2958727	0,634424	646,744	4,152603	0	44	578	753						Untertest3.avi	0	880	547	72	111	463	639	699	0	Content		506	642	18773810	1156985096
18790	08:41:21.146	00:00:18.790	1128	-1024	-768	-1	-1	-1	-1	4	470,899	706,8607	0,2954194	0,6345122	646,744	4,1328	0	44	471	707						Untertest3.avi	0	880	547	72	111	463	639	699	0	Content		399	596	18790430	1157001716
18807	08:41:21.163	00:00:18.807	1129	773,9528	820,1098	0,4431573	0,5494933	629,5818	4,06773	0	461,6954	733,1573	0,2943752	0,6347168	646,4858	4,132639	0	45	618	777						Untertest3.avi	0	880	547	72	111	593	640	233	0	Content		546	666	18807053	1157018339
18824	08:41:21.180	00:00:18.823	1130	-1024	-768	-1	-1	-1	-1	4	569,4116	694,8729	0,2935783	0,634684	646,5361	4,232163	0	45	569	695						Untertest3.avi	0	880	547	72	111	593	640	233	0	Content		497	584	18823677	1157034963
18840	08:41:21.196	00:00:18.840	1131	-1024	-768	-1	-1	-1	-1	4	580,0717	693,1586	0,2933294	0,6347369	646,3937	4,263563	0	45	580	693						Untertest3.avi	0	880	547	72	111	593	640	233	0	Content		508	582	18840428	1157051714
18857	08:41:21.213	00:00:18.857	1132	772,3486	799,35	0,4429114	0,5498343	633,2645	4,226383	0	584,7337	708,5642	0,2932333	0,6350078	646,3947	4,278741	0	45	679	754						Untertest3.avi	0	880	547	72	111	593	640	233	0	Content		607	643	18857050	1157068336
18874	08:41:21.230	00:00:18.873	1133	-1024	-768	-1	-1	-1	-1	4	559,4839	699,9784	0,2931605	0,6352134	646,2458	4,246788	0	45	559	700						Untertest3.avi	0	880	547	72	111	593	640	233	0	Content		487	589	18873675	1157084961
18891	08:41:21.247	00:00:18.890	1134	815,7062	805,5372	0,4424698	0,5501344	631,3045	4,078962	0	583,8098	719,6921	0,2931174	0,6353475	646,2184	4,315413	0	45	700	763						Untertest3.avi	0	880	547	72	111	593	640	233	0	Content		628	652	18890619	1157101905
18907	08:41:21.263	00:00:18.907	1135	816,6023	795,7643	0,4424599	0,5500803	631,3045	4,156898	0	568,8598	713,657	0,293056	0,635304	646,2423	4,15026	0	45	693	755						Untertest3.avi	0	880	547	72	111	593	640	233	0	Content		621	644	18907366	1157118652
18924	08:41:21.280	00:00:18.923	1136	774,5283	818,7067	0,4427747	0,5499427	633,4493	4,154109	0	565,0153	703,4061	0,2930269	0,6349784	646,2069	4,278549	0	45	670	761						Untertest3.avi	0	880	547	72	111	593	640	233	0	Content		598	650	18923669	1157134955
18940	08:41:21.296	00:00:18.940	1137	-1024	-768	-1	-1	-1	-1	4	574,7482	719,7355	0,2929945	0,6346486	646,1588	4,133145	0	45	575	720						Untertest3.avi	0	880	547	72	111	593	640	233	0	Content		503	609	18940294	1157151580
18957	08:41:21.313	00:00:18.956	1138	741,9038	812,8705	0,4428136	0,5492701	633,4493	4,06977	0	588,7693	712,2881	0,2929971	0,6340125	646,1589	4,214972	0	45	665	763						Untertest3.avi	0	880	547	72	111	593	640	233	0	Content		593	652	18956918	1157168204
18974	08:41:21.330	00:00:18.973	1139	822,7881	807,3312	0,4430817	0,5486004	633,4493	4,128014	0	574,3033	695,1344	0,2930724	0,6337128	645,9994	4,128413	0	45	699	751						Untertest3.avi	0	880	547	72	111	593	640	233	0	Content		627	640	18973666	1157184952
18990	08:41:21.346	00:00:18.990	1140	702,1531	791,324	0,4431382	0,5484289	633,4493	4,249467	0	542,7104	709,2094	0,2931382	0,6331545	645,9499	4,298603	0	45	622	750						Untertest3.avi	0	880	547	72	111	593	640	233	0	Content		550	639	18990287	1157201573
19007	08:41:21.363	00:00:19.006	1141	717,6477	789,0675	0,4433362	0,5481154	633,4493	4,067176	0	573,6129	694,86	0,2931835	0,6328055	645,857	4,278994	0	45	646	742						Untertest3.avi	0	880	547	72	111	593	640	233	0	Content		574	631	19006913	1157218199
19024	08:41:21.380	00:00:19.023	1142	875,0681	796,7666	0,4423785	0,5474221	631,2925	4,287846	0	644,1445	724,9276	0,2922546	0,6320882	645,9097	4,255268	0	45	760	761						Untertest3.avi	0	880	547	72	111	593	640	233	0	Content		688	650	19023540	1157234826
19040	08:41:21.396	00:00:19.040	1143	926,9733	757,1326	0,4411225	0,5464794	633,358	4,175316	0	777,7226	682,7638	0,2904944	0,6308464	646,1246	4,265891	0	46	852	720						Untertest3.avi	0	880	547	72	111	915	545	217	0	Content		780	609	19040288	1157251574
19057	08:41:21.413	00:00:19.056	1144	1006,727	706,1586	0,4402583	0,5451768	633,4936	4,213369	0	875,6088	669,2524	0,2892563	0,6295955	646,3231	4,213545	0	46	941	688						Untertest3.avi	0	880	547	72	111	915	545	217	0	Content		869	577	19056913	1157268199
19074	08:41:21.430	00:00:19.073	1145	1035,64	674,6805	0,4402404	0,5444515	633,7645	4,232553	0	954,1074	631,7874	0,2885442	0,6289487	646,5315	4,150404	0	46	995	653						Untertest3.avi	0	880	547	72	111	915	545	217	0	Content		923	542	19073536	1157284822
19090	08:41:21.446	00:00:19.090	1146	1007,378	665,491	0,4403935	0,5441151	633,6907	4,306408	0	973,1152	647,2451	0,2882184	0,6287008	646,4374	4,260663	0	46	990	656						Untertest3.avi	0	880	547	72	111	915	545	217	0	Content		918	545	19090160	1157301446
19107	08:41:21.463	00:00:19.106	1147	1016,478	674,8987	0,4405541	0,5440346	633,5184	4,245706	0	981,3947	645,2263	0,2880523	0,6286595	646,6587	4,208561	0	46	999	660						Untertest3.avi	0	880	547	72	111	915	545	217	0	Content		927	549	19106909	1157318195
19124	08:41:21.480	00:00:19.123	1148	1011,335	670,7302	0,440645	0,5440037	633,5246	4,31056	0	1032,121	645,9207	0,287952	0,6285816	646,6587	4,242537	0	46	1022	658						Untertest3.avi	0	880	547	72	111	915	545	217	0	Content		950	547	19123540	1157334826
19140	08:41:21.496	00:00:19.140	1149	995,3357	651,8211	0,4406112	0,5441056	633,5021	4,353481	0	974,1017	649,5731	0,2878677	0,6286998	646,4182	4,286146	0	46	985	651						Untertest3.avi	0	880	547	72	111	915	545	217	0	Content		913	540	19140159	1157351445
19157	08:41:21.513	00:00:19.156	1150	1005,821	663,6002	0,4406352	0,5441479	633,5084	4,323549	0	982,8187	653,7392	0,2878535	0,6287956	646,4537	4,246983	0	46	994	659						Untertest3.avi	0	880	547	72	111	915	545	217	0	Content		922	548	19156782	1157368068
19174	08:41:21.530	00:00:19.173	1151	1006,069	662,7775	0,4406424	0,5442749	633,4943	4,370811	0	990,8555	651,6963	0,2878822	0,6289361	646,3923	4,368085	0	46	998	657						Untertest3.avi	0	880	547	72	111	915	545	217	0	Content		926	546	19173533	1157384819
19190	08:41:21.546	00:00:19.190	1152	994,3082	661,6566	0,4406848	0,5444655	633,4619	4,431322	0	959,5483	645,2734	0,28795	0,6292015	646,3177	4,361928	0	46	977	653						Untertest3.avi	0	880	547	72	111	915	545	217	0	Content		905	542	19190156	1157401442
19207	08:41:21.563	00:00:19.206	1153	1010,254	666,1095	0,4407388	0,5446739	633,42	4,39471	0	961,1389	639,0647	0,2880287	0,6294225	646,2755	4,395034	0	46	986	653						Untertest3.avi	0	880	547	72	111	915	545	217	0	Content		914	542	19206797	1157418083
19223	08:41:21.579	00:00:19.223	1154	1002,975	648,7355	0,440764	0,5448419	633,4126	4,482033	0	973,3381	637,7369	0,2880989	0,6296856	646,2073	4,386424	0	46	988	643						Untertest3.avi	0	880	547	72	111	915	545	217	0	Content		916	532	19223408	1157434694
19240	08:41:21.596	00:00:19.240	1155	1006,568	666,865	0,4407502	0,5450104	633,3599	4,477946	0	963,0917	636,679	0,2881249	0,6299752	646,1639	4,414929	0	46	985	652						Untertest3.avi	0	880	547	72	111	915	545	217	0	Content		913	541	19240155	1157451441
19257	08:41:21.613	00:00:19.256	1156	1006,247	687,276	0,4408129	0,5461525	633,2895	4,526295	0	924,9461	665,5315	0,2885861	0,6309847	646,0533	4,506472	0	47	966	676						Untertest3.avi	0	880	547	72	111	659	669	433	0	Content		894	565	19256791	1157468077
19273	08:41:21.629	00:00:19.273	1157	949,0986	792,7769	0,4410749	0,5486187	633,5316	4,51581	0	857,9758	745,2361	0,2900057	0,6328316	646,0666	4,512798	0	47	904	769						Untertest3.avi	0	880	547	72	111	659	669	433	0	Content		832	658	19273404	1157484690
19290	08:41:21.646	00:00:19.290	1158	-1024	-768	-1	-1	-1	-1	4	795,3302	796,5649	0,2910993	0,6337709	645,929	4,482353	0	47	795	797						Untertest3.avi	0	880	547	72	111	659	669	433	0	Content		723	686	19290029	1157501315
19307	08:41:21.663	00:00:19.306	1159	-1024	-768	-1	-1	-1	-1	4	748,3489	773,5347	0,2915288	0,6340171	645,8489	4,544855	0	47	748	774						Untertest3.avi	0	880	547	72	111	659	669	433	0	Content		676	663	19306788	1157518074
19323	08:41:21.679	00:00:19.323	1160	-1024	-768	-1	-1	-1	-1	4	689,1188	764,4352	0,2911184	0,6342605	647,2624	4,719041	0	47	689	764						Untertest3.avi	0	880	547	72	111	659	669	433	0	Content		617	653	19323402	1157534688
19340	08:41:21.696	00:00:19.340	1161	-1024	-768	-1	-1	-1	-1	4	725,3091	789,1609	0,2911865	0,6344877	645,6003	4,591628	0	47	725	789						Untertest3.avi	0	880	547	72	111	659	669	433	0	Content		653	678	19340022	1157551308
19357	08:41:21.713	00:00:19.356	1162	-1024	-768	-1	-1	-1	-1	4	1157,542	803,7344	0,2944779	0,6348325	645,5936	4,621933	0	47	1158	804						Untertest3.avi	0	880	547	72	111	659	669	433	0	Content		1086	693	19356647	1157567933
19373	08:41:21.729	00:00:19.373	1163	-1024	-768	-1	-1	-1	-1	4	727,8969	774,3847	0,2906628	0,6352946	645,314	4,521638	0	47	728	774						Untertest3.avi	0	880	547	72	111	659	669	433	0	Content		656	663	19373397	1157584683
19390	08:41:21.746	00:00:19.390	1164	-1024	-768	-1	-1	-1	-1	4	753,102	784,3478	0,2902795	0,6355556	644,1329	4,475196	0	47	753	784						Untertest3.avi	0	880	547	72	111	659	669	433	0	Content		681	673	19390022	1157601308
19407	08:41:21.763	00:00:19.406	1165	-1024	-768	-1	-1	-1	-1	4	755,7528	787,7123	0,290083	0,6357676	645,043	4,53088	0	47	756	788						Untertest3.avi	0	880	547	72	111	659	669	433	0	Content		684	677	19406782	1157618068
19423	08:41:21.779	00:00:19.423	1166	-1024	-768	-1	-1	-1	-1	4	750,9375	796,602	0,2898976	0,6360114	646,1136	4,556322	0	47	751	797						Untertest3.avi	0	880	547	72	111	659	669	433	0	Content		679	686	19423392	1157634678
19440	08:41:21.796	00:00:19.440	1167	-1024	-768	-1	-1	-1	-1	4	730,6998	776,6652	0,2895777	0,6363298	644,9827	4,462514	0	47	731	777						Untertest3.avi	0	880	547	72	111	659	669	433	0	Content		659	666	19440016	1157651302
19457	08:41:21.813	00:00:19.456	1168	-1024	-768	-1	-1	-1	-1	4	722,5527	774,2422	0,2893356	0,6365389	644,9182	4,550756	0	47	723	774						Untertest3.avi	0	880	547	72	111	659	669	433	0	Content		651	663	19456880	1157668166
19473	08:41:21.829	00:00:19.473	1169	-1024	-768	-1	-1	-1	-1	4	677,9967	780,4811	0,2891402	0,6367316	644,9182	4,410974	0	47	678	780						Untertest3.avi	0	880	547	72	111	659	669	433	0	Content		606	669	19473389	1157684675
19490	08:41:21.846	00:00:19.490	1170	-1024	-768	-1	-1	-1	-1	4	756,8693	790,7026	0,2888291	0,6366472	643,8774	4,475772	0	47	757	791						Untertest3.avi	0	880	547	72	111	659	669	433	0	Content		685	680	19490208	1157701494
19507	08:41:21.863	00:00:19.506	1171	-1024	-768	-1	-1	-1	-1	4	718,8959	788,8499	0,2888099	0,6366593	644,922	4,452049	0	47	719	789						Untertest3.avi	0	880	547	72	111	659	669	433	0	Content		647	678	19506639	1157717925
19524	08:41:21.880	00:00:19.523	1172	-1024	-768	-1	-1	-1	-1	4	690,6796	759,783	0,2887567	0,6365299	644,9233	4,455419	0	47	691	760						Untertest3.avi	0	880	547	72	111	659	669	433	0	Content		619	649	19523579	1157734865
19540	08:41:21.896	00:00:19.540	1173	-1024	-768	-1	-1	-1	-1	4	764,9346	793,1867	0,2887284	0,63633	644,9197	4,236744	0	47	765	793						Untertest3.avi	0	880	547	72	111	659	669	433	0	Content		693	682	19540010	1157751296
19557	08:41:21.913	00:00:19.556	1174	-1024	-768	-1	-1	-1	-1	4	-1024	-768	-1	-1	-1	-1	4	47	0	0						Untertest3.avi	0	880	547	72	111	659	669	433	0	Content		-72	-111	19556875	1157768161
19573	08:41:21.929	00:00:19.573	1175	-1024	-768	-1	-1	-1	-1	4	716,7961	777,9664	0,2888497	0,6362271	644,9645	4,346323	0	47	717	778						Untertest3.avi	0	880	547	72	111	659	669	433	0	Content		645	667	19573256	1157784542
19590	08:41:21.946	00:00:19.590	1176	-1024	-768	-1	-1	-1	-1	4	718,9064	782,5624	0,2889808	0,636344	644,8297	4,261498	0	47	719	783						Untertest3.avi	0	880	547	72	111	659	669	433	0	Content		647	672	19590004	1157801290
19607	08:41:21.963	00:00:19.606	1177	-1024	-768	-1	-1	-1	-1	4	720,6038	785,5124	0,2890954	0,6365452	644,637	4,242914	0	47	721	786						Untertest3.avi	0	880	547	72	111	659	669	433	0	Content		649	675	19606628	1157817914
19623	08:41:21.979	00:00:19.623	1178	-1024	-768	-1	-1	-1	-1	4	718,5088	795,433	0,2891381	0,6367539	644,6461	4,091651	0	47	719	795						Untertest3.avi	0	880	547	72	111	659	669	433	0	Content		647	684	19623496	1157834782
19640	08:41:21.996	00:00:19.639	1179	-1024	-768	-1	-1	-1	-1	4	737,0846	761,7963	0,2891466	0,6369819	644,6725	4,22925	0	47	737	762						Untertest3.avi	0	880	547	72	111	659	669	433	0	Content		665	651	19639876	1157851162
19657	08:41:22.013	00:00:19.656	1180	-1024	-768	-1	-1	-1	-1	4	-1024	-768	-1	-1	-1	-1	4	47	0	0						Untertest3.avi	0	880	547	72	111	659	669	433	0	Content		-72	-111	19656820	1157868106
19674	08:41:22.030	00:00:19.673	1181	-1024	-768	-1	-1	-1	-1	4	721,3954	774,2443	0,2892232	0,637146	644,8709	4,210639	0	47	721	774						Untertest3.avi	0	880	547	72	111	659	669	433	0	Content		649	663	19673567	1157884853
19690	08:41:22.046	00:00:19.690	1182	-1024	-768	-1	-1	-1	-1	4	581,6893	747,0735	0,2905536	0,6365482	645,2969	4,163893	0	48	582	747						Untertest3.avi	0	880	547	72	111	356	524	433	0	Content		510	636	19690190	1157901476
19706	08:41:22.062	00:00:19.706	1183	-1024	-768	-1	-1	-1	-1	4	525,0526	703,1653	0,2922514	0,6354162	645,0659	4,229498	0	48	525	703						Untertest3.avi	0	880	547	72	111	356	524	433	0	Content		453	592	19706493	1157917779
19723	08:41:22.079	00:00:19.723	1184	698,7446	776,6633	0,4427944	0,5478693	634,7026	4,081745	0	447,4163	667,4777	0,2930348	0,6346477	645,0659	4,210099	0	48	573	722						Untertest3.avi	0	880	547	72	111	356	524	433	0	Content		501	611	19723436	1157934722
19740	08:41:22.096	00:00:19.739	1185	553,9764	708,1652	0,4425375	0,5472766	636,4965	4,28196	0	402,7054	661,3798	0,2933786	0,6341231	645,2101	4,226847	0	48	478	685						Untertest3.avi	0	880	547	72	111	356	524	433	0	Content		406	574	19739865	1157951151
19757	08:41:22.113	00:00:19.756	1186	-1024	-768	-1	-1	-1	-1	4	373,8031	623,5425	0,2936399	0,6337497	645,2303	4,166001	0	48	374	624						Untertest3.avi	0	880	547	72	111	356	524	433	0	Content		302	513	19756864	1157968150
19773	08:41:22.129	00:00:19.773	1187	529,5985	660,9297	0,4451992	0,5454502	636,4985	4,231596	0	401,5376	611,8095	0,2938291	0,6336886	645,4213	4,163983	0	48	466	636						Untertest3.avi	0	880	547	72	111	356	524	433	0	Content		394	525	19773433	1157984719
19790	08:41:22.146	00:00:19.789	1188	450,341	652,1928	0,4453818	0,5452435	633,0302	4,133557	0	380,8808	602,7209	0,2937813	0,6337706	645,3804	4,167171	0	48	416	627						Untertest3.avi	0	880	547	72	111	356	524	433	0	Content		344	516	19789755	1158001041
19806	08:41:22.162	00:00:19.806	1189	438,4009	648,3035	0,445568	0,5450949	632,9324	4,085686	0	395,5184	609,3372	0,2934	0,6339833	645,3581	4,212739	0	48	417	629						Untertest3.avi	0	880	547	72	111	356	524	433	0	Content		345	518	19806364	1158017650
19823	08:41:22.179	00:00:19.823	1190	435,509	635,2991	0,4455611	0,5451336	632,6654	4,137033	0	421,2444	596,3179	0,2931988	0,6340324	645,1665	4,190413	0	48	428	616						Untertest3.avi	0	880	547	72	111	356	524	433	0	Content		356	505	19823113	1158034399
19840	08:41:22.196	00:00:19.839	1191	429,1397	657,6947	0,4455408	0,5451845	632,6077	4,203823	0	402,9484	620,9479	0,2930458	0,6340427	645,1541	4,20297	0	48	416	639						Untertest3.avi	0	880	547	72	111	356	524	433	0	Content		344	528	19839748	1158051034
19856	08:41:22.212	00:00:19.856	1192	440,0461	648,0548	0,4455098	0,5453332	632,5598	4,189411	0	412,2071	605,4198	0,2929722	0,6341125	645,1706	4,243786	0	48	426	627						Untertest3.avi	0	880	547	72	111	356	524	433	0	Content		354	516	19856364	1158067650
19873	08:41:22.229	00:00:19.872	1193	428,2128	641,461	0,4454712	0,5454395	632,5438	4,161362	0	419,3231	611,16	0,2929035	0,6341708	645,189	4,262976	0	48	424	626						Untertest3.avi	0	880	547	72	111	356	524	433	0	Content		352	515	19872986	1158084272
19890	08:41:22.246	00:00:19.889	1194	439,1405	643,9191	0,4454153	0,5455113	632,7865	4,127353	0	418,3627	620,2673	0,2928361	0,6342624	645,3192	4,167468	0	48	429	632						Untertest3.avi	0	880	547	72	111	356	524	433	0	Content		357	521	19889748	1158101034
19906	08:41:22.262	00:00:19.906	1195	433,1546	649,4865	0,4453467	0,5455688	632,9017	4,192255	0	422,0378	623,6694	0,2927984	0,634334	645,2718	4,246387	0	48	428	637						Untertest3.avi	0	880	547	72	111	356	524	433	0	Content		356	526	19906358	1158117644
19923	08:41:22.279	00:00:19.922	1196	439,3319	648,9344	0,4452987	0,5456522	632,9199	4,242454	0	408,4915	616,5387	0,2927874	0,6344382	645,2293	4,267315	0	48	424	633						Untertest3.avi	0	880	547	72	111	356	524	433	0	Content		352	522	19922983	1158134269
19940	08:41:22.296	00:00:19.939	1197	438,0206	649,3369	0,4452937	0,5457612	632,904	4,294923	0	406,9931	609,6944	0,292804	0,6345096	645,2581	4,330881	0	48	423	630						Untertest3.avi	0	880	547	72	111	356	524	433	0	Content		351	519	19939606	1158150892
19956	08:41:22.312	00:00:19.956	1198	406,6262	648,0178	0,4453325	0,5459032	632,904	4,283826	0	362,7921	621,3462	0,292854	0,6345923	645,2581	4,31304	0	48	385	635						Untertest3.avi	0	880	547	72	111	356	524	433	0	Content		313	524	19956356	1158167642
19973	08:41:22.329	00:00:19.972	1199	433,1281	654,1204	0,445447	0,5457852	632,5955	4,280667	0	457,7748	627,1927	0,2932412	0,6343226	648,2842	4,393423	0	48	445	641						Untertest3.avi	0	880	547	72	111	356	524	433	0	Content		373	530	19972978	1158184264
19990	08:41:22.346	00:00:19.989	1200	442,951	648,5311	0,445518	0,5457305	632,5934	4,322592	0	418,7121	622,1818	0,2930519	0,6343442	645,1563	4,39541	0	48	431	635						Untertest3.avi	0	880	547	72	111	356	524	433	0	Content		359	524	19989602	1158200888
20006	08:41:22.362	00:00:20.006	1201	474,3019	652,3195	0,4456085	0,5455033	632,5934	4,337735	0	417,403	615,299	0,2931308	0,6342671	645,178	4,355284	0	48	446	634						Untertest3.avi	0	880	547	72	111	356	524	433	0	Content		374	523	20006227	1158217513
20023	08:41:22.379	00:00:20.022	1202	443,291	647,4213	0,4456797	0,5455899	632,5523	4,444758	0	433,2297	614,4976	0,2932222	0,6342006	645,1315	4,466758	0	48	438	631						Untertest3.avi	0	880	547	72	111	356	524	433	0	Content		366	520	20022977	1158234263
20040	08:41:22.396	00:00:20.039	1203	441,9185	653,8638	0,4457846	0,5456038	632,5255	4,447326	0	470,9114	629,3311	0,2933451	0,6341285	645,1262	4,421803	0	48	456	642						Untertest3.avi	0	880	547	72	111	356	524	433	0	Content		384	531	20039602	1158250888
20056	08:41:22.412	00:00:20.056	1204	446,9605	656,416	0,4458796	0,5456421	632,605	4,47642	0	456,813	614,6156	0,2937481	0,6341096	649,0333	4,49664	0	48	452	636						Untertest3.avi	0	880	547	72	111	356	524	433	0	Content		380	525	20056226	1158267512
20073	08:41:22.429	00:00:20.072	1205	451,2975	657,2204	0,4459582	0,5456148	632,6237	4,517945	0	462,79	619,4067	0,2938388	0,6341841	649,0399	4,450341	0	48	457	638						Untertest3.avi	0	880	547	72	111	356	524	433	0	Content		385	527	20072848	1158284134
20090	08:41:22.446	00:00:20.089	1206	435,999	654,7872	0,4460171	0,5456789	632,5096	4,543642	0	406,4015	616,0348	0,2935516	0,6343317	645,156	4,534932	0	48	421	635						Untertest3.avi	0	880	547	72	111	356	524	433	0	Content		349	524	20089597	1158300883
20106	08:41:22.462	00:00:20.106	1207	396,5186	655,8932	0,4467838	0,5457676	633,0988	4,565045	0	420,8045	627,2051	0,2947632	0,6343372	649,0399	4,614926	0	48	409	642						Untertest3.avi	0	880	547	72	111	356	524	433	0	Content		337	531	20106221	1158317507
20123	08:41:22.479	00:00:20.122	1208	288,1208	634,007	0,4483403	0,5455431	633,1608	4,563756	0	324,3073	624,1544	0,2966215	0,6340057	649,0399	4,652381	0	49	306	629						Untertest3.avi	0	880	547	72	111	187	489	200	0	Content		234	518	20122843	1158334129
20140	08:41:22.496	00:00:20.139	1209	246,1919	615,9282	0,4494242	0,5448084	633,213	4,611746	0	281,3476	568,9109	0,297526	0,6334547	649,0399	4,584495	0	49	264	592						Untertest3.avi	0	880	547	72	111	187	489	200	0	Content		192	481	20139602	1158350888
20156	08:41:22.512	00:00:20.156	1210	254,5489	627,3344	0,4496494	0,5447441	633,3458	4,620965	0	268,112	578,396	0,2975399	0,6334975	649,0399	4,624222	0	49	261	603						Untertest3.avi	0	880	547	72	111	187	489	200	0	Content		189	492	20156226	1158367512
20173	08:41:22.529	00:00:20.172	1211	253,6284	613,6838	0,4497325	0,5448537	633,5261	4,646618	0	215,2827	582,9779	0,2973414	0,6336944	645,8611	4,603907	0	49	234	598						Untertest3.avi	0	880	547	72	111	187	489	200	0	Content		162	487	20172843	1158384129
20189	08:41:22.545	00:00:20.189	1212	251,435	608,734	0,4498362	0,5448196	633,3804	4,694007	0	272,0972	568,6307	0,2975164	0,6334624	645,8611	4,649306	0	49	262	589						Untertest3.avi	0	880	547	72	111	187	489	200	0	Content		190	478	20189467	1158400753
20206	08:41:22.562	00:00:20.206	1213	288,0473	617,8984	0,4496698	0,544709	631,1769	4,622336	0	228,5667	581,1605	0,2976559	0,6334016	645,9304	4,689197	0	49	258	600						Untertest3.avi	0	880	547	72	111	187	489	200	0	Content		186	489	20206216	1158417502
20223	08:41:22.579	00:00:20.222	1214	287,105	620,3938	0,4493964	0,5446162	628,188	4,573316	0	231,2243	577,0038	0,2978024	0,6332635	646,0378	4,674727	0	49	259	599						Untertest3.avi	0	880	547	72	111	187	489	200	0	Content		187	488	20222842	1158434128
20239	08:41:22.595	00:00:20.239	1215	-1024	-768	-1	-1	-1	-1	4	220,7791	579,2523	0,2979457	0,6331271	646,0276	4,670259	0	49	221	579						Untertest3.avi	0	880	547	72	111	187	489	200	0	Content		149	468	20239466	1158450752
20256	08:41:22.612	00:00:20.256	1216	257,3509	608,3244	0,4504171	0,5444631	633,4514	4,765057	0	237,2699	577,8466	0,2981012	0,6329931	646,0126	4,740353	0	49	247	593						Untertest3.avi	0	880	547	72	111	187	489	200	0	Content		175	482	20256086	1158467372
20273	08:41:22.629	00:00:20.272	1217	249,975	624,4183	0,4505301	0,5443828	633,4565	4,773769	0	209,7911	581,7277	0,2982324	0,6328815	646,0448	4,721381	0	49	230	603						Untertest3.avi	0	880	547	72	111	187	489	200	0	Content		158	492	20272837	1158484123
20289	08:41:22.645	00:00:20.289	1218	262,244	625,5107	0,4506059	0,5443334	633,3829	4,770785	0	252,5037	579,1034	0,2983015	0,6328174	646,0065	4,723909	0	49	257	602						Untertest3.avi	0	880	547	72	111	187	489	200	0	Content		185	491	20289462	1158500748
20306	08:41:22.662	00:00:20.306	1219	302,5095	632,3977	0,4498476	0,5446497	633,0999	4,782999	0	310,3344	584,6428	0,2976484	0,6330503	646,0065	4,928753	0	49	306	609						Untertest3.avi	0	880	547	72	111	187	489	200	0	Content		234	498	20306084	1158517370
20323	08:41:22.679	00:00:20.322	1220	390,2097	652,2908	0,4479694	0,5454203	632,6833	4,849522	0	376,0749	631,7382	0,2963205	0,6336254	646,0065	4,823449	0	50	383	642						Untertest3.avi	0	880	547	72	111	386	587	200	0	Content		311	531	20322716	1158534002
20339	08:41:22.695	00:00:20.339	1221	482,5194	707,6553	0,4463652	0,5464309	633,0797	4,838632	0	403,7137	661,6532	0,2955255	0,6340529	645,6592	4,761777	0	50	443	685						Untertest3.avi	0	880	547	72	111	386	587	200	0	Content		371	574	20339459	1158550745
20356	08:41:22.712	00:00:20.356	1222	507,0269	724,6736	0,4456115	0,5472363	632,75	4,846654	0	401,6978	664,5729	0,2952923	0,63455	645,4462	4,774588	0	50	454	695						Untertest3.avi	0	880	547	72	111	386	587	200	0	Content		382	584	20356084	1158567370
20373	08:41:22.729	00:00:20.372	1223	515,8242	731,6831	0,4454684	0,5473176	632,6714	4,885249	0	389,7758	665,2633	0,2953587	0,6345084	645,3289	4,801924	0	50	453	698						Untertest3.avi	0	880	547	72	111	386	587	200	0	Content		381	587	20372708	1158583994
20389	08:41:22.745	00:00:20.389	1224	526,6445	724,9097	0,4453239	0,5473679	632,6199	4,897699	0	390,9857	660,6253	0,2953422	0,6343709	645,4511	4,844789	0	50	459	693						Untertest3.avi	0	880	547	72	111	386	587	200	0	Content		387	582	20389332	1158600618
20406	08:41:22.762	00:00:20.406	1225	531,5038	728,9803	0,4451793	0,5473257	632,561	4,786355	0	388,2727	668,3317	0,2953021	0,6343399	645,2947	4,862167	0	50	460	699						Untertest3.avi	0	880	547	72	111	386	587	200	0	Content		388	588	20406083	1158617369
20423	08:41:22.779	00:00:20.422	1226	530,8934	740,2684	0,4450579	0,5471968	632,3995	4,857993	0	445,6801	649,0713	0,2952713	0,6342551	645,3104	4,783867	0	50	488	695						Untertest3.avi	0	880	547	72	111	386	587	200	0	Content		416	584	20422708	1158633994
20439	08:41:22.795	00:00:20.439	1227	534,9662	740,0063	0,4449984	0,5471726	632,4298	4,846269	0	385,4546	653,1918	0,295229	0,6342316	645,2387	4,828039	0	50	460	697						Untertest3.avi	0	880	547	72	111	386	587	200	0	Content		388	586	20439330	1158650616
20456	08:41:22.812	00:00:20.455	1228	530,0864	739,9145	0,4449444	0,547213	632,6163	4,797013	0	376,7321	658,8913	0,2951831	0,6342499	645,2109	4,780862	0	50	453	699						Untertest3.avi	0	880	547	72	111	386	587	200	0	Content		381	588	20455953	1158667239
20473	08:41:22.829	00:00:20.472	1229	545,742	747,6836	0,4448423	0,547367	632,8004	4,824909	0	369,9901	648,4189	0,2951367	0,634393	645,2056	4,754024	0	50	458	698						Untertest3.avi	0	880	547	72	111	386	587	200	0	Content		386	587	20472702	1158683988
20489	08:41:22.845	00:00:20.489	1230	546,9814	741,7762	0,4447199	0,5477471	632,831	4,755791	0	364,4099	661,8481	0,2950591	0,6345893	645,2854	4,750038	0	50	456	702						Untertest3.avi	0	880	547	72	111	386	587	200	0	Content		384	591	20489326	1158700612
20506	08:41:22.862	00:00:20.505	1231	546,2807	740,692	0,444593	0,5479859	632,5458	4,749489	0	431,2104	656,5282	0,2949876	0,6347656	645,2855	4,667606	0	50	489	699						Untertest3.avi	0	880	547	72	111	386	587	200	0	Content		417	588	20505950	1158717236
20523	08:41:22.879	00:00:20.522	1232	564,6049	747,4058	0,444186	0,5487573	632,8977	4,715769	0	379,1866	666,5868	0,2947735	0,6354824	645,2217	4,660571	0	51	472	707						Untertest3.avi	0	880	547	72	111	435	644	250	0	Content		400	596	20522573	1158733859
20539	08:41:22.895	00:00:20.539	1233	596,0049	786,0264	0,4433854	0,5502467	632,9146	4,643305	0	460,639	711,3226	0,2943742	0,6363406	645,2217	4,603555	0	51	528	749						Untertest3.avi	0	880	547	72	111	435	644	250	0	Content		456	638	20539323	1158750609
20556	08:41:22.912	00:00:20.555	1234	612,3748	804,526	0,4433644	0,5505012	633,0233	4,637228	0	406,537	706,8016	0,2945347	0,6367514	645,4815	4,611202	0	51	509	756						Untertest3.avi	0	880	547	72	111	435	644	250	0	Content		437	645	20555948	1158767234
20573	08:41:22.929	00:00:20.572	1235	621,474	805,726	0,4435041	0,5506247	632,7208	4,576887	0	406,3806	710,2047	0,2946718	0,6367586	645,2921	4,534508	0	51	514	758						Untertest3.avi	0	880	547	72	111	435	644	250	0	Content		442	647	20572571	1158783857
20589	08:41:22.945	00:00:20.589	1236	611,6321	812,1403	0,4435805	0,5507698	632,6728	4,529915	0	403,3731	696,9875	0,2947609	0,6369498	645,3197	4,520836	0	51	508	755						Untertest3.avi	0	880	547	72	111	435	644	250	0	Content		436	644	20589196	1158800482
20606	08:41:22.962	00:00:20.605	1237	614,579	813,5396	0,4437274	0,5507627	633,1359	4,534719	0	444,0382	712,132	0,294841	0,6368495	645,3197	4,46985	0	51	529	763						Untertest3.avi	0	880	547	72	111	435	644	250	0	Content		457	652	20605943	1158817229
20623	08:41:22.979	00:00:20.622	1238	618,8157	805,1495	0,4438669	0,5506775	633,0619	4,481841	0	347,7091	688,2974	0,2949751	0,6369651	645,3198	4,520088	0	51	483	747						Untertest3.avi	0	880	547	72	111	435	644	250	0	Content		411	636	20622567	1158833853
20639	08:41:22.995	00:00:20.639	1239	614,8614	815,8471	0,4439692	0,5505874	632,8223	4,393942	0	395,0974	707,7328	0,2950281	0,6368044	645,2941	4,46875	0	51	505	762						Untertest3.avi	0	880	547	72	111	435	644	250	0	Content		433	651	20639190	1158850476
20656	08:41:23.012	00:00:20.655	1240	617,3112	808,4621	0,4440125	0,5505774	632,7364	4,475219	0	344,8087	708,7513	0,2950727	0,6368374	645,2941	4,367915	0	51	481	759						Untertest3.avi	0	880	547	72	111	435	644	250	0	Content		409	648	20655815	1158867101
20673	08:41:23.029	00:00:20.672	1241	617,5518	801,9809	0,4440394	0,550593	632,743	4,387784	0	395,6657	695,9561	0,2950662	0,6368181	645,4026	4,335081	0	51	507	749						Untertest3.avi	0	880	547	72	111	435	644	250	0	Content		435	638	20672566	1158883852
20689	08:41:23.045	00:00:20.689	1242	621,9921	821,6475	0,4440656	0,5506806	632,7493	4,368202	0	393,2652	712,1049	0,2950528	0,6369435	645,3843	4,369551	0	51	508	767						Untertest3.avi	0	880	547	72	111	435	644	250	0	Content		436	656	20689189	1158900475
20706	08:41:23.062	00:00:20.705	1243	668,6176	818,1172	0,4440678	0,5506098	632,7493	4,387261	0	404,4424	701,1709	0,2949913	0,6370221	645,394	4,334479	0	51	537	760						Untertest3.avi	0	880	547	72	111	435	644	250	0	Content		465	649	20705813	1158917099
20722	08:41:23.078	00:00:20.722	1244	658,0466	817,5004	0,4440596	0,5506243	632,7493	4,32522	0	397,4	699,8724	0,29488	0,63707	645,4991	4,235906	0	51	528	759						Untertest3.avi	0	880	547	72	111	435	644	250	0	Content		456	648	20722437	1158933723
20739	08:41:23.095	00:00:20.739	1245	569,2785	778,4215	0,4447992	0,5500839	633,2769	4,351721	0	411,4513	684,027	0,2954347	0,6364878	645,4992	4,320374	0	51	490	731						Untertest3.avi	0	880	547	72	111	435	644	250	0	Content		418	620	20739185	1158950471
20756	08:41:23.112	00:00:20.755	1246	466,8229	727,2845	0,4464608	0,5479916	632,922	4,345811	0	338,9524	648,2098	0,2967267	0,6350189	645,4992	4,257093	0	51	403	688						Untertest3.avi	0	880	547	72	111	435	644	250	0	Content		331	577	20755810	1158967096
20772	08:41:23.128	00:00:20.772	1247	380,372	662,4037	0,4478919	0,5459042	633,2882	4,321706	0	286,5315	571,1566	0,2974595	0,6335707	645,4992	4,190383	0	52	333	617						Untertest3.avi	0	880	547	72	111	185	407	366	0	Content		261	506	20772435	1158983721
20789	08:41:23.145	00:00:20.789	1248	327,1642	606,8205	0,4487901	0,5443568	633,5193	4,250052	0	221,9254	517,3761	0,2976855	0,6326379	645,9318	4,227099	0	52	275	562						Untertest3.avi	0	880	547	72	111	185	407	366	0	Content		203	451	20789059	1159000345
20806	08:41:23.162	00:00:20.805	1249	286,2949	564,4429	0,4493801	0,5436184	633,595	4,226165	0	215,8331	501,9923	0,2975982	0,6323884	645,9137	4,22419	0	52	251	533						Untertest3.avi	0	880	547	72	111	185	407	366	0	Content		179	422	20805807	1159017093
20822	08:41:23.178	00:00:20.822	1250	258,6609	543,5104	0,4496472	0,5432848	633,6033	4,170897	0	227,9754	496,3877	0,2971677	0,6324869	645,8304	4,252207	0	52	243	520						Untertest3.avi	0	880	547	72	111	185	407	366	0	Content		171	409	20822430	1159033716
20839	08:41:23.195	00:00:20.839	1251	252,7125	535,4045	0,4496346	0,5431653	633,6197	4,226144	0	232,4842	485,3566	0,296716	0,6327579	645,8154	4,177249	0	52	243	510						Untertest3.avi	0	880	547	72	111	185	407	366	0	Content		171	399	20839055	1159050341
20856	08:41:23.212	00:00:20.855	1252	249,4763	537,503	0,4495611	0,5431275	633,5923	4,22976	0	272,1824	497,5657	0,2963918	0,6329712	645,7643	4,266579	0	52	261	518						Untertest3.avi	0	880	547	72	111	185	407	366	0	Content		189	407	20855806	1159067092
20872	08:41:23.228	00:00:20.872	1253	277,635	532,8687	0,449413	0,543031	633,5923	4,191861	0	205,1243	489,7582	0,2961646	0,6332343	645,6525	4,183513	0	52	241	511						Untertest3.avi	0	880	547	72	111	185	407	366	0	Content		169	400	20872430	1159083716
20889	08:41:23.245	00:00:20.889	1254	259,8015	533,4189	0,4492609	0,5431939	633,5617	4,2629	0	212,8273	497,6007	0,2960377	0,6334502	645,6525	4,32139	0	52	236	516						Untertest3.avi	0	880	547	72	111	185	407	366	0	Content		164	405	20889054	1159100340
20906	08:41:23.262	00:00:20.905	1255	263,4772	532,1567	0,4491218	0,5433195	633,3521	4,288952	0	245,6017	508,0431	0,2959028	0,6335439	645,697	4,297797	0	52	255	520						Untertest3.avi	0	880	547	72	111	185	407	366	0	Content		183	409	20905677	1159116963
20922	08:41:23.278	00:00:20.922	1256	264,9307	530,6921	0,4489163	0,54351	633,2506	4,307549	0	247,3452	499,0724	0,2958499	0,6337181	645,623	4,269401	0	52	256	515						Untertest3.avi	0	880	547	72	111	185	407	366	0	Content		184	404	20922302	1159133588
20939	08:41:23.295	00:00:20.939	1257	272,5656	526,547	0,4488017	0,5437425	633,3771	4,313102	0	241,6805	501,1309	0,2958372	0,6338208	645,6178	4,346979	0	52	257	514						Untertest3.avi	0	880	547	72	111	185	407	366	0	Content		185	403	20939052	1159150338
20956	08:41:23.312	00:00:20.955	1258	268,2187	535,5482	0,4487599	0,5438561	633,4656	4,32524	0	256,2286	511,7941	0,2958421	0,6338981	645,5977	4,300427	0	52	262	524						Untertest3.avi	0	880	547	72	111	185	407	366	0	Content		190	413	20955676	1159166962
20972	08:41:23.328	00:00:20.972	1259	267,4472	536,9449	0,4487738	0,5439273	633,4706	4,340451	0	245,3696	507,9343	0,2958681	0,633979	645,6215	4,398159	0	52	256	522						Untertest3.avi	0	880	547	72	111	185	407	366	0	Content		184	411	20972299	1159183585
20989	08:41:23.345	00:00:20.989	1260	273,1855	539,0378	0,448821	0,5440049	633,3679	4,351633	0	243,2064	492,6956	0,2959261	0,6340508	645,6519	4,472994	0	52	258	516						Untertest3.avi	0	880	547	72	111	185	407	366	0	Content		186	405	20989047	1159200333
21006	08:41:23.362	00:00:21.005	1261	279,7738	545,127	0,4489292	0,5441254	633,1189	4,393488	0	238,2053	497,6516	0,2960546	0,6341882	645,6191	4,44885	0	52	259	521						Untertest3.avi	0	880	547	72	111	185	407	366	0	Content		187	410	21005670	1159216956
21022	08:41:23.378	00:00:21.022	1262	276,8876	541,2932	0,4491155	0,5441615	633,2479	4,405655	0	258,653	497,2814	0,2961925	0,6342383	645,5388	4,430707	0	52	268	519						Untertest3.avi	0	880	547	72	111	185	407	366	0	Content		196	408	21022297	1159233583
21039	08:41:23.395	00:00:21.038	1263	270,8937	531,7227	0,4492511	0,5440977	633,4718	4,420995	0	245,4527	496,3953	0,2962943	0,6341418	645,5406	4,489552	0	52	258	514						Untertest3.avi	0	880	547	72	111	185	407	366	0	Content		186	403	21038921	1159250207
21056	08:41:23.412	00:00:21.055	1264	274,69	533,4572	0,4494118	0,5439898	633,0837	4,449594	0	237,7779	511,1108	0,2964093	0,6339604	645,627	4,53695	0	52	256	522						Untertest3.avi	0	880	547	72	111	185	407	366	0	Content		184	411	21055668	1159266954
21072	08:41:23.428	00:00:21.072	1265	270,6049	536,6702	0,4496421	0,5438835	633,2853	4,477571	0	250,3921	498,8146	0,296579	0,6338612	645,5875	4,504864	0	52	260	518						Untertest3.avi	0	880	547	72	111	185	407	366	0	Content		188	407	21072294	1159283580
21089	08:41:23.445	00:00:21.088	1266	268,6698	529,9826	0,449785	0,5438393	633,3586	4,494738	0	258,6476	497,1859	0,2967403	0,6337801	645,5524	4,566024	0	52	264	514						Untertest3.avi	0	880	547	72	111	185	407	366	0	Content		192	403	21088916	1159300202
21106	08:41:23.462	00:00:21.105	1267	271,3005	522,7867	0,4500231	0,5437484	633,0274	4,562725	0	262,9748	499,5317	0,2968361	0,6336694	645,6191	4,543568	0	52	267	511						Untertest3.avi	0	880	547	72	111	185	407	366	0	Content		195	400	21105542	1159316828
21122	08:41:23.478	00:00:21.122	1268	243,6674	542,5911	0,4505989	0,5437585	633,3953	4,564151	0	227,2119	500,8918	0,2974227	0,6336928	645,8511	4,590569	0	52	235	522						Untertest3.avi	0	880	547	72	111	185	407	366	0	Content		163	411	21122290	1159333576
21139	08:41:23.495	00:00:21.138	1269	188,1174	534,3788	0,4516286	0,5435612	633,668	4,633173	0	183,8463	502,0643	0,2986376	0,6334153	645,9729	4,656998	0	53	186	518						Untertest3.avi	0	880	547	72	111	81	416	350	0	Content		114	407	21138915	1159350201
21156	08:41:23.512	00:00:21.155	1270	148,0334	527,0472	0,4521626	0,54357	633,8082	4,66375	0	206,007	521,6083	0,2990985	0,6334931	645,973	4,622383	0	53	177	524						Untertest3.avi	0	880	547	72	111	81	416	350	0	Content		105	413	21155539	1159366825
21172	08:41:23.528	00:00:21.172	1271	140,484	539,8512	0,4521947	0,5438623	633,7109	4,623736	0	146,2677	513,8565	0,299074	0,6338546	645,9651	4,680747	0	53	143	527						Untertest3.avi	0	880	547	72	111	81	416	350	0	Content		71	416	21172166	1159383452
21189	08:41:23.545	00:00:21.188	1272	145,5379	543,3086	0,4522078	0,5438876	633,725	4,643296	0	146,1686	511,6468	0,2990393	0,6338899	646,0076	4,73022	0	53	146	527						Untertest3.avi	0	880	547	72	111	81	416	350	0	Content		74	416	21188913	1159400199
21206	08:41:23.562	00:00:21.205	1273	140,7669	543,7296	0,4522114	0,5439474	633,7291	4,668137	0	163,5117	521,2262	0,2989842	0,6339563	646,0156	4,703416	0	53	152	532						Untertest3.avi	0	880	547	72	111	81	416	350	0	Content		80	421	21205537	1159416823
21222	08:41:23.578	00:00:21.222	1274	153,203	547,7588	0,4521755	0,544045	633,7731	4,647473	0	155,4183	519,6841	0,2989214	0,6340546	646,0357	4,673539	0	53	154	534						Untertest3.avi	0	880	547	72	111	81	416	350	0	Content		82	423	21222159	1159433445
21239	08:41:23.595	00:00:21.238	1275	141,1878	550,972	0,4521231	0,5441677	633,695	4,689888	0	195,5733	509,1243	0,2988653	0,6341404	646,0357	4,651959	0	53	168	530						Untertest3.avi	0	880	547	72	111	81	416	350	0	Content		96	419	21238785	1159450071
21256	08:41:23.612	00:00:21.255	1276	141,9966	539,5504	0,4520684	0,5443055	633,6625	4,71287	0	224,2868	521,9705	0,2988373	0,6342674	646,0357	4,682393	0	53	183	531						Untertest3.avi	0	880	547	72	111	81	416	350	0	Content		111	420	21255532	1159466818
21272	08:41:23.628	00:00:21.272	1277	147,1494	539,2767	0,4520148	0,544369	633,5524	4,74234	0	155,6829	516,5616	0,2987977	0,6343515	645,7915	4,760954	0	53	151	528						Untertest3.avi	0	880	547	72	111	81	416	350	0	Content		79	417	21272159	1159483445
21289	08:41:23.645	00:00:21.288	1278	88,77399	536,4385	0,4519301	0,5444652	633,5524	4,743768	0	155,7462	515,2701	0,2987486	0,6343426	645,7277	4,79083	0	53	122	526						Untertest3.avi	0	880	547	72	111	81	416	350	0	Content		50	415	21288783	1159500069
21305	08:41:23.661	00:00:21.305	1279	91,60222	533,5106	0,4518268	0,5444614	633,5524	4,837713	0	108,284	515,2235	0,2987007	0,6343597	645,7277	4,87166	0	53	100	524						Untertest3.avi	0	880	547	72	111	81	416	350	0	Content		28	413	21305408	1159516694
21322	08:41:23.678	00:00:21.322	1280	140,1088	538,1527	0,4517812	0,5444376	633,4988	4,762928	0	217,4605	524,9197	0,2986529	0,6342556	645,7277	4,728659	0	53	179	532						Untertest3.avi	0	880	547	72	111	81	416	350	0	Content		107	421	21322156	1159533442
21339	08:41:23.695	00:00:21.338	1281	146,8802	533,2493	0,4517109	0,5445147	633,5865	4,833652	0	159,5716	519,0717	0,2985614	0,6343241	645,7989	4,823834	0	53	153	526						Untertest3.avi	0	880	547	72	111	81	416	350	0	Content		81	415	21338780	1159550066
21355	08:41:23.711	00:00:21.355	1282	137,1893	538,6505	0,4515353	0,5444305	633,709	4,811506	0	136,0574	496,2899	0,2984877	0,6342485	645,8367	4,730098	0	53	137	517						Untertest3.avi	0	880	547	72	111	81	416	350	0	Content		65	406	21355402	1159566688
21372	08:41:23.728	00:00:21.372	1283	124,6075	537,5847	0,4515181	0,5443766	633,6961	4,792764	0	153,2874	503,2125	0,2984636	0,6341901	645,8265	4,844591	0	53	139	520						Untertest3.avi	0	880	547	72	111	81	416	350	0	Content		67	409	21372027	1159583313
21389	08:41:23.745	00:00:21.388	1284	125,7992	544,7774	0,4514793	0,5443035	633,678	4,85671	0	136,1487	501,4383	0,2983589	0,6341642	645,8876	4,81495	0	53	131	523						Untertest3.avi	0	880	547	72	111	81	416	350	0	Content		59	412	21388778	1159600064
21405	08:41:23.761	00:00:21.405	1285	110,0383	551,8986	0,4537894	0,5442902	619,6309	4,794708	0	213,4023	514,5433	0,2983162	0,634048	645,8262	4,829248	0	53	162	533						Untertest3.avi	0	880	547	72	111	81	416	350	0	Content		90	422	21405404	1159616690
21422	08:41:23.778	00:00:21.422	1286	97,93931	547,1467	0,4537239	0,5441968	619,6309	4,757636	0	160,1983	507,2531	0,2982889	0,6339867	645,7681	4,928766	0	53	129	527						Untertest3.avi	0	880	547	72	111	81	416	350	0	Content		57	416	21422027	1159633313
21439	08:41:23.795	00:00:21.438	1287	144,3642	550,6876	0,4514309	0,5440094	633,475	4,909997	0	199,1786	528,4097	0,2982803	0,6338404	645,7681	4,812604	0	53	172	540						Untertest3.avi	0	880	547	72	111	81	416	350	0	Content		100	429	21438651	1159649937
21455	08:41:23.811	00:00:21.455	1288	154,4213	555,1585	0,4512447	0,5439973	633,6188	4,915227	0	226,5726	519,5081	0,2981173	0,6338283	645,7681	4,851038	0	53	190	537						Untertest3.avi	0	880	547	72	111	81	416	350	0	Content		118	426	21455400	1159666686
21472	08:41:23.828	00:00:21.472	1289	235,1109	567,8744	0,4495303	0,5445945	633,045	4,95317	0	320,4279	559,8615	0,296703	0,6342298	645,7681	4,925756	0	53	278	564						Untertest3.avi	0	880	547	72	111	81	416	350	0	Content		206	453	21472024	1159683310
21489	08:41:23.845	00:00:21.488	1290	359,2498	591,8635	0,4472809	0,5453455	633,2824	5,005605	0	409,837	577,8716	0,2953134	0,6344917	645,7681	4,931905	0	54	385	585						Untertest3.avi	0	880	547	72	111	466	567	250	0	Content		313	474	21488647	1159699933
21505	08:41:23.861	00:00:21.505	1291	444,718	641,1102	0,4455896	0,546159	632,933	4,986217	0	429,1149	605,6337	0,2943259	0,634694	645,7044	4,952649	0	54	437	623						Untertest3.avi	0	880	547	72	111	466	567	250	0	Content		365	512	21505398	1159716684
21522	08:41:23.878	00:00:21.522	1292	527,3271	676,2382	0,4442322	0,5470997	633,2986	5,027469	0	514,2392	639,7288	0,293526	0,6350937	645,676	4,897359	0	54	521	658						Untertest3.avi	0	880	547	72	111	466	567	250	0	Content		449	547	21522022	1159733308
21539	08:41:23.895	00:00:21.538	1293	561,1771	694,9348	0,443629	0,5477901	632,9187	5,005189	0	534,4667	672,7969	0,2935471	0,6352965	649,5459	5,046344	0	54	548	684						Untertest3.avi	0	880	547	72	111	466	567	250	0	Content		476	573	21538646	1159749932
21555	08:41:23.911	00:00:21.555	1294	571,1085	704,8098	0,4434734	0,5481355	632,9519	4,974583	0	499,4292	641,4777	0,2931647	0,6355324	645,5541	4,997098	0	54	535	673						Untertest3.avi	0	880	547	72	111	466	567	250	0	Content		463	562	21555270	1159766556
21572	08:41:23.928	00:00:21.571	1295	584,0311	717,5017	0,4434107	0,5480598	633,0309	4,978131	0	535,7929	654,9959	0,2932202	0,6354076	645,5541	4,89611	0	54	560	686						Untertest3.avi	0	880	547	72	111	466	567	250	0	Content		488	575	21571896	1159783182
21589	08:41:23.945	00:00:21.588	1296	585,23	716,1663	0,4433532	0,5480545	633,1821	4,921543	0	490,0226	648,7455	0,2932047	0,6354412	645,3887	4,870562	0	54	538	682						Untertest3.avi	0	880	547	72	111	466	567	250	0	Content		466	571	21588645	1159799931
21605	08:41:23.961	00:00:21.605	1297	592,0176	715,8806	0,4432786	0,5480916	633,1868	4,884289	0	526,5393	639,5305	0,2931937	0,6354254	645,3887	4,873223	0	54	559	678						Untertest3.avi	0	880	547	72	111	466	567	250	0	Content		487	567	21605270	1159816556
21622	08:41:23.978	00:00:21.621	1298	596,9578	715,7133	0,4432233	0,5481451	633,0624	4,823904	0	486,0486	639,8075	0,2931641	0,6354985	645,277	4,72316	0	54	542	678						Untertest3.avi	0	880	547	72	111	466	567	250	0	Content		470	567	21621893	1159833179
21639	08:41:23.995	00:00:21.638	1299	595,7879	717,9858	0,4431146	0,5482754	632,7796	4,769769	0	481,8243	637,251	0,2931203	0,6355302	645,2688	4,704268	0	54	539	678						Untertest3.avi	0	880	547	72	111	466	567	250	0	Content		467	567	21638642	1159849928
21655	08:41:24.011	00:00:21.655	1300	603,4259	716,4318	0,4430144	0,5484831	632,6249	4,716374	0	517,564	645,6451	0,2931118	0,6355329	645,2688	4,666986	0	54	560	681						Untertest3.avi	0	880	547	72	111	466	567	250	0	Content		488	570	21655267	1159866553
21672	08:41:24.028	00:00:21.671	1301	607,0361	712,3945	0,4428436	0,5486267	633,0148	4,675893	0	469,7235	650,876	0,2930331	0,6356334	645,3325	4,631409	0	54	538	682						Untertest3.avi	0	880	547	72	111	466	567	250	0	Content		466	571	21671891	1159883177
21689	08:41:24.045	00:00:21.688	1302	607,8111	725,515	0,4426252	0,5487734	632,6608	4,613273	0	489,3243	634,8865	0,292958	0,6357946	645,3325	4,647081	0	54	549	680						Untertest3.avi	0	880	547	72	111	466	567	250	0	Content		477	569	21688515	1159899801
21705	08:41:24.061	00:00:21.705	1303	606,9327	721,3375	0,4424961	0,5488791	632,6391	4,56433	0	456,2142	634,6171	0,2928557	0,6359844	645,3694	4,526957	0	54	532	678						Untertest3.avi	0	880	547	72	111	466	567	250	0	Content		460	567	21705264	1159916550
21722	08:41:24.078	00:00:21.721	1304	617,8252	720,3538	0,4422215	0,5494174	632,7688	4,587577	0	450,8354	638,3358	0,2928239	0,6362904	645,3614	4,414929	0	54	534	679						Untertest3.avi	0	880	547	72	111	466	567	250	0	Content		462	568	21721885	1159933171
21739	08:41:24.095	00:00:21.738	1305	630,5339	768,0016	0,4416128	0,5509706	632,6386	4,496291	0	497,0806	695,5911	0,2928132	0,6373396	645,3614	4,524125	0	55	564	732						Untertest3.avi	0	880	547	72	111	469	639	600	0	Content		492	621	21738509	1159949795
21755	08:41:24.111	00:00:21.755	1306	660,7557	815,1533	0,4413837	0,5516618	632,9221	4,377679	0	436,7237	701,1407	0,2928048	0,6378728	645,3418	4,366944	0	55	549	758						Untertest3.avi	0	880	547	72	111	469	639	600	0	Content		477	647	21755134	1159966420
21772	08:41:24.128	00:00:21.771	1307	666,888	813,83	0,4413831	0,551595	632,9041	4,323669	0	422,085	710,4189	0,2927837	0,6378295	645,3719	4,308596	0	55	544	762						Untertest3.avi	0	880	547	72	111	469	639	600	0	Content		472	651	21771882	1159983168
21789	08:41:24.145	00:00:21.788	1308	610,8018	809,5586	0,4413788	0,5517826	632,9041	4,322494	0	432,7245	707,7871	0,2927618	0,6378882	645,3331	4,327709	0	55	522	759						Untertest3.avi	0	880	547	72	111	469	639	600	0	Content		450	648	21788519	1159999805
21805	08:41:24.161	00:00:21.805	1309	602,7067	812,0961	0,4414251	0,5517462	632,9041	4,287202	0	431,8564	698,8882	0,2927771	0,6378943	645,3306	4,28641	0	55	517	755						Untertest3.avi	0	880	547	72	111	469	639	600	0	Content		445	644	21805131	1160016417
21822	08:41:24.178	00:00:21.821	1310	645,3033	798,8934	0,4415326	0,5516383	632,5095	4,326622	0	425,9394	704,9692	0,2928207	0,6379156	645,3199	4,334643	0	55	536	752						Untertest3.avi	0	880	547	72	111	469	639	600	0	Content		464	641	21821756	1160033042
21839	08:41:24.195	00:00:21.838	1311	655,4407	807,6975	0,4416016	0,551675	632,5637	4,249094	0	485,8395	697,497	0,2928988	0,6378922	645,3199	4,281991	0	55	571	753						Untertest3.avi	0	880	547	72	111	469	639	600	0	Content		499	642	21838539	1160049825
21855	08:41:24.211	00:00:21.855	1312	685,1821	800,1702	0,4417224	0,5517349	632,83	4,187444	0	431,545	707,4045	0,2929806	0,6379476	645,2216	4,180733	0	55	558	754						Untertest3.avi	0	880	547	72	111	469	639	600	0	Content		486	643	21855129	1160066415
21872	08:41:24.228	00:00:21.871	1313	615,2565	804,4922	0,44186	0,551985	632,83	4,183057	0	426,2367	699,843	0,2930432	0,6380082	645,231	4,177288	0	55	521	752						Untertest3.avi	0	880	547	72	111	469	639	600	0	Content		449	641	21871755	1160083041
21888	08:41:24.244	00:00:21.888	1314	705,3633	811,1744	0,4419828	0,5518513	632,83	4,081167	0	442,1752	702,1855	0,2931174	0,6381929	645,1651	4,133553	0	55	574	757						Untertest3.avi	0	880	547	72	111	469	639	600	0	Content		502	646	21888378	1160099664
21905	08:41:24.261	00:00:21.905	1315	661,2227	815,4044	0,4420454	0,552161	632,571	4,042185	0	427,4319	696,0091	0,2931826	0,6384959	645,2031	4,13497	0	55	544	756						Untertest3.avi	0	880	547	72	111	469	639	600	0	Content		472	645	21905127	1160116413
21922	08:41:24.278	00:00:21.921	1316	650,2953	793,1163	0,4420854	0,5525594	632,5679	4,091026	0	428,9171	694,9916	0,2932443	0,6386958	645,3473	4,083154	0	55	540	744						Untertest3.avi	0	880	547	72	111	469	639	600	0	Content		468	633	21921750	1160133036
21938	08:41:24.294	00:00:21.938	1317	696,751	799,6368	0,4421421	0,552655	632,5679	4,035326	0	442,2288	683,3867	0,2933031	0,6388602	645,3891	4,086945	0	55	569	742						Untertest3.avi	0	880	547	72	111	469	639	600	0	Content		497	631	21938375	1160149661
21955	08:41:24.311	00:00:21.955	1318	603,7228	804,0665	0,4423277	0,5529907	632,5679	4,106948	0	433,0328	695,5703	0,2933318	0,639066	645,4547	4,052479	0	55	518	750						Untertest3.avi	0	880	547	72	111	469	639	600	0	Content		446	639	21955001	1160166287
21972	08:41:24.328	00:00:21.971	1319	654,107	812,4084	0,4423402	0,5529405	633,0497	3,987819	0	433,842	690,85	0,2933637	0,639165	645,4827	4,030163	0	55	544	752						Untertest3.avi	0	880	547	72	111	469	639	600	0	Content		472	641	21971748	1160183034
21988	08:41:24.344	00:00:21.988	1320	622,7477	820,261	0,4423991	0,5530826	633,0497	3,901259	0	458,8037	697,6385	0,29341	0,6391914	645,5491	4,041387	0	55	541	759						Untertest3.avi	0	880	547	72	111	469	639	600	0	Content		469	648	21988372	1160199658
22005	08:41:24.361	00:00:22.004	1321	615,8909	810,3669	0,4425025	0,5530423	632,8739	3,948232	0	432,3966	696,5371	0,2934894	0,6391277	645,5546	4,019936	0	55	524	753						Untertest3.avi	0	880	547	72	111	469	639	600	0	Content		452	642	22004996	1160216282
22022	08:41:24.378	00:00:22.021	1322	609,8654	782,7468	0,4421708	0,5531344	635,2705	4,024085	0	391,4893	698,529	0,2935226	0,6390501	645,5604	4,036937	0	55	501	741						Untertest3.avi	0	880	547	72	111	469	639	600	0	Content		429	630	22021621	1160232907
22038	08:41:24.394	00:00:22.038	1323	704,9734	816,3777	0,4429743	0,5527537	635,2723	3,946006	0	444,7155	679,118	0,293554	0,6389626	645,5789	3,947633	0	55	575	748						Untertest3.avi	0	880	547	72	111	469	639	600	0	Content		503	637	22038370	1160249656
22055	08:41:24.411	00:00:22.054	1324	642,7059	804,8464	0,4427008	0,5528938	633,0818	3,895467	0	439,2029	693,3041	0,2936002	0,638967	645,6155	3,925978	0	55	541	749						Untertest3.avi	0	880	547	72	111	469	639	600	0	Content		469	638	22054995	1160266281
22072	08:41:24.428	00:00:22.071	1325	656,8353	802,2852	0,4427578	0,5529301	633,2439	4,041051	0	434,1916	697,8742	0,2936571	0,6390516	645,5637	3,882176	0	55	546	750						Untertest3.avi	0	880	547	72	111	469	639	600	0	Content		474	639	22071615	1160282901
22088	08:41:24.444	00:00:22.088	1326	605,2676	806,9557	0,4427999	0,5530724	633,244	3,830885	0	442,5355	693,0698	0,2936659	0,639089	645,5643	3,92695	0	55	524	750						Untertest3.avi	0	880	547	72	111	469	639	600	0	Content		452	639	22088238	1160299524
22105	08:41:24.461	00:00:22.104	1327	621,2736	817,4849	0,4428253	0,5530755	633,244	3,830709	0	426,7404	696,1075	0,2936819	0,6391274	645,5464	3,960539	0	55	524	757						Untertest3.avi	0	880	547	72	111	469	639	600	0	Content		452	646	22104989	1160316275
22122	08:41:24.478	00:00:22.121	1328	590,489	795,8496	0,4428355	0,5531455	633,244	3,908548	0	436,4811	692,2832	0,2936883	0,6391879	645,5543	3,849536	0	55	513	744						Untertest3.avi	0	880	547	72	111	469	639	600	0	Content		441	633	22121611	1160332897
22138	08:41:24.494	00:00:22.138	1329	605,6805	820,4539	0,4428395	0,553171	633,244	3,760824	0	433,0442	679,2394	0,2936694	0,639259	645,5568	3,913958	0	55	519	750						Untertest3.avi	0	880	547	72	111	469	639	600	0	Content		447	639	22138235	1160349521
22155	08:41:24.511	00:00:22.154	1330	669,9015	792,4069	0,4428621	0,5529693	633,244	3,925264	0	441,1735	688,2194	0,2936785	0,6392938	645,5172	3,922394	0	55	556	740						Untertest3.avi	0	880	547	72	111	469	639	600	0	Content		484	629	22154858	1160366144
22172	08:41:24.528	00:00:22.171	1331	625,0741	816,1564	0,4428509	0,5532432	633,244	3,763775	0	439,1542	689,5839	0,2936872	0,6393231	645,4587	3,879352	0	55	532	753						Untertest3.avi	0	880	547	72	111	469	639	600	0	Content		460	642	22171607	1160382893
22188	08:41:24.544	00:00:22.188	1332	662,3754	798,5142	0,4428851	0,5531708	632,8924	3,868086	0	440,9982	689,6719	0,2936537	0,639265	645,5158	3,897019	0	55	552	744						Untertest3.avi	0	880	547	72	111	469	639	600	0	Content		480	633	22188231	1160399517
22205	08:41:24.561	00:00:22.204	1333	626,9991	803,5359	0,4428429	0,5533073	632,7947	3,922071	0	371,8174	708,6249	0,2936185	0,639284	645,4842	3,775048	0	55	499	756						Untertest3.avi	0	880	547	72	111	469	639	600	0	Content		427	645	22204869	1160416155
22222	08:41:24.578	00:00:22.221	1334	-1024	-768	-1	-1	-1	-1	4	442,8552	686,7556	0,2935635	0,6392915	645,5856	3,970701	0	55	443	687						Untertest3.avi	0	880	547	72	111	469	639	600	0	Content		371	576	22221523	1160432809
22238	08:41:24.594	00:00:22.238	1335	650,3004	791,2889	0,4426773	0,5532717	632,9423	3,850865	0	442,4618	696,2731	0,2935048	0,639426	645,44	3,894479	0	55	546	744						Untertest3.avi	0	880	547	72	111	469	639	600	0	Content		474	633	22238237	1160449523
22255	08:41:24.611	00:00:22.254	1336	655,5316	818,3684	0,4426182	0,5533885	632,7451	3,779455	0	437,8026	678,9517	0,2934443	0,6394528	645,4875	3,867067	0	55	547	749						Untertest3.avi	0	880	547	72	111	469	639	600	0	Content		475	638	22254860	1160466146
22271	08:41:24.627	00:00:22.271	1337	-1024	-768	-1	-1	-1	-1	4	443,2537	677,6355	0,2934	0,6394612	645,4896	3,917011	0	55	443	678						Untertest3.avi	0	880	547	72	111	469	639	600	0	Content		371	567	22271494	1160482780
22288	08:41:24.644	00:00:22.288	1338	661,6821	815,8463	0,4425569	0,5532346	632,5866	3,801331	0	438,3677	681,8677	0,2933768	0,6394373	645,5026	3,876318	0	55	550	749						Untertest3.avi	0	880	547	72	111	469	639	600	0	Content		478	638	22288106	1160499392
22305	08:41:24.661	00:00:22.304	1339	708,4885	810,9484	0,4425581	0,5529146	632,5866	3,837717	0	431,1342	698,8086	0,2933492	0,6393453	645,4783	3,843903	0	55	570	755						Untertest3.avi	0	880	547	72	111	469	639	600	0	Content		498	644	22304856	1160516142
22321	08:41:24.677	00:00:22.321	1340	-1024	-768	-1	-1	-1	-1	4	491,6454	682,5396	0,2931714	0,6392954	645,4783	3,886249	0	55	492	683						Untertest3.avi	0	880	547	72	111	469	639	600	0	Content		420	572	22321492	1160532778
22338	08:41:24.694	00:00:22.338	1341	-1024	-768	-1	-1	-1	-1	4	-1024	-768	-1	-1	-1	-1	4		0	0						Untertest3.avi	0	880	547	72	111				0	Content		-72	-111	22338104	1160549390
22355	08:41:24.711	00:00:22.354	1342	-1024	-768	-1	-1	-1	-1	4	-1024	-768	-1	-1	-1	-1	4		0	0						Untertest3.avi	0	880	547	72	111				0	Content		-72	-111	22354848	1160566134
22371	08:41:24.727	00:00:22.371	1343	-1024	-768	-1	-1	-1	-1	4	-1024	-768	-1	-1	-1	-1	4		0	0						Untertest3.avi	0	880	547	72	111				0	Content		-72	-111	22371476	1160582762
22388	08:41:24.744	00:00:22.388	1344	-1024	-768	-1	-1	-1	-1	4	-1024	-768	-1	-1	-1	-1	4		0	0						Untertest3.avi	0	880	547	72	111				0	Content		-72	-111	22388089	1160599375
22405	08:41:24.761	00:00:22.404	1345	-1024	-768	-1	-1	-1	-1	4	-1024	-768	-1	-1	-1	-1	4		0	0						Untertest3.avi	0	880	547	72	111				0	Content		-72	-111	22404716	1160616002
22421	08:41:24.777	00:00:22.421	1346	-1024	-768	-1	-1	-1	-1	4	-1024	-768	-1	-1	-1	-1	4		0	0						Untertest3.avi	0	880	547	72	111				0	Content		-72	-111	22421479	1160632765
22438	08:41:24.794	00:00:22.438	1347	-1024	-768	-1	-1	-1	-1	4	-1024	-768	-1	-1	-1	-1	4		0	0						Untertest3.avi	0	880	547	72	111				0	Content		-72	-111	22438092	1160649378
22455	08:41:24.811	00:00:22.454	1348	-1024	-768	-1	-1	-1	-1	4	-1024	-768	-1	-1	-1	-1	4		0	0						Untertest3.avi	0	880	547	72	111				0	Content		-72	-111	22454714	1160666000
22471	08:41:24.827	00:00:22.471	1349	-1024	-768	-1	-1	-1	-1	4	-1024	-768	-1	-1	-1	-1	4		0	0						Untertest3.avi	0	880	547	72	111				0	Content		-72	-111	22471340	1160682626
22488	08:41:24.844	00:00:22.488	1350	-1024	-768	-1	-1	-1	-1	4	-1024	-768	-1	-1	-1	-1	4		0	0						Untertest3.avi	0	880	547	72	111				0	Content		-72	-111	22488086	1160699372
22505	08:41:24.861	00:00:22.504	1351	-1024	-768	-1	-1	-1	-1	4	-1024	-768	-1	-1	-1	-1	4		0	0						Untertest3.avi	0	880	547	72	111				0	Content		-72	-111	22504710	1160715996
22521	08:41:24.877	00:00:22.521	1352	-1024	-768	-1	-1	-1	-1	4	-1024	-768	-1	-1	-1	-1	4		0	0						Untertest3.avi	0	880	547	72	111				0	Content		-72	-111	22521331	1160732617
22538	08:41:24.894	00:00:22.537	1353	-1024	-768	-1	-1	-1	-1	4	-1024	-768	-1	-1	-1	-1	4		0	0						Untertest3.avi	0	880	547	72	111				0	Content		-72	-111	22537956	1160749242
22555	08:41:24.911	00:00:22.555	1354	-1024	-768	-1	-1	-1	-1	4	-1024	-768	-1	-1	-1	-1	4		0	0						Untertest3.avi	0	880	547	72	111				0	Content		-72	-111	22555147	1160766433
22571	08:41:24.927	00:00:22.571	1355	-1024	-768	-1	-1	-1	-1	4	-1024	-768	-1	-1	-1	-1	4		0	0						Untertest3.avi	0	880	547	72	111				0	Content		-72	-111	22571458	1160782744
22588	08:41:24.944	00:00:22.588	1356	-1024	-768	-1	-1	-1	-1	4	-1024	-768	-1	-1	-1	-1	4		0	0						Untertest3.avi	0	880	547	72	111				0	Content		-72	-111	22588074	1160799360
22605	08:41:24.961	00:00:22.605	1357	-1024	-768	-1	-1	-1	-1	4	-1024	-768	-1	-1	-1	-1	4		0	0						Untertest3.avi	0	880	547	72	111				0	Content		-72	-111	22605142	1160816428
22622	08:41:24.978	00:00:22.621	1358	-1024	-768	-1	-1	-1	-1	4	-1024	-768	-1	-1	-1	-1	4		0	0						Untertest3.avi	0	880	547	72	111				0	Content		-72	-111	22621765	1160833051
22638	08:41:24.994	00:00:22.638	1359	-1024	-768	-1	-1	-1	-1	4	-1024	-768	-1	-1	-1	-1	4		0	0						Untertest3.avi	0	880	547	72	111				0	Content		-72	-111	22638069	1160849355
22655	08:41:25.011	00:00:22.654	1360	-1024	-768	-1	-1	-1	-1	4	-1024	-768	-1	-1	-1	-1	4		0	0						Untertest3.avi	0	880	547	72	111				0	Content		-72	-111	22654684	1160865970
22671	08:41:25.027	00:00:22.671	1361	-1024	-768	-1	-1	-1	-1	4	-1024	-768	-1	-1	-1	-1	4		0	0						Untertest3.avi	0	880	547	72	111				0	Content		-72	-111	22671305	1160882591
22688	08:41:25.044	00:00:22.688	1362	-1024	-768	-1	-1	-1	-1	4	-1024	-768	-1	-1	-1	-1	4		0	0						Untertest3.avi	0	880	547	72	111				0	Content		-72	-111	22688180	1160899466
22705	08:41:25.061	00:00:22.704	1363	-1024	-768	-1	-1	-1	-1	4	-1024	-768	-1	-1	-1	-1	4		0	0						Untertest3.avi	0	880	547	72	111				0	Content		-72	-111	22704560	1160915846
22721	08:41:25.077	00:00:22.721	1364	-1024	-768	-1	-1	-1	-1	4	-1024	-768	-1	-1	-1	-1	4		0	0						Untertest3.avi	0	880	547	72	111				0	Content		-72	-111	22721438	1160932724
22738	08:41:25.094	00:00:22.737	1365	-1024	-768	-1	-1	-1	-1	4	-1024	-768	-1	-1	-1	-1	4		0	0						Untertest3.avi	0	880	547	72	111				0	Content		-72	-111	22737931	1160949217
22755	08:41:25.111	00:00:22.754	1366	-1024	-768	-1	-1	-1	-1	4	-1024	-768	-1	-1	-1	-1	4		0	0						Untertest3.avi	0	880	547	72	111				0	Content		-72	-111	22754798	1160966084
22771	08:41:25.127	00:00:22.771	1367	-1024	-768	-1	-1	-1	-1	4	-1024	-768	-1	-1	-1	-1	4		0	0						Untertest3.avi	0	880	547	72	111				0	Content		-72	-111	22771176	1160982462
22788	08:41:25.144	00:00:22.788	1368	-1024	-768	-1	-1	-1	-1	4	-1024	-768	-1	-1	-1	-1	4		0	0						Untertest3.avi	0	880	547	72	111				0	Content		-72	-111	22788051	1160999337
22805	08:41:25.161	00:00:22.804	1369	-1024	-768	-1	-1	-1	-1	4	-1024	-768	-1	-1	-1	-1	4		0	0						Untertest3.avi	0	880	547	72	111				0	Content		-72	-111	22804674	1161015960
22821	08:41:25.177	00:00:22.821	1370	-1024	-768	-1	-1	-1	-1	4	-1024	-768	-1	-1	-1	-1	4		0	0						Untertest3.avi	0	880	547	72	111				0	Content		-72	-111	22821290	1161032576
22838	08:41:25.194	00:00:22.837	1371	-1024	-768	-1	-1	-1	-1	4	-1024	-768	-1	-1	-1	-1	4		0	0						Untertest3.avi	0	880	547	72	111				0	Content		-72	-111	22837958	1161049244
22855	08:41:25.211	00:00:22.854	1372	-1024	-768	-1	-1	-1	-1	4	-1024	-768	-1	-1	-1	-1	4		0	0						Untertest3.avi	0	880	547	72	111				0	Content		-72	-111	22854669	1161065955
22871	08:41:25.227	00:00:22.871	1373	-1024	-768	-1	-1	-1	-1	4	-1024	-768	-1	-1	-1	-1	4		0	0						Untertest3.avi	0	880	547	72	111				0	Content		-72	-111	22871289	1161082575
22888	08:41:25.244	00:00:22.887	1374	-1024	-768	-1	-1	-1	-1	4	-1024	-768	-1	-1	-1	-1	4		0	0						Untertest3.avi	0	880	547	72	111				0	Content		-72	-111	22887977	1161099263
22905	08:41:25.261	00:00:22.904	1375	-1024	-768	-1	-1	-1	-1	4	-1024	-768	-1	-1	-1	-1	4		0	0						Untertest3.avi	0	880	547	72	111				0	Content		-72	-111	22904645	1161115931
22921	08:41:25.277	00:00:22.921	1376	-1024	-768	-1	-1	-1	-1	4	-1024	-768	-1	-1	-1	-1	4		0	0						Untertest3.avi	0	880	547	72	111				0	Content		-72	-111	22921286	1161132572
22938	08:41:25.294	00:00:22.937	1377	-1024	-768	-1	-1	-1	-1	4	-1024	-768	-1	-1	-1	-1	4		0	0						Untertest3.avi	0	880	547	72	111				0	Content		-72	-111	22937786	1161149072
22955	08:41:25.311	00:00:22.954	1378	-1024	-768	-1	-1	-1	-1	4	-1024	-768	-1	-1	-1	-1	4		0	0						Untertest3.avi	0	880	547	72	111				0	Content		-72	-111	22954910	1161166196
22972	08:41:25.328	00:00:22.971	1379	-1024	-768	-1	-1	-1	-1	4	-1024	-768	-1	-1	-1	-1	4		0	0						Untertest3.avi	0	880	547	72	111				0	Content		-72	-111	22971660	1161182946
22988	08:41:25.344	00:00:22.988	1380	-1024	-768	-1	-1	-1	-1	4	-1024	-768	-1	-1	-1	-1	4		0	0						Untertest3.avi	0	880	547	72	111				0	Content		-72	-111	22988284	1161199570
23004	08:41:25.360	00:00:23.004	1381	-1024	-768	-1	-1	-1	-1	4	-1024	-768	-1	-1	-1	-1	4		0	0						Untertest3.avi	0	880	547	72	111				0	Content		-72	-111	23004407	1161215693
23021	08:41:25.377	00:00:23.021	1382	-1024	-768	-1	-1	-1	-1	4	-1024	-768	-1	-1	-1	-1	4		0	0						Untertest3.avi	0	880	547	72	111				0	Content		-72	-111	23021028	1161232314
23038	08:41:25.394	00:00:23.037	1383	-1024	-768	-1	-1	-1	-1	4	-1024	-768	-1	-1	-1	-1	4		0	0						Untertest3.avi	0	880	547	72	111				0	Content		-72	-111	23037651	1161248937
23054	08:41:25.410	00:00:23.054	1384	-1024	-768	-1	-1	-1	-1	4	-1024	-768	-1	-1	-1	-1	4		0	0						Untertest3.avi	0	880	547	72	111				0	Content		-72	-111	23054275	1161265561
23071	08:41:25.427	00:00:23.071	1385	-1024	-768	-1	-1	-1	-1	4	-1024	-768	-1	-1	-1	-1	4		0	0						Untertest3.avi	0	880	547	72	111				0	Content		-72	-111	23071468	1161282754
23089	08:41:25.445	00:00:23.088	1386	-1024	-768	-1	-1	-1	-1	4	-1024	-768	-1	-1	-1	-1	4		0	0						Untertest3.avi	0	880	547	72	111				0	Content		-72	-111	23088842	1161300128
23106	08:41:25.462	00:00:23.106	1387	-1024	-768	-1	-1	-1	-1	4	-1024	-768	-1	-1	-1	-1	4		0	0						Untertest3.avi	0	880	547	72	111				0	Content		-72	-111	23106089	1161317375
23121	08:41:25.477	00:00:23.121	1388	-1024	-768	-1	-1	-1	-1	4	-1024	-768	-1	-1	-1	-1	4		0	0						Untertest3.avi	0	880	547	72	111				0	Content		-72	-111	23121020	1161332306
23138	08:41:25.494	00:00:23.137	1389	-1024	-768	-1	-1	-1	-1	4	-1024	-768	-1	-1	-1	-1	4		0	0						Untertest3.avi	0	880	547	72	111				0	Content		-72	-111	23137643	1161348929
23154	08:41:25.510	00:00:23.154	1390	-1024	-768	-1	-1	-1	-1	4	-1024	-768	-1	-1	-1	-1	4		0	0						Untertest3.avi	0	880	547	72	111				0	Content		-72	-111	23154255	1161365541
23171	08:41:25.527	00:00:23.170	1391	-1024	-768	-1	-1	-1	-1	4	-1024	-768	-1	-1	-1	-1	4		0	0						Untertest3.avi	0	880	547	72	111				0	Content		-72	-111	23170891	1161382177
23188	08:41:25.544	00:00:23.187	1392	-1024	-768	-1	-1	-1	-1	4	-1024	-768	-1	-1	-1	-1	4		0	0						Untertest3.avi	0	880	547	72	111				0	Content		-72	-111	23187513	1161398799
23204	08:41:25.560	00:00:23.204	1393	-1024	-768	-1	-1	-1	-1	4	-1024	-768	-1	-1	-1	-1	4		0	0						Untertest3.avi	0	880	547	72	111				0	Content		-72	-111	23204262	1161415548
23221	08:41:25.577	00:00:23.220	1394	-1024	-768	-1	-1	-1	-1	4	-1024	-768	-1	-1	-1	-1	4		0	0						Untertest3.avi	0	880	547	72	111				0	Content		-72	-111	23220886	1161432172
23238	08:41:25.594	00:00:23.237	1395	-1024	-768	-1	-1	-1	-1	4	-1024	-768	-1	-1	-1	-1	4		0	0						Untertest3.avi	0	880	547	72	111				0	Content		-72	-111	23237513	1161448799
23254	08:41:25.610	00:00:23.254	1396	-1024	-768	-1	-1	-1	-1	4	-1024	-768	-1	-1	-1	-1	4		0	0						Untertest3.avi	0	880	547	72	111				0	Content		-72	-111	23254136	1161465422
23271	08:41:25.627	00:00:23.270	1397	-1024	-768	-1	-1	-1	-1	4	-1024	-768	-1	-1	-1	-1	4		0	0						Untertest3.avi	0	880	547	72	111				0	Content		-72	-111	23270886	1161482172
23288	08:41:25.644	00:00:23.287	1398	-1024	-768	-1	-1	-1	-1	4	-1024	-768	-1	-1	-1	-1	4		0	0						Untertest3.avi	0	880	547	72	111				0	Content		-72	-111	23287511	1161498797
23304	08:41:25.660	00:00:23.304	1399	-1024	-768	-1	-1	-1	-1	4	-1024	-768	-1	-1	-1	-1	4		0	0						Untertest3.avi	0	880	547	72	111				0	Content		-72	-111	23304136	1161515422
23321	08:41:25.677	00:00:23.320	1400	-1024	-768	-1	-1	-1	-1	4	-1024	-768	-1	-1	-1	-1	4		0	0						Untertest3.avi	0	880	547	72	111				0	Content		-72	-111	23320760	1161532046
23338	08:41:25.694	00:00:23.337	1401	-1024	-768	-1	-1	-1	-1	4	-1024	-768	-1	-1	-1	-1	4		0	0						Untertest3.avi	0	880	547	72	111				0	Content		-72	-111	23337509	1161548795
23354	08:41:25.710	00:00:23.354	1402	-1024	-768	-1	-1	-1	-1	4	-1024	-768	-1	-1	-1	-1	4		0	0						Untertest3.avi	0	880	547	72	111				0	Content		-72	-111	23354134	1161565420
23371	08:41:25.727	00:00:23.370	1403	1080,575	727,6389	0,4031731	0,5466123	441,9818	3,274443	3	1042,395	716,5718	0,4031796	0,5466113	441,9818	3,256944	1	56	1042	717						Untertest3.avi	0	880	547	72	111	979	602	83	0	Content		970	606	23370755	1161582041
23387	08:41:25.743	00:00:23.387	1404	1084,537	720,3075	0,403678	0,546913	444,145	3,286851	3	1046,212	709,146	0,4036845	0,546912	444,145	3,269263	1	56	1046	709						Untertest3.avi	0	880	547	72	111	979	602	83	0	Content		974	598	23387378	1161598664
23404	08:41:25.760	00:00:23.404	1405	-1024	-768	-1	-1	-1	-1	4	-1024	-768	-1	-1	-1	-1	4	56	0	0						Untertest3.avi	0	880	547	72	111	979	602	83	0	Content		-72	-111	23404129	1161615415
23421	08:41:25.777	00:00:23.420	1406	1095,831	729,9929	0,4035402	0,5471575	443,9231	3,340999	3	1057,483	718,8974	0,4035468	0,5471566	443,9231	3,323176	1	56	1057	719						Untertest3.avi	0	880	547	72	111	979	602	83	0	Content		985	608	23420755	1161632041
23437	08:41:25.793	00:00:23.437	1407	2440,138	705,3849	0,4329357	0,5464405	572,2563	4,978955	3	2383,504	687,4297	0,43294	0,5464399	572,2563	4,956066	1	56	2384	687						Untertest3.avi	0	880	547	72	111	979	602	83	0	Content		2312	576	23437380	1161648666
23454	08:41:25.810	00:00:23.454	1408	2352,757	738,6937	0,4314727	0,5463567	563,7829	4,77807	3	2297,026	721,2565	0,4314771	0,5463561	563,7829	4,755526	1	57	2297	721						Untertest3.avi	0	880	547	72	111	2210	598	200	0	Content		2225	610	23454003	1161665289
23471	08:41:25.827	00:00:23.470	1409	1082,931	721,6302	0,4029894	0,5479008	443,7141	3,350958	3	1044,655	710,4919	0,4029959	0,5478998	443,7141	3,333015	1	57	1045	710						Untertest3.avi	0	880	547	72	111	2210	598	200	0	Content		973	599	23470752	1161682038
23487	08:41:25.843	00:00:23.487	1410	2369,66	714,2165	0,4313732	0,5472716	566,045	4,902058	3	2313,94	696,7208	0,4313776	0,547271	566,045	4,879109	1	57	2314	697						Untertest3.avi	0	880	547	72	111	2210	598	200	0	Content		2242	586	23487375	1161698661
23504	08:41:25.860	00:00:23.504	1411	2447,691	718,2791	0,4322962	0,5473383	574,1152	5,031354	3	2390,799	700,2517	0,4323005	0,5473378	574,1152	5,007689	1	57	2391	700						Untertest3.avi	0	880	547	72	111	2210	598	200	0	Content		2319	589	23504002	1161715288
23521	08:41:25.877	00:00:23.520	1412	2321,793	709,2353	0,4301054	0,5473017	561,7834	4,813099	3	2266,695	692,0563	0,4301098	0,5473011	561,7834	4,790302	1	57	2267	692						Untertest3.avi	0	880	547	72	111	2210	598	200	0	Content		2195	581	23520627	1161731913
23537	08:41:25.893	00:00:23.537	1413	2404,879	725,8175	0,4308072	0,5473231	568,2611	4,893333	3	2348,64	708,0873	0,4308116	0,5473225	568,2611	4,870435	1	57	2349	708						Untertest3.avi	0	880	547	72	111	2210	598	200	0	Content		2277	597	23537376	1161748662
23554	08:41:25.910	00:00:23.553	1414	1083,681	720,7828	0,4013904	0,5481523	442,4968	3,429446	3	1045,544	709,6669	0,4013969	0,5481514	442,4968	3,411044	1	57	1046	710						Untertest3.avi	0	880	547	72	111	2210	598	200	0	Content		974	599	23553998	1161765284
23571	08:41:25.927	00:00:23.570	1415	1087,055	726,384	0,4012741	0,5479603	442,6132	3,455055	3	1048,883	715,3008	0,4012807	0,5479593	442,6132	3,436524	1	57	1049	715						Untertest3.avi	0	880	547	72	111	2210	598	200	0	Content		977	604	23570622	1161781908
23587	08:41:25.943	00:00:23.587	1416	2413,705	753,4329	0,4299644	0,546437	566,3339	4,974636	3	2357,646	735,6233	0,4299688	0,5464364	566,3339	4,951512	1	57	2358	736						Untertest3.avi	0	880	547	72	111	2210	598	200	0	Content		2286	625	23587245	1161798531
23604	08:41:25.960	00:00:23.603	1417	1077,503	722,9439	0,401058	0,5476615	442,7704	3,439187	3	1039,351	711,8358	0,4010645	0,5476606	442,7704	3,420779	1	57	1039	712						Untertest3.avi	0	880	547	72	111	2210	598	200	0	Content		967	601	23603998	1161815284
23621	08:41:25.977	00:00:23.620	1418	1073,391	714,8262	0,4010062	0,5475722	442,8803	3,424563	3	1035,267	703,6603	0,4010127	0,5475713	442,8803	3,406187	1	57	1035	704						Untertest3.avi	0	880	547	72	111	2210	598	200	0	Content		963	593	23620621	1161831907
23637	08:41:25.993	00:00:23.637	1419	2413,26	713,9663	0,4303616	0,5464646	570,8985	5,199826	3	2357,442	696,166	0,4303659	0,546464	570,8985	5,175609	1	57	2357	696						Untertest3.avi	0	880	547	72	111	2210	598	200	0	Content		2285	585	23637243	1161848529
23654	08:41:26.010	00:00:23.653	1420	-1024	-768	-1	-1	-1	-1	4	-1024	-768	-1	-1	-1	-1	4		0	0						Untertest3.avi	0	880	547	72	111				0	Content		-72	-111	23653994	1161865280
23671	08:41:26.027	00:00:23.670	1421	-1024	-768	-1	-1	-1	-1	4	-1024	-768	-1	-1	-1	-1	4		0	0						Untertest3.avi	0	880	547	72	111				0	Content		-72	-111	23670617	1161881903
23687	08:41:26.043	00:00:23.687	1422	-1024	-768	-1	-1	-1	-1	4	-1024	-768	-1	-1	-1	-1	4		0	0						Untertest3.avi	0	880	547	72	111				0	Content		-72	-111	23687238	1161898524
23704	08:41:26.060	00:00:23.703	1423	-1024	-768	-1	-1	-1	-1	4	-1024	-768	-1	-1	-1	-1	4		0	0						Untertest3.avi	0	880	547	72	111				0	Content		-72	-111	23703864	1161915150
23721	08:41:26.077	00:00:23.720	1424	-1024	-768	-1	-1	-1	-1	4	-1024	-768	-1	-1	-1	-1	4		0	0						Untertest3.avi	0	880	547	72	111				0	Content		-72	-111	23720614	1161931900
23737	08:41:26.093	00:00:23.737	1425	-1024	-768	-1	-1	-1	-1	4	-1024	-768	-1	-1	-1	-1	4		0	0						Untertest3.avi	0	880	547	72	111				0	Content		-72	-111	23737235	1161948521
23754	08:41:26.110	00:00:23.753	1426	-1024	-768	-1	-1	-1	-1	4	-1024	-768	-1	-1	-1	-1	4		0	0						Untertest3.avi	0	880	547	72	111				0	Content		-72	-111	23753859	1161965145
23770	08:41:26.126	00:00:23.770	1427	-1024	-768	-1	-1	-1	-1	4	-1024	-768	-1	-1	-1	-1	4		0	0						Untertest3.avi	0	880	547	72	111				0	Content		-72	-111	23770484	1161981770
23787	08:41:26.143	00:00:23.787	1428	-1024	-768	-1	-1	-1	-1	4	-1024	-768	-1	-1	-1	-1	4		0	0						Untertest3.avi	0	880	547	72	111				0	Content		-72	-111	23787234	1161998520
23804	08:41:26.160	00:00:23.803	1429	-1024	-768	-1	-1	-1	-1	4	-1024	-768	-1	-1	-1	-1	4		0	0						Untertest3.avi	0	880	547	72	111				0	Content		-72	-111	23803854	1162015140
23820	08:41:26.176	00:00:23.820	1430	-1024	-768	-1	-1	-1	-1	4	-1024	-768	-1	-1	-1	-1	4		0	0						Untertest3.avi	0	880	547	72	111				0	Content		-72	-111	23820479	1162031765
23837	08:41:26.193	00:00:23.837	1431	-1024	-768	-1	-1	-1	-1	4	-1024	-768	-1	-1	-1	-1	4		0	0						Untertest3.avi	0	880	547	72	111				0	Content		-72	-111	23837103	1162048389
23854	08:41:26.210	00:00:23.853	1432	-1024	-768	-1	-1	-1	-1	4	-1024	-768	-1	-1	-1	-1	4		0	0						Untertest3.avi	0	880	547	72	111				0	Content		-72	-111	23853850	1162065136
23870	08:41:26.226	00:00:23.870	1433	-1024	-768	-1	-1	-1	-1	4	-1024	-768	-1	-1	-1	-1	4		0	0						Untertest3.avi	0	880	547	72	111				0	Content		-72	-111	23870476	1162081762
23887	08:41:26.243	00:00:23.887	1434	-1024	-768	-1	-1	-1	-1	4	-1024	-768	-1	-1	-1	-1	4		0	0						Untertest3.avi	0	880	547	72	111				0	Content		-72	-111	23887099	1162098385
23904	08:41:26.260	00:00:23.903	1435	-1024	-768	-1	-1	-1	-1	4	-1024	-768	-1	-1	-1	-1	4		0	0						Untertest3.avi	0	880	547	72	111				0	Content		-72	-111	23903723	1162115009
23920	08:41:26.276	00:00:23.920	1436	-1024	-768	-1	-1	-1	-1	4	-1024	-768	-1	-1	-1	-1	4		0	0						Untertest3.avi	0	880	547	72	111				0	Content		-72	-111	23920471	1162131757
23937	08:41:26.293	00:00:23.937	1437	-1024	-768	-1	-1	-1	-1	4	-1024	-768	-1	-1	-1	-1	4		0	0						Untertest3.avi	0	880	547	72	111				0	Content		-72	-111	23937094	1162148380
23954	08:41:26.310	00:00:23.953	1438	-1024	-768	-1	-1	-1	-1	4	-1024	-768	-1	-1	-1	-1	4		0	0						Untertest3.avi	0	880	547	72	111				0	Content		-72	-111	23953719	1162165005
23970	08:41:26.326	00:00:23.970	1439	-1024	-768	-1	-1	-1	-1	4	-1024	-768	-1	-1	-1	-1	4		0	0						Untertest3.avi	0	880	547	72	111				0	Content		-72	-111	23970469	1162181755
23987	08:41:26.343	00:00:23.987	1440	-1024	-768	-1	-1	-1	-1	4	-1024	-768	-1	-1	-1	-1	4		0	0						Untertest3.avi	0	880	547	72	111				0	Content		-72	-111	23987092	1162198378
24004	08:41:26.360	00:00:24.003	1441	-1024	-768	-1	-1	-1	-1	4	-1024	-768	-1	-1	-1	-1	4		0	0						Untertest3.avi	0	880	547	72	111				0	Content		-72	-111	24003716	1162215002
24020	08:41:26.376	00:00:24.020	1442	-1024	-768	-1	-1	-1	-1	4	-1024	-768	-1	-1	-1	-1	4		0	0						Untertest3.avi	0	880	547	72	111				0	Content		-72	-111	24020339	1162231625
24037	08:41:26.393	00:00:24.036	1443	-1024	-768	-1	-1	-1	-1	4	-1024	-768	-1	-1	-1	-1	4		0	0						Untertest3.avi	0	880	547	72	111				0	Content		-72	-111	24036963	1162248249
24054	08:41:26.410	00:00:24.054	1444	-1024	-768	-1	-1	-1	-1	4	-1024	-768	-1	-1	-1	-1	4		0	0						Untertest3.avi	0	880	547	72	111				0	Content		-72	-111	24054157	1162265443
24072	08:41:26.428	00:00:24.071	1445	-1024	-768	-1	-1	-1	-1	4	-1024	-768	-1	-1	-1	-1	4		0	0						Untertest3.avi	0	880	547	72	111				0	Content		-72	-111	24071531	1162282817
24089	08:41:26.445	00:00:24.088	1446	-1024	-768	-1	-1	-1	-1	4	-1024	-768	-1	-1	-1	-1	4		0	0						Untertest3.avi	0	880	547	72	111				0	Content		-72	-111	24088778	1162300064
24104	08:41:26.460	00:00:24.103	1447	-1024	-768	-1	-1	-1	-1	4	-1024	-768	-1	-1	-1	-1	4		0	0						Untertest3.avi	0	880	547	72	111				0	Content		-72	-111	24103707	1162314993
24120	08:41:26.476	00:00:24.120	1448	-1024	-768	-1	-1	-1	-1	4	-1024	-768	-1	-1	-1	-1	4		0	0						Untertest3.avi	0	880	547	72	111				0	Content		-72	-111	24120332	1162331618
24137	08:41:26.493	00:00:24.137	1449	-1024	-768	-1	-1	-1	-1	4	-1024	-768	-1	-1	-1	-1	4		0	0						Untertest3.avi	0	880	547	72	111				0	Content		-72	-111	24137080	1162348366
24154	08:41:26.510	00:00:24.153	1450	-1024	-768	-1	-1	-1	-1	4	-1024	-768	-1	-1	-1	-1	4		0	0						Untertest3.avi	0	880	547	72	111				0	Content		-72	-111	24153579	1162364865
24170	08:41:26.526	00:00:24.170	1451	-1024	-768	-1	-1	-1	-1	4	-1024	-768	-1	-1	-1	-1	4		0	0						Untertest3.avi	0	880	547	72	111				0	Content		-72	-111	24170265	1162381551
24187	08:41:26.543	00:00:24.186	1452	-1024	-768	-1	-1	-1	-1	4	-1024	-768	-1	-1	-1	-1	4		0	0						Untertest3.avi	0	880	547	72	111				0	Content		-72	-111	24186933	1162398219
24204	08:41:26.560	00:00:24.203	1453	-1024	-768	-1	-1	-1	-1	4	-1024	-768	-1	-1	-1	-1	4		0	0						Untertest3.avi	0	880	547	72	111				0	Content		-72	-111	24203574	1162414860
24221	08:41:26.577	00:00:24.220	1454	-1024	-768	-1	-1	-1	-1	4	-1024	-768	-1	-1	-1	-1	4		0	0						Untertest3.avi	0	880	547	72	111				0	Content		-72	-111	24220767	1162432053
24238	08:41:26.594	00:00:24.238	1455	-1024	-768	-1	-1	-1	-1	4	-1024	-768	-1	-1	-1	-1	4		0	0						Untertest3.avi	0	880	547	72	111				0	Content		-72	-111	24238140	1162449426
24255	08:41:26.611	00:00:24.255	1456	-1024	-768	-1	-1	-1	-1	4	-1024	-768	-1	-1	-1	-1	4		0	0						Untertest3.avi	0	880	547	72	111				0	Content		-72	-111	24255403	1162466689
24270	08:41:26.626	00:00:24.270	1457	673,4675	783,4871	0,4395688	0,5551867	633,3383	4,532245	0	487,814	694,8206	0,2918947	0,6427876	647,1488	4,508116	0	58	581	739						Untertest3.avi	0	880	547	72	111	474	633	383	0	Content		509	628	24270235	1162481521
24287	08:41:26.643	00:00:24.286	1458	-1024	-768	-1	-1	-1	-1	4	479,5235	719,9883	0,2919983	0,6428174	647,1563	4,434233	0	58	480	720						Untertest3.avi	0	880	547	72	111	474	633	383	0	Content		408	609	24286945	1162498231
24304	08:41:26.660	00:00:24.303	1459	701,6314	786,403	0,4402547	0,5551828	635,8173	4,459537	0	-1024	-768	-1	-1	-1	-1	4	58	702	786						Untertest3.avi	0	880	547	72	111	474	633	383	0	Content		630	675	24303566	1162514852
24320	08:41:26.676	00:00:24.320	1460	706,5483	795,016	0,4399235	0,5551954	632,6933	4,472466	0	427,4092	696,6037	0,2919047	0,6427786	645,294	4,413545	0	58	567	746						Untertest3.avi	0	880	547	72	111	474	633	383	0	Content		495	635	24320205	1162531491
24337	08:41:26.693	00:00:24.336	1461	693,413	802,4084	0,440094	0,5551845	633,7426	4,451634	0	431,1123	700,6025	0,2918792	0,6427396	645,2584	4,406349	0	58	562	752						Untertest3.avi	0	880	547	72	111	474	633	383	0	Content		490	641	24336814	1162548100
24353	08:41:26.709	00:00:24.353	1462	684,3374	801,0811	0,4400588	0,5551904	633,7426	4,399701	0	428,4677	697,8325	0,2917812	0,6427616	645,2189	4,407109	0	58	556	749						Untertest3.avi	0	880	547	72	111	474	633	383	0	Content		484	638	24353440	1162564726
24370	08:41:26.726	00:00:24.370	1463	-1024	-768	-1	-1	-1	-1	4	410,0414	708,0675	0,2916316	0,6428627	645,1914	4,330938	0	58	410	708						Untertest3.avi	0	880	547	72	111	474	633	383	0	Content		338	597	24370382	1162581668
24387	08:41:26.743	00:00:24.386	1464	688,4238	759,9796	0,4397631	0,5558803	632,7839	4,569457	0	417,8881	710,965	0,2914374	0,6431606	645,3466	4,347904	0	58	553	735						Untertest3.avi	0	880	547	72	111	474	633	383	0	Content		481	624	24386811	1162598097
24404	08:41:26.760	00:00:24.403	1465	693,1758	813,3319	0,4396194	0,556047	632,7839	4,409426	0	424,7429	687,818	0,2912299	0,6434879	645,3141	4,42763	0	58	559	751						Untertest3.avi	0	880	547	72	111	474	633	383	0	Content		487	640	24403754	1162615040
24421	08:41:26.777	00:00:24.420	1466	679,5919	788,8972	0,4394267	0,556636	632,7839	4,364835	0	419,11	698,9789	0,2910102	0,6438228	645,3447	4,322045	0	58	549	744						Untertest3.avi	0	880	547	72	111	474	633	383	0	Content		477	633	24420503	1162631789
24437	08:41:26.793	00:00:24.436	1467	-1024	-768	-1	-1	-1	-1	4	416,1179	703,1246	0,2908283	0,6442997	645,4591	4,354938	0	58	416	703						Untertest3.avi	0	880	547	72	111	474	633	383	0	Content		344	592	24436807	1162648093
24453	08:41:26.809	00:00:24.453	1468	708,3237	815,0656	0,4391705	0,5575827	632,7839	4,336478	0	374,7311	688,4198	0,29067	0,6447449	645,4591	4,270608	0	58	542	752						Untertest3.avi	0	880	547	72	111	474	633	383	0	Content		470	641	24453432	1162664718
24470	08:41:26.826	00:00:24.470	1469	642,4556	809,6089	0,4390803	0,5581839	632,8824	4,244509	0	371,034	679,1425	0,2904954	0,6451173	645,4591	4,109596	0	58	507	744						Untertest3.avi	0	880	547	72	111	474	633	383	0	Content		435	633	24470052	1162681338
24487	08:41:26.843	00:00:24.486	1470	630,8477	796,8459	0,4389521	0,5585325	633,1852	4,338007	0	457,9014	697,6656	0,2903008	0,6452318	645,4591	4,281702	0	58	544	747						Untertest3.avi	0	880	547	72	111	474	633	383	0	Content		472	636	24486676	1162697962
24503	08:41:26.859	00:00:24.503	1471	653,433	815,1901	0,4388689	0,5587485	633,4745	4,295602	0	-1024	-768	-1	-1	-1	-1	4	58	653	815						Untertest3.avi	0	880	547	72	111	474	633	383	0	Content		581	704	24503426	1162714712
24520	08:41:26.876	00:00:24.520	1472	641,5007	809,3143	0,4387906	0,5587949	633,6394	4,323711	0	416,1812	707,5793	0,2901046	0,6453338	645,8911	4,209068	0	58	529	758						Untertest3.avi	0	880	547	72	111	474	633	383	0	Content		457	647	24520052	1162731338
24537	08:41:26.893	00:00:24.536	1473	704,6089	815,605	0,4387503	0,5586088	633,6394	4,205762	0	417,9203	696,62	0,2900041	0,6452748	646,039	4,235432	0	58	561	756						Untertest3.avi	0	880	547	72	111	474	633	383	0	Content		489	645	24536674	1162747960
24553	08:41:26.909	00:00:24.553	1474	647,9115	795,365	0,4387482	0,5587184	633,6249	4,270518	0	404,8306	680,8531	0,2899739	0,6452514	646,0378	4,275962	0	58	526	738						Untertest3.avi	0	880	547	72	111	474	633	383	0	Content		454	627	24553300	1162764586
24570	08:41:26.926	00:00:24.570	1475	651,1606	817,9935	0,4387993	0,5587301	633,6839	4,199713	0	424,5871	685,5092	0,2899756	0,6452744	646,0141	4,234177	0	58	538	752						Untertest3.avi	0	880	547	72	111	474	633	383	0	Content		466	641	24570049	1162781335
24587	08:41:26.943	00:00:24.586	1476	636,8826	777,0594	0,4389004	0,5587466	633,4975	4,374324	0	421,4497	701,8006	0,290023	0,6453047	645,8942	4,274229	0	58	529	739						Untertest3.avi	0	880	547	72	111	474	633	383	0	Content		457	628	24586674	1162797960
24603	08:41:26.959	00:00:24.603	1477	643,1461	784,373	0,4390494	0,5586512	633,3943	4,255461	0	394,0728	703,6602	0,2900521	0,6452579	645,8184	4,227277	0	58	519	744						Untertest3.avi	0	880	547	72	111	474	633	383	0	Content		447	633	24603296	1162814582
24620	08:41:26.976	00:00:24.619	1478	600,7776	777,7059	0,4389941	0,5582407	633,393	4,298868	0	377,1305	691,6068	0,2898327	0,6448631	645,8184	4,117773	0	58	489	735						Untertest3.avi	0	880	547	72	111	474	633	383	0	Content		417	624	24619922	1162831208
24637	08:41:26.993	00:00:24.636	1479	700,0184	748,825	0,4386747	0,5562577	633,1884	4,12766	0	485,6545	638,2593	0,2892191	0,6434206	645,5319	4,109637	0	58	593	694						Untertest3.avi	0	880	547	72	111	474	633	383	0	Content		521	583	24636672	1162847958
24653	08:41:27.009	00:00:24.653	1480	696,2979	663,3345	0,438329	0,5541968	633,4844	4,280919	0	590,0935	580,2218	0,2884152	0,6418028	645,5319	4,146271	0	59	643	622						Untertest3.avi	0	880	547	72	111	596	442	216	0	Content		571	511	24653294	1162864580
24670	08:41:27.026	00:00:24.669	1481	754,4676	619,8231	0,4382714	0,5523435	633,4844	4,208337	0	582,3933	545,6072	0,2877687	0,640713	645,2009	4,276514	0	59	668	583						Untertest3.avi	0	880	547	72	111	596	442	216	0	Content		596	472	24669920	1162881206
24687	08:41:27.043	00:00:24.686	1482	732,2725	575,9178	0,4383521	0,5515451	633,1873	4,185791	0	613,9158	531,3854	0,2871489	0,6403467	644,9434	4,194127	0	59	673	554						Untertest3.avi	0	880	547	72	111	596	442	216	0	Content		601	443	24686543	1162897829
24703	08:41:27.059	00:00:24.703	1483	710,6978	578,4323	0,4384555	0,5511735	632,9184	4,211957	0	625,9179	517,6072	0,2866062	0,6403246	644,798	4,244347	0	59	668	548						Untertest3.avi	0	880	547	72	111	596	442	216	0	Content		596	437	24703292	1162914578
24720	08:41:27.076	00:00:24.719	1484	701,3234	564,1742	0,4383033	0,5508646	632,8771	4,240498	0	645,7736	540,5644	0,2860857	0,6402954	644,6699	4,179237	0	59	674	552						Untertest3.avi	0	880	547	72	111	596	442	216	0	Content		602	441	24719919	1162931205
24737	08:41:27.093	00:00:24.736	1485	711,2606	567,7607	0,4380635	0,550627	632,5734	4,30661	0	647,9711	519,2847	0,2856057	0,6403055	644,5696	4,236562	0	59	680	544						Untertest3.avi	0	880	547	72	111	596	442	216	0	Content		608	433	24736540	1162947826
24753	08:41:27.109	00:00:24.753	1486	694,2571	571,0749	0,4376887	0,5505998	632,5765	4,2448	0	623,6429	530,7852	0,2851591	0,6403592	644,5219	4,309183	0	59	659	551						Untertest3.avi	0	880	547	72	111	596	442	216	0	Content		587	440	24753179	1162964465
24770	08:41:27.126	00:00:24.769	1487	693,5859	574,4447	0,4373715	0,5506898	632,4849	4,239205	0	640,6979	544,5551	0,2847574	0,6404793	644,4998	4,220478	0	59	667	559						Untertest3.avi	0	880	547	72	111	596	442	216	0	Content		595	448	24769913	1162981199
24787	08:41:27.143	00:00:24.786	1488	702,9384	568,8583	0,4369914	0,5507419	632,4649	4,253854	0	635,6151	544,1502	0,2843938	0,6405667	644,4234	4,22681	0	59	669	557						Untertest3.avi	0	880	547	72	111	596	442	216	0	Content		597	446	24786540	1162997826
24803	08:41:27.159	00:00:24.803	1489	648,8802	572,208	0,4360482	0,5509579	635,8672	4,251335	0	650,4891	528,8939	0,2841159	0,6406685	644,4713	4,201881	0	59	650	551						Untertest3.avi	0	880	547	72	111	596	442	216	0	Content		578	440	24803172	1163014458
24820	08:41:27.176	00:00:24.819	1490	694,2434	567,81	0,4362722	0,5509732	632,5587	4,324028	0	641,6747	530,9116	0,2838726	0,6407593	644,5127	4,23615	0	59	668	549						Untertest3.avi	0	880	547	72	111	596	442	216	0	Content		596	438	24819784	1163031070
24837	08:41:27.193	00:00:24.836	1491	708,0862	570,3382	0,4359891	0,5511257	632,5988	4,308919	0	601,5096	533,6634	0,2829072	0,6408552	648,3181	4,335536	0	59	655	552						Untertest3.avi	0	880	547	72	111	596	442	216	0	Content		583	441	24836531	1163047817
24853	08:41:27.209	00:00:24.853	1492	705,4387	579,7615	0,4357886	0,5515729	632,5393	4,29733	0	632,8657	541,3964	0,2837026	0,6412111	644,6099	4,316117	0	59	669	561						Untertest3.avi	0	880	547	72	111	596	442	216	0	Content		597	450	24853169	1163064455
24870	08:41:27.226	00:00:24.869	1493	682,1523	645,0193	0,4356781	0,5539694	632,6131	4,355505	0	588,556	600,0378	0,2845981	0,6429207	644,6138	4,32982	0	60	635	623						Untertest3.avi	0	880	547	72	111	483	602	283	0	Content		563	512	24869780	1163081066
24886	08:41:27.242	00:00:24.886	1494	665,608	720,2299	0,4356551	0,5562448	632,5683	4,365926	0	573,8838	668,7699	0,2858027	0,6442462	644,6138	4,355893	0	60	620	694						Untertest3.avi	0	880	547	72	111	483	602	283	0	Content		548	583	24886408	1163097694
24903	08:41:27.259	00:00:24.903	1495	647,8744	751,1901	0,4358964	0,5569592	632,8762	4,275402	0	528,2447	659,9161	0,2867244	0,6444044	644,6138	4,330268	0	60	588	706						Untertest3.avi	0	880	547	72	111	483	602	283	0	Content		516	595	24903193	1163114479
24920	08:41:27.276	00:00:24.919	1496	596,6436	747,1284	0,4360005	0,5574154	632,8762	4,331232	0	504,7375	663,9431	0,2872017	0,6444415	644,6138	4,298585	0	60	551	706						Untertest3.avi	0	880	547	72	111	483	602	283	0	Content		479	595	24919780	1163131066
24936	08:41:27.292	00:00:24.936	1497	644,7337	757,8075	0,4361021	0,5573821	632,5108	4,382153	0	487,3863	673,8063	0,2873876	0,6443891	644,6138	4,313806	0	60	566	716						Untertest3.avi	0	880	547	72	111	483	602	283	0	Content		494	605	24936407	1163147693
24953	08:41:27.309	00:00:24.953	1498	656,9081	766,9376	0,436291	0,5572437	632,8472	4,365909	0	435,2057	673,9537	0,2876027	0,6443164	644,6903	4,35496	0	60	546	720						Untertest3.avi	0	880	547	72	111	483	602	283	0	Content		474	609	24953032	1163164318
24970	08:41:27.326	00:00:24.969	1499	651,7279	755,0345	0,436557	0,5571494	632,7087	4,452104	0	446,5024	663,783	0,2878006	0,6441398	644,7503	4,337087	0	60	549	709						Untertest3.avi	0	880	547	72	111	483	602	283	0	Content		477	598	24969780	1163181066
24986	08:41:27.342	00:00:24.986	1500	659,0821	754,0848	0,4368011	0,5570351	632,6725	4,407544	0	443,9978	674,8992	0,288	0,6439756	644,7481	4,308133	0	60	552	714						Untertest3.avi	0	880	547	72	111	483	602	283	0	Content		480	603	24986407	1163197693
25003	08:41:27.359	00:00:25.003	1501	658,6772	758,9673	0,4370593	0,556932	632,7604	4,41502	0	431,3288	672,4704	0,2881798	0,6438627	644,8318	4,326953	0	60	545	716						Untertest3.avi	0	880	547	72	111	483	602	283	0	Content		473	605	25003031	1163214317
25020	08:41:27.376	00:00:25.019	1502	694,8482	744,877	0,4373088	0,5568812	632,7325	4,408123	0	454,5051	681,3817	0,2886894	0,6437296	648,3914	4,255476	0	60	575	713						Untertest3.avi	0	880	547	72	111	483	602	283	0	Content		503	602	25019651	1163230937
25036	08:41:27.392	00:00:25.036	1503	660,3534	756,0796	0,4375574	0,5569357	632,7838	4,303255	0	499,1631	665,3963	0,2888173	0,6437131	647,5237	4,341254	0	60	580	711						Untertest3.avi	0	880	547	72	111	483	602	283	0	Content		508	600	25036401	1163247687
25053	08:41:27.409	00:00:25.053	1504	675,636	767,4071	0,4377564	0,5569773	632,9321	4,307892	0	445,6979	667,0705	0,2887501	0,6438912	644,8757	4,174683	0	60	561	717						Untertest3.avi	0	880	547	72	111	483	602	283	0	Content		489	606	25053027	1163264313
25070	08:41:27.426	00:00:25.069	1505	667,0775	760,0637	0,4379452	0,5572188	632,9817	4,331199	0	443,5631	671,1955	0,2888649	0,6440446	645,0078	4,156459	0	60	555	716						Untertest3.avi	0	880	547	72	111	483	602	283	0	Content		483	605	25069650	1163280936
25086	08:41:27.442	00:00:25.086	1506	674,1709	770,0587	0,4380648	0,5575114	632,6882	4,119039	0	438,1545	655,5928	0,2889991	0,6442497	644,9585	4,157113	0	60	556	713						Untertest3.avi	0	880	547	72	111	483	602	283	0	Content		484	602	25086275	1163297561
25103	08:41:27.459	00:00:25.103	1507	659,0688	772,4793	0,4381447	0,5576753	632,7859	4,14867	0	433,6801	657,2072	0,2890487	0,6444113	644,9833	4,164666	0	60	546	715						Untertest3.avi	0	880	547	72	111	483	602	283	0	Content		474	604	25103023	1163314309
25120	08:41:27.476	00:00:25.119	1508	663,2013	769,8708	0,4382117	0,5578254	632,9294	4,147621	0	434,201	664,2874	0,2891032	0,6445428	644,9711	4,078635	0	60	549	717						Untertest3.avi	0	880	547	72	111	483	602	283	0	Content		477	606	25119646	1163330932
25136	08:41:27.492	00:00:25.136	1509	677,5468	760,5399	0,4382278	0,5579282	632,9294	4,182507	0	446,1893	658,5626	0,2891503	0,6447394	644,957	4,025246	0	60	562	710						Untertest3.avi	0	880	547	72	111	483	602	283	0	Content		490	599	25136270	1163347556
25153	08:41:27.509	00:00:25.153	1510	645,4199	766,9346	0,4386033	0,5585025	632,7861	4,05635	0	419,9866	644,5697	0,2896275	0,6451327	645,0259	3,980011	0	61	533	706						Untertest3.avi	0	880	547	72	111	292	589	100	0	Content		461	595	25153019	1163364305
25170	08:41:27.526	00:00:25.169	1511	-1024	-768	-1	-1	-1	-1	4	363,821	699,1555	0,2905388	0,6457205	645,1802	4,000118	0	61	364	699						Untertest3.avi	0	880	547	72	111	292	589	100	0	Content		292	588	25169645	1163380931
25186	08:41:27.542	00:00:25.186	1512	-1024	-768	-1	-1	-1	-1	4	349,8492	694,6552	0,2906407	0,645761	645,0938	4,06993	0	61	350	695						Untertest3.avi	0	880	547	72	111	292	589	100	0	Content		278	584	25186266	1163397552
25203	08:41:27.559	00:00:25.202	1513	-1024	-768	-1	-1	-1	-1	4	320,5884	703,4176	0,2906457	0,6456375	645,0938	4,010595	0	61	321	703						Untertest3.avi	0	880	547	72	111	292	589	100	0	Content		249	592	25202890	1163414176
25220	08:41:27.576	00:00:25.219	1514	-1024	-768	-1	-1	-1	-1	4	-1024	-768	-1	-1	-1	-1	4	61	0	0						Untertest3.avi	0	880	547	72	111	292	589	100	0	Content		-72	-111	25219640	1163430926
25236	08:41:27.592	00:00:25.236	1515	-1024	-768	-1	-1	-1	-1	4	376,03	699,5217	0,2905599	0,6453732	645,0859	3,933737	0	61	376	700						Untertest3.avi	0	880	547	72	111	292	589	100	0	Content		304	589	25236263	1163447549
25253	08:41:27.609	00:00:25.252	1516	-1024	-768	-1	-1	-1	-1	4	406,9481	687,2821	0,2904847	0,6452398	645,0859	4,063393	0	62	407	687						Untertest3.avi	0	880	547	72	111	403	620	133	0	Content		335	576	25252887	1163464173
25270	08:41:27.626	00:00:25.269	1517	545,4427	773,5728	0,4392251	0,5593604	632,7861	3,977552	0	404,4234	688,5236	0,2903952	0,6451988	645,0859	3,911975	0	62	475	731						Untertest3.avi	0	880	547	72	111	403	620	133	0	Content		403	620	25269509	1163480795
25286	08:41:27.642	00:00:25.286	1518	554,9165	802,7836	0,4391286	0,5593452	632,7861	3,994147	0	-1024	-768	-1	-1	-1	-1	4	62	555	803						Untertest3.avi	0	880	547	72	111	403	620	133	0	Content		483	692	25286264	1163497550
25303	08:41:27.659	00:00:25.303	1519	-1024	-768	-1	-1	-1	-1	4	361,7459	694,8246	0,2901886	0,6451463	645,068	3,856611	0	62	362	695						Untertest3.avi	0	880	547	72	111	403	620	133	0	Content		290	584	25303129	1163514415
25320	08:41:27.676	00:00:25.319	1520	-1024	-768	-1	-1	-1	-1	4	358,0931	697,6852	0,2900695	0,6450543	645,1064	3,953159	0	62	358	698						Untertest3.avi	0	880	547	72	111	403	620	133	0	Content		286	587	25319507	1163530793
25336	08:41:27.692	00:00:25.336	1521	559,8627	797,1606	0,4369438	0,558978	645,1064	4,105462	0	401,2754	679,5891	0,2899376	0,6450675	645,1064	4,090554	0	62	481	738						Untertest3.avi	0	880	547	72	111	403	620	133	0	Content		409	627	25336254	1163547540
25353	08:41:27.709	00:00:25.352	1522	-1024	-768	-1	-1	-1	-1	4	392,6966	706,0093	0,2898554	0,6450085	645,1064	3,850009	0	62	393	706						Untertest3.avi	0	880	547	72	111	403	620	133	0	Content		321	595	25352881	1163564167
25370	08:41:27.726	00:00:25.369	1523	606,5466	807,5748	0,438632	0,5585375	632,7379	3,906268	0	378,082	697,627	0,2894843	0,6449272	645,0364	3,910303	0	62	492	753						Untertest3.avi	0	880	547	72	111	403	620	133	0	Content		420	642	25369502	1163580788
25386	08:41:27.742	00:00:25.386	1524	571,4868	819,7225	0,4374005	0,557686	633,1688	3,907171	0	468,0484	677,8003	0,2881604	0,6440415	645,0444	3,949865	0	63	520	749						Untertest3.avi	0	880	547	72	111	605	513	516	0	Content		448	638	25386128	1163597414
25403	08:41:27.759	00:00:25.402	1525	746,5316	730,336	0,4366587	0,5560533	632,7216	3,922292	0	523,1021	642,3397	0,2870905	0,6428	644,9246	3,984193	0	63	635	686						Untertest3.avi	0	880	547	72	111	605	513	516	0	Content		563	575	25402874	1163614160
25419	08:41:27.775	00:00:25.419	1526	744,4841	683,8146	0,4366674	0,5547077	632,8214	3,937208	0	559,0699	606,7472	0,286565	0,641983	644,9265	3,937215	0	63	652	645						Untertest3.avi	0	880	547	72	111	605	513	516	0	Content		580	534	25419498	1163630784
25436	08:41:27.792	00:00:25.436	1527	742,6583	670,0655	0,4368104	0,5537615	633,0587	3,936416	0	584,0626	573,1577	0,2861497	0,6414624	644,7914	3,967201	0	63	663	622						Untertest3.avi	0	880	547	72	111	605	513	516	0	Content		591	511	25436126	1163647412
25453	08:41:27.809	00:00:25.452	1528	738,6177	650,4207	0,4370632	0,5534152	632,5572	3,934961	0	603,1387	571,9861	0,2858572	0,6413621	644,9316	4,011793	0	63	671	611						Untertest3.avi	0	880	547	72	111	605	513	516	0	Content		599	500	25452744	1163664030
25469	08:41:27.825	00:00:25.469	1529	714,2477	641,7603	0,4373538	0,5532802	632,5572	3,945209	0	593,7709	596,1232	0,285702	0,6414733	644,6906	3,960398	0	63	654	619						Untertest3.avi	0	880	547	72	111	605	513	516	0	Content		582	508	25469370	1163680656
25486	08:41:27.842	00:00:25.486	1530	728,9731	636,7159	0,4375611	0,5529702	632,5895	3,952758	0	568,0512	593,6299	0,2855605	0,6416299	644,6906	4,09931	0	63	649	615						Untertest3.avi	0	880	547	72	111	605	513	516	0	Content		577	504	25486126	1163697412
25503	08:41:27.859	00:00:25.502	1531	712,6725	641,0262	0,4376429	0,552897	632,4617	4,02981	0	642,2585	596,8787	0,2854216	0,641605	644,7115	4,037601	0	63	677	619						Untertest3.avi	0	880	547	72	111	605	513	516	0	Content		605	508	25502744	1163714030
25519	08:41:27.875	00:00:25.519	1532	703,0787	623,3763	0,4377295	0,5527968	632,5126	4,094663	0	634,1016	604,2599	0,2853225	0,64163	644,6447	4,051491	0	63	669	614						Untertest3.avi	0	880	547	72	111	605	513	516	0	Content		597	503	25519368	1163730654
25536	08:41:27.892	00:00:25.535	1533	670,4757	637,0735	0,4377736	0,5527079	632,5223	4,152524	0	608,0521	605,5638	0,2852693	0,6416962	644,6447	3,963092	0	63	639	621						Untertest3.avi	0	880	547	72	111	605	513	516	0	Content		567	510	25535991	1163747277
25553	08:41:27.909	00:00:25.552	1534	-1024	-768	-1	-1	-1	-1	4	660,5655	595,6534	0,2852463	0,6416138	644,5841	4,077567	0	63	661	596						Untertest3.avi	0	880	547	72	111	605	513	516	0	Content		589	485	25552740	1163764026
25569	08:41:27.925	00:00:25.569	1535	708,2294	635,1543	0,4378078	0,5527042	632,5422	4,108011	0	653,2877	617,9364	0,285221	0,641572	644,5133	4,106862	0	63	681	627						Untertest3.avi	0	880	547	72	111	605	513	516	0	Content		609	516	25569362	1163780648
25586	08:41:27.942	00:00:25.585	1536	705,2217	638,7017	0,437821	0,5526783	632,5652	4,139791	0	623,6721	608,2964	0,2852094	0,6415222	644,5049	4,167194	0	63	664	623						Untertest3.avi	0	880	547	72	111	605	513	516	0	Content		592	512	25585987	1163797273
25603	08:41:27.959	00:00:25.602	1537	698,5709	632,2367	0,4378618	0,5526959	632,5623	4,142822	0	655,1805	604,3298	0,2852071	0,6415319	644,4413	4,071497	0	63	677	618						Untertest3.avi	0	880	547	72	111	605	513	516	0	Content		605	507	25602611	1163813897
25619	08:41:27.975	00:00:25.619	1538	699,1189	637,9166	0,4378918	0,5527179	632,5668	4,189395	0	696,9991	619,5082	0,2851985	0,6415367	644,4414	4,136828	0	63	698	629						Untertest3.avi	0	880	547	72	111	605	513	516	0	Content		626	518	25619360	1163830646
25636	08:41:27.992	00:00:25.635	1539	701,6205	644,6906	0,437894	0,5527398	632,5522	4,224812	0	757,9432	583,9421	0,2851807	0,6415808	644,4414	3,908851	0	63	730	614						Untertest3.avi	0	880	547	72	111	605	513	516	0	Content		658	503	25635983	1163847269
25653	08:41:28.009	00:00:25.652	1540	700,7921	639,1511	0,4378769	0,552766	632,5351	4,280085	0	665,7836	613,018	0,2851613	0,641713	644,4344	4,24534	0	63	683	626						Untertest3.avi	0	880	547	72	111	605	513	516	0	Content		611	515	25652608	1163863894
25669	08:41:28.025	00:00:25.669	1541	699,3292	634,9114	0,4378349	0,5528216	632,5177	4,272351	0	658,6152	603,3266	0,2851174	0,6418113	644,4378	4,255532	0	63	679	619						Untertest3.avi	0	880	547	72	111	605	513	516	0	Content		607	508	25669232	1163880518
25686	08:41:28.042	00:00:25.685	1542	695,7457	642,9956	0,4377785	0,5528834	632,4632	4,342815	0	656,1902	586,4653	0,285061	0,6419012	644,4335	4,472144	0	63	676	615						Untertest3.avi	0	880	547	72	111	605	513	516	0	Content		604	504	25685981	1163897267
25703	08:41:28.059	00:00:25.702	1543	690,8843	644,3689	0,4377297	0,5529583	632,412	4,355128	0	665,7091	604,8416	0,2850085	0,6419684	644,4166	4,387134	0	63	678	625						Untertest3.avi	0	880	547	72	111	605	513	516	0	Content		606	514	25702605	1163913891
25719	08:41:28.075	00:00:25.719	1544	693,7705	646,6692	0,4376993	0,5530909	632,4182	4,342526	0	661,6978	606,0983	0,2849764	0,642065	644,4523	4,385049	0	63	678	626						Untertest3.avi	0	880	547	72	111	605	513	516	0	Content		606	515	25719232	1163930518
25736	08:41:28.092	00:00:25.735	1545	707,0083	641,9814	0,4376965	0,5533146	632,4704	4,38047	0	661,1387	617,174	0,2849571	0,6421759	644,5215	4,461497	0	63	684	630						Untertest3.avi	0	880	547	72	111	605	513	516	0	Content		612	519	25735980	1163947266
25753	08:41:28.109	00:00:25.752	1546	689,8323	633,1653	0,4377016	0,5535442	632,4387	4,478395	0	599,1128	623,6907	0,2849559	0,6424688	644,5215	4,574468	0	63	644	628						Untertest3.avi	0	880	547	72	111	605	513	516	0	Content		572	517	25752604	1163963890
25769	08:41:28.125	00:00:25.769	1547	691,5989	643,2443	0,4376816	0,5536873	632,4374	4,525662	0	672,8923	610,5966	0,2849451	0,6426632	644,4783	4,469121	0	63	682	627						Untertest3.avi	0	880	547	72	111	605	513	516	0	Content		610	516	25769227	1163980513
25786	08:41:28.142	00:00:25.785	1548	688,0824	644,7671	0,4376661	0,5538194	632,4373	4,50262	0	661,7867	614,6929	0,2849343	0,6427743	644,4993	4,529923	0	63	675	630						Untertest3.avi	0	880	547	72	111	605	513	516	0	Content		603	519	25785852	1163997138
25802	08:41:28.158	00:00:25.802	1549	696,7971	650,4648	0,4376447	0,5539981	632,4324	4,532706	0	662,2374	612,0974	0,2849211	0,6428584	644,5349	4,573555	0	63	680	631						Untertest3.avi	0	880	547	72	111	605	513	516	0	Content		608	520	25802475	1164013761
25819	08:41:28.175	00:00:25.819	1550	692,6004	637,176	0,4376374	0,5541377	632,4669	4,645745	0	664,2385	599,4977	0,2849447	0,6429433	644,5588	4,625286	0	63	678	618						Untertest3.avi	0	880	547	72	111	605	513	516	0	Content		606	507	25819227	1164030513
25836	08:41:28.192	00:00:25.835	1551	692,3699	630,3391	0,4376796	0,5542517	632,4853	4,625743	0	665,1989	610,9132	0,2849748	0,6429948	644,5924	4,635877	0	63	679	621						Untertest3.avi	0	880	547	72	111	605	513	516	0	Content		607	510	25835850	1164047136
25852	08:41:28.208	00:00:25.852	1552	691,1853	632,8024	0,4377595	0,5542992	632,5403	4,646467	0	669,5206	618,3856	0,2850548	0,6430149	644,4834	4,616966	0	63	680	626						Untertest3.avi	0	880	547	72	111	605	513	516	0	Content		608	515	25852475	1164063761
25869	08:41:28.225	00:00:25.869	1553	692,8331	636,0208	0,4378634	0,554292	632,6738	4,667066	0	661,7181	616,6576	0,2851347	0,6429924	644,5189	4,627051	0	63	677	626						Untertest3.avi	0	880	547	72	111	605	513	516	0	Content		605	515	25869224	1164080510
25886	08:41:28.242	00:00:25.885	1554	709,8887	653,72	0,4375978	0,5543026	632,4654	4,700045	0	715,9594	631,5752	0,2848358	0,6428949	644,5189	4,632817	0	63	713	643						Untertest3.avi	0	880	547	72	111	605	513	516	0	Content		641	532	25885849	1164097135
25902	08:41:28.258	00:00:25.902	1555	722,5554	626,2934	0,4368365	0,553981	632,4654	4,765663	0	736,2629	591,7204	0,2842554	0,642616	644,7908	4,644838	0	64	729	609						Untertest3.avi	0	880	547	72	111	692	497	216	0	Content		657	498	25902472	1164113758
25919	08:41:28.275	00:00:25.919	1556	773,814	627,1474	0,4367123	0,5535753	632,7252	4,672275	0	759,8903	602,2015	0,2841476	0,6421239	644,6676	4,64366	0	64	767	615						Untertest3.avi	0	880	547	72	111	692	497	216	0	Content		695	504	25919104	1164130390
25936	08:41:28.292	00:00:25.935	1557	767,3848	607,7942	0,4369936	0,5535038	632,6472	4,769349	0	740,2696	608,5874	0,2842222	0,6420869	644,6851	4,673404	0	64	754	608						Untertest3.avi	0	880	547	72	111	692	497	216	0	Content		682	497	25935849	1164147135
25952	08:41:28.308	00:00:25.952	1558	781,7241	618,4429	0,4370344	0,5535187	632,5722	4,727428	0	795,5162	596,9039	0,2842393	0,6420711	644,6851	4,645784	0	64	789	608						Untertest3.avi	0	880	547	72	111	692	497	216	0	Content		717	497	25952468	1164163754
25969	08:41:28.325	00:00:25.969	1559	763,2499	615,5609	0,4370751	0,5535652	632,5339	4,790682	0	774,3245	600,4209	0,2842594	0,642178	644,7477	4,714542	0	64	769	608						Untertest3.avi	0	880	547	72	111	692	497	216	0	Content		697	497	25969092	1164180378
25986	08:41:28.342	00:00:25.985	1560	767,1512	626,093	0,4370871	0,5536308	632,5438	4,753198	0	821,6155	585,1488	0,2842577	0,642196	644,7477	4,708294	0	64	794	606						Untertest3.avi	0	880	547	72	111	692	497	216	0	Content		722	495	25985719	1164197005
26002	08:41:28.358	00:00:26.002	1561	771,6668	619,3593	0,4370813	0,5536636	632,5527	4,813663	0	756,1561	594,611	0,2842546	0,6423375	644,7414	4,721153	0	64	764	607						Untertest3.avi	0	880	547	72	111	692	497	216	0	Content		692	496	26002466	1164213752
26019	08:41:28.375	00:00:26.019	1562	769,3514	618,532	0,4370849	0,5537277	632,7296	4,766917	0	752,9301	603,7532	0,2842686	0,6423991	644,7963	4,704236	0	64	761	611						Untertest3.avi	0	880	547	72	111	692	497	216	0	Content		689	500	26019091	1164230377
26036	08:41:28.392	00:00:26.035	1563	768,1098	612,7123	0,4370802	0,5537596	632,8017	4,818567	0	754,4384	599,3228	0,284277	0,6424274	644,7866	4,694977	0	64	761	606						Untertest3.avi	0	880	547	72	111	692	497	216	0	Content		689	495	26035717	1164247003
26052	08:41:28.408	00:00:26.052	1564	-1024	-768	-1	-1	-1	-1	4	763,7861	601,742	0,2842948	0,6424217	644,7973	4,702298	0	64	764	602						Untertest3.avi	0	880	547	72	111	692	497	216	0	Content		692	491	26052341	1164263627
26069	08:41:28.425	00:00:26.069	1565	780,0772	617,4044	0,4370932	0,5537488	632,7972	4,822021	0	751,314	608,5386	0,2843105	0,6424094	644,7679	4,718415	0	64	766	613						Untertest3.avi	0	880	547	72	111	692	497	216	0	Content		694	502	26069089	1164280375
26086	08:41:28.442	00:00:26.085	1566	-1024	-768	-1	-1	-1	-1	4	752,785	609,6282	0,2843264	0,6423881	644,8077	4,799727	0	64	753	610						Untertest3.avi	0	880	547	72	111	692	497	216	0	Content		681	499	26085715	1164297001
26102	08:41:28.458	00:00:26.102	1567	779,5049	616,5892	0,4371598	0,5539219	632,7784	4,890318	0	769,5076	603,9688	0,2844323	0,6425514	644,7963	4,760538	0	64	775	610						Untertest3.avi	0	880	547	72	111	692	497	216	0	Content		703	499	26102336	1164313622
26119	08:41:28.475	00:00:26.118	1568	803,2643	668,764	0,4371126	0,5560011	632,6777	4,938713	0	692,5063	675,465	0,2850743	0,6441997	644,7963	4,795241	0	65	748	672						Untertest3.avi	0	880	547	72	111	670	622	233	0	Content		676	561	26118958	1164330244
26136	08:41:28.492	00:00:26.135	1569	753,8435	725,9111	0,4370462	0,5576054	632,641	4,901101	0	729,8318	698,0048	0,2855053	0,6452129	644,8683	4,808316	0	65	742	712						Untertest3.avi	0	880	547	72	111	670	622	233	0	Content		670	601	26135710	1164346996
26152	08:41:28.508	00:00:26.152	1570	750,0256	736,9888	0,4370985	0,5576802	632,7375	4,900083	0	777,0894	723,6356	0,2857423	0,6451982	647,6644	4,87491	0	65	764	730						Untertest3.avi	0	880	547	72	111	670	622	233	0	Content		692	619	26152334	1164363620
26169	08:41:28.525	00:00:26.168	1571	758,7025	747,5505	0,4371747	0,5577011	632,852	4,871723	0	730,7647	717,9705	0,2855212	0,6452757	644,8618	4,780352	0	65	745	733						Untertest3.avi	0	880	547	72	111	670	622	233	0	Content		673	622	26168958	1164380244
26186	08:41:28.542	00:00:26.185	1572	748,3237	747,9213	0,4372885	0,5577257	633,1265	4,900384	0	721,9918	719,412	0,2855501	0,6453239	644,8631	4,842444	0	65	735	734						Untertest3.avi	0	880	547	72	111	670	622	233	0	Content		663	623	26185581	1164396867
26202	08:41:28.558	00:00:26.202	1573	750,808	753,192	0,4373945	0,5577282	633,1294	4,966858	0	722,4999	725,6138	0,2856088	0,6453414	644,837	4,84319	0	65	737	739						Untertest3.avi	0	880	547	72	111	670	622	233	0	Content		665	628	26202329	1164413615
26219	08:41:28.575	00:00:26.218	1574	751,7397	740,4916	0,4375193	0,5578555	632,9263	4,913187	0	724,557	725,4546	0,2856622	0,6454365	644,9578	4,906216	0	65	738	733						Untertest3.avi	0	880	547	72	111	670	622	233	0	Content		666	622	26218955	1164430241
26236	08:41:28.592	00:00:26.235	1575	744,9454	745,1844	0,4376373	0,5579326	632,9738	4,927718	0	721,4808	707,3572	0,2857426	0,6454845	644,9462	4,935938	0	65	733	726						Untertest3.avi	0	880	547	72	111	670	622	233	0	Content		661	615	26235582	1164446868
26252	08:41:28.608	00:00:26.252	1576	745,7863	731,6744	0,4377539	0,5579787	633,0317	5,011963	0	728,1615	718,3022	0,2858172	0,6454752	644,9169	4,868852	0	65	737	725						Untertest3.avi	0	880	547	72	111	670	622	233	0	Content		665	614	26252203	1164463489
26269	08:41:28.625	00:00:26.268	1577	747,7728	740,9152	0,4378608	0,5580258	633,0508	5,003613	0	723,3932	726,7263	0,2858831	0,6454639	645,0031	4,856472	0	65	736	734						Untertest3.avi	0	880	547	72	111	670	622	233	0	Content		664	623	26268955	1164480241
26286	08:41:28.642	00:00:26.285	1578	750,8326	739,0062	0,4379704	0,5580958	633,1464	4,957181	0	724,9617	722,0364	0,2859658	0,6454526	645,0821	4,924622	0	65	738	731						Untertest3.avi	0	880	547	72	111	670	622	233	0	Content		666	620	26285577	1164496863
26302	08:41:28.658	00:00:26.302	1579	792,227	745,7189	0,4380117	0,5580381	632,7706	4,961488	0	720,4449	721,6208	0,2860378	0,6454522	645,1557	4,919627	0	65	756	734						Untertest3.avi	0	880	547	72	111	670	622	233	0	Content		684	623	26302206	1164513492
26319	08:41:28.675	00:00:26.318	1580	759,6693	745,6023	0,4381812	0,5582196	633,2629	5,007386	0	725,7955	721,6035	0,2861015	0,6454258	645,2449	4,982279	0	65	743	734						Untertest3.avi	0	880	547	72	111	670	622	233	0	Content		671	623	26318830	1164530116
26336	08:41:28.692	00:00:26.335	1581	757,8777	740,439	0,4381882	0,5583078	633,3129	5,016332	0	735,6771	721,1801	0,2860644	0,6454301	645,3741	4,970228	0	65	747	731						Untertest3.avi	0	880	547	72	111	670	622	233	0	Content		675	620	26335576	1164546862
26352	08:41:28.708	00:00:26.352	1582	832,9932	749,5522	0,4371842	0,5582777	633,6206	4,98906	0	860,6452	727,5335	0,2852713	0,6451277	646,5599	4,94354	0	66	847	739						Untertest3.avi	0	880	547	72	111	807	591	300	0	Content		775	628	26352202	1164563488
26369	08:41:28.725	00:00:26.368	1583	-1024	-768	-1	-1	-1	-1	4	879,664	726,0966	0,2847539	0,6442307	645,7357	4,954395	0	66	880	726						Untertest3.avi	0	880	547	72	111	807	591	300	0	Content		808	615	26368826	1164580112
26385	08:41:28.741	00:00:26.385	1584	-1024	-768	-1	-1	-1	-1	4	-1024	-768	-1	-1	-1	-1	4	66	0	0						Untertest3.avi	0	880	547	72	111	807	591	300	0	Content		-72	-111	26385447	1164596733
26402	08:41:28.758	00:00:26.402	1585	-1024	-768	-1	-1	-1	-1	4	-1024	-768	-1	-1	-1	-1	4	66	0	0						Untertest3.avi	0	880	547	72	111	807	591	300	0	Content		-72	-111	26402199	1164613485
26419	08:41:28.775	00:00:26.418	1586	-1024	-768	-1	-1	-1	-1	4	-1024	-768	-1	-1	-1	-1	4	66	0	0						Untertest3.avi	0	880	547	72	111	807	591	300	0	Content		-72	-111	26418824	1164630110
26435	08:41:28.791	00:00:26.435	1587	-1024	-768	-1	-1	-1	-1	4	-1024	-768	-1	-1	-1	-1	4	66	0	0						Untertest3.avi	0	880	547	72	111	807	591	300	0	Content		-72	-111	26435444	1164646730
26452	08:41:28.808	00:00:26.452	1588	-1024	-768	-1	-1	-1	-1	4	-1024	-768	-1	-1	-1	-1	4	66	0	0						Untertest3.avi	0	880	547	72	111	807	591	300	0	Content		-72	-111	26452112	1164663398
26469	08:41:28.825	00:00:26.468	1589	856,4783	688,6273	0,4377607	0,5568776	634,2652	5,164885	0	868,8993	627,3129	0,2849669	0,6436637	646,3283	4,893372	0	66	863	658						Untertest3.avi	0	880	547	72	111	807	591	300	0	Content		791	547	26468817	1164680103
26485	08:41:28.841	00:00:26.485	1590	982,1138	789,0958	0,4379925	0,5567784	635,3165	4,714911	0	855,9372	665,7999	0,2850915	0,6434985	646,4008	4,966533	0	66	919	727						Untertest3.avi	0	880	547	72	111	807	591	300	0	Content		847	616	26485442	1164696728
26502	08:41:28.858	00:00:26.502	1591	917,54	732,2152	0,4379878	0,55676	634,5649	4,892542	0	913,2582	672,5596	0,2852101	0,6432307	646,3961	4,981989	0	66	915	702						Untertest3.avi	0	880	547	72	111	807	591	300	0	Content		843	591	26502191	1164713477
26519	08:41:28.875	00:00:26.518	1592	893,3679	694,8972	0,438086	0,5565349	634,752	5,099975	0	864,4175	679,0387	0,285326	0,6428671	646,7054	4,980517	0	66	879	687						Untertest3.avi	0	880	547	72	111	807	591	300	0	Content		807	576	26518691	1164729977
26535	08:41:28.891	00:00:26.535	1593	891,6439	699,5471	0,4381761	0,5561319	634,9642	5,095569	0	867,2806	686,0594	0,2854493	0,6422271	646,9825	4,900117	0	66	879	693						Untertest3.avi	0	880	547	72	111	807	591	300	0	Content		807	582	26535441	1164746727
26552	08:41:28.908	00:00:26.552	1594	867,8517	705,7946	0,4383555	0,5556296	634,9643	5,021382	0	795,5398	684,4357	0,2854195	0,6414635	647,8495	4,897139	0	66	832	695						Untertest3.avi	0	880	547	72	111	807	591	300	0	Content		760	584	26552066	1164763352
26569	08:41:28.925	00:00:26.568	1595	907,6526	702,2515	0,438487	0,5549206	635,5045	5,001098	0	873,0223	674,9005	0,2857552	0,6404245	647,3755	4,955642	0	66	890	689						Untertest3.avi	0	880	547	72	111	807	591	300	0	Content		818	578	26568690	1164779976
26585	08:41:28.941	00:00:26.585	1596	892,8058	701,8073	0,4385727	0,5543475	635,7183	4,934546	0	856,8422	672,003	0,2859435	0,6395736	647,6151	4,930936	0	66	875	687						Untertest3.avi	0	880	547	72	111	807	591	300	0	Content		803	576	26585440	1164796726
26602	08:41:28.958	00:00:26.602	1597	906,5294	697,6339	0,4388528	0,5539987	635,8694	4,941262	0	851,2336	669,1993	0,2863086	0,6389692	647,8406	4,877859	0	66	879	683						Untertest3.avi	0	880	547	72	111	807	591	300	0	Content		807	572	26602063	1164813349
26619	08:41:28.975	00:00:26.618	1598	866,1965	728,5944	0,4396439	0,5546855	636,0974	4,882432	0	801,9857	682,2711	0,2876147	0,6390594	648,0729	4,863078	0	66	834	705						Untertest3.avi	0	880	547	72	111	807	591	300	0	Content		762	594	26618686	1164829972
26635	08:41:28.991	00:00:26.635	1599	827,685	760,707	0,4405358	0,5557728	636,3	4,837987	0	715,5722	711,7581	0,2893008	0,6393154	648,3363	4,785785	0	66	772	736						Untertest3.avi	0	880	547	72	111	807	591	300	0	Content		700	625	26635313	1164846599
26652	08:41:29.008	00:00:26.652	1600	797,1121	806,636	0,4413172	0,5570052	636,4685	4,640411	0	647,5953	735,9634	0,2908642	0,6396662	648,3946	4,689949	0	67	722	771						Untertest3.avi	0	880	547	72	111	522	634	133	0	Content		650	660	26652061	1164863347
26669	08:41:29.025	00:00:26.668	1601	-1024	-768	-1	-1	-1	-1	4	593,5859	744,7344	0,2922604	0,6401339	648,5905	4,582456	0	67	594	745						Untertest3.avi	0	880	547	72	111	522	634	133	0	Content		522	634	26668685	1164879971
26685	08:41:29.041	00:00:26.685	1602	-1024	-768	-1	-1	-1	-1	4	610,3215	758,2283	0,2933443	0,6404361	651,2831	4,616514	0	67	610	758						Untertest3.avi	0	880	547	72	111	522	634	133	0	Content		538	647	26685309	1164896595
26702	08:41:29.058	00:00:26.701	1603	768,2413	797,6875	0,4432206	0,5600185	636,4685	4,685835	0	571,7855	752,9239	0,2936406	0,6407869	648,6544	4,651494	0	67	670	775						Untertest3.avi	0	880	547	72	111	522	634	133	0	Content		598	664	26701933	1164913219
26719	08:41:29.075	00:00:26.718	1604	-1024	-768	-1	-1	-1	-1	4	563,1164	737,9567	0,2942055	0,6410503	648,579	4,557445	0	67	563	738						Untertest3.avi	0	880	547	72	111	522	634	133	0	Content		491	627	26718681	1164929967
26735	08:41:29.091	00:00:26.735	1605	-1024	-768	-1	-1	-1	-1	4	563,46	747,0387	0,2948177	0,6411843	648,4952	4,520371	0	67	563	747						Untertest3.avi	0	880	547	72	111	522	634	133	0	Content		491	636	26735307	1164946593
26752	08:41:29.108	00:00:26.751	1606	-1024	-768	-1	-1	-1	-1	4	559,9063	724,9491	0,2954562	0,6409428	648,3821	4,543456	0	67	560	725						Untertest3.avi	0	880	547	72	111	522	634	133	0	Content		488	614	26751930	1164963216
26769	08:41:29.125	00:00:26.768	1607	-1024	-768	-1	-1	-1	-1	4	603,6199	737,9854	0,2961762	0,6404937	648,3784	4,368501	0	67	604	738						Untertest3.avi	0	880	547	72	111	522	634	133	0	Content		532	627	26768556	1164979842
26785	08:41:29.141	00:00:26.785	1608	-1024	-768	-1	-1	-1	-1	4	560,85	726,694	0,2969475	0,6400803	648,0931	4,428495	0	68	561	727						Untertest3.avi	0	880	547	72	111	481	617	150	0	Content		489	616	26785304	1164996590
26802	08:41:29.158	00:00:26.801	1609	-1024	-768	-1	-1	-1	-1	4	566,9936	721,6218	0,297812	0,6392964	647,7842	4,437689	0	68	567	722						Untertest3.avi	0	880	547	72	111	481	617	150	0	Content		495	611	26801928	1165013214
26819	08:41:29.175	00:00:26.818	1610	-1024	-768	-1	-1	-1	-1	4	618,2047	737,2406	0,2987212	0,6381514	647,4556	4,413191	0	68	618	737						Untertest3.avi	0	880	547	72	111	481	617	150	0	Content		546	626	26818872	1165030158
26835	08:41:29.191	00:00:26.835	1611	-1024	-768	-1	-1	-1	-1	4	507,0692	719,3451	0,2996956	0,6365457	647,1636	4,413435	0	68	507	719						Untertest3.avi	0	880	547	72	111	481	617	150	0	Content		435	608	26835302	1165046588
26852	08:41:29.208	00:00:26.852	1612	-1024	-768	-1	-1	-1	-1	4	556,9966	770,916	0,3007135	0,6343494	647,0613	4,226167	0	68	557	771						Untertest3.avi	0	880	547	72	111	481	617	150	0	Content		485	660	26852242	1165063528
26869	08:41:29.225	00:00:26.868	1613	-1024	-768	-1	-1	-1	-1	4	501,2667	729,4816	0,3017576	0,6318104	647,0613	4,419151	0	68	501	729						Untertest3.avi	0	880	547	72	111	481	617	150	0	Content		429	618	26868548	1165079834
26885	08:41:29.241	00:00:26.885	1614	-1024	-768	-1	-1	-1	-1	4	554,4879	773,6624	0,3028777	0,6290388	646,4862	4,171079	0	68	554	774						Untertest3.avi	0	880	547	72	111	481	617	150	0	Content		482	663	26885493	1165096779
26902	08:41:29.258	00:00:26.901	1615	-1024	-768	-1	-1	-1	-1	4	552,5513	772,8843	0,3039072	0,6262105	646,4919	4,129582	0	68	553	773						Untertest3.avi	0	880	547	72	111	481	617	150	0	Content		481	662	26901937	1165113223
26919	08:41:29.275	00:00:26.918	1616	-1024	-768	-1	-1	-1	-1	4	513,383	724,1274	0,3057552	0,6230621	646,0353	4,221865	0	68	513	724						Untertest3.avi	0	880	547	72	111	481	617	150	0	Content		441	613	26918929	1165130215
26935	08:41:29.291	00:00:26.935	1617	-1024	-768	-1	-1	-1	-1	4	425,0502	724,4962	0,3078568	0,6196586	646,3223	4,098248	0	69	425	724						Untertest3.avi	0	880	547	72	111	337	637	766	0	Content		353	613	26935294	1165146580
26952	08:41:29.308	00:00:26.952	1618	-1024	-768	-1	-1	-1	-1	4	399,4516	713,139	0,3094024	0,6167464	646,3257	4,00874	0	69	399	713						Untertest3.avi	0	880	547	72	111	337	637	766	0	Content		327	602	26952112	1165163398
26969	08:41:29.325	00:00:26.968	1619	-1024	-768	-1	-1	-1	-1	4	400,992	721,8864	0,3103147	0,614133	646,1256	3,98484	0	69	401	722						Untertest3.avi	0	880	547	72	111	337	637	766	0	Content		329	611	26968541	1165179827
26985	08:41:29.341	00:00:26.985	1620	-1024	-768	-1	-1	-1	-1	4	395,1413	727,1535	0,3111777	0,6117218	646,0231	3,989144	0	69	395	727						Untertest3.avi	0	880	547	72	111	337	637	766	0	Content		323	616	26985404	1165196690
27002	08:41:29.358	00:00:27.001	1621	-1024	-768	-1	-1	-1	-1	4	415,1012	715,8967	0,3120018	0,6095271	645,9166	3,973305	0	69	415	716						Untertest3.avi	0	880	547	72	111	337	637	766	0	Content		343	605	27001787	1165213073
27019	08:41:29.375	00:00:27.018	1622	-1024	-768	-1	-1	-1	-1	4	413,7404	723,9445	0,3128659	0,6074789	645,9493	3,980924	0	69	414	724						Untertest3.avi	0	880	547	72	111	337	637	766	0	Content		342	613	27018534	1165229820
27035	08:41:29.391	00:00:27.035	1623	-1024	-768	-1	-1	-1	-1	4	336,939	748,5853	0,3132947	0,6055939	648,5062	3,898573	0	69	337	749						Untertest3.avi	0	880	547	72	111	337	637	766	0	Content		265	638	27035157	1165246443
27052	08:41:29.408	00:00:27.051	1624	-1024	-768	-1	-1	-1	-1	4	422,607	713,9343	0,3148127	0,6036503	646,0195	3,966636	0	69	423	714						Untertest3.avi	0	880	547	72	111	337	637	766	0	Content		351	603	27051914	1165263200
27068	08:41:29.424	00:00:27.068	1625	-1024	-768	-1	-1	-1	-1	4	409,5254	741,2798	0,3158748	0,601762	646,1863	3,940122	0	69	410	741						Untertest3.avi	0	880	547	72	111	337	637	766	0	Content		338	630	27068404	1165279690
27085	08:41:29.441	00:00:27.085	1626	-1024	-768	-1	-1	-1	-1	4	408,0972	741,7968	0,3170163	0,5998738	646,1713	3,982834	0	69	408	742						Untertest3.avi	0	880	547	72	111	337	637	766	0	Content		336	631	27085153	1165296439
27102	08:41:29.458	00:00:27.101	1627	-1024	-768	-1	-1	-1	-1	4	405,4646	735,0389	0,3181853	0,5979735	646,1924	3,939249	0	69	405	735						Untertest3.avi	0	880	547	72	111	337	637	766	0	Content		333	624	27101775	1165313061
27119	08:41:29.475	00:00:27.118	1628	-1024	-768	-1	-1	-1	-1	4	402,2692	736,9657	0,3193691	0,5960366	646,4642	3,973825	0	69	402	737						Untertest3.avi	0	880	547	72	111	337	637	766	0	Content		330	626	27118524	1165329810
27135	08:41:29.491	00:00:27.135	1629	-1024	-768	-1	-1	-1	-1	4	407,2422	767,2748	0,320676	0,5942411	646,277	3,974781	0	69	407	767						Untertest3.avi	0	880	547	72	111	337	637	766	0	Content		335	656	27135023	1165346309
27152	08:41:29.508	00:00:27.151	1630	-1024	-768	-1	-1	-1	-1	4	408,6146	741,8275	0,3220296	0,5923747	646,4419	3,856357	0	69	409	742						Untertest3.avi	0	880	547	72	111	337	637	766	0	Content		337	631	27151647	1165362933
27168	08:41:29.524	00:00:27.168	1631	-1024	-768	-1	-1	-1	-1	4	410,8079	727,7546	0,3234873	0,5905022	646,5738	3,984059	0	69	411	728						Untertest3.avi	0	880	547	72	111	337	637	766	0	Content		339	617	27168397	1165379683
27185	08:41:29.541	00:00:27.185	1632	-1024	-768	-1	-1	-1	-1	4	368,8663	741,3137	0,3250563	0,5887501	646,5738	3,877252	0	69	369	741						Untertest3.avi	0	880	547	72	111	337	637	766	0	Content		297	630	27185147	1165396433
27202	08:41:29.558	00:00:27.201	1633	-1024	-768	-1	-1	-1	-1	4	416,083	741,832	0,3267335	0,5869599	646,4982	3,921549	0	69	416	742						Untertest3.avi	0	880	547	72	111	337	637	766	0	Content		344	631	27201769	1165413055
27218	08:41:29.574	00:00:27.218	1634	-1024	-768	-1	-1	-1	-1	4	406,0343	749,4594	0,3283574	0,5853197	646,6319	3,906609	0	69	406	749						Untertest3.avi	0	880	547	72	111	337	637	766	0	Content		334	638	27218395	1165429681
27235	08:41:29.591	00:00:27.235	1635	-1024	-768	-1	-1	-1	-1	4	412,5646	735,748	0,3298937	0,5836546	646,67	3,906631	0	69	413	736						Untertest3.avi	0	880	547	72	111	337	637	766	0	Content		341	625	27235016	1165446302
27252	08:41:29.608	00:00:27.251	1636	-1024	-768	-1	-1	-1	-1	4	404,1067	741,3224	0,3312656	0,582046	646,6248	3,986965	0	69	404	741						Untertest3.avi	0	880	547	72	111	337	637	766	0	Content		332	630	27251639	1165462925
27268	08:41:29.624	00:00:27.268	1637	-1024	-768	-1	-1	-1	-1	4	418,2964	762,5857	0,3322666	0,5805604	646,6685	3,876474	0	69	418	763						Untertest3.avi	0	880	547	72	111	337	637	766	0	Content		346	652	27268266	1165479552
27285	08:41:29.641	00:00:27.285	1638	-1024	-768	-1	-1	-1	-1	4	358,2324	747,8993	0,3328866	0,5793946	646,6685	3,918976	0	69	358	748						Untertest3.avi	0	880	547	72	111	337	637	766	0	Content		286	637	27285013	1165496299
27302	08:41:29.658	00:00:27.301	1639	-1024	-768	-1	-1	-1	-1	4	428,8363	753,433	0,3330327	0,5784352	647,043	3,843366	0	69	429	753						Untertest3.avi	0	880	547	72	111	337	637	766	0	Content		357	642	27301638	1165512924
27318	08:41:29.674	00:00:27.318	1640	-1024	-768	-1	-1	-1	-1	4	409,7152	729,9547	0,3329978	0,5779696	647,1055	3,89391	0	69	410	730						Untertest3.avi	0	880	547	72	111	337	637	766	0	Content		338	619	27318261	1165529547
27335	08:41:29.691	00:00:27.334	1641	-1024	-768	-1	-1	-1	-1	4	423,0676	748,8922	0,3328179	0,5778471	647,1264	3,787386	0	69	423	749						Untertest3.avi	0	880	547	72	111	337	637	766	0	Content		351	638	27334914	1165546200
27352	08:41:29.708	00:00:27.351	1642	-1024	-768	-1	-1	-1	-1	4	449,5771	743,8085	0,332636	0,5781686	647,4279	3,796459	0	69	450	744						Untertest3.avi	0	880	547	72	111	337	637	766	0	Content		378	633	27351512	1165562798
27368	08:41:29.724	00:00:27.368	1643	-1024	-768	-1	-1	-1	-1	4	393,1029	766,6331	0,3323178	0,5785471	647,2881	3,739727	0	69	393	767						Untertest3.avi	0	880	547	72	111	337	637	766	0	Content		321	656	27368264	1165579550
27385	08:41:29.741	00:00:27.384	1644	-1024	-768	-1	-1	-1	-1	4	444,4013	695,4559	0,3319437	0,5788172	647,4058	4,111229	0	69	444	695						Untertest3.avi	0	880	547	72	111	337	637	766	0	Content		372	584	27384901	1165596187
27402	08:41:29.758	00:00:27.401	1645	-1024	-768	-1	-1	-1	-1	4	414,1835	781,123	0,331701	0,5788402	647,4042	3,808997	0	69	414	781						Untertest3.avi	0	880	547	72	111	337	637	766	0	Content		342	670	27401510	1165612796
27418	08:41:29.774	00:00:27.418	1646	-1024	-768	-1	-1	-1	-1	4	401,5712	761,2731	0,3314188	0,5786899	647,3126	3,780601	0	69	402	761						Untertest3.avi	0	880	547	72	111	337	637	766	0	Content		330	650	27418260	1165629546
27435	08:41:29.791	00:00:27.434	1647	-1024	-768	-1	-1	-1	-1	4	353,2207	781,0805	0,3312329	0,5782765	647,3126	3,83332	0	69	353	781						Untertest3.avi	0	880	547	72	111	337	637	766	0	Content		281	670	27434897	1165646183
27452	08:41:29.808	00:00:27.451	1648	-1024	-768	-1	-1	-1	-1	4	365,2334	750,1169	0,330988	0,5778061	647,3126	3,862421	0	69	365	750						Untertest3.avi	0	880	547	72	111	337	637	766	0	Content		293	639	27451510	1165662796
27468	08:41:29.824	00:00:27.468	1649	-1024	-768	-1	-1	-1	-1	4	409,9962	747,5489	0,3308377	0,5772994	646,9967	3,846259	0	69	410	748						Untertest3.avi	0	880	547	72	111	337	637	766	0	Content		338	637	27468133	1165679419
27485	08:41:29.841	00:00:27.484	1650	-1024	-768	-1	-1	-1	-1	4	450,8483	764,7399	0,330689	0,5769135	646,8745	3,846634	0	69	451	765						Untertest3.avi	0	880	547	72	111	337	637	766	0	Content		379	654	27484894	1165696180
27502	08:41:29.858	00:00:27.501	1651	-1024	-768	-1	-1	-1	-1	4	398,2981	765,7418	0,3305441	0,5767207	646,777	3,67096	0	69	398	766						Untertest3.avi	0	880	547	72	111	337	637	766	0	Content		326	655	27501505	1165712791
27518	08:41:29.874	00:00:27.518	1652	-1024	-768	-1	-1	-1	-1	4	484,2766	699,1313	0,3305409	0,5765613	647,9519	4,148626	0	69	484	699						Untertest3.avi	0	880	547	72	111	337	637	766	0	Content		412	588	27518129	1165729415
27535	08:41:29.891	00:00:27.534	1653	-1024	-768	-1	-1	-1	-1	4	388,9232	777,3149	0,330258	0,5766778	646,4243	3,777471	0	69	389	777						Untertest3.avi	0	880	547	72	111	337	637	766	0	Content		317	666	27534751	1165746037
27551	08:41:29.907	00:00:27.551	1654	-1024	-768	-1	-1	-1	-1	4	383,7014	720,0608	0,3300504	0,5766466	646,3185	4,101304	0	69	384	720						Untertest3.avi	0	880	547	72	111	337	637	766	0	Content		312	609	27551374	1165762660
27568	08:41:29.924	00:00:27.568	1655	-1024	-768	-1	-1	-1	-1	4	411,7678	766,4039	0,329808	0,5765986	646,3342	3,872627	0	69	412	766						Untertest3.avi	0	880	547	72	111	337	637	766	0	Content		340	655	27568123	1165779409
27585	08:41:29.941	00:00:27.584	1656	-1024	-768	-1	-1	-1	-1	4	444,959	728,3375	0,3296278	0,5764993	645,9504	3,887033	0	69	445	728						Untertest3.avi	0	880	547	72	111	337	637	766	0	Content		373	617	27584745	1165796031
27601	08:41:29.957	00:00:27.601	1657	-1024	-768	-1	-1	-1	-1	4	387,6154	762,4839	0,3294165	0,5763186	646,1082	3,794112	0	69	388	762						Untertest3.avi	0	880	547	72	111	337	637	766	0	Content		316	651	27601370	1165812656
27618	08:41:29.974	00:00:27.618	1658	-1024	-768	-1	-1	-1	-1	4	397,6755	750,8169	0,329239	0,5759376	645,863	3,825067	0	69	398	751						Untertest3.avi	0	880	547	72	111	337	637	766	0	Content		326	640	27618120	1165829406
27635	08:41:29.991	00:00:27.634	1659	-1024	-768	-1	-1	-1	-1	4	391,9767	758,8114	0,3290742	0,5753938	645,8061	3,861958	0	69	392	759						Untertest3.avi	0	880	547	72	111	337	637	766	0	Content		320	648	27634743	1165846029
27651	08:41:30.007	00:00:27.651	1660	-1024	-768	-1	-1	-1	-1	4	435,6776	778,1615	0,3288184	0,5748259	645,8539	3,872468	0	69	436	778						Untertest3.avi	0	880	547	72	111	337	637	766	0	Content		364	667	27651366	1165862652
27668	08:41:30.024	00:00:27.667	1661	-1024	-768	-1	-1	-1	-1	4	398,7113	769,6938	0,3286332	0,5743192	645,6564	3,77179	0	69	399	770						Untertest3.avi	0	880	547	72	111	337	637	766	0	Content		327	659	27667992	1165879278
27685	08:41:30.041	00:00:27.684	1662	-1024	-768	-1	-1	-1	-1	4	447,1758	781,5973	0,3282377	0,5737168	645,6564	3,906854	0	69	447	782						Untertest3.avi	0	880	547	72	111	337	637	766	0	Content		375	671	27684616	1165895902
27701	08:41:30.057	00:00:27.701	1663	-1024	-768	-1	-1	-1	-1	4	442,5215	783,9984	0,3271143	0,5731995	645,7067	3,916867	0	70	443	784						Untertest3.avi	0	880	547	72	111	449	664	200	0	Content		371	673	27701367	1165912653
27718	08:41:30.074	00:00:27.717	1664	-1024	-768	-1	-1	-1	-1	4	522,0959	775,0291	0,3263094	0,5725303	645,9935	3,934401	0	70	522	775						Untertest3.avi	0	880	547	72	111	449	664	200	0	Content		450	664	27717992	1165929278
27735	08:41:30.091	00:00:27.734	1665	-1024	-768	-1	-1	-1	-1	4	507,2048	777,5173	0,3262782	0,5721743	645,8387	3,906639	0	70	507	778						Untertest3.avi	0	880	547	72	111	449	664	200	0	Content		435	667	27734740	1165946026
27751	08:41:30.107	00:00:27.751	1666	-1024	-768	-1	-1	-1	-1	4	518,7227	773,944	0,3262294	0,5719047	645,786	3,892482	0	70	519	774						Untertest3.avi	0	880	547	72	111	449	664	200	0	Content		447	663	27751239	1165962525
27768	08:41:30.124	00:00:27.767	1667	-1024	-768	-1	-1	-1	-1	4	521,9408	758,1295	0,326212	0,5716317	645,7117	4,020954	0	70	522	758						Untertest3.avi	0	880	547	72	111	449	664	200	0	Content		450	647	27767985	1165979271
27785	08:41:30.141	00:00:27.784	1668	-1024	-768	-1	-1	-1	-1	4	509,6584	771,079	0,3261979	0,5713633	645,6661	3,917002	0	70	510	771						Untertest3.avi	0	880	547	72	111	449	664	200	0	Content		438	660	27784613	1165995899
27801	08:41:30.157	00:00:27.801	1669	-1024	-768	-1	-1	-1	-1	4	521,438	783,9666	0,3261754	0,5712369	645,6947	4,048566	0	70	521	784						Untertest3.avi	0	880	547	72	111	449	664	200	0	Content		449	673	27801360	1166012646
27818	08:41:30.174	00:00:27.817	1670	-1024	-768	-1	-1	-1	-1	4	556,6492	782,9703	0,3261354	0,5711525	645,6947	4,004131	0	70	557	783						Untertest3.avi	0	880	547	72	111	449	664	200	0	Content		485	672	27817863	1166029149
27835	08:41:30.191	00:00:27.834	1671	-1024	-768	-1	-1	-1	-1	4	526,3455	781,5854	0,3260923	0,571194	645,7336	4,022582	0	70	526	782						Untertest3.avi	0	880	547	72	111	449	664	200	0	Content		454	671	27834610	1166045896
27851	08:41:30.207	00:00:27.851	1672	-1024	-768	-1	-1	-1	-1	4	519,3287	774,7793	0,3260127	0,5713229	645,7991	4,037168	0	70	519	775						Untertest3.avi	0	880	547	72	111	449	664	200	0	Content		447	664	27851231	1166062517
27868	08:41:30.224	00:00:27.867	1673	-1024	-768	-1	-1	-1	-1	4	542,8687	742,5726	0,3264436	0,5711452	645,7549	4,255861	0	70	543	743						Untertest3.avi	0	880	547	72	111	449	664	200	0	Content		471	632	27867984	1166079270
27885	08:41:30.241	00:00:27.884	1674	-1024	-768	-1	-1	-1	-1	4	-1024	-768	-1	-1	-1	-1	4	70	0	0						Untertest3.avi	0	880	547	72	111	449	664	200	0	Content		-72	-111	27884608	1166095894
27901	08:41:30.257	00:00:27.901	1675	-1024	-768	-1	-1	-1	-1	4	334,1483	656,5685	0,3293518	0,5688803	646,0887	4,141345	0	71	334	657						Untertest3.avi	0	880	547	72	111	148	472	333	0	Content		262	546	27901232	1166112518
27918	08:41:30.274	00:00:27.917	1676	-1024	-768	-1	-1	-1	-1	4	313,6487	618,081	0,330669	0,5680224	646,0887	4,08894	0	71	314	618						Untertest3.avi	0	880	547	72	111	148	472	333	0	Content		242	507	27917859	1166129145
27934	08:41:30.290	00:00:27.934	1677	-1024	-768	-1	-1	-1	-1	4	213,8268	570,7449	0,3316622	0,5677735	645,9454	4,173646	0	71	214	571						Untertest3.avi	0	880	547	72	111	148	472	333	0	Content		142	460	27934483	1166145769
27951	08:41:30.307	00:00:27.951	1678	-1024	-768	-1	-1	-1	-1	4	154,191	559,547	0,3321182	0,5675794	646,1309	4,025765	0	71	154	560						Untertest3.avi	0	880	547	72	111	148	472	333	0	Content		82	449	27951228	1166162514
27968	08:41:30.324	00:00:27.967	1679	-1024	-768	-1	-1	-1	-1	4	153,9701	562,9858	0,3311487	0,5673161	637,287	4,042285	0	71	154	563						Untertest3.avi	0	880	547	72	111	148	472	333	0	Content		82	452	27967859	1166179145
27984	08:41:30.340	00:00:27.984	1680	191,9019	607,6705	0,4928449	0,5377114	645,8081	4,29585	0	206,7926	552,8641	0,3320805	0,5671836	645,8081	4,146605	0	71	199	580						Untertest3.avi	0	880	547	72	111	148	472	333	0	Content		127	469	27984477	1166195763
28001	08:41:30.357	00:00:28.001	1681	232,0258	606,002	0,4946491	0,5372725	634,315	4,231275	0	215,4586	555,317	0,3321973	0,5669024	645,812	4,230605	0	71	224	581						Untertest3.avi	0	880	547	72	111	148	472	333	0	Content		152	470	28001103	1166212389
28018	08:41:30.374	00:00:28.017	1682	240,175	602,2958	0,4948125	0,53703	634,0386	4,263733	0	251,4121	572,8518	0,3323406	0,5664335	645,812	4,238022	0	71	246	588						Untertest3.avi	0	880	547	72	111	148	472	333	0	Content		174	477	28017852	1166229138
28034	08:41:30.390	00:00:28.034	1683	187,6046	595,8473	0,495566	0,5367409	629,9672	4,28006	0	196,8766	559,4395	0,3324288	0,5661522	645,7513	4,179333	0	71	192	578						Untertest3.avi	0	880	547	72	111	148	472	333	0	Content		120	467	28034476	1166245762
28051	08:41:30.407	00:00:28.051	1684	286,9511	617,2817	0,4943341	0,5360051	629,9672	4,241454	0	203,9675	555,2882	0,3325643	0,5658533	645,5944	4,244851	0	71	245	586						Untertest3.avi	0	880	547	72	111	148	472	333	0	Content		173	475	28051098	1166262384
28068	08:41:30.424	00:00:28.067	1685	242,2828	610,7501	0,4950691	0,5356724	634,3573	4,30692	0	218,4028	559,3846	0,332644	0,5656838	645,5596	4,287304	0	71	230	585						Untertest3.avi	0	880	547	72	111	148	472	333	0	Content		158	474	28067724	1166279010
28084	08:41:30.440	00:00:28.084	1686	186,4037	593,9797	0,4962198	0,5356424	626,538	4,263539	0	191,3407	557,6588	0,33265	0,5656648	645,6545	4,226442	0	71	189	576						Untertest3.avi	0	880	547	72	111	148	472	333	0	Content		117	465	28084472	1166295758
28101	08:41:30.457	00:00:28.101	1687	234,7733	607,311	0,495055	0,5353042	633,9433	4,297651	0	195,6826	559,6303	0,3326572	0,5658483	645,6105	4,347176	0	71	215	583						Untertest3.avi	0	880	547	72	111	148	472	333	0	Content		143	472	28101096	1166312382
28118	08:41:30.474	00:00:28.117	1688	236,5051	611,5563	0,4950901	0,5352293	633,8656	4,289662	0	204,0681	555,6252	0,3326952	0,5661436	645,543	4,318231	0	71	220	584						Untertest3.avi	0	880	547	72	111	148	472	333	0	Content		148	473	28117721	1166329007
28134	08:41:30.490	00:00:28.134	1689	278,6473	593,8868	0,494438	0,535107	629,029	4,305761	0	189,0467	564,3286	0,3327422	0,5665044	645,4443	4,254246	0	71	234	579						Untertest3.avi	0	880	547	72	111	148	472	333	0	Content		162	468	28134344	1166345630
28151	08:41:30.507	00:00:28.151	1690	232,4012	596,9688	0,4951663	0,5354072	633,7054	4,324794	0	185,8234	552,7787	0,3327436	0,5669228	645,3727	4,366061	0	71	209	575						Untertest3.avi	0	880	547	72	111	148	472	333	0	Content		137	464	28151095	1166362381
28168	08:41:30.524	00:00:28.167	1691	237,4208	602,9033	0,4951237	0,5354888	633,6017	4,38119	0	219,1448	560,6233	0,3327037	0,5672317	645,3094	4,427529	0	71	228	582						Untertest3.avi	0	880	547	72	111	148	472	333	0	Content		156	471	28167721	1166379007
28184	08:41:30.540	00:00:28.184	1692	239,4945	606,8953	0,4950511	0,535365	633,6595	4,372054	0	180,3076	566,2333	0,332657	0,5673451	645,2606	4,411839	0	71	210	587						Untertest3.avi	0	880	547	72	111	148	472	333	0	Content		138	476	28184343	1166395629
28201	08:41:30.557	00:00:28.200	1693	204,0791	599,9551	0,4955513	0,5353397	629,9935	4,467901	0	136,5948	568,5337	0,3326064	0,5673699	645,2568	4,450305	0	71	170	584						Untertest3.avi	0	880	547	72	111	148	472	333	0	Content		98	473	28200968	1166412254
28218	08:41:30.574	00:00:28.217	1694	268,4858	613,9769	0,4944252	0,5352492	633,444	4,487836	0	210,5168	568,7663	0,3321752	0,5675343	645,0998	4,467899	0	71	240	591						Untertest3.avi	0	880	547	72	111	148	472	333	0	Content		168	480	28217717	1166429003
28234	08:41:30.590	00:00:28.234	1695	361,7247	661,5728	0,492216	0,5364822	633,3212	4,523199	0	314,4614	644,0035	0,330821	0,5685636	645,0958	4,505389	0	72	338	653						Untertest3.avi	0	880	547	72	111	354	651	150	0	Content		266	542	28234342	1166445628
28251	08:41:30.607	00:00:28.250	1696	475,5403	748,2921	0,4898019	0,5382795	633,2047	4,506658	0	372,9385	708,7183	0,3300201	0,5696858	644,9638	4,437737	0	72	424	729						Untertest3.avi	0	880	547	72	111	354	651	150	0	Content		352	618	28250965	1166462251
28268	08:41:30.624	00:00:28.267	1697	583,2435	763,6267	0,4880836	0,5395487	633,2108	4,671854	0	434,516	723,6357	0,3294941	0,5702374	644,8861	4,484303	0	72	509	744						Untertest3.avi	0	880	547	72	111	354	651	150	0	Content		437	633	28267590	1166478876
28284	08:41:30.640	00:00:28.284	1698	665,2285	803,9811	0,4871516	0,5402876	633,1841	4,500227	0	476,5772	760,4365	0,3293848	0,5705696	645,9753	4,372138	0	72	571	782						Untertest3.avi	0	880	547	72	111	354	651	150	0	Content		499	671	28284341	1166495627
28301	08:41:30.657	00:00:28.300	1699	-1024	-768	-1	-1	-1	-1	4	385,5459	762,2421	0,3290255	0,5708963	645,9778	4,522345	0	72	386	762						Untertest3.avi	0	880	547	72	111	354	651	150	0	Content		314	651	28300964	1166512250
28318	08:41:30.674	00:00:28.317	1700	591,5469	813,2842	0,4868465	0,541263	633,1841	4,395582	0	422,3553	760,782	0,3291652	0,5709536	644,8018	4,454256	0	72	507	787						Untertest3.avi	0	880	547	72	111	354	651	150	0	Content		435	676	28317587	1166528873
28334	08:41:30.690	00:00:28.334	1701	-1024	-768	-1	-1	-1	-1	4	408,4724	771,4529	0,329031	0,5711386	644,5049	4,394595	0	72	408	771						Untertest3.avi	0	880	547	72	111	354	651	150	0	Content		336	660	28334212	1166545498
28351	08:41:30.707	00:00:28.350	1702	-1024	-768	-1	-1	-1	-1	4	427,5984	758,6135	0,328823	0,571294	644,6147	4,413747	0	72	428	759						Untertest3.avi	0	880	547	72	111	354	651	150	0	Content		356	648	28350962	1166562248
28368	08:41:30.724	00:00:28.367	1703	-1024	-768	-1	-1	-1	-1	4	417,0615	762,1848	0,3285722	0,5713329	644,4579	4,356672	0	72	417	762						Untertest3.avi	0	880	547	72	111	354	651	150	0	Content		345	651	28367585	1166578871
28384	08:41:30.740	00:00:28.384	1704	692,8137	775,416	0,4860726	0,5416937	632,1353	4,49729	0	422,9784	759,3835	0,3282605	0,5712597	644,4343	4,379308	0	73	558	767						Untertest3.avi	0	880	547	72	111	455	664	183	0	Content		486	656	28384211	1166595497
28401	08:41:30.757	00:00:28.400	1705	706,271	803,9618	0,4868977	0,5416279	639,3	4,654079	0	437,9702	784,6626	0,3282929	0,5709577	647,8135	4,325055	0	73	572	794						Untertest3.avi	0	880	547	72	111	455	664	183	0	Content		500	683	28400835	1166612121
28418	08:41:30.774	00:00:28.417	1706	-1024	-768	-1	-1	-1	-1	4	407,427	759,7516	0,3276422	0,5708388	644,4838	4,357214	0	73	407	760						Untertest3.avi	0	880	547	72	111	455	664	183	0	Content		335	649	28417585	1166628871
28434	08:41:30.790	00:00:28.434	1707	638,9407	810,3858	0,4854772	0,5414986	633,0375	4,551409	0	415,1174	744,7244	0,3274197	0,5705874	644,3086	4,354013	0	73	527	778						Untertest3.avi	0	880	547	72	111	455	664	183	0	Content		455	667	28434208	1166645494
28451	08:41:30.807	00:00:28.450	1708	-1024	-768	-1	-1	-1	-1	4	415,4078	757,1141	0,3272079	0,5705327	644,4984	4,367064	0	73	415	757						Untertest3.avi	0	880	547	72	111	455	664	183	0	Content		343	646	28450833	1166662119
28467	08:41:30.823	00:00:28.467	1709	-1024	-768	-1	-1	-1	-1	4	465,1852	750,744	0,3273883	0,5705438	648,151	4,366103	0	73	465	751						Untertest3.avi	0	880	547	72	111	455	664	183	0	Content		393	640	28467456	1166678742
28484	08:41:30.840	00:00:28.484	1710	646,9643	794,4236	0,4850359	0,5421439	632,9204	4,391768	0	408,7726	762,6311	0,3268077	0,5708613	644,4795	4,193168	0	73	528	779						Untertest3.avi	0	880	547	72	111	455	664	183	0	Content		456	668	28484208	1166695494
28501	08:41:30.857	00:00:28.500	1711	691,0229	784,5522	0,4858162	0,5423763	639,2922	4,334998	0	410,0161	759,4908	0,3266043	0,5712691	644,502	4,200847	0	73	551	772						Untertest3.avi	0	880	547	72	111	455	664	183	0	Content		479	661	28500828	1166712114
28517	08:41:30.873	00:00:28.517	1712	458,8243	800,649	0,4829234	0,5430299	620,8808	4,278253	0	394,0626	762,1399	0,326428	0,5717506	644,4796	4,126738	0	73	426	781						Untertest3.avi	0	880	547	72	111	455	664	183	0	Content		354	670	28517454	1166728740
28534	08:41:30.890	00:00:28.534	1713	678,5577	819,7388	0,4827317	0,5434276	620,8808	4,060195	0	404,2745	772,5986	0,3262544	0,5722885	644,6001	4,126181	0	73	541	796						Untertest3.avi	0	880	547	72	111	455	664	183	0	Content		469	685	28534078	1166745364
28551	08:41:30.907	00:00:28.550	1714	690,8757	813,975	0,48261	0,5438479	620,8808	4,17215	0	406,3832	770,9781	0,3261286	0,5727548	644,5396	4,142964	0	73	549	792						Untertest3.avi	0	880	547	72	111	455	664	183	0	Content		477	681	28550828	1166762114
28567	08:41:30.923	00:00:28.567	1715	-1024	-768	-1	-1	-1	-1	4	403,2145	758,4879	0,3260518	0,5731146	644,3567	4,152852	0	74	403	758						Untertest3.avi	0	880	547	72	111	346	647	200	0	Content		331	647	28567450	1166778736
28584	08:41:30.940	00:00:28.584	1716	-1024	-768	-1	-1	-1	-1	4	405,1058	760,223	0,3259789	0,5732605	644,307	4,154637	0	74	405	760						Untertest3.avi	0	880	547	72	111	346	647	200	0	Content		333	649	28584075	1166795361
28601	08:41:30.957	00:00:28.600	1717	-1024	-768	-1	-1	-1	-1	4	372,9542	749,7342	0,3259088	0,5733117	644,3071	4,191423	0	74	373	750						Untertest3.avi	0	880	547	72	111	346	647	200	0	Content		301	639	28600828	1166812114
28617	08:41:30.973	00:00:28.617	1718	667,814	820,9114	0,4843497	0,5443566	633,0662	4,037929	0	410,0072	746,1693	0,3258264	0,5731047	644,3952	4,117782	0	74	539	784						Untertest3.avi	0	880	547	72	111	346	647	200	0	Content		467	673	28617449	1166828735
28634	08:41:30.990	00:00:28.634	1719	617,9354	814,2615	0,4843131	0,5442597	633,0662	4,056756	0	408,1301	766,5972	0,325754	0,5729979	644,4472	4,061606	0	74	513	790						Untertest3.avi	0	880	547	72	111	346	647	200	0	Content		441	679	28634072	1166845358
28651	08:41:31.007	00:00:28.650	1720	-1024	-768	-1	-1	-1	-1	4	398,4528	771,1267	0,3257612	0,5731129	644,2361	3,930477	0	74	398	771						Untertest3.avi	0	880	547	72	111	346	647	200	0	Content		326	660	28650696	1166861982
28667	08:41:31.023	00:00:28.667	1721	-1024	-768	-1	-1	-1	-1	4	417,8383	754,7681	0,3257397	0,5732305	644,3715	4,071142	0	74	418	755						Untertest3.avi	0	880	547	72	111	346	647	200	0	Content		346	644	28667321	1166878607
28684	08:41:31.040	00:00:28.684	1722	607,1097	803,6809	0,4843031	0,5444393	633,1617	4,354612	0	386,9043	739,6472	0,3257168	0,5733688	644,2013	4,166179	0	74	497	772						Untertest3.avi	0	880	547	72	111	346	647	200	0	Content		425	661	28684070	1166895356
28701	08:41:31.057	00:00:28.700	1723	-1024	-768	-1	-1	-1	-1	4	401,8266	751,2144	0,3256337	0,5735213	644,2729	4,078023	0	74	402	751						Untertest3.avi	0	880	547	72	111	346	647	200	0	Content		330	640	28700694	1166911980
28717	08:41:31.073	00:00:28.717	1724	-1024	-768	-1	-1	-1	-1	4	444,1936	749,1462	0,3255737	0,5736334	644,2729	4,037443	0	74	444	749						Untertest3.avi	0	880	547	72	111	346	647	200	0	Content		372	638	28717319	1166928605
28734	08:41:31.090	00:00:28.734	1725	672,8096	803,6425	0,4844182	0,5435749	632,918	3,941936	0	408,5752	733,2998	0,3255818	0,5727553	644,2296	3,961109	0	74	541	768						Untertest3.avi	0	880	547	72	111	346	647	200	0	Content		469	657	28734068	1166945354
28751	08:41:31.107	00:00:28.750	1726	658,0232	684,6796	0,4851449	0,5408683	632,7925	4,096114	0	349,4302	745,1627	0,3258822	0,5706443	645,032	3,851168	0	74	504	715						Untertest3.avi	0	880	547	72	111	346	647	200	0	Content		432	604	28750692	1166961978
28767	08:41:31.123	00:00:28.767	1727	-1024	-768	-1	-1	-1	-1	4	382,3048	507,3679	0,3265466	0,5680889	644,2365	4,094699	0	75	382	507						Untertest3.avi	0	880	547	72	111	489	193	300	0	Content		310	396	28767316	1166978602
28784	08:41:31.140	00:00:28.783	1728	556,5118	475,9937	0,4862859	0,5348418	633,1914	4,163272	0	358,8703	411,5146	0,3264281	0,5663313	644,2366	4,047676	0	75	458	444						Untertest3.avi	0	880	547	72	111	489	193	300	0	Content		386	333	28783940	1166995226
28801	08:41:31.157	00:00:28.800	1729	579,7431	368,8437	0,4858744	0,5331182	633,4954	4,077994	0	455,5529	349,4668	0,325527	0,5649739	644,4656	4,104736	0	75	518	359						Untertest3.avi	0	880	547	72	111	489	193	300	0	Content		446	248	28800689	1167011975
28817	08:41:31.173	00:00:28.817	1730	594,5495	329,2014	0,485446	0,5323102	633,4463	4,074146	0	508,2088	298,0282	0,3246275	0,5644985	644,67	4,157496	0	75	551	314						Untertest3.avi	0	880	547	72	111	489	193	300	0	Content		479	203	28817314	1167028600
28834	08:41:31.190	00:00:28.833	1731	592,0767	317,7014	0,4856347	0,5324995	633,6309	4,190831	0	527,1025	291,7098	0,3241535	0,564838	644,7042	4,09358	0	75	560	305						Untertest3.avi	0	880	547	72	111	489	193	300	0	Content		488	194	28833935	1167045221
28851	08:41:31.207	00:00:28.850	1732	581,8479	317,2434	0,4858143	0,5331153	633,5674	4,112	0	540,7226	288,1813	0,3237841	0,5654756	644,6971	4,090085	0	75	561	303						Untertest3.avi	0	880	547	72	111	489	193	300	0	Content		489	192	28850561	1167061847
28867	08:41:31.223	00:00:28.867	1733	587,6416	302,575	0,4858156	0,5334687	633,608	4,142849	0	543,2923	296,8581	0,3235732	0,5659388	644,5112	4,177758	0	75	565	300						Untertest3.avi	0	880	547	72	111	489	193	300	0	Content		493	189	28867308	1167078594
28884	08:41:31.240	00:00:28.883	1734	616,9926	288,5306	0,4858051	0,5335608	633,608	4,081129	0	622,2123	238,1997	0,3237312	0,5662351	648,0187	3,877331	0	75	620	263						Untertest3.avi	0	880	547	72	111	489	193	300	0	Content		548	152	28883933	1167095219
28901	08:41:31.257	00:00:28.900	1735	625,8032	286,1567	0,485819	0,5339494	633,6039	4,080399	0	511,556	285,4986	0,3232774	0,5666373	644,5824	4,093836	0	75	569	286						Untertest3.avi	0	880	547	72	111	489	193	300	0	Content		497	175	28900558	1167111844
28917	08:41:31.273	00:00:28.917	1736	613,8154	246,5699	0,485847	0,5341162	633,6425	3,982092	0	513,4927	280,8748	0,3226293	0,5669604	647,3781	4,094786	0	75	564	264						Untertest3.avi	0	880	547	72	111	489	193	300	0	Content		492	153	28917180	1167128466
28934	08:41:31.290	00:00:28.933	1737	587,1418	308,0065	0,4858654	0,5341814	633,5649	4,17398	0	543,4091	297,6668	0,3231157	0,567012	644,6074	4,208911	0	75	565	303						Untertest3.avi	0	880	547	72	111	489	193	300	0	Content		493	192	28933931	1167145217
28951	08:41:31.307	00:00:28.950	1738	629,4252	307,4764	0,4858774	0,5340202	633,5649	4,312231	0	544,1429	298,582	0,3230624	0,5670862	644,503	4,222647	0	75	587	303						Untertest3.avi	0	880	547	72	111	489	193	300	0	Content		515	192	28950555	1167161841
28967	08:41:31.323	00:00:28.967	1739	583,8611	319,8455	0,4858934	0,5342107	633,4794	4,28293	0	547,1659	300,8164	0,3230244	0,5671449	644,4915	4,159314	0	75	566	310						Untertest3.avi	0	880	547	72	111	489	193	300	0	Content		494	199	28967180	1167178466
28984	08:41:31.340	00:00:28.983	1740	573,4887	320,8318	0,4858946	0,5342695	633,4511	4,283644	0	558,4375	286,0075	0,3229852	0,5672464	644,3682	4,283518	0	75	566	303						Untertest3.avi	0	880	547	72	111	489	193	300	0	Content		494	192	28983806	1167195092
29001	08:41:31.357	00:00:29.000	1741	568,4108	323,8943	0,4858685	0,5344521	633,3492	4,363521	0	549,499	297,5117	0,3229378	0,5673812	644,3159	4,300519	0	75	559	311						Untertest3.avi	0	880	547	72	111	489	193	300	0	Content		487	200	29000562	1167211848
29017	08:41:31.373	00:00:29.017	1742	588,7881	324,3918	0,4858317	0,5345724	633,2739	4,302869	0	553,1984	290,9682	0,3228518	0,5675619	644,317	4,307113	0	75	571	308						Untertest3.avi	0	880	547	72	111	489	193	300	0	Content		499	197	29017179	1167228465
29034	08:41:31.390	00:00:29.033	1743	571,8721	321,9459	0,4857643	0,5346641	633,2532	4,362275	0	541,0635	293,1198	0,3227333	0,5677356	644,311	4,247696	0	75	556	308						Untertest3.avi	0	880	547	72	111	489	193	300	0	Content		484	197	29033803	1167245089
29050	08:41:31.406	00:00:29.050	1744	551,0952	319,3186	0,4858807	0,5344694	633,3084	4,400815	0	541,5984	289,2844	0,3229655	0,5676968	644,1638	4,36458	0	75	546	304						Untertest3.avi	0	880	547	72	111	489	193	300	0	Content		474	193	29050426	1167261712
29067	08:41:31.423	00:00:29.067	1745	497,4903	247,4263	0,4868677	0,5330337	633,4532	4,287429	0	466,9143	223,1761	0,3244278	0,5665691	644,3251	4,222814	0	76	482	235						Untertest3.avi	0	880	547	72	111	343	-8	116	0	Content		410	124	29067175	1167278461
29084	08:41:31.440	00:00:29.083	1746	427,5556	195,7593	0,4878809	0,5311025	633,7736	4,282043	0	412,4577	153,0734	0,3256942	0,5653654	644,7941	4,21719	0	76	420	174						Untertest3.avi	0	880	547	72	111	343	-8	116	0	Content		348	63	29083800	1167295086
29100	08:41:31.456	00:00:29.100	1747	436,4905	163,2092	0,488106	0,5296495	633,7736	4,125182	0	382,662	104,9298	0,326008	0,5646427	644,5759	4,161308	0	76	410	134						Untertest3.avi	0	880	547	72	111	343	-8	116	0	Content		338	23	29100423	1167311709
29117	08:41:31.473	00:00:29.117	1748	388,8197	117,8024	0,4879098	0,5295488	633,9343	4,169313	0	369,7756	57,5971	0,3255323	0,5646176	644,6299	4,02691	0	76	379	88						Untertest3.avi	0	880	547	72	111	343	-8	116	0	Content		307	-23	29117047	1167328333
29134	08:41:31.490	00:00:29.133	1749	428,4668	128,1043	0,4875173	0,5296292	633,9343	4,061985	0	368,0094	89,85844	0,3250142	0,5649489	644,5617	4,01817	0	76	398	109						Untertest3.avi	0	880	547	72	111	343	-8	116	0	Content		326	-2	29133795	1167345081
29150	08:41:31.506	00:00:29.150	1750	430,5357	122,8529	0,4866945	0,5298028	631,0917	3,998109	0	374,1628	70,6885	0,3245378	0,56538	644,5826	3,93768	0	76	402	97						Untertest3.avi	0	880	547	72	111	343	-8	116	0	Content		330	-14	29150419	1167361705
29167	08:41:31.523	00:00:29.167	1751	429,0275	117,6016	0,4852204	0,5301258	634,1136	3,977064	0	507,2187	54,20546	0,3227118	0,5655395	644,5289	3,824548	0	76	468	86						Untertest3.avi	0	880	547	72	111	343	-8	116	0	Content		396	-25	29167042	1167378328
29184	08:41:31.540	00:00:29.183	1752	684,076	54,85752	0,4816159	0,530174	634,1121	3,898747	0	683,0283	30,61389	0,3198354	0,565277	644,6785	3,945213	0	77	684	43						Untertest3.avi	0	880	547	72	111	718	-52	333	0	Content		612	-68	29183666	1167394952
29200	08:41:31.556	00:00:29.200	1753	781,2508	88,15059	0,4786635	0,5308093	634,4777	4,010087	0	763,0792	57,72693	0,3176686	0,5654803	645,0097	3,904309	0	77	772	73						Untertest3.avi	0	880	547	72	111	718	-52	333	0	Content		700	-38	29200414	1167411700
29217	08:41:31.573	00:00:29.217	1754	838,7358	79,44354	0,4773401	0,531146	629,9715	3,890992	0	786,5137	48,59306	0,3167733	0,5656837	645,0948	3,883237	0	77	813	64						Untertest3.avi	0	880	547	72	111	718	-52	333	0	Content		741	-47	29217040	1167428326
29234	08:41:31.590	00:00:29.233	1755	803,2381	91,59823	0,4779597	0,5315965	634,1212	3,956745	0	736,4753	26,80659	0,3161546	0,5661736	646,4503	3,849007	0	77	770	59						Untertest3.avi	0	880	547	72	111	718	-52	333	0	Content		698	-52	29233661	1167444947
29250	08:41:31.606	00:00:29.250	1756	-1024	-768	-1	-1	-1	-1	4	786,8012	42,01904	0,316194	0,5663272	644,8467	3,897616	0	77	787	42						Untertest3.avi	0	880	547	72	111	718	-52	333	0	Content		715	-69	29250411	1167461697
29267	08:41:31.623	00:00:29.267	1757	803,4147	80,37029	0,4777498	0,5321852	634,3732	3,934765	0	775,7679	51,00926	0,3160864	0,5666605	644,5374	3,923814	0	77	790	66						Untertest3.avi	0	880	547	72	111	718	-52	333	0	Content		718	-45	29267035	1167478321
29284	08:41:31.640	00:00:29.283	1758	802,7192	65,61682	0,4778423	0,5323376	634,1627	3,920158	0	775,7927	56,53619	0,3160616	0,566972	644,4568	3,8211	0	77	789	61						Untertest3.avi	0	880	547	72	111	718	-52	333	0	Content		717	-50	29283658	1167494944
29300	08:41:31.656	00:00:29.300	1759	804,0283	70,78201	0,4779796	0,5324692	633,969	3,819209	0	783,9073	38,87618	0,3160355	0,5672882	644,4399	3,782375	0	77	794	55						Untertest3.avi	0	880	547	72	111	718	-52	333	0	Content		722	-56	29300284	1167511570
29317	08:41:31.673	00:00:29.317	1760	799,9618	72,69161	0,4780485	0,5325547	634,0099	3,791143	0	779,301	31,51253	0,3160009	0,5675012	644,5779	3,790849	0	77	790	52						Untertest3.avi	0	880	547	72	111	718	-52	333	0	Content		718	-59	29317031	1167528317
29334	08:41:31.690	00:00:29.333	1761	808,2115	70,19883	0,4781446	0,5326188	634,0741	3,783582	0	767,207	36,74409	0,3160161	0,5676526	644,6967	3,698941	0	77	788	53						Untertest3.avi	0	880	547	72	111	718	-52	333	0	Content		716	-58	29333655	1167544941
29350	08:41:31.706	00:00:29.350	1762	798,0166	70,92742	0,4782645	0,5326324	634,1451	3,762188	0	781,0334	38,1469	0,3160844	0,5677626	644,6902	3,7748	0	77	790	55						Untertest3.avi	0	880	547	72	111	718	-52	333	0	Content		718	-56	29350280	1167561566
29367	08:41:31.723	00:00:29.366	1763	797,1017	56,35204	0,478402	0,5326073	634,27	3,805657	0	774,0959	38,94314	0,3161572	0,5677975	644,7288	3,714694	0	77	786	48						Untertest3.avi	0	880	547	72	111	718	-52	333	0	Content		714	-63	29366904	1167578190
29384	08:41:31.740	00:00:29.383	1764	842,134	64,79818	0,4786114	0,5324098	634,8738	3,791266	0	791,641	37,04541	0,3162349	0,567848	644,7905	3,779778	0	77	817	51						Untertest3.avi	0	880	547	72	111	718	-52	333	0	Content		745	-60	29383696	1167594982
29400	08:41:31.756	00:00:29.400	1765	744,9323	90,71941	0,4799615	0,5327939	626,1335	3,700725	0	789,0362	30,82315	0,3163549	0,567991	644,7937	3,701504	0	77	767	61						Untertest3.avi	0	880	547	72	111	718	-52	333	0	Content		695	-50	29400281	1167611567
29417	08:41:31.773	00:00:29.416	1766	812,1591	85,05997	0,4788059	0,5327649	634,3071	3,770341	0	785,5963	33,17339	0,3164787	0,5682181	644,7866	3,752535	0	77	799	59						Untertest3.avi	0	880	547	72	111	718	-52	333	0	Content		727	-52	29416901	1167628187
29434	08:41:31.790	00:00:29.433	1767	810,7296	76,459	0,478911	0,5329939	634,2915	3,83181	0	782,7628	45,42439	0,3165502	0,5685197	644,8002	3,703388	0	77	797	61						Untertest3.avi	0	880	547	72	111	718	-52	333	0	Content		725	-50	29433527	1167644813
29450	08:41:31.806	00:00:29.450	1768	844,0404	82,72273	0,4789994	0,5331199	634,2915	3,785572	0	778,2361	54,24941	0,3166079	0,5688742	644,7331	3,817012	0	77	811	68						Untertest3.avi	0	880	547	72	111	718	-52	333	0	Content		739	-43	29450274	1167661560
29467	08:41:31.823	00:00:29.466	1769	804,384	68,11999	0,4790508	0,5335231	634,1448	3,789297	0	776,0709	40,83436	0,3166403	0,5692754	644,6964	3,696926	0	77	790	54						Untertest3.avi	0	880	547	72	111	718	-52	333	0	Content		718	-57	29466898	1167678184
29484	08:41:31.840	00:00:29.483	1770	796,1707	74,19347	0,4790355	0,5337083	634,1568	3,807383	0	777,0232	44,46225	0,3166021	0,5695899	644,6071	3,815137	0	77	787	59						Untertest3.avi	0	880	547	72	111	718	-52	333	0	Content		715	-52	29483523	1167694809
29500	08:41:31.856	00:00:29.500	1771	798,183	69,10556	0,4787695	0,5338509	634,0655	3,817363	0	787,1356	45,06188	0,316329	0,5698563	644,4897	3,811226	0	77	793	57						Untertest3.avi	0	880	547	72	111	718	-52	333	0	Content		721	-54	29500146	1167711432
29517	08:41:31.873	00:00:29.516	1772	883,6274	93,18496	0,4770551	0,5345017	634,2173	3,857478	0	889,8287	42,86971	0,3150972	0,5704252	644,7712	3,88271	0	78	887	68						Untertest3.avi	0	880	547	72	111	976	-26	166	0	Content		815	-43	29516897	1167728183
29534	08:41:31.890	00:00:29.533	1773	989,853	113,6103	0,4751889	0,5353243	634,4828	3,82485	0	995,0754	76,71237	0,3136924	0,571095	645,3915	3,896646	0	78	992	95						Untertest3.avi	0	880	547	72	111	976	-26	166	0	Content		920	-16	29533521	1167744807
29550	08:41:31.906	00:00:29.550	1774	1039,566	118,3028	0,4745055	0,5354254	634,6224	3,898556	0	1054,046	61,38348	0,3130585	0,5711722	645,7662	3,92917	0	78	1047	90						Untertest3.avi	0	880	547	72	111	976	-26	166	0	Content		975	-21	29550143	1167761429
29567	08:41:31.923	00:00:29.566	1775	1035,934	100,9821	0,474383	0,5349576	634,5767	3,938899	0	1064,992	63,84349	0,3127584	0,5709367	645,8989	3,8839	0	78	1050	82						Untertest3.avi	0	880	547	72	111	976	-26	166	0	Content		978	-29	29566768	1167778054
29584	08:41:31.940	00:00:29.583	1776	1064,995	124,6021	0,4741716	0,5341929	634,5767	3,921745	0	1085,367	51,77718	0,3124728	0,570864	645,9136	3,9459	0	78	1075	88						Untertest3.avi	0	880	547	72	111	976	-26	166	0	Content		1003	-23	29583516	1167794802
29600	08:41:31.956	00:00:29.600	1777	1022,912	116,2629	0,4741004	0,5342846	634,5522	4,047893	0	1078,698	55,96252	0,3121425	0,57072	645,8945	3,876742	0	78	1051	86						Untertest3.avi	0	880	547	72	111	976	-26	166	0	Content		979	-25	29600140	1167811426
29617	08:41:31.973	00:00:29.616	1778	1026,383	103,9294	0,4739294	0,5339944	634,4954	4,019584	0	1036,631	63,90339	0,3115016	0,5701784	646,0458	3,880003	0	78	1032	84						Untertest3.avi	0	880	547	72	111	976	-26	166	0	Content		960	-27	29616764	1167828050
29633	08:41:31.989	00:00:29.633	1779	1032,26	102,3793	0,4737785	0,5337113	634,4753	4,060747	0	1084,295	46,67338	0,311708	0,5704331	645,9129	4,005174	0	78	1058	75						Untertest3.avi	0	880	547	72	111	976	-26	166	0	Content		986	-36	29633388	1167844674
29650	08:41:32.006	00:00:29.650	1780	1069,968	51,11509	0,4732899	0,5331762	634,9891	4,07724	0	1130,65	44,68832	0,3112226	0,5691144	645,911	4,002499	0	78	1100	48						Untertest3.avi	0	880	547	72	111	976	-26	166	0	Content		1028	-63	29650137	1167861423
29667	08:41:32.023	00:00:29.666	1781	964,4633	323,1058	0,4411274	0,5319189	457,1735	2,896898	0	-1024	-768	-1	-1	-1	-1	4	78	964	323						Untertest3.avi	0	880	547	72	111	976	-26	166	0	Content		892	212	29666762	1167878048
29683	08:41:32.039	00:00:29.683	1782	-1024	-768	-1	-1	-1	-1	4	-1024	-768	-1	-1	-1	-1	4		0	0						Untertest3.avi	0	880	547	72	111				0	Content		-72	-111	29683384	1167894670
29700	08:41:32.056	00:00:29.700	1783	-1024	-768	-1	-1	-1	-1	4	-1024	-768	-1	-1	-1	-1	4		0	0						Untertest3.avi	0	880	547	72	111				0	Content		-72	-111	29700005	1167911291
29717	08:41:32.073	00:00:29.716	1784	-1024	-768	-1	-1	-1	-1	4	-1024	-768	-1	-1	-1	-1	4		0	0						Untertest3.avi	0	880	547	72	111				0	Content		-72	-111	29716756	1167928042
29733	08:41:32.089	00:00:29.733	1785	-1024	-768	-1	-1	-1	-1	4	-1024	-768	-1	-1	-1	-1	4		0	0						Untertest3.avi	0	880	547	72	111				0	Content		-72	-111	29733378	1167944664
29750	08:41:32.106	00:00:29.750	1786	-1024	-768	-1	-1	-1	-1	4	-1024	-768	-1	-1	-1	-1	4		0	0						Untertest3.avi	0	880	547	72	111				0	Content		-72	-111	29750004	1167961290
29767	08:41:32.123	00:00:29.766	1787	-1024	-768	-1	-1	-1	-1	4	-1024	-768	-1	-1	-1	-1	4		0	0						Untertest3.avi	0	880	547	72	111				0	Content		-72	-111	29766640	1167977926
29783	08:41:32.139	00:00:29.783	1788	-1024	-768	-1	-1	-1	-1	4	-1024	-768	-1	-1	-1	-1	4		0	0						Untertest3.avi	0	880	547	72	111				0	Content		-72	-111	29783371	1167994657
29800	08:41:32.156	00:00:29.799	1789	-1024	-768	-1	-1	-1	-1	4	-1024	-768	-1	-1	-1	-1	4		0	0						Untertest3.avi	0	880	547	72	111				0	Content		-72	-111	29799996	1168011282
29817	08:41:32.173	00:00:29.816	1790	-1024	-768	-1	-1	-1	-1	4	-1024	-768	-1	-1	-1	-1	4		0	0						Untertest3.avi	0	880	547	72	111				0	Content		-72	-111	29816631	1168027917
29833	08:41:32.189	00:00:29.833	1791	-1024	-768	-1	-1	-1	-1	4	-1024	-768	-1	-1	-1	-1	4		0	0						Untertest3.avi	0	880	547	72	111				0	Content		-72	-111	29833244	1168044530
29850	08:41:32.206	00:00:29.849	1792	-1024	-768	-1	-1	-1	-1	4	-1024	-768	-1	-1	-1	-1	4		0	0						Untertest3.avi	0	880	547	72	111				0	Content		-72	-111	29849992	1168061278
29867	08:41:32.223	00:00:29.866	1793	-1024	-768	-1	-1	-1	-1	4	-1024	-768	-1	-1	-1	-1	4		0	0						Untertest3.avi	0	880	547	72	111				0	Content		-72	-111	29866627	1168077913
29883	08:41:32.239	00:00:29.883	1794	-1024	-768	-1	-1	-1	-1	4	-1024	-768	-1	-1	-1	-1	4		0	0						Untertest3.avi	0	880	547	72	111				0	Content		-72	-111	29883238	1168094524
29900	08:41:32.256	00:00:29.899	1795	-1024	-768	-1	-1	-1	-1	4	-1024	-768	-1	-1	-1	-1	4		0	0						Untertest3.avi	0	880	547	72	111				0	Content		-72	-111	29899862	1168111148
29917	08:41:32.273	00:00:29.916	1796	-1024	-768	-1	-1	-1	-1	4	-1024	-768	-1	-1	-1	-1	4		0	0						Untertest3.avi	0	880	547	72	111				0	Content		-72	-111	29916626	1168127912
29933	08:41:32.289	00:00:29.933	1797	-1024	-768	-1	-1	-1	-1	4	-1024	-768	-1	-1	-1	-1	4		0	0						Untertest3.avi	0	880	547	72	111				0	Content		-72	-111	29933237	1168144523
29950	08:41:32.306	00:00:29.949	1798	-1024	-768	-1	-1	-1	-1	4	-1024	-768	-1	-1	-1	-1	4		0	0						Untertest3.avi	0	880	547	72	111				0	Content		-72	-111	29949860	1168161146
29966	08:41:32.322	00:00:29.966	1799	-1024	-768	-1	-1	-1	-1	4	-1024	-768	-1	-1	-1	-1	4		0	0						Untertest3.avi	0	880	547	72	111				0	Content		-72	-111	29966480	1168177766
29983	08:41:32.339	00:00:29.983	1800	-1024	-768	-1	-1	-1	-1	4	-1024	-768	-1	-1	-1	-1	4		0	0						Untertest3.avi	0	880	547	72	111				0	Content		-72	-111	29983229	1168194515
30000	08:41:32.356	00:00:29.999	1801	-1024	-768	-1	-1	-1	-1	4	-1024	-768	-1	-1	-1	-1	4		0	0						Untertest3.avi	0	880	547	72	111				0	Content		-72	-111	29999978	1168211264
30017	08:41:32.373	00:00:30.016	1802	-1024	-768	-1	-1	-1	-1	4	-1024	-768	-1	-1	-1	-1	4		0	0						Untertest3.avi	0	880	547	72	111				0	Content		-72	-111	30016649	1168227935
30033	08:41:32.389	00:00:30.033	1803	-1024	-768	-1	-1	-1	-1	4	-1024	-768	-1	-1	-1	-1	4		0	0						Untertest3.avi	0	880	547	72	111				0	Content		-72	-111	30033229	1168244515
30050	08:41:32.406	00:00:30.049	1804	-1024	-768	-1	-1	-1	-1	4	-1024	-768	-1	-1	-1	-1	4		0	0						Untertest3.avi	0	880	547	72	111				0	Content		-72	-111	30049847	1168261133
30067	08:41:32.423	00:00:30.066	1805	-1024	-768	-1	-1	-1	-1	4	-1024	-768	-1	-1	-1	-1	4		0	0						Untertest3.avi	0	880	547	72	111				0	Content		-72	-111	30066916	1168278202
30084	08:41:32.440	00:00:30.084	1806	-1024	-768	-1	-1	-1	-1	4	-1024	-768	-1	-1	-1	-1	4		0	0						Untertest3.avi	0	880	547	72	111				0	Content		-72	-111	30084289	1168295575
30102	08:41:32.458	00:00:30.101	1807	-1024	-768	-1	-1	-1	-1	4	-1024	-768	-1	-1	-1	-1	4		0	0						Untertest3.avi	0	880	547	72	111				0	Content		-72	-111	30101661	1168312947
30116	08:41:32.472	00:00:30.116	1808	-1024	-768	-1	-1	-1	-1	4	-1024	-768	-1	-1	-1	-1	4		0	0						Untertest3.avi	0	880	547	72	111				0	Content		-72	-111	30116466	1168327752
30133	08:41:32.489	00:00:30.133	1809	-1024	-768	-1	-1	-1	-1	4	-1024	-768	-1	-1	-1	-1	4		0	0						Untertest3.avi	0	880	547	72	111				0	Content		-72	-111	30133081	1168344367
30150	08:41:32.506	00:00:30.149	1810	970,093	353,1818	0,4731436	0,5401002	614,1158	4,387245	3	946,3378	308,7166	0,4729721	0,5400809	634,3287	4,505038	1	79	946	309						Untertest3.avi	0	880	547	72	111	872	204	133	0	Content		874	198	30149821	1168361107
30166	08:41:32.522	00:00:30.166	1811	992,3027	334,9604	0,473002	0,5398399	634,2719	4,534731	3	940,3981	315,4554	0,4730086	0,5398398	634,2736	4,509154	1	79	940	315						Untertest3.avi	0	880	547	72	111	872	204	133	0	Content		868	204	30166457	1168377743
30183	08:41:32.539	00:00:30.183	1812	1002,205	316,9605	0,4731144	0,5396253	634,388	4,545434	3	949,9543	297,3134	0,4731171	0,5396252	634,388	4,519676	1	79	950	297						Untertest3.avi	0	880	547	72	111	872	204	133	0	Content		878	186	30183082	1168394368
30200	08:41:32.556	00:00:30.199	1813	997,0942	338,2938	0,4730881	0,5393612	634,2171	4,540603	3	944,3831	318,8623	0,4730864	0,5393617	634,2186	4,514789	1	79	944	319						Untertest3.avi	0	880	547	72	111	872	204	133	0	Content		872	208	30199706	1168410992
30216	08:41:32.572	00:00:30.216	1814	1023,988	352,3776	0,4717053	0,5390576	624,0759	4,438352	3	970,6917	333,6718	0,4717064	0,5390571	624,0759	4,413163	1	79	971	334						Untertest3.avi	0	880	547	72	111	872	204	133	0	Content		899	223	30216329	1168427615
30233	08:41:32.589	00:00:30.233	1815	959,9514	359,722	0,473487	0,5390863	613,2184	4,41507	3	936,8013	314,6813	0,4733119	0,5390667	634,2267	4,539311	1	79	937	315						Untertest3.avi	0	880	547	72	111	872	204	133	0	Content		865	204	30233079	1168444365
30250	08:41:32.606	00:00:30.249	1816	992,837	329,0451	0,4734412	0,5389866	634,1871	4,539573	3	942,1487	309,2192	0,4734601	0,5389891	634,1892	4,514353	1	79	942	309						Untertest3.avi	0	880	547	72	111	872	204	133	0	Content		870	198	30249702	1168460988
30266	08:41:32.622	00:00:30.266	1817	934,1232	361,9936	0,4768563	0,5390896	614,5208	4,339918	3	884,8264	343,0497	0,4768551	0,5390891	614,5208	4,315425	1	79	885	343						Untertest3.avi	0	880	547	72	111	872	204	133	0	Content		813	232	30266321	1168477607
30283	08:41:32.639	00:00:30.282	1818	999,7516	320,5979	0,4737622	0,5388909	634,2739	4,492649	3	948,7285	300,7907	0,4737772	0,5388927	634,2758	4,467614	1	80	949	301						Untertest3.avi	0	880	547	72	111	951	214	200	0	Content		877	190	30282947	1168494233
30300	08:41:32.656	00:00:30.299	1819	993,3548	336,1444	0,4739756	0,5388831	634,3237	4,534352	0	1070,773	317,8897	0,3123729	0,5749812	634,2734	4,426775	0	80	1032	327						Untertest3.avi	0	880	547	72	111	951	214	200	0	Content		960	216	30299694	1168510980
30316	08:41:32.672	00:00:30.316	1820	996,4487	331,7498	0,4741913	0,5389465	634,3561	4,559614	0	1070,773	317,8897	0,3121077	0,5751173	630,0215	4,426775	0	80	1034	325						Untertest3.avi	0	880	547	72	111	951	214	200	0	Content		962	214	30316319	1168527605
30333	08:41:32.689	00:00:30.332	1821	995,3848	333,5894	0,4744505	0,5390733	634,3979	4,562514	0	1037,423	305,6487	0,3137134	0,5753467	645,3471	4,432757	0	80	1016	320						Untertest3.avi	0	880	547	72	111	951	214	200	0	Content		944	209	30332941	1168544227
30350	08:41:32.706	00:00:30.349	1822	1005,303	329,0102	0,4747326	0,5392132	634,4825	4,569504	0	1038,387	305,0522	0,3139189	0,5755402	645,34	4,449223	0	80	1022	317						Untertest3.avi	0	880	547	72	111	951	214	200	0	Content		950	206	30349565	1168560851
30366	08:41:32.722	00:00:30.366	1823	1000,255	338,6529	0,4750409	0,5393895	634,463	4,581383	0	-1024	-768	-1	-1	-1	-1	4	80	1000	339						Untertest3.avi	0	880	547	72	111	951	214	200	0	Content		928	228	30366316	1168577602
30383	08:41:32.739	00:00:30.382	1824	1008,338	331,3472	0,4754317	0,539643	634,5574	4,613195	0	1043,96	293,653	0,3144555	0,5759173	645,4501	4,444976	0	80	1026	313						Untertest3.avi	0	880	547	72	111	951	214	200	0	Content		954	202	30382939	1168594225
30400	08:41:32.756	00:00:30.399	1825	1011,944	348,4042	0,4741872	0,5396879	623,0641	4,55081	0	1037,614	310,3994	0,3148358	0,5760731	645,4822	4,492475	0	80	1025	329						Untertest3.avi	0	880	547	72	111	951	214	200	0	Content		953	218	30399597	1168610883
30416	08:41:32.772	00:00:30.416	1826	1015,704	334,8745	0,4763791	0,5399559	634,7281	4,541983	0	1030,471	307,8246	0,3152702	0,5762095	645,5259	4,528682	0	80	1023	321						Untertest3.avi	0	880	547	72	111	951	214	200	0	Content		951	210	30416197	1168627483
30433	08:41:32.789	00:00:30.432	1827	1007,185	330,8156	0,4768994	0,5400067	634,7338	4,534788	0	1029,428	306,7924	0,3157285	0,5762209	645,5598	4,574811	0	80	1018	319						Untertest3.avi	0	880	547	72	111	951	214	200	0	Content		946	208	30432941	1168644227
30450	08:41:32.806	00:00:30.449	1828	1043,484	334,22	0,4759554	0,5397712	624,8776	4,480272	0	1036,638	315,1604	0,3161903	0,5760856	645,6166	4,529519	0	80	1040	325						Untertest3.avi	0	880	547	72	111	951	214	200	0	Content		968	214	30449573	1168660859
30466	08:41:32.822	00:00:30.466	1829	1032,461	356,314	0,4764639	0,5395563	625,2589	4,557239	0	1032,988	306,6349	0,316601	0,575847	645,7205	4,485536	0	80	1033	331						Untertest3.avi	0	880	547	72	111	951	214	200	0	Content		961	220	30466190	1168677476
30483	08:41:32.839	00:00:30.482	1830	1029,228	412,2545	0,477009	0,5413207	627,6375	4,718651	0	988,492	386,788	0,3173554	0,5772266	645,6893	4,623649	0	81	1009	400						Untertest3.avi	0	880	547	72	111	964	454	366	0	Content		937	289	30482816	1168694102
30500	08:41:32.856	00:00:30.499	1831	1033,579	556,5703	0,4778759	0,5447931	634,7338	4,776228	0	1081,11	512,1705	0,3186281	0,5797466	645,6426	4,603058	0	81	1057	534						Untertest3.avi	0	880	547	72	111	964	454	366	0	Content		985	423	30499565	1168710851
30516	08:41:32.872	00:00:30.516	1832	1059,839	568,7636	0,4779572	0,5451931	634,7338	4,626994	0	1039,273	531,9927	0,3188803	0,579812	645,5809	4,608006	0	81	1050	550						Untertest3.avi	0	880	547	72	111	964	454	366	0	Content		978	439	30516187	1168727473
30533	08:41:32.889	00:00:30.532	1833	1063,413	567,205	0,4783058	0,5447078	634,7338	4,656183	0	1035,11	543,0198	0,3187907	0,5793639	645,5972	4,573884	0	81	1049	555						Untertest3.avi	0	880	547	72	111	964	454	366	0	Content		977	444	30532811	1168744097
30549	08:41:32.905	00:00:30.549	1834	-1024	-768	-1	-1	-1	-1	4	1042,736	542,6456	0,3187531	0,5792515	645,5118	4,546297	0	81	1043	543						Untertest3.avi	0	880	547	72	111	964	454	366	0	Content		971	432	30549435	1168760721
30566	08:41:32.922	00:00:30.566	1835	1104,193	802,5813	0,4784775	0,544897	634,7338	3,510226	0	1030,464	545,1403	0,3186263	0,5792872	645,4171	4,519296	0	81	1067	674						Untertest3.avi	0	880	547	72	111	964	454	366	0	Content		995	563	30566184	1168777470
30583	08:41:32.939	00:00:30.582	1836	924,9363	581,9822	0,4815624	0,5454226	614,4276	4,5569	0	1044,284	532,5863	0,3184561	0,57943	645,3318	4,577645	0	81	985	557						Untertest3.avi	0	880	547	72	111	964	454	366	0	Content		913	446	30582811	1168794097
30599	08:41:32.955	00:00:30.599	1837	1018,348	577,1124	0,4766822	0,5454477	623,8673	4,772961	0	1059,402	558,0641	0,3172137	0,5795959	634,4805	4,614671	0	81	1039	568						Untertest3.avi	0	880	547	72	111	964	454	366	0	Content		967	457	30599432	1168810718
[truncated: 1,894 more rows]
