# Supplementary material for: Gaze Duration Biases for Colours in Combination with Dissonant and Consonant Sounds: A Comparative Eye-Tracking Study with Orangutans
Source: PLoS One. 2015 Oct 14;10(10):e0139894. doi: 10.1371/journal.pone.0139894 (PMC4605782; doi:10.1371/journal.pone.0139894)
Supplement: S1 Data — (ZIP) [file pone.0139894.s004.zip › Plos ColourSound Data/Apes/Farben_Musik_U3/Rec 02-All-Data.tsv]

System Properties:
Operating System:	Microsoft Windows NT 6.1.7601 Service Pack 1
System User Name:	tobiiadmin
Machine Name:	LOE7690LAP
Data properties:
Recording name:	Rec 02
Recording date:	03.08.2013
Recording time:	08:49:23
Recording resolution:	1024 x 768
Export date:	09.03.2014
Export time:	12:20:39
Participant:	Padana_S2
Filter settings:
Eye: Average
Validity: Normal
Fixation filter: Tobii fixation filter
Velocity threshold: 35
Distance threshold: 35
Timestamp	DateTimeStamp	DateTimeStampStartOffset	Number	GazePointXLeft	GazePointYLeft	CamXLeft	CamYLeft	DistanceLeft	PupilLeft	ValidityLeft	GazePointXRight	GazePointYRight	CamXRight	CamYRight	DistanceRight	PupilRight	ValidityRight	FixationIndex	GazePointX	GazePointY	Event	EventKey	Data1	Data2	Descriptor	StimuliName	StimuliID	MediaWidth	MediaHeight	MediaPosX	MediaPosY	MappedFixationPointX	MappedFixationPointY	FixationDuration	AoiIds	AoiNames	WebGroupImage	MappedGazeDataPointX	MappedGazeDataPointY	MicroSecondTimestamp	AbsoluteMicroSecondTimestamp
4	08:49:23.375	00:00:00.004	0	543,6703	374,0788	0,6416382	0,6262116	533,3782	3,125854	0	557,6974	363,8725	0,4988243	0,6542706	554,4791	3,111601	0	0	551	369						No media	0	1024	768	0	0	558	375	221	0	Content		551	369	4161	3490632064
21	08:49:23.392	00:00:00.020	1	556,4266	381,7076	0,6400595	0,6272584	533,5142	3,099729	0	567,8221	377,7472	0,4971806	0,656164	554,8976	3,097386	0	0	562	380						No media	0	1024	768	0	0	558	375	221	0	Content		562	380	20785	3490648688
38	08:49:23.409	00:00:00.037	2	559,3658	387,687	0,6386961	0,6283142	533,9649	3,101826	0	561,3083	358,4996	0,4957277	0,6578891	555,0198	3,091174	0	0	560	373						No media	0	1024	768	0	0	558	375	221	0	Content		560	373	37534	3490665437
54	08:49:23.425	00:00:00.054	3	553,2737	379,2738	0,6374739	0,6292412	534,2137	3,062044	0	569,6908	366,299	0,4944722	0,6594605	555,1667	3,08926	0	0	561	373						No media	0	1024	768	0	0	558	375	221	0	Content		561	373	54158	3490682061
71	08:49:23.442	00:00:00.070	4	542,8419	385,5133	0,6365005	0,6300108	534,5498	3,108951	0	563,4186	366,4033	0,4933732	0,6607428	555,2636	3,128935	0	0	553	376						No media	0	1024	768	0	0	558	375	221	0	Content		553	376	70782	3490698685
88	08:49:23.459	00:00:00.087	5	558,3449	396,3478	0,635633	0,630605	534,77	3,099275	0	562,5359	366,4397	0,4924131	0,6617776	555,3504	3,131422	0	0	560	381						No media	0	1024	768	0	0	558	375	221	0	Content		560	381	87530	3490715433
104	08:49:23.475	00:00:00.104	6	554,3186	383,4014	0,634822	0,6311116	535,0638	3,078878	0	568,2592	358,5169	0,4915238	0,6627012	555,6445	3,090295	0	0	561	371						No media	0	1024	768	0	0	558	375	221	0	Content		561	371	104155	3490732058
121	08:49:23.492	00:00:00.120	7	544,4124	399,7875	0,6340496	0,6317626	535,3486	3,13202	0	559,9721	361,0305	0,490679	0,6636088	555,788	3,088034	0	0	552	380						No media	0	1024	768	0	0	558	375	221	0	Content		552	380	120778	3490748681
138	08:49:23.509	00:00:00.137	8	554,5934	388,5755	0,6333397	0,6324739	535,4751	3,13752	0	566,1828	367,7254	0,4899112	0,6646068	555,6857	3,108703	0	0	560	378						No media	0	1024	768	0	0	558	375	221	0	Content		560	378	137528	3490765431
154	08:49:23.525	00:00:00.154	9	556,5983	382,8786	0,6326973	0,6330613	535,8638	3,116336	0	566,4828	364,4182	0,489173	0,6654427	555,9713	3,108863	0	0	562	374						No media	0	1024	768	0	0	558	375	221	0	Content		562	374	154155	3490782058
171	08:49:23.542	00:00:00.170	10	555,4799	380,8775	0,6322253	0,6331757	536,0182	3,116515	0	557,3591	355,7867	0,4886324	0,6660084	556,0524	3,146703	0	0	556	368						No media	0	1024	768	0	0	558	375	221	0	Content		556	368	170779	3490798682
188	08:49:23.559	00:00:00.187	11	546,5336	392,4134	0,6320488	0,6326995	536,1791	3,158004	0	568,7896	359,9188	0,4883353	0,6663098	556,1638	3,166574	0	0	558	376						No media	0	1024	768	0	0	558	375	221	0	Content		558	376	187546	3490815449
204	08:49:23.575	00:00:00.204	12	552,2876	391,0067	0,6324797	0,63182	536,5639	3,164717	0	564,49	358,3595	0,4887487	0,6665808	556,2107	3,164145	0	0	558	375						No media	0	1024	768	0	0	558	375	221	0	Content		558	375	204173	3490832076
221	08:49:23.592	00:00:00.220	13	441,7615	405,4724	0,6341368	0,6307201	536,7186	3,187091	0	414,6396	404,7833	0,4909118	0,6670997	555,8605	3,18917	0	1	428	405						No media	0	1024	768	0	0	373	413	183	0	Content		428	405	220798	3490848701
237	08:49:23.608	00:00:00.237	14	364,6099	424,3593	0,6351075	0,6290184	537,2167	3,22481	0	351,3441	404,6311	0,4917187	0,6663048	556,3739	3,23143	0	1	358	414						No media	0	1024	768	0	0	373	413	183	0	Content		358	414	237422	3490865325
254	08:49:23.625	00:00:00.254	15	365,0149	427,4977	0,6353191	0,6279429	537,4734	3,277616	0	369,0716	401,923	0,4915829	0,6654456	556,6011	3,247468	0	1	367	415						No media	0	1024	768	0	0	373	413	183	0	Content		367	415	254173	3490882076
271	08:49:23.642	00:00:00.270	16	362,5075	429,5901	0,6355695	0,6276144	537,7892	3,288787	0	369,1784	401,2727	0,4916975	0,6656294	556,7844	3,258567	0	1	366	415						No media	0	1024	768	0	0	373	413	183	0	Content		366	415	270796	3490898699
287	08:49:23.658	00:00:00.287	17	362,0327	427,025	0,6356491	0,6280105	537,9886	3,337482	0	371,3989	397,3783	0,4917528	0,6667066	557,0137	3,2724	0	1	367	412						No media	0	1024	768	0	0	373	413	183	0	Content		367	412	287421	3490915324
304	08:49:23.675	00:00:00.304	18	385,7892	406,3274	0,6358765	0,6292539	538,0912	3,289406	0	376,3415	363,228	0,4918752	0,6686158	557,202	3,213096	0	1	381	385						No media	0	1024	768	0	0	373	413	183	0	Content		381	385	304061	3490931964
321	08:49:23.692	00:00:00.320	19	379,6805	400,6656	0,6359956	0,6309414	538,2797	3,254223	0	385,4262	407,1285	0,4919975	0,6709308	557,206	3,350671	0	1	383	404						No media	0	1024	768	0	0	373	413	183	0	Content		383	404	320671	3490948574
337	08:49:23.708	00:00:00.337	20	369,1836	390,4438	0,6361749	0,6329901	538,3943	3,327803	0	381,963	389,9137	0,4921632	0,6732042	557,3638	3,332372	0	1	376	390						No media	0	1024	768	0	0	373	413	183	0	Content		376	390	337423	3490965326
354	08:49:23.725	00:00:00.354	21	371,3072	429,5685	0,6361921	0,6347532	538,5575	3,431134	0	370,5651	402,5371	0,4922828	0,6749138	557,4885	3,390398	0	1	371	416						No media	0	1024	768	0	0	373	413	183	0	Content		371	416	354062	3490981965
371	08:49:23.742	00:00:00.370	22	376,4404	422,6571	0,6364095	0,6364023	538,7727	3,416043	0	372,6407	404,7809	0,4925069	0,6762014	557,6095	3,408679	0	1	375	414						No media	0	1024	768	0	0	373	413	183	0	Content		375	414	370798	3490998701
387	08:49:23.758	00:00:00.387	23	374,1356	428,6284	0,6367779	0,6375297	538,8787	3,448078	0	373,6672	387,84	0,4929337	0,6769494	557,8835	3,440947	0	1	374	408						No media	0	1024	768	0	0	373	413	183	0	Content		374	408	387423	3491015326
404	08:49:23.775	00:00:00.404	24	375,4477	433,4041	0,6372979	0,6382391	539,1599	3,484456	0	368,8422	394,3027	0,4934916	0,6772652	558,3007	3,462712	0	2	372	414						No media	0	1024	768	0	0	418	484	100	0	Content		372	414	404172	3491032075
421	08:49:23.792	00:00:00.420	25	373,7248	426,1098	0,637907	0,6386395	539,3052	3,500753	0	367,3699	398,9444	0,4941927	0,677485	558,3448	3,514539	0	2	371	413						No media	0	1024	768	0	0	418	484	100	0	Content		371	413	420671	3491048574
437	08:49:23.808	00:00:00.437	26	390,4511	460,8208	0,6383346	0,6392375	539,3952	3,56772	0	375,7707	430,0613	0,4948153	0,6778896	558,3105	3,538686	0	2	383	445						No media	0	1024	768	0	0	418	484	100	0	Content		383	445	437423	3491065326
454	08:49:23.825	00:00:00.454	27	459,6897	536,0196	0,63818	0,6399952	539,6727	3,595064	0	446,3232	512,3013	0,4954548	0,6785192	558,7892	3,581619	0	2	453	524						No media	0	1024	768	0	0	418	484	100	0	Content		453	524	454059	3491081962
471	08:49:23.842	00:00:00.470	28	530,2822	616,2547	0,6382407	0,6405134	539,6274	3,589237	0	499,2029	591,9536	0,4961356	0,6786321	559,0896	3,551679	0	2	515	604						No media	0	1024	768	0	0	418	484	100	0	Content		515	604	470799	3491098702
487	08:49:23.858	00:00:00.487	29	603,7466	666,8	0,6385764	0,640391	539,9005	3,602718	0	583,8875	651,0594	0,4964729	0,6782532	559,414	3,574934	0	2	594	659						No media	0	1024	768	0	0	418	484	100	0	Content		594	659	487422	3491115325
504	08:49:23.875	00:00:00.504	30	-1024	-768	-1	-1	-1	-1	4	-1024	-768	-1	-1	-1	-1	4		0	0						No media	0	1024	768	0	0				0	Content		0	0	504058	3491131961
521	08:49:23.892	00:00:00.520	31	-1024	-768	-1	-1	-1	-1	4	-1024	-768	-1	-1	-1	-1	4		0	0						No media	0	1024	768	0	0				0	Content		0	0	520674	3491148577
537	08:49:23.908	00:00:00.537	32	-1024	-768	-1	-1	-1	-1	4	-1024	-768	-1	-1	-1	-1	4		0	0						No media	0	1024	768	0	0				0	Content		0	0	537422	3491165325
554	08:49:23.925	00:00:00.554	33	-1024	-768	-1	-1	-1	-1	4	-1024	-768	-1	-1	-1	-1	4		0	0						No media	0	1024	768	0	0				0	Content		0	0	554056	3491181959
571	08:49:23.942	00:00:00.570	34	-1024	-768	-1	-1	-1	-1	4	-1024	-768	-1	-1	-1	-1	4		0	0						No media	0	1024	768	0	0				0	Content		0	0	570669	3491198572
587	08:49:23.958	00:00:00.587	35	-1024	-768	-1	-1	-1	-1	4	-1024	-768	-1	-1	-1	-1	4		0	0						No media	0	1024	768	0	0				0	Content		0	0	587288	3491215191
604	08:49:23.975	00:00:00.603	36	-1024	-768	-1	-1	-1	-1	4	-1024	-768	-1	-1	-1	-1	4		0	0						No media	0	1024	768	0	0				0	Content		0	0	603916	3491231819
621	08:49:23.992	00:00:00.620	37	-1024	-768	-1	-1	-1	-1	4	-1024	-768	-1	-1	-1	-1	4		0	0						No media	0	1024	768	0	0				0	Content		0	0	620538	3491248441
637	08:49:24.008	00:00:00.637	38	-1024	-768	-1	-1	-1	-1	4	-1024	-768	-1	-1	-1	-1	4		0	0						No media	0	1024	768	0	0				0	Content		0	0	637290	3491265193
654	08:49:24.025	00:00:00.654	39	-1024	-768	-1	-1	-1	-1	4	-1024	-768	-1	-1	-1	-1	4		0	0						No media	0	1024	768	0	0				0	Content		0	0	654052	3491281955
671	08:49:24.042	00:00:00.670	40	-1024	-768	-1	-1	-1	-1	4	-1024	-768	-1	-1	-1	-1	4		0	0						No media	0	1024	768	0	0				0	Content		0	0	670671	3491298574
687	08:49:24.058	00:00:00.687	41	-1024	-768	-1	-1	-1	-1	4	-1024	-768	-1	-1	-1	-1	4		0	0						No media	0	1024	768	0	0				0	Content		0	0	687292	3491315195
704	08:49:24.075	00:00:00.703	42	-1024	-768	-1	-1	-1	-1	4	-1024	-768	-1	-1	-1	-1	4		0	0						No media	0	1024	768	0	0				0	Content		0	0	703789	3491331692
721	08:49:24.092	00:00:00.720	43	-1024	-768	-1	-1	-1	-1	4	-1024	-768	-1	-1	-1	-1	4		0	0						No media	0	1024	768	0	0				0	Content		0	0	720860	3491348763
738	08:49:24.109	00:00:00.737	44	-1024	-768	-1	-1	-1	-1	4	-1024	-768	-1	-1	-1	-1	4		0	0						No media	0	1024	768	0	0				0	Content		0	0	737536	3491365439
754	08:49:24.125	00:00:00.754	45	-1024	-768	-1	-1	-1	-1	4	-1024	-768	-1	-1	-1	-1	4		0	0						No media	0	1024	768	0	0				0	Content		0	0	754285	3491382188
770	08:49:24.141	00:00:00.770	46	-1024	-768	-1	-1	-1	-1	4	-1024	-768	-1	-1	-1	-1	4		0	0						No media	0	1024	768	0	0				0	Content		0	0	770412	3491398315
787	08:49:24.158	00:00:00.786	47	-1024	-768	-1	-1	-1	-1	4	-1024	-768	-1	-1	-1	-1	4		0	0						No media	0	1024	768	0	0				0	Content		0	0	786909	3491414812
804	08:49:24.175	00:00:00.803	48	-1024	-768	-1	-1	-1	-1	4	-1024	-768	-1	-1	-1	-1	4		0	0						No media	0	1024	768	0	0				0	Content		0	0	803657	3491431560
820	08:49:24.191	00:00:00.820	49	-1024	-768	-1	-1	-1	-1	4	-1024	-768	-1	-1	-1	-1	4		0	0						No media	0	1024	768	0	0				0	Content		0	0	820282	3491448185
837	08:49:24.208	00:00:00.837	50	-1024	-768	-1	-1	-1	-1	4	-1024	-768	-1	-1	-1	-1	4		0	0						No media	0	1024	768	0	0				0	Content		0	0	837036	3491464939
854	08:49:24.225	00:00:00.853	51	-1024	-768	-1	-1	-1	-1	4	-1024	-768	-1	-1	-1	-1	4		0	0						No media	0	1024	768	0	0				0	Content		0	0	853652	3491481555
870	08:49:24.241	00:00:00.870	52	-1024	-768	-1	-1	-1	-1	4	-1024	-768	-1	-1	-1	-1	4		0	0						No media	0	1024	768	0	0				0	Content		0	0	870280	3491498183
887	08:49:24.258	00:00:00.887	53	-1024	-768	-1	-1	-1	-1	4	-1024	-768	-1	-1	-1	-1	4		0	0						No media	0	1024	768	0	0				0	Content		0	0	887347	3491515250
905	08:49:24.276	00:00:00.904	54	-1024	-768	-1	-1	-1	-1	4	-1024	-768	-1	-1	-1	-1	4		0	0						No media	0	1024	768	0	0				0	Content		0	0	904723	3491532626
922	08:49:24.293	00:00:00.921	55	-1024	-768	-1	-1	-1	-1	4	-1024	-768	-1	-1	-1	-1	4		0	0						No media	0	1024	768	0	0				0	Content		0	0	921968	3491549871
937	08:49:24.308	00:00:00.936	56	-1024	-768	-1	-1	-1	-1	4	-1024	-768	-1	-1	-1	-1	4		0	0						No media	0	1024	768	0	0				0	Content		0	0	936897	3491564800
954	08:49:24.325	00:00:00.953	57	-1024	-768	-1	-1	-1	-1	4	-1024	-768	-1	-1	-1	-1	4		0	0						No media	0	1024	768	0	0				0	Content		0	0	953523	3491581426
970	08:49:24.341	00:00:00.970	58	-1024	-768	-1	-1	-1	-1	4	-1024	-768	-1	-1	-1	-1	4		0	0						No media	0	1024	768	0	0				0	Content		0	0	970270	3491598173
987	08:49:24.358	00:00:00.986	59	-1024	-768	-1	-1	-1	-1	4	-1024	-768	-1	-1	-1	-1	4		0	0						No media	0	1024	768	0	0				0	Content		0	0	986893	3491614796
1004	08:49:24.375	00:00:01.003	60	-1024	-768	-1	-1	-1	-1	4	-1024	-768	-1	-1	-1	-1	4		0	0						No media	0	1024	768	0	0				0	Content		0	0	1003516	3491631419
1020	08:49:24.391	00:00:01.020	61	-1024	-768	-1	-1	-1	-1	4	-1024	-768	-1	-1	-1	-1	4		0	0						No media	0	1024	768	0	0				0	Content		0	0	1020143	3491648046
1037	08:49:24.408	00:00:01.037	62	-1024	-768	-1	-1	-1	-1	4	-1024	-768	-1	-1	-1	-1	4		0	0						No media	0	1024	768	0	0				0	Content		0	0	1037336	3491665239
1055	08:49:24.426	00:00:01.054	63	-1024	-768	-1	-1	-1	-1	4	-1024	-768	-1	-1	-1	-1	4		0	0						No media	0	1024	768	0	0				0	Content		0	0	1054710	3491682613
1072	08:49:24.443	00:00:01.071	64	-1024	-768	-1	-1	-1	-1	4	-1024	-768	-1	-1	-1	-1	4		0	0						No media	0	1024	768	0	0				0	Content		0	0	1071970	3491699873
1087	08:49:24.458	00:00:01.086	65	-1024	-768	-1	-1	-1	-1	4	-1024	-768	-1	-1	-1	-1	4		0	0						No media	0	1024	768	0	0				0	Content		0	0	1086761	3491714664
1104	08:49:24.475	00:00:01.103	66	-1024	-768	-1	-1	-1	-1	4	-1024	-768	-1	-1	-1	-1	4		0	0						No media	0	1024	768	0	0				0	Content		0	0	1103509	3491731412
1120	08:49:24.491	00:00:01.120	67	-1024	-768	-1	-1	-1	-1	4	-1024	-768	-1	-1	-1	-1	4		0	0						No media	0	1024	768	0	0				0	Content		0	0	1120133	3491748036
1137	08:49:24.508	00:00:01.136	68	-1024	-768	-1	-1	-1	-1	4	-1024	-768	-1	-1	-1	-1	4		0	0						No media	0	1024	768	0	0				0	Content		0	0	1136759	3491764662
1153	08:49:24.524	00:00:01.153	69	-1024	-768	-1	-1	-1	-1	4	-1024	-768	-1	-1	-1	-1	4		0	0						No media	0	1024	768	0	0				0	Content		0	0	1153382	3491781285
1170	08:49:24.541	00:00:01.170	70	-1024	-768	-1	-1	-1	-1	4	-1024	-768	-1	-1	-1	-1	4		0	0						No media	0	1024	768	0	0				0	Content		0	0	1170009	3491797912
1187	08:49:24.558	00:00:01.187	71	-1024	-768	-1	-1	-1	-1	4	-1024	-768	-1	-1	-1	-1	4		0	0						No media	0	1024	768	0	0				0	Content		0	0	1187200	3491815103
1205	08:49:24.576	00:00:01.204	72	-1024	-768	-1	-1	-1	-1	4	-1024	-768	-1	-1	-1	-1	4		0	0						No media	0	1024	768	0	0				0	Content		0	0	1204581	3491832484
1222	08:49:24.593	00:00:01.221	73	-1024	-768	-1	-1	-1	-1	4	-1024	-768	-1	-1	-1	-1	4		0	0						No media	0	1024	768	0	0				0	Content		0	0	1221830	3491849733
1237	08:49:24.608	00:00:01.236	74	-1024	-768	-1	-1	-1	-1	4	-1024	-768	-1	-1	-1	-1	4		0	0						No media	0	1024	768	0	0				0	Content		0	0	1236634	3491864537
1253	08:49:24.624	00:00:01.253	75	-1024	-768	-1	-1	-1	-1	4	-1024	-768	-1	-1	-1	-1	4		0	0						No media	0	1024	768	0	0				0	Content		0	0	1253383	3491881286
1270	08:49:24.641	00:00:01.270	76	-1024	-768	-1	-1	-1	-1	4	-1024	-768	-1	-1	-1	-1	4		0	0						No media	0	1024	768	0	0				0	Content		0	0	1270132	3491898035
1287	08:49:24.658	00:00:01.286	77	-1024	-768	-1	-1	-1	-1	4	-1024	-768	-1	-1	-1	-1	4		0	0						No media	0	1024	768	0	0				0	Content		0	0	1286632	3491914535
1303	08:49:24.674	00:00:01.303	78	-1024	-768	-1	-1	-1	-1	4	-1024	-768	-1	-1	-1	-1	4		0	0						No media	0	1024	768	0	0				0	Content		0	0	1303382	3491931285
1320	08:49:24.691	00:00:01.320	79	-1024	-768	-1	-1	-1	-1	4	-1024	-768	-1	-1	-1	-1	4		0	0						No media	0	1024	768	0	0				0	Content		0	0	1320007	3491947910
1337	08:49:24.708	00:00:01.337	80	-1024	-768	-1	-1	-1	-1	4	-1024	-768	-1	-1	-1	-1	4		0	0						No media	0	1024	768	0	0				0	Content		0	0	1337075	3491964978
1354	08:49:24.725	00:00:01.354	81	-1024	-768	-1	-1	-1	-1	4	-1024	-768	-1	-1	-1	-1	4		0	0						No media	0	1024	768	0	0				0	Content		0	0	1354450	3491982353
1372	08:49:24.743	00:00:01.371	82	-1024	-768	-1	-1	-1	-1	4	-1024	-768	-1	-1	-1	-1	4		0	0						No media	0	1024	768	0	0				0	Content		0	0	1371697	3491999600
1387	08:49:24.758	00:00:01.386	83	-1024	-768	-1	-1	-1	-1	4	-1024	-768	-1	-1	-1	-1	4		0	0						No media	0	1024	768	0	0				0	Content		0	0	1386630	3492014533
1403	08:49:24.774	00:00:01.403	84	-1024	-768	-1	-1	-1	-1	4	-1024	-768	-1	-1	-1	-1	4		0	0						No media	0	1024	768	0	0				0	Content		0	0	1403255	3492031158
1420	08:49:24.791	00:00:01.420	85	-1024	-768	-1	-1	-1	-1	4	-1024	-768	-1	-1	-1	-1	4		0	0						No media	0	1024	768	0	0				0	Content		0	0	1420002	3492047905
1437	08:49:24.808	00:00:01.436	86	-1024	-768	-1	-1	-1	-1	4	-1024	-768	-1	-1	-1	-1	4		0	0						No media	0	1024	768	0	0				0	Content		0	0	1436625	3492064528
1453	08:49:24.824	00:00:01.453	87	-1024	-768	-1	-1	-1	-1	4	-1024	-768	-1	-1	-1	-1	4		0	0						No media	0	1024	768	0	0				0	Content		0	0	1453249	3492081152
1470	08:49:24.841	00:00:01.469	88	-1024	-768	-1	-1	-1	-1	4	-1024	-768	-1	-1	-1	-1	4		0	0						No media	0	1024	768	0	0				0	Content		0	0	1469873	3492097776
1487	08:49:24.858	00:00:01.487	89	-1024	-768	-1	-1	-1	-1	4	-1024	-768	-1	-1	-1	-1	4		0	0						No media	0	1024	768	0	0				0	Content		0	0	1487067	3492114970
1504	08:49:24.875	00:00:01.504	90	-1024	-768	-1	-1	-1	-1	4	-1024	-768	-1	-1	-1	-1	4		0	0						No media	0	1024	768	0	0				0	Content		0	0	1504320	3492132223
1522	08:49:24.893	00:00:01.521	91	-1024	-768	-1	-1	-1	-1	4	-1024	-768	-1	-1	-1	-1	4		0	0						No media	0	1024	768	0	0				0	Content		0	0	1521691	3492149594
1537	08:49:24.908	00:00:01.536	92	-1024	-768	-1	-1	-1	-1	4	-1024	-768	-1	-1	-1	-1	4		0	0						No media	0	1024	768	0	0				0	Content		0	0	1536505	3492164408
1553	08:49:24.924	00:00:01.553	93	-1024	-768	-1	-1	-1	-1	4	-1024	-768	-1	-1	-1	-1	4		0	0						No media	0	1024	768	0	0				0	Content		0	0	1553249	3492181152
1570	08:49:24.941	00:00:01.569	94	-1024	-768	-1	-1	-1	-1	4	-1024	-768	-1	-1	-1	-1	4		0	0						No media	0	1024	768	0	0				0	Content		0	0	1569871	3492197774
1586	08:49:24.957	00:00:01.586	95	-1024	-768	-1	-1	-1	-1	4	-1024	-768	-1	-1	-1	-1	4		0	0						No media	0	1024	768	0	0				0	Content		0	0	1586493	3492214396
1603	08:49:24.974	00:00:01.603	96	-1024	-768	-1	-1	-1	-1	4	-1024	-768	-1	-1	-1	-1	4		0	0						No media	0	1024	768	0	0				0	Content		0	0	1603115	3492231018
1620	08:49:24.991	00:00:01.619	97	-1024	-768	-1	-1	-1	-1	4	-1024	-768	-1	-1	-1	-1	4		0	0						No media	0	1024	768	0	0				0	Content		0	0	1619741	3492247644
1631	08:49:25.002																				MovieStart	128	0	0	Untertest3.avi
1637	08:49:25.008	00:00:01.636	98	-1024	-768	-1	-1	-1	-1	4	-1024	-768	-1	-1	-1	-1	4		0	0						Untertest3.avi	0	880	547	72	111				0	Content		-72	-111	1636946	3492264849
1654	08:49:25.025	00:00:01.654	99	-1024	-768	-1	-1	-1	-1	4	-1024	-768	-1	-1	-1	-1	4		0	0						Untertest3.avi	0	880	547	72	111				0	Content		-72	-111	1654309	3492282212
1672	08:49:25.043	00:00:01.671	100	-1024	-768	-1	-1	-1	-1	4	-1024	-768	-1	-1	-1	-1	4		0	0						Untertest3.avi	0	880	547	72	111				0	Content		-72	-111	1671558	3492299461
1686	08:49:25.057	00:00:01.686	101	-1024	-768	-1	-1	-1	-1	4	-1024	-768	-1	-1	-1	-1	4		0	0						Untertest3.avi	0	880	547	72	111				0	Content		-72	-111	1686363	3492314266
1703	08:49:25.074	00:00:01.703	102	-1024	-768	-1	-1	-1	-1	4	-1024	-768	-1	-1	-1	-1	4		0	0						Untertest3.avi	0	880	547	72	111				0	Content		-72	-111	1703112	3492331015
1720	08:49:25.091	00:00:01.719	103	-1024	-768	-1	-1	-1	-1	4	-1024	-768	-1	-1	-1	-1	4		0	0						Untertest3.avi	0	880	547	72	111				0	Content		-72	-111	1719739	3492347642
1736	08:49:25.107	00:00:01.736	104	-1024	-768	-1	-1	-1	-1	4	-1024	-768	-1	-1	-1	-1	4		0	0						Untertest3.avi	0	880	547	72	111				0	Content		-72	-111	1736363	3492364266
1753	08:49:25.124	00:00:01.752	105	-1024	-768	-1	-1	-1	-1	4	-1024	-768	-1	-1	-1	-1	4		0	0						Untertest3.avi	0	880	547	72	111				0	Content		-72	-111	1752987	3492380890
1770	08:49:25.141	00:00:01.769	106	-1024	-768	-1	-1	-1	-1	4	-1024	-768	-1	-1	-1	-1	4		0	0						Untertest3.avi	0	880	547	72	111				0	Content		-72	-111	1769736	3492397639
1787	08:49:25.158	00:00:01.786	107	-1024	-768	-1	-1	-1	-1	4	-1024	-768	-1	-1	-1	-1	4		0	0						Untertest3.avi	0	880	547	72	111				0	Content		-72	-111	1786805	3492414708
1804	08:49:25.175	00:00:01.804	108	-1024	-768	-1	-1	-1	-1	4	-1024	-768	-1	-1	-1	-1	4		0	0						Untertest3.avi	0	880	547	72	111				0	Content		-72	-111	1804180	3492432083
1822	08:49:25.193	00:00:01.821	109	-1024	-768	-1	-1	-1	-1	4	-1024	-768	-1	-1	-1	-1	4		0	0						Untertest3.avi	0	880	547	72	111				0	Content		-72	-111	1821554	3492449457
1836	08:49:25.207	00:00:01.836	110	-1024	-768	-1	-1	-1	-1	4	-1024	-768	-1	-1	-1	-1	4		0	0						Untertest3.avi	0	880	547	72	111				0	Content		-72	-111	1836356	3492464259
1853	08:49:25.224	00:00:01.852	111	-1024	-768	-1	-1	-1	-1	4	-1024	-768	-1	-1	-1	-1	4		0	0						Untertest3.avi	0	880	547	72	111				0	Content		-72	-111	1852982	3492480885
1870	08:49:25.241	00:00:01.869	112	-1024	-768	-1	-1	-1	-1	4	-1024	-768	-1	-1	-1	-1	4		0	0						Untertest3.avi	0	880	547	72	111				0	Content		-72	-111	1869731	3492497634
1886	08:49:25.257	00:00:01.886	113	-1024	-768	-1	-1	-1	-1	4	-1024	-768	-1	-1	-1	-1	4		0	0						Untertest3.avi	0	880	547	72	111				0	Content		-72	-111	1886357	3492514260
1903	08:49:25.274	00:00:01.902	114	-1024	-768	-1	-1	-1	-1	4	-1024	-768	-1	-1	-1	-1	4		0	0						Untertest3.avi	0	880	547	72	111				0	Content		-72	-111	1902980	3492530883
1920	08:49:25.291	00:00:01.919	115	-1024	-768	-1	-1	-1	-1	4	-1024	-768	-1	-1	-1	-1	4		0	0						Untertest3.avi	0	880	547	72	111				0	Content		-72	-111	1919605	3492547508
1937	08:49:25.308	00:00:01.936	116	-1024	-768	-1	-1	-1	-1	4	-1024	-768	-1	-1	-1	-1	4		0	0						Untertest3.avi	0	880	547	72	111				0	Content		-72	-111	1936673	3492564576
1954	08:49:25.325	00:00:01.954	117	-1024	-768	-1	-1	-1	-1	4	-1024	-768	-1	-1	-1	-1	4		0	0						Untertest3.avi	0	880	547	72	111				0	Content		-72	-111	1954047	3492581950
1971	08:49:25.342	00:00:01.971	118	-1024	-768	-1	-1	-1	-1	4	-1024	-768	-1	-1	-1	-1	4		0	0						Untertest3.avi	0	880	547	72	111				0	Content		-72	-111	1971422	3492599325
1986	08:49:25.357	00:00:01.986	119	-1024	-768	-1	-1	-1	-1	4	-1024	-768	-1	-1	-1	-1	4		0	0						Untertest3.avi	0	880	547	72	111				0	Content		-72	-111	1986227	3492614130
2003	08:49:25.374	00:00:02.002	120	-1024	-768	-1	-1	-1	-1	4	-1024	-768	-1	-1	-1	-1	4		0	0						Untertest3.avi	0	880	547	72	111				0	Content		-72	-111	2002851	3492630754
2020	08:49:25.391	00:00:02.019	121	-1024	-768	-1	-1	-1	-1	4	-1024	-768	-1	-1	-1	-1	4		0	0						Untertest3.avi	0	880	547	72	111				0	Content		-72	-111	2019597	3492647500
2036	08:49:25.407	00:00:02.036	122	-1024	-768	-1	-1	-1	-1	4	-1024	-768	-1	-1	-1	-1	4		0	0						Untertest3.avi	0	880	547	72	111				0	Content		-72	-111	2036224	3492664127
2053	08:49:25.424	00:00:02.052	123	-1024	-768	-1	-1	-1	-1	4	-1024	-768	-1	-1	-1	-1	4		0	0						Untertest3.avi	0	880	547	72	111				0	Content		-72	-111	2052847	3492680750
2069	08:49:25.440	00:00:02.069	124	-1024	-768	-1	-1	-1	-1	4	-1024	-768	-1	-1	-1	-1	4		0	0						Untertest3.avi	0	880	547	72	111				0	Content		-72	-111	2069472	3492697375
2087	08:49:25.458	00:00:02.086	125	-1024	-768	-1	-1	-1	-1	4	-1024	-768	-1	-1	-1	-1	4		0	0						Untertest3.avi	0	880	547	72	111				0	Content		-72	-111	2086666	3492714569
2104	08:49:25.475	00:00:02.104	126	-1024	-768	-1	-1	-1	-1	4	-1024	-768	-1	-1	-1	-1	4		0	0						Untertest3.avi	0	880	547	72	111				0	Content		-72	-111	2104039	3492731942
2121	08:49:25.492	00:00:02.121	127	-1024	-768	-1	-1	-1	-1	4	-1024	-768	-1	-1	-1	-1	4		0	0						Untertest3.avi	0	880	547	72	111				0	Content		-72	-111	2121290	3492749193
2136	08:49:25.507	00:00:02.136	128	-1024	-768	-1	-1	-1	-1	4	-1024	-768	-1	-1	-1	-1	4		0	0						Untertest3.avi	0	880	547	72	111				0	Content		-72	-111	2136096	3492763999
2153	08:49:25.524	00:00:02.152	129	-1024	-768	-1	-1	-1	-1	4	-1024	-768	-1	-1	-1	-1	4		0	0						Untertest3.avi	0	880	547	72	111				0	Content		-72	-111	2152846	3492780749
2169	08:49:25.540	00:00:02.169	130	-1024	-768	-1	-1	-1	-1	4	-1024	-768	-1	-1	-1	-1	4		0	0						Untertest3.avi	0	880	547	72	111				0	Content		-72	-111	2169472	3492797375
2186	08:49:25.557	00:00:02.186	131	-1024	-768	-1	-1	-1	-1	4	-1024	-768	-1	-1	-1	-1	4		0	0						Untertest3.avi	0	880	547	72	111				0	Content		-72	-111	2186220	3492814123
2203	08:49:25.574	00:00:02.202	132	-1024	-768	-1	-1	-1	-1	4	-1024	-768	-1	-1	-1	-1	4		0	0						Untertest3.avi	0	880	547	72	111				0	Content		-72	-111	2202716	3492830619
2219	08:49:25.590	00:00:02.219	133	-1024	-768	-1	-1	-1	-1	4	-1024	-768	-1	-1	-1	-1	4		0	0						Untertest3.avi	0	880	547	72	111				0	Content		-72	-111	2219340	3492847243
2237	08:49:25.608	00:00:02.236	134	-1024	-768	-1	-1	-1	-1	4	-1024	-768	-1	-1	-1	-1	4		0	0						Untertest3.avi	0	880	547	72	111				0	Content		-72	-111	2236535	3492864438
2254	08:49:25.625	00:00:02.253	135	-1024	-768	-1	-1	-1	-1	4	-1024	-768	-1	-1	-1	-1	4		0	0						Untertest3.avi	0	880	547	72	111				0	Content		-72	-111	2253909	3492881812
2271	08:49:25.642	00:00:02.271	136	-1024	-768	-1	-1	-1	-1	4	-1024	-768	-1	-1	-1	-1	4		0	0						Untertest3.avi	0	880	547	72	111				0	Content		-72	-111	2271158	3492899061
2286	08:49:25.657	00:00:02.286	137	-1024	-768	-1	-1	-1	-1	4	-1024	-768	-1	-1	-1	-1	4		0	0						Untertest3.avi	0	880	547	72	111				0	Content		-72	-111	2286087	3492913990
2303	08:49:25.674	00:00:02.302	138	-1024	-768	-1	-1	-1	-1	4	-1024	-768	-1	-1	-1	-1	4		0	0						Untertest3.avi	0	880	547	72	111				0	Content		-72	-111	2302710	3492930613
2319	08:49:25.690	00:00:02.319	139	-1024	-768	-1	-1	-1	-1	4	-1024	-768	-1	-1	-1	-1	4		0	0						Untertest3.avi	0	880	547	72	111				0	Content		-72	-111	2319461	3492947364
2336	08:49:25.707	00:00:02.336	140	-1024	-768	-1	-1	-1	-1	4	-1024	-768	-1	-1	-1	-1	4		0	0						Untertest3.avi	0	880	547	72	111				0	Content		-72	-111	2336083	3492963986
2353	08:49:25.724	00:00:02.352	141	-1024	-768	-1	-1	-1	-1	4	-1024	-768	-1	-1	-1	-1	4		0	0						Untertest3.avi	0	880	547	72	111				0	Content		-72	-111	2352709	3492980612
2369	08:49:25.740	00:00:02.369	142	-1024	-768	-1	-1	-1	-1	4	-1024	-768	-1	-1	-1	-1	4		0	0						Untertest3.avi	0	880	547	72	111				0	Content		-72	-111	2369334	3492997237
2386	08:49:25.757	00:00:02.386	143	-1024	-768	-1	-1	-1	-1	4	-1024	-768	-1	-1	-1	-1	4		0	0						Untertest3.avi	0	880	547	72	111				0	Content		-72	-111	2386402	3493014305
2404	08:49:25.775	00:00:02.403	144	-1024	-768	-1	-1	-1	-1	4	-1024	-768	-1	-1	-1	-1	4		0	0						Untertest3.avi	0	880	547	72	111				0	Content		-72	-111	2403777	3493031680
2419	08:49:25.790	00:00:02.419	145	627,9596	473,7425	0,6283318	0,6328597	556,3693	3,811588	0	611,5496	492,7849	0,4810641	0,6354169	549,4413	3,708118	0	3	620	483						Untertest3.avi	0	880	547	72	111	519	387	317	0	Content		548	372	2419321	3493047224
2436	08:49:25.807	00:00:02.435	146	611,4916	503,4734	0,6324134	0,6337093	533,7911	3,68056	0	616,0773	490,4689	0,4821267	0,6366882	549,7513	3,669837	0	3	614	497						Untertest3.avi	0	880	547	72	111	519	387	317	0	Content		542	386	2435957	3493063860
2453	08:49:25.824	00:00:02.452	147	581,4922	504,681	0,6338892	0,6348725	533,4453	3,657751	0	602,0637	485,7644	0,4840118	0,6377656	549,8544	3,681119	0	3	592	495						Untertest3.avi	0	880	547	72	111	519	387	317	0	Content		520	384	2452708	3493080611
2469	08:49:25.840	00:00:02.469	148	617,1	501,4014	0,6363337	0,6363745	532,9965	3,682352	0	613,8553	486,4498	0,4866179	0,6391382	550,0005	3,673903	0	3	615	494						Untertest3.avi	0	880	547	72	111	519	387	317	0	Content		543	383	2469333	3493097236
2486	08:49:25.857	00:00:02.485	149	614,0531	505,9666	0,6388881	0,6375656	532,9934	3,691669	0	621,6719	489,5171	0,4894588	0,6404246	550,1214	3,669089	0	3	618	498						Untertest3.avi	0	880	547	72	111	519	387	317	0	Content		546	387	2485958	3493113861
2503	08:49:25.874	00:00:02.502	150	613,9108	509,7596	0,6415761	0,6387729	532,5253	3,683499	0	610,039	489,9137	0,4923758	0,6417016	550,2092	3,682458	0	3	612	500						Untertest3.avi	0	880	547	72	111	519	387	317	0	Content		540	389	2502707	3493130610
2519	08:49:25.890	00:00:02.519	151	618,4654	502,6254	0,6440511	0,6398693	532,4874	3,679298	0	617,7128	492,8829	0,4951751	0,6432231	550,2693	3,672177	0	3	618	498						Untertest3.avi	0	880	547	72	111	519	387	317	0	Content		546	387	2519332	3493147235
2536	08:49:25.907	00:00:02.535	152	614,0558	502,5081	0,6464158	0,641171	532,3448	3,664114	0	604,8692	490,2049	0,4977251	0,6448666	550,3851	3,684987	0	3	609	496						Untertest3.avi	0	880	547	72	111	519	387	317	0	Content		537	385	2535957	3493163860
2553	08:49:25.924	00:00:02.552	153	618,5586	515,0216	0,6487318	0,6420937	532,2878	3,654543	0	616,2842	495,9032	0,5002223	0,6461403	550,6161	3,649674	0	3	617	505						Untertest3.avi	0	880	547	72	111	519	387	317	0	Content		545	394	2552719	3493180622
2569	08:49:25.940	00:00:02.569	154	589,8257	504,1301	0,6506623	0,6428699	532,2565	3,6024	0	597,038	492,504	0,5024292	0,6471229	550,5562	3,617902	0	3	593	498						Untertest3.avi	0	880	547	72	111	519	387	317	0	Content		521	387	2569335	3493197238
2586	08:49:25.957	00:00:02.585	155	579,7911	515,0016	0,6524343	0,6436782	532,2221	3,594184	0	600,8122	491,9178	0,5042922	0,6480865	550,666	3,569396	0	3	590	503						Untertest3.avi	0	880	547	72	111	519	387	317	0	Content		518	392	2585958	3493213861
2603	08:49:25.974	00:00:02.602	156	588,8999	505,0317	0,6537029	0,6445251	532,2186	3,513012	0	589,4805	500,4481	0,5055811	0,6490467	550,7809	3,581581	0	3	589	503						Untertest3.avi	0	880	547	72	111	519	387	317	0	Content		517	392	2602584	3493230487
2619	08:49:25.990	00:00:02.619	157	577,038	505,0914	0,6543037	0,6453083	532,2357	3,528821	0	582,1539	500,2874	0,506256	0,6500359	550,7652	3,561132	0	3	580	503						Untertest3.avi	0	880	547	72	111	519	387	317	0	Content		508	392	2619333	3493247236
2636	08:49:26.007	00:00:02.635	158	575,8121	507,7775	0,654506	0,6460928	532,2618	3,542208	0	593,1159	498,0824	0,506469	0,6508358	550,9268	3,504624	0	3	584	503						Untertest3.avi	0	880	547	72	111	519	387	317	0	Content		512	392	2635959	3493263862
2653	08:49:26.024	00:00:02.652	159	585,1099	505,4432	0,6544902	0,646764	532,244	3,469277	0	595,7382	482,2022	0,5064576	0,6513482	551,0328	3,46061	0	3	590	494						Untertest3.avi	0	880	547	72	111	519	387	317	0	Content		518	383	2652585	3493280488
2669	08:49:26.040	00:00:02.669	160	570,4877	505,9701	0,6543991	0,6472284	532,3721	3,445312	0	592,2409	493,4569	0,5063834	0,6515176	551,0343	3,44833	0	3	581	500						Untertest3.avi	0	880	547	72	111	519	387	317	0	Content		509	389	2669335	3493297238
2686	08:49:26.057	00:00:02.685	161	580,7365	498,7794	0,6544952	0,6476429	532,2744	3,404174	0	594,7932	491,3564	0,5063578	0,6514956	551,0038	3,408842	0	3	588	495						Untertest3.avi	0	880	547	72	111	519	387	317	0	Content		516	384	2685958	3493313861
2703	08:49:26.074	00:00:02.702	162	577,1019	511,084	0,6546375	0,6478981	532,3527	3,394373	0	597,2931	485,0758	0,5063838	0,6512903	550,9172	3,364171	0	3	587	498						Untertest3.avi	0	880	547	72	111	519	387	317	0	Content		515	387	2702584	3493330487
2719	08:49:26.090	00:00:02.719	163	523,5656	557,0399	0,6552935	0,6492017	532,2667	3,345224	0	506,3728	550,9153	0,5075641	0,6521567	550,7439	3,38605	0	3	515	554						Untertest3.avi	0	880	547	72	111	519	387	317	0	Content		443	443	2719339	3493347242
2736	08:49:26.107	00:00:02.735	164	386,5553	669,7007	0,6563705	0,6510141	532,2013	3,327507	0	379,8562	673,6636	0,509105	0,6537293	550,429	3,34043	0	4	383	672						Untertest3.avi	0	880	547	72	111	180	718	250	0	Content		311	561	2735959	3493363862
2753	08:49:26.124	00:00:02.752	165	275,636	747,8511	0,656675	0,6529464	532,3373	3,321287	0	283,8957	740,2688	0,5093846	0,6548238	550,4385	3,315596	0	4	280	744						Untertest3.avi	0	880	547	72	111	180	718	250	0	Content		208	633	2752581	3493380484
2769	08:49:26.140	00:00:02.769	166	238,8555	808,8867	0,6559942	0,6551777	532,2588	3,278215	0	246,7519	792,5197	0,508678	0,6558009	550,3331	3,289094	0	4	243	801						Untertest3.avi	0	880	547	72	111	180	718	250	0	Content		171	690	2769332	3493397235
2786	08:49:26.157	00:00:02.785	167	243,3103	847,3917	0,6550686	0,65681	532,403	3,26547	0	240,3243	823,3867	0,5076446	0,6565092	550,367	3,262982	0	4	242	835						Untertest3.avi	0	880	547	72	111	180	718	250	0	Content		170	724	2785956	3493413859
2803	08:49:26.174	00:00:02.802	168	256,5056	842,1132	0,6541448	0,657571	532,3435	3,2749	0	247,6877	833,9921	0,5064853	0,6566175	550,4907	3,253996	0	4	252	838						Untertest3.avi	0	880	547	72	111	180	718	250	0	Content		180	727	2802581	3493430484
2819	08:49:26.190	00:00:02.819	169	249,7607	837,8135	0,6537189	0,6581129	532,2626	3,250851	0	251,057	821,2341	0,5058406	0,6565006	550,4011	3,260657	0	4	250	830						Untertest3.avi	0	880	547	72	111	180	718	250	0	Content		178	719	2819332	3493447235
2836	08:49:26.207	00:00:02.835	170	252,1893	836,3779	0,6535946	0,65851	532,3315	3,255206	0	249,1917	824,0299	0,5056297	0,6560597	550,4838	3,250461	0	4	251	830						Untertest3.avi	0	880	547	72	111	180	718	250	0	Content		179	719	2835956	3493463859
2853	08:49:26.224	00:00:02.852	171	252,1632	832,2972	0,6536172	0,6592166	532,1605	3,26096	0	252,0771	817,762	0,5056305	0,6554675	550,4189	3,256222	0	4	252	825						Untertest3.avi	0	880	547	72	111	180	718	250	0	Content		180	714	2852583	3493480486
2869	08:49:26.240	00:00:02.869	172	258,1992	837,272	0,6537305	0,6598944	531,7573	3,252225	0	257,7058	822,9906	0,5057304	0,6547118	550,2307	3,25023	0	4	258	830						Untertest3.avi	0	880	547	72	111	180	718	250	0	Content		186	719	2869332	3493497235
2886	08:49:26.257	00:00:02.885	173	257,1757	837,2351	0,6536527	0,6602136	531,8566	3,240793	0	252,82	822,9613	0,5057158	0,6540001	550,2033	3,229832	0	4	255	830						Untertest3.avi	0	880	547	72	111	180	718	250	0	Content		183	719	2885961	3493513864
2903	08:49:26.274	00:00:02.902	174	262,8356	833,5752	0,6534469	0,6599652	531,6888	3,255893	0	248,4388	823,6003	0,5054932	0,6532259	550,1534	3,246535	0	4	256	829						Untertest3.avi	0	880	547	72	111	180	718	250	0	Content		184	718	2902587	3493530490
2919	08:49:26.290	00:00:02.919	175	258,0981	836,6206	0,6530238	0,6592756	531,7265	3,264012	0	235,7697	822,7836	0,5066715	0,6523976	558,3397	3,303794	0	4	247	830						Untertest3.avi	0	880	547	72	111	180	718	250	0	Content		175	719	2919211	3493547114
2936	08:49:26.307	00:00:02.935	176	257,7835	830,728	0,652461	0,6586242	531,9794	3,285964	0	247,0918	821,2233	0,5044966	0,6522984	550,2274	3,268391	0	4	252	826						Untertest3.avi	0	880	547	72	111	180	718	250	0	Content		180	715	2935960	3493563863
2953	08:49:26.324	00:00:02.952	177	257,0891	828,1265	0,6518769	0,6582017	531,6719	3,307151	0	247,5629	827,6761	0,5039044	0,6524829	550,2546	3,27056	0	4	252	828						Untertest3.avi	0	880	547	72	111	180	718	250	0	Content		180	717	2952585	3493580488
2969	08:49:26.340	00:00:02.969	178	277,2659	833,088	0,6510733	0,6581717	531,8698	3,338552	0	255,6462	816,0093	0,5031342	0,6531574	550,2546	3,294024	0	4	266	825						Untertest3.avi	0	880	547	72	111	180	718	250	0	Content		194	714	2969209	3493597112
2986	08:49:26.357	00:00:02.985	179	417,7054	863,7779	0,6491213	0,6582015	531,7403	3,36075	0	403,0592	850,4409	0,5016142	0,6533373	550,4197	3,325162	0	5	410	857						Untertest3.avi	0	880	547	72	111	472	797	283	0	Content		338	746	2985852	3493613755
3002	08:49:26.373	00:00:03.002	180	542,5489	902,5728	0,6480587	0,6582614	531,7755	3,372009	0	529,0227	900,2036	0,500923	0,6534374	550,3933	3,344718	0	5	536	901						Untertest3.avi	0	880	547	72	111	472	797	283	0	Content		464	790	3002461	3493630364
3019	08:49:26.390	00:00:03.019	181	556,6246	910,6588	0,6487828	0,657756	531,715	3,403461	0	548,5521	904,7271	0,5014507	0,6529584	550,3084	3,368886	0	5	553	908						Untertest3.avi	0	880	547	72	111	472	797	283	0	Content		481	797	3019211	3493647114
3036	08:49:26.407	00:00:03.035	182	548,2658	909,1886	0,6499932	0,6572775	531,6263	3,409628	0	532,029	903,0247	0,5024361	0,6520952	550,2401	3,394392	0	5	540	906						Untertest3.avi	0	880	547	72	111	472	797	283	0	Content		468	795	3035854	3493663757
3053	08:49:26.424	00:00:03.052	183	542,6398	905,2879	0,6511762	0,6565523	531,5381	3,427851	0	541,6762	913,4515	0,5034503	0,6509115	550,1451	3,414537	0	5	542	909						Untertest3.avi	0	880	547	72	111	472	797	283	0	Content		470	798	3052588	3493680491
3069	08:49:26.440	00:00:03.069	184	555,7546	900,1877	0,6523238	0,65574	531,432	3,45744	0	532,9065	907,5954	0,5044338	0,6498583	550,0497	3,444289	0	5	544	904						Untertest3.avi	0	880	547	72	111	472	797	283	0	Content		472	793	3069212	3493697115
3086	08:49:26.457	00:00:03.085	185	542,3116	910,8596	0,6533265	0,6549702	531,3416	3,436941	0	527,3264	906,6107	0,5053534	0,6488541	550,0018	3,454319	0	5	535	909						Untertest3.avi	0	880	547	72	111	472	797	283	0	Content		463	798	3085857	3493713760
3102	08:49:26.473	00:00:03.102	186	549,9772	909,4352	0,6542662	0,6544704	531,3207	3,483997	0	534,7938	901,0952	0,506202	0,6480728	549,8375	3,464404	0	5	542	905						Untertest3.avi	0	880	547	72	111	472	797	283	0	Content		470	794	3102463	3493730366
3119	08:49:26.490	00:00:03.119	187	545,4562	910,4438	0,6551439	0,6541948	531,088	3,521139	0	532,0114	904,9355	0,5069537	0,6474208	549,5856	3,506455	0	5	539	908						Untertest3.avi	0	880	547	72	111	472	797	283	0	Content		467	797	3119087	3493746990
3136	08:49:26.507	00:00:03.135	188	556,321	907,0449	0,6559033	0,6538886	530,877	3,535708	0	541,147	909,343	0,5076227	0,6466461	549,4781	3,512936	0	5	549	908						Untertest3.avi	0	880	547	72	111	472	797	283	0	Content		477	797	3135854	3493763757
3152	08:49:26.523	00:00:03.152	189	564,7916	910,8375	0,6565148	0,6534975	530,7381	3,563298	0	524,752	906,1	0,5081522	0,6457403	549,408	3,555402	0	5	545	908						Untertest3.avi	0	880	547	72	111	472	797	283	0	Content		473	797	3152466	3493780369
3169	08:49:26.540	00:00:03.169	190	560,4626	913,4125	0,6570359	0,6531455	530,5328	3,584142	0	536,0211	920,6197	0,5085764	0,6445667	549,2067	3,554838	0	5	548	917						Untertest3.avi	0	880	547	72	111	472	797	283	0	Content		476	806	3169089	3493796992
3186	08:49:26.557	00:00:03.185	191	562,5711	913,0538	0,6573561	0,652979	530,55	3,629908	0	530,5319	904,4644	0,5089102	0,6434923	549,0361	3,585398	0	5	547	909						Untertest3.avi	0	880	547	72	111	472	797	283	0	Content		475	798	3185717	3493813620
3202	08:49:26.573	00:00:03.202	192	560,1431	909,5415	0,6575689	0,6532131	530,2668	3,63086	0	531,1249	913,0509	0,5090638	0,6426097	548,9133	3,600735	0	5	546	911						Untertest3.avi	0	880	547	72	111	472	797	283	0	Content		474	800	3202409	3493830312
3219	08:49:26.590	00:00:03.218	193	551,2692	914,902	0,6577048	0,6537229	530,3902	3,673213	0	535,3827	913,3003	0,5092538	0,6419234	548,7354	3,64213	0	5	543	914						Untertest3.avi	0	880	547	72	111	472	797	283	0	Content		471	803	3218911	3493846814
3236	08:49:26.607	00:00:03.235	194	558,2	913,3129	0,6579302	0,6542487	530,0015	3,669326	0	533,6443	912,6244	0,5094109	0,6413826	548,7254	3,659282	0	5	546	913						Untertest3.avi	0	880	547	72	111	472	797	283	0	Content		474	802	3235658	3493863561
3252	08:49:26.623	00:00:03.252	195	616,677	915,6066	0,6570719	0,6542959	529,8431	3,74283	0	592,754	916,9954	0,5087942	0,6404674	548,532	3,697126	0	5	605	916						Untertest3.avi	0	880	547	72	111	472	797	283	0	Content		533	805	3252286	3493880189
3269	08:49:26.640	00:00:03.268	196	866,8419	868,0164	0,6546129	0,6535735	530,2839	3,716502	0	849,7949	860,7727	0,5070301	0,6385567	548,8558	3,670765	0	6	858	864						Untertest3.avi	0	880	547	72	111	893	704	350	0	Content		786	753	3268911	3493896814
3286	08:49:26.657	00:00:03.285	197	972,1362	831,5481	0,6535249	0,6527416	530,2409	3,729599	0	976,8828	828,6432	0,5058237	0,637025	548,9075	3,710885	0	6	975	830						Untertest3.avi	0	880	547	72	111	893	704	350	0	Content		903	719	3285535	3493913438
3302	08:49:26.673	00:00:03.302	198	953,8519	816,2926	0,6535833	0,6521719	530,2089	3,752476	0	980,9824	812,9619	0,5054881	0,6363885	548,7932	3,690852	0	6	967	815						Untertest3.avi	0	880	547	72	111	893	704	350	0	Content		895	704	3302281	3493930184
3319	08:49:26.690	00:00:03.318	199	963,7989	822,195	0,6535049	0,6518044	530,0343	3,730793	0	971,7477	804,432	0,5051914	0,6360189	548,6689	3,714633	0	6	968	813						Untertest3.avi	0	880	547	72	111	893	704	350	0	Content		896	702	3318908	3493946811
3336	08:49:26.707	00:00:03.335	200	971,3392	819,2354	0,6533149	0,65128	530,1992	3,726035	0	966,3198	811,2109	0,5048723	0,6355472	548,4822	3,723443	0	6	969	815						Untertest3.avi	0	880	547	72	111	893	704	350	0	Content		897	704	3335533	3493963436
3352	08:49:26.723	00:00:03.352	201	966,6607	812,3501	0,6531441	0,6506819	529,8696	3,746852	0	969,8311	810,4667	0,5045288	0,6353228	548,5601	3,721731	0	6	968	811						Untertest3.avi	0	880	547	72	111	893	704	350	0	Content		896	700	3352159	3493980062
3369	08:49:26.740	00:00:03.368	202	960,2066	815,1759	0,6528997	0,6497657	530,1331	3,759495	0	974,9308	815,5854	0,5025681	0,6350561	557,0784	3,753823	0	6	968	815						Untertest3.avi	0	880	547	72	111	893	704	350	0	Content		896	704	3368908	3493996811
3386	08:49:26.757	00:00:03.385	203	955,1422	825,0468	0,6527606	0,6486951	530,0083	3,783749	0	979,5091	810,9059	0,5039436	0,6345494	548,3126	3,690553	0	6	967	818						Untertest3.avi	0	880	547	72	111	893	704	350	0	Content		895	707	3385536	3494013439
3402	08:49:26.773	00:00:03.402	204	963,0264	817,3152	0,6527837	0,6474895	529,8955	3,790259	0	971,174	809,3679	0,5038477	0,6339137	548,2452	3,726605	0	6	967	813						Untertest3.avi	0	880	547	72	111	893	704	350	0	Content		895	702	3402160	3494030063
3419	08:49:26.790	00:00:03.418	205	961,3229	818,2436	0,6528983	0,6463339	530,0838	3,783789	0	964,7173	808,5267	0,5038725	0,6335963	548,2071	3,727553	0	6	963	813						Untertest3.avi	0	880	547	72	111	893	704	350	0	Content		891	702	3418787	3494046690
3435	08:49:26.806	00:00:03.435	206	969,6058	822,8135	0,6531394	0,6455078	530,0697	3,766675	0	954,9888	807,4214	0,5039686	0,6335532	548,2778	3,748775	0	6	962	815						Untertest3.avi	0	880	547	72	111	893	704	350	0	Content		890	704	3435410	3494063313
3452	08:49:26.823	00:00:03.452	207	960,9545	816,8535	0,6534414	0,6445229	529,9927	3,780103	0	962,5043	815,8689	0,5041552	0,6333237	548,3412	3,733924	0	6	962	816						Untertest3.avi	0	880	547	72	111	893	704	350	0	Content		890	705	3452035	3494079938
3469	08:49:26.840	00:00:03.468	208	970,0943	819,7324	0,6536977	0,6436243	530,0427	3,769222	0	971,2429	820,2643	0,5043165	0,6331521	548,1588	3,736892	0	6	971	820						Untertest3.avi	0	880	547	72	111	893	704	350	0	Content		899	709	3468789	3494096692
3485	08:49:26.856	00:00:03.485	209	970,6335	812,185	0,6538691	0,6427842	530,0807	3,781212	0	955,8828	816,2624	0,5044129	0,6330473	548,1685	3,748728	0	6	963	814						Untertest3.avi	0	880	547	72	111	893	704	350	0	Content		891	703	3485408	3494113311
3502	08:49:26.873	00:00:03.502	210	963,4856	817,803	0,6539653	0,6420415	530,1559	3,791413	0	960,0502	812,1609	0,5044937	0,6329609	548,3252	3,736607	0	6	962	815						Untertest3.avi	0	880	547	72	111	893	704	350	0	Content		890	704	3502033	3494129936
3519	08:49:26.890	00:00:03.518	211	955,2739	819,325	0,6539981	0,6415873	530,2325	3,78703	0	955,7606	809,4413	0,5045488	0,6329396	548,4078	3,745461	0	6	956	814						Untertest3.avi	0	880	547	72	111	893	704	350	0	Content		884	703	3518660	3494146563
3535	08:49:26.906	00:00:03.535	212	959,3522	814,2355	0,6540534	0,6415052	530,1021	3,786238	0	962,076	817,9902	0,5046184	0,6331339	548,4032	3,75622	0	6	961	816						Untertest3.avi	0	880	547	72	111	893	704	350	0	Content		889	705	3535407	3494163310
3552	08:49:26.923	00:00:03.552	213	953,1473	813,4191	0,6539951	0,6416268	530,1279	3,805577	0	951,1212	814,339	0,5046259	0,6334981	548,4117	3,774317	0	6	952	814						Untertest3.avi	0	880	547	72	111	893	704	350	0	Content		880	703	3552033	3494179936
3569	08:49:26.940	00:00:03.568	214	947,67	810,0535	0,6537633	0,6417116	530,0723	3,817162	0	955,2919	808,7379	0,5044655	0,6337988	548,2634	3,772348	0	6	951	809						Untertest3.avi	0	880	547	72	111	893	704	350	0	Content		879	698	3568658	3494196561
3585	08:49:26.956	00:00:03.585	215	945,7263	809,9471	0,6533108	0,6416533	529,9617	3,814459	0	958,4868	809,3623	0,5041566	0,6341956	548,3704	3,775245	0	6	952	810						Untertest3.avi	0	880	547	72	111	893	704	350	0	Content		880	699	3585291	3494213194
3602	08:49:26.973	00:00:03.602	216	967,359	813,4503	0,6523771	0,6414282	529,8564	3,827518	0	967,917	806,3289	0,503427	0,6345468	548,2524	3,77548	0	6	968	810						Untertest3.avi	0	880	547	72	111	893	704	350	0	Content		896	699	3602037	3494229940
3619	08:49:26.990	00:00:03.618	217	1141,309	821,4731	0,6502628	0,6412539	529,8134	3,823881	0	1145,729	815,0884	0,5019379	0,6346289	548,6548	3,758197	0	7	1144	818						Untertest3.avi	0	880	547	72	111	1072	698	366	0	Content		1072	707	3618668	3494246571
3635	08:49:27.006	00:00:03.635	218	1129,793	818,1898	0,6494493	0,6405502	529,7857	3,813364	0	1195,186	817,9639	0,5009884	0,6346429	548,9394	3,75918	0	7	1162	818						Untertest3.avi	0	880	547	72	111	1072	698	366	0	Content		1090	707	3635283	3494263186
3652	08:49:27.023	00:00:03.651	219	1122,046	809,056	0,6491619	0,6397082	529,5563	3,803403	0	1196,17	808,0105	0,5006713	0,6346914	548,8693	3,77494	0	7	1159	809						Untertest3.avi	0	880	547	72	111	1072	698	366	0	Content		1087	698	3651909	3494279812
3669	08:49:27.040	00:00:03.668	220	1122,935	817,2599	0,6488339	0,6385091	529,4171	3,803141	0	1174,379	804,9412	0,5016011	0,6344228	543,1721	3,691957	0	7	1149	811						Untertest3.avi	0	880	547	72	111	1072	698	366	0	Content		1077	700	3668659	3494296562
3685	08:49:27.056	00:00:03.685	221	1119,61	810,6056	0,6488193	0,6371467	528,9892	3,795745	0	1205,892	804,2112	0,5005881	0,6337288	548,7705	3,76146	0	7	1163	807						Untertest3.avi	0	880	547	72	111	1072	698	366	0	Content		1091	696	3685282	3494313185
3702	08:49:27.073	00:00:03.701	222	1103,212	817,1447	0,6489506	0,6358752	528,7213	3,817741	0	1202,111	806,486	0,5008776	0,6330979	548,7471	3,753763	0	7	1153	812						Untertest3.avi	0	880	547	72	111	1072	698	366	0	Content		1081	701	3701909	3494329812
3719	08:49:27.090	00:00:03.718	223	1118,462	811,8278	0,6492829	0,6349801	528,5012	3,787782	0	1205,082	803,7515	0,5013616	0,6326194	548,6555	3,768106	0	7	1162	808						Untertest3.avi	0	880	547	72	111	1072	698	366	0	Content		1090	697	3718534	3494346437
3735	08:49:27.106	00:00:03.735	224	1108,908	811,3248	0,6498268	0,6344106	528,182	3,808957	0	1196,733	804,8749	0,5021094	0,6321139	548,4771	3,788809	0	7	1153	808						Untertest3.avi	0	880	547	72	111	1072	698	366	0	Content		1081	697	3735288	3494363191
3752	08:49:27.123	00:00:03.751	225	1100,052	812,835	0,6507057	0,6340497	527,5616	3,822284	0	1202,816	804,3239	0,5031263	0,6316794	548,3989	3,7518	0	7	1151	809						Untertest3.avi	0	880	547	72	111	1072	698	366	0	Content		1079	698	3751911	3494379814
3769	08:49:27.140	00:00:03.768	226	1104,569	808,3299	0,6518201	0,6337481	527,4121	3,794572	0	1195,212	799,272	0,5044113	0,6311937	548,0966	3,758487	0	7	1150	804						Untertest3.avi	0	880	547	72	111	1072	698	366	0	Content		1078	693	3768547	3494396450
3785	08:49:27.156	00:00:03.785	227	1096,049	810,9644	0,6530757	0,6332607	527,0577	3,791643	0	1203,454	809,2549	0,5057919	0,6303439	547,865	3,765893	0	7	1150	810						Untertest3.avi	0	880	547	72	111	1072	698	366	0	Content		1078	699	3785161	3494413064
3802	08:49:27.173	00:00:03.801	228	1096,867	808,4927	0,6543557	0,6328742	526,6797	3,81459	0	1189,871	798,6887	0,5071644	0,6295257	547,7402	3,770784	0	7	1143	804						Untertest3.avi	0	880	547	72	111	1072	698	366	0	Content		1071	693	3801785	3494429688
3819	08:49:27.190	00:00:03.818	229	1099,895	814,6349	0,6555316	0,6327328	526,5186	3,82771	0	1198,15	805,8574	0,5084785	0,6289198	547,5543	3,783303	0	7	1149	810						Untertest3.avi	0	880	547	72	111	1072	698	366	0	Content		1077	699	3818538	3494446441
3835	08:49:27.206	00:00:03.835	230	1093,397	817,6749	0,656619	0,6326678	526,4478	3,822331	0	1188,588	803,393	0,509649	0,628437	547,4992	3,787824	0	7	1141	811						Untertest3.avi	0	880	547	72	111	1072	698	366	0	Content		1069	700	3835161	3494463064
3852	08:49:27.223	00:00:03.851	231	1084,725	809,6991	0,657598	0,6325854	526,1641	3,825087	0	1193,747	803,4269	0,5107837	0,6280059	547,0869	3,787932	0	7	1139	807						Untertest3.avi	0	880	547	72	111	1072	698	366	0	Content		1067	696	3851787	3494479690
3868	08:49:27.239	00:00:03.868	232	1087,353	817,8436	0,6584046	0,6326304	525,9686	3,850327	0	1179,457	799,5262	0,511849	0,6279226	546,3141	3,793134	0	7	1133	809						Untertest3.avi	0	880	547	72	111	1072	698	366	0	Content		1061	698	3868411	3494496314
3885	08:49:27.256	00:00:03.885	233	1085,19	803,7334	0,6591673	0,6328115	525,5984	3,831074	0	1190,431	796,2636	0,5124566	0,6277941	547,3053	3,792956	0	7	1138	800						Untertest3.avi	0	880	547	72	111	1072	698	366	0	Content		1066	689	3885163	3494513066
3902	08:49:27.273	00:00:03.901	234	1084,123	810,293	0,6597404	0,6326393	525,7467	3,86503	0	1178,158	802,3334	0,5131354	0,6277073	547,2471	3,829806	0	7	1131	806						Untertest3.avi	0	880	547	72	111	1072	698	366	0	Content		1059	695	3901787	3494529690
3918	08:49:27.289	00:00:03.918	235	1089,292	805,6983	0,6603336	0,6321698	525,3859	3,875662	0	1192,905	812,5938	0,513746	0,6273851	547,1095	3,820143	0	7	1141	809						Untertest3.avi	0	880	547	72	111	1072	698	366	0	Content		1069	698	3918412	3494546315
3935	08:49:27.306	00:00:03.935	236	1094,228	812,0554	0,660876	0,63119	525,2982	3,86651	0	1185,052	807,3583	0,5142755	0,6268839	546,9819	3,812235	0	7	1140	810						Untertest3.avi	0	880	547	72	111	1072	698	366	0	Content		1068	699	3935038	3494562941
3952	08:49:27.323	00:00:03.951	237	1090,529	806,5145	0,6612767	0,6297874	525,1512	3,865772	0	1187,205	803,7283	0,5146807	0,6258996	546,8616	3,841351	0	7	1139	805						Untertest3.avi	0	880	547	72	111	1072	698	366	0	Content		1067	694	3951788	3494579691
3968	08:49:27.339	00:00:03.968	238	1086,437	804,0439	0,6615174	0,6281417	524,9404	3,911575	0	1179,282	805,2134	0,5149157	0,6247786	546,8093	3,852982	0	7	1133	805						Untertest3.avi	0	880	547	72	111	1072	698	366	0	Content		1061	694	3968411	3494596314
3985	08:49:27.356	00:00:03.985	239	1094,486	805,4068	0,6615183	0,6265096	524,8074	3,901485	0	1186,477	809,9745	0,5149751	0,6235107	546,718	3,855272	0	8	1140	808						Untertest3.avi	0	880	547	72	111	1760	729	100	0	Content		1068	697	3985036	3494612939
4002	08:49:27.373	00:00:04.001	240	1228,85	826,4917	0,6603094	0,6252574	525,0995	3,95581	0	1332,453	811,0043	0,5142835	0,6222969	546,9032	3,90909	0	8	1281	819						Untertest3.avi	0	880	547	72	111	1760	729	100	0	Content		1209	708	4001665	3494629568
4018	08:49:27.389	00:00:04.018	241	1499,501	835,1279	0,6582931	0,6244537	525,5306	3,891825	0	1984,503	831,3997	0,5143761	0,6205336	548,7307	3,976609	0	8	1742	833						Untertest3.avi	0	880	547	72	111	1760	729	100	0	Content		1670	722	4018288	3494646191
4035	08:49:27.406	00:00:04.035	242	2076,21	850,2972	0,657841	0,6235796	527,0264	4,022624	0	2359,88	846,6066	0,5133146	0,6193326	544,1801	3,970786	0	8	2218	848						Untertest3.avi	0	880	547	72	111	1760	729	100	0	Content		2146	737	4035036	3494662939
4052	08:49:27.423	00:00:04.051	243	-1024	-768	-1	-1	-1	-1	4	2099,133	860,3436	0,510579	0,6183423	544,1801	3,831117	0	8	2099	860						Untertest3.avi	0	880	547	72	111	1760	729	100	0	Content		2027	749	4051662	3494679565
4068	08:49:27.439	00:00:04.068	244	-1024	-768	-1	-1	-1	-1	4	1923,132	976,1277	0,4846548	0,6160158	428,5984	3,041904	0	8	1923	976						Untertest3.avi	0	880	547	72	111	1760	729	100	0	Content		1851	865	4068286	3494696189
4085	08:49:27.456	00:00:04.084	245	-1024	-768	-1	-1	-1	-1	4	-1024	-768	-1	-1	-1	-1	4		0	0						Untertest3.avi	0	880	547	72	111				0	Content		-72	-111	4084912	3494712815
4102	08:49:27.473	00:00:04.101	246	-1024	-768	-1	-1	-1	-1	4	-1024	-768	-1	-1	-1	-1	4		0	0						Untertest3.avi	0	880	547	72	111				0	Content		-72	-111	4101663	3494729566
4118	08:49:27.489	00:00:04.118	247	-1024	-768	-1	-1	-1	-1	4	-1024	-768	-1	-1	-1	-1	4		0	0						Untertest3.avi	0	880	547	72	111				0	Content		-72	-111	4118285	3494746188
4135	08:49:27.506	00:00:04.134	248	-1024	-768	-1	-1	-1	-1	4	-1024	-768	-1	-1	-1	-1	4		0	0						Untertest3.avi	0	880	547	72	111				0	Content		-72	-111	4134953	3494762856
4152	08:49:27.523	00:00:04.151	249	-1024	-768	-1	-1	-1	-1	4	-1024	-768	-1	-1	-1	-1	4		0	0						Untertest3.avi	0	880	547	72	111				0	Content		-72	-111	4151534	3494779437
4168	08:49:27.539	00:00:04.168	250	-1024	-768	-1	-1	-1	-1	4	-1024	-768	-1	-1	-1	-1	4		0	0						Untertest3.avi	0	880	547	72	111				0	Content		-72	-111	4168285	3494796188
4185	08:49:27.556	00:00:04.184	251	-1024	-768	-1	-1	-1	-1	4	-1024	-768	-1	-1	-1	-1	4		0	0						Untertest3.avi	0	880	547	72	111				0	Content		-72	-111	4184908	3494812811
4202	08:49:27.573	00:00:04.201	252	-1024	-768	-1	-1	-1	-1	4	-1024	-768	-1	-1	-1	-1	4		0	0						Untertest3.avi	0	880	547	72	111				0	Content		-72	-111	4201534	3494829437
4218	08:49:27.589	00:00:04.218	253	-1024	-768	-1	-1	-1	-1	4	-1024	-768	-1	-1	-1	-1	4		0	0						Untertest3.avi	0	880	547	72	111				0	Content		-72	-111	4218214	3494846117
4235	08:49:27.606	00:00:04.234	254	-1024	-768	-1	-1	-1	-1	4	-1024	-768	-1	-1	-1	-1	4		0	0						Untertest3.avi	0	880	547	72	111				0	Content		-72	-111	4234882	3494862785
4252	08:49:27.623	00:00:04.251	255	-1024	-768	-1	-1	-1	-1	4	-1024	-768	-1	-1	-1	-1	4		0	0						Untertest3.avi	0	880	547	72	111				0	Content		-72	-111	4251531	3494879434
4268	08:49:27.639	00:00:04.268	256	-1024	-768	-1	-1	-1	-1	4	-1024	-768	-1	-1	-1	-1	4		0	0						Untertest3.avi	0	880	547	72	111				0	Content		-72	-111	4268156	3494896059
4285	08:49:27.656	00:00:04.284	257	-1024	-768	-1	-1	-1	-1	4	-1024	-768	-1	-1	-1	-1	4		0	0						Untertest3.avi	0	880	547	72	111				0	Content		-72	-111	4284780	3494912683
4301	08:49:27.672	00:00:04.301	258	-1024	-768	-1	-1	-1	-1	4	-1024	-768	-1	-1	-1	-1	4		0	0						Untertest3.avi	0	880	547	72	111				0	Content		-72	-111	4301448	3494929351
4318	08:49:27.689	00:00:04.318	259	-1024	-768	-1	-1	-1	-1	4	-1024	-768	-1	-1	-1	-1	4		0	0						Untertest3.avi	0	880	547	72	111				0	Content		-72	-111	4318155	3494946058
4335	08:49:27.706	00:00:04.335	260	-1024	-768	-1	-1	-1	-1	4	-1024	-768	-1	-1	-1	-1	4		0	0						Untertest3.avi	0	880	547	72	111				0	Content		-72	-111	4335278	3494963181
4352	08:49:27.723	00:00:04.352	261	-1024	-768	-1	-1	-1	-1	4	-1024	-768	-1	-1	-1	-1	4		0	0						Untertest3.avi	0	880	547	72	111				0	Content		-72	-111	4352028	3494979931
4369	08:49:27.740	00:00:04.368	262	-1024	-768	-1	-1	-1	-1	4	-1024	-768	-1	-1	-1	-1	4		0	0						Untertest3.avi	0	880	547	72	111				0	Content		-72	-111	4368651	3494996554
4385	08:49:27.756	00:00:04.384	263	-1024	-768	-1	-1	-1	-1	4	-1024	-768	-1	-1	-1	-1	4		0	0						Untertest3.avi	0	880	547	72	111				0	Content		-72	-111	4384777	3495012680
4401	08:49:27.772	00:00:04.401	264	-1024	-768	-1	-1	-1	-1	4	-1024	-768	-1	-1	-1	-1	4		0	0						Untertest3.avi	0	880	547	72	111				0	Content		-72	-111	4401399	3495029302
4418	08:49:27.789	00:00:04.418	265	-1024	-768	-1	-1	-1	-1	4	-1024	-768	-1	-1	-1	-1	4		0	0						Untertest3.avi	0	880	547	72	111				0	Content		-72	-111	4418148	3495046051
4435	08:49:27.806	00:00:04.434	266	-1024	-768	-1	-1	-1	-1	4	-1024	-768	-1	-1	-1	-1	4		0	0						Untertest3.avi	0	880	547	72	111				0	Content		-72	-111	4434644	3495062547
4452	08:49:27.823	00:00:04.451	267	-1024	-768	-1	-1	-1	-1	4	-1024	-768	-1	-1	-1	-1	4		0	0						Untertest3.avi	0	880	547	72	111				0	Content		-72	-111	4451838	3495079741
4469	08:49:27.840	00:00:04.469	268	-1024	-768	-1	-1	-1	-1	4	-1024	-768	-1	-1	-1	-1	4		0	0						Untertest3.avi	0	880	547	72	111				0	Content		-72	-111	4469212	3495097115
4486	08:49:27.857	00:00:04.486	269	-1024	-768	-1	-1	-1	-1	4	-1024	-768	-1	-1	-1	-1	4		0	0						Untertest3.avi	0	880	547	72	111				0	Content		-72	-111	4486462	3495114365
4501	08:49:27.872	00:00:04.501	270	-1024	-768	-1	-1	-1	-1	4	-1024	-768	-1	-1	-1	-1	4		0	0						Untertest3.avi	0	880	547	72	111				0	Content		-72	-111	4501391	3495129294
4518	08:49:27.889	00:00:04.518	271	-1024	-768	-1	-1	-1	-1	4	-1024	-768	-1	-1	-1	-1	4		0	0						Untertest3.avi	0	880	547	72	111				0	Content		-72	-111	4518013	3495145916
4535	08:49:27.906	00:00:04.534	272	-1024	-768	-1	-1	-1	-1	4	-1024	-768	-1	-1	-1	-1	4		0	0						Untertest3.avi	0	880	547	72	111				0	Content		-72	-111	4534764	3495162667
4551	08:49:27.922	00:00:04.551	273	-1024	-768	-1	-1	-1	-1	4	-1024	-768	-1	-1	-1	-1	4		0	0						Untertest3.avi	0	880	547	72	111				0	Content		-72	-111	4551385	3495179288
4568	08:49:27.939	00:00:04.568	274	-1024	-768	-1	-1	-1	-1	4	-1024	-768	-1	-1	-1	-1	4		0	0						Untertest3.avi	0	880	547	72	111				0	Content		-72	-111	4568008	3495195911
4585	08:49:27.956	00:00:04.584	275	-1024	-768	-1	-1	-1	-1	4	-1024	-768	-1	-1	-1	-1	4		0	0						Untertest3.avi	0	880	547	72	111				0	Content		-72	-111	4584631	3495212534
4602	08:49:27.973	00:00:04.601	276	-1024	-768	-1	-1	-1	-1	4	-1024	-768	-1	-1	-1	-1	4		0	0						Untertest3.avi	0	880	547	72	111				0	Content		-72	-111	4601853	3495229756
4619	08:49:27.990	00:00:04.618	277	-1024	-768	-1	-1	-1	-1	4	-1024	-768	-1	-1	-1	-1	4		0	0						Untertest3.avi	0	880	547	72	111				0	Content		-72	-111	4618521	3495246424
4636	08:49:28.007	00:00:04.635	278	-1024	-768	-1	-1	-1	-1	4	-1024	-768	-1	-1	-1	-1	4		0	0						Untertest3.avi	0	880	547	72	111				0	Content		-72	-111	4635834	3495263737
4653	08:49:28.024	00:00:04.653	279	-1024	-768	-1	-1	-1	-1	4	-1024	-768	-1	-1	-1	-1	4		0	0						Untertest3.avi	0	880	547	72	111				0	Content		-72	-111	4653071	3495280974
4668	08:49:28.039	00:00:04.667	280	-1024	-768	-1	-1	-1	-1	4	-1024	-768	-1	-1	-1	-1	4		0	0						Untertest3.avi	0	880	547	72	111				0	Content		-72	-111	4667877	3495295780
4685	08:49:28.056	00:00:04.684	281	-1024	-768	-1	-1	-1	-1	4	-1024	-768	-1	-1	-1	-1	4		0	0						Untertest3.avi	0	880	547	72	111				0	Content		-72	-111	4684629	3495312532
4701	08:49:28.072	00:00:04.701	282	-1024	-768	-1	-1	-1	-1	4	-1024	-768	-1	-1	-1	-1	4		0	0						Untertest3.avi	0	880	547	72	111				0	Content		-72	-111	4701251	3495329154
4718	08:49:28.089	00:00:04.718	283	-1024	-768	-1	-1	-1	-1	4	-1024	-768	-1	-1	-1	-1	4		0	0						Untertest3.avi	0	880	547	72	111				0	Content		-72	-111	4718002	3495345905
4734	08:49:28.105	00:00:04.734	284	-1024	-768	-1	-1	-1	-1	4	-1024	-768	-1	-1	-1	-1	4		0	0						Untertest3.avi	0	880	547	72	111				0	Content		-72	-111	4734498	3495362401
4751	08:49:28.122	00:00:04.751	285	-1024	-768	-1	-1	-1	-1	4	-1024	-768	-1	-1	-1	-1	4		0	0						Untertest3.avi	0	880	547	72	111				0	Content		-72	-111	4751124	3495379027
4768	08:49:28.139	00:00:04.768	286	-1024	-768	-1	-1	-1	-1	4	-1024	-768	-1	-1	-1	-1	4		0	0						Untertest3.avi	0	880	547	72	111				0	Content		-72	-111	4768317	3495396220
4786	08:49:28.157	00:00:04.785	287	-1024	-768	-1	-1	-1	-1	4	-1024	-768	-1	-1	-1	-1	4		0	0						Untertest3.avi	0	880	547	72	111				0	Content		-72	-111	4785692	3495413595
4803	08:49:28.174	00:00:04.802	288	-1024	-768	-1	-1	-1	-1	4	-1024	-768	-1	-1	-1	-1	4		0	0						Untertest3.avi	0	880	547	72	111				0	Content		-72	-111	4802942	3495430845
4818	08:49:28.189	00:00:04.817	289	-1024	-768	-1	-1	-1	-1	4	-1024	-768	-1	-1	-1	-1	4		0	0						Untertest3.avi	0	880	547	72	111				0	Content		-72	-111	4817869	3495445772
4834	08:49:28.205	00:00:04.834	290	-1024	-768	-1	-1	-1	-1	4	-1024	-768	-1	-1	-1	-1	4		0	0						Untertest3.avi	0	880	547	72	111				0	Content		-72	-111	4834493	3495462396
4851	08:49:28.222	00:00:04.851	291	-1024	-768	-1	-1	-1	-1	4	-1024	-768	-1	-1	-1	-1	4		0	0						Untertest3.avi	0	880	547	72	111				0	Content		-72	-111	4851242	3495479145
4868	08:49:28.239	00:00:04.867	292	-1024	-768	-1	-1	-1	-1	4	-1024	-768	-1	-1	-1	-1	4		0	0						Untertest3.avi	0	880	547	72	111				0	Content		-72	-111	4867740	3495495643
4884	08:49:28.255	00:00:04.884	293	-1024	-768	-1	-1	-1	-1	4	-1024	-768	-1	-1	-1	-1	4		0	0						Untertest3.avi	0	880	547	72	111				0	Content		-72	-111	4884489	3495512392
4901	08:49:28.272	00:00:04.901	294	698,7375	351,0743	0,6334448	0,6096572	552,0268	3,976659	0	651,3213	368,9987	0,486562	0,6239085	560,6924	3,905622	0	9	675	360						Untertest3.avi	0	880	547	72	111	576	273	1099	0	Content		603	249	4901113	3495529016
4918	08:49:28.289	00:00:04.918	295	-1024	-768	-1	-1	-1	-1	4	-1024	-768	-1	-1	-1	-1	4	9	0	0						Untertest3.avi	0	880	547	72	111	576	273	1099	0	Content		-72	-111	4918184	3495546087
4936	08:49:28.307	00:00:04.935	296	-1024	-768	-1	-1	-1	-1	4	-1024	-768	-1	-1	-1	-1	4	9	0	0						Untertest3.avi	0	880	547	72	111	576	273	1099	0	Content		-72	-111	4935556	3495563459
4951	08:49:28.322	00:00:04.950	297	687,4916	392,4058	0,6353036	0,6092038	532,4921	3,862444	0	652,3441	374,322	0,4853063	0,6233618	559,3542	3,851382	0	9	670	383						Untertest3.avi	0	880	547	72	111	576	273	1099	0	Content		598	272	4950972	3495578875
4968	08:49:28.339	00:00:04.967	298	689,9443	395,791	0,6348673	0,6097124	532,4509	3,817139	0	651,5511	393,523	0,486461	0,6235458	550,4005	3,832275	0	9	671	395						Untertest3.avi	0	880	547	72	111	576	273	1099	0	Content		599	284	4967733	3495595636
4984	08:49:28.355	00:00:04.984	299	659,1223	394,7971	0,6342028	0,6102341	532,7283	3,821965	0	643,5074	379,6657	0,4857078	0,6238605	550,5619	3,817005	0	9	651	387						Untertest3.avi	0	880	547	72	111	576	273	1099	0	Content		579	276	4984359	3495612262
5001	08:49:28.372	00:00:05.000	300	681,9197	394,894	0,6339093	0,6106567	532,9993	3,85951	0	662,8674	390,6003	0,4851628	0,6240478	550,6887	3,833768	0	9	672	393						Untertest3.avi	0	880	547	72	111	576	273	1099	0	Content		600	282	5000985	3495628888
5018	08:49:28.389	00:00:05.017	301	689,9629	399,9122	0,633358	0,6108717	533,5092	3,834573	0	660,217	382,7322	0,4845342	0,6240541	550,9048	3,826748	0	9	675	391						Untertest3.avi	0	880	547	72	111	576	273	1099	0	Content		603	280	5017736	3495645639
5034	08:49:28.405	00:00:05.034	302	692,4216	392,9058	0,6327806	0,6109893	533,7617	3,825866	0	661,2803	386,382	0,4838095	0,6239945	551,1878	3,835365	0	9	677	390						Untertest3.avi	0	880	547	72	111	576	273	1099	0	Content		605	279	5034359	3495662262
5051	08:49:28.422	00:00:05.050	303	693,3267	394,0595	0,6321018	0,6111142	533,8394	3,834137	0	662,0605	378,4949	0,4830121	0,6240115	551,5558	3,803378	0	9	678	386						Untertest3.avi	0	880	547	72	111	576	273	1099	0	Content		606	275	5050984	3495678887
5068	08:49:28.439	00:00:05.067	304	662,8665	388,9696	0,6310932	0,6114074	534,6791	3,783928	0	656,9359	380,4131	0,4821012	0,6242495	551,908	3,778514	0	9	660	385						Untertest3.avi	0	880	547	72	111	576	273	1099	0	Content		588	274	5067621	3495695524
5084	08:49:28.455	00:00:05.084	305	657,1367	389,7222	0,6302952	0,612117	534,914	3,734133	0	658,7753	372,2772	0,4812059	0,624844	552,1965	3,744942	0	9	658	381						Untertest3.avi	0	880	547	72	111	576	273	1099	0	Content		586	270	5084235	3495712138
5101	08:49:28.472	00:00:05.100	306	654,2173	391,6176	0,6294271	0,6130939	535,5764	3,73347	0	655,118	371,8782	0,4802905	0,6256604	552,5134	3,715444	0	9	655	382						Untertest3.avi	0	880	547	72	111	576	273	1099	0	Content		583	271	5100986	3495728889
5118	08:49:28.489	00:00:05.117	307	648,7459	394,8078	0,6286009	0,6141288	536,0869	3,693555	0	655,0297	373,624	0,4794384	0,6266227	552,8641	3,685932	0	9	652	384						Untertest3.avi	0	880	547	72	111	576	273	1099	0	Content		580	273	5117621	3495745524
5134	08:49:28.505	00:00:05.134	308	652,6608	391,3827	0,6279937	0,6152503	536,3869	3,673035	0	658,7243	374,0831	0,4787224	0,6274562	553,1249	3,637896	0	9	656	383						Untertest3.avi	0	880	547	72	111	576	273	1099	0	Content		584	272	5134233	3495762136
5151	08:49:28.522	00:00:05.150	309	650,7598	397,0399	0,6275415	0,616281	536,8628	3,64536	0	660,816	377,7377	0,4781393	0,6283351	553,5265	3,63183	0	9	656	387						Untertest3.avi	0	880	547	72	111	576	273	1099	0	Content		584	276	5150859	3495778762
5168	08:49:28.539	00:00:05.167	310	641,5933	395,7306	0,6271739	0,6172816	537,5035	3,607569	0	660,8522	377,3231	0,477721	0,6290815	554,0023	3,586138	0	9	651	387						Untertest3.avi	0	880	547	72	111	576	273	1099	0	Content		579	276	5167625	3495795528
5184	08:49:28.555	00:00:05.184	311	638,3477	401,033	0,6269034	0,6182613	537,9775	3,591624	0	650,9271	381,5161	0,4773203	0,629784	554,2625	3,565706	0	9	645	391						Untertest3.avi	0	880	547	72	111	576	273	1099	0	Content		573	280	5184233	3495812136
5201	08:49:28.572	00:00:05.200	312	647,736	404,9515	0,6266886	0,6193466	538,7311	3,540882	0	658,1738	378,0929	0,4770569	0,630441	554,427	3,527296	0	9	653	392						Untertest3.avi	0	880	547	72	111	576	273	1099	0	Content		581	281	5200860	3495828763
5217	08:49:28.588	00:00:05.217	313	643,1163	395,2862	0,6265238	0,6205415	539,2222	3,524593	0	661,3114	386,1603	0,4767942	0,6311736	555,041	3,509498	0	9	652	391						Untertest3.avi	0	880	547	72	111	576	273	1099	0	Content		580	280	5217484	3495845387
5234	08:49:28.605	00:00:05.234	314	647,5977	390,7372	0,6263949	0,6216949	539,5263	3,492988	0	649,9985	379,1762	0,4765285	0,6319075	555,462	3,49735	0	9	649	385						Untertest3.avi	0	880	547	72	111	576	273	1099	0	Content		577	274	5234234	3495862137
5251	08:49:28.622	00:00:05.250	315	640,2645	400,6616	0,6262463	0,6228768	540,0936	3,501245	0	664,5448	380,1586	0,4763484	0,6327231	555,645	3,478941	0	9	652	390						Untertest3.avi	0	880	547	72	111	576	273	1099	0	Content		580	279	5250857	3495878760
5267	08:49:28.638	00:00:05.267	316	653,3747	394,6783	0,6261511	0,6240231	540,4105	3,456367	0	651,9853	384,3937	0,4761283	0,6335658	556,0728	3,461951	0	9	653	390						Untertest3.avi	0	880	547	72	111	576	273	1099	0	Content		581	279	5267484	3495895387
5284	08:49:28.655	00:00:05.284	317	646,7868	393,3423	0,626134	0,6250593	540,86	3,424024	0	644,6134	381,6242	0,4760519	0,6343646	556,2543	3,485655	0	9	646	387						Untertest3.avi	0	880	547	72	111	576	273	1099	0	Content		574	276	5284231	3495912134
5301	08:49:28.672	00:00:05.300	318	639,5873	401,7107	0,6261449	0,6258209	541,4393	3,459095	0	656,0085	380,0952	0,4759968	0,634899	556,4863	3,419418	0	9	648	391						Untertest3.avi	0	880	547	72	111	576	273	1099	0	Content		576	280	5300857	3495928760
5317	08:49:28.688	00:00:05.317	319	639,4127	391,5129	0,6262441	0,6262392	541,9159	3,415674	0	659,1804	379,0522	0,4761083	0,6352221	556,9177	3,422138	0	9	649	385						Untertest3.avi	0	880	547	72	111	576	273	1099	0	Content		577	274	5317480	3495945383
5334	08:49:28.705	00:00:05.334	320	644,7686	385,8764	0,6264292	0,6264464	542,1192	3,391862	0	652,5424	390,1119	0,4762024	0,6353127	557,1472	3,426927	0	9	649	388						Untertest3.avi	0	880	547	72	111	576	273	1099	0	Content		577	277	5334230	3495962133
5351	08:49:28.722	00:00:05.350	321	643,7649	396,4694	0,6266542	0,6265412	542,5322	3,430823	0	655,3886	381,6503	0,4763785	0,6353272	557,6296	3,397444	0	9	650	389						Untertest3.avi	0	880	547	72	111	576	273	1099	0	Content		578	278	5350853	3495978756
5367	08:49:28.738	00:00:05.367	322	642,5093	391,12	0,6268895	0,6266825	542,9263	3,400088	0	647,8193	384,749	0,4765667	0,6354029	557,8169	3,399396	0	9	645	388						Untertest3.avi	0	880	547	72	111	576	273	1099	0	Content		573	277	5367478	3495995381
5384	08:49:28.755	00:00:05.384	323	637,3793	406,07	0,6271155	0,6267223	543,3309	3,413557	0	659,0433	380,798	0,4768224	0,6353959	557,8891	3,358227	0	9	648	393						Untertest3.avi	0	880	547	72	111	576	273	1099	0	Content		576	282	5384102	3496012005
5401	08:49:28.772	00:00:05.400	324	646,5231	383,2549	0,6272537	0,626803	543,4354	3,377091	0	647,4218	378,8091	0,4769244	0,6354831	558,1645	3,364659	0	9	647	381						Untertest3.avi	0	880	547	72	111	576	273	1099	0	Content		575	270	5400852	3496028755
5417	08:49:28.788	00:00:05.417	325	643,5639	390,6895	0,6272528	0,6268323	543,8353	3,366198	0	649,4805	384,8607	0,4769767	0,6354902	558,408	3,378197	0	9	647	388						Untertest3.avi	0	880	547	72	111	576	273	1099	0	Content		575	277	5417477	3496045380
5434	08:49:28.805	00:00:05.434	326	643,8615	388,5293	0,6272694	0,6268013	544,0742	3,343187	0	650,679	375,6664	0,4770261	0,6354119	558,6563	3,34909	0	9	647	382						Untertest3.avi	0	880	547	72	111	576	273	1099	0	Content		575	271	5434100	3496062003
5451	08:49:28.822	00:00:05.450	327	639,6754	389,4231	0,6272743	0,6267902	544,2898	3,35695	0	649,2497	377,9043	0,4771004	0,6352375	559,0099	3,371823	0	9	644	384						Untertest3.avi	0	880	547	72	111	576	273	1099	0	Content		572	273	5450721	3496078624
5467	08:49:28.838	00:00:05.467	328	633,7542	399,3644	0,6273246	0,6268497	544,4559	3,357963	0	655,1476	373,5858	0,4771725	0,6350814	559,2056	3,324544	0	9	644	386						Untertest3.avi	0	880	547	72	111	576	273	1099	0	Content		572	275	5467471	3496095374
5484	08:49:28.855	00:00:05.484	329	638,3782	391,2422	0,6276085	0,6269383	544,5034	3,342351	0	660,6033	363,4118	0,4774458	0,6348922	559,3217	3,30869	0	9	649	377						Untertest3.avi	0	880	547	72	111	576	273	1099	0	Content		577	266	5484096	3496111999
5501	08:49:28.872	00:00:05.500	330	639,6814	392,0458	0,6281198	0,6267927	544,601	3,323054	0	644,8869	376,327	0,4779214	0,6345975	559,5073	3,358977	0	9	642	384						Untertest3.avi	0	880	547	72	111	576	273	1099	0	Content		570	273	5500719	3496128622
5517	08:49:28.888	00:00:05.517	331	638,2629	393,7335	0,6288511	0,6263839	545,0104	3,312768	0	644,6122	370,7637	0,4786049	0,6340806	559,6007	3,301892	0	9	641	382						Untertest3.avi	0	880	547	72	111	576	273	1099	0	Content		569	271	5517344	3496145247
5534	08:49:28.905	00:00:05.534	332	647,3397	393,0012	0,6296881	0,625802	545,0842	3,321858	0	652,5253	373,4982	0,4793631	0,6333954	559,9307	3,291979	0	9	650	383						Untertest3.avi	0	880	547	72	111	576	273	1099	0	Content		578	272	5534092	3496161995
5551	08:49:28.922	00:00:05.550	333	636,9858	390,2745	0,6304853	0,6253799	545,5123	3,315516	0	648,6691	370,3519	0,4801567	0,6327984	559,9399	3,289013	0	9	643	380						Untertest3.avi	0	880	547	72	111	576	273	1099	0	Content		571	269	5550718	3496178621
5567	08:49:28.938	00:00:05.567	334	649,2888	382,8588	0,6312469	0,625269	545,6361	3,293111	0	652,104	379,3515	0,4808794	0,6324798	560,2803	3,28145	0	9	651	381						Untertest3.avi	0	880	547	72	111	576	273	1099	0	Content		579	270	5567342	3496195245
5584	08:49:28.955	00:00:05.583	335	639,4197	394,778	0,6319475	0,6255138	545,9819	3,32201	0	647,4901	379,3028	0,4815961	0,6324313	560,485	3,289358	0	9	643	387						Untertest3.avi	0	880	547	72	111	576	273	1099	0	Content		571	276	5583970	3496211873
5601	08:49:28.972	00:00:05.600	336	652,6326	383,9152	0,6325389	0,6262042	546,3633	3,301273	0	648,1706	377,5541	0,4822128	0,6327106	560,7087	3,290531	0	9	650	381						Untertest3.avi	0	880	547	72	111	576	273	1099	0	Content		578	270	5600719	3496228622
5617	08:49:28.988	00:00:05.617	337	654,0945	381,2351	0,6330592	0,6270987	546,6247	3,265528	0	649,8279	375,6287	0,482733	0,6332347	560,9124	3,294445	0	9	652	378						Untertest3.avi	0	880	547	72	111	576	273	1099	0	Content		580	267	5617344	3496245247
5634	08:49:29.005	00:00:05.633	338	643,3038	396,8054	0,6335685	0,6281445	546,92	3,339784	0	657,7874	365,7861	0,4832439	0,6338585	561,1796	3,267632	0	9	651	381						Untertest3.avi	0	880	547	72	111	576	273	1099	0	Content		579	270	5633968	3496261871
5651	08:49:29.022	00:00:05.650	339	648,6654	389,9413	0,6340364	0,6292312	547,2062	3,332725	0	647,769	383,2547	0,4837183	0,6345525	561,3864	3,31178	0	9	648	387						Untertest3.avi	0	880	547	72	111	576	273	1099	0	Content		576	276	5650623	3496278526
5667	08:49:29.038	00:00:05.667	340	646,31	394,4763	0,6344905	0,6302111	547,5911	3,326904	0	633,2605	374,4513	0,4841041	0,6351577	561,8755	3,302802	0	9	640	384						Untertest3.avi	0	880	547	72	111	576	273	1099	0	Content		568	273	5667345	3496295248
5684	08:49:29.055	00:00:05.683	341	634,6599	390,3724	0,6349243	0,6310242	548,0701	3,312471	0	638,0783	371,2292	0,4845551	0,6357169	562,1616	3,314804	0	9	636	381						Untertest3.avi	0	880	547	72	111	576	273	1099	0	Content		564	270	5683965	3496311868
5701	08:49:29.072	00:00:05.700	342	637,7153	390,1295	0,6354089	0,6317556	548,447	3,315859	0	643,2649	374,5612	0,485025	0,6361832	562,5829	3,254629	0	9	640	382						Untertest3.avi	0	880	547	72	111	576	273	1099	0	Content		568	271	5700600	3496328503
5717	08:49:29.088	00:00:05.717	343	644,767	385,3073	0,6359407	0,6321678	548,9115	3,307804	0	650,3699	376,7	0,4855491	0,6364875	562,9485	3,259748	0	9	648	381						Untertest3.avi	0	880	547	72	111	576	273	1099	0	Content		576	270	5717341	3496345244
5734	08:49:29.105	00:00:05.733	344	651,0275	383,7839	0,6364878	0,6325522	549,329	3,256386	0	644,8763	378,1254	0,4860701	0,6367369	563,2632	3,28712	0	9	648	381						Untertest3.avi	0	880	547	72	111	576	273	1099	0	Content		576	270	5733965	3496361868
5751	08:49:29.122	00:00:05.750	345	638,8976	386,5486	0,6370967	0,6328733	549,8574	3,263842	0	645,209	385,3014	0,4866186	0,636974	563,598	3,276935	0	9	642	386						Untertest3.avi	0	880	547	72	111	576	273	1099	0	Content		570	275	5750599	3496378502
5767	08:49:29.138	00:00:05.767	346	640,1715	384,718	0,6377485	0,6332952	550,3329	3,284087	0	649,9243	367,3113	0,4872473	0,6371938	564,1724	3,263084	0	9	645	376						Untertest3.avi	0	880	547	72	111	576	273	1099	0	Content		573	265	5767214	3496395117
5784	08:49:29.155	00:00:05.783	347	634,8897	388,7839	0,6383868	0,633996	550,8073	3,308499	0	637,4135	381,8475	0,4878162	0,6374987	564,4338	3,308858	0	9	636	385						Untertest3.avi	0	880	547	72	111	576	273	1099	0	Content		564	274	5783964	3496411867
5801	08:49:29.172	00:00:05.800	348	639,0579	386,2324	0,6389109	0,6348742	551,157	3,273601	0	646,9932	368,6816	0,4883202	0,6379423	564,6694	3,26051	0	9	643	377						Untertest3.avi	0	880	547	72	111	576	273	1099	0	Content		571	266	5800620	3496428523
5817	08:49:29.188	00:00:05.817	349	638,7836	384,8615	0,6393524	0,63592	551,4453	3,307911	0	643,6555	377,3645	0,4887654	0,6384071	564,8505	3,259038	0	9	641	381						Untertest3.avi	0	880	547	72	111	576	273	1099	0	Content		569	270	5817214	3496445117
5834	08:49:29.205	00:00:05.833	350	639,7057	383,3248	0,6396776	0,6371846	551,7941	3,262682	0	644,2077	368,3104	0,4890573	0,6391062	565,3162	3,265495	0	9	642	376						Untertest3.avi	0	880	547	72	111	576	273	1099	0	Content		570	265	5833965	3496461868
5851	08:49:29.222	00:00:05.850	351	642,9547	383,3693	0,6398221	0,6385244	552,1148	3,26936	0	655,0508	363,206	0,4891946	0,6398293	565,2995	3,227201	0	9	649	373						Untertest3.avi	0	880	547	72	111	576	273	1099	0	Content		577	262	5850590	3496478493
5867	08:49:29.238	00:00:05.867	352	642,7022	385,2206	0,639846	0,6398825	552,2856	3,254994	0	645,2548	361,7802	0,4892175	0,6406433	565,4676	3,261119	0	9	644	374						Untertest3.avi	0	880	547	72	111	576	273	1099	0	Content		572	263	5867211	3496495114
5884	08:49:29.255	00:00:05.883	353	640,0201	383,4644	0,6398128	0,6412948	552,3869	3,250029	0	635,9406	368,0183	0,4891613	0,6415957	565,7203	3,233627	0	9	638	376						Untertest3.avi	0	880	547	72	111	576	273	1099	0	Content		566	265	5883836	3496511739
5901	08:49:29.272	00:00:05.900	354	641,8469	388,6095	0,6397229	0,6427797	552,4597	3,231319	0	652,7213	372,0649	0,4890763	0,6427684	565,834	3,246341	0	9	647	380						Untertest3.avi	0	880	547	72	111	576	273	1099	0	Content		575	269	5900590	3496528493
5917	08:49:29.288	00:00:05.917	355	640,262	386,924	0,6396279	0,6443412	552,5842	3,25035	0	654,6956	368,1238	0,4889772	0,6440588	565,805	3,201696	0	9	647	378						Untertest3.avi	0	880	547	72	111	576	273	1099	0	Content		575	267	5917210	3496545113
5934	08:49:29.305	00:00:05.933	356	631,5411	385,2664	0,6394964	0,6460433	552,7631	3,242514	0	633,993	385,041	0,4887734	0,6454942	565,9288	3,25674	0	9	633	385						Untertest3.avi	0	880	547	72	111	576	273	1099	0	Content		561	274	5933835	3496561738
5951	08:49:29.322	00:00:05.950	357	635,1013	388,4754	0,6393605	0,6476733	552,8487	3,240831	0	641,5912	376,9856	0,4885738	0,6470587	565,8107	3,247129	0	9	638	383						Untertest3.avi	0	880	547	72	111	576	273	1099	0	Content		566	272	5950587	3496578490
5967	08:49:29.338	00:00:05.967	358	638,7741	388,7429	0,6392325	0,6493396	552,8842	3,250486	0	639,915	377,4785	0,4883952	0,6485996	565,9623	3,240397	0	9	639	383						Untertest3.avi	0	880	547	72	111	576	273	1099	0	Content		567	272	5967208	3496595111
5984	08:49:29.355	00:00:05.983	359	638,0168	393,2253	0,6390545	0,6510783	553,1179	3,22402	0	633,6964	374,9319	0,4880952	0,6502106	565,8537	3,243004	0	9	636	384						Untertest3.avi	0	880	547	72	111	576	273	1099	0	Content		564	273	5983955	3496611858
6001	08:49:29.372	00:00:06.000	360	629,955	393,8578	0,63902	0,6529191	553,1917	3,224971	0	630,9142	368,6346	0,4881061	0,6519411	565,8181	3,212458	0	10	630	381						Untertest3.avi	0	880	547	72	111	454	305	683	0	Content		558	270	6000588	3496628491
6017	08:49:29.388	00:00:06.017	361	541,0284	421,6105	0,6396472	0,6548072	553,4506	3,246647	0	529,2416	415,5151	0,4889916	0,6539536	565,828	3,241639	0	10	535	419						Untertest3.avi	0	880	547	72	111	454	305	683	0	Content		463	308	6017205	3496645108
6034	08:49:29.405	00:00:06.033	362	512,3187	429,8304	0,6396787	0,6561543	553,564	3,235587	0	519,7051	408,4425	0,4886794	0,6553074	565,9072	3,203865	0	10	516	419						Untertest3.avi	0	880	547	72	111	454	305	683	0	Content		444	308	6033955	3496661858
6051	08:49:29.422	00:00:06.050	363	520,0477	431,0264	0,6392672	0,6575045	553,5974	3,21091	0	537,4157	407,7935	0,4881605	0,6564215	565,917	3,13713	0	10	529	419						Untertest3.avi	0	880	547	72	111	454	305	683	0	Content		457	308	6050580	3496678483
6067	08:49:29.438	00:00:06.067	364	523,9902	421,2113	0,638932	0,6586437	553,5902	3,120979	0	528,6275	411,9344	0,4877276	0,6575518	565,8643	3,134507	0	10	526	417						Untertest3.avi	0	880	547	72	111	454	305	683	0	Content		454	306	6067202	3496695105
6084	08:49:29.455	00:00:06.083	365	530,7507	416,0923	0,6385429	0,6598101	553,7152	3,108833	0	528,2278	409,4909	0,4872745	0,6585917	566,0408	3,121438	0	10	529	413						Untertest3.avi	0	880	547	72	111	454	305	683	0	Content		457	302	6083953	3496711856
6101	08:49:29.472	00:00:06.100	366	520,7292	423,8669	0,6381899	0,6606507	553,845	3,08676	0	540,8184	409,5846	0,4869055	0,6593348	566,0107	3,055873	0	10	531	417						Untertest3.avi	0	880	547	72	111	454	305	683	0	Content		459	306	6100582	3496728485
6117	08:49:29.488	00:00:06.117	367	519,2368	439,8364	0,6380127	0,6610575	554,0695	3,060667	0	535,5082	422,886	0,4865822	0,6597169	565,9263	3,069253	0	10	527	431						Untertest3.avi	0	880	547	72	111	454	305	683	0	Content		455	320	6117203	3496745106
6134	08:49:29.505	00:00:06.133	368	-1024	-768	-1	-1	-1	-1	4	-1024	-768	-1	-1	-1	-1	4	10	0	0						Untertest3.avi	0	880	547	72	111	454	305	683	0	Content		-72	-111	6133827	3496761730
6151	08:49:29.522	00:00:06.150	369	515,4279	422,4195	0,6372177	0,6613668	554,3212	3,003834	0	536,1096	396,6004	0,4858008	0,6600947	566,1737	3,007257	0	10	526	410						Untertest3.avi	0	880	547	72	111	454	305	683	0	Content		454	299	6150576	3496778479
6167	08:49:29.538	00:00:06.167	370	522,5189	419,0893	0,6368042	0,6614529	554,4684	3,007291	0	526,1387	410,2328	0,4853825	0,6601542	566,4144	3,019777	0	10	524	415						Untertest3.avi	0	880	547	72	111	454	305	683	0	Content		452	304	6167201	3496795104
6184	08:49:29.555	00:00:06.183	371	521,6387	422,6957	0,6363278	0,6615165	554,5614	2,982736	0	524,6592	410,8774	0,4849077	0,6601757	566,5311	2,981671	0	10	523	417						Untertest3.avi	0	880	547	72	111	454	305	683	0	Content		451	306	6183825	3496811728
6200	08:49:29.571	00:00:06.200	372	517,0518	426,944	0,6358371	0,6615536	554,6537	2,97908	0	537,9625	399,4295	0,484432	0,6601201	566,6218	2,916017	0	10	528	413						Untertest3.avi	0	880	547	72	111	454	305	683	0	Content		456	302	6200451	3496828354
6217	08:49:29.588	00:00:06.217	373	522,9644	415,1207	0,6353396	0,6615282	554,7742	2,921708	0	530,0599	399,3493	0,483948	0,6599783	566,7146	2,954273	0	10	527	407						Untertest3.avi	0	880	547	72	111	454	305	683	0	Content		455	296	6217200	3496845103
6234	08:49:29.605	00:00:06.233	374	511,4358	435,4222	0,6348174	0,661545	555,1381	2,960296	0	526,4925	411,0677	0,4834547	0,6598276	566,8727	2,936676	0	10	519	423						Untertest3.avi	0	880	547	72	111	454	305	683	0	Content		447	312	6233822	3496861725
6250	08:49:29.621	00:00:06.250	375	515,2013	431,9229	0,6342882	0,6616424	555,2609	2,948708	0	525,8756	407,2386	0,4829523	0,6598207	566,9471	2,917109	0	10	521	420						Untertest3.avi	0	880	547	72	111	454	305	683	0	Content		449	309	6250446	3496878349
6267	08:49:29.638	00:00:06.267	376	525,1111	419,2896	0,6337759	0,6619681	555,3365	2,909689	0	538,2743	399,6811	0,482444	0,660053	567,0131	2,878891	0	10	532	409						Untertest3.avi	0	880	547	72	111	454	305	683	0	Content		460	298	6267069	3496894972
6284	08:49:29.655	00:00:06.283	377	513,3239	436,3807	0,6332814	0,6624132	555,3886	2,933039	0	523,6717	416,7284	0,4819497	0,66046	567,0444	2,909522	0	10	518	427						Untertest3.avi	0	880	547	72	111	454	305	683	0	Content		446	316	6283820	3496911723
6300	08:49:29.671	00:00:06.300	378	519,5301	421,4558	0,6327993	0,6628969	555,4903	2,902306	0	533,783	411,0999	0,4814548	0,66097	567,088	2,884985	0	10	527	416						Untertest3.avi	0	880	547	72	111	454	305	683	0	Content		455	305	6300444	3496928347
6317	08:49:29.688	00:00:06.317	379	516,583	419,7538	0,6323323	0,6634192	555,5524	2,893183	0	529,2459	405,2755	0,4809693	0,6614451	567,1137	2,884012	0	10	523	413						Untertest3.avi	0	880	547	72	111	454	305	683	0	Content		451	302	6317067	3496944970
6334	08:49:29.705	00:00:06.333	380	516,8766	425,2415	0,6318997	0,6637417	555,6301	2,878636	0	530,0856	413,0222	0,480497	0,6618555	567,1204	2,877734	0	10	523	419						Untertest3.avi	0	880	547	72	111	454	305	683	0	Content		451	308	6333817	3496961720
6350	08:49:29.721	00:00:06.350	381	510,5573	432,7312	0,6315987	0,6640157	555,8185	2,907233	0	526,0071	410,072	0,4800984	0,6622067	567,197	2,877926	0	10	518	421						Untertest3.avi	0	880	547	72	111	454	305	683	0	Content		446	310	6350443	3496978346
6367	08:49:29.738	00:00:06.367	382	523,3449	408,1249	0,6313439	0,6642645	555,7711	2,848262	0	534,0566	401,3157	0,479814	0,6624525	567,1608	2,854194	0	10	529	405						Untertest3.avi	0	880	547	72	111	454	305	683	0	Content		457	294	6367067	3496994970
6384	08:49:29.755	00:00:06.383	383	520,8712	426,3275	0,6312193	0,6643766	555,7383	2,921556	0	527,9095	405,1382	0,4795863	0,6626406	567,0022	2,889752	0	10	524	416						Untertest3.avi	0	880	547	72	111	454	305	683	0	Content		452	305	6383690	3497011593
6400	08:49:29.771	00:00:06.400	384	516,7073	419,2421	0,6312076	0,6642406	555,7661	2,894174	0	527,2383	406,71	0,4795254	0,6625156	566,9814	2,857581	0	10	522	413						Untertest3.avi	0	880	547	72	111	454	305	683	0	Content		450	302	6400441	3497028344
6417	08:49:29.788	00:00:06.417	385	518,3582	415,4839	0,6312733	0,6637992	555,7787	2,87553	0	530,7387	408,1208	0,4795386	0,6620616	566,9151	2,873661	0	10	525	412						Untertest3.avi	0	880	547	72	111	454	305	683	0	Content		453	301	6417064	3497044967
6434	08:49:29.805	00:00:06.433	386	520,142	409,3239	0,6314368	0,6630305	555,874	2,82099	0	525,3073	409,235	0,4796037	0,6613396	566,9458	2,874585	0	10	523	409						Untertest3.avi	0	880	547	72	111	454	305	683	0	Content		451	298	6433688	3497061591
6450	08:49:29.821	00:00:06.450	387	513,2808	434,2942	0,6316853	0,6619233	555,7838	2,889135	0	534,5097	383,3465	0,4797435	0,6602758	566,7015	2,826343	0	10	524	409						Untertest3.avi	0	880	547	72	111	454	305	683	0	Content		452	298	6450311	3497078214
6467	08:49:29.838	00:00:06.467	388	512,8423	428,0212	0,631928	0,6606479	555,9113	2,88576	0	529,4017	419,6645	0,4799715	0,6590196	566,7134	2,88014	0	10	521	424						Untertest3.avi	0	880	547	72	111	454	305	683	0	Content		449	313	6467060	3497094963
6484	08:49:29.855	00:00:06.483	389	524,611	407,8249	0,6321953	0,6593938	555,8593	2,832532	0	534,5334	390,576	0,4801022	0,6578104	566,7769	2,823753	0	10	530	399						Untertest3.avi	0	880	547	72	111	454	305	683	0	Content		458	288	6483686	3497111589
6500	08:49:29.871	00:00:06.500	390	513,7331	416,5335	0,6323187	0,6582285	555,871	2,882608	0	537,0624	388,5892	0,4802199	0,6566607	566,5179	2,815696	0	10	525	403						Untertest3.avi	0	880	547	72	111	454	305	683	0	Content		453	292	6500309	3497128212
6517	08:49:29.888	00:00:06.516	391	527,1676	407,3821	0,6324318	0,6572106	555,918	2,823433	0	532,454	387,5825	0,4802919	0,6555576	566,2508	2,831352	0	10	530	397						Untertest3.avi	0	880	547	72	111	454	305	683	0	Content		458	286	6516935	3497144838
6534	08:49:29.905	00:00:06.533	392	518,2776	422,9152	0,6324479	0,6564322	555,82	2,851066	0	525,0012	420,1861	0,4802481	0,6546605	566,1385	2,876464	0	10	522	422						Untertest3.avi	0	880	547	72	111	454	305	683	0	Content		450	311	6533686	3497161589
6550	08:49:29.921	00:00:06.550	393	519,3684	421,7398	0,6323692	0,6559637	555,582	2,882907	0	520,0986	415,7181	0,4800902	0,6540343	566,2349	2,914351	0	10	520	419						Untertest3.avi	0	880	547	72	111	454	305	683	0	Content		448	308	6550312	3497178215
6567	08:49:29.938	00:00:06.566	394	510,4179	417,795	0,6322502	0,6557105	555,4684	2,866648	0	518,2531	413,4478	0,479885	0,6536812	565,8521	2,89105	0	10	514	416						Untertest3.avi	0	880	547	72	111	454	305	683	0	Content		442	305	6566933	3497194836
6584	08:49:29.955	00:00:06.583	395	526,7542	411,6887	0,6320904	0,6557882	555,1921	2,859578	0	532,9873	402,0779	0,4796926	0,653499	565,6161	2,836591	0	10	530	407						Untertest3.avi	0	880	547	72	111	454	305	683	0	Content		458	296	6583559	3497211462
6600	08:49:29.971	00:00:06.600	396	520,4009	423,2525	0,6318272	0,6560995	555,0104	2,88071	0	517,8196	407,2911	0,4793442	0,6536123	565,4423	2,877843	0	10	519	415						Untertest3.avi	0	880	547	72	111	454	305	683	0	Content		447	304	6600183	3497228086
6617	08:49:29.988	00:00:06.616	397	535,161	411,9478	0,6314524	0,6565107	554,587	2,831358	0	520,7581	411,8877	0,4789319	0,6537296	565,0996	2,901129	0	10	528	412						Untertest3.avi	0	880	547	72	111	454	305	683	0	Content		456	301	6616932	3497244835
6634	08:49:30.005	00:00:06.633	398	572,0698	448,5321	0,6304536	0,6575419	554,3834	2,867435	0	562,1866	437,2557	0,4781581	0,654477	564,6141	2,846427	0	10	567	443						Untertest3.avi	0	880	547	72	111	454	305	683	0	Content		495	332	6633556	3497261459
6650	08:49:30.021	00:00:06.650	399	611,0922	501,9828	0,6292472	0,6586547	554,193	2,882802	0	621,6179	478,4445	0,4771965	0,6552327	564,335	2,878157	0	10	616	490						Untertest3.avi	0	880	547	72	111	454	305	683	0	Content		544	379	6650180	3497278083
6667	08:49:30.038	00:00:06.666	400	666,1683	551,7062	0,6280866	0,6597059	553,8946	2,888589	0	668,4991	549,2657	0,4762652	0,6560136	564,1508	2,882887	0	10	667	550						Untertest3.avi	0	880	547	72	111	454	305	683	0	Content		595	439	6666930	3497294833
6684	08:49:30.055	00:00:06.683	401	735,0571	623,032	0,6267686	0,6607369	553,3713	2,891618	0	745,8438	622,7789	0,475336	0,6568395	563,7762	2,864479	0	11	740	623						Untertest3.avi	0	880	547	72	111	775	683	316	0	Content		668	512	6683558	3497311461
6700	08:49:30.071	00:00:06.700	402	817,1149	687,9036	0,625491	0,6613761	553,3517	2,857847	0	833,2258	685,1062	0,4743591	0,6573315	563,566	2,823074	0	11	825	687						Untertest3.avi	0	880	547	72	111	775	683	316	0	Content		753	576	6700187	3497328090
6717	08:49:30.088	00:00:06.716	403	852,8654	746,6033	0,6248761	0,6615021	553,1241	2,854474	0	862,6442	726,6082	0,4736428	0,6574048	563,1913	2,830705	0	11	858	737						Untertest3.avi	0	880	547	72	111	775	683	316	0	Content		786	626	6716929	3497344832
6734	08:49:30.105	00:00:06.733	404	861,2098	779,767	0,6244683	0,6616635	552,8903	2,842859	0	851,0648	782,8347	0,4732779	0,6574802	562,4555	2,853259	0	11	856	781						Untertest3.avi	0	880	547	72	111	775	683	316	0	Content		784	670	6733554	3497361457
6750	08:49:30.121	00:00:06.750	405	846,1268	803,5011	0,6242326	0,6614231	552,531	2,850853	0	864,5612	800,7902	0,4728522	0,6571301	562,326	2,836898	0	11	855	802						Untertest3.avi	0	880	547	72	111	775	683	316	0	Content		783	691	6750178	3497378081
6767	08:49:30.138	00:00:06.766	406	835,8068	790,5626	0,6239682	0,6611584	552,4036	2,859293	0	855,9302	802,2777	0,4722973	0,6565673	561,9872	2,887116	0	11	846	796						Untertest3.avi	0	880	547	72	111	775	683	316	0	Content		774	685	6766802	3497394705
6784	08:49:30.155	00:00:06.783	407	870,9158	787,1556	0,6237261	0,6607883	552,0504	2,900783	0	870,4072	798,899	0,4717623	0,656015	561,9146	2,889733	0	11	871	793						Untertest3.avi	0	880	547	72	111	775	683	316	0	Content		799	682	6783554	3497411457
6800	08:49:30.171	00:00:06.800	408	844,0098	791,7334	0,6231211	0,660235	551,8752	2,87291	0	851,4497	800,3494	0,4710337	0,6552649	561,505	2,868021	0	11	848	796						Untertest3.avi	0	880	547	72	111	775	683	316	0	Content		776	685	6800178	3497428081
6817	08:49:30.188	00:00:06.816	409	831,8303	786,5928	0,6226628	0,6595058	551,7819	2,894043	0	849,5913	789,3542	0,4704151	0,6544237	561,4507	2,898917	0	11	841	788						Untertest3.avi	0	880	547	72	111	775	683	316	0	Content		769	677	6816805	3497444708
6833	08:49:30.204	00:00:06.833	410	832,7246	794,8613	0,622198	0,6584762	551,6588	2,893638	0	842,0476	793,3257	0,4697343	0,653394	560,9407	2,874781	0	11	837	794						Untertest3.avi	0	880	547	72	111	775	683	316	0	Content		765	683	6833437	3497461340
6850	08:49:30.221	00:00:06.850	411	844,6464	795,45	0,6217207	0,6572581	551,6617	2,895195	0	859,274	797,7625	0,4691493	0,6521114	560,8077	2,868613	0	11	852	797						Untertest3.avi	0	880	547	72	111	775	683	316	0	Content		780	686	6850177	3497478080
6867	08:49:30.238	00:00:06.866	412	849,2505	791,5995	0,6212311	0,6560383	551,5617	2,895653	0	873,9974	800,7402	0,4685138	0,6508405	560,5647	2,864503	0	11	862	796						Untertest3.avi	0	880	547	72	111	775	683	316	0	Content		790	685	6866802	3497494705
6883	08:49:30.254	00:00:06.883	413	843,6732	800,519	0,6207166	0,6547875	551,5624	2,924723	0	854,2029	795,8406	0,4678313	0,6496047	560,4329	2,905608	0	11	849	798						Untertest3.avi	0	880	547	72	111	775	683	316	0	Content		777	687	6883424	3497511327
6900	08:49:30.271	00:00:06.900	414	842,398	792,8912	0,6201904	0,6537004	551,3072	2,93881	0	845,6174	797,3397	0,4671931	0,6485453	560,218	2,903473	0	11	844	795						Untertest3.avi	0	880	547	72	111	775	683	316	0	Content		772	684	6900049	3497527952
6917	08:49:30.288	00:00:06.916	415	856,0693	792,1945	0,619633	0,6527609	551,1189	2,907646	0	849,6116	801,8298	0,466521	0,6477913	559,7587	2,939319	0	11	853	797						Untertest3.avi	0	880	547	72	111	775	683	316	0	Content		781	686	6916800	3497544703
6933	08:49:30.304	00:00:06.933	416	841,8868	799,0687	0,6191003	0,6518027	551,1531	2,936806	0	846,6581	789,2175	0,465854	0,6470516	559,7249	2,943481	0	11	844	794						Untertest3.avi	0	880	547	72	111	775	683	316	0	Content		772	683	6933425	3497561328
6950	08:49:30.321	00:00:06.950	417	844,5121	791,3275	0,6185796	0,650763	550,8981	2,93759	0	848,8571	799,4826	0,4651755	0,6462316	559,3928	2,913883	0	11	847	795						Untertest3.avi	0	880	547	72	111	775	683	316	0	Content		775	684	6950050	3497577953
6967	08:49:30.338	00:00:06.966	418	850,6914	798,7262	0,6180569	0,6492348	550,8356	2,914516	0	847,2337	794,7253	0,4645755	0,6449982	559,3047	2,958288	0	11	849	797						Untertest3.avi	0	880	547	72	111	775	683	316	0	Content		777	686	6966675	3497594578
6983	08:49:30.354	00:00:06.983	419	832,7867	783,6324	0,6175045	0,6473654	550,8828	2,998341	0	846,2118	792,7396	0,4639816	0,6434818	559,1216	2,991579	0	11	839	788						Untertest3.avi	0	880	547	72	111	775	683	316	0	Content		767	677	6983300	3497611203
7000	08:49:30.371	00:00:07.000	420	811,9348	645,8292	0,6168763	0,6448755	551,1313	2,996919	0	822,0179	637,0946	0,4637026	0,6414725	559,1521	3,017995	0	12	817	641						Untertest3.avi	0	880	547	72	111	750	425	499	0	Content		745	530	7000047	3497627950
7017	08:49:30.388	00:00:07.016	421	804,126	541,2684	0,6161803	0,6430862	550,9954	3,024535	0	817,734	525,5659	0,4629493	0,6401278	558,8437	3,028621	0	12	811	533						Untertest3.avi	0	880	547	72	111	750	425	499	0	Content		739	422	7016672	3497644575
7033	08:49:30.404	00:00:07.033	422	803,1157	535,1215	0,6154881	0,6422921	550,9691	3,055378	0	822,4637	519,6824	0,4617349	0,6397484	558,908	3,005734	0	12	813	527						Untertest3.avi	0	880	547	72	111	750	425	499	0	Content		741	416	7033297	3497661200
7050	08:49:30.421	00:00:07.049	423	800,8634	523,9327	0,6146494	0,6421126	550,7994	3,056074	0	807,2982	523,4292	0,4606324	0,6398298	558,4877	3,048198	0	12	804	524						Untertest3.avi	0	880	547	72	111	750	425	499	0	Content		732	413	7049922	3497677825
7067	08:49:30.438	00:00:07.066	424	825,861	543,8391	0,6139158	0,6424877	550,4135	3,10232	0	823,7183	527,3895	0,4596679	0,6404839	558,3056	3,090427	0	12	825	536						Untertest3.avi	0	880	547	72	111	750	425	499	0	Content		753	425	7066547	3497694450
7083	08:49:30.454	00:00:07.083	425	817,8965	547,3948	0,6131173	0,6435655	550,3041	3,140649	0	827,6742	532,9293	0,4587022	0,6416836	557,891	3,138051	0	12	823	540						Untertest3.avi	0	880	547	72	111	750	425	499	0	Content		751	429	7083171	3497711074
7100	08:49:30.471	00:00:07.099	426	826,1017	537,0028	0,6124546	0,6446713	549,9407	3,150315	0	832,2639	530,6423	0,4578836	0,6429407	557,7876	3,121836	0	12	829	534						Untertest3.avi	0	880	547	72	111	750	425	499	0	Content		757	423	7099798	3497727701
7116	08:49:30.487	00:00:07.116	427	830,3724	535,4011	0,6118823	0,6456187	549,7292	3,161876	0	822,2857	531,6678	0,4572094	0,6440319	557,3534	3,159484	0	12	826	534						Untertest3.avi	0	880	547	72	111	750	425	499	0	Content		754	423	7116421	3497744324
7133	08:49:30.504	00:00:07.133	428	823,6748	556,5529	0,6114703	0,6463671	549,4927	3,211343	0	826,4056	533,8892	0,456678	0,6449438	557,0978	3,168667	0	12	825	545						Untertest3.avi	0	880	547	72	111	750	425	499	0	Content		753	434	7133170	3497761073
7150	08:49:30.521	00:00:07.149	429	823,7256	542,3853	0,6111268	0,6468757	549,3719	3,195084	0	825,0778	530,3116	0,4562646	0,6455892	556,9131	3,150999	0	12	824	536						Untertest3.avi	0	880	547	72	111	750	425	499	0	Content		752	425	7149794	3497777697
7167	08:49:30.538	00:00:07.166	430	825,6036	545,2072	0,6109877	0,6469264	549,1807	3,198187	0	824,9083	527,2831	0,4559781	0,6458822	556,6998	3,143992	0	12	825	536						Untertest3.avi	0	880	547	72	111	750	425	499	0	Content		753	425	7166545	3497794448
7183	08:49:30.554	00:00:07.183	431	825,5472	538,7386	0,6109521	0,6465431	549,077	3,224631	0	822,4357	525,7086	0,4558755	0,6457872	556,6031	3,156515	0	12	824	532						Untertest3.avi	0	880	547	72	111	750	425	499	0	Content		752	421	7183169	3497811072
7200	08:49:30.571	00:00:07.199	432	823,4269	535,6037	0,6109876	0,6461661	548,9658	3,195301	0	823,1022	531,0142	0,4558484	0,6454343	556,4576	3,193362	0	12	823	533						Untertest3.avi	0	880	547	72	111	750	425	499	0	Content		751	422	7199741	3497827644
7216	08:49:30.587	00:00:07.216	433	819,5499	541,1862	0,6109811	0,6456271	548,9167	3,202071	0	820,1196	532,407	0,4557783	0,645012	556,2756	3,184914	0	12	820	537						Untertest3.avi	0	880	547	72	111	750	425	499	0	Content		748	426	7216490	3497844393
7233	08:49:30.604	00:00:07.233	434	822,7271	545,7721	0,6109182	0,6452343	548,7693	3,202833	0	825,2209	526,1976	0,4556991	0,6445216	556,1232	3,147693	0	12	824	536						Untertest3.avi	0	880	547	72	111	750	425	499	0	Content		752	425	7233115	3497861018
7250	08:49:30.621	00:00:07.249	435	816,3138	542,2595	0,6107871	0,6447505	548,5748	3,20207	0	818,7983	533,7577	0,4555706	0,6440589	556,0044	3,16346	0	12	818	538						Untertest3.avi	0	880	547	72	111	750	425	499	0	Content		746	427	7249739	3497877642
7266	08:49:30.637	00:00:07.266	436	821,0864	538,2955	0,6106415	0,6444628	548,6329	3,179353	0	822,1118	532,4906	0,4553935	0,6437193	556,0892	3,141715	0	12	822	535						Untertest3.avi	0	880	547	72	111	750	425	499	0	Content		750	424	7266363	3497894266
7283	08:49:30.654	00:00:07.283	437	816,2415	548,4748	0,6104221	0,6439766	548,548	3,171428	0	817,2993	531,3337	0,4551888	0,6433098	555,9099	3,144972	0	12	817	540						Untertest3.avi	0	880	547	72	111	750	425	499	0	Content		745	429	7283113	3497911016
7300	08:49:30.671	00:00:07.299	438	825,5514	544,134	0,6102177	0,6434244	548,6337	3,134515	0	824,8524	525,4365	0,4549735	0,6428405	556,0021	3,096756	0	12	825	535						Untertest3.avi	0	880	547	72	111	750	425	499	0	Content		753	424	7299738	3497927641
7316	08:49:30.687	00:00:07.316	439	810,6894	546,8914	0,6098484	0,6426809	548,6427	3,126843	0	823,6088	536,8292	0,4546534	0,6422724	555,9833	3,094705	0	12	817	542						Untertest3.avi	0	880	547	72	111	750	425	499	0	Content		745	431	7316361	3497944264
7333	08:49:30.704	00:00:07.333	440	824,4854	545,5811	0,6094199	0,6418585	548,5294	3,106455	0	814,3142	541,6665	0,4542305	0,6417999	556,0121	3,111315	0	12	819	544						Untertest3.avi	0	880	547	72	111	750	425	499	0	Content		747	433	7333109	3497961012
7350	08:49:30.721	00:00:07.349	441	826,8654	523,1046	0,6088576	0,6410347	548,6988	3,049415	0	820,6181	530,0305	0,4536873	0,6413849	556,0524	3,064552	0	12	824	527						Untertest3.avi	0	880	547	72	111	750	425	499	0	Content		752	416	7349732	3497977635
7366	08:49:30.737	00:00:07.366	442	829,6653	527,9572	0,6081644	0,6402569	548,798	3,016756	0	830,5735	534,8918	0,4530036	0,6412852	556,2704	3,034976	0	12	830	531						Untertest3.avi	0	880	547	72	111	750	425	499	0	Content		758	420	7366358	3497994261
7383	08:49:30.754	00:00:07.382	443	820,384	530,457	0,6074016	0,6394764	548,8395	3,04666	0	821,9368	541,8134	0,4522407	0,6413862	556,0969	3,061885	0	12	821	536						Untertest3.avi	0	880	547	72	111	750	425	499	0	Content		749	425	7382982	3498010885
7400	08:49:30.771	00:00:07.399	444	835,0972	512,7759	0,6066006	0,6385158	549,0087	2,957166	0	825,8163	538,0773	0,4522765	0,6414037	561,2077	3,074406	0	12	830	525						Untertest3.avi	0	880	547	72	111	750	425	499	0	Content		758	414	7399608	3498027511
7416	08:49:30.787	00:00:07.416	445	805,4318	555,6311	0,6057364	0,6374842	549,1863	3,067569	0	831,7015	531,6692	0,450535	0,6417117	556,3058	3,007053	0	12	819	544						Untertest3.avi	0	880	547	72	111	750	425	499	0	Content		747	433	7416232	3498044135
7433	08:49:30.804	00:00:07.432	446	821,2053	563,663	0,6047755	0,6366012	549,2327	3,069376	0	818,0581	538,5605	0,4495361	0,6420187	556,2285	3,028363	0	12	820	551						Untertest3.avi	0	880	547	72	111	750	425	499	0	Content		748	440	7432856	3498060759
7450	08:49:30.821	00:00:07.449	447	811,0217	536,3737	0,6037297	0,6360855	549,289	3,005086	0	821,0286	530,5727	0,4484539	0,6425871	556,0162	2,992302	0	12	816	533						Untertest3.avi	0	880	547	72	111	750	425	499	0	Content		744	422	7449606	3498077509
7466	08:49:30.837	00:00:07.466	448	834,1282	509,6176	0,6025723	0,636115	549,2638	2,900173	0	820,5682	530,4702	0,4473424	0,6433682	555,9425	2,999502	0	12	827	520						Untertest3.avi	0	880	547	72	111	750	425	499	0	Content		755	409	7466230	3498094133
7483	08:49:30.854	00:00:07.482	449	793,3599	604,4028	0,6015554	0,6376569	549,2814	2,989316	0	769,6762	604,1132	0,4469235	0,6454004	555,8323	2,993456	0	12	782	604						Untertest3.avi	0	880	547	72	111	750	425	499	0	Content		710	493	7482855	3498110758
7499	08:49:30.870	00:00:07.499	450	687,4698	664,9951	0,6012034	0,6392346	548,8958	2,995713	0	642,8138	666,4166	0,4470288	0,6474916	555,8323	2,987669	0	13	665	666						Untertest3.avi	0	880	547	72	111	494	609	250	0	Content		593	555	7499480	3498127383
7516	08:49:30.887	00:00:07.516	451	586,319	697,1365	0,6010432	0,6407274	549,0699	3,032244	0	566,778	693,8171	0,4467796	0,6490631	555,4625	2,997118	0	13	577	695						Untertest3.avi	0	880	547	72	111	494	609	250	0	Content		505	584	7516226	3498144129
7533	08:49:30.904	00:00:07.532	452	565,0261	726,8857	0,6002491	0,6424997	548,7191	2,997217	0	558,7357	724,0447	0,4458193	0,6506112	555,12	3,004758	0	13	562	725						Untertest3.avi	0	880	547	72	111	494	609	250	0	Content		490	614	7532850	3498160753
7550	08:49:30.921	00:00:07.549	453	566,7802	717,7035	0,5995312	0,644083	548,6227	2,977324	0	562,831	717,6549	0,444816	0,6519663	554,8548	3,014821	0	13	565	718						Untertest3.avi	0	880	547	72	111	494	609	250	0	Content		493	607	7549602	3498177505
7566	08:49:30.937	00:00:07.566	454	572,2009	719,7266	0,5988754	0,6457089	548,3575	2,993957	0	571,3702	720,1577	0,4439217	0,653264	554,5775	2,959972	0	13	572	720						Untertest3.avi	0	880	547	72	111	494	609	250	0	Content		500	609	7566226	3498194129
7583	08:49:30.954	00:00:07.582	455	579,0594	724,353	0,5982819	0,6472721	548,1039	2,999864	0	560,2321	722,9141	0,443162	0,6544552	554,3451	3,009235	0	13	570	724						Untertest3.avi	0	880	547	72	111	494	609	250	0	Content		498	613	7582851	3498210754
7599	08:49:30.970	00:00:07.599	456	574,8457	736,588	0,5977034	0,6488572	547,9183	3,028219	0	562,8951	718,6998	0,4424353	0,6555912	554,1525	2,996551	0	13	569	728						Untertest3.avi	0	880	547	72	111	494	609	250	0	Content		497	617	7599473	3498227376
7616	08:49:30.987	00:00:07.616	457	575,3112	735,0639	0,5971347	0,6504206	547,6189	3,014923	0	563,7778	720,0673	0,4417585	0,6566315	553,8058	3,014232	0	13	570	728						Untertest3.avi	0	880	547	72	111	494	609	250	0	Content		498	617	7616226	3498244129
7633	08:49:31.004	00:00:07.632	458	546,9304	710,6168	0,5963857	0,6517875	547,5225	2,982781	0	545,4304	716,6003	0,4409997	0,6575022	553,8302	2,968241	0	13	546	714						Untertest3.avi	0	880	547	72	111	494	609	250	0	Content		474	603	7632974	3498260877
7650	08:49:31.021	00:00:07.649	459	533,8965	726,3293	0,5958072	0,6528759	547,4429	3,016689	0	540,6505	722,8586	0,4403625	0,6581472	553,6171	2,978005	0	13	537	725						Untertest3.avi	0	880	547	72	111	494	609	250	0	Content		465	614	7649599	3498277502
7666	08:49:31.037	00:00:07.666	460	545,8078	717,4068	0,5953069	0,653478	547,3665	3,001267	0	534,0768	719,78	0,4398026	0,6584311	553,4399	3,00346	0	13	540	719						Untertest3.avi	0	880	547	72	111	494	609	250	0	Content		468	608	7666225	3498294128
7683	08:49:31.054	00:00:07.682	461	546,5234	716,4072	0,5948353	0,6535187	547,3746	3,035608	0	535,9832	725,2684	0,4393065	0,6583431	553,4019	3,027762	0	13	541	721						Untertest3.avi	0	880	547	72	111	494	609	250	0	Content		469	610	7682846	3498310749
7699	08:49:31.070	00:00:07.699	462	555,3544	716,743	0,5944054	0,6532944	547,4349	3,010446	0	542,2692	723,8643	0,4388415	0,6581178	553,4485	2,995215	0	13	549	720						Untertest3.avi	0	880	547	72	111	494	609	250	0	Content		477	609	7699471	3498327374
7716	08:49:31.087	00:00:07.716	463	539,4427	717,1357	0,5939333	0,6531848	547,5043	3,064002	0	547,1685	717,1595	0,4383708	0,6580707	553,434	3,010968	0	13	543	717						Untertest3.avi	0	880	547	72	111	494	609	250	0	Content		471	606	7716228	3498344131
7733	08:49:31.104	00:00:07.732	464	568,7598	763,2161	0,5929475	0,654237	547,4757	3,075249	0	565,5063	768,2611	0,437847	0,6591719	553,3746	3,021229	0	13	567	766						Untertest3.avi	0	880	547	72	111	494	609	250	0	Content		495	655	7732847	3498360750
7749	08:49:31.120	00:00:07.749	465	613,7603	844,181	0,5916842	0,6559594	547,2612	3,063974	0	619,9759	842,7117	0,4373112	0,6609221	553,2479	3,012378	0	14	617	843						Untertest3.avi	0	880	547	72	111	553	858	333	0	Content		545	732	7749471	3498377374
7766	08:49:31.137	00:00:07.766	466	623,6837	927,536	0,591001	0,6576566	547,2753	3,057775	0	616,5858	910,6525	0,4369423	0,6627516	553,1461	3,063576	0	14	620	919						Untertest3.avi	0	880	547	72	111	553	858	333	0	Content		548	808	7766094	3498393997
7783	08:49:31.154	00:00:07.782	467	620,0584	965,1266	0,5907861	0,658677	547,0276	3,053733	0	630,7132	962,4289	0,4368213	0,6639736	552,9234	3,066116	0	14	625	964						Untertest3.avi	0	880	547	72	111	553	858	333	0	Content		553	853	7782843	3498410746
7800	08:49:31.171	00:00:07.799	468	615,2327	969,2532	0,5908735	0,658939	546,7443	3,134671	0	632,5869	982,6796	0,4367487	0,6645615	552,6394	3,069014	0	14	624	976						Untertest3.avi	0	880	547	72	111	553	858	333	0	Content		552	865	7799592	3498427495
7816	08:49:31.187	00:00:07.816	469	670,7076	952,1313	0,5914855	0,658717	546,6635	3,124441	0	650,2007	967,7952	0,4369882	0,6644298	552,5278	3,120612	0	14	660	960						Untertest3.avi	0	880	547	72	111	553	858	333	0	Content		588	849	7816217	3498444120
7833	08:49:31.204	00:00:07.832	470	669,9644	962,6979	0,5919279	0,6580923	546,5333	3,168239	0	658,1995	963,1445	0,4372819	0,6637571	552,4559	3,113445	0	14	664	963						Untertest3.avi	0	880	547	72	111	553	858	333	0	Content		592	852	7832842	3498460745
7849	08:49:31.220	00:00:07.849	471	663,7825	983,534	0,5889834	0,6572642	568,0748	3,275687	0	654,62	970,4504	0,4376024	0,6626604	552,2547	3,139503	0	14	659	977						Untertest3.avi	0	880	547	72	111	553	858	333	0	Content		587	866	7849466	3498477369
7866	08:49:31.237	00:00:07.866	472	617,5606	967,7826	0,5925223	0,6560352	546,2759	3,156698	0	630,9449	973,688	0,4377674	0,6614345	552,3085	3,117145	0	14	624	971						Untertest3.avi	0	880	547	72	111	553	858	333	0	Content		552	860	7866215	3498494118
7883	08:49:31.254	00:00:07.882	473	634,4213	971,8013	0,5927767	0,6552612	546,104	3,157715	0	628,2468	970,5109	0,4380047	0,6604045	552,1275	3,142256	0	14	631	971						Untertest3.avi	0	880	547	72	111	553	858	333	0	Content		559	860	7882841	3498510744
7899	08:49:31.270	00:00:07.899	474	627,9196	965,058	0,5928761	0,654885	545,9811	3,16713	0	627,6853	972,0891	0,4380472	0,6599019	551,908	3,16277	0	14	628	969						Untertest3.avi	0	880	547	72	111	553	858	333	0	Content		556	858	7899464	3498527367
7916	08:49:31.287	00:00:07.916	475	609,7079	959,3121	0,5928951	0,6548182	545,8389	3,204456	0	633,9672	980,8632	0,4379647	0,6599437	551,6628	3,15938	0	14	622	970						Untertest3.avi	0	880	547	72	111	553	858	333	0	Content		550	859	7916089	3498543992
7933	08:49:31.304	00:00:07.932	476	620,6362	972,0175	0,5928744	0,6550329	545,6159	3,224667	0	629,4132	971,4398	0,4377828	0,6606951	551,5538	3,168428	0	14	625	972						Untertest3.avi	0	880	547	72	111	553	858	333	0	Content		553	861	7932712	3498560615
7949	08:49:31.320	00:00:07.949	477	621,1526	963,0894	0,5927719	0,6555992	545,4926	3,256944	0	619,5848	974,017	0,4375592	0,6617215	551,333	3,23298	0	14	620	969						Untertest3.avi	0	880	547	72	111	553	858	333	0	Content		548	858	7949462	3498577365
7966	08:49:31.337	00:00:07.966	478	622,8867	963,9607	0,5924588	0,6558413	545,2325	3,254659	0	632,8563	979,1606	0,4371877	0,6626365	551,2686	3,221212	0	14	628	972						Untertest3.avi	0	880	547	72	111	553	858	333	0	Content		556	861	7966087	3498593990
7983	08:49:31.354	00:00:07.982	479	629,5499	961,4688	0,5920473	0,6558162	545,0514	3,259775	0	639,5515	981,5681	0,4367255	0,6631846	551,1189	3,228575	0	14	635	972						Untertest3.avi	0	880	547	72	111	553	858	333	0	Content		563	861	7982711	3498610614
7999	08:49:31.370	00:00:07.999	480	616,926	950,1483	0,5916075	0,6555848	545,1024	3,309066	0	626,0933	970,1082	0,4362924	0,6632999	551,0084	3,272055	0	14	622	960						Untertest3.avi	0	880	547	72	111	553	858	333	0	Content		550	849	7999460	3498627363
8016	08:49:31.387	00:00:08.016	481	621,5427	956,8011	0,5912215	0,6551547	545,1659	3,323153	0	625,0416	980,9059	0,435936	0,6632096	550,8605	3,31008	0	14	623	969						Untertest3.avi	0	880	547	72	111	553	858	333	0	Content		551	858	8016083	3498643986
8033	08:49:31.404	00:00:08.032	482	628,222	958,7042	0,5909927	0,6549163	545,2036	3,330472	0	622,7792	969,8567	0,4356463	0,6630835	551,0776	3,307066	0	14	626	964						Untertest3.avi	0	880	547	72	111	553	858	333	0	Content		554	853	8032708	3498660611
8049	08:49:31.420	00:00:08.049	483	612,434	960,6418	0,5909221	0,654882	545,2357	3,37189	0	605,6464	970,6055	0,435574	0,6630589	551,0518	3,353809	0	14	609	966						Untertest3.avi	0	880	547	72	111	553	858	333	0	Content		537	855	8049343	3498677246
8066	08:49:31.437	00:00:08.066	484	721,938	973,9015	0,5897406	0,6552531	545,2206	3,419033	0	711,4212	980,0045	0,4346239	0,6632305	551,1238	3,383764	0	14	717	977						Untertest3.avi	0	880	547	72	111	553	858	333	0	Content		645	866	8066080	3498693983
8083	08:49:31.454	00:00:08.082	485	954,23	984,7992	0,5875074	0,6561685	545,6451	3,413349	0	953,7773	964,1064	0,4328328	0,6634304	551,6949	3,42677	0	15	954	974						Untertest3.avi	0	880	547	72	111	1157	876	533	0	Content		882	863	8082581	3498710484
8099	08:49:31.470	00:00:08.099	486	1123,143	993,6105	0,5859966	0,6570187	545,9807	3,424682	0	1150,857	980,4933	0,4314454	0,6642265	552,0964	3,378908	0	15	1137	987						Untertest3.avi	0	880	547	72	111	1157	876	533	0	Content		1065	876	8099344	3498727247
8116	08:49:31.487	00:00:08.115	487	1212,95	1007,399	0,5854801	0,6570344	546,0602	3,397346	0	1280,007	1019,52	0,4307272	0,6647085	552,3885	3,350917	0	15	1246	1013						Untertest3.avi	0	880	547	72	111	1157	876	533	0	Content		1174	902	8115954	3498743857
8133	08:49:31.504	00:00:08.132	488	1194,299	984,4814	0,5854889	0,656816	545,8691	3,458176	0	1267,143	1003,978	0,4303928	0,6651493	552,2999	3,403979	0	15	1231	994						Untertest3.avi	0	880	547	72	111	1157	876	533	0	Content		1159	883	8132579	3498760482
8149	08:49:31.520	00:00:08.149	489	1197,641	977,6283	0,5854551	0,6568707	545,8774	3,447011	0	1265,592	998,4897	0,4301008	0,6657164	552,2977	3,389562	0	15	1232	988						Untertest3.avi	0	880	547	72	111	1157	876	533	0	Content		1160	877	8149338	3498777241
8166	08:49:31.537	00:00:08.165	490	1199,459	971,6889	0,5852991	0,6567588	545,9445	3,453991	0	1284,916	999,8132	0,4299028	0,6660684	552,2996	3,392978	0	15	1242	986						Untertest3.avi	0	880	547	72	111	1157	876	533	0	Content		1170	875	8165952	3498793855
8183	08:49:31.554	00:00:08.182	491	1207,165	972,4938	0,5851908	0,6566292	546,0016	3,460618	0	1271,291	991,4412	0,4297902	0,6664146	552,3734	3,420866	0	15	1239	982						Untertest3.avi	0	880	547	72	111	1157	876	533	0	Content		1167	871	8182576	3498810479
8199	08:49:31.570	00:00:08.199	492	1189,69	975,8624	0,5849659	0,6564566	546,1119	3,486539	0	1264,295	998,1545	0,4295896	0,6666147	552,5912	3,448563	0	15	1227	987						Untertest3.avi	0	880	547	72	111	1157	876	533	0	Content		1155	876	8199334	3498827237
8216	08:49:31.587	00:00:08.215	493	1196,889	973,8723	0,5846543	0,6563111	546,1123	3,48201	0	1274,125	1005,933	0,4293509	0,6667003	552,5897	3,419132	0	15	1236	990						Untertest3.avi	0	880	547	72	111	1157	876	533	0	Content		1164	879	8215949	3498843852
8233	08:49:31.604	00:00:08.232	494	1213,071	975,8348	0,5842215	0,6562412	546,1898	3,497558	0	1256,961	990,3761	0,428994	0,6668073	552,6819	3,477821	0	15	1235	983						Untertest3.avi	0	880	547	72	111	1157	876	533	0	Content		1163	872	8232573	3498860476
8249	08:49:31.620	00:00:08.249	495	1195,13	975,7817	0,583805	0,6562443	546,1827	3,518322	0	1259,107	1002,089	0,4286154	0,6670398	552,9649	3,487053	0	15	1227	989						Untertest3.avi	0	880	547	72	111	1157	876	533	0	Content		1155	878	8249328	3498877231
8266	08:49:31.637	00:00:08.265	496	1203,939	982,0962	0,5834838	0,6562469	546,2795	3,543897	0	1256,332	994,0996	0,428356	0,6673669	552,9916	3,488739	0	15	1230	988						Untertest3.avi	0	880	547	72	111	1157	876	533	0	Content		1158	877	8265946	3498893849
8283	08:49:31.654	00:00:08.282	497	1188,397	979,8207	0,5832388	0,6562953	546,273	3,560978	0	1267,79	998,4326	0,4281361	0,6677121	553,0566	3,507061	0	15	1228	989						Untertest3.avi	0	880	547	72	111	1157	876	533	0	Content		1156	878	8282570	3498910473
8299	08:49:31.670	00:00:08.299	498	1243,111	981,5689	0,5862557	0,6561781	560,8452	3,631023	0	1254,916	981,5096	0,4279921	0,6681499	552,9752	3,531123	0	15	1249	982						Untertest3.avi	0	880	547	72	111	1157	876	533	0	Content		1177	871	8299196	3498927099
8316	08:49:31.687	00:00:08.315	499	1205,141	980,3728	0,5828663	0,6565481	546,4016	3,553912	0	1253,326	996,0242	0,4278071	0,668488	553,0976	3,539009	0	15	1229	988						Untertest3.avi	0	880	547	72	111	1157	876	533	0	Content		1157	877	8315943	3498943846
8333	08:49:31.704	00:00:08.332	500	1206,621	974,1448	0,582678	0,6567611	546,4316	3,56546	0	1251,489	983,5601	0,4276543	0,6688484	553,1418	3,578113	0	15	1229	979						Untertest3.avi	0	880	547	72	111	1157	876	533	0	Content		1157	868	8332566	3498960469
8349	08:49:31.720	00:00:08.349	501	1209,394	983,6826	0,5824918	0,6569469	546,3981	3,596097	0	1258,442	983,4025	0,4274825	0,6691766	553,0687	3,569941	0	15	1234	984						Untertest3.avi	0	880	547	72	111	1157	876	533	0	Content		1162	873	8349196	3498977099
8366	08:49:31.737	00:00:08.365	502	1193,889	986,5087	0,582239	0,6571671	546,4478	3,609229	0	1258,861	983,1685	0,4272304	0,669441	553,2264	3,555557	0	15	1226	985						Untertest3.avi	0	880	547	72	111	1157	876	533	0	Content		1154	874	8365820	3498993723
8383	08:49:31.754	00:00:08.382	503	1187,21	976,4719	0,5819751	0,6574267	546,3898	3,605233	0	1257,235	991,0957	0,4270121	0,6697361	553,1381	3,587973	0	15	1222	984						Untertest3.avi	0	880	547	72	111	1157	876	533	0	Content		1150	873	8382569	3499010472
8399	08:49:31.770	00:00:08.399	504	1187,187	969,771	0,5817065	0,6577079	546,4271	3,607691	0	1252,967	989,6184	0,4267264	0,6700022	553,2531	3,577279	0	15	1220	980						Untertest3.avi	0	880	547	72	111	1157	876	533	0	Content		1148	869	8399195	3499027098
8416	08:49:31.787	00:00:08.415	505	1200,022	975,6506	0,581439	0,6580352	546,3629	3,609437	0	1261,526	998,9611	0,4264547	0,6703416	553,2465	3,590087	0	15	1231	987						Untertest3.avi	0	880	547	72	111	1157	876	533	0	Content		1159	876	8415818	3499043721
8432	08:49:31.803	00:00:08.432	506	1203,219	972,5649	0,5811027	0,658433	546,3616	3,619745	0	1262,64	992,9686	0,4261616	0,6707317	553,1435	3,600476	0	15	1233	983						Untertest3.avi	0	880	547	72	111	1157	876	533	0	Content		1161	872	8432440	3499060343
8449	08:49:31.820	00:00:08.449	507	1196,872	986,4808	0,5807435	0,6586796	546,3372	3,605998	0	1250,678	991,2537	0,4257883	0,6710262	553,3013	3,593691	0	15	1224	989						Untertest3.avi	0	880	547	72	111	1157	876	533	0	Content		1152	878	8449067	3499076970
8466	08:49:31.837	00:00:08.465	508	1191,024	980,916	0,5804511	0,6588951	546,3755	3,616779	0	1250,87	982,7574	0,4255384	0,6713606	553,3098	3,625317	0	15	1221	982						Untertest3.avi	0	880	547	72	111	1157	876	533	0	Content		1149	871	8465816	3499093719
8482	08:49:31.853	00:00:08.482	509	1189,795	986,4164	0,580206	0,6589738	546,4146	3,629209	0	1252,914	992,1563	0,4252915	0,6716467	553,3574	3,617361	0	15	1221	989						Untertest3.avi	0	880	547	72	111	1157	876	533	0	Content		1149	878	8482441	3499110344
8499	08:49:31.870	00:00:08.499	510	1196,445	984,1143	0,5800053	0,6589972	546,454	3,640055	0	1263,258	992,8753	0,4251125	0,6719252	553,3656	3,604613	0	15	1230	988						Untertest3.avi	0	880	547	72	111	1157	876	533	0	Content		1158	877	8499064	3499126967
8516	08:49:31.887	00:00:08.515	511	1181,685	979,9459	0,5798504	0,6591857	546,4006	3,651895	0	1252,875	991,0809	0,4249129	0,6723613	553,4531	3,60675	0	15	1217	986						Untertest3.avi	0	880	547	72	111	1157	876	533	0	Content		1145	875	8515814	3499143717
8532	08:49:31.903	00:00:08.532	512	1186,61	974,1934	0,5797215	0,6593471	546,5129	3,642977	0	1258,749	989,9035	0,4247969	0,6728083	553,3885	3,616114	0	15	1223	982						Untertest3.avi	0	880	547	72	111	1157	876	533	0	Content		1151	871	8532439	3499160342
8549	08:49:31.920	00:00:08.549	513	1195,853	988,4017	0,5796309	0,6594617	546,4835	3,662964	0	1266,979	989,0723	0,4247298	0,6732263	553,2827	3,626474	0	15	1231	989						Untertest3.avi	0	880	547	72	111	1157	876	533	0	Content		1159	878	8549066	3499176969
8566	08:49:31.937	00:00:08.565	514	1187,557	980,5527	0,5796511	0,6594332	546,4341	3,672209	0	1266,987	992,7577	0,4247333	0,6734134	553,2716	3,609907	0	15	1227	987						Untertest3.avi	0	880	547	72	111	1157	876	533	0	Content		1155	876	8565813	3499193716
8582	08:49:31.953	00:00:08.582	515	1193,546	978,5087	0,5797791	0,6592261	546,3937	3,648965	0	1259,982	992,5608	0,4248179	0,6733539	553,3369	3,62123	0	15	1227	986						Untertest3.avi	0	880	547	72	111	1157	876	533	0	Content		1155	875	8582438	3499210341
8599	08:49:31.970	00:00:08.599	516	1192,245	975,5031	0,5799525	0,6587608	546,3257	3,671341	0	1259,579	990,9991	0,4249964	0,6731298	553,2353	3,643008	0	15	1226	983						Untertest3.avi	0	880	547	72	111	1157	876	533	0	Content		1154	872	8599065	3499226968
8616	08:49:31.987	00:00:08.615	517	1233,832	1005,227	0,5797602	0,6587873	546,4032	3,67638	0	1302,358	1022,665	0,4250673	0,6731625	553,2176	3,660605	0	16	1268	1014						Untertest3.avi	0	880	547	72	111	1302	946	700	0	Content		1196	903	8615687	3499243590
8632	08:49:32.003	00:00:08.632	518	1348,15	1049,239	0,579164	0,6592263	546,4697	3,63914	0	1406,178	1059,851	0,4248867	0,6732567	553,5516	3,63028	0	16	1377	1055						Untertest3.avi	0	880	547	72	111	1302	946	700	0	Content		1305	944	8632435	3499260338
8649	08:49:32.020	00:00:08.649	519	1358,211	1040,68	0,5792685	0,6587595	546,311	3,649168	0	1417,281	1066,197	0,4248911	0,6729242	553,4735	3,62369	0	16	1388	1053						Untertest3.avi	0	880	547	72	111	1302	946	700	0	Content		1316	942	8649062	3499276965
8666	08:49:32.037	00:00:08.665	520	1359,812	1039,191	0,5794804	0,6583731	546,1129	3,649864	0	1403,752	1060,682	0,4250306	0,6725187	553,2882	3,647404	0	16	1382	1050						Untertest3.avi	0	880	547	72	111	1302	946	700	0	Content		1310	939	8665686	3499293589
8682	08:49:32.053	00:00:08.682	521	1348,624	1040,47	0,5796683	0,6578	545,9678	3,667653	0	983,0567	1051,791	0,4229442	0,6719577	539,8253	3,48939	0	16	1166	1046						Untertest3.avi	0	880	547	72	111	1302	946	700	0	Content		1094	935	8682314	3499310217
8699	08:49:32.070	00:00:08.699	522	1356,74	1048,552	0,579964	0,6569527	545,8281	3,6695	0	1416,091	1073,261	0,4254425	0,6709203	553,1935	3,675109	0	16	1386	1061						Untertest3.avi	0	880	547	72	111	1302	946	700	0	Content		1314	950	8699059	3499326962
8716	08:49:32.087	00:00:08.715	523	1352,672	1045,04	0,5803372	0,6558937	545,6475	3,686877	0	1409,355	1063,133	0,42586	0,6697083	553,1935	3,666314	0	16	1381	1054						Untertest3.avi	0	880	547	72	111	1302	946	700	0	Content		1309	943	8715686	3499343589
8732	08:49:32.103	00:00:08.732	524	1352,352	1045,66	0,5807708	0,6546751	545,6902	3,707361	0	1074,33	1082,582	0,4234321	0,6684595	565,7511	3,701325	0	16	1213	1064						Untertest3.avi	0	880	547	72	111	1302	946	700	0	Content		1141	953	8732332	3499360235
8749	08:49:32.120	00:00:08.748	525	1344,1	1032,053	0,5813471	0,653456	545,5156	3,697006	0	1371,944	1065,042	0,4253947	0,6672891	544,7136	3,615813	0	16	1358	1049						Untertest3.avi	0	880	547	72	111	1302	946	700	0	Content		1286	938	8748939	3499376842
8766	08:49:32.137	00:00:08.765	526	1348,487	1052,921	0,5818945	0,6525534	545,3595	3,684207	0	1407,598	1068,712	0,4272733	0,6662806	552,8129	3,67006	0	16	1378	1061						Untertest3.avi	0	880	547	72	111	1302	946	700	0	Content		1306	950	8765684	3499393587
8782	08:49:32.153	00:00:08.782	527	1338,565	1028,584	0,5823872	0,65196	545,2634	3,721227	0	1411,378	1082,123	0,4277507	0,665433	552,7426	3,707177	0	16	1375	1055						Untertest3.avi	0	880	547	72	111	1302	946	700	0	Content		1303	944	8782310	3499410213
8799	08:49:32.170	00:00:08.798	528	1349,056	1056,38	0,5828769	0,6514112	545,1143	3,72813	0	1398,055	1071,744	0,4282393	0,6646459	552,7161	3,697246	0	16	1374	1064						Untertest3.avi	0	880	547	72	111	1302	946	700	0	Content		1302	953	8798932	3499426835
8816	08:49:32.187	00:00:08.815	529	1344,568	1047,702	0,5833835	0,6508337	545,1101	3,757602	0	1406,5	1067,226	0,4287572	0,6638113	552,6206	3,690696	0	16	1376	1057						Untertest3.avi	0	880	547	72	111	1302	946	700	0	Content		1304	946	8815557	3499443460
8832	08:49:32.203	00:00:08.832	530	1347,781	1038,432	0,5838785	0,6500556	545,0789	3,752595	0	1401,945	1072,557	0,4292552	0,6628295	552,6336	3,718767	0	16	1375	1055						Untertest3.avi	0	880	547	72	111	1302	946	700	0	Content		1303	944	8832181	3499460084
8849	08:49:32.220	00:00:08.848	531	1338,915	1040,606	0,584269	0,6491555	545,1101	3,74227	0	1408,475	1075,274	0,4296773	0,661743	552,7715	3,744709	0	16	1374	1058						Untertest3.avi	0	880	547	72	111	1302	946	700	0	Content		1302	947	8848805	3499476708
8866	08:49:32.237	00:00:08.865	532	1362,188	1054,401	0,5846236	0,6481462	545,1657	3,755168	0	1401,556	1070,575	0,430055	0,6605893	552,9103	3,734097	0	16	1382	1062						Untertest3.avi	0	880	547	72	111	1302	946	700	0	Content		1310	951	8865560	3499493463
8882	08:49:32.253	00:00:08.882	533	1342,441	1048,426	0,5849211	0,6472938	545,2271	3,776865	0	1416,032	1076,893	0,4304225	0,6595054	553,0383	3,727404	0	16	1379	1063						Untertest3.avi	0	880	547	72	111	1302	946	700	0	Content		1307	952	8882187	3499510090
8899	08:49:32.270	00:00:08.898	534	1341,455	1045,085	0,5852225	0,6468198	545,3593	3,820529	0	1409,545	1078,207	0,4307638	0,6587672	553,2805	3,721	0	16	1376	1062						Untertest3.avi	0	880	547	72	111	1302	946	700	0	Content		1304	951	8898805	3499526708
8915	08:49:32.286	00:00:08.915	535	1345,317	1041,972	0,5855155	0,646702	545,4299	3,809043	0	1392,022	1062,885	0,4310797	0,6584608	553,246	3,764088	0	16	1369	1052						Untertest3.avi	0	880	547	72	111	1302	946	700	0	Content		1297	941	8915431	3499543334
8932	08:49:32.303	00:00:08.932	536	1349,704	1049,193	0,585759	0,6468916	545,3589	3,776577	0	1411,22	1076,764	0,4313568	0,6585009	553,2338	3,744202	0	16	1380	1063						Untertest3.avi	0	880	547	72	111	1302	946	700	0	Content		1308	952	8932056	3499559959
8949	08:49:32.320	00:00:08.948	537	1353,257	1047,1	0,5860106	0,6471823	545,4626	3,829922	0	1409,453	1073,045	0,4316001	0,6587958	553,4421	3,775008	0	16	1381	1060						Untertest3.avi	0	880	547	72	111	1302	946	700	0	Content		1309	949	8948807	3499576710
8965	08:49:32.336	00:00:08.965	538	1342,251	1048,327	0,5861604	0,647413	545,4593	3,865135	0	972,7892	1053,32	0,4295169	0,6592567	540,1953	3,607451	0	16	1158	1051						Untertest3.avi	0	880	547	72	111	1302	946	700	0	Content		1086	940	8965431	3499593334
8982	08:49:32.353	00:00:08.982	539	1344,322	1047,572	0,5862179	0,6475619	545,43	3,833745	0	1405,763	1061,971	0,4318541	0,6595373	553,4352	3,778725	0	16	1375	1055						Untertest3.avi	0	880	547	72	111	1302	946	700	0	Content		1303	944	8982055	3499609958
8999	08:49:32.370	00:00:08.998	540	1338,344	1050,425	0,5861734	0,6475213	545,4628	3,817849	0	1412,524	1086,139	0,4318334	0,6598256	553,5169	3,781609	0	16	1375	1068						Untertest3.avi	0	880	547	72	111	1302	946	700	0	Content		1303	957	8998803	3499626706
9015	08:49:32.386	00:00:09.015	541	1344,791	1053,378	0,5859663	0,6472932	545,5422	3,835263	0	1412,591	1065,905	0,4316911	0,6600011	553,7079	3,775129	0	16	1379	1060						Untertest3.avi	0	880	547	72	111	1302	946	700	0	Content		1307	949	9015430	3499643333
9032	08:49:32.403	00:00:09.032	542	1341,047	1047,614	0,5856268	0,6469979	545,5312	3,838717	0	1397,557	1069,592	0,4314322	0,6601897	553,5963	3,775434	0	16	1369	1059						Untertest3.avi	0	880	547	72	111	1302	946	700	0	Content		1297	948	9032054	3499659957
9049	08:49:32.420	00:00:09.048	543	1333,971	1049,53	0,5849942	0,6465439	545,5497	3,839305	0	1394,494	1063,601	0,4309215	0,6605073	553,7715	3,76753	0	16	1364	1057						Untertest3.avi	0	880	547	72	111	1302	946	700	0	Content		1292	946	9048679	3499676582
9065	08:49:32.436	00:00:09.065	544	1343,484	1044,666	0,5842365	0,6462768	545,5538	3,813604	0	1393,901	1074,026	0,4302314	0,6610255	553,9705	3,788143	0	16	1369	1059						Untertest3.avi	0	880	547	72	111	1302	946	700	0	Content		1297	948	9065427	3499693330
9082	08:49:32.453	00:00:09.082	545	1346,212	1047,761	0,5833137	0,6459519	545,5353	3,854013	0	1398,075	1077,546	0,4293991	0,6619125	554,0292	3,788637	0	16	1372	1063						Untertest3.avi	0	880	547	72	111	1302	946	700	0	Content		1300	952	9082057	3499709960
9099	08:49:32.470	00:00:09.098	546	1344,974	1047,997	0,5822729	0,6457697	545,5213	3,836666	0	1403,712	1077,438	0,4284903	0,6631652	554,114	3,786366	0	16	1374	1063						Untertest3.avi	0	880	547	72	111	1302	946	700	0	Content		1302	952	9098679	3499726582
9115	08:49:32.486	00:00:09.115	547	1327,699	1047,221	0,5811898	0,6457223	545,4774	3,852671	0	1394,261	1063,303	0,4275173	0,6647413	554,1426	3,791711	0	16	1361	1055						Untertest3.avi	0	880	547	72	111	1302	946	700	0	Content		1289	944	9115303	3499743206
9132	08:49:32.503	00:00:09.132	548	1337,015	1046,694	0,5801025	0,645739	545,3754	3,817256	0	972,761	1044,429	0,4243295	0,6665129	540,8413	3,60843	0	16	1155	1046						Untertest3.avi	0	880	547	72	111	1302	946	700	0	Content		1083	935	9132053	3499759956
9149	08:49:32.520	00:00:09.148	549	1338,921	1056,648	0,5789986	0,6459444	545,3248	3,836817	0	971,7641	1042,092	0,4233487	0,6682591	540,8593	3,628657	0	16	1155	1049						Untertest3.avi	0	880	547	72	111	1302	946	700	0	Content		1083	938	9148679	3499776582
9165	08:49:32.536	00:00:09.165	550	1352,728	1054,925	0,5779552	0,6462823	545,2281	3,813455	0	1401,785	1072,542	0,4245979	0,6699449	554,0222	3,773199	0	16	1377	1064						Untertest3.avi	0	880	547	72	111	1302	946	700	0	Content		1305	953	9165301	3499793204
9182	08:49:32.553	00:00:09.181	551	1346,673	1061,538	0,5770253	0,6465249	545,1686	3,83679	0	1409,436	1074,814	0,4237871	0,6713474	554,0397	3,800076	0	16	1378	1068						Untertest3.avi	0	880	547	72	111	1302	946	700	0	Content		1306	957	9181927	3499809830
9199	08:49:32.570	00:00:09.198	552	1347,717	1047,457	0,5762469	0,6467329	545,0596	3,796589	0	966,0547	1050,603	0,4208435	0,6723576	540,7375	3,637885	0	16	1157	1049						Untertest3.avi	0	880	547	72	111	1302	946	700	0	Content		1085	938	9198674	3499826577
9215	08:49:32.586	00:00:09.215	553	1340,143	1043,764	0,5756456	0,6468848	545,0616	3,840596	0	1400,283	1072,082	0,422522	0,6728501	554,051	3,776422	0	16	1370	1058						Untertest3.avi	0	880	547	72	111	1302	946	700	0	Content		1298	947	9215300	3499843203
9232	08:49:32.603	00:00:09.231	554	1352,46	1055,241	0,5752056	0,6469032	545,033	3,830751	0	1386,155	1070,226	0,422123	0,6731241	554,0119	3,800497	0	16	1369	1063						Untertest3.avi	0	880	547	72	111	1302	946	700	0	Content		1297	952	9231924	3499859827
9249	08:49:32.620	00:00:09.248	555	1479,58	1068,204	0,5741286	0,6471296	545,3806	3,862638	0	1421,075	1053,936	0,4174133	0,6730743	530,4441	3,652804	0	16	1450	1061						Untertest3.avi	0	880	547	72	111	1302	946	700	0	Content		1378	950	9248674	3499876577
9265	08:49:32.636	00:00:09.265	556	1245,561	1031,467	0,5694898	0,6472386	531,9346	3,658297	0	913,9221	1036,459	0,4153242	0,6729414	554,8541	3,556735	0	16	1080	1034						Untertest3.avi	0	880	547	72	111	1302	946	700	0	Content		1008	923	9265299	3499893202
9282	08:49:32.653	00:00:09.281	557	1586,435	1003,978	0,546966	0,6465213	447,5876	3,153117	0	1135,247	1030,362	0,4150776	0,6726837	554,8541	3,481295	0	16	1361	1017						Untertest3.avi	0	880	547	72	111	1302	946	700	0	Content		1289	906	9281924	3499909827
9299	08:49:32.670	00:00:09.298	558	834,1081	920,6831	0,5389318	0,647362	447,5876	2,982034	0	-1024	-768	-1	-1	-1	-1	4	16	834	921						Untertest3.avi	0	880	547	72	111	1302	946	700	0	Content		762	810	9298673	3499926576
9315	08:49:32.686	00:00:09.315	559	-1024	-768	-1	-1	-1	-1	4	-1024	-768	-1	-1	-1	-1	4		0	0						Untertest3.avi	0	880	547	72	111				0	Content		-72	-111	9315297	3499943200
9332	08:49:32.703	00:00:09.331	560	-1024	-768	-1	-1	-1	-1	4	-1024	-768	-1	-1	-1	-1	4		0	0						Untertest3.avi	0	880	547	72	111				0	Content		-72	-111	9331921	3499959824
9349	08:49:32.720	00:00:09.348	561	-1024	-768	-1	-1	-1	-1	4	-1024	-768	-1	-1	-1	-1	4		0	0						Untertest3.avi	0	880	547	72	111				0	Content		-72	-111	9348545	3499976448
9365	08:49:32.736	00:00:09.365	562	-1024	-768	-1	-1	-1	-1	4	-1024	-768	-1	-1	-1	-1	4		0	0						Untertest3.avi	0	880	547	72	111				0	Content		-72	-111	9365213	3499993116
9382	08:49:32.753	00:00:09.381	563	-1024	-768	-1	-1	-1	-1	4	-1024	-768	-1	-1	-1	-1	4		0	0						Untertest3.avi	0	880	547	72	111				0	Content		-72	-111	9381918	3500009821
9399	08:49:32.770	00:00:09.398	564	-1024	-768	-1	-1	-1	-1	4	-1024	-768	-1	-1	-1	-1	4		0	0						Untertest3.avi	0	880	547	72	111				0	Content		-72	-111	9398537	3500026440
9415	08:49:32.786	00:00:09.415	565	-1024	-768	-1	-1	-1	-1	4	-1024	-768	-1	-1	-1	-1	4		0	0						Untertest3.avi	0	880	547	72	111				0	Content		-72	-111	9415205	3500043108
9432	08:49:32.803	00:00:09.431	566	1827,515	953,7043	0,5491291	0,6438554	450,6054	3,245674	0	1647,969	1022,122	0,4170915	0,6724508	554,8541	3,659414	0	17	1738	988						Untertest3.avi	0	880	547	72	111	1666	606	150	0	Content		1666	877	9431791	3500059694
9448	08:49:32.819	00:00:09.448	567	-1024	-768	-1	-1	-1	-1	4	-1024	-768	-1	-1	-1	-1	4	17	0	0						Untertest3.avi	0	880	547	72	111	1666	606	150	0	Content		-72	-111	9448471	3500076374
9465	08:49:32.836	00:00:09.465	568	-1024	-768	-1	-1	-1	-1	4	-1024	-768	-1	-1	-1	-1	4	17	0	0						Untertest3.avi	0	880	547	72	111	1666	606	150	0	Content		-72	-111	9465138	3500093041
9482	08:49:32.853	00:00:09.481	569	-1024	-768	-1	-1	-1	-1	4	-1024	-768	-1	-1	-1	-1	4	17	0	0						Untertest3.avi	0	880	547	72	111	1666	606	150	0	Content		-72	-111	9481789	3500109692
9498	08:49:32.869	00:00:09.498	570	-1024	-768	-1	-1	-1	-1	4	-1024	-768	-1	-1	-1	-1	4	17	0	0						Untertest3.avi	0	880	547	72	111	1666	606	150	0	Content		-72	-111	9498351	3500126254
9515	08:49:32.886	00:00:09.515	571	-1024	-768	-1	-1	-1	-1	4	-1024	-768	-1	-1	-1	-1	4	17	0	0						Untertest3.avi	0	880	547	72	111	1666	606	150	0	Content		-72	-111	9515019	3500142922
9532	08:49:32.903	00:00:09.531	572	1934,451	682,8802	0,5758293	0,6428161	545,981	4,008718	0	1402,231	752,5979	0,3924986	0,67287	394,4123	2,831429	0	17	1668	718						Untertest3.avi	0	880	547	72	111	1666	606	150	0	Content		1596	607	9531533	3500159436
9549	08:49:32.920	00:00:09.548	573	1562,798	685,7479	0,5569807	0,6432253	466,8509	3,409313	0	1373,027	747,7087	0,3909969	0,6732875	388,408	2,770585	0	17	1468	717						Untertest3.avi	0	880	547	72	111	1666	606	150	0	Content		1396	606	9548655	3500176558
9565	08:49:32.936	00:00:09.564	574	1874,351	638,6703	0,5760331	0,6443133	546,4583	3,9254	0	-1024	-768	-1	-1	-1	-1	4	17	1874	639						Untertest3.avi	0	880	547	72	111	1666	606	150	0	Content		1802	528	9564911	3500192814
9582	08:49:32.953	00:00:09.581	575	1876,238	647,4453	0,5760549	0,6454681	546,7004	3,950845	0	-1024	-768	-1	-1	-1	-1	4	18	1876	647						Untertest3.avi	0	880	547	72	111	1783	536	333	0	Content		1804	536	9581910	3500209813
9598	08:49:32.969	00:00:09.598	576	1869,21	642,8407	0,5760781	0,6466295	546,9153	3,936229	0	1361,962	746,1506	0,3896569	0,6769136	384,2458	2,712741	0	18	1616	694						Untertest3.avi	0	880	547	72	111	1783	536	333	0	Content		1544	583	9598159	3500226062
9615	08:49:32.986	00:00:09.615	577	1861,997	637,6846	0,5761345	0,6479642	547,0519	3,900854	0	-1024	-768	-1	-1	-1	-1	4	18	1862	638						Untertest3.avi	0	880	547	72	111	1783	536	333	0	Content		1790	527	9615031	3500242934
9632	08:49:33.003	00:00:09.631	578	1888,945	651,3887	0,5762705	0,6489751	547,1675	3,903505	0	-1024	-768	-1	-1	-1	-1	4	18	1889	651						Untertest3.avi	0	880	547	72	111	1783	536	333	0	Content		1817	540	9631780	3500259683
9648	08:49:33.019	00:00:09.648	579	1859,321	644,3993	0,5764554	0,6497604	547,5043	3,889971	0	-1024	-768	-1	-1	-1	-1	4	18	1859	644						Untertest3.avi	0	880	547	72	111	1783	536	333	0	Content		1787	533	9648405	3500276308
9665	08:49:33.036	00:00:09.665	580	1854,978	642,4407	0,5766703	0,6503226	547,8205	3,868944	0	-1024	-768	-1	-1	-1	-1	4	18	1855	642						Untertest3.avi	0	880	547	72	111	1783	536	333	0	Content		1783	531	9665031	3500292934
9682	08:49:33.053	00:00:09.681	581	1864,232	644,1638	0,5768971	0,6504332	548,1024	3,876959	0	-1024	-768	-1	-1	-1	-1	4	18	1864	644						Untertest3.avi	0	880	547	72	111	1783	536	333	0	Content		1792	533	9681780	3500309683
9698	08:49:33.069	00:00:09.698	582	1853,478	650,2632	0,5771417	0,6503646	548,3749	3,854123	0	-1024	-768	-1	-1	-1	-1	4	18	1853	650						Untertest3.avi	0	880	547	72	111	1783	536	333	0	Content		1781	539	9698406	3500326309
9715	08:49:33.086	00:00:09.715	583	1855,541	642,4897	0,5774779	0,6501394	548,6065	3,850244	0	2118,986	664,4091	0,4250968	0,678113	555,793	3,829074	0	18	1987	653						Untertest3.avi	0	880	547	72	111	1783	536	333	0	Content		1915	542	9715029	3500342932
9732	08:49:33.103	00:00:09.731	584	1861,818	645,0104	0,577913	0,6501141	548,7574	3,844456	0	2125,235	661,026	0,4255155	0,6775296	555,9633	3,82015	0	18	1994	653						Untertest3.avi	0	880	547	72	111	1783	536	333	0	Content		1922	542	9731652	3500359555
9748	08:49:33.119	00:00:09.748	585	1844,89	649,5166	0,5784324	0,650319	548,7909	3,811967	0	2123,461	661,4752	0,4259941	0,6772007	556,0619	3,815366	0	18	1984	655						Untertest3.avi	0	880	547	72	111	1783	536	333	0	Content		1912	544	9748406	3500376309
9765	08:49:33.136	00:00:09.764	586	1844,011	657,5318	0,5790316	0,6505712	548,6959	3,80031	0	-1024	-768	-1	-1	-1	-1	4	18	1844	658						Untertest3.avi	0	880	547	72	111	1783	536	333	0	Content		1772	547	9764910	3500392813
9782	08:49:33.153	00:00:09.781	587	1842,144	645,9753	0,5796087	0,6510243	548,804	3,829265	0	-1024	-768	-1	-1	-1	-1	4	18	1842	646						Untertest3.avi	0	880	547	72	111	1783	536	333	0	Content		1770	535	9781656	3500409559
9798	08:49:33.169	00:00:09.798	588	1834,367	648,8027	0,5800676	0,6513058	548,6736	3,828643	0	-1024	-768	-1	-1	-1	-1	4	18	1834	649						Untertest3.avi	0	880	547	72	111	1783	536	333	0	Content		1762	538	9798279	3500426182
9815	08:49:33.186	00:00:09.814	589	1851,702	646,3472	0,5803806	0,6516283	548,6401	3,83796	0	-1024	-768	-1	-1	-1	-1	4	18	1852	646						Untertest3.avi	0	880	547	72	111	1783	536	333	0	Content		1780	535	9814907	3500442810
9832	08:49:33.203	00:00:09.831	590	1856,67	649,2588	0,5804571	0,6519547	548,4939	3,820045	0	-1024	-768	-1	-1	-1	-1	4	18	1857	649						Untertest3.avi	0	880	547	72	111	1783	536	333	0	Content		1785	538	9831655	3500459558
9848	08:49:33.219	00:00:09.848	591	1854,625	653,522	0,5803398	0,6521701	548,3635	3,821566	0	-1024	-768	-1	-1	-1	-1	4	18	1855	654						Untertest3.avi	0	880	547	72	111	1783	536	333	0	Content		1783	543	9848279	3500476182
9865	08:49:33.236	00:00:09.864	592	1832,311	645,5571	0,5800899	0,6525879	548,6128	3,825136	0	-1024	-768	-1	-1	-1	-1	4	18	1832	646						Untertest3.avi	0	880	547	72	111	1783	536	333	0	Content		1760	535	9864902	3500492805
9882	08:49:33.253	00:00:09.881	593	1665,74	628,6887	0,5805933	0,6523444	548,455	3,816761	0	-1024	-768	-1	-1	-1	-1	4	18	1666	629						Untertest3.avi	0	880	547	72	111	1783	536	333	0	Content		1594	518	9881527	3500509430
9898	08:49:33.269	00:00:09.898	594	1379,552	550,308	0,5822585	0,6513349	547,2266	3,853012	0	1550,509	544,2426	0,4293455	0,6770679	556,9597	3,832344	0	18	1465	547						Untertest3.avi	0	880	547	72	111	1783	536	333	0	Content		1393	436	9898277	3500526180
9915	08:49:33.286	00:00:09.914	595	1174,922	485,1737	0,5835646	0,6507229	547,0232	3,840466	0	1278,139	502,1703	0,430287	0,6767331	556,1979	3,824727	0	19	1227	494						Untertest3.avi	0	880	547	72	111	666	271	366	0	Content		1155	383	9914908	3500542811
9932	08:49:33.303	00:00:09.931	596	1024,899	444,0974	0,5847545	0,6508387	546,955	3,838496	0	1109,35	457,0494	0,4314126	0,6770321	555,926	3,843348	0	19	1067	451						Untertest3.avi	0	880	547	72	111	666	271	366	0	Content		995	340	9931529	3500559432
9948	08:49:33.319	00:00:09.948	597	885,8641	418,527	0,5859599	0,6512589	547,0754	3,887685	0	940,2379	429,5819	0,4325548	0,6775645	555,7805	3,83663	0	19	913	424						Untertest3.avi	0	880	547	72	111	666	271	366	0	Content		841	313	9948276	3500576179
9965	08:49:33.336	00:00:09.964	598	792,6925	399,7728	0,5868723	0,6520162	547,0483	3,881226	0	822,8951	401,3821	0,4335402	0,6783707	555,7864	3,847825	0	19	808	401						Untertest3.avi	0	880	547	72	111	666	271	366	0	Content		736	290	9964777	3500592680
9982	08:49:33.353	00:00:09.981	599	734,8368	385,9113	0,5874009	0,652875	547,1681	3,851783	0	752,0027	384,3721	0,4341542	0,6792321	555,8527	3,852595	0	19	743	385						Untertest3.avi	0	880	547	72	111	666	271	366	0	Content		671	274	9981527	3500609430
9998	08:49:33.369	00:00:09.998	600	742,3126	392,5214	0,5873303	0,653824	547,2215	3,871651	0	757,9831	382,7394	0,4339361	0,6800866	555,8635	3,855761	0	19	750	388						Untertest3.avi	0	880	547	72	111	666	271	366	0	Content		678	277	9998167	3500626070
10015	08:49:33.386	00:00:10.014	601	729,9383	399,9936	0,5872925	0,6547543	547,5114	3,873334	0	747,8829	382,6133	0,4339061	0,6808474	555,9638	3,855694	0	19	739	391						Untertest3.avi	0	880	547	72	111	666	271	366	0	Content		667	280	10014902	3500642805
10032	08:49:33.403	00:00:10.031	602	756,3828	369,6493	0,5874261	0,6553771	547,5015	3,857051	0	744,6057	382,399	0,4339814	0,6813608	556,0911	3,84459	0	19	750	376						Untertest3.avi	0	880	547	72	111	666	271	366	0	Content		678	265	10031527	3500659430
10048	08:49:33.419	00:00:10.048	603	729,1959	377,8352	0,5874465	0,6559078	547,786	3,829757	0	737,8072	376,9247	0,4341182	0,6816778	556,4549	3,833552	0	19	734	377						Untertest3.avi	0	880	547	72	111	666	271	366	0	Content		662	266	10048166	3500676069
10065	08:49:33.436	00:00:10.064	604	729,2932	377,2008	0,5877469	0,6563088	548,0167	3,798929	0	734,5699	371,9183	0,4344244	0,681899	556,3643	3,82395	0	19	732	375						Untertest3.avi	0	880	547	72	111	666	271	366	0	Content		660	264	10064778	3500692681
10082	08:49:33.453	00:00:10.081	605	730,6761	386,006	0,5881146	0,6565676	548,2247	3,817243	0	735,6855	369,6927	0,4347269	0,6818883	556,7382	3,799643	0	19	733	378						Untertest3.avi	0	880	547	72	111	666	271	366	0	Content		661	267	10081527	3500709430
10098	08:49:33.469	00:00:10.098	606	729,8314	383,912	0,5884771	0,6567784	548,2256	3,789823	0	722,5385	380,345	0,4350784	0,6817465	556,866	3,79208	0	19	726	382						Untertest3.avi	0	880	547	72	111	666	271	366	0	Content		654	271	10098165	3500726068
10115	08:49:33.486	00:00:10.114	607	730,0154	391,713	0,588744	0,6569601	548,3334	3,795646	0	742,1122	372,7876	0,4353301	0,6815168	557,0737	3,760964	0	19	736	382						Untertest3.avi	0	880	547	72	111	666	271	366	0	Content		664	271	10114777	3500742680
10131	08:49:33.502	00:00:10.131	608	736,4994	378,3052	0,5889611	0,6569604	548,5025	3,729967	0	738,1511	371,7123	0,4355564	0,6811273	557,0386	3,723249	0	19	737	375						Untertest3.avi	0	880	547	72	111	666	271	366	0	Content		665	264	10131399	3500759302
10148	08:49:33.519	00:00:10.148	609	733,1909	376,8341	0,5891554	0,6569312	548,4656	3,730974	0	736,7305	371,9193	0,4357154	0,6806459	557,1812	3,702367	0	19	735	374						Untertest3.avi	0	880	547	72	111	666	271	366	0	Content		663	263	10148025	3500775928
10165	08:49:33.536	00:00:10.164	610	733,8663	383,0225	0,5893627	0,6567566	548,5696	3,682697	0	741,1783	370,3904	0,4358827	0,6800545	557,1536	3,661972	0	19	738	377						Untertest3.avi	0	880	547	72	111	666	271	366	0	Content		666	266	10164774	3500792677
10181	08:49:33.552	00:00:10.181	611	727,5375	390,796	0,5895466	0,6564541	548,5412	3,698259	0	737,9213	377,8701	0,4360507	0,679489	557,1497	3,657508	0	19	733	384						Untertest3.avi	0	880	547	72	111	666	271	366	0	Content		661	273	10181398	3500809301
10198	08:49:33.569	00:00:10.198	612	737,4127	374,8719	0,5896941	0,6558918	548,6428	3,592619	0	739,6015	367,7791	0,4361447	0,678795	557,1698	3,589506	0	19	739	371						Untertest3.avi	0	880	547	72	111	666	271	366	0	Content		667	260	10198020	3500825923
10215	08:49:33.586	00:00:10.214	613	726,2339	382,9293	0,5898059	0,6551696	548,6172	3,59161	0	729,239	366,572	0,4362211	0,6779771	557,1772	3,575836	0	19	728	375						Untertest3.avi	0	880	547	72	111	666	271	366	0	Content		656	264	10214647	3500842550
10231	08:49:33.602	00:00:10.231	614	729,7276	384,0111	0,5898538	0,6542549	548,6671	3,51716	0	728,1327	375,1081	0,4362442	0,6770021	557,1885	3,531555	0	19	729	380						Untertest3.avi	0	880	547	72	111	666	271	366	0	Content		657	269	10231395	3500859298
10248	08:49:33.619	00:00:10.248	615	740,4062	420,8005	0,5895563	0,6540376	548,5704	3,509284	0	744,9417	407,2739	0,4362242	0,6765742	557,2534	3,495221	0	19	743	414						Untertest3.avi	0	880	547	72	111	666	271	366	0	Content		671	303	10248020	3500875923
10265	08:49:33.636	00:00:10.264	616	757,8444	478,4888	0,5896692	0,653959	548,6777	3,478881	0	755,4939	464,1979	0,4359819	0,6763248	557,3376	3,469392	0	19	757	471						Untertest3.avi	0	880	547	72	111	666	271	366	0	Content		685	360	10264769	3500892672
10281	08:49:33.652	00:00:10.281	617	-1024	-768	-1	-1	-1	-1	4	-1024	-768	-1	-1	-1	-1	4		0	0						Untertest3.avi	0	880	547	72	111				0	Content		-72	-111	10281266	3500909169
10298	08:49:33.669	00:00:10.298	618	-1024	-768	-1	-1	-1	-1	4	-1024	-768	-1	-1	-1	-1	4		0	0						Untertest3.avi	0	880	547	72	111				0	Content		-72	-111	10298015	3500925918
10315	08:49:33.686	00:00:10.314	619	-1024	-768	-1	-1	-1	-1	4	-1024	-768	-1	-1	-1	-1	4		0	0						Untertest3.avi	0	880	547	72	111				0	Content		-72	-111	10314639	3500942542
10331	08:49:33.702	00:00:10.331	620	-1024	-768	-1	-1	-1	-1	4	-1024	-768	-1	-1	-1	-1	4		0	0						Untertest3.avi	0	880	547	72	111				0	Content		-72	-111	10331388	3500959291
10348	08:49:33.719	00:00:10.348	621	-1024	-768	-1	-1	-1	-1	4	-1024	-768	-1	-1	-1	-1	4		0	0						Untertest3.avi	0	880	547	72	111				0	Content		-72	-111	10348011	3500975914
10365	08:49:33.736	00:00:10.364	622	-1024	-768	-1	-1	-1	-1	4	-1024	-768	-1	-1	-1	-1	4		0	0						Untertest3.avi	0	880	547	72	111				0	Content		-72	-111	10364634	3500992537
10381	08:49:33.752	00:00:10.381	623	-1024	-768	-1	-1	-1	-1	4	-1024	-768	-1	-1	-1	-1	4		0	0						Untertest3.avi	0	880	547	72	111				0	Content		-72	-111	10381258	3501009161
10398	08:49:33.769	00:00:10.397	624	-1024	-768	-1	-1	-1	-1	4	-1024	-768	-1	-1	-1	-1	4		0	0						Untertest3.avi	0	880	547	72	111				0	Content		-72	-111	10397882	3501025785
10415	08:49:33.786	00:00:10.414	625	-1024	-768	-1	-1	-1	-1	4	-1024	-768	-1	-1	-1	-1	4		0	0						Untertest3.avi	0	880	547	72	111				0	Content		-72	-111	10414506	3501042409
10431	08:49:33.802	00:00:10.431	626	-1024	-768	-1	-1	-1	-1	4	-1024	-768	-1	-1	-1	-1	4		0	0						Untertest3.avi	0	880	547	72	111				0	Content		-72	-111	10431256	3501059159
10448	08:49:33.819	00:00:10.447	627	-1024	-768	-1	-1	-1	-1	4	-1024	-768	-1	-1	-1	-1	4		0	0						Untertest3.avi	0	880	547	72	111				0	Content		-72	-111	10447877	3501075780
10465	08:49:33.836	00:00:10.464	628	-1024	-768	-1	-1	-1	-1	4	-1024	-768	-1	-1	-1	-1	4		0	0						Untertest3.avi	0	880	547	72	111				0	Content		-72	-111	10464501	3501092404
10481	08:49:33.852	00:00:10.481	629	-1024	-768	-1	-1	-1	-1	4	-1024	-768	-1	-1	-1	-1	4		0	0						Untertest3.avi	0	880	547	72	111				0	Content		-72	-111	10481254	3501109157
10498	08:49:33.869	00:00:10.497	630	-1024	-768	-1	-1	-1	-1	4	-1024	-768	-1	-1	-1	-1	4		0	0						Untertest3.avi	0	880	547	72	111				0	Content		-72	-111	10497627	3501125530
10515	08:49:33.886	00:00:10.514	631	-1024	-768	-1	-1	-1	-1	4	-1024	-768	-1	-1	-1	-1	4		0	0						Untertest3.avi	0	880	547	72	111				0	Content		-72	-111	10514752	3501142655
10531	08:49:33.902	00:00:10.531	632	-1024	-768	-1	-1	-1	-1	4	-1024	-768	-1	-1	-1	-1	4		0	0						Untertest3.avi	0	880	547	72	111				0	Content		-72	-111	10531499	3501159402
10548	08:49:33.919	00:00:10.548	633	-1024	-768	-1	-1	-1	-1	4	-1024	-768	-1	-1	-1	-1	4		0	0						Untertest3.avi	0	880	547	72	111				0	Content		-72	-111	10548135	3501176038
10564	08:49:33.935	00:00:10.564	634	-1024	-768	-1	-1	-1	-1	4	-1024	-768	-1	-1	-1	-1	4		0	0						Untertest3.avi	0	880	547	72	111				0	Content		-72	-111	10564247	3501192150
10581	08:49:33.952	00:00:10.580	635	-1024	-768	-1	-1	-1	-1	4	-1024	-768	-1	-1	-1	-1	4		0	0						Untertest3.avi	0	880	547	72	111				0	Content		-72	-111	10580874	3501208777
10597	08:49:33.968	00:00:10.597	636	-1024	-768	-1	-1	-1	-1	4	-1024	-768	-1	-1	-1	-1	4		0	0						Untertest3.avi	0	880	547	72	111				0	Content		-72	-111	10597495	3501225398
10614	08:49:33.985	00:00:10.614	637	-1024	-768	-1	-1	-1	-1	4	-1024	-768	-1	-1	-1	-1	4		0	0						Untertest3.avi	0	880	547	72	111				0	Content		-72	-111	10614243	3501242146
10631	08:49:34.002	00:00:10.630	638	-1024	-768	-1	-1	-1	-1	4	-1024	-768	-1	-1	-1	-1	4		0	0						Untertest3.avi	0	880	547	72	111				0	Content		-72	-111	10630866	3501258769
10647	08:49:34.018	00:00:10.647	639	-1024	-768	-1	-1	-1	-1	4	-1024	-768	-1	-1	-1	-1	4		0	0						Untertest3.avi	0	880	547	72	111				0	Content		-72	-111	10647492	3501275395
10665	08:49:34.036	00:00:10.664	640	-1024	-768	-1	-1	-1	-1	4	-1024	-768	-1	-1	-1	-1	4		0	0						Untertest3.avi	0	880	547	72	111				0	Content		-72	-111	10664684	3501292587
10682	08:49:34.053	00:00:10.681	641	-1024	-768	-1	-1	-1	-1	4	-1024	-768	-1	-1	-1	-1	4		0	0						Untertest3.avi	0	880	547	72	111				0	Content		-72	-111	10681931	3501309834
10699	08:49:34.070	00:00:10.699	642	-1024	-768	-1	-1	-1	-1	4	-1024	-768	-1	-1	-1	-1	4		0	0						Untertest3.avi	0	880	547	72	111				0	Content		-72	-111	10699303	3501327206
10714	08:49:34.085	00:00:10.714	643	-1024	-768	-1	-1	-1	-1	4	-1024	-768	-1	-1	-1	-1	4		0	0						Untertest3.avi	0	880	547	72	111				0	Content		-72	-111	10714116	3501342019
10731	08:49:34.102	00:00:10.730	644	-1024	-768	-1	-1	-1	-1	4	-1024	-768	-1	-1	-1	-1	4		0	0						Untertest3.avi	0	880	547	72	111				0	Content		-72	-111	10730732	3501358635
10747	08:49:34.118	00:00:10.747	645	-1024	-768	-1	-1	-1	-1	4	-1024	-768	-1	-1	-1	-1	4		0	0						Untertest3.avi	0	880	547	72	111				0	Content		-72	-111	10747478	3501375381
10764	08:49:34.135	00:00:10.764	646	-1024	-768	-1	-1	-1	-1	4	-1024	-768	-1	-1	-1	-1	4		0	0						Untertest3.avi	0	880	547	72	111				0	Content		-72	-111	10764108	3501392011
10781	08:49:34.152	00:00:10.780	647	-1024	-768	-1	-1	-1	-1	4	-1024	-768	-1	-1	-1	-1	4		0	0						Untertest3.avi	0	880	547	72	111				0	Content		-72	-111	10780724	3501408627
10797	08:49:34.168	00:00:10.797	648	-1024	-768	-1	-1	-1	-1	4	-1024	-768	-1	-1	-1	-1	4		0	0						Untertest3.avi	0	880	547	72	111				0	Content		-72	-111	10797349	3501425252
10815	08:49:34.186	00:00:10.814	649	-1024	-768	-1	-1	-1	-1	4	-1024	-768	-1	-1	-1	-1	4		0	0						Untertest3.avi	0	880	547	72	111				0	Content		-72	-111	10814540	3501442443
10832	08:49:34.203	00:00:10.831	650	-1024	-768	-1	-1	-1	-1	4	-1024	-768	-1	-1	-1	-1	4		0	0						Untertest3.avi	0	880	547	72	111				0	Content		-72	-111	10831916	3501459819
10849	08:49:34.220	00:00:10.849	651	-1024	-768	-1	-1	-1	-1	4	-1024	-768	-1	-1	-1	-1	4		0	0						Untertest3.avi	0	880	547	72	111				0	Content		-72	-111	10849163	3501477066
10864	08:49:34.235	00:00:10.863	652	-1024	-768	-1	-1	-1	-1	4	-1024	-768	-1	-1	-1	-1	4		0	0						Untertest3.avi	0	880	547	72	111				0	Content		-72	-111	10863965	3501491868
10881	08:49:34.252	00:00:10.880	653	-1024	-768	-1	-1	-1	-1	4	-1024	-768	-1	-1	-1	-1	4		0	0						Untertest3.avi	0	880	547	72	111				0	Content		-72	-111	10880713	3501508616
10897	08:49:34.268	00:00:10.897	654	-1024	-768	-1	-1	-1	-1	4	-1024	-768	-1	-1	-1	-1	4		0	0						Untertest3.avi	0	880	547	72	111				0	Content		-72	-111	10897335	3501525238
10914	08:49:34.285	00:00:10.914	655	-1024	-768	-1	-1	-1	-1	4	-1024	-768	-1	-1	-1	-1	4		0	0						Untertest3.avi	0	880	547	72	111				0	Content		-72	-111	10914086	3501541989
10931	08:49:34.302	00:00:10.930	656	-1024	-768	-1	-1	-1	-1	4	-1024	-768	-1	-1	-1	-1	4		0	0						Untertest3.avi	0	880	547	72	111				0	Content		-72	-111	10930577	3501558480
10947	08:49:34.318	00:00:10.947	657	-1024	-768	-1	-1	-1	-1	4	-1024	-768	-1	-1	-1	-1	4		0	0						Untertest3.avi	0	880	547	72	111				0	Content		-72	-111	10947202	3501575105
10964	08:49:34.335	00:00:10.964	658	-1024	-768	-1	-1	-1	-1	4	-1024	-768	-1	-1	-1	-1	4		0	0						Untertest3.avi	0	880	547	72	111				0	Content		-72	-111	10964402	3501592305
10982	08:49:34.353	00:00:10.981	659	-1024	-768	-1	-1	-1	-1	4	-1024	-768	-1	-1	-1	-1	4		0	0						Untertest3.avi	0	880	547	72	111				0	Content		-72	-111	10981774	3501609677
10999	08:49:34.370	00:00:10.999	660	-1024	-768	-1	-1	-1	-1	4	-1024	-768	-1	-1	-1	-1	4		0	0						Untertest3.avi	0	880	547	72	111				0	Content		-72	-111	10999021	3501626924
11014	08:49:34.385	00:00:11.013	661	-1024	-768	-1	-1	-1	-1	4	-1024	-768	-1	-1	-1	-1	4		0	0						Untertest3.avi	0	880	547	72	111				0	Content		-72	-111	11013947	3501641850
11031	08:49:34.402	00:00:11.030	662	-1024	-768	-1	-1	-1	-1	4	-1024	-768	-1	-1	-1	-1	4		0	0						Untertest3.avi	0	880	547	72	111				0	Content		-72	-111	11030571	3501658474
11047	08:49:34.418	00:00:11.047	663	-1024	-768	-1	-1	-1	-1	4	-1024	-768	-1	-1	-1	-1	4		0	0						Untertest3.avi	0	880	547	72	111				0	Content		-72	-111	11047318	3501675221
11064	08:49:34.435	00:00:11.063	664	-1024	-768	-1	-1	-1	-1	4	-1024	-768	-1	-1	-1	-1	4		0	0						Untertest3.avi	0	880	547	72	111				0	Content		-72	-111	11063943	3501691846
11081	08:49:34.452	00:00:11.080	665	-1024	-768	-1	-1	-1	-1	4	-1024	-768	-1	-1	-1	-1	4		0	0						Untertest3.avi	0	880	547	72	111				0	Content		-72	-111	11080567	3501708470
11097	08:49:34.468	00:00:11.097	666	-1024	-768	-1	-1	-1	-1	4	-1024	-768	-1	-1	-1	-1	4		0	0						Untertest3.avi	0	880	547	72	111				0	Content		-72	-111	11097191	3501725094
11114	08:49:34.485	00:00:11.114	667	-1024	-768	-1	-1	-1	-1	4	-1024	-768	-1	-1	-1	-1	4		0	0						Untertest3.avi	0	880	547	72	111				0	Content		-72	-111	11114260	3501742163
11132	08:49:34.503	00:00:11.131	668	-1024	-768	-1	-1	-1	-1	4	-1024	-768	-1	-1	-1	-1	4		0	0						Untertest3.avi	0	880	547	72	111				0	Content		-72	-111	11131633	3501759536
11149	08:49:34.520	00:00:11.148	669	-1024	-768	-1	-1	-1	-1	4	-1024	-768	-1	-1	-1	-1	4		0	0						Untertest3.avi	0	880	547	72	111				0	Content		-72	-111	11148883	3501776786
11164	08:49:34.535	00:00:11.163	670	-1024	-768	-1	-1	-1	-1	4	-1024	-768	-1	-1	-1	-1	4		0	0						Untertest3.avi	0	880	547	72	111				0	Content		-72	-111	11163812	3501791715
11180	08:49:34.551	00:00:11.180	671	-1024	-768	-1	-1	-1	-1	4	-1024	-768	-1	-1	-1	-1	4		0	0						Untertest3.avi	0	880	547	72	111				0	Content		-72	-111	11180435	3501808338
11197	08:49:34.568	00:00:11.197	672	-1024	-768	-1	-1	-1	-1	4	-1024	-768	-1	-1	-1	-1	4		0	0						Untertest3.avi	0	880	547	72	111				0	Content		-72	-111	11197185	3501825088
11214	08:49:34.585	00:00:11.213	673	-1024	-768	-1	-1	-1	-1	4	-1024	-768	-1	-1	-1	-1	4		0	0						Untertest3.avi	0	880	547	72	111				0	Content		-72	-111	11213811	3501841714
11230	08:49:34.601	00:00:11.230	674	-1024	-768	-1	-1	-1	-1	4	-1024	-768	-1	-1	-1	-1	4		0	0						Untertest3.avi	0	880	547	72	111				0	Content		-72	-111	11230432	3501858335
11247	08:49:34.618	00:00:11.247	675	-1024	-768	-1	-1	-1	-1	4	-1024	-768	-1	-1	-1	-1	4		0	0						Untertest3.avi	0	880	547	72	111				0	Content		-72	-111	11247058	3501874961
11264	08:49:34.635	00:00:11.264	676	-1024	-768	-1	-1	-1	-1	4	-1024	-768	-1	-1	-1	-1	4		0	0						Untertest3.avi	0	880	547	72	111				0	Content		-72	-111	11264251	3501892154
11282	08:49:34.653	00:00:11.281	677	-1024	-768	-1	-1	-1	-1	4	-1024	-768	-1	-1	-1	-1	4		0	0						Untertest3.avi	0	880	547	72	111				0	Content		-72	-111	11281623	3501909526
11299	08:49:34.670	00:00:11.298	678	-1024	-768	-1	-1	-1	-1	4	-1024	-768	-1	-1	-1	-1	4		0	0						Untertest3.avi	0	880	547	72	111				0	Content		-72	-111	11298873	3501926776
11314	08:49:34.685	00:00:11.313	679	-1024	-768	-1	-1	-1	-1	4	-1024	-768	-1	-1	-1	-1	4		0	0						Untertest3.avi	0	880	547	72	111				0	Content		-72	-111	11313676	3501941579
11330	08:49:34.701	00:00:11.330	680	-1024	-768	-1	-1	-1	-1	4	-1024	-768	-1	-1	-1	-1	4		0	0						Untertest3.avi	0	880	547	72	111				0	Content		-72	-111	11330427	3501958330
11347	08:49:34.718	00:00:11.347	681	-1024	-768	-1	-1	-1	-1	4	-1024	-768	-1	-1	-1	-1	4		0	0						Untertest3.avi	0	880	547	72	111				0	Content		-72	-111	11347052	3501974955
11364	08:49:34.735	00:00:11.363	682	-1024	-768	-1	-1	-1	-1	4	-1024	-768	-1	-1	-1	-1	4		0	0						Untertest3.avi	0	880	547	72	111				0	Content		-72	-111	11363673	3501991576
11380	08:49:34.751	00:00:11.380	683	-1024	-768	-1	-1	-1	-1	4	-1024	-768	-1	-1	-1	-1	4		0	0						Untertest3.avi	0	880	547	72	111				0	Content		-72	-111	11380294	3502008197
11397	08:49:34.768	00:00:11.396	684	-1024	-768	-1	-1	-1	-1	4	-1024	-768	-1	-1	-1	-1	4		0	0						Untertest3.avi	0	880	547	72	111				0	Content		-72	-111	11396920	3502024823
11414	08:49:34.785	00:00:11.414	685	-1024	-768	-1	-1	-1	-1	4	-1024	-768	-1	-1	-1	-1	4		0	0						Untertest3.avi	0	880	547	72	111				0	Content		-72	-111	11414112	3502042015
11431	08:49:34.802	00:00:11.431	686	-1024	-768	-1	-1	-1	-1	4	-1024	-768	-1	-1	-1	-1	4		0	0						Untertest3.avi	0	880	547	72	111				0	Content		-72	-111	11431485	3502059388
11449	08:49:34.820	00:00:11.448	687	-1024	-768	-1	-1	-1	-1	4	-1024	-768	-1	-1	-1	-1	4		0	0						Untertest3.avi	0	880	547	72	111				0	Content		-72	-111	11448731	3502076634
11464	08:49:34.835	00:00:11.463	688	-1024	-768	-1	-1	-1	-1	4	-1024	-768	-1	-1	-1	-1	4		0	0						Untertest3.avi	0	880	547	72	111				0	Content		-72	-111	11463662	3502091565
11480	08:49:34.851	00:00:11.480	689	-1024	-768	-1	-1	-1	-1	4	-1024	-768	-1	-1	-1	-1	4		0	0						Untertest3.avi	0	880	547	72	111				0	Content		-72	-111	11480287	3502108190
11497	08:49:34.868	00:00:11.497	690	-1024	-768	-1	-1	-1	-1	4	-1024	-768	-1	-1	-1	-1	4		0	0						Untertest3.avi	0	880	547	72	111				0	Content		-72	-111	11497034	3502124937
11514	08:49:34.885	00:00:11.513	691	-1024	-768	-1	-1	-1	-1	4	-1024	-768	-1	-1	-1	-1	4		0	0						Untertest3.avi	0	880	547	72	111				0	Content		-72	-111	11513533	3502141436
11530	08:49:34.901	00:00:11.530	692	-1024	-768	-1	-1	-1	-1	4	-1024	-768	-1	-1	-1	-1	4		0	0						Untertest3.avi	0	880	547	72	111				0	Content		-72	-111	11530278	3502158181
11547	08:49:34.918	00:00:11.546	693	-1024	-768	-1	-1	-1	-1	4	-1024	-768	-1	-1	-1	-1	4		0	0						Untertest3.avi	0	880	547	72	111				0	Content		-72	-111	11546901	3502174804
11564	08:49:34.935	00:00:11.563	694	-1024	-768	-1	-1	-1	-1	4	-1024	-768	-1	-1	-1	-1	4		0	0						Untertest3.avi	0	880	547	72	111				0	Content		-72	-111	11563979	3502191882
11581	08:49:34.952	00:00:11.581	695	-1024	-768	-1	-1	-1	-1	4	-1024	-768	-1	-1	-1	-1	4		0	0						Untertest3.avi	0	880	547	72	111				0	Content		-72	-111	11581343	3502209246
11599	08:49:34.970	00:00:11.598	696	-1024	-768	-1	-1	-1	-1	4	-1024	-768	-1	-1	-1	-1	4		0	0						Untertest3.avi	0	880	547	72	111				0	Content		-72	-111	11598716	3502226619
11614	08:49:34.985	00:00:11.613	697	-1024	-768	-1	-1	-1	-1	4	-1024	-768	-1	-1	-1	-1	4		0	0						Untertest3.avi	0	880	547	72	111				0	Content		-72	-111	11613521	3502241424
11630	08:49:35.001	00:00:11.630	698	-1024	-768	-1	-1	-1	-1	4	-1024	-768	-1	-1	-1	-1	4		0	0						Untertest3.avi	0	880	547	72	111				0	Content		-72	-111	11630144	3502258047
11647	08:49:35.018	00:00:11.646	699	-1024	-768	-1	-1	-1	-1	4	-1024	-768	-1	-1	-1	-1	4		0	0						Untertest3.avi	0	880	547	72	111				0	Content		-72	-111	11646894	3502274797
11664	08:49:35.035	00:00:11.663	700	-1024	-768	-1	-1	-1	-1	4	-1024	-768	-1	-1	-1	-1	4		0	0						Untertest3.avi	0	880	547	72	111				0	Content		-72	-111	11663518	3502291421
11680	08:49:35.051	00:00:11.680	701	-1024	-768	-1	-1	-1	-1	4	-1024	-768	-1	-1	-1	-1	4		0	0						Untertest3.avi	0	880	547	72	111				0	Content		-72	-111	11680139	3502308042
11697	08:49:35.068	00:00:11.696	702	-1024	-768	-1	-1	-1	-1	4	-1024	-768	-1	-1	-1	-1	4		0	0						Untertest3.avi	0	880	547	72	111				0	Content		-72	-111	11696764	3502324667
11714	08:49:35.085	00:00:11.713	703	-1024	-768	-1	-1	-1	-1	4	-1024	-768	-1	-1	-1	-1	4		0	0						Untertest3.avi	0	880	547	72	111				0	Content		-72	-111	11713959	3502341862
11731	08:49:35.102	00:00:11.731	704	-1024	-768	-1	-1	-1	-1	4	-1024	-768	-1	-1	-1	-1	4		0	0						Untertest3.avi	0	880	547	72	111				0	Content		-72	-111	11731327	3502359230
11749	08:49:35.120	00:00:11.748	705	-1024	-768	-1	-1	-1	-1	4	-1024	-768	-1	-1	-1	-1	4		0	0						Untertest3.avi	0	880	547	72	111				0	Content		-72	-111	11748576	3502376479
11763	08:49:35.134	00:00:11.763	706	-1024	-768	-1	-1	-1	-1	4	-1024	-768	-1	-1	-1	-1	4		0	0						Untertest3.avi	0	880	547	72	111				0	Content		-72	-111	11763381	3502391284
11780	08:49:35.151	00:00:11.780	707	-1024	-768	-1	-1	-1	-1	4	-1024	-768	-1	-1	-1	-1	4		0	0						Untertest3.avi	0	880	547	72	111				0	Content		-72	-111	11780131	3502408034
11797	08:49:35.168	00:00:11.796	708	-1024	-768	-1	-1	-1	-1	4	-1024	-768	-1	-1	-1	-1	4		0	0						Untertest3.avi	0	880	547	72	111				0	Content		-72	-111	11796755	3502424658
11813	08:49:35.184	00:00:11.813	709	-1024	-768	-1	-1	-1	-1	4	-1024	-768	-1	-1	-1	-1	4		0	0						Untertest3.avi	0	880	547	72	111				0	Content		-72	-111	11813379	3502441282
11830	08:49:35.201	00:00:11.830	710	-1024	-768	-1	-1	-1	-1	4	-1024	-768	-1	-1	-1	-1	4		0	0						Untertest3.avi	0	880	547	72	111				0	Content		-72	-111	11830002	3502457905
11847	08:49:35.218	00:00:11.846	711	-1024	-768	-1	-1	-1	-1	4	-1024	-768	-1	-1	-1	-1	4		0	0						Untertest3.avi	0	880	547	72	111				0	Content		-72	-111	11846627	3502474530
11864	08:49:35.235	00:00:11.863	712	-1024	-768	-1	-1	-1	-1	4	-1024	-768	-1	-1	-1	-1	4		0	0						Untertest3.avi	0	880	547	72	111				0	Content		-72	-111	11863819	3502491722
11881	08:49:35.252	00:00:11.881	713	-1024	-768	-1	-1	-1	-1	4	-1024	-768	-1	-1	-1	-1	4		0	0						Untertest3.avi	0	880	547	72	111				0	Content		-72	-111	11881191	3502509094
11898	08:49:35.269	00:00:11.898	714	-1024	-768	-1	-1	-1	-1	4	-1024	-768	-1	-1	-1	-1	4		0	0						Untertest3.avi	0	880	547	72	111				0	Content		-72	-111	11898441	3502526344
11913	08:49:35.284	00:00:11.913	715	-1024	-768	-1	-1	-1	-1	4	-1024	-768	-1	-1	-1	-1	4		0	0						Untertest3.avi	0	880	547	72	111				0	Content		-72	-111	11913244	3502541147
11930	08:49:35.301	00:00:11.929	716	-1024	-768	-1	-1	-1	-1	4	-1024	-768	-1	-1	-1	-1	4		0	0						Untertest3.avi	0	880	547	72	111				0	Content		-72	-111	11929993	3502557896
11947	08:49:35.318	00:00:11.946	717	-1024	-768	-1	-1	-1	-1	4	-1024	-768	-1	-1	-1	-1	4		0	0						Untertest3.avi	0	880	547	72	111				0	Content		-72	-111	11946615	3502574518
11963	08:49:35.334	00:00:11.963	718	-1024	-768	-1	-1	-1	-1	4	-1024	-768	-1	-1	-1	-1	4		0	0						Untertest3.avi	0	880	547	72	111				0	Content		-72	-111	11963239	3502591142
11980	08:49:35.351	00:00:11.979	719	-1024	-768	-1	-1	-1	-1	4	-1024	-768	-1	-1	-1	-1	4		0	0						Untertest3.avi	0	880	547	72	111				0	Content		-72	-111	11979986	3502607889
11997	08:49:35.368	00:00:11.996	720	-1024	-768	-1	-1	-1	-1	4	-1024	-768	-1	-1	-1	-1	4		0	0						Untertest3.avi	0	880	547	72	111				0	Content		-72	-111	11996612	3502624515
12014	08:49:35.385	00:00:12.013	721	-1024	-768	-1	-1	-1	-1	4	-1024	-768	-1	-1	-1	-1	4		0	0						Untertest3.avi	0	880	547	72	111				0	Content		-72	-111	12013679	3502641582
12031	08:49:35.402	00:00:12.031	722	-1024	-768	-1	-1	-1	-1	4	-1024	-768	-1	-1	-1	-1	4		0	0						Untertest3.avi	0	880	547	72	111				0	Content		-72	-111	12031052	3502658955
12048	08:49:35.419	00:00:12.048	723	-1024	-768	-1	-1	-1	-1	4	-1024	-768	-1	-1	-1	-1	4		0	0						Untertest3.avi	0	880	547	72	111				0	Content		-72	-111	12048301	3502676204
12063	08:49:35.434	00:00:12.063	724	-1024	-768	-1	-1	-1	-1	4	-1024	-768	-1	-1	-1	-1	4		0	0						Untertest3.avi	0	880	547	72	111				0	Content		-72	-111	12063233	3502691136
12080	08:49:35.451	00:00:12.079	725	-1024	-768	-1	-1	-1	-1	4	-1024	-768	-1	-1	-1	-1	4		0	0						Untertest3.avi	0	880	547	72	111				0	Content		-72	-111	12079859	3502707762
12097	08:49:35.468	00:00:12.096	726	-1024	-768	-1	-1	-1	-1	4	-1024	-768	-1	-1	-1	-1	4		0	0						Untertest3.avi	0	880	547	72	111				0	Content		-72	-111	12096606	3502724509
12113	08:49:35.484	00:00:12.113	727	-1024	-768	-1	-1	-1	-1	4	-1024	-768	-1	-1	-1	-1	4		0	0						Untertest3.avi	0	880	547	72	111				0	Content		-72	-111	12113227	3502741130
12130	08:49:35.501	00:00:12.129	728	-1024	-768	-1	-1	-1	-1	4	-1024	-768	-1	-1	-1	-1	4		0	0						Untertest3.avi	0	880	547	72	111				0	Content		-72	-111	12129850	3502757753
12146	08:49:35.517	00:00:12.146	729	-1024	-768	-1	-1	-1	-1	4	-1024	-768	-1	-1	-1	-1	4		0	0						Untertest3.avi	0	880	547	72	111				0	Content		-72	-111	12146475	3502774378
12164	08:49:35.535	00:00:12.163	730	-1024	-768	-1	-1	-1	-1	4	-1024	-768	-1	-1	-1	-1	4		0	0						Untertest3.avi	0	880	547	72	111				0	Content		-72	-111	12163667	3502791570
12181	08:49:35.552	00:00:12.180	731	-1024	-768	-1	-1	-1	-1	4	-1024	-768	-1	-1	-1	-1	4		0	0						Untertest3.avi	0	880	547	72	111				0	Content		-72	-111	12180915	3502808818
12198	08:49:35.569	00:00:12.198	732	-1024	-768	-1	-1	-1	-1	4	-1024	-768	-1	-1	-1	-1	4		0	0						Untertest3.avi	0	880	547	72	111				0	Content		-72	-111	12198286	3502826189
12213	08:49:35.584	00:00:12.213	733	-1024	-768	-1	-1	-1	-1	4	-1024	-768	-1	-1	-1	-1	4		0	0						Untertest3.avi	0	880	547	72	111				0	Content		-72	-111	12213093	3502840996
12230	08:49:35.601	00:00:12.229	734	-1024	-768	-1	-1	-1	-1	4	-1024	-768	-1	-1	-1	-1	4		0	0						Untertest3.avi	0	880	547	72	111				0	Content		-72	-111	12229717	3502857620
12246	08:49:35.617	00:00:12.246	735	-1024	-768	-1	-1	-1	-1	4	-1024	-768	-1	-1	-1	-1	4		0	0						Untertest3.avi	0	880	547	72	111				0	Content		-72	-111	12246468	3502874371
12263	08:49:35.634	00:00:12.263	736	-1024	-768	-1	-1	-1	-1	4	-1024	-768	-1	-1	-1	-1	4		0	0						Untertest3.avi	0	880	547	72	111				0	Content		-72	-111	12263090	3502890993
12280	08:49:35.651	00:00:12.279	737	-1024	-768	-1	-1	-1	-1	4	-1024	-768	-1	-1	-1	-1	4		0	0						Untertest3.avi	0	880	547	72	111				0	Content		-72	-111	12279707	3502907610
12296	08:49:35.667	00:00:12.296	738	-1024	-768	-1	-1	-1	-1	4	-1024	-768	-1	-1	-1	-1	4		0	0						Untertest3.avi	0	880	547	72	111				0	Content		-72	-111	12296376	3502924279
12313	08:49:35.684	00:00:12.313	739	-1024	-768	-1	-1	-1	-1	4	-1024	-768	-1	-1	-1	-1	4		0	0						Untertest3.avi	0	880	547	72	111				0	Content		-72	-111	12313418	3502941321
12330	08:49:35.701	00:00:12.330	740	-1024	-768	-1	-1	-1	-1	4	-1024	-768	-1	-1	-1	-1	4		0	0						Untertest3.avi	0	880	547	72	111				0	Content		-72	-111	12330086	3502957989
12347	08:49:35.718	00:00:12.346	741	-1024	-768	-1	-1	-1	-1	4	-1024	-768	-1	-1	-1	-1	4		0	0						Untertest3.avi	0	880	547	72	111				0	Content		-72	-111	12346753	3502974656
12364	08:49:35.735	00:00:12.363	742	-1024	-768	-1	-1	-1	-1	4	-1024	-768	-1	-1	-1	-1	4		0	0						Untertest3.avi	0	880	547	72	111				0	Content		-72	-111	12363878	3502991781
12381	08:49:35.752	00:00:12.380	743	-1024	-768	-1	-1	-1	-1	4	-1024	-768	-1	-1	-1	-1	4		0	0						Untertest3.avi	0	880	547	72	111				0	Content		-72	-111	12380546	3503008449
12397	08:49:35.768	00:00:12.397	744	-1024	-768	-1	-1	-1	-1	4	-1024	-768	-1	-1	-1	-1	4		0	0						Untertest3.avi	0	880	547	72	111				0	Content		-72	-111	12397214	3503025117
12414	08:49:35.785	00:00:12.413	745	-1024	-768	-1	-1	-1	-1	4	-1024	-768	-1	-1	-1	-1	4		0	0						Untertest3.avi	0	880	547	72	111				0	Content		-72	-111	12413559	3503041462
12430	08:49:35.801	00:00:12.430	746	-1024	-768	-1	-1	-1	-1	4	-1024	-768	-1	-1	-1	-1	4		0	0						Untertest3.avi	0	880	547	72	111				0	Content		-72	-111	12430226	3503058129
12447	08:49:35.818	00:00:12.446	747	-1024	-768	-1	-1	-1	-1	4	-1024	-768	-1	-1	-1	-1	4		0	0						Untertest3.avi	0	880	547	72	111				0	Content		-72	-111	12446894	3503074797
12463	08:49:35.834	00:00:12.463	748	-1024	-768	-1	-1	-1	-1	4	-1024	-768	-1	-1	-1	-1	4		0	0						Untertest3.avi	0	880	547	72	111				0	Content		-72	-111	12463346	3503091249
12480	08:49:35.851	00:00:12.480	749	-1024	-768	-1	-1	-1	-1	4	-1024	-768	-1	-1	-1	-1	4		0	0						Untertest3.avi	0	880	547	72	111				0	Content		-72	-111	12480014	3503107917
12497	08:49:35.868	00:00:12.496	750	-1024	-768	-1	-1	-1	-1	4	-1024	-768	-1	-1	-1	-1	4		0	0						Untertest3.avi	0	880	547	72	111				0	Content		-72	-111	12496682	3503124585
12513	08:49:35.884	00:00:12.512	751	-1024	-768	-1	-1	-1	-1	4	-1024	-768	-1	-1	-1	-1	4		0	0						Untertest3.avi	0	880	547	72	111				0	Content		-72	-111	12512868	3503140771
12529	08:49:35.900	00:00:12.529	752	-1024	-768	-1	-1	-1	-1	4	-1024	-768	-1	-1	-1	-1	4		0	0						Untertest3.avi	0	880	547	72	111				0	Content		-72	-111	12529493	3503157396
12546	08:49:35.917	00:00:12.546	753	-1024	-768	-1	-1	-1	-1	4	-1024	-768	-1	-1	-1	-1	4		0	0						Untertest3.avi	0	880	547	72	111				0	Content		-72	-111	12546161	3503174064
12563	08:49:35.934	00:00:12.562	754	-1024	-768	-1	-1	-1	-1	4	-1024	-768	-1	-1	-1	-1	4		0	0						Untertest3.avi	0	880	547	72	111				0	Content		-72	-111	12562829	3503190732
12579	08:49:35.950	00:00:12.579	755	-1024	-768	-1	-1	-1	-1	4	-1024	-768	-1	-1	-1	-1	4		0	0						Untertest3.avi	0	880	547	72	111				0	Content		-72	-111	12579497	3503207400
12596	08:49:35.967	00:00:12.596	756	-1024	-768	-1	-1	-1	-1	4	-1024	-768	-1	-1	-1	-1	4		0	0						Untertest3.avi	0	880	547	72	111				0	Content		-72	-111	12596126	3503224029
12613	08:49:35.984	00:00:12.612	757	-1024	-768	-1	-1	-1	-1	4	-1024	-768	-1	-1	-1	-1	4		0	0						Untertest3.avi	0	880	547	72	111				0	Content		-72	-111	12612794	3503240697
12630	08:49:36.001	00:00:12.629	758	-1024	-768	-1	-1	-1	-1	4	-1024	-768	-1	-1	-1	-1	4		0	0						Untertest3.avi	0	880	547	72	111				0	Content		-72	-111	12629707	3503257610
12646	08:49:36.017	00:00:12.646	759	-1024	-768	-1	-1	-1	-1	4	-1024	-768	-1	-1	-1	-1	4		0	0						Untertest3.avi	0	880	547	72	111				0	Content		-72	-111	12646375	3503274278
12663	08:49:36.034	00:00:12.663	760	-1024	-768	-1	-1	-1	-1	4	-1024	-768	-1	-1	-1	-1	4		0	0						Untertest3.avi	0	880	547	72	111				0	Content		-72	-111	12663373	3503291276
12680	08:49:36.051	00:00:12.680	761	-1024	-768	-1	-1	-1	-1	4	-1024	-768	-1	-1	-1	-1	4		0	0						Untertest3.avi	0	880	547	72	111				0	Content		-72	-111	12680040	3503307943
12697	08:49:36.068	00:00:12.696	762	-1024	-768	-1	-1	-1	-1	4	-1024	-768	-1	-1	-1	-1	4		0	0						Untertest3.avi	0	880	547	72	111				0	Content		-72	-111	12696708	3503324611
12714	08:49:36.085	00:00:12.713	763	-1024	-768	-1	-1	-1	-1	4	-1024	-768	-1	-1	-1	-1	4		0	0						Untertest3.avi	0	880	547	72	111				0	Content		-72	-111	12713803	3503341706
12730	08:49:36.101	00:00:12.730	764	-1024	-768	-1	-1	-1	-1	4	-1024	-768	-1	-1	-1	-1	4		0	0						Untertest3.avi	0	880	547	72	111				0	Content		-72	-111	12730471	3503358374
12747	08:49:36.118	00:00:12.747	765	-1024	-768	-1	-1	-1	-1	4	-1024	-768	-1	-1	-1	-1	4		0	0						Untertest3.avi	0	880	547	72	111				0	Content		-72	-111	12747139	3503375042
12763	08:49:36.134	00:00:12.763	766	-1024	-768	-1	-1	-1	-1	4	-1024	-768	-1	-1	-1	-1	4		0	0						Untertest3.avi	0	880	547	72	111				0	Content		-72	-111	12763422	3503391325
12780	08:49:36.151	00:00:12.780	767	-1024	-768	-1	-1	-1	-1	4	-1024	-768	-1	-1	-1	-1	4		0	0						Untertest3.avi	0	880	547	72	111				0	Content		-72	-111	12780090	3503407993
12797	08:49:36.168	00:00:12.796	768	-1024	-768	-1	-1	-1	-1	4	-1024	-768	-1	-1	-1	-1	4		0	0						Untertest3.avi	0	880	547	72	111				0	Content		-72	-111	12796758	3503424661
12813	08:49:36.184	00:00:12.812	769	-1024	-768	-1	-1	-1	-1	4	-1024	-768	-1	-1	-1	-1	4		0	0						Untertest3.avi	0	880	547	72	111				0	Content		-72	-111	12812611	3503440514
12829	08:49:36.200	00:00:12.829	770	-1024	-768	-1	-1	-1	-1	4	-1024	-768	-1	-1	-1	-1	4		0	0						Untertest3.avi	0	880	547	72	111				0	Content		-72	-111	12829358	3503457261
12846	08:49:36.217	00:00:12.846	771	-1024	-768	-1	-1	-1	-1	4	-1024	-768	-1	-1	-1	-1	4		0	0						Untertest3.avi	0	880	547	72	111				0	Content		-72	-111	12846046	3503473949
12863	08:49:36.234	00:00:12.862	772	-1024	-768	-1	-1	-1	-1	4	-1024	-768	-1	-1	-1	-1	4		0	0						Untertest3.avi	0	880	547	72	111				0	Content		-72	-111	12862714	3503490617
12879	08:49:36.250	00:00:12.879	773	-1024	-768	-1	-1	-1	-1	4	-1024	-768	-1	-1	-1	-1	4		0	0						Untertest3.avi	0	880	547	72	111				0	Content		-72	-111	12879382	3503507285
12896	08:49:36.267	00:00:12.895	774	-1024	-768	-1	-1	-1	-1	4	-1024	-768	-1	-1	-1	-1	4		0	0						Untertest3.avi	0	880	547	72	111				0	Content		-72	-111	12895999	3503523902
12913	08:49:36.284	00:00:12.912	775	-1024	-768	-1	-1	-1	-1	4	-1024	-768	-1	-1	-1	-1	4		0	0						Untertest3.avi	0	880	547	72	111				0	Content		-72	-111	12912666	3503540569
12929	08:49:36.300	00:00:12.929	776	-1024	-768	-1	-1	-1	-1	4	-1024	-768	-1	-1	-1	-1	4		0	0						Untertest3.avi	0	880	547	72	111				0	Content		-72	-111	12929334	3503557237
12946	08:49:36.317	00:00:12.945	777	-1024	-768	-1	-1	-1	-1	4	-1024	-768	-1	-1	-1	-1	4		0	0						Untertest3.avi	0	880	547	72	111				0	Content		-72	-111	12945971	3503573874
12963	08:49:36.334	00:00:12.962	778	-1024	-768	-1	-1	-1	-1	4	-1024	-768	-1	-1	-1	-1	4		0	0						Untertest3.avi	0	880	547	72	111				0	Content		-72	-111	12962639	3503590542
12979	08:49:36.350	00:00:12.979	779	-1024	-768	-1	-1	-1	-1	4	-1024	-768	-1	-1	-1	-1	4		0	0						Untertest3.avi	0	880	547	72	111				0	Content		-72	-111	12979468	3503607371
12996	08:49:36.367	00:00:12.996	780	-1024	-768	-1	-1	-1	-1	4	-1024	-768	-1	-1	-1	-1	4		0	0						Untertest3.avi	0	880	547	72	111				0	Content		-72	-111	12996135	3503624038
13013	08:49:36.384	00:00:13.012	781	-1024	-768	-1	-1	-1	-1	4	-1024	-768	-1	-1	-1	-1	4		0	0						Untertest3.avi	0	880	547	72	111				0	Content		-72	-111	13012803	3503640706
13030	08:49:36.401	00:00:13.029	782	-1024	-768	-1	-1	-1	-1	4	-1024	-768	-1	-1	-1	-1	4		0	0						Untertest3.avi	0	880	547	72	111				0	Content		-72	-111	13029780	3503657683
13046	08:49:36.417	00:00:13.046	783	-1024	-768	-1	-1	-1	-1	4	-1024	-768	-1	-1	-1	-1	4		0	0						Untertest3.avi	0	880	547	72	111				0	Content		-72	-111	13046448	3503674351
13063	08:49:36.434	00:00:13.063	784	-1024	-768	-1	-1	-1	-1	4	-1024	-768	-1	-1	-1	-1	4		0	0						Untertest3.avi	0	880	547	72	111				0	Content		-72	-111	13063116	3503691019
13080	08:49:36.451	00:00:13.080	785	-1024	-768	-1	-1	-1	-1	4	-1024	-768	-1	-1	-1	-1	4		0	0						Untertest3.avi	0	880	547	72	111				0	Content		-72	-111	13080196	3503708099
13097	08:49:36.468	00:00:13.096	786	-1024	-768	-1	-1	-1	-1	4	-1024	-768	-1	-1	-1	-1	4		0	0						Untertest3.avi	0	880	547	72	111				0	Content		-72	-111	13096864	3503724767
13114	08:49:36.485	00:00:13.113	787	-1024	-768	-1	-1	-1	-1	4	-1024	-768	-1	-1	-1	-1	4		0	0						Untertest3.avi	0	880	547	72	111				0	Content		-72	-111	13113532	3503741435
13130	08:49:36.501	00:00:13.129	788	-1024	-768	-1	-1	-1	-1	4	-1024	-768	-1	-1	-1	-1	4		0	0						Untertest3.avi	0	880	547	72	111				0	Content		-72	-111	13129850	3503757753
13147	08:49:36.518	00:00:13.146	789	-1024	-768	-1	-1	-1	-1	4	-1024	-768	-1	-1	-1	-1	4		0	0						Untertest3.avi	0	880	547	72	111				0	Content		-72	-111	13146518	3503774421
13163	08:49:36.534	00:00:13.163	790	-1024	-768	-1	-1	-1	-1	4	-1024	-768	-1	-1	-1	-1	4		0	0						Untertest3.avi	0	880	547	72	111				0	Content		-72	-111	13163185	3503791088
13180	08:49:36.551	00:00:13.179	791	-1024	-768	-1	-1	-1	-1	4	-1024	-768	-1	-1	-1	-1	4		0	0						Untertest3.avi	0	880	547	72	111				0	Content		-72	-111	13179616	3503807519
13196	08:49:36.567	00:00:13.196	792	-1024	-768	-1	-1	-1	-1	4	-1024	-768	-1	-1	-1	-1	4		0	0						Untertest3.avi	0	880	547	72	111				0	Content		-72	-111	13196284	3503824187
13213	08:49:36.584	00:00:13.212	793	-1024	-768	-1	-1	-1	-1	4	-1024	-768	-1	-1	-1	-1	4		0	0						Untertest3.avi	0	880	547	72	111				0	Content		-72	-111	13212952	3503840855
13229	08:49:36.600	00:00:13.229	794	-1024	-768	-1	-1	-1	-1	4	-1024	-768	-1	-1	-1	-1	4		0	0						Untertest3.avi	0	880	547	72	111				0	Content		-72	-111	13229100	3503857003
13246	08:49:36.617	00:00:13.245	795	-1024	-768	-1	-1	-1	-1	4	-1024	-768	-1	-1	-1	-1	4		0	0						Untertest3.avi	0	880	547	72	111				0	Content		-72	-111	13245726	3503873629
13262	08:49:36.633	00:00:13.262	796	-1024	-768	-1	-1	-1	-1	4	-1024	-768	-1	-1	-1	-1	4		0	0						Untertest3.avi	0	880	547	72	111				0	Content		-72	-111	13262393	3503890296
13279	08:49:36.650	00:00:13.279	797	-1024	-768	-1	-1	-1	-1	4	-1024	-768	-1	-1	-1	-1	4		0	0						Untertest3.avi	0	880	547	72	111				0	Content		-72	-111	13279061	3503906964
13296	08:49:36.667	00:00:13.295	798	-1024	-768	-1	-1	-1	-1	4	-1024	-768	-1	-1	-1	-1	4		0	0						Untertest3.avi	0	880	547	72	111				0	Content		-72	-111	13295729	3503923632
13312	08:49:36.683	00:00:13.312	799	-1024	-768	-1	-1	-1	-1	4	-1024	-768	-1	-1	-1	-1	4		0	0						Untertest3.avi	0	880	547	72	111				0	Content		-72	-111	13312394	3503940297
13329	08:49:36.700	00:00:13.329	800	-1024	-768	-1	-1	-1	-1	4	-1024	-768	-1	-1	-1	-1	4		0	0						Untertest3.avi	0	880	547	72	111				0	Content		-72	-111	13329062	3503956965
13346	08:49:36.717	00:00:13.345	801	-1024	-768	-1	-1	-1	-1	4	-1024	-768	-1	-1	-1	-1	4		0	0						Untertest3.avi	0	880	547	72	111				0	Content		-72	-111	13345730	3503973633
13363	08:49:36.734	00:00:13.362	802	-1024	-768	-1	-1	-1	-1	4	-1024	-768	-1	-1	-1	-1	4		0	0						Untertest3.avi	0	880	547	72	111				0	Content		-72	-111	13362663	3503990566
13379	08:49:36.750	00:00:13.379	803	-1024	-768	-1	-1	-1	-1	4	-1024	-768	-1	-1	-1	-1	4		0	0						Untertest3.avi	0	880	547	72	111				0	Content		-72	-111	13379331	3504007234
13396	08:49:36.767	00:00:13.396	804	-1024	-768	-1	-1	-1	-1	4	-1024	-768	-1	-1	-1	-1	4		0	0						Untertest3.avi	0	880	547	72	111				0	Content		-72	-111	13396295	3504024198
13413	08:49:36.784	00:00:13.412	805	-1024	-768	-1	-1	-1	-1	4	-1024	-768	-1	-1	-1	-1	4		0	0						Untertest3.avi	0	880	547	72	111				0	Content		-72	-111	13412963	3504040866
13430	08:49:36.801	00:00:13.429	806	-1024	-768	-1	-1	-1	-1	4	-1024	-768	-1	-1	-1	-1	4		0	0						Untertest3.avi	0	880	547	72	111				0	Content		-72	-111	13429631	3504057534
13447	08:49:36.818	00:00:13.446	807	-1024	-768	-1	-1	-1	-1	4	-1024	-768	-1	-1	-1	-1	4		0	0						Untertest3.avi	0	880	547	72	111				0	Content		-72	-111	13446703	3504074606
13463	08:49:36.834	00:00:13.463	808	-1024	-768	-1	-1	-1	-1	4	-1024	-768	-1	-1	-1	-1	4		0	0						Untertest3.avi	0	880	547	72	111				0	Content		-72	-111	13463371	3504091274
13480	08:49:36.851	00:00:13.480	809	-1024	-768	-1	-1	-1	-1	4	-1024	-768	-1	-1	-1	-1	4		0	0						Untertest3.avi	0	880	547	72	111				0	Content		-72	-111	13480038	3504107941
13496	08:49:36.867	00:00:13.496	810	-1024	-768	-1	-1	-1	-1	4	-1024	-768	-1	-1	-1	-1	4		0	0						Untertest3.avi	0	880	547	72	111				0	Content		-72	-111	13496308	3504124211
13513	08:49:36.884	00:00:13.512	811	-1024	-768	-1	-1	-1	-1	4	-1024	-768	-1	-1	-1	-1	4		0	0						Untertest3.avi	0	880	547	72	111				0	Content		-72	-111	13512976	3504140879
13530	08:49:36.901	00:00:13.529	812	-1024	-768	-1	-1	-1	-1	4	-1024	-768	-1	-1	-1	-1	4		0	0						Untertest3.avi	0	880	547	72	111				0	Content		-72	-111	13529644	3504157547
13546	08:49:36.917	00:00:13.545	813	-1024	-768	-1	-1	-1	-1	4	-1024	-768	-1	-1	-1	-1	4		0	0						Untertest3.avi	0	880	547	72	111				0	Content		-72	-111	13545592	3504173495
13562	08:49:36.933	00:00:13.562	814	-1024	-768	-1	-1	-1	-1	4	-1024	-768	-1	-1	-1	-1	4		0	0						Untertest3.avi	0	880	547	72	111				0	Content		-72	-111	13562212	3504190115
13579	08:49:36.950	00:00:13.578	815	-1024	-768	-1	-1	-1	-1	4	-1024	-768	-1	-1	-1	-1	4		0	0						Untertest3.avi	0	880	547	72	111				0	Content		-72	-111	13578899	3504206802
13596	08:49:36.967	00:00:13.595	816	-1024	-768	-1	-1	-1	-1	4	-1024	-768	-1	-1	-1	-1	4		0	0						Untertest3.avi	0	880	547	72	111				0	Content		-72	-111	13595567	3504223470
13612	08:49:36.983	00:00:13.612	817	-1024	-768	-1	-1	-1	-1	4	-1024	-768	-1	-1	-1	-1	4		0	0						Untertest3.avi	0	880	547	72	111				0	Content		-72	-111	13612235	3504240138
13629	08:49:37.000	00:00:13.628	818	-1024	-768	-1	-1	-1	-1	4	-1024	-768	-1	-1	-1	-1	4		0	0						Untertest3.avi	0	880	547	72	111				0	Content		-72	-111	13628853	3504256756
13646	08:49:37.017	00:00:13.645	819	-1024	-768	-1	-1	-1	-1	4	-1024	-768	-1	-1	-1	-1	4		0	0						Untertest3.avi	0	880	547	72	111				0	Content		-72	-111	13645521	3504273424
13662	08:49:37.033	00:00:13.662	820	-1024	-768	-1	-1	-1	-1	4	-1024	-768	-1	-1	-1	-1	4		0	0						Untertest3.avi	0	880	547	72	111				0	Content		-72	-111	13662189	3504290092
13679	08:49:37.050	00:00:13.678	821	-1024	-768	-1	-1	-1	-1	4	-1024	-768	-1	-1	-1	-1	4		0	0						Untertest3.avi	0	880	547	72	111				0	Content		-72	-111	13678827	3504306730
13695	08:49:37.066	00:00:13.695	822	-1024	-768	-1	-1	-1	-1	4	-1024	-768	-1	-1	-1	-1	4		0	0						Untertest3.avi	0	880	547	72	111				0	Content		-72	-111	13695495	3504323398
13712	08:49:37.083	00:00:13.712	823	-1024	-768	-1	-1	-1	-1	4	-1024	-768	-1	-1	-1	-1	4		0	0						Untertest3.avi	0	880	547	72	111				0	Content		-72	-111	13712359	3504340262
13729	08:49:37.100	00:00:13.729	824	-1024	-768	-1	-1	-1	-1	4	-1024	-768	-1	-1	-1	-1	4		0	0						Untertest3.avi	0	880	547	72	111				0	Content		-72	-111	13729027	3504356930
13746	08:49:37.117	00:00:13.745	825	-1024	-768	-1	-1	-1	-1	4	-1024	-768	-1	-1	-1	-1	4		0	0						Untertest3.avi	0	880	547	72	111				0	Content		-72	-111	13745695	3504373598
13763	08:49:37.134	00:00:13.762	826	-1024	-768	-1	-1	-1	-1	4	-1024	-768	-1	-1	-1	-1	4		0	0						Untertest3.avi	0	880	547	72	111				0	Content		-72	-111	13762701	3504390604
13779	08:49:37.150	00:00:13.779	827	-1024	-768	-1	-1	-1	-1	4	-1024	-768	-1	-1	-1	-1	4		0	0						Untertest3.avi	0	880	547	72	111				0	Content		-72	-111	13779369	3504407272
13796	08:49:37.167	00:00:13.796	828	-1024	-768	-1	-1	-1	-1	4	-1024	-768	-1	-1	-1	-1	4		0	0						Untertest3.avi	0	880	547	72	111				0	Content		-72	-111	13796036	3504423939
13813	08:49:37.184	00:00:13.813	829	-1024	-768	-1	-1	-1	-1	4	-1024	-768	-1	-1	-1	-1	4		0	0						Untertest3.avi	0	880	547	72	111				0	Content		-72	-111	13813097	3504441000
13830	08:49:37.201	00:00:13.829	830	-1024	-768	-1	-1	-1	-1	4	-1024	-768	-1	-1	-1	-1	4		0	0						Untertest3.avi	0	880	547	72	111				0	Content		-72	-111	13829765	3504457668
13846	08:49:37.217	00:00:13.846	831	-1024	-768	-1	-1	-1	-1	4	-1024	-768	-1	-1	-1	-1	4		0	0						Untertest3.avi	0	880	547	72	111				0	Content		-72	-111	13846433	3504474336
13863	08:49:37.234	00:00:13.862	832	-1024	-768	-1	-1	-1	-1	4	-1024	-768	-1	-1	-1	-1	4		0	0						Untertest3.avi	0	880	547	72	111				0	Content		-72	-111	13862732	3504490635
13879	08:49:37.250	00:00:13.879	833	-1024	-768	-1	-1	-1	-1	4	-1024	-768	-1	-1	-1	-1	4		0	0						Untertest3.avi	0	880	547	72	111				0	Content		-72	-111	13879399	3504507302
13896	08:49:37.267	00:00:13.896	834	-1024	-768	-1	-1	-1	-1	4	-1024	-768	-1	-1	-1	-1	4		0	0						Untertest3.avi	0	880	547	72	111				0	Content		-72	-111	13896067	3504523970
13912	08:49:37.283	00:00:13.912	835	-1024	-768	-1	-1	-1	-1	4	-1024	-768	-1	-1	-1	-1	4		0	0						Untertest3.avi	0	880	547	72	111				0	Content		-72	-111	13912492	3504540395
13929	08:49:37.300	00:00:13.929	836	-1024	-768	-1	-1	-1	-1	4	-1024	-768	-1	-1	-1	-1	4		0	0						Untertest3.avi	0	880	547	72	111				0	Content		-72	-111	13929160	3504557063
13946	08:49:37.317	00:00:13.945	837	-1024	-768	-1	-1	-1	-1	4	-1024	-768	-1	-1	-1	-1	4		0	0						Untertest3.avi	0	880	547	72	111				0	Content		-72	-111	13945828	3504573731
13962	08:49:37.333	00:00:13.961	838	-1024	-768	-1	-1	-1	-1	4	-1024	-768	-1	-1	-1	-1	4		0	0						Untertest3.avi	0	880	547	72	111				0	Content		-72	-111	13961952	3504589855
13979	08:49:37.350	00:00:13.978	839	-1024	-768	-1	-1	-1	-1	4	-1024	-768	-1	-1	-1	-1	4		0	0						Untertest3.avi	0	880	547	72	111				0	Content		-72	-111	13978577	3504606480
13995	08:49:37.366	00:00:13.995	840	-1024	-768	-1	-1	-1	-1	4	-1024	-768	-1	-1	-1	-1	4		0	0						Untertest3.avi	0	880	547	72	111				0	Content		-72	-111	13995243	3504623146
14012	08:49:37.383	00:00:14.011	841	-1024	-768	-1	-1	-1	-1	4	-1024	-768	-1	-1	-1	-1	4		0	0						Untertest3.avi	0	880	547	72	111				0	Content		-72	-111	14011911	3504639814
14029	08:49:37.400	00:00:14.028	842	-1024	-768	-1	-1	-1	-1	4	-1024	-768	-1	-1	-1	-1	4		0	0						Untertest3.avi	0	880	547	72	111				0	Content		-72	-111	14028578	3504656481
14045	08:49:37.416	00:00:14.045	843	-1024	-768	-1	-1	-1	-1	4	-1024	-768	-1	-1	-1	-1	4		0	0						Untertest3.avi	0	880	547	72	111				0	Content		-72	-111	14045269	3504673172
14062	08:49:37.433	00:00:14.061	844	-1024	-768	-1	-1	-1	-1	4	-1024	-768	-1	-1	-1	-1	4		0	0						Untertest3.avi	0	880	547	72	111				0	Content		-72	-111	14061937	3504689840
14079	08:49:37.450	00:00:14.078	845	-1024	-768	-1	-1	-1	-1	4	-1024	-768	-1	-1	-1	-1	4		0	0						Untertest3.avi	0	880	547	72	111				0	Content		-72	-111	14078902	3504706805
14096	08:49:37.467	00:00:14.095	846	-1024	-768	-1	-1	-1	-1	4	-1024	-768	-1	-1	-1	-1	4		0	0						Untertest3.avi	0	880	547	72	111				0	Content		-72	-111	14095570	3504723473
14113	08:49:37.484	00:00:14.112	847	-1024	-768	-1	-1	-1	-1	4	-1024	-768	-1	-1	-1	-1	4		0	0						Untertest3.avi	0	880	547	72	111				0	Content		-72	-111	14112530	3504740433
14129	08:49:37.500	00:00:14.129	848	-1024	-768	-1	-1	-1	-1	4	-1024	-768	-1	-1	-1	-1	4		0	0						Untertest3.avi	0	880	547	72	111				0	Content		-72	-111	14129197	3504757100
14146	08:49:37.517	00:00:14.145	849	-1024	-768	-1	-1	-1	-1	4	-1024	-768	-1	-1	-1	-1	4		0	0						Untertest3.avi	0	880	547	72	111				0	Content		-72	-111	14145865	3504773768
14163	08:49:37.534	00:00:14.162	850	-1024	-768	-1	-1	-1	-1	4	-1024	-768	-1	-1	-1	-1	4		0	0						Untertest3.avi	0	880	547	72	111				0	Content		-72	-111	14162936	3504790839
14180	08:49:37.551	00:00:14.179	851	-1024	-768	-1	-1	-1	-1	4	-1024	-768	-1	-1	-1	-1	4		0	0						Untertest3.avi	0	880	547	72	111				0	Content		-72	-111	14179604	3504807507
14196	08:49:37.567	00:00:14.196	852	-1024	-768	-1	-1	-1	-1	4	-1024	-768	-1	-1	-1	-1	4		0	0						Untertest3.avi	0	880	547	72	111				0	Content		-72	-111	14196272	3504824175
14213	08:49:37.584	00:00:14.212	853	-1024	-768	-1	-1	-1	-1	4	-1024	-768	-1	-1	-1	-1	4		0	0						Untertest3.avi	0	880	547	72	111				0	Content		-72	-111	14212539	3504840442
14229	08:49:37.600	00:00:14.229	854	-1024	-768	-1	-1	-1	-1	4	-1024	-768	-1	-1	-1	-1	4		0	0						Untertest3.avi	0	880	547	72	111				0	Content		-72	-111	14229207	3504857110
14246	08:49:37.617	00:00:14.245	855	-1024	-768	-1	-1	-1	-1	4	-1024	-768	-1	-1	-1	-1	4		0	0						Untertest3.avi	0	880	547	72	111				0	Content		-72	-111	14245875	3504873778
14262	08:49:37.633	00:00:14.261	856	-1024	-768	-1	-1	-1	-1	4	-1024	-768	-1	-1	-1	-1	4		0	0						Untertest3.avi	0	880	547	72	111				0	Content		-72	-111	14261826	3504889729
14278	08:49:37.649	00:00:14.278	857	-1024	-768	-1	-1	-1	-1	4	-1024	-768	-1	-1	-1	-1	4		0	0						Untertest3.avi	0	880	547	72	111				0	Content		-72	-111	14278444	3504906347
14295	08:49:37.666	00:00:14.295	858	-1024	-768	-1	-1	-1	-1	4	-1024	-768	-1	-1	-1	-1	4		0	0						Untertest3.avi	0	880	547	72	111				0	Content		-72	-111	14295131	3504923034
14312	08:49:37.683	00:00:14.311	859	-1024	-768	-1	-1	-1	-1	4	-1024	-768	-1	-1	-1	-1	4		0	0						Untertest3.avi	0	880	547	72	111				0	Content		-72	-111	14311799	3504939702
14328	08:49:37.699	00:00:14.328	860	-1024	-768	-1	-1	-1	-1	4	-1024	-768	-1	-1	-1	-1	4		0	0						Untertest3.avi	0	880	547	72	111				0	Content		-72	-111	14328467	3504956370
14345	08:49:37.716	00:00:14.345	861	-1024	-768	-1	-1	-1	-1	4	-1024	-768	-1	-1	-1	-1	4		0	0						Untertest3.avi	0	880	547	72	111				0	Content		-72	-111	14345126	3504973029
14362	08:49:37.733	00:00:14.361	862	-1024	-768	-1	-1	-1	-1	4	-1024	-768	-1	-1	-1	-1	4		0	0						Untertest3.avi	0	880	547	72	111				0	Content		-72	-111	14361793	3504989696
14378	08:49:37.749	00:00:14.378	863	-1024	-768	-1	-1	-1	-1	4	-1024	-768	-1	-1	-1	-1	4		0	0						Untertest3.avi	0	880	547	72	111				0	Content		-72	-111	14378461	3505006364
14395	08:49:37.766	00:00:14.395	864	-1024	-768	-1	-1	-1	-1	4	-1024	-768	-1	-1	-1	-1	4		0	0						Untertest3.avi	0	880	547	72	111				0	Content		-72	-111	14395077	3505022980
14412	08:49:37.783	00:00:14.411	865	-1024	-768	-1	-1	-1	-1	4	-1024	-768	-1	-1	-1	-1	4		0	0						Untertest3.avi	0	880	547	72	111				0	Content		-72	-111	14411745	3505039648
14429	08:49:37.800	00:00:14.428	866	-1024	-768	-1	-1	-1	-1	4	-1024	-768	-1	-1	-1	-1	4		0	0						Untertest3.avi	0	880	547	72	111				0	Content		-72	-111	14428602	3505056505
14445	08:49:37.816	00:00:14.445	867	-1024	-768	-1	-1	-1	-1	4	-1024	-768	-1	-1	-1	-1	4		0	0						Untertest3.avi	0	880	547	72	111				0	Content		-72	-111	14445269	3505073172
14462	08:49:37.833	00:00:14.461	868	-1024	-768	-1	-1	-1	-1	4	-1024	-768	-1	-1	-1	-1	4		0	0						Untertest3.avi	0	880	547	72	111				0	Content		-72	-111	14461937	3505089840
14479	08:49:37.850	00:00:14.478	869	-1024	-768	-1	-1	-1	-1	4	-1024	-768	-1	-1	-1	-1	4		0	0						Untertest3.avi	0	880	547	72	111				0	Content		-72	-111	14478897	3505106800
14496	08:49:37.867	00:00:14.495	870	-1024	-768	-1	-1	-1	-1	4	-1024	-768	-1	-1	-1	-1	4		0	0						Untertest3.avi	0	880	547	72	111				0	Content		-72	-111	14495565	3505123468
14512	08:49:37.883	00:00:14.512	871	-1024	-768	-1	-1	-1	-1	4	-1024	-768	-1	-1	-1	-1	4		0	0						Untertest3.avi	0	880	547	72	111				0	Content		-72	-111	14512233	3505140136
14529	08:49:37.900	00:00:14.529	872	-1024	-768	-1	-1	-1	-1	4	-1024	-768	-1	-1	-1	-1	4		0	0						Untertest3.avi	0	880	547	72	111				0	Content		-72	-111	14529302	3505157205
14546	08:49:37.917	00:00:14.545	873	-1024	-768	-1	-1	-1	-1	4	-1024	-768	-1	-1	-1	-1	4		0	0						Untertest3.avi	0	880	547	72	111				0	Content		-72	-111	14545970	3505173873
14563	08:49:37.934	00:00:14.562	874	-1024	-768	-1	-1	-1	-1	4	-1024	-768	-1	-1	-1	-1	4		0	0						Untertest3.avi	0	880	547	72	111				0	Content		-72	-111	14562638	3505190541
14579	08:49:37.950	00:00:14.578	875	-1024	-768	-1	-1	-1	-1	4	-1024	-768	-1	-1	-1	-1	4		0	0						Untertest3.avi	0	880	547	72	111				0	Content		-72	-111	14578947	3505206850
14596	08:49:37.967	00:00:14.595	876	-1024	-768	-1	-1	-1	-1	4	-1024	-768	-1	-1	-1	-1	4		0	0						Untertest3.avi	0	880	547	72	111				0	Content		-72	-111	14595615	3505223518
14612	08:49:37.983	00:00:14.612	877	-1024	-768	-1	-1	-1	-1	4	-1024	-768	-1	-1	-1	-1	4		0	0						Untertest3.avi	0	880	547	72	111				0	Content		-72	-111	14612282	3505240185
14629	08:49:38.000	00:00:14.628	878	-1024	-768	-1	-1	-1	-1	4	-1024	-768	-1	-1	-1	-1	4		0	0						Untertest3.avi	0	880	547	72	111				0	Content		-72	-111	14628709	3505256612
14645	08:49:38.016	00:00:14.645	879	-1024	-768	-1	-1	-1	-1	4	-1024	-768	-1	-1	-1	-1	4		0	0						Untertest3.avi	0	880	547	72	111				0	Content		-72	-111	14645377	3505273280
14662	08:49:38.033	00:00:14.662	880	-1024	-768	-1	-1	-1	-1	4	-1024	-768	-1	-1	-1	-1	4		0	0						Untertest3.avi	0	880	547	72	111				0	Content		-72	-111	14662045	3505289948
14678	08:49:38.049	00:00:14.678	881	-1024	-768	-1	-1	-1	-1	4	-1024	-768	-1	-1	-1	-1	4		0	0						Untertest3.avi	0	880	547	72	111				0	Content		-72	-111	14678185	3505306088
14695	08:49:38.066	00:00:14.694	882	-1024	-768	-1	-1	-1	-1	4	-1024	-768	-1	-1	-1	-1	4		0	0						Untertest3.avi	0	880	547	72	111				0	Content		-72	-111	14694809	3505322712
14712	08:49:38.083	00:00:14.711	883	-1024	-768	-1	-1	-1	-1	4	-1024	-768	-1	-1	-1	-1	4		0	0						Untertest3.avi	0	880	547	72	111				0	Content		-72	-111	14711930	3505339833
14729	08:49:38.100	00:00:14.728	884	-1024	-768	-1	-1	-1	-1	4	-1024	-768	-1	-1	-1	-1	4		0	0						Untertest3.avi	0	880	547	72	111				0	Content		-72	-111	14728555	3505356458
14745	08:49:38.116	00:00:14.745	885	-1024	-768	-1	-1	-1	-1	4	-1024	-768	-1	-1	-1	-1	4		0	0						Untertest3.avi	0	880	547	72	111				0	Content		-72	-111	14745223	3505373126
14762	08:49:38.133	00:00:14.761	886	-1024	-768	-1	-1	-1	-1	4	-1024	-768	-1	-1	-1	-1	4		0	0						Untertest3.avi	0	880	547	72	111				0	Content		-72	-111	14761699	3505389602
14778	08:49:38.149	00:00:14.778	887	-1024	-768	-1	-1	-1	-1	4	-1024	-768	-1	-1	-1	-1	4		0	0						Untertest3.avi	0	880	547	72	111				0	Content		-72	-111	14778367	3505406270
14795	08:49:38.166	00:00:14.795	888	-1024	-768	-1	-1	-1	-1	4	-1024	-768	-1	-1	-1	-1	4		0	0						Untertest3.avi	0	880	547	72	111				0	Content		-72	-111	14795146	3505423049
14812	08:49:38.183	00:00:14.811	889	-1024	-768	-1	-1	-1	-1	4	-1024	-768	-1	-1	-1	-1	4		0	0						Untertest3.avi	0	880	547	72	111				0	Content		-72	-111	14811814	3505439717
14829	08:49:38.200	00:00:14.828	890	-1024	-768	-1	-1	-1	-1	4	1047,995	465,8102	0,470339	0,6587937	560,0032	3,050869	0	20	1048	466						Untertest3.avi	0	880	547	72	111	1083	-174	83	0	Content		976	355	14828674	3505456577
14845	08:49:38.216	00:00:14.844	891	1102,797	73,72569	0,6312924	0,6488656	492,9406	3,319452	0	937,0777	411,9824	0,47014	0,6588844	559,7928	3,436875	0	20	1020	243						Untertest3.avi	0	880	547	72	111	1083	-174	83	0	Content		948	132	14844923	3505472826
14862	08:49:38.233	00:00:14.861	892	1154,295	-33,87322	0,6184954	0,6493719	528,8536	3,559294	0	1159,409	95,12213	0,4578151	0,6588636	493,6496	3,301217	0	20	1157	31						Untertest3.avi	0	880	547	72	111	1083	-174	83	0	Content		1085	-80	14861797	3505489700
14878	08:49:38.249	00:00:14.878	893	1311,604	-304,1746	0,6251338	0,6537398	528,8536	3,723115	0	-1024	-768	-1	-1	-1	-1	4	20	1312	-304						Untertest3.avi	0	880	547	72	111	1083	-174	83	0	Content		1240	-415	14878048	3505505951
14895	08:49:38.266	00:00:14.894	894	1153,118	-156,8735	0,6173845	0,6531682	528,8455	3,610739	0	-1024	-768	-1	-1	-1	-1	4	20	1153	-157						Untertest3.avi	0	880	547	72	111	1083	-174	83	0	Content		1081	-268	14894798	3505522701
14911	08:49:38.282	00:00:14.911	895	1288,431	-304,1119	0,6234156	0,6553758	528,8536	3,659122	0	1230,082	-81,52755	0,4817812	0,6620934	493,6496	3,286929	0	21	1259	-193						Untertest3.avi	0	880	547	72	111	1176	-230	250	0	Content		1187	-304	14911423	3505539326
14928	08:49:38.299	00:00:14.928	896	1146,273	-137,516	0,6152992	0,6544309	528,8452	3,528234	0	-1024	-768	-1	-1	-1	-1	4	21	1146	-138						Untertest3.avi	0	880	547	72	111	1176	-230	250	0	Content		1074	-249	14928171	3505556074
14945	08:49:38.316	00:00:14.944	897	-1024	-768	-1	-1	-1	-1	4	-1024	-768	-1	-1	-1	-1	4	21	0	0						Untertest3.avi	0	880	547	72	111	1176	-230	250	0	Content		-72	-111	14944828	3505572731
14961	08:49:38.332	00:00:14.961	898	-1024	-768	-1	-1	-1	-1	4	-1024	-768	-1	-1	-1	-1	4	21	0	0						Untertest3.avi	0	880	547	72	111	1176	-230	250	0	Content		-72	-111	14961496	3505589399
14978	08:49:38.349	00:00:14.978	899	1174,011	-95,60895	0,6143066	0,6536815	545,8876	3,569929	0	1307,861	-142,8467	0,4607344	0,6617589	557,4949	3,555826	0	21	1241	-119						Untertest3.avi	0	880	547	72	111	1176	-230	250	0	Content		1169	-230	14978252	3505606155
14995	08:49:38.366	00:00:14.994	900	1168,985	-85,39972	0,6120603	0,6530715	546,1664	3,57329	0	1307,24	-142,3291	0,4584984	0,6625686	557,6404	3,541956	0	21	1238	-114						Untertest3.avi	0	880	547	72	111	1176	-230	250	0	Content		1166	-225	14994877	3505622780
15012	08:49:38.383	00:00:15.011	901	1172,872	-88,24448	0,6096549	0,6523628	546,4084	3,53193	0	1312,619	-135,3723	0,456105	0,6634927	557,6906	3,521862	0	21	1243	-112						Untertest3.avi	0	880	547	72	111	1176	-230	250	0	Content		1171	-223	15011667	3505639570
15028	08:49:38.399	00:00:15.028	902	1181,461	-87,79126	0,6072958	0,6516753	546,7236	3,537045	0	1314,453	-151,29	0,4537607	0,6648343	557,6656	3,545923	0	21	1248	-120						Untertest3.avi	0	880	547	72	111	1176	-230	250	0	Content		1176	-231	15028252	3505656155
15045	08:49:38.416	00:00:15.044	903	1181,935	-98,96826	0,6051725	0,6512635	546,9222	3,545846	0	1311,942	-144,9772	0,4516434	0,6662993	557,8268	3,531033	0	21	1247	-122						Untertest3.avi	0	880	547	72	111	1176	-230	250	0	Content		1175	-233	15044870	3505672773
15061	08:49:38.432	00:00:15.061	904	1186,961	-92,28425	0,603374	0,6514972	547,3156	3,532352	0	1326,134	-145,0017	0,4498332	0,6681513	557,8572	3,521522	0	21	1257	-119						Untertest3.avi	0	880	547	72	111	1176	-230	250	0	Content		1185	-230	15061497	3505689400
15078	08:49:38.449	00:00:15.078	905	1175,51	-90,24438	0,6019961	0,6521348	547,2953	3,532986	0	1309,578	-136,1876	0,4484057	0,6699943	557,863	3,524751	0	21	1243	-113						Untertest3.avi	0	880	547	72	111	1176	-230	250	0	Content		1171	-224	15078245	3505706148
15095	08:49:38.466	00:00:15.094	906	1190,664	-102,6102	0,6009126	0,6529453	547,4838	3,539113	0	1317,273	-137,2617	0,4472829	0,6717591	557,8193	3,531804	0	21	1254	-120						Untertest3.avi	0	880	547	72	111	1176	-230	250	0	Content		1182	-231	15094871	3505722774
15111	08:49:38.482	00:00:15.111	907	1196,425	-103,5289	0,6000263	0,653742	547,5634	3,518274	0	1324,054	-130,0374	0,4463642	0,6732824	557,8386	3,511063	0	21	1260	-117						Untertest3.avi	0	880	547	72	111	1176	-230	250	0	Content		1188	-228	15111494	3505739397
15128	08:49:38.499	00:00:15.128	908	1181,712	-97,10138	0,5992957	0,6542919	547,6942	3,525371	0	1327,708	-132,8915	0,4456746	0,6742968	557,6862	3,526953	0	21	1255	-115						Untertest3.avi	0	880	547	72	111	1176	-230	250	0	Content		1183	-226	15128121	3505756024
15145	08:49:38.516	00:00:15.144	909	1177,477	-94,89934	0,5987691	0,6546167	547,7703	3,4936	0	1317,916	-134,6642	0,4451382	0,6748882	557,5586	3,505579	0	21	1248	-115						Untertest3.avi	0	880	547	72	111	1176	-230	250	0	Content		1176	-226	15144874	3505772777
15161	08:49:38.532	00:00:15.161	910	1343,818	-58,40148	0,5971164	0,6561055	547,8875	3,517917	0	1437,445	-84,03234	0,4441058	0,6764187	558,2359	3,540176	0	22	1391	-71						Untertest3.avi	0	880	547	72	111	1240	107	233	0	Content		1319	-182	15161499	3505789402
15178	08:49:38.549	00:00:15.178	911	1458,488	2,894454	0,5955591	0,6573991	548,3506	3,548527	0	1576,521	-12,45395	0,4431525	0,6775388	555,8564	3,472774	0	22	1518	-5						Untertest3.avi	0	880	547	72	111	1240	107	233	0	Content		1446	-116	15178249	3505806152
15195	08:49:38.566	00:00:15.194	912	1439,359	17,45501	0,5954927	0,6575808	548,7098	3,534157	0	1616,146	-15,07617	0,4425268	0,6779102	561,8479	3,535975	0	22	1528	1						Untertest3.avi	0	880	547	72	111	1240	107	233	0	Content		1456	-110	15194869	3505822772
15211	08:49:38.582	00:00:15.211	913	1445,181	27,65374	0,5955713	0,6577004	548,5668	3,51957	0	1331,834	268,3744	0,4262579	0,6780116	467,893	2,924892	0	22	1389	148						Untertest3.avi	0	880	547	72	111	1240	107	233	0	Content		1317	37	15211495	3505839398
15228	08:49:38.599	00:00:15.228	914	1438,073	20,39225	0,5955244	0,6578771	548,5255	3,511923	0	1344,337	255,4528	0,4269417	0,678053	471,6392	2,936964	0	22	1391	138						Untertest3.avi	0	880	547	72	111	1240	107	233	0	Content		1319	27	15228240	3505856143
15245	08:49:38.616	00:00:15.244	915	1432,558	25,92404	0,5954597	0,6579325	548,5644	3,516826	0	1172,739	435,4481	0,4092212	0,6784177	394,2771	2,456524	0	22	1303	231						Untertest3.avi	0	880	547	72	111	1240	107	233	0	Content		1231	120	15244742	3505872645
15261	08:49:38.632	00:00:15.261	916	1446,888	16,11033	0,5953087	0,6578281	548,5524	3,506617	0	1179,152	429,2928	0,4093126	0,6783653	395,3055	2,450515	0	22	1313	223						Untertest3.avi	0	880	547	72	111	1240	107	233	0	Content		1241	112	15261491	3505889394
15278	08:49:38.649	00:00:15.278	917	1436,733	14,62344	0,5950955	0,6573536	548,5851	3,488606	0	1171,777	426,7727	0,4091851	0,6781409	395,5911	2,48207	0	22	1304	221						Untertest3.avi	0	880	547	72	111	1240	107	233	0	Content		1232	110	15278116	3505906019
15295	08:49:38.666	00:00:15.294	918	1437,936	4,222692	0,5949511	0,6564314	548,705	3,513047	0	1172,131	434,6321	0,4085295	0,6775402	393,7666	2,445812	0	22	1305	219						Untertest3.avi	0	880	547	72	111	1240	107	233	0	Content		1233	108	15294868	3505922771
15311	08:49:38.682	00:00:15.311	919	1439,125	18,91953	0,5949309	0,6554123	548,6223	3,495595	0	1173,235	430,02	0,4087898	0,6766945	394,8865	2,454495	0	22	1306	224						Untertest3.avi	0	880	547	72	111	1240	107	233	0	Content		1234	113	15311489	3505939392
15328	08:49:38.699	00:00:15.328	920	1441,22	11,42903	0,595032	0,6544179	548,6028	3,512003	0	1176,75	424,7625	0,4086931	0,6756754	394,2479	2,454195	0	22	1309	218						Untertest3.avi	0	880	547	72	111	1240	107	233	0	Content		1237	107	15328115	3505956018
15345	08:49:38.716	00:00:15.344	921	1315,669	188,7361	0,5822645	0,6533966	493,7097	3,154185	0	1176,385	427,5611	0,4089318	0,6747354	394,88	2,476992	0	22	1246	308						Untertest3.avi	0	880	547	72	111	1240	107	233	0	Content		1174	197	15344866	3505972769
15361	08:49:38.732	00:00:15.361	922	1320,713	193,8471	0,5827234	0,6527707	494,9626	3,2016	0	1179,016	423,6778	0,4091025	0,6739956	395,3832	2,474448	0	22	1250	309						Untertest3.avi	0	880	547	72	111	1240	107	233	0	Content		1178	198	15361242	3505989145
15378	08:49:38.749	00:00:15.377	923	1313,747	170,4632	0,582918	0,6525926	495,7144	3,171287	0	1602,218	-27,27785	0,4416491	0,6732526	557,4363	3,522368	0	22	1458	72						Untertest3.avi	0	880	547	72	111	1240	107	233	0	Content		1386	-39	15377864	3506005767
15394	08:49:38.765	00:00:15.394	924	1451,732	11,94263	0,5951231	0,6526159	548,257	3,535392	0	1172,131	421,3856	0,4088882	0,6734	395,2629	2,489389	0	23	1312	217						Untertest3.avi	0	880	547	72	111	1438	1	100	0	Content		1240	106	15394487	3506022390
15411	08:49:38.782	00:00:15.411	925	1444,446	25,11639	0,5948933	0,6526031	548,1904	3,517922	0	1605,69	-25,7435	0,4412358	0,6729585	557,1786	3,521878	0	23	1525	0						Untertest3.avi	0	880	547	72	111	1438	1	100	0	Content		1453	-111	15411362	3506039265
15428	08:49:38.799	00:00:15.427	926	1446,915	11,47253	0,594561	0,6526198	548,0488	3,540443	0	1176,19	423,2085	0,4083098	0,6731353	395,2798	2,480757	0	23	1312	217						Untertest3.avi	0	880	547	72	111	1438	1	100	0	Content		1240	106	15427986	3506055889
15445	08:49:38.816	00:00:15.444	927	1433,75	78,79629	0,5938962	0,6531358	548,0119	3,565156	0	1586,045	51,05787	0,4401439	0,6733014	561,3633	3,564454	0	23	1510	65						Untertest3.avi	0	880	547	72	111	1438	1	100	0	Content		1438	-46	15444627	3506072530
15461	08:49:38.832	00:00:15.461	928	1436,603	123,1267	0,5930267	0,6537175	548,1445	3,591365	0	1585,522	81,11797	0,4393632	0,6740107	560,0316	3,569236	0	23	1511	102						Untertest3.avi	0	880	547	72	111	1438	1	100	0	Content		1439	-9	15461361	3506089264
15478	08:49:38.849	00:00:15.477	929	1437,293	122,3036	0,592369	0,6539921	548,045	3,568328	0	1592,497	102,1471	0,4386229	0,6742273	559,8323	3,542109	0	23	1515	112						Untertest3.avi	0	880	547	72	111	1438	1	100	0	Content		1443	1	15477987	3506105890
15495	08:49:38.866	00:00:15.494	930	1438,893	124,5606	0,5917019	0,6544117	548,085	3,588872	0	1341,265	320,228	0,4229521	0,6748	472,3566	2,99346	0	24	1390	222						Untertest3.avi	0	880	547	72	111	1378	53	116	0	Content		1318	111	15494736	3506122639
15511	08:49:38.882	00:00:15.511	931	1429,127	125,6239	0,5909749	0,6548207	548,154	3,576733	0	1590,449	87,86055	0,4370182	0,6752476	560,2872	3,554325	0	24	1510	107						Untertest3.avi	0	880	547	72	111	1378	53	116	0	Content		1438	-4	15511363	3506139266
15528	08:49:38.899	00:00:15.527	932	1435,594	122,9435	0,5902444	0,6552937	548,2272	3,559703	0	1339,925	320,7217	0,4220641	0,6757785	475,2569	3,021445	0	24	1388	222						Untertest3.avi	0	880	547	72	111	1378	53	116	0	Content		1316	111	15527986	3506155889
15545	08:49:38.916	00:00:15.544	933	1437,611	124,4143	0,5895321	0,6556609	548,3472	3,567329	0	1593,453	76,77396	0,4355121	0,6763291	559,871	3,540097	0	24	1516	101						Untertest3.avi	0	880	547	72	111	1378	53	116	0	Content		1444	-10	15544625	3506172528
15561	08:49:38.932	00:00:15.561	934	1431,666	119,7045	0,5887917	0,6558394	548,4072	3,539252	0	1210,395	454,6783	0,4061266	0,6767612	408,2408	2,579333	0	24	1321	287						Untertest3.avi	0	880	547	72	111	1378	53	116	0	Content		1249	176	15561236	3506189139
15578	08:49:38.949	00:00:15.577	935	1440,939	118,8048	0,5881215	0,6556952	548,6102	3,542022	0	1183,658	452,8831	0,4815934	0,676954	391,5458	2,474588	0	24	1312	286						Untertest3.avi	0	880	547	72	111	1378	53	116	0	Content		1240	175	15577987	3506205890
15595	08:49:38.966	00:00:15.594	936	1439,4	124,607	0,5873984	0,6553842	548,8561	3,548259	0	1592,288	86,59496	0,4335141	0,6764497	557,5088	3,535941	0	24	1516	106						Untertest3.avi	0	880	547	72	111	1378	53	116	0	Content		1444	-5	15594620	3506222523
15611	08:49:38.982	00:00:15.611	937	1440,479	116,1243	0,5867186	0,6550661	548,9913	3,549449	0	1592,562	89,14813	0,432812	0,6763548	557,6544	3,519784	0	25	1517	103						Untertest3.avi	0	880	547	72	111	1450	-5	133	0	Content		1445	-8	15611235	3506239138
15628	08:49:38.999	00:00:15.627	938	1453,404	121,9007	0,5862005	0,6548427	549,0038	3,520025	0	1592	94,76045	0,4322282	0,6763874	557,717	3,518668	0	25	1523	108						Untertest3.avi	0	880	547	72	111	1450	-5	133	0	Content		1451	-3	15627984	3506255887
15645	08:49:39.016	00:00:15.644	939	1451,777	102,9372	0,5857052	0,655022	549,1403	3,5335	0	1592,933	97,1301	0,4317484	0,6765947	557,3863	3,527	0	25	1522	100						Untertest3.avi	0	880	547	72	111	1450	-5	133	0	Content		1450	-11	15644626	3506272529
15661	08:49:39.032	00:00:15.661	940	1456,753	116,0337	0,5852855	0,6553627	549,1907	3,564426	0	1596,672	86,38073	0,4313096	0,6771888	557,3824	3,514849	0	25	1527	101						Untertest3.avi	0	880	547	72	111	1450	-5	133	0	Content		1455	-10	15661236	3506289139
15678	08:49:39.049	00:00:15.677	941	1450,832	118,0709	0,5848773	0,6559504	549,2189	3,568523	0	1594,351	80,80978	0,4308976	0,6778054	557,7057	3,513125	0	25	1523	99						Untertest3.avi	0	880	547	72	111	1450	-5	133	0	Content		1451	-12	15677861	3506305764
15695	08:49:39.066	00:00:15.694	942	1463,044	117,5935	0,5845846	0,656435	549,1483	3,541354	0	1598,398	101,455	0,4306074	0,678332	557,6959	3,50708	0	25	1531	110						Untertest3.avi	0	880	547	72	111	1450	-5	133	0	Content		1459	-1	15694620	3506322523
15711	08:49:39.082	00:00:15.711	943	1445,49	117,2527	0,5843308	0,6568869	549,0408	3,541007	0	1594,128	94,67351	0,4302921	0,6788769	557,1448	3,501936	0	25	1520	106						Untertest3.avi	0	880	547	72	111	1450	-5	133	0	Content		1448	-5	15711235	3506339138
15728	08:49:39.099	00:00:15.727	944	1460,074	106,2207	0,584015	0,657236	549,0421	3,526438	0	1224,234	434,1086	0,4026431	0,6795306	412,8521	2,621842	0	25	1342	270						Untertest3.avi	0	880	547	72	111	1450	-5	133	0	Content		1270	159	15727857	3506355760
15744	08:49:39.115	00:00:15.744	945	1378,958	374,3348	0,6086243	0,6593765	423,0027	2,752834	0	1433,271	355,2586	0,4088536	0,6806272	443,6615	2,788828	0	26	1406	365						Untertest3.avi	0	880	547	72	111	2031	90	100	0	Content		1334	254	15744483	3506372386
15761	08:49:39.132	00:00:15.761	946	2440,804	-83,99371	0,5914346	0,6616595	498,883	3,454187	0	2592,304	-44,24328	0,4270923	0,6815156	541,196	3,534159	0	26	2517	-64						Untertest3.avi	0	880	547	72	111	2031	90	100	0	Content		2445	-175	15761108	3506389011
15778	08:49:39.149	00:00:15.777	947	2275,534	119,5779	0,5643311	0,6620397	478,3135	3,136857	0	-1024	-768	-1	-1	-1	-1	4	26	2276	120						Untertest3.avi	0	880	547	72	111	2031	90	100	0	Content		2204	9	15777853	3506405756
15794	08:49:39.165	00:00:15.794	948	2102,829	200,5513	0,5590634	0,6622052	459,3953	3,013624	0	-1024	-768	-1	-1	-1	-1	4	26	2103	201						Untertest3.avi	0	880	547	72	111	2031	90	100	0	Content		2031	90	15794479	3506422382
15811	08:49:39.182	00:00:15.811	949	2141,767	180,0909	0,5609631	0,6623324	466,4703	3,036322	0	-1024	-768	-1	-1	-1	-1	4	26	2142	180						Untertest3.avi	0	880	547	72	111	2031	90	100	0	Content		2070	69	15811105	3506439008
15828	08:49:39.199	00:00:15.827	950	2076,441	208,2233	0,5602528	0,6624756	464,0514	3,000157	0	-1024	-768	-1	-1	-1	-1	4	26	2076	208						Untertest3.avi	0	880	547	72	111	2031	90	100	0	Content		2004	97	15827853	3506455756
15844	08:49:39.215	00:00:15.844	951	2072,125	214,3417	0,5601224	0,6625248	463,0765	2,991834	0	-1024	-768	-1	-1	-1	-1	4	27	2072	214						Untertest3.avi	0	880	547	72	111	1935	127	183	0	Content		2000	103	15844481	3506472384
15861	08:49:39.232	00:00:15.861	952	2088,965	209,4016	0,5604277	0,6624247	463,5618	3,020804	0	-1024	-768	-1	-1	-1	-1	4	27	2089	209						Untertest3.avi	0	880	547	72	111	1935	127	183	0	Content		2017	98	15861228	3506489131
15878	08:49:39.249	00:00:15.877	953	-1024	-768	-1	-1	-1	-1	4	-1024	-768	-1	-1	-1	-1	4	27	0	0						Untertest3.avi	0	880	547	72	111	1935	127	183	0	Content		-72	-111	15877853	3506505756
15894	08:49:39.265	00:00:15.894	954	-1024	-768	-1	-1	-1	-1	4	-1024	-768	-1	-1	-1	-1	4	27	0	0						Untertest3.avi	0	880	547	72	111	1935	127	183	0	Content		-72	-111	15894479	3506522382
15911	08:49:39.282	00:00:15.911	955	-1024	-768	-1	-1	-1	-1	4	-1024	-768	-1	-1	-1	-1	4	27	0	0						Untertest3.avi	0	880	547	72	111	1935	127	183	0	Content		-72	-111	15911163	3506539066
15928	08:49:39.299	00:00:15.927	956	-1024	-768	-1	-1	-1	-1	4	-1024	-768	-1	-1	-1	-1	4	27	0	0						Untertest3.avi	0	880	547	72	111	1935	127	183	0	Content		-72	-111	15927831	3506555734
15944	08:49:39.315	00:00:15.944	957	-1024	-768	-1	-1	-1	-1	4	-1024	-768	-1	-1	-1	-1	4	27	0	0						Untertest3.avi	0	880	547	72	111	1935	127	183	0	Content		-72	-111	15944457	3506572360
15961	08:49:39.332	00:00:15.961	958	-1024	-768	-1	-1	-1	-1	4	-1024	-768	-1	-1	-1	-1	4	27	0	0						Untertest3.avi	0	880	547	72	111	1935	127	183	0	Content		-72	-111	15961125	3506589028
15978	08:49:39.349	00:00:15.977	959	2001,519	245,2758	0,5622018	0,6639895	456,6179	2,911171	0	-1024	-768	-1	-1	-1	-1	4	27	2002	245						Untertest3.avi	0	880	547	72	111	1935	127	183	0	Content		1930	134	15977715	3506605618
15994	08:49:39.365	00:00:15.994	960	-1024	-768	-1	-1	-1	-1	4	-1024	-768	-1	-1	-1	-1	4	27	0	0						Untertest3.avi	0	880	547	72	111	1935	127	183	0	Content		-72	-111	15994094	3506621997
16011	08:49:39.382	00:00:16.011	961	2007,247	237,9995	0,5630429	0,6650813	454,2644	2,9186	0	-1024	-768	-1	-1	-1	-1	4	27	2007	238						Untertest3.avi	0	880	547	72	111	1935	127	183	0	Content		1935	127	16011286	3506639189
16028	08:49:39.399	00:00:16.027	962	1972,368	258,0663	0,5628442	0,6654226	451,1071	2,910026	0	-1024	-768	-1	-1	-1	-1	4	28	1972	258						Untertest3.avi	0	880	547	72	111	1814	183	233	0	Content		1900	147	16027912	3506655815
16045	08:49:39.416	00:00:16.044	963	1960,114	278,9968	0,5636234	0,6655962	451,2004	2,914601	0	-1024	-768	-1	-1	-1	-1	4	28	1960	279						Untertest3.avi	0	880	547	72	111	1814	183	233	0	Content		1888	168	16044567	3506672470
16061	08:49:39.432	00:00:16.060	964	1917,321	283,2794	0,5632735	0,6656182	447,7509	2,874416	0	-1024	-768	-1	-1	-1	-1	4	28	1917	283						Untertest3.avi	0	880	547	72	111	1814	183	233	0	Content		1845	172	16060718	3506688621
16078	08:49:39.449	00:00:16.077	965	1941,789	282,5532	0,5637931	0,6655643	446,933	2,868045	0	-1024	-768	-1	-1	-1	-1	4	28	1942	283						Untertest3.avi	0	880	547	72	111	1814	183	233	0	Content		1870	172	16077787	3506705690
16094	08:49:39.465	00:00:16.094	966	1929,373	283,7678	0,563779	0,6653464	444,2796	2,825169	0	-1024	-768	-1	-1	-1	-1	4	28	1929	284						Untertest3.avi	0	880	547	72	111	1814	183	233	0	Content		1857	173	16094091	3506721994
16111	08:49:39.482	00:00:16.110	967	1898,475	299,6806	0,5638937	0,665053	442,3672	2,821651	0	-1024	-768	-1	-1	-1	-1	4	28	1898	300						Untertest3.avi	0	880	547	72	111	1814	183	233	0	Content		1826	189	16110715	3506738618
16127	08:49:39.498	00:00:16.127	968	1892,266	292,0432	0,5647625	0,6644443	442,8391	2,805532	0	-1024	-768	-1	-1	-1	-1	4	28	1892	292						Untertest3.avi	0	880	547	72	111	1814	183	233	0	Content		1820	181	16127342	3506755245
16145	08:49:39.516	00:00:16.144	969	1885,746	293,9727	0,5648522	0,6636463	441,3105	2,796696	0	-1024	-768	-1	-1	-1	-1	4	28	1886	294						Untertest3.avi	0	880	547	72	111	1814	183	233	0	Content		1814	183	16144543	3506772446
16161	08:49:39.532	00:00:16.161	970	1877,563	295,4984	0,5653521	0,6628454	441,5315	2,816916	0	-1024	-768	-1	-1	-1	-1	4	28	1878	295						Untertest3.avi	0	880	547	72	111	1814	183	233	0	Content		1806	184	16161155	3506789058
16178	08:49:39.549	00:00:16.177	971	-1024	-768	-1	-1	-1	-1	4	-1024	-768	-1	-1	-1	-1	4	28	0	0						Untertest3.avi	0	880	547	72	111	1814	183	233	0	Content		-72	-111	16177778	3506805681
16194	08:49:39.565	00:00:16.194	972	1716,176	367,7603	0,5594965	0,6613668	421,4604	2,653652	0	-1024	-768	-1	-1	-1	-1	4	28	1716	368						Untertest3.avi	0	880	547	72	111	1814	183	233	0	Content		1644	257	16194084	3506821987
16211	08:49:39.582	00:00:16.210	973	1409,033	456,1552	0,5561517	0,6597949	409,8875	2,587204	0	2115,249	138,174	0,436343	0,6861207	519,2749	3,264805	0	28	1762	297						Untertest3.avi	0	880	547	72	111	1814	183	233	0	Content		1690	186	16210708	3506838611
16227	08:49:39.598	00:00:16.227	974	1384,969	365,6928	0,5755494	0,6585006	468,9088	2,966676	0	1313,008	474,9847	0,4166327	0,6847378	419,1971	2,550608	0	28	1349	420						Untertest3.avi	0	880	547	72	111	1814	183	233	0	Content		1277	309	16227334	3506855237
16244	08:49:39.615	00:00:16.244	975	1354,308	251,2545	0,5942025	0,6578121	535,3456	3,369131	0	1323,903	376,7435	0,4332153	0,6839131	490,2262	2,983682	0	28	1339	314						Untertest3.avi	0	880	547	72	111	1814	183	233	0	Content		1267	203	16244277	3506872180
16261	08:49:39.632	00:00:16.260	976	1200,823	250,6003	0,6012268	0,657592	557,9469	3,591072	0	1243,7	321,7187	0,4445215	0,6835151	542,5352	3,345974	0	29	1222	286						Untertest3.avi	0	880	547	72	111	545	329	250	0	Content		1150	175	16260952	3506888855
16278	08:49:39.649	00:00:16.277	977	1015,666	297,2666	0,6034665	0,6574066	558,817	3,592327	0	1075,445	341,361	0,4491708	0,6829649	558,1458	3,493317	0	29	1046	319						Untertest3.avi	0	880	547	72	111	545	329	250	0	Content		974	208	16277578	3506905481
16294	08:49:39.665	00:00:16.294	978	830,697	358,5334	0,6024991	0,6573497	546,6024	3,547859	0	917,3112	359,3129	0,4513448	0,6825988	558,8864	3,498135	0	29	874	359						Untertest3.avi	0	880	547	72	111	545	329	250	0	Content		802	248	16294203	3506922106
16311	08:49:39.682	00:00:16.310	979	686,0435	423,2935	0,604017	0,6571649	546,3835	3,534583	0	752,2186	404,6435	0,4528862	0,6822291	557,2761	3,519542	0	29	719	414						Untertest3.avi	0	880	547	72	111	545	329	250	0	Content		647	303	16310828	3506938731
16328	08:49:39.699	00:00:16.327	980	612,9724	429,9989	0,6048874	0,6570303	546,2621	3,525629	0	628,6511	434,5698	0,4539886	0,6818333	557,0993	3,522926	0	29	621	432						Untertest3.avi	0	880	547	72	111	545	329	250	0	Content		549	321	16327576	3506955479
16344	08:49:39.715	00:00:16.344	981	588,5295	455,5735	0,6051707	0,6569158	546,2772	3,559372	0	605,2128	441,6021	0,4540727	0,6815138	557,0681	3,523712	0	29	597	449						Untertest3.avi	0	880	547	72	111	545	329	250	0	Content		525	338	16344325	3506972228
16361	08:49:39.732	00:00:16.360	982	598,5906	453,0464	0,605154	0,6568269	546,0698	3,520223	0	608,6293	443,1069	0,4538391	0,6811662	556,9598	3,513848	0	29	604	448						Untertest3.avi	0	880	547	72	111	545	329	250	0	Content		532	337	16360826	3506988729
16377	08:49:39.748	00:00:16.377	983	597,3676	455,6683	0,6050535	0,6568114	545,9998	3,53183	0	605,2714	448,4671	0,4535127	0,6810522	556,8714	3,519511	0	29	601	452						Untertest3.avi	0	880	547	72	111	545	329	250	0	Content		529	341	16377449	3507005352
16394	08:49:39.765	00:00:16.394	984	606,6761	444,4936	0,604802	0,6568914	545,8753	3,507181	0	602,1426	445,4731	0,4531037	0,6811889	556,7596	3,511707	0	29	604	445						Untertest3.avi	0	880	547	72	111	545	329	250	0	Content		532	334	16394076	3507021979
16411	08:49:39.782	00:00:16.410	985	595,4877	455,163	0,6044365	0,6570046	545,9327	3,546456	0	615,8574	441,0818	0,4526441	0,6815004	556,8084	3,487765	0	29	606	448						Untertest3.avi	0	880	547	72	111	545	329	250	0	Content		534	337	16410821	3507038724
16427	08:49:39.798	00:00:16.427	986	635,3405	450,2967	0,6042072	0,6571609	545,9591	3,542586	0	629,1329	452,2058	0,4522708	0,6818171	556,6885	3,539113	0	29	632	451						Untertest3.avi	0	880	547	72	111	545	329	250	0	Content		560	340	16427445	3507055348
16444	08:49:39.815	00:00:16.444	987	636,3185	464,1989	0,603835	0,6571689	546,1212	3,569077	0	623,1201	440,6306	0,4518192	0,6819902	556,7267	3,536695	0	29	630	452						Untertest3.avi	0	880	547	72	111	545	329	250	0	Content		558	341	16444068	3507071971
16461	08:49:39.832	00:00:16.460	988	-1024	-768	-1	-1	-1	-1	4	631,6629	442,9522	0,4513785	0,681944	556,7952	3,481838	0	29	632	443						Untertest3.avi	0	880	547	72	111	545	329	250	0	Content		560	332	16460695	3507088598
16477	08:49:39.848	00:00:16.477	989	605,3142	441,4607	0,6029485	0,6567444	546,1144	3,46737	0	619,7401	434,2823	0,4509521	0,6816835	556,8292	3,463696	0	29	613	438						Untertest3.avi	0	880	547	72	111	545	329	250	0	Content		541	327	16477444	3507105347
16494	08:49:39.865	00:00:16.494	990	609,3521	440,0591	0,6027607	0,6564519	546,4604	3,422272	0	609,1485	435,7691	0,4507203	0,6814367	557,1198	3,410258	0	29	609	438						Untertest3.avi	0	880	547	72	111	545	329	250	0	Content		537	327	16494068	3507121971
16511	08:49:39.882	00:00:16.510	991	535,3887	425,5914	0,6030876	0,655749	546,6217	3,42649	0	536,3653	408,7492	0,451347	0,6808574	557,2841	3,383422	0	30	536	417						Untertest3.avi	0	880	547	72	111	458	298	300	0	Content		464	306	16510690	3507138593
16527	08:49:39.898	00:00:16.527	992	522,2333	409,4272	0,6029564	0,6556211	546,8493	3,351948	0	537,1469	408,5312	0,4509806	0,6806388	557,1243	3,343284	0	30	530	409						Untertest3.avi	0	880	547	72	111	458	298	300	0	Content		458	298	16527441	3507155344
16544	08:49:39.915	00:00:16.544	993	526,3745	416,2943	0,6026275	0,6558716	546,764	3,350737	0	544,9013	391,485	0,4505219	0,6808788	557,2126	3,281324	0	30	536	404						Untertest3.avi	0	880	547	72	111	458	298	300	0	Content		464	293	16544067	3507171970
16561	08:49:39.932	00:00:16.560	994	525,2131	415,6544	0,6023132	0,6560475	546,8207	3,301287	0	529,9972	402,3871	0,450121	0,6809984	557,2506	3,276758	0	30	528	409						Untertest3.avi	0	880	547	72	111	458	298	300	0	Content		456	298	16560695	3507188598
16577	08:49:39.948	00:00:16.577	995	521,8188	421,9778	0,6019477	0,6561786	546,9591	3,260842	0	531,4372	398,5687	0,4496937	0,6811486	557,2995	3,225874	0	30	527	410						Untertest3.avi	0	880	547	72	111	458	298	300	0	Content		455	299	16577444	3507205347
16594	08:49:39.965	00:00:16.594	996	530,4469	405,4993	0,6016289	0,6563494	546,8847	3,195851	0	524,8936	405,8041	0,4493387	0,6813012	557,5074	3,234637	0	30	528	406						Untertest3.avi	0	880	547	72	111	458	298	300	0	Content		456	295	16594067	3507221970
16611	08:49:39.982	00:00:16.610	997	531,7811	409,5733	0,6013436	0,6563675	546,9261	3,152065	0	526,2471	398,1592	0,4490247	0,6812456	557,3422	3,184636	0	30	529	404						Untertest3.avi	0	880	547	72	111	458	298	300	0	Content		457	293	16610692	3507238595
16627	08:49:39.998	00:00:16.627	998	516,0695	421,3411	0,6011441	0,6562998	546,8574	3,169365	0	534,796	397,2461	0,4487599	0,6811692	557,3149	3,123329	0	30	525	409						Untertest3.avi	0	880	547	72	111	458	298	300	0	Content		453	298	16627315	3507255218
16644	08:49:40.015	00:00:16.643	999	527,459	420,0939	0,6009863	0,6561629	546,9964	3,108174	0	534,5224	404,29	0,4486272	0,6809756	557,2373	3,128264	0	30	531	412						Untertest3.avi	0	880	547	72	111	458	298	300	0	Content		459	301	16643940	3507271843
16661	08:49:40.032	00:00:16.660	1000	514,1909	427,6689	0,600912	0,6560499	546,9156	3,0951	0	535,0986	402,0763	0,4484978	0,6807296	557,3359	3,078794	0	30	525	415						Untertest3.avi	0	880	547	72	111	458	298	300	0	Content		453	304	16660689	3507288592
16677	08:49:40.048	00:00:16.677	1001	517,5029	422,3296	0,600892	0,655881	546,9429	3,091818	0	538,2076	395,2671	0,4484244	0,6804793	557,4628	3,065623	0	30	528	409						Untertest3.avi	0	880	547	72	111	458	298	300	0	Content		456	298	16677314	3507305217
16694	08:49:40.065	00:00:16.693	1002	520,6706	416,4951	0,6008919	0,6557758	546,8936	3,027358	0	531,5967	391,9276	0,4483682	0,6803537	557,3549	3,041491	0	30	526	404						Untertest3.avi	0	880	547	72	111	458	298	300	0	Content		454	293	16693936	3507321839
16711	08:49:40.082	00:00:16.710	1003	528,1966	412,5728	0,6008887	0,6558615	546,899	2,999499	0	531,6156	408,1258	0,4483153	0,680318	557,1917	3,029311	0	30	530	410						Untertest3.avi	0	880	547	72	111	458	298	300	0	Content		458	299	16710560	3507338463
16727	08:49:40.098	00:00:16.727	1004	529,975	406,6054	0,6009072	0,6559696	546,9254	2,95727	0	541,3959	383,4236	0,4483162	0,6803006	557,1841	2,985758	0	30	536	395						Untertest3.avi	0	880	547	72	111	458	298	300	0	Content		464	284	16727310	3507355213
16744	08:49:40.115	00:00:16.743	1005	529,8949	411,6344	0,6009416	0,656084	546,9913	2,964276	0	527,4101	400,5131	0,448307	0,6802471	557,1743	2,998215	0	30	529	406						Untertest3.avi	0	880	547	72	111	458	298	300	0	Content		457	295	16743933	3507371836
16761	08:49:40.132	00:00:16.760	1006	535,7543	404,6942	0,6009853	0,6561261	547,0258	2,929628	0	523,3207	412,4556	0,4483248	0,6801515	557,1727	2,994399	0	30	530	409						Untertest3.avi	0	880	547	72	111	458	298	300	0	Content		458	298	16760560	3507388463
16777	08:49:40.148	00:00:16.777	1007	528,5352	403,4712	0,6010723	0,6560572	547,0972	2,947646	0	532,2124	396,864	0,44841	0,6799426	557,3616	2,992997	0	30	530	400						Untertest3.avi	0	880	547	72	111	458	298	300	0	Content		458	289	16777185	3507405088
16794	08:49:40.165	00:00:16.793	1008	578,5978	425,6297	0,6003404	0,6565703	547,1335	2,969435	0	572,5206	415,8444	0,4480028	0,6802891	557,4608	2,975112	0	30	576	421						Untertest3.avi	0	880	547	72	111	458	298	300	0	Content		504	310	16793933	3507421836
16811	08:49:40.182	00:00:16.810	1009	725,1541	488,1517	0,5985325	0,6575613	547,3817	2,977516	0	755,741	467,1193	0,4467877	0,6808892	557,3894	2,913146	0	31	740	478						Untertest3.avi	0	880	547	72	111	851	488	300	0	Content		668	367	16810555	3507438458
16827	08:49:40.198	00:00:16.827	1010	847,5862	524,3379	0,5974581	0,6586279	547,3917	2,943331	0	870,3267	506,3099	0,445893	0,6817961	557,6733	2,931983	0	31	859	515						Untertest3.avi	0	880	547	72	111	851	488	300	0	Content		787	404	16827182	3507455085
16844	08:49:40.215	00:00:16.843	1011	883,9806	569,4255	0,5970596	0,6599184	547,5454	2,901381	0	913,4827	574,0048	0,44557	0,68301	557,8244	2,913152	0	31	899	572						Untertest3.avi	0	880	547	72	111	851	488	300	0	Content		827	461	16843806	3507471709
16861	08:49:40.232	00:00:16.860	1012	921,1781	604,8732	0,5968885	0,6608681	547,5757	2,945195	0	947,1756	602,2278	0,4454529	0,6838908	557,8535	2,904185	0	31	934	604						Untertest3.avi	0	880	547	72	111	851	488	300	0	Content		862	493	16860557	3507488460
16877	08:49:40.248	00:00:16.877	1013	916,3211	591,845	0,5971134	0,6613513	547,616	2,896478	0	945,8936	606,858	0,4454716	0,6844093	557,9703	2,922297	0	31	931	599						Untertest3.avi	0	880	547	72	111	851	488	300	0	Content		859	488	16877178	3507505081
16894	08:49:40.265	00:00:16.893	1014	907,8665	594,933	0,597338	0,6619002	547,6574	2,926426	0	937,9275	611,0148	0,4455371	0,6850083	557,9683	2,938822	0	31	923	603						Untertest3.avi	0	880	547	72	111	851	488	300	0	Content		851	492	16893927	3507521830
16911	08:49:40.282	00:00:16.910	1015	925,3969	599,4071	0,5976989	0,6624674	547,4638	2,937036	0	952,0565	611,9623	0,445701	0,6854259	557,6832	2,920485	0	31	939	606						Untertest3.avi	0	880	547	72	111	851	488	300	0	Content		867	495	16910552	3507538455
16927	08:49:40.298	00:00:16.927	1016	932,1702	600,5091	0,5979689	0,6627081	547,3607	2,924792	0	947,1957	608,1032	0,4458636	0,6856578	557,8309	2,939574	0	31	940	604						Untertest3.avi	0	880	547	72	111	851	488	300	0	Content		868	493	16927175	3507555078
16944	08:49:40.315	00:00:16.943	1017	924,2775	593,4982	0,598058	0,662868	547,4608	2,884531	0	925,9133	608,6607	0,4460083	0,6856995	557,9331	2,951967	0	31	925	601						Untertest3.avi	0	880	547	72	111	851	488	300	0	Content		853	490	16943925	3507571828
16961	08:49:40.332	00:00:16.960	1018	917,1848	599,3041	0,5983697	0,6628441	547,3799	2,891887	0	926,7045	594,5862	0,4462973	0,6855493	557,7126	2,907698	0	31	922	597						Untertest3.avi	0	880	547	72	111	851	488	300	0	Content		850	486	16960549	3507588452
16977	08:49:40.348	00:00:16.977	1019	902,1887	596,6079	0,5987188	0,662629	547,551	2,877814	0	929,9114	603,2274	0,4465514	0,6852727	557,8214	2,896145	0	31	916	600						Untertest3.avi	0	880	547	72	111	851	488	300	0	Content		844	489	16977171	3507605074
16994	08:49:40.365	00:00:16.993	1020	906,7278	594,0649	0,598964	0,6623654	547,3248	2,870997	0	934,1946	598,6301	0,4467922	0,6849131	557,516	2,92742	0	31	920	596						Untertest3.avi	0	880	547	72	111	851	488	300	0	Content		848	485	16993796	3507621699
17010	08:49:40.381	00:00:17.010	1021	907,2453	597,7227	0,5991687	0,661857	547,3548	2,907039	0	935,6411	600,3143	0,4469551	0,6844274	557,7703	2,92807	0	31	921	599						Untertest3.avi	0	880	547	72	111	851	488	300	0	Content		849	488	17010420	3507638323
17027	08:49:40.398	00:00:17.027	1022	910,7261	600,8187	0,599255	0,6614004	547,3276	2,916267	0	942,9872	591,0327	0,4470071	0,6839349	557,7492	2,87208	0	31	927	596						Untertest3.avi	0	880	547	72	111	851	488	300	0	Content		855	485	17027169	3507655072
17044	08:49:40.415	00:00:17.043	1023	918,7282	599,653	0,5992768	0,6609148	547,1305	2,902789	0	927,36	604,786	0,4469963	0,6835473	557,6821	2,945527	0	31	923	602						Untertest3.avi	0	880	547	72	111	851	488	300	0	Content		851	491	17043792	3507671695
17060	08:49:40.431	00:00:17.060	1024	902,7847	593,9265	0,5991732	0,6605978	547,1617	2,910758	0	942,114	598,0729	0,4468999	0,6831955	557,5582	2,933649	0	31	922	596						Untertest3.avi	0	880	547	72	111	851	488	300	0	Content		850	485	17060419	3507688322
17077	08:49:40.448	00:00:17.077	1025	914,5447	590,3257	0,5990384	0,6604497	546,9824	2,914399	0	942,0251	594,0748	0,4467829	0,6830484	557,353	2,94444	0	31	928	592						Untertest3.avi	0	880	547	72	111	851	488	300	0	Content		856	481	17077046	3507704949
17094	08:49:40.465	00:00:17.093	1026	906,892	599,1332	0,5988646	0,6603985	546,9201	2,935802	0	936,6428	605,3324	0,4465453	0,6829639	557,345	2,943859	0	31	922	602						Untertest3.avi	0	880	547	72	111	851	488	300	0	Content		850	491	17093791	3507721694
17110	08:49:40.481	00:00:17.110	1027	1014,747	619,8347	0,5975602	0,6610986	547,0286	2,979734	0	1034,078	629,9332	0,4456782	0,6835288	557,1945	2,990433	0	32	1024	625						Untertest3.avi	0	880	547	72	111	1018	518	583	0	Content		952	514	17110415	3507738318
17127	08:49:40.498	00:00:17.127	1028	1081,795	619,2987	0,596676	0,6613455	546,944	2,954899	0	1130,066	638,6035	0,4446834	0,6836354	557,4674	2,970574	0	32	1106	629						Untertest3.avi	0	880	547	72	111	1018	518	583	0	Content		1034	518	17127040	3507754943
17144	08:49:40.515	00:00:17.143	1029	1067,381	627,9094	0,5966058	0,6610832	546,7531	2,957798	0	1126,304	638,4449	0,4442852	0,6837012	557,2283	2,976636	0	32	1097	633						Untertest3.avi	0	880	547	72	111	1018	518	583	0	Content		1025	522	17143788	3507771691
17160	08:49:40.531	00:00:17.160	1030	1057,616	622,409	0,5963917	0,6609333	546,6233	2,969944	0	1131,074	627,1957	0,4439179	0,6837391	557,2676	3,004541	0	32	1094	625						Untertest3.avi	0	880	547	72	111	1018	518	583	0	Content		1022	514	17160414	3507788317
17177	08:49:40.548	00:00:17.177	1031	1057,181	622,3807	0,5961803	0,6606287	546,3796	3,000964	0	1137,716	633,3868	0,443532	0,6835231	557,2347	3,009555	0	32	1097	628						Untertest3.avi	0	880	547	72	111	1018	518	583	0	Content		1025	517	17177036	3507804939
17194	08:49:40.565	00:00:17.193	1032	1072,456	628,1699	0,5960705	0,6602635	546,3955	3,028502	0	1158,457	628,4878	0,4432273	0,6832392	556,884	3,016878	0	32	1115	628						Untertest3.avi	0	880	547	72	111	1018	518	583	0	Content		1043	517	17193660	3507821563
17210	08:49:40.581	00:00:17.210	1033	1064,336	626,0616	0,5957997	0,6600076	546,1484	3,082681	0	1144,427	629,9694	0,4428257	0,682964	556,829	3,080677	0	32	1104	628						Untertest3.avi	0	880	547	72	111	1018	518	583	0	Content		1032	517	17210289	3507838192
17227	08:49:40.598	00:00:17.227	1034	1061,555	620,597	0,595471	0,6597314	546,1586	3,059113	0	1141,395	628,1318	0,4424555	0,6827987	556,6418	3,09502	0	32	1101	624						Untertest3.avi	0	880	547	72	111	1018	518	583	0	Content		1029	513	17227034	3507854937
17244	08:49:40.615	00:00:17.243	1035	1068,398	621,6972	0,5951595	0,6595484	546,0678	3,07692	0	1145,379	633,8585	0,4420937	0,682677	556,5048	3,102512	0	32	1107	628						Untertest3.avi	0	880	547	72	111	1018	518	583	0	Content		1035	517	17243658	3507871561
17260	08:49:40.631	00:00:17.260	1036	1063,08	629,8508	0,5948164	0,6595075	546,0275	3,082014	0	1140,123	632,0591	0,4417005	0,6826589	556,4517	3,09482	0	32	1102	631						Untertest3.avi	0	880	547	72	111	1018	518	583	0	Content		1030	520	17260282	3507888185
17277	08:49:40.648	00:00:17.276	1037	1057,752	626,1912	0,5944564	0,6595114	546,0342	3,10295	0	1152,723	627,0461	0,4413037	0,6827068	556,4842	3,09683	0	32	1105	627						Untertest3.avi	0	880	547	72	111	1018	518	583	0	Content		1033	516	17276907	3507904810
17294	08:49:40.665	00:00:17.293	1038	1055,345	635,1996	0,5940999	0,6595313	545,9323	3,116704	0	1145,694	628,2454	0,4409117	0,6827844	556,4207	3,112227	0	32	1101	632						Untertest3.avi	0	880	547	72	111	1018	518	583	0	Content		1029	521	17293656	3507921559
17310	08:49:40.681	00:00:17.310	1039	1037,027	626,3859	0,5937477	0,659516	545,9043	3,139494	0	1143,724	635,9219	0,4405332	0,682844	556,2397	3,13756	0	32	1090	631						Untertest3.avi	0	880	547	72	111	1018	518	583	0	Content		1018	520	17310281	3507938184
17327	08:49:40.698	00:00:17.326	1040	1047,374	630,377	0,5933771	0,6595101	545,9121	3,158205	0	1136,825	633,3444	0,4401409	0,6829031	556,125	3,150789	0	32	1092	632						Untertest3.avi	0	880	547	72	111	1018	518	583	0	Content		1020	521	17326905	3507954808
17344	08:49:40.715	00:00:17.343	1041	1047,172	636,0757	0,5929781	0,6594905	545,8828	3,194258	0	1140,544	629,9	0,43974	0,6829373	556,1871	3,171275	0	32	1094	633						Untertest3.avi	0	880	547	72	111	1018	518	583	0	Content		1022	522	17343656	3507971559
17360	08:49:40.731	00:00:17.360	1042	1045,48	630,9701	0,5926393	0,6593944	545,8836	3,234575	0	1137,087	627,204	0,4393828	0,6829134	556,3746	3,183943	0	32	1091	629						Untertest3.avi	0	880	547	72	111	1018	518	583	0	Content		1019	518	17360279	3507988182
17377	08:49:40.748	00:00:17.376	1043	1046,071	626,7615	0,5923911	0,6592609	545,9476	3,251153	0	1143,734	631,6732	0,4391238	0,6827206	556,2355	3,215985	0	32	1095	629						Untertest3.avi	0	880	547	72	111	1018	518	583	0	Content		1023	518	17376904	3508004807
17394	08:49:40.765	00:00:17.393	1044	1044,248	628,9141	0,5921686	0,6588756	546,1092	3,287582	0	1135,044	633,0941	0,4388859	0,6823602	556,4117	3,243451	0	32	1090	631						Untertest3.avi	0	880	547	72	111	1018	518	583	0	Content		1018	520	17393529	3508021432
17410	08:49:40.781	00:00:17.410	1045	1035,039	628,1351	0,5920491	0,658474	546,0814	3,288167	0	1129,21	627,6502	0,4387687	0,6820399	556,1996	3,256955	0	32	1082	628						Untertest3.avi	0	880	547	72	111	1018	518	583	0	Content		1010	517	17410153	3508038056
17427	08:49:40.798	00:00:17.426	1046	1036,734	630,2262	0,5920306	0,6580677	546,1712	3,30977	0	1134,641	634,7177	0,4387075	0,6816295	556,2371	3,280449	0	32	1086	632						Untertest3.avi	0	880	547	72	111	1018	518	583	0	Content		1014	521	17426900	3508054803
17444	08:49:40.815	00:00:17.443	1047	1040,44	625,4484	0,5920364	0,6577188	546,194	3,331237	0	1134,459	634,305	0,4387248	0,6813408	556,2051	3,293254	0	32	1087	630						Untertest3.avi	0	880	547	72	111	1018	518	583	0	Content		1015	519	17443525	3508071428
17460	08:49:40.831	00:00:17.460	1048	1041,735	627,7903	0,5921248	0,6575479	546,3038	3,331717	0	1135,516	634,7949	0,4387837	0,6811707	556,3024	3,325812	0	32	1089	631						Untertest3.avi	0	880	547	72	111	1018	518	583	0	Content		1017	520	17460149	3508088052
17477	08:49:40.848	00:00:17.476	1049	1043,956	632,6097	0,5922439	0,6574382	546,3749	3,364772	0	1129,004	632,5434	0,438872	0,681042	556,4545	3,355126	0	32	1086	633						Untertest3.avi	0	880	547	72	111	1018	518	583	0	Content		1014	522	17476777	3508104680
17494	08:49:40.865	00:00:17.493	1050	1041,725	617,5029	0,5923578	0,6573911	546,3956	3,390333	0	1138,48	629,1836	0,4389669	0,6809424	556,5203	3,365077	0	32	1090	623						Untertest3.avi	0	880	547	72	111	1018	518	583	0	Content		1018	512	17493526	3508121429
17510	08:49:40.881	00:00:17.510	1051	1044,745	622,3509	0,592443	0,6573911	546,4012	3,411429	0	1134,649	632,708	0,4390579	0,6808406	556,4435	3,367969	0	32	1090	628						Untertest3.avi	0	880	547	72	111	1018	518	583	0	Content		1018	517	17510151	3508138054
17527	08:49:40.898	00:00:17.526	1052	1049,583	626,3512	0,5925097	0,6573972	546,4929	3,411983	0	1133,023	635,9479	0,4391285	0,6807449	556,3915	3,412333	0	32	1091	631						Untertest3.avi	0	880	547	72	111	1018	518	583	0	Content		1019	520	17526773	3508154676
17543	08:49:40.914	00:00:17.543	1053	1041,261	623,0031	0,5926319	0,6574606	546,5081	3,430588	0	1134,208	633,2164	0,4392394	0,6807222	556,4133	3,398385	0	32	1088	628						Untertest3.avi	0	880	547	72	111	1018	518	583	0	Content		1016	517	17543410	3508171313
17560	08:49:40.931	00:00:17.560	1054	1046,14	620,2443	0,5927964	0,6576056	546,6065	3,444086	0	1122,289	628,3116	0,4393946	0,6808116	556,6259	3,435451	0	32	1084	624						Untertest3.avi	0	880	547	72	111	1018	518	583	0	Content		1012	513	17560150	3508188053
17577	08:49:40.948	00:00:17.576	1055	1059,779	624,4774	0,5930232	0,6577837	546,5639	3,443734	0	1124,518	631,338	0,4396131	0,6810578	556,4517	3,45338	0	32	1092	628						Untertest3.avi	0	880	547	72	111	1018	518	583	0	Content		1020	517	17576774	3508204677
17593	08:49:40.964	00:00:17.593	1056	1041,651	632,4418	0,5932928	0,658112	546,6797	3,459226	0	1128,773	632,0143	0,4398715	0,681282	556,6434	3,429241	0	32	1085	632						Untertest3.avi	0	880	547	72	111	1018	518	583	0	Content		1013	521	17593413	3508221316
17610	08:49:40.981	00:00:17.610	1057	1044,701	628,3107	0,5935795	0,6584108	546,6334	3,47368	0	1127,559	631,7719	0,440144	0,681492	556,4042	3,44877	0	32	1086	630						Untertest3.avi	0	880	547	72	111	1018	518	583	0	Content		1014	519	17610146	3508238049
17627	08:49:40.998	00:00:17.626	1058	1056,738	626,1437	0,5938544	0,6585703	546,5914	3,452959	0	1122,876	635,2109	0,4404128	0,6816878	556,6652	3,466673	0	32	1090	631						Untertest3.avi	0	880	547	72	111	1018	518	583	0	Content		1018	520	17626770	3508254673
17643	08:49:41.014	00:00:17.643	1059	1060,206	629,6527	0,5941092	0,6587055	546,7886	3,438881	0	1123,722	631,2756	0,440685	0,6818471	556,4959	3,446482	0	32	1092	630						Untertest3.avi	0	880	547	72	111	1018	518	583	0	Content		1020	519	17643412	3508271315
17660	08:49:41.031	00:00:17.660	1060	1051,828	628,2452	0,5943381	0,6587882	546,8073	3,459064	0	1124,033	629,0574	0,4408948	0,6819208	556,704	3,438771	0	32	1088	629						Untertest3.avi	0	880	547	72	111	1018	518	583	0	Content		1016	518	17660020	3508287923
17677	08:49:41.048	00:00:17.676	1061	1029,854	626,6902	0,5948309	0,6587862	546,8852	3,458803	0	1105,34	632,755	0,4414796	0,6819177	556,6158	3,432617	0	32	1068	630						Untertest3.avi	0	880	547	72	111	1018	518	583	0	Content		996	519	17676771	3508304674
17693	08:49:41.064	00:00:17.693	1062	900,2002	628,1963	0,5961049	0,658587	546,9745	3,487827	0	959,1384	632,9908	0,4431412	0,6817154	556,5286	3,450425	0	33	930	631						Untertest3.avi	0	880	547	72	111	759	530	250	0	Content		858	520	17693410	3508321313
17710	08:49:41.081	00:00:17.710	1063	820,2509	635,3157	0,5970739	0,6582078	546,9707	3,453412	0	862,9303	641,5692	0,444186	0,6812163	556,6273	3,45982	0	33	842	638						Untertest3.avi	0	880	547	72	111	759	530	250	0	Content		770	527	17710022	3508337925
17727	08:49:41.098	00:00:17.726	1064	829,9393	637,2209	0,5974191	0,6572714	547,2676	3,435364	0	852,9291	637,4041	0,4444399	0,6801519	556,6484	3,438212	0	33	841	637						Untertest3.avi	0	880	547	72	111	759	530	250	0	Content		769	526	17726645	3508354548
17743	08:49:41.114	00:00:17.743	1065	822,8616	639,8963	0,5976925	0,6561522	547,3264	3,454941	0	846,4413	643,3017	0,4447471	0,6789865	556,8919	3,414922	0	33	835	642						Untertest3.avi	0	880	547	72	111	759	530	250	0	Content		763	531	17743408	3508371311
17760	08:49:41.131	00:00:17.760	1066	827,9709	638,0131	0,5980397	0,6551935	547,3881	3,419391	0	846,4622	644,4015	0,4451008	0,6780148	556,9678	3,427221	0	33	837	641						Untertest3.avi	0	880	547	72	111	759	530	250	0	Content		765	530	17760019	3508387922
17777	08:49:41.148	00:00:17.776	1067	832,817	646,1682	0,5983518	0,654349	547,7708	3,419324	0	835,9435	638,6388	0,4453323	0,6771894	557,1489	3,402364	0	33	834	642						Untertest3.avi	0	880	547	72	111	759	530	250	0	Content		762	531	17776645	3508404548
17793	08:49:41.164	00:00:17.793	1068	828,9188	641,6768	0,5985618	0,6536123	547,6947	3,425942	0	832,949	642,8234	0,4455938	0,6764994	557,2365	3,423395	0	33	831	642						Untertest3.avi	0	880	547	72	111	759	530	250	0	Content		759	531	17793268	3508421171
17810	08:49:41.181	00:00:17.810	1069	832,8339	642,0638	0,5987071	0,6529595	548,14	3,422229	0	828,9221	642,7852	0,4457165	0,6758785	557,2937	3,399342	0	33	831	642						Untertest3.avi	0	880	547	72	111	759	530	250	0	Content		759	531	17810018	3508437921
17827	08:49:41.198	00:00:17.826	1070	832,4212	642,6466	0,598762	0,6523905	548,3421	3,419776	0	828,5814	641,4483	0,4457984	0,6751952	557,5388	3,404842	0	33	831	642						Untertest3.avi	0	880	547	72	111	759	530	250	0	Content		759	531	17826641	3508454544
17843	08:49:41.214	00:00:17.843	1071	822,2446	640,267	0,5988346	0,6518337	548,416	3,419492	0	827,5379	638,9529	0,4458834	0,6744631	557,8063	3,412165	0	33	825	640						Untertest3.avi	0	880	547	72	111	759	530	250	0	Content		753	529	17843266	3508471169
17860	08:49:41.231	00:00:17.859	1072	838,2404	642,8433	0,5988932	0,65123	548,5828	3,407128	0	832,2024	637,4531	0,4459671	0,673717	557,9501	3,426029	0	33	835	640						Untertest3.avi	0	880	547	72	111	759	530	250	0	Content		763	529	17859890	3508487793
17877	08:49:41.248	00:00:17.876	1073	834,7236	641,0219	0,5989736	0,6509864	548,8743	3,437441	0	825,6902	636,3879	0,446014	0,6731046	558,0825	3,407905	0	33	830	639						Untertest3.avi	0	880	547	72	111	759	530	250	0	Content		758	528	17876516	3508504419
17893	08:49:41.264	00:00:17.893	1074	832,3704	639,2665	0,5990528	0,6508918	549,1498	3,421007	0	829,9392	645,7252	0,4460837	0,6726743	558,2296	3,415411	0	33	831	642						Untertest3.avi	0	880	547	72	111	759	530	250	0	Content		759	531	17893264	3508521167
17910	08:49:41.281	00:00:17.909	1075	834,9598	633,2745	0,5990909	0,6510212	549,2548	3,449686	0	826,3553	645,1343	0,4461595	0,6724364	558,4591	3,43734	0	33	831	639						Untertest3.avi	0	880	547	72	111	759	530	250	0	Content		759	528	17909888	3508537791
17927	08:49:41.298	00:00:17.926	1076	831,1351	641,7496	0,5991013	0,6512223	549,4199	3,454049	0	833,1302	641,7261	0,4461633	0,6724301	558,6426	3,410547	0	33	832	642						Untertest3.avi	0	880	547	72	111	759	530	250	0	Content		760	531	17926513	3508554416
17943	08:49:41.314	00:00:17.943	1077	821,843	702,8857	0,5989712	0,6528996	549,4301	3,467425	0	808,7499	698,0682	0,4465905	0,6737682	558,7343	3,437232	0	34	815	700						Untertest3.avi	0	880	547	72	111	715	676	316	0	Content		743	589	17943138	3508571041
17960	08:49:41.331	00:00:17.959	1078	801,5464	784,4216	0,5988795	0,6544999	549,5193	3,452781	0	784,1323	781,6941	0,4471454	0,6749626	558,7675	3,427815	0	34	793	783						Untertest3.avi	0	880	547	72	111	715	676	316	0	Content		721	672	17959762	3508587665
17977	08:49:41.348	00:00:17.976	1079	806,8299	786,3788	0,5989968	0,6551073	549,6511	3,410238	0	790,6862	793,7114	0,4469673	0,6753938	558,8663	3,392476	0	34	799	790						Untertest3.avi	0	880	547	72	111	715	676	316	0	Content		727	679	17976510	3508604413
17993	08:49:41.364	00:00:17.993	1080	794,7015	787,2074	0,5989478	0,6554933	549,91	3,395837	0	784,621	792,9578	0,446758	0,6756455	559,0376	3,366641	0	34	790	790						Untertest3.avi	0	880	547	72	111	715	676	316	0	Content		718	679	17993135	3508621038
18010	08:49:41.381	00:00:18.009	1081	796,7657	780,8779	0,5989116	0,6559771	550,1367	3,382488	0	785,7485	787,8514	0,4466471	0,6758478	559,3118	3,346187	0	34	791	784						Untertest3.avi	0	880	547	72	111	715	676	316	0	Content		719	673	18009886	3508637789
18027	08:49:41.398	00:00:18.026	1082	789,9079	783,0137	0,5988681	0,6562387	550,3796	3,362771	0	789,0513	792,2972	0,4465468	0,6759886	559,4983	3,331507	0	34	789	788						Untertest3.avi	0	880	547	72	111	715	676	316	0	Content		717	677	18026510	3508654413
18043	08:49:41.414	00:00:18.043	1083	787,7615	785,872	0,5988346	0,656423	550,589	3,334235	0	784,6888	786,7177	0,4464889	0,6759359	559,7508	3,3116	0	34	786	786						Untertest3.avi	0	880	547	72	111	715	676	316	0	Content		714	675	18043134	3508671037
18060	08:49:41.431	00:00:18.059	1084	783,5627	782,5422	0,5988578	0,6564029	550,8955	3,322563	0	782,3624	787,4305	0,4464885	0,6757392	559,9648	3,281136	0	34	783	785						Untertest3.avi	0	880	547	72	111	715	676	316	0	Content		711	674	18059757	3508687660
18077	08:49:41.448	00:00:18.076	1085	792,0533	785,3342	0,5989203	0,6563056	551,0342	3,285218	0	784,335	789,0615	0,4465422	0,6755144	560,145	3,294074	0	34	788	787						Untertest3.avi	0	880	547	72	111	715	676	316	0	Content		716	676	18076507	3508704410
18093	08:49:41.464	00:00:18.093	1086	784,697	787,4938	0,5990487	0,6561663	551,3852	3,268923	0	779,3198	792,0602	0,4466454	0,6751857	560,4175	3,249529	0	34	782	790						Untertest3.avi	0	880	547	72	111	715	676	316	0	Content		710	679	18093137	3508721040
18110	08:49:41.481	00:00:18.109	1087	788,4878	783,3869	0,5992141	0,6560952	551,678	3,259416	0	784,3582	790,4701	0,446796	0,6748859	560,6589	3,263149	0	34	786	787						Untertest3.avi	0	880	547	72	111	715	676	316	0	Content		714	676	18109757	3508737660
18126	08:49:41.497	00:00:18.126	1088	787,3476	785,5176	0,5993631	0,6561247	551,9207	3,236604	0	790,0189	786,8611	0,4469447	0,674715	560,93	3,218607	0	34	789	786						Untertest3.avi	0	880	547	72	111	715	676	316	0	Content		717	675	18126399	3508754302
18143	08:49:41.514	00:00:18.143	1089	781,1745	785,6228	0,5995232	0,65624	552,1786	3,264195	0	800,445	788,6016	0,4471025	0,6745753	561,2315	3,204075	0	34	791	787						Untertest3.avi	0	880	547	72	111	715	676	316	0	Content		719	676	18143132	3508771035
18160	08:49:41.531	00:00:18.159	1090	792,0869	786,6135	0,5996311	0,6564484	552,4406	3,21322	0	773,3165	789,1712	0,4472446	0,6744931	561,487	3,241629	0	34	783	788						Untertest3.avi	0	880	547	72	111	715	676	316	0	Content		711	677	18159756	3508787659
18176	08:49:41.547	00:00:18.176	1091	777,6812	774,7463	0,5997586	0,6566443	552,7092	3,217041	0	782,9655	791,4937	0,4473907	0,6744081	561,7708	3,196731	0	34	780	783						Untertest3.avi	0	880	547	72	111	715	676	316	0	Content		708	672	18176389	3508804292
18193	08:49:41.564	00:00:18.193	1092	784,2166	781,949	0,5998782	0,6567253	553,0911	3,229644	0	787,3616	795,3644	0,4475416	0,6743174	562,0486	3,203076	0	34	786	789						Untertest3.avi	0	880	547	72	111	715	676	316	0	Content		714	678	18193006	3508820909
18210	08:49:41.581	00:00:18.209	1093	783,5396	775,2032	0,6000032	0,6567718	553,348	3,22284	0	776,8256	787,6745	0,447723	0,6742516	562,3036	3,235839	0	34	780	781						Untertest3.avi	0	880	547	72	111	715	676	316	0	Content		708	670	18209754	3508837657
18226	08:49:41.597	00:00:18.226	1094	783,3922	781,098	0,600209	0,6568047	553,697	3,2306	0	784,0206	791,2839	0,4479583	0,6741765	562,6325	3,228258	0	34	784	786						Untertest3.avi	0	880	547	72	111	715	676	316	0	Content		712	675	18226401	3508854304
18243	08:49:41.614	00:00:18.243	1095	783,813	780,2817	0,6004257	0,6568213	553,8266	3,223511	0	785,612	793,1526	0,4482332	0,674113	562,8876	3,239399	0	34	785	787						Untertest3.avi	0	880	547	72	111	715	676	316	0	Content		713	676	18243008	3508870911
18260	08:49:41.631	00:00:18.259	1096	803,1167	783,6052	0,6003573	0,6569035	554,2363	3,254439	0	805,55	798,8963	0,4483127	0,6741478	563,1912	3,22637	0	35	804	791						Untertest3.avi	0	880	547	72	111	763	678	200	0	Content		732	680	18259629	3508887532
18276	08:49:41.647	00:00:18.276	1097	828,051	792,1617	0,5999613	0,6570555	554,5219	3,241325	0	855,5634	790,4814	0,44822	0,6741805	563,4442	3,246365	0	35	842	791						Untertest3.avi	0	880	547	72	111	763	678	200	0	Content		770	680	18276386	3508904289
18293	08:49:41.664	00:00:18.293	1098	820,0533	781,8691	0,6002789	0,6571874	554,6934	3,239619	0	852,5395	795,8665	0,4484419	0,6743086	563,8248	3,230925	0	35	836	789						Untertest3.avi	0	880	547	72	111	763	678	200	0	Content		764	678	18293001	3508920904
18310	08:49:41.681	00:00:18.309	1099	832,5152	787,6269	0,6006385	0,6573732	554,8544	3,252317	0	842,9614	794,0349	0,448781	0,6745512	563,8716	3,254632	0	35	838	791						Untertest3.avi	0	880	547	72	111	763	678	200	0	Content		766	680	18309626	3508937529
18326	08:49:41.697	00:00:18.326	1100	816,2919	787,4346	0,600937	0,6576508	555,1976	3,273495	0	851,709	789,0752	0,449076	0,6748264	564,3466	3,250712	0	35	834	788						Untertest3.avi	0	880	547	72	111	763	678	200	0	Content		762	677	18326250	3508954153
18343	08:49:41.714	00:00:18.342	1101	830,1274	788,6284	0,6013808	0,6580087	555,411	3,307045	0	843,2814	790,3636	0,4495188	0,6750437	564,4527	3,283243	0	35	837	789						Untertest3.avi	0	880	547	72	111	763	678	200	0	Content		765	678	18342995	3508970898
18360	08:49:41.731	00:00:18.359	1102	827,1223	792,072	0,6018944	0,6583189	555,577	3,292895	0	849,0587	791,9457	0,4500321	0,6752074	564,6462	3,290361	0	35	838	792						Untertest3.avi	0	880	547	72	111	763	678	200	0	Content		766	681	18359621	3508987524
18376	08:49:41.747	00:00:18.376	1103	823,8989	783,7386	0,6024734	0,6587498	555,6831	3,335792	0	829,778	794,2819	0,4505959	0,6753536	564,7706	3,312426	0	35	827	789						Untertest3.avi	0	880	547	72	111	763	678	200	0	Content		755	678	18376245	3509004148
18393	08:49:41.764	00:00:18.392	1104	833,2179	790,6659	0,603121	0,6591195	555,8444	3,343773	0	839,0908	797,6735	0,4512999	0,6755494	565,0909	3,331194	0	35	836	794						Untertest3.avi	0	880	547	72	111	763	678	200	0	Content		764	683	18392871	3509020774
18410	08:49:41.781	00:00:18.409	1105	826,4008	779,6907	0,6037984	0,6595915	555,9211	3,368273	0	842,277	782,632	0,4519604	0,6758192	564,9717	3,349594	0	35	834	781						Untertest3.avi	0	880	547	72	111	763	678	200	0	Content		762	670	18409618	3509037521
18426	08:49:41.797	00:00:18.426	1106	831,4106	789,6674	0,6044061	0,6599175	556,138	3,370692	0	839,1384	794,2111	0,4526046	0,6759609	565,4028	3,398427	0	35	835	792						Untertest3.avi	0	880	547	72	111	763	678	200	0	Content		763	681	18426242	3509054145
18443	08:49:41.814	00:00:18.442	1107	761,6295	712,0456	0,6057153	0,6589788	556,4992	3,426303	0	757,2596	719,267	0,4543135	0,6748823	565,4735	3,430901	0	35	759	716						Untertest3.avi	0	880	547	72	111	763	678	200	0	Content		687	605	18442865	3509070768
18459	08:49:41.830	00:00:18.459	1108	660,7917	590,3662	0,6073138	0,6574449	557,0072	3,443584	0	653,9036	588,7998	0,4561272	0,6732827	565,85	3,456755	0	36	657	590						Untertest3.avi	0	880	547	72	111	477	284	733	0	Content		585	479	18459487	3509087390
18476	08:49:41.847	00:00:18.476	1109	563,899	497,5242	0,6088727	0,656598	557,4367	3,480307	0	568,7406	492,5942	0,4575919	0,6722951	566,1951	3,465508	0	36	566	495						Untertest3.avi	0	880	547	72	111	477	284	733	0	Content		494	384	18476238	3509104141
18493	08:49:41.864	00:00:18.492	1110	545,2655	409,9624	0,609861	0,6563386	557,626	3,4637	0	549,7217	403,4316	0,4584533	0,6718733	566,2511	3,478316	0	36	547	407						Untertest3.avi	0	880	547	72	111	477	284	733	0	Content		475	296	18492860	3509120763
18509	08:49:41.880	00:00:18.509	1111	550,5653	392,6299	0,6104156	0,657141	557,5067	3,46615	0	544,4182	387,106	0,4588265	0,6723396	566,4788	3,497632	0	36	547	390						Untertest3.avi	0	880	547	72	111	477	284	733	0	Content		475	279	18509486	3509137389
18526	08:49:41.897	00:00:18.526	1112	571,0345	379,9798	0,6111734	0,6583635	557,7247	3,44844	0	553,8793	393,3784	0,4592987	0,6733684	566,4922	3,55447	0	36	562	387						Untertest3.avi	0	880	547	72	111	477	284	733	0	Content		490	276	18526107	3509154010
18543	08:49:41.914	00:00:18.542	1113	572,3069	405,0771	0,6117194	0,659485	557,8641	3,495444	0	543,6566	397,5717	0,4597271	0,674234	566,5511	3,58305	0	36	558	401						Untertest3.avi	0	880	547	72	111	477	284	733	0	Content		486	290	18542731	3509170634
18559	08:49:41.930	00:00:18.559	1114	-1024	-768	-1	-1	-1	-1	4	543,0746	395,9551	0,4601659	0,6751623	566,6186	3,576386	0	36	543	396						Untertest3.avi	0	880	547	72	111	477	284	733	0	Content		471	285	18559483	3509187386
18576	08:49:41.947	00:00:18.576	1115	556,1463	392,9201	0,6125669	0,6620336	557,9822	3,526212	0	545,7724	381,7123	0,4605012	0,6760721	566,5308	3,537089	0	36	551	387						Untertest3.avi	0	880	547	72	111	477	284	733	0	Content		479	276	18576108	3509204011
18593	08:49:41.964	00:00:18.592	1116	548,7985	409,7016	0,6129475	0,6632114	557,8365	3,556852	0	542,2058	386,4351	0,460845	0,6770344	566,7328	3,551665	0	36	546	398						Untertest3.avi	0	880	547	72	111	477	284	733	0	Content		474	287	18592733	3509220636
18609	08:49:41.980	00:00:18.609	1117	551,4369	404,7573	0,6132832	0,6644738	557,9391	3,567682	0	534,0971	396,1184	0,4611796	0,6779466	567,0102	3,564821	0	36	543	400						Untertest3.avi	0	880	547	72	111	477	284	733	0	Content		471	289	18609480	3509237383
18626	08:49:41.997	00:00:18.626	1118	560,004	399,4948	0,6136519	0,6656141	558,0752	3,537818	0	555,7963	391,382	0,4615528	0,6787798	567,0737	3,520956	0	36	558	395						Untertest3.avi	0	880	547	72	111	477	284	733	0	Content		486	284	18626105	3509254008
18643	08:49:42.014	00:00:18.642	1119	553,2991	405,0786	0,6140518	0,6667858	558,1683	3,570258	0	543,0182	390,6419	0,4618674	0,6795949	567,1252	3,555043	0	36	548	398						Untertest3.avi	0	880	547	72	111	477	284	733	0	Content		476	287	18642728	3509270631
18659	08:49:42.030	00:00:18.659	1120	569,9608	394,3922	0,6144645	0,6677415	558,0807	3,533906	0	539,2962	391,0429	0,4621966	0,6803089	567,2441	3,548879	0	36	555	393						Untertest3.avi	0	880	547	72	111	477	284	733	0	Content		483	282	18659357	3509287260
18676	08:49:42.047	00:00:18.676	1121	551,7883	404,6183	0,6148041	0,6685696	558,3856	3,573885	0	549,2742	385,5012	0,4626089	0,6809545	567,3284	3,531096	0	36	551	395						Untertest3.avi	0	880	547	72	111	477	284	733	0	Content		479	284	18676102	3509304005
18693	08:49:42.064	00:00:18.692	1122	548,8581	403,3547	0,6151461	0,6693721	558,6701	3,513813	0	552,3813	386,8449	0,4630022	0,6816014	567,4008	3,53263	0	36	551	395						Untertest3.avi	0	880	547	72	111	477	284	733	0	Content		479	284	18692729	3509320632
18709	08:49:42.080	00:00:18.709	1123	553,9039	398,1141	0,6155504	0,6701654	558,5999	3,497645	0	544,3748	390,5938	0,4633007	0,68222	567,799	3,5116	0	36	549	394						Untertest3.avi	0	880	547	72	111	477	284	733	0	Content		477	283	18709476	3509337379
18726	08:49:42.097	00:00:18.726	1124	557,1922	401,4628	0,6159117	0,6707481	558,8972	3,467789	0	556,2997	387,8988	0,4636566	0,6826442	567,637	3,470088	0	36	557	395						Untertest3.avi	0	880	547	72	111	477	284	733	0	Content		485	284	18726100	3509354003
18743	08:49:42.114	00:00:18.742	1125	539,6428	411,7074	0,6162596	0,6712647	558,9362	3,483933	0	544,2804	394,7455	0,464039	0,6831002	567,7274	3,477054	0	36	542	403						Untertest3.avi	0	880	547	72	111	477	284	733	0	Content		470	292	18742724	3509370627
18759	08:49:42.130	00:00:18.759	1126	558,1247	385,3017	0,616594	0,6719334	558,9478	3,369114	0	560,0168	380,3939	0,4643389	0,6835951	568,0879	3,419406	0	36	559	383						Untertest3.avi	0	880	547	72	111	477	284	733	0	Content		487	272	18759351	3509387254
18776	08:49:42.147	00:00:18.775	1127	559,156	396,9297	0,6168913	0,6725529	559,1208	3,354411	0	554,366	393,6698	0,4646792	0,6840746	568,0822	3,396648	0	36	557	395						Untertest3.avi	0	880	547	72	111	477	284	733	0	Content		485	284	18775972	3509403875
18793	08:49:42.164	00:00:18.792	1128	553,7281	405,6833	0,6172214	0,6729386	559,3143	3,333656	0	546,2287	388,7267	0,4649346	0,6844288	568,1475	3,360139	0	36	550	397						Untertest3.avi	0	880	547	72	111	477	284	733	0	Content		478	286	18792722	3509420625
18809	08:49:42.180	00:00:18.809	1129	556,9097	389,4641	0,6175103	0,6734021	559,4726	3,282522	0	550,8841	381,1307	0,465267	0,6847826	568,4026	3,293256	0	36	554	385						Untertest3.avi	0	880	547	72	111	477	284	733	0	Content		482	274	18809346	3509437249
18826	08:49:42.197	00:00:18.825	1130	544,0286	412,003	0,617806	0,6736332	559,5977	3,308426	0	556,8005	392,1114	0,4656532	0,6849391	568,3425	3,286576	0	36	550	402						Untertest3.avi	0	880	547	72	111	477	284	733	0	Content		478	291	18825970	3509453873
18843	08:49:42.214	00:00:18.842	1131	540,5836	413,2299	0,6181542	0,6737502	559,8632	3,26471	0	543,7341	389,114	0,465895	0,685041	568,5396	3,267457	0	36	542	401						Untertest3.avi	0	880	547	72	111	477	284	733	0	Content		470	290	18842720	3509470623
18859	08:49:42.230	00:00:18.859	1132	552,8113	398,2561	0,6184726	0,6739051	559,879	3,21477	0	548,3884	383,4309	0,4662589	0,6850942	568,6335	3,259148	0	36	551	391						Untertest3.avi	0	880	547	72	111	477	284	733	0	Content		479	280	18859343	3509487246
18876	08:49:42.247	00:00:18.875	1133	543,8876	392,6533	0,6188066	0,674058	559,9387	3,203536	0	548,5479	386,3756	0,4666432	0,6851305	568,8154	3,218173	0	36	546	390						Untertest3.avi	0	880	547	72	111	477	284	733	0	Content		474	279	18875966	3509503869
18893	08:49:42.264	00:00:18.892	1134	537,2036	411,5661	0,6191624	0,6740853	560,2136	3,24363	0	545,3972	382,2075	0,4670117	0,6851516	569,1317	3,212366	0	36	541	397						Untertest3.avi	0	880	547	72	111	477	284	733	0	Content		469	286	18892590	3509520493
18909	08:49:42.280	00:00:18.909	1135	548,2123	397,3047	0,6195155	0,6741921	560,4608	3,196779	0	549,7592	392,1111	0,4673842	0,6852288	569,3052	3,171549	0	36	549	395						Untertest3.avi	0	880	547	72	111	477	284	733	0	Content		477	284	18909338	3509537241
18926	08:49:42.297	00:00:18.925	1136	545,5136	408,1785	0,6198573	0,6743818	560,4893	3,18256	0	552,7303	376,6268	0,4677207	0,6855038	569,1661	3,142425	0	36	549	392						Untertest3.avi	0	880	547	72	111	477	284	733	0	Content		477	281	18925963	3509553866
18943	08:49:42.314	00:00:18.942	1137	550,7689	407,7831	0,6201136	0,674725	560,5574	3,186612	0	549,6152	382,7799	0,4679857	0,6858986	569,4968	3,15115	0	36	550	395						Untertest3.avi	0	880	547	72	111	477	284	733	0	Content		478	284	18942587	3509570490
18959	08:49:42.330	00:00:18.959	1138	548,071	391,8201	0,6203758	0,6750658	560,7172	3,140216	0	559,5242	383,0708	0,468277	0,6864561	569,4863	3,128613	0	36	554	387						Untertest3.avi	0	880	547	72	111	477	284	733	0	Content		482	276	18959211	3509587114
18976	08:49:42.347	00:00:18.975	1139	550,7758	402,0446	0,6204863	0,6753052	560,8389	3,149332	0	550,0313	383,9305	0,4684052	0,6870396	569,6965	3,14523	0	36	550	393						Untertest3.avi	0	880	547	72	111	477	284	733	0	Content		478	282	18975960	3509603863
18993	08:49:42.364	00:00:18.992	1140	543,2303	410,6303	0,6205755	0,6753639	560,9576	3,14966	0	544,4824	380,7277	0,4684935	0,6873111	569,902	3,131897	0	36	544	396						Untertest3.avi	0	880	547	72	111	477	284	733	0	Content		472	285	18992585	3509620488
19009	08:49:42.380	00:00:19.009	1141	547,8173	394,6591	0,6207041	0,6750636	561,4539	3,143667	0	551,7172	380,5628	0,4686351	0,6871762	570,2623	3,100766	0	36	550	388						Untertest3.avi	0	880	547	72	111	477	284	733	0	Content		478	277	19009206	3509637109
19026	08:49:42.397	00:00:19.025	1142	543,8114	398,2255	0,6207675	0,6743913	561,634	3,133237	0	551,3709	392,3644	0,4687715	0,6866511	570,3192	3,121929	0	36	548	395						Untertest3.avi	0	880	547	72	111	477	284	733	0	Content		476	284	19025958	3509653861
19043	08:49:42.414	00:00:19.042	1143	538,897	406,703	0,6208373	0,6734809	561,8338	3,150618	0	546,2502	388,0512	0,4688879	0,685841	570,319	3,127736	0	36	543	397						Untertest3.avi	0	880	547	72	111	477	284	733	0	Content		471	286	19042580	3509670483
19059	08:49:42.430	00:00:19.059	1144	534,0373	403,1212	0,6208919	0,6724752	562,039	3,137466	0	556,6743	383,0417	0,4690162	0,6848555	570,7454	3,097638	0	36	545	393						Untertest3.avi	0	880	547	72	111	477	284	733	0	Content		473	282	19059208	3509687111
19076	08:49:42.447	00:00:19.075	1145	546,5038	398,308	0,6209569	0,6713855	562,3214	3,131938	0	559,06	386,5489	0,4690921	0,6838101	570,9771	3,109464	0	36	553	392						Untertest3.avi	0	880	547	72	111	477	284	733	0	Content		481	281	19075829	3509703732
19093	08:49:42.464	00:00:19.092	1146	553,3583	400,8282	0,6210164	0,6704164	562,5932	3,076838	0	537,9388	399,9584	0,4691483	0,6828102	571,1461	3,114622	0	36	546	400						Untertest3.avi	0	880	547	72	111	477	284	733	0	Content		474	289	19092579	3509720482
19109	08:49:42.480	00:00:19.109	1147	548,0743	396,2084	0,6210884	0,6697018	562,7963	3,098879	0	541,287	384,8228	0,4692418	0,6820971	571,4182	3,120393	0	36	545	391						Untertest3.avi	0	880	547	72	111	477	284	733	0	Content		473	280	19109203	3509737106
19126	08:49:42.497	00:00:19.125	1148	530,4968	402,4089	0,6211529	0,6692572	562,9304	3,141363	0	557,8182	370,4813	0,4693249	0,6814672	571,7521	3,084314	0	36	544	386						Untertest3.avi	0	880	547	72	111	477	284	733	0	Content		472	275	19125830	3509753733
19142	08:49:42.513	00:00:19.142	1149	546,5991	396,6931	0,6212198	0,6688026	562,9705	3,084646	0	547,5563	389,2234	0,4694462	0,6810178	571,8104	3,131612	0	36	547	393						Untertest3.avi	0	880	547	72	111	477	284	733	0	Content		475	282	19142452	3509770355
19159	08:49:42.530	00:00:19.159	1150	531,8859	390,9841	0,621273	0,6684155	563,1039	3,151637	0	552,953	379,6397	0,4695192	0,680509	571,7222	3,086617	0	36	542	385						Untertest3.avi	0	880	547	72	111	477	284	733	0	Content		470	274	19159074	3509786977
19176	08:49:42.547	00:00:19.175	1151	442,4152	386,0523	0,6223861	0,6681668	563,4753	3,094792	0	425,6388	384,5562	0,4712089	0,6803416	572,0513	3,13691	0	36	434	385						Untertest3.avi	0	880	547	72	111	477	284	733	0	Content		362	274	19175825	3509803728
19192	08:49:42.563	00:00:19.192	1152	260,6878	371,3549	0,6242731	0,6678787	563,8821	3,077336	0	234,5142	376,9342	0,4736463	0,6802339	572,2001	3,115691	0	37	248	374						Untertest3.avi	0	880	547	72	111	23	236	483	0	Content		176	263	19192447	3509820350
19209	08:49:42.580	00:00:19.209	1153	135,5814	364,1978	0,6256496	0,668005	563,9628	3,091975	0	104,5725	359,6609	0,4749276	0,6799642	572,2008	3,089311	0	37	120	362						Untertest3.avi	0	880	547	72	111	23	236	483	0	Content		48	251	19209072	3509836975
19226	08:49:42.597	00:00:19.225	1154	81,96559	359,1542	0,6261779	0,6680441	564,0086	3,066723	0	94,05545	349,029	0,4751411	0,6794011	572,2911	3,080586	0	37	88	354						Untertest3.avi	0	880	547	72	111	23	236	483	0	Content		16	243	19225697	3509853600
19242	08:49:42.613	00:00:19.242	1155	84,78008	352,5835	0,6261755	0,6680766	564,0093	3,07067	0	91,34959	338,2163	0,4748861	0,6788974	572,238	3,058878	0	37	88	345						Untertest3.avi	0	880	547	72	111	23	236	483	0	Content		16	234	19242319	3509870222
19259	08:49:42.630	00:00:19.259	1156	89,82875	360,6157	0,6262042	0,6680154	564,1115	3,102144	0	94,72089	331,8017	0,4747701	0,6784806	572,2437	3,057701	0	37	92	346						Untertest3.avi	0	880	547	72	111	23	236	483	0	Content		20	235	19259068	3509886971
19276	08:49:42.647	00:00:19.275	1157	99,47433	356,5702	0,6261434	0,6678051	564,137	3,090281	0	99,08582	344,6035	0,4746663	0,6778738	572,2395	3,080117	0	37	99	351						Untertest3.avi	0	880	547	72	111	23	236	483	0	Content		27	240	19275697	3509903600
19292	08:49:42.663	00:00:19.292	1158	90,1028	354,5928	0,6259494	0,6674237	564,0432	3,088778	0	100,0144	334,049	0,474445	0,6771914	572,27	3,099007	0	37	95	344						Untertest3.avi	0	880	547	72	111	23	236	483	0	Content		23	233	19292320	3509920223
19309	08:49:42.680	00:00:19.308	1159	115,0468	354,228	0,6258922	0,6669535	564,0709	3,136457	0	93,82256	318,3523	0,4742922	0,6764528	572,4001	3,081047	0	37	104	336						Untertest3.avi	0	880	547	72	111	23	236	483	0	Content		32	225	19308945	3509936848
19326	08:49:42.697	00:00:19.325	1160	117,8117	358,0805	0,625722	0,666288	564,3585	3,136925	0	106,7384	331,634	0,4741183	0,6755316	572,5244	3,129762	0	37	112	345						Untertest3.avi	0	880	547	72	111	23	236	483	0	Content		40	234	19325695	3509953598
19342	08:49:42.713	00:00:19.342	1161	107,0166	371,2215	0,6255889	0,6655652	564,36	3,105759	0	103,6502	335,5566	0,4739348	0,6745375	572,5698	3,114531	0	37	105	353						Untertest3.avi	0	880	547	72	111	23	236	483	0	Content		33	242	19342317	3509970220
19359	08:49:42.730	00:00:19.358	1162	99,71331	355,7249	0,6254287	0,6648635	564,4391	3,099273	0	110,2141	354,3488	0,4738095	0,6734943	572,6039	3,171966	0	37	105	355						Untertest3.avi	0	880	547	72	111	23	236	483	0	Content		33	244	19358942	3509986845
19376	08:49:42.747	00:00:19.375	1163	99,13857	368,5354	0,6252554	0,6641573	564,494	3,124671	0	96,43776	343,3776	0,4736781	0,6724262	572,5866	3,151304	0	37	98	356						Untertest3.avi	0	880	547	72	111	23	236	483	0	Content		26	245	19375692	3510003595
19392	08:49:42.763	00:00:19.392	1164	97,16965	357,5459	0,6251932	0,6636626	564,5781	3,139296	0	92,21338	337,0685	0,4736004	0,671473	572,8112	3,121485	0	37	95	347						Untertest3.avi	0	880	547	72	111	23	236	483	0	Content		23	236	19392192	3510020095
19409	08:49:42.780	00:00:19.408	1165	93,04046	356,1636	0,6251564	0,6632439	564,7616	3,137358	0	91,7417	343,5938	0,4735583	0,6707235	572,9741	3,149573	0	37	92	350						Untertest3.avi	0	880	547	72	111	23	236	483	0	Content		20	239	19408940	3510036843
19426	08:49:42.797	00:00:19.425	1166	102,2223	360,8856	0,6251929	0,6630569	564,6563	3,157616	0	103,8528	353,6669	0,4735617	0,6701682	573,0438	3,181013	0	37	103	357						Untertest3.avi	0	880	547	72	111	23	236	483	0	Content		31	246	19425568	3510053471
19442	08:49:42.813	00:00:19.442	1167	97,00134	358,9828	0,6252444	0,6628936	564,6815	3,144348	0	97,04755	329,2916	0,4736378	0,6696798	572,9279	3,139904	0	37	97	344						Untertest3.avi	0	880	547	72	111	23	236	483	0	Content		25	233	19442188	3510070091
19459	08:49:42.830	00:00:19.458	1168	89,15443	353,925	0,6253555	0,6628115	564,6319	3,189518	0	87,29534	335,3149	0,4737481	0,6692342	572,7418	3,19256	0	37	88	345						Untertest3.avi	0	880	547	72	111	23	236	483	0	Content		16	234	19458939	3510086842
19476	08:49:42.847	00:00:19.475	1169	88,52969	362,0472	0,6255875	0,6631927	564,7325	3,17181	0	82,56012	332,0661	0,4739243	0,6692786	573,0416	3,184476	0	37	86	347						Untertest3.avi	0	880	547	72	111	23	236	483	0	Content		14	236	19475563	3510103466
19492	08:49:42.863	00:00:19.492	1170	88,50274	367,2223	0,6258518	0,6639848	564,5789	3,229598	0	94,38287	351,1629	0,4742075	0,6696818	572,6813	3,246614	0	37	91	359						Untertest3.avi	0	880	547	72	111	23	236	483	0	Content		19	248	19492187	3510120090
19509	08:49:42.880	00:00:19.508	1171	93,30038	351,2878	0,6262307	0,6648112	564,5336	3,194132	0	89,36607	329,3797	0,4745053	0,6701373	572,8447	3,208964	0	37	91	340						Untertest3.avi	0	880	547	72	111	23	236	483	0	Content		19	229	19508813	3510136716
19525	08:49:42.896	00:00:19.525	1172	97,70432	355,1147	0,6266916	0,665592	564,5073	3,19208	0	83,21884	336,9416	0,4748852	0,6705742	572,7568	3,222518	0	37	90	346						Untertest3.avi	0	880	547	72	111	23	236	483	0	Content		18	235	19525435	3510153338
19542	08:49:42.913	00:00:19.542	1173	96,55166	346,6209	0,6271434	0,6662831	564,511	3,22163	0	85,15079	324,6947	0,4753173	0,6708981	572,7272	3,219636	0	37	91	336						Untertest3.avi	0	880	547	72	111	23	236	483	0	Content		19	225	19542186	3510170089
19559	08:49:42.930	00:00:19.558	1174	102,8156	356,6605	0,6276116	0,6668446	564,5118	3,259783	0	80,74529	335,9337	0,4757569	0,671023	572,5745	3,256061	0	37	92	346						Untertest3.avi	0	880	547	72	111	23	236	483	0	Content		20	235	19558809	3510186712
19575	08:49:42.946	00:00:19.575	1175	90,31528	346,2454	0,6280267	0,6672044	564,3807	3,263092	0	90,20533	335,7003	0,4761697	0,6710891	572,4926	3,27565	0	37	90	341						Untertest3.avi	0	880	547	72	111	23	236	483	0	Content		18	230	19575435	3510203338
19592	08:49:42.963	00:00:19.592	1176	98,45655	361,2429	0,6283585	0,6673673	564,4268	3,294159	0	98,1301	342,2083	0,4765474	0,6709386	572,3395	3,292704	0	37	98	352						Untertest3.avi	0	880	547	72	111	23	236	483	0	Content		26	241	19592182	3510220085
19609	08:49:42.980	00:00:19.608	1177	96,87628	349,4423	0,6287187	0,6672684	564,3389	3,286476	0	84,19942	341,1718	0,4768176	0,670592	572,4238	3,300824	0	37	91	345						Untertest3.avi	0	880	547	72	111	23	236	483	0	Content		19	234	19608808	3510236711
19625	08:49:42.996	00:00:19.625	1178	102,4018	354,2318	0,6291126	0,6668409	564,3849	3,327653	0	90,09443	328,222	0,4771906	0,6700123	572,429	3,279124	0	37	96	341						Untertest3.avi	0	880	547	72	111	23	236	483	0	Content		24	230	19625430	3510253333
19642	08:49:43.013	00:00:19.642	1179	103,2537	356,2389	0,6295846	0,6659999	564,4681	3,313337	0	94,26141	355,1352	0,4776472	0,6690174	572,402	3,336851	0	37	99	356						Untertest3.avi	0	880	547	72	111	23	236	483	0	Content		27	245	19642055	3510269958
19659	08:49:43.030	00:00:19.658	1180	100,6746	358,0734	0,6301816	0,6647698	564,4282	3,342436	0	98,16184	337,1146	0,4782644	0,6677935	572,5859	3,329312	0	37	99	348						Untertest3.avi	0	880	547	72	111	23	236	483	0	Content		27	237	19658804	3510286707
19675	08:49:43.046	00:00:19.675	1181	1,758155	411,7805	0,6313035	0,6639711	564,8565	3,355929	0	-12,47546	380,7331	0,480034	0,6670723	572,7286	3,382515	0	38	-5	396						Untertest3.avi	0	880	547	72	111	-134	322	666	0	Content		-77	285	19675427	3510303330
19692	08:49:43.063	00:00:19.692	1182	-103,2607	450,0675	0,6323936	0,6631572	565,0864	3,368571	0	-109,2636	438,69	0,4812182	0,6661331	573,0805	3,360873	0	38	-106	444						Untertest3.avi	0	880	547	72	111	-134	322	666	0	Content		-178	333	19692051	3510319954
19709	08:49:43.080	00:00:19.708	1183	-128,2119	445,0313	0,6329324	0,6621748	565,1091	3,375546	0	-90,46164	430,9167	0,4812101	0,6648209	573,106	3,403063	0	38	-109	438						Untertest3.avi	0	880	547	72	111	-134	322	666	0	Content		-181	327	19708673	3510336576
19725	08:49:43.096	00:00:19.725	1184	-132,7619	451,098	0,6333115	0,661629	565,3105	3,394613	0	-74,11177	431,2004	0,4813416	0,6638987	573,1046	3,39675	0	38	-103	441						Untertest3.avi	0	880	547	72	111	-134	322	666	0	Content		-175	330	19725299	3510353202
19742	08:49:43.113	00:00:19.742	1185	-135,8651	456,3633	0,6336331	0,6614497	565,1608	3,412666	0	-68,39987	434,7294	0,4815391	0,6633362	572,8176	3,402951	0	38	-102	446						Untertest3.avi	0	880	547	72	111	-134	322	666	0	Content		-174	335	19742049	3510369952
19759	08:49:43.130	00:00:19.758	1186	-127,1621	447,832	0,6338769	0,6618065	565,1639	3,418426	0	-57,01114	424,9813	0,4817517	0,6633292	573,0861	3,448106	0	38	-92	436						Untertest3.avi	0	880	547	72	111	-134	322	666	0	Content		-164	325	19758674	3510386577
19775	08:49:43.146	00:00:19.775	1187	-129,6333	441,2537	0,6341255	0,6623272	565,1931	3,436022	0	-51,81515	427,9391	0,4819213	0,6635092	572,9927	3,474813	0	38	-91	435						Untertest3.avi	0	880	547	72	111	-134	322	666	0	Content		-163	324	19775299	3510403202
19792	08:49:43.163	00:00:19.792	1188	-116,6712	450,8074	0,6343367	0,6631098	565,0706	3,486158	0	-47,89017	428,2488	0,4820612	0,6639913	572,8585	3,475058	0	38	-82	440						Untertest3.avi	0	880	547	72	111	-134	322	666	0	Content		-154	329	19792049	3510419952
19809	08:49:43.180	00:00:19.808	1189	-104,5794	454,6455	0,6345126	0,6639988	564,9235	3,523528	0	-47,81837	426,6387	0,4822139	0,6646088	572,7762	3,46921	0	38	-76	441						Untertest3.avi	0	880	547	72	111	-134	322	666	0	Content		-148	330	19808672	3510436575
19825	08:49:43.196	00:00:19.825	1190	-117,5251	449,7377	0,6347108	0,6649963	564,8856	3,525393	0	-53,90376	430,9952	0,4823557	0,6652918	572,6507	3,49702	0	38	-86	440						Untertest3.avi	0	880	547	72	111	-134	322	666	0	Content		-158	329	19825296	3510453199
19842	08:49:43.213	00:00:19.841	1191	-117,897	455,911	0,6348578	0,6660959	564,7031	3,532091	0	-51,36234	426,8942	0,4824592	0,666041	572,6118	3,5362	0	38	-85	441						Untertest3.avi	0	880	547	72	111	-134	322	666	0	Content		-157	330	19841922	3510469825
19859	08:49:43.230	00:00:19.858	1192	-114,1081	448,7745	0,6349598	0,667121	564,6013	3,560717	0	-54,13918	418,9986	0,4825532	0,6667004	572,4731	3,499501	0	38	-84	434						Untertest3.avi	0	880	547	72	111	-134	322	666	0	Content		-156	323	19858546	3510486449
19875	08:49:43.246	00:00:19.875	1193	-112,9311	449,589	0,6350754	0,6680658	564,5853	3,576313	0	-41,84824	434,4741	0,4826307	0,6673447	572,3231	3,556388	0	38	-77	442						Untertest3.avi	0	880	547	72	111	-134	322	666	0	Content		-149	331	19875295	3510503198
19892	08:49:43.263	00:00:19.891	1194	-110,8901	450,0378	0,6352072	0,6688573	564,5187	3,569475	0	-38,50489	434,7617	0,4827256	0,6677995	572,1926	3,551199	0	38	-75	442						Untertest3.avi	0	880	547	72	111	-134	322	666	0	Content		-147	331	19891920	3510519823
19909	08:49:43.280	00:00:19.908	1195	-115,5605	445,9309	0,6353056	0,6693157	564,4967	3,569085	0	-44,6573	422,2252	0,4828098	0,6680529	572,238	3,578158	0	38	-80	434						Untertest3.avi	0	880	547	72	111	-134	322	666	0	Content		-152	323	19908544	3510536447
19925	08:49:43.296	00:00:19.925	1196	-117,2367	449,5719	0,6353446	0,6696652	564,444	3,603376	0	-34,13903	435,1066	0,4828562	0,6682227	572,2888	3,591478	0	38	-76	442						Untertest3.avi	0	880	547	72	111	-134	322	666	0	Content		-148	331	19925295	3510553198
19942	08:49:43.313	00:00:19.941	1197	-103,3035	453,3817	0,635377	0,6697588	564,4385	3,61517	0	-42,6983	437,6002	0,4828812	0,6682243	572,2747	3,616613	0	38	-73	445						Untertest3.avi	0	880	547	72	111	-134	322	666	0	Content		-145	334	19941919	3510569822
19959	08:49:43.330	00:00:19.958	1198	-115,8834	458,1349	0,6353886	0,6696236	564,4387	3,634464	0	-44,54662	427,3422	0,4829092	0,6679943	572,2657	3,606058	0	38	-80	443						Untertest3.avi	0	880	547	72	111	-134	322	666	0	Content		-152	332	19958544	3510586447
19975	08:49:43.346	00:00:19.975	1199	-109,6692	461,7844	0,6354131	0,6694365	564,4293	3,668183	0	-46,74091	431,228	0,4829404	0,6677838	572,3622	3,638451	0	38	-78	447						Untertest3.avi	0	880	547	72	111	-134	322	666	0	Content		-150	336	19975180	3510603083
19992	08:49:43.363	00:00:19.991	1200	-118,4485	451,1157	0,6353922	0,6692196	564,4929	3,635121	0	-40,33933	431,1163	0,4828881	0,6675454	572,3475	3,630973	0	38	-79	441						Untertest3.avi	0	880	547	72	111	-134	322	666	0	Content		-151	330	19991918	3510619821
20009	08:49:43.380	00:00:20.008	1201	-82,42825	446,13	0,635272	0,6689772	564,5949	3,659217	0	-19,14591	406,84	0,4827407	0,6672426	572,3129	3,624153	0	38	-51	426						Untertest3.avi	0	880	547	72	111	-134	322	666	0	Content		-123	315	20008542	3510636445
20025	08:49:43.396	00:00:20.025	1202	-91,8663	438,3007	0,6353588	0,6689395	564,4915	3,649451	0	-3,684473	415,9059	0,4828686	0,6671224	572,3444	3,665979	0	38	-48	427						Untertest3.avi	0	880	547	72	111	-134	322	666	0	Content		-120	316	20025178	3510653081
20042	08:49:43.413	00:00:20.041	1203	-84,33945	442,8927	0,6354487	0,6689886	564,4172	3,697479	0	-14,85092	406,4011	0,482926	0,6670535	572,3713	3,645187	0	38	-50	425						Untertest3.avi	0	880	547	72	111	-134	322	666	0	Content		-122	314	20041791	3510669694
20059	08:49:43.430	00:00:20.058	1204	-101,7066	435,6475	0,6355674	0,6691173	564,3504	3,636463	0	-14,15699	412,8022	0,4830179	0,6670097	572,333	3,656139	0	38	-58	424						Untertest3.avi	0	880	547	72	111	-134	322	666	0	Content		-130	313	20058543	3510686446
20075	08:49:43.446	00:00:20.075	1205	-89,53163	440,0934	0,6356648	0,6693633	564,5275	3,696416	0	-13,22642	413,5436	0,4830919	0,6670969	572,2637	3,671484	0	38	-51	427						Untertest3.avi	0	880	547	72	111	-134	322	666	0	Content		-123	316	20075177	3510703080
20092	08:49:43.463	00:00:20.091	1206	-92,89302	435,9255	0,6357853	0,6696421	564,454	3,677044	0	-27,77053	405,5349	0,4831699	0,6672687	572,2733	3,653601	0	38	-60	421						Untertest3.avi	0	880	547	72	111	-134	322	666	0	Content		-132	310	20091792	3510719695
20109	08:49:43.480	00:00:20.108	1207	-96,01104	435,3339	0,6358203	0,6701515	564,4253	3,678584	0	-21,34152	411,4131	0,4832447	0,6675966	572,2732	3,672464	0	38	-59	423						Untertest3.avi	0	880	547	72	111	-134	322	666	0	Content		-131	312	20108540	3510736443
20125	08:49:43.496	00:00:20.125	1208	-87,3157	438,0717	0,6358518	0,6707336	564,4689	3,719408	0	-15,74804	424,2968	0,4833153	0,6680809	572,3357	3,672807	0	38	-52	431						Untertest3.avi	0	880	547	72	111	-134	322	666	0	Content		-124	320	20125180	3510753083
20142	08:49:43.513	00:00:20.141	1209	-93,34126	445,4724	0,6359149	0,6714364	564,3184	3,691914	0	-22,53884	408,4775	0,4833993	0,6685903	572,3536	3,664696	0	38	-58	427						Untertest3.avi	0	880	547	72	111	-134	322	666	0	Content		-130	316	20141798	3510769701
20158	08:49:43.529	00:00:20.158	1210	-98,30765	438,0723	0,6359706	0,6722023	564,1931	3,692523	0	-18,95258	417,8104	0,483489	0,6691239	572,2781	3,695497	0	38	-59	428						Untertest3.avi	0	880	547	72	111	-134	322	666	0	Content		-131	317	20158420	3510786323
20175	08:49:43.546	00:00:20.175	1211	-100,2102	440,5457	0,636107	0,6729549	564,0632	3,686166	0	-13,2752	406,306	0,4836097	0,669668	572,1946	3,688392	0	38	-57	423						Untertest3.avi	0	880	547	72	111	-134	322	666	0	Content		-129	312	20175181	3510803084
20192	08:49:43.563	00:00:20.191	1212	-87,35189	432,8307	0,6363726	0,6736633	564,0836	3,686141	0	-5,16283	419,8175	0,4838957	0,6701551	572,1373	3,698802	0	38	-46	426						Untertest3.avi	0	880	547	72	111	-134	322	666	0	Content		-118	315	20191789	3510819692
20208	08:49:43.579	00:00:20.208	1213	-98,10284	434,8619	0,6366337	0,6744465	563,8059	3,678446	0	-25,35162	414,0945	0,4841732	0,6706772	572,054	3,682331	0	38	-62	424						Untertest3.avi	0	880	547	72	111	-134	322	666	0	Content		-134	313	20208414	3510836317
20225	08:49:43.596	00:00:20.225	1214	-95,65434	443,2769	0,6369726	0,6754136	563,5709	3,711796	0	-17,11855	415,7352	0,4845375	0,6713822	571,9529	3,683153	0	38	-56	430						Untertest3.avi	0	880	547	72	111	-134	322	666	0	Content		-128	319	20225176	3510853079
20242	08:49:43.613	00:00:20.241	1215	-92,71465	435,0188	0,6374687	0,6766644	563,3074	3,695538	0	-24,81465	412,8341	0,4850276	0,672233	571,8221	3,717794	0	38	-59	424						Untertest3.avi	0	880	547	72	111	-134	322	666	0	Content		-131	313	20241790	3510869693
20258	08:49:43.629	00:00:20.258	1216	-97,11749	430,8259	0,6380847	0,6781551	562,9908	3,711369	0	-33,23978	408,4235	0,4856575	0,6732596	571,5217	3,677917	0	38	-65	420						Untertest3.avi	0	880	547	72	111	-134	322	666	0	Content		-137	309	20258413	3510886316
20275	08:49:43.646	00:00:20.275	1217	-91,16975	439,0248	0,6389288	0,6798429	562,7515	3,707329	0	-23,63414	421,6307	0,4864776	0,6743614	571,2167	3,703855	0	38	-57	430						Untertest3.avi	0	880	547	72	111	-134	322	666	0	Content		-129	319	20275040	3510902943
20292	08:49:43.663	00:00:20.291	1218	-97,36417	442,3577	0,6398818	0,6814272	562,3148	3,719787	0	-18,03484	419,9442	0,4874215	0,6753503	570,9651	3,72076	0	38	-58	431						Untertest3.avi	0	880	547	72	111	-134	322	666	0	Content		-130	320	20291793	3510919696
20308	08:49:43.679	00:00:20.308	1219	-94,26236	445,2484	0,6409456	0,6827428	561,948	3,733276	0	-3,355189	424,0313	0,4884838	0,67606	570,6569	3,737444	0	38	-49	435						Untertest3.avi	0	880	547	72	111	-134	322	666	0	Content		-121	324	20308417	3510936320
20325	08:49:43.696	00:00:20.325	1220	-99,02247	441,4004	0,6420307	0,6836144	561,5635	3,745126	0	-19,21498	424,0314	0,4896086	0,6763234	570,4324	3,738532	0	38	-59	433						Untertest3.avi	0	880	547	72	111	-134	322	666	0	Content		-131	322	20325038	3510952941
20342	08:49:43.713	00:00:20.341	1221	-103,6194	324,2386	0,6428352	0,6826522	561,6808	3,739341	0	-12,75407	287,5769	0,4907561	0,6746733	570,4918	3,7394	0	39	-58	306						Untertest3.avi	0	880	547	72	111	-145	110	800	0	Content		-130	195	20341790	3510969693
20358	08:49:43.729	00:00:20.358	1222	-106,5713	218,7074	0,6439691	0,6819084	561,4062	3,713173	0	-33,95977	192,8719	0,4920674	0,6732357	570,5403	3,705096	0	39	-70	206						Untertest3.avi	0	880	547	72	111	-145	110	800	0	Content		-142	95	20358411	3510986314
20375	08:49:43.746	00:00:20.375	1223	-120,5257	219,4622	0,6452351	0,6819687	561,2181	3,717282	0	-19,71087	213,0022	0,4930747	0,6729658	570,2963	3,734886	0	39	-70	216						Untertest3.avi	0	880	547	72	111	-145	110	800	0	Content		-142	105	20375039	3511002942
20392	08:49:43.763	00:00:20.391	1224	-99,02287	248,0356	0,646377	0,6816356	561,0326	3,797276	0	-31,74965	197,1094	0,4941281	0,6724187	570,1989	3,722946	0	39	-65	223						Untertest3.avi	0	880	547	72	111	-145	110	800	0	Content		-137	112	20391663	3511019566
20408	08:49:43.779	00:00:20.408	1225	-117,2157	230,9515	0,6475082	0,6811247	560,7854	3,766163	0	-25,72701	185,9399	0,4952019	0,6716717	570,1366	3,695876	0	39	-71	208						Untertest3.avi	0	880	547	72	111	-145	110	800	0	Content		-143	97	20408289	3511036192
20425	08:49:43.796	00:00:20.425	1226	-114,2399	234,217	0,6486062	0,6806569	560,5123	3,746365	0	-14,99912	208,7736	0,4962595	0,6711137	569,9385	3,738556	0	39	-65	221						Untertest3.avi	0	880	547	72	111	-145	110	800	0	Content		-137	110	20425038	3511052941
20442	08:49:43.813	00:00:20.441	1227	-119,9362	230,8543	0,6496652	0,6804549	560,5003	3,758621	0	-24,55165	200,7498	0,4973054	0,6707901	569,9147	3,720512	0	39	-72	216						Untertest3.avi	0	880	547	72	111	-145	110	800	0	Content		-144	105	20441663	3511069566
20458	08:49:43.829	00:00:20.458	1228	-110,5789	242,0018	0,6506946	0,6805344	560,3911	3,783716	0	-33,20916	194,0791	0,498325	0,6707981	569,7386	3,689059	0	39	-72	218						Untertest3.avi	0	880	547	72	111	-145	110	800	0	Content		-144	107	20458286	3511086189
20475	08:49:43.846	00:00:20.474	1229	-115,7026	241,8648	0,6517261	0,6810021	560,1306	3,780555	0	-26,90084	199,3965	0,499346	0,6710739	569,7335	3,737052	0	39	-71	221						Untertest3.avi	0	880	547	72	111	-145	110	800	0	Content		-143	110	20474911	3511102814
20492	08:49:43.863	00:00:20.491	1230	-118,8713	228,95	0,6527705	0,6818551	559,8538	3,787104	0	-24,96549	204,4535	0,5003407	0,6717605	569,5908	3,744466	0	39	-72	217						Untertest3.avi	0	880	547	72	111	-145	110	800	0	Content		-144	106	20491662	3511119565
20508	08:49:43.879	00:00:20.508	1231	-112,2548	250,0561	0,6537606	0,6830831	559,6719	3,826723	0	-32,91048	191,5359	0,5013294	0,6729693	569,4363	3,733793	0	39	-73	221						Untertest3.avi	0	880	547	72	111	-145	110	800	0	Content		-145	110	20508287	3511136190
20525	08:49:43.896	00:00:20.524	1232	-116,1529	237,7151	0,6547475	0,6848484	559,3671	3,78456	0	-29,13527	196,975	0,5022993	0,674515	569,1742	3,750779	0	39	-73	217						Untertest3.avi	0	880	547	72	111	-145	110	800	0	Content		-145	106	20524910	3511152813
20542	08:49:43.913	00:00:20.541	1233	-120,255	241,3796	0,6556796	0,6868746	559,0923	3,808344	0	-30,26479	197,0551	0,5032373	0,6762581	568,9877	3,768322	0	39	-75	219						Untertest3.avi	0	880	547	72	111	-145	110	800	0	Content		-147	108	20541661	3511169564
20558	08:49:43.929	00:00:20.558	1234	-128,4642	232,8704	0,6565408	0,6890255	558,73	3,813987	0	-29,44036	199,2198	0,5041062	0,6780372	568,8043	3,760542	0	39	-79	216						Untertest3.avi	0	880	547	72	111	-145	110	800	0	Content		-151	105	20558284	3511186187
20575	08:49:43.946	00:00:20.574	1235	-102,6029	259,1625	0,657321	0,6911358	558,4479	3,867758	0	-17,16417	208,4898	0,5049295	0,6797689	568,5544	3,778038	0	39	-60	234						Untertest3.avi	0	880	547	72	111	-145	110	800	0	Content		-132	123	20574911	3511202814
20592	08:49:43.963	00:00:20.591	1236	-120,4096	235,9471	0,6580033	0,6931613	558,218	3,832143	0	-22,11519	203,6843	0,5056574	0,6813842	568,4955	3,7971	0	39	-71	220						Untertest3.avi	0	880	547	72	111	-145	110	800	0	Content		-143	109	20591658	3511219561
20608	08:49:43.979	00:00:20.608	1237	-120,2675	231,5575	0,6586529	0,6948366	557,9551	3,830891	0	-30,90707	199,7142	0,5063584	0,6826702	568,3914	3,768455	0	39	-76	216						Untertest3.avi	0	880	547	72	111	-145	110	800	0	Content		-148	105	20608287	3511236190
20625	08:49:43.996	00:00:20.624	1238	-125,5364	238,687	0,659254	0,6960131	557,9255	3,836663	0	-30,80162	206,7763	0,5070493	0,6835677	568,4114	3,799625	0	39	-78	223						Untertest3.avi	0	880	547	72	111	-145	110	800	0	Content		-150	112	20624909	3511252812
20642	08:49:44.013	00:00:20.641	1239	-119,463	240,7185	0,659848	0,6968958	557,8891	3,837102	0	-19,52279	205,37	0,5077379	0,684153	568,4117	3,78357	0	39	-69	223						Untertest3.avi	0	880	547	72	111	-145	110	800	0	Content		-141	112	20641660	3511269563
20658	08:49:44.029	00:00:20.658	1240	-112,8155	248,0275	0,6604331	0,6974397	557,927	3,892395	0	-27,83125	198,233	0,5083768	0,6844536	568,6698	3,811691	0	39	-70	223						Untertest3.avi	0	880	547	72	111	-145	110	800	0	Content		-142	112	20658282	3511286185
20675	08:49:44.046	00:00:20.674	1241	-128,2374	235,6335	0,6609656	0,697821	558,2449	3,844434	0	-19,31394	202,757	0,5089983	0,6846078	568,9161	3,812028	0	39	-74	219						Untertest3.avi	0	880	547	72	111	-145	110	800	0	Content		-146	108	20674909	3511302812
20692	08:49:44.063	00:00:20.691	1242	-128,4362	238,6432	0,6615565	0,6981949	558,1225	3,84465	0	-25,93291	207,8235	0,5096372	0,6848217	569,053	3,813644	0	39	-77	223						Untertest3.avi	0	880	547	72	111	-145	110	800	0	Content		-149	112	20691659	3511319562
20708	08:49:44.079	00:00:20.708	1243	-127,0428	244,6151	0,6621062	0,6984607	558,3414	3,845572	0	-25,022	200,4158	0,5102912	0,685026	569,2693	3,81952	0	39	-76	223						Untertest3.avi	0	880	547	72	111	-145	110	800	0	Content		-148	112	20708284	3511336187
20725	08:49:44.096	00:00:20.724	1244	-130,0863	233,2194	0,6626999	0,6988389	558,5836	3,844023	0	-36,16181	198,1773	0,5109141	0,6852874	569,502	3,790163	0	39	-83	216						Untertest3.avi	0	880	547	72	111	-145	110	800	0	Content		-155	105	20724906	3511352809
20742	08:49:44.113	00:00:20.741	1245	-126,7239	238,6953	0,6632744	0,6990979	558,8997	3,848319	0	-26,29401	205,3379	0,5115318	0,6855699	569,7399	3,795296	0	39	-77	222						Untertest3.avi	0	880	547	72	111	-145	110	800	0	Content		-149	111	20741657	3511369560
20758	08:49:44.129	00:00:20.758	1246	-133,5613	228,7661	0,6638513	0,6995818	559,1172	3,833813	0	-32,32719	203,9005	0,5121573	0,6859598	570,0551	3,800592	0	39	-83	216						Untertest3.avi	0	880	547	72	111	-145	110	800	0	Content		-155	105	20758281	3511386184
20775	08:49:44.146	00:00:20.774	1247	-128,509	242,3663	0,6644298	0,7000481	559,3824	3,848044	0	-14,51998	217,0587	0,5128044	0,6863687	570,2275	3,846119	0	39	-72	230						Untertest3.avi	0	880	547	72	111	-145	110	800	0	Content		-144	119	20774906	3511402809
20792	08:49:44.163	00:00:20.791	1248	-127,0121	242,8427	0,6649628	0,7006719	559,6659	3,812269	0	-24,83918	214,1875	0,5133969	0,6868275	570,4896	3,823381	0	39	-76	229						Untertest3.avi	0	880	547	72	111	-145	110	800	0	Content		-148	118	20791532	3511419435
20808	08:49:44.179	00:00:20.808	1249	-117,339	235,3407	0,6654189	0,7013343	559,8107	3,838194	0	-27,22476	204,1971	0,5139272	0,6872223	570,7918	3,789152	0	39	-72	220						Untertest3.avi	0	880	547	72	111	-145	110	800	0	Content		-144	109	20808283	3511436186
20825	08:49:44.196	00:00:20.824	1250	-118,5476	236,3617	0,6658077	0,7019482	560,0646	3,841353	0	-29,07222	201,1097	0,5144029	0,6876587	571,1724	3,806136	0	39	-74	219						Untertest3.avi	0	880	547	72	111	-145	110	800	0	Content		-146	108	20824906	3511452809
20842	08:49:44.213	00:00:20.841	1251	-136,2444	231,7638	0,6661833	0,7023706	560,3283	3,815118	0	-26,08557	211,1815	0,514848	0,6879317	571,4187	3,842469	0	39	-81	221						Untertest3.avi	0	880	547	72	111	-145	110	800	0	Content		-153	110	20841533	3511469436
20858	08:49:44.229	00:00:20.858	1252	-126,297	234,4935	0,6666089	0,7027851	560,5267	3,858896	0	-38,29238	198,9613	0,5153507	0,6882154	571,6749	3,806837	0	39	-82	217						Untertest3.avi	0	880	547	72	111	-145	110	800	0	Content		-154	106	20858160	3511486063
20875	08:49:44.246	00:00:20.874	1253	-131,6156	242,6087	0,667044	0,7033401	560,7613	3,839631	0	-28,71724	214,2578	0,5158318	0,6886364	571,885	3,822996	0	39	-80	228						Untertest3.avi	0	880	547	72	111	-145	110	800	0	Content		-152	117	20874909	3511502812
20892	08:49:44.263	00:00:20.891	1254	-120,1274	249,2397	0,6675313	0,7040607	560,7631	3,86824	0	-23,18501	203,5665	0,5163368	0,6891953	572,071	3,846673	0	39	-72	226						Untertest3.avi	0	880	547	72	111	-145	110	800	0	Content		-144	115	20891532	3511519435
20908	08:49:44.279	00:00:20.908	1255	-121,4974	239,0951	0,6679633	0,7048079	560,7924	3,842005	0	-30,95492	203,62	0,5167944	0,6896832	572,1342	3,818949	0	39	-76	221						Untertest3.avi	0	880	547	72	111	-145	110	800	0	Content		-148	110	20908157	3511536060
20925	08:49:44.296	00:00:20.924	1256	-130,0776	248,1621	0,6682838	0,7055526	560,9748	3,863529	0	-39,86971	205,9805	0,5171562	0,6902356	572,1494	3,835587	0	39	-85	227						Untertest3.avi	0	880	547	72	111	-145	110	800	0	Content		-157	116	20924781	3511552684
20942	08:49:44.313	00:00:20.941	1257	-111,6877	227,0983	0,6685654	0,7062309	560,9578	3,883181	0	-34,47875	207,1651	0,5174037	0,6907195	572,2277	3,839942	0	39	-73	217						Untertest3.avi	0	880	547	72	111	-145	110	800	0	Content		-145	106	20941530	3511569433
20958	08:49:44.329	00:00:20.958	1258	-127,3899	236,6768	0,668636	0,7066509	561,1293	3,879021	0	-28,40554	208,577	0,5175425	0,6910943	572,2935	3,867501	0	39	-78	223						Untertest3.avi	0	880	547	72	111	-145	110	800	0	Content		-150	112	20958156	3511586059
20975	08:49:44.346	00:00:20.974	1259	-123,7666	239,0995	0,668644	0,7070901	561,0815	3,899608	0	-25,92056	207,3642	0,5175797	0,6914944	572,3138	3,850636	0	39	-75	223						Untertest3.avi	0	880	547	72	111	-145	110	800	0	Content		-147	112	20974780	3511602683
20991	08:49:44.362	00:00:20.991	1260	-117,906	243,5291	0,6685705	0,707332	561,1164	3,897558	0	-34,08428	198,5517	0,5175013	0,691767	572,4905	3,863668	0	39	-76	221						Untertest3.avi	0	880	547	72	111	-145	110	800	0	Content		-148	110	20991406	3511619309
21008	08:49:44.379	00:00:21.008	1261	-126,8395	240,9518	0,6683785	0,7074507	561,2365	3,867918	0	-25,94533	208,2805	0,5173588	0,691819	572,4701	3,848504	0	39	-76	225						Untertest3.avi	0	880	547	72	111	-145	110	800	0	Content		-148	114	21008155	3511636058
21025	08:49:44.396	00:00:21.024	1262	-133,2114	235,0761	0,6680996	0,7074859	561,2664	3,847329	0	-28,70797	210,9673	0,5171041	0,6918143	572,5507	3,809985	0	39	-81	223						Untertest3.avi	0	880	547	72	111	-145	110	800	0	Content		-153	112	21024781	3511652684
21041	08:49:44.412	00:00:21.041	1263	-122,244	244,1764	0,6677314	0,7074564	561,2874	3,832408	0	-31,23941	198,4449	0,516778	0,6917234	572,5128	3,764279	0	39	-77	221						Untertest3.avi	0	880	547	72	111	-145	110	800	0	Content		-149	110	21041406	3511669309
21058	08:49:44.429	00:00:21.058	1264	-121,3293	241,4251	0,6673062	0,7073708	561,2379	3,767249	0	-18,09658	213,2319	0,516342	0,6916337	572,5201	3,77194	0	39	-70	227						Untertest3.avi	0	880	547	72	111	-145	110	800	0	Content		-142	116	21058159	3511686062
21075	08:49:44.446	00:00:21.074	1265	-120,1354	239,6913	0,6667644	0,7073407	561,1133	3,739888	0	-29,30928	204,7868	0,5158142	0,6915901	572,5135	3,705885	0	39	-75	222						Untertest3.avi	0	880	547	72	111	-145	110	800	0	Content		-147	111	21074779	3511702682
21091	08:49:44.462	00:00:21.091	1266	-102,1061	267,3795	0,6661357	0,7072715	560,988	3,782953	0	-11,99521	217,283	0,515196	0,691565	572,3788	3,67641	0	39	-57	242						Untertest3.avi	0	880	547	72	111	-145	110	800	0	Content		-129	131	21091404	3511719307
21108	08:49:44.479	00:00:21.108	1267	-95,50968	253,6813	0,6652464	0,7070756	560,8138	3,65427	0	-0,01754636	220,0327	0,514266	0,6914704	572,2127	3,657176	0	39	-48	237						Untertest3.avi	0	880	547	72	111	-145	110	800	0	Content		-120	126	21108028	3511735931
21125	08:49:44.496	00:00:21.124	1268	78,25492	260,2466	0,6630442	0,7063232	560,3656	3,623358	0	143,8768	221,048	0,512232	0,690955	572,0899	3,598053	0	39	111	241						Untertest3.avi	0	880	547	72	111	-145	110	800	0	Content		39	130	21124780	3511752683
21141	08:49:44.512	00:00:21.141	1269	241,3006	288,1923	0,6604664	0,7059464	560,1202	3,574719	0	300,6226	243,6471	0,5100937	0,6907881	571,7811	3,508504	0	40	271	266						Untertest3.avi	0	880	547	72	111	455	276	466	0	Content		199	155	21141402	3511769305
21158	08:49:44.529	00:00:21.158	1270	391,2338	336,5463	0,6580064	0,7056139	559,9257	3,544847	0	432,0335	319,3673	0,5081468	0,6906928	571,7795	3,555542	0	40	412	328						Untertest3.avi	0	880	547	72	111	455	276	466	0	Content		340	217	21158027	3511785930
21175	08:49:44.546	00:00:21.174	1271	481,6977	373,1263	0,6560639	0,7052225	559,5967	3,549554	0	555,8666	315,1056	0,5065128	0,6905395	571,4852	3,433737	0	40	519	344						Untertest3.avi	0	880	547	72	111	455	276	466	0	Content		447	233	21174775	3511802678
21191	08:49:44.562	00:00:21.191	1272	507,3676	417,751	0,6544505	0,7043261	559,2681	3,57794	0	533,6425	380,2387	0,5051985	0,6899819	571,4661	3,514102	0	40	521	399						Untertest3.avi	0	880	547	72	111	455	276	466	0	Content		449	288	21191404	3511819307
21208	08:49:44.579	00:00:21.208	1273	528,4869	408,0008	0,6534256	0,703392	559,0255	3,561737	0	524,8367	385,3117	0,5041571	0,6892983	571,1722	3,5147	0	40	527	397						Untertest3.avi	0	880	547	72	111	455	276	466	0	Content		455	286	21208027	3511835930
21225	08:49:44.596	00:00:21.224	1274	535,2522	407,0046	0,6525419	0,7024844	558,7031	3,51405	0	527,007	382,5105	0,5031237	0,6885059	570,8881	3,463158	0	40	531	395						Untertest3.avi	0	880	547	72	111	455	276	466	0	Content		459	284	21224651	3511852554
21241	08:49:44.612	00:00:21.241	1275	527,4879	417,8707	0,6516095	0,7016698	558,2603	3,511405	0	529,7977	390,5776	0,5020331	0,6877672	570,6154	3,447362	0	40	529	404						Untertest3.avi	0	880	547	72	111	455	276	466	0	Content		457	293	21241400	3511869303
21258	08:49:44.629	00:00:21.258	1276	530,0752	409,449	0,6506301	0,7008861	558,0266	3,50407	0	517,8476	386,5989	0,5008878	0,6871701	570,1176	3,47418	0	40	524	398						Untertest3.avi	0	880	547	72	111	455	276	466	0	Content		452	287	21258025	3511885928
21275	08:49:44.646	00:00:21.274	1277	536,5009	400,8081	0,6496236	0,7000617	557,7902	3,487151	0	527,5308	377,8449	0,4997558	0,6865718	570,2836	3,426059	0	40	532	389						Untertest3.avi	0	880	547	72	111	455	276	466	0	Content		460	278	21274648	3511902551
21291	08:49:44.662	00:00:21.291	1278	520,351	411,4424	0,6486642	0,6992189	557,6547	3,519411	0	521,9637	386,3964	0,4986519	0,6859084	569,9457	3,448212	0	40	521	399						Untertest3.avi	0	880	547	72	111	455	276	466	0	Content		449	288	21291272	3511919175
21308	08:49:44.679	00:00:21.307	1279	554,2587	351,344	0,6478682	0,6984496	557,2849	3,308237	0	537,5523	363,311	0,4976457	0,6853179	569,5706	3,400661	0	40	546	357						Untertest3.avi	0	880	547	72	111	455	276	466	0	Content		474	246	21307897	3511935800
21325	08:49:44.696	00:00:21.324	1280	546,1584	344,7757	0,6470289	0,6978238	556,9085	3,19742	0	547,5815	319,7907	0,4966689	0,6848501	569,1971	3,271108	0	40	547	332						Untertest3.avi	0	880	547	72	111	455	276	466	0	Content		475	221	21324649	3511952552
21341	08:49:44.712	00:00:21.341	1281	-1024	-768	-1	-1	-1	-1	4	-1024	-768	-1	-1	-1	-1	4	40	0	0						Untertest3.avi	0	880	547	72	111	455	276	466	0	Content		-72	-111	21341272	3511969175
21358	08:49:44.729	00:00:21.357	1282	521,1887	397,7703	0,6453487	0,6966721	556,1806	3,436037	0	532,341	375,4525	0,4948349	0,6840253	568,3467	3,366529	0	40	527	387						Untertest3.avi	0	880	547	72	111	455	276	466	0	Content		455	276	21357897	3511985800
21375	08:49:44.746	00:00:21.374	1283	527,8441	392,9474	0,6446558	0,6960936	555,9173	3,33163	0	520,2262	377,9377	0,4939663	0,6837196	568,0365	3,338588	0	40	524	385						Untertest3.avi	0	880	547	72	111	455	276	466	0	Content		452	274	21374519	3512002422
21391	08:49:44.762	00:00:21.391	1284	515,404	400,1598	0,6439977	0,6954074	555,5058	3,365775	0	522,3142	375,8016	0,4932431	0,6832091	567,5779	3,306937	0	40	519	388						Untertest3.avi	0	880	547	72	111	455	276	466	0	Content		447	277	21391271	3512019174
21408	08:49:44.779	00:00:21.407	1285	527,949	394,6433	0,6435131	0,6945584	555,1962	3,29105	0	527,5152	377,2417	0,4926251	0,6825196	567,1149	3,274342	0	40	528	386						Untertest3.avi	0	880	547	72	111	455	276	466	0	Content		456	275	21407895	3512035798
21425	08:49:44.796	00:00:21.424	1286	519,2092	405,7248	0,6431157	0,6935475	554,8275	3,267025	0	516,9467	377,1421	0,4921063	0,6816171	566,8356	3,258137	0	40	518	391						Untertest3.avi	0	880	547	72	111	455	276	466	0	Content		446	280	21424520	3512052423
21441	08:49:44.812	00:00:21.441	1287	523,8231	396,0687	0,642792	0,6921698	554,5828	3,222672	0	530,7147	366,9386	0,491649	0,6804121	566,633	3,201306	0	40	527	382						Untertest3.avi	0	880	547	72	111	455	276	466	0	Content		455	271	21441144	3512069047
21458	08:49:44.829	00:00:21.457	1288	511,2442	411,6022	0,6425529	0,6907628	554,1575	3,224265	0	530,6472	364,5413	0,4912984	0,6789889	566,1418	3,143717	0	40	521	388						Untertest3.avi	0	880	547	72	111	455	276	466	0	Content		449	277	21457765	3512085668
21475	08:49:44.846	00:00:21.474	1289	531,3624	395,1495	0,6424407	0,6895189	553,9545	3,150232	0	528,1476	361,3319	0,4910128	0,6776544	565,676	3,134568	0	40	530	378						Untertest3.avi	0	880	547	72	111	455	276	466	0	Content		458	267	21474515	3512102418
21491	08:49:44.862	00:00:21.491	1290	505,8669	406,5881	0,6422923	0,6885537	553,4814	3,170022	0	526,3625	389,9101	0,4908446	0,6764905	565,2875	3,146443	0	40	516	398						Untertest3.avi	0	880	547	72	111	455	276	466	0	Content		444	287	21491015	3512118918
21508	08:49:44.879	00:00:21.507	1291	534,1622	392,3999	0,6421981	0,6878017	553,1108	3,123165	0	522,156	384,8122	0,4906149	0,6754813	564,8568	3,095133	0	40	528	389						Untertest3.avi	0	880	547	72	111	455	276	466	0	Content		456	278	21507764	3512135667
21524	08:49:44.895	00:00:21.524	1292	515,3525	400,3498	0,6421802	0,6872453	552,8026	3,096407	0	530,4044	375,948	0,4904909	0,6748413	564,6205	3,082513	0	40	523	388						Untertest3.avi	0	880	547	72	111	455	276	466	0	Content		451	277	21524386	3512152289
21541	08:49:44.912	00:00:21.541	1293	517,8341	398,24	0,6422054	0,6870677	552,4424	3,098526	0	527,5022	375,7832	0,490354	0,6743625	564,0607	3,061655	0	40	523	387						Untertest3.avi	0	880	547	72	111	455	276	466	0	Content		451	276	21541011	3512168914
21558	08:49:44.929	00:00:21.557	1294	521,5294	407,1881	0,6420979	0,6868405	551,9459	3,070053	0	520,3664	389,062	0,49019	0,6739142	563,7919	3,0688	0	40	521	398						Untertest3.avi	0	880	547	72	111	455	276	466	0	Content		449	287	21557762	3512185665
21574	08:49:44.945	00:00:21.574	1295	616,6707	392,0093	0,6407531	0,6865327	551,4399	3,060873	0	598,926	381,1928	0,4891011	0,6733295	563,369	3,070236	0	40	608	387						Untertest3.avi	0	880	547	72	111	455	276	466	0	Content		536	276	21574384	3512202287
21591	08:49:44.962	00:00:21.591	1296	723,2274	367,45	0,6390443	0,6855139	551,4597	3,036222	0	714,2468	356,1676	0,4876177	0,6721346	563,1455	3,055678	0	40	719	362						Untertest3.avi	0	880	547	72	111	455	276	466	0	Content		647	251	21591010	3512218913
21608	08:49:44.979	00:00:21.607	1297	796,1369	348,3286	0,6377933	0,6842768	551,1096	3,02631	0	813,4483	310,6996	0,4862814	0,6710328	563,1655	2,971198	0	41	805	330						Untertest3.avi	0	880	547	72	111	1028	10	233	0	Content		733	219	21607634	3512235537
21624	08:49:44.995	00:00:21.624	1298	887,6495	274,6638	0,6363873	0,6829782	551,1249	2,984592	0	904,8191	277,3907	0,4849703	0,6697556	562,9644	2,953238	0	41	896	276						Untertest3.avi	0	880	547	72	111	1028	10	233	0	Content		824	165	21624257	3512252160
21641	08:49:45.012	00:00:21.641	1299	971,7909	254,243	0,6349345	0,6812762	550,9702	2,96013	0	996,8157	229,9966	0,4836364	0,6684812	562,9761	2,956164	0	41	984	242						Untertest3.avi	0	880	547	72	111	1028	10	233	0	Content		912	131	21641006	3512268909
21658	08:49:45.029	00:00:21.657	1300	1046,417	190,9579	0,6338901	0,6799884	550,8051	2,956033	0	1060,773	185,7662	0,4825103	0,6675122	562,855	2,930398	0	41	1054	188						Untertest3.avi	0	880	547	72	111	1028	10	233	0	Content		982	77	21657631	3512285534
21674	08:49:45.045	00:00:21.674	1301	1084,946	143,529	0,6330864	0,6786569	550,8223	2,964599	0	1121,066	127,9853	0,4816659	0,6666492	562,7225	2,953561	0	41	1103	136						Untertest3.avi	0	880	547	72	111	1028	10	233	0	Content		1031	25	21674255	3512302158
21691	08:49:45.062	00:00:21.690	1302	1095,585	126,877	0,6326375	0,6771397	550,6737	2,937923	0	1129,028	92,79408	0,4809196	0,6657459	562,446	2,923578	0	41	1112	110						Untertest3.avi	0	880	547	72	111	1028	10	233	0	Content		1040	-1	21690879	3512318782
21708	08:49:45.079	00:00:21.707	1303	1094,54	124,476	0,6322401	0,6758211	550,0464	2,954609	0	1116,471	99,24231	0,4800726	0,6649298	561,829	2,878898	0	41	1106	112						Untertest3.avi	0	880	547	72	111	1028	10	233	0	Content		1034	1	21707504	3512335407
21724	08:49:45.095	00:00:21.724	1304	1094,315	132,3304	0,631671	0,6744871	549,8346	2,947978	0	1117,686	103,3575	0,479356	0,6642323	561,3963	2,906599	0	41	1106	118						Untertest3.avi	0	880	547	72	111	1028	10	233	0	Content		1034	7	21724128	3512352031
21741	08:49:45.112	00:00:21.740	1305	1088,326	124,901	0,6310387	0,6730097	549,691	2,917488	0	1119,994	108,3082	0,4785352	0,6634502	561,2587	2,916373	0	41	1104	117						Untertest3.avi	0	880	547	72	111	1028	10	233	0	Content		1032	6	21740880	3512368783
21758	08:49:45.129	00:00:21.757	1306	1092,578	117,9296	0,6304073	0,6715184	549,4476	2,894937	0	1107,04	106,308	0,477809	0,6626416	560,8995	2,909026	0	41	1100	112						Untertest3.avi	0	880	547	72	111	1028	10	233	0	Content		1028	1	21757502	3512385405
21774	08:49:45.145	00:00:21.774	1307	1083,681	130,5525	0,6298249	0,6701359	549,3676	2,935614	0	1116,561	115,7959	0,4771199	0,6617705	560,7286	2,915231	0	41	1100	123						Untertest3.avi	0	880	547	72	111	1028	10	233	0	Content		1028	12	21774127	3512402030
21791	08:49:45.162	00:00:21.790	1308	1086,064	134,4908	0,6293468	0,6689497	549,1513	2,961106	0	1107,263	107,9415	0,4765492	0,6610078	560,5759	2,899344	0	41	1097	121						Untertest3.avi	0	880	547	72	111	1028	10	233	0	Content		1025	10	21790751	3512418654
21807	08:49:45.178	00:00:21.807	1309	1086,196	138,8793	0,6289862	0,6681223	549,0238	2,9379	0	1114,206	111,5083	0,4761143	0,6604315	560,2043	2,931032	0	41	1100	125						Untertest3.avi	0	880	547	72	111	1028	10	233	0	Content		1028	14	21807378	3512435281
21824	08:49:45.195	00:00:21.824	1310	1077,596	130,2573	0,6287525	0,66752	548,8176	2,927086	0	1107,853	108,6046	0,4757966	0,6599799	560,2046	2,894392	0	41	1093	119						Untertest3.avi	0	880	547	72	111	1028	10	233	0	Content		1021	8	21824125	3512452028
21841	08:49:45.212	00:00:21.840	1311	1057,604	89,99806	0,6288412	0,6666808	548,7545	2,937465	0	1085,343	89,87742	0,4759454	0,6590963	560,4631	2,955795	0	42	1071	90						Untertest3.avi	0	880	547	72	111	972	-102	316	0	Content		999	-21	21840749	3512468652
21857	08:49:45.228	00:00:21.857	1312	1036,222	29,41761	0,6290517	0,6654566	548,7629	2,941027	0	1065,341	17,00933	0,4762131	0,6577644	559,9996	2,936668	0	42	1051	23						Untertest3.avi	0	880	547	72	111	972	-102	316	0	Content		979	-88	21857373	3512485276
21874	08:49:45.245	00:00:21.873	1313	1036,173	13,03287	0,629039	0,6648883	548,6876	2,935624	0	1068,146	5,213506	0,476064	0,6572821	559,8845	2,879129	0	42	1052	9						Untertest3.avi	0	880	547	72	111	972	-102	316	0	Content		980	-102	21873996	3512501899
21891	08:49:45.262	00:00:21.890	1314	1032,749	21,78257	0,6290105	0,6645635	548,5241	2,940801	0	1055,89	4,066855	0,4759108	0,6570118	559,9245	2,953075	0	42	1044	13						Untertest3.avi	0	880	547	72	111	972	-102	316	0	Content		972	-98	21890746	3512518649
21907	08:49:45.278	00:00:21.907	1315	1035,747	14,87631	0,6290707	0,6641544	548,4374	2,949587	0	1056,745	0,8772642	0,4758967	0,6566815	559,8688	2,926074	0	42	1046	8						Untertest3.avi	0	880	547	72	111	972	-102	316	0	Content		974	-103	21907244	3512535147
21924	08:49:45.295	00:00:21.923	1316	1033,253	13,80024	0,6291901	0,663873	548,5609	2,965486	0	1055,739	3,334603	0,4760323	0,6564478	559,6989	2,978682	0	42	1044	9						Untertest3.avi	0	880	547	72	111	972	-102	316	0	Content		972	-102	21923995	3512551898
21941	08:49:45.312	00:00:21.940	1317	1033,564	15,75112	0,6294681	0,6639121	548,4217	2,987751	0	1054,469	-1,548522	0,4762338	0,6563769	559,726	2,979729	0	42	1044	7						Untertest3.avi	0	880	547	72	111	972	-102	316	0	Content		972	-104	21940619	3512568522
21957	08:49:45.328	00:00:21.957	1318	1032,024	14,78613	0,6297756	0,6641883	548,3405	3,000122	0	1058,314	-5,778416	0,4765591	0,6564818	559,5502	2,965822	0	42	1045	5						Untertest3.avi	0	880	547	72	111	972	-102	316	0	Content		973	-106	21957244	3512585147
21974	08:49:45.345	00:00:21.973	1319	1038,281	9,320959	0,6301253	0,6645816	548,3354	3,014372	0	1052,405	6,675013	0,47683	0,6567364	559,811	3,011879	0	42	1045	8						Untertest3.avi	0	880	547	72	111	972	-102	316	0	Content		973	-103	21973994	3512601897
21991	08:49:45.362	00:00:21.990	1320	1032,047	11,31087	0,6303589	0,6649585	548,2654	3,023831	0	1051,651	2,51838	0,4770845	0,6570982	559,6628	3,008668	0	42	1042	7						Untertest3.avi	0	880	547	72	111	972	-102	316	0	Content		970	-104	21990619	3512618522
22007	08:49:45.378	00:00:22.007	1321	1038,149	6,381891	0,6305965	0,6652039	548,3439	3,042341	0	1046,152	8,525247	0,477248	0,6573969	559,7747	3,054361	0	42	1042	7						Untertest3.avi	0	880	547	72	111	972	-102	316	0	Content		970	-104	22007245	3512635148
22024	08:49:45.395	00:00:22.023	1322	1040,076	7,18155	0,6308002	0,665358	548,3655	3,09667	0	1053,516	13,09568	0,4774646	0,657609	559,6523	3,053028	0	42	1047	10						Untertest3.avi	0	880	547	72	111	972	-102	316	0	Content		975	-101	22023870	3512651773
22041	08:49:45.412	00:00:22.040	1323	1041,244	10,71956	0,631024	0,6653416	548,4469	3,082508	0	1049,183	14,19901	0,4776519	0,6577783	559,7225	3,057846	0	42	1045	12						Untertest3.avi	0	880	547	72	111	972	-102	316	0	Content		973	-99	22040619	3512668522
22057	08:49:45.428	00:00:22.057	1324	1036,554	10,30112	0,6312188	0,6650901	548,6238	3,124212	0	1040,708	1,473318	0,4778479	0,6577712	559,9069	3,108176	0	42	1039	6						Untertest3.avi	0	880	547	72	111	972	-102	316	0	Content		967	-105	22057244	3512685147
22074	08:49:45.445	00:00:22.073	1325	1036,33	6,27054	0,6314422	0,664609	548,7208	3,135327	0	1053,087	11,17883	0,4780853	0,6575956	559,9183	3,134399	0	42	1045	9						Untertest3.avi	0	880	547	72	111	972	-102	316	0	Content		973	-102	22073870	3512701773
22090	08:49:45.461	00:00:22.090	1326	1037,677	13,94604	0,6316299	0,664172	548,8429	3,164659	0	1045,835	4,611559	0,4782367	0,6573987	560,1241	3,120526	0	42	1042	9						Untertest3.avi	0	880	547	72	111	972	-102	316	0	Content		970	-102	22090494	3512718397
22107	08:49:45.478	00:00:22.107	1327	1019,741	18,72842	0,6319649	0,6640594	548,9615	3,198321	0	1031,715	17,01629	0,4786599	0,6575198	559,9941	3,142858	0	42	1026	18						Untertest3.avi	0	880	547	72	111	972	-102	316	0	Content		954	-93	22107118	3512735021
22124	08:49:45.495	00:00:22.123	1328	867,8604	78,18785	0,6334369	0,6647702	548,851	3,250088	0	839,2621	76,70615	0,4806244	0,6586527	560,1613	3,248282	0	42	854	77						Untertest3.avi	0	880	547	72	111	972	-102	316	0	Content		782	-34	22123866	3512751769
22140	08:49:45.511	00:00:22.140	1329	847,4016	90,57162	0,6352697	0,6657239	548,9966	3,262948	0	813,6068	84,24353	0,482769	0,6601264	559,738	3,232197	0	42	831	87						Untertest3.avi	0	880	547	72	111	972	-102	316	0	Content		759	-24	22140492	3512768395
22157	08:49:45.528	00:00:22.157	1330	-1024	-768	-1	-1	-1	-1	4	-1024	-768	-1	-1	-1	-1	4	43	0	0						Untertest3.avi	0	880	547	72	111	411	175	350	0	Content		-72	-111	22157117	3512785020
22174	08:49:45.545	00:00:22.173	1331	502,0801	274,2007	0,6369743	0,6680966	549,1533	3,318174	0	513,0591	256,4943	0,4843213	0,6625089	559,722	3,314231	0	43	508	265						Untertest3.avi	0	880	547	72	111	411	175	350	0	Content		436	154	22173866	3512801769
22190	08:49:45.561	00:00:22.190	1332	466,4012	312,742	0,6373551	0,669002	549,4066	3,395334	0	476,9103	286,1005	0,484698	0,6634725	559,9081	3,346135	0	43	472	299						Untertest3.avi	0	880	547	72	111	411	175	350	0	Content		400	188	22190488	3512818391
22207	08:49:45.578	00:00:22.207	1333	483,7691	297,8937	0,6374691	0,6695478	549,3456	3,352782	0	484,4639	275,8014	0,4846818	0,6639518	560,0743	3,348488	0	43	484	287						Untertest3.avi	0	880	547	72	111	411	175	350	0	Content		412	176	22207113	3512835016
22224	08:49:45.595	00:00:22.223	1334	469,9956	311,9902	0,637434	0,670163	549,5061	3,408462	0	474,8687	292,6141	0,4845784	0,6644256	560,1794	3,39038	0	43	472	302						Untertest3.avi	0	880	547	72	111	411	175	350	0	Content		400	191	22223871	3512851774
22240	08:49:45.611	00:00:22.240	1335	485,8698	293,1663	0,6372747	0,6709675	549,8405	3,364409	0	473,0199	281,1067	0,484356	0,6651416	560,4043	3,359147	0	43	479	287						Untertest3.avi	0	880	547	72	111	411	175	350	0	Content		407	176	22240490	3512868393
22257	08:49:45.628	00:00:22.257	1336	482,8646	296,4925	0,6369346	0,6718572	549,9871	3,418861	0	483,1894	279,9737	0,4840758	0,6659076	560,5549	3,370039	0	43	483	288						Untertest3.avi	0	880	547	72	111	411	175	350	0	Content		411	177	22257239	3512885142
22274	08:49:45.645	00:00:22.273	1337	481,3353	304,6513	0,636532	0,6729127	550,2399	3,41058	0	480,6465	289,7204	0,4836679	0,6668827	560,7233	3,386113	0	43	481	297						Untertest3.avi	0	880	547	72	111	411	175	350	0	Content		409	186	22273864	3512901767
22290	08:49:45.661	00:00:22.290	1338	516,4544	273,8308	0,6362015	0,6739955	550,475	3,378201	0	488,3802	256,0237	0,4832397	0,6679151	561,1387	3,347427	0	43	502	265						Untertest3.avi	0	880	547	72	111	411	175	350	0	Content		430	154	22290487	3512918390
22307	08:49:45.678	00:00:22.307	1339	512,8792	278,434	0,6356016	0,6748429	550,7617	3,351723	0	489,9328	258,0947	0,4827134	0,6687796	561,4028	3,351962	0	43	501	268						Untertest3.avi	0	880	547	72	111	411	175	350	0	Content		429	157	22307111	3512935014
22324	08:49:45.695	00:00:22.323	1340	-1024	-768	-1	-1	-1	-1	4	-1024	-768	-1	-1	-1	-1	4	43	0	0						Untertest3.avi	0	880	547	72	111	411	175	350	0	Content		-72	-111	22323738	3512951641
22340	08:49:45.711	00:00:22.340	1341	481,4398	296,4282	0,6342124	0,6762595	551,4604	3,402963	0	477,24	274,5876	0,4815332	0,6703333	562,0751	3,385624	0	43	479	286						Untertest3.avi	0	880	547	72	111	411	175	350	0	Content		407	175	22340487	3512968390
22357	08:49:45.728	00:00:22.357	1342	478,4834	308,2177	0,6335633	0,6769389	551,8622	3,419459	0	482,9135	273,0756	0,4810094	0,671074	562,3657	3,398429	0	43	481	291						Untertest3.avi	0	880	547	72	111	411	175	350	0	Content		409	180	22357112	3512985015
22374	08:49:45.745	00:00:22.373	1343	486,8796	302,4467	0,6330224	0,6775386	552,2922	3,376335	0	478,067	283,9537	0,4805239	0,6716939	563,022	3,389013	0	43	482	293						Untertest3.avi	0	880	547	72	111	411	175	350	0	Content		410	182	22373740	3513001643
22390	08:49:45.761	00:00:22.390	1344	481,4922	290,4249	0,6325383	0,6782463	552,6967	3,343918	0	484,581	278,0955	0,4801411	0,6723891	563,5985	3,343126	0	43	483	284						Untertest3.avi	0	880	547	72	111	411	175	350	0	Content		411	173	22390483	3513018386
22407	08:49:45.778	00:00:22.407	1345	489,4083	291,7649	0,6321584	0,6791681	553,0174	3,312586	0	481,2915	290,8829	0,4798725	0,6734331	563,8369	3,304007	0	43	485	291						Untertest3.avi	0	880	547	72	111	411	175	350	0	Content		413	180	22407108	3513035011
22424	08:49:45.795	00:00:22.423	1346	479,8226	295,7367	0,6319836	0,6802353	553,6147	3,302855	0	482,9575	280,9662	0,4796974	0,674583	564,3842	3,279727	0	43	481	288						Untertest3.avi	0	880	547	72	111	411	175	350	0	Content		409	177	22423732	3513051635
22440	08:49:45.811	00:00:22.440	1347	482,5008	287,9221	0,6319273	0,6813254	554,0262	3,277412	0	490,3935	271,9761	0,4797075	0,6757203	564,9482	3,236306	0	43	486	280						Untertest3.avi	0	880	547	72	111	411	175	350	0	Content		414	169	22440483	3513068386
22457	08:49:45.828	00:00:22.457	1348	482,6026	294,1062	0,6319202	0,6823516	554,4347	3,229616	0	482,1243	274,639	0,4797793	0,6768872	565,4249	3,199372	0	43	482	284						Untertest3.avi	0	880	547	72	111	411	175	350	0	Content		410	173	22457106	3513085009
22474	08:49:45.845	00:00:22.473	1349	483,9072	291,6354	0,6318792	0,6833242	554,8811	3,164227	0	482,1446	287,0845	0,4797987	0,6780953	565,6604	3,186371	0	43	483	289						Untertest3.avi	0	880	547	72	111	411	175	350	0	Content		411	178	22473855	3513101758
22490	08:49:45.861	00:00:22.490	1350	476,9411	291,2072	0,6319243	0,6841066	555,2479	3,159964	0	490,979	264,554	0,479859	0,6791949	565,9865	3,147535	0	43	484	278						Untertest3.avi	0	880	547	72	111	411	175	350	0	Content		412	167	22490480	3513118383
22507	08:49:45.878	00:00:22.507	1351	479,0255	293,278	0,6321097	0,6848071	555,8802	3,106025	0	482,5909	278,8474	0,4800961	0,6802549	566,601	3,130754	0	44	481	286						Untertest3.avi	0	880	547	72	111	443	210	100	0	Content		409	175	22507105	3513135008
22524	08:49:45.895	00:00:22.523	1352	476,3935	283,1969	0,6324056	0,6853702	556,186	3,071304	0	487,4306	274,4148	0,4804781	0,6810601	566,9875	3,129299	0	44	482	279						Untertest3.avi	0	880	547	72	111	443	210	100	0	Content		410	168	22523729	3513151632
22540	08:49:45.911	00:00:22.540	1353	502,8208	299,0949	0,6325475	0,6858283	556,7894	3,070443	0	486,177	295,0879	0,4807687	0,6818231	567,5452	3,103421	0	44	494	297						Untertest3.avi	0	880	547	72	111	443	210	100	0	Content		422	186	22540476	3513168379
22557	08:49:45.928	00:00:22.557	1354	534,0424	364,383	0,6324024	0,686477	557,4053	3,123144	0	540,5418	327,2224	0,4809799	0,6825781	567,8015	3,080711	0	44	537	346						Untertest3.avi	0	880	547	72	111	443	210	100	0	Content		465	235	22557098	3513185001
22574	08:49:45.945	00:00:22.573	1355	557,974	388,908	0,6328136	0,6872208	557,9413	3,080116	0	558,9397	374,7684	0,4813299	0,6833317	568,4541	3,082284	0	44	558	382						Untertest3.avi	0	880	547	72	111	443	210	100	0	Content		486	271	22573724	3513201627
22590	08:49:45.961	00:00:22.590	1356	605,9436	418,4437	0,633683	0,6882076	558,8794	3,095706	0	591,9196	397,1405	0,4815793	0,684779	569,5467	3,041563	0	44	599	408						Untertest3.avi	0	880	547	72	111	443	210	100	0	Content		527	297	22590349	3513218252
22607	08:49:45.978	00:00:22.607	1357	-1024	-768	-1	-1	-1	-1	4	-1024	-768	-1	-1	-1	-1	4		0	0						Untertest3.avi	0	880	547	72	111				0	Content		-72	-111	22607098	3513235001
22624	08:49:45.995	00:00:22.623	1358	-1024	-768	-1	-1	-1	-1	4	-1024	-768	-1	-1	-1	-1	4		0	0						Untertest3.avi	0	880	547	72	111				0	Content		-72	-111	22623718	3513251621
22640	08:49:46.011	00:00:22.640	1359	-1024	-768	-1	-1	-1	-1	4	-1024	-768	-1	-1	-1	-1	4		0	0						Untertest3.avi	0	880	547	72	111				0	Content		-72	-111	22640343	3513268246
22657	08:49:46.028	00:00:22.657	1360	-1024	-768	-1	-1	-1	-1	4	-1024	-768	-1	-1	-1	-1	4		0	0						Untertest3.avi	0	880	547	72	111				0	Content		-72	-111	22657090	3513284993
22674	08:49:46.045	00:00:22.673	1361	-1024	-768	-1	-1	-1	-1	4	-1024	-768	-1	-1	-1	-1	4		0	0						Untertest3.avi	0	880	547	72	111				0	Content		-72	-111	22673715	3513301618
22690	08:49:46.061	00:00:22.690	1362	-1024	-768	-1	-1	-1	-1	4	-1024	-768	-1	-1	-1	-1	4		0	0						Untertest3.avi	0	880	547	72	111				0	Content		-72	-111	22690340	3513318243
22707	08:49:46.078	00:00:22.707	1363	-1024	-768	-1	-1	-1	-1	4	-1024	-768	-1	-1	-1	-1	4		0	0						Untertest3.avi	0	880	547	72	111				0	Content		-72	-111	22707088	3513334991
22724	08:49:46.095	00:00:22.723	1364	-1024	-768	-1	-1	-1	-1	4	-1024	-768	-1	-1	-1	-1	4		0	0						Untertest3.avi	0	880	547	72	111				0	Content		-72	-111	22723711	3513351614
22740	08:49:46.111	00:00:22.740	1365	-1024	-768	-1	-1	-1	-1	4	-1024	-768	-1	-1	-1	-1	4		0	0						Untertest3.avi	0	880	547	72	111				0	Content		-72	-111	22740333	3513368236
22757	08:49:46.128	00:00:22.756	1366	-1024	-768	-1	-1	-1	-1	4	-1024	-768	-1	-1	-1	-1	4		0	0						Untertest3.avi	0	880	547	72	111				0	Content		-72	-111	22756974	3513384877
22774	08:49:46.145	00:00:22.773	1367	-1024	-768	-1	-1	-1	-1	4	-1024	-768	-1	-1	-1	-1	4		0	0						Untertest3.avi	0	880	547	72	111				0	Content		-72	-111	22773580	3513401483
22790	08:49:46.161	00:00:22.790	1368	-1024	-768	-1	-1	-1	-1	4	-1024	-768	-1	-1	-1	-1	4		0	0						Untertest3.avi	0	880	547	72	111				0	Content		-72	-111	22790331	3513418234
22807	08:49:46.178	00:00:22.806	1369	-1024	-768	-1	-1	-1	-1	4	-1024	-768	-1	-1	-1	-1	4		0	0						Untertest3.avi	0	880	547	72	111				0	Content		-72	-111	22806971	3513434874
22824	08:49:46.195	00:00:22.823	1370	-1024	-768	-1	-1	-1	-1	4	-1024	-768	-1	-1	-1	-1	4		0	0						Untertest3.avi	0	880	547	72	111				0	Content		-72	-111	22823581	3513451484
22840	08:49:46.211	00:00:22.839	1371	-1024	-768	-1	-1	-1	-1	4	-1024	-768	-1	-1	-1	-1	4		0	0						Untertest3.avi	0	880	547	72	111				0	Content		-72	-111	22839971	3513467874
22857	08:49:46.228	00:00:22.857	1372	-1024	-768	-1	-1	-1	-1	4	-1024	-768	-1	-1	-1	-1	4		0	0						Untertest3.avi	0	880	547	72	111				0	Content		-72	-111	22857022	3513484925
22874	08:49:46.245	00:00:22.873	1373	-1024	-768	-1	-1	-1	-1	4	-1024	-768	-1	-1	-1	-1	4		0	0						Untertest3.avi	0	880	547	72	111				0	Content		-72	-111	22873648	3513501551
22890	08:49:46.261	00:00:22.890	1374	-1024	-768	-1	-1	-1	-1	4	-1024	-768	-1	-1	-1	-1	4		0	0						Untertest3.avi	0	880	547	72	111				0	Content		-72	-111	22890271	3513518174
22907	08:49:46.278	00:00:22.906	1375	-1024	-768	-1	-1	-1	-1	4	-1024	-768	-1	-1	-1	-1	4		0	0						Untertest3.avi	0	880	547	72	111				0	Content		-72	-111	22906576	3513534479
22923	08:49:46.294	00:00:22.923	1376	-1024	-768	-1	-1	-1	-1	4	-1024	-768	-1	-1	-1	-1	4		0	0						Untertest3.avi	0	880	547	72	111				0	Content		-72	-111	22923185	3513551088
22941	08:49:46.312	00:00:22.940	1377	-1024	-768	-1	-1	-1	-1	4	-1024	-768	-1	-1	-1	-1	4		0	0						Untertest3.avi	0	880	547	72	111				0	Content		-72	-111	22940637	3513568540
22957	08:49:46.328	00:00:22.956	1378	-1024	-768	-1	-1	-1	-1	4	-1024	-768	-1	-1	-1	-1	4		0	0						Untertest3.avi	0	880	547	72	111				0	Content		-72	-111	22956955	3513584858
22974	08:49:46.345	00:00:22.973	1379	-1024	-768	-1	-1	-1	-1	4	-1024	-768	-1	-1	-1	-1	4		0	0						Untertest3.avi	0	880	547	72	111				0	Content		-72	-111	22973815	3513601718
22990	08:49:46.361	00:00:22.990	1380	-1024	-768	-1	-1	-1	-1	4	-1024	-768	-1	-1	-1	-1	4		0	0						Untertest3.avi	0	880	547	72	111				0	Content		-72	-111	22990438	3513618341
23007	08:49:46.378	00:00:23.007	1381	-1024	-768	-1	-1	-1	-1	4	-1024	-768	-1	-1	-1	-1	4		0	0						Untertest3.avi	0	880	547	72	111				0	Content		-72	-111	23007063	3513634966
23024	08:49:46.395	00:00:23.023	1382	-1024	-768	-1	-1	-1	-1	4	-1024	-768	-1	-1	-1	-1	4		0	0						Untertest3.avi	0	880	547	72	111				0	Content		-72	-111	23023811	3513651714
23040	08:49:46.411	00:00:23.040	1383	-1024	-768	-1	-1	-1	-1	4	-1024	-768	-1	-1	-1	-1	4		0	0						Untertest3.avi	0	880	547	72	111				0	Content		-72	-111	23040435	3513668338
23057	08:49:46.428	00:00:23.057	1384	-1024	-768	-1	-1	-1	-1	4	-1024	-768	-1	-1	-1	-1	4		0	0						Untertest3.avi	0	880	547	72	111				0	Content		-72	-111	23057058	3513684961
23074	08:49:46.445	00:00:23.073	1385	-1024	-768	-1	-1	-1	-1	4	-1024	-768	-1	-1	-1	-1	4		0	0						Untertest3.avi	0	880	547	72	111				0	Content		-72	-111	23073683	3513701586
23090	08:49:46.461	00:00:23.090	1386	-1024	-768	-1	-1	-1	-1	4	-1024	-768	-1	-1	-1	-1	4		0	0						Untertest3.avi	0	880	547	72	111				0	Content		-72	-111	23090434	3513718337
23107	08:49:46.478	00:00:23.107	1387	-1024	-768	-1	-1	-1	-1	4	-1024	-768	-1	-1	-1	-1	4		0	0						Untertest3.avi	0	880	547	72	111				0	Content		-72	-111	23107054	3513734957
23124	08:49:46.495	00:00:23.123	1388	-1024	-768	-1	-1	-1	-1	4	-1024	-768	-1	-1	-1	-1	4		0	0						Untertest3.avi	0	880	547	72	111				0	Content		-72	-111	23123553	3513751456
23140	08:49:46.511	00:00:23.140	1389	-1024	-768	-1	-1	-1	-1	4	-1024	-768	-1	-1	-1	-1	4		0	0						Untertest3.avi	0	880	547	72	111				0	Content		-72	-111	23140302	3513768205
23158	08:49:46.529	00:00:23.157	1390	-1024	-768	-1	-1	-1	-1	4	-1024	-768	-1	-1	-1	-1	4		0	0						Untertest3.avi	0	880	547	72	111				0	Content		-72	-111	23157553	3513785456
23174	08:49:46.545	00:00:23.174	1391	-1024	-768	-1	-1	-1	-1	4	-1024	-768	-1	-1	-1	-1	4		0	0						Untertest3.avi	0	880	547	72	111				0	Content		-72	-111	23174301	3513802204
23191	08:49:46.562	00:00:23.190	1392	-1024	-768	-1	-1	-1	-1	4	-1024	-768	-1	-1	-1	-1	4		0	0						Untertest3.avi	0	880	547	72	111				0	Content		-72	-111	23190931	3513818834
23206	08:49:46.577	00:00:23.206	1393	-1024	-768	-1	-1	-1	-1	4	-1024	-768	-1	-1	-1	-1	4		0	0						Untertest3.avi	0	880	547	72	111				0	Content		-72	-111	23206421	3513834324
23223	08:49:46.594	00:00:23.222	1394	-1024	-768	-1	-1	-1	-1	4	-1024	-768	-1	-1	-1	-1	4		0	0						Untertest3.avi	0	880	547	72	111				0	Content		-72	-111	23222926	3513850829
23240	08:49:46.611	00:00:23.239	1395	-1024	-768	-1	-1	-1	-1	4	-1024	-768	-1	-1	-1	-1	4		0	0						Untertest3.avi	0	880	547	72	111				0	Content		-72	-111	23239548	3513867451
23257	08:49:46.628	00:00:23.256	1396	-1024	-768	-1	-1	-1	-1	4	-1024	-768	-1	-1	-1	-1	4		0	0						Untertest3.avi	0	880	547	72	111				0	Content		-72	-111	23256736	3513884639
23274	08:49:46.645	00:00:23.274	1397	-1024	-768	-1	-1	-1	-1	4	-1024	-768	-1	-1	-1	-1	4		0	0						Untertest3.avi	0	880	547	72	111				0	Content		-72	-111	23274108	3513902011
23291	08:49:46.662	00:00:23.291	1398	-1024	-768	-1	-1	-1	-1	4	-1024	-768	-1	-1	-1	-1	4		0	0						Untertest3.avi	0	880	547	72	111				0	Content		-72	-111	23291354	3513919257
23306	08:49:46.677	00:00:23.306	1399	-1024	-768	-1	-1	-1	-1	4	-1024	-768	-1	-1	-1	-1	4		0	0						Untertest3.avi	0	880	547	72	111				0	Content		-72	-111	23306160	3513934063
23323	08:49:46.694	00:00:23.322	1400	-1024	-768	-1	-1	-1	-1	4	-1024	-768	-1	-1	-1	-1	4		0	0						Untertest3.avi	0	880	547	72	111				0	Content		-72	-111	23322912	3513950815
23340	08:49:46.711	00:00:23.339	1401	-1024	-768	-1	-1	-1	-1	4	-1024	-768	-1	-1	-1	-1	4		0	0						Untertest3.avi	0	880	547	72	111				0	Content		-72	-111	23339531	3513967434
23356	08:49:46.727	00:00:23.356	1402	-1024	-768	-1	-1	-1	-1	4	-1024	-768	-1	-1	-1	-1	4		0	0						Untertest3.avi	0	880	547	72	111				0	Content		-72	-111	23356154	3513984057
23373	08:49:46.744	00:00:23.372	1403	-1024	-768	-1	-1	-1	-1	4	-1024	-768	-1	-1	-1	-1	4		0	0						Untertest3.avi	0	880	547	72	111				0	Content		-72	-111	23372777	3514000680
23390	08:49:46.761	00:00:23.389	1404	-1024	-768	-1	-1	-1	-1	4	-1024	-768	-1	-1	-1	-1	4		0	0						Untertest3.avi	0	880	547	72	111				0	Content		-72	-111	23389530	3514017433
23407	08:49:46.778	00:00:23.406	1405	-1024	-768	-1	-1	-1	-1	4	-1024	-768	-1	-1	-1	-1	4		0	0						Untertest3.avi	0	880	547	72	111				0	Content		-72	-111	23406592	3514034495
23424	08:49:46.795	00:00:23.423	1406	-1024	-768	-1	-1	-1	-1	4	-1024	-768	-1	-1	-1	-1	4		0	0						Untertest3.avi	0	880	547	72	111				0	Content		-72	-111	23423967	3514051870
23441	08:49:46.812	00:00:23.441	1407	-1024	-768	-1	-1	-1	-1	4	-1024	-768	-1	-1	-1	-1	4		0	0						Untertest3.avi	0	880	547	72	111				0	Content		-72	-111	23441214	3514069117
23456	08:49:46.827	00:00:23.456	1408	-1024	-768	-1	-1	-1	-1	4	-1024	-768	-1	-1	-1	-1	4		0	0						Untertest3.avi	0	880	547	72	111				0	Content		-72	-111	23456143	3514084046
23473	08:49:46.844	00:00:23.472	1409	-1024	-768	-1	-1	-1	-1	4	-1024	-768	-1	-1	-1	-1	4		0	0						Untertest3.avi	0	880	547	72	111				0	Content		-72	-111	23472764	3514100667
23490	08:49:46.861	00:00:23.489	1410	-1024	-768	-1	-1	-1	-1	4	-1024	-768	-1	-1	-1	-1	4		0	0						Untertest3.avi	0	880	547	72	111				0	Content		-72	-111	23489513	3514117416
23506	08:49:46.877	00:00:23.506	1411	-1024	-768	-1	-1	-1	-1	4	-1024	-768	-1	-1	-1	-1	4		0	0						Untertest3.avi	0	880	547	72	111				0	Content		-72	-111	23506136	3514134039
23523	08:49:46.894	00:00:23.522	1412	-1024	-768	-1	-1	-1	-1	4	-1024	-768	-1	-1	-1	-1	4		0	0						Untertest3.avi	0	880	547	72	111				0	Content		-72	-111	23522759	3514150662
23539	08:49:46.910	00:00:23.539	1413	-1024	-768	-1	-1	-1	-1	4	-1024	-768	-1	-1	-1	-1	4		0	0						Untertest3.avi	0	880	547	72	111				0	Content		-72	-111	23539381	3514167284
23557	08:49:46.928	00:00:23.556	1414	-1024	-768	-1	-1	-1	-1	4	-1024	-768	-1	-1	-1	-1	4		0	0						Untertest3.avi	0	880	547	72	111				0	Content		-72	-111	23556574	3514184477
23574	08:49:46.945	00:00:23.573	1415	-1024	-768	-1	-1	-1	-1	4	-1024	-768	-1	-1	-1	-1	4		0	0						Untertest3.avi	0	880	547	72	111				0	Content		-72	-111	23573833	3514201736
23591	08:49:46.962	00:00:23.591	1416	-1024	-768	-1	-1	-1	-1	4	-1024	-768	-1	-1	-1	-1	4		0	0						Untertest3.avi	0	880	547	72	111				0	Content		-72	-111	23591192	3514219095
23606	08:49:46.977	00:00:23.605	1417	-1024	-768	-1	-1	-1	-1	4	-1024	-768	-1	-1	-1	-1	4		0	0						Untertest3.avi	0	880	547	72	111				0	Content		-72	-111	23605997	3514233900
23623	08:49:46.994	00:00:23.622	1418	-1024	-768	-1	-1	-1	-1	4	-1024	-768	-1	-1	-1	-1	4		0	0						Untertest3.avi	0	880	547	72	111				0	Content		-72	-111	23622745	3514250648
23639	08:49:47.010	00:00:23.639	1419	-1024	-768	-1	-1	-1	-1	4	-1024	-768	-1	-1	-1	-1	4		0	0						Untertest3.avi	0	880	547	72	111				0	Content		-72	-111	23639370	3514267273
23656	08:49:47.027	00:00:23.655	1420	-1024	-768	-1	-1	-1	-1	4	-1024	-768	-1	-1	-1	-1	4		0	0						Untertest3.avi	0	880	547	72	111				0	Content		-72	-111	23655991	3514283894
23673	08:49:47.044	00:00:23.672	1421	-1024	-768	-1	-1	-1	-1	4	-1024	-768	-1	-1	-1	-1	4		0	0						Untertest3.avi	0	880	547	72	111				0	Content		-72	-111	23672617	3514300520
23689	08:49:47.060	00:00:23.689	1422	-1024	-768	-1	-1	-1	-1	4	-1024	-768	-1	-1	-1	-1	4		0	0						Untertest3.avi	0	880	547	72	111				0	Content		-72	-111	23689241	3514317144
23706	08:49:47.077	00:00:23.706	1423	-1024	-768	-1	-1	-1	-1	4	-1024	-768	-1	-1	-1	-1	4		0	0						Untertest3.avi	0	880	547	72	111				0	Content		-72	-111	23706435	3514334338
23724	08:49:47.095	00:00:23.723	1424	-1024	-768	-1	-1	-1	-1	4	-1024	-768	-1	-1	-1	-1	4		0	0						Untertest3.avi	0	880	547	72	111				0	Content		-72	-111	23723821	3514351724
23741	08:49:47.112	00:00:23.741	1425	-1024	-768	-1	-1	-1	-1	4	-1024	-768	-1	-1	-1	-1	4		0	0						Untertest3.avi	0	880	547	72	111				0	Content		-72	-111	23741053	3514368956
23756	08:49:47.127	00:00:23.755	1426	-1024	-768	-1	-1	-1	-1	4	-1024	-768	-1	-1	-1	-1	4		0	0						Untertest3.avi	0	880	547	72	111				0	Content		-72	-111	23755859	3514383762
23773	08:49:47.144	00:00:23.772	1427	-1024	-768	-1	-1	-1	-1	4	-1024	-768	-1	-1	-1	-1	4		0	0						Untertest3.avi	0	880	547	72	111				0	Content		-72	-111	23772608	3514400511
23789	08:49:47.160	00:00:23.789	1428	-1024	-768	-1	-1	-1	-1	4	-1024	-768	-1	-1	-1	-1	4		0	0						Untertest3.avi	0	880	547	72	111				0	Content		-72	-111	23789234	3514417137
23806	08:49:47.177	00:00:23.805	1429	-1024	-768	-1	-1	-1	-1	4	-1024	-768	-1	-1	-1	-1	4		0	0						Untertest3.avi	0	880	547	72	111				0	Content		-72	-111	23805857	3514433760
23822	08:49:47.193	00:00:23.822	1430	-1024	-768	-1	-1	-1	-1	4	-1024	-768	-1	-1	-1	-1	4		0	0						Untertest3.avi	0	880	547	72	111				0	Content		-72	-111	23822479	3514450382
23839	08:49:47.210	00:00:23.839	1431	-1024	-768	-1	-1	-1	-1	4	-1024	-768	-1	-1	-1	-1	4		0	0						Untertest3.avi	0	880	547	72	111				0	Content		-72	-111	23839103	3514467006
23856	08:49:47.227	00:00:23.856	1432	-1024	-768	-1	-1	-1	-1	4	-1024	-768	-1	-1	-1	-1	4		0	0						Untertest3.avi	0	880	547	72	111				0	Content		-72	-111	23856297	3514484200
23874	08:49:47.245	00:00:23.873	1433	-1024	-768	-1	-1	-1	-1	4	-1024	-768	-1	-1	-1	-1	4		0	0						Untertest3.avi	0	880	547	72	111				0	Content		-72	-111	23873609	3514501512
23890	08:49:47.261	00:00:23.890	1434	-1024	-768	-1	-1	-1	-1	4	-1024	-768	-1	-1	-1	-1	4		0	0						Untertest3.avi	0	880	547	72	111				0	Content		-72	-111	23890276	3514518179
23908	08:49:47.279	00:00:23.907	1435	-1024	-768	-1	-1	-1	-1	4	-1024	-768	-1	-1	-1	-1	4		0	0						Untertest3.avi	0	880	547	72	111				0	Content		-72	-111	23907668	3514535571
23922	08:49:47.293	00:00:23.922	1436	-1024	-768	-1	-1	-1	-1	4	-1024	-768	-1	-1	-1	-1	4		0	0						Untertest3.avi	0	880	547	72	111				0	Content		-72	-111	23922475	3514550378
23939	08:49:47.310	00:00:23.939	1437	-1024	-768	-1	-1	-1	-1	4	-1024	-768	-1	-1	-1	-1	4		0	0						Untertest3.avi	0	880	547	72	111				0	Content		-72	-111	23939101	3514567004
23956	08:49:47.327	00:00:23.955	1438	-1024	-768	-1	-1	-1	-1	4	-1024	-768	-1	-1	-1	-1	4		0	0						Untertest3.avi	0	880	547	72	111				0	Content		-72	-111	23955848	3514583751
23972	08:49:47.343	00:00:23.972	1439	-1024	-768	-1	-1	-1	-1	4	-1024	-768	-1	-1	-1	-1	4		0	0						Untertest3.avi	0	880	547	72	111				0	Content		-72	-111	23972470	3514600373
23989	08:49:47.360	00:00:23.989	1440	-1024	-768	-1	-1	-1	-1	4	-1024	-768	-1	-1	-1	-1	4		0	0						Untertest3.avi	0	880	547	72	111				0	Content		-72	-111	23989093	3514616996
24006	08:49:47.377	00:00:24.005	1441	-1024	-768	-1	-1	-1	-1	4	-1024	-768	-1	-1	-1	-1	4		0	0						Untertest3.avi	0	880	547	72	111				0	Content		-72	-111	24005717	3514633620
24023	08:49:47.394	00:00:24.022	1442	-1024	-768	-1	-1	-1	-1	4	-1024	-768	-1	-1	-1	-1	4		0	0						Untertest3.avi	0	880	547	72	111				0	Content		-72	-111	24022908	3514650811
24040	08:49:47.411	00:00:24.040	1443	-1024	-768	-1	-1	-1	-1	4	-1024	-768	-1	-1	-1	-1	4		0	0						Untertest3.avi	0	880	547	72	111				0	Content		-72	-111	24040219	3514668122
24057	08:49:47.428	00:00:24.056	1444	-1024	-768	-1	-1	-1	-1	4	-1024	-768	-1	-1	-1	-1	4		0	0						Untertest3.avi	0	880	547	72	111				0	Content		-72	-111	24056887	3514684790
24074	08:49:47.445	00:00:24.074	1445	-1024	-768	-1	-1	-1	-1	4	-1024	-768	-1	-1	-1	-1	4		0	0						Untertest3.avi	0	880	547	72	111				0	Content		-72	-111	24074156	3514702059
24089	08:49:47.460	00:00:24.089	1446	-1024	-768	-1	-1	-1	-1	4	-1024	-768	-1	-1	-1	-1	4		0	0						Untertest3.avi	0	880	547	72	111				0	Content		-72	-111	24089089	3514716992
24106	08:49:47.477	00:00:24.105	1447	-1024	-768	-1	-1	-1	-1	4	-1024	-768	-1	-1	-1	-1	4		0	0						Untertest3.avi	0	880	547	72	111				0	Content		-72	-111	24105711	3514733614
24122	08:49:47.493	00:00:24.122	1448	-1024	-768	-1	-1	-1	-1	4	-1024	-768	-1	-1	-1	-1	4		0	0						Untertest3.avi	0	880	547	72	111				0	Content		-72	-111	24122457	3514750360
24139	08:49:47.510	00:00:24.138	1449	-1024	-768	-1	-1	-1	-1	4	-1024	-768	-1	-1	-1	-1	4		0	0						Untertest3.avi	0	880	547	72	111				0	Content		-72	-111	24138954	3514766857
24156	08:49:47.527	00:00:24.155	1450	-1024	-768	-1	-1	-1	-1	4	-1024	-768	-1	-1	-1	-1	4		0	0						Untertest3.avi	0	880	547	72	111				0	Content		-72	-111	24155704	3514783607
24172	08:49:47.543	00:00:24.172	1451	-1024	-768	-1	-1	-1	-1	4	-1024	-768	-1	-1	-1	-1	4		0	0						Untertest3.avi	0	880	547	72	111				0	Content		-72	-111	24172326	3514800229
24189	08:49:47.560	00:00:24.189	1452	-1024	-768	-1	-1	-1	-1	4	-1024	-768	-1	-1	-1	-1	4		0	0						Untertest3.avi	0	880	547	72	111				0	Content		-72	-111	24189396	3514817299
24207	08:49:47.578	00:00:24.206	1453	-1024	-768	-1	-1	-1	-1	4	-1024	-768	-1	-1	-1	-1	4		0	0						Untertest3.avi	0	880	547	72	111				0	Content		-72	-111	24206706	3514834609
24223	08:49:47.594	00:00:24.223	1454	-1024	-768	-1	-1	-1	-1	4	-1024	-768	-1	-1	-1	-1	4		0	0						Untertest3.avi	0	880	547	72	111				0	Content		-72	-111	24223374	3514851277
24241	08:49:47.612	00:00:24.240	1455	-1024	-768	-1	-1	-1	-1	4	-1024	-768	-1	-1	-1	-1	4		0	0						Untertest3.avi	0	880	547	72	111				0	Content		-72	-111	24240769	3514868672
24256	08:49:47.627	00:00:24.255	1456	-1024	-768	-1	-1	-1	-1	4	-1024	-768	-1	-1	-1	-1	4		0	0						Untertest3.avi	0	880	547	72	111				0	Content		-72	-111	24255570	3514883473
24272	08:49:47.643	00:00:24.272	1457	-1024	-768	-1	-1	-1	-1	4	-1024	-768	-1	-1	-1	-1	4		0	0						Untertest3.avi	0	880	547	72	111				0	Content		-72	-111	24272193	3514900096
24289	08:49:47.660	00:00:24.288	1458	-1024	-768	-1	-1	-1	-1	4	-1024	-768	-1	-1	-1	-1	4		0	0						Untertest3.avi	0	880	547	72	111				0	Content		-72	-111	24288943	3514916846
24306	08:49:47.677	00:00:24.305	1459	-1024	-768	-1	-1	-1	-1	4	-1024	-768	-1	-1	-1	-1	4		0	0						Untertest3.avi	0	880	547	72	111				0	Content		-72	-111	24305567	3514933470
24322	08:49:47.693	00:00:24.322	1460	-1024	-768	-1	-1	-1	-1	4	-1024	-768	-1	-1	-1	-1	4		0	0						Untertest3.avi	0	880	547	72	111				0	Content		-72	-111	24322193	3514950096
24339	08:49:47.710	00:00:24.338	1461	-1024	-768	-1	-1	-1	-1	4	-1024	-768	-1	-1	-1	-1	4		0	0						Untertest3.avi	0	880	547	72	111				0	Content		-72	-111	24338817	3514966720
24356	08:49:47.727	00:00:24.356	1462	-1024	-768	-1	-1	-1	-1	4	-1024	-768	-1	-1	-1	-1	4		0	0						Untertest3.avi	0	880	547	72	111				0	Content		-72	-111	24356010	3514983913
24373	08:49:47.744	00:00:24.373	1463	-1024	-768	-1	-1	-1	-1	4	-1024	-768	-1	-1	-1	-1	4		0	0						Untertest3.avi	0	880	547	72	111				0	Content		-72	-111	24373321	3515001224
24390	08:49:47.761	00:00:24.389	1464	-1024	-768	-1	-1	-1	-1	4	-1024	-768	-1	-1	-1	-1	4		0	0						Untertest3.avi	0	880	547	72	111				0	Content		-72	-111	24389989	3515017892
24407	08:49:47.778	00:00:24.407	1465	-1024	-768	-1	-1	-1	-1	4	-1024	-768	-1	-1	-1	-1	4		0	0						Untertest3.avi	0	880	547	72	111				0	Content		-72	-111	24407271	3515035174
24422	08:49:47.793	00:00:24.422	1466	-1024	-768	-1	-1	-1	-1	4	-1024	-768	-1	-1	-1	-1	4		0	0						Untertest3.avi	0	880	547	72	111				0	Content		-72	-111	24422184	3515050087
24439	08:49:47.810	00:00:24.438	1467	-1024	-768	-1	-1	-1	-1	4	-1024	-768	-1	-1	-1	-1	4		0	0						Untertest3.avi	0	880	547	72	111				0	Content		-72	-111	24438808	3515066711
24456	08:49:47.827	00:00:24.455	1468	-1024	-768	-1	-1	-1	-1	4	-1024	-768	-1	-1	-1	-1	4		0	0						Untertest3.avi	0	880	547	72	111				0	Content		-72	-111	24455556	3515083459
24472	08:49:47.843	00:00:24.472	1469	-1024	-768	-1	-1	-1	-1	4	-1024	-768	-1	-1	-1	-1	4		0	0						Untertest3.avi	0	880	547	72	111				0	Content		-72	-111	24472180	3515100083
24489	08:49:47.860	00:00:24.488	1470	-1024	-768	-1	-1	-1	-1	4	-1024	-768	-1	-1	-1	-1	4		0	0						Untertest3.avi	0	880	547	72	111				0	Content		-72	-111	24488802	3515116705
24505	08:49:47.876	00:00:24.505	1471	-1024	-768	-1	-1	-1	-1	4	-1024	-768	-1	-1	-1	-1	4		0	0						Untertest3.avi	0	880	547	72	111				0	Content		-72	-111	24505427	3515133330
24522	08:49:47.893	00:00:24.522	1472	-1024	-768	-1	-1	-1	-1	4	-1024	-768	-1	-1	-1	-1	4		0	0						Untertest3.avi	0	880	547	72	111				0	Content		-72	-111	24522495	3515150398
24540	08:49:47.911	00:00:24.539	1473	-1024	-768	-1	-1	-1	-1	4	-1024	-768	-1	-1	-1	-1	4		0	0						Untertest3.avi	0	880	547	72	111				0	Content		-72	-111	24539869	3515167772
24557	08:49:47.928	00:00:24.557	1474	-1024	-768	-1	-1	-1	-1	4	-1024	-768	-1	-1	-1	-1	4		0	0						Untertest3.avi	0	880	547	72	111				0	Content		-72	-111	24557243	3515185146
24572	08:49:47.943	00:00:24.572	1475	-1024	-768	-1	-1	-1	-1	4	-1024	-768	-1	-1	-1	-1	4		0	0						Untertest3.avi	0	880	547	72	111				0	Content		-72	-111	24572046	3515199949
24589	08:49:47.960	00:00:24.588	1476	-1024	-768	-1	-1	-1	-1	4	-1024	-768	-1	-1	-1	-1	4		0	0						Untertest3.avi	0	880	547	72	111				0	Content		-72	-111	24588669	3515216572
24605	08:49:47.976	00:00:24.605	1477	-1024	-768	-1	-1	-1	-1	4	-1024	-768	-1	-1	-1	-1	4		0	0						Untertest3.avi	0	880	547	72	111				0	Content		-72	-111	24605419	3515233322
24622	08:49:47.993	00:00:24.622	1478	-1024	-768	-1	-1	-1	-1	4	-1024	-768	-1	-1	-1	-1	4		0	0						Untertest3.avi	0	880	547	72	111				0	Content		-72	-111	24622041	3515249944
24639	08:49:48.010	00:00:24.638	1479	-1024	-768	-1	-1	-1	-1	4	-1024	-768	-1	-1	-1	-1	4		0	0						Untertest3.avi	0	880	547	72	111				0	Content		-72	-111	24638665	3515266568
24655	08:49:48.026	00:00:24.655	1480	-1024	-768	-1	-1	-1	-1	4	-1024	-768	-1	-1	-1	-1	4		0	0						Untertest3.avi	0	880	547	72	111				0	Content		-72	-111	24655289	3515283192
24672	08:49:48.043	00:00:24.672	1481	-1024	-768	-1	-1	-1	-1	4	-1024	-768	-1	-1	-1	-1	4		0	0						Untertest3.avi	0	880	547	72	111				0	Content		-72	-111	24672485	3515300388
24690	08:49:48.061	00:00:24.689	1482	-1024	-768	-1	-1	-1	-1	4	-1024	-768	-1	-1	-1	-1	4		0	0						Untertest3.avi	0	880	547	72	111				0	Content		-72	-111	24689860	3515317763
24707	08:49:48.078	00:00:24.707	1483	-1024	-768	-1	-1	-1	-1	4	-1024	-768	-1	-1	-1	-1	4		0	0						Untertest3.avi	0	880	547	72	111				0	Content		-72	-111	24707110	3515335013
24722	08:49:48.093	00:00:24.721	1484	-1024	-768	-1	-1	-1	-1	4	-1024	-768	-1	-1	-1	-1	4		0	0						Untertest3.avi	0	880	547	72	111				0	Content		-72	-111	24721918	3515349821
24739	08:49:48.110	00:00:24.738	1485	-1024	-768	-1	-1	-1	-1	4	-1024	-768	-1	-1	-1	-1	4		0	0						Untertest3.avi	0	880	547	72	111				0	Content		-72	-111	24738667	3515366570
24755	08:49:48.126	00:00:24.755	1486	-1024	-768	-1	-1	-1	-1	4	-1024	-768	-1	-1	-1	-1	4		0	0						Untertest3.avi	0	880	547	72	111				0	Content		-72	-111	24755287	3515383190
24772	08:49:48.143	00:00:24.771	1487	-1024	-768	-1	-1	-1	-1	4	-1024	-768	-1	-1	-1	-1	4		0	0						Untertest3.avi	0	880	547	72	111				0	Content		-72	-111	24771909	3515399812
24789	08:49:48.160	00:00:24.788	1488	-1024	-768	-1	-1	-1	-1	4	-1024	-768	-1	-1	-1	-1	4		0	0						Untertest3.avi	0	880	547	72	111				0	Content		-72	-111	24788533	3515416436
24805	08:49:48.176	00:00:24.805	1489	-1024	-768	-1	-1	-1	-1	4	-1024	-768	-1	-1	-1	-1	4		0	0						Untertest3.avi	0	880	547	72	111				0	Content		-72	-111	24805157	3515433060
24822	08:49:48.193	00:00:24.822	1490	-1024	-768	-1	-1	-1	-1	4	-1024	-768	-1	-1	-1	-1	4		0	0						Untertest3.avi	0	880	547	72	111				0	Content		-72	-111	24822350	3515450253
24840	08:49:48.211	00:00:24.839	1491	-1024	-768	-1	-1	-1	-1	4	-1024	-768	-1	-1	-1	-1	4		0	0						Untertest3.avi	0	880	547	72	111				0	Content		-72	-111	24839722	3515467625
24857	08:49:48.228	00:00:24.856	1492	-1024	-768	-1	-1	-1	-1	4	-1024	-768	-1	-1	-1	-1	4		0	0						Untertest3.avi	0	880	547	72	111				0	Content		-72	-111	24856969	3515484872
24872	08:49:48.243	00:00:24.871	1493	-1024	-768	-1	-1	-1	-1	4	-1024	-768	-1	-1	-1	-1	4		0	0						Untertest3.avi	0	880	547	72	111				0	Content		-72	-111	24871898	3515499801
24889	08:49:48.260	00:00:24.888	1494	-1024	-768	-1	-1	-1	-1	4	-1024	-768	-1	-1	-1	-1	4		0	0						Untertest3.avi	0	880	547	72	111				0	Content		-72	-111	24888521	3515516424
24905	08:49:48.276	00:00:24.905	1495	-1024	-768	-1	-1	-1	-1	4	-1024	-768	-1	-1	-1	-1	4		0	0						Untertest3.avi	0	880	547	72	111				0	Content		-72	-111	24905270	3515533173
24922	08:49:48.293	00:00:24.921	1496	-1024	-768	-1	-1	-1	-1	4	-1024	-768	-1	-1	-1	-1	4		0	0						Untertest3.avi	0	880	547	72	111				0	Content		-72	-111	24921864	3515549767
24938	08:49:48.309	00:00:24.938	1497	-1024	-768	-1	-1	-1	-1	4	-1024	-768	-1	-1	-1	-1	4		0	0						Untertest3.avi	0	880	547	72	111				0	Content		-72	-111	24938471	3515566374
24955	08:49:48.326	00:00:24.955	1498	-1024	-768	-1	-1	-1	-1	4	-1024	-768	-1	-1	-1	-1	4		0	0						Untertest3.avi	0	880	547	72	111				0	Content		-72	-111	24955139	3515583042
24972	08:49:48.343	00:00:24.971	1499	-1024	-768	-1	-1	-1	-1	4	-1024	-768	-1	-1	-1	-1	4		0	0						Untertest3.avi	0	880	547	72	111				0	Content		-72	-111	24971807	3515599710
24989	08:49:48.360	00:00:24.988	1500	-1024	-768	-1	-1	-1	-1	4	-1024	-768	-1	-1	-1	-1	4		0	0						Untertest3.avi	0	880	547	72	111				0	Content		-72	-111	24988642	3515616545
25005	08:49:48.376	00:00:25.005	1501	-1024	-768	-1	-1	-1	-1	4	-1024	-768	-1	-1	-1	-1	4		0	0						Untertest3.avi	0	880	547	72	111				0	Content		-72	-111	25005310	3515633213
25022	08:49:48.393	00:00:25.021	1502	-1024	-768	-1	-1	-1	-1	4	-1024	-768	-1	-1	-1	-1	4		0	0						Untertest3.avi	0	880	547	72	111				0	Content		-72	-111	25021978	3515649881
25039	08:49:48.410	00:00:25.039	1503	-1024	-768	-1	-1	-1	-1	4	-1024	-768	-1	-1	-1	-1	4		0	0						Untertest3.avi	0	880	547	72	111				0	Content		-72	-111	25039085	3515666988
25056	08:49:48.427	00:00:25.055	1504	-1024	-768	-1	-1	-1	-1	4	-1024	-768	-1	-1	-1	-1	4		0	0						Untertest3.avi	0	880	547	72	111				0	Content		-72	-111	25055753	3515683656
25073	08:49:48.444	00:00:25.072	1505	-1024	-768	-1	-1	-1	-1	4	-1024	-768	-1	-1	-1	-1	4		0	0						Untertest3.avi	0	880	547	72	111				0	Content		-72	-111	25072771	3515700674
25089	08:49:48.460	00:00:25.089	1506	-1024	-768	-1	-1	-1	-1	4	-1024	-768	-1	-1	-1	-1	4		0	0						Untertest3.avi	0	880	547	72	111				0	Content		-72	-111	25089439	3515717342
25106	08:49:48.477	00:00:25.106	1507	-1024	-768	-1	-1	-1	-1	4	-1024	-768	-1	-1	-1	-1	4		0	0						Untertest3.avi	0	880	547	72	111				0	Content		-72	-111	25106107	3515734010
25122	08:49:48.493	00:00:25.122	1508	-1024	-768	-1	-1	-1	-1	4	-1024	-768	-1	-1	-1	-1	4		0	0						Untertest3.avi	0	880	547	72	111				0	Content		-72	-111	25122382	3515750285
25139	08:49:48.510	00:00:25.139	1509	-1024	-768	-1	-1	-1	-1	4	-1024	-768	-1	-1	-1	-1	4		0	0						Untertest3.avi	0	880	547	72	111				0	Content		-72	-111	25139049	3515766952
25156	08:49:48.527	00:00:25.155	1510	-1024	-768	-1	-1	-1	-1	4	-1024	-768	-1	-1	-1	-1	4		0	0						Untertest3.avi	0	880	547	72	111				0	Content		-72	-111	25155717	3515783620
25172	08:49:48.543	00:00:25.172	1511	-1024	-768	-1	-1	-1	-1	4	-1024	-768	-1	-1	-1	-1	4		0	0						Untertest3.avi	0	880	547	72	111				0	Content		-72	-111	25172121	3515800024
25189	08:49:48.560	00:00:25.188	1512	-1024	-768	-1	-1	-1	-1	4	-1024	-768	-1	-1	-1	-1	4		0	0						Untertest3.avi	0	880	547	72	111				0	Content		-72	-111	25188789	3515816692
25205	08:49:48.576	00:00:25.205	1513	-1024	-768	-1	-1	-1	-1	4	-1024	-768	-1	-1	-1	-1	4		0	0						Untertest3.avi	0	880	547	72	111				0	Content		-72	-111	25205457	3515833360
25222	08:49:48.593	00:00:25.221	1514	-1024	-768	-1	-1	-1	-1	4	-1024	-768	-1	-1	-1	-1	4		0	0						Untertest3.avi	0	880	547	72	111				0	Content		-72	-111	25221553	3515849456
25238	08:49:48.609	00:00:25.238	1515	-1024	-768	-1	-1	-1	-1	4	-1024	-768	-1	-1	-1	-1	4		0	0						Untertest3.avi	0	880	547	72	111				0	Content		-72	-111	25238177	3515866080
25255	08:49:48.626	00:00:25.254	1516	-1024	-768	-1	-1	-1	-1	4	-1024	-768	-1	-1	-1	-1	4		0	0						Untertest3.avi	0	880	547	72	111				0	Content		-72	-111	25254848	3515882751
25272	08:49:48.643	00:00:25.271	1517	-1024	-768	-1	-1	-1	-1	4	-1024	-768	-1	-1	-1	-1	4		0	0						Untertest3.avi	0	880	547	72	111				0	Content		-72	-111	25271516	3515899419
25288	08:49:48.659	00:00:25.288	1518	-1024	-768	-1	-1	-1	-1	4	-1024	-768	-1	-1	-1	-1	4		0	0						Untertest3.avi	0	880	547	72	111				0	Content		-72	-111	25288183	3515916086
25305	08:49:48.676	00:00:25.304	1519	-1024	-768	-1	-1	-1	-1	4	-1024	-768	-1	-1	-1	-1	4		0	0						Untertest3.avi	0	880	547	72	111				0	Content		-72	-111	25304874	3515932777
25322	08:49:48.693	00:00:25.321	1520	-1024	-768	-1	-1	-1	-1	4	-1024	-768	-1	-1	-1	-1	4		0	0						Untertest3.avi	0	880	547	72	111				0	Content		-72	-111	25321542	3515949445
25338	08:49:48.709	00:00:25.338	1521	-1024	-768	-1	-1	-1	-1	4	-1024	-768	-1	-1	-1	-1	4		0	0						Untertest3.avi	0	880	547	72	111				0	Content		-72	-111	25338493	3515966396
25355	08:49:48.726	00:00:25.355	1522	-1024	-768	-1	-1	-1	-1	4	-1024	-768	-1	-1	-1	-1	4		0	0						Untertest3.avi	0	880	547	72	111				0	Content		-72	-111	25355161	3515983064
25372	08:49:48.743	00:00:25.372	1523	-1024	-768	-1	-1	-1	-1	4	-1024	-768	-1	-1	-1	-1	4		0	0						Untertest3.avi	0	880	547	72	111				0	Content		-72	-111	25372123	3516000026
25389	08:49:48.760	00:00:25.388	1524	-1024	-768	-1	-1	-1	-1	4	-1024	-768	-1	-1	-1	-1	4		0	0						Untertest3.avi	0	880	547	72	111				0	Content		-72	-111	25388791	3516016694
25405	08:49:48.776	00:00:25.405	1525	-1024	-768	-1	-1	-1	-1	4	-1024	-768	-1	-1	-1	-1	4		0	0						Untertest3.avi	0	880	547	72	111				0	Content		-72	-111	25405459	3516033362
25423	08:49:48.794	00:00:25.422	1526	-1024	-768	-1	-1	-1	-1	4	-1024	-768	-1	-1	-1	-1	4		0	0						Untertest3.avi	0	880	547	72	111				0	Content		-72	-111	25422536	3516050439
25439	08:49:48.810	00:00:25.439	1527	-1024	-768	-1	-1	-1	-1	4	-1024	-768	-1	-1	-1	-1	4		0	0						Untertest3.avi	0	880	547	72	111				0	Content		-72	-111	25439204	3516067107
25456	08:49:48.827	00:00:25.455	1528	-1024	-768	-1	-1	-1	-1	4	-1024	-768	-1	-1	-1	-1	4		0	0						Untertest3.avi	0	880	547	72	111				0	Content		-72	-111	25455871	3516083774
25472	08:49:48.843	00:00:25.472	1529	-1024	-768	-1	-1	-1	-1	4	-1024	-768	-1	-1	-1	-1	4		0	0						Untertest3.avi	0	880	547	72	111				0	Content		-72	-111	25472261	3516100164
25489	08:49:48.860	00:00:25.488	1530	-1024	-768	-1	-1	-1	-1	4	-1024	-768	-1	-1	-1	-1	4		0	0						Untertest3.avi	0	880	547	72	111				0	Content		-72	-111	25488929	3516116832
25506	08:49:48.877	00:00:25.505	1531	-1024	-768	-1	-1	-1	-1	4	-1024	-768	-1	-1	-1	-1	4		0	0						Untertest3.avi	0	880	547	72	111				0	Content		-72	-111	25505597	3516133500
25522	08:49:48.893	00:00:25.522	1532	-1024	-768	-1	-1	-1	-1	4	-1024	-768	-1	-1	-1	-1	4		0	0						Untertest3.avi	0	880	547	72	111				0	Content		-72	-111	25522265	3516150168
25538	08:49:48.909	00:00:25.538	1533	-1024	-768	-1	-1	-1	-1	4	-1024	-768	-1	-1	-1	-1	4		0	0						Untertest3.avi	0	880	547	72	111				0	Content		-72	-111	25538044	3516165947
25555	08:49:48.926	00:00:25.554	1534	-1024	-768	-1	-1	-1	-1	4	-1024	-768	-1	-1	-1	-1	4		0	0						Untertest3.avi	0	880	547	72	111				0	Content		-72	-111	25554666	3516182569
25571	08:49:48.942	00:00:25.571	1535	-1024	-768	-1	-1	-1	-1	4	-1024	-768	-1	-1	-1	-1	4		0	0						Untertest3.avi	0	880	547	72	111				0	Content		-72	-111	25571356	3516199259
25588	08:49:48.959	00:00:25.588	1536	-1024	-768	-1	-1	-1	-1	4	-1024	-768	-1	-1	-1	-1	4		0	0						Untertest3.avi	0	880	547	72	111				0	Content		-72	-111	25588024	3516215927
25605	08:49:48.976	00:00:25.604	1537	-1024	-768	-1	-1	-1	-1	4	-1024	-768	-1	-1	-1	-1	4		0	0						Untertest3.avi	0	880	547	72	111				0	Content		-72	-111	25604691	3516232594
25621	08:49:48.992	00:00:25.621	1538	-1024	-768	-1	-1	-1	-1	4	-1024	-768	-1	-1	-1	-1	4		0	0						Untertest3.avi	0	880	547	72	111				0	Content		-72	-111	25621350	3516249253
25638	08:49:49.009	00:00:25.638	1539	-1024	-768	-1	-1	-1	-1	4	-1024	-768	-1	-1	-1	-1	4		0	0						Untertest3.avi	0	880	547	72	111				0	Content		-72	-111	25638018	3516265921
25655	08:49:49.026	00:00:25.654	1540	-1024	-768	-1	-1	-1	-1	4	-1024	-768	-1	-1	-1	-1	4		0	0						Untertest3.avi	0	880	547	72	111				0	Content		-72	-111	25654686	3516282589
25671	08:49:49.042	00:00:25.671	1541	-1024	-768	-1	-1	-1	-1	4	-1024	-768	-1	-1	-1	-1	4		0	0						Untertest3.avi	0	880	547	72	111				0	Content		-72	-111	25671306	3516299209
25688	08:49:49.059	00:00:25.687	1542	-1024	-768	-1	-1	-1	-1	4	-1024	-768	-1	-1	-1	-1	4		0	0						Untertest3.avi	0	880	547	72	111				0	Content		-72	-111	25687973	3516315876
25705	08:49:49.076	00:00:25.704	1543	-1024	-768	-1	-1	-1	-1	4	-1024	-768	-1	-1	-1	-1	4		0	0						Untertest3.avi	0	880	547	72	111				0	Content		-72	-111	25704828	3516332731
25721	08:49:49.092	00:00:25.721	1544	-1024	-768	-1	-1	-1	-1	4	-1024	-768	-1	-1	-1	-1	4		0	0						Untertest3.avi	0	880	547	72	111				0	Content		-72	-111	25721496	3516349399
25738	08:49:49.109	00:00:25.738	1545	-1024	-768	-1	-1	-1	-1	4	-1024	-768	-1	-1	-1	-1	4		0	0						Untertest3.avi	0	880	547	72	111				0	Content		-72	-111	25738164	3516366067
25755	08:49:49.126	00:00:25.755	1546	-1024	-768	-1	-1	-1	-1	4	-1024	-768	-1	-1	-1	-1	4		0	0						Untertest3.avi	0	880	547	72	111				0	Content		-72	-111	25755295	3516383198
25772	08:49:49.143	00:00:25.771	1547	-1024	-768	-1	-1	-1	-1	4	-1024	-768	-1	-1	-1	-1	4		0	0						Untertest3.avi	0	880	547	72	111				0	Content		-72	-111	25771962	3516399865
25789	08:49:49.160	00:00:25.788	1548	-1024	-768	-1	-1	-1	-1	4	-1024	-768	-1	-1	-1	-1	4		0	0						Untertest3.avi	0	880	547	72	111				0	Content		-72	-111	25788988	3516416891
25806	08:49:49.177	00:00:25.805	1549	-1024	-768	-1	-1	-1	-1	4	-1024	-768	-1	-1	-1	-1	4		0	0						Untertest3.avi	0	880	547	72	111				0	Content		-72	-111	25805656	3516433559
25822	08:49:49.193	00:00:25.822	1550	-1024	-768	-1	-1	-1	-1	4	-1024	-768	-1	-1	-1	-1	4		0	0						Untertest3.avi	0	880	547	72	111				0	Content		-72	-111	25822324	3516450227
25839	08:49:49.210	00:00:25.838	1551	-1024	-768	-1	-1	-1	-1	4	-1024	-768	-1	-1	-1	-1	4		0	0						Untertest3.avi	0	880	547	72	111				0	Content		-72	-111	25838603	3516466506
25855	08:49:49.226	00:00:25.855	1552	-1024	-768	-1	-1	-1	-1	4	-1024	-768	-1	-1	-1	-1	4		0	0						Untertest3.avi	0	880	547	72	111				0	Content		-72	-111	25855270	3516483173
25872	08:49:49.243	00:00:25.871	1553	-1024	-768	-1	-1	-1	-1	4	-1024	-768	-1	-1	-1	-1	4		0	0						Untertest3.avi	0	880	547	72	111				0	Content		-72	-111	25871938	3516499841
25888	08:49:49.259	00:00:25.888	1554	-1024	-768	-1	-1	-1	-1	4	-1024	-768	-1	-1	-1	-1	4		0	0						Untertest3.avi	0	880	547	72	111				0	Content		-72	-111	25888345	3516516248
25905	08:49:49.276	00:00:25.905	1555	-1024	-768	-1	-1	-1	-1	4	-1024	-768	-1	-1	-1	-1	4		0	0						Untertest3.avi	0	880	547	72	111				0	Content		-72	-111	25905013	3516532916
25922	08:49:49.293	00:00:25.921	1556	-1024	-768	-1	-1	-1	-1	4	-1024	-768	-1	-1	-1	-1	4		0	0						Untertest3.avi	0	880	547	72	111				0	Content		-72	-111	25921680	3516549583
25938	08:49:49.309	00:00:25.937	1557	-1024	-768	-1	-1	-1	-1	4	-1024	-768	-1	-1	-1	-1	4		0	0						Untertest3.avi	0	880	547	72	111				0	Content		-72	-111	25937777	3516565680
25954	08:49:49.325	00:00:25.954	1558	-1024	-768	-1	-1	-1	-1	4	-1024	-768	-1	-1	-1	-1	4		0	0						Untertest3.avi	0	880	547	72	111				0	Content		-72	-111	25954401	3516582304
25971	08:49:49.342	00:00:25.971	1559	-1024	-768	-1	-1	-1	-1	4	-1024	-768	-1	-1	-1	-1	4		0	0						Untertest3.avi	0	880	547	72	111				0	Content		-72	-111	25971068	3516598971
25988	08:49:49.359	00:00:25.987	1560	-1024	-768	-1	-1	-1	-1	4	-1024	-768	-1	-1	-1	-1	4		0	0						Untertest3.avi	0	880	547	72	111				0	Content		-72	-111	25987736	3516615639
26004	08:49:49.375	00:00:26.004	1561	-1024	-768	-1	-1	-1	-1	4	-1024	-768	-1	-1	-1	-1	4		0	0						Untertest3.avi	0	880	547	72	111				0	Content		-72	-111	26004403	3516632306
26021	08:49:49.392	00:00:26.021	1562	-1024	-768	-1	-1	-1	-1	4	-1024	-768	-1	-1	-1	-1	4		0	0						Untertest3.avi	0	880	547	72	111				0	Content		-72	-111	26021090	3516648993
26038	08:49:49.409	00:00:26.037	1563	-1024	-768	-1	-1	-1	-1	4	-1024	-768	-1	-1	-1	-1	4		0	0						Untertest3.avi	0	880	547	72	111				0	Content		-72	-111	26037758	3516665661
26055	08:49:49.426	00:00:26.054	1564	-1024	-768	-1	-1	-1	-1	4	-1024	-768	-1	-1	-1	-1	4		0	0						Untertest3.avi	0	880	547	72	111				0	Content		-72	-111	26054708	3516682611
26071	08:49:49.442	00:00:26.071	1565	-1024	-768	-1	-1	-1	-1	4	-1024	-768	-1	-1	-1	-1	4		0	0						Untertest3.avi	0	880	547	72	111				0	Content		-72	-111	26071376	3516699279
26088	08:49:49.459	00:00:26.088	1566	-1024	-768	-1	-1	-1	-1	4	-1024	-768	-1	-1	-1	-1	4		0	0						Untertest3.avi	0	880	547	72	111				0	Content		-72	-111	26088340	3516716243
26105	08:49:49.476	00:00:26.105	1567	-1024	-768	-1	-1	-1	-1	4	-1024	-768	-1	-1	-1	-1	4		0	0						Untertest3.avi	0	880	547	72	111				0	Content		-72	-111	26105008	3516732911
26122	08:49:49.493	00:00:26.121	1568	-1024	-768	-1	-1	-1	-1	4	-1024	-768	-1	-1	-1	-1	4		0	0						Untertest3.avi	0	880	547	72	111				0	Content		-72	-111	26121676	3516749579
26139	08:49:49.510	00:00:26.138	1569	-1024	-768	-1	-1	-1	-1	4	-1024	-768	-1	-1	-1	-1	4		0	0						Untertest3.avi	0	880	547	72	111				0	Content		-72	-111	26138751	3516766654
26155	08:49:49.526	00:00:26.155	1570	-1024	-768	-1	-1	-1	-1	4	-1024	-768	-1	-1	-1	-1	4		0	0						Untertest3.avi	0	880	547	72	111				0	Content		-72	-111	26155419	3516783322
26172	08:49:49.543	00:00:26.172	1571	-1024	-768	-1	-1	-1	-1	4	-1024	-768	-1	-1	-1	-1	4		0	0						Untertest3.avi	0	880	547	72	111				0	Content		-72	-111	26172086	3516799989
26188	08:49:49.559	00:00:26.188	1572	-1024	-768	-1	-1	-1	-1	4	-1024	-768	-1	-1	-1	-1	4		0	0						Untertest3.avi	0	880	547	72	111				0	Content		-72	-111	26188355	3516816258
26205	08:49:49.576	00:00:26.205	1573	-1024	-768	-1	-1	-1	-1	4	-1024	-768	-1	-1	-1	-1	4		0	0						Untertest3.avi	0	880	547	72	111				0	Content		-72	-111	26205023	3516832926
26222	08:49:49.593	00:00:26.221	1574	-1024	-768	-1	-1	-1	-1	4	-1024	-768	-1	-1	-1	-1	4		0	0						Untertest3.avi	0	880	547	72	111				0	Content		-72	-111	26221691	3516849594
26238	08:49:49.609	00:00:26.237	1575	-1024	-768	-1	-1	-1	-1	4	-1024	-768	-1	-1	-1	-1	4		0	0						Untertest3.avi	0	880	547	72	111				0	Content		-72	-111	26237650	3516865553
26254	08:49:49.625	00:00:26.254	1576	-1024	-768	-1	-1	-1	-1	4	-1024	-768	-1	-1	-1	-1	4		0	0						Untertest3.avi	0	880	547	72	111				0	Content		-72	-111	26254261	3516882164
26271	08:49:49.642	00:00:26.270	1577	-1024	-768	-1	-1	-1	-1	4	-1024	-768	-1	-1	-1	-1	4		0	0						Untertest3.avi	0	880	547	72	111				0	Content		-72	-111	26270948	3516898851
26288	08:49:49.659	00:00:26.287	1578	-1024	-768	-1	-1	-1	-1	4	-1024	-768	-1	-1	-1	-1	4		0	0						Untertest3.avi	0	880	547	72	111				0	Content		-72	-111	26287616	3516915519
26304	08:49:49.675	00:00:26.304	1579	-1024	-768	-1	-1	-1	-1	4	-1024	-768	-1	-1	-1	-1	4		0	0						Untertest3.avi	0	880	547	72	111				0	Content		-72	-111	26304284	3516932187
26321	08:49:49.692	00:00:26.320	1580	-1024	-768	-1	-1	-1	-1	4	-1024	-768	-1	-1	-1	-1	4		0	0						Untertest3.avi	0	880	547	72	111				0	Content		-72	-111	26320901	3516948804
26338	08:49:49.709	00:00:26.337	1581	-1024	-768	-1	-1	-1	-1	4	-1024	-768	-1	-1	-1	-1	4		0	0						Untertest3.avi	0	880	547	72	111				0	Content		-72	-111	26337569	3516965472
26354	08:49:49.725	00:00:26.354	1582	-1024	-768	-1	-1	-1	-1	4	-1024	-768	-1	-1	-1	-1	4		0	0						Untertest3.avi	0	880	547	72	111				0	Content		-72	-111	26354237	3516982140
26371	08:49:49.742	00:00:26.370	1583	-1024	-768	-1	-1	-1	-1	4	-1024	-768	-1	-1	-1	-1	4		0	0						Untertest3.avi	0	880	547	72	111				0	Content		-72	-111	26370874	3516998777
26388	08:49:49.759	00:00:26.387	1584	-1024	-768	-1	-1	-1	-1	4	-1024	-768	-1	-1	-1	-1	4		0	0						Untertest3.avi	0	880	547	72	111				0	Content		-72	-111	26387541	3517015444
26404	08:49:49.775	00:00:26.404	1585	-1024	-768	-1	-1	-1	-1	4	-1024	-768	-1	-1	-1	-1	4		0	0						Untertest3.avi	0	880	547	72	111				0	Content		-72	-111	26404409	3517032312
26421	08:49:49.792	00:00:26.421	1586	-1024	-768	-1	-1	-1	-1	4	-1024	-768	-1	-1	-1	-1	4		0	0						Untertest3.avi	0	880	547	72	111				0	Content		-72	-111	26421077	3517048980
26438	08:49:49.809	00:00:26.437	1587	-1024	-768	-1	-1	-1	-1	4	-1024	-768	-1	-1	-1	-1	4		0	0						Untertest3.avi	0	880	547	72	111				0	Content		-72	-111	26437745	3517065648
26455	08:49:49.826	00:00:26.454	1588	-1024	-768	-1	-1	-1	-1	4	-1024	-768	-1	-1	-1	-1	4		0	0						Untertest3.avi	0	880	547	72	111				0	Content		-72	-111	26454712	3517082615
26471	08:49:49.842	00:00:26.471	1589	-1024	-768	-1	-1	-1	-1	4	-1024	-768	-1	-1	-1	-1	4		0	0						Untertest3.avi	0	880	547	72	111				0	Content		-72	-111	26471379	3517099282
26488	08:49:49.859	00:00:26.488	1590	-1024	-768	-1	-1	-1	-1	4	-1024	-768	-1	-1	-1	-1	4		0	0						Untertest3.avi	0	880	547	72	111				0	Content		-72	-111	26488047	3517115950
26505	08:49:49.876	00:00:26.505	1591	-1024	-768	-1	-1	-1	-1	4	-1024	-768	-1	-1	-1	-1	4		0	0						Untertest3.avi	0	880	547	72	111				0	Content		-72	-111	26505119	3517133022
26522	08:49:49.893	00:00:26.521	1592	-1024	-768	-1	-1	-1	-1	4	-1024	-768	-1	-1	-1	-1	4		0	0						Untertest3.avi	0	880	547	72	111				0	Content		-72	-111	26521787	3517149690
26538	08:49:49.909	00:00:26.538	1593	-1024	-768	-1	-1	-1	-1	4	-1024	-768	-1	-1	-1	-1	4		0	0						Untertest3.avi	0	880	547	72	111				0	Content		-72	-111	26538455	3517166358
26555	08:49:49.926	00:00:26.554	1594	-1024	-768	-1	-1	-1	-1	4	-1024	-768	-1	-1	-1	-1	4		0	0						Untertest3.avi	0	880	547	72	111				0	Content		-72	-111	26554762	3517182665
26571	08:49:49.942	00:00:26.571	1595	-1024	-768	-1	-1	-1	-1	4	-1024	-768	-1	-1	-1	-1	4		0	0						Untertest3.avi	0	880	547	72	111				0	Content		-72	-111	26571430	3517199333
26588	08:49:49.959	00:00:26.588	1596	-1024	-768	-1	-1	-1	-1	4	-1024	-768	-1	-1	-1	-1	4		0	0						Untertest3.avi	0	880	547	72	111				0	Content		-72	-111	26588098	3517216001
26605	08:49:49.976	00:00:26.604	1597	-1024	-768	-1	-1	-1	-1	4	-1024	-768	-1	-1	-1	-1	4		0	0						Untertest3.avi	0	880	547	72	111				0	Content		-72	-111	26604526	3517232429
26621	08:49:49.992	00:00:26.621	1598	-1024	-768	-1	-1	-1	-1	4	-1024	-768	-1	-1	-1	-1	4		0	0						Untertest3.avi	0	880	547	72	111				0	Content		-72	-111	26621194	3517249097
26638	08:49:50.009	00:00:26.637	1599	-1024	-768	-1	-1	-1	-1	4	-1024	-768	-1	-1	-1	-1	4		0	0						Untertest3.avi	0	880	547	72	111				0	Content		-72	-111	26637861	3517265764
26654	08:49:50.025	00:00:26.654	1600	-1024	-768	-1	-1	-1	-1	4	-1024	-768	-1	-1	-1	-1	4		0	0						Untertest3.avi	0	880	547	72	111				0	Content		-72	-111	26654003	3517281906
26671	08:49:50.042	00:00:26.670	1601	-1024	-768	-1	-1	-1	-1	4	-1024	-768	-1	-1	-1	-1	4		0	0						Untertest3.avi	0	880	547	72	111				0	Content		-72	-111	26670631	3517298534
26688	08:49:50.059	00:00:26.687	1602	-1024	-768	-1	-1	-1	-1	4	-1024	-768	-1	-1	-1	-1	4		0	0						Untertest3.avi	0	880	547	72	111				0	Content		-72	-111	26687748	3517315651
26704	08:49:50.075	00:00:26.704	1603	-1024	-768	-1	-1	-1	-1	4	-1024	-768	-1	-1	-1	-1	4		0	0						Untertest3.avi	0	880	547	72	111				0	Content		-72	-111	26704372	3517332275
26721	08:49:50.092	00:00:26.721	1604	-1024	-768	-1	-1	-1	-1	4	-1024	-768	-1	-1	-1	-1	4		0	0						Untertest3.avi	0	880	547	72	111				0	Content		-72	-111	26721039	3517348942
26738	08:49:50.109	00:00:26.737	1605	-1024	-768	-1	-1	-1	-1	4	-1024	-768	-1	-1	-1	-1	4		0	0						Untertest3.avi	0	880	547	72	111				0	Content		-72	-111	26737518	3517365421
26754	08:49:50.125	00:00:26.754	1606	-1024	-768	-1	-1	-1	-1	4	-1024	-768	-1	-1	-1	-1	4		0	0						Untertest3.avi	0	880	547	72	111				0	Content		-72	-111	26754186	3517382089
26771	08:49:50.142	00:00:26.770	1607	-1024	-768	-1	-1	-1	-1	4	-1024	-768	-1	-1	-1	-1	4		0	0						Untertest3.avi	0	880	547	72	111				0	Content		-72	-111	26770964	3517398867
26788	08:49:50.159	00:00:26.787	1608	-1024	-768	-1	-1	-1	-1	4	-1024	-768	-1	-1	-1	-1	4		0	0						Untertest3.avi	0	880	547	72	111				0	Content		-72	-111	26787631	3517415534
26804	08:49:50.175	00:00:26.804	1609	1075,266	195,6704	0,5985189	0,6543667	565,4817	3,627936	0	-1024	-768	-1	-1	-1	-1	4	45	1075	196						Untertest3.avi	0	880	547	72	111	1380	-52	50	0	Content		1003	85	26804365	3517432268
26821	08:49:50.192	00:00:26.820	1610	1451,533	59,43538	0,5949816	0,6556348	565,4817	3,571986	0	-1024	-768	-1	-1	-1	-1	4	45	1452	59						Untertest3.avi	0	880	547	72	111	1380	-52	50	0	Content		1380	-52	26820740	3517448643
26837	08:49:50.208	00:00:26.837	1611	1861,703	-121,2012	0,5993908	0,6561395	565,4725	3,656543	0	-1024	-768	-1	-1	-1	-1	4	45	1862	-121						Untertest3.avi	0	880	547	72	111	1380	-52	50	0	Content		1790	-232	26837364	3517465267
26854	08:49:50.225	00:00:26.853	1612	-1024	-768	-1	-1	-1	-1	4	-1024	-768	-1	-1	-1	-1	4		0	0						Untertest3.avi	0	880	547	72	111				0	Content		-72	-111	26853992	3517481895
26871	08:49:50.242	00:00:26.870	1613	-1024	-768	-1	-1	-1	-1	4	-1024	-768	-1	-1	-1	-1	4		0	0						Untertest3.avi	0	880	547	72	111				0	Content		-72	-111	26870676	3517498579
26887	08:49:50.258	00:00:26.887	1614	-1024	-768	-1	-1	-1	-1	4	-1024	-768	-1	-1	-1	-1	4		0	0						Untertest3.avi	0	880	547	72	111				0	Content		-72	-111	26887344	3517515247
26904	08:49:50.275	00:00:26.903	1615	-1024	-768	-1	-1	-1	-1	4	-1024	-768	-1	-1	-1	-1	4		0	0						Untertest3.avi	0	880	547	72	111				0	Content		-72	-111	26903977	3517531880
26921	08:49:50.292	00:00:26.920	1616	-1024	-768	-1	-1	-1	-1	4	-1024	-768	-1	-1	-1	-1	4		0	0						Untertest3.avi	0	880	547	72	111				0	Content		-72	-111	26920645	3517548548
26937	08:49:50.308	00:00:26.937	1617	-1024	-768	-1	-1	-1	-1	4	-1024	-768	-1	-1	-1	-1	4		0	0						Untertest3.avi	0	880	547	72	111				0	Content		-72	-111	26937251	3517565154
26954	08:49:50.325	00:00:26.953	1618	-1024	-768	-1	-1	-1	-1	4	-1024	-768	-1	-1	-1	-1	4		0	0						Untertest3.avi	0	880	547	72	111				0	Content		-72	-111	26953918	3517581821
26971	08:49:50.342	00:00:26.970	1619	-1024	-768	-1	-1	-1	-1	4	-1024	-768	-1	-1	-1	-1	4		0	0						Untertest3.avi	0	880	547	72	111				0	Content		-72	-111	26970762	3517598665
26987	08:49:50.358	00:00:26.987	1620	-1024	-768	-1	-1	-1	-1	4	-1024	-768	-1	-1	-1	-1	4		0	0						Untertest3.avi	0	880	547	72	111				0	Content		-72	-111	26987430	3517615333
27004	08:49:50.375	00:00:27.004	1621	-1024	-768	-1	-1	-1	-1	4	-1024	-768	-1	-1	-1	-1	4		0	0						Untertest3.avi	0	880	547	72	111				0	Content		-72	-111	27004232	3517632135
27021	08:49:50.392	00:00:27.020	1622	-1024	-768	-1	-1	-1	-1	4	-1024	-768	-1	-1	-1	-1	4		0	0						Untertest3.avi	0	880	547	72	111				0	Content		-72	-111	27020676	3517648579
27037	08:49:50.408	00:00:27.037	1623	-1024	-768	-1	-1	-1	-1	4	-1024	-768	-1	-1	-1	-1	4		0	0						Untertest3.avi	0	880	547	72	111				0	Content		-72	-111	27037265	3517665168
27054	08:49:50.425	00:00:27.053	1624	-1024	-768	-1	-1	-1	-1	4	-1024	-768	-1	-1	-1	-1	4		0	0						Untertest3.avi	0	880	547	72	111				0	Content		-72	-111	27053933	3517681836
27071	08:49:50.442	00:00:27.070	1625	-1024	-768	-1	-1	-1	-1	4	-1024	-768	-1	-1	-1	-1	4		0	0						Untertest3.avi	0	880	547	72	111				0	Content		-72	-111	27070580	3517698483
27087	08:49:50.458	00:00:27.087	1626	-1024	-768	-1	-1	-1	-1	4	-1024	-768	-1	-1	-1	-1	4		0	0						Untertest3.avi	0	880	547	72	111				0	Content		-72	-111	27087248	3517715151
27104	08:49:50.475	00:00:27.103	1627	-1024	-768	-1	-1	-1	-1	4	-1024	-768	-1	-1	-1	-1	4		0	0						Untertest3.avi	0	880	547	72	111				0	Content		-72	-111	27103923	3517731826
27121	08:49:50.492	00:00:27.120	1628	-1024	-768	-1	-1	-1	-1	4	-1024	-768	-1	-1	-1	-1	4		0	0						Untertest3.avi	0	880	547	72	111				0	Content		-72	-111	27120591	3517748494
27137	08:49:50.508	00:00:27.137	1629	-1024	-768	-1	-1	-1	-1	4	-1024	-768	-1	-1	-1	-1	4		0	0						Untertest3.avi	0	880	547	72	111				0	Content		-72	-111	27137220	3517765123
27154	08:49:50.525	00:00:27.154	1630	-1024	-768	-1	-1	-1	-1	4	-1024	-768	-1	-1	-1	-1	4		0	0						Untertest3.avi	0	880	547	72	111				0	Content		-72	-111	27154094	3517781997
27171	08:49:50.542	00:00:27.170	1631	-1024	-768	-1	-1	-1	-1	4	-1024	-768	-1	-1	-1	-1	4		0	0						Untertest3.avi	0	880	547	72	111				0	Content		-72	-111	27170688	3517798591
27187	08:49:50.558	00:00:27.187	1632	-1024	-768	-1	-1	-1	-1	4	-1024	-768	-1	-1	-1	-1	4		0	0						Untertest3.avi	0	880	547	72	111				0	Content		-72	-111	27187355	3517815258
27204	08:49:50.575	00:00:27.204	1633	-1024	-768	-1	-1	-1	-1	4	-1024	-768	-1	-1	-1	-1	4		0	0						Untertest3.avi	0	880	547	72	111				0	Content		-72	-111	27204040	3517831943
27221	08:49:50.592	00:00:27.220	1634	-1024	-768	-1	-1	-1	-1	4	-1024	-768	-1	-1	-1	-1	4		0	0						Untertest3.avi	0	880	547	72	111				0	Content		-72	-111	27220666	3517848569
27237	08:49:50.608	00:00:27.237	1635	-1024	-768	-1	-1	-1	-1	4	-1024	-768	-1	-1	-1	-1	4		0	0						Untertest3.avi	0	880	547	72	111				0	Content		-72	-111	27237289	3517865192
27254	08:49:50.625	00:00:27.253	1636	-1024	-768	-1	-1	-1	-1	4	-1024	-768	-1	-1	-1	-1	4		0	0						Untertest3.avi	0	880	547	72	111				0	Content		-72	-111	27253977	3517881880
27271	08:49:50.642	00:00:27.270	1637	-1024	-768	-1	-1	-1	-1	4	-1024	-768	-1	-1	-1	-1	4		0	0						Untertest3.avi	0	880	547	72	111				0	Content		-72	-111	27270644	3517898547
27287	08:49:50.658	00:00:27.287	1638	-1024	-768	-1	-1	-1	-1	4	-1024	-768	-1	-1	-1	-1	4		0	0						Untertest3.avi	0	880	547	72	111				0	Content		-72	-111	27287286	3517915189
27304	08:49:50.675	00:00:27.303	1639	-1024	-768	-1	-1	-1	-1	4	-1024	-768	-1	-1	-1	-1	4		0	0						Untertest3.avi	0	880	547	72	111				0	Content		-72	-111	27303658	3517931561
27320	08:49:50.691	00:00:27.320	1640	-1024	-768	-1	-1	-1	-1	4	-1024	-768	-1	-1	-1	-1	4		0	0						Untertest3.avi	0	880	547	72	111				0	Content		-72	-111	27320345	3517948248
27337	08:49:50.708	00:00:27.337	1641	-1024	-768	-1	-1	-1	-1	4	-1024	-768	-1	-1	-1	-1	4		0	0						Untertest3.avi	0	880	547	72	111				0	Content		-72	-111	27337012	3517964915
27354	08:49:50.725	00:00:27.353	1642	-1024	-768	-1	-1	-1	-1	4	-1024	-768	-1	-1	-1	-1	4		0	0						Untertest3.avi	0	880	547	72	111				0	Content		-72	-111	27353649	3517981552
27370	08:49:50.741	00:00:27.370	1643	1616,635	384,7463	0,5534037	0,6513934	410,2684	2,506602	0	-1024	-768	-1	-1	-1	-1	4	46	1617	385						Untertest3.avi	0	880	547	72	111	1539	208	133	0	Content		1545	274	27370398	3517998301
27387	08:49:50.758	00:00:27.387	1644	1604,854	393,4113	0,552488	0,6514761	407,8653	2,532268	0	-1024	-768	-1	-1	-1	-1	4	46	1605	393						Untertest3.avi	0	880	547	72	111	1539	208	133	0	Content		1533	282	27387022	3518014925
27404	08:49:50.775	00:00:27.403	1645	-1024	-768	-1	-1	-1	-1	4	-1024	-768	-1	-1	-1	-1	4	46	0	0						Untertest3.avi	0	880	547	72	111	1539	208	133	0	Content		-72	-111	27403647	3518031550
27420	08:49:50.791	00:00:27.420	1646	-1024	-768	-1	-1	-1	-1	4	-1024	-768	-1	-1	-1	-1	4	46	0	0						Untertest3.avi	0	880	547	72	111	1539	208	133	0	Content		-72	-111	27420393	3518048296
27437	08:49:50.808	00:00:27.437	1647	-1024	-768	-1	-1	-1	-1	4	-1024	-768	-1	-1	-1	-1	4	46	0	0						Untertest3.avi	0	880	547	72	111	1539	208	133	0	Content		-72	-111	27437020	3518064923
27454	08:49:50.825	00:00:27.453	1648	-1024	-768	-1	-1	-1	-1	4	-1024	-768	-1	-1	-1	-1	4	46	0	0						Untertest3.avi	0	880	547	72	111	1539	208	133	0	Content		-72	-111	27453688	3518081591
27470	08:49:50.841	00:00:27.470	1649	1391,219	342,2918	0,5691304	0,6474346	458,6115	2,862069	0	2017,335	-9,389855	0,4399974	0,6722921	560,1056	3,507361	0	46	1704	166						Untertest3.avi	0	880	547	72	111	1539	208	133	0	Content		1632	55	27470272	3518098175
27487	08:49:50.858	00:00:27.486	1650	1664,414	103,4643	0,5913587	0,6472025	548,2424	3,487887	0	1407,879	401,937	0,4167871	0,6718965	436,4392	2,660645	0	46	1536	253						Untertest3.avi	0	880	547	72	111	1539	208	133	0	Content		1464	142	27486902	3518114805
27504	08:49:50.875	00:00:27.503	1651	1653,911	100,2807	0,5913742	0,6470504	548,2057	3,477909	0	-1024	-768	-1	-1	-1	-1	4	47	1654	100						Untertest3.avi	0	880	547	72	111	1449	135	100	0	Content		1582	-11	27503522	3518131425
27521	08:49:50.892	00:00:27.520	1652	1383,865	337,0169	0,5691831	0,646661	457,9668	2,892634	0	-1024	-768	-1	-1	-1	-1	4	47	1384	337						Untertest3.avi	0	880	547	72	111	1449	135	100	0	Content		1312	226	27520635	3518148538
27537	08:49:50.908	00:00:27.537	1653	1639,067	107,4576	0,5913345	0,6465142	547,9496	3,50108	0	-1024	-768	-1	-1	-1	-1	4	47	1639	107						Untertest3.avi	0	880	547	72	111	1449	135	100	0	Content		1567	-4	27537021	3518164924
27554	08:49:50.925	00:00:27.553	1654	1641,105	103,34	0,5912329	0,6462727	547,7767	3,507792	0	1401,685	395,7025	0,4159921	0,671218	434,7726	2,688055	0	47	1521	250						Untertest3.avi	0	880	547	72	111	1449	135	100	0	Content		1449	139	27553770	3518181673
27570	08:49:50.941	00:00:27.570	1655	1654,001	109,068	0,5910712	0,6458335	547,4948	3,508885	0	-1024	-768	-1	-1	-1	-1	4	47	1654	109						Untertest3.avi	0	880	547	72	111	1449	135	100	0	Content		1582	-2	27570412	3518198315
27587	08:49:50.958	00:00:27.587	1656	1645,236	106,3051	0,5908285	0,6455215	547,4397	3,495831	0	1394,563	385,017	0,4153997	0,6707967	434,094	2,692768	0	47	1520	246						Untertest3.avi	0	880	547	72	111	1449	135	100	0	Content		1448	135	27587021	3518214924
27604	08:49:50.975	00:00:27.603	1657	1631,968	104,2647	0,5904875	0,6451771	547,1644	3,52529	0	1398,922	397,9022	0,415238	0,6704268	434,7002	2,689337	0	48	1515	251						Untertest3.avi	0	880	547	72	111	1563	-8	183	0	Content		1443	140	27603644	3518231547
27620	08:49:50.991	00:00:27.620	1658	1637,201	103,0322	0,590152	0,6448169	546,9597	3,517226	0	-1024	-768	-1	-1	-1	-1	4	48	1637	103						Untertest3.avi	0	880	547	72	111	1563	-8	183	0	Content		1565	-8	27620415	3518248318
27637	08:49:51.008	00:00:27.637	1659	1635,034	98,70227	0,5897768	0,6445121	546,8497	3,54388	0	-1024	-768	-1	-1	-1	-1	4	48	1635	99						Untertest3.avi	0	880	547	72	111	1563	-8	183	0	Content		1563	-12	27637020	3518264923
27654	08:49:51.025	00:00:27.653	1660	1641,896	103,5706	0,5893558	0,6441604	546,5844	3,578882	0	1399,456	390,2495	0,4141899	0,6697353	435,1516	2,693302	0	48	1521	247						Untertest3.avi	0	880	547	72	111	1563	-8	183	0	Content		1449	136	27653645	3518281548
27670	08:49:51.041	00:00:27.670	1661	1670,248	90,32223	0,5884976	0,6441827	546,5844	3,545374	0	-1024	-768	-1	-1	-1	-1	4	48	1670	90						Untertest3.avi	0	880	547	72	111	1563	-8	183	0	Content		1598	-21	27670188	3518298091
27687	08:49:51.058	00:00:27.686	1662	-1024	-768	-1	-1	-1	-1	4	-1024	-768	-1	-1	-1	-1	4	48	0	0						Untertest3.avi	0	880	547	72	111	1563	-8	183	0	Content		-72	-111	27686812	3518314715
27703	08:49:51.074	00:00:27.703	1663	-1024	-768	-1	-1	-1	-1	4	-1024	-768	-1	-1	-1	-1	4	48	0	0						Untertest3.avi	0	880	547	72	111	1563	-8	183	0	Content		-72	-111	27703498	3518331401
27720	08:49:51.091	00:00:27.720	1664	-1024	-768	-1	-1	-1	-1	4	-1024	-768	-1	-1	-1	-1	4	48	0	0						Untertest3.avi	0	880	547	72	111	1563	-8	183	0	Content		-72	-111	27720166	3518348069
27737	08:49:51.108	00:00:27.736	1665	-1024	-768	-1	-1	-1	-1	4	-1024	-768	-1	-1	-1	-1	4	48	0	0						Untertest3.avi	0	880	547	72	111	1563	-8	183	0	Content		-72	-111	27736861	3518364764
27754	08:49:51.125	00:00:27.753	1666	-1024	-768	-1	-1	-1	-1	4	-1024	-768	-1	-1	-1	-1	4	48	0	0						Untertest3.avi	0	880	547	72	111	1563	-8	183	0	Content		-72	-111	27753529	3518381432
27770	08:49:51.141	00:00:27.770	1667	1239,875	300,986	0,6006348	0,6401028	472,0688	3,137694	0	-1024	-768	-1	-1	-1	-1	4	48	1240	301						Untertest3.avi	0	880	547	72	111	1563	-8	183	0	Content		1168	190	27770181	3518398084
27787	08:49:51.158	00:00:27.786	1668	-1024	-768	-1	-1	-1	-1	4	-1024	-768	-1	-1	-1	-1	4		0	0						Untertest3.avi	0	880	547	72	111				0	Content		-72	-111	27786929	3518414832
27804	08:49:51.175	00:00:27.803	1669	-1024	-768	-1	-1	-1	-1	4	-1024	-768	-1	-1	-1	-1	4		0	0						Untertest3.avi	0	880	547	72	111				0	Content		-72	-111	27803615	3518431518
27820	08:49:51.191	00:00:27.820	1670	-1024	-768	-1	-1	-1	-1	4	-1024	-768	-1	-1	-1	-1	4		0	0						Untertest3.avi	0	880	547	72	111				0	Content		-72	-111	27820282	3518448185
27837	08:49:51.208	00:00:27.836	1671	-1024	-768	-1	-1	-1	-1	4	-1024	-768	-1	-1	-1	-1	4		0	0						Untertest3.avi	0	880	547	72	111				0	Content		-72	-111	27836790	3518464693
27853	08:49:51.224	00:00:27.853	1672	-1024	-768	-1	-1	-1	-1	4	-1024	-768	-1	-1	-1	-1	4		0	0						Untertest3.avi	0	880	547	72	111				0	Content		-72	-111	27853458	3518481361
27870	08:49:51.241	00:00:27.870	1673	-1024	-768	-1	-1	-1	-1	4	-1024	-768	-1	-1	-1	-1	4		0	0						Untertest3.avi	0	880	547	72	111				0	Content		-72	-111	27870127	3518498030
27887	08:49:51.258	00:00:27.886	1674	-1024	-768	-1	-1	-1	-1	4	-1024	-768	-1	-1	-1	-1	4		0	0						Untertest3.avi	0	880	547	72	111				0	Content		-72	-111	27886794	3518514697
27903	08:49:51.274	00:00:27.903	1675	-1024	-768	-1	-1	-1	-1	4	-1024	-768	-1	-1	-1	-1	4		0	0						Untertest3.avi	0	880	547	72	111				0	Content		-72	-111	27903357	3518531260
27920	08:49:51.291	00:00:27.920	1676	-1024	-768	-1	-1	-1	-1	4	-1024	-768	-1	-1	-1	-1	4		0	0						Untertest3.avi	0	880	547	72	111				0	Content		-72	-111	27920025	3518547928
27937	08:49:51.308	00:00:27.936	1677	-1024	-768	-1	-1	-1	-1	4	-1024	-768	-1	-1	-1	-1	4		0	0						Untertest3.avi	0	880	547	72	111				0	Content		-72	-111	27936545	3518564448
27953	08:49:51.324	00:00:27.953	1678	-1024	-768	-1	-1	-1	-1	4	-1024	-768	-1	-1	-1	-1	4		0	0						Untertest3.avi	0	880	547	72	111				0	Content		-72	-111	27953169	3518581072
27970	08:49:51.341	00:00:27.969	1679	-1024	-768	-1	-1	-1	-1	4	-1024	-768	-1	-1	-1	-1	4		0	0						Untertest3.avi	0	880	547	72	111				0	Content		-72	-111	27969836	3518597739
27987	08:49:51.358	00:00:27.986	1680	-1024	-768	-1	-1	-1	-1	4	-1024	-768	-1	-1	-1	-1	4		0	0						Untertest3.avi	0	880	547	72	111				0	Content		-72	-111	27986625	3518614528
28003	08:49:51.374	00:00:28.003	1681	-1024	-768	-1	-1	-1	-1	4	-1024	-768	-1	-1	-1	-1	4		0	0						Untertest3.avi	0	880	547	72	111				0	Content		-72	-111	28003293	3518631196
28020	08:49:51.391	00:00:28.019	1682	-1024	-768	-1	-1	-1	-1	4	-1024	-768	-1	-1	-1	-1	4		0	0						Untertest3.avi	0	880	547	72	111				0	Content		-72	-111	28019916	3518647819
28037	08:49:51.408	00:00:28.036	1683	-1024	-768	-1	-1	-1	-1	4	-1024	-768	-1	-1	-1	-1	4		0	0						Untertest3.avi	0	880	547	72	111				0	Content		-72	-111	28036584	3518664487
28053	08:49:51.424	00:00:28.053	1684	1242,822	298,9854	0,5995163	0,6325254	470,7198	3,07433	0	-1024	-768	-1	-1	-1	-1	4	49	1243	299						Untertest3.avi	0	880	547	72	111	1283	119	217	0	Content		1171	188	28053165	3518681068
28070	08:49:51.441	00:00:28.069	1685	1247,571	299,5523	0,599206	0,6320038	471,4689	3,098822	0	-1024	-768	-1	-1	-1	-1	4	49	1248	300						Untertest3.avi	0	880	547	72	111	1283	119	217	0	Content		1176	189	28069910	3518697813
28087	08:49:51.458	00:00:28.086	1686	-1024	-768	-1	-1	-1	-1	4	-1024	-768	-1	-1	-1	-1	4	49	0	0						Untertest3.avi	0	880	547	72	111	1283	119	217	0	Content		-72	-111	28086691	3518714594
28103	08:49:51.474	00:00:28.103	1687	-1024	-768	-1	-1	-1	-1	4	-1024	-768	-1	-1	-1	-1	4	49	0	0						Untertest3.avi	0	880	547	72	111	1283	119	217	0	Content		-72	-111	28103359	3518731262
28120	08:49:51.491	00:00:28.120	1688	1392,218	123,9964	0,5843805	0,6308213	545,1392	3,598301	0	1317,906	335,6472	0,4162361	0,6563513	473,8071	3,042043	0	49	1355	230						Untertest3.avi	0	880	547	72	111	1283	119	217	0	Content		1283	119	28120110	3518748013
28136	08:49:51.507	00:00:28.136	1689	1393,823	126,3822	0,5842801	0,6308194	545,3821	3,624534	0	1328,44	317,9852	0,4166183	0,656371	476,1423	3,044546	0	49	1361	222						Untertest3.avi	0	880	547	72	111	1283	119	217	0	Content		1289	111	28136482	3518764385
28153	08:49:51.524	00:00:28.153	1690	1387,997	132,8795	0,5843773	0,6309025	545,4717	3,635218	0	1320,053	328,5501	0,4164166	0,6563981	474,8293	3,048368	0	49	1354	231						Untertest3.avi	0	880	547	72	111	1283	119	217	0	Content		1282	120	28153110	3518781013
28170	08:49:51.541	00:00:28.169	1691	1392,479	135,7222	0,5846695	0,6310606	545,6625	3,625267	0	1315,684	323,3146	0,4165293	0,6566716	474,5685	3,057911	0	49	1354	230						Untertest3.avi	0	880	547	72	111	1283	119	217	0	Content		1282	119	28169858	3518797761
28187	08:49:51.558	00:00:28.186	1692	1402,459	135,259	0,5849276	0,6314182	545,8249	3,616087	0	1331,641	311,6353	0,4175648	0,657003	478,4626	3,085154	0	49	1367	223						Untertest3.avi	0	880	547	72	111	1283	119	217	0	Content		1295	112	28186726	3518814629
28203	08:49:51.574	00:00:28.203	1693	1383,931	138,5157	0,5851529	0,6317993	545,9363	3,633084	0	1320,805	327,2108	0,4168612	0,6572262	474,3554	3,062027	0	49	1352	233						Untertest3.avi	0	880	547	72	111	1283	119	217	0	Content		1280	122	28203367	3518831270
28220	08:49:51.591	00:00:28.219	1694	1442,653	111,6242	0,5848934	0,6321246	546,4437	3,611188	0	1352,314	307,1989	0,4173504	0,6576726	477,1185	3,063084	0	49	1397	209						Untertest3.avi	0	880	547	72	111	1283	119	217	0	Content		1325	98	28219982	3518847885
28236	08:49:51.607	00:00:28.236	1695	1430,892	107,2471	0,5847374	0,6322688	546,5999	3,62623	0	1352,711	295,2077	0,4171367	0,6577333	476,5726	3,038	0	49	1392	201						Untertest3.avi	0	880	547	72	111	1283	119	217	0	Content		1320	90	28236366	3518864269
28253	08:49:51.624	00:00:28.253	1696	1428,631	103,9777	0,5846413	0,6326004	546,8094	3,632729	0	1339,891	329,9723	0,4161057	0,6579938	472,5562	3,031334	0	49	1384	217						Untertest3.avi	0	880	547	72	111	1283	119	217	0	Content		1312	106	28253104	3518881007
28270	08:49:51.641	00:00:28.269	1697	1442,144	103,3449	0,5844565	0,6330713	546,9944	3,595716	0	1361,766	302,2181	0,4170185	0,6585001	478,124	3,089869	0	50	1402	203						Untertest3.avi	0	880	547	72	111	1325	95	999	0	Content		1330	92	28269726	3518897629
28287	08:49:51.658	00:00:28.286	1698	1448,342	104,7675	0,5843891	0,6335768	547,1082	3,622081	0	1617,113	79,52786	0,4302373	0,6588198	559,7736	3,609895	0	50	1533	92						Untertest3.avi	0	880	547	72	111	1325	95	999	0	Content		1461	-19	28286601	3518914504
28303	08:49:51.674	00:00:28.303	1699	1449,143	105,6755	0,5842852	0,6343847	547,2673	3,60379	0	1596,078	79,55435	0,4300949	0,6595355	559,903	3,612457	0	50	1523	93						Untertest3.avi	0	880	547	72	111	1325	95	999	0	Content		1451	-18	28303227	3518931130
28320	08:49:51.691	00:00:28.319	1700	1434,1	108,9789	0,5842252	0,6354604	547,4033	3,619082	0	1360,18	302,0044	0,4166554	0,6604486	478,2543	3,07103	0	50	1397	205						Untertest3.avi	0	880	547	72	111	1325	95	999	0	Content		1325	94	28319970	3518947873
28336	08:49:51.707	00:00:28.336	1701	1432,603	112,3622	0,584075	0,6365792	547,4595	3,60242	0	1354,429	307,1297	0,4161991	0,6616193	476,5998	3,063747	0	50	1394	210						Untertest3.avi	0	880	547	72	111	1325	95	999	0	Content		1322	99	28336354	3518964257
28353	08:49:51.724	00:00:28.353	1702	1427,357	108,2494	0,5838227	0,6375419	547,698	3,619478	0	1622,812	78,20531	0,429599	0,6626926	560,2916	3,601501	0	50	1525	93						Untertest3.avi	0	880	547	72	111	1325	95	999	0	Content		1453	-18	28353098	3518981001
28370	08:49:51.741	00:00:28.369	1703	1438,226	107,7644	0,583495	0,6384107	547,7565	3,610051	0	1356,193	317,1333	0,4157567	0,6637948	477,1732	3,104753	0	50	1397	212						Untertest3.avi	0	880	547	72	111	1325	95	999	0	Content		1325	101	28369723	3518997626
28386	08:49:51.757	00:00:28.386	1704	1442,265	108,4738	0,583191	0,6392293	547,8483	3,618229	0	1627,633	79,33607	0,4290546	0,6649498	560,4003	3,617595	0	50	1535	94						Untertest3.avi	0	880	547	72	111	1325	95	999	0	Content		1463	-17	28386472	3519014375
28403	08:49:51.774	00:00:28.403	1705	1429,873	109,0537	0,5829507	0,640002	548,0933	3,632143	0	1356,371	311,5727	0,4150287	0,6659645	475,8972	3,051324	0	50	1393	210						Untertest3.avi	0	880	547	72	111	1325	95	999	0	Content		1321	99	28403099	3519031002
28420	08:49:51.791	00:00:28.419	1706	1435,947	105,8316	0,5828824	0,640758	548,2501	3,616559	0	1346,778	316,6392	0,414616	0,6668916	474,258	3,068263	0	50	1391	211						Untertest3.avi	0	880	547	72	111	1325	95	999	0	Content		1319	100	28419723	3519047626
28436	08:49:51.807	00:00:28.436	1707	1439,986	110,9009	0,5829495	0,6415028	548,3611	3,665615	0	1625,161	85,29322	0,4289788	0,6676629	560,5214	3,651974	0	50	1533	98						Untertest3.avi	0	880	547	72	111	1325	95	999	0	Content		1461	-13	28436347	3519064250
28453	08:49:51.824	00:00:28.453	1708	1440,427	101,1638	0,5831471	0,642138	548,4713	3,64617	0	1603,982	93,48402	0,4297647	0,6681809	560,5214	3,637392	0	50	1522	97						Untertest3.avi	0	880	547	72	111	1325	95	999	0	Content		1450	-14	28453105	3519081008
28470	08:49:51.841	00:00:28.469	1709	1449,216	107,5392	0,5833883	0,6427395	548,4502	3,659541	0	1354,6	317,8764	0,4154875	0,6688616	475,7533	3,094772	0	50	1402	213						Untertest3.avi	0	880	547	72	111	1325	95	999	0	Content		1330	102	28469725	3519097628
28486	08:49:51.857	00:00:28.486	1710	1439,144	119,213	0,5836917	0,6434467	548,4991	3,654811	0	1349,714	321,4221	0,4159897	0,6692975	477,0532	3,094123	0	50	1394	220						Untertest3.avi	0	880	547	72	111	1325	95	999	0	Content		1322	109	28486366	3519114269
28503	08:49:51.874	00:00:28.503	1711	1433,744	113,8649	0,5840744	0,6442037	548,5316	3,651845	0	1349,398	303,8534	0,4168096	0,6700024	479,1706	3,092385	0	50	1392	209						Untertest3.avi	0	880	547	72	111	1325	95	999	0	Content		1320	98	28503096	3519130999
28520	08:49:51.891	00:00:28.519	1712	1444,363	102,8341	0,5845818	0,6448662	548,7022	3,665962	0	1361,827	299,9706	0,417216	0,6706369	478,6508	3,086956	0	50	1403	201						Untertest3.avi	0	880	547	72	111	1325	95	999	0	Content		1331	90	28519722	3519147625
28536	08:49:51.907	00:00:28.536	1713	1445,524	107,2061	0,5851567	0,6453971	548,7366	3,673249	0	1349,357	322,8954	0,4175875	0,6708915	477,8693	3,110313	0	50	1397	215						Untertest3.avi	0	880	547	72	111	1325	95	999	0	Content		1325	104	28536379	3519164282
28553	08:49:51.924	00:00:28.553	1714	1445,98	116,853	0,5857278	0,6456584	548,6206	3,678619	0	1610,397	89,32262	0,4319912	0,6710271	559,8016	3,670098	0	50	1528	103						Untertest3.avi	0	880	547	72	111	1325	95	999	0	Content		1456	-8	28553102	3519181005
28570	08:49:51.941	00:00:28.569	1715	1428,917	114,1107	0,5863296	0,6457704	548,768	3,659911	0	1354,226	317,442	0,4189054	0,6711974	478,1645	3,122826	0	50	1392	216						Untertest3.avi	0	880	547	72	111	1325	95	999	0	Content		1320	105	28569723	3519197626
28587	08:49:51.958	00:00:28.586	1716	1444,323	113,9024	0,5870284	0,645753	548,8943	3,665416	0	1345,239	326,0186	0,4191625	0,6710967	476,166	3,077555	0	50	1395	220						Untertest3.avi	0	880	547	72	111	1325	95	999	0	Content		1323	109	28586591	3519214494
28603	08:49:51.974	00:00:28.602	1717	1447,689	106,0199	0,5877318	0,6455961	548,8344	3,663528	0	1611,192	88,83633	0,4341699	0,6708342	560,5479	3,662269	0	50	1529	97						Untertest3.avi	0	880	547	72	111	1325	95	999	0	Content		1457	-14	28602973	3519230876
28620	08:49:51.991	00:00:28.619	1718	1445,147	106,4315	0,5884699	0,6453603	549,1195	3,651512	0	1352,896	305,3195	0,4209875	0,6705992	478,1041	3,079585	0	50	1399	206						Untertest3.avi	0	880	547	72	111	1325	95	999	0	Content		1327	95	28619726	3519247629
28636	08:49:52.007	00:00:28.636	1719	1443,286	113,0139	0,5891809	0,6449521	549,1428	3,650205	0	1356,408	314,2621	0,4220992	0,6700386	480,1006	3,113661	0	50	1400	214						Untertest3.avi	0	880	547	72	111	1325	95	999	0	Content		1328	103	28636349	3519264252
28653	08:49:52.024	00:00:28.652	1720	1439,649	112,1644	0,5898412	0,6445559	549,2654	3,626041	0	1355,605	305,0383	0,4229707	0,6695163	481,2771	3,10161	0	50	1398	209						Untertest3.avi	0	880	547	72	111	1325	95	999	0	Content		1326	98	28652971	3519280874
28670	08:49:52.041	00:00:28.669	1721	1432,77	115,1678	0,590486	0,644145	549,2257	3,638431	0	1357,347	294,7978	0,4237013	0,6691073	481,2365	3,074509	0	50	1395	205						Untertest3.avi	0	880	547	72	111	1325	95	999	0	Content		1323	94	28669723	3519297626
28686	08:49:52.057	00:00:28.686	1722	1450,492	110,1106	0,5912026	0,644073	549,4756	3,589441	0	1349,553	312,0027	0,4245132	0,6687688	482,3421	3,105775	0	50	1400	211						Untertest3.avi	0	880	547	72	111	1325	95	999	0	Content		1328	100	28686347	3519314250
28703	08:49:52.074	00:00:28.702	1723	1434,831	103,1734	0,591808	0,6443634	549,5172	3,626295	0	1370,201	298,0721	0,4257053	0,6687374	485,1599	3,095786	0	50	1403	201						Untertest3.avi	0	880	547	72	111	1325	95	999	0	Content		1331	90	28702970	3519330873
28720	08:49:52.091	00:00:28.719	1724	1431,789	113,7664	0,592415	0,6447974	549,6522	3,628219	0	1607,477	74,76849	0,4391464	0,6690384	561,6566	3,611664	0	50	1520	94						Untertest3.avi	0	880	547	72	111	1325	95	999	0	Content		1448	-17	28719720	3519347623
28736	08:49:52.107	00:00:28.736	1725	1442,403	101,612	0,5930912	0,6454626	549,8374	3,62022	0	1341,193	310,3109	0,4262934	0,6692916	482,122	3,109533	0	50	1392	206						Untertest3.avi	0	880	547	72	111	1325	95	999	0	Content		1320	95	28736220	3519364123
28753	08:49:52.124	00:00:28.753	1726	1438,248	107,8107	0,593669	0,6460859	549,8741	3,610651	0	1356,472	302,4563	0,4272541	0,6698821	484,1579	3,06389	0	50	1397	205						Untertest3.avi	0	880	547	72	111	1325	95	999	0	Content		1325	94	28753092	3519380995
28770	08:49:52.141	00:00:28.769	1727	1437,611	108,4536	0,5942298	0,6465328	550,0809	3,597455	0	1346,758	312,8056	0,4278135	0,6702181	484,1121	3,079831	0	50	1392	211						Untertest3.avi	0	880	547	72	111	1325	95	999	0	Content		1320	100	28769594	3519397497
28786	08:49:52.157	00:00:28.786	1728	1434,908	100,6948	0,594732	0,6470355	550,1113	3,60851	0	1604,248	73,8145	0,4414968	0,670709	562,3719	3,6031	0	50	1520	87						Untertest3.avi	0	880	547	72	111	1325	95	999	0	Content		1448	-24	28786217	3519414120
28803	08:49:52.174	00:00:28.802	1729	1440,759	110,57	0,5952049	0,6473526	550,4214	3,613377	0	1347,404	302,095	0,4286198	0,6712151	483,828	3,089181	0	50	1394	206						Untertest3.avi	0	880	547	72	111	1325	95	999	0	Content		1322	95	28802969	3519430872
28820	08:49:52.191	00:00:28.819	1730	1415,669	117,84	0,5955048	0,6477696	550,6459	3,615316	0	1341,007	313,1213	0,4287713	0,6716459	482,852	3,068502	0	50	1378	215						Untertest3.avi	0	880	547	72	111	1325	95	999	0	Content		1306	104	28819593	3519447496
28836	08:49:52.207	00:00:28.836	1731	1364,288	199,5072	0,589192	0,6479012	521,0256	3,414841	0	1587,584	85,07403	0,442617	0,6722639	563,1727	3,587048	0	50	1476	142						Untertest3.avi	0	880	547	72	111	1325	95	999	0	Content		1404	31	28836216	3519464119
28853	08:49:52.224	00:00:28.852	1732	1442,019	112,7553	0,5959332	0,6484264	551,1876	3,612372	0	1351,441	310,6966	0,4294022	0,6725222	483,9797	3,084125	0	50	1397	212						Untertest3.avi	0	880	547	72	111	1325	95	999	0	Content		1325	101	28852844	3519480747
28870	08:49:52.241	00:00:28.869	1733	1434,504	111,7578	0,5960681	0,6488454	551,5367	3,616822	0	1591,352	81,83799	0,4429032	0,673223	563,7869	3,612064	0	50	1513	97						Untertest3.avi	0	880	547	72	111	1325	95	999	0	Content		1441	-14	28869590	3519497493
28886	08:49:52.257	00:00:28.886	1734	1437,294	112,3945	0,5961728	0,6496119	551,8884	3,631157	0	1349,116	313,1848	0,4295991	0,6742535	484,0523	3,063984	0	50	1393	213						Untertest3.avi	0	880	547	72	111	1325	95	999	0	Content		1321	102	28886217	3519514120
28903	08:49:52.274	00:00:28.902	1735	1427,04	118,8089	0,5962434	0,6504212	552,1369	3,636736	0	1359,654	298,2668	0,4303818	0,6754276	487,3959	3,10781	0	50	1393	209						Untertest3.avi	0	880	547	72	111	1325	95	999	0	Content		1321	98	28902842	3519530745
28919	08:49:52.290	00:00:28.919	1736	1438,922	118,2529	0,5964417	0,6513394	552,5717	3,634732	0	1352,314	307,6761	0,4300357	0,676452	484,7625	3,084513	0	50	1396	213						Untertest3.avi	0	880	547	72	111	1325	95	999	0	Content		1324	102	28919466	3519547369
28936	08:49:52.307	00:00:28.936	1737	1449,57	101,084	0,5967109	0,6523089	552,6965	3,616927	0	1356,193	308,9481	0,430086	0,6774628	484,0387	3,076902	0	50	1403	205						Untertest3.avi	0	880	547	72	111	1325	95	999	0	Content		1331	94	28936216	3519564119
28953	08:49:52.324	00:00:28.952	1738	1427,444	115,4886	0,5970646	0,6530985	553,0572	3,635304	0	1342,23	308,6807	0,4305066	0,6782677	484,2358	3,065207	0	50	1385	212						Untertest3.avi	0	880	547	72	111	1325	95	999	0	Content		1313	101	28952841	3519580744
28969	08:49:52.340	00:00:28.969	1739	1425,733	116,0809	0,5975811	0,65378	553,428	3,597796	0	1333,266	315,6789	0,4307319	0,6789156	483,1315	3,078462	0	50	1379	216						Untertest3.avi	0	880	547	72	111	1325	95	999	0	Content		1307	105	28969466	3519597369
28986	08:49:52.357	00:00:28.986	1740	1434,37	111,5233	0,5981584	0,6543854	553,8418	3,620124	0	1338,586	300,2914	0,4316644	0,6794876	485,1879	3,050087	0	50	1386	206						Untertest3.avi	0	880	547	72	111	1325	95	999	0	Content		1314	95	28986215	3519614118
29003	08:49:52.374	00:00:29.002	1741	1431,574	105,552	0,5987263	0,6548869	554,178	3,626718	0	1345,838	300,2272	0,4325408	0,6797137	486,6513	3,075144	0	50	1389	203						Untertest3.avi	0	880	547	72	111	1325	95	999	0	Content		1317	92	29002715	3519630618
29020	08:49:52.391	00:00:29.019	1742	1431,335	109,9988	0,5993181	0,6552534	554,4094	3,643195	0	1341,884	296,6096	0,432898	0,6800022	485,537	3,092101	0	50	1387	203						Untertest3.avi	0	880	547	72	111	1325	95	999	0	Content		1315	92	29019588	3519647491
29036	08:49:52.407	00:00:29.035	1743	1429,686	113,001	0,5999154	0,6556126	554,8658	3,619053	0	1595,963	79,00869	0,4471699	0,6802282	566,9719	3,607744	0	50	1513	96						Untertest3.avi	0	880	547	72	111	1325	95	999	0	Content		1441	-15	29035966	3519663869
29053	08:49:52.424	00:00:29.052	1744	1438,31	104,0562	0,6004756	0,6558768	555,1646	3,636849	0	1346,112	304,304	0,4337459	0,6803642	484,3928	3,050212	0	50	1392	204						Untertest3.avi	0	880	547	72	111	1325	95	999	0	Content		1320	93	29052590	3519680493
29069	08:49:52.440	00:00:29.069	1745	1433,851	106,1776	0,6010023	0,6559721	555,3246	3,622916	0	1358,776	300,3296	0,4345482	0,6802925	485,7644	3,038732	0	50	1396	203						Untertest3.avi	0	880	547	72	111	1325	95	999	0	Content		1324	92	29069213	3519697116
29086	08:49:52.457	00:00:29.086	1746	1432,75	110,5296	0,6015394	0,6560202	555,5306	3,634349	0	1333,201	302,8238	0,4350291	0,6801691	485,7141	3,060969	0	50	1383	207						Untertest3.avi	0	880	547	72	111	1325	95	999	0	Content		1311	96	29086086	3519713989
29103	08:49:52.474	00:00:29.102	1747	1426,198	121,4939	0,6020064	0,6560689	555,6682	3,627349	0	1333,991	308,0102	0,4354406	0,6800097	485,4288	3,066321	0	50	1380	215						Untertest3.avi	0	880	547	72	111	1325	95	999	0	Content		1308	104	29102835	3519730738
29119	08:49:52.490	00:00:29.119	1748	1429,37	112,441	0,6023888	0,6560842	555,7941	3,61868	0	1345,418	314,1152	0,435946	0,6797243	485,9935	3,08769	0	50	1387	213						Untertest3.avi	0	880	547	72	111	1325	95	999	0	Content		1315	102	29119459	3519747362
29136	08:49:52.507	00:00:29.136	1749	1442,929	108,0047	0,602633	0,6560417	556,071	3,635992	0	1355,013	306,0735	0,4366163	0,6795447	488,4171	3,092115	0	50	1399	207						Untertest3.avi	0	880	547	72	111	1325	95	999	0	Content		1327	96	29136085	3519763988
29153	08:49:52.524	00:00:29.152	1750	1437,661	109,2338	0,6026247	0,6558881	556,0497	3,61333	0	1349,523	301,1374	0,4366873	0,6791504	488,7329	3,092391	0	50	1394	205						Untertest3.avi	0	880	547	72	111	1325	95	999	0	Content		1322	94	29152836	3519780739
29169	08:49:52.540	00:00:29.169	1751	1430,595	109,6147	0,602403	0,655615	555,9604	3,633438	0	1334,405	309,2472	0,4360045	0,6787798	486,1858	3,069527	0	50	1382	209						Untertest3.avi	0	880	547	72	111	1325	95	999	0	Content		1310	98	29169332	3519797235
29186	08:49:52.557	00:00:29.186	1752	1435,439	110,3226	0,6021	0,6552572	555,8852	3,650393	0	1347,602	305,0782	0,4362856	0,6782236	488,9184	3,104479	0	50	1392	208						Untertest3.avi	0	880	547	72	111	1325	95	999	0	Content		1320	97	29186205	3519814108
29203	08:49:52.574	00:00:29.202	1753	1443,667	104,5717	0,601764	0,6549196	555,7705	3,624242	0	1353,788	286,1959	0,4360741	0,6778855	489,3658	3,097221	0	50	1399	195						Untertest3.avi	0	880	547	72	111	1325	95	999	0	Content		1327	84	29202581	3519830484
29219	08:49:52.590	00:00:29.219	1754	1438,265	111,873	0,6014476	0,6544462	555,5471	3,634007	0	1333,394	316,2908	0,4349606	0,6772695	485,4243	3,074504	0	50	1386	214						Untertest3.avi	0	880	547	72	111	1325	95	999	0	Content		1314	103	29219206	3519847109
29236	08:49:52.607	00:00:29.235	1755	1440,194	117,1218	0,6012903	0,6541845	555,4025	3,631182	0	1586,874	82,8251	0,4487888	0,6769699	567,1057	3,623372	0	50	1514	100						Untertest3.avi	0	880	547	72	111	1325	95	999	0	Content		1442	-11	29235829	3519863732
29253	08:49:52.624	00:00:29.252	1756	1433,312	108,6746	0,601218	0,6537747	555,2667	3,620983	0	1368,164	297,9368	0,4359106	0,6764863	491,1796	3,133499	0	50	1401	203						Untertest3.avi	0	880	547	72	111	1325	95	999	0	Content		1329	92	29252828	3519880731
29269	08:49:52.640	00:00:29.269	1757	1438,759	99,76266	0,6012486	0,6534312	555,0181	3,646122	0	1355,569	297,429	0,4360072	0,6761582	491,6599	3,14934	0	51	1397	199						Untertest3.avi	0	880	547	72	111	1430	-13	533	0	Content		1325	88	29269202	3519897105
29286	08:49:52.657	00:00:29.286	1758	1438,948	107,5271	0,6013526	0,652869	554,9496	3,654919	0	1586,11	82,28719	0,4487387	0,6755532	566,4197	3,619165	0	51	1513	95						Untertest3.avi	0	880	547	72	111	1430	-13	533	0	Content		1441	-16	29286077	3519913980
29303	08:49:52.674	00:00:29.302	1759	1432,196	113,6797	0,6014192	0,6524791	554,7559	3,629064	0	1344,823	307,6409	0,4348744	0,6750329	485,4815	3,08858	0	51	1389	211						Untertest3.avi	0	880	547	72	111	1430	-13	533	0	Content		1317	100	29302699	3519930602
29319	08:49:52.690	00:00:29.319	1760	1440,684	108,1504	0,6014599	0,6520768	554,5114	3,629483	0	1583,673	82,92652	0,4486483	0,6747231	565,881	3,609726	0	51	1512	96						Untertest3.avi	0	880	547	72	111	1430	-13	533	0	Content		1440	-15	29319326	3519947229
29336	08:49:52.707	00:00:29.335	1761	1430,887	106,4799	0,6014125	0,6517884	554,3079	3,623809	0	1575,454	95,31522	0,4485812	0,6742665	565,3704	3,613236	0	51	1503	101						Untertest3.avi	0	880	547	72	111	1430	-13	533	0	Content		1431	-10	29335950	3519963853
29353	08:49:52.724	00:00:29.352	1762	1433,145	114,8175	0,6013672	0,651355	554,0031	3,634258	0	1587,898	87,12279	0,4484705	0,6739274	566,1765	3,614564	0	51	1511	101						Untertest3.avi	0	880	547	72	111	1430	-13	533	0	Content		1439	-10	29352575	3519980478
29369	08:49:52.740	00:00:29.369	1763	1432,803	100,0833	0,6012567	0,6509794	553,7822	3,603388	0	1575,647	86,02288	0,4481951	0,6732669	567,0755	3,603496	0	51	1504	93						Untertest3.avi	0	880	547	72	111	1430	-13	533	0	Content		1432	-18	29369325	3519997228
29386	08:49:52.757	00:00:29.385	1764	1429,47	112,7713	0,6011127	0,6503602	553,6694	3,61468	0	1583,747	90,32491	0,4480497	0,6725134	565,6352	3,605055	0	51	1507	102						Untertest3.avi	0	880	547	72	111	1430	-13	533	0	Content		1435	-9	29385946	3520013849
29403	08:49:52.774	00:00:29.402	1765	1426,018	111,0575	0,6008232	0,6497014	553,3415	3,619565	0	1574,828	91,1633	0,4477426	0,6717049	564,5214	3,582264	0	51	1500	101						Untertest3.avi	0	880	547	72	111	1430	-13	533	0	Content		1428	-10	29402573	3520030476
29419	08:49:52.790	00:00:29.419	1766	1428,44	110,1952	0,6005106	0,6488159	553,0906	3,601319	0	1585,441	80,44356	0,4474056	0,6707004	564,4191	3,593625	0	51	1507	95						Untertest3.avi	0	880	547	72	111	1430	-13	533	0	Content		1435	-16	29419197	3520047100
29436	08:49:52.807	00:00:29.435	1767	1427,878	113,1935	0,6002619	0,6474065	553,0285	3,636779	0	1571,565	81,89636	0,4469603	0,6691062	565,2261	3,577108	0	51	1500	98						Untertest3.avi	0	880	547	72	111	1430	-13	533	0	Content		1428	-13	29435947	3520063850
29453	08:49:52.824	00:00:29.452	1768	1425,65	120,7401	0,6000872	0,6456136	552,5283	3,600816	0	1587,71	88,34482	0,4468128	0,667229	563,5692	3,571696	0	51	1507	105						Untertest3.avi	0	880	547	72	111	1430	-13	533	0	Content		1435	-6	29452572	3520080475
29469	08:49:52.840	00:00:29.469	1769	1419,713	114,627	0,6000497	0,6435301	552,2338	3,604123	0	1580,809	81,36247	0,4466822	0,6650593	564,3622	3,575363	0	51	1500	98						Untertest3.avi	0	880	547	72	111	1430	-13	533	0	Content		1428	-13	29469196	3520097099
29486	08:49:52.857	00:00:29.485	1770	1420,313	123,5575	0,6001687	0,641196	551,8741	3,614228	0	1584,038	87,85748	0,4467203	0,6626611	562,8912	3,566928	0	51	1502	106						Untertest3.avi	0	880	547	72	111	1430	-13	533	0	Content		1430	-5	29485820	3520113723
29502	08:49:52.873	00:00:29.502	1771	1446,245	99,27244	0,6003467	0,638857	551,4481	3,618344	0	1579,297	90,16854	0,4467577	0,660267	562,5964	3,558862	0	51	1513	95						Untertest3.avi	0	880	547	72	111	1430	-13	533	0	Content		1441	-16	29502449	3520130352
29519	08:49:52.890	00:00:29.519	1772	1428,67	111,431	0,6004873	0,6365617	551,2021	3,611735	0	1575,85	88,71811	0,4468141	0,658001	562,2581	3,562207	0	51	1502	100						Untertest3.avi	0	880	547	72	111	1430	-13	533	0	Content		1430	-11	29519080	3520146983
29536	08:49:52.907	00:00:29.535	1773	1439,043	106,6444	0,6006053	0,6345098	550,6163	3,587652	0	1582,353	77,25035	0,4468372	0,6560621	562,4454	3,584112	0	51	1511	92						Untertest3.avi	0	880	547	72	111	1430	-13	533	0	Content		1439	-19	29535698	3520163601
29552	08:49:52.923	00:00:29.552	1774	1430,252	110,8317	0,6005996	0,6327029	550,269	3,61113	0	1575,729	81,32366	0,4467807	0,6542503	562,1249	3,577735	0	51	1503	96						Untertest3.avi	0	880	547	72	111	1430	-13	533	0	Content		1431	-15	29552320	3520180223
29569	08:49:52.940	00:00:29.568	1775	1414,254	104,7151	0,6005435	0,6312839	549,7356	3,6082	0	1580,73	65,03127	0,4466501	0,65284	561,9937	3,581481	0	51	1497	85						Untertest3.avi	0	880	547	72	111	1430	-13	533	0	Content		1425	-26	29568944	3520196847
29586	08:49:52.957	00:00:29.585	1776	1420,94	109,7194	0,6005139	0,6300229	549,2663	3,611521	0	1591,708	85,52585	0,4465992	0,6514766	561,1873	3,588845	0	51	1506	98						Untertest3.avi	0	880	547	72	111	1430	-13	533	0	Content		1434	-13	29585697	3520213600
29602	08:49:52.973	00:00:29.602	1777	1434,084	105,9503	0,6005924	0,6286676	548,6806	3,591455	0	1571,931	83,25628	0,4465427	0,6503212	560,8272	3,59651	0	51	1503	95						Untertest3.avi	0	880	547	72	111	1430	-13	533	0	Content		1431	-16	29602322	3520230225
29619	08:49:52.990	00:00:29.618	1778	1415,469	102,5499	0,6006612	0,6275773	548,2598	3,619832	0	1573,77	92,56715	0,4465612	0,6490574	560,4109	3,571801	0	51	1495	98						Untertest3.avi	0	880	547	72	111	1430	-13	533	0	Content		1423	-13	29618949	3520246852
29636	08:49:53.007	00:00:29.635	1779	1426,716	106,0659	0,6007814	0,6262881	547,8349	3,623102	0	1582,824	65,56503	0,4466033	0,6480197	560,0101	3,589268	0	51	1505	86						Untertest3.avi	0	880	547	72	111	1430	-13	533	0	Content		1433	-25	29635567	3520263470
29652	08:49:53.023	00:00:29.652	1780	1439,208	91,58047	0,6008809	0,6251795	547,2993	3,602008	0	1571,98	83,00605	0,4466189	0,646801	559,8843	3,609645	0	51	1506	87						Untertest3.avi	0	880	547	72	111	1430	-13	533	0	Content		1434	-24	29652197	3520280100
29669	08:49:53.040	00:00:29.668	1781	1420,015	124,0859	0,6009213	0,6238607	546,8466	3,595757	0	1570,125	80,30083	0,4466167	0,6457129	559,0453	3,614077	0	51	1495	102						Untertest3.avi	0	880	547	72	111	1430	-13	533	0	Content		1423	-9	29668944	3520296847
29686	08:49:53.057	00:00:29.685	1782	1419,892	102,0533	0,6009183	0,6226292	546,4346	3,622312	0	1577,723	83,09898	0,446526	0,6444763	558,7062	3,602436	0	51	1499	93						Untertest3.avi	0	880	547	72	111	1430	-13	533	0	Content		1427	-18	29685570	3520313473
29702	08:49:53.073	00:00:29.702	1783	1418,503	108,8462	0,6007589	0,6211288	546,1097	3,644525	0	1573,39	75,89302	0,4463602	0,6431631	558,1235	3,599702	0	51	1496	92						Untertest3.avi	0	880	547	72	111	1430	-13	533	0	Content		1424	-19	29702194	3520330097
29719	08:49:53.090	00:00:29.718	1784	1427,861	112,172	0,6005241	0,6195909	545,5729	3,637637	0	1581,365	79,31817	0,4460803	0,6416717	558,1791	3,633584	0	51	1505	96						Untertest3.avi	0	880	547	72	111	1430	-13	533	0	Content		1433	-15	29718818	3520346721
29735	08:49:53.106	00:00:29.735	1785	1419,496	110,0118	0,60022	0,6181161	545,1206	3,633339	0	1562,164	90,36963	0,4457957	0,6401574	556,6556	3,598165	0	51	1491	100						Untertest3.avi	0	880	547	72	111	1430	-13	533	0	Content		1419	-11	29735445	3520363348
29752	08:49:53.123	00:00:29.752	1786	1415,788	117,1489	0,5999895	0,6168904	544,9864	3,641844	0	1575,953	90,16646	0,4455315	0,638728	557,3594	3,616818	0	51	1496	104						Untertest3.avi	0	880	547	72	111	1430	-13	533	0	Content		1424	-7	29752193	3520380096
29769	08:49:53.140	00:00:29.768	1787	1419,609	109,3751	0,5997899	0,6156807	544,7222	3,632636	0	1569,613	76,63324	0,4452353	0,6373642	557,7475	3,624972	0	51	1495	93						Untertest3.avi	0	880	547	72	111	1430	-13	533	0	Content		1423	-18	29768819	3520396722
29785	08:49:53.156	00:00:29.785	1788	1428,108	147,4994	0,6000014	0,6159235	543,8934	3,670504	0	1485,204	190,8236	0,4452425	0,6366017	557,5166	3,603678	0	51	1457	169						Untertest3.avi	0	880	547	72	111	1430	-13	533	0	Content		1385	58	29785443	3520413346
29802	08:49:53.173	00:00:29.802	1789	1303,263	313,6048	0,5997395	0,6163341	543,0478	3,680932	0	1405,628	311,7628	0,4456674	0,6367	555,0306	3,648115	0	52	1354	313						Untertest3.avi	0	880	547	72	111	1251	295	316	0	Content		1282	202	29802069	3520429972
29819	08:49:53.190	00:00:29.818	1790	1275,702	387,0964	0,5994992	0,6167311	542,5701	3,678378	0	1428,986	374,7365	0,4459852	0,63688	553,7512	3,619488	0	52	1352	381						Untertest3.avi	0	880	547	72	111	1251	295	316	0	Content		1280	270	29818692	3520446595
29835	08:49:53.206	00:00:29.835	1791	1248,734	412,8045	0,5991801	0,6166505	542,2813	3,683236	0	1390,063	398,7851	0,4456307	0,6365774	553,2232	3,624869	0	52	1319	406						Untertest3.avi	0	880	547	72	111	1251	295	316	0	Content		1247	295	29835443	3520463346
29852	08:49:53.223	00:00:29.852	1792	1244,552	416,0505	0,5988257	0,6166029	542,067	3,689386	0	1382,695	399,0163	0,4451011	0,6362998	553,1822	3,648204	0	52	1314	408						Untertest3.avi	0	880	547	72	111	1251	295	316	0	Content		1242	297	29852065	3520479968
29869	08:49:53.240	00:00:29.868	1793	1241,737	416,0995	0,5983848	0,6168373	541,9944	3,691861	0	1384,714	408,9054	0,4445274	0,6362917	553,2743	3,629292	0	52	1313	413						Untertest3.avi	0	880	547	72	111	1251	295	316	0	Content		1241	302	29868692	3520496595
29885	08:49:53.256	00:00:29.885	1794	1250,757	416,0428	0,5980184	0,6172243	541,9775	3,674195	0	1388,855	398,6749	0,4440511	0,6364587	553,2253	3,640948	0	52	1320	407						Untertest3.avi	0	880	547	72	111	1251	295	316	0	Content		1248	296	29885315	3520513218
29902	08:49:53.273	00:00:29.902	1795	1252,011	414,328	0,597667	0,6177489	541,9849	3,680456	0	1394,963	398,5233	0,443662	0,6367208	553,1347	3,633485	0	52	1323	406						Untertest3.avi	0	880	547	72	111	1251	295	316	0	Content		1251	295	29902068	3520529971
29919	08:49:53.290	00:00:29.918	1796	1243,302	416,7942	0,5973033	0,6182069	541,9055	3,697735	0	1390,873	401,8097	0,4432548	0,6371624	553,0805	3,644597	0	52	1317	409						Untertest3.avi	0	880	547	72	111	1251	295	316	0	Content		1245	298	29918689	3520546592
29935	08:49:53.306	00:00:29.935	1797	1244,889	407,4509	0,5968809	0,6185845	541,9497	3,706984	0	1391,099	403,2811	0,4428205	0,637556	553,1121	3,656765	0	52	1318	405						Untertest3.avi	0	880	547	72	111	1251	295	316	0	Content		1246	294	29935314	3520563217
29952	08:49:53.323	00:00:29.952	1798	1240,751	418,882	0,5963789	0,6187698	542,0253	3,71815	0	1390,503	398,7484	0,4423237	0,6379123	553,23	3,672688	0	52	1316	409						Untertest3.avi	0	880	547	72	111	1251	295	316	0	Content		1244	298	29952064	3520579967
29969	08:49:53.340	00:00:29.968	1799	1247,075	413,7471	0,5958061	0,6189253	542,2413	3,708031	0	1389,892	399,8719	0,4417582	0,6382387	553,3615	3,679081	0	52	1318	407						Untertest3.avi	0	880	547	72	111	1251	295	316	0	Content		1246	296	29968689	3520596592
29985	08:49:53.356	00:00:29.985	1800	1251,642	410,9564	0,5952234	0,6192222	542,3506	3,700102	0	1390,325	391,3879	0,441179	0,6385975	553,5959	3,663813	0	52	1321	401						Untertest3.avi	0	880	547	72	111	1251	295	316	0	Content		1249	290	29985313	3520613216
30002	08:49:53.373	00:00:30.001	1801	1255,626	416,0304	0,5947068	0,6196267	542,4028	3,7179	0	1391,496	396,3174	0,4406528	0,6391245	553,729	3,694375	0	52	1324	406						Untertest3.avi	0	880	547	72	111	1251	295	316	0	Content		1252	295	30001940	3520629843
30019	08:49:53.390	00:00:30.018	1802	1254,072	416,403	0,5941777	0,6203376	542,6274	3,7325	0	1397,721	400,897	0,4401501	0,6398841	553,7896	3,691433	0	52	1326	409						Untertest3.avi	0	880	547	72	111	1251	295	316	0	Content		1254	298	30018689	3520646592
30035	08:49:53.406	00:00:30.035	1803	1251,486	414,8652	0,5936594	0,6212657	542,6913	3,724914	0	1395,598	393,0483	0,4396281	0,6409124	553,8666	3,698711	0	52	1324	404						Untertest3.avi	0	880	547	72	111	1251	295	316	0	Content		1252	293	30035311	3520663214
30052	08:49:53.423	00:00:30.051	1804	1255,644	405,1122	0,593071	0,6222509	542,7857	3,749555	0	1405,409	395,8596	0,439077	0,6420739	553,7832	3,719034	0	52	1331	400						Untertest3.avi	0	880	547	72	111	1251	295	316	0	Content		1259	289	30051934	3520679837
30069	08:49:53.440	00:00:30.068	1805	1251,675	413,1322	0,5924202	0,6231787	542,9113	3,775253	0	1396,597	393,0619	0,4384131	0,643123	553,8363	3,704177	0	52	1324	403						Untertest3.avi	0	880	547	72	111	1251	295	316	0	Content		1252	292	30068560	3520696463
30085	08:49:53.456	00:00:30.085	1806	1260,571	414,9195	0,5916905	0,623939	543,0417	3,774285	0	1407,039	398,6462	0,4376723	0,6440216	553,9662	3,711082	0	52	1334	407						Untertest3.avi	0	880	547	72	111	1251	295	316	0	Content		1262	296	30085308	3520713211
30102	08:49:53.473	00:00:30.101	1807	1271,155	413,6451	0,590632	0,6249012	543,1072	3,767698	0	1406,583	404,5811	0,4367847	0,6451424	554,0375	3,713708	0	52	1339	409						Untertest3.avi	0	880	547	72	111	1251	295	316	0	Content		1267	298	30101934	3520729837
30119	08:49:53.490	00:00:30.118	1808	1493,433	491,0517	0,5884005	0,6271696	543,7632	3,765723	0	1540,141	496,1835	0,4351437	0,6468772	556,0797	3,70112	0	53	1517	494						Untertest3.avi	0	880	547	72	111	1805	565	100	0	Content		1445	383	30118557	3520746460
30135	08:49:53.506	00:00:30.135	1809	1692,073	589,0302	0,586072	0,6294379	545,7991	3,759225	0	2294,988	532,546	0,4349772	0,6488357	553,8919	3,886957	0	53	1994	561						Untertest3.avi	0	880	547	72	111	1805	565	100	0	Content		1922	450	30135309	3520763212
30152	08:49:53.523	00:00:30.151	1810	1475,696	714,9527	0,6078204	0,6315736	431,984	2,989361	0	2071,82	646,8191	0,4329632	0,6504825	556,6822	3,675921	0	53	1774	681						Untertest3.avi	0	880	547	72	111	1805	565	100	0	Content		1702	570	30151933	3520779836
30169	08:49:53.540	00:00:30.168	1811	1895,779	683,265	0,5842735	0,6320261	544,0946	3,695736	0	1387,72	753,1292	0,3985018	0,6519994	386,0836	2,54687	0	53	1642	718						Untertest3.avi	0	880	547	72	111	1805	565	100	0	Content		1570	607	30168683	3520796586
30185	08:49:53.556	00:00:30.185	1812	1902,293	676,2373	0,5842643	0,6326374	544,345	3,688969	0	-1024	-768	-1	-1	-1	-1	4	53	1902	676						Untertest3.avi	0	880	547	72	111	1805	565	100	0	Content		1830	565	30185310	3520813213
30202	08:49:53.573	00:00:30.201	1813	1975,891	662,3456	0,5847223	0,6333294	544,3832	3,684676	0	-1024	-768	-1	-1	-1	-1	4	53	1976	662						Untertest3.avi	0	880	547	72	111	1805	565	100	0	Content		1904	551	30201936	3520829839
30219	08:49:53.590	00:00:30.218	1814	1877,304	680,1036	0,5846779	0,6335425	544,6317	3,656147	0	-1024	-768	-1	-1	-1	-1	4	54	1877	680						Untertest3.avi	0	880	547	72	111	1702	585	366	0	Content		1805	569	30218686	3520846589
30235	08:49:53.606	00:00:30.235	1815	1901,512	668,2695	0,5851287	0,6334468	544,6922	3,654268	0	1709,48	722,9318	0,4629	0,6535999	442,2013	2,877617	0	54	1805	696						Untertest3.avi	0	880	547	72	111	1702	585	366	0	Content		1733	585	30235313	3520863216
30252	08:49:53.623	00:00:30.252	1816	1863,166	670,5291	0,5853836	0,6330901	544,7789	3,659295	0	1677,188	713,2556	0,4647351	0,6533852	437,4108	2,808926	0	54	1770	692						Untertest3.avi	0	880	547	72	111	1702	585	366	0	Content		1698	581	30252061	3520879964
30269	08:49:53.640	00:00:30.268	1817	1872,308	673,7949	0,5859824	0,6327457	544,8624	3,641036	0	1649,284	720,7916	0,4653831	0,6530169	436,8914	2,830496	0	54	1761	697						Untertest3.avi	0	880	547	72	111	1702	585	366	0	Content		1689	586	30268685	3520896588
30285	08:49:53.656	00:00:30.285	1818	-1024	-768	-1	-1	-1	-1	4	-1024	-768	-1	-1	-1	-1	4	54	0	0						Untertest3.avi	0	880	547	72	111	1702	585	366	0	Content		-72	-111	30285303	3520913206
30302	08:49:53.673	00:00:30.301	1819	-1024	-768	-1	-1	-1	-1	4	-1024	-768	-1	-1	-1	-1	4	54	0	0						Untertest3.avi	0	880	547	72	111	1702	585	366	0	Content		-72	-111	30301971	3520929874
30319	08:49:53.690	00:00:30.318	1820	1994,905	657,4986	0,5887893	0,6318486	545,0826	3,66584	0	1649,449	720,7003	0,4682653	0,6516964	434,8252	2,815866	0	54	1822	689						Untertest3.avi	0	880	547	72	111	1702	585	366	0	Content		1750	578	30318682	3520946585
30335	08:49:53.706	00:00:30.335	1821	1924,578	672,3484	0,5895984	0,6317449	545,1917	3,64433	0	1644,838	728,6013	0,4693166	0,6513313	434,4193	2,820543	0	54	1785	700						Untertest3.avi	0	880	547	72	111	1702	585	366	0	Content		1713	589	30335195	3520963098
30352	08:49:53.723	00:00:30.351	1822	-1024	-768	-1	-1	-1	-1	4	-1024	-768	-1	-1	-1	-1	4	54	0	0						Untertest3.avi	0	880	547	72	111	1702	585	366	0	Content		-72	-111	30351930	3520979833
30369	08:49:53.740	00:00:30.368	1823	-1024	-768	-1	-1	-1	-1	4	-1024	-768	-1	-1	-1	-1	4	54	0	0						Untertest3.avi	0	880	547	72	111	1702	585	366	0	Content		-72	-111	30368553	3520996456
30385	08:49:53.756	00:00:30.385	1824	-1024	-768	-1	-1	-1	-1	4	-1024	-768	-1	-1	-1	-1	4	54	0	0						Untertest3.avi	0	880	547	72	111	1702	585	366	0	Content		-72	-111	30385221	3521013124
30402	08:49:53.773	00:00:30.401	1825	1946,912	666,8842	0,5944956	0,6322471	545,5718	3,69082	0	1610,344	726,6429	0,4749157	0,6513845	430,9149	2,780708	0	54	1779	697						Untertest3.avi	0	880	547	72	111	1702	585	366	0	Content		1707	586	30401800	3521029703
30418	08:49:53.789	00:00:30.418	1826	1856,459	673,5089	0,5953669	0,6321158	545,4666	3,655621	0	1620,864	718,1537	0,4761077	0,6512283	430,6673	2,805435	0	54	1739	696						Untertest3.avi	0	880	547	72	111	1702	585	366	0	Content		1667	585	30418424	3521046327
30435	08:49:53.806	00:00:30.435	1827	1868,975	673,1612	0,5965271	0,6319355	545,5773	3,673216	0	1611,684	724,0577	0,4773636	0,6510762	429,8223	2,808515	0	54	1740	699						Untertest3.avi	0	880	547	72	111	1702	585	366	0	Content		1668	588	30435187	3521063090
30452	08:49:53.823	00:00:30.451	1828	1921,187	672,7966	0,5977806	0,6317966	545,7953	3,680208	0	1590,91	722,4605	0,4789261	0,6508938	427,9078	2,79936	0	54	1756	698						Untertest3.avi	0	880	547	72	111	1702	585	366	0	Content		1684	587	30451799	3521079702
30468	08:49:53.839	00:00:30.468	1829	2033,092	649,5516	0,5989812	0,6316475	545,6977	3,711597	0	1576,327	724,1631	0,4801856	0,6505475	426,6822	2,783345	0	54	1805	687						Untertest3.avi	0	880	547	72	111	1702	585	366	0	Content		1733	576	30468421	3521096324
30485	08:49:53.856	00:00:30.485	1830	1869,33	661,4189	0,599293	0,6314793	545,7295	3,687608	0	1610,088	731,9234	0,480437	0,650326	428,4961	2,825424	0	54	1740	697						Untertest3.avi	0	880	547	72	111	1702	585	366	0	Content		1668	586	30485185	3521113088
30502	08:49:53.873	00:00:30.501	1831	1874,965	663,4434	0,6000524	0,6314528	545,6852	3,709175	0	1573,991	721,3747	0,4822337	0,6502391	424,9501	2,77158	0	54	1724	692						Untertest3.avi	0	880	547	72	111	1702	585	366	0	Content		1652	581	30501797	3521129700
30518	08:49:53.889	00:00:30.518	1832	1862,703	664,1171	0,6006994	0,6315097	545,7293	3,699623	0	1579,619	725,2081	0,4827727	0,6502242	425,4128	2,805731	0	54	1721	695						Untertest3.avi	0	880	547	72	111	1702	585	366	0	Content		1649	584	30518420	3521146323
30535	08:49:53.906	00:00:30.535	1833	2012,363	658,3916	0,6017948	0,6317123	545,7398	3,768878	0	1579,068	732,9617	0,48345	0,6502888	424,9591	2,807582	0	54	1796	696						Untertest3.avi	0	880	547	72	111	1702	585	366	0	Content		1724	585	30535042	3521162945
30552	08:49:53.923	00:00:30.551	1834	1875,836	671,6644	0,601792	0,6319739	545,6812	3,720555	0	-1024	-768	-1	-1	-1	-1	4	54	1876	672						Untertest3.avi	0	880	547	72	111	1702	585	366	0	Content		1804	561	30551793	3521179696
[truncated: 1,868 more rows]
