# Supplementary material for: Gaze Duration Biases for Colours in Combination with Dissonant and Consonant Sounds: A Comparative Eye-Tracking Study with Orangutans
Source: PLoS One. 2015 Oct 14;10(10):e0139894. doi: 10.1371/journal.pone.0139894 (PMC4605782; doi:10.1371/journal.pone.0139894)
Supplement: S1 Data — (ZIP) [file pone.0139894.s004.zip › Plos ColourSound Data/Apes/Farben_Musik_U3/Rec 03-All-Data.tsv]

System Properties:
Operating System:	Microsoft Windows NT 6.1.7601 Service Pack 1
System User Name:	tobiiadmin
Machine Name:	LOE7690LAP
Data properties:
Recording name:	Rec 03
Recording date:	04.08.2013
Recording time:	08:41:56
Recording resolution:	1024 x 768
Export date:	09.03.2014
Export time:	12:20:40
Participant:	Dokana
Filter settings:
Eye: Average
Validity: Normal
Fixation filter: Tobii fixation filter
Velocity threshold: 35
Distance threshold: 35
Timestamp	DateTimeStamp	DateTimeStampStartOffset	Number	GazePointXLeft	GazePointYLeft	CamXLeft	CamYLeft	DistanceLeft	PupilLeft	ValidityLeft	GazePointXRight	GazePointYRight	CamXRight	CamYRight	DistanceRight	PupilRight	ValidityRight	FixationIndex	GazePointX	GazePointY	Event	EventKey	Data1	Data2	Descriptor	StimuliName	StimuliID	MediaWidth	MediaHeight	MediaPosX	MediaPosY	MappedFixationPointX	MappedFixationPointY	FixationDuration	AoiIds	AoiNames	WebGroupImage	MappedGazeDataPointX	MappedGazeDataPointY	MicroSecondTimestamp	AbsoluteMicroSecondTimestamp
6	08:41:56.577	00:00:00.005	0	439,8769	518,8193	0,5925581	0,5225958	464,1202	4,489921	0	344,9273	515,8138	0,4305977	0,5341459	476,6917	4,311255	0	0	392	517						No media	0	1024	768	0	0	362	520	622	0	Content		392	517	5567	4285396908
22	08:41:56.593	00:00:00.022	1	370,7617	525,0273	0,5906975	0,5234476	461,9236	4,362648	0	275,3087	514,0933	0,4295061	0,5344706	470,9177	4,197277	0	0	323	520						No media	0	1024	768	0	0	362	520	622	0	Content		323	520	22189	4285413530
39	08:41:56.610	00:00:00.038	2	443,6042	517,6892	0,5924676	0,5231107	462,4639	4,426749	0	-1024	-768	-1	-1	-1	-1	4	0	444	518						No media	0	1024	768	0	0	362	520	622	0	Content		444	518	38813	4285430154
56	08:41:56.627	00:00:00.055	3	-1024	-768	-1	-1	-1	-1	4	-1024	-768	-1	-1	-1	-1	4	0	0	0						No media	0	1024	768	0	0	362	520	622	0	Content		0	0	55562	4285446903
72	08:41:56.643	00:00:00.072	4	-1024	-768	-1	-1	-1	-1	4	-1024	-768	-1	-1	-1	-1	4	0	0	0						No media	0	1024	768	0	0	362	520	622	0	Content		0	0	72184	4285463525
89	08:41:56.660	00:00:00.088	5	371,5836	515,934	0,5901954	0,5228018	465,5488	4,360462	0	-1024	-768	-1	-1	-1	-1	4	0	372	516						No media	0	1024	768	0	0	362	520	622	0	Content		372	516	88818	4285480159
105	08:41:56.676	00:00:00.105	6	-1024	-768	-1	-1	-1	-1	4	-1024	-768	-1	-1	-1	-1	4	0	0	0						No media	0	1024	768	0	0	362	520	622	0	Content		0	0	105434	4285496775
122	08:41:56.693	00:00:00.122	7	-1024	-768	-1	-1	-1	-1	4	-1024	-768	-1	-1	-1	-1	4	0	0	0						No media	0	1024	768	0	0	362	520	622	0	Content		0	0	122120	4285513461
139	08:41:56.710	00:00:00.138	8	-1024	-768	-1	-1	-1	-1	4	-1024	-768	-1	-1	-1	-1	4	0	0	0						No media	0	1024	768	0	0	362	520	622	0	Content		0	0	138788	4285530129
155	08:41:56.726	00:00:00.155	9	376,6446	525,29	0,5895171	0,5191939	464,8813	4,371892	0	-1024	-768	-1	-1	-1	-1	4	0	377	525						No media	0	1024	768	0	0	362	520	622	0	Content		377	525	155434	4285546775
172	08:41:56.743	00:00:00.172	10	-1024	-768	-1	-1	-1	-1	4	-1024	-768	-1	-1	-1	-1	4	0	0	0						No media	0	1024	768	0	0	362	520	622	0	Content		0	0	172143	4285563484
189	08:41:56.760	00:00:00.188	11	-1024	-768	-1	-1	-1	-1	4	-1024	-768	-1	-1	-1	-1	4	0	0	0						No media	0	1024	768	0	0	362	520	622	0	Content		0	0	188812	4285580153
206	08:41:56.777	00:00:00.205	12	383,0959	524,5563	0,5894157	0,517507	462,5923	4,297411	0	269,7554	512,3082	0,4269136	0,5273718	474,016	4,260512	0	0	326	518						No media	0	1024	768	0	0	362	520	622	0	Content		326	518	205546	4285596887
222	08:41:56.793	00:00:00.222	13	377,0766	523,3133	0,5891343	0,517258	462,993	4,387794	0	261,0493	509,8999	0,4269957	0,5269493	472,8445	4,217332	0	0	319	517						No media	0	1024	768	0	0	362	520	622	0	Content		319	517	222169	4285613510
239	08:41:56.810	00:00:00.238	14	381,0049	520,4529	0,5890579	0,516957	462,2079	4,312532	0	270,2024	514,7185	0,4262066	0,5264029	474,8558	4,225611	0	0	326	518						No media	0	1024	768	0	0	362	520	622	0	Content		326	518	238804	4285630145
255	08:41:56.826	00:00:00.255	15	382,4785	516,4194	0,588953	0,5166103	461,7641	4,288279	0	265,9982	506,3032	0,4268302	0,5257882	471,6581	4,249383	0	0	324	511						No media	0	1024	768	0	0	362	520	622	0	Content		324	511	255419	4285646760
272	08:41:56.843	00:00:00.272	16	368,8838	516,5747	0,5886273	0,5162174	461,9552	4,362295	0	269,2305	516,4181	0,4265216	0,5250546	471,8166	4,27104	0	0	319	516						No media	0	1024	768	0	0	362	520	622	0	Content		319	516	272169	4285663510
289	08:41:56.860	00:00:00.288	17	408,7454	521,6527	0,5890939	0,5154777	458,8034	4,411157	0	302,5738	514,102	0,4268344	0,5243082	469,7538	4,340803	0	0	356	518						No media	0	1024	768	0	0	362	520	622	0	Content		356	518	288809	4285680150
305	08:41:56.876	00:00:00.305	18	417,8399	522,5942	0,5889006	0,5152198	458,644	4,373912	0	310,9966	516,4246	0,4266028	0,5238366	469,7907	4,308421	0	0	364	520						No media	0	1024	768	0	0	362	520	622	0	Content		364	520	305425	4285696766
322	08:41:56.893	00:00:00.322	19	413,9746	524,4103	0,5886809	0,5149637	458,7365	4,337757	0	302,1629	514,1406	0,4263707	0,5234531	469,7458	4,351024	0	0	358	519						No media	0	1024	768	0	0	362	520	622	0	Content		358	519	322051	4285713392
339	08:41:56.910	00:00:00.338	20	410,0339	525,6027	0,588504	0,5147513	458,6266	4,420818	0	300,2404	512,1137	0,4261762	0,523219	469,7503	4,373878	0	0	355	519						No media	0	1024	768	0	0	362	520	622	0	Content		355	519	338837	4285730178
355	08:41:56.926	00:00:00.355	21	406,9852	518,8754	0,5883682	0,5147462	458,6977	4,395574	0	302,0096	513,6552	0,4260022	0,5230681	469,7058	4,342306	0	0	354	516						No media	0	1024	768	0	0	362	520	622	0	Content		354	516	355429	4285746770
372	08:41:56.943	00:00:00.372	22	412,7753	522,2272	0,5882322	0,5145627	458,5742	4,393466	0	305,4941	518,8275	0,4258712	0,522917	469,6516	4,343865	0	0	359	521						No media	0	1024	768	0	0	362	520	622	0	Content		359	521	372051	4285763392
389	08:41:56.960	00:00:00.388	23	407,1468	523,6869	0,5881768	0,5144539	458,6007	4,467143	0	300,8167	515,5002	0,4257491	0,5228479	469,5313	4,38244	0	0	354	520						No media	0	1024	768	0	0	362	520	622	0	Content		354	520	388678	4285780019
405	08:41:56.976	00:00:00.405	24	411,4543	523,551	0,5881637	0,5145679	458,4599	4,453007	0	305,1121	518,2263	0,4256922	0,5229013	469,4797	4,379359	0	0	358	521						No media	0	1024	768	0	0	362	520	622	0	Content		358	521	405429	4285796770
422	08:41:56.993	00:00:00.422	25	409,6281	522,8983	0,5881999	0,5147913	458,4902	4,479543	0	306,2525	516,5104	0,4256569	0,5230649	469,458	4,341831	0	0	358	520						No media	0	1024	768	0	0	362	520	622	0	Content		358	520	422054	4285813395
439	08:41:57.010	00:00:00.438	26	416,1865	530,3462	0,5882604	0,5149454	458,4536	4,414204	0	306,8644	515,7523	0,4256671	0,5231819	469,4471	4,373507	0	0	362	523						No media	0	1024	768	0	0	362	520	622	0	Content		362	523	438683	4285830024
455	08:41:57.026	00:00:00.455	27	411,189	531,1447	0,5882548	0,5149832	458,4084	4,456941	0	301,2968	513,9946	0,4256383	0,5231638	469,3922	4,371189	0	0	356	523						No media	0	1024	768	0	0	362	520	622	0	Content		356	523	455309	4285846650
472	08:41:57.043	00:00:00.472	28	413,4809	525,1625	0,5881535	0,5149959	458,3614	4,465823	0	337,5137	515,1418	0,4262176	0,5228843	472,4666	4,452557	0	0	375	520						No media	0	1024	768	0	0	362	520	622	0	Content		375	520	472064	4285863405
489	08:41:57.060	00:00:00.488	29	444,7738	522,2753	0,5870778	0,5149109	458,5913	4,434312	0	364,8827	521,876	0,4246549	0,5228898	469,4298	4,337961	0	0	405	522						No media	0	1024	768	0	0	362	520	622	0	Content		405	522	488690	4285880031
505	08:41:57.076	00:00:00.505	30	342,6835	532,487	0,580986	0,514823	446,4462	4,353711	0	484,4432	530,2946	0,4228489	0,522394	469,4298	4,317531	0	0	414	531						No media	0	1024	768	0	0	362	520	622	0	Content		414	531	505316	4285896657
522	08:41:57.093	00:00:00.521	31	375,7508	538,6418	0,5800139	0,5150098	446,3558	4,310346	0	-1024	-768	-1	-1	-1	-1	4	0	376	539						No media	0	1024	768	0	0	362	520	622	0	Content		376	539	521939	4285913280
539	08:41:57.110	00:00:00.538	32	-1024	-768	-1	-1	-1	-1	4	-1024	-768	-1	-1	-1	-1	4	0	0	0						No media	0	1024	768	0	0	362	520	622	0	Content		0	0	538691	4285930032
555	08:41:57.126	00:00:00.555	33	212,6165	529,2966	0,5775182	0,5147994	459,1642	4,420772	0	-1024	-768	-1	-1	-1	-1	4	0	213	529						No media	0	1024	768	0	0	362	520	622	0	Content		213	529	555316	4285946657
572	08:41:57.143	00:00:00.571	34	376,7442	535,4145	0,5802894	0,5144926	446,3745	4,387308	0	-1024	-768	-1	-1	-1	-1	4	0	377	535						No media	0	1024	768	0	0	362	520	622	0	Content		377	535	571940	4285963281
589	08:41:57.160	00:00:00.588	35	205,9841	528,5718	0,5776964	0,5141006	458,9682	4,464635	0	-1024	-768	-1	-1	-1	-1	4	0	206	529						No media	0	1024	768	0	0	362	520	622	0	Content		206	529	588566	4285979907
605	08:41:57.176	00:00:00.605	36	-1024	-768	-1	-1	-1	-1	4	-1024	-768	-1	-1	-1	-1	4	0	0	0						No media	0	1024	768	0	0	362	520	622	0	Content		0	0	605316	4285996657
622	08:41:57.193	00:00:00.621	37	250,0324	532,2923	0,5777583	0,5130553	458,9592	4,577548	0	-1024	-768	-1	-1	-1	-1	4	1	250	532						No media	0	1024	768	0	0	417	527	200	0	Content		250	532	621940	4286013281
639	08:41:57.210	00:00:00.638	38	584,939	534,5619	0,5848365	0,5124293	460,4277	4,568429	0	-1024	-768	-1	-1	-1	-1	4	1	585	535						No media	0	1024	768	0	0	417	527	200	0	Content		585	535	638567	4286029908
655	08:41:57.226	00:00:00.655	39	588,5917	531,6858	0,5860094	0,5120399	464,4201	4,615237	0	-1024	-768	-1	-1	-1	-1	4	1	589	532						No media	0	1024	768	0	0	417	527	200	0	Content		589	532	655193	4286046534
672	08:41:57.243	00:00:00.671	40	164,6463	525,9396	0,5767453	0,5124763	464,4273	4,4905	0	-1024	-768	-1	-1	-1	-1	4	1	165	526						No media	0	1024	768	0	0	417	527	200	0	Content		165	526	671942	4286063283
689	08:41:57.260	00:00:00.688	41	583,5544	533,8842	0,5849016	0,5116417	460,4082	4,646395	0	-1024	-768	-1	-1	-1	-1	4	1	584	534						No media	0	1024	768	0	0	417	527	200	0	Content		584	534	688570	4286079911
705	08:41:57.276	00:00:00.705	42	-1024	-768	-1	-1	-1	-1	4	-1024	-768	-1	-1	-1	-1	4	1	0	0						No media	0	1024	768	0	0	417	527	200	0	Content		0	0	705193	4286096534
722	08:41:57.293	00:00:00.721	43	166,7914	525,8484	0,5777431	0,5122477	460,4157	4,528583	0	-1024	-768	-1	-1	-1	-1	4	1	167	526						No media	0	1024	768	0	0	417	527	200	0	Content		167	526	721823	4286113164
739	08:41:57.310	00:00:00.738	44	169,1834	527,4825	0,5778113	0,5121597	460,4157	4,523654	0	-1024	-768	-1	-1	-1	-1	4	1	169	527						No media	0	1024	768	0	0	417	527	200	0	Content		169	527	738571	4286129912
755	08:41:57.326	00:00:00.755	45	-1024	-768	-1	-1	-1	-1	4	-1024	-768	-1	-1	-1	-1	4	1	0	0						No media	0	1024	768	0	0	417	527	200	0	Content		0	0	755198	4286146539
772	08:41:57.343	00:00:00.771	46	-1024	-768	-1	-1	-1	-1	4	-1024	-768	-1	-1	-1	-1	4	1	0	0						No media	0	1024	768	0	0	417	527	200	0	Content		0	0	771828	4286163169
788	08:41:57.359	00:00:00.788	47	202,8504	521,9416	0,5780264	0,511885	459,1665	4,591344	0	-1024	-768	-1	-1	-1	-1	4	1	203	522						No media	0	1024	768	0	0	417	527	200	0	Content		203	522	788447	4286179788
805	08:41:57.376	00:00:00.805	48	606,1458	520,853	0,5827786	0,5103191	459,6321	4,619521	0	614,6219	521,8646	0,4196332	0,5177974	463,9796	4,389785	0	1	610	521						No media	0	1024	768	0	0	417	527	200	0	Content		610	521	805200	4286196541
822	08:41:57.393	00:00:00.821	49	724,9151	494,4838	0,5768833	0,5085943	448,9181	4,476597	0	781,7925	494,9135	0,420269	0,5163167	474,1411	4,510973	0	2	753	495						No media	0	1024	768	0	0	1020	440	333	0	Content		753	495	821832	4286213173
838	08:41:57.409	00:00:00.838	50	-1024	-768	-1	-1	-1	-1	4	764,5374	514,74	0,4016719	0,5160053	398,2242	3,768636	0	2	765	515						No media	0	1024	768	0	0	1020	440	333	0	Content		765	515	838451	4286229792
855	08:41:57.426	00:00:00.855	51	780,6994	510,1782	0,5521075	0,5082722	383,0879	3,78022	0	926,2368	481,4086	0,4048279	0,5140207	515,8707	4,781097	0	2	853	496						No media	0	1024	768	0	0	1020	440	333	0	Content		853	496	855203	4286246544
872	08:41:57.443	00:00:00.871	52	-1024	-768	-1	-1	-1	-1	4	949,5862	440,5145	0,4167409	0,5156259	475,4274	4,351806	0	2	950	441						No media	0	1024	768	0	0	1020	440	333	0	Content		950	441	871836	4286263177
888	08:41:57.459	00:00:00.888	53	-1024	-768	-1	-1	-1	-1	4	967,0367	452,6646	0,4166571	0,5155353	474,1846	4,411043	0	2	967	453						No media	0	1024	768	0	0	1020	440	333	0	Content		967	453	888458	4286279799
905	08:41:57.476	00:00:00.905	54	-1024	-768	-1	-1	-1	-1	4	961,7162	439,5348	0,4164709	0,5159972	474,543	4,412237	0	2	962	440						No media	0	1024	768	0	0	1020	440	333	0	Content		962	440	905083	4286296424
922	08:41:57.493	00:00:00.921	55	-1024	-768	-1	-1	-1	-1	4	-1024	-768	-1	-1	-1	-1	4	2	0	0						No media	0	1024	768	0	0	1020	440	333	0	Content		0	0	921765	4286313106
938	08:41:57.509	00:00:00.938	56	-1024	-768	-1	-1	-1	-1	4	-1024	-768	-1	-1	-1	-1	4	2	0	0						No media	0	1024	768	0	0	1020	440	333	0	Content		0	0	938435	4286329776
955	08:41:57.526	00:00:00.955	57	-1024	-768	-1	-1	-1	-1	4	999,8187	440,977	0,4164169	0,5167865	475,4937	4,454859	0	2	1000	441						No media	0	1024	768	0	0	1020	440	333	0	Content		1000	441	955084	4286346425
972	08:41:57.543	00:00:00.971	58	-1024	-768	-1	-1	-1	-1	4	1000,022	444,4483	0,416737	0,5171236	475,7998	4,449614	0	2	1000	444						No media	0	1024	768	0	0	1020	440	333	0	Content		1000	444	971708	4286363049
988	08:41:57.559	00:00:00.988	59	-1024	-768	-1	-1	-1	-1	4	1080,443	432,6444	0,4172836	0,5176698	475,9175	4,524531	0	2	1080	433						No media	0	1024	768	0	0	1020	440	333	0	Content		1080	433	988463	4286379804
1005	08:41:57.576	00:00:01.005	60	-1024	-768	-1	-1	-1	-1	4	1067,969	432,416	0,4173531	0,5180179	475,86	4,524616	0	2	1068	432						No media	0	1024	768	0	0	1020	440	333	0	Content		1068	432	1005088	4286396429
1022	08:41:57.593	00:00:01.021	61	-1024	-768	-1	-1	-1	-1	4	1070,725	431,8828	0,4173801	0,5182092	475,793	4,488814	0	2	1071	432						No media	0	1024	768	0	0	1020	440	333	0	Content		1071	432	1021713	4286413054
1038	08:41:57.609	00:00:01.038	62	-1024	-768	-1	-1	-1	-1	4	1059,724	433,3111	0,4173695	0,5185771	475,8463	4,484352	0	2	1060	433						No media	0	1024	768	0	0	1020	440	333	0	Content		1060	433	1038339	4286429680
1055	08:41:57.626	00:00:01.055	63	-1024	-768	-1	-1	-1	-1	4	1063,102	439,8528	0,4173649	0,5189399	475,7189	4,470888	0	2	1063	440						No media	0	1024	768	0	0	1020	440	333	0	Content		1063	440	1055091	4286446432
1072	08:41:57.643	00:00:01.071	64	-1024	-768	-1	-1	-1	-1	4	1058,11	435,0433	0,4173576	0,5194855	475,5157	4,455238	0	2	1058	435						No media	0	1024	768	0	0	1020	440	333	0	Content		1058	435	1071717	4286463058
1088	08:41:57.659	00:00:01.088	65	-1024	-768	-1	-1	-1	-1	4	1056,588	440,8596	0,4173317	0,5197279	475,4164	4,493328	0	2	1057	441						No media	0	1024	768	0	0	1020	440	333	0	Content		1057	441	1088342	4286479683
1105	08:41:57.676	00:00:01.104	66	-1024	-768	-1	-1	-1	-1	4	1046,369	443,0436	0,4172737	0,5197946	475,2768	4,450046	0	2	1046	443						No media	0	1024	768	0	0	1020	440	333	0	Content		1046	443	1104967	4286496308
1122	08:41:57.693	00:00:01.121	67	-1024	-768	-1	-1	-1	-1	4	1041,669	440,2874	0,4171549	0,5197412	474,8922	4,396797	0	2	1042	440						No media	0	1024	768	0	0	1020	440	333	0	Content		1042	440	1121718	4286513059
1138	08:41:57.709	00:00:01.138	68	-1024	-768	-1	-1	-1	-1	4	1040,727	437,3647	0,4172552	0,5196075	474,9382	4,432264	0	2	1041	437						No media	0	1024	768	0	0	1020	440	333	0	Content		1041	437	1138344	4286529685
1155	08:41:57.726	00:00:01.154	69	-1024	-768	-1	-1	-1	-1	4	948,8696	458,6899	0,4158491	0,5189232	474,6537	4,352098	0	3	949	459						No media	0	1024	768	0	0	609	486	316	0	Content		949	459	1154971	4286546312
1172	08:41:57.743	00:00:01.171	70	-1024	-768	-1	-1	-1	-1	4	530,7344	485,7891	0,4097169	0,5199941	474,6537	4,11732	0	3	531	486						No media	0	1024	768	0	0	609	486	316	0	Content		531	486	1171596	4286562937
1188	08:41:57.759	00:00:01.188	71	-1024	-768	-1	-1	-1	-1	4	-1024	-768	-1	-1	-1	-1	4	3	0	0						No media	0	1024	768	0	0	609	486	316	0	Content		0	0	1188247	4286579588
1205	08:41:57.776	00:00:01.204	72	-1024	-768	-1	-1	-1	-1	4	-1024	-768	-1	-1	-1	-1	4	3	0	0						No media	0	1024	768	0	0	609	486	316	0	Content		0	0	1204871	4286596212
1221	08:41:57.792	00:00:01.221	73	-1024	-768	-1	-1	-1	-1	4	-1024	-768	-1	-1	-1	-1	4	3	0	0						No media	0	1024	768	0	0	609	486	316	0	Content		0	0	1221492	4286612833
1238	08:41:57.809	00:00:01.238	74	-1024	-768	-1	-1	-1	-1	4	-1024	-768	-1	-1	-1	-1	4	3	0	0						No media	0	1024	768	0	0	609	486	316	0	Content		0	0	1238118	4286629459
1255	08:41:57.826	00:00:01.254	75	-1024	-768	-1	-1	-1	-1	4	-1024	-768	-1	-1	-1	-1	4	3	0	0						No media	0	1024	768	0	0	609	486	316	0	Content		0	0	1254863	4286646204
1271	08:41:57.842	00:00:01.271	76	-1024	-768	-1	-1	-1	-1	4	-1024	-768	-1	-1	-1	-1	4	3	0	0						No media	0	1024	768	0	0	609	486	316	0	Content		0	0	1271488	4286662829
1288	08:41:57.859	00:00:01.288	77	481,3367	519,1865	0,4094439	0,5205345	474,6537	4,025805	1	481,3367	519,1865	0,4094439	0,5205345	474,6537	4,025805	3	3	481	519						No media	0	1024	768	0	0	609	486	316	0	Content		481	519	1288113	4286679454
1305	08:41:57.876	00:00:01.304	78	-1024	-768	-1	-1	-1	-1	4	-1024	-768	-1	-1	-1	-1	4	3	0	0						No media	0	1024	768	0	0	609	486	316	0	Content		0	0	1304762	4286696103
1321	08:41:57.892	00:00:01.321	79	-1024	-768	-1	-1	-1	-1	4	-1024	-768	-1	-1	-1	-1	4	3	0	0						No media	0	1024	768	0	0	609	486	316	0	Content		0	0	1321483	4286712824
1338	08:41:57.909	00:00:01.338	80	-1024	-768	-1	-1	-1	-1	4	-1024	-768	-1	-1	-1	-1	4	3	0	0						No media	0	1024	768	0	0	609	486	316	0	Content		0	0	1338107	4286729448
1355	08:41:57.926	00:00:01.354	81	749,2272	547,7006	0,4004326	0,5206311	396,345	3,650331	3	749,2272	547,7006	0,4004326	0,5206311	396,345	3,650331	1	3	749	548						No media	0	1024	768	0	0	609	486	316	0	Content		749	548	1354733	4286746074
1371	08:41:57.942	00:00:01.371	82	573,0019	521,5897	0,4221257	0,5191939	396,345	3,697496	3	573,0019	521,5897	0,4221257	0,5191939	396,345	3,697496	3	3	0	0						No media	0	1024	768	0	0	609	486	316	0	Content		0	0	1371358	4286762699
1388	08:41:57.959	00:00:01.388	83	539,4973	500,2723	0,4225295	0,5188087	396,345	3,719585	3	539,4973	500,2723	0,4225295	0,5188087	396,345	3,719585	3	3	0	0						No media	0	1024	768	0	0	609	486	316	0	Content		0	0	1388110	4286779451
1405	08:41:57.976	00:00:01.404	84	621,7657	456,9479	0,420562	0,5190318	451,7071	4,247769	3	626,484	448,3298	0,4199806	0,5190081	462,7108	4,346264	3	3	0	0						No media	0	1024	768	0	0	609	486	316	0	Content		0	0	1404732	4286796073
1421	08:41:57.992	00:00:01.421	85	615,4869	458,7813	0,4204148	0,5191594	451,7067	4,254043	3	632,6543	441,6142	0,4195627	0,519184	471,3526	4,43448	1	3	633	442						No media	0	1024	768	0	0	609	486	316	0	Content		633	442	1421358	4286812699
1438	08:41:58.009	00:00:01.437	86	615,1864	459,3188	0,420397	0,5191638	451,707	4,246625	3	631,5025	443,272	0,4195315	0,5191528	471,295	4,425777	1	3	632	443						No media	0	1024	768	0	0	609	486	316	0	Content		632	443	1437981	4286829322
1455	08:41:58.026	00:00:01.454	87	582,7567	434,5389	0,5838947	0,5102342	461,5743	4,683444	0	629,1049	441,1534	0,4195229	0,5190058	471,2774	4,424908	0	3	606	438						No media	0	1024	768	0	0	609	486	316	0	Content		606	438	1454730	4286846071
1471	08:41:58.042	00:00:01.471	88	581,0054	429,7252	0,5842878	0,5100203	462,1493	4,669114	0	637,3203	439,1538	0,4195795	0,5188811	471,1637	4,452139	0	4	609	434						No media	0	1024	768	0	0	585	437	216	0	Content		609	434	1471354	4286862695
1488	08:41:58.059	00:00:01.487	89	539,2963	434,2132	0,5835254	0,5102527	459,6901	4,614155	0	636,6325	439,3206	0,4195369	0,5188856	471,2491	4,455153	0	4	588	437						No media	0	1024	768	0	0	585	437	216	0	Content		588	437	1487978	4286879319
1505	08:41:58.076	00:00:01.504	90	-1024	-768	-1	-1	-1	-1	4	-1024	-768	-1	-1	-1	-1	4	4	0	0						No media	0	1024	768	0	0	585	437	216	0	Content		0	0	1504661	4286896002
1521	08:41:58.092	00:00:01.521	91	-1024	-768	-1	-1	-1	-1	4	-1024	-768	-1	-1	-1	-1	4	4	0	0						No media	0	1024	768	0	0	585	437	216	0	Content		0	0	1521328	4286912669
1538	08:41:58.109	00:00:01.537	92	568,0712	434,0758	0,583917	0,5105109	460,998	4,786726	0	634,9014	439,4019	0,4193949	0,5196962	471,1868	4,505808	0	4	601	437						No media	0	1024	768	0	0	585	437	216	0	Content		601	437	1537976	4286929317
1555	08:41:58.126	00:00:01.554	93	535,4542	433,0608	0,5836056	0,511018	459,4862	4,6789	0	630,0117	443,0212	0,4194081	0,5200573	471,1703	4,531386	0	4	583	438						No media	0	1024	768	0	0	585	437	216	0	Content		583	438	1554602	4286945943
1571	08:41:58.142	00:00:01.571	94	-1024	-768	-1	-1	-1	-1	4	-1024	-768	-1	-1	-1	-1	4	4	0	0						No media	0	1024	768	0	0	585	437	216	0	Content		0	0	1571285	4286962626
1588	08:41:58.159	00:00:01.587	95	-1024	-768	-1	-1	-1	-1	4	-1024	-768	-1	-1	-1	-1	4	4	0	0						No media	0	1024	768	0	0	585	437	216	0	Content		0	0	1587952	4286979293
1605	08:41:58.176	00:00:01.604	96	539,9515	434,42	0,583611	0,5116174	459,5015	4,657421	0	636,0751	431,9688	0,4193744	0,521094	471,1183	4,506944	0	4	588	433						No media	0	1024	768	0	0	585	437	216	0	Content		588	433	1604597	4286995938
1621	08:41:58.192	00:00:01.621	97	533,2371	436,9357	0,5835787	0,511699	459,6076	4,720576	0	636,1206	441,9326	0,4193729	0,5211713	471,1017	4,527972	0	4	585	439						No media	0	1024	768	0	0	585	437	216	0	Content		585	439	1621219	4287012560
1638	08:41:58.209	00:00:01.637	98	537,5519	432,9019	0,5835627	0,5116365	459,605	4,728893	0	632,0309	441,2076	0,4193561	0,5211303	471,084	4,538165	0	4	585	437						No media	0	1024	768	0	0	585	437	216	0	Content		585	437	1637970	4287029311
1644	08:41:58.215																				MovieStart	128	0	0	Untertest3.avi
1655	08:41:58.226	00:00:01.654	99	539,9749	437,6334	0,5835544	0,5114947	459,7027	4,749666	0	632,8035	442,5872	0,4193705	0,5210046	471,0766	4,549276	0	4	586	440						Untertest3.avi	0	880	547	72	111	513	326	216	0	Content		514	329	1654595	4287045936
1662	08:41:58.233																				KeyPress	4	173	0	VolumeMute
1671	08:41:58.242	00:00:01.671	100	539,27	434,8425	0,583697	0,5111786	459,622	4,71089	0	630,8234	438,395	0,4194524	0,5206898	471,0747	4,527632	0	4	585	437						Untertest3.avi	0	880	547	72	111	513	326	216	0	Content		513	326	1671220	4287062561
1688	08:41:58.259	00:00:01.687	101	523,3909	402,5755	0,5840738	0,5094771	459,5537	4,711856	0	609,5793	409,476	0,420069	0,5192676	471,001	4,577371	0	5	566	406						Untertest3.avi	0	880	547	72	111	512	269	250	0	Content		494	295	1687843	4287079184
1705	08:41:58.276	00:00:01.704	102	534,4899	378,9134	0,5838581	0,5076249	459,8703	4,67155	0	632,4647	382,0226	0,4201555	0,5177174	471,3035	4,550901	0	5	583	380						Untertest3.avi	0	880	547	72	111	512	269	250	0	Content		511	269	1704594	4287095935
1721	08:41:58.292	00:00:01.721	103	534,5278	378,4749	0,5839821	0,5070352	459,8253	4,731266	0	635,5419	380,3508	0,4200385	0,5172249	471,3825	4,566818	0	5	585	379						Untertest3.avi	0	880	547	72	111	512	269	250	0	Content		513	268	1721220	4287112561
1738	08:41:58.309	00:00:01.737	104	531,062	377,5192	0,5841545	0,5068513	459,9962	4,699327	0	637,3797	378,8734	0,4201108	0,5171314	471,2614	4,543646	0	5	584	378						Untertest3.avi	0	880	547	72	111	512	269	250	0	Content		512	267	1737842	4287129183
1754	08:41:58.325	00:00:01.754	105	532,5612	378,6756	0,5841557	0,5067182	459,9933	4,738256	0	632,4946	381,3055	0,4200311	0,5170316	471,3749	4,543442	0	5	583	380						Untertest3.avi	0	880	547	72	111	512	269	250	0	Content		511	269	1754467	4287145808
1771	08:41:58.342	00:00:01.771	106	533,7796	382,3293	0,5841419	0,5067306	459,9563	4,720528	0	632,9534	382,6655	0,4199519	0,5170447	471,4148	4,550287	0	5	583	382						Untertest3.avi	0	880	547	72	111	512	269	250	0	Content		511	271	1771216	4287162557
1788	08:41:58.359	00:00:01.787	107	538,7996	378,053	0,5841391	0,5067164	459,9641	4,72467	0	633,4642	377,6049	0,4198748	0,517056	471,3175	4,58866	0	5	586	378						Untertest3.avi	0	880	547	72	111	512	269	250	0	Content		514	267	1787843	4287179184
1804	08:41:58.375	00:00:01.804	108	535,5322	375,2139	0,5841804	0,5068558	459,9139	4,746989	0	634,994	382,6815	0,4198661	0,5172356	471,3941	4,569999	0	5	585	379						Untertest3.avi	0	880	547	72	111	512	269	250	0	Content		513	268	1804466	4287195807
1821	08:41:58.392	00:00:01.821	109	539,2302	381,2324	0,5841718	0,5070019	459,7946	4,743977	0	636,4772	381,8578	0,4198034	0,5174741	471,3202	4,59252	0	5	588	382						Untertest3.avi	0	880	547	72	111	512	269	250	0	Content		516	271	1821091	4287212432
1838	08:41:58.409	00:00:01.837	110	532,6964	379,3666	0,5841559	0,5071824	459,8006	4,775839	0	635,1761	381,4922	0,419742	0,5177697	471,3031	4,634792	0	5	584	380						Untertest3.avi	0	880	547	72	111	512	269	250	0	Content		512	269	1837840	4287229181
1854	08:41:58.425	00:00:01.854	111	538,0125	383,0984	0,5840448	0,5072314	459,7487	4,782712	0	635,9071	380,3461	0,4196395	0,517978	471,2787	4,581036	0	5	587	382						Untertest3.avi	0	880	547	72	111	512	269	250	0	Content		515	271	1854465	4287245806
1871	08:41:58.442	00:00:01.871	112	535,4926	377,9585	0,5839344	0,507345	459,9174	4,756616	0	634,461	380,0371	0,4195077	0,5181246	471,3654	4,647332	0	5	585	379						Untertest3.avi	0	880	547	72	111	512	269	250	0	Content		513	268	1871088	4287262429
1888	08:41:58.459	00:00:01.887	113	529,975	375,3189	0,583786	0,5074126	459,9503	4,796678	0	636,3539	384,2294	0,4193645	0,5182912	471,3128	4,607809	0	5	583	380						Untertest3.avi	0	880	547	72	111	512	269	250	0	Content		511	269	1887712	4287279053
1904	08:41:58.475	00:00:01.904	114	531,7797	381,2559	0,5836535	0,5074798	459,8383	4,798139	0	637,2555	379,0452	0,419223	0,518439	471,347	4,626712	0	5	585	380						Untertest3.avi	0	880	547	72	111	512	269	250	0	Content		513	269	1904461	4287295802
1921	08:41:58.492	00:00:01.921	115	535,8008	380,1534	0,5835752	0,5074018	459,7776	4,816387	0	633,243	383,6115	0,4191147	0,5184563	471,3037	4,638843	0	5	585	382						Untertest3.avi	0	880	547	72	111	512	269	250	0	Content		513	271	1921086	4287312427
1938	08:41:58.509	00:00:01.937	116	460,1019	362,4596	0,5851839	0,5063211	459,8362	4,851278	0	553,7148	362,3712	0,4207146	0,517539	471,041	4,664779	0	6	507	362						Untertest3.avi	0	880	547	72	111	284	202	350	0	Content		435	251	1937711	4287329052
1954	08:41:58.525	00:00:01.954	117	367,1649	330,0327	0,587936	0,5043414	460,0181	4,88059	0	449,8018	328,5703	0,4235683	0,5161113	470,9814	4,762067	0	6	408	329						Untertest3.avi	0	880	547	72	111	284	202	350	0	Content		336	218	1954337	4287345678
1971	08:41:58.542	00:00:01.971	118	327,6461	313,2832	0,5890827	0,5035181	459,7675	4,881711	0	389,4385	317,2019	0,4246532	0,5155873	470,8448	4,76698	0	6	359	315						Untertest3.avi	0	880	547	72	111	284	202	350	0	Content		287	204	1971109	4287362450
1988	08:41:58.559	00:00:01.987	119	333,831	313,4607	0,5889443	0,5035856	459,8857	4,878821	0	385,945	315,1386	0,424435	0,5155309	470,8161	4,748056	0	6	360	314						Untertest3.avi	0	880	547	72	111	284	202	350	0	Content		288	203	1987710	4287379051
2004	08:41:58.575	00:00:02.004	120	334,2703	307,0705	0,588708	0,5036928	459,8376	4,822828	0	383,5748	315,1984	0,4241961	0,5155883	470,8795	4,737029	0	6	359	311						Untertest3.avi	0	880	547	72	111	284	202	350	0	Content		287	200	2004335	4287395676
2021	08:41:58.592	00:00:02.020	121	335,2182	313,9911	0,5884729	0,5037584	459,9676	4,872672	0	377,8545	313,8598	0,4238514	0,5156271	470,9214	4,717372	0	6	357	314						Untertest3.avi	0	880	547	72	111	284	202	350	0	Content		285	203	2020965	4287412306
2038	08:41:58.609	00:00:02.037	122	331,7834	315,5558	0,5882509	0,5037063	459,9106	4,879895	0	379,266	308,6712	0,423537	0,5155762	470,8826	4,729887	0	6	356	312						Untertest3.avi	0	880	547	72	111	284	202	350	0	Content		284	201	2037712	4287429053
2054	08:41:58.625	00:00:02.054	123	335,7397	313,2919	0,5881663	0,503544	460,01	4,836873	0	376,5716	312,6043	0,4233627	0,5154581	470,9154	4,718577	0	6	356	313						Untertest3.avi	0	880	547	72	111	284	202	350	0	Content		284	202	2054337	4287445678
2071	08:41:58.642	00:00:02.070	124	335,7881	311,9059	0,5882798	0,5035698	459,9646	4,836908	0	372,571	313,4845	0,4233584	0,5155752	470,8488	4,732843	0	6	354	313						Untertest3.avi	0	880	547	72	111	284	202	350	0	Content		282	202	2070963	4287462304
2088	08:41:58.659	00:00:02.087	125	333,8357	314,0937	0,5884526	0,5039347	459,9386	4,824257	0	379,3215	315,4418	0,423409	0,5159861	470,7909	4,725876	0	6	357	315						Untertest3.avi	0	880	547	72	111	284	202	350	0	Content		285	204	2087585	4287478926
2104	08:41:58.675	00:00:02.104	126	333,1516	315,8726	0,588625	0,504394	459,7612	4,849136	0	382,8408	313,5928	0,4235501	0,5165304	470,6343	4,683257	0	6	358	315						Untertest3.avi	0	880	547	72	111	284	202	350	0	Content		286	204	2104336	4287495677
2121	08:41:58.692	00:00:02.120	127	332,5951	311,366	0,5888893	0,5046772	459,6603	4,787895	0	378,9989	314,311	0,4237215	0,5168061	470,5406	4,707562	0	6	356	313						Untertest3.avi	0	880	547	72	111	284	202	350	0	Content		284	202	2120962	4287512303
2138	08:41:58.709	00:00:02.137	128	330,3643	315,8601	0,5893508	0,5046237	459,7049	4,830681	0	373,5426	317,8884	0,4241127	0,516749	470,5384	4,699947	0	6	352	317						Untertest3.avi	0	880	547	72	111	284	202	350	0	Content		280	206	2137586	4287528927
2154	08:41:58.725	00:00:02.154	129	333,3722	311,4702	0,5898792	0,5045012	459,6323	4,802713	0	376,9003	312,642	0,4245406	0,5164726	470,4962	4,671381	0	6	355	312						Untertest3.avi	0	880	547	72	111	284	202	350	0	Content		283	201	2154211	4287545552
2171	08:41:58.742	00:00:02.170	130	335,3548	312,2183	0,5903457	0,5044204	459,6984	4,767647	0	373,7451	312,0999	0,4249411	0,5162395	470,3882	4,667975	0	6	355	312						Untertest3.avi	0	880	547	72	111	284	202	350	0	Content		283	201	2170962	4287562303
2188	08:41:58.759	00:00:02.187	131	333,1061	312,0737	0,5908364	0,504394	459,5429	4,767375	0	373,9279	314,7887	0,4253615	0,5161936	470,3732	4,659635	0	6	354	313						Untertest3.avi	0	880	547	72	111	284	202	350	0	Content		282	202	2187689	4287579030
2204	08:41:58.775	00:00:02.204	132	337,3692	309,9423	0,5912535	0,5045561	459,5432	4,744151	0	376,8444	316,6301	0,4257768	0,5163295	470,3897	4,680077	0	6	357	313						Untertest3.avi	0	880	547	72	111	284	202	350	0	Content		285	202	2204209	4287595550
2221	08:41:58.792	00:00:02.220	133	330,6606	309,0052	0,5916036	0,5048252	459,6109	4,717429	0	370,6743	315,2343	0,4261343	0,5166206	470,4857	4,60283	0	6	351	312						Untertest3.avi	0	880	547	72	111	284	202	350	0	Content		279	201	2220959	4287612300
2238	08:41:58.809	00:00:02.237	134	330,5513	312,2981	0,5918534	0,5049962	459,6649	4,715683	0	372,3987	320,1667	0,4264468	0,5167035	470,5663	4,641068	0	6	351	316						Untertest3.avi	0	880	547	72	111	284	202	350	0	Content		279	205	2237583	4287628924
2254	08:41:58.825	00:00:02.254	135	334,2695	307,5715	0,592088	0,5048174	459,7665	4,712985	0	375,8826	311,8116	0,4267254	0,5163207	470,6795	4,563132	0	6	355	310						Untertest3.avi	0	880	547	72	111	284	202	350	0	Content		283	199	2254207	4287645548
2271	08:41:58.842	00:00:02.270	136	332,0626	308,0917	0,5923436	0,5042878	460,0421	4,666255	0	365,5529	317,6333	0,4270808	0,5155846	471,0032	4,584517	0	6	349	313						Untertest3.avi	0	880	547	72	111	284	202	350	0	Content		277	202	2270832	4287662173
2288	08:41:58.859	00:00:02.287	137	259,958	305,4936	0,5943717	0,5034473	460,5417	4,686809	0	296,3399	305,9618	0,4293186	0,5145766	471,2935	4,540329	0	7	278	306						Untertest3.avi	0	880	547	72	111	125	188	266	0	Content		206	195	2287600	4287678941
2304	08:41:58.875	00:00:02.304	138	192,1042	294,856	0,5970055	0,5024547	460,9416	4,672355	0	230,7253	301,0406	0,4320934	0,5137385	471,7462	4,567589	0	7	211	298						Untertest3.avi	0	880	547	72	111	125	188	266	0	Content		139	187	2304208	4287695549
2321	08:41:58.892	00:00:02.320	139	181,5678	297,5673	0,5978511	0,5023549	460,7613	4,637096	0	217,4549	300,9949	0,4327233	0,5138111	471,7698	4,511115	0	7	200	299						Untertest3.avi	0	880	547	72	111	125	188	266	0	Content		128	188	2320832	4287712173
2337	08:41:58.908	00:00:02.337	140	182,9271	295,5931	0,5979771	0,5028226	460,9382	4,601681	0	213,0517	305,1922	0,4328862	0,514058	472,0056	4,448231	0	7	198	300						Untertest3.avi	0	880	547	72	111	125	188	266	0	Content		126	189	2337456	4287728797
2354	08:41:58.925	00:00:02.354	141	177,5476	294,4858	0,598341	0,5035019	461,0155	4,564244	0	209,8083	300,5283	0,4332352	0,514586	472,044	4,435719	0	7	194	298						Untertest3.avi	0	880	547	72	111	125	188	266	0	Content		122	187	2354208	4287745549
2371	08:41:58.942	00:00:02.370	142	183,5489	293,9484	0,5987992	0,5042807	461,0413	4,521317	0	209,7178	304,52	0,4335651	0,5150636	472,2566	4,414188	0	7	197	299						Untertest3.avi	0	880	547	72	111	125	188	266	0	Content		125	188	2370831	4287762172
2387	08:41:58.958	00:00:02.387	143	178,6744	298,0949	0,5992171	0,5051252	461,1863	4,475984	0	204,8633	298,479	0,4339879	0,5155256	472,2877	4,380913	0	7	192	298						Untertest3.avi	0	880	547	72	111	125	188	266	0	Content		120	187	2387454	4287778795
2404	08:41:58.975	00:00:02.404	144	179,4043	296,2947	0,5996387	0,5057732	461,0737	4,473835	0	207,9826	301,4035	0,434381	0,5159808	472,2079	4,33188	0	7	194	299						Untertest3.avi	0	880	547	72	111	125	188	266	0	Content		122	188	2404082	4287795423
2421	08:41:58.992	00:00:02.420	145	175,3808	293,3422	0,6000268	0,5062473	460,927	4,465663	0	210,437	297,5252	0,4347143	0,5162358	472,1045	4,324461	0	7	193	295						Untertest3.avi	0	880	547	72	111	125	188	266	0	Content		121	184	2420831	4287812172
2437	08:41:59.008	00:00:02.437	146	172,8196	292,064	0,6003787	0,5065631	460,8147	4,430807	0	214,8039	303,5401	0,4350235	0,5162497	471,9654	4,303386	0	7	194	298						Untertest3.avi	0	880	547	72	111	125	188	266	0	Content		122	187	2437459	4287828800
2454	08:41:59.025	00:00:02.454	147	181,0643	296,9928	0,6006607	0,5065612	460,8961	4,415985	0	215,4075	299,5929	0,4351971	0,5160199	471,9073	4,277413	0	7	198	298						Untertest3.avi	0	880	547	72	111	125	188	266	0	Content		126	187	2454085	4287845426
2471	08:41:59.042	00:00:02.470	148	178,1309	296,6103	0,6008579	0,5066504	460,6874	4,412327	0	212,3026	299,2806	0,4352929	0,515725	471,8367	4,245291	0	7	195	298						Untertest3.avi	0	880	547	72	111	125	188	266	0	Content		123	187	2470703	4287862044
2487	08:41:59.058	00:00:02.487	149	183,7779	297,6333	0,6009941	0,5067993	460,3483	4,369535	0	209,2322	301,4223	0,4352998	0,5153509	471,6515	4,25465	0	7	197	300						Untertest3.avi	0	880	547	72	111	125	188	266	0	Content		125	189	2487461	4287878802
2504	08:41:59.075	00:00:02.504	150	176,9041	293,9479	0,6010774	0,506954	460,3402	4,364681	0	216,8139	298,9449	0,435322	0,5150136	471,4529	4,251039	0	7	197	296						Untertest3.avi	0	880	547	72	111	125	188	266	0	Content		125	185	2504081	4287895422
2521	08:41:59.092	00:00:02.520	151	179,9763	294,2925	0,6011757	0,5069685	460,1378	4,317652	0	215,4926	302,9653	0,4353131	0,5143867	471,2921	4,238418	0	7	198	299						Untertest3.avi	0	880	547	72	111	125	188	266	0	Content		126	188	2520702	4287912043
2537	08:41:59.108	00:00:02.537	152	181,9202	297,7114	0,6012979	0,5067328	460,1652	4,350741	0	218,685	302,3683	0,4353372	0,5135558	471,1864	4,216706	0	7	200	300						Untertest3.avi	0	880	547	72	111	125	188	266	0	Content		128	189	2537328	4287928669
2554	08:41:59.125	00:00:02.554	153	132,6649	321,297	0,6023259	0,5077101	460,0777	4,318067	0	162,7895	334,8038	0,4365841	0,5136368	471,1681	4,207565	0	8	148	328						Untertest3.avi	0	880	547	72	111	8	259	200	0	Content		76	217	2554078	4287945419
2571	08:41:59.142	00:00:02.570	154	75,51083	357,7271	0,6037034	0,5087039	460,2564	4,252992	0	96,369	358,2557	0,4381467	0,513918	471,1288	4,140705	0	8	86	358						Untertest3.avi	0	880	547	72	111	8	259	200	0	Content		14	247	2570700	4287962041
2587	08:41:59.158	00:00:02.587	155	59,76784	365,6465	0,603853	0,5087	460,4765	4,263682	0	95,41458	374,2296	0,4381296	0,5133573	471,131	4,13683	0	8	78	370						Untertest3.avi	0	880	547	72	111	8	259	200	0	Content		6	259	2587332	4287978673
2604	08:41:59.175	00:00:02.603	156	59,19685	366,27	0,6036304	0,5082253	460,4364	4,239835	0	100,3855	372,4514	0,4377181	0,5122104	470,933	4,124866	0	8	80	369						Untertest3.avi	0	880	547	72	111	8	259	200	0	Content		8	258	2603952	4287995293
2621	08:41:59.192	00:00:02.620	157	55,71162	365,3505	0,6033342	0,5079001	460,3617	4,223708	0	92,96676	370,6808	0,4372915	0,5112	470,8642	4,10472	0	8	74	368						Untertest3.avi	0	880	547	72	111	8	259	200	0	Content		2	257	2620699	4288012040
2637	08:41:59.208	00:00:02.637	158	61,81877	365,6407	0,6029093	0,507698	460,2173	4,209711	0	97,51785	374,7109	0,4366758	0,5103605	470,6886	4,073354	0	8	80	370						Untertest3.avi	0	880	547	72	111	8	259	200	0	Content		8	259	2637332	4288028673
2654	08:41:59.225	00:00:02.653	159	66,76135	368,4958	0,6023436	0,5074549	460,1983	4,218387	0	92,43402	374,0957	0,4359691	0,5097088	470,6848	4,038496	0	8	80	371						Untertest3.avi	0	880	547	72	111	8	259	200	0	Content		8	260	2653953	4288045294
2671	08:41:59.242	00:00:02.670	160	63,36482	366,3648	0,6018534	0,5071407	460,3551	4,11272	0	95,69398	374,4388	0,4353037	0,509095	470,452	4,010127	0	8	80	370						Untertest3.avi	0	880	547	72	111	8	259	200	0	Content		8	259	2670589	4288061930
2687	08:41:59.258	00:00:02.687	161	60,61327	366,6027	0,6013077	0,5066862	460,3837	4,122048	0	95,15765	376,885	0,434634	0,5084029	470,3975	3,987729	0	8	78	372						Untertest3.avi	0	880	547	72	111	8	259	200	0	Content		6	261	2687323	4288078664
2704	08:41:59.275	00:00:02.703	162	68,41722	367,0378	0,6008743	0,5061629	460,1089	4,061747	0	100,2484	375,5522	0,434009	0,5076483	470,3657	3,955902	0	8	84	371						Untertest3.avi	0	880	547	72	111	8	259	200	0	Content		12	260	2703949	4288095290
2721	08:41:59.292	00:00:02.720	163	102,1235	392,2164	0,5993258	0,5062579	460,2594	4,034081	0	154,0672	407,1368	0,4326634	0,5073631	470,1981	3,980513	0	8	128	400						Untertest3.avi	0	880	547	72	111	8	259	200	0	Content		56	289	2720588	4288111929
2737	08:41:59.308	00:00:02.737	164	194,6712	435,3945	0,5966849	0,5071832	460,2742	4,112768	0	261,4796	445,0703	0,4298519	0,5070963	470,5721	3,968239	0	8	228	440						Untertest3.avi	0	880	547	72	111	8	259	200	0	Content		156	329	2737198	4288128539
2754	08:41:59.325	00:00:02.753	165	-1024	-768	-1	-1	-1	-1	4	-1024	-768	-1	-1	-1	-1	4		0	0						Untertest3.avi	0	880	547	72	111				0	Content		-72	-111	2753946	4288145287
2771	08:41:59.342	00:00:02.770	166	-1024	-768	-1	-1	-1	-1	4	-1024	-768	-1	-1	-1	-1	4		0	0						Untertest3.avi	0	880	547	72	111				0	Content		-72	-111	2770573	4288161914
2787	08:41:59.358	00:00:02.787	167	-1024	-768	-1	-1	-1	-1	4	-1024	-768	-1	-1	-1	-1	4		0	0						Untertest3.avi	0	880	547	72	111				0	Content		-72	-111	2787186	4288178527
2804	08:41:59.375	00:00:02.803	168	-1024	-768	-1	-1	-1	-1	4	-1024	-768	-1	-1	-1	-1	4		0	0						Untertest3.avi	0	880	547	72	111				0	Content		-72	-111	2803812	4288195153
2821	08:41:59.392	00:00:02.820	169	-1024	-768	-1	-1	-1	-1	4	-1024	-768	-1	-1	-1	-1	4		0	0						Untertest3.avi	0	880	547	72	111				0	Content		-72	-111	2820573	4288211914
2837	08:41:59.408	00:00:02.837	170	-1024	-768	-1	-1	-1	-1	4	-1024	-768	-1	-1	-1	-1	4		0	0						Untertest3.avi	0	880	547	72	111				0	Content		-72	-111	2837182	4288228523
2854	08:41:59.425	00:00:02.853	171	-1024	-768	-1	-1	-1	-1	4	-1024	-768	-1	-1	-1	-1	4		0	0						Untertest3.avi	0	880	547	72	111				0	Content		-72	-111	2853810	4288245151
2870	08:41:59.441	00:00:02.870	172	-1024	-768	-1	-1	-1	-1	4	-1024	-768	-1	-1	-1	-1	4		0	0						Untertest3.avi	0	880	547	72	111				0	Content		-72	-111	2870432	4288261773
2887	08:41:59.458	00:00:02.887	173	-1024	-768	-1	-1	-1	-1	4	-1024	-768	-1	-1	-1	-1	4		0	0						Untertest3.avi	0	880	547	72	111				0	Content		-72	-111	2887180	4288278521
2904	08:41:59.475	00:00:02.903	174	-1024	-768	-1	-1	-1	-1	4	-1024	-768	-1	-1	-1	-1	4		0	0						Untertest3.avi	0	880	547	72	111				0	Content		-72	-111	2903804	4288295145
2920	08:41:59.491	00:00:02.920	175	-1024	-768	-1	-1	-1	-1	4	-1024	-768	-1	-1	-1	-1	4		0	0						Untertest3.avi	0	880	547	72	111				0	Content		-72	-111	2920428	4288311769
2937	08:41:59.508	00:00:02.937	176	-1024	-768	-1	-1	-1	-1	4	-1024	-768	-1	-1	-1	-1	4		0	0						Untertest3.avi	0	880	547	72	111				0	Content		-72	-111	2937174	4288328515
2954	08:41:59.525	00:00:02.953	177	-1024	-768	-1	-1	-1	-1	4	-1024	-768	-1	-1	-1	-1	4		0	0						Untertest3.avi	0	880	547	72	111				0	Content		-72	-111	2953799	4288345140
2970	08:41:59.541	00:00:02.970	178	-1024	-768	-1	-1	-1	-1	4	-1024	-768	-1	-1	-1	-1	4		0	0						Untertest3.avi	0	880	547	72	111				0	Content		-72	-111	2970421	4288361762
2987	08:41:59.558	00:00:02.987	179	-1024	-768	-1	-1	-1	-1	4	-1024	-768	-1	-1	-1	-1	4		0	0						Untertest3.avi	0	880	547	72	111				0	Content		-72	-111	2987089	4288378430
3004	08:41:59.575	00:00:03.003	180	-1024	-768	-1	-1	-1	-1	4	-1024	-768	-1	-1	-1	-1	4		0	0						Untertest3.avi	0	880	547	72	111				0	Content		-72	-111	3003793	4288395134
3020	08:41:59.591	00:00:03.020	181	-1024	-768	-1	-1	-1	-1	4	-1024	-768	-1	-1	-1	-1	4		0	0						Untertest3.avi	0	880	547	72	111				0	Content		-72	-111	3020418	4288411759
3037	08:41:59.608	00:00:03.037	182	-1024	-768	-1	-1	-1	-1	4	-1024	-768	-1	-1	-1	-1	4		0	0						Untertest3.avi	0	880	547	72	111				0	Content		-72	-111	3037039	4288428380
3054	08:41:59.625	00:00:03.053	183	-1024	-768	-1	-1	-1	-1	4	-1024	-768	-1	-1	-1	-1	4		0	0						Untertest3.avi	0	880	547	72	111				0	Content		-72	-111	3053787	4288445128
3070	08:41:59.641	00:00:03.070	184	-1024	-768	-1	-1	-1	-1	4	-1024	-768	-1	-1	-1	-1	4		0	0						Untertest3.avi	0	880	547	72	111				0	Content		-72	-111	3070408	4288461749
3087	08:41:59.658	00:00:03.087	185	-1024	-768	-1	-1	-1	-1	4	-1024	-768	-1	-1	-1	-1	4		0	0						Untertest3.avi	0	880	547	72	111				0	Content		-72	-111	3087031	4288478372
3104	08:41:59.675	00:00:03.103	186	-1024	-768	-1	-1	-1	-1	4	-1024	-768	-1	-1	-1	-1	4		0	0						Untertest3.avi	0	880	547	72	111				0	Content		-72	-111	3103654	4288494995
3120	08:41:59.691	00:00:03.120	187	-1024	-768	-1	-1	-1	-1	4	-1024	-768	-1	-1	-1	-1	4		0	0						Untertest3.avi	0	880	547	72	111				0	Content		-72	-111	3120277	4288511618
3137	08:41:59.708	00:00:03.137	188	-1024	-768	-1	-1	-1	-1	4	-1024	-768	-1	-1	-1	-1	4		0	0						Untertest3.avi	0	880	547	72	111				0	Content		-72	-111	3137471	4288528812
3154	08:41:59.725	00:00:03.153	189	-1024	-768	-1	-1	-1	-1	4	-1024	-768	-1	-1	-1	-1	4		0	0						Untertest3.avi	0	880	547	72	111				0	Content		-72	-111	3153639	4288544980
3170	08:41:59.741	00:00:03.170	190	-1024	-768	-1	-1	-1	-1	4	-1024	-768	-1	-1	-1	-1	4		0	0						Untertest3.avi	0	880	547	72	111				0	Content		-72	-111	3170268	4288561609
3187	08:41:59.758	00:00:03.186	191	-1024	-768	-1	-1	-1	-1	4	-1024	-768	-1	-1	-1	-1	4		0	0						Untertest3.avi	0	880	547	72	111				0	Content		-72	-111	3186895	4288578236
3204	08:41:59.775	00:00:03.203	192	-1024	-768	-1	-1	-1	-1	4	-1024	-768	-1	-1	-1	-1	4		0	0						Untertest3.avi	0	880	547	72	111				0	Content		-72	-111	3203602	4288594943
3220	08:41:59.791	00:00:03.220	193	-1024	-768	-1	-1	-1	-1	4	-1024	-768	-1	-1	-1	-1	4		0	0						Untertest3.avi	0	880	547	72	111				0	Content		-72	-111	3220226	4288611567
3237	08:41:59.808	00:00:03.236	194	-1024	-768	-1	-1	-1	-1	4	-1024	-768	-1	-1	-1	-1	4		0	0						Untertest3.avi	0	880	547	72	111				0	Content		-72	-111	3236849	4288628190
3253	08:41:59.824	00:00:03.253	195	-1024	-768	-1	-1	-1	-1	4	-1024	-768	-1	-1	-1	-1	4		0	0						Untertest3.avi	0	880	547	72	111				0	Content		-72	-111	3253477	4288644818
3270	08:41:59.841	00:00:03.270	196	-1024	-768	-1	-1	-1	-1	4	-1024	-768	-1	-1	-1	-1	4		0	0						Untertest3.avi	0	880	547	72	111				0	Content		-72	-111	3270224	4288661565
3287	08:41:59.858	00:00:03.286	197	-1024	-768	-1	-1	-1	-1	4	-1024	-768	-1	-1	-1	-1	4		0	0						Untertest3.avi	0	880	547	72	111				0	Content		-72	-111	3286847	4288678188
3303	08:41:59.874	00:00:03.303	198	-1024	-768	-1	-1	-1	-1	4	-1024	-768	-1	-1	-1	-1	4		0	0						Untertest3.avi	0	880	547	72	111				0	Content		-72	-111	3303474	4288694815
3320	08:41:59.891	00:00:03.320	199	-1024	-768	-1	-1	-1	-1	4	-1024	-768	-1	-1	-1	-1	4		0	0						Untertest3.avi	0	880	547	72	111				0	Content		-72	-111	3320094	4288711435
3337	08:41:59.908	00:00:03.336	200	-1024	-768	-1	-1	-1	-1	4	-1024	-768	-1	-1	-1	-1	4		0	0						Untertest3.avi	0	880	547	72	111				0	Content		-72	-111	3336841	4288728182
3353	08:41:59.924	00:00:03.353	201	-1024	-768	-1	-1	-1	-1	4	-1024	-768	-1	-1	-1	-1	4		0	0						Untertest3.avi	0	880	547	72	111				0	Content		-72	-111	3353464	4288744805
3370	08:41:59.941	00:00:03.370	202	-1024	-768	-1	-1	-1	-1	4	-1024	-768	-1	-1	-1	-1	4		0	0						Untertest3.avi	0	880	547	72	111				0	Content		-72	-111	3370087	4288761428
3387	08:41:59.958	00:00:03.386	203	-1024	-768	-1	-1	-1	-1	4	-1024	-768	-1	-1	-1	-1	4		0	0						Untertest3.avi	0	880	547	72	111				0	Content		-72	-111	3386711	4288778052
3403	08:41:59.974	00:00:03.403	204	-1024	-768	-1	-1	-1	-1	4	-1024	-768	-1	-1	-1	-1	4		0	0						Untertest3.avi	0	880	547	72	111				0	Content		-72	-111	3403464	4288794805
3420	08:41:59.991	00:00:03.420	205	-1024	-768	-1	-1	-1	-1	4	-1024	-768	-1	-1	-1	-1	4		0	0						Untertest3.avi	0	880	547	72	111				0	Content		-72	-111	3420085	4288811426
3437	08:42:00.008	00:00:03.436	206	-1024	-768	-1	-1	-1	-1	4	-1024	-768	-1	-1	-1	-1	4		0	0						Untertest3.avi	0	880	547	72	111				0	Content		-72	-111	3436708	4288828049
3453	08:42:00.024	00:00:03.453	207	-1024	-768	-1	-1	-1	-1	4	-1024	-768	-1	-1	-1	-1	4		0	0						Untertest3.avi	0	880	547	72	111				0	Content		-72	-111	3453332	4288844673
3470	08:42:00.041	00:00:03.470	208	-1024	-768	-1	-1	-1	-1	4	-1024	-768	-1	-1	-1	-1	4		0	0						Untertest3.avi	0	880	547	72	111				0	Content		-72	-111	3470082	4288861423
3487	08:42:00.058	00:00:03.486	209	-1024	-768	-1	-1	-1	-1	4	-1024	-768	-1	-1	-1	-1	4		0	0						Untertest3.avi	0	880	547	72	111				0	Content		-72	-111	3486702	4288878043
3503	08:42:00.074	00:00:03.503	210	-1024	-768	-1	-1	-1	-1	4	-1024	-768	-1	-1	-1	-1	4		0	0						Untertest3.avi	0	880	547	72	111				0	Content		-72	-111	3503327	4288894668
3520	08:42:00.091	00:00:03.519	211	-1024	-768	-1	-1	-1	-1	4	-1024	-768	-1	-1	-1	-1	4		0	0						Untertest3.avi	0	880	547	72	111				0	Content		-72	-111	3519957	4288911298
3537	08:42:00.108	00:00:03.536	212	-1024	-768	-1	-1	-1	-1	4	-1024	-768	-1	-1	-1	-1	4		0	0						Untertest3.avi	0	880	547	72	111				0	Content		-72	-111	3536704	4288928045
3553	08:42:00.124	00:00:03.553	213	-1024	-768	-1	-1	-1	-1	4	-1024	-768	-1	-1	-1	-1	4		0	0						Untertest3.avi	0	880	547	72	111				0	Content		-72	-111	3553328	4288944669
3570	08:42:00.141	00:00:03.569	214	-1024	-768	-1	-1	-1	-1	4	-1024	-768	-1	-1	-1	-1	4		0	0						Untertest3.avi	0	880	547	72	111				0	Content		-72	-111	3569995	4288961336
3587	08:42:00.158	00:00:03.586	215	-1024	-768	-1	-1	-1	-1	4	-1024	-768	-1	-1	-1	-1	4		0	0						Untertest3.avi	0	880	547	72	111				0	Content		-72	-111	3586573	4288977914
3603	08:42:00.174	00:00:03.603	216	-1024	-768	-1	-1	-1	-1	4	-1024	-768	-1	-1	-1	-1	4		0	0						Untertest3.avi	0	880	547	72	111				0	Content		-72	-111	3603325	4288994666
3620	08:42:00.191	00:00:03.619	217	-1024	-768	-1	-1	-1	-1	4	-1024	-768	-1	-1	-1	-1	4		0	0						Untertest3.avi	0	880	547	72	111				0	Content		-72	-111	3619942	4289011283
3637	08:42:00.208	00:00:03.636	218	-1024	-768	-1	-1	-1	-1	4	-1024	-768	-1	-1	-1	-1	4		0	0						Untertest3.avi	0	880	547	72	111				0	Content		-72	-111	3636609	4289027950
3653	08:42:00.224	00:00:03.653	219	-1024	-768	-1	-1	-1	-1	4	-1024	-768	-1	-1	-1	-1	4		0	0						Untertest3.avi	0	880	547	72	111				0	Content		-72	-111	3653321	4289044662
3670	08:42:00.241	00:00:03.669	220	619,6609	529,7233	0,5948378	0,4651164	391,3206	3,663687	0	741,9493	531,5477	0,3971824	0,4581765	392,1649	3,380199	0	9	681	531						Untertest3.avi	0	880	547	72	111	668	379	133	0	Content		609	420	3669944	4289061285
3687	08:42:00.258	00:00:03.686	221	768,8747	470,9767	0,5786609	0,4647998	457,1459	4,265488	0	730,8194	538,3869	0,3948846	0,4582853	385,6003	3,378574	0	9	750	505						Untertest3.avi	0	880	547	72	111	668	379	133	0	Content		678	394	3686568	4289077909
3703	08:42:00.274	00:00:03.703	222	636,0743	531,2986	0,5545706	0,4646921	390,9562	3,64029	0	-1024	-768	-1	-1	-1	-1	4	9	636	531						Untertest3.avi	0	880	547	72	111	668	379	133	0	Content		564	420	3703192	4289094533
3720	08:42:00.291	00:00:03.719	223	766,8364	480,0374	0,5778652	0,4646471	456,8401	4,346455	0	-1024	-768	-1	-1	-1	-1	4	9	767	480						Untertest3.avi	0	880	547	72	111	668	379	133	0	Content		695	369	3719941	4289111282
3737	08:42:00.308	00:00:03.736	224	762,2442	479,0757	0,5775319	0,4644975	456,7459	4,342329	0	-1024	-768	-1	-1	-1	-1	4	9	762	479						Untertest3.avi	0	880	547	72	111	668	379	133	0	Content		690	368	3736565	4289127906
3753	08:42:00.324	00:00:03.753	225	756,5003	477,3295	0,5773546	0,4643099	456,6584	4,354582	0	-1024	-768	-1	-1	-1	-1	4	9	757	477						Untertest3.avi	0	880	547	72	111	668	379	133	0	Content		685	366	3753188	4289144529
3770	08:42:00.341	00:00:03.769	226	749,0272	471,8859	0,5773218	0,4638495	456,5945	4,350188	0	730,512	542,9749	0,3915607	0,4564324	379,0303	3,402721	0	9	740	507						Untertest3.avi	0	880	547	72	111	668	379	133	0	Content		668	396	3769813	4289161154
3787	08:42:00.358	00:00:03.786	227	689,0657	468,7878	0,5767866	0,4633735	455,8044	4,332325	0	743,8146	511,5988	0,4001823	0,4555694	413,463	3,65202	0	9	716	490						Untertest3.avi	0	880	547	72	111	668	379	133	0	Content		644	379	3786561	4289177902
3803	08:42:00.374	00:00:03.803	228	-1024	-768	-1	-1	-1	-1	4	625,514	428,3133	0,4136639	0,4532589	464,5652	4,247485	0	10	626	428						Untertest3.avi	0	880	547	72	111	315	236	300	0	Content		554	317	3803185	4289194526
3820	08:42:00.391	00:00:03.819	229	446,0671	376,5325	0,5821991	0,4572997	454,9852	4,380365	0	541,6644	380,1149	0,4162922	0,4511143	464,057	4,218818	0	10	494	378						Untertest3.avi	0	880	547	72	111	315	236	300	0	Content		422	267	3819809	4289211150
3836	08:42:00.407	00:00:03.836	230	382,0036	339,9842	0,5837531	0,4559262	454,7366	4,403448	0	426,7879	352,6923	0,4175448	0,4500212	463,7535	4,301938	0	10	404	346						Untertest3.avi	0	880	547	72	111	315	236	300	0	Content		332	235	3836434	4289227775
3853	08:42:00.424	00:00:03.853	231	366,775	339,2548	0,5839374	0,4555463	454,5845	4,487816	0	405,5125	348,3532	0,4174228	0,4496963	463,5399	4,331884	0	10	386	344						Untertest3.avi	0	880	547	72	111	315	236	300	0	Content		314	233	3853182	4289244523
3870	08:42:00.441	00:00:03.869	232	369,8128	338,7596	0,5835781	0,4558367	454,3385	4,517625	0	403,6679	348,8206	0,4167949	0,4497117	463,2887	4,301009	0	10	387	344						Untertest3.avi	0	880	547	72	111	315	236	300	0	Content		315	233	3869807	4289261148
3886	08:42:00.457	00:00:03.886	233	367,7642	343,5131	0,583319	0,4558351	454,2218	4,485933	0	404,2096	349,6506	0,4163139	0,4497044	463,1243	4,366458	0	10	386	347						Untertest3.avi	0	880	547	72	111	315	236	300	0	Content		314	236	3886430	4289277771
3903	08:42:00.474	00:00:03.903	234	366,1818	338,9824	0,5830781	0,4559625	454,1012	4,483684	0	408,15	343,8253	0,4158378	0,4498295	462,9656	4,345766	0	10	387	341						Untertest3.avi	0	880	547	72	111	315	236	300	0	Content		315	230	3903054	4289294395
3920	08:42:00.491	00:00:03.919	235	367,9791	347,852	0,582903	0,455874	454,0671	4,52791	0	401,8715	344,4848	0,4154464	0,4499129	462,8606	4,352753	0	10	385	346						Untertest3.avi	0	880	547	72	111	315	236	300	0	Content		313	235	3919804	4289311145
3936	08:42:00.507	00:00:03.936	236	372,5207	346,1409	0,5828122	0,4558278	453,9359	4,50008	0	407,718	349,7165	0,4151783	0,449812	462,6631	4,326746	0	10	390	348						Untertest3.avi	0	880	547	72	111	315	236	300	0	Content		318	237	3936429	4289327770
3953	08:42:00.524	00:00:03.953	237	369,1378	342,9016	0,5827492	0,4555725	453,9257	4,500362	0	407,8437	345,682	0,4149982	0,449554	462,676	4,352539	0	10	388	344						Untertest3.avi	0	880	547	72	111	315	236	300	0	Content		316	233	3953054	4289344395
3970	08:42:00.541	00:00:03.969	238	366,5646	345,3547	0,5827496	0,4553991	453,8538	4,533577	0	411,1055	351,206	0,4148457	0,4492669	462,3744	4,35541	0	10	389	348						Untertest3.avi	0	880	547	72	111	315	236	300	0	Content		317	237	3969679	4289361020
3986	08:42:00.557	00:00:03.986	239	366,6619	342,3154	0,5828701	0,4554326	453,7534	4,500325	0	406,5245	348,1542	0,4148325	0,449172	462,2201	4,353255	0	10	387	345						Untertest3.avi	0	880	547	72	111	315	236	300	0	Content		315	234	3986427	4289377768
4003	08:42:00.574	00:00:04.003	240	372,3393	344,8763	0,5832789	0,4560883	453,5049	4,506615	0	409,4328	345,3132	0,4149507	0,4497649	462,0149	4,362281	0	10	391	345						Untertest3.avi	0	880	547	72	111	315	236	300	0	Content		319	234	4003050	4289394391
4020	08:42:00.591	00:00:04.019	241	370,9942	350,9752	0,583564	0,4573641	453,2306	4,531873	0	410,5382	349,5712	0,4151645	0,4509414	461,8707	4,367471	0	10	391	350						Untertest3.avi	0	880	547	72	111	315	236	300	0	Content		319	239	4019677	4289411018
4036	08:42:00.607	00:00:04.036	242	366,5829	347,052	0,5838777	0,4590621	452,9604	4,567553	0	408,099	351,159	0,4153504	0,4522001	461,5606	4,347248	0	10	387	349						Untertest3.avi	0	880	547	72	111	315	236	300	0	Content		315	238	4036300	4289427641
4053	08:42:00.624	00:00:04.053	243	367,2391	348,0361	0,5841725	0,4602807	452,8127	4,542865	0	407,4579	349,3222	0,4155267	0,4531332	461,2372	4,374047	0	10	387	349						Untertest3.avi	0	880	547	72	111	315	236	300	0	Content		315	238	4053051	4289444392
4070	08:42:00.641	00:00:04.069	244	368,6833	350,7596	0,5844715	0,4606643	452,6163	4,542025	0	402,6956	349,8153	0,4157066	0,4533804	460,96	4,387216	0	10	386	350						Untertest3.avi	0	880	547	72	111	315	236	300	0	Content		314	239	4069676	4289461017
4086	08:42:00.657	00:00:04.086	245	367,9356	347,3204	0,5848297	0,4604861	452,6454	4,589924	0	404,6284	352,7881	0,4159664	0,4528765	460,8914	4,365222	0	10	386	350						Untertest3.avi	0	880	547	72	111	315	236	300	0	Content		314	239	4086297	4289477638
4103	08:42:00.674	00:00:04.102	246	304,6661	338,0459	0,5867471	0,4590266	452,561	4,60182	0	333,9271	332,9637	0,4178926	0,4517267	460,7852	4,392226	0	11	319	336						Untertest3.avi	0	880	547	72	111	141	198	949	0	Content		247	225	4102922	4289494263
4120	08:42:00.691	00:00:04.119	247	224,8227	322,0764	0,5896736	0,4575003	452,7861	4,603513	0	264,4634	317,362	0,4206924	0,4508447	460,8627	4,426948	0	11	245	320						Untertest3.avi	0	880	547	72	111	141	198	949	0	Content		173	209	4119672	4289511013
4136	08:42:00.707	00:00:04.136	248	195,1346	301,6239	0,5908454	0,4569041	452,6428	4,543517	0	242,1886	311,5735	0,4215531	0,4505042	460,7987	4,399286	0	11	219	307						Untertest3.avi	0	880	547	72	111	141	198	949	0	Content		147	196	4136296	4289527637
4153	08:42:00.724	00:00:04.152	249	194,3173	307,4038	0,59097	0,4568947	452,6434	4,554874	0	229,3486	306,9302	0,4214887	0,4503906	460,6629	4,40221	0	11	212	307						Untertest3.avi	0	880	547	72	111	141	198	949	0	Content		140	196	4152920	4289544261
4170	08:42:00.741	00:00:04.169	250	195,8323	302,6661	0,5911874	0,4570777	452,5458	4,545457	0	233,5144	306,5058	0,4216177	0,4502575	460,6118	4,384442	0	11	215	305						Untertest3.avi	0	880	547	72	111	141	198	949	0	Content		143	194	4169545	4289560886
4186	08:42:00.757	00:00:04.186	251	199,5396	308,9355	0,5914597	0,4569049	452,4231	4,494739	0	234,4415	311,6376	0,4216866	0,4499881	460,5166	4,33864	0	11	217	310						Untertest3.avi	0	880	547	72	111	141	198	949	0	Content		145	199	4186294	4289577635
4203	08:42:00.774	00:00:04.202	252	198,429	304,1042	0,5916412	0,4566396	452,2018	4,501134	0	236,8773	314,6142	0,4217907	0,449508	460,3637	4,342307	0	11	218	309						Untertest3.avi	0	880	547	72	111	141	198	949	0	Content		146	198	4202918	4289594259
4220	08:42:00.791	00:00:04.219	253	196,3669	308,7023	0,5917515	0,4561953	452,4178	4,487502	0	235,5469	314,7584	0,4218588	0,4488347	460,3857	4,326923	0	11	216	312						Untertest3.avi	0	880	547	72	111	141	198	949	0	Content		144	201	4219542	4289610883
4236	08:42:00.807	00:00:04.236	254	191,4356	304,4016	0,5918437	0,455667	452,3605	4,442593	0	235,3531	314,3734	0,4218627	0,4480832	460,3904	4,305758	0	11	213	309						Untertest3.avi	0	880	547	72	111	141	198	949	0	Content		141	198	4236168	4289627509
4253	08:42:00.824	00:00:04.252	255	199,8319	305,7932	0,5917927	0,4551006	452,3517	4,44474	0	233,3614	313,8842	0,4217837	0,4471716	460,4814	4,290555	0	11	217	310						Untertest3.avi	0	880	547	72	111	141	198	949	0	Content		145	199	4252915	4289644256
4270	08:42:00.841	00:00:04.269	256	194,4902	301,1699	0,5916327	0,4542593	452,358	4,403248	0	231,6276	314,4423	0,4216442	0,4460684	460,5756	4,304221	0	11	213	308						Untertest3.avi	0	880	547	72	111	141	198	949	0	Content		141	197	4269539	4289660880
4286	08:42:00.857	00:00:04.286	257	199,8578	304,6164	0,5914897	0,4529661	452,4646	4,429112	0	235,6407	313,4231	0,4214972	0,4448283	460,6508	4,294747	0	11	218	309						Untertest3.avi	0	880	547	72	111	141	198	949	0	Content		146	198	4286164	4289677505
4303	08:42:00.874	00:00:04.302	258	195,1067	306,7496	0,5914028	0,4518606	452,6642	4,394217	0	231,6551	313,4444	0,4213937	0,4436244	460,7495	4,217679	0	11	213	310						Untertest3.avi	0	880	547	72	111	141	198	949	0	Content		141	199	4302789	4289694130
4320	08:42:00.891	00:00:04.319	259	200,0764	297,0746	0,5913916	0,4510168	452,6891	4,402758	0	230,8556	311,0171	0,4213609	0,4423814	460,7883	4,196373	0	11	215	304						Untertest3.avi	0	880	547	72	111	141	198	949	0	Content		143	193	4319539	4289710880
4336	08:42:00.907	00:00:04.336	260	197,0208	306,6332	0,5913559	0,4495934	452,8031	4,37042	0	230,5777	307,5449	0,42135	0,4410556	460,8958	4,179041	0	11	214	307						Untertest3.avi	0	880	547	72	111	141	198	949	0	Content		142	196	4336164	4289727505
4353	08:42:00.924	00:00:04.352	261	198,3808	305,4002	0,591372	0,4485154	452,6808	4,380623	0	235,8567	314,1926	0,4213399	0,4396647	461,0119	4,194785	0	11	217	310						Untertest3.avi	0	880	547	72	111	141	198	949	0	Content		145	199	4352788	4289744129
4370	08:42:00.941	00:00:04.369	262	197,0886	306,5653	0,591288	0,4476308	452,8939	4,383975	0	233,0092	311,9906	0,4212818	0,4384169	461,0128	4,183937	0	11	215	309						Untertest3.avi	0	880	547	72	111	141	198	949	0	Content		143	198	4369536	4289760877
4386	08:42:00.957	00:00:04.386	263	198,8936	310,7858	0,5911466	0,4467639	452,967	4,368128	0	234,5717	314,2754	0,4211425	0,4373032	461,1196	4,133411	0	11	217	313						Untertest3.avi	0	880	547	72	111	141	198	949	0	Content		145	202	4386161	4289777502
4403	08:42:00.974	00:00:04.402	264	190,574	302,9962	0,5908847	0,4461856	453,0547	4,27955	0	232,8463	312,6817	0,4209236	0,4364357	461,3305	4,136258	0	11	212	308						Untertest3.avi	0	880	547	72	111	141	198	949	0	Content		140	197	4402784	4289794125
4419	08:42:00.990	00:00:04.419	265	201,5467	305,9791	0,5908458	0,4454871	453,1469	4,307198	0	231,1774	316,0107	0,4208522	0,4357228	461,31	4,13763	0	11	216	311						Untertest3.avi	0	880	547	72	111	141	198	949	0	Content		144	200	4419408	4289810749
4436	08:42:01.007	00:00:04.436	266	196,7002	306,2307	0,5910211	0,4447238	453,2845	4,276438	0	238,9503	316,0297	0,420995	0,435221	461,3286	4,109764	0	11	218	311						Untertest3.avi	0	880	547	72	111	141	198	949	0	Content		146	200	4436159	4289827500
4453	08:42:01.024	00:00:04.452	267	193,3367	307,4553	0,5910475	0,4440429	453,3099	4,253052	0	232,3681	312,6306	0,4209783	0,4347631	461,3857	4,107003	0	11	213	310						Untertest3.avi	0	880	547	72	111	141	198	949	0	Content		141	199	4452782	4289844123
4469	08:42:01.040	00:00:04.469	268	196,6648	307,3489	0,5910376	0,4436007	453,6138	4,179522	0	235,3151	316,605	0,4208423	0,4343832	461,4045	4,078578	0	11	216	312						Untertest3.avi	0	880	547	72	111	141	198	949	0	Content		144	201	4469406	4289860747
4486	08:42:01.057	00:00:04.486	269	185,8998	304,6058	0,5906403	0,4433585	453,5455	4,201751	0	233,1647	311,4836	0,4205693	0,4341121	461,4589	4,022782	0	11	210	308						Untertest3.avi	0	880	547	72	111	141	198	949	0	Content		138	197	4486031	4289877372
4503	08:42:01.074	00:00:04.502	270	189,6778	309,2774	0,590401	0,4432175	453,566	4,142507	0	233,7527	311,4903	0,4202598	0,4340357	461,5817	4,008877	0	11	212	310						Untertest3.avi	0	880	547	72	111	141	198	949	0	Content		140	199	4502779	4289894120
4519	08:42:01.090	00:00:04.519	271	200,2644	305,554	0,5903006	0,4430084	453,5695	4,1605	0	225,6421	312,4509	0,4200852	0,4339096	461,4875	3,947211	0	11	213	309						Untertest3.avi	0	880	547	72	111	141	198	949	0	Content		141	198	4519404	4289910745
4536	08:42:01.107	00:00:04.536	272	192,7319	310,5605	0,5902525	0,4425316	453,5802	4,102856	0	232,7748	311,7558	0,420048	0,433933	461,4654	3,964058	0	11	213	311						Untertest3.avi	0	880	547	72	111	141	198	949	0	Content		141	200	4536028	4289927369
4553	08:42:01.124	00:00:04.552	273	193,3428	305,1428	0,5903461	0,442495	453,689	4,075293	0	236,0181	314,8276	0,4200476	0,4342523	461,4268	3,987231	0	11	215	310						Untertest3.avi	0	880	547	72	111	141	198	949	0	Content		143	199	4552651	4289943992
4569	08:42:01.140	00:00:04.569	274	192,0087	307,25	0,5904895	0,4426442	453,6815	4,090417	0	229,5547	317,4478	0,4201076	0,4346124	461,3727	3,915092	0	11	211	312						Untertest3.avi	0	880	547	72	111	141	198	949	0	Content		139	201	4569403	4289960744
4586	08:42:01.157	00:00:04.586	275	196,4146	305,0432	0,5906709	0,4428467	453,5524	4,088574	0	233,8115	317,2324	0,420222	0,4349279	461,2844	3,889383	0	11	215	311						Untertest3.avi	0	880	547	72	111	141	198	949	0	Content		143	200	4586030	4289977371
4603	08:42:01.174	00:00:04.602	276	187,9116	299,9245	0,59079	0,4428549	453,6129	3,953155	0	227,9041	315,8685	0,4203043	0,4352007	461,23	3,877408	0	11	208	308						Untertest3.avi	0	880	547	72	111	141	198	949	0	Content		136	197	4602653	4289993994
4619	08:42:01.190	00:00:04.619	277	190,5551	305,5092	0,5907983	0,443105	453,7119	3,992661	0	228,2729	314,3698	0,4202984	0,4354425	461,1834	3,814097	0	11	209	310						Untertest3.avi	0	880	547	72	111	141	198	949	0	Content		137	199	4619277	4290010618
4636	08:42:01.207	00:00:04.636	278	193,5957	306,5864	0,5907596	0,4432867	453,7312	3,968072	0	239,5912	314,1183	0,4202288	0,4355136	461,14	3,823383	0	11	217	310						Untertest3.avi	0	880	547	72	111	141	198	949	0	Content		145	199	4636021	4290027362
4653	08:42:01.224	00:00:04.652	279	188,8394	303,0594	0,5907216	0,4432157	453,7172	3,902092	0	229,9903	314,4754	0,4201596	0,4352705	461,1736	3,74331	0	11	209	309						Untertest3.avi	0	880	547	72	111	141	198	949	0	Content		137	198	4652646	4290043987
4669	08:42:01.240	00:00:04.669	280	197,2137	295,6718	0,5907105	0,4429862	453,6156	3,963847	0	223,0544	313,0641	0,420101	0,4347139	461,1593	3,74517	0	11	210	304						Untertest3.avi	0	880	547	72	111	141	198	949	0	Content		138	193	4669269	4290060610
4686	08:42:01.257	00:00:04.685	281	200,8597	310,825	0,5906246	0,4424973	453,7264	3,954485	0	277,8512	319,7331	0,4200152	0,4341934	461,0688	3,836104	0	11	239	315						Untertest3.avi	0	880	547	72	111	141	198	949	0	Content		167	204	4685899	4290077240
4703	08:42:01.274	00:00:04.702	282	160,016	321,2388	0,5904825	0,442241	453,693	4,03899	0	270,7663	311,1767	0,4198411	0,4338937	460,9673	3,731928	0	11	215	316						Untertest3.avi	0	880	547	72	111	141	198	949	0	Content		143	205	4702645	4290093986
4719	08:42:01.290	00:00:04.719	283	190,3108	307,807	0,5903466	0,4420565	453,6195	3,81695	0	232,2443	314,5513	0,41968	0,4336213	460,8353	3,640988	0	11	211	311						Untertest3.avi	0	880	547	72	111	141	198	949	0	Content		139	200	4719275	4290110616
4736	08:42:01.307	00:00:04.735	284	193,9864	306,1457	0,5902722	0,4418259	453,6144	3,8123	0	235,3351	309,6443	0,4195751	0,4332844	460,7216	3,623433	0	11	215	308						Untertest3.avi	0	880	547	72	111	141	198	949	0	Content		143	197	4735893	4290127234
4753	08:42:01.324	00:00:04.752	285	154,6135	303,8837	0,5901852	0,4420317	453,6144	3,792959	0	230,4243	314,4014	0,4194732	0,4330666	460,6851	3,668258	0	11	193	309						Untertest3.avi	0	880	547	72	111	141	198	949	0	Content		121	198	4752520	4290143861
4769	08:42:01.340	00:00:04.769	286	196,3149	305,2119	0,5901619	0,441492	453,4514	3,789513	0	224,8814	315,0713	0,4193585	0,432851	460,7863	3,616367	0	11	211	310						Untertest3.avi	0	880	547	72	111	141	198	949	0	Content		139	199	4769268	4290160609
4786	08:42:01.357	00:00:04.785	287	189,2519	297,5423	0,5900494	0,4411288	453,5455	3,745297	0	224,1433	311,22	0,419245	0,4325538	460,6578	3,639268	0	11	207	304						Untertest3.avi	0	880	547	72	111	141	198	949	0	Content		135	193	4785893	4290177234
4803	08:42:01.374	00:00:04.802	288	190,4305	301,7993	0,5899622	0,4404911	453,5659	3,759389	0	229,27	307,0984	0,4191063	0,4319806	460,5139	3,580086	0	11	210	304						Untertest3.avi	0	880	547	72	111	141	198	949	0	Content		138	193	4802517	4290193858
4819	08:42:01.390	00:00:04.819	289	188,9939	298,0718	0,5898795	0,4398423	453,5511	3,72478	0	227,1039	312,3498	0,4189415	0,4313477	460,6197	3,599247	0	11	208	305						Untertest3.avi	0	880	547	72	111	141	198	949	0	Content		136	194	4819139	4290210480
4836	08:42:01.407	00:00:04.835	290	191,8247	303,7109	0,5897427	0,4392132	453,4533	3,737675	0	230,7449	313,1798	0,4187611	0,4308017	460,406	3,592521	0	11	211	308						Untertest3.avi	0	880	547	72	111	141	198	949	0	Content		139	197	4835888	4290227229
4853	08:42:01.424	00:00:04.852	291	195,2559	293,8493	0,5895679	0,4387827	453,5212	3,642218	0	225,1468	311,6199	0,4186253	0,4304346	460,3745	3,598745	0	11	210	303						Untertest3.avi	0	880	547	72	111	141	198	949	0	Content		138	192	4852513	4290243854
4869	08:42:01.440	00:00:04.869	292	187,1683	307,6561	0,5894529	0,4384543	453,4691	3,709133	0	232,5789	312,6279	0,4184433	0,4301737	460,3661	3,523044	0	11	210	310						Untertest3.avi	0	880	547	72	111	141	198	949	0	Content		138	199	4869135	4290260476
4886	08:42:01.457	00:00:04.885	293	192,9744	301,3317	0,589294	0,438375	453,3498	3,635864	0	228,3638	314,5784	0,4182794	0,4299524	460,3031	3,549127	0	11	211	308						Untertest3.avi	0	880	547	72	111	141	198	949	0	Content		139	197	4885759	4290277100
4903	08:42:01.474	00:00:04.902	294	192,88	295,9717	0,5891603	0,438416	453,2962	3,612015	0	231,0207	317,1526	0,4181536	0,4299409	460,2559	3,55509	0	11	212	307						Untertest3.avi	0	880	547	72	111	141	198	949	0	Content		140	196	4902510	4290293851
4919	08:42:01.490	00:00:04.919	295	190,3357	301,2881	0,5890192	0,4384756	453,4501	3,649139	0	227,407	315,17	0,4179806	0,4299579	460,2977	3,556777	0	11	209	308						Untertest3.avi	0	880	547	72	111	141	198	949	0	Content		137	197	4919134	4290310475
4936	08:42:01.507	00:00:04.935	296	187,196	304,4094	0,5888907	0,4384564	453,3784	3,704879	0	228,5652	317,054	0,4178121	0,4298938	460,2434	3,515635	0	11	208	311						Untertest3.avi	0	880	547	72	111	141	198	949	0	Content		136	200	4935757	4290327098
4952	08:42:01.523	00:00:04.952	297	202,4583	296,4882	0,5887792	0,4383313	453,3782	3,564144	0	227,4488	316,0639	0,4176619	0,4298668	460,2913	3,517365	0	11	215	306						Untertest3.avi	0	880	547	72	111	141	198	949	0	Content		143	195	4952380	4290343721
4969	08:42:01.540	00:00:04.969	298	196,45	305,6185	0,5886425	0,4380296	453,3334	3,623836	0	223,5617	312,4042	0,417489	0,429746	460,4797	3,485177	0	11	210	309						Untertest3.avi	0	880	547	72	111	141	198	949	0	Content		138	198	4969127	4290360468
4986	08:42:01.557	00:00:04.985	299	195,3781	301,2506	0,5885253	0,4378434	453,5825	3,573343	0	226,305	315,7055	0,4173641	0,4296561	460,3048	3,502682	0	11	211	308						Untertest3.avi	0	880	547	72	111	141	198	949	0	Content		139	197	4985751	4290377092
5002	08:42:01.573	00:00:05.002	300	199,5785	302,1907	0,5885085	0,437932	453,5859	3,577828	0	227,1232	310,9987	0,4173426	0,4298134	460,3202	3,439564	0	11	213	307						Untertest3.avi	0	880	547	72	111	141	198	949	0	Content		141	196	5002374	4290393715
5019	08:42:01.590	00:00:05.019	301	193,3358	300,1118	0,5885347	0,438125	453,6134	3,597838	0	226,2391	308,3649	0,4173666	0,4300659	460,3873	3,453366	0	11	210	304						Untertest3.avi	0	880	547	72	111	141	198	949	0	Content		138	193	5019123	4290410464
5036	08:42:01.607	00:00:05.035	302	198,0731	309,2968	0,5881247	0,4383633	453,6714	3,628616	0	242,4533	319,1421	0,4170616	0,4303143	460,6845	3,474671	0	11	220	314						Untertest3.avi	0	880	547	72	111	141	198	949	0	Content		148	203	5035747	4290427088
5052	08:42:01.623	00:00:05.052	303	305,325	303,7959	0,5858988	0,4385599	453,7544	3,564524	0	330,6331	322,6504	0,415487	0,4303075	460,8447	3,510508	0	12	318	313						Untertest3.avi	0	880	547	72	111	340	211	233	0	Content		246	202	5052370	4290443711
5069	08:42:01.640	00:00:05.068	304	355,184	313,0067	0,5837028	0,4391315	453,7469	3,488955	0	424,8158	327,309	0,4140808	0,4304521	461,0613	3,352581	0	12	390	320						Untertest3.avi	0	880	547	72	111	340	211	233	0	Content		318	209	5068993	4290460334
5086	08:42:01.657	00:00:05.085	305	377,2662	314,5365	0,5827683	0,4393992	454,1136	3,523649	0	447,8965	326,7754	0,4136441	0,4304816	461,4055	3,34878	0	12	413	321						Untertest3.avi	0	880	547	72	111	340	211	233	0	Content		341	210	5085743	4290477084
5102	08:42:01.673	00:00:05.102	306	379,677	315,7552	0,5830255	0,4393937	453,9791	3,509958	0	439,6575	327,8766	0,4138011	0,4305865	461,2923	3,41273	0	12	410	322						Untertest3.avi	0	880	547	72	111	340	211	233	0	Content		338	211	5102366	4290493707
5119	08:42:01.690	00:00:05.118	307	376,6173	327,7093	0,5832475	0,439448	454,1112	3,57676	0	442,742	328,0176	0,4139677	0,4309181	461,2255	3,356807	0	12	410	328						Untertest3.avi	0	880	547	72	111	340	211	233	0	Content		338	217	5118991	4290510332
5136	08:42:01.707	00:00:05.135	308	375,6235	322,2848	0,5834301	0,4395364	453,9615	3,551632	0	438,1024	324,8802	0,4140237	0,4310596	461,1892	3,357149	0	12	407	324						Untertest3.avi	0	880	547	72	111	340	211	233	0	Content		335	213	5135613	4290526954
5152	08:42:01.723	00:00:05.152	309	385,6146	320,2069	0,5835402	0,4396033	453,999	3,464776	0	445,5538	320,97	0,4140958	0,431243	461,3495	3,37024	0	12	416	321						Untertest3.avi	0	880	547	72	111	340	211	233	0	Content		344	210	5152362	4290543703
5169	08:42:01.740	00:00:05.168	310	395,2839	316,9593	0,5836843	0,4396636	454,0662	3,452868	0	439,9565	330,2786	0,4141366	0,4313702	461,1485	3,337099	0	12	418	324						Untertest3.avi	0	880	547	72	111	340	211	233	0	Content		346	213	5168985	4290560326
5186	08:42:01.757	00:00:05.185	311	387,8215	322,1011	0,583817	0,4397354	454,0187	3,466191	0	443,0894	326,2322	0,4142276	0,431632	461,3513	3,349399	0	12	415	324						Untertest3.avi	0	880	547	72	111	340	211	233	0	Content		343	213	5185610	4290576951
5202	08:42:01.773	00:00:05.202	312	373,9516	329,5406	0,5839032	0,4399056	454,017	3,557074	0	434,9659	322,3972	0,4142871	0,4318786	461,3743	3,347928	0	12	404	326						Untertest3.avi	0	880	547	72	111	340	211	233	0	Content		332	215	5202245	4290593586
5219	08:42:01.790	00:00:05.218	313	386,8606	314,1086	0,5839916	0,4399978	454,0175	3,399528	0	436,89	322,256	0,4143823	0,431947	461,4688	3,426751	0	12	412	318						Untertest3.avi	0	880	547	72	111	340	211	233	0	Content		340	207	5218981	4290610322
5236	08:42:01.807	00:00:05.235	314	398,741	325,1692	0,5835499	0,440175	454,0865	3,454328	0	462,4566	337,8387	0,414093	0,432058	461,3882	3,389638	0	12	431	332						Untertest3.avi	0	880	547	72	111	340	211	233	0	Content		359	221	5235603	4290626944
5252	08:42:01.823	00:00:05.252	315	359,3267	333,5884	0,5806879	0,4403593	454,5955	3,474522	0	429,4397	337,5765	0,4126364	0,4320456	462,5347	3,365181	0	12	394	336						Untertest3.avi	0	880	547	72	111	340	211	233	0	Content		322	225	5252241	4290643582
5269	08:42:01.840	00:00:05.268	316	591,3565	322,1833	0,5781376	0,4407727	455,562	3,455427	0	746,5849	317,9371	0,4113334	0,4319914	462,5347	3,32426	0	12	669	320						Untertest3.avi	0	880	547	72	111	340	211	233	0	Content		597	209	5268854	4290660195
5286	08:42:01.857	00:00:05.285	317	-1024	-768	-1	-1	-1	-1	4	-1024	-768	-1	-1	-1	-1	4	13	0	0						Untertest3.avi	0	880	547	72	111	948	199	266	0	Content		-72	-111	5285603	4290676944
5302	08:42:01.873	00:00:05.302	318	-1024	-768	-1	-1	-1	-1	4	-1024	-768	-1	-1	-1	-1	4	13	0	0						Untertest3.avi	0	880	547	72	111	948	199	266	0	Content		-72	-111	5302237	4290693578
5319	08:42:01.890	00:00:05.318	319	-1024	-768	-1	-1	-1	-1	4	-1024	-768	-1	-1	-1	-1	4	13	0	0						Untertest3.avi	0	880	547	72	111	948	199	266	0	Content		-72	-111	5318849	4290710190
5335	08:42:01.906	00:00:05.335	320	-1024	-768	-1	-1	-1	-1	4	-1024	-768	-1	-1	-1	-1	4	13	0	0						Untertest3.avi	0	880	547	72	111	948	199	266	0	Content		-72	-111	5335470	4290726811
5352	08:42:01.923	00:00:05.352	321	-1024	-768	-1	-1	-1	-1	4	-1024	-768	-1	-1	-1	-1	4	13	0	0						Untertest3.avi	0	880	547	72	111	948	199	266	0	Content		-72	-111	5352231	4290743572
5369	08:42:01.940	00:00:05.368	322	-1024	-768	-1	-1	-1	-1	4	-1024	-768	-1	-1	-1	-1	4	13	0	0						Untertest3.avi	0	880	547	72	111	948	199	266	0	Content		-72	-111	5368840	4290760181
5385	08:42:01.956	00:00:05.385	323	1011,771	305,4034	0,5744775	0,4440952	457,6869	3,442742	0	-1024	-768	-1	-1	-1	-1	4	13	1012	305						Untertest3.avi	0	880	547	72	111	948	199	266	0	Content		940	194	5385465	4290776806
5402	08:42:01.973	00:00:05.402	324	-1024	-768	-1	-1	-1	-1	4	-1024	-768	-1	-1	-1	-1	4	13	0	0						Untertest3.avi	0	880	547	72	111	948	199	266	0	Content		-72	-111	5402088	4290793429
5419	08:42:01.990	00:00:05.418	325	-1024	-768	-1	-1	-1	-1	4	-1024	-768	-1	-1	-1	-1	4	13	0	0						Untertest3.avi	0	880	547	72	111	948	199	266	0	Content		-72	-111	5418827	4290810168
5435	08:42:02.006	00:00:05.435	326	1092,781	233,0405	0,5881226	0,4430354	507,1779	3,94345	0	-1024	-768	-1	-1	-1	-1	4	13	1093	233						Untertest3.avi	0	880	547	72	111	948	199	266	0	Content		1021	122	5435451	4290826792
5452	08:42:02.023	00:00:05.452	327	1020,161	315,4108	0,5755893	0,4426016	457,0363	3,545672	0	-1024	-768	-1	-1	-1	-1	4	13	1020	315						Untertest3.avi	0	880	547	72	111	948	199	266	0	Content		948	204	5452082	4290843423
5469	08:42:02.040	00:00:05.468	328	-1024	-768	-1	-1	-1	-1	4	-1024	-768	-1	-1	-1	-1	4	13	0	0						Untertest3.avi	0	880	547	72	111	948	199	266	0	Content		-72	-111	5468707	4290860048
5485	08:42:02.056	00:00:05.485	329	1018,68	309,7746	0,5760291	0,4407956	456,6891	3,523853	0	-1024	-768	-1	-1	-1	-1	4	13	1019	310						Untertest3.avi	0	880	547	72	111	948	199	266	0	Content		947	199	5485449	4290876790
5502	08:42:02.073	00:00:05.502	330	1037,921	305,0637	0,5750803	0,4403457	456,4766	3,52783	0	-1024	-768	-1	-1	-1	-1	4	13	1038	305						Untertest3.avi	0	880	547	72	111	948	199	266	0	Content		966	194	5502077	4290893418
5519	08:42:02.090	00:00:05.518	331	1028,695	311,892	0,5763774	0,4389396	456,5074	3,58609	0	-1024	-768	-1	-1	-1	-1	4	13	1029	312						Untertest3.avi	0	880	547	72	111	948	199	266	0	Content		957	201	5518701	4290910042
5535	08:42:02.106	00:00:05.535	332	1028,84	310,073	0,5765567	0,4380592	456,3241	3,566941	0	-1024	-768	-1	-1	-1	-1	4	13	1029	310						Untertest3.avi	0	880	547	72	111	948	199	266	0	Content		957	199	5535324	4290926665
5552	08:42:02.123	00:00:05.552	333	1019,737	312,1968	0,576714	0,4370684	456,1694	3,631063	0	-1024	-768	-1	-1	-1	-1	4	14	1020	312						Untertest3.avi	0	880	547	72	111	997	142	100	0	Content		948	201	5552071	4290943412
5569	08:42:02.140	00:00:05.568	334	1112,137	227,5357	0,5913905	0,4358198	512,1843	4,14119	0	-1024	-768	-1	-1	-1	-1	4	14	1112	228						Untertest3.avi	0	880	547	72	111	997	142	100	0	Content		1040	117	5568693	4290960034
5585	08:42:02.156	00:00:05.585	335	1126,601	238,2017	0,5915134	0,4350229	511,2677	4,197372	0	-1024	-768	-1	-1	-1	-1	4	14	1127	238						Untertest3.avi	0	880	547	72	111	997	142	100	0	Content		1055	127	5585318	4290976659
5602	08:42:02.173	00:00:05.601	336	1096,883	237,6834	0,589965	0,4343533	503,7051	4,096657	0	-1024	-768	-1	-1	-1	-1	4	14	1097	238						Untertest3.avi	0	880	547	72	111	997	142	100	0	Content		1025	127	5601941	4290993282
5619	08:42:02.190	00:00:05.618	337	1065,585	253,423	0,5882606	0,4338147	496,083	4,022071	0	-1024	-768	-1	-1	-1	-1	4	14	1066	253						Untertest3.avi	0	880	547	72	111	997	142	100	0	Content		994	142	5618689	4291010030
5635	08:42:02.206	00:00:05.635	338	1069,261	268,8705	0,5879638	0,4334374	493,4659	4,040245	0	-1024	-768	-1	-1	-1	-1	4	14	1069	269						Untertest3.avi	0	880	547	72	111	997	142	100	0	Content		997	158	5635314	4291026655
5652	08:42:02.223	00:00:05.651	339	-1024	-768	-1	-1	-1	-1	4	-1024	-768	-1	-1	-1	-1	4	15	0	0						Untertest3.avi	0	880	547	72	111	1233	40	183	0	Content		-72	-111	5651942	4291043283
5669	08:42:02.240	00:00:05.668	340	-1024	-768	-1	-1	-1	-1	4	-1024	-768	-1	-1	-1	-1	4	15	0	0						Untertest3.avi	0	880	547	72	111	1233	40	183	0	Content		-72	-111	5668564	4291059905
5685	08:42:02.256	00:00:05.685	341	1232,726	237,5624	0,4218323	0,4239368	493,4659	3,936557	3	1506,171	89,72954	0,4346062	0,4237311	569,9681	4,704517	1	15	1506	90						Untertest3.avi	0	880	547	72	111	1233	40	183	0	Content		1434	-21	5685309	4291076650
5702	08:42:02.273	00:00:05.701	342	1232,726	237,5624	0,5879409	0,4340502	493,4659	3,936557	3	1506,171	89,72954	0,4351662	0,4242839	573,3677	4,704517	1	15	1506	90						Untertest3.avi	0	880	547	72	111	1233	40	183	0	Content		1434	-21	5701935	4291093276
5719	08:42:02.290	00:00:05.718	343	-1024	-768	-1	-1	-1	-1	4	-1024	-768	-1	-1	-1	-1	4	15	0	0						Untertest3.avi	0	880	547	72	111	1233	40	183	0	Content		-72	-111	5718558	4291109899
5735	08:42:02.306	00:00:05.735	344	-1024	-768	-1	-1	-1	-1	4	-1024	-768	-1	-1	-1	-1	4	15	0	0						Untertest3.avi	0	880	547	72	111	1233	40	183	0	Content		-72	-111	5735308	4291126649
5752	08:42:02.323	00:00:05.751	345	-1024	-768	-1	-1	-1	-1	4	-1024	-768	-1	-1	-1	-1	4	15	0	0						Untertest3.avi	0	880	547	72	111	1233	40	183	0	Content		-72	-111	5751932	4291143273
5769	08:42:02.340	00:00:05.768	346	-1024	-768	-1	-1	-1	-1	4	-1024	-768	-1	-1	-1	-1	4	15	0	0						Untertest3.avi	0	880	547	72	111	1233	40	183	0	Content		-72	-111	5768600	4291159941
5785	08:42:02.356	00:00:05.785	347	1170,598	234,7154	0,4222329	0,4233215	493,4659	4,058362	3	1302,688	152,6586	0,4301704	0,4231909	539,1078	4,495831	1	15	1303	153						Untertest3.avi	0	880	547	72	111	1233	40	183	0	Content		1231	42	5785181	4291176522
5802	08:42:02.373	00:00:05.801	348	1163,739	238,4873	0,4225879	0,4230698	493,4659	4,116046	3	1304,553	151,3087	0,4310589	0,4229308	542,3393	4,59095	1	15	1305	151						Untertest3.avi	0	880	547	72	111	1233	40	183	0	Content		1233	40	5801927	4291193268
5819	08:42:02.390	00:00:05.818	349	684,3215	381,1818	0,5714833	0,4300863	414,1694	3,724467	0	-1024	-768	-1	-1	-1	-1	4	15	684	381						Untertest3.avi	0	880	547	72	111	1233	40	183	0	Content		612	270	5818550	4291209891
5835	08:42:02.406	00:00:05.835	350	-1024	-768	-1	-1	-1	-1	4	-1024	-768	-1	-1	-1	-1	4		0	0						Untertest3.avi	0	880	547	72	111				0	Content		-72	-111	5835176	4291226517
5852	08:42:02.423	00:00:05.851	351	-1024	-768	-1	-1	-1	-1	4	-1024	-768	-1	-1	-1	-1	4		0	0						Untertest3.avi	0	880	547	72	111				0	Content		-72	-111	5851793	4291243134
5869	08:42:02.440	00:00:05.868	352	-1024	-768	-1	-1	-1	-1	4	-1024	-768	-1	-1	-1	-1	4		0	0						Untertest3.avi	0	880	547	72	111				0	Content		-72	-111	5868534	4291259875
5885	08:42:02.456	00:00:05.885	353	-1024	-768	-1	-1	-1	-1	4	-1024	-768	-1	-1	-1	-1	4		0	0						Untertest3.avi	0	880	547	72	111				0	Content		-72	-111	5885167	4291276508
5902	08:42:02.473	00:00:05.901	354	-1024	-768	-1	-1	-1	-1	4	-1024	-768	-1	-1	-1	-1	4		0	0						Untertest3.avi	0	880	547	72	111				0	Content		-72	-111	5901785	4291293126
5918	08:42:02.489	00:00:05.918	355	-1024	-768	-1	-1	-1	-1	4	-1024	-768	-1	-1	-1	-1	4		0	0						Untertest3.avi	0	880	547	72	111				0	Content		-72	-111	5918407	4291309748
5935	08:42:02.506	00:00:05.935	356	-1024	-768	-1	-1	-1	-1	4	-1024	-768	-1	-1	-1	-1	4		0	0						Untertest3.avi	0	880	547	72	111				0	Content		-72	-111	5935157	4291326498
5952	08:42:02.523	00:00:05.951	357	-1024	-768	-1	-1	-1	-1	4	-1024	-768	-1	-1	-1	-1	4		0	0						Untertest3.avi	0	880	547	72	111				0	Content		-72	-111	5951779	4291343120
5968	08:42:02.539	00:00:05.968	358	-1024	-768	-1	-1	-1	-1	4	-1024	-768	-1	-1	-1	-1	4		0	0						Untertest3.avi	0	880	547	72	111				0	Content		-72	-111	5968447	4291359788
5985	08:42:02.556	00:00:05.985	359	289,3234	324,3855	0,5955105	0,4275118	452,3059	4,230174	0	336,7603	330,2499	0,4271009	0,4207895	461,081	4,11275	0	16	313	327						Untertest3.avi	0	880	547	72	111	241	214	183	0	Content		241	216	5985026	4291376367
6002	08:42:02.573	00:00:06.001	360	298,5188	322,2856	0,595589	0,4279423	452,316	4,307535	0	339,987	329,7593	0,4270166	0,421095	461,1951	4,167593	0	16	319	326						Untertest3.avi	0	880	547	72	111	241	214	183	0	Content		247	215	6001777	4291393118
6018	08:42:02.589	00:00:06.018	361	288,4678	323,2774	0,5955481	0,4281799	452,2062	4,314459	0	330,8107	326,2341	0,4267762	0,4213162	460,894	4,13594	0	16	310	325						Untertest3.avi	0	880	547	72	111	241	214	183	0	Content		238	214	6018400	4291409741
6035	08:42:02.606	00:00:06.035	362	290,1483	321,7153	0,5956513	0,4283994	452,0611	4,306276	0	332,7597	329,2892	0,4267339	0,4214062	460,8665	4,140682	0	16	311	326						Untertest3.avi	0	880	547	72	111	241	214	183	0	Content		239	215	6035024	4291426365
6052	08:42:02.623	00:00:06.051	363	292,3903	323,1282	0,5956721	0,4286167	452,1104	4,291205	0	334,7837	327,4501	0,4266852	0,4215484	460,8546	4,136205	0	16	314	325						Untertest3.avi	0	880	547	72	111	241	214	183	0	Content		242	214	6051647	4291442988
6068	08:42:02.639	00:00:06.068	364	289,5182	318,3897	0,5956709	0,4287806	452,123	4,332732	0	333,8977	329,6558	0,4266371	0,4217144	460,8207	4,159078	0	16	312	324						Untertest3.avi	0	880	547	72	111	241	214	183	0	Content		240	213	6068399	4291459740
6085	08:42:02.656	00:00:06.085	365	289,1349	324,7283	0,5956726	0,4289969	452,0768	4,325533	0	338,249	328,9937	0,4265866	0,4219948	460,8522	4,152554	0	16	314	327						Untertest3.avi	0	880	547	72	111	241	214	183	0	Content		242	216	6085021	4291476362
6102	08:42:02.673	00:00:06.101	366	284,4411	326,7484	0,5956589	0,4291455	452,0911	4,365294	0	332,9987	325,3657	0,4265168	0,4222076	460,93	4,159529	0	16	309	326						Untertest3.avi	0	880	547	72	111	241	214	183	0	Content		237	215	6101646	4291492987
6118	08:42:02.689	00:00:06.118	367	295,8671	323,2252	0,595597	0,4292605	452,0282	4,33461	0	336,7722	329,9492	0,4263868	0,4222937	460,6197	4,150688	0	16	316	327						Untertest3.avi	0	880	547	72	111	241	214	183	0	Content		244	216	6118268	4291509609
6135	08:42:02.706	00:00:06.135	368	289,3219	323,4045	0,5955206	0,4293979	452,2441	4,362636	0	340,3292	325,4019	0,4263596	0,4225337	460,8066	4,159276	0	16	315	324						Untertest3.avi	0	880	547	72	111	241	214	183	0	Content		243	213	6135020	4291526361
6152	08:42:02.723	00:00:06.151	369	292,7042	321,3149	0,59549	0,4294529	452,2163	4,342234	0	339,7825	324,9186	0,4263151	0,4226183	460,8346	4,197414	0	16	316	323						Untertest3.avi	0	880	547	72	111	241	214	183	0	Content		244	212	6151643	4291542984
6168	08:42:02.739	00:00:06.168	370	267,7399	280,1438	0,5958703	0,4279774	452,2478	4,38225	0	304,308	284,8173	0,4270132	0,4213491	461,0728	4,199427	0	17	286	282						Untertest3.avi	0	880	547	72	111	202	58	833	0	Content		214	171	6168268	4291559609
6185	08:42:02.756	00:00:06.184	371	251,0266	221,7565	0,5964218	0,4248049	452,6255	4,311443	0	300,8943	211,2677	0,4280808	0,4187995	461,2644	4,137638	0	17	276	217						Untertest3.avi	0	880	547	72	111	202	58	833	0	Content		204	106	6184891	4291576232
6202	08:42:02.773	00:00:06.201	372	205,0871	218,6947	0,5964561	0,4230161	452,872	4,375761	0	262,3715	189,8893	0,4279681	0,4175431	461,2983	4,167865	0	17	234	204						Untertest3.avi	0	880	547	72	111	202	58	833	0	Content		162	93	6201641	4291592982
6218	08:42:02.789	00:00:06.218	373	283,4285	173,1145	0,5966583	0,4227307	452,8637	4,218998	0	291,3036	178,0222	0,4276058	0,4179181	461,2054	4,000866	0	17	287	176						Untertest3.avi	0	880	547	72	111	202	58	833	0	Content		215	65	6218264	4291609605
6235	08:42:02.806	00:00:06.234	374	246,8311	165,4911	0,5963336	0,4233705	452,4471	4,073764	0	286,9549	174,0612	0,4272426	0,4181038	460,9836	3,964611	0	17	267	170						Untertest3.avi	0	880	547	72	111	202	58	833	0	Content		195	59	6234888	4291626229
6252	08:42:02.823	00:00:06.251	375	272,5496	175,6166	0,5962642	0,4231218	452,4388	4,079339	0	295,0579	164,0194	0,4270082	0,4182259	461,1096	3,878686	0	17	284	170						Untertest3.avi	0	880	547	72	111	202	58	833	0	Content		212	59	6251514	4291642855
6268	08:42:02.839	00:00:06.268	376	246,794	173,0689	0,5961608	0,4236616	452,3568	3,988349	0	295,9459	170,6636	0,4267327	0,4183184	460,9629	3,823048	0	17	271	172						Untertest3.avi	0	880	547	72	111	202	58	833	0	Content		199	61	6268261	4291659602
6285	08:42:02.856	00:00:06.284	377	279,6147	175,233	0,5960982	0,4232963	452,3484	4,084807	0	299,1592	180,8712	0,4265912	0,4183387	460,9582	3,840043	0	17	289	178						Untertest3.avi	0	880	547	72	111	202	58	833	0	Content		217	67	6284883	4291676224
6302	08:42:02.873	00:00:06.301	378	249,3212	165,7432	0,5959225	0,4236516	452,4965	3,906072	0	298,9897	168,0374	0,4263786	0,4183183	460,652	3,73972	0	17	274	167						Untertest3.avi	0	880	547	72	111	202	58	833	0	Content		202	56	6301508	4291692849
6318	08:42:02.889	00:00:06.318	379	241,9686	166,6497	0,5957965	0,4235205	452,3864	3,866934	0	302,1057	174,8743	0,4261793	0,4182922	460,8405	3,746452	0	17	272	171						Untertest3.avi	0	880	547	72	111	202	58	833	0	Content		200	60	6318132	4291709473
6335	08:42:02.906	00:00:06.334	380	248,944	168,9573	0,5956479	0,4234663	452,6387	3,797229	0	301,1227	168,4158	0,4259878	0,4182499	460,8268	3,675951	0	17	275	169						Untertest3.avi	0	880	547	72	111	202	58	833	0	Content		203	58	6334880	4291726221
6352	08:42:02.923	00:00:06.351	381	273,4473	171,8029	0,5955631	0,4230225	452,6303	3,820569	0	292,5692	172,1749	0,4257729	0,418193	460,8672	3,662422	0	17	283	172						Untertest3.avi	0	880	547	72	111	202	58	833	0	Content		211	61	6351505	4291742846
6368	08:42:02.939	00:00:06.368	382	248,0575	169,703	0,595527	0,423256	452,3236	3,764734	0	298,6906	176,6852	0,4256529	0,4181291	460,9332	3,677109	0	17	273	173						Untertest3.avi	0	880	547	72	111	202	58	833	0	Content		201	62	6368129	4291759470
6385	08:42:02.956	00:00:06.384	383	276,8212	177,4936	0,59522	0,4227726	452,3151	3,811408	0	296,791	167,6226	0,4254652	0,418054	461,0358	3,58886	0	17	287	173						Untertest3.avi	0	880	547	72	111	202	58	833	0	Content		215	62	6384752	4291776093
6402	08:42:02.973	00:00:06.401	384	277,4693	172,9083	0,595252	0,4225953	452,3151	3,766955	0	296,5097	173,9464	0,425354	0,4178452	461,0117	3,540726	0	17	287	173						Untertest3.avi	0	880	547	72	111	202	58	833	0	Content		215	62	6401501	4291792842
6418	08:42:02.989	00:00:06.418	385	278,6624	166,1921	0,5951867	0,4225314	452,3151	3,735302	0	298,5997	170,6834	0,4252085	0,4176402	460,8168	3,497846	0	17	289	168						Untertest3.avi	0	880	547	72	111	202	58	833	0	Content		217	57	6418123	4291809464
6435	08:42:03.006	00:00:06.434	386	253,1617	171,0446	0,5950069	0,4230342	452,5269	3,615037	0	297,2562	169,1644	0,4250122	0,417666	460,7578	3,478935	0	17	275	170						Untertest3.avi	0	880	547	72	111	202	58	833	0	Content		203	59	6434747	4291826088
6451	08:42:03.022	00:00:06.451	387	244,2163	171,9645	0,5947339	0,423152	452,6401	3,617563	0	296,574	174,8718	0,4246854	0,417634	460,6982	3,489234	0	17	270	173						Untertest3.avi	0	880	547	72	111	202	58	833	0	Content		198	62	6451371	4291842712
6468	08:42:03.039	00:00:06.468	388	247,9321	172,1964	0,5944959	0,4232076	452,4931	3,614267	0	302,3892	168,5442	0,4243538	0,4176871	460,763	3,461287	0	17	275	170						Untertest3.avi	0	880	547	72	111	202	58	833	0	Content		203	59	6468119	4291859460
6485	08:42:03.056	00:00:06.484	389	245,4597	157,1994	0,5942414	0,4231344	452,6322	3,504882	0	297,843	168,2605	0,4241226	0,4175353	460,7331	3,405149	0	17	272	163						Untertest3.avi	0	880	547	72	111	202	58	833	0	Content		200	52	6484744	4291876085
6501	08:42:03.072	00:00:06.501	390	248,0232	176,5388	0,594047	0,4228792	452,421	3,527699	0	297,2305	172,1468	0,4238719	0,4173918	460,754	3,415668	0	17	273	174						Untertest3.avi	0	880	547	72	111	202	58	833	0	Content		201	63	6501367	4291892708
6518	08:42:03.089	00:00:06.518	391	284,5418	166,6728	0,593946	0,4222964	452,4123	3,581569	0	302,1242	170,1061	0,4237162	0,4172294	460,6931	3,386907	0	17	293	168						Untertest3.avi	0	880	547	72	111	202	58	833	0	Content		221	57	6518115	4291909456
6535	08:42:03.106	00:00:06.534	392	244,4956	170,177	0,5937265	0,4226314	452,6667	3,527339	0	301,6885	164,4089	0,4234289	0,4173035	460,722	3,289399	0	17	273	167						Untertest3.avi	0	880	547	72	111	202	58	833	0	Content		201	56	6534737	4291926078
6551	08:42:03.122	00:00:06.551	393	246,5603	168,6203	0,5934603	0,4227603	452,4295	3,438834	0	300,9805	174,193	0,4231761	0,4173867	460,7162	3,268323	0	17	274	171						Untertest3.avi	0	880	547	72	111	202	58	833	0	Content		202	60	6551362	4291942703
6568	08:42:03.139	00:00:06.567	394	245,4111	168,4328	0,5931797	0,4230948	452,5903	3,419973	0	302,2652	175,7874	0,4228776	0,4176186	460,7668	3,292145	0	17	274	172						Untertest3.avi	0	880	547	72	111	202	58	833	0	Content		202	61	6567986	4291959327
6585	08:42:03.156	00:00:06.584	395	244,5489	169,88	0,5929876	0,4233757	452,4722	3,42944	0	291,1422	168,3412	0,4225817	0,4180555	460,7144	3,262302	0	17	268	169						Untertest3.avi	0	880	547	72	111	202	58	833	0	Content		196	58	6584733	4291976074
6601	08:42:03.172	00:00:06.601	396	246,0419	162,2921	0,5927848	0,4234884	452,703	3,354616	0	300,5135	165,8228	0,4224025	0,4181744	460,7513	3,174649	0	17	273	164						Untertest3.avi	0	880	547	72	111	202	58	833	0	Content		201	53	6601357	4291992698
6618	08:42:03.189	00:00:06.617	397	283,436	169,4268	0,592646	0,4231319	452,6942	3,403086	0	300,7028	163,2523	0,422139	0,418228	460,7781	3,200429	0	17	292	166						Untertest3.avi	0	880	547	72	111	202	58	833	0	Content		220	55	6617980	4292009321
6635	08:42:03.206	00:00:06.634	398	248,5271	164,7014	0,5923684	0,4236532	452,7424	3,347167	0	298,0801	168,7386	0,4219093	0,4183989	460,5991	3,163484	0	17	273	167						Untertest3.avi	0	880	547	72	111	202	58	833	0	Content		201	56	6634604	4292025945
6651	08:42:03.222	00:00:06.651	399	247,7602	162,0097	0,592192	0,4238302	452,7083	3,258695	0	292,2893	169,1725	0,4216522	0,4187621	460,6508	3,168096	0	17	270	166						Untertest3.avi	0	880	547	72	111	202	58	833	0	Content		198	55	6651352	4292042693
6668	08:42:03.239	00:00:06.667	400	244,749	162,2023	0,5920225	0,4240049	452,7883	3,332769	0	305,5117	168,6201	0,4215229	0,4190082	460,6736	3,174609	0	17	275	165						Untertest3.avi	0	880	547	72	111	202	58	833	0	Content		203	54	6667985	4292059326
6685	08:42:03.256	00:00:06.684	401	275,5097	159,4203	0,5919501	0,4239544	452,7794	3,271389	0	299,9395	168,2198	0,4213588	0,4192063	460,3465	3,103652	0	17	288	164						Untertest3.avi	0	880	547	72	111	202	58	833	0	Content		216	53	6684603	4292075944
6701	08:42:03.272	00:00:06.701	402	248,2193	156,9143	0,5918446	0,4247002	452,7344	3,248066	0	295,6793	167,0987	0,4211919	0,4196199	460,5697	3,155868	0	17	272	162						Untertest3.avi	0	880	547	72	111	202	58	833	0	Content		200	51	6701224	4292092565
6718	08:42:03.289	00:00:06.717	403	285,2598	171,7106	0,5917434	0,4247146	452,7256	3,287389	0	290,2568	175,1616	0,4210334	0,4199412	460,484	3,125601	0	17	288	173						Untertest3.avi	0	880	547	72	111	202	58	833	0	Content		216	62	6717971	4292109312
6735	08:42:03.306	00:00:06.734	404	247,2151	162,9268	0,5915056	0,4257698	452,6287	3,238764	0	293,6127	167,3539	0,4208944	0,4205557	460,4307	3,105874	0	17	270	165						Untertest3.avi	0	880	547	72	111	202	58	833	0	Content		198	54	6734596	4292125937
6751	08:42:03.322	00:00:06.751	405	242,408	163,8136	0,5914086	0,4266582	452,635	3,247821	0	298,0184	161,5398	0,420689	0,4213648	460,4275	3,060345	0	17	270	163						Untertest3.avi	0	880	547	72	111	202	58	833	0	Content		198	52	6751220	4292142561
6768	08:42:03.339	00:00:06.767	406	274,9775	169,6647	0,5913457	0,4270947	452,6263	3,259043	0	292,9545	164,6124	0,4205818	0,4219652	460,2543	3,042156	0	17	284	167						Untertest3.avi	0	880	547	72	111	202	58	833	0	Content		212	56	6767850	4292159191
6785	08:42:03.356	00:00:06.784	407	251,3964	162,1259	0,5913152	0,4279268	452,484	3,203397	0	290,8901	173,8628	0,4205549	0,4222683	460,2477	3,129914	0	17	271	168						Untertest3.avi	0	880	547	72	111	202	58	833	0	Content		199	57	6784593	4292175934
6801	08:42:03.372	00:00:06.801	408	249,7806	162,1276	0,5914801	0,4280119	452,3302	3,156428	0	297,6029	166,2925	0,4206263	0,4222572	460,2157	3,098507	0	17	274	164						Untertest3.avi	0	880	547	72	111	202	58	833	0	Content		202	53	6801218	4292192559
6818	08:42:03.389	00:00:06.817	409	246,6289	155,382	0,5915235	0,428169	452,5077	3,124583	0	293,3936	168,6941	0,4207478	0,4222577	460,1637	3,053401	0	17	270	162						Untertest3.avi	0	880	547	72	111	202	58	833	0	Content		198	51	6817838	4292209179
6834	08:42:03.405	00:00:06.834	410	244,7262	160,2656	0,5915698	0,4284396	452,33	3,158265	0	295,6239	178,7971	0,4207185	0,4223914	460,0242	3,116995	0	17	270	170						Untertest3.avi	0	880	547	72	111	202	58	833	0	Content		198	59	6834464	4292225805
6851	08:42:03.422	00:00:06.851	411	246,8807	160,099	0,5914559	0,4285942	452,5493	3,146509	0	295,807	165,6655	0,4205949	0,4225635	460,1774	3,011915	0	17	271	163						Untertest3.avi	0	880	547	72	111	202	58	833	0	Content		199	52	6851212	4292242553
6868	08:42:03.439	00:00:06.867	412	246,5362	159,7154	0,5913225	0,4285877	452,4462	3,110243	0	292,9102	169,4688	0,4204849	0,42253	460,2158	3,022752	0	17	270	165						Untertest3.avi	0	880	547	72	111	202	58	833	0	Content		198	54	6867837	4292259178
6884	08:42:03.455	00:00:06.884	413	247,2469	161,5741	0,5911595	0,4284322	452,3147	3,102296	0	292,379	169,8217	0,4203014	0,4223752	460,2186	3,045311	0	17	270	166						Untertest3.avi	0	880	547	72	111	202	58	833	0	Content		198	55	6884460	4292275801
6901	08:42:03.472	00:00:06.901	414	279,2552	173,7409	0,5908342	0,427984	452,306	3,203332	0	291,5508	165,3042	0,4200477	0,4223065	460,3437	2,990223	0	17	285	170						Untertest3.avi	0	880	547	72	111	202	58	833	0	Content		213	59	6901083	4292292424
6918	08:42:03.489	00:00:06.917	415	248,725	160,7217	0,5905837	0,4282995	452,6412	3,095293	0	286,8543	164,4455	0,4197546	0,4222389	460,4904	2,996594	0	17	268	163						Untertest3.avi	0	880	547	72	111	202	58	833	0	Content		196	52	6917833	4292309174
6934	08:42:03.505	00:00:06.934	416	281,1191	167,5313	0,5903695	0,4279478	452,6324	3,149426	0	292,3816	161,6783	0,4195251	0,4222465	460,4556	2,987531	0	17	287	165						Untertest3.avi	0	880	547	72	111	202	58	833	0	Content		215	54	6934457	4292325798
6951	08:42:03.522	00:00:06.951	417	251,9237	165,4288	0,590013	0,4286002	452,7268	3,062397	0	291,9443	167,3096	0,4191926	0,4223821	460,4742	3,002699	0	17	272	166						Untertest3.avi	0	880	547	72	111	202	58	833	0	Content		200	55	6951082	4292342423
6968	08:42:03.539	00:00:06.967	418	250,7068	162,7292	0,5896999	0,4288563	452,548	3,049517	0	298,4267	165,7166	0,4189574	0,4225697	460,5737	2,92964	0	17	275	164						Untertest3.avi	0	880	547	72	111	202	58	833	0	Content		203	53	6967705	4292359046
6984	08:42:03.555	00:00:06.984	419	259,1367	178,4848	0,5890448	0,4298107	452,6871	3,020343	0	306,6941	176,769	0,4183969	0,423149	460,8974	2,950969	0	17	283	178						Untertest3.avi	0	880	547	72	111	202	58	833	0	Content		211	67	6984454	4292375795
7001	08:42:03.572	00:00:07.001	420	282,9683	228,3495	0,587692	0,4319955	452,9543	3,118138	0	340,749	234,6766	0,417563	0,4247307	461,0748	3,002795	0	18	312	232						Untertest3.avi	0	880	547	72	111	266	181	350	0	Content		240	121	7001076	4292392417
7018	08:42:03.589	00:00:07.017	421	312,2617	270,825	0,5866621	0,4337525	453,2993	3,039429	0	368,5916	282,0765	0,4173168	0,4259439	461,486	3,048586	0	18	340	276						Untertest3.avi	0	880	547	72	111	266	181	350	0	Content		268	165	7017701	4292409042
7034	08:42:03.605	00:00:07.034	422	321,3855	287,0851	0,5863783	0,4344668	453,3048	3,038682	0	363,6447	294,5502	0,4173151	0,4265911	461,5197	3,091857	0	18	343	291						Untertest3.avi	0	880	547	72	111	266	181	350	0	Content		271	180	7034324	4292425665
7051	08:42:03.622	00:00:07.051	423	316,5851	286,5328	0,5865129	0,4342587	453,4146	3,115515	0	366,2031	296,3308	0,4173787	0,4267551	461,6	3,024142	0	18	341	291						Untertest3.avi	0	880	547	72	111	266	181	350	0	Content		269	180	7051071	4292442412
7068	08:42:03.639	00:00:07.067	424	312,2314	291,3059	0,5865903	0,4344163	453,4799	3,144522	0	355,8925	295,0407	0,4173748	0,4271175	461,61	3,044456	0	18	334	293						Untertest3.avi	0	880	547	72	111	266	181	350	0	Content		262	182	7067694	4292459035
7084	08:42:03.655	00:00:07.084	425	315,6435	280,8916	0,586655	0,4347074	453,5488	3,072853	0	356,7399	302,8716	0,4173359	0,4274366	461,7821	3,054276	0	18	336	292						Untertest3.avi	0	880	547	72	111	266	181	350	0	Content		264	181	7084318	4292475659
7101	08:42:03.672	00:00:07.100	426	317,5223	292,8596	0,5866749	0,4349634	453,6344	3,113267	0	366,9564	290,4899	0,4173125	0,427735	461,8029	2,988965	0	18	342	292						Untertest3.avi	0	880	547	72	111	266	181	350	0	Content		270	181	7100943	4292492284
7118	08:42:03.689	00:00:07.117	427	316,8452	285,727	0,5865391	0,4351522	453,656	3,059583	0	367,8193	293,4465	0,4172141	0,4275481	461,8517	3,015164	0	18	342	290						Untertest3.avi	0	880	547	72	111	266	181	350	0	Content		270	179	7117691	4292509032
7134	08:42:03.705	00:00:07.134	428	316,4127	292,069	0,5862668	0,4354384	453,7878	3,115863	0	358,9045	294,977	0,4169457	0,4274451	461,8437	2,986353	0	18	338	294						Untertest3.avi	0	880	547	72	111	266	181	350	0	Content		266	183	7134316	4292525657
7151	08:42:03.722	00:00:07.150	429	310,5786	293,8596	0,5863308	0,4356772	453,8575	3,081833	0	362,3083	295,4998	0,4169925	0,4278711	462,0011	3,01913	0	18	336	295						Untertest3.avi	0	880	547	72	111	266	181	350	0	Content		264	184	7150939	4292542280
7168	08:42:03.739	00:00:07.167	430	314,5997	290,4266	0,5867112	0,4360379	453,9244	3,071974	0	359,1333	297,9147	0,417311	0,4284767	461,8089	3,018779	0	18	337	294						Untertest3.avi	0	880	547	72	111	266	181	350	0	Content		265	183	7167687	4292559028
7184	08:42:03.755	00:00:07.184	431	319,8411	289,8498	0,5870572	0,4364479	453,9668	3,08029	0	362,8309	293,8406	0,4175391	0,4290783	462,0919	2,970721	0	18	341	292						Untertest3.avi	0	880	547	72	111	266	181	350	0	Content		269	181	7184310	4292575651
7201	08:42:03.772	00:00:07.201	432	323,7659	275,1342	0,5872917	0,4370061	454,0561	2,990408	0	353,0144	303,558	0,4177291	0,4297457	462,0617	3,030752	0	18	338	289						Untertest3.avi	0	880	547	72	111	266	181	350	0	Content		266	178	7201036	4292592377
7218	08:42:03.789	00:00:07.217	433	317,5243	286,4005	0,5874829	0,4375783	454,1871	3,033677	0	363,2646	300,5188	0,4179226	0,4303834	462,03	2,974263	0	18	340	293						Untertest3.avi	0	880	547	72	111	266	181	350	0	Content		268	182	7217663	4292609004
7234	08:42:03.805	00:00:07.234	434	316,4195	289,9862	0,5876775	0,4379606	454,0028	3,033058	0	362,7971	294,7274	0,4180811	0,430875	462,0793	3,007193	0	18	340	292						Untertest3.avi	0	880	547	72	111	266	181	350	0	Content		268	181	7234411	4292625752
7251	08:42:03.822	00:00:07.251	435	321,61	286,9944	0,5878727	0,4383176	454,2257	3,024415	0	360,5402	294,0119	0,4181558	0,4312416	461,8344	2,943805	0	18	341	291						Untertest3.avi	0	880	547	72	111	266	181	350	0	Content		269	180	7251035	4292642376
7268	08:42:03.839	00:00:07.267	436	322,2872	291,0532	0,587961	0,4385687	454,1822	3,059758	0	354,3137	298,7104	0,4183024	0,4315566	461,8329	3,06582	0	18	338	295						Untertest3.avi	0	880	547	72	111	266	181	350	0	Content		266	184	7267658	4292658999
7284	08:42:03.855	00:00:07.284	437	314,0056	286,4088	0,5880506	0,4387289	453,9734	3,08751	0	355,9177	292,3557	0,4183243	0,431732	461,7995	3,011541	0	18	335	289						Untertest3.avi	0	880	547	72	111	266	181	350	0	Content		263	178	7284281	4292675622
7301	08:42:03.872	00:00:07.301	438	319,8184	288,7501	0,5880278	0,4387969	453,9492	3,019893	0	356,7673	296,6848	0,4182531	0,4318428	461,8936	3,024238	0	18	338	293						Untertest3.avi	0	880	547	72	111	266	181	350	0	Content		266	182	7301031	4292692372
7318	08:42:03.889	00:00:07.317	439	314,9343	291,8823	0,5879843	0,4388474	453,973	3,090443	0	358,9325	293,2471	0,4182081	0,4319637	461,8608	3,000534	0	18	337	293						Untertest3.avi	0	880	547	72	111	266	181	350	0	Content		265	182	7317654	4292708995
7334	08:42:03.905	00:00:07.334	440	316,8094	285,6724	0,5878876	0,4389387	453,8693	3,110087	0	360,6594	293,8125	0,4181134	0,4321368	461,8227	2,961471	0	18	339	290						Untertest3.avi	0	880	547	72	111	266	181	350	0	Content		267	179	7334277	4292725618
7351	08:42:03.922	00:00:07.350	441	312,8056	284,4437	0,5877345	0,4389934	453,9515	3,026894	0	357,5907	296,6816	0,4180437	0,4323892	461,8393	3,067006	0	19	335	291						Untertest3.avi	0	880	547	72	111	292	256	100	0	Content		263	180	7350900	4292742241
7368	08:42:03.939	00:00:07.367	442	316,6436	289,6294	0,5877253	0,4389728	453,9286	3,098781	0	368,1503	296,8047	0,4180178	0,432641	461,6794	2,963036	0	19	342	293						Untertest3.avi	0	880	547	72	111	292	256	100	0	Content		270	182	7367649	4292758990
7384	08:42:03.955	00:00:07.384	443	339,1861	326,0174	0,5871502	0,4405255	453,9659	3,064739	0	373,8108	341,8442	0,4178169	0,4339472	461,7709	3,012095	0	19	356	334						Untertest3.avi	0	880	547	72	111	292	256	100	0	Content		284	223	7384271	4292775612
7401	08:42:03.972	00:00:07.400	444	336,4792	389,696	0,5859945	0,4432453	454,0724	3,016601	0	409,1653	409,7973	0,4177647	0,4360004	461,9328	2,949161	0	19	373	400						Untertest3.avi	0	880	547	72	111	292	256	100	0	Content		301	289	7400897	4292792238
7418	08:42:03.989	00:00:07.417	445	408,2803	452,6586	0,5849676	0,4462419	454,2094	3,014623	0	437,0416	477,3218	0,4179842	0,437994	462,098	2,897541	0	19	423	465						Untertest3.avi	0	880	547	72	111	292	256	100	0	Content		351	354	7417520	4292808861
7434	08:42:04.005	00:00:07.434	446	438,1935	518,2798	0,5842682	0,4485627	454,3958	2,920455	0	435,5471	532,4384	0,4182666	0,4399072	462,0852	2,848787	0	19	437	525						Untertest3.avi	0	880	547	72	111	292	256	100	0	Content		365	414	7434269	4292825610
7451	08:42:04.022	00:00:07.450	447	-1024	-768	-1	-1	-1	-1	4	-1024	-768	-1	-1	-1	-1	4		0	0						Untertest3.avi	0	880	547	72	111				0	Content		-72	-111	7450894	4292842235
7468	08:42:04.039	00:00:07.467	448	-1024	-768	-1	-1	-1	-1	4	-1024	-768	-1	-1	-1	-1	4		0	0						Untertest3.avi	0	880	547	72	111				0	Content		-72	-111	7467518	4292858859
7484	08:42:04.055	00:00:07.484	449	-1024	-768	-1	-1	-1	-1	4	-1024	-768	-1	-1	-1	-1	4		0	0						Untertest3.avi	0	880	547	72	111				0	Content		-72	-111	7484143	4292875484
7501	08:42:04.072	00:00:07.500	450	-1024	-768	-1	-1	-1	-1	4	-1024	-768	-1	-1	-1	-1	4		0	0						Untertest3.avi	0	880	547	72	111				0	Content		-72	-111	7500895	4292892236
7518	08:42:04.089	00:00:07.517	451	-1024	-768	-1	-1	-1	-1	4	-1024	-768	-1	-1	-1	-1	4		0	0						Untertest3.avi	0	880	547	72	111				0	Content		-72	-111	7517520	4292908861
7534	08:42:04.105	00:00:07.534	452	-1024	-768	-1	-1	-1	-1	4	-1024	-768	-1	-1	-1	-1	4		0	0						Untertest3.avi	0	880	547	72	111				0	Content		-72	-111	7534144	4292925485
7551	08:42:04.122	00:00:07.550	453	-1024	-768	-1	-1	-1	-1	4	-1024	-768	-1	-1	-1	-1	4		0	0						Untertest3.avi	0	880	547	72	111				0	Content		-72	-111	7550767	4292942108
7568	08:42:04.139	00:00:07.567	454	-1024	-768	-1	-1	-1	-1	4	-1024	-768	-1	-1	-1	-1	4		0	0						Untertest3.avi	0	880	547	72	111				0	Content		-72	-111	7567516	4292958857
7584	08:42:04.155	00:00:07.584	455	-1024	-768	-1	-1	-1	-1	4	-1024	-768	-1	-1	-1	-1	4		0	0						Untertest3.avi	0	880	547	72	111				0	Content		-72	-111	7584140	4292975481
7601	08:42:04.172	00:00:07.600	456	-1024	-768	-1	-1	-1	-1	4	-1024	-768	-1	-1	-1	-1	4		0	0						Untertest3.avi	0	880	547	72	111				0	Content		-72	-111	7600764	4292992105
7617	08:42:04.188	00:00:07.617	457	-1024	-768	-1	-1	-1	-1	4	-1024	-768	-1	-1	-1	-1	4		0	0						Untertest3.avi	0	880	547	72	111				0	Content		-72	-111	7617388	4293008729
7634	08:42:04.205	00:00:07.634	458	-1024	-768	-1	-1	-1	-1	4	-1024	-768	-1	-1	-1	-1	4		0	0						Untertest3.avi	0	880	547	72	111				0	Content		-72	-111	7634138	4293025479
7651	08:42:04.222	00:00:07.650	459	-1024	-768	-1	-1	-1	-1	4	-1024	-768	-1	-1	-1	-1	4		0	0						Untertest3.avi	0	880	547	72	111				0	Content		-72	-111	7650762	4293042103
7667	08:42:04.238	00:00:07.667	460	-1024	-768	-1	-1	-1	-1	4	-1024	-768	-1	-1	-1	-1	4		0	0						Untertest3.avi	0	880	547	72	111				0	Content		-72	-111	7667386	4293058727
7684	08:42:04.255	00:00:07.684	461	-1024	-768	-1	-1	-1	-1	4	-1024	-768	-1	-1	-1	-1	4		0	0						Untertest3.avi	0	880	547	72	111				0	Content		-72	-111	7684054	4293075395
7701	08:42:04.272	00:00:07.700	462	-1024	-768	-1	-1	-1	-1	4	-1024	-768	-1	-1	-1	-1	4		0	0						Untertest3.avi	0	880	547	72	111				0	Content		-72	-111	7700764	4293092105
7717	08:42:04.288	00:00:07.717	463	-1024	-768	-1	-1	-1	-1	4	-1024	-768	-1	-1	-1	-1	4		0	0						Untertest3.avi	0	880	547	72	111				0	Content		-72	-111	7717385	4293108726
7734	08:42:04.305	00:00:07.734	464	-1024	-768	-1	-1	-1	-1	4	-1024	-768	-1	-1	-1	-1	4		0	0						Untertest3.avi	0	880	547	72	111				0	Content		-72	-111	7734018	4293125359
7752	08:42:04.323	00:00:07.752	465	-1024	-768	-1	-1	-1	-1	4	-1024	-768	-1	-1	-1	-1	4		0	0						Untertest3.avi	0	880	547	72	111				0	Content		-72	-111	7752451	4293143792
7767	08:42:04.338	00:00:07.767	466	-1024	-768	-1	-1	-1	-1	4	-1024	-768	-1	-1	-1	-1	4		0	0						Untertest3.avi	0	880	547	72	111				0	Content		-72	-111	7767381	4293158722
7784	08:42:04.355	00:00:07.784	467	-1024	-768	-1	-1	-1	-1	4	-1024	-768	-1	-1	-1	-1	4		0	0						Untertest3.avi	0	880	547	72	111				0	Content		-72	-111	7784056	4293175397
7801	08:42:04.372	00:00:07.800	468	-1024	-768	-1	-1	-1	-1	4	-1024	-768	-1	-1	-1	-1	4		0	0						Untertest3.avi	0	880	547	72	111				0	Content		-72	-111	7800756	4293192097
7817	08:42:04.388	00:00:07.817	469	-1024	-768	-1	-1	-1	-1	4	-1024	-768	-1	-1	-1	-1	4		0	0						Untertest3.avi	0	880	547	72	111				0	Content		-72	-111	7817378	4293208719
7834	08:42:04.405	00:00:07.834	470	-1024	-768	-1	-1	-1	-1	4	-1024	-768	-1	-1	-1	-1	4		0	0						Untertest3.avi	0	880	547	72	111				0	Content		-72	-111	7834014	4293225355
7851	08:42:04.422	00:00:07.850	471	-1024	-768	-1	-1	-1	-1	4	-1024	-768	-1	-1	-1	-1	4		0	0						Untertest3.avi	0	880	547	72	111				0	Content		-72	-111	7850625	4293241966
7868	08:42:04.439	00:00:07.867	472	-1024	-768	-1	-1	-1	-1	4	-1024	-768	-1	-1	-1	-1	4		0	0						Untertest3.avi	0	880	547	72	111				0	Content		-72	-111	7867820	4293259161
7885	08:42:04.456	00:00:07.885	473	-1024	-768	-1	-1	-1	-1	4	-1024	-768	-1	-1	-1	-1	4		0	0						Untertest3.avi	0	880	547	72	111				0	Content		-72	-111	7885189	4293276530
7902	08:42:04.473	00:00:07.902	474	-1024	-768	-1	-1	-1	-1	4	-1024	-768	-1	-1	-1	-1	4		0	0						Untertest3.avi	0	880	547	72	111				0	Content		-72	-111	7902435	4293293776
7917	08:42:04.488	00:00:07.917	475	-1024	-768	-1	-1	-1	-1	4	-1024	-768	-1	-1	-1	-1	4		0	0						Untertest3.avi	0	880	547	72	111				0	Content		-72	-111	7917240	4293308581
7934	08:42:04.505	00:00:07.934	476	-1024	-768	-1	-1	-1	-1	4	-1024	-768	-1	-1	-1	-1	4		0	0						Untertest3.avi	0	880	547	72	111				0	Content		-72	-111	7934000	4293325341
7951	08:42:04.522	00:00:07.950	477	-1024	-768	-1	-1	-1	-1	4	-1024	-768	-1	-1	-1	-1	4		0	0						Untertest3.avi	0	880	547	72	111				0	Content		-72	-111	7950613	4293341954
7967	08:42:04.538	00:00:07.967	478	-1024	-768	-1	-1	-1	-1	4	-1024	-768	-1	-1	-1	-1	4		0	0						Untertest3.avi	0	880	547	72	111				0	Content		-72	-111	7967234	4293358575
7984	08:42:04.555	00:00:07.983	479	-1024	-768	-1	-1	-1	-1	4	-1024	-768	-1	-1	-1	-1	4		0	0						Untertest3.avi	0	880	547	72	111				0	Content		-72	-111	7983858	4293375199
8000	08:42:04.571	00:00:08.000	480	-1024	-768	-1	-1	-1	-1	4	-1024	-768	-1	-1	-1	-1	4		0	0						Untertest3.avi	0	880	547	72	111				0	Content		-72	-111	8000480	4293391821
8017	08:42:04.588	00:00:08.017	481	-1024	-768	-1	-1	-1	-1	4	-1024	-768	-1	-1	-1	-1	4		0	0						Untertest3.avi	0	880	547	72	111				0	Content		-72	-111	8017217	4293408558
8034	08:42:04.605	00:00:08.033	482	-1024	-768	-1	-1	-1	-1	4	-1024	-768	-1	-1	-1	-1	4		0	0						Untertest3.avi	0	880	547	72	111				0	Content		-72	-111	8033851	4293425192
8050	08:42:04.621	00:00:08.050	483	-1024	-768	-1	-1	-1	-1	4	-1024	-768	-1	-1	-1	-1	4		0	0						Untertest3.avi	0	880	547	72	111				0	Content		-72	-111	8050473	4293441814
8067	08:42:04.638	00:00:08.067	484	-1024	-768	-1	-1	-1	-1	4	-1024	-768	-1	-1	-1	-1	4		0	0						Untertest3.avi	0	880	547	72	111				0	Content		-72	-111	8067095	4293458436
8084	08:42:04.655	00:00:08.083	485	-1024	-768	-1	-1	-1	-1	4	-1024	-768	-1	-1	-1	-1	4		0	0						Untertest3.avi	0	880	547	72	111				0	Content		-72	-111	8083782	4293475123
8100	08:42:04.671	00:00:08.100	486	-1024	-768	-1	-1	-1	-1	4	-1024	-768	-1	-1	-1	-1	4		0	0						Untertest3.avi	0	880	547	72	111				0	Content		-72	-111	8100449	4293491790
8117	08:42:04.688	00:00:08.117	487	-1024	-768	-1	-1	-1	-1	4	-1024	-768	-1	-1	-1	-1	4		0	0						Untertest3.avi	0	880	547	72	111				0	Content		-72	-111	8117093	4293508434
8134	08:42:04.705	00:00:08.133	488	382,1231	531,2689	0,5839398	0,4479214	451,936	3,546472	1	382,1231	531,2689	0,5839398	0,4479214	451,936	3,546472	3	20	382	531						Untertest3.avi	0	880	547	72	111	310	420	83	0	Content		310	420	8133716	4293525057
8150	08:42:04.721	00:00:08.150	489	-1024	-768	-1	-1	-1	-1	4	-1024	-768	-1	-1	-1	-1	4	20	0	0						Untertest3.avi	0	880	547	72	111	310	420	83	0	Content		-72	-111	8150465	4293541806
8167	08:42:04.738	00:00:08.167	490	448,6918	547,3197	0,5828813	0,4465063	451,9271	3,57635	3	448,6918	547,3197	0,5828813	0,4465063	451,9271	3,57635	1	20	449	547						Untertest3.avi	0	880	547	72	111	310	420	83	0	Content		377	436	8167090	4293558431
8184	08:42:04.755	00:00:08.183	491	-1024	-768	-1	-1	-1	-1	4	-1024	-768	-1	-1	-1	-1	4	20	0	0						Untertest3.avi	0	880	547	72	111	310	420	83	0	Content		-72	-111	8183713	4293575054
8200	08:42:04.771	00:00:08.200	492	52,94836	521,0995	0,5773154	0,4463033	451,936	3,56348	1	52,94836	521,0995	0,5773154	0,4463033	451,936	3,56348	3	20	53	521						Untertest3.avi	0	880	547	72	111	310	420	83	0	Content		-19	410	8200337	4293591678
8217	08:42:04.788	00:00:08.217	493	-1024	-768	-1	-1	-1	-1	4	-1024	-768	-1	-1	-1	-1	4		0	0						Untertest3.avi	0	880	547	72	111				0	Content		-72	-111	8217088	4293608429
8234	08:42:04.805	00:00:08.233	494	-1024	-768	-1	-1	-1	-1	4	-1024	-768	-1	-1	-1	-1	4		0	0						Untertest3.avi	0	880	547	72	111				0	Content		-72	-111	8233712	4293625053
8250	08:42:04.821	00:00:08.250	495	-1024	-768	-1	-1	-1	-1	4	-1024	-768	-1	-1	-1	-1	4		0	0						Untertest3.avi	0	880	547	72	111				0	Content		-72	-111	8250336	4293641677
8267	08:42:04.838	00:00:08.266	496	-1024	-768	-1	-1	-1	-1	4	-1024	-768	-1	-1	-1	-1	4		0	0						Untertest3.avi	0	880	547	72	111				0	Content		-72	-111	8266965	4293658306
8284	08:42:04.855	00:00:08.283	497	-1024	-768	-1	-1	-1	-1	4	-1024	-768	-1	-1	-1	-1	4		0	0						Untertest3.avi	0	880	547	72	111				0	Content		-72	-111	8283708	4293675049
8300	08:42:04.871	00:00:08.300	498	-1024	-768	-1	-1	-1	-1	4	-1024	-768	-1	-1	-1	-1	4		0	0						Untertest3.avi	0	880	547	72	111				0	Content		-72	-111	8300332	4293691673
8317	08:42:04.888	00:00:08.316	499	-1024	-768	-1	-1	-1	-1	4	-1024	-768	-1	-1	-1	-1	4		0	0						Untertest3.avi	0	880	547	72	111				0	Content		-72	-111	8316956	4293708297
8334	08:42:04.905	00:00:08.333	500	-1024	-768	-1	-1	-1	-1	4	-1024	-768	-1	-1	-1	-1	4		0	0						Untertest3.avi	0	880	547	72	111				0	Content		-72	-111	8333582	4293724923
8350	08:42:04.921	00:00:08.350	501	-1024	-768	-1	-1	-1	-1	4	-1024	-768	-1	-1	-1	-1	4		0	0						Untertest3.avi	0	880	547	72	111				0	Content		-72	-111	8350332	4293741673
8367	08:42:04.938	00:00:08.366	502	-1024	-768	-1	-1	-1	-1	4	-1024	-768	-1	-1	-1	-1	4		0	0						Untertest3.avi	0	880	547	72	111				0	Content		-72	-111	8366955	4293758296
8384	08:42:04.955	00:00:08.383	503	-1024	-768	-1	-1	-1	-1	4	-1024	-768	-1	-1	-1	-1	4		0	0						Untertest3.avi	0	880	547	72	111				0	Content		-72	-111	8383578	4293774919
8400	08:42:04.971	00:00:08.400	504	-1024	-768	-1	-1	-1	-1	4	-1024	-768	-1	-1	-1	-1	4		0	0						Untertest3.avi	0	880	547	72	111				0	Content		-72	-111	8400199	4293791540
8417	08:42:04.988	00:00:08.416	505	-1024	-768	-1	-1	-1	-1	4	-1024	-768	-1	-1	-1	-1	4		0	0						Untertest3.avi	0	880	547	72	111				0	Content		-72	-111	8416956	4293808297
8434	08:42:05.005	00:00:08.433	506	-1024	-768	-1	-1	-1	-1	4	-1024	-768	-1	-1	-1	-1	4		0	0						Untertest3.avi	0	880	547	72	111				0	Content		-72	-111	8433575	4293824916
8450	08:42:05.021	00:00:08.450	507	-1024	-768	-1	-1	-1	-1	4	-1024	-768	-1	-1	-1	-1	4		0	0						Untertest3.avi	0	880	547	72	111				0	Content		-72	-111	8450198	4293841539
8467	08:42:05.038	00:00:08.466	508	-1024	-768	-1	-1	-1	-1	4	-1024	-768	-1	-1	-1	-1	4		0	0						Untertest3.avi	0	880	547	72	111				0	Content		-72	-111	8466824	4293858165
8484	08:42:05.055	00:00:08.483	509	-1024	-768	-1	-1	-1	-1	4	-1024	-768	-1	-1	-1	-1	4		0	0						Untertest3.avi	0	880	547	72	111				0	Content		-72	-111	8483570	4293874911
8500	08:42:05.071	00:00:08.500	510	-1024	-768	-1	-1	-1	-1	4	261,5541	282,6608	0,4161084	0,4269713	463,607	3,878458	0	21	262	283						Untertest3.avi	0	880	547	72	111	196	157	550	0	Content		190	172	8500197	4293891538
8517	08:42:05.088	00:00:08.516	511	-1024	-768	-1	-1	-1	-1	4	245,2003	268,9837	0,4162068	0,4273005	463,161	3,866999	0	21	245	269						Untertest3.avi	0	880	547	72	111	196	157	550	0	Content		173	158	8516821	4293908162
8533	08:42:05.104	00:00:08.533	512	245,3429	267,3594	0,5876703	0,433814	453,5435	3,785457	0	254,0071	272,2013	0,4161885	0,427644	463,1662	3,815038	0	21	250	270						Untertest3.avi	0	880	547	72	111	196	157	550	0	Content		178	159	8533443	4293924784
8550	08:42:05.121	00:00:08.550	513	254,9743	263,0901	0,5878149	0,433992	453,311	3,709596	0	256,4501	269,8644	0,4162113	0,4276654	463,1662	3,912168	0	21	256	266						Untertest3.avi	0	880	547	72	111	196	157	550	0	Content		184	155	8550195	4293941536
8567	08:42:05.138	00:00:08.566	514	218,8446	270,6767	0,5880107	0,4341546	453,476	3,710972	0	264,8741	274,0499	0,4162823	0,4275795	462,9918	3,845676	0	21	242	272						Untertest3.avi	0	880	547	72	111	196	157	550	0	Content		170	161	8566819	4293958160
8583	08:42:05.154	00:00:08.583	515	249,776	261,9576	0,5879605	0,4342424	453,3268	3,743221	0	-1024	-768	-1	-1	-1	-1	4	21	250	262						Untertest3.avi	0	880	547	72	111	196	157	550	0	Content		178	151	8583442	4293974783
8600	08:42:05.171	00:00:08.600	516	243,5039	269,9395	0,587961	0,4343445	453,307	3,744923	0	256,0039	264,0812	0,4162326	0,4280052	462,9969	3,739502	0	21	250	267						Untertest3.avi	0	880	547	72	111	196	157	550	0	Content		178	156	8600193	4293991534
8617	08:42:05.188	00:00:08.616	517	207,2305	269,2234	0,5880585	0,4344112	453,4156	3,696162	0	256,0039	264,0812	0,4159768	0,4279546	463,7482	3,739502	0	21	232	267						Untertest3.avi	0	880	547	72	111	196	157	550	0	Content		160	156	8616815	4294008156
8633	08:42:05.204	00:00:08.633	518	251,922	268,9658	0,5880697	0,434244	453,0703	3,748308	0	250,1194	261,8356	0,4159539	0,4280064	463,7482	3,743762	0	21	251	265						Untertest3.avi	0	880	547	72	111	196	157	550	0	Content		179	154	8633442	4294024783
8650	08:42:05.221	00:00:08.650	519	251,4883	267,2249	0,5881326	0,4341697	453,1343	3,714084	0	258,6258	261,9023	0,4159663	0,427928	463,7482	3,718976	0	21	255	265						Untertest3.avi	0	880	547	72	111	196	157	550	0	Content		183	154	8650063	4294041404
8667	08:42:05.238	00:00:08.666	520	217,9399	277,4131	0,5881647	0,4341415	453,2836	3,719803	0	256,9556	261,9689	0,4161673	0,4277542	463,1869	3,718116	0	21	237	270						Untertest3.avi	0	880	547	72	111	196	157	550	0	Content		165	159	8666813	4294058154
8683	08:42:05.254	00:00:08.683	521	245,3788	269,8816	0,5881191	0,4340524	453,0894	3,695387	0	286,508	273,6182	0,4170463	0,4275192	459,7139	3,62398	0	21	266	272						Untertest3.avi	0	880	547	72	111	196	157	550	0	Content		194	161	8683437	4294074778
8700	08:42:05.271	00:00:08.700	522	256,1569	261,121	0,5879843	0,4341317	453,1886	3,596411	0	289,9996	271,0644	0,4169046	0,4275917	459,8972	3,658855	0	21	273	266						Untertest3.avi	0	880	547	72	111	196	157	550	0	Content		201	155	8700063	4294091404
8717	08:42:05.288	00:00:08.716	523	214,6593	275,0027	0,5879187	0,4343655	453,3961	3,683149	0	251,838	277,0633	0,4168221	0,4276867	459,7996	3,590918	0	21	233	276						Untertest3.avi	0	880	547	72	111	196	157	550	0	Content		161	165	8716688	4294108029
8733	08:42:05.304	00:00:08.733	524	242,2467	269,4067	0,5877243	0,4343091	453,0548	3,72576	0	290,3848	267,5032	0,4166084	0,4278431	459,6588	3,563353	0	21	266	268						Untertest3.avi	0	880	547	72	111	196	157	550	0	Content		194	157	8733441	4294124782
8750	08:42:05.321	00:00:08.750	525	247,612	268,8117	0,5875697	0,4341735	452,9737	3,653162	0	296,0855	265,6583	0,4164111	0,4277156	459,8351	3,54884	0	21	272	267						Untertest3.avi	0	880	547	72	111	196	157	550	0	Content		200	156	8750061	4294141402
8767	08:42:05.338	00:00:08.766	526	250,3398	266,6692	0,5873947	0,4340258	453,0847	3,61065	0	289,8812	272,2794	0,4162578	0,4275481	459,774	3,564733	0	21	270	269						Untertest3.avi	0	880	547	72	111	196	157	550	0	Content		198	158	8766686	4294158027
8783	08:42:05.354	00:00:08.783	527	295,6039	260,7247	0,5873061	0,4335606	453,0758	3,456442	0	287,1266	275,8972	0,4161093	0,4274736	459,6466	3,5913	0	21	291	268						Untertest3.avi	0	880	547	72	111	196	157	550	0	Content		219	157	8783311	4294174652
8800	08:42:05.371	00:00:08.800	528	249,285	265,0831	0,5871221	0,4337648	452,9073	3,572694	0	288,9446	272,1938	0,4159353	0,4274001	459,7854	3,532822	0	21	269	269						Untertest3.avi	0	880	547	72	111	196	157	550	0	Content		197	158	8800063	4294191404
8817	08:42:05.388	00:00:08.816	529	253,9284	267,294	0,5869722	0,433635	452,817	3,514322	0	282,5787	279,0667	0,4157583	0,4272323	459,6565	3,556113	0	21	268	273						Untertest3.avi	0	880	547	72	111	196	157	550	0	Content		196	162	8816691	4294208032
8833	08:42:05.404	00:00:08.833	530	252,0842	260,9345	0,5868373	0,433506	453,0891	3,472753	0	285,6716	266,5002	0,415634	0,4271632	459,7565	3,444874	0	21	269	264						Untertest3.avi	0	880	547	72	111	196	157	550	0	Content		197	153	8833308	4294224649
8850	08:42:05.421	00:00:08.849	531	246,4563	269,6888	0,5868416	0,4333707	453,0751	3,516954	0	288,9553	267,6063	0,4155982	0,427045	459,7734	3,384897	0	21	268	269						Untertest3.avi	0	880	547	72	111	196	157	550	0	Content		196	158	8849931	4294241272
8867	08:42:05.438	00:00:08.866	532	250,1431	267,0894	0,5868374	0,4333819	453,0685	3,469377	0	294,499	270,1359	0,4155691	0,4270199	459,7729	3,37152	0	21	272	269						Untertest3.avi	0	880	547	72	111	196	157	550	0	Content		200	158	8866682	4294258023
8883	08:42:05.454	00:00:08.883	533	248,5864	268,6907	0,5867708	0,4334684	453,1056	3,46174	0	292,5389	275,2112	0,4154855	0,4270875	459,8622	3,423688	0	21	271	272						Untertest3.avi	0	880	547	72	111	196	157	550	0	Content		199	161	8883306	4294274647
8900	08:42:05.471	00:00:08.899	534	253,9204	263,0476	0,5865589	0,4335092	453,2511	3,407054	0	289,5567	270,6554	0,4153175	0,4270633	459,7404	3,401469	0	21	272	267						Untertest3.avi	0	880	547	72	111	196	157	550	0	Content		200	156	8899930	4294291271
8917	08:42:05.488	00:00:08.916	535	251,2998	267,308	0,5863711	0,4334925	453,1537	3,405349	0	285,7423	275,9067	0,4151035	0,4270426	459,8168	3,389205	0	21	269	272						Untertest3.avi	0	880	547	72	111	196	157	550	0	Content		197	161	8916553	4294307894
8933	08:42:05.504	00:00:08.933	536	243,5014	266,7685	0,5861604	0,4335153	453,3206	3,455193	0	291,8044	274,8074	0,41494	0,42708	459,9084	3,36287	0	21	268	271						Untertest3.avi	0	880	547	72	111	196	157	550	0	Content		196	160	8933303	4294324644
8950	08:42:05.521	00:00:08.949	537	252,1767	261,6199	0,5860237	0,4334669	453,243	3,323716	0	288,5146	273,5432	0,4147892	0,4270808	459,7801	3,352141	0	21	270	268						Untertest3.avi	0	880	547	72	111	196	157	550	0	Content		198	157	8949927	4294341268
8967	08:42:05.538	00:00:08.966	538	248,7979	272,55	0,5859051	0,4333466	453,2558	3,379811	0	285,6302	268,0074	0,4146744	0,4270487	459,8779	3,331595	0	21	267	270						Untertest3.avi	0	880	547	72	111	196	157	550	0	Content		195	159	8966552	4294357893
8983	08:42:05.554	00:00:08.983	539	248,1262	265,1659	0,5856768	0,4332134	453,3649	3,345788	0	292,5046	271,5797	0,4144674	0,426974	460,0594	3,31337	0	21	270	268						Untertest3.avi	0	880	547	72	111	196	157	550	0	Content		198	157	8983177	4294374518
9000	08:42:05.571	00:00:08.999	540	249,1505	268,2879	0,5854358	0,4331636	453,2704	3,313417	0	287,7595	270,6467	0,4141747	0,4269963	460,1205	3,246274	0	21	268	269						Untertest3.avi	0	880	547	72	111	196	157	550	0	Content		196	158	8999926	4294391267
9017	08:42:05.588	00:00:09.016	541	257,7781	263,7276	0,5851931	0,4332946	453,4181	3,18728	0	287,7447	269,4756	0,4139846	0,4271277	460,1347	3,257248	0	21	273	267						Untertest3.avi	0	880	547	72	111	196	157	550	0	Content		201	156	9016548	4294407889
9033	08:42:05.604	00:00:09.033	542	254,3944	263,2872	0,5849871	0,4333507	453,3628	3,22966	0	290,3819	265,2308	0,4137828	0,427197	460,0466	3,182539	0	21	272	264						Untertest3.avi	0	880	547	72	111	196	157	550	0	Content		200	153	9033171	4294424512
9050	08:42:05.621	00:00:09.049	543	288,7245	233,7607	0,5839207	0,4321649	453,4642	3,209662	0	306,8908	242,5339	0,4131356	0,4263011	460,2759	3,258715	0	22	298	238						Untertest3.avi	0	880	547	72	111	259	60	1632	0	Content		226	127	9049796	4294441137
9067	08:42:05.638	00:00:09.066	544	289,713	210,2163	0,5830081	0,4307036	453,5779	3,253645	0	353,8237	201,3138	0,4126514	0,4248724	460,2451	3,12435	0	22	322	206						Untertest3.avi	0	880	547	72	111	259	60	1632	0	Content		250	95	9066544	4294457885
9083	08:42:05.654	00:00:09.083	545	301,601	183,0889	0,583	0,429608	453,9095	3,221716	0	358,7764	180,9978	0,4127137	0,4240513	460,5353	3,131614	0	22	330	182						Untertest3.avi	0	880	547	72	111	259	60	1632	0	Content		258	71	9083169	4294474510
9100	08:42:05.671	00:00:09.099	546	301,6801	171,4831	0,5830293	0,4292548	453,9659	3,232922	0	362,7028	162,9527	0,4126376	0,4238888	460,5552	3,133981	0	22	332	167						Untertest3.avi	0	880	547	72	111	259	60	1632	0	Content		260	56	9099792	4294491133
9116	08:42:05.687	00:00:09.116	547	304,4034	169,5681	0,5830504	0,4292752	453,9261	3,177511	0	356,1403	178,1804	0,4125723	0,423948	460,5197	3,184725	0	22	330	174						Untertest3.avi	0	880	547	72	111	259	60	1632	0	Content		258	63	9116418	4294507759
9133	08:42:05.704	00:00:09.133	548	296,0588	173,058	0,5830402	0,4293713	453,9478	3,221238	0	360,8881	170,7458	0,4124357	0,4239749	460,6798	3,126341	0	22	328	172						Untertest3.avi	0	880	547	72	111	259	60	1632	0	Content		256	61	9133168	4294524509
9150	08:42:05.721	00:00:09.149	549	300,4568	173,7074	0,5830305	0,4294395	453,9544	3,197571	0	353,3708	168,7572	0,4123469	0,4239711	460,5959	3,066513	0	22	327	171						Untertest3.avi	0	880	547	72	111	259	60	1632	0	Content		255	60	9149792	4294541133
9166	08:42:05.737	00:00:09.166	550	301,9418	174,8606	0,5829978	0,4293435	454,0114	3,221537	0	349,7088	179,5527	0,4122201	0,4238461	460,5341	3,15695	0	22	326	177						Untertest3.avi	0	880	547	72	111	259	60	1632	0	Content		254	66	9166417	4294557758
9183	08:42:05.754	00:00:09.183	551	306,3155	169,9814	0,5828896	0,4291961	454,052	3,180735	0	359,3536	172,2082	0,4120682	0,423586	460,6415	3,092469	0	22	333	171						Untertest3.avi	0	880	547	72	111	259	60	1632	0	Content		261	60	9183038	4294574379
9200	08:42:05.771	00:00:09.199	552	306,3035	170,0548	0,582706	0,4291279	454,3015	3,171952	0	348,2256	178,1976	0,4118351	0,4234249	460,669	3,140934	0	22	327	174						Untertest3.avi	0	880	547	72	111	259	60	1632	0	Content		255	63	9199789	4294591130
9216	08:42:05.787	00:00:09.216	553	299,3615	163,2411	0,5825613	0,4291541	454,2273	3,175022	0	360,0882	170,563	0,4116842	0,4236149	460,6497	3,091631	0	22	330	167						Untertest3.avi	0	880	547	72	111	259	60	1632	0	Content		258	56	9216411	4294607752
9233	08:42:05.804	00:00:09.233	554	331,2449	188,9726	0,582491	0,4287695	454,2273	3,29949	0	360,925	173,8181	0,4115928	0,4236864	460,7113	3,141964	0	22	346	181						Untertest3.avi	0	880	547	72	111	259	60	1632	0	Content		274	70	9233036	4294624377
9250	08:42:05.821	00:00:09.249	555	304,6669	164,797	0,5825322	0,4292423	454,3194	3,128431	0	358,1043	173,9028	0,4115719	0,4237841	460,6825	3,086258	0	22	331	169						Untertest3.avi	0	880	547	72	111	259	60	1632	0	Content		259	58	9249662	4294641003
9266	08:42:05.837	00:00:09.266	556	307,683	163,1671	0,5825844	0,4295125	454,2195	3,116364	0	359,1129	173,6295	0,4115901	0,424022	460,6567	3,102002	0	22	333	168						Untertest3.avi	0	880	547	72	111	259	60	1632	0	Content		261	57	9266409	4294657750
9283	08:42:05.854	00:00:09.283	557	305,39	162,3676	0,5826623	0,4298345	454,1156	3,113819	0	359,7032	171,5367	0,4116621	0,42429	460,5381	3,076818	0	22	333	167						Untertest3.avi	0	880	547	72	111	259	60	1632	0	Content		261	56	9283034	4294674375
9300	08:42:05.871	00:00:09.299	558	300,9298	161,4802	0,5827253	0,4303625	454,0959	3,09607	0	361,7771	170,6901	0,4117072	0,4248153	460,5147	3,091991	0	22	331	166						Untertest3.avi	0	880	547	72	111	259	60	1632	0	Content		259	55	9299658	4294690999
9316	08:42:05.887	00:00:09.316	559	302,5843	167,0719	0,5827833	0,4308695	453,7239	3,093258	0	357,4184	168,2171	0,4117494	0,4253121	460,4936	3,043175	0	22	330	168						Untertest3.avi	0	880	547	72	111	259	60	1632	0	Content		258	57	9316406	4294707747
9333	08:42:05.904	00:00:09.333	560	297,6315	169,0556	0,582737	0,4312614	453,8372	3,082543	0	359,7957	171,8344	0,4117427	0,425585	460,4559	3,071663	0	22	329	170						Untertest3.avi	0	880	547	72	111	259	60	1632	0	Content		257	59	9333031	4294724372
9350	08:42:05.921	00:00:09.349	561	302,5951	163,1936	0,5826932	0,4316078	453,4277	3,058311	0	362,5697	174,6185	0,411703	0,42574	460,4428	3,111966	0	22	333	169						Untertest3.avi	0	880	547	72	111	259	60	1632	0	Content		261	58	9349653	4294740994
9366	08:42:05.937	00:00:09.366	562	300,2216	174,2382	0,5826471	0,4318566	453,7492	3,140994	0	359,0821	172,9127	0,4116322	0,4260302	460,4101	3,037463	0	22	330	174						Untertest3.avi	0	880	547	72	111	259	60	1632	0	Content		258	63	9366279	4294757620
9383	08:42:05.954	00:00:09.383	563	301,6644	166,635	0,5825552	0,4318968	453,7133	3,065512	0	351,5808	168,3259	0,4114856	0,4262066	460,6321	3,081385	0	22	327	167						Untertest3.avi	0	880	547	72	111	259	60	1632	0	Content		255	56	9383026	4294774367
9400	08:42:05.971	00:00:09.399	564	296,8591	178,3179	0,5825005	0,4315723	453,8236	3,087837	0	355,1042	175,2468	0,4113332	0,4257846	460,4183	3,10553	0	22	326	177						Untertest3.avi	0	880	547	72	111	259	60	1632	0	Content		254	66	9399650	4294790991
9416	08:42:05.987	00:00:09.416	565	297,3027	169,1674	0,582378	0,431158	454,1709	3,105416	0	359,3115	163,5018	0,411196	0,4254844	460,4643	3,04524	0	22	328	166						Untertest3.avi	0	880	547	72	111	259	60	1632	0	Content		256	55	9416274	4294807615
9433	08:42:06.004	00:00:09.432	566	305,4724	170,7658	0,5822641	0,4309692	454,1609	3,094097	0	357,9921	168,5011	0,4109896	0,4252762	460,5216	3,032469	0	22	332	170						Untertest3.avi	0	880	547	72	111	259	60	1632	0	Content		260	59	9432898	4294824239
9450	08:42:06.021	00:00:09.449	567	308,7433	168,181	0,5821091	0,4309531	454,1045	3,059505	0	354,2912	174,0807	0,4108402	0,4251163	460,4224	3,054776	0	22	332	171						Untertest3.avi	0	880	547	72	111	259	60	1632	0	Content		260	60	9449647	4294840988
9466	08:42:06.037	00:00:09.466	568	308,4308	168,8332	0,581972	0,431074	454,1215	3,062253	0	362,2733	164,4538	0,4106421	0,4252929	460,3391	3,042253	0	22	335	167						Untertest3.avi	0	880	547	72	111	259	60	1632	0	Content		263	56	9466272	4294857613
9483	08:42:06.054	00:00:09.482	569	307,0612	177,5693	0,5817696	0,4313276	454,2194	3,138497	0	358,5416	172,2005	0,4104939	0,4254353	460,4879	3,057228	0	22	333	175						Untertest3.avi	0	880	547	72	111	259	60	1632	0	Content		261	64	9482894	4294874235
9500	08:42:06.071	00:00:09.499	570	305,8003	165,8797	0,5816751	0,4316595	454,192	3,058561	0	353,0835	167,5111	0,4103194	0,4255497	460,2099	3,035968	0	22	329	167						Untertest3.avi	0	880	547	72	111	259	60	1632	0	Content		257	56	9499519	4294890860
9516	08:42:06.087	00:00:09.516	571	307,8654	164,4492	0,5816192	0,431825	454,2325	3,06292	0	355,8651	170,6376	0,4102697	0,4256817	460,1992	3,021951	0	22	332	168						Untertest3.avi	0	880	547	72	111	259	60	1632	0	Content		260	57	9516269	4294907610
9533	08:42:06.104	00:00:09.532	572	309,5245	168,2513	0,5816829	0,4318162	454,2227	3,085618	0	356,6383	172,912	0,4103541	0,4258525	460,3683	2,946952	0	22	333	171						Untertest3.avi	0	880	547	72	111	259	60	1632	0	Content		261	60	9532892	4294924233
9550	08:42:06.121	00:00:09.549	573	308,3706	164,9831	0,5817739	0,4320116	454,2799	2,980916	0	358,3589	170,6257	0,4104336	0,4262275	460,3897	3,035191	0	22	333	168						Untertest3.avi	0	880	547	72	111	259	60	1632	0	Content		261	57	9549515	4294940856
9566	08:42:06.137	00:00:09.566	574	305,1146	163,8577	0,581791	0,4323421	454,2115	3,011894	0	348,5346	180,328	0,4104582	0,4265435	460,3392	3,04201	0	22	327	172						Untertest3.avi	0	880	547	72	111	259	60	1632	0	Content		255	61	9566139	4294957480
9583	08:42:06.154	00:00:09.582	575	306,5667	166,6416	0,5817025	0,4327203	454,0546	2,984744	0	350,5151	173,2076	0,4103914	0,4269508	460,3469	2,965507	0	22	329	170						Untertest3.avi	0	880	547	72	111	259	60	1632	0	Content		257	59	9582889	4294974230
9600	08:42:06.171	00:00:09.599	576	298,893	172,6481	0,5815598	0,4330605	454,2495	3,049955	0	359,0941	164,332	0,4102282	0,4271713	460,2168	2,950289	0	22	329	168						Untertest3.avi	0	880	547	72	111	259	60	1632	0	Content		257	57	9599514	4294990855
9616	08:42:06.187	00:00:09.616	577	305,631	166,4768	0,581379	0,4333517	454,201	2,966096	0	356,0695	175,7196	0,4100047	0,4272738	460,4227	2,992899	0	22	331	171						Untertest3.avi	0	880	547	72	111	259	60	1632	0	Content		259	60	9616137	4295007478
9633	08:42:06.204	00:00:09.632	578	307,7679	157,2746	0,5811361	0,4336827	454,3739	2,942376	0	361,8646	172,6779	0,4097967	0,4274362	460,3512	2,925963	0	22	335	165						Untertest3.avi	0	880	547	72	111	259	60	1632	0	Content		263	54	9632762	4295024103
9650	08:42:06.221	00:00:09.649	579	305,9573	174,2597	0,5808909	0,4339155	454,2166	3,012801	0	358,7942	174,3662	0,4095441	0,4277174	460,4741	2,940945	0	22	332	174						Untertest3.avi	0	880	547	72	111	259	60	1632	0	Content		260	63	9649509	4295040850
9666	08:42:06.237	00:00:09.666	580	305,6277	169,8538	0,5807619	0,4342316	454,1831	2,991212	0	353,6107	171,7389	0,4093574	0,4279782	460,2035	2,935614	0	22	330	171						Untertest3.avi	0	880	547	72	111	259	60	1632	0	Content		258	60	9666134	4295057475
9683	08:42:06.254	00:00:09.682	581	301,9949	169,5058	0,5806957	0,4344234	454,1102	2,974581	0	354,5186	170,7402	0,409348	0,4282384	460,3896	2,948095	0	22	328	170						Untertest3.avi	0	880	547	72	111	259	60	1632	0	Content		256	59	9682757	4295074098
9699	08:42:06.270	00:00:09.699	582	304,6285	172,6913	0,5807166	0,4346246	454,1356	3,031893	0	354,2666	178,4741	0,4093523	0,4285743	460,3938	2,946062	0	22	329	176						Untertest3.avi	0	880	547	72	111	259	60	1632	0	Content		257	65	9699382	4295090723
9716	08:42:06.287	00:00:09.716	583	301,0556	164,0031	0,5807688	0,4348509	454,1533	2,971443	0	357,3094	166,2529	0,4094011	0,4288508	460,3739	2,905054	0	22	329	165						Untertest3.avi	0	880	547	72	111	259	60	1632	0	Content		257	54	9716131	4295107472
9733	08:42:06.304	00:00:09.732	584	297,1853	161,3171	0,5808128	0,4349998	454,1071	2,9355	0	360,2781	174,2896	0,4094396	0,4289547	460,3502	2,932392	0	22	329	168						Untertest3.avi	0	880	547	72	111	259	60	1632	0	Content		257	57	9732756	4295124097
9749	08:42:06.320	00:00:09.749	585	306,8375	164,4664	0,5807943	0,43501	454,1382	2,916121	0	358,6283	163,8598	0,4094199	0,4289712	460,3787	2,867968	0	22	333	164						Untertest3.avi	0	880	547	72	111	259	60	1632	0	Content		261	53	9749379	4295140720
9766	08:42:06.337	00:00:09.766	586	311,9542	159,6796	0,5807182	0,4348843	454,165	2,938379	0	358,8683	166,5598	0,4093355	0,4287678	460,4082	2,908117	0	22	335	163						Untertest3.avi	0	880	547	72	111	259	60	1632	0	Content		263	52	9766007	4295157348
9783	08:42:06.354	00:00:09.782	587	308,2004	167,5809	0,580572	0,434664	454,4029	2,943264	0	367,4385	171,1233	0,4091958	0,4285206	460,6402	2,927459	0	22	338	169						Untertest3.avi	0	880	547	72	111	259	60	1632	0	Content		266	58	9782787	4295174128
9799	08:42:06.370	00:00:09.799	588	305,6954	161,2455	0,5805201	0,4344968	454,3555	2,921175	0	356,0124	172,0031	0,4091511	0,4282544	460,6402	2,929526	0	22	331	167						Untertest3.avi	0	880	547	72	111	259	60	1632	0	Content		259	56	9799376	4295190717
9816	08:42:06.387	00:00:09.815	589	304,963	165,7175	0,5804951	0,4344397	454,3583	2,987277	0	352,3617	172,5766	0,4091053	0,4281147	460,5271	2,929108	0	22	329	169						Untertest3.avi	0	880	547	72	111	259	60	1632	0	Content		257	58	9815999	4295207340
9833	08:42:06.404	00:00:09.832	590	301,536	164,6093	0,5805003	0,4343504	454,3999	2,912277	0	361,3273	170,906	0,4090937	0,4280178	460,5285	2,870527	0	22	331	168						Untertest3.avi	0	880	547	72	111	259	60	1632	0	Content		259	57	9832631	4295223972
9849	08:42:06.420	00:00:09.849	591	304,82	163,4373	0,5804219	0,4342192	454,2536	2,938695	0	356,3314	171,57	0,4090656	0,4278127	460,5534	2,924582	0	22	331	168						Untertest3.avi	0	880	547	72	111	259	60	1632	0	Content		259	57	9849377	4295240718
9866	08:42:06.437	00:00:09.865	592	311,1096	167,6395	0,5803285	0,4338719	453,8247	2,923134	0	357,8114	171,1192	0,4089127	0,4274566	460,2731	2,938066	0	22	334	169						Untertest3.avi	0	880	547	72	111	259	60	1632	0	Content		262	58	9865998	4295257339
9883	08:42:06.454	00:00:09.882	593	301,0488	171,3797	0,5800819	0,4337401	454,2374	2,971714	0	359,6192	167,0611	0,4088199	0,4272267	460,3318	2,83896	0	22	330	169						Untertest3.avi	0	880	547	72	111	259	60	1632	0	Content		258	58	9882621	4295273962
9899	08:42:06.470	00:00:09.899	594	304,1279	168,2867	0,5798957	0,433654	454,0806	2,924095	0	357,7062	173,6849	0,4086903	0,427099	460,6695	2,889125	0	22	331	171						Untertest3.avi	0	880	547	72	111	259	60	1632	0	Content		259	60	9899372	4295290713
9916	08:42:06.487	00:00:09.915	595	296,9312	167,4483	0,5797644	0,4336935	454,1149	2,934601	0	362,8493	164,408	0,4085248	0,4270825	460,4801	2,891938	0	22	330	166						Untertest3.avi	0	880	547	72	111	259	60	1632	0	Content		258	55	9915994	4295307335
9933	08:42:06.504	00:00:09.932	596	303,8419	168,7945	0,5795812	0,4338918	454,3011	2,953748	0	357,0002	169,7446	0,4083407	0,427172	460,6129	2,904183	0	22	330	169						Untertest3.avi	0	880	547	72	111	259	60	1632	0	Content		258	58	9932618	4295323959
9949	08:42:06.520	00:00:09.949	597	304,9333	171,4515	0,5793955	0,434006	454,1381	2,96793	0	357,1961	168,6534	0,4081303	0,4272868	460,456	2,882708	0	22	331	170						Untertest3.avi	0	880	547	72	111	259	60	1632	0	Content		259	59	9949241	4295340582
9966	08:42:06.537	00:00:09.965	598	333,0316	177,1421	0,5792657	0,4337062	454,1381	3,027688	0	362,1896	174,1007	0,4080027	0,42735	460,458	2,973361	0	22	348	176						Untertest3.avi	0	880	547	72	111	259	60	1632	0	Content		276	65	9965989	4295357330
9983	08:42:06.554	00:00:09.982	599	308,1149	168,1674	0,579197	0,4342181	454,0899	2,9142	0	369,0181	167,5293	0,407921	0,4275449	460,4406	2,84098	0	22	339	168						Untertest3.avi	0	880	547	72	111	259	60	1632	0	Content		267	57	9982615	4295373956
9999	08:42:06.570	00:00:09.999	600	302,3742	167,119	0,5791026	0,4344318	454,3376	2,943358	0	365,6386	165,799	0,4078227	0,4278129	460,5558	2,886205	0	22	334	166						Untertest3.avi	0	880	547	72	111	259	60	1632	0	Content		262	55	9999237	4295390578
10016	08:42:06.587	00:00:10.015	601	301,5451	169,948	0,5790055	0,4345841	454,204	2,948234	0	361,8722	167,9121	0,4076909	0,4279781	460,5239	2,929365	0	22	332	169						Untertest3.avi	0	880	547	72	111	259	60	1632	0	Content		260	58	10015863	4295407204
10033	08:42:06.604	00:00:10.032	602	312,1765	165,1878	0,5789244	0,4350836	454,1061	2,914517	0	361,8693	172,7152	0,4075994	0,4283103	460,4223	2,91489	0	22	337	169						Untertest3.avi	0	880	547	72	111	259	60	1632	0	Content		265	58	10032611	4295423952
10049	08:42:06.620	00:00:10.049	603	301,0078	171,8782	0,5789943	0,4353102	454,2025	2,931596	0	362,5338	170,1844	0,4076678	0,4285842	460,3661	2,877188	0	22	332	171						Untertest3.avi	0	880	547	72	111	259	60	1632	0	Content		260	60	10049235	4295440576
10066	08:42:06.637	00:00:10.065	604	301,4716	172,7173	0,5791786	0,435414	454,3324	2,927595	0	355,6952	169,1699	0,4078965	0,428752	460,4491	2,894058	0	22	329	171						Untertest3.avi	0	880	547	72	111	259	60	1632	0	Content		257	60	10065860	4295457201
10082	08:42:06.653	00:00:10.082	605	300,2756	174,4081	0,5795921	0,4355639	454,3064	2,955147	0	357,2758	172,4218	0,4082345	0,4289823	460,6325	2,91751	0	22	329	173						Untertest3.avi	0	880	547	72	111	259	60	1632	0	Content		257	62	10082480	4295473821
10099	08:42:06.670	00:00:10.099	606	310,2027	167,6322	0,5801734	0,4356187	454,5029	2,886324	0	357,7667	168,2827	0,4087168	0,429217	460,62	2,872122	0	22	334	168						Untertest3.avi	0	880	547	72	111	259	60	1632	0	Content		262	57	10099230	4295490571
10116	08:42:06.687	00:00:10.115	607	309,1433	178,1077	0,5808856	0,4354973	454,0928	2,881285	0	359,8987	171,2812	0,4094003	0,4296352	460,4213	2,888212	0	22	335	175						Untertest3.avi	0	880	547	72	111	259	60	1632	0	Content		263	64	10115853	4295507194
10132	08:42:06.703	00:00:10.132	608	309,7486	175,8982	0,5811083	0,4358823	454,0279	2,875396	0	361,815	171,7385	0,4097695	0,4301649	460,4335	2,915278	0	22	336	174						Untertest3.avi	0	880	547	72	111	259	60	1632	0	Content		264	63	10132476	4295523817
10149	08:42:06.720	00:00:10.149	609	300,2535	168,4007	0,5811711	0,4364294	453,9685	2,84766	0	358,4132	169,7703	0,4098438	0,4305087	460,4513	2,891572	0	22	329	169						Untertest3.avi	0	880	547	72	111	259	60	1632	0	Content		257	58	10149101	4295540442
10166	08:42:06.737	00:00:10.165	610	296,2114	177,1478	0,5810826	0,4367728	454,0442	2,935219	0	355,5508	170,2737	0,4097398	0,4305775	460,5459	2,911821	0	22	326	174						Untertest3.avi	0	880	547	72	111	259	60	1632	0	Content		254	63	10165850	4295557191
10182	08:42:06.753	00:00:10.182	611	306,3364	169,2015	0,5808306	0,4368619	454,2175	2,828636	0	355,1065	172,9411	0,4095232	0,4305109	460,6423	2,896661	0	22	331	171						Untertest3.avi	0	880	547	72	111	259	60	1632	0	Content		259	60	10182475	4295573816
10199	08:42:06.770	00:00:10.199	612	302,1027	168,6964	0,5807388	0,4368186	454,2992	2,859939	0	353,4578	172,1017	0,4094337	0,430579	460,5896	2,908893	0	22	328	170						Untertest3.avi	0	880	547	72	111	259	60	1632	0	Content		256	59	10199098	4295590439
10216	08:42:06.787	00:00:10.215	613	299,5973	175,2204	0,580716	0,4366185	454,346	2,907009	0	366,0908	173,1456	0,4094006	0,4306254	460,6224	2,836257	0	22	333	174						Untertest3.avi	0	880	547	72	111	259	60	1632	0	Content		261	63	10215739	4295607080
10232	08:42:06.803	00:00:10.232	614	297,1347	168,7227	0,5806287	0,43638	454,5324	2,877607	0	358,2913	170,3465	0,4093167	0,4305557	460,4863	2,821312	0	22	328	170						Untertest3.avi	0	880	547	72	111	259	60	1632	0	Content		256	59	10232475	4295623816
10249	08:42:06.820	00:00:10.249	615	301,7436	165,7248	0,5806294	0,4361725	454,6418	2,873299	0	359,4825	177,4709	0,409364	0,4305952	460,7273	2,935556	0	22	331	172						Untertest3.avi	0	880	547	72	111	259	60	1632	0	Content		259	61	10249100	4295640441
10266	08:42:06.837	00:00:10.265	616	301,7418	174,6688	0,5808001	0,4360766	454,4942	2,887535	0	357,6781	180,766	0,4095441	0,4308358	460,9138	2,916409	0	22	330	178						Untertest3.avi	0	880	547	72	111	259	60	1632	0	Content		258	67	10265733	4295657074
10282	08:42:06.853	00:00:10.282	617	299,5182	176,8839	0,5809219	0,4361613	454,555	2,931416	0	357,1534	179,4266	0,4096272	0,4311344	460,9216	2,947793	0	22	328	178						Untertest3.avi	0	880	547	72	111	259	60	1632	0	Content		256	67	10282347	4295673688
10299	08:42:06.870	00:00:10.299	618	295,9588	172,6396	0,5809096	0,4364732	454,4505	2,94724	0	355,315	174,6082	0,4096325	0,4312641	460,8978	2,850006	0	22	326	174						Untertest3.avi	0	880	547	72	111	259	60	1632	0	Content		254	63	10299095	4295690436
10316	08:42:06.887	00:00:10.315	619	295,3477	173,642	0,580842	0,4366914	454,4394	2,942253	0	361,9539	174,0997	0,4095827	0,4313534	460,9066	2,86717	0	22	329	174						Untertest3.avi	0	880	547	72	111	259	60	1632	0	Content		257	63	10315730	4295707071
10332	08:42:06.903	00:00:10.332	620	297,4099	175,2794	0,580752	0,4368865	454,4699	2,92154	0	364,8746	177,9852	0,4094735	0,431438	460,8238	2,85382	0	22	331	177						Untertest3.avi	0	880	547	72	111	259	60	1632	0	Content		259	66	10332343	4295723684
10349	08:42:06.920	00:00:10.348	621	293,8957	176,0184	0,5806292	0,4370037	454,6461	2,934873	0	360,7025	174,6768	0,4093817	0,4316914	460,7331	2,883596	0	22	327	175						Untertest3.avi	0	880	547	72	111	259	60	1632	0	Content		255	64	10348967	4295740308
10366	08:42:06.937	00:00:10.365	622	299,3315	173,6725	0,5805572	0,4370179	454,5807	2,885759	0	363,3273	169,97	0,4092633	0,4318318	460,9322	2,83691	0	22	331	172						Untertest3.avi	0	880	547	72	111	259	60	1632	0	Content		259	61	10365732	4295757073
10382	08:42:06.953	00:00:10.382	623	295,8218	171,3111	0,5805488	0,4368837	454,5986	2,950227	0	357,2863	176,4168	0,4092267	0,4317609	460,927	2,908068	0	22	327	174						Untertest3.avi	0	880	547	72	111	259	60	1632	0	Content		255	63	10382342	4295773683
10399	08:42:06.970	00:00:10.398	624	300,7596	176,6111	0,5805219	0,4366632	454,663	2,947326	0	358,3155	170,346	0,4091803	0,4315431	460,8957	2,870632	0	22	330	173						Untertest3.avi	0	880	547	72	111	259	60	1632	0	Content		258	62	10398964	4295790305
10416	08:42:06.987	00:00:10.415	625	305,8839	170,3873	0,5804457	0,4365515	454,6866	2,936258	0	351,9334	179,9146	0,409071	0,43139	460,8875	2,856398	0	22	329	175						Untertest3.avi	0	880	547	72	111	259	60	1632	0	Content		257	64	10415590	4295806931
10432	08:42:07.003	00:00:10.432	626	296,2398	173,6695	0,5802275	0,4364573	454,8196	2,965367	0	356,7395	173,2902	0,4088001	0,4313	460,5821	2,879931	0	22	326	173						Untertest3.avi	0	880	547	72	111	259	60	1632	0	Content		254	62	10432336	4295823677
10449	08:42:07.020	00:00:10.448	627	313,5	166,7107	0,5800402	0,4362612	454,8156	2,875506	0	357,8368	174,4622	0,4085678	0,4311694	460,7633	2,918481	0	22	336	171						Untertest3.avi	0	880	547	72	111	259	60	1632	0	Content		264	60	10448961	4295840302
10466	08:42:07.037	00:00:10.465	628	308,4779	162,8983	0,5797189	0,4359717	454,7539	2,881152	0	363,5196	174,4099	0,4083154	0,4309563	460,8413	2,876232	0	22	336	169						Untertest3.avi	0	880	547	72	111	259	60	1632	0	Content		264	58	10465585	4295856926
10482	08:42:07.053	00:00:10.482	629	301,3478	175,0682	0,5795233	0,4358647	454,6414	2,929762	0	360,4228	174,2075	0,4081154	0,4308122	460,683	2,895476	0	22	331	175						Untertest3.avi	0	880	547	72	111	259	60	1632	0	Content		259	64	10482207	4295873548
10499	08:42:07.070	00:00:10.498	630	304,0281	173,036	0,57937	0,435829	454,4171	2,962557	0	359,5721	180,2727	0,4079861	0,4308273	460,5155	2,937859	0	22	332	177						Untertest3.avi	0	880	547	72	111	259	60	1632	0	Content		260	66	10498954	4295890295
10516	08:42:07.087	00:00:10.515	631	307,1322	167,4785	0,5793267	0,4357181	454,3523	2,910345	0	355,8362	175,4743	0,4079281	0,4308871	460,5128	2,889649	0	22	331	171						Untertest3.avi	0	880	547	72	111	259	60	1632	0	Content		259	60	10515580	4295906921
10532	08:42:07.103	00:00:10.532	632	296,7171	170,0831	0,5792205	0,4356374	454,5122	2,904712	0	356,2739	179,6424	0,4078188	0,4308008	460,5678	2,963835	0	22	326	175						Untertest3.avi	0	880	547	72	111	259	60	1632	0	Content		254	64	10532202	4295923543
10549	08:42:07.120	00:00:10.548	633	297,1963	174,3749	0,5791404	0,435457	454,4941	3,001124	0	351,7937	176,7781	0,4077353	0,4306454	460,3439	2,884569	0	22	324	176						Untertest3.avi	0	880	547	72	111	259	60	1632	0	Content		252	65	10548825	4295940166
10566	08:42:07.137	00:00:10.565	634	299,643	174,8024	0,5790285	0,4352156	454,4544	2,970616	0	353,9615	171,6065	0,4075166	0,4305507	460,2409	2,937315	0	22	327	173						Untertest3.avi	0	880	547	72	111	259	60	1632	0	Content		255	62	10565576	4295956917
10582	08:42:07.153	00:00:10.582	635	345,2163	171,569	0,5789421	0,4345265	454,4544	2,969731	0	368,3361	169,6832	0,4074434	0,4304065	460,4341	2,861166	0	22	357	171						Untertest3.avi	0	880	547	72	111	259	60	1632	0	Content		285	60	10582201	4295973542
10599	08:42:07.170	00:00:10.598	636	304,0896	171,9814	0,5787115	0,4346473	454,5064	2,935925	0	363,5617	173,2539	0,4072486	0,4302034	460,4592	2,89608	0	22	334	173						Untertest3.avi	0	880	547	72	111	259	60	1632	0	Content		262	62	10598824	4295990165
10616	08:42:07.187	00:00:10.615	637	303,7332	165,7478	0,5785231	0,4344996	454,3718	2,897799	0	365,89	174,0088	0,4070594	0,4299215	460,4423	2,891462	0	22	335	170						Untertest3.avi	0	880	547	72	111	259	60	1632	0	Content		263	59	10615573	4296006914
10632	08:42:07.203	00:00:10.632	638	304,4891	168,0571	0,5782787	0,4344651	454,4273	2,911182	0	368,0978	178,0248	0,4068862	0,4298329	460,4771	2,823989	0	22	336	173						Untertest3.avi	0	880	547	72	111	259	60	1632	0	Content		264	62	10632199	4296023540
10649	08:42:07.220	00:00:10.648	639	306,6241	169,3252	0,5780615	0,4344445	454,3309	2,859643	0	357,2181	177,2085	0,4065738	0,4297156	460,2367	2,879046	0	22	332	173						Untertest3.avi	0	880	547	72	111	259	60	1632	0	Content		260	62	10648821	4296040162
10665	08:42:07.236	00:00:10.665	640	305,851	173,2829	0,5777953	0,4343522	454,4697	2,927238	0	362,4506	173,3266	0,4064197	0,4297119	460,4336	2,866228	0	22	334	173						Untertest3.avi	0	880	547	72	111	259	60	1632	0	Content		262	62	10665445	4296056786
10682	08:42:07.253	00:00:10.682	641	338,0772	168,9725	0,5763571	0,4344583	454,6306	2,913253	0	416,2363	173,683	0,4052885	0,4298554	460,7558	2,905372	0	23	377	171						Untertest3.avi	0	880	547	72	111	380	74	466	0	Content		305	60	10682070	4296073411
10699	08:42:07.270	00:00:10.698	642	392,9463	179,8805	0,5745897	0,4347913	454,7259	2,856365	0	470,8976	176,1235	0,4041316	0,430137	460,9643	2,889743	0	23	432	178						Untertest3.avi	0	880	547	72	111	380	74	466	0	Content		360	67	10698819	4296090160
10715	08:42:07.286	00:00:10.715	643	414,5437	188,1624	0,5739472	0,4351017	454,8388	2,915908	0	485,4625	190,6097	0,4036938	0,4303553	461,1825	2,840567	0	23	450	189						Untertest3.avi	0	880	547	72	111	380	74	466	0	Content		378	78	10715443	4296106784
10732	08:42:07.303	00:00:10.732	644	412,3266	188,4803	0,5738405	0,4353009	454,9515	2,931182	0	490,1895	191,3559	0,4036812	0,4304729	461,155	2,902493	0	23	451	190						Untertest3.avi	0	880	547	72	111	380	74	466	0	Content		379	79	10732066	4296123407
10749	08:42:07.320	00:00:10.748	645	420,0921	194,05	0,5739763	0,4354072	454,8121	2,924304	0	490,3934	190,5384	0,4037621	0,4305824	461,0013	2,880728	0	23	455	192						Untertest3.avi	0	880	547	72	111	380	74	466	0	Content		383	81	10748817	4296140158
10765	08:42:07.336	00:00:10.765	646	417,1089	191,2707	0,5739707	0,4354345	454,8198	2,896648	0	487,6912	189,8318	0,4036791	0,4305882	460,7766	2,92183	0	23	452	191						Untertest3.avi	0	880	547	72	111	380	74	466	0	Content		380	80	10765441	4296156782
10782	08:42:07.353	00:00:10.782	647	417,5111	194,6296	0,5738916	0,4354591	455,0105	2,899071	0	483,9667	191,3184	0,4035805	0,4305565	460,9904	2,902346	0	23	451	193						Untertest3.avi	0	880	547	72	111	380	74	466	0	Content		379	82	10782066	4296173407
10799	08:42:07.370	00:00:10.798	648	412,9728	182,3727	0,5738087	0,4356017	455,0441	2,922343	0	485,7588	187,6197	0,4034463	0,4306306	461,2033	2,864415	0	23	449	185						Untertest3.avi	0	880	547	72	111	380	74	466	0	Content		377	74	10798720	4296190061
10815	08:42:07.386	00:00:10.815	649	421,4049	184,7074	0,5736985	0,4358111	455,0988	2,955481	0	488,8423	183,3385	0,4033095	0,4307172	461,2539	2,8936	0	23	455	184						Untertest3.avi	0	880	547	72	111	380	74	466	0	Content		383	73	10815438	4296206779
10832	08:42:07.403	00:00:10.832	650	420,1193	179,5266	0,5735984	0,4358681	454,9927	2,92224	0	483,6065	184,2105	0,4032235	0,4309773	461,2596	2,817417	0	23	452	182						Untertest3.avi	0	880	547	72	111	380	74	466	0	Content		380	71	10832063	4296223404
10849	08:42:07.420	00:00:10.848	651	418,8387	189,5087	0,573548	0,4357542	455,1911	2,962976	0	488,0093	190,7951	0,4031575	0,4311591	461,2787	2,827817	0	23	453	190						Untertest3.avi	0	880	547	72	111	380	74	466	0	Content		381	79	10848690	4296240031
10865	08:42:07.436	00:00:10.865	652	420,6578	186,7842	0,5735086	0,4357466	455,2123	2,899091	0	487,1363	180,1764	0,4031388	0,4312322	461,3025	2,79075	0	23	454	183						Untertest3.avi	0	880	547	72	111	380	74	466	0	Content		382	72	10865313	4296256654
10882	08:42:07.453	00:00:10.882	653	420,9155	188,5359	0,5735708	0,4361046	455,2843	2,926398	0	494,8143	182,1227	0,4031741	0,4314071	461,3925	2,776072	0	23	458	185						Untertest3.avi	0	880	547	72	111	380	74	466	0	Content		386	74	10882062	4296273403
10899	08:42:07.470	00:00:10.898	654	420,8904	185,3729	0,5735673	0,436278	455,5264	2,968179	0	487,0254	189,0005	0,4031385	0,4315437	461,4255	2,816097	0	23	454	187						Untertest3.avi	0	880	547	72	111	380	74	466	0	Content		382	76	10898686	4296290027
10915	08:42:07.486	00:00:10.915	655	419,8348	183,8857	0,573443	0,4363147	455,375	2,917651	0	483,9147	192,1947	0,4030271	0,4316014	461,4296	2,849862	0	23	452	188						Untertest3.avi	0	880	547	72	111	380	74	466	0	Content		380	77	10915310	4296306651
10932	08:42:07.503	00:00:10.931	656	416,8541	181,7816	0,5732927	0,4361511	455,3532	2,901461	0	485,8925	183,3386	0,402911	0,4315467	461,5132	2,884091	0	23	451	183						Untertest3.avi	0	880	547	72	111	380	74	466	0	Content		379	72	10931933	4296323274
10949	08:42:07.520	00:00:10.948	657	417,2813	176,2579	0,5731484	0,4360573	455,3655	2,871772	0	486,4749	176,9828	0,4027743	0,4315135	461,5845	2,762172	0	23	452	177						Untertest3.avi	0	880	547	72	111	380	74	466	0	Content		380	66	10948691	4296340032
10965	08:42:07.536	00:00:10.965	658	418,2563	179,8102	0,5729604	0,4361468	455,3568	2,936745	0	489,2402	190,0248	0,4025644	0,4315518	461,4938	2,83717	0	23	454	185						Untertest3.avi	0	880	547	72	111	380	74	466	0	Content		382	74	10965308	4296356649
10982	08:42:07.553	00:00:10.981	659	417,3524	184,3252	0,5728288	0,4362179	455,3886	2,94246	0	489,479	178,5774	0,4024121	0,4317012	461,4453	2,82879	0	23	453	181						Untertest3.avi	0	880	547	72	111	380	74	466	0	Content		381	70	10981934	4296373275
10999	08:42:07.570	00:00:10.998	660	424,5428	189,5323	0,572762	0,436538	455,3152	2,959631	0	488,8879	185,6508	0,4023115	0,4319087	461,439	2,852257	0	23	457	188						Untertest3.avi	0	880	547	72	111	380	74	466	0	Content		385	77	10998555	4296389896
11015	08:42:07.586	00:00:11.015	661	416,1323	184,7638	0,572644	0,4366544	455,4027	2,959072	0	482,1234	180,9053	0,402219	0,4320666	461,4538	2,818496	0	23	449	183						Untertest3.avi	0	880	547	72	111	380	74	466	0	Content		377	72	11015306	4296406647
11032	08:42:07.603	00:00:11.031	662	419,4866	181,2057	0,572601	0,4368057	455,3396	2,975424	0	491,076	181,2671	0,4021541	0,4322631	461,4023	2,881226	0	23	455	181						Untertest3.avi	0	880	547	72	111	380	74	466	0	Content		383	70	11031927	4296423268
11049	08:42:07.620	00:00:11.048	663	416,7989	182,0989	0,5726551	0,4369355	455,4667	2,883336	0	488,0447	188,0014	0,4021204	0,4324018	461,2852	2,895045	0	23	452	185						Untertest3.avi	0	880	547	72	111	380	74	466	0	Content		380	74	11048554	4296439895
11065	08:42:07.636	00:00:11.065	664	423,1502	189,6964	0,5726173	0,4372117	455,1293	2,948208	0	488,1113	183,6001	0,4020844	0,4326337	461,1944	2,894381	0	23	456	187						Untertest3.avi	0	880	547	72	111	380	74	466	0	Content		384	76	11065176	4296456517
11082	08:42:07.653	00:00:11.081	665	417,3662	181,661	0,5726328	0,4375626	455,1019	2,914944	0	487,1979	177,1255	0,4020596	0,4330518	461,1581	2,826221	0	23	452	179						Untertest3.avi	0	880	547	72	111	380	74	466	0	Content		380	68	11081927	4296473268
11099	08:42:07.670	00:00:11.098	666	425,7944	188,0019	0,5726718	0,437867	455,2938	3,01864	0	482,9066	195,1382	0,4020324	0,4332973	461,0536	2,929435	0	23	454	192						Untertest3.avi	0	880	547	72	111	380	74	466	0	Content		382	81	11098550	4296489891
11115	08:42:07.686	00:00:11.115	667	421,4725	189,4363	0,5726048	0,4377438	454,8631	2,991373	0	483,9586	183,9193	0,4019784	0,4332911	460,8837	2,907827	0	23	453	187						Untertest3.avi	0	880	547	72	111	380	74	466	0	Content		381	76	11115175	4296506516
11132	08:42:07.703	00:00:11.131	668	404,3538	187,8111	0,5730043	0,4370452	454,7909	3,005582	0	472,7941	187,9487	0,402287	0,4328679	460,8528	2,946444	0	23	439	188						Untertest3.avi	0	880	547	72	111	380	74	466	0	Content		367	77	11131799	4296523140
11149	08:42:07.720	00:00:11.148	669	315,7744	146,187	0,5754543	0,4355266	455,0087	2,8863	0	387,1901	130,5746	0,4046302	0,431633	460,7365	2,718665	0	24	351	138						Untertest3.avi	0	880	547	72	111	198	39	1582	0	Content		279	27	11148548	4296539889
11165	08:42:07.736	00:00:11.165	670	236,9916	130,2715	0,5772341	0,4339846	455,1158	2,863377	0	338,7686	128,1323	0,4062134	0,4308453	460,6401	2,781628	0	24	288	129						Untertest3.avi	0	880	547	72	111	198	39	1582	0	Content		216	18	11165171	4296556512
11182	08:42:07.753	00:00:11.181	671	236,7306	132,1926	0,5770646	0,4334745	454,934	2,850458	0	-1024	-768	-1	-1	-1	-1	4	24	237	132						Untertest3.avi	0	880	547	72	111	198	39	1582	0	Content		165	21	11181798	4296573139
11198	08:42:07.769	00:00:11.198	672	262,5366	142,7264	0,5765955	0,4330477	454,8954	2,952541	0	315,7865	154,3239	0,4055559	0,4298703	460,5856	2,982928	0	24	289	149						Untertest3.avi	0	880	547	72	111	198	39	1582	0	Content		217	38	11198421	4296589762
11215	08:42:07.786	00:00:11.215	673	263,2936	148,1486	0,5763361	0,4326089	454,7081	2,976153	0	309,7043	155,4238	0,4051635	0,4295154	460,4665	2,98802	0	24	286	152						Untertest3.avi	0	880	547	72	111	198	39	1582	0	Content		214	41	11215169	4296606510
11232	08:42:07.803	00:00:11.231	674	262,5675	141,2305	0,5759978	0,4322746	454,746	2,926313	0	310,8431	155,7998	0,4047813	0,4291107	460,4604	2,956866	0	24	287	149						Untertest3.avi	0	880	547	72	111	198	39	1582	0	Content		215	38	11231793	4296623134
11248	08:42:07.819	00:00:11.248	675	263,0021	158,3846	0,5758013	0,431992	454,7017	2,956107	0	315,7238	159,4328	0,4045538	0,4289806	460,5113	2,956758	0	24	289	159						Untertest3.avi	0	880	547	72	111	198	39	1582	0	Content		217	48	11248417	4296639758
11265	08:42:07.836	00:00:11.265	676	267,2137	142,668	0,5755786	0,4317177	454,6859	2,903761	0	320,8232	147,7456	0,4043242	0,4287911	460,3946	2,883177	0	24	294	145						Untertest3.avi	0	880	547	72	111	198	39	1582	0	Content		222	34	11265040	4296656381
11282	08:42:07.853	00:00:11.281	677	262,4085	153,1927	0,5755267	0,4317872	454,6754	2,89151	0	315,0612	156,1072	0,4042448	0,4288693	460,3682	2,882689	0	24	289	155						Untertest3.avi	0	880	547	72	111	198	39	1582	0	Content		217	44	11281790	4296673131
11298	08:42:07.869	00:00:11.298	678	260,7254	141,1542	0,5755265	0,4316294	454,6639	2,91315	0	317,063	150,6936	0,4042256	0,4288707	460,3558	2,861975	0	24	289	146						Untertest3.avi	0	880	547	72	111	198	39	1582	0	Content		217	35	11298414	4296689755
11315	08:42:07.886	00:00:11.315	679	266,3092	145,0691	0,5755491	0,4313674	454,6493	2,888725	0	314,3595	152,2823	0,4042371	0,4287728	460,361	2,874149	0	24	290	149						Untertest3.avi	0	880	547	72	111	198	39	1582	0	Content		218	38	11315039	4296706380
11332	08:42:07.903	00:00:11.331	680	263,7271	141,2663	0,5756441	0,4312412	454,7617	2,84116	0	308,7308	149,6974	0,4042795	0,4287276	460,3773	2,816277	0	24	286	145						Untertest3.avi	0	880	547	72	111	198	39	1582	0	Content		214	34	11331660	4296723001
11348	08:42:07.919	00:00:11.348	681	264,3305	146,4267	0,5757723	0,4312802	454,541	2,810582	0	310,4455	149,5882	0,4043461	0,4288187	460,3389	2,807181	0	24	287	148						Untertest3.avi	0	880	547	72	111	198	39	1582	0	Content		215	37	11348410	4296739751
11365	08:42:07.936	00:00:11.365	682	264,372	143,2464	0,5758727	0,4313412	454,6325	2,82209	0	320,5822	149,8198	0,4044661	0,4289019	460,1813	2,778709	0	24	292	147						Untertest3.avi	0	880	547	72	111	198	39	1582	0	Content		220	36	11365036	4296756377
11382	08:42:07.953	00:00:11.381	683	259,2249	142,9417	0,5759453	0,431382	454,6298	2,784701	0	309,4789	153,6645	0,404491	0,4289523	460,4493	2,798549	0	24	284	148						Untertest3.avi	0	880	547	72	111	198	39	1582	0	Content		212	37	11381657	4296772998
11398	08:42:07.969	00:00:11.398	684	265,0189	150,2993	0,5759841	0,43146	454,6474	2,845596	0	314,2496	147,2487	0,4045931	0,4290399	460,4208	2,790117	0	24	290	149						Untertest3.avi	0	880	547	72	111	198	39	1582	0	Content		218	38	11398282	4296789623
11415	08:42:07.986	00:00:11.415	685	263,8864	144,666	0,5760013	0,4315098	454,6458	2,785293	0	318,1167	152,4891	0,4046119	0,42906	460,4496	2,791322	0	24	291	149						Untertest3.avi	0	880	547	72	111	198	39	1582	0	Content		219	38	11415030	4296806371
11432	08:42:08.003	00:00:11.431	686	260,083	151,6674	0,5759925	0,4315607	454,6283	2,83227	0	311,2426	162,6078	0,4045869	0,4290904	460,4633	2,849982	0	24	286	157						Untertest3.avi	0	880	547	72	111	198	39	1582	0	Content		214	46	11431657	4296822998
11448	08:42:08.019	00:00:11.448	687	264,2008	148,1294	0,5759458	0,4315922	454,6716	2,747493	0	308,2717	158,1218	0,4045351	0,4291416	460,3704	2,786691	0	24	286	153						Untertest3.avi	0	880	547	72	111	198	39	1582	0	Content		214	42	11448279	4296839620
11465	08:42:08.036	00:00:11.465	688	262,5623	136,6737	0,5758833	0,4315522	454,6608	2,720573	0	315,5762	149,4781	0,4044118	0,4291687	460,4203	2,743669	0	24	289	143						Untertest3.avi	0	880	547	72	111	198	39	1582	0	Content		217	32	11465028	4296856369
11482	08:42:08.053	00:00:11.481	689	263,5017	153,768	0,5758432	0,4313954	454,6845	2,779788	0	311,7309	149,4613	0,4043731	0,4291407	460,4319	2,67505	0	24	288	152						Untertest3.avi	0	880	547	72	111	198	39	1582	0	Content		216	41	11481652	4296872993
11498	08:42:08.069	00:00:11.498	690	264,7849	144,6971	0,5758682	0,4312836	454,7154	2,737671	0	305,2439	150,3597	0,4044049	0,4290679	460,4696	2,741145	0	24	285	148						Untertest3.avi	0	880	547	72	111	198	39	1582	0	Content		213	37	11498274	4296889615
11515	08:42:08.086	00:00:11.514	691	245,1302	142,1987	0,5764488	0,4313618	454,7531	2,768182	0	293,1232	146,2639	0,4050168	0,4291525	460,664	2,646625	0	24	269	144						Untertest3.avi	0	880	547	72	111	198	39	1582	0	Content		197	33	11514898	4296906239
11532	08:42:08.103	00:00:11.531	692	244,949	148,2226	0,5765602	0,4312801	454,8453	2,728554	0	329,8806	167,136	0,4051388	0,4289814	460,664	2,786297	0	24	287	158						Untertest3.avi	0	880	547	72	111	198	39	1582	0	Content		215	47	11531648	4296922989
11548	08:42:08.119	00:00:11.548	693	239,6416	148,6525	0,5765865	0,4312986	454,8464	2,787865	0	288,0377	152,0604	0,4051753	0,4291272	460,4745	2,664171	0	24	264	150						Untertest3.avi	0	880	547	72	111	198	39	1582	0	Content		192	39	11548271	4296939612
11565	08:42:08.136	00:00:11.564	694	245,6924	146,0262	0,5766004	0,4313202	454,8848	2,718604	0	291,78	150,9675	0,4051727	0,4291864	460,4841	2,719073	0	24	269	148						Untertest3.avi	0	880	547	72	111	198	39	1582	0	Content		197	37	11564896	4296956237
11582	08:42:08.153	00:00:11.581	695	240,4783	140,2281	0,5765091	0,4313901	454,7601	2,708647	0	288,831	154,3008	0,4050488	0,4292622	460,6402	2,722166	0	24	265	147						Untertest3.avi	0	880	547	72	111	198	39	1582	0	Content		193	36	11581518	4296972859
11598	08:42:08.169	00:00:11.598	696	241,3013	143,0523	0,5764482	0,4315711	454,7346	2,662596	0	295,4186	157,6136	0,404968	0,4295528	460,6458	2,698588	0	24	268	150						Untertest3.avi	0	880	547	72	111	198	39	1582	0	Content		196	39	11598265	4296989606
11615	08:42:08.186	00:00:11.614	697	267,2338	146,9845	0,5764185	0,4316172	454,7346	2,723884	0	287,7595	152,4486	0,4049346	0,4298487	460,6779	2,741183	0	24	277	150						Untertest3.avi	0	880	547	72	111	198	39	1582	0	Content		205	39	11614889	4297006230
11632	08:42:08.203	00:00:11.631	698	248,6561	151,8922	0,576455	0,432147	454,4644	2,764463	0	284,9968	152,4834	0,4049028	0,4301081	460,5373	2,737255	0	24	267	152						Untertest3.avi	0	880	547	72	111	198	39	1582	0	Content		195	41	11631514	4297022855
11648	08:42:08.219	00:00:11.648	699	248,9529	143,5185	0,5764	0,4322659	454,6727	2,664951	0	266,5543	142,8217	0,4048906	0,4303456	460,5374	2,642476	0	24	258	143						Untertest3.avi	0	880	547	72	111	198	39	1582	0	Content		186	32	11648137	4297039478
11665	08:42:08.236	00:00:11.664	700	245,4982	146,7082	0,5763774	0,4322043	454,6616	2,681215	0	290,1049	154,3065	0,4048386	0,4301965	460,4171	2,700303	0	24	268	151						Untertest3.avi	0	880	547	72	111	198	39	1582	0	Content		196	40	11664886	4297056227
11682	08:42:08.253	00:00:11.681	701	243,5175	147,0039	0,5762979	0,4322434	454,6331	2,685693	0	291,0006	146,2299	0,4047636	0,4302098	460,4426	2,680848	0	24	267	147						Untertest3.avi	0	880	547	72	111	198	39	1582	0	Content		195	36	11681510	4297072851
11698	08:42:08.269	00:00:11.698	702	235,4364	149,906	0,5761152	0,4322532	454,7721	2,717904	0	290,033	150,8753	0,4046276	0,4302199	460,5882	2,675661	0	24	263	150						Untertest3.avi	0	880	547	72	111	198	39	1582	0	Content		191	39	11698134	4297089475
11715	08:42:08.286	00:00:11.714	703	240,437	146,3473	0,5759986	0,4321867	454,7108	2,669434	0	263,1121	147,88	0,404463	0,4303186	460,5883	2,622249	0	24	252	147						Untertest3.avi	0	880	547	72	111	198	39	1582	0	Content		180	36	11714758	4297106099
11732	08:42:08.303	00:00:11.731	704	280,4562	134,9726	0,5758672	0,4318141	454,7108	2,629392	0	292,4657	153,5191	0,4043289	0,4300904	460,4853	2,598843	0	24	286	144						Untertest3.avi	0	880	547	72	111	198	39	1582	0	Content		214	33	11731507	4297122848
11748	08:42:08.319	00:00:11.748	705	240,3724	142,6447	0,5756776	0,4320855	454,8602	2,692589	0	290,8949	151,6977	0,4041683	0,4299915	460,6296	2,659815	0	24	266	147						Untertest3.avi	0	880	547	72	111	198	39	1582	0	Content		194	36	11748133	4297139474
11765	08:42:08.336	00:00:11.764	706	242,6059	142,1783	0,5755755	0,4319803	454,743	2,629439	0	285,1208	155,2529	0,4040747	0,4299126	460,7344	2,68663	0	24	264	149						Untertest3.avi	0	880	547	72	111	198	39	1582	0	Content		192	38	11764755	4297156096
11781	08:42:08.352	00:00:11.781	707	-1024	-768	-1	-1	-1	-1	4	283,1228	154,6848	0,4040515	0,4297097	460,7264	2,680006	0	24	283	155						Untertest3.avi	0	880	547	72	111	198	39	1582	0	Content		211	44	11781379	4297172720
11798	08:42:08.369	00:00:11.798	708	245,0455	136,2137	0,5755693	0,4314882	454,7658	2,668387	0	291,2238	156,687	0,4040817	0,4294418	460,6824	2,705431	0	24	268	146						Untertest3.avi	0	880	547	72	111	198	39	1582	0	Content		196	35	11798128	4297189469
11815	08:42:08.386	00:00:11.814	709	248,1192	147,3143	0,5755814	0,4313196	454,7762	2,690678	0	285,602	155,8763	0,4040799	0,4292158	460,7344	2,626976	0	24	267	152						Untertest3.avi	0	880	547	72	111	198	39	1582	0	Content		195	41	11814752	4297206093
11831	08:42:08.402	00:00:11.831	710	235,9987	137,3367	0,5755534	0,431179	454,7796	2,623844	0	254,3403	148,0983	0,4040528	0,4292646	460,7344	2,66683	0	24	245	143						Untertest3.avi	0	880	547	72	111	198	39	1582	0	Content		173	32	11831383	4297222724
11848	08:42:08.419	00:00:11.848	711	274,321	149,1977	0,5754756	0,4309133	454,7796	2,738656	0	291,9727	149,471	0,4039586	0,4290068	460,6482	2,569448	0	24	283	149						Untertest3.avi	0	880	547	72	111	198	39	1582	0	Content		211	38	11848003	4297239344
11865	08:42:08.436	00:00:11.864	712	242,0427	148,417	0,5753669	0,4313405	454,8131	2,708541	0	284,6733	154,1553	0,4038397	0,4291164	460,5753	2,692216	0	24	263	151						Untertest3.avi	0	880	547	72	111	198	39	1582	0	Content		191	40	11864750	4297256091
11881	08:42:08.452	00:00:11.881	713	244,0662	143,6862	0,5751835	0,4315389	454,8126	2,609473	0	284,0283	161,2192	0,4037019	0,4292168	460,5974	2,718154	0	24	264	152						Untertest3.avi	0	880	547	72	111	198	39	1582	0	Content		192	41	11881375	4297272716
11898	08:42:08.469	00:00:11.898	714	276,0375	148,0281	0,5750864	0,4313376	454,8126	2,743357	0	299,4846	156,2045	0,4035585	0,4292259	460,7003	2,640564	0	24	288	152						Untertest3.avi	0	880	547	72	111	198	39	1582	0	Content		216	41	11898003	4297289344
11915	08:42:08.486	00:00:11.914	715	244,6116	151,3226	0,5749906	0,4318487	454,7085	2,743421	0	287,3125	149,2418	0,4034263	0,4294167	460,4936	2,619231	0	24	266	150						Untertest3.avi	0	880	547	72	111	198	39	1582	0	Content		194	39	11914623	4297305964
11931	08:42:08.502	00:00:11.931	716	243,9086	144,311	0,5749503	0,4321417	454,6918	2,658118	0	286,2808	159,7719	0,4033597	0,4296985	460,462	2,663975	0	24	265	152						Untertest3.avi	0	880	547	72	111	198	39	1582	0	Content		193	41	11931374	4297322715
11948	08:42:08.519	00:00:11.947	717	278,9346	147,2976	0,5749519	0,4322914	454,6918	2,655919	0	292,9602	150,3177	0,4033262	0,4302494	460,4301	2,611248	0	24	286	149						Untertest3.avi	0	880	547	72	111	198	39	1582	0	Content		214	38	11947998	4297339339
11965	08:42:08.536	00:00:11.964	718	246,8142	147,1152	0,5749227	0,4332001	454,6166	2,653926	0	295,1272	155,7482	0,4033093	0,4307973	460,3695	2,634808	0	24	271	151						Untertest3.avi	0	880	547	72	111	198	39	1582	0	Content		199	40	11964622	4297355963
11981	08:42:08.552	00:00:11.981	719	244,6722	145,4297	0,5749428	0,4336359	454,5786	2,617563	0	293,6284	145,9046	0,4033082	0,4312966	460,3503	2,605064	0	24	269	146						Untertest3.avi	0	880	547	72	111	198	39	1582	0	Content		197	35	11981245	4297372586
11998	08:42:08.569	00:00:11.997	720	277,2082	147,9055	0,5750269	0,4334016	454,5786	2,697963	0	283,7593	156,4693	0,4033257	0,4314159	460,1498	2,636853	0	24	280	152						Untertest3.avi	0	880	547	72	111	198	39	1582	0	Content		208	41	11997994	4297389335
12015	08:42:08.586	00:00:12.014	721	242,9595	153,2654	0,5751428	0,4335172	454,3052	2,669048	0	262,401	148,3713	0,4033672	0,4313683	460,1499	2,563022	0	24	253	151						Untertest3.avi	0	880	547	72	111	198	39	1582	0	Content		181	40	12014620	4297405961
12031	08:42:08.602	00:00:12.031	722	242,1006	149,4834	0,5752132	0,4332688	454,2832	2,657299	0	291,9733	149,7159	0,4034934	0,4311359	460,1991	2,61331	0	24	267	150						Untertest3.avi	0	880	547	72	111	198	39	1582	0	Content		195	39	12031243	4297422584
12048	08:42:08.619	00:00:12.047	723	276,088	146,5436	0,5752485	0,4326971	454,2832	2,663463	0	330,7554	164,4459	0,4035834	0,4305935	460,1991	2,653788	0	24	303	155						Untertest3.avi	0	880	547	72	111	198	39	1582	0	Content		231	44	12047866	4297439207
12065	08:42:08.636	00:00:12.064	724	244,689	148,5145	0,5752103	0,4327162	454,2328	2,620287	0	252,2195	150,7131	0,4034656	0,4304109	460,1991	2,688241	0	24	248	150						Untertest3.avi	0	880	547	72	111	198	39	1582	0	Content		176	39	12064616	4297455957
12081	08:42:08.652	00:00:12.081	725	244,8193	145,5579	0,5751873	0,432403	454,224	2,660544	0	295,5529	146,7311	0,4034968	0,4298832	460,0157	2,599315	0	24	270	146						Untertest3.avi	0	880	547	72	111	198	39	1582	0	Content		198	35	12081240	4297472581
12098	08:42:08.669	00:00:12.097	726	278,8555	151,6577	0,5750451	0,4318686	454,224	2,645097	0	293,8405	144,3749	0,4033757	0,4295871	460,0086	2,581437	0	24	286	148						Untertest3.avi	0	880	547	72	111	198	39	1582	0	Content		214	37	12097863	4297489204
12115	08:42:08.686	00:00:12.114	727	242,8126	145,7281	0,5750955	0,4320542	454,4909	2,64125	0	290,5934	147,3819	0,4033807	0,429459	460,1841	2,599709	0	24	267	147						Untertest3.avi	0	880	547	72	111	198	39	1582	0	Content		195	36	12114613	4297505954
12131	08:42:08.702	00:00:12.131	728	245,4982	147,4982	0,5751219	0,4319433	454,2365	2,608621	0	287,317	147,5737	0,4033619	0,4293145	460,1542	2,584996	0	24	266	148						Untertest3.avi	0	880	547	72	111	198	39	1582	0	Content		194	37	12131235	4297522576
12148	08:42:08.719	00:00:12.147	729	279,3448	152,6994	0,575116	0,4315392	454,2365	2,632472	0	251,6235	149,9035	0,4033523	0,4294009	460,1543	2,699656	0	24	265	151						Untertest3.avi	0	880	547	72	111	198	39	1582	0	Content		193	40	12147859	4297539200
12164	08:42:08.735	00:00:12.164	730	246,4449	142,1431	0,5751694	0,4318893	454,2883	2,624814	0	289,1598	152,2122	0,4033902	0,4292514	460,1299	2,63403	0	24	268	147						Untertest3.avi	0	880	547	72	111	198	39	1582	0	Content		196	36	12164483	4297555824
12181	08:42:08.752	00:00:12.181	731	240,18	144,8668	0,5753042	0,4318898	454,3386	2,696355	0	285,3974	148,8076	0,4034792	0,4293219	460,1069	2,590053	0	24	263	147						Untertest3.avi	0	880	547	72	111	198	39	1582	0	Content		191	36	12181231	4297572572
12198	08:42:08.769	00:00:12.197	732	277,5299	155,1251	0,5754632	0,4316766	454,3386	2,656242	0	293,7999	151,0355	0,4037288	0,4295129	460,1471	2,664878	0	24	286	153						Untertest3.avi	0	880	547	72	111	198	39	1582	0	Content		214	42	12197856	4297589197
12214	08:42:08.785	00:00:12.214	733	246,1587	147,3463	0,575753	0,4323025	454,3614	2,678238	0	293,465	146,5518	0,4039027	0,4297139	460,0932	2,65409	0	24	270	147						Untertest3.avi	0	880	547	72	111	198	39	1582	0	Content		198	36	12214481	4297605822
12231	08:42:08.802	00:00:12.231	734	249,7625	149,2181	0,5759016	0,4326303	454,458	2,665334	0	286,1354	161,7546	0,4040679	0,4299645	459,8816	2,693177	0	24	268	155						Untertest3.avi	0	880	547	72	111	198	39	1582	0	Content		196	44	12231106	4297622447
12248	08:42:08.819	00:00:12.247	735	271,3432	145,4056	0,5759517	0,4325705	454,458	2,698324	0	288,7497	147,5206	0,4041061	0,4302339	459,9178	2,637253	0	24	280	146						Untertest3.avi	0	880	547	72	111	198	39	1582	0	Content		208	35	12247855	4297639196
12264	08:42:08.835	00:00:12.264	736	247,2875	146,4029	0,5759541	0,433083	454,4574	2,735921	0	295,4867	152,8132	0,4041362	0,4303443	460,0212	2,700709	0	24	271	150						Untertest3.avi	0	880	547	72	111	198	39	1582	0	Content		199	39	12264480	4297655821
12281	08:42:08.852	00:00:12.281	737	241,7339	149,0627	0,5759339	0,4331098	454,5014	2,681544	0	295,3214	148,6149	0,4040931	0,4303497	459,9228	2,634099	0	24	269	149						Untertest3.avi	0	880	547	72	111	198	39	1582	0	Content		197	38	12281104	4297672445
12298	08:42:08.869	00:00:12.297	738	280,4927	146,3635	0,575961	0,4328068	454,5014	2,678524	0	292,4799	153,6001	0,4041013	0,4303877	459,9503	2,716365	0	24	286	150						Untertest3.avi	0	880	547	72	111	198	39	1582	0	Content		214	39	12297727	4297689068
12314	08:42:08.885	00:00:12.314	739	246,9998	151,9998	0,5760547	0,4332158	454,4808	2,793514	0	290,359	147,2714	0,4042412	0,4305148	460,138	2,701607	0	24	269	150						Untertest3.avi	0	880	547	72	111	198	39	1582	0	Content		197	39	12314475	4297705816
12331	08:42:08.902	00:00:12.331	740	246,7674	146,9839	0,5762368	0,4334352	454,4166	2,738467	0	291,6778	150,6484	0,4043628	0,4307053	460,1093	2,677985	0	24	269	149						Untertest3.avi	0	880	547	72	111	198	39	1582	0	Content		197	38	12331101	4297722442
12348	08:42:08.919	00:00:12.347	741	243,4724	152,5014	0,5764018	0,4337365	454,5361	2,78591	0	290,0701	150,1938	0,4045307	0,4309784	460,0229	2,770379	0	24	267	151						Untertest3.avi	0	880	547	72	111	198	39	1582	0	Content		195	40	12347723	4297739064
12364	08:42:08.935	00:00:12.364	742	238,8287	157,1339	0,5765756	0,4339523	454,5026	2,850791	0	287,7437	154,0461	0,4047334	0,4311566	460,1455	2,720395	0	24	263	156						Untertest3.avi	0	880	547	72	111	198	39	1582	0	Content		191	45	12364347	4297755688
12381	08:42:08.952	00:00:12.381	743	243,3394	151,7726	0,5768064	0,4339066	454,5406	2,834298	0	290,4256	157,9983	0,4048877	0,4311525	460,1505	2,768914	0	24	267	155						Untertest3.avi	0	880	547	72	111	198	39	1582	0	Content		195	44	12381097	4297772438
12398	08:42:08.969	00:00:12.397	744	241,1843	147,4667	0,5769287	0,4336328	454,5954	2,806126	0	288,4409	156,1355	0,4050915	0,430911	460,1815	2,763183	0	24	265	152						Untertest3.avi	0	880	547	72	111	198	39	1582	0	Content		193	41	12397718	4297789059
12414	08:42:08.985	00:00:12.414	745	248,0615	154,5065	0,5770087	0,4334622	454,4028	2,82184	0	293,7513	161,2739	0,4051329	0,4306941	460,2355	2,783265	0	24	271	158						Untertest3.avi	0	880	547	72	111	198	39	1582	0	Content		199	47	12414343	4297805684
12431	08:42:09.002	00:00:12.430	746	246,7163	149,7615	0,5768967	0,4336947	454,6456	2,812092	0	293,9316	150,0498	0,4050913	0,4307487	460,2876	2,779705	0	24	270	150						Untertest3.avi	0	880	547	72	111	198	39	1582	0	Content		198	39	12430969	4297822310
12448	08:42:09.019	00:00:12.447	747	246,3192	147,4924	0,5768409	0,4340039	454,6672	2,806442	0	289,3074	152,6187	0,4049734	0,4311053	460,4064	2,786284	0	24	268	150						Untertest3.avi	0	880	547	72	111	198	39	1582	0	Content		196	39	12447717	4297839058
12464	08:42:09.035	00:00:12.464	748	248,7433	152,22	0,5768948	0,4342274	454,6836	2,873475	0	291,4085	163,9867	0,4051	0,43132	460,3206	2,860181	0	24	270	158						Untertest3.avi	0	880	547	72	111	198	39	1582	0	Content		198	47	12464344	4297855685
12481	08:42:09.052	00:00:12.480	749	246,1316	145,5813	0,5770794	0,434307	454,6001	2,845759	0	286,7206	167,2448	0,4052042	0,431543	460,2885	2,912112	0	24	266	156						Untertest3.avi	0	880	547	72	111	198	39	1582	0	Content		194	45	12480967	4297872308
12498	08:42:09.069	00:00:12.497	750	245,2217	152,2097	0,5772669	0,4343485	454,6955	2,876324	0	290,372	157,7762	0,4053176	0,431777	459,9691	2,872187	0	24	268	155						Untertest3.avi	0	880	547	72	111	198	39	1582	0	Content		196	44	12497589	4297888930
12514	08:42:09.085	00:00:12.514	751	247,3752	155,4557	0,5774161	0,4343807	454,7713	2,901357	0	295,9536	160,5164	0,4055806	0,4319379	460,2763	2,89044	0	24	272	158						Untertest3.avi	0	880	547	72	111	198	39	1582	0	Content		200	47	12514339	4297905680
12531	08:42:09.102	00:00:12.530	752	242,1234	147,4894	0,5776398	0,4343905	454,9111	2,905205	0	291,744	155,8102	0,4057438	0,4319841	460,2728	2,841244	0	24	267	152						Untertest3.avi	0	880	547	72	111	198	39	1582	0	Content		195	41	12530963	4297922304
12548	08:42:09.119	00:00:12.547	753	243,9736	160,7945	0,5778151	0,4343599	454,7424	2,92995	0	289,2611	156,0538	0,4059434	0,4320046	460,039	2,870119	0	24	267	158						Untertest3.avi	0	880	547	72	111	198	39	1582	0	Content		195	47	12547588	4297938929
12564	08:42:09.135	00:00:12.564	754	248,9275	154,3719	0,577952	0,4344042	454,7967	2,894499	0	292,8996	161,9312	0,4060701	0,4321055	460,2715	2,852024	0	24	271	158						Untertest3.avi	0	880	547	72	111	198	39	1582	0	Content		199	47	12564213	4297955554
12581	08:42:09.152	00:00:12.580	755	248,3882	156,2075	0,5780439	0,4345044	454,6258	2,890293	0	297,0856	153,466	0,4061204	0,4322769	460,2427	2,838567	0	24	273	155						Untertest3.avi	0	880	547	72	111	198	39	1582	0	Content		201	44	12580961	4297972302
12598	08:42:09.169	00:00:12.597	756	246,7022	150,2185	0,5780544	0,4345396	454,8354	2,877004	0	295,2027	161,3139	0,4061373	0,4323907	460,2562	2,88359	0	24	271	156						Untertest3.avi	0	880	547	72	111	198	39	1582	0	Content		199	45	12597584	4297988925
12614	08:42:09.185	00:00:12.614	757	244,8128	144,1854	0,5779589	0,4344988	454,8183	2,903825	0	298,7813	155,4775	0,4060705	0,4323674	460,2462	2,847236	0	24	272	150						Untertest3.avi	0	880	547	72	111	198	39	1582	0	Content		200	39	12614209	4298005550
12631	08:42:09.202	00:00:12.630	758	245,8875	159,0576	0,5778554	0,4343357	454,7135	2,934479	0	296,961	155,3312	0,405968	0,4322871	460,1219	2,824708	0	24	271	157						Untertest3.avi	0	880	547	72	111	198	39	1582	0	Content		199	46	12630834	4298022175
12648	08:42:09.219	00:00:12.647	759	244,2779	161,351	0,577762	0,4341559	454,7247	2,955208	0	301,1146	161,2189	0,4058281	0,4323226	460,0341	2,831316	0	24	273	161						Untertest3.avi	0	880	547	72	111	198	39	1582	0	Content		201	50	12647583	4298038924
12664	08:42:09.235	00:00:12.664	760	250,0295	159,2693	0,577685	0,4340617	454,6842	2,909564	0	297,7774	165,1595	0,4057536	0,4323852	459,9822	2,845424	0	24	274	162						Untertest3.avi	0	880	547	72	111	198	39	1582	0	Content		202	51	12664206	4298055547
12681	08:42:09.252	00:00:12.680	761	248,7232	153,8319	0,5776602	0,434077	454,6636	2,94233	0	291,4787	164,8398	0,405663	0,4325327	460,1223	2,886759	0	24	270	159						Untertest3.avi	0	880	547	72	111	198	39	1582	0	Content		198	48	12680828	4298072169
12697	08:42:09.268	00:00:12.697	762	248,8026	156,8031	0,5777022	0,4341711	454,6474	2,957212	0	294,0788	158,798	0,4056809	0,432808	460,1143	2,834214	0	24	271	158						Untertest3.avi	0	880	547	72	111	198	39	1582	0	Content		199	47	12697464	4298088805
12714	08:42:09.285	00:00:12.714	763	252,5981	159,7352	0,5773588	0,4345363	454,6654	2,934769	0	309,3062	165,9438	0,4053541	0,4330539	459,7951	2,861503	0	24	281	163						Untertest3.avi	0	880	547	72	111	198	39	1582	0	Content		209	52	12714202	4298105543
12731	08:42:09.302	00:00:12.730	764	359,5909	177,1991	0,5753786	0,4357407	454,5806	2,933366	0	415,6147	204,234	0,4039848	0,4339784	460,1248	2,989682	0	25	388	191						Untertest3.avi	0	880	547	72	111	397	148	366	0	Content		316	80	12730825	4298122166
12747	08:42:09.318	00:00:12.747	765	383,429	218,6873	0,5732763	0,4371674	454,6707	2,947098	0	447,0391	228,8106	0,402757	0,4347355	460,4716	2,900519	0	25	415	224						Untertest3.avi	0	880	547	72	111	397	148	366	0	Content		343	113	12747466	4298138807
12764	08:42:09.335	00:00:12.764	766	424,2459	244,2955	0,571945	0,4381212	454,9193	2,941083	0	489,0724	250,1702	0,4019733	0,4352335	460,4028	2,931558	0	25	457	247						Untertest3.avi	0	880	547	72	111	397	148	366	0	Content		385	136	12764198	4298155539
12781	08:42:09.352	00:00:12.780	767	433,7338	257,7996	0,571376	0,4386831	454,7804	2,967596	0	509,7811	260,5695	0,4016879	0,4354291	460,6721	2,964679	0	25	472	259						Untertest3.avi	0	880	547	72	111	397	148	366	0	Content		400	148	12780824	4298172165
12797	08:42:09.368	00:00:12.797	768	436,7586	257,1455	0,5715313	0,4386485	454,9093	2,960933	0	508,7512	267,7682	0,4017917	0,4353978	460,4928	2,920947	0	25	473	262						Untertest3.avi	0	880	547	72	111	397	148	366	0	Content		401	151	12797464	4298188805
12814	08:42:09.385	00:00:12.814	769	434,3368	256,4874	0,5717093	0,4387063	454,7592	2,935154	0	496,5758	262,2662	0,4018152	0,4354485	460,4467	2,895012	0	25	465	259						Untertest3.avi	0	880	547	72	111	397	148	366	0	Content		393	148	12814071	4298205412
12831	08:42:09.402	00:00:12.830	770	432,341	261,1553	0,5718055	0,4387869	454,7666	2,977715	0	507,4764	259,6544	0,4018651	0,4354806	460,341	2,93588	0	25	470	260						Untertest3.avi	0	880	547	72	111	397	148	366	0	Content		398	149	12830819	4298222160
12847	08:42:09.418	00:00:12.847	771	436,3672	258,9894	0,5719283	0,4386691	454,8151	2,971421	0	497,3034	263,6202	0,401894	0,4354047	460,3345	2,922341	0	25	467	261						Untertest3.avi	0	880	547	72	111	397	148	366	0	Content		395	150	12847479	4298238820
12864	08:42:09.435	00:00:12.864	772	433,8568	255,4707	0,5719904	0,4385867	454,7682	2,989428	0	508,4756	259,7528	0,4019044	0,43533	460,3221	2,945981	0	25	471	258						Untertest3.avi	0	880	547	72	111	397	148	366	0	Content		399	147	12864067	4298255408
12881	08:42:09.452	00:00:12.880	773	433,4995	255,6493	0,5719756	0,4385733	454,8077	2,975735	0	504,5311	261,1595	0,4018752	0,435311	460,3269	2,918675	0	25	469	258						Untertest3.avi	0	880	547	72	111	397	148	366	0	Content		397	147	12880692	4298272033
12897	08:42:09.468	00:00:12.897	774	435,162	261,0386	0,5719476	0,4385739	454,7902	2,952022	0	506,5767	257,3997	0,4018627	0,4353089	460,4773	2,894715	0	25	471	259						Untertest3.avi	0	880	547	72	111	397	148	366	0	Content		399	148	12897459	4298288800
12914	08:42:09.485	00:00:12.914	775	432,3058	255,2129	0,5719535	0,4385685	454,8111	2,929979	0	503,2793	263,4546	0,4017959	0,4353343	460,411	2,898158	0	25	468	259						Untertest3.avi	0	880	547	72	111	397	148	366	0	Content		396	148	12914068	4298305409
12931	08:42:09.502	00:00:12.930	776	431,7068	256,313	0,5720018	0,438588	454,8156	2,961647	0	505,9226	260,2363	0,4018335	0,4353775	460,3376	2,954641	0	25	469	258						Untertest3.avi	0	880	547	72	111	397	148	366	0	Content		397	147	12930690	4298322031
12947	08:42:09.518	00:00:12.947	777	437,0795	260,2657	0,5721481	0,4386108	454,6909	2,963861	0	503,1078	263,2151	0,4018826	0,4354161	460,3162	2,928377	0	25	470	262						Untertest3.avi	0	880	547	72	111	397	148	366	0	Content		398	151	12947318	4298338659
12964	08:42:09.535	00:00:12.964	778	436,2609	259,0441	0,5722567	0,4386249	454,4889	2,973694	0	502,2869	264,1357	0,4019231	0,4354199	460,3184	2,907743	0	25	469	262						Untertest3.avi	0	880	547	72	111	397	148	366	0	Content		397	151	12964068	4298355409
12981	08:42:09.552	00:00:12.980	779	427,1534	256,3373	0,5722507	0,4385888	454,7329	2,955136	0	498,9106	267,7082	0,4019633	0,4353638	460,3061	2,908643	0	25	463	262						Untertest3.avi	0	880	547	72	111	397	148	366	0	Content		391	151	12980690	4298372031
12997	08:42:09.568	00:00:12.997	780	432,2806	258,1433	0,5723121	0,4384962	454,7261	2,990771	0	508,5053	259,1654	0,4020452	0,4353177	460,5279	2,959192	0	25	470	259						Untertest3.avi	0	880	547	72	111	397	148	366	0	Content		398	148	12997314	4298388655
13014	08:42:09.585	00:00:13.013	781	430,5302	256,623	0,5724164	0,4385024	454,8308	2,996393	0	502,1256	260,2109	0,4021383	0,4353168	460,6048	2,947117	0	25	466	258						Untertest3.avi	0	880	547	72	111	397	148	366	0	Content		394	147	13013939	4298405280
13031	08:42:09.602	00:00:13.030	782	430,5575	253,3394	0,5725374	0,4385426	454,9691	2,981243	0	499,6002	262,7449	0,4022612	0,4353407	460,4368	2,947856	0	25	465	258						Untertest3.avi	0	880	547	72	111	397	148	366	0	Content		393	147	13030686	4298422027
13047	08:42:09.618	00:00:13.047	783	434,6339	257,2138	0,5727029	0,4385162	454,7786	2,948469	0	497,3702	265,7286	0,4023781	0,4353558	460,3876	2,955364	0	25	466	261						Untertest3.avi	0	880	547	72	111	397	148	366	0	Content		394	150	13047311	4298438652
13064	08:42:09.635	00:00:13.063	784	434,6589	261,582	0,5728492	0,4385219	454,9328	2,991554	0	505,6628	263,5566	0,4025656	0,4354365	460,7091	2,93304	0	25	470	263						Untertest3.avi	0	880	547	72	111	397	148	366	0	Content		398	152	13063933	4298455274
13081	08:42:09.652	00:00:13.080	785	464,7585	297,6008	0,5722333	0,4402477	454,8916	3,047004	0	514,8575	292,8269	0,4023712	0,4370615	460,8846	2,964019	0	25	490	295						Untertest3.avi	0	880	547	72	111	397	148	366	0	Content		418	184	13080559	4298471900
13097	08:42:09.668	00:00:13.097	786	560,7609	348,0107	0,5705855	0,4436624	455,3683	2,988235	0	616,7667	376,5351	0,4018249	0,4399558	461,5978	2,954234	0	26	589	362						Untertest3.avi	0	880	547	72	111	544	335	350	0	Content		517	251	13097306	4298488647
13114	08:42:09.685	00:00:13.113	787	528,4272	427,7912	0,5697353	0,4462088	455,693	3,063663	0	686,7438	423,9508	0,4017208	0,4417193	461,5978	2,963611	0	26	608	426						Untertest3.avi	0	880	547	72	111	544	335	350	0	Content		536	315	13113932	4298505273
13131	08:42:09.702	00:00:13.130	788	574,9249	440,4428	0,5698748	0,4469934	455,9023	2,999761	0	-1024	-768	-1	-1	-1	-1	4	26	575	440						Untertest3.avi	0	880	547	72	111	544	335	350	0	Content		503	329	13130556	4298521897
13147	08:42:09.718	00:00:13.147	789	570,808	439,4578	0,5702711	0,4469143	455,7961	3,030493	0	-1024	-768	-1	-1	-1	-1	4	26	571	439						Untertest3.avi	0	880	547	72	111	544	335	350	0	Content		499	328	13147179	4298538520
13164	08:42:09.735	00:00:13.163	790	562,6862	434,9661	0,5704762	0,4469698	455,9235	2,989588	0	-1024	-768	-1	-1	-1	-1	4	26	563	435						Untertest3.avi	0	880	547	72	111	544	335	350	0	Content		491	324	13163928	4298555269
13181	08:42:09.752	00:00:13.180	791	566,3558	439,5685	0,5706459	0,4471309	455,4571	3,056674	0	682,0176	455,5149	0,3996153	0,44206	449,8573	2,898149	0	26	624	448						Untertest3.avi	0	880	547	72	111	544	335	350	0	Content		552	337	13180552	4298571893
13197	08:42:09.768	00:00:13.197	792	554,7553	437,0718	0,5706849	0,4472118	455,5168	3,164412	0	677,6316	458,7178	0,3997107	0,4421067	450,3404	2,943523	0	26	616	448						Untertest3.avi	0	880	547	72	111	544	335	350	0	Content		544	337	13197175	4298588516
13214	08:42:09.785	00:00:13.213	793	555,3661	430,4392	0,5706942	0,4473443	455,4634	3,089096	0	678,7485	457,889	0,399624	0,442163	450,0527	2,952606	0	26	617	444						Untertest3.avi	0	880	547	72	111	544	335	350	0	Content		545	333	13213800	4298605141
13231	08:42:09.802	00:00:13.230	794	560,1392	434,3463	0,5706923	0,4475327	455,5888	3,06263	0	692,8406	465,3802	0,399148	0,4423711	448,1748	2,890659	0	26	626	450						Untertest3.avi	0	880	547	72	111	544	335	350	0	Content		554	339	13230550	4298621891
13247	08:42:09.818	00:00:13.247	795	568,4429	438,7437	0,5707023	0,4477409	455,4968	3,073601	0	684,6945	457,4113	0,3993937	0,4426091	449,592	2,871884	0	26	627	448						Untertest3.avi	0	880	547	72	111	544	335	350	0	Content		555	337	13247174	4298638515
13264	08:42:09.835	00:00:13.263	796	556,3767	435,1973	0,5706223	0,4479852	455,4208	3,063852	0	676,1056	449,8809	0,3992545	0,4427897	449,4741	2,899205	0	26	616	443						Untertest3.avi	0	880	547	72	111	544	335	350	0	Content		544	332	13263798	4298655139
13280	08:42:09.851	00:00:13.280	797	558,2076	435,5221	0,5704497	0,4484081	455,7417	3,020347	0	688,4964	452,3155	0,3990929	0,443098	449,3847	2,861228	0	26	623	444						Untertest3.avi	0	880	547	72	111	544	335	350	0	Content		551	333	13280424	4298671765
13297	08:42:09.868	00:00:13.297	798	552,0643	437,0677	0,5703824	0,4484931	455,3529	3,085805	0	680,0538	458,7566	0,3986793	0,4433981	448,11	2,862799	0	26	616	448						Untertest3.avi	0	880	547	72	111	544	335	350	0	Content		544	337	13297172	4298688513
13314	08:42:09.885	00:00:13.313	799	553,7164	435,5737	0,5703053	0,4489508	455,5349	3,075714	0	678,2062	457,4382	0,3989576	0,4436326	449,7714	2,921073	0	26	616	447						Untertest3.avi	0	880	547	72	111	544	335	350	0	Content		544	336	13313795	4298705136
13330	08:42:09.901	00:00:13.330	800	543,7964	433,0847	0,5703255	0,4491836	455,3814	3,116755	0	687,0474	461,3822	0,3986107	0,4438709	448,063	2,84395	0	26	615	447						Untertest3.avi	0	880	547	72	111	544	335	350	0	Content		543	336	13330421	4298721762
13347	08:42:09.918	00:00:13.347	801	546,7871	432,1734	0,570471	0,449488	455,3087	3,157571	0	684,3873	463,6993	0,3985474	0,4441209	447,4999	2,855515	0	26	616	448						Untertest3.avi	0	880	547	72	111	544	335	350	0	Content		544	337	13347042	4298738383
13364	08:42:09.935	00:00:13.363	802	545,6417	430,5874	0,5705513	0,4493136	455,1127	3,133478	0	688,9726	465,3531	0,3990615	0,4441527	449,5218	2,877781	0	26	617	448						Untertest3.avi	0	880	547	72	111	544	335	350	0	Content		545	337	13363791	4298755132
13380	08:42:09.951	00:00:13.380	803	551,1281	430,7072	0,5706118	0,4488276	455,1448	3,167186	0	676,554	461,6625	0,3989285	0,4438619	448,8819	2,9846	0	26	614	446						Untertest3.avi	0	880	547	72	111	544	335	350	0	Content		542	335	13380417	4298771758
13397	08:42:09.968	00:00:13.397	804	558,1158	429,1656	0,5705984	0,4483902	455,06	3,08397	0	679,2075	460,93	0,3988557	0,4434574	448,8558	3,017745	0	26	619	445						Untertest3.avi	0	880	547	72	111	544	335	350	0	Content		547	334	13397039	4298788380
13414	08:42:09.985	00:00:13.413	805	555,0422	440,628	0,5704861	0,4478329	454,8062	3,113529	0	682,0962	461,7832	0,3986918	0,4429804	448,8982	2,98849	0	26	619	451						Untertest3.avi	0	880	547	72	111	544	335	350	0	Content		547	340	13413663	4298805004
13430	08:42:10.001	00:00:13.430	806	547,4822	436,9407	0,5703544	0,4473724	454,8656	3,151417	0	678,1188	454,9805	0,3989389	0,4424559	450,2818	2,968659	0	26	613	446						Untertest3.avi	0	880	547	72	111	544	335	350	0	Content		541	335	13430413	4298821754
13447	08:42:10.018	00:00:13.447	807	526,6288	403,3772	0,5703132	0,4454075	454,9325	3,154346	0	669,4738	421,9672	0,3993839	0,4407133	451,3033	3,070563	0	27	598	413						Untertest3.avi	0	880	547	72	111	531	263	300	0	Content		526	302	13447038	4298838379
13464	08:42:10.035	00:00:13.463	808	532,7469	372,5159	0,5698377	0,4435327	455,1525	3,212903	0	668,3252	393,3048	0,3994543	0,438917	452,8806	3,087297	0	27	601	383						Untertest3.avi	0	880	547	72	111	531	263	300	0	Content		529	272	13463659	4298855000
13480	08:42:10.051	00:00:13.480	809	538,3411	358,2843	0,5694098	0,4425026	455,2206	3,218304	0	668,1959	382,2069	0,3984761	0,4382265	450,8228	3,130234	0	27	603	370						Untertest3.avi	0	880	547	72	111	531	263	300	0	Content		531	259	13480286	4298871627
13497	08:42:10.068	00:00:13.497	810	530,4808	360,2051	0,5693114	0,4423172	455,1116	3,238801	0	675,9485	382,8533	0,3980335	0,4382195	450,3525	3,117904	0	27	603	372						Untertest3.avi	0	880	547	72	111	531	263	300	0	Content		531	261	13497033	4298888374
13514	08:42:10.085	00:00:13.513	811	532,2883	362,2843	0,5691989	0,4421095	455,0153	3,269987	0	681,1511	381,57	0,3972642	0,4382443	448,0274	3,018224	0	27	607	372						Untertest3.avi	0	880	547	72	111	531	263	300	0	Content		535	261	13513659	4298905000
13530	08:42:10.101	00:00:13.530	812	535,7078	359,7528	0,5691062	0,4419559	454,9915	3,247597	0	667,4255	380,5821	0,397451	0,4381444	449,7631	3,126984	0	27	602	370						Untertest3.avi	0	880	547	72	111	531	263	300	0	Content		530	259	13530281	4298921622
13547	08:42:10.118	00:00:13.547	813	529,8734	363,1164	0,569042	0,4417107	454,9125	3,310146	0	671,5657	385,2139	0,3972888	0,43802	449,7714	3,160557	0	27	601	374						Untertest3.avi	0	880	547	72	111	531	263	300	0	Content		529	263	13547032	4298938373
13564	08:42:10.135	00:00:13.563	814	537,1149	356,8069	0,568909	0,4415877	454,9563	3,238462	0	680,9653	388,986	0,3971829	0,4378721	450,1092	3,222859	0	27	609	373						Untertest3.avi	0	880	547	72	111	531	263	300	0	Content		537	262	13563655	4298954996
13580	08:42:10.151	00:00:13.580	815	542,4726	365,5188	0,568803	0,441511	454,9701	3,325239	0	662,078	393,1003	0,3967408	0,4378248	448,7976	3,269661	0	27	602	379						Untertest3.avi	0	880	547	72	111	531	263	300	0	Content		530	268	13580281	4298971622
13597	08:42:10.168	00:00:13.596	816	537,883	366,4648	0,568695	0,4415185	454,8919	3,346469	0	664,9227	387,0737	0,3969346	0,4378173	450,4695	3,234439	0	27	601	377						Untertest3.avi	0	880	547	72	111	531	263	300	0	Content		529	266	13596902	4298988243
13614	08:42:10.185	00:00:13.613	817	540,8884	361,1691	0,5685402	0,4415579	454,9767	3,363516	0	666,7431	384,3398	0,3968676	0,4378383	451,0929	3,192766	0	27	604	373						Untertest3.avi	0	880	547	72	111	531	263	300	0	Content		532	262	13613650	4299004991
13630	08:42:10.201	00:00:13.630	818	535,4086	360,017	0,568361	0,4415905	454,9829	3,335398	0	677,2615	384,6309	0,3964797	0,4379251	450,2155	3,18203	0	27	606	372						Untertest3.avi	0	880	547	72	111	531	263	300	0	Content		534	261	13630275	4299021616
13647	08:42:10.218	00:00:13.646	819	534,3613	365,4526	0,5682291	0,4415869	454,9215	3,369009	0	679,0751	382,8804	0,396017	0,4380421	448,7548	3,172948	0	27	607	374						Untertest3.avi	0	880	547	72	111	531	263	300	0	Content		535	263	13646899	4299038240
13664	08:42:10.235	00:00:13.663	820	530,9941	364,3873	0,5681555	0,4415453	454,9882	3,392411	0	675,0558	387,3315	0,3957874	0,4381287	447,9777	3,268476	0	27	603	376						Untertest3.avi	0	880	547	72	111	531	263	300	0	Content		531	265	13663525	4299054866
13680	08:42:10.251	00:00:13.680	821	537,835	364,4146	0,5681356	0,4415553	455,0242	3,444517	0	679,3852	382,6768	0,3961394	0,438233	449,8801	3,30925	0	27	609	374						Untertest3.avi	0	880	547	72	111	531	263	300	0	Content		537	263	13680272	4299071613
13697	08:42:10.268	00:00:13.696	822	538,6447	360,5141	0,5680894	0,4416387	455,1296	3,403332	0	671,2833	389,0574	0,3958653	0,4383781	448,7559	3,332012	0	27	605	375						Untertest3.avi	0	880	547	72	111	531	263	300	0	Content		533	264	13696897	4299088238
13714	08:42:10.285	00:00:13.713	823	522,0311	374,2959	0,568356	0,4419947	455,111	3,483422	0	666,9926	392,2313	0,3966858	0,4387301	452,1285	3,349448	0	27	595	383						Untertest3.avi	0	880	547	72	111	531	263	300	0	Content		523	272	13713520	4299104861
13730	08:42:10.301	00:00:13.730	824	492,5866	379,7307	0,5700178	0,4425234	455,6839	3,506797	0	625,0815	398,0275	0,3976087	0,4386884	456,3051	3,473684	0	27	559	389						Untertest3.avi	0	880	547	72	111	531	263	300	0	Content		487	278	13730147	4299121488
13747	08:42:10.318	00:00:13.746	825	-1024	-768	-1	-1	-1	-1	4	-1024	-768	-1	-1	-1	-1	4		0	0						Untertest3.avi	0	880	547	72	111				0	Content		-72	-111	13746894	4299138235
13764	08:42:10.335	00:00:13.763	826	-1024	-768	-1	-1	-1	-1	4	-1024	-768	-1	-1	-1	-1	4		0	0						Untertest3.avi	0	880	547	72	111				0	Content		-72	-111	13763514	4299154855
13780	08:42:10.351	00:00:13.780	827	-1024	-768	-1	-1	-1	-1	4	-1024	-768	-1	-1	-1	-1	4		0	0						Untertest3.avi	0	880	547	72	111				0	Content		-72	-111	13780135	4299171476
13797	08:42:10.368	00:00:13.796	828	-1024	-768	-1	-1	-1	-1	4	-1024	-768	-1	-1	-1	-1	4		0	0						Untertest3.avi	0	880	547	72	111				0	Content		-72	-111	13796759	4299188100
13814	08:42:10.385	00:00:13.813	829	-1024	-768	-1	-1	-1	-1	4	-1024	-768	-1	-1	-1	-1	4		0	0						Untertest3.avi	0	880	547	72	111				0	Content		-72	-111	13813509	4299204850
13830	08:42:10.401	00:00:13.830	830	-1024	-768	-1	-1	-1	-1	4	-1024	-768	-1	-1	-1	-1	4		0	0						Untertest3.avi	0	880	547	72	111				0	Content		-72	-111	13830133	4299221474
13847	08:42:10.418	00:00:13.846	831	-1024	-768	-1	-1	-1	-1	4	-1024	-768	-1	-1	-1	-1	4		0	0						Untertest3.avi	0	880	547	72	111				0	Content		-72	-111	13846758	4299238099
13863	08:42:10.434	00:00:13.863	832	-1024	-768	-1	-1	-1	-1	4	-1024	-768	-1	-1	-1	-1	4		0	0						Untertest3.avi	0	880	547	72	111				0	Content		-72	-111	13863382	4299254723
13880	08:42:10.451	00:00:13.880	833	-1024	-768	-1	-1	-1	-1	4	-1024	-768	-1	-1	-1	-1	4		0	0						Untertest3.avi	0	880	547	72	111				0	Content		-72	-111	13880133	4299271474
13897	08:42:10.468	00:00:13.896	834	-1024	-768	-1	-1	-1	-1	4	-1024	-768	-1	-1	-1	-1	4		0	0						Untertest3.avi	0	880	547	72	111				0	Content		-72	-111	13896756	4299288097
13913	08:42:10.484	00:00:13.913	835	-1024	-768	-1	-1	-1	-1	4	-1024	-768	-1	-1	-1	-1	4		0	0						Untertest3.avi	0	880	547	72	111				0	Content		-72	-111	13913381	4299304722
13930	08:42:10.501	00:00:13.930	836	-1024	-768	-1	-1	-1	-1	4	-1024	-768	-1	-1	-1	-1	4		0	0						Untertest3.avi	0	880	547	72	111				0	Content		-72	-111	13930013	4299321354
13947	08:42:10.518	00:00:13.946	837	-1024	-768	-1	-1	-1	-1	4	-1024	-768	-1	-1	-1	-1	4		0	0						Untertest3.avi	0	880	547	72	111				0	Content		-72	-111	13946755	4299338096
13963	08:42:10.534	00:00:13.963	838	-1024	-768	-1	-1	-1	-1	4	-1024	-768	-1	-1	-1	-1	4		0	0						Untertest3.avi	0	880	547	72	111				0	Content		-72	-111	13963377	4299354718
13980	08:42:10.551	00:00:13.980	839	-1024	-768	-1	-1	-1	-1	4	-1024	-768	-1	-1	-1	-1	4		0	0						Untertest3.avi	0	880	547	72	111				0	Content		-72	-111	13980001	4299371342
13997	08:42:10.568	00:00:13.996	840	-1024	-768	-1	-1	-1	-1	4	-1024	-768	-1	-1	-1	-1	4		0	0						Untertest3.avi	0	880	547	72	111				0	Content		-72	-111	13996626	4299387967
14013	08:42:10.584	00:00:14.013	841	-1024	-768	-1	-1	-1	-1	4	-1024	-768	-1	-1	-1	-1	4		0	0						Untertest3.avi	0	880	547	72	111				0	Content		-72	-111	14013374	4299404715
14030	08:42:10.601	00:00:14.029	842	-1024	-768	-1	-1	-1	-1	4	-1024	-768	-1	-1	-1	-1	4		0	0						Untertest3.avi	0	880	547	72	111				0	Content		-72	-111	14029997	4299421338
14047	08:42:10.618	00:00:14.046	843	-1024	-768	-1	-1	-1	-1	4	-1024	-768	-1	-1	-1	-1	4		0	0						Untertest3.avi	0	880	547	72	111				0	Content		-72	-111	14046623	4299437964
14063	08:42:10.634	00:00:14.063	844	-1024	-768	-1	-1	-1	-1	4	-1024	-768	-1	-1	-1	-1	4		0	0						Untertest3.avi	0	880	547	72	111				0	Content		-72	-111	14063371	4299454712
14080	08:42:10.651	00:00:14.079	845	-1024	-768	-1	-1	-1	-1	4	-1024	-768	-1	-1	-1	-1	4		0	0						Untertest3.avi	0	880	547	72	111				0	Content		-72	-111	14079993	4299471334
14097	08:42:10.668	00:00:14.096	846	-1024	-768	-1	-1	-1	-1	4	-1024	-768	-1	-1	-1	-1	4		0	0						Untertest3.avi	0	880	547	72	111				0	Content		-72	-111	14096616	4299487957
14113	08:42:10.684	00:00:14.113	847	-1024	-768	-1	-1	-1	-1	4	-1024	-768	-1	-1	-1	-1	4		0	0						Untertest3.avi	0	880	547	72	111				0	Content		-72	-111	14113241	4299504582
14130	08:42:10.701	00:00:14.129	848	-1024	-768	-1	-1	-1	-1	4	-1024	-768	-1	-1	-1	-1	4		0	0						Untertest3.avi	0	880	547	72	111				0	Content		-72	-111	14129864	4299521205
14147	08:42:10.718	00:00:14.147	849	-1024	-768	-1	-1	-1	-1	4	-1024	-768	-1	-1	-1	-1	4		0	0						Untertest3.avi	0	880	547	72	111				0	Content		-72	-111	14147057	4299538398
14164	08:42:10.735	00:00:14.164	850	-1024	-768	-1	-1	-1	-1	4	-1024	-768	-1	-1	-1	-1	4		0	0						Untertest3.avi	0	880	547	72	111				0	Content		-72	-111	14164428	4299555769
14182	08:42:10.753	00:00:14.181	851	-1024	-768	-1	-1	-1	-1	4	-1024	-768	-1	-1	-1	-1	4		0	0						Untertest3.avi	0	880	547	72	111				0	Content		-72	-111	14181804	4299573145
14197	08:42:10.768	00:00:14.196	852	-1024	-768	-1	-1	-1	-1	4	-1024	-768	-1	-1	-1	-1	4		0	0						Untertest3.avi	0	880	547	72	111				0	Content		-72	-111	14196609	4299587950
14213	08:42:10.784	00:00:14.213	853	-1024	-768	-1	-1	-1	-1	4	-1024	-768	-1	-1	-1	-1	4		0	0						Untertest3.avi	0	880	547	72	111				0	Content		-72	-111	14213231	4299604572
14230	08:42:10.801	00:00:14.229	854	-1024	-768	-1	-1	-1	-1	4	-1024	-768	-1	-1	-1	-1	4		0	0						Untertest3.avi	0	880	547	72	111				0	Content		-72	-111	14229978	4299621319
14247	08:42:10.818	00:00:14.246	855	-1024	-768	-1	-1	-1	-1	4	-1024	-768	-1	-1	-1	-1	4		0	0						Untertest3.avi	0	880	547	72	111				0	Content		-72	-111	14246600	4299637941
14263	08:42:10.834	00:00:14.263	856	-1024	-768	-1	-1	-1	-1	4	-1024	-768	-1	-1	-1	-1	4		0	0						Untertest3.avi	0	880	547	72	111				0	Content		-72	-111	14263226	4299654567
14280	08:42:10.851	00:00:14.279	857	-1024	-768	-1	-1	-1	-1	4	-1024	-768	-1	-1	-1	-1	4		0	0						Untertest3.avi	0	880	547	72	111				0	Content		-72	-111	14279850	4299671191
14297	08:42:10.868	00:00:14.296	858	-1024	-768	-1	-1	-1	-1	4	-1024	-768	-1	-1	-1	-1	4		0	0						Untertest3.avi	0	880	547	72	111				0	Content		-72	-111	14296917	4299688258
14314	08:42:10.885	00:00:14.314	859	-1024	-768	-1	-1	-1	-1	4	-1024	-768	-1	-1	-1	-1	4		0	0						Untertest3.avi	0	880	547	72	111				0	Content		-72	-111	14314296	4299705637
14332	08:42:10.903	00:00:14.331	860	-1024	-768	-1	-1	-1	-1	4	-1024	-768	-1	-1	-1	-1	4		0	0						Untertest3.avi	0	880	547	72	111				0	Content		-72	-111	14331538	4299722879
14346	08:42:10.917	00:00:14.346	861	-1024	-768	-1	-1	-1	-1	4	-1024	-768	-1	-1	-1	-1	4		0	0						Untertest3.avi	0	880	547	72	111				0	Content		-72	-111	14346467	4299737808
14363	08:42:10.934	00:00:14.363	862	-1024	-768	-1	-1	-1	-1	4	-1024	-768	-1	-1	-1	-1	4		0	0						Untertest3.avi	0	880	547	72	111				0	Content		-72	-111	14363093	4299754434
14380	08:42:10.951	00:00:14.379	863	-1024	-768	-1	-1	-1	-1	4	-1024	-768	-1	-1	-1	-1	4		0	0						Untertest3.avi	0	880	547	72	111				0	Content		-72	-111	14379843	4299771184
14396	08:42:10.967	00:00:14.396	864	-1024	-768	-1	-1	-1	-1	4	-1024	-768	-1	-1	-1	-1	4		0	0						Untertest3.avi	0	880	547	72	111				0	Content		-72	-111	14396465	4299787806
14413	08:42:10.984	00:00:14.413	865	-1024	-768	-1	-1	-1	-1	4	-1024	-768	-1	-1	-1	-1	4		0	0						Untertest3.avi	0	880	547	72	111				0	Content		-72	-111	14413090	4299804431
14430	08:42:11.001	00:00:14.429	866	-1024	-768	-1	-1	-1	-1	4	-1024	-768	-1	-1	-1	-1	4		0	0						Untertest3.avi	0	880	547	72	111				0	Content		-72	-111	14429714	4299821055
14447	08:42:11.018	00:00:14.446	867	-1024	-768	-1	-1	-1	-1	4	-1024	-768	-1	-1	-1	-1	4		0	0						Untertest3.avi	0	880	547	72	111				0	Content		-72	-111	14446906	4299838247
14464	08:42:11.035	00:00:14.464	868	-1024	-768	-1	-1	-1	-1	4	-1024	-768	-1	-1	-1	-1	4		0	0						Untertest3.avi	0	880	547	72	111				0	Content		-72	-111	14464282	4299855623
14482	08:42:11.053	00:00:14.481	869	-1024	-768	-1	-1	-1	-1	4	-1024	-768	-1	-1	-1	-1	4		0	0						Untertest3.avi	0	880	547	72	111				0	Content		-72	-111	14481526	4299872867
14496	08:42:11.067	00:00:14.496	870	-1024	-768	-1	-1	-1	-1	4	-1024	-768	-1	-1	-1	-1	4		0	0						Untertest3.avi	0	880	547	72	111				0	Content		-72	-111	14496329	4299887670
14513	08:42:11.084	00:00:14.513	871	-1024	-768	-1	-1	-1	-1	4	-1024	-768	-1	-1	-1	-1	4		0	0						Untertest3.avi	0	880	547	72	111				0	Content		-72	-111	14513078	4299904419
14530	08:42:11.101	00:00:14.529	872	-1024	-768	-1	-1	-1	-1	4	-1024	-768	-1	-1	-1	-1	4		0	0						Untertest3.avi	0	880	547	72	111				0	Content		-72	-111	14529701	4299921042
14546	08:42:11.117	00:00:14.546	873	390,1112	530,356	0,5702115	0,448818	457,6664	3,698203	1	390,1112	530,356	0,5702115	0,448818	457,6664	3,698203	3	28	390	530						Untertest3.avi	0	880	547	72	111	352	423	550	0	Content		318	419	14546324	4299937665
14563	08:42:11.134	00:00:14.562	874	398,9333	530,9297	0,5701501	0,4490017	457,6664	3,572934	1	398,9333	530,9297	0,5701501	0,4490017	457,6664	3,572934	3	28	399	531						Untertest3.avi	0	880	547	72	111	352	423	550	0	Content		327	420	14562947	4299954288
14580	08:42:11.151	00:00:14.579	875	-1024	-768	-1	-1	-1	-1	4	-1024	-768	-1	-1	-1	-1	4	28	0	0						Untertest3.avi	0	880	547	72	111	352	423	550	0	Content		-72	-111	14579571	4299970912
14596	08:42:11.167	00:00:14.596	876	386,376	527,5271	0,5702025	0,4494766	456,871	3,682853	1	386,376	527,5271	0,5702025	0,4494766	456,871	3,682853	3	28	386	528						Untertest3.avi	0	880	547	72	111	352	423	550	0	Content		314	417	14596309	4299987650
14613	08:42:11.184	00:00:14.612	877	463,4191	532,7696	0,5707347	0,4494375	456,871	3,666917	3	464,5043	532,172	0,5711644	0,4494315	458,2462	3,677544	1	28	465	532						Untertest3.avi	0	880	547	72	111	352	423	550	0	Content		393	421	14612942	4300004283
14630	08:42:11.201	00:00:14.629	878	-1024	-768	-1	-1	-1	-1	4	-1024	-768	-1	-1	-1	-1	4	28	0	0						Untertest3.avi	0	880	547	72	111	352	423	550	0	Content		-72	-111	14629567	4300020908
14646	08:42:11.217	00:00:14.646	879	255,2346	525,3136	0,5674515	0,4510227	456,871	3,770044	3	255,3726	524,8129	0,5675073	0,4510196	458,0241	3,779108	3	28	0	0						Untertest3.avi	0	880	547	72	111	352	423	550	0	Content		-72	-111	14646192	4300037533
14663	08:42:11.234	00:00:14.662	880	423,3323	524,7684	0,5707963	0,4515013	456,871	3,70248	3	423,754	523,6876	0,570769	0,4515658	455,7209	3,693644	1	28	424	524						Untertest3.avi	0	880	547	72	111	352	423	550	0	Content		352	413	14662941	4300054282
14680	08:42:11.251	00:00:14.679	881	455,2457	529,7206	0,5710471	0,4510734	456,871	3,659466	3	453,1613	530,9833	0,5701627	0,4510859	454,0602	3,637839	1	28	453	531						Untertest3.avi	0	880	547	72	111	352	423	550	0	Content		381	420	14679566	4300070907
14696	08:42:11.267	00:00:14.696	882	431,7604	541,9266	0,5704942	0,4510743	456,871	3,643742	3	391,5096	552,4868	0,5704178	0,4510756	455,3422	3,59092	1	28	392	552						Untertest3.avi	0	880	547	72	111	352	423	550	0	Content		320	441	14696189	4300087530
14713	08:42:11.284	00:00:14.712	883	461,3673	545,806	0,5705515	0,4506264	456,871	3,695769	3	459,2501	547,0121	0,5696688	0,4506335	454,0602	3,673902	1	28	459	547						Untertest3.avi	0	880	547	72	111	352	423	550	0	Content		387	436	14712814	4300104155
14730	08:42:11.301	00:00:14.729	884	420,2463	534,5107	0,5698107	0,4509595	456,871	3,731797	3	419,1669	535,1273	0,5697467	0,4509606	455,5804	3,721659	1	28	419	535						Untertest3.avi	0	880	547	72	111	352	423	550	0	Content		347	424	14729564	4300120905
14746	08:42:11.317	00:00:14.746	885	426,9243	537,8886	0,5694369	0,451106	456,871	3,640281	3	425,7479	538,5019	0,569371	0,4511071	455,5371	3,630002	1	28	426	539						Untertest3.avi	0	880	547	72	111	352	423	550	0	Content		354	428	14746190	4300137531
14763	08:42:11.334	00:00:14.762	886	418,2734	532,0185	0,5692561	0,4511652	456,871	3,68637	3	417,2149	532,6636	0,5691925	0,4511662	455,5808	3,676405	1	28	417	533						Untertest3.avi	0	880	547	72	111	352	423	550	0	Content		345	422	14762812	4300154153
14779	08:42:11.350	00:00:14.779	887	417,6628	532,7843	0,5691615	0,4511819	455,6399	3,700253	3	417,6582	532,8167	0,5691612	0,4511819	455,6399	3,700408	1	28	418	533						Untertest3.avi	0	880	547	72	111	352	423	550	0	Content		346	422	14779439	4300170780
14796	08:42:11.367	00:00:14.796	888	422,0184	532,0508	0,5692251	0,4512946	455,6205	3,711889	3	421,9428	532,0864	0,5692248	0,4512945	455,6205	3,712	1	28	422	532						Untertest3.avi	0	880	547	72	111	352	423	550	0	Content		350	421	14796187	4300187528
14813	08:42:11.384	00:00:14.812	889	454,0163	530,7942	0,5692625	0,4512163	455,6205	3,819583	3	454,0163	530,7942	0,5692625	0,4512163	455,6205	3,819583	1	28	454	531						Untertest3.avi	0	880	547	72	111	352	423	550	0	Content		382	420	14812810	4300204151
14829	08:42:11.400	00:00:14.829	890	426,4835	533,3196	0,5693032	0,4517534	455,6456	3,722849	3	426,412	533,342	0,5693029	0,4517533	455,6456	3,722907	1	28	426	533						Untertest3.avi	0	880	547	72	111	352	423	550	0	Content		354	422	14829436	4300220777
14846	08:42:11.417	00:00:14.846	891	419,0851	532,4035	0,5693039	0,4519629	455,6461	3,684024	3	419,0361	532,4246	0,5693037	0,4519629	455,6461	3,684103	1	28	419	532						Untertest3.avi	0	880	547	72	111	352	423	550	0	Content		347	421	14846060	4300237401
14863	08:42:11.434	00:00:14.862	892	427,0714	537,5637	0,5692647	0,4522365	455,6833	3,779336	3	426,9957	537,5913	0,5692645	0,4522365	455,6833	3,779405	1	28	427	538						Untertest3.avi	0	880	547	72	111	352	423	550	0	Content		355	427	14862812	4300254153
14879	08:42:11.450	00:00:14.879	893	423,2204	544,0859	0,5691448	0,4524122	455,9041	3,786635	3	423,1808	544,0872	0,5691447	0,4524122	455,9041	3,786637	1	28	423	544						Untertest3.avi	0	880	547	72	111	352	423	550	0	Content		351	433	14879435	4300270776
14896	08:42:11.467	00:00:14.896	894	424,967	540,6971	0,5690274	0,4525529	455,8389	3,818873	3	424,9115	540,7114	0,5690272	0,4525529	455,8389	3,818918	1	28	425	541						Untertest3.avi	0	880	547	72	111	352	423	550	0	Content		353	430	14896066	4300287407
14913	08:42:11.484	00:00:14.912	895	426,908	537,9185	0,5688884	0,4525848	455,7773	3,784815	3	426,8474	537,9313	0,5688881	0,4525848	455,7773	3,784853	1	28	427	538						Untertest3.avi	0	880	547	72	111	352	423	550	0	Content		355	427	14912808	4300304149
14929	08:42:11.500	00:00:14.929	896	-1024	-768	-1	-1	-1	-1	4	-1024	-768	-1	-1	-1	-1	4	28	0	0						Untertest3.avi	0	880	547	72	111	352	423	550	0	Content		-72	-111	14929430	4300320771
14946	08:42:11.517	00:00:14.946	897	423,2659	539,898	0,5687191	0,4529753	455,8687	3,85406	3	423,1956	539,9346	0,5687189	0,4529753	455,8687	3,85417	1	28	423	540						Untertest3.avi	0	880	547	72	111	352	423	550	0	Content		351	429	14946056	4300337397
14963	08:42:11.534	00:00:14.962	898	391,2001	537,7933	0,5687014	0,4536158	455,8687	3,875284	3	391,2001	537,7933	0,5687014	0,4536158	455,8687	3,875284	1	28	391	538						Untertest3.avi	0	880	547	72	111	352	423	550	0	Content		319	427	14962678	4300354019
14979	08:42:11.550	00:00:14.979	899	471,3974	541,2119	0,5687806	0,453146	455,8687	3,875594	3	471,3974	541,2119	0,5687806	0,453146	455,8687	3,875594	1	28	471	541						Untertest3.avi	0	880	547	72	111	352	423	550	0	Content		399	430	14979425	4300370766
14996	08:42:11.567	00:00:14.996	900	-1024	-768	-1	-1	-1	-1	4	-1024	-768	-1	-1	-1	-1	4	28	0	0						Untertest3.avi	0	880	547	72	111	352	423	550	0	Content		-72	-111	14996049	4300387390
15013	08:42:11.584	00:00:15.012	901	426,3289	543,0302	0,5690762	0,4532315	456,1635	3,916655	3	426,2802	543,0511	0,5690761	0,4532315	456,1635	3,916717	1	28	426	543						Untertest3.avi	0	880	547	72	111	352	423	550	0	Content		354	432	15012672	4300404013
15029	08:42:11.600	00:00:15.029	902	423,9099	533,83	0,5687353	0,4536274	456,0099	3,978457	3	423,8777	533,8504	0,5687351	0,4536274	456,0099	3,978552	1	28	424	534						Untertest3.avi	0	880	547	72	111	352	423	550	0	Content		352	423	15029299	4300420640
15046	08:42:11.617	00:00:15.046	903	-1024	-768	-1	-1	-1	-1	4	-1024	-768	-1	-1	-1	-1	4	28	0	0						Untertest3.avi	0	880	547	72	111	352	423	550	0	Content		-72	-111	15046046	4300437387
15063	08:42:11.634	00:00:15.062	904	-1024	-768	-1	-1	-1	-1	4	-1024	-768	-1	-1	-1	-1	4	28	0	0						Untertest3.avi	0	880	547	72	111	352	423	550	0	Content		-72	-111	15062669	4300454010
15079	08:42:11.650	00:00:15.079	905	528,3705	545,9779	0,5649275	0,4546674	456,0099	4,096133	3	528,3705	545,9779	0,5649275	0,4546674	456,0099	4,096133	1	28	528	546						Untertest3.avi	0	880	547	72	111	352	423	550	0	Content		456	435	15079293	4300470634
15096	08:42:11.667	00:00:15.095	906	-1024	-768	-1	-1	-1	-1	4	-1024	-768	-1	-1	-1	-1	4		0	0						Untertest3.avi	0	880	547	72	111				0	Content		-72	-111	15095917	4300487258
15113	08:42:11.684	00:00:15.112	907	-1024	-768	-1	-1	-1	-1	4	-1024	-768	-1	-1	-1	-1	4		0	0						Untertest3.avi	0	880	547	72	111				0	Content		-72	-111	15112667	4300504008
15129	08:42:11.700	00:00:15.129	908	-1024	-768	-1	-1	-1	-1	4	-1024	-768	-1	-1	-1	-1	4		0	0						Untertest3.avi	0	880	547	72	111				0	Content		-72	-111	15129291	4300520632
15146	08:42:11.717	00:00:15.145	909	-1024	-768	-1	-1	-1	-1	4	-1024	-768	-1	-1	-1	-1	4		0	0						Untertest3.avi	0	880	547	72	111				0	Content		-72	-111	15145914	4300537255
15163	08:42:11.734	00:00:15.162	910	-1024	-768	-1	-1	-1	-1	4	-1024	-768	-1	-1	-1	-1	4		0	0						Untertest3.avi	0	880	547	72	111				0	Content		-72	-111	15162539	4300553880
15179	08:42:11.750	00:00:15.179	911	-1024	-768	-1	-1	-1	-1	4	-1024	-768	-1	-1	-1	-1	4		0	0						Untertest3.avi	0	880	547	72	111				0	Content		-72	-111	15179287	4300570628
15196	08:42:11.767	00:00:15.195	912	-1024	-768	-1	-1	-1	-1	4	-1024	-768	-1	-1	-1	-1	4		0	0						Untertest3.avi	0	880	547	72	111				0	Content		-72	-111	15195966	4300587307
15213	08:42:11.784	00:00:15.212	913	-1024	-768	-1	-1	-1	-1	4	-1024	-768	-1	-1	-1	-1	4		0	0						Untertest3.avi	0	880	547	72	111				0	Content		-72	-111	15212593	4300603934
15229	08:42:11.800	00:00:15.229	914	-1024	-768	-1	-1	-1	-1	4	-1024	-768	-1	-1	-1	-1	4		0	0						Untertest3.avi	0	880	547	72	111				0	Content		-72	-111	15229231	4300620572
15246	08:42:11.817	00:00:15.245	915	-1024	-768	-1	-1	-1	-1	4	-1024	-768	-1	-1	-1	-1	4		0	0						Untertest3.avi	0	880	547	72	111				0	Content		-72	-111	15245964	4300637305
15263	08:42:11.834	00:00:15.262	916	-1024	-768	-1	-1	-1	-1	4	-1024	-768	-1	-1	-1	-1	4		0	0						Untertest3.avi	0	880	547	72	111				0	Content		-72	-111	15262587	4300653928
15279	08:42:11.850	00:00:15.279	917	-1024	-768	-1	-1	-1	-1	4	-1024	-768	-1	-1	-1	-1	4		0	0						Untertest3.avi	0	880	547	72	111				0	Content		-72	-111	15279229	4300670570
15296	08:42:11.867	00:00:15.295	918	-1024	-768	-1	-1	-1	-1	4	-1024	-768	-1	-1	-1	-1	4		0	0						Untertest3.avi	0	880	547	72	111				0	Content		-72	-111	15295838	4300687179
15313	08:42:11.884	00:00:15.312	919	-1024	-768	-1	-1	-1	-1	4	-1024	-768	-1	-1	-1	-1	4		0	0						Untertest3.avi	0	880	547	72	111				0	Content		-72	-111	15312587	4300703928
15329	08:42:11.900	00:00:15.329	920	-1024	-768	-1	-1	-1	-1	4	-1024	-768	-1	-1	-1	-1	4		0	0						Untertest3.avi	0	880	547	72	111				0	Content		-72	-111	15329222	4300720563
15346	08:42:11.917	00:00:15.345	921	-1024	-768	-1	-1	-1	-1	4	-1024	-768	-1	-1	-1	-1	4		0	0						Untertest3.avi	0	880	547	72	111				0	Content		-72	-111	15345838	4300737179
15362	08:42:11.933	00:00:15.362	922	-1024	-768	-1	-1	-1	-1	4	-1024	-768	-1	-1	-1	-1	4		0	0						Untertest3.avi	0	880	547	72	111				0	Content		-72	-111	15362459	4300753800
15379	08:42:11.950	00:00:15.379	923	-1024	-768	-1	-1	-1	-1	4	-1024	-768	-1	-1	-1	-1	4		0	0						Untertest3.avi	0	880	547	72	111				0	Content		-72	-111	15379225	4300770566
15398	08:42:11.969	00:00:15.397	924	-1024	-768	-1	-1	-1	-1	4	-1024	-768	-1	-1	-1	-1	4		0	0						Untertest3.avi	0	880	547	72	111				0	Content		-72	-111	15397651	4300788992
15412	08:42:11.983	00:00:15.412	925	-1024	-768	-1	-1	-1	-1	4	-1024	-768	-1	-1	-1	-1	4		0	0						Untertest3.avi	0	880	547	72	111				0	Content		-72	-111	15412445	4300803786
15429	08:42:12.000	00:00:15.429	926	318,3384	425,6443	0,5672339	0,4485972	459,0476	4,365307	0	299,7399	424,3453	0,3990484	0,450308	466,4213	4,293566	0	29	309	425						Untertest3.avi	0	880	547	72	111	273	189	83	0	Content		237	314	15429074	4300820415
15446	08:42:12.017	00:00:15.445	927	342,4325	375,8193	0,5679208	0,4459739	456,1888	4,308458	0	304,2862	368,9334	0,3987136	0,4484315	466,4236	4,295611	0	29	323	372						Untertest3.avi	0	880	547	72	111	273	189	83	0	Content		251	261	15445824	4300837165
15462	08:42:12.033	00:00:15.462	928	333,1144	319,2504	0,5680987	0,4438466	456,3589	4,304156	0	357,2523	320,8474	0,3999571	0,446848	461,6989	4,245781	0	29	345	320						Untertest3.avi	0	880	547	72	111	273	189	83	0	Content		273	209	15462451	4300853792
15479	08:42:12.050	00:00:15.479	929	327,4569	279,6261	0,5683708	0,4425098	456,3856	4,334566	0	364,6256	282,5915	0,3996544	0,4457688	461,5904	4,275773	0	29	346	281						Untertest3.avi	0	880	547	72	111	273	189	83	0	Content		274	170	15479074	4300870415
15496	08:42:12.067	00:00:15.495	930	319,1728	256,3285	0,5687689	0,4420536	456,2664	4,335947	0	375,2566	261,3109	0,3994364	0,4457018	461,4957	4,24822	0	29	347	259						Untertest3.avi	0	880	547	72	111	273	189	83	0	Content		275	148	15495700	4300887041
15512	08:42:12.083	00:00:15.512	931	315,7053	257,8861	0,5691118	0,4424618	456,1873	4,345531	0	375,084	257,3823	0,3992575	0,446274	461,349	4,279597	0	30	345	258						Untertest3.avi	0	880	547	72	111	264	146	650	0	Content		273	147	15512452	4300903793
15529	08:42:12.100	00:00:15.529	932	309,1596	263,1946	0,5693093	0,4427833	456,2249	4,379509	0	375,3741	256,8357	0,399191	0,4464945	461,3053	4,264058	0	30	342	260						Untertest3.avi	0	880	547	72	111	264	146	650	0	Content		270	149	15529076	4300920417
15546	08:42:12.117	00:00:15.545	933	307,4669	262,421	0,5694229	0,4428671	456,0139	4,393112	0	371,2746	266,5141	0,3991096	0,4466089	461,216	4,301179	0	30	339	264						Untertest3.avi	0	880	547	72	111	264	146	650	0	Content		267	153	15545696	4300937037
15562	08:42:12.133	00:00:15.562	934	317,8831	254,1662	0,5694942	0,443041	455,8939	4,326957	0	371,8818	264,0843	0,3990076	0,4467658	461,1283	4,248291	0	30	345	259						Untertest3.avi	0	880	547	72	111	264	146	650	0	Content		273	148	15562321	4300953662
15579	08:42:12.150	00:00:15.579	935	305,9539	259,6868	0,5694802	0,4430933	455,8857	4,351217	0	377,8171	262,4358	0,3989098	0,4468626	461,2085	4,201039	0	30	342	261						Untertest3.avi	0	880	547	72	111	264	146	650	0	Content		270	150	15579072	4300970413
15596	08:42:12.167	00:00:15.595	936	317,0511	268,3707	0,5693737	0,4429745	455,9487	4,366313	0	375,7313	258,675	0,3987773	0,4467331	461,3093	4,260103	0	30	346	264						Untertest3.avi	0	880	547	72	111	264	146	650	0	Content		274	153	15595696	4300987037
15612	08:42:12.183	00:00:15.612	937	318,695	262,794	0,5693396	0,4428035	456,0762	4,351256	0	372,2179	261,8247	0,3986669	0,4464377	461,3463	4,283461	0	30	345	262						Untertest3.avi	0	880	547	72	111	264	146	650	0	Content		273	151	15612321	4301003662
15629	08:42:12.200	00:00:15.628	938	312,0995	258,8793	0,569316	0,4427691	456,0119	4,338962	0	375,1618	264,9141	0,3986153	0,4462731	461,3404	4,290591	0	30	344	262						Untertest3.avi	0	880	547	72	111	264	146	650	0	Content		272	151	15628946	4301020287
15646	08:42:12.217	00:00:15.645	939	309,9254	262,0121	0,5693709	0,4428659	456,0847	4,327394	0	378,8847	259,2163	0,3986445	0,4464091	461,4858	4,21995	0	30	344	261						Untertest3.avi	0	880	547	72	111	264	146	650	0	Content		272	150	15645696	4301037037
15662	08:42:12.233	00:00:15.662	940	306,0667	254,171	0,5693306	0,4429573	456,0366	4,18312	0	370,9843	264,4996	0,3986359	0,4467301	461,1823	4,17474	0	30	339	259						Untertest3.avi	0	880	547	72	111	264	146	650	0	Content		267	148	15662320	4301053661
15679	08:42:12.250	00:00:15.678	941	307,0799	250,5179	0,5693592	0,4430375	456,1372	4,186522	0	374,178	261,0048	0,3986129	0,4470437	461,2373	4,160623	0	30	341	256						Untertest3.avi	0	880	547	72	111	264	146	650	0	Content		269	145	15678948	4301070289
15696	08:42:12.267	00:00:15.695	942	306,8712	256,3135	0,5693214	0,4430223	456,1026	4,178614	0	365,4735	257,6873	0,3985957	0,4471799	461,2339	4,218684	0	30	336	257						Untertest3.avi	0	880	547	72	111	264	146	650	0	Content		264	146	15695698	4301087039
15712	08:42:12.283	00:00:15.712	943	303,8392	252,8997	0,5692877	0,442943	456,1252	4,16568	0	370,7419	263,9841	0,3985104	0,4471802	461,4294	4,158406	0	30	337	258						Untertest3.avi	0	880	547	72	111	264	146	650	0	Content		265	147	15712324	4301103665
15729	08:42:12.300	00:00:15.728	944	300,9479	257,7753	0,5692368	0,4428689	456,1759	4,129624	0	366,3651	261,1854	0,3984303	0,4472224	461,4824	4,144408	0	30	334	259						Untertest3.avi	0	880	547	72	111	264	146	650	0	Content		262	148	15728947	4301120288
15746	08:42:12.317	00:00:15.745	945	310,5734	255,8049	0,5691092	0,4428882	456,4117	4,111445	0	371,957	259,1946	0,3983025	0,4472484	461,5854	4,08419	0	30	341	257						Untertest3.avi	0	880	547	72	111	264	146	650	0	Content		269	146	15745573	4301136914
15762	08:42:12.333	00:00:15.762	946	303,8089	259,9547	0,5690315	0,442948	456,4147	4,076041	0	367,7529	262,482	0,3981899	0,4473251	461,5304	4,05564	0	30	336	261						Untertest3.avi	0	880	547	72	111	264	146	650	0	Content		264	150	15762321	4301153662
15779	08:42:12.350	00:00:15.778	947	301,0605	253,7561	0,5689688	0,4429546	456,4195	4,014374	0	370,7594	259,2884	0,3981065	0,4474119	461,5903	3,97552	0	30	336	257						Untertest3.avi	0	880	547	72	111	264	146	650	0	Content		264	146	15778948	4301170289
15796	08:42:12.367	00:00:15.795	948	309,422	250,6392	0,5689053	0,442911	456,3445	3,907188	0	327,7027	268,1701	0,3979983	0,4474463	461,5903	4,002975	0	30	319	259						Untertest3.avi	0	880	547	72	111	264	146	650	0	Content		247	148	15795571	4301186912
15812	08:42:12.383	00:00:15.812	949	298,3823	258,7526	0,5688562	0,4428959	456,2733	3,9365	0	367,3438	256,1133	0,3979768	0,447381	461,5381	3,889707	0	30	333	257						Untertest3.avi	0	880	547	72	111	264	146	650	0	Content		261	146	15812200	4301203541
15829	08:42:12.400	00:00:15.828	950	311,3665	252,8077	0,5688158	0,4429347	456,2803	3,777562	0	403,2006	256,9313	0,3979312	0,4473439	461,5381	3,827712	0	30	357	255						Untertest3.avi	0	880	547	72	111	264	146	650	0	Content		285	144	15828944	4301220285
15846	08:42:12.417	00:00:15.845	951	308,4485	252,668	0,5687975	0,4428987	456,256	3,812355	0	374,5016	256,8194	0,3978855	0,4473862	461,5892	3,772943	0	30	341	255						Untertest3.avi	0	880	547	72	111	264	146	650	0	Content		269	144	15845569	4301236910
15862	08:42:12.433	00:00:15.862	952	345,13	246,3974	0,5688111	0,4425274	456,256	3,786633	0	328,5096	257,3616	0,3977882	0,447405	461,5893	3,709665	0	30	337	252						Untertest3.avi	0	880	547	72	111	264	146	650	0	Content		265	141	15862196	4301253537
15879	08:42:12.450	00:00:15.878	953	310,1173	256,031	0,5688428	0,4428944	456,2426	3,703193	0	-1024	-768	-1	-1	-1	-1	4	30	310	256						Untertest3.avi	0	880	547	72	111	264	146	650	0	Content		238	145	15878819	4301270160
15896	08:42:12.467	00:00:15.895	954	309,866	252,8399	0,5688617	0,4429227	456,2384	3,67919	0	394,001	262,495	0,3978453	0,4473074	461,5892	3,684885	0	30	352	258						Untertest3.avi	0	880	547	72	111	264	146	650	0	Content		280	147	15895568	4301286909
15912	08:42:12.483	00:00:15.912	955	305,1212	250,7581	0,5688443	0,4429238	456,2106	3,685164	0	370,8622	259,238	0,3978669	0,4472931	461,5598	3,612106	0	30	338	255						Untertest3.avi	0	880	547	72	111	264	146	650	0	Content		266	144	15912216	4301303557
15929	08:42:12.500	00:00:15.928	956	297,5215	257,2838	0,5688307	0,442957	456,183	3,632921	0	393,2065	264,7533	0,397797	0,4472198	461,5598	3,669822	0	30	345	261						Untertest3.avi	0	880	547	72	111	264	146	650	0	Content		273	150	15928816	4301320157
15945	08:42:12.516	00:00:15.945	957	305,4213	250,4298	0,5688129	0,4429063	456,1908	3,592011	0	364,0936	262,634	0,3977732	0,4473081	461,6114	3,569498	0	30	335	257						Untertest3.avi	0	880	547	72	111	264	146	650	0	Content		263	146	15945442	4301336783
15962	08:42:12.533	00:00:15.962	958	303,4522	255,5182	0,5687403	0,4428245	456,3706	3,528917	0	363,5083	256,8257	0,3976979	0,4472794	461,4699	3,54262	0	30	333	256						Untertest3.avi	0	880	547	72	111	264	146	650	0	Content		261	145	15962196	4301353537
15979	08:42:12.550	00:00:15.978	959	306,1889	243,7029	0,5686929	0,4427639	456,382	3,505542	0	366,2164	260,3788	0,3976035	0,4472706	461,3522	3,5459	0	30	336	252						Untertest3.avi	0	880	547	72	111	264	146	650	0	Content		264	141	15978820	4301370161
15995	08:42:12.566	00:00:15.995	960	309,5836	243,4885	0,5686302	0,4427739	456,114	3,441237	0	363,0351	261,1935	0,3974525	0,4473224	461,415	3,473833	0	30	336	252						Untertest3.avi	0	880	547	72	111	264	146	650	0	Content		264	141	15995441	4301386782
16012	08:42:12.583	00:00:16.012	961	312,3822	245,0861	0,5683486	0,4428401	456,1152	3,4391	0	355,5028	259,2441	0,3972033	0,4474366	461,1945	3,48045	0	30	334	252						Untertest3.avi	0	880	547	72	111	264	146	650	0	Content		262	141	16012065	4301403406
16029	08:42:12.600	00:00:16.028	962	305,2676	256,8067	0,5681285	0,4430137	456,174	3,510832	0	361,2006	256,4507	0,3970301	0,4476435	461,1854	3,430127	0	30	333	257						Untertest3.avi	0	880	547	72	111	264	146	650	0	Content		261	146	16028815	4301420156
16045	08:42:12.616	00:00:16.045	963	313,2503	244,9603	0,5680431	0,4432883	456,104	3,36728	0	360,6749	256,6397	0,3969081	0,4478988	461,016	3,443805	0	30	337	251						Untertest3.avi	0	880	547	72	111	264	146	650	0	Content		265	140	16045438	4301436779
16062	08:42:12.633	00:00:16.062	964	300,3539	252,3664	0,5680292	0,4434388	456,0452	3,494609	0	367,7134	256,8849	0,3968688	0,4480644	460,8835	3,422083	0	30	334	255						Untertest3.avi	0	880	547	72	111	264	146	650	0	Content		262	144	16062064	4301453405
16079	08:42:12.650	00:00:16.078	965	307,7399	248,8455	0,5680479	0,443373	456,0061	3,358591	0	358,9105	262,4244	0,3968732	0,4481295	460,8567	3,441938	0	30	333	256						Untertest3.avi	0	880	547	72	111	264	146	650	0	Content		261	145	16078687	4301470028
16095	08:42:12.666	00:00:16.095	966	303,2878	244,7093	0,5680613	0,4429963	455,9863	3,464294	0	357,8876	256,9376	0,3968684	0,4478405	460,8362	3,408934	0	30	331	251						Untertest3.avi	0	880	547	72	111	264	146	650	0	Content		259	140	16095437	4301486778
16112	08:42:12.683	00:00:16.112	967	303,2477	255,7286	0,5679675	0,4424649	455,8597	3,400766	0	367,6632	254,8357	0,396788	0,4474346	460,8922	3,359643	0	30	335	255						Untertest3.avi	0	880	547	72	111	264	146	650	0	Content		263	144	16112060	4301503401
16129	08:42:12.700	00:00:16.128	968	305,3382	257,5389	0,5678056	0,4420113	455,8194	3,437127	0	359,766	260,4229	0,3965951	0,4469876	461,1149	3,403823	0	30	333	259						Untertest3.avi	0	880	547	72	111	264	146	650	0	Content		261	148	16128687	4301520028
16145	08:42:12.716	00:00:16.145	969	303,4698	250,6157	0,5674746	0,4416628	455,9138	3,404949	0	358,7206	255,1121	0,3962843	0,4466143	461,0513	3,344272	0	30	331	253						Untertest3.avi	0	880	547	72	111	264	146	650	0	Content		259	142	16145309	4301536650
16162	08:42:12.733	00:00:16.162	970	274,0299	210,3771	0,5680574	0,4400068	456,1292	3,361258	0	331,3302	207,5146	0,3970884	0,4450809	460,9541	3,243713	0	31	303	209						Untertest3.avi	0	880	547	72	111	194	43	1732	0	Content		231	98	16162058	4301553399
16179	08:42:12.750	00:00:16.178	971	237,2701	161,3	0,5687085	0,4377654	456,3627	3,3351	0	292,1324	169,0789	0,3979868	0,4434434	461,0078	3,270663	0	31	265	165						Untertest3.avi	0	880	547	72	111	194	43	1732	0	Content		193	54	16178681	4301570022
16195	08:42:12.766	00:00:16.195	972	241,4622	149,9343	0,5686001	0,4371903	456,3258	3,338129	0	295,4019	158,1068	0,3976377	0,4433219	461,2723	3,300406	0	31	268	154						Untertest3.avi	0	880	547	72	111	194	43	1732	0	Content		196	43	16195306	4301586647
16212	08:42:12.783	00:00:16.211	973	241,2626	147,5796	0,568495	0,4373551	456,1892	3,28411	0	301,968	158,4638	0,3975083	0,4434955	461,2274	3,231553	0	31	272	153						Untertest3.avi	0	880	547	72	111	194	43	1732	0	Content		200	42	16211931	4301603272
16229	08:42:12.800	00:00:16.228	974	235,2105	142,218	0,5684668	0,4373822	456,1805	3,247361	0	291,1234	169,9972	0,3974409	0,4435406	461,2223	3,286126	0	31	263	156						Untertest3.avi	0	880	547	72	111	194	43	1732	0	Content		191	45	16228682	4301620023
16245	08:42:12.816	00:00:16.245	975	239,0649	146,2401	0,5684099	0,4373553	456,0395	3,220341	0	288,1818	163,1805	0,3972946	0,4434966	461,0777	3,251683	0	31	264	155						Untertest3.avi	0	880	547	72	111	194	43	1732	0	Content		192	44	16245305	4301636646
16262	08:42:12.833	00:00:16.261	976	242,2768	157,064	0,5683731	0,4373827	456,0807	3,232226	0	295,2294	155,0979	0,3971906	0,4435083	461,2067	3,195566	0	31	269	156						Untertest3.avi	0	880	547	72	111	194	43	1732	0	Content		197	45	16261929	4301653270
16279	08:42:12.850	00:00:16.278	977	243,0635	147,6862	0,5683395	0,4374493	456,0284	3,219066	0	293,5671	170,4715	0,3971344	0,4435962	461,1888	3,189758	0	31	268	159						Untertest3.avi	0	880	547	72	111	194	43	1732	0	Content		196	48	16278552	4301669893
16295	08:42:12.866	00:00:16.295	978	240,0763	155,2577	0,5683232	0,4375601	456,0282	3,225996	0	297,7362	154,5899	0,3971008	0,4437458	461,182	3,114403	0	31	269	155						Untertest3.avi	0	880	547	72	111	194	43	1732	0	Content		197	44	16295304	4301686645
16312	08:42:12.883	00:00:16.311	979	241,8022	148,0088	0,5683998	0,437614	455,9695	3,185446	0	296,0688	159,4006	0,3971657	0,4439379	461,0392	3,129034	0	31	269	154						Untertest3.avi	0	880	547	72	111	194	43	1732	0	Content		197	43	16311926	4301703267
16329	08:42:12.900	00:00:16.328	980	240,4362	150,3346	0,568583	0,4376794	456,168	3,154591	0	293,439	156,695	0,3972821	0,4440052	460,9852	3,116848	0	31	267	154						Untertest3.avi	0	880	547	72	111	194	43	1732	0	Content		195	43	16328552	4301719893
16345	08:42:12.916	00:00:16.345	981	243,7289	153,2134	0,5687509	0,4376624	456,2317	3,087702	0	290,233	155,6738	0,3974779	0,4440052	461,1169	3,047477	0	31	267	154						Untertest3.avi	0	880	547	72	111	194	43	1732	0	Content		195	43	16345299	4301736640
16362	08:42:12.933	00:00:16.361	982	242,6889	149,0687	0,5690157	0,4376563	456,2416	3,075135	0	295,1621	156,7966	0,3976789	0,4439734	460,9515	3,037152	0	31	269	153						Untertest3.avi	0	880	547	72	111	194	43	1732	0	Content		197	42	16361923	4301753264
16379	08:42:12.950	00:00:16.378	983	235,9962	156,7	0,5691823	0,4375964	456,0411	3,107914	0	289,4077	155,8711	0,3977742	0,4439376	460,9485	3,06151	0	31	263	156						Untertest3.avi	0	880	547	72	111	194	43	1732	0	Content		191	45	16378548	4301769889
16395	08:42:12.966	00:00:16.395	984	240,1253	157,9449	0,5692497	0,4376087	456,0697	3,075473	0	293,2831	159,8506	0,3978857	0,4439439	461,0874	3,065203	0	31	267	159						Untertest3.avi	0	880	547	72	111	194	43	1732	0	Content		195	48	16395171	4301786512
16412	08:42:12.983	00:00:16.411	985	239,1383	157,2664	0,5692713	0,4376993	456,0647	3,074318	0	290,3694	160,1412	0,3978873	0,4440423	461,0728	2,990902	0	31	265	159						Untertest3.avi	0	880	547	72	111	194	43	1732	0	Content		193	48	16411920	4301803261
16429	08:42:13.000	00:00:16.428	986	239,3043	148,3467	0,5692065	0,4377845	456,2617	3,051678	0	291,2376	149,4579	0,3978264	0,4441837	460,9689	2,935544	0	31	265	149						Untertest3.avi	0	880	547	72	111	194	43	1732	0	Content		193	38	16428545	4301819886
16445	08:42:13.016	00:00:16.445	987	236,2947	154,1972	0,569242	0,4377151	456,0317	3,093499	0	289,0793	161,0255	0,3977712	0,4442048	460,9371	2,977061	0	31	263	158						Untertest3.avi	0	880	547	72	111	194	43	1732	0	Content		191	47	16445169	4301836510
16462	08:42:13.033	00:00:16.461	988	234,5087	155,0316	0,569221	0,4376915	456,2483	3,100839	0	286,9893	156,0167	0,3977756	0,444248	460,9385	2,967997	0	31	261	156						Untertest3.avi	0	880	547	72	111	194	43	1732	0	Content		189	45	16461792	4301853133
16479	08:42:13.050	00:00:16.478	989	242,2027	150,5485	0,5693141	0,4376952	456,0855	3,055531	0	284,9159	159,9185	0,3978811	0,444268	461,0382	2,937459	0	31	264	155						Untertest3.avi	0	880	547	72	111	194	43	1732	0	Content		192	44	16478544	4301869885
16495	08:42:13.066	00:00:16.495	990	236,0959	149,4297	0,5694209	0,4377297	456,1229	3,047118	0	289,9554	160,9358	0,3979203	0,444296	460,9033	2,95737	0	31	263	155						Untertest3.avi	0	880	547	72	111	194	43	1732	0	Content		191	44	16495166	4301886507
16512	08:42:13.083	00:00:16.511	991	244,9843	145,7882	0,5695424	0,4376855	456,1687	3,03682	0	286,1253	162,8172	0,397985	0,4443217	460,8487	2,928171	0	31	266	154						Untertest3.avi	0	880	547	72	111	194	43	1732	0	Content		194	43	16511790	4301903131
16528	08:42:13.099	00:00:16.528	992	233,6117	156,8135	0,5696135	0,4377212	456,1542	3,052101	0	283,8222	153,5471	0,3980343	0,4444033	460,8423	2,881065	0	31	259	155						Untertest3.avi	0	880	547	72	111	194	43	1732	0	Content		187	44	16528413	4301919754
16545	08:42:13.116	00:00:16.545	993	239,4451	144,7334	0,5696785	0,4376585	455,948	2,992222	0	287,5715	157,7052	0,3981002	0,4443673	460,6852	2,934808	0	31	264	151						Untertest3.avi	0	880	547	72	111	194	43	1732	0	Content		192	40	16545161	4301936502
16562	08:42:13.133	00:00:16.561	994	236,473	157,1089	0,569725	0,4375505	455,9194	3,006776	0	290,3577	155,3483	0,3981121	0,4442522	460,658	2,911309	0	31	263	156						Untertest3.avi	0	880	547	72	111	194	43	1732	0	Content		191	45	16561786	4301953127
16578	08:42:13.149	00:00:16.578	995	243,0325	151,0116	0,5697635	0,4373791	455,9355	2,98825	0	287,1285	153,537	0,3981822	0,4440859	460,8006	2,876467	0	31	265	152						Untertest3.avi	0	880	547	72	111	194	43	1732	0	Content		193	41	16578410	4301969751
16595	08:42:13.166	00:00:16.595	996	242,7547	154,7855	0,569803	0,4373212	455,9165	3,034881	0	288,7648	160,205	0,3982053	0,4440243	460,8219	2,880027	0	31	266	157						Untertest3.avi	0	880	547	72	111	194	43	1732	0	Content		194	46	16595035	4301986376
16612	08:42:13.183	00:00:16.611	997	240,1153	151,1	0,5697943	0,4372833	455,9245	2,92835	0	283,2165	154,6905	0,3981993	0,4439945	460,7971	2,853421	0	31	262	153						Untertest3.avi	0	880	547	72	111	194	43	1732	0	Content		190	42	16611783	4302003124
16628	08:42:13.199	00:00:16.628	998	242,5781	146,2678	0,5697625	0,437235	455,8954	2,927779	0	282,8712	157,761	0,3981091	0,4439602	460,6819	2,887991	0	31	263	152						Untertest3.avi	0	880	547	72	111	194	43	1732	0	Content		191	41	16628409	4302019750
16645	08:42:13.216	00:00:16.645	999	238,4285	157,3107	0,5697118	0,4371263	455,9351	2,980168	0	289,2457	150,1747	0,3980906	0,4439252	460,6088	2,735407	0	31	264	154						Untertest3.avi	0	880	547	72	111	194	43	1732	0	Content		192	43	16645031	4302036372
16662	08:42:13.233	00:00:16.661	1000	242,0232	151,3936	0,5696253	0,4370463	456,0194	2,919966	0	286,6976	165,7677	0,3980767	0,4439211	460,775	2,946881	0	31	264	159						Untertest3.avi	0	880	547	72	111	194	43	1732	0	Content		192	48	16661657	4302052998
16678	08:42:13.249	00:00:16.678	1001	242,9622	143,7095	0,5695739	0,4369765	456,072	2,894594	0	291,6852	150,1079	0,3980584	0,4437957	460,7643	2,824044	0	31	267	147						Untertest3.avi	0	880	547	72	111	194	43	1732	0	Content		195	36	16678407	4302069748
16695	08:42:13.266	00:00:16.695	1002	245,0535	150,526	0,5696032	0,4368178	455,8493	2,870835	0	293,4929	155,7728	0,3979735	0,4437581	460,9276	2,785325	0	31	269	153						Untertest3.avi	0	880	547	72	111	194	43	1732	0	Content		197	42	16695029	4302086370
16712	08:42:13.283	00:00:16.711	1003	241,6801	158,8097	0,5695712	0,4367553	455,8157	2,882951	0	292,741	157,4002	0,3979561	0,4437543	460,9273	2,856136	0	31	267	158						Untertest3.avi	0	880	547	72	111	194	43	1732	0	Content		195	47	16711654	4302102995
16728	08:42:13.299	00:00:16.728	1004	237,3739	163,9568	0,5694672	0,4367947	455,9613	2,898336	0	297,6972	154,2477	0,3979245	0,4437786	460,9696	2,797094	0	31	268	159						Untertest3.avi	0	880	547	72	111	194	43	1732	0	Content		196	48	16728277	4302119618
16745	08:42:13.316	00:00:16.745	1005	240,2693	146,9763	0,5694368	0,436789	455,9473	2,849366	0	299,9879	158,7398	0,3978779	0,4438191	460,8714	2,822299	0	31	270	153						Untertest3.avi	0	880	547	72	111	194	43	1732	0	Content		198	42	16745027	4302136368
16762	08:42:13.333	00:00:16.761	1006	242,1815	154,5291	0,5694161	0,4366237	455,9874	2,888667	0	289,1585	152,3289	0,3978604	0,4436592	460,8629	2,786095	0	31	266	153						Untertest3.avi	0	880	547	72	111	194	43	1732	0	Content		194	42	16761652	4302152993
16778	08:42:13.349	00:00:16.778	1007	242,7079	148,8455	0,5694185	0,4364342	455,9876	2,858618	0	288,1379	160,9848	0,3978681	0,4435445	460,9142	2,847676	0	31	265	155						Untertest3.avi	0	880	547	72	111	194	43	1732	0	Content		193	44	16778276	4302169617
16795	08:42:13.366	00:00:16.794	1008	237,9825	145,5615	0,5694449	0,4363452	456,0072	2,838828	0	288,525	150,2644	0,3979059	0,4434986	460,9963	2,8011	0	31	263	148						Untertest3.avi	0	880	547	72	111	194	43	1732	0	Content		191	37	16794901	4302186242
16812	08:42:13.383	00:00:16.811	1009	242,5474	152,8723	0,5694663	0,4362767	456,012	2,838859	0	288,2384	157,2021	0,3979253	0,4434874	461,0137	2,775227	0	31	265	155						Untertest3.avi	0	880	547	72	111	194	43	1732	0	Content		193	44	16811651	4302202992
16828	08:42:13.399	00:00:16.828	1010	244,2715	155,3943	0,5694584	0,4363843	455,9921	2,893923	0	287,6892	152,7979	0,3979288	0,4435755	461,0282	2,758133	0	31	266	154						Untertest3.avi	0	880	547	72	111	194	43	1732	0	Content		194	43	16828274	4302219615
16845	08:42:13.416	00:00:16.844	1011	241,0467	143,5874	0,5693664	0,4364373	455,9236	2,796281	0	289,334	159,6743	0,3978612	0,4436119	460,9352	2,784299	0	31	265	152						Untertest3.avi	0	880	547	72	111	194	43	1732	0	Content		193	41	16844900	4302236241
16862	08:42:13.433	00:00:16.861	1012	244,5474	151,0371	0,5692767	0,4364716	455,8733	2,832585	0	291,2125	159,0794	0,3977387	0,4436556	460,8998	2,81908	0	31	268	155						Untertest3.avi	0	880	547	72	111	194	43	1732	0	Content		196	44	16861521	4302252862
16878	08:42:13.449	00:00:16.878	1013	245,3931	155,4041	0,5691893	0,4364801	455,8583	2,853668	0	284,5796	153,6079	0,3976519	0,4436797	460,936	2,774487	0	31	265	155						Untertest3.avi	0	880	547	72	111	194	43	1732	0	Content		193	44	16878270	4302269611
16895	08:42:13.466	00:00:16.894	1014	242,7522	152,9079	0,5690886	0,4364953	456,0565	2,952487	0	289,4946	153,8323	0,3975371	0,4437435	461,1117	2,823774	0	31	266	153						Untertest3.avi	0	880	547	72	111	194	43	1732	0	Content		194	42	16894895	4302286236
16912	08:42:13.483	00:00:16.911	1015	245,7173	144,6374	0,5689932	0,4364439	455,9687	2,800704	0	288,8677	151,0043	0,3974672	0,4437293	461,125	2,757396	0	31	267	148						Untertest3.avi	0	880	547	72	111	194	43	1732	0	Content		195	37	16911518	4302302859
16928	08:42:13.499	00:00:16.928	1016	242,2484	146,9295	0,5689128	0,436326	455,897	2,842966	0	292,3752	153,7111	0,3973593	0,4436707	461,0996	2,752081	0	31	267	150						Untertest3.avi	0	880	547	72	111	194	43	1732	0	Content		195	39	16928143	4302319484
16945	08:42:13.516	00:00:16.944	1017	242,9416	150,2754	0,5688791	0,4362941	455,8714	2,8568	0	294,25	156,4281	0,3973081	0,443648	460,9699	2,755939	0	31	269	153						Untertest3.avi	0	880	547	72	111	194	43	1732	0	Content		197	42	16944898	4302336239
16962	08:42:13.533	00:00:16.961	1018	236,6337	153,9593	0,5688786	0,4363645	455,846	2,805072	0	290,3113	156,8422	0,3973328	0,4437457	461,0541	2,797826	0	31	263	155						Untertest3.avi	0	880	547	72	111	194	43	1732	0	Content		191	44	16961517	4302352858
16978	08:42:13.549	00:00:16.978	1019	239,1572	158,7372	0,5688986	0,4364115	455,8459	2,89421	0	287,1171	155,1647	0,3973527	0,4437834	461,0903	2,778304	0	31	263	157						Untertest3.avi	0	880	547	72	111	194	43	1732	0	Content		191	46	16978143	4302369484
16995	08:42:13.566	00:00:16.994	1020	244,762	152,1396	0,5689105	0,4364686	455,8529	2,804401	0	291,6957	158,2797	0,3973793	0,4437486	461,0011	2,752364	0	31	268	155						Untertest3.avi	0	880	547	72	111	194	43	1732	0	Content		196	44	16994767	4302386108
17012	08:42:13.583	00:00:17.011	1021	239,2388	149,5554	0,5689064	0,4365452	455,8409	2,851659	0	287,1839	159,1955	0,3973487	0,4438235	461,0957	2,719743	0	31	263	154						Untertest3.avi	0	880	547	72	111	194	43	1732	0	Content		191	43	17011519	4302402860
17028	08:42:13.599	00:00:17.028	1022	245,8226	148,0195	0,5688615	0,4365979	455,8501	2,823775	0	288,6877	157,2883	0,397281	0,4438439	460,9533	2,729606	0	31	267	153						Untertest3.avi	0	880	547	72	111	194	43	1732	0	Content		195	42	17028141	4302419482
17045	08:42:13.616	00:00:17.044	1023	242,7692	149,1495	0,5688293	0,4365775	455,8301	2,785909	0	283,8134	157,1787	0,39726	0,4437776	460,9672	2,750482	0	31	263	153						Untertest3.avi	0	880	547	72	111	194	43	1732	0	Content		191	42	17044765	4302436106
17062	08:42:13.633	00:00:17.061	1024	242,0506	154,0598	0,5688502	0,4365246	455,8269	2,828827	0	290,0429	155,632	0,3972738	0,4437976	460,9253	2,737632	0	31	266	155						Untertest3.avi	0	880	547	72	111	194	43	1732	0	Content		194	44	17061512	4302452853
17078	08:42:13.649	00:00:17.078	1025	243,6194	149,9261	0,5689111	0,4365518	455,8109	2,765706	0	290,7635	149,5772	0,397309	0,4438246	460,9166	2,731468	0	31	267	150						Untertest3.avi	0	880	547	72	111	194	43	1732	0	Content		195	39	17078136	4302469477
17095	08:42:13.666	00:00:17.094	1026	250,6243	147,3246	0,569102	0,436593	455,7444	2,769429	0	292,3626	157,4491	0,3974532	0,443906	460,9927	2,753198	0	31	271	152						Untertest3.avi	0	880	547	72	111	194	43	1732	0	Content		199	41	17094760	4302486101
17111	08:42:13.682	00:00:17.111	1027	241,2726	146,4009	0,5692259	0,4368208	455,7542	2,820727	0	289,2141	157,5536	0,3975643	0,4441352	460,9254	2,767794	0	31	265	152						Untertest3.avi	0	880	547	72	111	194	43	1732	0	Content		193	41	17111383	4302502724
17128	08:42:13.699	00:00:17.128	1028	239,0837	152,0169	0,5693664	0,4369362	455,7149	2,791852	0	293,1874	154,5402	0,3977124	0,4442103	460,7345	2,692251	0	31	266	153						Untertest3.avi	0	880	547	72	111	194	43	1732	0	Content		194	42	17128134	4302519475
17145	08:42:13.716	00:00:17.144	1029	239,3467	155,8521	0,5694895	0,437031	455,7909	2,791286	0	290,2667	159,2455	0,3977571	0,4442362	460,4314	2,727742	0	31	265	158						Untertest3.avi	0	880	547	72	111	194	43	1732	0	Content		193	47	17144758	4302536099
17161	08:42:13.732	00:00:17.161	1030	235,886	147,5975	0,5695034	0,4370597	455,8049	2,777378	0	281,7844	153,1739	0,3977612	0,4442469	460,4271	2,737226	0	31	259	150						Untertest3.avi	0	880	547	72	111	194	43	1732	0	Content		187	39	17161382	4302552723
17178	08:42:13.749	00:00:17.178	1031	241,1952	145,7466	0,5693934	0,4371269	455,7008	2,818423	0	284,4686	146,8125	0,3976684	0,4442752	460,5334	2,698593	0	31	263	146						Untertest3.avi	0	880	547	72	111	194	43	1732	0	Content		191	35	17178005	4302569346
17195	08:42:13.766	00:00:17.194	1032	245,9624	144,3243	0,5692875	0,4370685	455,7281	2,772998	0	289,3964	154,9164	0,3976135	0,4442844	460,7059	2,749629	0	31	268	150						Untertest3.avi	0	880	547	72	111	194	43	1732	0	Content		196	39	17194752	4302586093
17211	08:42:13.782	00:00:17.211	1033	241,941	152,1804	0,5691387	0,4369939	455,8802	2,807283	0	295,7894	153,9502	0,3974611	0,4442553	460,8817	2,719997	0	31	269	153						Untertest3.avi	0	880	547	72	111	194	43	1732	0	Content		197	42	17211379	4302602720
17228	08:42:13.799	00:00:17.228	1034	238,7204	155,0729	0,5690215	0,4369465	455,8482	2,904514	0	294,2172	159,0865	0,3973463	0,4441945	460,701	2,701928	0	31	266	157						Untertest3.avi	0	880	547	72	111	194	43	1732	0	Content		194	46	17228003	4302619344
17245	08:42:13.816	00:00:17.244	1035	248,6983	143,818	0,5689721	0,4370035	455,881	2,753074	0	284,6689	159,0746	0,3972791	0,4441407	460,7816	2,793631	0	31	267	151						Untertest3.avi	0	880	547	72	111	194	43	1732	0	Content		195	40	17244626	4302635967
17261	08:42:13.832	00:00:17.261	1036	246,0258	152,9878	0,5689014	0,4371617	455,785	2,814474	0	291,0932	156,7137	0,3972272	0,4442413	460,8119	2,762076	0	31	269	155						Untertest3.avi	0	880	547	72	111	194	43	1732	0	Content		197	44	17261373	4302652714
17278	08:42:13.849	00:00:17.277	1037	246,1013	149,6115	0,5688769	0,4373167	455,7971	2,810484	0	284,0062	159,5455	0,3971955	0,4443707	460,8	2,719863	0	31	265	155						Untertest3.avi	0	880	547	72	111	194	43	1732	0	Content		193	44	17277998	4302669339
17295	08:42:13.866	00:00:17.294	1038	242,5538	144,5659	0,5688544	0,4376021	455,799	2,829825	0	294,3405	150,1144	0,3971754	0,4447328	460,8174	2,755794	0	31	268	147						Untertest3.avi	0	880	547	72	111	194	43	1732	0	Content		196	36	17294621	4302685962
17311	08:42:13.882	00:00:17.311	1039	246,4679	141,7991	0,5688667	0,4378361	455,8225	2,74509	0	283,9483	160,8097	0,3971702	0,4449459	460,8035	2,804235	0	31	265	151						Untertest3.avi	0	880	547	72	111	194	43	1732	0	Content		193	40	17311245	4302702586
17328	08:42:13.899	00:00:17.327	1040	240,3439	146,93	0,5688853	0,4379567	455,84	2,807628	0	289,2951	162,7377	0,3971637	0,4450659	460,6006	2,7686	0	31	265	155						Untertest3.avi	0	880	547	72	111	194	43	1732	0	Content		193	44	17327994	4302719335
17345	08:42:13.916	00:00:17.344	1041	245,1765	148,154	0,568899	0,4379106	455,8366	2,750858	0	293,1379	159,372	0,3972163	0,4449386	460,8013	2,73104	0	31	269	154						Untertest3.avi	0	880	547	72	111	194	43	1732	0	Content		197	43	17344620	4302735961
17361	08:42:13.932	00:00:17.361	1042	245,9635	145,9531	0,5688894	0,4378777	455,8721	2,730178	0	291,9843	159,4737	0,3972041	0,4448178	460,8483	2,774899	0	31	269	153						Untertest3.avi	0	880	547	72	111	194	43	1732	0	Content		197	42	17361243	4302752584
17378	08:42:13.949	00:00:17.377	1043	242,6597	149,9298	0,5688834	0,4378922	455,8811	2,792816	0	292,1805	150,7138	0,3971997	0,4447963	460,8871	2,725306	0	31	267	150						Untertest3.avi	0	880	547	72	111	194	43	1732	0	Content		195	39	17377868	4302769209
17395	08:42:13.966	00:00:17.394	1044	238,8812	147,2436	0,5688952	0,4379755	455,9145	2,826184	0	292,7934	154,6782	0,397164	0,4449279	461,0376	2,68714	0	31	266	151						Untertest3.avi	0	880	547	72	111	194	43	1732	0	Content		194	40	17394618	4302785959
17411	08:42:13.982	00:00:17.411	1045	243,2281	152,749	0,5688772	0,4381791	455,9034	2,802762	0	251,7143	161,3383	0,3970549	0,4451488	461,0377	2,760652	0	31	247	157						Untertest3.avi	0	880	547	72	111	194	43	1732	0	Content		175	46	17411242	4302802583
17428	08:42:13.999	00:00:17.427	1046	240,0255	142,6333	0,5688372	0,4384454	455,9797	2,76918	0	299,4946	149,5642	0,3971621	0,4454062	460,9061	2,76354	0	31	270	146						Untertest3.avi	0	880	547	72	111	194	43	1732	0	Content		198	35	17427864	4302819205
17444	08:42:14.015	00:00:17.444	1047	244,2185	148,7313	0,5688128	0,4385564	455,9821	2,758329	0	287,3442	155,4609	0,3971096	0,4455655	460,7697	2,699682	0	31	266	152						Untertest3.avi	0	880	547	72	111	194	43	1732	0	Content		194	41	17444486	4302835827
17461	08:42:14.032	00:00:17.461	1048	238,0526	144,5495	0,5688229	0,4385644	456,0114	2,788819	0	256,5411	139,6053	0,3971993	0,445686	460,7697	2,649746	0	31	247	142						Untertest3.avi	0	880	547	72	111	194	43	1732	0	Content		175	31	17461237	4302852578
17478	08:42:14.049	00:00:17.477	1049	240,7894	152,606	0,5688818	0,4385591	456,0521	2,825991	0	285,9696	161,1418	0,3972083	0,4455928	460,9347	2,792811	0	31	263	157						Untertest3.avi	0	880	547	72	111	194	43	1732	0	Content		191	46	17477861	4302869202
17494	08:42:14.065	00:00:17.494	1050	236,2706	150,7768	0,5690348	0,4386844	456,1261	2,850005	0	287,529	153,0859	0,3973031	0,445649	460,923	2,75904	0	31	262	152						Untertest3.avi	0	880	547	72	111	194	43	1732	0	Content		190	41	17494483	4302885824
17511	08:42:14.082	00:00:17.511	1051	245,6658	153,7009	0,569208	0,4388666	455,9251	2,818733	0	284,8853	156,309	0,3974128	0,4458352	460,9305	2,685905	0	31	265	155						Untertest3.avi	0	880	547	72	111	194	43	1732	0	Content		193	44	17511110	4302902451
17528	08:42:14.099	00:00:17.527	1052	250,1088	143,9107	0,5692805	0,4389738	456,034	2,715153	0	285,229	161,9224	0,397498	0,4459185	460,9186	2,720758	0	31	268	153						Untertest3.avi	0	880	547	72	111	194	43	1732	0	Content		196	42	17527858	4302919199
17544	08:42:14.115	00:00:17.544	1053	239,5346	155,379	0,5694069	0,438908	456,1067	2,831316	0	288,7493	155,4527	0,397579	0,4459037	460,8766	2,706145	0	31	264	155						Untertest3.avi	0	880	547	72	111	194	43	1732	0	Content		192	44	17544484	4302935825
17561	08:42:14.132	00:00:17.561	1054	243,6417	140,7107	0,5695025	0,4387829	456,2242	2,773187	0	287,2958	163,7548	0,3977273	0,4457408	460,932	2,821555	0	31	265	152						Untertest3.avi	0	880	547	72	111	194	43	1732	0	Content		193	41	17561107	4302952448
17578	08:42:14.149	00:00:17.577	1055	243,2814	147,2059	0,5695454	0,4388206	456,2599	2,789827	0	291,2125	158,8622	0,3977809	0,4458071	461,0649	2,802248	0	31	267	153						Untertest3.avi	0	880	547	72	111	194	43	1732	0	Content		195	42	17577733	4302969074
17594	08:42:14.165	00:00:17.594	1056	240,1418	147,5946	0,5695347	0,4389949	456,2109	2,821295	0	286,2431	154,3859	0,3977479	0,4459278	460,9208	2,731084	0	31	263	151						Untertest3.avi	0	880	547	72	111	194	43	1732	0	Content		191	40	17594482	4302985823
17611	08:42:14.182	00:00:17.611	1057	237,4478	151,8488	0,5694334	0,4391961	456,1093	2,891978	0	287,4992	162,1836	0,3976431	0,4460498	460,7144	2,737484	0	31	262	157						Untertest3.avi	0	880	547	72	111	194	43	1732	0	Content		190	46	17611105	4303002446
17628	08:42:14.199	00:00:17.627	1058	242,3576	142,7602	0,5692689	0,4392467	456,0249	2,811704	0	287,822	152,8682	0,3975164	0,446062	461,0532	2,732699	0	31	265	148						Untertest3.avi	0	880	547	72	111	194	43	1732	0	Content		193	37	17627728	4303019069
17644	08:42:14.215	00:00:17.644	1059	242,7067	150,8474	0,569123	0,4390143	456,1758	2,790661	0	277,1691	159,8047	0,3973894	0,4459184	460,9354	2,766002	0	31	260	155						Untertest3.avi	0	880	547	72	111	194	43	1732	0	Content		188	44	17644352	4303035693
17661	08:42:14.232	00:00:17.661	1060	238,5132	149,2964	0,5690907	0,4387855	456,2122	2,767623	0	288,2691	156,6263	0,397367	0,4458877	460,9609	2,745438	0	31	263	153						Untertest3.avi	0	880	547	72	111	194	43	1732	0	Content		191	42	17661101	4303052442
17678	08:42:14.249	00:00:17.677	1061	247,5143	145,992	0,5690881	0,4385976	456,2236	2,819159	0	284,3487	157,2399	0,3973634	0,4459045	460,9351	2,775641	0	31	266	152						Untertest3.avi	0	880	547	72	111	194	43	1732	0	Content		194	41	17677724	4303069065
17694	08:42:14.265	00:00:17.694	1062	245,1056	150,4618	0,5690139	0,4385353	456,1768	2,810598	0	286,4371	164,7952	0,3972148	0,4459291	460,6578	2,7697	0	31	266	158						Untertest3.avi	0	880	547	72	111	194	43	1732	0	Content		194	47	17694350	4303085691
17711	08:42:14.282	00:00:17.710	1063	241,555	156,7813	0,5688493	0,4384852	456,0105	2,847728	0	291,5333	156,3674	0,397132	0,4459344	460,6592	2,764216	0	31	267	157						Untertest3.avi	0	880	547	72	111	194	43	1732	0	Content		195	46	17710989	4303102330
17728	08:42:14.299	00:00:17.727	1064	244,5491	158,7426	0,568697	0,4383841	455,9218	2,822388	0	295,1258	155,0307	0,3969753	0,445895	461,0493	2,781196	0	31	270	157						Untertest3.avi	0	880	547	72	111	194	43	1732	0	Content		198	46	17727722	4303119063
17744	08:42:14.315	00:00:17.744	1065	240,5633	148,6882	0,5684285	0,4382188	455,924	2,797313	0	286,7945	155,0901	0,3967047	0,445785	461,0872	2,769533	0	31	264	152						Untertest3.avi	0	880	547	72	111	194	43	1732	0	Content		192	41	17744345	4303135686
17761	08:42:14.332	00:00:17.760	1066	243,6068	148,7662	0,5682087	0,4381138	456,0907	2,796543	0	289,0906	154,3506	0,396496	0,4456776	460,9767	2,817909	0	31	266	152						Untertest3.avi	0	880	547	72	111	194	43	1732	0	Content		194	41	17760980	4303152321
17778	08:42:14.349	00:00:17.777	1067	242,9062	160,0898	0,5680262	0,4380734	456,0364	2,82228	0	293,2845	158,0652	0,3962738	0,4457247	461,0437	2,842414	0	31	268	159						Untertest3.avi	0	880	547	72	111	194	43	1732	0	Content		196	48	17777718	4303169059
17794	08:42:14.365	00:00:17.794	1068	243,2801	143,7683	0,5679016	0,4381236	455,9729	2,781328	0	283,3448	159,0236	0,3961215	0,4457693	460,8779	2,773132	0	31	263	151						Untertest3.avi	0	880	547	72	111	194	43	1732	0	Content		191	40	17794343	4303185684
17811	08:42:14.382	00:00:17.810	1069	242,5397	146,1447	0,5678136	0,438089	455,8987	2,82222	0	285,925	156,9149	0,3960334	0,4457612	460,8701	2,765121	0	31	264	152						Untertest3.avi	0	880	547	72	111	194	43	1732	0	Content		192	41	17810976	4303202317
17828	08:42:14.399	00:00:17.827	1070	243,9211	151,3822	0,567656	0,4379453	456,0983	2,777963	0	290,7992	154,1359	0,395902	0,4455587	460,8511	2,747357	0	31	267	153						Untertest3.avi	0	880	547	72	111	194	43	1732	0	Content		195	42	17827590	4303218931
17844	08:42:14.415	00:00:17.844	1071	246,4863	143,4853	0,5674693	0,4376327	455,9525	2,769413	0	288,7472	157,9088	0,3957392	0,4453519	461,0138	2,788799	0	31	268	151						Untertest3.avi	0	880	547	72	111	194	43	1732	0	Content		196	40	17844339	4303235680
17861	08:42:14.432	00:00:17.860	1072	248,6363	165,4049	0,5669957	0,4375865	455,9232	2,846118	0	298,2126	162,1378	0,3953825	0,4452516	460,9916	2,810306	0	31	273	164						Untertest3.avi	0	880	547	72	111	194	43	1732	0	Content		201	53	17860977	4303252318
17878	08:42:14.449	00:00:17.877	1073	260,903	171,6944	0,5655327	0,4381911	456,0222	2,780467	0	387,932	175,627	0,3941608	0,4457049	461,4104	2,726255	0	31	324	174						Untertest3.avi	0	880	547	72	111	194	43	1732	0	Content		252	63	17877587	4303268928
17894	08:42:14.465	00:00:17.894	1074	322,3227	201,5299	0,564343	0,4393892	456,0356	2,86344	0	384,3082	205,5891	0,3934748	0,4464445	461,2005	2,759078	0	32	353	204						Untertest3.avi	0	880	547	72	111	350	167	383	0	Content		281	93	17894211	4303285552
17911	08:42:14.482	00:00:17.910	1075	346,211	221,8025	0,5634062	0,440498	456,1357	2,843615	0	406,3349	233,2038	0,3929247	0,4471551	461,4986	2,773121	0	32	376	228						Untertest3.avi	0	880	547	72	111	350	167	383	0	Content		304	117	17910974	4303302315
17928	08:42:14.499	00:00:17.927	1076	365,5984	249,0036	0,5626701	0,441739	456,2375	2,832388	0	427,4905	254,76	0,392554	0,4482194	461,6474	2,808954	0	32	397	252						Untertest3.avi	0	880	547	72	111	350	167	383	0	Content		325	141	17927583	4303318924
17944	08:42:14.515	00:00:17.944	1077	388,9463	269,7705	0,5619811	0,4427196	456,2507	2,827292	0	445,4442	270,6307	0,392148	0,4490026	461,7107	2,740876	0	32	417	270						Untertest3.avi	0	880	547	72	111	350	167	383	0	Content		345	159	17944208	4303335549
17961	08:42:14.532	00:00:17.960	1078	402,5442	277,0322	0,5616692	0,4430959	456,3797	2,828959	0	443,6055	289,4474	0,3919512	0,449259	461,5825	2,854745	0	32	423	283						Untertest3.avi	0	880	547	72	111	350	167	383	0	Content		351	172	17960839	4303352180
17978	08:42:14.549	00:00:17.977	1079	394,7997	270,5038	0,5617018	0,4430576	456,3985	2,842817	0	450,129	287,732	0,3919435	0,4492319	461,5788	2,811375	0	32	422	279						Untertest3.avi	0	880	547	72	111	350	167	383	0	Content		350	168	17977584	4303368925
17994	08:42:14.565	00:00:17.994	1080	395,4294	279,5783	0,5616791	0,4431153	456,4115	2,832176	0	446,0256	284,7605	0,3918263	0,4493048	461,5879	2,820633	0	32	421	282						Untertest3.avi	0	880	547	72	111	350	167	383	0	Content		349	171	17994204	4303385545
18011	08:42:14.582	00:00:18.010	1081	399,2047	276,0882	0,5616017	0,4431851	456,4169	2,826404	0	446,4398	281,598	0,3916883	0,4493682	461,7751	2,849244	0	32	423	279						Untertest3.avi	0	880	547	72	111	350	167	383	0	Content		351	168	18010829	4303402170
18027	08:42:14.598	00:00:18.027	1082	398,9522	274,1084	0,5614643	0,4432785	456,2761	2,843557	0	449,9039	282,0393	0,3915335	0,4494249	461,5634	2,837862	0	32	424	278						Untertest3.avi	0	880	547	72	111	350	167	383	0	Content		352	167	18027453	4303418794
18044	08:42:14.615	00:00:18.044	1083	399,227	279,344	0,5614083	0,4433337	456,2781	2,858029	0	444,4476	283,6893	0,3914747	0,4494672	461,636	2,798041	0	32	422	282						Untertest3.avi	0	880	547	72	111	350	167	383	0	Content		350	171	18044201	4303435542
18061	08:42:14.632	00:00:18.060	1084	389,2803	275,6093	0,561332	0,4431769	456,5007	2,898318	0	444,7937	279,9971	0,3913986	0,449417	461,6253	2,779064	0	32	417	278						Untertest3.avi	0	880	547	72	111	350	167	383	0	Content		345	167	18060825	4303452166
18077	08:42:14.648	00:00:18.077	1085	396,2734	276,6068	0,561326	0,4430803	456,5511	2,84507	0	445,4413	283,3057	0,3913832	0,4493224	461,6543	2,830642	0	32	421	280						Untertest3.avi	0	880	547	72	111	350	167	383	0	Content		349	169	18077451	4303468792
18094	08:42:14.665	00:00:18.094	1086	390,5807	274,7726	0,5613024	0,4430324	456,5497	2,884311	0	448,9585	280,2445	0,3913496	0,4492148	461,6463	2,816404	0	32	420	278						Untertest3.avi	0	880	547	72	111	350	167	383	0	Content		348	167	18094073	4303485414
18111	08:42:14.682	00:00:18.110	1087	394,6289	278,4617	0,5612742	0,4430916	456,5812	2,879133	0	444,4905	280,3586	0,3912726	0,4493093	461,8502	2,781342	0	32	420	279						Untertest3.avi	0	880	547	72	111	350	167	383	0	Content		348	168	18110823	4303502164
18127	08:42:14.698	00:00:18.127	1088	403,2401	273,9036	0,5612554	0,443238	456,5669	2,834722	0	442,7227	280,0847	0,3912424	0,4493921	461,8936	2,821828	0	32	423	277						Untertest3.avi	0	880	547	72	111	350	167	383	0	Content		351	166	18127447	4303518788
18144	08:42:14.715	00:00:18.144	1089	406,6266	271,8137	0,5612521	0,4434873	456,6302	2,84739	0	445,8531	278,3534	0,3912352	0,4496301	461,9113	2,810481	0	32	426	275						Untertest3.avi	0	880	547	72	111	350	167	383	0	Content		354	164	18144069	4303535410
18161	08:42:14.732	00:00:18.160	1090	401,3584	271,1241	0,5612657	0,4437323	456,6594	2,827919	0	448,8962	284,1834	0,3912466	0,4499369	461,9419	2,881437	0	32	425	278						Untertest3.avi	0	880	547	72	111	350	167	383	0	Content		353	167	18160693	4303552034
18177	08:42:14.748	00:00:18.177	1091	397,5587	276,4135	0,5612847	0,4436868	456,6799	2,857675	0	445,2562	283,9435	0,3912542	0,4499621	461,9564	2,849181	0	32	421	280						Untertest3.avi	0	880	547	72	111	350	167	383	0	Content		349	169	18177441	4303568782
18194	08:42:14.765	00:00:18.194	1092	397,7128	271,5672	0,5613286	0,443464	456,7386	2,851218	0	440,8701	282,5059	0,3912818	0,4498603	461,9586	2,838868	0	32	419	277						Untertest3.avi	0	880	547	72	111	350	167	383	0	Content		347	166	18194065	4303585406
18211	08:42:14.782	00:00:18.210	1093	399,2375	277,8777	0,5613565	0,4432453	456,7361	2,903267	0	449,8215	276,7981	0,3913487	0,4497459	462,1768	2,87087	0	32	425	277						Untertest3.avi	0	880	547	72	111	350	167	383	0	Content		353	166	18210689	4303602030
18227	08:42:14.798	00:00:18.227	1094	401,5755	273,4347	0,5613661	0,4431625	456,752	2,836417	0	445,9113	285,3401	0,3913871	0,4496609	461,8701	2,870564	0	32	424	279						Untertest3.avi	0	880	547	72	111	350	167	383	0	Content		352	168	18227314	4303618655
18244	08:42:14.815	00:00:18.244	1095	404,6404	276,0578	0,5614576	0,4433914	456,8917	2,905046	0	442,1128	289,1179	0,3915026	0,4498896	462,1134	2,919596	0	32	423	283						Untertest3.avi	0	880	547	72	111	350	167	383	0	Content		351	172	18244064	4303635405
18261	08:42:14.832	00:00:18.260	1096	394,8617	320,5054	0,5616131	0,4454061	456,9559	2,927954	0	451,4842	339,6247	0,3920545	0,4516498	462,1674	2,867709	0	32	423	330						Untertest3.avi	0	880	547	72	111	350	167	383	0	Content		351	219	18260688	4303652029
18277	08:42:14.848	00:00:18.277	1097	408,6172	381,3072	0,5614853	0,4484451	456,7158	2,844858	0	440,9358	402,7841	0,3926425	0,4540577	462,0102	2,876881	0	33	425	392						Untertest3.avi	0	880	547	72	111	331	425	283	0	Content		353	281	18277309	4303668650
18294	08:42:14.865	00:00:18.293	1098	400,8508	435,3185	0,561279	0,4506041	457,1129	2,908403	0	434,4655	449,451	0,3934567	0,4556988	462,4129	2,847922	0	33	418	442						Untertest3.avi	0	880	547	72	111	331	425	283	0	Content		346	331	18293940	4303685281
18311	08:42:14.882	00:00:18.310	1099	398,3582	469,9225	0,5612184	0,4520251	457,2422	2,946757	0	413,2052	492,3364	0,3940637	0,4567588	462,2611	2,817675	0	33	406	481						Untertest3.avi	0	880	547	72	111	331	425	283	0	Content		334	370	18310683	4303702024
18327	08:42:14.898	00:00:18.327	1100	413,0737	507,7722	0,5610915	0,4529543	457,1751	2,827702	0	392,6892	521,8976	0,3944183	0,4575197	462,4467	2,898093	0	33	403	515						Untertest3.avi	0	880	547	72	111	331	425	283	0	Content		331	404	18327305	4303718646
18344	08:42:14.915	00:00:18.343	1101	418,3461	536,0132	0,5608058	0,4535552	457,0089	2,817791	0	-1024	-768	-1	-1	-1	-1	4	33	418	536						Untertest3.avi	0	880	547	72	111	331	425	283	0	Content		346	425	18343933	4303735274
18361	08:42:14.932	00:00:18.360	1102	386,0407	541,9868	0,56058	0,4543815	457,0089	2,775782	0	-1024	-768	-1	-1	-1	-1	4	33	386	542						Untertest3.avi	0	880	547	72	111	331	425	283	0	Content		314	431	18360553	4303751894
18377	08:42:14.948	00:00:18.377	1103	-1024	-768	-1	-1	-1	-1	4	-1024	-768	-1	-1	-1	-1	4	33	0	0						Untertest3.avi	0	880	547	72	111	331	425	283	0	Content		-72	-111	18377302	4303768643
18394	08:42:14.965	00:00:18.393	1104	-1024	-768	-1	-1	-1	-1	4	-1024	-768	-1	-1	-1	-1	4	33	0	0						Untertest3.avi	0	880	547	72	111	331	425	283	0	Content		-72	-111	18393929	4303785270
18411	08:42:14.982	00:00:18.410	1105	-1024	-768	-1	-1	-1	-1	4	-1024	-768	-1	-1	-1	-1	4	33	0	0						Untertest3.avi	0	880	547	72	111	331	425	283	0	Content		-72	-111	18410554	4303801895
18427	08:42:14.998	00:00:18.427	1106	-1024	-768	-1	-1	-1	-1	4	-1024	-768	-1	-1	-1	-1	4	33	0	0						Untertest3.avi	0	880	547	72	111	331	425	283	0	Content		-72	-111	18427178	4303818519
18444	08:42:15.015	00:00:18.443	1107	410,2806	537,4915	0,5603389	0,4537164	457,0381	2,978183	0	-1024	-768	-1	-1	-1	-1	4	33	410	537						Untertest3.avi	0	880	547	72	111	331	425	283	0	Content		338	426	18443931	4303835272
18461	08:42:15.032	00:00:18.460	1108	376,266	538,098	0,5603307	0,4541591	457,0381	2,868836	0	-1024	-768	-1	-1	-1	-1	4	33	376	538						Untertest3.avi	0	880	547	72	111	331	425	283	0	Content		304	427	18460550	4303851891
18477	08:42:15.048	00:00:18.477	1109	-1024	-768	-1	-1	-1	-1	4	-1024	-768	-1	-1	-1	-1	4	33	0	0						Untertest3.avi	0	880	547	72	111	331	425	283	0	Content		-72	-111	18477174	4303868515
18494	08:42:15.065	00:00:18.493	1110	385,1991	522,199	0,5597159	0,4542512	459,2199	3,045819	0	-1024	-768	-1	-1	-1	-1	4	33	385	522						Untertest3.avi	0	880	547	72	111	331	425	283	0	Content		313	411	18493930	4303885271
18511	08:42:15.082	00:00:18.510	1111	-1024	-768	-1	-1	-1	-1	4	-1024	-768	-1	-1	-1	-1	4	33	0	0						Untertest3.avi	0	880	547	72	111	331	425	283	0	Content		-72	-111	18510545	4303901886
18527	08:42:15.098	00:00:18.527	1112	-1024	-768	-1	-1	-1	-1	4	-1024	-768	-1	-1	-1	-1	4	33	0	0						Untertest3.avi	0	880	547	72	111	331	425	283	0	Content		-72	-111	18527169	4303918510
18544	08:42:15.115	00:00:18.543	1113	-1024	-768	-1	-1	-1	-1	4	-1024	-768	-1	-1	-1	-1	4	33	0	0						Untertest3.avi	0	880	547	72	111	331	425	283	0	Content		-72	-111	18543794	4303935135
18561	08:42:15.132	00:00:18.560	1114	460,1306	538,3618	0,5609273	0,453804	459,2199	2,898126	0	-1024	-768	-1	-1	-1	-1	4	34	460	538						Untertest3.avi	0	880	547	72	111	370	428	133	0	Content		388	427	18560541	4303951882
18577	08:42:15.148	00:00:18.577	1115	-1024	-768	-1	-1	-1	-1	4	-1024	-768	-1	-1	-1	-1	4	34	0	0						Untertest3.avi	0	880	547	72	111	370	428	133	0	Content		-72	-111	18577165	4303968506
18594	08:42:15.165	00:00:18.593	1116	424,7763	541,0997	0,5602149	0,454162	457,0437	2,936581	0	-1024	-768	-1	-1	-1	-1	4	34	425	541						Untertest3.avi	0	880	547	72	111	370	428	133	0	Content		353	430	18593789	4303985130
18610	08:42:15.181	00:00:18.610	1117	-1024	-768	-1	-1	-1	-1	4	-1024	-768	-1	-1	-1	-1	4	34	0	0						Untertest3.avi	0	880	547	72	111	370	428	133	0	Content		-72	-111	18610413	4304001754
18627	08:42:15.198	00:00:18.627	1118	-1024	-768	-1	-1	-1	-1	4	-1024	-768	-1	-1	-1	-1	4	34	0	0						Untertest3.avi	0	880	547	72	111	370	428	133	0	Content		-72	-111	18627161	4304018502
18644	08:42:15.215	00:00:18.643	1119	459,5157	544,0012	0,5599271	0,4536294	457,0437	2,962292	0	-1024	-768	-1	-1	-1	-1	4	34	460	544						Untertest3.avi	0	880	547	72	111	370	428	133	0	Content		388	433	18643785	4304035126
18660	08:42:15.231	00:00:18.660	1120	-1024	-768	-1	-1	-1	-1	4	-1024	-768	-1	-1	-1	-1	4	34	0	0						Untertest3.avi	0	880	547	72	111	370	428	133	0	Content		-72	-111	18660408	4304051749
18677	08:42:15.248	00:00:18.677	1121	384,0945	489,2857	0,5611278	0,4506336	457,0437	3,126943	0	-1024	-768	-1	-1	-1	-1	4	34	384	489						Untertest3.avi	0	880	547	72	111	370	428	133	0	Content		312	378	18677034	4304068375
18694	08:42:15.265	00:00:18.693	1122	256,9362	410,619	0,5632226	0,4470789	457,5163	3,311249	0	-1024	-768	-1	-1	-1	-1	4	35	257	411						Untertest3.avi	0	880	547	72	111	113	146	300	0	Content		185	300	18693786	4304085127
18710	08:42:15.281	00:00:18.710	1123	256,9362	410,619	0,5647538	0,4441894	457,6239	3,311249	0	-1024	-768	-1	-1	-1	-1	4	35	257	411						Untertest3.avi	0	880	547	72	111	113	146	300	0	Content		185	300	18710408	4304101749
18727	08:42:15.298	00:00:18.727	1124	170,9019	302,2837	0,5658621	0,4420279	457,7423	3,250994	0	227,6579	294,0817	0,39613	0,4508466	457,7424	3,069804	0	35	199	298						Untertest3.avi	0	880	547	72	111	113	146	300	0	Content		127	187	18727033	4304118374
18744	08:42:15.315	00:00:18.743	1125	150,9306	255,8768	0,5666284	0,4412381	457,4719	3,2022	0	227,1821	257,5101	0,3961656	0,4505654	457,4719	2,982728	0	35	189	257						Untertest3.avi	0	880	547	72	111	113	146	300	0	Content		117	146	18743657	4304134998
18760	08:42:15.331	00:00:18.760	1126	138,6842	258,1841	0,5669619	0,4413487	457,2862	3,183644	0	231,2793	273,4319	0,3959498	0,4508395	457,2862	3,038426	0	35	185	266						Untertest3.avi	0	880	547	72	111	113	146	300	0	Content		113	155	18760407	4304151748
18777	08:42:15.348	00:00:18.777	1127	74,07368	263,2327	0,5670061	0,4416308	457,3001	3,163788	0	232,3279	254,3581	0,3976391	0,451034	465,9129	2,998941	0	35	153	259						Untertest3.avi	0	880	547	72	111	113	146	300	0	Content		81	148	18777030	4304168371
18794	08:42:15.365	00:00:18.793	1128	144,0056	240,0492	0,5671256	0,4415912	456,8701	3,113478	0	216,5973	257,9589	0,3975795	0,4510445	465,9129	3,145067	0	35	180	249						Untertest3.avi	0	880	547	72	111	113	146	300	0	Content		108	138	18793655	4304184996
18810	08:42:15.381	00:00:18.810	1129	145,1986	256,8581	0,5671443	0,4416645	456,774	3,202806	0	216,3743	251,9001	0,3973731	0,4513436	465,9129	3,205953	0	35	181	254						Untertest3.avi	0	880	547	72	111	113	146	300	0	Content		109	143	18810281	4304201622
18827	08:42:15.398	00:00:18.827	1130	110,7697	251,7008	0,5671465	0,4422671	456,7828	3,241546	0	216,1514	245,8412	0,3973589	0,4514844	466,291	3,260114	0	35	163	249						Untertest3.avi	0	880	547	72	111	113	146	300	0	Content		91	138	18827031	4304218372
18844	08:42:15.415	00:00:18.843	1131	147,8195	246,5673	0,5672494	0,4422062	456,5829	3,222971	0	224,0329	255,8597	0,3973514	0,4517341	466,291	3,276274	0	35	186	251						Untertest3.avi	0	880	547	72	111	113	146	300	0	Content		114	140	18843654	4304234995
18860	08:42:15.431	00:00:18.860	1132	146,3944	257,7479	0,5674144	0,4422637	456,2811	3,253528	0	217,3405	241,2155	0,3973999	0,4518476	466,291	3,124806	0	35	182	249						Untertest3.avi	0	880	547	72	111	113	146	300	0	Content		110	138	18860278	4304251619
18877	08:42:15.448	00:00:18.876	1133	110,2856	257,336	0,567628	0,4421915	456,5175	3,251985	0	220,0007	241,3483	0,3970353	0,4518106	464,048	3,13923	0	35	165	249						Untertest3.avi	0	880	547	72	111	113	146	300	0	Content		93	138	18876901	4304268242
18894	08:42:15.465	00:00:18.893	1134	145,1899	263,492	0,567733	0,4418015	456,4285	3,434417	0	228,4808	258,6797	0,3971049	0,4516111	464,048	3,3333	0	35	187	261						Untertest3.avi	0	880	547	72	111	113	146	300	0	Content		115	150	18893652	4304284993
18910	08:42:15.481	00:00:18.910	1135	145,8603	254,6922	0,5677202	0,4416185	456,3915	3,384431	0	226,4198	249,5197	0,3970298	0,451499	464,048	3,198048	0	35	186	252						Untertest3.avi	0	880	547	72	111	113	146	300	0	Content		114	141	18910275	4304301616
18927	08:42:15.498	00:00:18.926	1136	109,2889	264,541	0,5675942	0,4417455	456,5376	3,468653	0	224,3588	256,2638	0,3968463	0,4514717	464,2952	3,275683	0	35	167	260						Untertest3.avi	0	880	547	72	111	113	146	300	0	Content		95	149	18926899	4304318240
18944	08:42:15.515	00:00:18.943	1137	149,4186	257,3594	0,5673931	0,44163	456,1462	3,401963	0	223,1619	252,5804	0,396674	0,4514751	464,2953	3,352475	0	35	186	255						Untertest3.avi	0	880	547	72	111	113	146	300	0	Content		114	144	18943523	4304334864
18960	08:42:15.531	00:00:18.960	1138	150,2522	264,688	0,5672102	0,4415415	456,3312	3,370787	0	224,4108	250,0167	0,3964114	0,451392	464,2953	3,335001	0	35	187	257						Untertest3.avi	0	880	547	72	111	113	146	300	0	Content		115	146	18960272	4304351613
18977	08:42:15.548	00:00:18.976	1139	108,0048	268,5864	0,5673789	0,4421324	456,5212	3,444932	0	187,3992	231,3316	0,3968713	0,4513879	465,6841	3,134733	0	35	148	250						Untertest3.avi	0	880	547	72	111	113	146	300	0	Content		76	139	18976896	4304368237
18994	08:42:15.565	00:00:18.993	1140	61,14482	305,3137	0,5691361	0,4435857	456,7284	3,464427	0	128,1751	299,904	0,3989963	0,4528746	465,6841	3,454307	0	36	95	303						Untertest3.avi	0	880	547	72	111	-82	238	217	0	Content		23	192	18993527	4304384868
19010	08:42:15.581	00:00:19.010	1141	-13,92666	322,8454	0,5706845	0,4447731	457,0377	3,406477	0	71,34695	339,6663	0,4006642	0,4540747	465,6841	3,402359	0	36	29	331						Untertest3.avi	0	880	547	72	111	-82	238	217	0	Content		-43	220	19010147	4304401488
19027	08:42:15.598	00:00:19.026	1142	-54,92041	334,784	0,5712427	0,4454258	457,3595	3,334843	0	40,46404	375,4695	0,4004094	0,4546882	461,63	3,41784	0	36	-7	355						Untertest3.avi	0	880	547	72	111	-82	238	217	0	Content		-79	244	19026895	4304418236
19044	08:42:15.615	00:00:19.043	1143	-56,95243	334,4691	0,5713559	0,4452797	456,9333	3,309154	0	31,79644	360,3412	0,4002071	0,454635	461,63	3,336684	0	36	-13	347						Untertest3.avi	0	880	547	72	111	-82	238	217	0	Content		-85	236	19043522	4304434863
19060	08:42:15.631	00:00:19.060	1144	-50,83169	344,5165	0,5711964	0,4450423	457,1674	3,389796	0	30,76253	366,418	0,3999376	0,4542373	461,63	3,297564	0	36	-10	355						Untertest3.avi	0	880	547	72	111	-82	238	217	0	Content		-82	244	19060148	4304451489
19077	08:42:15.648	00:00:19.076	1145	-71,74913	332,9314	0,5709695	0,444858	457,3599	3,254814	0	28,95599	363,4721	0,3995342	0,4540716	461,0001	3,260426	0	36	-21	348						Untertest3.avi	0	880	547	72	111	-82	238	217	0	Content		-93	237	19076771	4304468112
19094	08:42:15.665	00:00:19.093	1146	-50,23506	343,6587	0,5709543	0,4445747	457,0717	3,299991	0	38,54427	363,1604	0,3993266	0,4538658	461,0002	3,321343	0	36	-6	353						Untertest3.avi	0	880	547	72	111	-82	238	217	0	Content		-78	242	19093519	4304484860
19110	08:42:15.681	00:00:19.110	1147	-56,76251	339,2918	0,5708252	0,4443913	457,0553	3,228804	0	22,50887	357,3298	0,3991283	0,4535728	461,0002	3,155	0	36	-17	348						Untertest3.avi	0	880	547	72	111	-82	238	217	0	Content		-89	237	19110143	4304501484
19127	08:42:15.698	00:00:19.126	1148	-69,40461	333,5027	0,5705322	0,4441939	457,5958	3,214324	0	28,7782	362,6953	0,3992091	0,4532907	462,5866	3,204015	0	36	-20	348						Untertest3.avi	0	880	547	72	111	-82	238	217	0	Content		-92	237	19126767	4304518108
19143	08:42:15.714	00:00:19.143	1149	-67,40038	334,2736	0,5703866	0,4439474	457,5885	3,191912	0	36,43786	367,0094	0,3989301	0,4530051	461,9888	3,254161	0	36	-15	351						Untertest3.avi	0	880	547	72	111	-82	238	217	0	Content		-87	240	19143390	4304534731
19160	08:42:15.731	00:00:19.160	1150	-60,27146	338,7752	0,5702892	0,4437737	457,5309	3,194545	0	53,32458	363,5803	0,3986815	0,4528355	461,5707	3,279341	0	36	-3	351						Untertest3.avi	0	880	547	72	111	-82	238	217	0	Content		-75	240	19160140	4304551481
19177	08:42:15.748	00:00:19.176	1151	-52,62794	341,6409	0,5702443	0,443767	457,5316	3,16723	0	33,2091	363,2356	0,3985752	0,4528275	461,5209	3,144815	0	36	-10	352						Untertest3.avi	0	880	547	72	111	-82	238	217	0	Content		-82	241	19176764	4304568105
19193	08:42:15.764	00:00:19.193	1152	-61,44371	332,4703	0,570192	0,4439462	457,6157	3,100819	0	40,21618	362,6987	0,398616	0,4530075	461,9557	3,169221	0	36	-11	348						Untertest3.avi	0	880	547	72	111	-82	238	217	0	Content		-83	237	19193387	4304584728
19210	08:42:15.781	00:00:19.210	1153	-1,257503	379,6749	0,5688871	0,4456385	457,3414	3,184704	0	90,2578	401,5729	0,3982568	0,4543507	465,2495	3,166236	0	37	45	391						Untertest3.avi	0	880	547	72	111	85	374	366	0	Content		-27	280	19210136	4304601477
19227	08:42:15.798	00:00:19.226	1154	65,85294	450,7703	0,5660088	0,4482442	457,5933	3,160401	0	159,5945	469,5607	0,396412	0,4562239	464,7157	3,120207	0	37	113	460						Untertest3.avi	0	880	547	72	111	85	374	366	0	Content		41	349	19226763	4304618104
19243	08:42:15.814	00:00:19.243	1155	115,7712	477,766	0,5645162	0,4496304	457,5093	3,1863	0	508,7028	527,1949	0,4019832	0,4569165	464,7157	2,911031	0	37	312	502						Untertest3.avi	0	880	547	72	111	85	374	366	0	Content		240	391	19243387	4304634728
19260	08:42:15.831	00:00:19.260	1156	117,8958	474,3464	0,5645401	0,4496835	457,4915	3,163962	0	192,4908	495,2156	0,3963097	0,4567683	468,0467	3,208321	0	37	155	485						Untertest3.avi	0	880	547	72	111	85	374	366	0	Content		83	374	19260010	4304651351
19277	08:42:15.848	00:00:19.276	1157	111,5266	480,3999	0,5647396	0,4497411	457,4237	3,225945	0	188,256	496,6722	0,395997	0,4571426	466,1241	3,131261	0	37	150	489						Untertest3.avi	0	880	547	72	111	85	374	366	0	Content		78	378	19276759	4304668100
19293	08:42:15.864	00:00:19.293	1158	119,0988	470,8802	0,5647942	0,4501124	457,2866	3,169898	0	195,4113	496,2015	0,3961811	0,457425	467,0054	3,114397	0	37	157	484						Untertest3.avi	0	880	547	72	111	85	374	366	0	Content		85	373	19293383	4304684724
19310	08:42:15.881	00:00:19.310	1159	121,6536	479,8973	0,564888	0,4503025	457,1959	3,242057	0	189,0925	498,682	0,3958743	0,4575851	465,368	3,049635	0	37	155	489						Untertest3.avi	0	880	547	72	111	85	374	366	0	Content		83	378	19310007	4304701348
19327	08:42:15.898	00:00:19.326	1160	119,3157	476,6093	0,5649617	0,4503979	457,1834	3,229179	0	196,1519	483,2291	0,3962713	0,4577689	467,437	3,21076	0	37	158	480						Untertest3.avi	0	880	547	72	111	85	374	366	0	Content		86	369	19326631	4304717972
19343	08:42:15.914	00:00:19.343	1161	112,1276	490,9709	0,5650309	0,4505392	457,1304	3,187451	0	183,4819	508,9939	0,3958694	0,4579027	465,2356	2,979665	0	37	148	500						Untertest3.avi	0	880	547	72	111	85	374	366	0	Content		76	389	19343380	4304734721
19360	08:42:15.931	00:00:19.360	1162	122,4073	485,4539	0,5650581	0,450693	457,0066	3,194617	0	-1024	-768	-1	-1	-1	-1	4	37	122	485						Untertest3.avi	0	880	547	72	111	85	374	366	0	Content		50	374	19360005	4304751346
19377	08:42:15.948	00:00:19.376	1163	120,8562	482,6132	0,5650998	0,4508521	457,054	3,26059	0	-1024	-768	-1	-1	-1	-1	4	37	121	483						Untertest3.avi	0	880	547	72	111	85	374	366	0	Content		49	372	19376627	4304767968
19393	08:42:15.964	00:00:19.393	1164	117,4156	489,8191	0,5651116	0,4509349	456,946	3,228076	0	173,5892	509,9206	0,3956611	0,4581865	465,0074	3,103609	0	37	146	500						Untertest3.avi	0	880	547	72	111	85	374	366	0	Content		74	389	19393254	4304784595
19410	08:42:15.981	00:00:19.410	1165	118,8907	493,3147	0,5651786	0,451062	456,8813	3,254008	0	174,5509	496,8722	0,3955963	0,4582957	464,6931	3,130105	0	37	147	495						Untertest3.avi	0	880	547	72	111	85	374	366	0	Content		75	384	19410004	4304801345
19427	08:42:15.998	00:00:19.426	1166	117,7955	482,4174	0,5651958	0,4512585	456,802	3,23393	0	206,0692	485,0793	0,3955418	0,458534	464,3051	3,408243	0	37	162	484						Untertest3.avi	0	880	547	72	111	85	374	366	0	Content		90	373	19426627	4304817968
19443	08:42:16.014	00:00:19.443	1167	119,2713	482,8861	0,56524	0,4515017	456,9596	3,276629	0	197,9111	497,3567	0,3956071	0,4588018	464,6171	3,211422	0	37	159	490						Untertest3.avi	0	880	547	72	111	85	374	366	0	Content		87	379	19443250	4304834591
19460	08:42:16.031	00:00:19.459	1168	120,8204	485,4458	0,5653358	0,4516701	456,9362	3,329926	0	212,2873	484,6599	0,3960762	0,4588923	466,5284	3,39451	0	37	167	485						Untertest3.avi	0	880	547	72	111	85	374	366	0	Content		95	374	19459873	4304851214
19477	08:42:16.048	00:00:19.476	1169	122,7842	480,4282	0,5653613	0,4516927	456,8297	3,351833	0	187,4899	499,0789	0,3960507	0,4588639	466,1998	3,236052	0	37	155	490						Untertest3.avi	0	880	547	72	111	85	374	366	0	Content		83	379	19476621	4304867962
19493	08:42:16.064	00:00:19.493	1170	116,6244	484,7098	0,5654421	0,4514435	456,8896	3,330623	0	218,2182	483,1554	0,3962466	0,4587216	467,1299	3,45281	0	37	167	484						Untertest3.avi	0	880	547	72	111	85	374	366	0	Content		95	373	19493245	4304884586
19510	08:42:16.081	00:00:19.509	1171	123,8257	489,0219	0,5654782	0,4513997	456,7267	3,341786	0	201,1357	495,7029	0,3963492	0,4588014	467,1299	3,337168	0	37	162	492						Untertest3.avi	0	880	547	72	111	85	374	366	0	Content		90	381	19509870	4304901211
19526	08:42:16.097	00:00:19.526	1172	122,1032	487,9512	0,5655444	0,4513892	456,7982	3,371082	0	201,5665	483,4414	0,3963848	0,4588001	467,1299	3,391475	0	37	162	486						Untertest3.avi	0	880	547	72	111	85	374	366	0	Content		90	375	19526495	4304917836
19543	08:42:16.114	00:00:19.543	1173	132,5598	487,4783	0,5656149	0,4514917	456,8688	3,427224	0	203,1323	501,541	0,396049	0,4587796	465,434	3,370773	0	37	168	495						Untertest3.avi	0	880	547	72	111	85	374	366	0	Content		96	384	19543243	4304934584
19560	08:42:16.131	00:00:19.559	1174	127,271	482,4374	0,5655143	0,4513124	456,7244	3,395477	0	205,3866	487,8829	0,3959878	0,4585756	465,434	3,386649	0	37	166	485						Untertest3.avi	0	880	547	72	111	85	374	366	0	Content		94	374	19559868	4304951209
19576	08:42:16.147	00:00:19.576	1175	140,1843	470,5504	0,563944	0,4505234	456,7268	3,490205	0	277,6352	492,2568	0,394897	0,4575718	465,434	3,433777	0	38	209	481						Untertest3.avi	0	880	547	72	111	188	362	333	0	Content		137	370	19576493	4304967834
19593	08:42:16.164	00:00:19.593	1176	213,4876	466,6189	0,5629199	0,4503756	456,6596	3,482634	0	285,3207	498,6267	0,3946953	0,4572802	467,789	3,430921	0	38	249	483						Untertest3.avi	0	880	547	72	111	188	362	333	0	Content		177	372	19593117	4304984458
19610	08:42:16.181	00:00:19.609	1177	220,1279	466,2753	0,56306	0,4506239	456,716	3,482939	0	300,2319	486,8392	0,3948348	0,4575382	467,789	3,421887	0	38	260	477						Untertest3.avi	0	880	547	72	111	188	362	333	0	Content		188	366	19609867	4305001208
19626	08:42:16.197	00:00:19.626	1178	216,8487	464,1497	0,5632482	0,4507405	456,691	3,554291	0	300,6637	475,3684	0,3949178	0,4578597	467,789	3,457478	0	38	259	470						Untertest3.avi	0	880	547	72	111	188	362	333	0	Content		187	359	19626489	4305017830
19643	08:42:16.214	00:00:19.643	1179	224,9641	455,5679	0,5635145	0,4512306	456,6145	3,633118	0	285,9167	483,3	0,3948908	0,4577693	466,8264	3,479175	0	38	255	469						Untertest3.avi	0	880	547	72	111	188	362	333	0	Content		183	358	19643115	4305034456
19660	08:42:16.231	00:00:19.659	1180	214,0088	462,9924	0,5637348	0,450905	456,6518	3,609821	0	311,1227	486,2006	0,3951186	0,4580156	466,8264	3,421531	0	38	263	475						Untertest3.avi	0	880	547	72	111	188	362	333	0	Content		191	364	19659737	4305051078
19676	08:42:16.247	00:00:19.676	1181	220,7796	461,1306	0,5640546	0,4509494	456,5256	3,623158	0	311,3325	485,4898	0,3954291	0,4580309	466,8264	3,487745	0	38	266	473						Untertest3.avi	0	880	547	72	111	188	362	333	0	Content		194	362	19676487	4305067828
19693	08:42:16.264	00:00:19.693	1182	226,0664	459,0265	0,5644345	0,4513223	456,5351	3,655717	0	298,4973	479,442	0,3956411	0,4579599	466,6546	3,508063	0	38	262	469						Untertest3.avi	0	880	547	72	111	188	362	333	0	Content		190	358	19693110	4305084451
19710	08:42:16.281	00:00:19.709	1183	216,9726	467,0825	0,5646526	0,4508871	456,2591	3,679353	0	302,5738	477,8171	0,3958715	0,4579921	466,6546	3,566336	0	38	260	472						Untertest3.avi	0	880	547	72	111	188	362	333	0	Content		188	361	19709736	4305101077
19726	08:42:16.297	00:00:19.726	1184	218,5417	465,6623	0,5648479	0,4508696	456,4115	3,684339	0	303,7526	481,5378	0,395996	0,4579297	466,6546	3,593639	0	38	261	474						Untertest3.avi	0	880	547	72	111	188	362	333	0	Content		189	363	19726360	4305117701
19743	08:42:16.314	00:00:19.743	1185	222,5826	462,0951	0,5650536	0,450864	456,572	3,75089	0	304,9314	481,6948	0,3963439	0,4577256	467,9531	3,620942	0	38	264	472						Untertest3.avi	0	880	547	72	111	188	362	333	0	Content		192	361	19743108	4305134449
19760	08:42:16.331	00:00:19.759	1186	221,7178	468,7983	0,5650646	0,4506744	456,1378	3,726666	0	311,8848	489,2946	0,3964571	0,4577264	467,9531	3,537983	0	38	267	479						Untertest3.avi	0	880	547	72	111	188	362	333	0	Content		195	368	19759731	4305151072
19776	08:42:16.347	00:00:19.776	1187	221,54	466,475	0,5651166	0,4506024	456,1662	3,720458	0	315,8343	482,5843	0,3964916	0,4576795	467,9531	3,594152	0	38	269	475						Untertest3.avi	0	880	547	72	111	188	362	333	0	Content		197	364	19776359	4305167700
19793	08:42:16.364	00:00:19.792	1188	224,7324	462,4109	0,5652354	0,4506348	456,4525	3,804178	0	290,5475	476,5883	0,39621	0,4575076	466,4762	3,667189	0	38	258	469						Untertest3.avi	0	880	547	72	111	188	362	333	0	Content		186	358	19792981	4305184322
19810	08:42:16.381	00:00:19.809	1189	222,264	466,7843	0,565281	0,4505872	456,3301	3,746813	0	297,4467	482,1779	0,3962945	0,4574637	466,4762	3,630941	0	38	260	474						Untertest3.avi	0	880	547	72	111	188	362	333	0	Content		188	363	19809731	4305201072
19826	08:42:16.397	00:00:19.826	1190	220,7633	466,8121	0,5653626	0,4505408	456,3388	3,752004	0	299,6808	485,3493	0,3963508	0,457427	466,4762	3,637711	0	38	260	476						Untertest3.avi	0	880	547	72	111	188	362	333	0	Content		188	365	19826354	4305217695
19843	08:42:16.414	00:00:19.842	1191	225,9546	461,1248	0,5654447	0,4506008	456,4268	3,825623	0	302,1848	476,5947	0,396484	0,4573709	467,0757	3,688035	0	38	264	469						Untertest3.avi	0	880	547	72	111	188	362	333	0	Content		192	358	19842978	4305234319
19860	08:42:16.431	00:00:19.859	1192	220,0407	470,5805	0,5654107	0,4505	456,3756	3,74068	0	302,0951	477,5609	0,3965035	0,4574526	467,0757	3,648449	0	38	261	474						Untertest3.avi	0	880	547	72	111	188	362	333	0	Content		189	363	19859727	4305251068
19876	08:42:16.447	00:00:19.876	1193	224,8876	467,0598	0,5653884	0,4504936	456,3695	3,779763	0	302,1161	477,1668	0,3964747	0,4574602	467,0757	3,670808	0	38	264	472						Untertest3.avi	0	880	547	72	111	188	362	333	0	Content		192	361	19876353	4305267694
19893	08:42:16.464	00:00:19.892	1194	220,9098	465,7762	0,5657084	0,4503591	456,5579	3,83247	0	285,0395	472,269	0,3966904	0,4572622	466,7339	3,715562	0	38	253	469						Untertest3.avi	0	880	547	72	111	188	362	333	0	Content		181	358	19892976	4305284317
19910	08:42:16.481	00:00:19.909	1195	142,2603	425,3491	0,5673524	0,4484656	456,7358	3,80948	0	213,3806	436,6285	0,3988254	0,4556422	466,7339	3,691922	0	39	178	431						Untertest3.avi	0	880	547	72	111	34	273	433	0	Content		106	320	19909599	4305300940
19926	08:42:16.497	00:00:19.926	1196	81,4594	386,3893	0,5691332	0,4466775	456,849	3,79873	0	151,1166	394,4251	0,4005131	0,4544235	466,7339	3,706229	0	39	116	390						Untertest3.avi	0	880	547	72	111	34	273	433	0	Content		44	279	19926350	4305317691
19943	08:42:16.514	00:00:19.942	1197	67,55217	378,5461	0,5696487	0,4462208	456,9664	3,836208	0	150,5874	388,4869	0,4000199	0,4541907	464,1823	3,669279	0	39	109	384						Untertest3.avi	0	880	547	72	111	34	273	433	0	Content		37	273	19942975	4305334316
19960	08:42:16.531	00:00:19.959	1198	69,80679	373,6795	0,5696713	0,446449	456,8661	3,810563	0	146,1953	390,3104	0,3999136	0,4544953	464,1823	3,710568	0	39	108	382						Untertest3.avi	0	880	547	72	111	34	273	433	0	Content		36	271	19959600	4305350941
19976	08:42:16.547	00:00:19.976	1199	69,25798	380,2135	0,5697739	0,4465718	456,9175	3,896376	0	140,869	381,432	0,3998652	0,4546661	464,1823	3,688219	0	39	105	381						Untertest3.avi	0	880	547	72	111	34	273	433	0	Content		33	270	19976224	4305367565
19993	08:42:16.564	00:00:19.992	1200	56,57559	373,1029	0,5697895	0,4467014	457,0455	3,872999	0	138,0231	384,7953	0,4003054	0,4546877	466,6564	3,69731	0	39	97	379						Untertest3.avi	0	880	547	72	111	34	273	433	0	Content		25	268	19992972	4305384313
20010	08:42:16.581	00:00:20.009	1201	68,24706	378,5903	0,569958	0,4467804	456,7446	3,882655	0	135,2897	387,0622	0,4002925	0,4549083	466,6564	3,75502	0	39	102	383						Untertest3.avi	0	880	547	72	111	34	273	433	0	Content		30	272	20009597	4305400938
20026	08:42:16.597	00:00:20.026	1202	67,62772	378,8636	0,5699865	0,446831	456,7531	3,906758	0	144,8132	387,582	0,4002597	0,4549775	466,6564	3,806686	0	39	106	383						Untertest3.avi	0	880	547	72	111	34	273	433	0	Content		34	272	20026221	4305417562
20043	08:42:16.614	00:00:20.042	1203	62,42657	376,8106	0,5699217	0,4468735	456,8854	3,926976	0	140,7296	390,0604	0,3997531	0,4549716	464,704	3,758205	0	39	102	383						Untertest3.avi	0	880	547	72	111	34	273	433	0	Content		30	272	20042845	4305434186
20060	08:42:16.631	00:00:20.059	1204	32,92123	374,4469	0,5699459	0,4471947	456,8854	4,00119	0	149,5719	394,0615	0,3997388	0,4549991	464,7041	3,799335	0	39	91	384						Untertest3.avi	0	880	547	72	111	34	273	433	0	Content		19	273	20059596	4305450937
20076	08:42:16.647	00:00:20.076	1205	65,13948	383,7957	0,5699827	0,4468911	456,6712	3,93624	0	142,4224	395,1338	0,3996773	0,4550239	464,7041	3,805035	0	39	104	389						Untertest3.avi	0	880	547	72	111	34	273	433	0	Content		32	278	20076225	4305467566
20093	08:42:16.664	00:00:20.092	1206	62,78416	377,855	0,5698902	0,4469145	456,8369	3,95698	0	141,9601	395,0515	0,3993179	0,4550366	463,4468	3,764986	0	39	102	386						Untertest3.avi	0	880	547	72	111	34	273	433	0	Content		30	275	20092846	4305484187
20109	08:42:16.680	00:00:20.109	1207	32,86832	375,5293	0,5698903	0,4472351	456,8369	4,049624	0	-1024	-768	-1	-1	-1	-1	4	39	33	376						Untertest3.avi	0	880	547	72	111	34	273	433	0	Content		-39	265	20109469	4305500810
20126	08:42:16.697	00:00:20.126	1208	25,19166	376,5649	0,5698506	0,4472883	456,8369	4,04107	0	-1024	-768	-1	-1	-1	-1	4	39	25	377						Untertest3.avi	0	880	547	72	111	34	273	433	0	Content		-47	266	20126220	4305517561
20143	08:42:16.714	00:00:20.142	1209	65,7962	383,5799	0,5698093	0,44682	456,7999	3,959943	0	148,703	387,0215	0,3993622	0,4553317	464,6395	3,915653	0	39	107	385						Untertest3.avi	0	880	547	72	111	34	273	433	0	Content		35	274	20142844	4305534185
20159	08:42:16.730	00:00:20.159	1210	62,67961	376,0795	0,5697458	0,4470213	456,754	3,955397	0	145,982	381,9041	0,3992812	0,4554814	464,6395	3,866372	0	39	104	379						Untertest3.avi	0	880	547	72	111	34	273	433	0	Content		32	268	20159467	4305550808
20176	08:42:16.747	00:00:20.176	1211	66,76243	375,6816	0,5697109	0,4470507	456,7161	3,996037	0	142,5179	388,4045	0,399228	0,4555171	464,6395	3,908619	0	39	105	382						Untertest3.avi	0	880	547	72	111	34	273	433	0	Content		33	271	20176093	4305567434
20193	08:42:16.764	00:00:20.192	1212	68,71309	379,312	0,5696621	0,4471015	456,7115	3,968715	0	139,5705	391,8093	0,3987301	0,4554471	462,6436	3,875478	0	39	104	386						Untertest3.avi	0	880	547	72	111	34	273	433	0	Content		32	275	20192841	4305584182
20209	08:42:16.780	00:00:20.209	1213	62,92462	378,3886	0,5696723	0,4471076	456,6331	3,983221	0	150,5558	391,8277	0,3987389	0,455581	462,6436	3,850994	0	39	107	385						Untertest3.avi	0	880	547	72	111	34	273	433	0	Content		35	274	20209466	4305600807
20226	08:42:16.797	00:00:20.226	1214	66,63346	376,3042	0,5696589	0,4471653	456,6563	3,97397	0	152,4486	392,3118	0,3987137	0,4556024	462,6436	3,883209	0	39	110	384						Untertest3.avi	0	880	547	72	111	34	273	433	0	Content		38	273	20226090	4305617431
20243	08:42:16.814	00:00:20.242	1215	65,46465	376,0178	0,5696153	0,4472194	456,7997	4,040161	0	145,6802	399,4709	0,3987044	0,455626	462,8796	3,927037	0	39	106	388						Untertest3.avi	0	880	547	72	111	34	273	433	0	Content		34	277	20242728	4305634069
20259	08:42:16.830	00:00:20.259	1216	71,8929	381,0793	0,5696455	0,4472361	456,6416	3,970351	0	148,2344	394,4345	0,3987318	0,4556946	462,8796	3,85636	0	39	110	388						Untertest3.avi	0	880	547	72	111	34	273	433	0	Content		38	277	20259465	4305650806
20276	08:42:16.847	00:00:20.276	1217	66,54005	376,2047	0,569658	0,4472854	456,6497	4,022683	0	145,3534	391,7299	0,3987287	0,4557248	462,8796	3,870384	0	39	106	384						Untertest3.avi	0	880	547	72	111	34	273	433	0	Content		34	273	20276089	4305667430
20293	08:42:16.864	00:00:20.292	1218	73,173	376,0465	0,5696251	0,4473844	456,8039	4,071096	0	149,816	399,7391	0,3986262	0,4557836	462,5917	3,926107	0	39	111	388						Untertest3.avi	0	880	547	72	111	34	273	433	0	Content		39	277	20292730	4305684071
20309	08:42:16.880	00:00:20.309	1219	70,28171	380,8062	0,5696024	0,4474736	456,6721	4,04233	0	149,0327	395,4931	0,3985868	0,4558308	462,5917	3,893702	0	39	110	388						Untertest3.avi	0	880	547	72	111	34	273	433	0	Content		38	277	20309341	4305700682
20326	08:42:16.897	00:00:20.326	1220	104,7088	360,1458	0,568555	0,4463007	456,7487	4,068755	0	157,549	365,0037	0,397464	0,4549349	461,2793	3,966933	0	39	131	363						Untertest3.avi	0	880	547	72	111	34	273	433	0	Content		59	252	20326090	4305717431
20343	08:42:16.914	00:00:20.342	1221	-1024	-768	-1	-1	-1	-1	4	-1024	-768	-1	-1	-1	-1	4	40	0	0						Untertest3.avi	0	880	547	72	111	133	218	550	0	Content		-72	-111	20342729	4305734070
20359	08:42:16.930	00:00:20.359	1222	-1024	-768	-1	-1	-1	-1	4	-1024	-768	-1	-1	-1	-1	4	40	0	0						Untertest3.avi	0	880	547	72	111	133	218	550	0	Content		-72	-111	20359339	4305750680
20376	08:42:16.947	00:00:20.376	1223	-1024	-768	-1	-1	-1	-1	4	-1024	-768	-1	-1	-1	-1	4	40	0	0						Untertest3.avi	0	880	547	72	111	133	218	550	0	Content		-72	-111	20376007	4305767348
20393	08:42:16.964	00:00:20.392	1224	185,6216	326,6835	0,5661596	0,4446216	456,6765	4,097599	0	224,9624	335,1572	0,3955882	0,4533982	461,4145	4,009185	0	40	205	331						Untertest3.avi	0	880	547	72	111	133	218	550	0	Content		133	220	20392721	4305784062
20409	08:42:16.980	00:00:20.409	1225	183,0539	320,5057	0,5661905	0,4447058	456,697	4,123475	0	227,6886	332,7874	0,3955046	0,4534993	461,3288	3,977299	0	40	205	327						Untertest3.avi	0	880	547	72	111	133	218	550	0	Content		133	216	20409334	4305800675
20426	08:42:16.997	00:00:20.425	1226	180,4538	322,176	0,5662049	0,4447399	456,687	4,154264	0	219,8591	332,1105	0,3954172	0,4535202	461,46	3,979797	0	40	200	327						Untertest3.avi	0	880	547	72	111	133	218	550	0	Content		128	216	20425960	4305817301
20443	08:42:17.014	00:00:20.442	1227	187,0278	329,0569	0,5661736	0,4447872	456,6765	4,150513	0	228,5815	334,9249	0,3953589	0,4535725	461,4646	3,98907	0	40	208	332						Untertest3.avi	0	880	547	72	111	133	218	550	0	Content		136	221	20442584	4305833925
20459	08:42:17.030	00:00:20.459	1228	184,7012	321,8911	0,5661197	0,4448525	456,6419	4,162182	0	223,4973	335,6392	0,3952411	0,4537448	461,3828	3,997862	0	40	204	329						Untertest3.avi	0	880	547	72	111	133	218	550	0	Content		132	218	20459335	4305850676
20476	08:42:17.047	00:00:20.475	1229	183,7448	324,2133	0,5659555	0,44486	456,6771	4,156302	0	225,749	331,9269	0,3951464	0,4538022	461,3498	3,993165	0	40	205	328						Untertest3.avi	0	880	547	72	111	133	218	550	0	Content		133	217	20475958	4305867299
20493	08:42:17.064	00:00:20.492	1230	186,4142	319,9547	0,5659161	0,4449389	456,8104	4,13412	0	225,2579	333,368	0,3950723	0,453871	461,4537	4,081388	0	40	206	327						Untertest3.avi	0	880	547	72	111	133	218	550	0	Content		134	216	20492585	4305883926
20509	08:42:17.080	00:00:20.509	1231	185,6227	323,5797	0,5658854	0,4448945	456,826	4,157543	0	238,1087	336,794	0,3949768	0,4538635	461,5139	4,090837	0	40	212	330						Untertest3.avi	0	880	547	72	111	133	218	550	0	Content		140	219	20509207	4305900548
20526	08:42:17.097	00:00:20.525	1232	185,9544	325,6665	0,5657485	0,4448439	456,6463	4,148966	0	225,9138	332,5654	0,3947799	0,4538891	461,3751	4,018847	0	40	206	329						Untertest3.avi	0	880	547	72	111	133	218	550	0	Content		134	218	20525959	4305917300
20543	08:42:17.114	00:00:20.542	1233	186,6281	328,8266	0,5656962	0,4448267	456,6168	4,202263	0	229,008	330,3775	0,394671	0,4539233	461,2175	4,026765	0	40	208	330						Untertest3.avi	0	880	547	72	111	133	218	550	0	Content		136	219	20542585	4305933926
20559	08:42:17.130	00:00:20.559	1234	185,9011	325,7991	0,5656793	0,4449496	456,6044	4,153131	0	224,3022	333,5944	0,3946253	0,4540096	461,2283	4,035573	0	40	205	330						Untertest3.avi	0	880	547	72	111	133	218	550	0	Content		133	219	20559206	4305950547
20576	08:42:17.147	00:00:20.575	1235	186,7765	324,4908	0,5656689	0,4450356	456,525	4,1495	0	226,3776	336,1019	0,394626	0,4540894	461,3698	4,003843	0	40	207	330						Untertest3.avi	0	880	547	72	111	133	218	550	0	Content		135	219	20575830	4305967171
20593	08:42:17.164	00:00:20.592	1236	183,7187	323,8184	0,5656934	0,4449857	456,57	4,157621	0	226,3127	335,4714	0,3946038	0,4541987	461,3712	4,05724	0	40	205	330						Untertest3.avi	0	880	547	72	111	133	218	550	0	Content		133	219	20592581	4305983922
20609	08:42:17.180	00:00:20.609	1237	184,6648	323,4861	0,5656387	0,4449588	456,4984	4,194687	0	228,0536	335,0546	0,3945572	0,4542484	461,3517	4,028453	0	40	206	329						Untertest3.avi	0	880	547	72	111	133	218	550	0	Content		134	218	20609206	4306000547
20626	08:42:17.197	00:00:20.625	1238	180,0378	317,4925	0,5654224	0,4448931	456,5764	4,155037	0	229,6907	333,586	0,3943156	0,454225	461,3494	4,039373	0	40	205	326						Untertest3.avi	0	880	547	72	111	133	218	550	0	Content		133	215	20625828	4306017169
20643	08:42:17.214	00:00:20.642	1239	180,6106	327,788	0,5651503	0,4448305	456,481	4,182538	0	228,2346	331,8939	0,3940235	0,4542653	461,5491	4,02124	0	40	204	330						Untertest3.avi	0	880	547	72	111	133	218	550	0	Content		132	219	20642579	4306033920
20659	08:42:17.230	00:00:20.659	1240	190,2322	324,2438	0,56477	0,4448403	456,6407	4,122594	0	227,7097	334,1842	0,3936751	0,4544486	461,4256	4,002366	0	40	209	329						Untertest3.avi	0	880	547	72	111	133	218	550	0	Content		137	218	20659203	4306050544
20676	08:42:17.247	00:00:20.675	1241	187,5395	323,4799	0,5644357	0,4449555	456,663	4,118848	0	226,0028	334,2868	0,3933294	0,4547073	461,3654	4,01189	0	40	207	329						Untertest3.avi	0	880	547	72	111	133	218	550	0	Content		135	218	20675828	4306067169
20692	08:42:17.263	00:00:20.692	1242	184,763	325,0224	0,564247	0,4450776	456,8004	4,138757	0	230,4621	332,2199	0,3931898	0,4548433	461,3862	3,986988	0	40	208	329						Untertest3.avi	0	880	547	72	111	133	218	550	0	Content		136	218	20692452	4306083793
20709	08:42:17.280	00:00:20.709	1243	185,2236	324,2877	0,5642938	0,4450813	456,5693	4,114139	0	230,813	336,4558	0,3931877	0,4549187	461,3362	4,002177	0	40	208	330						Untertest3.avi	0	880	547	72	111	133	218	550	0	Content		136	219	20709202	4306100543
20726	08:42:17.297	00:00:20.725	1244	185,72	319,6404	0,5643972	0,4451207	456,628	4,098144	0	232,9915	336,1945	0,3932701	0,4550703	461,2644	3,962531	0	40	209	328						Untertest3.avi	0	880	547	72	111	133	218	550	0	Content		137	217	20725828	4306117169
20742	08:42:17.313	00:00:20.742	1245	179,1374	321,4347	0,5644897	0,4450524	456,734	4,035516	0	227,9201	333,7642	0,393364	0,4550738	461,2378	3,897127	0	40	204	328						Untertest3.avi	0	880	547	72	111	133	218	550	0	Content		132	217	20742451	4306133792
20759	08:42:17.330	00:00:20.759	1246	184,5909	324,6357	0,5646674	0,4450731	456,3249	4,035632	0	224,7233	331,6958	0,3934893	0,4550621	461,0557	3,892101	0	40	205	328						Untertest3.avi	0	880	547	72	111	133	218	550	0	Content		133	217	20759077	4306150418
20776	08:42:17.347	00:00:20.775	1247	187,0893	325,1492	0,5647026	0,4451562	456,7167	4,02846	0	226,5259	336,8131	0,3934532	0,4549493	461,2014	3,912518	0	40	207	331						Untertest3.avi	0	880	547	72	111	133	218	550	0	Content		135	220	20775825	4306167166
20792	08:42:17.363	00:00:20.792	1248	181,276	322,384	0,5646248	0,4451553	456,5446	3,996262	0	230,382	332,9296	0,3934142	0,4548872	461,2036	3,864518	0	40	206	328						Untertest3.avi	0	880	547	72	111	133	218	550	0	Content		134	217	20792452	4306183793
20809	08:42:17.380	00:00:20.809	1249	179,6195	326,4164	0,56457	0,4450372	456,5573	3,989494	0	223,6756	333,5457	0,3933644	0,4548146	461,2079	3,863113	0	40	202	330						Untertest3.avi	0	880	547	72	111	133	218	550	0	Content		130	219	20809075	4306200416
20826	08:42:17.397	00:00:20.825	1250	179,6445	321,3405	0,5645087	0,4450629	456,5658	3,962341	0	227,8604	334,2391	0,3932546	0,4548484	461,0936	3,838588	0	40	204	328						Untertest3.avi	0	880	547	72	111	133	218	550	0	Content		132	217	20825708	4306217049
20842	08:42:17.413	00:00:20.842	1251	179,8389	328,8722	0,5644251	0,4450128	456,5475	3,977759	0	228,8246	337,7236	0,3931689	0,4549521	461,1859	3,843383	0	40	204	333						Untertest3.avi	0	880	547	72	111	133	218	550	0	Content		132	222	20842450	4306233791
20859	08:42:17.430	00:00:20.859	1252	179,475	328,2048	0,5643675	0,4450271	456,6125	3,955934	0	228,3466	336,2266	0,3931151	0,4550567	461,1554	3,82657	0	40	204	332						Untertest3.avi	0	880	547	72	111	133	218	550	0	Content		132	221	20859077	4306250418
20876	08:42:17.447	00:00:20.875	1253	180,7943	324,1093	0,5643095	0,4450565	456,5179	3,953883	0	231,8102	335,7121	0,3930986	0,4550837	461,1796	3,810465	0	40	206	330						Untertest3.avi	0	880	547	72	111	133	218	550	0	Content		134	219	20875703	4306267044
20892	08:42:17.463	00:00:20.892	1254	179,9998	306,9477	0,5633274	0,4444777	456,5179	3,926268	0	272,3141	320,7068	0,3922835	0,4544523	461,3729	3,829871	0	41	226	314						Untertest3.avi	0	880	547	72	111	207	193	300	0	Content		154	203	20892325	4306283666
20909	08:42:17.480	00:00:20.909	1255	256,1066	290,5066	0,5621741	0,4436399	456,6704	3,859556	0	306,5292	309,9185	0,3916498	0,4537941	461,4095	3,802125	0	41	281	300						Untertest3.avi	0	880	547	72	111	207	193	300	0	Content		209	189	20909075	4306300416
20926	08:42:17.497	00:00:20.925	1256	256,7177	302,1138	0,5621842	0,4436874	456,6482	3,905803	0	315,3572	306,1853	0,39167	0,4537765	461,4285	3,766113	0	41	286	304						Untertest3.avi	0	880	547	72	111	207	193	300	0	Content		214	193	20925702	4306317043
20942	08:42:17.513	00:00:20.942	1257	259,5645	293,4755	0,5623414	0,4438156	456,3934	3,872253	0	311,7379	304,0563	0,3916948	0,45388	461,5185	3,818213	0	41	286	299						Untertest3.avi	0	880	547	72	111	207	193	300	0	Content		214	188	20942321	4306333662
20959	08:42:17.530	00:00:20.958	1258	260,4425	298,6753	0,5621853	0,4441129	456,5737	3,852558	0	303,319	308,0901	0,391537	0,4538872	461,4136	3,761013	0	41	282	303						Untertest3.avi	0	880	547	72	111	207	193	300	0	Content		210	192	20958949	4306350290
20976	08:42:17.547	00:00:20.975	1259	266,8089	297,3196	0,5620881	0,4442847	456,6271	3,816534	0	308,1845	309,7107	0,3913719	0,4538265	461,3485	3,764947	0	41	287	304						Untertest3.avi	0	880	547	72	111	207	193	300	0	Content		215	193	20975701	4306367042
20992	08:42:17.563	00:00:20.992	1260	254,9127	300,271	0,5621001	0,4442799	456,6306	3,892487	0	300,0574	311,0296	0,391353	0,4539219	461,3369	3,814142	0	41	277	306						Untertest3.avi	0	880	547	72	111	207	193	300	0	Content		205	195	20992323	4306383664
21009	08:42:17.580	00:00:21.008	1261	254,4114	301,3082	0,5622148	0,4442071	456,5538	3,866326	0	301,8813	304,0475	0,3914506	0,4540287	461,2442	3,763396	0	41	278	303						Untertest3.avi	0	880	547	72	111	207	193	300	0	Content		206	192	21008944	4306400285
21026	08:42:17.597	00:00:21.025	1262	253,0461	304,7022	0,5624273	0,4440545	456,4057	3,850796	0	296,5994	310,3387	0,3916032	0,4541606	461,2435	3,76688	0	41	275	308						Untertest3.avi	0	880	547	72	111	207	193	300	0	Content		203	197	21025571	4306416912
21042	08:42:17.613	00:00:21.042	1263	254,8064	295,9795	0,5626854	0,4440554	456,5065	3,804591	0	297,2411	315,3466	0,3918724	0,4541073	461,2267	3,798903	0	41	276	306						Untertest3.avi	0	880	547	72	111	207	193	300	0	Content		204	195	21042318	4306433659
21059	08:42:17.630	00:00:21.058	1264	248,5885	299,8952	0,5628788	0,4440568	456,4465	3,845288	0	299,1812	308,1962	0,3919644	0,4540785	461,2184	3,757744	0	41	274	304						Untertest3.avi	0	880	547	72	111	207	193	300	0	Content		202	193	21058944	4306450285
21076	08:42:17.647	00:00:21.075	1265	251,7325	298,6955	0,562808	0,4441635	456,3326	3,833692	0	298,6325	304,3759	0,3919165	0,4539063	461,2517	3,737601	0	41	275	302						Untertest3.avi	0	880	547	72	111	207	193	300	0	Content		203	191	21075571	4306466912
21092	08:42:17.663	00:00:21.092	1266	255,9453	297,581	0,5626116	0,444315	456,477	3,837232	0	300,8978	307,2193	0,3918026	0,4536921	461,3374	3,807312	0	41	278	302						Untertest3.avi	0	880	547	72	111	207	193	300	0	Content		206	191	21092192	4306483533
21109	08:42:17.680	00:00:21.108	1267	253,0488	302,6551	0,5625682	0,4443213	456,4703	3,90036	0	307,6562	312,1393	0,3917862	0,4536675	461,488	3,777437	0	41	280	307						Untertest3.avi	0	880	547	72	111	207	193	300	0	Content		208	196	21108943	4306500284
21126	08:42:17.697	00:00:21.125	1268	259,3729	298,1123	0,5626526	0,4442616	456,5199	3,851366	0	310,4223	309,112	0,3918667	0,4537429	461,4587	3,770958	0	41	285	304						Untertest3.avi	0	880	547	72	111	207	193	300	0	Content		213	193	21125571	4306516912
21142	08:42:17.713	00:00:21.142	1269	258,1469	295,8393	0,5628462	0,4442708	456,4356	3,83774	0	306,3964	307,3882	0,3919327	0,453971	461,2708	3,773379	0	41	282	302						Untertest3.avi	0	880	547	72	111	207	193	300	0	Content		210	191	21142198	4306533539
21159	08:42:17.730	00:00:21.158	1270	256,2361	303,6952	0,5630574	0,4444473	456,719	3,890287	0	300,8314	308,9625	0,3921958	0,4543302	461,5458	3,777312	0	41	279	306						Untertest3.avi	0	880	547	72	111	207	193	300	0	Content		207	195	21158819	4306550160
21176	08:42:17.747	00:00:21.175	1271	250,5951	288,3681	0,5635092	0,4440349	456,7541	3,906127	0	308,6982	293,7311	0,3928093	0,4542046	461,5437	3,752115	0	41	280	291						Untertest3.avi	0	880	547	72	111	207	193	300	0	Content		208	180	21175571	4306566912
21192	08:42:17.763	00:00:21.192	1272	237,5053	217,674	0,5640881	0,4416897	456,8982	3,809215	0	301,9138	223,3932	0,3940258	0,4521962	461,8327	3,683387	0	42	270	221						Untertest3.avi	0	880	547	72	111	195	52	516	0	Content		198	110	21192194	4306583535
21209	08:42:17.780	00:00:21.208	1273	235,7712	169,6249	0,5642746	0,4400858	457,147	3,797274	0	300,5975	175,3886	0,3942276	0,4508956	461,5386	3,626729	0	42	268	173						Untertest3.avi	0	880	547	72	111	195	52	516	0	Content		196	62	21208820	4306600161
21225	08:42:17.796	00:00:21.225	1274	234,1743	174,7091	0,5644307	0,4398588	456,9474	3,82895	0	287,0771	172,2287	0,3940752	0,4508307	461,7166	3,627096	0	42	261	173						Untertest3.avi	0	880	547	72	111	195	52	516	0	Content		189	62	21225443	4306616784
21242	08:42:17.813	00:00:21.242	1275	241,2072	160,9146	0,5644566	0,4399534	456,9282	3,634555	0	294,5829	176,5308	0,394024	0,4508603	461,791	3,55152	0	42	268	169						Untertest3.avi	0	880	547	72	111	195	52	516	0	Content		196	58	21242196	4306633537
21259	08:42:17.830	00:00:21.258	1276	243,2061	158,7505	0,5644701	0,440087	456,8407	3,611949	0	294,8313	173,2229	0,3939212	0,4510808	461,6351	3,55547	0	42	269	166						Untertest3.avi	0	880	547	72	111	195	52	516	0	Content		197	55	21258817	4306650158
21275	08:42:17.846	00:00:21.275	1277	241,6332	160,6024	0,5644988	0,4402924	456,7736	3,592011	0	292,2585	173,7495	0,3938246	0,451456	461,5433	3,510164	0	42	267	167						Untertest3.avi	0	880	547	72	111	195	52	516	0	Content		195	56	21275444	4306666785
21292	08:42:17.863	00:00:21.292	1278	232,0671	163,8842	0,5645409	0,4403313	456,7601	3,639228	0	292,0849	176,4764	0,3937621	0,4515257	461,3211	3,500074	0	42	262	170						Untertest3.avi	0	880	547	72	111	195	52	516	0	Content		190	59	21292066	4306683407
21309	08:42:17.880	00:00:21.308	1279	240,3884	158,0707	0,5646223	0,4401302	456,735	3,591125	0	296,1566	169,7937	0,3937782	0,4514839	461,2856	3,454299	0	42	268	164						Untertest3.avi	0	880	547	72	111	195	52	516	0	Content		196	53	21308816	4306700157
21325	08:42:17.896	00:00:21.325	1280	240,2762	153,0608	0,5647117	0,4399753	456,8736	3,492455	0	294,0446	179,7927	0,3938121	0,4513773	461,424	3,441315	0	42	267	166						Untertest3.avi	0	880	547	72	111	195	52	516	0	Content		195	55	21325439	4306716780
21342	08:42:17.913	00:00:21.342	1281	240,1998	161,5751	0,564752	0,4399363	456,6538	3,530374	0	288,7396	174,881	0,3937609	0,4513409	461,4132	3,415481	0	42	264	168						Untertest3.avi	0	880	547	72	111	195	52	516	0	Content		192	57	21342066	4306733407
21359	08:42:17.930	00:00:21.358	1282	243,1191	159,8373	0,5646794	0,4399227	456,4501	3,441944	0	291,9469	170,2318	0,3936799	0,4513064	461,3753	3,320724	0	42	268	165						Untertest3.avi	0	880	547	72	111	195	52	516	0	Content		196	54	21358814	4306750155
21375	08:42:17.946	00:00:21.375	1283	239,1703	158,5123	0,5646209	0,4398961	456,6411	3,428586	0	292,4649	172,5276	0,3935468	0,4511611	460,9624	3,32385	0	42	266	166						Untertest3.avi	0	880	547	72	111	195	52	516	0	Content		194	55	21375438	4306766779
21392	08:42:17.963	00:00:21.392	1284	234,2109	163,6717	0,5645655	0,4398112	456,5918	3,395336	0	296,1037	174,5714	0,3934411	0,4510058	460,9004	3,27009	0	42	265	169						Untertest3.avi	0	880	547	72	111	195	52	516	0	Content		193	58	21392064	4306783405
21409	08:42:17.980	00:00:21.408	1285	241,3882	159,9422	0,5644631	0,4396929	456,5602	3,382311	0	291,3706	171,7557	0,39327	0,4509167	461,098	3,250889	0	42	266	166						Untertest3.avi	0	880	547	72	111	195	52	516	0	Content		194	55	21408688	4306800029
21425	08:42:17.996	00:00:21.425	1286	242,3073	153,9174	0,5642871	0,4395629	456,7038	3,341517	0	287,4417	172,8876	0,3930851	0,4508114	461,3015	3,26479	0	42	265	163						Untertest3.avi	0	880	547	72	111	195	52	516	0	Content		193	52	21425437	4306816778
21442	08:42:18.013	00:00:21.442	1287	237,0471	158,727	0,5641188	0,4393418	456,489	3,384649	0	288,6425	174,0726	0,3928803	0,4507167	461,0799	3,279899	0	42	263	166						Untertest3.avi	0	880	547	72	111	195	52	516	0	Content		191	55	21442061	4306833402
21459	08:42:18.030	00:00:21.458	1288	243,3689	150,4281	0,5640579	0,4393353	456,5192	3,328281	0	293,344	168,5297	0,3928462	0,4506994	461,265	3,164255	0	42	268	159						Untertest3.avi	0	880	547	72	111	195	52	516	0	Content		196	48	21458684	4306850025
21475	08:42:18.046	00:00:21.475	1289	242,0354	150,3424	0,5640457	0,4392761	456,5058	3,302259	0	298,2253	168,0621	0,3928134	0,4505896	461,2172	3,193011	0	42	270	159						Untertest3.avi	0	880	547	72	111	195	52	516	0	Content		198	48	21475310	4306866651
21492	08:42:18.063	00:00:21.492	1290	240,9624	158,9247	0,5640422	0,4392527	456,5096	3,286464	0	299,63	165,7234	0,392799	0,450577	461,2135	3,183756	0	42	270	162						Untertest3.avi	0	880	547	72	111	195	52	516	0	Content		198	51	21492060	4306883401
21509	08:42:18.080	00:00:21.508	1291	237,4909	150,5574	0,564021	0,4393151	456,4969	3,248492	0	294,6913	164,2755	0,3926842	0,4506482	461,2759	3,114508	0	42	266	157						Untertest3.avi	0	880	547	72	111	195	52	516	0	Content		194	46	21508683	4306900024
21525	08:42:18.096	00:00:21.525	1292	243,4902	152,4562	0,5639785	0,439314	456,4845	3,208752	0	290,7392	172,241	0,3926488	0,4506125	461,0406	3,162847	0	42	267	162						Untertest3.avi	0	880	547	72	111	195	52	516	0	Content		195	51	21525309	4306916650
21542	08:42:18.113	00:00:21.541	1293	239,6433	160,2236	0,563914	0,4394205	456,5936	3,24492	0	296,7738	158,3943	0,3924955	0,4507046	460,9876	3,016356	0	42	268	159						Untertest3.avi	0	880	547	72	111	195	52	516	0	Content		196	48	21541931	4306933272
21559	08:42:18.130	00:00:21.558	1294	236,4446	150,8502	0,5638405	0,439506	456,7404	3,265973	0	281,425	171,6999	0,3924523	0,4507369	460,9994	3,143855	0	42	259	161						Untertest3.avi	0	880	547	72	111	195	52	516	0	Content		187	50	21558682	4306950023
21575	08:42:18.146	00:00:21.575	1295	239,347	152,067	0,5638255	0,4395932	456,7444	3,228107	0	299,1229	163,4553	0,3924675	0,450763	461,1737	3,029032	0	42	269	158						Untertest3.avi	0	880	547	72	111	195	52	516	0	Content		197	47	21575306	4306966647
21592	08:42:18.163	00:00:21.591	1296	246,5984	156,5533	0,563815	0,4396799	456,7389	3,191007	0	290,6097	165,2576	0,3924093	0,4508082	461,0187	3,036037	0	42	269	161						Untertest3.avi	0	880	547	72	111	195	52	516	0	Content		197	50	21591932	4306983273
21609	08:42:18.180	00:00:21.608	1297	241,5973	146,8898	0,5638278	0,4397753	456,7498	3,143427	0	288,5439	171,1623	0,3924188	0,4508561	461,0341	3,024374	0	42	265	159						Untertest3.avi	0	880	547	72	111	195	52	516	0	Content		193	48	21608556	4306999897
21625	08:42:18.196	00:00:21.625	1298	244,3976	162,2762	0,5639296	0,4398245	456,5555	3,159327	0	294,7247	167,6237	0,3925007	0,4508965	461,2238	2,96333	0	42	270	165						Untertest3.avi	0	880	547	72	111	195	52	516	0	Content		198	54	21625304	4307016645
21642	08:42:18.213	00:00:21.641	1299	238,9749	156,4933	0,5640128	0,4398539	456,5413	3,135094	0	286,7054	165,7979	0,3925426	0,4509483	461,1164	3,00148	0	42	263	161						Untertest3.avi	0	880	547	72	111	195	52	516	0	Content		191	50	21641930	4307033271
21659	08:42:18.230	00:00:21.658	1300	243,2675	155,8449	0,5640876	0,4398897	456,558	3,119979	0	296,0436	161,4524	0,3926714	0,4509746	461,4325	2,995479	0	42	270	159						Untertest3.avi	0	880	547	72	111	195	52	516	0	Content		198	48	21658552	4307049893
21675	08:42:18.246	00:00:21.675	1301	239,4742	153,9275	0,5641158	0,4399377	456,5383	3,207257	0	293,8345	167,3765	0,3927238	0,4510049	461,3487	2,971375	0	42	267	161						Untertest3.avi	0	880	547	72	111	195	52	516	0	Content		195	50	21675178	4307066519
21692	08:42:18.263	00:00:21.691	1302	261,6652	142,7928	0,563421	0,43953	456,9153	3,142418	0	325,4923	150,0744	0,392267	0,4505475	461,3736	2,998823	0	42	294	146						Untertest3.avi	0	880	547	72	111	195	52	516	0	Content		222	35	21691925	4307083266
21709	08:42:18.280	00:00:21.708	1303	306,8195	117,0092	0,5618871	0,4384361	456,8982	3,025741	0	367,7123	126,2638	0,3911419	0,4493985	461,6939	2,945818	0	43	337	122						Untertest3.avi	0	880	547	72	111	307	-11	166	0	Content		265	11	21708550	4307099891
21725	08:42:18.296	00:00:21.725	1304	332,9756	100,2724	0,5607159	0,4378811	457,0331	3,0768	0	403,3243	110,4889	0,3903702	0,4488225	462,0079	2,973005	0	43	368	105						Untertest3.avi	0	880	547	72	111	307	-11	166	0	Content		296	-6	21725173	4307116514
21742	08:42:18.313	00:00:21.741	1305	338,4559	98,14647	0,560414	0,4377171	457,002	3,124695	0	421,1359	102,8305	0,3902011	0,4486984	462,0468	2,972042	0	43	380	100						Untertest3.avi	0	880	547	72	111	307	-11	166	0	Content		308	-11	21741798	4307133139
21759	08:42:18.330	00:00:21.758	1306	346,9761	91,4958	0,5605261	0,4376617	457,007	3,088668	0	414,6173	102,2684	0,3902205	0,4487021	461,9945	2,961883	0	43	381	97						Untertest3.avi	0	880	547	72	111	307	-11	166	0	Content		309	-14	21758548	4307149889
21775	08:42:18.346	00:00:21.775	1307	347,2683	99,62363	0,5606331	0,4376377	456,7438	3,103887	0	411,1512	102,5353	0,3902078	0,4486577	461,9331	2,929676	0	43	379	101						Untertest3.avi	0	880	547	72	111	307	-11	166	0	Content		307	-10	21775172	4307166513
21792	08:42:18.363	00:00:21.791	1308	348,3791	95,80035	0,56067	0,4376256	456,7531	3,067497	0	414,0283	106,948	0,3901466	0,4485873	461,8071	2,930873	0	43	381	101						Untertest3.avi	0	880	547	72	111	307	-11	166	0	Content		309	-10	21791797	4307183138
21808	08:42:18.379	00:00:21.808	1309	356,3425	97,86912	0,5606638	0,4375645	456,7173	3,019233	0	407,829	106,7457	0,3900214	0,448544	461,5588	2,902282	0	43	382	102						Untertest3.avi	0	880	547	72	111	307	-11	166	0	Content		310	-9	21808421	4307199762
21825	08:42:18.396	00:00:21.825	1310	343,0125	80,74191	0,5606446	0,4375478	456,9711	3,001128	0	410,7659	88,74048	0,389962	0,4485083	461,7626	2,820953	0	43	377	85						Untertest3.avi	0	880	547	72	111	307	-11	166	0	Content		305	-26	21825168	4307216509
21842	08:42:18.413	00:00:21.841	1311	349,4302	83,4384	0,5606686	0,4374776	456,9628	2,991664	0	408,6184	86,31445	0,3899551	0,448525	461,7918	2,849565	0	43	379	85						Untertest3.avi	0	880	547	72	111	307	-11	166	0	Content		307	-26	21841794	4307233135
21858	08:42:18.429	00:00:21.858	1312	351,3328	92,26096	0,5607169	0,4374106	456,8676	3,034975	0	414,3736	92,22524	0,3899581	0,4484981	461,7531	2,862217	0	43	383	92						Untertest3.avi	0	880	547	72	111	307	-11	166	0	Content		311	-19	21858418	4307249759
21875	08:42:18.446	00:00:21.875	1313	345,2794	85,51199	0,5607287	0,4374529	456,9372	3,026057	0	412,4662	91,43318	0,3899829	0,4484828	461,7007	2,832191	0	44	379	88						Untertest3.avi	0	880	547	72	111	385	-83	100	0	Content		307	-23	21875043	4307266384
21892	08:42:18.463	00:00:21.891	1314	350,9258	82,68712	0,5605947	0,4372849	456,9843	3,019215	0	423,4169	84,60361	0,3899198	0,4483911	461,82	2,815917	0	44	387	84						Untertest3.avi	0	880	547	72	111	385	-83	100	0	Content		315	-27	21891791	4307283132
21908	08:42:18.479	00:00:21.908	1315	397,2076	54,93306	0,5591221	0,4361668	457,1712	3,07401	0	482,255	48,47893	0,389178	0,4475344	462,4046	2,824533	0	44	440	52						Untertest3.avi	0	880	547	72	111	385	-83	100	0	Content		368	-59	21908417	4307299758
21925	08:42:18.496	00:00:21.925	1316	428,7068	3,708968	0,5579401	0,4351354	458,5792	2,986762	0	521,405	4,017322	0,3885802	0,4465466	462,1873	2,939577	0	44	475	4						Untertest3.avi	0	880	547	72	111	385	-83	100	0	Content		403	-107	21925041	4307316382
21942	08:42:18.513	00:00:21.941	1317	-1024	-768	-1	-1	-1	-1	4	-1024	-768	-1	-1	-1	-1	4	44	0	0						Untertest3.avi	0	880	547	72	111	385	-83	100	0	Content		-72	-111	21941666	4307333007
21958	08:42:18.529	00:00:21.958	1318	-1024	-768	-1	-1	-1	-1	4	565,566	-18,66457	0,3882074	0,4459731	462,1873	2,850118	0	44	566	-19						Untertest3.avi	0	880	547	72	111	385	-83	100	0	Content		494	-130	21958415	4307349756
21975	08:42:18.546	00:00:21.975	1319	-1024	-768	-1	-1	-1	-1	4	-1024	-768	-1	-1	-1	-1	4		0	0						Untertest3.avi	0	880	547	72	111				0	Content		-72	-111	21975039	4307366380
21992	08:42:18.563	00:00:21.991	1320	-1024	-768	-1	-1	-1	-1	4	-1024	-768	-1	-1	-1	-1	4		0	0						Untertest3.avi	0	880	547	72	111				0	Content		-72	-111	21991666	4307383007
22008	08:42:18.579	00:00:22.008	1321	-1024	-768	-1	-1	-1	-1	4	-1024	-768	-1	-1	-1	-1	4		0	0						Untertest3.avi	0	880	547	72	111				0	Content		-72	-111	22008351	4307399692
22025	08:42:18.596	00:00:22.025	1322	-1024	-768	-1	-1	-1	-1	4	-1024	-768	-1	-1	-1	-1	4		0	0						Untertest3.avi	0	880	547	72	111				0	Content		-72	-111	22025018	4307416359
22042	08:42:18.613	00:00:22.041	1323	-1024	-768	-1	-1	-1	-1	4	-1024	-768	-1	-1	-1	-1	4		0	0						Untertest3.avi	0	880	547	72	111				0	Content		-72	-111	22041660	4307433001
22058	08:42:18.629	00:00:22.058	1324	-1024	-768	-1	-1	-1	-1	4	-1024	-768	-1	-1	-1	-1	4		0	0						Untertest3.avi	0	880	547	72	111				0	Content		-72	-111	22058292	4307449633
22075	08:42:18.646	00:00:22.075	1325	-1024	-768	-1	-1	-1	-1	4	-1024	-768	-1	-1	-1	-1	4		0	0						Untertest3.avi	0	880	547	72	111				0	Content		-72	-111	22075036	4307466377
22092	08:42:18.663	00:00:22.091	1326	-1024	-768	-1	-1	-1	-1	4	-1024	-768	-1	-1	-1	-1	4		0	0						Untertest3.avi	0	880	547	72	111				0	Content		-72	-111	22091662	4307483003
22108	08:42:18.679	00:00:22.108	1327	-1024	-768	-1	-1	-1	-1	4	-1024	-768	-1	-1	-1	-1	4		0	0						Untertest3.avi	0	880	547	72	111				0	Content		-72	-111	22108286	4307499627
22125	08:42:18.696	00:00:22.124	1328	-1024	-768	-1	-1	-1	-1	4	-1024	-768	-1	-1	-1	-1	4		0	0						Untertest3.avi	0	880	547	72	111				0	Content		-72	-111	22124954	4307516295
22142	08:42:18.713	00:00:22.141	1329	-1024	-768	-1	-1	-1	-1	4	-1024	-768	-1	-1	-1	-1	4		0	0						Untertest3.avi	0	880	547	72	111				0	Content		-72	-111	22141658	4307532999
22158	08:42:18.729	00:00:22.158	1330	-1024	-768	-1	-1	-1	-1	4	-1024	-768	-1	-1	-1	-1	4		0	0						Untertest3.avi	0	880	547	72	111				0	Content		-72	-111	22158287	4307549628
22175	08:42:18.746	00:00:22.174	1331	-1024	-768	-1	-1	-1	-1	4	-1024	-768	-1	-1	-1	-1	4		0	0						Untertest3.avi	0	880	547	72	111				0	Content		-72	-111	22174911	4307566252
22192	08:42:18.763	00:00:22.191	1332	-1024	-768	-1	-1	-1	-1	4	-1024	-768	-1	-1	-1	-1	4		0	0						Untertest3.avi	0	880	547	72	111				0	Content		-72	-111	22191579	4307582920
22208	08:42:18.779	00:00:22.208	1333	-1024	-768	-1	-1	-1	-1	4	-1024	-768	-1	-1	-1	-1	4		0	0						Untertest3.avi	0	880	547	72	111				0	Content		-72	-111	22208281	4307599622
22225	08:42:18.796	00:00:22.224	1334	-1024	-768	-1	-1	-1	-1	4	299,7404	102,2341	0,3927785	0,4503241	463,2621	2,657919	0	45	300	102						Untertest3.avi	0	880	547	72	111	209	15	83	0	Content		228	-9	22224905	4307616246
22242	08:42:18.813	00:00:22.241	1335	-1024	-768	-1	-1	-1	-1	4	299,7404	102,2341	0,3927648	0,4512138	461,4892	2,657919	0	45	300	102						Untertest3.avi	0	880	547	72	111	209	15	83	0	Content		228	-9	22241531	4307632872
22258	08:42:18.829	00:00:22.258	1336	-1024	-768	-1	-1	-1	-1	4	-1024	-768	-1	-1	-1	-1	4	45	0	0						Untertest3.avi	0	880	547	72	111	209	15	83	0	Content		-72	-111	22258155	4307649496
22275	08:42:18.846	00:00:22.274	1337	226,016	144,9131	0,5655277	0,4386492	462,7603	2,971606	0	241,6341	156,5784	0,3929358	0,4510892	461,2587	2,942789	0	45	234	151						Untertest3.avi	0	880	547	72	111	209	15	83	0	Content		162	40	22274903	4307666244
22292	08:42:18.863	00:00:22.291	1338	227,5381	143,3447	0,565177	0,4384391	460,9937	2,967311	0	244,4533	161,6614	0,3929299	0,4508264	460,9937	2,953762	0	45	236	153						Untertest3.avi	0	880	547	72	111	209	15	83	0	Content		164	42	22291528	4307682869
22308	08:42:18.879	00:00:22.308	1339	245,2864	142,7459	0,5653977	0,4381511	461,2146	2,907143	0	279,681	159,5986	0,3928988	0,450674	461,2146	2,898839	0	46	262	151						Untertest3.avi	0	880	547	72	111	164	44	433	0	Content		190	40	22308154	4307699495
22325	08:42:18.896	00:00:22.324	1340	252,2172	142,147	0,5641571	0,4382353	457,988	2,884223	0	280,2699	162,455	0,3927184	0,4504937	461,3004	2,916555	0	46	266	152						Untertest3.avi	0	880	547	72	111	164	44	433	0	Content		194	41	22324775	4307716116
22342	08:42:18.913	00:00:22.341	1341	232,0478	144,352	0,5640182	0,4380483	457,988	2,959111	0	240,6011	165,9072	0,3924177	0,4503832	461,1175	3,057276	0	46	236	155						Untertest3.avi	0	880	547	72	111	164	44	433	0	Content		164	44	22341527	4307732868
22358	08:42:18.929	00:00:22.358	1342	233,0444	148,086	0,5639091	0,4380052	457,988	2,939039	0	242,328	162,8931	0,3921827	0,4503767	460,9964	3,020466	0	46	238	155						Untertest3.avi	0	880	547	72	111	164	44	433	0	Content		166	44	22358149	4307749490
22375	08:42:18.946	00:00:22.374	1343	234,0411	149,2147	0,563702	0,4381275	457,8365	2,959906	0	206,6308	158,7849	0,3920517	0,4504034	461,1244	3,077249	0	46	220	154						Untertest3.avi	0	880	547	72	111	164	44	433	0	Content		148	43	22374775	4307766116
22391	08:42:18.962	00:00:22.391	1344	230,6358	149,9196	0,5638331	0,4379719	457,8365	3,022648	0	246,4329	155,1504	0,3920183	0,4504774	461,0883	2,976647	0	46	239	153						Untertest3.avi	0	880	547	72	111	164	44	433	0	Content		167	42	22391398	4307782739
22408	08:42:18.979	00:00:22.408	1345	229,2361	147,5087	0,5638821	0,4380022	457,8365	3,050742	0	242,9746	147,1637	0,3920406	0,4504485	460,9669	2,94522	0	46	236	147						Untertest3.avi	0	880	547	72	111	164	44	433	0	Content		164	36	22408147	4307799488
22425	08:42:18.996	00:00:22.424	1346	228,0101	148,0558	0,5625452	0,4382218	453,3819	3,078835	0	216,4637	148,2924	0,3920327	0,4504124	461,0622	2,897976	0	46	222	148						Untertest3.avi	0	880	547	72	111	164	44	433	0	Content		150	37	22424770	4307816111
22441	08:42:19.012	00:00:22.441	1347	233,7902	169,4605	0,5626262	0,438139	453,3819	3,110481	0	237,0514	168,9043	0,3920857	0,4504281	460,9891	3,137656	0	46	235	169						Untertest3.avi	0	880	547	72	111	164	44	433	0	Content		163	58	22441397	4307832738
22458	08:42:19.029	00:00:22.458	1348	241,5399	164,1555	0,5626618	0,4381741	453,3819	3,069941	0	240,1884	167,9826	0,3920891	0,450415	460,9998	3,108037	0	46	241	166						Untertest3.avi	0	880	547	72	111	164	44	433	0	Content		169	55	22458020	4307849361
22475	08:42:19.046	00:00:22.474	1349	244,425	158,8506	0,5637423	0,4382795	456,8672	3,091987	0	198,8546	166,6691	0,3920796	0,4504036	460,9922	3,075897	0	46	222	163						Untertest3.avi	0	880	547	72	111	164	44	433	0	Content		150	52	22474768	4307866109
22491	08:42:19.062	00:00:22.491	1350	233,8846	150,4152	0,5637968	0,4381173	456,8672	3,151102	0	239,7988	161,6148	0,392128	0,4503689	460,8741	3,071399	0	46	237	156						Untertest3.avi	0	880	547	72	111	164	44	433	0	Content		165	45	22491395	4307882736
22508	08:42:19.079	00:00:22.508	1351	233,2193	156,4648	0,5639466	0,438071	456,8672	3,187989	0	235,8347	164,3308	0,3921629	0,4503591	460,8464	3,127449	0	46	235	160						Untertest3.avi	0	880	547	72	111	164	44	433	0	Content		163	49	22508017	4307899358
22525	08:42:19.096	00:00:22.524	1352	232,5539	151,0301	0,5641509	0,4382126	457,7243	3,224875	0	198,1895	154,1478	0,3922378	0,4503497	461,0085	3,08703	0	46	215	153						Untertest3.avi	0	880	547	72	111	164	44	433	0	Content		143	42	22524641	4307915982
22541	08:42:19.112	00:00:22.541	1353	235,6726	152,3312	0,5643402	0,4381105	457,7243	3,15697	0	241,8879	160,5191	0,3923392	0,4503274	460,9973	3,162436	0	46	239	156						Untertest3.avi	0	880	547	72	111	164	44	433	0	Content		167	45	22541390	4307932731
22558	08:42:19.129	00:00:22.558	1354	232,5101	155,4858	0,5644973	0,4380687	457,7243	3,194892	0	240,9092	173,1919	0,3924362	0,4502946	460,9586	3,159941	0	46	237	164						Untertest3.avi	0	880	547	72	111	164	44	433	0	Content		165	53	22558014	4307949355
22575	08:42:19.146	00:00:22.574	1355	233,2491	153,9992	0,564199	0,4382269	456,18	3,185319	0	203,1215	182,4403	0,3925712	0,4503868	460,9406	3,184597	0	46	218	168						Untertest3.avi	0	880	547	72	111	164	44	433	0	Content		146	57	22574635	4307965976
22591	08:42:19.162	00:00:22.591	1356	234,7614	165,4686	0,5644242	0,4380807	456,18	3,110652	0	235,9483	159,0343	0,3927199	0,4503708	460,8417	3,055086	0	46	235	162						Untertest3.avi	0	880	547	72	111	164	44	433	0	Content		163	51	22591261	4307982602
22608	08:42:19.179	00:00:22.608	1357	231,1671	151,2851	0,5646648	0,4380216	456,18	3,085651	0	236,562	158,158	0,392884	0,4503244	461,0619	3,086011	0	46	234	155						Untertest3.avi	0	880	547	72	111	164	44	433	0	Content		162	44	22608010	4307999351
22625	08:42:19.196	00:00:22.624	1358	231,7682	154,1459	0,5659547	0,438139	460,3059	3,060651	0	207,0539	158,8461	0,3930089	0,4502822	460,9091	3,021068	0	46	219	156						Untertest3.avi	0	880	547	72	111	164	44	433	0	Content		147	45	22624637	4308015978
22641	08:42:19.212	00:00:22.641	1359	226,0634	149,9488	0,5661504	0,4379653	460,3059	3,09159	0	232,4871	159,9101	0,3930555	0,4501182	460,6489	3,02762	0	46	229	155						Untertest3.avi	0	880	547	72	111	164	44	433	0	Content		157	44	22641260	4308032601
22658	08:42:19.229	00:00:22.657	1360	226,5011	146,89	0,5662699	0,4379136	460,3059	3,023062	0	237,8698	155,2114	0,3931921	0,450078	460,7461	2,975846	0	46	232	151						Untertest3.avi	0	880	547	72	111	164	44	433	0	Content		160	40	22657883	4308049224
22675	08:42:19.246	00:00:22.674	1361	237,7556	152,8991	0,5643828	0,437934	453,8622	2,948013	0	198,9978	152,2316	0,3933104	0,4499922	460,8016	3,015603	0	46	218	153						Untertest3.avi	0	880	547	72	111	164	44	433	0	Content		146	42	22674633	4308065974
22691	08:42:19.262	00:00:22.691	1362	234,5201	155,4435	0,5645013	0,4377326	453,8622	2,90859	0	239,1824	152,2219	0,3933643	0,4499013	460,8815	2,927632	0	46	237	154						Untertest3.avi	0	880	547	72	111	164	44	433	0	Content		165	43	22691255	4308082596
22708	08:42:19.279	00:00:22.707	1363	255,1367	169,7218	0,5640576	0,4381877	453,8622	2,920461	0	259,4845	180,2112	0,3929808	0,4502918	460,9526	3,026335	0	46	257	175						Untertest3.avi	0	880	547	72	111	164	44	433	0	Content		185	64	22707882	4308099223
22725	08:42:19.296	00:00:22.724	1364	259,852	175,2651	0,5619158	0,4400448	454,15	2,932333	0	232,6775	179,7322	0,3914301	0,4515777	461,0584	3,017836	0	46	246	177						Untertest3.avi	0	880	547	72	111	164	44	433	0	Content		174	66	22724629	4308115970
22741	08:42:19.312	00:00:22.741	1365	385,7055	265,7729	0,5596457	0,441642	454,15	3,028129	0	410,958	269,4603	0,390114	0,4526158	461,2669	3,010572	0	47	398	268						Untertest3.avi	0	880	547	72	111	384	181	250	0	Content		326	157	22741254	4308132595
22758	08:42:19.329	00:00:22.757	1366	399,9744	269,3709	0,5587867	0,4428676	456,2374	2,979882	0	461,8963	284,0636	0,3893036	0,4530159	461,2489	2,952762	0	47	431	277						Untertest3.avi	0	880	547	72	111	384	181	250	0	Content		359	166	22757876	4308149217
22775	08:42:19.346	00:00:22.774	1367	368,3531	270,6234	0,5581954	0,4435787	456,4672	2,970794	0	495,2545	277,0287	0,3888867	0,4534007	461,649	2,84435	0	47	432	274						Untertest3.avi	0	880	547	72	111	384	181	250	0	Content		360	163	22774512	4308165853
22791	08:42:19.362	00:00:22.791	1368	427,4597	288,5575	0,5580845	0,4436937	456,356	3,031388	0	491,9074	294,5934	0,3888896	0,4535204	461,8155	3,008509	0	47	460	292						Untertest3.avi	0	880	547	72	111	384	181	250	0	Content		388	181	22791253	4308182594
22808	08:42:19.379	00:00:22.807	1369	425,2645	288,9763	0,558189	0,4437294	456,352	3,00952	0	487,6471	294,4304	0,3889187	0,4536159	461,7992	2,955722	0	47	456	292						Untertest3.avi	0	880	547	72	111	384	181	250	0	Content		384	181	22807876	4308199217
22825	08:42:19.396	00:00:22.824	1370	433,7263	289,2258	0,5582735	0,4437141	456,135	2,998929	0	485,5393	298,2996	0,388873	0,4535536	461,7668	2,98508	0	47	460	294						Untertest3.avi	0	880	547	72	111	384	181	250	0	Content		388	183	22824515	4308215856
22841	08:42:19.412	00:00:22.841	1371	428,83	291,1248	0,558258	0,4436945	456,1793	2,980981	0	479,6183	297,257	0,3886908	0,4534997	461,3325	2,937147	0	47	454	294						Untertest3.avi	0	880	547	72	111	384	181	250	0	Content		382	183	22841125	4308232466
22858	08:42:19.429	00:00:22.857	1372	421,9275	289,987	0,5581441	0,4437163	456,3114	2,980733	0	483,8988	288,5121	0,38851	0,4535907	461,6253	2,938161	0	47	453	289						Untertest3.avi	0	880	547	72	111	384	181	250	0	Content		381	178	22857876	4308249217
22875	08:42:19.446	00:00:22.874	1373	425,0324	291,3364	0,5580367	0,4437139	456,2688	2,960579	0	490,3745	297,1732	0,3883691	0,4535719	461,6844	2,927805	0	47	458	294						Untertest3.avi	0	880	547	72	111	384	181	250	0	Content		386	183	22874512	4308265853
22891	08:42:19.462	00:00:22.891	1374	425,8697	287,9516	0,5579556	0,4437443	456,2824	2,943578	0	479,3698	294,7928	0,3882044	0,453619	461,3895	2,915821	0	47	453	291						Untertest3.avi	0	880	547	72	111	384	181	250	0	Content		381	180	22891122	4308282463
22908	08:42:19.479	00:00:22.907	1375	436,1743	285,4511	0,5578911	0,4438218	456,1781	2,90207	0	487,5013	293,639	0,3881451	0,4537688	461,724	2,923695	0	47	462	290						Untertest3.avi	0	880	547	72	111	384	181	250	0	Content		390	179	22907746	4308299087
22925	08:42:19.496	00:00:22.924	1376	424,2537	291,23	0,5578642	0,4438933	456,1961	2,996497	0	488,9205	294,4597	0,388052	0,4538615	461,8145	2,881866	0	47	457	293						Untertest3.avi	0	880	547	72	111	384	181	250	0	Content		385	182	22924506	4308315847
22941	08:42:19.512	00:00:22.941	1377	426,4445	286,1789	0,5578156	0,4439407	456,2374	2,977667	0	490,728	297,3856	0,387989	0,4539332	461,8038	2,922486	0	47	459	292						Untertest3.avi	0	880	547	72	111	384	181	250	0	Content		387	181	22941118	4308332459
22958	08:42:19.529	00:00:22.957	1378	424,6619	285,7008	0,5577296	0,4440707	456,1446	2,940391	0	487,9269	297,5269	0,3878709	0,454026	461,6111	2,915256	0	47	456	292						Untertest3.avi	0	880	547	72	111	384	181	250	0	Content		384	181	22957742	4308349083
22974	08:42:19.545	00:00:22.974	1379	468,2755	326,2189	0,5563136	0,4460696	456,4532	2,928828	0	453,8665	299,2548	0,3871581	0,4555098	461,6067	2,788055	0	47	461	313						Untertest3.avi	0	880	547	72	111	384	181	250	0	Content		389	202	22974368	4308365709
22991	08:42:19.562	00:00:22.991	1380	437,1573	331,113	0,554081	0,4493601	456,8715	2,78573	0	625,2733	415,2756	0,3860625	0,4580135	462,2891	2,9068	0	48	531	373						Untertest3.avi	0	880	547	72	111	503	332	133	0	Content		459	262	22991116	4308382457
23008	08:42:19.579	00:00:23.007	1381	582,3557	441,5322	0,5529642	0,4511989	457,0051	2,966106	0	-1024	-768	-1	-1	-1	-1	4	48	582	442						Untertest3.avi	0	880	547	72	111	503	332	133	0	Content		510	331	23007740	4308399081
23024	08:42:19.595	00:00:23.024	1382	583,6495	446,2076	0,5528834	0,4515508	457,0245	2,903332	0	-1024	-768	-1	-1	-1	-1	4	48	584	446						Untertest3.avi	0	880	547	72	111	503	332	133	0	Content		512	335	23024364	4308415705
23041	08:42:19.612	00:00:23.040	1383	533,1436	453,0451	0,5529903	0,4515072	457,0706	2,86813	0	-1024	-768	-1	-1	-1	-1	4	48	533	453						Untertest3.avi	0	880	547	72	111	503	332	133	0	Content		461	342	23040988	4308432329
23058	08:42:19.629	00:00:23.057	1384	577,8601	443,1877	0,5529969	0,4517466	457,0552	2,90471	0	-1024	-768	-1	-1	-1	-1	4	48	578	443						Untertest3.avi	0	880	547	72	111	503	332	133	0	Content		506	332	23057735	4308449076
23074	08:42:19.645	00:00:23.074	1385	581,2115	438,8986	0,5529759	0,451881	457,0016	2,958629	0	-1024	-768	-1	-1	-1	-1	4	48	581	439						Untertest3.avi	0	880	547	72	111	503	332	133	0	Content		509	328	23074361	4308465702
23091	08:42:19.662	00:00:23.090	1386	571,127	445,7917	0,55297	0,4520187	456,9783	3,067137	0	-1024	-768	-1	-1	-1	-1	4	48	571	446						Untertest3.avi	0	880	547	72	111	503	332	133	0	Content		499	335	23090984	4308482325
23108	08:42:19.679	00:00:23.107	1387	573,9387	443,21	0,5528907	0,452184	457,0897	3,009516	0	-1024	-768	-1	-1	-1	-1	4	48	574	443						Untertest3.avi	0	880	547	72	111	503	332	133	0	Content		502	332	23107608	4308498949
23124	08:42:19.695	00:00:23.124	1388	575,1483	433,6046	0,5528458	0,4523296	457,0837	3,0111	0	-1024	-768	-1	-1	-1	-1	4	49	575	434						Untertest3.avi	0	880	547	72	111	560	349	150	0	Content		503	323	23124361	4308515702
23141	08:42:19.712	00:00:23.140	1389	568,7021	446,1443	0,5527804	0,4523433	456,9739	3,038419	0	702,8725	469,2853	0,3819939	0,4603176	449,7957	2,870955	0	49	636	458						Untertest3.avi	0	880	547	72	111	560	349	150	0	Content		564	347	23140981	4308532322
23158	08:42:19.729	00:00:23.157	1390	573,5167	444,7241	0,5528037	0,452393	457,0085	3,058924	0	693,7664	477,7675	0,3817011	0,4603876	448,5854	2,985311	0	49	634	461						Untertest3.avi	0	880	547	72	111	560	349	150	0	Content		562	350	23157609	4308548950
23174	08:42:19.745	00:00:23.174	1391	575,4055	447,0711	0,552908	0,4524277	456,9411	3,116637	0	688,496	473,6677	0,3821234	0,4604412	450,3143	3,030541	0	49	632	460						Untertest3.avi	0	880	547	72	111	560	349	150	0	Content		560	349	23174231	4308565572
23191	08:42:19.762	00:00:23.190	1392	570,9153	447,8314	0,5530456	0,4524136	456,8956	3,155812	0	699,1224	473,6491	0,382371	0,4604097	451,1422	2,943459	0	49	635	461						Untertest3.avi	0	880	547	72	111	560	349	150	0	Content		563	350	23190985	4308582326
23208	08:42:19.779	00:00:23.207	1393	566,023	448,711	0,5530776	0,4524333	456,8313	3,167134	0	696,2042	470,8752	0,3820969	0,4603474	449,8851	2,963426	0	49	631	460						Untertest3.avi	0	880	547	72	111	560	349	150	0	Content		559	349	23207607	4308598948
23224	08:42:19.795	00:00:23.224	1394	566,9885	439,7584	0,5530176	0,4522395	456,8694	3,171049	0	699,235	470,9746	0,3816098	0,4602779	448,0106	2,940627	0	49	633	455						Untertest3.avi	0	880	547	72	111	560	349	150	0	Content		561	344	23224233	4308615574
23241	08:42:19.812	00:00:23.240	1395	569,7166	444,4523	0,552842	0,4521148	456,9	3,236673	0	694,3573	478,126	0,3814835	0,4601814	448,175	3,00573	0	49	632	461						Untertest3.avi	0	880	547	72	111	560	349	150	0	Content		560	350	23240855	4308632196
23258	08:42:19.829	00:00:23.257	1396	567,8686	447,0507	0,5526981	0,4519439	456,8172	3,247003	0	690,9042	472,7833	0,3810689	0,4600951	447,6162	3,020851	0	49	629	460						Untertest3.avi	0	880	547	72	111	560	349	150	0	Content		557	349	23257606	4308648947
23274	08:42:19.845	00:00:23.274	1397	561,6216	424,0507	0,5524165	0,4508819	456,9231	3,273573	0	694,6098	446,1375	0,3810464	0,4592968	447,7188	2,987805	0	50	628	435						Untertest3.avi	0	880	547	72	111	534	235	1766	0	Content		556	324	23274229	4308665570
23291	08:42:19.862	00:00:23.290	1398	550,0751	364,8282	0,5524229	0,4478545	456,9783	3,271879	0	686,2829	391,3962	0,3813346	0,4567471	447,3315	3,092915	0	50	618	378						Untertest3.avi	0	880	547	72	111	534	235	1766	0	Content		546	267	23290854	4308682195
23307	08:42:19.878	00:00:23.307	1399	551,2576	341,9138	0,5523103	0,4461949	457,0133	3,291449	0	687,023	370,6507	0,3812843	0,4554057	448,1831	3,068146	0	50	619	356						Untertest3.avi	0	880	547	72	111	534	235	1766	0	Content		547	245	23307484	4308698825
23324	08:42:19.895	00:00:23.324	1400	557,1406	339,9215	0,5524408	0,4462422	457,0575	3,317735	0	687,7291	375,8733	0,3806938	0,4555057	446,3	3,166042	0	50	622	358						Untertest3.avi	0	880	547	72	111	534	235	1766	0	Content		550	247	23324227	4308715568
23341	08:42:19.912	00:00:23.340	1401	548,9365	341,1942	0,552536	0,4463136	456,9601	3,332944	0	675,3116	379,4925	0,3809056	0,4555988	447,5674	3,25823	0	50	612	360						Untertest3.avi	0	880	547	72	111	534	235	1766	0	Content		540	249	23340852	4308732193
23357	08:42:19.928	00:00:23.357	1402	548,8394	339,8077	0,5526024	0,4463062	456,9496	3,373059	0	681,4009	366,4792	0,3808864	0,4557078	447,7303	3,139596	0	50	615	353						Untertest3.avi	0	880	547	72	111	534	235	1766	0	Content		543	242	23357482	4308748823
23374	08:42:19.945	00:00:23.374	1403	550,6637	342,7796	0,552597	0,4463346	456,9573	3,382138	0	679,3372	369,674	0,3807412	0,4559023	447,5609	3,201998	0	50	615	356						Untertest3.avi	0	880	547	72	111	534	235	1766	0	Content		543	245	23374100	4308765441
23391	08:42:19.962	00:00:23.390	1404	543,2773	342,5431	0,5525216	0,4464021	456,9383	3,444265	0	690,782	375,286	0,3807067	0,4560799	447,9767	3,20768	0	50	617	359						Untertest3.avi	0	880	547	72	111	534	235	1766	0	Content		545	248	23390852	4308782193
23407	08:42:19.978	00:00:23.407	1405	553,7463	334,4856	0,5524226	0,4465998	457,1351	3,362168	0	678,5797	351,3877	0,3835793	0,4564896	462,6439	3,376497	0	50	616	343						Untertest3.avi	0	880	547	72	111	534	235	1766	0	Content		544	232	23407479	4308798820
23424	08:42:19.995	00:00:23.424	1406	546,2161	339,9035	0,5523996	0,4468003	457,1257	3,428764	0	677,8501	351,8809	0,3835084	0,4567754	462,7281	3,34996	0	50	612	346						Untertest3.avi	0	880	547	72	111	534	235	1766	0	Content		540	235	23424101	4308815442
23441	08:42:20.012	00:00:23.440	1407	543,6082	341,2932	0,5524167	0,446946	457,1302	3,498341	0	664,0123	353,8005	0,3834971	0,4569831	462,7425	3,405022	0	50	604	348						Untertest3.avi	0	880	547	72	111	534	235	1766	0	Content		532	237	23440851	4308832192
23457	08:42:20.028	00:00:23.457	1408	547,3028	339,2492	0,552498	0,4470437	457,0157	3,477454	0	670,8168	355,8667	0,3835305	0,4571211	462,7003	3,441747	0	50	609	348						Untertest3.avi	0	880	547	72	111	534	235	1766	0	Content		537	237	23457480	4308848821
23474	08:42:20.045	00:00:23.474	1409	541,8444	337,642	0,552569	0,4472632	457,0252	3,5368	0	673,9294	351,9812	0,3835642	0,457327	462,8077	3,455052	0	50	608	345						Untertest3.avi	0	880	547	72	111	534	235	1766	0	Content		536	234	23474100	4308865441
23491	08:42:20.062	00:00:23.490	1410	547,0212	342,2863	0,5525726	0,4472127	456,9854	3,551962	0	669,7736	356,1984	0,383569	0,4575147	462,8188	3,460874	0	50	608	349						Untertest3.avi	0	880	547	72	111	534	235	1766	0	Content		536	238	23490724	4308882065
23507	08:42:20.078	00:00:23.507	1411	546,2139	342,0305	0,5525811	0,4473237	457,142	3,568259	0	668,2961	352,664	0,3835538	0,4576768	462,7622	3,498637	0	50	607	347						Untertest3.avi	0	880	547	72	111	534	235	1766	0	Content		535	236	23507473	4308898814
23524	08:42:20.095	00:00:23.524	1412	545,9519	341,6729	0,5526531	0,447442	457,0997	3,629013	0	677,0179	351,6072	0,3835935	0,457783	462,7997	3,513043	0	50	611	347						Untertest3.avi	0	880	547	72	111	534	235	1766	0	Content		539	236	23524101	4308915442
23541	08:42:20.112	00:00:23.540	1413	549,8147	339,6518	0,5527173	0,4476322	457,0645	3,614248	0	673,4362	354,274	0,383663	0,4578601	462,9182	3,479757	0	50	612	347						Untertest3.avi	0	880	547	72	111	534	235	1766	0	Content		540	236	23540722	4308932063
23557	08:42:20.128	00:00:23.557	1414	543,4597	338,0535	0,5528222	0,4476536	457,1069	3,614045	0	673,2888	350,5509	0,3837233	0,4579086	462,8592	3,523601	0	50	608	344						Untertest3.avi	0	880	547	72	111	534	235	1766	0	Content		536	233	23557350	4308948691
23574	08:42:20.145	00:00:23.574	1415	541,4796	342,353	0,5529604	0,4476889	457,1982	3,661811	0	671,9348	348,0024	0,3838321	0,4579006	463,0032	3,514377	0	50	607	345						Untertest3.avi	0	880	547	72	111	534	235	1766	0	Content		535	234	23574098	4308965439
23591	08:42:20.162	00:00:23.590	1416	543,4521	336,9361	0,552999	0,4477797	457,0577	3,643174	0	667,6706	352,3883	0,3838682	0,4579216	462,9685	3,545021	0	50	606	345						Untertest3.avi	0	880	547	72	111	534	235	1766	0	Content		534	234	23590723	4308982064
23607	08:42:20.178	00:00:23.607	1417	543,2842	340,1626	0,5530242	0,447772	457,1321	3,63613	0	676,7845	355,0134	0,3838634	0,458012	462,9901	3,529228	0	50	610	348						Untertest3.avi	0	880	547	72	111	534	235	1766	0	Content		538	237	23607348	4308998689
23624	08:42:20.195	00:00:23.623	1418	549,799	339,0323	0,5529994	0,4478627	457,0782	3,685426	0	673,5997	357,5262	0,3838552	0,4582411	463,0675	3,632737	0	50	612	348						Untertest3.avi	0	880	547	72	111	534	235	1766	0	Content		540	237	23623974	4309015315
23641	08:42:20.212	00:00:23.640	1419	549,7407	335,9358	0,5529758	0,447953	457,0536	3,672774	0	675,8323	350,9904	0,3837993	0,4584249	463,0261	3,616296	0	50	613	343						Untertest3.avi	0	880	547	72	111	534	235	1766	0	Content		541	232	23640723	4309032064
23657	08:42:20.228	00:00:23.657	1420	541,1082	341,8602	0,5529705	0,4479633	457,0477	3,763871	0	678,3743	349,709	0,3837829	0,4584907	463,0749	3,57759	0	50	610	346						Untertest3.avi	0	880	547	72	111	534	235	1766	0	Content		538	235	23657349	4309048690
23674	08:42:20.245	00:00:23.673	1421	540,6683	345,7523	0,5530102	0,4479777	457,053	3,705913	0	680,2131	352,8942	0,3838275	0,4585346	463,114	3,628973	0	50	610	349						Untertest3.avi	0	880	547	72	111	534	235	1766	0	Content		538	238	23673970	4309065311
23691	08:42:20.262	00:00:23.690	1422	548,3257	344,1566	0,5530945	0,4480199	457,1125	3,721416	0	609,2781	394,6581	0,3949251	0,4585336	429,894	3,428045	0	50	579	369						Untertest3.avi	0	880	547	72	111	534	235	1766	0	Content		507	258	23690593	4309081934
23707	08:42:20.278	00:00:23.707	1423	543,5324	342,7544	0,5532117	0,448115	457,1742	3,723361	0	683,6416	355,6478	0,3840216	0,4586338	463,0958	3,66408	0	50	614	349						Untertest3.avi	0	880	547	72	111	534	235	1766	0	Content		542	238	23707345	4309098686
23724	08:42:20.295	00:00:23.723	1424	545,6129	340,4304	0,5533035	0,4481104	457,1344	3,80883	0	680,9187	348,9436	0,3841315	0,4586767	463,0037	3,686004	0	50	613	345						Untertest3.avi	0	880	547	72	111	534	235	1766	0	Content		541	234	23723968	4309115309
23741	08:42:20.312	00:00:23.740	1425	548,8444	340,6816	0,5534225	0,4482252	457,2908	3,809877	0	682,8562	351,8477	0,3842284	0,4587471	463,117	3,671166	0	50	616	346						Untertest3.avi	0	880	547	72	111	534	235	1766	0	Content		544	235	23740590	4309131931
23757	08:42:20.328	00:00:23.757	1426	544,2546	342,2823	0,5534876	0,4482834	457,267	3,836694	0	619,871	396,3199	0,3956147	0,4587029	429,1203	3,427732	0	50	582	369						Untertest3.avi	0	880	547	72	111	534	235	1766	0	Content		510	258	23757215	4309148556
23774	08:42:20.345	00:00:23.773	1427	551,0374	339,3215	0,5535768	0,4484278	457,1166	3,793231	0	682,4343	351,1122	0,3843756	0,4588445	463,1189	3,729725	0	50	617	345						Untertest3.avi	0	880	547	72	111	534	235	1766	0	Content		545	234	23773967	4309165308
23791	08:42:20.362	00:00:23.790	1428	547,7216	339,777	0,55363	0,4484853	457,1335	3,834715	0	682,672	356,9675	0,3844175	0,458837	462,9954	3,706031	0	50	615	348						Untertest3.avi	0	880	547	72	111	534	235	1766	0	Content		543	237	23790589	4309181930
23807	08:42:20.378	00:00:23.807	1429	541,81	339,9081	0,5536566	0,4485434	457,1715	3,867568	0	686,348	355,1172	0,3844619	0,458947	463,1385	3,779398	0	50	614	348						Untertest3.avi	0	880	547	72	111	534	235	1766	0	Content		542	237	23807216	4309198557
23824	08:42:20.395	00:00:23.823	1430	542,3249	337,291	0,5536445	0,4485919	457,2023	3,860589	0	681,8862	352,5644	0,3844329	0,4590588	463,0771	3,791349	0	50	612	345						Untertest3.avi	0	880	547	72	111	534	235	1766	0	Content		540	234	23823840	4309215181
23841	08:42:20.412	00:00:23.840	1431	556,0188	311,8596	0,5532945	0,4476982	457,343	3,847437	0	686,5778	333,6907	0,3843296	0,4583588	462,1369	3,775698	0	50	621	323						Untertest3.avi	0	880	547	72	111	534	235	1766	0	Content		549	212	23840592	4309231933
23857	08:42:20.428	00:00:23.857	1432	559,1862	302,5382	0,5532111	0,4468167	457,5106	3,876114	0	682,5541	311,5704	0,3841566	0,4575391	464,5503	3,771668	0	50	621	307						Untertest3.avi	0	880	547	72	111	534	235	1766	0	Content		549	196	23857213	4309248554
23874	08:42:20.445	00:00:23.873	1433	550,8306	300,1597	0,5534253	0,4467406	457,6866	3,957762	0	677,4135	307,7485	0,3843365	0,4574331	464,3739	3,795678	0	50	614	304						Untertest3.avi	0	880	547	72	111	534	235	1766	0	Content		542	193	23873843	4309265184
23890	08:42:20.461	00:00:23.890	1434	549,1049	302,9331	0,553618	0,4468622	457,5482	3,926253	0	676,6365	313,2897	0,3844674	0,4575507	464,2528	3,813769	0	50	613	308						Untertest3.avi	0	880	547	72	111	534	235	1766	0	Content		541	197	23890467	4309281808
23907	08:42:20.478	00:00:23.907	1435	555,2444	296,2226	0,5538907	0,4470406	457,4492	3,880701	0	674,2346	308,226	0,3847047	0,4576921	464,4795	3,801621	0	50	615	302						Untertest3.avi	0	880	547	72	111	534	235	1766	0	Content		543	191	23907218	4309298559
23924	08:42:20.495	00:00:23.923	1436	558,3014	295,5587	0,5541967	0,4471919	457,3463	3,900181	0	675,3373	311,0818	0,3849001	0,4577855	464,4985	3,782566	0	50	617	303						Untertest3.avi	0	880	547	72	111	534	235	1766	0	Content		545	192	23923841	4309315182
23940	08:42:20.511	00:00:23.940	1437	550,4384	297,3423	0,5544223	0,447428	457,5208	3,939226	0	677,1802	305,7723	0,3851575	0,457983	464,5878	3,79759	0	50	614	302						Untertest3.avi	0	880	547	72	111	534	235	1766	0	Content		542	191	23940467	4309331808
23957	08:42:20.528	00:00:23.957	1438	555,5021	303,8154	0,5546463	0,4474828	457,5325	3,95303	0	683,0851	304,4747	0,3852887	0,458004	464,6325	3,761781	0	50	619	304						Untertest3.avi	0	880	547	72	111	534	235	1766	0	Content		547	193	23957092	4309348433
23974	08:42:20.545	00:00:23.973	1439	552,2864	300,6498	0,5548226	0,4475009	457,5868	3,966918	0	680,4536	312,3316	0,3854994	0,4579893	464,6726	3,823455	0	50	616	306						Untertest3.avi	0	880	547	72	111	534	235	1766	0	Content		544	195	23973840	4309365181
23990	08:42:20.561	00:00:23.990	1440	553,231	304,2623	0,5549353	0,4475722	457,4959	3,935685	0	676,8144	311,1163	0,3855271	0,4580308	464,6297	3,813561	0	50	615	308						Untertest3.avi	0	880	547	72	111	534	235	1766	0	Content		543	197	23990467	4309381808
24007	08:42:20.578	00:00:24.007	1441	549,3378	306,0181	0,5550374	0,4477907	457,637	3,985028	0	675,5655	310,3029	0,3856538	0,4581836	464,6582	3,842607	0	50	612	308						Untertest3.avi	0	880	547	72	111	534	235	1766	0	Content		540	197	24007091	4309398432
24024	08:42:20.595	00:00:24.023	1442	551,1375	299,6309	0,5551913	0,4480217	457,6172	3,950267	0	683,0759	307,6988	0,3858013	0,4583706	464,5774	3,79328	0	50	617	304						Untertest3.avi	0	880	547	72	111	534	235	1766	0	Content		545	193	24023715	4309415056
24040	08:42:20.611	00:00:24.040	1443	545,9097	299,2783	0,5554773	0,4482264	457,4183	3,971758	0	685,2502	308,6641	0,3860724	0,4585523	464,7133	3,813864	0	50	616	304						Untertest3.avi	0	880	547	72	111	534	235	1766	0	Content		544	193	24040466	4309431807
24057	08:42:20.628	00:00:24.057	1444	508,7495	314,5602	0,5571957	0,4486147	451,8955	3,895975	0	680,4202	314,1024	0,386471	0,4586785	464,6875	3,81223	0	50	595	314						Untertest3.avi	0	880	547	72	111	534	235	1766	0	Content		523	203	24057089	4309448430
24074	08:42:20.645	00:00:24.073	1445	519,0243	311,132	0,5575987	0,4487661	451,9841	3,921574	0	674,3582	308,2426	0,3868593	0,4586872	464,5681	3,841594	0	50	597	310						Untertest3.avi	0	880	547	72	111	534	235	1766	0	Content		525	199	24073714	4309465055
24090	08:42:20.661	00:00:24.090	1446	509,9701	307,7218	0,5581573	0,4488576	451,0139	3,90376	0	678,6126	311,5204	0,3871149	0,4585731	464,6314	3,869481	0	50	594	310						Untertest3.avi	0	880	547	72	111	534	235	1766	0	Content		522	199	24090339	4309481680
24107	08:42:20.678	00:00:24.107	1447	509,7762	306,8621	0,5575565	0,4489489	454,5288	3,998974	0	695,7831	348,1749	0,3833207	0,4583626	441,3846	3,653359	0	50	603	328						Untertest3.avi	0	880	547	72	111	534	235	1766	0	Content		531	217	24107087	4309498428
24124	08:42:20.695	00:00:24.123	1448	515,9575	314,1954	0,5583246	0,4489909	452,2177	3,916398	0	675,2013	309,5172	0,3875216	0,4582849	464,6636	3,895118	0	50	596	312						Untertest3.avi	0	880	547	72	111	534	235	1766	0	Content		524	201	24123715	4309515056
24140	08:42:20.711	00:00:24.140	1449	514,3893	298,6076	0,5584466	0,4489822	452,3316	3,915071	0	672,2377	311,6296	0,3876825	0,4581713	464,6136	3,911749	0	50	593	305						Untertest3.avi	0	880	547	72	111	534	235	1766	0	Content		521	194	24140347	4309531688
24157	08:42:20.728	00:00:24.157	1450	517,2947	309,584	0,5588094	0,4490389	451,5245	3,927074	0	675,9772	314,2449	0,3878452	0,4581451	464,5549	3,896562	0	50	597	312						Untertest3.avi	0	880	547	72	111	534	235	1766	0	Content		525	201	24157094	4309548435
24174	08:42:20.745	00:00:24.173	1451	511,9325	315,528	0,5593706	0,4490375	449,6857	4,001609	0	676,6076	312,6374	0,3880041	0,4580304	464,7122	3,903719	0	50	594	314						Untertest3.avi	0	880	547	72	111	534	235	1766	0	Content		522	203	24173713	4309565054
24190	08:42:20.761	00:00:24.190	1452	521,4888	295,4735	0,5587593	0,4489854	453,1774	3,876642	0	677,9782	314,7316	0,3882156	0,4578576	464,8586	3,924447	0	50	600	305						Untertest3.avi	0	880	547	72	111	534	235	1766	0	Content		528	194	24190339	4309581680
24207	08:42:20.778	00:00:24.206	1453	515,9432	311,9318	0,5596515	0,4488997	450,4613	3,973623	0	679,0309	310,999	0,3884321	0,4575807	464,8647	3,942755	0	50	597	311						Untertest3.avi	0	880	547	72	111	534	235	1766	0	Content		525	200	24206961	4309598302
24224	08:42:20.795	00:00:24.223	1454	519,5686	306,5439	0,5594891	0,4488569	452,3319	4,031112	0	683,5443	306,9545	0,3886967	0,4573205	464,7735	3,874581	0	50	602	307						Untertest3.avi	0	880	547	72	111	534	235	1766	0	Content		530	196	24223714	4309615055
24240	08:42:20.811	00:00:24.240	1455	515,934	339,8834	0,5597318	0,448345	452,5062	4,011867	0	675,8124	314,7273	0,3891027	0,4571794	464,5524	3,938805	0	50	596	327						Untertest3.avi	0	880	547	72	111	534	235	1766	0	Content		524	216	24240338	4309631679
24257	08:42:20.828	00:00:24.256	1456	514,9227	327,0467	0,5596637	0,4498601	454,1536	4,04241	0	714,1539	330,4079	0,3900647	0,4572071	464,5531	3,996457	0	50	615	329						Untertest3.avi	0	880	547	72	111	534	235	1766	0	Content		543	218	24256961	4309648302
24274	08:42:20.845	00:00:24.273	1457	525,1494	308,1367	0,5598511	0,4503148	454,4093	3,956891	0	710,2676	356,5618	0,3866732	0,4572522	444,9069	3,82549	0	50	618	332						Untertest3.avi	0	880	547	72	111	534	235	1766	0	Content		546	221	24273585	4309664926
24290	08:42:20.861	00:00:24.290	1458	517,2886	325,5238	0,560674	0,4505978	452,3259	4,047698	0	704,3169	348,4726	0,3873025	0,4572938	446,215	3,894133	0	50	611	337						Untertest3.avi	0	880	547	72	111	534	235	1766	0	Content		539	226	24290337	4309681678
24307	08:42:20.878	00:00:24.306	1459	506,3658	324,2572	0,5607637	0,4510441	453,6562	4,0822	0	702,6607	358,2396	0,3868841	0,4573568	442,7498	3,781075	0	50	605	341						Untertest3.avi	0	880	547	72	111	534	235	1766	0	Content		533	230	24306961	4309698302
24324	08:42:20.895	00:00:24.323	1460	510,1826	325,1961	0,5614693	0,451196	451,8963	4,060363	0	701,5733	364,2578	0,3870661	0,4571908	442,0795	3,879825	0	50	606	345						Untertest3.avi	0	880	547	72	111	534	235	1766	0	Content		534	234	24323583	4309714924
24340	08:42:20.911	00:00:24.340	1461	507,277	340,3126	0,5627935	0,4511552	447,5208	3,998926	0	698,6586	356,7308	0,387253	0,4570633	442,0024	3,813245	0	50	603	349						Untertest3.avi	0	880	547	72	111	534	235	1766	0	Content		531	238	24340209	4309731550
24357	08:42:20.928	00:00:24.356	1462	506,5461	321,4183	0,5623919	0,451418	450,085	4,038805	0	703,2411	355,764	0,3878422	0,4570253	443,6584	3,854876	0	50	605	339						Untertest3.avi	0	880	547	72	111	534	235	1766	0	Content		533	228	24356959	4309748300
24374	08:42:20.945	00:00:24.373	1463	506,75	341,7112	0,5629072	0,4515004	449,3071	4,055012	0	705,0577	357,5003	0,3883715	0,4571418	444,5968	3,881207	0	50	606	350						Untertest3.avi	0	880	547	72	111	534	235	1766	0	Content		534	239	24373583	4309764924
24390	08:42:20.961	00:00:24.390	1464	508,5056	328,4468	0,5625742	0,45192	452,7882	4,110195	0	702,0226	361,4131	0,3886089	0,457307	443,8745	3,871878	0	50	605	345						Untertest3.avi	0	880	547	72	111	534	235	1766	0	Content		533	234	24390205	4309781546
24407	08:42:20.978	00:00:24.406	1465	508,9074	337,5361	0,5632391	0,4523702	451,3948	4,073709	0	703,1118	354,3212	0,3888386	0,4574465	443,2131	3,84464	0	50	606	346						Untertest3.avi	0	880	547	72	111	534	235	1766	0	Content		534	235	24406829	4309798170
24424	08:42:20.995	00:00:24.423	1466	510,813	330,8233	0,5641688	0,4528691	448,8969	4,051922	0	707,0845	360,7487	0,3892829	0,4572882	443,6822	3,865779	0	50	609	346						Untertest3.avi	0	880	547	72	111	534	235	1766	0	Content		537	235	24423577	4309814918
24440	08:42:21.011	00:00:24.440	1467	513,8842	324,9352	0,5636835	0,4529663	452,3013	4,050182	0	701,4232	359,0783	0,3898953	0,4570125	445,3047	3,939181	0	50	608	342						Untertest3.avi	0	880	547	72	111	534	235	1766	0	Content		536	231	24440202	4309831543
24457	08:42:21.028	00:00:24.456	1468	506,2505	327,5937	0,563889	0,453309	452,62	4,098489	0	699,4447	360,9022	0,3897572	0,4567611	443,4043	3,915844	0	50	603	344						Untertest3.avi	0	880	547	72	111	534	235	1766	0	Content		531	233	24456826	4309848167
24473	08:42:21.044	00:00:24.473	1469	511,134	327,6975	0,5641935	0,4537297	453,7676	4,179105	0	698,377	359,6039	0,3902347	0,4569458	443,1999	3,927655	0	50	605	344						Untertest3.avi	0	880	547	72	111	534	235	1766	0	Content		533	233	24473450	4309864791
24490	08:42:21.061	00:00:24.490	1470	505,168	328,0929	0,5656206	0,4541744	451,2646	4,12394	0	702,9962	357,736	0,3912306	0,4574031	443,9426	3,87937	0	50	604	343						Untertest3.avi	0	880	547	72	111	534	235	1766	0	Content		532	232	24490200	4309881541
24507	08:42:21.078	00:00:24.506	1471	513,9448	349,9892	0,5662798	0,4539442	452,9944	4,157898	0	704,6697	360,4273	0,3922471	0,4580697	444,135	3,911064	0	50	609	355						Untertest3.avi	0	880	547	72	111	534	235	1766	0	Content		537	244	24506824	4309898165
24523	08:42:21.094	00:00:24.523	1472	511,601	329,5198	0,56713	0,4553015	453,2108	4,196869	0	694,5789	357,6653	0,3930715	0,4586498	443,7673	3,944672	0	50	603	344						Untertest3.avi	0	880	547	72	111	534	235	1766	0	Content		531	233	24523448	4309914789
24540	08:42:21.111	00:00:24.540	1473	505,8051	329,3964	0,5681235	0,4558139	451,8129	4,203558	0	707,5059	359,9613	0,3943011	0,4588093	446,3694	3,948183	0	50	607	345						Untertest3.avi	0	880	547	72	111	534	235	1766	0	Content		535	234	24540073	4309931414
24557	08:42:21.128	00:00:24.556	1474	505,6442	333,3834	0,5687775	0,4561087	450,8857	4,181404	0	710,7082	355,9576	0,3940259	0,4586479	442,967	3,926297	0	50	608	345						Untertest3.avi	0	880	547	72	111	534	235	1766	0	Content		536	234	24556822	4309948163
24573	08:42:21.144	00:00:24.573	1475	504,2998	331,6114	0,5688019	0,4562355	451,9213	4,214017	0	696,2884	359,1644	0,3943376	0,4581724	443,3052	3,931989	0	50	600	345						Untertest3.avi	0	880	547	72	111	534	235	1766	0	Content		528	234	24573445	4309964786
24590	08:42:21.161	00:00:24.590	1476	507,2255	335,6032	0,5693448	0,4564038	450,39	4,181066	0	701,0173	358,5743	0,3949916	0,4578487	445,4235	3,990887	0	50	604	347						Untertest3.avi	0	880	547	72	111	534	235	1766	0	Content		532	236	24590069	4309981410
24607	08:42:21.178	00:00:24.606	1477	483,7308	339,7541	0,5689293	0,4569383	455,0898	4,20682	0	674,5037	368,5975	0,3959607	0,4578097	446,8792	3,990686	0	50	579	354						Untertest3.avi	0	880	547	72	111	534	235	1766	0	Content		507	243	24606692	4309998033
24623	08:42:21.194	00:00:24.623	1478	488,1938	347,5661	0,5695778	0,4573249	453,7959	4,124206	0	683,5998	377,4813	0,3967089	0,4579753	447,7972	3,907017	0	50	586	363						Untertest3.avi	0	880	547	72	111	534	235	1766	0	Content		514	252	24623442	4310014783
24640	08:42:21.211	00:00:24.640	1479	500,0339	376,7269	0,5702634	0,4563444	451,7164	4,11122	0	686,5397	379,8911	0,3972014	0,4577589	448,7867	3,981771	0	50	593	378						Untertest3.avi	0	880	547	72	111	534	235	1766	0	Content		521	267	24640065	4310031406
24657	08:42:21.228	00:00:24.656	1480	500,7013	356,1365	0,5698915	0,4566719	454,3725	4,197668	0	674,7826	381,7313	0,3971279	0,4573622	447,5443	4,021545	0	50	588	369						Untertest3.avi	0	880	547	72	111	534	235	1766	0	Content		516	258	24656690	4310048031
24673	08:42:21.244	00:00:24.673	1481	491,5103	360,5505	0,5708011	0,4562572	450,9339	4,176939	0	679,3839	381,9344	0,3972459	0,4569568	447,6344	4,063922	0	50	585	371						Untertest3.avi	0	880	547	72	111	534	235	1766	0	Content		513	260	24673315	4310064656
24690	08:42:21.261	00:00:24.690	1482	497,4557	354,697	0,570023	0,4561878	454,6939	4,202532	0	684,6431	379,1562	0,3973508	0,4565449	447,9444	4,031078	0	50	591	367						Untertest3.avi	0	880	547	72	111	534	235	1766	0	Content		519	256	24690063	4310081404
24707	08:42:21.278	00:00:24.706	1483	491,489	350,196	0,5694906	0,4559988	456,4529	4,250134	0	686,1153	382,6245	0,3974759	0,4561856	448,7614	4,036556	0	50	589	366						Untertest3.avi	0	880	547	72	111	534	235	1766	0	Content		517	255	24706687	4310098028
24723	08:42:21.294	00:00:24.723	1484	492,5109	353,2504	0,5697871	0,4556634	454,7549	4,227758	0	683,2327	373,594	0,3973618	0,4558298	448,9953	3,996131	0	50	588	363						Untertest3.avi	0	880	547	72	111	534	235	1766	0	Content		516	252	24723314	4310114655
24740	08:42:21.311	00:00:24.739	1485	487,7635	354,4933	0,5698399	0,4553698	453,6339	4,251657	0	680,1306	384,4871	0,3970248	0,4555347	448,4378	3,999679	0	50	584	369						Untertest3.avi	0	880	547	72	111	534	235	1766	0	Content		512	258	24739937	4310131278
24757	08:42:21.328	00:00:24.756	1486	492,0956	355,2067	0,5691172	0,4551686	455,8729	4,27038	0	686,2512	384,1615	0,3966265	0,455285	447,3244	4,02014	0	50	589	370						Untertest3.avi	0	880	547	72	111	534	235	1766	0	Content		517	259	24756683	4310148024
24773	08:42:21.344	00:00:24.773	1487	495,4919	353,8168	0,569454	0,4549121	453,9049	4,236863	0	684,3866	382,628	0,3966666	0,4550329	448,2343	4,000734	0	50	590	368						Untertest3.avi	0	880	547	72	111	534	235	1766	0	Content		518	257	24773308	4310164649
24790	08:42:21.361	00:00:24.789	1488	494,8802	361,1372	0,5692371	0,4547067	454,3925	4,298757	0	678,4053	382,929	0,3964363	0,4549708	447,7921	3,992157	0	50	587	372						Untertest3.avi	0	880	547	72	111	534	235	1766	0	Content		515	261	24789932	4310181273
24807	08:42:21.378	00:00:24.806	1489	493,0034	358,9387	0,5692363	0,4546235	454,1641	4,253298	0	682,9199	386,2388	0,396284	0,4549895	447,2713	4,051188	0	50	588	373						Untertest3.avi	0	880	547	72	111	534	235	1766	0	Content		516	262	24806555	4310197896
24823	08:42:21.394	00:00:24.823	1490	494,8044	354,0541	0,5695078	0,4545551	452,9818	4,185092	0	677,2402	384,4845	0,3962454	0,4549979	447,1883	4,015377	0	50	586	369						Untertest3.avi	0	880	547	72	111	534	235	1766	0	Content		514	258	24823306	4310214647
24840	08:42:21.411	00:00:24.839	1491	491,3494	359,34	0,5697148	0,4544633	452,1493	4,297128	0	682,1883	385,2869	0,3964019	0,4549459	447,8365	4,094836	0	50	587	372						Untertest3.avi	0	880	547	72	111	534	235	1766	0	Content		515	261	24839930	4310231271
24857	08:42:21.428	00:00:24.856	1492	496,538	357,2003	0,5694103	0,4544932	453,4565	4,290268	0	683,1622	382,124	0,396297	0,4548987	447,2903	4,02108	0	50	590	370						Untertest3.avi	0	880	547	72	111	534	235	1766	0	Content		518	259	24856555	4310247896
24873	08:42:21.444	00:00:24.873	1493	494,4473	355,3415	0,5694457	0,4545296	453,3127	4,256147	0	685,4025	386,8604	0,3964251	0,4547532	447,8463	4,086934	0	50	590	371						Untertest3.avi	0	880	547	72	111	534	235	1766	0	Content		518	260	24873302	4310264643
24890	08:42:21.461	00:00:24.889	1494	497,2335	352,9669	0,5691137	0,4545141	454,9927	4,327767	0	681,5828	384,2702	0,3968137	0,4546868	449,4266	4,093703	0	50	589	369						Untertest3.avi	0	880	547	72	111	534	235	1766	0	Content		517	258	24889926	4310281267
24907	08:42:21.478	00:00:24.906	1495	499,8977	357,7362	0,5694932	0,4544931	453,7493	4,30947	0	683,7731	380,1576	0,3966315	0,4546836	448,0432	4,037554	0	50	592	369						Untertest3.avi	0	880	547	72	111	534	235	1766	0	Content		520	258	24906551	4310297892
24923	08:42:21.494	00:00:24.923	1496	499,4809	351,6525	0,5692142	0,4544936	455,6581	4,302166	0	681,3853	379,7885	0,3965807	0,4548038	447,1428	4,089437	0	50	590	366						Untertest3.avi	0	880	547	72	111	534	235	1766	0	Content		518	255	24923175	4310314516
24940	08:42:21.511	00:00:24.939	1497	495,144	354,2299	0,5697489	0,4545165	453,9032	4,329208	0	669,7744	383,1915	0,3968091	0,4548984	447,5846	4,108114	0	50	582	369						Untertest3.avi	0	880	547	72	111	534	235	1766	0	Content		510	258	24939922	4310331263
24957	08:42:21.528	00:00:24.956	1498	499,0168	352,1748	0,5705233	0,4544138	450,9023	4,29465	0	680,4532	380,718	0,3971793	0,4548948	448,6637	4,065482	0	50	590	366						Untertest3.avi	0	880	547	72	111	534	235	1766	0	Content		518	255	24956546	4310347887
24973	08:42:21.544	00:00:24.973	1499	488,8949	364,2792	0,5701334	0,454265	453,2625	4,38486	0	678,4812	384,321	0,396958	0,4549173	447,0533	4,115088	0	50	584	374						Untertest3.avi	0	880	547	72	111	534	235	1766	0	Content		512	263	24973170	4310364511
24990	08:42:21.561	00:00:24.989	1500	485,4402	359,2021	0,5710739	0,4542899	449,9103	4,334587	0	682,4285	379,5793	0,3972856	0,4549055	447,8565	4,086747	0	50	584	369						Untertest3.avi	0	880	547	72	111	534	235	1766	0	Content		512	258	24989795	4310381136
25007	08:42:21.578	00:00:25.006	1501	457,6673	346,6276	0,571063	0,4535014	454,9532	4,412881	0	640,8517	356,2496	0,4000898	0,4543302	456,55	4,203014	0	50	549	351						Untertest3.avi	0	880	547	72	111	534	235	1766	0	Content		477	240	25006544	4310397885
25023	08:42:21.594	00:00:25.023	1502	397,0293	320,4351	0,574325	0,452836	453,9834	4,435133	0	593,1666	343,1326	0,4020874	0,4533324	460,4582	4,228836	0	50	495	332						Untertest3.avi	0	880	547	72	111	534	235	1766	0	Content		423	221	25023168	4310414509
25040	08:42:21.611	00:00:25.039	1503	-1024	-768	-1	-1	-1	-1	4	-1024	-768	-1	-1	-1	-1	4		0	0						Untertest3.avi	0	880	547	72	111				0	Content		-72	-111	25039792	4310431133
25056	08:42:21.627	00:00:25.056	1504	-1024	-768	-1	-1	-1	-1	4	-1024	-768	-1	-1	-1	-1	4		0	0						Untertest3.avi	0	880	547	72	111				0	Content		-72	-111	25056412	4310447753
25073	08:42:21.644	00:00:25.073	1505	-1024	-768	-1	-1	-1	-1	4	-1024	-768	-1	-1	-1	-1	4		0	0						Untertest3.avi	0	880	547	72	111				0	Content		-72	-111	25073163	4310464504
25090	08:42:21.661	00:00:25.089	1506	-1024	-768	-1	-1	-1	-1	4	-1024	-768	-1	-1	-1	-1	4		0	0						Untertest3.avi	0	880	547	72	111				0	Content		-72	-111	25089787	4310481128
25106	08:42:21.677	00:00:25.106	1507	-1024	-768	-1	-1	-1	-1	4	-1024	-768	-1	-1	-1	-1	4		0	0						Untertest3.avi	0	880	547	72	111				0	Content		-72	-111	25106412	4310497753
25123	08:42:21.694	00:00:25.123	1508	-1024	-768	-1	-1	-1	-1	4	-1024	-768	-1	-1	-1	-1	4		0	0						Untertest3.avi	0	880	547	72	111				0	Content		-72	-111	25123033	4310514374
25140	08:42:21.711	00:00:25.139	1509	-1024	-768	-1	-1	-1	-1	4	-1024	-768	-1	-1	-1	-1	4		0	0						Untertest3.avi	0	880	547	72	111				0	Content		-72	-111	25139782	4310531123
25156	08:42:21.727	00:00:25.156	1510	280,4196	386,7073	0,5814827	0,446004	453,9834	2,218472	1	282,901	379,6592	0,5801378	0,4460097	460,4583	2,248639	3	51	280	387						Untertest3.avi	0	880	547	72	111	177	149	133	0	Content		208	276	25156407	4310547748
25173	08:42:21.744	00:00:25.173	1511	298,1709	301,8323	0,4086227	0,4504221	453,9834	3,939304	3	297,8777	292,6337	0,4101016	0,4504094	460,4583	3,992196	1	51	298	293						Untertest3.avi	0	880	547	72	111	177	149	133	0	Content		226	182	25173037	4310564378
25190	08:42:21.761	00:00:25.189	1512	206,1617	226,4965	0,4952739	0,4488028	465,8496	4,496454	3	205,7906	225,5303	0,4952741	0,4488015	466,4173	4,5017	3	51	0	0						Untertest3.avi	0	880	547	72	111	177	149	133	0	Content		-72	-111	25189662	4310581003
25206	08:42:21.777	00:00:25.206	1513	207,8941	219,2928	0,4952852	0,4491348	463,2422	4,423061	3	203,9893	210,858	0,4952712	0,4491243	468,0093	4,466798	3	51	0	0						Untertest3.avi	0	880	547	72	111	177	149	133	0	Content		-72	-111	25206410	4310597751
25223	08:42:21.794	00:00:25.223	1514	206,3544	222,1648	0,4952193	0,4493769	463,514	4,490345	3	201,3968	213,3826	0,4951875	0,4493662	468,4531	4,536383	3	51	0	0						Untertest3.avi	0	880	547	72	111	177	149	133	0	Content		-72	-111	25223033	4310614374
25240	08:42:21.811	00:00:25.239	1515	202,0032	218,7882	0,4950269	0,4494462	465,0587	4,497746	3	200,5397	215,2954	0,495025	0,4494418	467,0558	4,516288	3	51	0	0						Untertest3.avi	0	880	547	72	111	177	149	133	0	Content		-72	-111	25239657	4310630998
25256	08:42:21.827	00:00:25.256	1516	173,6476	214,8237	0,5807162	0,4467653	456,7558	4,465097	0	261,8013	231,1489	0,4111668	0,45185	467,0559	4,378373	0	51	218	223						Untertest3.avi	0	880	547	72	111	177	149	133	0	Content		146	112	25256323	4310647664
25273	08:42:21.844	00:00:25.273	1517	174,0688	216,6138	0,5805861	0,4468119	456,6719	4,455588	0	224,0387	238,035	0,4099258	0,4519373	462,152	4,358965	0	51	199	227						Untertest3.avi	0	880	547	72	111	177	149	133	0	Content		127	116	25273038	4310664379
25290	08:42:21.861	00:00:25.289	1518	180,0013	220,282	0,5804086	0,4469477	456,7895	4,521481	0	243,0277	235,6826	0,4097028	0,4520231	462,633	4,388853	0	52	212	228						Untertest3.avi	0	880	547	72	111	132	113	366	0	Content		140	117	25289664	4310681005
25306	08:42:21.877	00:00:25.306	1519	174,9433	218,4022	0,5800979	0,4468911	456,465	4,455188	0	228,6465	229,5965	0,4093139	0,4520355	462,3751	4,281762	0	52	202	224						Untertest3.avi	0	880	547	72	111	132	113	366	0	Content		130	113	25306316	4310697657
25323	08:42:21.894	00:00:25.322	1520	178,5127	217,7178	0,5798041	0,446802	456,2555	4,420083	0	233,5359	235,5399	0,4090151	0,4519475	462,2402	4,329545	0	52	206	227						Untertest3.avi	0	880	547	72	111	132	113	366	0	Content		134	116	25322905	4310714246
25340	08:42:21.911	00:00:25.339	1521	177,9426	215,3551	0,5795275	0,4467033	456,5823	4,462656	0	230,9791	236,1781	0,4086546	0,4518756	462,4268	4,343905	0	52	204	226						Untertest3.avi	0	880	547	72	111	132	113	366	0	Content		132	115	25339656	4310730997
25356	08:42:21.927	00:00:25.356	1522	175,4999	217,0591	0,5792847	0,4465171	456,7333	4,44236	0	241,2732	238,4872	0,4083215	0,4517599	462,3578	4,337234	0	52	208	228						Untertest3.avi	0	880	547	72	111	132	113	366	0	Content		136	117	25356296	4310747637
25373	08:42:21.944	00:00:25.372	1523	210,936	213,9407	0,578998	0,4464387	456,5686	4,474362	0	243,9847	232,6824	0,4080161	0,4517128	462,2956	4,320243	0	52	227	223						Untertest3.avi	0	880	547	72	111	132	113	366	0	Content		155	112	25372904	4310764245
25390	08:42:21.961	00:00:25.389	1524	215,9353	226,5952	0,5786876	0,4464144	456,5846	4,481164	0	246,0223	234,3252	0,4077156	0,45171	462,2296	4,314114	0	52	231	230						Untertest3.avi	0	880	547	72	111	132	113	366	0	Content		159	119	25389529	4310780870
25406	08:42:21.977	00:00:25.406	1525	173,9099	217,9215	0,5784115	0,4462027	456,3777	4,358385	0	227,6547	230,1995	0,4073617	0,4516201	461,9921	4,245033	0	52	201	224						Untertest3.avi	0	880	547	72	111	132	113	366	0	Content		129	113	25406295	4310797636
25423	08:42:21.994	00:00:25.422	1526	178,7793	218,6032	0,5782566	0,4461201	456,3686	4,362816	0	238,2392	232,6271	0,4071932	0,4515385	462,3594	4,21723	0	52	209	226						Untertest3.avi	0	880	547	72	111	132	113	366	0	Content		137	115	25422903	4310814244
25440	08:42:22.011	00:00:25.439	1527	180,3245	219,0444	0,5781371	0,4460379	456,3609	4,313907	0	230,7719	232,517	0,4069622	0,451497	461,9996	4,194464	0	52	206	226						Untertest3.avi	0	880	547	72	111	132	113	366	0	Content		134	115	25439530	4310830871
25456	08:42:22.027	00:00:25.456	1528	174,6443	213,1943	0,5779328	0,4460084	456,3989	4,279681	0	228,7205	228,8897	0,4068455	0,4515257	462,114	4,147347	0	52	202	221						Untertest3.avi	0	880	547	72	111	132	113	366	0	Content		130	110	25456153	4310847494
25473	08:42:22.044	00:00:25.472	1529	171,5115	221,0711	0,57779	0,4459538	456,327	4,296073	0	229,5972	226,1308	0,4066144	0,451563	462,0307	4,101796	0	52	201	224						Untertest3.avi	0	880	547	72	111	132	113	366	0	Content		129	113	25472904	4310864245
25490	08:42:22.061	00:00:25.489	1530	174,6553	217,6891	0,5775506	0,4458156	456,0702	4,245149	0	232,3954	223,3399	0,4064276	0,4515463	462,0032	4,12623	0	52	204	221						Untertest3.avi	0	880	547	72	111	132	113	366	0	Content		132	110	25489527	4310880868
25506	08:42:22.077	00:00:25.506	1531	174,9314	219,2952	0,5773308	0,4456547	456,2192	4,209859	0	231,6237	230,8194	0,4061557	0,4514134	461,9873	4,038192	0	52	203	225						Untertest3.avi	0	880	547	72	111	132	113	366	0	Content		131	114	25506153	4310897494
25523	08:42:22.094	00:00:25.522	1532	174,127	225,1337	0,577149	0,4455669	456,141	4,181766	0	231,1491	227,114	0,4059815	0,4513662	462,0088	3,968923	0	52	203	226						Untertest3.avi	0	880	547	72	111	132	113	366	0	Content		131	115	25522900	4310914241
25540	08:42:22.111	00:00:25.539	1533	182,3098	216,5216	0,5770355	0,4456261	456,065	4,06433	0	223,0907	232,3593	0,4058304	0,4514387	461,9495	3,985182	0	52	203	224						Untertest3.avi	0	880	547	72	111	132	113	366	0	Content		131	113	25539527	4310930868
25556	08:42:22.127	00:00:25.556	1534	184,5138	218,3259	0,5769656	0,4457416	456,1319	4,041179	0	226,2763	228,9561	0,4056787	0,4515601	461,9295	3,942344	0	52	205	224						Untertest3.avi	0	880	547	72	111	132	113	366	0	Content		133	113	25556150	4310947491
25573	08:42:22.144	00:00:25.572	1535	178,3928	219,3006	0,5769053	0,4458483	456,2889	4,059987	0	224,925	229,4294	0,4056368	0,451722	461,9341	3,910337	0	52	202	224						Untertest3.avi	0	880	547	72	111	132	113	366	0	Content		130	113	25572777	4310964118
25590	08:42:22.161	00:00:25.589	1536	178,1434	216,0579	0,5768771	0,4459562	456,323	4,012494	0	223,8022	226,3618	0,4055969	0,4517881	461,9363	3,840688	0	52	201	221						Untertest3.avi	0	880	547	72	111	132	113	366	0	Content		129	110	25589525	4310980866
25606	08:42:22.177	00:00:25.606	1537	180,3419	215,8985	0,576816	0,445994	456,3337	3,984209	0	232,9834	230,0424	0,4055115	0,4518792	461,9202	3,846064	0	52	207	223						Untertest3.avi	0	880	547	72	111	132	113	366	0	Content		135	112	25606149	4310997490
25623	08:42:22.194	00:00:25.622	1538	185,0478	216,9025	0,576712	0,4459682	456,3265	3,95063	0	234,907	228,3449	0,4053774	0,4518526	461,9059	3,780759	0	52	210	223						Untertest3.avi	0	880	547	72	111	132	113	366	0	Content		138	112	25622773	4311014114
25639	08:42:22.210	00:00:25.639	1539	183,1118	223,9067	0,5766194	0,4458888	456,2083	3,968807	0	192,5363	217,857	0,4052151	0,4518901	461,906	3,726182	0	52	188	221						Untertest3.avi	0	880	547	72	111	132	113	366	0	Content		116	110	25639398	4311030739
25656	08:42:22.227	00:00:25.656	1540	187,609	206,3631	0,5765344	0,4459553	456,2126	3,837239	0	239,1131	229,8076	0,4051116	0,4517811	461,9406	3,709487	0	53	213	218						Untertest3.avi	0	880	547	72	111	174	152	100	0	Content		141	107	25656147	4311047488
25673	08:42:22.244	00:00:25.672	1541	182,7316	215,5384	0,5760958	0,4461396	456,5059	3,834852	0	242,6144	232,0189	0,4046822	0,4519761	461,9726	3,714772	0	53	213	224						Untertest3.avi	0	880	547	72	111	174	152	100	0	Content		141	113	25672770	4311064111
25689	08:42:22.260	00:00:25.689	1542	206,44	240,5933	0,5751081	0,4470439	456,6361	3,855231	0	273,173	255,6572	0,4038015	0,4528589	461,7386	3,696599	0	53	240	248						Untertest3.avi	0	880	547	72	111	174	152	100	0	Content		168	137	25689393	4311080734
25706	08:42:22.277	00:00:25.706	1543	218,2346	270,3747	0,5745459	0,4484458	456,5991	3,795262	0	286,596	288,3226	0,4035675	0,4538224	462,0958	3,730343	0	53	252	279						Untertest3.avi	0	880	547	72	111	174	152	100	0	Content		180	168	25706017	4311097358
25723	08:42:22.294	00:00:25.722	1544	230,3943	293,2649	0,5737857	0,4492788	456,6378	3,771407	0	308,0215	306,9678	0,402757	0,4545586	462,19	3,635484	0	53	269	300						Untertest3.avi	0	880	547	72	111	174	152	100	0	Content		197	189	25722765	4311114106
25739	08:42:22.310	00:00:25.739	1545	291,5327	442,7191	0,5732149	0,4493893	456,6378	3,242754	0	-1024	-768	-1	-1	-1	-1	4	53	292	443						Untertest3.avi	0	880	547	72	111	174	152	100	0	Content		220	332	25739392	4311130733
25756	08:42:22.327	00:00:25.756	1546	-1024	-768	-1	-1	-1	-1	4	-1024	-768	-1	-1	-1	-1	4		0	0						Untertest3.avi	0	880	547	72	111				0	Content		-72	-111	25756017	4311147358
25773	08:42:22.344	00:00:25.772	1547	-1024	-768	-1	-1	-1	-1	4	-1024	-768	-1	-1	-1	-1	4		0	0						Untertest3.avi	0	880	547	72	111				0	Content		-72	-111	25772635	4311163976
25789	08:42:22.360	00:00:25.789	1548	-1024	-768	-1	-1	-1	-1	4	-1024	-768	-1	-1	-1	-1	4		0	0						Untertest3.avi	0	880	547	72	111				0	Content		-72	-111	25789386	4311180727
25806	08:42:22.377	00:00:25.806	1549	-1024	-768	-1	-1	-1	-1	4	-1024	-768	-1	-1	-1	-1	4		0	0						Untertest3.avi	0	880	547	72	111				0	Content		-72	-111	25806009	4311197350
25823	08:42:22.394	00:00:25.822	1550	-1024	-768	-1	-1	-1	-1	4	-1024	-768	-1	-1	-1	-1	4		0	0						Untertest3.avi	0	880	547	72	111				0	Content		-72	-111	25822634	4311213975
25839	08:42:22.410	00:00:25.839	1551	-1024	-768	-1	-1	-1	-1	4	-1024	-768	-1	-1	-1	-1	4		0	0						Untertest3.avi	0	880	547	72	111				0	Content		-72	-111	25839264	4311230605
25856	08:42:22.427	00:00:25.856	1552	-1024	-768	-1	-1	-1	-1	4	-1024	-768	-1	-1	-1	-1	4		0	0						Untertest3.avi	0	880	547	72	111				0	Content		-72	-111	25856008	4311247349
25873	08:42:22.444	00:00:25.872	1553	-1024	-768	-1	-1	-1	-1	4	-1024	-768	-1	-1	-1	-1	4		0	0						Untertest3.avi	0	880	547	72	111				0	Content		-72	-111	25872631	4311263972
25889	08:42:22.460	00:00:25.889	1554	-1024	-768	-1	-1	-1	-1	4	-1024	-768	-1	-1	-1	-1	4		0	0						Untertest3.avi	0	880	547	72	111				0	Content		-72	-111	25889259	4311280600
25906	08:42:22.477	00:00:25.905	1555	-1024	-768	-1	-1	-1	-1	4	-1024	-768	-1	-1	-1	-1	4		0	0						Untertest3.avi	0	880	547	72	111				0	Content		-72	-111	25905879	4311297220
25923	08:42:22.494	00:00:25.922	1556	-1024	-768	-1	-1	-1	-1	4	-1024	-768	-1	-1	-1	-1	4		0	0						Untertest3.avi	0	880	547	72	111				0	Content		-72	-111	25922628	4311313969
25939	08:42:22.510	00:00:25.939	1557	-1024	-768	-1	-1	-1	-1	4	-1024	-768	-1	-1	-1	-1	4		0	0						Untertest3.avi	0	880	547	72	111				0	Content		-72	-111	25939258	4311330599
25956	08:42:22.527	00:00:25.955	1558	-1024	-768	-1	-1	-1	-1	4	-1024	-768	-1	-1	-1	-1	4		0	0						Untertest3.avi	0	880	547	72	111				0	Content		-72	-111	25955879	4311347220
25973	08:42:22.544	00:00:25.972	1559	-1024	-768	-1	-1	-1	-1	4	-1024	-768	-1	-1	-1	-1	4		0	0						Untertest3.avi	0	880	547	72	111				0	Content		-72	-111	25972502	4311363843
25989	08:42:22.560	00:00:25.989	1560	-1024	-768	-1	-1	-1	-1	4	-1024	-768	-1	-1	-1	-1	4		0	0						Untertest3.avi	0	880	547	72	111				0	Content		-72	-111	25989251	4311380592
26006	08:42:22.577	00:00:26.005	1561	-1024	-768	-1	-1	-1	-1	4	-1024	-768	-1	-1	-1	-1	4		0	0						Untertest3.avi	0	880	547	72	111				0	Content		-72	-111	26005875	4311397216
26022	08:42:22.593	00:00:26.022	1562	-1024	-768	-1	-1	-1	-1	4	-1024	-768	-1	-1	-1	-1	4		0	0						Untertest3.avi	0	880	547	72	111				0	Content		-72	-111	26022497	4311413838
26039	08:42:22.610	00:00:26.039	1563	-1024	-768	-1	-1	-1	-1	4	-1024	-768	-1	-1	-1	-1	4		0	0						Untertest3.avi	0	880	547	72	111				0	Content		-72	-111	26039122	4311430463
26058	08:42:22.629	00:00:26.057	1564	-1024	-768	-1	-1	-1	-1	4	-1024	-768	-1	-1	-1	-1	4		0	0						Untertest3.avi	0	880	547	72	111				0	Content		-72	-111	26057688	4311449029
26072	08:42:22.643	00:00:26.072	1565	-1024	-768	-1	-1	-1	-1	4	-1024	-768	-1	-1	-1	-1	4		0	0						Untertest3.avi	0	880	547	72	111				0	Content		-72	-111	26072490	4311463831
26089	08:42:22.660	00:00:26.089	1566	-1024	-768	-1	-1	-1	-1	4	-1024	-768	-1	-1	-1	-1	4		0	0						Untertest3.avi	0	880	547	72	111				0	Content		-72	-111	26089244	4311480585
26106	08:42:22.677	00:00:26.105	1567	-1024	-768	-1	-1	-1	-1	4	-1024	-768	-1	-1	-1	-1	4		0	0						Untertest3.avi	0	880	547	72	111				0	Content		-72	-111	26105863	4311497204
26122	08:42:22.693	00:00:26.122	1568	-1024	-768	-1	-1	-1	-1	4	-1024	-768	-1	-1	-1	-1	4		0	0						Untertest3.avi	0	880	547	72	111				0	Content		-72	-111	26122486	4311513827
26139	08:42:22.710	00:00:26.139	1569	-1024	-768	-1	-1	-1	-1	4	-1024	-768	-1	-1	-1	-1	4		0	0						Untertest3.avi	0	880	547	72	111				0	Content		-72	-111	26139109	4311530450
26156	08:42:22.727	00:00:26.155	1570	-1024	-768	-1	-1	-1	-1	4	-1024	-768	-1	-1	-1	-1	4		0	0						Untertest3.avi	0	880	547	72	111				0	Content		-72	-111	26155730	4311547071
26173	08:42:22.744	00:00:26.172	1571	-1024	-768	-1	-1	-1	-1	4	-1024	-768	-1	-1	-1	-1	4		0	0						Untertest3.avi	0	880	547	72	111				0	Content		-72	-111	26172924	4311564265
26190	08:42:22.761	00:00:26.190	1572	-1024	-768	-1	-1	-1	-1	4	-1024	-768	-1	-1	-1	-1	4		0	0						Untertest3.avi	0	880	547	72	111				0	Content		-72	-111	26190297	4311581638
26208	08:42:22.779	00:00:26.207	1573	-1024	-768	-1	-1	-1	-1	4	-1024	-768	-1	-1	-1	-1	4		0	0						Untertest3.avi	0	880	547	72	111				0	Content		-72	-111	26207560	4311598901
26222	08:42:22.793	00:00:26.222	1574	-1024	-768	-1	-1	-1	-1	4	-1024	-768	-1	-1	-1	-1	4		0	0						Untertest3.avi	0	880	547	72	111				0	Content		-72	-111	26222349	4311613690
26239	08:42:22.810	00:00:26.239	1575	-1024	-768	-1	-1	-1	-1	4	-1024	-768	-1	-1	-1	-1	4		0	0						Untertest3.avi	0	880	547	72	111				0	Content		-72	-111	26239097	4311630438
26256	08:42:22.827	00:00:26.255	1576	-1024	-768	-1	-1	-1	-1	4	-1024	-768	-1	-1	-1	-1	4		0	0						Untertest3.avi	0	880	547	72	111				0	Content		-72	-111	26255719	4311647060
26272	08:42:22.843	00:00:26.272	1577	-1024	-768	-1	-1	-1	-1	4	-1024	-768	-1	-1	-1	-1	4		0	0						Untertest3.avi	0	880	547	72	111				0	Content		-72	-111	26272344	4311663685
26289	08:42:22.860	00:00:26.288	1578	-1024	-768	-1	-1	-1	-1	4	-1024	-768	-1	-1	-1	-1	4		0	0						Untertest3.avi	0	880	547	72	111				0	Content		-72	-111	26288969	4311680310
26306	08:42:22.877	00:00:26.305	1579	-1024	-768	-1	-1	-1	-1	4	-1024	-768	-1	-1	-1	-1	4		0	0						Untertest3.avi	0	880	547	72	111				0	Content		-72	-111	26305717	4311697058
26323	08:42:22.894	00:00:26.322	1580	-1024	-768	-1	-1	-1	-1	4	-1024	-768	-1	-1	-1	-1	4		0	0						Untertest3.avi	0	880	547	72	111				0	Content		-72	-111	26322784	4311714125
26340	08:42:22.911	00:00:26.340	1581	-1024	-768	-1	-1	-1	-1	4	-1024	-768	-1	-1	-1	-1	4		0	0						Untertest3.avi	0	880	547	72	111				0	Content		-72	-111	26340171	4311731512
26358	08:42:22.929	00:00:26.357	1582	-1024	-768	-1	-1	-1	-1	4	-1024	-768	-1	-1	-1	-1	4		0	0						Untertest3.avi	0	880	547	72	111				0	Content		-72	-111	26357528	4311748869
26372	08:42:22.943	00:00:26.372	1583	-1024	-768	-1	-1	-1	-1	4	-1024	-768	-1	-1	-1	-1	4		0	0						Untertest3.avi	0	880	547	72	111				0	Content		-72	-111	26372333	4311763674
26389	08:42:22.960	00:00:26.388	1584	-1024	-768	-1	-1	-1	-1	4	-1024	-768	-1	-1	-1	-1	4		0	0						Untertest3.avi	0	880	547	72	111				0	Content		-72	-111	26388956	4311780297
26406	08:42:22.977	00:00:26.405	1585	-1024	-768	-1	-1	-1	-1	4	-1024	-768	-1	-1	-1	-1	4		0	0						Untertest3.avi	0	880	547	72	111				0	Content		-72	-111	26405706	4311797047
26422	08:42:22.993	00:00:26.422	1586	-1024	-768	-1	-1	-1	-1	4	-1024	-768	-1	-1	-1	-1	4		0	0						Untertest3.avi	0	880	547	72	111				0	Content		-72	-111	26422328	4311813669
26439	08:42:23.010	00:00:26.438	1587	-1024	-768	-1	-1	-1	-1	4	-1024	-768	-1	-1	-1	-1	4		0	0						Untertest3.avi	0	880	547	72	111				0	Content		-72	-111	26438954	4311830295
26456	08:42:23.027	00:00:26.455	1588	-1024	-768	-1	-1	-1	-1	4	-1024	-768	-1	-1	-1	-1	4		0	0						Untertest3.avi	0	880	547	72	111				0	Content		-72	-111	26455577	4311846918
26473	08:42:23.044	00:00:26.472	1589	-1024	-768	-1	-1	-1	-1	4	-1024	-768	-1	-1	-1	-1	4		0	0						Untertest3.avi	0	880	547	72	111				0	Content		-72	-111	26472770	4311864111
26490	08:42:23.061	00:00:26.490	1590	-1024	-768	-1	-1	-1	-1	4	-1024	-768	-1	-1	-1	-1	4		0	0						Untertest3.avi	0	880	547	72	111				0	Content		-72	-111	26490019	4311881360
26507	08:42:23.078	00:00:26.507	1591	-1024	-768	-1	-1	-1	-1	4	-1024	-768	-1	-1	-1	-1	4		0	0						Untertest3.avi	0	880	547	72	111				0	Content		-72	-111	26507267	4311898608
26522	08:42:23.093	00:00:26.522	1592	-1024	-768	-1	-1	-1	-1	4	-1024	-768	-1	-1	-1	-1	4		0	0						Untertest3.avi	0	880	547	72	111				0	Content		-72	-111	26522194	4311913535
26539	08:42:23.110	00:00:26.538	1593	-1024	-768	-1	-1	-1	-1	4	-1024	-768	-1	-1	-1	-1	4		0	0						Untertest3.avi	0	880	547	72	111				0	Content		-72	-111	26538819	4311930160
26556	08:42:23.127	00:00:26.555	1594	-1024	-768	-1	-1	-1	-1	4	-1024	-768	-1	-1	-1	-1	4		0	0						Untertest3.avi	0	880	547	72	111				0	Content		-72	-111	26555566	4311946907
26572	08:42:23.143	00:00:26.572	1595	-1024	-768	-1	-1	-1	-1	4	-1024	-768	-1	-1	-1	-1	4		0	0						Untertest3.avi	0	880	547	72	111				0	Content		-72	-111	26572189	4311963530
26589	08:42:23.160	00:00:26.588	1596	-1024	-768	-1	-1	-1	-1	4	-1024	-768	-1	-1	-1	-1	4		0	0						Untertest3.avi	0	880	547	72	111				0	Content		-72	-111	26588815	4311980156
26605	08:42:23.176	00:00:26.605	1597	-1024	-768	-1	-1	-1	-1	4	-1024	-768	-1	-1	-1	-1	4		0	0						Untertest3.avi	0	880	547	72	111				0	Content		-72	-111	26605441	4311996782
26623	08:42:23.194	00:00:26.622	1598	-1024	-768	-1	-1	-1	-1	4	-1024	-768	-1	-1	-1	-1	4		0	0						Untertest3.avi	0	880	547	72	111				0	Content		-72	-111	26622631	4312013972
26639	08:42:23.210	00:00:26.638	1599	-1024	-768	-1	-1	-1	-1	4	-1024	-768	-1	-1	-1	-1	4		0	0						Untertest3.avi	0	880	547	72	111				0	Content		-72	-111	26638800	4312030141
26655	08:42:23.226	00:00:26.655	1600	-1024	-768	-1	-1	-1	-1	4	-1024	-768	-1	-1	-1	-1	4		0	0						Untertest3.avi	0	880	547	72	111				0	Content		-72	-111	26655429	4312046770
26672	08:42:23.243	00:00:26.672	1601	-1024	-768	-1	-1	-1	-1	4	-1024	-768	-1	-1	-1	-1	4		0	0						Untertest3.avi	0	880	547	72	111				0	Content		-72	-111	26672053	4312063394
26689	08:42:23.260	00:00:26.688	1602	-1024	-768	-1	-1	-1	-1	4	-1024	-768	-1	-1	-1	-1	4		0	0						Untertest3.avi	0	880	547	72	111				0	Content		-72	-111	26688741	4312080082
26705	08:42:23.276	00:00:26.705	1603	-1024	-768	-1	-1	-1	-1	4	-1024	-768	-1	-1	-1	-1	4		0	0						Untertest3.avi	0	880	547	72	111				0	Content		-72	-111	26705408	4312096749
26722	08:42:23.293	00:00:26.722	1604	-1024	-768	-1	-1	-1	-1	4	-1024	-768	-1	-1	-1	-1	4		0	0						Untertest3.avi	0	880	547	72	111				0	Content		-72	-111	26722047	4312113388
26739	08:42:23.310	00:00:26.738	1605	561,1906	358,8785	0,5662051	0,4517532	443,1563	3,808222	1	561,1906	358,8785	0,5662051	0,4517532	443,1563	3,808222	3	54	561	359						Untertest3.avi	0	880	547	72	111	532	235	133	0	Content		489	248	26738669	4312130010
26755	08:42:23.326	00:00:26.755	1606	555,9579	360,7444	0,5661411	0,4517715	443,5087	3,821017	1	555,9579	360,7444	0,5661411	0,4517715	443,5087	3,821017	3	54	556	361						Untertest3.avi	0	880	547	72	111	532	235	133	0	Content		484	250	26755300	4312146641
26772	08:42:23.343	00:00:26.772	1607	587,4644	361,1305	0,5625098	0,4514807	443,5087	3,808813	3	608,8929	342,5327	0,5631547	0,4514696	457,2598	3,928674	1	54	609	343						Untertest3.avi	0	880	547	72	111	532	235	133	0	Content		537	232	26772051	4312163392
26789	08:42:23.360	00:00:26.788	1608	597,3103	362,6765	0,5624779	0,451551	443,5087	3,83015	3	611,7155	345,2846	0,5629634	0,4515195	457,0818	3,945861	1	54	612	345						Untertest3.avi	0	880	547	72	111	532	235	133	0	Content		540	234	26788674	4312180015
26805	08:42:23.376	00:00:26.805	1609	588,9371	362,0272	0,5624024	0,4515123	443,5087	3,912095	3	604,7456	343,7523	0,5629274	0,4515084	457,103	4,031195	1	54	605	344						Untertest3.avi	0	880	547	72	111	532	235	133	0	Content		533	233	26805298	4312196639
26822	08:42:23.393	00:00:26.821	1610	590,6761	365,7375	0,5623805	0,451539	443,5087	3,963063	3	603,944	348,0632	0,5628506	0,4515245	457,1301	4,082819	1	54	604	348						Untertest3.avi	0	880	547	72	111	532	235	133	0	Content		532	237	26821921	4312213262
26839	08:42:23.410	00:00:26.838	1611	591,6854	363,7337	0,5622671	0,4515479	443,5087	3,981231	3	605,3427	344,354	0,5627451	0,4515969	457,0329	4,101298	1	54	605	344						Untertest3.avi	0	880	547	72	111	532	235	133	0	Content		533	233	26838672	4312230013
26855	08:42:23.426	00:00:26.855	1612	585,6497	363,8625	0,5620334	0,4514272	443,5087	3,93524	3	601,3077	345,8619	0,5625571	0,4514127	457,1986	4,055868	1	54	601	346						Untertest3.avi	0	880	547	72	111	532	235	133	0	Content		529	235	26855295	4312246636
26872	08:42:23.443	00:00:26.871	1613	589,4582	364,4377	0,5619287	0,4514532	443,5087	3,965888	3	603,8203	346,6188	0,5624203	0,4514347	457,2224	4,087023	1	55	604	347						Untertest3.avi	0	880	547	72	111	476	229	133	0	Content		532	236	26871921	4312263262
26889	08:42:23.460	00:00:26.888	1614	566,0309	377,7586	0,5621168	0,4508671	443,5087	3,992664	3	581,4443	354,3731	0,5626716	0,4510905	457,2077	4,115445	1	55	581	354						Untertest3.avi	0	880	547	72	111	476	229	133	0	Content		509	243	26888543	4312279884
26905	08:42:23.476	00:00:26.905	1615	532,3823	356,0449	0,5632767	0,4506627	443,5087	4,017884	3	542,6633	338,7086	0,5637653	0,4506289	456,9362	4,136285	1	55	543	339						Untertest3.avi	0	880	547	72	111	476	229	133	0	Content		471	228	26905293	4312296634
26922	08:42:23.493	00:00:26.921	1616	526,1159	358,2825	0,5632439	0,4505734	443,5087	3,974708	3	539,2281	340,4243	0,5638011	0,4505588	456,9516	4,092875	1	55	539	340						Untertest3.avi	0	880	547	72	111	476	229	133	0	Content		467	229	26921918	4312313259
26939	08:42:23.510	00:00:26.938	1617	547,8766	343,6038	0,5636912	0,45069	456,9648	4,15058	3	547,5735	342,3871	0,56369	0,4507353	456,9648	4,150721	1	55	548	342						Untertest3.avi	0	880	547	72	111	476	229	133	0	Content		476	231	26938540	4312329881
26955	08:42:23.526	00:00:26.955	1618	545,5427	340,3605	0,563614	0,4507402	456,8305	4,198124	3	542,6725	339,0888	0,5635604	0,4507903	456,8305	4,197192	1	55	543	339						Untertest3.avi	0	880	547	72	111	476	229	133	0	Content		471	228	26955289	4312346630
26972	08:42:23.543	00:00:26.971	1619	542,4764	337,7507	0,5634776	0,4508277	456,9326	4,14897	0	1094,083	302,2845	0,4042468	0,4580283	456,8278	4,409851	0	55	818	320						Untertest3.avi	0	880	547	72	111	476	229	133	0	Content		746	209	26971914	4312363255
26989	08:42:23.560	00:00:26.988	1620	545,6815	343,8264	0,5634178	0,4507917	456,7848	4,159542	0	599,0943	413,3703	0,4117826	0,4576913	412,9266	3,66465	0	55	572	379						Untertest3.avi	0	880	547	72	111	476	229	133	0	Content		500	268	26988537	4312379878
27005	08:42:23.576	00:00:27.005	1621	542,6541	339,1851	0,5633439	0,4508575	456,9009	4,24782	0	-1024	-768	-1	-1	-1	-1	4	56	543	339						Untertest3.avi	0	880	547	72	111	500	264	133	0	Content		471	228	27005162	4312396503
27022	08:42:23.593	00:00:27.021	1622	543,8494	342,264	0,5632985	0,4508652	456,8995	4,212357	0	-1024	-768	-1	-1	-1	-1	4	56	544	342						Untertest3.avi	0	880	547	72	111	500	264	133	0	Content		472	231	27021913	4312413254
27039	08:42:23.610	00:00:27.038	1623	542,3039	342,9878	0,5632625	0,4506908	456,9203	4,209731	0	599,1555	406,2507	0,4105032	0,4577573	415,8011	3,714513	0	56	571	375						Untertest3.avi	0	880	547	72	111	500	264	133	0	Content		499	264	27038540	4312429881
27055	08:42:23.626	00:00:27.055	1624	537,0317	339,4056	0,5631676	0,4506728	457,0468	4,226884	0	603,8251	409,5054	0,411052	0,4577437	414,0562	3,653981	0	56	570	374						Untertest3.avi	0	880	547	72	111	500	264	133	0	Content		498	263	27055162	4312446503
27072	08:42:23.643	00:00:27.071	1625	545,7422	340,0472	0,5630566	0,4506885	457,067	4,243256	0	606,5363	413,7762	0,4114621	0,4577988	412,7062	3,667968	0	56	576	377						Untertest3.avi	0	880	547	72	111	500	264	133	0	Content		504	266	27071788	4312463129
27089	08:42:23.660	00:00:27.088	1626	544,4869	337,1749	0,5629978	0,4508276	456,9712	4,239632	0	600,2494	419,0166	0,4123009	0,4579985	410,3074	3,643249	0	56	572	378						Untertest3.avi	0	880	547	72	111	500	264	133	0	Content		500	267	27088537	4312479878
27105	08:42:23.676	00:00:27.105	1627	545,1887	344,5632	0,5630613	0,4510203	456,9051	4,301835	0	606,0842	411,1511	0,4119974	0,4581828	411,1596	3,619218	0	56	576	378						Untertest3.avi	0	880	547	72	111	500	264	133	0	Content		504	267	27105162	4312496503
27122	08:42:23.693	00:00:27.121	1628	546,3997	334,5984	0,563102	0,4512191	456,9239	4,277285	0	602,1223	414,9333	0,4119593	0,4582671	411,3306	3,687451	0	56	574	375						Untertest3.avi	0	880	547	72	111	500	264	133	0	Content		502	264	27121785	4312513126
27138	08:42:23.709	00:00:27.138	1629	546,8495	344,6946	0,5631281	0,4510729	456,9323	4,307258	0	597,5263	417,2278	0,4118816	0,4583202	411,5681	3,675164	0	57	572	381						Untertest3.avi	0	880	547	72	111	526	236	133	0	Content		500	270	27138411	4312529752
27155	08:42:23.726	00:00:27.155	1630	542,7733	340,1136	0,5630906	0,4512186	456,9306	4,284118	0	662,6842	354,4085	0,3936054	0,4582776	464,0309	4,201533	0	57	603	347						Untertest3.avi	0	880	547	72	111	526	236	133	0	Content		531	236	27155161	4312546502
27172	08:42:23.743	00:00:27.171	1631	-1024	-768	-1	-1	-1	-1	4	-1024	-768	-1	-1	-1	-1	4	57	0	0						Untertest3.avi	0	880	547	72	111	526	236	133	0	Content		-72	-111	27171780	4312563121
27188	08:42:23.759	00:00:27.188	1632	-1024	-768	-1	-1	-1	-1	4	-1024	-768	-1	-1	-1	-1	4	57	0	0						Untertest3.avi	0	880	547	72	111	526	236	133	0	Content		-72	-111	27188447	4312579788
27205	08:42:23.776	00:00:27.205	1633	540,6434	344,0258	0,5628088	0,4511873	456,9714	4,363883	0	658,5551	355,5486	0,3933199	0,4586307	464,0128	4,183924	0	57	600	350						Untertest3.avi	0	880	547	72	111	526	236	133	0	Content		528	239	27205031	4312596372
27222	08:42:23.793	00:00:27.221	1634	548,598	342,3334	0,5628148	0,4513023	456,9881	4,369086	0	656,5148	354,6948	0,3932886	0,4587075	463,957	4,225179	0	57	603	349						Untertest3.avi	0	880	547	72	111	526	236	133	0	Content		531	238	27221785	4312613126
27238	08:42:23.809	00:00:27.238	1635	531,1716	343,6915	0,5631695	0,4511228	456,9326	4,329543	0	662,0362	348,3357	0,3939362	0,458787	463,4096	4,228617	0	57	597	346						Untertest3.avi	0	880	547	72	111	526	236	133	0	Content		525	235	27238412	4312629753
27255	08:42:23.826	00:00:27.255	1636	471,3392	314,563	0,5649168	0,4498149	457,0569	4,349867	0	586,6571	322,6102	0,3955318	0,4577917	463,069	4,216744	0	57	529	319						Untertest3.avi	0	880	547	72	111	526	236	133	0	Content		457	208	27255039	4312646380
27272	08:42:23.843	00:00:27.271	1637	412,2816	292,0559	0,5667529	0,4487463	456,9391	4,411718	0	511,9305	301,8824	0,3971862	0,4569967	462,9018	4,234541	0	58	462	297						Untertest3.avi	0	880	547	72	111	287	154	300	0	Content		390	186	27271659	4312663000
27288	08:42:23.859	00:00:27.288	1638	376,5133	277,0321	0,5677583	0,4478093	457,0026	4,397614	0	466,2966	286,2613	0,3981879	0,4564909	462,7858	4,284468	0	58	421	282						Untertest3.avi	0	880	547	72	111	287	154	300	0	Content		349	171	27288412	4312679753
27305	08:42:23.876	00:00:27.305	1639	348,0261	267,4619	0,5685064	0,447131	456,9633	4,402663	0	424,4808	275,3224	0,3989504	0,4560053	462,7612	4,293071	0	58	386	271						Untertest3.avi	0	880	547	72	111	287	154	300	0	Content		314	160	27305033	4312696374
27322	08:42:23.893	00:00:27.321	1640	327,9769	248,2622	0,569117	0,4472043	456,9269	4,467135	0	396,4073	269,7711	0,3995607	0,4558421	462,8817	4,296853	0	58	362	259						Untertest3.avi	0	880	547	72	111	287	154	300	0	Content		290	148	27321662	4312713003
27338	08:42:23.909	00:00:27.338	1641	324,5781	260,5364	0,5691652	0,4469602	456,9326	4,473621	0	399,3777	268,8166	0,3994823	0,4560344	462,8002	4,364554	0	58	362	265						Untertest3.avi	0	880	547	72	111	287	154	300	0	Content		290	154	27338284	4312729625
27355	08:42:23.926	00:00:27.355	1642	318,2082	267,2233	0,5690289	0,4468937	456,7628	4,474131	0	388,1102	265,6509	0,3992237	0,4562003	462,746	4,360871	0	58	353	266						Untertest3.avi	0	880	547	72	111	287	154	300	0	Content		281	155	27355037	4312746378
27372	08:42:23.943	00:00:27.371	1643	321,6642	265,3417	0,5689986	0,4470757	456,8427	4,488885	0	386,6563	265,6878	0,3990597	0,4562533	462,6895	4,327269	0	58	354	266						Untertest3.avi	0	880	547	72	111	287	154	300	0	Content		282	155	27371661	4312763002
27388	08:42:23.959	00:00:27.388	1644	324,0344	258,7999	0,5689909	0,4470853	456,8103	4,465238	0	388,963	266,6076	0,3989494	0,4562952	462,5585	4,353323	0	58	356	263						Untertest3.avi	0	880	547	72	111	287	154	300	0	Content		284	152	27388283	4312779624
27405	08:42:23.976	00:00:27.404	1645	328,0931	258,2976	0,5690269	0,447273	456,7459	4,439473	0	389,4727	264,2198	0,3988983	0,456337	462,5516	4,371777	0	58	359	261						Untertest3.avi	0	880	547	72	111	287	154	300	0	Content		287	150	27404912	4312796253
27422	08:42:23.993	00:00:27.421	1646	322,958	259,0816	0,5690033	0,4474437	456,917	4,493245	0	388,3993	266,1705	0,398812	0,4564253	462,5043	4,311812	0	58	356	263						Untertest3.avi	0	880	547	72	111	287	154	300	0	Content		284	152	27421659	4312813000
27438	08:42:24.009	00:00:27.438	1647	327,9851	253,7774	0,5690747	0,4477403	456,9511	4,470495	0	392,0361	264,9404	0,398729	0,4566164	462,5059	4,318473	0	58	360	259						Untertest3.avi	0	880	547	72	111	287	154	300	0	Content		288	148	27438285	4312829626
27455	08:42:24.026	00:00:27.454	1648	319,3426	261,6005	0,5690008	0,4477588	456,7285	4,513381	0	389,9995	268,6924	0,3986334	0,4568151	462,4402	4,344618	0	58	355	265						Untertest3.avi	0	880	547	72	111	287	154	300	0	Content		283	154	27454910	4312846251
27472	08:42:24.043	00:00:27.471	1649	323,5823	261,3322	0,5690599	0,4479468	456,6749	4,460515	0	388,813	265,5489	0,3986532	0,4570543	462,3864	4,356337	0	58	356	263						Untertest3.avi	0	880	547	72	111	287	154	300	0	Content		284	152	27471537	4312862878
27488	08:42:24.059	00:00:27.488	1650	322,5567	260,6387	0,5692114	0,4481479	456,7325	4,497286	0	390,2382	269,8656	0,39879	0,4572099	462,4637	4,341119	0	58	356	265						Untertest3.avi	0	880	547	72	111	287	154	300	0	Content		284	154	27488285	4312879626
27505	08:42:24.076	00:00:27.504	1651	326,3321	265,2472	0,5693694	0,448219	456,5395	4,475566	0	389,5245	264,6752	0,3989282	0,4572555	462,3486	4,355596	0	58	358	265						Untertest3.avi	0	880	547	72	111	287	154	300	0	Content		286	154	27504910	4312896251
27522	08:42:24.093	00:00:27.521	1652	329,2226	261,1433	0,5695851	0,4482303	456,7558	4,483256	0	389,2204	266,1663	0,3989946	0,4572154	462,3026	4,326311	0	58	359	264						Untertest3.avi	0	880	547	72	111	287	154	300	0	Content		287	153	27521533	4312912874
27538	08:42:24.109	00:00:27.538	1653	311,248	257,5691	0,569467	0,4482099	456,5958	4,43072	0	392,5902	266,5168	0,3989587	0,4572264	462,2914	4,317003	0	58	352	262						Untertest3.avi	0	880	547	72	111	287	154	300	0	Content		280	151	27538158	4312929499
27555	08:42:24.126	00:00:27.554	1654	381,5083	276,6829	0,5676228	0,4490288	456,7046	4,427294	0	468,7204	285,4938	0,3976695	0,4579842	462,619	4,280532	0	58	425	281						Untertest3.avi	0	880	547	72	111	287	154	300	0	Content		353	170	27554911	4312946252
27572	08:42:24.143	00:00:27.571	1655	473,5129	299,2894	0,5641009	0,4507405	456,9857	4,349488	0	583,9623	304,9058	0,395471	0,4591667	463,1284	4,19383	0	59	529	302						Untertest3.avi	0	880	547	72	111	593	284	267	0	Content		457	191	27571533	4312962874
27588	08:42:24.159	00:00:27.588	1656	567,3824	328,4702	0,5615209	0,4522182	457,5835	4,297209	0	726,1313	327,1021	0,3946171	0,460184	465,748	4,177343	0	59	647	328						Untertest3.avi	0	880	547	72	111	593	284	267	0	Content		575	217	27588156	4312979497
27605	08:42:24.176	00:00:27.604	1657	642,9951	363,9875	0,5600253	0,4538623	458,4619	4,225183	0	-1024	-768	-1	-1	-1	-1	4	59	643	364						Untertest3.avi	0	880	547	72	111	593	284	267	0	Content		571	253	27604784	4312996125
27622	08:42:24.193	00:00:27.621	1658	705,679	376,6302	0,5595706	0,4551778	459,0875	4,2891	0	-1024	-768	-1	-1	-1	-1	4	59	706	377						Untertest3.avi	0	880	547	72	111	593	284	267	0	Content		634	266	27621531	4313012872
27638	08:42:24.209	00:00:27.638	1659	673,7466	399,7364	0,5590755	0,4555538	458,4229	4,19969	0	-1024	-768	-1	-1	-1	-1	4	59	674	400						Untertest3.avi	0	880	547	72	111	593	284	267	0	Content		602	289	27638156	4313029497
27655	08:42:24.226	00:00:27.654	1660	685,42	412,3989	0,5553371	0,454978	445,6467	4,107421	0	-1024	-768	-1	-1	-1	-1	4	59	685	412						Untertest3.avi	0	880	547	72	111	593	284	267	0	Content		613	301	27654782	4313046123
27672	08:42:24.243	00:00:27.671	1661	671,0188	395,1869	0,5591028	0,4551586	458,1879	4,060085	0	-1024	-768	-1	-1	-1	-1	4	59	671	395						Untertest3.avi	0	880	547	72	111	593	284	267	0	Content		599	284	27671530	4313062871
27688	08:42:24.259	00:00:27.688	1662	667,2944	398,9041	0,5591079	0,4551654	458,1855	4,02572	0	-1024	-768	-1	-1	-1	-1	4	59	667	399						Untertest3.avi	0	880	547	72	111	593	284	267	0	Content		595	288	27688153	4313079494
27705	08:42:24.276	00:00:27.704	1663	666,324	396,2248	0,5591243	0,4552385	458,1481	4,020259	0	-1024	-768	-1	-1	-1	-1	4	59	666	396						Untertest3.avi	0	880	547	72	111	593	284	267	0	Content		594	285	27704776	4313096117
27721	08:42:24.292	00:00:27.721	1664	658,5381	393,3011	0,5591725	0,4552362	458,059	3,966352	0	-1024	-768	-1	-1	-1	-1	4	59	659	393						Untertest3.avi	0	880	547	72	111	593	284	267	0	Content		587	282	27721400	4313112741
27738	08:42:24.309	00:00:27.738	1665	673,1604	396,8839	0,5592136	0,4552854	457,9959	3,953533	0	-1024	-768	-1	-1	-1	-1	4	59	673	397						Untertest3.avi	0	880	547	72	111	593	284	267	0	Content		601	286	27738150	4313129491
27755	08:42:24.326	00:00:27.754	1666	665,3618	395,2807	0,5592927	0,4552402	458,1023	3,903011	0	-1024	-768	-1	-1	-1	-1	4	59	665	395						Untertest3.avi	0	880	547	72	111	593	284	267	0	Content		593	284	27754775	4313146116
27771	08:42:24.342	00:00:27.771	1667	664,5222	394,1643	0,5594286	0,4550846	457,9753	3,835885	0	-1024	-768	-1	-1	-1	-1	4	59	665	394						Untertest3.avi	0	880	547	72	111	593	284	267	0	Content		593	283	27771398	4313162739
27788	08:42:24.359	00:00:27.788	1668	662,8896	389,1752	0,5595133	0,4552937	458,0302	3,827641	0	-1024	-768	-1	-1	-1	-1	4	59	663	389						Untertest3.avi	0	880	547	72	111	593	284	267	0	Content		591	278	27788037	4313179378
27805	08:42:24.376	00:00:27.804	1669	660,8721	397,0067	0,5596201	0,4551957	458,0636	3,797844	0	-1024	-768	-1	-1	-1	-1	4	59	661	397						Untertest3.avi	0	880	547	72	111	593	284	267	0	Content		589	286	27804773	4313196114
27821	08:42:24.392	00:00:27.821	1670	646,4993	397,7824	0,559976	0,4551986	457,6974	3,792088	0	734,7186	485,1133	0,3750968	0,4622358	384,2683	3,030478	0	59	691	441						Untertest3.avi	0	880	547	72	111	593	284	267	0	Content		619	330	27821396	4313212737
27838	08:42:24.409	00:00:27.838	1671	513,1314	414,0473	0,5626271	0,4553617	453,8136	3,742402	0	699,8166	419,0831	0,3941059	0,4621117	464,0885	3,695239	0	60	606	417						Untertest3.avi	0	880	547	72	111	524	311	666	0	Content		534	306	27838035	4313229376
27855	08:42:24.426	00:00:27.854	1672	536,7543	412,7084	0,5626806	0,455507	457,3365	3,796378	0	627,5811	425,1226	0,394432	0,4626124	464,0875	3,647902	0	60	582	419						Untertest3.avi	0	880	547	72	111	524	311	666	0	Content		510	308	27854644	4313245985
27871	08:42:24.442	00:00:27.871	1673	533,3826	415,0663	0,5623945	0,4556122	457,1723	3,786471	0	659,3931	428,7887	0,3943868	0,462644	463,6096	3,610565	0	60	596	422						Untertest3.avi	0	880	547	72	111	524	311	666	0	Content		524	311	27871393	4313262734
27888	08:42:24.459	00:00:27.888	1674	541,0822	409,9813	0,5623354	0,4555761	457,1971	3,742401	0	654,3298	428,9455	0,394255	0,4625436	463,5381	3,648741	0	60	598	419						Untertest3.avi	0	880	547	72	111	524	311	666	0	Content		526	308	27888033	4313279374
27905	08:42:24.476	00:00:27.904	1675	534,8724	413,4987	0,5622383	0,4554588	457,3481	3,748227	0	661,1966	427,4712	0,3941131	0,4624278	463,6425	3,637773	0	60	598	420						Untertest3.avi	0	880	547	72	111	524	311	666	0	Content		526	309	27904641	4313295982
27921	08:42:24.492	00:00:27.921	1676	536,1437	406,5585	0,5621804	0,4553553	457,3602	3,784646	0	658,0601	425,9639	0,3939924	0,4623729	463,7525	3,64944	0	60	597	416						Untertest3.avi	0	880	547	72	111	524	311	666	0	Content		525	305	27921267	4313312608
27938	08:42:24.509	00:00:27.938	1677	539,4484	416,4019	0,5621122	0,4553391	457,2825	3,745475	0	650,4276	424,6906	0,393907	0,4623817	463,6692	3,644488	0	60	595	421						Untertest3.avi	0	880	547	72	111	524	311	666	0	Content		523	310	27938032	4313329373
27955	08:42:24.526	00:00:27.954	1678	541,6526	414,5444	0,5620927	0,4552944	457,3582	3,747253	0	656,5057	427,575	0,3938459	0,4624156	463,682	3,589106	0	60	599	421						Untertest3.avi	0	880	547	72	111	524	311	666	0	Content		527	310	27954641	4313345982
27971	08:42:24.542	00:00:27.971	1679	532,9022	410,774	0,5620509	0,4554977	457,363	3,75332	0	661,3795	427,3969	0,3938098	0,4625919	463,6704	3,602397	0	60	597	419						Untertest3.avi	0	880	547	72	111	524	311	666	0	Content		525	308	27971267	4313362608
27988	08:42:24.559	00:00:27.987	1680	534,0394	412,8788	0,5621061	0,4558128	457,3726	3,762987	0	655,8814	425,42	0,3938684	0,4629691	463,6664	3,647091	0	60	595	419						Untertest3.avi	0	880	547	72	111	524	311	666	0	Content		523	308	27987891	4313379232
28005	08:42:24.576	00:00:28.004	1681	535,7012	411,9559	0,5622537	0,4559622	457,3152	3,765883	0	655,8794	429,2253	0,3939421	0,4632206	463,593	3,670425	0	60	596	421						Untertest3.avi	0	880	547	72	111	524	311	666	0	Content		524	310	28004640	4313395981
28021	08:42:24.592	00:00:28.021	1682	536,0686	411,6821	0,5623326	0,4561937	457,3326	3,787438	0	657,2986	428,8622	0,3940282	0,4634885	463,5458	3,647555	0	60	597	420						Untertest3.avi	0	880	547	72	111	524	311	666	0	Content		525	309	28021266	4313412607
28038	08:42:24.609	00:00:28.037	1683	532,5182	410,8869	0,5623708	0,4563507	457,1972	3,767727	0	656,385	431,2825	0,3940621	0,4636451	463,6042	3,634862	0	60	594	421						Untertest3.avi	0	880	547	72	111	524	311	666	0	Content		522	310	28037890	4313429231
28055	08:42:24.626	00:00:28.054	1684	535,8002	416,183	0,5623438	0,4563502	457,2131	3,809248	0	661,9724	430,3979	0,3940212	0,4636543	463,5396	3,657154	0	60	599	423						Untertest3.avi	0	880	547	72	111	524	311	666	0	Content		527	312	28054517	4313445858
28071	08:42:24.642	00:00:28.071	1685	535,3826	411,1299	0,5622666	0,4563267	457,3828	3,802576	0	661,8113	429,2246	0,3939162	0,4636587	463,567	3,647014	0	60	599	420						Untertest3.avi	0	880	547	72	111	524	311	666	0	Content		527	309	28071264	4313462605
28088	08:42:24.659	00:00:28.087	1686	534,1537	411,5992	0,5621268	0,4563635	457,4466	3,818595	0	663,9858	431,7426	0,3937608	0,4636988	463,5195	3,703904	0	60	599	422						Untertest3.avi	0	880	547	72	111	524	311	666	0	Content		527	311	28087888	4313479229
28105	08:42:24.676	00:00:28.104	1687	534,27	414,8065	0,5619061	0,4563558	457,2878	3,824352	0	606,9097	431,9607	0,3933091	0,4638766	463,518	3,687088	0	60	571	423						Untertest3.avi	0	880	547	72	111	524	311	666	0	Content		499	312	28104513	4313495854
28121	08:42:24.692	00:00:28.121	1688	537,6236	411,5811	0,5617028	0,4564609	457,3833	3,855637	0	648,8428	432,0278	0,3933403	0,4638511	463,5241	3,793101	0	60	593	422						Untertest3.avi	0	880	547	72	111	524	311	666	0	Content		521	311	28121137	4313512478
28138	08:42:24.709	00:00:28.137	1689	531,2679	415,6089	0,5615737	0,4562777	457,3847	3,881678	0	659,4674	432,7829	0,3931941	0,4638181	463,5341	3,775332	0	60	595	424						Untertest3.avi	0	880	547	72	111	524	311	666	0	Content		523	313	28137889	4313529230
28155	08:42:24.726	00:00:28.154	1690	536,2479	411,9971	0,5615025	0,4561301	457,2069	3,874152	0	596,5229	447,4606	0,4004426	0,4638716	440,8728	3,609496	0	60	566	430						Untertest3.avi	0	880	547	72	111	524	311	666	0	Content		494	319	28154512	4313545853
28171	08:42:24.742	00:00:28.171	1691	543,5211	416,8414	0,5615281	0,4560101	457,2841	3,924065	0	603,2448	428,9858	0,3927063	0,4638981	463,5326	3,828586	0	60	573	423						Untertest3.avi	0	880	547	72	111	524	311	666	0	Content		501	312	28171137	4313562478
28188	08:42:24.759	00:00:28.187	1692	539,6717	415,6632	0,5615328	0,4559807	457,147	3,992223	0	657,2317	429,2962	0,3930106	0,4638669	463,4957	3,85477	0	60	598	422						Untertest3.avi	0	880	547	72	111	524	311	666	0	Content		526	311	28187761	4313579102
28205	08:42:24.776	00:00:28.204	1693	540,5402	415,8834	0,5614161	0,4559624	457,1944	3,963002	0	655,0264	431,8597	0,3929077	0,4639056	463,4486	3,866411	0	60	598	424						Untertest3.avi	0	880	547	72	111	524	311	666	0	Content		526	313	28204513	4313595854
28221	08:42:24.792	00:00:28.221	1694	533,7147	411,2338	0,5612609	0,4559229	457,0823	3,983157	0	652,5151	428,0524	0,392728	0,4639307	463,442	3,910688	0	60	593	420						Untertest3.avi	0	880	547	72	111	524	311	666	0	Content		521	309	28221136	4313612477
28238	08:42:24.809	00:00:28.237	1695	547,4319	410,4103	0,5610841	0,4560164	457,208	3,985726	0	654,0516	426,9522	0,3925548	0,4639192	463,4396	3,86709	0	60	601	419						Untertest3.avi	0	880	547	72	111	524	311	666	0	Content		529	308	28237761	4313629102
28254	08:42:24.825	00:00:28.254	1696	543,0685	417,2057	0,5609574	0,4557171	457,1348	4,066712	0	652,2579	430,0151	0,3923958	0,4639204	463,3846	3,919225	0	60	598	424						Untertest3.avi	0	880	547	72	111	524	311	666	0	Content		526	313	28254384	4313645725
28271	08:42:24.842	00:00:28.271	1697	540,8044	408,3579	0,560814	0,4559341	457,1714	4,069297	0	661,0757	431,015	0,392283	0,4639536	463,4323	3,960562	0	60	601	420						Untertest3.avi	0	880	547	72	111	524	311	666	0	Content		529	309	28271134	4313662475
28288	08:42:24.859	00:00:28.287	1698	546,1096	418,796	0,5606841	0,4558394	457,2489	4,048518	0	653,4727	429,9729	0,3921676	0,4640484	463,3659	3,955153	0	60	600	424						Untertest3.avi	0	880	547	72	111	524	311	666	0	Content		528	313	28287761	4313679102
28304	08:42:24.875	00:00:28.304	1699	536,8887	412,8286	0,5605519	0,4558457	457,1914	4,08102	0	649,2574	429,063	0,3920389	0,4641566	463,3714	4,007902	0	60	593	421						Untertest3.avi	0	880	547	72	111	524	311	666	0	Content		521	310	28304385	4313695726
28321	08:42:24.892	00:00:28.321	1700	534,1247	417,8513	0,5603704	0,4557179	457,2578	4,13978	0	649,5809	430,4619	0,3918895	0,4642151	463,3927	3,991983	0	60	592	424						Untertest3.avi	0	880	547	72	111	524	311	666	0	Content		520	313	28321022	4313712363
28338	08:42:24.909	00:00:28.337	1701	537,5212	413,5396	0,5602317	0,4556993	457,321	4,178666	0	653,303	433,147	0,3917232	0,4642967	463,358	4,049907	0	60	595	423						Untertest3.avi	0	880	547	72	111	524	311	666	0	Content		523	312	28337760	4313729101
28354	08:42:24.925	00:00:28.354	1702	539,3762	411,4164	0,5600815	0,4557327	457,3238	4,16446	0	649,7958	435,8997	0,3915599	0,464479	463,4207	4,106936	0	60	595	424						Untertest3.avi	0	880	547	72	111	524	311	666	0	Content		523	313	28354385	4313745726
28371	08:42:24.942	00:00:28.371	1703	540,2291	420,0737	0,5599751	0,4556504	457,3704	4,171169	0	652,3154	430,7834	0,3914226	0,4645516	463,4591	4,07399	0	60	596	425						Untertest3.avi	0	880	547	72	111	524	311	666	0	Content		524	314	28371019	4313762360
28388	08:42:24.959	00:00:28.387	1704	536,7666	418,1832	0,5599163	0,4556484	457,3583	4,169357	0	655,7562	432,5803	0,3913551	0,4645519	463,4685	4,109544	0	60	596	425						Untertest3.avi	0	880	547	72	111	524	311	666	0	Content		524	314	28387634	4313778975
28404	08:42:24.975	00:00:28.404	1705	537,2254	417,2568	0,5598371	0,4556672	457,3687	4,191738	0	649,9186	431,232	0,3912854	0,4645142	463,4782	4,128664	0	60	594	424						Untertest3.avi	0	880	547	72	111	524	311	666	0	Content		522	313	28404384	4313795725
28421	08:42:24.992	00:00:28.421	1706	541,8059	417,9371	0,5598089	0,4557608	457,3711	4,206727	0	654,1565	431,9877	0,3912457	0,4645247	463,4793	4,115766	0	60	598	425						Untertest3.avi	0	880	547	72	111	524	311	666	0	Content		526	314	28421041	4313812382
28438	08:42:25.009	00:00:28.437	1707	542,7311	414,699	0,5597861	0,4558353	457,3924	4,251612	0	650,4976	431,1888	0,3912089	0,4645689	463,5765	4,137707	0	60	597	423						Untertest3.avi	0	880	547	72	111	524	311	666	0	Content		525	312	28437637	4313828978
[truncated: 2,005 more rows]
