# Supplementary material for: Gaze Duration Biases for Colours in Combination with Dissonant and Consonant Sounds: A Comparative Eye-Tracking Study with Orangutans
Source: PLoS One. 2015 Oct 14;10(10):e0139894. doi: 10.1371/journal.pone.0139894 (PMC4605782; doi:10.1371/journal.pone.0139894)
Supplement: S1 Data — (ZIP) [file pone.0139894.s004.zip › Plos ColourSound Data/Apes/Farben_Musik_U3/Rec 04-All-Data.tsv]

System Properties:
Operating System:	Microsoft Windows NT 6.1.7601 Service Pack 1
System User Name:	tobiiadmin
Machine Name:	LOE7690LAP
Data properties:
Recording name:	Rec 04
Recording date:	04.08.2013
Recording time:	09:34:06
Recording resolution:	1024 x 768
Export date:	09.03.2014
Export time:	12:20:40
Participant:	Bimbo
Filter settings:
Eye: Average
Validity: Normal
Fixation filter: Tobii fixation filter
Velocity threshold: 35
Distance threshold: 35
Timestamp	DateTimeStamp	DateTimeStampStartOffset	Number	GazePointXLeft	GazePointYLeft	CamXLeft	CamYLeft	DistanceLeft	PupilLeft	ValidityLeft	GazePointXRight	GazePointYRight	CamXRight	CamYRight	DistanceRight	PupilRight	ValidityRight	FixationIndex	GazePointX	GazePointY	Event	EventKey	Data1	Data2	Descriptor	StimuliName	StimuliID	MediaWidth	MediaHeight	MediaPosX	MediaPosY	MappedFixationPointX	MappedFixationPointY	FixationDuration	AoiIds	AoiNames	WebGroupImage	MappedGazeDataPointX	MappedGazeDataPointY	MicroSecondTimestamp	AbsoluteMicroSecondTimestamp
12	09:34:06.937	00:00:00.012	0	615,7906	699,9103	0,5439164	0,5964758	535,6687	4,231451	0	384,6236	659,7161	0,3641977	0,6429175	544,7878	3,890393	0	0	500	680						No media	0	1024	768	0	0	477	626	62	0	Content		500	680	12368	7415692064
29	09:34:06.954	00:00:00.028	1	-1024	-768	-1	-1	-1	-1	4	449,8341	572,9393	0,3648619	0,6427409	544,9644	4,014984	0	0	450	573						No media	0	1024	768	0	0	477	626	62	0	Content		450	573	28830	7415708526
46	09:34:06.971	00:00:00.045	2	-1024	-768	-1	-1	-1	-1	4	477,5569	514,5753	0,3650524	0,6432334	544,9435	4,013851	0	0	478	515						No media	0	1024	768	0	0	477	626	62	0	Content		478	515	45617	7415725313
62	09:34:06.987	00:00:00.062	3	551,9507	510,9128	0,5466232	0,5969455	533,8267	4,136226	0	474,6555	476,4493	0,3650432	0,6439565	544,682	4,002414	0	1	513	494						No media	0	1024	768	0	0	531	472	233	0	Content		513	494	62046	7415741742
79	09:34:07.004	00:00:00.078	4	593,9093	491,9175	0,5475346	0,5979966	533,8267	4,098726	0	496,076	454,58	0,3651167	0,6450842	544,7063	4,035742	0	1	545	473						No media	0	1024	768	0	0	531	472	233	0	Content		545	473	78993	7415758689
95	09:34:07.020	00:00:00.095	5	520,7343	486,0494	0,5483719	0,599351	533,4974	4,17012	0	558,0712	455,2781	0,3654481	0,6461533	544,4431	4,032323	0	1	539	471						No media	0	1024	768	0	0	531	472	233	0	Content		539	471	95296	7415774992
112	09:34:07.037	00:00:00.112	6	554,403	489,1355	0,5490426	0,5996933	533,3513	4,108461	0	507,0922	454,3873	0,3658401	0,6467034	544,447	4,047095	0	1	531	472						No media	0	1024	768	0	0	531	472	233	0	Content		531	472	112045	7415791741
129	09:34:07.054	00:00:00.128	7	547,8112	489,7699	0,5497317	0,5999164	533,1115	4,147527	0	521,5538	456,9644	0,3663213	0,6468663	544,1629	4,073999	0	1	535	473						No media	0	1024	768	0	0	531	472	233	0	Content		535	473	128673	7415808369
145	09:34:07.070	00:00:00.145	8	548,197	477,9246	0,550236	0,6000779	532,9351	4,129444	0	516,2612	453,5536	0,3666555	0,6469032	544,1219	4,047339	0	1	532	466						No media	0	1024	768	0	0	531	472	233	0	Content		532	466	145298	7415824994
162	09:34:07.087	00:00:00.161	9	546,856	488,4559	0,5505137	0,6005021	532,8437	4,180302	0	500,0734	454,3339	0,366855	0,6469092	543,9068	4,135079	0	1	523	471						No media	0	1024	768	0	0	531	472	233	0	Content		523	471	161923	7415841619
179	09:34:07.104	00:00:00.178	10	548,0214	485,2095	0,5506986	0,6008675	532,6396	4,221135	0	510,8054	457,4777	0,3669532	0,6468261	543,9276	4,116849	0	1	529	471						No media	0	1024	768	0	0	531	472	233	0	Content		529	471	178673	7415858369
195	09:34:07.120	00:00:00.195	11	552,8972	479,854	0,5508457	0,6010264	532,5054	4,156156	0	500,2585	461,356	0,3670095	0,6466627	543,8921	4,11942	0	1	527	471						No media	0	1024	768	0	0	531	472	233	0	Content		527	471	195276	7415874972
212	09:34:07.137	00:00:00.211	12	556,2159	483,0478	0,5510747	0,6010948	532,4186	4,254918	0	517,4729	460,7797	0,3671077	0,6465319	543,7839	4,166687	0	1	537	472						No media	0	1024	768	0	0	531	472	233	0	Content		537	472	211900	7415891596
229	09:34:07.154	00:00:00.228	13	556,7764	473,8342	0,5513628	0,6011279	532,2449	4,273298	0	555,697	465,4566	0,366997	0,6459982	541,546	4,174597	0	1	556	470						No media	0	1024	768	0	0	531	472	233	0	Content		556	470	228526	7415908222
245	09:34:07.170	00:00:00.245	14	552,202	485,7924	0,5515654	0,600756	532,2396	4,33502	0	517,9456	457,7415	0,3674212	0,6454757	543,8184	4,238387	0	1	535	472						No media	0	1024	768	0	0	531	472	233	0	Content		535	472	245275	7415924971
262	09:34:07.187	00:00:00.261	15	507,1005	496,1848	0,5518309	0,5999297	532,2537	4,417537	0	529,7683	462,8051	0,3676029	0,6442904	543,5493	4,296718	0	1	518	479						No media	0	1024	768	0	0	531	472	233	0	Content		518	479	261903	7415941599
279	09:34:07.204	00:00:00.278	16	458,2613	525,2317	0,5536903	0,6005184	532,5021	4,386039	0	448,7504	499,1433	0,3702183	0,6442053	543,92	4,354115	0	1	454	512						No media	0	1024	768	0	0	531	472	233	0	Content		454	512	278522	7415958218
295	09:34:07.220	00:00:00.295	17	333,0966	588,306	0,5560766	0,6014159	532,7769	4,415575	0	315,848	571,1719	0,3735294	0,6445935	544,2513	4,278567	0	2	324	580						No media	0	1024	768	0	0	208	620	317	0	Content		324	580	295162	7415974858
312	09:34:07.237	00:00:00.311	18	244,5548	607,474	0,5581823	0,6007707	533,2234	4,33988	0	262,8946	576,3177	0,375613	0,6435333	544,2514	4,338387	0	2	254	592						No media	0	1024	768	0	0	208	620	317	0	Content		254	592	311899	7415991595
329	09:34:07.254	00:00:00.328	19	207,5579	615,4333	0,5594664	0,5998672	533,2104	4,406098	0	229,58	596,8192	0,3764637	0,6422831	544,2514	4,29196	0	2	219	606						No media	0	1024	768	0	0	208	620	317	0	Content		219	606	328525	7416008221
345	09:34:07.270	00:00:00.345	20	205,6511	620,9588	0,5599808	0,599119	533,2034	4,47456	0	193,5499	637,9659	0,3764364	0,6413216	544,392	4,235843	0	2	200	629						No media	0	1024	768	0	0	208	620	317	0	Content		200	629	345160	7416024856
362	09:34:07.287	00:00:00.361	21	203,0379	616,8575	0,5604012	0,5986709	533,1542	4,478661	0	195,1903	642,9216	0,3765837	0,6403198	544,2205	4,238518	0	2	199	630						No media	0	1024	768	0	0	208	620	317	0	Content		199	630	361900	7416041596
379	09:34:07.304	00:00:00.378	22	204,6326	612,5116	0,560796	0,5984635	533,0219	4,4833	0	197,7461	630,5641	0,3766946	0,6395332	544,2682	4,204595	0	2	201	622						No media	0	1024	768	0	0	208	620	317	0	Content		201	622	378524	7416058220
395	09:34:07.320	00:00:00.395	23	207,2149	617,2645	0,5611534	0,598462	532,9568	4,545887	0	195,9036	634,1757	0,3768029	0,6388544	544,2522	4,298978	0	2	202	626						No media	0	1024	768	0	0	208	620	317	0	Content		202	626	395161	7416074857
412	09:34:07.337	00:00:00.411	24	200,8573	621,0334	0,5614403	0,5985214	532,9599	4,547411	0	192,6784	613,0565	0,3769134	0,638307	544,1754	4,389615	0	2	197	617						No media	0	1024	768	0	0	208	620	317	0	Content		197	617	411774	7416091470
428	09:34:07.353	00:00:00.428	25	192,147	613,2935	0,5614828	0,5987393	532,9661	4,586218	0	172,1736	676,396	0,3768806	0,6379082	544,0939	4,025446	0	2	182	645						No media	0	1024	768	0	0	208	620	317	0	Content		182	645	428400	7416108096
445	09:34:07.370	00:00:00.445	26	191,0384	616,8378	0,5615115	0,5990292	532,9519	4,622789	0	238,5121	597,2599	0,3767771	0,6377121	544,0939	4,497815	0	2	215	607						No media	0	1024	768	0	0	208	620	317	0	Content		215	607	445163	7416124859
462	09:34:07.387	00:00:00.461	27	196,2856	614,2823	0,5614704	0,5993921	532,8065	4,605145	0	249,1658	604,3624	0,3751185	0,6378595	533,6487	4,41962	0	2	223	609						No media	0	1024	768	0	0	208	620	317	0	Content		223	609	461771	7416141467
478	09:34:07.403	00:00:00.478	28	253,1785	625,569	0,5576809	0,5995677	516,7306	4,481821	0	247,5452	604,3106	0,3752351	0,6383973	535,093	4,486357	0	2	250	615						No media	0	1024	768	0	0	208	620	317	0	Content		250	615	478398	7416158094
495	09:34:07.420	00:00:00.495	29	191,9271	614,8386	0,5614473	0,6002676	532,7474	4,647598	0	184,3479	661,9164	0,3764933	0,6389877	543,8561	4,054018	0	2	188	638						No media	0	1024	768	0	0	208	620	317	0	Content		188	638	495021	7416174717
512	09:34:07.437	00:00:00.511	30	190,4007	617,8695	0,5614703	0,6007708	532,7472	4,67292	0	188,3183	662,9376	0,3764576	0,6395838	543,7242	4,152161	0	2	189	640						No media	0	1024	768	0	0	208	620	317	0	Content		189	640	511770	7416191466
528	09:34:07.453	00:00:00.528	31	193,8459	618,8994	0,5615138	0,6013331	532,73	4,669098	0	235,8618	607,063	0,3764068	0,6401427	543,7242	4,561592	0	2	215	613						No media	0	1024	768	0	0	208	620	317	0	Content		215	613	528396	7416208092
545	09:34:07.470	00:00:00.545	32	190,0982	616,2263	0,5616229	0,6019418	532,665	4,696284	0	245,4183	586,0542	0,3754233	0,6408623	536,6676	4,546627	0	2	218	601						No media	0	1024	768	0	0	208	620	317	0	Content		218	601	545020	7416224716
562	09:34:07.487	00:00:00.561	33	199,5356	622,782	0,5618122	0,6025874	532,5839	4,665545	0	174,7463	631,8224	0,3765668	0,6415133	543,5748	4,423025	0	2	187	627						No media	0	1024	768	0	0	208	620	317	0	Content		187	627	561647	7416241343
578	09:34:07.503	00:00:00.578	34	200,8823	617,6647	0,5616655	0,6031855	532,4745	4,6823	0	182,513	620,8205	0,3764206	0,6420295	543,325	4,461067	0	2	192	619						No media	0	1024	768	0	0	208	620	317	0	Content		192	619	578395	7416258091
595	09:34:07.520	00:00:00.595	35	296,2057	634,3699	0,5597926	0,6041663	532,171	4,730785	0	354,9609	620,0037	0,3749585	0,6425843	543,325	4,626081	0	2	326	627						No media	0	1024	768	0	0	208	620	317	0	Content		326	627	595023	7416274719
612	09:34:07.537	00:00:00.611	36	410,9053	657,3866	0,5570596	0,6059212	531,9154	4,783498	0	389,1015	641,453	0,373583	0,643512	543,1089	4,603306	0	3	400	649						No media	0	1024	768	0	0	536	732	250	0	Content		400	649	611771	7416291467
628	09:34:07.553	00:00:00.628	37	535,2169	692,6201	0,5545675	0,6079519	532,0318	4,772885	0	452,5526	667,1747	0,372676	0,6442735	542,9166	4,557898	0	3	494	680						No media	0	1024	768	0	0	536	732	250	0	Content		494	680	628479	7416308175
645	09:34:07.570	00:00:00.645	38	595,6575	733,3966	0,5531897	0,6100917	532,071	4,750425	0	485,1768	705,9251	0,372534	0,6450458	542,7619	4,540205	0	3	540	720						No media	0	1024	768	0	0	536	732	250	0	Content		540	720	645020	7416324716
662	09:34:07.587	00:00:00.661	39	618,9069	749,6769	0,5532501	0,6114559	531,9063	4,728248	0	468,9103	714,6124	0,3730528	0,6456318	542,667	4,548879	0	3	544	732						No media	0	1024	768	0	0	536	732	250	0	Content		544	732	661643	7416341339
678	09:34:07.603	00:00:00.678	40	621,2216	752,4503	0,553671	0,612165	531,833	4,692356	0	450,761	719,0443	0,3735422	0,6456125	542,5986	4,513202	0	3	536	736						No media	0	1024	768	0	0	536	732	250	0	Content		536	736	678394	7416358090
695	09:34:07.620	00:00:00.695	41	626,0832	749,0359	0,554055	0,6128044	531,9236	4,658479	0	441,6705	709,3414	0,3739877	0,6455963	542,5347	4,509156	0	3	534	729						No media	0	1024	768	0	0	536	732	250	0	Content		534	729	695018	7416374714
712	09:34:07.637	00:00:00.711	42	633,5181	758,4095	0,5545195	0,6133345	531,9305	4,641795	0	442,9424	716,5797	0,3743863	0,6454124	542,5179	4,519461	0	3	538	737						No media	0	1024	768	0	0	536	732	250	0	Content		538	737	711644	7416391340
728	09:34:07.653	00:00:00.728	43	635,1144	750,0338	0,5548576	0,6137311	531,8873	4,620447	0	440,8	716,6056	0,3746247	0,6452274	542,4658	4,457245	0	3	538	733						No media	0	1024	768	0	0	536	732	250	0	Content		538	733	728393	7416408089
745	09:34:07.670	00:00:00.745	44	590,171	748,2379	0,5550931	0,614034	531,8682	4,75253	0	444,2733	713,8339	0,3747367	0,6450908	542,4579	4,47336	0	3	517	731						No media	0	1024	768	0	0	536	732	250	0	Content		517	731	745019	7416424715
762	09:34:07.687	00:00:00.761	45	640,038	758,9683	0,5551972	0,6141428	531,9518	4,655558	0	437,3255	712,9088	0,3747341	0,6449153	542,5274	4,405261	0	3	539	736						No media	0	1024	768	0	0	536	732	250	0	Content		539	736	761643	7416441339
778	09:34:07.703	00:00:00.778	46	634,4457	751,723	0,5551577	0,6142101	532,1311	4,575731	0	428,8966	713,2557	0,3746154	0,6447911	542,5335	4,409276	0	3	532	732						No media	0	1024	768	0	0	536	732	250	0	Content		532	732	778268	7416457964
795	09:34:07.720	00:00:00.795	47	642,913	756,6197	0,5550839	0,6142299	532,168	4,535692	0	438,8925	706,5727	0,3744905	0,6446788	542,582	4,385502	0	3	541	732						No media	0	1024	768	0	0	536	732	250	0	Content		541	732	795017	7416474713
812	09:34:07.737	00:00:00.811	48	634,8723	763,5687	0,5549211	0,614387	532,1986	4,456028	0	439,0594	702,8446	0,3742501	0,6447048	542,6801	4,409791	0	3	537	733						No media	0	1024	768	0	0	536	732	250	0	Content		537	733	811639	7416491335
828	09:34:07.753	00:00:00.828	49	592,2226	756,1533	0,5547236	0,6145485	532,0937	4,498823	0	436,5493	709,2703	0,3739523	0,6448326	542,6791	4,316849	0	3	514	733						No media	0	1024	768	0	0	536	732	250	0	Content		514	733	828265	7416507961
845	09:34:07.770	00:00:00.844	50	637,2547	761,6665	0,5544313	0,6145167	532,2741	4,414814	0	432,2182	713,6508	0,3735767	0,644924	542,7873	4,295179	0	3	535	738						No media	0	1024	768	0	0	536	732	250	0	Content		535	738	844890	7416524586
862	09:34:07.787	00:00:00.861	51	663,6503	771,1113	0,5532227	0,6146312	532,4111	4,427118	0	464,3703	721,4713	0,3724923	0,6451374	542,9373	4,31576	0	4	564	746						No media	0	1024	768	0	0	639	744	516	0	Content		564	746	861640	7416541336
878	09:34:07.803	00:00:00.878	52	755,556	768,688	0,5512469	0,6144632	532,687	4,382448	0	547,9203	728,7546	0,370708	0,644896	542,9158	4,287982	0	4	652	749						No media	0	1024	768	0	0	639	744	516	0	Content		652	749	878264	7416557960
895	09:34:07.820	00:00:00.894	53	763,0818	765,2997	0,550972	0,6139417	532,5177	4,292253	0	552,1112	724,0848	0,3702444	0,6449214	542,9377	4,255247	0	4	658	745						No media	0	1024	768	0	0	639	744	516	0	Content		658	745	894887	7416574583
912	09:34:07.837	00:00:00.911	54	739,7767	766,2743	0,5511962	0,6137805	532,7313	4,267214	0	541,0905	723,6616	0,3703509	0,6450978	543,0997	4,179778	0	4	640	745						No media	0	1024	768	0	0	639	744	516	0	Content		640	745	911513	7416591209
928	09:34:07.853	00:00:00.928	55	741,3719	760,5943	0,5508496	0,6134068	532,7808	4,268116	0	544,7775	724,5936	0,3701397	0,6450126	542,9346	4,181851	0	4	643	743						No media	0	1024	768	0	0	639	744	516	0	Content		643	743	928264	7416607960
945	09:34:07.870	00:00:00.944	56	747,7552	765,9675	0,5507029	0,612729	532,8293	4,2033	0	534,0346	721,2489	0,3699833	0,6448202	543,1232	4,1829	0	4	641	744						No media	0	1024	768	0	0	639	744	516	0	Content		641	744	944887	7416624583
962	09:34:07.887	00:00:00.961	57	742,4684	758,1307	0,5506666	0,612043	532,8821	4,236675	0	530,8688	726,708	0,3698315	0,6444237	543,2039	4,141067	0	4	637	742						No media	0	1024	768	0	0	639	744	516	0	Content		637	742	961511	7416641207
978	09:34:07.903	00:00:00.978	58	747,8027	764,3783	0,5505555	0,6114089	532,8374	4,105824	0	531,3125	721,6914	0,3696966	0,6440843	543,2166	4,114426	0	4	640	743						No media	0	1024	768	0	0	639	744	516	0	Content		640	743	978142	7416657838
995	09:34:07.920	00:00:00.994	59	740,7211	767,0867	0,5504418	0,6106466	533,0092	4,114889	0	541,1291	711,3547	0,3695385	0,6436088	543,2159	4,148886	0	4	641	739						No media	0	1024	768	0	0	639	744	516	0	Content		641	739	994883	7416674579
1012	09:34:07.937	00:00:01.011	60	736,8121	764,3885	0,5503319	0,6097526	533,1063	4,119958	0	542,0397	723,35	0,3693464	0,6429774	543,4304	4,123568	0	4	639	744						No media	0	1024	768	0	0	639	744	516	0	Content		639	744	1011512	7416691208
1028	09:34:07.953	00:00:01.028	61	730,2999	763,1846	0,5501664	0,6087183	533,1952	4,13118	0	532,4944	719,6853	0,3691697	0,6422557	543,4468	4,121436	0	4	631	741						No media	0	1024	768	0	0	639	744	516	0	Content		631	741	1028155	7416707851
1045	09:34:07.970	00:00:01.044	62	735,8206	766,1185	0,5499783	0,6077945	533,3223	4,070674	0	533,7538	719,4656	0,3689257	0,6417226	543,5674	4,090384	0	4	635	743						No media	0	1024	768	0	0	639	744	516	0	Content		635	743	1044758	7416724454
1062	09:34:07.987	00:00:01.061	63	732,3497	756,1196	0,5497732	0,6071461	533,4557	4,045705	0	539,648	706,1249	0,3687162	0,6413659	543,5633	4,113308	0	4	636	731						No media	0	1024	768	0	0	639	744	516	0	Content		636	731	1061508	7416741204
1078	09:34:08.003	00:00:01.078	64	741,3347	770,0133	0,5495623	0,6065648	533,7148	4,070975	0	528,6453	709,6408	0,3684774	0,6412076	543,8079	4,070421	0	4	635	740						No media	0	1024	768	0	0	639	744	516	0	Content		635	740	1078141	7416757837
1095	09:34:08.020	00:00:01.094	65	732,0405	767,8626	0,5494136	0,6061172	533,7171	4,075331	0	539,2859	731,4127	0,368359	0,6409356	543,8221	4,034184	0	4	636	750						No media	0	1024	768	0	0	639	744	516	0	Content		636	750	1094758	7416774454
1111	09:34:08.036	00:00:01.111	66	739,2547	769,422	0,5493444	0,6059415	533,7461	4,089333	0	542,2906	720,7009	0,3683053	0,6408714	543,8679	4,051681	0	4	641	745						No media	0	1024	768	0	0	639	744	516	0	Content		641	745	1111384	7416791080
1128	09:34:08.053	00:00:01.128	67	740,6624	750,2642	0,54929	0,6058587	533,9226	4,120798	0	544,3292	719,3844	0,3682816	0,6408756	543,9457	4,027309	0	4	642	735						No media	0	1024	768	0	0	639	744	516	0	Content		642	735	1128137	7416807833
1145	09:34:08.070	00:00:01.144	68	750,5618	772,3296	0,5492657	0,6058577	533,9906	4,029414	0	525,7468	727,567	0,3682133	0,6409128	543,9822	4,024707	0	4	638	750						No media	0	1024	768	0	0	639	744	516	0	Content		638	750	1144758	7416824454
1161	09:34:08.086	00:00:01.161	69	743,2347	768,2974	0,5492366	0,6061066	534,0165	4,086332	0	525,4211	720,0672	0,3681651	0,6411531	543,9706	4,072338	0	4	634	744						No media	0	1024	768	0	0	639	744	516	0	Content		634	744	1161381	7416841077
1178	09:34:08.103	00:00:01.178	70	752,5622	770,1497	0,5491907	0,6065517	533,9526	4,001021	0	525,5063	708,7366	0,3680901	0,6416014	543,9283	4,068744	0	4	639	739						No media	0	1024	768	0	0	639	744	516	0	Content		639	739	1178005	7416857701
1195	09:34:08.120	00:00:01.194	71	744,9083	767,4067	0,5492079	0,6070024	534,0064	4,082317	0	514,7997	718,6649	0,3680578	0,6418968	543,9338	4,091562	0	4	630	743						No media	0	1024	768	0	0	639	744	516	0	Content		630	743	1194752	7416874448
1211	09:34:08.136	00:00:01.211	72	756,0127	768,1268	0,5491706	0,6073446	533,9728	4,031414	0	526,8979	727,6053	0,3680193	0,6419505	543,9531	4,098375	0	4	641	748						No media	0	1024	768	0	0	639	744	516	0	Content		641	748	1211342	7416891038
1228	09:34:08.153	00:00:01.227	73	753,9786	772,6924	0,5491357	0,6074296	534,0016	4,029564	0	527,1364	721,4873	0,3679428	0,6417632	543,9714	4,103793	0	4	641	747						No media	0	1024	768	0	0	639	744	516	0	Content		641	747	1227967	7416907663
1245	09:34:08.170	00:00:01.244	74	745,0936	767,1198	0,5490688	0,6073893	533,9904	4,126995	0	527,1527	718,4468	0,3678792	0,641618	543,9371	4,096141	0	4	636	743						No media	0	1024	768	0	0	639	744	516	0	Content		636	743	1244590	7416924286
1261	09:34:08.186	00:00:01.261	75	743,9782	762,2039	0,5489988	0,6072204	533,991	4,066239	0	525,7196	719,799	0,3677978	0,6412636	543,9461	4,138583	0	4	635	741						No media	0	1024	768	0	0	639	744	516	0	Content		635	741	1261340	7416941036
1278	09:34:08.203	00:00:01.277	76	740,6411	770,9261	0,5489732	0,6068378	533,9073	4,151535	0	536,6313	722,2645	0,3678387	0,6408912	543,9455	4,100455	0	4	639	747						No media	0	1024	768	0	0	639	744	516	0	Content		639	747	1277967	7416957663
1295	09:34:08.220	00:00:01.294	77	758,1359	772,9941	0,5490737	0,6065432	533,9766	4,103204	0	524,2993	721,128	0,367911	0,640674	543,9572	4,116027	0	4	641	747						No media	0	1024	768	0	0	639	744	516	0	Content		641	747	1294592	7416974288
1311	09:34:08.236	00:00:01.311	78	727,4923	766,4301	0,5492739	0,6064243	533,9494	4,221639	0	516,2673	729,6804	0,3680742	0,6405928	544,0746	4,130552	0	4	622	748						No media	0	1024	768	0	0	639	744	516	0	Content		622	748	1311212	7416990908
1328	09:34:08.253	00:00:01.327	79	755,2267	771,2059	0,5495628	0,6063085	533,9874	4,118402	0	515,7522	725,0273	0,3683493	0,6405696	543,8605	4,128258	0	4	635	748						No media	0	1024	768	0	0	639	744	516	0	Content		635	748	1327961	7417007657
1345	09:34:08.270	00:00:01.344	80	759,7355	773,5454	0,5499137	0,6061423	533,9076	4,110014	0	517,9036	726,9366	0,368669	0,6406067	543,9247	4,099946	0	4	639	750						No media	0	1024	768	0	0	639	744	516	0	Content		639	750	1344585	7417024281
1361	09:34:08.286	00:00:01.361	81	765,9923	782,0088	0,5502425	0,6061138	534,0115	4,076938	0	520,5319	718,053	0,3689872	0,6407211	543,8917	4,147032	0	4	643	750						No media	0	1024	768	0	0	639	744	516	0	Content		643	750	1361208	7417040904
1378	09:34:08.303	00:00:01.377	82	746,9568	779,6444	0,5507528	0,6065223	533,9894	4,14415	0	511,7175	726,2911	0,3696213	0,6411902	543,9316	4,071264	0	5	629	753						No media	0	1024	768	0	0	602	760	150	0	Content		629	753	1377834	7417057530
1395	09:34:08.320	00:00:01.394	83	-1024	-768	-1	-1	-1	-1	4	471,8536	756,0617	0,3710797	0,6424316	544,0209	4,063022	0	5	472	756						No media	0	1024	768	0	0	602	760	150	0	Content		472	756	1394580	7417074276
1411	09:34:08.336	00:00:01.411	84	-1024	-768	-1	-1	-1	-1	4	428,6668	761,8194	0,372109	0,6433955	544,1347	4,0411	0	5	429	762						No media	0	1024	768	0	0	602	760	150	0	Content		429	762	1411206	7417090902
1428	09:34:08.353	00:00:01.427	85	726,9609	795,1447	0,5527812	0,6093139	533,9894	4,003347	0	435,8322	759,5016	0,3722452	0,6441458	544,0375	4,063704	0	5	581	777						No media	0	1024	768	0	0	602	760	150	0	Content		581	777	1427828	7417107524
1444	09:34:08.369	00:00:01.444	86	770,1317	789,9489	0,5531387	0,6106008	533,9894	3,22858	0	434,7344	762,8197	0,3724622	0,6448543	544,2276	4,067687	0	5	602	776						No media	0	1024	768	0	0	602	760	150	0	Content		602	776	1444455	7417124151
1461	09:34:08.386	00:00:01.461	87	818,1852	763,3401	0,5533815	0,6112663	534,2543	3,17829	0	428,1888	756,8364	0,3727677	0,6452755	544,208	4,022559	0	5	623	760						No media	0	1024	768	0	0	602	760	150	0	Content		623	760	1461077	7417140773
1478	09:34:08.403	00:00:01.477	88	865,418	744,4176	0,5536165	0,6118885	534,2543	3,208913	0	434,1775	765,9755	0,3729957	0,6456232	544,3831	4,010482	0	5	650	755						No media	0	1024	768	0	0	602	760	150	0	Content		650	755	1477828	7417157524
1494	09:34:08.419	00:00:01.494	89	-1024	-768	-1	-1	-1	-1	4	431,6153	759,0289	0,3733254	0,6458203	544,3499	4,038721	0	5	432	759						No media	0	1024	768	0	0	602	760	150	0	Content		432	759	1494451	7417174147
1511	09:34:08.436	00:00:01.511	90	895,8853	769,9708	0,5543421	0,6139545	534,2543	3,208616	0	428,9906	763,639	0,3737324	0,6464943	544,2668	4,045856	0	5	662	767						No media	0	1024	768	0	0	602	760	150	0	Content		662	767	1511198	7417190894
1528	09:34:08.453	00:00:01.527	91	-1024	-768	-1	-1	-1	-1	4	-1024	-768	-1	-1	-1	-1	4		0	0						No media	0	1024	768	0	0				0	Content		0	0	1527821	7417207517
1544	09:34:08.469	00:00:01.544	92	-1024	-768	-1	-1	-1	-1	4	-1024	-768	-1	-1	-1	-1	4		0	0						No media	0	1024	768	0	0				0	Content		0	0	1544444	7417224140
1561	09:34:08.486	00:00:01.561	93	-1024	-768	-1	-1	-1	-1	4	-1024	-768	-1	-1	-1	-1	4		0	0						No media	0	1024	768	0	0				0	Content		0	0	1561070	7417240766
1578	09:34:08.503	00:00:01.577	94	-1024	-768	-1	-1	-1	-1	4	-1024	-768	-1	-1	-1	-1	4		0	0						No media	0	1024	768	0	0				0	Content		0	0	1577752	7417257448
1594	09:34:08.519	00:00:01.594	95	-1024	-768	-1	-1	-1	-1	4	-1024	-768	-1	-1	-1	-1	4		0	0						No media	0	1024	768	0	0				0	Content		0	0	1594419	7417274115
1611	09:34:08.536	00:00:01.611	96	-1024	-768	-1	-1	-1	-1	4	-1024	-768	-1	-1	-1	-1	4		0	0						No media	0	1024	768	0	0				0	Content		0	0	1611053	7417290749
1628	09:34:08.553	00:00:01.627	97	-1024	-768	-1	-1	-1	-1	4	-1024	-768	-1	-1	-1	-1	4		0	0						No media	0	1024	768	0	0				0	Content		0	0	1627720	7417307416
1635	09:34:08.560																				MovieStart	128	0	0	Untertest3.avi
1644	09:34:08.569	00:00:01.644	98	-1024	-768	-1	-1	-1	-1	4	-1024	-768	-1	-1	-1	-1	4		0	0						Untertest3.avi	0	880	547	72	111				0	Content		-72	-111	1644309	7417324005
1661	09:34:08.586	00:00:01.661	99	-1024	-768	-1	-1	-1	-1	4	-1024	-768	-1	-1	-1	-1	4		0	0						Untertest3.avi	0	880	547	72	111				0	Content		-72	-111	1661060	7417340756
1678	09:34:08.603	00:00:01.677	100	-1024	-768	-1	-1	-1	-1	4	-1024	-768	-1	-1	-1	-1	4		0	0						Untertest3.avi	0	880	547	72	111				0	Content		-72	-111	1677685	7417357381
1694	09:34:08.619	00:00:01.694	101	-1024	-768	-1	-1	-1	-1	4	-1024	-768	-1	-1	-1	-1	4		0	0						Untertest3.avi	0	880	547	72	111				0	Content		-72	-111	1694307	7417374003
1711	09:34:08.636	00:00:01.710	102	-1024	-768	-1	-1	-1	-1	4	-1024	-768	-1	-1	-1	-1	4		0	0						Untertest3.avi	0	880	547	72	111				0	Content		-72	-111	1710974	7417390670
1728	09:34:08.653	00:00:01.727	103	-1024	-768	-1	-1	-1	-1	4	-1024	-768	-1	-1	-1	-1	4		0	0						Untertest3.avi	0	880	547	72	111				0	Content		-72	-111	1727679	7417407375
1745	09:34:08.670	00:00:01.744	104	-1024	-768	-1	-1	-1	-1	4	-1024	-768	-1	-1	-1	-1	4		0	0						Untertest3.avi	0	880	547	72	111				0	Content		-72	-111	1744749	7417424445
1762	09:34:08.687	00:00:01.761	105	-1024	-768	-1	-1	-1	-1	4	-1024	-768	-1	-1	-1	-1	4		0	0						Untertest3.avi	0	880	547	72	111				0	Content		-72	-111	1761552	7417441248
1778	09:34:08.703	00:00:01.778	106	-1024	-768	-1	-1	-1	-1	4	-1024	-768	-1	-1	-1	-1	4		0	0						Untertest3.avi	0	880	547	72	111				0	Content		-72	-111	1778173	7417457869
1794	09:34:08.719	00:00:01.794	107	-1024	-768	-1	-1	-1	-1	4	-1024	-768	-1	-1	-1	-1	4		0	0						Untertest3.avi	0	880	547	72	111				0	Content		-72	-111	1794301	7417473997
1811	09:34:08.736	00:00:01.810	108	-1024	-768	-1	-1	-1	-1	4	-1024	-768	-1	-1	-1	-1	4		0	0						Untertest3.avi	0	880	547	72	111				0	Content		-72	-111	1810925	7417490621
1828	09:34:08.753	00:00:01.827	109	-1024	-768	-1	-1	-1	-1	4	-1024	-768	-1	-1	-1	-1	4		0	0						Untertest3.avi	0	880	547	72	111				0	Content		-72	-111	1827545	7417507241
1844	09:34:08.769	00:00:01.844	110	-1024	-768	-1	-1	-1	-1	4	-1024	-768	-1	-1	-1	-1	4		0	0						Untertest3.avi	0	880	547	72	111				0	Content		-72	-111	1844171	7417523867
1861	09:34:08.786	00:00:01.860	111	-1024	-768	-1	-1	-1	-1	4	-1024	-768	-1	-1	-1	-1	4		0	0						Untertest3.avi	0	880	547	72	111				0	Content		-72	-111	1860919	7417540615
1878	09:34:08.803	00:00:01.877	112	-1024	-768	-1	-1	-1	-1	4	-1024	-768	-1	-1	-1	-1	4		0	0						Untertest3.avi	0	880	547	72	111				0	Content		-72	-111	1877540	7417557236
1894	09:34:08.819	00:00:01.894	113	-1024	-768	-1	-1	-1	-1	4	-1024	-768	-1	-1	-1	-1	4		0	0						Untertest3.avi	0	880	547	72	111				0	Content		-72	-111	1894162	7417573858
1911	09:34:08.836	00:00:01.910	114	-1024	-768	-1	-1	-1	-1	4	-1024	-768	-1	-1	-1	-1	4		0	0						Untertest3.avi	0	880	547	72	111				0	Content		-72	-111	1910785	7417590481
1928	09:34:08.853	00:00:01.927	115	-1024	-768	-1	-1	-1	-1	4	-1024	-768	-1	-1	-1	-1	4		0	0						Untertest3.avi	0	880	547	72	111				0	Content		-72	-111	1927984	7417607680
1945	09:34:08.870	00:00:01.945	116	-1024	-768	-1	-1	-1	-1	4	-1024	-768	-1	-1	-1	-1	4		0	0						Untertest3.avi	0	880	547	72	111				0	Content		-72	-111	1945351	7417625047
1963	09:34:08.888	00:00:01.962	117	-1024	-768	-1	-1	-1	-1	4	-1024	-768	-1	-1	-1	-1	4		0	0						Untertest3.avi	0	880	547	72	111				0	Content		-72	-111	1962599	7417642295
1977	09:34:08.902	00:00:01.977	118	-1024	-768	-1	-1	-1	-1	4	-1024	-768	-1	-1	-1	-1	4		0	0						Untertest3.avi	0	880	547	72	111				0	Content		-72	-111	1977402	7417657098
1994	09:34:08.919	00:00:01.994	119	182,9433	774,7845	0,4626647	0,6400755	544,3539	2,878931	1	120,5066	759,868	0,462667	0,6400748	544,3539	2,863268	3	6	183	775						Untertest3.avi	0	880	547	72	111	-123	544	100	0	Content		111	664	1994149	7417673845
2011	09:34:08.936	00:00:02.010	120	-1024	-768	-1	-1	-1	-1	4	-1024	-768	-1	-1	-1	-1	4	6	0	0						Untertest3.avi	0	880	547	72	111	-123	544	100	0	Content		-72	-111	2010773	7417690469
2028	09:34:08.953	00:00:02.027	121	-51,12941	654,6923	0,4565893	0,6286958	428,938	3,215762	1	-113,164	636,1737	0,4565962	0,6286948	428,938	3,199474	3	6	-51	655						Untertest3.avi	0	880	547	72	111	-123	544	100	0	Content		-123	544	2027717	7417707413
2044	09:34:08.969	00:00:02.044	122	-1024	-768	-1	-1	-1	-1	4	-1024	-768	-1	-1	-1	-1	4	6	0	0						Untertest3.avi	0	880	547	72	111	-123	544	100	0	Content		-72	-111	2044145	7417723841
2061	09:34:08.986	00:00:02.060	123	-1024	-768	-1	-1	-1	-1	4	-1024	-768	-1	-1	-1	-1	4	6	0	0						Untertest3.avi	0	880	547	72	111	-123	544	100	0	Content		-72	-111	2060962	7417740658
2077	09:34:09.002	00:00:02.077	124	-105,9552	602,0997	0,5606623	0,611357	428,938	2,845558	3	-772,8925	391,793	0,5233633	0,6111571	631,9582	4,244516	1	6	-773	392						Untertest3.avi	0	880	547	72	111	-123	544	100	0	Content		-845	281	2077390	7417757086
2094	09:34:09.019	00:00:02.094	125	-1024	-768	-1	-1	-1	-1	4	-1024	-768	-1	-1	-1	-1	4		0	0						Untertest3.avi	0	880	547	72	111				0	Content		-72	-111	2094254	7417773950
2111	09:34:09.036	00:00:02.110	126	-1024	-768	-1	-1	-1	-1	4	-1024	-768	-1	-1	-1	-1	4		0	0						Untertest3.avi	0	880	547	72	111				0	Content		-72	-111	2110761	7417790457
2128	09:34:09.053	00:00:02.127	127	-1024	-768	-1	-1	-1	-1	4	-1024	-768	-1	-1	-1	-1	4		0	0						Untertest3.avi	0	880	547	72	111				0	Content		-72	-111	2127510	7417807206
2144	09:34:09.069	00:00:02.144	128	-1024	-768	-1	-1	-1	-1	4	-1024	-768	-1	-1	-1	-1	4		0	0						Untertest3.avi	0	880	547	72	111				0	Content		-72	-111	2144008	7417823704
2161	09:34:09.086	00:00:02.160	129	-1024	-768	-1	-1	-1	-1	4	-1024	-768	-1	-1	-1	-1	4		0	0						Untertest3.avi	0	880	547	72	111				0	Content		-72	-111	2160632	7417840328
2177	09:34:09.102	00:00:02.177	130	-1024	-768	-1	-1	-1	-1	4	-1024	-768	-1	-1	-1	-1	4		0	0						Untertest3.avi	0	880	547	72	111				0	Content		-72	-111	2177381	7417857077
2194	09:34:09.119	00:00:02.194	131	-1024	-768	-1	-1	-1	-1	4	-1024	-768	-1	-1	-1	-1	4		0	0						Untertest3.avi	0	880	547	72	111				0	Content		-72	-111	2194003	7417873699
2211	09:34:09.136	00:00:02.210	132	-1024	-768	-1	-1	-1	-1	4	-1024	-768	-1	-1	-1	-1	4		0	0						Untertest3.avi	0	880	547	72	111				0	Content		-72	-111	2210627	7417890323
2227	09:34:09.152	00:00:02.227	133	-1024	-768	-1	-1	-1	-1	4	-1024	-768	-1	-1	-1	-1	4		0	0						Untertest3.avi	0	880	547	72	111				0	Content		-72	-111	2227249	7417906945
2244	09:34:09.169	00:00:02.243	134	-1024	-768	-1	-1	-1	-1	4	-1024	-768	-1	-1	-1	-1	4		0	0						Untertest3.avi	0	880	547	72	111				0	Content		-72	-111	2243997	7417923693
2261	09:34:09.186	00:00:02.260	135	-1024	-768	-1	-1	-1	-1	4	-1024	-768	-1	-1	-1	-1	4		0	0						Untertest3.avi	0	880	547	72	111				0	Content		-72	-111	2260621	7417940317
2277	09:34:09.202	00:00:02.277	136	-1024	-768	-1	-1	-1	-1	4	-1024	-768	-1	-1	-1	-1	4		0	0						Untertest3.avi	0	880	547	72	111				0	Content		-72	-111	2277243	7417956939
2294	09:34:09.219	00:00:02.293	137	-1024	-768	-1	-1	-1	-1	4	-1024	-768	-1	-1	-1	-1	4		0	0						Untertest3.avi	0	880	547	72	111				0	Content		-72	-111	2293989	7417973685
2311	09:34:09.236	00:00:02.310	138	-1024	-768	-1	-1	-1	-1	4	-1024	-768	-1	-1	-1	-1	4		0	0						Untertest3.avi	0	880	547	72	111				0	Content		-72	-111	2310618	7417990314
2327	09:34:09.252	00:00:02.327	139	-1024	-768	-1	-1	-1	-1	4	-1024	-768	-1	-1	-1	-1	4		0	0						Untertest3.avi	0	880	547	72	111				0	Content		-72	-111	2327236	7418006932
2344	09:34:09.269	00:00:02.343	140	-1024	-768	-1	-1	-1	-1	4	-1024	-768	-1	-1	-1	-1	4		0	0						Untertest3.avi	0	880	547	72	111				0	Content		-72	-111	2343858	7418023554
2361	09:34:09.286	00:00:02.361	141	-1024	-768	-1	-1	-1	-1	4	-1024	-768	-1	-1	-1	-1	4		0	0						Untertest3.avi	0	880	547	72	111				0	Content		-72	-111	2361105	7418040801
2377	09:34:09.302	00:00:02.377	142	-1024	-768	-1	-1	-1	-1	4	-1024	-768	-1	-1	-1	-1	4		0	0						Untertest3.avi	0	880	547	72	111				0	Content		-72	-111	2377229	7418056925
2394	09:34:09.319	00:00:02.393	143	-1024	-768	-1	-1	-1	-1	4	-1024	-768	-1	-1	-1	-1	4		0	0						Untertest3.avi	0	880	547	72	111				0	Content		-72	-111	2393854	7418073550
2410	09:34:09.335	00:00:02.410	144	-1024	-768	-1	-1	-1	-1	4	-1024	-768	-1	-1	-1	-1	4		0	0						Untertest3.avi	0	880	547	72	111				0	Content		-72	-111	2410474	7418090170
2427	09:34:09.352	00:00:02.427	145	-1024	-768	-1	-1	-1	-1	4	-1024	-768	-1	-1	-1	-1	4		0	0						Untertest3.avi	0	880	547	72	111				0	Content		-72	-111	2427222	7418106918
2444	09:34:09.369	00:00:02.443	146	-1024	-768	-1	-1	-1	-1	4	-1024	-768	-1	-1	-1	-1	4		0	0						Untertest3.avi	0	880	547	72	111				0	Content		-72	-111	2443843	7418123539
2460	09:34:09.385	00:00:02.460	147	-1024	-768	-1	-1	-1	-1	4	-1024	-768	-1	-1	-1	-1	4		0	0						Untertest3.avi	0	880	547	72	111				0	Content		-72	-111	2460465	7418140161
2477	09:34:09.402	00:00:02.477	148	-1024	-768	-1	-1	-1	-1	4	-1024	-768	-1	-1	-1	-1	4		0	0						Untertest3.avi	0	880	547	72	111				0	Content		-72	-111	2477090	7418156786
2494	09:34:09.419	00:00:02.494	149	-1024	-768	-1	-1	-1	-1	4	-1024	-768	-1	-1	-1	-1	4		0	0						Untertest3.avi	0	880	547	72	111				0	Content		-72	-111	2494284	7418173980
2512	09:34:09.437	00:00:02.511	150	-1024	-768	-1	-1	-1	-1	4	-1024	-768	-1	-1	-1	-1	4		0	0						Untertest3.avi	0	880	547	72	111				0	Content		-72	-111	2511530	7418191226
2529	09:34:09.454	00:00:02.528	151	-1024	-768	-1	-1	-1	-1	4	-1024	-768	-1	-1	-1	-1	4		0	0						Untertest3.avi	0	880	547	72	111				0	Content		-72	-111	2528778	7418208474
2544	09:34:09.469	00:00:02.543	152	-1024	-768	-1	-1	-1	-1	4	-1024	-768	-1	-1	-1	-1	4		0	0						Untertest3.avi	0	880	547	72	111				0	Content		-72	-111	2543704	7418223400
2560	09:34:09.485	00:00:02.560	153	-1024	-768	-1	-1	-1	-1	4	-1024	-768	-1	-1	-1	-1	4		0	0						Untertest3.avi	0	880	547	72	111				0	Content		-72	-111	2560329	7418240025
2577	09:34:09.502	00:00:02.577	154	-1024	-768	-1	-1	-1	-1	4	-1024	-768	-1	-1	-1	-1	4		0	0						Untertest3.avi	0	880	547	72	111				0	Content		-72	-111	2577079	7418256775
2594	09:34:09.519	00:00:02.593	155	-1024	-768	-1	-1	-1	-1	4	-1024	-768	-1	-1	-1	-1	4		0	0						Untertest3.avi	0	880	547	72	111				0	Content		-72	-111	2593700	7418273396
2610	09:34:09.535	00:00:02.610	156	-1024	-768	-1	-1	-1	-1	4	-1024	-768	-1	-1	-1	-1	4		0	0						Untertest3.avi	0	880	547	72	111				0	Content		-72	-111	2610324	7418290020
2627	09:34:09.552	00:00:02.626	157	-1024	-768	-1	-1	-1	-1	4	-1024	-768	-1	-1	-1	-1	4		0	0						Untertest3.avi	0	880	547	72	111				0	Content		-72	-111	2626946	7418306642
2644	09:34:09.569	00:00:02.644	158	-1024	-768	-1	-1	-1	-1	4	-1024	-768	-1	-1	-1	-1	4		0	0						Untertest3.avi	0	880	547	72	111				0	Content		-72	-111	2644139	7418323835
2662	09:34:09.587	00:00:02.661	159	-1024	-768	-1	-1	-1	-1	4	-1024	-768	-1	-1	-1	-1	4		0	0						Untertest3.avi	0	880	547	72	111				0	Content		-72	-111	2661511	7418341207
2679	09:34:09.604	00:00:02.678	160	-1024	-768	-1	-1	-1	-1	4	-1024	-768	-1	-1	-1	-1	4		0	0						Untertest3.avi	0	880	547	72	111				0	Content		-72	-111	2678760	7418358456
2694	09:34:09.619	00:00:02.693	161	-1024	-768	-1	-1	-1	-1	4	-1024	-768	-1	-1	-1	-1	4		0	0						Untertest3.avi	0	880	547	72	111				0	Content		-72	-111	2693564	7418373260
2710	09:34:09.635	00:00:02.710	162	-1024	-768	-1	-1	-1	-1	4	-1024	-768	-1	-1	-1	-1	4		0	0						Untertest3.avi	0	880	547	72	111				0	Content		-72	-111	2710312	7418390008
2727	09:34:09.652	00:00:02.726	163	-1024	-768	-1	-1	-1	-1	4	-1024	-768	-1	-1	-1	-1	4		0	0						Untertest3.avi	0	880	547	72	111				0	Content		-72	-111	2726935	7418406631
2744	09:34:09.669	00:00:02.743	164	-1024	-768	-1	-1	-1	-1	4	-1024	-768	-1	-1	-1	-1	4		0	0						Untertest3.avi	0	880	547	72	111				0	Content		-72	-111	2743558	7418423254
2760	09:34:09.685	00:00:02.760	165	-1024	-768	-1	-1	-1	-1	4	-1024	-768	-1	-1	-1	-1	4		0	0						Untertest3.avi	0	880	547	72	111				0	Content		-72	-111	2760182	7418439878
2777	09:34:09.702	00:00:02.776	166	-1024	-768	-1	-1	-1	-1	4	-1024	-768	-1	-1	-1	-1	4		0	0						Untertest3.avi	0	880	547	72	111				0	Content		-72	-111	2776814	7418456510
2794	09:34:09.719	00:00:02.793	167	-1024	-768	-1	-1	-1	-1	4	-1024	-768	-1	-1	-1	-1	4		0	0						Untertest3.avi	0	880	547	72	111				0	Content		-72	-111	2793998	7418473694
2811	09:34:09.736	00:00:02.811	168	-1024	-768	-1	-1	-1	-1	4	-1024	-768	-1	-1	-1	-1	4		0	0						Untertest3.avi	0	880	547	72	111				0	Content		-72	-111	2811372	7418491068
2829	09:34:09.754	00:00:02.828	169	-1024	-768	-1	-1	-1	-1	4	-1024	-768	-1	-1	-1	-1	4		0	0						Untertest3.avi	0	880	547	72	111				0	Content		-72	-111	2828742	7418508438
2844	09:34:09.769	00:00:02.843	170	-1024	-768	-1	-1	-1	-1	4	-1024	-768	-1	-1	-1	-1	4		0	0						Untertest3.avi	0	880	547	72	111				0	Content		-72	-111	2843548	7418523244
2860	09:34:09.785	00:00:02.860	171	-1024	-768	-1	-1	-1	-1	4	-1024	-768	-1	-1	-1	-1	4		0	0						Untertest3.avi	0	880	547	72	111				0	Content		-72	-111	2860170	7418539866
2877	09:34:09.802	00:00:02.876	172	-1024	-768	-1	-1	-1	-1	4	-1024	-768	-1	-1	-1	-1	4		0	0						Untertest3.avi	0	880	547	72	111				0	Content		-72	-111	2876919	7418556615
2894	09:34:09.819	00:00:02.893	173	-1024	-768	-1	-1	-1	-1	4	-1024	-768	-1	-1	-1	-1	4		0	0						Untertest3.avi	0	880	547	72	111				0	Content		-72	-111	2893542	7418573238
2910	09:34:09.835	00:00:02.910	174	-1024	-768	-1	-1	-1	-1	4	-1024	-768	-1	-1	-1	-1	4		0	0						Untertest3.avi	0	880	547	72	111				0	Content		-72	-111	2910166	7418589862
2927	09:34:09.852	00:00:02.926	175	-1024	-768	-1	-1	-1	-1	4	-1024	-768	-1	-1	-1	-1	4		0	0						Untertest3.avi	0	880	547	72	111				0	Content		-72	-111	2926802	7418606498
2944	09:34:09.869	00:00:02.943	176	-1024	-768	-1	-1	-1	-1	4	-1024	-768	-1	-1	-1	-1	4		0	0						Untertest3.avi	0	880	547	72	111				0	Content		-72	-111	2943857	7418623553
2961	09:34:09.886	00:00:02.961	177	-1024	-768	-1	-1	-1	-1	4	-1024	-768	-1	-1	-1	-1	4		0	0						Untertest3.avi	0	880	547	72	111				0	Content		-72	-111	2961232	7418640928
2978	09:34:09.903	00:00:02.978	178	-1024	-768	-1	-1	-1	-1	4	-1024	-768	-1	-1	-1	-1	4		0	0						Untertest3.avi	0	880	547	72	111				0	Content		-72	-111	2978478	7418658174
2993	09:34:09.918	00:00:02.993	179	-1024	-768	-1	-1	-1	-1	4	-1024	-768	-1	-1	-1	-1	4		0	0						Untertest3.avi	0	880	547	72	111				0	Content		-72	-111	2993408	7418673104
3010	09:34:09.935	00:00:03.010	180	-1024	-768	-1	-1	-1	-1	4	-1024	-768	-1	-1	-1	-1	4		0	0						Untertest3.avi	0	880	547	72	111				0	Content		-72	-111	3010028	7418689724
3027	09:34:09.952	00:00:03.026	181	-1024	-768	-1	-1	-1	-1	4	-1024	-768	-1	-1	-1	-1	4		0	0						Untertest3.avi	0	880	547	72	111				0	Content		-72	-111	3026788	7418706484
3043	09:34:09.968	00:00:03.043	182	-1024	-768	-1	-1	-1	-1	4	-1024	-768	-1	-1	-1	-1	4		0	0						Untertest3.avi	0	880	547	72	111				0	Content		-72	-111	3043397	7418723093
3060	09:34:09.985	00:00:03.060	183	-1024	-768	-1	-1	-1	-1	4	-1024	-768	-1	-1	-1	-1	4		0	0						Untertest3.avi	0	880	547	72	111				0	Content		-72	-111	3060021	7418739717
3077	09:34:10.002	00:00:03.076	184	-1024	-768	-1	-1	-1	-1	4	-1024	-768	-1	-1	-1	-1	4		0	0						Untertest3.avi	0	880	547	72	111				0	Content		-72	-111	3076647	7418756343
3094	09:34:10.019	00:00:03.093	185	-1024	-768	-1	-1	-1	-1	4	-1024	-768	-1	-1	-1	-1	4		0	0						Untertest3.avi	0	880	547	72	111				0	Content		-72	-111	3093838	7418773534
3111	09:34:10.036	00:00:03.111	186	-1024	-768	-1	-1	-1	-1	4	-1024	-768	-1	-1	-1	-1	4		0	0						Untertest3.avi	0	880	547	72	111				0	Content		-72	-111	3111211	7418790907
3128	09:34:10.053	00:00:03.128	187	-1024	-768	-1	-1	-1	-1	4	-1024	-768	-1	-1	-1	-1	4		0	0						Untertest3.avi	0	880	547	72	111				0	Content		-72	-111	3128458	7418808154
3143	09:34:10.068	00:00:03.143	188	-1024	-768	-1	-1	-1	-1	4	-1024	-768	-1	-1	-1	-1	4		0	0						Untertest3.avi	0	880	547	72	111				0	Content		-72	-111	3143259	7418822955
3160	09:34:10.085	00:00:03.160	189	-1024	-768	-1	-1	-1	-1	4	-1024	-768	-1	-1	-1	-1	4		0	0						Untertest3.avi	0	880	547	72	111				0	Content		-72	-111	3160007	7418839703
3177	09:34:10.102	00:00:03.176	190	-1024	-768	-1	-1	-1	-1	4	-1024	-768	-1	-1	-1	-1	4		0	0						Untertest3.avi	0	880	547	72	111				0	Content		-72	-111	3176629	7418856325
3193	09:34:10.118	00:00:03.193	191	-1024	-768	-1	-1	-1	-1	4	-1024	-768	-1	-1	-1	-1	4		0	0						Untertest3.avi	0	880	547	72	111				0	Content		-72	-111	3193370	7418873066
3210	09:34:10.135	00:00:03.209	192	-1024	-768	-1	-1	-1	-1	4	-1024	-768	-1	-1	-1	-1	4		0	0						Untertest3.avi	0	880	547	72	111				0	Content		-72	-111	3209992	7418889688
3227	09:34:10.152	00:00:03.226	193	-1024	-768	-1	-1	-1	-1	4	-1024	-768	-1	-1	-1	-1	4		0	0						Untertest3.avi	0	880	547	72	111				0	Content		-72	-111	3226619	7418906315
3244	09:34:10.169	00:00:03.243	194	-1024	-768	-1	-1	-1	-1	4	-1024	-768	-1	-1	-1	-1	4		0	0						Untertest3.avi	0	880	547	72	111				0	Content		-72	-111	3243814	7418923510
3261	09:34:10.186	00:00:03.261	195	-1024	-768	-1	-1	-1	-1	4	-1024	-768	-1	-1	-1	-1	4		0	0						Untertest3.avi	0	880	547	72	111				0	Content		-72	-111	3261189	7418940885
3278	09:34:10.203	00:00:03.278	196	-1024	-768	-1	-1	-1	-1	4	-1024	-768	-1	-1	-1	-1	4		0	0						Untertest3.avi	0	880	547	72	111				0	Content		-72	-111	3278435	7418958131
3293	09:34:10.218	00:00:03.293	197	-1024	-768	-1	-1	-1	-1	4	-1024	-768	-1	-1	-1	-1	4		0	0						Untertest3.avi	0	880	547	72	111				0	Content		-72	-111	3293362	7418973058
3310	09:34:10.235	00:00:03.309	198	-1024	-768	-1	-1	-1	-1	4	-1024	-768	-1	-1	-1	-1	4		0	0						Untertest3.avi	0	880	547	72	111				0	Content		-72	-111	3309988	7418989684
3327	09:34:10.252	00:00:03.326	199	-1024	-768	-1	-1	-1	-1	4	-1024	-768	-1	-1	-1	-1	4		0	0						Untertest3.avi	0	880	547	72	111				0	Content		-72	-111	3326745	7419006441
3343	09:34:10.268	00:00:03.343	200	-1024	-768	-1	-1	-1	-1	4	-1024	-768	-1	-1	-1	-1	4		0	0						Untertest3.avi	0	880	547	72	111				0	Content		-72	-111	3343238	7419022934
3360	09:34:10.285	00:00:03.359	201	-1024	-768	-1	-1	-1	-1	4	-1024	-768	-1	-1	-1	-1	4		0	0						Untertest3.avi	0	880	547	72	111				0	Content		-72	-111	3359984	7419039680
3377	09:34:10.302	00:00:03.376	202	-1024	-768	-1	-1	-1	-1	4	-1024	-768	-1	-1	-1	-1	4		0	0						Untertest3.avi	0	880	547	72	111				0	Content		-72	-111	3376609	7419056305
3394	09:34:10.319	00:00:03.393	203	-1024	-768	-1	-1	-1	-1	4	-1024	-768	-1	-1	-1	-1	4		0	0						Untertest3.avi	0	880	547	72	111				0	Content		-72	-111	3393679	7419073375
3411	09:34:10.336	00:00:03.411	204	-1024	-768	-1	-1	-1	-1	4	-1024	-768	-1	-1	-1	-1	4		0	0						Untertest3.avi	0	880	547	72	111				0	Content		-72	-111	3411053	7419090749
3428	09:34:10.353	00:00:03.428	205	-1024	-768	-1	-1	-1	-1	4	-1024	-768	-1	-1	-1	-1	4		0	0						Untertest3.avi	0	880	547	72	111				0	Content		-72	-111	3428426	7419108122
3443	09:34:10.368	00:00:03.443	206	-1024	-768	-1	-1	-1	-1	4	-1024	-768	-1	-1	-1	-1	4		0	0						Untertest3.avi	0	880	547	72	111				0	Content		-72	-111	3443229	7419122925
3460	09:34:10.385	00:00:03.459	207	-1024	-768	-1	-1	-1	-1	4	-1024	-768	-1	-1	-1	-1	4		0	0						Untertest3.avi	0	880	547	72	111				0	Content		-72	-111	3459861	7419139557
3477	09:34:10.402	00:00:03.476	208	-1024	-768	-1	-1	-1	-1	4	-1024	-768	-1	-1	-1	-1	4		0	0						Untertest3.avi	0	880	547	72	111				0	Content		-72	-111	3476603	7419156299
3493	09:34:10.418	00:00:03.493	209	-1024	-768	-1	-1	-1	-1	4	-1024	-768	-1	-1	-1	-1	4		0	0						Untertest3.avi	0	880	547	72	111				0	Content		-72	-111	3493226	7419172922
3510	09:34:10.435	00:00:03.509	210	-1024	-768	-1	-1	-1	-1	4	-1024	-768	-1	-1	-1	-1	4		0	0						Untertest3.avi	0	880	547	72	111				0	Content		-72	-111	3509851	7419189547
3526	09:34:10.451	00:00:03.526	211	-1024	-768	-1	-1	-1	-1	4	-1024	-768	-1	-1	-1	-1	4		0	0						Untertest3.avi	0	880	547	72	111				0	Content		-72	-111	3526474	7419206170
3544	09:34:10.469	00:00:03.543	212	-1024	-768	-1	-1	-1	-1	4	-1024	-768	-1	-1	-1	-1	4		0	0						Untertest3.avi	0	880	547	72	111				0	Content		-72	-111	3543668	7419223364
3561	09:34:10.486	00:00:03.561	213	-1024	-768	-1	-1	-1	-1	4	-1024	-768	-1	-1	-1	-1	4		0	0						Untertest3.avi	0	880	547	72	111				0	Content		-72	-111	3561041	7419240737
3578	09:34:10.503	00:00:03.578	214	-1024	-768	-1	-1	-1	-1	4	-1024	-768	-1	-1	-1	-1	4		0	0						Untertest3.avi	0	880	547	72	111				0	Content		-72	-111	3578289	7419257985
3593	09:34:10.518	00:00:03.593	215	-1024	-768	-1	-1	-1	-1	4	-1024	-768	-1	-1	-1	-1	4		0	0						Untertest3.avi	0	880	547	72	111				0	Content		-72	-111	3593092	7419272788
3610	09:34:10.535	00:00:03.609	216	-1024	-768	-1	-1	-1	-1	4	-1024	-768	-1	-1	-1	-1	4		0	0						Untertest3.avi	0	880	547	72	111				0	Content		-72	-111	3609843	7419289539
3626	09:34:10.551	00:00:03.626	217	-1024	-768	-1	-1	-1	-1	4	-1024	-768	-1	-1	-1	-1	4		0	0						Untertest3.avi	0	880	547	72	111				0	Content		-72	-111	3626465	7419306161
3643	09:34:10.568	00:00:03.643	218	-1024	-768	-1	-1	-1	-1	4	-1024	-768	-1	-1	-1	-1	4		0	0						Untertest3.avi	0	880	547	72	111				0	Content		-72	-111	3643213	7419322909
3660	09:34:10.585	00:00:03.659	219	-1024	-768	-1	-1	-1	-1	4	-1024	-768	-1	-1	-1	-1	4		0	0						Untertest3.avi	0	880	547	72	111				0	Content		-72	-111	3659712	7419339408
3676	09:34:10.601	00:00:03.676	220	-1024	-768	-1	-1	-1	-1	4	-1024	-768	-1	-1	-1	-1	4		0	0						Untertest3.avi	0	880	547	72	111				0	Content		-72	-111	3676338	7419356034
3694	09:34:10.619	00:00:03.693	221	-1024	-768	-1	-1	-1	-1	4	-1024	-768	-1	-1	-1	-1	4		0	0						Untertest3.avi	0	880	547	72	111				0	Content		-72	-111	3693531	7419373227
3710	09:34:10.635	00:00:03.709	222	163,6751	294,9942	0,903238	0,4975511	587,3113	4,947472	3	106,5239	272,9813	0,9032387	0,4975506	587,3113	4,91889	1	7	107	273						Untertest3.avi	0	880	547	72	111	40	179	183	0	Content		35	162	3709700	7419389396
3726	09:34:10.651	00:00:03.726	223	177,2226	308,6926	0,9032335	0,5017918	589,0125	5,025823	3	120,0943	287,0298	0,9032347	0,5017913	589,0125	4,996692	1	7	120	287						Untertest3.avi	0	880	547	72	111	40	179	183	0	Content		48	176	3726332	7419406028
3743	09:34:10.668	00:00:03.742	224	165,0134	315,5497	0,9031532	0,5055625	589,0125	4,905059	3	107,7572	293,8859	0,9031553	0,5055624	589,0125	4,876719	1	7	108	294						Untertest3.avi	0	880	547	72	111	40	179	183	0	Content		36	183	3742956	7419422652
3760	09:34:10.685	00:00:03.759	225	169,9753	322,4069	0,9028556	0,5086235	587,7556	4,917039	3	112,6918	300,7419	0,9028556	0,5086235	587,7556	4,888597	1	7	113	301						Untertest3.avi	0	880	547	72	111	40	179	183	0	Content		41	190	3759703	7419439399
3776	09:34:10.701	00:00:03.776	226	173,5268	306,7974	0,9023746	0,5107394	585,7842	4,975583	3	116,6562	285,0873	0,9023766	0,5107389	585,7842	4,946767	1	7	117	285						Untertest3.avi	0	880	547	72	111	40	179	183	0	Content		45	174	3776328	7419456024
3793	09:34:10.718	00:00:03.792	227	167,7534	298,89	0,9015348	0,5121379	584,1834	4,966157	3	110,9699	276,9736	0,901537	0,5121374	584,1834	4,937423	1	7	111	277						Untertest3.avi	0	880	547	72	111	40	179	183	0	Content		39	166	3792954	7419472650
3810	09:34:10.735	00:00:03.809	228	177,34	308,7676	0,9004205	0,5136458	584,5202	5,040737	3	120,6264	287,103	0,9004227	0,5136452	584,5202	5,011509	1	7	121	287						Untertest3.avi	0	880	547	72	111	40	179	183	0	Content		49	176	3809580	7419489276
3826	09:34:10.751	00:00:03.826	229	193,0524	320,1348	0,8990371	0,5152597	585,1266	5,076163	3	136,4876	298,8308	0,8990392	0,5152592	585,1266	5,04661	1	7	136	299						Untertest3.avi	0	880	547	72	111	40	179	183	0	Content		64	188	3826330	7419506026
3843	09:34:10.768	00:00:03.842	230	173,4767	305,1704	0,8972302	0,5162199	589,17	5,000661	3	116,1356	283,3034	0,8972304	0,5162194	589,17	4,971705	1	7	116	283						Untertest3.avi	0	880	547	72	111	40	179	183	0	Content		44	172	3842954	7419522650
3860	09:34:10.785	00:00:03.859	231	168,0011	318,6022	0,8955637	0,5167795	587,5948	4,999416	3	110,8256	296,9394	0,8955655	0,516779	587,5948	4,970443	1	7	111	297						Untertest3.avi	0	880	547	72	111	40	179	183	0	Content		39	186	3859581	7419539277
3876	09:34:10.801	00:00:03.876	232	162,3338	318,4517	0,8942243	0,5186195	588,8001	5,009678	3	104,7074	296,683	0,8942231	0,5186189	588,8001	4,98071	1	7	105	297						Untertest3.avi	0	880	547	72	111	40	179	183	0	Content		33	186	3876204	7419555900
3893	09:34:10.818	00:00:03.892	233	129,4414	469,5673	0,894109	0,5237727	589,3727	4,993843	3	70,6909	450,3124	0,8941082	0,5237721	589,3727	4,964817	1	8	71	450						Untertest3.avi	0	880	547	72	111	-7	436	216	0	Content		-1	339	3892954	7419572650
3910	09:34:10.835	00:00:03.909	234	103,9434	572,6414	0,8937722	0,5272377	585,8959	4,870184	3	44,35869	555,0812	0,8937713	0,5272371	585,8959	4,842014	1	8	44	555						Untertest3.avi	0	880	547	72	111	-7	436	216	0	Content		-28	444	3909579	7419589275
3926	09:34:10.851	00:00:03.926	235	134,5411	568,8942	0,8927804	0,5280998	583,2724	4,921262	3	75,82244	551,4943	0,8927801	0,5280993	583,2724	4,892683	1	8	76	551						Untertest3.avi	0	880	547	72	111	-7	436	216	0	Content		4	440	3926203	7419605899
3943	09:34:10.868	00:00:03.942	236	131,4685	561,6979	0,8918106	0,5287414	584,642	4,897596	3	72,7436	544,1292	0,8918117	0,5287408	584,642	4,869141	1	8	73	544						Untertest3.avi	0	880	547	72	111	-7	436	216	0	Content		1	433	3942830	7419622526
3960	09:34:10.885	00:00:03.959	237	129,9901	564,699	0,891062	0,5294889	585,694	4,898352	3	71,17637	547,1476	0,8910638	0,5294883	585,694	4,869887	1	8	71	547						Untertest3.avi	0	880	547	72	111	-7	436	216	0	Content		-1	436	3959576	7419639272
3976	09:34:10.901	00:00:03.976	238	118,9067	551,3126	0,8904245	0,5301524	583,7463	4,81338	3	60,04054	533,4937	0,8904245	0,5301518	583,7463	4,785532	1	8	60	533						Untertest3.avi	0	880	547	72	111	-7	436	216	0	Content		-12	422	3976205	7419655901
3993	09:34:10.918	00:00:03.992	239	127,0252	564,4514	0,889787	0,5307125	583,3276	4,720234	3	68,20668	546,9127	0,8897864	0,5307119	583,3276	4,69303	1	8	68	547						Untertest3.avi	0	880	547	72	111	-7	436	216	0	Content		-4	436	3992829	7419672525
4009	09:34:10.934	00:00:04.009	240	113,1607	569,413	0,8890089	0,5311098	585,5544	4,710284	3	53,97429	551,8303	0,88901	0,5311093	585,5544	4,683139	1	8	54	552						Untertest3.avi	0	880	547	72	111	-7	436	216	0	Content		-18	441	4009454	7419689150
4026	09:34:10.951	00:00:04.026	241	121,3974	563,2278	0,8884135	0,5314922	584,519	4,741037	3	62,39114	545,6024	0,8884133	0,5314917	584,519	4,713696	1	8	62	546						Untertest3.avi	0	880	547	72	111	-7	436	216	0	Content		-10	435	4026203	7419705899
4043	09:34:10.968	00:00:04.042	242	112,9338	563,5213	0,887798	0,531731	584,4982	4,629295	3	53,90239	545,8498	0,8877988	0,5317304	584,4982	4,602656	1	8	54	546						Untertest3.avi	0	880	547	72	111	-7	436	216	0	Content		-18	435	4042830	7419722526
4059	09:34:10.984	00:00:04.059	243	113,6823	573,8761	0,8870431	0,5319745	585,9958	4,667395	3	54,42261	556,3533	0,8870441	0,531974	585,9958	4,640541	1	8	54	556						Untertest3.avi	0	880	547	72	111	-7	436	216	0	Content		-18	445	4059453	7419739149
4076	09:34:11.001	00:00:04.076	244	-1024	-768	-1	-1	-1	-1	4	-1024	-768	-1	-1	-1	-1	4	8	0	0						Untertest3.avi	0	880	547	72	111	-7	436	216	0	Content		-72	-111	4076078	7419755774
4093	09:34:11.018	00:00:04.092	245	144,8229	563,3221	0,8854577	0,5327765	583,9457	4,683862	3	86,29356	545,8348	0,8854576	0,532776	583,9457	4,656868	1	8	86	546						Untertest3.avi	0	880	547	72	111	-7	436	216	0	Content		14	435	4092827	7419772523
4109	09:34:11.034	00:00:04.109	246	152,1589	566,7295	0,8842478	0,533607	586,2371	4,692096	3	93,66499	549,3326	0,8842478	0,533607	586,2371	4,665032	1	9	94	549						Untertest3.avi	0	880	547	72	111	53	448	100	0	Content		22	438	4109451	7419789147
4126	09:34:11.051	00:00:04.126	247	132,3361	569,1159	0,8829235	0,5349997	586,6708	4,624474	3	73,3301	551,5849	0,8829238	0,5349991	586,6708	4,597883	1	9	73	552						Untertest3.avi	0	880	547	72	111	53	448	100	0	Content		1	441	4126077	7419805773
4143	09:34:11.068	00:00:04.142	248	122,5827	568,6141	0,8811154	0,5370407	586,0095	4,664947	3	63,37618	551,0099	0,8811148	0,5370402	586,0095	4,638135	1	9	63	551						Untertest3.avi	0	880	547	72	111	53	448	100	0	Content		-9	440	4142702	7419822398
4159	09:34:11.084	00:00:04.159	249	213,9013	582,4958	0,8774884	0,540473	590,9317	4,902178	3	155,5484	565,5276	0,8774872	0,5404726	590,9317	4,873578	1	9	156	566						Untertest3.avi	0	880	547	72	111	53	448	100	0	Content		84	455	4159452	7419839148
4176	09:34:11.101	00:00:04.176	250	288,3511	633,6227	0,8726104	0,5445739	603,303	4,840243	3	229,4437	617,4762	0,8726097	0,5445734	603,303	4,811984	1	9	229	617						Untertest3.avi	0	880	547	72	111	53	448	100	0	Content		157	506	4176076	7419855772
4193	09:34:11.118	00:00:04.192	251	366,4604	664,4115	0,8677633	0,5493955	606,5269	4,973214	3	307,805	648,8533	0,8677618	0,549395	606,5269	4,943982	1	9	308	649						Untertest3.avi	0	880	547	72	111	53	448	100	0	Content		236	538	4192703	7419872399
4209	09:34:11.134	00:00:04.209	252	-1024	-768	-1	-1	-1	-1	4	-1024	-768	-1	-1	-1	-1	4		0	0						Untertest3.avi	0	880	547	72	111				0	Content		-72	-111	4209328	7419889024
4226	09:34:11.151	00:00:04.226	253	-1024	-768	-1	-1	-1	-1	4	-1024	-768	-1	-1	-1	-1	4		0	0						Untertest3.avi	0	880	547	72	111				0	Content		-72	-111	4226069	7419905765
4243	09:34:11.168	00:00:04.242	254	-1024	-768	-1	-1	-1	-1	4	-1024	-768	-1	-1	-1	-1	4		0	0						Untertest3.avi	0	880	547	72	111				0	Content		-72	-111	4242693	7419922389
4259	09:34:11.184	00:00:04.259	255	-1024	-768	-1	-1	-1	-1	4	-1024	-768	-1	-1	-1	-1	4		0	0						Untertest3.avi	0	880	547	72	111				0	Content		-72	-111	4259319	7419939015
4276	09:34:11.201	00:00:04.275	256	-1024	-768	-1	-1	-1	-1	4	-1024	-768	-1	-1	-1	-1	4		0	0						Untertest3.avi	0	880	547	72	111				0	Content		-72	-111	4275942	7419955638
4293	09:34:11.218	00:00:04.292	257	-1024	-768	-1	-1	-1	-1	4	-1024	-768	-1	-1	-1	-1	4		0	0						Untertest3.avi	0	880	547	72	111				0	Content		-72	-111	4292695	7419972391
4309	09:34:11.234	00:00:04.309	258	-1024	-768	-1	-1	-1	-1	4	-1024	-768	-1	-1	-1	-1	4		0	0						Untertest3.avi	0	880	547	72	111				0	Content		-72	-111	4309322	7419989018
4326	09:34:11.251	00:00:04.325	259	-1024	-768	-1	-1	-1	-1	4	-1024	-768	-1	-1	-1	-1	4		0	0						Untertest3.avi	0	880	547	72	111				0	Content		-72	-111	4325949	7420005645
4343	09:34:11.268	00:00:04.342	260	-1024	-768	-1	-1	-1	-1	4	-1024	-768	-1	-1	-1	-1	4		0	0						Untertest3.avi	0	880	547	72	111				0	Content		-72	-111	4342705	7420022401
4359	09:34:11.284	00:00:04.359	261	-1024	-768	-1	-1	-1	-1	4	-1024	-768	-1	-1	-1	-1	4		0	0						Untertest3.avi	0	880	547	72	111				0	Content		-72	-111	4359321	7420039017
4376	09:34:11.301	00:00:04.375	262	-1024	-768	-1	-1	-1	-1	4	-1024	-768	-1	-1	-1	-1	4		0	0						Untertest3.avi	0	880	547	72	111				0	Content		-72	-111	4375947	7420055643
4393	09:34:11.318	00:00:04.392	263	-1024	-768	-1	-1	-1	-1	4	-1024	-768	-1	-1	-1	-1	4		0	0						Untertest3.avi	0	880	547	72	111				0	Content		-72	-111	4392573	7420072269
4409	09:34:11.334	00:00:04.409	264	-1024	-768	-1	-1	-1	-1	4	-1024	-768	-1	-1	-1	-1	4		0	0						Untertest3.avi	0	880	547	72	111				0	Content		-72	-111	4409322	7420089018
4426	09:34:11.351	00:00:04.425	265	-1024	-768	-1	-1	-1	-1	4	-1024	-768	-1	-1	-1	-1	4		0	0						Untertest3.avi	0	880	547	72	111				0	Content		-72	-111	4425945	7420105641
4443	09:34:11.368	00:00:04.442	266	-1024	-768	-1	-1	-1	-1	4	-1024	-768	-1	-1	-1	-1	4		0	0						Untertest3.avi	0	880	547	72	111				0	Content		-72	-111	4442569	7420122265
4459	09:34:11.384	00:00:04.459	267	-1024	-768	-1	-1	-1	-1	4	-1024	-768	-1	-1	-1	-1	4		0	0						Untertest3.avi	0	880	547	72	111				0	Content		-72	-111	4459195	7420138891
4476	09:34:11.401	00:00:04.475	268	-1024	-768	-1	-1	-1	-1	4	-1024	-768	-1	-1	-1	-1	4		0	0						Untertest3.avi	0	880	547	72	111				0	Content		-72	-111	4475943	7420155639
4493	09:34:11.418	00:00:04.492	269	-1024	-768	-1	-1	-1	-1	4	-1024	-768	-1	-1	-1	-1	4		0	0						Untertest3.avi	0	880	547	72	111				0	Content		-72	-111	4492572	7420172268
4509	09:34:11.434	00:00:04.509	270	-1024	-768	-1	-1	-1	-1	4	-1024	-768	-1	-1	-1	-1	4		0	0						Untertest3.avi	0	880	547	72	111				0	Content		-72	-111	4509195	7420188891
4526	09:34:11.451	00:00:04.525	271	-1024	-768	-1	-1	-1	-1	4	-1024	-768	-1	-1	-1	-1	4		0	0						Untertest3.avi	0	880	547	72	111				0	Content		-72	-111	4525946	7420205642
4543	09:34:11.468	00:00:04.542	272	-1024	-768	-1	-1	-1	-1	4	-1024	-768	-1	-1	-1	-1	4		0	0						Untertest3.avi	0	880	547	72	111				0	Content		-72	-111	4542570	7420222266
4559	09:34:11.484	00:00:04.559	273	-1024	-768	-1	-1	-1	-1	4	-1024	-768	-1	-1	-1	-1	4		0	0						Untertest3.avi	0	880	547	72	111				0	Content		-72	-111	4559195	7420238891
4576	09:34:11.501	00:00:04.575	274	-1024	-768	-1	-1	-1	-1	4	-1024	-768	-1	-1	-1	-1	4		0	0						Untertest3.avi	0	880	547	72	111				0	Content		-72	-111	4575819	7420255515
4592	09:34:11.517	00:00:04.592	275	-1024	-768	-1	-1	-1	-1	4	-1024	-768	-1	-1	-1	-1	4		0	0						Untertest3.avi	0	880	547	72	111				0	Content		-72	-111	4592444	7420272140
4610	09:34:11.535	00:00:04.609	276	-1024	-768	-1	-1	-1	-1	4	-1024	-768	-1	-1	-1	-1	4		0	0						Untertest3.avi	0	880	547	72	111				0	Content		-72	-111	4609638	7420289334
4627	09:34:11.552	00:00:04.627	277	-1024	-768	-1	-1	-1	-1	4	-1024	-768	-1	-1	-1	-1	4		0	0						Untertest3.avi	0	880	547	72	111				0	Content		-72	-111	4627013	7420306709
4642	09:34:11.567	00:00:04.642	278	866,7972	757,4345	0,8869188	0,601733	583,1539	4,44961	0	720,7573	779,8523	0,7152911	0,6359641	587,4739	4,154423	0	10	794	769						Untertest3.avi	0	880	547	72	111	697	663	83	0	Content		722	658	4642432	7420322128
4659	09:34:11.584	00:00:04.659	279	858,007	791,1949	0,7069334	0,6369915	583,1539	4,172303	3	817,8112	780,8539	0,7096205	0,6369675	593,9034	4,223522	1	10	818	781						Untertest3.avi	0	880	547	72	111	697	663	83	0	Content		746	670	4659194	7420338890
4676	09:34:11.601	00:00:04.675	280	841,5386	778,6934	0,8763877	0,6035324	583,1539	4,251951	0	817,0638	783,4028	0,7039695	0,6384242	593,9034	4,218996	0	10	829	781						Untertest3.avi	0	880	547	72	111	697	663	83	0	Content		757	670	4675819	7420355515
4692	09:34:11.617	00:00:04.692	281	-1024	-768	-1	-1	-1	-1	4	743,6298	755,7199	0,6979666	0,6400357	593,9173	4,263092	0	10	744	756						Untertest3.avi	0	880	547	72	111	697	663	83	0	Content		672	645	4692444	7420372140
4709	09:34:11.634	00:00:04.709	282	-1024	-768	-1	-1	-1	-1	4	739,2106	763,1402	0,6918288	0,6415326	594,2665	4,224238	0	10	739	763						Untertest3.avi	0	880	547	72	111	697	663	83	0	Content		667	652	4709068	7420388764
4726	09:34:11.651	00:00:04.725	283	-1024	-768	-1	-1	-1	-1	4	686,3337	780,128	0,685905	0,6434466	589,6088	4,157514	0	11	686	780						Untertest3.avi	0	880	547	72	111	631	648	500	0	Content		614	669	4725816	7420405512
4743	09:34:11.668	00:00:04.742	284	-1024	-768	-1	-1	-1	-1	4	788,7098	770,9323	0,6783913	0,6441867	594,2603	4,201794	0	11	789	771						Untertest3.avi	0	880	547	72	111	631	648	500	0	Content		717	660	4742565	7420422261
4759	09:34:11.684	00:00:04.759	285	-1024	-768	-1	-1	-1	-1	4	725,6959	756,0307	0,6716865	0,6461875	595,8156	4,24117	0	11	726	756						Untertest3.avi	0	880	547	72	111	631	648	500	0	Content		654	645	4759065	7420438761
4776	09:34:11.701	00:00:04.775	286	-1024	-768	-1	-1	-1	-1	4	722,2742	766,8867	0,6645213	0,6481278	596,3174	4,201435	0	11	722	767						Untertest3.avi	0	880	547	72	111	631	648	500	0	Content		650	656	4775815	7420455511
4792	09:34:11.717	00:00:04.792	287	-1024	-768	-1	-1	-1	-1	4	685,7301	751,6039	0,6571513	0,6504831	596,9792	4,276808	0	11	686	752						Untertest3.avi	0	880	547	72	111	631	648	500	0	Content		614	641	4792440	7420472136
4809	09:34:11.734	00:00:04.809	288	-1024	-768	-1	-1	-1	-1	4	702,7925	759,0256	0,6495749	0,6531639	597,4916	4,260912	0	11	703	759						Untertest3.avi	0	880	547	72	111	631	648	500	0	Content		631	648	4809064	7420488760
4826	09:34:11.751	00:00:04.826	289	-1024	-768	-1	-1	-1	-1	4	717,7297	761,3433	0,6415257	0,6561747	598,2363	4,214711	0	11	718	761						Untertest3.avi	0	880	547	72	111	631	648	500	0	Content		646	650	4826186	7420505882
4842	09:34:11.767	00:00:04.842	290	-1024	-768	-1	-1	-1	-1	4	709,2689	767,6033	0,6333848	0,6591617	598,8134	4,291244	0	11	709	768						Untertest3.avi	0	880	547	72	111	631	648	500	0	Content		637	657	4842435	7420522131
4860	09:34:11.785	00:00:04.859	291	-1024	-768	-1	-1	-1	-1	4	712,4417	768,9392	0,6255478	0,6620886	599,3925	4,275267	0	11	712	769						Untertest3.avi	0	880	547	72	111	631	648	500	0	Content		640	658	4859504	7420539200
4876	09:34:11.801	00:00:04.875	292	-1024	-768	-1	-1	-1	-1	4	686,7734	770,334	0,6176	0,6649438	599,9788	4,26697	0	11	687	770						Untertest3.avi	0	880	547	72	111	631	648	500	0	Content		615	659	4875684	7420555380
4893	09:34:11.818	00:00:04.892	293	-1024	-768	-1	-1	-1	-1	4	696,655	767,7057	0,6095123	0,6676907	600,704	4,265105	0	11	697	768						Untertest3.avi	0	880	547	72	111	631	648	500	0	Content		625	657	4892875	7420572571
4909	09:34:11.834	00:00:04.909	294	-1024	-768	-1	-1	-1	-1	4	681,613	759,1177	0,601381	0,6703201	601,1328	4,20119	0	11	682	759						Untertest3.avi	0	880	547	72	111	631	648	500	0	Content		610	648	4909057	7420588753
4926	09:34:11.851	00:00:04.926	295	-1024	-768	-1	-1	-1	-1	4	676,2396	766,0958	0,5933181	0,6729107	601,7641	4,347597	0	11	676	766						Untertest3.avi	0	880	547	72	111	631	648	500	0	Content		604	655	4926124	7420605820
4942	09:34:11.867	00:00:04.942	296	-1024	-768	-1	-1	-1	-1	4	699,5159	750,785	0,5853998	0,6756271	602,3531	4,384492	0	11	700	751						Untertest3.avi	0	880	547	72	111	631	648	500	0	Content		628	640	4942430	7420622126
4960	09:34:11.885	00:00:04.959	297	-1024	-768	-1	-1	-1	-1	4	628,7765	771,466	0,5773805	0,6788604	605,0261	4,279912	0	11	629	771						Untertest3.avi	0	880	547	72	111	631	648	500	0	Content		557	660	4959500	7420639196
4976	09:34:11.901	00:00:04.975	298	-1024	-768	-1	-1	-1	-1	4	640,214	742,2702	0,5702332	0,6820949	603,4095	4,333854	0	11	640	742						Untertest3.avi	0	880	547	72	111	631	648	500	0	Content		568	631	4975679	7420655375
4993	09:34:11.918	00:00:04.992	299	-1024	-768	-1	-1	-1	-1	4	584,3373	750,0193	0,5633309	0,6855314	602,7956	4,438169	0	11	584	750						Untertest3.avi	0	880	547	72	111	631	648	500	0	Content		512	639	4992873	7420672569
5009	09:34:11.934	00:00:05.009	300	-1024	-768	-1	-1	-1	-1	4	627,5667	743,5729	0,5564817	0,6882704	604,2441	4,384184	0	11	628	744						Untertest3.avi	0	880	547	72	111	631	648	500	0	Content		556	633	5009055	7420688751
5026	09:34:11.951	00:00:05.026	301	893,8051	777,4417	0,7174088	0,6432728	588,3958	4,423457	0	620,0242	733,7848	0,5501457	0,6908383	604,6865	4,457862	0	11	757	756						Untertest3.avi	0	880	547	72	111	631	648	500	0	Content		685	645	5026246	7420705942
5042	09:34:11.967	00:00:05.042	302	767,7691	789,1437	0,7125612	0,6457019	587,9559	4,401496	0	650,5163	734,8331	0,5439456	0,693042	604,6865	4,344135	0	11	709	762						Untertest3.avi	0	880	547	72	111	631	648	500	0	Content		637	651	5042426	7420722122
5060	09:34:11.985	00:00:05.059	303	864,2303	761,5179	0,7042528	0,6467396	587,9653	4,372778	0	608,963	736,2914	0,5380321	0,6952573	605,3812	4,456213	0	11	737	749						Untertest3.avi	0	880	547	72	111	631	648	500	0	Content		665	638	5059622	7420739318
5076	09:34:12.001	00:00:05.075	304	831,7087	795,3805	0,699164	0,6489326	593,5203	4,371783	0	583,6081	762,4325	0,5321068	0,697473	605,3813	4,226801	0	11	708	779						Untertest3.avi	0	880	547	72	111	631	648	500	0	Content		636	668	5075802	7420755498
5093	09:34:12.018	00:00:05.092	305	829,0748	788,1835	0,6925061	0,6509033	593,4785	4,41185	0	546,2527	729,1591	0,5254894	0,6994658	608,2739	4,493065	0	11	688	759						Untertest3.avi	0	880	547	72	111	631	648	500	0	Content		616	648	5092559	7420772255
5109	09:34:12.034	00:00:05.109	306	805,9302	791,1722	0,6858879	0,6530069	593,5882	4,413633	0	552,321	721,625	0,5194403	0,701828	608,2739	4,450901	0	11	679	756						Untertest3.avi	0	880	547	72	111	631	648	500	0	Content		607	645	5109178	7420788874
5126	09:34:12.051	00:00:05.125	307	802,2584	782,4556	0,6792697	0,6558791	593,7697	4,406073	0	557,2926	732,6831	0,513447	0,7046039	608,2739	4,424699	0	11	680	758						Untertest3.avi	0	880	547	72	111	631	648	500	0	Content		608	647	5125928	7420805624
5143	09:34:12.068	00:00:05.142	308	685,8781	786,0527	0,668328	0,6592091	582,0789	4,323649	0	651,0902	759,9486	0,5058649	0,7077976	608,8853	4,417791	0	11	668	773						Untertest3.avi	0	880	547	72	111	631	648	500	0	Content		596	662	5142555	7420822251
5159	09:34:12.084	00:00:05.159	309	587,0842	791,4666	0,6588203	0,6623505	582,0789	4,118746	0	825,1898	742,8255	0,4976721	0,7098547	606,6058	4,319328	0	11	706	767						Untertest3.avi	0	880	547	72	111	631	648	500	0	Content		634	656	5159303	7420838999
5176	09:34:12.101	00:00:05.175	310	1000,036	777,6107	0,6496341	0,6639056	582,58	4,214787	0	1063,949	732,4977	0,4887714	0,7112544	611,0677	4,291004	0	11	1032	755						Untertest3.avi	0	880	547	72	111	631	648	500	0	Content		960	644	5175928	7420855624
5193	09:34:12.118	00:00:05.192	311	853,0557	702,8972	0,4715326	0,7125164	582,58	3,757683	2	790,9922	689,5076	0,4703278	0,7125279	575,6305	3,693212	2	11	0	0						Untertest3.avi	0	880	547	72	111	631	648	500	0	Content		-72	-111	5192690	7420872386
5209	09:34:12.134	00:00:05.209	312	1146,925	748,9128	0,6317934	0,6677544	600,8544	4,069724	0	881,1545	731,7009	0,4758302	0,7136825	575,6305	3,653681	0	11	1014	740						Untertest3.avi	0	880	547	72	111	631	648	500	0	Content		942	629	5209303	7420888999
5226	09:34:12.151	00:00:05.225	313	1272,856	760,9824	0,6246306	0,66951	604,4499	4,151641	0	-1024	-768	-1	-1	-1	-1	4	12	1273	761						Untertest3.avi	0	880	547	72	111	1224	626	183	0	Content		1201	650	5225931	7420905627
5243	09:34:12.168	00:00:05.242	314	1304,326	749,8829	0,6170703	0,6718515	607,0317	4,175168	0	1034,039	732,6067	0,4476206	0,717202	575,6305	3,749563	0	12	1169	741						Untertest3.avi	0	880	547	72	111	1224	626	183	0	Content		1097	630	5242553	7420922249
5259	09:34:12.184	00:00:05.259	315	1234,742	729,1359	0,6069004	0,6748186	536,1482	3,75392	0	-1024	-768	-1	-1	-1	-1	4	12	1235	729						Untertest3.avi	0	880	547	72	111	1224	626	183	0	Content		1163	618	5259306	7420939002
5276	09:34:12.201	00:00:05.275	316	-1024	-768	-1	-1	-1	-1	4	1028,367	693,5685	0,4325207	0,7210022	575,6305	3,737539	0	12	1028	694						Untertest3.avi	0	880	547	72	111	1224	626	183	0	Content		956	583	5275929	7420955625
5293	09:34:12.218	00:00:05.292	317	2139,648	757,8145	0,5954025	0,679307	607,0317	4,597886	0	1021,258	689,5558	0,4250745	0,7229997	575,6305	3,659175	0	12	1580	724						Untertest3.avi	0	880	547	72	111	1224	626	183	0	Content		1508	613	5292690	7420972386
5309	09:34:12.234	00:00:05.309	318	2170,004	748,3849	0,5872696	0,68177	607,0317	4,599296	0	1361,256	757,2545	0,4175999	0,7230846	544,6039	3,527033	0	12	1766	753						Untertest3.avi	0	880	547	72	111	1224	626	183	0	Content		1694	642	5309430	7420989126
5326	09:34:12.251	00:00:05.325	319	1707,173	766,3521	0,577809	0,6839463	616,8586	4,565155	0	930,5703	722,5676	0,4067125	0,7267146	544,6039	3,588047	0	12	1319	744						Untertest3.avi	0	880	547	72	111	1224	626	183	0	Content		1247	633	5325930	7421005626
5342	09:34:12.267	00:00:05.342	320	1182,271	716,2431	0,570157	0,6857175	616,8586	4,377308	0	-1024	-768	-1	-1	-1	-1	4	12	1182	716						Untertest3.avi	0	880	547	72	111	1224	626	183	0	Content		1110	605	5342180	7421021876
5359	09:34:12.284	00:00:05.359	321	1731,688	756,9209	0,564286	0,6864748	617,4933	4,667915	0	915,6119	711,3792	0,3955721	0,7295256	544,6039	3,668937	0	12	1324	734						Untertest3.avi	0	880	547	72	111	1224	626	183	0	Content		1252	623	5359422	7421039118
5376	09:34:12.301	00:00:05.375	322	1828,792	802,7783	0,5526027	0,6872914	644,4152	4,713662	0	932,8426	697,9656	0,3905886	0,7308468	544,6039	3,596496	0	12	1381	750						Untertest3.avi	0	880	547	72	111	1224	626	183	0	Content		1309	639	5375807	7421055503
5393	09:34:12.318	00:00:05.392	323	-1024	-768	-1	-1	-1	-1	4	-1024	-768	-1	-1	-1	-1	4	12	0	0						Untertest3.avi	0	880	547	72	111	1224	626	183	0	Content		-72	-111	5392717	7421072413
5409	09:34:12.334	00:00:05.409	324	1182,447	690,795	0,5509638	0,6897452	599,4039	4,550529	0	-1024	-768	-1	-1	-1	-1	4	13	1182	691						Untertest3.avi	0	880	547	72	111	797	557	100	0	Content		1110	580	5409052	7421088748
5426	09:34:12.351	00:00:05.426	325	1011,402	682,9913	0,5483045	0,6905711	598,7441	4,623587	0	990,8248	642,959	0,399745	0,7339057	623,7701	4,40372	0	13	1001	663						Untertest3.avi	0	880	547	72	111	797	557	100	0	Content		929	552	5426053	7421105749
5442	09:34:12.367	00:00:05.442	326	909,6954	679,193	0,545908	0,6915292	598,6512	4,666558	0	863,3677	622,6433	0,3999002	0,7350871	635,8994	4,659757	0	13	887	651						Untertest3.avi	0	880	547	72	111	797	557	100	0	Content		815	540	5442301	7421121997
5459	09:34:12.384	00:00:05.459	327	840,7803	681,8839	0,5436503	0,69241	598,6849	4,697203	0	863,3677	622,6433	0,3984113	0,7362571	636,9754	4,659757	0	13	852	652						Untertest3.avi	0	880	547	72	111	797	557	100	0	Content		780	541	5459299	7421138995
5476	09:34:12.401	00:00:05.475	328	837,0096	672,9832	0,5410516	0,6933771	598,4295	4,815831	0	-1024	-768	-1	-1	-1	-1	4	13	837	673						Untertest3.avi	0	880	547	72	111	797	557	100	0	Content		765	562	5475550	7421155246
5493	09:34:12.418	00:00:05.492	329	782,5368	674,3188	0,5346751	0,6945876	628,0795	4,77809	0	-1024	-768	-1	-1	-1	-1	4	13	783	674						Untertest3.avi	0	880	547	72	111	797	557	100	0	Content		711	563	5492690	7421172386
5509	09:34:12.434	00:00:05.509	330	-1024	-768	-1	-1	-1	-1	4	-1024	-768	-1	-1	-1	-1	4		0	0						Untertest3.avi	0	880	547	72	111				0	Content		-72	-111	5509424	7421189120
5526	09:34:12.451	00:00:05.526	331	-1024	-768	-1	-1	-1	-1	4	-1024	-768	-1	-1	-1	-1	4		0	0						Untertest3.avi	0	880	547	72	111				0	Content		-72	-111	5526045	7421205741
5542	09:34:12.467	00:00:05.542	332	-1024	-768	-1	-1	-1	-1	4	-1024	-768	-1	-1	-1	-1	4		0	0						Untertest3.avi	0	880	547	72	111				0	Content		-72	-111	5542170	7421221866
5559	09:34:12.484	00:00:05.559	333	-1024	-768	-1	-1	-1	-1	4	-1024	-768	-1	-1	-1	-1	4		0	0						Untertest3.avi	0	880	547	72	111				0	Content		-72	-111	5559295	7421238991
5576	09:34:12.501	00:00:05.575	334	-1024	-768	-1	-1	-1	-1	4	-1024	-768	-1	-1	-1	-1	4		0	0						Untertest3.avi	0	880	547	72	111				0	Content		-72	-111	5575684	7421255380
5592	09:34:12.517	00:00:05.592	335	-1024	-768	-1	-1	-1	-1	4	-1024	-768	-1	-1	-1	-1	4		0	0						Untertest3.avi	0	880	547	72	111				0	Content		-72	-111	5592362	7421272058
5609	09:34:12.534	00:00:05.609	336	-1024	-768	-1	-1	-1	-1	4	-1024	-768	-1	-1	-1	-1	4		0	0						Untertest3.avi	0	880	547	72	111				0	Content		-72	-111	5609031	7421288727
5626	09:34:12.551	00:00:05.625	337	-1024	-768	-1	-1	-1	-1	4	-1024	-768	-1	-1	-1	-1	4		0	0						Untertest3.avi	0	880	547	72	111				0	Content		-72	-111	5625682	7421305378
5642	09:34:12.567	00:00:05.642	338	-1024	-768	-1	-1	-1	-1	4	-1024	-768	-1	-1	-1	-1	4		0	0						Untertest3.avi	0	880	547	72	111				0	Content		-72	-111	5642413	7421322109
5659	09:34:12.584	00:00:05.659	339	-1024	-768	-1	-1	-1	-1	4	-1024	-768	-1	-1	-1	-1	4		0	0						Untertest3.avi	0	880	547	72	111				0	Content		-72	-111	5659042	7421338738
5676	09:34:12.601	00:00:05.675	340	-1024	-768	-1	-1	-1	-1	4	-1024	-768	-1	-1	-1	-1	4		0	0						Untertest3.avi	0	880	547	72	111				0	Content		-72	-111	5675675	7421355371
5692	09:34:12.617	00:00:05.692	341	-1024	-768	-1	-1	-1	-1	4	-1024	-768	-1	-1	-1	-1	4		0	0						Untertest3.avi	0	880	547	72	111				0	Content		-72	-111	5692414	7421372110
5709	09:34:12.634	00:00:05.709	342	-1024	-768	-1	-1	-1	-1	4	-1024	-768	-1	-1	-1	-1	4		0	0						Untertest3.avi	0	880	547	72	111				0	Content		-72	-111	5709035	7421388731
5726	09:34:12.651	00:00:05.725	343	-1024	-768	-1	-1	-1	-1	4	-1024	-768	-1	-1	-1	-1	4		0	0						Untertest3.avi	0	880	547	72	111				0	Content		-72	-111	5725673	7421405369
5742	09:34:12.667	00:00:05.742	344	-1024	-768	-1	-1	-1	-1	4	-1024	-768	-1	-1	-1	-1	4		0	0						Untertest3.avi	0	880	547	72	111				0	Content		-72	-111	5742407	7421422103
5759	09:34:12.684	00:00:05.758	345	-1024	-768	-1	-1	-1	-1	4	-1024	-768	-1	-1	-1	-1	4		0	0						Untertest3.avi	0	880	547	72	111				0	Content		-72	-111	5758534	7421438230
5776	09:34:12.701	00:00:05.775	346	-1024	-768	-1	-1	-1	-1	4	-1024	-768	-1	-1	-1	-1	4		0	0						Untertest3.avi	0	880	547	72	111				0	Content		-72	-111	5775903	7421455599
5792	09:34:12.717	00:00:05.792	347	-1024	-768	-1	-1	-1	-1	4	-1024	-768	-1	-1	-1	-1	4		0	0						Untertest3.avi	0	880	547	72	111				0	Content		-72	-111	5792153	7421471849
5809	09:34:12.734	00:00:05.809	348	-1024	-768	-1	-1	-1	-1	4	-1024	-768	-1	-1	-1	-1	4		0	0						Untertest3.avi	0	880	547	72	111				0	Content		-72	-111	5809154	7421488850
5826	09:34:12.751	00:00:05.825	349	-1024	-768	-1	-1	-1	-1	4	-1024	-768	-1	-1	-1	-1	4		0	0						Untertest3.avi	0	880	547	72	111				0	Content		-72	-111	5825527	7421505223
5842	09:34:12.767	00:00:05.842	350	-1024	-768	-1	-1	-1	-1	4	-1024	-768	-1	-1	-1	-1	4		0	0						Untertest3.avi	0	880	547	72	111				0	Content		-72	-111	5842401	7421522097
5859	09:34:12.784	00:00:05.858	351	-1024	-768	-1	-1	-1	-1	4	-1024	-768	-1	-1	-1	-1	4		0	0						Untertest3.avi	0	880	547	72	111				0	Content		-72	-111	5858901	7421538597
5876	09:34:12.801	00:00:05.875	352	-1024	-768	-1	-1	-1	-1	4	-1024	-768	-1	-1	-1	-1	4		0	0						Untertest3.avi	0	880	547	72	111				0	Content		-72	-111	5875776	7421555472
5892	09:34:12.817	00:00:05.892	353	-1024	-768	-1	-1	-1	-1	4	-1024	-768	-1	-1	-1	-1	4		0	0						Untertest3.avi	0	880	547	72	111				0	Content		-72	-111	5892025	7421571721
5909	09:34:12.834	00:00:05.908	354	-1024	-768	-1	-1	-1	-1	4	-1024	-768	-1	-1	-1	-1	4		0	0						Untertest3.avi	0	880	547	72	111				0	Content		-72	-111	5908967	7421588663
5926	09:34:12.851	00:00:05.925	355	-1024	-768	-1	-1	-1	-1	4	-1024	-768	-1	-1	-1	-1	4		0	0						Untertest3.avi	0	880	547	72	111				0	Content		-72	-111	5925521	7421605217
5942	09:34:12.867	00:00:05.942	356	-1024	-768	-1	-1	-1	-1	4	-1024	-768	-1	-1	-1	-1	4		0	0						Untertest3.avi	0	880	547	72	111				0	Content		-72	-111	5942269	7421621965
5959	09:34:12.884	00:00:05.958	357	-1024	-768	-1	-1	-1	-1	4	-1024	-768	-1	-1	-1	-1	4		0	0						Untertest3.avi	0	880	547	72	111				0	Content		-72	-111	5958896	7421638592
5976	09:34:12.901	00:00:05.975	358	-1024	-768	-1	-1	-1	-1	4	-1024	-768	-1	-1	-1	-1	4		0	0						Untertest3.avi	0	880	547	72	111				0	Content		-72	-111	5975590	7421655286
5992	09:34:12.917	00:00:05.991	359	-1024	-768	-1	-1	-1	-1	4	-1024	-768	-1	-1	-1	-1	4		0	0						Untertest3.avi	0	880	547	72	111				0	Content		-72	-111	5991892	7421671588
6009	09:34:12.934	00:00:06.008	360	-1024	-768	-1	-1	-1	-1	4	-1024	-768	-1	-1	-1	-1	4		0	0						Untertest3.avi	0	880	547	72	111				0	Content		-72	-111	6008884	7421688580
6025	09:34:12.950	00:00:06.025	361	-1024	-768	-1	-1	-1	-1	4	-1024	-768	-1	-1	-1	-1	4		0	0						Untertest3.avi	0	880	547	72	111				0	Content		-72	-111	6025392	7421705088
6042	09:34:12.967	00:00:06.042	362	-1024	-768	-1	-1	-1	-1	4	-1024	-768	-1	-1	-1	-1	4		0	0						Untertest3.avi	0	880	547	72	111				0	Content		-72	-111	6042139	7421721835
6059	09:34:12.984	00:00:06.058	363	-1024	-768	-1	-1	-1	-1	4	-1024	-768	-1	-1	-1	-1	4		0	0						Untertest3.avi	0	880	547	72	111				0	Content		-72	-111	6058765	7421738461
6076	09:34:13.001	00:00:06.075	364	-1024	-768	-1	-1	-1	-1	4	-1024	-768	-1	-1	-1	-1	4		0	0						Untertest3.avi	0	880	547	72	111				0	Content		-72	-111	6075708	7421755404
6092	09:34:13.017	00:00:06.091	365	-1024	-768	-1	-1	-1	-1	4	-1024	-768	-1	-1	-1	-1	4		0	0						Untertest3.avi	0	880	547	72	111				0	Content		-72	-111	6091888	7421771584
6109	09:34:13.034	00:00:06.108	366	-1024	-768	-1	-1	-1	-1	4	-1024	-768	-1	-1	-1	-1	4		0	0						Untertest3.avi	0	880	547	72	111				0	Content		-72	-111	6108831	7421788527
6125	09:34:13.050	00:00:06.125	367	-1024	-768	-1	-1	-1	-1	4	-1024	-768	-1	-1	-1	-1	4		0	0						Untertest3.avi	0	880	547	72	111				0	Content		-72	-111	6125392	7421805088
6142	09:34:13.067	00:00:06.142	368	-1024	-768	-1	-1	-1	-1	4	-1024	-768	-1	-1	-1	-1	4		0	0						Untertest3.avi	0	880	547	72	111				0	Content		-72	-111	6142139	7421821835
6159	09:34:13.084	00:00:06.158	369	-1024	-768	-1	-1	-1	-1	4	-1024	-768	-1	-1	-1	-1	4		0	0						Untertest3.avi	0	880	547	72	111				0	Content		-72	-111	6158762	7421838458
6176	09:34:13.101	00:00:06.175	370	-1024	-768	-1	-1	-1	-1	4	-1024	-768	-1	-1	-1	-1	4		0	0						Untertest3.avi	0	880	547	72	111				0	Content		-72	-111	6175582	7421855278
6192	09:34:13.117	00:00:06.191	371	-1024	-768	-1	-1	-1	-1	4	-1024	-768	-1	-1	-1	-1	4		0	0						Untertest3.avi	0	880	547	72	111				0	Content		-72	-111	6191887	7421871583
6209	09:34:13.134	00:00:06.208	372	-1024	-768	-1	-1	-1	-1	4	-1024	-768	-1	-1	-1	-1	4		0	0						Untertest3.avi	0	880	547	72	111				0	Content		-72	-111	6208754	7421888450
6225	09:34:13.150	00:00:06.225	373	-1024	-768	-1	-1	-1	-1	4	-1024	-768	-1	-1	-1	-1	4		0	0						Untertest3.avi	0	880	547	72	111				0	Content		-72	-111	6225260	7421904956
6242	09:34:13.167	00:00:06.242	374	-1024	-768	-1	-1	-1	-1	4	-1024	-768	-1	-1	-1	-1	4		0	0						Untertest3.avi	0	880	547	72	111				0	Content		-72	-111	6242010	7421921706
6259	09:34:13.184	00:00:06.258	375	-1024	-768	-1	-1	-1	-1	4	-1024	-768	-1	-1	-1	-1	4		0	0						Untertest3.avi	0	880	547	72	111				0	Content		-72	-111	6258635	7421938331
6275	09:34:13.200	00:00:06.275	376	-1024	-768	-1	-1	-1	-1	4	-1024	-768	-1	-1	-1	-1	4		0	0						Untertest3.avi	0	880	547	72	111				0	Content		-72	-111	6275452	7421955148
6292	09:34:13.217	00:00:06.291	377	-1024	-768	-1	-1	-1	-1	4	-1024	-768	-1	-1	-1	-1	4		0	0						Untertest3.avi	0	880	547	72	111				0	Content		-72	-111	6291756	7421971452
6309	09:34:13.234	00:00:06.308	378	-1024	-768	-1	-1	-1	-1	4	-1024	-768	-1	-1	-1	-1	4		0	0						Untertest3.avi	0	880	547	72	111				0	Content		-72	-111	6308746	7421988442
6325	09:34:13.250	00:00:06.325	379	-1024	-768	-1	-1	-1	-1	4	-1024	-768	-1	-1	-1	-1	4		0	0						Untertest3.avi	0	880	547	72	111				0	Content		-72	-111	6325129	7422004825
6342	09:34:13.267	00:00:06.342	380	-1024	-768	-1	-1	-1	-1	4	-1024	-768	-1	-1	-1	-1	4		0	0						Untertest3.avi	0	880	547	72	111				0	Content		-72	-111	6342005	7422021701
6359	09:34:13.284	00:00:06.358	381	-1024	-768	-1	-1	-1	-1	4	-1024	-768	-1	-1	-1	-1	4		0	0						Untertest3.avi	0	880	547	72	111				0	Content		-72	-111	6358628	7422038324
6375	09:34:13.300	00:00:06.375	382	-1024	-768	-1	-1	-1	-1	4	-1024	-768	-1	-1	-1	-1	4		0	0						Untertest3.avi	0	880	547	72	111				0	Content		-72	-111	6375322	7422055018
6392	09:34:13.317	00:00:06.391	383	-1024	-768	-1	-1	-1	-1	4	-1024	-768	-1	-1	-1	-1	4		0	0						Untertest3.avi	0	880	547	72	111				0	Content		-72	-111	6391626	7422071322
6409	09:34:13.334	00:00:06.408	384	-1024	-768	-1	-1	-1	-1	4	-1024	-768	-1	-1	-1	-1	4		0	0						Untertest3.avi	0	880	547	72	111				0	Content		-72	-111	6408703	7422088399
6425	09:34:13.350	00:00:06.425	385	-1024	-768	-1	-1	-1	-1	4	-1024	-768	-1	-1	-1	-1	4		0	0						Untertest3.avi	0	880	547	72	111				0	Content		-72	-111	6425128	7422104824
6442	09:34:13.367	00:00:06.441	386	-1024	-768	-1	-1	-1	-1	4	-1024	-768	-1	-1	-1	-1	4		0	0						Untertest3.avi	0	880	547	72	111				0	Content		-72	-111	6441875	7422121571
6458	09:34:13.383	00:00:06.458	387	-1024	-768	-1	-1	-1	-1	4	-1024	-768	-1	-1	-1	-1	4		0	0						Untertest3.avi	0	880	547	72	111				0	Content		-72	-111	6458498	7422138194
6475	09:34:13.400	00:00:06.475	388	-1024	-768	-1	-1	-1	-1	4	-1024	-768	-1	-1	-1	-1	4		0	0						Untertest3.avi	0	880	547	72	111				0	Content		-72	-111	6475317	7422155013
6492	09:34:13.417	00:00:06.491	389	-1024	-768	-1	-1	-1	-1	4	-1024	-768	-1	-1	-1	-1	4		0	0						Untertest3.avi	0	880	547	72	111				0	Content		-72	-111	6491620	7422171316
6509	09:34:13.434	00:00:06.508	390	-1024	-768	-1	-1	-1	-1	4	-1024	-768	-1	-1	-1	-1	4		0	0						Untertest3.avi	0	880	547	72	111				0	Content		-72	-111	6508612	7422188308
6525	09:34:13.450	00:00:06.524	391	-1024	-768	-1	-1	-1	-1	4	-1024	-768	-1	-1	-1	-1	4		0	0						Untertest3.avi	0	880	547	72	111				0	Content		-72	-111	6524994	7422204690
6542	09:34:13.467	00:00:06.541	392	-1024	-768	-1	-1	-1	-1	4	-1024	-768	-1	-1	-1	-1	4		0	0						Untertest3.avi	0	880	547	72	111				0	Content		-72	-111	6541744	7422221440
6558	09:34:13.483	00:00:06.558	393	-1024	-768	-1	-1	-1	-1	4	-1024	-768	-1	-1	-1	-1	4		0	0						Untertest3.avi	0	880	547	72	111				0	Content		-72	-111	6558494	7422238190
6575	09:34:13.500	00:00:06.575	394	-1024	-768	-1	-1	-1	-1	4	-1024	-768	-1	-1	-1	-1	4		0	0						Untertest3.avi	0	880	547	72	111				0	Content		-72	-111	6575187	7422254883
6591	09:34:13.516	00:00:06.591	395	-1024	-768	-1	-1	-1	-1	4	-1024	-768	-1	-1	-1	-1	4		0	0						Untertest3.avi	0	880	547	72	111				0	Content		-72	-111	6591491	7422271187
6608	09:34:13.533	00:00:06.608	396	-1024	-768	-1	-1	-1	-1	4	-1024	-768	-1	-1	-1	-1	4		0	0						Untertest3.avi	0	880	547	72	111				0	Content		-72	-111	6608477	7422288173
6625	09:34:13.550	00:00:06.624	397	-1024	-768	-1	-1	-1	-1	4	-1024	-768	-1	-1	-1	-1	4		0	0						Untertest3.avi	0	880	547	72	111				0	Content		-72	-111	6624987	7422304683
6642	09:34:13.567	00:00:06.641	398	-1024	-768	-1	-1	-1	-1	4	-1024	-768	-1	-1	-1	-1	4		0	0						Untertest3.avi	0	880	547	72	111				0	Content		-72	-111	6641737	7422321433
6658	09:34:13.583	00:00:06.658	399	-1024	-768	-1	-1	-1	-1	4	-1024	-768	-1	-1	-1	-1	4		0	0						Untertest3.avi	0	880	547	72	111				0	Content		-72	-111	6658361	7422338057
6675	09:34:13.600	00:00:06.675	400	-1024	-768	-1	-1	-1	-1	4	-1024	-768	-1	-1	-1	-1	4		0	0						Untertest3.avi	0	880	547	72	111				0	Content		-72	-111	6675180	7422354876
6691	09:34:13.616	00:00:06.691	401	-1024	-768	-1	-1	-1	-1	4	-1024	-768	-1	-1	-1	-1	4		0	0						Untertest3.avi	0	880	547	72	111				0	Content		-72	-111	6691485	7422371181
6708	09:34:13.633	00:00:06.708	402	-1024	-768	-1	-1	-1	-1	4	-1024	-768	-1	-1	-1	-1	4		0	0						Untertest3.avi	0	880	547	72	111				0	Content		-72	-111	6708428	7422388124
6725	09:34:13.650	00:00:06.724	403	-1024	-768	-1	-1	-1	-1	4	-1024	-768	-1	-1	-1	-1	4		0	0						Untertest3.avi	0	880	547	72	111				0	Content		-72	-111	6724854	7422404550
6742	09:34:13.667	00:00:06.741	404	-1024	-768	-1	-1	-1	-1	4	-1024	-768	-1	-1	-1	-1	4		0	0						Untertest3.avi	0	880	547	72	111				0	Content		-72	-111	6741604	7422421300
6758	09:34:13.683	00:00:06.758	405	-1024	-768	-1	-1	-1	-1	4	-1024	-768	-1	-1	-1	-1	4		0	0						Untertest3.avi	0	880	547	72	111				0	Content		-72	-111	6758228	7422437924
6775	09:34:13.700	00:00:06.774	406	-1024	-768	-1	-1	-1	-1	4	-1024	-768	-1	-1	-1	-1	4		0	0						Untertest3.avi	0	880	547	72	111				0	Content		-72	-111	6774975	7422454671
6791	09:34:13.716	00:00:06.791	407	-1024	-768	-1	-1	-1	-1	4	-1024	-768	-1	-1	-1	-1	4		0	0						Untertest3.avi	0	880	547	72	111				0	Content		-72	-111	6791353	7422471049
6808	09:34:13.733	00:00:06.808	408	-1024	-768	-1	-1	-1	-1	4	-1024	-768	-1	-1	-1	-1	4		0	0						Untertest3.avi	0	880	547	72	111				0	Content		-72	-111	6808341	7422488037
6825	09:34:13.750	00:00:06.825	409	-1024	-768	-1	-1	-1	-1	4	-1024	-768	-1	-1	-1	-1	4		0	0						Untertest3.avi	0	880	547	72	111				0	Content		-72	-111	6825045	7422504741
6842	09:34:13.767	00:00:06.841	410	-1024	-768	-1	-1	-1	-1	4	-1024	-768	-1	-1	-1	-1	4		0	0						Untertest3.avi	0	880	547	72	111				0	Content		-72	-111	6841665	7422521361
6858	09:34:13.783	00:00:06.858	411	-1024	-768	-1	-1	-1	-1	4	-1024	-768	-1	-1	-1	-1	4		0	0						Untertest3.avi	0	880	547	72	111				0	Content		-72	-111	6858093	7422537789
6875	09:34:13.800	00:00:06.874	412	-1024	-768	-1	-1	-1	-1	4	-1024	-768	-1	-1	-1	-1	4		0	0						Untertest3.avi	0	880	547	72	111				0	Content		-72	-111	6874842	7422554538
6891	09:34:13.816	00:00:06.891	413	-1024	-768	-1	-1	-1	-1	4	-1024	-768	-1	-1	-1	-1	4		0	0						Untertest3.avi	0	880	547	72	111				0	Content		-72	-111	6891467	7422571163
6908	09:34:13.833	00:00:06.908	414	-1024	-768	-1	-1	-1	-1	4	-1024	-768	-1	-1	-1	-1	4		0	0						Untertest3.avi	0	880	547	72	111				0	Content		-72	-111	6908288	7422587984
6925	09:34:13.850	00:00:06.924	415	-1024	-768	-1	-1	-1	-1	4	-1024	-768	-1	-1	-1	-1	4		0	0						Untertest3.avi	0	880	547	72	111				0	Content		-72	-111	6924591	7422604287
6942	09:34:13.867	00:00:06.941	416	-1024	-768	-1	-1	-1	-1	4	-1024	-768	-1	-1	-1	-1	4		0	0						Untertest3.avi	0	880	547	72	111				0	Content		-72	-111	6941586	7422621282
6958	09:34:13.883	00:00:06.958	417	-1024	-768	-1	-1	-1	-1	4	-1024	-768	-1	-1	-1	-1	4		0	0						Untertest3.avi	0	880	547	72	111				0	Content		-72	-111	6958087	7422637783
6975	09:34:13.900	00:00:06.974	418	-1024	-768	-1	-1	-1	-1	4	-1024	-768	-1	-1	-1	-1	4		0	0						Untertest3.avi	0	880	547	72	111				0	Content		-72	-111	6974713	7422654409
6991	09:34:13.916	00:00:06.991	419	-1024	-768	-1	-1	-1	-1	4	-1024	-768	-1	-1	-1	-1	4		0	0						Untertest3.avi	0	880	547	72	111				0	Content		-72	-111	6991462	7422671158
7008	09:34:13.933	00:00:07.008	420	-1024	-768	-1	-1	-1	-1	4	-1024	-768	-1	-1	-1	-1	4		0	0						Untertest3.avi	0	880	547	72	111				0	Content		-72	-111	7008282	7422687978
7025	09:34:13.950	00:00:07.024	421	-1024	-768	-1	-1	-1	-1	4	-1024	-768	-1	-1	-1	-1	4		0	0						Untertest3.avi	0	880	547	72	111				0	Content		-72	-111	7024585	7422704281
7042	09:34:13.967	00:00:07.041	422	-1024	-768	-1	-1	-1	-1	4	-1024	-768	-1	-1	-1	-1	4		0	0						Untertest3.avi	0	880	547	72	111				0	Content		-72	-111	7041528	7422721224
7058	09:34:13.983	00:00:07.058	423	-1024	-768	-1	-1	-1	-1	4	-1024	-768	-1	-1	-1	-1	4		0	0						Untertest3.avi	0	880	547	72	111				0	Content		-72	-111	7058084	7422737780
7075	09:34:14.000	00:00:07.074	424	-1024	-768	-1	-1	-1	-1	4	-1024	-768	-1	-1	-1	-1	4		0	0						Untertest3.avi	0	880	547	72	111				0	Content		-72	-111	7074706	7422754402
7091	09:34:14.016	00:00:07.091	425	-1024	-768	-1	-1	-1	-1	4	-1024	-768	-1	-1	-1	-1	4		0	0						Untertest3.avi	0	880	547	72	111				0	Content		-72	-111	7091332	7422771028
7108	09:34:14.033	00:00:07.108	426	-1024	-768	-1	-1	-1	-1	4	-1024	-768	-1	-1	-1	-1	4		0	0						Untertest3.avi	0	880	547	72	111				0	Content		-72	-111	7108277	7422787973
7124	09:34:14.049	00:00:07.124	427	-1024	-768	-1	-1	-1	-1	4	-1024	-768	-1	-1	-1	-1	4		0	0						Untertest3.avi	0	880	547	72	111				0	Content		-72	-111	7124453	7422804149
7142	09:34:14.067	00:00:07.141	428	-1024	-768	-1	-1	-1	-1	4	-1024	-768	-1	-1	-1	-1	4		0	0						Untertest3.avi	0	880	547	72	111				0	Content		-72	-111	7141526	7422821222
7158	09:34:14.083	00:00:07.157	429	-1024	-768	-1	-1	-1	-1	4	-1024	-768	-1	-1	-1	-1	4		0	0						Untertest3.avi	0	880	547	72	111				0	Content		-72	-111	7157954	7422837650
7175	09:34:14.100	00:00:07.174	430	-1024	-768	-1	-1	-1	-1	4	-1024	-768	-1	-1	-1	-1	4		0	0						Untertest3.avi	0	880	547	72	111				0	Content		-72	-111	7174703	7422854399
7191	09:34:14.116	00:00:07.191	431	-1024	-768	-1	-1	-1	-1	4	-1024	-768	-1	-1	-1	-1	4		0	0						Untertest3.avi	0	880	547	72	111				0	Content		-72	-111	7191327	7422871023
7208	09:34:14.133	00:00:07.208	432	-1024	-768	-1	-1	-1	-1	4	-1024	-768	-1	-1	-1	-1	4		0	0						Untertest3.avi	0	880	547	72	111				0	Content		-72	-111	7208223	7422887919
7224	09:34:14.149	00:00:07.224	433	-1024	-768	-1	-1	-1	-1	4	-1024	-768	-1	-1	-1	-1	4		0	0						Untertest3.avi	0	880	547	72	111				0	Content		-72	-111	7224399	7422904095
7241	09:34:14.166	00:00:07.241	434	-1024	-768	-1	-1	-1	-1	4	-1024	-768	-1	-1	-1	-1	4		0	0						Untertest3.avi	0	880	547	72	111				0	Content		-72	-111	7241387	7422921083
7258	09:34:14.183	00:00:07.257	435	-1024	-768	-1	-1	-1	-1	4	-1024	-768	-1	-1	-1	-1	4		0	0						Untertest3.avi	0	880	547	72	111				0	Content		-72	-111	7257896	7422937592
7275	09:34:14.200	00:00:07.274	436	-1024	-768	-1	-1	-1	-1	4	-1024	-768	-1	-1	-1	-1	4		0	0						Untertest3.avi	0	880	547	72	111				0	Content		-72	-111	7274644	7422954340
7291	09:34:14.216	00:00:07.291	437	-1024	-768	-1	-1	-1	-1	4	-1024	-768	-1	-1	-1	-1	4		0	0						Untertest3.avi	0	880	547	72	111				0	Content		-72	-111	7291269	7422970965
7308	09:34:14.233	00:00:07.308	438	-1024	-768	-1	-1	-1	-1	4	-1024	-768	-1	-1	-1	-1	4		0	0						Untertest3.avi	0	880	547	72	111				0	Content		-72	-111	7308089	7422987785
7324	09:34:14.249	00:00:07.324	439	-1024	-768	-1	-1	-1	-1	4	-1024	-768	-1	-1	-1	-1	4		0	0						Untertest3.avi	0	880	547	72	111				0	Content		-72	-111	7324392	7423004088
7341	09:34:14.266	00:00:07.341	440	-1024	-768	-1	-1	-1	-1	4	-1024	-768	-1	-1	-1	-1	4		0	0						Untertest3.avi	0	880	547	72	111				0	Content		-72	-111	7341257	7423020953
7358	09:34:14.283	00:00:07.357	441	-1024	-768	-1	-1	-1	-1	4	-1024	-768	-1	-1	-1	-1	4		0	0						Untertest3.avi	0	880	547	72	111				0	Content		-72	-111	7357763	7423037459
7375	09:34:14.300	00:00:07.374	442	-1024	-768	-1	-1	-1	-1	4	-1024	-768	-1	-1	-1	-1	4		0	0						Untertest3.avi	0	880	547	72	111				0	Content		-72	-111	7374512	7423054208
7391	09:34:14.316	00:00:07.391	443	-1024	-768	-1	-1	-1	-1	4	-1024	-768	-1	-1	-1	-1	4		0	0						Untertest3.avi	0	880	547	72	111				0	Content		-72	-111	7391136	7423070832
7408	09:34:14.333	00:00:07.408	444	-1024	-768	-1	-1	-1	-1	4	-1024	-768	-1	-1	-1	-1	4		0	0						Untertest3.avi	0	880	547	72	111				0	Content		-72	-111	7408079	7423087775
7424	09:34:14.349	00:00:07.424	445	-1024	-768	-1	-1	-1	-1	4	-1024	-768	-1	-1	-1	-1	4		0	0						Untertest3.avi	0	880	547	72	111				0	Content		-72	-111	7424383	7423104079
7441	09:34:14.366	00:00:07.441	446	-1024	-768	-1	-1	-1	-1	4	-1024	-768	-1	-1	-1	-1	4		0	0						Untertest3.avi	0	880	547	72	111				0	Content		-72	-111	7441259	7423120955
7458	09:34:14.383	00:00:07.457	447	-1024	-768	-1	-1	-1	-1	4	-1024	-768	-1	-1	-1	-1	4		0	0						Untertest3.avi	0	880	547	72	111				0	Content		-72	-111	7457760	7423137456
7475	09:34:14.400	00:00:07.474	448	-1024	-768	-1	-1	-1	-1	4	-1024	-768	-1	-1	-1	-1	4		0	0						Untertest3.avi	0	880	547	72	111				0	Content		-72	-111	7474508	7423154204
7491	09:34:14.416	00:00:07.490	449	-1024	-768	-1	-1	-1	-1	4	-1024	-768	-1	-1	-1	-1	4		0	0						Untertest3.avi	0	880	547	72	111				0	Content		-72	-111	7490882	7423170578
7508	09:34:14.433	00:00:07.507	450	-1024	-768	-1	-1	-1	-1	4	-1024	-768	-1	-1	-1	-1	4		0	0						Untertest3.avi	0	880	547	72	111				0	Content		-72	-111	7507871	7423187567
7524	09:34:14.449	00:00:07.524	451	-1024	-768	-1	-1	-1	-1	4	-1024	-768	-1	-1	-1	-1	4		0	0						Untertest3.avi	0	880	547	72	111				0	Content		-72	-111	7524379	7423204075
7541	09:34:14.466	00:00:07.541	452	-1024	-768	-1	-1	-1	-1	4	-1024	-768	-1	-1	-1	-1	4		0	0						Untertest3.avi	0	880	547	72	111				0	Content		-72	-111	7541126	7423220822
7558	09:34:14.483	00:00:07.557	453	-1024	-768	-1	-1	-1	-1	4	-1024	-768	-1	-1	-1	-1	4		0	0						Untertest3.avi	0	880	547	72	111				0	Content		-72	-111	7557751	7423237447
7575	09:34:14.500	00:00:07.574	454	-1024	-768	-1	-1	-1	-1	4	-1024	-768	-1	-1	-1	-1	4		0	0						Untertest3.avi	0	880	547	72	111				0	Content		-72	-111	7574569	7423254265
7591	09:34:14.516	00:00:07.590	455	-1024	-768	-1	-1	-1	-1	4	-1024	-768	-1	-1	-1	-1	4		0	0						Untertest3.avi	0	880	547	72	111				0	Content		-72	-111	7590996	7423270692
7608	09:34:14.533	00:00:07.607	456	-1024	-768	-1	-1	-1	-1	4	-1024	-768	-1	-1	-1	-1	4		0	0						Untertest3.avi	0	880	547	72	111				0	Content		-72	-111	7607863	7423287559
7624	09:34:14.549	00:00:07.624	457	-1024	-768	-1	-1	-1	-1	4	-1024	-768	-1	-1	-1	-1	4		0	0						Untertest3.avi	0	880	547	72	111				0	Content		-72	-111	7624383	7423304079
7641	09:34:14.566	00:00:07.640	458	-1024	-768	-1	-1	-1	-1	4	-1024	-768	-1	-1	-1	-1	4		0	0						Untertest3.avi	0	880	547	72	111				0	Content		-72	-111	7640992	7423320688
7657	09:34:14.582	00:00:07.657	459	-1024	-768	-1	-1	-1	-1	4	-1024	-768	-1	-1	-1	-1	4		0	0						Untertest3.avi	0	880	547	72	111				0	Content		-72	-111	7657493	7423337189
7675	09:34:14.600	00:00:07.674	460	-1024	-768	-1	-1	-1	-1	4	-1024	-768	-1	-1	-1	-1	4		0	0						Untertest3.avi	0	880	547	72	111				0	Content		-72	-111	7674562	7423354258
7691	09:34:14.616	00:00:07.690	461	-1024	-768	-1	-1	-1	-1	4	-1024	-768	-1	-1	-1	-1	4		0	0						Untertest3.avi	0	880	547	72	111				0	Content		-72	-111	7690865	7423370561
7708	09:34:14.633	00:00:07.707	462	708,3514	802,8588	0,5793527	0,7018799	581,87	4,328455	3	654,8481	789,8497	0,579356	0,7018797	581,87	4,303757	1	14	655	790						Untertest3.avi	0	880	547	72	111	585	655	100	0	Content		583	679	7707740	7423387436
7724	09:34:14.649	00:00:07.724	463	696,2997	786,5029	0,5793421	0,7028176	581,4957	4,369787	3	676,8013	756,2964	0,5793455	0,7028174	581,4957	4,32155	1	14	677	756						Untertest3.avi	0	880	547	72	111	585	655	100	0	Content		605	645	7724380	7423404076
7741	09:34:14.666	00:00:07.740	464	694,8432	782,6902	0,5793622	0,7039438	580,99	4,35363	3	642,5023	765,9417	0,5793791	0,7040138	580,99	4,328466	1	14	643	766						Untertest3.avi	0	880	547	72	111	585	655	100	0	Content		571	655	7740989	7423420685
7757	09:34:14.682	00:00:07.757	465	695,231	792,7982	0,5793436	0,7051448	580,5308	4,355425	3	642,9028	778,137	0,5793611	0,7051752	580,5308	4,330497	1	14	643	778						Untertest3.avi	0	880	547	72	111	585	655	100	0	Content		571	667	7757488	7423437184
7774	09:34:14.699	00:00:07.774	466	764,6852	793,066	0,5794567	0,7061009	580,5308	4,153811	3	709,85	780,1148	0,5794596	0,7061003	580,5308	4,130171	1	14	710	780						Untertest3.avi	0	880	547	72	111	585	655	100	0	Content		638	669	7774430	7423454126
7791	09:34:14.716	00:00:07.791	467	743,4275	775,7023	0,5795349	0,7071857	580,5308	4,260987	3	688,6445	762,5201	0,5795385	0,7071851	580,5308	4,23663	1	14	689	763						Untertest3.avi	0	880	547	72	111	585	655	100	0	Content		617	652	7791178	7423470874
7808	09:34:14.733	00:00:07.807	468	711,9598	757,8589	0,5793414	0,7082408	579,4456	4,480812	3	657,2181	744,431	0,5793456	0,7082402	579,4456	4,455	1	15	657	744						Untertest3.avi	0	880	547	72	111	541	670	217	0	Content		585	633	7807803	7423487499
7824	09:34:14.749	00:00:07.824	469	731,1697	791,6651	0,5790898	0,7093163	577,9188	4,306676	3	676,3559	778,7144	0,5790929	0,7093156	577,9188	4,282049	1	15	676	779						Untertest3.avi	0	880	547	72	111	541	670	217	0	Content		604	668	7824110	7423503806
7841	09:34:14.766	00:00:07.841	470	300,3877	795,842	0,5747797	0,7106657	577,9188	4,262562	3	242,8319	781,6528	0,574782	0,710665	577,9188	4,238237	1	15	243	782						Untertest3.avi	0	880	547	72	111	541	670	217	0	Content		171	671	7841051	7423520747
7858	09:34:14.783	00:00:07.857	471	-1024	-768	-1	-1	-1	-1	4	-1024	-768	-1	-1	-1	-1	4	15	0	0						Untertest3.avi	0	880	547	72	111	541	670	217	0	Content		-72	-111	7857606	7423537302
7874	09:34:14.799	00:00:07.874	472	663,4774	792,5253	0,5795342	0,7120081	573,1201	4,302985	3	612,434	779,5219	0,5795366	0,7120074	573,1201	4,278496	1	15	612	780						Untertest3.avi	0	880	547	72	111	541	670	217	0	Content		540	669	7874229	7423553925
7891	09:34:14.816	00:00:07.890	473	705,5356	798,1254	0,5790939	0,7124681	575,8024	4,311949	3	652,6099	785,1951	0,5790973	0,712468	575,8024	4,287345	1	15	653	785						Untertest3.avi	0	880	547	72	111	541	670	217	0	Content		581	674	7890854	7423570550
7908	09:34:14.833	00:00:07.907	474	759,9355	782,8575	0,5792764	0,7128639	575,8024	4,234215	3	705,6894	769,8859	0,5792806	0,7128637	575,8024	4,210062	1	15	706	770						Untertest3.avi	0	880	547	72	111	541	670	217	0	Content		634	659	7907853	7423587549
7924	09:34:14.849	00:00:07.924	475	664,4652	805,3951	0,5789573	0,7135051	575,8024	4,337716	3	613,073	792,4843	0,5789595	0,713505	575,8024	4,313001	1	15	613	792						Untertest3.avi	0	880	547	72	111	541	670	217	0	Content		541	681	7924477	7423604173
7941	09:34:14.866	00:00:07.941	476	-1024	-768	-1	-1	-1	-1	4	-1024	-768	-1	-1	-1	-1	4	15	0	0						Untertest3.avi	0	880	547	72	111	541	670	217	0	Content		-72	-111	7941168	7423620864
7957	09:34:14.882	00:00:07.957	477	-1024	-768	-1	-1	-1	-1	4	-1024	-768	-1	-1	-1	-1	4	15	0	0						Untertest3.avi	0	880	547	72	111	541	670	217	0	Content		-72	-111	7957475	7423637171
7974	09:34:14.899	00:00:07.974	478	-1024	-768	-1	-1	-1	-1	4	-1024	-768	-1	-1	-1	-1	4	15	0	0						Untertest3.avi	0	880	547	72	111	541	670	217	0	Content		-72	-111	7974097	7423653793
7991	09:34:14.916	00:00:07.990	479	-1024	-768	-1	-1	-1	-1	4	-1024	-768	-1	-1	-1	-1	4	15	0	0						Untertest3.avi	0	880	547	72	111	541	670	217	0	Content		-72	-111	7990904	7423670600
8008	09:34:14.933	00:00:08.007	480	-1024	-768	-1	-1	-1	-1	4	-1024	-768	-1	-1	-1	-1	4	15	0	0						Untertest3.avi	0	880	547	72	111	541	670	217	0	Content		-72	-111	8007572	7423687268
8024	09:34:14.949	00:00:08.024	481	-1024	-768	-1	-1	-1	-1	4	500,9794	752,6797	0,4140672	0,738443	596,9078	4,172237	0	16	501	753						Untertest3.avi	0	880	547	72	111	420	653	299	0	Content		429	642	8024359	7423704055
8041	09:34:14.966	00:00:08.040	482	-1024	-768	-1	-1	-1	-1	4	509,9313	764,6811	0,4124487	0,7372568	588,4473	4,199809	0	16	510	765						Untertest3.avi	0	880	547	72	111	420	653	299	0	Content		438	654	8040844	7423720540
8058	09:34:14.983	00:00:08.057	483	738,1224	719,1528	0,5799957	0,7084265	555,7734	3,528526	0	525,6993	719,3041	0,4116756	0,7358195	586,3514	4,198739	0	16	632	719						Untertest3.avi	0	880	547	72	111	420	653	299	0	Content		560	608	8057590	7423737286
8074	09:34:14.999	00:00:08.074	484	-1024	-768	-1	-1	-1	-1	4	492,1298	735,0085	0,4105571	0,7342589	582,1175	4,214139	0	16	492	735						Untertest3.avi	0	880	547	72	111	420	653	299	0	Content		420	624	8074218	7423753914
8091	09:34:15.016	00:00:08.090	485	739,8986	783,5947	0,5776986	0,7037889	563,3868	4,28166	0	470,5898	750,9887	0,4097645	0,7322897	580,6929	4,26816	0	16	605	767						Untertest3.avi	0	880	547	72	111	420	653	299	0	Content		533	656	8090841	7423770537
8107	09:34:15.032	00:00:08.107	486	-1024	-768	-1	-1	-1	-1	4	463,7741	744,4395	0,4089277	0,7301078	579,1129	4,181508	0	16	464	744						Untertest3.avi	0	880	547	72	111	420	653	299	0	Content		392	633	8107218	7423786914
8124	09:34:15.049	00:00:08.124	487	-1024	-768	-1	-1	-1	-1	4	475,6843	751,2987	0,4080451	0,7277371	577,5629	4,190588	0	16	476	751						Untertest3.avi	0	880	547	72	111	420	653	299	0	Content		404	640	8124213	7423803909
8141	09:34:15.066	00:00:08.140	488	273,9423	789,4691	0,5709392	0,696235	563,3867	4,348132	0	526,261	738,1631	0,4077702	0,7249395	580,041	4,266312	0	16	400	764						Untertest3.avi	0	880	547	72	111	420	653	299	0	Content		328	653	8140844	7423820540
8157	09:34:15.082	00:00:08.157	489	-1024	-768	-1	-1	-1	-1	4	-1024	-768	-1	-1	-1	-1	4	16	0	0						Untertest3.avi	0	880	547	72	111	420	653	299	0	Content		-72	-111	8157467	7423837163
8174	09:34:15.099	00:00:08.174	490	-1024	-768	-1	-1	-1	-1	4	-1024	-768	-1	-1	-1	-1	4	16	0	0						Untertest3.avi	0	880	547	72	111	420	653	299	0	Content		-72	-111	8174093	7423853789
8191	09:34:15.116	00:00:08.190	491	-1024	-768	-1	-1	-1	-1	4	-1024	-768	-1	-1	-1	-1	4	16	0	0						Untertest3.avi	0	880	547	72	111	420	653	299	0	Content		-72	-111	8190780	7423870476
8207	09:34:15.132	00:00:08.207	492	-1024	-768	-1	-1	-1	-1	4	-1024	-768	-1	-1	-1	-1	4	16	0	0						Untertest3.avi	0	880	547	72	111	420	653	299	0	Content		-72	-111	8207448	7423887144
8224	09:34:15.149	00:00:08.224	493	-1024	-768	-1	-1	-1	-1	4	-1024	-768	-1	-1	-1	-1	4	16	0	0						Untertest3.avi	0	880	547	72	111	420	653	299	0	Content		-72	-111	8224092	7423903788
8241	09:34:15.166	00:00:08.240	494	-1024	-768	-1	-1	-1	-1	4	525,3389	775,1437	0,4012056	0,7005112	565,1704	3,872194	0	16	525	775						Untertest3.avi	0	880	547	72	111	420	653	299	0	Content		453	664	8240715	7423920411
8257	09:34:15.182	00:00:08.257	495	-1024	-768	-1	-1	-1	-1	4	459,1138	781,7316	0,4003239	0,694186	563,6676	4,199051	0	16	459	782						Untertest3.avi	0	880	547	72	111	420	653	299	0	Content		387	671	8257466	7423937162
8274	09:34:15.199	00:00:08.273	496	-1024	-768	-1	-1	-1	-1	4	-1024	-768	-1	-1	-1	-1	4	16	0	0						Untertest3.avi	0	880	547	72	111	420	653	299	0	Content		-72	-111	8273960	7423953656
8290	09:34:15.215	00:00:08.290	497	-1024	-768	-1	-1	-1	-1	4	-1024	-768	-1	-1	-1	-1	4	16	0	0						Untertest3.avi	0	880	547	72	111	420	653	299	0	Content		-72	-111	8290351	7423970047
8307	09:34:15.232	00:00:08.307	498	-1024	-768	-1	-1	-1	-1	4	-1024	-768	-1	-1	-1	-1	4	16	0	0						Untertest3.avi	0	880	547	72	111	420	653	299	0	Content		-72	-111	8307406	7423987102
8324	09:34:15.249	00:00:08.323	499	-1024	-768	-1	-1	-1	-1	4	503,3146	745,5384	0,3972498	0,6629179	556,825	4,32087	0	17	503	746						Untertest3.avi	0	880	547	72	111	566	639	216	0	Content		431	635	8323588	7424003284
8341	09:34:15.266	00:00:08.340	500	827,0852	795,4129	0,5745321	0,620039	555,4933	4,405265	0	509,2907	721,6906	0,3964545	0,6535978	555,5014	4,322255	0	17	668	759						Untertest3.avi	0	880	547	72	111	566	639	216	0	Content		596	648	8340657	7424020353
8357	09:34:15.282	00:00:08.357	501	724,9489	763,3628	0,5687326	0,6110641	553,7982	4,445442	0	532,0102	704,7757	0,3959532	0,6450596	553,7982	4,353223	0	17	628	734						Untertest3.avi	0	880	547	72	111	566	639	216	0	Content		556	623	8357091	7424036787
8374	09:34:15.299	00:00:08.373	502	770,6413	765,284	0,571059	0,6024778	536,6268	4,359809	0	523,1805	721,1622	0,3953733	0,6374902	552,5193	4,283465	0	17	647	743						Untertest3.avi	0	880	547	72	111	566	639	216	0	Content		575	632	8373908	7424053604
8390	09:34:15.315	00:00:08.390	503	713,0543	757,0563	0,571274	0,5953065	536,3561	4,433825	0	570,9568	719,1494	0,3951299	0,6304404	553,0552	4,310367	0	17	642	738						Untertest3.avi	0	880	547	72	111	566	639	216	0	Content		570	627	8390088	7424069784
8407	09:34:15.332	00:00:08.406	504	709,2902	771,684	0,5711475	0,5886527	535,1432	4,417444	0	583,0614	715,9185	0,3941593	0,6241844	549,2845	4,332789	0	17	646	744						Untertest3.avi	0	880	547	72	111	566	639	216	0	Content		574	633	8406713	7424086409
8423	09:34:15.348	00:00:08.423	505	726,229	781,6072	0,5707588	0,5828134	534,0536	4,368379	0	572,4086	725,4278	0,3938969	0,6188298	551,0496	4,329233	0	17	649	754						Untertest3.avi	0	880	547	72	111	566	639	216	0	Content		577	643	8423345	7424103041
8440	09:34:15.365	00:00:08.439	506	717,0287	770,4863	0,5702409	0,5777388	532,8715	4,410244	0	550,0995	700,3171	0,3927884	0,6142148	547,7585	4,221773	0	17	634	735						Untertest3.avi	0	880	547	72	111	566	639	216	0	Content		562	624	8439962	7424119658
8457	09:34:15.382	00:00:08.456	507	702,1302	771,8238	0,5697233	0,5731217	531,7489	4,456032	0	538,8226	728,2252	0,3920463	0,6100751	546,6727	4,345977	0	17	620	750						Untertest3.avi	0	880	547	72	111	566	639	216	0	Content		548	639	8456717	7424136413
8473	09:34:15.398	00:00:08.473	508	718,4211	782,0015	0,5692266	0,5686874	530,6659	4,374891	0	584,5825	740,5206	0,3913162	0,6061595	545,6494	4,342956	0	17	652	761						Untertest3.avi	0	880	547	72	111	566	639	216	0	Content		580	650	8473369	7424153065
8490	09:34:15.415	00:00:08.489	509	722,5913	789,4048	0,5687388	0,5643635	529,9695	4,379099	0	541,5802	741,7686	0,3906377	0,6025021	544,7369	4,342832	0	17	632	766						Untertest3.avi	0	880	547	72	111	566	639	216	0	Content		560	655	8489968	7424169664
8507	09:34:15.432	00:00:08.506	510	762,8834	797,1008	0,5685313	0,5600482	529,963	4,515914	0	542,9765	748,4724	0,3899989	0,5990676	543,9407	4,358533	0	17	653	773						Untertest3.avi	0	880	547	72	111	566	639	216	0	Content		581	662	8506712	7424186408
8523	09:34:15.448	00:00:08.523	511	721,9469	789,6781	0,5677988	0,5569006	528,0488	4,418487	0	535,4901	746,1393	0,3893951	0,5963462	542,9273	4,325092	0	17	629	768						Untertest3.avi	0	880	547	72	111	566	639	216	0	Content		557	657	8523342	7424203038
8540	09:34:15.465	00:00:08.539	512	-1024	-768	-1	-1	-1	-1	4	539,6638	750,5795	0,3888606	0,5942813	542,2283	4,364548	0	18	540	751						Untertest3.avi	0	880	547	72	111	464	635	250	0	Content		468	640	8539963	7424219659
8557	09:34:15.482	00:00:08.556	513	669,7577	795,6064	0,5667742	0,5521142	528,0488	4,388185	0	535,7332	742,9461	0,3883294	0,5926381	541,4494	4,347413	0	18	603	769						Untertest3.avi	0	880	547	72	111	464	635	250	0	Content		531	658	8556588	7424236284
8573	09:34:15.498	00:00:08.573	514	-1024	-768	-1	-1	-1	-1	4	546,8705	748,6101	0,3878504	0,591174	540,786	4,392196	0	18	547	749						Untertest3.avi	0	880	547	72	111	464	635	250	0	Content		475	638	8573341	7424253037
8590	09:34:15.515	00:00:08.589	515	756,3679	744,4517	0,5658305	0,5481681	528,0488	3,928094	0	535,6278	736,3098	0,3873939	0,5898905	539,6459	4,40328	0	18	646	740						Untertest3.avi	0	880	547	72	111	464	635	250	0	Content		574	629	8589963	7424269659
8607	09:34:15.532	00:00:08.606	516	-1024	-768	-1	-1	-1	-1	4	536,3059	750,4816	0,3869264	0,588899	539,1744	4,41637	0	18	536	750						Untertest3.avi	0	880	547	72	111	464	635	250	0	Content		464	639	8606587	7424286283
8623	09:34:15.548	00:00:08.623	517	-1024	-768	-1	-1	-1	-1	4	539,1978	740,0557	0,3865417	0,5883722	538,4984	4,378951	0	18	539	740						Untertest3.avi	0	880	547	72	111	464	635	250	0	Content		467	629	8623216	7424302912
8640	09:34:15.565	00:00:08.639	518	-1024	-768	-1	-1	-1	-1	4	538,748	747,8412	0,3861586	0,5882074	537,9172	4,367478	0	18	539	748						Untertest3.avi	0	880	547	72	111	464	635	250	0	Content		467	637	8639963	7424319659
8657	09:34:15.582	00:00:08.656	519	-1024	-768	-1	-1	-1	-1	4	536,2558	745,5142	0,3857381	0,5880964	537,3779	4,328608	0	18	536	746						Untertest3.avi	0	880	547	72	111	464	635	250	0	Content		464	635	8656586	7424336282
8673	09:34:15.598	00:00:08.673	520	-1024	-768	-1	-1	-1	-1	4	536,1749	747,8792	0,3853518	0,588014	536,7544	4,395834	0	18	536	748						Untertest3.avi	0	880	547	72	111	464	635	250	0	Content		464	637	8673211	7424352907
8690	09:34:15.615	00:00:08.689	521	-1024	-768	-1	-1	-1	-1	4	536,7383	746,1466	0,3849336	0,5880561	536,2708	4,411902	0	18	537	746						Untertest3.avi	0	880	547	72	111	464	635	250	0	Content		465	635	8689833	7424369529
8707	09:34:15.632	00:00:08.706	522	-1024	-768	-1	-1	-1	-1	4	529,2668	745,8624	0,38447	0,5881138	536,0046	4,390668	0	18	529	746						Untertest3.avi	0	880	547	72	111	464	635	250	0	Content		457	635	8706583	7424386279
8723	09:34:15.648	00:00:08.723	523	-1024	-768	-1	-1	-1	-1	4	526,4786	747,031	0,3839192	0,5879422	535,6725	4,415397	0	18	526	747						Untertest3.avi	0	880	547	72	111	464	635	250	0	Content		454	636	8723207	7424402903
8740	09:34:15.665	00:00:08.739	524	-1024	-768	-1	-1	-1	-1	4	532,6478	745,7686	0,3832881	0,5876857	535,4473	4,38499	0	18	533	746						Untertest3.avi	0	880	547	72	111	464	635	250	0	Content		461	635	8739955	7424419651
8757	09:34:15.682	00:00:08.756	525	-1024	-768	-1	-1	-1	-1	4	526,4603	742,4816	0,3826302	0,5875859	535,2238	4,426711	0	18	526	742						Untertest3.avi	0	880	547	72	111	464	635	250	0	Content		454	631	8756578	7424436274
8773	09:34:15.698	00:00:08.773	526	-1024	-768	-1	-1	-1	-1	4	528,0345	739,5417	0,3820171	0,58755	535,1529	4,401716	0	18	528	740						Untertest3.avi	0	880	547	72	111	464	635	250	0	Content		456	629	8773203	7424452899
8790	09:34:15.715	00:00:08.789	527	-1024	-768	-1	-1	-1	-1	4	520,2993	742,5943	0,3814666	0,587583	534,8665	4,359063	0	19	520	743						Untertest3.avi	0	880	547	72	111	501	636	150	0	Content		448	632	8789829	7424469525
8806	09:34:15.731	00:00:08.806	528	741,5825	797,5704	0,5652503	0,5424607	534,6832	4,576614	0	496,7884	736,7637	0,3814781	0,5875309	534,6896	4,358256	0	19	619	767						Untertest3.avi	0	880	547	72	111	501	636	150	0	Content		547	656	8806453	7424486149
8823	09:34:15.748	00:00:08.823	529	644,8723	780,4792	0,5588441	0,5431684	534,3878	4,469616	0	499,7194	724,1121	0,3811297	0,5877201	534,3878	4,369309	0	19	572	752						Untertest3.avi	0	880	547	72	111	501	636	150	0	Content		500	641	8823203	7424502899
8840	09:34:15.765	00:00:08.839	530	-1024	-768	-1	-1	-1	-1	4	491,3986	721,7999	0,3804385	0,5885885	534,163	4,399577	0	19	491	722						Untertest3.avi	0	880	547	72	111	501	636	150	0	Content		419	611	8839828	7424519524
8856	09:34:15.781	00:00:08.856	531	636,0916	772,6493	0,5605593	0,5447589	519,2034	4,417029	0	489,1735	724,4739	0,3799507	0,5893449	533,8135	4,307604	0	19	563	749						Untertest3.avi	0	880	547	72	111	501	636	150	0	Content		491	638	8856451	7424536147
8873	09:34:15.798	00:00:08.873	532	672,141	779,6841	0,5601041	0,5449618	518,8914	4,40844	0	496,2909	726,224	0,3793937	0,5898925	533,5709	4,337942	0	19	584	753						Untertest3.avi	0	880	547	72	111	501	636	150	0	Content		512	642	8873075	7424552771
8890	09:34:15.815	00:00:08.889	533	661,2955	771,5851	0,5595241	0,5448697	518,8232	4,435619	0	488,7299	723,5941	0,3787849	0,5901522	533,3656	4,272078	0	19	575	748						Untertest3.avi	0	880	547	72	111	501	636	150	0	Content		503	637	8889701	7424569397
8906	09:34:15.831	00:00:08.906	534	696,9603	771,6132	0,558875	0,5441375	518,8232	4,399515	0	491,5334	720,8455	0,3781327	0,5901079	533,2796	4,278938	0	19	594	746						Untertest3.avi	0	880	547	72	111	501	636	150	0	Content		522	635	8906451	7424586147
8923	09:34:15.848	00:00:08.923	535	668,0611	773,8449	0,5580571	0,5435189	518,6288	4,416096	0	494,4392	720,0824	0,3773879	0,5899222	533,3549	4,291819	0	19	581	747						Untertest3.avi	0	880	547	72	111	501	636	150	0	Content		509	636	8923076	7424602772
8940	09:34:15.865	00:00:08.939	536	-1024	-768	-1	-1	-1	-1	4	499,8257	722,5486	0,3766289	0,5894084	533,3737	4,320561	0	20	500	723						Untertest3.avi	0	880	547	72	111	615	647	100	0	Content		428	612	8939700	7424619396
8956	09:34:15.881	00:00:08.956	537	620,0735	772,6697	0,5562493	0,5410109	518,6288	4,328067	0	496,6927	717,64	0,3757748	0,5885977	533,4304	4,276584	0	20	558	745						Untertest3.avi	0	880	547	72	111	615	647	100	0	Content		486	634	8956326	7424636022
8973	09:34:15.898	00:00:08.973	538	711,3004	779,0338	0,5540903	0,5390505	518,9762	4,411864	0	540,1471	732,7761	0,3736922	0,587575	533,6917	4,322401	0	20	626	756						Untertest3.avi	0	880	547	72	111	615	647	100	0	Content		554	645	8973077	7424652773
8990	09:34:15.915	00:00:08.989	539	823,7	787,3281	0,5510573	0,5372962	519,6498	4,320636	0	674,3776	732,0083	0,3707202	0,5864721	533,9724	4,299288	0	20	749	760						Untertest3.avi	0	880	547	72	111	615	647	100	0	Content		677	649	8989704	7424669400
9006	09:34:15.931	00:00:09.006	540	969,5172	789,8785	0,548529	0,5356972	519,6498	4,268213	0	772,5196	760,5871	0,3684291	0,5858582	534,4268	4,228869	0	20	871	775						Untertest3.avi	0	880	547	72	111	615	647	100	0	Content		799	664	9006325	7424686021
9023	09:34:15.948	00:00:09.022	541	-1024	-768	-1	-1	-1	-1	4	856,0352	780,2427	0,3669209	0,5857306	534,6262	4,217831	0	20	856	780						Untertest3.avi	0	880	547	72	111	615	647	100	0	Content		784	669	9022953	7424702649
9040	09:34:15.965	00:00:09.039	542	-1024	-768	-1	-1	-1	-1	4	-1024	-768	-1	-1	-1	-1	4		0	0						Untertest3.avi	0	880	547	72	111				0	Content		-72	-111	9039701	7424719397
9056	09:34:15.981	00:00:09.056	543	-1024	-768	-1	-1	-1	-1	4	-1024	-768	-1	-1	-1	-1	4		0	0						Untertest3.avi	0	880	547	72	111				0	Content		-72	-111	9056324	7424736020
9073	09:34:15.998	00:00:09.072	544	-1024	-768	-1	-1	-1	-1	4	-1024	-768	-1	-1	-1	-1	4		0	0						Untertest3.avi	0	880	547	72	111				0	Content		-72	-111	9072948	7424752644
9090	09:34:16.015	00:00:09.089	545	-1024	-768	-1	-1	-1	-1	4	-1024	-768	-1	-1	-1	-1	4		0	0						Untertest3.avi	0	880	547	72	111				0	Content		-72	-111	9089616	7424769312
9106	09:34:16.031	00:00:09.106	546	-1024	-768	-1	-1	-1	-1	4	-1024	-768	-1	-1	-1	-1	4		0	0						Untertest3.avi	0	880	547	72	111				0	Content		-72	-111	9106281	7424785977
9123	09:34:16.048	00:00:09.122	547	-1024	-768	-1	-1	-1	-1	4	-1024	-768	-1	-1	-1	-1	4		0	0						Untertest3.avi	0	880	547	72	111				0	Content		-72	-111	9122949	7424802645
9140	09:34:16.065	00:00:09.139	548	-1024	-768	-1	-1	-1	-1	4	-1024	-768	-1	-1	-1	-1	4		0	0						Untertest3.avi	0	880	547	72	111				0	Content		-72	-111	9139569	7424819265
9156	09:34:16.081	00:00:09.156	549	-1024	-768	-1	-1	-1	-1	4	-1024	-768	-1	-1	-1	-1	4		0	0						Untertest3.avi	0	880	547	72	111				0	Content		-72	-111	9156237	7424835933
9173	09:34:16.098	00:00:09.172	550	-1024	-768	-1	-1	-1	-1	4	-1024	-768	-1	-1	-1	-1	4		0	0						Untertest3.avi	0	880	547	72	111				0	Content		-72	-111	9172903	7424852599
9190	09:34:16.115	00:00:09.189	551	-1024	-768	-1	-1	-1	-1	4	-1024	-768	-1	-1	-1	-1	4		0	0						Untertest3.avi	0	880	547	72	111				0	Content		-72	-111	9189572	7424869268
9206	09:34:16.131	00:00:09.206	552	-1024	-768	-1	-1	-1	-1	4	-1024	-768	-1	-1	-1	-1	4		0	0						Untertest3.avi	0	880	547	72	111				0	Content		-72	-111	9206260	7424885956
9223	09:34:16.148	00:00:09.222	553	-1024	-768	-1	-1	-1	-1	4	-1024	-768	-1	-1	-1	-1	4		0	0						Untertest3.avi	0	880	547	72	111				0	Content		-72	-111	9222928	7424902624
9240	09:34:16.165	00:00:09.239	554	-1024	-768	-1	-1	-1	-1	4	-1024	-768	-1	-1	-1	-1	4		0	0						Untertest3.avi	0	880	547	72	111				0	Content		-72	-111	9239561	7424919257
9256	09:34:16.181	00:00:09.256	555	-1024	-768	-1	-1	-1	-1	4	-1024	-768	-1	-1	-1	-1	4		0	0						Untertest3.avi	0	880	547	72	111				0	Content		-72	-111	9256229	7424935925
9273	09:34:16.198	00:00:09.272	556	-1024	-768	-1	-1	-1	-1	4	-1024	-768	-1	-1	-1	-1	4		0	0						Untertest3.avi	0	880	547	72	111				0	Content		-72	-111	9272818	7424952514
9290	09:34:16.215	00:00:09.289	557	-1024	-768	-1	-1	-1	-1	4	-1024	-768	-1	-1	-1	-1	4		0	0						Untertest3.avi	0	880	547	72	111				0	Content		-72	-111	9289570	7424969266
9306	09:34:16.231	00:00:09.306	558	-1024	-768	-1	-1	-1	-1	4	-1024	-768	-1	-1	-1	-1	4		0	0						Untertest3.avi	0	880	547	72	111				0	Content		-72	-111	9306191	7424985887
9323	09:34:16.248	00:00:09.322	559	-1024	-768	-1	-1	-1	-1	4	-1024	-768	-1	-1	-1	-1	4		0	0						Untertest3.avi	0	880	547	72	111				0	Content		-72	-111	9322810	7425002506
9340	09:34:16.265	00:00:09.339	560	-1024	-768	-1	-1	-1	-1	4	-1024	-768	-1	-1	-1	-1	4		0	0						Untertest3.avi	0	880	547	72	111				0	Content		-72	-111	9339562	7425019258
9356	09:34:16.281	00:00:09.356	561	-1024	-768	-1	-1	-1	-1	4	-1024	-768	-1	-1	-1	-1	4		0	0						Untertest3.avi	0	880	547	72	111				0	Content		-72	-111	9356187	7425035883
9373	09:34:16.298	00:00:09.372	562	-1024	-768	-1	-1	-1	-1	4	-1024	-768	-1	-1	-1	-1	4		0	0						Untertest3.avi	0	880	547	72	111				0	Content		-72	-111	9372810	7425052506
9389	09:34:16.314	00:00:09.389	563	-1024	-768	-1	-1	-1	-1	4	-1024	-768	-1	-1	-1	-1	4		0	0						Untertest3.avi	0	880	547	72	111				0	Content		-72	-111	9389432	7425069128
9406	09:34:16.331	00:00:09.406	564	-1024	-768	-1	-1	-1	-1	4	-1024	-768	-1	-1	-1	-1	4		0	0						Untertest3.avi	0	880	547	72	111				0	Content		-72	-111	9406056	7425085752
9423	09:34:16.348	00:00:09.423	565	-1024	-768	-1	-1	-1	-1	4	-1024	-768	-1	-1	-1	-1	4		0	0						Untertest3.avi	0	880	547	72	111				0	Content		-72	-111	9423252	7425102948
9441	09:34:16.366	00:00:09.440	566	-1024	-768	-1	-1	-1	-1	4	-1024	-768	-1	-1	-1	-1	4		0	0						Untertest3.avi	0	880	547	72	111				0	Content		-72	-111	9440621	7425120317
9458	09:34:16.383	00:00:09.457	567	-1024	-768	-1	-1	-1	-1	4	-1024	-768	-1	-1	-1	-1	4		0	0						Untertest3.avi	0	880	547	72	111				0	Content		-72	-111	9457870	7425137566
9473	09:34:16.398	00:00:09.472	568	-1024	-768	-1	-1	-1	-1	4	-1024	-768	-1	-1	-1	-1	4		0	0						Untertest3.avi	0	880	547	72	111				0	Content		-72	-111	9472800	7425152496
9489	09:34:16.414	00:00:09.489	569	-1024	-768	-1	-1	-1	-1	4	-1024	-768	-1	-1	-1	-1	4		0	0						Untertest3.avi	0	880	547	72	111				0	Content		-72	-111	9489421	7425169117
9506	09:34:16.431	00:00:09.506	570	-1024	-768	-1	-1	-1	-1	4	-1024	-768	-1	-1	-1	-1	4		0	0						Untertest3.avi	0	880	547	72	111				0	Content		-72	-111	9506169	7425185865
9523	09:34:16.448	00:00:09.522	571	-1024	-768	-1	-1	-1	-1	4	-1024	-768	-1	-1	-1	-1	4		0	0						Untertest3.avi	0	880	547	72	111				0	Content		-72	-111	9522797	7425202493
9539	09:34:16.464	00:00:09.539	572	-1024	-768	-1	-1	-1	-1	4	-1024	-768	-1	-1	-1	-1	4		0	0						Untertest3.avi	0	880	547	72	111				0	Content		-72	-111	9539420	7425219116
9556	09:34:16.481	00:00:09.556	573	-1024	-768	-1	-1	-1	-1	4	-1024	-768	-1	-1	-1	-1	4		0	0						Untertest3.avi	0	880	547	72	111				0	Content		-72	-111	9556045	7425235741
9573	09:34:16.498	00:00:09.573	574	-1024	-768	-1	-1	-1	-1	4	-1024	-768	-1	-1	-1	-1	4		0	0						Untertest3.avi	0	880	547	72	111				0	Content		-72	-111	9573114	7425252810
9590	09:34:16.515	00:00:09.590	575	-1024	-768	-1	-1	-1	-1	4	-1024	-768	-1	-1	-1	-1	4		0	0						Untertest3.avi	0	880	547	72	111				0	Content		-72	-111	9590487	7425270183
9608	09:34:16.533	00:00:09.607	576	-1024	-768	-1	-1	-1	-1	4	-1024	-768	-1	-1	-1	-1	4		0	0						Untertest3.avi	0	880	547	72	111				0	Content		-72	-111	9607734	7425287430
9623	09:34:16.548	00:00:09.622	577	-1024	-768	-1	-1	-1	-1	4	-1024	-768	-1	-1	-1	-1	4		0	0						Untertest3.avi	0	880	547	72	111				0	Content		-72	-111	9622663	7425302359
9639	09:34:16.564	00:00:09.639	578	-1024	-768	-1	-1	-1	-1	4	-1024	-768	-1	-1	-1	-1	4		0	0						Untertest3.avi	0	880	547	72	111				0	Content		-72	-111	9639287	7425318983
9656	09:34:16.581	00:00:09.656	579	-1024	-768	-1	-1	-1	-1	4	-1024	-768	-1	-1	-1	-1	4		0	0						Untertest3.avi	0	880	547	72	111				0	Content		-72	-111	9656036	7425335732
9673	09:34:16.598	00:00:09.672	580	-1024	-768	-1	-1	-1	-1	4	-1024	-768	-1	-1	-1	-1	4		0	0						Untertest3.avi	0	880	547	72	111				0	Content		-72	-111	9672661	7425352357
9689	09:34:16.614	00:00:09.689	581	-1024	-768	-1	-1	-1	-1	4	-1024	-768	-1	-1	-1	-1	4		0	0						Untertest3.avi	0	880	547	72	111				0	Content		-72	-111	9689281	7425368977
9706	09:34:16.631	00:00:09.705	582	-1024	-768	-1	-1	-1	-1	4	-1024	-768	-1	-1	-1	-1	4		0	0						Untertest3.avi	0	880	547	72	111				0	Content		-72	-111	9705907	7425385603
9723	09:34:16.648	00:00:09.723	583	-1024	-768	-1	-1	-1	-1	4	-1024	-768	-1	-1	-1	-1	4		0	0						Untertest3.avi	0	880	547	72	111				0	Content		-72	-111	9723100	7425402796
9739	09:34:16.664	00:00:09.739	584	-1024	-768	-1	-1	-1	-1	4	-1024	-768	-1	-1	-1	-1	4		0	0						Untertest3.avi	0	880	547	72	111				0	Content		-72	-111	9739264	7425418960
9756	09:34:16.681	00:00:09.755	585	-1024	-768	-1	-1	-1	-1	4	-1024	-768	-1	-1	-1	-1	4		0	0						Untertest3.avi	0	880	547	72	111				0	Content		-72	-111	9755894	7425435590
9773	09:34:16.698	00:00:09.772	586	-1024	-768	-1	-1	-1	-1	4	-1024	-768	-1	-1	-1	-1	4		0	0						Untertest3.avi	0	880	547	72	111				0	Content		-72	-111	9772562	7425452258
9789	09:34:16.714	00:00:09.789	587	-1024	-768	-1	-1	-1	-1	4	-1024	-768	-1	-1	-1	-1	4		0	0						Untertest3.avi	0	880	547	72	111				0	Content		-72	-111	9789145	7425468841
9806	09:34:16.731	00:00:09.805	588	-1024	-768	-1	-1	-1	-1	4	-1024	-768	-1	-1	-1	-1	4		0	0						Untertest3.avi	0	880	547	72	111				0	Content		-72	-111	9805771	7425485467
9822	09:34:16.747	00:00:09.822	589	-1024	-768	-1	-1	-1	-1	4	-1024	-768	-1	-1	-1	-1	4		0	0						Untertest3.avi	0	880	547	72	111				0	Content		-72	-111	9822457	7425502153
9839	09:34:16.764	00:00:09.839	590	-1024	-768	-1	-1	-1	-1	4	-1024	-768	-1	-1	-1	-1	4		0	0						Untertest3.avi	0	880	547	72	111				0	Content		-72	-111	9839125	7425518821
9856	09:34:16.781	00:00:09.855	591	-1024	-768	-1	-1	-1	-1	4	-1024	-768	-1	-1	-1	-1	4		0	0						Untertest3.avi	0	880	547	72	111				0	Content		-72	-111	9855769	7425535465
9872	09:34:16.797	00:00:09.872	592	-1024	-768	-1	-1	-1	-1	4	-1024	-768	-1	-1	-1	-1	4		0	0						Untertest3.avi	0	880	547	72	111				0	Content		-72	-111	9872406	7425552102
9889	09:34:16.814	00:00:09.889	593	-1024	-768	-1	-1	-1	-1	4	-1024	-768	-1	-1	-1	-1	4		0	0						Untertest3.avi	0	880	547	72	111				0	Content		-72	-111	9889087	7425568783
9906	09:34:16.831	00:00:09.905	594	-1024	-768	-1	-1	-1	-1	4	-1024	-768	-1	-1	-1	-1	4		0	0						Untertest3.avi	0	880	547	72	111				0	Content		-72	-111	9905755	7425585451
9922	09:34:16.847	00:00:09.922	595	-1024	-768	-1	-1	-1	-1	4	-1024	-768	-1	-1	-1	-1	4		0	0						Untertest3.avi	0	880	547	72	111				0	Content		-72	-111	9922395	7425602091
9939	09:34:16.864	00:00:09.939	596	-1024	-768	-1	-1	-1	-1	4	-1024	-768	-1	-1	-1	-1	4		0	0						Untertest3.avi	0	880	547	72	111				0	Content		-72	-111	9939077	7425618773
9956	09:34:16.881	00:00:09.955	597	-1024	-768	-1	-1	-1	-1	4	-1024	-768	-1	-1	-1	-1	4		0	0						Untertest3.avi	0	880	547	72	111				0	Content		-72	-111	9955745	7425635441
9972	09:34:16.897	00:00:09.972	598	-1024	-768	-1	-1	-1	-1	4	-1024	-768	-1	-1	-1	-1	4		0	0						Untertest3.avi	0	880	547	72	111				0	Content		-72	-111	9972382	7425652078
9989	09:34:16.914	00:00:09.989	599	-1024	-768	-1	-1	-1	-1	4	-1024	-768	-1	-1	-1	-1	4		0	0						Untertest3.avi	0	880	547	72	111				0	Content		-72	-111	9989050	7425668746
10006	09:34:16.931	00:00:10.005	600	-1024	-768	-1	-1	-1	-1	4	-1024	-768	-1	-1	-1	-1	4		0	0						Untertest3.avi	0	880	547	72	111				0	Content		-72	-111	10005643	7425685339
10022	09:34:16.947	00:00:10.022	601	1427,387	624,2405	0,3542307	0,5816959	526,3187	4,635055	3	1385,449	610,5328	0,3542345	0,5816951	526,3187	4,609781	1	21	1385	611						Untertest3.avi	0	880	547	72	111	1515	489	267	0	Content		1313	500	10022394	7425702090
10039	09:34:16.964	00:00:10.039	602	1402,419	638,5189	0,3579667	0,5805904	489,418	4,355826	3	1587,224	600,1189	0,3558636	0,5805297	529,6583	4,78119	1	21	1587	600						Untertest3.avi	0	880	547	72	111	1515	489	267	0	Content		1515	489	10039019	7425718715
10056	09:34:16.981	00:00:10.055	603	-1024	-768	-1	-1	-1	-1	4	-1024	-768	-1	-1	-1	-1	4	21	0	0						Untertest3.avi	0	880	547	72	111	1515	489	267	0	Content		-72	-111	10055645	7425735341
10072	09:34:16.997	00:00:10.072	604	1551,885	600,045	0,3560025	0,5789272	527,4559	4,7505	3	1509,72	586,1672	0,3560025	0,5789264	527,4559	4,724573	1	21	1510	586						Untertest3.avi	0	880	547	72	111	1515	489	267	0	Content		1438	475	10072391	7425752087
10089	09:34:17.014	00:00:10.089	605	1365,957	645,7579	0,3591855	0,5776439	481,7618	4,301888	3	1578,276	605,1285	0,356762	0,5775726	527,8839	4,788218	1	21	1578	605						Untertest3.avi	0	880	547	72	111	1515	489	267	0	Content		1506	494	10089019	7425768715
10106	09:34:17.031	00:00:10.105	606	1342,371	656,5339	0,3599603	0,5762278	474,2087	4,249152	3	1596,502	613,8635	0,3571407	0,5761436	527,4731	4,821311	1	21	1597	614						Untertest3.avi	0	880	547	72	111	1515	489	267	0	Content		1525	503	10105642	7425785338
10122	09:34:17.047	00:00:10.122	607	1344,4	642,9378	0,3600783	0,575002	473,9458	4,234584	3	1595,404	596,2065	0,3572892	0,5749184	526,6077	4,799376	1	21	1595	596						Untertest3.avi	0	880	547	72	111	1515	489	267	0	Content		1523	485	10122267	7425801963
10139	09:34:17.064	00:00:10.139	608	1318,298	648,7081	0,3604443	0,5734347	468,055	4,17249	3	1596,172	599,8065	0,3573409	0,5733408	526,1828	4,795031	1	21	1596	600						Untertest3.avi	0	880	547	72	111	1515	489	267	0	Content		1524	489	10139020	7425818716
10156	09:34:17.081	00:00:10.155	609	1324,844	644,4603	0,3599497	0,5718905	471,2503	4,233354	3	1579,175	597,1576	0,3570513	0,5718037	525,5847	4,814959	1	21	1579	597						Untertest3.avi	0	880	547	72	111	1515	489	267	0	Content		1507	486	10155642	7425835338
10172	09:34:17.097	00:00:10.172	610	1330,767	647,3698	0,3595393	0,5703002	470,1534	4,20645	3	1592,092	600,3367	0,3566006	0,5702125	524,8978	4,795203	1	21	1592	600						Untertest3.avi	0	880	547	72	111	1515	489	267	0	Content		1520	489	10172267	7425851963
10189	09:34:17.114	00:00:10.188	611	1311,243	654,3486	0,3591301	0,5688134	466,2578	4,169231	3	1587,717	607,3019	0,3559732	0,5687192	524,4146	4,792799	1	21	1588	607						Untertest3.avi	0	880	547	72	111	1515	489	267	0	Content		1516	496	10188893	7425868589
10206	09:34:17.131	00:00:10.205	612	1337,405	644,2949	0,3579678	0,5677264	471,1619	4,221666	3	1587,599	597,7435	0,355106	0,5676425	523,7957	4,787643	1	21	1588	598						Untertest3.avi	0	880	547	72	111	1515	489	267	0	Content		1516	487	10205643	7425885339
10222	09:34:17.147	00:00:10.222	613	1363,336	632,6261	0,3566371	0,5668418	476,0397	4,281395	3	1585,922	586,7246	0,3540638	0,5667677	523,2246	4,788263	1	21	1586	587						Untertest3.avi	0	880	547	72	111	1515	489	267	0	Content		1514	476	10222269	7425901965
10239	09:34:17.164	00:00:10.238	614	1350,778	643,3781	0,3557278	0,5662628	473,1491	4,264729	3	1586,781	598,6207	0,3529844	0,5661843	522,7885	4,801558	1	21	1587	599						Untertest3.avi	0	880	547	72	111	1515	489	267	0	Content		1515	488	10238900	7425918596
10256	09:34:17.181	00:00:10.255	615	1402,348	640,5588	0,3538457	0,5661926	484,4294	4,409518	3	1577,878	603,5015	0,3517551	0,5661345	522,428	4,82136	1	21	1578	604						Untertest3.avi	0	880	547	72	111	1515	489	267	0	Content		1506	493	10255519	7425935215
10272	09:34:17.197	00:00:10.272	616	-1024	-768	-1	-1	-1	-1	4	1580,689	597,8937	0,3504031	0,5661988	524,2645	4,850878	1	21	1581	598						Untertest3.avi	0	880	547	72	111	1515	489	267	0	Content		1509	487	10272284	7425951980
10289	09:34:17.214	00:00:10.288	617	1236,345	685,1824	0,3576636	0,5655381	415,7394	3,787491	3	-1024	-768	-1	-1	-1	-1	4	22	1236	685						Untertest3.avi	0	880	547	72	111	1008	438	483	0	Content		1164	574	10288895	7425968591
10306	09:34:17.231	00:00:10.305	618	2635,538	536,9877	0,3432105	0,5656	618,1788	6,484438	3	1577,06	613,0615	0,3478054	0,5656971	523,2896	4,813221	1	22	1577	613						Untertest3.avi	0	880	547	72	111	1008	438	483	0	Content		1505	502	10305520	7425985216
10322	09:34:17.247	00:00:10.322	619	1247,16	686,8395	0,3550538	0,5652736	418,401	3,850852	3	-1024	-768	-1	-1	-1	-1	4	22	1247	687						Untertest3.avi	0	880	547	72	111	1008	438	483	0	Content		1175	576	10322160	7426001856
10339	09:34:17.264	00:00:10.338	620	-1024	-768	-1	-1	-1	-1	4	-1024	-768	-1	-1	-1	-1	4	22	0	0						Untertest3.avi	0	880	547	72	111	1008	438	483	0	Content		-72	-111	10338896	7426018592
10356	09:34:17.281	00:00:10.355	621	-1024	-768	-1	-1	-1	-1	4	-1024	-768	-1	-1	-1	-1	4	22	0	0						Untertest3.avi	0	880	547	72	111	1008	438	483	0	Content		-72	-111	10355520	7426035216
10372	09:34:17.297	00:00:10.372	622	-1024	-768	-1	-1	-1	-1	4	-1024	-768	-1	-1	-1	-1	4	22	0	0						Untertest3.avi	0	880	547	72	111	1008	438	483	0	Content		-72	-111	10372188	7426051884
10389	09:34:17.314	00:00:10.388	623	1171,435	680,6176	0,3250639	0,5671202	420,9131	3,820182	3	1136,525	669,7565	0,325071	0,5671192	420,9131	3,799743	1	22	1137	670						Untertest3.avi	0	880	547	72	111	1008	438	483	0	Content		1065	559	10388768	7426068464
10406	09:34:17.331	00:00:10.405	624	-1024	-768	-1	-1	-1	-1	4	-1024	-768	-1	-1	-1	-1	4	22	0	0						Untertest3.avi	0	880	547	72	111	1008	438	483	0	Content		-72	-111	10405520	7426085216
10422	09:34:17.347	00:00:10.422	625	-1024	-768	-1	-1	-1	-1	4	-1024	-768	-1	-1	-1	-1	4	22	0	0						Untertest3.avi	0	880	547	72	111	1008	438	483	0	Content		-72	-111	10422155	7426101851
10439	09:34:17.364	00:00:10.438	626	-1024	-768	-1	-1	-1	-1	4	-1024	-768	-1	-1	-1	-1	4	22	0	0						Untertest3.avi	0	880	547	72	111	1008	438	483	0	Content		-72	-111	10438776	7426118472
10455	09:34:17.380	00:00:10.455	627	-1024	-768	-1	-1	-1	-1	4	-1024	-768	-1	-1	-1	-1	4	22	0	0						Untertest3.avi	0	880	547	72	111	1008	438	483	0	Content		-72	-111	10455444	7426135140
10472	09:34:17.397	00:00:10.472	628	1120,034	494,4853	0,4348778	0,5400054	442,8883	4,139149	3	1140,589	445,0789	0,4334712	0,539943	472,6974	4,391075	3	22	0	0						Untertest3.avi	0	880	547	72	111	1008	438	483	0	Content		-72	-111	10472158	7426151854
10489	09:34:17.414	00:00:10.488	629	1213,023	487,042	0,3260723	0,5636811	442,8883	4,015798	3	1232,831	439,7061	0,3304205	0,5635926	469,9097	4,238431	1	22	1233	440						Untertest3.avi	0	880	547	72	111	1008	438	483	0	Content		1161	329	10488768	7426168464
10505	09:34:17.430	00:00:10.505	630	-1024	-768	-1	-1	-1	-1	4	-1024	-768	-1	-1	-1	-1	4	22	0	0						Untertest3.avi	0	880	547	72	111	1008	438	483	0	Content		-72	-111	10505392	7426185088
10522	09:34:17.447	00:00:10.522	631	-1024	-768	-1	-1	-1	-1	4	-1024	-768	-1	-1	-1	-1	4	22	0	0						Untertest3.avi	0	880	547	72	111	1008	438	483	0	Content		-72	-111	10522079	7426201775
10539	09:34:17.464	00:00:10.538	632	-1024	-768	-1	-1	-1	-1	4	-1024	-768	-1	-1	-1	-1	4	22	0	0						Untertest3.avi	0	880	547	72	111	1008	438	483	0	Content		-72	-111	10538747	7426218443
10555	09:34:17.480	00:00:10.555	633	1113,773	486,9112	0,4344062	0,5387496	442,4732	4,136071	3	1132,591	436,9295	0,4330084	0,5386879	471,8691	4,383831	3	22	0	0						Untertest3.avi	0	880	547	72	111	1008	438	483	0	Content		-72	-111	10555393	7426235089
10572	09:34:17.497	00:00:10.572	634	1215,135	485,802	0,3256792	0,5616368	442,4732	4,044302	3	1067,336	543,8311	0,3146896	0,561886	382,6975	3,487373	1	22	1067	544						Untertest3.avi	0	880	547	72	111	1008	438	483	0	Content		995	433	10572017	7426251713
10589	09:34:17.514	00:00:10.588	635	1207,403	493,6909	0,3258599	0,5612798	442,4732	4,031902	3	1236,339	441,4368	0,3308969	0,5611777	473,9482	4,296453	1	22	1236	441						Untertest3.avi	0	880	547	72	111	1008	438	483	0	Content		1164	330	10588642	7426268338
10605	09:34:17.530	00:00:10.605	636	1206,306	493,3213	0,3261853	0,5609144	442,4732	4,041839	3	1062,748	548,1332	0,3154073	0,561158	383,8371	3,496367	1	22	1063	548						Untertest3.avi	0	880	547	72	111	1008	438	483	0	Content		991	437	10605392	7426285088
10622	09:34:17.547	00:00:10.622	637	1214,543	482,585	0,3265015	0,5607587	442,4732	4,093842	3	1064,232	543,1038	0,3151981	0,5610151	381,2943	3,516661	1	22	1064	543						Untertest3.avi	0	880	547	72	111	1008	438	483	0	Content		992	432	10622019	7426301715
10639	09:34:17.564	00:00:10.638	638	1211,163	480,4011	0,3268642	0,5607532	442,4732	4,070242	3	1079,828	529,3856	0,3176416	0,5609585	391,7705	3,590592	1	22	1080	529						Untertest3.avi	0	880	547	72	111	1008	438	483	0	Content		1008	418	10638642	7426318338
10655	09:34:17.580	00:00:10.655	639	1208,062	486,04	0,3271945	0,5608732	442,4732	4,058215	3	1220,677	442,6466	0,331071	0,560794	466,3361	4,254607	1	22	1221	443						Untertest3.avi	0	880	547	72	111	1008	438	483	0	Content		1149	332	10655393	7426335089
10672	09:34:17.597	00:00:10.672	640	1209,532	490,2042	0,3275214	0,5610094	442,4732	4,034716	3	1060,305	548,9555	0,3161112	0,5612677	380,9552	3,464528	1	22	1060	549						Untertest3.avi	0	880	547	72	111	1008	438	483	0	Content		988	438	10672017	7426351713
10689	09:34:17.614	00:00:10.688	641	1206,779	484,1943	0,3278173	0,5612037	442,4732	4,070826	3	1055,398	546,3612	0,3160654	0,5614702	379,3393	3,480424	1	22	1055	546						Untertest3.avi	0	880	547	72	111	1008	438	483	0	Content		983	435	10688641	7426368337
10705	09:34:17.630	00:00:10.705	642	1200,9	492,2217	0,3280557	0,56133	442,4732	4,028932	3	1052,873	551,1313	0,3164789	0,561592	380,237	3,454108	1	22	1053	551						Untertest3.avi	0	880	547	72	111	1008	438	483	0	Content		981	440	10705262	7426384958
10722	09:34:17.647	00:00:10.722	643	1207,376	486,8838	0,3282741	0,5615945	442,4732	4,021308	3	1056,221	548,1443	0,3165218	0,5618607	379,4221	3,439647	1	22	1056	548						Untertest3.avi	0	880	547	72	111	1008	438	483	0	Content		984	437	10722015	7426401711
10739	09:34:17.664	00:00:10.738	644	1088,411	559,9911	0,3168432	0,5622157	380,1193	3,490065	3	1056,558	549,1537	0,3168385	0,5622144	380,1193	3,471345	1	22	1057	549						Untertest3.avi	0	880	547	72	111	1008	438	483	0	Content		985	438	10738639	7426418335
10755	09:34:17.680	00:00:10.755	645	-1024	-768	-1	-1	-1	-1	4	-1024	-768	-1	-1	-1	-1	4	22	0	0						Untertest3.avi	0	880	547	72	111	1008	438	483	0	Content		-72	-111	10755263	7426434959
10772	09:34:17.697	00:00:10.771	646	1097,174	578,3159	0,3225735	0,5642716	406,5935	3,762661	3	1063,165	566,9943	0,3225694	0,5642705	406,5935	3,742184	1	23	1063	567						Untertest3.avi	0	880	547	72	111	979	518	350	0	Content		991	456	10771889	7426451585
10789	09:34:17.714	00:00:10.788	647	1003,339	641,995	0,5011383	0,5266706	389,8187	3,86254	1	1022,656	618,8569	0,5070043	0,5265805	406,5935	4,013603	3	23	1003	642						Untertest3.avi	0	880	547	72	111	979	518	350	0	Content		931	531	10788640	7426468336
10805	09:34:17.730	00:00:10.805	648	1046,907	629,4615	0,5124174	0,5272453	426,2226	4,147591	1	950,0927	631,7919	0,5059949	0,5273384	406,5935	3,930153	3	23	1047	629						Untertest3.avi	0	880	547	72	111	979	518	350	0	Content		975	518	10805264	7426484960
10822	09:34:17.747	00:00:10.821	649	1109,063	723,8997	0,5127264	0,5268642	426,7031	3,602982	1	1002,389	717,481	0,5061497	0,5269594	406,5935	3,408497	3	23	1109	724						Untertest3.avi	0	880	547	72	111	979	518	350	0	Content		1037	613	10821891	7426501587
10839	09:34:17.764	00:00:10.838	650	1054,731	624,6159	0,5134718	0,5266071	428,8901	4,297596	1	949,2429	629,1136	0,5062047	0,5267122	406,5935	4,045717	3	23	1055	625						Untertest3.avi	0	880	547	72	111	979	518	350	0	Content		983	514	10838513	7426518209
10855	09:34:17.780	00:00:10.855	651	1059,735	635,0244	0,5137436	0,5262299	429,5643	4,198255	1	951,6473	638,8019	0,506264	0,526338	406,5935	3,945776	3	23	1060	635						Untertest3.avi	0	880	547	72	111	979	518	350	0	Content		988	524	10855265	7426534961
10872	09:34:17.797	00:00:10.871	652	1052,035	636,5105	0,5137749	0,5256091	428,9341	4,176312	1	946,7751	639,7213	0,5064901	0,5257145	406,5935	3,931576	3	23	1052	637						Untertest3.avi	0	880	547	72	111	979	518	350	0	Content		980	526	10871886	7426551582
10889	09:34:17.814	00:00:10.888	653	1048,288	629,2443	0,5131661	0,5248111	425,8059	4,171255	1	952,4673	631,3419	0,5068655	0,5249024	406,5935	3,956504	3	23	1048	629						Untertest3.avi	0	880	547	72	111	979	518	350	0	Content		976	518	10888512	7426568208
10905	09:34:17.830	00:00:10.905	654	1052,3	635,8723	0,5136084	0,5237876	425,709	4,113317	1	956,1437	637,3243	0,5073331	0,5238786	406,5935	3,902012	3	23	1052	636						Untertest3.avi	0	880	547	72	111	979	518	350	0	Content		980	525	10905140	7426584836
10922	09:34:17.847	00:00:10.921	655	1055,404	632,2415	0,5143355	0,5228989	426,8658	4,171277	1	955,6109	634,722	0,5076883	0,5229953	406,5935	3,946075	3	23	1055	632						Untertest3.avi	0	880	547	72	111	979	518	350	0	Content		983	521	10921885	7426601581
10939	09:34:17.864	00:00:10.938	656	1050,797	627,0485	0,5151183	0,5221586	428,3899	4,204826	1	1012,417	615,6827	0,5151253	0,5221575	428,3899	4,181778	3	23	1051	627						Untertest3.avi	0	880	547	72	111	979	518	350	0	Content		979	516	10938508	7426618204
10955	09:34:17.880	00:00:10.955	657	1051,721	625,6392	0,5157287	0,5216389	429,0533	4,225263	1	1013,285	614,2483	0,5157357	0,5216379	429,0533	4,202098	3	23	1052	626						Untertest3.avi	0	880	547	72	111	979	518	350	0	Content		980	515	10955139	7426634835
10972	09:34:17.897	00:00:10.971	658	1038,766	637,7214	0,5154666	0,5211229	426,7044	4,119636	1	1000,499	626,4453	0,5154736	0,5211219	426,7044	4,097086	3	23	1039	638						Untertest3.avi	0	880	547	72	111	979	518	350	0	Content		967	527	10971757	7426651453
10989	09:34:17.914	00:00:10.988	659	1053,94	624,8841	0,5165244	0,5207191	428,5578	4,168447	1	1015,518	613,5006	0,5165314	0,5207181	428,5578	4,145655	3	23	1054	625						Untertest3.avi	0	880	547	72	111	979	518	350	0	Content		982	514	10988507	7426668203
11005	09:34:17.930	00:00:11.005	660	1044,33	632,7872	0,5158284	0,5203294	425,0671	4,148708	1	1006,2	621,5216	0,5158355	0,5203283	425,0671	4,126024	3	23	1044	633						Untertest3.avi	0	880	547	72	111	979	518	350	0	Content		972	522	11005136	7426684832
11022	09:34:17.947	00:00:11.021	661	1046,78	628,1011	0,5163941	0,5201822	425,6933	4,187028	1	1008,608	616,795	0,5164012	0,5201812	425,6933	4,164126	3	23	1047	628						Untertest3.avi	0	880	547	72	111	979	518	350	0	Content		975	517	11021757	7426701453
11038	09:34:17.963	00:00:11.038	662	1049,717	629,688	0,5171388	0,5201681	426,8266	4,142175	1	1011,408	618,3696	0,5171458	0,5201671	426,8266	4,119506	3	23	1050	630						Untertest3.avi	0	880	547	72	111	979	518	350	0	Content		978	519	11038381	7426718077
11055	09:34:17.980	00:00:11.055	663	1044,749	625,0597	0,5180758	0,5202093	428,7182	4,218435	1	1006,318	613,6661	0,5180827	0,5202083	428,7182	4,195276	3	23	1045	625						Untertest3.avi	0	880	547	72	111	979	518	350	0	Content		973	514	11055136	7426734832
11072	09:34:17.997	00:00:11.071	664	1055,683	609,0494	0,5281798	0,5200946	461,5274	4,476269	1	1014,48	596,8009	0,528186	0,5200937	461,5274	4,451389	3	23	1056	609						Untertest3.avi	0	880	547	72	111	979	518	350	0	Content		984	498	11071755	7426751451
11088	09:34:18.013	00:00:11.088	665	1022,345	581,144	0,5364594	0,5199031	485,7167	4,829859	1	979,2421	568,0956	0,5364652	0,5199022	485,7167	4,802486	3	23	1022	581						Untertest3.avi	0	880	547	72	111	979	518	350	0	Content		950	470	11088378	7426768074
11105	09:34:18.030	00:00:11.105	666	1020,313	570,782	0,5402456	0,5202789	493,1374	4,989754	1	976,0571	557,338	0,5402456	0,5202789	493,1374	4,961315	3	23	1020	571						Untertest3.avi	0	880	547	72	111	979	518	350	0	Content		948	460	11105002	7426784698
11122	09:34:18.047	00:00:11.121	667	-1024	-768	-1	-1	-1	-1	4	-1024	-768	-1	-1	-1	-1	4		0	0						Untertest3.avi	0	880	547	72	111				0	Content		-72	-111	11121755	7426801451
11138	09:34:18.063	00:00:11.138	668	-1024	-768	-1	-1	-1	-1	4	-1024	-768	-1	-1	-1	-1	4		0	0						Untertest3.avi	0	880	547	72	111				0	Content		-72	-111	11138377	7426818073
11155	09:34:18.080	00:00:11.154	669	-1024	-768	-1	-1	-1	-1	4	-1024	-768	-1	-1	-1	-1	4		0	0						Untertest3.avi	0	880	547	72	111				0	Content		-72	-111	11154997	7426834693
11172	09:34:18.097	00:00:11.171	670	-1024	-768	-1	-1	-1	-1	4	-1024	-768	-1	-1	-1	-1	4		0	0						Untertest3.avi	0	880	547	72	111				0	Content		-72	-111	11171621	7426851317
11188	09:34:18.113	00:00:11.188	671	-1024	-768	-1	-1	-1	-1	4	-1024	-768	-1	-1	-1	-1	4		0	0						Untertest3.avi	0	880	547	72	111				0	Content		-72	-111	11188372	7426868068
11205	09:34:18.130	00:00:11.204	672	-1024	-768	-1	-1	-1	-1	4	-1024	-768	-1	-1	-1	-1	4		0	0						Untertest3.avi	0	880	547	72	111				0	Content		-72	-111	11204997	7426884693
11222	09:34:18.147	00:00:11.221	673	-1024	-768	-1	-1	-1	-1	4	-1024	-768	-1	-1	-1	-1	4		0	0						Untertest3.avi	0	880	547	72	111				0	Content		-72	-111	11221621	7426901317
11238	09:34:18.163	00:00:11.238	674	-1024	-768	-1	-1	-1	-1	4	-1024	-768	-1	-1	-1	-1	4		0	0						Untertest3.avi	0	880	547	72	111				0	Content		-72	-111	11238244	7426917940
11255	09:34:18.180	00:00:11.254	675	657,952	742,7382	0,3600372	0,5583902	493,1374	4,34576	3	612,1912	730,0838	0,3600426	0,55839	493,1374	4,320948	1	24	612	730						Untertest3.avi	0	880	547	72	111	564	628	500	0	Content		540	619	11254994	7426934690
11272	09:34:18.197	00:00:11.271	676	-1024	-768	-1	-1	-1	-1	4	-1024	-768	-1	-1	-1	-1	4	24	0	0						Untertest3.avi	0	880	547	72	111	564	628	500	0	Content		-72	-111	11271617	7426951313
11288	09:34:18.213	00:00:11.288	677	-1024	-768	-1	-1	-1	-1	4	-1024	-768	-1	-1	-1	-1	4	24	0	0						Untertest3.avi	0	880	547	72	111	564	628	500	0	Content		-72	-111	11288244	7426967940
11305	09:34:18.230	00:00:11.304	678	-1024	-768	-1	-1	-1	-1	4	564,4425	706,9011	0,3634472	0,5577732	513,2996	4,470111	0	24	564	707						Untertest3.avi	0	880	547	72	111	564	628	500	0	Content		492	596	11304868	7426984564
11322	09:34:18.247	00:00:11.321	679	703,1362	752,7306	0,5529307	0,5382456	503,9215	4,518733	0	572,4684	719,1045	0,3630757	0,5577844	513,1711	4,394099	0	24	638	736						Untertest3.avi	0	880	547	72	111	564	628	500	0	Content		566	625	11321619	7427001315
11338	09:34:18.263	00:00:11.338	680	-1024	-768	-1	-1	-1	-1	4	-1024	-768	-1	-1	-1	-1	4	24	0	0						Untertest3.avi	0	880	547	72	111	564	628	500	0	Content		-72	-111	11338237	7427017933
11355	09:34:18.280	00:00:11.354	681	-1024	-768	-1	-1	-1	-1	4	-1024	-768	-1	-1	-1	-1	4	24	0	0						Untertest3.avi	0	880	547	72	111	564	628	500	0	Content		-72	-111	11354905	7427034601
11371	09:34:18.296	00:00:11.371	682	730,8363	738,3539	0,5512629	0,536867	502,9098	4,569336	0	556,7814	719,9757	0,3613993	0,5584194	512,6586	4,320869	0	24	644	729						Untertest3.avi	0	880	547	72	111	564	628	500	0	Content		572	618	11371493	7427051189
11388	09:34:18.313	00:00:11.388	683	696,6026	748,8522	0,550909	0,5367038	503,4766	4,501694	0	573,6653	720,2004	0,3609014	0,5588	512,5552	4,313111	0	24	635	735						Untertest3.avi	0	880	547	72	111	564	628	500	0	Content		563	624	11388243	7427067939
11405	09:34:18.330	00:00:11.404	684	702,3395	743,5112	0,5505137	0,5362735	503,343	4,448684	0	561,2994	722,1062	0,3604842	0,5589729	512,409	4,245525	0	24	632	733						Untertest3.avi	0	880	547	72	111	564	628	500	0	Content		560	622	11404868	7427084564
11421	09:34:18.346	00:00:11.421	685	717,9034	760,3464	0,5502843	0,5356361	503,1291	4,259365	0	556,1759	727,8844	0,3601571	0,5588921	512,1649	4,207421	0	24	637	744						Untertest3.avi	0	880	547	72	111	564	628	500	0	Content		565	633	11421492	7427101188
11438	09:34:18.363	00:00:11.438	686	713,4326	755,7996	0,5500535	0,5347261	502,8245	4,307765	0	548,5043	720,9736	0,3598315	0,5583863	511,9498	4,216962	0	24	631	738						Untertest3.avi	0	880	547	72	111	564	628	500	0	Content		559	627	11438243	7427117939
11455	09:34:18.380	00:00:11.454	687	716,8782	756,7271	0,5498366	0,5335032	502,9461	4,31844	0	556,281	720,894	0,3596065	0,5573725	511,9331	4,201157	0	24	637	739						Untertest3.avi	0	880	547	72	111	564	628	500	0	Content		565	628	11454868	7427134564
11471	09:34:18.396	00:00:11.471	688	718,6483	774,8096	0,5496967	0,5321542	502,7476	4,154243	0	560,7143	725,4156	0,3593967	0,5561493	511,6188	4,152466	0	24	640	750						Untertest3.avi	0	880	547	72	111	564	628	500	0	Content		568	639	11471493	7427151189
11488	09:34:18.413	00:00:11.488	689	714,1477	754,7281	0,5496081	0,5307838	502,6987	4,191356	0	551,1256	731,3508	0,3592867	0,5547971	511,5895	4,171772	0	24	633	743						Untertest3.avi	0	880	547	72	111	564	628	500	0	Content		561	632	11488118	7427167814
11505	09:34:18.430	00:00:11.504	690	723,9299	756,339	0,5495242	0,5294842	502,8097	4,149798	0	551,2014	726,6368	0,3591247	0,5533341	511,5275	4,105359	0	24	638	741						Untertest3.avi	0	880	547	72	111	564	628	500	0	Content		566	630	11504869	7427184565
11521	09:34:18.446	00:00:11.521	691	710,9047	763,0984	0,5494431	0,5285221	502,9789	4,143618	0	553,5638	721,2914	0,3589959	0,5521127	511,5035	4,132302	0	24	632	742						Untertest3.avi	0	880	547	72	111	564	628	500	0	Content		560	631	11521491	7427201187
11538	09:34:18.463	00:00:11.538	692	714,8498	760,9745	0,5494897	0,5278393	502,829	4,16654	0	549,9625	718,5243	0,3589737	0,5511391	511,4804	4,063593	0	24	632	740						Untertest3.avi	0	880	547	72	111	564	628	500	0	Content		560	629	11538127	7427217823
11555	09:34:18.480	00:00:11.554	693	712,9615	757,1783	0,5495726	0,527383	502,7587	4,111106	0	547,267	724,8004	0,3590095	0,5503172	511,3807	4,019427	0	24	630	741						Untertest3.avi	0	880	547	72	111	564	628	500	0	Content		558	630	11554748	7427234444
11571	09:34:18.496	00:00:11.571	694	722,712	752,2715	0,5496836	0,5269814	502,825	4,106353	0	549,8698	728,0728	0,3590656	0,5495554	511,3146	4,02346	0	24	636	740						Untertest3.avi	0	880	547	72	111	564	628	500	0	Content		564	629	11571491	7427251187
11588	09:34:18.513	00:00:11.588	695	727,504	762,5455	0,5498291	0,5266135	502,9178	4,046419	0	546,3806	725,4398	0,3591588	0,5488625	511,2767	3,972744	0	24	637	744						Untertest3.avi	0	880	547	72	111	564	628	500	0	Content		565	633	11588117	7427267813
11605	09:34:18.530	00:00:11.604	696	721,4556	755,7496	0,5499989	0,5262125	502,7703	4,037566	0	544,6747	723,6165	0,3593081	0,5481122	511,3136	4,010943	0	24	633	740						Untertest3.avi	0	880	547	72	111	564	628	500	0	Content		561	629	11604740	7427284436
11621	09:34:18.546	00:00:11.621	697	731,1387	760,8647	0,5501457	0,5257633	502,8348	4,017297	0	552,6639	733,0575	0,3593856	0,5473927	511,3068	3,938803	0	24	642	747						Untertest3.avi	0	880	547	72	111	564	628	500	0	Content		570	636	11621365	7427301061
11638	09:34:18.563	00:00:11.638	698	679,8962	763,1498	0,550288	0,5251972	502,9429	4,021846	0	546,5848	726,6676	0,3594721	0,5466148	511,2306	3,954606	0	24	613	745						Untertest3.avi	0	880	547	72	111	564	628	500	0	Content		541	634	11638114	7427317810
11655	09:34:18.580	00:00:11.654	699	732,9184	756,9366	0,55039	0,5245437	503,0624	4,008336	0	588,2369	714,5172	0,3595229	0,5458119	511,2208	3,88995	0	24	661	736						Untertest3.avi	0	880	547	72	111	564	628	500	0	Content		589	625	11654739	7427334435
11671	09:34:18.596	00:00:11.671	700	727,2462	759,0738	0,5505252	0,5240446	503,2124	3,941103	0	549,5834	722,0505	0,3595517	0,5451435	511,2288	3,918053	0	24	638	741						Untertest3.avi	0	880	547	72	111	564	628	500	0	Content		566	630	11671366	7427351062
11688	09:34:18.613	00:00:11.687	701	733,6264	763,3517	0,5506656	0,5236875	503,2324	3,940562	0	548,9302	727,7729	0,3595425	0,5446223	511,2727	3,868902	0	24	641	746						Untertest3.avi	0	880	547	72	111	564	628	500	0	Content		569	635	11687988	7427367684
11705	09:34:18.630	00:00:11.704	702	728,6669	750,3126	0,5509241	0,5233283	503,4402	3,840654	0	528,7992	723,5507	0,3597164	0,5440379	511,3056	3,90603	0	24	629	737						Untertest3.avi	0	880	547	72	111	564	628	500	0	Content		557	626	11704739	7427384435
11721	09:34:18.646	00:00:11.721	703	713,8976	734,1829	0,5510215	0,5225237	503,375	3,875348	0	532,031	696,7367	0,3596067	0,5431809	511,2766	3,945081	0	24	623	715						Untertest3.avi	0	880	547	72	111	564	628	500	0	Content		551	604	11721364	7427401060
11738	09:34:18.663	00:00:11.737	704	726,0198	712,1489	0,5506439	0,5221809	503,3582	3,878819	0	576,8311	687,8712	0,3588028	0,5427155	511,5971	3,897021	0	24	651	700						Untertest3.avi	0	880	547	72	111	564	628	500	0	Content		579	589	11737990	7427417686
11755	09:34:18.680	00:00:11.754	705	752,3154	710,3759	0,5500056	0,5225694	503,4023	3,874936	0	630,1439	687,0502	0,3576473	0,5430492	511,4754	3,877876	0	25	691	699						Untertest3.avi	0	880	547	72	111	652	584	200	0	Content		619	588	11754614	7427434310
11771	09:34:18.696	00:00:11.771	706	766,402	706,094	0,5498455	0,5234038	503,3019	3,868253	0	687,4101	681,9797	0,3568331	0,543865	511,7007	3,836614	0	25	727	694						Untertest3.avi	0	880	547	72	111	652	584	200	0	Content		655	583	11771364	7427451060
11788	09:34:18.713	00:00:11.787	707	764,1779	708,5532	0,550108	0,5244864	503,2109	3,832304	0	683,7219	684,1348	0,3565454	0,5448354	511,4935	3,849704	0	25	724	696						Untertest3.avi	0	880	547	72	111	652	584	200	0	Content		652	585	11787988	7427467684
11805	09:34:18.730	00:00:11.804	708	750,8798	705,5114	0,5499945	0,5255141	503,3196	3,858061	0	695,2747	674,7524	0,3561952	0,5456662	511,4129	3,881326	0	25	723	690						Untertest3.avi	0	880	547	72	111	652	584	200	0	Content		651	579	11804613	7427484309
11821	09:34:18.746	00:00:11.821	709	749,2828	716,0674	0,5497589	0,5263447	503,1987	3,859819	0	710,7672	689,4821	0,3557352	0,5463723	511,4047	3,785185	0	25	730	703						Untertest3.avi	0	880	547	72	111	652	584	200	0	Content		658	592	11821236	7427500932
11838	09:34:18.763	00:00:11.837	710	750,8793	714,3023	0,5494438	0,5270435	503,2128	3,817882	0	704,3238	687,0038	0,3553165	0,5468712	511,4109	3,836686	0	25	728	701						Untertest3.avi	0	880	547	72	111	652	584	200	0	Content		656	590	11837986	7427517682
11855	09:34:18.780	00:00:11.854	711	755,4193	707,8805	0,5492251	0,5274763	503,1168	3,830592	0	708,9465	678,4038	0,3549677	0,5471464	511,6205	3,81985	0	25	732	693						Untertest3.avi	0	880	547	72	111	652	584	200	0	Content		660	582	11854610	7427534306
11871	09:34:18.796	00:00:11.871	712	738,0869	702,733	0,5489364	0,5274845	502,9876	3,938631	0	702,623	686,9481	0,3546341	0,5470887	511,3261	3,84691	0	25	720	695						Untertest3.avi	0	880	547	72	111	652	584	200	0	Content		648	584	11871236	7427550932
11888	09:34:18.813	00:00:11.887	713	748,0895	702,3174	0,5486699	0,5273643	502,8592	3,890249	0	711,985	681,9841	0,3543961	0,5469326	511,2458	3,756321	0	25	730	692						Untertest3.avi	0	880	547	72	111	652	584	200	0	Content		658	581	11887860	7427567556
11905	09:34:18.830	00:00:11.904	714	732,8381	699,6995	0,5484078	0,5272438	502,8002	3,941646	0	714,6688	686,4355	0,3541459	0,546788	511,4195	3,780994	0	25	724	693						Untertest3.avi	0	880	547	72	111	652	584	200	0	Content		652	582	11904611	7427584307
11921	09:34:18.846	00:00:11.921	715	744,7955	704,6348	0,5481672	0,5271209	502,9208	3,925278	0	698,8969	688,4731	0,354014	0,5468569	511,3008	3,857705	0	25	722	697						Untertest3.avi	0	880	547	72	111	652	584	200	0	Content		650	586	11921236	7427600932
11938	09:34:18.863	00:00:11.937	716	693,5621	708,5107	0,5479442	0,5267795	503,1095	3,898959	0	671,6406	688,3497	0,3539959	0,5469117	511,4043	3,808667	0	25	683	698						Untertest3.avi	0	880	547	72	111	652	584	200	0	Content		611	587	11937862	7427617558
11954	09:34:18.879	00:00:11.954	717	-1024	-768	-1	-1	-1	-1	4	-1024	-768	-1	-1	-1	-1	4		0	0						Untertest3.avi	0	880	547	72	111				0	Content		-72	-111	11954486	7427634182
11971	09:34:18.896	00:00:11.971	718	-1024	-768	-1	-1	-1	-1	4	-1024	-768	-1	-1	-1	-1	4		0	0						Untertest3.avi	0	880	547	72	111				0	Content		-72	-111	11971237	7427650933
11988	09:34:18.913	00:00:11.987	719	-1024	-768	-1	-1	-1	-1	4	-1024	-768	-1	-1	-1	-1	4		0	0						Untertest3.avi	0	880	547	72	111				0	Content		-72	-111	11987883	7427667579
12005	09:34:18.930	00:00:12.004	720	-1024	-768	-1	-1	-1	-1	4	-1024	-768	-1	-1	-1	-1	4		0	0						Untertest3.avi	0	880	547	72	111				0	Content		-72	-111	12004551	7427684247
12021	09:34:18.946	00:00:12.021	721	-1024	-768	-1	-1	-1	-1	4	-1024	-768	-1	-1	-1	-1	4		0	0						Untertest3.avi	0	880	547	72	111				0	Content		-72	-111	12021164	7427700860
12038	09:34:18.963	00:00:12.037	722	-1024	-768	-1	-1	-1	-1	4	-1024	-768	-1	-1	-1	-1	4		0	0						Untertest3.avi	0	880	547	72	111				0	Content		-72	-111	12037832	7427717528
12054	09:34:18.979	00:00:12.054	723	-1024	-768	-1	-1	-1	-1	4	-1024	-768	-1	-1	-1	-1	4		0	0						Untertest3.avi	0	880	547	72	111				0	Content		-72	-111	12054401	7427734097
12071	09:34:18.996	00:00:12.071	724	-1024	-768	-1	-1	-1	-1	4	-1024	-768	-1	-1	-1	-1	4		0	0						Untertest3.avi	0	880	547	72	111				0	Content		-72	-111	12071087	7427750783
12088	09:34:19.013	00:00:12.087	725	-1024	-768	-1	-1	-1	-1	4	-1024	-768	-1	-1	-1	-1	4		0	0						Untertest3.avi	0	880	547	72	111				0	Content		-72	-111	12087755	7427767451
12104	09:34:19.029	00:00:12.104	726	-1024	-768	-1	-1	-1	-1	4	-1024	-768	-1	-1	-1	-1	4		0	0						Untertest3.avi	0	880	547	72	111				0	Content		-72	-111	12104398	7427784094
12121	09:34:19.046	00:00:12.121	727	-1024	-768	-1	-1	-1	-1	4	-1024	-768	-1	-1	-1	-1	4		0	0						Untertest3.avi	0	880	547	72	111				0	Content		-72	-111	12121085	7427800781
12138	09:34:19.063	00:00:12.137	728	-1024	-768	-1	-1	-1	-1	4	-1024	-768	-1	-1	-1	-1	4		0	0						Untertest3.avi	0	880	547	72	111				0	Content		-72	-111	12137753	7427817449
12154	09:34:19.079	00:00:12.154	729	-1024	-768	-1	-1	-1	-1	4	-1024	-768	-1	-1	-1	-1	4		0	0						Untertest3.avi	0	880	547	72	111				0	Content		-72	-111	12154386	7427834082
12171	09:34:19.096	00:00:12.171	730	-1024	-768	-1	-1	-1	-1	4	-1024	-768	-1	-1	-1	-1	4		0	0						Untertest3.avi	0	880	547	72	111				0	Content		-72	-111	12171054	7427850750
12188	09:34:19.113	00:00:12.187	731	686,3215	673,8792	0,5429595	0,5237746	499,0984	2,687294	0	615,0276	684,6171	0,352915	0,5464184	511,4033	3,211804	0	26	651	679						Untertest3.avi	0	880	547	72	111	604	623	100	0	Content		579	568	12187643	7427867339
12204	09:34:19.129	00:00:12.204	732	-1024	-768	-1	-1	-1	-1	4	-1024	-768	-1	-1	-1	-1	4	26	0	0						Untertest3.avi	0	880	547	72	111	604	623	100	0	Content		-72	-111	12204390	7427884086
12221	09:34:19.146	00:00:12.221	733	-1024	-768	-1	-1	-1	-1	4	713,8206	734,3953	0,3562964	0,5438305	499,0985	3,332153	0	26	714	734						Untertest3.avi	0	880	547	72	111	604	623	100	0	Content		642	623	12221012	7427900708
12238	09:34:19.163	00:00:12.237	734	-1024	-768	-1	-1	-1	-1	4	-1024	-768	-1	-1	-1	-1	4	26	0	0						Untertest3.avi	0	880	547	72	111	604	623	100	0	Content		-72	-111	12237670	7427917366
12254	09:34:19.179	00:00:12.254	735	-1024	-768	-1	-1	-1	-1	4	-1024	-768	-1	-1	-1	-1	4	26	0	0						Untertest3.avi	0	880	547	72	111	604	623	100	0	Content		-72	-111	12254338	7427934034
12271	09:34:19.196	00:00:12.270	736	-1024	-768	-1	-1	-1	-1	4	701,032	775,9319	0,3528098	0,5399739	511,2772	3,951176	0	26	701	776						Untertest3.avi	0	880	547	72	111	604	623	100	0	Content		629	665	12270963	7427950659
12288	09:34:19.213	00:00:12.287	737	-1024	-768	-1	-1	-1	-1	4	579,6704	759,6614	0,3542075	0,5380974	511,9283	4,068612	0	27	580	760						Untertest3.avi	0	880	547	72	111	528	648	283	0	Content		508	649	12287712	7427967408
12304	09:34:19.229	00:00:12.304	738	-1024	-768	-1	-1	-1	-1	4	567,3209	726,8162	0,3553561	0,5364924	511,8559	4,078687	0	27	567	727						Untertest3.avi	0	880	547	72	111	528	648	283	0	Content		495	616	12304340	7427984036
12321	09:34:19.246	00:00:12.320	739	-1024	-768	-1	-1	-1	-1	4	606,1144	751,713	0,3554029	0,5356407	512,1319	3,612074	0	27	606	752						Untertest3.avi	0	880	547	72	111	528	648	283	0	Content		534	641	12320969	7428000665
12338	09:34:19.263	00:00:12.337	740	669,3857	776,6486	0,5441165	0,5108951	512,2297	4,219299	0	521,4363	739,6127	0,3553408	0,5350615	512,2297	4,05095	0	27	595	758						Untertest3.avi	0	880	547	72	111	528	648	283	0	Content		523	647	12337588	7428017284
12354	09:34:19.279	00:00:12.354	741	757,6501	783,4536	0,547913	0,5096691	512,3557	4,172868	0	519,6412	737,5518	0,355323	0,5342216	512,3557	4,085835	0	27	639	761						Untertest3.avi	0	880	547	72	111	528	648	283	0	Content		567	650	12354337	7428034033
12371	09:34:19.296	00:00:12.370	742	762,1017	790,1588	0,5477987	0,5088523	512,3019	4,212423	0	519,4503	741,7261	0,3552161	0,5334284	512,3019	4,01701	0	27	641	766						Untertest3.avi	0	880	547	72	111	528	648	283	0	Content		569	655	12370961	7428050657
12388	09:34:19.313	00:00:12.387	743	-1024	-768	-1	-1	-1	-1	4	521,7397	731,1808	0,355077	0,5328578	512,4251	4,082592	0	27	522	731						Untertest3.avi	0	880	547	72	111	528	648	283	0	Content		450	620	12387584	7428067280
12404	09:34:19.329	00:00:12.404	744	703,5876	782,0762	0,5452497	0,5075922	503,929	4,018335	0	514,4775	743,2218	0,3548202	0,5322902	512,5991	4,052272	0	27	609	763						Untertest3.avi	0	880	547	72	111	528	648	283	0	Content		537	652	12404211	7428083907
12421	09:34:19.346	00:00:12.420	745	667,6208	777,5624	0,5449669	0,5070853	503,929	4,024514	0	517,9729	744,1229	0,3544758	0,5320059	512,5456	4,001783	0	27	593	761						Untertest3.avi	0	880	547	72	111	528	648	283	0	Content		521	650	12420960	7428100656
12438	09:34:19.363	00:00:12.437	746	-1024	-768	-1	-1	-1	-1	4	522,1907	737,8467	0,3541786	0,5320439	512,7586	4,031295	0	27	522	738						Untertest3.avi	0	880	547	72	111	528	648	283	0	Content		450	627	12437585	7428117281
12454	09:34:19.379	00:00:12.454	747	751,3301	776,0299	0,5444226	0,5059875	504,5177	3,963561	0	528,895	731,5329	0,3537984	0,5321494	512,7311	4,00851	0	27	640	754						Untertest3.avi	0	880	547	72	111	528	648	283	0	Content		568	643	12454208	7428133904
12471	09:34:19.396	00:00:12.470	748	-1024	-768	-1	-1	-1	-1	4	513,0115	732,0208	0,3533776	0,5322175	512,7085	4,060211	0	27	513	732						Untertest3.avi	0	880	547	72	111	528	648	283	0	Content		441	621	12470836	7428150532
12488	09:34:19.413	00:00:12.487	749	698,5906	783,3089	0,5436301	0,5061565	504,1779	4,003378	0	522,4412	750,3197	0,3530184	0,5323287	512,6373	3,978163	0	27	611	767						Untertest3.avi	0	880	547	72	111	528	648	283	0	Content		539	656	12487587	7428167283
12504	09:34:19.429	00:00:12.504	750	749,0902	780,6616	0,5435747	0,5063606	504,5177	4,032757	0	531,3784	751,9116	0,3527398	0,5325353	512,5976	3,920214	0	27	640	766						Untertest3.avi	0	880	547	72	111	528	648	283	0	Content		568	655	12504212	7428183908
12521	09:34:19.446	00:00:12.520	751	740,1508	781,8834	0,5435017	0,5066258	504,5177	4,088554	0	519,8655	746,3853	0,3525054	0,5326012	512,5708	3,956652	0	27	630	764						Untertest3.avi	0	880	547	72	111	528	648	283	0	Content		558	653	12520834	7428200530
12537	09:34:19.462	00:00:12.537	752	713,098	777,1664	0,5440646	0,5065921	504,5177	4,037545	0	502,5716	747,455	0,3530095	0,5322734	512,5445	4,023893	0	27	608	762						Untertest3.avi	0	880	547	72	111	528	648	283	0	Content		536	651	12537457	7428217153
12554	09:34:19.479	00:00:12.554	753	572,4705	740,2306	0,5459529	0,5055957	504,2512	4,092942	0	423,0329	719,0135	0,3547637	0,5308933	512,6307	3,971828	0	27	498	730						Untertest3.avi	0	880	547	72	111	528	648	283	0	Content		426	619	12554205	7428233901
12571	09:34:19.496	00:00:12.570	754	485,1991	698,1591	0,5481804	0,5039799	504,1555	4,127854	0	348,5839	669,9301	0,3562316	0,5291426	512,6675	3,957284	0	28	417	684						Untertest3.avi	0	880	547	72	111	184	477	267	0	Content		345	573	12570832	7428250528
12587	09:34:19.512	00:00:12.587	755	406,2552	672,9352	0,5497907	0,5028739	504,3044	4,159819	0	298,5376	632,8172	0,3571979	0,5278122	512,7369	3,986576	0	28	352	653						Untertest3.avi	0	880	547	72	111	184	477	267	0	Content		280	542	12587461	7428267157
12604	09:34:19.529	00:00:12.604	756	336,7035	634,6114	0,551182	0,5018985	504,5438	4,073855	0	261,0648	605,3285	0,3579737	0,5268153	512,7928	3,967445	0	28	299	620						Untertest3.avi	0	880	547	72	111	184	477	267	0	Content		227	509	12604083	7428283779
12621	09:34:19.546	00:00:12.620	757	288,8932	613,9243	0,5523131	0,5013995	504,573	4,110404	0	233,746	578,6131	0,3584327	0,5261158	512,7908	4,005043	0	28	261	596						Untertest3.avi	0	880	547	72	111	184	477	267	0	Content		189	485	12620836	7428300532
12637	09:34:19.562	00:00:12.637	758	271,0805	605,2548	0,5529945	0,501599	504,577	4,141121	0	239,2231	565,6631	0,3582982	0,5262084	512,5932	4,035765	0	28	255	585						Untertest3.avi	0	880	547	72	111	184	477	267	0	Content		183	474	12637457	7428317153
12654	09:34:19.579	00:00:12.654	759	263,3128	602,8424	0,5531276	0,5023016	504,6334	4,154187	0	239,2754	570,6523	0,3578253	0,5267757	512,4827	4,058861	0	28	251	587						Untertest3.avi	0	880	547	72	111	184	477	267	0	Content		179	476	12654082	7428333778
12671	09:34:19.596	00:00:12.670	760	268,4486	602,9846	0,5529774	0,5031658	504,3671	4,198672	0	253,567	571,2961	0,3573976	0,5274833	512,2573	4,021386	0	28	261	587						Untertest3.avi	0	880	547	72	111	184	477	267	0	Content		189	476	12670708	7428350404
12687	09:34:19.612	00:00:12.687	761	263,3093	601,4221	0,5526376	0,5039659	504,3028	4,188926	0	249,1804	573,7058	0,35688	0,5281252	512,1705	4,049505	0	28	256	588						Untertest3.avi	0	880	547	72	111	184	477	267	0	Content		184	477	12687460	7428367156
12704	09:34:19.629	00:00:12.704	762	270,4006	601,5833	0,5521013	0,5046207	504,1875	4,193663	0	251,8178	570,129	0,3563159	0,52859	512,1175	4,082776	0	28	261	586						Untertest3.avi	0	880	547	72	111	184	477	267	0	Content		189	475	12704083	7428383779
12721	09:34:19.646	00:00:12.720	763	256,6326	600,0977	0,5514241	0,5051355	504,134	4,206004	0	243,0087	575,2358	0,3556418	0,5290558	512,0507	4,074235	0	28	250	588						Untertest3.avi	0	880	547	72	111	184	477	267	0	Content		178	477	12720708	7428400404
12737	09:34:19.662	00:00:12.737	764	270,3772	603,5578	0,5508557	0,5054445	503,9252	4,239384	0	239,2271	571,683	0,3550144	0,5294556	511,8309	4,116339	0	28	255	588						Untertest3.avi	0	880	547	72	111	184	477	267	0	Content		183	477	12737333	7428417029
12754	09:34:19.679	00:00:12.754	765	262,497	604,2742	0,5502068	0,5057716	503,914	4,23683	0	246,9117	574,8725	0,3543843	0,5300128	512,0667	4,128891	0	28	255	590						Untertest3.avi	0	880	547	72	111	184	477	267	0	Content		183	479	12754083	7428433779
12771	09:34:19.696	00:00:12.770	766	264,6781	603,5986	0,5496157	0,5061802	503,8997	4,312851	0	243,9586	577,3464	0,3538164	0,5305891	512,0844	4,131311	0	28	254	590						Untertest3.avi	0	880	547	72	111	184	477	267	0	Content		182	479	12770707	7428450403
12787	09:34:19.712	00:00:12.787	767	262,3606	604,1574	0,5490832	0,5062323	503,8982	4,278884	0	244,932	575,2781	0,3533097	0,5309938	512,1627	4,21106	0	28	254	590						Untertest3.avi	0	880	547	72	111	184	477	267	0	Content		182	479	12787332	7428467028
12804	09:34:19.729	00:00:12.804	768	265,3696	602,5311	0,5485619	0,5060331	504,0409	4,344142	0	235,8649	574,18	0,3528063	0,5312729	512,2581	4,199223	0	28	251	588						Untertest3.avi	0	880	547	72	111	184	477	267	0	Content		179	477	12804083	7428483779
12821	09:34:19.746	00:00:12.820	769	320,3163	598,8157	0,5467988	0,5056909	503,9922	4,41661	0	312,77	576,8427	0,3510368	0,5314952	512,0931	4,29167	0	28	317	588						Untertest3.avi	0	880	547	72	111	184	477	267	0	Content		245	477	12820711	7428500407
12837	09:34:19.762	00:00:12.837	770	411,8945	589,5251	0,543766	0,5053198	503,7866	4,37849	0	423,7539	568,8275	0,3487078	0,5315731	512,3712	4,356019	0	29	418	579						Untertest3.avi	0	880	547	72	111	450	479	233	0	Content		346	468	12837335	7428517031
12854	09:34:19.779	00:00:12.853	771	500,5493	595,9512	0,5413329	0,5054133	503,8888	4,427341	0	487,8403	571,5041	0,3471033	0,5318472	512,2361	4,358267	0	29	494	584						Untertest3.avi	0	880	547	72	111	450	479	233	0	Content		422	473	12853976	7428533672
12871	09:34:19.796	00:00:12.870	772	538,2976	599,2891	0,5400233	0,5054963	504,1909	4,466577	0	519,8796	580,3451	0,3460436	0,5321403	512,3372	4,384328	0	29	529	590						Untertest3.avi	0	880	547	72	111	450	479	233	0	Content		457	479	12870712	7428550408
12887	09:34:19.812	00:00:12.887	773	533,3931	599,2677	0,5397817	0,5054464	504,2295	4,534805	0	509,0746	579,9446	0,3456969	0,5325303	512,479	4,347213	0	29	521	590						Untertest3.avi	0	880	547	72	111	450	479	233	0	Content		449	479	12887336	7428567032
12904	09:34:19.829	00:00:12.903	774	535,4075	602,9899	0,5396273	0,5053541	504,3217	4,520441	0	510,6905	580,5673	0,3454428	0,5328704	512,6229	4,419846	0	29	523	592						Untertest3.avi	0	880	547	72	111	450	479	233	0	Content		451	481	12903972	7428583668
12921	09:34:19.846	00:00:12.920	775	538,3579	600,3813	0,5393713	0,5051608	504,4845	4,526272	0	509,4655	574,3458	0,3452635	0,5330427	512,8553	4,376359	0	29	524	587						Untertest3.avi	0	880	547	72	111	450	479	233	0	Content		452	476	12920585	7428600281
12937	09:34:19.862	00:00:12.937	776	532,2435	607,5671	0,5393289	0,5049185	504,5712	4,535434	0	513,8426	580,486	0,3452322	0,5331162	512,9672	4,392807	0	29	523	594						Untertest3.avi	0	880	547	72	111	450	479	233	0	Content		451	483	12937333	7428617029
12954	09:34:19.879	00:00:12.953	777	533,5853	605,5992	0,539353	0,5047827	504,6738	4,572185	0	508,4842	580,5134	0,3452532	0,5331903	513,0567	4,430627	0	29	521	593						Untertest3.avi	0	880	547	72	111	450	479	233	0	Content		449	482	12953974	7428633670
12971	09:34:19.896	00:00:12.970	778	539,1066	602,5692	0,5395033	0,5047331	504,8641	4,570208	0	506,2425	574,8938	0,3453656	0,5333819	513,2023	4,410578	0	29	523	589						Untertest3.avi	0	880	547	72	111	450	479	233	0	Content		451	478	12970583	7428650279
12987	09:34:19.912	00:00:12.987	779	535,6387	602,8109	0,5397201	0,5047266	504,8871	4,57324	0	511,7502	576,5923	0,3455589	0,5335007	513,1646	4,467693	0	29	524	590						Untertest3.avi	0	880	547	72	111	450	479	233	0	Content		452	479	12987210	7428666906
13004	09:34:19.929	00:00:13.003	780	536,267	599,1644	0,5400237	0,5047764	504,956	4,547885	0	508,601	572,007	0,3458152	0,5337288	513,1519	4,440138	0	29	522	586						Untertest3.avi	0	880	547	72	111	450	479	233	0	Content		450	475	13003974	7428683670
13021	09:34:19.946	00:00:13.020	781	541,1977	599,3311	0,5403643	0,5050008	504,8793	4,582989	0	507,4253	575,6881	0,3461711	0,5341194	513,153	4,446144	0	29	524	588						Untertest3.avi	0	880	547	72	111	450	479	233	0	Content		452	477	13020585	7428700281
13037	09:34:19.962	00:00:13.037	782	533,9814	595,9541	0,5411173	0,5053722	504,7675	4,564724	0	509,3757	577,4531	0,3468349	0,5345581	513,2888	4,444489	0	29	522	587						Untertest3.avi	0	880	547	72	111	450	479	233	0	Content		450	476	13037212	7428716908
13054	09:34:19.979	00:00:13.053	783	431,5297	614,4351	0,5436377	0,5057719	504,9025	4,585954	0	413,2535	590,0542	0,3496871	0,5351887	513,3666	4,48012	0	29	422	602						Untertest3.avi	0	880	547	72	111	450	479	233	0	Content		350	491	13053835	7428733531
13071	09:34:19.996	00:00:13.070	784	315,0442	607,5032	0,546624	0,5058967	505,4187	4,568734	0	308,0245	578,197	0,353019	0,5355405	513,7294	4,474346	0	30	312	593						Untertest3.avi	0	880	547	72	111	92	467	366	0	Content		240	482	13070584	7428750280
13087	09:34:20.012	00:00:13.087	785	229,045	599,6837	0,5491327	0,5060076	505,5645	4,529516	0	220,1623	571,1906	0,3552392	0,5357679	513,906	4,438851	0	30	225	585						Untertest3.avi	0	880	547	72	111	92	467	366	0	Content		153	474	13087208	7428766904
13104	09:34:20.029	00:00:13.103	786	177,6111	595,2261	0,5511377	0,5056997	505,764	4,478856	0	180,3526	558,4747	0,3567636	0,535621	513,7308	4,402153	0	30	179	577						Untertest3.avi	0	880	547	72	111	92	467	366	0	Content		107	466	13103832	7428783528
13120	09:34:20.045	00:00:13.120	787	178,0896	592,4283	0,5521438	0,5051078	505,5474	4,484663	0	175,6045	563,7929	0,3572016	0,5351986	513,5937	4,403054	0	30	177	578						Untertest3.avi	0	880	547	72	111	92	467	366	0	Content		105	467	13120458	7428800154
13137	09:34:20.062	00:00:13.137	788	167,0452	592,7064	0,5527818	0,5046242	505,3755	4,508086	0	181,8376	560,3853	0,3574463	0,5346911	513,4492	4,40739	0	30	174	577						Untertest3.avi	0	880	547	72	111	92	467	366	0	Content		102	466	13137208	7428816904
13154	09:34:20.079	00:00:13.153	789	172,9468	594,7748	0,5535592	0,5038267	505,2865	4,512884	0	185,2478	565,37	0,3579073	0,5338234	513,32	4,447622	0	30	179	580						Untertest3.avi	0	880	547	72	111	92	467	366	0	Content		107	469	13153834	7428833530
13170	09:34:20.095	00:00:13.170	790	141,4546	586,3196	0,5539057	0,5029492	505,6606	4,510642	0	177,3374	561,2334	0,3582873	0,5328409	513,1939	4,435062	0	30	159	574						Untertest3.avi	0	880	547	72	111	92	467	366	0	Content		87	463	13170459	7428850155
13187	09:34:20.112	00:00:13.187	791	141,3411	586,1621	0,5545403	0,5018693	505,7191	4,536377	0	177,6653	565,9281	0,3587385	0,5317492	513,047	4,376895	0	30	160	576						Untertest3.avi	0	880	547	72	111	92	467	366	0	Content		88	465	13187084	7428866780
13204	09:34:20.129	00:00:13.203	792	147,4934	589,8141	0,5550994	0,500649	505,638	4,531847	0	174,6588	561,0695	0,359162	0,5304802	513,0216	4,41533	0	30	161	575						Untertest3.avi	0	880	547	72	111	92	467	366	0	Content		89	464	13203834	7428883530
13220	09:34:20.145	00:00:13.220	793	141,3437	588,5417	0,5554565	0,4995442	505,7027	4,532852	0	176,2051	563,0709	0,3594416	0,5292379	512,8811	4,400215	0	30	159	576						Untertest3.avi	0	880	547	72	111	92	467	366	0	Content		87	465	13220461	7428900157
13237	09:34:20.162	00:00:13.237	794	146,5408	588,7527	0,5556749	0,4986572	505,6083	4,558246	0	189,2141	569,7036	0,359581	0,5281619	512,8867	4,443913	0	30	168	579						Untertest3.avi	0	880	547	72	111	92	467	366	0	Content		96	468	13237083	7428916779
13254	09:34:20.179	00:00:13.253	795	145,1072	584,973	0,5557821	0,4980713	505,5481	4,537548	0	175,9868	564,4012	0,3595917	0,527311	512,8474	4,470769	0	30	161	575						Untertest3.avi	0	880	547	72	111	92	467	366	0	Content		89	464	13253708	7428933404
13270	09:34:20.195	00:00:13.270	796	144,6181	582,7415	0,5557868	0,4975366	505,5111	4,57012	0	181,2832	569,2656	0,3595187	0,5265597	512,8652	4,467144	0	30	163	576						Untertest3.avi	0	880	547	72	111	92	467	366	0	Content		91	465	13270460	7428950156
13287	09:34:20.212	00:00:13.287	797	138,6645	592,0251	0,5557653	0,4971864	505,5345	4,558776	0	177,9813	565,5691	0,3594399	0,5259337	512,7471	4,492715	0	30	158	579						Untertest3.avi	0	880	547	72	111	92	467	366	0	Content		86	468	13287082	7428966778
13304	09:34:20.229	00:00:13.303	798	142,5956	592,2822	0,5557034	0,4968251	505,5497	4,605978	0	189,5695	566,8118	0,3593354	0,5252938	512,7802	4,530534	0	30	166	580						Untertest3.avi	0	880	547	72	111	92	467	366	0	Content		94	469	13303708	7428983404
13320	09:34:20.245	00:00:13.320	799	147,827	593,4583	0,5556505	0,4965834	505,4486	4,622154	0	185,1294	564,1284	0,3591818	0,5247433	512,6409	4,510517	0	30	166	579						Untertest3.avi	0	880	547	72	111	92	467	366	0	Content		94	468	13320335	7429000031
13337	09:34:20.262	00:00:13.337	800	141,7612	591,7617	0,5555562	0,496518	505,5203	4,583498	0	180,9149	568,2109	0,3590632	0,5243963	512,568	4,514401	0	30	161	580						Untertest3.avi	0	880	547	72	111	92	467	366	0	Content		89	469	13337087	7429016783
13354	09:34:20.279	00:00:13.353	801	137,8226	585,4795	0,5554579	0,496592	505,595	4,595806	0	177,4766	567,2869	0,3589084	0,5241857	512,6061	4,505028	0	30	158	576						Untertest3.avi	0	880	547	72	111	92	467	366	0	Content		86	465	13353714	7429033410
13370	09:34:20.295	00:00:13.370	802	142,4641	583,765	0,5553619	0,4969233	505,731	4,621143	0	185,7886	568,5835	0,3587615	0,524183	512,5792	4,501101	0	30	164	576						Untertest3.avi	0	880	547	72	111	92	467	366	0	Content		92	465	13370336	7429050032
13387	09:34:20.312	00:00:13.386	803	140,9164	585,021	0,5553275	0,4975162	505,6172	4,628437	0	183,3209	569,926	0,3586344	0,5244236	512,4769	4,535469	0	30	162	577						Untertest3.avi	0	880	547	72	111	92	467	366	0	Content		90	466	13386985	7429066681
13404	09:34:20.329	00:00:13.403	804	147,1922	591,0657	0,5553072	0,4985546	505,7176	4,658134	0	187,4352	572,2216	0,3585514	0,5249053	512,4742	4,536942	0	30	167	582						Untertest3.avi	0	880	547	72	111	92	467	366	0	Content		95	471	13403713	7429083409
13420	09:34:20.345	00:00:13.420	805	143,147	593,3961	0,5553291	0,4998426	505,61	4,662244	0	187,0876	563,4124	0,358442	0,5255242	512,3994	4,543677	0	30	165	578						Untertest3.avi	0	880	547	72	111	92	467	366	0	Content		93	467	13420336	7429100032
13437	09:34:20.362	00:00:13.436	806	69,25533	593,8498	0,5557002	0,5021835	505,61	4,701729	0	156,3899	576,9895	0,358958	0,5267918	512,5323	4,553297	0	31	113	585						Untertest3.avi	0	880	547	72	111	-42	487	600	0	Content		41	474	13436964	7429116660
13454	09:34:20.379	00:00:13.453	807	-1024	-768	-1	-1	-1	-1	4	64,34967	607,2689	0,3604207	0,5284396	513,0358	4,501035	0	31	64	607						Untertest3.avi	0	880	547	72	111	-42	487	600	0	Content		-8	496	13453584	7429133280
13470	09:34:20.395	00:00:13.470	808	-1024	-768	-1	-1	-1	-1	4	-1024	-768	-1	-1	-1	-1	4	31	0	0						Untertest3.avi	0	880	547	72	111	-42	487	600	0	Content		-72	-111	13470267	7429149963
13487	09:34:20.412	00:00:13.486	809	-1024	-768	-1	-1	-1	-1	4	-1024	-768	-1	-1	-1	-1	4	31	0	0						Untertest3.avi	0	880	547	72	111	-42	487	600	0	Content		-72	-111	13486935	7429166631
13504	09:34:20.429	00:00:13.503	810	-1024	-768	-1	-1	-1	-1	4	24,00949	606,9619	0,3605058	0,5280971	513,3344	4,567716	0	31	24	607						Untertest3.avi	0	880	547	72	111	-42	487	600	0	Content		-48	496	13503582	7429183278
13520	09:34:20.445	00:00:13.520	811	-1024	-768	-1	-1	-1	-1	4	-1024	-768	-1	-1	-1	-1	4	31	0	0						Untertest3.avi	0	880	547	72	111	-42	487	600	0	Content		-72	-111	13520333	7429200029
13537	09:34:20.462	00:00:13.536	812	-1024	-768	-1	-1	-1	-1	4	-1024	-768	-1	-1	-1	-1	4	31	0	0						Untertest3.avi	0	880	547	72	111	-42	487	600	0	Content		-72	-111	13536958	7429216654
13554	09:34:20.479	00:00:13.553	813	-1024	-768	-1	-1	-1	-1	4	-1024	-768	-1	-1	-1	-1	4	31	0	0						Untertest3.avi	0	880	547	72	111	-42	487	600	0	Content		-72	-111	13553627	7429233323
13570	09:34:20.495	00:00:13.570	814	-1024	-768	-1	-1	-1	-1	4	35,34856	601,0774	0,3600843	0,5236149	513,3014	4,625893	0	31	35	601						Untertest3.avi	0	880	547	72	111	-42	487	600	0	Content		-37	490	13570208	7429249904
13587	09:34:20.512	00:00:13.586	815	-1024	-768	-1	-1	-1	-1	4	36,35418	601,2469	0,3600289	0,5222228	513,241	4,667959	0	31	36	601						Untertest3.avi	0	880	547	72	111	-42	487	600	0	Content		-36	490	13586966	7429266662
13604	09:34:20.529	00:00:13.603	816	-1024	-768	-1	-1	-1	-1	4	25,44095	607,4401	0,3599924	0,5208388	513,4709	4,653199	0	31	25	607						Untertest3.avi	0	880	547	72	111	-42	487	600	0	Content		-47	496	13603582	7429283278
13620	09:34:20.545	00:00:13.620	817	-1024	-768	-1	-1	-1	-1	4	26,02999	599,1849	0,3599342	0,5194365	513,5704	4,659909	0	31	26	599						Untertest3.avi	0	880	547	72	111	-42	487	600	0	Content		-46	488	13620207	7429299903
13637	09:34:20.562	00:00:13.636	818	-1024	-768	-1	-1	-1	-1	4	30,56397	601,5005	0,3598275	0,5179899	513,4831	4,636228	0	31	31	602						Untertest3.avi	0	880	547	72	111	-42	487	600	0	Content		-41	491	13636837	7429316533
13654	09:34:20.579	00:00:13.653	819	-1024	-768	-1	-1	-1	-1	4	27,52735	603,5734	0,3597036	0,5167304	513,5049	4,666568	0	31	28	604						Untertest3.avi	0	880	547	72	111	-42	487	600	0	Content		-44	493	13653586	7429333282
13670	09:34:20.595	00:00:13.670	820	-1024	-768	-1	-1	-1	-1	4	29,6291	598,0214	0,3595177	0,5156994	513,3438	4,691547	0	31	30	598						Untertest3.avi	0	880	547	72	111	-42	487	600	0	Content		-42	487	13670207	7429349903
13687	09:34:20.612	00:00:13.686	821	-1024	-768	-1	-1	-1	-1	4	31,12559	591,9293	0,3592495	0,5147926	513,3815	4,749306	0	31	31	592						Untertest3.avi	0	880	547	72	111	-42	487	600	0	Content		-41	481	13686832	7429366528
13703	09:34:20.628	00:00:13.703	822	-1024	-768	-1	-1	-1	-1	4	32,50621	594,1744	0,3589579	0,5139715	513,1719	4,809832	0	31	33	594						Untertest3.avi	0	880	547	72	111	-42	487	600	0	Content		-39	483	13703457	7429383153
13720	09:34:20.645	00:00:13.720	823	-1024	-768	-1	-1	-1	-1	4	25,40015	591,934	0,3586688	0,5132967	512,9992	4,752274	0	31	25	592						Untertest3.avi	0	880	547	72	111	-42	487	600	0	Content		-47	481	13720206	7429399902
13737	09:34:20.662	00:00:13.736	824	-1024	-768	-1	-1	-1	-1	4	25,66131	598,071	0,358432	0,5128211	512,8228	4,685851	0	31	26	598						Untertest3.avi	0	880	547	72	111	-42	487	600	0	Content		-46	487	13736833	7429416529
13753	09:34:20.678	00:00:13.753	825	-1024	-768	-1	-1	-1	-1	4	32,2021	601,4302	0,3581807	0,5124173	512,668	4,742637	0	31	32	601						Untertest3.avi	0	880	547	72	111	-42	487	600	0	Content		-40	490	13753458	7429433154
13770	09:34:20.695	00:00:13.770	826	-1024	-768	-1	-1	-1	-1	4	33,98583	599,8892	0,3579733	0,5120474	512,4916	4,75883	0	31	34	600						Untertest3.avi	0	880	547	72	111	-42	487	600	0	Content		-38	489	13770083	7429449779
13787	09:34:20.712	00:00:13.786	827	-1024	-768	-1	-1	-1	-1	4	27,03826	598,6978	0,3578238	0,5116432	512,1938	4,75026	0	31	27	599						Untertest3.avi	0	880	547	72	111	-42	487	600	0	Content		-45	488	13786832	7429466528
13803	09:34:20.728	00:00:13.803	828	-1024	-768	-1	-1	-1	-1	4	30,8567	593,6932	0,3577248	0,5110667	512,0136	4,76406	0	31	31	594						Untertest3.avi	0	880	547	72	111	-42	487	600	0	Content		-41	483	13803458	7429483154
13820	09:34:20.745	00:00:13.820	829	-1024	-768	-1	-1	-1	-1	4	31,01419	596,2249	0,3576912	0,5101725	511,9389	4,74663	0	31	31	596						Untertest3.avi	0	880	547	72	111	-42	487	600	0	Content		-41	485	13820081	7429499777
13837	09:34:20.762	00:00:13.836	830	-1024	-768	-1	-1	-1	-1	4	30,03882	597,5405	0,357707	0,508972	511,8368	4,761203	0	31	30	598						Untertest3.avi	0	880	547	72	111	-42	487	600	0	Content		-42	487	13836707	7429516403
13853	09:34:20.778	00:00:13.853	831	-1024	-768	-1	-1	-1	-1	4	22,37427	600,3522	0,3577449	0,5075939	511,765	4,781414	0	31	22	600						Untertest3.avi	0	880	547	72	111	-42	487	600	0	Content		-50	489	13853456	7429533152
13870	09:34:20.795	00:00:13.870	832	-1024	-768	-1	-1	-1	-1	4	29,2834	595,4608	0,3577688	0,5061241	511,7511	4,758813	0	31	29	595						Untertest3.avi	0	880	547	72	111	-42	487	600	0	Content		-43	484	13870082	7429549778
13887	09:34:20.812	00:00:13.886	833	-1024	-768	-1	-1	-1	-1	4	27,14805	600,0619	0,3577917	0,5047148	511,7422	4,787656	0	31	27	600						Untertest3.avi	0	880	547	72	111	-42	487	600	0	Content		-45	489	13886707	7429566403
13903	09:34:20.828	00:00:13.903	834	-1024	-768	-1	-1	-1	-1	4	26,66911	602,2974	0,35782	0,5032611	511,8469	4,73508	0	31	27	602						Untertest3.avi	0	880	547	72	111	-42	487	600	0	Content		-45	491	13903332	7429583028
13920	09:34:20.845	00:00:13.920	835	-1024	-768	-1	-1	-1	-1	4	3,106088	572,4979	0,3580709	0,5012445	512,1391	4,768442	0	31	3	572						Untertest3.avi	0	880	547	72	111	-42	487	600	0	Content		-69	461	13920083	7429599779
13937	09:34:20.862	00:00:13.936	836	-1024	-768	-1	-1	-1	-1	4	-81,5405	552,8714	0,3576312	0,4990665	512,8008	4,783281	0	31	-82	553						Untertest3.avi	0	880	547	72	111	-42	487	600	0	Content		-154	442	13936707	7429616403
13953	09:34:20.878	00:00:13.953	837	-1024	-768	-1	-1	-1	-1	4	-43,30998	545,4241	0,3584086	0,4973665	513,7431	4,785583	0	31	-43	545						Untertest3.avi	0	880	547	72	111	-42	487	600	0	Content		-115	434	13953332	7429633028
13970	09:34:20.895	00:00:13.969	838	141,6816	643,9786	0,5288776	0,4772563	413,7114	3,819198	0	-73,49263	534,0186	0,3578029	0,4960608	513,8475	4,79022	0	31	34	589						Untertest3.avi	0	880	547	72	111	-42	487	600	0	Content		-38	478	13969957	7429649653
13987	09:34:20.912	00:00:13.986	839	150,5734	631,2436	0,5285288	0,4763456	413,1705	3,847907	0	-62,92337	535,8005	0,3578201	0,4951167	513,8713	4,772411	0	31	44	584						Untertest3.avi	0	880	547	72	111	-42	487	600	0	Content		-28	473	13986709	7429666405
14003	09:34:20.928	00:00:14.003	840	150,7428	632,1788	0,5285903	0,4755813	413,8218	3,884664	0	-57,79871	530,3216	0,3576637	0,4944392	514,0195	4,78635	0	31	46	581						Untertest3.avi	0	880	547	72	111	-42	487	600	0	Content		-26	470	14003332	7429683028
14020	09:34:20.945	00:00:14.019	841	149,8383	628,861	0,527952	0,4751181	412,708	3,878287	0	-30,23803	534,3823	0,357818	0,4940758	513,9207	4,727793	0	31	60	582						Untertest3.avi	0	880	547	72	111	-42	487	600	0	Content		-12	471	14019956	7429699652
14037	09:34:20.962	00:00:14.036	842	-1024	-768	-1	-1	-1	-1	4	-1024	-768	-1	-1	-1	-1	4		0	0						Untertest3.avi	0	880	547	72	111				0	Content		-72	-111	14036639	7429716335
14053	09:34:20.978	00:00:14.053	843	-1024	-768	-1	-1	-1	-1	4	-1024	-768	-1	-1	-1	-1	4		0	0						Untertest3.avi	0	880	547	72	111				0	Content		-72	-111	14053307	7429733003
14070	09:34:20.995	00:00:14.069	844	-1024	-768	-1	-1	-1	-1	4	-1024	-768	-1	-1	-1	-1	4		0	0						Untertest3.avi	0	880	547	72	111				0	Content		-72	-111	14069940	7429749636
14087	09:34:21.012	00:00:14.086	845	-1024	-768	-1	-1	-1	-1	4	-1024	-768	-1	-1	-1	-1	4		0	0						Untertest3.avi	0	880	547	72	111				0	Content		-72	-111	14086608	7429766304
14103	09:34:21.028	00:00:14.103	846	-1024	-768	-1	-1	-1	-1	4	-1024	-768	-1	-1	-1	-1	4		0	0						Untertest3.avi	0	880	547	72	111				0	Content		-72	-111	14103276	7429782972
14120	09:34:21.045	00:00:14.119	847	-1024	-768	-1	-1	-1	-1	4	-1024	-768	-1	-1	-1	-1	4		0	0						Untertest3.avi	0	880	547	72	111				0	Content		-72	-111	14119944	7429799640
14137	09:34:21.062	00:00:14.136	848	-1024	-768	-1	-1	-1	-1	4	-1024	-768	-1	-1	-1	-1	4		0	0						Untertest3.avi	0	880	547	72	111				0	Content		-72	-111	14136583	7429816279
14153	09:34:21.078	00:00:14.153	849	-1024	-768	-1	-1	-1	-1	4	-1024	-768	-1	-1	-1	-1	4		0	0						Untertest3.avi	0	880	547	72	111				0	Content		-72	-111	14153203	7429832899
14170	09:34:21.095	00:00:14.169	850	-1024	-768	-1	-1	-1	-1	4	-1024	-768	-1	-1	-1	-1	4		0	0						Untertest3.avi	0	880	547	72	111				0	Content		-72	-111	14169871	7429849567
14187	09:34:21.112	00:00:14.186	851	-1024	-768	-1	-1	-1	-1	4	-1024	-768	-1	-1	-1	-1	4		0	0						Untertest3.avi	0	880	547	72	111				0	Content		-72	-111	14186537	7429866233
14203	09:34:21.128	00:00:14.203	852	-1024	-768	-1	-1	-1	-1	4	-1024	-768	-1	-1	-1	-1	4		0	0						Untertest3.avi	0	880	547	72	111				0	Content		-72	-111	14203205	7429882901
14220	09:34:21.145	00:00:14.219	853	-1024	-768	-1	-1	-1	-1	4	-1024	-768	-1	-1	-1	-1	4		0	0						Untertest3.avi	0	880	547	72	111				0	Content		-72	-111	14219892	7429899588
14237	09:34:21.162	00:00:14.236	854	-1024	-768	-1	-1	-1	-1	4	-1024	-768	-1	-1	-1	-1	4		0	0						Untertest3.avi	0	880	547	72	111				0	Content		-72	-111	14236560	7429916256
14253	09:34:21.178	00:00:14.253	855	-1024	-768	-1	-1	-1	-1	4	-1024	-768	-1	-1	-1	-1	4		0	0						Untertest3.avi	0	880	547	72	111				0	Content		-72	-111	14253194	7429932890
14270	09:34:21.195	00:00:14.269	856	-1024	-768	-1	-1	-1	-1	4	-1024	-768	-1	-1	-1	-1	4		0	0						Untertest3.avi	0	880	547	72	111				0	Content		-72	-111	14269862	7429949558
14286	09:34:21.211	00:00:14.286	857	-1024	-768	-1	-1	-1	-1	4	-1024	-768	-1	-1	-1	-1	4		0	0						Untertest3.avi	0	880	547	72	111				0	Content		-72	-111	14286453	7429966149
14303	09:34:21.228	00:00:14.303	858	-1024	-768	-1	-1	-1	-1	4	-1024	-768	-1	-1	-1	-1	4		0	0						Untertest3.avi	0	880	547	72	111				0	Content		-72	-111	14303140	7429982836
14320	09:34:21.245	00:00:14.319	859	-1024	-768	-1	-1	-1	-1	4	-1024	-768	-1	-1	-1	-1	4		0	0						Untertest3.avi	0	880	547	72	111				0	Content		-72	-111	14319808	7429999504
14336	09:34:21.261	00:00:14.336	860	-1024	-768	-1	-1	-1	-1	4	-1024	-768	-1	-1	-1	-1	4		0	0						Untertest3.avi	0	880	547	72	111				0	Content		-72	-111	14336438	7430016134
14353	09:34:21.278	00:00:14.353	861	-1024	-768	-1	-1	-1	-1	4	-1024	-768	-1	-1	-1	-1	4		0	0						Untertest3.avi	0	880	547	72	111				0	Content		-72	-111	14353106	7430032802
14370	09:34:21.295	00:00:14.369	862	-1024	-768	-1	-1	-1	-1	4	10,28499	544,0269	0,3494847	0,4900586	447,3329	4,043993	0	32	10	544						Untertest3.avi	0	880	547	72	111	-73	433	233	0	Content		-62	433	14369825	7430049521
14386	09:34:21.311	00:00:14.386	863	-1024	-768	-1	-1	-1	-1	4	6,588655	546,0272	0,349523	0,4897765	447,3329	4,029962	0	32	7	546						Untertest3.avi	0	880	547	72	111	-73	433	233	0	Content		-65	435	14386451	7430066147
14403	09:34:21.328	00:00:14.403	864	-690,8204	536,7074	0,5573687	0,4686072	516,154	5,303427	0	6,310916	547,1047	0,3495716	0,4896105	447,3329	4,074153	0	32	-342	542						Untertest3.avi	0	880	547	72	111	-73	433	233	0	Content		-414	431	14403075	7430082771
14420	09:34:21.345	00:00:14.419	865	-1024	-768	-1	-1	-1	-1	4	1,458424	549,4881	0,3497675	0,4893509	448,1951	4,07149	0	32	1	549						Untertest3.avi	0	880	547	72	111	-73	433	233	0	Content		-71	438	14419707	7430099403
14436	09:34:21.361	00:00:14.436	866	-1024	-768	-1	-1	-1	-1	4	15,78721	545,2721	0,3493428	0,4891422	445,7416	4,00718	0	32	16	545						Untertest3.avi	0	880	547	72	111	-73	433	233	0	Content		-56	434	14436450	7430116146
14453	09:34:21.378	00:00:14.453	867	-1024	-768	-1	-1	-1	-1	4	-1024	-768	-1	-1	-1	-1	4	32	0	0						Untertest3.avi	0	880	547	72	111	-73	433	233	0	Content		-72	-111	14453076	7430132772
14470	09:34:21.395	00:00:14.469	868	-1024	-768	-1	-1	-1	-1	4	-1024	-768	-1	-1	-1	-1	4	32	0	0						Untertest3.avi	0	880	547	72	111	-73	433	233	0	Content		-72	-111	14469699	7430149395
14486	09:34:21.411	00:00:14.486	869	-1024	-768	-1	-1	-1	-1	4	-2,543108	546,9268	0,350462	0,4894498	449,8337	4,116436	0	32	-3	547						Untertest3.avi	0	880	547	72	111	-73	433	233	0	Content		-75	436	14486323	7430166019
14503	09:34:21.428	00:00:14.503	870	-1024	-768	-1	-1	-1	-1	4	-0,6222435	539,4041	0,3507635	0,4898251	450,1907	4,06537	0	32	-1	539						Untertest3.avi	0	880	547	72	111	-73	433	233	0	Content		-73	428	14503074	7430182770
14520	09:34:21.445	00:00:14.519	871	-1024	-768	-1	-1	-1	-1	4	-5,072155	545,0033	0,3507412	0,490226	450,1907	4,102021	0	32	-5	545						Untertest3.avi	0	880	547	72	111	-73	433	233	0	Content		-77	434	14519700	7430199396
14536	09:34:21.461	00:00:14.536	872	-1024	-768	-1	-1	-1	-1	4	-0,9617655	540,1722	0,3509496	0,4905224	451,0326	4,055826	0	32	-1	540						Untertest3.avi	0	880	547	72	111	-73	433	233	0	Content		-73	429	14536325	7430216021
14553	09:34:21.478	00:00:14.552	873	-1024	-768	-1	-1	-1	-1	4	-6,136223	534,1888	0,351211	0,4908163	453,4508	4,109043	0	32	-6	534						Untertest3.avi	0	880	547	72	111	-73	433	233	0	Content		-78	423	14552948	7430232644
14570	09:34:21.495	00:00:14.569	874	-1024	-768	-1	-1	-1	-1	4	-1024	-768	-1	-1	-1	-1	4	32	0	0						Untertest3.avi	0	880	547	72	111	-73	433	233	0	Content		-72	-111	14569699	7430249395
14586	09:34:21.511	00:00:14.586	875	-1024	-768	-1	-1	-1	-1	4	-7,289115	542,6599	0,3501076	0,4915949	450,8574	4,072015	0	32	-7	543						Untertest3.avi	0	880	547	72	111	-73	433	233	0	Content		-79	432	14586324	7430266020
14603	09:34:21.528	00:00:14.602	876	-1024	-768	-1	-1	-1	-1	4	-1024	-768	-1	-1	-1	-1	4		0	0						Untertest3.avi	0	880	547	72	111				0	Content		-72	-111	14602949	7430282645
14620	09:34:21.545	00:00:14.619	877	-1024	-768	-1	-1	-1	-1	4	-1024	-768	-1	-1	-1	-1	4		0	0						Untertest3.avi	0	880	547	72	111				0	Content		-72	-111	14619573	7430299269
14636	09:34:21.561	00:00:14.636	878	-1024	-768	-1	-1	-1	-1	4	-1024	-768	-1	-1	-1	-1	4		0	0						Untertest3.avi	0	880	547	72	111				0	Content		-72	-111	14636322	7430316018
14653	09:34:21.578	00:00:14.652	879	-1024	-768	-1	-1	-1	-1	4	-1024	-768	-1	-1	-1	-1	4		0	0						Untertest3.avi	0	880	547	72	111				0	Content		-72	-111	14652950	7430332646
14670	09:34:21.595	00:00:14.669	880	-1024	-768	-1	-1	-1	-1	4	-1024	-768	-1	-1	-1	-1	4		0	0						Untertest3.avi	0	880	547	72	111				0	Content		-72	-111	14669618	7430349314
14686	09:34:21.611	00:00:14.686	881	-1024	-768	-1	-1	-1	-1	4	-1024	-768	-1	-1	-1	-1	4		0	0						Untertest3.avi	0	880	547	72	111				0	Content		-72	-111	14686283	7430365979
14703	09:34:21.628	00:00:14.702	882	-1024	-768	-1	-1	-1	-1	4	-1024	-768	-1	-1	-1	-1	4		0	0						Untertest3.avi	0	880	547	72	111				0	Content		-72	-111	14702951	7430382647
14720	09:34:21.645	00:00:14.719	883	-1024	-768	-1	-1	-1	-1	4	-1024	-768	-1	-1	-1	-1	4		0	0						Untertest3.avi	0	880	547	72	111				0	Content		-72	-111	14719569	7430399265
14736	09:34:21.661	00:00:14.736	884	-1024	-768	-1	-1	-1	-1	4	-1024	-768	-1	-1	-1	-1	4		0	0						Untertest3.avi	0	880	547	72	111				0	Content		-72	-111	14736237	7430415933
14753	09:34:21.678	00:00:14.752	885	188,7573	609,699	0,5208706	0,487112	402,3757	3,832301	0	-5,82497	495,0582	0,3529735	0,5013043	512,1299	4,747478	0	33	91	552						Untertest3.avi	0	880	547	72	111	22	441	167	0	Content		19	441	14752820	7430432516
14770	09:34:21.695	00:00:14.769	886	173,4865	609,03	0,5206045	0,4876078	403,1949	3,882509	0	10,60616	497,2296	0,3526372	0,502391	512,2518	4,73548	0	33	92	553						Untertest3.avi	0	880	547	72	111	22	441	167	0	Content		20	442	14769570	7430449266
14786	09:34:21.711	00:00:14.786	887	180,748	610,655	0,5202052	0,4878673	402,9238	3,862992	0	0,2431349	494,3783	0,3521495	0,5032346	512,2007	4,757329	0	33	90	553						Untertest3.avi	0	880	547	72	111	22	441	167	0	Content		18	442	14786194	7430465890
14803	09:34:21.728	00:00:14.802	888	175,5602	604,8085	0,5210209	0,4880005	406,339	3,877467	0	4,929635	491,0069	0,3516854	0,5038055	511,9767	4,8184	0	33	90	548						Untertest3.avi	0	880	547	72	111	22	441	167	0	Content		18	437	14802820	7430482516
14819	09:34:21.744	00:00:14.819	889	173,776	608,3055	0,5202744	0,4881448	405,1034	3,905319	0	23,45053	496,6501	0,3515404	0,5042844	512,0692	4,846817	0	33	99	552						Untertest3.avi	0	880	547	72	111	22	441	167	0	Content		27	441	14819444	7430499140
14836	09:34:21.761	00:00:14.836	890	170,7029	601,7216	0,520344	0,4882344	406,116	3,893343	0	0,04360146	492,6118	0,3510885	0,5045713	512,0455	4,79975	0	33	85	547						Untertest3.avi	0	880	547	72	111	22	441	167	0	Content		13	436	14836194	7430515890
14853	09:34:21.778	00:00:14.852	891	171,6208	607,2396	0,520087	0,4882847	405,6862	3,921303	0	23,77594	500,9554	0,3511845	0,5048429	512,0415	4,779013	0	33	98	554						Untertest3.avi	0	880	547	72	111	22	441	167	0	Content		26	443	14852821	7430532517
14869	09:34:21.794	00:00:14.869	892	173,3656	606,9757	0,5194192	0,4883572	403,6521	3,909184	0	18,55288	497,233	0,3512259	0,5050701	511,9102	4,796178	0	33	96	552						Untertest3.avi	0	880	547	72	111	22	441	167	0	Content		24	441	14869448	7430549144
14886	09:34:21.811	00:00:14.886	893	167,2941	606,3143	0,5213405	0,4882256	408,7202	3,95622	0	25,66421	502,6588	0,3516543	0,5051656	508,9369	4,785423	0	33	96	554						Untertest3.avi	0	880	547	72	111	22	441	167	0	Content		24	443	14886071	7430565767
14903	09:34:21.828	00:00:14.902	894	173,1271	602,2883	0,5201906	0,4878393	404,7676	3,928785	0	14,87639	491,5701	0,3515809	0,5048394	512,1864	4,840875	0	33	94	547						Untertest3.avi	0	880	547	72	111	22	441	167	0	Content		22	436	14902823	7430582519
14919	09:34:21.844	00:00:14.919	895	170,0205	608,4784	0,5201682	0,4871797	404,6085	3,95557	0	28,69738	497,2933	0,3519047	0,5043303	509,1558	4,776231	0	34	99	553						Untertest3.avi	0	880	547	72	111	10	358	117	0	Content		27	442	14919446	7430599142
14936	09:34:21.861	00:00:14.936	896	-1024	-768	-1	-1	-1	-1	4	18,42192	492,9219	0,351593	0,5035442	511,4683	4,837603	0	34	18	493						Untertest3.avi	0	880	547	72	111	10	358	117	0	Content		-54	382	14936071	7430615767
14953	09:34:21.878	00:00:14.952	897	-1024	-768	-1	-1	-1	-1	4	66,05912	459,4055	0,3515349	0,5017952	511,0104	4,859799	0	34	66	459						Untertest3.avi	0	880	547	72	111	10	358	117	0	Content		-6	348	14952822	7430632518
14969	09:34:21.894	00:00:14.969	898	-1024	-768	-1	-1	-1	-1	4	-1024	-768	-1	-1	-1	-1	4	34	0	0						Untertest3.avi	0	880	547	72	111	10	358	117	0	Content		-72	-111	14969441	7430649137
14986	09:34:21.911	00:00:14.986	899	-1024	-768	-1	-1	-1	-1	4	-1024	-768	-1	-1	-1	-1	4	34	0	0						Untertest3.avi	0	880	547	72	111	10	358	117	0	Content		-72	-111	14986109	7430665805
15003	09:34:21.928	00:00:15.002	900	213,225	538,2529	0,5096847	0,4776621	377,005	3,661812	0	77,1389	420,9457	0,3665566	0,4971243	464,118	4,428054	0	34	145	480						Untertest3.avi	0	880	547	72	111	10	358	117	0	Content		73	369	15002699	7430682395
15019	09:34:21.944	00:00:15.019	901	129,244	449,9736	0,5341424	0,4764003	447,4823	4,327952	0	86,93655	409,9142	0,3666405	0,4966329	464,2881	4,428219	0	34	108	430						Untertest3.avi	0	880	547	72	111	10	358	117	0	Content		36	319	15019446	7430699142
15036	09:34:21.961	00:00:15.036	902	-1024	-768	-1	-1	-1	-1	4	-1024	-768	-1	-1	-1	-1	4		0	0						Untertest3.avi	0	880	547	72	111				0	Content		-72	-111	15036065	7430715761
15053	09:34:21.978	00:00:15.052	903	-1024	-768	-1	-1	-1	-1	4	-1024	-768	-1	-1	-1	-1	4		0	0						Untertest3.avi	0	880	547	72	111				0	Content		-72	-111	15052733	7430732429
15069	09:34:21.994	00:00:15.069	904	-1024	-768	-1	-1	-1	-1	4	-1024	-768	-1	-1	-1	-1	4		0	0						Untertest3.avi	0	880	547	72	111				0	Content		-72	-111	15069394	7430749090
15086	09:34:22.011	00:00:15.086	905	-1024	-768	-1	-1	-1	-1	4	-1024	-768	-1	-1	-1	-1	4		0	0						Untertest3.avi	0	880	547	72	111				0	Content		-72	-111	15086062	7430765758
15103	09:34:22.028	00:00:15.102	906	-1024	-768	-1	-1	-1	-1	4	-1024	-768	-1	-1	-1	-1	4		0	0						Untertest3.avi	0	880	547	72	111				0	Content		-72	-111	15102684	7430782380
15119	09:34:22.044	00:00:15.119	907	-1024	-768	-1	-1	-1	-1	4	-1024	-768	-1	-1	-1	-1	4		0	0						Untertest3.avi	0	880	547	72	111				0	Content		-72	-111	15119352	7430799048
15136	09:34:22.061	00:00:15.136	908	-1024	-768	-1	-1	-1	-1	4	-1024	-768	-1	-1	-1	-1	4		0	0						Untertest3.avi	0	880	547	72	111				0	Content		-72	-111	15136020	7430815716
15153	09:34:22.078	00:00:15.152	909	-1024	-768	-1	-1	-1	-1	4	-1024	-768	-1	-1	-1	-1	4		0	0						Untertest3.avi	0	880	547	72	111				0	Content		-72	-111	15152688	7430832384
15169	09:34:22.094	00:00:15.169	910	124,6576	444,9045	0,5354661	0,4729949	447,6654	4,352801	0	82,45142	405,9526	0,3672385	0,4953021	465,1838	4,511425	0	35	104	425						Untertest3.avi	0	880	547	72	111	34	320	283	0	Content		32	314	15169314	7430849010
15186	09:34:22.111	00:00:15.185	911	122,5066	445,3554	0,5357934	0,4725371	449,7578	4,345508	0	85,30525	407,6505	0,3680146	0,495028	462,0513	4,484325	0	35	104	427						Untertest3.avi	0	880	547	72	111	34	320	283	0	Content		32	316	15185941	7430865637
15202	09:34:22.127	00:00:15.202	912	117,8563	443,0093	0,5355986	0,4722602	450,1137	4,356705	0	80,48194	411,8438	0,3668737	0,4949014	464,8169	4,469055	0	35	99	427						Untertest3.avi	0	880	547	72	111	34	320	283	0	Content		27	316	15202342	7430882038
15219	09:34:22.144	00:00:15.219	913	127,0596	442,0872	0,5351944	0,472211	449,5143	4,393182	0	82,693	412,5426	0,3679436	0,4950266	460,7453	4,416738	0	35	105	427						Untertest3.avi	0	880	547	72	111	34	320	283	0	Content		33	316	15219095	7430898791
15236	09:34:22.161	00:00:15.235	914	133,9477	449,5111	0,5342814	0,4722848	446,8422	4,40688	0	86,8092	412,9379	0,367619	0,4953013	460,9689	4,476529	0	35	110	431						Untertest3.avi	0	880	547	72	111	34	320	283	0	Content		38	320	15235720	7430915416
15252	09:34:22.177	00:00:15.252	915	124,2756	451,0984	0,5347078	0,4726022	448,8268	4,426097	0	86,74878	413,7222	0,3674105	0,4958211	461,2185	4,39364	0	35	106	432						Untertest3.avi	0	880	547	72	111	34	320	283	0	Content		34	321	15252343	7430932039
15269	09:34:22.194	00:00:15.268	916	126,1363	446,3762	0,534805	0,4732509	449,2869	4,3868	0	92,00432	420,0219	0,3673066	0,4966483	461,3023	4,473403	0	35	109	433						Untertest3.avi	0	880	547	72	111	34	320	283	0	Content		37	322	15268965	7430948661
15286	09:34:22.211	00:00:15.285	917	115,0925	450,513	0,5348304	0,474211	449,4135	4,414057	0	73,17053	410,9525	0,3660708	0,4977289	464,7316	4,478799	0	35	94	431						Untertest3.avi	0	880	547	72	111	34	320	283	0	Content		22	320	15285712	7430965408
15302	09:34:22.227	00:00:15.302	918	-1024	-768	-1	-1	-1	-1	4	79,01321	418,1741	0,3667973	0,4990305	462,0598	4,459854	0	35	79	418						Untertest3.avi	0	880	547	72	111	34	320	283	0	Content		7	307	15302339	7430982035
15319	09:34:22.244	00:00:15.318	919	216,3029	537,0233	0,5097159	0,4770185	376,4212	3,716569	0	78,86572	420,5389	0,3660876	0,5003459	463,5849	4,462331	0	35	148	479						Untertest3.avi	0	880	547	72	111	34	320	283	0	Content		76	368	15318963	7430998659
15336	09:34:22.261	00:00:15.335	920	-1024	-768	-1	-1	-1	-1	4	87,80445	411,9623	0,3663122	0,5015991	462,1496	4,493549	0	35	88	412						Untertest3.avi	0	880	547	72	111	34	320	283	0	Content		16	301	15335600	7431015296
15352	09:34:22.277	00:00:15.352	921	-1024	-768	-1	-1	-1	-1	4	83,32882	414,0947	0,3653382	0,5028148	464,4408	4,499622	0	35	83	414						Untertest3.avi	0	880	547	72	111	34	320	283	0	Content		11	303	15352337	7431032033
15369	09:34:22.294	00:00:15.368	922	215,4874	540,8755	0,5095022	0,4805412	377,2338	3,752093	0	72,56583	411,8211	0,3650072	0,5039591	464,7858	4,451474	0	35	144	476						Untertest3.avi	0	880	547	72	111	34	320	283	0	Content		72	365	15368962	7431048658
15386	09:34:22.311	00:00:15.385	923	213,0127	538,3273	0,508417	0,4815829	374,9764	3,713699	0	80,99963	411,9329	0,3650657	0,5051119	463,7453	4,448819	0	35	147	475						Untertest3.avi	0	880	547	72	111	34	320	283	0	Content		75	364	15385599	7431065295
15402	09:34:22.327	00:00:15.402	924	212,2394	536,9683	0,5090623	0,4825884	376,9579	3,749443	0	74,82533	404,4218	0,3640791	0,5061504	466,1754	4,555445	0	35	144	471						Untertest3.avi	0	880	547	72	111	34	320	283	0	Content		72	360	15402214	7431081910
15419	09:34:22.344	00:00:15.418	925	-1024	-768	-1	-1	-1	-1	4	-1024	-768	-1	-1	-1	-1	4	35	0	0						Untertest3.avi	0	880	547	72	111	34	320	283	0	Content		-72	-111	15418916	7431098612
15436	09:34:22.361	00:00:15.435	926	-1024	-768	-1	-1	-1	-1	4	-1024	-768	-1	-1	-1	-1	4	35	0	0						Untertest3.avi	0	880	547	72	111	34	320	283	0	Content		-72	-111	15435584	7431115280
15452	09:34:22.377	00:00:15.452	927	-1024	-768	-1	-1	-1	-1	4	160,4072	310,0617	0,352126	0,5061871	497,4501	4,941801	0	36	160	310						Untertest3.avi	0	880	547	72	111	119	161	316	0	Content		88	199	15452217	7431131913
15469	09:34:22.394	00:00:15.468	928	-1024	-768	-1	-1	-1	-1	4	162,6086	279,3005	0,3521707	0,506299	496,3759	4,895286	0	36	163	279						Untertest3.avi	0	880	547	72	111	119	161	316	0	Content		91	168	15468838	7431148534
15486	09:34:22.411	00:00:15.485	929	-1024	-768	-1	-1	-1	-1	4	194,1612	272,3877	0,3480897	0,5070215	509,8828	4,863867	0	36	194	272						Untertest3.avi	0	880	547	72	111	119	161	316	0	Content		122	161	15485623	7431165319
15502	09:34:22.427	00:00:15.502	930	-1024	-768	-1	-1	-1	-1	4	-1024	-768	-1	-1	-1	-1	4	36	0	0						Untertest3.avi	0	880	547	72	111	119	161	316	0	Content		-72	-111	15502216	7431181912
15519	09:34:22.444	00:00:15.518	931	-1024	-768	-1	-1	-1	-1	4	-1024	-768	-1	-1	-1	-1	4	36	0	0						Untertest3.avi	0	880	547	72	111	119	161	316	0	Content		-72	-111	15518833	7431198529
15536	09:34:22.461	00:00:15.535	932	-1024	-768	-1	-1	-1	-1	4	-1024	-768	-1	-1	-1	-1	4	36	0	0						Untertest3.avi	0	880	547	72	111	119	161	316	0	Content		-72	-111	15535500	7431215196
15552	09:34:22.477	00:00:15.552	933	-1024	-768	-1	-1	-1	-1	4	190,569	271,5919	0,3477302	0,5065936	509,6579	4,896739	0	36	191	272						Untertest3.avi	0	880	547	72	111	119	161	316	0	Content		119	161	15552207	7431231903
15569	09:34:22.494	00:00:15.568	934	-1024	-768	-1	-1	-1	-1	4	186,3617	263,3923	0,3476318	0,5061841	509,6462	4,88077	0	36	186	263						Untertest3.avi	0	880	547	72	111	119	161	316	0	Content		114	152	15568834	7431248530
15585	09:34:22.510	00:00:15.585	935	-1024	-768	-1	-1	-1	-1	4	185,2772	269,2153	0,347502	0,5058124	509,59	4,847015	0	36	185	269						Untertest3.avi	0	880	547	72	111	119	161	316	0	Content		113	158	15585458	7431265154
15602	09:34:22.527	00:00:15.602	936	-1024	-768	-1	-1	-1	-1	4	188,6274	269,1599	0,3474355	0,5054706	509,5885	4,87716	0	36	189	269						Untertest3.avi	0	880	547	72	111	119	161	316	0	Content		117	158	15602083	7431281779
15619	09:34:22.544	00:00:15.618	937	-1024	-768	-1	-1	-1	-1	4	188,3462	267,9753	0,3474365	0,5051904	509,5561	4,885441	0	36	188	268						Untertest3.avi	0	880	547	72	111	119	161	316	0	Content		116	157	15618830	7431298526
15635	09:34:22.560	00:00:15.635	938	-1024	-768	-1	-1	-1	-1	4	183,4709	267,1918	0,3475141	0,504875	509,5219	4,869195	0	36	183	267						Untertest3.avi	0	880	547	72	111	119	161	316	0	Content		111	156	15635456	7431315152
15652	09:34:22.577	00:00:15.652	939	-1024	-768	-1	-1	-1	-1	4	191,3568	268,1708	0,3475997	0,5043986	509,5906	4,8521	0	36	191	268						Untertest3.avi	0	880	547	72	111	119	161	316	0	Content		119	157	15652079	7431331775
15669	09:34:22.594	00:00:15.668	940	-1024	-768	-1	-1	-1	-1	4	190,5797	266,8244	0,3475628	0,5040836	509,6046	4,871395	0	36	191	267						Untertest3.avi	0	880	547	72	111	119	161	316	0	Content		119	156	15668827	7431348523
15685	09:34:22.610	00:00:15.685	941	-1024	-768	-1	-1	-1	-1	4	197,0322	275,5373	0,3474948	0,5038932	509,521	4,942021	0	36	197	276						Untertest3.avi	0	880	547	72	111	119	161	316	0	Content		125	165	15685453	7431365149
15702	09:34:22.627	00:00:15.702	942	-1024	-768	-1	-1	-1	-1	4	189,386	266,7053	0,3472872	0,5039316	509,4489	4,855567	0	36	189	267						Untertest3.avi	0	880	547	72	111	119	161	316	0	Content		117	156	15702079	7431381775
15719	09:34:22.644	00:00:15.718	943	-1024	-768	-1	-1	-1	-1	4	265,3469	297,0854	0,3459586	0,5044122	508,9835	4,886993	0	36	265	297						Untertest3.avi	0	880	547	72	111	119	161	316	0	Content		193	186	15718703	7431398399
15735	09:34:22.660	00:00:15.735	944	-1024	-768	-1	-1	-1	-1	4	332,1366	319,0546	0,3445351	0,5054964	508,903	4,941232	0	36	332	319						Untertest3.avi	0	880	547	72	111	119	161	316	0	Content		260	208	15735450	7431415146
15752	09:34:22.677	00:00:15.752	945	405,4564	402,0524	0,5383747	0,4783904	496,4638	5,06216	0	382,9439	379,549	0,3433351	0,5072007	508,762	5,007871	0	36	394	391						Untertest3.avi	0	880	547	72	111	119	161	316	0	Content		322	280	15752076	7431431772
15769	09:34:22.694	00:00:15.768	946	454,3163	469,1782	0,5366533	0,481013	497,5739	5,072639	0	413,3392	446,6385	0,3424293	0,5095251	508,5856	5,011006	0	37	434	458						Untertest3.avi	0	880	547	72	111	458	621	433	0	Content		362	347	15768700	7431448396
15785	09:34:22.710	00:00:15.785	947	454,3163	469,1782	0,5370994	0,4836541	506,7078	5,072639	0	436,5263	504,9994	0,3419257	0,5116438	508,3885	5,005408	0	37	445	487						Untertest3.avi	0	880	547	72	111	458	621	433	0	Content		373	376	15785325	7431465021
15802	09:34:22.727	00:00:15.801	948	-1024	-768	-1	-1	-1	-1	4	-1024	-768	-1	-1	-1	-1	4	37	0	0						Untertest3.avi	0	880	547	72	111	458	621	433	0	Content		-72	-111	15801994	7431481690
15819	09:34:22.744	00:00:15.818	949	-1024	-768	-1	-1	-1	-1	4	-1024	-768	-1	-1	-1	-1	4	37	0	0						Untertest3.avi	0	880	547	72	111	458	621	433	0	Content		-72	-111	15818618	7431498314
15835	09:34:22.760	00:00:15.835	950	-1024	-768	-1	-1	-1	-1	4	-1024	-768	-1	-1	-1	-1	4	37	0	0						Untertest3.avi	0	880	547	72	111	458	621	433	0	Content		-72	-111	15835286	7431514982
15852	09:34:22.777	00:00:15.851	951	575,6569	736,3104	0,5306451	0,49184	501,4463	4,948445	0	455,6161	697,0231	0,3407315	0,5177831	508,2901	4,858132	0	37	516	717						Untertest3.avi	0	880	547	72	111	458	621	433	0	Content		444	606	15851994	7431531690
15869	09:34:22.794	00:00:15.868	952	594,4267	745,0048	0,5299441	0,4924225	501,4463	4,967202	0	468,1786	715,9025	0,3402898	0,5181288	508,2898	4,843462	0	37	531	730						Untertest3.avi	0	880	547	72	111	458	621	433	0	Content		459	619	15868616	7431548312
15885	09:34:22.810	00:00:15.885	953	595,2881	746,8607	0,529749	0,4924963	501,4463	4,926394	0	456,7462	712,4933	0,3398502	0,518346	508,2915	4,812406	0	37	526	730						Untertest3.avi	0	880	547	72	111	458	621	433	0	Content		454	619	15885240	7431564936
15902	09:34:22.827	00:00:15.901	954	597,4937	740,0441	0,5296509	0,4925127	501,4463	4,940464	0	456,9186	716,4039	0,3395225	0,5184436	508,2897	4,772348	0	37	527	728						Untertest3.avi	0	880	547	72	111	458	621	433	0	Content		455	617	15901863	7431581559
15919	09:34:22.844	00:00:15.918	955	596,0396	747,514	0,5294549	0,4926066	503,7567	4,891644	0	394,9582	721,2457	0,3386568	0,5187811	509,4933	4,63396	0	37	495	734						Untertest3.avi	0	880	547	72	111	458	621	433	0	Content		423	623	15918611	7431598307
15935	09:34:22.860	00:00:15.935	956	600,0898	750,455	0,5291582	0,4926175	504,4455	4,860806	0	455,341	722,1817	0,3385891	0,5189697	510,2789	4,724079	0	37	528	736						Untertest3.avi	0	880	547	72	111	458	621	433	0	Content		456	625	15935236	7431614932
15952	09:34:22.877	00:00:15.951	957	646,1136	748,5527	0,5288014	0,4924369	501,4828	4,756062	0	491,5189	724,4541	0,3386054	0,5193157	509,9784	4,741177	0	37	569	737						Untertest3.avi	0	880	547	72	111	458	621	433	0	Content		497	626	15951862	7431631558
15968	09:34:22.893	00:00:15.968	958	563,7184	752,8586	0,5283718	0,4928172	501,4828	4,915272	0	416,9373	710,4415	0,337529	0,5200464	509,9851	4,727522	0	37	490	732						Untertest3.avi	0	880	547	72	111	458	621	433	0	Content		418	621	15968483	7431648179
15985	09:34:22.910	00:00:15.985	959	-1024	-768	-1	-1	-1	-1	4	-1024	-768	-1	-1	-1	-1	4	37	0	0						Untertest3.avi	0	880	547	72	111	458	621	433	0	Content		-72	-111	15985202	7431664898
16002	09:34:22.927	00:00:16.001	960	-1024	-768	-1	-1	-1	-1	4	-1024	-768	-1	-1	-1	-1	4	37	0	0						Untertest3.avi	0	880	547	72	111	458	621	433	0	Content		-72	-111	16001870	7431681566
16019	09:34:22.944	00:00:16.018	961	615,1633	756,0309	0,5273651	0,4935316	501,7729	4,708938	0	448,3322	717,3535	0,3369368	0,5224935	508,3822	4,594526	0	37	532	737						Untertest3.avi	0	880	547	72	111	458	621	433	0	Content		460	626	16018562	7431698258
16035	09:34:22.960	00:00:16.035	962	619,248	752,1506	0,5270832	0,4939287	501,5629	4,675365	0	452,4944	717,1596	0,3366213	0,5233794	508,5975	4,559549	0	37	536	735						Untertest3.avi	0	880	547	72	111	458	621	433	0	Content		464	624	16035181	7431714877
16052	09:34:22.977	00:00:16.051	963	626,6698	757,2562	0,5267659	0,4944406	501,6005	4,633135	0	446,9031	726,0975	0,336322	0,5242618	508,6333	4,467	0	37	537	742						Untertest3.avi	0	880	547	72	111	458	621	433	0	Content		465	631	16051808	7431731504
16069	09:34:22.994	00:00:16.068	964	616,327	755,6422	0,5265735	0,4950332	501,6087	4,595818	0	448,3913	716,932	0,3359892	0,5251666	508,4319	4,478822	0	37	532	736						Untertest3.avi	0	880	547	72	111	458	621	433	0	Content		460	625	16068558	7431748254
16085	09:34:23.010	00:00:16.085	965	619,9141	754,6926	0,5263873	0,495766	501,8435	4,505912	0	442,9662	710,6578	0,3357218	0,5261366	508,5744	4,412476	0	37	531	733						Untertest3.avi	0	880	547	72	111	458	621	433	0	Content		459	622	16085181	7431764877
16102	09:34:23.027	00:00:16.101	966	615,0437	751,3625	0,5262969	0,4963755	501,6641	4,499992	0	445,7397	714,679	0,3356252	0,5268503	508,5995	4,39378	0	37	530	733						Untertest3.avi	0	880	547	72	111	458	621	433	0	Content		458	622	16101804	7431781500
16118	09:34:23.043	00:00:16.118	967	621,5208	747,7166	0,5263901	0,4968945	501,9227	4,431551	0	446,1524	715,3621	0,3356062	0,5274336	508,6014	4,337007	0	37	534	732						Untertest3.avi	0	880	547	72	111	458	621	433	0	Content		462	621	16118430	7431798126
16135	09:34:23.060	00:00:16.135	968	616,3724	744,5292	0,5265098	0,4971446	501,9453	4,377233	0	435,7928	717,7626	0,3356727	0,5277416	508,6006	4,251594	0	37	526	731						Untertest3.avi	0	880	547	72	111	458	621	433	0	Content		454	620	16135179	7431814875
16152	09:34:23.077	00:00:16.151	969	624,2053	750,0995	0,5267251	0,4973373	501,7814	4,353286	0	447,4677	709,952	0,3358331	0,527932	508,6179	4,255615	0	37	536	730						Untertest3.avi	0	880	547	72	111	458	621	433	0	Content		464	619	16151801	7431831497
16168	09:34:23.093	00:00:16.168	970	620,5391	754,4448	0,5269476	0,497492	502,0692	4,31722	0	447,0803	714,4727	0,3360302	0,5279951	508,6847	4,177904	0	37	534	734						Untertest3.avi	0	880	547	72	111	458	621	433	0	Content		462	623	16168429	7431848125
16185	09:34:23.110	00:00:16.185	971	619,6233	744,8841	0,5270765	0,4975466	502,1138	4,232955	0	439,4145	709,088	0,3361428	0,5279608	508,7639	4,147528	0	37	530	727						Untertest3.avi	0	880	547	72	111	458	621	433	0	Content		458	616	16185049	7431864745
16202	09:34:23.127	00:00:16.201	972	641,235	764,4146	0,5268022	0,4981544	502,2319	4,161699	0	449,6683	722,823	0,3360462	0,5283592	508,9324	4,108713	0	38	545	744						Untertest3.avi	0	880	547	72	111	410	649	383	0	Content		473	633	16201800	7431881496
16218	09:34:23.143	00:00:16.218	973	-1024	-768	-1	-1	-1	-1	4	480,2531	766,6539	0,3357983	0,5291772	509,3877	4,099204	0	38	480	767						Untertest3.avi	0	880	547	72	111	410	649	383	0	Content		408	656	16218424	7431898120
16235	09:34:23.160	00:00:16.235	974	723,2281	755,2706	0,5263318	0,4994076	502,2319	3,507199	0	482,1424	765,8568	0,3358869	0,5290717	509,4727	4,047564	0	38	603	761						Untertest3.avi	0	880	547	72	111	410	649	383	0	Content		531	650	16235047	7431914743
16252	09:34:23.177	00:00:16.251	975	-1024	-768	-1	-1	-1	-1	4	480,7914	762,9696	0,3361343	0,5286503	509,745	4,021198	0	38	481	763						Untertest3.avi	0	880	547	72	111	410	649	383	0	Content		409	652	16251672	7431931368
16268	09:34:23.193	00:00:16.268	976	-1024	-768	-1	-1	-1	-1	4	473,3751	764,9487	0,3363152	0,5285209	509,7987	3,96085	0	38	473	765						Untertest3.avi	0	880	547	72	111	410	649	383	0	Content		401	654	16268421	7431948117
16285	09:34:23.210	00:00:16.285	977	-1024	-768	-1	-1	-1	-1	4	475,4959	758,6203	0,336569	0,528524	510,0942	3,94213	0	38	475	759						Untertest3.avi	0	880	547	72	111	410	649	383	0	Content		403	648	16285046	7431964742
16302	09:34:23.227	00:00:16.301	978	-1024	-768	-1	-1	-1	-1	4	475,0458	762,571	0,3367864	0,5287209	510,2306	3,931725	0	38	475	763						Untertest3.avi	0	880	547	72	111	410	649	383	0	Content		403	652	16301668	7431981364
16318	09:34:23.243	00:00:16.318	979	877,52	757,4965	0,5278885	0,4979713	506,3835	3,067929	0	473,6781	761,9035	0,3369529	0,5291441	510,4688	3,939327	0	38	676	760						Untertest3.avi	0	880	547	72	111	410	649	383	0	Content		604	649	16318419	7431998115
16335	09:34:23.260	00:00:16.335	980	-1024	-768	-1	-1	-1	-1	4	431,2613	746,0352	0,3377273	0,5298353	508,3391	4,012732	0	38	431	746						Untertest3.avi	0	880	547	72	111	410	649	383	0	Content		359	635	16335042	7432014738
16352	09:34:23.277	00:00:16.351	981	-1024	-768	-1	-1	-1	-1	4	478,0819	762,4641	0,3371426	0,5305029	510,9419	3,936603	0	38	478	762						Untertest3.avi	0	880	547	72	111	410	649	383	0	Content		406	651	16351669	7432031365
16368	09:34:23.293	00:00:16.368	982	-1024	-768	-1	-1	-1	-1	4	427,9031	745,5646	0,3371674	0,5311794	511,0694	4,006808	0	38	428	746						Untertest3.avi	0	880	547	72	111	410	649	383	0	Content		356	635	16368291	7432047987
16385	09:34:23.310	00:00:16.385	983	613,3109	774,258	0,5278256	0,499386	501,8343	4,190516	0	516,0514	758,9827	0,337169	0,5317974	511,2689	3,882958	0	38	565	767						Untertest3.avi	0	880	547	72	111	410	649	383	0	Content		493	656	16385038	7432064734
16402	09:34:23.327	00:00:16.401	984	-1024	-768	-1	-1	-1	-1	4	515,5431	764,7043	0,337141	0,532189	511,2638	3,861805	0	38	516	765						Untertest3.avi	0	880	547	72	111	410	649	383	0	Content		444	654	16401665	7432081361
16418	09:34:23.343	00:00:16.418	985	-1024	-768	-1	-1	-1	-1	4	469,9792	759,519	0,3371944	0,5326385	511,8912	3,892301	0	38	470	760						Untertest3.avi	0	880	547	72	111	410	649	383	0	Content		398	649	16418288	7432097984
16435	09:34:23.360	00:00:16.434	986	-1024	-768	-1	-1	-1	-1	4	536,7362	750,5798	0,3373052	0,5328712	512,3547	3,569942	0	38	537	751						Untertest3.avi	0	880	547	72	111	410	649	383	0	Content		465	640	16434914	7432114610
16452	09:34:23.377	00:00:16.451	987	-1024	-768	-1	-1	-1	-1	4	480,7197	742,0739	0,3374473	0,5329188	512,3591	3,936236	0	38	481	742						Untertest3.avi	0	880	547	72	111	410	649	383	0	Content		409	631	16451662	7432131358
16468	09:34:23.393	00:00:16.468	988	689,1066	791,0096	0,526489	0,4987916	501,8343	3,924133	0	485,5028	755,6901	0,3376007	0,5330311	512,5966	3,854454	0	38	587	773						Untertest3.avi	0	880	547	72	111	410	649	383	0	Content		515	662	16468288	7432147984
16485	09:34:23.410	00:00:16.484	989	719,3412	760,6771	0,5285011	0,4989786	501,8343	3,225734	0	478,3983	760,2623	0,3377823	0,5330756	512,9301	3,892777	0	38	599	760						Untertest3.avi	0	880	547	72	111	410	649	383	0	Content		527	649	16484911	7432164607
16502	09:34:23.427	00:00:16.501	990	-1024	-768	-1	-1	-1	-1	4	481,5627	741,0285	0,338033	0,533159	513,2258	3,866441	0	38	482	741						Untertest3.avi	0	880	547	72	111	410	649	383	0	Content		410	630	16501537	7432181233
16518	09:34:23.443	00:00:16.518	991	-1024	-768	-1	-1	-1	-1	4	475,2414	748,6895	0,3382466	0,5332788	513,4837	3,860153	0	38	475	749						Untertest3.avi	0	880	547	72	111	410	649	383	0	Content		403	638	16518290	7432197986
16535	09:34:23.460	00:00:16.534	992	-1024	-768	-1	-1	-1	-1	4	487,7717	745,708	0,33814	0,5334098	513,6932	3,927418	0	38	488	746						Untertest3.avi	0	880	547	72	111	410	649	383	0	Content		416	635	16534908	7432214604
16552	09:34:23.477	00:00:16.551	993	669,1343	774,4419	0,5270283	0,497774	504,4034	4,041121	0	615,0355	753,9773	0,3368442	0,5333111	513,6888	3,89974	0	38	642	764						Untertest3.avi	0	880	547	72	111	410	649	383	0	Content		570	653	16551533	7432231229
16568	09:34:23.493	00:00:16.568	994	-1024	-768	-1	-1	-1	-1	4	683,6287	769,127	0,335832	0,5330454	516,3497	3,843448	0	38	684	769						Untertest3.avi	0	880	547	72	111	410	649	383	0	Content		612	658	16568159	7432247855
16585	09:34:23.510	00:00:16.584	995	-1024	-768	-1	-1	-1	-1	4	-1024	-768	-1	-1	-1	-1	4		0	0						Untertest3.avi	0	880	547	72	111				0	Content		-72	-111	16584908	7432264604
16602	09:34:23.527	00:00:16.601	996	-1024	-768	-1	-1	-1	-1	4	-1024	-768	-1	-1	-1	-1	4		0	0						Untertest3.avi	0	880	547	72	111				0	Content		-72	-111	16601531	7432281227
16618	09:34:23.543	00:00:16.618	997	-1024	-768	-1	-1	-1	-1	4	-1024	-768	-1	-1	-1	-1	4		0	0						Untertest3.avi	0	880	547	72	111				0	Content		-72	-111	16618157	7432297853
16635	09:34:23.560	00:00:16.634	998	-1024	-768	-1	-1	-1	-1	4	-1024	-768	-1	-1	-1	-1	4		0	0						Untertest3.avi	0	880	547	72	111				0	Content		-72	-111	16634783	7432314479
16652	09:34:23.577	00:00:16.651	999	-1024	-768	-1	-1	-1	-1	4	-1024	-768	-1	-1	-1	-1	4		0	0						Untertest3.avi	0	880	547	72	111				0	Content		-72	-111	16651604	7432331300
16668	09:34:23.593	00:00:16.668	1000	-1024	-768	-1	-1	-1	-1	4	-1024	-768	-1	-1	-1	-1	4		0	0						Untertest3.avi	0	880	547	72	111				0	Content		-72	-111	16668155	7432347851
16685	09:34:23.610	00:00:16.684	1001	-1024	-768	-1	-1	-1	-1	4	-1024	-768	-1	-1	-1	-1	4		0	0						Untertest3.avi	0	880	547	72	111				0	Content		-72	-111	16684782	7432364478
16701	09:34:23.626	00:00:16.701	1002	-1024	-768	-1	-1	-1	-1	4	-1024	-768	-1	-1	-1	-1	4		0	0						Untertest3.avi	0	880	547	72	111				0	Content		-72	-111	16701463	7432381159
16718	09:34:23.643	00:00:16.718	1003	-1024	-768	-1	-1	-1	-1	4	-1024	-768	-1	-1	-1	-1	4		0	0						Untertest3.avi	0	880	547	72	111				0	Content		-72	-111	16718131	7432397827
16735	09:34:23.660	00:00:16.734	1004	-1024	-768	-1	-1	-1	-1	4	-1024	-768	-1	-1	-1	-1	4		0	0						Untertest3.avi	0	880	547	72	111				0	Content		-72	-111	16734767	7432414463
16751	09:34:23.676	00:00:16.751	1005	-1024	-768	-1	-1	-1	-1	4	-1024	-768	-1	-1	-1	-1	4		0	0						Untertest3.avi	0	880	547	72	111				0	Content		-72	-111	16751435	7432431131
16768	09:34:23.693	00:00:16.768	1006	-1024	-768	-1	-1	-1	-1	4	-1024	-768	-1	-1	-1	-1	4		0	0						Untertest3.avi	0	880	547	72	111				0	Content		-72	-111	16768027	7432447723
16785	09:34:23.710	00:00:16.784	1007	-1024	-768	-1	-1	-1	-1	4	-1024	-768	-1	-1	-1	-1	4		0	0						Untertest3.avi	0	880	547	72	111				0	Content		-72	-111	16784775	7432464471
16801	09:34:23.726	00:00:16.801	1008	-1024	-768	-1	-1	-1	-1	4	-1024	-768	-1	-1	-1	-1	4		0	0						Untertest3.avi	0	880	547	72	111				0	Content		-72	-111	16801401	7432481097
16818	09:34:23.743	00:00:16.818	1009	-1024	-768	-1	-1	-1	-1	4	-1024	-768	-1	-1	-1	-1	4		0	0						Untertest3.avi	0	880	547	72	111				0	Content		-72	-111	16818025	7432497721
16835	09:34:23.760	00:00:16.834	1010	-1024	-768	-1	-1	-1	-1	4	-1024	-768	-1	-1	-1	-1	4		0	0						Untertest3.avi	0	880	547	72	111				0	Content		-72	-111	16834648	7432514344
16851	09:34:23.776	00:00:16.851	1011	-1024	-768	-1	-1	-1	-1	4	-1024	-768	-1	-1	-1	-1	4		0	0						Untertest3.avi	0	880	547	72	111				0	Content		-72	-111	16851400	7432531096
16868	09:34:23.793	00:00:16.868	1012	-1024	-768	-1	-1	-1	-1	4	-1024	-768	-1	-1	-1	-1	4		0	0						Untertest3.avi	0	880	547	72	111				0	Content		-72	-111	16868022	7432547718
16885	09:34:23.810	00:00:16.884	1013	-1024	-768	-1	-1	-1	-1	4	-1024	-768	-1	-1	-1	-1	4		0	0						Untertest3.avi	0	880	547	72	111				0	Content		-72	-111	16884647	7432564343
16901	09:34:23.826	00:00:16.901	1014	-1024	-768	-1	-1	-1	-1	4	-1024	-768	-1	-1	-1	-1	4		0	0						Untertest3.avi	0	880	547	72	111				0	Content		-72	-111	16901316	7432581012
16918	09:34:23.843	00:00:16.917	1015	-1024	-768	-1	-1	-1	-1	4	-1024	-768	-1	-1	-1	-1	4		0	0						Untertest3.avi	0	880	547	72	111				0	Content		-72	-111	16917945	7432597641
16935	09:34:23.860	00:00:16.934	1016	-1024	-768	-1	-1	-1	-1	4	-1024	-768	-1	-1	-1	-1	4		0	0						Untertest3.avi	0	880	547	72	111				0	Content		-72	-111	16934612	7432614308
16951	09:34:23.876	00:00:16.951	1017	-1024	-768	-1	-1	-1	-1	4	-1024	-768	-1	-1	-1	-1	4		0	0						Untertest3.avi	0	880	547	72	111				0	Content		-72	-111	16951314	7432631010
16968	09:34:23.893	00:00:16.967	1018	-1024	-768	-1	-1	-1	-1	4	-1024	-768	-1	-1	-1	-1	4		0	0						Untertest3.avi	0	880	547	72	111				0	Content		-72	-111	16967936	7432647632
16985	09:34:23.910	00:00:16.984	1019	-1024	-768	-1	-1	-1	-1	4	-1024	-768	-1	-1	-1	-1	4		0	0						Untertest3.avi	0	880	547	72	111				0	Content		-72	-111	16984560	7432664256
17001	09:34:23.926	00:00:17.001	1020	-1024	-768	-1	-1	-1	-1	4	-1024	-768	-1	-1	-1	-1	4		0	0						Untertest3.avi	0	880	547	72	111				0	Content		-72	-111	17001179	7432680875
17018	09:34:23.943	00:00:17.017	1021	-1024	-768	-1	-1	-1	-1	4	-1024	-768	-1	-1	-1	-1	4		0	0						Untertest3.avi	0	880	547	72	111				0	Content		-72	-111	17017926	7432697622
17035	09:34:23.960	00:00:17.034	1022	-1024	-768	-1	-1	-1	-1	4	-1024	-768	-1	-1	-1	-1	4		0	0						Untertest3.avi	0	880	547	72	111				0	Content		-72	-111	17034551	7432714247
17051	09:34:23.976	00:00:17.051	1023	-1024	-768	-1	-1	-1	-1	4	-1024	-768	-1	-1	-1	-1	4		0	0						Untertest3.avi	0	880	547	72	111				0	Content		-72	-111	17051175	7432730871
17068	09:34:23.993	00:00:17.067	1024	-1024	-768	-1	-1	-1	-1	4	-1024	-768	-1	-1	-1	-1	4		0	0						Untertest3.avi	0	880	547	72	111				0	Content		-72	-111	17067842	7432747538
17084	09:34:24.009	00:00:17.084	1025	-1024	-768	-1	-1	-1	-1	4	-1024	-768	-1	-1	-1	-1	4		0	0						Untertest3.avi	0	880	547	72	111				0	Content		-72	-111	17084495	7432764191
17101	09:34:24.026	00:00:17.101	1026	-1024	-768	-1	-1	-1	-1	4	-1024	-768	-1	-1	-1	-1	4		0	0						Untertest3.avi	0	880	547	72	111				0	Content		-72	-111	17101162	7432780858
17118	09:34:24.043	00:00:17.117	1027	-1024	-768	-1	-1	-1	-1	4	-1024	-768	-1	-1	-1	-1	4		0	0						Untertest3.avi	0	880	547	72	111				0	Content		-72	-111	17117830	7432797526
17135	09:34:24.060	00:00:17.134	1028	-1024	-768	-1	-1	-1	-1	4	-1024	-768	-1	-1	-1	-1	4		0	0						Untertest3.avi	0	880	547	72	111				0	Content		-72	-111	17134502	7432814198
17151	09:34:24.076	00:00:17.151	1029	-1024	-768	-1	-1	-1	-1	4	-1024	-768	-1	-1	-1	-1	4		0	0						Untertest3.avi	0	880	547	72	111				0	Content		-72	-111	17151169	7432830865
17168	09:34:24.093	00:00:17.167	1030	-1024	-768	-1	-1	-1	-1	4	-1024	-768	-1	-1	-1	-1	4		0	0						Untertest3.avi	0	880	547	72	111				0	Content		-72	-111	17167794	7432847490
17184	09:34:24.109	00:00:17.184	1031	-1024	-768	-1	-1	-1	-1	4	-1024	-768	-1	-1	-1	-1	4		0	0						Untertest3.avi	0	880	547	72	111				0	Content		-72	-111	17184461	7432864157
17201	09:34:24.126	00:00:17.201	1032	-1024	-768	-1	-1	-1	-1	4	-1024	-768	-1	-1	-1	-1	4		0	0						Untertest3.avi	0	880	547	72	111				0	Content		-72	-111	17201127	7432880823
17218	09:34:24.143	00:00:17.217	1033	-1024	-768	-1	-1	-1	-1	4	-1024	-768	-1	-1	-1	-1	4		0	0						Untertest3.avi	0	880	547	72	111				0	Content		-72	-111	17217794	7432897490
17234	09:34:24.159	00:00:17.234	1034	-1024	-768	-1	-1	-1	-1	4	-1024	-768	-1	-1	-1	-1	4		0	0						Untertest3.avi	0	880	547	72	111				0	Content		-72	-111	17234418	7432914114
17251	09:34:24.176	00:00:17.251	1035	-1024	-768	-1	-1	-1	-1	4	-1024	-768	-1	-1	-1	-1	4		0	0						Untertest3.avi	0	880	547	72	111				0	Content		-72	-111	17251086	7432930782
17268	09:34:24.193	00:00:17.267	1036	-1024	-768	-1	-1	-1	-1	4	-1024	-768	-1	-1	-1	-1	4		0	0						Untertest3.avi	0	880	547	72	111				0	Content		-72	-111	17267737	7432947433
17284	09:34:24.209	00:00:17.284	1037	-1024	-768	-1	-1	-1	-1	4	-1024	-768	-1	-1	-1	-1	4		0	0						Untertest3.avi	0	880	547	72	111				0	Content		-72	-111	17284405	7432964101
17301	09:34:24.226	00:00:17.301	1038	-1024	-768	-1	-1	-1	-1	4	-1024	-768	-1	-1	-1	-1	4		0	0						Untertest3.avi	0	880	547	72	111				0	Content		-72	-111	17301072	7432980768
17318	09:34:24.243	00:00:17.317	1039	-1024	-768	-1	-1	-1	-1	4	-1024	-768	-1	-1	-1	-1	4		0	0						Untertest3.avi	0	880	547	72	111				0	Content		-72	-111	17317727	7432997423
17334	09:34:24.259	00:00:17.334	1040	-1024	-768	-1	-1	-1	-1	4	-1024	-768	-1	-1	-1	-1	4		0	0						Untertest3.avi	0	880	547	72	111				0	Content		-72	-111	17334395	7433014091
17351	09:34:24.276	00:00:17.351	1041	-1024	-768	-1	-1	-1	-1	4	-1024	-768	-1	-1	-1	-1	4		0	0						Untertest3.avi	0	880	547	72	111				0	Content		-72	-111	17351062	7433030758
17368	09:34:24.293	00:00:17.367	1042	-1024	-768	-1	-1	-1	-1	4	-1024	-768	-1	-1	-1	-1	4		0	0						Untertest3.avi	0	880	547	72	111				0	Content		-72	-111	17367673	7433047369
17384	09:34:24.309	00:00:17.384	1043	-1024	-768	-1	-1	-1	-1	4	-1024	-768	-1	-1	-1	-1	4		0	0						Untertest3.avi	0	880	547	72	111				0	Content		-72	-111	17384340	7433064036
17401	09:34:24.326	00:00:17.400	1044	-1024	-768	-1	-1	-1	-1	4	-1024	-768	-1	-1	-1	-1	4		0	0						Untertest3.avi	0	880	547	72	111				0	Content		-72	-111	17400997	7433080693
17418	09:34:24.343	00:00:17.417	1045	-1024	-768	-1	-1	-1	-1	4	-1024	-768	-1	-1	-1	-1	4		0	0						Untertest3.avi	0	880	547	72	111				0	Content		-72	-111	17417664	7433097360
17434	09:34:24.359	00:00:17.434	1046	-1024	-768	-1	-1	-1	-1	4	-1024	-768	-1	-1	-1	-1	4		0	0						Untertest3.avi	0	880	547	72	111				0	Content		-72	-111	17434276	7433113972
17451	09:34:24.376	00:00:17.450	1047	-1024	-768	-1	-1	-1	-1	4	-1024	-768	-1	-1	-1	-1	4		0	0						Untertest3.avi	0	880	547	72	111				0	Content		-72	-111	17450900	7433130596
17468	09:34:24.393	00:00:17.467	1048	-1024	-768	-1	-1	-1	-1	4	-1024	-768	-1	-1	-1	-1	4		0	0						Untertest3.avi	0	880	547	72	111				0	Content		-72	-111	17467586	7433147282
17484	09:34:24.409	00:00:17.484	1049	-1024	-768	-1	-1	-1	-1	4	-1024	-768	-1	-1	-1	-1	4		0	0						Untertest3.avi	0	880	547	72	111				0	Content		-72	-111	17484254	7433163950
17501	09:34:24.426	00:00:17.500	1050	-1024	-768	-1	-1	-1	-1	4	-1024	-768	-1	-1	-1	-1	4		0	0						Untertest3.avi	0	880	547	72	111				0	Content		-72	-111	17500886	7433180582
17518	09:34:24.443	00:00:17.517	1051	-1024	-768	-1	-1	-1	-1	4	-1024	-768	-1	-1	-1	-1	4		0	0						Untertest3.avi	0	880	547	72	111				0	Content		-72	-111	17517554	7433197250
17534	09:34:24.459	00:00:17.534	1052	-1024	-768	-1	-1	-1	-1	4	-1024	-768	-1	-1	-1	-1	4		0	0						Untertest3.avi	0	880	547	72	111				0	Content		-72	-111	17534225	7433213921
17551	09:34:24.476	00:00:17.550	1053	-1024	-768	-1	-1	-1	-1	4	-1024	-768	-1	-1	-1	-1	4		0	0						Untertest3.avi	0	880	547	72	111				0	Content		-72	-111	17550892	7433230588
17568	09:34:24.493	00:00:17.567	1054	-1024	-768	-1	-1	-1	-1	4	-1024	-768	-1	-1	-1	-1	4		0	0						Untertest3.avi	0	880	547	72	111				0	Content		-72	-111	17567517	7433247213
17584	09:34:24.509	00:00:17.584	1055	-1024	-768	-1	-1	-1	-1	4	-1024	-768	-1	-1	-1	-1	4		0	0						Untertest3.avi	0	880	547	72	111				0	Content		-72	-111	17584184	7433263880
17601	09:34:24.526	00:00:17.600	1056	-1024	-768	-1	-1	-1	-1	4	-1024	-768	-1	-1	-1	-1	4		0	0						Untertest3.avi	0	880	547	72	111				0	Content		-72	-111	17600850	7433280546
17618	09:34:24.543	00:00:17.617	1057	-1024	-768	-1	-1	-1	-1	4	-1024	-768	-1	-1	-1	-1	4		0	0						Untertest3.avi	0	880	547	72	111				0	Content		-72	-111	17617517	7433297213
17634	09:34:24.559	00:00:17.634	1058	-1024	-768	-1	-1	-1	-1	4	-1024	-768	-1	-1	-1	-1	4		0	0						Untertest3.avi	0	880	547	72	111				0	Content		-72	-111	17634140	7433313836
17651	09:34:24.576	00:00:17.650	1059	-1024	-768	-1	-1	-1	-1	4	-1024	-768	-1	-1	-1	-1	4		0	0						Untertest3.avi	0	880	547	72	111				0	Content		-72	-111	17650808	7433330504
17667	09:34:24.592	00:00:17.667	1060	-1024	-768	-1	-1	-1	-1	4	-1024	-768	-1	-1	-1	-1	4		0	0						Untertest3.avi	0	880	547	72	111				0	Content		-72	-111	17667471	7433347167
17684	09:34:24.609	00:00:17.684	1061	-1024	-768	-1	-1	-1	-1	4	-1024	-768	-1	-1	-1	-1	4		0	0						Untertest3.avi	0	880	547	72	111				0	Content		-72	-111	17684139	7433363835
17701	09:34:24.626	00:00:17.700	1062	-1024	-768	-1	-1	-1	-1	4	-1024	-768	-1	-1	-1	-1	4		0	0						Untertest3.avi	0	880	547	72	111				0	Content		-72	-111	17700760	7433380456
17717	09:34:24.642	00:00:17.717	1063	-1024	-768	-1	-1	-1	-1	4	-1024	-768	-1	-1	-1	-1	4		0	0						Untertest3.avi	0	880	547	72	111				0	Content		-72	-111	17717428	7433397124
17734	09:34:24.659	00:00:17.734	1064	-1024	-768	-1	-1	-1	-1	4	-1024	-768	-1	-1	-1	-1	4		0	0						Untertest3.avi	0	880	547	72	111				0	Content		-72	-111	17734080	7433413776
17751	09:34:24.676	00:00:17.750	1065	-1024	-768	-1	-1	-1	-1	4	-1024	-768	-1	-1	-1	-1	4		0	0						Untertest3.avi	0	880	547	72	111				0	Content		-72	-111	17750747	7433430443
17767	09:34:24.692	00:00:17.767	1066	-1024	-768	-1	-1	-1	-1	4	-1024	-768	-1	-1	-1	-1	4		0	0						Untertest3.avi	0	880	547	72	111				0	Content		-72	-111	17767415	7433447111
17784	09:34:24.709	00:00:17.784	1067	-1024	-768	-1	-1	-1	-1	4	-1024	-768	-1	-1	-1	-1	4		0	0						Untertest3.avi	0	880	547	72	111				0	Content		-72	-111	17784068	7433463764
17801	09:34:24.726	00:00:17.800	1068	-1024	-768	-1	-1	-1	-1	4	-1024	-768	-1	-1	-1	-1	4		0	0						Untertest3.avi	0	880	547	72	111				0	Content		-72	-111	17800736	7433480432
17817	09:34:24.742	00:00:17.817	1069	-1024	-768	-1	-1	-1	-1	4	-1024	-768	-1	-1	-1	-1	4		0	0						Untertest3.avi	0	880	547	72	111				0	Content		-72	-111	17817403	7433497099
17834	09:34:24.759	00:00:17.834	1070	-1024	-768	-1	-1	-1	-1	4	-1024	-768	-1	-1	-1	-1	4		0	0						Untertest3.avi	0	880	547	72	111				0	Content		-72	-111	17834060	7433513756
17851	09:34:24.776	00:00:17.850	1071	-1024	-768	-1	-1	-1	-1	4	-1024	-768	-1	-1	-1	-1	4		0	0						Untertest3.avi	0	880	547	72	111				0	Content		-72	-111	17850728	7433530424
17867	09:34:24.792	00:00:17.867	1072	-1024	-768	-1	-1	-1	-1	4	-1024	-768	-1	-1	-1	-1	4		0	0						Untertest3.avi	0	880	547	72	111				0	Content		-72	-111	17867395	7433547091
17884	09:34:24.809	00:00:17.884	1073	-1024	-768	-1	-1	-1	-1	4	-1024	-768	-1	-1	-1	-1	4		0	0						Untertest3.avi	0	880	547	72	111				0	Content		-72	-111	17884010	7433563706
17901	09:34:24.826	00:00:17.900	1074	-1024	-768	-1	-1	-1	-1	4	-1024	-768	-1	-1	-1	-1	4		0	0						Untertest3.avi	0	880	547	72	111				0	Content		-72	-111	17900677	7433580373
17917	09:34:24.842	00:00:17.917	1075	-1024	-768	-1	-1	-1	-1	4	-1024	-768	-1	-1	-1	-1	4		0	0						Untertest3.avi	0	880	547	72	111				0	Content		-72	-111	17917246	7433596942
17934	09:34:24.859	00:00:17.933	1076	-1024	-768	-1	-1	-1	-1	4	-1024	-768	-1	-1	-1	-1	4		0	0						Untertest3.avi	0	880	547	72	111				0	Content		-72	-111	17933995	7433613691
17951	09:34:24.876	00:00:17.950	1077	-1024	-768	-1	-1	-1	-1	4	-1024	-768	-1	-1	-1	-1	4		0	0						Untertest3.avi	0	880	547	72	111				0	Content		-72	-111	17950620	7433630316
17967	09:34:24.892	00:00:17.967	1078	-1024	-768	-1	-1	-1	-1	4	-1024	-768	-1	-1	-1	-1	4		0	0						Untertest3.avi	0	880	547	72	111				0	Content		-72	-111	17967287	7433646983
17984	09:34:24.909	00:00:17.983	1079	-1024	-768	-1	-1	-1	-1	4	-1024	-768	-1	-1	-1	-1	4		0	0						Untertest3.avi	0	880	547	72	111				0	Content		-72	-111	17983954	7433663650
18001	09:34:24.926	00:00:18.000	1080	-1024	-768	-1	-1	-1	-1	4	-1024	-768	-1	-1	-1	-1	4		0	0						Untertest3.avi	0	880	547	72	111				0	Content		-72	-111	18000622	7433680318
18017	09:34:24.942	00:00:18.017	1081	-1024	-768	-1	-1	-1	-1	4	-1024	-768	-1	-1	-1	-1	4		0	0						Untertest3.avi	0	880	547	72	111				0	Content		-72	-111	18017243	7433696939
18034	09:34:24.959	00:00:18.033	1082	-1024	-768	-1	-1	-1	-1	4	-1024	-768	-1	-1	-1	-1	4		0	0						Untertest3.avi	0	880	547	72	111				0	Content		-72	-111	18033911	7433713607
18051	09:34:24.976	00:00:18.050	1083	-1024	-768	-1	-1	-1	-1	4	-1024	-768	-1	-1	-1	-1	4		0	0						Untertest3.avi	0	880	547	72	111				0	Content		-72	-111	18050576	7433730272
18067	09:34:24.992	00:00:18.067	1084	-1024	-768	-1	-1	-1	-1	4	-1024	-768	-1	-1	-1	-1	4		0	0						Untertest3.avi	0	880	547	72	111				0	Content		-72	-111	18067243	7433746939
18084	09:34:25.009	00:00:18.083	1085	-1024	-768	-1	-1	-1	-1	4	-1024	-768	-1	-1	-1	-1	4		0	0						Untertest3.avi	0	880	547	72	111				0	Content		-72	-111	18083866	7433763562
18101	09:34:25.026	00:00:18.100	1086	-1024	-768	-1	-1	-1	-1	4	-1024	-768	-1	-1	-1	-1	4		0	0						Untertest3.avi	0	880	547	72	111				0	Content		-72	-111	18100533	7433780229
18117	09:34:25.042	00:00:18.117	1087	-1024	-768	-1	-1	-1	-1	4	-1024	-768	-1	-1	-1	-1	4		0	0						Untertest3.avi	0	880	547	72	111				0	Content		-72	-111	18117198	7433796894
18134	09:34:25.059	00:00:18.133	1088	-1024	-768	-1	-1	-1	-1	4	-1024	-768	-1	-1	-1	-1	4		0	0						Untertest3.avi	0	880	547	72	111				0	Content		-72	-111	18133866	7433813562
18150	09:34:25.075	00:00:18.150	1089	-1024	-768	-1	-1	-1	-1	4	-1024	-768	-1	-1	-1	-1	4		0	0						Untertest3.avi	0	880	547	72	111				0	Content		-72	-111	18150487	7433830183
18167	09:34:25.092	00:00:18.167	1090	-1024	-768	-1	-1	-1	-1	4	-1024	-768	-1	-1	-1	-1	4		0	0						Untertest3.avi	0	880	547	72	111				0	Content		-72	-111	18167155	7433846851
18184	09:34:25.109	00:00:18.183	1091	-1024	-768	-1	-1	-1	-1	4	-1024	-768	-1	-1	-1	-1	4		0	0						Untertest3.avi	0	880	547	72	111				0	Content		-72	-111	18183817	7433863513
18200	09:34:25.125	00:00:18.200	1092	-1024	-768	-1	-1	-1	-1	4	-1024	-768	-1	-1	-1	-1	4		0	0						Untertest3.avi	0	880	547	72	111				0	Content		-72	-111	18200485	7433880181
18217	09:34:25.142	00:00:18.217	1093	-1024	-768	-1	-1	-1	-1	4	-1024	-768	-1	-1	-1	-1	4		0	0						Untertest3.avi	0	880	547	72	111				0	Content		-72	-111	18217105	7433896801
18234	09:34:25.159	00:00:18.233	1094	-1024	-768	-1	-1	-1	-1	4	-1024	-768	-1	-1	-1	-1	4		0	0						Untertest3.avi	0	880	547	72	111				0	Content		-72	-111	18233773	7433913469
18250	09:34:25.175	00:00:18.250	1095	-1024	-768	-1	-1	-1	-1	4	-1024	-768	-1	-1	-1	-1	4		0	0						Untertest3.avi	0	880	547	72	111				0	Content		-72	-111	18250424	7433930120
18267	09:34:25.192	00:00:18.267	1096	-1024	-768	-1	-1	-1	-1	4	-1024	-768	-1	-1	-1	-1	4		0	0						Untertest3.avi	0	880	547	72	111				0	Content		-72	-111	18267091	7433946787
18284	09:34:25.209	00:00:18.283	1097	-1024	-768	-1	-1	-1	-1	4	-1024	-768	-1	-1	-1	-1	4		0	0						Untertest3.avi	0	880	547	72	111				0	Content		-72	-111	18283759	7433963455
18300	09:34:25.225	00:00:18.300	1098	-1024	-768	-1	-1	-1	-1	4	-1024	-768	-1	-1	-1	-1	4		0	0						Untertest3.avi	0	880	547	72	111				0	Content		-72	-111	18300426	7433980122
18317	09:34:25.242	00:00:18.317	1099	-1024	-768	-1	-1	-1	-1	4	-1024	-768	-1	-1	-1	-1	4		0	0						Untertest3.avi	0	880	547	72	111				0	Content		-72	-111	18317094	7433996790
18334	09:34:25.259	00:00:18.333	1100	-1024	-768	-1	-1	-1	-1	4	-1024	-768	-1	-1	-1	-1	4		0	0						Untertest3.avi	0	880	547	72	111				0	Content		-72	-111	18333716	7434013412
18350	09:34:25.275	00:00:18.350	1101	-1024	-768	-1	-1	-1	-1	4	-1024	-768	-1	-1	-1	-1	4		0	0						Untertest3.avi	0	880	547	72	111				0	Content		-72	-111	18350349	7434030045
18367	09:34:25.292	00:00:18.367	1102	-1024	-768	-1	-1	-1	-1	4	-1024	-768	-1	-1	-1	-1	4		0	0						Untertest3.avi	0	880	547	72	111				0	Content		-72	-111	18367014	7434046710
18384	09:34:25.309	00:00:18.383	1103	-1024	-768	-1	-1	-1	-1	4	-1024	-768	-1	-1	-1	-1	4		0	0						Untertest3.avi	0	880	547	72	111				0	Content		-72	-111	18383681	7434063377
18400	09:34:25.325	00:00:18.400	1104	-1024	-768	-1	-1	-1	-1	4	-1024	-768	-1	-1	-1	-1	4		0	0						Untertest3.avi	0	880	547	72	111				0	Content		-72	-111	18400349	7434080045
18417	09:34:25.342	00:00:18.416	1105	535,931	499,8668	0,5482781	0,4921138	513,6688	4,19954	3	489,4715	483,1939	0,5482798	0,4921135	513,6688	4,175694	1	39	489	483						Untertest3.avi	0	880	547	72	111	422	410	100	0	Content		417	372	18416964	7434096660
18434	09:34:25.359	00:00:18.433	1106	544,3917	498,2752	0,5477225	0,4918546	514,0385	4,228395	3	497,9457	481,6091	0,5477234	0,4918543	514,0385	4,204356	1	39	498	482						Untertest3.avi	0	880	547	72	111	422	410	100	0	Content		426	371	18433587	7434113283
18450	09:34:25.375	00:00:18.450	1107	536,5788	504,0777	0,5469682	0,4914035	513,2672	4,233116	3	490,2036	487,4779	0,5469707	0,4914032	513,2672	4,20904	1	39	490	487						Untertest3.avi	0	880	547	72	111	422	410	100	0	Content		418	376	18450336	7434130032
18467	09:34:25.392	00:00:18.466	1108	579,5714	570,3126	0,5461798	0,4907919	513,2714	3,633937	3	533,1559	554,7908	0,5461811	0,4907918	513,2714	3,613455	1	39	533	555						Untertest3.avi	0	880	547	72	111	422	410	100	0	Content		461	444	18466960	7434146656
18484	09:34:25.409	00:00:18.483	1109	443,0823	652,8359	0,5444951	0,4903258	513,2626	2,692597	3	395,9951	638,1523	0,5444951	0,4903258	513,2626	2,677809	1	39	396	638						Untertest3.avi	0	880	547	72	111	422	410	100	0	Content		324	527	18483585	7434163281
18500	09:34:25.425	00:00:18.500	1110	665,5232	625,4611	0,5452315	0,4888926	513,2714	3,053261	3	617,9333	611,2562	0,5452314	0,4888926	513,2714	3,036365	1	39	618	611						Untertest3.avi	0	880	547	72	111	422	410	100	0	Content		546	500	18500209	7434179905
18517	09:34:25.442	00:00:18.516	1111	-1024	-768	-1	-1	-1	-1	4	-1024	-768	-1	-1	-1	-1	4		0	0						Untertest3.avi	0	880	547	72	111				0	Content		-72	-111	18516957	7434196653
18534	09:34:25.459	00:00:18.533	1112	-1024	-768	-1	-1	-1	-1	4	-1024	-768	-1	-1	-1	-1	4		0	0						Untertest3.avi	0	880	547	72	111				0	Content		-72	-111	18533583	7434213279
18550	09:34:25.475	00:00:18.550	1113	-1024	-768	-1	-1	-1	-1	4	-1024	-768	-1	-1	-1	-1	4		0	0						Untertest3.avi	0	880	547	72	111				0	Content		-72	-111	18550250	7434229946
18567	09:34:25.492	00:00:18.566	1114	-1024	-768	-1	-1	-1	-1	4	-1024	-768	-1	-1	-1	-1	4		0	0						Untertest3.avi	0	880	547	72	111				0	Content		-72	-111	18566915	7434246611
18584	09:34:25.509	00:00:18.583	1115	-1024	-768	-1	-1	-1	-1	4	-1024	-768	-1	-1	-1	-1	4		0	0						Untertest3.avi	0	880	547	72	111				0	Content		-72	-111	18583582	7434263278
18600	09:34:25.525	00:00:18.600	1116	-1024	-768	-1	-1	-1	-1	4	-1024	-768	-1	-1	-1	-1	4		0	0						Untertest3.avi	0	880	547	72	111				0	Content		-72	-111	18600202	7434279898
18617	09:34:25.542	00:00:18.616	1117	-1024	-768	-1	-1	-1	-1	4	-1024	-768	-1	-1	-1	-1	4		0	0						Untertest3.avi	0	880	547	72	111				0	Content		-72	-111	18616824	7434296520
18634	09:34:25.559	00:00:18.633	1118	-1024	-768	-1	-1	-1	-1	4	-1024	-768	-1	-1	-1	-1	4		0	0						Untertest3.avi	0	880	547	72	111				0	Content		-72	-111	18633511	7434313207
18650	09:34:25.575	00:00:18.650	1119	-1024	-768	-1	-1	-1	-1	4	-1024	-768	-1	-1	-1	-1	4		0	0						Untertest3.avi	0	880	547	72	111				0	Content		-72	-111	18650179	7434329875
18667	09:34:25.592	00:00:18.666	1120	-1024	-768	-1	-1	-1	-1	4	-1024	-768	-1	-1	-1	-1	4		0	0						Untertest3.avi	0	880	547	72	111				0	Content		-72	-111	18666812	7434346508
18683	09:34:25.608	00:00:18.683	1121	-1024	-768	-1	-1	-1	-1	4	-1024	-768	-1	-1	-1	-1	4		0	0						Untertest3.avi	0	880	547	72	111				0	Content		-72	-111	18683480	7434363176
18700	09:34:25.625	00:00:18.700	1122	-1024	-768	-1	-1	-1	-1	4	-1024	-768	-1	-1	-1	-1	4		0	0						Untertest3.avi	0	880	547	72	111				0	Content		-72	-111	18700149	7434379845
18717	09:34:25.642	00:00:18.716	1123	-1024	-768	-1	-1	-1	-1	4	-1024	-768	-1	-1	-1	-1	4		0	0						Untertest3.avi	0	880	547	72	111				0	Content		-72	-111	18716817	7434396513
18733	09:34:25.658	00:00:18.733	1124	-1024	-768	-1	-1	-1	-1	4	-1024	-768	-1	-1	-1	-1	4		0	0						Untertest3.avi	0	880	547	72	111				0	Content		-72	-111	18733444	7434413140
18750	09:34:25.675	00:00:18.750	1125	-1024	-768	-1	-1	-1	-1	4	-1024	-768	-1	-1	-1	-1	4		0	0						Untertest3.avi	0	880	547	72	111				0	Content		-72	-111	18750111	7434429807
18767	09:34:25.692	00:00:18.766	1126	-1024	-768	-1	-1	-1	-1	4	-1024	-768	-1	-1	-1	-1	4		0	0						Untertest3.avi	0	880	547	72	111				0	Content		-72	-111	18766783	7434446479
18783	09:34:25.708	00:00:18.783	1127	-1024	-768	-1	-1	-1	-1	4	-1024	-768	-1	-1	-1	-1	4		0	0						Untertest3.avi	0	880	547	72	111				0	Content		-72	-111	18783450	7434463146
18800	09:34:25.725	00:00:18.800	1128	-1024	-768	-1	-1	-1	-1	4	-1024	-768	-1	-1	-1	-1	4		0	0						Untertest3.avi	0	880	547	72	111				0	Content		-72	-111	18800071	7434479767
18817	09:34:25.742	00:00:18.816	1129	-1024	-768	-1	-1	-1	-1	4	-1024	-768	-1	-1	-1	-1	4		0	0						Untertest3.avi	0	880	547	72	111				0	Content		-72	-111	18816738	7434496434
18833	09:34:25.758	00:00:18.833	1130	-1024	-768	-1	-1	-1	-1	4	-1024	-768	-1	-1	-1	-1	4		0	0						Untertest3.avi	0	880	547	72	111				0	Content		-72	-111	18833403	7434513099
18850	09:34:25.775	00:00:18.850	1131	-1024	-768	-1	-1	-1	-1	4	-1024	-768	-1	-1	-1	-1	4		0	0						Untertest3.avi	0	880	547	72	111				0	Content		-72	-111	18850071	7434529767
18867	09:34:25.792	00:00:18.866	1132	-1024	-768	-1	-1	-1	-1	4	-1024	-768	-1	-1	-1	-1	4		0	0						Untertest3.avi	0	880	547	72	111				0	Content		-72	-111	18866698	7434546394
18883	09:34:25.808	00:00:18.883	1133	-1024	-768	-1	-1	-1	-1	4	-1024	-768	-1	-1	-1	-1	4		0	0						Untertest3.avi	0	880	547	72	111				0	Content		-72	-111	18883366	7434563062
18900	09:34:25.825	00:00:18.900	1134	-1024	-768	-1	-1	-1	-1	4	-1024	-768	-1	-1	-1	-1	4		0	0						Untertest3.avi	0	880	547	72	111				0	Content		-72	-111	18900026	7434579722
18917	09:34:25.842	00:00:18.916	1135	-1024	-768	-1	-1	-1	-1	4	-1024	-768	-1	-1	-1	-1	4		0	0						Untertest3.avi	0	880	547	72	111				0	Content		-72	-111	18916694	7434596390
18933	09:34:25.858	00:00:18.933	1136	-1024	-768	-1	-1	-1	-1	4	-1024	-768	-1	-1	-1	-1	4		0	0						Untertest3.avi	0	880	547	72	111				0	Content		-72	-111	18933314	7434613010
18950	09:34:25.875	00:00:18.949	1137	-1024	-768	-1	-1	-1	-1	4	-1024	-768	-1	-1	-1	-1	4		0	0						Untertest3.avi	0	880	547	72	111				0	Content		-72	-111	18949981	7434629677
18967	09:34:25.892	00:00:18.966	1138	-1024	-768	-1	-1	-1	-1	4	-1024	-768	-1	-1	-1	-1	4		0	0						Untertest3.avi	0	880	547	72	111				0	Content		-72	-111	18966651	7434646347
18983	09:34:25.908	00:00:18.983	1139	-1024	-768	-1	-1	-1	-1	4	-1024	-768	-1	-1	-1	-1	4		0	0						Untertest3.avi	0	880	547	72	111				0	Content		-72	-111	18983318	7434663014
19000	09:34:25.925	00:00:18.999	1140	-1024	-768	-1	-1	-1	-1	4	-1024	-768	-1	-1	-1	-1	4		0	0						Untertest3.avi	0	880	547	72	111				0	Content		-72	-111	18999937	7434679633
19017	09:34:25.942	00:00:19.016	1141	-1024	-768	-1	-1	-1	-1	4	-1024	-768	-1	-1	-1	-1	4		0	0						Untertest3.avi	0	880	547	72	111				0	Content		-72	-111	19016605	7434696301
19033	09:34:25.958	00:00:19.033	1142	-1024	-768	-1	-1	-1	-1	4	-1024	-768	-1	-1	-1	-1	4		0	0						Untertest3.avi	0	880	547	72	111				0	Content		-72	-111	19033267	7434712963
19050	09:34:25.975	00:00:19.049	1143	-1024	-768	-1	-1	-1	-1	4	-1024	-768	-1	-1	-1	-1	4		0	0						Untertest3.avi	0	880	547	72	111				0	Content		-72	-111	19049935	7434729631
19067	09:34:25.992	00:00:19.066	1144	-1024	-768	-1	-1	-1	-1	4	-1024	-768	-1	-1	-1	-1	4		0	0						Untertest3.avi	0	880	547	72	111				0	Content		-72	-111	19066556	7434746252
19083	09:34:26.008	00:00:19.083	1145	-1024	-768	-1	-1	-1	-1	4	-1024	-768	-1	-1	-1	-1	4		0	0						Untertest3.avi	0	880	547	72	111				0	Content		-72	-111	19083224	7434762920
19100	09:34:26.025	00:00:19.099	1146	-1024	-768	-1	-1	-1	-1	4	-1024	-768	-1	-1	-1	-1	4		0	0						Untertest3.avi	0	880	547	72	111				0	Content		-72	-111	19099886	7434779582
19117	09:34:26.042	00:00:19.116	1147	-1024	-768	-1	-1	-1	-1	4	-1024	-768	-1	-1	-1	-1	4		0	0						Untertest3.avi	0	880	547	72	111				0	Content		-72	-111	19116554	7434796250
19133	09:34:26.058	00:00:19.133	1148	-1024	-768	-1	-1	-1	-1	4	-1024	-768	-1	-1	-1	-1	4		0	0						Untertest3.avi	0	880	547	72	111				0	Content		-72	-111	19133176	7434812872
19150	09:34:26.075	00:00:19.149	1149	-1024	-768	-1	-1	-1	-1	4	-1024	-768	-1	-1	-1	-1	4		0	0						Untertest3.avi	0	880	547	72	111				0	Content		-72	-111	19149843	7434829539
19167	09:34:26.092	00:00:19.166	1150	-1024	-768	-1	-1	-1	-1	4	-1024	-768	-1	-1	-1	-1	4		0	0						Untertest3.avi	0	880	547	72	111				0	Content		-72	-111	19166506	7434846202
19183	09:34:26.108	00:00:19.183	1151	-1024	-768	-1	-1	-1	-1	4	-1024	-768	-1	-1	-1	-1	4		0	0						Untertest3.avi	0	880	547	72	111				0	Content		-72	-111	19183173	7434862869
19200	09:34:26.125	00:00:19.199	1152	-1024	-768	-1	-1	-1	-1	4	-1024	-768	-1	-1	-1	-1	4		0	0						Untertest3.avi	0	880	547	72	111				0	Content		-72	-111	19199796	7434879492
19216	09:34:26.141	00:00:19.216	1153	-1024	-768	-1	-1	-1	-1	4	-1024	-768	-1	-1	-1	-1	4		0	0						Untertest3.avi	0	880	547	72	111				0	Content		-72	-111	19216464	7434896160
19233	09:34:26.158	00:00:19.233	1154	-1024	-768	-1	-1	-1	-1	4	-1024	-768	-1	-1	-1	-1	4		0	0						Untertest3.avi	0	880	547	72	111				0	Content		-72	-111	19233128	7434912824
19250	09:34:26.175	00:00:19.249	1155	-1024	-768	-1	-1	-1	-1	4	-1024	-768	-1	-1	-1	-1	4		0	0						Untertest3.avi	0	880	547	72	111				0	Content		-72	-111	19249796	7434929492
19266	09:34:26.191	00:00:19.266	1156	-1024	-768	-1	-1	-1	-1	4	-1024	-768	-1	-1	-1	-1	4		0	0						Untertest3.avi	0	880	547	72	111				0	Content		-72	-111	19266461	7434946157
19283	09:34:26.208	00:00:19.283	1157	-1024	-768	-1	-1	-1	-1	4	-1024	-768	-1	-1	-1	-1	4		0	0						Untertest3.avi	0	880	547	72	111				0	Content		-72	-111	19283129	7434962825
19300	09:34:26.225	00:00:19.299	1158	-1024	-768	-1	-1	-1	-1	4	-1024	-768	-1	-1	-1	-1	4		0	0						Untertest3.avi	0	880	547	72	111				0	Content		-72	-111	19299796	7434979492
19316	09:34:26.241	00:00:19.316	1159	-1024	-768	-1	-1	-1	-1	4	-1024	-768	-1	-1	-1	-1	4		0	0						Untertest3.avi	0	880	547	72	111				0	Content		-72	-111	19316417	7434996113
19333	09:34:26.258	00:00:19.333	1160	-1024	-768	-1	-1	-1	-1	4	-1024	-768	-1	-1	-1	-1	4		0	0						Untertest3.avi	0	880	547	72	111				0	Content		-72	-111	19333085	7435012781
19350	09:34:26.275	00:00:19.349	1161	-1024	-768	-1	-1	-1	-1	4	-1024	-768	-1	-1	-1	-1	4		0	0						Untertest3.avi	0	880	547	72	111				0	Content		-72	-111	19349748	7435029444
19366	09:34:26.291	00:00:19.366	1162	-1024	-768	-1	-1	-1	-1	4	-1024	-768	-1	-1	-1	-1	4		0	0						Untertest3.avi	0	880	547	72	111				0	Content		-72	-111	19366416	7435046112
19383	09:34:26.308	00:00:19.383	1163	-1024	-768	-1	-1	-1	-1	4	-1024	-768	-1	-1	-1	-1	4		0	0						Untertest3.avi	0	880	547	72	111				0	Content		-72	-111	19383040	7435062736
19400	09:34:26.325	00:00:19.399	1164	-1024	-768	-1	-1	-1	-1	4	-1024	-768	-1	-1	-1	-1	4		0	0						Untertest3.avi	0	880	547	72	111				0	Content		-72	-111	19399708	7435079404
19416	09:34:26.341	00:00:19.416	1165	-1024	-768	-1	-1	-1	-1	4	-1024	-768	-1	-1	-1	-1	4		0	0						Untertest3.avi	0	880	547	72	111				0	Content		-72	-111	19416373	7435096069
19433	09:34:26.358	00:00:19.433	1166	-1024	-768	-1	-1	-1	-1	4	-1024	-768	-1	-1	-1	-1	4		0	0						Untertest3.avi	0	880	547	72	111				0	Content		-72	-111	19433040	7435112736
19450	09:34:26.375	00:00:19.449	1167	-1024	-768	-1	-1	-1	-1	4	-1024	-768	-1	-1	-1	-1	4		0	0						Untertest3.avi	0	880	547	72	111				0	Content		-72	-111	19449666	7435129362
19466	09:34:26.391	00:00:19.466	1168	-1024	-768	-1	-1	-1	-1	4	-1024	-768	-1	-1	-1	-1	4		0	0						Untertest3.avi	0	880	547	72	111				0	Content		-72	-111	19466333	7435146029
19483	09:34:26.408	00:00:19.482	1169	-1024	-768	-1	-1	-1	-1	4	-1024	-768	-1	-1	-1	-1	4		0	0						Untertest3.avi	0	880	547	72	111				0	Content		-72	-111	19482996	7435162692
19500	09:34:26.425	00:00:19.499	1170	-1024	-768	-1	-1	-1	-1	4	-1024	-768	-1	-1	-1	-1	4		0	0						Untertest3.avi	0	880	547	72	111				0	Content		-72	-111	19499663	7435179359
19516	09:34:26.441	00:00:19.516	1171	-1024	-768	-1	-1	-1	-1	4	-1024	-768	-1	-1	-1	-1	4		0	0						Untertest3.avi	0	880	547	72	111				0	Content		-72	-111	19516283	7435195979
19533	09:34:26.458	00:00:19.532	1172	-1024	-768	-1	-1	-1	-1	4	-1024	-768	-1	-1	-1	-1	4		0	0						Untertest3.avi	0	880	547	72	111				0	Content		-72	-111	19532951	7435212647
19550	09:34:26.475	00:00:19.549	1173	-1024	-768	-1	-1	-1	-1	4	-1024	-768	-1	-1	-1	-1	4		0	0						Untertest3.avi	0	880	547	72	111				0	Content		-72	-111	19549614	7435229310
19566	09:34:26.491	00:00:19.566	1174	-1024	-768	-1	-1	-1	-1	4	-1024	-768	-1	-1	-1	-1	4		0	0						Untertest3.avi	0	880	547	72	111				0	Content		-72	-111	19566282	7435245978
19583	09:34:26.508	00:00:19.582	1175	-1024	-768	-1	-1	-1	-1	4	-1024	-768	-1	-1	-1	-1	4		0	0						Untertest3.avi	0	880	547	72	111				0	Content		-72	-111	19582911	7435262607
19600	09:34:26.525	00:00:19.599	1176	-1024	-768	-1	-1	-1	-1	4	-1024	-768	-1	-1	-1	-1	4		0	0						Untertest3.avi	0	880	547	72	111				0	Content		-72	-111	19599579	7435279275
19616	09:34:26.541	00:00:19.616	1177	-1024	-768	-1	-1	-1	-1	4	-1024	-768	-1	-1	-1	-1	4		0	0						Untertest3.avi	0	880	547	72	111				0	Content		-72	-111	19616240	7435295936
19633	09:34:26.558	00:00:19.632	1178	-1024	-768	-1	-1	-1	-1	4	-1024	-768	-1	-1	-1	-1	4		0	0						Untertest3.avi	0	880	547	72	111				0	Content		-72	-111	19632907	7435312603
19650	09:34:26.575	00:00:19.649	1179	-1024	-768	-1	-1	-1	-1	4	-1024	-768	-1	-1	-1	-1	4		0	0						Untertest3.avi	0	880	547	72	111				0	Content		-72	-111	19649528	7435329224
19666	09:34:26.591	00:00:19.666	1180	-1024	-768	-1	-1	-1	-1	4	-1024	-768	-1	-1	-1	-1	4		0	0						Untertest3.avi	0	880	547	72	111				0	Content		-72	-111	19666195	7435345891
19683	09:34:26.608	00:00:19.682	1181	-1024	-768	-1	-1	-1	-1	4	-1024	-768	-1	-1	-1	-1	4		0	0						Untertest3.avi	0	880	547	72	111				0	Content		-72	-111	19682859	7435362555
19700	09:34:26.625	00:00:19.699	1182	-1024	-768	-1	-1	-1	-1	4	-1024	-768	-1	-1	-1	-1	4		0	0						Untertest3.avi	0	880	547	72	111				0	Content		-72	-111	19699526	7435379222
19716	09:34:26.641	00:00:19.716	1183	-1024	-768	-1	-1	-1	-1	4	-1024	-768	-1	-1	-1	-1	4		0	0						Untertest3.avi	0	880	547	72	111				0	Content		-72	-111	19716148	7435395844
19733	09:34:26.658	00:00:19.732	1184	-1024	-768	-1	-1	-1	-1	4	-1024	-768	-1	-1	-1	-1	4		0	0						Untertest3.avi	0	880	547	72	111				0	Content		-72	-111	19732816	7435412512
19749	09:34:26.674	00:00:19.749	1185	-1024	-768	-1	-1	-1	-1	4	-1024	-768	-1	-1	-1	-1	4		0	0						Untertest3.avi	0	880	547	72	111				0	Content		-72	-111	19749466	7435429162
19766	09:34:26.691	00:00:19.766	1186	-1024	-768	-1	-1	-1	-1	4	-1024	-768	-1	-1	-1	-1	4		0	0						Untertest3.avi	0	880	547	72	111				0	Content		-72	-111	19766134	7435445830
19783	09:34:26.708	00:00:19.782	1187	-1024	-768	-1	-1	-1	-1	4	-1024	-768	-1	-1	-1	-1	4		0	0						Untertest3.avi	0	880	547	72	111				0	Content		-72	-111	19782801	7435462497
19799	09:34:26.724	00:00:19.799	1188	-1024	-768	-1	-1	-1	-1	4	-1024	-768	-1	-1	-1	-1	4		0	0						Untertest3.avi	0	880	547	72	111				0	Content		-72	-111	19799456	7435479152
19816	09:34:26.741	00:00:19.816	1189	-1024	-768	-1	-1	-1	-1	4	-1024	-768	-1	-1	-1	-1	4		0	0						Untertest3.avi	0	880	547	72	111				0	Content		-72	-111	19816124	7435495820
19833	09:34:26.758	00:00:19.832	1190	-1024	-768	-1	-1	-1	-1	4	-1024	-768	-1	-1	-1	-1	4		0	0						Untertest3.avi	0	880	547	72	111				0	Content		-72	-111	19832791	7435512487
19849	09:34:26.774	00:00:19.849	1191	-1024	-768	-1	-1	-1	-1	4	-1024	-768	-1	-1	-1	-1	4		0	0						Untertest3.avi	0	880	547	72	111				0	Content		-72	-111	19849405	7435529101
19866	09:34:26.791	00:00:19.866	1192	-1024	-768	-1	-1	-1	-1	4	-1024	-768	-1	-1	-1	-1	4		0	0						Untertest3.avi	0	880	547	72	111				0	Content		-72	-111	19866072	7435545768
19883	09:34:26.808	00:00:19.882	1193	-1024	-768	-1	-1	-1	-1	4	-1024	-768	-1	-1	-1	-1	4		0	0						Untertest3.avi	0	880	547	72	111				0	Content		-72	-111	19882719	7435562415
19899	09:34:26.824	00:00:19.899	1194	-1024	-768	-1	-1	-1	-1	4	-1024	-768	-1	-1	-1	-1	4		0	0						Untertest3.avi	0	880	547	72	111				0	Content		-72	-111	19899386	7435579082
19916	09:34:26.841	00:00:19.916	1195	-1024	-768	-1	-1	-1	-1	4	-1024	-768	-1	-1	-1	-1	4		0	0						Untertest3.avi	0	880	547	72	111				0	Content		-72	-111	19916054	7435595750
19933	09:34:26.858	00:00:19.932	1196	-1024	-768	-1	-1	-1	-1	4	-1024	-768	-1	-1	-1	-1	4		0	0						Untertest3.avi	0	880	547	72	111				0	Content		-72	-111	19932720	7435612416
19949	09:34:26.874	00:00:19.949	1197	-1024	-768	-1	-1	-1	-1	4	-1024	-768	-1	-1	-1	-1	4		0	0						Untertest3.avi	0	880	547	72	111				0	Content		-72	-111	19949387	7435629083
19966	09:34:26.891	00:00:19.966	1198	-1024	-768	-1	-1	-1	-1	4	-1024	-768	-1	-1	-1	-1	4		0	0						Untertest3.avi	0	880	547	72	111				0	Content		-72	-111	19966010	7435645706
19983	09:34:26.908	00:00:19.982	1199	-1024	-768	-1	-1	-1	-1	4	-1024	-768	-1	-1	-1	-1	4		0	0						Untertest3.avi	0	880	547	72	111				0	Content		-72	-111	19982677	7435662373
19999	09:34:26.924	00:00:19.999	1200	-1024	-768	-1	-1	-1	-1	4	-1024	-768	-1	-1	-1	-1	4		0	0						Untertest3.avi	0	880	547	72	111				0	Content		-72	-111	19999344	7435679040
20016	09:34:26.941	00:00:20.016	1201	-1024	-768	-1	-1	-1	-1	4	-1024	-768	-1	-1	-1	-1	4		0	0						Untertest3.avi	0	880	547	72	111				0	Content		-72	-111	20016012	7435695708
20033	09:34:26.958	00:00:20.032	1202	-1024	-768	-1	-1	-1	-1	4	-1024	-768	-1	-1	-1	-1	4		0	0						Untertest3.avi	0	880	547	72	111				0	Content		-72	-111	20032630	7435712326
20049	09:34:26.974	00:00:20.049	1203	713,7234	631,9948	0,5140965	0,4904487	484,8296	2,956237	3	669,3585	618,5737	0,5140964	0,4904487	484,8296	2,939955	1	40	669	619						Untertest3.avi	0	880	547	72	111	590	513	83	0	Content		597	508	20049257	7435728953
20066	09:34:26.991	00:00:20.065	1204	700,6191	640,7005	0,5135216	0,4908985	484,8296	2,782378	3	656,0854	627,3383	0,5135216	0,4908985	484,8296	2,767113	1	40	656	627						Untertest3.avi	0	880	547	72	111	590	513	83	0	Content		584	516	20065879	7435745575
20083	09:34:27.008	00:00:20.082	1205	-1024	-768	-1	-1	-1	-1	4	-1024	-768	-1	-1	-1	-1	4	40	0	0						Untertest3.avi	0	880	547	72	111	590	513	83	0	Content		-72	-111	20082626	7435762322
20099	09:34:27.024	00:00:20.099	1206	653,356	652,5581	0,513734	0,4932602	487,7299	3,564305	3	611,7863	639,0862	0,5137341	0,4932602	487,7299	3,544445	1	40	612	639						Untertest3.avi	0	880	547	72	111	590	513	83	0	Content		540	528	20099249	7435778945
20116	09:34:27.041	00:00:20.115	1207	901,8165	601,8013	0,5119491	0,4939889	487,7299	4,64907	3	858,4471	588,4899	0,5119491	0,493989	487,7299	4,622481	1	40	858	588						Untertest3.avi	0	880	547	72	111	590	513	83	0	Content		786	477	20115873	7435795569
20133	09:34:27.058	00:00:20.132	1208	848,1617	634,0431	0,5116063	0,4951356	487,7299	4,515189	3	806,3795	620,8484	0,5116063	0,4951357	487,7299	4,489572	1	41	806	621						Untertest3.avi	0	880	547	72	111	721	498	200	0	Content		734	510	20132501	7435812197
20149	09:34:27.074	00:00:20.149	1209	-1024	-768	-1	-1	-1	-1	4	-1024	-768	-1	-1	-1	-1	4	41	0	0						Untertest3.avi	0	880	547	72	111	721	498	200	0	Content		-72	-111	20149246	7435828942
20166	09:34:27.091	00:00:20.165	1210	-1024	-768	-1	-1	-1	-1	4	-1024	-768	-1	-1	-1	-1	4	41	0	0						Untertest3.avi	0	880	547	72	111	721	498	200	0	Content		-72	-111	20165871	7435845567
20182	09:34:27.107	00:00:20.182	1211	-1024	-768	-1	-1	-1	-1	4	-1024	-768	-1	-1	-1	-1	4	41	0	0						Untertest3.avi	0	880	547	72	111	721	498	200	0	Content		-72	-111	20182495	7435862191
20199	09:34:27.124	00:00:20.199	1212	-1024	-768	-1	-1	-1	-1	4	-1024	-768	-1	-1	-1	-1	4	41	0	0						Untertest3.avi	0	880	547	72	111	721	498	200	0	Content		-72	-111	20199163	7435878859
20216	09:34:27.141	00:00:20.215	1213	759,2911	648,499	0,5090983	0,4983708	487,7299	3,852606	3	780,5772	610,3589	0,5090395	0,4985604	489,542	4,731928	1	41	781	610						Untertest3.avi	0	880	547	72	111	721	498	200	0	Content		709	499	20215871	7435895567
20232	09:34:27.157	00:00:20.232	1214	-1024	-768	-1	-1	-1	-1	4	-1024	-768	-1	-1	-1	-1	4	41	0	0						Untertest3.avi	0	880	547	72	111	721	498	200	0	Content		-72	-111	20232492	7435912188
20249	09:34:27.174	00:00:20.249	1215	807,1559	615,1184	0,5086971	0,4993922	487,7299	4,73047	3	767,329	601,5963	0,5086972	0,4993922	487,7299	4,703533	1	41	767	602						Untertest3.avi	0	880	547	72	111	721	498	200	0	Content		695	491	20249125	7435928821
20266	09:34:27.191	00:00:20.265	1216	-1024	-768	-1	-1	-1	-1	4	-1024	-768	-1	-1	-1	-1	4	41	0	0						Untertest3.avi	0	880	547	72	111	721	498	200	0	Content		-72	-111	20265738	7435945434
20282	09:34:27.207	00:00:20.282	1217	-1024	-768	-1	-1	-1	-1	4	-1024	-768	-1	-1	-1	-1	4	41	0	0						Untertest3.avi	0	880	547	72	111	721	498	200	0	Content		-72	-111	20282495	7435962191
20299	09:34:27.224	00:00:20.299	1218	860,6312	614,873	0,5076497	0,5002291	489,4097	4,715558	3	818,9247	601,4867	0,5076497	0,5002291	489,4097	4,688644	1	41	819	601						Untertest3.avi	0	880	547	72	111	721	498	200	0	Content		747	490	20299120	7435978816
20316	09:34:27.241	00:00:20.315	1219	949,0454	621,9035	0,5064433	0,5005189	489,6703	4,512829	3	905,5484	608,8181	0,5064432	0,5005189	489,6703	4,487225	1	41	906	609						Untertest3.avi	0	880	547	72	111	721	498	200	0	Content		834	498	20315740	7435995436
20332	09:34:27.257	00:00:20.332	1220	-1024	-768	-1	-1	-1	-1	4	-1024	-768	-1	-1	-1	-1	4		0	0						Untertest3.avi	0	880	547	72	111				0	Content		-72	-111	20332488	7436012184
20349	09:34:27.274	00:00:20.349	1221	-1024	-768	-1	-1	-1	-1	4	-1024	-768	-1	-1	-1	-1	4		0	0						Untertest3.avi	0	880	547	72	111				0	Content		-72	-111	20349119	7436028815
20366	09:34:27.291	00:00:20.365	1222	-1024	-768	-1	-1	-1	-1	4	-1024	-768	-1	-1	-1	-1	4		0	0						Untertest3.avi	0	880	547	72	111				0	Content		-72	-111	20365783	7436045479
20382	09:34:27.307	00:00:20.382	1223	-1024	-768	-1	-1	-1	-1	4	-1024	-768	-1	-1	-1	-1	4		0	0						Untertest3.avi	0	880	547	72	111				0	Content		-72	-111	20382450	7436062146
20399	09:34:27.324	00:00:20.399	1224	-1024	-768	-1	-1	-1	-1	4	-1024	-768	-1	-1	-1	-1	4		0	0						Untertest3.avi	0	880	547	72	111				0	Content		-72	-111	20399118	7436078814
20416	09:34:27.341	00:00:20.415	1225	-1024	-768	-1	-1	-1	-1	4	-1024	-768	-1	-1	-1	-1	4		0	0						Untertest3.avi	0	880	547	72	111				0	Content		-72	-111	20415739	7436095435
20432	09:34:27.357	00:00:20.432	1226	-1024	-768	-1	-1	-1	-1	4	-1024	-768	-1	-1	-1	-1	4		0	0						Untertest3.avi	0	880	547	72	111				0	Content		-72	-111	20432406	7436112102
20449	09:34:27.374	00:00:20.449	1227	-1024	-768	-1	-1	-1	-1	4	-1024	-768	-1	-1	-1	-1	4		0	0						Untertest3.avi	0	880	547	72	111				0	Content		-72	-111	20449070	7436128766
20466	09:34:27.391	00:00:20.465	1228	-1024	-768	-1	-1	-1	-1	4	-1024	-768	-1	-1	-1	-1	4		0	0						Untertest3.avi	0	880	547	72	111				0	Content		-72	-111	20465737	7436145433
20482	09:34:27.407	00:00:20.482	1229	-1024	-768	-1	-1	-1	-1	4	-1024	-768	-1	-1	-1	-1	4		0	0						Untertest3.avi	0	880	547	72	111				0	Content		-72	-111	20482361	7436162057
20499	09:34:27.424	00:00:20.499	1230	-1024	-768	-1	-1	-1	-1	4	-1024	-768	-1	-1	-1	-1	4		0	0						Untertest3.avi	0	880	547	72	111				0	Content		-72	-111	20499028	7436178724
20516	09:34:27.441	00:00:20.515	1231	-1024	-768	-1	-1	-1	-1	4	-1024	-768	-1	-1	-1	-1	4		0	0						Untertest3.avi	0	880	547	72	111				0	Content		-72	-111	20515694	7436195390
20532	09:34:27.457	00:00:20.532	1232	-1024	-768	-1	-1	-1	-1	4	-1024	-768	-1	-1	-1	-1	4		0	0						Untertest3.avi	0	880	547	72	111				0	Content		-72	-111	20532362	7436212058
20549	09:34:27.474	00:00:20.548	1233	-1024	-768	-1	-1	-1	-1	4	-1024	-768	-1	-1	-1	-1	4		0	0						Untertest3.avi	0	880	547	72	111				0	Content		-72	-111	20548984	7436228680
20566	09:34:27.491	00:00:20.565	1234	-1024	-768	-1	-1	-1	-1	4	-1024	-768	-1	-1	-1	-1	4		0	0						Untertest3.avi	0	880	547	72	111				0	Content		-72	-111	20565652	7436245348
20582	09:34:27.507	00:00:20.582	1235	-1024	-768	-1	-1	-1	-1	4	-1024	-768	-1	-1	-1	-1	4		0	0						Untertest3.avi	0	880	547	72	111				0	Content		-72	-111	20582315	7436262011
20599	09:34:27.524	00:00:20.598	1236	-1024	-768	-1	-1	-1	-1	4	-1024	-768	-1	-1	-1	-1	4		0	0						Untertest3.avi	0	880	547	72	111				0	Content		-72	-111	20598983	7436278679
20616	09:34:27.541	00:00:20.615	1237	-1024	-768	-1	-1	-1	-1	4	-1024	-768	-1	-1	-1	-1	4		0	0						Untertest3.avi	0	880	547	72	111				0	Content		-72	-111	20615600	7436295296
20632	09:34:27.557	00:00:20.632	1238	-1024	-768	-1	-1	-1	-1	4	-1024	-768	-1	-1	-1	-1	4		0	0						Untertest3.avi	0	880	547	72	111				0	Content		-72	-111	20632240	7436311936
20649	09:34:27.574	00:00:20.648	1239	-1024	-768	-1	-1	-1	-1	4	-1024	-768	-1	-1	-1	-1	4		0	0						Untertest3.avi	0	880	547	72	111				0	Content		-72	-111	20648919	7436328615
20666	09:34:27.591	00:00:20.665	1240	-1024	-768	-1	-1	-1	-1	4	-1024	-768	-1	-1	-1	-1	4		0	0						Untertest3.avi	0	880	547	72	111				0	Content		-72	-111	20665586	7436345282
20682	09:34:27.607	00:00:20.682	1241	-1024	-768	-1	-1	-1	-1	4	-1024	-768	-1	-1	-1	-1	4		0	0						Untertest3.avi	0	880	547	72	111				0	Content		-72	-111	20682215	7436361911
20699	09:34:27.624	00:00:20.698	1242	-1024	-768	-1	-1	-1	-1	4	-1024	-768	-1	-1	-1	-1	4		0	0						Untertest3.avi	0	880	547	72	111				0	Content		-72	-111	20698883	7436378579
20715	09:34:27.640	00:00:20.715	1243	576,2261	651,7104	0,5073595	0,503258	487,2666	2,725714	3	531,6293	637,9273	0,5073595	0,503258	487,2666	2,710756	1	42	532	638						Untertest3.avi	0	880	547	72	111	549	530	50	0	Content		460	527	20715466	7436395162
20732	09:34:27.657	00:00:20.732	1244	672,6607	671,4034	0,5070107	0,5031223	487,2666	2,669899	3	627,4271	658,2634	0,5070106	0,5031223	487,2666	2,655269	1	42	627	658						Untertest3.avi	0	880	547	72	111	549	530	50	0	Content		555	547	20732218	7436411914
20749	09:34:27.674	00:00:20.748	1245	665,9991	654,4789	0,5070055	0,5030925	487,2666	2,870663	3	620,8307	641,1083	0,5070054	0,5030926	487,2666	2,854874	1	42	621	641						Untertest3.avi	0	880	547	72	111	549	530	50	0	Content		549	530	20748842	7436428538
20765	09:34:27.690	00:00:20.765	1246	-1024	-768	-1	-1	-1	-1	4	-1024	-768	-1	-1	-1	-1	4		0	0						Untertest3.avi	0	880	547	72	111				0	Content		-72	-111	20765465	7436445161
20782	09:34:27.707	00:00:20.782	1247	-1024	-768	-1	-1	-1	-1	4	-1024	-768	-1	-1	-1	-1	4		0	0						Untertest3.avi	0	880	547	72	111				0	Content		-72	-111	20782100	7436461796
20799	09:34:27.724	00:00:20.798	1248	-1024	-768	-1	-1	-1	-1	4	-1024	-768	-1	-1	-1	-1	4		0	0						Untertest3.avi	0	880	547	72	111				0	Content		-72	-111	20798781	7436478477
20815	09:34:27.740	00:00:20.815	1249	-1024	-768	-1	-1	-1	-1	4	-1024	-768	-1	-1	-1	-1	4		0	0						Untertest3.avi	0	880	547	72	111				0	Content		-72	-111	20815449	7436495145
20832	09:34:27.757	00:00:20.832	1250	-1024	-768	-1	-1	-1	-1	4	-1024	-768	-1	-1	-1	-1	4		0	0						Untertest3.avi	0	880	547	72	111				0	Content		-72	-111	20832080	7436511776
20849	09:34:27.774	00:00:20.848	1251	-1024	-768	-1	-1	-1	-1	4	-1024	-768	-1	-1	-1	-1	4		0	0						Untertest3.avi	0	880	547	72	111				0	Content		-72	-111	20848748	7436528444
20865	09:34:27.790	00:00:20.865	1252	-1024	-768	-1	-1	-1	-1	4	-1024	-768	-1	-1	-1	-1	4		0	0						Untertest3.avi	0	880	547	72	111				0	Content		-72	-111	20865416	7436545112
20882	09:34:27.807	00:00:20.882	1253	-1024	-768	-1	-1	-1	-1	4	-1024	-768	-1	-1	-1	-1	4		0	0						Untertest3.avi	0	880	547	72	111				0	Content		-72	-111	20882084	7436561780
20899	09:34:27.824	00:00:20.898	1254	-1024	-768	-1	-1	-1	-1	4	-1024	-768	-1	-1	-1	-1	4		0	0						Untertest3.avi	0	880	547	72	111				0	Content		-72	-111	20898708	7436578404
20915	09:34:27.840	00:00:20.915	1255	-1024	-768	-1	-1	-1	-1	4	-1024	-768	-1	-1	-1	-1	4		0	0						Untertest3.avi	0	880	547	72	111				0	Content		-72	-111	20915375	7436595071
20932	09:34:27.857	00:00:20.932	1256	-1024	-768	-1	-1	-1	-1	4	-1024	-768	-1	-1	-1	-1	4		0	0						Untertest3.avi	0	880	547	72	111				0	Content		-72	-111	20932040	7436611736
20949	09:34:27.874	00:00:20.948	1257	-1024	-768	-1	-1	-1	-1	4	-1024	-768	-1	-1	-1	-1	4		0	0						Untertest3.avi	0	880	547	72	111				0	Content		-72	-111	20948707	7436628403
20965	09:34:27.890	00:00:20.965	1258	-1024	-768	-1	-1	-1	-1	4	-1024	-768	-1	-1	-1	-1	4		0	0						Untertest3.avi	0	880	547	72	111				0	Content		-72	-111	20965329	7436645025
20982	09:34:27.907	00:00:20.981	1259	-1024	-768	-1	-1	-1	-1	4	-1024	-768	-1	-1	-1	-1	4		0	0						Untertest3.avi	0	880	547	72	111				0	Content		-72	-111	20981996	7436661692
20999	09:34:27.924	00:00:20.998	1260	-1024	-768	-1	-1	-1	-1	4	-1024	-768	-1	-1	-1	-1	4		0	0						Untertest3.avi	0	880	547	72	111				0	Content		-72	-111	20998659	7436678355
21015	09:34:27.940	00:00:21.015	1261	-1024	-768	-1	-1	-1	-1	4	-1024	-768	-1	-1	-1	-1	4		0	0						Untertest3.avi	0	880	547	72	111				0	Content		-72	-111	21015327	7436695023
21032	09:34:27.957	00:00:21.031	1262	-1024	-768	-1	-1	-1	-1	4	-1024	-768	-1	-1	-1	-1	4		0	0						Untertest3.avi	0	880	547	72	111				0	Content		-72	-111	21031991	7436711687
21049	09:34:27.974	00:00:21.048	1263	-1024	-768	-1	-1	-1	-1	4	-1024	-768	-1	-1	-1	-1	4		0	0						Untertest3.avi	0	880	547	72	111				0	Content		-72	-111	21048659	7436728355
21065	09:34:27.990	00:00:21.065	1264	-1024	-768	-1	-1	-1	-1	4	-1024	-768	-1	-1	-1	-1	4		0	0						Untertest3.avi	0	880	547	72	111				0	Content		-72	-111	21065326	7436745022
21082	09:34:28.007	00:00:21.081	1265	-1024	-768	-1	-1	-1	-1	4	-1024	-768	-1	-1	-1	-1	4		0	0						Untertest3.avi	0	880	547	72	111				0	Content		-72	-111	21081990	7436761686
21099	09:34:28.024	00:00:21.098	1266	-1024	-768	-1	-1	-1	-1	4	-1024	-768	-1	-1	-1	-1	4		0	0						Untertest3.avi	0	880	547	72	111				0	Content		-72	-111	21098658	7436778354
21115	09:34:28.040	00:00:21.115	1267	-1024	-768	-1	-1	-1	-1	4	-1024	-768	-1	-1	-1	-1	4		0	0						Untertest3.avi	0	880	547	72	111				0	Content		-72	-111	21115325	7436795021
21132	09:34:28.057	00:00:21.131	1268	-1024	-768	-1	-1	-1	-1	4	-1024	-768	-1	-1	-1	-1	4		0	0						Untertest3.avi	0	880	547	72	111				0	Content		-72	-111	21131945	7436811641
21149	09:34:28.074	00:00:21.148	1269	-1024	-768	-1	-1	-1	-1	4	-1024	-768	-1	-1	-1	-1	4		0	0						Untertest3.avi	0	880	547	72	111				0	Content		-72	-111	21148612	7436828308
21165	09:34:28.090	00:00:21.165	1270	-1024	-768	-1	-1	-1	-1	4	-1024	-768	-1	-1	-1	-1	4		0	0						Untertest3.avi	0	880	547	72	111				0	Content		-72	-111	21165280	7436844976
21182	09:34:28.107	00:00:21.181	1271	-1024	-768	-1	-1	-1	-1	4	-1024	-768	-1	-1	-1	-1	4		0	0						Untertest3.avi	0	880	547	72	111				0	Content		-72	-111	21181915	7436861611
21199	09:34:28.124	00:00:21.198	1272	-1024	-768	-1	-1	-1	-1	4	-1024	-768	-1	-1	-1	-1	4		0	0						Untertest3.avi	0	880	547	72	111				0	Content		-72	-111	21198583	7436878279
21215	09:34:28.140	00:00:21.215	1273	-1024	-768	-1	-1	-1	-1	4	-1024	-768	-1	-1	-1	-1	4		0	0						Untertest3.avi	0	880	547	72	111				0	Content		-72	-111	21215251	7436894947
21232	09:34:28.157	00:00:21.231	1274	-1024	-768	-1	-1	-1	-1	4	-1024	-768	-1	-1	-1	-1	4		0	0						Untertest3.avi	0	880	547	72	111				0	Content		-72	-111	21231895	7436911591
21249	09:34:28.174	00:00:21.248	1275	-1024	-768	-1	-1	-1	-1	4	-1024	-768	-1	-1	-1	-1	4		0	0						Untertest3.avi	0	880	547	72	111				0	Content		-72	-111	21248563	7436928259
21265	09:34:28.190	00:00:21.265	1276	-1024	-768	-1	-1	-1	-1	4	-1024	-768	-1	-1	-1	-1	4		0	0						Untertest3.avi	0	880	547	72	111				0	Content		-72	-111	21265230	7436944926
21282	09:34:28.207	00:00:21.281	1277	-1024	-768	-1	-1	-1	-1	4	-1024	-768	-1	-1	-1	-1	4		0	0						Untertest3.avi	0	880	547	72	111				0	Content		-72	-111	21281830	7436961526
21298	09:34:28.223	00:00:21.298	1278	-1024	-768	-1	-1	-1	-1	4	-1024	-768	-1	-1	-1	-1	4		0	0						Untertest3.avi	0	880	547	72	111				0	Content		-72	-111	21298498	7436978194
21315	09:34:28.240	00:00:21.315	1279	-1024	-768	-1	-1	-1	-1	4	-1024	-768	-1	-1	-1	-1	4		0	0						Untertest3.avi	0	880	547	72	111				0	Content		-72	-111	21315177	7436994873
21332	09:34:28.257	00:00:21.331	1280	-1024	-768	-1	-1	-1	-1	4	-1024	-768	-1	-1	-1	-1	4		0	0						Untertest3.avi	0	880	547	72	111				0	Content		-72	-111	21331802	7437011498
21348	09:34:28.273	00:00:21.348	1281	-1024	-768	-1	-1	-1	-1	4	-1024	-768	-1	-1	-1	-1	4		0	0						Untertest3.avi	0	880	547	72	111				0	Content		-72	-111	21348432	7437028128
21365	09:34:28.290	00:00:21.365	1282	-1024	-768	-1	-1	-1	-1	4	-1024	-768	-1	-1	-1	-1	4		0	0						Untertest3.avi	0	880	547	72	111				0	Content		-72	-111	21365100	7437044796
21382	09:34:28.307	00:00:21.381	1283	-1024	-768	-1	-1	-1	-1	4	-1024	-768	-1	-1	-1	-1	4		0	0						Untertest3.avi	0	880	547	72	111				0	Content		-72	-111	21381761	7437061457
21398	09:34:28.323	00:00:21.398	1284	-1024	-768	-1	-1	-1	-1	4	-1024	-768	-1	-1	-1	-1	4		0	0						Untertest3.avi	0	880	547	72	111				0	Content		-72	-111	21398429	7437078125
21415	09:34:28.340	00:00:21.415	1285	-1024	-768	-1	-1	-1	-1	4	-1024	-768	-1	-1	-1	-1	4		0	0						Untertest3.avi	0	880	547	72	111				0	Content		-72	-111	21415051	7437094747
21432	09:34:28.357	00:00:21.431	1286	-1024	-768	-1	-1	-1	-1	4	-1024	-768	-1	-1	-1	-1	4		0	0						Untertest3.avi	0	880	547	72	111				0	Content		-72	-111	21431718	7437111414
21448	09:34:28.373	00:00:21.448	1287	-1024	-768	-1	-1	-1	-1	4	-1024	-768	-1	-1	-1	-1	4		0	0						Untertest3.avi	0	880	547	72	111				0	Content		-72	-111	21448423	7437128119
21465	09:34:28.390	00:00:21.465	1288	-1024	-768	-1	-1	-1	-1	4	-1024	-768	-1	-1	-1	-1	4		0	0						Untertest3.avi	0	880	547	72	111				0	Content		-72	-111	21465045	7437144741
21482	09:34:28.407	00:00:21.481	1289	-1024	-768	-1	-1	-1	-1	4	-1024	-768	-1	-1	-1	-1	4		0	0						Untertest3.avi	0	880	547	72	111				0	Content		-72	-111	21481713	7437161409
21498	09:34:28.423	00:00:21.498	1290	-1024	-768	-1	-1	-1	-1	4	-1024	-768	-1	-1	-1	-1	4		0	0						Untertest3.avi	0	880	547	72	111				0	Content		-72	-111	21498381	7437178077
21515	09:34:28.440	00:00:21.515	1291	-1024	-768	-1	-1	-1	-1	4	-1024	-768	-1	-1	-1	-1	4		0	0						Untertest3.avi	0	880	547	72	111				0	Content		-72	-111	21515022	7437194718
21532	09:34:28.457	00:00:21.531	1292	-1024	-768	-1	-1	-1	-1	4	-1024	-768	-1	-1	-1	-1	4		0	0						Untertest3.avi	0	880	547	72	111				0	Content		-72	-111	21531690	7437211386
21548	09:34:28.473	00:00:21.548	1293	-1024	-768	-1	-1	-1	-1	4	-1024	-768	-1	-1	-1	-1	4		0	0						Untertest3.avi	0	880	547	72	111				0	Content		-72	-111	21548348	7437228044
21565	09:34:28.490	00:00:21.565	1294	-1024	-768	-1	-1	-1	-1	4	-1024	-768	-1	-1	-1	-1	4		0	0						Untertest3.avi	0	880	547	72	111				0	Content		-72	-111	21565016	7437244712
21582	09:34:28.507	00:00:21.581	1295	-1024	-768	-1	-1	-1	-1	4	-1024	-768	-1	-1	-1	-1	4		0	0						Untertest3.avi	0	880	547	72	111				0	Content		-72	-111	21581683	7437261379
21598	09:34:28.523	00:00:21.598	1296	-1024	-768	-1	-1	-1	-1	4	-1024	-768	-1	-1	-1	-1	4		0	0						Untertest3.avi	0	880	547	72	111				0	Content		-72	-111	21598302	7437277998
21615	09:34:28.540	00:00:21.614	1297	-1024	-768	-1	-1	-1	-1	4	-1024	-768	-1	-1	-1	-1	4		0	0						Untertest3.avi	0	880	547	72	111				0	Content		-72	-111	21614970	7437294666
21632	09:34:28.557	00:00:21.631	1298	-1024	-768	-1	-1	-1	-1	4	-1024	-768	-1	-1	-1	-1	4		0	0						Untertest3.avi	0	880	547	72	111				0	Content		-72	-111	21631637	7437311333
21648	09:34:28.573	00:00:21.648	1299	-1024	-768	-1	-1	-1	-1	4	-1024	-768	-1	-1	-1	-1	4		0	0						Untertest3.avi	0	880	547	72	111				0	Content		-72	-111	21648284	7437327980
21665	09:34:28.590	00:00:21.664	1300	-1024	-768	-1	-1	-1	-1	4	-1024	-768	-1	-1	-1	-1	4		0	0						Untertest3.avi	0	880	547	72	111				0	Content		-72	-111	21664951	7437344647
21682	09:34:28.607	00:00:21.681	1301	-1024	-768	-1	-1	-1	-1	4	-1024	-768	-1	-1	-1	-1	4		0	0						Untertest3.avi	0	880	547	72	111				0	Content		-72	-111	21681626	7437361322
21698	09:34:28.623	00:00:21.698	1302	-1024	-768	-1	-1	-1	-1	4	-1024	-768	-1	-1	-1	-1	4		0	0						Untertest3.avi	0	880	547	72	111				0	Content		-72	-111	21698294	7437377990
21715	09:34:28.640	00:00:21.714	1303	-1024	-768	-1	-1	-1	-1	4	-1024	-768	-1	-1	-1	-1	4		0	0						Untertest3.avi	0	880	547	72	111				0	Content		-72	-111	21714913	7437394609
21732	09:34:28.657	00:00:21.731	1304	-1024	-768	-1	-1	-1	-1	4	-1024	-768	-1	-1	-1	-1	4		0	0						Untertest3.avi	0	880	547	72	111				0	Content		-72	-111	21731581	7437411277
21748	09:34:28.673	00:00:21.748	1305	-1024	-768	-1	-1	-1	-1	4	-1024	-768	-1	-1	-1	-1	4		0	0						Untertest3.avi	0	880	547	72	111				0	Content		-72	-111	21748243	7437427939
21765	09:34:28.690	00:00:21.764	1306	-1024	-768	-1	-1	-1	-1	4	-1024	-768	-1	-1	-1	-1	4		0	0						Untertest3.avi	0	880	547	72	111				0	Content		-72	-111	21764911	7437444607
21782	09:34:28.707	00:00:21.781	1307	-1024	-768	-1	-1	-1	-1	4	-1024	-768	-1	-1	-1	-1	4		0	0						Untertest3.avi	0	880	547	72	111				0	Content		-72	-111	21781533	7437461229
21798	09:34:28.723	00:00:21.798	1308	-1024	-768	-1	-1	-1	-1	4	-1024	-768	-1	-1	-1	-1	4		0	0						Untertest3.avi	0	880	547	72	111				0	Content		-72	-111	21798201	7437477897
21815	09:34:28.740	00:00:21.814	1309	-1024	-768	-1	-1	-1	-1	4	-1024	-768	-1	-1	-1	-1	4		0	0						Untertest3.avi	0	880	547	72	111				0	Content		-72	-111	21814866	7437494562
21832	09:34:28.757	00:00:21.831	1310	-1024	-768	-1	-1	-1	-1	4	-1024	-768	-1	-1	-1	-1	4		0	0						Untertest3.avi	0	880	547	72	111				0	Content		-72	-111	21831533	7437511229
21848	09:34:28.773	00:00:21.848	1311	-1024	-768	-1	-1	-1	-1	4	-1024	-768	-1	-1	-1	-1	4		0	0						Untertest3.avi	0	880	547	72	111				0	Content		-72	-111	21848161	7437527857
21865	09:34:28.790	00:00:21.864	1312	-1024	-768	-1	-1	-1	-1	4	-1024	-768	-1	-1	-1	-1	4		0	0						Untertest3.avi	0	880	547	72	111				0	Content		-72	-111	21864828	7437544524
21881	09:34:28.806	00:00:21.881	1313	-1024	-768	-1	-1	-1	-1	4	-1024	-768	-1	-1	-1	-1	4		0	0						Untertest3.avi	0	880	547	72	111				0	Content		-72	-111	21881490	7437561186
21898	09:34:28.823	00:00:21.898	1314	-1024	-768	-1	-1	-1	-1	4	-1024	-768	-1	-1	-1	-1	4		0	0						Untertest3.avi	0	880	547	72	111				0	Content		-72	-111	21898158	7437577854
21915	09:34:28.840	00:00:21.914	1315	-1024	-768	-1	-1	-1	-1	4	-1024	-768	-1	-1	-1	-1	4		0	0						Untertest3.avi	0	880	547	72	111				0	Content		-72	-111	21914779	7437594475
21931	09:34:28.856	00:00:21.931	1316	-1024	-768	-1	-1	-1	-1	4	-1024	-768	-1	-1	-1	-1	4		0	0						Untertest3.avi	0	880	547	72	111				0	Content		-72	-111	21931447	7437611143
21948	09:34:28.873	00:00:21.948	1317	-1024	-768	-1	-1	-1	-1	4	-1024	-768	-1	-1	-1	-1	4		0	0						Untertest3.avi	0	880	547	72	111				0	Content		-72	-111	21948110	7437627806
21965	09:34:28.890	00:00:21.964	1318	-1024	-768	-1	-1	-1	-1	4	-1024	-768	-1	-1	-1	-1	4		0	0						Untertest3.avi	0	880	547	72	111				0	Content		-72	-111	21964778	7437644474
21981	09:34:28.906	00:00:21.981	1319	-1024	-768	-1	-1	-1	-1	4	-1024	-768	-1	-1	-1	-1	4		0	0						Untertest3.avi	0	880	547	72	111				0	Content		-72	-111	21981400	7437661096
21998	09:34:28.923	00:00:21.998	1320	-1024	-768	-1	-1	-1	-1	4	-1024	-768	-1	-1	-1	-1	4		0	0						Untertest3.avi	0	880	547	72	111				0	Content		-72	-111	21998068	7437677764
22015	09:34:28.940	00:00:22.014	1321	-1024	-768	-1	-1	-1	-1	4	-1024	-768	-1	-1	-1	-1	4		0	0						Untertest3.avi	0	880	547	72	111				0	Content		-72	-111	22014732	7437694428
22031	09:34:28.956	00:00:22.031	1322	-1024	-768	-1	-1	-1	-1	4	-1024	-768	-1	-1	-1	-1	4		0	0						Untertest3.avi	0	880	547	72	111				0	Content		-72	-111	22031399	7437711095
22048	09:34:28.973	00:00:22.048	1323	-1024	-768	-1	-1	-1	-1	4	-1024	-768	-1	-1	-1	-1	4		0	0						Untertest3.avi	0	880	547	72	111				0	Content		-72	-111	22048023	7437727719
22065	09:34:28.990	00:00:22.064	1324	-1024	-768	-1	-1	-1	-1	4	-1024	-768	-1	-1	-1	-1	4		0	0						Untertest3.avi	0	880	547	72	111				0	Content		-72	-111	22064690	7437744386
22081	09:34:29.006	00:00:22.081	1325	-1024	-768	-1	-1	-1	-1	4	-1024	-768	-1	-1	-1	-1	4		0	0						Untertest3.avi	0	880	547	72	111				0	Content		-72	-111	22081353	7437761049
22098	09:34:29.023	00:00:22.098	1326	-1024	-768	-1	-1	-1	-1	4	-1024	-768	-1	-1	-1	-1	4		0	0						Untertest3.avi	0	880	547	72	111				0	Content		-72	-111	22098021	7437777717
22115	09:34:29.040	00:00:22.114	1327	-1024	-768	-1	-1	-1	-1	4	-1024	-768	-1	-1	-1	-1	4		0	0						Untertest3.avi	0	880	547	72	111				0	Content		-72	-111	22114643	7437794339
22131	09:34:29.056	00:00:22.131	1328	-1024	-768	-1	-1	-1	-1	4	-1024	-768	-1	-1	-1	-1	4		0	0						Untertest3.avi	0	880	547	72	111				0	Content		-72	-111	22131311	7437811007
22148	09:34:29.073	00:00:22.147	1329	-1024	-768	-1	-1	-1	-1	4	-1024	-768	-1	-1	-1	-1	4		0	0						Untertest3.avi	0	880	547	72	111				0	Content		-72	-111	22147974	7437827670
22165	09:34:29.090	00:00:22.164	1330	-1024	-768	-1	-1	-1	-1	4	-1024	-768	-1	-1	-1	-1	4		0	0						Untertest3.avi	0	880	547	72	111				0	Content		-72	-111	22164642	7437844338
22181	09:34:29.106	00:00:22.181	1331	-1024	-768	-1	-1	-1	-1	4	-1024	-768	-1	-1	-1	-1	4		0	0						Untertest3.avi	0	880	547	72	111				0	Content		-72	-111	22181265	7437860961
22198	09:34:29.123	00:00:22.197	1332	-1024	-768	-1	-1	-1	-1	4	-1024	-768	-1	-1	-1	-1	4		0	0						Untertest3.avi	0	880	547	72	111				0	Content		-72	-111	22197933	7437877629
22215	09:34:29.140	00:00:22.214	1333	-1024	-768	-1	-1	-1	-1	4	-1024	-768	-1	-1	-1	-1	4		0	0						Untertest3.avi	0	880	547	72	111				0	Content		-72	-111	22214598	7437894294
22231	09:34:29.156	00:00:22.231	1334	-1024	-768	-1	-1	-1	-1	4	-1024	-768	-1	-1	-1	-1	4		0	0						Untertest3.avi	0	880	547	72	111				0	Content		-72	-111	22231265	7437910961
22248	09:34:29.173	00:00:22.247	1335	-1024	-768	-1	-1	-1	-1	4	-1024	-768	-1	-1	-1	-1	4		0	0						Untertest3.avi	0	880	547	72	111				0	Content		-72	-111	22247888	7437927584
22265	09:34:29.190	00:00:22.264	1336	-1024	-768	-1	-1	-1	-1	4	-1024	-768	-1	-1	-1	-1	4		0	0						Untertest3.avi	0	880	547	72	111				0	Content		-72	-111	22264555	7437944251
22281	09:34:29.206	00:00:22.281	1337	-1024	-768	-1	-1	-1	-1	4	-1024	-768	-1	-1	-1	-1	4		0	0						Untertest3.avi	0	880	547	72	111				0	Content		-72	-111	22281217	7437960913
22298	09:34:29.223	00:00:22.297	1338	-1024	-768	-1	-1	-1	-1	4	-1024	-768	-1	-1	-1	-1	4		0	0						Untertest3.avi	0	880	547	72	111				0	Content		-72	-111	22297885	7437977581
22315	09:34:29.240	00:00:22.314	1339	-1024	-768	-1	-1	-1	-1	4	-1024	-768	-1	-1	-1	-1	4		0	0						Untertest3.avi	0	880	547	72	111				0	Content		-72	-111	22314507	7437994203
22331	09:34:29.256	00:00:22.331	1340	-1024	-768	-1	-1	-1	-1	4	-1024	-768	-1	-1	-1	-1	4		0	0						Untertest3.avi	0	880	547	72	111				0	Content		-72	-111	22331175	7438010871
22348	09:34:29.273	00:00:22.347	1341	-1024	-768	-1	-1	-1	-1	4	-1024	-768	-1	-1	-1	-1	4		0	0						Untertest3.avi	0	880	547	72	111				0	Content		-72	-111	22347838	7438027534
22365	09:34:29.290	00:00:22.364	1342	-1024	-768	-1	-1	-1	-1	4	-1024	-768	-1	-1	-1	-1	4		0	0						Untertest3.avi	0	880	547	72	111				0	Content		-72	-111	22364506	7438044202
22381	09:34:29.306	00:00:22.381	1343	-1024	-768	-1	-1	-1	-1	4	-1024	-768	-1	-1	-1	-1	4		0	0						Untertest3.avi	0	880	547	72	111				0	Content		-72	-111	22381130	7438060826
22398	09:34:29.323	00:00:22.397	1344	-1024	-768	-1	-1	-1	-1	4	-1024	-768	-1	-1	-1	-1	4		0	0						Untertest3.avi	0	880	547	72	111				0	Content		-72	-111	22397798	7438077494
22415	09:34:29.340	00:00:22.414	1345	-1024	-768	-1	-1	-1	-1	4	-1024	-768	-1	-1	-1	-1	4		0	0						Untertest3.avi	0	880	547	72	111				0	Content		-72	-111	22414514	7438094210
22431	09:34:29.356	00:00:22.431	1346	-1024	-768	-1	-1	-1	-1	4	-1024	-768	-1	-1	-1	-1	4		0	0						Untertest3.avi	0	880	547	72	111				0	Content		-72	-111	22431130	7438110826
22448	09:34:29.373	00:00:22.447	1347	-1024	-768	-1	-1	-1	-1	4	-1024	-768	-1	-1	-1	-1	4		0	0						Untertest3.avi	0	880	547	72	111				0	Content		-72	-111	22447798	7438127494
22464	09:34:29.389	00:00:22.464	1348	-1024	-768	-1	-1	-1	-1	4	-1024	-768	-1	-1	-1	-1	4		0	0						Untertest3.avi	0	880	547	72	111				0	Content		-72	-111	22464459	7438144155
22481	09:34:29.406	00:00:22.481	1349	-1024	-768	-1	-1	-1	-1	4	-1024	-768	-1	-1	-1	-1	4		0	0						Untertest3.avi	0	880	547	72	111				0	Content		-72	-111	22481127	7438160823
22498	09:34:29.423	00:00:22.497	1350	-1024	-768	-1	-1	-1	-1	4	-1024	-768	-1	-1	-1	-1	4		0	0						Untertest3.avi	0	880	547	72	111				0	Content		-72	-111	22497752	7438177448
22514	09:34:29.439	00:00:22.514	1351	-1024	-768	-1	-1	-1	-1	4	-1024	-768	-1	-1	-1	-1	4		0	0						Untertest3.avi	0	880	547	72	111				0	Content		-72	-111	22514419	7438194115
22531	09:34:29.456	00:00:22.531	1352	-1024	-768	-1	-1	-1	-1	4	-1024	-768	-1	-1	-1	-1	4		0	0						Untertest3.avi	0	880	547	72	111				0	Content		-72	-111	22531071	7438210767
22548	09:34:29.473	00:00:22.547	1353	-1024	-768	-1	-1	-1	-1	4	-1024	-768	-1	-1	-1	-1	4		0	0						Untertest3.avi	0	880	547	72	111				0	Content		-72	-111	22547738	7438227434
22564	09:34:29.489	00:00:22.564	1354	-1024	-768	-1	-1	-1	-1	4	-1024	-768	-1	-1	-1	-1	4		0	0						Untertest3.avi	0	880	547	72	111				0	Content		-72	-111	22564406	7438244102
22581	09:34:29.506	00:00:22.581	1355	-1024	-768	-1	-1	-1	-1	4	-1024	-768	-1	-1	-1	-1	4		0	0						Untertest3.avi	0	880	547	72	111				0	Content		-72	-111	22581053	7438260749
22598	09:34:29.523	00:00:22.597	1356	-1024	-768	-1	-1	-1	-1	4	-1024	-768	-1	-1	-1	-1	4		0	0						Untertest3.avi	0	880	547	72	111				0	Content		-72	-111	22597720	7438277416
22614	09:34:29.539	00:00:22.614	1357	-1024	-768	-1	-1	-1	-1	4	-1024	-768	-1	-1	-1	-1	4		0	0						Untertest3.avi	0	880	547	72	111				0	Content		-72	-111	22614388	7438294084
22631	09:34:29.556	00:00:22.631	1358	-1024	-768	-1	-1	-1	-1	4	-1024	-768	-1	-1	-1	-1	4		0	0						Untertest3.avi	0	880	547	72	111				0	Content		-72	-111	22631055	7438310751
22648	09:34:29.573	00:00:22.647	1359	-1024	-768	-1	-1	-1	-1	4	-1024	-768	-1	-1	-1	-1	4		0	0						Untertest3.avi	0	880	547	72	111				0	Content		-72	-111	22647702	7438327398
22664	09:34:29.589	00:00:22.664	1360	-1024	-768	-1	-1	-1	-1	4	-1024	-768	-1	-1	-1	-1	4		0	0						Untertest3.avi	0	880	547	72	111				0	Content		-72	-111	22664369	7438344065
22681	09:34:29.606	00:00:22.681	1361	-1024	-768	-1	-1	-1	-1	4	-1024	-768	-1	-1	-1	-1	4		0	0						Untertest3.avi	0	880	547	72	111				0	Content		-72	-111	22681037	7438360733
22698	09:34:29.623	00:00:22.697	1362	-1024	-768	-1	-1	-1	-1	4	-1024	-768	-1	-1	-1	-1	4		0	0						Untertest3.avi	0	880	547	72	111				0	Content		-72	-111	22697654	7438377350
22714	09:34:29.639	00:00:22.714	1363	-1024	-768	-1	-1	-1	-1	4	-1024	-768	-1	-1	-1	-1	4		0	0						Untertest3.avi	0	880	547	72	111				0	Content		-72	-111	22714321	7438394017
22731	09:34:29.656	00:00:22.730	1364	-1024	-768	-1	-1	-1	-1	4	-1024	-768	-1	-1	-1	-1	4		0	0						Untertest3.avi	0	880	547	72	111				0	Content		-72	-111	22730989	7438410685
22748	09:34:29.673	00:00:22.747	1365	-1024	-768	-1	-1	-1	-1	4	-1024	-768	-1	-1	-1	-1	4		0	0						Untertest3.avi	0	880	547	72	111				0	Content		-72	-111	22747615	7438427311
22764	09:34:29.689	00:00:22.764	1366	-1024	-768	-1	-1	-1	-1	4	-1024	-768	-1	-1	-1	-1	4		0	0						Untertest3.avi	0	880	547	72	111				0	Content		-72	-111	22764283	7438443979
22781	09:34:29.706	00:00:22.780	1367	-1024	-768	-1	-1	-1	-1	4	-1024	-768	-1	-1	-1	-1	4		0	0						Untertest3.avi	0	880	547	72	111				0	Content		-72	-111	22780951	7438460647
22798	09:34:29.723	00:00:22.797	1368	-1024	-768	-1	-1	-1	-1	4	-1024	-768	-1	-1	-1	-1	4		0	0						Untertest3.avi	0	880	547	72	111				0	Content		-72	-111	22797588	7438477284
22814	09:34:29.739	00:00:22.814	1369	-1024	-768	-1	-1	-1	-1	4	-1024	-768	-1	-1	-1	-1	4		0	0						Untertest3.avi	0	880	547	72	111				0	Content		-72	-111	22814256	7438493952
22831	09:34:29.756	00:00:22.830	1370	-1024	-768	-1	-1	-1	-1	4	-1024	-768	-1	-1	-1	-1	4		0	0						Untertest3.avi	0	880	547	72	111				0	Content		-72	-111	22830923	7438510619
22848	09:34:29.773	00:00:22.847	1371	-1024	-768	-1	-1	-1	-1	4	-1024	-768	-1	-1	-1	-1	4		0	0						Untertest3.avi	0	880	547	72	111				0	Content		-72	-111	22847576	7438527272
22864	09:34:29.789	00:00:22.864	1372	-1024	-768	-1	-1	-1	-1	4	-1024	-768	-1	-1	-1	-1	4		0	0						Untertest3.avi	0	880	547	72	111				0	Content		-72	-111	22864243	7438543939
22881	09:34:29.806	00:00:22.880	1373	-1024	-768	-1	-1	-1	-1	4	-1024	-768	-1	-1	-1	-1	4		0	0						Untertest3.avi	0	880	547	72	111				0	Content		-72	-111	22880911	7438560607
22898	09:34:29.823	00:00:22.897	1374	-1024	-768	-1	-1	-1	-1	4	-1024	-768	-1	-1	-1	-1	4		0	0						Untertest3.avi	0	880	547	72	111				0	Content		-72	-111	22897522	7438577218
22914	09:34:29.839	00:00:22.914	1375	-1024	-768	-1	-1	-1	-1	4	-1024	-768	-1	-1	-1	-1	4		0	0						Untertest3.avi	0	880	547	72	111				0	Content		-72	-111	22914189	7438593885
22931	09:34:29.856	00:00:22.930	1376	-1024	-768	-1	-1	-1	-1	4	-1024	-768	-1	-1	-1	-1	4		0	0						Untertest3.avi	0	880	547	72	111				0	Content		-72	-111	22930857	7438610553
22947	09:34:29.872	00:00:22.947	1377	-1024	-768	-1	-1	-1	-1	4	-1024	-768	-1	-1	-1	-1	4		0	0						Untertest3.avi	0	880	547	72	111				0	Content		-72	-111	22947483	7438627179
22964	09:34:29.889	00:00:22.964	1378	-1024	-768	-1	-1	-1	-1	4	-1024	-768	-1	-1	-1	-1	4		0	0						Untertest3.avi	0	880	547	72	111				0	Content		-72	-111	22964151	7438643847
22981	09:34:29.906	00:00:22.980	1379	-1024	-768	-1	-1	-1	-1	4	-1024	-768	-1	-1	-1	-1	4		0	0						Untertest3.avi	0	880	547	72	111				0	Content		-72	-111	22980819	7438660515
22997	09:34:29.922	00:00:22.997	1380	-1024	-768	-1	-1	-1	-1	4	-1024	-768	-1	-1	-1	-1	4		0	0						Untertest3.avi	0	880	547	72	111				0	Content		-72	-111	22997458	7438677154
23014	09:34:29.939	00:00:23.014	1381	-1024	-768	-1	-1	-1	-1	4	-1024	-768	-1	-1	-1	-1	4		0	0						Untertest3.avi	0	880	547	72	111				0	Content		-72	-111	23014126	7438693822
23031	09:34:29.956	00:00:23.030	1382	-1024	-768	-1	-1	-1	-1	4	-1024	-768	-1	-1	-1	-1	4		0	0						Untertest3.avi	0	880	547	72	111				0	Content		-72	-111	23030793	7438710489
23047	09:34:29.972	00:00:23.047	1383	-1024	-768	-1	-1	-1	-1	4	-1024	-768	-1	-1	-1	-1	4		0	0						Untertest3.avi	0	880	547	72	111				0	Content		-72	-111	23047441	7438727137
23064	09:34:29.989	00:00:23.064	1384	-1024	-768	-1	-1	-1	-1	4	-1024	-768	-1	-1	-1	-1	4		0	0						Untertest3.avi	0	880	547	72	111				0	Content		-72	-111	23064108	7438743804
23081	09:34:30.006	00:00:23.080	1385	-1024	-768	-1	-1	-1	-1	4	-1024	-768	-1	-1	-1	-1	4		0	0						Untertest3.avi	0	880	547	72	111				0	Content		-72	-111	23080776	7438760472
23097	09:34:30.022	00:00:23.097	1386	-1024	-768	-1	-1	-1	-1	4	-1024	-768	-1	-1	-1	-1	4		0	0						Untertest3.avi	0	880	547	72	111				0	Content		-72	-111	23097430	7438777126
23114	09:34:30.039	00:00:23.114	1387	-1024	-768	-1	-1	-1	-1	4	-1024	-768	-1	-1	-1	-1	4		0	0						Untertest3.avi	0	880	547	72	111				0	Content		-72	-111	23114097	7438793793
23131	09:34:30.056	00:00:23.130	1388	-1024	-768	-1	-1	-1	-1	4	-1024	-768	-1	-1	-1	-1	4		0	0						Untertest3.avi	0	880	547	72	111				0	Content		-72	-111	23130765	7438810461
23147	09:34:30.072	00:00:23.147	1389	-1024	-768	-1	-1	-1	-1	4	-1024	-768	-1	-1	-1	-1	4		0	0						Untertest3.avi	0	880	547	72	111				0	Content		-72	-111	23147378	7438827074
23164	09:34:30.089	00:00:23.164	1390	-1024	-768	-1	-1	-1	-1	4	-1024	-768	-1	-1	-1	-1	4		0	0						Untertest3.avi	0	880	547	72	111				0	Content		-72	-111	23164046	7438843742
23181	09:34:30.106	00:00:23.180	1391	-1024	-768	-1	-1	-1	-1	4	-1024	-768	-1	-1	-1	-1	4		0	0						Untertest3.avi	0	880	547	72	111				0	Content		-72	-111	23180714	7438860410
23197	09:34:30.122	00:00:23.197	1392	-1024	-768	-1	-1	-1	-1	4	-1024	-768	-1	-1	-1	-1	4		0	0						Untertest3.avi	0	880	547	72	111				0	Content		-72	-111	23197342	7438877038
23214	09:34:30.139	00:00:23.214	1393	-1024	-768	-1	-1	-1	-1	4	-1024	-768	-1	-1	-1	-1	4		0	0						Untertest3.avi	0	880	547	72	111				0	Content		-72	-111	23214010	7438893706
23231	09:34:30.156	00:00:23.230	1394	-1024	-768	-1	-1	-1	-1	4	-1024	-768	-1	-1	-1	-1	4		0	0						Untertest3.avi	0	880	547	72	111				0	Content		-72	-111	23230677	7438910373
23247	09:34:30.172	00:00:23.247	1395	-1024	-768	-1	-1	-1	-1	4	-1024	-768	-1	-1	-1	-1	4		0	0						Untertest3.avi	0	880	547	72	111				0	Content		-72	-111	23247318	7438927014
23264	09:34:30.189	00:00:23.263	1396	-1024	-768	-1	-1	-1	-1	4	-1024	-768	-1	-1	-1	-1	4		0	0						Untertest3.avi	0	880	547	72	111				0	Content		-72	-111	23263985	7438943681
23281	09:34:30.206	00:00:23.280	1397	-1024	-768	-1	-1	-1	-1	4	-1024	-768	-1	-1	-1	-1	4		0	0						Untertest3.avi	0	880	547	72	111				0	Content		-72	-111	23280653	7438960349
23297	09:34:30.222	00:00:23.297	1398	-1024	-768	-1	-1	-1	-1	4	-1024	-768	-1	-1	-1	-1	4		0	0						Untertest3.avi	0	880	547	72	111				0	Content		-72	-111	23297301	7438976997
23314	09:34:30.239	00:00:23.313	1399	-1024	-768	-1	-1	-1	-1	4	-1024	-768	-1	-1	-1	-1	4		0	0						Untertest3.avi	0	880	547	72	111				0	Content		-72	-111	23313968	7438993664
23331	09:34:30.256	00:00:23.330	1400	-1024	-768	-1	-1	-1	-1	4	-1024	-768	-1	-1	-1	-1	4		0	0						Untertest3.avi	0	880	547	72	111				0	Content		-72	-111	23330636	7439010332
23347	09:34:30.272	00:00:23.347	1401	-1024	-768	-1	-1	-1	-1	4	-1024	-768	-1	-1	-1	-1	4		0	0						Untertest3.avi	0	880	547	72	111				0	Content		-72	-111	23347245	7439026941
23364	09:34:30.289	00:00:23.363	1402	-1024	-768	-1	-1	-1	-1	4	-1024	-768	-1	-1	-1	-1	4		0	0						Untertest3.avi	0	880	547	72	111				0	Content		-72	-111	23363913	7439043609
23381	09:34:30.306	00:00:23.380	1403	-1024	-768	-1	-1	-1	-1	4	-1024	-768	-1	-1	-1	-1	4		0	0						Untertest3.avi	0	880	547	72	111				0	Content		-72	-111	23380581	7439060277
23397	09:34:30.322	00:00:23.397	1404	-1024	-768	-1	-1	-1	-1	4	-1024	-768	-1	-1	-1	-1	4		0	0						Untertest3.avi	0	880	547	72	111				0	Content		-72	-111	23397209	7439076905
23414	09:34:30.339	00:00:23.413	1405	-1024	-768	-1	-1	-1	-1	4	-1024	-768	-1	-1	-1	-1	4		0	0						Untertest3.avi	0	880	547	72	111				0	Content		-72	-111	23413877	7439093573
23431	09:34:30.356	00:00:23.430	1406	-1024	-768	-1	-1	-1	-1	4	-1024	-768	-1	-1	-1	-1	4		0	0						Untertest3.avi	0	880	547	72	111				0	Content		-72	-111	23430544	7439110240
23447	09:34:30.372	00:00:23.447	1407	-1024	-768	-1	-1	-1	-1	4	-1024	-768	-1	-1	-1	-1	4		0	0						Untertest3.avi	0	880	547	72	111				0	Content		-72	-111	23447184	7439126880
23464	09:34:30.389	00:00:23.463	1408	-1024	-768	-1	-1	-1	-1	4	-1024	-768	-1	-1	-1	-1	4		0	0						Untertest3.avi	0	880	547	72	111				0	Content		-72	-111	23463851	7439143547
23481	09:34:30.406	00:00:23.480	1409	-1024	-768	-1	-1	-1	-1	4	-1024	-768	-1	-1	-1	-1	4		0	0						Untertest3.avi	0	880	547	72	111				0	Content		-72	-111	23480519	7439160215
23497	09:34:30.422	00:00:23.497	1410	-1024	-768	-1	-1	-1	-1	4	-1024	-768	-1	-1	-1	-1	4		0	0						Untertest3.avi	0	880	547	72	111				0	Content		-72	-111	23497118	7439176814
23514	09:34:30.439	00:00:23.513	1411	-1024	-768	-1	-1	-1	-1	4	-1024	-768	-1	-1	-1	-1	4		0	0						Untertest3.avi	0	880	547	72	111				0	Content		-72	-111	23513785	7439193481
23530	09:34:30.455	00:00:23.530	1412	-1024	-768	-1	-1	-1	-1	4	-1024	-768	-1	-1	-1	-1	4		0	0						Untertest3.avi	0	880	547	72	111				0	Content		-72	-111	23530435	7439210131
23547	09:34:30.472	00:00:23.547	1413	-1024	-768	-1	-1	-1	-1	4	-1024	-768	-1	-1	-1	-1	4		0	0						Untertest3.avi	0	880	547	72	111				0	Content		-72	-111	23547102	7439226798
23564	09:34:30.489	00:00:23.563	1414	-1024	-768	-1	-1	-1	-1	4	-1024	-768	-1	-1	-1	-1	4		0	0						Untertest3.avi	0	880	547	72	111				0	Content		-72	-111	23563706	7439243402
23580	09:34:30.505	00:00:23.580	1415	-1024	-768	-1	-1	-1	-1	4	-1024	-768	-1	-1	-1	-1	4		0	0						Untertest3.avi	0	880	547	72	111				0	Content		-72	-111	23580395	7439260091
23597	09:34:30.522	00:00:23.597	1416	-1024	-768	-1	-1	-1	-1	4	-1024	-768	-1	-1	-1	-1	4		0	0						Untertest3.avi	0	880	547	72	111				0	Content		-72	-111	23597062	7439276758
23614	09:34:30.539	00:00:23.613	1417	-1024	-768	-1	-1	-1	-1	4	-1024	-768	-1	-1	-1	-1	4		0	0						Untertest3.avi	0	880	547	72	111				0	Content		-72	-111	23613696	7439293392
23630	09:34:30.555	00:00:23.630	1418	-1024	-768	-1	-1	-1	-1	4	-1024	-768	-1	-1	-1	-1	4		0	0						Untertest3.avi	0	880	547	72	111				0	Content		-72	-111	23630363	7439310059
23647	09:34:30.572	00:00:23.647	1419	-1024	-768	-1	-1	-1	-1	4	-1024	-768	-1	-1	-1	-1	4		0	0						Untertest3.avi	0	880	547	72	111				0	Content		-72	-111	23647019	7439326715
23664	09:34:30.589	00:00:23.663	1420	-1024	-768	-1	-1	-1	-1	4	-1024	-768	-1	-1	-1	-1	4		0	0						Untertest3.avi	0	880	547	72	111				0	Content		-72	-111	23663686	7439343382
23680	09:34:30.605	00:00:23.680	1421	-1024	-768	-1	-1	-1	-1	4	-1024	-768	-1	-1	-1	-1	4		0	0						Untertest3.avi	0	880	547	72	111				0	Content		-72	-111	23680354	7439360050
23697	09:34:30.622	00:00:23.697	1422	-1024	-768	-1	-1	-1	-1	4	-1024	-768	-1	-1	-1	-1	4		0	0						Untertest3.avi	0	880	547	72	111				0	Content		-72	-111	23697012	7439376708
23714	09:34:30.639	00:00:23.713	1423	-1024	-768	-1	-1	-1	-1	4	-1024	-768	-1	-1	-1	-1	4		0	0						Untertest3.avi	0	880	547	72	111				0	Content		-72	-111	23713679	7439393375
23730	09:34:30.655	00:00:23.730	1424	-1024	-768	-1	-1	-1	-1	4	-1024	-768	-1	-1	-1	-1	4		0	0						Untertest3.avi	0	880	547	72	111				0	Content		-72	-111	23730347	7439410043
23747	09:34:30.672	00:00:23.746	1425	-1024	-768	-1	-1	-1	-1	4	-1024	-768	-1	-1	-1	-1	4		0	0						Untertest3.avi	0	880	547	72	111				0	Content		-72	-111	23746999	7439426695
23764	09:34:30.689	00:00:23.763	1426	-1024	-768	-1	-1	-1	-1	4	-1024	-768	-1	-1	-1	-1	4		0	0						Untertest3.avi	0	880	547	72	111				0	Content		-72	-111	23763667	7439443363
23780	09:34:30.705	00:00:23.780	1427	-1024	-768	-1	-1	-1	-1	4	-1024	-768	-1	-1	-1	-1	4		0	0						Untertest3.avi	0	880	547	72	111				0	Content		-72	-111	23780335	7439460031
23797	09:34:30.722	00:00:23.797	1428	-1024	-768	-1	-1	-1	-1	4	-1024	-768	-1	-1	-1	-1	4		0	0						Untertest3.avi	0	880	547	72	111				0	Content		-72	-111	23797002	7439476698
23814	09:34:30.739	00:00:23.813	1429	-1024	-768	-1	-1	-1	-1	4	-1024	-768	-1	-1	-1	-1	4		0	0						Untertest3.avi	0	880	547	72	111				0	Content		-72	-111	23813645	7439493341
23830	09:34:30.755	00:00:23.830	1430	-1024	-768	-1	-1	-1	-1	4	-1024	-768	-1	-1	-1	-1	4		0	0						Untertest3.avi	0	880	547	72	111				0	Content		-72	-111	23830312	7439510008
23847	09:34:30.772	00:00:23.846	1431	-1024	-768	-1	-1	-1	-1	4	-1024	-768	-1	-1	-1	-1	4		0	0						Untertest3.avi	0	880	547	72	111				0	Content		-72	-111	23846980	7439526676
23864	09:34:30.789	00:00:23.863	1432	-1024	-768	-1	-1	-1	-1	4	-1024	-768	-1	-1	-1	-1	4		0	0						Untertest3.avi	0	880	547	72	111				0	Content		-72	-111	23863647	7439543343
23880	09:34:30.805	00:00:23.880	1433	-1024	-768	-1	-1	-1	-1	4	-1024	-768	-1	-1	-1	-1	4		0	0						Untertest3.avi	0	880	547	72	111				0	Content		-72	-111	23880240	7439559936
23897	09:34:30.822	00:00:23.896	1434	-1024	-768	-1	-1	-1	-1	4	-1024	-768	-1	-1	-1	-1	4		0	0						Untertest3.avi	0	880	547	72	111				0	Content		-72	-111	23896908	7439576604
23914	09:34:30.839	00:00:23.913	1435	-1024	-768	-1	-1	-1	-1	4	-1024	-768	-1	-1	-1	-1	4		0	0						Untertest3.avi	0	880	547	72	111				0	Content		-72	-111	23913551	7439593247
23930	09:34:30.855	00:00:23.930	1436	-1024	-768	-1	-1	-1	-1	4	-1024	-768	-1	-1	-1	-1	4		0	0						Untertest3.avi	0	880	547	72	111				0	Content		-72	-111	23930219	7439609915
23947	09:34:30.872	00:00:23.946	1437	-1024	-768	-1	-1	-1	-1	4	-1024	-768	-1	-1	-1	-1	4		0	0						Untertest3.avi	0	880	547	72	111				0	Content		-72	-111	23946829	7439626525
23963	09:34:30.888	00:00:23.963	1438	-1024	-768	-1	-1	-1	-1	4	-1024	-768	-1	-1	-1	-1	4		0	0						Untertest3.avi	0	880	547	72	111				0	Content		-72	-111	23963497	7439643193
23980	09:34:30.905	00:00:23.980	1439	-1024	-768	-1	-1	-1	-1	4	-1024	-768	-1	-1	-1	-1	4		0	0						Untertest3.avi	0	880	547	72	111				0	Content		-72	-111	23980161	7439659857
23997	09:34:30.922	00:00:23.996	1440	-1024	-768	-1	-1	-1	-1	4	-1024	-768	-1	-1	-1	-1	4		0	0						Untertest3.avi	0	880	547	72	111				0	Content		-72	-111	23996828	7439676524
24013	09:34:30.938	00:00:24.013	1441	580,8814	768,3336	0,5320942	0,4936419	504,6486	4,72589	0	426,6313	733,2825	0,3424636	0,5222723	512,6201	4,597094	0	43	504	751						Untertest3.avi	0	880	547	72	111	428	643	233	0	Content		432	640	24013438	7439693134
24030	09:34:30.955	00:00:24.030	1442	628,0766	770,2876	0,5320283	0,4938572	504,5619	4,66706	0	377,7868	736,6326	0,3423844	0,5226265	512,5412	4,541434	0	43	503	753						Untertest3.avi	0	880	547	72	111	428	643	233	0	Content		431	642	24030060	7439709756
24047	09:34:30.972	00:00:24.046	1443	585,0299	775,0726	0,5319069	0,494305	503,9239	4,657128	0	424,5993	733,7469	0,342333	0,5226856	512,4628	4,498613	0	43	505	754						Untertest3.avi	0	880	547	72	111	428	643	233	0	Content		433	643	24046819	7439726515
24063	09:34:30.988	00:00:24.063	1444	-1024	-768	-1	-1	-1	-1	4	420,6583	739,228	0,3421731	0,522702	512,3893	4,487649	0	43	421	739						Untertest3.avi	0	880	547	72	111	428	643	233	0	Content		349	628	24063432	7439743128
24080	09:34:31.005	00:00:24.080	1445	541,6638	774,4821	0,531786	0,494436	502,5183	4,614691	0	371,3443	736,5038	0,3433259	0,5226207	507,4111	4,381885	0	43	457	755						Untertest3.avi	0	880	547	72	111	428	643	233	0	Content		385	644	24080058	7439759754
24097	09:34:31.022	00:00:24.096	1446	554,0826	779,2856	0,5315128	0,4942447	502,5183	4,574319	0	412,5977	735,6633	0,3424481	0,5224443	509,7638	4,385234	0	43	483	757						Untertest3.avi	0	880	547	72	111	428	643	233	0	Content		411	646	24096681	7439776377
24113	09:34:31.038	00:00:24.113	1447	543,4599	781,186	0,5310878	0,4939092	502,8089	4,793291	0	422,0019	735,6155	0,3417009	0,5221953	513,405	4,495916	0	43	483	758						Untertest3.avi	0	880	547	72	111	428	643	233	0	Content		411	647	24113430	7439793126
24130	09:34:31.055	00:00:24.130	1448	555,3112	772,6935	0,5307713	0,4935926	502,8089	4,424105	0	406,4294	734,3186	0,3411792	0,5218171	512,5293	4,426898	0	43	481	754						Untertest3.avi	0	880	547	72	111	428	643	233	0	Content		409	643	24130055	7439809751
24147	09:34:31.072	00:00:24.146	1449	608,6251	699,6473	0,5305178	0,4926746	505,9846	3,783198	0	-1024	-768	-1	-1	-1	-1	4	43	609	700						Untertest3.avi	0	880	547	72	111	428	643	233	0	Content		537	589	24146677	7439826373
24163	09:34:31.088	00:00:24.163	1450	596,7656	779,5234	0,530422	0,4917622	508,0177	4,564208	0	405,1369	737,2698	0,3408058	0,5206475	512,4999	4,36649	0	43	501	758						Untertest3.avi	0	880	547	72	111	428	643	233	0	Content		429	647	24163302	7439842998
24180	09:34:31.105	00:00:24.180	1451	609,7736	711,4478	0,5303003	0,4909356	500,7284	3,626922	0	366,3049	730,8938	0,3400963	0,5200993	514,7233	4,589967	0	43	488	721						Untertest3.avi	0	880	547	72	111	428	643	233	0	Content		416	610	24180051	7439859747
24197	09:34:31.122	00:00:24.196	1452	549,0805	771,423	0,5310359	0,4904374	500,7284	4,249159	0	461,9809	735,4886	0,3409486	0,5196652	513,3727	4,399441	0	43	506	753						Untertest3.avi	0	880	547	72	111	428	643	233	0	Content		434	642	24196673	7439876369
24213	09:34:31.138	00:00:24.213	1453	541,7199	779,1273	0,531092	0,4900155	500,7284	4,523303	0	403,8717	737,1971	0,3406903	0,5195038	513,3773	4,279702	0	43	473	758						Untertest3.avi	0	880	547	72	111	428	643	233	0	Content		401	647	24213298	7439892994
24230	09:34:31.155	00:00:24.229	1454	551,0383	784,8759	0,5311585	0,4897041	500,7284	4,190403	0	448,6665	741,5776	0,3408077	0,5193751	513,379	4,329098	0	43	500	763						Untertest3.avi	0	880	547	72	111	428	643	233	0	Content		428	652	24229925	7439909621
24247	09:34:31.172	00:00:24.246	1455	569,0791	775,9141	0,5306763	0,4897031	500,7284	4,377084	0	431,702	733,916	0,3401984	0,5195165	513,3773	4,226968	0	44	500	755						Untertest3.avi	0	880	547	72	111	488	648	250	0	Content		428	644	24246673	7439926369
24263	09:34:31.188	00:00:24.263	1456	689,5313	788,9147	0,5285085	0,4891761	500,7284	4,283948	0	501,8821	743,1442	0,3397469	0,5194126	513,379	4,292849	0	44	596	766						Untertest3.avi	0	880	547	72	111	488	648	250	0	Content		524	655	24263297	7439942993
24280	09:34:31.205	00:00:24.279	1457	591,6846	775,9993	0,5302659	0,4895005	500,7284	4,353747	0	430,5654	738,0107	0,3394122	0,519624	513,379	4,285724	0	44	511	757						Untertest3.avi	0	880	547	72	111	488	648	250	0	Content		439	646	24279921	7439959617
24297	09:34:31.222	00:00:24.296	1458	-1024	-768	-1	-1	-1	-1	4	-1024	-768	-1	-1	-1	-1	4	44	0	0						Untertest3.avi	0	880	547	72	111	488	648	250	0	Content		-72	-111	24296579	7439976275
24313	09:34:31.238	00:00:24.313	1459	-1024	-768	-1	-1	-1	-1	4	-1024	-768	-1	-1	-1	-1	4	44	0	0						Untertest3.avi	0	880	547	72	111	488	648	250	0	Content		-72	-111	24313246	7439992942
24330	09:34:31.255	00:00:24.329	1460	655,2484	782,7358	0,5299992	0,4892825	504,743	4,243345	0	466,1165	737,4636	0,3398042	0,5197	512,515	4,172683	0	44	561	760						Untertest3.avi	0	880	547	72	111	488	648	250	0	Content		489	649	24329997	7440009693
24347	09:34:31.272	00:00:24.346	1461	657,5124	785,6486	0,5304611	0,4888837	503,8698	4,183578	0	461,9593	732,5641	0,340151	0,5194021	511,9591	4,143569	0	44	560	759						Untertest3.avi	0	880	547	72	111	488	648	250	0	Content		488	648	24346621	7440026317
24363	09:34:31.288	00:00:24.363	1462	696,0342	789,896	0,5308803	0,4881922	503,8698	4,166502	0	461,5261	741,5989	0,3404384	0,5190829	511,7613	4,071261	0	44	579	766						Untertest3.avi	0	880	547	72	111	488	648	250	0	Content		507	655	24363245	7440042941
24380	09:34:31.305	00:00:24.379	1463	596,3699	774,8632	0,5312502	0,4880866	503,8698	4,205454	0	469,4558	731,509	0,3407727	0,5185187	511,4875	4,071434	0	44	533	753						Untertest3.avi	0	880	547	72	111	488	648	250	0	Content		461	642	24379870	7440059566
24397	09:34:31.322	00:00:24.396	1464	651,36	777,5095	0,5318003	0,4872836	503,5408	4,183087	0	461,5179	740,9929	0,341118	0,518001	511,3621	3,997911	0	44	556	759						Untertest3.avi	0	880	547	72	111	488	648	250	0	Content		484	648	24396618	7440076314
24413	09:34:31.338	00:00:24.413	1465	605,2569	782,7589	0,5322716	0,4870275	503,5408	4,111368	0	468,1705	736,7974	0,3414767	0,5177044	511,2397	4,001412	0	44	537	760						Untertest3.avi	0	880	547	72	111	488	648	250	0	Content		465	649	24413244	7440092940
24430	09:34:31.355	00:00:24.429	1466	658,1575	785,937	0,5327013	0,486507	503,1497	4,033627	0	470,6191	731,8007	0,3417235	0,5173737	510,9103	4,048419	0	44	564	759						Untertest3.avi	0	880	547	72	111	488	648	250	0	Content		492	648	24429869	7440109565
24446	09:34:31.371	00:00:24.446	1467	637,7806	779,493	0,5330281	0,4862342	502,8832	4,137176	0	473,502	736,3013	0,3418625	0,517062	510,8116	4,0276	0	44	556	758						Untertest3.avi	0	880	547	72	111	488	648	250	0	Content		484	647	24446492	7440126188
24463	09:34:31.388	00:00:24.463	1468	646,0377	785,6492	0,5332028	0,4861378	502,8961	4,088009	0	474,5573	737,6241	0,3418693	0,5169709	510,6497	4,033008	0	44	560	762						Untertest3.avi	0	880	547	72	111	488	648	250	0	Content		488	651	24463244	7440142940
24480	09:34:31.405	00:00:24.479	1469	670,0385	780,2495	0,5322717	0,4860131	502,9252	4,107636	0	518,8133	741,6077	0,3407169	0,5166755	510,6046	3,986822	0	44	594	761						Untertest3.avi	0	880	547	72	111	488	648	250	0	Content		522	650	24479865	7440159561
24496	09:34:31.421	00:00:24.496	1470	773,6129	765,7975	0,529959	0,4854627	503,1365	4,074331	0	581,5179	726,4338	0,3381878	0,515866	510,3066	4,028879	0	45	678	746						Untertest3.avi	0	880	547	72	111	859	627	216	0	Content		606	635	24496489	7440176185
24513	09:34:31.438	00:00:24.513	1471	871,8541	760,0238	0,5280303	0,484913	503,3011	4,080711	0	761,9424	728,857	0,33577	0,5151599	510,6557	3,995752	0	45	817	744						Untertest3.avi	0	880	547	72	111	859	627	216	0	Content		745	633	24513112	7440192808
24530	09:34:31.455	00:00:24.529	1472	925,1948	743,0126	0,5268751	0,4844717	503,4113	4,079811	0	839,3428	725,6892	0,3341033	0,514706	510,7868	3,953301	0	45	882	734						Untertest3.avi	0	880	547	72	111	859	627	216	0	Content		810	623	24529862	7440209558
24546	09:34:31.471	00:00:24.546	1473	959,3527	747,6085	0,5260867	0,4844053	503,6621	4,065259	0	897,6395	728,03	0,3328342	0,5147104	510,8431	3,941496	0	45	928	738						Untertest3.avi	0	880	547	72	111	859	627	216	0	Content		856	627	24546485	7440226181
24563	09:34:31.488	00:00:24.563	1474	962,2609	740,4642	0,5255511	0,4844257	503,2555	4,110935	0	919,9576	729,0181	0,3317943	0,5148119	510,7229	3,956684	0	45	941	735						Untertest3.avi	0	880	547	72	111	859	627	216	0	Content		869	624	24563112	7440242808
24580	09:34:31.505	00:00:24.579	1475	956,4805	748,7838	0,5254611	0,4843951	503,1629	4,092472	0	926,3868	734,5762	0,3313234	0,5150114	510,7029	3,955845	0	45	941	742						Untertest3.avi	0	880	547	72	111	859	627	216	0	Content		869	631	24579736	7440259432
24596	09:34:31.521	00:00:24.596	1476	952,2194	744,3544	0,5251991	0,4846213	503,0506	4,169534	0	916,0673	728,52	0,3310048	0,5154973	510,7991	4,01083	0	45	934	736						Untertest3.avi	0	880	547	72	111	859	627	216	0	Content		862	625	24596487	7440276183
24613	09:34:31.538	00:00:24.613	1477	952,4378	754,8901	0,5248892	0,4851742	503,0948	4,193023	0	921,3834	728,2914	0,3307894	0,5162839	510,7791	3,99456	0	45	937	742						Untertest3.avi	0	880	547	72	111	859	627	216	0	Content		865	631	24613110	7440292806
24630	09:34:31.555	00:00:24.629	1478	960,2953	742,993	0,5245488	0,4860463	503,1104	4,207637	0	906,237	732,2334	0,3304958	0,5172802	510,5437	3,999338	0	45	933	738						Untertest3.avi	0	880	547	72	111	859	627	216	0	Content		861	627	24629734	7440309430
24646	09:34:31.571	00:00:24.646	1479	949,0049	741,4752	0,5240939	0,4871339	503,0977	4,235712	0	910,1537	731,7121	0,3301075	0,5184769	510,6456	4,032175	0	45	930	737						Untertest3.avi	0	880	547	72	111	859	627	216	0	Content		858	626	24646359	7440326055
24663	09:34:31.588	00:00:24.663	1480	966,5453	740,4178	0,5236045	0,4883402	503,0701	4,256253	0	896,2606	731,2369	0,32969	0,5197592	510,6097	4,129341	0	45	931	736						Untertest3.avi	0	880	547	72	111	859	627	216	0	Content		859	625	24663110	7440342806
24680	09:34:31.605	00:00:24.679	1481	967,7575	743,747	0,5231921	0,4894271	502,9544	4,291451	0	901,3956	727,7637	0,3293337	0,5210043	510,6626	4,093981	0	45	935	736						Untertest3.avi	0	880	547	72	111	859	627	216	0	Content		863	625	24679731	7440359427
24696	09:34:31.621	00:00:24.696	1482	591,9263	777,9318	0,516647	0,491936	503,1425	4,210833	0	917,4901	759,9957	0,3290239	0,5233774	510,88	4,20146	0	45	755	769						Untertest3.avi	0	880	547	72	111	859	627	216	0	Content		683	658	24696359	7440376055
24713	09:34:31.638	00:00:24.712	1483	-1024	-768	-1	-1	-1	-1	4	-1024	-768	-1	-1	-1	-1	4		0	0						Untertest3.avi	0	880	547	72	111				0	Content		-72	-111	24712982	7440392678
24730	09:34:31.655	00:00:24.729	1484	-1024	-768	-1	-1	-1	-1	4	-1024	-768	-1	-1	-1	-1	4		0	0						Untertest3.avi	0	880	547	72	111				0	Content		-72	-111	24729733	7440409429
24746	09:34:31.671	00:00:24.746	1485	-1024	-768	-1	-1	-1	-1	4	-1024	-768	-1	-1	-1	-1	4		0	0						Untertest3.avi	0	880	547	72	111				0	Content		-72	-111	24746356	7440426052
24763	09:34:31.688	00:00:24.763	1486	-1024	-768	-1	-1	-1	-1	4	-1024	-768	-1	-1	-1	-1	4		0	0						Untertest3.avi	0	880	547	72	111				0	Content		-72	-111	24763024	7440442720
24780	09:34:31.705	00:00:24.779	1487	-1024	-768	-1	-1	-1	-1	4	-1024	-768	-1	-1	-1	-1	4		0	0						Untertest3.avi	0	880	547	72	111				0	Content		-72	-111	24779692	7440459388
24796	09:34:31.721	00:00:24.796	1488	-1024	-768	-1	-1	-1	-1	4	-1024	-768	-1	-1	-1	-1	4		0	0						Untertest3.avi	0	880	547	72	111				0	Content		-72	-111	24796359	7440476055
24813	09:34:31.738	00:00:24.812	1489	-1024	-768	-1	-1	-1	-1	4	-1024	-768	-1	-1	-1	-1	4		0	0						Untertest3.avi	0	880	547	72	111				0	Content		-72	-111	24812982	7440492678
24830	09:34:31.755	00:00:24.829	1490	-1024	-768	-1	-1	-1	-1	4	-1024	-768	-1	-1	-1	-1	4		0	0						Untertest3.avi	0	880	547	72	111				0	Content		-72	-111	24829649	7440509345
24846	09:34:31.771	00:00:24.846	1491	-1024	-768	-1	-1	-1	-1	4	-1024	-768	-1	-1	-1	-1	4		0	0						Untertest3.avi	0	880	547	72	111				0	Content		-72	-111	24846306	7440526002
24863	09:34:31.788	00:00:24.862	1492	-1024	-768	-1	-1	-1	-1	4	-1024	-768	-1	-1	-1	-1	4		0	0						Untertest3.avi	0	880	547	72	111				0	Content		-72	-111	24862974	7440542670
24880	09:34:31.805	00:00:24.879	1493	-1024	-768	-1	-1	-1	-1	4	-1024	-768	-1	-1	-1	-1	4		0	0						Untertest3.avi	0	880	547	72	111				0	Content		-72	-111	24879599	7440559295
24896	09:34:31.821	00:00:24.896	1494	-1024	-768	-1	-1	-1	-1	4	-1024	-768	-1	-1	-1	-1	4		0	0						Untertest3.avi	0	880	547	72	111				0	Content		-72	-111	24896267	7440575963
24913	09:34:31.838	00:00:24.912	1495	-1024	-768	-1	-1	-1	-1	4	-1024	-768	-1	-1	-1	-1	4		0	0						Untertest3.avi	0	880	547	72	111				0	Content		-72	-111	24912938	7440592634
24930	09:34:31.855	00:00:24.929	1496	-1024	-768	-1	-1	-1	-1	4	-1024	-768	-1	-1	-1	-1	4		0	0						Untertest3.avi	0	880	547	72	111				0	Content		-72	-111	24929606	7440609302
24946	09:34:31.871	00:00:24.946	1497	-1024	-768	-1	-1	-1	-1	4	-1024	-768	-1	-1	-1	-1	4		0	0						Untertest3.avi	0	880	547	72	111				0	Content		-72	-111	24946218	7440625914
24963	09:34:31.888	00:00:24.962	1498	-1024	-768	-1	-1	-1	-1	4	-1024	-768	-1	-1	-1	-1	4		0	0						Untertest3.avi	0	880	547	72	111				0	Content		-72	-111	24962844	7440642540
24980	09:34:31.905	00:00:24.979	1499	-1024	-768	-1	-1	-1	-1	4	-1024	-768	-1	-1	-1	-1	4		0	0						Untertest3.avi	0	880	547	72	111				0	Content		-72	-111	24979605	7440659301
24996	09:34:31.921	00:00:24.996	1500	-1024	-768	-1	-1	-1	-1	4	-1024	-768	-1	-1	-1	-1	4		0	0						Untertest3.avi	0	880	547	72	111				0	Content		-72	-111	24996213	7440675909
25015	09:34:31.940	00:00:25.014	1501	-1024	-768	-1	-1	-1	-1	4	-1024	-768	-1	-1	-1	-1	4		0	0						Untertest3.avi	0	880	547	72	111				0	Content		-72	-111	25014657	7440694353
25030	09:34:31.955	00:00:25.029	1502	-1024	-768	-1	-1	-1	-1	4	-1024	-768	-1	-1	-1	-1	4		0	0						Untertest3.avi	0	880	547	72	111				0	Content		-72	-111	25029595	7440709291
25046	09:34:31.971	00:00:25.046	1503	-1024	-768	-1	-1	-1	-1	4	-1024	-768	-1	-1	-1	-1	4		0	0						Untertest3.avi	0	880	547	72	111				0	Content		-72	-111	25046206	7440725902
25063	09:34:31.988	00:00:25.062	1504	-1024	-768	-1	-1	-1	-1	4	-1024	-768	-1	-1	-1	-1	4		0	0						Untertest3.avi	0	880	547	72	111				0	Content		-72	-111	25062953	7440742649
25079	09:34:32.004	00:00:25.079	1505	-1024	-768	-1	-1	-1	-1	4	-1024	-768	-1	-1	-1	-1	4		0	0						Untertest3.avi	0	880	547	72	111				0	Content		-72	-111	25079450	7440759146
25096	09:34:32.021	00:00:25.096	1506	-1024	-768	-1	-1	-1	-1	4	-1024	-768	-1	-1	-1	-1	4		0	0						Untertest3.avi	0	880	547	72	111				0	Content		-72	-111	25096199	7440775895
25113	09:34:32.038	00:00:25.112	1507	-1024	-768	-1	-1	-1	-1	4	-1024	-768	-1	-1	-1	-1	4		0	0						Untertest3.avi	0	880	547	72	111				0	Content		-72	-111	25112824	7440792520
25130	09:34:32.055	00:00:25.129	1508	-1024	-768	-1	-1	-1	-1	4	-1024	-768	-1	-1	-1	-1	4		0	0						Untertest3.avi	0	880	547	72	111				0	Content		-72	-111	25129893	7440809589
25147	09:34:32.072	00:00:25.147	1509	-1024	-768	-1	-1	-1	-1	4	-1024	-768	-1	-1	-1	-1	4		0	0						Untertest3.avi	0	880	547	72	111				0	Content		-72	-111	25147267	7440826963
25165	09:34:32.090	00:00:25.164	1510	-1024	-768	-1	-1	-1	-1	4	-1024	-768	-1	-1	-1	-1	4		0	0						Untertest3.avi	0	880	547	72	111				0	Content		-72	-111	25164515	7440844211
25179	09:34:32.104	00:00:25.179	1511	-1024	-768	-1	-1	-1	-1	4	-1024	-768	-1	-1	-1	-1	4		0	0						Untertest3.avi	0	880	547	72	111				0	Content		-72	-111	25179444	7440859140
25196	09:34:32.121	00:00:25.196	1512	-1024	-768	-1	-1	-1	-1	4	-1024	-768	-1	-1	-1	-1	4		0	0						Untertest3.avi	0	880	547	72	111				0	Content		-72	-111	25196069	7440875765
25213	09:34:32.138	00:00:25.212	1513	-1024	-768	-1	-1	-1	-1	4	-1024	-768	-1	-1	-1	-1	4		0	0						Untertest3.avi	0	880	547	72	111				0	Content		-72	-111	25212816	7440892512
25229	09:34:32.154	00:00:25.229	1514	-1024	-768	-1	-1	-1	-1	4	-1024	-768	-1	-1	-1	-1	4		0	0						Untertest3.avi	0	880	547	72	111				0	Content		-72	-111	25229437	7440909133
25246	09:34:32.171	00:00:25.246	1515	-1024	-768	-1	-1	-1	-1	4	-1024	-768	-1	-1	-1	-1	4		0	0						Untertest3.avi	0	880	547	72	111				0	Content		-72	-111	25246062	7440925758
25263	09:34:32.188	00:00:25.262	1516	-1024	-768	-1	-1	-1	-1	4	-1024	-768	-1	-1	-1	-1	4		0	0						Untertest3.avi	0	880	547	72	111				0	Content		-72	-111	25262687	7440942383
25280	09:34:32.205	00:00:25.279	1517	-1024	-768	-1	-1	-1	-1	4	-1024	-768	-1	-1	-1	-1	4		0	0						Untertest3.avi	0	880	547	72	111				0	Content		-72	-111	25279881	7440959577
25297	09:34:32.222	00:00:25.297	1518	-1024	-768	-1	-1	-1	-1	4	-1024	-768	-1	-1	-1	-1	4		0	0						Untertest3.avi	0	880	547	72	111				0	Content		-72	-111	25297253	7440976949
25314	09:34:32.239	00:00:25.314	1519	-1024	-768	-1	-1	-1	-1	4	-1024	-768	-1	-1	-1	-1	4		0	0						Untertest3.avi	0	880	547	72	111				0	Content		-72	-111	25314499	7440994195
25330	09:34:32.255	00:00:25.330	1520	-1024	-768	-1	-1	-1	-1	4	-1024	-768	-1	-1	-1	-1	4		0	0						Untertest3.avi	0	880	547	72	111				0	Content		-72	-111	25330276	7441009972
25347	09:34:32.272	00:00:25.346	1521	-1024	-768	-1	-1	-1	-1	4	-1024	-768	-1	-1	-1	-1	4		0	0						Untertest3.avi	0	880	547	72	111				0	Content		-72	-111	25346944	7441026640
25363	09:34:32.288	00:00:25.362	1522	-1024	-768	-1	-1	-1	-1	4	-1024	-768	-1	-1	-1	-1	4		0	0						Untertest3.avi	0	880	547	72	111				0	Content		-72	-111	25362674	7441042370
25379	09:34:32.304	00:00:25.379	1523	-1024	-768	-1	-1	-1	-1	4	-1024	-768	-1	-1	-1	-1	4		0	0						Untertest3.avi	0	880	547	72	111				0	Content		-72	-111	25379299	7441058995
25396	09:34:32.321	00:00:25.396	1524	-1024	-768	-1	-1	-1	-1	4	-1024	-768	-1	-1	-1	-1	4		0	0						Untertest3.avi	0	880	547	72	111				0	Content		-72	-111	25396045	7441075741
25413	09:34:32.338	00:00:25.412	1525	-1024	-768	-1	-1	-1	-1	4	-1024	-768	-1	-1	-1	-1	4		0	0						Untertest3.avi	0	880	547	72	111				0	Content		-72	-111	25412554	7441092250
25429	09:34:32.354	00:00:25.429	1526	-1024	-768	-1	-1	-1	-1	4	-1024	-768	-1	-1	-1	-1	4		0	0						Untertest3.avi	0	880	547	72	111				0	Content		-72	-111	25429166	7441108862
25446	09:34:32.371	00:00:25.446	1527	-1024	-768	-1	-1	-1	-1	4	-1024	-768	-1	-1	-1	-1	4		0	0						Untertest3.avi	0	880	547	72	111				0	Content		-72	-111	25446361	7441126057
25464	09:34:32.389	00:00:25.463	1528	-1024	-768	-1	-1	-1	-1	4	-1024	-768	-1	-1	-1	-1	4		0	0						Untertest3.avi	0	880	547	72	111				0	Content		-72	-111	25463736	7441143432
25481	09:34:32.406	00:00:25.480	1529	-1024	-768	-1	-1	-1	-1	4	-1024	-768	-1	-1	-1	-1	4		0	0						Untertest3.avi	0	880	547	72	111				0	Content		-72	-111	25480982	7441160678
25496	09:34:32.421	00:00:25.495	1530	-1024	-768	-1	-1	-1	-1	4	-1024	-768	-1	-1	-1	-1	4		0	0						Untertest3.avi	0	880	547	72	111				0	Content		-72	-111	25495912	7441175608
25513	09:34:32.438	00:00:25.512	1531	-1024	-768	-1	-1	-1	-1	4	-1024	-768	-1	-1	-1	-1	4		0	0						Untertest3.avi	0	880	547	72	111				0	Content		-72	-111	25512548	7441192244
25529	09:34:32.454	00:00:25.529	1532	-1024	-768	-1	-1	-1	-1	4	-1024	-768	-1	-1	-1	-1	4		0	0						Untertest3.avi	0	880	547	72	111				0	Content		-72	-111	25529284	7441208980
25546	09:34:32.471	00:00:25.545	1533	-1024	-768	-1	-1	-1	-1	4	-1024	-768	-1	-1	-1	-1	4		0	0						Untertest3.avi	0	880	547	72	111				0	Content		-72	-111	25545905	7441225601
25563	09:34:32.488	00:00:25.562	1534	-1024	-768	-1	-1	-1	-1	4	-1024	-768	-1	-1	-1	-1	4		0	0						Untertest3.avi	0	880	547	72	111				0	Content		-72	-111	25562539	7441242235
25579	09:34:32.504	00:00:25.579	1535	-1024	-768	-1	-1	-1	-1	4	-1024	-768	-1	-1	-1	-1	4		0	0						Untertest3.avi	0	880	547	72	111				0	Content		-72	-111	25579152	7441258848
25596	09:34:32.521	00:00:25.596	1536	-1024	-768	-1	-1	-1	-1	4	-1024	-768	-1	-1	-1	-1	4		0	0						Untertest3.avi	0	880	547	72	111				0	Content		-72	-111	25596219	7441275915
25614	09:34:32.539	00:00:25.613	1537	-1024	-768	-1	-1	-1	-1	4	-1024	-768	-1	-1	-1	-1	4		0	0						Untertest3.avi	0	880	547	72	111				0	Content		-72	-111	25613593	7441293289
25631	09:34:32.556	00:00:25.630	1538	-1024	-768	-1	-1	-1	-1	4	-1024	-768	-1	-1	-1	-1	4		0	0						Untertest3.avi	0	880	547	72	111				0	Content		-72	-111	25630840	7441310536
25646	09:34:32.571	00:00:25.645	1539	-1024	-768	-1	-1	-1	-1	4	-1024	-768	-1	-1	-1	-1	4		0	0						Untertest3.avi	0	880	547	72	111				0	Content		-72	-111	25645768	7441325464
25662	09:34:32.587	00:00:25.662	1540	-1024	-768	-1	-1	-1	-1	4	-1024	-768	-1	-1	-1	-1	4		0	0						Untertest3.avi	0	880	547	72	111				0	Content		-72	-111	25662394	7441342090
25679	09:34:32.604	00:00:25.679	1541	-1024	-768	-1	-1	-1	-1	4	-1024	-768	-1	-1	-1	-1	4		0	0						Untertest3.avi	0	880	547	72	111				0	Content		-72	-111	25679141	7441358837
25696	09:34:32.621	00:00:25.695	1542	-1024	-768	-1	-1	-1	-1	4	-1024	-768	-1	-1	-1	-1	4		0	0						Untertest3.avi	0	880	547	72	111				0	Content		-72	-111	25695766	7441375462
25712	09:34:32.637	00:00:25.712	1543	-1024	-768	-1	-1	-1	-1	4	-1024	-768	-1	-1	-1	-1	4		0	0						Untertest3.avi	0	880	547	72	111				0	Content		-72	-111	25712388	7441392084
25729	09:34:32.654	00:00:25.729	1544	-1024	-768	-1	-1	-1	-1	4	-1024	-768	-1	-1	-1	-1	4		0	0						Untertest3.avi	0	880	547	72	111				0	Content		-72	-111	25729012	7441408708
25746	09:34:32.671	00:00:25.746	1545	-1024	-768	-1	-1	-1	-1	4	-1024	-768	-1	-1	-1	-1	4		0	0						Untertest3.avi	0	880	547	72	111				0	Content		-72	-111	25746207	7441425903
25764	09:34:32.689	00:00:25.763	1546	-1024	-768	-1	-1	-1	-1	4	-1024	-768	-1	-1	-1	-1	4		0	0						Untertest3.avi	0	880	547	72	111				0	Content		-72	-111	25763577	7441443273
25781	09:34:32.706	00:00:25.780	1547	-1024	-768	-1	-1	-1	-1	4	-1024	-768	-1	-1	-1	-1	4		0	0						Untertest3.avi	0	880	547	72	111				0	Content		-72	-111	25780824	7441460520
25796	09:34:32.721	00:00:25.795	1548	-1024	-768	-1	-1	-1	-1	4	-1024	-768	-1	-1	-1	-1	4		0	0						Untertest3.avi	0	880	547	72	111				0	Content		-72	-111	25795628	7441475324
25812	09:34:32.737	00:00:25.812	1549	-1024	-768	-1	-1	-1	-1	4	-1024	-768	-1	-1	-1	-1	4		0	0						Untertest3.avi	0	880	547	72	111				0	Content		-72	-111	25812378	7441492074
25829	09:34:32.754	00:00:25.829	1550	-1024	-768	-1	-1	-1	-1	4	-1024	-768	-1	-1	-1	-1	4		0	0						Untertest3.avi	0	880	547	72	111				0	Content		-72	-111	25829003	7441508699
25846	09:34:32.771	00:00:25.845	1551	-1024	-768	-1	-1	-1	-1	4	-1024	-768	-1	-1	-1	-1	4		0	0						Untertest3.avi	0	880	547	72	111				0	Content		-72	-111	25845625	7441525321
25862	09:34:32.787	00:00:25.862	1552	-1024	-768	-1	-1	-1	-1	4	-1024	-768	-1	-1	-1	-1	4		0	0						Untertest3.avi	0	880	547	72	111				0	Content		-72	-111	25862249	7441541945
25879	09:34:32.804	00:00:25.878	1553	-1024	-768	-1	-1	-1	-1	4	-1024	-768	-1	-1	-1	-1	4		0	0						Untertest3.avi	0	880	547	72	111				0	Content		-72	-111	25878872	7441558568
25896	09:34:32.821	00:00:25.896	1554	-1024	-768	-1	-1	-1	-1	4	-1024	-768	-1	-1	-1	-1	4		0	0						Untertest3.avi	0	880	547	72	111				0	Content		-72	-111	25896069	7441575765
25913	09:34:32.838	00:00:25.913	1555	-1024	-768	-1	-1	-1	-1	4	-1024	-768	-1	-1	-1	-1	4		0	0						Untertest3.avi	0	880	547	72	111				0	Content		-72	-111	25913441	7441593137
25931	09:34:32.856	00:00:25.930	1556	-1024	-768	-1	-1	-1	-1	4	-1024	-768	-1	-1	-1	-1	4		0	0						Untertest3.avi	0	880	547	72	111				0	Content		-72	-111	25930829	7441610525
25946	09:34:32.871	00:00:25.945	1557	-1024	-768	-1	-1	-1	-1	4	-1024	-768	-1	-1	-1	-1	4		0	0						Untertest3.avi	0	880	547	72	111				0	Content		-72	-111	25945620	7441625316
25962	09:34:32.887	00:00:25.962	1558	-1024	-768	-1	-1	-1	-1	4	-1024	-768	-1	-1	-1	-1	4		0	0						Untertest3.avi	0	880	547	72	111				0	Content		-72	-111	25962242	7441641938
25979	09:34:32.904	00:00:25.978	1559	-1024	-768	-1	-1	-1	-1	4	-1024	-768	-1	-1	-1	-1	4		0	0						Untertest3.avi	0	880	547	72	111				0	Content		-72	-111	25978990	7441658686
25995	09:34:32.920	00:00:25.995	1560	-1024	-768	-1	-1	-1	-1	4	-1024	-768	-1	-1	-1	-1	4		0	0						Untertest3.avi	0	880	547	72	111				0	Content		-72	-111	25995493	7441675189
26012	09:34:32.937	00:00:26.012	1561	-1024	-768	-1	-1	-1	-1	4	-1024	-768	-1	-1	-1	-1	4		0	0						Untertest3.avi	0	880	547	72	111				0	Content		-72	-111	26012236	7441691932
26029	09:34:32.954	00:00:26.028	1562	-1024	-768	-1	-1	-1	-1	4	-1024	-768	-1	-1	-1	-1	4		0	0						Untertest3.avi	0	880	547	72	111				0	Content		-72	-111	26028858	7441708554
26046	09:34:32.971	00:00:26.045	1563	-1024	-768	-1	-1	-1	-1	4	-1024	-768	-1	-1	-1	-1	4		0	0						Untertest3.avi	0	880	547	72	111				0	Content		-72	-111	26045929	7441725625
26063	09:34:32.988	00:00:26.063	1564	-1024	-768	-1	-1	-1	-1	4	-1024	-768	-1	-1	-1	-1	4		0	0						Untertest3.avi	0	880	547	72	111				0	Content		-72	-111	26063303	7441742999
26081	09:34:33.006	00:00:26.080	1565	-1024	-768	-1	-1	-1	-1	4	-1024	-768	-1	-1	-1	-1	4		0	0						Untertest3.avi	0	880	547	72	111				0	Content		-72	-111	26080550	7441760246
26095	09:34:33.020	00:00:26.095	1566	-1024	-768	-1	-1	-1	-1	4	-1024	-768	-1	-1	-1	-1	4		0	0						Untertest3.avi	0	880	547	72	111				0	Content		-72	-111	26095478	7441775174
26112	09:34:33.037	00:00:26.112	1567	-1024	-768	-1	-1	-1	-1	4	-1024	-768	-1	-1	-1	-1	4		0	0						Untertest3.avi	0	880	547	72	111				0	Content		-72	-111	26112103	7441791799
26129	09:34:33.054	00:00:26.128	1568	-1024	-768	-1	-1	-1	-1	4	-1024	-768	-1	-1	-1	-1	4		0	0						Untertest3.avi	0	880	547	72	111				0	Content		-72	-111	26128850	7441808546
26145	09:34:33.070	00:00:26.145	1569	-1024	-768	-1	-1	-1	-1	4	-1024	-768	-1	-1	-1	-1	4		0	0						Untertest3.avi	0	880	547	72	111				0	Content		-72	-111	26145474	7441825170
26162	09:34:33.087	00:00:26.162	1570	-1024	-768	-1	-1	-1	-1	4	-1024	-768	-1	-1	-1	-1	4		0	0						Untertest3.avi	0	880	547	72	111				0	Content		-72	-111	26162094	7441841790
26179	09:34:33.104	00:00:26.178	1571	-1024	-768	-1	-1	-1	-1	4	-1024	-768	-1	-1	-1	-1	4		0	0						Untertest3.avi	0	880	547	72	111				0	Content		-72	-111	26178718	7441858414
26196	09:34:33.121	00:00:26.195	1572	-1024	-768	-1	-1	-1	-1	4	-1024	-768	-1	-1	-1	-1	4		0	0						Untertest3.avi	0	880	547	72	111				0	Content		-72	-111	26195913	7441875609
26213	09:34:33.138	00:00:26.213	1573	-1024	-768	-1	-1	-1	-1	4	-1024	-768	-1	-1	-1	-1	4		0	0						Untertest3.avi	0	880	547	72	111				0	Content		-72	-111	26213285	7441892981
26231	09:34:33.156	00:00:26.230	1574	-1024	-768	-1	-1	-1	-1	4	-1024	-768	-1	-1	-1	-1	4		0	0						Untertest3.avi	0	880	547	72	111				0	Content		-72	-111	26230532	7441910228
26245	09:34:33.170	00:00:26.245	1575	-1024	-768	-1	-1	-1	-1	4	-1024	-768	-1	-1	-1	-1	4		0	0						Untertest3.avi	0	880	547	72	111				0	Content		-72	-111	26245333	7441925029
26262	09:34:33.187	00:00:26.262	1576	-1024	-768	-1	-1	-1	-1	4	-1024	-768	-1	-1	-1	-1	4		0	0						Untertest3.avi	0	880	547	72	111				0	Content		-72	-111	26262082	7441941778
26279	09:34:33.204	00:00:26.278	1577	-1024	-768	-1	-1	-1	-1	4	-1024	-768	-1	-1	-1	-1	4		0	0						Untertest3.avi	0	880	547	72	111				0	Content		-72	-111	26278703	7441958399
26295	09:34:33.220	00:00:26.295	1578	-1024	-768	-1	-1	-1	-1	4	-1024	-768	-1	-1	-1	-1	4		0	0						Untertest3.avi	0	880	547	72	111				0	Content		-72	-111	26295453	7441975149
26312	09:34:33.237	00:00:26.311	1579	-1024	-768	-1	-1	-1	-1	4	-1024	-768	-1	-1	-1	-1	4		0	0						Untertest3.avi	0	880	547	72	111				0	Content		-72	-111	26311947	7441991643
26329	09:34:33.254	00:00:26.328	1580	-1024	-768	-1	-1	-1	-1	4	-1024	-768	-1	-1	-1	-1	4		0	0						Untertest3.avi	0	880	547	72	111				0	Content		-72	-111	26328573	7442008269
26346	09:34:33.271	00:00:26.345	1581	-1024	-768	-1	-1	-1	-1	4	-1024	-768	-1	-1	-1	-1	4		0	0						Untertest3.avi	0	880	547	72	111				0	Content		-72	-111	26345768	7442025464
26363	09:34:33.288	00:00:26.363	1582	-1024	-768	-1	-1	-1	-1	4	-1024	-768	-1	-1	-1	-1	4		0	0						Untertest3.avi	0	880	547	72	111				0	Content		-72	-111	26363143	7442042839
26380	09:34:33.305	00:00:26.380	1583	-1024	-768	-1	-1	-1	-1	4	-1024	-768	-1	-1	-1	-1	4		0	0						Untertest3.avi	0	880	547	72	111				0	Content		-72	-111	26380404	7442060100
26396	09:34:33.321	00:00:26.396	1584	-1024	-768	-1	-1	-1	-1	4	-1024	-768	-1	-1	-1	-1	4		0	0						Untertest3.avi	0	880	547	72	111				0	Content		-72	-111	26396171	7442075867
26413	09:34:33.338	00:00:26.412	1585	-1024	-768	-1	-1	-1	-1	4	-1024	-768	-1	-1	-1	-1	4		0	0						Untertest3.avi	0	880	547	72	111				0	Content		-72	-111	26412839	7442092535
26429	09:34:33.354	00:00:26.428	1586	-1024	-768	-1	-1	-1	-1	4	-1024	-768	-1	-1	-1	-1	4		0	0						Untertest3.avi	0	880	547	72	111				0	Content		-72	-111	26428690	7442108386
26445	09:34:33.370	00:00:26.445	1587	-1024	-768	-1	-1	-1	-1	4	-1024	-768	-1	-1	-1	-1	4		0	0						Untertest3.avi	0	880	547	72	111				0	Content		-72	-111	26445314	7442125010
26462	09:34:33.387	00:00:26.461	1588	-1024	-768	-1	-1	-1	-1	4	-1024	-768	-1	-1	-1	-1	4		0	0						Untertest3.avi	0	880	547	72	111				0	Content		-72	-111	26461934	7442141630
26479	09:34:33.404	00:00:26.478	1589	-1024	-768	-1	-1	-1	-1	4	-1024	-768	-1	-1	-1	-1	4		0	0						Untertest3.avi	0	880	547	72	111				0	Content		-72	-111	26478555	7442158251
26495	09:34:33.420	00:00:26.495	1590	-1024	-768	-1	-1	-1	-1	4	-1024	-768	-1	-1	-1	-1	4		0	0						Untertest3.avi	0	880	547	72	111				0	Content		-72	-111	26495180	7442174876
26512	09:34:33.437	00:00:26.512	1591	-1024	-768	-1	-1	-1	-1	4	-1024	-768	-1	-1	-1	-1	4		0	0						Untertest3.avi	0	880	547	72	111				0	Content		-72	-111	26512382	7442192078
26530	09:34:33.455	00:00:26.529	1592	-1024	-768	-1	-1	-1	-1	4	-1024	-768	-1	-1	-1	-1	4		0	0						Untertest3.avi	0	880	547	72	111				0	Content		-72	-111	26529619	7442209315
26547	09:34:33.472	00:00:26.546	1593	1210,069	644,5539	0,3117149	0,5331383	434,1522	3,579594	3	1174,487	633,0109	0,3117216	0,5331373	434,1522	3,560593	1	46	1174	633						Untertest3.avi	0	880	547	72	111	1102	522	15	0	Content		1102	522	26546991	7442226687
26562	09:34:33.487	00:00:26.561	1594	-1024	-768	-1	-1	-1	-1	4	-1024	-768	-1	-1	-1	-1	4		0	0						Untertest3.avi	0	880	547	72	111				0	Content		-72	-111	26561795	7442241491
26578	09:34:33.503	00:00:26.578	1595	-1024	-768	-1	-1	-1	-1	4	-1024	-768	-1	-1	-1	-1	4		0	0						Untertest3.avi	0	880	547	72	111				0	Content		-72	-111	26578413	7442258109
26595	09:34:33.520	00:00:26.595	1596	-1024	-768	-1	-1	-1	-1	4	-1024	-768	-1	-1	-1	-1	4		0	0						Untertest3.avi	0	880	547	72	111				0	Content		-72	-111	26595158	7442274854
26612	09:34:33.537	00:00:26.611	1597	-1024	-768	-1	-1	-1	-1	4	-1024	-768	-1	-1	-1	-1	4		0	0						Untertest3.avi	0	880	547	72	111				0	Content		-72	-111	26611780	7442291476
26628	09:34:33.553	00:00:26.628	1598	-1024	-768	-1	-1	-1	-1	4	-1024	-768	-1	-1	-1	-1	4		0	0						Untertest3.avi	0	880	547	72	111				0	Content		-72	-111	26628447	7442308143
26645	09:34:33.570	00:00:26.645	1599	-1024	-768	-1	-1	-1	-1	4	-1024	-768	-1	-1	-1	-1	4		0	0						Untertest3.avi	0	880	547	72	111				0	Content		-72	-111	26645033	7442324729
26662	09:34:33.587	00:00:26.661	1600	-1024	-768	-1	-1	-1	-1	4	-1024	-768	-1	-1	-1	-1	4		0	0						Untertest3.avi	0	880	547	72	111				0	Content		-72	-111	26661659	7442341355
26678	09:34:33.603	00:00:26.678	1601	-1024	-768	-1	-1	-1	-1	4	-1024	-768	-1	-1	-1	-1	4		0	0						Untertest3.avi	0	880	547	72	111				0	Content		-72	-111	26678343	7442358039
26695	09:34:33.620	00:00:26.695	1602	-1024	-768	-1	-1	-1	-1	4	-1024	-768	-1	-1	-1	-1	4		0	0						Untertest3.avi	0	880	547	72	111				0	Content		-72	-111	26695011	7442374707
26712	09:34:33.637	00:00:26.711	1603	-1024	-768	-1	-1	-1	-1	4	-1024	-768	-1	-1	-1	-1	4		0	0						Untertest3.avi	0	880	547	72	111				0	Content		-72	-111	26711653	7442391349
26728	09:34:33.653	00:00:26.728	1604	1370,488	658,6735	0,3317126	0,5281617	451,2336	3,916792	3	1847,436	595,3048	0,3267166	0,5280499	523,7047	4,818776	1	47	1847	595						Untertest3.avi	0	880	547	72	111	1775	484	17	0	Content		1775	484	26728276	7442407972
26745	09:34:33.670	00:00:26.744	1605	-1024	-768	-1	-1	-1	-1	4	-1024	-768	-1	-1	-1	-1	4		0	0						Untertest3.avi	0	880	547	72	111				0	Content		-72	-111	26744958	7442424654
26762	09:34:33.687	00:00:26.761	1606	-1024	-768	-1	-1	-1	-1	4	-1024	-768	-1	-1	-1	-1	4		0	0						Untertest3.avi	0	880	547	72	111				0	Content		-72	-111	26761625	7442441321
26778	09:34:33.703	00:00:26.778	1607	-1024	-768	-1	-1	-1	-1	4	-1024	-768	-1	-1	-1	-1	4		0	0						Untertest3.avi	0	880	547	72	111				0	Content		-72	-111	26778274	7442457970
26795	09:34:33.720	00:00:26.794	1608	-1024	-768	-1	-1	-1	-1	4	-1024	-768	-1	-1	-1	-1	4		0	0						Untertest3.avi	0	880	547	72	111				0	Content		-72	-111	26794897	7442474593
26812	09:34:33.737	00:00:26.811	1609	-1024	-768	-1	-1	-1	-1	4	-1024	-768	-1	-1	-1	-1	4		0	0						Untertest3.avi	0	880	547	72	111				0	Content		-72	-111	26811585	7442491281
26828	09:34:33.753	00:00:26.828	1610	-1024	-768	-1	-1	-1	-1	4	-1024	-768	-1	-1	-1	-1	4		0	0						Untertest3.avi	0	880	547	72	111				0	Content		-72	-111	26828252	7442507948
26845	09:34:33.770	00:00:26.844	1611	-1024	-768	-1	-1	-1	-1	4	-1024	-768	-1	-1	-1	-1	4		0	0						Untertest3.avi	0	880	547	72	111				0	Content		-72	-111	26844898	7442524594
26862	09:34:33.787	00:00:26.861	1612	-1024	-768	-1	-1	-1	-1	4	-1024	-768	-1	-1	-1	-1	4		0	0						Untertest3.avi	0	880	547	72	111				0	Content		-72	-111	26861520	7442541216
26878	09:34:33.803	00:00:26.878	1613	-1024	-768	-1	-1	-1	-1	4	-1024	-768	-1	-1	-1	-1	4		0	0						Untertest3.avi	0	880	547	72	111				0	Content		-72	-111	26878206	7442557902
26895	09:34:33.820	00:00:26.894	1614	-1024	-768	-1	-1	-1	-1	4	-1024	-768	-1	-1	-1	-1	4		0	0						Untertest3.avi	0	880	547	72	111				0	Content		-72	-111	26894874	7442574570
26912	09:34:33.837	00:00:26.911	1615	-1024	-768	-1	-1	-1	-1	4	-1024	-768	-1	-1	-1	-1	4		0	0						Untertest3.avi	0	880	547	72	111				0	Content		-72	-111	26911518	7442591214
26928	09:34:33.853	00:00:26.928	1616	-1024	-768	-1	-1	-1	-1	4	-1024	-768	-1	-1	-1	-1	4		0	0						Untertest3.avi	0	880	547	72	111				0	Content		-72	-111	26928143	7442607839
26945	09:34:33.870	00:00:26.944	1617	-1024	-768	-1	-1	-1	-1	4	-1024	-768	-1	-1	-1	-1	4		0	0						Untertest3.avi	0	880	547	72	111				0	Content		-72	-111	26944831	7442624527
26961	09:34:33.886	00:00:26.961	1618	-1024	-768	-1	-1	-1	-1	4	-1024	-768	-1	-1	-1	-1	4		0	0						Untertest3.avi	0	880	547	72	111				0	Content		-72	-111	26961498	7442641194
26978	09:34:33.903	00:00:26.978	1619	-1024	-768	-1	-1	-1	-1	4	-1024	-768	-1	-1	-1	-1	4		0	0						Untertest3.avi	0	880	547	72	111				0	Content		-72	-111	26978142	7442657838
26995	09:34:33.920	00:00:26.994	1620	-1024	-768	-1	-1	-1	-1	4	-1024	-768	-1	-1	-1	-1	4		0	0						Untertest3.avi	0	880	547	72	111				0	Content		-72	-111	26994888	7442674584
27012	09:34:33.937	00:00:27.011	1621	-1024	-768	-1	-1	-1	-1	4	-1024	-768	-1	-1	-1	-1	4		0	0						Untertest3.avi	0	880	547	72	111				0	Content		-72	-111	27011507	7442691203
27028	09:34:33.953	00:00:27.028	1622	-1024	-768	-1	-1	-1	-1	4	-1024	-768	-1	-1	-1	-1	4		0	0						Untertest3.avi	0	880	547	72	111				0	Content		-72	-111	27028174	7442707870
27045	09:34:33.970	00:00:27.044	1623	-1024	-768	-1	-1	-1	-1	4	-1024	-768	-1	-1	-1	-1	4		0	0						Untertest3.avi	0	880	547	72	111				0	Content		-72	-111	27044749	7442724445
27062	09:34:33.987	00:00:27.061	1624	-1024	-768	-1	-1	-1	-1	4	-1024	-768	-1	-1	-1	-1	4		0	0						Untertest3.avi	0	880	547	72	111				0	Content		-72	-111	27061505	7442741201
27078	09:34:34.003	00:00:27.078	1625	1193,965	655,1498	0,3084626	0,5335381	426,3442	3,568166	3	1159,023	643,8463	0,3084695	0,5335371	426,3442	3,549279	1	48	1159	644						Untertest3.avi	0	880	547	72	111	1081	533	333	0	Content		1087	533	27078130	7442757826
27095	09:34:34.020	00:00:27.094	1626	-1024	-768	-1	-1	-1	-1	4	-1024	-768	-1	-1	-1	-1	4	48	0	0						Untertest3.avi	0	880	547	72	111	1081	533	333	0	Content		-72	-111	27094756	7442774452
27111	09:34:34.036	00:00:27.111	1627	-1024	-768	-1	-1	-1	-1	4	-1024	-768	-1	-1	-1	-1	4	48	0	0						Untertest3.avi	0	880	547	72	111	1081	533	333	0	Content		-72	-111	27111370	7442791066
27128	09:34:34.053	00:00:27.128	1628	1192,626	650,524	0,3087462	0,5342165	425,8994	3,57951	3	1157,728	639,2053	0,308753	0,5342155	425,8994	3,560525	1	48	1158	639						Untertest3.avi	0	880	547	72	111	1081	533	333	0	Content		1086	528	27128120	7442807816
27145	09:34:34.070	00:00:27.144	1629	1190,298	657,9504	0,3088294	0,5342485	425,7188	3,519005	3	1155,383	646,6821	0,3088363	0,5342475	425,7188	3,500414	1	48	1155	647						Untertest3.avi	0	880	547	72	111	1081	533	333	0	Content		1083	536	27144751	7442824447
27161	09:34:34.086	00:00:27.161	1630	-1024	-768	-1	-1	-1	-1	4	-1024	-768	-1	-1	-1	-1	4	48	0	0						Untertest3.avi	0	880	547	72	111	1081	533	333	0	Content		-72	-111	27161373	7442841069
27178	09:34:34.103	00:00:27.177	1631	1196,594	653,127	0,3093928	0,5344073	427,1547	3,600341	3	1161,582	641,7974	0,3093997	0,5344063	427,1547	3,581263	1	48	1162	642						Untertest3.avi	0	880	547	72	111	1081	533	333	0	Content		1090	531	27177997	7442857693
27195	09:34:34.120	00:00:27.194	1632	1187,451	651,873	0,3092754	0,5346867	425,7469	3,626575	3	1152,557	640,5673	0,3092823	0,5346858	425,7469	3,607269	1	48	1153	641						Untertest3.avi	0	880	547	72	111	1081	533	333	0	Content		1081	530	27194744	7442874440
27211	09:34:34.136	00:00:27.211	1633	1185,068	664,1432	0,3093643	0,5347929	425,4948	3,618479	3	1150,148	652,92	0,3093712	0,5347919	425,4948	3,599251	1	48	1150	653						Untertest3.avi	0	880	547	72	111	1081	533	333	0	Content		1078	542	27211368	7442891064
27228	09:34:34.153	00:00:27.227	1634	1186,015	657,6985	0,3094087	0,5352057	425,3949	3,613139	3	1151,117	646,4399	0,3094155	0,5352047	425,3949	3,593876	1	48	1151	646						Untertest3.avi	0	880	547	72	111	1081	533	333	0	Content		1079	535	27227991	7442907687
27245	09:34:34.170	00:00:27.244	1635	1183,854	653,7164	0,3094329	0,5353222	425,5704	3,663005	3	1148,979	642,4271	0,3094397	0,5353212	425,5704	3,643548	1	48	1149	642						Untertest3.avi	0	880	547	72	111	1081	533	333	0	Content		1077	531	27244617	7442924313
27261	09:34:34.186	00:00:27.261	1636	1188,283	649,7751	0,3095178	0,5354467	426,1432	3,693008	3	1153,378	638,4493	0,3095247	0,5354457	426,1432	3,673373	1	48	1153	638						Untertest3.avi	0	880	547	72	111	1081	533	333	0	Content		1081	527	27261365	7442941061
27278	09:34:34.203	00:00:27.277	1637	1191,173	651,64	0,3094888	0,5354667	425,9997	3,712843	3	1156,277	640,3297	0,3094957	0,5354657	425,9997	3,69312	1	48	1156	640						Untertest3.avi	0	880	547	72	111	1081	533	333	0	Content		1084	529	27277990	7442957686
27295	09:34:34.220	00:00:27.294	1638	1190,044	655,5436	0,3095273	0,5355011	426,1642	3,656126	3	1155,113	644,2545	0,3095342	0,5355001	426,1642	3,636748	1	48	1155	644						Untertest3.avi	0	880	547	72	111	1081	533	333	0	Content		1083	533	27294613	7442974309
27311	09:34:34.236	00:00:27.311	1639	1181,851	656,5831	0,3095719	0,5354852	426,2686	3,717399	3	1146,922	645,2953	0,3095787	0,5354842	426,2686	3,697644	1	48	1147	645						Untertest3.avi	0	880	547	72	111	1081	533	333	0	Content		1075	534	27311240	7442990936
27328	09:34:34.253	00:00:27.327	1640	1193,512	653,6905	0,3098	0,5354503	427,0506	3,738983	3	1158,517	642,3699	0,3098068	0,5354494	427,0506	3,719058	1	48	1159	642						Untertest3.avi	0	880	547	72	111	1081	533	333	0	Content		1087	531	27327989	7443007685
27345	09:34:34.270	00:00:27.344	1641	1185,028	658,9269	0,3096139	0,5354665	425,1532	3,694209	3	1150,152	647,6819	0,3096209	0,5354655	425,1532	3,674466	1	48	1150	648						Untertest3.avi	0	880	547	72	111	1081	533	333	0	Content		1078	537	27344613	7443024309
27361	09:34:34.286	00:00:27.361	1642	1184,995	662,1885	0,3099616	0,5355242	426,0504	3,727991	3	1150,046	650,943	0,3099684	0,5355232	426,0504	3,708119	1	48	1150	651						Untertest3.avi	0	880	547	72	111	1081	533	333	0	Content		1078	540	27361236	7443040932
27378	09:34:34.303	00:00:27.377	1643	1178,086	659,3958	0,3098174	0,5355986	424,573	3,757181	3	1143,283	648,1643	0,3098244	0,5355976	424,573	3,737191	1	48	1143	648						Untertest3.avi	0	880	547	72	111	1081	533	333	0	Content		1071	537	27377861	7443057557
27395	09:34:34.320	00:00:27.394	1644	1176,166	652,9323	0,3093546	0,5359198	421,5327	3,718322	3	1141,623	641,7303	0,3093616	0,5359188	421,5327	3,698548	1	48	1142	642						Untertest3.avi	0	880	547	72	111	1081	533	333	0	Content		1070	531	27394608	7443074304
27411	09:34:34.336	00:00:27.411	1645	-1024	-768	-1	-1	-1	-1	4	-1024	-768	-1	-1	-1	-1	4	49	0	0						Untertest3.avi	0	880	547	72	111	981	522	1316	0	Content		-72	-111	27411245	7443090941
27428	09:34:34.353	00:00:27.427	1646	1062,371	610,4937	0,5063484	0,491869	456,542	4,41315	1	924,3196	622,5353	0,4960003	0,4920194	421,5326	4,045162	3	49	1062	610						Untertest3.avi	0	880	547	72	111	981	522	1316	0	Content		990	499	27427857	7443107553
27444	09:34:34.369	00:00:27.444	1647	1048,571	605,0076	0,5072487	0,4916813	459,5851	4,463901	1	905,8364	619,5142	0,4960531	0,4918436	421,5326	4,065841	3	49	1049	605						Untertest3.avi	0	880	547	72	111	981	522	1316	0	Content		977	494	27444483	7443124179
27461	09:34:34.386	00:00:27.461	1648	1051,663	599,4987	0,5081124	0,4916926	462,2914	4,533944	1	901,9587	616,5211	0,4961682	0,4918655	421,5326	4,105317	3	49	1052	599						Untertest3.avi	0	880	547	72	111	981	522	1316	0	Content		980	488	27461241	7443140937
27478	09:34:34.403	00:00:27.477	1649	1056,069	610,8858	0,5079286	0,4917035	460,8242	4,450608	1	909,0394	625,1121	0,4963834	0,4918707	421,5326	4,043042	3	49	1056	611						Untertest3.avi	0	880	547	72	111	981	522	1316	0	Content		984	500	27477856	7443157552
27494	09:34:34.419	00:00:27.494	1650	1062,393	606,7278	0,50829	0,4916157	461,5233	4,489854	1	912,3006	622,1307	0,4965484	0,4917856	421,5326	4,071575	3	49	1062	607						Untertest3.avi	0	880	547	72	111	981	522	1316	0	Content		990	496	27494479	7443174175
27511	09:34:34.436	00:00:27.511	1651	1053,171	620,5195	0,5085384	0,4914281	462,0732	4,487281	1	903,3529	633,6865	0,4966433	0,4916002	421,5326	4,065306	3	49	1053	621						Untertest3.avi	0	880	547	72	111	981	522	1316	0	Content		981	510	27511103	7443190799
27528	09:34:34.453	00:00:27.527	1652	1055,929	614,1147	0,5079814	0,4911997	459,675	4,473457	1	911,4781	627,1913	0,4967461	0,4913625	421,5326	4,07375	3	49	1056	614						Untertest3.avi	0	880	547	72	111	981	522	1316	0	Content		984	503	27527852	7443207548
27544	09:34:34.469	00:00:27.544	1653	1051,426	617,0415	0,5081357	0,4909653	460,19	4,481179	1	906,4767	629,8567	0,4967576	0,4911302	421,5326	4,076392	3	49	1051	617						Untertest3.avi	0	880	547	72	111	981	522	1316	0	Content		979	506	27544477	7443224173
27561	09:34:34.486	00:00:27.561	1654	1055,19	611,1592	0,5079311	0,4906742	459,2425	4,46478	1	1014,614	598,8097	0,5079374	0,4906733	459,2425	4,439994	3	49	1055	611						Untertest3.avi	0	880	547	72	111	981	522	1316	0	Content		983	500	27561103	7443240799
27578	09:34:34.503	00:00:27.577	1655	1051,571	618,2471	0,5080779	0,4904608	459,5789	4,440887	1	1010,937	605,931	0,5080841	0,4904599	459,5789	4,416242	3	49	1052	618						Untertest3.avi	0	880	547	72	111	981	522	1316	0	Content		980	507	27577851	7443257547
27594	09:34:34.519	00:00:27.594	1656	1059,844	609,0204	0,5082337	0,4902986	459,9383	4,431931	1	1019,184	596,6462	0,5082399	0,4902977	459,9383	4,407309	3	49	1060	609						Untertest3.avi	0	880	547	72	111	981	522	1316	0	Content		988	498	27594474	7443274170
27611	09:34:34.536	00:00:27.611	1657	1056,752	606,4324	0,5083511	0,4902004	460,0691	4,460742	1	1016,116	594,0338	0,5083573	0,4901995	460,0691	4,435981	3	49	1057	606						Untertest3.avi	0	880	547	72	111	981	522	1316	0	Content		985	495	27611096	7443290792
27628	09:34:34.553	00:00:27.627	1658	1063,063	617,4472	0,50867	0,4901048	460,6439	4,528503	1	1022,326	605,105	0,5086762	0,4901039	460,6439	4,50333	3	49	1063	617						Untertest3.avi	0	880	547	72	111	981	522	1316	0	Content		991	506	27627722	7443307418
27644	09:34:34.569	00:00:27.644	1659	1049,57	616,2988	0,5085769	0,4899271	459,9499	4,485234	1	1008,916	603,958	0,5085831	0,4899262	459,9499	4,46029	3	49	1050	616						Untertest3.avi	0	880	547	72	111	981	522	1316	0	Content		978	505	27644472	7443324168
27661	09:34:34.586	00:00:27.661	1660	1058,167	607,886	0,5086742	0,4897423	460,0925	4,484935	1	1017,526	595,4935	0,5086804	0,4897415	460,0925	4,460052	3	49	1058	608						Untertest3.avi	0	880	547	72	111	981	522	1316	0	Content		986	497	27661096	7443340792
27678	09:34:34.603	00:00:27.677	1661	1061,133	613,2013	0,5085793	0,489513	459,676	4,489414	1	1020,487	600,8539	0,5085855	0,4895121	459,676	4,464467	3	49	1061	613						Untertest3.avi	0	880	547	72	111	981	522	1316	0	Content		989	502	27677719	7443357415
27694	09:34:34.619	00:00:27.694	1662	1050,461	613,3682	0,5086994	0,4893921	460,1055	4,539255	1	1009,818	601,0018	0,5087056	0,4893912	460,1055	4,513983	3	49	1050	613						Untertest3.avi	0	880	547	72	111	981	522	1316	0	Content		978	502	27694343	7443374039
27711	09:34:34.636	00:00:27.711	1663	1063,612	614,5588	0,508741	0,4893329	460,2635	4,490311	1	1022,897	602,2078	0,5087472	0,489332	460,2635	4,465333	3	49	1064	615						Untertest3.avi	0	880	547	72	111	981	522	1316	0	Content		992	504	27711092	7443390788
27728	09:34:34.653	00:00:27.727	1664	1063,491	614,4347	0,508857	0,4893302	460,677	4,525211	1	1022,764	602,0699	0,5088632	0,4893293	460,677	4,500075	3	49	1063	614						Untertest3.avi	0	880	547	72	111	981	522	1316	0	Content		991	503	27727718	7443407414
27744	09:34:34.669	00:00:27.744	1665	1059,098	610,478	0,5087032	0,4894311	459,9354	4,474928	1	1018,434	598,1081	0,5087094	0,4894302	459,9354	4,450027	3	49	1059	610						Untertest3.avi	0	880	547	72	111	981	522	1316	0	Content		987	499	27744341	7443424037
27761	09:34:34.686	00:00:27.760	1666	1063,686	616,7354	0,509674	0,4897823	463,0981	4,513026	1	1022,711	604,3339	0,5096801	0,4897814	463,0981	4,487872	3	49	1064	617						Untertest3.avi	0	880	547	72	111	981	522	1316	0	Content		992	506	27760966	7443440662
27778	09:34:34.703	00:00:27.777	1667	1055,704	614,6555	0,5093648	0,4902947	461,2018	4,4768	1	1014,92	602,2827	0,509371	0,4902938	461,2018	4,451903	3	49	1056	615						Untertest3.avi	0	880	547	72	111	981	522	1316	0	Content		984	504	27777714	7443457410
27794	09:34:34.719	00:00:27.794	1668	1050,766	618,8887	0,5093858	0,4908541	460,8572	4,558883	1	1010,013	606,5482	0,509392	0,4908532	460,8572	4,533439	3	49	1051	619						Untertest3.avi	0	880	547	72	111	981	522	1316	0	Content		979	508	27794336	7443474032
27811	09:34:34.736	00:00:27.810	1669	1049,475	615,033	0,509167	0,491147	459,7681	4,465961	1	1008,827	602,6951	0,5091732	0,4911461	459,7681	4,441146	3	49	1049	615						Untertest3.avi	0	880	547	72	111	981	522	1316	0	Content		977	504	27810961	7443490657
27828	09:34:34.753	00:00:27.827	1670	1067,642	612,5709	0,510178	0,4914233	463,5352	4,504747	1	1026,628	600,1445	0,5101841	0,4914224	463,5352	4,479663	3	49	1068	613						Untertest3.avi	0	880	547	72	111	981	522	1316	0	Content		996	502	27827586	7443507282
27844	09:34:34.769	00:00:27.844	1671	1054,736	636,1848	0,5117496	0,4922253	469,3863	4,553113	1	1013,126	623,7647	0,5117556	0,4922245	469,3863	4,527606	3	49	1055	636						Untertest3.avi	0	880	547	72	111	981	522	1316	0	Content		983	525	27844336	7443524032
27861	09:34:34.786	00:00:27.860	1672	1055,345	630,9479	0,5114924	0,4927115	468,6217	4,497633	1	1013,842	618,5143	0,5114984	0,4927106	468,6217	4,472581	3	49	1055	631						Untertest3.avi	0	880	547	72	111	981	522	1316	0	Content		983	520	27860965	7443540661
27878	09:34:34.803	00:00:27.877	1673	1049,367	633,0719	0,5109344	0,4925772	467,0711	4,52536	1	1008,007	620,6835	0,5109404	0,4925763	467,0711	4,500116	3	49	1049	633						Untertest3.avi	0	880	547	72	111	981	522	1316	0	Content		977	522	27877585	7443557281
27894	09:34:34.819	00:00:27.894	1674	1053,319	639,3987	0,5109069	0,4925674	467,242	4,497173	1	1011,906	627,0471	0,510913	0,4925665	467,242	4,472135	3	49	1053	639						Untertest3.avi	0	880	547	72	111	981	522	1316	0	Content		981	528	27894224	7443573920
27911	09:34:34.836	00:00:27.910	1675	1065,177	635,6133	0,5113768	0,4925836	469,4447	4,495921	1	1023,562	623,1923	0,5113828	0,4925828	469,4447	4,47089	3	49	1065	636						Untertest3.avi	0	880	547	72	111	981	522	1316	0	Content		993	525	27910958	7443590654
27928	09:34:34.853	00:00:27.927	1676	1054,432	632,4261	0,5114729	0,4926365	470,0132	4,503214	1	1012,825	619,9672	0,5114788	0,4926356	470,0132	4,47816	3	49	1054	632						Untertest3.avi	0	880	547	72	111	981	522	1316	0	Content		982	521	27927581	7443607277
27944	09:34:34.869	00:00:27.944	1677	1064,599	636,121	0,5115263	0,4927901	470,2694	4,44625	1	1022,893	623,6861	0,5115324	0,4927892	470,2694	4,421497	3	49	1065	636						Untertest3.avi	0	880	547	72	111	981	522	1316	0	Content		993	525	27944221	7443623917
27961	09:34:34.886	00:00:27.960	1678	1072,574	630,4513	0,5116047	0,4930406	470,5227	4,466827	1	1030,86	617,98	0,5116106	0,4930397	470,5227	4,441969	3	49	1073	630						Untertest3.avi	0	880	547	72	111	981	522	1316	0	Content		1001	519	27960835	7443640531
27978	09:34:34.903	00:00:27.977	1679	1058,87	628,1202	0,5117856	0,4932706	471,1544	4,496042	1	1017,159	615,6144	0,5117916	0,4932697	471,1544	4,470998	3	49	1059	628						Untertest3.avi	0	880	547	72	111	981	522	1316	0	Content		987	517	27977579	7443657275
27994	09:34:34.919	00:00:27.994	1680	1049,532	630,4609	0,5116427	0,4934051	470,5132	4,481787	1	1007,882	617,9807	0,5116487	0,4934042	470,5132	4,456817	3	49	1050	630						Untertest3.avi	0	880	547	72	111	981	522	1316	0	Content		978	519	27994218	7443673914
28011	09:34:34.936	00:00:28.010	1681	1055,078	635,5549	0,5109573	0,4935035	467,4981	4,427928	1	1013,642	623,1798	0,5109634	0,4935026	467,4981	4,403327	3	49	1055	636						Untertest3.avi	0	880	547	72	111	981	522	1316	0	Content		983	525	28010827	7443690523
28027	09:34:34.952	00:00:28.027	1682	1056,703	639,3245	0,5111673	0,4935941	468,0553	4,439083	1	1015,193	626,9609	0,5111734	0,4935932	468,0553	4,414397	3	49	1057	639						Untertest3.avi	0	880	547	72	111	981	522	1316	0	Content		985	528	28027450	7443707146
28044	09:34:34.969	00:00:28.044	1683	1057,734	633,5975	0,5118342	0,4936917	470,6021	4,465528	1	1016,019	621,1418	0,5118402	0,4936908	470,6021	4,440612	3	49	1058	634						Untertest3.avi	0	880	547	72	111	981	522	1316	0	Content		986	523	28044211	7443723907
28061	09:34:34.986	00:00:28.060	1684	1066,395	633,0214	0,5121604	0,4938326	471,5764	4,435955	1	1024,585	620,5433	0,5121663	0,4938318	471,5764	4,411291	3	49	1066	633						Untertest3.avi	0	880	547	72	111	981	522	1316	0	Content		994	522	28060823	7443740519
28077	09:34:35.002	00:00:28.077	1685	1054,977	638,1448	0,5113025	0,494127	468,4407	4,473265	1	1013,459	625,7657	0,5113085	0,4941261	468,4407	4,448396	3	49	1055	638						Untertest3.avi	0	880	547	72	111	981	522	1316	0	Content		983	527	28077448	7443757144
28094	09:34:35.019	00:00:28.094	1686	1054,136	638,1656	0,5112455	0,4943766	468,4048	4,443429	1	1012,607	625,7897	0,5112516	0,4943757	468,4048	4,418708	3	49	1054	638						Untertest3.avi	0	880	547	72	111	981	522	1316	0	Content		982	527	28094072	7443773768
28111	09:34:35.036	00:00:28.110	1687	1055,274	634,2971	0,5118904	0,4945774	471,3279	4,474926	1	1013,515	621,8307	0,5118963	0,4945765	471,3279	4,449996	3	49	1055	634						Untertest3.avi	0	880	547	72	111	981	522	1316	0	Content		983	523	28110819	7443790515
28127	09:34:35.052	00:00:28.127	1688	1058,241	637,313	0,5116963	0,4947354	470,8623	4,522697	1	1016,508	624,8774	0,5117023	0,4947345	470,8623	4,497459	3	49	1058	637						Untertest3.avi	0	880	547	72	111	981	522	1316	0	Content		986	526	28127444	7443807140
28144	09:34:35.069	00:00:28.144	1689	1064,045	629,8431	0,5118257	0,4948686	471,5189	4,4807	1	1022,267	617,3505	0,5118316	0,4948678	471,5189	4,455724	3	49	1064	630						Untertest3.avi	0	880	547	72	111	981	522	1316	0	Content		992	519	28144068	7443823764
28161	09:34:35.086	00:00:28.160	1690	1060,839	631,6476	0,5118703	0,4948533	471,7157	4,490379	1	1019,059	619,1586	0,5118763	0,4948525	471,7157	4,465385	3	49	1061	632						Untertest3.avi	0	880	547	72	111	981	522	1316	0	Content		989	521	28160689	7443840385
28177	09:34:35.102	00:00:28.177	1691	1069,888	632,6876	0,5117698	0,494823	471,0487	4,427084	1	1028,113	620,2257	0,5117758	0,4948221	471,0487	4,402468	3	49	1070	633						Untertest3.avi	0	880	547	72	111	981	522	1316	0	Content		998	522	28177440	7443857136
28194	09:34:35.119	00:00:28.194	1692	1058,835	635,1337	0,5118703	0,4947159	471,1297	4,544497	1	1017,093	622,6781	0,5118762	0,4947151	471,1297	4,51913	3	49	1059	635						Untertest3.avi	0	880	547	72	111	981	522	1316	0	Content		987	524	28194062	7443873758
28211	09:34:35.136	00:00:28.210	1693	1054,27	633,4186	0,5111663	0,4944407	468,0464	4,470213	1	1012,804	621,0211	0,5111724	0,4944398	468,0464	4,445338	3	49	1054	633						Untertest3.avi	0	880	547	72	111	981	522	1316	0	Content		982	522	28210685	7443890381
28227	09:34:35.152	00:00:28.227	1694	1055,396	635,4933	0,5114317	0,4941799	469,0427	4,447167	1	1013,822	623,0858	0,5114377	0,494179	469,0427	4,422421	3	49	1055	635						Untertest3.avi	0	880	547	72	111	981	522	1316	0	Content		983	524	28227311	7443907007
28244	09:34:35.169	00:00:28.244	1695	1066,718	633,0661	0,5129678	0,4938254	475,1055	4,50703	1	1024,615	620,5059	0,5129737	0,4938245	475,1055	4,481899	3	49	1067	633						Untertest3.avi	0	880	547	72	111	981	522	1316	0	Content		995	522	28244060	7443923756
28261	09:34:35.186	00:00:28.260	1696	1050,518	638,0872	0,5138455	0,4936211	477,5878	4,546517	1	1008,219	625,4933	0,5138513	0,4936202	477,5878	4,521117	3	49	1051	638						Untertest3.avi	0	880	547	72	111	981	522	1316	0	Content		979	527	28260685	7443940381
28277	09:34:35.202	00:00:28.277	1697	1049,68	632,5433	0,5147456	0,4932015	481,0617	4,521809	1	1007,09	619,8334	0,5147514	0,4932007	481,0617	4,496511	3	49	1050	633						Untertest3.avi	0	880	547	72	111	981	522	1316	0	Content		978	522	28277307	7443957003
28294	09:34:35.219	00:00:28.293	1698	1041,379	632,0975	0,5141708	0,4925842	479,2755	4,555973	0	1019,236	647,0538	0,3170141	0,5349981	441,1914	3,913257	0	49	1030	640						Untertest3.avi	0	880	547	72	111	981	522	1316	0	Content		958	529	28293931	7443973627
28311	09:34:35.236	00:00:28.310	1699	1033,967	637,2268	0,5130825	0,4919334	475,4424	4,484109	0	-1024	-768	-1	-1	-1	-1	4	49	1034	637						Untertest3.avi	0	880	547	72	111	981	522	1316	0	Content		962	526	28310679	7443990375
28327	09:34:35.252	00:00:28.327	1700	1045,563	641,1172	0,5138599	0,491156	479,2097	4,519246	0	1017,108	651,5079	0,3164858	0,5338501	440,1708	3,877708	0	49	1031	646						Untertest3.avi	0	880	547	72	111	981	522	1316	0	Content		959	535	28327304	7444007000
28344	09:34:35.269	00:00:28.343	1701	1051,954	631,7302	0,5138181	0,4905049	479,3662	4,486955	0	1021,768	646,588	0,3163002	0,5332209	439,6581	3,848974	0	49	1037	639						Untertest3.avi	0	880	547	72	111	981	522	1316	0	Content		965	528	28343927	7444023623
28361	09:34:35.286	00:00:28.360	1702	1038,285	631,1589	0,5139675	0,4899334	480,2967	4,50879	0	-1024	-768	-1	-1	-1	-1	4	49	1038	631						Untertest3.avi	0	880	547	72	111	981	522	1316	0	Content		966	520	28360551	7444040247
28377	09:34:35.302	00:00:28.377	1703	1047,76	636,6503	0,5135617	0,489397	478,8813	4,466995	0	-1024	-768	-1	-1	-1	-1	4	49	1048	637						Untertest3.avi	0	880	547	72	111	981	522	1316	0	Content		976	526	28377300	7444056996
28394	09:34:35.319	00:00:28.393	1704	1058,845	633,1308	0,5141137	0,4891008	481,495	4,486571	0	1015,064	648,328	0,3160145	0,5318748	439,7557	3,885598	0	49	1037	641						Untertest3.avi	0	880	547	72	111	981	522	1316	0	Content		965	530	28393923	7444073619
28411	09:34:35.336	00:00:28.410	1705	1056,237	637,6309	0,5140646	0,4889461	481,4975	4,467906	0	1021,154	643,2351	0,3158198	0,5317277	439,0172	3,863237	0	49	1039	640						Untertest3.avi	0	880	547	72	111	981	522	1316	0	Content		967	529	28410547	7444090243
28427	09:34:35.352	00:00:28.427	1706	1050,142	635,5695	0,5140573	0,4890439	481,6007	4,527697	0	1020,352	650,5133	0,3158261	0,5317762	439,383	3,83636	0	49	1035	643						Untertest3.avi	0	880	547	72	111	981	522	1316	0	Content		963	532	28427298	7444106994
28444	09:34:35.369	00:00:28.443	1707	1041,032	633,3914	0,513414	0,4893182	479,2593	4,456597	0	1023,772	636,024	0,3157814	0,5323195	439,3829	3,801992	0	49	1032	635						Untertest3.avi	0	880	547	72	111	981	522	1316	0	Content		960	524	28443919	7444123615
28461	09:34:35.386	00:00:28.460	1708	1055,186	631,0396	0,5141599	0,4896801	482,1625	4,490787	0	1017,737	636,4148	0,3157552	0,5326464	439,3829	3,863986	0	49	1036	634						Untertest3.avi	0	880	547	72	111	981	522	1316	0	Content		964	523	28460546	7444140242
28477	09:34:35.402	00:00:28.477	1709	1055,264	638,7959	0,5130998	0,4902057	477,9588	4,419623	0	1012,741	638,8528	0,3157501	0,5330532	439,3829	3,87725	0	49	1034	639						Untertest3.avi	0	880	547	72	111	981	522	1316	0	Content		962	528	28477169	7444156865
28494	09:34:35.419	00:00:28.493	1710	1048,738	630,4648	0,5121531	0,490897	473,8153	4,436713	0	1023,814	627,8766	0,3157762	0,5336195	439,3829	3,898587	0	49	1036	629						Untertest3.avi	0	880	547	72	111	981	522	1316	0	Content		964	518	28493918	7444173614
28511	09:34:35.436	00:00:28.510	1711	1046,515	628,6718	0,5132326	0,4915925	477,6301	4,479726	0	1020,588	644,2271	0,3158753	0,5338268	439,6157	3,887941	0	49	1034	636						Untertest3.avi	0	880	547	72	111	981	522	1316	0	Content		962	525	28510538	7444190234
28527	09:34:35.452	00:00:28.527	1712	1052,308	636,3042	0,5136774	0,4921942	478,9814	4,470327	0	1016,627	647,366	0,316098	0,5342876	440,3905	3,902403	0	49	1034	642						Untertest3.avi	0	880	547	72	111	981	522	1316	0	Content		962	531	28527162	7444206858
28544	09:34:35.469	00:00:28.543	1713	1044,894	639,3692	0,5134494	0,4926877	477,5082	4,509503	0	-1024	-768	-1	-1	-1	-1	4	49	1045	639						Untertest3.avi	0	880	547	72	111	981	522	1316	0	Content		973	528	28543787	7444223483
28561	09:34:35.486	00:00:28.560	1714	1045,783	633,4285	0,51372	0,4931652	477,8289	4,517428	0	-1024	-768	-1	-1	-1	-1	4	49	1046	633						Untertest3.avi	0	880	547	72	111	981	522	1316	0	Content		974	522	28560534	7444240230
28577	09:34:35.502	00:00:28.577	1715	1051,808	628,0556	0,5143314	0,4934672	479,6923	4,532531	0	1021,622	652,1566	0,3166356	0,5351894	441,0371	3,887398	0	49	1037	640						Untertest3.avi	0	880	547	72	111	981	522	1316	0	Content		965	529	28577162	7444256858
28594	09:34:35.519	00:00:28.593	1716	1054,215	643,9006	0,5150398	0,4938562	481,8526	4,532585	0	-1024	-768	-1	-1	-1	-1	4	49	1054	644						Untertest3.avi	0	880	547	72	111	981	522	1316	0	Content		982	533	28593783	7444273479
28610	09:34:35.535	00:00:28.610	1717	1054,185	639,4773	0,5145592	0,4942387	479,2109	4,459898	0	1017,278	642,8387	0,3169433	0,535657	440,7747	3,92146	0	49	1036	641						Untertest3.avi	0	880	547	72	111	981	522	1316	0	Content		964	530	28610408	7444290104
28627	09:34:35.552	00:00:28.627	1718	1046,334	640,6487	0,5148239	0,4947249	479,6732	4,513665	0	1023,517	647,973	0,3172443	0,5359043	441,6547	3,91808	0	49	1035	644						Untertest3.avi	0	880	547	72	111	981	522	1316	0	Content		963	533	28627156	7444306852
28644	09:34:35.569	00:00:28.643	1719	1047,053	633,7432	0,5147245	0,4952265	478,5923	4,508639	0	-1024	-768	-1	-1	-1	-1	4	49	1047	634						Untertest3.avi	0	880	547	72	111	981	522	1316	0	Content		975	523	28643781	7444323477
28660	09:34:35.585	00:00:28.660	1720	1047,812	629,3532	0,5154881	0,4957637	480,6122	4,523901	0	1018,973	649,4346	0,3176791	0,5365158	441,6957	3,85973	0	49	1033	639						Untertest3.avi	0	880	547	72	111	981	522	1316	0	Content		961	528	28660404	7444340100
28677	09:34:35.602	00:00:28.677	1721	1044,939	630,9553	0,5159682	0,4961738	481,505	4,534069	0	1025,566	639,2134	0,3179812	0,537024	441,6957	3,853021	0	49	1035	635						Untertest3.avi	0	880	547	72	111	981	522	1316	0	Content		963	524	28677028	7444356724
28694	09:34:35.619	00:00:28.693	1722	1045,226	634,8403	0,5160701	0,4965335	480,7728	4,520186	0	1023,531	640,301	0,3184472	0,5368898	442,9123	3,931121	0	49	1034	638						Untertest3.avi	0	880	547	72	111	981	522	1316	0	Content		962	527	28693775	7444373471
28710	09:34:35.635	00:00:28.710	1723	1060,983	626,4437	0,5163366	0,4967074	480,3831	4,588222	0	1031,71	648,9473	0,31906	0,5369372	444,6862	3,938881	0	49	1046	638						Untertest3.avi	0	880	547	72	111	981	522	1316	0	Content		974	527	28710400	7444390096
28727	09:34:35.652	00:00:28.727	1724	1031,735	632,1891	0,5198857	0,496855	490,929	4,619467	0	1033,276	626,9957	0,3248611	0,5368712	475,0839	4,205538	0	50	1033	630						Untertest3.avi	0	880	547	72	111	922	512	333	0	Content		961	519	28727022	7444406718
28744	09:34:35.669	00:00:28.743	1725	985,1232	631,5513	0,5225896	0,4968792	496,4598	4,682129	0	1019,967	612,9791	0,3296278	0,5367197	496,532	4,459856	0	50	1003	622						Untertest3.avi	0	880	547	72	111	922	512	333	0	Content		931	511	28743649	7444423345
28760	09:34:35.685	00:00:28.760	1726	976,8749	626,7322	0,5238342	0,4966276	498,4465	4,725565	0	1010,311	612,0966	0,3312774	0,5364484	501,8343	4,492455	0	50	994	619						Untertest3.avi	0	880	547	72	111	922	512	333	0	Content		922	508	28760397	7444440093
28777	09:34:35.702	00:00:28.777	1727	982,7031	626,9794	0,5236141	0,4964441	496,2312	4,721609	0	1007,192	619,2284	0,3311047	0,53622	498,867	4,439018	0	50	995	623						Untertest3.avi	0	880	547	72	111	922	512	333	0	Content		923	512	28777021	7444456717
28794	09:34:35.719	00:00:28.793	1728	974,8985	635,0803	0,52403	0,4961699	496,5273	4,649816	0	1000,704	620,5633	0,3315917	0,5360081	499,9448	4,421393	0	50	988	628						Untertest3.avi	0	880	547	72	111	922	512	333	0	Content		916	517	28793644	7444473340
28810	09:34:35.735	00:00:28.810	1729	983,4387	631,0898	0,5245535	0,4959872	497,247	4,681722	0	1006,155	613,7264	0,3323904	0,535827	503,0617	4,499855	0	50	995	622						Untertest3.avi	0	880	547	72	111	922	512	333	0	Content		923	511	28810269	7444489965
28827	09:34:35.752	00:00:28.827	1730	985,6152	631,9619	0,525188	0,4957922	498,5127	4,682088	0	998,8559	614,1051	0,3323954	0,5355814	501,1544	4,451838	0	50	992	623						Untertest3.avi	0	880	547	72	111	922	512	333	0	Content		920	512	28827019	7444506715
28844	09:34:35.769	00:00:28.843	1731	976,1905	626,5121	0,5250404	0,4956887	496,9666	4,708844	0	1006,429	609,7836	0,3329399	0,5354126	503,1146	4,465452	0	50	991	618						Untertest3.avi	0	880	547	72	111	922	512	333	0	Content		919	507	28843642	7444523338
28860	09:34:35.785	00:00:28.860	1732	984,4066	627,9207	0,5255799	0,4955714	498,2869	4,755109	0	1005,382	622,6951	0,3329306	0,5352271	501,6257	4,52225	0	50	995	625						Untertest3.avi	0	880	547	72	111	922	512	333	0	Content		923	514	28860267	7444539963
28877	09:34:35.802	00:00:28.876	1733	983,5604	631,4132	0,5259978	0,4955347	499,4977	4,740576	0	1005,714	612,8629	0,3332687	0,5351418	503,0842	4,521024	0	50	995	622						Untertest3.avi	0	880	547	72	111	922	512	333	0	Content		923	511	28876898	7444556594
28894	09:34:35.819	00:00:28.893	1734	981,3489	626,7224	0,5257132	0,4955452	498,0686	4,723833	0	1000,318	613,0848	0,333469	0,5350631	503,9959	4,530304	0	50	991	620						Untertest3.avi	0	880	547	72	111	922	512	333	0	Content		919	509	28893640	7444573336
28910	09:34:35.835	00:00:28.910	1735	981,9267	628,2031	0,525727	0,4955274	498,1028	4,769648	0	1003,351	610,546	0,3334905	0,5350198	504,0672	4,558314	0	50	993	619						Untertest3.avi	0	880	547	72	111	922	512	333	0	Content		921	508	28910263	7444589959
28927	09:34:35.852	00:00:28.926	1736	985,5901	627,4937	0,5256723	0,4955197	497,9774	4,783934	0	1010,09	614,9793	0,3336029	0,534968	504,9348	4,512442	0	50	998	621						Untertest3.avi	0	880	547	72	111	922	512	333	0	Content		926	510	28926888	7444606584
28944	09:34:35.869	00:00:28.943	1737	980,0375	633,7424	0,5258676	0,4954801	499,0467	4,772879	0	1001,782	615,4868	0,3335418	0,5349339	504,7996	4,542005	0	50	991	625						Untertest3.avi	0	880	547	72	111	922	512	333	0	Content		919	514	28943509	7444623205
28960	09:34:35.885	00:00:28.960	1738	987,6284	632,3033	0,5257339	0,4953581	498,7346	4,750322	0	1002,067	616,5433	0,3330985	0,5348344	502,3746	4,5122	0	50	995	624						Untertest3.avi	0	880	547	72	111	922	512	333	0	Content		923	513	28960257	7444639953
28977	09:34:35.902	00:00:28.976	1739	978,5535	627,2005	0,5259857	0,495212	500,2268	4,7548	0	1001,732	612,0383	0,3330882	0,5347378	502,7638	4,57428	0	50	990	620						Untertest3.avi	0	880	547	72	111	922	512	333	0	Content		918	509	28976882	7444656578
28994	09:34:35.919	00:00:28.993	1740	969,8822	637,5032	0,5242268	0,4950128	493,1832	4,724113	0	996,6989	613,5854	0,3328461	0,534642	501,7392	4,54876	0	50	983	626						Untertest3.avi	0	880	547	72	111	922	512	333	0	Content		911	515	28993508	7444673204
29010	09:34:35.935	00:00:29.010	1741	986,5107	630,2932	0,5250178	0,4948467	496,9849	4,777215	0	1004,393	615,0749	0,3329442	0,5344937	502,9611	4,551458	0	50	995	623						Untertest3.avi	0	880	547	72	111	922	512	333	0	Content		923	512	29010130	7444689826
29027	09:34:35.952	00:00:29.026	1742	973,2811	631,0438	0,5252419	0,4946027	498,5361	4,810267	0	998,2036	616,8043	0,3329377	0,534366	503,7366	4,581711	0	50	986	624						Untertest3.avi	0	880	547	72	111	922	512	333	0	Content		914	513	29026881	7444706577
29044	09:34:35.969	00:00:29.043	1743	980,6107	633,5498	0,5243006	0,4945829	496,0012	4,823035	0	999,4829	617,6415	0,3320033	0,5343782	499,4055	4,538113	0	50	990	626						Untertest3.avi	0	880	547	72	111	922	512	333	0	Content		918	515	29043503	7444723199
29060	09:34:35.985	00:00:29.060	1744	1017,501	649,3708	0,521422	0,4949362	489,0314	4,698689	0	1038,576	636,387	0,3290756	0,5345987	485,5224	4,38307	0	51	1028	643						Untertest3.avi	0	880	547	72	111	963	531	233	0	Content		956	532	29060128	7444739824
29077	09:34:36.002	00:00:29.076	1745	1039,515	645,2102	0,5208111	0,4948869	488,9577	4,709213	0	1046,529	635,9771	0,3276876	0,534454	480,1255	4,340158	0	51	1043	641						Untertest3.avi	0	880	547	72	111	963	531	233	0	Content		971	530	29076877	7444756573
29094	09:34:36.019	00:00:29.093	1746	1037,194	645,9825	0,5213683	0,4950311	491,8943	4,728665	0	1026,519	635,5051	0,3270795	0,534559	477,6343	4,293402	0	51	1032	641						Untertest3.avi	0	880	547	72	111	963	531	233	0	Content		960	530	29093502	7444773198
29110	09:34:36.035	00:00:29.110	1747	1029,967	649,0361	0,521057	0,4953205	491,9757	4,733971	0	1042,594	641,1735	0,3272582	0,5348454	480,747	4,315322	0	51	1036	645						Untertest3.avi	0	880	547	72	111	963	531	233	0	Content		964	534	29110125	7444789821
29127	09:34:36.052	00:00:29.126	1748	1039,247	642,2206	0,5206914	0,4957223	491,6212	4,774389	0	1044,699	638,2025	0,3266367	0,5351835	478,9392	4,302949	0	51	1042	640						Untertest3.avi	0	880	547	72	111	963	531	233	0	Content		970	529	29126750	7444806446
29143	09:34:36.068	00:00:29.143	1749	1033,269	646,7587	0,520193	0,496164	491,0495	4,78362	0	1032,857	638,7752	0,3260873	0,5355629	477,8104	4,312181	0	51	1033	643						Untertest3.avi	0	880	547	72	111	963	531	233	0	Content		961	532	29143498	7444823194
29160	09:34:36.085	00:00:29.160	1750	1037,346	647,2475	0,5197363	0,49648	490,713	4,70865	0	1026,238	639,2721	0,3256711	0,5358864	477,4399	4,359182	0	51	1032	643						Untertest3.avi	0	880	547	72	111	963	531	233	0	Content		960	532	29160123	7444839819
29177	09:34:36.102	00:00:29.176	1751	1027,005	635,5687	0,5187669	0,496702	488,0034	4,747284	0	1041,554	635,7457	0,3257319	0,5360666	479,7509	4,329828	0	51	1034	636						Untertest3.avi	0	880	547	72	111	963	531	233	0	Content		962	525	29176746	7444856442
29193	09:34:36.118	00:00:29.193	1752	1041,977	646,3595	0,5192264	0,4969486	490,9654	4,715095	0	1027,271	642,1128	0,3249445	0,5363309	476,5402	4,299051	0	51	1035	644						Untertest3.avi	0	880	547	72	111	963	531	233	0	Content		963	533	29193372	7444873068
29210	09:34:36.135	00:00:29.210	1753	1034,419	645,6198	0,5182146	0,497187	487,7957	4,66785	0	1035,465	634,1359	0,3252426	0,5365723	479,7224	4,33194	0	51	1035	640						Untertest3.avi	0	880	547	72	111	963	531	233	0	Content		963	529	29210119	7444889815
29227	09:34:36.152	00:00:29.226	1754	1044,6	644,3883	0,5187892	0,4974217	490,8395	4,690991	0	1027,841	640,0422	0,3246247	0,5368846	476,8007	4,313179	0	51	1036	642						Untertest3.avi	0	880	547	72	111	963	531	233	0	Content		964	531	29226744	7444906440
29243	09:34:36.168	00:00:29.243	1755	1038,709	646,7554	0,5187207	0,4975658	490,693	4,732736	0	1030,458	639,7999	0,3243952	0,5371302	475,722	4,301845	0	51	1035	643						Untertest3.avi	0	880	547	72	111	963	531	233	0	Content		963	532	29243365	7444923061
29260	09:34:36.185	00:00:29.259	1756	1041,029	648,3149	0,5188225	0,4975704	490,9623	4,671077	0	1044,61	634,015	0,3246773	0,5372161	477,1335	4,344454	0	51	1043	641						Untertest3.avi	0	880	547	72	111	963	531	233	0	Content		971	530	29259991	7444939687
29277	09:34:36.202	00:00:29.276	1757	1021,165	641,1477	0,5197668	0,4977339	492,6121	4,74359	0	1032,328	624,24	0,3265299	0,5372878	486,262	4,418411	0	51	1027	633						Untertest3.avi	0	880	547	72	111	963	531	233	0	Content		955	522	29276739	7444956435
29293	09:34:36.218	00:00:29.293	1758	963,2622	654,6888	0,523116	0,4980998	499,9332	4,848583	0	985,9152	643,2354	0,3316168	0,5374542	507,4023	4,672779	0	52	975	649						Untertest3.avi	0	880	547	72	111	847	542	250	0	Content		903	538	29293363	7444973059
29310	09:34:36.235	00:00:29.309	1759	932,5734	656,1482	0,5242862	0,4977081	501,794	4,828326	0	959,1267	638,3775	0,3329986	0,5370584	509,8802	4,673455	0	52	946	647						Untertest3.avi	0	880	547	72	111	847	542	250	0	Content		874	536	29309985	7444989681
29327	09:34:36.252	00:00:29.326	1760	902,772	655,2783	0,5260267	0,4975135	508,4941	4,901834	0	967,2466	644,8906	0,3329171	0,5366496	509,4086	4,63465	0	52	935	650						Untertest3.avi	0	880	547	72	111	847	542	250	0	Content		863	539	29326610	7445006306
29343	09:34:36.268	00:00:29.343	1761	902,6386	657,3518	0,5262287	0,4971893	508,5869	4,914652	0	930,8573	645,0444	0,3342716	0,5361781	517,6458	4,718049	0	52	917	651						Untertest3.avi	0	880	547	72	111	847	542	250	0	Content		845	540	29343359	7445023055
29360	09:34:36.285	00:00:29.359	1762	-1024	-768	-1	-1	-1	-1	4	-1024	-768	-1	-1	-1	-1	4	52	0	0						Untertest3.avi	0	880	547	72	111	847	542	250	0	Content		-72	-111	29359976	7445039672
29377	09:34:36.302	00:00:29.376	1763	-1024	-768	-1	-1	-1	-1	4	-1024	-768	-1	-1	-1	-1	4	52	0	0						Untertest3.avi	0	880	547	72	111	847	542	250	0	Content		-72	-111	29376644	7445056340
29393	09:34:36.318	00:00:29.393	1764	908,4794	663,436	0,5266628	0,4965751	508,3883	4,900858	0	931,8655	647,9092	0,3345756	0,53535	517,6473	4,729116	0	52	920	656						Untertest3.avi	0	880	547	72	111	847	542	250	0	Content		848	545	29393230	7445072926
29410	09:34:36.335	00:00:29.409	1765	907,8182	657,9542	0,5267906	0,4964706	508,2678	4,910908	0	929,5683	650,9431	0,3346143	0,535211	517,496	4,710794	0	52	919	654						Untertest3.avi	0	880	547	72	111	847	542	250	0	Content		847	543	29409979	7445089675
29427	09:34:36.352	00:00:29.426	1766	901,5132	660,7522	0,5268441	0,4964069	508,3048	4,939491	0	934,5931	646,6511	0,3346483	0,5351393	517,3927	4,734284	0	52	918	654						Untertest3.avi	0	880	547	72	111	847	542	250	0	Content		846	543	29426605	7445106301
29443	09:34:36.368	00:00:29.443	1767	903,6712	661,8732	0,5268688	0,4963328	508,2842	4,945219	0	927,7187	646,9731	0,334647	0,5350417	517,3735	4,748337	0	52	916	654						Untertest3.avi	0	880	547	72	111	847	542	250	0	Content		844	543	29443228	7445122924
29460	09:34:36.385	00:00:29.459	1768	902,8784	659,4022	0,5268469	0,4962294	508,2522	4,959279	0	921,7314	646,0962	0,3345829	0,5349174	517,3265	4,735348	0	52	912	653						Untertest3.avi	0	880	547	72	111	847	542	250	0	Content		840	542	29459852	7445139548
29477	09:34:36.402	00:00:29.476	1769	905,4958	660,7001	0,5268087	0,4961386	508,1883	4,933119	0	933,9987	643,2069	0,3345374	0,5348467	517,3223	4,772594	0	52	920	652						Untertest3.avi	0	880	547	72	111	847	542	250	0	Content		848	541	29476602	7445156298
29493	09:34:36.418	00:00:29.493	1770	904,4587	661,7012	0,5267798	0,4960802	508,1643	4,940342	0	932,78	647,5665	0,3344962	0,5348194	517,3319	4,798932	0	52	919	655						Untertest3.avi	0	880	547	72	111	847	542	250	0	Content		847	544	29493229	7445172925
29510	09:34:36.435	00:00:29.509	1771	906,8012	661,3709	0,5267152	0,4960082	508,1264	4,961731	0	931,5941	651,0928	0,3344291	0,5348026	517,2776	4,780042	0	52	919	656						Untertest3.avi	0	880	547	72	111	847	542	250	0	Content		847	545	29509853	7445189549
29526	09:34:36.451	00:00:29.526	1772	907,678	664,9774	0,5266414	0,4959626	508,0768	4,968636	0	935,9564	646,0332	0,3343304	0,5347903	517,2792	4,719324	0	52	922	656						Untertest3.avi	0	880	547	72	111	847	542	250	0	Content		850	545	29526477	7445206173
29543	09:34:36.468	00:00:29.543	1773	878,2951	636,5121	0,5269262	0,4949917	508,0528	5,007163	0	910,3924	621,0933	0,3346446	0,5338887	517,238	4,809411	0	53	894	629						Untertest3.avi	0	880	547	72	111	822	448	433	0	Content		822	518	29543228	7445222924
29560	09:34:36.485	00:00:29.559	1774	878,8936	589,6681	0,5269658	0,4929644	508,1905	4,967918	0	913,8137	566,9645	0,3348891	0,5320283	517,2518	4,807694	0	53	896	578						Untertest3.avi	0	880	547	72	111	822	448	433	0	Content		824	467	29559851	7445239547
29576	09:34:36.501	00:00:29.576	1775	879,9063	566,0488	0,5269736	0,4922383	508,2519	5,045184	0	919,4651	554,2516	0,3347451	0,531417	517,3588	4,790918	0	53	900	560						Untertest3.avi	0	880	547	72	111	822	448	433	0	Content		828	449	29576476	7445256172
29593	09:34:36.518	00:00:29.593	1776	875,8476	568,1029	0,5271425	0,4926022	508,2071	4,994875	0	912,1643	547,5688	0,3346339	0,5318193	517,35	4,790323	0	53	894	558						Untertest3.avi	0	880	547	72	111	822	448	433	0	Content		822	447	29593103	7445272799
29610	09:34:36.535	00:00:29.609	1777	873,5975	568,1874	0,5272643	0,4928779	508,2743	4,986744	0	914,0445	554,5775	0,3346159	0,5320582	517,4357	4,802789	0	53	894	561						Untertest3.avi	0	880	547	72	111	822	448	433	0	Content		822	450	29609851	7445289547
29626	09:34:36.551	00:00:29.626	1778	880,2586	569,245	0,5273908	0,4932282	508,2448	4,9895	0	919,064	552,4363	0,3346386	0,5323772	517,3558	4,799254	0	53	900	561						Untertest3.avi	0	880	547	72	111	822	448	433	0	Content		828	450	29626475	7445306171
29643	09:34:36.568	00:00:29.643	1779	877,5395	571,3973	0,5275415	0,493605	508,1913	4,993052	0	918,9548	548,6013	0,3347383	0,5327024	517,3804	4,853542	0	53	898	560						Untertest3.avi	0	880	547	72	111	822	448	433	0	Content		826	449	29643101	7445322797
29660	09:34:36.585	00:00:29.659	1780	872,7914	566,0753	0,5277333	0,4939547	508,2968	4,984684	0	914,951	550,8457	0,3348745	0,5329942	517,3101	4,810856	0	53	894	558						Untertest3.avi	0	880	547	72	111	822	448	433	0	Content		822	447	29659726	7445339422
29676	09:34:36.601	00:00:29.676	1781	869,7609	574,7338	0,5279711	0,4943216	508,1934	4,969064	0	913,1118	551,7765	0,3350593	0,5332892	517,4488	4,783333	0	53	891	563						Untertest3.avi	0	880	547	72	111	822	448	433	0	Content		819	452	29676474	7445356170
29693	09:34:36.618	00:00:29.693	1782	872,4772	568,4517	0,5282348	0,4946561	508,3309	4,999589	0	917,5609	551,6564	0,3353103	0,5335627	517,4317	4,786684	0	53	895	560						Untertest3.avi	0	880	547	72	111	822	448	433	0	Content		823	449	29693099	7445372795
29710	09:34:36.635	00:00:29.709	1783	872,0443	563,5331	0,5285418	0,4950098	508,2671	5,009032	0	914,9662	553,0936	0,3355814	0,5338836	517,5473	4,786768	0	53	894	558						Untertest3.avi	0	880	547	72	111	822	448	433	0	Content		822	447	29709724	7445389420
29726	09:34:36.651	00:00:29.726	1784	871,3047	566,486	0,5288566	0,4953229	508,3102	4,947555	0	920,6147	548,7607	0,3358726	0,5341802	517,3674	4,803257	0	53	896	558						Untertest3.avi	0	880	547	72	111	822	448	433	0	Content		824	447	29726349	7445406045
29743	09:34:36.668	00:00:29.743	1785	877,2785	566,5577	0,5291429	0,4956011	508,3737	5,011879	0	922,5005	550,6105	0,3361458	0,5343556	517,3289	4,815375	0	53	900	559						Untertest3.avi	0	880	547	72	111	822	448	433	0	Content		828	448	29743101	7445422797
29760	09:34:36.685	00:00:29.759	1786	873,0605	562,1082	0,529407	0,4958639	508,283	5,004255	0	917,2014	553,0585	0,3364233	0,5344982	517,4989	4,847707	0	53	895	558						Untertest3.avi	0	880	547	72	111	822	448	433	0	Content		823	447	29759724	7445439420
29776	09:34:36.701	00:00:29.776	1787	865,6419	570,7388	0,5296373	0,4960671	508,4535	5,00951	0	913,4747	550,8427	0,3366353	0,5346085	517,4958	4,780025	0	53	890	561						Untertest3.avi	0	880	547	72	111	822	448	433	0	Content		818	450	29776348	7445456044
29793	09:34:36.718	00:00:29.793	1788	870,8791	564,9481	0,5298021	0,4961846	508,4336	4,981554	0	927,0519	547,0579	0,3368354	0,5346234	517,5078	4,783534	0	53	899	556						Untertest3.avi	0	880	547	72	111	822	448	433	0	Content		827	445	29793098	7445472794
29810	09:34:36.735	00:00:29.809	1789	868,2845	564,2714	0,5299168	0,4962221	508,4745	4,972437	0	918,1977	553,7288	0,3369532	0,5345689	517,6603	4,825405	0	53	893	559						Untertest3.avi	0	880	547	72	111	822	448	433	0	Content		821	448	29809723	7445489419
29826	09:34:36.751	00:00:29.826	1790	872,5389	564,6622	0,5300492	0,4961745	508,5044	4,995522	0	919,0075	548,6201	0,3370745	0,5344269	517,5964	4,805431	0	53	896	557						Untertest3.avi	0	880	547	72	111	822	448	433	0	Content		824	446	29826348	7445506044
29843	09:34:36.768	00:00:29.842	1791	865,4727	568,4296	0,5301722	0,4959698	508,5083	5,023235	0	910,0256	551,6051	0,3372	0,5342183	517,5859	4,85707	0	53	888	560						Untertest3.avi	0	880	547	72	111	822	448	433	0	Content		816	449	29842972	7445522668
29860	09:34:36.785	00:00:29.859	1792	874,1943	569,4326	0,5302363	0,4956553	508,5139	4,965931	0	923,8093	549,4327	0,3373051	0,5338243	517,7219	4,821137	0	53	899	559						Untertest3.avi	0	880	547	72	111	822	448	433	0	Content		827	448	29859722	7445539418
29876	09:34:36.801	00:00:29.876	1793	871,8816	572,7478	0,5302517	0,4952467	508,6049	4,991365	0	915,1863	549,1508	0,3373258	0,5334158	517,6075	4,803551	0	53	894	561						Untertest3.avi	0	880	547	72	111	822	448	433	0	Content		822	450	29876347	7445556043
29893	09:34:36.818	00:00:29.892	1794	870,6647	561,6783	0,5302763	0,4948928	508,5607	4,984697	0	916,5814	555,0461	0,3373662	0,5330065	517,8083	4,82127	0	53	894	558						Untertest3.avi	0	880	547	72	111	822	448	433	0	Content		822	447	29892987	7445572683
29910	09:34:36.835	00:00:29.909	1795	869,0037	565,3661	0,530273	0,4945706	508,5997	4,986567	0	915,123	548,1111	0,3373534	0,5326788	517,7418	4,842815	0	53	892	557						Untertest3.avi	0	880	547	72	111	822	448	433	0	Content		820	446	29909603	7445589299
29926	09:34:36.851	00:00:29.926	1796	869,822	570,3829	0,530573	0,4942466	508,682	5,024149	0	910,3023	551,7408	0,3375951	0,5323321	517,7682	4,814901	0	53	890	561						Untertest3.avi	0	880	547	72	111	822	448	433	0	Content		818	450	29926350	7445606046
29943	09:34:36.868	00:00:29.943	1797	789,6519	543,6212	0,5321862	0,4931074	508,6469	5,012751	0	828,7428	531,2401	0,3393386	0,5311134	517,6804	4,897515	0	53	809	537						Untertest3.avi	0	880	547	72	111	822	448	433	0	Content		737	426	29943010	7445622706
29960	09:34:36.885	00:00:29.959	1798	700,7233	505,0266	0,5342949	0,4912475	508,8318	5,023217	0	745,0764	487,5151	0,341996	0,5294616	517,6162	4,887019	0	53	723	496						Untertest3.avi	0	880	547	72	111	822	448	433	0	Content		651	385	29959600	7445639296
29976	09:34:36.901	00:00:29.976	1799	619,1201	480,3425	0,5364604	0,4896966	508,9255	5,037483	0	647,1923	462,8273	0,344493	0,5282552	517,714	4,866063	0	54	633	472						Untertest3.avi	0	880	547	72	111	307	361	266	0	Content		561	361	29976221	7445655917
29993	09:34:36.918	00:00:29.993	1800	541,2291	466,5644	0,5384906	0,4888714	508,9506	5,026218	0	565,9071	444,605	0,3467729	0,5277457	517,6765	4,923431	0	54	554	456						Untertest3.avi	0	880	547	72	111	307	361	266	0	Content		482	345	29993005	7445672701
30010	09:34:36.935	00:00:30.009	1801	483,2981	465,2265	0,5402582	0,48852	508,9084	5,034028	0	498,7743	439,9377	0,3486317	0,5276182	517,7487	4,90967	0	54	491	453						Untertest3.avi	0	880	547	72	111	307	361	266	0	Content		419	342	30009596	7445689292
30026	09:34:36.951	00:00:30.026	1802	435,6836	471,8198	0,541624	0,4884659	509,0026	5,05505	0	450,9214	444,0061	0,3499677	0,5276828	517,6008	4,86698	0	54	443	458						Untertest3.avi	0	880	547	72	111	307	361	266	0	Content		371	347	30026223	7445705919
30043	09:34:36.968	00:00:30.042	1803	385,761	484,4311	0,5427573	0,4888379	509,0363	4,969159	0	394,272	458,0077	0,3511616	0,5280971	517,7875	4,917408	0	54	390	471						Untertest3.avi	0	880	547	72	111	307	361	266	0	Content		318	360	30042848	7445722544
30060	09:34:36.985	00:00:30.059	1804	367,373	484,3554	0,543341	0,4887434	508,9915	4,965603	0	378,6883	461,1346	0,3515283	0,5280266	517,6265	4,871394	0	54	373	473						Untertest3.avi	0	880	547	72	111	307	361	266	0	Content		301	362	30059598	7445739294
30076	09:34:37.001	00:00:30.076	1805	372,2874	486,4758	0,5434523	0,4885333	508,7613	5,006258	0	378,4216	463,0031	0,3513033	0,5278445	517,5858	4,894578	0	54	375	475						Untertest3.avi	0	880	547	72	111	307	361	266	0	Content		303	364	30076222	7445755918
30093	09:34:37.018	00:00:30.092	1806	366,9828	489,3092	0,5434975	0,4884321	508,6909	4,975112	0	380,9204	457,2865	0,3512371	0,5277411	517,4912	4,888932	0	54	374	473						Untertest3.avi	0	880	547	72	111	307	361	266	0	Content		302	362	30092847	7445772543
30109	09:34:37.034	00:00:30.109	1807	372,7281	483,1896	0,5435022	0,4882506	508,6046	4,977319	0	379,9012	459,6896	0,3511177	0,5276368	517,3661	4,907546	0	54	376	471						Untertest3.avi	0	880	547	72	111	307	361	266	0	Content		304	360	30109471	7445789167
30126	09:34:37.051	00:00:30.126	1808	380,3408	486,1845	0,5434012	0,4880335	508,545	5,032125	0	386,8401	454,8275	0,3509358	0,5275279	517,2915	4,924611	0	54	384	471						Untertest3.avi	0	880	547	72	111	307	361	266	0	Content		312	360	30126224	7445805920
30143	09:34:37.068	00:00:30.142	1809	373,2882	488,2715	0,543241	0,4878166	508,3996	4,985037	0	381,045	451,3138	0,3507068	0,5274004	517,2373	4,906193	0	54	377	470						Untertest3.avi	0	880	547	72	111	307	361	266	0	Content		305	359	30142853	7445822549
30159	09:34:37.084	00:00:30.159	1810	372,3462	486,9523	0,5430156	0,4877329	508,3363	5,013943	0	377,0366	456,2553	0,3504289	0,5274755	517,2186	4,909589	0	54	375	472						Untertest3.avi	0	880	547	72	111	307	361	266	0	Content		303	361	30159472	7445839168
30176	09:34:37.101	00:00:30.176	1811	379,4576	488,0155	0,5427329	0,4877856	508,2778	5,020983	0	379,321	460,0536	0,3500868	0,5277636	517,0386	4,949202	0	54	379	474						Untertest3.avi	0	880	547	72	111	307	361	266	0	Content		307	363	30176094	7445855790
30193	09:34:37.118	00:00:30.192	1812	376,8116	492,3397	0,5423624	0,4879349	508,3181	5,068731	0	378,2956	461,8696	0,3496903	0,5282362	517,1478	4,892317	0	54	378	477						Untertest3.avi	0	880	547	72	111	307	361	266	0	Content		306	366	30192850	7445872546
30209	09:34:37.134	00:00:30.209	1813	368,948	484,476	0,5419004	0,4881433	508,3449	5,006869	0	379,9723	461,1065	0,3492073	0,5289096	517,1629	4,925147	0	54	374	473						Untertest3.avi	0	880	547	72	111	307	361	266	0	Content		302	362	30209470	7445889166
30226	09:34:37.151	00:00:30.226	1814	419,3165	488,1142	0,5400212	0,4886438	508,1159	5,064199	0	436,9554	474,9612	0,3472638	0,5300326	517,0179	4,938523	0	54	428	482						Untertest3.avi	0	880	547	72	111	307	361	266	0	Content		356	371	30226094	7445905790
30243	09:34:37.168	00:00:30.242	1815	554,0028	505,3027	0,5354019	0,4898337	508,2265	5,038976	0	593,545	497,3074	0,3432938	0,5312868	517,1332	4,895481	0	55	574	501						Untertest3.avi	0	880	547	72	111	785	440	716	0	Content		502	390	30242721	7445922417
30259	09:34:37.184	00:00:30.259	1816	700,2947	538,3579	0,5307143	0,4918652	508,535	4,996892	0	734,2651	524,2248	0,3396527	0,5330059	517,5352	4,909066	0	55	717	531						Untertest3.avi	0	880	547	72	111	785	440	716	0	Content		645	420	30259470	7445939166
30276	09:34:37.201	00:00:30.276	1817	795,0486	557,9965	0,527454	0,4934529	508,6352	4,980848	0	837,1356	537,4871	0,3368975	0,5346068	517,6609	4,778169	0	55	816	548						Untertest3.avi	0	880	547	72	111	785	440	716	0	Content		744	437	30276094	7445955790
30293	09:34:37.218	00:00:30.292	1818	833,9053	561,95	0,5260681	0,4942339	508,6541	4,918388	0	867,5993	551,2967	0,3354079	0,5357858	517,726	4,732695	0	55	851	557						Untertest3.avi	0	880	547	72	111	785	440	716	0	Content		779	446	30292720	7445972416
30309	09:34:37.234	00:00:30.309	1819	839,9172	563,9055	0,52573	0,4946169	508,6887	4,840574	0	870,7341	547,6898	0,3346886	0,5367551	517,6059	4,703835	0	55	855	556						Untertest3.avi	0	880	547	72	111	785	440	716	0	Content		783	445	30309343	7445989039
30326	09:34:37.251	00:00:30.326	1820	835,0575	563,5762	0,5253561	0,4951453	508,4966	4,818277	0	872,6121	556,1151	0,3341082	0,5377377	517,5983	4,656593	0	55	854	560						Untertest3.avi	0	880	547	72	111	785	440	716	0	Content		782	449	30326095	7446005791
30343	09:34:37.268	00:00:30.342	1821	831,8372	559,2948	0,5250295	0,4955467	508,5111	4,775673	0	870,0871	549,3213	0,3336084	0,5385154	517,5319	4,582801	0	55	851	554						Untertest3.avi	0	880	547	72	111	785	440	716	0	Content		779	443	30342718	7446022414
30359	09:34:37.284	00:00:30.359	1822	827,5717	558,5707	0,5247871	0,4958237	508,4769	4,758893	0	866,772	555,3594	0,3331986	0,5391147	517,4507	4,55665	0	55	847	557						Untertest3.avi	0	880	547	72	111	785	440	716	0	Content		775	446	30359341	7446039037
30376	09:34:37.301	00:00:30.376	1823	833,5616	563,2043	0,5245773	0,4959997	508,413	4,701914	0	877,0711	549,0417	0,3328918	0,5394747	517,4865	4,542712	0	55	855	556						Untertest3.avi	0	880	547	72	111	785	440	716	0	Content		783	445	30376093	7446055789
30393	09:34:37.318	00:00:30.392	1824	829,6962	567,257	0,5244236	0,4960883	508,464	4,682425	0	870,8364	550,566	0,3326262	0,5397282	517,4222	4,550537	0	55	850	559						Untertest3.avi	0	880	547	72	111	785	440	716	0	Content		778	448	30392716	7446072412
30409	09:34:37.334	00:00:30.409	1825	829,1245	558,1551	0,5243541	0,4960842	508,4834	4,666134	0	876,2164	544,3628	0,3324999	0,539831	517,3399	4,470613	0	55	853	551						Untertest3.avi	0	880	547	72	111	785	440	716	0	Content		781	440	30409342	7446089038
30426	09:34:37.351	00:00:30.425	1826	829,9349	567,2734	0,5243188	0,4960156	508,4354	4,598565	0	873,6973	552,343	0,3323767	0,539822	517,3663	4,396055	0	55	852	560						Untertest3.avi	0	880	547	72	111	785	440	716	0	Content		780	449	30425982	7446105678
30443	09:34:37.368	00:00:30.442	1827	838,3266	559,1985	0,524359	0,4958234	508,4609	4,55394	0	874,2144	547,5988	0,3323628	0,539607	517,4753	4,442046	0	55	856	553						Untertest3.avi	0	880	547	72	111	785	440	716	0	Content		784	442	30442716	7446122412
30459	09:34:37.384	00:00:30.459	1828	825,1105	564,4917	0,5244447	0,4955291	508,4442	4,606564	0	878,3782	547,981	0,3324011	0,5393375	517,4098	4,390772	0	55	852	556						Untertest3.avi	0	880	547	72	111	785	440	716	0	Content		780	445	30459341	7446139037
30476	09:34:37.401	00:00:30.475	1829	830,5518	562,0084	0,524608	0,49528	508,3739	4,531886	0	865,2169	554,1982	0,3325022	0,5391114	517,296	4,394478	0	55	848	558						Untertest3.avi	0	880	547	72	111	785	440	716	0	Content		776	447	30475980	7446155676
30493	09:34:37.418	00:00:30.492	1830	833,1938	561,4616	0,524771	0,4950856	508,4036	4,579851	0	871,4343	548,4022	0,3325949	0,5388507	517,3569	4,369745	0	55	852	555						Untertest3.avi	0	880	547	72	111	785	440	716	0	Content		780	444	30492590	7446172286
30509	09:34:37.434	00:00:30.509	1831	830,5377	564,8813	0,5249282	0,4949251	508,3239	4,528003	0	876,2642	551,2806	0,3327053	0,5386279	517,2715	4,392819	0	55	853	558						Untertest3.avi	0	880	547	72	111	785	440	716	0	Content		781	447	30509340	7446189036
30526	09:34:37.451	00:00:30.525	1832	829,6384	561,9141	0,5250649	0,4948388	508,311	4,542124	0	873,114	546,0125	0,3328004	0,5384818	517,2162	4,329013	0	55	851	554						Untertest3.avi	0	880	547	72	111	785	440	716	0	Content		779	443	30525979	7446205675
30543	09:34:37.468	00:00:30.542	1833	829,7709	562,2879	0,5251869	0,4948585	508,2093	4,479539	0	886,7919	543,8803	0,3328963	0,5384517	517,0577	4,372985	0	55	858	553						Untertest3.avi	0	880	547	72	111	785	440	716	0	Content		786	442	30542588	7446222284
30559	09:34:37.484	00:00:30.559	1834	823,6103	563,2844	0,5252671	0,4949232	508,2945	4,479805	0	870,6284	542,9234	0,33293	0,5384645	517,0189	4,358338	0	55	847	553						Untertest3.avi	0	880	547	72	111	785	440	716	0	Content		775	442	30559211	7446238907
30576	09:34:37.501	00:00:30.575	1835	826,5673	559,4091	0,5253085	0,4949896	508,1494	4,517848	0	876,8905	547,9008	0,3329386	0,538532	517,0374	4,363103	0	55	852	554						Untertest3.avi	0	880	547	72	111	785	440	716	0	Content		780	443	30575975	7446255671
30593	09:34:37.518	00:00:30.592	1836	875,1607	563,7062	0,525534	0,4947878	509,1384	4,505436	0	874,54	553,4778	0,3329188	0,5386077	516,9886	4,347573	0	55	875	559						Untertest3.avi	0	880	547	72	111	785	440	716	0	Content		803	448	30592587	7446272283
30609	09:34:37.534	00:00:30.609	1837	828,2896	554,9166	0,5252778	0,4949686	508,0674	4,537621	0	875,1581	553,2545	0,3328423	0,5386526	516,9932	4,320144	0	55	852	554						Untertest3.avi	0	880	547	72	111	785	440	716	0	Content		780	443	30609210	7446288906
30626	09:34:37.551	00:00:30.625	1838	821,9343	566,7653	0,5251952	0,4949555	508,0123	4,53282	0	867,22	551,1083	0,3327591	0,5387192	516,9356	4,354465	0	55	845	559						Untertest3.avi	0	880	547	72	111	785	440	716	0	Content		773	448	30625836	7446305532
30643	09:34:37.568	00:00:30.642	1839	833,9127	564,5545	0,5249261	0,494946	508,0146	4,525865	0	888,169	552,5353	0,3324989	0,5387806	517,0078	4,389809	0	55	861	559						Untertest3.avi	0	880	547	72	111	785	440	716	0	Content		789	448	30642587	7446322283
30659	09:34:37.584	00:00:30.659	1840	866,9384	560,8632	0,5241275	0,4947008	508,1387	4,557205	0	914,8596	540,1608	0,331927	0,5384151	516,9211	4,367378	0	55	891	551						Untertest3.avi	0	880	547	72	111	785	440	716	0	Content		819	440	30659211	7446338907
30676	09:34:37.601	00:00:30.675	1841	858,1782	552,2048	0,5240757	0,4943912	508,0094	4,555792	0	900,1913	546,9183	0,3317173	0,5381732	516,9696	4,427378	0	55	879	550						Untertest3.avi	0	880	547	72	111	785	440	716	0	Content		807	439	30675834	7446355530
30692	09:34:37.617	00:00:30.692	1842	862,1958	558,807	0,5239869	0,4943818	508,0713	4,599326	0	913,975	539,6656	0,3315967	0,5381999	516,9949	4,373844	0	55	888	549						Untertest3.avi	0	880	547	72	111	785	440	716	0	Content		816	438	30692460	7446372156
30709	09:34:37.634	00:00:30.709	1843	865,6326	553,6857	0,5238999	0,4943088	508,0357	4,591398	0	911,9742	538,9201	0,3314545	0,5381241	516,8954	4,431014	0	55	889	546						Untertest3.avi	0	880	547	72	111	785	440	716	0	Content		817	435	30709207	7446388903
30726	09:34:37.651	00:00:30.725	1844	856,7242	555,0354	0,5237953	0,4943286	507,9913	4,663672	0	911,0238	545,0419	0,3313308	0,538146	516,8612	4,450232	0	55	884	550						Untertest3.avi	0	880	547	72	111	785	440	716	0	Content		812	439	30725832	7446405528
30742	09:34:37.667	00:00:30.742	1845	862,87	549,5181	0,5237278	0,4943516	508,025	4,644422	0	911,4559	536,2618	0,3312288	0,5381558	516,9028	4,421776	0	55	887	543						Untertest3.avi	0	880	547	72	111	785	440	716	0	Content		815	432	30742458	7446422154
30759	09:34:37.684	00:00:30.759	1846	863,9169	553,269	0,5236732	0,494333	507,9825	4,676043	0	914,86	542,0436	0,3311465	0,5381328	516,913	4,435786	0	55	889	548						Untertest3.avi	0	880	547	72	111	785	440	716	0	Content		817	437	30759081	7446438777
30776	09:34:37.701	00:00:30.775	1847	870,3948	552,6788	0,5236375	0,4943295	507,9918	4,662496	0	908,1844	536,9005	0,331081	0,5381104	516,8412	4,539912	0	55	889	545						Untertest3.avi	0	880	547	72	111	785	440	716	0	Content		817	434	30775831	7446455527
30792	09:34:37.717	00:00:30.792	1848	869,3046	555,1048	0,5236017	0,4943299	508,0109	4,726802	0	906,5239	539,2388	0,3310463	0,5381431	516,8591	4,523499	0	55	888	547						Untertest3.avi	0	880	547	72	111	785	440	716	0	Content		816	436	30792455	7446472151
30809	09:34:37.734	00:00:30.809	1849	866,3616	558,7812	0,5235357	0,4943843	508,0241	4,711494	0	909,483	536,2365	0,3310111	0,5382218	516,8891	4,529429	0	55	888	548						Untertest3.avi	0	880	547	72	111	785	440	716	0	Content		816	437	30809081	7446488777
30826	09:34:37.751	00:00:30.825	1850	863,6296	554,5375	0,5234702	0,494447	508,134	4,743894	0	915,0757	539,1876	0,3309807	0,5382931	516,9089	4,570268	0	55	889	547						Untertest3.avi	0	880	547	72	111	785	440	716	0	Content		817	436	30825706	7446505402
30842	09:34:37.767	00:00:30.842	1851	863,3673	555,4414	0,5234178	0,4945407	508,1399	4,778152	0	912,1448	542,0822	0,3309361	0,5383905	516,9745	4,524638	0	55	888	549						Untertest3.avi	0	880	547	72	111	785	440	716	0	Content		816	438	30842457	7446522153
30859	09:34:37.784	00:00:30.859	1852	862,6766	549,7681	0,5233706	0,494661	508,1071	4,7999	0	916,4579	536,8179	0,3308929	0,5384939	517,054	4,573728	0	55	890	543						Untertest3.avi	0	880	547	72	111	785	440	716	0	Content		818	432	30859080	7446538776
30876	09:34:37.801	00:00:30.875	1853	869,4659	555,8297	0,5233374	0,494828	508,075	4,806519	0	913,8719	546,386	0,330878	0,5386304	517,11	4,589584	0	55	892	551						Untertest3.avi	0	880	547	72	111	785	440	716	0	Content		820	440	30875705	7446555401
30892	09:34:37.817	00:00:30.892	1854	858,2542	559,3707	0,5233146	0,494994	508,1252	4,798648	0	910,8173	540,6278	0,3308586	0,5388119	517,1109	4,602204	0	55	885	550						Untertest3.avi	0	880	547	72	111	785	440	716	0	Content		813	439	30892330	7446572026
30909	09:34:37.834	00:00:30.909	1855	870,6091	556,0827	0,5233181	0,4951605	508,1138	4,837703	0	908,8844	539,095	0,3308575	0,5390062	517,1284	4,656763	0	55	890	548						Untertest3.avi	0	880	547	72	111	785	440	716	0	Content		818	437	30909079	7446588775
30926	09:34:37.851	00:00:30.925	1856	862,0454	552,4879	0,523345	0,495304	508,1655	4,845427	0	910,4582	541,7849	0,3308811	0,5391631	517,1065	4,649657	0	55	886	547						Untertest3.avi	0	880	547	72	111	785	440	716	0	Content		814	436	30925705	7446605401
30942	09:34:37.867	00:00:30.942	1857	864,3348	556,2048	0,5233931	0,4953616	508,2044	4,866104	0	915,8763	540,7292	0,3309171	0,5392548	517,0858	4,656716	0	55	890	548						Untertest3.avi	0	880	547	72	111	785	440	716	0	Content		818	437	30942328	7446622024
30959	09:34:37.884	00:00:30.958	1858	889,972	554,3887	0,5229357	0,4956262	508,3193	4,912846	0	939,7154	543,7017	0,3306493	0,5394663	517,3767	4,729711	0	56	915	549						Untertest3.avi	0	880	547	72	111	956	438	100	0	Content		843	438	30958955	7446638651
30976	09:34:37.901	00:00:30.975	1859	960,5027	555,6913	0,5213053	0,4958799	508,615	4,902328	0	1027,385	542,4808	0,3298064	0,5393246	518,3068	4,686472	0	56	994	549						Untertest3.avi	0	880	547	72	111	956	438	100	0	Content		922	438	30975703	7446655399
30992	09:34:37.917	00:00:30.992	1860	1018,748	550,9386	0,5203969	0,4956356	509,1523	4,903307	0	1045,437	535,7603	0,3289455	0,5389483	516,8865	4,612536	0	56	1032	543						Untertest3.avi	0	880	547	72	111	956	438	100	0	Content		960	432	30992329	7446672025
31009	09:34:37.934	00:00:31.008	1861	1016,063	554,0269	0,5204955	0,4955845	509,2478	4,899496	0	1118,326	532,4372	0,3287483	0,5388556	516,8832	4,677423	0	56	1067	543						Untertest3.avi	0	880	547	72	111	956	438	100	0	Content		995	432	31008954	7446688650
31026	09:34:37.951	00:00:31.025	1862	1023,252	557,9379	0,5206997	0,4955829	509,1079	4,885581	0	1033,406	562,8595	0,3223712	0,5390598	474,3607	4,290221	0	56	1028	560						Untertest3.avi	0	880	547	72	111	956	438	100	0	Content		956	449	31025579	7446705275
31042	09:34:37.967	00:00:31.042	1863	1022,911	546,0885	0,5208149	0,4955524	509,1606	4,900359	0	1034,31	563,6955	0,3222666	0,5391028	473,627	4,30532	0	56	1029	555						Untertest3.avi	0	880	547	72	111	956	438	100	0	Content		957	444	31042328	7446722024
31059	09:34:37.984	00:00:31.058	1864	-1024	-768	-1	-1	-1	-1	4	-1024	-768	-1	-1	-1	-1	4		0	0						Untertest3.avi	0	880	547	72	111				0	Content		-72	-111	31058952	7446738648
31076	09:34:38.001	00:00:31.075	1865	-1024	-768	-1	-1	-1	-1	4	-1024	-768	-1	-1	-1	-1	4		0	0						Untertest3.avi	0	880	547	72	111				0	Content		-72	-111	31075570	7446755266
31092	09:34:38.017	00:00:31.092	1866	-1024	-768	-1	-1	-1	-1	4	-1024	-768	-1	-1	-1	-1	4		0	0						Untertest3.avi	0	880	547	72	111				0	Content		-72	-111	31092238	7446771934
31109	09:34:38.034	00:00:31.108	1867	-1024	-768	-1	-1	-1	-1	4	-1024	-768	-1	-1	-1	-1	4		0	0						Untertest3.avi	0	880	547	72	111				0	Content		-72	-111	31108906	7446788602
31126	09:34:38.051	00:00:31.125	1868	-1024	-768	-1	-1	-1	-1	4	-1024	-768	-1	-1	-1	-1	4		0	0						Untertest3.avi	0	880	547	72	111				0	Content		-72	-111	31125573	7446805269
31142	09:34:38.067	00:00:31.142	1869	-1024	-768	-1	-1	-1	-1	4	-1024	-768	-1	-1	-1	-1	4		0	0						Untertest3.avi	0	880	547	72	111				0	Content		-72	-111	31142192	7446821888
31159	09:34:38.084	00:00:31.158	1870	-1024	-768	-1	-1	-1	-1	4	-1024	-768	-1	-1	-1	-1	4		0	0						Untertest3.avi	0	880	547	72	111				0	Content		-72	-111	31158859	7446838555
31176	09:34:38.101	00:00:31.175	1871	1245,215	537,8282	0,5219032	0,4955535	511,6271	4,992048	0	-1024	-768	-1	-1	-1	-1	4	57	1245	538						Untertest3.avi	0	880	547	72	111	988	467	283	0	Content		1173	427	31175569	7446855265
31192	09:34:38.117	00:00:31.192	1872	-1024	-768	-1	-1	-1	-1	4	-1024	-768	-1	-1	-1	-1	4	57	0	0						Untertest3.avi	0	880	547	72	111	988	467	283	0	Content		-72	-111	31192228	7446871924
31209	09:34:38.134	00:00:31.208	1873	-1024	-768	-1	-1	-1	-1	4	-1024	-768	-1	-1	-1	-1	4	57	0	0						Untertest3.avi	0	880	547	72	111	988	467	283	0	Content		-72	-111	31208896	7446888592
31226	09:34:38.151	00:00:31.225	1874	1060,042	587,3762	0,5114069	0,4946111	472,4498	4,470545	0	-1024	-768	-1	-1	-1	-1	4	57	1060	587						Untertest3.avi	0	880	547	72	111	988	467	283	0	Content		988	476	31225608	7446905304
31242	09:34:38.167	00:00:31.242	1875	1050,993	581,9233	0,510775	0,4943062	469,9386	4,36082	0	-1024	-768	-1	-1	-1	-1	4	57	1051	582						Untertest3.avi	0	880	547	72	111	988	467	283	0	Content		979	471	31242230	7446921926
31259	09:34:38.184	00:00:31.258	1876	1057,246	577,1375	0,5114598	0,4942082	472,6133	4,409286	0	-1024	-768	-1	-1	-1	-1	4	57	1057	577						Untertest3.avi	0	880	547	72	111	988	467	283	0	Content		985	466	31258854	7446938550
31275	09:34:38.200	00:00:31.275	1877	1059,629	580,7338	0,5106799	0,4942362	469,8035	4,334867	0	-1024	-768	-1	-1	-1	-1	4	57	1060	581						Untertest3.avi	0	880	547	72	111	988	467	283	0	Content		988	470	31275479	7446955175
31292	09:34:38.217	00:00:31.292	1878	1055,427	577,447	0,5105737	0,4942883	469,4246	4,294455	0	-1024	-768	-1	-1	-1	-1	4	57	1055	577						Untertest3.avi	0	880	547	72	111	988	467	283	0	Content		983	466	31292230	7446971926
31309	09:34:38.234	00:00:31.308	1879	1057,206	579,4645	0,5107523	0,4943155	470,0262	4,275125	0	-1024	-768	-1	-1	-1	-1	4	57	1057	579						Untertest3.avi	0	880	547	72	111	988	467	283	0	Content		985	468	31308852	7446988548
31325	09:34:38.250	00:00:31.325	1880	1061,827	589,942	0,5114721	0,4943339	472,2728	4,313948	0	-1024	-768	-1	-1	-1	-1	4	57	1062	590						Untertest3.avi	0	880	547	72	111	988	467	283	0	Content		990	479	31325477	7447005173
31342	09:34:38.267	00:00:31.342	1881	1065,219	577,5438	0,511737	0,4943185	472,5488	4,271304	0	-1024	-768	-1	-1	-1	-1	4	57	1065	578						Untertest3.avi	0	880	547	72	111	988	467	283	0	Content		993	467	31342101	7447021797
31359	09:34:38.284	00:00:31.358	1882	1050,223	580,5569	0,5119796	0,4943656	472,686	4,273853	0	-1024	-768	-1	-1	-1	-1	4	57	1050	581						Untertest3.avi	0	880	547	72	111	988	467	283	0	Content		978	470	31358851	7447038547
31375	09:34:38.300	00:00:31.375	1883	1061,976	572,9888	0,5121555	0,4944562	472,7045	4,2351	0	-1024	-768	-1	-1	-1	-1	4	57	1062	573						Untertest3.avi	0	880	547	72	111	988	467	283	0	Content		990	462	31375474	7447055170
31392	09:34:38.317	00:00:31.392	1884	1060,151	581,4504	0,5125127	0,4946794	473,5916	4,244512	0	-1024	-768	-1	-1	-1	-1	4	57	1060	581						Untertest3.avi	0	880	547	72	111	988	467	283	0	Content		988	470	31392101	7447071797
31409	09:34:38.334	00:00:31.408	1885	1060,347	573,9912	0,5126351	0,4949658	473,2944	4,320921	0	-1024	-768	-1	-1	-1	-1	4	57	1060	574						Untertest3.avi	0	880	547	72	111	988	467	283	0	Content		988	463	31408724	7447088420
31425	09:34:38.350	00:00:31.425	1886	1063,887	580,0544	0,5127184	0,4952163	472,9545	4,256476	0	-1024	-768	-1	-1	-1	-1	4	57	1064	580						Untertest3.avi	0	880	547	72	111	988	467	283	0	Content		992	469	31425473	7447105169
31442	09:34:38.367	00:00:31.442	1887	1058,945	577,1475	0,5134404	0,495402	475,1174	4,258244	0	-1024	-768	-1	-1	-1	-1	4	57	1059	577						Untertest3.avi	0	880	547	72	111	988	467	283	0	Content		987	466	31442095	7447121791
31459	09:34:38.384	00:00:31.458	1888	1040,286	540,9063	0,5180448	0,4947624	490,2602	4,439133	0	-1024	-768	-1	-1	-1	-1	4	58	1040	541						Untertest3.avi	0	880	547	72	111	944	417	383	0	Content		968	430	31458717	7447138413
31475	09:34:38.400	00:00:31.475	1889	1006,106	533,8877	0,5196245	0,4938641	493,6792	4,464568	0	-1024	-768	-1	-1	-1	-1	4	58	1006	534						Untertest3.avi	0	880	547	72	111	944	417	383	0	Content		934	423	31475345	7447155041
31492	09:34:38.417	00:00:31.492	1890	1004,564	530,6691	0,5201487	0,4934677	494,4854	4,450456	0	-1024	-768	-1	-1	-1	-1	4	58	1005	531						Untertest3.avi	0	880	547	72	111	944	417	383	0	Content		933	420	31492094	7447171790
31509	09:34:38.434	00:00:31.508	1891	1013,003	530,1429	0,5194786	0,4932729	491,1604	4,513074	0	1031,874	524,2151	0,325562	0,5343759	482,4277	4,111158	0	58	1022	527						Untertest3.avi	0	880	547	72	111	944	417	383	0	Content		950	416	31508718	7447188414
31525	09:34:38.450	00:00:31.525	1892	1010,227	518,7046	0,5204402	0,4931068	494,6628	4,503932	0	1036,975	524,7654	0,3258686	0,5342565	484,1097	4,104308	0	58	1024	522						Untertest3.avi	0	880	547	72	111	944	417	383	0	Content		952	411	31525342	7447205038
31542	09:34:38.467	00:00:31.541	1893	1001,352	521,8071	0,5206749	0,4929545	495,2018	4,55196	0	1027,888	522,5257	0,3258997	0,5341093	484,029	4,112833	0	58	1015	522						Untertest3.avi	0	880	547	72	111	944	417	383	0	Content		943	411	31541966	7447221662
31559	09:34:38.484	00:00:31.558	1894	1003,071	521,1254	0,5207274	0,4928729	494,9484	4,565455	0	1030,737	526,032	0,3260541	0,5340244	484,5877	4,09468	0	58	1017	524						Untertest3.avi	0	880	547	72	111	944	417	383	0	Content		945	413	31558714	7447238410
31575	09:34:38.500	00:00:31.575	1895	1002,683	532,3686	0,5208986	0,4929026	495,1302	4,50864	0	1029,95	525,2034	0,32583	0,5340095	482,4347	4,148812	0	58	1016	529						Untertest3.avi	0	880	547	72	111	944	417	383	0	Content		944	418	31575339	7447255035
31592	09:34:38.517	00:00:31.591	1896	1009,66	528,1814	0,5214985	0,4930052	496,8512	4,520281	0	1030,277	522,6809	0,3260841	0,5340676	483,2869	4,191195	0	58	1020	525						Untertest3.avi	0	880	547	72	111	944	417	383	0	Content		948	414	31591961	7447271657
31609	09:34:38.534	00:00:31.608	1897	1000,657	525,0444	0,5213432	0,4931585	495,6116	4,507222	0	1023,457	520,0044	0,3261971	0,5341352	483,297	4,172239	0	58	1012	523						Untertest3.avi	0	880	547	72	111	944	417	383	0	Content		940	412	31608587	7447288283
31625	09:34:38.550	00:00:31.625	1898	998,7089	534,7064	0,5206658	0,4933048	492,0986	4,477509	0	1032,455	520,8367	0,3265187	0,5342901	484,6492	4,157543	0	58	1016	528						Untertest3.avi	0	880	547	72	111	944	417	383	0	Content		944	417	31625336	7447305032
31642	09:34:38.567	00:00:31.641	1899	1000,884	517,1064	0,5215105	0,4934393	495,0881	4,47108	0	1030,145	525,6329	0,3263441	0,5343738	482,8057	4,155468	0	58	1016	521						Untertest3.avi	0	880	547	72	111	944	417	383	0	Content		944	410	31641958	7447321654
31659	09:34:38.584	00:00:31.658	1900	993,7451	524,6274	0,5218774	0,4936411	496,041	4,534601	0	1018,155	535,5821	0,3263292	0,5344756	481,8809	4,168985	0	58	1006	530						Untertest3.avi	0	880	547	72	111	944	417	383	0	Content		934	419	31658584	7447338280
31675	09:34:38.600	00:00:31.675	1901	1009,428	530,9189	0,5217828	0,4937963	495,2598	4,455165	0	1025,66	532,0754	0,3266295	0,5345848	483,3141	4,141695	0	58	1018	531						Untertest3.avi	0	880	547	72	111	944	417	383	0	Content		946	420	31675205	7447354901
31692	09:34:38.617	00:00:31.691	1902	1008,959	531,8074	0,5220012	0,4940284	495,5247	4,510636	0	1033,632	523,6523	0,3270312	0,5347823	485,3553	4,172966	0	58	1021	528						Untertest3.avi	0	880	547	72	111	944	417	383	0	Content		949	417	31691954	7447371650
31709	09:34:38.634	00:00:31.708	1903	1014,624	526,262	0,5220728	0,4941845	495,5346	4,521784	0	1026,039	521,6312	0,3270299	0,5349262	484,9135	4,160654	0	58	1020	524						Untertest3.avi	0	880	547	72	111	944	417	383	0	Content		948	413	31708579	7447388275
31725	09:34:38.650	00:00:31.725	1904	1007,74	524,9931	0,5223795	0,4943472	496,3764	4,622606	0	1030,813	524,1386	0,3269062	0,5350528	483,6208	4,157417	0	58	1019	525						Untertest3.avi	0	880	547	72	111	944	417	383	0	Content		947	414	31725202	7447404898
31742	09:34:38.667	00:00:31.741	1905	1006,278	530,8701	0,522384	0,4943506	496,0696	4,554996	0	1030,556	524,9843	0,326865	0,5350804	482,8374	4,211247	0	58	1018	528						Untertest3.avi	0	880	547	72	111	944	417	383	0	Content		946	417	31741827	7447421523
31759	09:34:38.684	00:00:31.758	1906	1004,789	529,4581	0,5223569	0,494444	495,7348	4,536382	0	1026,645	526,6705	0,3268584	0,5350738	482,2867	4,157449	0	58	1016	528						Untertest3.avi	0	880	547	72	111	944	417	383	0	Content		944	417	31758576	7447438272
31775	09:34:38.700	00:00:31.775	1907	1009,194	523,3738	0,5230898	0,4944914	498,2582	4,556694	0	1035,354	524,8792	0,3278279	0,5350636	487,6436	4,153431	0	58	1022	524						Untertest3.avi	0	880	547	72	111	944	417	383	0	Content		950	413	31775199	7447454895
31792	09:34:38.717	00:00:31.791	1908	974,8009	540,1551	0,5240606	0,4949775	498,0218	4,542295	0	1004,103	522,5895	0,3305738	0,5352058	498,7689	4,372768	0	58	989	531						Untertest3.avi	0	880	547	72	111	944	417	383	0	Content		917	420	31791823	7447471519
31808	09:34:38.733	00:00:31.808	1909	945,2823	561,7296	0,5262948	0,4963903	503,8992	4,568494	0	958,6001	564,0444	0,3340919	0,5361661	511,6316	4,418285	0	58	952	563						Untertest3.avi	0	880	547	72	111	944	417	383	0	Content		880	452	31808449	7447488145
31825	09:34:38.750	00:00:31.825	1910	900,245	608,4758	0,5271224	0,4985119	505,1335	4,61733	0	908,0928	597,9891	0,3357863	0,53797	511,8398	4,457616	0	58	904	603						Untertest3.avi	0	880	547	72	111	944	417	383	0	Content		832	492	31825196	7447504892
31842	09:34:38.767	00:00:31.841	1911	870,3897	665,0709	0,5274795	0,500755	504,2423	4,692266	0	852,4846	644,0331	0,33802	0,5398532	514,7444	4,46912	0	59	861	655						Untertest3.avi	0	880	547	72	111	479	635	650	0	Content		789	544	31841822	7447521518
31858	09:34:38.783	00:00:31.858	1912	841,1962	697,2216	0,5282449	0,5021964	504,966	4,598688	0	793,7655	675,667	0,3398476	0,5408722	515,8303	4,482347	0	59	817	686						Untertest3.avi	0	880	547	72	111	479	635	650	0	Content		745	575	31858444	7447538140
31875	09:34:38.800	00:00:31.875	1913	763,5574	716,8196	0,5295705	0,5035306	508,1043	4,650099	0	732,4175	707,1106	0,3419743	0,5418144	520,5038	4,49901	0	59	748	712						Untertest3.avi	0	880	547	72	111	479	635	650	0	Content		676	601	31875069	7447554765
31892	09:34:38.817	00:00:31.891	1914	731,555	756,3085	0,5301214	0,5047743	508,0213	4,637836	0	635,356	729,1024	0,3427429	0,5429915	516,4066	4,45501	0	59	683	743						Untertest3.avi	0	880	547	72	111	479	635	650	0	Content		611	632	31891819	7447571515
31908	09:34:38.833	00:00:31.908	1915	702,6719	779,2084	0,5305238	0,5056564	508,1703	4,605188	0	581,1807	737,1646	0,3437548	0,5437172	516,5199	4,453362	0	59	642	758						Untertest3.avi	0	880	547	72	111	479	635	650	0	Content		570	647	31908445	7447588141
31925	09:34:38.850	00:00:31.925	1916	646,5647	771,5224	0,5314122	0,5060954	504,8755	4,515655	0	570,8572	745,3497	0,3440564	0,5439473	516,4995	4,474724	0	59	609	758						Untertest3.avi	0	880	547	72	111	479	635	650	0	Content		537	647	31925068	7447604764
31942	09:34:38.867	00:00:31.941	1917	696,9752	776,8931	0,5307297	0,5059711	508,0136	4,598668	0	560,6226	746,6469	0,3439788	0,5440011	516,5507	4,452626	0	59	629	762						Untertest3.avi	0	880	547	72	111	479	635	650	0	Content		557	651	31941819	7447621515
31958	09:34:38.883	00:00:31.958	1918	749,912	780,5039	0,5307428	0,5057164	508,1038	4,620768	0	559,1647	742,9942	0,343958	0,5439447	516,5634	4,436244	0	59	655	762						Untertest3.avi	0	880	547	72	111	479	635	650	0	Content		583	651	31958443	7447638139
31975	09:34:38.900	00:00:31.975	1919	401,982	779,7721	0,5253302	0,5057338	508,1038	4,581615	0	557,506	745,8118	0,3439589	0,5438572	516,5814	4,429898	0	59	480	763						Untertest3.avi	0	880	547	72	111	479	635	650	0	Content		408	652	31975068	7447654764
31992	09:34:38.917	00:00:31.991	1920	-1024	-768	-1	-1	-1	-1	4	546,6108	745,9597	0,343973	0,5437173	516,5717	4,412116	0	59	547	746						Untertest3.avi	0	880	547	72	111	479	635	650	0	Content		475	635	31991691	7447671387
32008	09:34:38.933	00:00:32.008	1921	-1024	-768	-1	-1	-1	-1	4	551,4659	740,5398	0,3439867	0,5435759	516,6624	4,416721	0	59	551	741						Untertest3.avi	0	880	547	72	111	479	635	650	0	Content		479	630	32008439	7447688135
32025	09:34:38.950	00:00:32.025	1922	-1024	-768	-1	-1	-1	-1	4	542,2985	742,7141	0,3440029	0,543366	516,6779	4,390111	0	59	542	743						Untertest3.avi	0	880	547	72	111	479	635	650	0	Content		470	632	32025064	7447704760
32042	09:34:38.967	00:00:32.041	1923	-1024	-768	-1	-1	-1	-1	4	546,2831	744,2432	0,3439849	0,5431786	516,5981	4,319887	0	59	546	744						Untertest3.avi	0	880	547	72	111	479	635	650	0	Content		474	633	32041688	7447721384
32058	09:34:38.983	00:00:32.058	1924	-1024	-768	-1	-1	-1	-1	4	540,3573	737,7391	0,3439375	0,5429237	516,6379	4,3189	0	59	540	738						Untertest3.avi	0	880	547	72	111	479	635	650	0	Content		468	627	32058314	7447738010
32075	09:34:39.000	00:00:32.075	1925	-1024	-768	-1	-1	-1	-1	4	538,4827	743,9663	0,3439225	0,5426581	516,5605	4,319173	0	59	538	744						Untertest3.avi	0	880	547	72	111	479	635	650	0	Content		466	633	32075063	7447754759
32092	09:34:39.017	00:00:32.091	1926	-1024	-768	-1	-1	-1	-1	4	544,8557	745,9445	0,3439313	0,5424032	516,595	4,296592	0	59	545	746						Untertest3.avi	0	880	547	72	111	479	635	650	0	Content		473	635	32091688	7447771384
32108	09:34:39.033	00:00:32.108	1927	-1024	-768	-1	-1	-1	-1	4	536,7295	736,3358	0,3438899	0,5422066	516,4924	4,267839	0	59	537	736						Untertest3.avi	0	880	547	72	111	479	635	650	0	Content		465	625	32108312	7447788008
32125	09:34:39.050	00:00:32.124	1928	-1024	-768	-1	-1	-1	-1	4	535,8455	742,4918	0,3438073	0,5420683	516,5272	4,215038	0	59	536	742						Untertest3.avi	0	880	547	72	111	479	635	650	0	Content		464	631	32124940	7447804636
32142	09:34:39.067	00:00:32.141	1929	758,1213	775,1223	0,5300593	0,5039623	503,9621	4,397797	0	544,7791	737,1545	0,3437245	0,5420981	516,53	4,194115	0	59	651	756						Untertest3.avi	0	880	547	72	111	479	635	650	0	Content		579	645	32141686	7447821382
32158	09:34:39.083	00:00:32.158	1930	400,0916	779,0136	0,524654	0,5042573	503,9621	4,231277	0	541,8945	736,8525	0,3436175	0,5421712	516,4532	4,176072	0	59	471	758						Untertest3.avi	0	880	547	72	111	479	635	650	0	Content		399	647	32158311	7447838007
32175	09:34:39.100	00:00:32.174	1931	-1024	-768	-1	-1	-1	-1	4	542,5161	742,2386	0,3435575	0,542198	516,5179	4,122675	0	59	543	742						Untertest3.avi	0	880	547	72	111	479	635	650	0	Content		471	631	32174933	7447854629
32192	09:34:39.117	00:00:32.191	1932	-1024	-768	-1	-1	-1	-1	4	539,648	744,8138	0,3435323	0,5422865	516,4986	4,099762	0	59	540	745						Untertest3.avi	0	880	547	72	111	479	635	650	0	Content		468	634	32191558	7447871254
32208	09:34:39.133	00:00:32.208	1933	752,9645	773,8114	0,530557	0,5046839	504,9747	4,121816	0	545,7047	734,9904	0,3435422	0,5423974	516,4346	4,135604	0	59	649	754						Untertest3.avi	0	880	547	72	111	479	635	650	0	Content		577	643	32208306	7447888002
32225	09:34:39.150	00:00:32.224	1934	-1024	-768	-1	-1	-1	-1	4	523,3739	737,134	0,3441938	0,5423731	516,4508	4,060491	0	59	523	737						Untertest3.avi	0	880	547	72	111	479	635	650	0	Content		451	626	32224932	7447904628
[truncated: 1,772 more rows]
