# Supplementary material for: Gaze Duration Biases for Colours in Combination with Dissonant and Consonant Sounds: A Comparative Eye-Tracking Study with Orangutans
Source: PLoS One. 2015 Oct 14;10(10):e0139894. doi: 10.1371/journal.pone.0139894 (PMC4605782; doi:10.1371/journal.pone.0139894)
Supplement: S1 Data — (ZIP) [file pone.0139894.s004.zip › Plos ColourSound Data/Apes/Farben_Musik_U3/Rec 06-All-Data.tsv]

System Properties:
Operating System:	Microsoft Windows NT 6.1.7601 Service Pack 1
System User Name:	tobiiadmin
Machine Name:	LOE7690LAP
Data properties:
Recording name:	Rec 06
Recording date:	20.08.2013
Recording time:	08:57:45
Recording resolution:	1024 x 768
Export date:	09.03.2014
Export time:	12:20:41
Participant:	Suak_S2
Filter settings:
Eye: Average
Validity: Normal
Fixation filter: Tobii fixation filter
Velocity threshold: 35
Distance threshold: 35
Timestamp	DateTimeStamp	DateTimeStampStartOffset	Number	GazePointXLeft	GazePointYLeft	CamXLeft	CamYLeft	DistanceLeft	PupilLeft	ValidityLeft	GazePointXRight	GazePointYRight	CamXRight	CamYRight	DistanceRight	PupilRight	ValidityRight	FixationIndex	GazePointX	GazePointY	Event	EventKey	Data1	Data2	Descriptor	StimuliName	StimuliID	MediaWidth	MediaHeight	MediaPosX	MediaPosY	MappedFixationPointX	MappedFixationPointY	FixationDuration	AoiIds	AoiNames	WebGroupImage	MappedGazeDataPointX	MappedGazeDataPointY	MicroSecondTimestamp	AbsoluteMicroSecondTimestamp
6	08:57:45.204	00:00:00.005	0	-1024	-768	-1	-1	-1	-1	4	-1024	-768	-1	-1	-1	-1	4		0	0						No media	0	1024	768	0	0				0	Content		0	0	5816	2243824735
22	08:57:45.220	00:00:00.022	1	-1024	-768	-1	-1	-1	-1	4	-1024	-768	-1	-1	-1	-1	4		0	0						No media	0	1024	768	0	0				0	Content		0	0	22484	2243841403
39	08:57:45.237	00:00:00.038	2	-1024	-768	-1	-1	-1	-1	4	-1024	-768	-1	-1	-1	-1	4		0	0						No media	0	1024	768	0	0				0	Content		0	0	38723	2243857642
55	08:57:45.253	00:00:00.055	3	-1024	-768	-1	-1	-1	-1	4	-1024	-768	-1	-1	-1	-1	4		0	0						No media	0	1024	768	0	0				0	Content		0	0	55390	2243874309
72	08:57:45.270	00:00:00.072	4	-1024	-768	-1	-1	-1	-1	4	-1024	-768	-1	-1	-1	-1	4		0	0						No media	0	1024	768	0	0				0	Content		0	0	72058	2243890977
88	08:57:45.286	00:00:00.087	5	-1024	-768	-1	-1	-1	-1	4	-1024	-768	-1	-1	-1	-1	4		0	0						No media	0	1024	768	0	0				0	Content		0	0	87819	2243906738
104	08:57:45.302	00:00:00.104	6	-1024	-768	-1	-1	-1	-1	4	-1024	-768	-1	-1	-1	-1	4		0	0						No media	0	1024	768	0	0				0	Content		0	0	104441	2243923360
121	08:57:45.319	00:00:00.121	7	-1024	-768	-1	-1	-1	-1	4	-1024	-768	-1	-1	-1	-1	4		0	0						No media	0	1024	768	0	0				0	Content		0	0	121157	2243940076
138	08:57:45.336	00:00:00.137	8	-1024	-768	-1	-1	-1	-1	4	-1024	-768	-1	-1	-1	-1	4		0	0						No media	0	1024	768	0	0				0	Content		0	0	137825	2243956744
154	08:57:45.352	00:00:00.154	9	-1024	-768	-1	-1	-1	-1	4	-1024	-768	-1	-1	-1	-1	4		0	0						No media	0	1024	768	0	0				0	Content		0	0	154495	2243973414
171	08:57:45.369	00:00:00.171	10	-1024	-768	-1	-1	-1	-1	4	-1024	-768	-1	-1	-1	-1	4		0	0						No media	0	1024	768	0	0				0	Content		0	0	171189	2243990108
188	08:57:45.386	00:00:00.188	11	-1024	-768	-1	-1	-1	-1	4	-1024	-768	-1	-1	-1	-1	4		0	0						No media	0	1024	768	0	0				0	Content		0	0	188078	2244006997
205	08:57:45.403	00:00:00.204	12	-1024	-768	-1	-1	-1	-1	4	-1024	-768	-1	-1	-1	-1	4		0	0						No media	0	1024	768	0	0				0	Content		0	0	204746	2244023665
222	08:57:45.420	00:00:00.221	13	-1024	-768	-1	-1	-1	-1	4	-1024	-768	-1	-1	-1	-1	4		0	0						No media	0	1024	768	0	0				0	Content		0	0	221849	2244040768
239	08:57:45.437	00:00:00.238	14	-1024	-768	-1	-1	-1	-1	4	-1024	-768	-1	-1	-1	-1	4		0	0						No media	0	1024	768	0	0				0	Content		0	0	238517	2244057436
256	08:57:45.454	00:00:00.255	15	-1024	-768	-1	-1	-1	-1	4	-1024	-768	-1	-1	-1	-1	4		0	0						No media	0	1024	768	0	0				0	Content		0	0	255536	2244074455
272	08:57:45.470	00:00:00.272	16	-1024	-768	-1	-1	-1	-1	4	-1024	-768	-1	-1	-1	-1	4		0	0						No media	0	1024	768	0	0				0	Content		0	0	272204	2244091123
289	08:57:45.487	00:00:00.288	17	-1024	-768	-1	-1	-1	-1	4	-1024	-768	-1	-1	-1	-1	4		0	0						No media	0	1024	768	0	0				0	Content		0	0	288872	2244107791
305	08:57:45.503	00:00:00.304	18	-1024	-768	-1	-1	-1	-1	4	-1024	-768	-1	-1	-1	-1	4		0	0						No media	0	1024	768	0	0				0	Content		0	0	304973	2244123892
322	08:57:45.520	00:00:00.321	19	-1024	-768	-1	-1	-1	-1	4	-1024	-768	-1	-1	-1	-1	4		0	0						No media	0	1024	768	0	0				0	Content		0	0	321642	2244140561
338	08:57:45.536	00:00:00.338	20	-1024	-768	-1	-1	-1	-1	4	-1024	-768	-1	-1	-1	-1	4		0	0						No media	0	1024	768	0	0				0	Content		0	0	338121	2244157040
355	08:57:45.553	00:00:00.354	21	-1024	-768	-1	-1	-1	-1	4	-1024	-768	-1	-1	-1	-1	4		0	0						No media	0	1024	768	0	0				0	Content		0	0	354789	2244173708
371	08:57:45.569	00:00:00.371	22	-1024	-768	-1	-1	-1	-1	4	-1024	-768	-1	-1	-1	-1	4		0	0						No media	0	1024	768	0	0				0	Content		0	0	371457	2244190376
388	08:57:45.586	00:00:00.387	23	-1024	-768	-1	-1	-1	-1	4	-1024	-768	-1	-1	-1	-1	4		0	0						No media	0	1024	768	0	0				0	Content		0	0	387704	2244206623
404	08:57:45.602	00:00:00.404	24	-1024	-768	-1	-1	-1	-1	4	-1024	-768	-1	-1	-1	-1	4		0	0						No media	0	1024	768	0	0				0	Content		0	0	404325	2244223244
421	08:57:45.619	00:00:00.421	25	-1024	-768	-1	-1	-1	-1	4	-1024	-768	-1	-1	-1	-1	4		0	0						No media	0	1024	768	0	0				0	Content		0	0	421002	2244239921
438	08:57:45.636	00:00:00.437	26	-1024	-768	-1	-1	-1	-1	4	-1024	-768	-1	-1	-1	-1	4		0	0						No media	0	1024	768	0	0				0	Content		0	0	437662	2244256581
454	08:57:45.652	00:00:00.454	27	-1024	-768	-1	-1	-1	-1	4	-1024	-768	-1	-1	-1	-1	4		0	0						No media	0	1024	768	0	0				0	Content		0	0	454330	2244273249
471	08:57:45.669	00:00:00.471	28	-1024	-768	-1	-1	-1	-1	4	-1024	-768	-1	-1	-1	-1	4		0	0						No media	0	1024	768	0	0				0	Content		0	0	471263	2244290182
488	08:57:45.686	00:00:00.487	29	-1024	-768	-1	-1	-1	-1	4	-1024	-768	-1	-1	-1	-1	4		0	0						No media	0	1024	768	0	0				0	Content		0	0	487931	2244306850
505	08:57:45.703	00:00:00.504	30	-1024	-768	-1	-1	-1	-1	4	-1024	-768	-1	-1	-1	-1	4		0	0						No media	0	1024	768	0	0				0	Content		0	0	504895	2244323814
522	08:57:45.720	00:00:00.521	31	-1024	-768	-1	-1	-1	-1	4	-1024	-768	-1	-1	-1	-1	4		0	0						No media	0	1024	768	0	0				0	Content		0	0	521563	2244340482
538	08:57:45.736	00:00:00.538	32	-1024	-768	-1	-1	-1	-1	4	-1024	-768	-1	-1	-1	-1	4		0	0						No media	0	1024	768	0	0				0	Content		0	0	538231	2244357150
555	08:57:45.753	00:00:00.555	33	-1024	-768	-1	-1	-1	-1	4	-1024	-768	-1	-1	-1	-1	4		0	0						No media	0	1024	768	0	0				0	Content		0	0	555462	2244374381
572	08:57:45.770	00:00:00.572	34	-1024	-768	-1	-1	-1	-1	4	-1024	-768	-1	-1	-1	-1	4		0	0						No media	0	1024	768	0	0				0	Content		0	0	572130	2244391049
588	08:57:45.786	00:00:00.588	35	-1024	-768	-1	-1	-1	-1	4	-1024	-768	-1	-1	-1	-1	4		0	0						No media	0	1024	768	0	0				0	Content		0	0	588360	2244407279
605	08:57:45.803	00:00:00.605	36	-1024	-768	-1	-1	-1	-1	4	-1024	-768	-1	-1	-1	-1	4		0	0						No media	0	1024	768	0	0				0	Content		0	0	605028	2244423947
622	08:57:45.820	00:00:00.621	37	-1024	-768	-1	-1	-1	-1	4	-1024	-768	-1	-1	-1	-1	4		0	0						No media	0	1024	768	0	0				0	Content		0	0	621696	2244440615
637	08:57:45.835	00:00:00.637	38	-1024	-768	-1	-1	-1	-1	4	-1024	-768	-1	-1	-1	-1	4		0	0						No media	0	1024	768	0	0				0	Content		0	0	637438	2244456357
654	08:57:45.852	00:00:00.654	39	-1024	-768	-1	-1	-1	-1	4	-1024	-768	-1	-1	-1	-1	4		0	0						No media	0	1024	768	0	0				0	Content		0	0	654186	2244473105
671	08:57:45.869	00:00:00.670	40	-1024	-768	-1	-1	-1	-1	4	-1024	-768	-1	-1	-1	-1	4		0	0						No media	0	1024	768	0	0				0	Content		0	0	670810	2244489729
687	08:57:45.885	00:00:00.687	41	-1024	-768	-1	-1	-1	-1	4	-1024	-768	-1	-1	-1	-1	4		0	0						No media	0	1024	768	0	0				0	Content		0	0	687484	2244506403
705	08:57:45.903	00:00:00.704	42	-1024	-768	-1	-1	-1	-1	4	-1024	-768	-1	-1	-1	-1	4		0	0						No media	0	1024	768	0	0				0	Content		0	0	704682	2244523601
721	08:57:45.919	00:00:00.721	43	-1024	-768	-1	-1	-1	-1	4	-1024	-768	-1	-1	-1	-1	4		0	0						No media	0	1024	768	0	0				0	Content		0	0	721431	2244540350
738	08:57:45.936	00:00:00.738	44	-1024	-768	-1	-1	-1	-1	4	-1024	-768	-1	-1	-1	-1	4		0	0						No media	0	1024	768	0	0				0	Content		0	0	738099	2244557018
755	08:57:45.953	00:00:00.754	45	-1024	-768	-1	-1	-1	-1	4	-1024	-768	-1	-1	-1	-1	4		0	0						No media	0	1024	768	0	0				0	Content		0	0	754894	2244573813
772	08:57:45.970	00:00:00.771	46	-1024	-768	-1	-1	-1	-1	4	-1024	-768	-1	-1	-1	-1	4		0	0						No media	0	1024	768	0	0				0	Content		0	0	771563	2244590482
788	08:57:45.986	00:00:00.788	47	-1024	-768	-1	-1	-1	-1	4	-1024	-768	-1	-1	-1	-1	4		0	0						No media	0	1024	768	0	0				0	Content		0	0	788304	2244607223
805	08:57:46.003	00:00:00.804	48	-1024	-768	-1	-1	-1	-1	4	-1024	-768	-1	-1	-1	-1	4		0	0						No media	0	1024	768	0	0				0	Content		0	0	804996	2244623915
822	08:57:46.020	00:00:00.821	49	-1024	-768	-1	-1	-1	-1	4	-1024	-768	-1	-1	-1	-1	4		0	0						No media	0	1024	768	0	0				0	Content		0	0	821664	2244640583
838	08:57:46.036	00:00:00.838	50	-1024	-768	-1	-1	-1	-1	4	-1024	-768	-1	-1	-1	-1	4		0	0						No media	0	1024	768	0	0				0	Content		0	0	838306	2244657225
855	08:57:46.053	00:00:00.854	51	-1024	-768	-1	-1	-1	-1	4	-1024	-768	-1	-1	-1	-1	4		0	0						No media	0	1024	768	0	0				0	Content		0	0	854929	2244673848
872	08:57:46.070	00:00:00.871	52	-1024	-768	-1	-1	-1	-1	4	-1024	-768	-1	-1	-1	-1	4		0	0						No media	0	1024	768	0	0				0	Content		0	0	871597	2244690516
888	08:57:46.086	00:00:00.888	53	-1024	-768	-1	-1	-1	-1	4	-1024	-768	-1	-1	-1	-1	4		0	0						No media	0	1024	768	0	0				0	Content		0	0	888073	2244706992
905	08:57:46.103	00:00:00.904	54	-1024	-768	-1	-1	-1	-1	4	-1024	-768	-1	-1	-1	-1	4		0	0						No media	0	1024	768	0	0				0	Content		0	0	904741	2244723660
921	08:57:46.119	00:00:00.921	55	-1024	-768	-1	-1	-1	-1	4	-1024	-768	-1	-1	-1	-1	4		0	0						No media	0	1024	768	0	0				0	Content		0	0	921297	2244740216
939	08:57:46.137	00:00:00.938	56	-1024	-768	-1	-1	-1	-1	4	-1024	-768	-1	-1	-1	-1	4		0	0						No media	0	1024	768	0	0				0	Content		0	0	938545	2244757464
955	08:57:46.153	00:00:00.955	57	-1024	-768	-1	-1	-1	-1	4	-1024	-768	-1	-1	-1	-1	4		0	0						No media	0	1024	768	0	0				0	Content		0	0	955307	2244774226
971	08:57:46.169	00:00:00.970	58	-1024	-768	-1	-1	-1	-1	4	-1024	-768	-1	-1	-1	-1	4		0	0						No media	0	1024	768	0	0				0	Content		0	0	970704	2244789623
987	08:57:46.185	00:00:00.987	59	-1024	-768	-1	-1	-1	-1	4	-1024	-768	-1	-1	-1	-1	4		0	0						No media	0	1024	768	0	0				0	Content		0	0	987311	2244806230
1004	08:57:46.202	00:00:01.003	60	-1024	-768	-1	-1	-1	-1	4	-1024	-768	-1	-1	-1	-1	4		0	0						No media	0	1024	768	0	0				0	Content		0	0	1003979	2244822898
1021	08:57:46.219	00:00:01.020	61	-1024	-768	-1	-1	-1	-1	4	-1024	-768	-1	-1	-1	-1	4		0	0						No media	0	1024	768	0	0				0	Content		0	0	1020636	2244839555
1037	08:57:46.235	00:00:01.037	62	-1024	-768	-1	-1	-1	-1	4	-1024	-768	-1	-1	-1	-1	4		0	0						No media	0	1024	768	0	0				0	Content		0	0	1037304	2244856223
1054	08:57:46.252	00:00:01.054	63	-1024	-768	-1	-1	-1	-1	4	-1024	-768	-1	-1	-1	-1	4		0	0						No media	0	1024	768	0	0				0	Content		0	0	1054134	2244873053
1071	08:57:46.269	00:00:01.070	64	-1024	-768	-1	-1	-1	-1	4	-1024	-768	-1	-1	-1	-1	4		0	0						No media	0	1024	768	0	0				0	Content		0	0	1070802	2244889721
1087	08:57:46.285	00:00:01.087	65	-1024	-768	-1	-1	-1	-1	4	-1024	-768	-1	-1	-1	-1	4		0	0						No media	0	1024	768	0	0				0	Content		0	0	1087470	2244906389
1105	08:57:46.303	00:00:01.104	66	-1024	-768	-1	-1	-1	-1	4	-1024	-768	-1	-1	-1	-1	4		0	0						No media	0	1024	768	0	0				0	Content		0	0	1104631	2244923550
1121	08:57:46.319	00:00:01.121	67	-1024	-768	-1	-1	-1	-1	4	-1024	-768	-1	-1	-1	-1	4		0	0						No media	0	1024	768	0	0				0	Content		0	0	1121300	2244940219
1138	08:57:46.336	00:00:01.138	68	-1024	-768	-1	-1	-1	-1	4	-1024	-768	-1	-1	-1	-1	4		0	0						No media	0	1024	768	0	0				0	Content		0	0	1138340	2244957259
1155	08:57:46.353	00:00:01.155	69	-1024	-768	-1	-1	-1	-1	4	-1024	-768	-1	-1	-1	-1	4		0	0						No media	0	1024	768	0	0				0	Content		0	0	1155008	2244973927
1172	08:57:46.370	00:00:01.171	70	-1024	-768	-1	-1	-1	-1	4	-1024	-768	-1	-1	-1	-1	4		0	0						No media	0	1024	768	0	0				0	Content		0	0	1171676	2244990595
1188	08:57:46.386	00:00:01.187	71	-1024	-768	-1	-1	-1	-1	4	-1024	-768	-1	-1	-1	-1	4		0	0						No media	0	1024	768	0	0				0	Content		0	0	1187710	2245006629
1204	08:57:46.402	00:00:01.204	72	-1024	-768	-1	-1	-1	-1	4	-1024	-768	-1	-1	-1	-1	4		0	0						No media	0	1024	768	0	0				0	Content		0	0	1204377	2245023296
1220	08:57:46.418	00:00:01.220	73	-1024	-768	-1	-1	-1	-1	4	-1024	-768	-1	-1	-1	-1	4		0	0						No media	0	1024	768	0	0				0	Content		0	0	1220391	2245039310
1237	08:57:46.435	00:00:01.237	74	-1024	-768	-1	-1	-1	-1	4	-1024	-768	-1	-1	-1	-1	4		0	0						No media	0	1024	768	0	0				0	Content		0	0	1237137	2245056056
1254	08:57:46.452	00:00:01.253	75	-1024	-768	-1	-1	-1	-1	4	-1024	-768	-1	-1	-1	-1	4		0	0						No media	0	1024	768	0	0				0	Content		0	0	1253789	2245072708
1270	08:57:46.468	00:00:01.270	76	-1024	-768	-1	-1	-1	-1	4	-1024	-768	-1	-1	-1	-1	4		0	0						No media	0	1024	768	0	0				0	Content		0	0	1270456	2245089375
1287	08:57:46.485	00:00:01.287	77	-1024	-768	-1	-1	-1	-1	4	-1024	-768	-1	-1	-1	-1	4		0	0						No media	0	1024	768	0	0				0	Content		0	0	1287109	2245106028
1304	08:57:46.502	00:00:01.303	78	-1024	-768	-1	-1	-1	-1	4	-1024	-768	-1	-1	-1	-1	4		0	0						No media	0	1024	768	0	0				0	Content		0	0	1303777	2245122696
1320	08:57:46.518	00:00:01.320	79	-1024	-768	-1	-1	-1	-1	4	-1024	-768	-1	-1	-1	-1	4		0	0						No media	0	1024	768	0	0				0	Content		0	0	1320399	2245139318
1337	08:57:46.535	00:00:01.337	80	-1024	-768	-1	-1	-1	-1	4	-1024	-768	-1	-1	-1	-1	4		0	0						No media	0	1024	768	0	0				0	Content		0	0	1337066	2245155985
1354	08:57:46.552	00:00:01.353	81	-1024	-768	-1	-1	-1	-1	4	-1024	-768	-1	-1	-1	-1	4		0	0						No media	0	1024	768	0	0				0	Content		0	0	1353734	2245172653
1371	08:57:46.569	00:00:01.370	82	-1024	-768	-1	-1	-1	-1	4	-1024	-768	-1	-1	-1	-1	4		0	0						No media	0	1024	768	0	0				0	Content		0	0	1370619	2245189538
1387	08:57:46.585	00:00:01.387	83	-1024	-768	-1	-1	-1	-1	4	-1024	-768	-1	-1	-1	-1	4		0	0						No media	0	1024	768	0	0				0	Content		0	0	1387287	2245206206
1404	08:57:46.602	00:00:01.404	84	-1024	-768	-1	-1	-1	-1	4	-1024	-768	-1	-1	-1	-1	4		0	0						No media	0	1024	768	0	0				0	Content		0	0	1404276	2245223195
1421	08:57:46.619	00:00:01.420	85	-1024	-768	-1	-1	-1	-1	4	-1024	-768	-1	-1	-1	-1	4		0	0						No media	0	1024	768	0	0				0	Content		0	0	1420944	2245239863
1438	08:57:46.636	00:00:01.437	86	-1024	-768	-1	-1	-1	-1	4	-1024	-768	-1	-1	-1	-1	4		0	0						No media	0	1024	768	0	0				0	Content		0	0	1437612	2245256531
1455	08:57:46.653	00:00:01.454	87	-1024	-768	-1	-1	-1	-1	4	-1024	-768	-1	-1	-1	-1	4		0	0						No media	0	1024	768	0	0				0	Content		0	0	1454869	2245273788
1472	08:57:46.670	00:00:01.471	88	-1024	-768	-1	-1	-1	-1	4	-1024	-768	-1	-1	-1	-1	4		0	0						No media	0	1024	768	0	0				0	Content		0	0	1471537	2245290456
1488	08:57:46.686	00:00:01.487	89	-1024	-768	-1	-1	-1	-1	4	-1024	-768	-1	-1	-1	-1	4		0	0						No media	0	1024	768	0	0				0	Content		0	0	1487774	2245306693
1504	08:57:46.702	00:00:01.504	90	-1024	-768	-1	-1	-1	-1	4	-1024	-768	-1	-1	-1	-1	4		0	0						No media	0	1024	768	0	0				0	Content		0	0	1504442	2245323361
1521	08:57:46.719	00:00:01.521	91	-1024	-768	-1	-1	-1	-1	4	-1024	-768	-1	-1	-1	-1	4		0	0						No media	0	1024	768	0	0				0	Content		0	0	1521110	2245340029
1537	08:57:46.735	00:00:01.536	92	-1024	-768	-1	-1	-1	-1	4	-1024	-768	-1	-1	-1	-1	4		0	0						No media	0	1024	768	0	0				0	Content		0	0	1536874	2245355793
1554	08:57:46.752	00:00:01.553	93	-1024	-768	-1	-1	-1	-1	4	-1024	-768	-1	-1	-1	-1	4		0	0						No media	0	1024	768	0	0				0	Content		0	0	1553626	2245372545
1570	08:57:46.768	00:00:01.570	94	-1024	-768	-1	-1	-1	-1	4	-1024	-768	-1	-1	-1	-1	4		0	0						No media	0	1024	768	0	0				0	Content		0	0	1570277	2245389196
1587	08:57:46.785	00:00:01.586	95	-1024	-768	-1	-1	-1	-1	4	-1024	-768	-1	-1	-1	-1	4		0	0						No media	0	1024	768	0	0				0	Content		0	0	1586945	2245405864
1604	08:57:46.802	00:00:01.603	96	-1024	-768	-1	-1	-1	-1	4	-1024	-768	-1	-1	-1	-1	4		0	0						No media	0	1024	768	0	0				0	Content		0	0	1603548	2245422467
1620	08:57:46.818	00:00:01.620	97	-1024	-768	-1	-1	-1	-1	4	-1024	-768	-1	-1	-1	-1	4		0	0						No media	0	1024	768	0	0				0	Content		0	0	1620243	2245439162
1637	08:57:46.835	00:00:01.637	98	-1024	-768	-1	-1	-1	-1	4	-1024	-768	-1	-1	-1	-1	4		0	0						No media	0	1024	768	0	0				0	Content		0	0	1637117	2245456036
1654	08:57:46.852	00:00:01.653	99	-1024	-768	-1	-1	-1	-1	4	-1024	-768	-1	-1	-1	-1	4		0	0						No media	0	1024	768	0	0				0	Content		0	0	1653785	2245472704
1671	08:57:46.869	00:00:01.670	100	-1024	-768	-1	-1	-1	-1	4	-1024	-768	-1	-1	-1	-1	4		0	0						No media	0	1024	768	0	0				0	Content		0	0	1670887	2245489806
1688	08:57:46.886	00:00:01.687	101	-1024	-768	-1	-1	-1	-1	4	-1024	-768	-1	-1	-1	-1	4		0	0						No media	0	1024	768	0	0				0	Content		0	0	1687554	2245506473
1705	08:57:46.903	00:00:01.704	102	-1024	-768	-1	-1	-1	-1	4	-1024	-768	-1	-1	-1	-1	4		0	0						No media	0	1024	768	0	0				0	Content		0	0	1704573	2245523492
1721	08:57:46.919	00:00:01.721	103	-1024	-768	-1	-1	-1	-1	4	-1024	-768	-1	-1	-1	-1	4		0	0						No media	0	1024	768	0	0				0	Content		0	0	1721241	2245540160
1738	08:57:46.936	00:00:01.737	104	-1024	-768	-1	-1	-1	-1	4	-1024	-768	-1	-1	-1	-1	4		0	0						No media	0	1024	768	0	0				0	Content		0	0	1737909	2245556828
1754	08:57:46.952	00:00:01.754	105	-1024	-768	-1	-1	-1	-1	4	-1024	-768	-1	-1	-1	-1	4		0	0						No media	0	1024	768	0	0				0	Content		0	0	1754008	2245572927
1771	08:57:46.969	00:00:01.770	106	-1024	-768	-1	-1	-1	-1	4	-1024	-768	-1	-1	-1	-1	4		0	0						No media	0	1024	768	0	0				0	Content		0	0	1770676	2245589595
1787	08:57:46.985	00:00:01.787	107	-1024	-768	-1	-1	-1	-1	4	-1024	-768	-1	-1	-1	-1	4		0	0						No media	0	1024	768	0	0				0	Content		0	0	1787153	2245606072
1804	08:57:47.002	00:00:01.803	108	-1024	-768	-1	-1	-1	-1	4	-1024	-768	-1	-1	-1	-1	4		0	0						No media	0	1024	768	0	0				0	Content		0	0	1803821	2245622740
1820	08:57:47.018	00:00:01.820	109	-1024	-768	-1	-1	-1	-1	4	-1024	-768	-1	-1	-1	-1	4		0	0						No media	0	1024	768	0	0				0	Content		0	0	1820489	2245639408
1837	08:57:47.035	00:00:01.836	110	-1024	-768	-1	-1	-1	-1	4	-1024	-768	-1	-1	-1	-1	4		0	0						No media	0	1024	768	0	0				0	Content		0	0	1836730	2245655649
1853	08:57:47.051	00:00:01.853	111	-1024	-768	-1	-1	-1	-1	4	-1024	-768	-1	-1	-1	-1	4		0	0						No media	0	1024	768	0	0				0	Content		0	0	1853355	2245672274
1870	08:57:47.068	00:00:01.870	112	-1024	-768	-1	-1	-1	-1	4	-1024	-768	-1	-1	-1	-1	4		0	0						No media	0	1024	768	0	0				0	Content		0	0	1870021	2245688940
1887	08:57:47.085	00:00:01.886	113	-1024	-768	-1	-1	-1	-1	4	-1024	-768	-1	-1	-1	-1	4		0	0						No media	0	1024	768	0	0				0	Content		0	0	1886689	2245705608
1903	08:57:47.101	00:00:01.903	114	-1024	-768	-1	-1	-1	-1	4	-1024	-768	-1	-1	-1	-1	4		0	0						No media	0	1024	768	0	0				0	Content		0	0	1903356	2245722275
1920	08:57:47.118	00:00:01.920	115	-1024	-768	-1	-1	-1	-1	4	-1024	-768	-1	-1	-1	-1	4		0	0						No media	0	1024	768	0	0				0	Content		0	0	1920022	2245738941
1937	08:57:47.135	00:00:01.936	116	-1024	-768	-1	-1	-1	-1	4	-1024	-768	-1	-1	-1	-1	4		0	0						No media	0	1024	768	0	0				0	Content		0	0	1936690	2245755609
1953	08:57:47.151	00:00:01.953	117	-1024	-768	-1	-1	-1	-1	4	-1024	-768	-1	-1	-1	-1	4		0	0						No media	0	1024	768	0	0				0	Content		0	0	1953358	2245772277
1970	08:57:47.168	00:00:01.970	118	-1024	-768	-1	-1	-1	-1	4	-1024	-768	-1	-1	-1	-1	4		0	0						No media	0	1024	768	0	0				0	Content		0	0	1970289	2245789208
1987	08:57:47.185	00:00:01.986	119	-1024	-768	-1	-1	-1	-1	4	-1024	-768	-1	-1	-1	-1	4		0	0						No media	0	1024	768	0	0				0	Content		0	0	1986957	2245805876
2004	08:57:47.202	00:00:02.003	120	-1024	-768	-1	-1	-1	-1	4	-1024	-768	-1	-1	-1	-1	4		0	0						No media	0	1024	768	0	0				0	Content		0	0	2003924	2245822843
2021	08:57:47.219	00:00:02.020	121	-1024	-768	-1	-1	-1	-1	4	-1024	-768	-1	-1	-1	-1	4		0	0						No media	0	1024	768	0	0				0	Content		0	0	2020592	2245839511
2037	08:57:47.235	00:00:02.037	122	-1024	-768	-1	-1	-1	-1	4	-1024	-768	-1	-1	-1	-1	4		0	0						No media	0	1024	768	0	0				0	Content		0	0	2037259	2245856178
2054	08:57:47.252	00:00:02.054	123	-1024	-768	-1	-1	-1	-1	4	-1024	-768	-1	-1	-1	-1	4		0	0						No media	0	1024	768	0	0				0	Content		0	0	2054491	2245873410
2071	08:57:47.269	00:00:02.071	124	-1024	-768	-1	-1	-1	-1	4	-1024	-768	-1	-1	-1	-1	4		0	0						No media	0	1024	768	0	0				0	Content		0	0	2071159	2245890078
2087	08:57:47.285	00:00:02.087	125	-1024	-768	-1	-1	-1	-1	4	-1024	-768	-1	-1	-1	-1	4		0	0						No media	0	1024	768	0	0				0	Content		0	0	2087389	2245906308
2104	08:57:47.302	00:00:02.104	126	-1024	-768	-1	-1	-1	-1	4	-1024	-768	-1	-1	-1	-1	4		0	0						No media	0	1024	768	0	0				0	Content		0	0	2104057	2245922976
2121	08:57:47.319	00:00:02.120	127	-1024	-768	-1	-1	-1	-1	4	-1024	-768	-1	-1	-1	-1	4		0	0						No media	0	1024	768	0	0				0	Content		0	0	2120724	2245939643
2136	08:57:47.334	00:00:02.136	128	-1024	-768	-1	-1	-1	-1	4	-1024	-768	-1	-1	-1	-1	4		0	0						No media	0	1024	768	0	0				0	Content		0	0	2136467	2245955386
2153	08:57:47.351	00:00:02.153	129	-1024	-768	-1	-1	-1	-1	4	-1024	-768	-1	-1	-1	-1	4		0	0						No media	0	1024	768	0	0				0	Content		0	0	2153214	2245972133
2170	08:57:47.368	00:00:02.169	130	-1024	-768	-1	-1	-1	-1	4	-1024	-768	-1	-1	-1	-1	4		0	0						No media	0	1024	768	0	0				0	Content		0	0	2169874	2245988793
2187	08:57:47.385	00:00:02.186	131	-1024	-768	-1	-1	-1	-1	4	-1024	-768	-1	-1	-1	-1	4		0	0						No media	0	1024	768	0	0				0	Content		0	0	2186542	2246005461
2203	08:57:47.401	00:00:02.203	132	-1024	-768	-1	-1	-1	-1	4	-1024	-768	-1	-1	-1	-1	4		0	0						No media	0	1024	768	0	0				0	Content		0	0	2203266	2246022185
2220	08:57:47.418	00:00:02.219	133	-1024	-768	-1	-1	-1	-1	4	-1024	-768	-1	-1	-1	-1	4		0	0						No media	0	1024	768	0	0				0	Content		0	0	2219837	2246038756
2237	08:57:47.435	00:00:02.236	134	-1024	-768	-1	-1	-1	-1	4	-1024	-768	-1	-1	-1	-1	4		0	0						No media	0	1024	768	0	0				0	Content		0	0	2236774	2246055693
2253	08:57:47.451	00:00:02.253	135	-1024	-768	-1	-1	-1	-1	4	-1024	-768	-1	-1	-1	-1	4		0	0						No media	0	1024	768	0	0				0	Content		0	0	2253441	2246072360
2271	08:57:47.469	00:00:02.270	136	-1024	-768	-1	-1	-1	-1	4	-1024	-768	-1	-1	-1	-1	4		0	0						No media	0	1024	768	0	0				0	Content		0	0	2270574	2246089493
2287	08:57:47.485	00:00:02.287	137	-1024	-768	-1	-1	-1	-1	4	-1024	-768	-1	-1	-1	-1	4		0	0						No media	0	1024	768	0	0				0	Content		0	0	2287242	2246106161
2304	08:57:47.502	00:00:02.304	138	-1024	-768	-1	-1	-1	-1	4	-1024	-768	-1	-1	-1	-1	4		0	0						No media	0	1024	768	0	0				0	Content		0	0	2304274	2246123193
2321	08:57:47.519	00:00:02.320	139	-1024	-768	-1	-1	-1	-1	4	-1024	-768	-1	-1	-1	-1	4		0	0						No media	0	1024	768	0	0				0	Content		0	0	2320941	2246139860
2338	08:57:47.536	00:00:02.337	140	-1024	-768	-1	-1	-1	-1	4	-1024	-768	-1	-1	-1	-1	4		0	0						No media	0	1024	768	0	0				0	Content		0	0	2337609	2246156528
2354	08:57:47.552	00:00:02.353	141	-1024	-768	-1	-1	-1	-1	4	-1024	-768	-1	-1	-1	-1	4		0	0						No media	0	1024	768	0	0				0	Content		0	0	2353658	2246172577
2370	08:57:47.568	00:00:02.370	142	-1024	-768	-1	-1	-1	-1	4	-1024	-768	-1	-1	-1	-1	4		0	0						No media	0	1024	768	0	0				0	Content		0	0	2370326	2246189245
2387	08:57:47.585	00:00:02.386	143	-1024	-768	-1	-1	-1	-1	4	-1024	-768	-1	-1	-1	-1	4		0	0						No media	0	1024	768	0	0				0	Content		0	0	2386785	2246205704
2403	08:57:47.601	00:00:02.403	144	-1024	-768	-1	-1	-1	-1	4	-1024	-768	-1	-1	-1	-1	4		0	0						No media	0	1024	768	0	0				0	Content		0	0	2403453	2246222372
2420	08:57:47.618	00:00:02.420	145	-1024	-768	-1	-1	-1	-1	4	-1024	-768	-1	-1	-1	-1	4		0	0						No media	0	1024	768	0	0				0	Content		0	0	2420121	2246239040
2437	08:57:47.635	00:00:02.436	146	-1024	-768	-1	-1	-1	-1	4	-1024	-768	-1	-1	-1	-1	4		0	0						No media	0	1024	768	0	0				0	Content		0	0	2436538	2246255457
2453	08:57:47.651	00:00:02.453	147	-1024	-768	-1	-1	-1	-1	4	-1024	-768	-1	-1	-1	-1	4		0	0						No media	0	1024	768	0	0				0	Content		0	0	2453205	2246272124
2470	08:57:47.668	00:00:02.469	148	-1024	-768	-1	-1	-1	-1	4	-1024	-768	-1	-1	-1	-1	4		0	0						No media	0	1024	768	0	0				0	Content		0	0	2469804	2246288723
2486	08:57:47.684	00:00:02.486	149	-1024	-768	-1	-1	-1	-1	4	-1024	-768	-1	-1	-1	-1	4		0	0						No media	0	1024	768	0	0				0	Content		0	0	2486472	2246305391
2503	08:57:47.701	00:00:02.503	150	-1024	-768	-1	-1	-1	-1	4	-1024	-768	-1	-1	-1	-1	4		0	0						No media	0	1024	768	0	0				0	Content		0	0	2503140	2246322059
2520	08:57:47.718	00:00:02.519	151	-1024	-768	-1	-1	-1	-1	4	-1024	-768	-1	-1	-1	-1	4		0	0						No media	0	1024	768	0	0				0	Content		0	0	2519732	2246338651
2536	08:57:47.734	00:00:02.536	152	-1024	-768	-1	-1	-1	-1	4	-1024	-768	-1	-1	-1	-1	4		0	0						No media	0	1024	768	0	0				0	Content		0	0	2536399	2246355318
2553	08:57:47.751	00:00:02.552	153	-1024	-768	-1	-1	-1	-1	4	-1024	-768	-1	-1	-1	-1	4		0	0						No media	0	1024	768	0	0				0	Content		0	0	2552999	2246371918
2570	08:57:47.768	00:00:02.569	154	-1024	-768	-1	-1	-1	-1	4	-1024	-768	-1	-1	-1	-1	4		0	0						No media	0	1024	768	0	0				0	Content		0	0	2569667	2246388586
2586	08:57:47.784	00:00:02.586	155	-1024	-768	-1	-1	-1	-1	4	-1024	-768	-1	-1	-1	-1	4		0	0						No media	0	1024	768	0	0				0	Content		0	0	2586335	2246405254
2603	08:57:47.801	00:00:02.603	156	-1024	-768	-1	-1	-1	-1	4	-1024	-768	-1	-1	-1	-1	4		0	0						No media	0	1024	768	0	0				0	Content		0	0	2603202	2246422121
2620	08:57:47.818	00:00:02.619	157	-1024	-768	-1	-1	-1	-1	4	-1024	-768	-1	-1	-1	-1	4		0	0						No media	0	1024	768	0	0				0	Content		0	0	2619870	2246438789
2637	08:57:47.835	00:00:02.636	158	-1024	-768	-1	-1	-1	-1	4	-1024	-768	-1	-1	-1	-1	4		0	0						No media	0	1024	768	0	0				0	Content		0	0	2636852	2246455771
2654	08:57:47.852	00:00:02.653	159	-1024	-768	-1	-1	-1	-1	4	-1024	-768	-1	-1	-1	-1	4		0	0						No media	0	1024	768	0	0				0	Content		0	0	2653520	2246472439
2670	08:57:47.868	00:00:02.670	160	-1024	-768	-1	-1	-1	-1	4	-1024	-768	-1	-1	-1	-1	4		0	0						No media	0	1024	768	0	0				0	Content		0	0	2670187	2246489106
2687	08:57:47.885	00:00:02.687	161	-1024	-768	-1	-1	-1	-1	4	-1024	-768	-1	-1	-1	-1	4		0	0						No media	0	1024	768	0	0				0	Content		0	0	2687438	2246506357
2704	08:57:47.902	00:00:02.704	162	-1024	-768	-1	-1	-1	-1	4	-1024	-768	-1	-1	-1	-1	4		0	0						No media	0	1024	768	0	0				0	Content		0	0	2704106	2246523025
2720	08:57:47.918	00:00:02.720	163	-1024	-768	-1	-1	-1	-1	4	-1024	-768	-1	-1	-1	-1	4		0	0						No media	0	1024	768	0	0				0	Content		0	0	2720342	2246539261
2737	08:57:47.935	00:00:02.737	164	-1024	-768	-1	-1	-1	-1	4	-1024	-768	-1	-1	-1	-1	4		0	0						No media	0	1024	768	0	0				0	Content		0	0	2737009	2246555928
2754	08:57:47.952	00:00:02.753	165	-1024	-768	-1	-1	-1	-1	4	-1024	-768	-1	-1	-1	-1	4		0	0						No media	0	1024	768	0	0				0	Content		0	0	2753677	2246572596
2769	08:57:47.967	00:00:02.769	166	-1024	-768	-1	-1	-1	-1	4	-1024	-768	-1	-1	-1	-1	4		0	0						No media	0	1024	768	0	0				0	Content		0	0	2769434	2246588353
2786	08:57:47.984	00:00:02.786	167	-1024	-768	-1	-1	-1	-1	4	-1024	-768	-1	-1	-1	-1	4		0	0						No media	0	1024	768	0	0				0	Content		0	0	2786058	2246604977
2803	08:57:48.001	00:00:02.802	168	-1024	-768	-1	-1	-1	-1	4	-1024	-768	-1	-1	-1	-1	4		0	0						No media	0	1024	768	0	0				0	Content		0	0	2802779	2246621698
2819	08:57:48.017	00:00:02.819	169	-1024	-768	-1	-1	-1	-1	4	-1024	-768	-1	-1	-1	-1	4		0	0						No media	0	1024	768	0	0				0	Content		0	0	2819447	2246638366
2836	08:57:48.034	00:00:02.836	170	-1024	-768	-1	-1	-1	-1	4	-1024	-768	-1	-1	-1	-1	4		0	0						No media	0	1024	768	0	0				0	Content		0	0	2836109	2246655028
2853	08:57:48.051	00:00:02.852	171	-1024	-768	-1	-1	-1	-1	4	-1024	-768	-1	-1	-1	-1	4		0	0						No media	0	1024	768	0	0				0	Content		0	0	2852803	2246671722
2870	08:57:48.068	00:00:02.869	172	-1024	-768	-1	-1	-1	-1	4	-1024	-768	-1	-1	-1	-1	4		0	0						No media	0	1024	768	0	0				0	Content		0	0	2869678	2246688597
2886	08:57:48.084	00:00:02.886	173	-1024	-768	-1	-1	-1	-1	4	-1024	-768	-1	-1	-1	-1	4		0	0						No media	0	1024	768	0	0				0	Content		0	0	2886345	2246705264
2903	08:57:48.101	00:00:02.903	174	-1024	-768	-1	-1	-1	-1	4	-1024	-768	-1	-1	-1	-1	4		0	0						No media	0	1024	768	0	0				0	Content		0	0	2903447	2246722366
2920	08:57:48.118	00:00:02.920	175	-1024	-768	-1	-1	-1	-1	4	-1024	-768	-1	-1	-1	-1	4		0	0						No media	0	1024	768	0	0				0	Content		0	0	2920115	2246739034
2937	08:57:48.135	00:00:02.937	176	-1024	-768	-1	-1	-1	-1	4	-1024	-768	-1	-1	-1	-1	4		0	0						No media	0	1024	768	0	0				0	Content		0	0	2937135	2246756054
2954	08:57:48.152	00:00:02.953	177	-1024	-768	-1	-1	-1	-1	4	-1024	-768	-1	-1	-1	-1	4		0	0						No media	0	1024	768	0	0				0	Content		0	0	2953802	2246772721
2970	08:57:48.168	00:00:02.970	178	-1024	-768	-1	-1	-1	-1	4	-1024	-768	-1	-1	-1	-1	4		0	0						No media	0	1024	768	0	0				0	Content		0	0	2970470	2246789389
2987	08:57:48.185	00:00:02.986	179	-1024	-768	-1	-1	-1	-1	4	-1024	-768	-1	-1	-1	-1	4		0	0						No media	0	1024	768	0	0				0	Content		0	0	2986569	2246805488
3003	08:57:48.201	00:00:03.003	180	-1024	-768	-1	-1	-1	-1	4	-1024	-768	-1	-1	-1	-1	4		0	0						No media	0	1024	768	0	0				0	Content		0	0	3003237	2246822156
3020	08:57:48.218	00:00:03.019	181	-1024	-768	-1	-1	-1	-1	4	-1024	-768	-1	-1	-1	-1	4		0	0						No media	0	1024	768	0	0				0	Content		0	0	3019578	2246838497
3036	08:57:48.234	00:00:03.036	182	-1024	-768	-1	-1	-1	-1	4	-1024	-768	-1	-1	-1	-1	4		0	0						No media	0	1024	768	0	0				0	Content		0	0	3036246	2246855165
3053	08:57:48.251	00:00:03.052	183	-1024	-768	-1	-1	-1	-1	4	-1024	-768	-1	-1	-1	-1	4		0	0						No media	0	1024	768	0	0				0	Content		0	0	3052771	2246871690
3069	08:57:48.267	00:00:03.069	184	-1024	-768	-1	-1	-1	-1	4	-1024	-768	-1	-1	-1	-1	4		0	0						No media	0	1024	768	0	0				0	Content		0	0	3069439	2246888358
3086	08:57:48.284	00:00:03.086	185	-1024	-768	-1	-1	-1	-1	4	-1024	-768	-1	-1	-1	-1	4		0	0						No media	0	1024	768	0	0				0	Content		0	0	3086081	2246905000
3103	08:57:48.301	00:00:03.102	186	-1024	-768	-1	-1	-1	-1	4	-1024	-768	-1	-1	-1	-1	4		0	0						No media	0	1024	768	0	0				0	Content		0	0	3102749	2246921668
3119	08:57:48.317	00:00:03.119	187	-1024	-768	-1	-1	-1	-1	4	-1024	-768	-1	-1	-1	-1	4		0	0						No media	0	1024	768	0	0				0	Content		0	0	3119341	2246938260
3136	08:57:48.334	00:00:03.136	188	-1024	-768	-1	-1	-1	-1	4	-1024	-768	-1	-1	-1	-1	4		0	0						No media	0	1024	768	0	0				0	Content		0	0	3136009	2246954928
3153	08:57:48.351	00:00:03.152	189	-1024	-768	-1	-1	-1	-1	4	-1024	-768	-1	-1	-1	-1	4		0	0						No media	0	1024	768	0	0				0	Content		0	0	3152635	2246971554
3169	08:57:48.367	00:00:03.169	190	-1024	-768	-1	-1	-1	-1	4	-1024	-768	-1	-1	-1	-1	4		0	0						No media	0	1024	768	0	0				0	Content		0	0	3169303	2246988222
3186	08:57:48.384	00:00:03.185	191	-1024	-768	-1	-1	-1	-1	4	-1024	-768	-1	-1	-1	-1	4		0	0						No media	0	1024	768	0	0				0	Content		0	0	3185970	2247004889
3203	08:57:48.401	00:00:03.202	192	-1024	-768	-1	-1	-1	-1	4	-1024	-768	-1	-1	-1	-1	4		0	0						No media	0	1024	768	0	0				0	Content		0	0	3202874	2247021793
3220	08:57:48.418	00:00:03.219	193	-1024	-768	-1	-1	-1	-1	4	-1024	-768	-1	-1	-1	-1	4		0	0						No media	0	1024	768	0	0				0	Content		0	0	3219542	2247038461
3236	08:57:48.434	00:00:03.236	194	-1024	-768	-1	-1	-1	-1	4	-1024	-768	-1	-1	-1	-1	4		0	0						No media	0	1024	768	0	0				0	Content		0	0	3236498	2247055417
3253	08:57:48.451	00:00:03.253	195	-1024	-768	-1	-1	-1	-1	4	-1024	-768	-1	-1	-1	-1	4		0	0						No media	0	1024	768	0	0				0	Content		0	0	3253166	2247072085
3270	08:57:48.468	00:00:03.269	196	-1024	-768	-1	-1	-1	-1	4	-1024	-768	-1	-1	-1	-1	4		0	0						No media	0	1024	768	0	0				0	Content		0	0	3269834	2247088753
3287	08:57:48.485	00:00:03.287	197	-1024	-768	-1	-1	-1	-1	4	-1024	-768	-1	-1	-1	-1	4		0	0						No media	0	1024	768	0	0				0	Content		0	0	3287052	2247105971
3304	08:57:48.502	00:00:03.303	198	-1024	-768	-1	-1	-1	-1	4	-1024	-768	-1	-1	-1	-1	4		0	0						No media	0	1024	768	0	0				0	Content		0	0	3303720	2247122639
3320	08:57:48.518	00:00:03.319	199	-1024	-768	-1	-1	-1	-1	4	-1024	-768	-1	-1	-1	-1	4		0	0						No media	0	1024	768	0	0				0	Content		0	0	3319951	2247138870
3337	08:57:48.535	00:00:03.336	200	-1024	-768	-1	-1	-1	-1	4	-1024	-768	-1	-1	-1	-1	4		0	0						No media	0	1024	768	0	0				0	Content		0	0	3336618	2247155537
3345	08:57:48.543																				MovieStart	128	0	0	Untertest3.avi
3353	08:57:48.551	00:00:03.353	201	-1024	-768	-1	-1	-1	-1	4	-1024	-768	-1	-1	-1	-1	4		0	0						Untertest3.avi	0	880	547	72	111				0	Content		-72	-111	3353286	2247172205
3369	08:57:48.567	00:00:03.369	202	-1024	-768	-1	-1	-1	-1	4	-1024	-768	-1	-1	-1	-1	4		0	0						Untertest3.avi	0	880	547	72	111				0	Content		-72	-111	3369017	2247187936
3386	08:57:48.584	00:00:03.385	203	-1024	-768	-1	-1	-1	-1	4	-1024	-768	-1	-1	-1	-1	4		0	0						Untertest3.avi	0	880	547	72	111				0	Content		-72	-111	3385763	2247204682
3402	08:57:48.600	00:00:03.402	204	-1024	-768	-1	-1	-1	-1	4	-1024	-768	-1	-1	-1	-1	4		0	0						Untertest3.avi	0	880	547	72	111				0	Content		-72	-111	3402417	2247221336
3419	08:57:48.617	00:00:03.419	205	-1024	-768	-1	-1	-1	-1	4	-1024	-768	-1	-1	-1	-1	4		0	0						Untertest3.avi	0	880	547	72	111				0	Content		-72	-111	3419085	2247238004
3436	08:57:48.634	00:00:03.435	206	-1024	-768	-1	-1	-1	-1	4	-1024	-768	-1	-1	-1	-1	4		0	0						Untertest3.avi	0	880	547	72	111				0	Content		-72	-111	3435816	2247254735
3452	08:57:48.650	00:00:03.452	207	-1024	-768	-1	-1	-1	-1	4	-1024	-768	-1	-1	-1	-1	4		0	0						Untertest3.avi	0	880	547	72	111				0	Content		-72	-111	3452398	2247271317
3469	08:57:48.667	00:00:03.469	208	-1024	-768	-1	-1	-1	-1	4	-1024	-768	-1	-1	-1	-1	4		0	0						Untertest3.avi	0	880	547	72	111				0	Content		-72	-111	3469328	2247288247
3486	08:57:48.684	00:00:03.485	209	-1024	-768	-1	-1	-1	-1	4	-1024	-768	-1	-1	-1	-1	4		0	0						Untertest3.avi	0	880	547	72	111				0	Content		-72	-111	3485996	2247304915
3503	08:57:48.701	00:00:03.503	210	-1024	-768	-1	-1	-1	-1	4	-1024	-768	-1	-1	-1	-1	4		0	0						Untertest3.avi	0	880	547	72	111				0	Content		-72	-111	3503125	2247322044
3520	08:57:48.718	00:00:03.519	211	-1024	-768	-1	-1	-1	-1	4	-1024	-768	-1	-1	-1	-1	4		0	0						Untertest3.avi	0	880	547	72	111				0	Content		-72	-111	3519793	2247338712
3537	08:57:48.735	00:00:03.536	212	-1024	-768	-1	-1	-1	-1	4	-1024	-768	-1	-1	-1	-1	4		0	0						Untertest3.avi	0	880	547	72	111				0	Content		-72	-111	3536822	2247355741
3553	08:57:48.751	00:00:03.553	213	-1024	-768	-1	-1	-1	-1	4	-1024	-768	-1	-1	-1	-1	4		0	0						Untertest3.avi	0	880	547	72	111				0	Content		-72	-111	3553489	2247372408
3570	08:57:48.768	00:00:03.570	214	-1024	-768	-1	-1	-1	-1	4	-1024	-768	-1	-1	-1	-1	4		0	0						Untertest3.avi	0	880	547	72	111				0	Content		-72	-111	3570157	2247389076
3586	08:57:48.784	00:00:03.586	215	-1024	-768	-1	-1	-1	-1	4	-1024	-768	-1	-1	-1	-1	4		0	0						Untertest3.avi	0	880	547	72	111				0	Content		-72	-111	3586204	2247405123
3603	08:57:48.801	00:00:03.602	216	-1024	-768	-1	-1	-1	-1	4	-1024	-768	-1	-1	-1	-1	4		0	0						Untertest3.avi	0	880	547	72	111				0	Content		-72	-111	3602871	2247421790
3619	08:57:48.817	00:00:03.619	217	-1024	-768	-1	-1	-1	-1	4	-1024	-768	-1	-1	-1	-1	4		0	0						Untertest3.avi	0	880	547	72	111				0	Content		-72	-111	3619330	2247438249
3636	08:57:48.834	00:00:03.635	218	-1024	-768	-1	-1	-1	-1	4	-1024	-768	-1	-1	-1	-1	4		0	0						Untertest3.avi	0	880	547	72	111				0	Content		-72	-111	3635998	2247454917
3653	08:57:48.851	00:00:03.652	219	-1024	-768	-1	-1	-1	-1	4	-1024	-768	-1	-1	-1	-1	4		0	0						Untertest3.avi	0	880	547	72	111				0	Content		-72	-111	3652665	2247471584
3669	08:57:48.867	00:00:03.669	220	-1024	-768	-1	-1	-1	-1	4	-1024	-768	-1	-1	-1	-1	4		0	0						Untertest3.avi	0	880	547	72	111				0	Content		-72	-111	3669081	2247488000
3686	08:57:48.884	00:00:03.685	221	-1024	-768	-1	-1	-1	-1	4	-1024	-768	-1	-1	-1	-1	4		0	0						Untertest3.avi	0	880	547	72	111				0	Content		-72	-111	3685749	2247504668
3702	08:57:48.900	00:00:03.702	222	-1024	-768	-1	-1	-1	-1	4	-1024	-768	-1	-1	-1	-1	4		0	0						Untertest3.avi	0	880	547	72	111				0	Content		-72	-111	3702349	2247521268
3719	08:57:48.917	00:00:03.719	223	-1024	-768	-1	-1	-1	-1	4	-1024	-768	-1	-1	-1	-1	4		0	0						Untertest3.avi	0	880	547	72	111				0	Content		-72	-111	3719017	2247537936
3736	08:57:48.934	00:00:03.735	224	-1024	-768	-1	-1	-1	-1	4	-1024	-768	-1	-1	-1	-1	4		0	0						Untertest3.avi	0	880	547	72	111				0	Content		-72	-111	3735685	2247554604
3752	08:57:48.950	00:00:03.752	225	-1024	-768	-1	-1	-1	-1	4	-1024	-768	-1	-1	-1	-1	4		0	0						Untertest3.avi	0	880	547	72	111				0	Content		-72	-111	3752288	2247571207
3769	08:57:48.967	00:00:03.768	226	-1024	-768	-1	-1	-1	-1	4	-1024	-768	-1	-1	-1	-1	4		0	0						Untertest3.avi	0	880	547	72	111				0	Content		-72	-111	3768956	2247587875
3786	08:57:48.984	00:00:03.785	227	-1024	-768	-1	-1	-1	-1	4	-1024	-768	-1	-1	-1	-1	4		0	0						Untertest3.avi	0	880	547	72	111				0	Content		-72	-111	3785624	2247604543
3802	08:57:49.000	00:00:03.802	228	-1024	-768	-1	-1	-1	-1	4	-1024	-768	-1	-1	-1	-1	4		0	0						Untertest3.avi	0	880	547	72	111				0	Content		-72	-111	3802247	2247621166
3819	08:57:49.017	00:00:03.818	229	-1024	-768	-1	-1	-1	-1	4	-1024	-768	-1	-1	-1	-1	4		0	0						Untertest3.avi	0	880	547	72	111				0	Content		-72	-111	3818915	2247637834
3836	08:57:49.034	00:00:03.835	230	-1024	-768	-1	-1	-1	-1	4	-1024	-768	-1	-1	-1	-1	4		0	0						Untertest3.avi	0	880	547	72	111				0	Content		-72	-111	3835583	2247654502
3852	08:57:49.050	00:00:03.852	231	-1024	-768	-1	-1	-1	-1	4	-1024	-768	-1	-1	-1	-1	4		0	0						Untertest3.avi	0	880	547	72	111				0	Content		-72	-111	3852475	2247671394
3869	08:57:49.067	00:00:03.869	232	-1024	-768	-1	-1	-1	-1	4	-1024	-768	-1	-1	-1	-1	4		0	0						Untertest3.avi	0	880	547	72	111				0	Content		-72	-111	3869143	2247688062
3886	08:57:49.084	00:00:03.886	233	-1024	-768	-1	-1	-1	-1	4	-1024	-768	-1	-1	-1	-1	4		0	0						Untertest3.avi	0	880	547	72	111				0	Content		-72	-111	3886093	2247705012
3903	08:57:49.101	00:00:03.902	234	-1024	-768	-1	-1	-1	-1	4	-1024	-768	-1	-1	-1	-1	4		0	0						Untertest3.avi	0	880	547	72	111				0	Content		-72	-111	3902761	2247721680
3919	08:57:49.117	00:00:03.919	235	-1024	-768	-1	-1	-1	-1	4	-1024	-768	-1	-1	-1	-1	4		0	0						Untertest3.avi	0	880	547	72	111				0	Content		-72	-111	3919428	2247738347
3937	08:57:49.135	00:00:03.936	236	-1024	-768	-1	-1	-1	-1	4	-1024	-768	-1	-1	-1	-1	4		0	0						Untertest3.avi	0	880	547	72	111				0	Content		-72	-111	3936644	2247755563
3953	08:57:49.151	00:00:03.953	237	-1024	-768	-1	-1	-1	-1	4	-1024	-768	-1	-1	-1	-1	4		0	0						Untertest3.avi	0	880	547	72	111				0	Content		-72	-111	3953312	2247772231
3970	08:57:49.168	00:00:03.969	238	-1024	-768	-1	-1	-1	-1	4	-1024	-768	-1	-1	-1	-1	4		0	0						Untertest3.avi	0	880	547	72	111				0	Content		-72	-111	3969536	2247788455
3986	08:57:49.184	00:00:03.986	239	-1024	-768	-1	-1	-1	-1	4	-1024	-768	-1	-1	-1	-1	4		0	0						Untertest3.avi	0	880	547	72	111				0	Content		-72	-111	3986204	2247805123
4003	08:57:49.201	00:00:04.002	240	-1024	-768	-1	-1	-1	-1	4	-1024	-768	-1	-1	-1	-1	4		0	0						Untertest3.avi	0	880	547	72	111				0	Content		-72	-111	4002872	2247821791
4019	08:57:49.217	00:00:04.018	241	-1024	-768	-1	-1	-1	-1	4	-1024	-768	-1	-1	-1	-1	4		0	0						Untertest3.avi	0	880	547	72	111				0	Content		-72	-111	4018603	2247837522
4035	08:57:49.233	00:00:04.035	242	-1024	-768	-1	-1	-1	-1	4	-1024	-768	-1	-1	-1	-1	4		0	0						Untertest3.avi	0	880	547	72	111				0	Content		-72	-111	4035357	2247854276
4052	08:57:49.250	00:00:04.052	243	-1024	-768	-1	-1	-1	-1	4	-1024	-768	-1	-1	-1	-1	4		0	0						Untertest3.avi	0	880	547	72	111				0	Content		-72	-111	4052008	2247870927
4069	08:57:49.267	00:00:04.068	244	-1024	-768	-1	-1	-1	-1	4	-1024	-768	-1	-1	-1	-1	4		0	0						Untertest3.avi	0	880	547	72	111				0	Content		-72	-111	4068675	2247887594
4085	08:57:49.283	00:00:04.085	245	-1024	-768	-1	-1	-1	-1	4	-1024	-768	-1	-1	-1	-1	4		0	0						Untertest3.avi	0	880	547	72	111				0	Content		-72	-111	4085408	2247904327
4102	08:57:49.300	00:00:04.101	246	-1024	-768	-1	-1	-1	-1	4	-1024	-768	-1	-1	-1	-1	4		0	0						Untertest3.avi	0	880	547	72	111				0	Content		-72	-111	4101975	2247920894
4119	08:57:49.317	00:00:04.118	247	-1024	-768	-1	-1	-1	-1	4	-1024	-768	-1	-1	-1	-1	4		0	0						Untertest3.avi	0	880	547	72	111				0	Content		-72	-111	4118911	2247937830
4136	08:57:49.334	00:00:04.135	248	-1024	-768	-1	-1	-1	-1	4	-1024	-768	-1	-1	-1	-1	4		0	0						Untertest3.avi	0	880	547	72	111				0	Content		-72	-111	4135579	2247954498
4153	08:57:49.351	00:00:04.152	249	-1024	-768	-1	-1	-1	-1	4	-1024	-768	-1	-1	-1	-1	4		0	0						Untertest3.avi	0	880	547	72	111				0	Content		-72	-111	4152712	2247971631
4169	08:57:49.367	00:00:04.169	250	-1024	-768	-1	-1	-1	-1	4	-1024	-768	-1	-1	-1	-1	4		0	0						Untertest3.avi	0	880	547	72	111				0	Content		-72	-111	4169379	2247988298
4186	08:57:49.384	00:00:04.186	251	-1024	-768	-1	-1	-1	-1	4	-1024	-768	-1	-1	-1	-1	4		0	0						Untertest3.avi	0	880	547	72	111				0	Content		-72	-111	4186415	2248005334
4203	08:57:49.401	00:00:04.203	252	-1024	-768	-1	-1	-1	-1	4	-1024	-768	-1	-1	-1	-1	4		0	0						Untertest3.avi	0	880	547	72	111				0	Content		-72	-111	4203083	2248022002
4220	08:57:49.418	00:00:04.219	253	-1024	-768	-1	-1	-1	-1	4	-1024	-768	-1	-1	-1	-1	4		0	0						Untertest3.avi	0	880	547	72	111				0	Content		-72	-111	4219751	2248038670
4236	08:57:49.434	00:00:04.235	254	-1024	-768	-1	-1	-1	-1	4	-1024	-768	-1	-1	-1	-1	4		0	0						Untertest3.avi	0	880	547	72	111				0	Content		-72	-111	4235797	2248054716
4252	08:57:49.450	00:00:04.252	255	-1024	-768	-1	-1	-1	-1	4	-1024	-768	-1	-1	-1	-1	4		0	0						Untertest3.avi	0	880	547	72	111				0	Content		-72	-111	4252465	2248071384
4269	08:57:49.467	00:00:04.268	256	-1024	-768	-1	-1	-1	-1	4	-1024	-768	-1	-1	-1	-1	4		0	0						Untertest3.avi	0	880	547	72	111				0	Content		-72	-111	4268778	2248087697
4285	08:57:49.483	00:00:04.285	257	-1024	-768	-1	-1	-1	-1	4	-1024	-768	-1	-1	-1	-1	4		0	0						Untertest3.avi	0	880	547	72	111				0	Content		-72	-111	4285446	2248104365
4302	08:57:49.500	00:00:04.301	258	-1024	-768	-1	-1	-1	-1	4	-1024	-768	-1	-1	-1	-1	4		0	0						Untertest3.avi	0	880	547	72	111				0	Content		-72	-111	4301955	2248120874
4319	08:57:49.517	00:00:04.318	259	-1024	-768	-1	-1	-1	-1	4	-1024	-768	-1	-1	-1	-1	4		0	0						Untertest3.avi	0	880	547	72	111				0	Content		-72	-111	4318623	2248137542
4335	08:57:49.533	00:00:04.335	260	-1024	-768	-1	-1	-1	-1	4	-1024	-768	-1	-1	-1	-1	4		0	0						Untertest3.avi	0	880	547	72	111				0	Content		-72	-111	4335196	2248154115
4352	08:57:49.550	00:00:04.351	261	-1024	-768	-1	-1	-1	-1	4	-1024	-768	-1	-1	-1	-1	4		0	0						Untertest3.avi	0	880	547	72	111				0	Content		-72	-111	4351864	2248170783
4368	08:57:49.566	00:00:04.368	262	-1024	-768	-1	-1	-1	-1	4	-1024	-768	-1	-1	-1	-1	4		0	0						Untertest3.avi	0	880	547	72	111				0	Content		-72	-111	4368482	2248187401
4385	08:57:49.583	00:00:04.385	263	-1024	-768	-1	-1	-1	-1	4	-1024	-768	-1	-1	-1	-1	4		0	0						Untertest3.avi	0	880	547	72	111				0	Content		-72	-111	4385149	2248204068
4402	08:57:49.600	00:00:04.401	264	-1024	-768	-1	-1	-1	-1	4	-1024	-768	-1	-1	-1	-1	4		0	0						Untertest3.avi	0	880	547	72	111				0	Content		-72	-111	4401796	2248220715
4418	08:57:49.616	00:00:04.418	265	-1024	-768	-1	-1	-1	-1	4	-1024	-768	-1	-1	-1	-1	4		0	0						Untertest3.avi	0	880	547	72	111				0	Content		-72	-111	4418464	2248237383
4435	08:57:49.633	00:00:04.435	266	-1024	-768	-1	-1	-1	-1	4	-1024	-768	-1	-1	-1	-1	4		0	0						Untertest3.avi	0	880	547	72	111				0	Content		-72	-111	4435131	2248254050
4452	08:57:49.650	00:00:04.452	267	-1024	-768	-1	-1	-1	-1	4	-1024	-768	-1	-1	-1	-1	4		0	0						Untertest3.avi	0	880	547	72	111				0	Content		-72	-111	4452046	2248270965
4469	08:57:49.667	00:00:04.468	268	-1024	-768	-1	-1	-1	-1	4	-1024	-768	-1	-1	-1	-1	4		0	0						Untertest3.avi	0	880	547	72	111				0	Content		-72	-111	4468714	2248287633
4486	08:57:49.684	00:00:04.485	269	-1024	-768	-1	-1	-1	-1	4	-1024	-768	-1	-1	-1	-1	4		0	0						Untertest3.avi	0	880	547	72	111				0	Content		-72	-111	4485671	2248304590
4502	08:57:49.700	00:00:04.502	270	-1024	-768	-1	-1	-1	-1	4	-1024	-768	-1	-1	-1	-1	4		0	0						Untertest3.avi	0	880	547	72	111				0	Content		-72	-111	4502339	2248321258
4519	08:57:49.717	00:00:04.519	271	-1024	-768	-1	-1	-1	-1	4	-1024	-768	-1	-1	-1	-1	4		0	0						Untertest3.avi	0	880	547	72	111				0	Content		-72	-111	4519007	2248337926
4536	08:57:49.734	00:00:04.536	272	-1024	-768	-1	-1	-1	-1	4	-1024	-768	-1	-1	-1	-1	4		0	0						Untertest3.avi	0	880	547	72	111				0	Content		-72	-111	4536293	2248355212
4553	08:57:49.751	00:00:04.552	273	-1024	-768	-1	-1	-1	-1	4	-1024	-768	-1	-1	-1	-1	4		0	0						Untertest3.avi	0	880	547	72	111				0	Content		-72	-111	4552961	2248371880
4569	08:57:49.767	00:00:04.569	274	-1024	-768	-1	-1	-1	-1	4	-1024	-768	-1	-1	-1	-1	4		0	0						Untertest3.avi	0	880	547	72	111				0	Content		-72	-111	4569167	2248388086
4586	08:57:49.784	00:00:04.585	275	-1024	-768	-1	-1	-1	-1	4	-1024	-768	-1	-1	-1	-1	4		0	0						Untertest3.avi	0	880	547	72	111				0	Content		-72	-111	4585834	2248404753
4603	08:57:49.801	00:00:04.602	276	-1024	-768	-1	-1	-1	-1	4	-1024	-768	-1	-1	-1	-1	4		0	0						Untertest3.avi	0	880	547	72	111				0	Content		-72	-111	4602502	2248421421
4618	08:57:49.816	00:00:04.618	277	-1024	-768	-1	-1	-1	-1	4	-1024	-768	-1	-1	-1	-1	4		0	0						Untertest3.avi	0	880	547	72	111				0	Content		-72	-111	4618323	2248437242
4635	08:57:49.833	00:00:04.634	278	-1024	-768	-1	-1	-1	-1	4	-1024	-768	-1	-1	-1	-1	4		0	0						Untertest3.avi	0	880	547	72	111				0	Content		-72	-111	4634945	2248453864
4652	08:57:49.850	00:00:04.651	279	-1024	-768	-1	-1	-1	-1	4	-1024	-768	-1	-1	-1	-1	4		0	0						Untertest3.avi	0	880	547	72	111				0	Content		-72	-111	4651605	2248470524
4668	08:57:49.866	00:00:04.668	280	-1024	-768	-1	-1	-1	-1	4	-1024	-768	-1	-1	-1	-1	4		0	0						Untertest3.avi	0	880	547	72	111				0	Content		-72	-111	4668273	2248487192
4685	08:57:49.883	00:00:04.684	281	-1024	-768	-1	-1	-1	-1	4	-1024	-768	-1	-1	-1	-1	4		0	0						Untertest3.avi	0	880	547	72	111				0	Content		-72	-111	4684995	2248503914
4702	08:57:49.900	00:00:04.701	282	-1024	-768	-1	-1	-1	-1	4	-1024	-768	-1	-1	-1	-1	4		0	0						Untertest3.avi	0	880	547	72	111				0	Content		-72	-111	4701566	2248520485
4719	08:57:49.917	00:00:04.718	283	-1024	-768	-1	-1	-1	-1	4	-1024	-768	-1	-1	-1	-1	4		0	0						Untertest3.avi	0	880	547	72	111				0	Content		-72	-111	4718502	2248537421
4735	08:57:49.933	00:00:04.735	284	-1024	-768	-1	-1	-1	-1	4	-1024	-768	-1	-1	-1	-1	4		0	0						Untertest3.avi	0	880	547	72	111				0	Content		-72	-111	4735170	2248554089
4752	08:57:49.950	00:00:04.752	285	-1024	-768	-1	-1	-1	-1	4	-1024	-768	-1	-1	-1	-1	4		0	0						Untertest3.avi	0	880	547	72	111				0	Content		-72	-111	4752303	2248571222
4769	08:57:49.967	00:00:04.768	286	-1024	-768	-1	-1	-1	-1	4	-1024	-768	-1	-1	-1	-1	4		0	0						Untertest3.avi	0	880	547	72	111				0	Content		-72	-111	4768971	2248587890
4786	08:57:49.984	00:00:04.786	287	-1024	-768	-1	-1	-1	-1	4	-1024	-768	-1	-1	-1	-1	4		0	0						Untertest3.avi	0	880	547	72	111				0	Content		-72	-111	4786002	2248604921
4803	08:57:50.001	00:00:04.802	288	-1024	-768	-1	-1	-1	-1	4	-1024	-768	-1	-1	-1	-1	4		0	0						Untertest3.avi	0	880	547	72	111				0	Content		-72	-111	4802669	2248621588
4819	08:57:50.017	00:00:04.819	289	-1024	-768	-1	-1	-1	-1	4	-1024	-768	-1	-1	-1	-1	4		0	0						Untertest3.avi	0	880	547	72	111				0	Content		-72	-111	4819337	2248638256
4835	08:57:50.033	00:00:04.835	290	-1024	-768	-1	-1	-1	-1	4	-1024	-768	-1	-1	-1	-1	4		0	0						Untertest3.avi	0	880	547	72	111				0	Content		-72	-111	4835386	2248654305
4852	08:57:50.050	00:00:04.852	291	-1024	-768	-1	-1	-1	-1	4	-1024	-768	-1	-1	-1	-1	4		0	0						Untertest3.avi	0	880	547	72	111				0	Content		-72	-111	4852053	2248670972
4868	08:57:50.066	00:00:04.868	292	-1024	-768	-1	-1	-1	-1	4	-1024	-768	-1	-1	-1	-1	4		0	0						Untertest3.avi	0	880	547	72	111				0	Content		-72	-111	4868431	2248687350
4885	08:57:50.083	00:00:04.885	293	-1024	-768	-1	-1	-1	-1	4	-1024	-768	-1	-1	-1	-1	4		0	0						Untertest3.avi	0	880	547	72	111				0	Content		-72	-111	4885099	2248704018
4902	08:57:50.100	00:00:04.901	294	-1024	-768	-1	-1	-1	-1	4	-1024	-768	-1	-1	-1	-1	4		0	0						Untertest3.avi	0	880	547	72	111				0	Content		-72	-111	4901577	2248720496
4918	08:57:50.116	00:00:04.918	295	-1024	-768	-1	-1	-1	-1	4	-1024	-768	-1	-1	-1	-1	4		0	0						Untertest3.avi	0	880	547	72	111				0	Content		-72	-111	4918245	2248737164
4935	08:57:50.133	00:00:04.934	296	-1024	-768	-1	-1	-1	-1	4	-1024	-768	-1	-1	-1	-1	4		0	0						Untertest3.avi	0	880	547	72	111				0	Content		-72	-111	4934866	2248753785
4952	08:57:50.150	00:00:04.951	297	-1024	-768	-1	-1	-1	-1	4	-1024	-768	-1	-1	-1	-1	4		0	0						Untertest3.avi	0	880	547	72	111				0	Content		-72	-111	4951533	2248770452
4968	08:57:50.166	00:00:04.968	298	-1024	-768	-1	-1	-1	-1	4	-1024	-768	-1	-1	-1	-1	4		0	0						Untertest3.avi	0	880	547	72	111				0	Content		-72	-111	4968112	2248787031
4985	08:57:50.183	00:00:04.984	299	-1024	-768	-1	-1	-1	-1	4	-1024	-768	-1	-1	-1	-1	4		0	0						Untertest3.avi	0	880	547	72	111				0	Content		-72	-111	4984812	2248803731
5002	08:57:50.200	00:00:05.001	300	-1024	-768	-1	-1	-1	-1	4	-1024	-768	-1	-1	-1	-1	4		0	0						Untertest3.avi	0	880	547	72	111				0	Content		-72	-111	5001641	2248820560
5018	08:57:50.216	00:00:05.018	301	-1024	-768	-1	-1	-1	-1	4	-1024	-768	-1	-1	-1	-1	4		0	0						Untertest3.avi	0	880	547	72	111				0	Content		-72	-111	5018309	2248837228
5035	08:57:50.233	00:00:05.034	302	-1024	-768	-1	-1	-1	-1	4	-1024	-768	-1	-1	-1	-1	4		0	0						Untertest3.avi	0	880	547	72	111				0	Content		-72	-111	5034977	2248853896
5052	08:57:50.250	00:00:05.051	303	-1024	-768	-1	-1	-1	-1	4	-1024	-768	-1	-1	-1	-1	4		0	0						Untertest3.avi	0	880	547	72	111				0	Content		-72	-111	5051960	2248870879
5069	08:57:50.267	00:00:05.068	304	-1024	-768	-1	-1	-1	-1	4	-1024	-768	-1	-1	-1	-1	4		0	0						Untertest3.avi	0	880	547	72	111				0	Content		-72	-111	5068628	2248887547
5085	08:57:50.283	00:00:05.085	305	-1024	-768	-1	-1	-1	-1	4	-1024	-768	-1	-1	-1	-1	4		0	0						Untertest3.avi	0	880	547	72	111				0	Content		-72	-111	5085296	2248904215
5103	08:57:50.301	00:00:05.102	306	-1024	-768	-1	-1	-1	-1	4	-1024	-768	-1	-1	-1	-1	4		0	0						Untertest3.avi	0	880	547	72	111				0	Content		-72	-111	5102551	2248921470
5119	08:57:50.317	00:00:05.119	307	-1024	-768	-1	-1	-1	-1	4	-1024	-768	-1	-1	-1	-1	4		0	0						Untertest3.avi	0	880	547	72	111				0	Content		-72	-111	5119218	2248938137
5135	08:57:50.333	00:00:05.135	308	-1024	-768	-1	-1	-1	-1	4	-1024	-768	-1	-1	-1	-1	4		0	0						Untertest3.avi	0	880	547	72	111				0	Content		-72	-111	5135455	2248954374
5152	08:57:50.350	00:00:05.152	309	-1024	-768	-1	-1	-1	-1	4	-1024	-768	-1	-1	-1	-1	4		0	0						Untertest3.avi	0	880	547	72	111				0	Content		-72	-111	5152123	2248971042
5169	08:57:50.367	00:00:05.168	310	-1024	-768	-1	-1	-1	-1	4	-1024	-768	-1	-1	-1	-1	4		0	0						Untertest3.avi	0	880	547	72	111				0	Content		-72	-111	5168790	2248987709
5185	08:57:50.383	00:00:05.184	311	-1024	-768	-1	-1	-1	-1	4	-1024	-768	-1	-1	-1	-1	4		0	0						Untertest3.avi	0	880	547	72	111				0	Content		-72	-111	5184548	2249003467
5201	08:57:50.399	00:00:05.201	312	-1024	-768	-1	-1	-1	-1	4	-1024	-768	-1	-1	-1	-1	4		0	0						Untertest3.avi	0	880	547	72	111				0	Content		-72	-111	5201296	2249020215
5218	08:57:50.416	00:00:05.217	313	-1024	-768	-1	-1	-1	-1	4	-1024	-768	-1	-1	-1	-1	4		0	0						Untertest3.avi	0	880	547	72	111				0	Content		-72	-111	5217949	2249036868
5235	08:57:50.433	00:00:05.234	314	-1024	-768	-1	-1	-1	-1	4	-1024	-768	-1	-1	-1	-1	4		0	0						Untertest3.avi	0	880	547	72	111				0	Content		-72	-111	5234617	2249053536
5251	08:57:50.449	00:00:05.251	315	-1024	-768	-1	-1	-1	-1	4	-1024	-768	-1	-1	-1	-1	4		0	0						Untertest3.avi	0	880	547	72	111				0	Content		-72	-111	5251274	2249070193
5268	08:57:50.466	00:00:05.267	316	-1024	-768	-1	-1	-1	-1	4	-1024	-768	-1	-1	-1	-1	4		0	0						Untertest3.avi	0	880	547	72	111				0	Content		-72	-111	5267939	2249086858
5285	08:57:50.483	00:00:05.284	317	-1024	-768	-1	-1	-1	-1	4	-1024	-768	-1	-1	-1	-1	4		0	0						Untertest3.avi	0	880	547	72	111				0	Content		-72	-111	5284867	2249103786
5302	08:57:50.500	00:00:05.301	318	-1024	-768	-1	-1	-1	-1	4	-1024	-768	-1	-1	-1	-1	4		0	0						Untertest3.avi	0	880	547	72	111				0	Content		-72	-111	5301535	2249120454
5319	08:57:50.517	00:00:05.318	319	-1024	-768	-1	-1	-1	-1	4	-1024	-768	-1	-1	-1	-1	4		0	0						Untertest3.avi	0	880	547	72	111				0	Content		-72	-111	5318663	2249137582
5335	08:57:50.533	00:00:05.335	320	-1024	-768	-1	-1	-1	-1	4	-1024	-768	-1	-1	-1	-1	4		0	0						Untertest3.avi	0	880	547	72	111				0	Content		-72	-111	5335331	2249154250
5352	08:57:50.550	00:00:05.352	321	-1024	-768	-1	-1	-1	-1	4	-1024	-768	-1	-1	-1	-1	4		0	0						Untertest3.avi	0	880	547	72	111				0	Content		-72	-111	5352318	2249171237
5369	08:57:50.567	00:00:05.368	322	-1024	-768	-1	-1	-1	-1	4	-1024	-768	-1	-1	-1	-1	4		0	0						Untertest3.avi	0	880	547	72	111				0	Content		-72	-111	5368985	2249187904
5386	08:57:50.584	00:00:05.385	323	-1024	-768	-1	-1	-1	-1	4	-1024	-768	-1	-1	-1	-1	4		0	0						Untertest3.avi	0	880	547	72	111				0	Content		-72	-111	5385653	2249204572
5402	08:57:50.600	00:00:05.401	324	-1024	-768	-1	-1	-1	-1	4	-1024	-768	-1	-1	-1	-1	4		0	0						Untertest3.avi	0	880	547	72	111				0	Content		-72	-111	5401719	2249220638
5418	08:57:50.616	00:00:05.418	325	-1024	-768	-1	-1	-1	-1	4	-1024	-768	-1	-1	-1	-1	4		0	0						Untertest3.avi	0	880	547	72	111				0	Content		-72	-111	5418386	2249237305
5435	08:57:50.633	00:00:05.434	326	-1024	-768	-1	-1	-1	-1	4	-1024	-768	-1	-1	-1	-1	4		0	0						Untertest3.avi	0	880	547	72	111				0	Content		-72	-111	5434712	2249253631
5451	08:57:50.649	00:00:05.451	327	-1024	-768	-1	-1	-1	-1	4	-1024	-768	-1	-1	-1	-1	4		0	0						Untertest3.avi	0	880	547	72	111				0	Content		-72	-111	5451380	2249270299
5468	08:57:50.666	00:00:05.467	328	-1024	-768	-1	-1	-1	-1	4	-1024	-768	-1	-1	-1	-1	4		0	0						Untertest3.avi	0	880	547	72	111				0	Content		-72	-111	5467783	2249286702
5484	08:57:50.682	00:00:05.484	329	-1024	-768	-1	-1	-1	-1	4	-1024	-768	-1	-1	-1	-1	4		0	0						Untertest3.avi	0	880	547	72	111				0	Content		-72	-111	5484409	2249303328
5501	08:57:50.699	00:00:05.501	330	-1024	-768	-1	-1	-1	-1	4	-1024	-768	-1	-1	-1	-1	4		0	0						Untertest3.avi	0	880	547	72	111				0	Content		-72	-111	5501076	2249319995
5518	08:57:50.716	00:00:05.517	331	-1024	-768	-1	-1	-1	-1	4	-1024	-768	-1	-1	-1	-1	4		0	0						Untertest3.avi	0	880	547	72	111				0	Content		-72	-111	5517743	2249336662
5534	08:57:50.732	00:00:05.534	332	-1024	-768	-1	-1	-1	-1	4	-1024	-768	-1	-1	-1	-1	4		0	0						Untertest3.avi	0	880	547	72	111				0	Content		-72	-111	5534411	2249353330
5551	08:57:50.749	00:00:05.551	333	-1024	-768	-1	-1	-1	-1	4	-1024	-768	-1	-1	-1	-1	4		0	0						Untertest3.avi	0	880	547	72	111				0	Content		-72	-111	5551033	2249369952
5568	08:57:50.766	00:00:05.567	334	-1024	-768	-1	-1	-1	-1	4	-1024	-768	-1	-1	-1	-1	4		0	0						Untertest3.avi	0	880	547	72	111				0	Content		-72	-111	5567701	2249386620
5584	08:57:50.782	00:00:05.584	335	-1024	-768	-1	-1	-1	-1	4	-1024	-768	-1	-1	-1	-1	4		0	0						Untertest3.avi	0	880	547	72	111				0	Content		-72	-111	5584368	2249403287
5601	08:57:50.799	00:00:05.601	336	-1024	-768	-1	-1	-1	-1	4	-1024	-768	-1	-1	-1	-1	4		0	0						Untertest3.avi	0	880	547	72	111				0	Content		-72	-111	5601260	2249420179
5618	08:57:50.816	00:00:05.617	337	-1024	-768	-1	-1	-1	-1	4	-1024	-768	-1	-1	-1	-1	4		0	0						Untertest3.avi	0	880	547	72	111				0	Content		-72	-111	5617928	2249436847
5635	08:57:50.833	00:00:05.634	338	-1024	-768	-1	-1	-1	-1	4	-1024	-768	-1	-1	-1	-1	4		0	0						Untertest3.avi	0	880	547	72	111				0	Content		-72	-111	5634918	2249453837
5652	08:57:50.850	00:00:05.651	339	-1024	-768	-1	-1	-1	-1	4	-1024	-768	-1	-1	-1	-1	4		0	0						Untertest3.avi	0	880	547	72	111				0	Content		-72	-111	5651586	2249470505
5668	08:57:50.866	00:00:05.668	340	-1024	-768	-1	-1	-1	-1	4	-1024	-768	-1	-1	-1	-1	4		0	0						Untertest3.avi	0	880	547	72	111				0	Content		-72	-111	5668254	2249487173
5686	08:57:50.884	00:00:05.685	341	-1024	-768	-1	-1	-1	-1	4	-1024	-768	-1	-1	-1	-1	4		0	0						Untertest3.avi	0	880	547	72	111				0	Content		-72	-111	5685512	2249504431
5702	08:57:50.900	00:00:05.702	342	-1024	-768	-1	-1	-1	-1	4	-1024	-768	-1	-1	-1	-1	4		0	0						Untertest3.avi	0	880	547	72	111				0	Content		-72	-111	5702180	2249521099
5718	08:57:50.916	00:00:05.718	343	-1024	-768	-1	-1	-1	-1	4	-1024	-768	-1	-1	-1	-1	4		0	0						Untertest3.avi	0	880	547	72	111				0	Content		-72	-111	5718418	2249537337
5735	08:57:50.933	00:00:05.735	344	-1024	-768	-1	-1	-1	-1	4	-1024	-768	-1	-1	-1	-1	4		0	0						Untertest3.avi	0	880	547	72	111				0	Content		-72	-111	5735085	2249554004
5752	08:57:50.950	00:00:05.751	345	-1024	-768	-1	-1	-1	-1	4	-1024	-768	-1	-1	-1	-1	4		0	0						Untertest3.avi	0	880	547	72	111				0	Content		-72	-111	5751753	2249570672
5768	08:57:50.966	00:00:05.767	346	-1024	-768	-1	-1	-1	-1	4	-1024	-768	-1	-1	-1	-1	4		0	0						Untertest3.avi	0	880	547	72	111				0	Content		-72	-111	5767519	2249586438
5784	08:57:50.982	00:00:05.784	347	-1024	-768	-1	-1	-1	-1	4	-1024	-768	-1	-1	-1	-1	4		0	0						Untertest3.avi	0	880	547	72	111				0	Content		-72	-111	5784151	2249603070
5801	08:57:50.999	00:00:05.800	348	-1024	-768	-1	-1	-1	-1	4	-1024	-768	-1	-1	-1	-1	4		0	0						Untertest3.avi	0	880	547	72	111				0	Content		-72	-111	5800893	2249619812
5818	08:57:51.016	00:00:05.817	349	-1024	-768	-1	-1	-1	-1	4	-1024	-768	-1	-1	-1	-1	4		0	0						Untertest3.avi	0	880	547	72	111				0	Content		-72	-111	5817561	2249636480
5834	08:57:51.032	00:00:05.834	350	-1024	-768	-1	-1	-1	-1	4	-1024	-768	-1	-1	-1	-1	4		0	0						Untertest3.avi	0	880	547	72	111				0	Content		-72	-111	5834195	2249653114
5851	08:57:51.049	00:00:05.850	351	-1024	-768	-1	-1	-1	-1	4	-1024	-768	-1	-1	-1	-1	4		0	0						Untertest3.avi	0	880	547	72	111				0	Content		-72	-111	5850890	2249669809
5868	08:57:51.066	00:00:05.867	352	-1024	-768	-1	-1	-1	-1	4	-1024	-768	-1	-1	-1	-1	4		0	0						Untertest3.avi	0	880	547	72	111				0	Content		-72	-111	5867764	2249686683
5884	08:57:51.082	00:00:05.884	353	-1024	-768	-1	-1	-1	-1	4	-1024	-768	-1	-1	-1	-1	4		0	0						Untertest3.avi	0	880	547	72	111				0	Content		-72	-111	5884431	2249703350
5902	08:57:51.100	00:00:05.901	354	-1024	-768	-1	-1	-1	-1	4	-1024	-768	-1	-1	-1	-1	4		0	0						Untertest3.avi	0	880	547	72	111				0	Content		-72	-111	5901595	2249720514
5918	08:57:51.116	00:00:05.918	355	-1024	-768	-1	-1	-1	-1	4	-1024	-768	-1	-1	-1	-1	4		0	0						Untertest3.avi	0	880	547	72	111				0	Content		-72	-111	5918263	2249737182
5935	08:57:51.133	00:00:05.935	356	-1024	-768	-1	-1	-1	-1	4	-1024	-768	-1	-1	-1	-1	4		0	0						Untertest3.avi	0	880	547	72	111				0	Content		-72	-111	5935265	2249754184
5952	08:57:51.150	00:00:05.951	357	-1024	-768	-1	-1	-1	-1	4	-1024	-768	-1	-1	-1	-1	4		0	0						Untertest3.avi	0	880	547	72	111				0	Content		-72	-111	5951932	2249770851
5969	08:57:51.167	00:00:05.968	358	-1024	-768	-1	-1	-1	-1	4	-1024	-768	-1	-1	-1	-1	4		0	0						Untertest3.avi	0	880	547	72	111				0	Content		-72	-111	5968600	2249787519
5985	08:57:51.183	00:00:05.984	359	-1024	-768	-1	-1	-1	-1	4	-1024	-768	-1	-1	-1	-1	4		0	0						Untertest3.avi	0	880	547	72	111				0	Content		-72	-111	5984679	2249803598
6001	08:57:51.199	00:00:06.001	360	-1024	-768	-1	-1	-1	-1	4	-1024	-768	-1	-1	-1	-1	4		0	0						Untertest3.avi	0	880	547	72	111				0	Content		-72	-111	6001346	2249820265
6018	08:57:51.216	00:00:06.017	361	-1024	-768	-1	-1	-1	-1	4	-1024	-768	-1	-1	-1	-1	4		0	0						Untertest3.avi	0	880	547	72	111				0	Content		-72	-111	6017816	2249836735
6034	08:57:51.232	00:00:06.034	362	-1024	-768	-1	-1	-1	-1	4	-1024	-768	-1	-1	-1	-1	4		0	0						Untertest3.avi	0	880	547	72	111				0	Content		-72	-111	6034484	2249853403
6051	08:57:51.249	00:00:06.051	363	-1024	-768	-1	-1	-1	-1	4	-1024	-768	-1	-1	-1	-1	4		0	0						Untertest3.avi	0	880	547	72	111				0	Content		-72	-111	6051151	2249870070
6067	08:57:51.265	00:00:06.067	364	-1024	-768	-1	-1	-1	-1	4	-1024	-768	-1	-1	-1	-1	4		0	0						Untertest3.avi	0	880	547	72	111				0	Content		-72	-111	6067375	2249886294
6084	08:57:51.282	00:00:06.084	365	-1024	-768	-1	-1	-1	-1	4	-1024	-768	-1	-1	-1	-1	4		0	0						Untertest3.avi	0	880	547	72	111				0	Content		-72	-111	6084002	2249902921
6101	08:57:51.299	00:00:06.100	366	-1024	-768	-1	-1	-1	-1	4	-1024	-768	-1	-1	-1	-1	4		0	0						Untertest3.avi	0	880	547	72	111				0	Content		-72	-111	6100689	2249919608
6117	08:57:51.315	00:00:06.117	367	-1024	-768	-1	-1	-1	-1	4	-1024	-768	-1	-1	-1	-1	4		0	0						Untertest3.avi	0	880	547	72	111				0	Content		-72	-111	6117357	2249936276
6134	08:57:51.332	00:00:06.133	368	-1024	-768	-1	-1	-1	-1	4	-1024	-768	-1	-1	-1	-1	4		0	0						Untertest3.avi	0	880	547	72	111				0	Content		-72	-111	6133988	2249952907
6151	08:57:51.349	00:00:06.150	369	-1024	-768	-1	-1	-1	-1	4	-1024	-768	-1	-1	-1	-1	4		0	0						Untertest3.avi	0	880	547	72	111				0	Content		-72	-111	6150655	2249969574
6167	08:57:51.365	00:00:06.167	370	-1024	-768	-1	-1	-1	-1	4	-1024	-768	-1	-1	-1	-1	4		0	0						Untertest3.avi	0	880	547	72	111				0	Content		-72	-111	6167323	2249986242
6184	08:57:51.382	00:00:06.184	371	-1024	-768	-1	-1	-1	-1	4	-1024	-768	-1	-1	-1	-1	4		0	0						Untertest3.avi	0	880	547	72	111				0	Content		-72	-111	6184228	2250003147
6201	08:57:51.399	00:00:06.200	372	-1024	-768	-1	-1	-1	-1	4	-1024	-768	-1	-1	-1	-1	4		0	0						Untertest3.avi	0	880	547	72	111				0	Content		-72	-111	6200895	2250019814
6218	08:57:51.416	00:00:06.217	373	-1024	-768	-1	-1	-1	-1	4	-1024	-768	-1	-1	-1	-1	4		0	0						Untertest3.avi	0	880	547	72	111				0	Content		-72	-111	6217889	2250036808
6235	08:57:51.433	00:00:06.234	374	-1024	-768	-1	-1	-1	-1	4	-1024	-768	-1	-1	-1	-1	4		0	0						Untertest3.avi	0	880	547	72	111				0	Content		-72	-111	6234557	2250053476
6251	08:57:51.449	00:00:06.251	375	-1024	-768	-1	-1	-1	-1	4	-1024	-768	-1	-1	-1	-1	4		0	0						Untertest3.avi	0	880	547	72	111				0	Content		-72	-111	6251224	2250070143
6268	08:57:51.466	00:00:06.268	376	-1024	-768	-1	-1	-1	-1	4	-1024	-768	-1	-1	-1	-1	4		0	0						Untertest3.avi	0	880	547	72	111				0	Content		-72	-111	6268484	2250087403
6285	08:57:51.483	00:00:06.285	377	-1024	-768	-1	-1	-1	-1	4	-1024	-768	-1	-1	-1	-1	4		0	0						Untertest3.avi	0	880	547	72	111				0	Content		-72	-111	6285152	2250104071
6301	08:57:51.499	00:00:06.301	378	-1024	-768	-1	-1	-1	-1	4	-1024	-768	-1	-1	-1	-1	4		0	0						Untertest3.avi	0	880	547	72	111				0	Content		-72	-111	6301392	2250120311
6318	08:57:51.516	00:00:06.318	379	-1024	-768	-1	-1	-1	-1	4	-1024	-768	-1	-1	-1	-1	4		0	0						Untertest3.avi	0	880	547	72	111				0	Content		-72	-111	6318059	2250136978
6335	08:57:51.533	00:00:06.334	380	-1024	-768	-1	-1	-1	-1	4	-1024	-768	-1	-1	-1	-1	4		0	0						Untertest3.avi	0	880	547	72	111				0	Content		-72	-111	6334727	2250153646
6351	08:57:51.549	00:00:06.350	381	-1024	-768	-1	-1	-1	-1	4	-1024	-768	-1	-1	-1	-1	4		0	0						Untertest3.avi	0	880	547	72	111				0	Content		-72	-111	6350925	2250169844
6368	08:57:51.566	00:00:06.367	382	-1024	-768	-1	-1	-1	-1	4	-1024	-768	-1	-1	-1	-1	4		0	0						Untertest3.avi	0	880	547	72	111				0	Content		-72	-111	6367592	2250186511
6384	08:57:51.582	00:00:06.383	383	-1024	-768	-1	-1	-1	-1	4	-1024	-768	-1	-1	-1	-1	4		0	0						Untertest3.avi	0	880	547	72	111				0	Content		-72	-111	6383866	2250202785
6401	08:57:51.599	00:00:06.400	384	-1024	-768	-1	-1	-1	-1	4	-1024	-768	-1	-1	-1	-1	4		0	0						Untertest3.avi	0	880	547	72	111				0	Content		-72	-111	6400863	2250219782
6417	08:57:51.615	00:00:06.417	385	-1024	-768	-1	-1	-1	-1	4	-1024	-768	-1	-1	-1	-1	4		0	0						Untertest3.avi	0	880	547	72	111				0	Content		-72	-111	6417362	2250236281
6434	08:57:51.632	00:00:06.434	386	-1024	-768	-1	-1	-1	-1	4	-1024	-768	-1	-1	-1	-1	4		0	0						Untertest3.avi	0	880	547	72	111				0	Content		-72	-111	6434030	2250252949
6451	08:57:51.649	00:00:06.450	387	-1024	-768	-1	-1	-1	-1	4	-1024	-768	-1	-1	-1	-1	4		0	0						Untertest3.avi	0	880	547	72	111				0	Content		-72	-111	6450572	2250269491
6467	08:57:51.665	00:00:06.467	388	-1024	-768	-1	-1	-1	-1	4	-1024	-768	-1	-1	-1	-1	4		0	0						Untertest3.avi	0	880	547	72	111				0	Content		-72	-111	6467239	2250286158
6484	08:57:51.682	00:00:06.483	389	-1024	-768	-1	-1	-1	-1	4	-1024	-768	-1	-1	-1	-1	4		0	0						Untertest3.avi	0	880	547	72	111				0	Content		-72	-111	6483988	2250302907
6501	08:57:51.699	00:00:06.500	390	-1024	-768	-1	-1	-1	-1	4	-1024	-768	-1	-1	-1	-1	4		0	0						Untertest3.avi	0	880	547	72	111				0	Content		-72	-111	6500656	2250319575
6517	08:57:51.715	00:00:06.517	391	-1024	-768	-1	-1	-1	-1	4	-1024	-768	-1	-1	-1	-1	4		0	0						Untertest3.avi	0	880	547	72	111				0	Content		-72	-111	6517257	2250336176
6534	08:57:51.732	00:00:06.533	392	-1024	-768	-1	-1	-1	-1	4	-1024	-768	-1	-1	-1	-1	4		0	0						Untertest3.avi	0	880	547	72	111				0	Content		-72	-111	6533925	2250352844
6551	08:57:51.749	00:00:06.550	393	-1024	-768	-1	-1	-1	-1	4	-1024	-768	-1	-1	-1	-1	4		0	0						Untertest3.avi	0	880	547	72	111				0	Content		-72	-111	6550703	2250369622
6567	08:57:51.765	00:00:06.567	394	-1024	-768	-1	-1	-1	-1	4	-1024	-768	-1	-1	-1	-1	4		0	0						Untertest3.avi	0	880	547	72	111				0	Content		-72	-111	6567370	2250386289
6584	08:57:51.782	00:00:06.583	395	-1024	-768	-1	-1	-1	-1	4	-1024	-768	-1	-1	-1	-1	4		0	0						Untertest3.avi	0	880	547	72	111				0	Content		-72	-111	6583926	2250402845
6601	08:57:51.799	00:00:06.600	396	-1024	-768	-1	-1	-1	-1	4	-1024	-768	-1	-1	-1	-1	4		0	0						Untertest3.avi	0	880	547	72	111				0	Content		-72	-111	6600594	2250419513
6617	08:57:51.815	00:00:06.617	397	-1024	-768	-1	-1	-1	-1	4	-1024	-768	-1	-1	-1	-1	4		0	0						Untertest3.avi	0	880	547	72	111				0	Content		-72	-111	6617349	2250436268
6634	08:57:51.832	00:00:06.634	398	-1024	-768	-1	-1	-1	-1	4	-1024	-768	-1	-1	-1	-1	4		0	0						Untertest3.avi	0	880	547	72	111				0	Content		-72	-111	6634017	2250452936
6651	08:57:51.849	00:00:06.650	399	-1024	-768	-1	-1	-1	-1	4	-1024	-768	-1	-1	-1	-1	4		0	0						Untertest3.avi	0	880	547	72	111				0	Content		-72	-111	6650560	2250469479
6667	08:57:51.865	00:00:06.667	400	-1024	-768	-1	-1	-1	-1	4	-1024	-768	-1	-1	-1	-1	4		0	0						Untertest3.avi	0	880	547	72	111				0	Content		-72	-111	6667227	2250486146
6684	08:57:51.882	00:00:06.683	401	-1024	-768	-1	-1	-1	-1	4	-1024	-768	-1	-1	-1	-1	4		0	0						Untertest3.avi	0	880	547	72	111				0	Content		-72	-111	6683850	2250502769
6701	08:57:51.899	00:00:06.700	402	-1024	-768	-1	-1	-1	-1	4	-1024	-768	-1	-1	-1	-1	4		0	0						Untertest3.avi	0	880	547	72	111				0	Content		-72	-111	6700518	2250519437
6717	08:57:51.915	00:00:06.717	403	-1024	-768	-1	-1	-1	-1	4	-1024	-768	-1	-1	-1	-1	4		0	0						Untertest3.avi	0	880	547	72	111				0	Content		-72	-111	6717118	2250536037
6734	08:57:51.932	00:00:06.733	404	-1024	-768	-1	-1	-1	-1	4	-1024	-768	-1	-1	-1	-1	4		0	0						Untertest3.avi	0	880	547	72	111				0	Content		-72	-111	6733786	2250552705
6750	08:57:51.948	00:00:06.750	405	-1024	-768	-1	-1	-1	-1	4	-1024	-768	-1	-1	-1	-1	4		0	0						Untertest3.avi	0	880	547	72	111				0	Content		-72	-111	6750441	2250569360
6767	08:57:51.965	00:00:06.767	406	-1024	-768	-1	-1	-1	-1	4	-1024	-768	-1	-1	-1	-1	4		0	0						Untertest3.avi	0	880	547	72	111				0	Content		-72	-111	6767108	2250586027
6784	08:57:51.982	00:00:06.783	407	-1024	-768	-1	-1	-1	-1	4	-1024	-768	-1	-1	-1	-1	4		0	0						Untertest3.avi	0	880	547	72	111				0	Content		-72	-111	6783663	2250602582
6800	08:57:51.998	00:00:06.800	408	-1024	-768	-1	-1	-1	-1	4	-1024	-768	-1	-1	-1	-1	4		0	0						Untertest3.avi	0	880	547	72	111				0	Content		-72	-111	6800331	2250619250
6817	08:57:52.015	00:00:06.816	409	-1024	-768	-1	-1	-1	-1	4	-1024	-768	-1	-1	-1	-1	4		0	0						Untertest3.avi	0	880	547	72	111				0	Content		-72	-111	6816845	2250635764
6834	08:57:52.032	00:00:06.833	410	-1024	-768	-1	-1	-1	-1	4	-1024	-768	-1	-1	-1	-1	4		0	0						Untertest3.avi	0	880	547	72	111				0	Content		-72	-111	6833779	2250652698
6850	08:57:52.048	00:00:06.850	411	-1024	-768	-1	-1	-1	-1	4	-1024	-768	-1	-1	-1	-1	4		0	0						Untertest3.avi	0	880	547	72	111				0	Content		-72	-111	6850447	2250669366
6867	08:57:52.065	00:00:06.866	412	1459,879	815,3304	0,4085568	0,6607245	451,6184	3,525428	3	1336,67	810,1233	0,4086997	0,6606849	451,6184	3,559363	1	0	1337	810						Untertest3.avi	0	880	547	72	111	1278	704	683	0	Content		1265	699	6866838	2250685757
6884	08:57:52.082	00:00:06.883	413	1485,91	821,452	0,4085829	0,6608619	452,4523	3,546488	3	1355,838	816,2873	0,4086825	0,6608225	452,4523	3,579092	1	0	1356	816						Untertest3.avi	0	880	547	72	111	1278	704	683	0	Content		1284	705	6883587	2250702506
6900	08:57:52.098	00:00:06.900	414	-1024	-768	-1	-1	-1	-1	4	-1024	-768	-1	-1	-1	-1	4	0	0	0						Untertest3.avi	0	880	547	72	111	1278	704	683	0	Content		-72	-111	6900209	2250719128
6917	08:57:52.115	00:00:06.917	415	-1024	-768	-1	-1	-1	-1	4	-1024	-768	-1	-1	-1	-1	4	0	0	0						Untertest3.avi	0	880	547	72	111	1278	704	683	0	Content		-72	-111	6917084	2250736003
6934	08:57:52.132	00:00:06.933	416	-1024	-768	-1	-1	-1	-1	4	-1024	-768	-1	-1	-1	-1	4	0	0	0						Untertest3.avi	0	880	547	72	111	1278	704	683	0	Content		-72	-111	6933751	2250752670
6950	08:57:52.148	00:00:06.950	417	1483,324	830,0396	0,4080736	0,6617593	452,3895	3,566972	3	1352,635	824,7717	0,4081674	0,6617199	452,3895	3,599538	1	0	1353	825						Untertest3.avi	0	880	547	72	111	1278	704	683	0	Content		1281	714	6950206	2250769125
6967	08:57:52.165	00:00:06.967	418	-1024	-768	-1	-1	-1	-1	4	-1024	-768	-1	-1	-1	-1	4	0	0	0						Untertest3.avi	0	880	547	72	111	1278	704	683	0	Content		-72	-111	6967204	2250786123
6984	08:57:52.182	00:00:06.983	419	-1024	-768	-1	-1	-1	-1	4	-1024	-768	-1	-1	-1	-1	4	0	0	0						Untertest3.avi	0	880	547	72	111	1278	704	683	0	Content		-72	-111	6983890	2250802809
7001	08:57:52.199	00:00:07.000	420	-1024	-768	-1	-1	-1	-1	4	-1024	-768	-1	-1	-1	-1	4	0	0	0						Untertest3.avi	0	880	547	72	111	1278	704	683	0	Content		-72	-111	7000558	2250819477
7017	08:57:52.215	00:00:07.017	421	1457,779	822,0621	0,4068407	0,6635432	450,4384	3,585771	3	1350,364	816,6398	0,4071054	0,6635032	450,4384	3,625452	1	0	1350	817						Untertest3.avi	0	880	547	72	111	1278	704	683	0	Content		1278	706	7017199	2250836118
7034	08:57:52.232	00:00:07.033	422	-1024	-768	-1	-1	-1	-1	4	-1024	-768	-1	-1	-1	-1	4	0	0	0						Untertest3.avi	0	880	547	72	111	1278	704	683	0	Content		-72	-111	7033571	2250852490
7050	08:57:52.248	00:00:07.050	423	1452,257	820,5355	0,4065511	0,6644334	449,5681	3,542286	3	1344,955	815,141	0,4068165	0,6643933	449,5681	3,581256	1	0	1345	815						Untertest3.avi	0	880	547	72	111	1278	704	683	0	Content		1273	704	7050194	2250869113
7067	08:57:52.265	00:00:07.066	424	-1024	-768	-1	-1	-1	-1	4	-1024	-768	-1	-1	-1	-1	4	0	0	0						Untertest3.avi	0	880	547	72	111	1278	704	683	0	Content		-72	-111	7066976	2250885895
7084	08:57:52.282	00:00:07.083	425	-1024	-768	-1	-1	-1	-1	4	-1024	-768	-1	-1	-1	-1	4	0	0	0						Untertest3.avi	0	880	547	72	111	1278	704	683	0	Content		-72	-111	7083643	2250902562
7100	08:57:52.298	00:00:07.100	426	1455,989	810,4784	0,407006	0,6655053	450,1841	3,587354	3	1336,652	805,4093	0,4071745	0,6654654	450,1841	3,622717	1	0	1337	805						Untertest3.avi	0	880	547	72	111	1278	704	683	0	Content		1265	694	7100381	2250919300
7117	08:57:52.315	00:00:07.116	427	1475,349	811,8076	0,4070298	0,6658694	449,219	3,559747	3	1348,46	806,9236	0,4071437	0,6658293	449,2189	3,59306	1	0	1348	807						Untertest3.avi	0	880	547	72	111	1278	704	683	0	Content		1276	696	7116765	2250935684
7134	08:57:52.332	00:00:07.133	428	1493,331	817,959	0,4071747	0,6663102	449,3347	3,553918	3	1363,924	813,0562	0,4072771	0,6662702	449,3347	3,586859	1	0	1364	813						Untertest3.avi	0	880	547	72	111	1278	704	683	0	Content		1292	702	7133834	2250952753
7151	08:57:52.349	00:00:07.150	429	1475,485	819,7644	0,407495	0,66658	450,5614	3,616053	3	1353,964	814,6716	0,4076535	0,6665401	450,5614	3,651601	1	0	1354	815						Untertest3.avi	0	880	547	72	111	1278	704	683	0	Content		1282	704	7150515	2250969434
7167	08:57:52.365	00:00:07.167	430	1452,333	822,2419	0,4075217	0,6667558	450,8742	3,624063	3	1345,138	816,8817	0,407786	0,6667159	450,8742	3,664039	1	0	1345	817						Untertest3.avi	0	880	547	72	111	1278	704	683	0	Content		1273	706	7167269	2250986188
7184	08:57:52.382	00:00:07.183	431	1481,627	818,921	0,4077164	0,6670564	450,5916	3,608133	3	1345,481	814,0873	0,4077611	0,6670167	450,5916	3,638978	1	0	1345	814						Untertest3.avi	0	880	547	72	111	1278	704	683	0	Content		1273	703	7183514	2251002433
7200	08:57:52.398	00:00:07.200	432	1453,453	818,9782	0,4074653	0,6673207	450,4768	3,626904	3	1344,864	813,6927	0,4077176	0,6672807	450,4768	3,666507	1	0	1345	814						Untertest3.avi	0	880	547	72	111	1278	704	683	0	Content		1273	703	7200117	2251019036
7217	08:57:52.415	00:00:07.216	433	1464,161	818,9112	0,4075759	0,667668	451,0798	3,620693	3	1356,839	813,6279	0,40784	0,667628	451,0798	3,661316	1	0	1357	814						Untertest3.avi	0	880	547	72	111	1278	704	683	0	Content		1285	703	7216741	2251035660
7234	08:57:52.432	00:00:07.233	434	1447,453	822,3159	0,4075618	0,6681439	451,0726	3,620178	3	1340,31	816,9711	0,4078259	0,668104	451,0726	3,659945	1	0	1340	817						Untertest3.avi	0	880	547	72	111	1278	704	683	0	Content		1268	706	7233686	2251052605
7250	08:57:52.448	00:00:07.250	435	1492,036	813,1663	0,4076944	0,6687533	451,1419	3,641551	3	1362,279	808,3958	0,4077904	0,6687136	451,1419	3,675478	1	0	1362	808						Untertest3.avi	0	880	547	72	111	1278	704	683	0	Content		1290	697	7250487	2251069406
7267	08:57:52.465	00:00:07.267	436	1492,18	822,7527	0,4074983	0,6691623	450,5934	3,637044	3	1357,536	817,9094	0,4075584	0,6691226	450,5934	3,669047	1	0	1358	818						Untertest3.avi	0	880	547	72	111	1278	704	683	0	Content		1286	707	7267112	2251086031
7283	08:57:52.481	00:00:07.283	437	1474,863	819,8618	0,4073797	0,6696754	451,1176	3,657822	3	1352,286	814,8569	0,4075281	0,6696355	451,1176	3,693491	1	0	1352	815						Untertest3.avi	0	880	547	72	111	1278	704	683	0	Content		1280	704	7283360	2251102279
7300	08:57:52.498	00:00:07.299	438	1457,971	825,1489	0,4068823	0,6700836	450,5872	3,659081	3	1350,964	819,8691	0,4071468	0,6700435	450,5872	3,6998	1	0	1351	820						Untertest3.avi	0	880	547	72	111	1278	704	683	0	Content		1279	709	7299984	2251118903
7317	08:57:52.515	00:00:07.316	439	1471,742	822,1676	0,4065616	0,6706737	450,1031	3,658107	3	1347,314	817,2036	0,4066923	0,6706337	450,1031	3,693117	1	0	1347	817						Untertest3.avi	0	880	547	72	111	1278	704	683	0	Content		1275	706	7316609	2251135528
7334	08:57:52.532	00:00:07.333	440	1453,518	819,8414	0,4058216	0,6713089	448,2424	3,660289	3	1328,734	814,9294	0,4059411	0,6712686	448,2424	3,694355	1	0	1329	815						Untertest3.avi	0	880	547	72	111	1278	704	683	0	Content		1257	704	7333678	2251152597
7350	08:57:52.548	00:00:07.350	441	1459,355	837,9816	0,4055656	0,6717514	449,4248	3,660854	3	1352,411	832,6605	0,4058311	0,6717112	449,4248	3,701593	1	0	1352	833						Untertest3.avi	0	880	547	72	111	1278	704	683	0	Content		1280	722	7350364	2251169283
7367	08:57:52.565	00:00:07.367	442	1462,823	815,9619	0,405256	0,6720659	449,7236	3,665706	3	1349,718	810,9177	0,4054722	0,6720258	449,7236	3,704179	1	0	1350	811						Untertest3.avi	0	880	547	72	111	1278	704	683	0	Content		1278	700	7367106	2251186025
7383	08:57:52.581	00:00:07.383	443	1448,404	821,6428	0,4046004	0,6721196	448,9281	3,680923	3	1342,202	816,4396	0,4048664	0,6720792	448,9281	3,72151	1	0	1342	816						Untertest3.avi	0	880	547	72	111	1278	704	683	0	Content		1270	705	7383355	2251202274
7400	08:57:52.598	00:00:07.399	444	1456,459	823,0276	0,4042305	0,6722137	449,1563	3,65758	3	1349,679	817,8173	0,4044962	0,6721734	449,1563	3,697771	1	0	1350	818						Untertest3.avi	0	880	547	72	111	1278	704	683	0	Content		1278	707	7399980	2251218899
7417	08:57:52.615	00:00:07.416	445	1456,818	828,7887	0,4041337	0,672433	449,9976	3,667289	3	1349,788	823,5231	0,4043986	0,6723928	449,9976	3,707522	1	0	1350	824						Untertest3.avi	0	880	547	72	111	1278	704	683	0	Content		1278	713	7416602	2251235521
7434	08:57:52.632	00:00:07.433	446	1469,526	817,2977	0,4040593	0,6728587	449,192	3,675334	3	1342,762	812,5043	0,404167	0,6728185	449,192	3,709502	1	0	1343	813						Untertest3.avi	0	880	547	72	111	1278	704	683	0	Content		1271	702	7433671	2251252590
7450	08:57:52.648	00:00:07.450	447	1456,881	812,1165	0,4026836	0,6731715	442,306	3,629641	3	1326,804	807,5923	0,4027512	0,6731303	442,306	3,661501	1	0	1327	808						Untertest3.avi	0	880	547	72	111	1278	704	683	0	Content		1255	697	7450350	2251269269
7467	08:57:52.665	00:00:07.467	448	1421,544	769,5427	0,390727	0,6732972	390,3418	3,20996	3	1277,15	767,8003	0,3905425	0,6732452	390,3418	3,230163	1	0	1277	768						Untertest3.avi	0	880	547	72	111	1278	704	683	0	Content		1205	657	7467099	2251286018
7483	08:57:52.681	00:00:07.483	449	-1024	-768	-1	-1	-1	-1	4	-1024	-768	-1	-1	-1	-1	4	0	0	0						Untertest3.avi	0	880	547	72	111	1278	704	683	0	Content		-72	-111	7483224	2251302143
7500	08:57:52.698	00:00:07.499	450	-1024	-768	-1	-1	-1	-1	4	-1024	-768	-1	-1	-1	-1	4	0	0	0						Untertest3.avi	0	880	547	72	111	1278	704	683	0	Content		-72	-111	7499973	2251318892
7517	08:57:52.715	00:00:07.516	451	-1024	-768	-1	-1	-1	-1	4	-1024	-768	-1	-1	-1	-1	4	0	0	0						Untertest3.avi	0	880	547	72	111	1278	704	683	0	Content		-72	-111	7516781	2251335700
7533	08:57:52.731	00:00:07.533	452	-1024	-768	-1	-1	-1	-1	4	-1024	-768	-1	-1	-1	-1	4	0	0	0						Untertest3.avi	0	880	547	72	111	1278	704	683	0	Content		-72	-111	7533448	2251352367
7550	08:57:52.748	00:00:07.550	453	-1024	-768	-1	-1	-1	-1	4	2112,897	510,1024	0,4504094	0,6746431	390,3418	3,673765	3	1	2113	510						Untertest3.avi	0	880	547	72	111	2048	397	100	0	Content		2041	399	7550217	2251369136
7567	08:57:52.765	00:00:07.566	454	-1024	-768	-1	-1	-1	-1	4	-1024	-768	-1	-1	-1	-1	4	1	0	0						Untertest3.avi	0	880	547	72	111	2048	397	100	0	Content		-72	-111	7566719	2251385638
7584	08:57:52.782	00:00:07.583	455	-1024	-768	-1	-1	-1	-1	4	2149,993	493,1024	0,4499512	0,676797	390,3418	3,706684	3	1	2150	493						Untertest3.avi	0	880	547	72	111	2048	397	100	0	Content		2078	382	7583593	2251402512
7600	08:57:52.798	00:00:07.599	456	-1024	-768	-1	-1	-1	-1	4	2132,301	510,7391	0,4496581	0,6779905	390,3418	3,673749	3	1	2132	511						Untertest3.avi	0	880	547	72	111	2048	397	100	0	Content		2060	400	7599852	2251418771
7617	08:57:52.815	00:00:07.616	457	-1024	-768	-1	-1	-1	-1	4	2093,566	506,3146	0,4492899	0,6791449	390,3418	3,653821	3	1	2094	506						Untertest3.avi	0	880	547	72	111	2048	397	100	0	Content		2022	395	7616855	2251435774
7633	08:57:52.831	00:00:07.633	458	-1024	-768	-1	-1	-1	-1	4	2127,784	504,7777	0,4489749	0,6796649	390,3418	3,736831	3	1	2128	505						Untertest3.avi	0	880	547	72	111	2048	397	100	0	Content		2056	394	7633463	2251452382
7650	08:57:52.848	00:00:07.650	459	-1024	-768	-1	-1	-1	-1	4	-1024	-768	-1	-1	-1	-1	4		0	0						Untertest3.avi	0	880	547	72	111				0	Content		-72	-111	7650211	2251469130
7666	08:57:52.864	00:00:07.666	460	-1024	-768	-1	-1	-1	-1	4	-1024	-768	-1	-1	-1	-1	4		0	0						Untertest3.avi	0	880	547	72	111				0	Content		-72	-111	7666461	2251485380
7683	08:57:52.881	00:00:07.683	461	-1024	-768	-1	-1	-1	-1	4	-1024	-768	-1	-1	-1	-1	4		0	0						Untertest3.avi	0	880	547	72	111				0	Content		-72	-111	7683212	2251502131
7700	08:57:52.898	00:00:07.699	462	-1024	-768	-1	-1	-1	-1	4	-1024	-768	-1	-1	-1	-1	4		0	0						Untertest3.avi	0	880	547	72	111				0	Content		-72	-111	7699710	2251518629
7717	08:57:52.915	00:00:07.716	463	-1024	-768	-1	-1	-1	-1	4	-1024	-768	-1	-1	-1	-1	4		0	0						Untertest3.avi	0	880	547	72	111				0	Content		-72	-111	7716945	2251535864
7733	08:57:52.931	00:00:07.733	464	-1024	-768	-1	-1	-1	-1	4	-1024	-768	-1	-1	-1	-1	4		0	0						Untertest3.avi	0	880	547	72	111				0	Content		-72	-111	7733450	2251552369
7750	08:57:52.948	00:00:07.750	465	-1024	-768	-1	-1	-1	-1	4	-1024	-768	-1	-1	-1	-1	4		0	0						Untertest3.avi	0	880	547	72	111				0	Content		-72	-111	7750118	2251569037
7767	08:57:52.965	00:00:07.766	466	-1024	-768	-1	-1	-1	-1	4	-1024	-768	-1	-1	-1	-1	4		0	0						Untertest3.avi	0	880	547	72	111				0	Content		-72	-111	7766705	2251585624
7783	08:57:52.981	00:00:07.783	467	-1024	-768	-1	-1	-1	-1	4	-1024	-768	-1	-1	-1	-1	4		0	0						Untertest3.avi	0	880	547	72	111				0	Content		-72	-111	7783273	2251602192
7800	08:57:52.998	00:00:07.799	468	-1024	-768	-1	-1	-1	-1	4	-1024	-768	-1	-1	-1	-1	4		0	0						Untertest3.avi	0	880	547	72	111				0	Content		-72	-111	7799989	2251618908
7817	08:57:53.015	00:00:07.816	469	-1024	-768	-1	-1	-1	-1	4	-1024	-768	-1	-1	-1	-1	4		0	0						Untertest3.avi	0	880	547	72	111				0	Content		-72	-111	7816656	2251635575
7833	08:57:53.031	00:00:07.833	470	-1024	-768	-1	-1	-1	-1	4	-1024	-768	-1	-1	-1	-1	4		0	0						Untertest3.avi	0	880	547	72	111				0	Content		-72	-111	7833300	2251652219
7850	08:57:53.048	00:00:07.849	471	-1024	-768	-1	-1	-1	-1	4	-1024	-768	-1	-1	-1	-1	4		0	0						Untertest3.avi	0	880	547	72	111				0	Content		-72	-111	7849967	2251668886
7867	08:57:53.065	00:00:07.866	472	-1024	-768	-1	-1	-1	-1	4	-1024	-768	-1	-1	-1	-1	4		0	0						Untertest3.avi	0	880	547	72	111				0	Content		-72	-111	7866582	2251685501
7883	08:57:53.081	00:00:07.883	473	-1024	-768	-1	-1	-1	-1	4	-1024	-768	-1	-1	-1	-1	4		0	0						Untertest3.avi	0	880	547	72	111				0	Content		-72	-111	7883250	2251702169
7900	08:57:53.098	00:00:07.899	474	-1024	-768	-1	-1	-1	-1	4	-1024	-768	-1	-1	-1	-1	4		0	0						Untertest3.avi	0	880	547	72	111				0	Content		-72	-111	7899947	2251718866
7916	08:57:53.114	00:00:07.916	475	1345,777	847,228	0,3903954	0,6737967	393,5351	3,066106	3	1253,258	842,5751	0,3907231	0,6737453	393,5351	3,100781	1	2	1253	843						Untertest3.avi	0	880	547	72	111	1195	730	733	0	Content		1181	732	7916322	2251735241
7933	08:57:53.131	00:00:07.933	476	1354,77	844,7533	0,3902796	0,6733278	393,5732	3,009959	3	1261,959	840,1222	0,3906073	0,6732765	393,5732	3,044462	1	2	1262	840						Untertest3.avi	0	880	547	72	111	1195	730	733	0	Content		1190	729	7933447	2251752366
7950	08:57:53.148	00:00:07.950	477	-1024	-768	-1	-1	-1	-1	4	-1024	-768	-1	-1	-1	-1	4	2	0	0						Untertest3.avi	0	880	547	72	111	1195	730	733	0	Content		-72	-111	7950062	2251768981
7966	08:57:53.164	00:00:07.966	478	1346,682	842,0792	0,3902371	0,6725968	394,9	3,013303	3	1253,723	837,4111	0,390563	0,6725459	394,9	3,0473	1	2	1254	837						Untertest3.avi	0	880	547	72	111	1195	730	733	0	Content		1182	726	7966312	2251785231
7983	08:57:53.181	00:00:07.983	479	1358,628	834,9507	0,3901634	0,6724083	394,7998	3,003133	3	1265,656	830,3761	0,3904895	0,6723573	394,7998	3,037828	1	2	1266	830						Untertest3.avi	0	880	547	72	111	1195	730	733	0	Content		1194	719	7983257	2251802176
8000	08:57:53.198	00:00:07.999	480	1365,962	840,8186	0,3902223	0,6723611	394,9109	2,984526	3	1272,47	836,1913	0,3905483	0,6723101	394,9109	3,018836	1	2	1272	836						Untertest3.avi	0	880	547	72	111	1195	730	733	0	Content		1200	725	7999686	2251818605
8016	08:57:53.214	00:00:08.016	481	1353,206	845,8085	0,3902639	0,6722872	394,7429	2,970286	3	1260,041	841,1156	0,3905901	0,6722362	394,7429	3,004294	1	2	1260	841						Untertest3.avi	0	880	547	72	111	1195	730	733	0	Content		1188	730	8016309	2251835228
8033	08:57:53.231	00:00:08.032	482	1354,152	848,9054	0,3903625	0,6721412	394,5152	2,952101	3	1260,725	844,1737	0,390689	0,6720902	394,5152	2,98549	1	2	1261	844						Untertest3.avi	0	880	547	72	111	1195	730	733	0	Content		1189	733	8032934	2251851853
8050	08:57:53.248	00:00:08.049	483	1355,422	849,1202	0,3905812	0,672148	394,6024	2,929637	3	1261,905	844,3861	0,3909076	0,672097	394,6024	2,962922	1	2	1262	844						Untertest3.avi	0	880	547	72	111	1195	730	733	0	Content		1190	733	8049877	2251868796
8067	08:57:53.265	00:00:08.066	484	1346,5	845,0154	0,3906543	0,6723294	394,5471	2,95246	3	1253,461	840,318	0,3909808	0,6722783	394,5471	2,986016	1	2	1253	840						Untertest3.avi	0	880	547	72	111	1195	730	733	0	Content		1181	729	8066626	2251885545
8083	08:57:53.281	00:00:08.083	485	1354,652	849,7384	0,3906216	0,6726142	394,4114	2,923831	3	1261,093	845,0046	0,3909482	0,6725631	394,4114	2,95684	1	2	1261	845						Untertest3.avi	0	880	547	72	111	1195	730	733	0	Content		1189	734	8083250	2251902169
8100	08:57:53.298	00:00:08.099	486	1361,934	850,4232	0,3906764	0,6731148	394,9414	2,961655	3	1268,289	845,7104	0,3910024	0,6730639	394,9414	2,995582	1	2	1268	846						Untertest3.avi	0	880	547	72	111	1195	730	733	0	Content		1196	735	8099554	2251918473
8116	08:57:53.314	00:00:08.116	487	1351,451	848,9431	0,3906341	0,6736602	395,4129	2,980973	3	1258,07	844,2328	0,3909595	0,6736093	395,4129	3,014839	1	2	1258	844						Untertest3.avi	0	880	547	72	111	1195	730	733	0	Content		1186	733	8116181	2251935100
8133	08:57:53.331	00:00:08.132	488	1366,685	840,808	0,3907193	0,6741838	396,416	2,934137	3	1272,536	836,1782	0,3910434	0,6741331	396,416	2,967555	1	2	1273	836						Untertest3.avi	0	880	547	72	111	1195	730	733	0	Content		1201	725	8132806	2251951725
8150	08:57:53.348	00:00:08.149	489	1359,333	839,7795	0,3904319	0,6746216	395,6974	2,964983	3	1265,857	835,1816	0,3907568	0,6745709	395,6974	2,999054	1	2	1266	835						Untertest3.avi	0	880	547	72	111	1195	730	733	0	Content		1194	724	8149867	2251968786
8166	08:57:53.364	00:00:08.166	490	1361,201	840,8964	0,3903753	0,6748571	395,5533	2,9691	3	1267,785	836,304	0,3907004	0,6748062	395,5533	3,003466	1	2	1268	836						Untertest3.avi	0	880	547	72	111	1195	730	733	0	Content		1196	725	8166490	2251985409
8183	08:57:53.381	00:00:08.183	491	1361,448	845,2229	0,3904364	0,6749623	395,7012	2,932571	3	1267,721	840,5797	0,3907614	0,6749115	395,7012	2,966316	1	2	1268	841						Untertest3.avi	0	880	547	72	111	1195	730	733	0	Content		1196	730	8183113	2252002032
8200	08:57:53.398	00:00:08.199	492	1357,938	849,511	0,3905014	0,6750034	395,6753	2,900917	3	1263,995	844,8086	0,3908263	0,6749526	395,6753	2,933842	1	2	1264	845						Untertest3.avi	0	880	547	72	111	1195	730	733	0	Content		1192	734	8199549	2252018468
8216	08:57:53.414	00:00:08.216	493	1375,453	849,4471	0,3909189	0,6750057	396,7642	2,897336	3	1280,814	844,7582	0,3912425	0,6749551	396,7642	2,930778	1	2	1281	845						Untertest3.avi	0	880	547	72	111	1195	730	733	0	Content		1209	734	8216169	2252035088
8233	08:57:53.431	00:00:08.232	494	1372,766	850,8163	0,3907998	0,674937	395,5932	2,884969	3	1278,401	846,1265	0,3911248	0,674886	395,5932	2,918215	1	2	1278	846						Untertest3.avi	0	880	547	72	111	1195	730	733	0	Content		1206	735	8232794	2252051713
8250	08:57:53.448	00:00:08.249	495	1360,945	845,553	0,3910599	0,6748245	395,9985	2,897649	3	1266,884	840,885	0,3913845	0,6747738	395,9985	2,930631	1	2	1267	841						Untertest3.avi	0	880	547	72	111	1195	730	733	0	Content		1195	730	8249751	2252068670
8266	08:57:53.464	00:00:08.266	496	1355,547	842,6351	0,3910729	0,6747369	395,4017	2,878544	3	1261,669	837,9866	0,3913983	0,674686	395,4017	2,910967	1	2	1262	838						Untertest3.avi	0	880	547	72	111	1195	730	733	0	Content		1190	727	8266486	2252085405
8283	08:57:53.481	00:00:08.283	497	1353,91	846,8684	0,3913113	0,6746008	395,4228	2,890714	3	1260,08	842,179	0,3916367	0,6745499	395,4228	2,923367	1	2	1260	842						Untertest3.avi	0	880	547	72	111	1195	730	733	0	Content		1188	731	8283111	2252102030
8299	08:57:53.497	00:00:08.299	498	1361,409	842,4132	0,3921301	0,6745479	397,4892	2,906473	3	1267,073	837,7491	0,3924528	0,6744974	397,4891	2,939652	1	2	1267	838						Untertest3.avi	0	880	547	72	111	1195	730	733	0	Content		1195	727	8299414	2252118333
8316	08:57:53.514	00:00:08.316	499	1353,249	841,5247	0,392251	0,6746703	396,873	2,895963	3	1259,298	836,8684	0,3925745	0,6746197	396,873	2,928963	1	2	1259	837						Untertest3.avi	0	880	547	72	111	1195	730	733	0	Content		1187	726	8316038	2252134957
8333	08:57:53.531	00:00:08.332	500	1354,009	842,1677	0,3922934	0,6748802	395,9835	2,847654	3	1260,041	837,5183	0,392618	0,6748294	395,9835	2,880055	1	2	1260	838						Untertest3.avi	0	880	547	72	111	1195	730	733	0	Content		1188	727	8332786	2252151705
8350	08:57:53.548	00:00:08.349	501	1350,698	841,0656	0,3924666	0,6753316	395,8407	2,840424	3	1256,644	836,4209	0,3927914	0,6752807	395,8407	2,872148	1	2	1257	836						Untertest3.avi	0	880	547	72	111	1195	730	733	0	Content		1185	725	8349740	2252168659
8366	08:57:53.564	00:00:08.366	502	1358,194	845,6556	0,39311	0,6759946	397,6974	2,887346	3	1263,83	840,9849	0,3934324	0,6759443	397,6974	2,92045	1	2	1264	841						Untertest3.avi	0	880	547	72	111	1195	730	733	0	Content		1192	730	8366477	2252185396
8383	08:57:53.581	00:00:08.383	503	1353,291	845,1813	0,3929566	0,676723	396,5981	2,86187	3	1259,094	840,5278	0,3932805	0,6766723	396,5981	2,894209	1	2	1259	841						Untertest3.avi	0	880	547	72	111	1195	730	733	0	Content		1187	730	8383100	2252202019
8399	08:57:53.597	00:00:08.399	504	1342,42	846,3182	0,3932204	0,6773631	397,3451	2,931833	3	1248,613	841,6505	0,3935433	0,6773126	397,3451	2,964878	1	2	1249	842						Untertest3.avi	0	880	547	72	111	1195	730	733	0	Content		1177	731	8399405	2252218324
8416	08:57:53.614	00:00:08.416	505	1367,601	850,7295	0,3933406	0,6779331	397,666	2,866466	3	1272,805	846,0631	0,3936632	0,6778827	397,666	2,899508	1	2	1273	846						Untertest3.avi	0	880	547	72	111	1195	730	733	0	Content		1201	735	8416027	2252234946
8433	08:57:53.631	00:00:08.432	506	1363,908	843,7235	0,3934806	0,6781135	398,2208	2,867743	3	1269,126	839,1077	0,3938024	0,6780632	398,2208	2,900509	1	2	1269	839						Untertest3.avi	0	880	547	72	111	1195	730	733	0	Content		1197	728	8432651	2252251570
8450	08:57:53.648	00:00:08.449	507	1359,105	845,2623	0,3936615	0,6777877	398,8847	2,888085	3	1264,229	840,6013	0,3939824	0,6777376	398,8847	2,920677	1	2	1264	841						Untertest3.avi	0	880	547	72	111	1195	730	733	0	Content		1192	730	8449729	2252268648
8466	08:57:53.664	00:00:08.466	508	1362,133	842,8057	0,3942876	0,677292	400,9722	2,893578	3	1266,764	838,1285	0,394606	0,6772423	400,9722	2,926336	1	2	1267	838						Untertest3.avi	0	880	547	72	111	1195	730	733	0	Content		1195	727	8466342	2252285261
8483	08:57:53.681	00:00:08.483	509	1374,691	843,5778	0,3948836	0,6768481	402,6041	2,91778	3	1278,579	838,8799	0,3952	0,6767988	402,6041	2,950916	1	2	1279	839						Untertest3.avi	0	880	547	72	111	1195	730	733	0	Content		1207	728	8483087	2252302006
8499	08:57:53.697	00:00:08.499	510	1364,013	850,0684	0,3954053	0,6769015	403,3059	2,949589	3	1268,08	845,2892	0,3957208	0,6768523	403,3059	2,982974	1	2	1268	845						Untertest3.avi	0	880	547	72	111	1195	730	733	0	Content		1196	734	8499391	2252318310
8516	08:57:53.714	00:00:08.515	511	1374,406	838,2416	0,3973849	0,677749	409,2889	2,967148	3	1277,024	833,5062	0,3976931	0,6777011	409,2889	3,00089	1	2	1277	834						Untertest3.avi	0	880	547	72	111	1195	730	733	0	Content		1205	723	8515890	2252334809
8533	08:57:53.731	00:00:08.532	512	1371,92	850,1276	0,3987544	0,6794395	412,3669	3,01431	3	1273,438	845,2465	0,399059	0,6793923	412,3669	3,04754	1	2	1273	845						Untertest3.avi	0	880	547	72	111	1195	730	733	0	Content		1201	734	8532514	2252351433
8550	08:57:53.748	00:00:08.549	513	1389,159	851,8026	0,3998811	0,6820192	413,9205	3,02043	3	1289,814	846,9684	0,400184	0,6819722	413,9205	3,05417	1	2	1290	847						Untertest3.avi	0	880	547	72	111	1195	730	733	0	Content		1218	736	8549585	2252368504
8566	08:57:53.764	00:00:08.566	514	1396,619	849,358	0,4013881	0,6849291	417,1344	3,055676	3	1296,396	844,5734	0,4016873	0,6848828	417,1343	3,089827	1	2	1296	845						Untertest3.avi	0	880	547	72	111	1195	730	733	0	Content		1224	734	8566332	2252385251
8583	08:57:53.781	00:00:08.582	515	1414,81	848,4321	0,4028877	0,6879657	420,4817	3,07495	3	1313,311	843,7033	0,4031831	0,68792	420,4817	3,109623	1	2	1313	844						Untertest3.avi	0	880	547	72	111	1195	730	733	0	Content		1241	733	8582955	2252401874
8599	08:57:53.797	00:00:08.599	516	1402,031	854,2944	0,4033977	0,6908316	420,2567	3,085163	3	1300,764	849,5477	0,4036933	0,6907858	420,2567	3,119424	1	2	1301	850						Untertest3.avi	0	880	547	72	111	1195	730	733	0	Content		1229	739	8599260	2252418179
8616	08:57:53.814	00:00:08.616	517	1406,066	852,8906	0,4045974	0,6936964	423,047	3,134995	3	1304,308	848,1989	0,4048899	0,693651	423,047	3,170066	1	2	1304	848						Untertest3.avi	0	880	547	72	111	1195	730	733	0	Content		1232	737	8616329	2252435248
8633	08:57:53.831	00:00:08.632	518	1416,106	848,4307	0,4053001	0,6962815	424,1007	3,110484	3	1313,779	843,8359	0,4055915	0,6962363	424,1007	3,14551	1	2	1314	844						Untertest3.avi	0	880	547	72	111	1195	730	733	0	Content		1242	733	8632632	2252451551
8650	08:57:53.848	00:00:08.649	519	1433,533	847,4888	0,4059938	0,698727	425,7865	3,126062	3	1330,282	842,9661	0,4062833	0,6986821	425,7865	3,161457	1	3	1330	843						Untertest3.avi	0	880	547	72	111	1294	713	333	0	Content		1258	732	8649577	2252468496
8666	08:57:53.864	00:00:08.666	520	1492,202	842,7775	0,4152939	0,7009211	466,0254	3,457842	3	1361,852	837,9388	0,4154187	0,7008832	466,0254	3,490443	1	3	1362	838						Untertest3.avi	0	880	547	72	111	1294	713	333	0	Content		1290	727	8666003	2252484922
8683	08:57:53.881	00:00:08.682	521	1485,52	813,6273	0,418385	0,7024876	479,2685	3,626557	3	1354,124	808,9554	0,4185082	0,7024516	479,2685	3,660199	1	3	1354	809						Untertest3.avi	0	880	547	72	111	1294	713	333	0	Content		1282	698	8682944	2252501863
8699	08:57:53.897	00:00:08.699	522	1512,77	832,7686	0,4186849	0,7042384	479,6665	3,57335	3	1372,933	828,0163	0,4187611	0,7042025	479,6665	3,604697	1	3	1373	828						Untertest3.avi	0	880	547	72	111	1294	713	333	0	Content		1301	717	8699375	2252518294
8716	08:57:53.914	00:00:08.715	523	1494,364	827,351	0,4193936	0,7057191	481,7709	3,610648	3	1357,527	822,5986	0,4194864	0,7056834	481,7709	3,642735	1	3	1358	823						Untertest3.avi	0	880	547	72	111	1294	713	333	0	Content		1286	712	8715872	2252534791
8733	08:57:53.931	00:00:08.732	524	1517,169	835,1586	0,4199346	0,7068549	482,5996	3,623851	3	1374,451	830,4076	0,4199961	0,7068194	482,5996	3,65473	1	3	1374	830						Untertest3.avi	0	880	547	72	111	1294	713	333	0	Content		1302	719	8732621	2252551540
8750	08:57:53.948	00:00:08.749	525	1510,286	816,5414	0,4200878	0,7077487	480,0784	3,574459	3	1359,28	812,2676	0,4200814	0,7077128	480,0784	3,602149	1	3	1359	812						Untertest3.avi	0	880	547	72	111	1294	713	333	0	Content		1287	701	8749699	2252568618
8766	08:57:53.964	00:00:08.765	526	1507,082	826,9177	0,421179	0,7084728	481,7201	3,60867	3	1362,065	822,359	0,4212188	0,7084371	481,7201	3,638436	1	3	1362	822						Untertest3.avi	0	880	547	72	111	1294	713	333	0	Content		1290	711	8765995	2252584914
8783	08:57:53.981	00:00:08.782	527	1527,27	831,6949	0,42307	0,7090451	485,4602	3,649401	3	1381,531	827,0649	0,4231174	0,7090099	485,4602	3,680017	1	3	1382	827						Untertest3.avi	0	880	547	72	111	1294	713	333	0	Content		1310	716	8782615	2252601534
8799	08:57:53.997	00:00:08.799	528	1468,625	830,3267	0,4243288	0,7094614	486,0595	3,658982	3	1347,53	825,3239	0,4245342	0,7094261	486,0595	3,695813	1	3	1348	825						Untertest3.avi	0	880	547	72	111	1294	713	333	0	Content		1276	714	8799242	2252618161
8816	08:57:54.014	00:00:08.816	529	1483,984	823,2722	0,4260996	0,7097803	487,5273	3,729096	3	1366,168	818,3228	0,4263322	0,7097452	487,5273	3,767781	1	3	1366	818						Untertest3.avi	0	880	547	72	111	1294	713	333	0	Content		1294	707	8816310	2252635229
8833	08:57:54.031	00:00:08.832	530	1516,34	815,8508	0,4273133	0,7099103	485,3363	3,690407	3	1369,739	811,5357	0,4273477	0,7098751	485,3363	3,721025	1	3	1370	812						Untertest3.avi	0	880	547	72	111	1294	713	333	0	Content		1298	701	8832989	2252651908
8850	08:57:54.048	00:00:08.849	531	1527,014	828,3049	0,4292428	0,7097738	487,109	3,716383	3	1359,238	823,9686	0,4291386	0,709739	487,109	3,740711	1	3	1359	824						Untertest3.avi	0	880	547	72	111	1294	713	333	0	Content		1287	713	8849741	2252668660
8866	08:57:54.064	00:00:08.865	532	1502,382	823,0056	0,4298291	0,709542	484,4514	3,662015	3	1355,232	818,5215	0,4298585	0,7095068	484,4514	3,691572	1	3	1355	819						Untertest3.avi	0	880	547	72	111	1294	713	333	0	Content		1283	708	8865988	2252684907
8883	08:57:54.081	00:00:08.882	533	1516,519	831,7639	0,4315596	0,7088788	488,4509	3,773925	3	1376,843	827,0396	0,4316503	0,708844	488,4509	3,807346	1	3	1377	827						Untertest3.avi	0	880	547	72	111	1294	713	333	0	Content		1305	716	8882612	2252701531
8899	08:57:54.097	00:00:08.899	534	1516,284	825,842	0,4320879	0,7079775	487,8967	3,709202	3	1369,115	821,2477	0,4321276	0,7079427	487,8967	3,739608	1	3	1369	821						Untertest3.avi	0	880	547	72	111	1294	713	333	0	Content		1297	710	8899236	2252718155
8916	08:57:54.114	00:00:08.916	535	1512,149	830,1937	0,4321805	0,7068728	487,1057	3,731046	3	1366,474	825,492	0,4322289	0,7068378	487,1057	3,761863	1	3	1366	825						Untertest3.avi	0	880	547	72	111	1294	713	333	0	Content		1294	714	8916360	2252735279
8933	08:57:54.131	00:00:08.932	536	1510,99	821,9134	0,4321957	0,7057862	487,3326	3,706806	3	1368,447	817,2789	0,4322645	0,7057514	487,3326	3,738519	1	3	1368	817						Untertest3.avi	0	880	547	72	111	1294	713	333	0	Content		1296	706	8932984	2252751903
8950	08:57:54.148	00:00:08.949	537	1518,09	827,3926	0,4323344	0,704838	489,4846	3,760826	3	1375,737	822,6524	0,4324071	0,7048034	489,4846	3,793567	1	3	1376	823						Untertest3.avi	0	880	547	72	111	1294	713	333	0	Content		1304	712	8949555	2252768474
8966	08:57:54.164	00:00:08.965	538	1519,026	833,2894	0,4316367	0,7040692	488,8365	3,725326	3	1378,327	828,4078	0,4317239	0,7040345	488,8365	3,758019	1	3	1378	828						Untertest3.avi	0	880	547	72	111	1294	713	333	0	Content		1306	717	8965856	2252784775
8982	08:57:54.180	00:00:08.982	539	1553,869	879,5792	0,4265088	0,7041477	469,8058	3,63983	3	1416,071	874,4163	0,4266093	0,7041103	469,8058	3,674119	1	4	1416	874						Untertest3.avi	0	880	547	72	111	1307	773	150	0	Content		1344	763	8982481	2252801400
8999	08:57:54.197	00:00:08.999	540	1498,084	893,2198	0,4239239	0,7041687	464,4922	3,561166	3	1383,772	887,9822	0,4241758	0,7041303	464,4922	3,600308	1	4	1384	888						Untertest3.avi	0	880	547	72	111	1307	773	150	0	Content		1312	777	8999105	2252818024
9016	08:57:54.214	00:00:09.016	541	1465,832	889,647	0,4222504	0,7040957	463,1316	3,591679	3	1353,063	884,4362	0,4225035	0,7040572	463,1316	3,630409	1	4	1353	884						Untertest3.avi	0	880	547	72	111	1307	773	150	0	Content		1281	773	9016230	2252835149
9033	08:57:54.231	00:00:09.032	542	1495,783	898,106	0,4203409	0,7042133	462,2769	3,5687	3	1382,249	892,8635	0,4205947	0,7041746	462,2769	3,608047	1	4	1382	893						Untertest3.avi	0	880	547	72	111	1307	773	150	0	Content		1310	782	9032978	2252851897
9049	08:57:54.247	00:00:09.049	543	1506,808	899,5331	0,4186526	0,7044408	463,3909	3,542414	3	1392,637	894,2573	0,4189054	0,7044023	463,3909	3,581681	1	4	1393	894						Untertest3.avi	0	880	547	72	111	1307	773	150	0	Content		1321	783	9049424	2252868343
9066	08:57:54.264	00:00:09.065	544	1488,303	889,7039	0,4160221	0,7046461	461,4374	3,55073	3	1375,893	884,5725	0,4162765	0,7046073	461,4374	3,59042	1	4	1376	885						Untertest3.avi	0	880	547	72	111	1307	773	150	0	Content		1304	774	9065725	2252884644
9082	08:57:54.280	00:00:09.082	545	1500,464	889,7424	0,4135835	0,7048436	461,2155	3,534307	3	1387,886	884,6263	0,4138381	0,7048048	461,2155	3,574256	1	4	1388	885						Untertest3.avi	0	880	547	72	111	1307	773	150	0	Content		1316	774	9082472	2252901391
9099	08:57:54.297	00:00:09.099	546	1476,527	889,4604	0,4096471	0,7051157	454,8087	3,474955	3	1365,594	884,3505	0,4099074	0,7050759	454,8087	3,513193	1	4	1366	884						Untertest3.avi	0	880	547	72	111	1307	773	150	0	Content		1294	773	9099098	2252918017
9116	08:57:54.314	00:00:09.116	547	1484,542	887,7612	0,4066879	0,7050983	454,0557	3,458925	3	1373,891	882,6951	0,4069488	0,7050583	454,0557	3,497608	1	4	1374	883						Untertest3.avi	0	880	547	72	111	1307	773	150	0	Content		1302	772	9116038	2252934957
9133	08:57:54.331	00:00:09.132	548	1471,647	887,7955	0,4027923	0,7049946	450,0295	3,425527	3	1362,37	882,7579	0,403057	0,704954	450,0295	3,463759	1	5	1362	883						Untertest3.avi	0	880	547	72	111	1262	775	133	0	Content		1290	772	9132843	2252951762
9149	08:57:54.347	00:00:09.149	549	1459,954	895,3937	0,3985034	0,7049167	444,999	3,371222	3	1351,843	890,3096	0,3987728	0,7048753	444,999	3,408462	1	5	1352	890						Untertest3.avi	0	880	547	72	111	1262	775	133	0	Content		1280	779	9149411	2252968330
9166	08:57:54.364	00:00:09.165	550	1439,495	883,5077	0,3946196	0,7046311	442,6423	3,361396	3	1333,318	878,563	0,3948912	0,7045894	442,6423	3,399003	1	5	1333	879						Untertest3.avi	0	880	547	72	111	1262	775	133	0	Content		1261	768	9165714	2252984633
9182	08:57:54.380	00:00:09.182	551	1449,602	890,8783	0,3908822	0,7042814	441,8489	3,342698	3	1343,186	885,8645	0,3911544	0,7042396	441,8488	3,380123	1	5	1343	886						Untertest3.avi	0	880	547	72	111	1262	775	133	0	Content		1271	775	9182336	2253001255
9199	08:57:54.397	00:00:09.198	552	1443,023	891,2444	0,3868951	0,7040015	440,5716	3,363024	3	1337,167	886,2157	0,3871686	0,7039594	440,5716	3,400172	1	5	1337	886						Untertest3.avi	0	880	547	72	111	1262	775	133	0	Content		1265	775	9198961	2253017880
9216	08:57:54.414	00:00:09.216	553	1438,933	896,8984	0,3820725	0,7035912	436,026	3,309189	3	1334,192	891,8582	0,3823504	0,7035484	436,026	3,345905	1	5	1334	892						Untertest3.avi	0	880	547	72	111	1262	775	133	0	Content		1262	781	9216032	2253034951
9233	08:57:54.431	00:00:09.232	554	1429,635	891,2833	0,37678	0,7031902	429,916	3,267977	3	1327,131	886,3835	0,3770641	0,7031463	429,916	3,305063	1	5	1327	886						Untertest3.avi	0	880	547	72	111	1262	775	133	0	Content		1255	775	9232832	2253051751
9249	08:57:54.447	00:00:09.249	555	1430,147	895,2083	0,3724858	0,7027061	428,9389	3,262533	3	1327,816	890,2567	0,3727708	0,7026621	428,9389	3,299262	1	5	1328	890						Untertest3.avi	0	880	547	72	111	1262	775	133	0	Content		1256	779	9249400	2253068319
9266	08:57:54.464	00:00:09.265	556	1401,729	885,6656	0,367322	0,7023326	423,7394	3,280172	3	1301,971	880,8459	0,3676124	0,7022877	423,7394	3,316957	1	6	1302	881						Untertest3.avi	0	880	547	72	111	1219	770	333	0	Content		1230	770	9265705	2253084624
9282	08:57:54.480	00:00:09.282	557	1395,429	886,7319	0,362566	0,7020112	420,4327	3,253447	3	1296,847	881,9423	0,3628599	0,7019656	420,4327	3,29024	1	6	1297	882						Untertest3.avi	0	880	547	72	111	1219	770	333	0	Content		1225	771	9282203	2253101122
9299	08:57:54.497	00:00:09.298	558	1392,736	888,9138	0,3574647	0,7018295	415,6327	3,208455	3	1295,108	884,1302	0,3577638	0,701783	415,6327	3,244337	1	6	1295	884						Untertest3.avi	0	880	547	72	111	1219	770	333	0	Content		1223	773	9298953	2253117872
9316	08:57:54.514	00:00:09.315	559	1384,72	893,8137	0,3527598	0,7018129	412,981	3,191657	3	1288,188	889,041	0,3530618	0,7017658	412,981	3,227747	1	6	1288	889						Untertest3.avi	0	880	547	72	111	1219	770	333	0	Content		1216	778	9315893	2253134812
9333	08:57:54.531	00:00:09.332	560	1394,644	882,7574	0,348279	0,7019634	411,4449	3,226984	3	1299,068	878,1328	0,3485826	0,701916	411,4449	3,264464	1	6	1299	878						Untertest3.avi	0	880	547	72	111	1219	770	333	0	Content		1227	767	9332699	2253151618
9349	08:57:54.547	00:00:09.349	561	1382,785	884,432	0,3434358	0,702483	408,6013	3,234335	3	1288,179	879,8151	0,3437425	0,7024351	408,6013	3,271305	1	6	1288	880						Untertest3.avi	0	880	547	72	111	1219	770	333	0	Content		1216	769	9349270	2253168189
9366	08:57:54.564	00:00:09.365	562	1384,01	879,6943	0,3387926	0,70313	407,4481	3,174247	3	1290,049	875,1422	0,3391005	0,7030819	407,4481	3,211372	1	6	1290	875						Untertest3.avi	0	880	547	72	111	1219	770	333	0	Content		1218	764	9365573	2253184492
9382	08:57:54.580	00:00:09.382	563	1390,986	885,9315	0,3341201	0,7038851	406,4313	3,343677	3	1297,393	881,3917	0,334429	0,7038368	406,4312	3,381926	1	6	1297	881						Untertest3.avi	0	880	547	72	111	1219	770	333	0	Content		1225	770	9382197	2253201116
9399	08:57:54.597	00:00:09.398	564	1368,29	895,7196	0,3287984	0,7044216	403,72	3,226599	3	1275,442	891,0955	0,3291103	0,7043728	403,72	3,263005	1	6	1275	891						Untertest3.avi	0	880	547	72	111	1219	770	333	0	Content		1203	780	9398820	2253217739
9416	08:57:54.614	00:00:09.415	565	1360,436	890,4322	0,3234573	0,7045442	402,3943	3,281072	3	1268,924	885,9003	0,3237706	0,7044952	402,3943	3,318707	1	6	1269	886						Untertest3.avi	0	880	547	72	111	1219	770	333	0	Content		1197	775	9415891	2253234810
9433	08:57:54.631	00:00:09.432	566	1387,623	881,2122	0,3182972	0,704398	404,7565	3,274614	3	1295,069	876,6802	0,3186074	0,7043496	404,7564	3,312152	1	6	1295	877						Untertest3.avi	0	880	547	72	111	1219	770	333	0	Content		1223	766	9432569	2253251488
9449	08:57:54.647	00:00:09.449	567	1382,794	891,7007	0,3118688	0,7036852	404,0968	3,336959	3	1291,295	887,1616	0,3121795	0,7036367	404,0968	3,376125	1	6	1291	887						Untertest3.avi	0	880	547	72	111	1219	770	333	0	Content		1219	776	9449265	2253268184
9466	08:57:54.664	00:00:09.465	568	1362,708	885,4312	0,3046948	0,702745	403,5845	3,339053	3	1272,201	880,877	0,3050058	0,7026965	403,5845	3,377804	1	6	1272	881						Untertest3.avi	0	880	547	72	111	1219	770	333	0	Content		1200	770	9465568	2253284487
9482	08:57:54.680	00:00:09.482	569	1396,691	888,7131	0,2971251	0,7009895	404,979	3,321743	3	1305,094	884,0763	0,2974341	0,7009414	404,979	3,360514	1	6	1305	884						Untertest3.avi	0	880	547	72	111	1219	770	333	0	Content		1233	773	9482191	2253301110
9499	08:57:54.697	00:00:09.498	570	1385,918	874,125	0,2884755	0,6989918	405,028	3,374727	3	1295,138	869,4857	0,288784	0,6989438	405,028	3,413319	1	6	1295	869						Untertest3.avi	0	880	547	72	111	1219	770	333	0	Content		1223	758	9498816	2253317735
9516	08:57:54.714	00:00:09.515	571	1398,019	870,6553	0,2790697	0,6986269	405,7365	3,391209	3	1307,912	866,0607	0,279377	0,6985792	405,7365	3,43153	1	6	1308	866						Untertest3.avi	0	880	547	72	111	1219	770	333	0	Content		1236	755	9515757	2253334676
9533	08:57:54.731	00:00:09.532	572	1348,824	864,1921	0,2660602	0,6990227	389,3594	3,299625	3	1263,639	859,7751	0,2663871	0,6989715	389,3594	3,338336	1	6	1264	860						Untertest3.avi	0	880	547	72	111	1219	770	333	0	Content		1192	749	9532561	2253351480
9549	08:57:54.747	00:00:09.549	573	-1024	-768	-1	-1	-1	-1	4	-1024	-768	-1	-1	-1	-1	4	6	0	0						Untertest3.avi	0	880	547	72	111	1219	770	333	0	Content		-72	-111	9549131	2253368050
9565	08:57:54.763	00:00:09.565	574	-1024	-768	-1	-1	-1	-1	4	-1024	-768	-1	-1	-1	-1	4	6	0	0						Untertest3.avi	0	880	547	72	111	1219	770	333	0	Content		-72	-111	9565435	2253384354
9582	08:57:54.780	00:00:09.582	575	1361,747	859,998	0,2299961	0,7036978	381,7835	3,26037	3	1279,62	855,7552	0,2303309	0,7036451	381,7835	3,299984	1	6	1280	856						Untertest3.avi	0	880	547	72	111	1219	770	333	0	Content		1208	745	9582059	2253400978
9599	08:57:54.797	00:00:09.598	576	-1024	-768	-1	-1	-1	-1	4	-1024	-768	-1	-1	-1	-1	4		0	0						Untertest3.avi	0	880	547	72	111				0	Content		-72	-111	9598808	2253417727
9616	08:57:54.814	00:00:09.615	577	-1024	-768	-1	-1	-1	-1	4	-1024	-768	-1	-1	-1	-1	4		0	0						Untertest3.avi	0	880	547	72	111				0	Content		-72	-111	9615677	2253434596
9632	08:57:54.830	00:00:09.632	578	-1024	-768	-1	-1	-1	-1	4	-1024	-768	-1	-1	-1	-1	4		0	0						Untertest3.avi	0	880	547	72	111				0	Content		-72	-111	9632053	2253450972
9649	08:57:54.847	00:00:09.649	579	-1024	-768	-1	-1	-1	-1	4	-1024	-768	-1	-1	-1	-1	4		0	0						Untertest3.avi	0	880	547	72	111				0	Content		-72	-111	9649045	2253467964
9666	08:57:54.864	00:00:09.665	580	-1024	-768	-1	-1	-1	-1	4	-1024	-768	-1	-1	-1	-1	4		0	0						Untertest3.avi	0	880	547	72	111				0	Content		-72	-111	9665561	2253484480
9682	08:57:54.880	00:00:09.682	581	-1024	-768	-1	-1	-1	-1	4	-1024	-768	-1	-1	-1	-1	4		0	0						Untertest3.avi	0	880	547	72	111				0	Content		-72	-111	9682170	2253501089
9699	08:57:54.897	00:00:09.698	582	-1024	-768	-1	-1	-1	-1	4	-1024	-768	-1	-1	-1	-1	4		0	0						Untertest3.avi	0	880	547	72	111				0	Content		-72	-111	9698918	2253517837
9716	08:57:54.914	00:00:09.715	583	-1024	-768	-1	-1	-1	-1	4	-1024	-768	-1	-1	-1	-1	4		0	0						Untertest3.avi	0	880	547	72	111				0	Content		-72	-111	9715554	2253534473
9732	08:57:54.930	00:00:09.732	584	-1024	-768	-1	-1	-1	-1	4	-1024	-768	-1	-1	-1	-1	4		0	0						Untertest3.avi	0	880	547	72	111				0	Content		-72	-111	9732165	2253551084
9749	08:57:54.947	00:00:09.748	585	-1024	-768	-1	-1	-1	-1	4	-1024	-768	-1	-1	-1	-1	4		0	0						Untertest3.avi	0	880	547	72	111				0	Content		-72	-111	9748788	2253567707
9766	08:57:54.964	00:00:09.765	586	-1024	-768	-1	-1	-1	-1	4	-1024	-768	-1	-1	-1	-1	4		0	0						Untertest3.avi	0	880	547	72	111				0	Content		-72	-111	9765545	2253584464
9782	08:57:54.980	00:00:09.782	587	-1024	-768	-1	-1	-1	-1	4	-1024	-768	-1	-1	-1	-1	4		0	0						Untertest3.avi	0	880	547	72	111				0	Content		-72	-111	9782159	2253601078
9799	08:57:54.997	00:00:09.798	588	-1024	-768	-1	-1	-1	-1	4	-1024	-768	-1	-1	-1	-1	4		0	0						Untertest3.avi	0	880	547	72	111				0	Content		-72	-111	9798781	2253617700
9816	08:57:55.014	00:00:09.815	589	-1024	-768	-1	-1	-1	-1	4	-1024	-768	-1	-1	-1	-1	4		0	0						Untertest3.avi	0	880	547	72	111				0	Content		-72	-111	9815543	2253634462
9832	08:57:55.030	00:00:09.832	590	-1024	-768	-1	-1	-1	-1	4	-1024	-768	-1	-1	-1	-1	4		0	0						Untertest3.avi	0	880	547	72	111				0	Content		-72	-111	9832153	2253651072
9848	08:57:55.046	00:00:09.848	591	-1024	-768	-1	-1	-1	-1	4	-1024	-768	-1	-1	-1	-1	4		0	0						Untertest3.avi	0	880	547	72	111				0	Content		-72	-111	9848279	2253667198
9865	08:57:55.063	00:00:09.864	592	-1024	-768	-1	-1	-1	-1	4	-1024	-768	-1	-1	-1	-1	4		0	0						Untertest3.avi	0	880	547	72	111				0	Content		-72	-111	9864904	2253683823
9883	08:57:55.081	00:00:09.882	593	-1024	-768	-1	-1	-1	-1	4	-1024	-768	-1	-1	-1	-1	4		0	0						Untertest3.avi	0	880	547	72	111				0	Content		-72	-111	9882774	2253701693
9898	08:57:55.096	00:00:09.898	594	-1024	-768	-1	-1	-1	-1	4	-1024	-768	-1	-1	-1	-1	4		0	0						Untertest3.avi	0	880	547	72	111				0	Content		-72	-111	9898277	2253717196
9915	08:57:55.113	00:00:09.914	595	-1024	-768	-1	-1	-1	-1	4	-1024	-768	-1	-1	-1	-1	4		0	0						Untertest3.avi	0	880	547	72	111				0	Content		-72	-111	9914899	2253733818
9932	08:57:55.130	00:00:09.931	596	-1024	-768	-1	-1	-1	-1	4	-1024	-768	-1	-1	-1	-1	4		0	0						Untertest3.avi	0	880	547	72	111				0	Content		-72	-111	9931534	2253750453
9949	08:57:55.147	00:00:09.948	597	-1024	-768	-1	-1	-1	-1	4	-1024	-768	-1	-1	-1	-1	4		0	0						Untertest3.avi	0	880	547	72	111				0	Content		-72	-111	9948717	2253767636
9966	08:57:55.164	00:00:09.965	598	-1024	-768	-1	-1	-1	-1	4	-1024	-768	-1	-1	-1	-1	4		0	0						Untertest3.avi	0	880	547	72	111				0	Content		-72	-111	9965966	2253784885
9983	08:57:55.181	00:00:09.983	599	-1024	-768	-1	-1	-1	-1	4	-1024	-768	-1	-1	-1	-1	4		0	0						Untertest3.avi	0	880	547	72	111				0	Content		-72	-111	9983336	2253802255
9998	08:57:55.196	00:00:09.998	600	-1024	-768	-1	-1	-1	-1	4	-1024	-768	-1	-1	-1	-1	4		0	0						Untertest3.avi	0	880	547	72	111				0	Content		-72	-111	9998142	2253817061
10015	08:57:55.213	00:00:10.014	601	-1024	-768	-1	-1	-1	-1	4	-1024	-768	-1	-1	-1	-1	4		0	0						Untertest3.avi	0	880	547	72	111				0	Content		-72	-111	10014766	2253833685
10032	08:57:55.230	00:00:10.031	602	-1024	-768	-1	-1	-1	-1	4	-1024	-768	-1	-1	-1	-1	4		0	0						Untertest3.avi	0	880	547	72	111				0	Content		-72	-111	10031525	2253850444
10048	08:57:55.246	00:00:10.048	603	-1024	-768	-1	-1	-1	-1	4	-1024	-768	-1	-1	-1	-1	4		0	0						Untertest3.avi	0	880	547	72	111				0	Content		-72	-111	10048136	2253867055
10065	08:57:55.263	00:00:10.064	604	-1024	-768	-1	-1	-1	-1	4	-1024	-768	-1	-1	-1	-1	4		0	0						Untertest3.avi	0	880	547	72	111				0	Content		-72	-111	10064757	2253883676
10081	08:57:55.279	00:00:10.081	605	-1024	-768	-1	-1	-1	-1	4	-1024	-768	-1	-1	-1	-1	4		0	0						Untertest3.avi	0	880	547	72	111				0	Content		-72	-111	10081383	2253900302
10099	08:57:55.297	00:00:10.098	606	-1024	-768	-1	-1	-1	-1	4	-1024	-768	-1	-1	-1	-1	4		0	0						Untertest3.avi	0	880	547	72	111				0	Content		-72	-111	10098576	2253917495
10116	08:57:55.314	00:00:10.115	607	-1024	-768	-1	-1	-1	-1	4	-1024	-768	-1	-1	-1	-1	4		0	0						Untertest3.avi	0	880	547	72	111				0	Content		-72	-111	10115951	2253934870
10133	08:57:55.331	00:00:10.133	608	-1024	-768	-1	-1	-1	-1	4	-1024	-768	-1	-1	-1	-1	4		0	0						Untertest3.avi	0	880	547	72	111				0	Content		-72	-111	10133197	2253952116
10148	08:57:55.346	00:00:10.147	609	-1024	-768	-1	-1	-1	-1	4	-1024	-768	-1	-1	-1	-1	4		0	0						Untertest3.avi	0	880	547	72	111				0	Content		-72	-111	10147999	2253966918
10165	08:57:55.363	00:00:10.164	610	-1024	-768	-1	-1	-1	-1	4	-1024	-768	-1	-1	-1	-1	4		0	0						Untertest3.avi	0	880	547	72	111				0	Content		-72	-111	10164748	2253983667
10181	08:57:55.379	00:00:10.181	611	-1024	-768	-1	-1	-1	-1	4	-1024	-768	-1	-1	-1	-1	4		0	0						Untertest3.avi	0	880	547	72	111				0	Content		-72	-111	10181371	2254000290
10198	08:57:55.396	00:00:10.197	612	-1024	-768	-1	-1	-1	-1	4	-1024	-768	-1	-1	-1	-1	4		0	0						Untertest3.avi	0	880	547	72	111				0	Content		-72	-111	10197995	2254016914
10215	08:57:55.413	00:00:10.214	613	-1024	-768	-1	-1	-1	-1	4	-1024	-768	-1	-1	-1	-1	4		0	0						Untertest3.avi	0	880	547	72	111				0	Content		-72	-111	10214619	2254033538
10231	08:57:55.429	00:00:10.231	614	-1024	-768	-1	-1	-1	-1	4	-1024	-768	-1	-1	-1	-1	4		0	0						Untertest3.avi	0	880	547	72	111				0	Content		-72	-111	10231244	2254050163
10248	08:57:55.446	00:00:10.248	615	-1024	-768	-1	-1	-1	-1	4	-1024	-768	-1	-1	-1	-1	4		0	0						Untertest3.avi	0	880	547	72	111				0	Content		-72	-111	10248437	2254067356
10266	08:57:55.464	00:00:10.265	616	-1024	-768	-1	-1	-1	-1	4	-1024	-768	-1	-1	-1	-1	4		0	0						Untertest3.avi	0	880	547	72	111				0	Content		-72	-111	10265811	2254084730
10283	08:57:55.481	00:00:10.283	617	-1024	-768	-1	-1	-1	-1	4	-1024	-768	-1	-1	-1	-1	4		0	0						Untertest3.avi	0	880	547	72	111				0	Content		-72	-111	10283058	2254101977
10298	08:57:55.496	00:00:10.297	618	-1024	-768	-1	-1	-1	-1	4	-1024	-768	-1	-1	-1	-1	4		0	0						Untertest3.avi	0	880	547	72	111				0	Content		-72	-111	10297984	2254116903
10315	08:57:55.513	00:00:10.314	619	-1024	-768	-1	-1	-1	-1	4	-1024	-768	-1	-1	-1	-1	4		0	0						Untertest3.avi	0	880	547	72	111				0	Content		-72	-111	10314605	2254133524
10331	08:57:55.529	00:00:10.331	620	-1024	-768	-1	-1	-1	-1	4	-1024	-768	-1	-1	-1	-1	4		0	0						Untertest3.avi	0	880	547	72	111				0	Content		-72	-111	10331355	2254150274
10348	08:57:55.546	00:00:10.347	621	-1024	-768	-1	-1	-1	-1	4	-1024	-768	-1	-1	-1	-1	4		0	0						Untertest3.avi	0	880	547	72	111				0	Content		-72	-111	10347974	2254166893
10365	08:57:55.563	00:00:10.364	622	-1024	-768	-1	-1	-1	-1	4	-1024	-768	-1	-1	-1	-1	4		0	0						Untertest3.avi	0	880	547	72	111				0	Content		-72	-111	10364597	2254183516
10381	08:57:55.579	00:00:10.381	623	-1024	-768	-1	-1	-1	-1	4	-1024	-768	-1	-1	-1	-1	4		0	0						Untertest3.avi	0	880	547	72	111				0	Content		-72	-111	10381220	2254200139
10398	08:57:55.596	00:00:10.398	624	-1024	-768	-1	-1	-1	-1	4	-1024	-768	-1	-1	-1	-1	4		0	0						Untertest3.avi	0	880	547	72	111				0	Content		-72	-111	10398293	2254217212
10416	08:57:55.614	00:00:10.415	625	-1024	-768	-1	-1	-1	-1	4	-1024	-768	-1	-1	-1	-1	4		0	0						Untertest3.avi	0	880	547	72	111				0	Content		-72	-111	10415666	2254234585
10433	08:57:55.631	00:00:10.432	626	-1024	-768	-1	-1	-1	-1	4	-1024	-768	-1	-1	-1	-1	4		0	0						Untertest3.avi	0	880	547	72	111				0	Content		-72	-111	10432916	2254251835
10448	08:57:55.646	00:00:10.447	627	-1024	-768	-1	-1	-1	-1	4	-1024	-768	-1	-1	-1	-1	4		0	0						Untertest3.avi	0	880	547	72	111				0	Content		-72	-111	10447842	2254266761
10464	08:57:55.662	00:00:10.464	628	-1024	-768	-1	-1	-1	-1	4	-1024	-768	-1	-1	-1	-1	4		0	0						Untertest3.avi	0	880	547	72	111				0	Content		-72	-111	10464470	2254283389
10481	08:57:55.679	00:00:10.481	629	-1024	-768	-1	-1	-1	-1	4	-1024	-768	-1	-1	-1	-1	4		0	0						Untertest3.avi	0	880	547	72	111				0	Content		-72	-111	10481215	2254300134
10498	08:57:55.696	00:00:10.497	630	-1024	-768	-1	-1	-1	-1	4	-1024	-768	-1	-1	-1	-1	4		0	0						Untertest3.avi	0	880	547	72	111				0	Content		-72	-111	10497838	2254316757
10514	08:57:55.712	00:00:10.514	631	-1024	-768	-1	-1	-1	-1	4	-1024	-768	-1	-1	-1	-1	4		0	0						Untertest3.avi	0	880	547	72	111				0	Content		-72	-111	10514464	2254333383
10531	08:57:55.729	00:00:10.531	632	-1024	-768	-1	-1	-1	-1	4	-1024	-768	-1	-1	-1	-1	4		0	0						Untertest3.avi	0	880	547	72	111				0	Content		-72	-111	10531080	2254349999
10548	08:57:55.746	00:00:10.548	633	-1024	-768	-1	-1	-1	-1	4	-1024	-768	-1	-1	-1	-1	4		0	0						Untertest3.avi	0	880	547	72	111				0	Content		-72	-111	10548277	2254367196
10566	08:57:55.764	00:00:10.565	634	-1024	-768	-1	-1	-1	-1	4	-1024	-768	-1	-1	-1	-1	4		0	0						Untertest3.avi	0	880	547	72	111				0	Content		-72	-111	10565649	2254384568
10583	08:57:55.781	00:00:10.582	635	-1024	-768	-1	-1	-1	-1	4	-1024	-768	-1	-1	-1	-1	4		0	0						Untertest3.avi	0	880	547	72	111				0	Content		-72	-111	10582896	2254401815
10598	08:57:55.796	00:00:10.597	636	-1024	-768	-1	-1	-1	-1	4	-1024	-768	-1	-1	-1	-1	4		0	0						Untertest3.avi	0	880	547	72	111				0	Content		-72	-111	10597699	2254416618
10614	08:57:55.812	00:00:10.614	637	-1024	-768	-1	-1	-1	-1	4	-1024	-768	-1	-1	-1	-1	4		0	0						Untertest3.avi	0	880	547	72	111				0	Content		-72	-111	10614455	2254433374
10631	08:57:55.829	00:00:10.631	638	-1024	-768	-1	-1	-1	-1	4	-1024	-768	-1	-1	-1	-1	4		0	0						Untertest3.avi	0	880	547	72	111				0	Content		-72	-111	10631071	2254449990
10648	08:57:55.846	00:00:10.647	639	-1024	-768	-1	-1	-1	-1	4	-1024	-768	-1	-1	-1	-1	4		0	0						Untertest3.avi	0	880	547	72	111				0	Content		-72	-111	10647692	2254466611
10664	08:57:55.862	00:00:10.664	640	-1024	-768	-1	-1	-1	-1	4	-1024	-768	-1	-1	-1	-1	4		0	0						Untertest3.avi	0	880	547	72	111				0	Content		-72	-111	10664316	2254483235
10681	08:57:55.879	00:00:10.680	641	-1024	-768	-1	-1	-1	-1	4	-1024	-768	-1	-1	-1	-1	4		0	0						Untertest3.avi	0	880	547	72	111				0	Content		-72	-111	10680938	2254499857
10698	08:57:55.896	00:00:10.698	642	-1024	-768	-1	-1	-1	-1	4	-1024	-768	-1	-1	-1	-1	4		0	0						Untertest3.avi	0	880	547	72	111				0	Content		-72	-111	10698131	2254517050
10716	08:57:55.914	00:00:10.715	643	-1024	-768	-1	-1	-1	-1	4	-1024	-768	-1	-1	-1	-1	4		0	0						Untertest3.avi	0	880	547	72	111				0	Content		-72	-111	10715504	2254534423
10733	08:57:55.931	00:00:10.732	644	-1024	-768	-1	-1	-1	-1	4	-1024	-768	-1	-1	-1	-1	4		0	0						Untertest3.avi	0	880	547	72	111				0	Content		-72	-111	10732751	2254551670
10748	08:57:55.946	00:00:10.747	645	-1024	-768	-1	-1	-1	-1	4	-1024	-768	-1	-1	-1	-1	4		0	0						Untertest3.avi	0	880	547	72	111				0	Content		-72	-111	10747680	2254566599
10764	08:57:55.962	00:00:10.764	646	-1024	-768	-1	-1	-1	-1	4	-1024	-768	-1	-1	-1	-1	4		0	0						Untertest3.avi	0	880	547	72	111				0	Content		-72	-111	10764303	2254583222
10781	08:57:55.979	00:00:10.781	647	-1024	-768	-1	-1	-1	-1	4	-1024	-768	-1	-1	-1	-1	4		0	0						Untertest3.avi	0	880	547	72	111				0	Content		-72	-111	10781049	2254599968
10798	08:57:55.996	00:00:10.797	648	-1024	-768	-1	-1	-1	-1	4	-1024	-768	-1	-1	-1	-1	4		0	0						Untertest3.avi	0	880	547	72	111				0	Content		-72	-111	10797549	2254616468
10814	08:57:56.012	00:00:10.814	649	-1024	-768	-1	-1	-1	-1	4	-1024	-768	-1	-1	-1	-1	4		0	0						Untertest3.avi	0	880	547	72	111				0	Content		-72	-111	10814296	2254633215
10831	08:57:56.029	00:00:10.830	650	-1024	-768	-1	-1	-1	-1	4	-1024	-768	-1	-1	-1	-1	4		0	0						Untertest3.avi	0	880	547	72	111				0	Content		-72	-111	10830920	2254649839
10848	08:57:56.046	00:00:10.847	651	-1024	-768	-1	-1	-1	-1	4	-1024	-768	-1	-1	-1	-1	4		0	0						Untertest3.avi	0	880	547	72	111				0	Content		-72	-111	10847990	2254666909
10865	08:57:56.063	00:00:10.865	652	-1024	-768	-1	-1	-1	-1	4	-1024	-768	-1	-1	-1	-1	4		0	0						Untertest3.avi	0	880	547	72	111				0	Content		-72	-111	10865376	2254684295
10883	08:57:56.081	00:00:10.882	653	-1024	-768	-1	-1	-1	-1	4	-1024	-768	-1	-1	-1	-1	4		0	0						Untertest3.avi	0	880	547	72	111				0	Content		-72	-111	10882735	2254701654
10898	08:57:56.096	00:00:10.897	654	-1024	-768	-1	-1	-1	-1	4	-1024	-768	-1	-1	-1	-1	4		0	0						Untertest3.avi	0	880	547	72	111				0	Content		-72	-111	10897535	2254716454
10914	08:57:56.112	00:00:10.914	655	-1024	-768	-1	-1	-1	-1	4	-1024	-768	-1	-1	-1	-1	4		0	0						Untertest3.avi	0	880	547	72	111				0	Content		-72	-111	10914160	2254733079
10931	08:57:56.129	00:00:10.930	656	-1024	-768	-1	-1	-1	-1	4	-1024	-768	-1	-1	-1	-1	4		0	0						Untertest3.avi	0	880	547	72	111				0	Content		-72	-111	10930908	2254749827
10948	08:57:56.146	00:00:10.947	657	-1024	-768	-1	-1	-1	-1	4	-1024	-768	-1	-1	-1	-1	4		0	0						Untertest3.avi	0	880	547	72	111				0	Content		-72	-111	10947530	2254766449
10964	08:57:56.162	00:00:10.964	658	-1024	-768	-1	-1	-1	-1	4	-1024	-768	-1	-1	-1	-1	4		0	0						Untertest3.avi	0	880	547	72	111				0	Content		-72	-111	10964155	2254783074
10981	08:57:56.179	00:00:10.980	659	-1024	-768	-1	-1	-1	-1	4	-1024	-768	-1	-1	-1	-1	4		0	0						Untertest3.avi	0	880	547	72	111				0	Content		-72	-111	10980778	2254799697
10998	08:57:56.196	00:00:10.997	660	-1024	-768	-1	-1	-1	-1	4	-1024	-768	-1	-1	-1	-1	4		0	0						Untertest3.avi	0	880	547	72	111				0	Content		-72	-111	10997973	2254816892
11015	08:57:56.213	00:00:11.015	661	-1024	-768	-1	-1	-1	-1	4	-1024	-768	-1	-1	-1	-1	4		0	0						Untertest3.avi	0	880	547	72	111				0	Content		-72	-111	11015360	2254834279
11033	08:57:56.231	00:00:11.032	662	-1024	-768	-1	-1	-1	-1	4	-1024	-768	-1	-1	-1	-1	4		0	0						Untertest3.avi	0	880	547	72	111				0	Content		-72	-111	11032595	2254851514
11047	08:57:56.245	00:00:11.047	663	-1024	-768	-1	-1	-1	-1	4	-1024	-768	-1	-1	-1	-1	4		0	0						Untertest3.avi	0	880	547	72	111				0	Content		-72	-111	11047397	2254866316
11064	08:57:56.262	00:00:11.064	664	-1024	-768	-1	-1	-1	-1	4	-1024	-768	-1	-1	-1	-1	4		0	0						Untertest3.avi	0	880	547	72	111				0	Content		-72	-111	11064145	2254883064
11081	08:57:56.279	00:00:11.080	665	-1024	-768	-1	-1	-1	-1	4	-1024	-768	-1	-1	-1	-1	4		0	0						Untertest3.avi	0	880	547	72	111				0	Content		-72	-111	11080769	2254899688
11098	08:57:56.296	00:00:11.097	666	-1024	-768	-1	-1	-1	-1	4	-1024	-768	-1	-1	-1	-1	4		0	0						Untertest3.avi	0	880	547	72	111				0	Content		-72	-111	11097515	2254916434
11114	08:57:56.312	00:00:11.114	667	-1024	-768	-1	-1	-1	-1	4	-1024	-768	-1	-1	-1	-1	4		0	0						Untertest3.avi	0	880	547	72	111				0	Content		-72	-111	11114015	2254932934
11131	08:57:56.329	00:00:11.130	668	-1024	-768	-1	-1	-1	-1	4	-1024	-768	-1	-1	-1	-1	4		0	0						Untertest3.avi	0	880	547	72	111				0	Content		-72	-111	11130640	2254949559
11148	08:57:56.346	00:00:11.147	669	-1024	-768	-1	-1	-1	-1	4	-1024	-768	-1	-1	-1	-1	4		0	0						Untertest3.avi	0	880	547	72	111				0	Content		-72	-111	11147833	2254966752
11165	08:57:56.363	00:00:11.165	670	-1024	-768	-1	-1	-1	-1	4	-1024	-768	-1	-1	-1	-1	4		0	0						Untertest3.avi	0	880	547	72	111				0	Content		-72	-111	11165207	2254984126
11182	08:57:56.380	00:00:11.182	671	-1024	-768	-1	-1	-1	-1	4	-1024	-768	-1	-1	-1	-1	4		0	0						Untertest3.avi	0	880	547	72	111				0	Content		-72	-111	11182456	2255001375
11197	08:57:56.395	00:00:11.197	672	-1024	-768	-1	-1	-1	-1	4	-1024	-768	-1	-1	-1	-1	4		0	0						Untertest3.avi	0	880	547	72	111				0	Content		-72	-111	11197259	2255016178
11214	08:57:56.412	00:00:11.214	673	-1024	-768	-1	-1	-1	-1	4	-1024	-768	-1	-1	-1	-1	4		0	0						Untertest3.avi	0	880	547	72	111				0	Content		-72	-111	11214011	2255032930
11231	08:57:56.429	00:00:11.230	674	-1024	-768	-1	-1	-1	-1	4	-1024	-768	-1	-1	-1	-1	4		0	0						Untertest3.avi	0	880	547	72	111				0	Content		-72	-111	11230758	2255049677
11247	08:57:56.445	00:00:11.247	675	-1024	-768	-1	-1	-1	-1	4	-1024	-768	-1	-1	-1	-1	4		0	0						Untertest3.avi	0	880	547	72	111				0	Content		-72	-111	11247255	2255066174
11264	08:57:56.462	00:00:11.264	676	-1024	-768	-1	-1	-1	-1	4	-1024	-768	-1	-1	-1	-1	4		0	0						Untertest3.avi	0	880	547	72	111				0	Content		-72	-111	11264007	2255082926
11281	08:57:56.479	00:00:11.280	677	-1024	-768	-1	-1	-1	-1	4	-1024	-768	-1	-1	-1	-1	4		0	0						Untertest3.avi	0	880	547	72	111				0	Content		-72	-111	11280626	2255099545
11298	08:57:56.496	00:00:11.297	678	-1024	-768	-1	-1	-1	-1	4	-1024	-768	-1	-1	-1	-1	4		0	0						Untertest3.avi	0	880	547	72	111				0	Content		-72	-111	11297690	2255116609
11315	08:57:56.513	00:00:11.315	679	-1024	-768	-1	-1	-1	-1	4	-1024	-768	-1	-1	-1	-1	4		0	0						Untertest3.avi	0	880	547	72	111				0	Content		-72	-111	11315065	2255133984
11332	08:57:56.530	00:00:11.332	680	-1024	-768	-1	-1	-1	-1	4	-1024	-768	-1	-1	-1	-1	4		0	0						Untertest3.avi	0	880	547	72	111				0	Content		-72	-111	11332441	2255151360
11347	08:57:56.545	00:00:11.347	681	-1024	-768	-1	-1	-1	-1	4	-1024	-768	-1	-1	-1	-1	4		0	0						Untertest3.avi	0	880	547	72	111				0	Content		-72	-111	11347244	2255166163
11364	08:57:56.562	00:00:11.363	682	-1024	-768	-1	-1	-1	-1	4	-1024	-768	-1	-1	-1	-1	4		0	0						Untertest3.avi	0	880	547	72	111				0	Content		-72	-111	11363868	2255182787
11381	08:57:56.579	00:00:11.380	683	-1024	-768	-1	-1	-1	-1	4	-1024	-768	-1	-1	-1	-1	4		0	0						Untertest3.avi	0	880	547	72	111				0	Content		-72	-111	11380615	2255199534
11397	08:57:56.595	00:00:11.397	684	-1024	-768	-1	-1	-1	-1	4	-1024	-768	-1	-1	-1	-1	4		0	0						Untertest3.avi	0	880	547	72	111				0	Content		-72	-111	11397239	2255216158
11414	08:57:56.612	00:00:11.413	685	-1024	-768	-1	-1	-1	-1	4	-1024	-768	-1	-1	-1	-1	4		0	0						Untertest3.avi	0	880	547	72	111				0	Content		-72	-111	11413862	2255232781
11430	08:57:56.628	00:00:11.430	686	-1024	-768	-1	-1	-1	-1	4	-1024	-768	-1	-1	-1	-1	4		0	0						Untertest3.avi	0	880	547	72	111				0	Content		-72	-111	11430483	2255249402
11448	08:57:56.646	00:00:11.447	687	-1024	-768	-1	-1	-1	-1	4	-1024	-768	-1	-1	-1	-1	4		0	0						Untertest3.avi	0	880	547	72	111				0	Content		-72	-111	11447677	2255266596
11465	08:57:56.663	00:00:11.464	688	-1024	-768	-1	-1	-1	-1	4	-1024	-768	-1	-1	-1	-1	4		0	0						Untertest3.avi	0	880	547	72	111				0	Content		-72	-111	11464923	2255283842
11482	08:57:56.680	00:00:11.482	689	-1024	-768	-1	-1	-1	-1	4	-1024	-768	-1	-1	-1	-1	4		0	0						Untertest3.avi	0	880	547	72	111				0	Content		-72	-111	11482301	2255301220
11497	08:57:56.695	00:00:11.497	690	-1024	-768	-1	-1	-1	-1	4	-1024	-768	-1	-1	-1	-1	4		0	0						Untertest3.avi	0	880	547	72	111				0	Content		-72	-111	11497098	2255316017
11514	08:57:56.712	00:00:11.513	691	-1024	-768	-1	-1	-1	-1	4	-1024	-768	-1	-1	-1	-1	4		0	0						Untertest3.avi	0	880	547	72	111				0	Content		-72	-111	11513721	2255332640
11530	08:57:56.728	00:00:11.530	692	-1024	-768	-1	-1	-1	-1	4	-1024	-768	-1	-1	-1	-1	4		0	0						Untertest3.avi	0	880	547	72	111				0	Content		-72	-111	11530469	2255349388
11547	08:57:56.745	00:00:11.547	693	-1024	-768	-1	-1	-1	-1	4	-1024	-768	-1	-1	-1	-1	4		0	0						Untertest3.avi	0	880	547	72	111				0	Content		-72	-111	11547094	2255366013
11564	08:57:56.762	00:00:11.563	694	-1024	-768	-1	-1	-1	-1	4	-1024	-768	-1	-1	-1	-1	4		0	0						Untertest3.avi	0	880	547	72	111				0	Content		-72	-111	11563719	2255382638
11580	08:57:56.778	00:00:11.580	695	-1024	-768	-1	-1	-1	-1	4	-1024	-768	-1	-1	-1	-1	4		0	0						Untertest3.avi	0	880	547	72	111				0	Content		-72	-111	11580343	2255399262
11598	08:57:56.796	00:00:11.597	696	-1024	-768	-1	-1	-1	-1	4	-1024	-768	-1	-1	-1	-1	4		0	0						Untertest3.avi	0	880	547	72	111				0	Content		-72	-111	11597537	2255416456
11615	08:57:56.813	00:00:11.614	697	-1024	-768	-1	-1	-1	-1	4	-1024	-768	-1	-1	-1	-1	4		0	0						Untertest3.avi	0	880	547	72	111				0	Content		-72	-111	11614886	2255433805
11631	08:57:56.829	00:00:11.631	698	-1024	-768	-1	-1	-1	-1	4	-1024	-768	-1	-1	-1	-1	4		0	0						Untertest3.avi	0	880	547	72	111				0	Content		-72	-111	11631136	2255450055
11648	08:57:56.846	00:00:11.647	699	-1024	-768	-1	-1	-1	-1	4	-1024	-768	-1	-1	-1	-1	4		0	0						Untertest3.avi	0	880	547	72	111				0	Content		-72	-111	11647804	2255466723
11664	08:57:56.862	00:00:11.664	700	-1024	-768	-1	-1	-1	-1	4	-1024	-768	-1	-1	-1	-1	4		0	0						Untertest3.avi	0	880	547	72	111				0	Content		-72	-111	11664471	2255483390
11681	08:57:56.879	00:00:11.680	701	-1024	-768	-1	-1	-1	-1	4	-1024	-768	-1	-1	-1	-1	4		0	0						Untertest3.avi	0	880	547	72	111				0	Content		-72	-111	11680858	2255499777
11698	08:57:56.896	00:00:11.697	702	-1024	-768	-1	-1	-1	-1	4	-1024	-768	-1	-1	-1	-1	4		0	0						Untertest3.avi	0	880	547	72	111				0	Content		-72	-111	11697526	2255516445
11714	08:57:56.912	00:00:11.714	703	-1024	-768	-1	-1	-1	-1	4	-1024	-768	-1	-1	-1	-1	4		0	0						Untertest3.avi	0	880	547	72	111				0	Content		-72	-111	11714193	2255533112
11730	08:57:56.928	00:00:11.730	704	-1024	-768	-1	-1	-1	-1	4	-1024	-768	-1	-1	-1	-1	4		0	0						Untertest3.avi	0	880	547	72	111				0	Content		-72	-111	11730254	2255549173
11747	08:57:56.945	00:00:11.746	705	-1024	-768	-1	-1	-1	-1	4	-1024	-768	-1	-1	-1	-1	4		0	0						Untertest3.avi	0	880	547	72	111				0	Content		-72	-111	11746876	2255565795
11764	08:57:56.962	00:00:11.763	706	-1024	-768	-1	-1	-1	-1	4	-1024	-768	-1	-1	-1	-1	4		0	0						Untertest3.avi	0	880	547	72	111				0	Content		-72	-111	11763555	2255582474
11780	08:57:56.978	00:00:11.780	707	-1024	-768	-1	-1	-1	-1	4	-1024	-768	-1	-1	-1	-1	4		0	0						Untertest3.avi	0	880	547	72	111				0	Content		-72	-111	11780250	2255599169
11797	08:57:56.995	00:00:11.797	708	-1024	-768	-1	-1	-1	-1	4	-1024	-768	-1	-1	-1	-1	4		0	0						Untertest3.avi	0	880	547	72	111				0	Content		-72	-111	11797082	2255616001
11814	08:57:57.012	00:00:11.813	709	-1024	-768	-1	-1	-1	-1	4	-1024	-768	-1	-1	-1	-1	4		0	0						Untertest3.avi	0	880	547	72	111				0	Content		-72	-111	11813750	2255632669
11830	08:57:57.028	00:00:11.830	710	-1024	-768	-1	-1	-1	-1	4	-1024	-768	-1	-1	-1	-1	4		0	0						Untertest3.avi	0	880	547	72	111				0	Content		-72	-111	11830417	2255649336
11847	08:57:57.045	00:00:11.847	711	-1024	-768	-1	-1	-1	-1	4	-1024	-768	-1	-1	-1	-1	4		0	0						Untertest3.avi	0	880	547	72	111				0	Content		-72	-111	11847404	2255666323
11864	08:57:57.062	00:00:11.864	712	-1024	-768	-1	-1	-1	-1	4	-1024	-768	-1	-1	-1	-1	4		0	0						Untertest3.avi	0	880	547	72	111				0	Content		-72	-111	11864072	2255682991
11881	08:57:57.079	00:00:11.880	713	-1024	-768	-1	-1	-1	-1	4	-1024	-768	-1	-1	-1	-1	4		0	0						Untertest3.avi	0	880	547	72	111				0	Content		-72	-111	11880739	2255699658
11898	08:57:57.096	00:00:11.898	714	-1024	-768	-1	-1	-1	-1	4	-1024	-768	-1	-1	-1	-1	4		0	0						Untertest3.avi	0	880	547	72	111				0	Content		-72	-111	11898056	2255716975
11915	08:57:57.113	00:00:11.914	715	-1024	-768	-1	-1	-1	-1	4	-1024	-768	-1	-1	-1	-1	4		0	0						Untertest3.avi	0	880	547	72	111				0	Content		-72	-111	11914723	2255733642
11931	08:57:57.129	00:00:11.930	716	-1024	-768	-1	-1	-1	-1	4	-1024	-768	-1	-1	-1	-1	4		0	0						Untertest3.avi	0	880	547	72	111				0	Content		-72	-111	11930939	2255749858
11948	08:57:57.146	00:00:11.947	717	-1024	-768	-1	-1	-1	-1	4	-1024	-768	-1	-1	-1	-1	4		0	0						Untertest3.avi	0	880	547	72	111				0	Content		-72	-111	11947607	2255766526
11964	08:57:57.162	00:00:11.964	718	-1024	-768	-1	-1	-1	-1	4	-1024	-768	-1	-1	-1	-1	4		0	0						Untertest3.avi	0	880	547	72	111				0	Content		-72	-111	11964274	2255783193
11980	08:57:57.178	00:00:11.980	719	-1024	-768	-1	-1	-1	-1	4	-1024	-768	-1	-1	-1	-1	4		0	0						Untertest3.avi	0	880	547	72	111				0	Content		-72	-111	11980119	2255799038
11997	08:57:57.195	00:00:11.996	720	-1024	-768	-1	-1	-1	-1	4	-1024	-768	-1	-1	-1	-1	4		0	0						Untertest3.avi	0	880	547	72	111				0	Content		-72	-111	11996739	2255815658
12013	08:57:57.211	00:00:12.013	721	-1024	-768	-1	-1	-1	-1	4	-1024	-768	-1	-1	-1	-1	4		0	0						Untertest3.avi	0	880	547	72	111				0	Content		-72	-111	12013425	2255832344
12030	08:57:57.228	00:00:12.030	722	-1024	-768	-1	-1	-1	-1	4	-1024	-768	-1	-1	-1	-1	4		0	0						Untertest3.avi	0	880	547	72	111				0	Content		-72	-111	12030092	2255849011
12047	08:57:57.245	00:00:12.046	723	-1024	-768	-1	-1	-1	-1	4	-1024	-768	-1	-1	-1	-1	4		0	0						Untertest3.avi	0	880	547	72	111				0	Content		-72	-111	12046760	2255865679
12063	08:57:57.261	00:00:12.063	724	-1024	-768	-1	-1	-1	-1	4	-1024	-768	-1	-1	-1	-1	4		0	0						Untertest3.avi	0	880	547	72	111				0	Content		-72	-111	12063416	2255882335
12080	08:57:57.278	00:00:12.079	725	-1024	-768	-1	-1	-1	-1	4	-1024	-768	-1	-1	-1	-1	4		0	0						Untertest3.avi	0	880	547	72	111				0	Content		-72	-111	12079985	2255898904
12097	08:57:57.295	00:00:12.096	726	-1024	-768	-1	-1	-1	-1	4	-1024	-768	-1	-1	-1	-1	4		0	0						Untertest3.avi	0	880	547	72	111				0	Content		-72	-111	12096610	2255915529
12114	08:57:57.312	00:00:12.113	727	-1024	-768	-1	-1	-1	-1	4	-1024	-768	-1	-1	-1	-1	4		0	0						Untertest3.avi	0	880	547	72	111				0	Content		-72	-111	12113693	2255932612
12130	08:57:57.328	00:00:12.130	728	-1024	-768	-1	-1	-1	-1	4	-1024	-768	-1	-1	-1	-1	4		0	0						Untertest3.avi	0	880	547	72	111				0	Content		-72	-111	12130361	2255949280
12147	08:57:57.345	00:00:12.147	729	-1024	-768	-1	-1	-1	-1	4	-1024	-768	-1	-1	-1	-1	4		0	0						Untertest3.avi	0	880	547	72	111				0	Content		-72	-111	12147029	2255965948
12164	08:57:57.362	00:00:12.164	730	-1024	-768	-1	-1	-1	-1	4	-1024	-768	-1	-1	-1	-1	4		0	0						Untertest3.avi	0	880	547	72	111				0	Content		-72	-111	12164179	2255983098
12181	08:57:57.379	00:00:12.180	731	-1024	-768	-1	-1	-1	-1	4	-1024	-768	-1	-1	-1	-1	4		0	0						Untertest3.avi	0	880	547	72	111				0	Content		-72	-111	12180847	2255999766
12198	08:57:57.396	00:00:12.197	732	-1024	-768	-1	-1	-1	-1	4	-1024	-768	-1	-1	-1	-1	4		0	0						Untertest3.avi	0	880	547	72	111				0	Content		-72	-111	12197514	2256016433
12214	08:57:57.412	00:00:12.213	733	-1024	-768	-1	-1	-1	-1	4	-1024	-768	-1	-1	-1	-1	4		0	0						Untertest3.avi	0	880	547	72	111				0	Content		-72	-111	12213748	2256032667
12230	08:57:57.428	00:00:12.230	734	-1024	-768	-1	-1	-1	-1	4	-1024	-768	-1	-1	-1	-1	4		0	0						Untertest3.avi	0	880	547	72	111				0	Content		-72	-111	12230415	2256049334
12247	08:57:57.445	00:00:12.246	735	-1024	-768	-1	-1	-1	-1	4	-1024	-768	-1	-1	-1	-1	4		0	0						Untertest3.avi	0	880	547	72	111				0	Content		-72	-111	12246941	2256065860
12264	08:57:57.462	00:00:12.263	736	-1024	-768	-1	-1	-1	-1	4	-1024	-768	-1	-1	-1	-1	4		0	0						Untertest3.avi	0	880	547	72	111				0	Content		-72	-111	12263609	2256082528
12280	08:57:57.478	00:00:12.280	737	-1024	-768	-1	-1	-1	-1	4	-1024	-768	-1	-1	-1	-1	4		0	0						Untertest3.avi	0	880	547	72	111				0	Content		-72	-111	12280276	2256099195
12297	08:57:57.495	00:00:12.296	738	-1024	-768	-1	-1	-1	-1	4	-1024	-768	-1	-1	-1	-1	4		0	0						Untertest3.avi	0	880	547	72	111				0	Content		-72	-111	12296603	2256115522
12313	08:57:57.511	00:00:12.313	739	-1024	-768	-1	-1	-1	-1	4	-1024	-768	-1	-1	-1	-1	4		0	0						Untertest3.avi	0	880	547	72	111				0	Content		-72	-111	12313229	2256132148
12330	08:57:57.528	00:00:12.329	740	-1024	-768	-1	-1	-1	-1	4	-1024	-768	-1	-1	-1	-1	4		0	0						Untertest3.avi	0	880	547	72	111				0	Content		-72	-111	12329896	2256148815
12347	08:57:57.545	00:00:12.346	741	-1024	-768	-1	-1	-1	-1	4	-1024	-768	-1	-1	-1	-1	4		0	0						Untertest3.avi	0	880	547	72	111				0	Content		-72	-111	12346564	2256165483
12363	08:57:57.561	00:00:12.363	742	-1024	-768	-1	-1	-1	-1	4	-1024	-768	-1	-1	-1	-1	4		0	0						Untertest3.avi	0	880	547	72	111				0	Content		-72	-111	12363231	2256182150
12380	08:57:57.578	00:00:12.379	743	-1024	-768	-1	-1	-1	-1	4	-1024	-768	-1	-1	-1	-1	4		0	0						Untertest3.avi	0	880	547	72	111				0	Content		-72	-111	12379855	2256198774
12397	08:57:57.595	00:00:12.396	744	-1024	-768	-1	-1	-1	-1	4	-1024	-768	-1	-1	-1	-1	4		0	0						Untertest3.avi	0	880	547	72	111				0	Content		-72	-111	12396522	2256215441
12413	08:57:57.611	00:00:12.413	745	-1024	-768	-1	-1	-1	-1	4	-1024	-768	-1	-1	-1	-1	4		0	0						Untertest3.avi	0	880	547	72	111				0	Content		-72	-111	12413190	2256232109
12430	08:57:57.628	00:00:12.430	746	-1024	-768	-1	-1	-1	-1	4	-1024	-768	-1	-1	-1	-1	4		0	0						Untertest3.avi	0	880	547	72	111				0	Content		-72	-111	12430082	2256249001
12447	08:57:57.645	00:00:12.446	747	-1024	-768	-1	-1	-1	-1	4	-1024	-768	-1	-1	-1	-1	4		0	0						Untertest3.avi	0	880	547	72	111				0	Content		-72	-111	12446749	2256265668
12464	08:57:57.662	00:00:12.463	748	-1024	-768	-1	-1	-1	-1	4	-1024	-768	-1	-1	-1	-1	4		0	0						Untertest3.avi	0	880	547	72	111				0	Content		-72	-111	12463741	2256282660
12480	08:57:57.678	00:00:12.480	749	-1024	-768	-1	-1	-1	-1	4	-1024	-768	-1	-1	-1	-1	4		0	0						Untertest3.avi	0	880	547	72	111				0	Content		-72	-111	12480408	2256299327
12497	08:57:57.695	00:00:12.497	750	-1024	-768	-1	-1	-1	-1	4	-1024	-768	-1	-1	-1	-1	4		0	0						Untertest3.avi	0	880	547	72	111				0	Content		-72	-111	12497076	2256315995
12514	08:57:57.712	00:00:12.514	751	-1024	-768	-1	-1	-1	-1	4	-1024	-768	-1	-1	-1	-1	4		0	0						Untertest3.avi	0	880	547	72	111				0	Content		-72	-111	12514334	2256333253
12531	08:57:57.729	00:00:12.531	752	-1024	-768	-1	-1	-1	-1	4	-1024	-768	-1	-1	-1	-1	4		0	0						Untertest3.avi	0	880	547	72	111				0	Content		-72	-111	12531001	2256349920
12547	08:57:57.745	00:00:12.547	753	-1024	-768	-1	-1	-1	-1	4	-1024	-768	-1	-1	-1	-1	4		0	0						Untertest3.avi	0	880	547	72	111				0	Content		-72	-111	12547240	2256366159
12564	08:57:57.762	00:00:12.563	754	-1024	-768	-1	-1	-1	-1	4	-1024	-768	-1	-1	-1	-1	4		0	0						Untertest3.avi	0	880	547	72	111				0	Content		-72	-111	12563907	2256382826
12581	08:57:57.779	00:00:12.580	755	-1024	-768	-1	-1	-1	-1	4	-1024	-768	-1	-1	-1	-1	4		0	0						Untertest3.avi	0	880	547	72	111				0	Content		-72	-111	12580575	2256399494
12596	08:57:57.794	00:00:12.596	756	-1024	-768	-1	-1	-1	-1	4	-1024	-768	-1	-1	-1	-1	4		0	0						Untertest3.avi	0	880	547	72	111				0	Content		-72	-111	12596338	2256415257
12613	08:57:57.811	00:00:12.612	757	-1024	-768	-1	-1	-1	-1	4	-1024	-768	-1	-1	-1	-1	4		0	0						Untertest3.avi	0	880	547	72	111				0	Content		-72	-111	12612963	2256431882
12630	08:57:57.828	00:00:12.629	758	-1024	-768	-1	-1	-1	-1	4	-1024	-768	-1	-1	-1	-1	4		0	0						Untertest3.avi	0	880	547	72	111				0	Content		-72	-111	12629649	2256448568
12646	08:57:57.844	00:00:12.646	759	-1024	-768	-1	-1	-1	-1	4	-1024	-768	-1	-1	-1	-1	4		0	0						Untertest3.avi	0	880	547	72	111				0	Content		-72	-111	12646316	2256465235
12663	08:57:57.861	00:00:12.662	760	-1024	-768	-1	-1	-1	-1	4	-1024	-768	-1	-1	-1	-1	4		0	0						Untertest3.avi	0	880	547	72	111				0	Content		-72	-111	12662984	2256481903
12680	08:57:57.878	00:00:12.679	761	-1024	-768	-1	-1	-1	-1	4	-1024	-768	-1	-1	-1	-1	4		0	0						Untertest3.avi	0	880	547	72	111				0	Content		-72	-111	12679762	2256498681
12696	08:57:57.894	00:00:12.696	762	-1024	-768	-1	-1	-1	-1	4	-1024	-768	-1	-1	-1	-1	4		0	0						Untertest3.avi	0	880	547	72	111				0	Content		-72	-111	12696334	2256515253
12713	08:57:57.911	00:00:12.712	763	-1024	-768	-1	-1	-1	-1	4	-1024	-768	-1	-1	-1	-1	4		0	0						Untertest3.avi	0	880	547	72	111				0	Content		-72	-111	12712957	2256531876
12730	08:57:57.928	00:00:12.730	764	-1024	-768	-1	-1	-1	-1	4	-1024	-768	-1	-1	-1	-1	4		0	0						Untertest3.avi	0	880	547	72	111				0	Content		-72	-111	12730040	2256548959
12747	08:57:57.945	00:00:12.746	765	-1024	-768	-1	-1	-1	-1	4	-1024	-768	-1	-1	-1	-1	4		0	0						Untertest3.avi	0	880	547	72	111				0	Content		-72	-111	12746708	2256565627
12763	08:57:57.961	00:00:12.763	766	-1024	-768	-1	-1	-1	-1	4	-1024	-768	-1	-1	-1	-1	4		0	0						Untertest3.avi	0	880	547	72	111				0	Content		-72	-111	12763375	2256582294
12781	08:57:57.979	00:00:12.780	767	-1024	-768	-1	-1	-1	-1	4	-1024	-768	-1	-1	-1	-1	4		0	0						Untertest3.avi	0	880	547	72	111				0	Content		-72	-111	12780527	2256599446
12797	08:57:57.995	00:00:12.797	768	-1024	-768	-1	-1	-1	-1	4	-1024	-768	-1	-1	-1	-1	4		0	0						Untertest3.avi	0	880	547	72	111				0	Content		-72	-111	12797195	2256616114
12814	08:57:58.012	00:00:12.813	769	-1024	-768	-1	-1	-1	-1	4	-1024	-768	-1	-1	-1	-1	4		0	0						Untertest3.avi	0	880	547	72	111				0	Content		-72	-111	12813862	2256632781
12830	08:57:58.028	00:00:12.830	770	-1024	-768	-1	-1	-1	-1	4	-1024	-768	-1	-1	-1	-1	4		0	0						Untertest3.avi	0	880	547	72	111				0	Content		-72	-111	12830032	2256648951
12847	08:57:58.045	00:00:12.846	771	-1024	-768	-1	-1	-1	-1	4	-1024	-768	-1	-1	-1	-1	4		0	0						Untertest3.avi	0	880	547	72	111				0	Content		-72	-111	12846699	2256665618
12863	08:57:58.061	00:00:12.863	772	-1024	-768	-1	-1	-1	-1	4	-1024	-768	-1	-1	-1	-1	4		0	0						Untertest3.avi	0	880	547	72	111				0	Content		-72	-111	12863200	2256682119
12880	08:57:58.078	00:00:12.879	773	-1024	-768	-1	-1	-1	-1	4	-1024	-768	-1	-1	-1	-1	4		0	0						Untertest3.avi	0	880	547	72	111				0	Content		-72	-111	12879867	2256698786
12897	08:57:58.095	00:00:12.896	774	-1024	-768	-1	-1	-1	-1	4	-1024	-768	-1	-1	-1	-1	4		0	0						Untertest3.avi	0	880	547	72	111				0	Content		-72	-111	12896535	2256715454
12913	08:57:58.111	00:00:12.912	775	-1024	-768	-1	-1	-1	-1	4	-1024	-768	-1	-1	-1	-1	4		0	0						Untertest3.avi	0	880	547	72	111				0	Content		-72	-111	12912820	2256731739
12929	08:57:58.127	00:00:12.929	776	-1024	-768	-1	-1	-1	-1	4	-1024	-768	-1	-1	-1	-1	4		0	0						Untertest3.avi	0	880	547	72	111				0	Content		-72	-111	12929443	2256748362
12946	08:57:58.144	00:00:12.946	777	-1024	-768	-1	-1	-1	-1	4	-1024	-768	-1	-1	-1	-1	4		0	0						Untertest3.avi	0	880	547	72	111				0	Content		-72	-111	12946112	2256765031
12963	08:57:58.161	00:00:12.962	778	-1024	-768	-1	-1	-1	-1	4	-1024	-768	-1	-1	-1	-1	4		0	0						Untertest3.avi	0	880	547	72	111				0	Content		-72	-111	12962779	2256781698
12979	08:57:58.177	00:00:12.979	779	-1024	-768	-1	-1	-1	-1	4	-1024	-768	-1	-1	-1	-1	4		0	0						Untertest3.avi	0	880	547	72	111				0	Content		-72	-111	12979447	2256798366
12996	08:57:58.194	00:00:12.996	780	-1024	-768	-1	-1	-1	-1	4	-1024	-768	-1	-1	-1	-1	4		0	0						Untertest3.avi	0	880	547	72	111				0	Content		-72	-111	12996113	2256815032
13013	08:57:58.211	00:00:13.012	781	-1024	-768	-1	-1	-1	-1	4	-1024	-768	-1	-1	-1	-1	4		0	0						Untertest3.avi	0	880	547	72	111				0	Content		-72	-111	13012780	2256831699
13029	08:57:58.227	00:00:13.029	782	-1024	-768	-1	-1	-1	-1	4	-1024	-768	-1	-1	-1	-1	4		0	0						Untertest3.avi	0	880	547	72	111				0	Content		-72	-111	13029448	2256848367
13046	08:57:58.244	00:00:13.046	783	-1024	-768	-1	-1	-1	-1	4	-1024	-768	-1	-1	-1	-1	4		0	0						Untertest3.avi	0	880	547	72	111				0	Content		-72	-111	13046380	2256865299
13063	08:57:58.261	00:00:13.063	784	-1024	-768	-1	-1	-1	-1	4	-1024	-768	-1	-1	-1	-1	4		0	0						Untertest3.avi	0	880	547	72	111				0	Content		-72	-111	13063048	2256881967
13080	08:57:58.278	00:00:13.080	785	-1024	-768	-1	-1	-1	-1	4	-1024	-768	-1	-1	-1	-1	4		0	0						Untertest3.avi	0	880	547	72	111				0	Content		-72	-111	13080012	2256898931
13097	08:57:58.295	00:00:13.096	786	-1024	-768	-1	-1	-1	-1	4	-1024	-768	-1	-1	-1	-1	4		0	0						Untertest3.avi	0	880	547	72	111				0	Content		-72	-111	13096679	2256915598
13113	08:57:58.311	00:00:13.113	787	-1024	-768	-1	-1	-1	-1	4	-1024	-768	-1	-1	-1	-1	4		0	0						Untertest3.avi	0	880	547	72	111				0	Content		-72	-111	13113347	2256932266
13131	08:57:58.329	00:00:13.130	788	-1024	-768	-1	-1	-1	-1	4	-1024	-768	-1	-1	-1	-1	4		0	0						Untertest3.avi	0	880	547	72	111				0	Content		-72	-111	13130640	2256949559
13147	08:57:58.345	00:00:13.147	789	-1024	-768	-1	-1	-1	-1	4	-1024	-768	-1	-1	-1	-1	4		0	0						Untertest3.avi	0	880	547	72	111				0	Content		-72	-111	13147308	2256966227
13164	08:57:58.362	00:00:13.163	790	-1024	-768	-1	-1	-1	-1	4	-1024	-768	-1	-1	-1	-1	4		0	0						Untertest3.avi	0	880	547	72	111				0	Content		-72	-111	13163518	2256982437
13180	08:57:58.378	00:00:13.180	791	-1024	-768	-1	-1	-1	-1	4	-1024	-768	-1	-1	-1	-1	4		0	0						Untertest3.avi	0	880	547	72	111				0	Content		-72	-111	13180185	2256999104
13197	08:57:58.395	00:00:13.196	792	-1024	-768	-1	-1	-1	-1	4	-1024	-768	-1	-1	-1	-1	4		0	0						Untertest3.avi	0	880	547	72	111				0	Content		-72	-111	13196853	2257015772
13213	08:57:58.411	00:00:13.212	793	-1024	-768	-1	-1	-1	-1	4	-1024	-768	-1	-1	-1	-1	4		0	0						Untertest3.avi	0	880	547	72	111				0	Content		-72	-111	13212679	2257031598
13229	08:57:58.427	00:00:13.229	794	-1024	-768	-1	-1	-1	-1	4	-1024	-768	-1	-1	-1	-1	4		0	0						Untertest3.avi	0	880	547	72	111				0	Content		-72	-111	13229302	2257048221
13246	08:57:58.444	00:00:13.245	795	-1024	-768	-1	-1	-1	-1	4	-1024	-768	-1	-1	-1	-1	4		0	0						Untertest3.avi	0	880	547	72	111				0	Content		-72	-111	13245987	2257064906
13263	08:57:58.461	00:00:13.262	796	-1024	-768	-1	-1	-1	-1	4	-1024	-768	-1	-1	-1	-1	4		0	0						Untertest3.avi	0	880	547	72	111				0	Content		-72	-111	13262655	2257081574
13279	08:57:58.477	00:00:13.279	797	-1024	-768	-1	-1	-1	-1	4	-1024	-768	-1	-1	-1	-1	4		0	0						Untertest3.avi	0	880	547	72	111				0	Content		-72	-111	13279323	2257098242
13296	08:57:58.494	00:00:13.295	798	-1024	-768	-1	-1	-1	-1	4	-1024	-768	-1	-1	-1	-1	4		0	0						Untertest3.avi	0	880	547	72	111				0	Content		-72	-111	13295984	2257114903
13313	08:57:58.511	00:00:13.312	799	-1024	-768	-1	-1	-1	-1	4	-1024	-768	-1	-1	-1	-1	4		0	0						Untertest3.avi	0	880	547	72	111				0	Content		-72	-111	13312561	2257131480
13329	08:57:58.527	00:00:13.329	800	-1024	-768	-1	-1	-1	-1	4	-1024	-768	-1	-1	-1	-1	4		0	0						Untertest3.avi	0	880	547	72	111				0	Content		-72	-111	13329215	2257148134
13346	08:57:58.544	00:00:13.346	801	-1024	-768	-1	-1	-1	-1	4	-1024	-768	-1	-1	-1	-1	4		0	0						Untertest3.avi	0	880	547	72	111				0	Content		-72	-111	13346284	2257165203
13363	08:57:58.561	00:00:13.362	802	-1024	-768	-1	-1	-1	-1	4	-1024	-768	-1	-1	-1	-1	4		0	0						Untertest3.avi	0	880	547	72	111				0	Content		-72	-111	13362952	2257181871
13380	08:57:58.578	00:00:13.379	803	-1024	-768	-1	-1	-1	-1	4	-1024	-768	-1	-1	-1	-1	4		0	0						Untertest3.avi	0	880	547	72	111				0	Content		-72	-111	13379619	2257198538
13397	08:57:58.595	00:00:13.396	804	-1024	-768	-1	-1	-1	-1	4	-1024	-768	-1	-1	-1	-1	4		0	0						Untertest3.avi	0	880	547	72	111				0	Content		-72	-111	13396760	2257215679
13413	08:57:58.611	00:00:13.413	805	-1024	-768	-1	-1	-1	-1	4	-1024	-768	-1	-1	-1	-1	4		0	0						Untertest3.avi	0	880	547	72	111				0	Content		-72	-111	13413427	2257232346
13430	08:57:58.628	00:00:13.430	806	-1024	-768	-1	-1	-1	-1	4	-1024	-768	-1	-1	-1	-1	4		0	0						Untertest3.avi	0	880	547	72	111				0	Content		-72	-111	13430095	2257249014
13446	08:57:58.644	00:00:13.446	807	-1024	-768	-1	-1	-1	-1	4	-1024	-768	-1	-1	-1	-1	4		0	0						Untertest3.avi	0	880	547	72	111				0	Content		-72	-111	13446323	2257265242
13463	08:57:58.661	00:00:13.462	808	-1024	-768	-1	-1	-1	-1	4	-1024	-768	-1	-1	-1	-1	4		0	0						Untertest3.avi	0	880	547	72	111				0	Content		-72	-111	13462990	2257281909
13479	08:57:58.677	00:00:13.479	809	-1024	-768	-1	-1	-1	-1	4	-1024	-768	-1	-1	-1	-1	4		0	0						Untertest3.avi	0	880	547	72	111				0	Content		-72	-111	13479390	2257298309
13496	08:57:58.694	00:00:13.496	810	-1024	-768	-1	-1	-1	-1	4	-1024	-768	-1	-1	-1	-1	4		0	0						Untertest3.avi	0	880	547	72	111				0	Content		-72	-111	13496057	2257314976
13512	08:57:58.710	00:00:13.512	811	-1024	-768	-1	-1	-1	-1	4	-1024	-768	-1	-1	-1	-1	4		0	0						Untertest3.avi	0	880	547	72	111				0	Content		-72	-111	13512412	2257331331
13529	08:57:58.727	00:00:13.529	812	-1024	-768	-1	-1	-1	-1	4	-1024	-768	-1	-1	-1	-1	4		0	0						Untertest3.avi	0	880	547	72	111				0	Content		-72	-111	13529175	2257348094
13546	08:57:58.744	00:00:13.545	813	-1024	-768	-1	-1	-1	-1	4	-1024	-768	-1	-1	-1	-1	4		0	0						Untertest3.avi	0	880	547	72	111				0	Content		-72	-111	13545840	2257364759
13562	08:57:58.760	00:00:13.562	814	-1024	-768	-1	-1	-1	-1	4	-1024	-768	-1	-1	-1	-1	4		0	0						Untertest3.avi	0	880	547	72	111				0	Content		-72	-111	13562409	2257381328
13579	08:57:58.777	00:00:13.579	815	-1024	-768	-1	-1	-1	-1	4	-1024	-768	-1	-1	-1	-1	4		0	0						Untertest3.avi	0	880	547	72	111				0	Content		-72	-111	13579283	2257398202
13596	08:57:58.794	00:00:13.595	816	-1024	-768	-1	-1	-1	-1	4	-1024	-768	-1	-1	-1	-1	4		0	0						Untertest3.avi	0	880	547	72	111				0	Content		-72	-111	13595951	2257414870
13613	08:57:58.811	00:00:13.612	817	-1024	-768	-1	-1	-1	-1	4	-1024	-768	-1	-1	-1	-1	4		0	0						Untertest3.avi	0	880	547	72	111				0	Content		-72	-111	13612618	2257431537
13630	08:57:58.828	00:00:13.629	818	-1024	-768	-1	-1	-1	-1	4	-1024	-768	-1	-1	-1	-1	4		0	0						Untertest3.avi	0	880	547	72	111				0	Content		-72	-111	13629588	2257448507
13646	08:57:58.844	00:00:13.646	819	-1024	-768	-1	-1	-1	-1	4	-1024	-768	-1	-1	-1	-1	4		0	0						Untertest3.avi	0	880	547	72	111				0	Content		-72	-111	13646256	2257465175
13663	08:57:58.861	00:00:13.662	820	-1024	-768	-1	-1	-1	-1	4	-1024	-768	-1	-1	-1	-1	4		0	0						Untertest3.avi	0	880	547	72	111				0	Content		-72	-111	13662923	2257481842
13680	08:57:58.878	00:00:13.680	821	-1024	-768	-1	-1	-1	-1	4	-1024	-768	-1	-1	-1	-1	4		0	0						Untertest3.avi	0	880	547	72	111				0	Content		-72	-111	13680224	2257499143
13697	08:57:58.895	00:00:13.696	822	-1024	-768	-1	-1	-1	-1	4	-1024	-768	-1	-1	-1	-1	4		0	0						Untertest3.avi	0	880	547	72	111				0	Content		-72	-111	13696891	2257515810
13714	08:57:58.912	00:00:13.714	823	-1024	-768	-1	-1	-1	-1	4	-1024	-768	-1	-1	-1	-1	4		0	0						Untertest3.avi	0	880	547	72	111				0	Content		-72	-111	13714157	2257533076
13729	08:57:58.927	00:00:13.729	824	-1024	-768	-1	-1	-1	-1	4	-1024	-768	-1	-1	-1	-1	4		0	0						Untertest3.avi	0	880	547	72	111				0	Content		-72	-111	13729021	2257547940
13746	08:57:58.944	00:00:13.745	825	-1024	-768	-1	-1	-1	-1	4	-1024	-768	-1	-1	-1	-1	4		0	0						Untertest3.avi	0	880	547	72	111				0	Content		-72	-111	13745645	2257564564
13762	08:57:58.960	00:00:13.762	826	-1024	-768	-1	-1	-1	-1	4	-1024	-768	-1	-1	-1	-1	4		0	0						Untertest3.avi	0	880	547	72	111				0	Content		-72	-111	13762313	2257581232
13779	08:57:58.977	00:00:13.778	827	-1024	-768	-1	-1	-1	-1	4	-1024	-768	-1	-1	-1	-1	4		0	0						Untertest3.avi	0	880	547	72	111				0	Content		-72	-111	13778894	2257597813
13796	08:57:58.994	00:00:13.795	828	-1024	-768	-1	-1	-1	-1	4	-1024	-768	-1	-1	-1	-1	4		0	0						Untertest3.avi	0	880	547	72	111				0	Content		-72	-111	13795700	2257614619
13812	08:57:59.010	00:00:13.812	829	-1024	-768	-1	-1	-1	-1	4	-1024	-768	-1	-1	-1	-1	4		0	0						Untertest3.avi	0	880	547	72	111				0	Content		-72	-111	13812265	2257631184
13829	08:57:59.027	00:00:13.829	830	-1024	-768	-1	-1	-1	-1	4	-1024	-768	-1	-1	-1	-1	4		0	0						Untertest3.avi	0	880	547	72	111				0	Content		-72	-111	13829203	2257648122
13846	08:57:59.044	00:00:13.845	831	-1024	-768	-1	-1	-1	-1	4	-1024	-768	-1	-1	-1	-1	4		0	0						Untertest3.avi	0	880	547	72	111				0	Content		-72	-111	13845871	2257664790
13863	08:57:59.061	00:00:13.863	832	-1024	-768	-1	-1	-1	-1	4	-1024	-768	-1	-1	-1	-1	4		0	0						Untertest3.avi	0	880	547	72	111				0	Content		-72	-111	13863005	2257681924
13880	08:57:59.078	00:00:13.879	833	-1024	-768	-1	-1	-1	-1	4	-1024	-768	-1	-1	-1	-1	4		0	0						Untertest3.avi	0	880	547	72	111				0	Content		-72	-111	13879673	2257698592
13897	08:57:59.095	00:00:13.896	834	-1024	-768	-1	-1	-1	-1	4	-1024	-768	-1	-1	-1	-1	4		0	0						Untertest3.avi	0	880	547	72	111				0	Content		-72	-111	13896842	2257715761
13914	08:57:59.112	00:00:13.913	835	-1024	-768	-1	-1	-1	-1	4	-1024	-768	-1	-1	-1	-1	4		0	0						Untertest3.avi	0	880	547	72	111				0	Content		-72	-111	13913509	2257732428
13930	08:57:59.128	00:00:13.929	836	-1024	-768	-1	-1	-1	-1	4	-1024	-768	-1	-1	-1	-1	4		0	0						Untertest3.avi	0	880	547	72	111				0	Content		-72	-111	13929509	2257748428
13946	08:57:59.144	00:00:13.946	837	-1024	-768	-1	-1	-1	-1	4	-1024	-768	-1	-1	-1	-1	4		0	0						Untertest3.avi	0	880	547	72	111				0	Content		-72	-111	13946176	2257765095
13962	08:57:59.160	00:00:13.962	838	-1024	-768	-1	-1	-1	-1	4	-1024	-768	-1	-1	-1	-1	4		0	0						Untertest3.avi	0	880	547	72	111				0	Content		-72	-111	13962138	2257781057
13979	08:57:59.177	00:00:13.978	839	-1024	-768	-1	-1	-1	-1	4	-1024	-768	-1	-1	-1	-1	4		0	0						Untertest3.avi	0	880	547	72	111				0	Content		-72	-111	13978757	2257797676
13996	08:57:59.194	00:00:13.995	840	-1024	-768	-1	-1	-1	-1	4	-1024	-768	-1	-1	-1	-1	4		0	0						Untertest3.avi	0	880	547	72	111				0	Content		-72	-111	13995503	2257814422
14012	08:57:59.210	00:00:14.012	841	-1024	-768	-1	-1	-1	-1	4	-1024	-768	-1	-1	-1	-1	4		0	0						Untertest3.avi	0	880	547	72	111				0	Content		-72	-111	14012178	2257831097
14029	08:57:59.227	00:00:14.028	842	-1024	-768	-1	-1	-1	-1	4	-1024	-768	-1	-1	-1	-1	4		0	0						Untertest3.avi	0	880	547	72	111				0	Content		-72	-111	14028775	2257847694
14045	08:57:59.243	00:00:14.045	843	-1024	-768	-1	-1	-1	-1	4	-1024	-768	-1	-1	-1	-1	4		0	0						Untertest3.avi	0	880	547	72	111				0	Content		-72	-111	14045443	2257864362
14062	08:57:59.260	00:00:14.062	844	-1024	-768	-1	-1	-1	-1	4	-1024	-768	-1	-1	-1	-1	4		0	0						Untertest3.avi	0	880	547	72	111				0	Content		-72	-111	14062345	2257881264
14079	08:57:59.277	00:00:14.079	845	-1024	-768	-1	-1	-1	-1	4	-1024	-768	-1	-1	-1	-1	4		0	0						Untertest3.avi	0	880	547	72	111				0	Content		-72	-111	14079013	2257897932
14096	08:57:59.294	00:00:14.096	846	-1024	-768	-1	-1	-1	-1	4	-1024	-768	-1	-1	-1	-1	4		0	0						Untertest3.avi	0	880	547	72	111				0	Content		-72	-111	14096009	2257914928
14113	08:57:59.311	00:00:14.112	847	-1024	-768	-1	-1	-1	-1	4	-1024	-768	-1	-1	-1	-1	4		0	0						Untertest3.avi	0	880	547	72	111				0	Content		-72	-111	14112676	2257931595
14129	08:57:59.327	00:00:14.129	848	-1024	-768	-1	-1	-1	-1	4	-1024	-768	-1	-1	-1	-1	4		0	0						Untertest3.avi	0	880	547	72	111				0	Content		-72	-111	14129344	2257948263
14147	08:57:59.345	00:00:14.146	849	-1024	-768	-1	-1	-1	-1	4	-1024	-768	-1	-1	-1	-1	4		0	0						Untertest3.avi	0	880	547	72	111				0	Content		-72	-111	14146607	2257965526
14163	08:57:59.361	00:00:14.163	850	-1024	-768	-1	-1	-1	-1	4	-1024	-768	-1	-1	-1	-1	4		0	0						Untertest3.avi	0	880	547	72	111				0	Content		-72	-111	14163275	2257982194
14181	08:57:59.379	00:00:14.180	851	-1024	-768	-1	-1	-1	-1	4	-1024	-768	-1	-1	-1	-1	4		0	0						Untertest3.avi	0	880	547	72	111				0	Content		-72	-111	14180617	2257999536
14195	08:57:59.393	00:00:14.195	852	-1024	-768	-1	-1	-1	-1	4	-1024	-768	-1	-1	-1	-1	4		0	0						Untertest3.avi	0	880	547	72	111				0	Content		-72	-111	14195364	2258014283
14212	08:57:59.410	00:00:14.212	853	-1024	-768	-1	-1	-1	-1	4	-1024	-768	-1	-1	-1	-1	4		0	0						Untertest3.avi	0	880	547	72	111				0	Content		-72	-111	14212089	2258031008
14229	08:57:59.427	00:00:14.228	854	-1024	-768	-1	-1	-1	-1	4	-1024	-768	-1	-1	-1	-1	4		0	0						Untertest3.avi	0	880	547	72	111				0	Content		-72	-111	14228736	2258047655
14245	08:57:59.443	00:00:14.245	855	-1024	-768	-1	-1	-1	-1	4	-1024	-768	-1	-1	-1	-1	4		0	0						Untertest3.avi	0	880	547	72	111				0	Content		-72	-111	14245485	2258064404
14262	08:57:59.460	00:00:14.262	856	-1024	-768	-1	-1	-1	-1	4	-1024	-768	-1	-1	-1	-1	4		0	0						Untertest3.avi	0	880	547	72	111				0	Content		-72	-111	14262108	2258081027
14279	08:57:59.477	00:00:14.278	857	-1024	-768	-1	-1	-1	-1	4	-1024	-768	-1	-1	-1	-1	4		0	0						Untertest3.avi	0	880	547	72	111				0	Content		-72	-111	14278776	2258097695
14295	08:57:59.493	00:00:14.295	858	-1024	-768	-1	-1	-1	-1	4	-1024	-768	-1	-1	-1	-1	4		0	0						Untertest3.avi	0	880	547	72	111				0	Content		-72	-111	14295354	2258114273
14312	08:57:59.510	00:00:14.311	859	-1024	-768	-1	-1	-1	-1	4	-1024	-768	-1	-1	-1	-1	4		0	0						Untertest3.avi	0	880	547	72	111				0	Content		-72	-111	14311852	2258130771
14329	08:57:59.527	00:00:14.328	860	-1024	-768	-1	-1	-1	-1	4	-1024	-768	-1	-1	-1	-1	4		0	0						Untertest3.avi	0	880	547	72	111				0	Content		-72	-111	14328540	2258147459
14345	08:57:59.543	00:00:14.345	861	-1024	-768	-1	-1	-1	-1	4	-1024	-768	-1	-1	-1	-1	4		0	0						Untertest3.avi	0	880	547	72	111				0	Content		-72	-111	14345207	2258164126
14362	08:57:59.560	00:00:14.361	862	-1024	-768	-1	-1	-1	-1	4	-1024	-768	-1	-1	-1	-1	4		0	0						Untertest3.avi	0	880	547	72	111				0	Content		-72	-111	14361851	2258180770
14379	08:57:59.577	00:00:14.378	863	-1024	-768	-1	-1	-1	-1	4	-1024	-768	-1	-1	-1	-1	4		0	0						Untertest3.avi	0	880	547	72	111				0	Content		-72	-111	14378738	2258197657
14395	08:57:59.593	00:00:14.395	864	-1024	-768	-1	-1	-1	-1	4	-1024	-768	-1	-1	-1	-1	4		0	0						Untertest3.avi	0	880	547	72	111				0	Content		-72	-111	14395292	2258214211
14412	08:57:59.610	00:00:14.411	865	-1024	-768	-1	-1	-1	-1	4	-1024	-768	-1	-1	-1	-1	4		0	0						Untertest3.avi	0	880	547	72	111				0	Content		-72	-111	14411960	2258230879
14429	08:57:59.627	00:00:14.428	866	-1024	-768	-1	-1	-1	-1	4	-1024	-768	-1	-1	-1	-1	4		0	0						Untertest3.avi	0	880	547	72	111				0	Content		-72	-111	14428526	2258247445
14445	08:57:59.643	00:00:14.445	867	-1024	-768	-1	-1	-1	-1	4	-1024	-768	-1	-1	-1	-1	4		0	0						Untertest3.avi	0	880	547	72	111				0	Content		-72	-111	14445194	2258264113
14462	08:57:59.660	00:00:14.461	868	-1024	-768	-1	-1	-1	-1	4	-1024	-768	-1	-1	-1	-1	4		0	0						Untertest3.avi	0	880	547	72	111				0	Content		-72	-111	14461828	2258280747
14478	08:57:59.676	00:00:14.478	869	-1024	-768	-1	-1	-1	-1	4	-1024	-768	-1	-1	-1	-1	4		0	0						Untertest3.avi	0	880	547	72	111				0	Content		-72	-111	14478496	2258297415
14495	08:57:59.693	00:00:14.495	870	-1024	-768	-1	-1	-1	-1	4	-1024	-768	-1	-1	-1	-1	4		0	0						Untertest3.avi	0	880	547	72	111				0	Content		-72	-111	14495091	2258314010
14512	08:57:59.710	00:00:14.511	871	-1024	-768	-1	-1	-1	-1	4	-1024	-768	-1	-1	-1	-1	4		0	0						Untertest3.avi	0	880	547	72	111				0	Content		-72	-111	14511859	2258330778
14528	08:57:59.726	00:00:14.528	872	-1024	-768	-1	-1	-1	-1	4	-1024	-768	-1	-1	-1	-1	4		0	0						Untertest3.avi	0	880	547	72	111				0	Content		-72	-111	14528475	2258347394
14545	08:57:59.743	00:00:14.545	873	-1024	-768	-1	-1	-1	-1	4	-1024	-768	-1	-1	-1	-1	4		0	0						Untertest3.avi	0	880	547	72	111				0	Content		-72	-111	14545142	2258364061
14562	08:57:59.760	00:00:14.561	874	-1024	-768	-1	-1	-1	-1	4	-1024	-768	-1	-1	-1	-1	4		0	0						Untertest3.avi	0	880	547	72	111				0	Content		-72	-111	14561711	2258380630
14579	08:57:59.777	00:00:14.578	875	-1024	-768	-1	-1	-1	-1	4	-1024	-768	-1	-1	-1	-1	4		0	0						Untertest3.avi	0	880	547	72	111				0	Content		-72	-111	14578959	2258397878
14595	08:57:59.793	00:00:14.595	876	-1024	-768	-1	-1	-1	-1	4	-1024	-768	-1	-1	-1	-1	4		0	0						Untertest3.avi	0	880	547	72	111				0	Content		-72	-111	14595083	2258414002
14612	08:57:59.810	00:00:14.611	877	-1024	-768	-1	-1	-1	-1	4	-1024	-768	-1	-1	-1	-1	4		0	0						Untertest3.avi	0	880	547	72	111				0	Content		-72	-111	14611709	2258430628
14628	08:57:59.826	00:00:14.628	878	-1024	-768	-1	-1	-1	-1	4	-1024	-768	-1	-1	-1	-1	4		0	0						Untertest3.avi	0	880	547	72	111				0	Content		-72	-111	14628330	2258447249
14645	08:57:59.843	00:00:14.645	879	-1024	-768	-1	-1	-1	-1	4	-1024	-768	-1	-1	-1	-1	4		0	0						Untertest3.avi	0	880	547	72	111				0	Content		-72	-111	14645018	2258463937
14662	08:57:59.860	00:00:14.661	880	-1024	-768	-1	-1	-1	-1	4	-1024	-768	-1	-1	-1	-1	4		0	0						Untertest3.avi	0	880	547	72	111				0	Content		-72	-111	14661685	2258480604
14678	08:57:59.876	00:00:14.678	881	-1024	-768	-1	-1	-1	-1	4	-1024	-768	-1	-1	-1	-1	4		0	0						Untertest3.avi	0	880	547	72	111				0	Content		-72	-111	14678319	2258497238
14695	08:57:59.893	00:00:14.694	882	-1024	-768	-1	-1	-1	-1	4	-1024	-768	-1	-1	-1	-1	4		0	0						Untertest3.avi	0	880	547	72	111				0	Content		-72	-111	14694987	2258513906
14712	08:57:59.910	00:00:14.711	883	-1024	-768	-1	-1	-1	-1	4	-1024	-768	-1	-1	-1	-1	4		0	0						Untertest3.avi	0	880	547	72	111				0	Content		-72	-111	14711848	2258530767
14729	08:57:59.927	00:00:14.728	884	-1024	-768	-1	-1	-1	-1	4	-1024	-768	-1	-1	-1	-1	4		0	0						Untertest3.avi	0	880	547	72	111				0	Content		-72	-111	14728516	2258547435
14745	08:57:59.943	00:00:14.745	885	-1024	-768	-1	-1	-1	-1	4	-1024	-768	-1	-1	-1	-1	4		0	0						Untertest3.avi	0	880	547	72	111				0	Content		-72	-111	14745183	2258564102
14762	08:57:59.960	00:00:14.762	886	-1024	-768	-1	-1	-1	-1	4	-1024	-768	-1	-1	-1	-1	4		0	0						Untertest3.avi	0	880	547	72	111				0	Content		-72	-111	14762313	2258581232
14779	08:57:59.977	00:00:14.778	887	-1024	-768	-1	-1	-1	-1	4	-1024	-768	-1	-1	-1	-1	4		0	0						Untertest3.avi	0	880	547	72	111				0	Content		-72	-111	14778981	2258597900
14796	08:57:59.994	00:00:14.796	888	-1024	-768	-1	-1	-1	-1	4	-1024	-768	-1	-1	-1	-1	4		0	0						Untertest3.avi	0	880	547	72	111				0	Content		-72	-111	14796010	2258614929
14813	08:58:00.011	00:00:14.812	889	-1024	-768	-1	-1	-1	-1	4	-1024	-768	-1	-1	-1	-1	4		0	0						Untertest3.avi	0	880	547	72	111				0	Content		-72	-111	14812678	2258631597
14829	08:58:00.027	00:00:14.829	890	-1024	-768	-1	-1	-1	-1	4	-1024	-768	-1	-1	-1	-1	4		0	0						Untertest3.avi	0	880	547	72	111				0	Content		-72	-111	14829345	2258648264
14845	08:58:00.043	00:00:14.845	891	-1024	-768	-1	-1	-1	-1	4	-1024	-768	-1	-1	-1	-1	4		0	0						Untertest3.avi	0	880	547	72	111				0	Content		-72	-111	14845455	2258664374
14862	08:58:00.060	00:00:14.862	892	-1024	-768	-1	-1	-1	-1	4	-1024	-768	-1	-1	-1	-1	4		0	0						Untertest3.avi	0	880	547	72	111				0	Content		-72	-111	14862123	2258681042
14878	08:58:00.076	00:00:14.878	893	-1024	-768	-1	-1	-1	-1	4	-1024	-768	-1	-1	-1	-1	4		0	0						Untertest3.avi	0	880	547	72	111				0	Content		-72	-111	14878468	2258697387
14895	08:58:00.093	00:00:14.895	894	-1024	-768	-1	-1	-1	-1	4	-1024	-768	-1	-1	-1	-1	4		0	0						Untertest3.avi	0	880	547	72	111				0	Content		-72	-111	14895136	2258714055
14912	08:58:00.110	00:00:14.911	895	-1024	-768	-1	-1	-1	-1	4	-1024	-768	-1	-1	-1	-1	4		0	0						Untertest3.avi	0	880	547	72	111				0	Content		-72	-111	14911563	2258730482
14928	08:58:00.126	00:00:14.928	896	-1024	-768	-1	-1	-1	-1	4	-1024	-768	-1	-1	-1	-1	4		0	0						Untertest3.avi	0	880	547	72	111				0	Content		-72	-111	14928183	2258747102
14945	08:58:00.143	00:00:14.944	897	-1024	-768	-1	-1	-1	-1	4	-1024	-768	-1	-1	-1	-1	4		0	0						Untertest3.avi	0	880	547	72	111				0	Content		-72	-111	14944864	2258763783
14962	08:58:00.160	00:00:14.961	898	-1024	-768	-1	-1	-1	-1	4	-1024	-768	-1	-1	-1	-1	4		0	0						Untertest3.avi	0	880	547	72	111				0	Content		-72	-111	14961523	2258780442
14978	08:58:00.176	00:00:14.978	899	-1024	-768	-1	-1	-1	-1	4	-1024	-768	-1	-1	-1	-1	4		0	0						Untertest3.avi	0	880	547	72	111				0	Content		-72	-111	14978191	2258797110
14995	08:58:00.193	00:00:14.995	900	-1024	-768	-1	-1	-1	-1	4	-1024	-768	-1	-1	-1	-1	4		0	0						Untertest3.avi	0	880	547	72	111				0	Content		-72	-111	14995123	2258814042
15012	08:58:00.210	00:00:15.011	901	-1024	-768	-1	-1	-1	-1	4	-1024	-768	-1	-1	-1	-1	4		0	0						Untertest3.avi	0	880	547	72	111				0	Content		-72	-111	15011791	2258830710
15029	08:58:00.227	00:00:15.028	902	-1024	-768	-1	-1	-1	-1	4	-1024	-768	-1	-1	-1	-1	4		0	0						Untertest3.avi	0	880	547	72	111				0	Content		-72	-111	15028756	2258847675
15045	08:58:00.243	00:00:15.045	903	-1024	-768	-1	-1	-1	-1	4	-1024	-768	-1	-1	-1	-1	4		0	0						Untertest3.avi	0	880	547	72	111				0	Content		-72	-111	15045423	2258864342
15062	08:58:00.260	00:00:15.062	904	-1024	-768	-1	-1	-1	-1	4	-1024	-768	-1	-1	-1	-1	4		0	0						Untertest3.avi	0	880	547	72	111				0	Content		-72	-111	15062091	2258881010
15079	08:58:00.277	00:00:15.079	905	-1024	-768	-1	-1	-1	-1	4	-1024	-768	-1	-1	-1	-1	4		0	0						Untertest3.avi	0	880	547	72	111				0	Content		-72	-111	15079322	2258898241
15096	08:58:00.294	00:00:15.095	906	-1024	-768	-1	-1	-1	-1	4	-1024	-768	-1	-1	-1	-1	4		0	0						Untertest3.avi	0	880	547	72	111				0	Content		-72	-111	15095990	2258914909
15113	08:58:00.311	00:00:15.113	907	-1024	-768	-1	-1	-1	-1	4	-1024	-768	-1	-1	-1	-1	4		0	0						Untertest3.avi	0	880	547	72	111				0	Content		-72	-111	15113300	2258932219
15128	08:58:00.326	00:00:15.128	908	-1024	-768	-1	-1	-1	-1	4	-1024	-768	-1	-1	-1	-1	4		0	0						Untertest3.avi	0	880	547	72	111				0	Content		-72	-111	15128049	2258946968
15145	08:58:00.343	00:00:15.144	909	-1024	-768	-1	-1	-1	-1	4	-1024	-768	-1	-1	-1	-1	4		0	0						Untertest3.avi	0	880	547	72	111				0	Content		-72	-111	15144735	2258963654
15161	08:58:00.359	00:00:15.161	910	-1024	-768	-1	-1	-1	-1	4	-1024	-768	-1	-1	-1	-1	4		0	0						Untertest3.avi	0	880	547	72	111				0	Content		-72	-111	15161402	2258980321
15178	08:58:00.376	00:00:15.178	911	-1024	-768	-1	-1	-1	-1	4	-1024	-768	-1	-1	-1	-1	4		0	0						Untertest3.avi	0	880	547	72	111				0	Content		-72	-111	15178059	2258996978
15195	08:58:00.393	00:00:15.194	912	-1024	-768	-1	-1	-1	-1	4	-1024	-768	-1	-1	-1	-1	4		0	0						Untertest3.avi	0	880	547	72	111				0	Content		-72	-111	15194726	2259013645
15212	08:58:00.410	00:00:15.211	913	-1024	-768	-1	-1	-1	-1	4	-1024	-768	-1	-1	-1	-1	4		0	0						Untertest3.avi	0	880	547	72	111				0	Content		-72	-111	15211647	2259030566
15228	08:58:00.426	00:00:15.228	914	-1024	-768	-1	-1	-1	-1	4	-1024	-768	-1	-1	-1	-1	4		0	0						Untertest3.avi	0	880	547	72	111				0	Content		-72	-111	15228213	2259047132
15245	08:58:00.443	00:00:15.245	915	-1024	-768	-1	-1	-1	-1	4	-1024	-768	-1	-1	-1	-1	4		0	0						Untertest3.avi	0	880	547	72	111				0	Content		-72	-111	15245087	2259064006
15262	08:58:00.460	00:00:15.261	916	-1024	-768	-1	-1	-1	-1	4	-1024	-768	-1	-1	-1	-1	4		0	0						Untertest3.avi	0	880	547	72	111				0	Content		-72	-111	15261755	2259080674
15279	08:58:00.477	00:00:15.278	917	-1024	-768	-1	-1	-1	-1	4	-1024	-768	-1	-1	-1	-1	4		0	0						Untertest3.avi	0	880	547	72	111				0	Content		-72	-111	15278919	2259097838
15296	08:58:00.494	00:00:15.295	918	-1024	-768	-1	-1	-1	-1	4	-1024	-768	-1	-1	-1	-1	4		0	0						Untertest3.avi	0	880	547	72	111				0	Content		-72	-111	15295587	2259114506
15313	08:58:00.511	00:00:15.312	919	-1024	-768	-1	-1	-1	-1	4	-1024	-768	-1	-1	-1	-1	4		0	0						Untertest3.avi	0	880	547	72	111				0	Content		-72	-111	15312587	2259131506
15329	08:58:00.527	00:00:15.329	920	-1024	-768	-1	-1	-1	-1	4	-1024	-768	-1	-1	-1	-1	4		0	0						Untertest3.avi	0	880	547	72	111				0	Content		-72	-111	15329255	2259148174
15346	08:58:00.544	00:00:15.345	921	-1024	-768	-1	-1	-1	-1	4	-1024	-768	-1	-1	-1	-1	4		0	0						Untertest3.avi	0	880	547	72	111				0	Content		-72	-111	15345923	2259164842
15362	08:58:00.560	00:00:15.362	922	-1024	-768	-1	-1	-1	-1	4	-1024	-768	-1	-1	-1	-1	4		0	0						Untertest3.avi	0	880	547	72	111				0	Content		-72	-111	15362003	2259180922
15379	08:58:00.577	00:00:15.378	923	-1024	-768	-1	-1	-1	-1	4	-1024	-768	-1	-1	-1	-1	4		0	0						Untertest3.avi	0	880	547	72	111				0	Content		-72	-111	15378671	2259197590
15395	08:58:00.593	00:00:15.394	924	-1024	-768	-1	-1	-1	-1	4	-1024	-768	-1	-1	-1	-1	4		0	0						Untertest3.avi	0	880	547	72	111				0	Content		-72	-111	15394706	2259213625
15411	08:58:00.609	00:00:15.411	925	-1024	-768	-1	-1	-1	-1	4	-1024	-768	-1	-1	-1	-1	4		0	0						Untertest3.avi	0	880	547	72	111				0	Content		-72	-111	15411343	2259230262
15428	08:58:00.626	00:00:15.428	926	-1024	-768	-1	-1	-1	-1	4	-1024	-768	-1	-1	-1	-1	4		0	0						Untertest3.avi	0	880	547	72	111				0	Content		-72	-111	15428204	2259247123
15445	08:58:00.643	00:00:15.444	927	-1024	-768	-1	-1	-1	-1	4	-1024	-768	-1	-1	-1	-1	4		0	0						Untertest3.avi	0	880	547	72	111				0	Content		-72	-111	15444703	2259263622
15461	08:58:00.659	00:00:15.461	928	-1024	-768	-1	-1	-1	-1	4	-1024	-768	-1	-1	-1	-1	4		0	0						Untertest3.avi	0	880	547	72	111				0	Content		-72	-111	15461327	2259280246
15478	08:58:00.676	00:00:15.477	929	-1024	-768	-1	-1	-1	-1	4	-1024	-768	-1	-1	-1	-1	4		0	0						Untertest3.avi	0	880	547	72	111				0	Content		-72	-111	15477995	2259296914
15495	08:58:00.693	00:00:15.494	930	-1024	-768	-1	-1	-1	-1	4	-1024	-768	-1	-1	-1	-1	4		0	0						Untertest3.avi	0	880	547	72	111				0	Content		-72	-111	15494659	2259313578
15511	08:58:00.709	00:00:15.511	931	-1024	-768	-1	-1	-1	-1	4	-1024	-768	-1	-1	-1	-1	4		0	0						Untertest3.avi	0	880	547	72	111				0	Content		-72	-111	15511327	2259330246
15528	08:58:00.726	00:00:15.527	932	-1024	-768	-1	-1	-1	-1	4	-1024	-768	-1	-1	-1	-1	4		0	0						Untertest3.avi	0	880	547	72	111				0	Content		-72	-111	15527956	2259346875
15545	08:58:00.743	00:00:15.544	933	-1024	-768	-1	-1	-1	-1	4	-1024	-768	-1	-1	-1	-1	4		0	0						Untertest3.avi	0	880	547	72	111				0	Content		-72	-111	15544624	2259363543
15561	08:58:00.759	00:00:15.561	934	-1024	-768	-1	-1	-1	-1	4	-1024	-768	-1	-1	-1	-1	4		0	0						Untertest3.avi	0	880	547	72	111				0	Content		-72	-111	15561286	2259380205
15578	08:58:00.776	00:00:15.577	935	-1024	-768	-1	-1	-1	-1	4	-1024	-768	-1	-1	-1	-1	4		0	0						Untertest3.avi	0	880	547	72	111				0	Content		-72	-111	15577954	2259396873
15595	08:58:00.793	00:00:15.594	936	-1024	-768	-1	-1	-1	-1	4	-1024	-768	-1	-1	-1	-1	4		0	0						Untertest3.avi	0	880	547	72	111				0	Content		-72	-111	15594574	2259413493
15611	08:58:00.809	00:00:15.611	937	-1024	-768	-1	-1	-1	-1	4	-1024	-768	-1	-1	-1	-1	4		0	0						Untertest3.avi	0	880	547	72	111				0	Content		-72	-111	15611242	2259430161
15628	08:58:00.826	00:00:15.627	938	-1024	-768	-1	-1	-1	-1	4	-1024	-768	-1	-1	-1	-1	4		0	0						Untertest3.avi	0	880	547	72	111				0	Content		-72	-111	15627955	2259446874
15645	08:58:00.843	00:00:15.644	939	-1024	-768	-1	-1	-1	-1	4	-1024	-768	-1	-1	-1	-1	4		0	0						Untertest3.avi	0	880	547	72	111				0	Content		-72	-111	15644636	2259463555
15661	08:58:00.859	00:00:15.661	940	-1024	-768	-1	-1	-1	-1	4	-1024	-768	-1	-1	-1	-1	4		0	0						Untertest3.avi	0	880	547	72	111				0	Content		-72	-111	15661304	2259480223
15678	08:58:00.876	00:00:15.677	941	-1024	-768	-1	-1	-1	-1	4	-1024	-768	-1	-1	-1	-1	4		0	0						Untertest3.avi	0	880	547	72	111				0	Content		-72	-111	15677934	2259496853
15695	08:58:00.893	00:00:15.694	942	-1024	-768	-1	-1	-1	-1	4	-1024	-768	-1	-1	-1	-1	4		0	0						Untertest3.avi	0	880	547	72	111				0	Content		-72	-111	15694602	2259513521
15711	08:58:00.909	00:00:15.711	943	-1024	-768	-1	-1	-1	-1	4	-1024	-768	-1	-1	-1	-1	4		0	0						Untertest3.avi	0	880	547	72	111				0	Content		-72	-111	15711186	2259530105
15728	08:58:00.926	00:00:15.727	944	-1024	-768	-1	-1	-1	-1	4	-1024	-768	-1	-1	-1	-1	4		0	0						Untertest3.avi	0	880	547	72	111				0	Content		-72	-111	15727854	2259546773
15745	08:58:00.943	00:00:15.744	945	-1024	-768	-1	-1	-1	-1	4	-1024	-768	-1	-1	-1	-1	4		0	0						Untertest3.avi	0	880	547	72	111				0	Content		-72	-111	15744522	2259563441
15761	08:58:00.959	00:00:15.761	946	-1024	-768	-1	-1	-1	-1	4	-1024	-768	-1	-1	-1	-1	4		0	0						Untertest3.avi	0	880	547	72	111				0	Content		-72	-111	15761190	2259580109
15778	08:58:00.976	00:00:15.777	947	-1024	-768	-1	-1	-1	-1	4	-1024	-768	-1	-1	-1	-1	4		0	0						Untertest3.avi	0	880	547	72	111				0	Content		-72	-111	15777855	2259596774
15795	08:58:00.993	00:00:15.794	948	-1024	-768	-1	-1	-1	-1	4	-1024	-768	-1	-1	-1	-1	4		0	0						Untertest3.avi	0	880	547	72	111				0	Content		-72	-111	15794523	2259613442
15811	08:58:01.009	00:00:15.811	949	-1024	-768	-1	-1	-1	-1	4	-1024	-768	-1	-1	-1	-1	4		0	0						Untertest3.avi	0	880	547	72	111				0	Content		-72	-111	15811190	2259630109
15828	08:58:01.026	00:00:15.827	950	-1024	-768	-1	-1	-1	-1	4	-1024	-768	-1	-1	-1	-1	4		0	0						Untertest3.avi	0	880	547	72	111				0	Content		-72	-111	15827811	2259646730
15844	08:58:01.042	00:00:15.844	951	-1024	-768	-1	-1	-1	-1	4	-1024	-768	-1	-1	-1	-1	4		0	0						Untertest3.avi	0	880	547	72	111				0	Content		-72	-111	15844489	2259663408
15861	08:58:01.059	00:00:15.861	952	-1024	-768	-1	-1	-1	-1	4	-1024	-768	-1	-1	-1	-1	4		0	0						Untertest3.avi	0	880	547	72	111				0	Content		-72	-111	15861068	2259679987
15878	08:58:01.076	00:00:15.878	953	-1024	-768	-1	-1	-1	-1	4	-1024	-768	-1	-1	-1	-1	4		0	0						Untertest3.avi	0	880	547	72	111				0	Content		-72	-111	15878000	2259696919
15895	08:58:01.093	00:00:15.894	954	-1024	-768	-1	-1	-1	-1	4	-1024	-768	-1	-1	-1	-1	4		0	0						Untertest3.avi	0	880	547	72	111				0	Content		-72	-111	15894668	2259713587
15912	08:58:01.110	00:00:15.911	955	-1024	-768	-1	-1	-1	-1	4	-1024	-768	-1	-1	-1	-1	4		0	0						Untertest3.avi	0	880	547	72	111				0	Content		-72	-111	15911799	2259730718
15928	08:58:01.126	00:00:15.928	956	-1024	-768	-1	-1	-1	-1	4	-1024	-768	-1	-1	-1	-1	4		0	0						Untertest3.avi	0	880	547	72	111				0	Content		-72	-111	15928467	2259747386
15945	08:58:01.143	00:00:15.945	957	-1024	-768	-1	-1	-1	-1	4	-1024	-768	-1	-1	-1	-1	4		0	0						Untertest3.avi	0	880	547	72	111				0	Content		-72	-111	15945496	2259764415
15962	08:58:01.160	00:00:15.962	958	-1024	-768	-1	-1	-1	-1	4	-1024	-768	-1	-1	-1	-1	4		0	0						Untertest3.avi	0	880	547	72	111				0	Content		-72	-111	15962164	2259781083
15979	08:58:01.177	00:00:15.978	959	-1024	-768	-1	-1	-1	-1	4	-1024	-768	-1	-1	-1	-1	4		0	0						Untertest3.avi	0	880	547	72	111				0	Content		-72	-111	15978832	2259797751
15995	08:58:01.193	00:00:15.994	960	-1024	-768	-1	-1	-1	-1	4	-1024	-768	-1	-1	-1	-1	4		0	0						Untertest3.avi	0	880	547	72	111				0	Content		-72	-111	15994949	2259813868
16012	08:58:01.210	00:00:16.011	961	-1024	-768	-1	-1	-1	-1	4	-1024	-768	-1	-1	-1	-1	4		0	0						Untertest3.avi	0	880	547	72	111				0	Content		-72	-111	16011617	2259830536
16028	08:58:01.226	00:00:16.028	962	-1024	-768	-1	-1	-1	-1	4	-1024	-768	-1	-1	-1	-1	4		0	0						Untertest3.avi	0	880	547	72	111				0	Content		-72	-111	16028099	2259847018
16045	08:58:01.243	00:00:16.044	963	-1024	-768	-1	-1	-1	-1	4	-1024	-768	-1	-1	-1	-1	4		0	0						Untertest3.avi	0	880	547	72	111				0	Content		-72	-111	16044767	2259863686
16061	08:58:01.259	00:00:16.061	964	-1024	-768	-1	-1	-1	-1	4	-1024	-768	-1	-1	-1	-1	4		0	0						Untertest3.avi	0	880	547	72	111				0	Content		-72	-111	16061435	2259880354
16078	08:58:01.276	00:00:16.077	965	-1024	-768	-1	-1	-1	-1	4	-1024	-768	-1	-1	-1	-1	4		0	0						Untertest3.avi	0	880	547	72	111				0	Content		-72	-111	16077866	2259896785
16095	08:58:01.293	00:00:16.094	966	-1024	-768	-1	-1	-1	-1	4	-1024	-768	-1	-1	-1	-1	4		0	0						Untertest3.avi	0	880	547	72	111				0	Content		-72	-111	16094534	2259913453
16111	08:58:01.309	00:00:16.110	967	-1024	-768	-1	-1	-1	-1	4	-1024	-768	-1	-1	-1	-1	4		0	0						Untertest3.avi	0	880	547	72	111				0	Content		-72	-111	16110920	2259929839
16128	08:58:01.326	00:00:16.127	968	-1024	-768	-1	-1	-1	-1	4	-1024	-768	-1	-1	-1	-1	4		0	0						Untertest3.avi	0	880	547	72	111				0	Content		-72	-111	16127722	2259946641
16144	08:58:01.342	00:00:16.144	969	-1024	-768	-1	-1	-1	-1	4	-1024	-768	-1	-1	-1	-1	4		0	0						Untertest3.avi	0	880	547	72	111				0	Content		-72	-111	16144294	2259963213
16161	08:58:01.359	00:00:16.161	970	-1024	-768	-1	-1	-1	-1	4	-1024	-768	-1	-1	-1	-1	4		0	0						Untertest3.avi	0	880	547	72	111				0	Content		-72	-111	16161127	2259980046
16178	08:58:01.376	00:00:16.177	971	-1024	-768	-1	-1	-1	-1	4	-1024	-768	-1	-1	-1	-1	4		0	0						Untertest3.avi	0	880	547	72	111				0	Content		-72	-111	16177795	2259996714
16194	08:58:01.392	00:00:16.194	972	-1024	-768	-1	-1	-1	-1	4	-1024	-768	-1	-1	-1	-1	4		0	0						Untertest3.avi	0	880	547	72	111				0	Content		-72	-111	16194462	2260013381
16211	08:58:01.409	00:00:16.211	973	-1024	-768	-1	-1	-1	-1	4	-1024	-768	-1	-1	-1	-1	4		0	0						Untertest3.avi	0	880	547	72	111				0	Content		-72	-111	16211447	2260030366
16228	08:58:01.426	00:00:16.228	974	-1024	-768	-1	-1	-1	-1	4	-1024	-768	-1	-1	-1	-1	4		0	0						Untertest3.avi	0	880	547	72	111				0	Content		-72	-111	16228115	2260047034
16245	08:58:01.443	00:00:16.244	975	-1024	-768	-1	-1	-1	-1	4	-1024	-768	-1	-1	-1	-1	4		0	0						Untertest3.avi	0	880	547	72	111				0	Content		-72	-111	16244783	2260063702
16262	08:58:01.460	00:00:16.262	976	-1024	-768	-1	-1	-1	-1	4	-1024	-768	-1	-1	-1	-1	4		0	0						Untertest3.avi	0	880	547	72	111				0	Content		-72	-111	16262098	2260081017
16279	08:58:01.477	00:00:16.278	977	-1024	-768	-1	-1	-1	-1	4	-1024	-768	-1	-1	-1	-1	4		0	0						Untertest3.avi	0	880	547	72	111				0	Content		-72	-111	16278766	2260097685
16295	08:58:01.493	00:00:16.294	978	-1024	-768	-1	-1	-1	-1	4	-1024	-768	-1	-1	-1	-1	4		0	0						Untertest3.avi	0	880	547	72	111				0	Content		-72	-111	16294981	2260113900
16312	08:58:01.510	00:00:16.311	979	-1024	-768	-1	-1	-1	-1	4	-1024	-768	-1	-1	-1	-1	4		0	0						Untertest3.avi	0	880	547	72	111				0	Content		-72	-111	16311649	2260130568
16328	08:58:01.526	00:00:16.328	980	-1024	-768	-1	-1	-1	-1	4	-1024	-768	-1	-1	-1	-1	4		0	0						Untertest3.avi	0	880	547	72	111				0	Content		-72	-111	16328317	2260147236
16344	08:58:01.542	00:00:16.344	981	-1024	-768	-1	-1	-1	-1	4	-1024	-768	-1	-1	-1	-1	4		0	0						Untertest3.avi	0	880	547	72	111				0	Content		-72	-111	16344162	2260163081
16361	08:58:01.559	00:00:16.360	982	-1024	-768	-1	-1	-1	-1	4	-1024	-768	-1	-1	-1	-1	4		0	0						Untertest3.avi	0	880	547	72	111				0	Content		-72	-111	16360787	2260179706
16377	08:58:01.575	00:00:16.377	983	-1024	-768	-1	-1	-1	-1	4	-1024	-768	-1	-1	-1	-1	4		0	0						Untertest3.avi	0	880	547	72	111				0	Content		-72	-111	16377439	2260196358
16394	08:58:01.592	00:00:16.394	984	-1024	-768	-1	-1	-1	-1	4	-1024	-768	-1	-1	-1	-1	4		0	0						Untertest3.avi	0	880	547	72	111				0	Content		-72	-111	16394107	2260213026
16411	08:58:01.609	00:00:16.410	985	-1024	-768	-1	-1	-1	-1	4	-1024	-768	-1	-1	-1	-1	4		0	0						Untertest3.avi	0	880	547	72	111				0	Content		-72	-111	16410839	2260229758
16427	08:58:01.625	00:00:16.427	986	-1024	-768	-1	-1	-1	-1	4	-1024	-768	-1	-1	-1	-1	4		0	0						Untertest3.avi	0	880	547	72	111				0	Content		-72	-111	16427423	2260246342
16444	08:58:01.642	00:00:16.444	987	-1024	-768	-1	-1	-1	-1	4	-1024	-768	-1	-1	-1	-1	4		0	0						Untertest3.avi	0	880	547	72	111				0	Content		-72	-111	16444354	2260263273
16461	08:58:01.659	00:00:16.461	988	-1024	-768	-1	-1	-1	-1	4	-1024	-768	-1	-1	-1	-1	4		0	0						Untertest3.avi	0	880	547	72	111				0	Content		-72	-111	16461022	2260279941
16478	08:58:01.676	00:00:16.478	989	-1024	-768	-1	-1	-1	-1	4	-1024	-768	-1	-1	-1	-1	4		0	0						Untertest3.avi	0	880	547	72	111				0	Content		-72	-111	16478153	2260297072
16495	08:58:01.693	00:00:16.494	990	-1024	-768	-1	-1	-1	-1	4	-1024	-768	-1	-1	-1	-1	4		0	0						Untertest3.avi	0	880	547	72	111				0	Content		-72	-111	16494821	2260313740
16512	08:58:01.710	00:00:16.511	991	-1024	-768	-1	-1	-1	-1	4	-1024	-768	-1	-1	-1	-1	4		0	0						Untertest3.avi	0	880	547	72	111				0	Content		-72	-111	16511850	2260330769
16529	08:58:01.727	00:00:16.528	992	-1024	-768	-1	-1	-1	-1	4	-1024	-768	-1	-1	-1	-1	4		0	0						Untertest3.avi	0	880	547	72	111				0	Content		-72	-111	16528518	2260347437
16545	08:58:01.743	00:00:16.545	993	-1024	-768	-1	-1	-1	-1	4	-1024	-768	-1	-1	-1	-1	4		0	0						Untertest3.avi	0	880	547	72	111				0	Content		-72	-111	16545186	2260364105
16561	08:58:01.759	00:00:16.561	994	-1024	-768	-1	-1	-1	-1	4	-1024	-768	-1	-1	-1	-1	4		0	0						Untertest3.avi	0	880	547	72	111				0	Content		-72	-111	16561239	2260380158
16578	08:58:01.776	00:00:16.577	995	-1024	-768	-1	-1	-1	-1	4	-1024	-768	-1	-1	-1	-1	4		0	0						Untertest3.avi	0	880	547	72	111				0	Content		-72	-111	16577907	2260396826
16594	08:58:01.792	00:00:16.594	996	-1024	-768	-1	-1	-1	-1	4	-1024	-768	-1	-1	-1	-1	4		0	0						Untertest3.avi	0	880	547	72	111				0	Content		-72	-111	16594364	2260413283
16611	08:58:01.809	00:00:16.611	997	-1024	-768	-1	-1	-1	-1	4	-1024	-768	-1	-1	-1	-1	4		0	0						Untertest3.avi	0	880	547	72	111				0	Content		-72	-111	16611032	2260429951
16628	08:58:01.826	00:00:16.627	998	-1024	-768	-1	-1	-1	-1	4	-1024	-768	-1	-1	-1	-1	4		0	0						Untertest3.avi	0	880	547	72	111				0	Content		-72	-111	16627700	2260446619
16644	08:58:01.842	00:00:16.644	999	-1024	-768	-1	-1	-1	-1	4	-1024	-768	-1	-1	-1	-1	4		0	0						Untertest3.avi	0	880	547	72	111				0	Content		-72	-111	16644175	2260463094
16661	08:58:01.859	00:00:16.660	1000	-1024	-768	-1	-1	-1	-1	4	-1024	-768	-1	-1	-1	-1	4		0	0						Untertest3.avi	0	880	547	72	111				0	Content		-72	-111	16660843	2260479762
16677	08:58:01.875	00:00:16.677	1001	-1024	-768	-1	-1	-1	-1	4	-1024	-768	-1	-1	-1	-1	4		0	0						Untertest3.avi	0	880	547	72	111				0	Content		-72	-111	16677274	2260496193
16694	08:58:01.892	00:00:16.693	1002	-1024	-768	-1	-1	-1	-1	4	-1024	-768	-1	-1	-1	-1	4		0	0						Untertest3.avi	0	880	547	72	111				0	Content		-72	-111	16693955	2260512874
16712	08:58:01.910	00:00:16.711	1003	-1024	-768	-1	-1	-1	-1	4	-1024	-768	-1	-1	-1	-1	4		0	0						Untertest3.avi	0	880	547	72	111				0	Content		-72	-111	16711898	2260530817
16728	08:58:01.926	00:00:16.728	1004	-1024	-768	-1	-1	-1	-1	4	-1024	-768	-1	-1	-1	-1	4		0	0						Untertest3.avi	0	880	547	72	111				0	Content		-72	-111	16728024	2260546943
16745	08:58:01.943	00:00:16.744	1005	-1024	-768	-1	-1	-1	-1	4	-1024	-768	-1	-1	-1	-1	4		0	0						Untertest3.avi	0	880	547	72	111				0	Content		-72	-111	16744773	2260563692
16761	08:58:01.959	00:00:16.761	1006	-1024	-768	-1	-1	-1	-1	4	-1024	-768	-1	-1	-1	-1	4		0	0						Untertest3.avi	0	880	547	72	111				0	Content		-72	-111	16761441	2260580360
16778	08:58:01.976	00:00:16.778	1007	-1024	-768	-1	-1	-1	-1	4	-1024	-768	-1	-1	-1	-1	4		0	0						Untertest3.avi	0	880	547	72	111				0	Content		-72	-111	16778147	2260597066
16795	08:58:01.993	00:00:16.795	1008	-1024	-768	-1	-1	-1	-1	4	-1024	-768	-1	-1	-1	-1	4		0	0						Untertest3.avi	0	880	547	72	111				0	Content		-72	-111	16795148	2260614067
16812	08:58:02.010	00:00:16.811	1009	-1024	-768	-1	-1	-1	-1	4	-1024	-768	-1	-1	-1	-1	4		0	0						Untertest3.avi	0	880	547	72	111				0	Content		-72	-111	16811773	2260630692
16828	08:58:02.026	00:00:16.828	1010	-1024	-768	-1	-1	-1	-1	4	-1024	-768	-1	-1	-1	-1	4		0	0						Untertest3.avi	0	880	547	72	111				0	Content		-72	-111	16828441	2260647360
16845	08:58:02.043	00:00:16.845	1011	-1024	-768	-1	-1	-1	-1	4	-1024	-768	-1	-1	-1	-1	4		0	0						Untertest3.avi	0	880	547	72	111				0	Content		-72	-111	16845021	2260663940
16862	08:58:02.060	00:00:16.861	1012	-1024	-768	-1	-1	-1	-1	4	-1024	-768	-1	-1	-1	-1	4		0	0						Untertest3.avi	0	880	547	72	111				0	Content		-72	-111	16861585	2260680504
16878	08:58:02.076	00:00:16.878	1013	-1024	-768	-1	-1	-1	-1	4	-1024	-768	-1	-1	-1	-1	4		0	0						Untertest3.avi	0	880	547	72	111				0	Content		-72	-111	16878253	2260697172
16895	08:58:02.093	00:00:16.894	1014	-1024	-768	-1	-1	-1	-1	4	-1024	-768	-1	-1	-1	-1	4		0	0						Untertest3.avi	0	880	547	72	111				0	Content		-72	-111	16894898	2260713817
16912	08:58:02.110	00:00:16.911	1015	-1024	-768	-1	-1	-1	-1	4	-1024	-768	-1	-1	-1	-1	4		0	0						Untertest3.avi	0	880	547	72	111				0	Content		-72	-111	16911523	2260730442
16928	08:58:02.126	00:00:16.928	1016	-1024	-768	-1	-1	-1	-1	4	-1024	-768	-1	-1	-1	-1	4		0	0						Untertest3.avi	0	880	547	72	111				0	Content		-72	-111	16928191	2260747110
16945	08:58:02.143	00:00:16.944	1017	-1024	-768	-1	-1	-1	-1	4	-1024	-768	-1	-1	-1	-1	4		0	0						Untertest3.avi	0	880	547	72	111				0	Content		-72	-111	16944793	2260763712
16961	08:58:02.159	00:00:16.961	1018	-1024	-768	-1	-1	-1	-1	4	-1024	-768	-1	-1	-1	-1	4		0	0						Untertest3.avi	0	880	547	72	111				0	Content		-72	-111	16961461	2260780380
16978	08:58:02.176	00:00:16.978	1019	-1024	-768	-1	-1	-1	-1	4	-1024	-768	-1	-1	-1	-1	4		0	0						Untertest3.avi	0	880	547	72	111				0	Content		-72	-111	16978019	2260796938
16994	08:58:02.192	00:00:16.994	1020	-1024	-768	-1	-1	-1	-1	4	-1024	-768	-1	-1	-1	-1	4		0	0						Untertest3.avi	0	880	547	72	111				0	Content		-72	-111	16994456	2260813375
17011	08:58:02.209	00:00:17.011	1021	-1024	-768	-1	-1	-1	-1	4	-1024	-768	-1	-1	-1	-1	4		0	0						Untertest3.avi	0	880	547	72	111				0	Content		-72	-111	17011124	2260830043
17028	08:58:02.226	00:00:17.027	1022	-1024	-768	-1	-1	-1	-1	4	-1024	-768	-1	-1	-1	-1	4		0	0						Untertest3.avi	0	880	547	72	111				0	Content		-72	-111	17027515	2260846434
17045	08:58:02.243	00:00:17.044	1023	-1024	-768	-1	-1	-1	-1	4	-1024	-768	-1	-1	-1	-1	4		0	0						Untertest3.avi	0	880	547	72	111				0	Content		-72	-111	17044639	2260863558
17061	08:58:02.259	00:00:17.061	1024	-1024	-768	-1	-1	-1	-1	4	-1024	-768	-1	-1	-1	-1	4		0	0						Untertest3.avi	0	880	547	72	111				0	Content		-72	-111	17061201	2260880120
17078	08:58:02.276	00:00:17.077	1025	-1024	-768	-1	-1	-1	-1	4	-1024	-768	-1	-1	-1	-1	4		0	0						Untertest3.avi	0	880	547	72	111				0	Content		-72	-111	17077869	2260896788
17094	08:58:02.292	00:00:17.094	1026	-1024	-768	-1	-1	-1	-1	4	-1024	-768	-1	-1	-1	-1	4		0	0						Untertest3.avi	0	880	547	72	111				0	Content		-72	-111	17094439	2260913358
17111	08:58:02.309	00:00:17.111	1027	-1024	-768	-1	-1	-1	-1	4	-1024	-768	-1	-1	-1	-1	4		0	0						Untertest3.avi	0	880	547	72	111				0	Content		-72	-111	17111107	2260930026
17128	08:58:02.326	00:00:17.127	1028	-1024	-768	-1	-1	-1	-1	4	-1024	-768	-1	-1	-1	-1	4		0	0						Untertest3.avi	0	880	547	72	111				0	Content		-72	-111	17127768	2260946687
17144	08:58:02.342	00:00:17.144	1029	-1024	-768	-1	-1	-1	-1	4	-1024	-768	-1	-1	-1	-1	4		0	0						Untertest3.avi	0	880	547	72	111				0	Content		-72	-111	17144386	2260963305
17161	08:58:02.359	00:00:17.161	1030	-1024	-768	-1	-1	-1	-1	4	-1024	-768	-1	-1	-1	-1	4		0	0						Untertest3.avi	0	880	547	72	111				0	Content		-72	-111	17161054	2260979973
17178	08:58:02.376	00:00:17.177	1031	-1024	-768	-1	-1	-1	-1	4	-1024	-768	-1	-1	-1	-1	4		0	0						Untertest3.avi	0	880	547	72	111				0	Content		-72	-111	17177654	2260996573
17194	08:58:02.392	00:00:17.194	1032	-1024	-768	-1	-1	-1	-1	4	-1024	-768	-1	-1	-1	-1	4		0	0						Untertest3.avi	0	880	547	72	111				0	Content		-72	-111	17194322	2261013241
17211	08:58:02.409	00:00:17.210	1033	-1024	-768	-1	-1	-1	-1	4	-1024	-768	-1	-1	-1	-1	4		0	0						Untertest3.avi	0	880	547	72	111				0	Content		-72	-111	17210912	2261029831
17228	08:58:02.426	00:00:17.227	1034	-1024	-768	-1	-1	-1	-1	4	-1024	-768	-1	-1	-1	-1	4		0	0						Untertest3.avi	0	880	547	72	111				0	Content		-72	-111	17227580	2261046499
17245	08:58:02.443	00:00:17.244	1035	-1024	-768	-1	-1	-1	-1	4	-1024	-768	-1	-1	-1	-1	4		0	0						Untertest3.avi	0	880	547	72	111				0	Content		-72	-111	17244541	2261063460
17261	08:58:02.459	00:00:17.261	1036	-1024	-768	-1	-1	-1	-1	4	-1024	-768	-1	-1	-1	-1	4		0	0						Untertest3.avi	0	880	547	72	111				0	Content		-72	-111	17261209	2261080128
17278	08:58:02.476	00:00:17.277	1037	-1024	-768	-1	-1	-1	-1	4	-1024	-768	-1	-1	-1	-1	4		0	0						Untertest3.avi	0	880	547	72	111				0	Content		-72	-111	17277667	2261096586
17294	08:58:02.492	00:00:17.294	1038	-1024	-768	-1	-1	-1	-1	4	-1024	-768	-1	-1	-1	-1	4		0	0						Untertest3.avi	0	880	547	72	111				0	Content		-72	-111	17294335	2261113254
17311	08:58:02.509	00:00:17.310	1039	-1024	-768	-1	-1	-1	-1	4	-1024	-768	-1	-1	-1	-1	4		0	0						Untertest3.avi	0	880	547	72	111				0	Content		-72	-111	17310747	2261129666
17327	08:58:02.525	00:00:17.327	1040	-1024	-768	-1	-1	-1	-1	4	-1024	-768	-1	-1	-1	-1	4		0	0						Untertest3.avi	0	880	547	72	111				0	Content		-72	-111	17327123	2261146042
17344	08:58:02.542	00:00:17.343	1041	-1024	-768	-1	-1	-1	-1	4	-1024	-768	-1	-1	-1	-1	4		0	0						Untertest3.avi	0	880	547	72	111				0	Content		-72	-111	17343790	2261162709
17361	08:58:02.559	00:00:17.360	1042	-1024	-768	-1	-1	-1	-1	4	-1024	-768	-1	-1	-1	-1	4		0	0						Untertest3.avi	0	880	547	72	111				0	Content		-72	-111	17360744	2261179663
17377	08:58:02.575	00:00:17.377	1043	-1024	-768	-1	-1	-1	-1	4	-1024	-768	-1	-1	-1	-1	4		0	0						Untertest3.avi	0	880	547	72	111				0	Content		-72	-111	17377148	2261196067
17394	08:58:02.592	00:00:17.393	1044	-1024	-768	-1	-1	-1	-1	4	-1024	-768	-1	-1	-1	-1	4		0	0						Untertest3.avi	0	880	547	72	111				0	Content		-72	-111	17393816	2261212735
17410	08:58:02.608	00:00:17.410	1045	-1024	-768	-1	-1	-1	-1	4	-1024	-768	-1	-1	-1	-1	4		0	0						Untertest3.avi	0	880	547	72	111				0	Content		-72	-111	17410343	2261229262
17427	08:58:02.625	00:00:17.427	1046	-1024	-768	-1	-1	-1	-1	4	-1024	-768	-1	-1	-1	-1	4		0	0						Untertest3.avi	0	880	547	72	111				0	Content		-72	-111	17427011	2261245930
17444	08:58:02.642	00:00:17.443	1047	-1024	-768	-1	-1	-1	-1	4	-1024	-768	-1	-1	-1	-1	4		0	0						Untertest3.avi	0	880	547	72	111				0	Content		-72	-111	17443590	2261262509
17460	08:58:02.658	00:00:17.460	1048	-1024	-768	-1	-1	-1	-1	4	-1024	-768	-1	-1	-1	-1	4		0	0						Untertest3.avi	0	880	547	72	111				0	Content		-72	-111	17460258	2261279177
17477	08:58:02.675	00:00:17.476	1049	-1024	-768	-1	-1	-1	-1	4	-1024	-768	-1	-1	-1	-1	4		0	0						Untertest3.avi	0	880	547	72	111				0	Content		-72	-111	17476926	2261295845
17494	08:58:02.692	00:00:17.493	1050	-1024	-768	-1	-1	-1	-1	4	-1024	-768	-1	-1	-1	-1	4		0	0						Untertest3.avi	0	880	547	72	111				0	Content		-72	-111	17493773	2261312692
17510	08:58:02.708	00:00:17.510	1051	-1024	-768	-1	-1	-1	-1	4	-1024	-768	-1	-1	-1	-1	4		0	0						Untertest3.avi	0	880	547	72	111				0	Content		-72	-111	17510441	2261329360
17527	08:58:02.725	00:00:17.527	1052	-1024	-768	-1	-1	-1	-1	4	-1024	-768	-1	-1	-1	-1	4		0	0						Untertest3.avi	0	880	547	72	111				0	Content		-72	-111	17527375	2261346294
17544	08:58:02.742	00:00:17.544	1053	-1024	-768	-1	-1	-1	-1	4	-1024	-768	-1	-1	-1	-1	4		0	0						Untertest3.avi	0	880	547	72	111				0	Content		-72	-111	17544043	2261362962
17561	08:58:02.759	00:00:17.560	1054	-1024	-768	-1	-1	-1	-1	4	-1024	-768	-1	-1	-1	-1	4		0	0						Untertest3.avi	0	880	547	72	111				0	Content		-72	-111	17560711	2261379630
17578	08:58:02.776	00:00:17.577	1055	-1024	-768	-1	-1	-1	-1	4	-1024	-768	-1	-1	-1	-1	4		0	0						Untertest3.avi	0	880	547	72	111				0	Content		-72	-111	17577976	2261396895
17595	08:58:02.793	00:00:17.594	1056	-1024	-768	-1	-1	-1	-1	4	-1024	-768	-1	-1	-1	-1	4		0	0						Untertest3.avi	0	880	547	72	111				0	Content		-72	-111	17594644	2261413563
17611	08:58:02.809	00:00:17.610	1057	-1024	-768	-1	-1	-1	-1	4	-1024	-768	-1	-1	-1	-1	4		0	0						Untertest3.avi	0	880	547	72	111				0	Content		-72	-111	17610890	2261429809
17628	08:58:02.826	00:00:17.627	1058	-1024	-768	-1	-1	-1	-1	4	-1024	-768	-1	-1	-1	-1	4		0	0						Untertest3.avi	0	880	547	72	111				0	Content		-72	-111	17627558	2261446477
17644	08:58:02.842	00:00:17.644	1059	-1024	-768	-1	-1	-1	-1	4	-1024	-768	-1	-1	-1	-1	4		0	0						Untertest3.avi	0	880	547	72	111				0	Content		-72	-111	17644226	2261463145
17660	08:58:02.858	00:00:17.659	1060	-1024	-768	-1	-1	-1	-1	4	-1024	-768	-1	-1	-1	-1	4		0	0						Untertest3.avi	0	880	547	72	111				0	Content		-72	-111	17659991	2261478910
17677	08:58:02.875	00:00:17.676	1061	-1024	-768	-1	-1	-1	-1	4	-1024	-768	-1	-1	-1	-1	4		0	0						Untertest3.avi	0	880	547	72	111				0	Content		-72	-111	17676614	2261495533
17693	08:58:02.891	00:00:17.693	1062	-1024	-768	-1	-1	-1	-1	4	-1024	-768	-1	-1	-1	-1	4		0	0						Untertest3.avi	0	880	547	72	111				0	Content		-72	-111	17693330	2261512249
17710	08:58:02.908	00:00:17.709	1063	-1024	-768	-1	-1	-1	-1	4	-1024	-768	-1	-1	-1	-1	4		0	0						Untertest3.avi	0	880	547	72	111				0	Content		-72	-111	17709998	2261528917
17727	08:58:02.925	00:00:17.726	1064	-1024	-768	-1	-1	-1	-1	4	-1024	-768	-1	-1	-1	-1	4		0	0						Untertest3.avi	0	880	547	72	111				0	Content		-72	-111	17726669	2261545588
17743	08:58:02.941	00:00:17.743	1065	-1024	-768	-1	-1	-1	-1	4	-1024	-768	-1	-1	-1	-1	4		0	0						Untertest3.avi	0	880	547	72	111				0	Content		-72	-111	17743363	2261562282
17760	08:58:02.958	00:00:17.760	1066	-1024	-768	-1	-1	-1	-1	4	-1024	-768	-1	-1	-1	-1	4		0	0						Untertest3.avi	0	880	547	72	111				0	Content		-72	-111	17760236	2261579155
17777	08:58:02.975	00:00:17.776	1067	-1024	-768	-1	-1	-1	-1	4	-1024	-768	-1	-1	-1	-1	4		0	0						Untertest3.avi	0	880	547	72	111				0	Content		-72	-111	17776904	2261595823
17794	08:58:02.992	00:00:17.794	1068	-1024	-768	-1	-1	-1	-1	4	-1024	-768	-1	-1	-1	-1	4		0	0						Untertest3.avi	0	880	547	72	111				0	Content		-72	-111	17794007	2261612926
17811	08:58:03.009	00:00:17.810	1069	-1024	-768	-1	-1	-1	-1	4	-1024	-768	-1	-1	-1	-1	4		0	0						Untertest3.avi	0	880	547	72	111				0	Content		-72	-111	17810675	2261629594
17828	08:58:03.026	00:00:17.827	1070	-1024	-768	-1	-1	-1	-1	4	-1024	-768	-1	-1	-1	-1	4		0	0						Untertest3.avi	0	880	547	72	111				0	Content		-72	-111	17827694	2261646613
17844	08:58:03.042	00:00:17.844	1071	-1024	-768	-1	-1	-1	-1	4	-1024	-768	-1	-1	-1	-1	4		0	0						Untertest3.avi	0	880	547	72	111				0	Content		-72	-111	17844362	2261663281
17861	08:58:03.059	00:00:17.861	1072	-1024	-768	-1	-1	-1	-1	4	-1024	-768	-1	-1	-1	-1	4		0	0						Untertest3.avi	0	880	547	72	111				0	Content		-72	-111	17861030	2261679949
17877	08:58:03.075	00:00:17.877	1073	-1024	-768	-1	-1	-1	-1	4	-1024	-768	-1	-1	-1	-1	4		0	0						Untertest3.avi	0	880	547	72	111				0	Content		-72	-111	17877131	2261696050
17894	08:58:03.092	00:00:17.893	1074	-1024	-768	-1	-1	-1	-1	4	-1024	-768	-1	-1	-1	-1	4		0	0						Untertest3.avi	0	880	547	72	111				0	Content		-72	-111	17893799	2261712718
17910	08:58:03.108	00:00:17.910	1075	-1024	-768	-1	-1	-1	-1	4	-1024	-768	-1	-1	-1	-1	4		0	0						Untertest3.avi	0	880	547	72	111				0	Content		-72	-111	17910277	2261729196
17927	08:58:03.125	00:00:17.926	1076	-1024	-768	-1	-1	-1	-1	4	-1024	-768	-1	-1	-1	-1	4		0	0						Untertest3.avi	0	880	547	72	111				0	Content		-72	-111	17926945	2261745864
17944	08:58:03.142	00:00:17.943	1077	-1024	-768	-1	-1	-1	-1	4	-1024	-768	-1	-1	-1	-1	4		0	0						Untertest3.avi	0	880	547	72	111				0	Content		-72	-111	17943613	2261762532
17960	08:58:03.158	00:00:17.959	1078	-1024	-768	-1	-1	-1	-1	4	-1024	-768	-1	-1	-1	-1	4		0	0						Untertest3.avi	0	880	547	72	111				0	Content		-72	-111	17959855	2261778774
17976	08:58:03.174	00:00:17.976	1079	-1024	-768	-1	-1	-1	-1	4	-1024	-768	-1	-1	-1	-1	4		0	0						Untertest3.avi	0	880	547	72	111				0	Content		-72	-111	17976478	2261795397
17993	08:58:03.191	00:00:17.993	1080	-1024	-768	-1	-1	-1	-1	4	-1024	-768	-1	-1	-1	-1	4		0	0						Untertest3.avi	0	880	547	72	111				0	Content		-72	-111	17993155	2261812074
18010	08:58:03.208	00:00:18.009	1081	-1024	-768	-1	-1	-1	-1	4	-1024	-768	-1	-1	-1	-1	4		0	0						Untertest3.avi	0	880	547	72	111				0	Content		-72	-111	18009815	2261828734
18026	08:58:03.224	00:00:18.026	1082	-1024	-768	-1	-1	-1	-1	4	-1024	-768	-1	-1	-1	-1	4		0	0						Untertest3.avi	0	880	547	72	111				0	Content		-72	-111	18026483	2261845402
18043	08:58:03.241	00:00:18.043	1083	-1024	-768	-1	-1	-1	-1	4	-1024	-768	-1	-1	-1	-1	4		0	0						Untertest3.avi	0	880	547	72	111				0	Content		-72	-111	18043353	2261862272
18060	08:58:03.258	00:00:18.060	1084	-1024	-768	-1	-1	-1	-1	4	-1024	-768	-1	-1	-1	-1	4		0	0						Untertest3.avi	0	880	547	72	111				0	Content		-72	-111	18060021	2261878940
18077	08:58:03.275	00:00:18.077	1085	-1024	-768	-1	-1	-1	-1	4	-1024	-768	-1	-1	-1	-1	4		0	0						Untertest3.avi	0	880	547	72	111				0	Content		-72	-111	18077005	2261895924
18094	08:58:03.292	00:00:18.093	1086	-1024	-768	-1	-1	-1	-1	4	-1024	-768	-1	-1	-1	-1	4		0	0						Untertest3.avi	0	880	547	72	111				0	Content		-72	-111	18093673	2261912592
18110	08:58:03.308	00:00:18.110	1087	-1024	-768	-1	-1	-1	-1	4	-1024	-768	-1	-1	-1	-1	4		0	0						Untertest3.avi	0	880	547	72	111				0	Content		-72	-111	18110341	2261929260
18128	08:58:03.326	00:00:18.127	1088	-1024	-768	-1	-1	-1	-1	4	-1024	-768	-1	-1	-1	-1	4		0	0						Untertest3.avi	0	880	547	72	111				0	Content		-72	-111	18127592	2261946511
18144	08:58:03.342	00:00:18.144	1089	-1024	-768	-1	-1	-1	-1	4	-1024	-768	-1	-1	-1	-1	4		0	0						Untertest3.avi	0	880	547	72	111				0	Content		-72	-111	18144260	2261963179
18160	08:58:03.358	00:00:18.160	1090	-1024	-768	-1	-1	-1	-1	4	-1024	-768	-1	-1	-1	-1	4		0	0						Untertest3.avi	0	880	547	72	111				0	Content		-72	-111	18160495	2261979414
18177	08:58:03.375	00:00:18.177	1091	-1024	-768	-1	-1	-1	-1	4	-1024	-768	-1	-1	-1	-1	4		0	0						Untertest3.avi	0	880	547	72	111				0	Content		-72	-111	18177163	2261996082
18194	08:58:03.392	00:00:18.193	1092	-1024	-768	-1	-1	-1	-1	4	-1024	-768	-1	-1	-1	-1	4		0	0						Untertest3.avi	0	880	547	72	111				0	Content		-72	-111	18193831	2262012750
18210	08:58:03.408	00:00:18.209	1093	-1024	-768	-1	-1	-1	-1	4	-1024	-768	-1	-1	-1	-1	4		0	0						Untertest3.avi	0	880	547	72	111				0	Content		-72	-111	18209591	2262028510
18226	08:58:03.424	00:00:18.226	1094	-1024	-768	-1	-1	-1	-1	4	-1024	-768	-1	-1	-1	-1	4		0	0						Untertest3.avi	0	880	547	72	111				0	Content		-72	-111	18226338	2262045257
18243	08:58:03.441	00:00:18.243	1095	-1024	-768	-1	-1	-1	-1	4	-1024	-768	-1	-1	-1	-1	4		0	0						Untertest3.avi	0	880	547	72	111				0	Content		-72	-111	18243024	2262061943
18260	08:58:03.458	00:00:18.259	1096	-1024	-768	-1	-1	-1	-1	4	-1024	-768	-1	-1	-1	-1	4		0	0						Untertest3.avi	0	880	547	72	111				0	Content		-72	-111	18259692	2262078611
18276	08:58:03.474	00:00:18.276	1097	-1024	-768	-1	-1	-1	-1	4	-1024	-768	-1	-1	-1	-1	4		0	0						Untertest3.avi	0	880	547	72	111				0	Content		-72	-111	18276360	2262095279
18293	08:58:03.491	00:00:18.293	1098	-1024	-768	-1	-1	-1	-1	4	-1024	-768	-1	-1	-1	-1	4		0	0						Untertest3.avi	0	880	547	72	111				0	Content		-72	-111	18293012	2262111931
18310	08:58:03.508	00:00:18.309	1099	-1024	-768	-1	-1	-1	-1	4	-1024	-768	-1	-1	-1	-1	4		0	0						Untertest3.avi	0	880	547	72	111				0	Content		-72	-111	18309586	2262128505
18327	08:58:03.525	00:00:18.326	1100	-1024	-768	-1	-1	-1	-1	4	-1024	-768	-1	-1	-1	-1	4		0	0						Untertest3.avi	0	880	547	72	111				0	Content		-72	-111	18326522	2262145441
18343	08:58:03.541	00:00:18.343	1101	-1024	-768	-1	-1	-1	-1	4	-1024	-768	-1	-1	-1	-1	4		0	0						Untertest3.avi	0	880	547	72	111				0	Content		-72	-111	18343190	2262162109
18360	08:58:03.558	00:00:18.360	1102	-1024	-768	-1	-1	-1	-1	4	-1024	-768	-1	-1	-1	-1	4		0	0						Untertest3.avi	0	880	547	72	111				0	Content		-72	-111	18360323	2262179242
18377	08:58:03.575	00:00:18.376	1103	-1024	-768	-1	-1	-1	-1	4	-1024	-768	-1	-1	-1	-1	4		0	0						Untertest3.avi	0	880	547	72	111				0	Content		-72	-111	18376991	2262195910
18394	08:58:03.592	00:00:18.394	1104	-1024	-768	-1	-1	-1	-1	4	-1024	-768	-1	-1	-1	-1	4		0	0						Untertest3.avi	0	880	547	72	111				0	Content		-72	-111	18394021	2262212940
18411	08:58:03.609	00:00:18.410	1105	-1024	-768	-1	-1	-1	-1	4	-1024	-768	-1	-1	-1	-1	4		0	0						Untertest3.avi	0	880	547	72	111				0	Content		-72	-111	18410689	2262229608
18427	08:58:03.625	00:00:18.427	1106	-1024	-768	-1	-1	-1	-1	4	-1024	-768	-1	-1	-1	-1	4		0	0						Untertest3.avi	0	880	547	72	111				0	Content		-72	-111	18427357	2262246276
18443	08:58:03.641	00:00:18.443	1107	-1024	-768	-1	-1	-1	-1	4	-1024	-768	-1	-1	-1	-1	4		0	0						Untertest3.avi	0	880	547	72	111				0	Content		-72	-111	18443405	2262262324
18460	08:58:03.658	00:00:18.460	1108	-1024	-768	-1	-1	-1	-1	4	-1024	-768	-1	-1	-1	-1	4		0	0						Untertest3.avi	0	880	547	72	111				0	Content		-72	-111	18460073	2262278992
18477	08:58:03.675	00:00:18.476	1109	-1024	-768	-1	-1	-1	-1	4	-1024	-768	-1	-1	-1	-1	4		0	0						Untertest3.avi	0	880	547	72	111				0	Content		-72	-111	18476537	2262295456
18493	08:58:03.691	00:00:18.493	1110	-1024	-768	-1	-1	-1	-1	4	-1024	-768	-1	-1	-1	-1	4		0	0						Untertest3.avi	0	880	547	72	111				0	Content		-72	-111	18493204	2262312123
18510	08:58:03.708	00:00:18.509	1111	-1024	-768	-1	-1	-1	-1	4	-1024	-768	-1	-1	-1	-1	4		0	0						Untertest3.avi	0	880	547	72	111				0	Content		-72	-111	18509872	2262328791
18526	08:58:03.724	00:00:18.526	1112	-1024	-768	-1	-1	-1	-1	4	-1024	-768	-1	-1	-1	-1	4		0	0						Untertest3.avi	0	880	547	72	111				0	Content		-72	-111	18526084	2262345003
18543	08:58:03.741	00:00:18.542	1113	-1024	-768	-1	-1	-1	-1	4	-1024	-768	-1	-1	-1	-1	4		0	0						Untertest3.avi	0	880	547	72	111				0	Content		-72	-111	18542840	2262361759
18560	08:58:03.758	00:00:18.559	1114	-1024	-768	-1	-1	-1	-1	4	-1024	-768	-1	-1	-1	-1	4		0	0						Untertest3.avi	0	880	547	72	111				0	Content		-72	-111	18559505	2262378424
18576	08:58:03.774	00:00:18.576	1115	-1024	-768	-1	-1	-1	-1	4	-1024	-768	-1	-1	-1	-1	4		0	0						Untertest3.avi	0	880	547	72	111				0	Content		-72	-111	18576102	2262395021
18593	08:58:03.791	00:00:18.592	1116	-1024	-768	-1	-1	-1	-1	4	-1024	-768	-1	-1	-1	-1	4		0	0						Untertest3.avi	0	880	547	72	111				0	Content		-72	-111	18592770	2262411689
18610	08:58:03.808	00:00:18.609	1117	-1024	-768	-1	-1	-1	-1	4	-1024	-768	-1	-1	-1	-1	4		0	0						Untertest3.avi	0	880	547	72	111				0	Content		-72	-111	18609671	2262428590
18626	08:58:03.824	00:00:18.626	1118	-1024	-768	-1	-1	-1	-1	4	-1024	-768	-1	-1	-1	-1	4		0	0						Untertest3.avi	0	880	547	72	111				0	Content		-72	-111	18626339	2262445258
18643	08:58:03.841	00:00:18.643	1119	-1024	-768	-1	-1	-1	-1	4	-1024	-768	-1	-1	-1	-1	4		0	0						Untertest3.avi	0	880	547	72	111				0	Content		-72	-111	18643338	2262462257
18660	08:58:03.858	00:00:18.660	1120	-1024	-768	-1	-1	-1	-1	4	-1024	-768	-1	-1	-1	-1	4		0	0						Untertest3.avi	0	880	547	72	111				0	Content		-72	-111	18660006	2262478925
18677	08:58:03.875	00:00:18.676	1121	-1024	-768	-1	-1	-1	-1	4	-1024	-768	-1	-1	-1	-1	4		0	0						Untertest3.avi	0	880	547	72	111				0	Content		-72	-111	18676674	2262495593
18694	08:58:03.892	00:00:18.693	1122	-1024	-768	-1	-1	-1	-1	4	-1024	-768	-1	-1	-1	-1	4		0	0						Untertest3.avi	0	880	547	72	111				0	Content		-72	-111	18693935	2262512854
18711	08:58:03.909	00:00:18.710	1123	-1024	-768	-1	-1	-1	-1	4	-1024	-768	-1	-1	-1	-1	4		0	0						Untertest3.avi	0	880	547	72	111				0	Content		-72	-111	18710603	2262529522
18727	08:58:03.925	00:00:18.726	1124	-1024	-768	-1	-1	-1	-1	4	-1024	-768	-1	-1	-1	-1	4		0	0						Untertest3.avi	0	880	547	72	111				0	Content		-72	-111	18726842	2262545761
18744	08:58:03.942	00:00:18.743	1125	-1024	-768	-1	-1	-1	-1	4	-1024	-768	-1	-1	-1	-1	4		0	0						Untertest3.avi	0	880	547	72	111				0	Content		-72	-111	18743510	2262562429
18760	08:58:03.958	00:00:18.760	1126	-1024	-768	-1	-1	-1	-1	4	-1024	-768	-1	-1	-1	-1	4		0	0						Untertest3.avi	0	880	547	72	111				0	Content		-72	-111	18760178	2262579097
18776	08:58:03.974	00:00:18.775	1127	-1024	-768	-1	-1	-1	-1	4	-1024	-768	-1	-1	-1	-1	4		0	0						Untertest3.avi	0	880	547	72	111				0	Content		-72	-111	18775942	2262594861
18793	08:58:03.991	00:00:18.792	1128	-1024	-768	-1	-1	-1	-1	4	-1024	-768	-1	-1	-1	-1	4		0	0						Untertest3.avi	0	880	547	72	111				0	Content		-72	-111	18792567	2262611486
18809	08:58:04.007	00:00:18.809	1129	-1024	-768	-1	-1	-1	-1	4	-1024	-768	-1	-1	-1	-1	4		0	0						Untertest3.avi	0	880	547	72	111				0	Content		-72	-111	18809253	2262628172
18826	08:58:04.024	00:00:18.825	1130	-1024	-768	-1	-1	-1	-1	4	-1024	-768	-1	-1	-1	-1	4		0	0						Untertest3.avi	0	880	547	72	111				0	Content		-72	-111	18825921	2262644840
18843	08:58:04.041	00:00:18.842	1131	-1024	-768	-1	-1	-1	-1	4	-1024	-768	-1	-1	-1	-1	4		0	0						Untertest3.avi	0	880	547	72	111				0	Content		-72	-111	18842589	2262661508
18859	08:58:04.057	00:00:18.859	1132	-1024	-768	-1	-1	-1	-1	4	-1024	-768	-1	-1	-1	-1	4		0	0						Untertest3.avi	0	880	547	72	111				0	Content		-72	-111	18859370	2262678289
18876	08:58:04.074	00:00:18.875	1133	-1024	-768	-1	-1	-1	-1	4	-1024	-768	-1	-1	-1	-1	4		0	0						Untertest3.avi	0	880	547	72	111				0	Content		-72	-111	18875936	2262694855
18893	08:58:04.091	00:00:18.892	1134	-1024	-768	-1	-1	-1	-1	4	-1024	-768	-1	-1	-1	-1	4		0	0						Untertest3.avi	0	880	547	72	111				0	Content		-72	-111	18892876	2262711795
18910	08:58:04.108	00:00:18.909	1135	-1024	-768	-1	-1	-1	-1	4	-1024	-768	-1	-1	-1	-1	4		0	0						Untertest3.avi	0	880	547	72	111				0	Content		-72	-111	18909544	2262728463
18927	08:58:04.125	00:00:18.926	1136	-1024	-768	-1	-1	-1	-1	4	-1024	-768	-1	-1	-1	-1	4		0	0						Untertest3.avi	0	880	547	72	111				0	Content		-72	-111	18926679	2262745598
18943	08:58:04.141	00:00:18.943	1137	-1024	-768	-1	-1	-1	-1	4	-1024	-768	-1	-1	-1	-1	4		0	0						Untertest3.avi	0	880	547	72	111				0	Content		-72	-111	18943347	2262762266
18960	08:58:04.158	00:00:18.960	1138	-1024	-768	-1	-1	-1	-1	4	-1024	-768	-1	-1	-1	-1	4		0	0						Untertest3.avi	0	880	547	72	111				0	Content		-72	-111	18960333	2262779252
18977	08:58:04.175	00:00:18.977	1139	-1024	-768	-1	-1	-1	-1	4	-1024	-768	-1	-1	-1	-1	4		0	0						Untertest3.avi	0	880	547	72	111				0	Content		-72	-111	18977001	2262795920
18994	08:58:04.192	00:00:18.993	1140	-1024	-768	-1	-1	-1	-1	4	-1024	-768	-1	-1	-1	-1	4		0	0						Untertest3.avi	0	880	547	72	111				0	Content		-72	-111	18993669	2262812588
19010	08:58:04.208	00:00:19.009	1141	-1024	-768	-1	-1	-1	-1	4	-1024	-768	-1	-1	-1	-1	4		0	0						Untertest3.avi	0	880	547	72	111				0	Content		-72	-111	19009740	2262828659
19026	08:58:04.224	00:00:19.026	1142	-1024	-768	-1	-1	-1	-1	4	-1024	-768	-1	-1	-1	-1	4		0	0						Untertest3.avi	0	880	547	72	111				0	Content		-72	-111	19026408	2262845327
19043	08:58:04.241	00:00:19.042	1143	-1024	-768	-1	-1	-1	-1	4	-1024	-768	-1	-1	-1	-1	4		0	0						Untertest3.avi	0	880	547	72	111				0	Content		-72	-111	19042874	2262861793
19060	08:58:04.258	00:00:19.059	1144	-1024	-768	-1	-1	-1	-1	4	-1024	-768	-1	-1	-1	-1	4		0	0						Untertest3.avi	0	880	547	72	111				0	Content		-72	-111	19059542	2262878461
19076	08:58:04.274	00:00:19.076	1145	-1024	-768	-1	-1	-1	-1	4	-1024	-768	-1	-1	-1	-1	4		0	0						Untertest3.avi	0	880	547	72	111				0	Content		-72	-111	19076210	2262895129
19092	08:58:04.290	00:00:19.092	1146	-1024	-768	-1	-1	-1	-1	4	-1024	-768	-1	-1	-1	-1	4		0	0						Untertest3.avi	0	880	547	72	111				0	Content		-72	-111	19092425	2262911344
19109	08:58:04.307	00:00:19.109	1147	-1024	-768	-1	-1	-1	-1	4	-1024	-768	-1	-1	-1	-1	4		0	0						Untertest3.avi	0	880	547	72	111				0	Content		-72	-111	19109049	2262927968
19126	08:58:04.324	00:00:19.125	1148	-1024	-768	-1	-1	-1	-1	4	-1024	-768	-1	-1	-1	-1	4		0	0						Untertest3.avi	0	880	547	72	111				0	Content		-72	-111	19125852	2262944771
19142	08:58:04.340	00:00:19.142	1149	-1024	-768	-1	-1	-1	-1	4	-1024	-768	-1	-1	-1	-1	4		0	0						Untertest3.avi	0	880	547	72	111				0	Content		-72	-111	19142448	2262961367
19159	08:58:04.357	00:00:19.159	1150	-1024	-768	-1	-1	-1	-1	4	-1024	-768	-1	-1	-1	-1	4		0	0						Untertest3.avi	0	880	547	72	111				0	Content		-72	-111	19159116	2262978035
19176	08:58:04.374	00:00:19.176	1151	-1024	-768	-1	-1	-1	-1	4	-1024	-768	-1	-1	-1	-1	4		0	0						Untertest3.avi	0	880	547	72	111				0	Content		-72	-111	19176017	2262994936
19193	08:58:04.391	00:00:19.192	1152	-1024	-768	-1	-1	-1	-1	4	-1024	-768	-1	-1	-1	-1	4		0	0						Untertest3.avi	0	880	547	72	111				0	Content		-72	-111	19192685	2263011604
19210	08:58:04.408	00:00:19.209	1153	-1024	-768	-1	-1	-1	-1	4	-1024	-768	-1	-1	-1	-1	4		0	0						Untertest3.avi	0	880	547	72	111				0	Content		-72	-111	19209639	2263028558
19226	08:58:04.424	00:00:19.226	1154	-1024	-768	-1	-1	-1	-1	4	-1024	-768	-1	-1	-1	-1	4		0	0						Untertest3.avi	0	880	547	72	111				0	Content		-72	-111	19226307	2263045226
19243	08:58:04.441	00:00:19.242	1155	-1024	-768	-1	-1	-1	-1	4	-1024	-768	-1	-1	-1	-1	4		0	0						Untertest3.avi	0	880	547	72	111				0	Content		-72	-111	19242975	2263061894
19260	08:58:04.458	00:00:19.260	1156	-1024	-768	-1	-1	-1	-1	4	-1024	-768	-1	-1	-1	-1	4		0	0						Untertest3.avi	0	880	547	72	111				0	Content		-72	-111	19260259	2263079178
19277	08:58:04.475	00:00:19.276	1157	-1024	-768	-1	-1	-1	-1	4	-1024	-768	-1	-1	-1	-1	4		0	0						Untertest3.avi	0	880	547	72	111				0	Content		-72	-111	19276927	2263095846
19294	08:58:04.492	00:00:19.294	1158	-1024	-768	-1	-1	-1	-1	4	-1024	-768	-1	-1	-1	-1	4		0	0						Untertest3.avi	0	880	547	72	111				0	Content		-72	-111	19294168	2263113087
19309	08:58:04.507	00:00:19.308	1159	-1024	-768	-1	-1	-1	-1	4	-1024	-768	-1	-1	-1	-1	4		0	0						Untertest3.avi	0	880	547	72	111				0	Content		-72	-111	19308914	2263127833
19326	08:58:04.524	00:00:19.325	1160	-1024	-768	-1	-1	-1	-1	4	-1024	-768	-1	-1	-1	-1	4		0	0						Untertest3.avi	0	880	547	72	111				0	Content		-72	-111	19325537	2263144456
19342	08:58:04.540	00:00:19.342	1161	-1024	-768	-1	-1	-1	-1	4	-1024	-768	-1	-1	-1	-1	4		0	0						Untertest3.avi	0	880	547	72	111				0	Content		-72	-111	19342285	2263161204
19359	08:58:04.557	00:00:19.358	1162	-1024	-768	-1	-1	-1	-1	4	-1024	-768	-1	-1	-1	-1	4		0	0						Untertest3.avi	0	880	547	72	111				0	Content		-72	-111	19358966	2263177885
19376	08:58:04.574	00:00:19.375	1163	-1024	-768	-1	-1	-1	-1	4	-1024	-768	-1	-1	-1	-1	4		0	0						Untertest3.avi	0	880	547	72	111				0	Content		-72	-111	19375536	2263194455
19392	08:58:04.590	00:00:19.392	1164	-1024	-768	-1	-1	-1	-1	4	-1024	-768	-1	-1	-1	-1	4		0	0						Untertest3.avi	0	880	547	72	111				0	Content		-72	-111	19392474	2263211393
19409	08:58:04.607	00:00:19.409	1165	-1024	-768	-1	-1	-1	-1	4	-1024	-768	-1	-1	-1	-1	4		0	0						Untertest3.avi	0	880	547	72	111				0	Content		-72	-111	19409142	2263228061
19426	08:58:04.624	00:00:19.426	1166	-1024	-768	-1	-1	-1	-1	4	-1024	-768	-1	-1	-1	-1	4		0	0						Untertest3.avi	0	880	547	72	111				0	Content		-72	-111	19426275	2263245194
19443	08:58:04.641	00:00:19.442	1167	-1024	-768	-1	-1	-1	-1	4	-1024	-768	-1	-1	-1	-1	4		0	0						Untertest3.avi	0	880	547	72	111				0	Content		-72	-111	19442943	2263261862
19460	08:58:04.658	00:00:19.460	1168	-1024	-768	-1	-1	-1	-1	4	-1024	-768	-1	-1	-1	-1	4		0	0						Untertest3.avi	0	880	547	72	111				0	Content		-72	-111	19460159	2263279078
19477	08:58:04.675	00:00:19.477	1169	-1024	-768	-1	-1	-1	-1	4	-1024	-768	-1	-1	-1	-1	4		0	0						Untertest3.avi	0	880	547	72	111				0	Content		-72	-111	19477406	2263296325
19494	08:58:04.692	00:00:19.493	1170	1229,411	868,2217	0,5141053	0,8254679	561,8823	4,22879	3	1077,745	862,3959	0,5141544	0,8254515	561,8823	4,258968	1	7	1078	862						Untertest3.avi	0	880	547	72	111	1006	751	16	0	Content		1006	751	19493652	2263312571
19510	08:58:04.708	00:00:19.509	1171	-1024	-768	-1	-1	-1	-1	4	-1024	-768	-1	-1	-1	-1	4		0	0						Untertest3.avi	0	880	547	72	111				0	Content		-72	-111	19509901	2263328820
19527	08:58:04.725	00:00:19.526	1172	-1024	-768	-1	-1	-1	-1	4	-1024	-768	-1	-1	-1	-1	4		0	0						Untertest3.avi	0	880	547	72	111				0	Content		-72	-111	19526777	2263345696
19543	08:58:04.741	00:00:19.543	1173	-1024	-768	-1	-1	-1	-1	4	-1024	-768	-1	-1	-1	-1	4		0	0						Untertest3.avi	0	880	547	72	111				0	Content		-72	-111	19543445	2263362364
19560	08:58:04.758	00:00:19.559	1174	-1024	-768	-1	-1	-1	-1	4	-1024	-768	-1	-1	-1	-1	4		0	0						Untertest3.avi	0	880	547	72	111				0	Content		-72	-111	19559901	2263378820
19577	08:58:04.775	00:00:19.576	1175	-1024	-768	-1	-1	-1	-1	4	-1024	-768	-1	-1	-1	-1	4		0	0						Untertest3.avi	0	880	547	72	111				0	Content		-72	-111	19576651	2263395570
19593	08:58:04.791	00:00:19.593	1176	-1024	-768	-1	-1	-1	-1	4	-1024	-768	-1	-1	-1	-1	4		0	0						Untertest3.avi	0	880	547	72	111				0	Content		-72	-111	19593319	2263412238
19610	08:58:04.808	00:00:19.610	1177	-1024	-768	-1	-1	-1	-1	4	-1024	-768	-1	-1	-1	-1	4		0	0						Untertest3.avi	0	880	547	72	111				0	Content		-72	-111	19610025	2263428944
19627	08:58:04.825	00:00:19.626	1178	-1024	-768	-1	-1	-1	-1	4	-1024	-768	-1	-1	-1	-1	4		0	0						Untertest3.avi	0	880	547	72	111				0	Content		-72	-111	19626712	2263445631
19643	08:58:04.841	00:00:19.643	1179	-1024	-768	-1	-1	-1	-1	4	-1024	-768	-1	-1	-1	-1	4		0	0						Untertest3.avi	0	880	547	72	111				0	Content		-72	-111	19643380	2263462299
19660	08:58:04.858	00:00:19.660	1180	-1024	-768	-1	-1	-1	-1	4	-1024	-768	-1	-1	-1	-1	4		0	0						Untertest3.avi	0	880	547	72	111				0	Content		-72	-111	19660025	2263478944
19677	08:58:04.875	00:00:19.676	1181	-1024	-768	-1	-1	-1	-1	4	-1024	-768	-1	-1	-1	-1	4		0	0						Untertest3.avi	0	880	547	72	111				0	Content		-72	-111	19676660	2263495579
19693	08:58:04.891	00:00:19.693	1182	-1024	-768	-1	-1	-1	-1	4	-1024	-768	-1	-1	-1	-1	4		0	0						Untertest3.avi	0	880	547	72	111				0	Content		-72	-111	19693327	2263512246
19710	08:58:04.908	00:00:19.709	1183	-1024	-768	-1	-1	-1	-1	4	-1024	-768	-1	-1	-1	-1	4		0	0						Untertest3.avi	0	880	547	72	111				0	Content		-72	-111	19709995	2263528914
19727	08:58:04.925	00:00:19.726	1184	-1024	-768	-1	-1	-1	-1	4	-1024	-768	-1	-1	-1	-1	4		0	0						Untertest3.avi	0	880	547	72	111				0	Content		-72	-111	19726663	2263545582
19743	08:58:04.941	00:00:19.743	1185	-1024	-768	-1	-1	-1	-1	4	-1024	-768	-1	-1	-1	-1	4		0	0						Untertest3.avi	0	880	547	72	111				0	Content		-72	-111	19743220	2263562139
19760	08:58:04.958	00:00:19.759	1186	-1024	-768	-1	-1	-1	-1	4	-1024	-768	-1	-1	-1	-1	4		0	0						Untertest3.avi	0	880	547	72	111				0	Content		-72	-111	19759888	2263578807
19777	08:58:04.975	00:00:19.776	1187	-1024	-768	-1	-1	-1	-1	4	-1024	-768	-1	-1	-1	-1	4		0	0						Untertest3.avi	0	880	547	72	111				0	Content		-72	-111	19776582	2263595501
19793	08:58:04.991	00:00:19.793	1188	-1024	-768	-1	-1	-1	-1	4	-1024	-768	-1	-1	-1	-1	4		0	0						Untertest3.avi	0	880	547	72	111				0	Content		-72	-111	19793250	2263612169
19810	08:58:05.008	00:00:19.809	1189	1346,519	916,3501	0,4977186	0,8087101	562,6259	4,168845	3	1187,75	911,3949	0,4977718	0,8086824	562,6259	4,198073	1	8	1188	911						Untertest3.avi	0	880	547	72	111	1043	774	100	0	Content		1116	800	19809897	2263628816
19826	08:58:05.024	00:00:19.826	1190	-1024	-768	-1	-1	-1	-1	4	-1024	-768	-1	-1	-1	-1	4	8	0	0						Untertest3.avi	0	880	547	72	111	1043	774	100	0	Content		-72	-111	19826431	2263645350
19843	08:58:05.041	00:00:19.843	1191	-1024	-768	-1	-1	-1	-1	4	-1024	-768	-1	-1	-1	-1	4	8	0	0						Untertest3.avi	0	880	547	72	111	1043	774	100	0	Content		-72	-111	19843099	2263662018
19860	08:58:05.058	00:00:19.859	1192	1335,64	884,6001	0,4891638	0,8055328	556,2102	4,150261	3	1097,047	868,2822	0,4890281	0,8055978	539,6401	4,049056	1	8	1097	868						Untertest3.avi	0	880	547	72	111	1043	774	100	0	Content		1025	757	19859725	2263678644
19877	08:58:05.075	00:00:19.876	1193	1290,681	879,6135	0,4842202	0,803982	558,6652	4,217732	3	1105,942	874,3926	0,4840342	0,8039541	558,6652	4,239209	1	8	1106	874						Untertest3.avi	0	880	547	72	111	1043	774	100	0	Content		1034	763	19876612	2263695531
19893	08:58:05.091	00:00:19.893	1194	1308,973	890,4529	0,4835456	0,8017507	556	4,162041	3	1123,698	885,174	0,483358	0,8017226	556	4,183426	1	8	1124	885						Untertest3.avi	0	880	547	72	111	1043	774	100	0	Content		1052	774	19893472	2263712391
19910	08:58:05.108	00:00:19.909	1195	1312,936	913,2241	0,4860832	0,7985314	552,2813	4,123068	3	1085,503	885,3953	0,485986	0,7987294	537,7722	4,03699	1	9	1086	885						Untertest3.avi	0	880	547	72	111	988	788	133	0	Content		1014	774	19909609	2263728528
19926	08:58:05.124	00:00:19.926	1196	1298,075	946,535	0,4853041	0,7954373	550,0374	4,091066	3	1077,478	922,9324	0,4852141	0,795556	536,8738	4,015841	1	9	1077	923						Untertest3.avi	0	880	547	72	111	988	788	133	0	Content		1005	812	19926346	2263745265
19943	08:58:05.141	00:00:19.942	1197	1270,814	908,7864	0,4845961	0,7917008	546,3595	4,11397	3	1063,203	892,2468	0,484498	0,7917701	535,9669	4,059077	1	9	1063	892						Untertest3.avi	0	880	547	72	111	988	788	133	0	Content		991	781	19942970	2263761889
19960	08:58:05.158	00:00:19.959	1198	1237,727	887,2948	0,4840417	0,7871317	544,3586	4,063797	3	1041,712	876,6948	0,4839697	0,7871382	534,9736	4,018789	1	9	1042	877						Untertest3.avi	0	880	547	72	111	988	788	133	0	Content		970	766	19959915	2263778834
19976	08:58:05.174	00:00:19.976	1199	1273,093	887,0409	0,4836544	0,7817785	544,5613	4,1153	3	1065,902	873,239	0,4835643	0,7818239	533,8064	4,057569	1	9	1066	873						Untertest3.avi	0	880	547	72	111	988	788	133	0	Content		994	762	19976221	2263795140
19993	08:58:05.191	00:00:19.993	1200	1264,32	913,5548	0,4833242	0,7759941	543,9839	4,096847	3	1059,383	899,7719	0,4832629	0,7760149	532,6895	4,036076	1	9	1059	900						Untertest3.avi	0	880	547	72	111	988	788	133	0	Content		987	789	19993165	2263812084
20009	08:58:05.207	00:00:20.009	1201	1263,874	918,4557	0,4831218	0,7697279	542,1072	4,077216	3	1054,129	898,5543	0,4830224	0,7698286	531,141	4,017423	1	9	1054	899						Untertest3.avi	0	880	547	72	111	988	788	133	0	Content		982	788	20009469	2263828388
20026	08:58:05.224	00:00:20.026	1202	1249,636	913,4208	0,4828307	0,7636068	536,4586	4,024604	3	1057,284	900,1364	0,4827323	0,7636423	529,4299	3,995707	1	9	1057	900						Untertest3.avi	0	880	547	72	111	988	788	133	0	Content		985	789	20026412	2263845331
20043	08:58:05.241	00:00:20.042	1203	1257,887	939,9489	0,4824249	0,7574868	535,3678	4,058435	3	1060,198	925,6926	0,4823211	0,7575119	527,4911	4,021966	1	10	1060	926						Untertest3.avi	0	880	547	72	111	1016	836	133	0	Content		988	815	20042603	2263861522
20060	08:58:05.258	00:00:20.059	1204	1260,052	954,8102	0,4819471	0,7513494	532,6964	4,013684	3	1061,961	939,6815	0,4818295	0,7513793	525,3469	3,980823	1	10	1062	940						Untertest3.avi	0	880	547	72	111	1016	836	133	0	Content		990	829	20059661	2263878580
20076	08:58:05.274	00:00:20.075	1205	1246,065	941,6715	0,4814105	0,7445803	527,1447	3,982282	3	1076,436	932,7537	0,4813876	0,7445602	523,1849	3,978823	1	10	1076	933						Untertest3.avi	0	880	547	72	111	1016	836	133	0	Content		1004	822	20075966	2263894885
20093	08:58:05.291	00:00:20.092	1206	1265,803	954,8633	0,4811538	0,7368932	525,2136	3,937634	3	1085,493	943,8792	0,4810694	0,7368898	520,9904	3,930372	1	10	1085	944						Untertest3.avi	0	880	547	72	111	1016	836	133	0	Content		1013	833	20092909	2263911828
20109	08:58:05.307	00:00:20.109	1207	1257,528	983,7889	0,480694	0,7292166	524,1656	3,949825	3	1101,613	968,6992	0,4808338	0,7292534	518,5428	3,938194	1	10	1102	969						Untertest3.avi	0	880	547	72	111	1016	836	133	0	Content		1030	858	20109090	2263928009
20126	08:58:05.324	00:00:20.126	1208	1276,56	987,4001	0,4805775	0,7216969	522,0222	3,972251	3	1100,013	973,948	0,4805846	0,7216953	515,8329	3,952315	1	10	1100	974						Untertest3.avi	0	880	547	72	111	1016	836	133	0	Content		1028	863	20126158	2263945077
20142	08:58:05.340	00:00:20.142	1209	1276,517	964,1171	0,4802447	0,7139514	516,8342	3,851243	3	1113,65	950,543	0,4802608	0,7139868	513,377	3,853246	1	10	1114	951						Untertest3.avi	0	880	547	72	111	1016	836	133	0	Content		1042	840	20142465	2263961384
20159	08:58:05.357	00:00:20.159	1210	1243,119	1001,681	0,4796303	0,7065478	513,4092	3,916253	3	1091,587	991,8193	0,4797029	0,7065281	510,5947	3,924361	1	10	1092	992						Untertest3.avi	0	880	547	72	111	1016	836	133	0	Content		1020	881	20159407	2263978326
20176	08:58:05.374	00:00:20.175	1211	-1024	-768	-1	-1	-1	-1	4	-1024	-768	-1	-1	-1	-1	4		0	0						Untertest3.avi	0	880	547	72	111				0	Content		-72	-111	20175604	2263994523
20193	08:58:05.391	00:00:20.192	1212	-1024	-768	-1	-1	-1	-1	4	-1024	-768	-1	-1	-1	-1	4		0	0						Untertest3.avi	0	880	547	72	111				0	Content		-72	-111	20192530	2264011449
20209	08:58:05.407	00:00:20.208	1213	-1024	-768	-1	-1	-1	-1	4	-1024	-768	-1	-1	-1	-1	4		0	0						Untertest3.avi	0	880	547	72	111				0	Content		-72	-111	20208833	2264027752
20226	08:58:05.424	00:00:20.225	1214	-1024	-768	-1	-1	-1	-1	4	-1024	-768	-1	-1	-1	-1	4		0	0						Untertest3.avi	0	880	547	72	111				0	Content		-72	-111	20225776	2264044695
20242	08:58:05.440	00:00:20.242	1215	-1024	-768	-1	-1	-1	-1	4	-1024	-768	-1	-1	-1	-1	4		0	0						Untertest3.avi	0	880	547	72	111				0	Content		-72	-111	20242207	2264061126
20259	08:58:05.457	00:00:20.258	1216	-1024	-768	-1	-1	-1	-1	4	-1024	-768	-1	-1	-1	-1	4		0	0						Untertest3.avi	0	880	547	72	111				0	Content		-72	-111	20258955	2264077874
20276	08:58:05.474	00:00:20.275	1217	-1024	-768	-1	-1	-1	-1	4	-1024	-768	-1	-1	-1	-1	4		0	0						Untertest3.avi	0	880	547	72	111				0	Content		-72	-111	20275704	2264094623
20292	08:58:05.490	00:00:20.292	1218	-1024	-768	-1	-1	-1	-1	4	-1024	-768	-1	-1	-1	-1	4		0	0						Untertest3.avi	0	880	547	72	111				0	Content		-72	-111	20292330	2264111249
20309	08:58:05.507	00:00:20.308	1219	-1024	-768	-1	-1	-1	-1	4	-1024	-768	-1	-1	-1	-1	4		0	0						Untertest3.avi	0	880	547	72	111				0	Content		-72	-111	20308954	2264127873
20326	08:58:05.524	00:00:20.325	1220	-1024	-768	-1	-1	-1	-1	4	-1024	-768	-1	-1	-1	-1	4		0	0						Untertest3.avi	0	880	547	72	111				0	Content		-72	-111	20325594	2264144513
20342	08:58:05.540	00:00:20.342	1221	-1024	-768	-1	-1	-1	-1	4	-1024	-768	-1	-1	-1	-1	4		0	0						Untertest3.avi	0	880	547	72	111				0	Content		-72	-111	20342203	2264161122
20359	08:58:05.557	00:00:20.358	1222	-1024	-768	-1	-1	-1	-1	4	-1024	-768	-1	-1	-1	-1	4		0	0						Untertest3.avi	0	880	547	72	111				0	Content		-72	-111	20358952	2264177871
20376	08:58:05.574	00:00:20.375	1223	-1024	-768	-1	-1	-1	-1	4	-1024	-768	-1	-1	-1	-1	4		0	0						Untertest3.avi	0	880	547	72	111				0	Content		-72	-111	20375588	2264194507
20392	08:58:05.590	00:00:20.392	1224	-1024	-768	-1	-1	-1	-1	4	-1024	-768	-1	-1	-1	-1	4		0	0						Untertest3.avi	0	880	547	72	111				0	Content		-72	-111	20392203	2264211122
20409	08:58:05.607	00:00:20.408	1225	-1024	-768	-1	-1	-1	-1	4	-1024	-768	-1	-1	-1	-1	4		0	0						Untertest3.avi	0	880	547	72	111				0	Content		-72	-111	20408952	2264227871
20425	08:58:05.623	00:00:20.425	1226	-1024	-768	-1	-1	-1	-1	4	-1024	-768	-1	-1	-1	-1	4		0	0						Untertest3.avi	0	880	547	72	111				0	Content		-72	-111	20425076	2264243995
20442	08:58:05.640	00:00:20.441	1227	-1024	-768	-1	-1	-1	-1	4	-1024	-768	-1	-1	-1	-1	4		0	0						Untertest3.avi	0	880	547	72	111				0	Content		-72	-111	20441698	2264260617
20459	08:58:05.657	00:00:20.459	1228	-1024	-768	-1	-1	-1	-1	4	-1024	-768	-1	-1	-1	-1	4		0	0						Untertest3.avi	0	880	547	72	111				0	Content		-72	-111	20459394	2264278313
20475	08:58:05.673	00:00:20.475	1229	-1024	-768	-1	-1	-1	-1	4	-1024	-768	-1	-1	-1	-1	4		0	0						Untertest3.avi	0	880	547	72	111				0	Content		-72	-111	20475073	2264293992
20492	08:58:05.690	00:00:20.491	1230	-1024	-768	-1	-1	-1	-1	4	-1024	-768	-1	-1	-1	-1	4		0	0						Untertest3.avi	0	880	547	72	111				0	Content		-72	-111	20491946	2264310865
20509	08:58:05.707	00:00:20.508	1231	-1024	-768	-1	-1	-1	-1	4	-1024	-768	-1	-1	-1	-1	4		0	0						Untertest3.avi	0	880	547	72	111				0	Content		-72	-111	20508571	2264327490
20525	08:58:05.723	00:00:20.525	1232	-1024	-768	-1	-1	-1	-1	4	-1024	-768	-1	-1	-1	-1	4		0	0						Untertest3.avi	0	880	547	72	111				0	Content		-72	-111	20525195	2264344114
20542	08:58:05.740	00:00:20.541	1233	-1024	-768	-1	-1	-1	-1	4	-1024	-768	-1	-1	-1	-1	4		0	0						Untertest3.avi	0	880	547	72	111				0	Content		-72	-111	20541695	2264360614
20559	08:58:05.757	00:00:20.558	1234	-1024	-768	-1	-1	-1	-1	4	-1024	-768	-1	-1	-1	-1	4		0	0						Untertest3.avi	0	880	547	72	111				0	Content		-72	-111	20558590	2264377509
20575	08:58:05.773	00:00:20.575	1235	-1024	-768	-1	-1	-1	-1	4	-1024	-768	-1	-1	-1	-1	4		0	0						Untertest3.avi	0	880	547	72	111				0	Content		-72	-111	20575213	2264394132
20592	08:58:05.790	00:00:20.591	1236	-1024	-768	-1	-1	-1	-1	4	-1024	-768	-1	-1	-1	-1	4		0	0						Untertest3.avi	0	880	547	72	111				0	Content		-72	-111	20591822	2264410741
20608	08:58:05.806	00:00:20.608	1237	-1024	-768	-1	-1	-1	-1	4	-1024	-768	-1	-1	-1	-1	4		0	0						Untertest3.avi	0	880	547	72	111				0	Content		-72	-111	20608446	2264427365
20625	08:58:05.823	00:00:20.625	1238	-1024	-768	-1	-1	-1	-1	4	-1024	-768	-1	-1	-1	-1	4		0	0						Untertest3.avi	0	880	547	72	111				0	Content		-72	-111	20625071	2264443990
20642	08:58:05.840	00:00:20.641	1239	-1024	-768	-1	-1	-1	-1	4	-1024	-768	-1	-1	-1	-1	4		0	0						Untertest3.avi	0	880	547	72	111				0	Content		-72	-111	20641821	2264460740
20658	08:58:05.856	00:00:20.658	1240	-1024	-768	-1	-1	-1	-1	4	-1024	-768	-1	-1	-1	-1	4		0	0						Untertest3.avi	0	880	547	72	111				0	Content		-72	-111	20658442	2264477361
20675	08:58:05.873	00:00:20.675	1241	-1024	-768	-1	-1	-1	-1	4	-1024	-768	-1	-1	-1	-1	4		0	0						Untertest3.avi	0	880	547	72	111				0	Content		-72	-111	20675068	2264493987
20692	08:58:05.890	00:00:20.691	1242	-1024	-768	-1	-1	-1	-1	4	-1024	-768	-1	-1	-1	-1	4		0	0						Untertest3.avi	0	880	547	72	111				0	Content		-72	-111	20691820	2264510739
20708	08:58:05.906	00:00:20.708	1243	-1024	-768	-1	-1	-1	-1	4	-1024	-768	-1	-1	-1	-1	4		0	0						Untertest3.avi	0	880	547	72	111				0	Content		-72	-111	20708194	2264527113
20725	08:58:05.923	00:00:20.725	1244	-1024	-768	-1	-1	-1	-1	4	-1024	-768	-1	-1	-1	-1	4		0	0						Untertest3.avi	0	880	547	72	111				0	Content		-72	-111	20725266	2264544185
20742	08:58:05.940	00:00:20.742	1245	-1024	-768	-1	-1	-1	-1	4	-1024	-768	-1	-1	-1	-1	4		0	0						Untertest3.avi	0	880	547	72	111				0	Content		-72	-111	20742068	2264560987
20759	08:58:05.957	00:00:20.758	1246	-1024	-768	-1	-1	-1	-1	4	-1024	-768	-1	-1	-1	-1	4		0	0						Untertest3.avi	0	880	547	72	111				0	Content		-72	-111	20758694	2264577613
20775	08:58:05.973	00:00:20.774	1247	-1024	-768	-1	-1	-1	-1	4	-1024	-768	-1	-1	-1	-1	4		0	0						Untertest3.avi	0	880	547	72	111				0	Content		-72	-111	20774821	2264593740
20791	08:58:05.989	00:00:20.791	1248	-1024	-768	-1	-1	-1	-1	4	-1024	-768	-1	-1	-1	-1	4		0	0						Untertest3.avi	0	880	547	72	111				0	Content		-72	-111	20791445	2264610364
20808	08:58:06.006	00:00:20.808	1249	-1024	-768	-1	-1	-1	-1	4	-1024	-768	-1	-1	-1	-1	4		0	0						Untertest3.avi	0	880	547	72	111				0	Content		-72	-111	20808067	2264626986
20825	08:58:06.023	00:00:20.824	1250	-1024	-768	-1	-1	-1	-1	4	-1024	-768	-1	-1	-1	-1	4		0	0						Untertest3.avi	0	880	547	72	111				0	Content		-72	-111	20824818	2264643737
20841	08:58:06.039	00:00:20.841	1251	-1024	-768	-1	-1	-1	-1	4	-1024	-768	-1	-1	-1	-1	4		0	0						Untertest3.avi	0	880	547	72	111				0	Content		-72	-111	20841443	2264660362
20858	08:58:06.056	00:00:20.858	1252	-1024	-768	-1	-1	-1	-1	4	-1024	-768	-1	-1	-1	-1	4		0	0						Untertest3.avi	0	880	547	72	111				0	Content		-72	-111	20858065	2264676984
20875	08:58:06.073	00:00:20.874	1253	-1024	-768	-1	-1	-1	-1	4	-1024	-768	-1	-1	-1	-1	4		0	0						Untertest3.avi	0	880	547	72	111				0	Content		-72	-111	20874689	2264693608
20892	08:58:06.090	00:00:20.891	1254	-1024	-768	-1	-1	-1	-1	4	-1024	-768	-1	-1	-1	-1	4		0	0						Untertest3.avi	0	880	547	72	111				0	Content		-72	-111	20891885	2264710804
20909	08:58:06.107	00:00:20.909	1255	-1024	-768	-1	-1	-1	-1	4	-1024	-768	-1	-1	-1	-1	4		0	0						Untertest3.avi	0	880	547	72	111				0	Content		-72	-111	20909256	2264728175
20927	08:58:06.125	00:00:20.926	1256	-1024	-768	-1	-1	-1	-1	4	-1024	-768	-1	-1	-1	-1	4		0	0						Untertest3.avi	0	880	547	72	111				0	Content		-72	-111	20926514	2264745433
20941	08:58:06.139	00:00:20.941	1257	-1024	-768	-1	-1	-1	-1	4	-1024	-768	-1	-1	-1	-1	4		0	0						Untertest3.avi	0	880	547	72	111				0	Content		-72	-111	20941307	2264760226
20958	08:58:06.156	00:00:20.958	1258	-1024	-768	-1	-1	-1	-1	4	-1024	-768	-1	-1	-1	-1	4		0	0						Untertest3.avi	0	880	547	72	111				0	Content		-72	-111	20958056	2264776975
20975	08:58:06.173	00:00:20.974	1259	-1024	-768	-1	-1	-1	-1	4	-1024	-768	-1	-1	-1	-1	4		0	0						Untertest3.avi	0	880	547	72	111				0	Content		-72	-111	20974681	2264793600
20991	08:58:06.189	00:00:20.991	1260	-1024	-768	-1	-1	-1	-1	4	-1024	-768	-1	-1	-1	-1	4		0	0						Untertest3.avi	0	880	547	72	111				0	Content		-72	-111	20991304	2264810223
21008	08:58:06.206	00:00:21.007	1261	-1024	-768	-1	-1	-1	-1	4	-1024	-768	-1	-1	-1	-1	4		0	0						Untertest3.avi	0	880	547	72	111				0	Content		-72	-111	21007928	2264826847
21025	08:58:06.223	00:00:21.024	1262	-1024	-768	-1	-1	-1	-1	4	-1024	-768	-1	-1	-1	-1	4		0	0						Untertest3.avi	0	880	547	72	111				0	Content		-72	-111	21024552	2264843471
21042	08:58:06.240	00:00:21.041	1263	-1024	-768	-1	-1	-1	-1	4	-1024	-768	-1	-1	-1	-1	4		0	0						Untertest3.avi	0	880	547	72	111				0	Content		-72	-111	21041746	2264860665
21059	08:58:06.257	00:00:21.059	1264	-1024	-768	-1	-1	-1	-1	4	-1024	-768	-1	-1	-1	-1	4		0	0						Untertest3.avi	0	880	547	72	111				0	Content		-72	-111	21059120	2264878039
21076	08:58:06.274	00:00:21.076	1265	-1024	-768	-1	-1	-1	-1	4	-1024	-768	-1	-1	-1	-1	4		0	0						Untertest3.avi	0	880	547	72	111				0	Content		-72	-111	21076367	2264895286
21091	08:58:06.289	00:00:21.091	1266	-1024	-768	-1	-1	-1	-1	4	-1024	-768	-1	-1	-1	-1	4		0	0						Untertest3.avi	0	880	547	72	111				0	Content		-72	-111	21091169	2264910088
21108	08:58:06.306	00:00:21.107	1267	1484,028	899,3029	0,4332135	0,6430936	473,2932	3,304417	3	1366,185	892,2391	0,4334583	0,6430572	473,2932	3,340098	1	11	1366	892						Untertest3.avi	0	880	547	72	111	1490	772	317	0	Content		1294	781	21107919	2264926838
21125	08:58:06.323	00:00:21.124	1268	-1024	-768	-1	-1	-1	-1	4	-1024	-768	-1	-1	-1	-1	4	11	0	0						Untertest3.avi	0	880	547	72	111	1490	772	317	0	Content		-72	-111	21124543	2264943462
21141	08:58:06.339	00:00:21.141	1269	1345,404	867,6458	0,4366671	0,6416031	431,7881	3,111073	3	1612,529	888,5966	0,4352622	0,641409	492,6234	3,657405	1	11	1613	889						Untertest3.avi	0	880	547	72	111	1490	772	317	0	Content		1541	778	21141156	2264960075
21158	08:58:06.356	00:00:21.158	1270	1327,236	863,0869	0,435024	0,640542	432,7046	3,110234	3	1607,162	881,563	0,4337659	0,6403503	492,9234	3,656714	1	11	1607	882						Untertest3.avi	0	880	547	72	111	1490	772	317	0	Content		1535	771	21158161	2264977080
21175	08:58:06.373	00:00:21.174	1271	1330,309	864,7256	0,4335981	0,6394106	435,0032	3,123435	3	1596,914	882,8422	0,4323791	0,6392259	493,2122	3,651765	1	11	1597	883						Untertest3.avi	0	880	547	72	111	1490	772	317	0	Content		1525	772	21174535	2264993454
21191	08:58:06.389	00:00:21.191	1272	1711,594	885,7972	0,4309788	0,6385888	493,2045	3,58289	3	1568,349	878,3741	0,4310616	0,6385558	493,2045	3,625991	1	11	1568	878						Untertest3.avi	0	880	547	72	111	1490	772	317	0	Content		1496	767	21191158	2265010077
21208	08:58:06.406	00:00:21.207	1273	1707,444	889,574	0,4298912	0,6386295	493,5273	3,653796	3	1573,135	882,179	0,4300252	0,6385964	493,5273	3,700777	1	11	1573	882						Untertest3.avi	0	880	547	72	111	1490	772	317	0	Content		1501	771	21207782	2265026701
21225	08:58:06.423	00:00:21.224	1274	1300,799	863,0145	0,430133	0,6393295	436,7253	3,15103	3	1573,346	879,0786	0,4290916	0,6391496	493,627	3,671931	1	11	1573	879						Untertest3.avi	0	880	547	72	111	1490	772	317	0	Content		1501	768	21224778	2265043697
21241	08:58:06.439	00:00:21.241	1275	1309,736	863,8037	0,4290539	0,6402485	440,1216	3,189682	3	1556,538	878,5974	0,4280609	0,6400789	493,6388	3,683349	1	11	1557	879						Untertest3.avi	0	880	547	72	111	1490	772	317	0	Content		1485	768	21241352	2265060271
21258	08:58:06.456	00:00:21.258	1276	1331,986	867,574	0,4280757	0,6412864	440,9371	3,201007	3	1555,461	883,5983	0,4268966	0,6411189	493,8507	3,682817	1	11	1555	884						Untertest3.avi	0	880	547	72	111	1490	772	317	0	Content		1483	773	21258101	2265077020
21275	08:58:06.473	00:00:21.274	1277	1293,559	871,546	0,4269754	0,6421702	437,4768	3,212423	3	1555,295	890,7616	0,4258341	0,6419922	493,9404	3,733037	1	11	1555	891						Untertest3.avi	0	880	547	72	111	1490	772	317	0	Content		1483	780	21274529	2265093448
21291	08:58:06.489	00:00:21.291	1278	1321,889	862,7239	0,4261178	0,6428091	438,9121	3,2345	3	1546,117	878,1594	0,424719	0,6426351	494,154	3,739439	1	11	1546	878						Untertest3.avi	0	880	547	72	111	1490	772	317	0	Content		1474	767	21291155	2265110074
21308	08:58:06.506	00:00:21.307	1279	1336,779	865,7659	0,4251948	0,643176	440,2034	3,276323	3	1558,604	882,1518	0,4237787	0,6430054	494,4665	3,781053	1	11	1559	882						Untertest3.avi	0	880	547	72	111	1490	772	317	0	Content		1487	771	21307779	2265126698
21325	08:58:06.523	00:00:21.324	1280	1692,433	890,0807	0,4228156	0,6435182	494,732	3,73422	3	1557,413	882,837	0,4229394	0,6434852	494,732	3,780314	1	11	1557	883						Untertest3.avi	0	880	547	72	111	1490	772	317	0	Content		1485	772	21324722	2265143641
21341	08:58:06.539	00:00:21.341	1281	1301,953	866,3966	0,4235263	0,6442169	439,5667	3,295065	3	1563,305	883,4848	0,4223344	0,6440432	495,0169	3,820307	1	11	1563	883						Untertest3.avi	0	880	547	72	111	1490	772	317	0	Content		1491	772	21341349	2265160268
21358	08:58:06.556	00:00:21.357	1282	1293,523	866,578	0,4229418	0,6448863	438,3812	3,281563	3	1563,323	884,4072	0,4216949	0,6447086	495,2747	3,819457	1	11	1563	884						Untertest3.avi	0	880	547	72	111	1490	772	317	0	Content		1491	773	21357971	2265176890
21374	08:58:06.572	00:00:21.374	1283	1701,641	894,8546	0,4208263	0,6455305	495,6854	3,834044	3	1575,753	887,7431	0,4210017	0,6454975	495,6854	3,885203	1	11	1576	888						Untertest3.avi	0	880	547	72	111	1490	772	317	0	Content		1504	777	21374400	2265193319
21391	08:58:06.589	00:00:21.391	1284	1305,923	864,7397	0,42133	0,6464327	441,3598	3,334048	3	1561,481	880,892	0,4201021	0,6462625	495,9697	3,856363	1	11	1561	881						Untertest3.avi	0	880	547	72	111	1490	772	317	0	Content		1489	770	21391147	2265210066
21408	08:58:06.606	00:00:21.407	1285	1293,247	873,462	0,4204374	0,6471251	438,8398	3,353028	3	1568,573	894,6381	0,4191092	0,6469472	496,1252	3,905774	1	11	1569	895						Untertest3.avi	0	880	547	72	111	1490	772	317	0	Content		1497	784	21407771	2265226690
21425	08:58:06.623	00:00:21.424	1286	1193,811	873,401	0,4213032	0,6480513	392,3214	3,010065	3	-1024	-768	-1	-1	-1	-1	4	12	1194	873						Untertest3.avi	0	880	547	72	111	1148	767	649	0	Content		1122	762	21424590	2265243509
21441	08:58:06.639	00:00:21.441	1287	2337,006	954,9322	0,4172964	0,6483035	497,9974	4,148662	3	-1024	-768	-1	-1	-1	-1	4	12	2337	955						Untertest3.avi	0	880	547	72	111	1148	767	649	0	Content		2265	844	21441338	2265260257
21458	08:58:06.656	00:00:21.457	1288	1203,716	875,72	0,4195231	0,6491385	392,3354	3,056845	3	-1024	-768	-1	-1	-1	-1	4	12	1204	876						Untertest3.avi	0	880	547	72	111	1148	767	649	0	Content		1132	765	21457964	2265276883
21474	08:58:06.672	00:00:21.474	1289	2279,433	951,9982	0,4158366	0,6493401	498,0447	4,144613	3	-1024	-768	-1	-1	-1	-1	4	12	2279	952						Untertest3.avi	0	880	547	72	111	1148	767	649	0	Content		2207	841	21474393	2265293312
21491	08:58:06.689	00:00:21.490	1290	1212,045	873,6812	0,4183875	0,6501218	394,6711	3,087462	3	-1024	-768	-1	-1	-1	-1	4	12	1212	874						Untertest3.avi	0	880	547	72	111	1148	767	649	0	Content		1140	763	21490892	2265309811
21508	08:58:06.706	00:00:21.507	1291	2360,715	967,4581	0,4150712	0,6501365	498,1221	4,257223	3	-1024	-768	-1	-1	-1	-1	4	12	2361	967						Untertest3.avi	0	880	547	72	111	1148	767	649	0	Content		2289	856	21507643	2265326562
21525	08:58:06.723	00:00:21.524	1292	1214,828	878,0808	0,4180248	0,6503219	393,7792	3,151124	3	-1024	-768	-1	-1	-1	-1	4	12	1215	878						Untertest3.avi	0	880	547	72	111	1148	767	649	0	Content		1143	767	21524586	2265343505
21541	08:58:06.739	00:00:21.541	1293	-1024	-768	-1	-1	-1	-1	4	-1024	-768	-1	-1	-1	-1	4	12	0	0						Untertest3.avi	0	880	547	72	111	1148	767	649	0	Content		-72	-111	21541389	2265360308
21558	08:58:06.756	00:00:21.558	1294	-1024	-768	-1	-1	-1	-1	4	-1024	-768	-1	-1	-1	-1	4	12	0	0						Untertest3.avi	0	880	547	72	111	1148	767	649	0	Content		-72	-111	21558013	2265376932
21574	08:58:06.772	00:00:21.574	1295	1209,689	871,8298	0,4175572	0,6501979	393,5034	3,146125	3	-1024	-768	-1	-1	-1	-1	4	12	1210	872						Untertest3.avi	0	880	547	72	111	1148	767	649	0	Content		1138	761	21574265	2265393184
21591	08:58:06.789	00:00:21.590	1296	-1024	-768	-1	-1	-1	-1	4	-1024	-768	-1	-1	-1	-1	4	12	0	0						Untertest3.avi	0	880	547	72	111	1148	767	649	0	Content		-72	-111	21590893	2265409812
21608	08:58:06.806	00:00:21.607	1297	-1024	-768	-1	-1	-1	-1	4	-1024	-768	-1	-1	-1	-1	4	12	0	0						Untertest3.avi	0	880	547	72	111	1148	767	649	0	Content		-72	-111	21607513	2265426432
21625	08:58:06.823	00:00:21.624	1298	1217,192	884,9426	0,4152026	0,6489232	394,5605	3,209707	3	-1024	-768	-1	-1	-1	-1	4	12	1217	885						Untertest3.avi	0	880	547	72	111	1148	767	649	0	Content		1145	774	21624584	2265443503
21641	08:58:06.839	00:00:21.641	1299	-1024	-768	-1	-1	-1	-1	4	-1024	-768	-1	-1	-1	-1	4	12	0	0						Untertest3.avi	0	880	547	72	111	1148	767	649	0	Content		-72	-111	21641263	2265460182
21658	08:58:06.856	00:00:21.658	1300	-1024	-768	-1	-1	-1	-1	4	-1024	-768	-1	-1	-1	-1	4	12	0	0						Untertest3.avi	0	880	547	72	111	1148	767	649	0	Content		-72	-111	21658014	2265476933
21674	08:58:06.872	00:00:21.674	1301	1215,667	882,7505	0,4123566	0,645187	394,8573	3,222282	3	-1024	-768	-1	-1	-1	-1	4	12	1216	883						Untertest3.avi	0	880	547	72	111	1148	767	649	0	Content		1144	772	21674263	2265493182
21691	08:58:06.889	00:00:21.690	1302	-1024	-768	-1	-1	-1	-1	4	-1024	-768	-1	-1	-1	-1	4	12	0	0						Untertest3.avi	0	880	547	72	111	1148	767	649	0	Content		-72	-111	21690888	2265509807
21708	08:58:06.906	00:00:21.707	1303	1224,207	873,3167	0,4105252	0,6422316	395,3002	3,267087	3	-1024	-768	-1	-1	-1	-1	4	12	1224	873						Untertest3.avi	0	880	547	72	111	1148	767	649	0	Content		1152	762	21707512	2265526431
21724	08:58:06.922	00:00:21.724	1304	1218,007	881,1115	0,4095193	0,6404914	395,5708	3,285544	3	-1024	-768	-1	-1	-1	-1	4	12	1218	881						Untertest3.avi	0	880	547	72	111	1148	767	649	0	Content		1146	770	21724456	2265543375
21741	08:58:06.939	00:00:21.740	1305	-1024	-768	-1	-1	-1	-1	4	-1024	-768	-1	-1	-1	-1	4	12	0	0						Untertest3.avi	0	880	547	72	111	1148	767	649	0	Content		-72	-111	21740886	2265559805
21758	08:58:06.956	00:00:21.757	1306	1229,141	874,3019	0,4070342	0,6372533	397,2346	3,323061	3	-1024	-768	-1	-1	-1	-1	4	12	1229	874						Untertest3.avi	0	880	547	72	111	1148	767	649	0	Content		1157	763	21757509	2265576428
21774	08:58:06.972	00:00:21.774	1307	-1024	-768	-1	-1	-1	-1	4	-1024	-768	-1	-1	-1	-1	4	12	0	0						Untertest3.avi	0	880	547	72	111	1148	767	649	0	Content		-72	-111	21774135	2265593054
21791	08:58:06.989	00:00:21.791	1308	1241,956	879,7137	0,4040417	0,6345498	399,2532	3,351496	3	-1024	-768	-1	-1	-1	-1	4	12	1242	880						Untertest3.avi	0	880	547	72	111	1148	767	649	0	Content		1170	769	21791009	2265609928
21808	08:58:07.006	00:00:21.807	1309	-1024	-768	-1	-1	-1	-1	4	-1024	-768	-1	-1	-1	-1	4	12	0	0						Untertest3.avi	0	880	547	72	111	1148	767	649	0	Content		-72	-111	21807513	2265626432
21824	08:58:07.022	00:00:21.824	1310	-1024	-768	-1	-1	-1	-1	4	-1024	-768	-1	-1	-1	-1	4	12	0	0						Untertest3.avi	0	880	547	72	111	1148	767	649	0	Content		-72	-111	21824011	2265642930
21841	08:58:07.039	00:00:21.840	1311	-1024	-768	-1	-1	-1	-1	4	-1024	-768	-1	-1	-1	-1	4	12	0	0						Untertest3.avi	0	880	547	72	111	1148	767	649	0	Content		-72	-111	21840760	2265659679
21858	08:58:07.056	00:00:21.857	1312	-1024	-768	-1	-1	-1	-1	4	-1024	-768	-1	-1	-1	-1	4	12	0	0						Untertest3.avi	0	880	547	72	111	1148	767	649	0	Content		-72	-111	21857623	2265676542
21874	08:58:07.072	00:00:21.874	1313	-1024	-768	-1	-1	-1	-1	4	-1024	-768	-1	-1	-1	-1	4	12	0	0						Untertest3.avi	0	880	547	72	111	1148	767	649	0	Content		-72	-111	21874384	2265693303
21891	08:58:07.089	00:00:21.891	1314	1232,746	866,9967	0,3968364	0,6279611	397,8166	3,353172	3	-1024	-768	-1	-1	-1	-1	4	12	1233	867						Untertest3.avi	0	880	547	72	111	1148	767	649	0	Content		1161	756	21891004	2265709923
21907	08:58:07.105	00:00:21.907	1315	-1024	-768	-1	-1	-1	-1	4	-1024	-768	-1	-1	-1	-1	4	12	0	0						Untertest3.avi	0	880	547	72	111	1148	767	649	0	Content		-72	-111	21907381	2265726300
21924	08:58:07.122	00:00:21.924	1316	1224,139	873,1159	0,3952868	0,6301251	397,0652	3,344288	3	-1024	-768	-1	-1	-1	-1	4	12	1224	873						Untertest3.avi	0	880	547	72	111	1148	767	649	0	Content		1152	762	21924250	2265743169
21941	08:58:07.139	00:00:21.941	1317	-1024	-768	-1	-1	-1	-1	4	-1024	-768	-1	-1	-1	-1	4	12	0	0						Untertest3.avi	0	880	547	72	111	1148	767	649	0	Content		-72	-111	21941006	2265759925
21958	08:58:07.156	00:00:21.957	1318	-1024	-768	-1	-1	-1	-1	4	-1024	-768	-1	-1	-1	-1	4	12	0	0						Untertest3.avi	0	880	547	72	111	1148	767	649	0	Content		-72	-111	21957630	2265776549
21974	08:58:07.172	00:00:21.974	1319	-1024	-768	-1	-1	-1	-1	4	-1024	-768	-1	-1	-1	-1	4	12	0	0						Untertest3.avi	0	880	547	72	111	1148	767	649	0	Content		-72	-111	21974131	2265793050
21991	08:58:07.189	00:00:21.990	1320	1238,165	867,7214	0,3860455	0,6459027	401,2078	3,354615	3	-1024	-768	-1	-1	-1	-1	4	12	1238	868						Untertest3.avi	0	880	547	72	111	1148	767	649	0	Content		1166	757	21990630	2265809549
22007	08:58:07.205	00:00:22.007	1321	1221,552	869,7231	0,3822531	0,6507125	400,9681	3,341837	3	-1024	-768	-1	-1	-1	-1	4	12	1222	870						Untertest3.avi	0	880	547	72	111	1148	767	649	0	Content		1150	759	22007378	2265826297
22024	08:58:07.222	00:00:22.024	1322	1357,562	886,3422	0,3734241	0,6549904	472,2334	3,936086	3	1413,883	894,7147	0,3715676	0,6549338	508,3567	4,297474	1	12	1414	895						Untertest3.avi	0	880	547	72	111	1148	767	649	0	Content		1342	784	22024322	2265843241
22041	08:58:07.239	00:00:22.040	1323	1310,434	935,2488	0,3672049	0,6592004	509,5225	4,242734	3	1186,843	925,0579	0,3673429	0,6592166	509,5224	4,279254	1	12	1187	925						Untertest3.avi	0	880	547	72	111	1148	767	649	0	Content		1115	814	22040753	2265859672
22058	08:58:07.256	00:00:22.057	1324	1143,744	964,8934	0,3625865	0,6638419	514,4106	4,281666	3	989,7033	955,0014	0,3627477	0,6638199	510,9857	4,281017	1	12	990	955						Untertest3.avi	0	880	547	72	111	1148	767	649	0	Content		918	844	22057695	2265876614
22074	08:58:07.272	00:00:22.074	1325	-1024	-768	-1	-1	-1	-1	4	-1024	-768	-1	-1	-1	-1	4		0	0						Untertest3.avi	0	880	547	72	111				0	Content		-72	-111	22074000	2265892919
22091	08:58:07.289	00:00:22.091	1326	-1024	-768	-1	-1	-1	-1	4	-1024	-768	-1	-1	-1	-1	4		0	0						Untertest3.avi	0	880	547	72	111				0	Content		-72	-111	22091068	2265909987
22107	08:58:07.305	00:00:22.107	1327	-1024	-768	-1	-1	-1	-1	4	-1024	-768	-1	-1	-1	-1	4		0	0						Untertest3.avi	0	880	547	72	111				0	Content		-72	-111	22107385	2265926304
22124	08:58:07.322	00:00:22.124	1328	-1024	-768	-1	-1	-1	-1	4	-1024	-768	-1	-1	-1	-1	4		0	0						Untertest3.avi	0	880	547	72	111				0	Content		-72	-111	22124382	2265943301
22141	08:58:07.339	00:00:22.140	1329	-1024	-768	-1	-1	-1	-1	4	-1024	-768	-1	-1	-1	-1	4		0	0						Untertest3.avi	0	880	547	72	111				0	Content		-72	-111	22140748	2265959667
22157	08:58:07.355	00:00:22.157	1330	-1024	-768	-1	-1	-1	-1	4	-1024	-768	-1	-1	-1	-1	4		0	0						Untertest3.avi	0	880	547	72	111				0	Content		-72	-111	22157496	2265976415
22174	08:58:07.372	00:00:22.174	1331	-1024	-768	-1	-1	-1	-1	4	-1024	-768	-1	-1	-1	-1	4		0	0						Untertest3.avi	0	880	547	72	111				0	Content		-72	-111	22174122	2265993041
22191	08:58:07.389	00:00:22.190	1332	-1024	-768	-1	-1	-1	-1	4	-1024	-768	-1	-1	-1	-1	4		0	0						Untertest3.avi	0	880	547	72	111				0	Content		-72	-111	22190747	2266009666
22207	08:58:07.405	00:00:22.207	1333	-1024	-768	-1	-1	-1	-1	4	-1024	-768	-1	-1	-1	-1	4		0	0						Untertest3.avi	0	880	547	72	111				0	Content		-72	-111	22207497	2266026416
22224	08:58:07.422	00:00:22.224	1334	-1024	-768	-1	-1	-1	-1	4	-1024	-768	-1	-1	-1	-1	4		0	0						Untertest3.avi	0	880	547	72	111				0	Content		-72	-111	22224121	2266043040
22241	08:58:07.439	00:00:22.240	1335	-1024	-768	-1	-1	-1	-1	4	-1024	-768	-1	-1	-1	-1	4		0	0						Untertest3.avi	0	880	547	72	111				0	Content		-72	-111	22240871	2266059790
22257	08:58:07.455	00:00:22.257	1336	-1024	-768	-1	-1	-1	-1	4	-1024	-768	-1	-1	-1	-1	4		0	0						Untertest3.avi	0	880	547	72	111				0	Content		-72	-111	22257494	2266076413
22274	08:58:07.472	00:00:22.274	1337	-1024	-768	-1	-1	-1	-1	4	-1024	-768	-1	-1	-1	-1	4		0	0						Untertest3.avi	0	880	547	72	111				0	Content		-72	-111	22274118	2266093037
22290	08:58:07.488	00:00:22.290	1338	-1024	-768	-1	-1	-1	-1	4	-1024	-768	-1	-1	-1	-1	4		0	0						Untertest3.avi	0	880	547	72	111				0	Content		-72	-111	22290494	2266109413
22308	08:58:07.506	00:00:22.307	1339	-1024	-768	-1	-1	-1	-1	4	-1024	-768	-1	-1	-1	-1	4		0	0						Untertest3.avi	0	880	547	72	111				0	Content		-72	-111	22307616	2266126535
22324	08:58:07.522	00:00:22.324	1340	-1024	-768	-1	-1	-1	-1	4	-1024	-768	-1	-1	-1	-1	4		0	0						Untertest3.avi	0	880	547	72	111				0	Content		-72	-111	22324375	2266143294
22341	08:58:07.539	00:00:22.340	1341	-1024	-768	-1	-1	-1	-1	4	-1024	-768	-1	-1	-1	-1	4		0	0						Untertest3.avi	0	880	547	72	111				0	Content		-72	-111	22340990	2266159909
22357	08:58:07.555	00:00:22.357	1342	-1024	-768	-1	-1	-1	-1	4	-1024	-768	-1	-1	-1	-1	4		0	0						Untertest3.avi	0	880	547	72	111				0	Content		-72	-111	22357115	2266176034
22374	08:58:07.572	00:00:22.373	1343	-1024	-768	-1	-1	-1	-1	4	-1024	-768	-1	-1	-1	-1	4		0	0						Untertest3.avi	0	880	547	72	111				0	Content		-72	-111	22373737	2266192656
22390	08:58:07.588	00:00:22.390	1344	-1024	-768	-1	-1	-1	-1	4	-1024	-768	-1	-1	-1	-1	4		0	0						Untertest3.avi	0	880	547	72	111				0	Content		-72	-111	22390486	2266209405
22407	08:58:07.605	00:00:22.407	1345	-1024	-768	-1	-1	-1	-1	4	-1024	-768	-1	-1	-1	-1	4		0	0						Untertest3.avi	0	880	547	72	111				0	Content		-72	-111	22407111	2266226030
22424	08:58:07.622	00:00:22.423	1346	-1024	-768	-1	-1	-1	-1	4	-1024	-768	-1	-1	-1	-1	4		0	0						Untertest3.avi	0	880	547	72	111				0	Content		-72	-111	22423737	2266242656
22440	08:58:07.638	00:00:22.440	1347	-1024	-768	-1	-1	-1	-1	4	-1024	-768	-1	-1	-1	-1	4		0	0						Untertest3.avi	0	880	547	72	111				0	Content		-72	-111	22440373	2266259292
22458	08:58:07.656	00:00:22.457	1348	-1024	-768	-1	-1	-1	-1	4	-1024	-768	-1	-1	-1	-1	4		0	0						Untertest3.avi	0	880	547	72	111				0	Content		-72	-111	22457553	2266276472
22475	08:58:07.673	00:00:22.474	1349	-1024	-768	-1	-1	-1	-1	4	-1024	-768	-1	-1	-1	-1	4		0	0						Untertest3.avi	0	880	547	72	111				0	Content		-72	-111	22474930	2266293849
22492	08:58:07.690	00:00:22.492	1350	-1024	-768	-1	-1	-1	-1	4	-1024	-768	-1	-1	-1	-1	4		0	0						Untertest3.avi	0	880	547	72	111				0	Content		-72	-111	22492176	2266311095
22507	08:58:07.705	00:00:22.506	1351	-1024	-768	-1	-1	-1	-1	4	-1024	-768	-1	-1	-1	-1	4		0	0						Untertest3.avi	0	880	547	72	111				0	Content		-72	-111	22506980	2266325899
22524	08:58:07.722	00:00:22.523	1352	-1024	-768	-1	-1	-1	-1	4	-1024	-768	-1	-1	-1	-1	4		0	0						Untertest3.avi	0	880	547	72	111				0	Content		-72	-111	22523729	2266342648
22540	08:58:07.738	00:00:22.540	1353	-1024	-768	-1	-1	-1	-1	4	-1024	-768	-1	-1	-1	-1	4		0	0						Untertest3.avi	0	880	547	72	111				0	Content		-72	-111	22540365	2266359284
22557	08:58:07.755	00:00:22.556	1354	-1024	-768	-1	-1	-1	-1	4	-1024	-768	-1	-1	-1	-1	4		0	0						Untertest3.avi	0	880	547	72	111				0	Content		-72	-111	22556977	2266375896
22574	08:58:07.772	00:00:22.573	1355	-1024	-768	-1	-1	-1	-1	4	-1024	-768	-1	-1	-1	-1	4		0	0						Untertest3.avi	0	880	547	72	111				0	Content		-72	-111	22573601	2266392520
22590	08:58:07.788	00:00:22.590	1356	-1024	-768	-1	-1	-1	-1	4	-1024	-768	-1	-1	-1	-1	4		0	0						Untertest3.avi	0	880	547	72	111				0	Content		-72	-111	22590225	2266409144
22607	08:58:07.805	00:00:22.607	1357	-1024	-768	-1	-1	-1	-1	4	-1024	-768	-1	-1	-1	-1	4		0	0						Untertest3.avi	0	880	547	72	111				0	Content		-72	-111	22607419	2266426338
22625	08:58:07.823	00:00:22.624	1358	-1024	-768	-1	-1	-1	-1	4	-1024	-768	-1	-1	-1	-1	4		0	0						Untertest3.avi	0	880	547	72	111				0	Content		-72	-111	22624794	2266443713
22642	08:58:07.840	00:00:22.642	1359	-1024	-768	-1	-1	-1	-1	4	-1024	-768	-1	-1	-1	-1	4		0	0						Untertest3.avi	0	880	547	72	111				0	Content		-72	-111	22642042	2266460961
22657	08:58:07.855	00:00:22.656	1360	-1024	-768	-1	-1	-1	-1	4	-1024	-768	-1	-1	-1	-1	4		0	0						Untertest3.avi	0	880	547	72	111				0	Content		-72	-111	22656972	2266475891
22674	08:58:07.872	00:00:22.673	1361	-1024	-768	-1	-1	-1	-1	4	-1024	-768	-1	-1	-1	-1	4		0	0						Untertest3.avi	0	880	547	72	111				0	Content		-72	-111	22673594	2266492513
22690	08:58:07.888	00:00:22.690	1362	-1024	-768	-1	-1	-1	-1	4	-1024	-768	-1	-1	-1	-1	4		0	0						Untertest3.avi	0	880	547	72	111				0	Content		-72	-111	22690216	2266509135
22707	08:58:07.905	00:00:22.706	1363	-1024	-768	-1	-1	-1	-1	4	-1024	-768	-1	-1	-1	-1	4		0	0						Untertest3.avi	0	880	547	72	111				0	Content		-72	-111	22706966	2266525885
22723	08:58:07.921	00:00:22.723	1364	-1024	-768	-1	-1	-1	-1	4	-1024	-768	-1	-1	-1	-1	4		0	0						Untertest3.avi	0	880	547	72	111				0	Content		-72	-111	22723464	2266542383
22740	08:58:07.938	00:00:22.740	1365	-1024	-768	-1	-1	-1	-1	4	-1024	-768	-1	-1	-1	-1	4		0	0						Untertest3.avi	0	880	547	72	111				0	Content		-72	-111	22740212	2266559131
22757	08:58:07.955	00:00:22.757	1366	-1024	-768	-1	-1	-1	-1	4	-1024	-768	-1	-1	-1	-1	4		0	0						Untertest3.avi	0	880	547	72	111				0	Content		-72	-111	22757280	2266576199
22775	08:58:07.973	00:00:22.774	1367	-1024	-768	-1	-1	-1	-1	4	-1024	-768	-1	-1	-1	-1	4		0	0						Untertest3.avi	0	880	547	72	111				0	Content		-72	-111	22774655	2266593574
22792	08:58:07.990	00:00:22.791	1368	-1024	-768	-1	-1	-1	-1	4	-1024	-768	-1	-1	-1	-1	4		0	0						Untertest3.avi	0	880	547	72	111				0	Content		-72	-111	22791904	2266610823
22807	08:58:08.005	00:00:22.806	1369	-1024	-768	-1	-1	-1	-1	4	-1024	-768	-1	-1	-1	-1	4		0	0						Untertest3.avi	0	880	547	72	111				0	Content		-72	-111	22806830	2266625749
22823	08:58:08.021	00:00:22.823	1370	-1024	-768	-1	-1	-1	-1	4	-1024	-768	-1	-1	-1	-1	4		0	0						Untertest3.avi	0	880	547	72	111				0	Content		-72	-111	22823456	2266642375
22840	08:58:08.038	00:00:22.840	1371	-1024	-768	-1	-1	-1	-1	4	-1024	-768	-1	-1	-1	-1	4		0	0						Untertest3.avi	0	880	547	72	111				0	Content		-72	-111	22840204	2266659123
22857	08:58:08.055	00:00:22.856	1372	-1024	-768	-1	-1	-1	-1	4	-1024	-768	-1	-1	-1	-1	4		0	0						Untertest3.avi	0	880	547	72	111				0	Content		-72	-111	22856828	2266675747
22873	08:58:08.071	00:00:22.873	1373	-1024	-768	-1	-1	-1	-1	4	-1024	-768	-1	-1	-1	-1	4		0	0						Untertest3.avi	0	880	547	72	111				0	Content		-72	-111	22873450	2266692369
22890	08:58:08.088	00:00:22.890	1374	-1024	-768	-1	-1	-1	-1	4	-1024	-768	-1	-1	-1	-1	4		0	0						Untertest3.avi	0	880	547	72	111				0	Content		-72	-111	22890075	2266708994
22907	08:58:08.105	00:00:22.907	1375	-1024	-768	-1	-1	-1	-1	4	-1024	-768	-1	-1	-1	-1	4		0	0						Untertest3.avi	0	880	547	72	111				0	Content		-72	-111	22907271	2266726190
22925	08:58:08.123	00:00:22.924	1376	-1024	-768	-1	-1	-1	-1	4	-1024	-768	-1	-1	-1	-1	4		0	0						Untertest3.avi	0	880	547	72	111				0	Content		-72	-111	22924517	2266743436
22942	08:58:08.140	00:00:22.941	1377	-1024	-768	-1	-1	-1	-1	4	-1024	-768	-1	-1	-1	-1	4		0	0						Untertest3.avi	0	880	547	72	111				0	Content		-72	-111	22941890	2266760809
22957	08:58:08.155	00:00:22.956	1378	-1024	-768	-1	-1	-1	-1	4	-1024	-768	-1	-1	-1	-1	4		0	0						Untertest3.avi	0	880	547	72	111				0	Content		-72	-111	22956693	2266775612
22973	08:58:08.171	00:00:22.973	1379	-1024	-768	-1	-1	-1	-1	4	-1024	-768	-1	-1	-1	-1	4		0	0						Untertest3.avi	0	880	547	72	111				0	Content		-72	-111	22973444	2266792363
22990	08:58:08.188	00:00:22.990	1380	-1024	-768	-1	-1	-1	-1	4	-1024	-768	-1	-1	-1	-1	4		0	0						Untertest3.avi	0	880	547	72	111				0	Content		-72	-111	22990066	2266808985
23007	08:58:08.205	00:00:23.006	1381	-1024	-768	-1	-1	-1	-1	4	-1024	-768	-1	-1	-1	-1	4		0	0						Untertest3.avi	0	880	547	72	111				0	Content		-72	-111	23006687	2266825606
23023	08:58:08.221	00:00:23.023	1382	-1024	-768	-1	-1	-1	-1	4	-1024	-768	-1	-1	-1	-1	4		0	0						Untertest3.avi	0	880	547	72	111				0	Content		-72	-111	23023315	2266842234
23040	08:58:08.238	00:00:23.039	1383	-1024	-768	-1	-1	-1	-1	4	-1024	-768	-1	-1	-1	-1	4		0	0						Untertest3.avi	0	880	547	72	111				0	Content		-72	-111	23039934	2266858853
23057	08:58:08.255	00:00:23.057	1384	-1024	-768	-1	-1	-1	-1	4	-1024	-768	-1	-1	-1	-1	4		0	0						Untertest3.avi	0	880	547	72	111				0	Content		-72	-111	23057130	2266876049
23075	08:58:08.273	00:00:23.074	1385	-1024	-768	-1	-1	-1	-1	4	-1024	-768	-1	-1	-1	-1	4		0	0						Untertest3.avi	0	880	547	72	111				0	Content		-72	-111	23074502	2266893421
23092	08:58:08.290	00:00:23.091	1386	-1024	-768	-1	-1	-1	-1	4	-1024	-768	-1	-1	-1	-1	4		0	0						Untertest3.avi	0	880	547	72	111				0	Content		-72	-111	23091749	2266910668
23107	08:58:08.305	00:00:23.106	1387	-1024	-768	-1	-1	-1	-1	4	-1024	-768	-1	-1	-1	-1	4		0	0						Untertest3.avi	0	880	547	72	111				0	Content		-72	-111	23106551	2266925470
23123	08:58:08.321	00:00:23.123	1388	-1024	-768	-1	-1	-1	-1	4	-1024	-768	-1	-1	-1	-1	4		0	0						Untertest3.avi	0	880	547	72	111				0	Content		-72	-111	23123305	2266942224
23140	08:58:08.338	00:00:23.139	1389	-1024	-768	-1	-1	-1	-1	4	-1024	-768	-1	-1	-1	-1	4		0	0						Untertest3.avi	0	880	547	72	111				0	Content		-72	-111	23139923	2266958842
23157	08:58:08.355	00:00:23.156	1390	-1024	-768	-1	-1	-1	-1	4	-1024	-768	-1	-1	-1	-1	4		0	0						Untertest3.avi	0	880	547	72	111				0	Content		-72	-111	23156548	2266975467
23173	08:58:08.371	00:00:23.173	1391	-1024	-768	-1	-1	-1	-1	4	-1024	-768	-1	-1	-1	-1	4		0	0						Untertest3.avi	0	880	547	72	111				0	Content		-72	-111	23173169	2266992088
23190	08:58:08.388	00:00:23.189	1392	-1024	-768	-1	-1	-1	-1	4	-1024	-768	-1	-1	-1	-1	4		0	0						Untertest3.avi	0	880	547	72	111				0	Content		-72	-111	23189791	2267008710
23207	08:58:08.405	00:00:23.206	1393	-1024	-768	-1	-1	-1	-1	4	-1024	-768	-1	-1	-1	-1	4		0	0						Untertest3.avi	0	880	547	72	111				0	Content		-72	-111	23206985	2267025904
23224	08:58:08.422	00:00:23.224	1394	-1024	-768	-1	-1	-1	-1	4	-1024	-768	-1	-1	-1	-1	4		0	0						Untertest3.avi	0	880	547	72	111				0	Content		-72	-111	23224359	2267043278
23242	08:58:08.440	00:00:23.241	1395	-1024	-768	-1	-1	-1	-1	4	-1024	-768	-1	-1	-1	-1	4		0	0						Untertest3.avi	0	880	547	72	111				0	Content		-72	-111	23241734	2267060653
23257	08:58:08.455	00:00:23.256	1396	-1024	-768	-1	-1	-1	-1	4	-1024	-768	-1	-1	-1	-1	4		0	0						Untertest3.avi	0	880	547	72	111				0	Content		-72	-111	23256538	2267075457
23273	08:58:08.471	00:00:23.273	1397	-1024	-768	-1	-1	-1	-1	4	-1024	-768	-1	-1	-1	-1	4		0	0						Untertest3.avi	0	880	547	72	111				0	Content		-72	-111	23273159	2267092078
23290	08:58:08.488	00:00:23.289	1398	-1024	-768	-1	-1	-1	-1	4	-1024	-768	-1	-1	-1	-1	4		0	0						Untertest3.avi	0	880	547	72	111				0	Content		-72	-111	23289908	2267108827
23307	08:58:08.505	00:00:23.306	1399	-1024	-768	-1	-1	-1	-1	4	-1024	-768	-1	-1	-1	-1	4		0	0						Untertest3.avi	0	880	547	72	111				0	Content		-72	-111	23306532	2267125451
23323	08:58:08.521	00:00:23.323	1400	-1024	-768	-1	-1	-1	-1	4	-1024	-768	-1	-1	-1	-1	4		0	0						Untertest3.avi	0	880	547	72	111				0	Content		-72	-111	23323154	2267142073
23340	08:58:08.538	00:00:23.339	1401	-1024	-768	-1	-1	-1	-1	4	-1024	-768	-1	-1	-1	-1	4		0	0						Untertest3.avi	0	880	547	72	111				0	Content		-72	-111	23339777	2267158696
23357	08:58:08.555	00:00:23.356	1402	-1024	-768	-1	-1	-1	-1	4	-1024	-768	-1	-1	-1	-1	4		0	0						Untertest3.avi	0	880	547	72	111				0	Content		-72	-111	23356849	2267175768
23374	08:58:08.572	00:00:23.374	1403	-1024	-768	-1	-1	-1	-1	4	-1024	-768	-1	-1	-1	-1	4		0	0						Untertest3.avi	0	880	547	72	111				0	Content		-72	-111	23374235	2267193154
23392	08:58:08.590	00:00:23.391	1404	-1024	-768	-1	-1	-1	-1	4	-1024	-768	-1	-1	-1	-1	4		0	0						Untertest3.avi	0	880	547	72	111				0	Content		-72	-111	23391594	2267210513
23406	08:58:08.604	00:00:23.406	1405	-1024	-768	-1	-1	-1	-1	4	-1024	-768	-1	-1	-1	-1	4		0	0						Untertest3.avi	0	880	547	72	111				0	Content		-72	-111	23406395	2267225314
23423	08:58:08.621	00:00:23.423	1406	-1024	-768	-1	-1	-1	-1	4	-1024	-768	-1	-1	-1	-1	4		0	0						Untertest3.avi	0	880	547	72	111				0	Content		-72	-111	23423020	2267241939
23440	08:58:08.638	00:00:23.439	1407	-1024	-768	-1	-1	-1	-1	4	-1024	-768	-1	-1	-1	-1	4		0	0						Untertest3.avi	0	880	547	72	111				0	Content		-72	-111	23439769	2267258688
23456	08:58:08.654	00:00:23.456	1408	-1024	-768	-1	-1	-1	-1	4	-1024	-768	-1	-1	-1	-1	4		0	0						Untertest3.avi	0	880	547	72	111				0	Content		-72	-111	23456391	2267275310
23473	08:58:08.671	00:00:23.473	1409	-1024	-768	-1	-1	-1	-1	4	-1024	-768	-1	-1	-1	-1	4		0	0						Untertest3.avi	0	880	547	72	111				0	Content		-72	-111	23473018	2267291937
23490	08:58:08.688	00:00:23.489	1410	-1024	-768	-1	-1	-1	-1	4	-1024	-768	-1	-1	-1	-1	4		0	0						Untertest3.avi	0	880	547	72	111				0	Content		-72	-111	23489642	2267308561
23507	08:58:08.705	00:00:23.506	1411	-1024	-768	-1	-1	-1	-1	4	-1024	-768	-1	-1	-1	-1	4		0	0						Untertest3.avi	0	880	547	72	111				0	Content		-72	-111	23506838	2267325757
23524	08:58:08.722	00:00:23.524	1412	-1024	-768	-1	-1	-1	-1	4	-1024	-768	-1	-1	-1	-1	4		0	0						Untertest3.avi	0	880	547	72	111				0	Content		-72	-111	23524225	2267343144
23541	08:58:08.739	00:00:23.541	1413	-1024	-768	-1	-1	-1	-1	4	-1024	-768	-1	-1	-1	-1	4		0	0						Untertest3.avi	0	880	547	72	111				0	Content		-72	-111	23541460	2267360379
23556	08:58:08.754	00:00:23.556	1414	-1024	-768	-1	-1	-1	-1	4	-1024	-768	-1	-1	-1	-1	4		0	0						Untertest3.avi	0	880	547	72	111				0	Content		-72	-111	23556261	2267375180
23573	08:58:08.771	00:00:23.573	1415	-1024	-768	-1	-1	-1	-1	4	-1024	-768	-1	-1	-1	-1	4		0	0						Untertest3.avi	0	880	547	72	111				0	Content		-72	-111	23573011	2267391930
23590	08:58:08.788	00:00:23.589	1416	-1024	-768	-1	-1	-1	-1	4	-1024	-768	-1	-1	-1	-1	4		0	0						Untertest3.avi	0	880	547	72	111				0	Content		-72	-111	23589636	2267408555
23606	08:58:08.804	00:00:23.606	1417	-1024	-768	-1	-1	-1	-1	4	-1024	-768	-1	-1	-1	-1	4		0	0						Untertest3.avi	0	880	547	72	111				0	Content		-72	-111	23606257	2267425176
23623	08:58:08.821	00:00:23.622	1418	-1024	-768	-1	-1	-1	-1	4	-1024	-768	-1	-1	-1	-1	4		0	0						Untertest3.avi	0	880	547	72	111				0	Content		-72	-111	23622881	2267441800
23640	08:58:08.838	00:00:23.639	1419	-1024	-768	-1	-1	-1	-1	4	-1024	-768	-1	-1	-1	-1	4		0	0						Untertest3.avi	0	880	547	72	111				0	Content		-72	-111	23639510	2267458429
23657	08:58:08.855	00:00:23.656	1420	-1024	-768	-1	-1	-1	-1	4	-1024	-768	-1	-1	-1	-1	4		0	0						Untertest3.avi	0	880	547	72	111				0	Content		-72	-111	23656702	2267475621
23674	08:58:08.872	00:00:23.674	1421	-1024	-768	-1	-1	-1	-1	4	-1024	-768	-1	-1	-1	-1	4		0	0						Untertest3.avi	0	880	547	72	111				0	Content		-72	-111	23674077	2267492996
23691	08:58:08.889	00:00:23.691	1422	-1024	-768	-1	-1	-1	-1	4	-1024	-768	-1	-1	-1	-1	4		0	0						Untertest3.avi	0	880	547	72	111				0	Content		-72	-111	23691449	2267510368
23706	08:58:08.904	00:00:23.706	1423	-1024	-768	-1	-1	-1	-1	4	-1024	-768	-1	-1	-1	-1	4		0	0						Untertest3.avi	0	880	547	72	111				0	Content		-72	-111	23706252	2267525171
23723	08:58:08.921	00:00:23.722	1424	-1024	-768	-1	-1	-1	-1	4	-1024	-768	-1	-1	-1	-1	4		0	0						Untertest3.avi	0	880	547	72	111				0	Content		-72	-111	23722875	2267541794
23740	08:58:08.938	00:00:23.739	1425	-1024	-768	-1	-1	-1	-1	4	-1024	-768	-1	-1	-1	-1	4		0	0						Untertest3.avi	0	880	547	72	111				0	Content		-72	-111	23739622	2267558541
23756	08:58:08.954	00:00:23.756	1426	-1024	-768	-1	-1	-1	-1	4	-1024	-768	-1	-1	-1	-1	4		0	0						Untertest3.avi	0	880	547	72	111				0	Content		-72	-111	23756121	2267575040
23773	08:58:08.971	00:00:23.772	1427	-1024	-768	-1	-1	-1	-1	4	-1024	-768	-1	-1	-1	-1	4		0	0						Untertest3.avi	0	880	547	72	111				0	Content		-72	-111	23772869	2267591788
23789	08:58:08.987	00:00:23.789	1428	-1024	-768	-1	-1	-1	-1	4	-1024	-768	-1	-1	-1	-1	4		0	0						Untertest3.avi	0	880	547	72	111				0	Content		-72	-111	23789494	2267608413
23807	08:58:09.005	00:00:23.806	1429	-1024	-768	-1	-1	-1	-1	4	-1024	-768	-1	-1	-1	-1	4		0	0						Untertest3.avi	0	880	547	72	111				0	Content		-72	-111	23806562	2267625481
23824	08:58:09.022	00:00:23.823	1430	-1024	-768	-1	-1	-1	-1	4	-1024	-768	-1	-1	-1	-1	4		0	0						Untertest3.avi	0	880	547	72	111				0	Content		-72	-111	23823943	2267642862
23841	08:58:09.039	00:00:23.841	1431	-1024	-768	-1	-1	-1	-1	4	-1024	-768	-1	-1	-1	-1	4		0	0						Untertest3.avi	0	880	547	72	111				0	Content		-72	-111	23841312	2267660231
23856	08:58:09.054	00:00:23.856	1432	-1024	-768	-1	-1	-1	-1	4	-1024	-768	-1	-1	-1	-1	4		0	0						Untertest3.avi	0	880	547	72	111				0	Content		-72	-111	23856117	2267675036
23873	08:58:09.071	00:00:23.872	1433	-1024	-768	-1	-1	-1	-1	4	-1024	-768	-1	-1	-1	-1	4		0	0						Untertest3.avi	0	880	547	72	111				0	Content		-72	-111	23872742	2267691661
23889	08:58:09.087	00:00:23.889	1434	-1024	-768	-1	-1	-1	-1	4	-1024	-768	-1	-1	-1	-1	4		0	0						Untertest3.avi	0	880	547	72	111				0	Content		-72	-111	23889490	2267708409
23906	08:58:09.104	00:00:23.906	1435	-1024	-768	-1	-1	-1	-1	4	-1024	-768	-1	-1	-1	-1	4		0	0						Untertest3.avi	0	880	547	72	111				0	Content		-72	-111	23906110	2267725029
23923	08:58:09.121	00:00:23.922	1436	-1024	-768	-1	-1	-1	-1	4	-1024	-768	-1	-1	-1	-1	4		0	0						Untertest3.avi	0	880	547	72	111				0	Content		-72	-111	23922732	2267741651
23939	08:58:09.137	00:00:23.939	1437	-1024	-768	-1	-1	-1	-1	4	-1024	-768	-1	-1	-1	-1	4		0	0						Untertest3.avi	0	880	547	72	111				0	Content		-72	-111	23939356	2267758275
23957	08:58:09.155	00:00:23.956	1438	-1024	-768	-1	-1	-1	-1	4	-1024	-768	-1	-1	-1	-1	4		0	0						Untertest3.avi	0	880	547	72	111				0	Content		-72	-111	23956551	2267775470
23974	08:58:09.172	00:00:23.973	1439	-1024	-768	-1	-1	-1	-1	4	-1024	-768	-1	-1	-1	-1	4		0	0						Untertest3.avi	0	880	547	72	111				0	Content		-72	-111	23973925	2267792844
23991	08:58:09.189	00:00:23.991	1440	-1024	-768	-1	-1	-1	-1	4	-1024	-768	-1	-1	-1	-1	4		0	0						Untertest3.avi	0	880	547	72	111				0	Content		-72	-111	23991177	2267810096
24006	08:58:09.204	00:00:24.005	1441	-1024	-768	-1	-1	-1	-1	4	-1024	-768	-1	-1	-1	-1	4		0	0						Untertest3.avi	0	880	547	72	111				0	Content		-72	-111	24005977	2267824896
24023	08:58:09.221	00:00:24.022	1442	-1024	-768	-1	-1	-1	-1	4	-1024	-768	-1	-1	-1	-1	4		0	0						Untertest3.avi	0	880	547	72	111				0	Content		-72	-111	24022726	2267841645
24039	08:58:09.237	00:00:24.039	1443	-1024	-768	-1	-1	-1	-1	4	-1024	-768	-1	-1	-1	-1	4		0	0						Untertest3.avi	0	880	547	72	111				0	Content		-72	-111	24039350	2267858269
24056	08:58:09.254	00:00:24.056	1444	-1024	-768	-1	-1	-1	-1	4	-1024	-768	-1	-1	-1	-1	4		0	0						Untertest3.avi	0	880	547	72	111				0	Content		-72	-111	24056101	2267875020
24073	08:58:09.271	00:00:24.072	1445	-1024	-768	-1	-1	-1	-1	4	-1024	-768	-1	-1	-1	-1	4		0	0						Untertest3.avi	0	880	547	72	111				0	Content		-72	-111	24072597	2267891516
24089	08:58:09.287	00:00:24.089	1446	-1024	-768	-1	-1	-1	-1	4	-1024	-768	-1	-1	-1	-1	4		0	0						Untertest3.avi	0	880	547	72	111				0	Content		-72	-111	24089268	2267908187
24107	08:58:09.305	00:00:24.106	1447	-1024	-768	-1	-1	-1	-1	4	-1024	-768	-1	-1	-1	-1	4		0	0						Untertest3.avi	0	880	547	72	111				0	Content		-72	-111	24106566	2267925485
24123	08:58:09.321	00:00:24.123	1448	-1024	-768	-1	-1	-1	-1	4	-1024	-768	-1	-1	-1	-1	4		0	0						Untertest3.avi	0	880	547	72	111				0	Content		-72	-111	24123234	2267942153
24140	08:58:09.338	00:00:24.140	1449	-1024	-768	-1	-1	-1	-1	4	-1024	-768	-1	-1	-1	-1	4		0	0						Untertest3.avi	0	880	547	72	111				0	Content		-72	-111	24140287	2267959206
24157	08:58:09.355	00:00:24.156	1450	-1024	-768	-1	-1	-1	-1	4	-1024	-768	-1	-1	-1	-1	4		0	0						Untertest3.avi	0	880	547	72	111				0	Content		-72	-111	24156955	2267975874
24174	08:58:09.372	00:00:24.173	1451	-1024	-768	-1	-1	-1	-1	4	-1024	-768	-1	-1	-1	-1	4		0	0						Untertest3.avi	0	880	547	72	111				0	Content		-72	-111	24173623	2267992542
24190	08:58:09.388	00:00:24.189	1452	-1024	-768	-1	-1	-1	-1	4	-1024	-768	-1	-1	-1	-1	4		0	0						Untertest3.avi	0	880	547	72	111				0	Content		-72	-111	24189757	2268008676
24206	08:58:09.404	00:00:24.206	1453	-1024	-768	-1	-1	-1	-1	4	-1024	-768	-1	-1	-1	-1	4		0	0						Untertest3.avi	0	880	547	72	111				0	Content		-72	-111	24206425	2268025344
24223	08:58:09.421	00:00:24.222	1454	-1024	-768	-1	-1	-1	-1	4	-1024	-768	-1	-1	-1	-1	4		0	0						Untertest3.avi	0	880	547	72	111				0	Content		-72	-111	24222914	2268041833
24240	08:58:09.438	00:00:24.239	1455	-1024	-768	-1	-1	-1	-1	4	-1024	-768	-1	-1	-1	-1	4		0	0						Untertest3.avi	0	880	547	72	111				0	Content		-72	-111	24239581	2268058500
24256	08:58:09.454	00:00:24.256	1456	-1024	-768	-1	-1	-1	-1	4	-1024	-768	-1	-1	-1	-1	4		0	0						Untertest3.avi	0	880	547	72	111				0	Content		-72	-111	24256249	2268075168
24273	08:58:09.471	00:00:24.272	1457	-1024	-768	-1	-1	-1	-1	4	-1024	-768	-1	-1	-1	-1	4		0	0						Untertest3.avi	0	880	547	72	111				0	Content		-72	-111	24272509	2268091428
24289	08:58:09.487	00:00:24.289	1458	-1024	-768	-1	-1	-1	-1	4	-1024	-768	-1	-1	-1	-1	4		0	0						Untertest3.avi	0	880	547	72	111				0	Content		-72	-111	24289135	2268108054
24306	08:58:09.504	00:00:24.305	1459	-1024	-768	-1	-1	-1	-1	4	-1024	-768	-1	-1	-1	-1	4		0	0						Untertest3.avi	0	880	547	72	111				0	Content		-72	-111	24305760	2268124679
24322	08:58:09.520	00:00:24.322	1460	-1024	-768	-1	-1	-1	-1	4	-1024	-768	-1	-1	-1	-1	4		0	0						Untertest3.avi	0	880	547	72	111				0	Content		-72	-111	24322428	2268141347
24339	08:58:09.537	00:00:24.339	1461	-1024	-768	-1	-1	-1	-1	4	-1024	-768	-1	-1	-1	-1	4		0	0						Untertest3.avi	0	880	547	72	111				0	Content		-72	-111	24339096	2268158015
24356	08:58:09.554	00:00:24.355	1462	-1024	-768	-1	-1	-1	-1	4	-1024	-768	-1	-1	-1	-1	4		0	0						Untertest3.avi	0	880	547	72	111				0	Content		-72	-111	24355734	2268174653
24372	08:58:09.570	00:00:24.372	1463	-1024	-768	-1	-1	-1	-1	4	-1024	-768	-1	-1	-1	-1	4		0	0						Untertest3.avi	0	880	547	72	111				0	Content		-72	-111	24372402	2268191321
24389	08:58:09.587	00:00:24.389	1464	-1024	-768	-1	-1	-1	-1	4	-1024	-768	-1	-1	-1	-1	4		0	0						Untertest3.avi	0	880	547	72	111				0	Content		-72	-111	24389070	2268207989
24406	08:58:09.604	00:00:24.405	1465	-1024	-768	-1	-1	-1	-1	4	-1024	-768	-1	-1	-1	-1	4		0	0						Untertest3.avi	0	880	547	72	111				0	Content		-72	-111	24405976	2268224895
24423	08:58:09.621	00:00:24.422	1466	-1024	-768	-1	-1	-1	-1	4	-1024	-768	-1	-1	-1	-1	4		0	0						Untertest3.avi	0	880	547	72	111				0	Content		-72	-111	24422644	2268241563
24440	08:58:09.638	00:00:24.439	1467	-1024	-768	-1	-1	-1	-1	4	-1024	-768	-1	-1	-1	-1	4		0	0						Untertest3.avi	0	880	547	72	111				0	Content		-72	-111	24439639	2268258558
24456	08:58:09.654	00:00:24.456	1468	-1024	-768	-1	-1	-1	-1	4	-1024	-768	-1	-1	-1	-1	4		0	0						Untertest3.avi	0	880	547	72	111				0	Content		-72	-111	24456307	2268275226
24473	08:58:09.671	00:00:24.472	1469	-1024	-768	-1	-1	-1	-1	4	-1024	-768	-1	-1	-1	-1	4		0	0						Untertest3.avi	0	880	547	72	111				0	Content		-72	-111	24472975	2268291894
24490	08:58:09.688	00:00:24.490	1470	-1024	-768	-1	-1	-1	-1	4	-1024	-768	-1	-1	-1	-1	4		0	0						Untertest3.avi	0	880	547	72	111				0	Content		-72	-111	24490237	2268309156
24507	08:58:09.705	00:00:24.506	1471	-1024	-768	-1	-1	-1	-1	4	-1024	-768	-1	-1	-1	-1	4		0	0						Untertest3.avi	0	880	547	72	111				0	Content		-72	-111	24506905	2268325824
24523	08:58:09.721	00:00:24.523	1472	-1024	-768	-1	-1	-1	-1	4	-1024	-768	-1	-1	-1	-1	4		0	0						Untertest3.avi	0	880	547	72	111				0	Content		-72	-111	24523146	2268342065
24540	08:58:09.738	00:00:24.539	1473	-1024	-768	-1	-1	-1	-1	4	-1024	-768	-1	-1	-1	-1	4		0	0						Untertest3.avi	0	880	547	72	111				0	Content		-72	-111	24539814	2268358733
24556	08:58:09.754	00:00:24.556	1474	-1024	-768	-1	-1	-1	-1	4	-1024	-768	-1	-1	-1	-1	4		0	0						Untertest3.avi	0	880	547	72	111				0	Content		-72	-111	24556482	2268375401
24572	08:58:09.770	00:00:24.572	1475	-1024	-768	-1	-1	-1	-1	4	-1024	-768	-1	-1	-1	-1	4		0	0						Untertest3.avi	0	880	547	72	111				0	Content		-72	-111	24572248	2268391167
24589	08:58:09.787	00:00:24.588	1476	-1024	-768	-1	-1	-1	-1	4	-1024	-768	-1	-1	-1	-1	4		0	0						Untertest3.avi	0	880	547	72	111				0	Content		-72	-111	24588870	2268407789
24606	08:58:09.804	00:00:24.605	1477	-1024	-768	-1	-1	-1	-1	4	-1024	-768	-1	-1	-1	-1	4		0	0						Untertest3.avi	0	880	547	72	111				0	Content		-72	-111	24605556	2268424475
24622	08:58:09.820	00:00:24.622	1478	-1024	-768	-1	-1	-1	-1	4	-1024	-768	-1	-1	-1	-1	4		0	0						Untertest3.avi	0	880	547	72	111				0	Content		-72	-111	24622224	2268441143
24639	08:58:09.837	00:00:24.638	1479	-1024	-768	-1	-1	-1	-1	4	-1024	-768	-1	-1	-1	-1	4		0	0						Untertest3.avi	0	880	547	72	111				0	Content		-72	-111	24638892	2268457811
24656	08:58:09.854	00:00:24.655	1480	-1024	-768	-1	-1	-1	-1	4	-1024	-768	-1	-1	-1	-1	4		0	0						Untertest3.avi	0	880	547	72	111				0	Content		-72	-111	24655673	2268474592
24672	08:58:09.870	00:00:24.672	1481	-1024	-768	-1	-1	-1	-1	4	-1024	-768	-1	-1	-1	-1	4		0	0						Untertest3.avi	0	880	547	72	111				0	Content		-72	-111	24672240	2268491159
24689	08:58:09.887	00:00:24.688	1482	-1024	-768	-1	-1	-1	-1	4	-1024	-768	-1	-1	-1	-1	4		0	0						Untertest3.avi	0	880	547	72	111				0	Content		-72	-111	24688866	2268507785
24706	08:58:09.904	00:00:24.705	1483	-1024	-768	-1	-1	-1	-1	4	-1024	-768	-1	-1	-1	-1	4		0	0						Untertest3.avi	0	880	547	72	111				0	Content		-72	-111	24705907	2268524826
24723	08:58:09.921	00:00:24.722	1484	-1024	-768	-1	-1	-1	-1	4	-1024	-768	-1	-1	-1	-1	4		0	0						Untertest3.avi	0	880	547	72	111				0	Content		-72	-111	24722575	2268541494
24739	08:58:09.937	00:00:24.739	1485	-1024	-768	-1	-1	-1	-1	4	-1024	-768	-1	-1	-1	-1	4		0	0						Untertest3.avi	0	880	547	72	111				0	Content		-72	-111	24739243	2268558162
24756	08:58:09.954	00:00:24.756	1486	-1024	-768	-1	-1	-1	-1	4	-1024	-768	-1	-1	-1	-1	4		0	0						Untertest3.avi	0	880	547	72	111				0	Content		-72	-111	24756409	2268575328
24773	08:58:09.971	00:00:24.773	1487	-1024	-768	-1	-1	-1	-1	4	-1024	-768	-1	-1	-1	-1	4		0	0						Untertest3.avi	0	880	547	72	111				0	Content		-72	-111	24773077	2268591996
24790	08:58:09.988	00:00:24.789	1488	-1024	-768	-1	-1	-1	-1	4	-1024	-768	-1	-1	-1	-1	4		0	0						Untertest3.avi	0	880	547	72	111				0	Content		-72	-111	24789745	2268608664
24806	08:58:10.004	00:00:24.805	1489	-1024	-768	-1	-1	-1	-1	4	-1024	-768	-1	-1	-1	-1	4		0	0						Untertest3.avi	0	880	547	72	111				0	Content		-72	-111	24805927	2268624846
24823	08:58:10.021	00:00:24.822	1490	-1024	-768	-1	-1	-1	-1	4	-1024	-768	-1	-1	-1	-1	4		0	0						Untertest3.avi	0	880	547	72	111				0	Content		-72	-111	24822595	2268641514
24839	08:58:10.037	00:00:24.839	1491	-1024	-768	-1	-1	-1	-1	4	-1024	-768	-1	-1	-1	-1	4		0	0						Untertest3.avi	0	880	547	72	111				0	Content		-72	-111	24839107	2268658026
24856	08:58:10.054	00:00:24.855	1492	-1024	-768	-1	-1	-1	-1	4	-1024	-768	-1	-1	-1	-1	4		0	0						Untertest3.avi	0	880	547	72	111				0	Content		-72	-111	24855775	2268674694
24872	08:58:10.070	00:00:24.872	1493	-1024	-768	-1	-1	-1	-1	4	-1024	-768	-1	-1	-1	-1	4		0	0						Untertest3.avi	0	880	547	72	111				0	Content		-72	-111	24872443	2268691362
24889	08:58:10.087	00:00:24.888	1494	-1024	-768	-1	-1	-1	-1	4	-1024	-768	-1	-1	-1	-1	4		0	0						Untertest3.avi	0	880	547	72	111				0	Content		-72	-111	24888735	2268707654
24905	08:58:10.103	00:00:24.905	1495	-1024	-768	-1	-1	-1	-1	4	-1024	-768	-1	-1	-1	-1	4		0	0						Untertest3.avi	0	880	547	72	111				0	Content		-72	-111	24905356	2268724275
24922	08:58:10.120	00:00:24.922	1496	-1024	-768	-1	-1	-1	-1	4	-1024	-768	-1	-1	-1	-1	4		0	0						Untertest3.avi	0	880	547	72	111				0	Content		-72	-111	24922174	2268741093
24939	08:58:10.137	00:00:24.938	1497	-1024	-768	-1	-1	-1	-1	4	-1024	-768	-1	-1	-1	-1	4		0	0						Untertest3.avi	0	880	547	72	111				0	Content		-72	-111	24938731	2268757650
24956	08:58:10.154	00:00:24.955	1498	-1024	-768	-1	-1	-1	-1	4	-1024	-768	-1	-1	-1	-1	4		0	0						Untertest3.avi	0	880	547	72	111				0	Content		-72	-111	24955564	2268774483
24972	08:58:10.170	00:00:24.972	1499	-1024	-768	-1	-1	-1	-1	4	-1024	-768	-1	-1	-1	-1	4		0	0						Untertest3.avi	0	880	547	72	111				0	Content		-72	-111	24972232	2268791151
24989	08:58:10.187	00:00:24.988	1500	-1024	-768	-1	-1	-1	-1	4	-1024	-768	-1	-1	-1	-1	4		0	0						Untertest3.avi	0	880	547	72	111				0	Content		-72	-111	24988899	2268807818
25006	08:58:10.204	00:00:25.005	1501	-1024	-768	-1	-1	-1	-1	4	-1024	-768	-1	-1	-1	-1	4		0	0						Untertest3.avi	0	880	547	72	111				0	Content		-72	-111	25005883	2268824802
25023	08:58:10.221	00:00:25.022	1502	-1024	-768	-1	-1	-1	-1	4	-1024	-768	-1	-1	-1	-1	4		0	0						Untertest3.avi	0	880	547	72	111				0	Content		-72	-111	25022551	2268841470
25039	08:58:10.237	00:00:25.039	1503	-1024	-768	-1	-1	-1	-1	4	-1024	-768	-1	-1	-1	-1	4		0	0						Untertest3.avi	0	880	547	72	111				0	Content		-72	-111	25039219	2268858138
25057	08:58:10.255	00:00:25.056	1504	-1024	-768	-1	-1	-1	-1	4	-1024	-768	-1	-1	-1	-1	4		0	0						Untertest3.avi	0	880	547	72	111				0	Content		-72	-111	25056535	2268875454
25073	08:58:10.271	00:00:25.073	1505	-1024	-768	-1	-1	-1	-1	4	-1024	-768	-1	-1	-1	-1	4		0	0						Untertest3.avi	0	880	547	72	111				0	Content		-72	-111	25073203	2268892122
25089	08:58:10.287	00:00:25.089	1506	-1024	-768	-1	-1	-1	-1	4	-1024	-768	-1	-1	-1	-1	4		0	0						Untertest3.avi	0	880	547	72	111				0	Content		-72	-111	25089460	2268908379
25106	08:58:10.304	00:00:25.106	1507	-1024	-768	-1	-1	-1	-1	4	-1024	-768	-1	-1	-1	-1	4		0	0						Untertest3.avi	0	880	547	72	111				0	Content		-72	-111	25106128	2268925047
25123	08:58:10.321	00:00:25.122	1508	-1024	-768	-1	-1	-1	-1	4	-1024	-768	-1	-1	-1	-1	4		0	0						Untertest3.avi	0	880	547	72	111				0	Content		-72	-111	25122796	2268941715
25139	08:58:10.337	00:00:25.138	1509	-1024	-768	-1	-1	-1	-1	4	-1024	-768	-1	-1	-1	-1	4		0	0						Untertest3.avi	0	880	547	72	111				0	Content		-72	-111	25138598	2268957517
25155	08:58:10.353	00:00:25.155	1510	-1024	-768	-1	-1	-1	-1	4	-1024	-768	-1	-1	-1	-1	4		0	0						Untertest3.avi	0	880	547	72	111				0	Content		-72	-111	25155222	2268974141
25172	08:58:10.370	00:00:25.171	1511	-1024	-768	-1	-1	-1	-1	4	-1024	-768	-1	-1	-1	-1	4		0	0						Untertest3.avi	0	880	547	72	111				0	Content		-72	-111	25171907	2268990826
25189	08:58:10.387	00:00:25.188	1512	-1024	-768	-1	-1	-1	-1	4	-1024	-768	-1	-1	-1	-1	4		0	0						Untertest3.avi	0	880	547	72	111				0	Content		-72	-111	25188575	2269007494
25205	08:58:10.403	00:00:25.205	1513	-1024	-768	-1	-1	-1	-1	4	-1024	-768	-1	-1	-1	-1	4		0	0						Untertest3.avi	0	880	547	72	111				0	Content		-72	-111	25205243	2269024162
25222	08:58:10.420	00:00:25.221	1514	-1024	-768	-1	-1	-1	-1	4	-1024	-768	-1	-1	-1	-1	4		0	0						Untertest3.avi	0	880	547	72	111				0	Content		-72	-111	25221898	2269040817
25238	08:58:10.436	00:00:25.238	1515	-1024	-768	-1	-1	-1	-1	4	-1024	-768	-1	-1	-1	-1	4		0	0						Untertest3.avi	0	880	547	72	111				0	Content		-72	-111	25238468	2269057387
25255	08:58:10.453	00:00:25.255	1516	-1024	-768	-1	-1	-1	-1	4	-1024	-768	-1	-1	-1	-1	4		0	0						Untertest3.avi	0	880	547	72	111				0	Content		-72	-111	25255221	2269074140
25272	08:58:10.470	00:00:25.272	1517	-1024	-768	-1	-1	-1	-1	4	-1024	-768	-1	-1	-1	-1	4		0	0						Untertest3.avi	0	880	547	72	111				0	Content		-72	-111	25272261	2269091180
25289	08:58:10.487	00:00:25.288	1518	-1024	-768	-1	-1	-1	-1	4	-1024	-768	-1	-1	-1	-1	4		0	0						Untertest3.avi	0	880	547	72	111				0	Content		-72	-111	25288929	2269107848
25306	08:58:10.504	00:00:25.305	1519	-1024	-768	-1	-1	-1	-1	4	-1024	-768	-1	-1	-1	-1	4		0	0						Untertest3.avi	0	880	547	72	111				0	Content		-72	-111	25305597	2269124516
25323	08:58:10.521	00:00:25.322	1520	-1024	-768	-1	-1	-1	-1	4	-1024	-768	-1	-1	-1	-1	4		0	0						Untertest3.avi	0	880	547	72	111				0	Content		-72	-111	25322720	2269141639
25339	08:58:10.537	00:00:25.339	1521	-1024	-768	-1	-1	-1	-1	4	-1024	-768	-1	-1	-1	-1	4		0	0						Untertest3.avi	0	880	547	72	111				0	Content		-72	-111	25339388	2269158307
25356	08:58:10.554	00:00:25.356	1522	-1024	-768	-1	-1	-1	-1	4	-1024	-768	-1	-1	-1	-1	4		0	0						Untertest3.avi	0	880	547	72	111				0	Content		-72	-111	25356056	2269174975
25372	08:58:10.570	00:00:25.372	1523	-1024	-768	-1	-1	-1	-1	4	-1024	-768	-1	-1	-1	-1	4		0	0						Untertest3.avi	0	880	547	72	111				0	Content		-72	-111	25372259	2269191178
25389	08:58:10.587	00:00:25.388	1524	-1024	-768	-1	-1	-1	-1	4	-1024	-768	-1	-1	-1	-1	4		0	0						Untertest3.avi	0	880	547	72	111				0	Content		-72	-111	25388926	2269207845
25405	08:58:10.603	00:00:25.405	1525	-1024	-768	-1	-1	-1	-1	4	-1024	-768	-1	-1	-1	-1	4		0	0						Untertest3.avi	0	880	547	72	111				0	Content		-72	-111	25405438	2269224357
25422	08:58:10.620	00:00:25.422	1526	-1024	-768	-1	-1	-1	-1	4	-1024	-768	-1	-1	-1	-1	4		0	0						Untertest3.avi	0	880	547	72	111				0	Content		-72	-111	25422106	2269241025
25439	08:58:10.637	00:00:25.438	1527	-1024	-768	-1	-1	-1	-1	4	-1024	-768	-1	-1	-1	-1	4		0	0						Untertest3.avi	0	880	547	72	111				0	Content		-72	-111	25438774	2269257693
25455	08:58:10.653	00:00:25.455	1528	-1024	-768	-1	-1	-1	-1	4	-1024	-768	-1	-1	-1	-1	4		0	0						Untertest3.avi	0	880	547	72	111				0	Content		-72	-111	25455082	2269274001
25472	08:58:10.670	00:00:25.471	1529	-1024	-768	-1	-1	-1	-1	4	-1024	-768	-1	-1	-1	-1	4		0	0						Untertest3.avi	0	880	547	72	111				0	Content		-72	-111	25471705	2269290624
25488	08:58:10.686	00:00:25.488	1530	-1024	-768	-1	-1	-1	-1	4	-1024	-768	-1	-1	-1	-1	4		0	0						Untertest3.avi	0	880	547	72	111				0	Content		-72	-111	25488384	2269307303
25505	08:58:10.703	00:00:25.505	1531	-1024	-768	-1	-1	-1	-1	4	-1024	-768	-1	-1	-1	-1	4		0	0						Untertest3.avi	0	880	547	72	111				0	Content		-72	-111	25505078	2269323997
25522	08:58:10.720	00:00:25.521	1532	-1024	-768	-1	-1	-1	-1	4	-1024	-768	-1	-1	-1	-1	4		0	0						Untertest3.avi	0	880	547	72	111				0	Content		-72	-111	25521913	2269340832
25539	08:58:10.737	00:00:25.538	1533	-1024	-768	-1	-1	-1	-1	4	-1024	-768	-1	-1	-1	-1	4		0	0						Untertest3.avi	0	880	547	72	111				0	Content		-72	-111	25538581	2269357500
25555	08:58:10.753	00:00:25.555	1534	-1024	-768	-1	-1	-1	-1	4	-1024	-768	-1	-1	-1	-1	4		0	0						Untertest3.avi	0	880	547	72	111				0	Content		-72	-111	25555249	2269374168
25572	08:58:10.770	00:00:25.572	1535	-1024	-768	-1	-1	-1	-1	4	-1024	-768	-1	-1	-1	-1	4		0	0						Untertest3.avi	0	880	547	72	111				0	Content		-72	-111	25572234	2269391153
25589	08:58:10.787	00:00:25.588	1536	-1024	-768	-1	-1	-1	-1	4	-1024	-768	-1	-1	-1	-1	4		0	0						Untertest3.avi	0	880	547	72	111				0	Content		-72	-111	25588902	2269407821
25606	08:58:10.804	00:00:25.605	1537	-1024	-768	-1	-1	-1	-1	4	-1024	-768	-1	-1	-1	-1	4		0	0						Untertest3.avi	0	880	547	72	111				0	Content		-72	-111	25605570	2269424489
25623	08:58:10.821	00:00:25.622	1538	-1024	-768	-1	-1	-1	-1	4	-1024	-768	-1	-1	-1	-1	4		0	0						Untertest3.avi	0	880	547	72	111				0	Content		-72	-111	25622885	2269441804
25640	08:58:10.838	00:00:25.639	1539	-1024	-768	-1	-1	-1	-1	4	-1024	-768	-1	-1	-1	-1	4		0	0						Untertest3.avi	0	880	547	72	111				0	Content		-72	-111	25639553	2269458472
25656	08:58:10.854	00:00:25.655	1540	-1024	-768	-1	-1	-1	-1	4	-1024	-768	-1	-1	-1	-1	4		0	0						Untertest3.avi	0	880	547	72	111				0	Content		-72	-111	25655774	2269474693
25672	08:58:10.870	00:00:25.672	1541	-1024	-768	-1	-1	-1	-1	4	-1024	-768	-1	-1	-1	-1	4		0	0						Untertest3.avi	0	880	547	72	111				0	Content		-72	-111	25672442	2269491361
25689	08:58:10.887	00:00:25.689	1542	-1024	-768	-1	-1	-1	-1	4	-1024	-768	-1	-1	-1	-1	4		0	0						Untertest3.avi	0	880	547	72	111				0	Content		-72	-111	25689110	2269508029
25705	08:58:10.903	00:00:25.704	1543	-1024	-768	-1	-1	-1	-1	4	-1024	-768	-1	-1	-1	-1	4		0	0						Untertest3.avi	0	880	547	72	111				0	Content		-72	-111	25704825	2269523744
25722	08:58:10.920	00:00:25.721	1544	-1024	-768	-1	-1	-1	-1	4	-1024	-768	-1	-1	-1	-1	4		0	0						Untertest3.avi	0	880	547	72	111				0	Content		-72	-111	25721575	2269540494
25738	08:58:10.936	00:00:25.738	1545	-1024	-768	-1	-1	-1	-1	4	-1024	-768	-1	-1	-1	-1	4		0	0						Untertest3.avi	0	880	547	72	111				0	Content		-72	-111	25738260	2269557179
25755	08:58:10.953	00:00:25.754	1546	-1024	-768	-1	-1	-1	-1	4	-1024	-768	-1	-1	-1	-1	4		0	0						Untertest3.avi	0	880	547	72	111				0	Content		-72	-111	25754928	2269573847
25772	08:58:10.970	00:00:25.771	1547	-1024	-768	-1	-1	-1	-1	4	-1024	-768	-1	-1	-1	-1	4		0	0						Untertest3.avi	0	880	547	72	111				0	Content		-72	-111	25771596	2269590515
25788	08:58:10.986	00:00:25.788	1548	-1024	-768	-1	-1	-1	-1	4	-1024	-768	-1	-1	-1	-1	4		0	0						Untertest3.avi	0	880	547	72	111				0	Content		-72	-111	25788249	2269607168
25805	08:58:11.003	00:00:25.804	1549	-1024	-768	-1	-1	-1	-1	4	-1024	-768	-1	-1	-1	-1	4		0	0						Untertest3.avi	0	880	547	72	111				0	Content		-72	-111	25804818	2269623737
25821	08:58:11.019	00:00:25.821	1550	-1024	-768	-1	-1	-1	-1	4	-1024	-768	-1	-1	-1	-1	4		0	0						Untertest3.avi	0	880	547	72	111				0	Content		-72	-111	25821451	2269640370
25839	08:58:11.037	00:00:25.838	1551	-1024	-768	-1	-1	-1	-1	4	-1024	-768	-1	-1	-1	-1	4		0	0						Untertest3.avi	0	880	547	72	111				0	Content		-72	-111	25838823	2269657742
25855	08:58:11.053	00:00:25.855	1552	-1024	-768	-1	-1	-1	-1	4	-1024	-768	-1	-1	-1	-1	4		0	0						Untertest3.avi	0	880	547	72	111				0	Content		-72	-111	25855491	2269674410
25873	08:58:11.071	00:00:25.872	1553	-1024	-768	-1	-1	-1	-1	4	-1024	-768	-1	-1	-1	-1	4		0	0						Untertest3.avi	0	880	547	72	111				0	Content		-72	-111	25872565	2269691484
25889	08:58:11.087	00:00:25.889	1554	-1024	-768	-1	-1	-1	-1	4	-1024	-768	-1	-1	-1	-1	4		0	0						Untertest3.avi	0	880	547	72	111				0	Content		-72	-111	25889233	2269708152
25906	08:58:11.104	00:00:25.905	1555	-1024	-768	-1	-1	-1	-1	4	-1024	-768	-1	-1	-1	-1	4		0	0						Untertest3.avi	0	880	547	72	111				0	Content		-72	-111	25905901	2269724820
25922	08:58:11.120	00:00:25.921	1556	-1024	-768	-1	-1	-1	-1	4	-1024	-768	-1	-1	-1	-1	4		0	0						Untertest3.avi	0	880	547	72	111				0	Content		-72	-111	25921992	2269740911
25939	08:58:11.137	00:00:25.938	1557	-1024	-768	-1	-1	-1	-1	4	-1024	-768	-1	-1	-1	-1	4		0	0						Untertest3.avi	0	880	547	72	111				0	Content		-72	-111	25938660	2269757579
25955	08:58:11.153	00:00:25.955	1558	-1024	-768	-1	-1	-1	-1	4	-1024	-768	-1	-1	-1	-1	4		0	0						Untertest3.avi	0	880	547	72	111				0	Content		-72	-111	25955135	2269774054
25972	08:58:11.170	00:00:25.971	1559	-1024	-768	-1	-1	-1	-1	4	-1024	-768	-1	-1	-1	-1	4		0	0						Untertest3.avi	0	880	547	72	111				0	Content		-72	-111	25971803	2269790722
25988	08:58:11.186	00:00:25.988	1560	-1024	-768	-1	-1	-1	-1	4	-1024	-768	-1	-1	-1	-1	4		0	0						Untertest3.avi	0	880	547	72	111				0	Content		-72	-111	25988471	2269807390
26005	08:58:11.203	00:00:26.004	1561	-1024	-768	-1	-1	-1	-1	4	-1024	-768	-1	-1	-1	-1	4		0	0						Untertest3.avi	0	880	547	72	111				0	Content		-72	-111	26004692	2269823611
26021	08:58:11.219	00:00:26.021	1562	-1024	-768	-1	-1	-1	-1	4	-1024	-768	-1	-1	-1	-1	4		0	0						Untertest3.avi	0	880	547	72	111				0	Content		-72	-111	26021315	2269840234
26038	08:58:11.236	00:00:26.038	1563	-1024	-768	-1	-1	-1	-1	4	-1024	-768	-1	-1	-1	-1	4		0	0						Untertest3.avi	0	880	547	72	111				0	Content		-72	-111	26038121	2269857040
26055	08:58:11.253	00:00:26.054	1564	-1024	-768	-1	-1	-1	-1	4	-1024	-768	-1	-1	-1	-1	4		0	0						Untertest3.avi	0	880	547	72	111				0	Content		-72	-111	26054690	2269873609
26072	08:58:11.270	00:00:26.071	1565	-1024	-768	-1	-1	-1	-1	4	-1024	-768	-1	-1	-1	-1	4		0	0						Untertest3.avi	0	880	547	72	111				0	Content		-72	-111	26071523	2269890442
26088	08:58:11.286	00:00:26.088	1566	-1024	-768	-1	-1	-1	-1	4	-1024	-768	-1	-1	-1	-1	4		0	0						Untertest3.avi	0	880	547	72	111				0	Content		-72	-111	26088191	2269907110
26105	08:58:11.303	00:00:26.104	1567	-1024	-768	-1	-1	-1	-1	4	-1024	-768	-1	-1	-1	-1	4		0	0						Untertest3.avi	0	880	547	72	111				0	Content		-72	-111	26104859	2269923778
26122	08:58:11.320	00:00:26.121	1568	-1024	-768	-1	-1	-1	-1	4	-1024	-768	-1	-1	-1	-1	4		0	0						Untertest3.avi	0	880	547	72	111				0	Content		-72	-111	26121844	2269940763
26139	08:58:11.337	00:00:26.138	1569	-1024	-768	-1	-1	-1	-1	4	-1024	-768	-1	-1	-1	-1	4		0	0						Untertest3.avi	0	880	547	72	111				0	Content		-72	-111	26138512	2269957431
26155	08:58:11.353	00:00:26.155	1570	-1024	-768	-1	-1	-1	-1	4	-1024	-768	-1	-1	-1	-1	4		0	0						Untertest3.avi	0	880	547	72	111				0	Content		-72	-111	26155179	2269974098
26172	08:58:11.370	00:00:26.172	1571	-1024	-768	-1	-1	-1	-1	4	-1024	-768	-1	-1	-1	-1	4		0	0						Untertest3.avi	0	880	547	72	111				0	Content		-72	-111	26172495	2269991414
26189	08:58:11.387	00:00:26.189	1572	-1024	-768	-1	-1	-1	-1	4	-1024	-768	-1	-1	-1	-1	4		0	0						Untertest3.avi	0	880	547	72	111				0	Content		-72	-111	26189163	2270008082
26205	08:58:11.403	00:00:26.205	1573	-1024	-768	-1	-1	-1	-1	4	-1024	-768	-1	-1	-1	-1	4		0	0						Untertest3.avi	0	880	547	72	111				0	Content		-72	-111	26205422	2270024341
26222	08:58:11.420	00:00:26.222	1574	-1024	-768	-1	-1	-1	-1	4	-1024	-768	-1	-1	-1	-1	4		0	0						Untertest3.avi	0	880	547	72	111				0	Content		-72	-111	26222090	2270041009
26239	08:58:11.437	00:00:26.238	1575	-1024	-768	-1	-1	-1	-1	4	-1024	-768	-1	-1	-1	-1	4		0	0						Untertest3.avi	0	880	547	72	111				0	Content		-72	-111	26238758	2270057677
26255	08:58:11.453	00:00:26.254	1576	-1024	-768	-1	-1	-1	-1	4	-1024	-768	-1	-1	-1	-1	4		0	0						Untertest3.avi	0	880	547	72	111				0	Content		-72	-111	26254559	2270073478
26271	08:58:11.469	00:00:26.271	1577	-1024	-768	-1	-1	-1	-1	4	-1024	-768	-1	-1	-1	-1	4		0	0						Untertest3.avi	0	880	547	72	111				0	Content		-72	-111	26271185	2270090104
26288	08:58:11.486	00:00:26.287	1578	-1024	-768	-1	-1	-1	-1	4	-1024	-768	-1	-1	-1	-1	4		0	0						Untertest3.avi	0	880	547	72	111				0	Content		-72	-111	26287871	2270106790
26305	08:58:11.503	00:00:26.304	1579	-1024	-768	-1	-1	-1	-1	4	-1024	-768	-1	-1	-1	-1	4		0	0						Untertest3.avi	0	880	547	72	111				0	Content		-72	-111	26304539	2270123458
26321	08:58:11.519	00:00:26.321	1580	-1024	-768	-1	-1	-1	-1	4	-1024	-768	-1	-1	-1	-1	4		0	0						Untertest3.avi	0	880	547	72	111				0	Content		-72	-111	26321207	2270140126
26338	08:58:11.536	00:00:26.337	1581	-1024	-768	-1	-1	-1	-1	4	-1024	-768	-1	-1	-1	-1	4		0	0						Untertest3.avi	0	880	547	72	111				0	Content		-72	-111	26337990	2270156909
26354	08:58:11.552	00:00:26.354	1582	-1024	-768	-1	-1	-1	-1	4	-1024	-768	-1	-1	-1	-1	4		0	0						Untertest3.avi	0	880	547	72	111				0	Content		-72	-111	26354434	2270173353
26371	08:58:11.569	00:00:26.371	1583	-1024	-768	-1	-1	-1	-1	4	-1024	-768	-1	-1	-1	-1	4		0	0						Untertest3.avi	0	880	547	72	111				0	Content		-72	-111	26371184	2270190103
26388	08:58:11.586	00:00:26.388	1584	-1024	-768	-1	-1	-1	-1	4	-1024	-768	-1	-1	-1	-1	4		0	0						Untertest3.avi	0	880	547	72	111				0	Content		-72	-111	26388226	2270207145
26405	08:58:11.603	00:00:26.404	1585	-1024	-768	-1	-1	-1	-1	4	-1024	-768	-1	-1	-1	-1	4		0	0						Untertest3.avi	0	880	547	72	111				0	Content		-72	-111	26404894	2270223813
26422	08:58:11.620	00:00:26.421	1586	-1024	-768	-1	-1	-1	-1	4	-1024	-768	-1	-1	-1	-1	4		0	0						Untertest3.avi	0	880	547	72	111				0	Content		-72	-111	26421562	2270240481
26439	08:58:11.637	00:00:26.438	1587	-1024	-768	-1	-1	-1	-1	4	-1024	-768	-1	-1	-1	-1	4		0	0						Untertest3.avi	0	880	547	72	111				0	Content		-72	-111	26438727	2270257646
26455	08:58:11.653	00:00:26.455	1588	-1024	-768	-1	-1	-1	-1	4	-1024	-768	-1	-1	-1	-1	4		0	0						Untertest3.avi	0	880	547	72	111				0	Content		-72	-111	26455395	2270274314
26472	08:58:11.670	00:00:26.472	1589	-1024	-768	-1	-1	-1	-1	4	-1024	-768	-1	-1	-1	-1	4		0	0						Untertest3.avi	0	880	547	72	111				0	Content		-72	-111	26472063	2270290982
26488	08:58:11.686	00:00:26.488	1590	-1024	-768	-1	-1	-1	-1	4	-1024	-768	-1	-1	-1	-1	4		0	0						Untertest3.avi	0	880	547	72	111				0	Content		-72	-111	26488246	2270307165
26505	08:58:11.703	00:00:26.504	1591	-1024	-768	-1	-1	-1	-1	4	-1024	-768	-1	-1	-1	-1	4		0	0						Untertest3.avi	0	880	547	72	111				0	Content		-72	-111	26504914	2270323833
26521	08:58:11.719	00:00:26.521	1592	-1024	-768	-1	-1	-1	-1	4	-1024	-768	-1	-1	-1	-1	4		0	0						Untertest3.avi	0	880	547	72	111				0	Content		-72	-111	26521418	2270340337
26538	08:58:11.736	00:00:26.538	1593	-1024	-768	-1	-1	-1	-1	4	-1024	-768	-1	-1	-1	-1	4		0	0						Untertest3.avi	0	880	547	72	111				0	Content		-72	-111	26538086	2270357005
26555	08:58:11.753	00:00:26.554	1594	-1024	-768	-1	-1	-1	-1	4	-1024	-768	-1	-1	-1	-1	4		0	0						Untertest3.avi	0	880	547	72	111				0	Content		-72	-111	26554754	2270373673
26571	08:58:11.769	00:00:26.571	1595	-1024	-768	-1	-1	-1	-1	4	-1024	-768	-1	-1	-1	-1	4		0	0						Untertest3.avi	0	880	547	72	111				0	Content		-72	-111	26571052	2270389971
26588	08:58:11.786	00:00:26.587	1596	-1024	-768	-1	-1	-1	-1	4	-1024	-768	-1	-1	-1	-1	4		0	0						Untertest3.avi	0	880	547	72	111				0	Content		-72	-111	26587675	2270406594
26604	08:58:11.802	00:00:26.604	1597	-1024	-768	-1	-1	-1	-1	4	-1024	-768	-1	-1	-1	-1	4		0	0						Untertest3.avi	0	880	547	72	111				0	Content		-72	-111	26604479	2270423398
26621	08:58:11.819	00:00:26.621	1598	-1024	-768	-1	-1	-1	-1	4	-1024	-768	-1	-1	-1	-1	4		0	0						Untertest3.avi	0	880	547	72	111				0	Content		-72	-111	26621049	2270439968
26638	08:58:11.836	00:00:26.637	1599	-1024	-768	-1	-1	-1	-1	4	-1024	-768	-1	-1	-1	-1	4		0	0						Untertest3.avi	0	880	547	72	111				0	Content		-72	-111	26637882	2270456801
26655	08:58:11.853	00:00:26.654	1600	-1024	-768	-1	-1	-1	-1	4	-1024	-768	-1	-1	-1	-1	4		0	0						Untertest3.avi	0	880	547	72	111				0	Content		-72	-111	26654550	2270473469
26671	08:58:11.869	00:00:26.671	1601	-1024	-768	-1	-1	-1	-1	4	-1024	-768	-1	-1	-1	-1	4		0	0						Untertest3.avi	0	880	547	72	111				0	Content		-72	-111	26671218	2270490137
26688	08:58:11.886	00:00:26.688	1602	-1024	-768	-1	-1	-1	-1	4	-1024	-768	-1	-1	-1	-1	4		0	0						Untertest3.avi	0	880	547	72	111				0	Content		-72	-111	26688202	2270507121
26705	08:58:11.903	00:00:26.704	1603	-1024	-768	-1	-1	-1	-1	4	-1024	-768	-1	-1	-1	-1	4		0	0						Untertest3.avi	0	880	547	72	111				0	Content		-72	-111	26704870	2270523789
26722	08:58:11.920	00:00:26.721	1604	-1024	-768	-1	-1	-1	-1	4	-1024	-768	-1	-1	-1	-1	4		0	0						Untertest3.avi	0	880	547	72	111				0	Content		-72	-111	26721538	2270540457
26739	08:58:11.937	00:00:26.738	1605	-1024	-768	-1	-1	-1	-1	4	-1024	-768	-1	-1	-1	-1	4		0	0						Untertest3.avi	0	880	547	72	111				0	Content		-72	-111	26738854	2270557773
26756	08:58:11.954	00:00:26.755	1606	-1024	-768	-1	-1	-1	-1	4	-1024	-768	-1	-1	-1	-1	4		0	0						Untertest3.avi	0	880	547	72	111				0	Content		-72	-111	26755522	2270574441
26772	08:58:11.970	00:00:26.771	1607	-1024	-768	-1	-1	-1	-1	4	-1024	-768	-1	-1	-1	-1	4		0	0						Untertest3.avi	0	880	547	72	111				0	Content		-72	-111	26771739	2270590658
26788	08:58:11.986	00:00:26.788	1608	-1024	-768	-1	-1	-1	-1	4	-1024	-768	-1	-1	-1	-1	4		0	0						Untertest3.avi	0	880	547	72	111				0	Content		-72	-111	26788407	2270607326
26805	08:58:12.003	00:00:26.805	1609	-1024	-768	-1	-1	-1	-1	4	-1024	-768	-1	-1	-1	-1	4		0	0						Untertest3.avi	0	880	547	72	111				0	Content		-72	-111	26805075	2270623994
26821	08:58:12.019	00:00:26.820	1610	-1024	-768	-1	-1	-1	-1	4	-1024	-768	-1	-1	-1	-1	4		0	0						Untertest3.avi	0	880	547	72	111				0	Content		-72	-111	26820920	2270639839
26838	08:58:12.036	00:00:26.837	1611	-1024	-768	-1	-1	-1	-1	4	-1024	-768	-1	-1	-1	-1	4		0	0						Untertest3.avi	0	880	547	72	111				0	Content		-72	-111	26837545	2270656464
26854	08:58:12.052	00:00:26.854	1612	-1024	-768	-1	-1	-1	-1	4	-1024	-768	-1	-1	-1	-1	4		0	0						Untertest3.avi	0	880	547	72	111				0	Content		-72	-111	26854165	2270673084
26871	08:58:12.069	00:00:26.870	1613	-1024	-768	-1	-1	-1	-1	4	-1024	-768	-1	-1	-1	-1	4		0	0						Untertest3.avi	0	880	547	72	111				0	Content		-72	-111	26870847	2270689766
26887	08:58:12.085	00:00:26.887	1614	-1024	-768	-1	-1	-1	-1	4	-1024	-768	-1	-1	-1	-1	4		0	0						Untertest3.avi	0	880	547	72	111				0	Content		-72	-111	26887496	2270706415
26904	08:58:12.102	00:00:26.904	1615	-1024	-768	-1	-1	-1	-1	4	-1024	-768	-1	-1	-1	-1	4		0	0						Untertest3.avi	0	880	547	72	111				0	Content		-72	-111	26904164	2270723083
26921	08:58:12.119	00:00:26.920	1616	-1024	-768	-1	-1	-1	-1	4	-1024	-768	-1	-1	-1	-1	4		0	0						Untertest3.avi	0	880	547	72	111				0	Content		-72	-111	26920832	2270739751
26938	08:58:12.136	00:00:26.937	1617	-1024	-768	-1	-1	-1	-1	4	-1024	-768	-1	-1	-1	-1	4		0	0						Untertest3.avi	0	880	547	72	111				0	Content		-72	-111	26937693	2270756612
26954	08:58:12.152	00:00:26.954	1618	-1024	-768	-1	-1	-1	-1	4	-1024	-768	-1	-1	-1	-1	4		0	0						Untertest3.avi	0	880	547	72	111				0	Content		-72	-111	26954361	2270773280
26971	08:58:12.169	00:00:26.971	1619	-1024	-768	-1	-1	-1	-1	4	-1024	-768	-1	-1	-1	-1	4		0	0						Untertest3.avi	0	880	547	72	111				0	Content		-72	-111	26971029	2270789948
26988	08:58:12.186	00:00:26.988	1620	-1024	-768	-1	-1	-1	-1	4	-1024	-768	-1	-1	-1	-1	4		0	0						Untertest3.avi	0	880	547	72	111				0	Content		-72	-111	26988158	2270807077
27005	08:58:12.203	00:00:27.004	1621	-1024	-768	-1	-1	-1	-1	4	-1024	-768	-1	-1	-1	-1	4		0	0						Untertest3.avi	0	880	547	72	111				0	Content		-72	-111	27004826	2270823745
27022	08:58:12.220	00:00:27.021	1622	-1024	-768	-1	-1	-1	-1	4	-1024	-768	-1	-1	-1	-1	4		0	0						Untertest3.avi	0	880	547	72	111				0	Content		-72	-111	27021854	2270840773
27039	08:58:12.237	00:00:27.038	1623	-1024	-768	-1	-1	-1	-1	4	-1024	-768	-1	-1	-1	-1	4		0	0						Untertest3.avi	0	880	547	72	111				0	Content		-72	-111	27038522	2270857441
27055	08:58:12.253	00:00:27.055	1624	-1024	-768	-1	-1	-1	-1	4	-1024	-768	-1	-1	-1	-1	4		0	0						Untertest3.avi	0	880	547	72	111				0	Content		-72	-111	27055190	2270874109
27071	08:58:12.269	00:00:27.071	1625	-1024	-768	-1	-1	-1	-1	4	-1024	-768	-1	-1	-1	-1	4		0	0						Untertest3.avi	0	880	547	72	111				0	Content		-72	-111	27071299	2270890218
27088	08:58:12.286	00:00:27.087	1626	-1024	-768	-1	-1	-1	-1	4	-1024	-768	-1	-1	-1	-1	4		0	0						Untertest3.avi	0	880	547	72	111				0	Content		-72	-111	27087967	2270906886
27104	08:58:12.302	00:00:27.104	1627	-1024	-768	-1	-1	-1	-1	4	-1024	-768	-1	-1	-1	-1	4		0	0						Untertest3.avi	0	880	547	72	111				0	Content		-72	-111	27104448	2270923367
27121	08:58:12.319	00:00:27.121	1628	-1024	-768	-1	-1	-1	-1	4	-1024	-768	-1	-1	-1	-1	4		0	0						Untertest3.avi	0	880	547	72	111				0	Content		-72	-111	27121116	2270940035
27138	08:58:12.336	00:00:27.137	1629	-1024	-768	-1	-1	-1	-1	4	-1024	-768	-1	-1	-1	-1	4		0	0						Untertest3.avi	0	880	547	72	111				0	Content		-72	-111	27137784	2270956703
27154	08:58:12.352	00:00:27.154	1630	-1024	-768	-1	-1	-1	-1	4	-1024	-768	-1	-1	-1	-1	4		0	0						Untertest3.avi	0	880	547	72	111				0	Content		-72	-111	27154033	2270972952
27171	08:58:12.369	00:00:27.170	1631	-1024	-768	-1	-1	-1	-1	4	-1024	-768	-1	-1	-1	-1	4		0	0						Untertest3.avi	0	880	547	72	111				0	Content		-72	-111	27170658	2270989577
27187	08:58:12.385	00:00:27.187	1632	-1024	-768	-1	-1	-1	-1	4	-1024	-768	-1	-1	-1	-1	4		0	0						Untertest3.avi	0	880	547	72	111				0	Content		-72	-111	27187334	2271006253
27204	08:58:12.402	00:00:27.204	1633	-1024	-768	-1	-1	-1	-1	4	-1024	-768	-1	-1	-1	-1	4		0	0						Untertest3.avi	0	880	547	72	111				0	Content		-72	-111	27204029	2271022948
27221	08:58:12.419	00:00:27.220	1634	-1024	-768	-1	-1	-1	-1	4	-1024	-768	-1	-1	-1	-1	4		0	0						Untertest3.avi	0	880	547	72	111				0	Content		-72	-111	27220863	2271039782
27238	08:58:12.436	00:00:27.237	1635	-1024	-768	-1	-1	-1	-1	4	-1024	-768	-1	-1	-1	-1	4		0	0						Untertest3.avi	0	880	547	72	111				0	Content		-72	-111	27237531	2271056450
27254	08:58:12.452	00:00:27.254	1636	-1024	-768	-1	-1	-1	-1	4	-1024	-768	-1	-1	-1	-1	4		0	0						Untertest3.avi	0	880	547	72	111				0	Content		-72	-111	27254199	2271073118
27271	08:58:12.469	00:00:27.271	1637	-1024	-768	-1	-1	-1	-1	4	-1024	-768	-1	-1	-1	-1	4		0	0						Untertest3.avi	0	880	547	72	111				0	Content		-72	-111	27271184	2271090103
27288	08:58:12.486	00:00:27.287	1638	-1024	-768	-1	-1	-1	-1	4	-1024	-768	-1	-1	-1	-1	4		0	0						Untertest3.avi	0	880	547	72	111				0	Content		-72	-111	27287852	2271106771
27305	08:58:12.503	00:00:27.304	1639	-1024	-768	-1	-1	-1	-1	4	-1024	-768	-1	-1	-1	-1	4		0	0						Untertest3.avi	0	880	547	72	111				0	Content		-72	-111	27304519	2271123438
27322	08:58:12.520	00:00:27.321	1640	-1024	-768	-1	-1	-1	-1	4	-1024	-768	-1	-1	-1	-1	4		0	0						Untertest3.avi	0	880	547	72	111				0	Content		-72	-111	27321836	2271140755
27339	08:58:12.537	00:00:27.338	1641	-1024	-768	-1	-1	-1	-1	4	-1024	-768	-1	-1	-1	-1	4		0	0						Untertest3.avi	0	880	547	72	111				0	Content		-72	-111	27338503	2271157422
27355	08:58:12.553	00:00:27.354	1642	-1024	-768	-1	-1	-1	-1	4	-1024	-768	-1	-1	-1	-1	4		0	0						Untertest3.avi	0	880	547	72	111				0	Content		-72	-111	27354720	2271173639
27371	08:58:12.569	00:00:27.371	1643	-1024	-768	-1	-1	-1	-1	4	-1024	-768	-1	-1	-1	-1	4		0	0						Untertest3.avi	0	880	547	72	111				0	Content		-72	-111	27371388	2271190307
27388	08:58:12.586	00:00:27.388	1644	-1024	-768	-1	-1	-1	-1	4	-1024	-768	-1	-1	-1	-1	4		0	0						Untertest3.avi	0	880	547	72	111				0	Content		-72	-111	27388056	2271206975
27404	08:58:12.602	00:00:27.403	1645	-1024	-768	-1	-1	-1	-1	4	-1024	-768	-1	-1	-1	-1	4		0	0						Untertest3.avi	0	880	547	72	111				0	Content		-72	-111	27403899	2271222818
27421	08:58:12.619	00:00:27.420	1646	-1024	-768	-1	-1	-1	-1	4	-1024	-768	-1	-1	-1	-1	4		0	0						Untertest3.avi	0	880	547	72	111				0	Content		-72	-111	27420525	2271239444
27437	08:58:12.635	00:00:27.437	1647	-1024	-768	-1	-1	-1	-1	4	-1024	-768	-1	-1	-1	-1	4		0	0						Untertest3.avi	0	880	547	72	111				0	Content		-72	-111	27437211	2271256130
27454	08:58:12.652	00:00:27.453	1648	-1024	-768	-1	-1	-1	-1	4	-1024	-768	-1	-1	-1	-1	4		0	0						Untertest3.avi	0	880	547	72	111				0	Content		-72	-111	27453879	2271272798
27471	08:58:12.669	00:00:27.470	1649	-1024	-768	-1	-1	-1	-1	4	-1024	-768	-1	-1	-1	-1	4		0	0						Untertest3.avi	0	880	547	72	111				0	Content		-72	-111	27470547	2271289466
27487	08:58:12.685	00:00:27.487	1650	-1024	-768	-1	-1	-1	-1	4	-1024	-768	-1	-1	-1	-1	4		0	0						Untertest3.avi	0	880	547	72	111				0	Content		-72	-111	27487201	2271306120
27504	08:58:12.702	00:00:27.503	1651	-1024	-768	-1	-1	-1	-1	4	-1024	-768	-1	-1	-1	-1	4		0	0						Untertest3.avi	0	880	547	72	111				0	Content		-72	-111	27503770	2271322689
27520	08:58:12.718	00:00:27.520	1652	-1024	-768	-1	-1	-1	-1	4	-1024	-768	-1	-1	-1	-1	4		0	0						Untertest3.avi	0	880	547	72	111				0	Content		-72	-111	27520398	2271339317
27537	08:58:12.735	00:00:27.537	1653	-1024	-768	-1	-1	-1	-1	4	-1024	-768	-1	-1	-1	-1	4		0	0						Untertest3.avi	0	880	547	72	111				0	Content		-72	-111	27537481	2271356400
27554	08:58:12.752	00:00:27.554	1654	-1024	-768	-1	-1	-1	-1	4	-1024	-768	-1	-1	-1	-1	4		0	0						Untertest3.avi	0	880	547	72	111				0	Content		-72	-111	27554149	2271373068
27571	08:58:12.769	00:00:27.570	1655	-1024	-768	-1	-1	-1	-1	4	-1024	-768	-1	-1	-1	-1	4		0	0						Untertest3.avi	0	880	547	72	111				0	Content		-72	-111	27570817	2271389736
27588	08:58:12.786	00:00:27.587	1656	-1024	-768	-1	-1	-1	-1	4	-1024	-768	-1	-1	-1	-1	4		0	0						Untertest3.avi	0	880	547	72	111				0	Content		-72	-111	27587969	2271406888
27605	08:58:12.803	00:00:27.604	1657	-1024	-768	-1	-1	-1	-1	4	-1024	-768	-1	-1	-1	-1	4		0	0						Untertest3.avi	0	880	547	72	111				0	Content		-72	-111	27604637	2271423556
27621	08:58:12.819	00:00:27.621	1658	-1024	-768	-1	-1	-1	-1	4	-1024	-768	-1	-1	-1	-1	4		0	0						Untertest3.avi	0	880	547	72	111				0	Content		-72	-111	27621305	2271440224
27638	08:58:12.836	00:00:27.637	1659	-1024	-768	-1	-1	-1	-1	4	-1024	-768	-1	-1	-1	-1	4		0	0						Untertest3.avi	0	880	547	72	111				0	Content		-72	-111	27637538	2271456457
27654	08:58:12.852	00:00:27.654	1660	-1024	-768	-1	-1	-1	-1	4	-1024	-768	-1	-1	-1	-1	4		0	0						Untertest3.avi	0	880	547	72	111				0	Content		-72	-111	27654206	2271473125
27671	08:58:12.869	00:00:27.670	1661	-1024	-768	-1	-1	-1	-1	4	-1024	-768	-1	-1	-1	-1	4		0	0						Untertest3.avi	0	880	547	72	111				0	Content		-72	-111	27670684	2271489603
27687	08:58:12.885	00:00:27.687	1662	-1024	-768	-1	-1	-1	-1	4	-1024	-768	-1	-1	-1	-1	4		0	0						Untertest3.avi	0	880	547	72	111				0	Content		-72	-111	27687352	2271506271
27704	08:58:12.902	00:00:27.704	1663	-1024	-768	-1	-1	-1	-1	4	-1024	-768	-1	-1	-1	-1	4		0	0						Untertest3.avi	0	880	547	72	111				0	Content		-72	-111	27704020	2271522939
27720	08:58:12.918	00:00:27.720	1664	-1024	-768	-1	-1	-1	-1	4	-1024	-768	-1	-1	-1	-1	4		0	0						Untertest3.avi	0	880	547	72	111				0	Content		-72	-111	27720394	2271539313
27737	08:58:12.935	00:00:27.737	1665	-1024	-768	-1	-1	-1	-1	4	-1024	-768	-1	-1	-1	-1	4		0	0						Untertest3.avi	0	880	547	72	111				0	Content		-72	-111	27737020	2271555939
27754	08:58:12.952	00:00:27.753	1666	-1024	-768	-1	-1	-1	-1	4	-1024	-768	-1	-1	-1	-1	4		0	0						Untertest3.avi	0	880	547	72	111				0	Content		-72	-111	27753698	2271572617
27770	08:58:12.968	00:00:27.770	1667	-1024	-768	-1	-1	-1	-1	4	-1024	-768	-1	-1	-1	-1	4		0	0						Untertest3.avi	0	880	547	72	111				0	Content		-72	-111	27770489	2271589408
27787	08:58:12.985	00:00:27.787	1668	-1024	-768	-1	-1	-1	-1	4	-1024	-768	-1	-1	-1	-1	4		0	0						Untertest3.avi	0	880	547	72	111				0	Content		-72	-111	27787291	2271606210
27804	08:58:13.002	00:00:27.803	1669	-1024	-768	-1	-1	-1	-1	4	-1024	-768	-1	-1	-1	-1	4		0	0						Untertest3.avi	0	880	547	72	111				0	Content		-72	-111	27803959	2271622878
27821	08:58:13.019	00:00:27.820	1670	-1024	-768	-1	-1	-1	-1	4	-1024	-768	-1	-1	-1	-1	4		0	0						Untertest3.avi	0	880	547	72	111				0	Content		-72	-111	27820627	2271639546
27838	08:58:13.036	00:00:27.837	1671	-1024	-768	-1	-1	-1	-1	4	-1024	-768	-1	-1	-1	-1	4		0	0						Untertest3.avi	0	880	547	72	111				0	Content		-72	-111	27837701	2271656620
27854	08:58:13.052	00:00:27.854	1672	-1024	-768	-1	-1	-1	-1	4	-1024	-768	-1	-1	-1	-1	4		0	0						Untertest3.avi	0	880	547	72	111				0	Content		-72	-111	27854369	2271673288
27872	08:58:13.070	00:00:27.871	1673	-1024	-768	-1	-1	-1	-1	4	-1024	-768	-1	-1	-1	-1	4		0	0						Untertest3.avi	0	880	547	72	111				0	Content		-72	-111	27871567	2271690486
27888	08:58:13.086	00:00:27.888	1674	-1024	-768	-1	-1	-1	-1	4	-1024	-768	-1	-1	-1	-1	4		0	0						Untertest3.avi	0	880	547	72	111				0	Content		-72	-111	27888235	2271707154
27904	08:58:13.102	00:00:27.904	1675	-1024	-768	-1	-1	-1	-1	4	-1024	-768	-1	-1	-1	-1	4		0	0						Untertest3.avi	0	880	547	72	111				0	Content		-72	-111	27904250	2271723169
27921	08:58:13.119	00:00:27.920	1676	-1024	-768	-1	-1	-1	-1	4	-1024	-768	-1	-1	-1	-1	4		0	0						Untertest3.avi	0	880	547	72	111				0	Content		-72	-111	27920918	2271739837
27937	08:58:13.135	00:00:27.937	1677	-1024	-768	-1	-1	-1	-1	4	-1024	-768	-1	-1	-1	-1	4		0	0						Untertest3.avi	0	880	547	72	111				0	Content		-72	-111	27937215	2271756134
27954	08:58:13.152	00:00:27.953	1678	-1024	-768	-1	-1	-1	-1	4	-1024	-768	-1	-1	-1	-1	4		0	0						Untertest3.avi	0	880	547	72	111				0	Content		-72	-111	27953883	2271772802
27970	08:58:13.168	00:00:27.970	1679	-1024	-768	-1	-1	-1	-1	4	-1024	-768	-1	-1	-1	-1	4		0	0						Untertest3.avi	0	880	547	72	111				0	Content		-72	-111	27970386	2271789305
27987	08:58:13.185	00:00:27.987	1680	-1024	-768	-1	-1	-1	-1	4	-1024	-768	-1	-1	-1	-1	4		0	0						Untertest3.avi	0	880	547	72	111				0	Content		-72	-111	27987054	2271805973
28004	08:58:13.202	00:00:28.003	1681	-1024	-768	-1	-1	-1	-1	4	-1024	-768	-1	-1	-1	-1	4		0	0						Untertest3.avi	0	880	547	72	111				0	Content		-72	-111	28003625	2271822544
28020	08:58:13.218	00:00:28.020	1682	-1024	-768	-1	-1	-1	-1	4	-1024	-768	-1	-1	-1	-1	4		0	0						Untertest3.avi	0	880	547	72	111				0	Content		-72	-111	28020293	2271839212
28037	08:58:13.235	00:00:28.036	1683	-1024	-768	-1	-1	-1	-1	4	-1024	-768	-1	-1	-1	-1	4		0	0						Untertest3.avi	0	880	547	72	111				0	Content		-72	-111	28036817	2271855736
28055	08:58:13.253	00:00:28.054	1684	-1024	-768	-1	-1	-1	-1	4	-1024	-768	-1	-1	-1	-1	4		0	0						Untertest3.avi	0	880	547	72	111				0	Content		-72	-111	28054635	2271873554
28072	08:58:13.270	00:00:28.071	1685	-1024	-768	-1	-1	-1	-1	4	-1024	-768	-1	-1	-1	-1	4		0	0						Untertest3.avi	0	880	547	72	111				0	Content		-72	-111	28071510	2271890429
28088	08:58:13.286	00:00:28.088	1686	-1024	-768	-1	-1	-1	-1	4	-1024	-768	-1	-1	-1	-1	4		0	0						Untertest3.avi	0	880	547	72	111				0	Content		-72	-111	28088133	2271907052
28105	08:58:13.303	00:00:28.104	1687	-1024	-768	-1	-1	-1	-1	4	-1024	-768	-1	-1	-1	-1	4		0	0						Untertest3.avi	0	880	547	72	111				0	Content		-72	-111	28104757	2271923676
28121	08:58:13.319	00:00:28.121	1688	-1024	-768	-1	-1	-1	-1	4	-1024	-768	-1	-1	-1	-1	4		0	0						Untertest3.avi	0	880	547	72	111				0	Content		-72	-111	28121425	2271940344
28138	08:58:13.336	00:00:28.138	1689	-1024	-768	-1	-1	-1	-1	4	-1024	-768	-1	-1	-1	-1	4		0	0						Untertest3.avi	0	880	547	72	111				0	Content		-72	-111	28138002	2271956921
28155	08:58:13.353	00:00:28.154	1690	-1024	-768	-1	-1	-1	-1	4	-1024	-768	-1	-1	-1	-1	4		0	0						Untertest3.avi	0	880	547	72	111				0	Content		-72	-111	28154750	2271973669
28171	08:58:13.369	00:00:28.171	1691	-1024	-768	-1	-1	-1	-1	4	-1024	-768	-1	-1	-1	-1	4		0	0						Untertest3.avi	0	880	547	72	111				0	Content		-72	-111	28171437	2271990356
28188	08:58:13.386	00:00:28.188	1692	-1024	-768	-1	-1	-1	-1	4	-1024	-768	-1	-1	-1	-1	4		0	0						Untertest3.avi	0	880	547	72	111				0	Content		-72	-111	28188105	2272007024
28205	08:58:13.403	00:00:28.204	1693	-1024	-768	-1	-1	-1	-1	4	-1024	-768	-1	-1	-1	-1	4		0	0						Untertest3.avi	0	880	547	72	111				0	Content		-72	-111	28204675	2272023594
28221	08:58:13.419	00:00:28.221	1694	-1024	-768	-1	-1	-1	-1	4	-1024	-768	-1	-1	-1	-1	4		0	0						Untertest3.avi	0	880	547	72	111				0	Content		-72	-111	28221343	2272040262
28238	08:58:13.436	00:00:28.237	1695	-1024	-768	-1	-1	-1	-1	4	-1024	-768	-1	-1	-1	-1	4		0	0						Untertest3.avi	0	880	547	72	111				0	Content		-72	-111	28237879	2272056798
28255	08:58:13.453	00:00:28.255	1696	-1024	-768	-1	-1	-1	-1	4	-1024	-768	-1	-1	-1	-1	4		0	0						Untertest3.avi	0	880	547	72	111				0	Content		-72	-111	28255242	2272074161
28272	08:58:13.470	00:00:28.271	1697	-1024	-768	-1	-1	-1	-1	4	-1024	-768	-1	-1	-1	-1	4		0	0						Untertest3.avi	0	880	547	72	111				0	Content		-72	-111	28271875	2272090794
28289	08:58:13.487	00:00:28.288	1698	-1024	-768	-1	-1	-1	-1	4	-1024	-768	-1	-1	-1	-1	4		0	0						Untertest3.avi	0	880	547	72	111				0	Content		-72	-111	28288609	2272107528
28304	08:58:13.502	00:00:28.304	1699	-1024	-768	-1	-1	-1	-1	4	-1024	-768	-1	-1	-1	-1	4		0	0						Untertest3.avi	0	880	547	72	111				0	Content		-72	-111	28304326	2272123245
28321	08:58:13.519	00:00:28.320	1700	-1024	-768	-1	-1	-1	-1	4	-1024	-768	-1	-1	-1	-1	4		0	0						Untertest3.avi	0	880	547	72	111				0	Content		-72	-111	28320994	2272139913
28337	08:58:13.535	00:00:28.337	1701	-1024	-768	-1	-1	-1	-1	4	-1024	-768	-1	-1	-1	-1	4		0	0						Untertest3.avi	0	880	547	72	111				0	Content		-72	-111	28337287	2272156206
28354	08:58:13.552	00:00:28.353	1702	-1024	-768	-1	-1	-1	-1	4	-1024	-768	-1	-1	-1	-1	4		0	0						Untertest3.avi	0	880	547	72	111				0	Content		-72	-111	28353955	2272172874
28371	08:58:13.569	00:00:28.370	1703	-1024	-768	-1	-1	-1	-1	4	-1024	-768	-1	-1	-1	-1	4		0	0						Untertest3.avi	0	880	547	72	111				0	Content		-72	-111	28370623	2272189542
28387	08:58:13.585	00:00:28.387	1704	-1024	-768	-1	-1	-1	-1	4	-1024	-768	-1	-1	-1	-1	4		0	0						Untertest3.avi	0	880	547	72	111				0	Content		-72	-111	28387040	2272205959
28404	08:58:13.602	00:00:28.403	1705	-1024	-768	-1	-1	-1	-1	4	-1024	-768	-1	-1	-1	-1	4		0	0						Untertest3.avi	0	880	547	72	111				0	Content		-72	-111	28403708	2272222627
28420	08:58:13.618	00:00:28.420	1706	-1024	-768	-1	-1	-1	-1	4	-1024	-768	-1	-1	-1	-1	4		0	0						Untertest3.avi	0	880	547	72	111				0	Content		-72	-111	28420376	2272239295
28437	08:58:13.635	00:00:28.437	1707	-1024	-768	-1	-1	-1	-1	4	-1024	-768	-1	-1	-1	-1	4		0	0						Untertest3.avi	0	880	547	72	111				0	Content		-72	-111	28437077	2272255996
28454	08:58:13.652	00:00:28.453	1708	-1024	-768	-1	-1	-1	-1	4	-1024	-768	-1	-1	-1	-1	4		0	0						Untertest3.avi	0	880	547	72	111				0	Content		-72	-111	28453745	2272272664
28470	08:58:13.668	00:00:28.470	1709	-1024	-768	-1	-1	-1	-1	4	-1024	-768	-1	-1	-1	-1	4		0	0						Untertest3.avi	0	880	547	72	111				0	Content		-72	-111	28470413	2272289332
28487	08:58:13.685	00:00:28.487	1710	-1024	-768	-1	-1	-1	-1	4	-1024	-768	-1	-1	-1	-1	4		0	0						Untertest3.avi	0	880	547	72	111				0	Content		-72	-111	28487310	2272306229
28504	08:58:13.702	00:00:28.503	1711	-1024	-768	-1	-1	-1	-1	4	-1024	-768	-1	-1	-1	-1	4		0	0						Untertest3.avi	0	880	547	72	111				0	Content		-72	-111	28503978	2272322897
28521	08:58:13.719	00:00:28.520	1712	-1024	-768	-1	-1	-1	-1	4	-1024	-768	-1	-1	-1	-1	4		0	0						Untertest3.avi	0	880	547	72	111				0	Content		-72	-111	28520646	2272339565
28538	08:58:13.736	00:00:28.537	1713	-1024	-768	-1	-1	-1	-1	4	-1024	-768	-1	-1	-1	-1	4		0	0						Untertest3.avi	0	880	547	72	111				0	Content		-72	-111	28537874	2272356793
28555	08:58:13.753	00:00:28.554	1714	-1024	-768	-1	-1	-1	-1	4	-1024	-768	-1	-1	-1	-1	4		0	0						Untertest3.avi	0	880	547	72	111				0	Content		-72	-111	28554542	2272373461
28572	08:58:13.770	00:00:28.571	1715	-1024	-768	-1	-1	-1	-1	4	-1024	-768	-1	-1	-1	-1	4		0	0						Untertest3.avi	0	880	547	72	111				0	Content		-72	-111	28571721	2272390640
28586	08:58:13.784	00:00:28.586	1716	-1024	-768	-1	-1	-1	-1	4	-1024	-768	-1	-1	-1	-1	4		0	0						Untertest3.avi	0	880	547	72	111				0	Content		-72	-111	28586469	2272405388
28603	08:58:13.801	00:00:28.603	1717	-1024	-768	-1	-1	-1	-1	4	-1024	-768	-1	-1	-1	-1	4		0	0						Untertest3.avi	0	880	547	72	111				0	Content		-72	-111	28603093	2272422012
28620	08:58:13.818	00:00:28.619	1718	-1024	-768	-1	-1	-1	-1	4	-1024	-768	-1	-1	-1	-1	4		0	0						Untertest3.avi	0	880	547	72	111				0	Content		-72	-111	28619761	2272438680
28636	08:58:13.834	00:00:28.636	1719	-1024	-768	-1	-1	-1	-1	4	-1024	-768	-1	-1	-1	-1	4		0	0						Untertest3.avi	0	880	547	72	111				0	Content		-72	-111	28636429	2272455348
28653	08:58:13.851	00:00:28.653	1720	-1024	-768	-1	-1	-1	-1	4	-1024	-768	-1	-1	-1	-1	4		0	0						Untertest3.avi	0	880	547	72	111				0	Content		-72	-111	28653102	2272472021
28670	08:58:13.868	00:00:28.669	1721	-1024	-768	-1	-1	-1	-1	4	-1024	-768	-1	-1	-1	-1	4		0	0						Untertest3.avi	0	880	547	72	111				0	Content		-72	-111	28669770	2272488689
28687	08:58:13.885	00:00:28.686	1722	-1024	-768	-1	-1	-1	-1	4	-1024	-768	-1	-1	-1	-1	4		0	0						Untertest3.avi	0	880	547	72	111				0	Content		-72	-111	28686519	2272505438
28703	08:58:13.901	00:00:28.703	1723	-1024	-768	-1	-1	-1	-1	4	-1024	-768	-1	-1	-1	-1	4		0	0						Untertest3.avi	0	880	547	72	111				0	Content		-72	-111	28703088	2272522007
28720	08:58:13.918	00:00:28.719	1724	-1024	-768	-1	-1	-1	-1	4	-1024	-768	-1	-1	-1	-1	4		0	0						Untertest3.avi	0	880	547	72	111				0	Content		-72	-111	28719970	2272538889
28737	08:58:13.935	00:00:28.736	1725	-1024	-768	-1	-1	-1	-1	4	-1024	-768	-1	-1	-1	-1	4		0	0						Untertest3.avi	0	880	547	72	111				0	Content		-72	-111	28736638	2272555557
28754	08:58:13.952	00:00:28.753	1726	-1024	-768	-1	-1	-1	-1	4	-1024	-768	-1	-1	-1	-1	4		0	0						Untertest3.avi	0	880	547	72	111				0	Content		-72	-111	28753756	2272572675
28770	08:58:13.968	00:00:28.770	1727	-1024	-768	-1	-1	-1	-1	4	-1024	-768	-1	-1	-1	-1	4		0	0						Untertest3.avi	0	880	547	72	111				0	Content		-72	-111	28770424	2272589343
28787	08:58:13.985	00:00:28.787	1728	-1024	-768	-1	-1	-1	-1	4	-1024	-768	-1	-1	-1	-1	4		0	0						Untertest3.avi	0	880	547	72	111				0	Content		-72	-111	28787437	2272606356
28804	08:58:14.002	00:00:28.804	1729	-1024	-768	-1	-1	-1	-1	4	-1024	-768	-1	-1	-1	-1	4		0	0						Untertest3.avi	0	880	547	72	111				0	Content		-72	-111	28804105	2272623024
28821	08:58:14.019	00:00:28.820	1730	-1024	-768	-1	-1	-1	-1	4	-1024	-768	-1	-1	-1	-1	4		0	0						Untertest3.avi	0	880	547	72	111				0	Content		-72	-111	28820773	2272639692
28837	08:58:14.035	00:00:28.836	1731	-1024	-768	-1	-1	-1	-1	4	-1024	-768	-1	-1	-1	-1	4		0	0						Untertest3.avi	0	880	547	72	111				0	Content		-72	-111	28836868	2272655787
28854	08:58:14.052	00:00:28.853	1732	-1024	-768	-1	-1	-1	-1	4	-1024	-768	-1	-1	-1	-1	4		0	0						Untertest3.avi	0	880	547	72	111				0	Content		-72	-111	28853536	2272672455
28870	08:58:14.068	00:00:28.869	1733	-1024	-768	-1	-1	-1	-1	4	-1024	-768	-1	-1	-1	-1	4		0	0						Untertest3.avi	0	880	547	72	111				0	Content		-72	-111	28869876	2272688795
28887	08:58:14.085	00:00:28.886	1734	-1024	-768	-1	-1	-1	-1	4	-1024	-768	-1	-1	-1	-1	4		0	0						Untertest3.avi	0	880	547	72	111				0	Content		-72	-111	28886544	2272705463
28903	08:58:14.101	00:00:28.903	1735	-1024	-768	-1	-1	-1	-1	4	-1024	-768	-1	-1	-1	-1	4		0	0						Untertest3.avi	0	880	547	72	111				0	Content		-72	-111	28903066	2272721985
28920	08:58:14.118	00:00:28.919	1736	-1024	-768	-1	-1	-1	-1	4	-1024	-768	-1	-1	-1	-1	4		0	0						Untertest3.avi	0	880	547	72	111				0	Content		-72	-111	28919734	2272738653
28936	08:58:14.134	00:00:28.936	1737	-1024	-768	-1	-1	-1	-1	4	-1024	-768	-1	-1	-1	-1	4		0	0						Untertest3.avi	0	880	547	72	111				0	Content		-72	-111	28936210	2272755129
28953	08:58:14.151	00:00:28.952	1738	-1024	-768	-1	-1	-1	-1	4	-1024	-768	-1	-1	-1	-1	4		0	0						Untertest3.avi	0	880	547	72	111				0	Content		-72	-111	28952888	2272771807
28970	08:58:14.168	00:00:28.969	1739	-1024	-768	-1	-1	-1	-1	4	-1024	-768	-1	-1	-1	-1	4		0	0						Untertest3.avi	0	880	547	72	111				0	Content		-72	-111	28969547	2272788466
28986	08:58:14.184	00:00:28.986	1740	-1024	-768	-1	-1	-1	-1	4	-1024	-768	-1	-1	-1	-1	4		0	0						Untertest3.avi	0	880	547	72	111				0	Content		-72	-111	28986215	2272805134
29003	08:58:14.201	00:00:29.002	1741	-1024	-768	-1	-1	-1	-1	4	-1024	-768	-1	-1	-1	-1	4		0	0						Untertest3.avi	0	880	547	72	111				0	Content		-72	-111	29002883	2272821802
29020	08:58:14.218	00:00:29.019	1742	-1024	-768	-1	-1	-1	-1	4	-1024	-768	-1	-1	-1	-1	4		0	0						Untertest3.avi	0	880	547	72	111				0	Content		-72	-111	29019806	2272838725
29036	08:58:14.234	00:00:29.036	1743	-1024	-768	-1	-1	-1	-1	4	-1024	-768	-1	-1	-1	-1	4		0	0						Untertest3.avi	0	880	547	72	111				0	Content		-72	-111	29036474	2272855393
29053	08:58:14.251	00:00:29.053	1744	-1024	-768	-1	-1	-1	-1	4	-1024	-768	-1	-1	-1	-1	4		0	0						Untertest3.avi	0	880	547	72	111				0	Content		-72	-111	29053428	2272872347
29070	08:58:14.268	00:00:29.070	1745	-1024	-768	-1	-1	-1	-1	4	-1024	-768	-1	-1	-1	-1	4		0	0						Untertest3.avi	0	880	547	72	111				0	Content		-72	-111	29070096	2272889015
29087	08:58:14.285	00:00:29.086	1746	-1024	-768	-1	-1	-1	-1	4	-1024	-768	-1	-1	-1	-1	4		0	0						Untertest3.avi	0	880	547	72	111				0	Content		-72	-111	29086764	2272905683
29104	08:58:14.302	00:00:29.104	1747	-1024	-768	-1	-1	-1	-1	4	-1024	-768	-1	-1	-1	-1	4		0	0						Untertest3.avi	0	880	547	72	111				0	Content		-72	-111	29104051	2272922970
29121	08:58:14.319	00:00:29.120	1748	-1024	-768	-1	-1	-1	-1	4	-1024	-768	-1	-1	-1	-1	4		0	0						Untertest3.avi	0	880	547	72	111				0	Content		-72	-111	29120719	2272939638
29138	08:58:14.336	00:00:29.137	1749	-1024	-768	-1	-1	-1	-1	4	-1024	-768	-1	-1	-1	-1	4		0	0						Untertest3.avi	0	880	547	72	111				0	Content		-72	-111	29137957	2272956876
29153	08:58:14.351	00:00:29.152	1750	-1024	-768	-1	-1	-1	-1	4	-1024	-768	-1	-1	-1	-1	4		0	0						Untertest3.avi	0	880	547	72	111				0	Content		-72	-111	29152707	2272971626
29169	08:58:14.367	00:00:29.169	1751	-1024	-768	-1	-1	-1	-1	4	-1024	-768	-1	-1	-1	-1	4		0	0						Untertest3.avi	0	880	547	72	111				0	Content		-72	-111	29169394	2272988313
29186	08:58:14.384	00:00:29.186	1752	-1024	-768	-1	-1	-1	-1	4	-1024	-768	-1	-1	-1	-1	4		0	0						Untertest3.avi	0	880	547	72	111				0	Content		-72	-111	29186061	2273004980
29203	08:58:14.401	00:00:29.202	1753	-1024	-768	-1	-1	-1	-1	4	-1024	-768	-1	-1	-1	-1	4		0	0						Untertest3.avi	0	880	547	72	111				0	Content		-72	-111	29202785	2273021704
29219	08:58:14.417	00:00:29.219	1754	-1024	-768	-1	-1	-1	-1	4	-1024	-768	-1	-1	-1	-1	4		0	0						Untertest3.avi	0	880	547	72	111				0	Content		-72	-111	29219453	2273038372
29236	08:58:14.434	00:00:29.236	1755	-1024	-768	-1	-1	-1	-1	4	-1024	-768	-1	-1	-1	-1	4		0	0						Untertest3.avi	0	880	547	72	111				0	Content		-72	-111	29236131	2273055050
29253	08:58:14.451	00:00:29.252	1756	-1024	-768	-1	-1	-1	-1	4	-1024	-768	-1	-1	-1	-1	4		0	0						Untertest3.avi	0	880	547	72	111				0	Content		-72	-111	29252702	2273071621
29269	08:58:14.467	00:00:29.269	1757	-1024	-768	-1	-1	-1	-1	4	-1024	-768	-1	-1	-1	-1	4		0	0						Untertest3.avi	0	880	547	72	111				0	Content		-72	-111	29269326	2273088245
29288	08:58:14.486	00:00:29.287	1758	-1024	-768	-1	-1	-1	-1	4	-1024	-768	-1	-1	-1	-1	4		0	0						Untertest3.avi	0	880	547	72	111				0	Content		-72	-111	29287824	2273106743
29305	08:58:14.503	00:00:29.304	1759	-1024	-768	-1	-1	-1	-1	4	-1024	-768	-1	-1	-1	-1	4		0	0						Untertest3.avi	0	880	547	72	111				0	Content		-72	-111	29304572	2273123491
29321	08:58:14.519	00:00:29.321	1760	-1024	-768	-1	-1	-1	-1	4	-1024	-768	-1	-1	-1	-1	4		0	0						Untertest3.avi	0	880	547	72	111				0	Content		-72	-111	29321240	2273140159
29338	08:58:14.536	00:00:29.337	1761	-1024	-768	-1	-1	-1	-1	4	-1024	-768	-1	-1	-1	-1	4		0	0						Untertest3.avi	0	880	547	72	111				0	Content		-72	-111	29337911	2273156830
29355	08:58:14.553	00:00:29.354	1762	-1024	-768	-1	-1	-1	-1	4	-1024	-768	-1	-1	-1	-1	4		0	0						Untertest3.avi	0	880	547	72	111				0	Content		-72	-111	29354579	2273173498
29371	08:58:14.569	00:00:29.371	1763	-1024	-768	-1	-1	-1	-1	4	-1024	-768	-1	-1	-1	-1	4		0	0						Untertest3.avi	0	880	547	72	111				0	Content		-72	-111	29371201	2273190120
29388	08:58:14.586	00:00:29.387	1764	-1024	-768	-1	-1	-1	-1	4	-1024	-768	-1	-1	-1	-1	4		0	0						Untertest3.avi	0	880	547	72	111				0	Content		-72	-111	29387869	2273206788
29405	08:58:14.603	00:00:29.404	1765	-1024	-768	-1	-1	-1	-1	4	-1024	-768	-1	-1	-1	-1	4		0	0						Untertest3.avi	0	880	547	72	111				0	Content		-72	-111	29404576	2273223495
29421	08:58:14.619	00:00:29.421	1766	-1024	-768	-1	-1	-1	-1	4	-1024	-768	-1	-1	-1	-1	4		0	0						Untertest3.avi	0	880	547	72	111				0	Content		-72	-111	29421198	2273240117
29438	08:58:14.636	00:00:29.437	1767	-1024	-768	-1	-1	-1	-1	4	-1024	-768	-1	-1	-1	-1	4		0	0						Untertest3.avi	0	880	547	72	111				0	Content		-72	-111	29437866	2273256785
29455	08:58:14.653	00:00:29.454	1768	-1024	-768	-1	-1	-1	-1	4	-1024	-768	-1	-1	-1	-1	4		0	0						Untertest3.avi	0	880	547	72	111				0	Content		-72	-111	29454530	2273273449
29471	08:58:14.669	00:00:29.471	1769	-1024	-768	-1	-1	-1	-1	4	-1024	-768	-1	-1	-1	-1	4		0	0						Untertest3.avi	0	880	547	72	111				0	Content		-72	-111	29471198	2273290117
29488	08:58:14.686	00:00:29.487	1770	-1024	-768	-1	-1	-1	-1	4	-1024	-768	-1	-1	-1	-1	4		0	0						Untertest3.avi	0	880	547	72	111				0	Content		-72	-111	29487817	2273306736
29504	08:58:14.702	00:00:29.504	1771	-1024	-768	-1	-1	-1	-1	4	-1024	-768	-1	-1	-1	-1	4		0	0						Untertest3.avi	0	880	547	72	111				0	Content		-72	-111	29504442	2273323361
29521	08:58:14.719	00:00:29.521	1772	-1024	-768	-1	-1	-1	-1	4	-1024	-768	-1	-1	-1	-1	4		0	0						Untertest3.avi	0	880	547	72	111				0	Content		-72	-111	29521064	2273339983
29537	08:58:14.735	00:00:29.536	1773	-1024	-768	-1	-1	-1	-1	4	-1024	-768	-1	-1	-1	-1	4		0	0						Untertest3.avi	0	880	547	72	111				0	Content		-72	-111	29536815	2273355734
29553	08:58:14.751	00:00:29.553	1774	-1024	-768	-1	-1	-1	-1	4	-1024	-768	-1	-1	-1	-1	4		0	0						Untertest3.avi	0	880	547	72	111				0	Content		-72	-111	29553483	2273372402
29570	08:58:14.768	00:00:29.569	1775	-1024	-768	-1	-1	-1	-1	4	-1024	-768	-1	-1	-1	-1	4		0	0						Untertest3.avi	0	880	547	72	111				0	Content		-72	-111	29569649	2273388568
29586	08:58:14.784	00:00:29.586	1776	-1024	-768	-1	-1	-1	-1	4	-1024	-768	-1	-1	-1	-1	4		0	0						Untertest3.avi	0	880	547	72	111				0	Content		-72	-111	29586316	2273405235
29603	08:58:14.801	00:00:29.603	1777	-1024	-768	-1	-1	-1	-1	4	-1024	-768	-1	-1	-1	-1	4		0	0						Untertest3.avi	0	880	547	72	111				0	Content		-72	-111	29603023	2273421942
29620	08:58:14.818	00:00:29.619	1778	-1024	-768	-1	-1	-1	-1	4	-1024	-768	-1	-1	-1	-1	4		0	0						Untertest3.avi	0	880	547	72	111				0	Content		-72	-111	29619691	2273438610
29636	08:58:14.834	00:00:29.636	1779	-1024	-768	-1	-1	-1	-1	4	-1024	-768	-1	-1	-1	-1	4		0	0						Untertest3.avi	0	880	547	72	111				0	Content		-72	-111	29636359	2273455278
29653	08:58:14.851	00:00:29.653	1780	-1024	-768	-1	-1	-1	-1	4	-1024	-768	-1	-1	-1	-1	4		0	0						Untertest3.avi	0	880	547	72	111				0	Content		-72	-111	29653334	2273472253
29670	08:58:14.868	00:00:29.670	1781	-1024	-768	-1	-1	-1	-1	4	-1024	-768	-1	-1	-1	-1	4		0	0						Untertest3.avi	0	880	547	72	111				0	Content		-72	-111	29670002	2273488921
29687	08:58:14.885	00:00:29.687	1782	-1024	-768	-1	-1	-1	-1	4	-1024	-768	-1	-1	-1	-1	4		0	0						Untertest3.avi	0	880	547	72	111				0	Content		-72	-111	29687162	2273506081
29704	08:58:14.902	00:00:29.703	1783	-1024	-768	-1	-1	-1	-1	4	-1024	-768	-1	-1	-1	-1	4		0	0						Untertest3.avi	0	880	547	72	111				0	Content		-72	-111	29703830	2273522749
29720	08:58:14.918	00:00:29.719	1784	-1024	-768	-1	-1	-1	-1	4	-1024	-768	-1	-1	-1	-1	4		0	0						Untertest3.avi	0	880	547	72	111				0	Content		-72	-111	29719819	2273538738
29736	08:58:14.934	00:00:29.736	1785	-1024	-768	-1	-1	-1	-1	4	-1024	-768	-1	-1	-1	-1	4		0	0						Untertest3.avi	0	880	547	72	111				0	Content		-72	-111	29736487	2273555406
29753	08:58:14.951	00:00:29.752	1786	-1024	-768	-1	-1	-1	-1	4	-1024	-768	-1	-1	-1	-1	4		0	0						Untertest3.avi	0	880	547	72	111				0	Content		-72	-111	29752772	2273571691
29769	08:58:14.967	00:00:29.769	1787	-1024	-768	-1	-1	-1	-1	4	-1024	-768	-1	-1	-1	-1	4		0	0						Untertest3.avi	0	880	547	72	111				0	Content		-72	-111	29769440	2273588359
29786	08:58:14.984	00:00:29.785	1788	-1024	-768	-1	-1	-1	-1	4	-1024	-768	-1	-1	-1	-1	4		0	0						Untertest3.avi	0	880	547	72	111				0	Content		-72	-111	29785935	2273604854
29803	08:58:15.001	00:00:29.802	1789	-1024	-768	-1	-1	-1	-1	4	-1024	-768	-1	-1	-1	-1	4		0	0						Untertest3.avi	0	880	547	72	111				0	Content		-72	-111	29802603	2273621522
29819	08:58:15.017	00:00:29.819	1790	-1024	-768	-1	-1	-1	-1	4	-1024	-768	-1	-1	-1	-1	4		0	0						Untertest3.avi	0	880	547	72	111				0	Content		-72	-111	29819058	2273637977
29836	08:58:15.034	00:00:29.835	1791	-1024	-768	-1	-1	-1	-1	4	-1024	-768	-1	-1	-1	-1	4		0	0						Untertest3.avi	0	880	547	72	111				0	Content		-72	-111	29835751	2273654670
29852	08:58:15.050	00:00:29.852	1792	-1024	-768	-1	-1	-1	-1	4	-1024	-768	-1	-1	-1	-1	4		0	0						Untertest3.avi	0	880	547	72	111				0	Content		-72	-111	29852341	2273671260
29869	08:58:15.067	00:00:29.869	1793	-1024	-768	-1	-1	-1	-1	4	-1024	-768	-1	-1	-1	-1	4		0	0						Untertest3.avi	0	880	547	72	111				0	Content		-72	-111	29869009	2273687928
29886	08:58:15.084	00:00:29.885	1794	-1024	-768	-1	-1	-1	-1	4	-1024	-768	-1	-1	-1	-1	4		0	0						Untertest3.avi	0	880	547	72	111				0	Content		-72	-111	29885910	2273704829
29903	08:58:15.101	00:00:29.902	1795	-1024	-768	-1	-1	-1	-1	4	-1024	-768	-1	-1	-1	-1	4		0	0						Untertest3.avi	0	880	547	72	111				0	Content		-72	-111	29902578	2273721497
29920	08:58:15.118	00:00:29.919	1796	-1024	-768	-1	-1	-1	-1	4	-1024	-768	-1	-1	-1	-1	4		0	0						Untertest3.avi	0	880	547	72	111				0	Content		-72	-111	29919571	2273738490
29936	08:58:15.134	00:00:29.936	1797	-1024	-768	-1	-1	-1	-1	4	-1024	-768	-1	-1	-1	-1	4		0	0						Untertest3.avi	0	880	547	72	111				0	Content		-72	-111	29936239	2273755158
29953	08:58:15.151	00:00:29.952	1798	-1024	-768	-1	-1	-1	-1	4	-1024	-768	-1	-1	-1	-1	4		0	0						Untertest3.avi	0	880	547	72	111				0	Content		-72	-111	29952907	2273771826
29970	08:58:15.168	00:00:29.970	1799	-1024	-768	-1	-1	-1	-1	4	-1024	-768	-1	-1	-1	-1	4		0	0						Untertest3.avi	0	880	547	72	111				0	Content		-72	-111	29970168	2273789087
29987	08:58:15.185	00:00:29.986	1800	-1024	-768	-1	-1	-1	-1	4	-1024	-768	-1	-1	-1	-1	4		0	0						Untertest3.avi	0	880	547	72	111				0	Content		-72	-111	29986836	2273805755
30003	08:58:15.201	00:00:30.003	1801	-1024	-768	-1	-1	-1	-1	4	-1024	-768	-1	-1	-1	-1	4		0	0						Untertest3.avi	0	880	547	72	111				0	Content		-72	-111	30003074	2273821993
30020	08:58:15.218	00:00:30.019	1802	-1024	-768	-1	-1	-1	-1	4	-1024	-768	-1	-1	-1	-1	4		0	0						Untertest3.avi	0	880	547	72	111				0	Content		-72	-111	30019742	2273838661
30036	08:58:15.234	00:00:30.036	1803	-1024	-768	-1	-1	-1	-1	4	-1024	-768	-1	-1	-1	-1	4		0	0						Untertest3.avi	0	880	547	72	111				0	Content		-72	-111	30036410	2273855329
30053	08:58:15.251	00:00:30.052	1804	-1024	-768	-1	-1	-1	-1	4	-1024	-768	-1	-1	-1	-1	4		0	0						Untertest3.avi	0	880	547	72	111				0	Content		-72	-111	30052603	2273871522
30069	08:58:15.267	00:00:30.069	1805	-1024	-768	-1	-1	-1	-1	4	-1024	-768	-1	-1	-1	-1	4		0	0						Untertest3.avi	0	880	547	72	111				0	Content		-72	-111	30069271	2273888190
30086	08:58:15.284	00:00:30.085	1806	-1024	-768	-1	-1	-1	-1	4	-1024	-768	-1	-1	-1	-1	4		0	0						Untertest3.avi	0	880	547	72	111				0	Content		-72	-111	30085561	2273904480
30102	08:58:15.300	00:00:30.102	1807	-1024	-768	-1	-1	-1	-1	4	-1024	-768	-1	-1	-1	-1	4		0	0						Untertest3.avi	0	880	547	72	111				0	Content		-72	-111	30102171	2273921090
30119	08:58:15.317	00:00:30.118	1808	-1024	-768	-1	-1	-1	-1	4	-1024	-768	-1	-1	-1	-1	4		0	0						Untertest3.avi	0	880	547	72	111				0	Content		-72	-111	30118862	2273937781
30136	08:58:15.334	00:00:30.135	1809	-1024	-768	-1	-1	-1	-1	4	-1024	-768	-1	-1	-1	-1	4		0	0						Untertest3.avi	0	880	547	72	111				0	Content		-72	-111	30135530	2273954449
30152	08:58:15.350	00:00:30.152	1810	-1024	-768	-1	-1	-1	-1	4	-1024	-768	-1	-1	-1	-1	4		0	0						Untertest3.avi	0	880	547	72	111				0	Content		-72	-111	30152162	2273971081
30169	08:58:15.367	00:00:30.168	1811	-1024	-768	-1	-1	-1	-1	4	-1024	-768	-1	-1	-1	-1	4		0	0						Untertest3.avi	0	880	547	72	111				0	Content		-72	-111	30168830	2273987749
30186	08:58:15.384	00:00:30.185	1812	-1024	-768	-1	-1	-1	-1	4	-1024	-768	-1	-1	-1	-1	4		0	0						Untertest3.avi	0	880	547	72	111				0	Content		-72	-111	30185693	2274004612
30202	08:58:15.400	00:00:30.202	1813	-1024	-768	-1	-1	-1	-1	4	-1024	-768	-1	-1	-1	-1	4		0	0						Untertest3.avi	0	880	547	72	111				0	Content		-72	-111	30202361	2274021280
30219	08:58:15.417	00:00:30.219	1814	-1024	-768	-1	-1	-1	-1	4	-1024	-768	-1	-1	-1	-1	4		0	0						Untertest3.avi	0	880	547	72	111				0	Content		-72	-111	30219029	2274037948
30236	08:58:15.434	00:00:30.236	1815	-1024	-768	-1	-1	-1	-1	4	-1024	-768	-1	-1	-1	-1	4		0	0						Untertest3.avi	0	880	547	72	111				0	Content		-72	-111	30236161	2274055080
30253	08:58:15.451	00:00:30.252	1816	-1024	-768	-1	-1	-1	-1	4	-1024	-768	-1	-1	-1	-1	4		0	0						Untertest3.avi	0	880	547	72	111				0	Content		-72	-111	30252829	2274071748
30270	08:58:15.468	00:00:30.269	1817	-1024	-768	-1	-1	-1	-1	4	-1024	-768	-1	-1	-1	-1	4		0	0						Untertest3.avi	0	880	547	72	111				0	Content		-72	-111	30269859	2274088778
30287	08:58:15.485	00:00:30.286	1818	-1024	-768	-1	-1	-1	-1	4	-1024	-768	-1	-1	-1	-1	4		0	0						Untertest3.avi	0	880	547	72	111				0	Content		-72	-111	30286527	2274105446
30303	08:58:15.501	00:00:30.303	1819	-1024	-768	-1	-1	-1	-1	4	-1024	-768	-1	-1	-1	-1	4		0	0						Untertest3.avi	0	880	547	72	111				0	Content		-72	-111	30303195	2274122114
30319	08:58:15.517	00:00:30.319	1820	-1024	-768	-1	-1	-1	-1	4	-1024	-768	-1	-1	-1	-1	4		0	0						Untertest3.avi	0	880	547	72	111				0	Content		-72	-111	30319304	2274138223
30336	08:58:15.534	00:00:30.335	1821	-1024	-768	-1	-1	-1	-1	4	-1024	-768	-1	-1	-1	-1	4		0	0						Untertest3.avi	0	880	547	72	111				0	Content		-72	-111	30335972	2274154891
30352	08:58:15.550	00:00:30.352	1822	-1024	-768	-1	-1	-1	-1	4	-1024	-768	-1	-1	-1	-1	4		0	0						Untertest3.avi	0	880	547	72	111				0	Content		-72	-111	30352316	2274171235
30369	08:58:15.567	00:00:30.368	1823	-1024	-768	-1	-1	-1	-1	4	-1024	-768	-1	-1	-1	-1	4		0	0						Untertest3.avi	0	880	547	72	111				0	Content		-72	-111	30368984	2274187903
30386	08:58:15.584	00:00:30.385	1824	-1024	-768	-1	-1	-1	-1	4	-1024	-768	-1	-1	-1	-1	4		0	0						Untertest3.avi	0	880	547	72	111				0	Content		-72	-111	30385509	2274204428
30402	08:58:15.600	00:00:30.402	1825	-1024	-768	-1	-1	-1	-1	4	-1024	-768	-1	-1	-1	-1	4		0	0						Untertest3.avi	0	880	547	72	111				0	Content		-72	-111	30402177	2274221096
30419	08:58:15.617	00:00:30.418	1826	-1024	-768	-1	-1	-1	-1	4	-1024	-768	-1	-1	-1	-1	4		0	0						Untertest3.avi	0	880	547	72	111				0	Content		-72	-111	30418656	2274237575
30435	08:58:15.633	00:00:30.435	1827	-1024	-768	-1	-1	-1	-1	4	-1024	-768	-1	-1	-1	-1	4		0	0						Untertest3.avi	0	880	547	72	111				0	Content		-72	-111	30435459	2274254378
30452	08:58:15.650	00:00:30.452	1828	-1024	-768	-1	-1	-1	-1	4	-1024	-768	-1	-1	-1	-1	4		0	0						Untertest3.avi	0	880	547	72	111				0	Content		-72	-111	30452066	2274270985
30469	08:58:15.667	00:00:30.468	1829	-1024	-768	-1	-1	-1	-1	4	-1024	-768	-1	-1	-1	-1	4		0	0						Untertest3.avi	0	880	547	72	111				0	Content		-72	-111	30468734	2274287653
30485	08:58:15.683	00:00:30.485	1830	-1024	-768	-1	-1	-1	-1	4	-1024	-768	-1	-1	-1	-1	4		0	0						Untertest3.avi	0	880	547	72	111				0	Content		-72	-111	30485402	2274304321
30502	08:58:15.700	00:00:30.502	1831	-1024	-768	-1	-1	-1	-1	4	-1024	-768	-1	-1	-1	-1	4		0	0						Untertest3.avi	0	880	547	72	111				0	Content		-72	-111	30502276	2274321195
30519	08:58:15.717	00:00:30.518	1832	-1024	-768	-1	-1	-1	-1	4	-1024	-768	-1	-1	-1	-1	4		0	0						Untertest3.avi	0	880	547	72	111				0	Content		-72	-111	30518944	2274337863
30536	08:58:15.734	00:00:30.535	1833	-1024	-768	-1	-1	-1	-1	4	-1024	-768	-1	-1	-1	-1	4		0	0						Untertest3.avi	0	880	547	72	111				0	Content		-72	-111	30535888	2274354807
30553	08:58:15.751	00:00:30.552	1834	-1024	-768	-1	-1	-1	-1	4	-1024	-768	-1	-1	-1	-1	4		0	0						Untertest3.avi	0	880	547	72	111				0	Content		-72	-111	30552556	2274371475
30569	08:58:15.767	00:00:30.569	1835	-1024	-768	-1	-1	-1	-1	4	-1024	-768	-1	-1	-1	-1	4		0	0						Untertest3.avi	0	880	547	72	111				0	Content		-72	-111	30569224	2274388143
30586	08:58:15.784	00:00:30.586	1836	-1024	-768	-1	-1	-1	-1	4	-1024	-768	-1	-1	-1	-1	4		0	0						Untertest3.avi	0	880	547	72	111				0	Content		-72	-111	30586498	2274405417
30603	08:58:15.801	00:00:30.603	1837	-1024	-768	-1	-1	-1	-1	4	-1024	-768	-1	-1	-1	-1	4		0	0						Untertest3.avi	0	880	547	72	111				0	Content		-72	-111	30603166	2274422085
30619	08:58:15.817	00:00:30.619	1838	-1024	-768	-1	-1	-1	-1	4	-1024	-768	-1	-1	-1	-1	4		0	0						Untertest3.avi	0	880	547	72	111				0	Content		-72	-111	30619368	2274438287
30636	08:58:15.834	00:00:30.636	1839	-1024	-768	-1	-1	-1	-1	4	-1024	-768	-1	-1	-1	-1	4		0	0						Untertest3.avi	0	880	547	72	111				0	Content		-72	-111	30636036	2274454955
30653	08:58:15.851	00:00:30.652	1840	-1024	-768	-1	-1	-1	-1	4	-1024	-768	-1	-1	-1	-1	4		0	0						Untertest3.avi	0	880	547	72	111				0	Content		-72	-111	30652704	2274471623
30669	08:58:15.867	00:00:30.668	1841	-1024	-768	-1	-1	-1	-1	4	-1024	-768	-1	-1	-1	-1	4		0	0						Untertest3.avi	0	880	547	72	111				0	Content		-72	-111	30668924	2274487843
30686	08:58:15.884	00:00:30.685	1842	-1024	-768	-1	-1	-1	-1	4	-1024	-768	-1	-1	-1	-1	4		0	0						Untertest3.avi	0	880	547	72	111				0	Content		-72	-111	30685592	2274504511
30702	08:58:15.900	00:00:30.701	1843	-1024	-768	-1	-1	-1	-1	4	-1024	-768	-1	-1	-1	-1	4		0	0						Untertest3.avi	0	880	547	72	111				0	Content		-72	-111	30701890	2274520809
30719	08:58:15.917	00:00:30.718	1844	-1024	-768	-1	-1	-1	-1	4	-1024	-768	-1	-1	-1	-1	4		0	0						Untertest3.avi	0	880	547	72	111				0	Content		-72	-111	30718513	2274537432
30735	08:58:15.933	00:00:30.735	1845	-1024	-768	-1	-1	-1	-1	4	-1024	-768	-1	-1	-1	-1	4		0	0						Untertest3.avi	0	880	547	72	111				0	Content		-72	-111	30735138	2274554057
30752	08:58:15.950	00:00:30.751	1846	-1024	-768	-1	-1	-1	-1	4	-1024	-768	-1	-1	-1	-1	4		0	0						Untertest3.avi	0	880	547	72	111				0	Content		-72	-111	30751806	2274570725
30768	08:58:15.966	00:00:30.768	1847	-1024	-768	-1	-1	-1	-1	4	-1024	-768	-1	-1	-1	-1	4		0	0						Untertest3.avi	0	880	547	72	111				0	Content		-72	-111	30768409	2274587328
30785	08:58:15.983	00:00:30.785	1848	-1024	-768	-1	-1	-1	-1	4	-1024	-768	-1	-1	-1	-1	4		0	0						Untertest3.avi	0	880	547	72	111				0	Content		-72	-111	30785077	2274603996
30802	08:58:16.000	00:00:30.801	1849	-1024	-768	-1	-1	-1	-1	4	-1024	-768	-1	-1	-1	-1	4		0	0						Untertest3.avi	0	880	547	72	111				0	Content		-72	-111	30801950	2274620869
30819	08:58:16.017	00:00:30.818	1850	-1024	-768	-1	-1	-1	-1	4	-1024	-768	-1	-1	-1	-1	4		0	0						Untertest3.avi	0	880	547	72	111				0	Content		-72	-111	30818618	2274637537
30835	08:58:16.033	00:00:30.835	1851	-1024	-768	-1	-1	-1	-1	4	-1024	-768	-1	-1	-1	-1	4		0	0						Untertest3.avi	0	880	547	72	111				0	Content		-72	-111	30835286	2274654205
30852	08:58:16.050	00:00:30.852	1852	-1024	-768	-1	-1	-1	-1	4	-1024	-768	-1	-1	-1	-1	4		0	0						Untertest3.avi	0	880	547	72	111				0	Content		-72	-111	30852474	2274671393
30869	08:58:16.067	00:00:30.869	1853	-1024	-768	-1	-1	-1	-1	4	-1024	-768	-1	-1	-1	-1	4		0	0						Untertest3.avi	0	880	547	72	111				0	Content		-72	-111	30869142	2274688061
30886	08:58:16.084	00:00:30.886	1854	-1024	-768	-1	-1	-1	-1	4	-1024	-768	-1	-1	-1	-1	4		0	0						Untertest3.avi	0	880	547	72	111				0	Content		-72	-111	30886183	2274705102
30903	08:58:16.101	00:00:30.902	1855	-1024	-768	-1	-1	-1	-1	4	-1024	-768	-1	-1	-1	-1	4		0	0						Untertest3.avi	0	880	547	72	111				0	Content		-72	-111	30902851	2274721770
30920	08:58:16.118	00:00:30.919	1856	-1024	-768	-1	-1	-1	-1	4	-1024	-768	-1	-1	-1	-1	4		0	0						Untertest3.avi	0	880	547	72	111				0	Content		-72	-111	30919519	2274738438
30936	08:58:16.134	00:00:30.935	1857	-1024	-768	-1	-1	-1	-1	4	-1024	-768	-1	-1	-1	-1	4		0	0						Untertest3.avi	0	880	547	72	111				0	Content		-72	-111	30935583	2274754502
30952	08:58:16.150	00:00:30.952	1858	-1024	-768	-1	-1	-1	-1	4	-1024	-768	-1	-1	-1	-1	4		0	0						Untertest3.avi	0	880	547	72	111				0	Content		-72	-111	30952251	2274771170
30969	08:58:16.167	00:00:30.968	1859	-1024	-768	-1	-1	-1	-1	4	-1024	-768	-1	-1	-1	-1	4		0	0						Untertest3.avi	0	880	547	72	111				0	Content		-72	-111	30968630	2274787549
30985	08:58:16.183	00:00:30.985	1860	-1024	-768	-1	-1	-1	-1	4	-1024	-768	-1	-1	-1	-1	4		0	0						Untertest3.avi	0	880	547	72	111				0	Content		-72	-111	30985298	2274804217
31002	08:58:16.200	00:00:31.001	1861	-1024	-768	-1	-1	-1	-1	4	-1024	-768	-1	-1	-1	-1	4		0	0						Untertest3.avi	0	880	547	72	111				0	Content		-72	-111	31001777	2274820696
31018	08:58:16.216	00:00:31.018	1862	-1024	-768	-1	-1	-1	-1	4	-1024	-768	-1	-1	-1	-1	4		0	0						Untertest3.avi	0	880	547	72	111				0	Content		-72	-111	31018445	2274837364
31035	08:58:16.233	00:00:31.035	1863	-1024	-768	-1	-1	-1	-1	4	-1024	-768	-1	-1	-1	-1	4		0	0						Untertest3.avi	0	880	547	72	111				0	Content		-72	-111	31035005	2274853924
31052	08:58:16.250	00:00:31.051	1864	-1024	-768	-1	-1	-1	-1	4	-1024	-768	-1	-1	-1	-1	4		0	0						Untertest3.avi	0	880	547	72	111				0	Content		-72	-111	31051681	2274870600
31068	08:58:16.266	00:00:31.068	1865	-1024	-768	-1	-1	-1	-1	4	-1024	-768	-1	-1	-1	-1	4		0	0						Untertest3.avi	0	880	547	72	111				0	Content		-72	-111	31068295	2274887214
31085	08:58:16.283	00:00:31.084	1866	-1024	-768	-1	-1	-1	-1	4	-1024	-768	-1	-1	-1	-1	4		0	0						Untertest3.avi	0	880	547	72	111				0	Content		-72	-111	31084963	2274903882
31102	08:58:16.300	00:00:31.101	1867	-1024	-768	-1	-1	-1	-1	4	-1024	-768	-1	-1	-1	-1	4		0	0						Untertest3.avi	0	880	547	72	111				0	Content		-72	-111	31101630	2274920549
31119	08:58:16.317	00:00:31.118	1868	-1024	-768	-1	-1	-1	-1	4	-1024	-768	-1	-1	-1	-1	4		0	0						Untertest3.avi	0	880	547	72	111				0	Content		-72	-111	31118512	2274937431
31135	08:58:16.333	00:00:31.135	1869	-1024	-768	-1	-1	-1	-1	4	-1024	-768	-1	-1	-1	-1	4		0	0						Untertest3.avi	0	880	547	72	111				0	Content		-72	-111	31135180	2274954099
31152	08:58:16.350	00:00:31.152	1870	-1024	-768	-1	-1	-1	-1	4	-1024	-768	-1	-1	-1	-1	4		0	0						Untertest3.avi	0	880	547	72	111				0	Content		-72	-111	31152163	2274971082
31169	08:58:16.367	00:00:31.168	1871	-1024	-768	-1	-1	-1	-1	4	-1024	-768	-1	-1	-1	-1	4		0	0						Untertest3.avi	0	880	547	72	111				0	Content		-72	-111	31168831	2274987750
31185	08:58:16.383	00:00:31.185	1872	-1024	-768	-1	-1	-1	-1	4	-1024	-768	-1	-1	-1	-1	4		0	0						Untertest3.avi	0	880	547	72	111				0	Content		-72	-111	31185499	2275004418
31203	08:58:16.401	00:00:31.202	1873	-1024	-768	-1	-1	-1	-1	4	-1024	-768	-1	-1	-1	-1	4		0	0						Untertest3.avi	0	880	547	72	111				0	Content		-72	-111	31202565	2275021484
31219	08:58:16.417	00:00:31.219	1874	-1024	-768	-1	-1	-1	-1	4	-1024	-768	-1	-1	-1	-1	4		0	0						Untertest3.avi	0	880	547	72	111				0	Content		-72	-111	31219233	2275038152
31235	08:58:16.433	00:00:31.235	1875	-1024	-768	-1	-1	-1	-1	4	-1024	-768	-1	-1	-1	-1	4		0	0						Untertest3.avi	0	880	547	72	111				0	Content		-72	-111	31235278	2275054197
31252	08:58:16.450	00:00:31.251	1876	-1024	-768	-1	-1	-1	-1	4	-1024	-768	-1	-1	-1	-1	4		0	0						Untertest3.avi	0	880	547	72	111				0	Content		-72	-111	31251946	2275070865
31268	08:58:16.466	00:00:31.268	1877	-1024	-768	-1	-1	-1	-1	4	-1024	-768	-1	-1	-1	-1	4		0	0						Untertest3.avi	0	880	547	72	111				0	Content		-72	-111	31268253	2275087172
31285	08:58:16.483	00:00:31.284	1878	-1024	-768	-1	-1	-1	-1	4	-1024	-768	-1	-1	-1	-1	4		0	0						Untertest3.avi	0	880	547	72	111				0	Content		-72	-111	31284921	2275103840
31301	08:58:16.499	00:00:31.301	1879	-1024	-768	-1	-1	-1	-1	4	-1024	-768	-1	-1	-1	-1	4		0	0						Untertest3.avi	0	880	547	72	111				0	Content		-72	-111	31301427	2275120346
31318	08:58:16.516	00:00:31.318	1880	-1024	-768	-1	-1	-1	-1	4	-1024	-768	-1	-1	-1	-1	4		0	0						Untertest3.avi	0	880	547	72	111				0	Content		-72	-111	31318095	2275137014
31335	08:58:16.533	00:00:31.334	1881	-1024	-768	-1	-1	-1	-1	4	-1024	-768	-1	-1	-1	-1	4		0	0						Untertest3.avi	0	880	547	72	111				0	Content		-72	-111	31334731	2275153650
31351	08:58:16.549	00:00:31.351	1882	-1024	-768	-1	-1	-1	-1	4	-1024	-768	-1	-1	-1	-1	4		0	0						Untertest3.avi	0	880	547	72	111				0	Content		-72	-111	31351399	2275170318
31368	08:58:16.566	00:00:31.367	1883	-1024	-768	-1	-1	-1	-1	4	-1024	-768	-1	-1	-1	-1	4		0	0						Untertest3.avi	0	880	547	72	111				0	Content		-72	-111	31367988	2275186907
31385	08:58:16.583	00:00:31.384	1884	-1024	-768	-1	-1	-1	-1	4	-1024	-768	-1	-1	-1	-1	4		0	0						Untertest3.avi	0	880	547	72	111				0	Content		-72	-111	31384555	2275203474
31401	08:58:16.599	00:00:31.401	1885	-1024	-768	-1	-1	-1	-1	4	-1024	-768	-1	-1	-1	-1	4		0	0						Untertest3.avi	0	880	547	72	111				0	Content		-72	-111	31401496	2275220415
31418	08:58:16.616	00:00:31.418	1886	-1024	-768	-1	-1	-1	-1	4	-1024	-768	-1	-1	-1	-1	4		0	0						Untertest3.avi	0	880	547	72	111				0	Content		-72	-111	31418164	2275237083
31435	08:58:16.633	00:00:31.435	1887	-1024	-768	-1	-1	-1	-1	4	-1024	-768	-1	-1	-1	-1	4		0	0						Untertest3.avi	0	880	547	72	111				0	Content		-72	-111	31435298	2275254217
31452	08:58:16.650	00:00:31.451	1888	-1024	-768	-1	-1	-1	-1	4	-1024	-768	-1	-1	-1	-1	4		0	0						Untertest3.avi	0	880	547	72	111				0	Content		-72	-111	31451965	2275270884
31469	08:58:16.667	00:00:31.468	1889	-1024	-768	-1	-1	-1	-1	4	-1024	-768	-1	-1	-1	-1	4		0	0						Untertest3.avi	0	880	547	72	111				0	Content		-72	-111	31468993	2275287912
31486	08:58:16.684	00:00:31.485	1890	-1024	-768	-1	-1	-1	-1	4	-1024	-768	-1	-1	-1	-1	4		0	0						Untertest3.avi	0	880	547	72	111				0	Content		-72	-111	31485661	2275304580
31502	08:58:16.700	00:00:31.502	1891	-1024	-768	-1	-1	-1	-1	4	-1024	-768	-1	-1	-1	-1	4		0	0						Untertest3.avi	0	880	547	72	111				0	Content		-72	-111	31502329	2275321248
31518	08:58:16.716	00:00:31.518	1892	-1024	-768	-1	-1	-1	-1	4	-1024	-768	-1	-1	-1	-1	4		0	0						Untertest3.avi	0	880	547	72	111				0	Content		-72	-111	31518376	2275337295
31535	08:58:16.733	00:00:31.535	1893	-1024	-768	-1	-1	-1	-1	4	-1024	-768	-1	-1	-1	-1	4		0	0						Untertest3.avi	0	880	547	72	111				0	Content		-72	-111	31535044	2275353963
31551	08:58:16.749	00:00:31.551	1894	-1024	-768	-1	-1	-1	-1	4	-1024	-768	-1	-1	-1	-1	4		0	0						Untertest3.avi	0	880	547	72	111				0	Content		-72	-111	31551421	2275370340
31568	08:58:16.766	00:00:31.568	1895	-1024	-768	-1	-1	-1	-1	4	-1024	-768	-1	-1	-1	-1	4		0	0						Untertest3.avi	0	880	547	72	111				0	Content		-72	-111	31568089	2275387008
31585	08:58:16.783	00:00:31.584	1896	-1024	-768	-1	-1	-1	-1	4	-1024	-768	-1	-1	-1	-1	4		0	0						Untertest3.avi	0	880	547	72	111				0	Content		-72	-111	31584567	2275403486
31601	08:58:16.799	00:00:31.601	1897	-1024	-768	-1	-1	-1	-1	4	-1024	-768	-1	-1	-1	-1	4		0	0						Untertest3.avi	0	880	547	72	111				0	Content		-72	-111	31601235	2275420154
31618	08:58:16.816	00:00:31.617	1898	-1024	-768	-1	-1	-1	-1	4	-1024	-768	-1	-1	-1	-1	4		0	0						Untertest3.avi	0	880	547	72	111				0	Content		-72	-111	31617793	2275436712
31634	08:58:16.832	00:00:31.634	1899	-1024	-768	-1	-1	-1	-1	4	-1024	-768	-1	-1	-1	-1	4		0	0						Untertest3.avi	0	880	547	72	111				0	Content		-72	-111	31634473	2275453392
31651	08:58:16.849	00:00:31.651	1900	-1024	-768	-1	-1	-1	-1	4	-1024	-768	-1	-1	-1	-1	4		0	0						Untertest3.avi	0	880	547	72	111				0	Content		-72	-111	31651070	2275469989
31668	08:58:16.866	00:00:31.667	1901	-1024	-768	-1	-1	-1	-1	4	-1024	-768	-1	-1	-1	-1	4		0	0						Untertest3.avi	0	880	547	72	111				0	Content		-72	-111	31667737	2275486656
31685	08:58:16.883	00:00:31.684	1902	-1024	-768	-1	-1	-1	-1	4	-1024	-768	-1	-1	-1	-1	4		0	0						Untertest3.avi	0	880	547	72	111				0	Content		-72	-111	31684644	2275503563
31701	08:58:16.899	00:00:31.701	1903	-1024	-768	-1	-1	-1	-1	4	-1024	-768	-1	-1	-1	-1	4		0	0						Untertest3.avi	0	880	547	72	111				0	Content		-72	-111	31701312	2275520231
31718	08:58:16.916	00:00:31.718	1904	-1024	-768	-1	-1	-1	-1	4	-1024	-768	-1	-1	-1	-1	4		0	0						Untertest3.avi	0	880	547	72	111				0	Content		-72	-111	31718264	2275537183
31735	08:58:16.933	00:00:31.734	1905	-1024	-768	-1	-1	-1	-1	4	-1024	-768	-1	-1	-1	-1	4		0	0						Untertest3.avi	0	880	547	72	111				0	Content		-72	-111	31734931	2275553850
31752	08:58:16.950	00:00:31.751	1906	-1024	-768	-1	-1	-1	-1	4	-1024	-768	-1	-1	-1	-1	4		0	0						Untertest3.avi	0	880	547	72	111				0	Content		-72	-111	31751599	2275570518
31769	08:58:16.967	00:00:31.768	1907	-1024	-768	-1	-1	-1	-1	4	-1024	-768	-1	-1	-1	-1	4		0	0						Untertest3.avi	0	880	547	72	111				0	Content		-72	-111	31768882	2275587801
31786	08:58:16.984	00:00:31.785	1908	-1024	-768	-1	-1	-1	-1	4	-1024	-768	-1	-1	-1	-1	4		0	0						Untertest3.avi	0	880	547	72	111				0	Content		-72	-111	31785550	2275604469
31802	08:58:17.000	00:00:31.801	1909	-1024	-768	-1	-1	-1	-1	4	-1024	-768	-1	-1	-1	-1	4		0	0						Untertest3.avi	0	880	547	72	111				0	Content		-72	-111	31801796	2275620715
31818	08:58:17.016	00:00:31.818	1910	-1024	-768	-1	-1	-1	-1	4	-1024	-768	-1	-1	-1	-1	4		0	0						Untertest3.avi	0	880	547	72	111				0	Content		-72	-111	31818464	2275637383
31835	08:58:17.033	00:00:31.835	1911	-1024	-768	-1	-1	-1	-1	4	-1024	-768	-1	-1	-1	-1	4		0	0						Untertest3.avi	0	880	547	72	111				0	Content		-72	-111	31835132	2275654051
31851	08:58:17.049	00:00:31.851	1912	-1024	-768	-1	-1	-1	-1	4	-1024	-768	-1	-1	-1	-1	4		0	0						Untertest3.avi	0	880	547	72	111				0	Content		-72	-111	31851336	2275670255
31868	08:58:17.066	00:00:31.868	1913	-1024	-768	-1	-1	-1	-1	4	-1024	-768	-1	-1	-1	-1	4		0	0						Untertest3.avi	0	880	547	72	111				0	Content		-72	-111	31868003	2275686922
31885	08:58:17.083	00:00:31.884	1914	-1024	-768	-1	-1	-1	-1	4	-1024	-768	-1	-1	-1	-1	4		0	0						Untertest3.avi	0	880	547	72	111				0	Content		-72	-111	31884516	2275703435
31901	08:58:17.099	00:00:31.901	1915	-1024	-768	-1	-1	-1	-1	4	-1024	-768	-1	-1	-1	-1	4		0	0						Untertest3.avi	0	880	547	72	111				0	Content		-72	-111	31901184	2275720103
31918	08:58:17.116	00:00:31.917	1916	-1024	-768	-1	-1	-1	-1	4	-1024	-768	-1	-1	-1	-1	4		0	0						Untertest3.avi	0	880	547	72	111				0	Content		-72	-111	31917852	2275736771
31934	08:58:17.132	00:00:31.934	1917	-1024	-768	-1	-1	-1	-1	4	-1024	-768	-1	-1	-1	-1	4		0	0						Untertest3.avi	0	880	547	72	111				0	Content		-72	-111	31934350	2275753269
31951	08:58:17.149	00:00:31.951	1918	-1024	-768	-1	-1	-1	-1	4	-1024	-768	-1	-1	-1	-1	4		0	0						Untertest3.avi	0	880	547	72	111				0	Content		-72	-111	31951017	2275769936
31968	08:58:17.166	00:00:31.967	1919	-1024	-768	-1	-1	-1	-1	4	-1024	-768	-1	-1	-1	-1	4		0	0						Untertest3.avi	0	880	547	72	111				0	Content		-72	-111	31967593	2275786512
31984	08:58:17.182	00:00:31.984	1920	-1024	-768	-1	-1	-1	-1	4	-1024	-768	-1	-1	-1	-1	4		0	0						Untertest3.avi	0	880	547	72	111				0	Content		-72	-111	31984162	2275803081
32001	08:58:17.199	00:00:32.001	1921	-1024	-768	-1	-1	-1	-1	4	-1024	-768	-1	-1	-1	-1	4		0	0						Untertest3.avi	0	880	547	72	111				0	Content		-72	-111	32001099	2275820018
32018	08:58:17.216	00:00:32.017	1922	-1024	-768	-1	-1	-1	-1	4	-1024	-768	-1	-1	-1	-1	4		0	0						Untertest3.avi	0	880	547	72	111				0	Content		-72	-111	32017766	2275836685
32035	08:58:17.233	00:00:32.034	1923	-1024	-768	-1	-1	-1	-1	4	-1024	-768	-1	-1	-1	-1	4		0	0						Untertest3.avi	0	880	547	72	111				0	Content		-72	-111	32034900	2275853819
32052	08:58:17.250	00:00:32.051	1924	-1024	-768	-1	-1	-1	-1	4	-1024	-768	-1	-1	-1	-1	4		0	0						Untertest3.avi	0	880	547	72	111				0	Content		-72	-111	32051568	2275870487
32069	08:58:17.267	00:00:32.068	1925	-1024	-768	-1	-1	-1	-1	4	-1024	-768	-1	-1	-1	-1	4		0	0						Untertest3.avi	0	880	547	72	111				0	Content		-72	-111	32068600	2275887519
32085	08:58:17.283	00:00:32.085	1926	-1024	-768	-1	-1	-1	-1	4	-1024	-768	-1	-1	-1	-1	4		0	0						Untertest3.avi	0	880	547	72	111				0	Content		-72	-111	32085268	2275904187
32102	08:58:17.300	00:00:32.101	1927	-1024	-768	-1	-1	-1	-1	4	-1024	-768	-1	-1	-1	-1	4		0	0						Untertest3.avi	0	880	547	72	111				0	Content		-72	-111	32101935	2275920854
32118	08:58:17.316	00:00:32.117	1928	-1024	-768	-1	-1	-1	-1	4	-1024	-768	-1	-1	-1	-1	4		0	0						Untertest3.avi	0	880	547	72	111				0	Content		-72	-111	32117985	2275936904
32135	08:58:17.333	00:00:32.134	1929	-1024	-768	-1	-1	-1	-1	4	-1024	-768	-1	-1	-1	-1	4		0	0						Untertest3.avi	0	880	547	72	111				0	Content		-72	-111	32134653	2275953572
32151	08:58:17.349	00:00:32.151	1930	-1024	-768	-1	-1	-1	-1	4	-1024	-768	-1	-1	-1	-1	4		0	0						Untertest3.avi	0	880	547	72	111				0	Content		-72	-111	32151029	2275969948
32168	08:58:17.366	00:00:32.167	1931	-1024	-768	-1	-1	-1	-1	4	-1024	-768	-1	-1	-1	-1	4		0	0						Untertest3.avi	0	880	547	72	111				0	Content		-72	-111	32167697	2275986616
32184	08:58:17.382	00:00:32.184	1932	-1024	-768	-1	-1	-1	-1	4	-1024	-768	-1	-1	-1	-1	4		0	0						Untertest3.avi	0	880	547	72	111				0	Content		-72	-111	32184178	2276003097
32201	08:58:17.399	00:00:32.200	1933	-1024	-768	-1	-1	-1	-1	4	-1024	-768	-1	-1	-1	-1	4		0	0						Untertest3.avi	0	880	547	72	111				0	Content		-72	-111	32200846	2276019765
32217	08:58:17.415	00:00:32.217	1934	-1024	-768	-1	-1	-1	-1	4	-1024	-768	-1	-1	-1	-1	4		0	0						Untertest3.avi	0	880	547	72	111				0	Content		-72	-111	32217405	2276036324
32234	08:58:17.432	00:00:32.234	1935	-1024	-768	-1	-1	-1	-1	4	-1024	-768	-1	-1	-1	-1	4		0	0						Untertest3.avi	0	880	547	72	111				0	Content		-72	-111	32234082	2276053001
32251	08:58:17.449	00:00:32.250	1936	-1024	-768	-1	-1	-1	-1	4	-1024	-768	-1	-1	-1	-1	4		0	0						Untertest3.avi	0	880	547	72	111				0	Content		-72	-111	32250680	2276069599
32267	08:58:17.465	00:00:32.267	1937	-1024	-768	-1	-1	-1	-1	4	-1024	-768	-1	-1	-1	-1	4		0	0						Untertest3.avi	0	880	547	72	111				0	Content		-72	-111	32267348	2276086267
32284	08:58:17.482	00:00:32.284	1938	-1024	-768	-1	-1	-1	-1	4	-1024	-768	-1	-1	-1	-1	4		0	0						Untertest3.avi	0	880	547	72	111				0	Content		-72	-111	32284252	2276103171
32301	08:58:17.499	00:00:32.300	1939	-1024	-768	-1	-1	-1	-1	4	-1024	-768	-1	-1	-1	-1	4		0	0						Untertest3.avi	0	880	547	72	111				0	Content		-72	-111	32300919	2276119838
32318	08:58:17.516	00:00:32.317	1940	-1024	-768	-1	-1	-1	-1	4	-1024	-768	-1	-1	-1	-1	4		0	0						Untertest3.avi	0	880	547	72	111				0	Content		-72	-111	32317913	2276136832
32335	08:58:17.533	00:00:32.334	1941	-1024	-768	-1	-1	-1	-1	4	-1024	-768	-1	-1	-1	-1	4		0	0						Untertest3.avi	0	880	547	72	111				0	Content		-72	-111	32334581	2276153500
32351	08:58:17.549	00:00:32.351	1942	-1024	-768	-1	-1	-1	-1	4	-1024	-768	-1	-1	-1	-1	4		0	0						Untertest3.avi	0	880	547	72	111				0	Content		-72	-111	32351249	2276170168
32369	08:58:17.567	00:00:32.368	1943	-1024	-768	-1	-1	-1	-1	4	-1024	-768	-1	-1	-1	-1	4		0	0						Untertest3.avi	0	880	547	72	111				0	Content		-72	-111	32368512	2276187431
32385	08:58:17.583	00:00:32.385	1944	-1024	-768	-1	-1	-1	-1	4	-1024	-768	-1	-1	-1	-1	4		0	0						Untertest3.avi	0	880	547	72	111				0	Content		-72	-111	32385179	2276204098
32401	08:58:17.599	00:00:32.401	1945	-1024	-768	-1	-1	-1	-1	4	-1024	-768	-1	-1	-1	-1	4		0	0						Untertest3.avi	0	880	547	72	111				0	Content		-72	-111	32401418	2276220337
32418	08:58:17.616	00:00:32.418	1946	-1024	-768	-1	-1	-1	-1	4	-1024	-768	-1	-1	-1	-1	4		0	0						Untertest3.avi	0	880	547	72	111				0	Content		-72	-111	32418086	2276237005
32435	08:58:17.633	00:00:32.434	1947	-1024	-768	-1	-1	-1	-1	4	-1024	-768	-1	-1	-1	-1	4		0	0						Untertest3.avi	0	880	547	72	111				0	Content		-72	-111	32434754	2276253673
32451	08:58:17.649	00:00:32.450	1948	-1024	-768	-1	-1	-1	-1	4	-1024	-768	-1	-1	-1	-1	4		0	0						Untertest3.avi	0	880	547	72	111				0	Content		-72	-111	32450950	2276269869
32468	08:58:17.666	00:00:32.467	1949	-1024	-768	-1	-1	-1	-1	4	-1024	-768	-1	-1	-1	-1	4		0	0						Untertest3.avi	0	880	547	72	111				0	Content		-72	-111	32467618	2276286537
32484	08:58:17.682	00:00:32.484	1950	-1024	-768	-1	-1	-1	-1	4	-1024	-768	-1	-1	-1	-1	4		0	0						Untertest3.avi	0	880	547	72	111				0	Content		-72	-111	32484128	2276303047
32501	08:58:17.699	00:00:32.500	1951	-1024	-768	-1	-1	-1	-1	4	-1024	-768	-1	-1	-1	-1	4		0	0						Untertest3.avi	0	880	547	72	111				0	Content		-72	-111	32500796	2276319715
32517	08:58:17.715	00:00:32.517	1952	-1024	-768	-1	-1	-1	-1	4	-1024	-768	-1	-1	-1	-1	4		0	0						Untertest3.avi	0	880	547	72	111				0	Content		-72	-111	32517463	2276336382
32534	08:58:17.732	00:00:32.534	1953	-1024	-768	-1	-1	-1	-1	4	-1024	-768	-1	-1	-1	-1	4		0	0						Untertest3.avi	0	880	547	72	111				0	Content		-72	-111	32534019	2276352938
32551	08:58:17.749	00:00:32.550	1954	-1024	-768	-1	-1	-1	-1	4	-1024	-768	-1	-1	-1	-1	4		0	0						Untertest3.avi	0	880	547	72	111				0	Content		-72	-111	32550687	2276369606
32567	08:58:17.765	00:00:32.567	1955	-1024	-768	-1	-1	-1	-1	4	-1024	-768	-1	-1	-1	-1	4		0	0						Untertest3.avi	0	880	547	72	111				0	Content		-72	-111	32567199	2276386118
32584	08:58:17.782	00:00:32.583	1956	-1024	-768	-1	-1	-1	-1	4	-1024	-768	-1	-1	-1	-1	4		0	0						Untertest3.avi	0	880	547	72	111				0	Content		-72	-111	32583766	2276402685
32601	08:58:17.799	00:00:32.600	1957	-1024	-768	-1	-1	-1	-1	4	-1024	-768	-1	-1	-1	-1	4		0	0						Untertest3.avi	0	880	547	72	111				0	Content		-72	-111	32600703	2276419622
32617	08:58:17.815	00:00:32.617	1958	-1024	-768	-1	-1	-1	-1	4	-1024	-768	-1	-1	-1	-1	4		0	0						Untertest3.avi	0	880	547	72	111				0	Content		-72	-111	32617371	2276436290
32635	08:58:17.833	00:00:32.634	1959	-1024	-768	-1	-1	-1	-1	4	-1024	-768	-1	-1	-1	-1	4		0	0						Untertest3.avi	0	880	547	72	111				0	Content		-72	-111	32634508	2276453427
32651	08:58:17.849	00:00:32.651	1960	-1024	-768	-1	-1	-1	-1	4	-1024	-768	-1	-1	-1	-1	4		0	0						Untertest3.avi	0	880	547	72	111				0	Content		-72	-111	32651175	2276470094
32668	08:58:17.866	00:00:32.668	1961	-1024	-768	-1	-1	-1	-1	4	-1024	-768	-1	-1	-1	-1	4		0	0						Untertest3.avi	0	880	547	72	111				0	Content		-72	-111	32668206	2276487125
32685	08:58:17.883	00:00:32.684	1962	-1024	-768	-1	-1	-1	-1	4	-1024	-768	-1	-1	-1	-1	4		0	0						Untertest3.avi	0	880	547	72	111				0	Content		-72	-111	32684874	2276503793
32702	08:58:17.900	00:00:32.701	1963	-1024	-768	-1	-1	-1	-1	4	-1024	-768	-1	-1	-1	-1	4		0	0						Untertest3.avi	0	880	547	72	111				0	Content		-72	-111	32701542	2276520461
32718	08:58:17.916	00:00:32.717	1964	-1024	-768	-1	-1	-1	-1	4	-1024	-768	-1	-1	-1	-1	4		0	0						Untertest3.avi	0	880	547	72	111				0	Content		-72	-111	32717651	2276536570
32734	08:58:17.932	00:00:32.734	1965	-1024	-768	-1	-1	-1	-1	4	-1024	-768	-1	-1	-1	-1	4		0	0						Untertest3.avi	0	880	547	72	111				0	Content		-72	-111	32734319	2276553238
32751	08:58:17.949	00:00:32.750	1966	-1024	-768	-1	-1	-1	-1	4	-1024	-768	-1	-1	-1	-1	4		0	0						Untertest3.avi	0	880	547	72	111				0	Content		-72	-111	32750800	2276569719
32767	08:58:17.965	00:00:32.767	1967	-1024	-768	-1	-1	-1	-1	4	-1024	-768	-1	-1	-1	-1	4		0	0						Untertest3.avi	0	880	547	72	111				0	Content		-72	-111	32767468	2276586387
32784	08:58:17.982	00:00:32.784	1968	-1024	-768	-1	-1	-1	-1	4	-1024	-768	-1	-1	-1	-1	4		0	0						Untertest3.avi	0	880	547	72	111				0	Content		-72	-111	32784136	2276603055
32801	08:58:17.999	00:00:32.800	1969	-1024	-768	-1	-1	-1	-1	4	-1024	-768	-1	-1	-1	-1	4		0	0						Untertest3.avi	0	880	547	72	111				0	Content		-72	-111	32800570	2276619489
32817	08:58:18.015	00:00:32.817	1970	-1024	-768	-1	-1	-1	-1	4	-1024	-768	-1	-1	-1	-1	4		0	0						Untertest3.avi	0	880	547	72	111				0	Content		-72	-111	32817238	2276636157
32834	08:58:18.032	00:00:32.833	1971	-1024	-768	-1	-1	-1	-1	4	-1024	-768	-1	-1	-1	-1	4		0	0						Untertest3.avi	0	880	547	72	111				0	Content		-72	-111	32833628	2276652547
32850	08:58:18.048	00:00:32.850	1972	-1024	-768	-1	-1	-1	-1	4	-1024	-768	-1	-1	-1	-1	4		0	0						Untertest3.avi	0	880	547	72	111				0	Content		-72	-111	32850432	2276669351
32867	08:58:18.065	00:00:32.867	1973	-1024	-768	-1	-1	-1	-1	4	-1024	-768	-1	-1	-1	-1	4		0	0						Untertest3.avi	0	880	547	72	111				0	Content		-72	-111	32867029	2276685948
32884	08:58:18.082	00:00:32.883	1974	-1024	-768	-1	-1	-1	-1	4	-1024	-768	-1	-1	-1	-1	4		0	0						Untertest3.avi	0	880	547	72	111				0	Content		-72	-111	32883697	2276702616
32900	08:58:18.098	00:00:32.900	1975	-1024	-768	-1	-1	-1	-1	4	-1024	-768	-1	-1	-1	-1	4		0	0						Untertest3.avi	0	880	547	72	111				0	Content		-72	-111	32900248	2276719167
32918	08:58:18.116	00:00:32.918	1976	-1024	-768	-1	-1	-1	-1	4	-1024	-768	-1	-1	-1	-1	4		0	0						Untertest3.avi	0	880	547	72	111				0	Content		-72	-111	32918493	2276737412
32935	08:58:18.133	00:00:32.935	1977	-1024	-768	-1	-1	-1	-1	4	-1024	-768	-1	-1	-1	-1	4		0	0						Untertest3.avi	0	880	547	72	111				0	Content		-72	-111	32935117	2276754036
32952	08:58:18.150	00:00:32.951	1978	-1024	-768	-1	-1	-1	-1	4	-1024	-768	-1	-1	-1	-1	4		0	0						Untertest3.avi	0	880	547	72	111				0	Content		-72	-111	32951784	2276770703
32968	08:58:18.166	00:00:32.968	1979	446,6462	938,7672	0,2499621	0,8783528	611,9586	3,398067	1	282,8018	924,8031	0,2501143	0,8783447	611,9586	3,416755	3	13	447	939						Untertest3.avi	0	880	547	72	111	375	828	117	0	Content		375	828	32968378	2276787297
[truncated: 1,826 more rows]
