# Supplementary material for: Gaze Duration Biases for Colours in Combination with Dissonant and Consonant Sounds: A Comparative Eye-Tracking Study with Orangutans
Source: PLoS One. 2015 Oct 14;10(10):e0139894. doi: 10.1371/journal.pone.0139894 (PMC4605782; doi:10.1371/journal.pone.0139894)
Supplement: S1 Data — (ZIP) [file pone.0139894.s004.zip › Plos ColourSound Data/Apes/Farben_Musik_U3/Rec 12-All-Data.tsv]

System Properties:
Operating System:	Microsoft Windows NT 6.1.7601 Service Pack 1
System User Name:	tobiiadmin
Machine Name:	LOE7690LAP
Data properties:
Recording name:	Rec 12
Recording date:	04.03.2014
Recording time:	10:35:24
Recording resolution:	1024 x 768
Export date:	09.03.2014
Export time:	12:20:42
Participant:	Padana_S2
Filter settings:
Eye: Average
Validity: Normal
Fixation filter: Tobii fixation filter
Velocity threshold: 35
Distance threshold: 35
Timestamp	DateTimeStamp	DateTimeStampStartOffset	Number	GazePointXLeft	GazePointYLeft	CamXLeft	CamYLeft	DistanceLeft	PupilLeft	ValidityLeft	GazePointXRight	GazePointYRight	CamXRight	CamYRight	DistanceRight	PupilRight	ValidityRight	FixationIndex	GazePointX	GazePointY	Event	EventKey	Data1	Data2	Descriptor	StimuliName	StimuliID	MediaWidth	MediaHeight	MediaPosX	MediaPosY	MappedFixationPointX	MappedFixationPointY	FixationDuration	AoiIds	AoiNames	WebGroupImage	MappedGazeDataPointX	MappedGazeDataPointY	MicroSecondTimestamp	AbsoluteMicroSecondTimestamp
16	10:35:24.483	00:00:00.016	0	-1024	-768	-1	-1	-1	-1	4	-1024	-768	-1	-1	-1	-1	4	0	0	0						No media	0	1024	768	0	0	553	387	216	0	Content		0	0	16154	721072595
33	10:35:24.500	00:00:00.032	1	-1024	-768	-1	-1	-1	-1	4	-1024	-768	-1	-1	-1	-1	4	0	0	0						No media	0	1024	768	0	0	553	387	216	0	Content		0	0	32776	721089217
50	10:35:24.517	00:00:00.049	2	-1024	-768	-1	-1	-1	-1	4	-1024	-768	-1	-1	-1	-1	4	0	0	0						No media	0	1024	768	0	0	553	387	216	0	Content		0	0	49521	721105962
66	10:35:24.533	00:00:00.066	3	-1024	-768	-1	-1	-1	-1	4	-1024	-768	-1	-1	-1	-1	4	0	0	0						No media	0	1024	768	0	0	553	387	216	0	Content		0	0	66142	721122583
83	10:35:24.550	00:00:00.082	4	-1024	-768	-1	-1	-1	-1	4	-1024	-768	-1	-1	-1	-1	4	0	0	0						No media	0	1024	768	0	0	553	387	216	0	Content		0	0	82784	721139225
99	10:35:24.566	00:00:00.099	5	564,2593	386,6241	0,7010232	0,4642482	445,8094	2,979729	0	563,0957	410,5203	0,5104574	0,4363493	440,3493	2,821919	0	0	564	399						No media	0	1024	768	0	0	553	387	216	0	Content		564	399	99390	721155831
116	10:35:24.583	00:00:00.116	6	-1024	-768	-1	-1	-1	-1	4	-1024	-768	-1	-1	-1	-1	4	0	0	0						No media	0	1024	768	0	0	553	387	216	0	Content		0	0	116140	721172581
133	10:35:24.600	00:00:00.132	7	-1024	-768	-1	-1	-1	-1	4	-1024	-768	-1	-1	-1	-1	4	0	0	0						No media	0	1024	768	0	0	553	387	216	0	Content		0	0	132762	721189203
149	10:35:24.616	00:00:00.149	8	-1024	-768	-1	-1	-1	-1	4	-1024	-768	-1	-1	-1	-1	4	0	0	0						No media	0	1024	768	0	0	553	387	216	0	Content		0	0	149386	721205827
166	10:35:24.633	00:00:00.166	9	-1024	-768	-1	-1	-1	-1	4	-1024	-768	-1	-1	-1	-1	4	0	0	0						No media	0	1024	768	0	0	553	387	216	0	Content		0	0	166053	721222494
183	10:35:24.650	00:00:00.182	10	-1024	-768	-1	-1	-1	-1	4	-1024	-768	-1	-1	-1	-1	4	0	0	0						No media	0	1024	768	0	0	553	387	216	0	Content		0	0	182757	721239198
200	10:35:24.667	00:00:00.199	11	-1024	-768	-1	-1	-1	-1	4	280,1338	299,0063	0,5150747	0,4415219	436,9675	2,674956	0	0	280	299						No media	0	1024	768	0	0	553	387	216	0	Content		280	299	199544	721255985
216	10:35:24.683	00:00:00.216	12	-1024	-768	-1	-1	-1	-1	4	-1024	-768	-1	-1	-1	-1	4	1	0	0						No media	0	1024	768	0	0	279	318	133	0	Content		0	0	216196	721272637
233	10:35:24.700	00:00:00.232	13	-1024	-768	-1	-1	-1	-1	4	-1024	-768	-1	-1	-1	-1	4	1	0	0						No media	0	1024	768	0	0	279	318	133	0	Content		0	0	232868	721289309
249	10:35:24.716	00:00:00.249	14	286,1207	332,797	0,6996078	0,4707757	427,0282	2,611166	0	283,7441	299,7958	0,5142625	0,4454316	433,6934	2,592757	0	1	285	316						No media	0	1024	768	0	0	279	318	133	0	Content		285	316	249486	721305927
266	10:35:24.733	00:00:00.266	15	289,1921	318,8678	0,6996485	0,4715164	426,7768	2,544208	0	284,1915	274,9446	0,5143282	0,447019	433,9627	2,427152	0	1	287	297						No media	0	1024	768	0	0	279	318	133	0	Content		287	297	266240	721322681
283	10:35:24.750	00:00:00.282	16	290,9571	267,3303	0,7110388	0,4708261	454,9364	2,71229	0	263,6526	297,9868	0,5142984	0,4470854	433,9628	2,538932	0	1	277	283						No media	0	1024	768	0	0	279	318	133	0	Content		277	283	282870	721339311
299	10:35:24.766	00:00:00.299	17	276,9798	333,6047	0,6993707	0,4714502	426,5138	2,571347	0	273,8773	316,5356	0,5141965	0,4475179	433,9628	2,59602	0	1	275	325						No media	0	1024	768	0	0	279	318	133	0	Content		275	325	299495	721355936
316	10:35:24.783	00:00:00.316	18	276,6546	335,0463	0,6992596	0,4711844	426,4742	2,54356	0	280,6032	306,3459	0,5140622	0,4484785	433,8035	2,558804	0	1	279	321						No media	0	1024	768	0	0	279	318	133	0	Content		279	321	316126	721372567
333	10:35:24.800	00:00:00.332	19	267,8951	336,1894	0,6990382	0,4707315	426,1527	2,546696	0	281,2458	337,7278	0,5138111	0,4480712	433,8035	2,642748	0	1	275	337						No media	0	1024	768	0	0	279	318	133	0	Content		275	337	332877	721389318
350	10:35:24.817	00:00:00.349	20	284,8155	342,5578	0,699165	0,4700353	427,082	2,541186	0	277,6325	307,6908	0,5136622	0,4481605	433,8035	2,604426	0	2	281	325						No media	0	1024	768	0	0	366	325	100	0	Content		281	325	349506	721405947
366	10:35:24.833	00:00:00.366	21	290,6821	331,2267	0,6987793	0,46947	426,529	2,540016	0	273,5958	303,5463	0,5133636	0,4486815	433,4104	2,530695	0	2	282	317						No media	0	1024	768	0	0	366	325	100	0	Content		282	317	366136	721422577
383	10:35:24.850	00:00:00.382	22	305,5255	339,0295	0,6971163	0,4682769	426,5267	2,603075	0	300,5184	303,9467	0,5120026	0,4485524	433,4104	2,533977	0	2	303	321						No media	0	1024	768	0	0	366	325	100	0	Content		303	321	382765	721439206
400	10:35:24.867	00:00:00.399	23	425,0088	346,4286	0,694429	0,4672995	426,5269	2,681294	0	434,9338	336,1323	0,50986	0,4487688	433,6593	2,631844	0	2	430	341						No media	0	1024	768	0	0	366	325	100	0	Content		430	341	399516	721455957
416	10:35:24.883	00:00:00.416	24	568,2588	344,7335	0,6923234	0,4669313	427,1838	2,612358	0	570,275	304,2763	0,5073171	0,4486228	434,3991	2,570033	0	2	569	325						No media	0	1024	768	0	0	366	325	100	0	Content		569	325	416151	721472592
433	10:35:24.900	00:00:00.432	25	659,7835	365,7126	0,6900518	0,4665829	427,1819	2,540009	0	665,5838	324,4223	0,5044988	0,4492739	434,953	2,575084	0	2	663	345						No media	0	1024	768	0	0	366	325	100	0	Content		663	345	432780	721489221
438	10:35:24.905																				MovieStart	128	0	0	Untertest3.avi
449	10:35:24.916	00:00:00.449	26	-1024	-768	-1	-1	-1	-1	4	-1024	-768	-1	-1	-1	-1	4		0	0						Untertest3.avi	0	880	547	72	111				0	Content		-72	-111	449405	721505846
466	10:35:24.933	00:00:00.466	27	-1024	-768	-1	-1	-1	-1	4	-1024	-768	-1	-1	-1	-1	4		0	0						Untertest3.avi	0	880	547	72	111				0	Content		-72	-111	466158	721522599
483	10:35:24.950	00:00:00.482	28	-1024	-768	-1	-1	-1	-1	4	-1024	-768	-1	-1	-1	-1	4		0	0						Untertest3.avi	0	880	547	72	111				0	Content		-72	-111	482783	721539224
499	10:35:24.966	00:00:00.499	29	-1024	-768	-1	-1	-1	-1	4	-1024	-768	-1	-1	-1	-1	4		0	0						Untertest3.avi	0	880	547	72	111				0	Content		-72	-111	499413	721555854
516	10:35:24.983	00:00:00.516	30	-1024	-768	-1	-1	-1	-1	4	-1024	-768	-1	-1	-1	-1	4		0	0						Untertest3.avi	0	880	547	72	111				0	Content		-72	-111	516042	721572483
533	10:35:25.000	00:00:00.532	31	-1024	-768	-1	-1	-1	-1	4	-1024	-768	-1	-1	-1	-1	4		0	0						Untertest3.avi	0	880	547	72	111				0	Content		-72	-111	532793	721589234
549	10:35:25.016	00:00:00.549	32	-1024	-768	-1	-1	-1	-1	4	-1024	-768	-1	-1	-1	-1	4		0	0						Untertest3.avi	0	880	547	72	111				0	Content		-72	-111	549423	721605864
566	10:35:25.033	00:00:00.566	33	-1024	-768	-1	-1	-1	-1	4	-1024	-768	-1	-1	-1	-1	4		0	0						Untertest3.avi	0	880	547	72	111				0	Content		-72	-111	566095	721622536
583	10:35:25.050	00:00:00.582	34	1150,401	579,5593	0,6800293	0,4665987	428,9571	2,83099	0	1109,215	516,1106	0,4954721	0,4555742	436,0558	2,889319	0	3	1130	548						Untertest3.avi	0	880	547	72	111	1022	418	217	0	Content		1058	437	582704	721639145
599	10:35:25.066	00:00:00.599	35	-1024	-768	-1	-1	-1	-1	4	1123,501	503,7739	0,4949854	0,4569546	436,0558	2,962048	0	3	1124	504						Untertest3.avi	0	880	547	72	111	1022	418	217	0	Content		1052	393	599352	721655793
616	10:35:25.083	00:00:00.615	36	1109,533	520,7363	0,6861105	0,4658677	445,1089	3,167942	0	1121,497	527,8386	0,4950741	0,4563411	436,2693	2,979841	0	3	1116	524						Untertest3.avi	0	880	547	72	111	1022	418	217	0	Content		1044	413	615980	721672421
633	10:35:25.100	00:00:00.632	37	1076,151	525,9299	0,6789842	0,46692	430,0447	2,974387	0	1089,967	530,6406	0,4982615	0,4575204	423,7936	2,873591	0	3	1083	528						Untertest3.avi	0	880	547	72	111	1022	418	217	0	Content		1011	417	632732	721689173
649	10:35:25.116	00:00:00.649	38	-1024	-768	-1	-1	-1	-1	4	-1024	-768	-1	-1	-1	-1	4	3	0	0						Untertest3.avi	0	880	547	72	111	1022	418	217	0	Content		-72	-111	649361	721705802
666	10:35:25.133	00:00:00.666	39	1087,832	510,8714	0,6834024	0,4656423	437,8844	3,202609	0	1088,955	535,0912	0,4940245	0,4574349	433,2412	3,061038	0	3	1088	523						Untertest3.avi	0	880	547	72	111	1022	418	217	0	Content		1016	412	666000	721722441
683	10:35:25.150	00:00:00.682	40	1058,32	529,3881	0,6789328	0,4669181	429,6628	3,081293	0	1075,921	531,1845	0,4967158	0,4584586	428,8404	2,971219	0	3	1067	530						Untertest3.avi	0	880	547	72	111	1022	418	217	0	Content		995	419	682620	721739061
699	10:35:25.166	00:00:00.699	41	-1024	-768	-1	-1	-1	-1	4	1086,483	529,0507	0,4940484	0,4583072	433,5584	3,104903	0	3	1086	529						Untertest3.avi	0	880	547	72	111	1022	418	217	0	Content		1014	418	699375	721755816
716	10:35:25.183	00:00:00.716	42	1066,585	525,1202	0,6788087	0,4672264	430,8814	3,168914	0	1045,709	554,0283	0,4982372	0,4594324	423,6305	3,052404	0	3	1056	540						Untertest3.avi	0	880	547	72	111	1022	418	217	0	Content		984	429	716003	721772444
733	10:35:25.200	00:00:00.732	43	-1024	-768	-1	-1	-1	-1	4	1101,416	533,939	0,4937877	0,458896	433,7855	3,07995	0	3	1101	534						Untertest3.avi	0	880	547	72	111	1022	418	217	0	Content		1029	423	732631	721789072
749	10:35:25.216	00:00:00.749	44	-1024	-768	-1	-1	-1	-1	4	-1024	-768	-1	-1	-1	-1	4	3	0	0						Untertest3.avi	0	880	547	72	111	1022	418	217	0	Content		-72	-111	749294	721805735
766	10:35:25.233	00:00:00.765	45	-1024	-768	-1	-1	-1	-1	4	-1024	-768	-1	-1	-1	-1	4	3	0	0						Untertest3.avi	0	880	547	72	111	1022	418	217	0	Content		-72	-111	765966	721822407
783	10:35:25.250	00:00:00.782	46	1065,341	522,4506	0,6784718	0,4667881	428,408	3,185008	0	1123,079	506,5282	0,4936726	0,4606269	436,3577	3,239023	0	3	1094	514						Untertest3.avi	0	880	547	72	111	1022	418	217	0	Content		1022	403	782597	721839038
799	10:35:25.266	00:00:00.799	47	1201,476	591,418	0,6766345	0,4688245	428,8338	3,247743	0	1227,137	599,3821	0,4889908	0,4621568	423,1281	3,177742	0	4	1214	595						Untertest3.avi	0	880	547	72	111	1170	571	300	0	Content		1142	484	799349	721855790
816	10:35:25.283	00:00:00.815	48	-1024	-768	-1	-1	-1	-1	4	1282,778	660,0335	0,4881699	0,4640913	423,1281	3,14319	0	4	1283	660						Untertest3.avi	0	880	547	72	111	1170	571	300	0	Content		1211	549	815979	721872420
833	10:35:25.300	00:00:00.832	49	1235,267	677,9215	0,6754413	0,471098	428,8134	3,273883	0	1280,115	691,6009	0,4845595	0,4650706	411,4075	3,023836	0	4	1258	685						Untertest3.avi	0	880	547	72	111	1170	571	300	0	Content		1186	574	832609	721889050
849	10:35:25.316	00:00:00.849	50	1230,048	676,5036	0,6752437	0,4711306	428,6925	3,272782	0	1256,067	689,4941	0,4850001	0,4653307	414,1403	3,153764	0	4	1243	683						Untertest3.avi	0	880	547	72	111	1170	571	300	0	Content		1171	572	849363	721905804
866	10:35:25.333	00:00:00.865	51	1347,143	638,2927	0,6731984	0,4716217	440,0859	3,301172	0	1279,358	688,1934	0,484654	0,4658666	414,3665	3,11742	0	4	1313	663						Untertest3.avi	0	880	547	72	111	1170	571	300	0	Content		1241	552	865990	721922431
883	10:35:25.350	00:00:00.882	52	1205,635	680,6887	0,6745961	0,4710307	428,4438	3,252708	0	1289,293	699,1634	0,4833255	0,4661087	411,0522	3,07797	0	4	1247	690						Untertest3.avi	0	880	547	72	111	1170	571	300	0	Content		1175	579	882621	721939062
899	10:35:25.366	00:00:00.899	53	1234,359	685,9846	0,6734378	0,4702846	425,793	3,311797	0	1266,426	683,7888	0,4827635	0,4661821	410,5817	3,090894	0	4	1250	685						Untertest3.avi	0	880	547	72	111	1170	571	300	0	Content		1178	574	899250	721955691
916	10:35:25.383	00:00:00.916	54	1222,83	674,3304	0,6741334	0,4706515	428,8377	3,247697	0	1237,291	686,8155	0,4825902	0,4658708	411,3558	3,081166	0	4	1230	681						Untertest3.avi	0	880	547	72	111	1170	571	300	0	Content		1158	570	916003	721972444
933	10:35:25.400	00:00:00.932	55	1228,905	673,163	0,6737673	0,4703668	429,1195	3,241417	0	1272,768	699,424	0,4831356	0,4657066	414,3652	3,028577	0	4	1251	686						Untertest3.avi	0	880	547	72	111	1170	571	300	0	Content		1179	575	932632	721989073
949	10:35:25.416	00:00:00.949	56	1202,452	651,6352	0,6734081	0,4700738	428,9875	3,296353	0	1278,302	691,1627	0,4841643	0,465524	418,8024	3,096483	0	4	1240	671						Untertest3.avi	0	880	547	72	111	1170	571	300	0	Content		1168	560	949260	722005701
966	10:35:25.433	00:00:00.965	57	1243,863	668,0135	0,6781752	0,4693394	442,2956	3,387538	0	1287,515	680,6837	0,4847913	0,4653477	421,734	3,13374	0	4	1266	674						Untertest3.avi	0	880	547	72	111	1170	571	300	0	Content		1194	563	965889	722022330
983	10:35:25.450	00:00:00.982	58	1231,174	686,9025	0,6732113	0,4702971	428,4807	3,224336	0	1292,718	692,2922	0,4840658	0,4653946	419,9399	3,075244	0	4	1262	690						Untertest3.avi	0	880	547	72	111	1170	571	300	0	Content		1190	579	982645	722039086
999	10:35:25.466	00:00:00.999	59	1197,007	678,4429	0,6728484	0,469812	428,0583	3,256315	0	1284,455	678,9839	0,4833634	0,4654606	417,8805	3,048907	0	4	1241	679						Untertest3.avi	0	880	547	72	111	1170	571	300	0	Content		1169	568	999273	722055714
1016	10:35:25.483	00:00:01.015	60	1193,997	688,1488	0,6725999	0,4691454	428,0582	3,292886	0	1265,877	686,9789	0,4832927	0,4654377	417,8051	3,074082	0	4	1230	688						Untertest3.avi	0	880	547	72	111	1170	571	300	0	Content		1158	577	1015901	722072342
1033	10:35:25.500	00:00:01.032	61	1204,733	676,9357	0,6728531	0,4696592	429,2092	3,255319	0	1276,453	685,2644	0,4835406	0,4653705	418,6753	3,107251	0	4	1241	681						Untertest3.avi	0	880	547	72	111	1170	571	300	0	Content		1169	570	1032532	722088973
1049	10:35:25.516	00:00:01.049	62	1194,548	670,5716	0,6732239	0,47014	427,6408	3,249825	0	1288,308	685,6903	0,484131	0,4653945	420,5054	3,118213	0	4	1241	678						Untertest3.avi	0	880	547	72	111	1170	571	300	0	Content		1169	567	1049286	722105727
1066	10:35:25.533	00:00:01.065	63	1160,58	693,6368	0,6737148	0,470037	428,5101	3,271852	0	1169,708	729,4861	0,5010691	0,4664151	399,9139	3,043022	0	4	1165	712						Untertest3.avi	0	880	547	72	111	1170	571	300	0	Content		1093	601	1065913	722122354
1083	10:35:25.550	00:00:01.082	64	1065,795	725,9836	0,6800094	0,4694011	438,8353	3,382448	0	1073,643	715,412	0,4914342	0,4661123	436,4013	3,335718	0	4	1070	721						Untertest3.avi	0	880	547	72	111	1170	571	300	0	Content		998	610	1082544	722138985
1099	10:35:25.566	00:00:01.099	65	-1024	-768	-1	-1	-1	-1	4	-1024	-768	-1	-1	-1	-1	4		0	0						Untertest3.avi	0	880	547	72	111				0	Content		-72	-111	1099172	722155613
1116	10:35:25.583	00:00:01.115	66	-1024	-768	-1	-1	-1	-1	4	-1024	-768	-1	-1	-1	-1	4		0	0						Untertest3.avi	0	880	547	72	111				0	Content		-72	-111	1115925	722172366
1133	10:35:25.600	00:00:01.132	67	-1024	-768	-1	-1	-1	-1	4	-1024	-768	-1	-1	-1	-1	4		0	0						Untertest3.avi	0	880	547	72	111				0	Content		-72	-111	1132552	722188993
1149	10:35:25.616	00:00:01.149	68	-1024	-768	-1	-1	-1	-1	4	-1024	-768	-1	-1	-1	-1	4		0	0						Untertest3.avi	0	880	547	72	111				0	Content		-72	-111	1149181	722205622
1166	10:35:25.633	00:00:01.165	69	-1024	-768	-1	-1	-1	-1	4	-1024	-768	-1	-1	-1	-1	4		0	0						Untertest3.avi	0	880	547	72	111				0	Content		-72	-111	1165852	722222293
1182	10:35:25.649	00:00:01.182	70	-1024	-768	-1	-1	-1	-1	4	-1024	-768	-1	-1	-1	-1	4		0	0						Untertest3.avi	0	880	547	72	111				0	Content		-72	-111	1182479	722238920
1199	10:35:25.666	00:00:01.199	71	-1024	-768	-1	-1	-1	-1	4	-1024	-768	-1	-1	-1	-1	4		0	0						Untertest3.avi	0	880	547	72	111				0	Content		-72	-111	1199108	722255549
1215	10:35:25.682	00:00:01.215	72	-1024	-768	-1	-1	-1	-1	4	-1024	-768	-1	-1	-1	-1	4		0	0						Untertest3.avi	0	880	547	72	111				0	Content		-72	-111	1215436	722271877
1232	10:35:25.699	00:00:01.232	73	-1024	-768	-1	-1	-1	-1	4	-1024	-768	-1	-1	-1	-1	4		0	0						Untertest3.avi	0	880	547	72	111				0	Content		-72	-111	1232185	722288626
1249	10:35:25.716	00:00:01.248	74	-1024	-768	-1	-1	-1	-1	4	-1024	-768	-1	-1	-1	-1	4		0	0						Untertest3.avi	0	880	547	72	111				0	Content		-72	-111	1248810	722305251
1265	10:35:25.732	00:00:01.265	75	-1024	-768	-1	-1	-1	-1	4	-1024	-768	-1	-1	-1	-1	4		0	0						Untertest3.avi	0	880	547	72	111				0	Content		-72	-111	1265431	722321872
1282	10:35:25.749	00:00:01.282	76	-1024	-768	-1	-1	-1	-1	4	-1024	-768	-1	-1	-1	-1	4		0	0						Untertest3.avi	0	880	547	72	111				0	Content		-72	-111	1282181	722338622
1299	10:35:25.766	00:00:01.298	77	-1024	-768	-1	-1	-1	-1	4	-1024	-768	-1	-1	-1	-1	4		0	0						Untertest3.avi	0	880	547	72	111				0	Content		-72	-111	1298804	722355245
1315	10:35:25.782	00:00:01.315	78	-1024	-768	-1	-1	-1	-1	4	-1024	-768	-1	-1	-1	-1	4		0	0						Untertest3.avi	0	880	547	72	111				0	Content		-72	-111	1315429	722371870
1332	10:35:25.799	00:00:01.332	79	-1024	-768	-1	-1	-1	-1	4	-1024	-768	-1	-1	-1	-1	4		0	0						Untertest3.avi	0	880	547	72	111				0	Content		-72	-111	1332059	722388500
1349	10:35:25.816	00:00:01.348	80	-1024	-768	-1	-1	-1	-1	4	-1024	-768	-1	-1	-1	-1	4		0	0						Untertest3.avi	0	880	547	72	111				0	Content		-72	-111	1348799	722405240
1365	10:35:25.832	00:00:01.365	81	-1024	-768	-1	-1	-1	-1	4	-1024	-768	-1	-1	-1	-1	4		0	0						Untertest3.avi	0	880	547	72	111				0	Content		-72	-111	1365418	722421859
1382	10:35:25.849	00:00:01.382	82	-1024	-768	-1	-1	-1	-1	4	-1024	-768	-1	-1	-1	-1	4		0	0						Untertest3.avi	0	880	547	72	111				0	Content		-72	-111	1382046	722438487
1401	10:35:25.868	00:00:01.400	83	-1024	-768	-1	-1	-1	-1	4	-1024	-768	-1	-1	-1	-1	4		0	0						Untertest3.avi	0	880	547	72	111				0	Content		-72	-111	1400537	722456978
1415	10:35:25.882	00:00:01.415	84	-1024	-768	-1	-1	-1	-1	4	-1024	-768	-1	-1	-1	-1	4		0	0						Untertest3.avi	0	880	547	72	111				0	Content		-72	-111	1415409	722471850
1432	10:35:25.899	00:00:01.432	85	-1024	-768	-1	-1	-1	-1	4	-1024	-768	-1	-1	-1	-1	4		0	0						Untertest3.avi	0	880	547	72	111				0	Content		-72	-111	1432079	722488520
1449	10:35:25.916	00:00:01.448	86	-1024	-768	-1	-1	-1	-1	4	-1024	-768	-1	-1	-1	-1	4		0	0						Untertest3.avi	0	880	547	72	111				0	Content		-72	-111	1448746	722505187
1465	10:35:25.932	00:00:01.465	87	-1024	-768	-1	-1	-1	-1	4	-1024	-768	-1	-1	-1	-1	4		0	0						Untertest3.avi	0	880	547	72	111				0	Content		-72	-111	1465414	722521855
1482	10:35:25.949	00:00:01.482	88	-1024	-768	-1	-1	-1	-1	4	-1024	-768	-1	-1	-1	-1	4		0	0						Untertest3.avi	0	880	547	72	111				0	Content		-72	-111	1482035	722538476
1499	10:35:25.966	00:00:01.498	89	-1024	-768	-1	-1	-1	-1	4	-1024	-768	-1	-1	-1	-1	4		0	0						Untertest3.avi	0	880	547	72	111				0	Content		-72	-111	1498711	722555152
1515	10:35:25.982	00:00:01.515	90	-1024	-768	-1	-1	-1	-1	4	-1024	-768	-1	-1	-1	-1	4		0	0						Untertest3.avi	0	880	547	72	111				0	Content		-72	-111	1515403	722571844
1532	10:35:25.999	00:00:01.532	91	-1024	-768	-1	-1	-1	-1	4	-1024	-768	-1	-1	-1	-1	4		0	0						Untertest3.avi	0	880	547	72	111				0	Content		-72	-111	1532235	722588676
1549	10:35:26.016	00:00:01.548	92	-1024	-768	-1	-1	-1	-1	4	-1024	-768	-1	-1	-1	-1	4		0	0						Untertest3.avi	0	880	547	72	111				0	Content		-72	-111	1548903	722605344
1566	10:35:26.033	00:00:01.565	93	-1024	-768	-1	-1	-1	-1	4	-1024	-768	-1	-1	-1	-1	4		0	0						Untertest3.avi	0	880	547	72	111				0	Content		-72	-111	1565570	722622011
1583	10:35:26.050	00:00:01.582	94	-1024	-768	-1	-1	-1	-1	4	-1024	-768	-1	-1	-1	-1	4		0	0						Untertest3.avi	0	880	547	72	111				0	Content		-72	-111	1582554	722638995
1599	10:35:26.066	00:00:01.599	95	-1024	-768	-1	-1	-1	-1	4	-1024	-768	-1	-1	-1	-1	4		0	0						Untertest3.avi	0	880	547	72	111				0	Content		-72	-111	1599221	722655662
1616	10:35:26.083	00:00:01.615	96	-1024	-768	-1	-1	-1	-1	4	-1024	-768	-1	-1	-1	-1	4		0	0						Untertest3.avi	0	880	547	72	111				0	Content		-72	-111	1615889	722672330
1633	10:35:26.100	00:00:01.633	97	-1024	-768	-1	-1	-1	-1	4	-1024	-768	-1	-1	-1	-1	4		0	0						Untertest3.avi	0	880	547	72	111				0	Content		-72	-111	1633145	722689586
1650	10:35:26.117	00:00:01.650	98	-1024	-768	-1	-1	-1	-1	4	-1024	-768	-1	-1	-1	-1	4		0	0						Untertest3.avi	0	880	547	72	111				0	Content		-72	-111	1650394	722706835
1665	10:35:26.132	00:00:01.665	99	-1024	-768	-1	-1	-1	-1	4	-1024	-768	-1	-1	-1	-1	4		0	0						Untertest3.avi	0	880	547	72	111				0	Content		-72	-111	1665140	722721581
1682	10:35:26.149	00:00:01.681	100	-1024	-768	-1	-1	-1	-1	4	-1024	-768	-1	-1	-1	-1	4		0	0						Untertest3.avi	0	880	547	72	111				0	Content		-72	-111	1681827	722738268
1698	10:35:26.165	00:00:01.698	101	-1024	-768	-1	-1	-1	-1	4	-1024	-768	-1	-1	-1	-1	4		0	0						Untertest3.avi	0	880	547	72	111				0	Content		-72	-111	1698495	722754936
1715	10:35:26.182	00:00:01.715	102	-1024	-768	-1	-1	-1	-1	4	-1024	-768	-1	-1	-1	-1	4		0	0						Untertest3.avi	0	880	547	72	111				0	Content		-72	-111	1715220	722771661
1732	10:35:26.199	00:00:01.731	103	-1024	-768	-1	-1	-1	-1	4	-1024	-768	-1	-1	-1	-1	4		0	0						Untertest3.avi	0	880	547	72	111				0	Content		-72	-111	1731887	722788328
1749	10:35:26.216	00:00:01.748	104	-1024	-768	-1	-1	-1	-1	4	-1024	-768	-1	-1	-1	-1	4		0	0						Untertest3.avi	0	880	547	72	111				0	Content		-72	-111	1748565	722805006
1765	10:35:26.232	00:00:01.765	105	-1024	-768	-1	-1	-1	-1	4	-1024	-768	-1	-1	-1	-1	4		0	0						Untertest3.avi	0	880	547	72	111				0	Content		-72	-111	1765132	722821573
1782	10:35:26.249	00:00:01.782	106	-1024	-768	-1	-1	-1	-1	4	-1024	-768	-1	-1	-1	-1	4		0	0						Untertest3.avi	0	880	547	72	111				0	Content		-72	-111	1782074	722838515
1799	10:35:26.266	00:00:01.798	107	-1024	-768	-1	-1	-1	-1	4	-1024	-768	-1	-1	-1	-1	4		0	0						Untertest3.avi	0	880	547	72	111				0	Content		-72	-111	1798741	722855182
1816	10:35:26.283	00:00:01.815	108	-1024	-768	-1	-1	-1	-1	4	-1024	-768	-1	-1	-1	-1	4		0	0						Untertest3.avi	0	880	547	72	111				0	Content		-72	-111	1815874	722872315
1833	10:35:26.300	00:00:01.832	109	-1024	-768	-1	-1	-1	-1	4	-1024	-768	-1	-1	-1	-1	4		0	0						Untertest3.avi	0	880	547	72	111				0	Content		-72	-111	1832541	722888982
1850	10:35:26.317	00:00:01.849	110	-1024	-768	-1	-1	-1	-1	4	-1024	-768	-1	-1	-1	-1	4		0	0						Untertest3.avi	0	880	547	72	111				0	Content		-72	-111	1849628	722906069
1867	10:35:26.334	00:00:01.867	111	-1024	-768	-1	-1	-1	-1	4	-1024	-768	-1	-1	-1	-1	4		0	0						Untertest3.avi	0	880	547	72	111				0	Content		-72	-111	1867001	722923442
1882	10:35:26.349	00:00:01.881	112	-1024	-768	-1	-1	-1	-1	4	-1024	-768	-1	-1	-1	-1	4		0	0						Untertest3.avi	0	880	547	72	111				0	Content		-72	-111	1881748	722938189
1898	10:35:26.365	00:00:01.898	113	-1024	-768	-1	-1	-1	-1	4	-1024	-768	-1	-1	-1	-1	4		0	0						Untertest3.avi	0	880	547	72	111				0	Content		-72	-111	1898414	722954855
1915	10:35:26.382	00:00:01.915	114	-1024	-768	-1	-1	-1	-1	4	-1024	-768	-1	-1	-1	-1	4		0	0						Untertest3.avi	0	880	547	72	111				0	Content		-72	-111	1915081	722971522
1932	10:35:26.399	00:00:01.931	115	-1024	-768	-1	-1	-1	-1	4	-1024	-768	-1	-1	-1	-1	4		0	0						Untertest3.avi	0	880	547	72	111				0	Content		-72	-111	1931749	722988190
1948	10:35:26.415	00:00:01.948	116	-1024	-768	-1	-1	-1	-1	4	-1024	-768	-1	-1	-1	-1	4		0	0						Untertest3.avi	0	880	547	72	111				0	Content		-72	-111	1948368	723004809
1965	10:35:26.432	00:00:01.965	117	-1024	-768	-1	-1	-1	-1	4	-1024	-768	-1	-1	-1	-1	4		0	0						Untertest3.avi	0	880	547	72	111				0	Content		-72	-111	1965048	723021489
1982	10:35:26.449	00:00:01.981	118	-1024	-768	-1	-1	-1	-1	4	-1024	-768	-1	-1	-1	-1	4		0	0						Untertest3.avi	0	880	547	72	111				0	Content		-72	-111	1981706	723038147
1998	10:35:26.465	00:00:01.998	119	-1024	-768	-1	-1	-1	-1	4	-1024	-768	-1	-1	-1	-1	4		0	0						Untertest3.avi	0	880	547	72	111				0	Content		-72	-111	1998373	723054814
2015	10:35:26.482	00:00:02.015	120	-1024	-768	-1	-1	-1	-1	4	-1024	-768	-1	-1	-1	-1	4		0	0						Untertest3.avi	0	880	547	72	111				0	Content		-72	-111	2015244	723071685
2032	10:35:26.499	00:00:02.031	121	-1024	-768	-1	-1	-1	-1	4	-1024	-768	-1	-1	-1	-1	4		0	0						Untertest3.avi	0	880	547	72	111				0	Content		-72	-111	2031911	723088352
2049	10:35:26.516	00:00:02.048	122	-1024	-768	-1	-1	-1	-1	4	-1024	-768	-1	-1	-1	-1	4		0	0						Untertest3.avi	0	880	547	72	111				0	Content		-72	-111	2048894	723105335
2066	10:35:26.533	00:00:02.065	123	-1024	-768	-1	-1	-1	-1	4	-1024	-768	-1	-1	-1	-1	4		0	0						Untertest3.avi	0	880	547	72	111				0	Content		-72	-111	2065561	723122002
2082	10:35:26.549	00:00:02.082	124	-1024	-768	-1	-1	-1	-1	4	-1024	-768	-1	-1	-1	-1	4		0	0						Untertest3.avi	0	880	547	72	111				0	Content		-72	-111	2082229	723138670
2099	10:35:26.566	00:00:02.099	125	-1024	-768	-1	-1	-1	-1	4	-1024	-768	-1	-1	-1	-1	4		0	0						Untertest3.avi	0	880	547	72	111				0	Content		-72	-111	2099490	723155931
2116	10:35:26.583	00:00:02.116	126	-1024	-768	-1	-1	-1	-1	4	-1024	-768	-1	-1	-1	-1	4		0	0						Untertest3.avi	0	880	547	72	111				0	Content		-72	-111	2116157	723172598
2133	10:35:26.600	00:00:02.133	127	-1024	-768	-1	-1	-1	-1	4	-1024	-768	-1	-1	-1	-1	4		0	0						Untertest3.avi	0	880	547	72	111				0	Content		-72	-111	2133482	723189923
2148	10:35:26.615	00:00:02.148	128	-1024	-768	-1	-1	-1	-1	4	-1024	-768	-1	-1	-1	-1	4		0	0						Untertest3.avi	0	880	547	72	111				0	Content		-72	-111	2148232	723204673
2165	10:35:26.632	00:00:02.164	129	-1024	-768	-1	-1	-1	-1	4	-1024	-768	-1	-1	-1	-1	4		0	0						Untertest3.avi	0	880	547	72	111				0	Content		-72	-111	2164918	723221359
2182	10:35:26.649	00:00:02.181	130	-1024	-768	-1	-1	-1	-1	4	-1024	-768	-1	-1	-1	-1	4		0	0						Untertest3.avi	0	880	547	72	111				0	Content		-72	-111	2181585	723238026
2198	10:35:26.665	00:00:02.198	131	-1024	-768	-1	-1	-1	-1	4	-1024	-768	-1	-1	-1	-1	4		0	0						Untertest3.avi	0	880	547	72	111				0	Content		-72	-111	2198254	723254695
2215	10:35:26.682	00:00:02.214	132	-1024	-768	-1	-1	-1	-1	4	-1024	-768	-1	-1	-1	-1	4		0	0						Untertest3.avi	0	880	547	72	111				0	Content		-72	-111	2214921	723271362
2232	10:35:26.699	00:00:02.231	133	-1024	-768	-1	-1	-1	-1	4	-1024	-768	-1	-1	-1	-1	4		0	0						Untertest3.avi	0	880	547	72	111				0	Content		-72	-111	2231530	723287971
2248	10:35:26.715	00:00:02.248	134	-1024	-768	-1	-1	-1	-1	4	-1024	-768	-1	-1	-1	-1	4		0	0						Untertest3.avi	0	880	547	72	111				0	Content		-72	-111	2248100	723304541
2265	10:35:26.732	00:00:02.265	135	-1024	-768	-1	-1	-1	-1	4	-1024	-768	-1	-1	-1	-1	4		0	0						Untertest3.avi	0	880	547	72	111				0	Content		-72	-111	2265036	723321477
2282	10:35:26.749	00:00:02.281	136	-1024	-768	-1	-1	-1	-1	4	-1024	-768	-1	-1	-1	-1	4		0	0						Untertest3.avi	0	880	547	72	111				0	Content		-72	-111	2281703	723338144
2299	10:35:26.766	00:00:02.298	137	-1024	-768	-1	-1	-1	-1	4	-1024	-768	-1	-1	-1	-1	4		0	0						Untertest3.avi	0	880	547	72	111				0	Content		-72	-111	2298836	723355277
2316	10:35:26.783	00:00:02.315	138	-1024	-768	-1	-1	-1	-1	4	-1024	-768	-1	-1	-1	-1	4		0	0						Untertest3.avi	0	880	547	72	111				0	Content		-72	-111	2315504	723371945
2333	10:35:26.800	00:00:02.332	139	-1024	-768	-1	-1	-1	-1	4	-1024	-768	-1	-1	-1	-1	4		0	0						Untertest3.avi	0	880	547	72	111				0	Content		-72	-111	2332718	723389159
2350	10:35:26.817	00:00:02.349	140	-1024	-768	-1	-1	-1	-1	4	-1024	-768	-1	-1	-1	-1	4		0	0						Untertest3.avi	0	880	547	72	111				0	Content		-72	-111	2349967	723406408
2365	10:35:26.832	00:00:02.364	141	-1024	-768	-1	-1	-1	-1	4	-1024	-768	-1	-1	-1	-1	4		0	0						Untertest3.avi	0	880	547	72	111				0	Content		-72	-111	2364713	723421154
2381	10:35:26.848	00:00:02.381	142	-1024	-768	-1	-1	-1	-1	4	-1024	-768	-1	-1	-1	-1	4		0	0						Untertest3.avi	0	880	547	72	111				0	Content		-72	-111	2381380	723437821
2398	10:35:26.865	00:00:02.398	143	-1024	-768	-1	-1	-1	-1	4	-1024	-768	-1	-1	-1	-1	4		0	0						Untertest3.avi	0	880	547	72	111				0	Content		-72	-111	2398048	723454489
2415	10:35:26.882	00:00:02.414	144	-1024	-768	-1	-1	-1	-1	4	-1024	-768	-1	-1	-1	-1	4		0	0						Untertest3.avi	0	880	547	72	111				0	Content		-72	-111	2414715	723471156
2431	10:35:26.898	00:00:02.431	145	-1024	-768	-1	-1	-1	-1	4	-1024	-768	-1	-1	-1	-1	4		0	0						Untertest3.avi	0	880	547	72	111				0	Content		-72	-111	2431336	723487777
2448	10:35:26.915	00:00:02.448	146	-1024	-768	-1	-1	-1	-1	4	-1024	-768	-1	-1	-1	-1	4		0	0						Untertest3.avi	0	880	547	72	111				0	Content		-72	-111	2448137	723504578
2465	10:35:26.932	00:00:02.464	147	-1024	-768	-1	-1	-1	-1	4	-1024	-768	-1	-1	-1	-1	4		0	0						Untertest3.avi	0	880	547	72	111				0	Content		-72	-111	2464700	723521141
2482	10:35:26.949	00:00:02.481	148	-1024	-768	-1	-1	-1	-1	4	-1024	-768	-1	-1	-1	-1	4		0	0						Untertest3.avi	0	880	547	72	111				0	Content		-72	-111	2481539	723537980
2498	10:35:26.965	00:00:02.498	149	-1024	-768	-1	-1	-1	-1	4	-1024	-768	-1	-1	-1	-1	4		0	0						Untertest3.avi	0	880	547	72	111				0	Content		-72	-111	2498206	723554647
2515	10:35:26.982	00:00:02.514	150	-1024	-768	-1	-1	-1	-1	4	-1024	-768	-1	-1	-1	-1	4		0	0						Untertest3.avi	0	880	547	72	111				0	Content		-72	-111	2514873	723571314
2532	10:35:26.999	00:00:02.531	151	-1024	-768	-1	-1	-1	-1	4	-1024	-768	-1	-1	-1	-1	4		0	0						Untertest3.avi	0	880	547	72	111				0	Content		-72	-111	2531856	723588297
2549	10:35:27.016	00:00:02.548	152	-1024	-768	-1	-1	-1	-1	4	-1024	-768	-1	-1	-1	-1	4		0	0						Untertest3.avi	0	880	547	72	111				0	Content		-72	-111	2548524	723604965
2565	10:35:27.032	00:00:02.565	153	-1024	-768	-1	-1	-1	-1	4	-1024	-768	-1	-1	-1	-1	4		0	0						Untertest3.avi	0	880	547	72	111				0	Content		-72	-111	2565191	723621632
2583	10:35:27.050	00:00:02.582	154	-1024	-768	-1	-1	-1	-1	4	-1024	-768	-1	-1	-1	-1	4		0	0						Untertest3.avi	0	880	547	72	111				0	Content		-72	-111	2582505	723638946
2599	10:35:27.066	00:00:02.599	155	-1024	-768	-1	-1	-1	-1	4	-1024	-768	-1	-1	-1	-1	4		0	0						Untertest3.avi	0	880	547	72	111				0	Content		-72	-111	2599172	723655613
2616	10:35:27.083	00:00:02.616	156	-1024	-768	-1	-1	-1	-1	4	-1024	-768	-1	-1	-1	-1	4		0	0						Untertest3.avi	0	880	547	72	111				0	Content		-72	-111	2616439	723672880
2631	10:35:27.098	00:00:02.631	157	-1024	-768	-1	-1	-1	-1	4	-1024	-768	-1	-1	-1	-1	4		0	0						Untertest3.avi	0	880	547	72	111				0	Content		-72	-111	2631312	723687753
2648	10:35:27.115	00:00:02.647	158	-1024	-768	-1	-1	-1	-1	4	-1024	-768	-1	-1	-1	-1	4		0	0						Untertest3.avi	0	880	547	72	111				0	Content		-72	-111	2647936	723704377
2665	10:35:27.132	00:00:02.664	159	-1024	-768	-1	-1	-1	-1	4	-1024	-768	-1	-1	-1	-1	4		0	0						Untertest3.avi	0	880	547	72	111				0	Content		-72	-111	2664603	723721044
2681	10:35:27.148	00:00:02.681	160	-1024	-768	-1	-1	-1	-1	4	-1024	-768	-1	-1	-1	-1	4		0	0						Untertest3.avi	0	880	547	72	111				0	Content		-72	-111	2681241	723737682
2698	10:35:27.165	00:00:02.697	161	-1024	-768	-1	-1	-1	-1	4	-1024	-768	-1	-1	-1	-1	4		0	0						Untertest3.avi	0	880	547	72	111				0	Content		-72	-111	2697908	723754349
2715	10:35:27.182	00:00:02.714	162	-1024	-768	-1	-1	-1	-1	4	-1024	-768	-1	-1	-1	-1	4		0	0						Untertest3.avi	0	880	547	72	111				0	Content		-72	-111	2714611	723771052
2731	10:35:27.198	00:00:02.731	163	-1024	-768	-1	-1	-1	-1	4	-1024	-768	-1	-1	-1	-1	4		0	0						Untertest3.avi	0	880	547	72	111				0	Content		-72	-111	2731180	723787621
2748	10:35:27.215	00:00:02.747	164	-1024	-768	-1	-1	-1	-1	4	-1024	-768	-1	-1	-1	-1	4		0	0						Untertest3.avi	0	880	547	72	111				0	Content		-72	-111	2747801	723804242
2765	10:35:27.232	00:00:02.764	165	-1024	-768	-1	-1	-1	-1	4	-1024	-768	-1	-1	-1	-1	4		0	0						Untertest3.avi	0	880	547	72	111				0	Content		-72	-111	2764883	723821324
2782	10:35:27.249	00:00:02.781	166	-1024	-768	-1	-1	-1	-1	4	-1024	-768	-1	-1	-1	-1	4		0	0						Untertest3.avi	0	880	547	72	111				0	Content		-72	-111	2781551	723837992
2798	10:35:27.265	00:00:02.798	167	-1024	-768	-1	-1	-1	-1	4	-1024	-768	-1	-1	-1	-1	4		0	0						Untertest3.avi	0	880	547	72	111				0	Content		-72	-111	2798218	723854659
2816	10:35:27.283	00:00:02.815	168	-1024	-768	-1	-1	-1	-1	4	-1024	-768	-1	-1	-1	-1	4		0	0						Untertest3.avi	0	880	547	72	111				0	Content		-72	-111	2815671	723872112
2833	10:35:27.300	00:00:02.832	169	-1024	-768	-1	-1	-1	-1	4	-1024	-768	-1	-1	-1	-1	4		0	0						Untertest3.avi	0	880	547	72	111				0	Content		-72	-111	2832914	723889355
2848	10:35:27.315	00:00:02.847	170	-1024	-768	-1	-1	-1	-1	4	-1024	-768	-1	-1	-1	-1	4		0	0						Untertest3.avi	0	880	547	72	111				0	Content		-72	-111	2847788	723904229
2864	10:35:27.331	00:00:02.864	171	-1024	-768	-1	-1	-1	-1	4	-1024	-768	-1	-1	-1	-1	4		0	0						Untertest3.avi	0	880	547	72	111				0	Content		-72	-111	2864409	723920850
2881	10:35:27.348	00:00:02.881	172	-1024	-768	-1	-1	-1	-1	4	-1024	-768	-1	-1	-1	-1	4		0	0						Untertest3.avi	0	880	547	72	111				0	Content		-72	-111	2881126	723937567
2898	10:35:27.365	00:00:02.897	173	-1024	-768	-1	-1	-1	-1	4	-1024	-768	-1	-1	-1	-1	4		0	0						Untertest3.avi	0	880	547	72	111				0	Content		-72	-111	2897793	723954234
2914	10:35:27.381	00:00:02.914	174	-1024	-768	-1	-1	-1	-1	4	-1024	-768	-1	-1	-1	-1	4		0	0						Untertest3.avi	0	880	547	72	111				0	Content		-72	-111	2914461	723970902
2931	10:35:27.398	00:00:02.931	175	-1024	-768	-1	-1	-1	-1	4	-1024	-768	-1	-1	-1	-1	4		0	0						Untertest3.avi	0	880	547	72	111				0	Content		-72	-111	2931027	723987468
2948	10:35:27.415	00:00:02.947	176	-1024	-768	-1	-1	-1	-1	4	-1024	-768	-1	-1	-1	-1	4		0	0						Untertest3.avi	0	880	547	72	111				0	Content		-72	-111	2947860	724004301
2965	10:35:27.432	00:00:02.964	177	-1024	-768	-1	-1	-1	-1	4	-1024	-768	-1	-1	-1	-1	4		0	0						Untertest3.avi	0	880	547	72	111				0	Content		-72	-111	2964527	724020968
2981	10:35:27.448	00:00:02.981	178	-1024	-768	-1	-1	-1	-1	4	-1024	-768	-1	-1	-1	-1	4		0	0						Untertest3.avi	0	880	547	72	111				0	Content		-72	-111	2981194	724037635
2998	10:35:27.465	00:00:02.998	179	-1024	-768	-1	-1	-1	-1	4	-1024	-768	-1	-1	-1	-1	4		0	0						Untertest3.avi	0	880	547	72	111				0	Content		-72	-111	2998178	724054619
3015	10:35:27.482	00:00:03.014	180	-1024	-768	-1	-1	-1	-1	4	-1024	-768	-1	-1	-1	-1	4		0	0						Untertest3.avi	0	880	547	72	111				0	Content		-72	-111	3014846	724071287
3032	10:35:27.499	00:00:03.031	181	-1024	-768	-1	-1	-1	-1	4	-1024	-768	-1	-1	-1	-1	4		0	0						Untertest3.avi	0	880	547	72	111				0	Content		-72	-111	3031513	724087954
3049	10:35:27.516	00:00:03.048	182	-1024	-768	-1	-1	-1	-1	4	-1024	-768	-1	-1	-1	-1	4		0	0						Untertest3.avi	0	880	547	72	111				0	Content		-72	-111	3048889	724105330
3066	10:35:27.533	00:00:03.066	183	-1024	-768	-1	-1	-1	-1	4	-1024	-768	-1	-1	-1	-1	4		0	0						Untertest3.avi	0	880	547	72	111				0	Content		-72	-111	3066136	724122577
3081	10:35:27.548	00:00:03.080	184	-1024	-768	-1	-1	-1	-1	4	-1024	-768	-1	-1	-1	-1	4		0	0						Untertest3.avi	0	880	547	72	111				0	Content		-72	-111	3080883	724137324
3098	10:35:27.565	00:00:03.097	185	-1024	-768	-1	-1	-1	-1	4	-1024	-768	-1	-1	-1	-1	4		0	0						Untertest3.avi	0	880	547	72	111				0	Content		-72	-111	3097570	724154011
3114	10:35:27.581	00:00:03.114	186	-1024	-768	-1	-1	-1	-1	4	-1024	-768	-1	-1	-1	-1	4		0	0						Untertest3.avi	0	880	547	72	111				0	Content		-72	-111	3114237	724170678
3131	10:35:27.598	00:00:03.130	187	-1024	-768	-1	-1	-1	-1	4	-1024	-768	-1	-1	-1	-1	4		0	0						Untertest3.avi	0	880	547	72	111				0	Content		-72	-111	3130904	724187345
3148	10:35:27.615	00:00:03.147	188	-1024	-768	-1	-1	-1	-1	4	-1024	-768	-1	-1	-1	-1	4		0	0						Untertest3.avi	0	880	547	72	111				0	Content		-72	-111	3147571	724204012
3164	10:35:27.631	00:00:03.164	189	-1024	-768	-1	-1	-1	-1	4	-1024	-768	-1	-1	-1	-1	4		0	0						Untertest3.avi	0	880	547	72	111				0	Content		-72	-111	3164308	724220749
3181	10:35:27.648	00:00:03.180	190	-1024	-768	-1	-1	-1	-1	4	-1024	-768	-1	-1	-1	-1	4		0	0						Untertest3.avi	0	880	547	72	111				0	Content		-72	-111	3180873	724237314
3197	10:35:27.664	00:00:03.197	191	-1024	-768	-1	-1	-1	-1	4	-1024	-768	-1	-1	-1	-1	4		0	0						Untertest3.avi	0	880	547	72	111				0	Content		-72	-111	3197478	724253919
3215	10:35:27.682	00:00:03.214	192	-1024	-768	-1	-1	-1	-1	4	-1024	-768	-1	-1	-1	-1	4		0	0						Untertest3.avi	0	880	547	72	111				0	Content		-72	-111	3214519	724270960
3231	10:35:27.698	00:00:03.231	193	-1024	-768	-1	-1	-1	-1	4	-1024	-768	-1	-1	-1	-1	4		0	0						Untertest3.avi	0	880	547	72	111				0	Content		-72	-111	3231186	724287627
3248	10:35:27.715	00:00:03.247	194	-1024	-768	-1	-1	-1	-1	4	-1024	-768	-1	-1	-1	-1	4		0	0						Untertest3.avi	0	880	547	72	111				0	Content		-72	-111	3247853	724304294
3265	10:35:27.732	00:00:03.265	195	-1024	-768	-1	-1	-1	-1	4	-1024	-768	-1	-1	-1	-1	4		0	0						Untertest3.avi	0	880	547	72	111				0	Content		-72	-111	3265347	724321788
3283	10:35:27.750	00:00:03.282	196	-1024	-768	-1	-1	-1	-1	4	-1024	-768	-1	-1	-1	-1	4		0	0						Untertest3.avi	0	880	547	72	111				0	Content		-72	-111	3282592	724339033
3297	10:35:27.764	00:00:03.297	197	-1024	-768	-1	-1	-1	-1	4	-1024	-768	-1	-1	-1	-1	4		0	0						Untertest3.avi	0	880	547	72	111				0	Content		-72	-111	3297465	724353906
3314	10:35:27.781	00:00:03.314	198	-1024	-768	-1	-1	-1	-1	4	-1024	-768	-1	-1	-1	-1	4		0	0						Untertest3.avi	0	880	547	72	111				0	Content		-72	-111	3314089	724370530
3331	10:35:27.798	00:00:03.330	199	-1024	-768	-1	-1	-1	-1	4	-1024	-768	-1	-1	-1	-1	4		0	0						Untertest3.avi	0	880	547	72	111				0	Content		-72	-111	3330805	724387246
3347	10:35:27.814	00:00:03.347	200	-1024	-768	-1	-1	-1	-1	4	-1024	-768	-1	-1	-1	-1	4		0	0						Untertest3.avi	0	880	547	72	111				0	Content		-72	-111	3347472	724403913
3364	10:35:27.831	00:00:03.364	201	-1024	-768	-1	-1	-1	-1	4	-1024	-768	-1	-1	-1	-1	4		0	0						Untertest3.avi	0	880	547	72	111				0	Content		-72	-111	3364136	724420577
3381	10:35:27.848	00:00:03.380	202	-1024	-768	-1	-1	-1	-1	4	-1024	-768	-1	-1	-1	-1	4		0	0						Untertest3.avi	0	880	547	72	111				0	Content		-72	-111	3380716	724437157
3398	10:35:27.865	00:00:03.397	203	-1024	-768	-1	-1	-1	-1	4	-1024	-768	-1	-1	-1	-1	4		0	0						Untertest3.avi	0	880	547	72	111				0	Content		-72	-111	3397544	724453985
3414	10:35:27.881	00:00:03.414	204	-1024	-768	-1	-1	-1	-1	4	-1024	-768	-1	-1	-1	-1	4		0	0						Untertest3.avi	0	880	547	72	111				0	Content		-72	-111	3414211	724470652
3431	10:35:27.898	00:00:03.430	205	-1024	-768	-1	-1	-1	-1	4	-1024	-768	-1	-1	-1	-1	4		0	0						Untertest3.avi	0	880	547	72	111				0	Content		-72	-111	3430878	724487319
3448	10:35:27.915	00:00:03.447	206	-1024	-768	-1	-1	-1	-1	4	-1024	-768	-1	-1	-1	-1	4		0	0						Untertest3.avi	0	880	547	72	111				0	Content		-72	-111	3447861	724504302
3465	10:35:27.932	00:00:03.464	207	-1024	-768	-1	-1	-1	-1	4	-1024	-768	-1	-1	-1	-1	4		0	0						Untertest3.avi	0	880	547	72	111				0	Content		-72	-111	3464528	724520969
3481	10:35:27.948	00:00:03.481	208	-1024	-768	-1	-1	-1	-1	4	-1024	-768	-1	-1	-1	-1	4		0	0						Untertest3.avi	0	880	547	72	111				0	Content		-72	-111	3481195	724537636
3499	10:35:27.966	00:00:03.498	209	-1024	-768	-1	-1	-1	-1	4	-1024	-768	-1	-1	-1	-1	4		0	0						Untertest3.avi	0	880	547	72	111				0	Content		-72	-111	3498571	724555012
3516	10:35:27.983	00:00:03.515	210	-1024	-768	-1	-1	-1	-1	4	-1024	-768	-1	-1	-1	-1	4		0	0						Untertest3.avi	0	880	547	72	111				0	Content		-72	-111	3515820	724572261
3532	10:35:27.999	00:00:03.531	211	-1024	-768	-1	-1	-1	-1	4	-1024	-768	-1	-1	-1	-1	4		0	0						Untertest3.avi	0	880	547	72	111				0	Content		-72	-111	3531868	724588309
3549	10:35:28.016	00:00:03.548	212	-1024	-768	-1	-1	-1	-1	4	-1024	-768	-1	-1	-1	-1	4		0	0						Untertest3.avi	0	880	547	72	111				0	Content		-72	-111	3548535	724604976
3565	10:35:28.032	00:00:03.565	213	-1024	-768	-1	-1	-1	-1	4	-1024	-768	-1	-1	-1	-1	4		0	0						Untertest3.avi	0	880	547	72	111				0	Content		-72	-111	3565202	724621643
3581	10:35:28.048	00:00:03.580	214	-1024	-768	-1	-1	-1	-1	4	-1024	-768	-1	-1	-1	-1	4		0	0						Untertest3.avi	0	880	547	72	111				0	Content		-72	-111	3580567	724637008
3597	10:35:28.064	00:00:03.597	215	-1024	-768	-1	-1	-1	-1	4	-1024	-768	-1	-1	-1	-1	4		0	0						Untertest3.avi	0	880	547	72	111				0	Content		-72	-111	3597188	724653629
3614	10:35:28.081	00:00:03.613	216	-1024	-768	-1	-1	-1	-1	4	-1024	-768	-1	-1	-1	-1	4		0	0						Untertest3.avi	0	880	547	72	111				0	Content		-72	-111	3613876	724670317
3631	10:35:28.098	00:00:03.630	217	-1024	-768	-1	-1	-1	-1	4	-1024	-768	-1	-1	-1	-1	4		0	0						Untertest3.avi	0	880	547	72	111				0	Content		-72	-111	3630544	724686985
3647	10:35:28.114	00:00:03.647	218	-1024	-768	-1	-1	-1	-1	4	-1024	-768	-1	-1	-1	-1	4		0	0						Untertest3.avi	0	880	547	72	111				0	Content		-72	-111	3647184	724703625
3664	10:35:28.131	00:00:03.663	219	-1024	-768	-1	-1	-1	-1	4	-1024	-768	-1	-1	-1	-1	4		0	0						Untertest3.avi	0	880	547	72	111				0	Content		-72	-111	3663851	724720292
3681	10:35:28.148	00:00:03.680	220	-1024	-768	-1	-1	-1	-1	4	-1024	-768	-1	-1	-1	-1	4		0	0						Untertest3.avi	0	880	547	72	111				0	Content		-72	-111	3680713	724737154
3697	10:35:28.164	00:00:03.697	221	-1024	-768	-1	-1	-1	-1	4	-1024	-768	-1	-1	-1	-1	4		0	0						Untertest3.avi	0	880	547	72	111				0	Content		-72	-111	3697380	724753821
3714	10:35:28.181	00:00:03.714	222	-1024	-768	-1	-1	-1	-1	4	-1024	-768	-1	-1	-1	-1	4		0	0						Untertest3.avi	0	880	547	72	111				0	Content		-72	-111	3714047	724770488
3731	10:35:28.198	00:00:03.731	223	-1024	-768	-1	-1	-1	-1	4	-1024	-768	-1	-1	-1	-1	4		0	0						Untertest3.avi	0	880	547	72	111				0	Content		-72	-111	3731177	724787618
3748	10:35:28.215	00:00:03.747	224	-1024	-768	-1	-1	-1	-1	4	-1024	-768	-1	-1	-1	-1	4		0	0						Untertest3.avi	0	880	547	72	111				0	Content		-72	-111	3747844	724804285
3765	10:35:28.232	00:00:03.765	225	-1024	-768	-1	-1	-1	-1	4	-1024	-768	-1	-1	-1	-1	4		0	0						Untertest3.avi	0	880	547	72	111				0	Content		-72	-111	3765055	724821496
3782	10:35:28.249	00:00:03.782	226	1269,5	799,5873	0,474527	0,4707969	418,5807	3,658647	3	1229,108	787,4783	0,4745075	0,4707684	418,5807	3,673123	1	5	1229	787						Untertest3.avi	0	880	547	72	111	1096	693	165	0	Content		1157	676	3782300	724838741
3797	10:35:28.264	00:00:03.797	227	-1024	-768	-1	-1	-1	-1	4	-1024	-768	-1	-1	-1	-1	4	5	0	0						Untertest3.avi	0	880	547	72	111	1096	693	165	0	Content		-72	-111	3797050	724853491
3814	10:35:28.281	00:00:03.813	228	-1024	-768	-1	-1	-1	-1	4	-1024	-768	-1	-1	-1	-1	4	5	0	0						Untertest3.avi	0	880	547	72	111	1096	693	165	0	Content		-72	-111	3813675	724870116
3830	10:35:28.297	00:00:03.830	229	-1024	-768	-1	-1	-1	-1	4	-1024	-768	-1	-1	-1	-1	4	5	0	0						Untertest3.avi	0	880	547	72	111	1096	693	165	0	Content		-72	-111	3830421	724886862
3847	10:35:28.314	00:00:03.847	230	-1024	-768	-1	-1	-1	-1	4	-1024	-768	-1	-1	-1	-1	4	5	0	0						Untertest3.avi	0	880	547	72	111	1096	693	165	0	Content		-72	-111	3847048	724903489
3864	10:35:28.331	00:00:03.863	231	-1024	-768	-1	-1	-1	-1	4	-1024	-768	-1	-1	-1	-1	4	5	0	0						Untertest3.avi	0	880	547	72	111	1096	693	165	0	Content		-72	-111	3863716	724920157
3880	10:35:28.347	00:00:03.880	232	-1024	-768	-1	-1	-1	-1	4	1234,32	774,8732	0,474502	0,4763475	419,8123	3,523185	0	5	1234	775						Untertest3.avi	0	880	547	72	111	1096	693	165	0	Content		1162	664	3880293	724936734
3897	10:35:28.364	00:00:03.897	233	-1024	-768	-1	-1	-1	-1	4	1168,191	804,4627	0,4786498	0,4770675	430,7978	3,741728	0	5	1168	804						Untertest3.avi	0	880	547	72	111	1096	693	165	0	Content		1096	693	3897040	724953481
3914	10:35:28.381	00:00:03.913	234	-1024	-768	-1	-1	-1	-1	4	-1024	-768	-1	-1	-1	-1	4	5	0	0						Untertest3.avi	0	880	547	72	111	1096	693	165	0	Content		-72	-111	3913667	724970108
3930	10:35:28.397	00:00:03.930	235	1153,526	807,0416	0,6714676	0,4871362	443,9728	3,961555	0	1151,66	814,12	0,476877	0,4780216	426,4797	3,719709	0	5	1153	811						Untertest3.avi	0	880	547	72	111	1096	693	165	0	Content		1081	700	3930283	724986724
3947	10:35:28.414	00:00:03.946	236	-1024	-768	-1	-1	-1	-1	4	-1024	-768	-1	-1	-1	-1	4	6	0	0						Untertest3.avi	0	880	547	72	111	1019	690	200	0	Content		-72	-111	3946905	725003346
3964	10:35:28.431	00:00:03.963	237	-1024	-768	-1	-1	-1	-1	4	-1024	-768	-1	-1	-1	-1	4	6	0	0						Untertest3.avi	0	880	547	72	111	1019	690	200	0	Content		-72	-111	3963655	725020096
3980	10:35:28.447	00:00:03.980	238	-1024	-768	-1	-1	-1	-1	4	-1024	-768	-1	-1	-1	-1	4	6	0	0						Untertest3.avi	0	880	547	72	111	1019	690	200	0	Content		-72	-111	3980280	725036721
3997	10:35:28.464	00:00:03.996	239	-1024	-768	-1	-1	-1	-1	4	-1024	-768	-1	-1	-1	-1	4	6	0	0						Untertest3.avi	0	880	547	72	111	1019	690	200	0	Content		-72	-111	3996898	725053339
4014	10:35:28.481	00:00:04.013	240	1197,667	800,2747	0,6598908	0,4886943	442,2298	3,807526	3	1107,101	788,5371	0,6622009	0,4886892	429,8522	3,716661	1	6	1107	789						Untertest3.avi	0	880	547	72	111	1019	690	200	0	Content		1035	678	4013658	725070099
4030	10:35:28.497	00:00:04.030	241	1111,68	799,484	0,6648856	0,4878043	431,2064	3,811023	0	1144,012	808,7067	0,4751116	0,4808039	426,717	3,706775	0	6	1128	804						Untertest3.avi	0	880	547	72	111	1019	690	200	0	Content		1056	693	4030270	725086711
4047	10:35:28.514	00:00:04.046	242	1108,154	813,3639	0,6609172	0,4888886	431,2064	3,769884	3	1074,529	801,1035	0,6613898	0,4888639	429,2032	3,772397	1	6	1075	801						Untertest3.avi	0	880	547	72	111	1019	690	200	0	Content		1003	690	4046893	725103334
4064	10:35:28.531	00:00:04.063	243	-1024	-768	-1	-1	-1	-1	4	-1024	-768	-1	-1	-1	-1	4	6	0	0						Untertest3.avi	0	880	547	72	111	1019	690	200	0	Content		-72	-111	4063516	725119957
4080	10:35:28.547	00:00:04.080	244	-1024	-768	-1	-1	-1	-1	4	-1024	-768	-1	-1	-1	-1	4	6	0	0						Untertest3.avi	0	880	547	72	111	1019	690	200	0	Content		-72	-111	4080267	725136708
4097	10:35:28.564	00:00:04.096	245	-1024	-768	-1	-1	-1	-1	4	-1024	-768	-1	-1	-1	-1	4	6	0	0						Untertest3.avi	0	880	547	72	111	1019	690	200	0	Content		-72	-111	4096889	725153330
4114	10:35:28.581	00:00:04.113	246	-1024	-768	-1	-1	-1	-1	4	-1024	-768	-1	-1	-1	-1	4	6	0	0						Untertest3.avi	0	880	547	72	111	1019	690	200	0	Content		-72	-111	4113557	725169998
4130	10:35:28.597	00:00:04.130	247	1094,97	812,3224	0,6591017	0,4885328	431,2064	3,758667	3	1058,078	800,2328	0,6591417	0,4885056	431,0291	3,773129	1	6	1058	800						Untertest3.avi	0	880	547	72	111	1019	690	200	0	Content		986	689	4130134	725186575
4147	10:35:28.614	00:00:04.146	248	-1024	-768	-1	-1	-1	-1	4	-1024	-768	-1	-1	-1	-1	4		0	0						Untertest3.avi	0	880	547	72	111				0	Content		-72	-111	4146883	725203324
4164	10:35:28.631	00:00:04.163	249	-1024	-768	-1	-1	-1	-1	4	-1024	-768	-1	-1	-1	-1	4		0	0						Untertest3.avi	0	880	547	72	111				0	Content		-72	-111	4163508	725219949
4180	10:35:28.647	00:00:04.180	250	-1024	-768	-1	-1	-1	-1	4	-1024	-768	-1	-1	-1	-1	4		0	0						Untertest3.avi	0	880	547	72	111				0	Content		-72	-111	4180175	725236616
4197	10:35:28.664	00:00:04.196	251	-1024	-768	-1	-1	-1	-1	4	-1024	-768	-1	-1	-1	-1	4		0	0						Untertest3.avi	0	880	547	72	111				0	Content		-72	-111	4196840	725253281
4214	10:35:28.681	00:00:04.213	252	-1024	-768	-1	-1	-1	-1	4	-1024	-768	-1	-1	-1	-1	4		0	0						Untertest3.avi	0	880	547	72	111				0	Content		-72	-111	4213507	725269948
4230	10:35:28.697	00:00:04.230	253	-1024	-768	-1	-1	-1	-1	4	-1024	-768	-1	-1	-1	-1	4		0	0						Untertest3.avi	0	880	547	72	111				0	Content		-72	-111	4230130	725286571
4247	10:35:28.714	00:00:04.246	254	-1024	-768	-1	-1	-1	-1	4	-1024	-768	-1	-1	-1	-1	4		0	0						Untertest3.avi	0	880	547	72	111				0	Content		-72	-111	4246797	725303238
4263	10:35:28.730	00:00:04.263	255	1101,714	806,9509	0,6572221	0,4851355	423,3245	3,769752	0	1104,192	814,9841	0,4751625	0,482617	415,3308	3,673081	0	7	1103	811						Untertest3.avi	0	880	547	72	111	1048	662	716	0	Content		1031	700	4263374	725319815
4280	10:35:28.747	00:00:04.280	256	1139,405	810,8773	0,6543756	0,484715	434,1997	3,801447	0	1104,192	814,9841	0,4742572	0,4825077	416,3895	3,673081	0	7	1122	813						Untertest3.avi	0	880	547	72	111	1048	662	716	0	Content		1050	702	4280124	725336565
4297	10:35:28.764	00:00:04.296	257	-1024	-768	-1	-1	-1	-1	4	-1024	-768	-1	-1	-1	-1	4	7	0	0						Untertest3.avi	0	880	547	72	111	1048	662	716	0	Content		-72	-111	4296780	725353221
4313	10:35:28.780	00:00:04.313	258	-1024	-768	-1	-1	-1	-1	4	-1024	-768	-1	-1	-1	-1	4	7	0	0						Untertest3.avi	0	880	547	72	111	1048	662	716	0	Content		-72	-111	4313447	725369888
4330	10:35:28.797	00:00:04.330	259	-1024	-768	-1	-1	-1	-1	4	-1024	-768	-1	-1	-1	-1	4	7	0	0						Untertest3.avi	0	880	547	72	111	1048	662	716	0	Content		-72	-111	4330069	725386510
4347	10:35:28.814	00:00:04.346	260	-1024	-768	-1	-1	-1	-1	4	-1024	-768	-1	-1	-1	-1	4	7	0	0						Untertest3.avi	0	880	547	72	111	1048	662	716	0	Content		-72	-111	4346737	725403178
4363	10:35:28.830	00:00:04.363	261	1066,469	778,3759	0,6530928	0,4815899	427,0302	3,833475	0	1161,864	775,7767	0,4668961	0,4812486	431,5435	3,851007	0	7	1114	777						Untertest3.avi	0	880	547	72	111	1048	662	716	0	Content		1042	666	4363446	725419887
4380	10:35:28.847	00:00:04.380	262	1068,5	774,0432	0,6524168	0,4813073	427,0836	3,858402	0	1157,699	769,0605	0,4661917	0,4813853	431,6674	3,812032	0	7	1113	772						Untertest3.avi	0	880	547	72	111	1048	662	716	0	Content		1041	661	4380070	725436511
4397	10:35:28.864	00:00:04.396	263	1072,658	765,1968	0,6518142	0,480909	427,3659	3,82408	0	1162,18	769,4852	0,4656107	0,4812807	431,8578	3,841184	0	7	1117	767						Untertest3.avi	0	880	547	72	111	1048	662	716	0	Content		1045	656	4396695	725453136
4413	10:35:28.880	00:00:04.413	264	1075,202	770,6746	0,6512833	0,4801525	427,3561	3,818608	0	1155,457	772,8073	0,4649162	0,4811995	431,8705	3,839137	0	7	1115	772						Untertest3.avi	0	880	547	72	111	1048	662	716	0	Content		1043	661	4413320	725469761
4430	10:35:28.897	00:00:04.430	265	1102,889	775,0106	0,6550921	0,4788435	439,6627	3,983738	0	1165,398	774,2821	0,46436	0,4811789	431,9335	3,816925	0	7	1134	775						Untertest3.avi	0	880	547	72	111	1048	662	716	0	Content		1062	664	4430067	725486508
4447	10:35:28.914	00:00:04.446	266	1078,342	762,1113	0,6500351	0,4788228	427,8985	3,840254	0	1161,796	773,9623	0,4637387	0,4811567	431,8133	3,821382	0	7	1120	768						Untertest3.avi	0	880	547	72	111	1048	662	716	0	Content		1048	657	4446707	725503148
4463	10:35:28.930	00:00:04.463	267	1063,119	774,8102	0,6491295	0,4777769	427,0289	3,823282	0	1164,73	770,8533	0,4631025	0,4809065	432,095	3,856834	0	7	1114	773						Untertest3.avi	0	880	547	72	111	1048	662	716	0	Content		1042	662	4463317	725519758
4480	10:35:28.947	00:00:04.479	268	1062,082	775,3896	0,6485158	0,4765587	427,6342	3,846353	0	1161,365	782,8026	0,4625002	0,4801155	432,095	3,832174	0	7	1112	779						Untertest3.avi	0	880	547	72	111	1048	662	716	0	Content		1040	668	4479940	725536381
4497	10:35:28.964	00:00:04.496	269	1103,81	775,6605	0,6481874	0,4749399	428,7803	3,861831	0	1174,937	782,8361	0,4619308	0,4794972	432,6292	3,851131	0	7	1139	779						Untertest3.avi	0	880	547	72	111	1048	662	716	0	Content		1067	668	4496688	725553129
4513	10:35:28.980	00:00:04.513	270	1057,314	775,8679	0,6469833	0,4732056	427,9999	3,862768	0	1165,733	770,7915	0,4611885	0,4785162	432,5688	3,83803	0	7	1112	773						Untertest3.avi	0	880	547	72	111	1048	662	716	0	Content		1040	662	4513314	725569755
4530	10:35:28.997	00:00:04.529	271	1084,169	767,7371	0,6464513	0,4714077	428,3185	3,862079	0	1172,539	776,0906	0,4603789	0,4774976	432,4965	3,827595	0	7	1128	772						Untertest3.avi	0	880	547	72	111	1048	662	716	0	Content		1056	661	4529937	725586378
4547	10:35:29.014	00:00:04.546	272	1105,968	773,4532	0,6457064	0,4695627	428,9316	3,849638	0	1167,758	776,2544	0,4595559	0,4767265	432,5133	3,870312	0	7	1137	775						Untertest3.avi	0	880	547	72	111	1048	662	716	0	Content		1065	664	4546562	725603003
4563	10:35:29.030	00:00:04.563	273	1052,53	771,8591	0,644497	0,4680258	428,1811	3,889331	0	1170,38	774,0137	0,4586067	0,4764515	432,5954	3,853444	0	7	1111	773						Untertest3.avi	0	880	547	72	111	1048	662	716	0	Content		1039	662	4563314	725619755
4580	10:35:29.047	00:00:04.579	274	1086,203	771,2473	0,6437188	0,466879	429,06	3,874057	0	1160,824	778,6045	0,456899	0,4759494	429,8914	3,859006	0	7	1124	775						Untertest3.avi	0	880	547	72	111	1048	662	716	0	Content		1052	664	4579936	725636377
4597	10:35:29.064	00:00:04.596	275	1085,284	770,618	0,6425728	0,4659111	428,3657	3,887369	0	1186,375	779,2412	0,4565526	0,4762636	432,4331	3,886722	0	7	1136	775						Untertest3.avi	0	880	547	72	111	1048	662	716	0	Content		1064	664	4596562	725653003
4613	10:35:29.080	00:00:04.613	276	1079,784	775,5724	0,6415634	0,4653301	428,3893	3,874191	0	1161,546	776,6234	0,4555356	0,476385	431,9933	3,892791	0	7	1121	776						Untertest3.avi	0	880	547	72	111	1048	662	716	0	Content		1049	665	4613253	725669694
4630	10:35:29.097	00:00:04.629	277	1072,346	766,2856	0,6407438	0,464734	428,0679	3,868327	0	1169,694	775,3259	0,4547597	0,4764371	432,1339	3,905941	0	7	1121	771						Untertest3.avi	0	880	547	72	111	1048	662	716	0	Content		1049	660	4629937	725686378
4647	10:35:29.114	00:00:04.646	278	1092,952	763,5305	0,6426315	0,4638101	434,8227	4,039525	0	1178,866	764,0184	0,4541394	0,4766239	432,1632	3,850986	0	7	1136	764						Untertest3.avi	0	880	547	72	111	1048	662	716	0	Content		1064	653	4646562	725703003
4663	10:35:29.130	00:00:04.663	279	1087,491	769,4259	0,6397378	0,4639415	428,1218	3,891175	0	1179,207	776,2925	0,4536456	0,47626	431,841	3,881174	0	7	1133	773						Untertest3.avi	0	880	547	72	111	1048	662	716	0	Content		1061	662	4663185	725719626
4680	10:35:29.147	00:00:04.679	280	1069,439	763,8131	0,6393626	0,4633531	428,0279	3,917988	0	1165,093	782,4163	0,453169	0,4761043	431,7054	3,911295	0	7	1117	773						Untertest3.avi	0	880	547	72	111	1048	662	716	0	Content		1045	662	4679807	725736248
4697	10:35:29.164	00:00:04.696	281	1074,357	770,0303	0,6390483	0,463086	427,7986	3,906215	0	1164,782	775,7525	0,4528809	0,4760004	431,7797	3,894968	0	7	1120	773						Untertest3.avi	0	880	547	72	111	1048	662	716	0	Content		1048	662	4696554	725752995
4713	10:35:29.180	00:00:04.713	282	1075,552	761,9917	0,6387573	0,463136	428,2121	3,909425	0	1170,588	776,4835	0,4525766	0,4760509	431,7054	3,864466	0	7	1123	769						Untertest3.avi	0	880	547	72	111	1048	662	716	0	Content		1051	658	4713181	725769622
4730	10:35:29.197	00:00:04.729	283	1079,562	755,6192	0,6385312	0,4632308	427,9704	3,938626	0	1170,97	779,6785	0,4523475	0,4763841	431,6005	3,90005	0	7	1125	768						Untertest3.avi	0	880	547	72	111	1048	662	716	0	Content		1053	657	4729805	725786246
4746	10:35:29.213	00:00:04.746	284	1094,345	768,2996	0,6383159	0,4634806	427,9585	3,90785	0	1172,153	785,0685	0,4521006	0,476657	431,5229	3,901087	0	7	1133	777						Untertest3.avi	0	880	547	72	111	1048	662	716	0	Content		1061	666	4746459	725802900
4763	10:35:29.230	00:00:04.763	285	1066,849	764,7672	0,6380347	0,4637753	428,0409	3,93981	0	1164,154	769,5402	0,4519288	0,4771342	431,6474	3,892923	0	7	1116	767						Untertest3.avi	0	880	547	72	111	1048	662	716	0	Content		1044	656	4763182	725819623
4780	10:35:29.247	00:00:04.779	286	1084,787	762,8749	0,6381155	0,4642324	428,2533	3,911922	0	1165,398	778,6349	0,451666	0,4774099	431,5627	3,906942	0	7	1125	771						Untertest3.avi	0	880	547	72	111	1048	662	716	0	Content		1053	660	4779805	725836246
4796	10:35:29.263	00:00:04.796	287	1080,868	766,6122	0,637783	0,4646665	428,0094	3,909166	0	1159,398	773,8819	0,4514666	0,4777442	431,6793	3,873919	0	7	1120	770						Untertest3.avi	0	880	547	72	111	1048	662	716	0	Content		1048	659	4796457	725852898
4813	10:35:29.280	00:00:04.813	288	1081,427	765,181	0,6376177	0,4652472	428,3095	3,884815	0	1165,568	772,9905	0,4512994	0,4781516	431,5234	3,865283	0	7	1123	769						Untertest3.avi	0	880	547	72	111	1048	662	716	0	Content		1051	658	4813054	725869495
4830	10:35:29.297	00:00:04.829	289	1100,709	789,2731	0,6355465	0,4662952	436,9662	3,921113	0	1163,08	777,9579	0,4511968	0,4787119	431,5417	3,888844	0	7	1132	784						Untertest3.avi	0	880	547	72	111	1048	662	716	0	Content		1060	673	4829804	725886245
4846	10:35:29.313	00:00:04.846	290	1064,56	756,8786	0,6374123	0,4674556	427,9915	3,881863	0	1150,383	769,6012	0,4507649	0,4794453	430,3657	3,865193	0	7	1107	763						Untertest3.avi	0	880	547	72	111	1048	662	716	0	Content		1035	652	4846472	725902913
4863	10:35:29.330	00:00:04.863	291	1043,909	755,6597	0,6373455	0,4687513	427,9905	3,880275	0	1163,254	780,5968	0,4510633	0,4813075	431,5541	3,825183	0	7	1104	768						Untertest3.avi	0	880	547	72	111	1048	662	716	0	Content		1032	657	4863050	725919491
4880	10:35:29.347	00:00:04.879	292	1074,306	768,853	0,6373338	0,4715138	427,8848	3,804631	0	1155,908	783,1597	0,4509985	0,4830874	431,3214	3,833164	0	7	1115	776						Untertest3.avi	0	880	547	72	111	1048	662	716	0	Content		1043	665	4879674	725936115
4896	10:35:29.363	00:00:04.896	293	1076,271	779,4607	0,6374548	0,4738514	427,6508	3,795656	0	1157,6	775,7054	0,4510167	0,4851479	431,3517	3,781416	0	7	1117	778						Untertest3.avi	0	880	547	72	111	1048	662	716	0	Content		1045	667	4896442	725952883
4913	10:35:29.380	00:00:04.913	294	1081,455	776,8258	0,6374592	0,4761017	427,4839	3,746846	0	1149,063	764,9353	0,4509422	0,4866493	430,9486	3,781565	0	7	1115	771						Untertest3.avi	0	880	547	72	111	1048	662	716	0	Content		1043	660	4913046	725969487
4930	10:35:29.397	00:00:04.929	295	1060,988	776,0481	0,6376976	0,4773066	427,3939	3,712942	0	1153,141	784,7254	0,4511587	0,4875641	431,0528	3,70759	0	7	1107	780						Untertest3.avi	0	880	547	72	111	1048	662	716	0	Content		1035	669	4929672	725986113
4946	10:35:29.413	00:00:04.946	296	949,6202	711,8002	0,6421977	0,4758287	435,7965	3,814065	0	1026,848	718,3992	0,4527861	0,4860346	430,6007	3,686278	0	7	988	715						Untertest3.avi	0	880	547	72	111	1048	662	716	0	Content		916	604	4946437	726002878
4963	10:35:29.430	00:00:04.963	297	852,6627	628,375	0,6458449	0,4738587	440,3673	3,786677	0	896,0726	644,7057	0,4547756	0,4840013	430,4341	3,680178	0	7	874	637						Untertest3.avi	0	880	547	72	111	1048	662	716	0	Content		802	526	4963045	726019486
4980	10:35:29.447	00:00:04.979	298	765,5773	592,2711	0,6425213	0,4732257	427,6569	3,658466	0	806,3473	584,7804	0,45619	0,4826091	430,3386	3,609706	0	8	786	589						Untertest3.avi	0	880	547	72	111	462	271	366	0	Content		714	478	4979670	726036111
4996	10:35:29.463	00:00:04.996	299	647,2402	510,7494	0,6492012	0,4719694	442,1342	3,818174	0	734,6077	524,5553	0,4575468	0,4817923	430,3228	3,692126	0	8	691	518						Untertest3.avi	0	880	547	72	111	462	271	366	0	Content		619	407	4996293	726052734
5013	10:35:29.480	00:00:05.013	300	608,5728	455,2098	0,6505005	0,4716862	442,1331	3,689662	0	-1024	-768	-1	-1	-1	-1	4	8	609	455						Untertest3.avi	0	880	547	72	111	462	271	366	0	Content		537	344	5013043	726069484
5030	10:35:29.497	00:00:05.029	301	544,0452	400,3497	0,6517097	0,4717115	442,1331	3,638633	0	536,8525	447,618	0,4599988	0,4812557	430,3229	3,696457	0	8	540	424						Untertest3.avi	0	880	547	72	111	462	271	366	0	Content		468	313	5029663	726086104
5046	10:35:29.513	00:00:05.046	302	510,0429	368,1483	0,6525414	0,4718144	442,1331	3,631602	0	501,9289	397,8883	0,4609132	0,4813418	430,3229	3,663668	0	8	506	383						Untertest3.avi	0	880	547	72	111	462	271	366	0	Content		434	272	5046285	726102726
5063	10:35:29.530	00:00:05.062	303	523,8828	377,7456	0,6529593	0,4723154	442,1331	3,656336	0	529,1069	387,6437	0,4610998	0,4811019	429,6943	3,539575	0	8	526	383						Untertest3.avi	0	880	547	72	111	462	271	366	0	Content		454	272	5062907	726119348
5080	10:35:29.547	00:00:05.079	304	543,464	382,0651	0,6533688	0,472612	442,1332	3,576537	0	532,1815	385,9926	0,4614275	0,480939	429,6944	3,480654	0	8	538	384						Untertest3.avi	0	880	547	72	111	462	271	366	0	Content		466	273	5079656	726136097
5096	10:35:29.563	00:00:05.096	305	537,0839	358,9633	0,6536989	0,4725833	442,1332	3,550241	0	525,9306	384,6852	0,4617525	0,4804926	429,6944	3,428857	0	8	532	372						Untertest3.avi	0	880	547	72	111	462	271	366	0	Content		460	261	5096279	726152720
5113	10:35:29.580	00:00:05.112	306	530,7037	364,0764	0,6536709	0,4726766	440,7989	3,523945	0	520,571	383,3778	0,4635507	0,4800153	435,3075	3,432906	0	8	526	374						Untertest3.avi	0	880	547	72	111	462	271	366	0	Content		454	263	5112902	726169343
5130	10:35:29.597	00:00:05.129	307	517,5485	367,8769	0,6541728	0,4724017	440,7979	3,497007	0	517,3079	383,0248	0,4637245	0,4796579	435,3075	3,409307	0	8	517	375						Untertest3.avi	0	880	547	72	111	462	271	366	0	Content		445	264	5129526	726185967
5146	10:35:29.613	00:00:05.146	308	524,0443	378,9341	0,6546015	0,4723955	440,7979	3,512901	0	509,0679	363,2047	0,4641225	0,4793537	435,3075	3,449462	0	8	517	371						Untertest3.avi	0	880	547	72	111	462	271	366	0	Content		445	260	5146274	726202715
5163	10:35:29.630	00:00:05.162	309	516,0837	384,1243	0,6527209	0,4726194	434,8236	3,491008	0	504,32	360,2646	0,4632143	0,4792379	430,3447	3,445235	0	8	510	372						Untertest3.avi	0	880	547	72	111	462	271	366	0	Content		438	261	5162895	726219336
5180	10:35:29.647	00:00:05.179	310	-1024	-768	-1	-1	-1	-1	4	-1024	-768	-1	-1	-1	-1	4	8	0	0						Untertest3.avi	0	880	547	72	111	462	271	366	0	Content		-72	-111	5179520	726235961
5196	10:35:29.663	00:00:05.196	311	-1024	-768	-1	-1	-1	-1	4	-1024	-768	-1	-1	-1	-1	4	8	0	0						Untertest3.avi	0	880	547	72	111	462	271	366	0	Content		-72	-111	5196187	726252628
5209	10:35:29.676																				KeyPress	4	175	0	VolumeUp
5213	10:35:29.680	00:00:05.212	312	529,0922	398,7031	0,6538891	0,4723699	434,8226	3,372396	0	580,8425	315,344	0,4730733	0,4780082	462,8321	3,441302	0	8	555	357						Untertest3.avi	0	880	547	72	111	462	271	366	0	Content		483	246	5212892	726269333
5230	10:35:29.697	00:00:05.229	313	527,754	401,1377	0,6515945	0,4726109	427,088	3,418894	0	580,8425	315,344	0,4645672	0,4779052	429,9547	3,441302	0	8	554	358						Untertest3.avi	0	880	547	72	111	462	271	366	0	Content		482	247	5229514	726285955
5246	10:35:29.713	00:00:05.246	314	506,1312	386,9388	0,6564939	0,4714581	440,1686	3,314387	0	532,6429	377,6963	0,4658009	0,477085	433,5474	3,149864	0	8	519	382						Untertest3.avi	0	880	547	72	111	462	271	366	0	Content		447	271	5246138	726302579
5263	10:35:29.730	00:00:05.262	315	526,2233	368,2459	0,656663	0,4713031	440,1686	3,229913	0	504,6605	397,3875	0,465075	0,4769935	429,9693	3,181227	0	8	515	383						Untertest3.avi	0	880	547	72	111	462	271	366	0	Content		443	272	5262763	726319204
5280	10:35:29.747	00:00:05.279	316	507,1421	376,6755	0,6568604	0,4713765	440,1686	3,264778	0	524,1138	388,2057	0,4651636	0,476726	429,9694	3,092685	0	8	516	382						Untertest3.avi	0	880	547	72	111	462	271	366	0	Content		444	271	5279510	726335951
5296	10:35:29.763	00:00:05.296	317	538,3627	374,1901	0,6570298	0,4715104	440,1686	3,164939	0	535,3481	374,8994	0,4654924	0,4773398	429,9694	3,102993	0	8	537	375						Untertest3.avi	0	880	547	72	111	462	271	366	0	Content		465	264	5296137	726352578
5313	10:35:29.780	00:00:05.312	318	581,9641	404,4604	0,6512753	0,472858	428,4206	3,020964	0	538,7766	407,9977	0,4648458	0,4780724	429,9694	3,069272	0	8	560	406						Untertest3.avi	0	880	547	72	111	462	271	366	0	Content		488	295	5312760	726369201
5329	10:35:29.796	00:00:05.329	319	727,5494	473,0919	0,6483791	0,4742796	428,4194	3,046694	0	708,0012	460,001	0,4623646	0,4787702	429,9694	2,993358	0	8	718	467						Untertest3.avi	0	880	547	72	111	462	271	366	0	Content		646	356	5329390	726385831
5346	10:35:29.813	00:00:05.346	320	827,7546	519,6616	0,6458629	0,4764513	428,3221	3,010594	0	-1024	-768	-1	-1	-1	-1	4	9	828	520						Untertest3.avi	0	880	547	72	111	1031	587	1033	0	Content		756	409	5346132	726402573
5363	10:35:29.830	00:00:05.362	321	923,238	572,7479	0,6444497	0,4776249	429,0432	2,915854	0	951,7272	552,0322	0,4598328	0,4818398	429,9694	2,981252	0	9	937	562						Untertest3.avi	0	880	547	72	111	1031	587	1033	0	Content		865	451	5362755	726419196
5379	10:35:29.846	00:00:05.379	322	984,5673	631,8701	0,6428474	0,4786775	428,6883	2,881642	0	1064,615	592,2593	0,4581291	0,483257	432,5889	3,014657	0	9	1025	612						Untertest3.avi	0	880	547	72	111	1031	587	1033	0	Content		953	501	5379382	726435823
5396	10:35:29.863	00:00:05.396	323	1045,034	657,829	0,6418862	0,4794342	428,7495	2,915665	0	1146,123	642,05	0,4573276	0,4848208	432,6784	2,997004	0	9	1096	650						Untertest3.avi	0	880	547	72	111	1031	587	1033	0	Content		1024	539	5396002	726452443
5413	10:35:29.880	00:00:05.412	324	1064,074	684,8486	0,6415672	0,4795443	428,6204	2,919915	0	1165,24	676,7587	0,4568625	0,4855461	432,9291	2,960392	0	9	1115	681						Untertest3.avi	0	880	547	72	111	1031	587	1033	0	Content		1043	570	5412751	726469192
5425	10:35:29.892																				KeyPress	4	175	0	VolumeUp
5429	10:35:29.896	00:00:05.429	325	1060,113	697,22	0,641382	0,4790513	428,619	2,904835	0	1149,279	712,1465	0,4566093	0,4861052	432,9291	2,916097	0	9	1105	705						Untertest3.avi	0	880	547	72	111	1031	587	1033	0	Content		1033	594	5429375	726485816
5446	10:35:29.913	00:00:05.445	326	1071,355	723,7372	0,6410908	0,4783688	428,619	2,865155	0	1166,844	717,4827	0,4563482	0,4864632	433,1444	2,925905	0	9	1119	721						Untertest3.avi	0	880	547	72	111	1031	587	1033	0	Content		1047	610	5445997	726502438
5463	10:35:29.930	00:00:05.462	327	1060,958	717,6182	0,6441619	0,477336	437,1579	3,055001	0	1151,758	711,8771	0,4560602	0,4862335	432,9461	3,0666	0	9	1106	715						Untertest3.avi	0	880	547	72	111	1031	587	1033	0	Content		1034	604	5462619	726519060
5479	10:35:29.946	00:00:05.479	328	1064,405	711,7656	0,6411755	0,4768552	429,3783	2,974071	0	1167,837	704,7216	0,4558721	0,4857601	432,9461	3,00424	0	9	1116	708						Untertest3.avi	0	880	547	72	111	1031	587	1033	0	Content		1044	597	5479374	726535815
5496	10:35:29.963	00:00:05.495	329	1041,103	701,39	0,6408008	0,4756038	428,8317	2,950436	0	1131,406	709,4688	0,4557824	0,4855076	432,9899	3,047043	0	9	1086	705						Untertest3.avi	0	880	547	72	111	1031	587	1033	0	Content		1014	594	5495993	726552434
5513	10:35:29.980	00:00:05.512	330	1064,533	712,702	0,6409819	0,4743081	429,3386	2,991176	0	1179,504	702,8181	0,4558363	0,4849539	433,9967	2,963656	0	9	1122	708						Untertest3.avi	0	880	547	72	111	1031	587	1033	0	Content		1050	597	5512617	726569058
5529	10:35:29.996	00:00:05.529	331	1059,007	709,0295	0,6409338	0,4725884	429,7603	2,969706	0	1142,959	710,08	0,4555728	0,4844465	433,4609	2,959965	0	9	1101	710						Untertest3.avi	0	880	547	72	111	1031	587	1033	0	Content		1029	599	5529242	726585683
5546	10:35:30.013	00:00:05.545	332	1085,641	705,1123	0,6456896	0,4701739	443,0781	3,084022	0	1165,784	711,474	0,4554283	0,4834282	433,4904	2,948027	0	9	1126	708						Untertest3.avi	0	880	547	72	111	1031	587	1033	0	Content		1054	597	5545991	726602432
5563	10:35:30.030	00:00:05.562	333	1095,481	724,0925	0,6405587	0,4686066	430,3246	3,005383	0	1144,171	715,3138	0,4551476	0,4823326	433,8253	2,965273	0	9	1120	720						Untertest3.avi	0	880	547	72	111	1031	587	1033	0	Content		1048	609	5562615	726619056
5579	10:35:30.046	00:00:05.579	334	1062,951	703,1877	0,6402382	0,4664736	430,0365	2,982027	0	1164,695	703,9004	0,4548992	0,4810749	434,1552	2,920961	0	9	1114	704						Untertest3.avi	0	880	547	72	111	1031	587	1033	0	Content		1042	593	5579240	726635681
5596	10:35:30.063	00:00:05.595	335	1056,338	716,6522	0,6398631	0,4643964	430,2433	2,973887	0	1141,962	712,2369	0,4546473	0,4796654	434,3353	2,942455	0	9	1099	714						Untertest3.avi	0	880	547	72	111	1031	587	1033	0	Content		1027	603	5595988	726652429
5608	10:35:30.075																				KeyPress	4	175	0	VolumeUp
5613	10:35:30.080	00:00:05.612	336	1046,167	712,5475	0,6393515	0,4622311	429,8684	2,960157	0	1163,019	709,9422	0,4544179	0,4784493	434,5259	2,904142	0	9	1105	711						Untertest3.avi	0	880	547	72	111	1031	587	1033	0	Content		1033	600	5612608	726669049
5629	10:35:30.096	00:00:05.629	337	1073,612	713,7881	0,639344	0,460242	431,0565	3,020174	0	1125,858	694,3466	0,4541004	0,4771086	434,5986	2,971628	0	9	1100	704						Untertest3.avi	0	880	547	72	111	1031	587	1033	0	Content		1028	593	5629236	726685677
5646	10:35:30.113	00:00:05.645	338	1025,939	681,2905	0,6389835	0,458224	430,9511	3,027651	0	1142,134	702,2861	0,453994	0,4759041	434,8949	2,93111	0	9	1084	692						Untertest3.avi	0	880	547	72	111	1031	587	1033	0	Content		1012	581	5645859	726702300
5663	10:35:30.130	00:00:05.662	339	1056,407	706,9302	0,6387499	0,4561988	431,093	3,003491	0	1169,726	722,8246	0,4538881	0,4747538	435,4888	2,917695	0	9	1113	715						Untertest3.avi	0	880	547	72	111	1031	587	1033	0	Content		1041	604	5662605	726719046
5679	10:35:30.146	00:00:05.679	340	1053,419	702,9352	0,6385065	0,4545106	431,3198	3,040257	0	1146,105	699,7013	0,453704	0,473938	435,5026	2,992061	0	9	1100	701						Untertest3.avi	0	880	547	72	111	1031	587	1033	0	Content		1028	590	5679231	726735672
5696	10:35:30.163	00:00:05.695	341	1057,415	698,2429	0,6383709	0,4529622	431,6496	3,00099	0	1156,084	701,0605	0,4536903	0,4732494	435,6626	3,009316	0	9	1107	700						Untertest3.avi	0	880	547	72	111	1031	587	1033	0	Content		1035	589	5695853	726752294
5712	10:35:30.179	00:00:05.712	342	1064,337	699,8779	0,6385023	0,4518092	431,5792	3,049316	0	1168,117	702,3235	0,4537781	0,4726749	435,83	2,962289	0	9	1116	701						Untertest3.avi	0	880	547	72	111	1031	587	1033	0	Content		1044	590	5712478	726768919
5729	10:35:30.196	00:00:05.729	343	1057,982	698,9596	0,6386918	0,4509424	431,867	3,019689	0	1172,754	704,1148	0,4541623	0,4725764	435,9753	3,002091	0	9	1115	702						Untertest3.avi	0	880	547	72	111	1031	587	1033	0	Content		1043	591	5729228	726785669
5746	10:35:30.213	00:00:05.745	344	1049,084	694,364	0,6390677	0,4500412	432,1041	3,107936	0	1138,343	703,1749	0,4545399	0,4722244	436,3166	3,022784	0	9	1094	699						Untertest3.avi	0	880	547	72	111	1031	587	1033	0	Content		1022	588	5745850	726802291
5762	10:35:30.229	00:00:05.762	345	1046,503	690,8275	0,6395625	0,4490305	432,4214	3,106166	0	1139,332	694,7346	0,4550103	0,4716139	436,1216	3,100546	0	9	1093	693						Untertest3.avi	0	880	547	72	111	1031	587	1033	0	Content		1021	582	5762472	726818913
5764	10:35:30.231																				KeyPress	4	175	0	VolumeUp
5779	10:35:30.246	00:00:05.779	346	1032,101	699,2224	0,6396881	0,4479415	431,6765	3,055123	0	1157,533	699,9363	0,4554987	0,4708962	436,5448	3,118864	0	9	1095	700						Untertest3.avi	0	880	547	72	111	1031	587	1033	0	Content		1023	589	5779096	726835537
5796	10:35:30.263	00:00:05.795	347	1062,351	697,7468	0,640295	0,4471074	432,7045	3,147984	0	1168,879	709,039	0,455946	0,4701848	436,7531	3,101604	0	9	1116	703						Untertest3.avi	0	880	547	72	111	1031	587	1033	0	Content		1044	592	5795845	726852286
5812	10:35:30.279	00:00:05.812	348	1055,362	694,232	0,6405466	0,4467234	432,7921	3,15755	0	1141,278	705,6813	0,456311	0,4698832	436,8492	3,166866	0	9	1098	700						Untertest3.avi	0	880	547	72	111	1031	587	1033	0	Content		1026	589	5812471	726868912
5829	10:35:30.296	00:00:05.829	349	1049,878	687,907	0,6407622	0,4468763	432,9242	3,211105	0	1147,302	706,4568	0,4565875	0,4699672	436,9677	3,193111	0	9	1099	697						Untertest3.avi	0	880	547	72	111	1031	587	1033	0	Content		1027	586	5829093	726885534
5846	10:35:30.313	00:00:05.845	350	1047,167	695,1526	0,6410252	0,4471241	433,1275	3,240921	0	1153,465	697,2104	0,4568918	0,470434	437,3058	3,173915	0	9	1100	696						Untertest3.avi	0	880	547	72	111	1031	587	1033	0	Content		1028	585	5845719	726902160
5862	10:35:30.329	00:00:05.862	351	1042,299	693,5924	0,6411777	0,4478244	433,2742	3,202823	0	1150,406	702,3881	0,4572028	0,4709989	437,3355	3,209209	0	9	1096	698						Untertest3.avi	0	880	547	72	111	1031	587	1033	0	Content		1024	587	5862468	726918909
5879	10:35:30.346	00:00:05.879	352	1049,032	691,5477	0,64144	0,4482559	433,5249	3,262747	0	1149,332	701,9879	0,4574445	0,4716379	437,7355	3,229079	0	9	1099	697						Untertest3.avi	0	880	547	72	111	1031	587	1033	0	Content		1027	586	5879095	726935536
5896	10:35:30.363	00:00:05.895	353	1055,113	691,9769	0,6416935	0,448707	433,4402	3,303402	0	1156,126	708,3816	0,4576306	0,4720328	437,8792	3,250516	0	9	1106	700						Untertest3.avi	0	880	547	72	111	1031	587	1033	0	Content		1034	589	5895719	726952160
5912	10:35:30.379	00:00:05.912	354	1066,36	694,3457	0,6419539	0,4491292	433,9716	3,288404	0	1141,571	705,3109	0,4579074	0,4724445	438,1498	3,27751	0	9	1104	700						Untertest3.avi	0	880	547	72	111	1031	587	1033	0	Content		1032	589	5912343	726968784
5929	10:35:30.396	00:00:05.929	355	1063,625	697,3419	0,6420779	0,449617	434,0279	3,323706	0	1140,651	705,7242	0,458179	0,4730009	438,3788	3,297261	0	9	1102	702						Untertest3.avi	0	880	547	72	111	1031	587	1033	0	Content		1030	591	5929092	726985533
5946	10:35:30.413	00:00:05.945	356	1097,389	700,817	0,641836	0,4505817	436,7742	3,288685	0	1136,078	701,7426	0,458428	0,4735275	438,4632	3,305434	0	9	1117	701						Untertest3.avi	0	880	547	72	111	1031	587	1033	0	Content		1045	590	5945716	727002157
5962	10:35:30.429	00:00:05.962	357	1056,867	687,9005	0,6425329	0,4509863	434,3974	3,333873	0	1135,155	702,7674	0,458613	0,474305	438,4931	3,2973	0	9	1096	695						Untertest3.avi	0	880	547	72	111	1031	587	1033	0	Content		1024	584	5962338	727018779
5979	10:35:30.446	00:00:05.978	358	1059,549	698,3318	0,6427046	0,4518068	434,3938	3,339224	0	1136,425	696,726	0,4587612	0,475051	438,6737	3,29671	0	9	1098	698						Untertest3.avi	0	880	547	72	111	1031	587	1033	0	Content		1026	587	5978964	727035405
5996	10:35:30.463	00:00:05.995	359	1062,328	694,8217	0,6427217	0,4525248	434,4604	3,329255	0	1133,698	702,3091	0,4589022	0,4756788	438,9087	3,351557	0	9	1098	699						Untertest3.avi	0	880	547	72	111	1031	587	1033	0	Content		1026	588	5995713	727052154
6012	10:35:30.479	00:00:06.012	360	1052,67	687,895	0,6427501	0,4532348	434,8082	3,346848	0	1127,643	712,0649	0,4589629	0,4761738	439,0982	3,362342	0	9	1090	700						Untertest3.avi	0	880	547	72	111	1031	587	1033	0	Content		1018	589	6012338	727068779
6029	10:35:30.496	00:00:06.028	361	1069,596	681,1321	0,6463389	0,4534986	444,6998	3,38414	0	1145,569	694,7727	0,4590597	0,4769748	439,3114	3,352204	0	9	1108	688						Untertest3.avi	0	880	547	72	111	1031	587	1033	0	Content		1036	577	6028962	727085403
6046	10:35:30.513	00:00:06.045	362	1052,032	685,1931	0,6463569	0,4541851	445,3137	3,435855	0	1156,7	688,2284	0,4590838	0,4776614	439,2316	3,338395	0	9	1104	687						Untertest3.avi	0	880	547	72	111	1031	587	1033	0	Content		1032	576	6045589	727102030
6062	10:35:30.529	00:00:06.062	363	1071,337	681,665	0,6465126	0,4546481	446,1147	3,378964	0	1132,496	697,2511	0,4589302	0,4779491	439,4902	3,328004	0	9	1102	689						Untertest3.avi	0	880	547	72	111	1031	587	1033	0	Content		1030	578	6062335	727118776
6079	10:35:30.546	00:00:06.078	364	1057,922	695,7017	0,6423266	0,4556373	435,2191	3,347529	0	1143,915	694,0155	0,4587958	0,4781306	439,5904	3,369576	0	9	1101	695						Untertest3.avi	0	880	547	72	111	1031	587	1033	0	Content		1029	584	6078959	727135400
6096	10:35:30.563	00:00:06.095	365	1073,673	697,6151	0,642051	0,4554633	435,8545	3,36919	0	1143,92	698,3226	0,4584188	0,4778902	439,7183	3,337481	0	9	1109	698						Untertest3.avi	0	880	547	72	111	1031	587	1033	0	Content		1037	587	6095583	727152024
6112	10:35:30.579	00:00:06.112	366	1067,812	695,3755	0,6415564	0,4549562	435,7307	3,381424	0	1151,662	698,7892	0,4579827	0,4774019	439,9567	3,336328	0	9	1110	697						Untertest3.avi	0	880	547	72	111	1031	587	1033	0	Content		1038	586	6112209	727168650
6129	10:35:30.596	00:00:06.128	367	1060,852	686,6919	0,6409855	0,4545918	436,231	3,380199	0	1131,147	705,5281	0,4574093	0,4769192	440,368	3,37485	0	9	1096	696						Untertest3.avi	0	880	547	72	111	1031	587	1033	0	Content		1024	585	6128959	727185400
6146	10:35:30.613	00:00:06.145	368	1063,2	696,0675	0,6400396	0,4546248	436,231	3,416724	0	1139,812	699,1019	0,4568282	0,4765768	440,4285	3,356975	0	9	1102	698						Untertest3.avi	0	880	547	72	111	1031	587	1033	0	Content		1030	587	6145580	727202021
6162	10:35:30.629	00:00:06.162	369	1092,338	683,1675	0,6457746	0,453343	453,7632	3,453802	0	1145,265	700,8975	0,4563025	0,476258	440,7826	3,362436	0	9	1119	692						Untertest3.avi	0	880	547	72	111	1031	587	1033	0	Content		1047	581	6162206	727218647
6179	10:35:30.646	00:00:06.178	370	1061,218	697,6909	0,6389837	0,4538718	436,3684	3,362535	0	1151,94	695,7574	0,4556986	0,4763487	440,967	3,389224	0	9	1107	697						Untertest3.avi	0	880	547	72	111	1031	587	1033	0	Content		1035	586	6178829	727235270
6196	10:35:30.663	00:00:06.195	371	1055,009	686,5288	0,6383226	0,4540479	436,1753	3,384084	0	1150,041	712,2325	0,4551046	0,4764094	441,041	3,420733	0	9	1103	699						Untertest3.avi	0	880	547	72	111	1031	587	1033	0	Content		1031	588	6195579	727252020
6212	10:35:30.679	00:00:06.212	372	1037,716	683,5125	0,6373494	0,4544152	435,7932	3,381806	0	1136,27	687,9605	0,4544012	0,4768488	441,0247	3,401627	0	9	1087	686						Untertest3.avi	0	880	547	72	111	1031	587	1033	0	Content		1015	575	6212204	727268645
6229	10:35:30.696	00:00:06.228	373	1056,648	687,4186	0,6368241	0,4547352	436,6832	3,366207	0	1147,077	703,2275	0,4536114	0,4775042	441,2171	3,420496	0	9	1102	695						Untertest3.avi	0	880	547	72	111	1031	587	1033	0	Content		1030	584	6228828	727285269
6245	10:35:30.712	00:00:06.245	374	1053,221	678,9442	0,6359212	0,4551661	436,4083	3,430487	0	1138,959	694,0347	0,4527186	0,4782469	441,1685	3,41781	0	9	1096	686						Untertest3.avi	0	880	547	72	111	1031	587	1033	0	Content		1024	575	6245449	727301890
6262	10:35:30.729	00:00:06.262	375	1060,341	679,3535	0,6350252	0,45549	436,7504	3,413599	0	1149,624	696,7498	0,4518761	0,4792	441,233	3,419791	0	9	1105	688						Untertest3.avi	0	880	547	72	111	1031	587	1033	0	Content		1033	577	6262203	727318644
6279	10:35:30.746	00:00:06.278	376	1058,28	689,6074	0,6338995	0,4559161	436,3668	3,4176	0	1148,553	694,4623	0,4507776	0,480404	441,2491	3,395523	0	9	1103	692						Untertest3.avi	0	880	547	72	111	1031	587	1033	0	Content		1031	581	6278830	727335271
6295	10:35:30.762	00:00:06.295	377	1055,839	697,8356	0,632773	0,4560376	436,318	3,437442	0	1152,103	694,5174	0,4497492	0,4815974	441,2127	3,442417	0	9	1104	696						Untertest3.avi	0	880	547	72	111	1031	587	1033	0	Content		1032	585	6295448	727351889
6312	10:35:30.779	00:00:06.312	378	1066,15	687,5996	0,631646	0,4563546	436,0097	3,473349	0	1153,487	697,5634	0,4486429	0,4827826	441,315	3,438281	0	9	1110	693						Untertest3.avi	0	880	547	72	111	1031	587	1033	0	Content		1038	582	6312072	727368513
6329	10:35:30.796	00:00:06.328	379	1053,884	688,1064	0,630451	0,4563768	436,1946	3,441583	0	1151,245	705,1384	0,447467	0,4839464	441,1289	3,442877	0	9	1103	697						Untertest3.avi	0	880	547	72	111	1031	587	1033	0	Content		1031	586	6328821	727385262
6345	10:35:30.812	00:00:06.345	380	1067,025	678,2468	0,6292159	0,4563486	436,2567	3,474681	0	1128,677	704,4174	0,4462838	0,485173	441,08	3,500625	0	9	1098	691						Untertest3.avi	0	880	547	72	111	1031	587	1033	0	Content		1026	580	6345446	727401887
6362	10:35:30.829	00:00:06.362	381	1065,008	715,8774	0,6276003	0,4568678	436,0658	3,47528	0	1142,306	725,58	0,4451942	0,4871386	441,2794	3,528502	0	9	1104	721						Untertest3.avi	0	880	547	72	111	1031	587	1033	0	Content		1032	610	6362071	727418512
6379	10:35:30.846	00:00:06.378	382	1093,353	794,7732	0,6257822	0,4584775	435,7758	3,500377	0	1193,632	803,6289	0,4443033	0,4898942	441,0966	3,495616	0	10	1143	799						Untertest3.avi	0	880	547	72	111	1065	707	416	0	Content		1071	688	6378821	727435262
6395	10:35:30.862	00:00:06.395	383	1092,177	824,4147	0,6247397	0,4589035	435,5143	3,489876	0	1192,511	834,2987	0,4433366	0,4917394	441,038	3,513708	0	10	1142	829						Untertest3.avi	0	880	547	72	111	1065	707	416	0	Content		1070	718	6395443	727451884
6412	10:35:30.879	00:00:06.412	384	1092,561	815,3202	0,6240523	0,4589702	435,2343	3,513618	0	1185,334	830,0898	0,4424691	0,4928327	441,0486	3,525736	0	10	1139	823						Untertest3.avi	0	880	547	72	111	1065	707	416	0	Content		1067	712	6412065	727468506
6429	10:35:30.896	00:00:06.428	385	1121,697	813,9933	0,6223972	0,4595474	440,7542	3,542809	0	1172,841	828,0628	0,4418333	0,4939032	440,816	3,54442	0	10	1147	821						Untertest3.avi	0	880	547	72	111	1065	707	416	0	Content		1075	710	6428691	727485132
6445	10:35:30.912	00:00:06.445	386	1104,529	810,0756	0,6233522	0,4591919	434,9218	3,501815	0	1174,036	826,2294	0,4414573	0,494832	440,8019	3,545979	0	10	1139	818						Untertest3.avi	0	880	547	72	111	1065	707	416	0	Content		1067	707	6445440	727501881
6462	10:35:30.929	00:00:06.462	387	1113,094	822,4751	0,6231684	0,4590551	435,0573	3,522726	0	1181,792	836,1403	0,4412864	0,4953488	440,5987	3,540195	0	10	1147	829						Untertest3.avi	0	880	547	72	111	1065	707	416	0	Content		1075	718	6462063	727518504
6479	10:35:30.946	00:00:06.478	388	1108,924	820,138	0,6253943	0,4583223	440,9729	3,569393	0	1192,744	830,1445	0,4413173	0,4956776	440,5283	3,540149	0	10	1151	825						Untertest3.avi	0	880	547	72	111	1065	707	416	0	Content		1079	714	6478689	727535130
6495	10:35:30.962	00:00:06.495	389	1100,1	821,6525	0,6234971	0,4586822	434,5797	3,552164	0	1179,086	819,7678	0,4415545	0,4957559	440,513	3,578537	0	10	1140	821						Untertest3.avi	0	880	547	72	111	1065	707	416	0	Content		1068	710	6495312	727551753
6512	10:35:30.979	00:00:06.512	390	1082,318	809,7889	0,6238503	0,4586099	433,5337	3,516179	0	1177,822	825,4329	0,4420804	0,4956769	440,2561	3,544464	0	10	1130	818						Untertest3.avi	0	880	547	72	111	1065	707	416	0	Content		1058	707	6512060	727568501
6529	10:35:30.996	00:00:06.528	391	1096,984	811,5197	0,6246945	0,4585484	433,995	3,53017	0	1179,789	829,2954	0,4427134	0,4955404	439,7081	3,574358	0	10	1138	820						Untertest3.avi	0	880	547	72	111	1065	707	416	0	Content		1066	709	6528688	727585129
6545	10:35:31.012	00:00:06.545	392	1073,095	813,6613	0,6253089	0,4584906	433,0744	3,521024	0	1194,495	824,0707	0,4434886	0,4956057	439,7307	3,544886	0	10	1134	819						Untertest3.avi	0	880	547	72	111	1065	707	416	0	Content		1062	708	6545310	727601751
6562	10:35:31.029	00:00:06.561	393	1100,657	814,9005	0,6264743	0,4587871	433,7292	3,547943	0	1179,737	822,5854	0,4441543	0,4957462	439,6336	3,570102	0	10	1140	819						Untertest3.avi	0	880	547	72	111	1065	707	416	0	Content		1068	708	6561933	727618374
6579	10:35:31.046	00:00:06.578	394	1092,678	803,8735	0,6272531	0,4594143	433,3098	3,557488	0	1176,787	825,5251	0,4448681	0,4960065	439,3755	3,538785	0	10	1135	815						Untertest3.avi	0	880	547	72	111	1065	707	416	0	Content		1063	704	6578685	727635126
6595	10:35:31.062	00:00:06.595	395	1076,129	822,6528	0,6281204	0,4592326	433,3071	3,501674	0	1191,759	819,4408	0,4458376	0,4964354	439,1242	3,532996	0	10	1134	821						Untertest3.avi	0	880	547	72	111	1065	707	416	0	Content		1062	710	6595306	727651747
6612	10:35:31.079	00:00:06.611	396	1099,356	805,5964	0,6291548	0,4602506	432,7322	3,54463	0	1190,941	824,8492	0,4466037	0,4967917	439,0035	3,559422	0	10	1145	815						Untertest3.avi	0	880	547	72	111	1065	707	416	0	Content		1073	704	6611932	727668373
6629	10:35:31.096	00:00:06.628	397	1088,984	809,255	0,6300822	0,4607268	432,4852	3,593971	0	1189,789	827,3356	0,4474624	0,4970433	438,5479	3,564252	0	10	1139	818						Untertest3.avi	0	880	547	72	111	1065	707	416	0	Content		1067	707	6628554	727684995
6645	10:35:31.112	00:00:06.645	398	1093,855	805,049	0,6310255	0,4609743	432,3491	3,563591	0	1170,162	829,5945	0,4482444	0,4971713	438,2132	3,574937	0	10	1132	817						Untertest3.avi	0	880	547	72	111	1065	707	416	0	Content		1060	706	6645304	727701745
6662	10:35:31.129	00:00:06.661	399	1073,881	796,1071	0,6317022	0,4609265	431,8881	3,595123	0	1171,002	823,0541	0,4489684	0,4970208	438,1123	3,580647	0	10	1122	810						Untertest3.avi	0	880	547	72	111	1065	707	416	0	Content		1050	699	6661930	727718371
6679	10:35:31.146	00:00:06.678	400	1094,573	818,2001	0,6318606	0,46086	433,6356	3,542908	0	1175,677	834,1879	0,4495741	0,4965625	437,9606	3,56128	0	10	1135	826						Untertest3.avi	0	880	547	72	111	1065	707	416	0	Content		1063	715	6678555	727734996
6695	10:35:31.162	00:00:06.695	401	1088,198	819,3346	0,6328077	0,4600315	431,627	3,583316	0	1188,471	823,4113	0,4500454	0,4959927	438,0096	3,592588	0	10	1138	821						Untertest3.avi	0	880	547	72	111	1065	707	416	0	Content		1066	710	6695176	727751617
6712	10:35:31.179	00:00:06.711	402	1090,693	805,5378	0,6332739	0,4601193	431,4318	3,589675	0	1177,1	823,7002	0,4503207	0,4957253	437,8627	3,580858	0	10	1134	815						Untertest3.avi	0	880	547	72	111	1065	707	416	0	Content		1062	704	6711927	727768368
6729	10:35:31.196	00:00:06.728	403	1100,878	804,3492	0,6335553	0,460246	431,3027	3,569346	0	1171,54	820,7327	0,4505947	0,4957189	437,6597	3,572452	0	10	1136	813						Untertest3.avi	0	880	547	72	111	1065	707	416	0	Content		1064	702	6728551	727784992
6745	10:35:31.212	00:00:06.745	404	1096,729	806,4297	0,6337286	0,4606775	431,1993	3,579156	0	1163,713	828,0184	0,4506757	0,4961329	437,5126	3,59255	0	10	1130	817						Untertest3.avi	0	880	547	72	111	1065	707	416	0	Content		1058	706	6745176	727801617
6762	10:35:31.229	00:00:06.761	405	1096,932	803,5549	0,6337256	0,4615519	430,7843	3,618741	0	1169,978	822,15	0,4506261	0,4967408	437,2904	3,618191	0	10	1133	813						Untertest3.avi	0	880	547	72	111	1065	707	416	0	Content		1061	702	6761841	727818282
6779	10:35:31.246	00:00:06.778	406	1083,64	810,2251	0,6340091	0,4621944	430,6213	3,576039	0	1150,315	830,7308	0,4509272	0,4972103	436,9808	3,642503	0	10	1117	820						Untertest3.avi	0	880	547	72	111	1065	707	416	0	Content		1045	709	6778549	727834990
6795	10:35:31.262	00:00:06.795	407	961,5843	802,2014	0,6357306	0,4625183	430,3902	3,642089	0	987,5557	824,9608	0,4529113	0,4970753	436,4963	3,575642	0	11	975	814						Untertest3.avi	0	880	547	72	111	794	701	782	0	Content		903	703	6795282	727851723
6812	10:35:31.279	00:00:06.811	408	881,0959	799,8456	0,6372774	0,4626859	430,301	3,644452	0	891,6982	809,5647	0,4545054	0,4973434	436,1261	3,591338	0	11	886	805						Untertest3.avi	0	880	547	72	111	794	701	782	0	Content		814	694	6811839	727868280
6828	10:35:31.295	00:00:06.828	409	884,7513	834,2408	0,6373426	0,4631559	429,5147	3,659702	0	887,7558	809,6252	0,4545912	0,4972279	436,0453	3,601969	0	11	886	822						Untertest3.avi	0	880	547	72	111	794	701	782	0	Content		814	711	6828422	727884863
6845	10:35:31.312	00:00:06.845	410	871,3227	806,1534	0,637659	0,4632768	429,7638	3,65737	0	882,0067	815,1011	0,4548724	0,496792	435,6332	3,632866	0	11	877	811						Untertest3.avi	0	880	547	72	111	794	701	782	0	Content		805	700	6845243	727901684
6862	10:35:31.329	00:00:06.861	411	873,2025	802,9867	0,6421413	0,4623587	440,9561	3,637547	0	886,6382	813,9777	0,4558201	0,4957268	437,6337	3,505142	0	11	880	808						Untertest3.avi	0	880	547	72	111	794	701	782	0	Content		808	697	6861876	727918317
6878	10:35:31.345	00:00:06.878	412	910,1086	819,3042	0,6427814	0,4620322	440,9561	3,649644	0	846,7031	816,9774	0,4554474	0,4950458	435,0331	3,627206	0	11	878	818						Untertest3.avi	0	880	547	72	111	794	701	782	0	Content		806	707	6878419	727934860
6895	10:35:31.362	00:00:06.895	413	916,3908	810,7274	0,643466	0,4618175	440,9561	3,676175	0	869,8342	807,0367	0,4559182	0,4944087	434,7163	3,572834	0	11	893	809						Untertest3.avi	0	880	547	72	111	794	701	782	0	Content		821	698	6895041	727951482
6912	10:35:31.379	00:00:06.911	414	895,516	806,8185	0,6441579	0,4621503	440,9562	3,706669	0	849,2604	810,1174	0,4562001	0,49387	434,4431	3,582259	0	11	872	808						Untertest3.avi	0	880	547	72	111	794	701	782	0	Content		800	697	6911789	727968230
6928	10:35:31.395	00:00:06.928	415	901,2606	794,9399	0,6446065	0,4622687	440,9562	3,706223	0	880,5071	822,6754	0,4568099	0,4930983	434,4431	3,536214	0	11	891	809						Untertest3.avi	0	880	547	72	111	794	701	782	0	Content		819	698	6928413	727984854
6945	10:35:31.412	00:00:06.945	416	876,0461	799,8966	0,6452883	0,4627181	440,9562	3,745047	0	862,2041	806,9512	0,4572813	0,4929987	434,0203	3,599571	0	11	869	803						Untertest3.avi	0	880	547	72	111	794	701	782	0	Content		797	692	6945046	728001487
6962	10:35:31.429	00:00:06.961	417	905,8762	813,5593	0,6461663	0,4634263	440,9563	3,695135	0	-1024	-768	-1	-1	-1	-1	4	11	906	814						Untertest3.avi	0	880	547	72	111	794	701	782	0	Content		834	703	6961660	728018101
6978	10:35:31.445	00:00:06.978	418	-1024	-768	-1	-1	-1	-1	4	-1024	-768	-1	-1	-1	-1	4	11	0	0						Untertest3.avi	0	880	547	72	111	794	701	782	0	Content		-72	-111	6978409	728034850
6995	10:35:31.462	00:00:06.995	419	-1024	-768	-1	-1	-1	-1	4	-1024	-768	-1	-1	-1	-1	4	11	0	0						Untertest3.avi	0	880	547	72	111	794	701	782	0	Content		-72	-111	6995027	728051468
7012	10:35:31.479	00:00:07.011	420	-1024	-768	-1	-1	-1	-1	4	-1024	-768	-1	-1	-1	-1	4	11	0	0						Untertest3.avi	0	880	547	72	111	794	701	782	0	Content		-72	-111	7011695	728068136
7028	10:35:31.495	00:00:07.028	421	893,7825	803,9969	0,6518128	0,4668716	447,8303	3,871752	0	857,5005	806,6329	0,4588152	0,4908685	428,756	3,51427	0	11	876	805						Untertest3.avi	0	880	547	72	111	794	701	782	0	Content		804	694	7028407	728084848
7045	10:35:31.512	00:00:07.045	422	889,5643	815,8582	0,6520975	0,4676412	447,8303	3,839402	0	-1024	-768	-1	-1	-1	-1	4	11	890	816						Untertest3.avi	0	880	547	72	111	794	701	782	0	Content		818	705	7045028	728101469
7062	10:35:31.529	00:00:07.061	423	930,0744	808,7058	0,652736	0,4683909	447,8304	3,84113	0	862,7965	822,7923	0,4592719	0,490727	428,756	3,604292	0	11	896	816						Untertest3.avi	0	880	547	72	111	794	701	782	0	Content		824	705	7061650	728118091
7078	10:35:31.545	00:00:07.078	424	924,4407	819,1627	0,6529658	0,469395	447,8304	3,805492	0	854,4319	822,2924	0,4610452	0,49175	428,756	3,777495	0	11	889	821						Untertest3.avi	0	880	547	72	111	794	701	782	0	Content		817	710	7078272	728134713
7095	10:35:31.562	00:00:07.095	425	902,4535	806,3727	0,6531684	0,4703454	447,8304	3,834625	0	863,5212	820,4337	0,4603182	0,4921417	431,1211	3,733639	0	11	883	813						Untertest3.avi	0	880	547	72	111	794	701	782	0	Content		811	702	7095022	728151463
7112	10:35:31.579	00:00:07.111	426	890,9397	807,0478	0,6533505	0,4712955	447,8305	3,856991	0	867,6312	818,2579	0,4604111	0,4926846	431,1211	3,693814	0	11	879	813						Untertest3.avi	0	880	547	72	111	794	701	782	0	Content		807	702	7111645	728168086
7128	10:35:31.595	00:00:07.128	427	870,9184	809,7817	0,6495064	0,4725283	436,9062	3,77359	0	864,4796	798,4517	0,4603975	0,4941732	430,6086	3,691835	0	11	868	804						Untertest3.avi	0	880	547	72	111	794	701	782	0	Content		796	693	7128270	728184711
7145	10:35:31.612	00:00:07.144	428	874,7264	807,2227	0,649625	0,4736879	436,9057	3,702232	0	869,7365	821,4633	0,4601805	0,4949225	430,99	3,590264	0	11	872	814						Untertest3.avi	0	880	547	72	111	794	701	782	0	Content		800	703	7144892	728201333
7162	10:35:31.629	00:00:07.161	429	880,1135	804,5673	0,6499527	0,475162	436,9058	3,759374	0	851,9736	818,401	0,4602451	0,4958253	430,1453	3,635899	0	11	866	811						Untertest3.avi	0	880	547	72	111	794	701	782	0	Content		794	700	7161642	728218083
7178	10:35:31.645	00:00:07.178	430	856,7239	798,1111	0,6456556	0,477451	426,1237	3,683349	0	863,4113	807,5099	0,4601141	0,4974567	429,9813	3,685116	0	11	860	803						Untertest3.avi	0	880	547	72	111	794	701	782	0	Content		788	692	7178265	728234706
7195	10:35:31.662	00:00:07.194	431	-1024	-768	-1	-1	-1	-1	4	-1024	-768	-1	-1	-1	-1	4	11	0	0						Untertest3.avi	0	880	547	72	111	794	701	782	0	Content		-72	-111	7194883	728251324
7212	10:35:31.679	00:00:07.211	432	-1024	-768	-1	-1	-1	-1	4	-1024	-768	-1	-1	-1	-1	4	11	0	0						Untertest3.avi	0	880	547	72	111	794	701	782	0	Content		-72	-111	7211550	728267991
7228	10:35:31.695	00:00:07.227	433	855,5999	808,7417	0,6447216	0,4833444	426,1227	3,674207	0	861,3094	806,4164	0,4587999	0,5031024	429,7613	3,584158	0	11	858	808						Untertest3.avi	0	880	547	72	111	794	701	782	0	Content		786	697	7227969	728284410
7245	10:35:31.712	00:00:07.244	434	833,9561	802,0978	0,6443109	0,485133	426,1227	3,686234	0	838,5888	815,7123	0,4583883	0,5044615	429,2766	3,652752	0	11	836	809						Untertest3.avi	0	880	547	72	111	794	701	782	0	Content		764	698	7244588	728301029
7261	10:35:31.728	00:00:07.261	435	843,9739	806,6555	0,6442947	0,4862089	426,1227	3,695615	0	-1024	-768	-1	-1	-1	-1	4	11	844	807						Untertest3.avi	0	880	547	72	111	794	701	782	0	Content		772	696	7261211	728317652
7278	10:35:31.745	00:00:07.277	436	858,0771	800,5214	0,644208	0,487062	426,1227	3,663271	0	850,0586	823,9645	0,4581873	0,5063794	429,2767	3,667058	0	11	854	812						Untertest3.avi	0	880	547	72	111	794	701	782	0	Content		782	701	7277844	728334285
7295	10:35:31.762	00:00:07.294	437	842,8217	811,2231	0,6441451	0,4877349	426,1228	3,667168	0	-1024	-768	-1	-1	-1	-1	4	11	843	811						Untertest3.avi	0	880	547	72	111	794	701	782	0	Content		771	700	7294581	728351022
7311	10:35:31.778	00:00:07.311	438	822,8086	809,8533	0,6437598	0,4884997	426,1228	3,727464	0	857,1857	813,0342	0,4581434	0,5078745	429,2767	3,68381	0	11	840	811						Untertest3.avi	0	880	547	72	111	794	701	782	0	Content		768	700	7311209	728367650
7328	10:35:31.795	00:00:07.327	439	-1024	-768	-1	-1	-1	-1	4	-1024	-768	-1	-1	-1	-1	4	11	0	0						Untertest3.avi	0	880	547	72	111	794	701	782	0	Content		-72	-111	7327839	728384280
7345	10:35:31.812	00:00:07.344	440	-1024	-768	-1	-1	-1	-1	4	-1024	-768	-1	-1	-1	-1	4	11	0	0						Untertest3.avi	0	880	547	72	111	794	701	782	0	Content		-72	-111	7344513	728400954
7361	10:35:31.828	00:00:07.361	441	-1024	-768	-1	-1	-1	-1	4	-1024	-768	-1	-1	-1	-1	4	11	0	0						Untertest3.avi	0	880	547	72	111	794	701	782	0	Content		-72	-111	7361178	728417619
7378	10:35:31.845	00:00:07.377	442	840,9083	813,9858	0,6427815	0,4918476	425,7101	3,734548	0	850,7546	833,1505	0,4573424	0,5103664	429,7159	3,760846	0	11	846	824						Untertest3.avi	0	880	547	72	111	794	701	782	0	Content		774	713	7377833	728434274
7394	10:35:31.861	00:00:07.394	443	843,801	814,2368	0,6427476	0,4921688	425,7101	3,765057	0	848,5001	819,8123	0,4571968	0,5108689	429,3519	3,811383	0	11	846	817						Untertest3.avi	0	880	547	72	111	794	701	782	0	Content		774	706	7394442	728450883
7411	10:35:31.878	00:00:07.411	444	829,2705	810,5458	0,6425835	0,4925804	425,7101	3,787583	0	830,5786	821,5148	0,4571482	0,5109703	429,3366	3,822079	0	11	830	816						Untertest3.avi	0	880	547	72	111	794	701	782	0	Content		758	705	7411063	728467504
7428	10:35:31.895	00:00:07.427	445	859,6309	810,2432	0,6427478	0,4932917	426,2176	3,772279	0	835,3392	819,9515	0,457122	0,5104063	429,3366	3,769939	0	11	847	815						Untertest3.avi	0	880	547	72	111	794	701	782	0	Content		775	704	7427827	728484268
7444	10:35:31.911	00:00:07.444	446	859,5507	818,1323	0,6429733	0,4930284	426,8099	3,844279	0	-1024	-768	-1	-1	-1	-1	4	11	860	818						Untertest3.avi	0	880	547	72	111	794	701	782	0	Content		788	707	7444434	728500875
7461	10:35:31.928	00:00:07.461	447	854,4203	825,5398	0,6427536	0,4928783	425,9571	3,805044	0	828,7106	814,5837	0,4569466	0,5096616	429,3366	3,831665	0	11	842	820						Untertest3.avi	0	880	547	72	111	794	701	782	0	Content		770	709	7461056	728517497
7478	10:35:31.945	00:00:07.477	448	906,9275	839,4778	0,6431371	0,4931255	426,3076	3,843763	0	860,9708	821,3442	0,4570921	0,5097919	429,749	3,815569	0	11	884	830						Untertest3.avi	0	880	547	72	111	794	701	782	0	Content		812	719	7477678	728534119
7494	10:35:31.961	00:00:07.494	449	819,8398	813,0818	0,6404018	0,4923313	420,1601	3,845611	0	849,6925	822,0963	0,4570276	0,5093042	429,2555	3,796273	0	11	835	818						Untertest3.avi	0	880	547	72	111	794	701	782	0	Content		763	707	7494431	728550872
7511	10:35:31.978	00:00:07.511	450	818,0944	821,7611	0,640274	0,4922365	420,16	3,776721	0	844,2981	816,6847	0,4576436	0,5086668	432,0134	3,837565	0	11	831	819						Untertest3.avi	0	880	547	72	111	794	701	782	0	Content		759	708	7511051	728567492
7528	10:35:31.995	00:00:07.527	451	822,9512	807,9506	0,6403013	0,4917372	420,16	3,758053	0	864,3326	815,493	0,457688	0,5077951	432,0134	3,815418	0	11	844	812						Untertest3.avi	0	880	547	72	111	794	701	782	0	Content		772	701	7527672	728584113
7544	10:35:32.011	00:00:07.544	452	805,2329	694,8495	0,6402955	0,4892719	420,16	3,808566	0	836,066	671,7393	0,4567215	0,5051975	432,0134	3,862547	0	11	821	683						Untertest3.avi	0	880	547	72	111	794	701	782	0	Content		749	572	7544295	728600736
7561	10:35:32.028	00:00:07.561	453	770,4288	587,3585	0,6404738	0,4858493	420,1599	3,814132	0	816,6931	569,987	0,4585281	0,5007274	432,0134	3,897768	0	11	794	579						Untertest3.avi	0	880	547	72	111	794	701	782	0	Content		722	468	7561041	728617482
7578	10:35:32.045	00:00:07.577	454	752,042	479,6564	0,6411161	0,4833908	420,1599	3,78139	0	795,8776	462,8058	0,4585138	0,4978331	430,0121	3,834903	0	12	774	471						Untertest3.avi	0	880	547	72	111	656	126	366	0	Content		702	360	7577665	728634106
7594	10:35:32.061	00:00:07.594	455	731,5182	403,7407	0,6417238	0,4820045	420,1599	3,775751	0	786,5638	385,8499	0,4592195	0,4955958	430,0913	3,860479	0	12	759	395						Untertest3.avi	0	880	547	72	111	656	126	366	0	Content		687	284	7594286	728650727
7611	10:35:32.078	00:00:07.610	456	712,4191	327,825	0,650417	0,4808081	440,486	3,770113	0	772,3481	319,0356	0,4598951	0,4937595	430,0176	3,853263	0	12	742	323						Untertest3.avi	0	880	547	72	111	656	126	366	0	Content		670	212	7610909	728667350
7628	10:35:32.095	00:00:07.627	457	742,0296	217,8005	0,6510371	0,4799052	440,4853	3,949201	0	740,6246	247,122	0,4604921	0,4925858	430,0176	3,816507	0	12	741	232						Untertest3.avi	0	880	547	72	111	656	126	366	0	Content		669	121	7627657	728684098
7644	10:35:32.111	00:00:07.644	458	736,3272	207,7319	0,6515203	0,4796853	440,4853	3,947502	0	720,3282	233,8911	0,4605938	0,4920209	430,0176	3,859325	0	12	728	221						Untertest3.avi	0	880	547	72	111	656	126	366	0	Content		656	110	7644279	728700720
7661	10:35:32.128	00:00:07.660	459	740,3653	197,6633	0,6494794	0,4800366	434,1925	3,945803	0	700,0317	220,6603	0,4616818	0,4917232	426,9426	3,84473	0	12	720	209						Untertest3.avi	0	880	547	72	111	656	126	366	0	Content		648	98	7660901	728717342
7678	10:35:32.145	00:00:07.677	460	748,2703	211,0996	0,6498615	0,4800315	434,1916	3,884976	0	737,1923	239,7041	0,4608544	0,490954	429,742	3,839671	0	12	743	225						Untertest3.avi	0	880	547	72	111	656	126	366	0	Content		671	114	7677524	728733965
7694	10:35:32.161	00:00:07.694	461	728,721	235,7333	0,6470667	0,480668	425,8566	3,789674	0	-1024	-768	-1	-1	-1	-1	4	12	729	236						Untertest3.avi	0	880	547	72	111	656	126	366	0	Content		657	125	7694273	728750714
7711	10:35:32.178	00:00:07.710	462	715,4048	266,179	0,6474965	0,4804296	426,6201	3,756199	0	-1024	-768	-1	-1	-1	-1	4	12	715	266						Untertest3.avi	0	880	547	72	111	656	126	366	0	Content		643	155	7710896	728767337
7728	10:35:32.195	00:00:07.727	463	769,5095	152,8163	0,657509	0,4795025	453,1426	4,078443	0	681,0904	292,8939	0,4549864	0,4888987	409,4621	3,651304	0	12	725	223						Untertest3.avi	0	880	547	72	111	656	126	366	0	Content		653	112	7727520	728783961
7744	10:35:32.211	00:00:07.744	464	760,8481	147,7786	0,6575354	0,4793038	453,1426	4,126212	0	684,7466	285,3646	0,4670238	0,4890274	409,4621	3,711814	0	12	723	217						Untertest3.avi	0	880	547	72	111	656	126	366	0	Content		651	106	7744266	728800707
7761	10:35:32.228	00:00:07.760	465	790,9457	150,7929	0,6575487	0,4789963	453,1426	3,964265	0	728,2185	215,1016	0,4608009	0,4884589	429,558	3,855985	0	12	760	183						Untertest3.avi	0	880	547	72	111	656	126	366	0	Content		688	72	7760890	728817331
7778	10:35:32.245	00:00:07.777	466	793,5799	143,3701	0,6575373	0,4787036	453,1426	3,973872	0	746,5431	234,2543	0,4608219	0,487433	429,0608	3,746223	0	12	770	189						Untertest3.avi	0	880	547	72	111	656	126	366	0	Content		698	78	7777511	728833952
7794	10:35:32.261	00:00:07.794	467	792,5999	150,0645	0,6574426	0,4782958	453,1425	3,86828	0	-1024	-768	-1	-1	-1	-1	4	12	793	150						Untertest3.avi	0	880	547	72	111	656	126	366	0	Content		721	39	7794131	728850572
7811	10:35:32.278	00:00:07.810	468	719,0014	238,3172	0,6469439	0,478488	426,1906	3,601445	0	-1024	-768	-1	-1	-1	-1	4	12	719	238						Untertest3.avi	0	880	547	72	111	656	126	366	0	Content		647	127	7810877	728867318
7828	10:35:32.295	00:00:07.827	469	728,1956	243,9515	0,646809	0,4778124	425,8715	3,552499	0	721,6753	237,8955	0,459843	0,4855389	428,9597	3,598111	0	12	725	241						Untertest3.avi	0	880	547	72	111	656	126	366	0	Content		653	130	7827500	728883941
7844	10:35:32.311	00:00:07.844	470	732,5558	273,929	0,6467152	0,4771898	426,3762	3,515508	0	724,9255	237,0475	0,4595013	0,484674	428,8457	3,672423	0	12	729	255						Untertest3.avi	0	880	547	72	111	656	126	366	0	Content		657	144	7844124	728900565
7861	10:35:32.328	00:00:07.860	471	721,3544	240,7514	0,6463488	0,4764228	426,439	3,461857	0	-1024	-768	-1	-1	-1	-1	4	12	721	241						Untertest3.avi	0	880	547	72	111	656	126	366	0	Content		649	130	7860820	728917261
7877	10:35:32.344	00:00:07.877	472	717,8844	234,9384	0,6458938	0,4755764	426,0152	3,403296	0	747,0899	226,4093	0,4605646	0,4821348	434,7151	3,456971	0	12	732	231						Untertest3.avi	0	880	547	72	111	656	126	366	0	Content		660	120	7877493	728933934
7894	10:35:32.361	00:00:07.894	473	705,2033	283,1787	0,6456985	0,4750697	425,3389	3,405628	0	734,6021	234,7128	0,4568534	0,4820288	434,7151	3,557141	0	12	720	259						Untertest3.avi	0	880	547	72	111	656	126	366	0	Content		648	148	7894115	728950556
7911	10:35:32.378	00:00:07.910	474	695,2381	349,5416	0,6458619	0,4751736	425,3376	3,390975	0	704,8216	341,907	0,4591454	0,4818676	428,3023	3,424269	0	12	700	346						Untertest3.avi	0	880	547	72	111	656	126	366	0	Content		628	235	7910741	728967182
7927	10:35:32.394	00:00:07.927	475	684,9985	374,4928	0,646149	0,4753183	425,3376	3,318115	0	672,2964	378,7748	0,458922	0,4817935	428,4304	3,336005	0	12	679	377						Untertest3.avi	0	880	547	72	111	656	126	366	0	Content		607	266	7927362	728983803
7944	10:35:32.411	00:00:07.944	476	-1024	-768	-1	-1	-1	-1	4	-1024	-768	-1	-1	-1	-1	4		0	0						Untertest3.avi	0	880	547	72	111				0	Content		-72	-111	7944108	729000549
7961	10:35:32.428	00:00:07.960	477	-1024	-768	-1	-1	-1	-1	4	-1024	-768	-1	-1	-1	-1	4		0	0						Untertest3.avi	0	880	547	72	111				0	Content		-72	-111	7960771	729017212
7977	10:35:32.444	00:00:07.977	478	-1024	-768	-1	-1	-1	-1	4	-1024	-768	-1	-1	-1	-1	4		0	0						Untertest3.avi	0	880	547	72	111				0	Content		-72	-111	7977350	729033791
7994	10:35:32.461	00:00:07.993	479	-1024	-768	-1	-1	-1	-1	4	-1024	-768	-1	-1	-1	-1	4		0	0						Untertest3.avi	0	880	547	72	111				0	Content		-72	-111	7993972	729050413
8011	10:35:32.478	00:00:08.010	480	-1024	-768	-1	-1	-1	-1	4	-1024	-768	-1	-1	-1	-1	4		0	0						Untertest3.avi	0	880	547	72	111				0	Content		-72	-111	8010719	729067160
8027	10:35:32.494	00:00:08.027	481	-1024	-768	-1	-1	-1	-1	4	-1024	-768	-1	-1	-1	-1	4		0	0						Untertest3.avi	0	880	547	72	111				0	Content		-72	-111	8027343	729083784
8044	10:35:32.511	00:00:08.043	482	-1024	-768	-1	-1	-1	-1	4	-1024	-768	-1	-1	-1	-1	4		0	0						Untertest3.avi	0	880	547	72	111				0	Content		-72	-111	8043963	729100404
8061	10:35:32.528	00:00:08.060	483	-1024	-768	-1	-1	-1	-1	4	-1024	-768	-1	-1	-1	-1	4		0	0						Untertest3.avi	0	880	547	72	111				0	Content		-72	-111	8060587	729117028
8077	10:35:32.544	00:00:08.077	484	-1024	-768	-1	-1	-1	-1	4	-1024	-768	-1	-1	-1	-1	4		0	0						Untertest3.avi	0	880	547	72	111				0	Content		-72	-111	8077330	729133771
8094	10:35:32.561	00:00:08.093	485	-1024	-768	-1	-1	-1	-1	4	-1024	-768	-1	-1	-1	-1	4		0	0						Untertest3.avi	0	880	547	72	111				0	Content		-72	-111	8093953	729150394
8111	10:35:32.578	00:00:08.110	486	-1024	-768	-1	-1	-1	-1	4	-1024	-768	-1	-1	-1	-1	4		0	0						Untertest3.avi	0	880	547	72	111				0	Content		-72	-111	8110576	729167017
8127	10:35:32.594	00:00:08.127	487	-1024	-768	-1	-1	-1	-1	4	-1024	-768	-1	-1	-1	-1	4		0	0						Untertest3.avi	0	880	547	72	111				0	Content		-72	-111	8127195	729183636
8144	10:35:32.611	00:00:08.143	488	-1024	-768	-1	-1	-1	-1	4	-1024	-768	-1	-1	-1	-1	4		0	0						Untertest3.avi	0	880	547	72	111				0	Content		-72	-111	8143943	729200384
8161	10:35:32.628	00:00:08.160	489	-1024	-768	-1	-1	-1	-1	4	-1024	-768	-1	-1	-1	-1	4		0	0						Untertest3.avi	0	880	547	72	111				0	Content		-72	-111	8160565	729217006
8177	10:35:32.644	00:00:08.177	490	-1024	-768	-1	-1	-1	-1	4	-1024	-768	-1	-1	-1	-1	4		0	0						Untertest3.avi	0	880	547	72	111				0	Content		-72	-111	8177187	729233628
8194	10:35:32.661	00:00:08.193	491	-1024	-768	-1	-1	-1	-1	4	-1024	-768	-1	-1	-1	-1	4		0	0						Untertest3.avi	0	880	547	72	111				0	Content		-72	-111	8193806	729250247
8211	10:35:32.678	00:00:08.210	492	-1024	-768	-1	-1	-1	-1	4	-1024	-768	-1	-1	-1	-1	4		0	0						Untertest3.avi	0	880	547	72	111				0	Content		-72	-111	8210557	729266998
8227	10:35:32.694	00:00:08.227	493	-1024	-768	-1	-1	-1	-1	4	-1024	-768	-1	-1	-1	-1	4		0	0						Untertest3.avi	0	880	547	72	111				0	Content		-72	-111	8227178	729283619
8244	10:35:32.711	00:00:08.243	494	-1024	-768	-1	-1	-1	-1	4	-1024	-768	-1	-1	-1	-1	4		0	0						Untertest3.avi	0	880	547	72	111				0	Content		-72	-111	8243803	729300244
8260	10:35:32.727	00:00:08.260	495	-1024	-768	-1	-1	-1	-1	4	-1024	-768	-1	-1	-1	-1	4		0	0						Untertest3.avi	0	880	547	72	111				0	Content		-72	-111	8260481	729316922
8277	10:35:32.744	00:00:08.277	496	-1024	-768	-1	-1	-1	-1	4	-1024	-768	-1	-1	-1	-1	4		0	0						Untertest3.avi	0	880	547	72	111				0	Content		-72	-111	8277147	729333588
8294	10:35:32.761	00:00:08.293	497	-1024	-768	-1	-1	-1	-1	4	377,8996	943,8452	0,4596287	0,4815667	423,631	3,233839	0	13	378	944						Untertest3.avi	0	880	547	72	111	299	862	516	0	Content		306	833	8293794	729350235
8310	10:35:32.777	00:00:08.310	498	-1024	-768	-1	-1	-1	-1	4	351,5004	980,4216	0,4595293	0,480692	423,631	3,12436	0	13	352	980						Untertest3.avi	0	880	547	72	111	299	862	516	0	Content		280	869	8310414	729366855
8327	10:35:32.794	00:00:08.327	499	-1024	-768	-1	-1	-1	-1	4	-1024	-768	-1	-1	-1	-1	4	13	0	0						Untertest3.avi	0	880	547	72	111	299	862	516	0	Content		-72	-111	8327041	729383482
8344	10:35:32.811	00:00:08.343	500	-1024	-768	-1	-1	-1	-1	4	-1024	-768	-1	-1	-1	-1	4	13	0	0						Untertest3.avi	0	880	547	72	111	299	862	516	0	Content		-72	-111	8343783	729400224
8360	10:35:32.827	00:00:08.360	501	408,7028	983,9485	0,4607357	0,4786851	423,631	3,232439	1	368,5201	976,3211	0,4608419	0,4786786	423,631	3,241005	3	13	409	984						Untertest3.avi	0	880	547	72	111	299	862	516	0	Content		337	873	8360406	729416847
8377	10:35:32.844	00:00:08.377	502	-1024	-768	-1	-1	-1	-1	4	-1024	-768	-1	-1	-1	-1	4	13	0	0						Untertest3.avi	0	880	547	72	111	299	862	516	0	Content		-72	-111	8377030	729433471
8394	10:35:32.861	00:00:08.393	503	-1024	-768	-1	-1	-1	-1	4	-1024	-768	-1	-1	-1	-1	4	13	0	0						Untertest3.avi	0	880	547	72	111	299	862	516	0	Content		-72	-111	8393653	729450094
8410	10:35:32.877	00:00:08.410	504	408,9935	977,1388	0,4606661	0,4766767	423,631	3,265901	1	368,9272	969,342	0,4607722	0,4766701	423,631	3,274493	3	13	409	977						Untertest3.avi	0	880	547	72	111	299	862	516	0	Content		337	866	8410400	729466841
8427	10:35:32.894	00:00:08.427	505	402,5151	978,4293	0,4598932	0,4760502	425,7762	3,299229	3	363,1938	970,5958	0,4600438	0,4760434	425,7762	3,307235	1	13	363	971						Untertest3.avi	0	880	547	72	111	299	862	516	0	Content		291	860	8427021	729483462
8444	10:35:32.911	00:00:08.443	506	-1024	-768	-1	-1	-1	-1	4	-1024	-768	-1	-1	-1	-1	4	13	0	0						Untertest3.avi	0	880	547	72	111	299	862	516	0	Content		-72	-111	8443643	729500084
8460	10:35:32.927	00:00:08.460	507	396,5647	990,1479	0,4596663	0,4756498	425,7762	3,292516	3	355,664	982,7225	0,4597715	0,4756433	425,7762	3,30119	1	13	356	983						Untertest3.avi	0	880	547	72	111	299	862	516	0	Content		284	872	8460392	729516833
8477	10:35:32.944	00:00:08.477	508	385,9689	958,6034	0,4594749	0,4752291	425,7762	3,320223	3	345,1441	950,2773	0,4595801	0,4752226	425,7762	3,328712	1	13	345	950						Untertest3.avi	0	880	547	72	111	299	862	516	0	Content		273	839	8477015	729533456
8494	10:35:32.961	00:00:08.493	509	-1024	-768	-1	-1	-1	-1	4	-1024	-768	-1	-1	-1	-1	4	13	0	0						Untertest3.avi	0	880	547	72	111	299	862	516	0	Content		-72	-111	8493633	729550074
8510	10:35:32.977	00:00:08.510	510	410,4831	987,2615	0,4592801	0,4749164	425,6456	3,274963	3	371,3009	979,7441	0,4594309	0,4749097	425,6456	3,283088	1	13	371	980						Untertest3.avi	0	880	547	72	111	299	862	516	0	Content		299	869	8510254	729566695
8527	10:35:32.994	00:00:08.527	511	417,8697	952,506	0,4593014	0,4750724	425,6456	3,315661	3	378,241	943,9877	0,4594067	0,475066	425,6456	3,324243	1	13	378	944						Untertest3.avi	0	880	547	72	111	299	862	516	0	Content		306	833	8527000	729583441
8544	10:35:33.011	00:00:08.543	512	-1024	-768	-1	-1	-1	-1	4	-1024	-768	-1	-1	-1	-1	4	13	0	0						Untertest3.avi	0	880	547	72	111	299	862	516	0	Content		-72	-111	8543622	729600063
8560	10:35:33.027	00:00:08.560	513	443,2532	992,5699	0,4592443	0,4748744	425,6456	3,23379	3	403,8365	985,0065	0,4593496	0,474868	425,6456	3,242506	1	13	404	985						Untertest3.avi	0	880	547	72	111	299	862	516	0	Content		332	874	8560245	729616686
8577	10:35:33.044	00:00:08.576	514	419,6993	986,2271	0,4591349	0,474501	425,5297	3,258128	3	380,7538	978,6144	0,4592857	0,4744942	425,5297	3,266201	1	13	381	979						Untertest3.avi	0	880	547	72	111	299	862	516	0	Content		309	868	8576868	729633309
8594	10:35:33.061	00:00:08.593	515	409,831	968,1151	0,4590623	0,4743911	425,5744	3,341564	3	370,8479	959,9646	0,4592131	0,4743843	425,5744	3,349564	1	13	371	960						Untertest3.avi	0	880	547	72	111	299	862	516	0	Content		299	849	8593616	729650057
8610	10:35:33.077	00:00:08.610	516	-1024	-768	-1	-1	-1	-1	4	-1024	-768	-1	-1	-1	-1	4	13	0	0						Untertest3.avi	0	880	547	72	111	299	862	516	0	Content		-72	-111	8610239	729666680
8627	10:35:33.094	00:00:08.626	517	-1024	-768	-1	-1	-1	-1	4	-1024	-768	-1	-1	-1	-1	4	13	0	0						Untertest3.avi	0	880	547	72	111	299	862	516	0	Content		-72	-111	8626864	729683305
8643	10:35:33.110	00:00:08.643	518	403,9664	993,1741	0,4585731	0,4738498	425,2694	3,261753	3	364,4736	985,8361	0,458724	0,473843	425,2694	3,269849	1	13	364	986						Untertest3.avi	0	880	547	72	111	299	862	516	0	Content		292	875	8643486	729699927
8660	10:35:33.127	00:00:08.660	519	-1024	-768	-1	-1	-1	-1	4	-1024	-768	-1	-1	-1	-1	4	13	0	0						Untertest3.avi	0	880	547	72	111	299	862	516	0	Content		-72	-111	8660234	729716675
8677	10:35:33.144	00:00:08.676	520	412,9155	992,6394	0,4581954	0,4731733	425,2694	3,276594	3	374,6548	985,1805	0,4583921	0,4731663	425,2694	3,284128	1	13	375	985						Untertest3.avi	0	880	547	72	111	299	862	516	0	Content		303	874	8676856	729733297
8693	10:35:33.160	00:00:08.693	521	413,1432	987,4888	0,4581646	0,4731323	425,2694	3,328323	3	372,8881	979,9541	0,45827	0,4731258	425,2694	3,337079	1	13	373	980						Untertest3.avi	0	880	547	72	111	299	862	516	0	Content		301	869	8693481	729749922
8710	10:35:33.177	00:00:08.710	522	413,0995	962,3677	0,4582144	0,4724776	424,9433	3,338228	3	374,3384	954,0055	0,4583655	0,4724708	424,9433	3,34615	1	13	374	954						Untertest3.avi	0	880	547	72	111	299	862	516	0	Content		302	843	8710101	729766542
8727	10:35:33.194	00:00:08.726	523	401,176	980,8263	0,4582065	0,471932	425,0583	3,283776	3	361,7983	973,2563	0,4583575	0,4719253	425,0582	3,291909	1	13	362	973						Untertest3.avi	0	880	547	72	111	299	862	516	0	Content		290	862	8726848	729783289
8743	10:35:33.210	00:00:08.743	524	-1024	-768	-1	-1	-1	-1	4	-1024	-768	-1	-1	-1	-1	4	13	0	0						Untertest3.avi	0	880	547	72	111	299	862	516	0	Content		-72	-111	8743471	729799912
8760	10:35:33.227	00:00:08.760	525	411,4828	977,4413	0,4585381	0,4707889	424,7711	3,300802	3	372,4931	969,6376	0,4586893	0,4707822	424,7711	3,308846	1	13	372	970						Untertest3.avi	0	880	547	72	111	299	862	516	0	Content		300	859	8760092	729816533
8777	10:35:33.244	00:00:08.776	526	417,1903	980,1908	0,4586223	0,4704891	424,7711	3,300303	3	377,2117	972,4266	0,4587279	0,4704827	424,7711	3,308975	1	13	377	972						Untertest3.avi	0	880	547	72	111	299	862	516	0	Content		305	861	8776715	729833156
8793	10:35:33.260	00:00:08.793	527	422,1265	966,2687	0,4586316	0,4700536	424,7711	3,381144	3	382,5513	958,1717	0,4587373	0,4700471	424,7711	3,389916	1	13	383	958						Untertest3.avi	0	880	547	72	111	299	862	516	0	Content		311	847	8793464	729849905
8810	10:35:33.277	00:00:08.810	528	-1024	-768	-1	-1	-1	-1	4	-1024	-768	-1	-1	-1	-1	4		0	0						Untertest3.avi	0	880	547	72	111				0	Content		-72	-111	8810086	729866527
8827	10:35:33.294	00:00:08.826	529	-1024	-768	-1	-1	-1	-1	4	-1024	-768	-1	-1	-1	-1	4		0	0						Untertest3.avi	0	880	547	72	111				0	Content		-72	-111	8826710	729883151
8843	10:35:33.310	00:00:08.843	530	-1024	-768	-1	-1	-1	-1	4	-1024	-768	-1	-1	-1	-1	4		0	0						Untertest3.avi	0	880	547	72	111				0	Content		-72	-111	8843331	729899772
8860	10:35:33.327	00:00:08.860	531	-1024	-768	-1	-1	-1	-1	4	-1024	-768	-1	-1	-1	-1	4		0	0						Untertest3.avi	0	880	547	72	111				0	Content		-72	-111	8860081	729916522
8877	10:35:33.344	00:00:08.876	532	-1024	-768	-1	-1	-1	-1	4	-1024	-768	-1	-1	-1	-1	4		0	0						Untertest3.avi	0	880	547	72	111				0	Content		-72	-111	8876697	729933138
8893	10:35:33.360	00:00:08.893	533	-1024	-768	-1	-1	-1	-1	4	-1024	-768	-1	-1	-1	-1	4		0	0						Untertest3.avi	0	880	547	72	111				0	Content		-72	-111	8893363	729949804
8910	10:35:33.377	00:00:08.909	534	-1024	-768	-1	-1	-1	-1	4	-1024	-768	-1	-1	-1	-1	4		0	0						Untertest3.avi	0	880	547	72	111				0	Content		-72	-111	8909947	729966388
8927	10:35:33.394	00:00:08.926	535	-1024	-768	-1	-1	-1	-1	4	-1024	-768	-1	-1	-1	-1	4		0	0						Untertest3.avi	0	880	547	72	111				0	Content		-72	-111	8926695	729983136
8943	10:35:33.410	00:00:08.943	536	-1024	-768	-1	-1	-1	-1	4	-1024	-768	-1	-1	-1	-1	4		0	0						Untertest3.avi	0	880	547	72	111				0	Content		-72	-111	8943318	729999759
8960	10:35:33.427	00:00:08.959	537	-1024	-768	-1	-1	-1	-1	4	-1024	-768	-1	-1	-1	-1	4		0	0						Untertest3.avi	0	880	547	72	111				0	Content		-72	-111	8959940	730016381
8977	10:35:33.444	00:00:08.976	538	-1024	-768	-1	-1	-1	-1	4	-1024	-768	-1	-1	-1	-1	4		0	0						Untertest3.avi	0	880	547	72	111				0	Content		-72	-111	8976567	730033008
8993	10:35:33.460	00:00:08.993	539	-1024	-768	-1	-1	-1	-1	4	-1024	-768	-1	-1	-1	-1	4		0	0						Untertest3.avi	0	880	547	72	111				0	Content		-72	-111	8993310	730049751
9010	10:35:33.477	00:00:09.009	540	-1024	-768	-1	-1	-1	-1	4	-1024	-768	-1	-1	-1	-1	4		0	0						Untertest3.avi	0	880	547	72	111				0	Content		-72	-111	9009934	730066375
9027	10:35:33.494	00:00:09.026	541	542,1049	919,5002	0,4607493	0,455943	430,9523	3,43511	3	507,9846	909,8149	0,4609418	0,4559363	430,9523	3,442998	1	14	508	910						Untertest3.avi	0	880	547	72	111	547	830	383	0	Content		436	799	9026557	730082998
9043	10:35:33.510	00:00:09.043	542	504,5557	863,4178	0,4607517	0,4551844	430,9523	3,48544	3	470,0547	852,4102	0,4609442	0,4551777	430,9523	3,49306	1	14	470	852						Untertest3.avi	0	880	547	72	111	547	830	383	0	Content		398	741	9043177	730099618
9060	10:35:33.527	00:00:09.059	543	-1024	-768	-1	-1	-1	-1	4	-1024	-768	-1	-1	-1	-1	4	14	0	0						Untertest3.avi	0	880	547	72	111	547	830	383	0	Content		-72	-111	9059925	730116366
9077	10:35:33.544	00:00:09.076	544	-1024	-768	-1	-1	-1	-1	4	-1024	-768	-1	-1	-1	-1	4	14	0	0						Untertest3.avi	0	880	547	72	111	547	830	383	0	Content		-72	-111	9076587	730133028
9093	10:35:33.560	00:00:09.093	545	720,419	920,5602	0,6439115	0,4471289	422,1692	3,314147	1	709,142	913,8203	0,6449454	0,4471111	430,9986	3,389437	3	14	720	921						Untertest3.avi	0	880	547	72	111	547	830	383	0	Content		648	810	9093170	730149611
9110	10:35:33.577	00:00:09.109	546	-1024	-768	-1	-1	-1	-1	4	-1024	-768	-1	-1	-1	-1	4	14	0	0						Untertest3.avi	0	880	547	72	111	547	830	383	0	Content		-72	-111	9109918	730166359
9127	10:35:33.594	00:00:09.126	547	-1024	-768	-1	-1	-1	-1	4	-1024	-768	-1	-1	-1	-1	4	14	0	0						Untertest3.avi	0	880	547	72	111	547	830	383	0	Content		-72	-111	9126539	730182980
9143	10:35:33.610	00:00:09.143	548	-1024	-768	-1	-1	-1	-1	4	-1024	-768	-1	-1	-1	-1	4	14	0	0						Untertest3.avi	0	880	547	72	111	547	830	383	0	Content		-72	-111	9143204	730199645
9160	10:35:33.627	00:00:09.159	549	726,0596	950,5519	0,6433502	0,4432784	422,1692	3,20923	1	696,5102	941,3912	0,6432126	0,4432729	423,4039	3,229062	3	14	726	951						Untertest3.avi	0	880	547	72	111	547	830	383	0	Content		654	840	9159783	730216224
9177	10:35:33.644	00:00:09.176	550	-1024	-768	-1	-1	-1	-1	4	-1024	-768	-1	-1	-1	-1	4	14	0	0						Untertest3.avi	0	880	547	72	111	547	830	383	0	Content		-72	-111	9176531	730232972
9193	10:35:33.660	00:00:09.193	551	-1024	-768	-1	-1	-1	-1	4	-1024	-768	-1	-1	-1	-1	4	14	0	0						Untertest3.avi	0	880	547	72	111	547	830	383	0	Content		-72	-111	9193152	730249593
9210	10:35:33.677	00:00:09.209	552	-1024	-768	-1	-1	-1	-1	4	-1024	-768	-1	-1	-1	-1	4	14	0	0						Untertest3.avi	0	880	547	72	111	547	830	383	0	Content		-72	-111	9209776	730266217
9226	10:35:33.693	00:00:09.226	553	-1024	-768	-1	-1	-1	-1	4	-1024	-768	-1	-1	-1	-1	4	14	0	0						Untertest3.avi	0	880	547	72	111	547	830	383	0	Content		-72	-111	9226442	730282883
9243	10:35:33.710	00:00:09.243	554	-1024	-768	-1	-1	-1	-1	4	518,5518	950,1373	0,4593852	0,4456398	422,912	3,31885	0	14	519	950						Untertest3.avi	0	880	547	72	111	547	830	383	0	Content		447	839	9243145	730299586
9260	10:35:33.727	00:00:09.259	555	-1024	-768	-1	-1	-1	-1	4	530,7023	902,6774	0,4560281	0,4458018	434,9644	3,51504	0	14	531	903						Untertest3.avi	0	880	547	72	111	547	830	383	0	Content		459	792	9259765	730316206
9276	10:35:33.743	00:00:09.276	556	729,9619	923,663	0,6477432	0,4387848	426,8176	3,440615	0	505,9937	923,1353	0,4564215	0,4456174	434,9644	3,524472	0	14	618	923						Untertest3.avi	0	880	547	72	111	547	830	383	0	Content		546	812	9276389	730332830
9293	10:35:33.760	00:00:09.293	557	682,9174	908,626	0,6480858	0,4388278	426,8176	3,543434	0	548,9561	943,4819	0,4567223	0,4454992	434,9644	3,444217	0	14	616	926						Untertest3.avi	0	880	547	72	111	547	830	383	0	Content		544	815	9293012	730349453
9310	10:35:33.777	00:00:09.309	558	-1024	-768	-1	-1	-1	-1	4	546,8046	963,8286	0,4607002	0,4457167	423,0546	3,423753	0	14	547	964						Untertest3.avi	0	880	547	72	111	547	830	383	0	Content		475	853	9309759	730366200
9326	10:35:33.793	00:00:09.326	559	720,041	991,2935	0,6444623	0,4397824	426,8206	3,150272	0	517,5604	948,2637	0,4612519	0,4454893	424,7038	3,250397	0	14	619	970						Untertest3.avi	0	880	547	72	111	547	830	383	0	Content		547	859	9326382	730382823
9343	10:35:33.810	00:00:09.343	560	704,075	933,8868	0,6483526	0,4396469	426,8177	3,25161	0	630,4407	971,8223	0,4615077	0,4457788	424,7038	2,852201	0	14	667	953						Untertest3.avi	0	880	547	72	111	547	830	383	0	Content		595	842	9343014	730399455
9360	10:35:33.827	00:00:09.359	561	-1024	-768	-1	-1	-1	-1	4	-1024	-768	-1	-1	-1	-1	4	14	0	0						Untertest3.avi	0	880	547	72	111	547	830	383	0	Content		-72	-111	9359627	730416068
9376	10:35:33.843	00:00:09.376	562	711,6666	941,4	0,6613323	0,4399568	461,5559	3,623936	0	-1024	-768	-1	-1	-1	-1	4	14	712	941						Untertest3.avi	0	880	547	72	111	547	830	383	0	Content		640	830	9376374	730432815
9393	10:35:33.860	00:00:09.392	563	760,5296	950,8529	0,6618926	0,4404256	461,5533	3,53652	0	-1024	-768	-1	-1	-1	-1	4	14	761	951						Untertest3.avi	0	880	547	72	111	547	830	383	0	Content		689	840	9392999	730449440
9410	10:35:33.877	00:00:09.409	564	-1024	-768	-1	-1	-1	-1	4	-1024	-768	-1	-1	-1	-1	4		0	0						Untertest3.avi	0	880	547	72	111				0	Content		-72	-111	9409622	730466063
9426	10:35:33.893	00:00:09.426	565	-1024	-768	-1	-1	-1	-1	4	-1024	-768	-1	-1	-1	-1	4		0	0						Untertest3.avi	0	880	547	72	111				0	Content		-72	-111	9426241	730482682
9443	10:35:33.910	00:00:09.442	566	-1024	-768	-1	-1	-1	-1	4	-1024	-768	-1	-1	-1	-1	4		0	0						Untertest3.avi	0	880	547	72	111				0	Content		-72	-111	9442923	730499364
9460	10:35:33.927	00:00:09.459	567	-1024	-768	-1	-1	-1	-1	4	-1024	-768	-1	-1	-1	-1	4		0	0						Untertest3.avi	0	880	547	72	111				0	Content		-72	-111	9459588	730516029
9476	10:35:33.943	00:00:09.476	568	-1024	-768	-1	-1	-1	-1	4	-1024	-768	-1	-1	-1	-1	4		0	0						Untertest3.avi	0	880	547	72	111				0	Content		-72	-111	9476231	730532672
9493	10:35:33.960	00:00:09.492	569	-1024	-768	-1	-1	-1	-1	4	-1024	-768	-1	-1	-1	-1	4		0	0						Untertest3.avi	0	880	547	72	111				0	Content		-72	-111	9492855	730549296
9510	10:35:33.977	00:00:09.509	570	-1024	-768	-1	-1	-1	-1	4	-1024	-768	-1	-1	-1	-1	4		0	0						Untertest3.avi	0	880	547	72	111				0	Content		-72	-111	9509540	730565981
9526	10:35:33.993	00:00:09.526	571	-1024	-768	-1	-1	-1	-1	4	-1024	-768	-1	-1	-1	-1	4		0	0						Untertest3.avi	0	880	547	72	111				0	Content		-72	-111	9526206	730582647
9543	10:35:34.010	00:00:09.542	572	-1024	-768	-1	-1	-1	-1	4	-1024	-768	-1	-1	-1	-1	4		0	0						Untertest3.avi	0	880	547	72	111				0	Content		-72	-111	9542845	730599286
9559	10:35:34.026	00:00:09.559	573	-1024	-768	-1	-1	-1	-1	4	-1024	-768	-1	-1	-1	-1	4		0	0						Untertest3.avi	0	880	547	72	111				0	Content		-72	-111	9559469	730615910
9576	10:35:34.043	00:00:09.576	574	-1024	-768	-1	-1	-1	-1	4	-1024	-768	-1	-1	-1	-1	4		0	0						Untertest3.avi	0	880	547	72	111				0	Content		-72	-111	9576149	730632590
9593	10:35:34.060	00:00:09.592	575	-1024	-768	-1	-1	-1	-1	4	-1024	-768	-1	-1	-1	-1	4		0	0						Untertest3.avi	0	880	547	72	111				0	Content		-72	-111	9592815	730649256
9609	10:35:34.076	00:00:09.609	576	685,3144	973,6183	0,6504569	0,4390312	407,5607	2,940815	0	512,3726	919,4736	0,463343	0,4453956	424,0473	3,310622	0	15	599	947						Untertest3.avi	0	880	547	72	111	540	829	67	0	Content		527	836	9609460	730665901
9626	10:35:34.093	00:00:09.626	577	-1024	-768	-1	-1	-1	-1	4	553,8226	931,6227	0,4589606	0,4458483	437,3126	3,417976	0	15	554	932						Untertest3.avi	0	880	547	72	111	540	829	67	0	Content		482	821	9626083	730682524
9643	10:35:34.110	00:00:09.642	578	643,0104	951,8406	0,6431252	0,4379967	407,557	3,187962	0	-1024	-768	-1	-1	-1	-1	4	15	643	952						Untertest3.avi	0	880	547	72	111	540	829	67	0	Content		571	841	9642830	730699271
9659	10:35:34.126	00:00:09.659	579	732,3144	960,8269	0,6552548	0,4378062	437,3098	3,342738	0	519,9271	906,7184	0,459098	0,4454623	437,3126	3,553607	0	15	626	934						Untertest3.avi	0	880	547	72	111	540	829	67	0	Content		554	823	9659453	730715894
9676	10:35:34.143	00:00:09.676	580	-1024	-768	-1	-1	-1	-1	4	-1024	-768	-1	-1	-1	-1	4		0	0						Untertest3.avi	0	880	547	72	111				0	Content		-72	-111	9676073	730732514
9693	10:35:34.160	00:00:09.692	581	-1024	-768	-1	-1	-1	-1	4	-1024	-768	-1	-1	-1	-1	4		0	0						Untertest3.avi	0	880	547	72	111				0	Content		-72	-111	9692697	730749138
9709	10:35:34.176	00:00:09.709	582	-1024	-768	-1	-1	-1	-1	4	-1024	-768	-1	-1	-1	-1	4		0	0						Untertest3.avi	0	880	547	72	111				0	Content		-72	-111	9709381	730765822
9726	10:35:34.193	00:00:09.726	583	-1024	-768	-1	-1	-1	-1	4	-1024	-768	-1	-1	-1	-1	4		0	0						Untertest3.avi	0	880	547	72	111				0	Content		-72	-111	9726047	730782488
9743	10:35:34.210	00:00:09.742	584	-1024	-768	-1	-1	-1	-1	4	-1024	-768	-1	-1	-1	-1	4		0	0						Untertest3.avi	0	880	547	72	111				0	Content		-72	-111	9742686	730799127
9759	10:35:34.226	00:00:09.759	585	-1024	-768	-1	-1	-1	-1	4	-1024	-768	-1	-1	-1	-1	4		0	0						Untertest3.avi	0	880	547	72	111				0	Content		-72	-111	9759372	730815813
9776	10:35:34.243	00:00:09.776	586	-1024	-768	-1	-1	-1	-1	4	-1024	-768	-1	-1	-1	-1	4		0	0						Untertest3.avi	0	880	547	72	111				0	Content		-72	-111	9776037	730832478
9793	10:35:34.260	00:00:09.792	587	687,5861	917,8209	0,6494814	0,4384744	423,1927	3,530824	0	492,8757	911,827	0,4630097	0,4462582	423,1957	3,494581	0	16	590	915						Untertest3.avi	0	880	547	72	111	518	804	17	0	Content		518	804	9792680	730849121
9809	10:35:34.276	00:00:09.809	588	-1024	-768	-1	-1	-1	-1	4	-1024	-768	-1	-1	-1	-1	4		0	0						Untertest3.avi	0	880	547	72	111				0	Content		-72	-111	9809319	730865760
9826	10:35:34.293	00:00:09.825	589	-1024	-768	-1	-1	-1	-1	4	-1024	-768	-1	-1	-1	-1	4		0	0						Untertest3.avi	0	880	547	72	111				0	Content		-72	-111	9825991	730882432
9843	10:35:34.310	00:00:09.842	590	-1024	-768	-1	-1	-1	-1	4	-1024	-768	-1	-1	-1	-1	4		0	0						Untertest3.avi	0	880	547	72	111				0	Content		-72	-111	9842657	730899098
9859	10:35:34.326	00:00:09.859	591	-1024	-768	-1	-1	-1	-1	4	-1024	-768	-1	-1	-1	-1	4		0	0						Untertest3.avi	0	880	547	72	111				0	Content		-72	-111	9859308	730915749
9876	10:35:34.343	00:00:09.875	592	-1024	-768	-1	-1	-1	-1	4	-1024	-768	-1	-1	-1	-1	4		0	0						Untertest3.avi	0	880	547	72	111				0	Content		-72	-111	9875917	730932358
9893	10:35:34.360	00:00:09.892	593	-1024	-768	-1	-1	-1	-1	4	-1024	-768	-1	-1	-1	-1	4		0	0						Untertest3.avi	0	880	547	72	111				0	Content		-72	-111	9892607	730949048
9909	10:35:34.376	00:00:09.909	594	-1024	-768	-1	-1	-1	-1	4	-1024	-768	-1	-1	-1	-1	4		0	0						Untertest3.avi	0	880	547	72	111				0	Content		-72	-111	9909273	730965714
9926	10:35:34.393	00:00:09.925	595	-1024	-768	-1	-1	-1	-1	4	-1024	-768	-1	-1	-1	-1	4		0	0						Untertest3.avi	0	880	547	72	111				0	Content		-72	-111	9925903	730982344
9943	10:35:34.410	00:00:09.942	596	-1024	-768	-1	-1	-1	-1	4	-1024	-768	-1	-1	-1	-1	4		0	0						Untertest3.avi	0	880	547	72	111				0	Content		-72	-111	9942569	730999010
9959	10:35:34.426	00:00:09.959	597	-1024	-768	-1	-1	-1	-1	4	-1024	-768	-1	-1	-1	-1	4		0	0						Untertest3.avi	0	880	547	72	111				0	Content		-72	-111	9959231	731015672
9976	10:35:34.443	00:00:09.975	598	-1024	-768	-1	-1	-1	-1	4	-1024	-768	-1	-1	-1	-1	4		0	0						Untertest3.avi	0	880	547	72	111				0	Content		-72	-111	9975897	731032338
9993	10:35:34.460	00:00:09.992	599	-1024	-768	-1	-1	-1	-1	4	-1024	-768	-1	-1	-1	-1	4		0	0						Untertest3.avi	0	880	547	72	111				0	Content		-72	-111	9992522	731048963
10009	10:35:34.476	00:00:10.009	600	-1024	-768	-1	-1	-1	-1	4	-1024	-768	-1	-1	-1	-1	4		0	0						Untertest3.avi	0	880	547	72	111				0	Content		-72	-111	10009188	731065629
10026	10:35:34.493	00:00:10.025	601	-1024	-768	-1	-1	-1	-1	4	-1024	-768	-1	-1	-1	-1	4		0	0						Untertest3.avi	0	880	547	72	111				0	Content		-72	-111	10025891	731082332
10043	10:35:34.510	00:00:10.042	602	-1024	-768	-1	-1	-1	-1	4	534,0032	914,5974	0,4600775	0,4454165	429,6722	3,277832	0	17	534	915						Untertest3.avi	0	880	547	72	111	670	835	100	0	Content		462	804	10042515	731098956
10059	10:35:34.526	00:00:10.059	603	741,8247	930,3889	0,6516027	0,4374463	429,6692	3,219576	0	-1024	-768	-1	-1	-1	-1	4	17	742	930						Untertest3.avi	0	880	547	72	111	670	835	100	0	Content		670	819	10059136	731115577
10076	10:35:34.543	00:00:10.075	604	-1024	-768	-1	-1	-1	-1	4	-1024	-768	-1	-1	-1	-1	4	17	0	0						Untertest3.avi	0	880	547	72	111	670	835	100	0	Content		-72	-111	10075762	731132203
10093	10:35:34.560	00:00:10.092	605	759,1899	962,868	0,651567	0,4375417	429,6692	3,004862	0	-1024	-768	-1	-1	-1	-1	4	17	759	963						Untertest3.avi	0	880	547	72	111	670	835	100	0	Content		687	852	10092508	731148949
10109	10:35:34.576	00:00:10.109	606	-1024	-768	-1	-1	-1	-1	4	-1024	-768	-1	-1	-1	-1	4	17	0	0						Untertest3.avi	0	880	547	72	111	670	835	100	0	Content		-72	-111	10109131	731165572
10126	10:35:34.593	00:00:10.125	607	-1024	-768	-1	-1	-1	-1	4	693,2275	970,9074	0,4591758	0,4472076	428,5852	3,17533	0	17	693	971						Untertest3.avi	0	880	547	72	111	670	835	100	0	Content		621	860	10125753	731182194
10142	10:35:34.609	00:00:10.142	608	-1024	-768	-1	-1	-1	-1	4	-1024	-768	-1	-1	-1	-1	4		0	0						Untertest3.avi	0	880	547	72	111				0	Content		-72	-111	10142377	731198818
10159	10:35:34.626	00:00:10.159	609	-1024	-768	-1	-1	-1	-1	4	-1024	-768	-1	-1	-1	-1	4		0	0						Untertest3.avi	0	880	547	72	111				0	Content		-72	-111	10159124	731215565
10176	10:35:34.643	00:00:10.175	610	-1024	-768	-1	-1	-1	-1	4	-1024	-768	-1	-1	-1	-1	4		0	0						Untertest3.avi	0	880	547	72	111				0	Content		-72	-111	10175744	731232185
10192	10:35:34.659	00:00:10.192	611	-1024	-768	-1	-1	-1	-1	4	-1024	-768	-1	-1	-1	-1	4		0	0						Untertest3.avi	0	880	547	72	111				0	Content		-72	-111	10192367	731248808
10209	10:35:34.676	00:00:10.208	612	-1024	-768	-1	-1	-1	-1	4	-1024	-768	-1	-1	-1	-1	4		0	0						Untertest3.avi	0	880	547	72	111				0	Content		-72	-111	10208989	731265430
10226	10:35:34.693	00:00:10.225	613	-1024	-768	-1	-1	-1	-1	4	-1024	-768	-1	-1	-1	-1	4		0	0						Untertest3.avi	0	880	547	72	111				0	Content		-72	-111	10225736	731282177
10242	10:35:34.709	00:00:10.242	614	-1024	-768	-1	-1	-1	-1	4	-1024	-768	-1	-1	-1	-1	4		0	0						Untertest3.avi	0	880	547	72	111				0	Content		-72	-111	10242358	731298799
10259	10:35:34.726	00:00:10.258	615	-1024	-768	-1	-1	-1	-1	4	-1024	-768	-1	-1	-1	-1	4		0	0						Untertest3.avi	0	880	547	72	111				0	Content		-72	-111	10258979	731315420
10276	10:35:34.743	00:00:10.275	616	-1024	-768	-1	-1	-1	-1	4	-1024	-768	-1	-1	-1	-1	4		0	0						Untertest3.avi	0	880	547	72	111				0	Content		-72	-111	10275604	731332045
10292	10:35:34.759	00:00:10.292	617	-1024	-768	-1	-1	-1	-1	4	-1024	-768	-1	-1	-1	-1	4		0	0						Untertest3.avi	0	880	547	72	111				0	Content		-72	-111	10292352	731348793
10309	10:35:34.776	00:00:10.308	618	-1024	-768	-1	-1	-1	-1	4	-1024	-768	-1	-1	-1	-1	4		0	0						Untertest3.avi	0	880	547	72	111				0	Content		-72	-111	10308973	731365414
10326	10:35:34.793	00:00:10.325	619	-1024	-768	-1	-1	-1	-1	4	-1024	-768	-1	-1	-1	-1	4		0	0						Untertest3.avi	0	880	547	72	111				0	Content		-72	-111	10325596	731382037
10342	10:35:34.809	00:00:10.342	620	-1024	-768	-1	-1	-1	-1	4	-1024	-768	-1	-1	-1	-1	4		0	0						Untertest3.avi	0	880	547	72	111				0	Content		-72	-111	10342226	731398667
10359	10:35:34.826	00:00:10.358	621	-1024	-768	-1	-1	-1	-1	4	-1024	-768	-1	-1	-1	-1	4		0	0						Untertest3.avi	0	880	547	72	111				0	Content		-72	-111	10358970	731415411
10376	10:35:34.843	00:00:10.375	622	-1024	-768	-1	-1	-1	-1	4	-1024	-768	-1	-1	-1	-1	4		0	0						Untertest3.avi	0	880	547	72	111				0	Content		-72	-111	10375590	731432031
10392	10:35:34.859	00:00:10.392	623	-1024	-768	-1	-1	-1	-1	4	-1024	-768	-1	-1	-1	-1	4		0	0						Untertest3.avi	0	880	547	72	111				0	Content		-72	-111	10392218	731448659
10409	10:35:34.876	00:00:10.408	624	-1024	-768	-1	-1	-1	-1	4	-1024	-768	-1	-1	-1	-1	4		0	0						Untertest3.avi	0	880	547	72	111				0	Content		-72	-111	10408830	731465271
10426	10:35:34.893	00:00:10.425	625	-1024	-768	-1	-1	-1	-1	4	-1024	-768	-1	-1	-1	-1	4		0	0						Untertest3.avi	0	880	547	72	111				0	Content		-72	-111	10425579	731482020
10444	10:35:34.911	00:00:10.444	626	-1024	-768	-1	-1	-1	-1	4	-1024	-768	-1	-1	-1	-1	4		0	0						Untertest3.avi	0	880	547	72	111				0	Content		-72	-111	10444021	731500462
10459	10:35:34.926	00:00:10.458	627	-1024	-768	-1	-1	-1	-1	4	-1024	-768	-1	-1	-1	-1	4		0	0						Untertest3.avi	0	880	547	72	111				0	Content		-72	-111	10458823	731515264
10476	10:35:34.943	00:00:10.475	628	-1024	-768	-1	-1	-1	-1	4	-1024	-768	-1	-1	-1	-1	4		0	0						Untertest3.avi	0	880	547	72	111				0	Content		-72	-111	10475572	731532013
10492	10:35:34.959	00:00:10.492	629	-1024	-768	-1	-1	-1	-1	4	-1024	-768	-1	-1	-1	-1	4		0	0						Untertest3.avi	0	880	547	72	111				0	Content		-72	-111	10492195	731548636
10509	10:35:34.976	00:00:10.508	630	-1024	-768	-1	-1	-1	-1	4	-1024	-768	-1	-1	-1	-1	4		0	0						Untertest3.avi	0	880	547	72	111				0	Content		-72	-111	10508812	731565253
10525	10:35:34.992	00:00:10.525	631	-1024	-768	-1	-1	-1	-1	4	-1024	-768	-1	-1	-1	-1	4		0	0						Untertest3.avi	0	880	547	72	111				0	Content		-72	-111	10525431	731581872
10542	10:35:35.009	00:00:10.542	632	-1024	-768	-1	-1	-1	-1	4	-1024	-768	-1	-1	-1	-1	4		0	0						Untertest3.avi	0	880	547	72	111				0	Content		-72	-111	10542182	731598623
10559	10:35:35.026	00:00:10.559	633	-1024	-768	-1	-1	-1	-1	4	-1024	-768	-1	-1	-1	-1	4		0	0						Untertest3.avi	0	880	547	72	111				0	Content		-72	-111	10559246	731615687
10577	10:35:35.044	00:00:10.576	634	-1024	-768	-1	-1	-1	-1	4	-1024	-768	-1	-1	-1	-1	4		0	0						Untertest3.avi	0	880	547	72	111				0	Content		-72	-111	10576616	731633057
10594	10:35:35.061	00:00:10.593	635	-1024	-768	-1	-1	-1	-1	4	-1024	-768	-1	-1	-1	-1	4		0	0						Untertest3.avi	0	880	547	72	111				0	Content		-72	-111	10593863	731650304
10609	10:35:35.076	00:00:10.608	636	-1024	-768	-1	-1	-1	-1	4	-1024	-768	-1	-1	-1	-1	4		0	0						Untertest3.avi	0	880	547	72	111				0	Content		-72	-111	10608792	731665233
10625	10:35:35.092	00:00:10.625	637	-1024	-768	-1	-1	-1	-1	4	-1024	-768	-1	-1	-1	-1	4		0	0						Untertest3.avi	0	880	547	72	111				0	Content		-72	-111	10625412	731681853
10642	10:35:35.109	00:00:10.642	638	-1024	-768	-1	-1	-1	-1	4	-1024	-768	-1	-1	-1	-1	4		0	0						Untertest3.avi	0	880	547	72	111				0	Content		-72	-111	10642163	731698604
10659	10:35:35.126	00:00:10.658	639	-1024	-768	-1	-1	-1	-1	4	-1024	-768	-1	-1	-1	-1	4		0	0						Untertest3.avi	0	880	547	72	111				0	Content		-72	-111	10658778	731715219
10675	10:35:35.142	00:00:10.675	640	-1024	-768	-1	-1	-1	-1	4	-1024	-768	-1	-1	-1	-1	4		0	0						Untertest3.avi	0	880	547	72	111				0	Content		-72	-111	10675399	731731840
10692	10:35:35.159	00:00:10.692	641	-1024	-768	-1	-1	-1	-1	4	-1024	-768	-1	-1	-1	-1	4		0	0						Untertest3.avi	0	880	547	72	111				0	Content		-72	-111	10692022	731748463
10709	10:35:35.176	00:00:10.709	642	-1024	-768	-1	-1	-1	-1	4	-1024	-768	-1	-1	-1	-1	4		0	0						Untertest3.avi	0	880	547	72	111				0	Content		-72	-111	10709211	731765652
10726	10:35:35.193	00:00:10.726	643	-1024	-768	-1	-1	-1	-1	4	-1024	-768	-1	-1	-1	-1	4		0	0						Untertest3.avi	0	880	547	72	111				0	Content		-72	-111	10726453	731782894
10744	10:35:35.211	00:00:10.743	644	-1024	-768	-1	-1	-1	-1	4	-1024	-768	-1	-1	-1	-1	4		0	0						Untertest3.avi	0	880	547	72	111				0	Content		-72	-111	10743823	731800264
10759	10:35:35.226	00:00:10.758	645	-1024	-768	-1	-1	-1	-1	4	-1024	-768	-1	-1	-1	-1	4		0	0						Untertest3.avi	0	880	547	72	111				0	Content		-72	-111	10758624	731815065
10775	10:35:35.242	00:00:10.775	646	-1024	-768	-1	-1	-1	-1	4	-1024	-768	-1	-1	-1	-1	4		0	0						Untertest3.avi	0	880	547	72	111				0	Content		-72	-111	10775247	731831688
10792	10:35:35.259	00:00:10.791	647	-1024	-768	-1	-1	-1	-1	4	-1024	-768	-1	-1	-1	-1	4		0	0						Untertest3.avi	0	880	547	72	111				0	Content		-72	-111	10791994	731848435
10809	10:35:35.276	00:00:10.808	648	-1024	-768	-1	-1	-1	-1	4	-1024	-768	-1	-1	-1	-1	4		0	0						Untertest3.avi	0	880	547	72	111				0	Content		-72	-111	10808617	731865058
10825	10:35:35.292	00:00:10.825	649	-1024	-768	-1	-1	-1	-1	4	-1024	-768	-1	-1	-1	-1	4		0	0						Untertest3.avi	0	880	547	72	111				0	Content		-72	-111	10825237	731881678
10842	10:35:35.309	00:00:10.841	650	-1024	-768	-1	-1	-1	-1	4	-1024	-768	-1	-1	-1	-1	4		0	0						Untertest3.avi	0	880	547	72	111				0	Content		-72	-111	10841857	731898298
10859	10:35:35.326	00:00:10.859	651	-1024	-768	-1	-1	-1	-1	4	-1024	-768	-1	-1	-1	-1	4		0	0						Untertest3.avi	0	880	547	72	111				0	Content		-72	-111	10859062	731915503
10876	10:35:35.343	00:00:10.876	652	-1024	-768	-1	-1	-1	-1	4	-1024	-768	-1	-1	-1	-1	4		0	0						Untertest3.avi	0	880	547	72	111				0	Content		-72	-111	10876420	731932861
10894	10:35:35.361	00:00:10.893	653	-1024	-768	-1	-1	-1	-1	4	-1024	-768	-1	-1	-1	-1	4		0	0						Untertest3.avi	0	880	547	72	111				0	Content		-72	-111	10893666	731950107
10908	10:35:35.375	00:00:10.908	654	-1024	-768	-1	-1	-1	-1	4	-1024	-768	-1	-1	-1	-1	4		0	0						Untertest3.avi	0	880	547	72	111				0	Content		-72	-111	10908468	731964909
10925	10:35:35.392	00:00:10.925	655	-1024	-768	-1	-1	-1	-1	4	-1024	-768	-1	-1	-1	-1	4		0	0						Untertest3.avi	0	880	547	72	111				0	Content		-72	-111	10925217	731981658
10942	10:35:35.409	00:00:10.941	656	-1024	-768	-1	-1	-1	-1	4	-1024	-768	-1	-1	-1	-1	4		0	0						Untertest3.avi	0	880	547	72	111				0	Content		-72	-111	10941839	731998280
10958	10:35:35.425	00:00:10.958	657	-1024	-768	-1	-1	-1	-1	4	-1024	-768	-1	-1	-1	-1	4		0	0						Untertest3.avi	0	880	547	72	111				0	Content		-72	-111	10958461	732014902
10975	10:35:35.442	00:00:10.975	658	-1024	-768	-1	-1	-1	-1	4	-1024	-768	-1	-1	-1	-1	4		0	0						Untertest3.avi	0	880	547	72	111				0	Content		-72	-111	10975082	732031523
10992	10:35:35.459	00:00:10.991	659	-1024	-768	-1	-1	-1	-1	4	-1024	-768	-1	-1	-1	-1	4		0	0						Untertest3.avi	0	880	547	72	111				0	Content		-72	-111	10991706	732048147
11009	10:35:35.476	00:00:11.008	660	-1024	-768	-1	-1	-1	-1	4	-1024	-768	-1	-1	-1	-1	4		0	0						Untertest3.avi	0	880	547	72	111				0	Content		-72	-111	11008899	732065340
11026	10:35:35.493	00:00:11.026	661	-1024	-768	-1	-1	-1	-1	4	-1024	-768	-1	-1	-1	-1	4		0	0						Untertest3.avi	0	880	547	72	111				0	Content		-72	-111	11026270	732082711
11044	10:35:35.511	00:00:11.043	662	-1024	-768	-1	-1	-1	-1	4	-1024	-768	-1	-1	-1	-1	4		0	0						Untertest3.avi	0	880	547	72	111				0	Content		-72	-111	11043639	732100080
11058	10:35:35.525	00:00:11.058	663	-1024	-768	-1	-1	-1	-1	4	-1024	-768	-1	-1	-1	-1	4		0	0						Untertest3.avi	0	880	547	72	111				0	Content		-72	-111	11058444	732114885
11075	10:35:35.542	00:00:11.075	664	-1024	-768	-1	-1	-1	-1	4	-1024	-768	-1	-1	-1	-1	4		0	0						Untertest3.avi	0	880	547	72	111				0	Content		-72	-111	11075063	732131504
11092	10:35:35.559	00:00:11.091	665	-1024	-768	-1	-1	-1	-1	4	-1024	-768	-1	-1	-1	-1	4		0	0						Untertest3.avi	0	880	547	72	111				0	Content		-72	-111	11091809	732148250
11108	10:35:35.575	00:00:11.108	666	-1024	-768	-1	-1	-1	-1	4	-1024	-768	-1	-1	-1	-1	4		0	0						Untertest3.avi	0	880	547	72	111				0	Content		-72	-111	11108432	732164873
11125	10:35:35.592	00:00:11.125	667	-1024	-768	-1	-1	-1	-1	4	-1024	-768	-1	-1	-1	-1	4		0	0						Untertest3.avi	0	880	547	72	111				0	Content		-72	-111	11125052	732181493
11142	10:35:35.609	00:00:11.141	668	-1024	-768	-1	-1	-1	-1	4	-1024	-768	-1	-1	-1	-1	4		0	0						Untertest3.avi	0	880	547	72	111				0	Content		-72	-111	11141674	732198115
11159	10:35:35.626	00:00:11.158	669	-1024	-768	-1	-1	-1	-1	4	-1024	-768	-1	-1	-1	-1	4		0	0						Untertest3.avi	0	880	547	72	111				0	Content		-72	-111	11158741	732215182
11176	10:35:35.643	00:00:11.176	670	-1024	-768	-1	-1	-1	-1	4	-1024	-768	-1	-1	-1	-1	4		0	0						Untertest3.avi	0	880	547	72	111				0	Content		-72	-111	11176112	732232553
11193	10:35:35.660	00:00:11.193	671	-1024	-768	-1	-1	-1	-1	4	-1024	-768	-1	-1	-1	-1	4		0	0						Untertest3.avi	0	880	547	72	111				0	Content		-72	-111	11193360	732249801
11208	10:35:35.675	00:00:11.208	672	-1024	-768	-1	-1	-1	-1	4	-1024	-768	-1	-1	-1	-1	4		0	0						Untertest3.avi	0	880	547	72	111				0	Content		-72	-111	11208289	732264730
11225	10:35:35.692	00:00:11.224	673	-1024	-768	-1	-1	-1	-1	4	-1024	-768	-1	-1	-1	-1	4		0	0						Untertest3.avi	0	880	547	72	111				0	Content		-72	-111	11224910	732281351
11242	10:35:35.709	00:00:11.241	674	-1024	-768	-1	-1	-1	-1	4	-1024	-768	-1	-1	-1	-1	4		0	0						Untertest3.avi	0	880	547	72	111				0	Content		-72	-111	11241654	732298095
11258	10:35:35.725	00:00:11.258	675	-1024	-768	-1	-1	-1	-1	4	-1024	-768	-1	-1	-1	-1	4		0	0						Untertest3.avi	0	880	547	72	111				0	Content		-72	-111	11258274	732314715
11275	10:35:35.742	00:00:11.274	676	-1024	-768	-1	-1	-1	-1	4	-1024	-768	-1	-1	-1	-1	4		0	0						Untertest3.avi	0	880	547	72	111				0	Content		-72	-111	11274893	732331334
11292	10:35:35.759	00:00:11.291	677	-1024	-768	-1	-1	-1	-1	4	-1024	-768	-1	-1	-1	-1	4		0	0						Untertest3.avi	0	880	547	72	111				0	Content		-72	-111	11291515	732347956
11309	10:35:35.776	00:00:11.308	678	-1024	-768	-1	-1	-1	-1	4	-1024	-768	-1	-1	-1	-1	4		0	0						Untertest3.avi	0	880	547	72	111				0	Content		-72	-111	11308710	732365151
11326	10:35:35.793	00:00:11.326	679	-1024	-768	-1	-1	-1	-1	4	-1024	-768	-1	-1	-1	-1	4		0	0						Untertest3.avi	0	880	547	72	111				0	Content		-72	-111	11326081	732382522
11343	10:35:35.810	00:00:11.343	680	-1024	-768	-1	-1	-1	-1	4	-1024	-768	-1	-1	-1	-1	4		0	0						Untertest3.avi	0	880	547	72	111				0	Content		-72	-111	11343327	732399768
11358	10:35:35.825	00:00:11.358	681	-1024	-768	-1	-1	-1	-1	4	-1024	-768	-1	-1	-1	-1	4		0	0						Untertest3.avi	0	880	547	72	111				0	Content		-72	-111	11358130	732414571
11375	10:35:35.842	00:00:11.374	682	-1024	-768	-1	-1	-1	-1	4	-1024	-768	-1	-1	-1	-1	4		0	0						Untertest3.avi	0	880	547	72	111				0	Content		-72	-111	11374878	732431319
11392	10:35:35.859	00:00:11.391	683	-1024	-768	-1	-1	-1	-1	4	-1024	-768	-1	-1	-1	-1	4		0	0						Untertest3.avi	0	880	547	72	111				0	Content		-72	-111	11391504	732447945
11408	10:35:35.875	00:00:11.408	684	-1024	-768	-1	-1	-1	-1	4	-1024	-768	-1	-1	-1	-1	4		0	0						Untertest3.avi	0	880	547	72	111				0	Content		-72	-111	11408123	732464564
11425	10:35:35.892	00:00:11.424	685	-1024	-768	-1	-1	-1	-1	4	-1024	-768	-1	-1	-1	-1	4		0	0						Untertest3.avi	0	880	547	72	111				0	Content		-72	-111	11424797	732481238
11441	10:35:35.908	00:00:11.441	686	-1024	-768	-1	-1	-1	-1	4	-1024	-768	-1	-1	-1	-1	4		0	0						Untertest3.avi	0	880	547	72	111				0	Content		-72	-111	11441369	732497810
11459	10:35:35.926	00:00:11.458	687	-1024	-768	-1	-1	-1	-1	4	-1024	-768	-1	-1	-1	-1	4		0	0						Untertest3.avi	0	880	547	72	111				0	Content		-72	-111	11458559	732515000
11476	10:35:35.943	00:00:11.475	688	-1024	-768	-1	-1	-1	-1	4	-1024	-768	-1	-1	-1	-1	4		0	0						Untertest3.avi	0	880	547	72	111				0	Content		-72	-111	11475937	732532378
11493	10:35:35.960	00:00:11.493	689	-1024	-768	-1	-1	-1	-1	4	-1024	-768	-1	-1	-1	-1	4		0	0						Untertest3.avi	0	880	547	72	111				0	Content		-72	-111	11493179	732549620
11508	10:35:35.975	00:00:11.508	690	-1024	-768	-1	-1	-1	-1	4	-1024	-768	-1	-1	-1	-1	4		0	0						Untertest3.avi	0	880	547	72	111				0	Content		-72	-111	11508106	732564547
11525	10:35:35.992	00:00:11.524	691	-1024	-768	-1	-1	-1	-1	4	-1024	-768	-1	-1	-1	-1	4		0	0						Untertest3.avi	0	880	547	72	111				0	Content		-72	-111	11524728	732581169
11541	10:35:36.008	00:00:11.541	692	-1024	-768	-1	-1	-1	-1	4	-1024	-768	-1	-1	-1	-1	4		0	0						Untertest3.avi	0	880	547	72	111				0	Content		-72	-111	11541475	732597916
11558	10:35:36.025	00:00:11.557	693	-1024	-768	-1	-1	-1	-1	4	-1024	-768	-1	-1	-1	-1	4		0	0						Untertest3.avi	0	880	547	72	111				0	Content		-72	-111	11557972	732614413
11575	10:35:36.042	00:00:11.574	694	-1024	-768	-1	-1	-1	-1	4	-1024	-768	-1	-1	-1	-1	4		0	0						Untertest3.avi	0	880	547	72	111				0	Content		-72	-111	11574718	732631159
11591	10:35:36.058	00:00:11.591	695	-1024	-768	-1	-1	-1	-1	4	-1024	-768	-1	-1	-1	-1	4		0	0						Untertest3.avi	0	880	547	72	111				0	Content		-72	-111	11591340	732647781
11608	10:35:36.075	00:00:11.608	696	-1024	-768	-1	-1	-1	-1	4	-1024	-768	-1	-1	-1	-1	4		0	0						Untertest3.avi	0	880	547	72	111				0	Content		-72	-111	11608406	732664847
11626	10:35:36.093	00:00:11.625	697	-1024	-768	-1	-1	-1	-1	4	-1024	-768	-1	-1	-1	-1	4		0	0						Untertest3.avi	0	880	547	72	111				0	Content		-72	-111	11625778	732682219
11643	10:35:36.110	00:00:11.643	698	-1024	-768	-1	-1	-1	-1	4	-1024	-768	-1	-1	-1	-1	4		0	0						Untertest3.avi	0	880	547	72	111				0	Content		-72	-111	11643146	732699587
11658	10:35:36.125	00:00:11.657	699	-1024	-768	-1	-1	-1	-1	4	-1024	-768	-1	-1	-1	-1	4		0	0						Untertest3.avi	0	880	547	72	111				0	Content		-72	-111	11657950	732714391
11675	10:35:36.142	00:00:11.674	700	-1024	-768	-1	-1	-1	-1	4	-1024	-768	-1	-1	-1	-1	4		0	0						Untertest3.avi	0	880	547	72	111				0	Content		-72	-111	11674571	732731012
11691	10:35:36.158	00:00:11.691	701	-1024	-768	-1	-1	-1	-1	4	-1024	-768	-1	-1	-1	-1	4		0	0						Untertest3.avi	0	880	547	72	111				0	Content		-72	-111	11691317	732747758
11708	10:35:36.175	00:00:11.707	702	-1024	-768	-1	-1	-1	-1	4	-1024	-768	-1	-1	-1	-1	4		0	0						Untertest3.avi	0	880	547	72	111				0	Content		-72	-111	11707937	732764378
11725	10:35:36.192	00:00:11.724	703	-1024	-768	-1	-1	-1	-1	4	-1024	-768	-1	-1	-1	-1	4		0	0						Untertest3.avi	0	880	547	72	111				0	Content		-72	-111	11724554	732780995
11741	10:35:36.208	00:00:11.741	704	-1024	-768	-1	-1	-1	-1	4	-1024	-768	-1	-1	-1	-1	4		0	0						Untertest3.avi	0	880	547	72	111				0	Content		-72	-111	11741220	732797661
11758	10:35:36.225	00:00:11.757	705	-1024	-768	-1	-1	-1	-1	4	-1024	-768	-1	-1	-1	-1	4		0	0						Untertest3.avi	0	880	547	72	111				0	Content		-72	-111	11757803	732814244
11775	10:35:36.242	00:00:11.774	706	-1024	-768	-1	-1	-1	-1	4	-1024	-768	-1	-1	-1	-1	4		0	0						Untertest3.avi	0	880	547	72	111				0	Content		-72	-111	11774993	732831434
11792	10:35:36.259	00:00:11.792	707	-1024	-768	-1	-1	-1	-1	4	-1024	-768	-1	-1	-1	-1	4		0	0						Untertest3.avi	0	880	547	72	111				0	Content		-72	-111	11792367	732848808
11810	10:35:36.277	00:00:11.809	708	-1024	-768	-1	-1	-1	-1	4	-1024	-768	-1	-1	-1	-1	4		0	0						Untertest3.avi	0	880	547	72	111				0	Content		-72	-111	11809613	732866054
11824	10:35:36.291	00:00:11.824	709	-1024	-768	-1	-1	-1	-1	4	-1024	-768	-1	-1	-1	-1	4		0	0						Untertest3.avi	0	880	547	72	111				0	Content		-72	-111	11824415	732880856
11841	10:35:36.308	00:00:11.841	710	-1024	-768	-1	-1	-1	-1	4	-1024	-768	-1	-1	-1	-1	4		0	0						Untertest3.avi	0	880	547	72	111				0	Content		-72	-111	11841163	732897604
11858	10:35:36.325	00:00:11.857	711	-1024	-768	-1	-1	-1	-1	4	-1024	-768	-1	-1	-1	-1	4		0	0						Untertest3.avi	0	880	547	72	111				0	Content		-72	-111	11857783	732914224
11874	10:35:36.341	00:00:11.874	712	-1024	-768	-1	-1	-1	-1	4	-1024	-768	-1	-1	-1	-1	4		0	0						Untertest3.avi	0	880	547	72	111				0	Content		-72	-111	11874405	732930846
11891	10:35:36.358	00:00:11.891	713	-1024	-768	-1	-1	-1	-1	4	-1024	-768	-1	-1	-1	-1	4		0	0						Untertest3.avi	0	880	547	72	111				0	Content		-72	-111	11891024	732947465
11908	10:35:36.375	00:00:11.907	714	-1024	-768	-1	-1	-1	-1	4	-1024	-768	-1	-1	-1	-1	4		0	0						Untertest3.avi	0	880	547	72	111				0	Content		-72	-111	11907647	732964088
11925	10:35:36.392	00:00:11.924	715	-1024	-768	-1	-1	-1	-1	4	-1024	-768	-1	-1	-1	-1	4		0	0						Untertest3.avi	0	880	547	72	111				0	Content		-72	-111	11924837	732981278
11942	10:35:36.409	00:00:11.942	716	-1024	-768	-1	-1	-1	-1	4	-1024	-768	-1	-1	-1	-1	4		0	0						Untertest3.avi	0	880	547	72	111				0	Content		-72	-111	11942211	732998652
11960	10:35:36.427	00:00:11.959	717	-1024	-768	-1	-1	-1	-1	4	-1024	-768	-1	-1	-1	-1	4		0	0						Untertest3.avi	0	880	547	72	111				0	Content		-72	-111	11959581	733016022
11974	10:35:36.441	00:00:11.974	718	-1024	-768	-1	-1	-1	-1	4	-1024	-768	-1	-1	-1	-1	4		0	0						Untertest3.avi	0	880	547	72	111				0	Content		-72	-111	11974383	733030824
11991	10:35:36.458	00:00:11.991	719	-1024	-768	-1	-1	-1	-1	4	-1024	-768	-1	-1	-1	-1	4		0	0						Untertest3.avi	0	880	547	72	111				0	Content		-72	-111	11991002	733047443
12008	10:35:36.475	00:00:12.007	720	-1024	-768	-1	-1	-1	-1	4	-1024	-768	-1	-1	-1	-1	4		0	0						Untertest3.avi	0	880	547	72	111				0	Content		-72	-111	12007748	733064189
12024	10:35:36.491	00:00:12.024	721	-1024	-768	-1	-1	-1	-1	4	-1024	-768	-1	-1	-1	-1	4		0	0						Untertest3.avi	0	880	547	72	111				0	Content		-72	-111	12024376	733080817
12041	10:35:36.508	00:00:12.040	722	-1024	-768	-1	-1	-1	-1	4	-1024	-768	-1	-1	-1	-1	4		0	0						Untertest3.avi	0	880	547	72	111				0	Content		-72	-111	12040993	733097434
12058	10:35:36.525	00:00:12.057	723	-1024	-768	-1	-1	-1	-1	4	-1024	-768	-1	-1	-1	-1	4		0	0						Untertest3.avi	0	880	547	72	111				0	Content		-72	-111	12057615	733114056
12075	10:35:36.542	00:00:12.074	724	-1024	-768	-1	-1	-1	-1	4	-1024	-768	-1	-1	-1	-1	4		0	0						Untertest3.avi	0	880	547	72	111				0	Content		-72	-111	12074808	733131249
12092	10:35:36.559	00:00:12.092	725	-1024	-768	-1	-1	-1	-1	4	-1024	-768	-1	-1	-1	-1	4		0	0						Untertest3.avi	0	880	547	72	111				0	Content		-72	-111	12092052	733148493
12109	10:35:36.576	00:00:12.109	726	-1024	-768	-1	-1	-1	-1	4	-1024	-768	-1	-1	-1	-1	4		0	0						Untertest3.avi	0	880	547	72	111				0	Content		-72	-111	12109421	733165862
12124	10:35:36.591	00:00:12.124	727	-1024	-768	-1	-1	-1	-1	4	-1024	-768	-1	-1	-1	-1	4		0	0						Untertest3.avi	0	880	547	72	111				0	Content		-72	-111	12124224	733180665
12141	10:35:36.608	00:00:12.140	728	-1024	-768	-1	-1	-1	-1	4	-1024	-768	-1	-1	-1	-1	4		0	0						Untertest3.avi	0	880	547	72	111				0	Content		-72	-111	12140845	733197286
12158	10:35:36.625	00:00:12.157	729	-1024	-768	-1	-1	-1	-1	4	-1024	-768	-1	-1	-1	-1	4		0	0						Untertest3.avi	0	880	547	72	111				0	Content		-72	-111	12157512	733213953
12174	10:35:36.641	00:00:12.174	730	-1024	-768	-1	-1	-1	-1	4	-1024	-768	-1	-1	-1	-1	4		0	0						Untertest3.avi	0	880	547	72	111				0	Content		-72	-111	12174186	733230627
12191	10:35:36.658	00:00:12.190	731	-1024	-768	-1	-1	-1	-1	4	-1024	-768	-1	-1	-1	-1	4		0	0						Untertest3.avi	0	880	547	72	111				0	Content		-72	-111	12190780	733247221
12207	10:35:36.674	00:00:12.207	732	-1024	-768	-1	-1	-1	-1	4	-1024	-768	-1	-1	-1	-1	4		0	0						Untertest3.avi	0	880	547	72	111				0	Content		-72	-111	12207445	733263886
12224	10:35:36.691	00:00:12.224	733	-1024	-768	-1	-1	-1	-1	4	-1024	-768	-1	-1	-1	-1	4		0	0						Untertest3.avi	0	880	547	72	111				0	Content		-72	-111	12224345	733280786
12241	10:35:36.708	00:00:12.241	734	-1024	-768	-1	-1	-1	-1	4	-1024	-768	-1	-1	-1	-1	4		0	0						Untertest3.avi	0	880	547	72	111				0	Content		-72	-111	12241011	733297452
12258	10:35:36.725	00:00:12.257	735	-1024	-768	-1	-1	-1	-1	4	-1024	-768	-1	-1	-1	-1	4		0	0						Untertest3.avi	0	880	547	72	111				0	Content		-72	-111	12257990	733314431
12275	10:35:36.742	00:00:12.275	736	-1024	-768	-1	-1	-1	-1	4	-1024	-768	-1	-1	-1	-1	4		0	0						Untertest3.avi	0	880	547	72	111				0	Content		-72	-111	12275237	733331678
12293	10:35:36.760	00:00:12.292	737	-1024	-768	-1	-1	-1	-1	4	-1024	-768	-1	-1	-1	-1	4		0	0						Untertest3.avi	0	880	547	72	111				0	Content		-72	-111	12292607	733349048
12307	10:35:36.774	00:00:12.307	738	-1024	-768	-1	-1	-1	-1	4	-1024	-768	-1	-1	-1	-1	4		0	0						Untertest3.avi	0	880	547	72	111				0	Content		-72	-111	12307356	733363797
12324	10:35:36.791	00:00:12.324	739	-1024	-768	-1	-1	-1	-1	4	-1024	-768	-1	-1	-1	-1	4		0	0						Untertest3.avi	0	880	547	72	111				0	Content		-72	-111	12324042	733380483
12341	10:35:36.808	00:00:12.340	740	-1024	-768	-1	-1	-1	-1	4	-1024	-768	-1	-1	-1	-1	4		0	0						Untertest3.avi	0	880	547	72	111				0	Content		-72	-111	12340708	733397149
12357	10:35:36.824	00:00:12.357	741	-1024	-768	-1	-1	-1	-1	4	-1024	-768	-1	-1	-1	-1	4		0	0						Untertest3.avi	0	880	547	72	111				0	Content		-72	-111	12357368	733413809
12374	10:35:36.841	00:00:12.374	742	-1024	-768	-1	-1	-1	-1	4	-1024	-768	-1	-1	-1	-1	4		0	0						Untertest3.avi	0	880	547	72	111				0	Content		-72	-111	12374034	733430475
12391	10:35:36.858	00:00:12.390	743	-1024	-768	-1	-1	-1	-1	4	-1024	-768	-1	-1	-1	-1	4		0	0						Untertest3.avi	0	880	547	72	111				0	Content		-72	-111	12390798	733447239
12407	10:35:36.874	00:00:12.407	744	-1024	-768	-1	-1	-1	-1	4	-1024	-768	-1	-1	-1	-1	4		0	0						Untertest3.avi	0	880	547	72	111				0	Content		-72	-111	12407359	733463800
12424	10:35:36.891	00:00:12.424	745	-1024	-768	-1	-1	-1	-1	4	-1024	-768	-1	-1	-1	-1	4		0	0						Untertest3.avi	0	880	547	72	111				0	Content		-72	-111	12424228	733480669
12441	10:35:36.908	00:00:12.440	746	-1024	-768	-1	-1	-1	-1	4	-1024	-768	-1	-1	-1	-1	4		0	0						Untertest3.avi	0	880	547	72	111				0	Content		-72	-111	12440894	733497335
12458	10:35:36.925	00:00:12.457	747	-1024	-768	-1	-1	-1	-1	4	-1024	-768	-1	-1	-1	-1	4		0	0						Untertest3.avi	0	880	547	72	111				0	Content		-72	-111	12457989	733514430
12475	10:35:36.942	00:00:12.474	748	-1024	-768	-1	-1	-1	-1	4	-1024	-768	-1	-1	-1	-1	4		0	0						Untertest3.avi	0	880	547	72	111				0	Content		-72	-111	12474655	733531096
12492	10:35:36.959	00:00:12.491	749	-1024	-768	-1	-1	-1	-1	4	-1024	-768	-1	-1	-1	-1	4		0	0						Untertest3.avi	0	880	547	72	111				0	Content		-72	-111	12491828	733548269
12509	10:35:36.976	00:00:12.509	750	-1024	-768	-1	-1	-1	-1	4	-1024	-768	-1	-1	-1	-1	4		0	0						Untertest3.avi	0	880	547	72	111				0	Content		-72	-111	12509072	733565513
12524	10:35:36.991	00:00:12.523	751	-1024	-768	-1	-1	-1	-1	4	-1024	-768	-1	-1	-1	-1	4		0	0						Untertest3.avi	0	880	547	72	111				0	Content		-72	-111	12523821	733580262
12541	10:35:37.008	00:00:12.540	752	-1024	-768	-1	-1	-1	-1	4	-1024	-768	-1	-1	-1	-1	4		0	0						Untertest3.avi	0	880	547	72	111				0	Content		-72	-111	12540565	733597006
12557	10:35:37.024	00:00:12.557	753	-1024	-768	-1	-1	-1	-1	4	-1024	-768	-1	-1	-1	-1	4		0	0						Untertest3.avi	0	880	547	72	111				0	Content		-72	-111	12557216	733613657
12574	10:35:37.041	00:00:12.573	754	-1024	-768	-1	-1	-1	-1	4	-1024	-768	-1	-1	-1	-1	4		0	0						Untertest3.avi	0	880	547	72	111				0	Content		-72	-111	12573882	733630323
12591	10:35:37.058	00:00:12.590	755	-1024	-768	-1	-1	-1	-1	4	-1024	-768	-1	-1	-1	-1	4		0	0						Untertest3.avi	0	880	547	72	111				0	Content		-72	-111	12590531	733646972
12607	10:35:37.074	00:00:12.607	756	-1024	-768	-1	-1	-1	-1	4	-1024	-768	-1	-1	-1	-1	4		0	0						Untertest3.avi	0	880	547	72	111				0	Content		-72	-111	12607197	733663638
12624	10:35:37.091	00:00:12.623	757	-1024	-768	-1	-1	-1	-1	4	-1024	-768	-1	-1	-1	-1	4		0	0						Untertest3.avi	0	880	547	72	111				0	Content		-72	-111	12623814	733680255
12640	10:35:37.107	00:00:12.640	758	-1024	-768	-1	-1	-1	-1	4	-1024	-768	-1	-1	-1	-1	4		0	0						Untertest3.avi	0	880	547	72	111				0	Content		-72	-111	12640480	733696921
12657	10:35:37.124	00:00:12.657	759	-1024	-768	-1	-1	-1	-1	4	-1024	-768	-1	-1	-1	-1	4		0	0						Untertest3.avi	0	880	547	72	111				0	Content		-72	-111	12657146	733713587
12674	10:35:37.141	00:00:12.674	760	-1024	-768	-1	-1	-1	-1	4	-1024	-768	-1	-1	-1	-1	4		0	0						Untertest3.avi	0	880	547	72	111				0	Content		-72	-111	12674032	733730473
12691	10:35:37.158	00:00:12.690	761	-1024	-768	-1	-1	-1	-1	4	-1024	-768	-1	-1	-1	-1	4		0	0						Untertest3.avi	0	880	547	72	111				0	Content		-72	-111	12690698	733747139
12708	10:35:37.175	00:00:12.707	762	-1024	-768	-1	-1	-1	-1	4	-1024	-768	-1	-1	-1	-1	4		0	0						Untertest3.avi	0	880	547	72	111				0	Content		-72	-111	12707663	733764104
12725	10:35:37.192	00:00:12.724	763	-1024	-768	-1	-1	-1	-1	4	-1024	-768	-1	-1	-1	-1	4		0	0						Untertest3.avi	0	880	547	72	111				0	Content		-72	-111	12724908	733781349
12742	10:35:37.209	00:00:12.742	764	-1024	-768	-1	-1	-1	-1	4	-1024	-768	-1	-1	-1	-1	4		0	0						Untertest3.avi	0	880	547	72	111				0	Content		-72	-111	12742277	733798718
12758	10:35:37.225	00:00:12.758	765	-1024	-768	-1	-1	-1	-1	4	-1024	-768	-1	-1	-1	-1	4		0	0						Untertest3.avi	0	880	547	72	111				0	Content		-72	-111	12758318	733814759
12775	10:35:37.242	00:00:12.774	766	-1024	-768	-1	-1	-1	-1	4	-1024	-768	-1	-1	-1	-1	4		0	0						Untertest3.avi	0	880	547	72	111				0	Content		-72	-111	12774984	733831425
12792	10:35:37.259	00:00:12.791	767	-1024	-768	-1	-1	-1	-1	4	-1024	-768	-1	-1	-1	-1	4		0	0						Untertest3.avi	0	880	547	72	111				0	Content		-72	-111	12791650	733848091
12807	10:35:37.274	00:00:12.807	768	-1024	-768	-1	-1	-1	-1	4	-1024	-768	-1	-1	-1	-1	4		0	0						Untertest3.avi	0	880	547	72	111				0	Content		-72	-111	12807019	733863460
12824	10:35:37.291	00:00:12.823	769	-1024	-768	-1	-1	-1	-1	4	-1024	-768	-1	-1	-1	-1	4		0	0						Untertest3.avi	0	880	547	72	111				0	Content		-72	-111	12823640	733880081
12840	10:35:37.307	00:00:12.840	770	-1024	-768	-1	-1	-1	-1	4	-1024	-768	-1	-1	-1	-1	4		0	0						Untertest3.avi	0	880	547	72	111				0	Content		-72	-111	12840324	733896765
12857	10:35:37.324	00:00:12.856	771	-1024	-768	-1	-1	-1	-1	4	-1024	-768	-1	-1	-1	-1	4		0	0						Untertest3.avi	0	880	547	72	111				0	Content		-72	-111	12856990	733913431
12874	10:35:37.341	00:00:12.873	772	-1024	-768	-1	-1	-1	-1	4	-1024	-768	-1	-1	-1	-1	4		0	0						Untertest3.avi	0	880	547	72	111				0	Content		-72	-111	12873622	733930063
12890	10:35:37.357	00:00:12.890	773	-1024	-768	-1	-1	-1	-1	4	-1024	-768	-1	-1	-1	-1	4		0	0						Untertest3.avi	0	880	547	72	111				0	Content		-72	-111	12890288	733946729
12907	10:35:37.374	00:00:12.907	774	-1024	-768	-1	-1	-1	-1	4	-1024	-768	-1	-1	-1	-1	4		0	0						Untertest3.avi	0	880	547	72	111				0	Content		-72	-111	12907107	733963548
12924	10:35:37.391	00:00:12.923	775	-1024	-768	-1	-1	-1	-1	4	-1024	-768	-1	-1	-1	-1	4		0	0						Untertest3.avi	0	880	547	72	111				0	Content		-72	-111	12923773	733980214
12940	10:35:37.407	00:00:12.940	776	-1024	-768	-1	-1	-1	-1	4	-1024	-768	-1	-1	-1	-1	4		0	0						Untertest3.avi	0	880	547	72	111				0	Content		-72	-111	12940438	733996879
12958	10:35:37.425	00:00:12.957	777	-1024	-768	-1	-1	-1	-1	4	-1024	-768	-1	-1	-1	-1	4		0	0						Untertest3.avi	0	880	547	72	111				0	Content		-72	-111	12957589	734014030
12974	10:35:37.441	00:00:12.974	778	-1024	-768	-1	-1	-1	-1	4	-1024	-768	-1	-1	-1	-1	4		0	0						Untertest3.avi	0	880	547	72	111				0	Content		-72	-111	12974255	734030696
12991	10:35:37.458	00:00:12.991	779	-1024	-768	-1	-1	-1	-1	4	-1024	-768	-1	-1	-1	-1	4		0	0						Untertest3.avi	0	880	547	72	111				0	Content		-72	-111	12991360	734047801
13009	10:35:37.476	00:00:13.008	780	-1024	-768	-1	-1	-1	-1	4	-1024	-768	-1	-1	-1	-1	4		0	0						Untertest3.avi	0	880	547	72	111				0	Content		-72	-111	13008729	734065170
13023	10:35:37.490	00:00:13.023	781	-1024	-768	-1	-1	-1	-1	4	-1024	-768	-1	-1	-1	-1	4		0	0						Untertest3.avi	0	880	547	72	111				0	Content		-72	-111	13023474	734079915
13040	10:35:37.507	00:00:13.040	782	-1024	-768	-1	-1	-1	-1	4	-1024	-768	-1	-1	-1	-1	4		0	0						Untertest3.avi	0	880	547	72	111				0	Content		-72	-111	13040111	734096552
13057	10:35:37.524	00:00:13.056	783	-1024	-768	-1	-1	-1	-1	4	-1024	-768	-1	-1	-1	-1	4		0	0						Untertest3.avi	0	880	547	72	111				0	Content		-72	-111	13056820	734113261
13073	10:35:37.540	00:00:13.073	784	-1024	-768	-1	-1	-1	-1	4	-1024	-768	-1	-1	-1	-1	4		0	0						Untertest3.avi	0	880	547	72	111				0	Content		-72	-111	13073486	734129927
13090	10:35:37.557	00:00:13.090	785	-1024	-768	-1	-1	-1	-1	4	-1024	-768	-1	-1	-1	-1	4		0	0						Untertest3.avi	0	880	547	72	111				0	Content		-72	-111	13090161	734146602
13107	10:35:37.574	00:00:13.106	786	-1024	-768	-1	-1	-1	-1	4	-1024	-768	-1	-1	-1	-1	4		0	0						Untertest3.avi	0	880	547	72	111				0	Content		-72	-111	13106827	734163268
13123	10:35:37.590	00:00:13.123	787	-1024	-768	-1	-1	-1	-1	4	-1024	-768	-1	-1	-1	-1	4		0	0						Untertest3.avi	0	880	547	72	111				0	Content		-72	-111	13123454	734179895
13140	10:35:37.607	00:00:13.140	788	-1024	-768	-1	-1	-1	-1	4	-1024	-768	-1	-1	-1	-1	4		0	0						Untertest3.avi	0	880	547	72	111				0	Content		-72	-111	13140120	734196561
13157	10:35:37.624	00:00:13.156	789	-1024	-768	-1	-1	-1	-1	4	-1024	-768	-1	-1	-1	-1	4		0	0						Untertest3.avi	0	880	547	72	111				0	Content		-72	-111	13156785	734213226
13174	10:35:37.641	00:00:13.173	790	-1024	-768	-1	-1	-1	-1	4	-1024	-768	-1	-1	-1	-1	4		0	0						Untertest3.avi	0	880	547	72	111				0	Content		-72	-111	13173679	734230120
13190	10:35:37.657	00:00:13.190	791	-1024	-768	-1	-1	-1	-1	4	-1024	-768	-1	-1	-1	-1	4		0	0						Untertest3.avi	0	880	547	72	111				0	Content		-72	-111	13190345	734246786
13207	10:35:37.674	00:00:13.207	792	-1024	-768	-1	-1	-1	-1	4	-1024	-768	-1	-1	-1	-1	4		0	0						Untertest3.avi	0	880	547	72	111				0	Content		-72	-111	13207294	734263735
13224	10:35:37.691	00:00:13.223	793	-1024	-768	-1	-1	-1	-1	4	-1024	-768	-1	-1	-1	-1	4		0	0						Untertest3.avi	0	880	547	72	111				0	Content		-72	-111	13223960	734280401
13241	10:35:37.708	00:00:13.240	794	-1024	-768	-1	-1	-1	-1	4	-1024	-768	-1	-1	-1	-1	4		0	0						Untertest3.avi	0	880	547	72	111				0	Content		-72	-111	13240626	734297067
13258	10:35:37.725	00:00:13.257	795	-1024	-768	-1	-1	-1	-1	4	-1024	-768	-1	-1	-1	-1	4		0	0						Untertest3.avi	0	880	547	72	111				0	Content		-72	-111	13257936	734314377
13275	10:35:37.742	00:00:13.275	796	-1024	-768	-1	-1	-1	-1	4	-1024	-768	-1	-1	-1	-1	4		0	0						Untertest3.avi	0	880	547	72	111				0	Content		-72	-111	13275182	734331623
13290	10:35:37.757	00:00:13.289	797	-1024	-768	-1	-1	-1	-1	4	-1024	-768	-1	-1	-1	-1	4		0	0						Untertest3.avi	0	880	547	72	111				0	Content		-72	-111	13289928	734346369
13307	10:35:37.774	00:00:13.306	798	-1024	-768	-1	-1	-1	-1	4	-1024	-768	-1	-1	-1	-1	4		0	0						Untertest3.avi	0	880	547	72	111				0	Content		-72	-111	13306615	734363056
13323	10:35:37.790	00:00:13.323	799	-1024	-768	-1	-1	-1	-1	4	-1024	-768	-1	-1	-1	-1	4		0	0						Untertest3.avi	0	880	547	72	111				0	Content		-72	-111	13323281	734379722
13340	10:35:37.807	00:00:13.339	800	-1024	-768	-1	-1	-1	-1	4	-1024	-768	-1	-1	-1	-1	4		0	0						Untertest3.avi	0	880	547	72	111				0	Content		-72	-111	13339945	734396386
13357	10:35:37.824	00:00:13.356	801	-1024	-768	-1	-1	-1	-1	4	-1024	-768	-1	-1	-1	-1	4		0	0						Untertest3.avi	0	880	547	72	111				0	Content		-72	-111	13356610	734413051
13373	10:35:37.840	00:00:13.373	802	-1024	-768	-1	-1	-1	-1	4	-1024	-768	-1	-1	-1	-1	4		0	0						Untertest3.avi	0	880	547	72	111				0	Content		-72	-111	13373350	734429791
13390	10:35:37.857	00:00:13.389	803	-1024	-768	-1	-1	-1	-1	4	-1024	-768	-1	-1	-1	-1	4		0	0						Untertest3.avi	0	880	547	72	111				0	Content		-72	-111	13389917	734446358
13407	10:35:37.874	00:00:13.406	804	-1024	-768	-1	-1	-1	-1	4	-1024	-768	-1	-1	-1	-1	4		0	0						Untertest3.avi	0	880	547	72	111				0	Content		-72	-111	13406853	734463294
13424	10:35:37.891	00:00:13.423	805	-1024	-768	-1	-1	-1	-1	4	-1024	-768	-1	-1	-1	-1	4		0	0						Untertest3.avi	0	880	547	72	111				0	Content		-72	-111	13423519	734479960
13441	10:35:37.908	00:00:13.440	806	-1024	-768	-1	-1	-1	-1	4	-1024	-768	-1	-1	-1	-1	4		0	0						Untertest3.avi	0	880	547	72	111				0	Content		-72	-111	13440659	734497100
13457	10:35:37.924	00:00:13.457	807	-1024	-768	-1	-1	-1	-1	4	-1024	-768	-1	-1	-1	-1	4		0	0						Untertest3.avi	0	880	547	72	111				0	Content		-72	-111	13457325	734513766
13474	10:35:37.941	00:00:13.474	808	-1024	-768	-1	-1	-1	-1	4	-1024	-768	-1	-1	-1	-1	4		0	0						Untertest3.avi	0	880	547	72	111				0	Content		-72	-111	13474406	734530847
13492	10:35:37.959	00:00:13.491	809	-1024	-768	-1	-1	-1	-1	4	-1024	-768	-1	-1	-1	-1	4		0	0						Untertest3.avi	0	880	547	72	111				0	Content		-72	-111	13491652	734548093
13507	10:35:37.974	00:00:13.506	810	-1024	-768	-1	-1	-1	-1	4	-1024	-768	-1	-1	-1	-1	4		0	0						Untertest3.avi	0	880	547	72	111				0	Content		-72	-111	13506538	734562979
13523	10:35:37.990	00:00:13.523	811	-1024	-768	-1	-1	-1	-1	4	-1024	-768	-1	-1	-1	-1	4		0	0						Untertest3.avi	0	880	547	72	111				0	Content		-72	-111	13523148	734579589
13540	10:35:38.007	00:00:13.539	812	-1024	-768	-1	-1	-1	-1	4	-1024	-768	-1	-1	-1	-1	4		0	0						Untertest3.avi	0	880	547	72	111				0	Content		-72	-111	13539800	734596241
13556	10:35:38.023	00:00:13.556	813	-1024	-768	-1	-1	-1	-1	4	-1024	-768	-1	-1	-1	-1	4		0	0						Untertest3.avi	0	880	547	72	111				0	Content		-72	-111	13556466	734612907
13573	10:35:38.040	00:00:13.573	814	-1024	-768	-1	-1	-1	-1	4	-1024	-768	-1	-1	-1	-1	4		0	0						Untertest3.avi	0	880	547	72	111				0	Content		-72	-111	13573115	734629556
13590	10:35:38.057	00:00:13.589	815	-1024	-768	-1	-1	-1	-1	4	-1024	-768	-1	-1	-1	-1	4		0	0						Untertest3.avi	0	880	547	72	111				0	Content		-72	-111	13589781	734646222
13606	10:35:38.073	00:00:13.606	816	-1024	-768	-1	-1	-1	-1	4	-1024	-768	-1	-1	-1	-1	4		0	0						Untertest3.avi	0	880	547	72	111				0	Content		-72	-111	13606399	734662840
13623	10:35:38.090	00:00:13.623	817	-1024	-768	-1	-1	-1	-1	4	-1024	-768	-1	-1	-1	-1	4		0	0						Untertest3.avi	0	880	547	72	111				0	Content		-72	-111	13623065	734679506
13640	10:35:38.107	00:00:13.639	818	-1024	-768	-1	-1	-1	-1	4	-1024	-768	-1	-1	-1	-1	4		0	0						Untertest3.avi	0	880	547	72	111				0	Content		-72	-111	13639731	734696172
13657	10:35:38.124	00:00:13.656	819	-1024	-768	-1	-1	-1	-1	4	-1024	-768	-1	-1	-1	-1	4		0	0						Untertest3.avi	0	880	547	72	111				0	Content		-72	-111	13656623	734713064
13673	10:35:38.140	00:00:13.673	820	-1024	-768	-1	-1	-1	-1	4	-1024	-768	-1	-1	-1	-1	4		0	0						Untertest3.avi	0	880	547	72	111				0	Content		-72	-111	13673288	734729729
13690	10:35:38.157	00:00:13.690	821	-1024	-768	-1	-1	-1	-1	4	-1024	-768	-1	-1	-1	-1	4		0	0						Untertest3.avi	0	880	547	72	111				0	Content		-72	-111	13690275	734746716
13707	10:35:38.174	00:00:13.706	822	-1024	-768	-1	-1	-1	-1	4	-1024	-768	-1	-1	-1	-1	4		0	0						Untertest3.avi	0	880	547	72	111				0	Content		-72	-111	13706941	734763382
13724	10:35:38.191	00:00:13.723	823	-1024	-768	-1	-1	-1	-1	4	-1024	-768	-1	-1	-1	-1	4		0	0						Untertest3.avi	0	880	547	72	111				0	Content		-72	-111	13723607	734780048
13741	10:35:38.208	00:00:13.740	824	-1024	-768	-1	-1	-1	-1	4	-1024	-768	-1	-1	-1	-1	4		0	0						Untertest3.avi	0	880	547	72	111				0	Content		-72	-111	13740868	734797309
13758	10:35:38.225	00:00:13.758	825	-1024	-768	-1	-1	-1	-1	4	-1024	-768	-1	-1	-1	-1	4		0	0						Untertest3.avi	0	880	547	72	111				0	Content		-72	-111	13758115	734814556
13774	10:35:38.241	00:00:13.774	826	-1024	-768	-1	-1	-1	-1	4	-1024	-768	-1	-1	-1	-1	4		0	0						Untertest3.avi	0	880	547	72	111				0	Content		-72	-111	13774155	734830596
13791	10:35:38.258	00:00:13.790	827	-1024	-768	-1	-1	-1	-1	4	-1024	-768	-1	-1	-1	-1	4		0	0						Untertest3.avi	0	880	547	72	111				0	Content		-72	-111	13790820	734847261
13807	10:35:38.274	00:00:13.807	828	-1024	-768	-1	-1	-1	-1	4	-1024	-768	-1	-1	-1	-1	4		0	0						Untertest3.avi	0	880	547	72	111				0	Content		-72	-111	13807486	734863927
13823	10:35:38.290	00:00:13.822	829	-1024	-768	-1	-1	-1	-1	4	-1024	-768	-1	-1	-1	-1	4		0	0						Untertest3.avi	0	880	547	72	111				0	Content		-72	-111	13822856	734879297
13840	10:35:38.307	00:00:13.839	830	-1024	-768	-1	-1	-1	-1	4	-1024	-768	-1	-1	-1	-1	4		0	0						Untertest3.avi	0	880	547	72	111				0	Content		-72	-111	13839599	734896040
13856	10:35:38.323	00:00:13.856	831	-1024	-768	-1	-1	-1	-1	4	-1024	-768	-1	-1	-1	-1	4		0	0						Untertest3.avi	0	880	547	72	111				0	Content		-72	-111	13856222	734912663
13873	10:35:38.340	00:00:13.872	832	-1024	-768	-1	-1	-1	-1	4	-1024	-768	-1	-1	-1	-1	4		0	0						Untertest3.avi	0	880	547	72	111				0	Content		-72	-111	13872888	734929329
13890	10:35:38.357	00:00:13.889	833	-1024	-768	-1	-1	-1	-1	4	-1024	-768	-1	-1	-1	-1	4		0	0						Untertest3.avi	0	880	547	72	111				0	Content		-72	-111	13889552	734945993
13906	10:35:38.373	00:00:13.906	834	-1024	-768	-1	-1	-1	-1	4	-1024	-768	-1	-1	-1	-1	4		0	0						Untertest3.avi	0	880	547	72	111				0	Content		-72	-111	13906218	734962659
13923	10:35:38.390	00:00:13.923	835	-1024	-768	-1	-1	-1	-1	4	-1024	-768	-1	-1	-1	-1	4		0	0						Untertest3.avi	0	880	547	72	111				0	Content		-72	-111	13923050	734979491
13940	10:35:38.407	00:00:13.939	836	-1024	-768	-1	-1	-1	-1	4	-1024	-768	-1	-1	-1	-1	4		0	0						Untertest3.avi	0	880	547	72	111				0	Content		-72	-111	13939716	734996157
13956	10:35:38.423	00:00:13.956	837	-1024	-768	-1	-1	-1	-1	4	-1024	-768	-1	-1	-1	-1	4		0	0						Untertest3.avi	0	880	547	72	111				0	Content		-72	-111	13956382	735012823
13974	10:35:38.441	00:00:13.973	838	-1024	-768	-1	-1	-1	-1	4	-1024	-768	-1	-1	-1	-1	4		0	0						Untertest3.avi	0	880	547	72	111				0	Content		-72	-111	13973544	735029985
13990	10:35:38.457	00:00:13.990	839	-1024	-768	-1	-1	-1	-1	4	-1024	-768	-1	-1	-1	-1	4		0	0						Untertest3.avi	0	880	547	72	111				0	Content		-72	-111	13990209	735046650
14007	10:35:38.474	00:00:14.007	840	-1024	-768	-1	-1	-1	-1	4	-1024	-768	-1	-1	-1	-1	4		0	0						Untertest3.avi	0	880	547	72	111				0	Content		-72	-111	14007324	735063765
14025	10:35:38.492	00:00:14.024	841	-1024	-768	-1	-1	-1	-1	4	-1024	-768	-1	-1	-1	-1	4		0	0						Untertest3.avi	0	880	547	72	111				0	Content		-72	-111	14024692	735081133
14039	10:35:38.506	00:00:14.039	842	-1024	-768	-1	-1	-1	-1	4	-1024	-768	-1	-1	-1	-1	4		0	0						Untertest3.avi	0	880	547	72	111				0	Content		-72	-111	14039439	735095880
14056	10:35:38.523	00:00:14.056	843	-1024	-768	-1	-1	-1	-1	4	-1024	-768	-1	-1	-1	-1	4		0	0						Untertest3.avi	0	880	547	72	111				0	Content		-72	-111	14056063	735112504
14073	10:35:38.540	00:00:14.072	844	-1024	-768	-1	-1	-1	-1	4	-1024	-768	-1	-1	-1	-1	4		0	0						Untertest3.avi	0	880	547	72	111				0	Content		-72	-111	14072715	735129156
14089	10:35:38.556	00:00:14.089	845	-1024	-768	-1	-1	-1	-1	4	-1024	-768	-1	-1	-1	-1	4		0	0						Untertest3.avi	0	880	547	72	111				0	Content		-72	-111	14089381	735145822
14106	10:35:38.573	00:00:14.106	846	-1024	-768	-1	-1	-1	-1	4	-1024	-768	-1	-1	-1	-1	4		0	0						Untertest3.avi	0	880	547	72	111				0	Content		-72	-111	14106112	735162553
14123	10:35:38.590	00:00:14.122	847	-1024	-768	-1	-1	-1	-1	4	-1024	-768	-1	-1	-1	-1	4		0	0						Untertest3.avi	0	880	547	72	111				0	Content		-72	-111	14122684	735179125
14140	10:35:38.607	00:00:14.139	848	-1024	-768	-1	-1	-1	-1	4	-1024	-768	-1	-1	-1	-1	4		0	0						Untertest3.avi	0	880	547	72	111				0	Content		-72	-111	14139514	735195955
14156	10:35:38.623	00:00:14.156	849	-1024	-768	-1	-1	-1	-1	4	-1024	-768	-1	-1	-1	-1	4		0	0						Untertest3.avi	0	880	547	72	111				0	Content		-72	-111	14156180	735212621
14173	10:35:38.640	00:00:14.172	850	-1024	-768	-1	-1	-1	-1	4	-1024	-768	-1	-1	-1	-1	4		0	0						Untertest3.avi	0	880	547	72	111				0	Content		-72	-111	14172846	735229287
14190	10:35:38.657	00:00:14.189	851	-1024	-768	-1	-1	-1	-1	4	-1024	-768	-1	-1	-1	-1	4		0	0						Untertest3.avi	0	880	547	72	111				0	Content		-72	-111	14189917	735246358
14207	10:35:38.674	00:00:14.207	852	-1024	-768	-1	-1	-1	-1	4	-1024	-768	-1	-1	-1	-1	4		0	0						Untertest3.avi	0	880	547	72	111				0	Content		-72	-111	14207160	735263601
14225	10:35:38.692	00:00:14.224	853	-1024	-768	-1	-1	-1	-1	4	-1024	-768	-1	-1	-1	-1	4		0	0						Untertest3.avi	0	880	547	72	111				0	Content		-72	-111	14224531	735280972
14240	10:35:38.707	00:00:14.240	854	-1024	-768	-1	-1	-1	-1	4	-1024	-768	-1	-1	-1	-1	4		0	0						Untertest3.avi	0	880	547	72	111				0	Content		-72	-111	14240216	735296657
14257	10:35:38.724	00:00:14.256	855	-1024	-768	-1	-1	-1	-1	4	-1024	-768	-1	-1	-1	-1	4		0	0						Untertest3.avi	0	880	547	72	111				0	Content		-72	-111	14256882	735313323
14273	10:35:38.740	00:00:14.273	856	-1024	-768	-1	-1	-1	-1	4	-1024	-768	-1	-1	-1	-1	4		0	0						Untertest3.avi	0	880	547	72	111				0	Content		-72	-111	14273013	735329454
14290	10:35:38.757	00:00:14.289	857	-1024	-768	-1	-1	-1	-1	4	-1024	-768	-1	-1	-1	-1	4		0	0						Untertest3.avi	0	880	547	72	111				0	Content		-72	-111	14289679	735346120
14306	10:35:38.773	00:00:14.305	858	-1024	-768	-1	-1	-1	-1	4	-1024	-768	-1	-1	-1	-1	4		0	0						Untertest3.avi	0	880	547	72	111				0	Content		-72	-111	14305892	735362333
14323	10:35:38.790	00:00:14.322	859	-1024	-768	-1	-1	-1	-1	4	-1024	-768	-1	-1	-1	-1	4		0	0						Untertest3.avi	0	880	547	72	111				0	Content		-72	-111	14322515	735378956
14339	10:35:38.806	00:00:14.339	860	-1024	-768	-1	-1	-1	-1	4	-1024	-768	-1	-1	-1	-1	4		0	0						Untertest3.avi	0	880	547	72	111				0	Content		-72	-111	14339199	735395640
14356	10:35:38.823	00:00:14.355	861	-1024	-768	-1	-1	-1	-1	4	-1024	-768	-1	-1	-1	-1	4		0	0						Untertest3.avi	0	880	547	72	111				0	Content		-72	-111	14355865	735412306
14372	10:35:38.839	00:00:14.372	862	-1024	-768	-1	-1	-1	-1	4	-1024	-768	-1	-1	-1	-1	4		0	0						Untertest3.avi	0	880	547	72	111				0	Content		-72	-111	14372498	735428939
14389	10:35:38.856	00:00:14.389	863	-1024	-768	-1	-1	-1	-1	4	-1024	-768	-1	-1	-1	-1	4		0	0						Untertest3.avi	0	880	547	72	111				0	Content		-72	-111	14389164	735445605
14406	10:35:38.873	00:00:14.405	864	-1024	-768	-1	-1	-1	-1	4	-1024	-768	-1	-1	-1	-1	4		0	0						Untertest3.avi	0	880	547	72	111				0	Content		-72	-111	14405833	735462274
14422	10:35:38.889	00:00:14.422	865	-1024	-768	-1	-1	-1	-1	4	-1024	-768	-1	-1	-1	-1	4		0	0						Untertest3.avi	0	880	547	72	111				0	Content		-72	-111	14422498	735478939
14439	10:35:38.906	00:00:14.439	866	-1024	-768	-1	-1	-1	-1	4	-1024	-768	-1	-1	-1	-1	4		0	0						Untertest3.avi	0	880	547	72	111				0	Content		-72	-111	14439123	735495564
14456	10:35:38.923	00:00:14.455	867	-1024	-768	-1	-1	-1	-1	4	-1024	-768	-1	-1	-1	-1	4		0	0						Untertest3.avi	0	880	547	72	111				0	Content		-72	-111	14455789	735512230
14472	10:35:38.939	00:00:14.472	868	-1024	-768	-1	-1	-1	-1	4	-1024	-768	-1	-1	-1	-1	4		0	0						Untertest3.avi	0	880	547	72	111				0	Content		-72	-111	14472456	735528897
14489	10:35:38.956	00:00:14.489	869	-1024	-768	-1	-1	-1	-1	4	-1024	-768	-1	-1	-1	-1	4		0	0						Untertest3.avi	0	880	547	72	111				0	Content		-72	-111	14489122	735545563
14506	10:35:38.973	00:00:14.505	870	-1024	-768	-1	-1	-1	-1	4	-1024	-768	-1	-1	-1	-1	4		0	0						Untertest3.avi	0	880	547	72	111				0	Content		-72	-111	14505758	735562199
14522	10:35:38.989	00:00:14.522	871	-1024	-768	-1	-1	-1	-1	4	-1024	-768	-1	-1	-1	-1	4		0	0						Untertest3.avi	0	880	547	72	111				0	Content		-72	-111	14522362	735578803
14539	10:35:39.006	00:00:14.538	872	-1024	-768	-1	-1	-1	-1	4	-1024	-768	-1	-1	-1	-1	4		0	0						Untertest3.avi	0	880	547	72	111				0	Content		-72	-111	14538984	735595425
14556	10:35:39.023	00:00:14.555	873	-1024	-768	-1	-1	-1	-1	4	-1024	-768	-1	-1	-1	-1	4		0	0						Untertest3.avi	0	880	547	72	111				0	Content		-72	-111	14555820	735612261
14572	10:35:39.039	00:00:14.572	874	-1024	-768	-1	-1	-1	-1	4	-1024	-768	-1	-1	-1	-1	4		0	0						Untertest3.avi	0	880	547	72	111				0	Content		-72	-111	14572360	735628801
14589	10:35:39.056	00:00:14.588	875	-1024	-768	-1	-1	-1	-1	4	-1024	-768	-1	-1	-1	-1	4		0	0						Untertest3.avi	0	880	547	72	111				0	Content		-72	-111	14588975	735645416
14606	10:35:39.073	00:00:14.605	876	-1024	-768	-1	-1	-1	-1	4	-1024	-768	-1	-1	-1	-1	4		0	0						Untertest3.avi	0	880	547	72	111				0	Content		-72	-111	14605607	735662048
14622	10:35:39.089	00:00:14.622	877	-1024	-768	-1	-1	-1	-1	4	-1024	-768	-1	-1	-1	-1	4		0	0						Untertest3.avi	0	880	547	72	111				0	Content		-72	-111	14622346	735678787
14639	10:35:39.106	00:00:14.638	878	-1024	-768	-1	-1	-1	-1	4	-1024	-768	-1	-1	-1	-1	4		0	0						Untertest3.avi	0	880	547	72	111				0	Content		-72	-111	14638965	735695406
14656	10:35:39.123	00:00:14.655	879	-1024	-768	-1	-1	-1	-1	4	-1024	-768	-1	-1	-1	-1	4		0	0						Untertest3.avi	0	880	547	72	111				0	Content		-72	-111	14655589	735712030
14672	10:35:39.139	00:00:14.672	880	-1024	-768	-1	-1	-1	-1	4	-1024	-768	-1	-1	-1	-1	4		0	0						Untertest3.avi	0	880	547	72	111				0	Content		-72	-111	14672221	735728662
14689	10:35:39.156	00:00:14.688	881	-1024	-768	-1	-1	-1	-1	4	-1024	-768	-1	-1	-1	-1	4		0	0						Untertest3.avi	0	880	547	72	111				0	Content		-72	-111	14688961	735745402
14706	10:35:39.173	00:00:14.705	882	-1024	-768	-1	-1	-1	-1	4	-1024	-768	-1	-1	-1	-1	4		0	0						Untertest3.avi	0	880	547	72	111				0	Content		-72	-111	14705583	735762024
14722	10:35:39.189	00:00:14.722	883	-1024	-768	-1	-1	-1	-1	4	-1024	-768	-1	-1	-1	-1	4		0	0						Untertest3.avi	0	880	547	72	111				0	Content		-72	-111	14722208	735778649
14739	10:35:39.206	00:00:14.738	884	-1024	-768	-1	-1	-1	-1	4	-1024	-768	-1	-1	-1	-1	4		0	0						Untertest3.avi	0	880	547	72	111				0	Content		-72	-111	14738826	735795267
14756	10:35:39.223	00:00:14.755	885	-1024	-768	-1	-1	-1	-1	4	-1024	-768	-1	-1	-1	-1	4		0	0						Untertest3.avi	0	880	547	72	111				0	Content		-72	-111	14755570	735812011
14772	10:35:39.239	00:00:14.772	886	-1024	-768	-1	-1	-1	-1	4	-1024	-768	-1	-1	-1	-1	4		0	0						Untertest3.avi	0	880	547	72	111				0	Content		-72	-111	14772194	735828635
14789	10:35:39.256	00:00:14.788	887	-1024	-768	-1	-1	-1	-1	4	-1024	-768	-1	-1	-1	-1	4		0	0						Untertest3.avi	0	880	547	72	111				0	Content		-72	-111	14788817	735845258
14807	10:35:39.274	00:00:14.807	888	-1024	-768	-1	-1	-1	-1	4	-1024	-768	-1	-1	-1	-1	4		0	0						Untertest3.avi	0	880	547	72	111				0	Content		-72	-111	14807313	735863754
14822	10:35:39.289	00:00:14.822	889	-1024	-768	-1	-1	-1	-1	4	-1024	-768	-1	-1	-1	-1	4		0	0						Untertest3.avi	0	880	547	72	111				0	Content		-72	-111	14822185	735878626
14839	10:35:39.306	00:00:14.838	890	-1024	-768	-1	-1	-1	-1	4	-1024	-768	-1	-1	-1	-1	4		0	0						Untertest3.avi	0	880	547	72	111				0	Content		-72	-111	14838807	735895248
14855	10:35:39.322	00:00:14.855	891	-1024	-768	-1	-1	-1	-1	4	-1024	-768	-1	-1	-1	-1	4		0	0						Untertest3.avi	0	880	547	72	111				0	Content		-72	-111	14855459	735911900
14872	10:35:39.339	00:00:14.872	892	-1024	-768	-1	-1	-1	-1	4	-1024	-768	-1	-1	-1	-1	4		0	0						Untertest3.avi	0	880	547	72	111				0	Content		-72	-111	14872125	735928566
14889	10:35:39.356	00:00:14.888	893	-1024	-768	-1	-1	-1	-1	4	-1024	-768	-1	-1	-1	-1	4		0	0						Untertest3.avi	0	880	547	72	111				0	Content		-72	-111	14888855	735945296
14905	10:35:39.372	00:00:14.905	894	-1024	-768	-1	-1	-1	-1	4	-1024	-768	-1	-1	-1	-1	4		0	0						Untertest3.avi	0	880	547	72	111				0	Content		-72	-111	14905422	735961863
14922	10:35:39.389	00:00:14.922	895	-1024	-768	-1	-1	-1	-1	4	-1024	-768	-1	-1	-1	-1	4		0	0						Untertest3.avi	0	880	547	72	111				0	Content		-72	-111	14922253	735978694
14939	10:35:39.406	00:00:14.938	896	-1024	-768	-1	-1	-1	-1	4	-1024	-768	-1	-1	-1	-1	4		0	0						Untertest3.avi	0	880	547	72	111				0	Content		-72	-111	14938918	735995359
14956	10:35:39.423	00:00:14.955	897	-1024	-768	-1	-1	-1	-1	4	-1024	-768	-1	-1	-1	-1	4		0	0						Untertest3.avi	0	880	547	72	111				0	Content		-72	-111	14955584	736012025
14973	10:35:39.440	00:00:14.972	898	-1024	-768	-1	-1	-1	-1	4	-1024	-768	-1	-1	-1	-1	4		0	0						Untertest3.avi	0	880	547	72	111				0	Content		-72	-111	14972567	736029008
14989	10:35:39.456	00:00:14.989	899	-1024	-768	-1	-1	-1	-1	4	-1024	-768	-1	-1	-1	-1	4		0	0						Untertest3.avi	0	880	547	72	111				0	Content		-72	-111	14989233	736045674
15006	10:35:39.473	00:00:15.005	900	-1024	-768	-1	-1	-1	-1	4	-1024	-768	-1	-1	-1	-1	4		0	0						Untertest3.avi	0	880	547	72	111				0	Content		-72	-111	15005899	736062340
15023	10:35:39.490	00:00:15.023	901	-1024	-768	-1	-1	-1	-1	4	-1024	-768	-1	-1	-1	-1	4		0	0						Untertest3.avi	0	880	547	72	111				0	Content		-72	-111	15023278	736079719
15041	10:35:39.508	00:00:15.040	902	-1024	-768	-1	-1	-1	-1	4	-1024	-768	-1	-1	-1	-1	4		0	0						Untertest3.avi	0	880	547	72	111				0	Content		-72	-111	15040525	736096966
15055	10:35:39.522	00:00:15.055	903	-1024	-768	-1	-1	-1	-1	4	-1024	-768	-1	-1	-1	-1	4		0	0						Untertest3.avi	0	880	547	72	111				0	Content		-72	-111	15055272	736111713
15072	10:35:39.539	00:00:15.071	904	-1024	-768	-1	-1	-1	-1	4	-1024	-768	-1	-1	-1	-1	4		0	0						Untertest3.avi	0	880	547	72	111				0	Content		-72	-111	15071959	736128400
15089	10:35:39.556	00:00:15.088	905	-1024	-768	-1	-1	-1	-1	4	-1024	-768	-1	-1	-1	-1	4		0	0						Untertest3.avi	0	880	547	72	111				0	Content		-72	-111	15088625	736145066
15105	10:35:39.572	00:00:15.105	906	-1024	-768	-1	-1	-1	-1	4	-1024	-768	-1	-1	-1	-1	4		0	0						Untertest3.avi	0	880	547	72	111				0	Content		-72	-111	15105284	736161725
15122	10:35:39.589	00:00:15.121	907	-1024	-768	-1	-1	-1	-1	4	-1024	-768	-1	-1	-1	-1	4		0	0						Untertest3.avi	0	880	547	72	111				0	Content		-72	-111	15121950	736178391
15139	10:35:39.606	00:00:15.138	908	-1024	-768	-1	-1	-1	-1	4	-1024	-768	-1	-1	-1	-1	4		0	0						Untertest3.avi	0	880	547	72	111				0	Content		-72	-111	15138698	736195139
15155	10:35:39.622	00:00:15.155	909	-1024	-768	-1	-1	-1	-1	4	-1024	-768	-1	-1	-1	-1	4		0	0						Untertest3.avi	0	880	547	72	111				0	Content		-72	-111	15155256	736211697
15172	10:35:39.639	00:00:15.172	910	-1024	-768	-1	-1	-1	-1	4	-1024	-768	-1	-1	-1	-1	4		0	0						Untertest3.avi	0	880	547	72	111				0	Content		-72	-111	15172192	736228633
15189	10:35:39.656	00:00:15.188	911	-1024	-768	-1	-1	-1	-1	4	-1024	-768	-1	-1	-1	-1	4		0	0						Untertest3.avi	0	880	547	72	111				0	Content		-72	-111	15188858	736245299
15206	10:35:39.673	00:00:15.205	912	-1024	-768	-1	-1	-1	-1	4	-1024	-768	-1	-1	-1	-1	4		0	0						Untertest3.avi	0	880	547	72	111				0	Content		-72	-111	15205990	736262431
15223	10:35:39.690	00:00:15.222	913	-1024	-768	-1	-1	-1	-1	4	-1024	-768	-1	-1	-1	-1	4		0	0						Untertest3.avi	0	880	547	72	111				0	Content		-72	-111	15222656	736279097
15241	10:35:39.708	00:00:15.240	914	-1024	-768	-1	-1	-1	-1	4	-1024	-768	-1	-1	-1	-1	4		0	0						Untertest3.avi	0	880	547	72	111				0	Content		-72	-111	15240616	736297057
15258	10:35:39.725	00:00:15.257	915	-1024	-768	-1	-1	-1	-1	4	-1024	-768	-1	-1	-1	-1	4		0	0						Untertest3.avi	0	880	547	72	111				0	Content		-72	-111	15257990	736314431
15273	10:35:39.740	00:00:15.272	916	-1024	-768	-1	-1	-1	-1	4	-1024	-768	-1	-1	-1	-1	4		0	0						Untertest3.avi	0	880	547	72	111				0	Content		-72	-111	15272738	736329179
15289	10:35:39.756	00:00:15.289	917	-1024	-768	-1	-1	-1	-1	4	-1024	-768	-1	-1	-1	-1	4		0	0						Untertest3.avi	0	880	547	72	111				0	Content		-72	-111	15289360	736345801
15306	10:35:39.773	00:00:15.306	918	-1024	-768	-1	-1	-1	-1	4	-1024	-768	-1	-1	-1	-1	4		0	0						Untertest3.avi	0	880	547	72	111				0	Content		-72	-111	15306013	736362454
15323	10:35:39.790	00:00:15.322	919	-1024	-768	-1	-1	-1	-1	4	-1024	-768	-1	-1	-1	-1	4		0	0						Untertest3.avi	0	880	547	72	111				0	Content		-72	-111	15322680	736379121
15339	10:35:39.806	00:00:15.339	920	-1024	-768	-1	-1	-1	-1	4	-1024	-768	-1	-1	-1	-1	4		0	0						Untertest3.avi	0	880	547	72	111				0	Content		-72	-111	15339411	736395852
15356	10:35:39.823	00:00:15.355	921	-1024	-768	-1	-1	-1	-1	4	-1024	-768	-1	-1	-1	-1	4		0	0						Untertest3.avi	0	880	547	72	111				0	Content		-72	-111	15355979	736412420
15373	10:35:39.840	00:00:15.372	922	-1024	-768	-1	-1	-1	-1	4	-1024	-768	-1	-1	-1	-1	4		0	0						Untertest3.avi	0	880	547	72	111				0	Content		-72	-111	15372811	736429252
15389	10:35:39.856	00:00:15.389	923	-1024	-768	-1	-1	-1	-1	4	-1024	-768	-1	-1	-1	-1	4		0	0						Untertest3.avi	0	880	547	72	111				0	Content		-72	-111	15389479	736445920
15406	10:35:39.873	00:00:15.406	924	-1024	-768	-1	-1	-1	-1	4	-1024	-768	-1	-1	-1	-1	4		0	0						Untertest3.avi	0	880	547	72	111				0	Content		-72	-111	15406147	736462588
15423	10:35:39.890	00:00:15.423	925	-1024	-768	-1	-1	-1	-1	4	-1024	-768	-1	-1	-1	-1	4		0	0						Untertest3.avi	0	880	547	72	111				0	Content		-72	-111	15423131	736479572
15440	10:35:39.907	00:00:15.439	926	-1024	-768	-1	-1	-1	-1	4	-1024	-768	-1	-1	-1	-1	4		0	0						Untertest3.avi	0	880	547	72	111				0	Content		-72	-111	15439799	736496240
15456	10:35:39.923	00:00:15.456	927	-1024	-768	-1	-1	-1	-1	4	-1024	-768	-1	-1	-1	-1	4		0	0						Untertest3.avi	0	880	547	72	111				0	Content		-72	-111	15456467	736512908
15474	10:35:39.941	00:00:15.473	928	-1024	-768	-1	-1	-1	-1	4	-1024	-768	-1	-1	-1	-1	4		0	0						Untertest3.avi	0	880	547	72	111				0	Content		-72	-111	15473847	736530288
15491	10:35:39.958	00:00:15.491	929	-1024	-768	-1	-1	-1	-1	4	-1024	-768	-1	-1	-1	-1	4		0	0						Untertest3.avi	0	880	547	72	111				0	Content		-72	-111	15491111	736547552
15506	10:35:39.973	00:00:15.505	930	-1024	-768	-1	-1	-1	-1	4	-1024	-768	-1	-1	-1	-1	4		0	0						Untertest3.avi	0	880	547	72	111				0	Content		-72	-111	15505863	736562304
15523	10:35:39.990	00:00:15.522	931	-1024	-768	-1	-1	-1	-1	4	-1024	-768	-1	-1	-1	-1	4		0	0						Untertest3.avi	0	880	547	72	111				0	Content		-72	-111	15522542	736578983
15539	10:35:40.006	00:00:15.539	932	-1024	-768	-1	-1	-1	-1	4	-1024	-768	-1	-1	-1	-1	4		0	0						Untertest3.avi	0	880	547	72	111				0	Content		-72	-111	15539210	736595651
15556	10:35:40.023	00:00:15.555	933	-1024	-768	-1	-1	-1	-1	4	-1024	-768	-1	-1	-1	-1	4		0	0						Untertest3.avi	0	880	547	72	111				0	Content		-72	-111	15555869	736612310
15573	10:35:40.040	00:00:15.572	934	-1024	-768	-1	-1	-1	-1	4	-1024	-768	-1	-1	-1	-1	4		0	0						Untertest3.avi	0	880	547	72	111				0	Content		-72	-111	15572536	736628977
15589	10:35:40.056	00:00:15.589	935	-1024	-768	-1	-1	-1	-1	4	-1024	-768	-1	-1	-1	-1	4		0	0						Untertest3.avi	0	880	547	72	111				0	Content		-72	-111	15589273	736645714
15606	10:35:40.073	00:00:15.605	936	-1024	-768	-1	-1	-1	-1	4	-1024	-768	-1	-1	-1	-1	4		0	0						Untertest3.avi	0	880	547	72	111				0	Content		-72	-111	15605840	736662281
15623	10:35:40.090	00:00:15.622	937	-1024	-768	-1	-1	-1	-1	4	-1024	-768	-1	-1	-1	-1	4		0	0						Untertest3.avi	0	880	547	72	111				0	Content		-72	-111	15622776	736679217
15639	10:35:40.106	00:00:15.639	938	-1024	-768	-1	-1	-1	-1	4	-1024	-768	-1	-1	-1	-1	4		0	0						Untertest3.avi	0	880	547	72	111				0	Content		-72	-111	15639444	736695885
15657	10:35:40.124	00:00:15.656	939	-1024	-768	-1	-1	-1	-1	4	-1024	-768	-1	-1	-1	-1	4		0	0						Untertest3.avi	0	880	547	72	111				0	Content		-72	-111	15656577	736713018
15673	10:35:40.140	00:00:15.673	940	-1024	-768	-1	-1	-1	-1	4	-1024	-768	-1	-1	-1	-1	4		0	0						Untertest3.avi	0	880	547	72	111				0	Content		-72	-111	15673244	736729685
15690	10:35:40.157	00:00:15.690	941	-1024	-768	-1	-1	-1	-1	4	-1024	-768	-1	-1	-1	-1	4		0	0						Untertest3.avi	0	880	547	72	111				0	Content		-72	-111	15690331	736746772
15708	10:35:40.175	00:00:15.707	942	503,3922	337,4935	0,4537232	0,4779422	400,9711	1,742144	3	473,7604	314,3439	0,4539447	0,4779099	400,9711	1,748757	1	18	474	314						Untertest3.avi	0	880	547	72	111	402	203	15	0	Content		402	203	15707704	736764145
15722	10:35:40.189	00:00:15.722	943	-1024	-768	-1	-1	-1	-1	4	-1024	-768	-1	-1	-1	-1	4		0	0						Untertest3.avi	0	880	547	72	111				0	Content		-72	-111	15722451	736778892
15739	10:35:40.206	00:00:15.739	944	-1024	-768	-1	-1	-1	-1	4	-1024	-768	-1	-1	-1	-1	4		0	0						Untertest3.avi	0	880	547	72	111				0	Content		-72	-111	15739076	736795517
15756	10:35:40.223	00:00:15.755	945	-1024	-768	-1	-1	-1	-1	4	-1024	-768	-1	-1	-1	-1	4		0	0						Untertest3.avi	0	880	547	72	111				0	Content		-72	-111	15755698	736812139
15772	10:35:40.239	00:00:15.772	946	-1024	-768	-1	-1	-1	-1	4	-1024	-768	-1	-1	-1	-1	4		0	0						Untertest3.avi	0	880	547	72	111				0	Content		-72	-111	15772383	736828824
15789	10:35:40.256	00:00:15.789	947	-1024	-768	-1	-1	-1	-1	4	-1024	-768	-1	-1	-1	-1	4		0	0						Untertest3.avi	0	880	547	72	111				0	Content		-72	-111	15789051	736845492
15806	10:35:40.273	00:00:15.805	948	-1024	-768	-1	-1	-1	-1	4	-1024	-768	-1	-1	-1	-1	4		0	0						Untertest3.avi	0	880	547	72	111				0	Content		-72	-111	15805692	736862133
15822	10:35:40.289	00:00:15.822	949	-1024	-768	-1	-1	-1	-1	4	-1024	-768	-1	-1	-1	-1	4		0	0						Untertest3.avi	0	880	547	72	111				0	Content		-72	-111	15822314	736878755
15839	10:35:40.306	00:00:15.839	950	-1024	-768	-1	-1	-1	-1	4	-1024	-768	-1	-1	-1	-1	4		0	0						Untertest3.avi	0	880	547	72	111				0	Content		-72	-111	15839001	736895442
15856	10:35:40.323	00:00:15.855	951	-1024	-768	-1	-1	-1	-1	4	-1024	-768	-1	-1	-1	-1	4		0	0						Untertest3.avi	0	880	547	72	111				0	Content		-72	-111	15855669	736912110
15872	10:35:40.339	00:00:15.872	952	-1024	-768	-1	-1	-1	-1	4	-1024	-768	-1	-1	-1	-1	4		0	0						Untertest3.avi	0	880	547	72	111				0	Content		-72	-111	15872308	736928749
15889	10:35:40.356	00:00:15.888	953	-1024	-768	-1	-1	-1	-1	4	-1024	-768	-1	-1	-1	-1	4		0	0						Untertest3.avi	0	880	547	72	111				0	Content		-72	-111	15888976	736945417
15906	10:35:40.373	00:00:15.905	954	-1024	-768	-1	-1	-1	-1	4	-1024	-768	-1	-1	-1	-1	4		0	0						Untertest3.avi	0	880	547	72	111				0	Content		-72	-111	15905643	736962084
15922	10:35:40.389	00:00:15.922	955	-1024	-768	-1	-1	-1	-1	4	-1024	-768	-1	-1	-1	-1	4		0	0						Untertest3.avi	0	880	547	72	111				0	Content		-72	-111	15922310	736978751
15939	10:35:40.406	00:00:15.938	956	-1024	-768	-1	-1	-1	-1	4	-1024	-768	-1	-1	-1	-1	4		0	0						Untertest3.avi	0	880	547	72	111				0	Content		-72	-111	15938945	736995386
15956	10:35:40.423	00:00:15.955	957	-1024	-768	-1	-1	-1	-1	4	-1024	-768	-1	-1	-1	-1	4		0	0						Untertest3.avi	0	880	547	72	111				0	Content		-72	-111	15955557	737011998
15972	10:35:40.439	00:00:15.972	958	-1024	-768	-1	-1	-1	-1	4	-1024	-768	-1	-1	-1	-1	4		0	0						Untertest3.avi	0	880	547	72	111				0	Content		-72	-111	15972249	737028690
15989	10:35:40.456	00:00:15.988	959	-1024	-768	-1	-1	-1	-1	4	-1024	-768	-1	-1	-1	-1	4		0	0						Untertest3.avi	0	880	547	72	111				0	Content		-72	-111	15988917	737045358
16006	10:35:40.473	00:00:16.005	960	-1024	-768	-1	-1	-1	-1	4	-1024	-768	-1	-1	-1	-1	4		0	0						Untertest3.avi	0	880	547	72	111				0	Content		-72	-111	16005554	737061995
16022	10:35:40.489	00:00:16.022	961	-1024	-768	-1	-1	-1	-1	4	-1024	-768	-1	-1	-1	-1	4		0	0						Untertest3.avi	0	880	547	72	111				0	Content		-72	-111	16022175	737078616
16039	10:35:40.506	00:00:16.038	962	-1024	-768	-1	-1	-1	-1	4	-1024	-768	-1	-1	-1	-1	4		0	0						Untertest3.avi	0	880	547	72	111				0	Content		-72	-111	16038795	737095236
16055	10:35:40.522	00:00:16.055	963	-1024	-768	-1	-1	-1	-1	4	-1024	-768	-1	-1	-1	-1	4		0	0						Untertest3.avi	0	880	547	72	111				0	Content		-72	-111	16055481	737111922
16072	10:35:40.539	00:00:16.072	964	-1024	-768	-1	-1	-1	-1	4	-1024	-768	-1	-1	-1	-1	4		0	0						Untertest3.avi	0	880	547	72	111				0	Content		-72	-111	16072148	737128589
16089	10:35:40.556	00:00:16.088	965	-1024	-768	-1	-1	-1	-1	4	-1024	-768	-1	-1	-1	-1	4		0	0						Untertest3.avi	0	880	547	72	111				0	Content		-72	-111	16088783	737145224
16105	10:35:40.572	00:00:16.105	966	-1024	-768	-1	-1	-1	-1	4	-1024	-768	-1	-1	-1	-1	4		0	0						Untertest3.avi	0	880	547	72	111				0	Content		-72	-111	16105451	737161892
16122	10:35:40.589	00:00:16.122	967	-1024	-768	-1	-1	-1	-1	4	-1024	-768	-1	-1	-1	-1	4		0	0						Untertest3.avi	0	880	547	72	111				0	Content		-72	-111	16122164	737178605
16139	10:35:40.606	00:00:16.138	968	-1024	-768	-1	-1	-1	-1	4	-1024	-768	-1	-1	-1	-1	4		0	0						Untertest3.avi	0	880	547	72	111				0	Content		-72	-111	16138787	737195228
16155	10:35:40.622	00:00:16.155	969	-1024	-768	-1	-1	-1	-1	4	-1024	-768	-1	-1	-1	-1	4		0	0						Untertest3.avi	0	880	547	72	111				0	Content		-72	-111	16155418	737211859
16172	10:35:40.639	00:00:16.172	970	-1024	-768	-1	-1	-1	-1	4	-1024	-768	-1	-1	-1	-1	4		0	0						Untertest3.avi	0	880	547	72	111				0	Content		-72	-111	16172085	737228526
16189	10:35:40.656	00:00:16.188	971	-1024	-768	-1	-1	-1	-1	4	-1024	-768	-1	-1	-1	-1	4		0	0						Untertest3.avi	0	880	547	72	111				0	Content		-72	-111	16188754	737245195
16205	10:35:40.672	00:00:16.205	972	-1024	-768	-1	-1	-1	-1	4	-1024	-768	-1	-1	-1	-1	4		0	0						Untertest3.avi	0	880	547	72	111				0	Content		-72	-111	16205422	737261863
16222	10:35:40.689	00:00:16.222	973	-1024	-768	-1	-1	-1	-1	4	-1024	-768	-1	-1	-1	-1	4		0	0						Untertest3.avi	0	880	547	72	111				0	Content		-72	-111	16222255	737278696
16239	10:35:40.706	00:00:16.238	974	-1024	-768	-1	-1	-1	-1	4	-1024	-768	-1	-1	-1	-1	4		0	0						Untertest3.avi	0	880	547	72	111				0	Content		-72	-111	16238923	737295364
16256	10:35:40.723	00:00:16.255	975	-1024	-768	-1	-1	-1	-1	4	-1024	-768	-1	-1	-1	-1	4		0	0						Untertest3.avi	0	880	547	72	111				0	Content		-72	-111	16255591	737312032
16273	10:35:40.740	00:00:16.272	976	-1024	-768	-1	-1	-1	-1	4	-1024	-768	-1	-1	-1	-1	4		0	0						Untertest3.avi	0	880	547	72	111				0	Content		-72	-111	16272755	737329196
16289	10:35:40.756	00:00:16.289	977	-1024	-768	-1	-1	-1	-1	4	-1024	-768	-1	-1	-1	-1	4		0	0						Untertest3.avi	0	880	547	72	111				0	Content		-72	-111	16289423	737345864
16307	10:35:40.774	00:00:16.306	978	-1024	-768	-1	-1	-1	-1	4	-1024	-768	-1	-1	-1	-1	4		0	0						Untertest3.avi	0	880	547	72	111				0	Content		-72	-111	16306535	737362976
16324	10:35:40.791	00:00:16.323	979	-1024	-768	-1	-1	-1	-1	4	-1024	-768	-1	-1	-1	-1	4		0	0						Untertest3.avi	0	880	547	72	111				0	Content		-72	-111	16323918	737380359
16339	10:35:40.806	00:00:16.338	980	-1024	-768	-1	-1	-1	-1	4	-1024	-768	-1	-1	-1	-1	4		0	0						Untertest3.avi	0	880	547	72	111				0	Content		-72	-111	16338657	737395098
16355	10:35:40.822	00:00:16.355	981	-1024	-768	-1	-1	-1	-1	4	-1024	-768	-1	-1	-1	-1	4		0	0						Untertest3.avi	0	880	547	72	111				0	Content		-72	-111	16355282	737411723
16372	10:35:40.839	00:00:16.372	982	-1024	-768	-1	-1	-1	-1	4	-1024	-768	-1	-1	-1	-1	4		0	0						Untertest3.avi	0	880	547	72	111				0	Content		-72	-111	16372027	737428468
16389	10:35:40.856	00:00:16.388	983	-1024	-768	-1	-1	-1	-1	4	-1024	-768	-1	-1	-1	-1	4		0	0						Untertest3.avi	0	880	547	72	111				0	Content		-72	-111	16388651	737445092
16405	10:35:40.872	00:00:16.405	984	-1024	-768	-1	-1	-1	-1	4	-1024	-768	-1	-1	-1	-1	4		0	0						Untertest3.avi	0	880	547	72	111				0	Content		-72	-111	16405319	737461760
16422	10:35:40.889	00:00:16.421	985	1174,784	818,2172	0,6531197	0,4524123	425,6562	3,681026	0	-1024	-768	-1	-1	-1	-1	4	19	1175	818						Untertest3.avi	0	880	547	72	111	1112	705	133	0	Content		1103	707	16421904	737478345
16439	10:35:40.906	00:00:16.438	986	1224,605	814,9711	0,6586481	0,4525091	440,5415	3,860525	0	1219,135	816,4898	0,4656199	0,4726837	424,0226	3,638924	0	19	1222	816						Untertest3.avi	0	880	547	72	111	1112	705	133	0	Content		1150	705	16438526	737494967
16455	10:35:40.922	00:00:16.455	987	-1024	-768	-1	-1	-1	-1	4	-1024	-768	-1	-1	-1	-1	4	19	0	0						Untertest3.avi	0	880	547	72	111	1112	705	133	0	Content		-72	-111	16455273	737511714
16472	10:35:40.939	00:00:16.471	988	-1024	-768	-1	-1	-1	-1	4	-1024	-768	-1	-1	-1	-1	4	19	0	0						Untertest3.avi	0	880	547	72	111	1112	705	133	0	Content		-72	-111	16471903	737528344
16489	10:35:40.956	00:00:16.488	989	1251,275	817,1497	0,6503098	0,4540963	440,5419	3,803691	3	1198,223	803,8434	0,6513839	0,4540778	435,2351	3,77862	1	19	1198	804						Untertest3.avi	0	880	547	72	111	1112	705	133	0	Content		1126	693	16488532	737544973
16505	10:35:40.972	00:00:16.505	990	1164,887	808,8054	0,6562269	0,4534214	434,1053	3,778949	0	1203,003	809,5523	0,4655603	0,4736326	423,6914	3,638201	0	19	1184	809						Untertest3.avi	0	880	547	72	111	1112	705	133	0	Content		1112	698	16505269	737561710
16522	10:35:40.989	00:00:16.521	991	1215,36	820,438	0,6516702	0,454741	434,106	3,700501	3	1074,954	807,4753	0,65583	0,4547515	412,8632	3,529484	1	19	1075	807						Untertest3.avi	0	880	547	72	111	1112	705	133	0	Content		1003	696	16521898	737578339
16539	10:35:41.006	00:00:16.538	992	1141,957	861,0707	0,6525587	0,4550462	434,106	3,677161	3	1057,525	846,2043	0,6548706	0,4550388	422,3471	3,593172	1	19	1058	846						Untertest3.avi	0	880	547	72	111	1112	705	133	0	Content		986	735	16538524	737594965
16555	10:35:41.022	00:00:16.555	993	-1024	-768	-1	-1	-1	-1	4	-1024	-768	-1	-1	-1	-1	4		0	0						Untertest3.avi	0	880	547	72	111				0	Content		-72	-111	16555158	737611599
16572	10:35:41.039	00:00:16.571	994	-1024	-768	-1	-1	-1	-1	4	-1024	-768	-1	-1	-1	-1	4		0	0						Untertest3.avi	0	880	547	72	111				0	Content		-72	-111	16571837	737628278
16589	10:35:41.056	00:00:16.588	995	-1024	-768	-1	-1	-1	-1	4	-1024	-768	-1	-1	-1	-1	4		0	0						Untertest3.avi	0	880	547	72	111				0	Content		-72	-111	16588505	737644946
16605	10:35:41.072	00:00:16.605	996	-1024	-768	-1	-1	-1	-1	4	-1024	-768	-1	-1	-1	-1	4		0	0						Untertest3.avi	0	880	547	72	111				0	Content		-72	-111	16605138	737661579
16622	10:35:41.089	00:00:16.621	997	-1024	-768	-1	-1	-1	-1	4	-1024	-768	-1	-1	-1	-1	4		0	0						Untertest3.avi	0	880	547	72	111				0	Content		-72	-111	16621761	737678202
16639	10:35:41.106	00:00:16.638	998	-1024	-768	-1	-1	-1	-1	4	-1024	-768	-1	-1	-1	-1	4		0	0						Untertest3.avi	0	880	547	72	111				0	Content		-72	-111	16638508	737694949
16655	10:35:41.122	00:00:16.655	999	-1024	-768	-1	-1	-1	-1	4	-1024	-768	-1	-1	-1	-1	4		0	0						Untertest3.avi	0	880	547	72	111				0	Content		-72	-111	16655132	737711573
16672	10:35:41.139	00:00:16.671	1000	-1024	-768	-1	-1	-1	-1	4	-1024	-768	-1	-1	-1	-1	4		0	0						Untertest3.avi	0	880	547	72	111				0	Content		-72	-111	16671756	737728197
16688	10:35:41.155	00:00:16.688	1001	-1024	-768	-1	-1	-1	-1	4	-1024	-768	-1	-1	-1	-1	4		0	0						Untertest3.avi	0	880	547	72	111				0	Content		-72	-111	16688379	737744820
16705	10:35:41.172	00:00:16.705	1002	-1024	-768	-1	-1	-1	-1	4	-1024	-768	-1	-1	-1	-1	4		0	0						Untertest3.avi	0	880	547	72	111				0	Content		-72	-111	16705127	737761568
16722	10:35:41.189	00:00:16.721	1003	-1024	-768	-1	-1	-1	-1	4	-1024	-768	-1	-1	-1	-1	4		0	0						Untertest3.avi	0	880	547	72	111				0	Content		-72	-111	16721751	737778192
16738	10:35:41.205	00:00:16.738	1004	-1024	-768	-1	-1	-1	-1	4	-1024	-768	-1	-1	-1	-1	4		0	0						Untertest3.avi	0	880	547	72	111				0	Content		-72	-111	16738375	737794816
16755	10:35:41.222	00:00:16.754	1005	-1024	-768	-1	-1	-1	-1	4	-1024	-768	-1	-1	-1	-1	4		0	0						Untertest3.avi	0	880	547	72	111				0	Content		-72	-111	16754996	737811437
16772	10:35:41.239	00:00:16.771	1006	-1024	-768	-1	-1	-1	-1	4	-1024	-768	-1	-1	-1	-1	4		0	0						Untertest3.avi	0	880	547	72	111				0	Content		-72	-111	16771743	737828184
16788	10:35:41.255	00:00:16.788	1007	-1024	-768	-1	-1	-1	-1	4	-1024	-768	-1	-1	-1	-1	4		0	0						Untertest3.avi	0	880	547	72	111				0	Content		-72	-111	16788367	737844808
16805	10:35:41.272	00:00:16.804	1008	-1024	-768	-1	-1	-1	-1	4	-1024	-768	-1	-1	-1	-1	4		0	0						Untertest3.avi	0	880	547	72	111				0	Content		-72	-111	16804994	737861435
16822	10:35:41.289	00:00:16.821	1009	-1024	-768	-1	-1	-1	-1	4	-1024	-768	-1	-1	-1	-1	4		0	0						Untertest3.avi	0	880	547	72	111				0	Content		-72	-111	16821681	737878122
16838	10:35:41.305	00:00:16.838	1010	-1024	-768	-1	-1	-1	-1	4	-1024	-768	-1	-1	-1	-1	4		0	0						Untertest3.avi	0	880	547	72	111				0	Content		-72	-111	16838349	737894790
16855	10:35:41.322	00:00:16.854	1011	-1024	-768	-1	-1	-1	-1	4	-1024	-768	-1	-1	-1	-1	4		0	0						Untertest3.avi	0	880	547	72	111				0	Content		-72	-111	16854990	737911431
16872	10:35:41.339	00:00:16.871	1012	-1024	-768	-1	-1	-1	-1	4	-1024	-768	-1	-1	-1	-1	4		0	0						Untertest3.avi	0	880	547	72	111				0	Content		-72	-111	16871612	737928053
16888	10:35:41.355	00:00:16.888	1013	-1024	-768	-1	-1	-1	-1	4	-1024	-768	-1	-1	-1	-1	4		0	0						Untertest3.avi	0	880	547	72	111				0	Content		-72	-111	16888239	737944680
16905	10:35:41.372	00:00:16.904	1014	-1024	-768	-1	-1	-1	-1	4	-1024	-768	-1	-1	-1	-1	4		0	0						Untertest3.avi	0	880	547	72	111				0	Content		-72	-111	16904927	737961368
16922	10:35:41.389	00:00:16.921	1015	-1024	-768	-1	-1	-1	-1	4	-1024	-768	-1	-1	-1	-1	4		0	0						Untertest3.avi	0	880	547	72	111				0	Content		-72	-111	16921594	737978035
16938	10:35:41.405	00:00:16.938	1016	-1024	-768	-1	-1	-1	-1	4	-1024	-768	-1	-1	-1	-1	4		0	0						Untertest3.avi	0	880	547	72	111				0	Content		-72	-111	16938319	737994760
16955	10:35:41.422	00:00:16.954	1017	-1024	-768	-1	-1	-1	-1	4	-1024	-768	-1	-1	-1	-1	4		0	0						Untertest3.avi	0	880	547	72	111				0	Content		-72	-111	16954987	738011428
16972	10:35:41.439	00:00:16.971	1018	-1024	-768	-1	-1	-1	-1	4	-1024	-768	-1	-1	-1	-1	4		0	0						Untertest3.avi	0	880	547	72	111				0	Content		-72	-111	16971665	738028106
16988	10:35:41.455	00:00:16.988	1019	-1024	-768	-1	-1	-1	-1	4	-1024	-768	-1	-1	-1	-1	4		0	0						Untertest3.avi	0	880	547	72	111				0	Content		-72	-111	16988231	738044672
17005	10:35:41.472	00:00:17.005	1020	-1024	-768	-1	-1	-1	-1	4	-1024	-768	-1	-1	-1	-1	4		0	0						Untertest3.avi	0	880	547	72	111				0	Content		-72	-111	17005170	738061611
17022	10:35:41.489	00:00:17.021	1021	-1024	-768	-1	-1	-1	-1	4	-1024	-768	-1	-1	-1	-1	4		0	0						Untertest3.avi	0	880	547	72	111				0	Content		-72	-111	17021837	738078278
17039	10:35:41.506	00:00:17.038	1022	-1024	-768	-1	-1	-1	-1	4	-1024	-768	-1	-1	-1	-1	4		0	0						Untertest3.avi	0	880	547	72	111				0	Content		-72	-111	17038972	738095413
17056	10:35:41.523	00:00:17.055	1023	-1024	-768	-1	-1	-1	-1	4	-1024	-768	-1	-1	-1	-1	4		0	0						Untertest3.avi	0	880	547	72	111				0	Content		-72	-111	17055640	738112081
17073	10:35:41.540	00:00:17.072	1024	-1024	-768	-1	-1	-1	-1	4	-1024	-768	-1	-1	-1	-1	4		0	0						Untertest3.avi	0	880	547	72	111				0	Content		-72	-111	17072728	738129169
17090	10:35:41.557	00:00:17.090	1025	-1024	-768	-1	-1	-1	-1	4	-1024	-768	-1	-1	-1	-1	4		0	0						Untertest3.avi	0	880	547	72	111				0	Content		-72	-111	17090100	738146541
17105	10:35:41.572	00:00:17.104	1026	-1024	-768	-1	-1	-1	-1	4	-1024	-768	-1	-1	-1	-1	4		0	0						Untertest3.avi	0	880	547	72	111				0	Content		-72	-111	17104849	738161290
17122	10:35:41.589	00:00:17.121	1027	-1024	-768	-1	-1	-1	-1	4	-1024	-768	-1	-1	-1	-1	4		0	0						Untertest3.avi	0	880	547	72	111				0	Content		-72	-111	17121515	738177956
17138	10:35:41.605	00:00:17.138	1028	-1024	-768	-1	-1	-1	-1	4	-1024	-768	-1	-1	-1	-1	4		0	0						Untertest3.avi	0	880	547	72	111				0	Content		-72	-111	17138183	738194624
17155	10:35:41.622	00:00:17.154	1029	-1024	-768	-1	-1	-1	-1	4	-1024	-768	-1	-1	-1	-1	4		0	0						Untertest3.avi	0	880	547	72	111				0	Content		-72	-111	17154851	738211292
17171	10:35:41.638	00:00:17.171	1030	-1024	-768	-1	-1	-1	-1	4	-1024	-768	-1	-1	-1	-1	4		0	0						Untertest3.avi	0	880	547	72	111				0	Content		-72	-111	17171467	738227908
17188	10:35:41.655	00:00:17.188	1031	-1024	-768	-1	-1	-1	-1	4	-1024	-768	-1	-1	-1	-1	4		0	0						Untertest3.avi	0	880	547	72	111				0	Content		-72	-111	17188148	738244589
17205	10:35:41.672	00:00:17.204	1032	-1024	-768	-1	-1	-1	-1	4	-1024	-768	-1	-1	-1	-1	4		0	0						Untertest3.avi	0	880	547	72	111				0	Content		-72	-111	17204717	738261158
17222	10:35:41.689	00:00:17.221	1033	-1024	-768	-1	-1	-1	-1	4	-1024	-768	-1	-1	-1	-1	4		0	0						Untertest3.avi	0	880	547	72	111				0	Content		-72	-111	17221597	738278038
17238	10:35:41.705	00:00:17.238	1034	-1024	-768	-1	-1	-1	-1	4	-1024	-768	-1	-1	-1	-1	4		0	0						Untertest3.avi	0	880	547	72	111				0	Content		-72	-111	17238265	738294706
17255	10:35:41.722	00:00:17.254	1035	-1024	-768	-1	-1	-1	-1	4	-1024	-768	-1	-1	-1	-1	4		0	0						Untertest3.avi	0	880	547	72	111				0	Content		-72	-111	17254933	738311374
17272	10:35:41.739	00:00:17.271	1036	-1024	-768	-1	-1	-1	-1	4	-1024	-768	-1	-1	-1	-1	4		0	0						Untertest3.avi	0	880	547	72	111				0	Content		-72	-111	17271944	738328385
17289	10:35:41.756	00:00:17.288	1037	-1024	-768	-1	-1	-1	-1	4	-1024	-768	-1	-1	-1	-1	4		0	0						Untertest3.avi	0	880	547	72	111				0	Content		-72	-111	17288612	738345053
17305	10:35:41.772	00:00:17.305	1038	-1024	-768	-1	-1	-1	-1	4	-1024	-768	-1	-1	-1	-1	4		0	0						Untertest3.avi	0	880	547	72	111				0	Content		-72	-111	17305280	738361721
17323	10:35:41.790	00:00:17.322	1039	-1024	-768	-1	-1	-1	-1	4	-1024	-768	-1	-1	-1	-1	4		0	0						Untertest3.avi	0	880	547	72	111				0	Content		-72	-111	17322589	738379030
17340	10:35:41.807	00:00:17.339	1040	-1024	-768	-1	-1	-1	-1	4	-1024	-768	-1	-1	-1	-1	4		0	0						Untertest3.avi	0	880	547	72	111				0	Content		-72	-111	17339961	738396402
17355	10:35:41.822	00:00:17.354	1041	-1024	-768	-1	-1	-1	-1	4	-1024	-768	-1	-1	-1	-1	4		0	0						Untertest3.avi	0	880	547	72	111				0	Content		-72	-111	17354711	738411152
17371	10:35:41.838	00:00:17.371	1042	-1024	-768	-1	-1	-1	-1	4	-1024	-768	-1	-1	-1	-1	4		0	0						Untertest3.avi	0	880	547	72	111				0	Content		-72	-111	17371335	738427776
17388	10:35:41.855	00:00:17.388	1043	-1024	-768	-1	-1	-1	-1	4	-1024	-768	-1	-1	-1	-1	4		0	0						Untertest3.avi	0	880	547	72	111				0	Content		-72	-111	17388003	738444444
17405	10:35:41.872	00:00:17.404	1044	-1024	-768	-1	-1	-1	-1	4	-1024	-768	-1	-1	-1	-1	4		0	0						Untertest3.avi	0	880	547	72	111				0	Content		-72	-111	17404699	738461140
17421	10:35:41.888	00:00:17.421	1045	-1024	-768	-1	-1	-1	-1	4	-1024	-768	-1	-1	-1	-1	4		0	0						Untertest3.avi	0	880	547	72	111				0	Content		-72	-111	17421366	738477807
17438	10:35:41.905	00:00:17.438	1046	-1024	-768	-1	-1	-1	-1	4	-1024	-768	-1	-1	-1	-1	4		0	0						Untertest3.avi	0	880	547	72	111				0	Content		-72	-111	17438014	738494455
17455	10:35:41.922	00:00:17.454	1047	-1024	-768	-1	-1	-1	-1	4	-1024	-768	-1	-1	-1	-1	4		0	0						Untertest3.avi	0	880	547	72	111				0	Content		-72	-111	17454583	738511024
17472	10:35:41.939	00:00:17.471	1048	-1024	-768	-1	-1	-1	-1	4	-1024	-768	-1	-1	-1	-1	4		0	0						Untertest3.avi	0	880	547	72	111				0	Content		-72	-111	17471520	738527961
17488	10:35:41.955	00:00:17.488	1049	-1024	-768	-1	-1	-1	-1	4	-1024	-768	-1	-1	-1	-1	4		0	0						Untertest3.avi	0	880	547	72	111				0	Content		-72	-111	17488188	738544629
17505	10:35:41.972	00:00:17.505	1050	-1024	-768	-1	-1	-1	-1	4	-1024	-768	-1	-1	-1	-1	4		0	0						Untertest3.avi	0	880	547	72	111				0	Content		-72	-111	17505321	738561762
17522	10:35:41.989	00:00:17.521	1051	-1024	-768	-1	-1	-1	-1	4	-1024	-768	-1	-1	-1	-1	4		0	0						Untertest3.avi	0	880	547	72	111				0	Content		-72	-111	17521988	738578429
17539	10:35:42.006	00:00:17.539	1052	-1024	-768	-1	-1	-1	-1	4	-1024	-768	-1	-1	-1	-1	4		0	0						Untertest3.avi	0	880	547	72	111				0	Content		-72	-111	17539079	738595520
17556	10:35:42.023	00:00:17.556	1053	-1024	-768	-1	-1	-1	-1	4	-1024	-768	-1	-1	-1	-1	4		0	0						Untertest3.avi	0	880	547	72	111				0	Content		-72	-111	17556450	738612891
17571	10:35:42.038	00:00:17.571	1054	-1024	-768	-1	-1	-1	-1	4	-1024	-768	-1	-1	-1	-1	4		0	0						Untertest3.avi	0	880	547	72	111				0	Content		-72	-111	17571198	738627639
17588	10:35:42.055	00:00:17.587	1055	-1024	-768	-1	-1	-1	-1	4	-1024	-768	-1	-1	-1	-1	4		0	0						Untertest3.avi	0	880	547	72	111				0	Content		-72	-111	17587867	738644308
17605	10:35:42.072	00:00:17.604	1056	-1024	-768	-1	-1	-1	-1	4	-1024	-768	-1	-1	-1	-1	4		0	0						Untertest3.avi	0	880	547	72	111				0	Content		-72	-111	17604535	738660976
17621	10:35:42.088	00:00:17.621	1057	-1024	-768	-1	-1	-1	-1	4	-1024	-768	-1	-1	-1	-1	4		0	0						Untertest3.avi	0	880	547	72	111				0	Content		-72	-111	17621202	738677643
17638	10:35:42.105	00:00:17.637	1058	-1024	-768	-1	-1	-1	-1	4	-1024	-768	-1	-1	-1	-1	4		0	0						Untertest3.avi	0	880	547	72	111				0	Content		-72	-111	17637822	738694263
17655	10:35:42.122	00:00:17.654	1059	-1024	-768	-1	-1	-1	-1	4	-1024	-768	-1	-1	-1	-1	4		0	0						Untertest3.avi	0	880	547	72	111				0	Content		-72	-111	17654502	738710943
17671	10:35:42.138	00:00:17.671	1060	-1024	-768	-1	-1	-1	-1	4	-1024	-768	-1	-1	-1	-1	4		0	0						Untertest3.avi	0	880	547	72	111				0	Content		-72	-111	17671070	738727511
17688	10:35:42.155	00:00:17.687	1061	-1024	-768	-1	-1	-1	-1	4	-1024	-768	-1	-1	-1	-1	4		0	0						Untertest3.avi	0	880	547	72	111				0	Content		-72	-111	17687945	738744386
17705	10:35:42.172	00:00:17.704	1062	-1024	-768	-1	-1	-1	-1	4	-1024	-768	-1	-1	-1	-1	4		0	0						Untertest3.avi	0	880	547	72	111				0	Content		-72	-111	17704613	738761054
17721	10:35:42.188	00:00:17.721	1063	-1024	-768	-1	-1	-1	-1	4	-1024	-768	-1	-1	-1	-1	4		0	0						Untertest3.avi	0	880	547	72	111				0	Content		-72	-111	17721280	738777721
17738	10:35:42.205	00:00:17.738	1064	-1024	-768	-1	-1	-1	-1	4	-1024	-768	-1	-1	-1	-1	4		0	0						Untertest3.avi	0	880	547	72	111				0	Content		-72	-111	17738293	738794734
17755	10:35:42.222	00:00:17.754	1065	-1024	-768	-1	-1	-1	-1	4	-1024	-768	-1	-1	-1	-1	4		0	0						Untertest3.avi	0	880	547	72	111				0	Content		-72	-111	17754961	738811402
17772	10:35:42.239	00:00:17.771	1066	-1024	-768	-1	-1	-1	-1	4	-1024	-768	-1	-1	-1	-1	4		0	0						Untertest3.avi	0	880	547	72	111				0	Content		-72	-111	17771628	738828069
17789	10:35:42.256	00:00:17.788	1067	-1024	-768	-1	-1	-1	-1	4	-1024	-768	-1	-1	-1	-1	4		0	0						Untertest3.avi	0	880	547	72	111				0	Content		-72	-111	17788937	738845378
17806	10:35:42.273	00:00:17.806	1068	-1024	-768	-1	-1	-1	-1	4	-1024	-768	-1	-1	-1	-1	4		0	0						Untertest3.avi	0	880	547	72	111				0	Content		-72	-111	17806310	738862751
17821	10:35:42.288	00:00:17.821	1069	-1024	-768	-1	-1	-1	-1	4	-1024	-768	-1	-1	-1	-1	4		0	0						Untertest3.avi	0	880	547	72	111				0	Content		-72	-111	17821057	738877498
17838	10:35:42.305	00:00:17.837	1070	-1024	-768	-1	-1	-1	-1	4	-1024	-768	-1	-1	-1	-1	4		0	0						Untertest3.avi	0	880	547	72	111				0	Content		-72	-111	17837745	738894186
17854	10:35:42.321	00:00:17.854	1071	-1024	-768	-1	-1	-1	-1	4	-1024	-768	-1	-1	-1	-1	4		0	0						Untertest3.avi	0	880	547	72	111				0	Content		-72	-111	17854413	738910854
17871	10:35:42.338	00:00:17.871	1072	-1024	-768	-1	-1	-1	-1	4	-1024	-768	-1	-1	-1	-1	4		0	0						Untertest3.avi	0	880	547	72	111				0	Content		-72	-111	17871080	738927521
17888	10:35:42.355	00:00:17.887	1073	-1024	-768	-1	-1	-1	-1	4	-1024	-768	-1	-1	-1	-1	4		0	0						Untertest3.avi	0	880	547	72	111				0	Content		-72	-111	17887748	738944189
17904	10:35:42.371	00:00:17.904	1074	-1024	-768	-1	-1	-1	-1	4	-1024	-768	-1	-1	-1	-1	4		0	0						Untertest3.avi	0	880	547	72	111				0	Content		-72	-111	17904357	738960798
17921	10:35:42.388	00:00:17.920	1075	-1024	-768	-1	-1	-1	-1	4	-1024	-768	-1	-1	-1	-1	4		0	0						Untertest3.avi	0	880	547	72	111				0	Content		-72	-111	17920925	738977366
17938	10:35:42.405	00:00:17.937	1076	-1024	-768	-1	-1	-1	-1	4	-1024	-768	-1	-1	-1	-1	4		0	0						Untertest3.avi	0	880	547	72	111				0	Content		-72	-111	17937863	738994304
17955	10:35:42.422	00:00:17.954	1077	-1024	-768	-1	-1	-1	-1	4	-1024	-768	-1	-1	-1	-1	4		0	0						Untertest3.avi	0	880	547	72	111				0	Content		-72	-111	17954531	739010972
17972	10:35:42.439	00:00:17.971	1078	-1024	-768	-1	-1	-1	-1	4	-1024	-768	-1	-1	-1	-1	4		0	0						Untertest3.avi	0	880	547	72	111				0	Content		-72	-111	17971664	739028105
17988	10:35:42.455	00:00:17.988	1079	-1024	-768	-1	-1	-1	-1	4	-1024	-768	-1	-1	-1	-1	4		0	0						Untertest3.avi	0	880	547	72	111				0	Content		-72	-111	17988332	739044773
18006	10:35:42.473	00:00:18.005	1080	-1024	-768	-1	-1	-1	-1	4	-1024	-768	-1	-1	-1	-1	4		0	0						Untertest3.avi	0	880	547	72	111				0	Content		-72	-111	18005544	739061985
18023	10:35:42.490	00:00:18.022	1081	-1024	-768	-1	-1	-1	-1	4	-1024	-768	-1	-1	-1	-1	4		0	0						Untertest3.avi	0	880	547	72	111				0	Content		-72	-111	18022791	739079232
18038	10:35:42.505	00:00:18.037	1082	-1024	-768	-1	-1	-1	-1	4	-1024	-768	-1	-1	-1	-1	4		0	0						Untertest3.avi	0	880	547	72	111				0	Content		-72	-111	18037539	739093980
18054	10:35:42.521	00:00:18.054	1083	-1024	-768	-1	-1	-1	-1	4	-1024	-768	-1	-1	-1	-1	4		0	0						Untertest3.avi	0	880	547	72	111				0	Content		-72	-111	18054159	739110600
18071	10:35:42.538	00:00:18.070	1084	-1024	-768	-1	-1	-1	-1	4	-1024	-768	-1	-1	-1	-1	4		0	0						Untertest3.avi	0	880	547	72	111				0	Content		-72	-111	18070880	739127321
18088	10:35:42.555	00:00:18.087	1085	-1024	-768	-1	-1	-1	-1	4	-1024	-768	-1	-1	-1	-1	4		0	0						Untertest3.avi	0	880	547	72	111				0	Content		-72	-111	18087548	739143989
18104	10:35:42.571	00:00:18.104	1086	-1024	-768	-1	-1	-1	-1	4	-1024	-768	-1	-1	-1	-1	4		0	0						Untertest3.avi	0	880	547	72	111				0	Content		-72	-111	18104233	739160674
18121	10:35:42.588	00:00:18.120	1087	-1024	-768	-1	-1	-1	-1	4	-1024	-768	-1	-1	-1	-1	4		0	0						Untertest3.avi	0	880	547	72	111				0	Content		-72	-111	18120855	739177296
18137	10:35:42.604	00:00:18.137	1088	-1024	-768	-1	-1	-1	-1	4	555,2095	941,6951	0,4697822	0,4719015	441,1809	3,748588	0	20	555	942						Untertest3.avi	0	880	547	72	111	486	831	100	0	Content		483	831	18137482	739193923
18154	10:35:42.621	00:00:18.154	1089	-1024	-768	-1	-1	-1	-1	4	-1024	-768	-1	-1	-1	-1	4	20	0	0						Untertest3.avi	0	880	547	72	111	486	831	100	0	Content		-72	-111	18154231	739210672
18171	10:35:42.638	00:00:18.170	1090	-1024	-768	-1	-1	-1	-1	4	-1024	-768	-1	-1	-1	-1	4	20	0	0						Untertest3.avi	0	880	547	72	111	486	831	100	0	Content		-72	-111	18170852	739227293
18187	10:35:42.654	00:00:18.187	1091	-1024	-768	-1	-1	-1	-1	4	558,1475	942,0564	0,4693131	0,4721191	440,2489	3,752974	0	20	558	942						Untertest3.avi	0	880	547	72	111	486	831	100	0	Content		486	831	18187478	739243919
18204	10:35:42.671	00:00:18.204	1092	-1024	-768	-1	-1	-1	-1	4	-1024	-768	-1	-1	-1	-1	4	20	0	0						Untertest3.avi	0	880	547	72	111	486	831	100	0	Content		-72	-111	18204105	739260546
18221	10:35:42.688	00:00:18.220	1093	591,9935	965,2841	0,4622149	0,4738021	438,3868	3,529976	1	559,0971	957,6699	0,4617816	0,4737982	440,2489	3,554031	3	20	592	965						Untertest3.avi	0	880	547	72	111	486	831	100	0	Content		520	854	18220850	739277291
18237	10:35:42.704	00:00:18.237	1094	-1024	-768	-1	-1	-1	-1	4	568,3495	921,1863	0,4654241	0,4741205	427,2774	3,567102	0	21	568	921						Untertest3.avi	0	880	547	72	111	582	852	117	0	Content		496	810	18237473	739293914
18254	10:35:42.721	00:00:18.254	1095	816,1385	988,0935	0,6454614	0,4556122	438,3867	3,470671	1	783,9377	978,4569	0,6455256	0,4556063	438,5813	3,484806	3	21	816	988						Untertest3.avi	0	880	547	72	111	582	852	117	0	Content		744	877	18254097	739310538
18271	10:35:42.738	00:00:18.270	1096	-1024	-768	-1	-1	-1	-1	4	575,0871	920,0598	0,4651215	0,4748218	427,0125	3,570282	0	21	575	920						Untertest3.avi	0	880	547	72	111	582	852	117	0	Content		503	809	18270721	739327162
18287	10:35:42.754	00:00:18.287	1097	759,1786	963,2937	0,6484361	0,456778	422,5171	3,477476	0	-1024	-768	-1	-1	-1	-1	4	21	759	963						Untertest3.avi	0	880	547	72	111	582	852	117	0	Content		687	852	18287471	739343912
18304	10:35:42.771	00:00:18.304	1098	-1024	-768	-1	-1	-1	-1	4	-1024	-768	-1	-1	-1	-1	4	21	0	0						Untertest3.avi	0	880	547	72	111	582	852	117	0	Content		-72	-111	18304101	739360542
18321	10:35:42.788	00:00:18.320	1099	-1024	-768	-1	-1	-1	-1	4	565,1708	976,4916	0,4675891	0,4769678	435,6218	3,539094	0	21	565	976						Untertest3.avi	0	880	547	72	111	582	852	117	0	Content		493	865	18320722	739377163
18337	10:35:42.804	00:00:18.337	1100	744,3107	982,5096	0,6482544	0,4602834	422,5171	3,249742	0	562,7322	956,5408	0,4673164	0,4779127	435,6218	3,503441	0	21	654	970						Untertest3.avi	0	880	547	72	111	582	852	117	0	Content		582	859	18337349	739393790
18354	10:35:42.821	00:00:18.354	1101	-1024	-768	-1	-1	-1	-1	4	-1024	-768	-1	-1	-1	-1	4		0	0						Untertest3.avi	0	880	547	72	111				0	Content		-72	-111	18354097	739410538
18371	10:35:42.838	00:00:18.370	1102	-1024	-768	-1	-1	-1	-1	4	-1024	-768	-1	-1	-1	-1	4		0	0						Untertest3.avi	0	880	547	72	111				0	Content		-72	-111	18370722	739427163
18387	10:35:42.854	00:00:18.387	1103	-1024	-768	-1	-1	-1	-1	4	-1024	-768	-1	-1	-1	-1	4		0	0						Untertest3.avi	0	880	547	72	111				0	Content		-72	-111	18387347	739443788
18404	10:35:42.871	00:00:18.404	1104	-1024	-768	-1	-1	-1	-1	4	-1024	-768	-1	-1	-1	-1	4		0	0						Untertest3.avi	0	880	547	72	111				0	Content		-72	-111	18404015	739460456
18421	10:35:42.888	00:00:18.420	1105	-1024	-768	-1	-1	-1	-1	4	-1024	-768	-1	-1	-1	-1	4		0	0						Untertest3.avi	0	880	547	72	111				0	Content		-72	-111	18420720	739477161
18437	10:35:42.904	00:00:18.437	1106	-1024	-768	-1	-1	-1	-1	4	-1024	-768	-1	-1	-1	-1	4		0	0						Untertest3.avi	0	880	547	72	111				0	Content		-72	-111	18437303	739493744
18454	10:35:42.921	00:00:18.453	1107	-1024	-768	-1	-1	-1	-1	4	-1024	-768	-1	-1	-1	-1	4		0	0						Untertest3.avi	0	880	547	72	111				0	Content		-72	-111	18453971	739510412
18471	10:35:42.938	00:00:18.470	1108	-1024	-768	-1	-1	-1	-1	4	513,2848	928,5236	0,4652523	0,4778894	432,1969	3,471858	0	22	513	929						Untertest3.avi	0	880	547	72	111	445	810	83	0	Content		441	818	18470646	739527087
18487	10:35:42.954	00:00:18.487	1109	466,7912	912,3857	0,6467158	0,4602845	422,5151	2,953726	0	486,6505	923,7168	0,4647293	0,4778047	432,1969	3,460228	0	22	477	918						Untertest3.avi	0	880	547	72	111	445	810	83	0	Content		405	807	18487257	739543698
18504	10:35:42.971	00:00:18.503	1110	-1024	-768	-1	-1	-1	-1	4	522,0942	869,4376	0,4524424	0,4784852	462,1044	3,873951	0	22	522	869						Untertest3.avi	0	880	547	72	111	445	810	83	0	Content		450	758	18503883	739560324
18521	10:35:42.988	00:00:18.520	1111	-1024	-768	-1	-1	-1	-1	4	530,64	923,8707	0,4721633	0,4777893	462,1044	3,726215	0	22	531	924						Untertest3.avi	0	880	547	72	111	445	810	83	0	Content		459	813	18520644	739577085
18537	10:35:43.004	00:00:18.537	1112	-1024	-768	-1	-1	-1	-1	4	503,0352	894,4679	0,4656643	0,4778294	438,9389	3,59176	0	22	503	894						Untertest3.avi	0	880	547	72	111	445	810	83	0	Content		431	783	18537256	739593697
18554	10:35:43.021	00:00:18.553	1113	754,881	959,1295	0,6358708	0,4621328	473,7658	3,685709	0	-1024	-768	-1	-1	-1	-1	4	23	755	959						Untertest3.avi	0	880	547	72	111	683	812	283	0	Content		683	848	18553881	739610322
18571	10:35:43.038	00:00:18.570	1114	745,6396	884,0246	0,6647542	0,4614381	473,7643	4,063881	0	-1024	-768	-1	-1	-1	-1	4	23	746	884						Untertest3.avi	0	880	547	72	111	683	812	283	0	Content		674	773	18570505	739626946
18587	10:35:43.054	00:00:18.587	1115	777,2551	967,1836	0,6359344	0,4627558	473,7658	3,656254	0	-1024	-768	-1	-1	-1	-1	4	23	777	967						Untertest3.avi	0	880	547	72	111	683	812	283	0	Content		705	856	18587253	739643694
18604	10:35:43.071	00:00:18.603	1116	743,9044	911,114	0,664784	0,4624211	473,7643	3,95198	0	-1024	-768	-1	-1	-1	-1	4	23	744	911						Untertest3.avi	0	880	547	72	111	683	812	283	0	Content		672	800	18603877	739660318
18620	10:35:43.087	00:00:18.620	1117	-1024	-768	-1	-1	-1	-1	4	468,7236	890,4526	0,4592119	0,4793302	435,0716	3,501905	0	23	469	890						Untertest3.avi	0	880	547	72	111	683	812	283	0	Content		397	779	18620498	739676939
18637	10:35:43.104	00:00:18.637	1118	807,2294	912,2537	0,6644312	0,463343	473,7644	3,869141	0	-1024	-768	-1	-1	-1	-1	4	23	807	912						Untertest3.avi	0	880	547	72	111	683	812	283	0	Content		735	801	18637141	739693582
18654	10:35:43.121	00:00:18.653	1119	-1024	-768	-1	-1	-1	-1	4	-1024	-768	-1	-1	-1	-1	4	23	0	0						Untertest3.avi	0	880	547	72	111	683	812	283	0	Content		-72	-111	18653885	739710326
18670	10:35:43.137	00:00:18.670	1120	-1024	-768	-1	-1	-1	-1	4	-1024	-768	-1	-1	-1	-1	4	23	0	0						Untertest3.avi	0	880	547	72	111	683	812	283	0	Content		-72	-111	18670495	739726936
18687	10:35:43.154	00:00:18.687	1121	-1024	-768	-1	-1	-1	-1	4	-1024	-768	-1	-1	-1	-1	4	23	0	0						Untertest3.avi	0	880	547	72	111	683	812	283	0	Content		-72	-111	18687120	739743561
18704	10:35:43.171	00:00:18.703	1122	-1024	-768	-1	-1	-1	-1	4	-1024	-768	-1	-1	-1	-1	4	23	0	0						Untertest3.avi	0	880	547	72	111	683	812	283	0	Content		-72	-111	18703788	739760229
18720	10:35:43.187	00:00:18.720	1123	-1024	-768	-1	-1	-1	-1	4	-1024	-768	-1	-1	-1	-1	4	23	0	0						Untertest3.avi	0	880	547	72	111	683	812	283	0	Content		-72	-111	18720493	739776934
18737	10:35:43.204	00:00:18.737	1124	715,1786	922,8311	0,6515979	0,4648463	440,6501	3,635321	0	-1024	-768	-1	-1	-1	-1	4	23	715	923						Untertest3.avi	0	880	547	72	111	683	812	283	0	Content		643	812	18737119	739793560
18754	10:35:43.221	00:00:18.753	1125	802,9235	932,691	0,6418265	0,4660954	440,6501	3,394727	0	-1024	-768	-1	-1	-1	-1	4	23	803	933						Untertest3.avi	0	880	547	72	111	683	812	283	0	Content		731	822	18753745	739810186
18770	10:35:43.237	00:00:18.770	1126	-1024	-768	-1	-1	-1	-1	4	-1024	-768	-1	-1	-1	-1	4	23	0	0						Untertest3.avi	0	880	547	72	111	683	812	283	0	Content		-72	-111	18770366	739826807
18787	10:35:43.254	00:00:18.787	1127	-1024	-768	-1	-1	-1	-1	4	-1024	-768	-1	-1	-1	-1	4	23	0	0						Untertest3.avi	0	880	547	72	111	683	812	283	0	Content		-72	-111	18787116	739843557
18804	10:35:43.271	00:00:18.803	1128	-1024	-768	-1	-1	-1	-1	4	-1024	-768	-1	-1	-1	-1	4	23	0	0						Untertest3.avi	0	880	547	72	111	683	812	283	0	Content		-72	-111	18803773	739860214
18820	10:35:43.287	00:00:18.820	1129	-1024	-768	-1	-1	-1	-1	4	-1024	-768	-1	-1	-1	-1	4	23	0	0						Untertest3.avi	0	880	547	72	111	683	812	283	0	Content		-72	-111	18820440	739876881
18837	10:35:43.304	00:00:18.837	1130	668,3995	945,3695	0,6440951	0,4665693	423,0647	3,378476	0	417,311	946,9247	0,4606499	0,4797285	425,9123	3,42263	0	24	543	946						Untertest3.avi	0	880	547	72	111	477	823	167	0	Content		471	835	18837066	739893507
18854	10:35:43.321	00:00:18.853	1131	645,7395	908,6035	0,6508587	0,4659313	441,3212	3,500819	0	469,4283	944,4739	0,4605533	0,4798691	426,1933	3,453632	0	24	558	927						Untertest3.avi	0	880	547	72	111	477	823	167	0	Content		486	816	18853693	739910134
18870	10:35:43.337	00:00:18.870	1132	691,3101	964,9283	0,6435567	0,4663241	423,067	3,276193	0	457,7927	949,3035	0,4603324	0,4790616	426,1933	3,38338	0	24	575	957						Untertest3.avi	0	880	547	72	111	477	823	167	0	Content		503	846	18870440	739926881
18887	10:35:43.354	00:00:18.887	1133	733,2454	967,283	0,6401966	0,466717	441,3212	3,471132	0	441,0734	967,1362	0,4599344	0,4785531	426,1933	3,333935	0	24	587	967						Untertest3.avi	0	880	547	72	111	477	823	167	0	Content		515	856	18887066	739943507
18904	10:35:43.371	00:00:18.903	1134	-1024	-768	-1	-1	-1	-1	4	446,1054	948,5363	0,4593913	0,4785141	425,2032	3,391609	0	24	446	949						Untertest3.avi	0	880	547	72	111	477	823	167	0	Content		374	838	18903689	739960130
18920	10:35:43.387	00:00:18.920	1135	685,694	986,241	0,6494609	0,465528	441,3198	3,445773	0	412,0569	955,1952	0,4587119	0,4779804	425,2032	3,382595	0	24	549	971						Untertest3.avi	0	880	547	72	111	477	823	167	0	Content		477	860	18920314	739976755
18937	10:35:43.404	00:00:18.937	1136	668,8174	931,7756	0,649253	0,4653685	441,3198	3,619639	0	-1024	-768	-1	-1	-1	-1	4	24	669	932						Untertest3.avi	0	880	547	72	111	477	823	167	0	Content		597	821	18937062	739993503
18954	10:35:43.421	00:00:18.953	1137	668,8174	931,7756	0,6498544	0,4650583	443,9198	3,619639	0	414,3753	936,8993	0,4583641	0,4776572	425,5728	3,403884	0	24	542	934						Untertest3.avi	0	880	547	72	111	477	823	167	0	Content		470	823	18953687	740010128
18970	10:35:43.437	00:00:18.970	1138	-1024	-768	-1	-1	-1	-1	4	-1024	-768	-1	-1	-1	-1	4	24	0	0						Untertest3.avi	0	880	547	72	111	477	823	167	0	Content		-72	-111	18970309	740026750
18987	10:35:43.454	00:00:18.986	1139	648,5946	932,957	0,6489282	0,46503	443,9184	3,702864	0	-1024	-768	-1	-1	-1	-1	4	24	649	933						Untertest3.avi	0	880	547	72	111	477	823	167	0	Content		577	822	18986934	740043375
19004	10:35:43.471	00:00:19.003	1140	-1024	-768	-1	-1	-1	-1	4	420,4526	928,6199	0,4573245	0,4773792	425,3505	3,432853	0	25	420	929						Untertest3.avi	0	880	547	72	111	378	822	233	0	Content		348	818	19003682	740060123
19020	10:35:43.487	00:00:19.020	1141	-1024	-768	-1	-1	-1	-1	4	413,1429	929,4049	0,4533083	0,4772937	437,575	3,526573	0	25	413	929						Untertest3.avi	0	880	547	72	111	378	822	233	0	Content		341	818	19020307	740076748
19037	10:35:43.504	00:00:19.036	1142	676,0695	975,3012	0,6483943	0,4652717	443,9184	3,592986	0	435,678	929,4673	0,4531181	0,4773006	437,575	3,52811	0	25	556	952						Untertest3.avi	0	880	547	72	111	378	822	233	0	Content		484	841	19036931	740093372
19054	10:35:43.521	00:00:19.053	1143	-1024	-768	-1	-1	-1	-1	4	450,1025	900,0592	0,4567113	0,4773422	425,6926	3,541626	0	25	450	900						Untertest3.avi	0	880	547	72	111	378	822	233	0	Content		378	789	19053555	740109996
19070	10:35:43.537	00:00:19.070	1144	660,4265	956,8435	0,6401602	0,4662638	423,3049	3,464438	0	392,7321	909,1024	0,4563516	0,4771686	425,6926	3,562993	0	25	527	933						Untertest3.avi	0	880	547	72	111	378	822	233	0	Content		455	822	19070324	740126765
19087	10:35:43.554	00:00:19.086	1145	-1024	-768	-1	-1	-1	-1	4	-1024	-768	-1	-1	-1	-1	4	25	0	0						Untertest3.avi	0	880	547	72	111	378	822	233	0	Content		-72	-111	19086931	740143372
19104	10:35:43.571	00:00:19.103	1146	-1024	-768	-1	-1	-1	-1	4	408,8122	941,8093	0,4563404	0,4764757	425,6926	3,497282	0	25	409	942						Untertest3.avi	0	880	547	72	111	378	822	233	0	Content		337	831	19103553	740159994
19120	10:35:43.587	00:00:19.120	1147	-1024	-768	-1	-1	-1	-1	4	-1024	-768	-1	-1	-1	-1	4	25	0	0						Untertest3.avi	0	880	547	72	111	378	822	233	0	Content		-72	-111	19120180	740176621
19137	10:35:43.604	00:00:19.136	1148	-1024	-768	-1	-1	-1	-1	4	-1024	-768	-1	-1	-1	-1	4	25	0	0						Untertest3.avi	0	880	547	72	111	378	822	233	0	Content		-72	-111	19136867	740193308
19154	10:35:43.621	00:00:19.153	1149	-1024	-768	-1	-1	-1	-1	4	-1024	-768	-1	-1	-1	-1	4	25	0	0						Untertest3.avi	0	880	547	72	111	378	822	233	0	Content		-72	-111	19153534	740209975
19170	10:35:43.637	00:00:19.170	1150	654,9958	966,7279	0,6400511	0,4662731	423,8669	3,318312	0	-1024	-768	-1	-1	-1	-1	4	25	655	967						Untertest3.avi	0	880	547	72	111	378	822	233	0	Content		583	856	19170176	740226617
19187	10:35:43.654	00:00:19.186	1151	-1024	-768	-1	-1	-1	-1	4	-1024	-768	-1	-1	-1	-1	4	25	0	0						Untertest3.avi	0	880	547	72	111	378	822	233	0	Content		-72	-111	19186845	740243286
19203	10:35:43.670	00:00:19.203	1152	-1024	-768	-1	-1	-1	-1	4	-1024	-768	-1	-1	-1	-1	4	25	0	0						Untertest3.avi	0	880	547	72	111	378	822	233	0	Content		-72	-111	19203468	740259909
19220	10:35:43.687	00:00:19.220	1153	-1024	-768	-1	-1	-1	-1	4	408,0777	922,3875	0,4570093	0,4753922	427,6362	3,536264	0	25	408	922						Untertest3.avi	0	880	547	72	111	378	822	233	0	Content		336	811	19220115	740276556
19237	10:35:43.704	00:00:19.236	1154	-1024	-768	-1	-1	-1	-1	4	-1024	-768	-1	-1	-1	-1	4		0	0						Untertest3.avi	0	880	547	72	111				0	Content		-72	-111	19236716	740293157
19253	10:35:43.720	00:00:19.253	1155	-1024	-768	-1	-1	-1	-1	4	-1024	-768	-1	-1	-1	-1	4		0	0						Untertest3.avi	0	880	547	72	111				0	Content		-72	-111	19253464	740309905
19270	10:35:43.737	00:00:19.270	1156	-1024	-768	-1	-1	-1	-1	4	-1024	-768	-1	-1	-1	-1	4		0	0						Untertest3.avi	0	880	547	72	111				0	Content		-72	-111	19270089	740326530
19287	10:35:43.754	00:00:19.286	1157	-1024	-768	-1	-1	-1	-1	4	-1024	-768	-1	-1	-1	-1	4		0	0						Untertest3.avi	0	880	547	72	111				0	Content		-72	-111	19286757	740343198
19303	10:35:43.770	00:00:19.303	1158	-1024	-768	-1	-1	-1	-1	4	-1024	-768	-1	-1	-1	-1	4		0	0						Untertest3.avi	0	880	547	72	111				0	Content		-72	-111	19303425	740359866
19320	10:35:43.787	00:00:19.320	1159	-1024	-768	-1	-1	-1	-1	4	-1024	-768	-1	-1	-1	-1	4		0	0						Untertest3.avi	0	880	547	72	111				0	Content		-72	-111	19320093	740376534
19337	10:35:43.804	00:00:19.336	1160	-1024	-768	-1	-1	-1	-1	4	-1024	-768	-1	-1	-1	-1	4		0	0						Untertest3.avi	0	880	547	72	111				0	Content		-72	-111	19336715	740393156
19353	10:35:43.820	00:00:19.353	1161	-1024	-768	-1	-1	-1	-1	4	-1024	-768	-1	-1	-1	-1	4		0	0						Untertest3.avi	0	880	547	72	111				0	Content		-72	-111	19353382	740409823
19370	10:35:43.837	00:00:19.370	1162	-1024	-768	-1	-1	-1	-1	4	-1024	-768	-1	-1	-1	-1	4		0	0						Untertest3.avi	0	880	547	72	111				0	Content		-72	-111	19370046	740426487
19387	10:35:43.854	00:00:19.386	1163	-1024	-768	-1	-1	-1	-1	4	-1024	-768	-1	-1	-1	-1	4		0	0						Untertest3.avi	0	880	547	72	111				0	Content		-72	-111	19386714	740443155
19403	10:35:43.870	00:00:19.403	1164	-1024	-768	-1	-1	-1	-1	4	-1024	-768	-1	-1	-1	-1	4		0	0						Untertest3.avi	0	880	547	72	111				0	Content		-72	-111	19403332	740459773
19420	10:35:43.887	00:00:19.419	1165	-1024	-768	-1	-1	-1	-1	4	-1024	-768	-1	-1	-1	-1	4		0	0						Untertest3.avi	0	880	547	72	111				0	Content		-72	-111	19419958	740476399
19437	10:35:43.904	00:00:19.436	1166	-1024	-768	-1	-1	-1	-1	4	368,1237	976,0564	0,4589854	0,4745021	423,1156	3,382018	0	26	368	976						Untertest3.avi	0	880	547	72	111	524	802	116	0	Content		296	865	19436708	740493149
19453	10:35:43.920	00:00:19.453	1167	-1024	-768	-1	-1	-1	-1	4	-1024	-768	-1	-1	-1	-1	4	26	0	0						Untertest3.avi	0	880	547	72	111	524	802	116	0	Content		-72	-111	19453332	740509773
19470	10:35:43.937	00:00:19.469	1168	-1024	-768	-1	-1	-1	-1	4	-1024	-768	-1	-1	-1	-1	4	26	0	0						Untertest3.avi	0	880	547	72	111	524	802	116	0	Content		-72	-111	19469956	740526397
19487	10:35:43.954	00:00:19.486	1169	-1024	-768	-1	-1	-1	-1	4	-1024	-768	-1	-1	-1	-1	4	26	0	0						Untertest3.avi	0	880	547	72	111	524	802	116	0	Content		-72	-111	19486624	740543065
19503	10:35:43.970	00:00:19.503	1170	717,3809	909,9724	0,6411156	0,4632321	421,921	3,344022	0	473,8476	916,4893	0,457381	0,4714784	421,9231	3,377392	0	26	596	913						Untertest3.avi	0	880	547	72	111	524	802	116	0	Content		524	802	19503330	740559771
19520	10:35:43.987	00:00:19.519	1171	717,3809	909,9724	0,6502782	0,4623458	445,3604	3,344022	0	559,6046	886,0717	0,4598235	0,4708058	431,9748	3,500959	0	26	638	898						Untertest3.avi	0	880	547	72	111	524	802	116	0	Content		566	787	19519952	740576393
19537	10:35:44.004	00:00:19.536	1172	759,3448	899,0862	0,6379037	0,4632345	445,3604	3,562953	0	-1024	-768	-1	-1	-1	-1	4	26	759	899						Untertest3.avi	0	880	547	72	111	524	802	116	0	Content		687	788	19536576	740593017
19553	10:35:44.020	00:00:19.553	1173	-1024	-768	-1	-1	-1	-1	4	-1024	-768	-1	-1	-1	-1	4		0	0						Untertest3.avi	0	880	547	72	111				0	Content		-72	-111	19553196	740609637
19570	10:35:44.037	00:00:19.569	1174	-1024	-768	-1	-1	-1	-1	4	-1024	-768	-1	-1	-1	-1	4		0	0						Untertest3.avi	0	880	547	72	111				0	Content		-72	-111	19569882	740626323
19587	10:35:44.054	00:00:19.586	1175	-1024	-768	-1	-1	-1	-1	4	-1024	-768	-1	-1	-1	-1	4		0	0						Untertest3.avi	0	880	547	72	111				0	Content		-72	-111	19586550	740642991
19603	10:35:44.070	00:00:19.603	1176	-1024	-768	-1	-1	-1	-1	4	-1024	-768	-1	-1	-1	-1	4		0	0						Untertest3.avi	0	880	547	72	111				0	Content		-72	-111	19603189	740659630
19620	10:35:44.087	00:00:19.619	1177	-1024	-768	-1	-1	-1	-1	4	-1024	-768	-1	-1	-1	-1	4		0	0						Untertest3.avi	0	880	547	72	111				0	Content		-72	-111	19619813	740676254
19637	10:35:44.104	00:00:19.636	1178	-1024	-768	-1	-1	-1	-1	4	-1024	-768	-1	-1	-1	-1	4		0	0						Untertest3.avi	0	880	547	72	111				0	Content		-72	-111	19636562	740693003
19653	10:35:44.120	00:00:19.653	1179	-1024	-768	-1	-1	-1	-1	4	-1024	-768	-1	-1	-1	-1	4		0	0						Untertest3.avi	0	880	547	72	111				0	Content		-72	-111	19653192	740709633
19670	10:35:44.137	00:00:19.669	1180	-1024	-768	-1	-1	-1	-1	4	-1024	-768	-1	-1	-1	-1	4		0	0						Untertest3.avi	0	880	547	72	111				0	Content		-72	-111	19669860	740726301
19686	10:35:44.153	00:00:19.686	1181	-1024	-768	-1	-1	-1	-1	4	-1024	-768	-1	-1	-1	-1	4		0	0						Untertest3.avi	0	880	547	72	111				0	Content		-72	-111	19686451	740742892
19703	10:35:44.170	00:00:19.703	1182	-1024	-768	-1	-1	-1	-1	4	-1024	-768	-1	-1	-1	-1	4		0	0						Untertest3.avi	0	880	547	72	111				0	Content		-72	-111	19703188	740759629
19720	10:35:44.187	00:00:19.719	1183	-1024	-768	-1	-1	-1	-1	4	-1024	-768	-1	-1	-1	-1	4		0	0						Untertest3.avi	0	880	547	72	111				0	Content		-72	-111	19719811	740776252
19736	10:35:44.203	00:00:19.736	1184	-1024	-768	-1	-1	-1	-1	4	-1024	-768	-1	-1	-1	-1	4		0	0						Untertest3.avi	0	880	547	72	111				0	Content		-72	-111	19736479	740792920
19753	10:35:44.220	00:00:19.753	1185	-1024	-768	-1	-1	-1	-1	4	-1024	-768	-1	-1	-1	-1	4		0	0						Untertest3.avi	0	880	547	72	111				0	Content		-72	-111	19753055	740809496
19770	10:35:44.237	00:00:19.769	1186	-1024	-768	-1	-1	-1	-1	4	480,139	875,7471	0,4547756	0,4764726	434,0481	3,61994	0	27	480	876						Untertest3.avi	0	880	547	72	111	432	802	183	0	Content		408	765	19769804	740826245
19786	10:35:44.253	00:00:19.786	1187	-1024	-768	-1	-1	-1	-1	4	-1024	-768	-1	-1	-1	-1	4	27	0	0						Untertest3.avi	0	880	547	72	111	432	802	183	0	Content		-72	-111	19786461	740842902
19803	10:35:44.270	00:00:19.803	1188	-1024	-768	-1	-1	-1	-1	4	-1024	-768	-1	-1	-1	-1	4	27	0	0						Untertest3.avi	0	880	547	72	111	432	802	183	0	Content		-72	-111	19803128	740859569
19820	10:35:44.287	00:00:19.819	1189	753,0175	927,0225	0,6504565	0,4687764	446,3521	3,609123	0	-1024	-768	-1	-1	-1	-1	4	27	753	927						Untertest3.avi	0	880	547	72	111	432	802	183	0	Content		681	816	19819757	740876198
19836	10:35:44.303	00:00:19.836	1190	-1024	-768	-1	-1	-1	-1	4	499,9825	913,0995	0,4545907	0,4786965	434,0481	3,419806	0	27	500	913						Untertest3.avi	0	880	547	72	111	432	802	183	0	Content		428	802	19836391	740892832
19853	10:35:44.320	00:00:19.853	1191	-1024	-768	-1	-1	-1	-1	4	515,0833	912,7534	0,4545893	0,4785305	434,0481	3,443625	0	27	515	913						Untertest3.avi	0	880	547	72	111	432	802	183	0	Content		443	802	19853130	740909571
19870	10:35:44.337	00:00:19.869	1192	-1024	-768	-1	-1	-1	-1	4	-1024	-768	-1	-1	-1	-1	4	27	0	0						Untertest3.avi	0	880	547	72	111	432	802	183	0	Content		-72	-111	19869753	740926194
19886	10:35:44.353	00:00:19.886	1193	-1024	-768	-1	-1	-1	-1	4	-1024	-768	-1	-1	-1	-1	4	27	0	0						Untertest3.avi	0	880	547	72	111	432	802	183	0	Content		-72	-111	19886376	740942817
19903	10:35:44.370	00:00:19.903	1194	-1024	-768	-1	-1	-1	-1	4	-1024	-768	-1	-1	-1	-1	4	27	0	0						Untertest3.avi	0	880	547	72	111	432	802	183	0	Content		-72	-111	19903043	740959484
19920	10:35:44.387	00:00:19.919	1195	-1024	-768	-1	-1	-1	-1	4	495,2709	921,3406	0,4571669	0,476437	425,5384	3,277139	0	27	495	921						Untertest3.avi	0	880	547	72	111	432	802	183	0	Content		423	810	19919754	740976195
19936	10:35:44.403	00:00:19.936	1196	-1024	-768	-1	-1	-1	-1	4	504,1819	876,0519	0,4574896	0,4753634	425,5384	3,401209	0	27	504	876						Untertest3.avi	0	880	547	72	111	432	802	183	0	Content		432	765	19936388	740992829
19953	10:35:44.420	00:00:19.953	1197	706,6176	913,6555	0,6430346	0,4657611	425,8727	3,276649	0	-1024	-768	-1	-1	-1	-1	4	28	707	914						Untertest3.avi	0	880	547	72	111	547	778	167	0	Content		635	803	19953000	741009441
19970	10:35:44.437	00:00:19.969	1198	722,0541	927,3889	0,6433997	0,4651521	425,8727	3,247799	0	-1024	-768	-1	-1	-1	-1	4	28	722	927						Untertest3.avi	0	880	547	72	111	547	778	167	0	Content		650	816	19969625	741026066
19986	10:35:44.453	00:00:19.986	1199	748,4496	909,6832	0,6419192	0,4659643	425,8746	3,080353	0	-1024	-768	-1	-1	-1	-1	4	28	748	910						Untertest3.avi	0	880	547	72	111	547	778	167	0	Content		676	799	19986383	741042824
20003	10:35:44.470	00:00:20.002	1200	716,1696	902,1425	0,6416245	0,4656395	425,8746	3,030152	0	522,5161	893,0685	0,4578913	0,4731679	425,5384	3,252119	0	28	619	898						Untertest3.avi	0	880	547	72	111	547	778	167	0	Content		547	787	20002998	741059439
20020	10:35:44.487	00:00:20.019	1201	716,1696	902,1425	0,6424816	0,4652693	424,679	3,030152	0	522,5161	893,0685	0,4578866	0,4733245	425,0063	3,252119	0	28	619	898						Untertest3.avi	0	880	547	72	111	547	778	167	0	Content		547	787	20019621	741076062
20036	10:35:44.503	00:00:20.036	1202	748,8388	883,1715	0,6425132	0,4652355	424,679	3,04534	0	479,3721	862,3978	0,4580518	0,4730644	425,0064	3,338667	0	28	614	873						Untertest3.avi	0	880	547	72	111	547	778	167	0	Content		542	762	20036246	741092687
20053	10:35:44.520	00:00:20.052	1203	718,0514	887,5178	0,6422618	0,4651408	424,679	3,027943	0	495,2707	862,9832	0,4581213	0,4727194	424,8506	3,274218	0	28	607	875						Untertest3.avi	0	880	547	72	111	547	778	167	0	Content		535	764	20052994	741109435
20070	10:35:44.537	00:00:20.069	1204	-1024	-768	-1	-1	-1	-1	4	455,8226	851,6652	0,4567144	0,472763	430,0621	3,367688	0	28	456	852						Untertest3.avi	0	880	547	72	111	547	778	167	0	Content		384	741	20069620	741126061
20086	10:35:44.553	00:00:20.086	1205	751,2527	885,5084	0,6393764	0,4649281	440,1078	3,130152	0	434,5701	834,8513	0,4582539	0,4724809	424,8507	3,40254	0	28	593	860						Untertest3.avi	0	880	547	72	111	547	778	167	0	Content		521	749	20086246	741142687
20103	10:35:44.570	00:00:20.102	1206	764,1166	879,9326	0,6400053	0,4650807	440,1078	3,270886	0	-1024	-768	-1	-1	-1	-1	4	28	764	880						Untertest3.avi	0	880	547	72	111	547	778	167	0	Content		692	769	20102870	741159311
20120	10:35:44.587	00:00:20.119	1207	-1024	-768	-1	-1	-1	-1	4	-1024	-768	-1	-1	-1	-1	4		0	0						Untertest3.avi	0	880	547	72	111				0	Content		-72	-111	20119617	741176058
20136	10:35:44.603	00:00:20.136	1208	-1024	-768	-1	-1	-1	-1	4	-1024	-768	-1	-1	-1	-1	4		0	0						Untertest3.avi	0	880	547	72	111				0	Content		-72	-111	20136241	741192682
20153	10:35:44.620	00:00:20.152	1209	-1024	-768	-1	-1	-1	-1	4	-1024	-768	-1	-1	-1	-1	4		0	0						Untertest3.avi	0	880	547	72	111				0	Content		-72	-111	20152908	741209349
20169	10:35:44.636	00:00:20.169	1210	-1024	-768	-1	-1	-1	-1	4	-1024	-768	-1	-1	-1	-1	4		0	0						Untertest3.avi	0	880	547	72	111				0	Content		-72	-111	20169489	741225930
20186	10:35:44.653	00:00:20.186	1211	-1024	-768	-1	-1	-1	-1	4	-1024	-768	-1	-1	-1	-1	4		0	0						Untertest3.avi	0	880	547	72	111				0	Content		-72	-111	20186160	741242601
20203	10:35:44.670	00:00:20.202	1212	-1024	-768	-1	-1	-1	-1	4	-1024	-768	-1	-1	-1	-1	4		0	0						Untertest3.avi	0	880	547	72	111				0	Content		-72	-111	20202782	741259223
20219	10:35:44.686	00:00:20.219	1213	-1024	-768	-1	-1	-1	-1	4	-1024	-768	-1	-1	-1	-1	4		0	0						Untertest3.avi	0	880	547	72	111				0	Content		-72	-111	20219468	741275909
20236	10:35:44.703	00:00:20.236	1214	-1024	-768	-1	-1	-1	-1	4	-1024	-768	-1	-1	-1	-1	4		0	0						Untertest3.avi	0	880	547	72	111				0	Content		-72	-111	20236136	741292577
20253	10:35:44.720	00:00:20.252	1215	-1024	-768	-1	-1	-1	-1	4	-1024	-768	-1	-1	-1	-1	4		0	0						Untertest3.avi	0	880	547	72	111				0	Content		-72	-111	20252779	741309220
20269	10:35:44.736	00:00:20.269	1216	-1024	-768	-1	-1	-1	-1	4	-1024	-768	-1	-1	-1	-1	4		0	0						Untertest3.avi	0	880	547	72	111				0	Content		-72	-111	20269464	741325905
20286	10:35:44.753	00:00:20.286	1217	-1024	-768	-1	-1	-1	-1	4	-1024	-768	-1	-1	-1	-1	4		0	0						Untertest3.avi	0	880	547	72	111				0	Content		-72	-111	20286132	741342573
20303	10:35:44.770	00:00:20.302	1218	-1024	-768	-1	-1	-1	-1	4	-1024	-768	-1	-1	-1	-1	4		0	0						Untertest3.avi	0	880	547	72	111				0	Content		-72	-111	20302785	741359226
20319	10:35:44.786	00:00:20.319	1219	-1024	-768	-1	-1	-1	-1	4	-1024	-768	-1	-1	-1	-1	4		0	0						Untertest3.avi	0	880	547	72	111				0	Content		-72	-111	20319404	741375845
20336	10:35:44.803	00:00:20.336	1220	-1024	-768	-1	-1	-1	-1	4	-1024	-768	-1	-1	-1	-1	4		0	0						Untertest3.avi	0	880	547	72	111				0	Content		-72	-111	20336097	741392538
20353	10:35:44.820	00:00:20.352	1221	-1024	-768	-1	-1	-1	-1	4	-1024	-768	-1	-1	-1	-1	4		0	0						Untertest3.avi	0	880	547	72	111				0	Content		-72	-111	20352764	741409205
20369	10:35:44.836	00:00:20.369	1222	825,2018	720,7614	0,6479139	0,4635127	440,0976	3,278528	0	-1024	-768	-1	-1	-1	-1	4	29	825	721						Untertest3.avi	0	880	547	72	111	740	600	183	0	Content		753	610	20369415	741425856
20386	10:35:44.853	00:00:20.386	1223	-1024	-768	-1	-1	-1	-1	4	-1024	-768	-1	-1	-1	-1	4	29	0	0						Untertest3.avi	0	880	547	72	111	740	600	183	0	Content		-72	-111	20386021	741442462
20403	10:35:44.870	00:00:20.402	1224	-1024	-768	-1	-1	-1	-1	4	-1024	-768	-1	-1	-1	-1	4	29	0	0						Untertest3.avi	0	880	547	72	111	740	600	183	0	Content		-72	-111	20402707	741459148
20419	10:35:44.886	00:00:20.419	1225	-1024	-768	-1	-1	-1	-1	4	-1024	-768	-1	-1	-1	-1	4	29	0	0						Untertest3.avi	0	880	547	72	111	740	600	183	0	Content		-72	-111	20419375	741475816
20436	10:35:44.903	00:00:20.436	1226	790,2202	701,3175	0,6482831	0,463174	440,6253	3,165183	0	-1024	-768	-1	-1	-1	-1	4	29	790	701						Untertest3.avi	0	880	547	72	111	740	600	183	0	Content		718	590	20436019	741492460
20453	10:35:44.920	00:00:20.452	1227	799,4412	698,1981	0,647783	0,4631756	439,7657	3,130468	0	-1024	-768	-1	-1	-1	-1	4	29	799	698						Untertest3.avi	0	880	547	72	111	740	600	183	0	Content		727	587	20452641	741509082
20469	10:35:44.936	00:00:20.469	1228	-1024	-768	-1	-1	-1	-1	4	-1024	-768	-1	-1	-1	-1	4	29	0	0						Untertest3.avi	0	880	547	72	111	740	600	183	0	Content		-72	-111	20469264	741525705
20486	10:35:44.953	00:00:20.486	1229	-1024	-768	-1	-1	-1	-1	4	-1024	-768	-1	-1	-1	-1	4	29	0	0						Untertest3.avi	0	880	547	72	111	740	600	183	0	Content		-72	-111	20486012	741542453
20503	10:35:44.970	00:00:20.502	1230	-1024	-768	-1	-1	-1	-1	4	-1024	-768	-1	-1	-1	-1	4	29	0	0						Untertest3.avi	0	880	547	72	111	740	600	183	0	Content		-72	-111	20502635	741559076
20519	10:35:44.986	00:00:20.519	1231	-1024	-768	-1	-1	-1	-1	4	-1024	-768	-1	-1	-1	-1	4	29	0	0						Untertest3.avi	0	880	547	72	111	740	600	183	0	Content		-72	-111	20519303	741575744
20536	10:35:45.003	00:00:20.535	1232	-1024	-768	-1	-1	-1	-1	4	-1024	-768	-1	-1	-1	-1	4	29	0	0						Untertest3.avi	0	880	547	72	111	740	600	183	0	Content		-72	-111	20535880	741592321
20553	10:35:45.020	00:00:20.552	1233	1161,005	760,2568	0,6415428	0,4666778	439,764	3,075145	0	-1024	-768	-1	-1	-1	-1	4	30	1161	760						Untertest3.avi	0	880	547	72	111	1084	668	383	0	Content		1089	649	20552627	741609068
20569	10:35:45.036	00:00:20.569	1234	1129,868	781,2177	0,636552	0,4666482	425,6253	3,031615	0	1193,151	786,9697	0,4468474	0,4764538	422,5258	2,948019	0	30	1162	784						Untertest3.avi	0	880	547	72	111	1084	668	383	0	Content		1090	673	20569249	741625690
20586	10:35:45.053	00:00:20.585	1235	-1024	-768	-1	-1	-1	-1	4	-1024	-768	-1	-1	-1	-1	4	30	0	0						Untertest3.avi	0	880	547	72	111	1084	668	383	0	Content		-72	-111	20585872	741642313
20602	10:35:45.069	00:00:20.602	1236	1093,519	772,28	0,6363894	0,4663437	425,6249	2,995551	0	-1024	-768	-1	-1	-1	-1	4	30	1094	772						Untertest3.avi	0	880	547	72	111	1084	668	383	0	Content		1022	661	20602494	741658935
20619	10:35:45.086	00:00:20.619	1237	-1024	-768	-1	-1	-1	-1	4	1230,083	783,9461	0,4473501	0,4752887	424,3161	2,909786	0	30	1230	784						Untertest3.avi	0	880	547	72	111	1084	668	383	0	Content		1158	673	20619241	741675682
20636	10:35:45.103	00:00:20.635	1238	-1024	-768	-1	-1	-1	-1	4	-1024	-768	-1	-1	-1	-1	4	30	0	0						Untertest3.avi	0	880	547	72	111	1084	668	383	0	Content		-72	-111	20635867	741692308
20652	10:35:45.119	00:00:20.652	1239	1115,866	765,2582	0,6417167	0,4656866	439,5538	3,119441	0	1204,658	781,4006	0,4467424	0,474331	421,5257	2,941701	0	30	1160	773						Untertest3.avi	0	880	547	72	111	1084	668	383	0	Content		1088	662	20652487	741708928
20669	10:35:45.136	00:00:20.669	1240	-1024	-768	-1	-1	-1	-1	4	-1024	-768	-1	-1	-1	-1	4	30	0	0						Untertest3.avi	0	880	547	72	111	1084	668	383	0	Content		-72	-111	20669234	741725675
20686	10:35:45.153	00:00:20.685	1241	1155,831	769,647	0,6421291	0,4648	439,553	3,113778	0	-1024	-768	-1	-1	-1	-1	4	30	1156	770						Untertest3.avi	0	880	547	72	111	1084	668	383	0	Content		1084	659	20685854	741742295
20703	10:35:45.170	00:00:20.702	1242	-1024	-768	-1	-1	-1	-1	4	-1024	-768	-1	-1	-1	-1	4	30	0	0						Untertest3.avi	0	880	547	72	111	1084	668	383	0	Content		-72	-111	20702511	741758952
20719	10:35:45.186	00:00:20.719	1243	-1024	-768	-1	-1	-1	-1	4	-1024	-768	-1	-1	-1	-1	4	30	0	0						Untertest3.avi	0	880	547	72	111	1084	668	383	0	Content		-72	-111	20719179	741775620
20736	10:35:45.203	00:00:20.735	1244	-1024	-768	-1	-1	-1	-1	4	-1024	-768	-1	-1	-1	-1	4	30	0	0						Untertest3.avi	0	880	547	72	111	1084	668	383	0	Content		-72	-111	20735807	741792248
20752	10:35:45.219	00:00:20.752	1245	1377,973	795,6912	0,4453816	0,4724268	439,5548	3,005523	1	1248,083	785,9949	0,450959	0,4723977	421,5257	2,888774	3	30	1378	796						Untertest3.avi	0	880	547	72	111	1084	668	383	0	Content		1306	685	20752424	741808865
20769	10:35:45.236	00:00:20.769	1246	1105,521	793,3922	0,6389294	0,4635123	428,3019	3,161237	0	1213,606	782,0823	0,4491251	0,4721893	426,7885	3,107778	0	30	1160	788						Untertest3.avi	0	880	547	72	111	1084	668	383	0	Content		1088	677	20769179	741825620
20786	10:35:45.253	00:00:20.785	1247	1121,301	792,5299	0,6391037	0,4634556	428,3014	3,117367	0	-1024	-768	-1	-1	-1	-1	4	30	1121	793						Untertest3.avi	0	880	547	72	111	1084	668	383	0	Content		1049	682	20785802	741842243
20802	10:35:45.269	00:00:20.802	1248	1092,31	785,7992	0,6372976	0,464049	423,5369	3,081383	0	-1024	-768	-1	-1	-1	-1	4	30	1092	786						Untertest3.avi	0	880	547	72	111	1084	668	383	0	Content		1020	675	20802424	741858865
20819	10:35:45.286	00:00:20.819	1249	1086,38	779,1653	0,6374147	0,4644115	423,6774	3,13297	0	1209,755	782,6378	0,4495009	0,4723527	426,6407	3,133239	0	30	1148	781						Untertest3.avi	0	880	547	72	111	1084	668	383	0	Content		1076	670	20819050	741875491
20836	10:35:45.303	00:00:20.835	1250	-1024	-768	-1	-1	-1	-1	4	1133,551	804,5424	0,4438168	0,4724177	406,3662	2,827618	0	30	1134	805						Untertest3.avi	0	880	547	72	111	1084	668	383	0	Content		1062	694	20835801	741892242
20852	10:35:45.319	00:00:20.852	1251	1100,251	759,8615	0,6377696	0,4646165	423,4944	3,162466	0	1209,972	782,1426	0,4499332	0,4728365	426,4363	3,1719	0	30	1155	771						Untertest3.avi	0	880	547	72	111	1084	668	383	0	Content		1083	660	20852423	741908864
20869	10:35:45.336	00:00:20.869	1252	1098,737	777,8813	0,6407747	0,4639031	430,735	3,214457	0	1206,455	779,8383	0,4501647	0,4729405	426,548	3,236601	0	30	1153	779						Untertest3.avi	0	880	547	72	111	1084	668	383	0	Content		1081	668	20869046	741925487
20886	10:35:45.353	00:00:20.885	1253	1094,333	778,9001	0,6384565	0,4645842	423,4543	3,224562	0	1220,838	779,0114	0,4505774	0,4729452	426,7652	3,190958	0	30	1158	779						Untertest3.avi	0	880	547	72	111	1084	668	383	0	Content		1086	668	20885675	741942116
20902	10:35:45.369	00:00:20.902	1254	1088,396	776,5743	0,6389922	0,464619	423,6274	3,229612	0	1171,907	783,3547	0,4509868	0,4726206	426,4473	3,27528	0	30	1130	780						Untertest3.avi	0	880	547	72	111	1084	668	383	0	Content		1058	669	20902421	741958862
20919	10:35:45.386	00:00:20.919	1255	1090,52	768,2668	0,6396007	0,4644749	423,572	3,278733	0	1191,875	781,3878	0,4516983	0,4720959	426,3504	3,244205	0	30	1141	775						Untertest3.avi	0	880	547	72	111	1084	668	383	0	Content		1069	664	20919048	741975489
20936	10:35:45.403	00:00:20.935	1256	998,9879	694,6675	0,6411796	0,4620269	423,2848	3,311382	0	-1024	-768	-1	-1	-1	-1	4	31	999	695						Untertest3.avi	0	880	547	72	111	738	386	500	0	Content		927	584	20935671	741992112
20952	10:35:45.419	00:00:20.952	1257	885,0407	615,4952	0,6430249	0,4588795	423,216	3,405076	0	948,1728	602,8316	0,4555686	0,4662994	426,0944	3,333958	0	31	917	609						Untertest3.avi	0	880	547	72	111	738	386	500	0	Content		845	498	20952421	742008862
20969	10:35:45.436	00:00:20.969	1258	838,0298	535,1855	0,6490305	0,4565435	435,259	3,458369	0	882,7252	520,7528	0,4579144	0,4640983	429,4847	3,317827	0	31	860	528						Untertest3.avi	0	880	547	72	111	738	386	500	0	Content		788	417	20969047	742025488
20986	10:35:45.453	00:00:20.985	1259	834,2396	477,8006	0,6454322	0,4558865	422,9691	3,265581	0	843,5271	483,2673	0,4579168	0,4629685	426,1488	3,314276	0	31	839	481						Untertest3.avi	0	880	547	72	111	738	386	500	0	Content		767	370	20985670	742042111
21002	10:35:45.469	00:00:21.002	1260	831,0563	504,2148	0,6444059	0,4563861	429,763	3,564991	0	842,0446	493,5903	0,458234	0,4624174	426,0207	3,405747	0	31	837	499						Untertest3.avi	0	880	547	72	111	738	386	500	0	Content		765	388	21002294	742058735
21019	10:35:45.486	00:00:21.019	1261	800,6548	495,9293	0,6463029	0,4557519	423,0811	3,477359	0	823,1638	507,6098	0,4585747	0,4620063	425,9	3,486701	0	31	812	502						Untertest3.avi	0	880	547	72	111	738	386	500	0	Content		740	391	21019046	742075487
21036	10:35:45.503	00:00:21.035	1262	795,4694	508,1385	0,6465954	0,4555658	422,9545	3,363537	0	-1024	-768	-1	-1	-1	-1	4	31	795	508						Untertest3.avi	0	880	547	72	111	738	386	500	0	Content		723	397	21035758	742092199
21052	10:35:45.519	00:00:21.052	1263	786,8109	491,8507	0,6472563	0,4557784	422,1417	3,410612	0	840,6745	474,2695	0,4575646	0,4609807	431,9056	3,598877	0	31	814	483						Untertest3.avi	0	880	547	72	111	738	386	500	0	Content		742	372	21052292	742108733
21069	10:35:45.536	00:00:21.068	1264	802,9995	499,2714	0,647726	0,4554414	422,1386	3,407443	0	800,645	488,97	0,4595786	0,4603648	424,6404	3,422193	0	31	802	494						Untertest3.avi	0	880	547	72	111	738	386	500	0	Content		730	383	21068915	742125356
21086	10:35:45.553	00:00:21.085	1265	833,7743	501,1563	0,6484795	0,4552823	423,2235	3,444291	0	-1024	-768	-1	-1	-1	-1	4	31	834	501						Untertest3.avi	0	880	547	72	111	738	386	500	0	Content		762	390	21085664	742142105
21102	10:35:45.569	00:00:21.102	1266	803,8749	480,9848	0,6481133	0,455338	422,4337	3,380413	0	813,6816	490,8724	0,4599643	0,4595328	424,6404	3,41392	0	31	809	486						Untertest3.avi	0	880	547	72	111	738	386	500	0	Content		737	375	21102290	742158731
21119	10:35:45.586	00:00:21.118	1267	790,1938	500,8097	0,6479977	0,455232	422,0778	3,399031	0	793,3467	482,5359	0,4603036	0,4598851	424,6404	3,505958	0	31	792	492						Untertest3.avi	0	880	547	72	111	738	386	500	0	Content		720	381	21118914	742175355
21136	10:35:45.603	00:00:21.135	1268	770,5446	501,2338	0,6477004	0,4551746	421,6223	3,389251	0	823,3212	485,7407	0,4599431	0,4592479	424,6404	3,32207	0	31	797	493						Untertest3.avi	0	880	547	72	111	738	386	500	0	Content		725	382	21135539	742191980
21152	10:35:45.619	00:00:21.152	1269	781,7468	498,2647	0,6481035	0,4552347	422,5646	3,42529	0	808,1979	493,1124	0,4601029	0,4592792	425,1789	3,406071	0	31	795	496						Untertest3.avi	0	880	547	72	111	738	386	500	0	Content		723	385	21152287	742208728
21169	10:35:45.636	00:00:21.168	1270	809,6755	494,6772	0,648422	0,4549719	422,9102	3,375428	0	-1024	-768	-1	-1	-1	-1	4	31	810	495						Untertest3.avi	0	880	547	72	111	738	386	500	0	Content		738	384	21168912	742225353
21186	10:35:45.653	00:00:21.185	1271	794,2292	498,7704	0,6485088	0,4543917	422,9081	3,284761	0	-1024	-768	-1	-1	-1	-1	4	31	794	499						Untertest3.avi	0	880	547	72	111	738	386	500	0	Content		722	388	21185537	742241978
21202	10:35:45.669	00:00:21.202	1272	827,2658	493,9537	0,648686	0,4549784	423,1823	3,272033	0	842,9952	481,3293	0,4604274	0,4588368	425,1789	3,263577	0	31	835	488						Untertest3.avi	0	880	547	72	111	738	386	500	0	Content		763	377	21202160	742258601
21219	10:35:45.686	00:00:21.218	1273	783,2585	510,4133	0,6487895	0,4543752	423,1802	3,302625	0	829,7614	493,8011	0,4605061	0,4587723	425,1789	3,286397	0	31	807	502						Untertest3.avi	0	880	547	72	111	738	386	500	0	Content		735	391	21218909	742275350
21236	10:35:45.703	00:00:21.235	1274	790,8652	507,8949	0,6488888	0,4543203	423,1802	3,257034	0	831,0457	499,1337	0,460567	0,458709	425,1789	3,220665	0	31	811	504						Untertest3.avi	0	880	547	72	111	738	386	500	0	Content		739	393	21235531	742291972
21252	10:35:45.719	00:00:21.252	1275	783,242	502,1963	0,6489751	0,4542571	423,1802	3,259685	0	816,9083	494,6497	0,460648	0,458519	425,1789	3,221127	0	31	800	498						Untertest3.avi	0	880	547	72	111	738	386	500	0	Content		728	387	21252156	742308597
21269	10:35:45.736	00:00:21.268	1276	819,2921	497,5206	0,6492213	0,4546855	422,8859	3,173459	0	-1024	-768	-1	-1	-1	-1	4	31	819	498						Untertest3.avi	0	880	547	72	111	738	386	500	0	Content		747	387	21268780	742325221
21286	10:35:45.753	00:00:21.285	1277	852,3859	512,5861	0,6494783	0,4548229	422,5482	3,131207	0	-1024	-768	-1	-1	-1	-1	4	31	852	513						Untertest3.avi	0	880	547	72	111	738	386	500	0	Content		780	402	21285528	742341969
21302	10:35:45.769	00:00:21.302	1278	772,923	504,9488	0,6493359	0,4542868	422,5461	3,283357	0	-1024	-768	-1	-1	-1	-1	4	31	773	505						Untertest3.avi	0	880	547	72	111	738	386	500	0	Content		701	394	21302154	742358595
21319	10:35:45.786	00:00:21.318	1279	811,0499	486,4936	0,649752	0,45493	423,0814	3,161608	0	809,7148	501,8506	0,461553	0,4582522	425,6218	3,190049	0	31	810	494						Untertest3.avi	0	880	547	72	111	738	386	500	0	Content		738	383	21318777	742375218
21335	10:35:45.802	00:00:21.335	1280	812,4292	497,6169	0,6501091	0,4549164	423,1311	3,118979	0	811,2876	485,6108	0,4617044	0,4582776	424,9893	3,15877	0	31	812	492						Untertest3.avi	0	880	547	72	111	738	386	500	0	Content		740	381	21335401	742391842
21352	10:35:45.819	00:00:21.352	1281	810,3178	477,2561	0,6502017	0,4548431	422,9706	3,090917	0	-1024	-768	-1	-1	-1	-1	4	31	810	477						Untertest3.avi	0	880	547	72	111	738	386	500	0	Content		738	366	21352150	742408591
21369	10:35:45.836	00:00:21.368	1282	800,3547	497,3879	0,6502857	0,454601	421,8537	3,068536	0	-1024	-768	-1	-1	-1	-1	4	31	800	497						Untertest3.avi	0	880	547	72	111	738	386	500	0	Content		728	386	21368775	742425216
21385	10:35:45.852	00:00:21.385	1283	778,5037	492,4785	0,6502392	0,4545001	421,4969	3,099106	0	-1024	-768	-1	-1	-1	-1	4	31	779	492						Untertest3.avi	0	880	547	72	111	738	386	500	0	Content		707	381	21385400	742441841
21402	10:35:45.869	00:00:21.402	1284	794,6343	497,8486	0,650673	0,4540767	422,6304	3,099739	0	-1024	-768	-1	-1	-1	-1	4	31	795	498						Untertest3.avi	0	880	547	72	111	738	386	500	0	Content		723	387	21402029	742458470
21419	10:35:45.886	00:00:21.418	1285	768,127	484,6907	0,6517779	0,4532799	422,3578	3,108562	0	765,8034	481,8623	0,4635332	0,4561307	424,9893	3,134801	0	31	767	483						Untertest3.avi	0	880	547	72	111	738	386	500	0	Content		695	372	21418772	742475213
21435	10:35:45.902	00:00:21.435	1286	609,6433	443,7236	0,6542668	0,4516745	423,0693	3,06996	0	-1024	-768	-1	-1	-1	-1	4	32	610	444						Untertest3.avi	0	880	547	72	111	325	180	350	0	Content		538	333	21435398	742491839
21452	10:35:45.919	00:00:21.452	1287	520,5176	374,3274	0,6569852	0,4500155	422,7104	2,994051	0	-1024	-768	-1	-1	-1	-1	4	32	521	374						Untertest3.avi	0	880	547	72	111	325	180	350	0	Content		449	263	21452022	742508463
21469	10:35:45.936	00:00:21.468	1288	452,4959	309,686	0,6588026	0,4492526	422,6602	2,873816	0	-1024	-768	-1	-1	-1	-1	4	32	452	310						Untertest3.avi	0	880	547	72	111	325	180	350	0	Content		380	199	21468644	742525085
21485	10:35:45.952	00:00:21.485	1289	371,4192	306,3372	0,6594869	0,4472902	422,2624	3,077153	0	387,0129	275,223	0,471115	0,450008	427,5747	3,106918	0	32	379	291						Untertest3.avi	0	880	547	72	111	325	180	350	0	Content		307	180	21485394	742541835
21502	10:35:45.969	00:00:21.502	1290	388,0765	292,0673	0,6596534	0,4464304	421,6277	2,981227	0	405,2409	269,446	0,4725279	0,4487434	427,5746	3,014341	0	32	397	281						Untertest3.avi	0	880	547	72	111	325	180	350	0	Content		325	170	21502018	742558459
21519	10:35:45.986	00:00:21.518	1291	416,7633	248,2815	0,6600349	0,4458748	421,7287	2,98837	0	405,2409	269,446	0,471763	0,4485677	425,1658	3,014341	0	32	411	259						Untertest3.avi	0	880	547	72	111	325	180	350	0	Content		339	148	21518643	742575084
21535	10:35:46.002	00:00:21.535	1292	360,5981	289,9409	0,6595911	0,4445019	421,7263	3,039592	0	382,8141	259,2876	0,471845	0,4472803	425,1658	2,979367	0	32	372	275						Untertest3.avi	0	880	547	72	111	325	180	350	0	Content		300	164	21535268	742591709
21552	10:35:46.019	00:00:21.552	1293	398,1356	286,8296	0,6599756	0,4440567	421,3876	3,045523	0	-1024	-768	-1	-1	-1	-1	4	32	398	287						Untertest3.avi	0	880	547	72	111	325	180	350	0	Content		326	176	21552018	742608459
21569	10:35:46.036	00:00:21.568	1294	387,1552	282,5902	0,6600462	0,4431634	421,4287	2,97946	0	389,6848	288,2866	0,4717411	0,4453354	425,1658	3,163387	0	32	388	285						Untertest3.avi	0	880	547	72	111	325	180	350	0	Content		316	174	21568643	742625084
21585	10:35:46.052	00:00:21.585	1295	397,3694	290,9862	0,660473	0,4421758	420,6909	3,003919	0	-1024	-768	-1	-1	-1	-1	4	32	397	291						Untertest3.avi	0	880	547	72	111	325	180	350	0	Content		325	180	21585268	742641709
21602	10:35:46.069	00:00:21.602	1296	390,361	299,3865	0,660587	0,4413143	420,7503	2,989454	0	398,3283	279,1735	0,4722965	0,4429789	424,5351	3,059481	0	32	394	289						Untertest3.avi	0	880	547	72	111	325	180	350	0	Content		322	178	21602015	742658456
21619	10:35:46.086	00:00:21.618	1297	376,7213	290,6094	0,6605939	0,4398967	420,7477	2,972132	0	-1024	-768	-1	-1	-1	-1	4	32	377	291						Untertest3.avi	0	880	547	72	111	325	180	350	0	Content		305	180	21618641	742675082
21635	10:35:46.102	00:00:21.635	1298	386,4615	282,2919	0,6609626	0,4394786	420,7607	3,022026	0	386,4315	289,6412	0,4721964	0,4413222	424,5351	3,155366	0	32	386	286						Untertest3.avi	0	880	547	72	111	325	180	350	0	Content		314	175	21635264	742691705
21652	10:35:46.119	00:00:21.651	1299	387,6499	297,8873	0,6610947	0,4384029	420,8129	3,035007	0	419,0067	295,6262	0,472825	0,4394369	424,5351	3,001351	0	32	403	297						Untertest3.avi	0	880	547	72	111	325	180	350	0	Content		331	186	21651886	742708327
21669	10:35:46.136	00:00:21.668	1300	404,4667	274,1357	0,661326	0,4366686	420,8101	2,997267	0	390,9666	288,8453	0,4721718	0,4390391	424,5351	3,191625	0	32	398	281						Untertest3.avi	0	880	547	72	111	325	180	350	0	Content		326	170	21668637	742725078
21685	10:35:46.152	00:00:21.685	1301	400,4193	295,0178	0,6613176	0,4360768	420,4685	3,030029	0	370,9882	285,2486	0,472189	0,4376899	424,5351	3,120586	0	32	386	290						Untertest3.avi	0	880	547	72	111	325	180	350	0	Content		314	179	21685260	742741701
21702	10:35:46.169	00:00:21.701	1302	414,871	291,8848	0,6618295	0,4349424	421,0416	3,028712	0	388,753	263,7496	0,4728221	0,4362501	424,5351	2,921823	0	32	402	278						Untertest3.avi	0	880	547	72	111	325	180	350	0	Content		330	167	21701884	742758325
21719	10:35:46.186	00:00:21.718	1303	401,6702	306,6381	0,6620232	0,4337868	420,9977	3,018728	0	402,5743	285,0342	0,4728892	0,4351523	423,7585	3,043232	0	32	402	296						Untertest3.avi	0	880	547	72	111	325	180	350	0	Content		330	185	21718511	742774952
21735	10:35:46.202	00:00:21.735	1304	403,5458	290,707	0,6624539	0,4329885	420,82	2,982471	0	-1024	-768	-1	-1	-1	-1	4	32	404	291						Untertest3.avi	0	880	547	72	111	325	180	350	0	Content		332	180	21735260	742791701
21752	10:35:46.219	00:00:21.751	1305	348,1777	320,9897	0,6636881	0,432252	420,8169	2,921745	0	-1024	-768	-1	-1	-1	-1	4	32	348	321						Untertest3.avi	0	880	547	72	111	325	180	350	0	Content		276	210	21751881	742808322
21769	10:35:46.236	00:00:21.768	1306	284,8717	357,7021	0,6650401	0,433136	420,5555	2,891756	0	250,8472	345,6289	0,4765003	0,4344327	423,3863	3,005732	0	32	268	352						Untertest3.avi	0	880	547	72	111	325	180	350	0	Content		196	241	21768508	742824949
21785	10:35:46.252	00:00:21.785	1307	223,4196	408,6153	0,6661457	0,4329014	419,8742	2,949714	0	-1024	-768	-1	-1	-1	-1	4	33	223	409						Untertest3.avi	0	880	547	72	111	78	405	100	0	Content		151	298	21785132	742841573
21802	10:35:46.269	00:00:21.801	1308	195,1141	446,5239	0,6670796	0,4329649	420,0024	2,922076	0	207,7036	469,5941	0,4788194	0,4337309	423,3863	3,062317	0	33	201	458						Untertest3.avi	0	880	547	72	111	78	405	100	0	Content		129	347	21801879	742858320
21819	10:35:46.286	00:00:21.818	1309	157,1401	504,3172	0,6679264	0,4322551	419,9993	2,996209	0	-1024	-768	-1	-1	-1	-1	4	33	157	504						Untertest3.avi	0	880	547	72	111	78	405	100	0	Content		85	393	21818503	742874944
21835	10:35:46.302	00:00:21.835	1310	122,4917	528,5932	0,6681276	0,4320075	419,9993	2,99451	0	-1024	-768	-1	-1	-1	-1	4	33	122	529						Untertest3.avi	0	880	547	72	111	78	405	100	0	Content		50	418	21835128	742891569
21852	10:35:46.319	00:00:21.851	1311	128,2507	559,313	0,6688133	0,431455	419,9992	2,941634	0	158,0553	585,4618	0,4803879	0,4324648	423,3863	3,019818	0	33	143	572						Untertest3.avi	0	880	547	72	111	78	405	100	0	Content		71	461	21851751	742908192
21869	10:35:46.336	00:00:21.868	1312	133,0321	596,7681	0,6688638	0,4314134	419,196	2,952977	0	-1024	-768	-1	-1	-1	-1	4	33	133	597						Untertest3.avi	0	880	547	72	111	78	405	100	0	Content		61	486	21868501	742924942
21885	10:35:46.352	00:00:21.885	1313	-1024	-768	-1	-1	-1	-1	4	-1024	-768	-1	-1	-1	-1	4		0	0						Untertest3.avi	0	880	547	72	111				0	Content		-72	-111	21885044	742941485
21902	10:35:46.369	00:00:21.901	1314	-1024	-768	-1	-1	-1	-1	4	-1024	-768	-1	-1	-1	-1	4		0	0						Untertest3.avi	0	880	547	72	111				0	Content		-72	-111	21901669	742958110
21918	10:35:46.385	00:00:21.918	1315	-1024	-768	-1	-1	-1	-1	4	-1024	-768	-1	-1	-1	-1	4		0	0						Untertest3.avi	0	880	547	72	111				0	Content		-72	-111	21918357	742974798
21935	10:35:46.402	00:00:21.935	1316	-1024	-768	-1	-1	-1	-1	4	-1024	-768	-1	-1	-1	-1	4		0	0						Untertest3.avi	0	880	547	72	111				0	Content		-72	-111	21935025	742991466
21952	10:35:46.419	00:00:21.951	1317	-1024	-768	-1	-1	-1	-1	4	-1024	-768	-1	-1	-1	-1	4		0	0						Untertest3.avi	0	880	547	72	111				0	Content		-72	-111	21951666	743008107
21968	10:35:46.435	00:00:21.968	1318	-1024	-768	-1	-1	-1	-1	4	-1024	-768	-1	-1	-1	-1	4		0	0						Untertest3.avi	0	880	547	72	111				0	Content		-72	-111	21968290	743024731
21985	10:35:46.452	00:00:21.984	1319	-1024	-768	-1	-1	-1	-1	4	-1024	-768	-1	-1	-1	-1	4		0	0						Untertest3.avi	0	880	547	72	111				0	Content		-72	-111	21984977	743041418
22002	10:35:46.469	00:00:22.001	1320	-1024	-768	-1	-1	-1	-1	4	-1024	-768	-1	-1	-1	-1	4		0	0						Untertest3.avi	0	880	547	72	111				0	Content		-72	-111	22001644	743058085
22018	10:35:46.485	00:00:22.018	1321	-1024	-768	-1	-1	-1	-1	4	-1024	-768	-1	-1	-1	-1	4		0	0						Untertest3.avi	0	880	547	72	111				0	Content		-72	-111	22018292	743074733
22035	10:35:46.502	00:00:22.034	1322	-1024	-768	-1	-1	-1	-1	4	-1024	-768	-1	-1	-1	-1	4		0	0						Untertest3.avi	0	880	547	72	111				0	Content		-72	-111	22034977	743091418
22052	10:35:46.519	00:00:22.051	1323	-1024	-768	-1	-1	-1	-1	4	-1024	-768	-1	-1	-1	-1	4		0	0						Untertest3.avi	0	880	547	72	111				0	Content		-72	-111	22051644	743108085
22068	10:35:46.535	00:00:22.068	1324	-1024	-768	-1	-1	-1	-1	4	-1024	-768	-1	-1	-1	-1	4		0	0						Untertest3.avi	0	880	547	72	111				0	Content		-72	-111	22068279	743124720
22085	10:35:46.552	00:00:22.084	1325	-1024	-768	-1	-1	-1	-1	4	-1024	-768	-1	-1	-1	-1	4		0	0						Untertest3.avi	0	880	547	72	111				0	Content		-72	-111	22084947	743141388
22102	10:35:46.569	00:00:22.101	1326	-1024	-768	-1	-1	-1	-1	4	-1024	-768	-1	-1	-1	-1	4		0	0						Untertest3.avi	0	880	547	72	111				0	Content		-72	-111	22101660	743158101
22118	10:35:46.585	00:00:22.118	1327	-1024	-768	-1	-1	-1	-1	4	-1024	-768	-1	-1	-1	-1	4		0	0						Untertest3.avi	0	880	547	72	111				0	Content		-72	-111	22118285	743174726
22135	10:35:46.602	00:00:22.134	1328	-1024	-768	-1	-1	-1	-1	4	-1024	-768	-1	-1	-1	-1	4		0	0						Untertest3.avi	0	880	547	72	111				0	Content		-72	-111	22134953	743191394
22152	10:35:46.619	00:00:22.151	1329	-1024	-768	-1	-1	-1	-1	4	-1024	-768	-1	-1	-1	-1	4		0	0						Untertest3.avi	0	880	547	72	111				0	Content		-72	-111	22151615	743208056
22168	10:35:46.635	00:00:22.168	1330	-1024	-768	-1	-1	-1	-1	4	-1024	-768	-1	-1	-1	-1	4		0	0						Untertest3.avi	0	880	547	72	111				0	Content		-72	-111	22168283	743224724
22185	10:35:46.652	00:00:22.184	1331	-1024	-768	-1	-1	-1	-1	4	-1024	-768	-1	-1	-1	-1	4		0	0						Untertest3.avi	0	880	547	72	111				0	Content		-72	-111	22184904	743241345
22202	10:35:46.669	00:00:22.201	1332	-1024	-768	-1	-1	-1	-1	4	-1024	-768	-1	-1	-1	-1	4		0	0						Untertest3.avi	0	880	547	72	111				0	Content		-72	-111	22201571	743258012
22218	10:35:46.685	00:00:22.218	1333	-1024	-768	-1	-1	-1	-1	4	-115,4544	602,7723	0,4779082	0,3965281	392,6121	2,894311	0	34	-115	603						Untertest3.avi	0	880	547	72	111	-179	491	217	0	Content		-187	492	22218148	743274589
22235	10:35:46.702	00:00:22.234	1334	-1024	-768	-1	-1	-1	-1	4	-130,5054	576,1539	0,4902648	0,3954691	407,016	2,994754	0	34	-131	576						Untertest3.avi	0	880	547	72	111	-179	491	217	0	Content		-203	465	22234896	743291337
22252	10:35:46.719	00:00:22.251	1335	-1024	-768	-1	-1	-1	-1	4	-54,92863	607,6713	0,476699	0,3938794	387,9711	2,923089	0	34	-55	608						Untertest3.avi	0	880	547	72	111	-179	491	217	0	Content		-127	497	22251518	743307959
22268	10:35:46.735	00:00:22.268	1336	-1024	-768	-1	-1	-1	-1	4	-159,5101	587,6616	0,4880044	0,3935177	413,8901	3,0439	0	34	-160	588						Untertest3.avi	0	880	547	72	111	-179	491	217	0	Content		-232	477	22268142	743324583
22285	10:35:46.752	00:00:22.284	1337	-1024	-768	-1	-1	-1	-1	4	-85,45141	598,0391	0,4774565	0,3929915	390,9567	3,056709	0	34	-85	598						Untertest3.avi	0	880	547	72	111	-179	491	217	0	Content		-157	487	22284766	743341207
22302	10:35:46.769	00:00:22.301	1338	-171,3142	594,9185	0,682189	0,3989744	390,9567	2,891975	0	-1024	-768	-1	-1	-1	-1	4	34	-171	595						Untertest3.avi	0	880	547	72	111	-179	491	217	0	Content		-243	484	22301514	743357955
22318	10:35:46.785	00:00:22.318	1339	-1024	-768	-1	-1	-1	-1	4	-107,1403	601,7184	0,4775508	0,393018	391,3827	3,080824	0	34	-107	602						Untertest3.avi	0	880	547	72	111	-179	491	217	0	Content		-179	491	22318136	743374577
22335	10:35:46.802	00:00:22.334	1340	-1024	-768	-1	-1	-1	-1	4	-1024	-768	-1	-1	-1	-1	4	34	0	0						Untertest3.avi	0	880	547	72	111	-179	491	217	0	Content		-72	-111	22334759	743391200
22351	10:35:46.818	00:00:22.351	1341	-1024	-768	-1	-1	-1	-1	4	-101,1968	614,2509	0,4766197	0,3939621	387,4073	2,975469	0	34	-101	614						Untertest3.avi	0	880	547	72	111	-179	491	217	0	Content		-173	503	22351396	743407837
22368	10:35:46.835	00:00:22.368	1342	-1024	-768	-1	-1	-1	-1	4	-134,0555	586,3404	0,4910966	0,3952758	406,1345	3,089085	0	34	-134	586						Untertest3.avi	0	880	547	72	111	-179	491	217	0	Content		-206	475	22368135	743424576
22385	10:35:46.852	00:00:22.384	1343	-1024	-768	-1	-1	-1	-1	4	-67,69376	616,1481	0,4755759	0,3956755	382,5285	2,997505	0	34	-68	616						Untertest3.avi	0	880	547	72	111	-179	491	217	0	Content		-140	505	22384758	743441199
22401	10:35:46.868	00:00:22.401	1344	-1024	-768	-1	-1	-1	-1	4	-1024	-768	-1	-1	-1	-1	4	34	0	0						Untertest3.avi	0	880	547	72	111	-179	491	217	0	Content		-72	-111	22401444	743457885
22418	10:35:46.885	00:00:22.418	1345	-1024	-768	-1	-1	-1	-1	4	-1024	-768	-1	-1	-1	-1	4	34	0	0						Untertest3.avi	0	880	547	72	111	-179	491	217	0	Content		-72	-111	22418112	743474553
22435	10:35:46.902	00:00:22.434	1346	-1024	-768	-1	-1	-1	-1	4	-199,146	568,2805	0,4877273	0,398131	419,9132	3,364466	0	35	-199	568						Untertest3.avi	0	880	547	72	111	-256	464	150	0	Content		-271	457	22434716	743491157
22451	10:35:46.918	00:00:22.451	1347	-1024	-768	-1	-1	-1	-1	4	-206,3282	558,7911	0,4879138	0,3988317	419,87	3,328411	0	35	-206	559						Untertest3.avi	0	880	547	72	111	-256	464	150	0	Content		-278	448	22451464	743507905
22468	10:35:46.935	00:00:22.468	1348	-1024	-768	-1	-1	-1	-1	4	-111,1	586,01	0,4895665	0,3991235	415,6402	3,20981	0	35	-111	586						Untertest3.avi	0	880	547	72	111	-256	464	150	0	Content		-183	475	22468102	743524543
22485	10:35:46.952	00:00:22.484	1349	-1024	-768	-1	-1	-1	-1	4	-104,6857	591,8538	0,4788751	0,3992908	389,8896	3,156463	0	35	-105	592						Untertest3.avi	0	880	547	72	111	-256	464	150	0	Content		-177	481	22484712	743541153
22501	10:35:46.968	00:00:22.501	1350	-1024	-768	-1	-1	-1	-1	4	-190,0258	561,2568	0,4882659	0,3995486	420,0116	3,391861	0	35	-190	561						Untertest3.avi	0	880	547	72	111	-256	464	150	0	Content		-262	450	22501339	743557780
22518	10:35:46.985	00:00:22.518	1351	-1024	-768	-1	-1	-1	-1	4	-1024	-768	-1	-1	-1	-1	4	35	0	0						Untertest3.avi	0	880	547	72	111	-256	464	150	0	Content		-72	-111	22518105	743574546
22535	10:35:47.002	00:00:22.534	1352	-1024	-768	-1	-1	-1	-1	4	-149,2431	573,653	0,4886703	0,3992723	420,0116	3,435777	0	35	-149	574						Untertest3.avi	0	880	547	72	111	-256	464	150	0	Content		-221	463	22534710	743591151
22551	10:35:47.018	00:00:22.551	1353	-1024	-768	-1	-1	-1	-1	4	-183,6469	576,8754	0,4879249	0,3994936	419,8695	3,420481	0	35	-184	577						Untertest3.avi	0	880	547	72	111	-256	464	150	0	Content		-256	466	22551335	743607776
22568	10:35:47.035	00:00:22.567	1354	-1024	-768	-1	-1	-1	-1	4	-1024	-768	-1	-1	-1	-1	4	35	0	0						Untertest3.avi	0	880	547	72	111	-256	464	150	0	Content		-72	-111	22567958	743624399
22585	10:35:47.052	00:00:22.584	1355	-1024	-768	-1	-1	-1	-1	4	47,69342	616,6094	0,4848479	0,3991423	416,5078	3,430505	0	36	48	617						Untertest3.avi	0	880	547	72	111	-19	567	266	0	Content		-24	506	22584711	743641152
22601	10:35:47.068	00:00:22.601	1356	-1024	-768	-1	-1	-1	-1	4	75,27925	661,3488	0,4848276	0,399783	418,9117	3,391004	0	36	75	661						Untertest3.avi	0	880	547	72	111	-19	567	266	0	Content		3	550	22601332	743657773
22618	10:35:47.085	00:00:22.617	1357	19,98619	679,9665	0,6740264	0,4033871	421,8785	3,439513	0	84,10384	682,9486	0,4850753	0,3995404	418,8142	3,442433	0	36	52	681						Untertest3.avi	0	880	547	72	111	-19	567	266	0	Content		-20	570	22617957	743674398
22635	10:35:47.102	00:00:22.634	1358	18,98663	679,5367	0,6732954	0,4028347	427,2261	3,496154	0	58,91969	677,179	0,4866247	0,3987114	423,0664	3,480425	0	36	39	678						Untertest3.avi	0	880	547	72	111	-19	567	266	0	Content		-33	567	22634582	743691023
22651	10:35:47.118	00:00:22.651	1359	52,98177	675,8262	0,67594	0,402033	415,0804	3,500455	0	63,8061	686,53	0,4856365	0,3982624	418,553	3,401183	0	36	58	681						Untertest3.avi	0	880	547	72	111	-19	567	266	0	Content		-14	570	22651333	743707774
22668	10:35:47.135	00:00:22.667	1360	48,62861	679,8077	0,6760949	0,401425	414,6726	3,425623	0	74,37063	681,5632	0,485806	0,3975705	418,0462	3,406265	0	36	61	681						Untertest3.avi	0	880	547	72	111	-19	567	266	0	Content		-11	570	22667957	743724398
22685	10:35:47.152	00:00:22.684	1361	28,28878	656,6248	0,6721823	0,4013016	436,4541	3,514053	0	94,93909	676,4307	0,485904	0,396647	418,0462	3,382577	0	36	62	667						Untertest3.avi	0	880	547	72	111	-19	567	266	0	Content		-10	556	22684582	743741023
22701	10:35:47.168	00:00:22.701	1362	44,82174	686,9657	0,6759844	0,3994924	414,711	3,451282	0	77,86386	669,9578	0,4855933	0,396458	418,0801	3,409699	0	36	61	678						Untertest3.avi	0	880	547	72	111	-19	567	266	0	Content		-11	567	22701206	743757647
22718	10:35:47.185	00:00:22.717	1363	56,71974	672,7324	0,6759677	0,3987388	414,2057	3,482221	0	75,92013	672,9822	0,485549	0,3958804	418,7654	3,460722	0	36	66	673						Untertest3.avi	0	880	547	72	111	-19	567	266	0	Content		-6	562	22717954	743774395
22735	10:35:47.202	00:00:22.734	1364	50,58244	673,0416	0,6759619	0,3980847	414,2042	3,496068	0	82,57405	683,258	0,4856171	0,3952622	418,9251	3,415226	0	36	67	678						Untertest3.avi	0	880	547	72	111	-19	567	266	0	Content		-5	567	22734580	743791021
22751	10:35:47.218	00:00:22.751	1365	41,69789	682,5476	0,67607	0,3971974	414,3414	3,4944	0	47,50254	672,2678	0,4854935	0,3944857	417,9751	3,440429	0	36	45	677						Untertest3.avi	0	880	547	72	111	-19	567	266	0	Content		-27	566	22751205	743807646
22768	10:35:47.235	00:00:22.767	1366	38,22982	682,7219	0,6763691	0,396935	414,1572	3,483871	0	64,064	673,6575	0,4858727	0,3938509	417,6761	3,395331	0	36	51	678						Untertest3.avi	0	880	547	72	111	-19	567	266	0	Content		-21	567	22767834	743824275
22785	10:35:47.252	00:00:22.784	1367	38,66716	693,0625	0,6765934	0,3958147	414,1539	3,696763	0	43,35534	668,1875	0,4841309	0,3937147	424,2145	3,47685	0	36	41	681						Untertest3.avi	0	880	547	72	111	-19	567	266	0	Content		-31	570	22784585	743841026
22801	10:35:47.268	00:00:22.801	1368	49,39537	685,7134	0,6769806	0,3962933	414,1484	3,546767	0	57,16847	680,1671	0,4863986	0,3929917	418,5902	3,500078	0	36	53	683						Untertest3.avi	0	880	547	72	111	-19	567	266	0	Content		-19	572	22801207	743857648
22818	10:35:47.285	00:00:22.817	1369	46,00486	691,7383	0,6772245	0,395765	414,1468	3,646915	0	57,87009	685,1088	0,4866616	0,3928075	417,6977	3,445816	0	36	52	688						Untertest3.avi	0	880	547	72	111	-19	567	266	0	Content		-20	577	22817829	743874270
22834	10:35:47.301	00:00:22.834	1370	36,51369	687,9251	0,6767168	0,3958941	412,4048	3,690285	0	68,85045	680,3546	0,4870543	0,392771	417,8527	3,4705	0	36	53	684						Untertest3.avi	0	880	547	72	111	-19	567	266	0	Content		-19	573	22834455	743890896
22851	10:35:47.318	00:00:22.851	1371	25,44343	683,8591	0,6809763	0,3959431	421,3655	3,719703	0	67,17394	685,4512	0,4874482	0,392175	417,7523	3,448872	0	37	46	685						Untertest3.avi	0	880	547	72	111	-64	571	100	0	Content		-26	574	22851203	743907644
22868	10:35:47.335	00:00:22.867	1372	36,83982	683,8914	0,6783038	0,3968791	414,5109	3,521844	0	56,6418	680,3988	0,4875936	0,3921286	418,2644	3,470081	0	37	47	682						Untertest3.avi	0	880	547	72	111	-64	571	100	0	Content		-25	571	22867828	743924269
22884	10:35:47.351	00:00:22.884	1373	23,42579	688,4769	0,6783525	0,3966256	414,3367	3,506901	0	58,39851	672,5901	0,4877215	0,3921163	418,2857	3,461735	0	37	41	681						Untertest3.avi	0	880	547	72	111	-64	571	100	0	Content		-31	570	22884454	743940895
22901	10:35:47.368	00:00:22.901	1374	-34,23118	679,7155	0,679058	0,3971494	414,3381	3,424659	0	-15,06975	685,0131	0,490119	0,3924686	414,3963	3,461139	0	37	-25	682						Untertest3.avi	0	880	547	72	111	-64	571	100	0	Content		-97	571	22901120	743957561
22918	10:35:47.385	00:00:22.917	1375	-1024	-768	-1	-1	-1	-1	4	-57,09418	688,2999	0,4837044	0,3918931	396,8291	3,230399	0	37	-57	688						Untertest3.avi	0	880	547	72	111	-64	571	100	0	Content		-129	577	22917746	743974187
22934	10:35:47.401	00:00:22.934	1376	-1024	-768	-1	-1	-1	-1	4	-94,36749	614,9998	0,4881521	0,3922369	424,752	3,475321	0	37	-94	615						Untertest3.avi	0	880	547	72	111	-64	571	100	0	Content		-166	504	22934369	743990810
22951	10:35:47.418	00:00:22.951	1377	-1024	-768	-1	-1	-1	-1	4	-1024	-768	-1	-1	-1	-1	4		0	0						Untertest3.avi	0	880	547	72	111				0	Content		-72	-111	22951116	744007557
22968	10:35:47.435	00:00:22.967	1378	-1024	-768	-1	-1	-1	-1	4	-1024	-768	-1	-1	-1	-1	4		0	0						Untertest3.avi	0	880	547	72	111				0	Content		-72	-111	22967752	744024193
22984	10:35:47.451	00:00:22.984	1379	-1024	-768	-1	-1	-1	-1	4	-1024	-768	-1	-1	-1	-1	4		0	0						Untertest3.avi	0	880	547	72	111				0	Content		-72	-111	22984367	744040808
23001	10:35:47.468	00:00:23.001	1380	-1024	-768	-1	-1	-1	-1	4	-1024	-768	-1	-1	-1	-1	4		0	0						Untertest3.avi	0	880	547	72	111				0	Content		-72	-111	23001052	744057493
23018	10:35:47.485	00:00:23.017	1381	-1024	-768	-1	-1	-1	-1	4	-1024	-768	-1	-1	-1	-1	4		0	0						Untertest3.avi	0	880	547	72	111				0	Content		-72	-111	23017720	744074161
23034	10:35:47.501	00:00:23.034	1382	-1024	-768	-1	-1	-1	-1	4	-1024	-768	-1	-1	-1	-1	4		0	0						Untertest3.avi	0	880	547	72	111				0	Content		-72	-111	23034365	744090806
23051	10:35:47.518	00:00:23.050	1383	-1024	-768	-1	-1	-1	-1	4	-1024	-768	-1	-1	-1	-1	4		0	0						Untertest3.avi	0	880	547	72	111				0	Content		-72	-111	23050988	744107429
23068	10:35:47.535	00:00:23.067	1384	-1024	-768	-1	-1	-1	-1	4	-1024	-768	-1	-1	-1	-1	4		0	0						Untertest3.avi	0	880	547	72	111				0	Content		-72	-111	23067656	744124097
23084	10:35:47.551	00:00:23.084	1385	-1024	-768	-1	-1	-1	-1	4	-1024	-768	-1	-1	-1	-1	4		0	0						Untertest3.avi	0	880	547	72	111				0	Content		-72	-111	23084319	744140760
23101	10:35:47.568	00:00:23.100	1386	-1024	-768	-1	-1	-1	-1	4	-1024	-768	-1	-1	-1	-1	4		0	0						Untertest3.avi	0	880	547	72	111				0	Content		-72	-111	23100986	744157427
23118	10:35:47.585	00:00:23.117	1387	-1024	-768	-1	-1	-1	-1	4	-1024	-768	-1	-1	-1	-1	4		0	0						Untertest3.avi	0	880	547	72	111				0	Content		-72	-111	23117608	744174049
23134	10:35:47.601	00:00:23.134	1388	-1024	-768	-1	-1	-1	-1	4	-1024	-768	-1	-1	-1	-1	4		0	0						Untertest3.avi	0	880	547	72	111				0	Content		-72	-111	23134276	744190717
23151	10:35:47.618	00:00:23.150	1389	-1024	-768	-1	-1	-1	-1	4	-1024	-768	-1	-1	-1	-1	4		0	0						Untertest3.avi	0	880	547	72	111				0	Content		-72	-111	23150977	744207418
23168	10:35:47.635	00:00:23.167	1390	-1024	-768	-1	-1	-1	-1	4	-1024	-768	-1	-1	-1	-1	4		0	0						Untertest3.avi	0	880	547	72	111				0	Content		-72	-111	23167601	744224042
23184	10:35:47.651	00:00:23.184	1391	-1024	-768	-1	-1	-1	-1	4	-1024	-768	-1	-1	-1	-1	4		0	0						Untertest3.avi	0	880	547	72	111				0	Content		-72	-111	23184225	744240666
23201	10:35:47.668	00:00:23.200	1392	-1024	-768	-1	-1	-1	-1	4	-1024	-768	-1	-1	-1	-1	4		0	0						Untertest3.avi	0	880	547	72	111				0	Content		-72	-111	23200892	744257333
23218	10:35:47.685	00:00:23.217	1393	-164,8971	665,2548	0,6840597	0,400796	410,6797	3,552917	0	-73,84743	646,1548	0,4922527	0,3925136	410,6857	3,483124	0	38	-119	656						Untertest3.avi	0	880	547	72	111	-191	545	17	0	Content		-191	545	23217596	744274037
23234	10:35:47.701	00:00:23.234	1394	-1024	-768	-1	-1	-1	-1	4	-1024	-768	-1	-1	-1	-1	4		0	0						Untertest3.avi	0	880	547	72	111				0	Content		-72	-111	23234219	744290660
23251	10:35:47.718	00:00:23.250	1395	-1024	-768	-1	-1	-1	-1	4	-1024	-768	-1	-1	-1	-1	4		0	0						Untertest3.avi	0	880	547	72	111				0	Content		-72	-111	23250842	744307283
23268	10:35:47.735	00:00:23.267	1396	-1024	-768	-1	-1	-1	-1	4	-1024	-768	-1	-1	-1	-1	4		0	0						Untertest3.avi	0	880	547	72	111				0	Content		-72	-111	23267510	744323951
23284	10:35:47.751	00:00:23.284	1397	-1024	-768	-1	-1	-1	-1	4	-1024	-768	-1	-1	-1	-1	4		0	0						Untertest3.avi	0	880	547	72	111				0	Content		-72	-111	23284216	744340657
23301	10:35:47.768	00:00:23.300	1398	-1024	-768	-1	-1	-1	-1	4	-1024	-768	-1	-1	-1	-1	4		0	0						Untertest3.avi	0	880	547	72	111				0	Content		-72	-111	23300839	744357280
23318	10:35:47.785	00:00:23.317	1399	-1024	-768	-1	-1	-1	-1	4	-1024	-768	-1	-1	-1	-1	4		0	0						Untertest3.avi	0	880	547	72	111				0	Content		-72	-111	23317507	744373948
23334	10:35:47.801	00:00:23.334	1400	-1024	-768	-1	-1	-1	-1	4	-1024	-768	-1	-1	-1	-1	4		0	0						Untertest3.avi	0	880	547	72	111				0	Content		-72	-111	23334086	744390527
23351	10:35:47.818	00:00:23.350	1401	-1024	-768	-1	-1	-1	-1	4	-1024	-768	-1	-1	-1	-1	4		0	0						Untertest3.avi	0	880	547	72	111				0	Content		-72	-111	23350835	744407276
23367	10:35:47.834	00:00:23.367	1402	-1024	-768	-1	-1	-1	-1	4	-1024	-768	-1	-1	-1	-1	4		0	0						Untertest3.avi	0	880	547	72	111				0	Content		-72	-111	23367465	744423906
23384	10:35:47.851	00:00:23.384	1403	-1024	-768	-1	-1	-1	-1	4	-1024	-768	-1	-1	-1	-1	4		0	0						Untertest3.avi	0	880	547	72	111				0	Content		-72	-111	23384133	744440574
23401	10:35:47.868	00:00:23.400	1404	-1024	-768	-1	-1	-1	-1	4	-1024	-768	-1	-1	-1	-1	4		0	0						Untertest3.avi	0	880	547	72	111				0	Content		-72	-111	23400794	744457235
23417	10:35:47.884	00:00:23.417	1405	-1024	-768	-1	-1	-1	-1	4	-1024	-768	-1	-1	-1	-1	4		0	0						Untertest3.avi	0	880	547	72	111				0	Content		-72	-111	23417462	744473903
23434	10:35:47.901	00:00:23.434	1406	-1024	-768	-1	-1	-1	-1	4	-1024	-768	-1	-1	-1	-1	4		0	0						Untertest3.avi	0	880	547	72	111				0	Content		-72	-111	23434091	744490532
23451	10:35:47.918	00:00:23.450	1407	-1024	-768	-1	-1	-1	-1	4	-1024	-768	-1	-1	-1	-1	4		0	0						Untertest3.avi	0	880	547	72	111				0	Content		-72	-111	23450758	744507199
23467	10:35:47.934	00:00:23.467	1408	-1024	-768	-1	-1	-1	-1	4	-1024	-768	-1	-1	-1	-1	4		0	0						Untertest3.avi	0	880	547	72	111				0	Content		-72	-111	23467464	744523905
23484	10:35:47.951	00:00:23.484	1409	-1024	-768	-1	-1	-1	-1	4	-1024	-768	-1	-1	-1	-1	4		0	0						Untertest3.avi	0	880	547	72	111				0	Content		-72	-111	23484084	744540525
23501	10:35:47.968	00:00:23.500	1410	-1024	-768	-1	-1	-1	-1	4	-1024	-768	-1	-1	-1	-1	4		0	0						Untertest3.avi	0	880	547	72	111				0	Content		-72	-111	23500751	744557192
23517	10:35:47.984	00:00:23.517	1411	-1024	-768	-1	-1	-1	-1	4	-156,2045	565,8284	0,4992625	0,3895279	421,6529	3,39974	0	39	-156	566						Untertest3.avi	0	880	547	72	111	-228	455	150	0	Content		-228	455	23517327	744573768
23534	10:35:48.001	00:00:23.534	1412	-1024	-768	-1	-1	-1	-1	4	-1024	-768	-1	-1	-1	-1	4	39	0	0						Untertest3.avi	0	880	547	72	111	-228	455	150	0	Content		-72	-111	23534090	744590531
23551	10:35:48.018	00:00:23.550	1413	-1024	-768	-1	-1	-1	-1	4	-1024	-768	-1	-1	-1	-1	4	39	0	0						Untertest3.avi	0	880	547	72	111	-228	455	150	0	Content		-72	-111	23550700	744607141
23567	10:35:48.034	00:00:23.567	1414	-1024	-768	-1	-1	-1	-1	4	-1024	-768	-1	-1	-1	-1	4	39	0	0						Untertest3.avi	0	880	547	72	111	-228	455	150	0	Content		-72	-111	23567321	744623762
23584	10:35:48.051	00:00:23.583	1415	-1024	-768	-1	-1	-1	-1	4	-1024	-768	-1	-1	-1	-1	4	39	0	0						Untertest3.avi	0	880	547	72	111	-228	455	150	0	Content		-72	-111	23583957	744640398
23601	10:35:48.068	00:00:23.600	1416	-1024	-768	-1	-1	-1	-1	4	-1024	-768	-1	-1	-1	-1	4	39	0	0						Untertest3.avi	0	880	547	72	111	-228	455	150	0	Content		-72	-111	23600638	744657079
23617	10:35:48.084	00:00:23.617	1417	-1024	-768	-1	-1	-1	-1	4	-1024	-768	-1	-1	-1	-1	4	39	0	0						Untertest3.avi	0	880	547	72	111	-228	455	150	0	Content		-72	-111	23617306	744673747
23634	10:35:48.101	00:00:23.633	1418	-1024	-768	-1	-1	-1	-1	4	-167,8384	563,8389	0,4935973	0,4047933	421,0243	3,336977	0	39	-168	564						Untertest3.avi	0	880	547	72	111	-228	455	150	0	Content		-240	453	23633944	744690385
23651	10:35:48.118	00:00:23.650	1419	-1024	-768	-1	-1	-1	-1	4	-88,72837	585,3975	0,4815417	0,4062561	416,4066	3,384535	0	39	-89	585						Untertest3.avi	0	880	547	72	111	-228	455	150	0	Content		-161	474	23650566	744707007
23667	10:35:48.134	00:00:23.667	1420	-1024	-768	-1	-1	-1	-1	4	-1024	-768	-1	-1	-1	-1	4		0	0						Untertest3.avi	0	880	547	72	111				0	Content		-72	-111	23667285	744723726
23684	10:35:48.151	00:00:23.683	1421	-1024	-768	-1	-1	-1	-1	4	-1024	-768	-1	-1	-1	-1	4		0	0						Untertest3.avi	0	880	547	72	111				0	Content		-72	-111	23683953	744740394
23701	10:35:48.168	00:00:23.700	1422	-1024	-768	-1	-1	-1	-1	4	-1024	-768	-1	-1	-1	-1	4		0	0						Untertest3.avi	0	880	547	72	111				0	Content		-72	-111	23700638	744757079
23717	10:35:48.184	00:00:23.717	1423	-1024	-768	-1	-1	-1	-1	4	-1024	-768	-1	-1	-1	-1	4		0	0						Untertest3.avi	0	880	547	72	111				0	Content		-72	-111	23717263	744773704
23734	10:35:48.201	00:00:23.733	1424	-1024	-768	-1	-1	-1	-1	4	-1024	-768	-1	-1	-1	-1	4		0	0						Untertest3.avi	0	880	547	72	111				0	Content		-72	-111	23733888	744790329
23751	10:35:48.218	00:00:23.750	1425	-1024	-768	-1	-1	-1	-1	4	-1024	-768	-1	-1	-1	-1	4		0	0						Untertest3.avi	0	880	547	72	111				0	Content		-72	-111	23750633	744807074
23767	10:35:48.234	00:00:23.767	1426	-1024	-768	-1	-1	-1	-1	4	-1024	-768	-1	-1	-1	-1	4		0	0						Untertest3.avi	0	880	547	72	111				0	Content		-72	-111	23767255	744823696
23784	10:35:48.251	00:00:23.783	1427	-1024	-768	-1	-1	-1	-1	4	-1024	-768	-1	-1	-1	-1	4		0	0						Untertest3.avi	0	880	547	72	111				0	Content		-72	-111	23783881	744840322
23801	10:35:48.268	00:00:23.800	1428	-1024	-768	-1	-1	-1	-1	4	-1024	-768	-1	-1	-1	-1	4		0	0						Untertest3.avi	0	880	547	72	111				0	Content		-72	-111	23800504	744856945
23817	10:35:48.284	00:00:23.817	1429	-1024	-768	-1	-1	-1	-1	4	-1024	-768	-1	-1	-1	-1	4		0	0						Untertest3.avi	0	880	547	72	111				0	Content		-72	-111	23817256	744873697
23834	10:35:48.301	00:00:23.833	1430	-1024	-768	-1	-1	-1	-1	4	-1024	-768	-1	-1	-1	-1	4		0	0						Untertest3.avi	0	880	547	72	111				0	Content		-72	-111	23833880	744890321
23851	10:35:48.318	00:00:23.850	1431	-1024	-768	-1	-1	-1	-1	4	-1024	-768	-1	-1	-1	-1	4		0	0						Untertest3.avi	0	880	547	72	111				0	Content		-72	-111	23850502	744906943
23867	10:35:48.334	00:00:23.867	1432	-1024	-768	-1	-1	-1	-1	4	-1024	-768	-1	-1	-1	-1	4		0	0						Untertest3.avi	0	880	547	72	111				0	Content		-72	-111	23867127	744923568
23884	10:35:48.351	00:00:23.883	1433	-1024	-768	-1	-1	-1	-1	4	-1024	-768	-1	-1	-1	-1	4		0	0						Untertest3.avi	0	880	547	72	111				0	Content		-72	-111	23883875	744940316
23900	10:35:48.367	00:00:23.900	1434	-1024	-768	-1	-1	-1	-1	4	-1024	-768	-1	-1	-1	-1	4		0	0						Untertest3.avi	0	880	547	72	111				0	Content		-72	-111	23900499	744956940
23917	10:35:48.384	00:00:23.917	1435	-1024	-768	-1	-1	-1	-1	4	-1024	-768	-1	-1	-1	-1	4		0	0						Untertest3.avi	0	880	547	72	111				0	Content		-72	-111	23917122	744973563
23934	10:35:48.401	00:00:23.933	1436	-1024	-768	-1	-1	-1	-1	4	-1024	-768	-1	-1	-1	-1	4		0	0						Untertest3.avi	0	880	547	72	111				0	Content		-72	-111	23933746	744990187
23950	10:35:48.417	00:00:23.950	1437	-1024	-768	-1	-1	-1	-1	4	-1024	-768	-1	-1	-1	-1	4		0	0						Untertest3.avi	0	880	547	72	111				0	Content		-72	-111	23950495	745006936
23967	10:35:48.434	00:00:23.967	1438	-1024	-768	-1	-1	-1	-1	4	-1024	-768	-1	-1	-1	-1	4		0	0						Untertest3.avi	0	880	547	72	111				0	Content		-72	-111	23967120	745023561
23984	10:35:48.451	00:00:23.983	1439	-1024	-768	-1	-1	-1	-1	4	-1024	-768	-1	-1	-1	-1	4		0	0						Untertest3.avi	0	880	547	72	111				0	Content		-72	-111	23983743	745040184
24000	10:35:48.467	00:00:24.000	1440	-1024	-768	-1	-1	-1	-1	4	-1024	-768	-1	-1	-1	-1	4		0	0						Untertest3.avi	0	880	547	72	111				0	Content		-72	-111	24000492	745056933
24017	10:35:48.484	00:00:24.017	1441	-1024	-768	-1	-1	-1	-1	4	-1024	-768	-1	-1	-1	-1	4		0	0						Untertest3.avi	0	880	547	72	111				0	Content		-72	-111	24017116	745073557
24034	10:35:48.501	00:00:24.033	1442	-1024	-768	-1	-1	-1	-1	4	-1024	-768	-1	-1	-1	-1	4		0	0						Untertest3.avi	0	880	547	72	111				0	Content		-72	-111	24033741	745090182
24050	10:35:48.517	00:00:24.050	1443	-1024	-768	-1	-1	-1	-1	4	-1024	-768	-1	-1	-1	-1	4		0	0						Untertest3.avi	0	880	547	72	111				0	Content		-72	-111	24050365	745106806
24068	10:35:48.535	00:00:24.067	1444	-1024	-768	-1	-1	-1	-1	4	-1024	-768	-1	-1	-1	-1	4		0	0						Untertest3.avi	0	880	547	72	111				0	Content		-72	-111	24067559	745124000
24085	10:35:48.552	00:00:24.084	1445	-1024	-768	-1	-1	-1	-1	4	-1024	-768	-1	-1	-1	-1	4		0	0						Untertest3.avi	0	880	547	72	111				0	Content		-72	-111	24084937	745141378
24102	10:35:48.569	00:00:24.102	1446	-1024	-768	-1	-1	-1	-1	4	-1024	-768	-1	-1	-1	-1	4		0	0						Untertest3.avi	0	880	547	72	111				0	Content		-72	-111	24102177	745158618
24117	10:35:48.584	00:00:24.116	1447	-1024	-768	-1	-1	-1	-1	4	-1024	-768	-1	-1	-1	-1	4		0	0						Untertest3.avi	0	880	547	72	111				0	Content		-72	-111	24116979	745173420
24134	10:35:48.601	00:00:24.133	1448	-1024	-768	-1	-1	-1	-1	4	-1024	-768	-1	-1	-1	-1	4		0	0						Untertest3.avi	0	880	547	72	111				0	Content		-72	-111	24133729	745190170
24150	10:35:48.617	00:00:24.150	1449	-1024	-768	-1	-1	-1	-1	4	-1024	-768	-1	-1	-1	-1	4		0	0						Untertest3.avi	0	880	547	72	111				0	Content		-72	-111	24150352	745206793
24167	10:35:48.634	00:00:24.166	1450	-1024	-768	-1	-1	-1	-1	4	-1024	-768	-1	-1	-1	-1	4		0	0						Untertest3.avi	0	880	547	72	111				0	Content		-72	-111	24166977	745223418
24184	10:35:48.651	00:00:24.183	1451	-1024	-768	-1	-1	-1	-1	4	-1024	-768	-1	-1	-1	-1	4		0	0						Untertest3.avi	0	880	547	72	111				0	Content		-72	-111	24183597	745240038
24200	10:35:48.667	00:00:24.200	1452	-1024	-768	-1	-1	-1	-1	4	-1024	-768	-1	-1	-1	-1	4		0	0						Untertest3.avi	0	880	547	72	111				0	Content		-72	-111	24200222	745256663
24217	10:35:48.684	00:00:24.217	1453	-1024	-768	-1	-1	-1	-1	4	-1024	-768	-1	-1	-1	-1	4		0	0						Untertest3.avi	0	880	547	72	111				0	Content		-72	-111	24217417	745273858
24235	10:35:48.702	00:00:24.234	1454	-1024	-768	-1	-1	-1	-1	4	-1024	-768	-1	-1	-1	-1	4		0	0						Untertest3.avi	0	880	547	72	111				0	Content		-72	-111	24234790	745291231
24252	10:35:48.719	00:00:24.252	1455	-1024	-768	-1	-1	-1	-1	4	-1024	-768	-1	-1	-1	-1	4		0	0						Untertest3.avi	0	880	547	72	111				0	Content		-72	-111	24252037	745308478
24267	10:35:48.734	00:00:24.266	1456	-1024	-768	-1	-1	-1	-1	4	-1024	-768	-1	-1	-1	-1	4		0	0						Untertest3.avi	0	880	547	72	111				0	Content		-72	-111	24266967	745323408
24284	10:35:48.751	00:00:24.283	1457	-1024	-768	-1	-1	-1	-1	4	-1024	-768	-1	-1	-1	-1	4		0	0						Untertest3.avi	0	880	547	72	111				0	Content		-72	-111	24283590	745340031
24300	10:35:48.767	00:00:24.300	1458	-1024	-768	-1	-1	-1	-1	4	-1024	-768	-1	-1	-1	-1	4		0	0						Untertest3.avi	0	880	547	72	111				0	Content		-72	-111	24300339	745356780
24317	10:35:48.784	00:00:24.316	1459	-1024	-768	-1	-1	-1	-1	4	-1024	-768	-1	-1	-1	-1	4		0	0						Untertest3.avi	0	880	547	72	111				0	Content		-72	-111	24316963	745373404
24334	10:35:48.801	00:00:24.333	1460	-1024	-768	-1	-1	-1	-1	4	-1024	-768	-1	-1	-1	-1	4		0	0						Untertest3.avi	0	880	547	72	111				0	Content		-72	-111	24333585	745390026
24350	10:35:48.817	00:00:24.350	1461	-1024	-768	-1	-1	-1	-1	4	-1024	-768	-1	-1	-1	-1	4		0	0						Untertest3.avi	0	880	547	72	111				0	Content		-72	-111	24350209	745406650
24367	10:35:48.834	00:00:24.367	1462	-1024	-768	-1	-1	-1	-1	4	-1024	-768	-1	-1	-1	-1	4		0	0						Untertest3.avi	0	880	547	72	111				0	Content		-72	-111	24367277	745423718
24385	10:35:48.852	00:00:24.384	1463	-1024	-768	-1	-1	-1	-1	4	-1024	-768	-1	-1	-1	-1	4		0	0						Untertest3.avi	0	880	547	72	111				0	Content		-72	-111	24384650	745441091
24402	10:35:48.869	00:00:24.401	1464	-1024	-768	-1	-1	-1	-1	4	-1024	-768	-1	-1	-1	-1	4		0	0						Untertest3.avi	0	880	547	72	111				0	Content		-72	-111	24401902	745458343
24417	10:35:48.884	00:00:24.416	1465	-1024	-768	-1	-1	-1	-1	4	-1024	-768	-1	-1	-1	-1	4		0	0						Untertest3.avi	0	880	547	72	111				0	Content		-72	-111	24416828	745473269
24433	10:35:48.900	00:00:24.433	1466	-1024	-768	-1	-1	-1	-1	4	-1024	-768	-1	-1	-1	-1	4		0	0						Untertest3.avi	0	880	547	72	111				0	Content		-72	-111	24433453	745489894
24450	10:35:48.917	00:00:24.450	1467	-1024	-768	-1	-1	-1	-1	4	-1024	-768	-1	-1	-1	-1	4		0	0						Untertest3.avi	0	880	547	72	111				0	Content		-72	-111	24450198	745506639
24467	10:35:48.934	00:00:24.466	1468	-1024	-768	-1	-1	-1	-1	4	-1024	-768	-1	-1	-1	-1	4		0	0						Untertest3.avi	0	880	547	72	111				0	Content		-72	-111	24466821	745523262
24483	10:35:48.950	00:00:24.483	1469	-1024	-768	-1	-1	-1	-1	4	-1024	-768	-1	-1	-1	-1	4		0	0						Untertest3.avi	0	880	547	72	111				0	Content		-72	-111	24483443	745539884
24500	10:35:48.967	00:00:24.500	1470	-1024	-768	-1	-1	-1	-1	4	-1024	-768	-1	-1	-1	-1	4		0	0						Untertest3.avi	0	880	547	72	111				0	Content		-72	-111	24500068	745556509
24517	10:35:48.984	00:00:24.517	1471	-1024	-768	-1	-1	-1	-1	4	-1024	-768	-1	-1	-1	-1	4		0	0						Untertest3.avi	0	880	547	72	111				0	Content		-72	-111	24517262	745573703
24535	10:35:49.002	00:00:24.534	1472	-1024	-768	-1	-1	-1	-1	4	-1024	-768	-1	-1	-1	-1	4		0	0						Untertest3.avi	0	880	547	72	111				0	Content		-72	-111	24534637	745591078
24552	10:35:49.019	00:00:24.551	1473	-1024	-768	-1	-1	-1	-1	4	-1024	-768	-1	-1	-1	-1	4		0	0						Untertest3.avi	0	880	547	72	111				0	Content		-72	-111	24551882	745608323
24567	10:35:49.034	00:00:24.566	1474	-1024	-768	-1	-1	-1	-1	4	-1024	-768	-1	-1	-1	-1	4		0	0						Untertest3.avi	0	880	547	72	111				0	Content		-72	-111	24566685	745623126
24583	10:35:49.050	00:00:24.583	1475	-1024	-768	-1	-1	-1	-1	4	-1024	-768	-1	-1	-1	-1	4		0	0						Untertest3.avi	0	880	547	72	111				0	Content		-72	-111	24583434	745639875
24600	10:35:49.067	00:00:24.600	1476	-1024	-768	-1	-1	-1	-1	4	-1024	-768	-1	-1	-1	-1	4		0	0						Untertest3.avi	0	880	547	72	111				0	Content		-72	-111	24600055	745656496
24617	10:35:49.084	00:00:24.616	1477	-1024	-768	-1	-1	-1	-1	4	-1024	-768	-1	-1	-1	-1	4		0	0						Untertest3.avi	0	880	547	72	111				0	Content		-72	-111	24616680	745673121
24633	10:35:49.100	00:00:24.633	1478	-1024	-768	-1	-1	-1	-1	4	-1024	-768	-1	-1	-1	-1	4		0	0						Untertest3.avi	0	880	547	72	111				0	Content		-72	-111	24633304	745689745
24650	10:35:49.117	00:00:24.649	1479	-1024	-768	-1	-1	-1	-1	4	-1024	-768	-1	-1	-1	-1	4		0	0						Untertest3.avi	0	880	547	72	111				0	Content		-72	-111	24649928	745706369
24667	10:35:49.134	00:00:24.667	1480	-1024	-768	-1	-1	-1	-1	4	-1024	-768	-1	-1	-1	-1	4		0	0						Untertest3.avi	0	880	547	72	111				0	Content		-72	-111	24667123	745723564
24684	10:35:49.151	00:00:24.684	1481	-1024	-768	-1	-1	-1	-1	4	-1024	-768	-1	-1	-1	-1	4		0	0						Untertest3.avi	0	880	547	72	111				0	Content		-72	-111	24684497	745740938
24702	10:35:49.169	00:00:24.701	1482	-1024	-768	-1	-1	-1	-1	4	-1024	-768	-1	-1	-1	-1	4		0	0						Untertest3.avi	0	880	547	72	111				0	Content		-72	-111	24701744	745758185
24717	10:35:49.184	00:00:24.716	1483	-1024	-768	-1	-1	-1	-1	4	-1024	-768	-1	-1	-1	-1	4		0	0						Untertest3.avi	0	880	547	72	111				0	Content		-72	-111	24716674	745773115
24733	10:35:49.200	00:00:24.733	1484	-1024	-768	-1	-1	-1	-1	4	-1024	-768	-1	-1	-1	-1	4		0	0						Untertest3.avi	0	880	547	72	111				0	Content		-72	-111	24733294	745789735
24750	10:35:49.217	00:00:24.750	1485	-1024	-768	-1	-1	-1	-1	4	-1024	-768	-1	-1	-1	-1	4		0	0						Untertest3.avi	0	880	547	72	111				0	Content		-72	-111	24750042	745806483
24767	10:35:49.234	00:00:24.766	1486	-1024	-768	-1	-1	-1	-1	4	-1024	-768	-1	-1	-1	-1	4		0	0						Untertest3.avi	0	880	547	72	111				0	Content		-72	-111	24766540	745822981
24783	10:35:49.250	00:00:24.783	1487	-1024	-768	-1	-1	-1	-1	4	-1024	-768	-1	-1	-1	-1	4		0	0						Untertest3.avi	0	880	547	72	111				0	Content		-72	-111	24783284	745839725
24800	10:35:49.267	00:00:24.799	1488	-1024	-768	-1	-1	-1	-1	4	-1024	-768	-1	-1	-1	-1	4		0	0						Untertest3.avi	0	880	547	72	111				0	Content		-72	-111	24799909	745856350
24817	10:35:49.284	00:00:24.816	1489	-1024	-768	-1	-1	-1	-1	4	-1024	-768	-1	-1	-1	-1	4		0	0						Untertest3.avi	0	880	547	72	111				0	Content		-72	-111	24816979	745873420
24834	10:35:49.301	00:00:24.834	1490	-1024	-768	-1	-1	-1	-1	4	-1024	-768	-1	-1	-1	-1	4		0	0						Untertest3.avi	0	880	547	72	111				0	Content		-72	-111	24834366	745890807
24852	10:35:49.319	00:00:24.851	1491	-1024	-768	-1	-1	-1	-1	4	-1024	-768	-1	-1	-1	-1	4		0	0						Untertest3.avi	0	880	547	72	111				0	Content		-72	-111	24851729	745908170
24867	10:35:49.334	00:00:24.866	1492	-1024	-768	-1	-1	-1	-1	4	-1024	-768	-1	-1	-1	-1	4		0	0						Untertest3.avi	0	880	547	72	111				0	Content		-72	-111	24866533	745922974
24883	10:35:49.350	00:00:24.883	1493	-1024	-768	-1	-1	-1	-1	4	-1024	-768	-1	-1	-1	-1	4		0	0						Untertest3.avi	0	880	547	72	111				0	Content		-72	-111	24883155	745939596
24900	10:35:49.367	00:00:24.899	1494	-1024	-768	-1	-1	-1	-1	4	-1024	-768	-1	-1	-1	-1	4		0	0						Untertest3.avi	0	880	547	72	111				0	Content		-72	-111	24899902	745956343
24917	10:35:49.384	00:00:24.916	1495	-1024	-768	-1	-1	-1	-1	4	-1024	-768	-1	-1	-1	-1	4		0	0						Untertest3.avi	0	880	547	72	111				0	Content		-72	-111	24916524	745972965
24933	10:35:49.400	00:00:24.933	1496	-1024	-768	-1	-1	-1	-1	4	-1024	-768	-1	-1	-1	-1	4		0	0						Untertest3.avi	0	880	547	72	111				0	Content		-72	-111	24933144	745989585
24950	10:35:49.417	00:00:24.949	1497	-1024	-768	-1	-1	-1	-1	4	-1024	-768	-1	-1	-1	-1	4		0	0						Untertest3.avi	0	880	547	72	111				0	Content		-72	-111	24949779	746006220
24967	10:35:49.434	00:00:24.966	1498	-1024	-768	-1	-1	-1	-1	4	-1024	-768	-1	-1	-1	-1	4		0	0						Untertest3.avi	0	880	547	72	111				0	Content		-72	-111	24966964	746023405
24984	10:35:49.451	00:00:24.984	1499	-1024	-768	-1	-1	-1	-1	4	-1024	-768	-1	-1	-1	-1	4		0	0						Untertest3.avi	0	880	547	72	111				0	Content		-72	-111	24984340	746040781
25002	10:35:49.469	00:00:25.001	1500	-1024	-768	-1	-1	-1	-1	4	-1024	-768	-1	-1	-1	-1	4		0	0						Untertest3.avi	0	880	547	72	111				0	Content		-72	-111	25001587	746058028
25016	10:35:49.483	00:00:25.016	1501	-1024	-768	-1	-1	-1	-1	4	-1024	-768	-1	-1	-1	-1	4		0	0						Untertest3.avi	0	880	547	72	111				0	Content		-72	-111	25016393	746072834
25033	10:35:49.500	00:00:25.033	1502	-1024	-768	-1	-1	-1	-1	4	-1024	-768	-1	-1	-1	-1	4		0	0						Untertest3.avi	0	880	547	72	111				0	Content		-72	-111	25033143	746089584
25050	10:35:49.517	00:00:25.049	1503	-1024	-768	-1	-1	-1	-1	4	-1024	-768	-1	-1	-1	-1	4		0	0						Untertest3.avi	0	880	547	72	111				0	Content		-72	-111	25049781	746106222
25066	10:35:49.533	00:00:25.066	1504	-1024	-768	-1	-1	-1	-1	4	-1024	-768	-1	-1	-1	-1	4		0	0						Untertest3.avi	0	880	547	72	111				0	Content		-72	-111	25066389	746122830
25083	10:35:49.550	00:00:25.083	1505	-1024	-768	-1	-1	-1	-1	4	-1024	-768	-1	-1	-1	-1	4		0	0						Untertest3.avi	0	880	547	72	111				0	Content		-72	-111	25083012	746139453
25100	10:35:49.567	00:00:25.099	1506	-1024	-768	-1	-1	-1	-1	4	-1024	-768	-1	-1	-1	-1	4		0	0						Untertest3.avi	0	880	547	72	111				0	Content		-72	-111	25099635	746156076
25117	10:35:49.584	00:00:25.116	1507	-1024	-768	-1	-1	-1	-1	4	-1024	-768	-1	-1	-1	-1	4		0	0						Untertest3.avi	0	880	547	72	111				0	Content		-72	-111	25116827	746173268
25134	10:35:49.601	00:00:25.134	1508	-1024	-768	-1	-1	-1	-1	4	-1024	-768	-1	-1	-1	-1	4		0	0						Untertest3.avi	0	880	547	72	111				0	Content		-72	-111	25134199	746190640
25151	10:35:49.618	00:00:25.151	1509	-1024	-768	-1	-1	-1	-1	4	-1024	-768	-1	-1	-1	-1	4		0	0						Untertest3.avi	0	880	547	72	111				0	Content		-72	-111	25151446	746207887
25166	10:35:49.633	00:00:25.166	1510	-1024	-768	-1	-1	-1	-1	4	-1024	-768	-1	-1	-1	-1	4		0	0						Untertest3.avi	0	880	547	72	111				0	Content		-72	-111	25166374	746222815
25183	10:35:49.650	00:00:25.183	1511	-1024	-768	-1	-1	-1	-1	4	-1024	-768	-1	-1	-1	-1	4		0	0						Untertest3.avi	0	880	547	72	111				0	Content		-72	-111	25183000	746239441
25200	10:35:49.667	00:00:25.199	1512	-1024	-768	-1	-1	-1	-1	4	-1024	-768	-1	-1	-1	-1	4		0	0						Untertest3.avi	0	880	547	72	111				0	Content		-72	-111	25199622	746256063
25216	10:35:49.683	00:00:25.216	1513	-1024	-768	-1	-1	-1	-1	4	-1024	-768	-1	-1	-1	-1	4		0	0						Untertest3.avi	0	880	547	72	111				0	Content		-72	-111	25216247	746272688
25233	10:35:49.700	00:00:25.232	1514	-1024	-768	-1	-1	-1	-1	4	-1024	-768	-1	-1	-1	-1	4		0	0						Untertest3.avi	0	880	547	72	111				0	Content		-72	-111	25232868	746289309
25250	10:35:49.717	00:00:25.249	1515	-1024	-768	-1	-1	-1	-1	4	-1024	-768	-1	-1	-1	-1	4		0	0						Untertest3.avi	0	880	547	72	111				0	Content		-72	-111	25249617	746306058
25267	10:35:49.734	00:00:25.266	1516	-1024	-768	-1	-1	-1	-1	4	-1024	-768	-1	-1	-1	-1	4		0	0						Untertest3.avi	0	880	547	72	111				0	Content		-72	-111	25266687	746323128
25284	10:35:49.751	00:00:25.284	1517	-1024	-768	-1	-1	-1	-1	4	-1024	-768	-1	-1	-1	-1	4		0	0						Untertest3.avi	0	880	547	72	111				0	Content		-72	-111	25284061	746340502
25301	10:35:49.768	00:00:25.301	1518	-1024	-768	-1	-1	-1	-1	4	-1024	-768	-1	-1	-1	-1	4		0	0						Untertest3.avi	0	880	547	72	111				0	Content		-72	-111	25301429	746357870
25316	10:35:49.783	00:00:25.316	1519	-1024	-768	-1	-1	-1	-1	4	-1024	-768	-1	-1	-1	-1	4		0	0						Untertest3.avi	0	880	547	72	111				0	Content		-72	-111	25316233	746372674
25333	10:35:49.800	00:00:25.332	1520	-1024	-768	-1	-1	-1	-1	4	-1024	-768	-1	-1	-1	-1	4		0	0						Untertest3.avi	0	880	547	72	111				0	Content		-72	-111	25332856	746389297
25350	10:35:49.817	00:00:25.349	1521	-1024	-768	-1	-1	-1	-1	4	-1024	-768	-1	-1	-1	-1	4		0	0						Untertest3.avi	0	880	547	72	111				0	Content		-72	-111	25349606	746406047
25366	10:35:49.833	00:00:25.366	1522	-1024	-768	-1	-1	-1	-1	4	-1024	-768	-1	-1	-1	-1	4		0	0						Untertest3.avi	0	880	547	72	111				0	Content		-72	-111	25366230	746422671
25383	10:35:49.850	00:00:25.382	1523	-1024	-768	-1	-1	-1	-1	4	-1024	-768	-1	-1	-1	-1	4		0	0						Untertest3.avi	0	880	547	72	111				0	Content		-72	-111	25382854	746439295
25399	10:35:49.866	00:00:25.399	1524	-1024	-768	-1	-1	-1	-1	4	-1024	-768	-1	-1	-1	-1	4		0	0						Untertest3.avi	0	880	547	72	111				0	Content		-72	-111	25399478	746455919
25417	10:35:49.884	00:00:25.416	1525	-1024	-768	-1	-1	-1	-1	4	-1024	-768	-1	-1	-1	-1	4		0	0						Untertest3.avi	0	880	547	72	111				0	Content		-72	-111	25416672	746473113
25434	10:35:49.901	00:00:25.433	1526	-1024	-768	-1	-1	-1	-1	4	-1024	-768	-1	-1	-1	-1	4		0	0						Untertest3.avi	0	880	547	72	111				0	Content		-72	-111	25433919	746490360
25451	10:35:49.918	00:00:25.451	1527	-1024	-768	-1	-1	-1	-1	4	-1024	-768	-1	-1	-1	-1	4		0	0						Untertest3.avi	0	880	547	72	111				0	Content		-72	-111	25451291	746507732
25466	10:35:49.933	00:00:25.466	1528	-1024	-768	-1	-1	-1	-1	4	-1024	-768	-1	-1	-1	-1	4		0	0						Untertest3.avi	0	880	547	72	111				0	Content		-72	-111	25466096	746522537
25483	10:35:49.950	00:00:25.482	1529	-1024	-768	-1	-1	-1	-1	4	-1024	-768	-1	-1	-1	-1	4		0	0						Untertest3.avi	0	880	547	72	111				0	Content		-72	-111	25482842	746539283
25499	10:35:49.966	00:00:25.499	1530	-1024	-768	-1	-1	-1	-1	4	-1024	-768	-1	-1	-1	-1	4		0	0						Untertest3.avi	0	880	547	72	111				0	Content		-72	-111	25499466	746555907
25516	10:35:49.983	00:00:25.516	1531	-1024	-768	-1	-1	-1	-1	4	-1024	-768	-1	-1	-1	-1	4		0	0						Untertest3.avi	0	880	547	72	111				0	Content		-72	-111	25516089	746572530
25533	10:35:50.000	00:00:25.532	1532	-1024	-768	-1	-1	-1	-1	4	-1024	-768	-1	-1	-1	-1	4		0	0						Untertest3.avi	0	880	547	72	111				0	Content		-72	-111	25532752	746589193
25549	10:35:50.016	00:00:25.549	1533	-1024	-768	-1	-1	-1	-1	4	-1024	-768	-1	-1	-1	-1	4		0	0						Untertest3.avi	0	880	547	72	111				0	Content		-72	-111	25549337	746605778
25567	10:35:50.034	00:00:25.566	1534	-1024	-768	-1	-1	-1	-1	4	-1024	-768	-1	-1	-1	-1	4		0	0						Untertest3.avi	0	880	547	72	111				0	Content		-72	-111	25566530	746622971
25584	10:35:50.051	00:00:25.583	1535	-1024	-768	-1	-1	-1	-1	4	-1024	-768	-1	-1	-1	-1	4		0	0						Untertest3.avi	0	880	547	72	111				0	Content		-72	-111	25583904	746640345
25601	10:35:50.068	00:00:25.601	1536	-1024	-768	-1	-1	-1	-1	4	-1024	-768	-1	-1	-1	-1	4		0	0						Untertest3.avi	0	880	547	72	111				0	Content		-72	-111	25601149	746657590
25616	10:35:50.083	00:00:25.615	1537	-1024	-768	-1	-1	-1	-1	4	-1024	-768	-1	-1	-1	-1	4		0	0						Untertest3.avi	0	880	547	72	111				0	Content		-72	-111	25615954	746672395
25633	10:35:50.100	00:00:25.632	1538	-1024	-768	-1	-1	-1	-1	4	-1024	-768	-1	-1	-1	-1	4		0	0						Untertest3.avi	0	880	547	72	111				0	Content		-72	-111	25632709	746689150
25649	10:35:50.116	00:00:25.649	1539	-1024	-768	-1	-1	-1	-1	4	-1024	-768	-1	-1	-1	-1	4		0	0						Untertest3.avi	0	880	547	72	111				0	Content		-72	-111	25649324	746705765
25666	10:35:50.133	00:00:25.666	1540	-1024	-768	-1	-1	-1	-1	4	-1024	-768	-1	-1	-1	-1	4		0	0						Untertest3.avi	0	880	547	72	111				0	Content		-72	-111	25666068	746722509
25683	10:35:50.150	00:00:25.682	1541	-1024	-768	-1	-1	-1	-1	4	-1024	-768	-1	-1	-1	-1	4		0	0						Untertest3.avi	0	880	547	72	111				0	Content		-72	-111	25682610	746739051
25699	10:35:50.166	00:00:25.699	1542	-1024	-768	-1	-1	-1	-1	4	-1024	-768	-1	-1	-1	-1	4		0	0						Untertest3.avi	0	880	547	72	111				0	Content		-72	-111	25699444	746755885
25716	10:35:50.183	00:00:25.716	1543	-1024	-768	-1	-1	-1	-1	4	-1024	-768	-1	-1	-1	-1	4		0	0						Untertest3.avi	0	880	547	72	111				0	Content		-72	-111	25716112	746772553
25733	10:35:50.200	00:00:25.732	1544	-1024	-768	-1	-1	-1	-1	4	-1024	-768	-1	-1	-1	-1	4		0	0						Untertest3.avi	0	880	547	72	111				0	Content		-72	-111	25732779	746789220
25750	10:35:50.217	00:00:25.749	1545	-1024	-768	-1	-1	-1	-1	4	-1024	-768	-1	-1	-1	-1	4		0	0						Untertest3.avi	0	880	547	72	111				0	Content		-72	-111	25749765	746806206
25766	10:35:50.233	00:00:25.766	1546	-1024	-768	-1	-1	-1	-1	4	-1024	-768	-1	-1	-1	-1	4		0	0						Untertest3.avi	0	880	547	72	111				0	Content		-72	-111	25766433	746822874
25783	10:35:50.250	00:00:25.783	1547	-1024	-768	-1	-1	-1	-1	4	-1024	-768	-1	-1	-1	-1	4		0	0						Untertest3.avi	0	880	547	72	111				0	Content		-72	-111	25783100	746839541
25800	10:35:50.267	00:00:25.800	1548	-1024	-768	-1	-1	-1	-1	4	-1024	-768	-1	-1	-1	-1	4		0	0						Untertest3.avi	0	880	547	72	111				0	Content		-72	-111	25800416	746856857
25817	10:35:50.284	00:00:25.817	1549	-1024	-768	-1	-1	-1	-1	4	-1024	-768	-1	-1	-1	-1	4		0	0						Untertest3.avi	0	880	547	72	111				0	Content		-72	-111	25817084	746873525
25834	10:35:50.301	00:00:25.834	1550	-1024	-768	-1	-1	-1	-1	4	-1024	-768	-1	-1	-1	-1	4		0	0						Untertest3.avi	0	880	547	72	111				0	Content		-72	-111	25834356	746890797
25849	10:35:50.316	00:00:25.849	1551	-1024	-768	-1	-1	-1	-1	4	-1024	-768	-1	-1	-1	-1	4		0	0						Untertest3.avi	0	880	547	72	111				0	Content		-72	-111	25849240	746905681
25866	10:35:50.333	00:00:25.865	1552	-1024	-768	-1	-1	-1	-1	4	-1024	-768	-1	-1	-1	-1	4		0	0						Untertest3.avi	0	880	547	72	111				0	Content		-72	-111	25865860	746922301
25883	10:35:50.350	00:00:25.882	1553	-1024	-768	-1	-1	-1	-1	4	-1024	-768	-1	-1	-1	-1	4		0	0						Untertest3.avi	0	880	547	72	111				0	Content		-72	-111	25882527	746938968
25899	10:35:50.366	00:00:25.899	1554	-1024	-768	-1	-1	-1	-1	4	-1024	-768	-1	-1	-1	-1	4		0	0						Untertest3.avi	0	880	547	72	111				0	Content		-72	-111	25899100	746955541
25916	10:35:50.383	00:00:25.915	1555	-1024	-768	-1	-1	-1	-1	4	-1024	-768	-1	-1	-1	-1	4		0	0						Untertest3.avi	0	880	547	72	111				0	Content		-72	-111	25915777	746972218
25932	10:35:50.399	00:00:25.932	1556	-1024	-768	-1	-1	-1	-1	4	-1024	-768	-1	-1	-1	-1	4		0	0						Untertest3.avi	0	880	547	72	111				0	Content		-72	-111	25932471	746988912
25949	10:35:50.416	00:00:25.949	1557	-1024	-768	-1	-1	-1	-1	4	-1024	-768	-1	-1	-1	-1	4		0	0						Untertest3.avi	0	880	547	72	111				0	Content		-72	-111	25949346	747005787
25966	10:35:50.433	00:00:25.966	1558	-1024	-768	-1	-1	-1	-1	4	-1024	-768	-1	-1	-1	-1	4		0	0						Untertest3.avi	0	880	547	72	111				0	Content		-72	-111	25966014	747022455
25983	10:35:50.450	00:00:25.982	1559	-1024	-768	-1	-1	-1	-1	4	-1024	-768	-1	-1	-1	-1	4		0	0						Untertest3.avi	0	880	547	72	111				0	Content		-72	-111	25982971	747039412
26000	10:35:50.467	00:00:26.000	1560	-1024	-768	-1	-1	-1	-1	4	-1024	-768	-1	-1	-1	-1	4		0	0						Untertest3.avi	0	880	547	72	111				0	Content		-72	-111	26000220	747056661
26018	10:35:50.485	00:00:26.017	1561	-1024	-768	-1	-1	-1	-1	4	-1024	-768	-1	-1	-1	-1	4		0	0						Untertest3.avi	0	880	547	72	111				0	Content		-72	-111	26017592	747074033
26032	10:35:50.499	00:00:26.032	1562	-1024	-768	-1	-1	-1	-1	4	-1024	-768	-1	-1	-1	-1	4		0	0						Untertest3.avi	0	880	547	72	111				0	Content		-72	-111	26032337	747088778
26049	10:35:50.516	00:00:26.049	1563	-1024	-768	-1	-1	-1	-1	4	-1024	-768	-1	-1	-1	-1	4		0	0						Untertest3.avi	0	880	547	72	111				0	Content		-72	-111	26049031	747105472
26066	10:35:50.533	00:00:26.065	1564	-1024	-768	-1	-1	-1	-1	4	-1024	-768	-1	-1	-1	-1	4		0	0						Untertest3.avi	0	880	547	72	111				0	Content		-72	-111	26065699	747122140
26082	10:35:50.549	00:00:26.082	1565	-1024	-768	-1	-1	-1	-1	4	-1024	-768	-1	-1	-1	-1	4		0	0						Untertest3.avi	0	880	547	72	111				0	Content		-72	-111	26082336	747138777
26099	10:35:50.566	00:00:26.099	1566	-1024	-768	-1	-1	-1	-1	4	-1024	-768	-1	-1	-1	-1	4		0	0						Untertest3.avi	0	880	547	72	111				0	Content		-72	-111	26099014	747155455
26116	10:35:50.583	00:00:26.115	1567	-1024	-768	-1	-1	-1	-1	4	-1024	-768	-1	-1	-1	-1	4		0	0						Untertest3.avi	0	880	547	72	111				0	Content		-72	-111	26115718	747172159
26133	10:35:50.600	00:00:26.132	1568	-1024	-768	-1	-1	-1	-1	4	-1024	-768	-1	-1	-1	-1	4		0	0						Untertest3.avi	0	880	547	72	111				0	Content		-72	-111	26132548	747188989
26149	10:35:50.616	00:00:26.149	1569	-1024	-768	-1	-1	-1	-1	4	-1024	-768	-1	-1	-1	-1	4		0	0						Untertest3.avi	0	880	547	72	111				0	Content		-72	-111	26149216	747205657
26166	10:35:50.633	00:00:26.165	1570	-1024	-768	-1	-1	-1	-1	4	-1024	-768	-1	-1	-1	-1	4		0	0						Untertest3.avi	0	880	547	72	111				0	Content		-72	-111	26165884	747222325
26183	10:35:50.650	00:00:26.182	1571	-1024	-768	-1	-1	-1	-1	4	-1024	-768	-1	-1	-1	-1	4		0	0						Untertest3.avi	0	880	547	72	111				0	Content		-72	-111	26182831	747239272
26200	10:35:50.667	00:00:26.200	1572	-1024	-768	-1	-1	-1	-1	4	-1024	-768	-1	-1	-1	-1	4		0	0						Untertest3.avi	0	880	547	72	111				0	Content		-72	-111	26200079	747256520
26217	10:35:50.684	00:00:26.217	1573	-1024	-768	-1	-1	-1	-1	4	-1024	-768	-1	-1	-1	-1	4		0	0						Untertest3.avi	0	880	547	72	111				0	Content		-72	-111	26217451	747273892
26232	10:35:50.699	00:00:26.232	1574	-1024	-768	-1	-1	-1	-1	4	-1024	-768	-1	-1	-1	-1	4		0	0						Untertest3.avi	0	880	547	72	111				0	Content		-72	-111	26232202	747288643
26249	10:35:50.716	00:00:26.248	1575	-1024	-768	-1	-1	-1	-1	4	-1024	-768	-1	-1	-1	-1	4		0	0						Untertest3.avi	0	880	547	72	111				0	Content		-72	-111	26248889	747305330
26266	10:35:50.733	00:00:26.265	1576	-1024	-768	-1	-1	-1	-1	4	-1024	-768	-1	-1	-1	-1	4		0	0						Untertest3.avi	0	880	547	72	111				0	Content		-72	-111	26265557	747321998
26282	10:35:50.749	00:00:26.282	1577	-1024	-768	-1	-1	-1	-1	4	-1024	-768	-1	-1	-1	-1	4		0	0						Untertest3.avi	0	880	547	72	111				0	Content		-72	-111	26282201	747338642
26299	10:35:50.766	00:00:26.298	1578	-1024	-768	-1	-1	-1	-1	4	-1024	-768	-1	-1	-1	-1	4		0	0						Untertest3.avi	0	880	547	72	111				0	Content		-72	-111	26298879	747355320
26316	10:35:50.783	00:00:26.315	1579	-1024	-768	-1	-1	-1	-1	4	-1024	-768	-1	-1	-1	-1	4		0	0						Untertest3.avi	0	880	547	72	111				0	Content		-72	-111	26315575	747372016
26332	10:35:50.799	00:00:26.332	1580	-1024	-768	-1	-1	-1	-1	4	-1024	-768	-1	-1	-1	-1	4		0	0						Untertest3.avi	0	880	547	72	111				0	Content		-72	-111	26332449	747388890
26349	10:35:50.816	00:00:26.349	1581	-1024	-768	-1	-1	-1	-1	4	-1024	-768	-1	-1	-1	-1	4		0	0						Untertest3.avi	0	880	547	72	111				0	Content		-72	-111	26349117	747405558
26366	10:35:50.833	00:00:26.366	1582	-1024	-768	-1	-1	-1	-1	4	-1024	-768	-1	-1	-1	-1	4		0	0						Untertest3.avi	0	880	547	72	111				0	Content		-72	-111	26366070	747422511
26383	10:35:50.850	00:00:26.383	1583	-1024	-768	-1	-1	-1	-1	4	-1024	-768	-1	-1	-1	-1	4		0	0						Untertest3.avi	0	880	547	72	111				0	Content		-72	-111	26383317	747439758
26401	10:35:50.868	00:00:26.400	1584	-1024	-768	-1	-1	-1	-1	4	-1024	-768	-1	-1	-1	-1	4		0	0						Untertest3.avi	0	880	547	72	111				0	Content		-72	-111	26400701	747457142
26416	10:35:50.883	00:00:26.416	1585	-1024	-768	-1	-1	-1	-1	4	-1024	-768	-1	-1	-1	-1	4		0	0						Untertest3.avi	0	880	547	72	111				0	Content		-72	-111	26416382	747472823
26433	10:35:50.900	00:00:26.433	1586	-1024	-768	-1	-1	-1	-1	4	-1024	-768	-1	-1	-1	-1	4		0	0						Untertest3.avi	0	880	547	72	111				0	Content		-72	-111	26433049	747489490
26449	10:35:50.916	00:00:26.449	1587	-1024	-768	-1	-1	-1	-1	4	-1024	-768	-1	-1	-1	-1	4		0	0						Untertest3.avi	0	880	547	72	111				0	Content		-72	-111	26449243	747505684
26466	10:35:50.933	00:00:26.465	1588	-1024	-768	-1	-1	-1	-1	4	-1024	-768	-1	-1	-1	-1	4		0	0						Untertest3.avi	0	880	547	72	111				0	Content		-72	-111	26465911	747522352
26482	10:35:50.949	00:00:26.482	1589	-1024	-768	-1	-1	-1	-1	4	-1024	-768	-1	-1	-1	-1	4		0	0						Untertest3.avi	0	880	547	72	111				0	Content		-72	-111	26482057	747538498
26499	10:35:50.966	00:00:26.498	1590	-1024	-768	-1	-1	-1	-1	4	-1024	-768	-1	-1	-1	-1	4		0	0						Untertest3.avi	0	880	547	72	111				0	Content		-72	-111	26498859	747555300
26515	10:35:50.982	00:00:26.515	1591	-1024	-768	-1	-1	-1	-1	4	-1024	-768	-1	-1	-1	-1	4		0	0						Untertest3.avi	0	880	547	72	111				0	Content		-72	-111	26515429	747571870
26532	10:35:50.999	00:00:26.532	1592	-1024	-768	-1	-1	-1	-1	4	-1024	-768	-1	-1	-1	-1	4		0	0						Untertest3.avi	0	880	547	72	111				0	Content		-72	-111	26532267	747588708
26549	10:35:51.016	00:00:26.548	1593	-1024	-768	-1	-1	-1	-1	4	-1024	-768	-1	-1	-1	-1	4		0	0						Untertest3.avi	0	880	547	72	111				0	Content		-72	-111	26548935	747605376
26566	10:35:51.033	00:00:26.565	1594	-1024	-768	-1	-1	-1	-1	4	-1024	-768	-1	-1	-1	-1	4		0	0						Untertest3.avi	0	880	547	72	111				0	Content		-72	-111	26565603	747622044
26583	10:35:51.050	00:00:26.582	1595	-1024	-768	-1	-1	-1	-1	4	-1024	-768	-1	-1	-1	-1	4		0	0						Untertest3.avi	0	880	547	72	111				0	Content		-72	-111	26582585	747639026
26599	10:35:51.066	00:00:26.599	1596	-1024	-768	-1	-1	-1	-1	4	-1024	-768	-1	-1	-1	-1	4		0	0						Untertest3.avi	0	880	547	72	111				0	Content		-72	-111	26599253	747655694
26616	10:35:51.083	00:00:26.615	1597	-1024	-768	-1	-1	-1	-1	4	-1024	-768	-1	-1	-1	-1	4		0	0						Untertest3.avi	0	880	547	72	111				0	Content		-72	-111	26615921	747672362
26633	10:35:51.100	00:00:26.633	1598	-1024	-768	-1	-1	-1	-1	4	-1024	-768	-1	-1	-1	-1	4		0	0						Untertest3.avi	0	880	547	72	111				0	Content		-72	-111	26633172	747689613
26651	10:35:51.118	00:00:26.650	1599	-1024	-768	-1	-1	-1	-1	4	-1024	-768	-1	-1	-1	-1	4		0	0						Untertest3.avi	0	880	547	72	111				0	Content		-72	-111	26650544	747706985
26665	10:35:51.132	00:00:26.665	1600	-1024	-768	-1	-1	-1	-1	4	-1024	-768	-1	-1	-1	-1	4		0	0						Untertest3.avi	0	880	547	72	111				0	Content		-72	-111	26665293	747721734
26682	10:35:51.149	00:00:26.681	1601	-1024	-768	-1	-1	-1	-1	4	-1024	-768	-1	-1	-1	-1	4		0	0						Untertest3.avi	0	880	547	72	111				0	Content		-72	-111	26681980	747738421
26699	10:35:51.166	00:00:26.698	1602	-1024	-768	-1	-1	-1	-1	4	-1024	-768	-1	-1	-1	-1	4		0	0						Untertest3.avi	0	880	547	72	111				0	Content		-72	-111	26698648	747755089
26715	10:35:51.182	00:00:26.715	1603	-1024	-768	-1	-1	-1	-1	4	-1024	-768	-1	-1	-1	-1	4		0	0						Untertest3.avi	0	880	547	72	111				0	Content		-72	-111	26715311	747771752
26732	10:35:51.199	00:00:26.731	1604	-1024	-768	-1	-1	-1	-1	4	-1024	-768	-1	-1	-1	-1	4		0	0						Untertest3.avi	0	880	547	72	111				0	Content		-72	-111	26731978	747788419
26749	10:35:51.216	00:00:26.748	1605	-1024	-768	-1	-1	-1	-1	4	-1024	-768	-1	-1	-1	-1	4		0	0						Untertest3.avi	0	880	547	72	111				0	Content		-72	-111	26748594	747805035
26765	10:35:51.232	00:00:26.765	1606	-1024	-768	-1	-1	-1	-1	4	-1024	-768	-1	-1	-1	-1	4		0	0						Untertest3.avi	0	880	547	72	111				0	Content		-72	-111	26765163	747821604
26782	10:35:51.249	00:00:26.782	1607	-1024	-768	-1	-1	-1	-1	4	-1024	-768	-1	-1	-1	-1	4		0	0						Untertest3.avi	0	880	547	72	111				0	Content		-72	-111	26782099	747838540
26799	10:35:51.266	00:00:26.798	1608	-1024	-768	-1	-1	-1	-1	4	-1024	-768	-1	-1	-1	-1	4		0	0						Untertest3.avi	0	880	547	72	111				0	Content		-72	-111	26798767	747855208
26816	10:35:51.283	00:00:26.815	1609	-1024	-768	-1	-1	-1	-1	4	-1024	-768	-1	-1	-1	-1	4		0	0						Untertest3.avi	0	880	547	72	111				0	Content		-72	-111	26815903	747872344
26833	10:35:51.300	00:00:26.832	1610	-1024	-768	-1	-1	-1	-1	4	-1024	-768	-1	-1	-1	-1	4		0	0						Untertest3.avi	0	880	547	72	111				0	Content		-72	-111	26832570	747889011
26850	10:35:51.317	00:00:26.849	1611	-1024	-768	-1	-1	-1	-1	4	-1024	-768	-1	-1	-1	-1	4		0	0						Untertest3.avi	0	880	547	72	111				0	Content		-72	-111	26849785	747906226
26867	10:35:51.334	00:00:26.867	1612	-1024	-768	-1	-1	-1	-1	4	-1024	-768	-1	-1	-1	-1	4		0	0						Untertest3.avi	0	880	547	72	111				0	Content		-72	-111	26867035	747923476
26882	10:35:51.349	00:00:26.881	1613	-1024	-768	-1	-1	-1	-1	4	-1024	-768	-1	-1	-1	-1	4		0	0						Untertest3.avi	0	880	547	72	111				0	Content		-72	-111	26881784	747938225
26898	10:35:51.365	00:00:26.898	1614	-1024	-768	-1	-1	-1	-1	4	-1024	-768	-1	-1	-1	-1	4		0	0						Untertest3.avi	0	880	547	72	111				0	Content		-72	-111	26898475	747954916
26915	10:35:51.382	00:00:26.915	1615	-1024	-768	-1	-1	-1	-1	4	-1024	-768	-1	-1	-1	-1	4		0	0						Untertest3.avi	0	880	547	72	111				0	Content		-72	-111	26915143	747971584
26932	10:35:51.399	00:00:26.931	1616	-1024	-768	-1	-1	-1	-1	4	-1024	-768	-1	-1	-1	-1	4		0	0						Untertest3.avi	0	880	547	72	111				0	Content		-72	-111	26931783	747988224
26948	10:35:51.415	00:00:26.948	1617	-1024	-768	-1	-1	-1	-1	4	-1024	-768	-1	-1	-1	-1	4		0	0						Untertest3.avi	0	880	547	72	111				0	Content		-72	-111	26948461	748004902
26965	10:35:51.432	00:00:26.965	1618	-1024	-768	-1	-1	-1	-1	4	-1024	-768	-1	-1	-1	-1	4		0	0						Untertest3.avi	0	880	547	72	111				0	Content		-72	-111	26965157	748021598
26982	10:35:51.449	00:00:26.981	1619	-1024	-768	-1	-1	-1	-1	4	-1024	-768	-1	-1	-1	-1	4		0	0						Untertest3.avi	0	880	547	72	111				0	Content		-72	-111	26981991	748038432
26999	10:35:51.466	00:00:26.998	1620	-1024	-768	-1	-1	-1	-1	4	-1024	-768	-1	-1	-1	-1	4		0	0						Untertest3.avi	0	880	547	72	111				0	Content		-72	-111	26998659	748055100
27015	10:35:51.482	00:00:27.015	1621	-1024	-768	-1	-1	-1	-1	4	-1024	-768	-1	-1	-1	-1	4		0	0						Untertest3.avi	0	880	547	72	111				0	Content		-72	-111	27015327	748071768
27032	10:35:51.499	00:00:27.032	1622	-1024	-768	-1	-1	-1	-1	4	-1024	-768	-1	-1	-1	-1	4		0	0						Untertest3.avi	0	880	547	72	111				0	Content		-72	-111	27032278	748088719
27050	10:35:51.517	00:00:27.049	1623	-1024	-768	-1	-1	-1	-1	4	-1024	-768	-1	-1	-1	-1	4		0	0						Untertest3.avi	0	880	547	72	111				0	Content		-72	-111	27049524	748105965
27067	10:35:51.534	00:00:27.066	1624	-1024	-768	-1	-1	-1	-1	4	-1024	-768	-1	-1	-1	-1	4		0	0						Untertest3.avi	0	880	547	72	111				0	Content		-72	-111	27066899	748123340
27082	10:35:51.549	00:00:27.081	1625	-1024	-768	-1	-1	-1	-1	4	-1024	-768	-1	-1	-1	-1	4		0	0						Untertest3.avi	0	880	547	72	111				0	Content		-72	-111	27081773	748138214
27098	10:35:51.565	00:00:27.098	1626	-1024	-768	-1	-1	-1	-1	4	-1024	-768	-1	-1	-1	-1	4		0	0						Untertest3.avi	0	880	547	72	111				0	Content		-72	-111	27098398	748154839
27115	10:35:51.582	00:00:27.115	1627	-1024	-768	-1	-1	-1	-1	4	-1024	-768	-1	-1	-1	-1	4		0	0						Untertest3.avi	0	880	547	72	111				0	Content		-72	-111	27115066	748171507
27132	10:35:51.599	00:00:27.131	1628	-1024	-768	-1	-1	-1	-1	4	-1024	-768	-1	-1	-1	-1	4		0	0						Untertest3.avi	0	880	547	72	111				0	Content		-72	-111	27131644	748188085
27148	10:35:51.615	00:00:27.148	1629	-1024	-768	-1	-1	-1	-1	4	-1024	-768	-1	-1	-1	-1	4		0	0						Untertest3.avi	0	880	547	72	111				0	Content		-72	-111	27148322	748204763
27165	10:35:51.632	00:00:27.165	1630	-1024	-768	-1	-1	-1	-1	4	-1024	-768	-1	-1	-1	-1	4		0	0						Untertest3.avi	0	880	547	72	111				0	Content		-72	-111	27165015	748221456
27182	10:35:51.649	00:00:27.181	1631	-1024	-768	-1	-1	-1	-1	4	-1024	-768	-1	-1	-1	-1	4		0	0						Untertest3.avi	0	880	547	72	111				0	Content		-72	-111	27181890	748238331
27199	10:35:51.666	00:00:27.198	1632	-1024	-768	-1	-1	-1	-1	4	-1024	-768	-1	-1	-1	-1	4		0	0						Untertest3.avi	0	880	547	72	111				0	Content		-72	-111	27198558	748254999
27216	10:35:51.683	00:00:27.215	1633	-1024	-768	-1	-1	-1	-1	4	-1024	-768	-1	-1	-1	-1	4		0	0						Untertest3.avi	0	880	547	72	111				0	Content		-72	-111	27215661	748272102
27232	10:35:51.699	00:00:27.232	1634	-1024	-768	-1	-1	-1	-1	4	-1024	-768	-1	-1	-1	-1	4		0	0						Untertest3.avi	0	880	547	72	111				0	Content		-72	-111	27232328	748288769
27250	10:35:51.717	00:00:27.249	1635	-1024	-768	-1	-1	-1	-1	4	-1024	-768	-1	-1	-1	-1	4		0	0						Untertest3.avi	0	880	547	72	111				0	Content		-72	-111	27249513	748305954
27267	10:35:51.734	00:00:27.266	1636	-1024	-768	-1	-1	-1	-1	4	-1024	-768	-1	-1	-1	-1	4		0	0						Untertest3.avi	0	880	547	72	111				0	Content		-72	-111	27266761	748323202
27282	10:35:51.749	00:00:27.281	1637	-1024	-768	-1	-1	-1	-1	4	-1024	-768	-1	-1	-1	-1	4		0	0						Untertest3.avi	0	880	547	72	111				0	Content		-72	-111	27281510	748337951
27298	10:35:51.765	00:00:27.298	1638	-1024	-768	-1	-1	-1	-1	4	-1024	-768	-1	-1	-1	-1	4		0	0						Untertest3.avi	0	880	547	72	111				0	Content		-72	-111	27298198	748354639
27315	10:35:51.782	00:00:27.314	1639	-1024	-768	-1	-1	-1	-1	4	-1024	-768	-1	-1	-1	-1	4		0	0						Untertest3.avi	0	880	547	72	111				0	Content		-72	-111	27314866	748371307
27332	10:35:51.799	00:00:27.331	1640	-1024	-768	-1	-1	-1	-1	4	-1024	-768	-1	-1	-1	-1	4		0	0						Untertest3.avi	0	880	547	72	111				0	Content		-72	-111	27331507	748387948
27348	10:35:51.815	00:00:27.348	1641	-1024	-768	-1	-1	-1	-1	4	-1024	-768	-1	-1	-1	-1	4		0	0						Untertest3.avi	0	880	547	72	111				0	Content		-72	-111	27348184	748404625
27365	10:35:51.832	00:00:27.364	1642	-1024	-768	-1	-1	-1	-1	4	-1024	-768	-1	-1	-1	-1	4		0	0						Untertest3.avi	0	880	547	72	111				0	Content		-72	-111	27364879	748421320
27382	10:35:51.849	00:00:27.381	1643	-1024	-768	-1	-1	-1	-1	4	-1024	-768	-1	-1	-1	-1	4		0	0						Untertest3.avi	0	880	547	72	111				0	Content		-72	-111	27381712	748438153
27398	10:35:51.865	00:00:27.398	1644	-1024	-768	-1	-1	-1	-1	4	-1024	-768	-1	-1	-1	-1	4		0	0						Untertest3.avi	0	880	547	72	111				0	Content		-72	-111	27398380	748454821
27415	10:35:51.882	00:00:27.415	1645	-1024	-768	-1	-1	-1	-1	4	-1024	-768	-1	-1	-1	-1	4		0	0						Untertest3.avi	0	880	547	72	111				0	Content		-72	-111	27415048	748471489
27432	10:35:51.899	00:00:27.431	1646	-1024	-768	-1	-1	-1	-1	4	-1024	-768	-1	-1	-1	-1	4		0	0						Untertest3.avi	0	880	547	72	111				0	Content		-72	-111	27431997	748488438
27449	10:35:51.916	00:00:27.449	1647	-1024	-768	-1	-1	-1	-1	4	-1024	-768	-1	-1	-1	-1	4		0	0						Untertest3.avi	0	880	547	72	111				0	Content		-72	-111	27449371	748505812
27467	10:35:51.934	00:00:27.466	1648	-1024	-768	-1	-1	-1	-1	4	-1024	-768	-1	-1	-1	-1	4		0	0						Untertest3.avi	0	880	547	72	111				0	Content		-72	-111	27466622	748523063
27481	10:35:51.948	00:00:27.481	1649	-1024	-768	-1	-1	-1	-1	4	-1024	-768	-1	-1	-1	-1	4		0	0						Untertest3.avi	0	880	547	72	111				0	Content		-72	-111	27481495	748537936
27498	10:35:51.965	00:00:27.498	1650	-1024	-768	-1	-1	-1	-1	4	-1024	-768	-1	-1	-1	-1	4		0	0						Untertest3.avi	0	880	547	72	111				0	Content		-72	-111	27498120	748554561
27515	10:35:51.982	00:00:27.514	1651	-1024	-768	-1	-1	-1	-1	4	-1024	-768	-1	-1	-1	-1	4		0	0						Untertest3.avi	0	880	547	72	111				0	Content		-72	-111	27514788	748571229
27531	10:35:51.998	00:00:27.531	1652	-1024	-768	-1	-1	-1	-1	4	-1024	-768	-1	-1	-1	-1	4		0	0						Untertest3.avi	0	880	547	72	111				0	Content		-72	-111	27531420	748587861
27548	10:35:52.015	00:00:27.548	1653	-1024	-768	-1	-1	-1	-1	4	-1024	-768	-1	-1	-1	-1	4		0	0						Untertest3.avi	0	880	547	72	111				0	Content		-72	-111	27548088	748604529
27565	10:35:52.032	00:00:27.564	1654	-1024	-768	-1	-1	-1	-1	4	-1024	-768	-1	-1	-1	-1	4		0	0						Untertest3.avi	0	880	547	72	111				0	Content		-72	-111	27564801	748621242
27581	10:35:52.048	00:00:27.581	1655	-1024	-768	-1	-1	-1	-1	4	-1024	-768	-1	-1	-1	-1	4		0	0						Untertest3.avi	0	880	547	72	111				0	Content		-72	-111	27581390	748637831
27598	10:35:52.065	00:00:27.598	1656	-1024	-768	-1	-1	-1	-1	4	-1024	-768	-1	-1	-1	-1	4		0	0						Untertest3.avi	0	880	547	72	111				0	Content		-72	-111	27598324	748654765
27615	10:35:52.082	00:00:27.614	1657	-1024	-768	-1	-1	-1	-1	4	-1024	-768	-1	-1	-1	-1	4		0	0						Untertest3.avi	0	880	547	72	111				0	Content		-72	-111	27614992	748671433
27632	10:35:52.099	00:00:27.632	1658	-1024	-768	-1	-1	-1	-1	4	-1024	-768	-1	-1	-1	-1	4		0	0						Untertest3.avi	0	880	547	72	111				0	Content		-72	-111	27632118	748688559
27649	10:35:52.116	00:00:27.648	1659	-1024	-768	-1	-1	-1	-1	4	-1024	-768	-1	-1	-1	-1	4		0	0						Untertest3.avi	0	880	547	72	111				0	Content		-72	-111	27648786	748705227
27666	10:35:52.133	00:00:27.665	1660	-1024	-768	-1	-1	-1	-1	4	-1024	-768	-1	-1	-1	-1	4		0	0						Untertest3.avi	0	880	547	72	111				0	Content		-72	-111	27665867	748722308
27683	10:35:52.150	00:00:27.683	1661	-1024	-768	-1	-1	-1	-1	4	-1024	-768	-1	-1	-1	-1	4		0	0						Untertest3.avi	0	880	547	72	111				0	Content		-72	-111	27683239	748739680
27698	10:35:52.165	00:00:27.697	1662	-1024	-768	-1	-1	-1	-1	4	-1024	-768	-1	-1	-1	-1	4		0	0						Untertest3.avi	0	880	547	72	111				0	Content		-72	-111	27697997	748754438
27715	10:35:52.182	00:00:27.714	1663	-1024	-768	-1	-1	-1	-1	4	-1024	-768	-1	-1	-1	-1	4		0	0						Untertest3.avi	0	880	547	72	111				0	Content		-72	-111	27714619	748771060
27731	10:35:52.198	00:00:27.731	1664	-1024	-768	-1	-1	-1	-1	4	-1024	-768	-1	-1	-1	-1	4		0	0						Untertest3.avi	0	880	547	72	111				0	Content		-72	-111	27731286	748787727
27748	10:35:52.215	00:00:27.747	1665	-1024	-768	-1	-1	-1	-1	4	-1024	-768	-1	-1	-1	-1	4		0	0						Untertest3.avi	0	880	547	72	111				0	Content		-72	-111	27747863	748804304
27765	10:35:52.232	00:00:27.764	1666	-1024	-768	-1	-1	-1	-1	4	-1024	-768	-1	-1	-1	-1	4		0	0						Untertest3.avi	0	880	547	72	111				0	Content		-72	-111	27764669	748821110
27781	10:35:52.248	00:00:27.781	1667	-1024	-768	-1	-1	-1	-1	4	-1024	-768	-1	-1	-1	-1	4		0	0						Untertest3.avi	0	880	547	72	111				0	Content		-72	-111	27781237	748837678
27798	10:35:52.265	00:00:27.798	1668	-1024	-768	-1	-1	-1	-1	4	-1024	-768	-1	-1	-1	-1	4		0	0						Untertest3.avi	0	880	547	72	111				0	Content		-72	-111	27798071	748854512
27815	10:35:52.282	00:00:27.814	1669	-1024	-768	-1	-1	-1	-1	4	-1024	-768	-1	-1	-1	-1	4		0	0						Untertest3.avi	0	880	547	72	111				0	Content		-72	-111	27814739	748871180
27831	10:35:52.298	00:00:27.831	1670	-1024	-768	-1	-1	-1	-1	4	-1024	-768	-1	-1	-1	-1	4		0	0						Untertest3.avi	0	880	547	72	111				0	Content		-72	-111	27831406	748887847
27848	10:35:52.315	00:00:27.848	1671	-1024	-768	-1	-1	-1	-1	4	-1024	-768	-1	-1	-1	-1	4		0	0						Untertest3.avi	0	880	547	72	111				0	Content		-72	-111	27848358	748904799
27866	10:35:52.333	00:00:27.865	1672	-1024	-768	-1	-1	-1	-1	4	-1024	-768	-1	-1	-1	-1	4		0	0						Untertest3.avi	0	880	547	72	111				0	Content		-72	-111	27865729	748922170
27883	10:35:52.350	00:00:27.882	1673	-1024	-768	-1	-1	-1	-1	4	-1024	-768	-1	-1	-1	-1	4		0	0						Untertest3.avi	0	880	547	72	111				0	Content		-72	-111	27882978	748939419
27898	10:35:52.365	00:00:27.897	1674	-1024	-768	-1	-1	-1	-1	4	-1024	-768	-1	-1	-1	-1	4		0	0						Untertest3.avi	0	880	547	72	111				0	Content		-72	-111	27897852	748954293
27914	10:35:52.381	00:00:27.914	1675	-1024	-768	-1	-1	-1	-1	4	-1024	-768	-1	-1	-1	-1	4		0	0						Untertest3.avi	0	880	547	72	111				0	Content		-72	-111	27914478	748970919
27931	10:35:52.398	00:00:27.931	1676	-1024	-768	-1	-1	-1	-1	4	-1024	-768	-1	-1	-1	-1	4		0	0						Untertest3.avi	0	880	547	72	111				0	Content		-72	-111	27931145	748987586
27948	10:35:52.415	00:00:27.947	1677	-1024	-768	-1	-1	-1	-1	4	-1024	-768	-1	-1	-1	-1	4		0	0						Untertest3.avi	0	880	547	72	111				0	Content		-72	-111	27947855	749004296
27965	10:35:52.432	00:00:27.964	1678	-1024	-768	-1	-1	-1	-1	4	-1024	-768	-1	-1	-1	-1	4		0	0						Untertest3.avi	0	880	547	72	111				0	Content		-72	-111	27964523	749020964
27981	10:35:52.448	00:00:27.981	1679	-1024	-768	-1	-1	-1	-1	4	-1024	-768	-1	-1	-1	-1	4		0	0						Untertest3.avi	0	880	547	72	111				0	Content		-72	-111	27981154	749037595
27998	10:35:52.465	00:00:27.997	1680	-1024	-768	-1	-1	-1	-1	4	-1024	-768	-1	-1	-1	-1	4		0	0						Untertest3.avi	0	880	547	72	111				0	Content		-72	-111	27997724	749054165
28015	10:35:52.482	00:00:28.014	1681	-1024	-768	-1	-1	-1	-1	4	-1024	-768	-1	-1	-1	-1	4		0	0						Untertest3.avi	0	880	547	72	111				0	Content		-72	-111	28014661	749071102
28031	10:35:52.498	00:00:28.031	1682	-1024	-768	-1	-1	-1	-1	4	-1024	-768	-1	-1	-1	-1	4		0	0						Untertest3.avi	0	880	547	72	111				0	Content		-72	-111	28031328	749087769
28048	10:35:52.515	00:00:28.048	1683	-1024	-768	-1	-1	-1	-1	4	-1024	-768	-1	-1	-1	-1	4		0	0						Untertest3.avi	0	880	547	72	111				0	Content		-72	-111	28048344	749104785
28066	10:35:52.533	00:00:28.065	1684	-1024	-768	-1	-1	-1	-1	4	-1024	-768	-1	-1	-1	-1	4		0	0						Untertest3.avi	0	880	547	72	111				0	Content		-72	-111	28065592	749122033
28083	10:35:52.550	00:00:28.082	1685	-1024	-768	-1	-1	-1	-1	4	-1024	-768	-1	-1	-1	-1	4		0	0						Untertest3.avi	0	880	547	72	111				0	Content		-72	-111	28082964	749139405
28098	10:35:52.565	00:00:28.097	1686	-1024	-768	-1	-1	-1	-1	4	-1024	-768	-1	-1	-1	-1	4		0	0						Untertest3.avi	0	880	547	72	111				0	Content		-72	-111	28097714	749154155
28114	10:35:52.581	00:00:28.114	1687	-1024	-768	-1	-1	-1	-1	4	-1024	-768	-1	-1	-1	-1	4		0	0						Untertest3.avi	0	880	547	72	111				0	Content		-72	-111	28114338	749170779
28131	10:35:52.598	00:00:28.130	1688	-1024	-768	-1	-1	-1	-1	4	-1024	-768	-1	-1	-1	-1	4		0	0						Untertest3.avi	0	880	547	72	111				0	Content		-72	-111	28130989	749187430
28148	10:35:52.615	00:00:28.147	1689	-1024	-768	-1	-1	-1	-1	4	-1024	-768	-1	-1	-1	-1	4		0	0						Untertest3.avi	0	880	547	72	111				0	Content		-72	-111	28147657	749204098
28164	10:35:52.631	00:00:28.164	1690	-1024	-768	-1	-1	-1	-1	4	-1024	-768	-1	-1	-1	-1	4		0	0						Untertest3.avi	0	880	547	72	111				0	Content		-72	-111	28164391	749220832
28181	10:35:52.648	00:00:28.180	1691	-1024	-768	-1	-1	-1	-1	4	-1024	-768	-1	-1	-1	-1	4		0	0						Untertest3.avi	0	880	547	72	111				0	Content		-72	-111	28180954	749237395
28198	10:35:52.665	00:00:28.197	1692	-1024	-768	-1	-1	-1	-1	4	-1024	-768	-1	-1	-1	-1	4		0	0						Untertest3.avi	0	880	547	72	111				0	Content		-72	-111	28197828	749254269
28214	10:35:52.681	00:00:28.214	1693	-1024	-768	-1	-1	-1	-1	4	-1024	-768	-1	-1	-1	-1	4		0	0						Untertest3.avi	0	880	547	72	111				0	Content		-72	-111	28214496	749270937
28231	10:35:52.698	00:00:28.231	1694	-1024	-768	-1	-1	-1	-1	4	-1024	-768	-1	-1	-1	-1	4		0	0						Untertest3.avi	0	880	547	72	111				0	Content		-72	-111	28231163	749287604
28248	10:35:52.715	00:00:28.248	1695	-1024	-768	-1	-1	-1	-1	4	-1024	-768	-1	-1	-1	-1	4		0	0						Untertest3.avi	0	880	547	72	111				0	Content		-72	-111	28248200	749304641
28265	10:35:52.732	00:00:28.265	1696	-1024	-768	-1	-1	-1	-1	4	-1024	-768	-1	-1	-1	-1	4		0	0						Untertest3.avi	0	880	547	72	111				0	Content		-72	-111	28265446	749321887
28283	10:35:52.750	00:00:28.282	1697	-1024	-768	-1	-1	-1	-1	4	-1024	-768	-1	-1	-1	-1	4		0	0						Untertest3.avi	0	880	547	72	111				0	Content		-72	-111	28282819	749339260
28298	10:35:52.765	00:00:28.297	1698	-1024	-768	-1	-1	-1	-1	4	-1024	-768	-1	-1	-1	-1	4		0	0						Untertest3.avi	0	880	547	72	111				0	Content		-72	-111	28297570	749354011
28314	10:35:52.781	00:00:28.314	1699	-1024	-768	-1	-1	-1	-1	4	-1024	-768	-1	-1	-1	-1	4		0	0						Untertest3.avi	0	880	547	72	111				0	Content		-72	-111	28314258	749370699
28331	10:35:52.798	00:00:28.330	1700	-1024	-768	-1	-1	-1	-1	4	-1024	-768	-1	-1	-1	-1	4		0	0						Untertest3.avi	0	880	547	72	111				0	Content		-72	-111	28330925	749387366
28348	10:35:52.815	00:00:28.347	1701	-1024	-768	-1	-1	-1	-1	4	-1024	-768	-1	-1	-1	-1	4		0	0						Untertest3.avi	0	880	547	72	111				0	Content		-72	-111	28347565	749404006
28364	10:35:52.831	00:00:28.364	1702	-1024	-768	-1	-1	-1	-1	4	-1024	-768	-1	-1	-1	-1	4		0	0						Untertest3.avi	0	880	547	72	111				0	Content		-72	-111	28364242	749420683
28381	10:35:52.848	00:00:28.380	1703	-1024	-768	-1	-1	-1	-1	4	-1024	-768	-1	-1	-1	-1	4		0	0						Untertest3.avi	0	880	547	72	111				0	Content		-72	-111	28380812	749437253
28398	10:35:52.865	00:00:28.397	1704	-1024	-768	-1	-1	-1	-1	4	-1024	-768	-1	-1	-1	-1	4		0	0						Untertest3.avi	0	880	547	72	111				0	Content		-72	-111	28397749	749454190
28414	10:35:52.881	00:00:28.414	1705	-1024	-768	-1	-1	-1	-1	4	-1024	-768	-1	-1	-1	-1	4		0	0						Untertest3.avi	0	880	547	72	111				0	Content		-72	-111	28414417	749470858
28431	10:35:52.898	00:00:28.431	1706	-1024	-768	-1	-1	-1	-1	4	-1024	-768	-1	-1	-1	-1	4		0	0						Untertest3.avi	0	880	547	72	111				0	Content		-72	-111	28431432	749487873
28449	10:35:52.916	00:00:28.448	1707	-1024	-768	-1	-1	-1	-1	4	-1024	-768	-1	-1	-1	-1	4		0	0						Untertest3.avi	0	880	547	72	111				0	Content		-72	-111	28448681	749505122
28466	10:35:52.933	00:00:28.466	1708	-1024	-768	-1	-1	-1	-1	4	-1024	-768	-1	-1	-1	-1	4		0	0						Untertest3.avi	0	880	547	72	111				0	Content		-72	-111	28466055	749522496
28481	10:35:52.948	00:00:28.480	1709	-1024	-768	-1	-1	-1	-1	4	-1024	-768	-1	-1	-1	-1	4		0	0						Untertest3.avi	0	880	547	72	111				0	Content		-72	-111	28480804	749537245
28497	10:35:52.964	00:00:28.497	1710	-1024	-768	-1	-1	-1	-1	4	-1024	-768	-1	-1	-1	-1	4		0	0						Untertest3.avi	0	880	547	72	111				0	Content		-72	-111	28497439	749553880
28514	10:35:52.981	00:00:28.514	1711	-1024	-768	-1	-1	-1	-1	4	-1024	-768	-1	-1	-1	-1	4		0	0						Untertest3.avi	0	880	547	72	111				0	Content		-72	-111	28514088	749570529
28531	10:35:52.998	00:00:28.530	1712	-1024	-768	-1	-1	-1	-1	4	-1024	-768	-1	-1	-1	-1	4		0	0						Untertest3.avi	0	880	547	72	111				0	Content		-72	-111	28530755	749587196
28547	10:35:53.014	00:00:28.547	1713	-1024	-768	-1	-1	-1	-1	4	-1024	-768	-1	-1	-1	-1	4		0	0						Untertest3.avi	0	880	547	72	111				0	Content		-72	-111	28547481	749603922
28564	10:35:53.031	00:00:28.564	1714	-1024	-768	-1	-1	-1	-1	4	-1024	-768	-1	-1	-1	-1	4		0	0						Untertest3.avi	0	880	547	72	111				0	Content		-72	-111	28564049	749620490
28581	10:35:53.048	00:00:28.580	1715	-1024	-768	-1	-1	-1	-1	4	-1024	-768	-1	-1	-1	-1	4		0	0						Untertest3.avi	0	880	547	72	111				0	Content		-72	-111	28580881	749637322
28598	10:35:53.065	00:00:28.597	1716	-1024	-768	-1	-1	-1	-1	4	-1024	-768	-1	-1	-1	-1	4		0	0						Untertest3.avi	0	880	547	72	111				0	Content		-72	-111	28597549	749653990
28614	10:35:53.081	00:00:28.614	1717	-1024	-768	-1	-1	-1	-1	4	-1024	-768	-1	-1	-1	-1	4		0	0						Untertest3.avi	0	880	547	72	111				0	Content		-72	-111	28614217	749670658
28631	10:35:53.098	00:00:28.631	1718	-1024	-768	-1	-1	-1	-1	4	-1024	-768	-1	-1	-1	-1	4		0	0						Untertest3.avi	0	880	547	72	111				0	Content		-72	-111	28631308	749687749
28649	10:35:53.116	00:00:28.648	1719	-1024	-768	-1	-1	-1	-1	4	-1024	-768	-1	-1	-1	-1	4		0	0						Untertest3.avi	0	880	547	72	111				0	Content		-72	-111	28648543	749704984
28666	10:35:53.133	00:00:28.665	1720	-1024	-768	-1	-1	-1	-1	4	-1024	-768	-1	-1	-1	-1	4		0	0						Untertest3.avi	0	880	547	72	111				0	Content		-72	-111	28665792	749722233
28681	10:35:53.148	00:00:28.680	1721	-1024	-768	-1	-1	-1	-1	4	-1024	-768	-1	-1	-1	-1	4		0	0						Untertest3.avi	0	880	547	72	111				0	Content		-72	-111	28680665	749737106
28697	10:35:53.164	00:00:28.697	1722	-1024	-768	-1	-1	-1	-1	4	-1024	-768	-1	-1	-1	-1	4		0	0						Untertest3.avi	0	880	547	72	111				0	Content		-72	-111	28697290	749753731
28714	10:35:53.181	00:00:28.713	1723	-1024	-768	-1	-1	-1	-1	4	-1024	-768	-1	-1	-1	-1	4		0	0						Untertest3.avi	0	880	547	72	111				0	Content		-72	-111	28713958	749770399
28731	10:35:53.198	00:00:28.730	1724	-1024	-768	-1	-1	-1	-1	4	-1024	-768	-1	-1	-1	-1	4		0	0						Untertest3.avi	0	880	547	72	111				0	Content		-72	-111	28730652	749787093
28747	10:35:53.214	00:00:28.747	1725	-1024	-768	-1	-1	-1	-1	4	-1024	-768	-1	-1	-1	-1	4		0	0						Untertest3.avi	0	880	547	72	111				0	Content		-72	-111	28747320	749803761
28764	10:35:53.231	00:00:28.763	1726	-1024	-768	-1	-1	-1	-1	4	-1024	-768	-1	-1	-1	-1	4		0	0						Untertest3.avi	0	880	547	72	111				0	Content		-72	-111	28763969	749820410
28781	10:35:53.248	00:00:28.780	1727	-1024	-768	-1	-1	-1	-1	4	-1024	-768	-1	-1	-1	-1	4		0	0						Untertest3.avi	0	880	547	72	111				0	Content		-72	-111	28780534	749836975
28797	10:35:53.264	00:00:28.797	1728	-1024	-768	-1	-1	-1	-1	4	-1024	-768	-1	-1	-1	-1	4		0	0						Untertest3.avi	0	880	547	72	111				0	Content		-72	-111	28797478	749853919
28814	10:35:53.281	00:00:28.814	1729	-1024	-768	-1	-1	-1	-1	4	-1024	-768	-1	-1	-1	-1	4		0	0						Untertest3.avi	0	880	547	72	111				0	Content		-72	-111	28814146	749870587
28831	10:35:53.298	00:00:28.831	1730	-1024	-768	-1	-1	-1	-1	4	-1024	-768	-1	-1	-1	-1	4		0	0						Untertest3.avi	0	880	547	72	111				0	Content		-72	-111	28831283	749887724
28848	10:35:53.315	00:00:28.847	1731	-1024	-768	-1	-1	-1	-1	4	-1024	-768	-1	-1	-1	-1	4		0	0						Untertest3.avi	0	880	547	72	111				0	Content		-72	-111	28847951	749904392
28865	10:35:53.332	00:00:28.865	1732	-1024	-768	-1	-1	-1	-1	4	-1024	-768	-1	-1	-1	-1	4		0	0						Untertest3.avi	0	880	547	72	111				0	Content		-72	-111	28865159	749921600
28882	10:35:53.349	00:00:28.882	1733	-1024	-768	-1	-1	-1	-1	4	-1024	-768	-1	-1	-1	-1	4		0	0						Untertest3.avi	0	880	547	72	111				0	Content		-72	-111	28882419	749938860
28897	10:35:53.364	00:00:28.897	1734	-1024	-768	-1	-1	-1	-1	4	-1024	-768	-1	-1	-1	-1	4		0	0						Untertest3.avi	0	880	547	72	111				0	Content		-72	-111	28897155	749953596
28914	10:35:53.381	00:00:28.913	1735	-1024	-768	-1	-1	-1	-1	4	-1024	-768	-1	-1	-1	-1	4		0	0						Untertest3.avi	0	880	547	72	111				0	Content		-72	-111	28913780	749970221
28930	10:35:53.397	00:00:28.930	1736	-1024	-768	-1	-1	-1	-1	4	-1024	-768	-1	-1	-1	-1	4		0	0						Untertest3.avi	0	880	547	72	111				0	Content		-72	-111	28930495	749986936
28947	10:35:53.414	00:00:28.947	1737	-1024	-768	-1	-1	-1	-1	4	-1024	-768	-1	-1	-1	-1	4		0	0						Untertest3.avi	0	880	547	72	111				0	Content		-72	-111	28947163	750003604
28964	10:35:53.431	00:00:28.963	1738	-1024	-768	-1	-1	-1	-1	4	-1024	-768	-1	-1	-1	-1	4		0	0						Untertest3.avi	0	880	547	72	111				0	Content		-72	-111	28963830	750020271
28981	10:35:53.448	00:00:28.980	1739	-1024	-768	-1	-1	-1	-1	4	-1024	-768	-1	-1	-1	-1	4		0	0						Untertest3.avi	0	880	547	72	111				0	Content		-72	-111	28980524	750036965
28997	10:35:53.464	00:00:28.997	1740	-1024	-768	-1	-1	-1	-1	4	-1024	-768	-1	-1	-1	-1	4		0	0						Untertest3.avi	0	880	547	72	111				0	Content		-72	-111	28997364	750053805
29014	10:35:53.481	00:00:29.014	1741	-1024	-768	-1	-1	-1	-1	4	-1024	-768	-1	-1	-1	-1	4		0	0						Untertest3.avi	0	880	547	72	111				0	Content		-72	-111	29014032	750070473
29031	10:35:53.498	00:00:29.030	1742	-1024	-768	-1	-1	-1	-1	4	-1024	-768	-1	-1	-1	-1	4		0	0						Untertest3.avi	0	880	547	72	111				0	Content		-72	-111	29030699	750087140
29048	10:35:53.515	00:00:29.047	1743	-1024	-768	-1	-1	-1	-1	4	-1024	-768	-1	-1	-1	-1	4		0	0						Untertest3.avi	0	880	547	72	111				0	Content		-72	-111	29047684	750104125
29064	10:35:53.531	00:00:29.064	1744	-1024	-768	-1	-1	-1	-1	4	-1024	-768	-1	-1	-1	-1	4		0	0						Untertest3.avi	0	880	547	72	111				0	Content		-72	-111	29064352	750120793
29081	10:35:53.548	00:00:29.081	1745	-1024	-768	-1	-1	-1	-1	4	-1024	-768	-1	-1	-1	-1	4		0	0						Untertest3.avi	0	880	547	72	111				0	Content		-72	-111	29081019	750137460
29098	10:35:53.565	00:00:29.098	1746	-1024	-768	-1	-1	-1	-1	4	-1024	-768	-1	-1	-1	-1	4		0	0						Untertest3.avi	0	880	547	72	111				0	Content		-72	-111	29098272	750154713
29116	10:35:53.583	00:00:29.115	1747	-1024	-768	-1	-1	-1	-1	4	-1024	-768	-1	-1	-1	-1	4		0	0						Untertest3.avi	0	880	547	72	111				0	Content		-72	-111	29115519	750171960
29130	10:35:53.597	00:00:29.130	1748	-1024	-768	-1	-1	-1	-1	4	-1024	-768	-1	-1	-1	-1	4		0	0						Untertest3.avi	0	880	547	72	111				0	Content		-72	-111	29130395	750186836
29147	10:35:53.614	00:00:29.147	1749	-1024	-768	-1	-1	-1	-1	4	-1024	-768	-1	-1	-1	-1	4		0	0						Untertest3.avi	0	880	547	72	111				0	Content		-72	-111	29147018	750203459
29164	10:35:53.631	00:00:29.163	1750	-1024	-768	-1	-1	-1	-1	4	-1024	-768	-1	-1	-1	-1	4		0	0						Untertest3.avi	0	880	547	72	111				0	Content		-72	-111	29163685	750220126
29180	10:35:53.647	00:00:29.180	1751	-1024	-768	-1	-1	-1	-1	4	-1024	-768	-1	-1	-1	-1	4		0	0						Untertest3.avi	0	880	547	72	111				0	Content		-72	-111	29180380	750236821
29197	10:35:53.664	00:00:29.197	1752	-1024	-768	-1	-1	-1	-1	4	-1024	-768	-1	-1	-1	-1	4		0	0						Untertest3.avi	0	880	547	72	111				0	Content		-72	-111	29197048	750253489
29214	10:35:53.681	00:00:29.213	1753	-1024	-768	-1	-1	-1	-1	4	-1024	-768	-1	-1	-1	-1	4		0	0						Untertest3.avi	0	880	547	72	111				0	Content		-72	-111	29213693	750270134
29230	10:35:53.697	00:00:29.230	1754	-1024	-768	-1	-1	-1	-1	4	-1024	-768	-1	-1	-1	-1	4		0	0						Untertest3.avi	0	880	547	72	111				0	Content		-72	-111	29230263	750286704
29247	10:35:53.714	00:00:29.247	1755	-1024	-768	-1	-1	-1	-1	4	-1024	-768	-1	-1	-1	-1	4		0	0						Untertest3.avi	0	880	547	72	111				0	Content		-72	-111	29247201	750303642
29264	10:35:53.731	00:00:29.263	1756	-1024	-768	-1	-1	-1	-1	4	-1024	-768	-1	-1	-1	-1	4		0	0						Untertest3.avi	0	880	547	72	111				0	Content		-72	-111	29263869	750320310
29281	10:35:53.748	00:00:29.281	1757	-1024	-768	-1	-1	-1	-1	4	-1024	-768	-1	-1	-1	-1	4		0	0						Untertest3.avi	0	880	547	72	111				0	Content		-72	-111	29281002	750337443
29298	10:35:53.765	00:00:29.297	1758	-1024	-768	-1	-1	-1	-1	4	-1024	-768	-1	-1	-1	-1	4		0	0						Untertest3.avi	0	880	547	72	111				0	Content		-72	-111	29297670	750354111
29315	10:35:53.782	00:00:29.314	1759	-1024	-768	-1	-1	-1	-1	4	-1024	-768	-1	-1	-1	-1	4		0	0						Untertest3.avi	0	880	547	72	111				0	Content		-72	-111	29314759	750371200
29332	10:35:53.799	00:00:29.332	1760	-1024	-768	-1	-1	-1	-1	4	-1024	-768	-1	-1	-1	-1	4		0	0						Untertest3.avi	0	880	547	72	111				0	Content		-72	-111	29332132	750388573
29347	10:35:53.814	00:00:29.346	1761	-1024	-768	-1	-1	-1	-1	4	-1024	-768	-1	-1	-1	-1	4		0	0						Untertest3.avi	0	880	547	72	111				0	Content		-72	-111	29346881	750403322
29364	10:35:53.831	00:00:29.363	1762	-1024	-768	-1	-1	-1	-1	4	-1024	-768	-1	-1	-1	-1	4		0	0						Untertest3.avi	0	880	547	72	111				0	Content		-72	-111	29363504	750419945
29380	10:35:53.847	00:00:29.380	1763	-1024	-768	-1	-1	-1	-1	4	-1024	-768	-1	-1	-1	-1	4		0	0						Untertest3.avi	0	880	547	72	111				0	Content		-72	-111	29380219	750436660
29397	10:35:53.864	00:00:29.396	1764	-1024	-768	-1	-1	-1	-1	4	-1024	-768	-1	-1	-1	-1	4		0	0						Untertest3.avi	0	880	547	72	111				0	Content		-72	-111	29396887	750453328
29414	10:35:53.881	00:00:29.413	1765	-1024	-768	-1	-1	-1	-1	4	-1024	-768	-1	-1	-1	-1	4		0	0						Untertest3.avi	0	880	547	72	111				0	Content		-72	-111	29413558	750469999
29430	10:35:53.897	00:00:29.430	1766	-1024	-768	-1	-1	-1	-1	4	-1024	-768	-1	-1	-1	-1	4		0	0						Untertest3.avi	0	880	547	72	111				0	Content		-72	-111	29430252	750486693
29447	10:35:53.914	00:00:29.447	1767	-1024	-768	-1	-1	-1	-1	4	-1024	-768	-1	-1	-1	-1	4		0	0						Untertest3.avi	0	880	547	72	111				0	Content		-72	-111	29447086	750503527
29464	10:35:53.931	00:00:29.463	1768	-1024	-768	-1	-1	-1	-1	4	-1024	-768	-1	-1	-1	-1	4		0	0						Untertest3.avi	0	880	547	72	111				0	Content		-72	-111	29463754	750520195
29480	10:35:53.947	00:00:29.480	1769	-1024	-768	-1	-1	-1	-1	4	-1024	-768	-1	-1	-1	-1	4		0	0						Untertest3.avi	0	880	547	72	111				0	Content		-72	-111	29480421	750536862
29497	10:35:53.964	00:00:29.497	1770	-1024	-768	-1	-1	-1	-1	4	-1024	-768	-1	-1	-1	-1	4		0	0						Untertest3.avi	0	880	547	72	111				0	Content		-72	-111	29497407	750553848
29514	10:35:53.981	00:00:29.514	1771	-1024	-768	-1	-1	-1	-1	4	-1024	-768	-1	-1	-1	-1	4		0	0						Untertest3.avi	0	880	547	72	111				0	Content		-72	-111	29514075	750570516
29531	10:35:53.998	00:00:29.530	1772	-1024	-768	-1	-1	-1	-1	4	-1024	-768	-1	-1	-1	-1	4		0	0						Untertest3.avi	0	880	547	72	111				0	Content		-72	-111	29530742	750587183
29548	10:35:54.015	00:00:29.547	1773	-1024	-768	-1	-1	-1	-1	4	-1024	-768	-1	-1	-1	-1	4		0	0						Untertest3.avi	0	880	547	72	111				0	Content		-72	-111	29547997	750604438
29565	10:35:54.032	00:00:29.565	1774	-1024	-768	-1	-1	-1	-1	4	-1024	-768	-1	-1	-1	-1	4		0	0						Untertest3.avi	0	880	547	72	111				0	Content		-72	-111	29565372	750621813
29580	10:35:54.047	00:00:29.580	1775	-1024	-768	-1	-1	-1	-1	4	-1024	-768	-1	-1	-1	-1	4		0	0						Untertest3.avi	0	880	547	72	111				0	Content		-72	-111	29580120	750636561
29597	10:35:54.064	00:00:29.596	1776	-1024	-768	-1	-1	-1	-1	4	-1024	-768	-1	-1	-1	-1	4		0	0						Untertest3.avi	0	880	547	72	111				0	Content		-72	-111	29596745	750653186
29613	10:35:54.080	00:00:29.613	1777	-1024	-768	-1	-1	-1	-1	4	-1024	-768	-1	-1	-1	-1	4		0	0						Untertest3.avi	0	880	547	72	111				0	Content		-72	-111	29613412	750669853
29630	10:35:54.097	00:00:29.629	1778	-1024	-768	-1	-1	-1	-1	4	-1024	-768	-1	-1	-1	-1	4		0	0						Untertest3.avi	0	880	547	72	111				0	Content		-72	-111	29629993	750686434
29647	10:35:54.114	00:00:29.646	1779	-1024	-768	-1	-1	-1	-1	4	-1024	-768	-1	-1	-1	-1	4		0	0						Untertest3.avi	0	880	547	72	111				0	Content		-72	-111	29646689	750703130
29663	10:35:54.130	00:00:29.663	1780	-1024	-768	-1	-1	-1	-1	4	-1024	-768	-1	-1	-1	-1	4		0	0						Untertest3.avi	0	880	547	72	111				0	Content		-72	-111	29663356	750719797
29680	10:35:54.147	00:00:29.679	1781	-1024	-768	-1	-1	-1	-1	4	-1024	-768	-1	-1	-1	-1	4		0	0						Untertest3.avi	0	880	547	72	111				0	Content		-72	-111	29679987	750736428
29697	10:35:54.164	00:00:29.696	1782	-1024	-768	-1	-1	-1	-1	4	-1024	-768	-1	-1	-1	-1	4		0	0						Untertest3.avi	0	880	547	72	111				0	Content		-72	-111	29696655	750753096
29714	10:35:54.181	00:00:29.713	1783	-1024	-768	-1	-1	-1	-1	4	-1024	-768	-1	-1	-1	-1	4		0	0						Untertest3.avi	0	880	547	72	111				0	Content		-72	-111	29713518	750769959
29730	10:35:54.197	00:00:29.730	1784	-1024	-768	-1	-1	-1	-1	4	-1024	-768	-1	-1	-1	-1	4		0	0						Untertest3.avi	0	880	547	72	111				0	Content		-72	-111	29730186	750786627
29747	10:35:54.214	00:00:29.746	1785	-1024	-768	-1	-1	-1	-1	4	-1024	-768	-1	-1	-1	-1	4		0	0						Untertest3.avi	0	880	547	72	111				0	Content		-72	-111	29746854	750803295
29764	10:35:54.231	00:00:29.763	1786	-1024	-768	-1	-1	-1	-1	4	-1024	-768	-1	-1	-1	-1	4		0	0						Untertest3.avi	0	880	547	72	111				0	Content		-72	-111	29763985	750820426
29781	10:35:54.248	00:00:29.780	1787	-1024	-768	-1	-1	-1	-1	4	-1024	-768	-1	-1	-1	-1	4		0	0						Untertest3.avi	0	880	547	72	111				0	Content		-72	-111	29780652	750837093
29798	10:35:54.265	00:00:29.797	1788	-1024	-768	-1	-1	-1	-1	4	-1024	-768	-1	-1	-1	-1	4		0	0						Untertest3.avi	0	880	547	72	111				0	Content		-72	-111	29797865	750854306
29815	10:35:54.282	00:00:29.815	1789	-1024	-768	-1	-1	-1	-1	4	-1024	-768	-1	-1	-1	-1	4		0	0						Untertest3.avi	0	880	547	72	111				0	Content		-72	-111	29815112	750871553
29830	10:35:54.297	00:00:29.829	1790	-1024	-768	-1	-1	-1	-1	4	-1024	-768	-1	-1	-1	-1	4		0	0						Untertest3.avi	0	880	547	72	111				0	Content		-72	-111	29829860	750886301
29847	10:35:54.314	00:00:29.846	1791	-1024	-768	-1	-1	-1	-1	4	-1024	-768	-1	-1	-1	-1	4		0	0						Untertest3.avi	0	880	547	72	111				0	Content		-72	-111	29846549	750902990
29863	10:35:54.330	00:00:29.863	1792	-1024	-768	-1	-1	-1	-1	4	-1024	-768	-1	-1	-1	-1	4		0	0						Untertest3.avi	0	880	547	72	111				0	Content		-72	-111	29863216	750919657
29880	10:35:54.347	00:00:29.879	1793	-1024	-768	-1	-1	-1	-1	4	-1024	-768	-1	-1	-1	-1	4		0	0						Untertest3.avi	0	880	547	72	111				0	Content		-72	-111	29879855	750936296
29897	10:35:54.364	00:00:29.896	1794	-1024	-768	-1	-1	-1	-1	4	-1024	-768	-1	-1	-1	-1	4		0	0						Untertest3.avi	0	880	547	72	111				0	Content		-72	-111	29896660	750953101
29913	10:35:54.380	00:00:29.913	1795	-1024	-768	-1	-1	-1	-1	4	-1024	-768	-1	-1	-1	-1	4		0	0						Untertest3.avi	0	880	547	72	111				0	Content		-72	-111	29913228	750969669
29930	10:35:54.397	00:00:29.930	1796	-1024	-768	-1	-1	-1	-1	4	-1024	-768	-1	-1	-1	-1	4		0	0						Untertest3.avi	0	880	547	72	111				0	Content		-72	-111	29930063	750986504
29947	10:35:54.414	00:00:29.946	1797	-1024	-768	-1	-1	-1	-1	4	-1024	-768	-1	-1	-1	-1	4		0	0						Untertest3.avi	0	880	547	72	111				0	Content		-72	-111	29946731	751003172
29963	10:35:54.430	00:00:29.963	1798	-1024	-768	-1	-1	-1	-1	4	-1024	-768	-1	-1	-1	-1	4		0	0						Untertest3.avi	0	880	547	72	111				0	Content		-72	-111	29963398	751019839
29980	10:35:54.447	00:00:29.980	1799	-1024	-768	-1	-1	-1	-1	4	-1024	-768	-1	-1	-1	-1	4		0	0						Untertest3.avi	0	880	547	72	111				0	Content		-72	-111	29980352	751036793
29998	10:35:54.465	00:00:29.997	1800	-1024	-768	-1	-1	-1	-1	4	-1024	-768	-1	-1	-1	-1	4		0	0						Untertest3.avi	0	880	547	72	111				0	Content		-72	-111	29997723	751054164
30015	10:35:54.482	00:00:30.014	1801	-1024	-768	-1	-1	-1	-1	4	-1024	-768	-1	-1	-1	-1	4		0	0						Untertest3.avi	0	880	547	72	111				0	Content		-72	-111	30014971	751071412
30030	10:35:54.497	00:00:30.029	1802	-1024	-768	-1	-1	-1	-1	4	-1024	-768	-1	-1	-1	-1	4		0	0						Untertest3.avi	0	880	547	72	111				0	Content		-72	-111	30029847	751086288
30046	10:35:54.513	00:00:30.046	1803	-1024	-768	-1	-1	-1	-1	4	-1024	-768	-1	-1	-1	-1	4		0	0						Untertest3.avi	0	880	547	72	111				0	Content		-72	-111	30046471	751102912
30063	10:35:54.530	00:00:30.063	1804	-1024	-768	-1	-1	-1	-1	4	-1024	-768	-1	-1	-1	-1	4		0	0						Untertest3.avi	0	880	547	72	111				0	Content		-72	-111	30063138	751119579
30080	10:35:54.547	00:00:30.079	1805	-1024	-768	-1	-1	-1	-1	4	-1024	-768	-1	-1	-1	-1	4		0	0						Untertest3.avi	0	880	547	72	111				0	Content		-72	-111	30079718	751136159
30097	10:35:54.564	00:00:30.096	1806	-1024	-768	-1	-1	-1	-1	4	-1024	-768	-1	-1	-1	-1	4		0	0						Untertest3.avi	0	880	547	72	111				0	Content		-72	-111	30096523	751152964
30113	10:35:54.580	00:00:30.113	1807	-1024	-768	-1	-1	-1	-1	4	-1024	-768	-1	-1	-1	-1	4		0	0						Untertest3.avi	0	880	547	72	111				0	Content		-72	-111	30113087	751169528
30130	10:35:54.597	00:00:30.130	1808	-1024	-768	-1	-1	-1	-1	4	-1024	-768	-1	-1	-1	-1	4		0	0						Untertest3.avi	0	880	547	72	111				0	Content		-72	-111	30130026	751186467
30147	10:35:54.614	00:00:30.146	1809	-1024	-768	-1	-1	-1	-1	4	-1024	-768	-1	-1	-1	-1	4		0	0						Untertest3.avi	0	880	547	72	111				0	Content		-72	-111	30146694	751203135
30164	10:35:54.631	00:00:30.163	1810	-1024	-768	-1	-1	-1	-1	4	-1024	-768	-1	-1	-1	-1	4		0	0						Untertest3.avi	0	880	547	72	111				0	Content		-72	-111	30163828	751220269
30180	10:35:54.647	00:00:30.180	1811	-1024	-768	-1	-1	-1	-1	4	-1024	-768	-1	-1	-1	-1	4		0	0						Untertest3.avi	0	880	547	72	111				0	Content		-72	-111	30180495	751236936
30198	10:35:54.665	00:00:30.197	1812	-1024	-768	-1	-1	-1	-1	4	-1024	-768	-1	-1	-1	-1	4		0	0						Untertest3.avi	0	880	547	72	111				0	Content		-72	-111	30197585	751254026
30215	10:35:54.682	00:00:30.214	1813	-1024	-768	-1	-1	-1	-1	4	-1024	-768	-1	-1	-1	-1	4		0	0						Untertest3.avi	0	880	547	72	111				0	Content		-72	-111	30214833	751271274
30230	10:35:54.697	00:00:30.229	1814	-1024	-768	-1	-1	-1	-1	4	-1024	-768	-1	-1	-1	-1	4		0	0						Untertest3.avi	0	880	547	72	111				0	Content		-72	-111	30229705	751286146
30246	10:35:54.713	00:00:30.246	1815	-1024	-768	-1	-1	-1	-1	4	-1024	-768	-1	-1	-1	-1	4		0	0						Untertest3.avi	0	880	547	72	111				0	Content		-72	-111	30246330	751302771
30263	10:35:54.730	00:00:30.262	1816	-1024	-768	-1	-1	-1	-1	4	-1024	-768	-1	-1	-1	-1	4		0	0						Untertest3.avi	0	880	547	72	111				0	Content		-72	-111	30262997	751319438
30280	10:35:54.747	00:00:30.279	1817	-1024	-768	-1	-1	-1	-1	4	-1024	-768	-1	-1	-1	-1	4		0	0						Untertest3.avi	0	880	547	72	111				0	Content		-72	-111	30279575	751336016
30296	10:35:54.763	00:00:30.296	1818	-1024	-768	-1	-1	-1	-1	4	-1024	-768	-1	-1	-1	-1	4		0	0						Untertest3.avi	0	880	547	72	111				0	Content		-72	-111	30296379	751352820
30313	10:35:54.780	00:00:30.312	1819	-1024	-768	-1	-1	-1	-1	4	-1024	-768	-1	-1	-1	-1	4		0	0						Untertest3.avi	0	880	547	72	111				0	Content		-72	-111	30312975	751369416
30330	10:35:54.797	00:00:30.329	1820	-1024	-768	-1	-1	-1	-1	4	-1024	-768	-1	-1	-1	-1	4		0	0						Untertest3.avi	0	880	547	72	111				0	Content		-72	-111	30329643	751386084
30347	10:35:54.814	00:00:30.346	1821	-1024	-768	-1	-1	-1	-1	4	-1024	-768	-1	-1	-1	-1	4		0	0						Untertest3.avi	0	880	547	72	111				0	Content		-72	-111	30346545	751402986
30363	10:35:54.830	00:00:30.363	1822	-1024	-768	-1	-1	-1	-1	4	-1024	-768	-1	-1	-1	-1	4		0	0						Untertest3.avi	0	880	547	72	111				0	Content		-72	-111	30363212	751419653
30380	10:35:54.847	00:00:30.380	1823	-1024	-768	-1	-1	-1	-1	4	-1024	-768	-1	-1	-1	-1	4		0	0						Untertest3.avi	0	880	547	72	111				0	Content		-72	-111	30380193	751436634
30397	10:35:54.864	00:00:30.397	1824	-1024	-768	-1	-1	-1	-1	4	-1024	-768	-1	-1	-1	-1	4		0	0						Untertest3.avi	0	880	547	72	111				0	Content		-72	-111	30397442	751453883
30415	10:35:54.882	00:00:30.414	1825	-1024	-768	-1	-1	-1	-1	4	-1024	-768	-1	-1	-1	-1	4		0	0						Untertest3.avi	0	880	547	72	111				0	Content		-72	-111	30414690	751471131
30430	10:35:54.897	00:00:30.429	1826	-1024	-768	-1	-1	-1	-1	4	-1024	-768	-1	-1	-1	-1	4		0	0						Untertest3.avi	0	880	547	72	111				0	Content		-72	-111	30429563	751486004
30446	10:35:54.913	00:00:30.446	1827	-1024	-768	-1	-1	-1	-1	4	-1024	-768	-1	-1	-1	-1	4		0	0						Untertest3.avi	0	880	547	72	111				0	Content		-72	-111	30446188	751502629
30463	10:35:54.930	00:00:30.462	1828	-1024	-768	-1	-1	-1	-1	4	-1024	-768	-1	-1	-1	-1	4		0	0						Untertest3.avi	0	880	547	72	111				0	Content		-72	-111	30462855	751519296
30479	10:35:54.946	00:00:30.479	1829	-1024	-768	-1	-1	-1	-1	4	-1024	-768	-1	-1	-1	-1	4		0	0						Untertest3.avi	0	880	547	72	111				0	Content		-72	-111	30479435	751535876
30496	10:35:54.963	00:00:30.496	1830	-1024	-768	-1	-1	-1	-1	4	-1024	-768	-1	-1	-1	-1	4		0	0						Untertest3.avi	0	880	547	72	111				0	Content		-72	-111	30496252	751552693
30513	10:35:54.980	00:00:30.512	1831	-1024	-768	-1	-1	-1	-1	4	-1024	-768	-1	-1	-1	-1	4		0	0						Untertest3.avi	0	880	547	72	111				0	Content		-72	-111	30512806	751569247
30530	10:35:54.997	00:00:30.529	1832	-1024	-768	-1	-1	-1	-1	4	-1024	-768	-1	-1	-1	-1	4		0	0						Untertest3.avi	0	880	547	72	111				0	Content		-72	-111	30529743	751586184
30546	10:35:55.013	00:00:30.546	1833	-1024	-768	-1	-1	-1	-1	4	-1024	-768	-1	-1	-1	-1	4		0	0						Untertest3.avi	0	880	547	72	111				0	Content		-72	-111	30546411	751602852
30564	10:35:55.031	00:00:30.563	1834	-1024	-768	-1	-1	-1	-1	4	-1024	-768	-1	-1	-1	-1	4		0	0						Untertest3.avi	0	880	547	72	111				0	Content		-72	-111	30563545	751619986
30580	10:35:55.047	00:00:30.580	1835	-1024	-768	-1	-1	-1	-1	4	-1024	-768	-1	-1	-1	-1	4		0	0						Untertest3.avi	0	880	547	72	111				0	Content		-72	-111	30580213	751636654
30597	10:35:55.064	00:00:30.597	1836	-1024	-768	-1	-1	-1	-1	4	-1024	-768	-1	-1	-1	-1	4		0	0						Untertest3.avi	0	880	547	72	111				0	Content		-72	-111	30597303	751653744
30615	10:35:55.082	00:00:30.614	1837	-1024	-768	-1	-1	-1	-1	4	-1024	-768	-1	-1	-1	-1	4		0	0						Untertest3.avi	0	880	547	72	111				0	Content		-72	-111	30614674	751671115
30629	10:35:55.096	00:00:30.629	1838	-1024	-768	-1	-1	-1	-1	4	-1024	-768	-1	-1	-1	-1	4		0	0						Untertest3.avi	0	880	547	72	111				0	Content		-72	-111	30629420	751685861
30646	10:35:55.113	00:00:30.646	1839	-1024	-768	-1	-1	-1	-1	4	-1024	-768	-1	-1	-1	-1	4		0	0						Untertest3.avi	0	880	547	72	111				0	Content		-72	-111	30646045	751702486
30663	10:35:55.130	00:00:30.662	1840	-1024	-768	-1	-1	-1	-1	4	-1024	-768	-1	-1	-1	-1	4		0	0						Untertest3.avi	0	880	547	72	111				0	Content		-72	-111	30662712	751719153
30679	10:35:55.146	00:00:30.679	1841	-1024	-768	-1	-1	-1	-1	4	-1024	-768	-1	-1	-1	-1	4		0	0						Untertest3.avi	0	880	547	72	111				0	Content		-72	-111	30679290	751735731
30696	10:35:55.163	00:00:30.696	1842	-1024	-768	-1	-1	-1	-1	4	-1024	-768	-1	-1	-1	-1	4		0	0						Untertest3.avi	0	880	547	72	111				0	Content		-72	-111	30696100	751752541
30713	10:35:55.180	00:00:30.712	1843	-1024	-768	-1	-1	-1	-1	4	-1024	-768	-1	-1	-1	-1	4		0	0						Untertest3.avi	0	880	547	72	111				0	Content		-72	-111	30712699	751769140
30729	10:35:55.196	00:00:30.729	1844	-1024	-768	-1	-1	-1	-1	4	-1024	-768	-1	-1	-1	-1	4		0	0						Untertest3.avi	0	880	547	72	111				0	Content		-72	-111	30729367	751785808
30746	10:35:55.213	00:00:30.746	1845	-1024	-768	-1	-1	-1	-1	4	-1024	-768	-1	-1	-1	-1	4		0	0						Untertest3.avi	0	880	547	72	111				0	Content		-72	-111	30746286	751802727
30763	10:35:55.230	00:00:30.762	1846	-1024	-768	-1	-1	-1	-1	4	-1024	-768	-1	-1	-1	-1	4		0	0						Untertest3.avi	0	880	547	72	111				0	Content		-72	-111	30762953	751819394
30780	10:35:55.247	00:00:30.779	1847	-1024	-768	-1	-1	-1	-1	4	-1024	-768	-1	-1	-1	-1	4		0	0						Untertest3.avi	0	880	547	72	111				0	Content		-72	-111	30779914	751836355
30797	10:35:55.264	00:00:30.797	1848	-1024	-768	-1	-1	-1	-1	4	-1024	-768	-1	-1	-1	-1	4		0	0						Untertest3.avi	0	880	547	72	111				0	Content		-72	-111	30797162	751853603
30815	10:35:55.282	00:00:30.814	1849	-1024	-768	-1	-1	-1	-1	4	-1024	-768	-1	-1	-1	-1	4		0	0						Untertest3.avi	0	880	547	72	111				0	Content		-72	-111	30814536	751870977
30829	10:35:55.296	00:00:30.829	1850	-1024	-768	-1	-1	-1	-1	4	-1024	-768	-1	-1	-1	-1	4		0	0						Untertest3.avi	0	880	547	72	111				0	Content		-72	-111	30829282	751885723
30846	10:35:55.313	00:00:30.845	1851	-1024	-768	-1	-1	-1	-1	4	-1024	-768	-1	-1	-1	-1	4		0	0						Untertest3.avi	0	880	547	72	111				0	Content		-72	-111	30845970	751902411
30863	10:35:55.330	00:00:30.862	1852	-1024	-768	-1	-1	-1	-1	4	-1024	-768	-1	-1	-1	-1	4		0	0						Untertest3.avi	0	880	547	72	111				0	Content		-72	-111	30862637	751919078
30879	10:35:55.346	00:00:30.879	1853	-1024	-768	-1	-1	-1	-1	4	-1024	-768	-1	-1	-1	-1	4		0	0						Untertest3.avi	0	880	547	72	111				0	Content		-72	-111	30879155	751935596
30896	10:35:55.363	00:00:30.895	1854	-1024	-768	-1	-1	-1	-1	4	-1024	-768	-1	-1	-1	-1	4		0	0						Untertest3.avi	0	880	547	72	111				0	Content		-72	-111	30895958	751952399
30913	10:35:55.380	00:00:30.912	1855	-1024	-768	-1	-1	-1	-1	4	-1024	-768	-1	-1	-1	-1	4		0	0						Untertest3.avi	0	880	547	72	111				0	Content		-72	-111	30912527	751968968
30929	10:35:55.396	00:00:30.929	1856	-1024	-768	-1	-1	-1	-1	4	-1024	-768	-1	-1	-1	-1	4		0	0						Untertest3.avi	0	880	547	72	111				0	Content		-72	-111	30929465	751985906
30946	10:35:55.413	00:00:30.946	1857	-1024	-768	-1	-1	-1	-1	4	-1024	-768	-1	-1	-1	-1	4		0	0						Untertest3.avi	0	880	547	72	111				0	Content		-72	-111	30946133	752002574
30963	10:35:55.430	00:00:30.963	1858	-1024	-768	-1	-1	-1	-1	4	-1024	-768	-1	-1	-1	-1	4		0	0						Untertest3.avi	0	880	547	72	111				0	Content		-72	-111	30963270	752019711
30980	10:35:55.447	00:00:30.979	1859	-1024	-768	-1	-1	-1	-1	4	-1024	-768	-1	-1	-1	-1	4		0	0						Untertest3.avi	0	880	547	72	111				0	Content		-72	-111	30979938	752036379
30997	10:35:55.464	00:00:30.997	1860	-1024	-768	-1	-1	-1	-1	4	-1024	-768	-1	-1	-1	-1	4		0	0						Untertest3.avi	0	880	547	72	111				0	Content		-72	-111	30997025	752053466
31014	10:35:55.481	00:00:31.014	1861	-1024	-768	-1	-1	-1	-1	4	-1024	-768	-1	-1	-1	-1	4		0	0						Untertest3.avi	0	880	547	72	111				0	Content		-72	-111	31014398	752070839
31029	10:35:55.496	00:00:31.029	1862	-1024	-768	-1	-1	-1	-1	4	-1024	-768	-1	-1	-1	-1	4		0	0						Untertest3.avi	0	880	547	72	111				0	Content		-72	-111	31029146	752085587
31046	10:35:55.513	00:00:31.045	1863	-1024	-768	-1	-1	-1	-1	4	-1024	-768	-1	-1	-1	-1	4		0	0						Untertest3.avi	0	880	547	72	111				0	Content		-72	-111	31045835	752102276
31063	10:35:55.530	00:00:31.062	1864	-1024	-768	-1	-1	-1	-1	4	-1024	-768	-1	-1	-1	-1	4		0	0						Untertest3.avi	0	880	547	72	111				0	Content		-72	-111	31062502	752118943
31079	10:35:55.546	00:00:31.079	1865	-1024	-768	-1	-1	-1	-1	4	-1024	-768	-1	-1	-1	-1	4		0	0						Untertest3.avi	0	880	547	72	111				0	Content		-72	-111	31079156	752135597
31096	10:35:55.563	00:00:31.095	1866	-1024	-768	-1	-1	-1	-1	4	-1024	-768	-1	-1	-1	-1	4		0	0						Untertest3.avi	0	880	547	72	111				0	Content		-72	-111	31095822	752152263
31112	10:35:55.579	00:00:31.112	1867	-1024	-768	-1	-1	-1	-1	4	-1024	-768	-1	-1	-1	-1	4		0	0						Untertest3.avi	0	880	547	72	111				0	Content		-72	-111	31112429	752168870
31129	10:35:55.596	00:00:31.129	1868	-1024	-768	-1	-1	-1	-1	4	-1024	-768	-1	-1	-1	-1	4		0	0						Untertest3.avi	0	880	547	72	111				0	Content		-72	-111	31129097	752185538
31146	10:35:55.613	00:00:31.146	1869	-1024	-768	-1	-1	-1	-1	4	-1024	-768	-1	-1	-1	-1	4		0	0						Untertest3.avi	0	880	547	72	111				0	Content		-72	-111	31146002	752202443
31163	10:35:55.630	00:00:31.162	1870	-1024	-768	-1	-1	-1	-1	4	-1024	-768	-1	-1	-1	-1	4		0	0						Untertest3.avi	0	880	547	72	111				0	Content		-72	-111	31162669	752219110
31180	10:35:55.647	00:00:31.179	1871	-1024	-768	-1	-1	-1	-1	4	-1024	-768	-1	-1	-1	-1	4		0	0						Untertest3.avi	0	880	547	72	111				0	Content		-72	-111	31179639	752236080
31197	10:35:55.664	00:00:31.196	1872	-1024	-768	-1	-1	-1	-1	4	-1024	-768	-1	-1	-1	-1	4		0	0						Untertest3.avi	0	880	547	72	111				0	Content		-72	-111	31196890	752253331
31214	10:35:55.681	00:00:31.214	1873	-1024	-768	-1	-1	-1	-1	4	-1024	-768	-1	-1	-1	-1	4		0	0						Untertest3.avi	0	880	547	72	111				0	Content		-72	-111	31214262	752270703
31229	10:35:55.696	00:00:31.228	1874	-1024	-768	-1	-1	-1	-1	4	-1024	-768	-1	-1	-1	-1	4		0	0						Untertest3.avi	0	880	547	72	111				0	Content		-72	-111	31228663	752285104
31245	10:35:55.712	00:00:31.245	1875	-1024	-768	-1	-1	-1	-1	4	-1024	-768	-1	-1	-1	-1	4		0	0						Untertest3.avi	0	880	547	72	111				0	Content		-72	-111	31245349	752301790
31262	10:35:55.729	00:00:31.262	1876	-1024	-768	-1	-1	-1	-1	4	-1024	-768	-1	-1	-1	-1	4		0	0						Untertest3.avi	0	880	547	72	111				0	Content		-72	-111	31262016	752318457
31279	10:35:55.746	00:00:31.278	1877	-1024	-768	-1	-1	-1	-1	4	-1024	-768	-1	-1	-1	-1	4		0	0						Untertest3.avi	0	880	547	72	111				0	Content		-72	-111	31278658	752335099
31295	10:35:55.762	00:00:31.295	1878	-1024	-768	-1	-1	-1	-1	4	-1024	-768	-1	-1	-1	-1	4		0	0						Untertest3.avi	0	880	547	72	111				0	Content		-72	-111	31295337	752351778
31312	10:35:55.779	00:00:31.311	1879	-1024	-768	-1	-1	-1	-1	4	-1024	-768	-1	-1	-1	-1	4		0	0						Untertest3.avi	0	880	547	72	111				0	Content		-72	-111	31311906	752368347
31329	10:35:55.796	00:00:31.328	1880	-1024	-768	-1	-1	-1	-1	4	-1024	-768	-1	-1	-1	-1	4		0	0						Untertest3.avi	0	880	547	72	111				0	Content		-72	-111	31328847	752385288
31346	10:35:55.813	00:00:31.345	1881	-1024	-768	-1	-1	-1	-1	4	-1024	-768	-1	-1	-1	-1	4		0	0						Untertest3.avi	0	880	547	72	111				0	Content		-72	-111	31345515	752401956
31363	10:35:55.830	00:00:31.362	1882	-1024	-768	-1	-1	-1	-1	4	-1024	-768	-1	-1	-1	-1	4		0	0						Untertest3.avi	0	880	547	72	111				0	Content		-72	-111	31362651	752419092
31379	10:35:55.846	00:00:31.379	1883	-1024	-768	-1	-1	-1	-1	4	-1024	-768	-1	-1	-1	-1	4		0	0						Untertest3.avi	0	880	547	72	111				0	Content		-72	-111	31379318	752435759
31396	10:35:55.863	00:00:31.396	1884	-1024	-768	-1	-1	-1	-1	4	-1024	-768	-1	-1	-1	-1	4		0	0						Untertest3.avi	0	880	547	72	111				0	Content		-72	-111	31396401	752452842
31414	10:35:55.881	00:00:31.413	1885	-1024	-768	-1	-1	-1	-1	4	-1024	-768	-1	-1	-1	-1	4		0	0						Untertest3.avi	0	880	547	72	111				0	Content		-72	-111	31413784	752470225
31429	10:35:55.896	00:00:31.428	1886	-1024	-768	-1	-1	-1	-1	4	-1024	-768	-1	-1	-1	-1	4		0	0						Untertest3.avi	0	880	547	72	111				0	Content		-72	-111	31428519	752484960
31445	10:35:55.912	00:00:31.445	1887	-1024	-768	-1	-1	-1	-1	4	-1024	-768	-1	-1	-1	-1	4		0	0						Untertest3.avi	0	880	547	72	111				0	Content		-72	-111	31445186	752501627
31462	10:35:55.929	00:00:31.461	1888	-1024	-768	-1	-1	-1	-1	4	-1024	-768	-1	-1	-1	-1	4		0	0						Untertest3.avi	0	880	547	72	111				0	Content		-72	-111	31461854	752518295
31479	10:35:55.946	00:00:31.478	1889	-1024	-768	-1	-1	-1	-1	4	-1024	-768	-1	-1	-1	-1	4		0	0						Untertest3.avi	0	880	547	72	111				0	Content		-72	-111	31478521	752534962
31495	10:35:55.962	00:00:31.495	1890	-1024	-768	-1	-1	-1	-1	4	-1024	-768	-1	-1	-1	-1	4		0	0						Untertest3.avi	0	880	547	72	111				0	Content		-72	-111	31495144	752551585
31512	10:35:55.979	00:00:31.511	1891	-1024	-768	-1	-1	-1	-1	4	-1024	-768	-1	-1	-1	-1	4		0	0						Untertest3.avi	0	880	547	72	111				0	Content		-72	-111	31511822	752568263
31528	10:35:55.995	00:00:31.528	1892	-1024	-768	-1	-1	-1	-1	4	-1024	-768	-1	-1	-1	-1	4		0	0						Untertest3.avi	0	880	547	72	111				0	Content		-72	-111	31528480	752584921
31545	10:35:56.012	00:00:31.545	1893	-1024	-768	-1	-1	-1	-1	4	-1024	-768	-1	-1	-1	-1	4		0	0						Untertest3.avi	0	880	547	72	111				0	Content		-72	-111	31545147	752601588
31562	10:35:56.029	00:00:31.562	1894	-1024	-768	-1	-1	-1	-1	4	-1024	-768	-1	-1	-1	-1	4		0	0						Untertest3.avi	0	880	547	72	111				0	Content		-72	-111	31562079	752618520
31579	10:35:56.046	00:00:31.578	1895	-1024	-768	-1	-1	-1	-1	4	-1024	-768	-1	-1	-1	-1	4		0	0						Untertest3.avi	0	880	547	72	111				0	Content		-72	-111	31578746	752635187
31596	10:35:56.063	00:00:31.595	1896	-1024	-768	-1	-1	-1	-1	4	-1024	-768	-1	-1	-1	-1	4		0	0						Untertest3.avi	0	880	547	72	111				0	Content		-72	-111	31595632	752652073
31613	10:35:56.080	00:00:31.613	1897	-1024	-768	-1	-1	-1	-1	4	-1024	-768	-1	-1	-1	-1	4		0	0						Untertest3.avi	0	880	547	72	111				0	Content		-72	-111	31613007	752669448
31630	10:35:56.097	00:00:31.630	1898	-1024	-768	-1	-1	-1	-1	4	-1024	-768	-1	-1	-1	-1	4		0	0						Untertest3.avi	0	880	547	72	111				0	Content		-72	-111	31630254	752686695
31645	10:35:56.112	00:00:31.645	1899	-1024	-768	-1	-1	-1	-1	4	-1024	-768	-1	-1	-1	-1	4		0	0						Untertest3.avi	0	880	547	72	111				0	Content		-72	-111	31645003	752701444
31662	10:35:56.129	00:00:31.661	1900	-1024	-768	-1	-1	-1	-1	4	-1024	-768	-1	-1	-1	-1	4		0	0						Untertest3.avi	0	880	547	72	111				0	Content		-72	-111	31661690	752718131
31678	10:35:56.145	00:00:31.678	1901	-1024	-768	-1	-1	-1	-1	4	-1024	-768	-1	-1	-1	-1	4		0	0						Untertest3.avi	0	880	547	72	111				0	Content		-72	-111	31678358	752734799
31695	10:35:56.162	00:00:31.695	1902	-1024	-768	-1	-1	-1	-1	4	-1024	-768	-1	-1	-1	-1	4		0	0						Untertest3.avi	0	880	547	72	111				0	Content		-72	-111	31695000	752751441
31712	10:35:56.179	00:00:31.711	1903	-1024	-768	-1	-1	-1	-1	4	-1024	-768	-1	-1	-1	-1	4		0	0						Untertest3.avi	0	880	547	72	111				0	Content		-72	-111	31711675	752768116
31728	10:35:56.195	00:00:31.728	1904	-1024	-768	-1	-1	-1	-1	4	-1024	-768	-1	-1	-1	-1	4		0	0						Untertest3.avi	0	880	547	72	111				0	Content		-72	-111	31728369	752784810
31745	10:35:56.212	00:00:31.745	1905	-1024	-768	-1	-1	-1	-1	4	-1024	-768	-1	-1	-1	-1	4		0	0						Untertest3.avi	0	880	547	72	111				0	Content		-72	-111	31745242	752801683
31762	10:35:56.229	00:00:31.761	1906	-1024	-768	-1	-1	-1	-1	4	-1024	-768	-1	-1	-1	-1	4		0	0						Untertest3.avi	0	880	547	72	111				0	Content		-72	-111	31761909	752818350
31779	10:35:56.246	00:00:31.779	1907	-1024	-768	-1	-1	-1	-1	4	-1024	-768	-1	-1	-1	-1	4		0	0						Untertest3.avi	0	880	547	72	111				0	Content		-72	-111	31779011	752835452
31796	10:35:56.263	00:00:31.795	1908	-1024	-768	-1	-1	-1	-1	4	-1024	-768	-1	-1	-1	-1	4		0	0						Untertest3.avi	0	880	547	72	111				0	Content		-72	-111	31795679	752852120
31813	10:35:56.280	00:00:31.812	1909	-1024	-768	-1	-1	-1	-1	4	-1024	-768	-1	-1	-1	-1	4		0	0						Untertest3.avi	0	880	547	72	111				0	Content		-72	-111	31812863	752869304
31830	10:35:56.297	00:00:31.830	1910	-1024	-768	-1	-1	-1	-1	4	-1024	-768	-1	-1	-1	-1	4		0	0						Untertest3.avi	0	880	547	72	111				0	Content		-72	-111	31830111	752886552
31845	10:35:56.312	00:00:31.844	1911	-1024	-768	-1	-1	-1	-1	4	-1024	-768	-1	-1	-1	-1	4		0	0						Untertest3.avi	0	880	547	72	111				0	Content		-72	-111	31844860	752901301
31862	10:35:56.329	00:00:31.861	1912	-1024	-768	-1	-1	-1	-1	4	-1024	-768	-1	-1	-1	-1	4		0	0						Untertest3.avi	0	880	547	72	111				0	Content		-72	-111	31861526	752917967
31878	10:35:56.345	00:00:31.878	1913	-1024	-768	-1	-1	-1	-1	4	-1024	-768	-1	-1	-1	-1	4		0	0						Untertest3.avi	0	880	547	72	111				0	Content		-72	-111	31878193	752934634
31895	10:35:56.362	00:00:31.894	1914	-1024	-768	-1	-1	-1	-1	4	-1024	-768	-1	-1	-1	-1	4		0	0						Untertest3.avi	0	880	547	72	111				0	Content		-72	-111	31894861	752951302
31911	10:35:56.378	00:00:31.911	1915	-1024	-768	-1	-1	-1	-1	4	-1024	-768	-1	-1	-1	-1	4		0	0						Untertest3.avi	0	880	547	72	111				0	Content		-72	-111	31911482	752967923
31928	10:35:56.395	00:00:31.928	1916	-1024	-768	-1	-1	-1	-1	4	-1024	-768	-1	-1	-1	-1	4		0	0						Untertest3.avi	0	880	547	72	111				0	Content		-72	-111	31928286	752984727
31945	10:35:56.412	00:00:31.944	1917	-1024	-768	-1	-1	-1	-1	4	-1024	-768	-1	-1	-1	-1	4		0	0						Untertest3.avi	0	880	547	72	111				0	Content		-72	-111	31944881	753001322
31962	10:35:56.429	00:00:31.961	1918	-1024	-768	-1	-1	-1	-1	4	-1024	-768	-1	-1	-1	-1	4		0	0						Untertest3.avi	0	880	547	72	111				0	Content		-72	-111	31961549	753017990
31978	10:35:56.445	00:00:31.978	1919	-1024	-768	-1	-1	-1	-1	4	-1024	-768	-1	-1	-1	-1	4		0	0						Untertest3.avi	0	880	547	72	111				0	Content		-72	-111	31978449	753034890
31995	10:35:56.462	00:00:31.995	1920	-1024	-768	-1	-1	-1	-1	4	-1024	-768	-1	-1	-1	-1	4		0	0						Untertest3.avi	0	880	547	72	111				0	Content		-72	-111	31995116	753051557
32012	10:35:56.479	00:00:32.012	1921	-1024	-768	-1	-1	-1	-1	4	-1024	-768	-1	-1	-1	-1	4		0	0						Untertest3.avi	0	880	547	72	111				0	Content		-72	-111	32012069	753068510
32029	10:35:56.496	00:00:32.028	1922	-1024	-768	-1	-1	-1	-1	4	-1024	-768	-1	-1	-1	-1	4		0	0						Untertest3.avi	0	880	547	72	111				0	Content		-72	-111	32028736	753085177
32045	10:35:56.512	00:00:32.045	1923	-1024	-768	-1	-1	-1	-1	4	-1024	-768	-1	-1	-1	-1	4		0	0						Untertest3.avi	0	880	547	72	111				0	Content		-72	-111	32045403	753101844
32063	10:35:56.530	00:00:32.062	1924	-1024	-768	-1	-1	-1	-1	4	-1024	-768	-1	-1	-1	-1	4		0	0						Untertest3.avi	0	880	547	72	111				0	Content		-72	-111	32062717	753119158
32080	10:35:56.547	00:00:32.079	1925	-1024	-768	-1	-1	-1	-1	4	-1024	-768	-1	-1	-1	-1	4		0	0						Untertest3.avi	0	880	547	72	111				0	Content		-72	-111	32079962	753136403
32096	10:35:56.563	00:00:32.096	1926	-1024	-768	-1	-1	-1	-1	4	-1024	-768	-1	-1	-1	-1	4		0	0						Untertest3.avi	0	880	547	72	111				0	Content		-72	-111	32096004	753152445
32113	10:35:56.580	00:00:32.112	1927	-1024	-768	-1	-1	-1	-1	4	-1024	-768	-1	-1	-1	-1	4		0	0						Untertest3.avi	0	880	547	72	111				0	Content		-72	-111	32112672	753169113
32129	10:35:56.596	00:00:32.129	1928	-1024	-768	-1	-1	-1	-1	4	-1024	-768	-1	-1	-1	-1	4		0	0						Untertest3.avi	0	880	547	72	111				0	Content		-72	-111	32129339	753185780
32145	10:35:56.612	00:00:32.144	1929	-1024	-768	-1	-1	-1	-1	4	-1024	-768	-1	-1	-1	-1	4		0	0						Untertest3.avi	0	880	547	72	111				0	Content		-72	-111	32144709	753201150
32161	10:35:56.628	00:00:32.161	1930	-1024	-768	-1	-1	-1	-1	4	-1024	-768	-1	-1	-1	-1	4		0	0						Untertest3.avi	0	880	547	72	111				0	Content		-72	-111	32161330	753217771
32178	10:35:56.645	00:00:32.178	1931	-1024	-768	-1	-1	-1	-1	4	-1024	-768	-1	-1	-1	-1	4		0	0						Untertest3.avi	0	880	547	72	111				0	Content		-72	-111	32178137	753234578
32195	10:35:56.662	00:00:32.194	1932	-1024	-768	-1	-1	-1	-1	4	-1024	-768	-1	-1	-1	-1	4		0	0						Untertest3.avi	0	880	547	72	111				0	Content		-72	-111	32194714	753251155
32212	10:35:56.679	00:00:32.211	1933	-1024	-768	-1	-1	-1	-1	4	-1024	-768	-1	-1	-1	-1	4		0	0						Untertest3.avi	0	880	547	72	111				0	Content		-72	-111	32211645	753268086
32228	10:35:56.695	00:00:32.228	1934	-1024	-768	-1	-1	-1	-1	4	-1024	-768	-1	-1	-1	-1	4		0	0						Untertest3.avi	0	880	547	72	111				0	Content		-72	-111	32228313	753284754
32245	10:35:56.712	00:00:32.245	1935	-1024	-768	-1	-1	-1	-1	4	-1024	-768	-1	-1	-1	-1	4		0	0						Untertest3.avi	0	880	547	72	111				0	Content		-72	-111	32245200	753301641
32263	10:35:56.730	00:00:32.262	1936	-1024	-768	-1	-1	-1	-1	4	-1024	-768	-1	-1	-1	-1	4		0	0						Untertest3.avi	0	880	547	72	111				0	Content		-72	-111	32262569	753319010
32280	10:35:56.747	00:00:32.279	1937	-1024	-768	-1	-1	-1	-1	4	-1024	-768	-1	-1	-1	-1	4		0	0						Untertest3.avi	0	880	547	72	111				0	Content		-72	-111	32279816	753336257
32295	10:35:56.762	00:00:32.294	1938	-1024	-768	-1	-1	-1	-1	4	-1024	-768	-1	-1	-1	-1	4		0	0						Untertest3.avi	0	880	547	72	111				0	Content		-72	-111	32294566	753351007
32311	10:35:56.778	00:00:32.311	1939	-1024	-768	-1	-1	-1	-1	4	-1024	-768	-1	-1	-1	-1	4		0	0						Untertest3.avi	0	880	547	72	111				0	Content		-72	-111	32311232	753367673
32328	10:35:56.795	00:00:32.327	1940	-1024	-768	-1	-1	-1	-1	4	-1024	-768	-1	-1	-1	-1	4		0	0						Untertest3.avi	0	880	547	72	111				0	Content		-72	-111	32327899	753384340
32345	10:35:56.812	00:00:32.344	1941	-1024	-768	-1	-1	-1	-1	4	-1024	-768	-1	-1	-1	-1	4		0	0						Untertest3.avi	0	880	547	72	111				0	Content		-72	-111	32344567	753401008
32361	10:35:56.828	00:00:32.361	1942	-1024	-768	-1	-1	-1	-1	4	-1024	-768	-1	-1	-1	-1	4		0	0						Untertest3.avi	0	880	547	72	111				0	Content		-72	-111	32361183	753417624
32378	10:35:56.845	00:00:32.377	1943	-1024	-768	-1	-1	-1	-1	4	-1024	-768	-1	-1	-1	-1	4		0	0						Untertest3.avi	0	880	547	72	111				0	Content		-72	-111	32377989	753434430
32395	10:35:56.862	00:00:32.394	1944	-1024	-768	-1	-1	-1	-1	4	-1024	-768	-1	-1	-1	-1	4		0	0						Untertest3.avi	0	880	547	72	111				0	Content		-72	-111	32394555	753450996
32411	10:35:56.878	00:00:32.411	1945	-1024	-768	-1	-1	-1	-1	4	-1024	-768	-1	-1	-1	-1	4		0	0						Untertest3.avi	0	880	547	72	111				0	Content		-72	-111	32411387	753467828
32428	10:35:56.895	00:00:32.428	1946	-1024	-768	-1	-1	-1	-1	4	-1024	-768	-1	-1	-1	-1	4		0	0						Untertest3.avi	0	880	547	72	111				0	Content		-72	-111	32428054	753484495
32445	10:35:56.912	00:00:32.444	1947	-1024	-768	-1	-1	-1	-1	4	-1024	-768	-1	-1	-1	-1	4		0	0						Untertest3.avi	0	880	547	72	111				0	Content		-72	-111	32444721	753501162
32462	10:35:56.929	00:00:32.461	1948	-1024	-768	-1	-1	-1	-1	4	-1024	-768	-1	-1	-1	-1	4		0	0						Untertest3.avi	0	880	547	72	111				0	Content		-72	-111	32461707	753518148
32478	10:35:56.945	00:00:32.478	1949	-1024	-768	-1	-1	-1	-1	4	-1024	-768	-1	-1	-1	-1	4		0	0						Untertest3.avi	0	880	547	72	111				0	Content		-72	-111	32478374	753534815
32495	10:35:56.962	00:00:32.495	1950	-1024	-768	-1	-1	-1	-1	4	-1024	-768	-1	-1	-1	-1	4		0	0						Untertest3.avi	0	880	547	72	111				0	Content		-72	-111	32495041	753551482
32512	10:35:56.979	00:00:32.512	1951	-1024	-768	-1	-1	-1	-1	4	-1024	-768	-1	-1	-1	-1	4		0	0						Untertest3.avi	0	880	547	72	111				0	Content		-72	-111	32512422	753568863
32530	10:35:56.997	00:00:32.529	1952	-1024	-768	-1	-1	-1	-1	4	-1024	-768	-1	-1	-1	-1	4		0	0						Untertest3.avi	0	880	547	72	111				0	Content		-72	-111	32529671	753586112
32546	10:35:57.013	00:00:32.545	1953	-1024	-768	-1	-1	-1	-1	4	-1024	-768	-1	-1	-1	-1	4		0	0						Untertest3.avi	0	880	547	72	111				0	Content		-72	-111	32545713	753602154
32562	10:35:57.029	00:00:32.562	1954	-1024	-768	-1	-1	-1	-1	4	-1024	-768	-1	-1	-1	-1	4		0	0						Untertest3.avi	0	880	547	72	111				0	Content		-72	-111	32562381	753618822
32579	10:35:57.046	00:00:32.579	1955	-1024	-768	-1	-1	-1	-1	4	-1024	-768	-1	-1	-1	-1	4		0	0						Untertest3.avi	0	880	547	72	111				0	Content		-72	-111	32579048	753635489
32595	10:35:57.062	00:00:32.595	1956	-1024	-768	-1	-1	-1	-1	4	-1024	-768	-1	-1	-1	-1	4		0	0						Untertest3.avi	0	880	547	72	111				0	Content		-72	-111	32595297	753651738
32612	10:35:57.079	00:00:32.611	1957	-1024	-768	-1	-1	-1	-1	4	-1024	-768	-1	-1	-1	-1	4		0	0						Untertest3.avi	0	880	547	72	111				0	Content		-72	-111	32611965	753668406
32629	10:35:57.096	00:00:32.628	1958	-1024	-768	-1	-1	-1	-1	4	-1024	-768	-1	-1	-1	-1	4		0	0						Untertest3.avi	0	880	547	72	111				0	Content		-72	-111	32628632	753685073
32644	10:35:57.111	00:00:32.644	1959	-1024	-768	-1	-1	-1	-1	4	-1024	-768	-1	-1	-1	-1	4		0	0						Untertest3.avi	0	880	547	72	111				0	Content		-72	-111	32644415	753700856
32661	10:35:57.128	00:00:32.661	1960	-1024	-768	-1	-1	-1	-1	4	-1024	-768	-1	-1	-1	-1	4		0	0						Untertest3.avi	0	880	547	72	111				0	Content		-72	-111	32661091	753717532
32678	10:35:57.145	00:00:32.677	1961	-1024	-768	-1	-1	-1	-1	4	-1024	-768	-1	-1	-1	-1	4		0	0						Untertest3.avi	0	880	547	72	111				0	Content		-72	-111	32677660	753734101
32695	10:35:57.162	00:00:32.694	1962	-1024	-768	-1	-1	-1	-1	4	-1024	-768	-1	-1	-1	-1	4		0	0						Untertest3.avi	0	880	547	72	111				0	Content		-72	-111	32694596	753751037
32711	10:35:57.178	00:00:32.711	1963	-1024	-768	-1	-1	-1	-1	4	-1024	-768	-1	-1	-1	-1	4		0	0						Untertest3.avi	0	880	547	72	111				0	Content		-72	-111	32711263	753767704
32728	10:35:57.195	00:00:32.728	1964	-1024	-768	-1	-1	-1	-1	4	-1024	-768	-1	-1	-1	-1	4		0	0						Untertest3.avi	0	880	547	72	111				0	Content		-72	-111	32728278	753784719
32746	10:35:57.213	00:00:32.745	1965	-1024	-768	-1	-1	-1	-1	4	-1024	-768	-1	-1	-1	-1	4		0	0						Untertest3.avi	0	880	547	72	111				0	Content		-72	-111	32745526	753801967
32762	10:35:57.229	00:00:32.761	1966	-1024	-768	-1	-1	-1	-1	4	-1024	-768	-1	-1	-1	-1	4		0	0						Untertest3.avi	0	880	547	72	111				0	Content		-72	-111	32761779	753818220
32778	10:35:57.245	00:00:32.778	1967	-1024	-768	-1	-1	-1	-1	4	-1024	-768	-1	-1	-1	-1	4		0	0						Untertest3.avi	0	880	547	72	111				0	Content		-72	-111	32778447	753834888
32795	10:35:57.262	00:00:32.795	1968	-1024	-768	-1	-1	-1	-1	4	-1024	-768	-1	-1	-1	-1	4		0	0						Untertest3.avi	0	880	547	72	111				0	Content		-72	-111	32795114	753851555
32812	10:35:57.279	00:00:32.811	1969	-1024	-768	-1	-1	-1	-1	4	-1024	-768	-1	-1	-1	-1	4		0	0						Untertest3.avi	0	880	547	72	111				0	Content		-72	-111	32811503	753867944
32828	10:35:57.295	00:00:32.828	1970	-1024	-768	-1	-1	-1	-1	4	-1024	-768	-1	-1	-1	-1	4		0	0						Untertest3.avi	0	880	547	72	111				0	Content		-72	-111	32828170	753884611
32845	10:35:57.312	00:00:32.844	1971	-1024	-768	-1	-1	-1	-1	4	-1024	-768	-1	-1	-1	-1	4		0	0						Untertest3.avi	0	880	547	72	111				0	Content		-72	-111	32844838	753901279
32861	10:35:57.328	00:00:32.861	1972	-1024	-768	-1	-1	-1	-1	4	-1024	-768	-1	-1	-1	-1	4		0	0						Untertest3.avi	0	880	547	72	111				0	Content		-72	-111	32861179	753917620
32878	10:35:57.345	00:00:32.877	1973	-1024	-768	-1	-1	-1	-1	4	-1024	-768	-1	-1	-1	-1	4		0	0						Untertest3.avi	0	880	547	72	111				0	Content		-72	-111	32877846	753934287
32894	10:35:57.361	00:00:32.894	1974	-1024	-768	-1	-1	-1	-1	4	-1024	-768	-1	-1	-1	-1	4		0	0						Untertest3.avi	0	880	547	72	111				0	Content		-72	-111	32894270	753950711
32911	10:35:57.378	00:00:32.910	1975	-1024	-768	-1	-1	-1	-1	4	-1024	-768	-1	-1	-1	-1	4		0	0						Untertest3.avi	0	880	547	72	111				0	Content		-72	-111	32910949	753967390
[truncated: 1,656 more rows]
