# Supplementary material for: Gaze Duration Biases for Colours in Combination with Dissonant and Consonant Sounds: A Comparative Eye-Tracking Study with Orangutans
Source: PLoS One. 2015 Oct 14;10(10):e0139894. doi: 10.1371/journal.pone.0139894 (PMC4605782; doi:10.1371/journal.pone.0139894)
Supplement: S1 Data — (ZIP) [file pone.0139894.s004.zip › Plos ColourSound Data/Apes/Farben_Musik_U3/Rec 13-All-Data.tsv]

System Properties:
Operating System:	Microsoft Windows NT 6.1.7601 Service Pack 1
System User Name:	tobiiadmin
Machine Name:	LOE7690LAP
Data properties:
Recording name:	Rec 13
Recording date:	04.03.2014
Recording time:	10:43:12
Recording resolution:	1024 x 768
Export date:	09.03.2014
Export time:	12:20:43
Participant:	Suak_S2
Filter settings:
Eye: Average
Validity: Normal
Fixation filter: Tobii fixation filter
Velocity threshold: 35
Distance threshold: 35
Timestamp	DateTimeStamp	DateTimeStampStartOffset	Number	GazePointXLeft	GazePointYLeft	CamXLeft	CamYLeft	DistanceLeft	PupilLeft	ValidityLeft	GazePointXRight	GazePointYRight	CamXRight	CamYRight	DistanceRight	PupilRight	ValidityRight	FixationIndex	GazePointX	GazePointY	Event	EventKey	Data1	Data2	Descriptor	StimuliName	StimuliID	MediaWidth	MediaHeight	MediaPosX	MediaPosY	MappedFixationPointX	MappedFixationPointY	FixationDuration	AoiIds	AoiNames	WebGroupImage	MappedGazeDataPointX	MappedGazeDataPointY	MicroSecondTimestamp	AbsoluteMicroSecondTimestamp
4	10:43:12.597	00:00:00.004	0	-1024	-768	-1	-1	-1	-1	4	-1024	-768	-1	-1	-1	-1	4		0	0						No media	0	1024	768	0	0				0	Content		0	0	4061	1189175425
21	10:43:12.614	00:00:00.021	1	-1024	-768	-1	-1	-1	-1	4	-1024	-768	-1	-1	-1	-1	4		0	0						No media	0	1024	768	0	0				0	Content		0	0	21313	1189192677
39	10:43:12.632	00:00:00.038	2	-1024	-768	-1	-1	-1	-1	4	-1024	-768	-1	-1	-1	-1	4		0	0						No media	0	1024	768	0	0				0	Content		0	0	38563	1189209927
53	10:43:12.646	00:00:00.053	3	-1024	-768	-1	-1	-1	-1	4	-1024	-768	-1	-1	-1	-1	4		0	0						No media	0	1024	768	0	0				0	Content		0	0	53435	1189224799
70	10:43:12.663	00:00:00.070	4	-1024	-768	-1	-1	-1	-1	4	-1024	-768	-1	-1	-1	-1	4		0	0						No media	0	1024	768	0	0				0	Content		0	0	70123	1189241487
87	10:43:12.680	00:00:00.086	5	-1024	-768	-1	-1	-1	-1	4	-1024	-768	-1	-1	-1	-1	4		0	0						No media	0	1024	768	0	0				0	Content		0	0	86791	1189258155
103	10:43:12.696	00:00:00.103	6	-1024	-768	-1	-1	-1	-1	4	-1024	-768	-1	-1	-1	-1	4		0	0						No media	0	1024	768	0	0				0	Content		0	0	103436	1189274800
120	10:43:12.713	00:00:00.120	7	-1024	-768	-1	-1	-1	-1	4	-1024	-768	-1	-1	-1	-1	4		0	0						No media	0	1024	768	0	0				0	Content		0	0	120114	1189291478
137	10:43:12.730	00:00:00.136	8	-1024	-768	-1	-1	-1	-1	4	-1024	-768	-1	-1	-1	-1	4		0	0						No media	0	1024	768	0	0				0	Content		0	0	136682	1189308046
153	10:43:12.746	00:00:00.153	9	-1024	-768	-1	-1	-1	-1	4	-1024	-768	-1	-1	-1	-1	4		0	0						No media	0	1024	768	0	0				0	Content		0	0	153308	1189324672
170	10:43:12.763	00:00:00.170	10	-1024	-768	-1	-1	-1	-1	4	-1024	-768	-1	-1	-1	-1	4		0	0						No media	0	1024	768	0	0				0	Content		0	0	170376	1189341740
187	10:43:12.780	00:00:00.187	11	-1024	-768	-1	-1	-1	-1	4	-1024	-768	-1	-1	-1	-1	4		0	0						No media	0	1024	768	0	0				0	Content		0	0	187044	1189358408
204	10:43:12.797	00:00:00.203	12	-1024	-768	-1	-1	-1	-1	4	-1024	-768	-1	-1	-1	-1	4		0	0						No media	0	1024	768	0	0				0	Content		0	0	203711	1189375075
221	10:43:12.814	00:00:00.221	13	-1024	-768	-1	-1	-1	-1	4	-1024	-768	-1	-1	-1	-1	4		0	0						No media	0	1024	768	0	0				0	Content		0	0	221163	1189392527
239	10:43:12.832	00:00:00.238	14	-1024	-768	-1	-1	-1	-1	4	-1024	-768	-1	-1	-1	-1	4		0	0						No media	0	1024	768	0	0				0	Content		0	0	238536	1189409900
253	10:43:12.846	00:00:00.253	15	-1024	-768	-1	-1	-1	-1	4	-1024	-768	-1	-1	-1	-1	4		0	0						No media	0	1024	768	0	0				0	Content		0	0	253285	1189424649
270	10:43:12.863	00:00:00.269	16	-1024	-768	-1	-1	-1	-1	4	-1024	-768	-1	-1	-1	-1	4		0	0						No media	0	1024	768	0	0				0	Content		0	0	269907	1189441271
287	10:43:12.880	00:00:00.286	17	-1024	-768	-1	-1	-1	-1	4	-1024	-768	-1	-1	-1	-1	4		0	0						No media	0	1024	768	0	0				0	Content		0	0	286623	1189457987
303	10:43:12.896	00:00:00.303	18	-1024	-768	-1	-1	-1	-1	4	-1024	-768	-1	-1	-1	-1	4		0	0						No media	0	1024	768	0	0				0	Content		0	0	303290	1189474654
320	10:43:12.913	00:00:00.319	19	-1024	-768	-1	-1	-1	-1	4	-1024	-768	-1	-1	-1	-1	4		0	0						No media	0	1024	768	0	0				0	Content		0	0	319960	1189491324
337	10:43:12.930	00:00:00.336	20	-1024	-768	-1	-1	-1	-1	4	-1024	-768	-1	-1	-1	-1	4		0	0						No media	0	1024	768	0	0				0	Content		0	0	336653	1189508017
353	10:43:12.946	00:00:00.353	21	-1024	-768	-1	-1	-1	-1	4	-1024	-768	-1	-1	-1	-1	4		0	0						No media	0	1024	768	0	0				0	Content		0	0	353486	1189524850
370	10:43:12.963	00:00:00.370	22	-1024	-768	-1	-1	-1	-1	4	-1024	-768	-1	-1	-1	-1	4		0	0						No media	0	1024	768	0	0				0	Content		0	0	370153	1189541517
387	10:43:12.980	00:00:00.386	23	-1024	-768	-1	-1	-1	-1	4	-1024	-768	-1	-1	-1	-1	4		0	0						No media	0	1024	768	0	0				0	Content		0	0	386821	1189558185
404	10:43:12.997	00:00:00.403	24	-1024	-768	-1	-1	-1	-1	4	-1024	-768	-1	-1	-1	-1	4		0	0						No media	0	1024	768	0	0				0	Content		0	0	403806	1189575170
420	10:43:13.013	00:00:00.420	25	-1024	-768	-1	-1	-1	-1	4	-1024	-768	-1	-1	-1	-1	4		0	0						No media	0	1024	768	0	0				0	Content		0	0	420474	1189591838
437	10:43:13.030	00:00:00.437	26	-1024	-768	-1	-1	-1	-1	4	-1024	-768	-1	-1	-1	-1	4		0	0						No media	0	1024	768	0	0				0	Content		0	0	437141	1189608505
449	10:43:13.042																				MovieStart	128	0	0	Untertest3.avi
454	10:43:13.047	00:00:00.454	27	-1024	-768	-1	-1	-1	-1	4	-1024	-768	-1	-1	-1	-1	4		0	0						Untertest3.avi	0	880	547	72	111				0	Content		-72	-111	454395	1189625759
472	10:43:13.065	00:00:00.471	28	-1024	-768	-1	-1	-1	-1	4	-1024	-768	-1	-1	-1	-1	4		0	0						Untertest3.avi	0	880	547	72	111				0	Content		-72	-111	471643	1189643007
487	10:43:13.080	00:00:00.486	29	-1024	-768	-1	-1	-1	-1	4	-1024	-768	-1	-1	-1	-1	4		0	0						Untertest3.avi	0	880	547	72	111				0	Content		-72	-111	486517	1189657881
503	10:43:13.096	00:00:00.503	30	-1024	-768	-1	-1	-1	-1	4	-1024	-768	-1	-1	-1	-1	4		0	0						Untertest3.avi	0	880	547	72	111				0	Content		-72	-111	503142	1189674506
520	10:43:13.113	00:00:00.519	31	-1024	-768	-1	-1	-1	-1	4	-1024	-768	-1	-1	-1	-1	4		0	0						Untertest3.avi	0	880	547	72	111				0	Content		-72	-111	519809	1189691173
536	10:43:13.129	00:00:00.536	32	-1024	-768	-1	-1	-1	-1	4	-1024	-768	-1	-1	-1	-1	4		0	0						Untertest3.avi	0	880	547	72	111				0	Content		-72	-111	536387	1189707751
553	10:43:13.146	00:00:00.553	33	-1024	-768	-1	-1	-1	-1	4	-1024	-768	-1	-1	-1	-1	4		0	0						Untertest3.avi	0	880	547	72	111				0	Content		-72	-111	553190	1189724554
570	10:43:13.163	00:00:00.569	34	-1024	-768	-1	-1	-1	-1	4	-1024	-768	-1	-1	-1	-1	4		0	0						Untertest3.avi	0	880	547	72	111				0	Content		-72	-111	569759	1189741123
586	10:43:13.179	00:00:00.586	35	-1024	-768	-1	-1	-1	-1	4	-1024	-768	-1	-1	-1	-1	4		0	0						Untertest3.avi	0	880	547	72	111				0	Content		-72	-111	586382	1189757746
603	10:43:13.196	00:00:00.603	36	-1024	-768	-1	-1	-1	-1	4	-1024	-768	-1	-1	-1	-1	4		0	0						Untertest3.avi	0	880	547	72	111				0	Content		-72	-111	603423	1189774787
620	10:43:13.213	00:00:00.620	37	-1024	-768	-1	-1	-1	-1	4	-1024	-768	-1	-1	-1	-1	4		0	0						Untertest3.avi	0	880	547	72	111				0	Content		-72	-111	620090	1189791454
637	10:43:13.230	00:00:00.636	38	-1024	-768	-1	-1	-1	-1	4	-1024	-768	-1	-1	-1	-1	4		0	0						Untertest3.avi	0	880	547	72	111				0	Content		-72	-111	636758	1189808122
654	10:43:13.247	00:00:00.654	39	-1024	-768	-1	-1	-1	-1	4	-1024	-768	-1	-1	-1	-1	4		0	0						Untertest3.avi	0	880	547	72	111				0	Content		-72	-111	654250	1189825614
672	10:43:13.265	00:00:00.671	40	-1024	-768	-1	-1	-1	-1	4	-1024	-768	-1	-1	-1	-1	4		0	0						Untertest3.avi	0	880	547	72	111				0	Content		-72	-111	671500	1189842864
686	10:43:13.279	00:00:00.686	41	-1024	-768	-1	-1	-1	-1	4	-1024	-768	-1	-1	-1	-1	4		0	0						Untertest3.avi	0	880	547	72	111				0	Content		-72	-111	686371	1189857735
703	10:43:13.296	00:00:00.702	42	-1024	-768	-1	-1	-1	-1	4	-1024	-768	-1	-1	-1	-1	4		0	0						Untertest3.avi	0	880	547	72	111				0	Content		-72	-111	702993	1189874357
720	10:43:13.313	00:00:00.719	43	-1024	-768	-1	-1	-1	-1	4	-1024	-768	-1	-1	-1	-1	4		0	0						Untertest3.avi	0	880	547	72	111				0	Content		-72	-111	719646	1189891010
736	10:43:13.329	00:00:00.736	44	-1024	-768	-1	-1	-1	-1	4	-1024	-768	-1	-1	-1	-1	4		0	0						Untertest3.avi	0	880	547	72	111				0	Content		-72	-111	736314	1189907678
753	10:43:13.346	00:00:00.753	45	-1024	-768	-1	-1	-1	-1	4	-1024	-768	-1	-1	-1	-1	4		0	0						Untertest3.avi	0	880	547	72	111				0	Content		-72	-111	753044	1189924408
770	10:43:13.363	00:00:00.769	46	-1024	-768	-1	-1	-1	-1	4	-1024	-768	-1	-1	-1	-1	4		0	0						Untertest3.avi	0	880	547	72	111				0	Content		-72	-111	769610	1189940974
786	10:43:13.379	00:00:00.786	47	-1024	-768	-1	-1	-1	-1	4	-1024	-768	-1	-1	-1	-1	4		0	0						Untertest3.avi	0	880	547	72	111				0	Content		-72	-111	786445	1189957809
803	10:43:13.396	00:00:00.803	48	-1024	-768	-1	-1	-1	-1	4	-1024	-768	-1	-1	-1	-1	4		0	0						Untertest3.avi	0	880	547	72	111				0	Content		-72	-111	803112	1189974476
820	10:43:13.413	00:00:00.819	49	-1024	-768	-1	-1	-1	-1	4	-1024	-768	-1	-1	-1	-1	4		0	0						Untertest3.avi	0	880	547	72	111				0	Content		-72	-111	819780	1189991144
837	10:43:13.430	00:00:00.836	50	-1024	-768	-1	-1	-1	-1	4	-1024	-768	-1	-1	-1	-1	4		0	0						Untertest3.avi	0	880	547	72	111				0	Content		-72	-111	836763	1190008127
853	10:43:13.446	00:00:00.853	51	-1024	-768	-1	-1	-1	-1	4	-1024	-768	-1	-1	-1	-1	4		0	0						Untertest3.avi	0	880	547	72	111				0	Content		-72	-111	853431	1190024795
870	10:43:13.463	00:00:00.870	52	-1024	-768	-1	-1	-1	-1	4	-1024	-768	-1	-1	-1	-1	4		0	0						Untertest3.avi	0	880	547	72	111				0	Content		-72	-111	870098	1190041462
887	10:43:13.480	00:00:00.887	53	-1024	-768	-1	-1	-1	-1	4	-1024	-768	-1	-1	-1	-1	4		0	0						Untertest3.avi	0	880	547	72	111				0	Content		-72	-111	887478	1190058842
888	10:43:13.481																				LeftMouseClick	1	652	599
905	10:43:13.498	00:00:00.904	54	-1024	-768	-1	-1	-1	-1	4	-1024	-768	-1	-1	-1	-1	4		0	0						Untertest3.avi	0	880	547	72	111				0	Content		-72	-111	904725	1190076089
919	10:43:13.512	00:00:00.919	55	-1024	-768	-1	-1	-1	-1	4	-1024	-768	-1	-1	-1	-1	4		0	0						Untertest3.avi	0	880	547	72	111				0	Content		-72	-111	919474	1190090838
936	10:43:13.529	00:00:00.936	56	-1024	-768	-1	-1	-1	-1	4	-1024	-768	-1	-1	-1	-1	4		0	0						Untertest3.avi	0	880	547	72	111				0	Content		-72	-111	936159	1190107523
953	10:43:13.546	00:00:00.952	57	-1024	-768	-1	-1	-1	-1	4	-1024	-768	-1	-1	-1	-1	4		0	0						Untertest3.avi	0	880	547	72	111				0	Content		-72	-111	952827	1190124191
969	10:43:13.562	00:00:00.969	58	-1024	-768	-1	-1	-1	-1	4	-1024	-768	-1	-1	-1	-1	4		0	0						Untertest3.avi	0	880	547	72	111				0	Content		-72	-111	969465	1190140829
986	10:43:13.579	00:00:00.986	59	-1024	-768	-1	-1	-1	-1	4	-1024	-768	-1	-1	-1	-1	4		0	0						Untertest3.avi	0	880	547	72	111				0	Content		-72	-111	986146	1190157510
1003	10:43:13.596	00:00:01.002	60	-1024	-768	-1	-1	-1	-1	4	-1024	-768	-1	-1	-1	-1	4		0	0						Untertest3.avi	0	880	547	72	111				0	Content		-72	-111	1002839	1190174203
1019	10:43:13.612	00:00:01.019	61	-1024	-768	-1	-1	-1	-1	4	-1024	-768	-1	-1	-1	-1	4		0	0						Untertest3.avi	0	880	547	72	111				0	Content		-72	-111	1019475	1190190839
1037	10:43:13.630	00:00:01.036	62	-1024	-768	-1	-1	-1	-1	4	-1024	-768	-1	-1	-1	-1	4		0	0						Untertest3.avi	0	880	547	72	111				0	Content		-72	-111	1036517	1190207881
1053	10:43:13.646	00:00:01.053	63	-1024	-768	-1	-1	-1	-1	4	-1024	-768	-1	-1	-1	-1	4		0	0						Untertest3.avi	0	880	547	72	111				0	Content		-72	-111	1053185	1190224549
1070	10:43:13.663	00:00:01.069	64	-1024	-768	-1	-1	-1	-1	4	-1024	-768	-1	-1	-1	-1	4		0	0						Untertest3.avi	0	880	547	72	111				0	Content		-72	-111	1069852	1190241216
1087	10:43:13.680	00:00:01.087	65	-1024	-768	-1	-1	-1	-1	4	-1024	-768	-1	-1	-1	-1	4		0	0						Untertest3.avi	0	880	547	72	111				0	Content		-72	-111	1087212	1190258576
1105	10:43:13.698	00:00:01.104	66	-1024	-768	-1	-1	-1	-1	4	-1024	-768	-1	-1	-1	-1	4		0	0						Untertest3.avi	0	880	547	72	111				0	Content		-72	-111	1104582	1190275946
1119	10:43:13.712	00:00:01.119	67	-1024	-768	-1	-1	-1	-1	4	-1024	-768	-1	-1	-1	-1	4		0	0						Untertest3.avi	0	880	547	72	111				0	Content		-72	-111	1119456	1190290820
1136	10:43:13.729	00:00:01.135	68	-1024	-768	-1	-1	-1	-1	4	-1024	-768	-1	-1	-1	-1	4		0	0						Untertest3.avi	0	880	547	72	111				0	Content		-72	-111	1135954	1190307318
1153	10:43:13.746	00:00:01.152	69	-1024	-768	-1	-1	-1	-1	4	-1024	-768	-1	-1	-1	-1	4		0	0						Untertest3.avi	0	880	547	72	111				0	Content		-72	-111	1152668	1190324032
1169	10:43:13.762	00:00:01.169	70	-1024	-768	-1	-1	-1	-1	4	-1024	-768	-1	-1	-1	-1	4		0	0						Untertest3.avi	0	880	547	72	111				0	Content		-72	-111	1169336	1190340700
1186	10:43:13.779	00:00:01.186	71	-1024	-768	-1	-1	-1	-1	4	-1024	-768	-1	-1	-1	-1	4		0	0						Untertest3.avi	0	880	547	72	111				0	Content		-72	-111	1186004	1190357368
1202	10:43:13.795	00:00:01.202	72	-1024	-768	-1	-1	-1	-1	4	-1024	-768	-1	-1	-1	-1	4		0	0						Untertest3.avi	0	880	547	72	111				0	Content		-72	-111	1202476	1190373840
1219	10:43:13.812	00:00:01.219	73	-1024	-768	-1	-1	-1	-1	4	-1024	-768	-1	-1	-1	-1	4		0	0						Untertest3.avi	0	880	547	72	111				0	Content		-72	-111	1219306	1190390670
1236	10:43:13.829	00:00:01.235	74	-1024	-768	-1	-1	-1	-1	4	-1024	-768	-1	-1	-1	-1	4		0	0						Untertest3.avi	0	880	547	72	111				0	Content		-72	-111	1235970	1190407334
1253	10:43:13.846	00:00:01.252	75	-1024	-768	-1	-1	-1	-1	4	-1024	-768	-1	-1	-1	-1	4		0	0						Untertest3.avi	0	880	547	72	111				0	Content		-72	-111	1252634	1190423998
1270	10:43:13.863	00:00:01.269	76	-1024	-768	-1	-1	-1	-1	4	-1024	-768	-1	-1	-1	-1	4		0	0						Untertest3.avi	0	880	547	72	111				0	Content		-72	-111	1269614	1190440978
1286	10:43:13.879	00:00:01.286	77	-1024	-768	-1	-1	-1	-1	4	-1024	-768	-1	-1	-1	-1	4		0	0						Untertest3.avi	0	880	547	72	111				0	Content		-72	-111	1286278	1190457642
1303	10:43:13.896	00:00:01.302	78	-1024	-768	-1	-1	-1	-1	4	-1024	-768	-1	-1	-1	-1	4		0	0						Untertest3.avi	0	880	547	72	111				0	Content		-72	-111	1302942	1190474306
1320	10:43:13.913	00:00:01.320	79	-1024	-768	-1	-1	-1	-1	4	-1024	-768	-1	-1	-1	-1	4		0	0						Untertest3.avi	0	880	547	72	111				0	Content		-72	-111	1320195	1190491559
1337	10:43:13.930	00:00:01.337	80	-1024	-768	-1	-1	-1	-1	4	-1024	-768	-1	-1	-1	-1	4		0	0						Untertest3.avi	0	880	547	72	111				0	Content		-72	-111	1337438	1190508802
1352	10:43:13.945	00:00:01.352	81	-1024	-768	-1	-1	-1	-1	4	-1024	-768	-1	-1	-1	-1	4		0	0						Untertest3.avi	0	880	547	72	111				0	Content		-72	-111	1352311	1190523675
1369	10:43:13.962	00:00:01.368	82	-1024	-768	-1	-1	-1	-1	4	-1024	-768	-1	-1	-1	-1	4		0	0						Untertest3.avi	0	880	547	72	111				0	Content		-72	-111	1368992	1190540356
1386	10:43:13.979	00:00:01.385	83	-1024	-768	-1	-1	-1	-1	4	-1024	-768	-1	-1	-1	-1	4		0	0						Untertest3.avi	0	880	547	72	111				0	Content		-72	-111	1385655	1190557019
1402	10:43:13.995	00:00:01.402	84	-1024	-768	-1	-1	-1	-1	4	-1024	-768	-1	-1	-1	-1	4		0	0						Untertest3.avi	0	880	547	72	111				0	Content		-72	-111	1402167	1190573531
1419	10:43:14.012	00:00:01.418	85	-1024	-768	-1	-1	-1	-1	4	-1024	-768	-1	-1	-1	-1	4		0	0						Untertest3.avi	0	880	547	72	111				0	Content		-72	-111	1418911	1190590275
1436	10:43:14.029	00:00:01.435	86	-1024	-768	-1	-1	-1	-1	4	-1024	-768	-1	-1	-1	-1	4		0	0						Untertest3.avi	0	880	547	72	111				0	Content		-72	-111	1435532	1190606896
1452	10:43:14.045	00:00:01.452	87	-1024	-768	-1	-1	-1	-1	4	-1024	-768	-1	-1	-1	-1	4		0	0						Untertest3.avi	0	880	547	72	111				0	Content		-72	-111	1452195	1190623559
1469	10:43:14.062	00:00:01.468	88	870,1391	354,4164	0,6066518	0,533196	408,0275	3,355944	0	796,7158	397,6913	0,4464324	0,5527424	389,1393	3,394381	0	0	833	376						Untertest3.avi	0	880	547	72	111	758	278	350	0	Content		761	265	1468773	1190640137
1486	10:43:14.079	00:00:01.485	89	-1024	-768	-1	-1	-1	-1	4	-1024	-768	-1	-1	-1	-1	4	0	0	0						Untertest3.avi	0	880	547	72	111	758	278	350	0	Content		-72	-111	1485519	1190656883
1502	10:43:14.095	00:00:01.502	90	-1024	-768	-1	-1	-1	-1	4	-1024	-768	-1	-1	-1	-1	4	0	0	0						Untertest3.avi	0	880	547	72	111	758	278	350	0	Content		-72	-111	1502173	1190673537
1519	10:43:14.112	00:00:01.518	91	-1024	-768	-1	-1	-1	-1	4	-1024	-768	-1	-1	-1	-1	4	0	0	0						Untertest3.avi	0	880	547	72	111	758	278	350	0	Content		-72	-111	1518836	1190690200
1535	10:43:14.128	00:00:01.535	92	-1024	-768	-1	-1	-1	-1	4	-1024	-768	-1	-1	-1	-1	4	0	0	0						Untertest3.avi	0	880	547	72	111	758	278	350	0	Content		-72	-111	1535456	1190706820
1552	10:43:14.145	00:00:01.552	93	-1024	-768	-1	-1	-1	-1	4	-1024	-768	-1	-1	-1	-1	4	0	0	0						Untertest3.avi	0	880	547	72	111	758	278	350	0	Content		-72	-111	1552120	1190723484
1569	10:43:14.162	00:00:01.568	94	925,3032	280,0474	0,6124268	0,5476395	412,3425	3,233202	0	816,7084	390,773	0,4616487	0,5534254	392,8973	3,383576	0	0	871	335						Untertest3.avi	0	880	547	72	111	758	278	350	0	Content		799	224	1568819	1190740183
1585	10:43:14.178	00:00:01.585	95	-1024	-768	-1	-1	-1	-1	4	-1024	-768	-1	-1	-1	-1	4	0	0	0						Untertest3.avi	0	880	547	72	111	758	278	350	0	Content		-72	-111	1585433	1190756797
1602	10:43:14.195	00:00:01.602	96	-1024	-768	-1	-1	-1	-1	4	-1024	-768	-1	-1	-1	-1	4	0	0	0						Untertest3.avi	0	880	547	72	111	758	278	350	0	Content		-72	-111	1602097	1190773461
1619	10:43:14.212	00:00:01.618	97	841,7899	355,484	0,6311619	0,5522579	412,34	3,211914	0	811,8998	373,6151	0,4689341	0,5551169	393,9423	3,225591	0	0	827	365						Untertest3.avi	0	880	547	72	111	758	278	350	0	Content		755	254	1618680	1190790044
1635	10:43:14.228	00:00:01.635	98	-1024	-768	-1	-1	-1	-1	4	798,4221	389,2748	0,4697753	0,5557926	391,2008	3,173071	0	0	798	389						Untertest3.avi	0	880	547	72	111	758	278	350	0	Content		726	278	1635424	1190806788
1652	10:43:14.245	00:00:01.652	99	837,7732	400,9164	0,6255409	0,5556366	393,992	2,98011	0	756,7627	391,413	0,4700998	0,5564837	391,2008	3,104558	0	0	797	396						Untertest3.avi	0	880	547	72	111	758	278	350	0	Content		725	285	1652046	1190823410
1669	10:43:14.262	00:00:01.668	100	812,1415	395,1034	0,6261957	0,5560646	393,3596	2,95169	0	817,9316	377,8669	0,4717077	0,5573522	393,6878	3,159599	0	0	815	386						Untertest3.avi	0	880	547	72	111	758	278	350	0	Content		743	275	1668667	1190840031
1685	10:43:14.278	00:00:01.685	101	829,5051	400,0624	0,6266193	0,5560015	393,34	2,917197	0	837,1352	381,7136	0,472204	0,5578629	393,6879	3,196394	0	0	833	391						Untertest3.avi	0	880	547	72	111	758	278	350	0	Content		761	280	1685289	1190856653
1702	10:43:14.295	00:00:01.702	102	-1024	-768	-1	-1	-1	-1	4	762,7394	376,0819	0,4716502	0,557669	391,9041	3,017336	0	0	763	376						Untertest3.avi	0	880	547	72	111	758	278	350	0	Content		691	265	1702033	1190873397
1719	10:43:14.312	00:00:01.718	103	-1024	-768	-1	-1	-1	-1	4	765,9158	408,5652	0,4715325	0,5575387	393,0992	3,120823	0	0	766	409						Untertest3.avi	0	880	547	72	111	758	278	350	0	Content		694	298	1718653	1190890017
1735	10:43:14.328	00:00:01.735	104	900,6348	288,4587	0,622452	0,5567662	413,3221	3,118641	0	750,7592	371,2678	0,4715379	0,5584589	391,4601	2,984879	0	0	826	330						Untertest3.avi	0	880	547	72	111	758	278	350	0	Content		754	219	1735273	1190906637
1752	10:43:14.345	00:00:01.752	105	753,614	418,6644	0,6255749	0,5562654	390,6717	2,907816	0	786,4978	381,3032	0,4716304	0,5592018	392,2065	3,156615	0	0	770	400						Untertest3.avi	0	880	547	72	111	758	278	350	0	Content		698	289	1752018	1190923382
1769	10:43:14.362	00:00:01.768	106	816,4805	428,5566	0,6247354	0,5564494	390,6675	2,829018	0	843,444	406,3243	0,4714836	0,5600912	394,5566	3,098244	0	0	830	417						Untertest3.avi	0	880	547	72	111	758	278	350	0	Content		758	306	1768639	1190940003
1785	10:43:14.378	00:00:01.785	107	894,8813	497,5015	0,6244237	0,5588003	393,2162	2,818904	0	852,0392	466,4614	0,4706188	0,5620515	394,5567	3,135027	0	0	873	482						Untertest3.avi	0	880	547	72	111	758	278	350	0	Content		801	371	1785260	1190956624
1802	10:43:14.395	00:00:01.801	108	855,4291	578,9351	0,6222613	0,5615082	390,9121	2,789495	0	928,0576	550,9484	0,4692095	0,5650444	393,5133	3,147474	0	0	892	565						Untertest3.avi	0	880	547	72	111	758	278	350	0	Content		820	454	1801882	1190973246
1819	10:43:14.412	00:00:01.818	109	848,1911	692,5032	0,6215373	0,5643347	390,6092	2,757135	0	898,3693	642,5267	0,4691525	0,5678737	391,7758	3,006293	0	1	873	668						Untertest3.avi	0	880	547	72	111	730	774	133	0	Content		801	557	1818625	1190989989
1835	10:43:14.428	00:00:01.835	110	897,7448	782,2282	0,622342	0,567157	393,2002	2,776618	0	826,3904	681,0476	0,4694595	0,5706176	391,6041	2,616449	0	1	862	732						Untertest3.avi	0	880	547	72	111	730	774	133	0	Content		790	621	1835251	1191006615
1852	10:43:14.445	00:00:01.851	111	835,7626	849,4684	0,6216078	0,5689632	391,7125	2,708587	0	689,931	606,2086	0,4698449	0,5728087	391,6042	2,037594	0	1	763	728						Untertest3.avi	0	880	547	72	111	730	774	133	0	Content		691	617	1851869	1191023233
1868	10:43:14.461	00:00:01.868	112	842,1792	884,7063	0,6222538	0,5696378	391,7072	3,187476	0	-1024	-768	-1	-1	-1	-1	4	1	842	885						Untertest3.avi	0	880	547	72	111	730	774	133	0	Content		770	774	1868490	1191039854
1885	10:43:14.478	00:00:01.885	113	-1024	-768	-1	-1	-1	-1	4	-1024	-768	-1	-1	-1	-1	4	1	0	0						Untertest3.avi	0	880	547	72	111	730	774	133	0	Content		-72	-111	1885235	1191056599
1902	10:43:14.495	00:00:01.901	114	-1024	-768	-1	-1	-1	-1	4	752,9307	907,8049	0,4728105	0,5735468	398,4821	3,209081	0	1	753	908						Untertest3.avi	0	880	547	72	111	730	774	133	0	Content		681	797	1901853	1191073217
1918	10:43:14.511	00:00:01.918	115	-1024	-768	-1	-1	-1	-1	4	-1024	-768	-1	-1	-1	-1	4	1	0	0						Untertest3.avi	0	880	547	72	111	730	774	133	0	Content		-72	-111	1918471	1191089835
1935	10:43:14.528	00:00:01.935	116	-1024	-768	-1	-1	-1	-1	4	719,3293	903,9498	0,4705489	0,5736042	391,6815	3,092386	0	1	719	904						Untertest3.avi	0	880	547	72	111	730	774	133	0	Content		647	793	1935094	1191106458
1952	10:43:14.545	00:00:01.951	117	-1024	-768	-1	-1	-1	-1	4	-1024	-768	-1	-1	-1	-1	4		0	0						Untertest3.avi	0	880	547	72	111				0	Content		-72	-111	1951838	1191123202
1968	10:43:14.561	00:00:01.968	118	-1024	-768	-1	-1	-1	-1	4	-1024	-768	-1	-1	-1	-1	4		0	0						Untertest3.avi	0	880	547	72	111				0	Content		-72	-111	1968459	1191139823
1985	10:43:14.578	00:00:01.985	119	-1024	-768	-1	-1	-1	-1	4	-1024	-768	-1	-1	-1	-1	4		0	0						Untertest3.avi	0	880	547	72	111				0	Content		-72	-111	1985079	1191156443
2002	10:43:14.595	00:00:02.001	120	-1024	-768	-1	-1	-1	-1	4	-1024	-768	-1	-1	-1	-1	4		0	0						Untertest3.avi	0	880	547	72	111				0	Content		-72	-111	2001722	1191173086
2018	10:43:14.611	00:00:02.018	121	-1024	-768	-1	-1	-1	-1	4	-1024	-768	-1	-1	-1	-1	4		0	0						Untertest3.avi	0	880	547	72	111				0	Content		-72	-111	2018386	1191189750
2035	10:43:14.628	00:00:02.034	122	-1024	-768	-1	-1	-1	-1	4	-1024	-768	-1	-1	-1	-1	4		0	0						Untertest3.avi	0	880	547	72	111				0	Content		-72	-111	2034997	1191206361
2052	10:43:14.645	00:00:02.051	123	-1024	-768	-1	-1	-1	-1	4	-1024	-768	-1	-1	-1	-1	4		0	0						Untertest3.avi	0	880	547	72	111				0	Content		-72	-111	2051661	1191223025
2068	10:43:14.661	00:00:02.068	124	-1024	-768	-1	-1	-1	-1	4	-1024	-768	-1	-1	-1	-1	4		0	0						Untertest3.avi	0	880	547	72	111				0	Content		-72	-111	2068354	1191239718
2085	10:43:14.678	00:00:02.084	125	-1024	-768	-1	-1	-1	-1	4	-1024	-768	-1	-1	-1	-1	4		0	0						Untertest3.avi	0	880	547	72	111				0	Content		-72	-111	2084984	1191256348
2102	10:43:14.695	00:00:02.101	126	-1024	-768	-1	-1	-1	-1	4	-1024	-768	-1	-1	-1	-1	4		0	0						Untertest3.avi	0	880	547	72	111				0	Content		-72	-111	2101611	1191272975
2118	10:43:14.711	00:00:02.118	127	-1024	-768	-1	-1	-1	-1	4	-1024	-768	-1	-1	-1	-1	4		0	0						Untertest3.avi	0	880	547	72	111				0	Content		-72	-111	2118287	1191289651
2135	10:43:14.728	00:00:02.134	128	-1024	-768	-1	-1	-1	-1	4	-1024	-768	-1	-1	-1	-1	4		0	0						Untertest3.avi	0	880	547	72	111				0	Content		-72	-111	2134950	1191306314
2152	10:43:14.745	00:00:02.151	129	-1024	-768	-1	-1	-1	-1	4	-1024	-768	-1	-1	-1	-1	4		0	0						Untertest3.avi	0	880	547	72	111				0	Content		-72	-111	2151581	1191322945
2168	10:43:14.761	00:00:02.168	130	-1024	-768	-1	-1	-1	-1	4	-1024	-768	-1	-1	-1	-1	4		0	0						Untertest3.avi	0	880	547	72	111				0	Content		-72	-111	2168202	1191339566
2185	10:43:14.778	00:00:02.184	131	-1024	-768	-1	-1	-1	-1	4	713,2476	900,0883	0,4733052	0,5747063	390,2927	3,222721	0	2	713	900						Untertest3.avi	0	880	547	72	111	645	763	217	0	Content		641	789	2184831	1191356195
2202	10:43:14.795	00:00:02.201	132	-1024	-768	-1	-1	-1	-1	4	-1024	-768	-1	-1	-1	-1	4	2	0	0						Untertest3.avi	0	880	547	72	111	645	763	217	0	Content		-72	-111	2201569	1191372933
2218	10:43:14.811	00:00:02.218	133	717,1172	933,8839	0,6300641	0,5784136	390,2927	3,037628	0	-1024	-768	-1	-1	-1	-1	4	2	717	934						Untertest3.avi	0	880	547	72	111	645	763	217	0	Content		645	823	2218200	1191389564
2235	10:43:14.828	00:00:02.234	134	-1024	-768	-1	-1	-1	-1	4	-1024	-768	-1	-1	-1	-1	4	2	0	0						Untertest3.avi	0	880	547	72	111	645	763	217	0	Content		-72	-111	2234809	1191406173
2251	10:43:14.844	00:00:02.251	135	-1024	-768	-1	-1	-1	-1	4	-1024	-768	-1	-1	-1	-1	4	2	0	0						Untertest3.avi	0	880	547	72	111	645	763	217	0	Content		-72	-111	2251430	1191422794
2268	10:43:14.861	00:00:02.268	136	720,4648	871,8944	0,6335944	0,5806982	390,2909	3,232514	0	-1024	-768	-1	-1	-1	-1	4	2	720	872						Untertest3.avi	0	880	547	72	111	645	763	217	0	Content		648	761	2268173	1191439537
2285	10:43:14.878	00:00:02.284	137	-1024	-768	-1	-1	-1	-1	4	-1024	-768	-1	-1	-1	-1	4	2	0	0						Untertest3.avi	0	880	547	72	111	645	763	217	0	Content		-72	-111	2284793	1191456157
2301	10:43:14.894	00:00:02.301	138	890,3182	828,9409	0,6304932	0,5805571	390,2882	2,992384	0	734,9439	914,5443	0,4788576	0,5784377	390,2927	3,405861	0	2	813	872						Untertest3.avi	0	880	547	72	111	645	763	217	0	Content		741	761	2301413	1191472777
2318	10:43:14.911	00:00:02.318	139	698,8827	866,5726	0,4741526	0,5795956	414,8145	3,362702	3	599,4893	859,5844	0,4743195	0,5795509	414,8145	3,385021	1	2	599	860						Untertest3.avi	0	880	547	72	111	645	763	217	0	Content		527	749	2318157	1191489521
2335	10:43:14.928	00:00:02.334	140	-1024	-768	-1	-1	-1	-1	4	-1024	-768	-1	-1	-1	-1	4	2	0	0						Untertest3.avi	0	880	547	72	111	645	763	217	0	Content		-72	-111	2334778	1191506142
2351	10:43:14.944	00:00:02.351	141	882,7428	876,3827	0,6299356	0,5826567	414,8127	3,31528	0	-1024	-768	-1	-1	-1	-1	4	2	883	876						Untertest3.avi	0	880	547	72	111	645	763	217	0	Content		811	765	2351400	1191522764
2368	10:43:14.961	00:00:02.368	142	-1024	-768	-1	-1	-1	-1	4	-1024	-768	-1	-1	-1	-1	4	2	0	0						Untertest3.avi	0	880	547	72	111	645	763	217	0	Content		-72	-111	2368017	1191539381
2385	10:43:14.978	00:00:02.384	143	787,5645	860,9762	0,4601285	0,579455	464,164	3,618391	3	676,1745	852,9658	0,4602673	0,5794188	464,164	3,642333	1	2	676	853						Untertest3.avi	0	880	547	72	111	645	763	217	0	Content		604	742	2384762	1191556126
2401	10:43:14.994	00:00:02.401	144	-1024	-768	-1	-1	-1	-1	4	-1024	-768	-1	-1	-1	-1	4		0	0						Untertest3.avi	0	880	547	72	111				0	Content		-72	-111	2401386	1191572750
2418	10:43:15.011	00:00:02.418	145	-1024	-768	-1	-1	-1	-1	4	-1024	-768	-1	-1	-1	-1	4		0	0						Untertest3.avi	0	880	547	72	111				0	Content		-72	-111	2418005	1191589369
2435	10:43:15.028	00:00:02.434	146	-1024	-768	-1	-1	-1	-1	4	-1024	-768	-1	-1	-1	-1	4		0	0						Untertest3.avi	0	880	547	72	111				0	Content		-72	-111	2434622	1191605986
2451	10:43:15.044	00:00:02.451	147	-1024	-768	-1	-1	-1	-1	4	-1024	-768	-1	-1	-1	-1	4		0	0						Untertest3.avi	0	880	547	72	111				0	Content		-72	-111	2451306	1191622670
2468	10:43:15.061	00:00:02.467	148	-1024	-768	-1	-1	-1	-1	4	-1024	-768	-1	-1	-1	-1	4		0	0						Untertest3.avi	0	880	547	72	111				0	Content		-72	-111	2467970	1191639334
2485	10:43:15.078	00:00:02.484	149	-1024	-768	-1	-1	-1	-1	4	-1024	-768	-1	-1	-1	-1	4		0	0						Untertest3.avi	0	880	547	72	111				0	Content		-72	-111	2484600	1191655964
2501	10:43:15.094	00:00:02.501	150	-1024	-768	-1	-1	-1	-1	4	-1024	-768	-1	-1	-1	-1	4		0	0						Untertest3.avi	0	880	547	72	111				0	Content		-72	-111	2501263	1191672627
2518	10:43:15.111	00:00:02.517	151	-1024	-768	-1	-1	-1	-1	4	-1024	-768	-1	-1	-1	-1	4		0	0						Untertest3.avi	0	880	547	72	111				0	Content		-72	-111	2517928	1191689292
2535	10:43:15.128	00:00:02.534	152	-1024	-768	-1	-1	-1	-1	4	-1024	-768	-1	-1	-1	-1	4		0	0						Untertest3.avi	0	880	547	72	111				0	Content		-72	-111	2534592	1191705956
2551	10:43:15.144	00:00:02.551	153	-1024	-768	-1	-1	-1	-1	4	-1024	-768	-1	-1	-1	-1	4		0	0						Untertest3.avi	0	880	547	72	111				0	Content		-72	-111	2551212	1191722576
2568	10:43:15.161	00:00:02.567	154	-1024	-768	-1	-1	-1	-1	4	-1024	-768	-1	-1	-1	-1	4		0	0						Untertest3.avi	0	880	547	72	111				0	Content		-72	-111	2567830	1191739194
2585	10:43:15.178	00:00:02.584	155	-1024	-768	-1	-1	-1	-1	4	-1024	-768	-1	-1	-1	-1	4		0	0						Untertest3.avi	0	880	547	72	111				0	Content		-72	-111	2584547	1191755911
2601	10:43:15.194	00:00:02.601	156	-1024	-768	-1	-1	-1	-1	4	-1024	-768	-1	-1	-1	-1	4		0	0						Untertest3.avi	0	880	547	72	111				0	Content		-72	-111	2601211	1191772575
2618	10:43:15.211	00:00:02.617	157	-1024	-768	-1	-1	-1	-1	4	-1024	-768	-1	-1	-1	-1	4		0	0						Untertest3.avi	0	880	547	72	111				0	Content		-72	-111	2617895	1191789259
2635	10:43:15.228	00:00:02.634	158	-1024	-768	-1	-1	-1	-1	4	973,3569	834,2346	0,4824255	0,5808882	421,2895	4,02367	0	3	973	834						Untertest3.avi	0	880	547	72	111	822	721	566	0	Content		901	723	2634527	1191805891
2651	10:43:15.244	00:00:02.651	159	-1024	-768	-1	-1	-1	-1	4	899,1143	839,5198	0,4741729	0,5809436	395,9584	3,86703	0	3	899	840						Untertest3.avi	0	880	547	72	111	822	721	566	0	Content		827	729	2651136	1191822500
2668	10:43:15.261	00:00:02.667	160	-1024	-768	-1	-1	-1	-1	4	888,4153	839,3822	0,4738971	0,5814674	395,4945	3,795085	0	3	888	839						Untertest3.avi	0	880	547	72	111	822	721	566	0	Content		816	728	2667882	1191839246
2685	10:43:15.278	00:00:02.684	161	-1024	-768	-1	-1	-1	-1	4	-1024	-768	-1	-1	-1	-1	4	3	0	0						Untertest3.avi	0	880	547	72	111	822	721	566	0	Content		-72	-111	2684512	1191855876
2701	10:43:15.294	00:00:02.701	162	-1024	-768	-1	-1	-1	-1	4	-1024	-768	-1	-1	-1	-1	4	3	0	0						Untertest3.avi	0	880	547	72	111	822	721	566	0	Content		-72	-111	2701122	1191872486
2718	10:43:15.311	00:00:02.717	163	-1024	-768	-1	-1	-1	-1	4	886,4014	829,5093	0,4734363	0,5815986	396,2649	3,798317	0	3	886	830						Untertest3.avi	0	880	547	72	111	822	721	566	0	Content		814	719	2717741	1191889105
2734	10:43:15.327	00:00:02.734	164	-1024	-768	-1	-1	-1	-1	4	-1024	-768	-1	-1	-1	-1	4	3	0	0						Untertest3.avi	0	880	547	72	111	822	721	566	0	Content		-72	-111	2734499	1191905863
2751	10:43:15.344	00:00:02.751	165	-1024	-768	-1	-1	-1	-1	4	931,3083	824,6003	0,4732779	0,5815871	396,2649	3,729809	0	3	931	825						Untertest3.avi	0	880	547	72	111	822	721	566	0	Content		859	714	2751107	1191922471
2768	10:43:15.361	00:00:02.767	166	-1024	-768	-1	-1	-1	-1	4	899,6431	839,2318	0,4725759	0,5809187	395,2309	3,77248	0	3	900	839						Untertest3.avi	0	880	547	72	111	822	721	566	0	Content		828	728	2767730	1191939094
2784	10:43:15.377	00:00:02.784	167	-1024	-768	-1	-1	-1	-1	4	882,3144	839,8497	0,4724477	0,5807695	396,3761	3,796841	0	3	882	840						Untertest3.avi	0	880	547	72	111	822	721	566	0	Content		810	729	2784350	1191955714
2801	10:43:15.394	00:00:02.801	168	-1024	-768	-1	-1	-1	-1	4	-1024	-768	-1	-1	-1	-1	4	3	0	0						Untertest3.avi	0	880	547	72	111	822	721	566	0	Content		-72	-111	2801096	1191972460
2818	10:43:15.411	00:00:02.817	169	-1024	-768	-1	-1	-1	-1	4	-1024	-768	-1	-1	-1	-1	4	3	0	0						Untertest3.avi	0	880	547	72	111	822	721	566	0	Content		-72	-111	2817717	1191989081
2834	10:43:15.427	00:00:02.834	170	-1024	-768	-1	-1	-1	-1	4	-1024	-768	-1	-1	-1	-1	4	3	0	0						Untertest3.avi	0	880	547	72	111	822	721	566	0	Content		-72	-111	2834337	1192005701
2851	10:43:15.444	00:00:02.850	171	-1024	-768	-1	-1	-1	-1	4	-1024	-768	-1	-1	-1	-1	4	3	0	0						Untertest3.avi	0	880	547	72	111	822	721	566	0	Content		-72	-111	2850957	1192022321
2868	10:43:15.461	00:00:02.867	172	-1024	-768	-1	-1	-1	-1	4	950,1578	834,3248	0,4692684	0,5817912	396,3761	3,686661	0	3	950	834						Untertest3.avi	0	880	547	72	111	822	721	566	0	Content		878	723	2867701	1192039065
2884	10:43:15.477	00:00:02.884	173	-1024	-768	-1	-1	-1	-1	4	953,0394	853,5587	0,4683605	0,5822349	396,3761	3,659175	0	3	953	854						Untertest3.avi	0	880	547	72	111	822	721	566	0	Content		881	743	2884329	1192055693
2901	10:43:15.494	00:00:02.900	174	-1024	-768	-1	-1	-1	-1	4	-1024	-768	-1	-1	-1	-1	4	3	0	0						Untertest3.avi	0	880	547	72	111	822	721	566	0	Content		-72	-111	2900944	1192072308
2918	10:43:15.511	00:00:02.917	175	-1024	-768	-1	-1	-1	-1	4	-1024	-768	-1	-1	-1	-1	4	3	0	0						Untertest3.avi	0	880	547	72	111	822	721	566	0	Content		-72	-111	2917562	1192088926
2934	10:43:15.527	00:00:02.934	176	-1024	-768	-1	-1	-1	-1	4	886,9461	827,5797	0,4666696	0,5838863	399,3986	3,596696	0	3	887	828						Untertest3.avi	0	880	547	72	111	822	721	566	0	Content		815	717	2934309	1192105673
2951	10:43:15.544	00:00:02.950	177	-1024	-768	-1	-1	-1	-1	4	-1024	-768	-1	-1	-1	-1	4	3	0	0						Untertest3.avi	0	880	547	72	111	822	721	566	0	Content		-72	-111	2950928	1192122292
2968	10:43:15.561	00:00:02.967	178	-1024	-768	-1	-1	-1	-1	4	-1024	-768	-1	-1	-1	-1	4	3	0	0						Untertest3.avi	0	880	547	72	111	822	721	566	0	Content		-72	-111	2967551	1192138915
2984	10:43:15.577	00:00:02.984	179	-1024	-768	-1	-1	-1	-1	4	-1024	-768	-1	-1	-1	-1	4	3	0	0						Untertest3.avi	0	880	547	72	111	822	721	566	0	Content		-72	-111	2984293	1192155657
3001	10:43:15.594	00:00:03.000	180	-1024	-768	-1	-1	-1	-1	4	-1024	-768	-1	-1	-1	-1	4	3	0	0						Untertest3.avi	0	880	547	72	111	822	721	566	0	Content		-72	-111	3000915	1192172279
3018	10:43:15.611	00:00:03.017	181	-1024	-768	-1	-1	-1	-1	4	949,4081	837,0137	0,4652995	0,5866654	399,3986	3,730982	0	3	949	837						Untertest3.avi	0	880	547	72	111	822	721	566	0	Content		877	726	3017533	1192188897
3034	10:43:15.627	00:00:03.034	182	-1024	-768	-1	-1	-1	-1	4	956,6123	827,3662	0,4651118	0,5866958	399,3986	3,670579	0	3	957	827						Untertest3.avi	0	880	547	72	111	822	721	566	0	Content		885	716	3034155	1192205519
3051	10:43:15.644	00:00:03.050	183	-1024	-768	-1	-1	-1	-1	4	-1024	-768	-1	-1	-1	-1	4	3	0	0						Untertest3.avi	0	880	547	72	111	822	721	566	0	Content		-72	-111	3050775	1192222139
3068	10:43:15.661	00:00:03.067	184	-1024	-768	-1	-1	-1	-1	4	-1024	-768	-1	-1	-1	-1	4	3	0	0						Untertest3.avi	0	880	547	72	111	822	721	566	0	Content		-72	-111	3067520	1192238884
3084	10:43:15.677	00:00:03.084	185	1102,172	913,006	0,4618178	0,5848678	406,4695	3,926687	1	1001,478	879,0386	0,4643529	0,5856133	423,0247	3,968619	3	3	1102	913						Untertest3.avi	0	880	547	72	111	822	721	566	0	Content		1030	802	3084141	1192255505
3101	10:43:15.694	00:00:03.100	186	-1024	-768	-1	-1	-1	-1	4	889,368	844,9354	0,4646604	0,5860538	395,7551	3,63856	0	3	889	845						Untertest3.avi	0	880	547	72	111	822	721	566	0	Content		817	734	3100886	1192272250
3117	10:43:15.710	00:00:03.117	187	-1024	-768	-1	-1	-1	-1	4	860,2825	827,0052	0,4647522	0,5867195	395,7551	3,925517	0	3	860	827						Untertest3.avi	0	880	547	72	111	822	721	566	0	Content		788	716	3117390	1192288754
3134	10:43:15.727	00:00:03.134	188	-1024	-768	-1	-1	-1	-1	4	-1024	-768	-1	-1	-1	-1	4	3	0	0						Untertest3.avi	0	880	547	72	111	822	721	566	0	Content		-72	-111	3134135	1192305499
3151	10:43:15.744	00:00:03.150	189	-1024	-768	-1	-1	-1	-1	4	813,8969	813,1077	0,4636114	0,5866629	395,7551	3,670785	0	3	814	813						Untertest3.avi	0	880	547	72	111	822	721	566	0	Content		742	702	3150751	1192322115
3167	10:43:15.760	00:00:03.167	190	-1024	-768	-1	-1	-1	-1	4	926,8459	805,0975	0,466447	0,5856665	400,2476	3,804152	0	3	927	805						Untertest3.avi	0	880	547	72	111	822	721	566	0	Content		855	694	3167375	1192338739
3184	10:43:15.777	00:00:03.184	191	-1024	-768	-1	-1	-1	-1	4	-1024	-768	-1	-1	-1	-1	4	3	0	0						Untertest3.avi	0	880	547	72	111	822	721	566	0	Content		-72	-111	3184115	1192355479
3201	10:43:15.794	00:00:03.200	192	-1024	-768	-1	-1	-1	-1	4	816,3468	730,5597	0,4643303	0,583381	395,6879	3,769569	0	4	816	731						Untertest3.avi	0	880	547	72	111	737	580	284	0	Content		744	620	3200733	1192372097
3217	10:43:15.810	00:00:03.217	193	-1024	-768	-1	-1	-1	-1	4	841,0971	707,3212	0,4652867	0,5835559	399,5798	3,818078	0	4	841	707						Untertest3.avi	0	880	547	72	111	737	580	284	0	Content		769	596	3217358	1192388722
3235	10:43:15.828	00:00:03.234	194	-1024	-768	-1	-1	-1	-1	4	824,5291	690,8552	0,4669211	0,5834619	405,0331	3,87438	0	4	825	691						Untertest3.avi	0	880	547	72	111	737	580	284	0	Content		753	580	3234613	1192405977
3251	10:43:15.844	00:00:03.251	195	-1024	-768	-1	-1	-1	-1	4	-1024	-768	-1	-1	-1	-1	4	4	0	0						Untertest3.avi	0	880	547	72	111	737	580	284	0	Content		-72	-111	3251366	1192422730
3268	10:43:15.861	00:00:03.267	196	-1024	-768	-1	-1	-1	-1	4	-1024	-768	-1	-1	-1	-1	4	4	0	0						Untertest3.avi	0	880	547	72	111	737	580	284	0	Content		-72	-111	3267992	1192439356
3285	10:43:15.878	00:00:03.284	197	-1024	-768	-1	-1	-1	-1	4	-1024	-768	-1	-1	-1	-1	4	4	0	0						Untertest3.avi	0	880	547	72	111	737	580	284	0	Content		-72	-111	3284616	1192455980
3301	10:43:15.894	00:00:03.301	198	-1024	-768	-1	-1	-1	-1	4	752,6276	688,2829	0,4692353	0,584511	418,634	3,967501	0	4	753	688						Untertest3.avi	0	880	547	72	111	737	580	284	0	Content		681	577	3301241	1192472605
3318	10:43:15.911	00:00:03.317	199	-1024	-768	-1	-1	-1	-1	4	-1024	-768	-1	-1	-1	-1	4	4	0	0						Untertest3.avi	0	880	547	72	111	737	580	284	0	Content		-72	-111	3317998	1192489362
3335	10:43:15.928	00:00:03.334	200	-1024	-768	-1	-1	-1	-1	4	-1024	-768	-1	-1	-1	-1	4	4	0	0						Untertest3.avi	0	880	547	72	111	737	580	284	0	Content		-72	-111	3334614	1192505978
3351	10:43:15.944	00:00:03.351	201	-1024	-768	-1	-1	-1	-1	4	763,9517	693,4402	0,4652407	0,5869607	407,6577	3,840537	0	4	764	693						Untertest3.avi	0	880	547	72	111	737	580	284	0	Content		692	582	3351236	1192522600
3368	10:43:15.961	00:00:03.367	202	-1024	-768	-1	-1	-1	-1	4	809,0239	719,4406	0,4676805	0,5873238	416,3992	3,888764	0	4	809	719						Untertest3.avi	0	880	547	72	111	737	580	284	0	Content		737	608	3367864	1192539228
3385	10:43:15.978	00:00:03.384	203	-1024	-768	-1	-1	-1	-1	4	802,0294	694,2903	0,4668942	0,5889138	416,3992	4,056643	0	4	802	694						Untertest3.avi	0	880	547	72	111	737	580	284	0	Content		730	583	3384614	1192555978
3401	10:43:15.994	00:00:03.401	204	-1024	-768	-1	-1	-1	-1	4	772,2143	710,733	0,4596213	0,5898013	394,882	3,522002	0	4	772	711						Untertest3.avi	0	880	547	72	111	737	580	284	0	Content		700	600	3401240	1192572604
3403	10:43:15.996																				LeftMouseClick	1	651	600
3418	10:43:16.011	00:00:03.417	205	922,2912	703,8719	0,4591449	0,5911818	394,882	3,235813	1	794,9027	697,9337	0,4588121	0,5911335	394,882	3,251301	3	4	922	704						Untertest3.avi	0	880	547	72	111	737	580	284	0	Content		850	593	3417865	1192589229
3435	10:43:16.028	00:00:03.434	206	-1024	-768	-1	-1	-1	-1	4	771,4885	672,1486	0,4567931	0,5916396	394,882	3,608994	0	4	771	672						Untertest3.avi	0	880	547	72	111	737	580	284	0	Content		699	561	3434616	1192605980
3451	10:43:16.044	00:00:03.451	207	-1024	-768	-1	-1	-1	-1	4	799,4113	649,9711	0,4547339	0,5931001	394,882	3,601642	0	4	799	650						Untertest3.avi	0	880	547	72	111	737	580	284	0	Content		727	539	3451242	1192622606
3468	10:43:16.061	00:00:03.467	208	-1024	-768	-1	-1	-1	-1	4	897,9311	662,6017	0,4543734	0,5942526	397,8335	3,670687	0	4	898	663						Untertest3.avi	0	880	547	72	111	737	580	284	0	Content		826	552	3467867	1192639231
3484	10:43:16.077	00:00:03.484	209	1258,128	682,9813	0,6010113	0,582233	412,3379	3,58206	0	875,3413	655,8429	0,4580682	0,5945944	412,3379	3,867074	0	5	1067	669						Untertest3.avi	0	880	547	72	111	1089	569	117	0	Content		995	558	3484493	1192655857
3501	10:43:16.094	00:00:03.501	210	1149,383	714,139	0,6029937	0,5821294	399,614	3,428793	0	846,6126	650,1369	0,4574842	0,5953119	412,3379	3,727777	0	5	998	682						Untertest3.avi	0	880	547	72	111	1089	569	117	0	Content		926	571	3501118	1192672482
3518	10:43:16.111	00:00:03.517	211	1146,072	717,7548	0,6023754	0,5819653	399,5661	3,463162	0	-1024	-768	-1	-1	-1	-1	4	5	1146	718						Untertest3.avi	0	880	547	72	111	1089	569	117	0	Content		1074	607	3517870	1192689234
3534	10:43:16.127	00:00:03.534	212	1141,379	687,2125	0,6017637	0,5829545	399,5662	3,55149	0	924,9962	671,428	0,4492341	0,596252	405,0551	3,574543	0	5	1033	679						Untertest3.avi	0	880	547	72	111	1089	569	117	0	Content		961	568	3534495	1192705859
3551	10:43:16.144	00:00:03.551	213	1187,805	718,7985	0,6053575	0,5810786	410,5397	3,606062	0	-1024	-768	-1	-1	-1	-1	4	5	1188	719						Untertest3.avi	0	880	547	72	111	1089	569	117	0	Content		1116	608	3551119	1192722483
3568	10:43:16.161	00:00:03.567	214	-1024	-768	-1	-1	-1	-1	4	-1024	-768	-1	-1	-1	-1	4	5	0	0						Untertest3.avi	0	880	547	72	111	1089	569	117	0	Content		-72	-111	3567746	1192739110
3584	10:43:16.177	00:00:03.584	215	1176,273	674,7421	0,5943092	0,5818973	418,6822	3,612347	0	-1024	-768	-1	-1	-1	-1	4	5	1176	675						Untertest3.avi	0	880	547	72	111	1089	569	117	0	Content		1104	564	3584421	1192755785
3601	10:43:16.194	00:00:03.601	216	-1024	-768	-1	-1	-1	-1	4	-1024	-768	-1	-1	-1	-1	4	6	0	0						Untertest3.avi	0	880	547	72	111	903	568	416	0	Content		-72	-111	3601054	1192772418
3618	10:43:16.211	00:00:03.617	217	1141,232	615,6599	0,5932532	0,5828639	418,1552	3,654488	0	807,2686	667,7883	0,4418427	0,5983965	412,8396	3,709119	0	6	974	642						Untertest3.avi	0	880	547	72	111	903	568	416	0	Content		902	531	3617798	1192789162
3634	10:43:16.227	00:00:03.634	218	1163,18	686,6296	0,6044338	0,5805052	416,4536	3,593346	0	801,8516	674,3995	0,4468011	0,5984493	394,0883	3,455333	0	6	983	681						Untertest3.avi	0	880	547	72	111	903	568	416	0	Content		911	570	3634419	1192805783
3651	10:43:16.244	00:00:03.651	219	1117,808	664,7704	0,5918911	0,5810874	419,7359	3,480733	0	834,6418	693,7096	0,4393138	0,5983851	417,9971	3,678509	0	6	976	679						Untertest3.avi	0	880	547	72	111	903	568	416	0	Content		904	568	3651055	1192822419
3668	10:43:16.261	00:00:03.667	220	-1024	-768	-1	-1	-1	-1	4	-1024	-768	-1	-1	-1	-1	4	6	0	0						Untertest3.avi	0	880	547	72	111	903	568	416	0	Content		-72	-111	3667668	1192839032
3684	10:43:16.277	00:00:03.684	221	1097,968	700,8852	0,5941744	0,5801347	408,4554	3,414828	0	816,7349	665,5076	0,4381305	0,5994157	417,9971	3,566014	0	6	957	683						Untertest3.avi	0	880	547	72	111	903	568	416	0	Content		885	572	3684417	1192855781
3701	10:43:16.294	00:00:03.701	222	1187,904	672,0463	0,6062113	0,5789995	424,8666	3,576925	0	-1024	-768	-1	-1	-1	-1	4	6	1188	672						Untertest3.avi	0	880	547	72	111	903	568	416	0	Content		1116	561	3701054	1192872418
3718	10:43:16.311	00:00:03.717	223	-1024	-768	-1	-1	-1	-1	4	-1024	-768	-1	-1	-1	-1	4	6	0	0						Untertest3.avi	0	880	547	72	111	903	568	416	0	Content		-72	-111	3717709	1192889073
3734	10:43:16.327	00:00:03.734	224	-1024	-768	-1	-1	-1	-1	4	-1024	-768	-1	-1	-1	-1	4	6	0	0						Untertest3.avi	0	880	547	72	111	903	568	416	0	Content		-72	-111	3734378	1192905742
3751	10:43:16.344	00:00:03.751	225	-1024	-768	-1	-1	-1	-1	4	-1024	-768	-1	-1	-1	-1	4	6	0	0						Untertest3.avi	0	880	547	72	111	903	568	416	0	Content		-72	-111	3751001	1192922365
3768	10:43:16.361	00:00:03.767	226	-1024	-768	-1	-1	-1	-1	4	-1024	-768	-1	-1	-1	-1	4	6	0	0						Untertest3.avi	0	880	547	72	111	903	568	416	0	Content		-72	-111	3767682	1192939046
3784	10:43:16.377	00:00:03.784	227	-1024	-768	-1	-1	-1	-1	4	-1024	-768	-1	-1	-1	-1	4	6	0	0						Untertest3.avi	0	880	547	72	111	903	568	416	0	Content		-72	-111	3784351	1192955715
3801	10:43:16.394	00:00:03.800	228	1053,111	668,381	0,5948448	0,5796773	399,4052	3,293282	0	806,4102	651,8129	0,4438083	0,6015964	399,1197	3,469226	0	6	930	660						Untertest3.avi	0	880	547	72	111	903	568	416	0	Content		858	549	3800998	1192972362
3818	10:43:16.411	00:00:03.817	229	1083,42	668,3981	0,600894	0,5782762	416,2472	3,466735	0	823,5071	662,1584	0,4446105	0,601425	396,4313	3,29214	0	6	953	665						Untertest3.avi	0	880	547	72	111	903	568	416	0	Content		881	554	3817751	1192989115
3834	10:43:16.427	00:00:03.834	230	1068,55	679,9636	0,5945529	0,5784635	399,4222	3,298146	0	792,8281	667,6158	0,4440896	0,6012282	395,6677	3,266164	0	6	931	674						Untertest3.avi	0	880	547	72	111	903	568	416	0	Content		859	563	3834377	1193005741
3851	10:43:16.444	00:00:03.851	231	1153,712	659,882	0,6044107	0,5773879	426,1569	3,537209	0	810,7958	671,9303	0,4443782	0,6012682	395,6677	3,295958	0	6	982	666						Untertest3.avi	0	880	547	72	111	903	568	416	0	Content		910	555	3851005	1193022369
3868	10:43:16.461	00:00:03.867	232	1111,136	684,6871	0,6014262	0,5766982	418,0854	3,368617	0	785,2281	668,5148	0,4433991	0,6009831	397,3985	3,295133	0	6	948	677						Untertest3.avi	0	880	547	72	111	903	568	416	0	Content		876	566	3867632	1193038996
3884	10:43:16.477	00:00:03.884	233	1096,359	681,7779	0,5892938	0,5769583	415,7929	3,405414	0	-1024	-768	-1	-1	-1	-1	4	6	1096	682						Untertest3.avi	0	880	547	72	111	903	568	416	0	Content		1024	571	3884257	1193055621
3901	10:43:16.494	00:00:03.900	234	1076,088	674,7407	0,5936458	0,5758871	398,2675	3,311716	0	848,7052	688,1765	0,4434383	0,6004052	397,3985	3,357841	0	6	962	681						Untertest3.avi	0	880	547	72	111	903	568	416	0	Content		890	570	3900888	1193072252
3918	10:43:16.511	00:00:03.917	235	1042,9	702,6474	0,5931122	0,574161	398,2519	3,245471	0	793,8877	674,0164	0,442867	0,6003044	395,3766	3,289527	0	6	918	688						Untertest3.avi	0	880	547	72	111	903	568	416	0	Content		846	577	3917636	1193089000
3934	10:43:16.527	00:00:03.934	236	1125,64	685,7369	0,5918486	0,5735536	399,012	3,297746	0	784,8162	684,9633	0,442938	0,6016638	393,8983	3,395501	0	6	955	685						Untertest3.avi	0	880	547	72	111	903	568	416	0	Content		883	574	3934262	1193105626
3951	10:43:16.544	00:00:03.951	237	1360,57	727,3163	0,5890775	0,5723785	399,0121	3,215735	0	1062,119	694,3667	0,4392483	0,6025474	395,3766	3,354039	0	6	1211	711						Untertest3.avi	0	880	547	72	111	903	568	416	0	Content		1139	600	3951012	1193122376
3968	10:43:16.561	00:00:03.967	238	-1024	-768	-1	-1	-1	-1	4	-1024	-768	-1	-1	-1	-1	4	6	0	0						Untertest3.avi	0	880	547	72	111	903	568	416	0	Content		-72	-111	3967638	1193139002
3984	10:43:16.577	00:00:03.984	239	-1024	-768	-1	-1	-1	-1	4	-1024	-768	-1	-1	-1	-1	4	6	0	0						Untertest3.avi	0	880	547	72	111	903	568	416	0	Content		-72	-111	3984307	1193155671
4001	10:43:16.594	00:00:04.000	240	-1024	-768	-1	-1	-1	-1	4	753,4861	754,5979	0,4254773	0,6042507	395,3766	3,098979	0	6	753	755						Untertest3.avi	0	880	547	72	111	903	568	416	0	Content		681	644	4000890	1193172254
4018	10:43:16.611	00:00:04.017	241	-1024	-768	-1	-1	-1	-1	4	-1024	-768	-1	-1	-1	-1	4		0	0						Untertest3.avi	0	880	547	72	111				0	Content		-72	-111	4017516	1193188880
4034	10:43:16.627	00:00:04.034	242	-1024	-768	-1	-1	-1	-1	4	-1024	-768	-1	-1	-1	-1	4		0	0						Untertest3.avi	0	880	547	72	111				0	Content		-72	-111	4034265	1193205629
4051	10:43:16.644	00:00:04.050	243	-1024	-768	-1	-1	-1	-1	4	-1024	-768	-1	-1	-1	-1	4		0	0						Untertest3.avi	0	880	547	72	111				0	Content		-72	-111	4050890	1193222254
4068	10:43:16.661	00:00:04.067	244	-1024	-768	-1	-1	-1	-1	4	-1024	-768	-1	-1	-1	-1	4		0	0						Untertest3.avi	0	880	547	72	111				0	Content		-72	-111	4067514	1193238878
4084	10:43:16.677	00:00:04.084	245	-1024	-768	-1	-1	-1	-1	4	-1024	-768	-1	-1	-1	-1	4		0	0						Untertest3.avi	0	880	547	72	111				0	Content		-72	-111	4084143	1193255507
4101	10:43:16.694	00:00:04.100	246	-1024	-768	-1	-1	-1	-1	4	-1024	-768	-1	-1	-1	-1	4		0	0						Untertest3.avi	0	880	547	72	111				0	Content		-72	-111	4100893	1193272257
4117	10:43:16.710	00:00:04.117	247	-1024	-768	-1	-1	-1	-1	4	-1024	-768	-1	-1	-1	-1	4		0	0						Untertest3.avi	0	880	547	72	111				0	Content		-72	-111	4117435	1193288799
4134	10:43:16.727	00:00:04.134	248	-1024	-768	-1	-1	-1	-1	4	-1024	-768	-1	-1	-1	-1	4		0	0						Untertest3.avi	0	880	547	72	111				0	Content		-72	-111	4134065	1193305429
4151	10:43:16.744	00:00:04.150	249	-1024	-768	-1	-1	-1	-1	4	-1024	-768	-1	-1	-1	-1	4		0	0						Untertest3.avi	0	880	547	72	111				0	Content		-72	-111	4150820	1193322184
4167	10:43:16.760	00:00:04.167	250	-1024	-768	-1	-1	-1	-1	4	-1024	-768	-1	-1	-1	-1	4		0	0						Untertest3.avi	0	880	547	72	111				0	Content		-72	-111	4167451	1193338815
4184	10:43:16.777	00:00:04.184	251	-1024	-768	-1	-1	-1	-1	4	-1024	-768	-1	-1	-1	-1	4		0	0						Untertest3.avi	0	880	547	72	111				0	Content		-72	-111	4184069	1193355433
4201	10:43:16.794	00:00:04.200	252	-1024	-768	-1	-1	-1	-1	4	-1024	-768	-1	-1	-1	-1	4		0	0						Untertest3.avi	0	880	547	72	111				0	Content		-72	-111	4200689	1193372053
4217	10:43:16.810	00:00:04.217	253	-1024	-768	-1	-1	-1	-1	4	-1024	-768	-1	-1	-1	-1	4		0	0						Untertest3.avi	0	880	547	72	111				0	Content		-72	-111	4217440	1193388804
4234	10:43:16.827	00:00:04.234	254	-1024	-768	-1	-1	-1	-1	4	-1024	-768	-1	-1	-1	-1	4		0	0						Untertest3.avi	0	880	547	72	111				0	Content		-72	-111	4234060	1193405424
4251	10:43:16.844	00:00:04.250	255	-1024	-768	-1	-1	-1	-1	4	-1024	-768	-1	-1	-1	-1	4		0	0						Untertest3.avi	0	880	547	72	111				0	Content		-72	-111	4250686	1193422050
4267	10:43:16.860	00:00:04.267	256	-1024	-768	-1	-1	-1	-1	4	-1024	-768	-1	-1	-1	-1	4		0	0						Untertest3.avi	0	880	547	72	111				0	Content		-72	-111	4267310	1193438674
4284	10:43:16.877	00:00:04.284	257	-1024	-768	-1	-1	-1	-1	4	-1024	-768	-1	-1	-1	-1	4		0	0						Untertest3.avi	0	880	547	72	111				0	Content		-72	-111	4284063	1193455427
4301	10:43:16.894	00:00:04.301	258	-1024	-768	-1	-1	-1	-1	4	-1024	-768	-1	-1	-1	-1	4		0	0						Untertest3.avi	0	880	547	72	111				0	Content		-72	-111	4301304	1193472668
4318	10:43:16.911	00:00:04.317	259	-1024	-768	-1	-1	-1	-1	4	-1024	-768	-1	-1	-1	-1	4		0	0						Untertest3.avi	0	880	547	72	111				0	Content		-72	-111	4317681	1193489045
4334	10:43:16.927	00:00:04.334	260	-1024	-768	-1	-1	-1	-1	4	-1024	-768	-1	-1	-1	-1	4		0	0						Untertest3.avi	0	880	547	72	111				0	Content		-72	-111	4334350	1193505714
4351	10:43:16.944	00:00:04.350	261	-1024	-768	-1	-1	-1	-1	4	-1024	-768	-1	-1	-1	-1	4		0	0						Untertest3.avi	0	880	547	72	111				0	Content		-72	-111	4350829	1193522193
4367	10:43:16.960	00:00:04.367	262	-1024	-768	-1	-1	-1	-1	4	-1024	-768	-1	-1	-1	-1	4		0	0						Untertest3.avi	0	880	547	72	111				0	Content		-72	-111	4367498	1193538862
4384	10:43:16.977	00:00:04.384	263	-1024	-768	-1	-1	-1	-1	4	-1024	-768	-1	-1	-1	-1	4		0	0						Untertest3.avi	0	880	547	72	111				0	Content		-72	-111	4384058	1193555422
4401	10:43:16.994	00:00:04.400	264	-1024	-768	-1	-1	-1	-1	4	-1024	-768	-1	-1	-1	-1	4		0	0						Untertest3.avi	0	880	547	72	111				0	Content		-72	-111	4400734	1193572098
4417	10:43:17.010	00:00:04.417	265	-1024	-768	-1	-1	-1	-1	4	-1024	-768	-1	-1	-1	-1	4		0	0						Untertest3.avi	0	880	547	72	111				0	Content		-72	-111	4417304	1193588668
4434	10:43:17.027	00:00:04.434	266	-1024	-768	-1	-1	-1	-1	4	-1024	-768	-1	-1	-1	-1	4		0	0						Untertest3.avi	0	880	547	72	111				0	Content		-72	-111	4434139	1193605503
4451	10:43:17.044	00:00:04.450	267	-1024	-768	-1	-1	-1	-1	4	-1024	-768	-1	-1	-1	-1	4		0	0						Untertest3.avi	0	880	547	72	111				0	Content		-72	-111	4450808	1193622172
4467	10:43:17.060	00:00:04.467	268	-1024	-768	-1	-1	-1	-1	4	-1024	-768	-1	-1	-1	-1	4		0	0						Untertest3.avi	0	880	547	72	111				0	Content		-72	-111	4467477	1193638841
4484	10:43:17.077	00:00:04.484	269	-1024	-768	-1	-1	-1	-1	4	-1024	-768	-1	-1	-1	-1	4		0	0						Untertest3.avi	0	880	547	72	111				0	Content		-72	-111	4484432	1193655796
4502	10:43:17.095	00:00:04.501	270	-1024	-768	-1	-1	-1	-1	4	-1024	-768	-1	-1	-1	-1	4		0	0						Untertest3.avi	0	880	547	72	111				0	Content		-72	-111	4501805	1193673169
4519	10:43:17.112	00:00:04.519	271	-1024	-768	-1	-1	-1	-1	4	-1024	-768	-1	-1	-1	-1	4		0	0						Untertest3.avi	0	880	547	72	111				0	Content		-72	-111	4519055	1193690419
4534	10:43:17.127	00:00:04.533	272	-1024	-768	-1	-1	-1	-1	4	-1024	-768	-1	-1	-1	-1	4		0	0						Untertest3.avi	0	880	547	72	111				0	Content		-72	-111	4533927	1193705291
4551	10:43:17.144	00:00:04.550	273	-1024	-768	-1	-1	-1	-1	4	-1024	-768	-1	-1	-1	-1	4		0	0						Untertest3.avi	0	880	547	72	111				0	Content		-72	-111	4550553	1193721917
4567	10:43:17.160	00:00:04.567	274	-1024	-768	-1	-1	-1	-1	4	-1024	-768	-1	-1	-1	-1	4		0	0						Untertest3.avi	0	880	547	72	111				0	Content		-72	-111	4567222	1193738586
4584	10:43:17.177	00:00:04.583	275	-1024	-768	-1	-1	-1	-1	4	-1024	-768	-1	-1	-1	-1	4		0	0						Untertest3.avi	0	880	547	72	111				0	Content		-72	-111	4583918	1193755282
4601	10:43:17.194	00:00:04.600	276	-1024	-768	-1	-1	-1	-1	4	-1024	-768	-1	-1	-1	-1	4		0	0						Untertest3.avi	0	880	547	72	111				0	Content		-72	-111	4600587	1193771951
4617	10:43:17.210	00:00:04.617	277	-1024	-768	-1	-1	-1	-1	4	-1024	-768	-1	-1	-1	-1	4		0	0						Untertest3.avi	0	880	547	72	111				0	Content		-72	-111	4617236	1193788600
4634	10:43:17.227	00:00:04.633	278	-1024	-768	-1	-1	-1	-1	4	-1024	-768	-1	-1	-1	-1	4		0	0						Untertest3.avi	0	880	547	72	111				0	Content		-72	-111	4633809	1193805173
4650	10:43:17.243	00:00:04.650	279	-1024	-768	-1	-1	-1	-1	4	-1024	-768	-1	-1	-1	-1	4		0	0						Untertest3.avi	0	880	547	72	111				0	Content		-72	-111	4650434	1193821798
4668	10:43:17.261	00:00:04.667	280	-1024	-768	-1	-1	-1	-1	4	-1024	-768	-1	-1	-1	-1	4		0	0						Untertest3.avi	0	880	547	72	111				0	Content		-72	-111	4667520	1193838884
4684	10:43:17.277	00:00:04.684	281	-1024	-768	-1	-1	-1	-1	4	-1024	-768	-1	-1	-1	-1	4		0	0						Untertest3.avi	0	880	547	72	111				0	Content		-72	-111	4684189	1193855553
4701	10:43:17.294	00:00:04.700	282	-1024	-768	-1	-1	-1	-1	4	-1024	-768	-1	-1	-1	-1	4		0	0						Untertest3.avi	0	880	547	72	111				0	Content		-72	-111	4700858	1193872222
4718	10:43:17.311	00:00:04.718	283	-1024	-768	-1	-1	-1	-1	4	-1024	-768	-1	-1	-1	-1	4		0	0						Untertest3.avi	0	880	547	72	111				0	Content		-72	-111	4718310	1193889674
4736	10:43:17.329	00:00:04.735	284	-1024	-768	-1	-1	-1	-1	4	-1024	-768	-1	-1	-1	-1	4		0	0						Untertest3.avi	0	880	547	72	111				0	Content		-72	-111	4735683	1193907047
4750	10:43:17.343	00:00:04.750	285	-1024	-768	-1	-1	-1	-1	4	-1024	-768	-1	-1	-1	-1	4		0	0						Untertest3.avi	0	880	547	72	111				0	Content		-72	-111	4750433	1193921797
4767	10:43:17.360	00:00:04.767	286	-1024	-768	-1	-1	-1	-1	4	-1024	-768	-1	-1	-1	-1	4		0	0						Untertest3.avi	0	880	547	72	111				0	Content		-72	-111	4767057	1193938421
4784	10:43:17.377	00:00:04.783	287	-1024	-768	-1	-1	-1	-1	4	-1024	-768	-1	-1	-1	-1	4		0	0						Untertest3.avi	0	880	547	72	111				0	Content		-72	-111	4783775	1193955139
4800	10:43:17.393	00:00:04.800	288	-1024	-768	-1	-1	-1	-1	4	-1024	-768	-1	-1	-1	-1	4		0	0						Untertest3.avi	0	880	547	72	111				0	Content		-72	-111	4800444	1193971808
4817	10:43:17.410	00:00:04.817	289	-1024	-768	-1	-1	-1	-1	4	-1024	-768	-1	-1	-1	-1	4		0	0						Untertest3.avi	0	880	547	72	111				0	Content		-72	-111	4817113	1193988477
4834	10:43:17.427	00:00:04.833	290	-1024	-768	-1	-1	-1	-1	4	-1024	-768	-1	-1	-1	-1	4		0	0						Untertest3.avi	0	880	547	72	111				0	Content		-72	-111	4833808	1194005172
4851	10:43:17.444	00:00:04.850	291	-1024	-768	-1	-1	-1	-1	4	-1024	-768	-1	-1	-1	-1	4		0	0						Untertest3.avi	0	880	547	72	111				0	Content		-72	-111	4850644	1194022008
4867	10:43:17.460	00:00:04.867	292	-1024	-768	-1	-1	-1	-1	4	-1024	-768	-1	-1	-1	-1	4		0	0						Untertest3.avi	0	880	547	72	111				0	Content		-72	-111	4867313	1194038677
4884	10:43:17.477	00:00:04.883	293	-1024	-768	-1	-1	-1	-1	4	-1024	-768	-1	-1	-1	-1	4		0	0						Untertest3.avi	0	880	547	72	111				0	Content		-72	-111	4883982	1194055346
4901	10:43:17.494	00:00:04.900	294	-1024	-768	-1	-1	-1	-1	4	-1024	-768	-1	-1	-1	-1	4		0	0						Untertest3.avi	0	880	547	72	111				0	Content		-72	-111	4900932	1194072296
4918	10:43:17.511	00:00:04.918	295	-1024	-768	-1	-1	-1	-1	4	-1024	-768	-1	-1	-1	-1	4		0	0						Untertest3.avi	0	880	547	72	111				0	Content		-72	-111	4918179	1194089543
4936	10:43:17.529	00:00:04.935	296	-1024	-768	-1	-1	-1	-1	4	-1024	-768	-1	-1	-1	-1	4		0	0						Untertest3.avi	0	880	547	72	111				0	Content		-72	-111	4935555	1194106919
4950	10:43:17.543	00:00:04.950	297	-1024	-768	-1	-1	-1	-1	4	-1024	-768	-1	-1	-1	-1	4		0	0						Untertest3.avi	0	880	547	72	111				0	Content		-72	-111	4950304	1194121668
4967	10:43:17.560	00:00:04.966	298	-1024	-768	-1	-1	-1	-1	4	-1024	-768	-1	-1	-1	-1	4		0	0						Untertest3.avi	0	880	547	72	111				0	Content		-72	-111	4966995	1194138359
4984	10:43:17.577	00:00:04.983	299	-1024	-768	-1	-1	-1	-1	4	-1024	-768	-1	-1	-1	-1	4		0	0						Untertest3.avi	0	880	547	72	111				0	Content		-72	-111	4983664	1194155028
5000	10:43:17.593	00:00:05.000	300	-1024	-768	-1	-1	-1	-1	4	-1024	-768	-1	-1	-1	-1	4		0	0						Untertest3.avi	0	880	547	72	111				0	Content		-72	-111	5000331	1194171695
5017	10:43:17.610	00:00:05.017	301	-1024	-768	-1	-1	-1	-1	4	-1024	-768	-1	-1	-1	-1	4		0	0						Untertest3.avi	0	880	547	72	111				0	Content		-72	-111	5017000	1194188364
5034	10:43:17.627	00:00:05.033	302	-1024	-768	-1	-1	-1	-1	4	-1024	-768	-1	-1	-1	-1	4		0	0						Untertest3.avi	0	880	547	72	111				0	Content		-72	-111	5033736	1194205100
5050	10:43:17.643	00:00:05.050	303	-1024	-768	-1	-1	-1	-1	4	-1024	-768	-1	-1	-1	-1	4		0	0						Untertest3.avi	0	880	547	72	111				0	Content		-72	-111	5050304	1194221668
5067	10:43:17.660	00:00:05.066	304	-1024	-768	-1	-1	-1	-1	4	-1024	-768	-1	-1	-1	-1	4		0	0						Untertest3.avi	0	880	547	72	111				0	Content		-72	-111	5066931	1194238295
5084	10:43:17.677	00:00:05.083	305	-1024	-768	-1	-1	-1	-1	4	-1024	-768	-1	-1	-1	-1	4		0	0						Untertest3.avi	0	880	547	72	111				0	Content		-72	-111	5083973	1194255337
5101	10:43:17.694	00:00:05.100	306	-1024	-768	-1	-1	-1	-1	4	-1024	-768	-1	-1	-1	-1	4		0	0						Untertest3.avi	0	880	547	72	111				0	Content		-72	-111	5100642	1194272006
5117	10:43:17.710	00:00:05.117	307	-1024	-768	-1	-1	-1	-1	4	-1024	-768	-1	-1	-1	-1	4		0	0						Untertest3.avi	0	880	547	72	111				0	Content		-72	-111	5117311	1194288675
5135	10:43:17.728	00:00:05.134	308	-1024	-768	-1	-1	-1	-1	4	-1024	-768	-1	-1	-1	-1	4		0	0						Untertest3.avi	0	880	547	72	111				0	Content		-72	-111	5134808	1194306172
5152	10:43:17.745	00:00:05.152	309	-1024	-768	-1	-1	-1	-1	4	-1024	-768	-1	-1	-1	-1	4		0	0						Untertest3.avi	0	880	547	72	111				0	Content		-72	-111	5152060	1194323424
5167	10:43:17.760	00:00:05.166	310	-1024	-768	-1	-1	-1	-1	4	-1024	-768	-1	-1	-1	-1	4		0	0						Untertest3.avi	0	880	547	72	111				0	Content		-72	-111	5166932	1194338296
5184	10:43:17.777	00:00:05.183	311	-1024	-768	-1	-1	-1	-1	4	-1024	-768	-1	-1	-1	-1	4		0	0						Untertest3.avi	0	880	547	72	111				0	Content		-72	-111	5183576	1194354940
5200	10:43:17.793	00:00:05.200	312	-1024	-768	-1	-1	-1	-1	4	-1024	-768	-1	-1	-1	-1	4		0	0						Untertest3.avi	0	880	547	72	111				0	Content		-72	-111	5200222	1194371586
5217	10:43:17.810	00:00:05.216	313	-1024	-768	-1	-1	-1	-1	4	-1024	-768	-1	-1	-1	-1	4		0	0						Untertest3.avi	0	880	547	72	111				0	Content		-72	-111	5216891	1194388255
5233	10:43:17.826	00:00:05.233	314	-1024	-768	-1	-1	-1	-1	4	-1024	-768	-1	-1	-1	-1	4		0	0						Untertest3.avi	0	880	547	72	111				0	Content		-72	-111	5233493	1194404857
5250	10:43:17.843	00:00:05.250	315	-1024	-768	-1	-1	-1	-1	4	-1024	-768	-1	-1	-1	-1	4		0	0						Untertest3.avi	0	880	547	72	111				0	Content		-72	-111	5250188	1194421552
5267	10:43:17.860	00:00:05.267	316	-1024	-768	-1	-1	-1	-1	4	-1024	-768	-1	-1	-1	-1	4		0	0						Untertest3.avi	0	880	547	72	111				0	Content		-72	-111	5267022	1194438386
5284	10:43:17.877	00:00:05.283	317	-1024	-768	-1	-1	-1	-1	4	-1024	-768	-1	-1	-1	-1	4		0	0						Untertest3.avi	0	880	547	72	111				0	Content		-72	-111	5283691	1194455055
5300	10:43:17.893	00:00:05.300	318	-1024	-768	-1	-1	-1	-1	4	-1024	-768	-1	-1	-1	-1	4		0	0						Untertest3.avi	0	880	547	72	111				0	Content		-72	-111	5300360	1194471724
5317	10:43:17.910	00:00:05.317	319	-1024	-768	-1	-1	-1	-1	4	-1024	-768	-1	-1	-1	-1	4		0	0						Untertest3.avi	0	880	547	72	111				0	Content		-72	-111	5317315	1194488679
5335	10:43:17.928	00:00:05.334	320	-1024	-768	-1	-1	-1	-1	4	-1024	-768	-1	-1	-1	-1	4		0	0						Untertest3.avi	0	880	547	72	111				0	Content		-72	-111	5334688	1194506052
5352	10:43:17.945	00:00:05.351	321	-1024	-768	-1	-1	-1	-1	4	-1024	-768	-1	-1	-1	-1	4		0	0						Untertest3.avi	0	880	547	72	111				0	Content		-72	-111	5351938	1194523302
5367	10:43:17.960	00:00:05.366	322	-1024	-768	-1	-1	-1	-1	4	-1024	-768	-1	-1	-1	-1	4		0	0						Untertest3.avi	0	880	547	72	111				0	Content		-72	-111	5366812	1194538176
5383	10:43:17.976	00:00:05.383	323	-1024	-768	-1	-1	-1	-1	4	-1024	-768	-1	-1	-1	-1	4		0	0						Untertest3.avi	0	880	547	72	111				0	Content		-72	-111	5383438	1194554802
5400	10:43:17.993	00:00:05.400	324	-1024	-768	-1	-1	-1	-1	4	-1024	-768	-1	-1	-1	-1	4		0	0						Untertest3.avi	0	880	547	72	111				0	Content		-72	-111	5400107	1194571471
5417	10:43:18.010	00:00:05.416	325	-1024	-768	-1	-1	-1	-1	4	-1024	-768	-1	-1	-1	-1	4		0	0						Untertest3.avi	0	880	547	72	111				0	Content		-72	-111	5416684	1194588048
5434	10:43:18.027	00:00:05.433	326	-1024	-768	-1	-1	-1	-1	4	-1024	-768	-1	-1	-1	-1	4		0	0						Untertest3.avi	0	880	547	72	111				0	Content		-72	-111	5433554	1194604918
5450	10:43:18.043	00:00:05.450	327	-1024	-768	-1	-1	-1	-1	4	-1024	-768	-1	-1	-1	-1	4		0	0						Untertest3.avi	0	880	547	72	111				0	Content		-72	-111	5450053	1194621417
5467	10:43:18.060	00:00:05.466	328	-1024	-768	-1	-1	-1	-1	4	-1024	-768	-1	-1	-1	-1	4		0	0						Untertest3.avi	0	880	547	72	111				0	Content		-72	-111	5466676	1194638040
5483	10:43:18.076	00:00:05.483	329	-1024	-768	-1	-1	-1	-1	4	-1024	-768	-1	-1	-1	-1	4		0	0						Untertest3.avi	0	880	547	72	111				0	Content		-72	-111	5483301	1194654665
5500	10:43:18.093	00:00:05.499	330	-1024	-768	-1	-1	-1	-1	4	-1024	-768	-1	-1	-1	-1	4		0	0						Untertest3.avi	0	880	547	72	111				0	Content		-72	-111	5499927	1194671291
5517	10:43:18.110	00:00:05.516	331	-1024	-768	-1	-1	-1	-1	4	-1024	-768	-1	-1	-1	-1	4		0	0						Untertest3.avi	0	880	547	72	111				0	Content		-72	-111	5516685	1194688049
5533	10:43:18.126	00:00:05.533	332	-1024	-768	-1	-1	-1	-1	4	-1024	-768	-1	-1	-1	-1	4		0	0						Untertest3.avi	0	880	547	72	111				0	Content		-72	-111	5533302	1194704666
5550	10:43:18.143	00:00:05.549	333	-1024	-768	-1	-1	-1	-1	4	-1024	-768	-1	-1	-1	-1	4		0	0						Untertest3.avi	0	880	547	72	111				0	Content		-72	-111	5549927	1194721291
5567	10:43:18.160	00:00:05.566	334	-1024	-768	-1	-1	-1	-1	4	-1024	-768	-1	-1	-1	-1	4		0	0						Untertest3.avi	0	880	547	72	111				0	Content		-72	-111	5566615	1194737979
5583	10:43:18.176	00:00:05.583	335	-1024	-768	-1	-1	-1	-1	4	-1024	-768	-1	-1	-1	-1	4		0	0						Untertest3.avi	0	880	547	72	111				0	Content		-72	-111	5583284	1194754648
5600	10:43:18.193	00:00:05.600	336	-1024	-768	-1	-1	-1	-1	4	-1024	-768	-1	-1	-1	-1	4		0	0						Untertest3.avi	0	880	547	72	111				0	Content		-72	-111	5600041	1194771405
5617	10:43:18.210	00:00:05.616	337	-1024	-768	-1	-1	-1	-1	4	-1024	-768	-1	-1	-1	-1	4		0	0						Untertest3.avi	0	880	547	72	111				0	Content		-72	-111	5616710	1194788074
5633	10:43:18.226	00:00:05.633	338	-1024	-768	-1	-1	-1	-1	4	-1024	-768	-1	-1	-1	-1	4		0	0						Untertest3.avi	0	880	547	72	111				0	Content		-72	-111	5633317	1194804681
5650	10:43:18.243	00:00:05.649	339	-1024	-768	-1	-1	-1	-1	4	-1024	-768	-1	-1	-1	-1	4		0	0						Untertest3.avi	0	880	547	72	111				0	Content		-72	-111	5649986	1194821350
5667	10:43:18.260	00:00:05.666	340	-1024	-768	-1	-1	-1	-1	4	-1024	-768	-1	-1	-1	-1	4		0	0						Untertest3.avi	0	880	547	72	111				0	Content		-72	-111	5666549	1194837913
5683	10:43:18.276	00:00:05.683	341	-1024	-768	-1	-1	-1	-1	4	-1024	-768	-1	-1	-1	-1	4		0	0						Untertest3.avi	0	880	547	72	111				0	Content		-72	-111	5683300	1194854664
5700	10:43:18.293	00:00:05.699	342	824,3506	510,926	0,3809909	0,6219462	443,7942	2,418869	1	691,3309	499,274	0,3807147	0,6219065	443,7947	2,432209	3	7	824	511						Untertest3.avi	0	880	547	72	111	740	527	117	0	Content		752	400	5699925	1194871289
5717	10:43:18.310	00:00:05.716	343	-1024	-768	-1	-1	-1	-1	4	-1024	-768	-1	-1	-1	-1	4	7	0	0						Untertest3.avi	0	880	547	72	111	740	527	117	0	Content		-72	-111	5716550	1194887914
5733	10:43:18.326	00:00:05.733	344	820,0526	613,365	0,3813954	0,6226177	443,8027	3,27924	1	719,3122	601,069	0,3815376	0,6226068	443,8027	3,302871	3	7	820	613						Untertest3.avi	0	880	547	72	111	740	527	117	0	Content		748	502	5733174	1194904538
5750	10:43:18.343	00:00:05.750	345	804,447	663,1764	0,3885869	0,6226337	423,7645	3,181697	1	674,1529	653,6658	0,3882888	0,6225904	423,7651	3,197846	3	7	804	663						Untertest3.avi	0	880	547	72	111	740	527	117	0	Content		732	552	5750046	1194921410
5767	10:43:18.360	00:00:05.766	346	-1024	-768	-1	-1	-1	-1	4	-1024	-768	-1	-1	-1	-1	4	7	0	0						Untertest3.avi	0	880	547	72	111	740	527	117	0	Content		-72	-111	5766545	1194937909
5783	10:43:18.376	00:00:05.783	347	-1024	-768	-1	-1	-1	-1	4	-1024	-768	-1	-1	-1	-1	4	7	0	0						Untertest3.avi	0	880	547	72	111	740	527	117	0	Content		-72	-111	5783166	1194954530
5800	10:43:18.393	00:00:05.799	348	764,6467	663,5359	0,391819	0,622881	414,7038	3,076602	1	636,6375	653,6567	0,3915144	0,6228358	414,6939	3,092368	3	7	765	664						Untertest3.avi	0	880	547	72	111	740	527	117	0	Content		693	553	5799791	1194971155
5817	10:43:18.410	00:00:05.816	349	-1024	-768	-1	-1	-1	-1	4	-1024	-768	-1	-1	-1	-1	4		0	0						Untertest3.avi	0	880	547	72	111				0	Content		-72	-111	5816669	1194988033
5833	10:43:18.426	00:00:05.833	350	-1024	-768	-1	-1	-1	-1	4	-1024	-768	-1	-1	-1	-1	4		0	0						Untertest3.avi	0	880	547	72	111				0	Content		-72	-111	5833167	1195004531
5850	10:43:18.443	00:00:05.849	351	-1024	-768	-1	-1	-1	-1	4	-1024	-768	-1	-1	-1	-1	4		0	0						Untertest3.avi	0	880	547	72	111				0	Content		-72	-111	5849916	1195021280
5866	10:43:18.459	00:00:05.866	352	-1024	-768	-1	-1	-1	-1	4	-1024	-768	-1	-1	-1	-1	4		0	0						Untertest3.avi	0	880	547	72	111				0	Content		-72	-111	5866416	1195037780
5883	10:43:18.476	00:00:05.883	353	-1024	-768	-1	-1	-1	-1	4	-1024	-768	-1	-1	-1	-1	4		0	0						Untertest3.avi	0	880	547	72	111				0	Content		-72	-111	5883166	1195054530
5900	10:43:18.493	00:00:05.899	354	-1024	-768	-1	-1	-1	-1	4	-1024	-768	-1	-1	-1	-1	4		0	0						Untertest3.avi	0	880	547	72	111				0	Content		-72	-111	5899790	1195071154
5916	10:43:18.509	00:00:05.916	355	-1024	-768	-1	-1	-1	-1	4	-1024	-768	-1	-1	-1	-1	4		0	0						Untertest3.avi	0	880	547	72	111				0	Content		-72	-111	5916417	1195087781
5933	10:43:18.526	00:00:05.933	356	432,0073	794,1155	0,3885509	0,6273453	428,1969	3,246598	1	321,2638	781,9076	0,3887018	0,6273335	428,1969	3,265339	3	8	432	794						Untertest3.avi	0	880	547	72	111	360	677	233	0	Content		360	683	5933040	1195104404
5950	10:43:18.543	00:00:05.949	357	432,0073	794,1155	0,3943685	0,6277131	409,8132	3,246598	1	321,2638	781,9076	0,3943685	0,6277131	409,8132	3,265339	3	8	432	794						Untertest3.avi	0	880	547	72	111	360	677	233	0	Content		360	683	5949925	1195121289
5966	10:43:18.559	00:00:05.966	358	-1024	-768	-1	-1	-1	-1	4	-1024	-768	-1	-1	-1	-1	4	8	0	0						Untertest3.avi	0	880	547	72	111	360	677	233	0	Content		-72	-111	5966412	1195137776
5983	10:43:18.576	00:00:05.983	359	-1024	-768	-1	-1	-1	-1	4	-1024	-768	-1	-1	-1	-1	4	8	0	0						Untertest3.avi	0	880	547	72	111	360	677	233	0	Content		-72	-111	5983036	1195154400
6000	10:43:18.593	00:00:05.999	360	-1024	-768	-1	-1	-1	-1	4	-1024	-768	-1	-1	-1	-1	4	8	0	0						Untertest3.avi	0	880	547	72	111	360	677	233	0	Content		-72	-111	5999660	1195171024
6017	10:43:18.610	00:00:06.016	361	453,8328	782,9061	0,4063914	0,6273193	409,8133	2,801062	3	355,1071	771,1024	0,4066925	0,6273058	409,8133	2,815773	1	8	355	771						Untertest3.avi	0	880	547	72	111	360	677	233	0	Content		283	660	6016561	1195187925
6033	10:43:18.626	00:00:06.033	362	-1024	-768	-1	-1	-1	-1	4	-1024	-768	-1	-1	-1	-1	4	8	0	0						Untertest3.avi	0	880	547	72	111	360	677	233	0	Content		-72	-111	6033050	1195204414
6050	10:43:18.643	00:00:06.049	363	-1024	-768	-1	-1	-1	-1	4	-1024	-768	-1	-1	-1	-1	4	8	0	0						Untertest3.avi	0	880	547	72	111	360	677	233	0	Content		-72	-111	6049663	1195221027
6066	10:43:18.659	00:00:06.066	364	966,4954	794,6588	0,4153862	0,6257375	409,8132	2,622746	3	839,4971	788,3716	0,4152155	0,6256914	409,8132	2,637724	1	8	839	788						Untertest3.avi	0	880	547	72	111	360	677	233	0	Content		767	677	6066288	1195237652
6083	10:43:18.676	00:00:06.083	365	-1024	-768	-1	-1	-1	-1	4	-1024	-768	-1	-1	-1	-1	4	8	0	0						Untertest3.avi	0	880	547	72	111	360	677	233	0	Content		-72	-111	6083037	1195254401
6100	10:43:18.693	00:00:06.099	366	-1024	-768	-1	-1	-1	-1	4	-1024	-768	-1	-1	-1	-1	4	8	0	0						Untertest3.avi	0	880	547	72	111	360	677	233	0	Content		-72	-111	6099664	1195271028
6116	10:43:18.709	00:00:06.116	367	-1024	-768	-1	-1	-1	-1	4	-1024	-768	-1	-1	-1	-1	4	8	0	0						Untertest3.avi	0	880	547	72	111	360	677	233	0	Content		-72	-111	6116287	1195287651
6133	10:43:18.726	00:00:06.132	368	-1024	-768	-1	-1	-1	-1	4	-1024	-768	-1	-1	-1	-1	4	8	0	0						Untertest3.avi	0	880	547	72	111	360	677	233	0	Content		-72	-111	6132926	1195304290
6150	10:43:18.743	00:00:06.149	369	536,731	782,8007	0,4238823	0,6251166	468,9124	3,28494	3	425,3896	770,5704	0,4241248	0,6251061	468,9124	3,302822	1	8	425	771						Untertest3.avi	0	880	547	72	111	360	677	233	0	Content		353	660	6149665	1195321029
6166	10:43:18.759	00:00:06.166	370	-1024	-768	-1	-1	-1	-1	4	-1024	-768	-1	-1	-1	-1	4	9	0	0						Untertest3.avi	0	880	547	72	111	457	679	200	0	Content		-72	-111	6166291	1195337655
6183	10:43:18.776	00:00:06.182	371	-1024	-768	-1	-1	-1	-1	4	-1024	-768	-1	-1	-1	-1	4	9	0	0						Untertest3.avi	0	880	547	72	111	457	679	200	0	Content		-72	-111	6182928	1195354292
6200	10:43:18.793	00:00:06.200	372	744,171	802,6672	0,5721685	0,5465237	468,9033	2,879203	0	314,7021	776,4133	0,422969	0,6250443	468,9124	3,407948	0	9	529	790						Untertest3.avi	0	880	547	72	111	457	679	200	0	Content		457	679	6200168	1195371532
6217	10:43:18.810	00:00:06.216	373	-1024	-768	-1	-1	-1	-1	4	-1024	-768	-1	-1	-1	-1	4	9	0	0						Untertest3.avi	0	880	547	72	111	457	679	200	0	Content		-72	-111	6216811	1195388175
6233	10:43:18.826	00:00:06.233	374	2175,503	623,8556	0,5703961	0,5460514	468,9124	3,699061	0	-1024	-768	-1	-1	-1	-1	4	9	2176	624						Untertest3.avi	0	880	547	72	111	457	679	200	0	Content		2104	513	6233421	1195404785
6250	10:43:18.843	00:00:06.249	375	655,7562	814,271	0,5712599	0,5456629	468,9031	3,093886	0	-1024	-768	-1	-1	-1	-1	4	9	656	814						Untertest3.avi	0	880	547	72	111	457	679	200	0	Content		584	703	6249545	1195420909
6266	10:43:18.859	00:00:06.266	376	-1024	-768	-1	-1	-1	-1	4	-1024	-768	-1	-1	-1	-1	4	9	0	0						Untertest3.avi	0	880	547	72	111	457	679	200	0	Content		-72	-111	6266169	1195437533
6283	10:43:18.876	00:00:06.282	377	-1024	-768	-1	-1	-1	-1	4	-1024	-768	-1	-1	-1	-1	4	9	0	0						Untertest3.avi	0	880	547	72	111	457	679	200	0	Content		-72	-111	6282889	1195454253
6300	10:43:18.893	00:00:06.299	378	-1024	-768	-1	-1	-1	-1	4	-1024	-768	-1	-1	-1	-1	4	9	0	0						Untertest3.avi	0	880	547	72	111	457	679	200	0	Content		-72	-111	6299558	1195470922
6316	10:43:18.909	00:00:06.316	379	-1024	-768	-1	-1	-1	-1	4	-1024	-768	-1	-1	-1	-1	4	9	0	0						Untertest3.avi	0	880	547	72	111	457	679	200	0	Content		-72	-111	6316246	1195487610
6333	10:43:18.926	00:00:06.332	380	-1024	-768	-1	-1	-1	-1	4	-1024	-768	-1	-1	-1	-1	4	9	0	0						Untertest3.avi	0	880	547	72	111	457	679	200	0	Content		-72	-111	6332871	1195504235
6349	10:43:18.942	00:00:06.349	381	-1024	-768	-1	-1	-1	-1	4	-1024	-768	-1	-1	-1	-1	4	9	0	0						Untertest3.avi	0	880	547	72	111	457	679	200	0	Content		-72	-111	6349497	1195520861
6366	10:43:18.959	00:00:06.366	382	614,0591	833,8533	0,5491373	0,5454062	397,2847	2,732418	0	294,1667	780,639	0,402159	0,6231049	397,2848	3,114826	0	10	454	807						Untertest3.avi	0	880	547	72	111	410	698	333	0	Content		382	696	6366123	1195537487
6383	10:43:18.976	00:00:06.382	383	552,9419	820,1909	0,5479034	0,5457525	397,2848	2,749388	0	321,7568	785,9094	0,404783	0,6223432	390,569	2,937776	0	10	437	803						Untertest3.avi	0	880	547	72	111	410	698	333	0	Content		365	692	6382872	1195554236
6399	10:43:18.992	00:00:06.399	384	-1024	-768	-1	-1	-1	-1	4	-1024	-768	-1	-1	-1	-1	4	10	0	0						Untertest3.avi	0	880	547	72	111	410	698	333	0	Content		-72	-111	6399499	1195570863
6416	10:43:19.009	00:00:06.416	385	607,2514	839,025	0,5490067	0,5446628	396,9998	2,731328	0	357,6258	791,1249	0,4047851	0,6224251	390,2463	3,068257	0	10	482	815						Untertest3.avi	0	880	547	72	111	410	698	333	0	Content		410	704	6416124	1195587488
6433	10:43:19.026	00:00:06.432	386	643,5573	845,842	0,5489293	0,5448327	396,9998	2,741113	0	-1024	-768	-1	-1	-1	-1	4	10	644	846						Untertest3.avi	0	880	547	72	111	410	698	333	0	Content		572	735	6432751	1195604115
6450	10:43:19.043	00:00:06.449	387	-1024	-768	-1	-1	-1	-1	4	-1024	-768	-1	-1	-1	-1	4	10	0	0						Untertest3.avi	0	880	547	72	111	410	698	333	0	Content		-72	-111	6449502	1195620866
6466	10:43:19.059	00:00:06.466	388	603,7808	836,8134	0,5487428	0,5445595	397,283	2,937745	0	-1024	-768	-1	-1	-1	-1	4	10	604	837						Untertest3.avi	0	880	547	72	111	410	698	333	0	Content		532	726	6466128	1195637492
6483	10:43:19.076	00:00:06.482	389	557,0531	830,8944	0,5481336	0,5446013	394,8329	2,857387	0	328,8587	785,1125	0,4042851	0,6222567	390,5558	3,053612	0	10	443	808						Untertest3.avi	0	880	547	72	111	410	698	333	0	Content		371	697	6482754	1195654118
6499	10:43:19.092	00:00:06.499	390	590,8281	835,9294	0,5481358	0,5445588	394,8319	2,775151	0	390,0511	782,3665	0,4048828	0,6218466	392,519	3,056792	0	10	490	809						Untertest3.avi	0	880	547	72	111	410	698	333	0	Content		418	698	6499378	1195670742
6516	10:43:19.109	00:00:06.516	391	-1024	-768	-1	-1	-1	-1	4	304,962	781,9455	0,4032897	0,6220663	392,5191	3,153716	0	10	305	782						Untertest3.avi	0	880	547	72	111	410	698	333	0	Content		233	671	6516130	1195687494
6533	10:43:19.126	00:00:06.532	392	634,3981	849,496	0,5493103	0,5443114	394,8319	2,792291	0	334,7206	781,1168	0,40396	0,6218613	391,0315	3,085488	0	10	485	815						Untertest3.avi	0	880	547	72	111	410	698	333	0	Content		413	704	6532754	1195704118
6549	10:43:19.142	00:00:06.549	393	612,0446	837,9207	0,5481368	0,5440518	396,8907	2,769482	0	-1024	-768	-1	-1	-1	-1	4	10	612	838						Untertest3.avi	0	880	547	72	111	410	698	333	0	Content		540	727	6549379	1195720743
6566	10:43:19.159	00:00:06.566	394	637,5105	848,7236	0,5480154	0,5438953	396,8907	2,86747	0	-1024	-768	-1	-1	-1	-1	4	10	638	849						Untertest3.avi	0	880	547	72	111	410	698	333	0	Content		566	738	6566005	1195737369
6583	10:43:19.176	00:00:06.582	395	560,3592	831,3937	0,5476778	0,5435957	396,8907	2,906285	0	-1024	-768	-1	-1	-1	-1	4	10	560	831						Untertest3.avi	0	880	547	72	111	410	698	333	0	Content		488	720	6582754	1195754118
6599	10:43:19.192	00:00:06.599	396	610,2894	834,5777	0,5474653	0,5437613	397,221	2,860307	0	442,3244	781,6472	0,4024015	0,6213146	391,0316	2,320266	0	10	526	808						Untertest3.avi	0	880	547	72	111	410	698	333	0	Content		454	697	6599381	1195770745
6616	10:43:19.209	00:00:06.616	397	617,1606	840,7969	0,5472311	0,5437907	396,8686	2,93593	0	330,2867	795,0493	0,4026864	0,6215687	391,0316	2,967175	0	10	474	818						Untertest3.avi	0	880	547	72	111	410	698	333	0	Content		402	707	6616005	1195787369
6633	10:43:19.226	00:00:06.632	398	-1024	-768	-1	-1	-1	-1	4	330,2867	795,0493	0,3982821	0,6224275	402,9563	2,967175	0	10	330	795						Untertest3.avi	0	880	547	72	111	410	698	333	0	Content		258	684	6632756	1195804120
6649	10:43:19.242	00:00:06.649	399	-1024	-768	-1	-1	-1	-1	4	-1024	-768	-1	-1	-1	-1	4	10	0	0						Untertest3.avi	0	880	547	72	111	410	698	333	0	Content		-72	-111	6649297	1195820661
6666	10:43:19.259	00:00:06.665	400	548,5927	818,2769	0,5470383	0,5444337	396,8686	2,911288	0	389,6456	784,8593	0,4067758	0,6215934	402,9563	3,136473	0	10	469	802						Untertest3.avi	0	880	547	72	111	410	698	333	0	Content		397	691	6665924	1195837288
6683	10:43:19.276	00:00:06.682	401	-1024	-768	-1	-1	-1	-1	4	-1024	-768	-1	-1	-1	-1	4	10	0	0						Untertest3.avi	0	880	547	72	111	410	698	333	0	Content		-72	-111	6682672	1195854036
6699	10:43:19.292	00:00:06.699	402	644,8544	832,455	0,5548168	0,5446599	416,2742	3,014531	0	-1024	-768	-1	-1	-1	-1	4	11	645	832						Untertest3.avi	0	880	547	72	111	523	710	366	0	Content		573	721	6699297	1195870661
6716	10:43:19.309	00:00:06.715	403	598,4297	828,5721	0,5412463	0,5457295	416,2743	2,967689	0	-1024	-768	-1	-1	-1	-1	4	11	598	829						Untertest3.avi	0	880	547	72	111	523	710	366	0	Content		526	718	6715928	1195887292
6733	10:43:19.326	00:00:06.732	404	634,8092	812,7037	0,5547755	0,5450195	416,2742	3,00691	0	385,8981	794,8304	0,4067754	0,6219853	402,9563	3,150071	0	11	510	804						Untertest3.avi	0	880	547	72	111	523	710	366	0	Content		438	693	6732547	1195903911
6749	10:43:19.342	00:00:06.749	405	-1024	-768	-1	-1	-1	-1	4	-1024	-768	-1	-1	-1	-1	4	11	0	0						Untertest3.avi	0	880	547	72	111	523	710	366	0	Content		-72	-111	6749299	1195920663
6766	10:43:19.359	00:00:06.765	406	675,5082	831,7542	0,5417883	0,5458922	416,2743	3,108285	0	-1024	-768	-1	-1	-1	-1	4	11	676	832						Untertest3.avi	0	880	547	72	111	523	710	366	0	Content		604	721	6765921	1195937285
6783	10:43:19.376	00:00:06.782	407	-1024	-768	-1	-1	-1	-1	4	-1024	-768	-1	-1	-1	-1	4	11	0	0						Untertest3.avi	0	880	547	72	111	523	710	366	0	Content		-72	-111	6782548	1195953912
6799	10:43:19.392	00:00:06.799	408	-1024	-768	-1	-1	-1	-1	4	-1024	-768	-1	-1	-1	-1	4	11	0	0						Untertest3.avi	0	880	547	72	111	523	710	366	0	Content		-72	-111	6799184	1195970548
6816	10:43:19.409	00:00:06.815	409	-1024	-768	-1	-1	-1	-1	4	-1024	-768	-1	-1	-1	-1	4	11	0	0						Untertest3.avi	0	880	547	72	111	523	710	366	0	Content		-72	-111	6815866	1195987230
6833	10:43:19.426	00:00:06.832	410	-1024	-768	-1	-1	-1	-1	4	-1024	-768	-1	-1	-1	-1	4	11	0	0						Untertest3.avi	0	880	547	72	111	523	710	366	0	Content		-72	-111	6832535	1196003899
6849	10:43:19.442	00:00:06.849	411	591,7795	831,1853	0,5358671	0,5471739	428,9507	3,159903	0	-1024	-768	-1	-1	-1	-1	4	11	592	831						Untertest3.avi	0	880	547	72	111	523	710	366	0	Content		520	720	6849173	1196020537
6866	10:43:19.459	00:00:06.865	412	-1024	-768	-1	-1	-1	-1	4	-1024	-768	-1	-1	-1	-1	4	11	0	0						Untertest3.avi	0	880	547	72	111	523	710	366	0	Content		-72	-111	6865798	1196037162
6883	10:43:19.476	00:00:06.882	413	-1024	-768	-1	-1	-1	-1	4	-1024	-768	-1	-1	-1	-1	4	11	0	0						Untertest3.avi	0	880	547	72	111	523	710	366	0	Content		-72	-111	6882546	1196053910
6899	10:43:19.492	00:00:06.899	414	-1024	-768	-1	-1	-1	-1	4	317,2169	770,738	0,4061105	0,6236351	407,1634	3,066366	0	11	317	771						Untertest3.avi	0	880	547	72	111	523	710	366	0	Content		245	660	6899170	1196070534
6916	10:43:19.509	00:00:06.915	415	627,4207	845,0001	0,5536657	0,5460365	416,677	2,893355	0	-1024	-768	-1	-1	-1	-1	4	11	627	845						Untertest3.avi	0	880	547	72	111	523	710	366	0	Content		555	734	6915794	1196087158
6932	10:43:19.525	00:00:06.932	416	-1024	-768	-1	-1	-1	-1	4	-1024	-768	-1	-1	-1	-1	4	11	0	0						Untertest3.avi	0	880	547	72	111	523	710	366	0	Content		-72	-111	6932417	1196103781
6949	10:43:19.542	00:00:06.949	417	601,2041	813,4277	0,5545633	0,5454397	416,677	3,080778	0	-1024	-768	-1	-1	-1	-1	4	11	601	813						Untertest3.avi	0	880	547	72	111	523	710	366	0	Content		529	702	6949167	1196120531
6966	10:43:19.559	00:00:06.965	418	-1024	-768	-1	-1	-1	-1	4	-1024	-768	-1	-1	-1	-1	4	11	0	0						Untertest3.avi	0	880	547	72	111	523	710	366	0	Content		-72	-111	6965791	1196137155
6982	10:43:19.575	00:00:06.982	419	-1024	-768	-1	-1	-1	-1	4	-1024	-768	-1	-1	-1	-1	4	11	0	0						Untertest3.avi	0	880	547	72	111	523	710	366	0	Content		-72	-111	6982416	1196153780
6999	10:43:19.592	00:00:06.999	420	-1024	-768	-1	-1	-1	-1	4	-1024	-768	-1	-1	-1	-1	4	11	0	0						Untertest3.avi	0	880	547	72	111	523	710	366	0	Content		-72	-111	6999103	1196170467
7016	10:43:19.609	00:00:07.015	421	-1024	-768	-1	-1	-1	-1	4	-1024	-768	-1	-1	-1	-1	4	11	0	0						Untertest3.avi	0	880	547	72	111	523	710	366	0	Content		-72	-111	7015772	1196187136
7032	10:43:19.625	00:00:07.032	422	598,9488	817,7572	0,5517873	0,5455008	406,353	2,810418	0	337,4763	784,7112	0,4058579	0,6219013	397,7226	3,046584	0	11	468	801						Untertest3.avi	0	880	547	72	111	523	710	366	0	Content		396	690	7032415	1196203779
7049	10:43:19.642	00:00:07.049	423	598,9488	817,7572	0,5551491	0,5460156	415,2964	2,810418	0	337,4763	784,7112	0,4038377	0,621911	389,5103	3,046584	0	11	468	801						Untertest3.avi	0	880	547	72	111	523	710	366	0	Content		396	690	7049056	1196220420
7066	10:43:19.659	00:00:07.065	424	-1024	-768	-1	-1	-1	-1	4	-1024	-768	-1	-1	-1	-1	4	12	0	0						Untertest3.avi	0	880	547	72	111	134	791	216	0	Content		-72	-111	7065680	1196237044
7082	10:43:19.675	00:00:07.082	425	-1024	-768	-1	-1	-1	-1	4	-1024	-768	-1	-1	-1	-1	4	12	0	0						Untertest3.avi	0	880	547	72	111	134	791	216	0	Content		-72	-111	7082396	1196253760
7099	10:43:19.692	00:00:07.099	426	-1024	-768	-1	-1	-1	-1	4	-1024	-768	-1	-1	-1	-1	4	12	0	0						Untertest3.avi	0	880	547	72	111	134	791	216	0	Content		-72	-111	7099065	1196270429
7116	10:43:19.709	00:00:07.115	427	-1024	-768	-1	-1	-1	-1	4	-1024	-768	-1	-1	-1	-1	4	12	0	0						Untertest3.avi	0	880	547	72	111	134	791	216	0	Content		-72	-111	7115748	1196287112
7132	10:43:19.725	00:00:07.132	428	-1024	-768	-1	-1	-1	-1	4	201,1467	908,4489	0,407935	0,6240654	397,8573	3,119594	0	12	201	908						Untertest3.avi	0	880	547	72	111	134	791	216	0	Content		129	797	7132373	1196303737
7150	10:43:19.743	00:00:07.149	429	-1024	-768	-1	-1	-1	-1	4	-1024	-768	-1	-1	-1	-1	4	12	0	0						Untertest3.avi	0	880	547	72	111	134	791	216	0	Content		-72	-111	7149569	1196320933
7166	10:43:19.759	00:00:07.166	430	-1024	-768	-1	-1	-1	-1	4	206,1477	893,4034	0,4073837	0,6232295	397,6035	3,044606	0	12	206	893						Untertest3.avi	0	880	547	72	111	134	791	216	0	Content		134	782	7166192	1196337556
7183	10:43:19.776	00:00:07.182	431	-1024	-768	-1	-1	-1	-1	4	-1024	-768	-1	-1	-1	-1	4	12	0	0						Untertest3.avi	0	880	547	72	111	134	791	216	0	Content		-72	-111	7182942	1196354306
7199	10:43:19.792	00:00:07.198	432	-1024	-768	-1	-1	-1	-1	4	194,5062	879,5682	0,405167	0,6236594	390,6903	3,073251	0	12	195	880						Untertest3.avi	0	880	547	72	111	134	791	216	0	Content		123	769	7198989	1196370353
7216	10:43:19.809	00:00:07.215	433	-1024	-768	-1	-1	-1	-1	4	197,7431	897,0823	0,4051196	0,6238573	390,6903	3,112692	0	12	198	897						Untertest3.avi	0	880	547	72	111	134	791	216	0	Content		126	786	7215868	1196387232
7232	10:43:19.825	00:00:07.231	434	-1024	-768	-1	-1	-1	-1	4	230,7484	906,6013	0,4051513	0,6239973	390,6903	3,076334	0	12	231	907						Untertest3.avi	0	880	547	72	111	134	791	216	0	Content		159	796	7231916	1196403280
7249	10:43:19.842	00:00:07.248	435	-1024	-768	-1	-1	-1	-1	4	-1024	-768	-1	-1	-1	-1	4	12	0	0						Untertest3.avi	0	880	547	72	111	134	791	216	0	Content		-72	-111	7248668	1196420032
7265	10:43:19.858	00:00:07.265	436	-1024	-768	-1	-1	-1	-1	4	215,0837	916,7531	0,4047388	0,6250512	390,6903	3,086055	0	12	215	917						Untertest3.avi	0	880	547	72	111	134	791	216	0	Content		143	806	7265288	1196436652
7282	10:43:19.875	00:00:07.282	437	-1024	-768	-1	-1	-1	-1	4	-1024	-768	-1	-1	-1	-1	4		0	0						Untertest3.avi	0	880	547	72	111				0	Content		-72	-111	7282152	1196453516
7299	10:43:19.892	00:00:07.298	438	-1024	-768	-1	-1	-1	-1	4	-1024	-768	-1	-1	-1	-1	4		0	0						Untertest3.avi	0	880	547	72	111				0	Content		-72	-111	7298536	1196469900
7315	10:43:19.908	00:00:07.315	439	-1024	-768	-1	-1	-1	-1	4	-1024	-768	-1	-1	-1	-1	4		0	0						Untertest3.avi	0	880	547	72	111				0	Content		-72	-111	7315300	1196486664
7332	10:43:19.925	00:00:07.331	440	-1024	-768	-1	-1	-1	-1	4	-1024	-768	-1	-1	-1	-1	4		0	0						Untertest3.avi	0	880	547	72	111				0	Content		-72	-111	7331905	1196503269
7349	10:43:19.942	00:00:07.348	441	-1024	-768	-1	-1	-1	-1	4	-1024	-768	-1	-1	-1	-1	4		0	0						Untertest3.avi	0	880	547	72	111				0	Content		-72	-111	7348528	1196519892
7365	10:43:19.958	00:00:07.365	442	-1024	-768	-1	-1	-1	-1	4	-1024	-768	-1	-1	-1	-1	4		0	0						Untertest3.avi	0	880	547	72	111				0	Content		-72	-111	7365151	1196536515
7382	10:43:19.975	00:00:07.381	443	-1024	-768	-1	-1	-1	-1	4	-1024	-768	-1	-1	-1	-1	4		0	0						Untertest3.avi	0	880	547	72	111				0	Content		-72	-111	7381775	1196553139
7399	10:43:19.992	00:00:07.398	444	-1024	-768	-1	-1	-1	-1	4	-1024	-768	-1	-1	-1	-1	4		0	0						Untertest3.avi	0	880	547	72	111				0	Content		-72	-111	7398522	1196569886
7415	10:43:20.008	00:00:07.415	445	-1024	-768	-1	-1	-1	-1	4	-1024	-768	-1	-1	-1	-1	4		0	0						Untertest3.avi	0	880	547	72	111				0	Content		-72	-111	7415146	1196586510
7432	10:43:20.025	00:00:07.431	446	-1024	-768	-1	-1	-1	-1	4	-1024	-768	-1	-1	-1	-1	4		0	0						Untertest3.avi	0	880	547	72	111				0	Content		-72	-111	7431772	1196603136
7448	10:43:20.041	00:00:07.448	447	-1024	-768	-1	-1	-1	-1	4	-1024	-768	-1	-1	-1	-1	4		0	0						Untertest3.avi	0	880	547	72	111				0	Content		-72	-111	7448317	1196619681
7465	10:43:20.058	00:00:07.465	448	-1024	-768	-1	-1	-1	-1	4	-1024	-768	-1	-1	-1	-1	4		0	0						Untertest3.avi	0	880	547	72	111				0	Content		-72	-111	7465064	1196636428
7482	10:43:20.075	00:00:07.481	449	-1024	-768	-1	-1	-1	-1	4	-1024	-768	-1	-1	-1	-1	4		0	0						Untertest3.avi	0	880	547	72	111				0	Content		-72	-111	7481935	1196653299
7498	10:43:20.091	00:00:07.498	450	-1024	-768	-1	-1	-1	-1	4	-1024	-768	-1	-1	-1	-1	4		0	0						Untertest3.avi	0	880	547	72	111				0	Content		-72	-111	7498308	1196669672
7515	10:43:20.108	00:00:07.515	451	-1024	-768	-1	-1	-1	-1	4	-1024	-768	-1	-1	-1	-1	4		0	0						Untertest3.avi	0	880	547	72	111				0	Content		-72	-111	7515054	1196686418
7532	10:43:20.125	00:00:07.531	452	-1024	-768	-1	-1	-1	-1	4	-1024	-768	-1	-1	-1	-1	4		0	0						Untertest3.avi	0	880	547	72	111				0	Content		-72	-111	7531676	1196703040
7544	10:43:20.137																				LeftMouseClick	1	651	600
7548	10:43:20.141	00:00:07.548	453	-1024	-768	-1	-1	-1	-1	4	-1024	-768	-1	-1	-1	-1	4		0	0						Untertest3.avi	0	880	547	72	111				0	Content		-72	-111	7548300	1196719664
7565	10:43:20.158	00:00:07.564	454	-1024	-768	-1	-1	-1	-1	4	-1024	-768	-1	-1	-1	-1	4		0	0						Untertest3.avi	0	880	547	72	111				0	Content		-72	-111	7564926	1196736290
7582	10:43:20.175	00:00:07.581	455	-1024	-768	-1	-1	-1	-1	4	-1024	-768	-1	-1	-1	-1	4		0	0						Untertest3.avi	0	880	547	72	111				0	Content		-72	-111	7581548	1196752912
7598	10:43:20.191	00:00:07.598	456	-1024	-768	-1	-1	-1	-1	4	-1024	-768	-1	-1	-1	-1	4		0	0						Untertest3.avi	0	880	547	72	111				0	Content		-72	-111	7598298	1196769662
7615	10:43:20.208	00:00:07.615	457	-1024	-768	-1	-1	-1	-1	4	-1024	-768	-1	-1	-1	-1	4		0	0						Untertest3.avi	0	880	547	72	111				0	Content		-72	-111	7615046	1196786410
7632	10:43:20.225	00:00:07.631	458	-1024	-768	-1	-1	-1	-1	4	-1024	-768	-1	-1	-1	-1	4		0	0						Untertest3.avi	0	880	547	72	111				0	Content		-72	-111	7631543	1196802907
7648	10:43:20.241	00:00:07.648	459	-1024	-768	-1	-1	-1	-1	4	-1024	-768	-1	-1	-1	-1	4		0	0						Untertest3.avi	0	880	547	72	111				0	Content		-72	-111	7648290	1196819654
7665	10:43:20.258	00:00:07.664	460	875,0182	797,256	0,3916689	0,6185862	405,9423	2,898315	1	781,5702	790,0437	0,3918408	0,6185396	405,9423	2,9207	3	13	875	797						Untertest3.avi	0	880	547	72	111	783	597	166	0	Content		803	686	7664913	1196836277
7682	10:43:20.275	00:00:07.681	461	852,7099	727,617	0,4007481	0,6200471	405,9422	3,214208	3	764,6941	718,3185	0,4010537	0,6200335	405,9422	3,236361	1	13	765	718						Untertest3.avi	0	880	547	72	111	783	597	166	0	Content		693	607	7681661	1196853025
7698	10:43:20.291	00:00:07.698	462	855,287	702,0128	0,391172	0,620691	405,9423	3,170795	1	763,2089	692,4838	0,3913364	0,6206781	405,9423	3,194863	3	13	855	702						Untertest3.avi	0	880	547	72	111	783	597	166	0	Content		783	591	7698159	1196869523
7715	10:43:20.308	00:00:07.715	463	-1024	-768	-1	-1	-1	-1	4	-1024	-768	-1	-1	-1	-1	4	13	0	0						Untertest3.avi	0	880	547	72	111	783	597	166	0	Content		-72	-111	7715033	1196886397
7732	10:43:20.325	00:00:07.731	464	-1024	-768	-1	-1	-1	-1	4	-1024	-768	-1	-1	-1	-1	4	13	0	0						Untertest3.avi	0	880	547	72	111	783	597	166	0	Content		-72	-111	7731538	1196902902
7748	10:43:20.341	00:00:07.748	465	-1024	-768	-1	-1	-1	-1	4	-1024	-768	-1	-1	-1	-1	4	13	0	0						Untertest3.avi	0	880	547	72	111	783	597	166	0	Content		-72	-111	7748156	1196919520
7765	10:43:20.358	00:00:07.764	466	-1024	-768	-1	-1	-1	-1	4	-1024	-768	-1	-1	-1	-1	4	13	0	0						Untertest3.avi	0	880	547	72	111	783	597	166	0	Content		-72	-111	7764780	1196936144
7782	10:43:20.375	00:00:07.781	467	-1024	-768	-1	-1	-1	-1	4	-1024	-768	-1	-1	-1	-1	4	13	0	0						Untertest3.avi	0	880	547	72	111	783	597	166	0	Content		-72	-111	7781531	1196952895
7798	10:43:20.391	00:00:07.798	468	974,5861	708,5869	0,3977	0,6176884	405,9422	3,148284	3	847,3988	708,4481	0,3942637	0,6177077	392,3739	3,06949	1	13	847	708						Untertest3.avi	0	880	547	72	111	783	597	166	0	Content		775	597	7798154	1196969518
7815	10:43:20.408	00:00:07.814	469	1053,688	695,4296	0,3850823	0,6179503	415,3323	3,168763	1	904,0284	700,9438	0,3942084	0,6179557	392,3739	3,025816	3	13	1054	695						Untertest3.avi	0	880	547	72	111	783	597	166	0	Content		982	584	7814781	1196986145
7831	10:43:20.424	00:00:07.831	470	1078,205	700,3536	0,4008318	0,6179824	415,3416	3,327446	3	904,1235	707,8027	0,394809	0,6180168	392,3739	3,170018	1	14	904	708						Untertest3.avi	0	880	547	72	111	897	597	333	0	Content		832	597	7831401	1197002765
7848	10:43:20.441	00:00:07.848	471	-1024	-768	-1	-1	-1	-1	4	-1024	-768	-1	-1	-1	-1	4	14	0	0						Untertest3.avi	0	880	547	72	111	897	597	333	0	Content		-72	-111	7848149	1197019513
7865	10:43:20.458	00:00:07.864	472	-1024	-768	-1	-1	-1	-1	4	-1024	-768	-1	-1	-1	-1	4	14	0	0						Untertest3.avi	0	880	547	72	111	897	597	333	0	Content		-72	-111	7864772	1197036136
7882	10:43:20.475	00:00:07.881	473	-1024	-768	-1	-1	-1	-1	4	-1024	-768	-1	-1	-1	-1	4	14	0	0						Untertest3.avi	0	880	547	72	111	897	597	333	0	Content		-72	-111	7881519	1197052883
7898	10:43:20.491	00:00:07.898	474	-1024	-768	-1	-1	-1	-1	4	-1024	-768	-1	-1	-1	-1	4	14	0	0						Untertest3.avi	0	880	547	72	111	897	597	333	0	Content		-72	-111	7898016	1197069380
7915	10:43:20.508	00:00:07.914	475	1141,037	749,7699	0,5451148	0,5394507	415,3416	3,007007	1	946,4948	751,5156	0,5370033	0,5395021	392,3739	2,863617	3	14	1141	750						Untertest3.avi	0	880	547	72	111	897	597	333	0	Content		1069	639	7914764	1197086128
7931	10:43:20.524	00:00:07.931	476	-1024	-768	-1	-1	-1	-1	4	-1024	-768	-1	-1	-1	-1	4	14	0	0						Untertest3.avi	0	880	547	72	111	897	597	333	0	Content		-72	-111	7931385	1197102749
7948	10:43:20.541	00:00:07.948	477	-1024	-768	-1	-1	-1	-1	4	-1024	-768	-1	-1	-1	-1	4	14	0	0						Untertest3.avi	0	880	547	72	111	897	597	333	0	Content		-72	-111	7948008	1197119372
7965	10:43:20.558	00:00:07.964	478	-1024	-768	-1	-1	-1	-1	4	-1024	-768	-1	-1	-1	-1	4	14	0	0						Untertest3.avi	0	880	547	72	111	897	597	333	0	Content		-72	-111	7964693	1197136057
7981	10:43:20.574	00:00:07.981	479	-1024	-768	-1	-1	-1	-1	4	-1024	-768	-1	-1	-1	-1	4	14	0	0						Untertest3.avi	0	880	547	72	111	897	597	333	0	Content		-72	-111	7981360	1197152724
7998	10:43:20.591	00:00:07.998	480	1112,41	746,6384	0,5434536	0,5392764	413,5594	3,046931	1	985,4789	738,8267	0,3986643	0,6189554	413,6548	3,13422	3	14	1112	747						Untertest3.avi	0	880	547	72	111	897	597	333	0	Content		1040	636	7998002	1197169366
8015	10:43:20.608	00:00:08.014	481	-1024	-768	-1	-1	-1	-1	4	-1024	-768	-1	-1	-1	-1	4	14	0	0						Untertest3.avi	0	880	547	72	111	897	597	333	0	Content		-72	-111	8014624	1197185988
8031	10:43:20.624	00:00:08.031	482	969,0381	648,5182	0,3842853	0,6206598	413,5595	3,078775	1	876,0261	639,5099	0,3844103	0,6206474	413,6549	3,105597	3	14	969	649						Untertest3.avi	0	880	547	72	111	897	597	333	0	Content		897	538	8031262	1197202626
8048	10:43:20.641	00:00:08.047	483	-1024	-768	-1	-1	-1	-1	4	-1024	-768	-1	-1	-1	-1	4	14	0	0						Untertest3.avi	0	880	547	72	111	897	597	333	0	Content		-72	-111	8047998	1197219362
8065	10:43:20.658	00:00:08.064	484	-1024	-768	-1	-1	-1	-1	4	-1024	-768	-1	-1	-1	-1	4	14	0	0						Untertest3.avi	0	880	547	72	111	897	597	333	0	Content		-72	-111	8064622	1197235986
8081	10:43:20.674	00:00:08.081	485	-1024	-768	-1	-1	-1	-1	4	-1024	-768	-1	-1	-1	-1	4	14	0	0						Untertest3.avi	0	880	547	72	111	897	597	333	0	Content		-72	-111	8081254	1197252618
8098	10:43:20.691	00:00:08.097	486	987,9361	709,2048	0,5447266	0,5398263	413,5594	2,95184	0	755,7711	681,28	0,4004638	0,6203916	413,6549	3,260842	0	14	872	695						Untertest3.avi	0	880	547	72	111	897	597	333	0	Content		800	584	8097996	1197269360
8115	10:43:20.708	00:00:08.114	487	-1024	-768	-1	-1	-1	-1	4	-1024	-768	-1	-1	-1	-1	4	14	0	0						Untertest3.avi	0	880	547	72	111	897	597	333	0	Content		-72	-111	8114618	1197285982
8131	10:43:20.724	00:00:08.131	488	-1024	-768	-1	-1	-1	-1	4	-1024	-768	-1	-1	-1	-1	4	14	0	0						Untertest3.avi	0	880	547	72	111	897	597	333	0	Content		-72	-111	8131241	1197302605
8148	10:43:20.741	00:00:08.147	489	793,0948	656,9382	0,3849471	0,6221684	413,5595	3,058427	1	699,1947	645,8558	0,3851066	0,6221559	413,5594	3,080532	3	14	793	657						Untertest3.avi	0	880	547	72	111	897	597	333	0	Content		721	546	8147863	1197319227
8164	10:43:20.757	00:00:08.164	490	-1024	-768	-1	-1	-1	-1	4	-1024	-768	-1	-1	-1	-1	4		0	0						Untertest3.avi	0	880	547	72	111				0	Content		-72	-111	8164488	1197335852
8181	10:43:20.774	00:00:08.181	491	-1024	-768	-1	-1	-1	-1	4	-1024	-768	-1	-1	-1	-1	4		0	0						Untertest3.avi	0	880	547	72	111				0	Content		-72	-111	8181236	1197352600
8198	10:43:20.791	00:00:08.197	492	-1024	-768	-1	-1	-1	-1	4	-1024	-768	-1	-1	-1	-1	4		0	0						Untertest3.avi	0	880	547	72	111				0	Content		-72	-111	8197984	1197369348
8214	10:43:20.807	00:00:08.214	493	-1024	-768	-1	-1	-1	-1	4	-1024	-768	-1	-1	-1	-1	4		0	0						Untertest3.avi	0	880	547	72	111				0	Content		-72	-111	8214482	1197385846
8231	10:43:20.824	00:00:08.231	494	-1024	-768	-1	-1	-1	-1	4	-1024	-768	-1	-1	-1	-1	4		0	0						Untertest3.avi	0	880	547	72	111				0	Content		-72	-111	8231167	1197402531
8248	10:43:20.841	00:00:08.247	495	-1024	-768	-1	-1	-1	-1	4	-1024	-768	-1	-1	-1	-1	4		0	0						Untertest3.avi	0	880	547	72	111				0	Content		-72	-111	8247834	1197419198
8264	10:43:20.857	00:00:08.264	496	-1024	-768	-1	-1	-1	-1	4	-1024	-768	-1	-1	-1	-1	4		0	0						Untertest3.avi	0	880	547	72	111				0	Content		-72	-111	8264468	1197435832
8281	10:43:20.874	00:00:08.281	497	-1024	-768	-1	-1	-1	-1	4	-1024	-768	-1	-1	-1	-1	4		0	0						Untertest3.avi	0	880	547	72	111				0	Content		-72	-111	8281135	1197452499
8298	10:43:20.891	00:00:08.297	498	-1024	-768	-1	-1	-1	-1	4	-1024	-768	-1	-1	-1	-1	4		0	0						Untertest3.avi	0	880	547	72	111				0	Content		-72	-111	8297724	1197469088
8314	10:43:20.907	00:00:08.314	499	941,8397	714,1184	0,5455106	0,5433952	415,8621	3,044779	0	-1024	-768	-1	-1	-1	-1	4	15	942	714						Untertest3.avi	0	880	547	72	111	579	603	117	0	Content		870	603	8314471	1197485835
8331	10:43:20.924	00:00:08.331	500	670,0146	687,5717	0,3792079	0,624334	432,7383	3,248951	1	553,9427	675,9282	0,3791631	0,6242924	432,7386	3,268236	3	15	670	688						Untertest3.avi	0	880	547	72	111	579	603	117	0	Content		598	577	8331220	1197502584
8348	10:43:20.941	00:00:08.347	501	-1024	-768	-1	-1	-1	-1	4	-1024	-768	-1	-1	-1	-1	4	15	0	0						Untertest3.avi	0	880	547	72	111	579	603	117	0	Content		-72	-111	8347876	1197519240
8365	10:43:20.958	00:00:08.364	502	-1024	-768	-1	-1	-1	-1	4	-1024	-768	-1	-1	-1	-1	4	15	0	0						Untertest3.avi	0	880	547	72	111	579	603	117	0	Content		-72	-111	8364543	1197535907
8381	10:43:20.974	00:00:08.381	503	-1024	-768	-1	-1	-1	-1	4	-1024	-768	-1	-1	-1	-1	4	15	0	0						Untertest3.avi	0	880	547	72	111	579	603	117	0	Content		-72	-111	8381172	1197552536
8398	10:43:20.991	00:00:08.397	504	701,7247	754,6541	0,5468475	0,5453238	416,4331	3,092856	0	522,7014	673,0251	0,3865509	0,6260319	416,4331	3,257152	0	15	612	714						Untertest3.avi	0	880	547	72	111	579	603	117	0	Content		540	603	8397787	1197569151
8414	10:43:21.007	00:00:08.414	505	700,9929	742,4755	0,546354	0,5455587	416,4331	2,980113	0	563,3396	694,0117	0,4030243	0,6260023	416,4331	3,310191	0	15	632	718						Untertest3.avi	0	880	547	72	111	579	603	117	0	Content		560	607	8414413	1197585777
8431	10:43:21.024	00:00:08.431	506	733,7552	749,0493	0,5461482	0,5460637	416,4331	3,025295	0	524,2815	693,2593	0,4024547	0,6265306	416,4331	3,314596	0	16	629	721						Untertest3.avi	0	880	547	72	111	527	614	117	0	Content		557	610	8431037	1197602401
8448	10:43:21.041	00:00:08.447	507	744,1882	743,1214	0,5508313	0,546617	431,1324	2,965193	0	-1024	-768	-1	-1	-1	-1	4	16	744	743						Untertest3.avi	0	880	547	72	111	527	614	117	0	Content		672	632	8447905	1197619269
8464	10:43:21.057	00:00:08.464	508	754,1714	729,1259	0,5508143	0,5467515	431,1324	3,358208	0	577,0571	637,7253	0,3743668	0,6283761	448,876	3,09226	0	16	666	683						Untertest3.avi	0	880	547	72	111	527	614	117	0	Content		594	572	8464410	1197635774
8481	10:43:21.074	00:00:08.481	509	-1024	-768	-1	-1	-1	-1	4	494,5334	691,0089	0,3950525	0,6291435	391,3692	2,981117	0	16	495	691						Untertest3.avi	0	880	547	72	111	527	614	117	0	Content		423	580	8481031	1197652395
8498	10:43:21.091	00:00:08.497	510	-1024	-768	-1	-1	-1	-1	4	-1024	-768	-1	-1	-1	-1	4	16	0	0						Untertest3.avi	0	880	547	72	111	527	614	117	0	Content		-72	-111	8497656	1197669020
8515	10:43:21.108	00:00:08.514	511	761,0514	738,1173	0,5508953	0,5485615	431,2582	3,189989	0	507,9091	719,2432	0,3956279	0,6301767	391,3692	3,074312	0	16	634	729						Untertest3.avi	0	880	547	72	111	527	614	117	0	Content		562	618	8514598	1197685962
8531	10:43:21.124	00:00:08.531	512	685,8831	763,3538	0,539878	0,5512233	397,1772	2,762779	0	451,6909	725,1437	0,3962843	0,6326054	391,3692	3,156452	0	16	569	744						Untertest3.avi	0	880	547	72	111	527	614	117	0	Content		497	633	8531029	1197702393
8548	10:43:21.141	00:00:08.547	513	-1024	-768	-1	-1	-1	-1	4	-1024	-768	-1	-1	-1	-1	4	17	0	0						Untertest3.avi	0	880	547	72	111	306	773	150	0	Content		-72	-111	8547653	1197719017
8564	10:43:21.157	00:00:08.564	514	509,284	908,8229	0,5427007	0,557434	397,1772	2,800518	0	243,1285	860,405	0,4009069	0,6388705	391,3692	3,164349	0	17	376	885						Untertest3.avi	0	880	547	72	111	306	773	150	0	Content		304	774	8564277	1197735641
8581	10:43:21.174	00:00:08.580	515	522,2407	922,8371	0,5438973	0,5592349	397,1772	2,845547	0	-1024	-768	-1	-1	-1	-1	4	17	522	923						Untertest3.avi	0	880	547	72	111	306	773	150	0	Content		450	812	8580899	1197752263
8598	10:43:21.191	00:00:08.597	516	-1024	-768	-1	-1	-1	-1	4	241,0079	825,6771	0,4042445	0,6399455	398,3965	2,92932	0	17	241	826						Untertest3.avi	0	880	547	72	111	306	773	150	0	Content		169	715	8597647	1197769011
8614	10:43:21.207	00:00:08.614	517	551,559	907,2338	0,5455029	0,5576544	397,1772	2,812839	0	-1024	-768	-1	-1	-1	-1	4	17	552	907						Untertest3.avi	0	880	547	72	111	306	773	150	0	Content		480	796	8614273	1197785637
8631	10:43:21.224	00:00:08.630	518	-1024	-768	-1	-1	-1	-1	4	268,5027	865,1208	0,4060503	0,6366075	398,3965	3,20097	0	17	269	865						Untertest3.avi	0	880	547	72	111	306	773	150	0	Content		197	754	8630897	1197802261
8648	10:43:21.241	00:00:08.647	519	-1024	-768	-1	-1	-1	-1	4	233,2011	857,5201	0,4074981	0,6351695	404,3563	3,054627	0	17	233	858						Untertest3.avi	0	880	547	72	111	306	773	150	0	Content		161	747	8647520	1197818884
8664	10:43:21.257	00:00:08.664	520	552,092	931,9093	0,5478763	0,5548364	397,1772	2,871828	0	267,6454	874,0973	0,4082962	0,6333879	404,3564	3,283069	0	17	410	903						Untertest3.avi	0	880	547	72	111	306	773	150	0	Content		338	792	8664269	1197835633
8681	10:43:21.274	00:00:08.680	521	495,5296	912,3389	0,5471134	0,5544724	397,1772	2,912317	0	260,7243	854,9049	0,4079229	0,6326259	404,3564	3,335173	0	17	378	884						Untertest3.avi	0	880	547	72	111	306	773	150	0	Content		306	773	8680893	1197852257
8698	10:43:21.291	00:00:08.697	522	-1024	-768	-1	-1	-1	-1	4	-1024	-768	-1	-1	-1	-1	4		0	0						Untertest3.avi	0	880	547	72	111				0	Content		-72	-111	8697515	1197868879
8714	10:43:21.307	00:00:08.714	523	-1024	-768	-1	-1	-1	-1	4	-1024	-768	-1	-1	-1	-1	4		0	0						Untertest3.avi	0	880	547	72	111				0	Content		-72	-111	8714141	1197885505
8731	10:43:21.324	00:00:08.730	524	-1024	-768	-1	-1	-1	-1	4	-1024	-768	-1	-1	-1	-1	4		0	0						Untertest3.avi	0	880	547	72	111				0	Content		-72	-111	8730828	1197902192
8747	10:43:21.340	00:00:08.747	525	-1024	-768	-1	-1	-1	-1	4	-1024	-768	-1	-1	-1	-1	4		0	0						Untertest3.avi	0	880	547	72	111				0	Content		-72	-111	8747495	1197918859
8764	10:43:21.357	00:00:08.764	526	-1024	-768	-1	-1	-1	-1	4	-1024	-768	-1	-1	-1	-1	4		0	0						Untertest3.avi	0	880	547	72	111				0	Content		-72	-111	8764135	1197935499
8781	10:43:21.374	00:00:08.780	527	-1024	-768	-1	-1	-1	-1	4	-1024	-768	-1	-1	-1	-1	4		0	0						Untertest3.avi	0	880	547	72	111				0	Content		-72	-111	8780885	1197952249
8797	10:43:21.390	00:00:08.797	528	-1024	-768	-1	-1	-1	-1	4	-1024	-768	-1	-1	-1	-1	4		0	0						Untertest3.avi	0	880	547	72	111				0	Content		-72	-111	8797428	1197968792
8814	10:43:21.407	00:00:08.814	529	-1024	-768	-1	-1	-1	-1	4	-1024	-768	-1	-1	-1	-1	4		0	0						Untertest3.avi	0	880	547	72	111				0	Content		-72	-111	8814050	1197985414
8831	10:43:21.424	00:00:08.830	530	-1024	-768	-1	-1	-1	-1	4	-1024	-768	-1	-1	-1	-1	4		0	0						Untertest3.avi	0	880	547	72	111				0	Content		-72	-111	8830801	1198002165
8847	10:43:21.440	00:00:08.847	531	-1024	-768	-1	-1	-1	-1	4	267,7945	926,7697	0,4012455	0,633084	393,2156	3,240707	0	18	268	927						Untertest3.avi	0	880	547	72	111	182	813	67	0	Content		196	816	8847422	1198018786
8864	10:43:21.457	00:00:08.864	532	-1024	-768	-1	-1	-1	-1	4	-1024	-768	-1	-1	-1	-1	4	18	0	0						Untertest3.avi	0	880	547	72	111	182	813	67	0	Content		-72	-111	8864046	1198035410
8881	10:43:21.474	00:00:08.880	533	-1024	-768	-1	-1	-1	-1	4	240,3197	922,2998	0,4006746	0,6322587	393,2156	3,273599	0	18	240	922						Untertest3.avi	0	880	547	72	111	182	813	67	0	Content		168	811	8880668	1198052032
8897	10:43:21.490	00:00:08.897	534	-1024	-768	-1	-1	-1	-1	4	-532,7397	872,5114	0,3931235	0,6324626	393,2156	3,623517	0	18	-533	873						Untertest3.avi	0	880	547	72	111	182	813	67	0	Content		-605	762	8897416	1198068780
8914	10:43:21.507	00:00:08.914	535	-1024	-768	-1	-1	-1	-1	4	-1024	-768	-1	-1	-1	-1	4		0	0						Untertest3.avi	0	880	547	72	111				0	Content		-72	-111	8914040	1198085404
8931	10:43:21.524	00:00:08.930	536	-1024	-768	-1	-1	-1	-1	4	-1024	-768	-1	-1	-1	-1	4		0	0						Untertest3.avi	0	880	547	72	111				0	Content		-72	-111	8930664	1198102028
8948	10:43:21.541	00:00:08.947	537	-1024	-768	-1	-1	-1	-1	4	-1024	-768	-1	-1	-1	-1	4		0	0						Untertest3.avi	0	880	547	72	111				0	Content		-72	-111	8947911	1198119275
8965	10:43:21.558	00:00:08.964	538	-1024	-768	-1	-1	-1	-1	4	-1024	-768	-1	-1	-1	-1	4		0	0						Untertest3.avi	0	880	547	72	111				0	Content		-72	-111	8964534	1198135898
8981	10:43:21.574	00:00:08.980	539	-1024	-768	-1	-1	-1	-1	4	-1024	-768	-1	-1	-1	-1	4		0	0						Untertest3.avi	0	880	547	72	111				0	Content		-72	-111	8980660	1198152024
8997	10:43:21.590	00:00:08.997	540	-1024	-768	-1	-1	-1	-1	4	-1024	-768	-1	-1	-1	-1	4		0	0						Untertest3.avi	0	880	547	72	111				0	Content		-72	-111	8997283	1198168647
9014	10:43:21.607	00:00:09.013	541	-1024	-768	-1	-1	-1	-1	4	-1024	-768	-1	-1	-1	-1	4		0	0						Untertest3.avi	0	880	547	72	111				0	Content		-72	-111	9013907	1198185271
9031	10:43:21.624	00:00:09.030	542	-1024	-768	-1	-1	-1	-1	4	-1024	-768	-1	-1	-1	-1	4		0	0						Untertest3.avi	0	880	547	72	111				0	Content		-72	-111	9030779	1198202143
9047	10:43:21.640	00:00:09.047	543	-1024	-768	-1	-1	-1	-1	4	-1024	-768	-1	-1	-1	-1	4		0	0						Untertest3.avi	0	880	547	72	111				0	Content		-72	-111	9047279	1198218643
9064	10:43:21.657	00:00:09.063	544	-1024	-768	-1	-1	-1	-1	4	-1024	-768	-1	-1	-1	-1	4		0	0						Untertest3.avi	0	880	547	72	111				0	Content		-72	-111	9063902	1198235266
9081	10:43:21.674	00:00:09.080	545	-1024	-768	-1	-1	-1	-1	4	-1024	-768	-1	-1	-1	-1	4		0	0						Untertest3.avi	0	880	547	72	111				0	Content		-72	-111	9080650	1198252014
9097	10:43:21.690	00:00:09.097	546	-1024	-768	-1	-1	-1	-1	4	-1024	-768	-1	-1	-1	-1	4		0	0						Untertest3.avi	0	880	547	72	111				0	Content		-72	-111	9097274	1198268638
9114	10:43:21.707	00:00:09.113	547	-1024	-768	-1	-1	-1	-1	4	-1024	-768	-1	-1	-1	-1	4		0	0						Untertest3.avi	0	880	547	72	111				0	Content		-72	-111	9113898	1198285262
9131	10:43:21.724	00:00:09.130	548	-1024	-768	-1	-1	-1	-1	4	-1024	-768	-1	-1	-1	-1	4		0	0						Untertest3.avi	0	880	547	72	111				0	Content		-72	-111	9130518	1198301882
9147	10:43:21.740	00:00:09.147	549	-1024	-768	-1	-1	-1	-1	4	-1024	-768	-1	-1	-1	-1	4		0	0						Untertest3.avi	0	880	547	72	111				0	Content		-72	-111	9147146	1198318510
9164	10:43:21.757	00:00:09.163	550	-1024	-768	-1	-1	-1	-1	4	-1024	-768	-1	-1	-1	-1	4		0	0						Untertest3.avi	0	880	547	72	111				0	Content		-72	-111	9163902	1198335266
9181	10:43:21.774	00:00:09.180	551	-1024	-768	-1	-1	-1	-1	4	-1024	-768	-1	-1	-1	-1	4		0	0						Untertest3.avi	0	880	547	72	111				0	Content		-72	-111	9180513	1198351877
9197	10:43:21.790	00:00:09.197	552	-1024	-768	-1	-1	-1	-1	4	-1024	-768	-1	-1	-1	-1	4		0	0						Untertest3.avi	0	880	547	72	111				0	Content		-72	-111	9197139	1198368503
9214	10:43:21.807	00:00:09.213	553	-1024	-768	-1	-1	-1	-1	4	-1024	-768	-1	-1	-1	-1	4		0	0						Untertest3.avi	0	880	547	72	111				0	Content		-72	-111	9213761	1198385125
9231	10:43:21.824	00:00:09.230	554	-1024	-768	-1	-1	-1	-1	4	-1024	-768	-1	-1	-1	-1	4		0	0						Untertest3.avi	0	880	547	72	111				0	Content		-72	-111	9230633	1198401997
9247	10:43:21.840	00:00:09.247	555	-1024	-768	-1	-1	-1	-1	4	-1024	-768	-1	-1	-1	-1	4		0	0						Untertest3.avi	0	880	547	72	111				0	Content		-72	-111	9247137	1198418501
9264	10:43:21.857	00:00:09.263	556	-1024	-768	-1	-1	-1	-1	4	-1024	-768	-1	-1	-1	-1	4		0	0						Untertest3.avi	0	880	547	72	111				0	Content		-72	-111	9263755	1198435119
9280	10:43:21.873	00:00:09.280	557	-1024	-768	-1	-1	-1	-1	4	-1024	-768	-1	-1	-1	-1	4		0	0						Untertest3.avi	0	880	547	72	111				0	Content		-72	-111	9280387	1198451751
9297	10:43:21.890	00:00:09.297	558	-1024	-768	-1	-1	-1	-1	4	-1024	-768	-1	-1	-1	-1	4		0	0						Untertest3.avi	0	880	547	72	111				0	Content		-72	-111	9297259	1198468623
9314	10:43:21.907	00:00:09.313	559	612,6333	776,6981	0,3699866	0,6193737	469,4587	3,598815	1	498,3866	764,5039	0,3701163	0,6193639	469,4587	3,620554	3	19	613	777						Untertest3.avi	0	880	547	72	111	494	668	217	0	Content		541	666	9313747	1198485111
9330	10:43:21.923	00:00:09.330	560	-1024	-768	-1	-1	-1	-1	4	-1024	-768	-1	-1	-1	-1	4	19	0	0						Untertest3.avi	0	880	547	72	111	494	668	217	0	Content		-72	-111	9330369	1198501733
9347	10:43:21.940	00:00:09.347	561	673,482	790,4678	0,416725	0,6191034	469,4587	3,680639	3	565,8178	779,3265	0,4169669	0,619093	469,4587	3,701685	1	19	566	779						Untertest3.avi	0	880	547	72	111	494	668	217	0	Content		494	668	9347119	1198518483
9364	10:43:21.957	00:00:09.363	562	-1024	-768	-1	-1	-1	-1	4	-1024	-768	-1	-1	-1	-1	4	19	0	0						Untertest3.avi	0	880	547	72	111	494	668	217	0	Content		-72	-111	9363868	1198535232
9380	10:43:21.973	00:00:09.380	563	517,6359	810,6819	0,3859836	0,6202098	422,3645	2,956081	1	377,2286	800,9793	0,3856839	0,6201662	422,365	2,973184	3	19	518	811						Untertest3.avi	0	880	547	72	111	494	668	217	0	Content		446	700	9380366	1198551730
9397	10:43:21.990	00:00:09.397	564	-1024	-768	-1	-1	-1	-1	4	-1024	-768	-1	-1	-1	-1	4	19	0	0						Untertest3.avi	0	880	547	72	111	494	668	217	0	Content		-72	-111	9397114	1198568478
9414	10:43:22.007	00:00:09.413	565	-1024	-768	-1	-1	-1	-1	4	-1024	-768	-1	-1	-1	-1	4	19	0	0						Untertest3.avi	0	880	547	72	111	494	668	217	0	Content		-72	-111	9413735	1198585099
9431	10:43:22.024	00:00:09.430	566	-1024	-768	-1	-1	-1	-1	4	-1024	-768	-1	-1	-1	-1	4	19	0	0						Untertest3.avi	0	880	547	72	111	494	668	217	0	Content		-72	-111	9430609	1198601973
9447	10:43:22.040	00:00:09.446	567	-1024	-768	-1	-1	-1	-1	4	-1024	-768	-1	-1	-1	-1	4	19	0	0						Untertest3.avi	0	880	547	72	111	494	668	217	0	Content		-72	-111	9446982	1198618346
9464	10:43:22.057	00:00:09.463	568	-1024	-768	-1	-1	-1	-1	4	-1024	-768	-1	-1	-1	-1	4	19	0	0						Untertest3.avi	0	880	547	72	111	494	668	217	0	Content		-72	-111	9463730	1198635094
9480	10:43:22.073	00:00:09.480	569	581,0483	765,3683	0,387332	0,6203343	422,3739	3,035738	1	478,5617	753,788	0,3874862	0,6203223	422,3739	3,054481	3	19	581	765						Untertest3.avi	0	880	547	72	111	494	668	217	0	Content		509	654	9480351	1198651715
9497	10:43:22.090	00:00:09.496	570	-1024	-768	-1	-1	-1	-1	4	-1024	-768	-1	-1	-1	-1	4	19	0	0						Untertest3.avi	0	880	547	72	111	494	668	217	0	Content		-72	-111	9496974	1198668338
9514	10:43:22.107	00:00:09.513	571	599,2624	790,9596	0,4064589	0,619533	422,3738	3,199329	3	502,1461	780,3558	0,4067459	0,6195204	422,3738	3,217253	1	19	502	780						Untertest3.avi	0	880	547	72	111	494	668	217	0	Content		430	669	9513596	1198684960
9530	10:43:22.123	00:00:09.530	572	-1024	-768	-1	-1	-1	-1	4	-1024	-768	-1	-1	-1	-1	4		0	0						Untertest3.avi	0	880	547	72	111				0	Content		-72	-111	9530470	1198701834
9547	10:43:22.140	00:00:09.546	573	-1024	-768	-1	-1	-1	-1	4	-1024	-768	-1	-1	-1	-1	4		0	0						Untertest3.avi	0	880	547	72	111				0	Content		-72	-111	9546966	1198718330
9564	10:43:22.157	00:00:09.563	574	-1024	-768	-1	-1	-1	-1	4	-1024	-768	-1	-1	-1	-1	4		0	0						Untertest3.avi	0	880	547	72	111				0	Content		-72	-111	9563589	1198734953
9580	10:43:22.173	00:00:09.580	575	-1024	-768	-1	-1	-1	-1	4	-1024	-768	-1	-1	-1	-1	4		0	0						Untertest3.avi	0	880	547	72	111				0	Content		-72	-111	9580213	1198751577
9597	10:43:22.190	00:00:09.596	576	-1024	-768	-1	-1	-1	-1	4	-1024	-768	-1	-1	-1	-1	4		0	0						Untertest3.avi	0	880	547	72	111				0	Content		-72	-111	9596962	1198768326
9614	10:43:22.207	00:00:09.613	577	-1024	-768	-1	-1	-1	-1	4	-1024	-768	-1	-1	-1	-1	4		0	0						Untertest3.avi	0	880	547	72	111				0	Content		-72	-111	9613584	1198784948
9630	10:43:22.223	00:00:09.630	578	-1024	-768	-1	-1	-1	-1	4	-1024	-768	-1	-1	-1	-1	4		0	0						Untertest3.avi	0	880	547	72	111				0	Content		-72	-111	9630333	1198801697
9647	10:43:22.240	00:00:09.646	579	-1024	-768	-1	-1	-1	-1	4	-1024	-768	-1	-1	-1	-1	4		0	0						Untertest3.avi	0	880	547	72	111				0	Content		-72	-111	9646831	1198818195
9664	10:43:22.257	00:00:09.663	580	590,7624	797,141	0,4016007	0,620756	406,0849	2,80741	3	497,3474	786,9531	0,4019062	0,6207424	406,0849	2,823324	1	20	497	787						Untertest3.avi	0	880	547	72	111	425	676	17	0	Content		425	676	9663578	1198834942
9680	10:43:22.273	00:00:09.680	581	-1024	-768	-1	-1	-1	-1	4	-1024	-768	-1	-1	-1	-1	4		0	0						Untertest3.avi	0	880	547	72	111				0	Content		-72	-111	9680203	1198851567
9697	10:43:22.290	00:00:09.696	582	-1024	-768	-1	-1	-1	-1	4	-1024	-768	-1	-1	-1	-1	4		0	0						Untertest3.avi	0	880	547	72	111				0	Content		-72	-111	9696826	1198868190
9713	10:43:22.306	00:00:09.713	583	-1024	-768	-1	-1	-1	-1	4	-1024	-768	-1	-1	-1	-1	4		0	0						Untertest3.avi	0	880	547	72	111				0	Content		-72	-111	9713448	1198884812
9730	10:43:22.323	00:00:09.730	584	-1024	-768	-1	-1	-1	-1	4	-1024	-768	-1	-1	-1	-1	4		0	0						Untertest3.avi	0	880	547	72	111				0	Content		-72	-111	9730071	1198901435
9747	10:43:22.340	00:00:09.746	585	-1024	-768	-1	-1	-1	-1	4	-1024	-768	-1	-1	-1	-1	4		0	0						Untertest3.avi	0	880	547	72	111				0	Content		-72	-111	9746817	1198918181
9763	10:43:22.356	00:00:09.763	586	-1024	-768	-1	-1	-1	-1	4	-1024	-768	-1	-1	-1	-1	4		0	0						Untertest3.avi	0	880	547	72	111				0	Content		-72	-111	9763441	1198934805
9780	10:43:22.373	00:00:09.780	587	-1024	-768	-1	-1	-1	-1	4	-1024	-768	-1	-1	-1	-1	4		0	0						Untertest3.avi	0	880	547	72	111				0	Content		-72	-111	9780066	1198951430
9797	10:43:22.390	00:00:09.796	588	526,2711	802,5541	0,3841461	0,6205386	427,8296	3,113225	1	384,8404	792,3824	0,3838527	0,620496	427,8301	3,131263	3	21	526	803						Untertest3.avi	0	880	547	72	111	486	675	233	0	Content		454	692	9796689	1198968053
9813	10:43:22.406	00:00:09.813	589	-1024	-768	-1	-1	-1	-1	4	-1024	-768	-1	-1	-1	-1	4	21	0	0						Untertest3.avi	0	880	547	72	111	486	675	233	0	Content		-72	-111	9813436	1198984800
9830	10:43:22.423	00:00:09.830	590	-1024	-768	-1	-1	-1	-1	4	-1024	-768	-1	-1	-1	-1	4	21	0	0						Untertest3.avi	0	880	547	72	111	486	675	233	0	Content		-72	-111	9830184	1199001548
9847	10:43:22.440	00:00:09.846	591	589,6045	743,2018	0,3847736	0,6215638	427,8387	3,170416	1	491,638	729,4171	0,3835546	0,6215541	431,8572	3,21787	3	21	590	743						Untertest3.avi	0	880	547	72	111	486	675	233	0	Content		518	632	9846807	1199018171
9863	10:43:22.456	00:00:09.863	592	-1024	-768	-1	-1	-1	-1	4	-1024	-768	-1	-1	-1	-1	4	21	0	0						Untertest3.avi	0	880	547	72	111	486	675	233	0	Content		-72	-111	9863428	1199034792
9880	10:43:22.473	00:00:09.880	593	-1024	-768	-1	-1	-1	-1	4	-1024	-768	-1	-1	-1	-1	4	21	0	0						Untertest3.avi	0	880	547	72	111	486	675	233	0	Content		-72	-111	9880051	1199051415
9897	10:43:22.490	00:00:09.896	594	593,6019	764,1677	0,3846974	0,6213199	427,8387	3,336526	1	454,866	760,4398	0,3949482	0,6212943	399,6834	3,151906	3	21	594	764						Untertest3.avi	0	880	547	72	111	486	675	233	0	Content		522	653	9896924	1199068288
9913	10:43:22.506	00:00:09.913	595	-1024	-768	-1	-1	-1	-1	4	-1024	-768	-1	-1	-1	-1	4	21	0	0						Untertest3.avi	0	880	547	72	111	486	675	233	0	Content		-72	-111	9913294	1199084658
9930	10:43:22.523	00:00:09.930	596	-1024	-768	-1	-1	-1	-1	4	-1024	-768	-1	-1	-1	-1	4	21	0	0						Untertest3.avi	0	880	547	72	111	486	675	233	0	Content		-72	-111	9930013	1199101377
9947	10:43:22.540	00:00:09.946	597	-1024	-768	-1	-1	-1	-1	4	-1024	-768	-1	-1	-1	-1	4	21	0	0						Untertest3.avi	0	880	547	72	111	486	675	233	0	Content		-72	-111	9946680	1199118044
9963	10:43:22.556	00:00:09.963	598	-1024	-768	-1	-1	-1	-1	4	-1024	-768	-1	-1	-1	-1	4	21	0	0						Untertest3.avi	0	880	547	72	111	486	675	233	0	Content		-72	-111	9963367	1199134731
9980	10:43:22.573	00:00:09.980	599	617,1136	792,986	0,4070246	0,6204474	427,8386	2,978058	3	485,8818	786,6388	0,3997694	0,6204903	399,6833	2,814661	1	21	486	787						Untertest3.avi	0	880	547	72	111	486	675	233	0	Content		414	676	9980117	1199151481
9997	10:43:22.590	00:00:09.996	600	-1024	-768	-1	-1	-1	-1	4	-1024	-768	-1	-1	-1	-1	4	21	0	0						Untertest3.avi	0	880	547	72	111	486	675	233	0	Content		-72	-111	9996739	1199168103
10013	10:43:22.606	00:00:10.013	601	590,4436	784,9542	0,3889965	0,6205336	413,9025	2,62436	1	471,6594	776,9745	0,3943741	0,6205142	399,6834	2,556295	3	21	590	785						Untertest3.avi	0	880	547	72	111	486	675	233	0	Content		518	674	10013359	1199184723
10030	10:43:22.623	00:00:10.029	602	624,5555	798,1533	0,4038219	0,620475	413,9024	2,822834	3	511,9113	789,9827	0,4002177	0,6204907	399,6833	2,749835	1	22	512	790						Untertest3.avi	0	880	547	72	111	417	677	133	0	Content		440	679	10029986	1199201350
10047	10:43:22.640	00:00:10.046	603	-1024	-768	-1	-1	-1	-1	4	-1024	-768	-1	-1	-1	-1	4	22	0	0						Untertest3.avi	0	880	547	72	111	417	677	133	0	Content		-72	-111	10046863	1199218227
10063	10:43:22.656	00:00:10.063	604	594,4414	799,0851	0,4035365	0,6201367	413,9024	2,767759	3	538,2316	784,6247	0,4120801	0,6200644	446,4461	2,983704	1	22	538	785						Untertest3.avi	0	880	547	72	111	417	677	133	0	Content		466	674	10063352	1199234716
10080	10:43:22.673	00:00:10.079	605	573,0787	791,2022	0,3964223	0,6202723	413,9024	2,799762	3	449,1768	784,2665	0,3977174	0,6202777	391,1126	2,673614	1	22	449	784						Untertest3.avi	0	880	547	72	111	417	677	133	0	Content		377	673	10079975	1199251339
10097	10:43:22.690	00:00:10.096	606	-1024	-768	-1	-1	-1	-1	4	-1024	-768	-1	-1	-1	-1	4	22	0	0						Untertest3.avi	0	880	547	72	111	417	677	133	0	Content		-72	-111	10096722	1199268086
10113	10:43:22.706	00:00:10.113	607	593,0692	794,7059	0,3969451	0,6189929	413,9024	2,813405	3	467,4728	787,709	0,3982389	0,6189984	390,9836	2,685804	1	22	467	788						Untertest3.avi	0	880	547	72	111	417	677	133	0	Content		395	677	10113346	1199284710
10130	10:43:22.723	00:00:10.129	608	677,957	817,3942	0,4711515	0,5782684	413,9024	2,745039	3	542,6527	808,8975	0,4713706	0,5782737	390,9836	2,619584	3	22	0	0						Untertest3.avi	0	880	547	72	111	417	677	133	0	Content		-72	-111	10129966	1199301330
10147	10:43:22.740	00:00:10.146	609	676,1576	820,484	0,471205	0,5778356	413,9024	2,685342	3	541,2204	811,632	0,4714234	0,5778409	390,9836	2,56252	3	22	0	0						Untertest3.avi	0	880	547	72	111	417	677	133	0	Content		-72	-111	10146592	1199317956
10163	10:43:22.756	00:00:10.163	610	675,2565	833,5566	0,5371172	0,5375854	413,9024	2,668879	0	454,9122	770,9053	0,3985346	0,6173531	392,1346	2,822324	0	23	565	802						Untertest3.avi	0	880	547	72	111	536	711	383	0	Content		493	691	10163217	1199334581
10180	10:43:22.773	00:00:10.179	611	639,8707	838,567	0,5328406	0,5372847	431,0868	2,657475	0	-1024	-768	-1	-1	-1	-1	4	23	640	839						Untertest3.avi	0	880	547	72	111	536	711	383	0	Content		568	728	10179851	1199351215
10197	10:43:22.790	00:00:10.196	612	769,2192	832,2006	0,5335623	0,5367037	431,0868	2,832784	0	425,6436	775,4229	0,3981196	0,6163405	393,0167	2,886998	0	23	597	804						Untertest3.avi	0	880	547	72	111	536	711	383	0	Content		525	693	10196589	1199367953
10213	10:43:22.806	00:00:10.213	613	803,6901	843,2247	0,5331796	0,5363277	431,0868	2,811065	0	447,4922	780,8459	0,3979321	0,6154816	391,9107	2,775289	0	23	626	812						Untertest3.avi	0	880	547	72	111	536	711	383	0	Content		554	701	10213211	1199384575
10230	10:43:22.823	00:00:10.229	614	-1024	-768	-1	-1	-1	-1	4	-1024	-768	-1	-1	-1	-1	4	23	0	0						Untertest3.avi	0	880	547	72	111	536	711	383	0	Content		-72	-111	10229848	1199401212
10247	10:43:22.840	00:00:10.246	615	731,6826	817,097	0,5312783	0,5362505	431,0868	2,80606	0	456,6403	782,6699	0,397282	0,6145168	391,3139	2,849964	0	23	594	800						Untertest3.avi	0	880	547	72	111	536	711	383	0	Content		522	689	10246587	1199417951
10263	10:43:22.856	00:00:10.263	616	816,1663	834,2836	0,5321626	0,5358977	431,0868	2,823575	0	453,6686	767,9913	0,396895	0,6146566	391,3802	2,828506	0	23	635	801						Untertest3.avi	0	880	547	72	111	536	711	383	0	Content		563	690	10263211	1199434575
10280	10:43:22.873	00:00:10.279	617	-1024	-768	-1	-1	-1	-1	4	-1024	-768	-1	-1	-1	-1	4	23	0	0						Untertest3.avi	0	880	547	72	111	536	711	383	0	Content		-72	-111	10279847	1199451211
10296	10:43:22.889	00:00:10.296	618	669,6747	836,733	0,5303689	0,5359545	431,0868	2,919177	0	428,4983	783,5962	0,3964551	0,6151899	391,3802	2,891054	0	23	549	810						Untertest3.avi	0	880	547	72	111	536	711	383	0	Content		477	699	10296459	1199467823
10313	10:43:22.906	00:00:10.313	619	774,9917	856,7928	0,5321717	0,5367661	431,0868	2,895861	0	434,5251	791,2024	0,3970936	0,6161378	391,649	2,88103	0	23	605	824						Untertest3.avi	0	880	547	72	111	536	711	383	0	Content		533	713	10313083	1199484447
10330	10:43:22.923	00:00:10.329	620	721,5862	860,1104	0,5361263	0,5372609	416,778	2,872545	0	417,4218	794,9423	0,39078	0,6160998	407,5154	2,973408	0	23	570	828						Untertest3.avi	0	880	547	72	111	536	711	383	0	Content		498	717	10329871	1199501235
10346	10:43:22.939	00:00:10.346	621	746,4609	872,3628	0,5362862	0,5371625	416,778	2,801039	0	441,6036	790,5566	0,3973953	0,6163324	391,8264	2,890929	0	23	594	831						Untertest3.avi	0	880	547	72	111	536	711	383	0	Content		522	720	10346456	1199517820
10363	10:43:22.956	00:00:10.363	622	749,7251	840,7162	0,5363922	0,537176	416,778	2,831832	0	420,9279	770,8197	0,3975858	0,6166404	391,8265	2,97804	0	23	585	806						Untertest3.avi	0	880	547	72	111	536	711	383	0	Content		513	695	10363079	1199534443
10380	10:43:22.973	00:00:10.379	623	-1024	-768	-1	-1	-1	-1	4	419,5056	765,6265	0,3969319	0,615306	393,7652	2,977642	0	23	420	766						Untertest3.avi	0	880	547	72	111	536	711	383	0	Content		348	655	10379704	1199551068
10396	10:43:22.989	00:00:10.396	624	757,8634	843,7385	0,536512	0,5363359	416,778	2,987481	0	494,5852	808,4034	0,39872	0,6142915	393,7652	2,937568	0	23	626	826						Untertest3.avi	0	880	547	72	111	536	711	383	0	Content		554	715	10396453	1199567817
10413	10:43:23.006	00:00:10.413	625	778,6487	861,7593	0,5367393	0,5355589	416,778	3,027591	0	405,1876	792,9564	0,3971584	0,613777	391,2798	2,971348	0	23	592	827						Untertest3.avi	0	880	547	72	111	536	711	383	0	Content		520	716	10413075	1199584439
10430	10:43:23.023	00:00:10.429	626	-1024	-768	-1	-1	-1	-1	4	-1024	-768	-1	-1	-1	-1	4	23	0	0						Untertest3.avi	0	880	547	72	111	536	711	383	0	Content		-72	-111	10429699	1199601063
10446	10:43:23.039	00:00:10.446	627	776,0682	837,4067	0,5368013	0,5350903	416,778	2,996507	0	466,7943	790,9191	0,3979884	0,6126709	391,2799	3,052036	0	23	621	814						Untertest3.avi	0	880	547	72	111	536	711	383	0	Content		549	703	10446323	1199617687
10463	10:43:23.056	00:00:10.463	628	786,5313	856,2242	0,5368345	0,5343437	416,778	2,967676	0	-1024	-768	-1	-1	-1	-1	4	23	787	856						Untertest3.avi	0	880	547	72	111	536	711	383	0	Content		715	745	10463070	1199634434
10480	10:43:23.073	00:00:10.479	629	786,5469	847,4918	0,535163	0,5340405	422,8603	2,950657	0	-1024	-768	-1	-1	-1	-1	4	23	787	847						Untertest3.avi	0	880	547	72	111	536	711	383	0	Content		715	736	10479694	1199651058
10496	10:43:23.089	00:00:10.496	630	759,6207	863,4221	0,5352651	0,5332567	422,8604	2,917759	0	445,8744	801,2997	0,3978254	0,6112471	390,4473	2,912121	0	23	603	832						Untertest3.avi	0	880	547	72	111	536	711	383	0	Content		531	721	10496318	1199667682
10513	10:43:23.106	00:00:10.512	631	769,2095	872,0129	0,5353057	0,5330925	422,8604	3,045505	0	475,7912	772,5331	0,3977691	0,6112854	390,4473	2,918037	0	23	623	822						Untertest3.avi	0	880	547	72	111	536	711	383	0	Content		551	711	10512941	1199684305
10530	10:43:23.123	00:00:10.529	632	-1024	-768	-1	-1	-1	-1	4	-1024	-768	-1	-1	-1	-1	4	23	0	0						Untertest3.avi	0	880	547	72	111	536	711	383	0	Content		-72	-111	10529691	1199701055
10546	10:43:23.139	00:00:10.546	633	764,1434	842,5914	0,5356456	0,5331539	422,8604	3,001545	0	460,1453	807,4195	0,3981052	0,6108175	390,7825	2,861908	0	24	612	825						Untertest3.avi	0	880	547	72	111	417	706	100	0	Content		540	714	10546314	1199717678
10563	10:43:23.156	00:00:10.562	634	789,7859	870,0948	0,5357326	0,5332389	422,8604	3,050802	0	468,9527	798,848	0,3981233	0,611524	391,3755	2,815345	0	24	629	834						Untertest3.avi	0	880	547	72	111	417	706	100	0	Content		557	723	10562936	1199734300
10580	10:43:23.173	00:00:10.579	635	-1024	-768	-1	-1	-1	-1	4	488,7019	817,335	0,3942945	0,6119492	402,6969	2,688645	0	24	489	817						Untertest3.avi	0	880	547	72	111	417	706	100	0	Content		417	706	10579562	1199750926
10596	10:43:23.189	00:00:10.596	636	-1024	-768	-1	-1	-1	-1	4	-1024	-768	-1	-1	-1	-1	4	24	0	0						Untertest3.avi	0	880	547	72	111	417	706	100	0	Content		-72	-111	10596308	1199767672
10613	10:43:23.206	00:00:10.612	637	-1024	-768	-1	-1	-1	-1	4	455,1089	784,7667	0,3986406	0,6138355	391,3755	2,952471	0	24	455	785						Untertest3.avi	0	880	547	72	111	417	706	100	0	Content		383	674	10612930	1199784294
10630	10:43:23.223	00:00:10.629	638	-1024	-768	-1	-1	-1	-1	4	-1024	-768	-1	-1	-1	-1	4	24	0	0						Untertest3.avi	0	880	547	72	111	417	706	100	0	Content		-72	-111	10629556	1199800920
10646	10:43:23.239	00:00:10.646	639	695,3328	840,3796	0,5436251	0,5379256	397,8194	2,846882	1	598,8574	843,993	0,5414883	0,5375298	391,3755	2,729936	3	25	695	840						Untertest3.avi	0	880	547	72	111	549	710	283	0	Content		623	729	10646181	1199817545
10663	10:43:23.256	00:00:10.662	640	705,9188	853,9716	0,544132	0,5396131	397,8194	2,882704	0	434,0139	779,1594	0,3994405	0,6177987	391,3755	3,015414	0	25	570	817						Untertest3.avi	0	880	547	72	111	549	710	283	0	Content		498	706	10662928	1199834292
10680	10:43:23.273	00:00:10.679	641	-1024	-768	-1	-1	-1	-1	4	-1024	-768	-1	-1	-1	-1	4	25	0	0						Untertest3.avi	0	880	547	72	111	549	710	283	0	Content		-72	-111	10679553	1199850917
10696	10:43:23.289	00:00:10.696	642	680,0285	830,2158	0,5448682	0,5414448	398,2996	2,925226	0	-1024	-768	-1	-1	-1	-1	4	25	680	830						Untertest3.avi	0	880	547	72	111	549	710	283	0	Content		608	719	10696175	1199867539
10713	10:43:23.306	00:00:10.712	643	714,2485	833,9405	0,533715	0,5419163	434,0676	2,98862	0	437,6841	796,3047	0,4002082	0,6195372	391,3755	3,056169	0	25	576	815						Untertest3.avi	0	880	547	72	111	549	710	283	0	Content		504	704	10712804	1199884168
10729	10:43:23.322	00:00:10.729	644	721,794	830,2057	0,5374148	0,5420781	421,1944	2,990821	0	-1024	-768	-1	-1	-1	-1	4	25	722	830						Untertest3.avi	0	880	547	72	111	549	710	283	0	Content		650	719	10729420	1199900784
10746	10:43:23.339	00:00:10.746	645	691,8033	821,1985	0,5455399	0,5421996	398,1494	2,7971	0	469,6805	810,7587	0,4042211	0,6192739	402,6969	3,027889	0	25	581	816						Untertest3.avi	0	880	547	72	111	549	710	283	0	Content		509	705	10746168	1199917532
10763	10:43:23.356	00:00:10.762	646	713,7943	763,0515	0,5457198	0,5428178	398,7158	2,476323	0	513,9824	799,2926	0,4037803	0,6196188	398,7159	2,920749	0	25	614	781						Untertest3.avi	0	880	547	72	111	549	710	283	0	Content		542	670	10762795	1199934159
10779	10:43:23.372	00:00:10.779	647	-1024	-768	-1	-1	-1	-1	4	533,1255	804,4426	0,4012238	0,6211504	392,0107	2,896276	0	25	533	804						Untertest3.avi	0	880	547	72	111	549	710	283	0	Content		461	693	10779416	1199950780
10796	10:43:23.389	00:00:10.796	648	750,9168	846,5068	0,5454212	0,5451363	398,7158	2,87255	0	481,1081	795,7521	0,40097	0,6216059	392,0108	3,054329	0	25	616	821						Untertest3.avi	0	880	547	72	111	549	710	283	0	Content		544	710	10796037	1199967401
10813	10:43:23.406	00:00:10.812	649	781,092	859,4987	0,5457435	0,5455783	398,7158	2,861493	0	507,8695	796,7869	0,4014948	0,6222049	390,868	2,959264	0	25	644	828						Untertest3.avi	0	880	547	72	111	549	710	283	0	Content		572	717	10812789	1199984153
10829	10:43:23.422	00:00:10.829	650	-1024	-768	-1	-1	-1	-1	4	-1024	-768	-1	-1	-1	-1	4	25	0	0						Untertest3.avi	0	880	547	72	111	549	710	283	0	Content		-72	-111	10829412	1200000776
10846	10:43:23.439	00:00:10.846	651	786,2513	858,5378	0,5458055	0,5468685	398,7158	2,777258	0	498,8391	789,7158	0,4010904	0,6236361	392,1825	2,958865	0	25	643	824						Untertest3.avi	0	880	547	72	111	549	710	283	0	Content		571	713	10846035	1200017399
10863	10:43:23.456	00:00:10.862	652	774,4582	858,9699	0,5458199	0,5476316	398,7158	2,945455	0	459,1054	783,4845	0,4010472	0,6244144	392,1826	2,958241	0	25	617	821						Untertest3.avi	0	880	547	72	111	549	710	283	0	Content		545	710	10862657	1200034021
10879	10:43:23.472	00:00:10.879	653	748,5462	841,6697	0,5458264	0,5483552	398,7158	2,861992	0	501,6265	789,3239	0,4011157	0,624564	392,1826	2,866467	0	25	625	815						Untertest3.avi	0	880	547	72	111	549	710	283	0	Content		553	704	10879324	1200050688
10896	10:43:23.489	00:00:10.895	654	780,4233	829,9427	0,5411695	0,5484231	413,9898	3,086902	0	-1024	-768	-1	-1	-1	-1	4	25	780	830						Untertest3.avi	0	880	547	72	111	549	710	283	0	Content		708	719	10895949	1200067313
10913	10:43:23.506	00:00:10.912	655	-1024	-768	-1	-1	-1	-1	4	-1024	-768	-1	-1	-1	-1	4	25	0	0						Untertest3.avi	0	880	547	72	111	549	710	283	0	Content		-72	-111	10912696	1200084060
10929	10:43:23.522	00:00:10.929	656	-1024	-768	-1	-1	-1	-1	4	510,4977	750,4672	0,4025547	0,6235223	392,1826	2,98355	0	26	510	750						Untertest3.avi	0	880	547	72	111	514	617	216	0	Content		438	639	10929317	1200100681
10946	10:43:23.539	00:00:10.945	657	-1024	-768	-1	-1	-1	-1	4	-1024	-768	-1	-1	-1	-1	4	26	0	0						Untertest3.avi	0	880	547	72	111	514	617	216	0	Content		-72	-111	10945940	1200117304
10963	10:43:23.556	00:00:10.962	658	-1024	-768	-1	-1	-1	-1	4	-1024	-768	-1	-1	-1	-1	4	26	0	0						Untertest3.avi	0	880	547	72	111	514	617	216	0	Content		-72	-111	10962568	1200133932
10979	10:43:23.572	00:00:10.979	659	-1024	-768	-1	-1	-1	-1	4	585,5814	720,3204	0,419072	0,6233847	452,9315	3,559459	0	26	586	720						Untertest3.avi	0	880	547	72	111	514	617	216	0	Content		514	609	10979310	1200150674
10996	10:43:23.589	00:00:10.995	660	-1024	-768	-1	-1	-1	-1	4	-1024	-768	-1	-1	-1	-1	4	26	0	0						Untertest3.avi	0	880	547	72	111	514	617	216	0	Content		-72	-111	10995934	1200167298
11013	10:43:23.606	00:00:11.012	661	-1024	-768	-1	-1	-1	-1	4	508,2116	736,5019	0,4177397	0,6234587	452,9315	3,434932	0	26	508	737						Untertest3.avi	0	880	547	72	111	514	617	216	0	Content		436	626	11012558	1200183922
11029	10:43:23.622	00:00:11.029	662	-1024	-768	-1	-1	-1	-1	4	589,2865	717,7344	0,4190919	0,6241543	452,9315	3,536278	0	26	589	718						Untertest3.avi	0	880	547	72	111	514	617	216	0	Content		517	607	11029180	1200200544
11046	10:43:23.639	00:00:11.045	663	-1024	-768	-1	-1	-1	-1	4	-1024	-768	-1	-1	-1	-1	4	26	0	0						Untertest3.avi	0	880	547	72	111	514	617	216	0	Content		-72	-111	11045931	1200217295
11063	10:43:23.656	00:00:11.062	664	-1024	-768	-1	-1	-1	-1	4	-1024	-768	-1	-1	-1	-1	4	26	0	0						Untertest3.avi	0	880	547	72	111	514	617	216	0	Content		-72	-111	11062554	1200233918
11079	10:43:23.672	00:00:11.079	665	-1024	-768	-1	-1	-1	-1	4	-1024	-768	-1	-1	-1	-1	4	26	0	0						Untertest3.avi	0	880	547	72	111	514	617	216	0	Content		-72	-111	11079176	1200250540
11096	10:43:23.689	00:00:11.095	666	-1024	-768	-1	-1	-1	-1	4	-1024	-768	-1	-1	-1	-1	4	26	0	0						Untertest3.avi	0	880	547	72	111	514	617	216	0	Content		-72	-111	11095862	1200267226
11113	10:43:23.706	00:00:11.112	667	-1024	-768	-1	-1	-1	-1	4	-1024	-768	-1	-1	-1	-1	4	26	0	0						Untertest3.avi	0	880	547	72	111	514	617	216	0	Content		-72	-111	11112529	1200283893
11129	10:43:23.722	00:00:11.129	668	798,2657	794,5009	0,5531347	0,5516013	414,4918	2,831962	0	558,0355	718,5385	0,4181972	0,6266916	452,9315	3,567435	0	26	678	757						Untertest3.avi	0	880	547	72	111	514	617	216	0	Content		606	646	11129181	1200300545
11146	10:43:23.739	00:00:11.145	669	-1024	-768	-1	-1	-1	-1	4	-1024	-768	-1	-1	-1	-1	4		0	0						Untertest3.avi	0	880	547	72	111				0	Content		-72	-111	11145812	1200317176
11162	10:43:23.755	00:00:11.162	670	-1024	-768	-1	-1	-1	-1	4	-1024	-768	-1	-1	-1	-1	4		0	0						Untertest3.avi	0	880	547	72	111				0	Content		-72	-111	11162420	1200333784
11179	10:43:23.772	00:00:11.179	671	-1024	-768	-1	-1	-1	-1	4	-1024	-768	-1	-1	-1	-1	4		0	0						Untertest3.avi	0	880	547	72	111				0	Content		-72	-111	11179182	1200350546
11196	10:43:23.789	00:00:11.195	672	-1024	-768	-1	-1	-1	-1	4	-1024	-768	-1	-1	-1	-1	4		0	0						Untertest3.avi	0	880	547	72	111				0	Content		-72	-111	11195805	1200367169
11212	10:43:23.805	00:00:11.212	673	-1024	-768	-1	-1	-1	-1	4	-1024	-768	-1	-1	-1	-1	4		0	0						Untertest3.avi	0	880	547	72	111				0	Content		-72	-111	11212416	1200383780
11229	10:43:23.822	00:00:11.229	674	-1024	-768	-1	-1	-1	-1	4	-1024	-768	-1	-1	-1	-1	4		0	0						Untertest3.avi	0	880	547	72	111				0	Content		-72	-111	11229039	1200400403
11246	10:43:23.839	00:00:11.245	675	-1024	-768	-1	-1	-1	-1	4	-1024	-768	-1	-1	-1	-1	4		0	0						Untertest3.avi	0	880	547	72	111				0	Content		-72	-111	11245726	1200417090
11262	10:43:23.855	00:00:11.262	676	-1024	-768	-1	-1	-1	-1	4	-1024	-768	-1	-1	-1	-1	4		0	0						Untertest3.avi	0	880	547	72	111				0	Content		-72	-111	11262394	1200433758
11279	10:43:23.872	00:00:11.279	677	-1024	-768	-1	-1	-1	-1	4	-1024	-768	-1	-1	-1	-1	4		0	0						Untertest3.avi	0	880	547	72	111				0	Content		-72	-111	11279035	1200450399
11296	10:43:23.889	00:00:11.295	678	-1024	-768	-1	-1	-1	-1	4	-1024	-768	-1	-1	-1	-1	4		0	0						Untertest3.avi	0	880	547	72	111				0	Content		-72	-111	11295720	1200467084
11312	10:43:23.905	00:00:11.312	679	-1024	-768	-1	-1	-1	-1	4	-1024	-768	-1	-1	-1	-1	4		0	0						Untertest3.avi	0	880	547	72	111				0	Content		-72	-111	11312387	1200483751
11329	10:43:23.922	00:00:11.329	680	-1024	-768	-1	-1	-1	-1	4	-1024	-768	-1	-1	-1	-1	4		0	0						Untertest3.avi	0	880	547	72	111				0	Content		-72	-111	11329028	1200500392
11346	10:43:23.939	00:00:11.345	681	-1024	-768	-1	-1	-1	-1	4	-1024	-768	-1	-1	-1	-1	4		0	0						Untertest3.avi	0	880	547	72	111				0	Content		-72	-111	11345695	1200517059
11362	10:43:23.955	00:00:11.362	682	1472,086	743,387	0,5557029	0,5548313	408,0664	3,44384	0	-1024	-768	-1	-1	-1	-1	4	27	1472	743						Untertest3.avi	0	880	547	72	111	777	669	100	0	Content		1400	632	11362286	1200533650
11379	10:43:23.972	00:00:11.379	683	859,8862	860,4996	0,5544472	0,5526498	408,0664	2,775762	0	-1024	-768	-1	-1	-1	-1	4	27	860	860						Untertest3.avi	0	880	547	72	111	777	669	100	0	Content		788	749	11379033	1200550397
11396	10:43:23.989	00:00:11.395	684	774,6166	741,9171	0,5483204	0,5555304	408,0664	3,246646	0	-1024	-768	-1	-1	-1	-1	4	27	775	742						Untertest3.avi	0	880	547	72	111	777	669	100	0	Content		703	631	11395647	1200567011
11412	10:43:24.005	00:00:11.412	685	849,1793	810,7392	0,554543	0,553337	408,0664	3,01406	0	-1024	-768	-1	-1	-1	-1	4	27	849	811						Untertest3.avi	0	880	547	72	111	777	669	100	0	Content		777	700	11412269	1200583633
11429	10:43:24.022	00:00:11.428	686	-1024	-768	-1	-1	-1	-1	4	-1024	-768	-1	-1	-1	-1	4	27	0	0						Untertest3.avi	0	880	547	72	111	777	669	100	0	Content		-72	-111	11428926	1200600290
11446	10:43:24.039	00:00:11.445	687	-1024	-768	-1	-1	-1	-1	4	-1024	-768	-1	-1	-1	-1	4	27	0	0						Untertest3.avi	0	880	547	72	111	777	669	100	0	Content		-72	-111	11445593	1200616957
11462	10:43:24.055	00:00:11.462	688	745,5426	784,2138	0,5505656	0,5545791	398,5973	3,099113	0	443,9872	716,192	0,4028967	0,6269569	398,5974	3,291068	0	28	595	750						Untertest3.avi	0	880	547	72	111	573	643	233	0	Content		523	639	11462343	1200633707
11479	10:43:24.072	00:00:11.478	689	732,7192	775,7311	0,5505857	0,5546555	398,6128	3,076812	0	-1024	-768	-1	-1	-1	-1	4	28	733	776						Untertest3.avi	0	880	547	72	111	573	643	233	0	Content		661	665	11478969	1200650333
11496	10:43:24.089	00:00:11.495	690	666,6807	769,9224	0,5501467	0,5551054	397,4043	3,078815	0	-1024	-768	-1	-1	-1	-1	4	28	667	770						Untertest3.avi	0	880	547	72	111	573	643	233	0	Content		595	659	11495591	1200666955
11512	10:43:24.105	00:00:11.512	691	809,7172	757,184	0,5331193	0,55522	466,4061	3,587198	0	604,333	737,0195	0,424117	0,6251679	461,7172	3,812305	0	28	707	747						Untertest3.avi	0	880	547	72	111	573	643	233	0	Content		635	636	11512217	1200683581
11529	10:43:24.122	00:00:11.528	692	721,2248	780,0021	0,5509558	0,5543297	399,0737	2,973805	0	-1024	-768	-1	-1	-1	-1	4	28	721	780						Untertest3.avi	0	880	547	72	111	573	643	233	0	Content		649	669	11528965	1200700329
11546	10:43:24.139	00:00:11.545	693	713,3236	758,6675	0,5580655	0,5541555	417,5172	2,896097	0	-1024	-768	-1	-1	-1	-1	4	28	713	759						Untertest3.avi	0	880	547	72	111	573	643	233	0	Content		641	648	11545588	1200716952
11562	10:43:24.155	00:00:11.562	694	697,7043	774,2587	0,5506803	0,5544167	396,8638	3,001711	0	456,5989	741,4763	0,4058956	0,6249368	390,6362	3,156151	0	28	577	758						Untertest3.avi	0	880	547	72	111	573	643	233	0	Content		505	647	11562212	1200733576
11579	10:43:24.172	00:00:11.578	695	778,565	753,7097	0,5458624	0,5550147	417,5172	3,177605	0	463,8748	741,5695	0,4060395	0,6249424	390,9623	3,088052	0	28	621	748						Untertest3.avi	0	880	547	72	111	573	643	233	0	Content		549	637	11578869	1200750233
11596	10:43:24.189	00:00:11.595	696	778,565	753,7097	0,5514987	0,5544811	397,0891	3,177605	0	-1024	-768	-1	-1	-1	-1	4	28	779	754						Untertest3.avi	0	880	547	72	111	573	643	233	0	Content		707	643	11595586	1200766950
11612	10:43:24.205	00:00:11.612	697	817,7305	776,8718	0,5447267	0,5545105	424,6618	3,001098	0	471,5862	732,0105	0,4060076	0,6249753	391,8275	3,1971	0	28	645	754						Untertest3.avi	0	880	547	72	111	573	643	233	0	Content		573	643	11612209	1200783573
11629	10:43:24.222	00:00:11.628	698	803,0201	773,4699	0,5447436	0,5542015	424,6618	3,094186	0	490,3195	733,9468	0,4062512	0,624854	391,3301	3,073646	0	28	647	754						Untertest3.avi	0	880	547	72	111	573	643	233	0	Content		575	643	11628832	1200800196
11646	10:43:24.239	00:00:11.645	699	709,5852	763,1819	0,5437552	0,5546976	424,6618	3,111175	0	481,5849	734,9267	0,4061995	0,6247603	391,6275	3,133026	0	28	596	749						Untertest3.avi	0	880	547	72	111	573	643	233	0	Content		524	638	11645582	1200816946
11662	10:43:24.255	00:00:11.662	700	757,0363	720,8953	0,5440149	0,5554009	424,6618	2,972691	0	470,4752	728,6	0,4062482	0,6247158	391,6476	3,132793	0	28	614	725						Untertest3.avi	0	880	547	72	111	573	643	233	0	Content		542	614	11662207	1200833571
11679	10:43:24.272	00:00:11.678	701	709,9072	763,4544	0,5514942	0,5544649	396,5724	2,896793	0	529,3972	745,0576	0,4066752	0,6244104	391,6476	3,227236	0	28	620	754						Untertest3.avi	0	880	547	72	111	573	643	233	0	Content		548	643	11678830	1200850194
11695	10:43:24.288	00:00:11.695	702	759,5659	785,0084	0,551497	0,5539979	396,5724	3,018364	0	527,1024	746,2063	0,406155	0,6243836	390,7562	3,234764	0	29	643	766						Untertest3.avi	0	880	547	72	111	617	682	150	0	Content		571	655	11695453	1200866817
11712	10:43:24.305	00:00:11.712	703	752,0032	816,2268	0,5519993	0,5537505	398,5356	3,03414	0	-1024	-768	-1	-1	-1	-1	4	29	752	816						Untertest3.avi	0	880	547	72	111	617	682	150	0	Content		680	705	11712203	1200883567
11729	10:43:24.322	00:00:11.728	704	686,4576	794,4985	0,5511825	0,5539227	396,3832	3,174156	0	-1024	-768	-1	-1	-1	-1	4	29	686	794						Untertest3.avi	0	880	547	72	111	617	682	150	0	Content		614	683	11728826	1200900190
11745	10:43:24.338	00:00:11.745	705	691,7369	792,6354	0,5514258	0,5541067	396,9916	3,205497	0	-1024	-768	-1	-1	-1	-1	4	29	692	793						Untertest3.avi	0	880	547	72	111	617	682	150	0	Content		620	682	11745450	1200916814
11762	10:43:24.355	00:00:11.762	706	689,223	791,5895	0,5512013	0,5539839	396,4316	3,087506	0	-1024	-768	-1	-1	-1	-1	4	29	689	792						Untertest3.avi	0	880	547	72	111	617	682	150	0	Content		617	681	11762074	1200933438
11779	10:43:24.372	00:00:11.778	707	712,7736	783,4249	0,5515356	0,5545259	396,5958	3,033178	0	-1024	-768	-1	-1	-1	-1	4	29	713	783						Untertest3.avi	0	880	547	72	111	617	682	150	0	Content		641	672	11778822	1200950186
11795	10:43:24.388	00:00:11.795	708	752,4108	770,7734	0,5537969	0,5544202	402,4386	3,01831	0	-1024	-768	-1	-1	-1	-1	4	29	752	771						Untertest3.avi	0	880	547	72	111	617	682	150	0	Content		680	660	11795447	1200966811
11812	10:43:24.405	00:00:11.812	709	680,1691	807,1814	0,5521014	0,5565304	396,9243	3,043202	0	-1024	-768	-1	-1	-1	-1	4	29	680	807						Untertest3.avi	0	880	547	72	111	617	682	150	0	Content		608	696	11812071	1200983435
11829	10:43:24.422	00:00:11.828	710	554,9141	912,4737	0,5550041	0,558346	402,4386	3,15073	0	-1024	-768	-1	-1	-1	-1	4	29	555	912						Untertest3.avi	0	880	547	72	111	617	682	150	0	Content		483	801	11828695	1201000059
11845	10:43:24.438	00:00:11.845	711	-1024	-768	-1	-1	-1	-1	4	-1024	-768	-1	-1	-1	-1	4		0	0						Untertest3.avi	0	880	547	72	111				0	Content		-72	-111	11845445	1201016809
11862	10:43:24.455	00:00:11.862	712	-1024	-768	-1	-1	-1	-1	4	-1024	-768	-1	-1	-1	-1	4		0	0						Untertest3.avi	0	880	547	72	111				0	Content		-72	-111	11862061	1201033425
11879	10:43:24.472	00:00:11.878	713	-1024	-768	-1	-1	-1	-1	4	-1024	-768	-1	-1	-1	-1	4		0	0						Untertest3.avi	0	880	547	72	111				0	Content		-72	-111	11878689	1201050053
11895	10:43:24.488	00:00:11.895	714	-1024	-768	-1	-1	-1	-1	4	-1024	-768	-1	-1	-1	-1	4		0	0						Untertest3.avi	0	880	547	72	111				0	Content		-72	-111	11895313	1201066677
11912	10:43:24.505	00:00:11.912	715	-1024	-768	-1	-1	-1	-1	4	-1024	-768	-1	-1	-1	-1	4		0	0						Untertest3.avi	0	880	547	72	111				0	Content		-72	-111	11912062	1201083426
11929	10:43:24.522	00:00:11.928	716	-1024	-768	-1	-1	-1	-1	4	-1024	-768	-1	-1	-1	-1	4		0	0						Untertest3.avi	0	880	547	72	111				0	Content		-72	-111	11928684	1201100048
11945	10:43:24.538	00:00:11.945	717	-1024	-768	-1	-1	-1	-1	4	-1024	-768	-1	-1	-1	-1	4		0	0						Untertest3.avi	0	880	547	72	111				0	Content		-72	-111	11945310	1201116674
11962	10:43:24.555	00:00:11.961	718	-1024	-768	-1	-1	-1	-1	4	270,456	924,1478	0,4116146	0,6288348	396,9243	3,22752	0	30	270	924						Untertest3.avi	0	880	547	72	111	198	813	17	0	Content		198	813	11961934	1201133298
11979	10:43:24.572	00:00:11.978	719	-1024	-768	-1	-1	-1	-1	4	-1024	-768	-1	-1	-1	-1	4		0	0						Untertest3.avi	0	880	547	72	111				0	Content		-72	-111	11978602	1201149966
11995	10:43:24.588	00:00:11.995	720	-1024	-768	-1	-1	-1	-1	4	-1024	-768	-1	-1	-1	-1	4		0	0						Untertest3.avi	0	880	547	72	111				0	Content		-72	-111	11995226	1201166590
12012	10:43:24.605	00:00:12.011	721	-1024	-768	-1	-1	-1	-1	4	-1024	-768	-1	-1	-1	-1	4		0	0						Untertest3.avi	0	880	547	72	111				0	Content		-72	-111	12011849	1201183213
12029	10:43:24.622	00:00:12.028	722	-1024	-768	-1	-1	-1	-1	4	-1024	-768	-1	-1	-1	-1	4		0	0						Untertest3.avi	0	880	547	72	111				0	Content		-72	-111	12028598	1201199962
12045	10:43:24.638	00:00:12.045	723	-1024	-768	-1	-1	-1	-1	4	-1024	-768	-1	-1	-1	-1	4		0	0						Untertest3.avi	0	880	547	72	111				0	Content		-72	-111	12045223	1201216587
12062	10:43:24.655	00:00:12.061	724	-1024	-768	-1	-1	-1	-1	4	-1024	-768	-1	-1	-1	-1	4		0	0						Untertest3.avi	0	880	547	72	111				0	Content		-72	-111	12061972	1201233336
12078	10:43:24.671	00:00:12.078	725	-1024	-768	-1	-1	-1	-1	4	-1024	-768	-1	-1	-1	-1	4		0	0						Untertest3.avi	0	880	547	72	111				0	Content		-72	-111	12078470	1201249834
12095	10:43:24.688	00:00:12.095	726	-1024	-768	-1	-1	-1	-1	4	-1024	-768	-1	-1	-1	-1	4		0	0						Untertest3.avi	0	880	547	72	111				0	Content		-72	-111	12095215	1201266579
12112	10:43:24.705	00:00:12.111	727	-1024	-768	-1	-1	-1	-1	4	-1024	-768	-1	-1	-1	-1	4		0	0						Untertest3.avi	0	880	547	72	111				0	Content		-72	-111	12111842	1201283206
12129	10:43:24.722	00:00:12.128	728	-1024	-768	-1	-1	-1	-1	4	-1024	-768	-1	-1	-1	-1	4		0	0						Untertest3.avi	0	880	547	72	111				0	Content		-72	-111	12128590	1201299954
12145	10:43:24.738	00:00:12.145	729	-1024	-768	-1	-1	-1	-1	4	241,2957	904,9219	0,4125755	0,6287711	401,4424	3,310387	0	31	241	905						Untertest3.avi	0	880	547	72	111	746	792	116	0	Content		169	794	12145214	1201316578
12162	10:43:24.755	00:00:12.161	730	-1024	-768	-1	-1	-1	-1	4	817,853	910,5251	0,4198858	0,6290912	401,4424	3,219481	0	31	818	911						Untertest3.avi	0	880	547	72	111	746	792	116	0	Content		746	800	12161853	1201333217
12178	10:43:24.771	00:00:12.178	731	-1024	-768	-1	-1	-1	-1	4	-1024	-768	-1	-1	-1	-1	4	31	0	0						Untertest3.avi	0	880	547	72	111	746	792	116	0	Content		-72	-111	12178463	1201349827
12195	10:43:24.788	00:00:12.195	732	-1024	-768	-1	-1	-1	-1	4	-1024	-768	-1	-1	-1	-1	4	31	0	0						Untertest3.avi	0	880	547	72	111	746	792	116	0	Content		-72	-111	12195086	1201366450
12212	10:43:24.805	00:00:12.211	733	-1024	-768	-1	-1	-1	-1	4	909,5698	902,3824	0,4209461	0,6289715	401,4424	3,336669	0	31	910	902						Untertest3.avi	0	880	547	72	111	746	792	116	0	Content		838	791	12211837	1201383201
12228	10:43:24.821	00:00:12.228	734	-1024	-768	-1	-1	-1	-1	4	-1024	-768	-1	-1	-1	-1	4	31	0	0						Untertest3.avi	0	880	547	72	111	746	792	116	0	Content		-72	-111	12228460	1201399824
12245	10:43:24.838	00:00:12.245	735	576,5557	882,9841	0,5535131	0,5590228	401,4424	3,257986	0	346,6622	859,8279	0,4113663	0,6273611	401,4424	3,330459	0	31	462	871						Untertest3.avi	0	880	547	72	111	746	792	116	0	Content		390	760	12245084	1201416448
12262	10:43:24.855	00:00:12.261	736	-1024	-768	-1	-1	-1	-1	4	-1024	-768	-1	-1	-1	-1	4		0	0						Untertest3.avi	0	880	547	72	111				0	Content		-72	-111	12261707	1201433071
12278	10:43:24.871	00:00:12.278	737	-1024	-768	-1	-1	-1	-1	4	-1024	-768	-1	-1	-1	-1	4		0	0						Untertest3.avi	0	880	547	72	111				0	Content		-72	-111	12278453	1201449817
12295	10:43:24.888	00:00:12.295	738	-1024	-768	-1	-1	-1	-1	4	-1024	-768	-1	-1	-1	-1	4		0	0						Untertest3.avi	0	880	547	72	111				0	Content		-72	-111	12295077	1201466441
12312	10:43:24.905	00:00:12.311	739	-1024	-768	-1	-1	-1	-1	4	-1024	-768	-1	-1	-1	-1	4		0	0						Untertest3.avi	0	880	547	72	111				0	Content		-72	-111	12311696	1201483060
12328	10:43:24.921	00:00:12.328	740	-1024	-768	-1	-1	-1	-1	4	-1024	-768	-1	-1	-1	-1	4		0	0						Untertest3.avi	0	880	547	72	111				0	Content		-72	-111	12328319	1201499683
12345	10:43:24.938	00:00:12.345	741	-1024	-768	-1	-1	-1	-1	4	-1024	-768	-1	-1	-1	-1	4		0	0						Untertest3.avi	0	880	547	72	111				0	Content		-72	-111	12345068	1201516432
12362	10:43:24.955	00:00:12.361	742	-1024	-768	-1	-1	-1	-1	4	-1024	-768	-1	-1	-1	-1	4		0	0						Untertest3.avi	0	880	547	72	111				0	Content		-72	-111	12361691	1201533055
12378	10:43:24.971	00:00:12.378	743	-1024	-768	-1	-1	-1	-1	4	-1024	-768	-1	-1	-1	-1	4		0	0						Untertest3.avi	0	880	547	72	111				0	Content		-72	-111	12378313	1201549677
12395	10:43:24.988	00:00:12.394	744	712,7551	857,5986	0,5639029	0,5584553	430,1373	3,348046	0	456,714	788,8632	0,4181672	0,6272621	430,1373	3,600553	0	32	585	823						Untertest3.avi	0	880	547	72	111	470	695	683	0	Content		513	712	12394952	1201566316
12412	10:43:25.005	00:00:12.411	745	-1024	-768	-1	-1	-1	-1	4	-1024	-768	-1	-1	-1	-1	4	32	0	0						Untertest3.avi	0	880	547	72	111	470	695	683	0	Content		-72	-111	12411695	1201583059
12428	10:43:25.021	00:00:12.428	746	-1024	-768	-1	-1	-1	-1	4	-1024	-768	-1	-1	-1	-1	4	32	0	0						Untertest3.avi	0	880	547	72	111	470	695	683	0	Content		-72	-111	12428313	1201599677
12445	10:43:25.038	00:00:12.444	747	654,4372	813,2851	0,5504394	0,55984	402,3977	2,840733	3	549,0476	804,6872	0,5519434	0,5598257	397,5251	2,826848	1	32	549	805						Untertest3.avi	0	880	547	72	111	470	695	683	0	Content		477	694	12444936	1201616300
12462	10:43:25.055	00:00:12.461	748	654,8729	803,6592	0,5504224	0,5598577	402,3977	2,828236	3	549,6926	795,1697	0,5519264	0,5598434	397,5251	2,814375	1	32	550	795						Untertest3.avi	0	880	547	72	111	470	695	683	0	Content		478	684	12461556	1201632920
12478	10:43:25.071	00:00:12.478	749	-1024	-768	-1	-1	-1	-1	4	-1024	-768	-1	-1	-1	-1	4	32	0	0						Untertest3.avi	0	880	547	72	111	470	695	683	0	Content		-72	-111	12478305	1201649669
12495	10:43:25.088	00:00:12.494	750	665,3685	798,4581	0,5501348	0,5598713	402,9529	2,820817	3	547,2307	791,1158	0,5536696	0,5598543	390,7998	2,758847	1	32	547	791						Untertest3.avi	0	880	547	72	111	470	695	683	0	Content		475	680	12494927	1201666291
12512	10:43:25.105	00:00:12.511	751	-1024	-768	-1	-1	-1	-1	4	-1024	-768	-1	-1	-1	-1	4	32	0	0						Untertest3.avi	0	880	547	72	111	470	695	683	0	Content		-72	-111	12511550	1201682914
12528	10:43:25.121	00:00:12.528	752	-1024	-768	-1	-1	-1	-1	4	-1024	-768	-1	-1	-1	-1	4	32	0	0						Untertest3.avi	0	880	547	72	111	470	695	683	0	Content		-72	-111	12528172	1201699536
12545	10:43:25.138	00:00:12.544	753	728,9138	838,1706	0,5470567	0,5588899	415,8878	2,914629	3	578,0114	828,1053	0,5540212	0,558868	390,7998	2,766449	1	32	578	828						Untertest3.avi	0	880	547	72	111	470	695	683	0	Content		506	717	12544921	1201716285
12562	10:43:25.155	00:00:12.561	754	746,0081	815,1469	0,5472748	0,5584472	415,8878	3,026961	3	593,4707	807,6733	0,5542358	0,5584252	390,7998	2,872664	1	32	593	808						Untertest3.avi	0	880	547	72	111	470	695	683	0	Content		521	697	12561539	1201732903
12578	10:43:25.171	00:00:12.578	755	-1024	-768	-1	-1	-1	-1	4	-1024	-768	-1	-1	-1	-1	4	32	0	0						Untertest3.avi	0	880	547	72	111	470	695	683	0	Content		-72	-111	12578198	1201749562
12595	10:43:25.188	00:00:12.594	756	-1024	-768	-1	-1	-1	-1	4	-1024	-768	-1	-1	-1	-1	4	32	0	0						Untertest3.avi	0	880	547	72	111	470	695	683	0	Content		-72	-111	12594865	1201766229
12612	10:43:25.205	00:00:12.611	757	669,3834	819,2434	0,5516425	0,5580487	398,4193	2,914408	0	419,5217	800,0722	0,4064825	0,6282632	390,7999	3,126116	0	32	544	810						Untertest3.avi	0	880	547	72	111	470	695	683	0	Content		472	699	12611507	1201782871
12628	10:43:25.221	00:00:12.628	758	659,4715	818,7058	0,551746	0,5578963	398,0535	2,922059	0	396,0307	799,9261	0,4065131	0,628221	390,7999	3,151314	0	32	528	809						Untertest3.avi	0	880	547	72	111	470	695	683	0	Content		456	698	12628238	1201799602
12645	10:43:25.238	00:00:12.644	759	693,1615	854,7092	0,5515337	0,5585635	396,6384	2,930245	0	396,0307	799,9261	0,4099327	0,6288546	404,7315	3,151314	0	32	545	827						Untertest3.avi	0	880	547	72	111	470	695	683	0	Content		473	716	12644862	1201816226
12662	10:43:25.255	00:00:12.661	760	596,9277	820,3851	0,551117	0,5581076	396,6852	3,085305	0	414,2113	782,3164	0,4105991	0,6281133	404,7316	3,369136	0	32	506	801						Untertest3.avi	0	880	547	72	111	470	695	683	0	Content		434	690	12661501	1201832865
12678	10:43:25.271	00:00:12.678	761	665,9858	836,8976	0,5520308	0,5580484	397,9718	3,047184	0	427,3342	793,1556	0,4108782	0,6277948	404,7316	3,292309	0	32	547	815						Untertest3.avi	0	880	547	72	111	470	695	683	0	Content		475	704	12678110	1201849474
12695	10:43:25.288	00:00:12.694	762	652,9034	853,8997	0,5520535	0,5583026	397,7698	3,07258	0	436,8725	786,5336	0,408272	0,6282344	397,3432	3,380582	0	32	545	820						Untertest3.avi	0	880	547	72	111	470	695	683	0	Content		473	709	12694861	1201866225
12711	10:43:25.304	00:00:12.711	763	642,0685	807,5743	0,5518844	0,5583838	397,1321	3,045139	0	409,1377	784,2501	0,4088762	0,6280609	397,3432	3,270166	0	32	526	796						Untertest3.avi	0	880	547	72	111	470	695	683	0	Content		454	685	12711499	1201882863
12728	10:43:25.321	00:00:12.728	764	648,0617	804,0743	0,5520268	0,5584029	397,4077	3,02804	0	421,804	800,4139	0,4089101	0,6277758	397,3432	3,297187	0	32	535	802						Untertest3.avi	0	880	547	72	111	470	695	683	0	Content		463	691	12728110	1201899474
12745	10:43:25.338	00:00:12.744	765	651,8911	818,692	0,5525517	0,5585625	397,2966	2,982208	0	415,1241	798,2518	0,4072978	0,6283808	393,3576	3,290348	0	32	534	808						Untertest3.avi	0	880	547	72	111	470	695	683	0	Content		462	697	12744730	1201916094
12761	10:43:25.354	00:00:12.761	766	653,4454	810,9639	0,552003	0,5586315	397,3371	3,06702	0	419,5881	787,7333	0,4079421	0,6281195	393,3576	3,181242	0	32	537	799						Untertest3.avi	0	880	547	72	111	470	695	683	0	Content		465	688	12761496	1201932860
12778	10:43:25.371	00:00:12.778	767	642,0493	819,0583	0,5519997	0,558588	397,4697	3,092539	0	402,9935	779,8383	0,4074269	0,6286507	392,2225	3,188534	0	32	523	799						Untertest3.avi	0	880	547	72	111	470	695	683	0	Content		451	688	12778104	1201949468
12795	10:43:25.388	00:00:12.794	768	645,3181	832,8188	0,5523865	0,5585424	397,6306	2,917797	0	-1024	-768	-1	-1	-1	-1	4	32	645	833						Untertest3.avi	0	880	547	72	111	470	695	683	0	Content		573	722	12794730	1201966094
12811	10:43:25.404	00:00:12.811	769	639,6085	809,4692	0,5518349	0,5586982	397,8975	2,982656	0	391,8756	781,4438	0,407401	0,6284896	392,2225	3,300429	0	32	516	795						Untertest3.avi	0	880	547	72	111	470	695	683	0	Content		444	684	12811354	1201982718
12828	10:43:25.421	00:00:12.828	770	655,2188	826,8243	0,5519435	0,558641	397,3812	2,997295	0	414,2118	781,1467	0,4073729	0,6284937	392,2225	3,233251	0	32	535	804						Untertest3.avi	0	880	547	72	111	470	695	683	0	Content		463	693	12828101	1201999465
12845	10:43:25.438	00:00:12.844	771	625,6358	807,1156	0,5517922	0,5586939	397,8855	3,049857	0	441,784	783,4572	0,407319	0,6289035	392,0092	3,125046	0	32	534	795						Untertest3.avi	0	880	547	72	111	470	695	683	0	Content		462	684	12844721	1202016085
12861	10:43:25.454	00:00:12.861	772	655,3875	814,8682	0,5518959	0,5586587	397,3527	2,926627	0	420,9054	769,4755	0,4073084	0,6289037	392,0253	3,15711	0	32	538	792						Untertest3.avi	0	880	547	72	111	470	695	683	0	Content		466	681	12861346	1202032710
12878	10:43:25.471	00:00:12.877	773	653,6274	810,4	0,5518812	0,5586492	397,34	2,98255	0	419,1388	797,6323	0,4073079	0,6285046	392,0254	3,338564	0	32	536	804						Untertest3.avi	0	880	547	72	111	470	695	683	0	Content		464	693	12877969	1202049333
12895	10:43:25.488	00:00:12.894	774	655,1033	813,0385	0,5517769	0,5586472	397,1661	2,938315	0	380,6382	777,3441	0,4072713	0,6290792	392,0855	3,321	0	32	518	795						Untertest3.avi	0	880	547	72	111	470	695	683	0	Content		446	684	12894720	1202066084
12911	10:43:25.504	00:00:12.911	775	642,2325	808,9202	0,5517253	0,5587821	397,6545	3,01466	0	396,9928	773,9207	0,4071253	0,6290094	392,3586	3,192972	0	32	520	791						Untertest3.avi	0	880	547	72	111	470	695	683	0	Content		448	680	12911343	1202082707
12928	10:43:25.521	00:00:12.927	776	676,3209	826,4854	0,5519351	0,5584239	398,4797	3,025829	0	407,4243	784,5273	0,4069956	0,629171	392,108	3,212299	0	32	542	806						Untertest3.avi	0	880	547	72	111	470	695	683	0	Content		470	695	12927969	1202099333
12945	10:43:25.538	00:00:12.944	777	665,5386	828,533	0,5517238	0,5586219	398,295	3,005569	0	381,6461	776,5098	0,4068367	0,6294015	391,9747	3,225255	0	32	524	803						Untertest3.avi	0	880	547	72	111	470	695	683	0	Content		452	692	12944594	1202115958
12961	10:43:25.554	00:00:12.961	778	667,7894	821,7532	0,5514408	0,5584561	398,1639	2,998631	0	409,4923	804,1441	0,4065498	0,6290051	391,9748	3,282583	0	32	539	813						Untertest3.avi	0	880	547	72	111	470	695	683	0	Content		467	702	12961344	1202132708
12978	10:43:25.571	00:00:12.977	779	646,6627	815,9972	0,5512741	0,5587081	398,3842	3,055282	0	399,9232	778,8409	0,4065093	0,62933	391,9748	3,302431	0	32	523	797						Untertest3.avi	0	880	547	72	111	470	695	683	0	Content		451	686	12977968	1202149332
12995	10:43:25.588	00:00:12.994	780	681,8867	852,5979	0,5512643	0,5584532	398,3843	3,022245	0	401,6401	790,2906	0,4064711	0,6293789	391,9748	3,313542	0	32	542	821						Untertest3.avi	0	880	547	72	111	470	695	683	0	Content		470	710	12994592	1202165956
13011	10:43:25.604	00:00:13.011	781	694,3384	830,0931	0,5514664	0,5587884	398,3843	3,033076	0	413,3727	800,8533	0,4064893	0,6294056	391,9748	3,255611	0	32	554	815						Untertest3.avi	0	880	547	72	111	470	695	683	0	Content		482	704	13011216	1202182580
13028	10:43:25.621	00:00:13.027	782	696,9913	867,1257	0,5512818	0,5588532	398,3843	3,010666	0	403,9461	800,6245	0,4065338	0,6294415	391,9748	3,354541	0	32	550	834						Untertest3.avi	0	880	547	72	111	470	695	683	0	Content		478	723	13027962	1202199326
13045	10:43:25.638	00:00:13.044	783	717,4673	842,5219	0,5515381	0,5588755	398,3843	2,966619	0	401,1525	787,8243	0,4065617	0,6297739	391,9748	3,28377	0	32	559	815						Untertest3.avi	0	880	547	72	111	470	695	683	0	Content		487	704	13044588	1202215952
13061	10:43:25.654	00:00:13.061	784	669,822	818,0653	0,5511522	0,5583866	398,3842	3,067758	0	390,0962	793,9349	0,4057821	0,6299902	391,9748	3,298728	0	32	530	806						Untertest3.avi	0	880	547	72	111	470	695	683	0	Content		458	695	13061213	1202232577
13078	10:43:25.671	00:00:13.077	785	-1024	-768	-1	-1	-1	-1	4	-1024	-768	-1	-1	-1	-1	4	33	0	0						Untertest3.avi	0	880	547	72	111	858	609	200	0	Content		-72	-111	13077835	1202249199
13095	10:43:25.688	00:00:13.094	786	-1024	-768	-1	-1	-1	-1	4	-1024	-768	-1	-1	-1	-1	4	33	0	0						Untertest3.avi	0	880	547	72	111	858	609	200	0	Content		-72	-111	13094516	1202265880
13111	10:43:25.704	00:00:13.111	787	-1024	-768	-1	-1	-1	-1	4	-1024	-768	-1	-1	-1	-1	4	33	0	0						Untertest3.avi	0	880	547	72	111	858	609	200	0	Content		-72	-111	13111183	1202282547
13128	10:43:25.721	00:00:13.127	788	1092,429	720,2991	0,5492074	0,5597308	407,0692	3,240882	0	808,5836	715,4413	0,4004215	0,629998	392,6089	3,245737	0	33	951	718						Untertest3.avi	0	880	547	72	111	858	609	200	0	Content		879	607	13127831	1202299195
13145	10:43:25.738	00:00:13.144	789	-1024	-768	-1	-1	-1	-1	4	878,6648	710,303	0,4047422	0,6298519	406,5828	3,368011	0	33	879	710						Untertest3.avi	0	880	547	72	111	858	609	200	0	Content		807	599	13144581	1202315945
13161	10:43:25.754	00:00:13.161	790	1001,334	733,5581	0,5457393	0,560343	397,3343	3,014043	0	857,5993	710,3912	0,4044103	0,6298472	406,5828	3,285882	0	33	929	722						Untertest3.avi	0	880	547	72	111	858	609	200	0	Content		857	611	13161205	1202332569
13178	10:43:25.771	00:00:13.177	791	1004,836	725,0686	0,5458128	0,5602801	397,149	3,007267	0	859,3979	702,8121	0,4044135	0,6298227	406,5828	3,31266	0	33	932	714						Untertest3.avi	0	880	547	72	111	858	609	200	0	Content		860	603	13177830	1202349194
13194	10:43:25.787	00:00:13.194	792	980,7672	726,2272	0,5455989	0,5602462	397,8686	3,030033	0	836,9429	711,0524	0,4043664	0,6295738	406,5828	3,291047	0	33	909	719						Untertest3.avi	0	880	547	72	111	858	609	200	0	Content		837	608	13194494	1202365858
13211	10:43:25.804	00:00:13.211	793	-1024	-768	-1	-1	-1	-1	4	-1024	-768	-1	-1	-1	-1	4	33	0	0						Untertest3.avi	0	880	547	72	111	858	609	200	0	Content		-72	-111	13211198	1202382562
13228	10:43:25.821	00:00:13.227	794	-1024	-768	-1	-1	-1	-1	4	-1024	-768	-1	-1	-1	-1	4	33	0	0						Untertest3.avi	0	880	547	72	111	858	609	200	0	Content		-72	-111	13227824	1202399188
13244	10:43:25.837	00:00:13.244	795	1053,218	758,5655	0,5517883	0,5582951	415,0238	3,2843	0	-1024	-768	-1	-1	-1	-1	4	33	1053	759						Untertest3.avi	0	880	547	72	111	858	609	200	0	Content		981	648	13244455	1202415819
13261	10:43:25.854	00:00:13.261	796	1053,218	758,5655	0,5519384	0,5589182	416,0117	3,2843	0	-1024	-768	-1	-1	-1	-1	4	33	1053	759						Untertest3.avi	0	880	547	72	111	858	609	200	0	Content		981	648	13261074	1202432438
13278	10:43:25.871	00:00:13.277	797	1040,054	781,5471	0,5443438	0,5591795	396,5285	2,920043	0	842,0247	712,8713	0,3988354	0,6302063	392,609	3,392464	0	34	941	747						Untertest3.avi	0	880	547	72	111	1287	663	100	0	Content		869	636	13277824	1202449188
13294	10:43:25.887	00:00:13.294	798	1358,868	768,451	0,5490247	0,559384	413,05	3,355582	0	-1024	-768	-1	-1	-1	-1	4	34	1359	768						Untertest3.avi	0	880	547	72	111	1287	663	100	0	Content		1287	657	13294451	1202465815
13311	10:43:25.904	00:00:13.311	799	1394,253	842,5294	0,5384893	0,5577241	418,3441	3,29967	0	-1024	-768	-1	-1	-1	-1	4	34	1394	843						Untertest3.avi	0	880	547	72	111	1287	663	100	0	Content		1322	732	13311071	1202482435
13328	10:43:25.921	00:00:13.327	800	1436,732	837,882	0,5380214	0,5577202	420,0987	3,276111	0	-1024	-768	-1	-1	-1	-1	4	34	1437	838						Untertest3.avi	0	880	547	72	111	1287	663	100	0	Content		1365	727	13327820	1202499184
13344	10:43:25.937	00:00:13.344	801	1275,936	774,4618	0,5441344	0,5590482	399,1214	3,201466	0	-1024	-768	-1	-1	-1	-1	4	34	1276	774						Untertest3.avi	0	880	547	72	111	1287	663	100	0	Content		1204	663	13344448	1202515812
13361	10:43:25.954	00:00:13.361	802	1416,44	862,3757	0,5375589	0,5577171	421,7339	3,461671	0	-1024	-768	-1	-1	-1	-1	4	34	1416	862						Untertest3.avi	0	880	547	72	111	1287	663	100	0	Content		1344	751	13361070	1202532434
13378	10:43:25.971	00:00:13.377	803	1204,166	748,4816	0,5360257	0,5597739	421,7339	3,376395	0	-1024	-768	-1	-1	-1	-1	4	35	1204	748						Untertest3.avi	0	880	547	72	111	1141	642	217	0	Content		1132	637	13377691	1202549055
13394	10:43:25.987	00:00:13.394	804	1169,532	787,5258	0,5359598	0,5602298	421,7339	3,352623	0	912,1695	730,1022	0,3972	0,6293157	390,5409	3,252859	0	35	1041	759						Untertest3.avi	0	880	547	72	111	1141	642	217	0	Content		969	648	13394316	1202565680
13411	10:43:26.004	00:00:13.411	805	1213,127	752,7462	0,5435866	0,5598947	398,032	3,235853	0	-1024	-768	-1	-1	-1	-1	4	35	1213	753						Untertest3.avi	0	880	547	72	111	1141	642	217	0	Content		1141	642	13411062	1202582426
13428	10:43:26.021	00:00:13.427	806	-1024	-768	-1	-1	-1	-1	4	-1024	-768	-1	-1	-1	-1	4	35	0	0						Untertest3.avi	0	880	547	72	111	1141	642	217	0	Content		-72	-111	13427692	1202599056
13444	10:43:26.037	00:00:13.444	807	1295,773	754,5227	0,5489597	0,5595844	414,0583	3,360312	0	-1024	-768	-1	-1	-1	-1	4	35	1296	755						Untertest3.avi	0	880	547	72	111	1141	642	217	0	Content		1224	644	13444314	1202615678
13461	10:43:26.054	00:00:13.460	808	1266,801	737,0505	0,5473375	0,5599187	410,6137	3,329086	0	-1024	-768	-1	-1	-1	-1	4	35	1267	737						Untertest3.avi	0	880	547	72	111	1141	642	217	0	Content		1195	626	13460938	1202632302
13478	10:43:26.071	00:00:13.477	809	-1024	-768	-1	-1	-1	-1	4	-1024	-768	-1	-1	-1	-1	4	35	0	0						Untertest3.avi	0	880	547	72	111	1141	642	217	0	Content		-72	-111	13477684	1202649048
13494	10:43:26.087	00:00:13.494	810	-1024	-768	-1	-1	-1	-1	4	-1024	-768	-1	-1	-1	-1	4	35	0	0						Untertest3.avi	0	880	547	72	111	1141	642	217	0	Content		-72	-111	13494310	1202665674
13511	10:43:26.104	00:00:13.510	811	-1024	-768	-1	-1	-1	-1	4	-1024	-768	-1	-1	-1	-1	4	35	0	0						Untertest3.avi	0	880	547	72	111	1141	642	217	0	Content		-72	-111	13510954	1202682318
13528	10:43:26.121	00:00:13.527	812	-1024	-768	-1	-1	-1	-1	4	-1024	-768	-1	-1	-1	-1	4	35	0	0						Untertest3.avi	0	880	547	72	111	1141	642	217	0	Content		-72	-111	13527621	1202698985
13544	10:43:26.137	00:00:13.544	813	-1024	-768	-1	-1	-1	-1	4	-1024	-768	-1	-1	-1	-1	4	35	0	0						Untertest3.avi	0	880	547	72	111	1141	642	217	0	Content		-72	-111	13544221	1202715585
13561	10:43:26.154	00:00:13.560	814	625,5038	775,004	0,5286494	0,5614695	416,5036	3,101357	0	-1024	-768	-1	-1	-1	-1	4	35	626	775						Untertest3.avi	0	880	547	72	111	1141	642	217	0	Content		554	664	13560857	1202732221
13578	10:43:26.171	00:00:13.577	815	-1024	-768	-1	-1	-1	-1	4	887,1826	715,5407	0,3945913	0,6306034	388,3455	3,034532	0	35	887	716						Untertest3.avi	0	880	547	72	111	1141	642	217	0	Content		815	605	13577591	1202748955
13594	10:43:26.187	00:00:13.594	816	-1024	-768	-1	-1	-1	-1	4	-1024	-768	-1	-1	-1	-1	4		0	0						Untertest3.avi	0	880	547	72	111				0	Content		-72	-111	13594217	1202765581
13611	10:43:26.204	00:00:13.610	817	-1024	-768	-1	-1	-1	-1	4	-1024	-768	-1	-1	-1	-1	4		0	0						Untertest3.avi	0	880	547	72	111				0	Content		-72	-111	13610839	1202782203
13628	10:43:26.221	00:00:13.627	818	-1024	-768	-1	-1	-1	-1	4	-1024	-768	-1	-1	-1	-1	4		0	0						Untertest3.avi	0	880	547	72	111				0	Content		-72	-111	13627510	1202798874
13644	10:43:26.237	00:00:13.644	819	-1024	-768	-1	-1	-1	-1	4	-1024	-768	-1	-1	-1	-1	4		0	0						Untertest3.avi	0	880	547	72	111				0	Content		-72	-111	13644174	1202815538
13661	10:43:26.254	00:00:13.660	820	-1024	-768	-1	-1	-1	-1	4	-1024	-768	-1	-1	-1	-1	4		0	0						Untertest3.avi	0	880	547	72	111				0	Content		-72	-111	13660841	1202832205
13677	10:43:26.270	00:00:13.677	821	-1024	-768	-1	-1	-1	-1	4	-1024	-768	-1	-1	-1	-1	4		0	0						Untertest3.avi	0	880	547	72	111				0	Content		-72	-111	13677461	1202848825
13694	10:43:26.287	00:00:13.694	822	-1024	-768	-1	-1	-1	-1	4	-1024	-768	-1	-1	-1	-1	4		0	0						Untertest3.avi	0	880	547	72	111				0	Content		-72	-111	13694129	1202865493
13711	10:43:26.304	00:00:13.710	823	-1024	-768	-1	-1	-1	-1	4	-1024	-768	-1	-1	-1	-1	4		0	0						Untertest3.avi	0	880	547	72	111				0	Content		-72	-111	13710797	1202882161
13727	10:43:26.320	00:00:13.727	824	-1024	-768	-1	-1	-1	-1	4	-1024	-768	-1	-1	-1	-1	4		0	0						Untertest3.avi	0	880	547	72	111				0	Content		-72	-111	13727464	1202898828
13744	10:43:26.337	00:00:13.744	825	-1024	-768	-1	-1	-1	-1	4	-1024	-768	-1	-1	-1	-1	4		0	0						Untertest3.avi	0	880	547	72	111				0	Content		-72	-111	13744081	1202915445
13761	10:43:26.354	00:00:13.760	826	-1024	-768	-1	-1	-1	-1	4	-1024	-768	-1	-1	-1	-1	4		0	0						Untertest3.avi	0	880	547	72	111				0	Content		-72	-111	13760748	1202932112
13777	10:43:26.370	00:00:13.777	827	-1024	-768	-1	-1	-1	-1	4	-1024	-768	-1	-1	-1	-1	4		0	0						Untertest3.avi	0	880	547	72	111				0	Content		-72	-111	13777472	1202948836
13794	10:43:26.387	00:00:13.794	828	-1024	-768	-1	-1	-1	-1	4	-1024	-768	-1	-1	-1	-1	4		0	0						Untertest3.avi	0	880	547	72	111				0	Content		-72	-111	13794083	1202965447
13811	10:43:26.404	00:00:13.810	829	-1024	-768	-1	-1	-1	-1	4	-1024	-768	-1	-1	-1	-1	4		0	0						Untertest3.avi	0	880	547	72	111				0	Content		-72	-111	13810750	1202982114
13827	10:43:26.420	00:00:13.827	830	-1024	-768	-1	-1	-1	-1	4	-1024	-768	-1	-1	-1	-1	4		0	0						Untertest3.avi	0	880	547	72	111				0	Content		-72	-111	13827408	1202998772
13844	10:43:26.437	00:00:13.844	831	-1024	-768	-1	-1	-1	-1	4	-1024	-768	-1	-1	-1	-1	4		0	0						Untertest3.avi	0	880	547	72	111				0	Content		-72	-111	13844075	1203015439
13861	10:43:26.454	00:00:13.860	832	-1024	-768	-1	-1	-1	-1	4	-1024	-768	-1	-1	-1	-1	4		0	0						Untertest3.avi	0	880	547	72	111				0	Content		-72	-111	13860686	1203032050
13877	10:43:26.470	00:00:13.877	833	-1024	-768	-1	-1	-1	-1	4	-1024	-768	-1	-1	-1	-1	4		0	0						Untertest3.avi	0	880	547	72	111				0	Content		-72	-111	13877311	1203048675
13894	10:43:26.487	00:00:13.893	834	-1024	-768	-1	-1	-1	-1	4	-1024	-768	-1	-1	-1	-1	4		0	0						Untertest3.avi	0	880	547	72	111				0	Content		-72	-111	13893943	1203065307
13911	10:43:26.504	00:00:13.910	835	963,8774	718,5618	0,5530621	0,554579	415,6794	3,226045	0	-1024	-768	-1	-1	-1	-1	4	36	964	719						Untertest3.avi	0	880	547	72	111	843	617	183	0	Content		892	608	13910682	1203082046
13927	10:43:26.520	00:00:13.927	836	-1024	-768	-1	-1	-1	-1	4	-1024	-768	-1	-1	-1	-1	4	36	0	0						Untertest3.avi	0	880	547	72	111	843	617	183	0	Content		-72	-111	13927304	1203098668
13944	10:43:26.537	00:00:13.943	837	-1024	-768	-1	-1	-1	-1	4	-1024	-768	-1	-1	-1	-1	4	36	0	0						Untertest3.avi	0	880	547	72	111	843	617	183	0	Content		-72	-111	13943925	1203115289
13961	10:43:26.554	00:00:13.960	838	-1024	-768	-1	-1	-1	-1	4	-1024	-768	-1	-1	-1	-1	4	36	0	0						Untertest3.avi	0	880	547	72	111	843	617	183	0	Content		-72	-111	13960562	1203131926
13977	10:43:26.570	00:00:13.977	839	925,3537	737,0517	0,5505162	0,5537596	407,7478	3,206491	0	-1024	-768	-1	-1	-1	-1	4	36	925	737						Untertest3.avi	0	880	547	72	111	843	617	183	0	Content		853	626	13977379	1203148743
13994	10:43:26.587	00:00:13.993	840	905,9635	779,4622	0,5438914	0,5543863	407,7478	3,489716	1	808,7739	770,9518	0,5440556	0,5543745	407,7478	3,517126	3	36	906	779						Untertest3.avi	0	880	547	72	111	843	617	183	0	Content		834	668	13993923	1203165287
14011	10:43:26.604	00:00:14.010	841	-1024	-768	-1	-1	-1	-1	4	-1024	-768	-1	-1	-1	-1	4	36	0	0						Untertest3.avi	0	880	547	72	111	843	617	183	0	Content		-72	-111	14010546	1203181910
14027	10:43:26.620	00:00:14.027	842	-1024	-768	-1	-1	-1	-1	4	-1024	-768	-1	-1	-1	-1	4	36	0	0						Untertest3.avi	0	880	547	72	111	843	617	183	0	Content		-72	-111	14027169	1203198533
14044	10:43:26.637	00:00:14.043	843	-1024	-768	-1	-1	-1	-1	4	-1024	-768	-1	-1	-1	-1	4	36	0	0						Untertest3.avi	0	880	547	72	111	843	617	183	0	Content		-72	-111	14043856	1203215220
14061	10:43:26.654	00:00:14.060	844	-1024	-768	-1	-1	-1	-1	4	-1024	-768	-1	-1	-1	-1	4	36	0	0						Untertest3.avi	0	880	547	72	111	843	617	183	0	Content		-72	-111	14060523	1203231887
14077	10:43:26.670	00:00:14.077	845	-1024	-768	-1	-1	-1	-1	4	-1024	-768	-1	-1	-1	-1	4	36	0	0						Untertest3.avi	0	880	547	72	111	843	617	183	0	Content		-72	-111	14077166	1203248530
14094	10:43:26.687	00:00:14.093	846	496,5959	509,9924	0,398535	0,6292585	405,781	1,592622	3	376,3616	497,7131	0,4004557	0,629224	400,261	1,582518	1	37	376	498						Untertest3.avi	0	880	547	72	111	578	654	433	0	Content		304	387	14093790	1203265154
14111	10:43:26.704	00:00:14.110	847	-1024	-768	-1	-1	-1	-1	4	-1024	-768	-1	-1	-1	-1	4	37	0	0						Untertest3.avi	0	880	547	72	111	578	654	433	0	Content		-72	-111	14110510	1203281874
14127	10:43:26.720	00:00:14.127	848	-1024	-768	-1	-1	-1	-1	4	-1024	-768	-1	-1	-1	-1	4	37	0	0						Untertest3.avi	0	880	547	72	111	578	654	433	0	Content		-72	-111	14127177	1203298541
14144	10:43:26.737	00:00:14.143	849	-1024	-768	-1	-1	-1	-1	4	650,052	676,1388	0,406901	0,6288691	400,2611	2,347299	0	37	650	676						Untertest3.avi	0	880	547	72	111	578	654	433	0	Content		578	565	14143862	1203315226
14160	10:43:26.753	00:00:14.160	850	-1024	-768	-1	-1	-1	-1	4	-1024	-768	-1	-1	-1	-1	4	37	0	0						Untertest3.avi	0	880	547	72	111	578	654	433	0	Content		-72	-111	14160489	1203331853
14177	10:43:26.770	00:00:14.177	851	817,6603	831,1019	0,5481293	0,5530632	396,2989	2,344088	0	-1024	-768	-1	-1	-1	-1	4	37	818	831						Untertest3.avi	0	880	547	72	111	578	654	433	0	Content		746	720	14177112	1203348476
14194	10:43:26.787	00:00:14.193	852	914,5191	867,4185	0,5503788	0,5529398	402,3582	2,028142	0	502,4522	730,4451	0,4046367	0,6290897	394,915	2,83412	0	37	708	799						Untertest3.avi	0	880	547	72	111	578	654	433	0	Content		636	688	14193861	1203365225
14210	10:43:26.803	00:00:14.210	853	804,2363	794,1119	0,5489013	0,5535672	398,6466	3,039898	0	-1024	-768	-1	-1	-1	-1	4	37	804	794						Untertest3.avi	0	880	547	72	111	578	654	433	0	Content		732	683	14210485	1203381849
14227	10:43:26.820	00:00:14.227	854	-1024	-768	-1	-1	-1	-1	4	-1024	-768	-1	-1	-1	-1	4	37	0	0						Untertest3.avi	0	880	547	72	111	578	654	433	0	Content		-72	-111	14227111	1203398475
14244	10:43:26.837	00:00:14.243	855	-1024	-768	-1	-1	-1	-1	4	-1024	-768	-1	-1	-1	-1	4	37	0	0						Untertest3.avi	0	880	547	72	111	578	654	433	0	Content		-72	-111	14243797	1203415161
14260	10:43:26.853	00:00:14.260	856	-1024	-768	-1	-1	-1	-1	4	-1024	-768	-1	-1	-1	-1	4	37	0	0						Untertest3.avi	0	880	547	72	111	578	654	433	0	Content		-72	-111	14260464	1203431828
14277	10:43:26.870	00:00:14.277	857	784,6628	797,5792	0,5460989	0,5545035	405,3419	3,227762	0	528,7419	761,9768	0,4064589	0,6301686	402,6101	3,149492	0	37	657	780						Untertest3.avi	0	880	547	72	111	578	654	433	0	Content		585	669	14277105	1203448469
14294	10:43:26.887	00:00:14.293	858	-1024	-768	-1	-1	-1	-1	4	-1024	-768	-1	-1	-1	-1	4	37	0	0						Untertest3.avi	0	880	547	72	111	578	654	433	0	Content		-72	-111	14293730	1203465094
14310	10:43:26.903	00:00:14.310	859	-1024	-768	-1	-1	-1	-1	4	-1024	-768	-1	-1	-1	-1	4	37	0	0						Untertest3.avi	0	880	547	72	111	578	654	433	0	Content		-72	-111	14310415	1203481779
14327	10:43:26.920	00:00:14.327	860	-1024	-768	-1	-1	-1	-1	4	-1024	-768	-1	-1	-1	-1	4	37	0	0						Untertest3.avi	0	880	547	72	111	578	654	433	0	Content		-72	-111	14327083	1203498447
14344	10:43:26.937	00:00:14.343	861	748,4635	775,4403	0,547495	0,5548215	398,5676	3,265864	0	491,2915	750,1662	0,403025	0,6309259	392,066	3,211532	0	37	620	763						Untertest3.avi	0	880	547	72	111	578	654	433	0	Content		548	652	14343725	1203515089
14360	10:43:26.953	00:00:14.360	862	746,7571	785,8158	0,5476675	0,5552183	398,7426	3,304014	0	-1024	-768	-1	-1	-1	-1	4	37	747	786						Untertest3.avi	0	880	547	72	111	578	654	433	0	Content		675	675	14360349	1203531713
14377	10:43:26.970	00:00:14.376	863	746,4056	779,2813	0,5475191	0,5548584	398,6176	3,227158	0	505,3906	748,1321	0,4030179	0,6309157	392,066	3,221395	0	37	626	764						Untertest3.avi	0	880	547	72	111	578	654	433	0	Content		554	653	14376973	1203548337
14394	10:43:26.987	00:00:14.393	864	744,2205	793,2601	0,5475385	0,5548602	398,5999	3,194372	0	529,3312	720,722	0,4030178	0,6308895	392,066	3,078227	0	37	637	757						Untertest3.avi	0	880	547	72	111	578	654	433	0	Content		565	646	14393723	1203565087
14410	10:43:27.003	00:00:14.410	865	749,9872	786,5913	0,5475487	0,555022	398,6362	3,207566	0	526,4335	743,6802	0,4032273	0,6305614	392,066	3,129121	0	37	638	765						Untertest3.avi	0	880	547	72	111	578	654	433	0	Content		566	654	14410346	1203581710
14427	10:43:27.020	00:00:14.426	866	745,0167	786,0372	0,5475528	0,5549234	398,6009	3,2643	0	514,3373	746,7501	0,4032376	0,6305414	392,066	3,225139	0	37	630	766						Untertest3.avi	0	880	547	72	111	578	654	433	0	Content		558	655	14426970	1203598334
14444	10:43:27.037	00:00:14.443	867	737,096	770,8207	0,5476691	0,5549369	398,2639	3,201374	0	520,4968	729,4766	0,4028624	0,630472	392,066	3,083397	0	37	629	750						Untertest3.avi	0	880	547	72	111	578	654	433	0	Content		557	639	14443593	1203614957
14460	10:43:27.053	00:00:14.460	868	734,8256	768,9528	0,5479676	0,5552639	398,7398	3,217656	0	-1024	-768	-1	-1	-1	-1	4	37	735	769						Untertest3.avi	0	880	547	72	111	578	654	433	0	Content		663	658	14460344	1203631708
14477	10:43:27.070	00:00:14.476	869	702,6743	776,8928	0,5472524	0,5551098	397,0847	3,274155	0	535,8052	752,7922	0,4032644	0,6301659	392,066	3,320775	0	37	619	765						Untertest3.avi	0	880	547	72	111	578	654	433	0	Content		547	654	14476970	1203648334
14494	10:43:27.087	00:00:14.493	870	749,5096	776,0636	0,5478542	0,5549107	398,5996	3,181979	0	502,2276	761,7709	0,4032855	0,629847	392,066	3,419866	0	37	626	769						Untertest3.avi	0	880	547	72	111	578	654	433	0	Content		554	658	14493591	1203664955
14510	10:43:27.103	00:00:14.510	871	743,6733	761,4891	0,5594175	0,5541059	431,6751	3,137825	0	-1024	-768	-1	-1	-1	-1	4	37	744	761						Untertest3.avi	0	880	547	72	111	578	654	433	0	Content		672	650	14510258	1203681622
14527	10:43:27.120	00:00:14.526	872	-1024	-768	-1	-1	-1	-1	4	-1024	-768	-1	-1	-1	-1	4		0	0						Untertest3.avi	0	880	547	72	111				0	Content		-72	-111	14526883	1203698247
14544	10:43:27.137	00:00:14.543	873	-1024	-768	-1	-1	-1	-1	4	-1024	-768	-1	-1	-1	-1	4		0	0						Untertest3.avi	0	880	547	72	111				0	Content		-72	-111	14543568	1203714932
14560	10:43:27.153	00:00:14.560	874	-1024	-768	-1	-1	-1	-1	4	-1024	-768	-1	-1	-1	-1	4		0	0						Untertest3.avi	0	880	547	72	111				0	Content		-72	-111	14560235	1203731599
14577	10:43:27.170	00:00:14.576	875	-1024	-768	-1	-1	-1	-1	4	-1024	-768	-1	-1	-1	-1	4		0	0						Untertest3.avi	0	880	547	72	111				0	Content		-72	-111	14576877	1203748241
14594	10:43:27.187	00:00:14.593	876	-1024	-768	-1	-1	-1	-1	4	-1024	-768	-1	-1	-1	-1	4		0	0						Untertest3.avi	0	880	547	72	111				0	Content		-72	-111	14593501	1203764865
14610	10:43:27.203	00:00:14.610	877	-1024	-768	-1	-1	-1	-1	4	-1024	-768	-1	-1	-1	-1	4		0	0						Untertest3.avi	0	880	547	72	111				0	Content		-72	-111	14610187	1203781551
14627	10:43:27.220	00:00:14.626	878	-1024	-768	-1	-1	-1	-1	4	-1024	-768	-1	-1	-1	-1	4		0	0						Untertest3.avi	0	880	547	72	111				0	Content		-72	-111	14626854	1203798218
14643	10:43:27.236	00:00:14.643	879	-1024	-768	-1	-1	-1	-1	4	-1024	-768	-1	-1	-1	-1	4		0	0						Untertest3.avi	0	880	547	72	111				0	Content		-72	-111	14643488	1203814852
14660	10:43:27.253	00:00:14.660	880	-1024	-768	-1	-1	-1	-1	4	-1024	-768	-1	-1	-1	-1	4		0	0						Untertest3.avi	0	880	547	72	111				0	Content		-72	-111	14660155	1203831519
14677	10:43:27.270	00:00:14.676	881	629,6791	789,2285	0,546759	0,5561593	398,5997	3,29861	0	-1024	-768	-1	-1	-1	-1	4	38	630	789						Untertest3.avi	0	880	547	72	111	672	668	233	0	Content		558	678	14676745	1203848109
14693	10:43:27.286	00:00:14.693	882	716,368	805,191	0,5481616	0,5555778	398,5997	3,365502	0	-1024	-768	-1	-1	-1	-1	4	38	716	805						Untertest3.avi	0	880	547	72	111	672	668	233	0	Content		644	694	14693494	1203864858
14710	10:43:27.303	00:00:14.710	883	772,8774	792,4858	0,5483891	0,5559757	398,5997	3,27776	0	-1024	-768	-1	-1	-1	-1	4	38	773	792						Untertest3.avi	0	880	547	72	111	672	668	233	0	Content		701	681	14710117	1203881481
14727	10:43:27.320	00:00:14.726	884	-1024	-768	-1	-1	-1	-1	4	-1024	-768	-1	-1	-1	-1	4	38	0	0						Untertest3.avi	0	880	547	72	111	672	668	233	0	Content		-72	-111	14726741	1203898105
14743	10:43:27.336	00:00:14.743	885	-1024	-768	-1	-1	-1	-1	4	-1024	-768	-1	-1	-1	-1	4	38	0	0						Untertest3.avi	0	880	547	72	111	672	668	233	0	Content		-72	-111	14743366	1203914730
14760	10:43:27.353	00:00:14.760	886	776,188	757,1472	0,5602012	0,5561605	433,6497	3,46722	0	-1024	-768	-1	-1	-1	-1	4	38	776	757						Untertest3.avi	0	880	547	72	111	672	668	233	0	Content		704	646	14760115	1203931479
14777	10:43:27.370	00:00:14.776	887	-1024	-768	-1	-1	-1	-1	4	-1024	-768	-1	-1	-1	-1	4	38	0	0						Untertest3.avi	0	880	547	72	111	672	668	233	0	Content		-72	-111	14776739	1203948103
14793	10:43:27.386	00:00:14.793	888	-1024	-768	-1	-1	-1	-1	4	-1024	-768	-1	-1	-1	-1	4	38	0	0						Untertest3.avi	0	880	547	72	111	672	668	233	0	Content		-72	-111	14793360	1203964724
14810	10:43:27.403	00:00:14.809	889	-1024	-768	-1	-1	-1	-1	4	-1024	-768	-1	-1	-1	-1	4	38	0	0						Untertest3.avi	0	880	547	72	111	672	668	233	0	Content		-72	-111	14809981	1203981345
14827	10:43:27.420	00:00:14.826	890	743,9077	779,1411	0,5520771	0,5560785	410,322	3,276424	0	-1024	-768	-1	-1	-1	-1	4	38	744	779						Untertest3.avi	0	880	547	72	111	672	668	233	0	Content		672	668	14826727	1203998091
14843	10:43:27.436	00:00:14.843	891	-1024	-768	-1	-1	-1	-1	4	-1024	-768	-1	-1	-1	-1	4	38	0	0						Untertest3.avi	0	880	547	72	111	672	668	233	0	Content		-72	-111	14843350	1204014714
14860	10:43:27.453	00:00:14.859	892	-1024	-768	-1	-1	-1	-1	4	-1024	-768	-1	-1	-1	-1	4	38	0	0						Untertest3.avi	0	880	547	72	111	672	668	233	0	Content		-72	-111	14859971	1204031335
14877	10:43:27.470	00:00:14.876	893	706,0331	760,6829	0,5425982	0,5566478	415,7581	3,473884	0	-1024	-768	-1	-1	-1	-1	4	38	706	761						Untertest3.avi	0	880	547	72	111	672	668	233	0	Content		634	650	14876594	1204047958
14893	10:43:27.486	00:00:14.893	894	802,1851	791,1532	0,5543991	0,5552723	415,7581	3,307618	0	564,5947	727,0981	0,4102058	0,6297235	415,7582	3,565162	0	38	683	759						Untertest3.avi	0	880	547	72	111	672	668	233	0	Content		611	648	14893343	1204064707
14910	10:43:27.503	00:00:14.909	895	-1024	-768	-1	-1	-1	-1	4	-1024	-768	-1	-1	-1	-1	4		0	0						Untertest3.avi	0	880	547	72	111				0	Content		-72	-111	14909966	1204081330
14927	10:43:27.520	00:00:14.926	896	-1024	-768	-1	-1	-1	-1	4	-1024	-768	-1	-1	-1	-1	4		0	0						Untertest3.avi	0	880	547	72	111				0	Content		-72	-111	14926622	1204097986
14943	10:43:27.536	00:00:14.943	897	-1024	-768	-1	-1	-1	-1	4	-1024	-768	-1	-1	-1	-1	4		0	0						Untertest3.avi	0	880	547	72	111				0	Content		-72	-111	14943289	1204114653
14960	10:43:27.553	00:00:14.959	898	-1024	-768	-1	-1	-1	-1	4	-1024	-768	-1	-1	-1	-1	4		0	0						Untertest3.avi	0	880	547	72	111				0	Content		-72	-111	14959914	1204131278
14977	10:43:27.570	00:00:14.976	899	-1024	-768	-1	-1	-1	-1	4	-1024	-768	-1	-1	-1	-1	4		0	0						Untertest3.avi	0	880	547	72	111				0	Content		-72	-111	14976665	1204148029
14993	10:43:27.586	00:00:14.993	900	-1024	-768	-1	-1	-1	-1	4	-1024	-768	-1	-1	-1	-1	4		0	0						Untertest3.avi	0	880	547	72	111				0	Content		-72	-111	14993286	1204164650
15010	10:43:27.603	00:00:15.009	901	-1024	-768	-1	-1	-1	-1	4	-1024	-768	-1	-1	-1	-1	4		0	0						Untertest3.avi	0	880	547	72	111				0	Content		-72	-111	15009910	1204181274
15027	10:43:27.620	00:00:15.026	902	-1024	-768	-1	-1	-1	-1	4	-1024	-768	-1	-1	-1	-1	4		0	0						Untertest3.avi	0	880	547	72	111				0	Content		-72	-111	15026534	1204197898
15043	10:43:27.636	00:00:15.043	903	-1024	-768	-1	-1	-1	-1	4	-1024	-768	-1	-1	-1	-1	4		0	0						Untertest3.avi	0	880	547	72	111				0	Content		-72	-111	15043284	1204214648
15060	10:43:27.653	00:00:15.059	904	-1024	-768	-1	-1	-1	-1	4	-1024	-768	-1	-1	-1	-1	4		0	0						Untertest3.avi	0	880	547	72	111				0	Content		-72	-111	15059905	1204231269
15077	10:43:27.670	00:00:15.076	905	-1024	-768	-1	-1	-1	-1	4	-1024	-768	-1	-1	-1	-1	4		0	0						Untertest3.avi	0	880	547	72	111				0	Content		-72	-111	15076527	1204247891
15093	10:43:27.686	00:00:15.093	906	-1024	-768	-1	-1	-1	-1	4	-1024	-768	-1	-1	-1	-1	4		0	0						Untertest3.avi	0	880	547	72	111				0	Content		-72	-111	15093168	1204264532
15110	10:43:27.703	00:00:15.109	907	-1024	-768	-1	-1	-1	-1	4	-1024	-768	-1	-1	-1	-1	4		0	0						Untertest3.avi	0	880	547	72	111				0	Content		-72	-111	15109902	1204281266
15127	10:43:27.720	00:00:15.126	908	-1024	-768	-1	-1	-1	-1	4	-1024	-768	-1	-1	-1	-1	4		0	0						Untertest3.avi	0	880	547	72	111				0	Content		-72	-111	15126527	1204297891
15143	10:43:27.736	00:00:15.143	909	-1024	-768	-1	-1	-1	-1	4	-1024	-768	-1	-1	-1	-1	4		0	0						Untertest3.avi	0	880	547	72	111				0	Content		-72	-111	15143277	1204314641
15160	10:43:27.753	00:00:15.159	910	-1024	-768	-1	-1	-1	-1	4	-1024	-768	-1	-1	-1	-1	4		0	0						Untertest3.avi	0	880	547	72	111				0	Content		-72	-111	15159896	1204331260
15177	10:43:27.770	00:00:15.176	911	-1024	-768	-1	-1	-1	-1	4	-1024	-768	-1	-1	-1	-1	4		0	0						Untertest3.avi	0	880	547	72	111				0	Content		-72	-111	15176520	1204347884
15193	10:43:27.786	00:00:15.193	912	-1024	-768	-1	-1	-1	-1	4	-1024	-768	-1	-1	-1	-1	4		0	0						Untertest3.avi	0	880	547	72	111				0	Content		-72	-111	15193155	1204364519
15210	10:43:27.803	00:00:15.209	913	-1024	-768	-1	-1	-1	-1	4	-1024	-768	-1	-1	-1	-1	4		0	0						Untertest3.avi	0	880	547	72	111				0	Content		-72	-111	15209890	1204381254
15227	10:43:27.820	00:00:15.226	914	-1024	-768	-1	-1	-1	-1	4	-1024	-768	-1	-1	-1	-1	4		0	0						Untertest3.avi	0	880	547	72	111				0	Content		-72	-111	15226515	1204397879
15243	10:43:27.836	00:00:15.243	915	-1024	-768	-1	-1	-1	-1	4	-1024	-768	-1	-1	-1	-1	4		0	0						Untertest3.avi	0	880	547	72	111				0	Content		-72	-111	15243038	1204414402
15260	10:43:27.853	00:00:15.259	916	-1024	-768	-1	-1	-1	-1	4	-1024	-768	-1	-1	-1	-1	4		0	0						Untertest3.avi	0	880	547	72	111				0	Content		-72	-111	15259616	1204430980
15276	10:43:27.869	00:00:15.276	917	-1024	-768	-1	-1	-1	-1	4	-1024	-768	-1	-1	-1	-1	4		0	0						Untertest3.avi	0	880	547	72	111				0	Content		-72	-111	15276362	1204447726
15293	10:43:27.886	00:00:15.292	918	-1024	-768	-1	-1	-1	-1	4	-1024	-768	-1	-1	-1	-1	4		0	0						Untertest3.avi	0	880	547	72	111				0	Content		-72	-111	15292998	1204464362
15310	10:43:27.903	00:00:15.309	919	-1024	-768	-1	-1	-1	-1	4	-1024	-768	-1	-1	-1	-1	4		0	0						Untertest3.avi	0	880	547	72	111				0	Content		-72	-111	15309604	1204480968
15326	10:43:27.919	00:00:15.326	920	-1024	-768	-1	-1	-1	-1	4	-1024	-768	-1	-1	-1	-1	4		0	0						Untertest3.avi	0	880	547	72	111				0	Content		-72	-111	15326228	1204497592
15343	10:43:27.936	00:00:15.342	921	-1024	-768	-1	-1	-1	-1	4	-1024	-768	-1	-1	-1	-1	4		0	0						Untertest3.avi	0	880	547	72	111				0	Content		-72	-111	15342852	1204514216
15360	10:43:27.953	00:00:15.360	922	-1024	-768	-1	-1	-1	-1	4	-1024	-768	-1	-1	-1	-1	4		0	0						Untertest3.avi	0	880	547	72	111				0	Content		-72	-111	15360044	1204531408
15377	10:43:27.970	00:00:15.377	923	-1024	-768	-1	-1	-1	-1	4	-1024	-768	-1	-1	-1	-1	4		0	0						Untertest3.avi	0	880	547	72	111				0	Content		-72	-111	15377415	1204548779
15395	10:43:27.988	00:00:15.394	924	-1024	-768	-1	-1	-1	-1	4	-1024	-768	-1	-1	-1	-1	4		0	0						Untertest3.avi	0	880	547	72	111				0	Content		-72	-111	15394661	1204566025
15409	10:43:28.002	00:00:15.409	925	-1024	-768	-1	-1	-1	-1	4	-1024	-768	-1	-1	-1	-1	4		0	0						Untertest3.avi	0	880	547	72	111				0	Content		-72	-111	15409464	1204580828
15426	10:43:28.019	00:00:15.426	926	-1024	-768	-1	-1	-1	-1	4	-1024	-768	-1	-1	-1	-1	4		0	0						Untertest3.avi	0	880	547	72	111				0	Content		-72	-111	15426215	1204597579
15443	10:43:28.036	00:00:15.442	927	-1024	-768	-1	-1	-1	-1	4	-1024	-768	-1	-1	-1	-1	4		0	0						Untertest3.avi	0	880	547	72	111				0	Content		-72	-111	15442833	1204614197
15460	10:43:28.053	00:00:15.459	928	-1024	-768	-1	-1	-1	-1	4	-1024	-768	-1	-1	-1	-1	4		0	0						Untertest3.avi	0	880	547	72	111				0	Content		-72	-111	15459582	1204630946
15476	10:43:28.069	00:00:15.476	929	-1024	-768	-1	-1	-1	-1	4	-1024	-768	-1	-1	-1	-1	4		0	0						Untertest3.avi	0	880	547	72	111				0	Content		-72	-111	15476204	1204647568
15493	10:43:28.086	00:00:15.492	930	-1024	-768	-1	-1	-1	-1	4	-1024	-768	-1	-1	-1	-1	4		0	0						Untertest3.avi	0	880	547	72	111				0	Content		-72	-111	15492827	1204664191
15510	10:43:28.103	00:00:15.509	931	-1024	-768	-1	-1	-1	-1	4	-1024	-768	-1	-1	-1	-1	4		0	0						Untertest3.avi	0	880	547	72	111				0	Content		-72	-111	15509895	1204681259
15527	10:43:28.120	00:00:15.527	932	-1024	-768	-1	-1	-1	-1	4	-1024	-768	-1	-1	-1	-1	4		0	0						Untertest3.avi	0	880	547	72	111				0	Content		-72	-111	15527267	1204698631
15545	10:43:28.138	00:00:15.544	933	-1024	-768	-1	-1	-1	-1	4	-1024	-768	-1	-1	-1	-1	4		0	0						Untertest3.avi	0	880	547	72	111				0	Content		-72	-111	15544514	1204715878
15559	10:43:28.152	00:00:15.559	934	-1024	-768	-1	-1	-1	-1	4	-1024	-768	-1	-1	-1	-1	4		0	0						Untertest3.avi	0	880	547	72	111				0	Content		-72	-111	15559440	1204730804
15576	10:43:28.169	00:00:15.576	935	-1024	-768	-1	-1	-1	-1	4	-1024	-768	-1	-1	-1	-1	4		0	0						Untertest3.avi	0	880	547	72	111				0	Content		-72	-111	15576061	1204747425
15580	10:43:28.173																				LeftMouseClick	1	651	600
15593	10:43:28.186	00:00:15.592	936	-1024	-768	-1	-1	-1	-1	4	-1024	-768	-1	-1	-1	-1	4		0	0						Untertest3.avi	0	880	547	72	111				0	Content		-72	-111	15592811	1204764175
15609	10:43:28.202	00:00:15.609	937	-1024	-768	-1	-1	-1	-1	4	-1024	-768	-1	-1	-1	-1	4		0	0						Untertest3.avi	0	880	547	72	111				0	Content		-72	-111	15609433	1204780797
15626	10:43:28.219	00:00:15.626	938	-1024	-768	-1	-1	-1	-1	4	-1024	-768	-1	-1	-1	-1	4		0	0						Untertest3.avi	0	880	547	72	111				0	Content		-72	-111	15626054	1204797418
15643	10:43:28.236	00:00:15.642	939	-1024	-768	-1	-1	-1	-1	4	-1024	-768	-1	-1	-1	-1	4		0	0						Untertest3.avi	0	880	547	72	111				0	Content		-72	-111	15642678	1204814042
15660	10:43:28.253	00:00:15.659	940	-1024	-768	-1	-1	-1	-1	4	-1024	-768	-1	-1	-1	-1	4		0	0						Untertest3.avi	0	880	547	72	111				0	Content		-72	-111	15659872	1204831236
15677	10:43:28.270	00:00:15.677	941	-1024	-768	-1	-1	-1	-1	4	-1024	-768	-1	-1	-1	-1	4		0	0						Untertest3.avi	0	880	547	72	111				0	Content		-72	-111	15677248	1204848612
15694	10:43:28.287	00:00:15.694	942	-1024	-768	-1	-1	-1	-1	4	-1024	-768	-1	-1	-1	-1	4		0	0						Untertest3.avi	0	880	547	72	111				0	Content		-72	-111	15694494	1204865858
15709	10:43:28.302	00:00:15.709	943	-1024	-768	-1	-1	-1	-1	4	-1024	-768	-1	-1	-1	-1	4		0	0						Untertest3.avi	0	880	547	72	111				0	Content		-72	-111	15709296	1204880660
15726	10:43:28.319	00:00:15.726	944	-1024	-768	-1	-1	-1	-1	4	-1024	-768	-1	-1	-1	-1	4		0	0						Untertest3.avi	0	880	547	72	111				0	Content		-72	-111	15726044	1204897408
15743	10:43:28.336	00:00:15.742	945	-1024	-768	-1	-1	-1	-1	4	-1024	-768	-1	-1	-1	-1	4		0	0						Untertest3.avi	0	880	547	72	111				0	Content		-72	-111	15742661	1204914025
15759	10:43:28.352	00:00:15.759	946	-1024	-768	-1	-1	-1	-1	4	-1024	-768	-1	-1	-1	-1	4		0	0						Untertest3.avi	0	880	547	72	111				0	Content		-72	-111	15759279	1204930643
15776	10:43:28.369	00:00:15.776	947	1340,991	759,0452	0,5411543	0,5543029	403,3686	2,271509	1	1236,518	753,0809	0,5414753	0,5542545	403,3686	2,295355	3	39	1341	759						Untertest3.avi	0	880	547	72	111	881	592	317	0	Content		1269	648	15776036	1204947400
15793	10:43:28.386	00:00:15.792	948	1080,683	714,8389	0,3938661	0,6332837	403,3686	2,795913	3	950,403	713,7719	0,394591	0,6332784	393,4719	2,749812	1	39	950	714						Untertest3.avi	0	880	547	72	111	881	592	317	0	Content		878	603	15792659	1204964023
15809	10:43:28.402	00:00:15.809	949	1099,955	703,2646	0,3939468	0,6329562	403,3686	2,794256	3	967,6847	703,0895	0,3946785	0,6329511	393,3217	2,747211	1	39	968	703						Untertest3.avi	0	880	547	72	111	881	592	317	0	Content		896	592	15809279	1204980643
15826	10:43:28.419	00:00:15.825	950	-1024	-768	-1	-1	-1	-1	4	-1024	-768	-1	-1	-1	-1	4	39	0	0						Untertest3.avi	0	880	547	72	111	881	592	317	0	Content		-72	-111	15825911	1204997275
15843	10:43:28.436	00:00:15.842	951	-1024	-768	-1	-1	-1	-1	4	-1024	-768	-1	-1	-1	-1	4	39	0	0						Untertest3.avi	0	880	547	72	111	881	592	317	0	Content		-72	-111	15842768	1205014132
15859	10:43:28.452	00:00:15.859	952	-1024	-768	-1	-1	-1	-1	4	-1024	-768	-1	-1	-1	-1	4	39	0	0						Untertest3.avi	0	880	547	72	111	881	592	317	0	Content		-72	-111	15859149	1205030513
15876	10:43:28.469	00:00:15.875	953	-1024	-768	-1	-1	-1	-1	4	-1024	-768	-1	-1	-1	-1	4	39	0	0						Untertest3.avi	0	880	547	72	111	881	592	317	0	Content		-72	-111	15875830	1205047194
15892	10:43:28.485	00:00:15.892	954	-1024	-768	-1	-1	-1	-1	4	-1024	-768	-1	-1	-1	-1	4	39	0	0						Untertest3.avi	0	880	547	72	111	881	592	317	0	Content		-72	-111	15892497	1205063861
15909	10:43:28.502	00:00:15.909	955	1109,31	685,8818	0,3940243	0,6318949	409,5502	2,881597	3	936,3575	704,6592	0,3951072	0,6318962	392,0572	2,950877	1	39	936	705						Untertest3.avi	0	880	547	72	111	881	592	317	0	Content		864	594	15909144	1205080508
15926	10:43:28.519	00:00:15.925	956	-1024	-768	-1	-1	-1	-1	4	-1024	-768	-1	-1	-1	-1	4	39	0	0						Untertest3.avi	0	880	547	72	111	881	592	317	0	Content		-72	-111	15925768	1205097132
15943	10:43:28.536	00:00:15.942	957	1051,935	719,2665	0,3994492	0,6313174	409,5502	2,858789	3	911,1789	722,7115	0,3937441	0,6313828	386,674	2,727742	1	39	911	723						Untertest3.avi	0	880	547	72	111	881	592	317	0	Content		839	612	15942516	1205113880
15959	10:43:28.552	00:00:15.959	958	1039,349	719,3708	0,5368562	0,5548446	409,5502	2,898349	3	911,1789	722,7115	0,3937569	0,6315718	386,5882	2,727742	1	39	911	723						Untertest3.avi	0	880	547	72	111	881	592	317	0	Content		839	612	15959138	1205130502
15976	10:43:28.569	00:00:15.975	959	1105,579	728,0342	0,3942003	0,6312394	409,5502	3,026438	3	957,4085	719,0179	0,395431	0,631533	392,6593	2,928002	1	39	957	719						Untertest3.avi	0	880	547	72	111	881	592	317	0	Content		885	608	15975825	1205147189
15993	10:43:28.586	00:00:15.992	960	1105,296	672,3284	0,399873	0,6322013	409,5502	2,844935	3	964,2626	676,1362	0,3965546	0,6322144	396,4442	2,776575	1	39	964	676						Untertest3.avi	0	880	547	72	111	881	592	317	0	Content		892	565	15992508	1205163872
16009	10:43:28.602	00:00:16.009	961	1105,538	688,8699	0,3945171	0,6320463	409,5502	3,020153	3	946,3895	694,088	0,3955555	0,6320469	392,8456	2,919278	1	39	946	694						Untertest3.avi	0	880	547	72	111	881	592	317	0	Content		874	583	16009133	1205180497
16026	10:43:28.619	00:00:16.025	962	1112,32	680,3958	0,3999225	0,6322324	409,5502	2,803431	3	970,4537	683,7128	0,3966037	0,6322455	396,4442	2,736054	1	39	970	684						Untertest3.avi	0	880	547	72	111	881	592	317	0	Content		898	573	16025997	1205197361
16042	10:43:28.635	00:00:16.042	963	1156,1	691,6099	0,3897665	0,6319927	409,5503	3,055548	3	1001,614	694,6478	0,3948039	0,6319745	396,4443	2,980295	1	39	1002	695						Untertest3.avi	0	880	547	72	111	881	592	317	0	Content		930	584	16042376	1205213740
16059	10:43:28.652	00:00:16.059	964	1059,382	693,4816	0,3960879	0,6322425	393,8639	2,868633	3	971,1276	686,3334	0,3963344	0,6322283	393,8638	2,895116	1	39	971	686						Untertest3.avi	0	880	547	72	111	881	592	317	0	Content		899	575	16059000	1205230364
16076	10:43:28.669	00:00:16.075	965	1036,046	687,9211	0,3964548	0,6321582	393,8639	2,768123	3	950,0843	680,5037	0,3967752	0,6321436	393,8639	2,791726	1	39	950	681						Untertest3.avi	0	880	547	72	111	881	592	317	0	Content		878	570	16075750	1205247114
16093	10:43:28.686	00:00:16.092	966	-1024	-768	-1	-1	-1	-1	4	-1024	-768	-1	-1	-1	-1	4	40	0	0						Untertest3.avi	0	880	547	72	111	1023	612	116	0	Content		-72	-111	16092612	1205263976
16109	10:43:28.702	00:00:16.108	967	1292,013	768,7598	0,5360013	0,5579506	418,9488	2,621812	0	1124,043	681,9357	0,3885378	0,6302723	418,9488	2,856363	0	40	1208	725						Untertest3.avi	0	880	547	72	111	1023	612	116	0	Content		1136	614	16108993	1205280357
16126	10:43:28.719	00:00:16.125	968	-1024	-768	-1	-1	-1	-1	4	996,059	705,1088	0,3876865	0,6294997	418,9488	3,033639	0	40	996	705						Untertest3.avi	0	880	547	72	111	1023	612	116	0	Content		924	594	16125864	1205297228
16142	10:43:28.735	00:00:16.142	969	1246,47	770,5151	0,5376455	0,5589646	418,9488	3,146342	0	965,2809	713,4418	0,3881428	0,6287626	418,9488	3,123043	0	40	1106	742						Untertest3.avi	0	880	547	72	111	1023	612	116	0	Content		1034	631	16142366	1205313730
16159	10:43:28.752	00:00:16.158	970	1273,828	831,4827	0,5429304	0,5568224	404,8623	3,036716	0	995,2412	698,9981	0,3886429	0,6280431	418,9488	3,028503	0	40	1135	765						Untertest3.avi	0	880	547	72	111	1023	612	116	0	Content		1063	654	16158988	1205330352
16176	10:43:28.769	00:00:16.175	971	1240,035	712,0193	0,5446798	0,5598135	402,7839	2,778752	0	949,9219	729,7648	0,3898045	0,6271095	418,9488	3,302557	0	40	1095	721						Untertest3.avi	0	880	547	72	111	1023	612	116	0	Content		1023	610	16175608	1205346972
16192	10:43:28.785	00:00:16.192	972	-1024	-768	-1	-1	-1	-1	4	-1024	-768	-1	-1	-1	-1	4	40	0	0						Untertest3.avi	0	880	547	72	111	1023	612	116	0	Content		-72	-111	16192360	1205363724
16209	10:43:28.802	00:00:16.208	973	687,2097	751,4799	0,4092289	0,6251221	402,7839	2,734392	3	585,6795	744,5613	0,4073684	0,6251103	395,2179	2,703289	1	41	586	745						Untertest3.avi	0	880	547	72	111	630	652	183	0	Content		514	634	16208981	1205380345
16226	10:43:28.819	00:00:16.225	974	874,0554	813,9305	0,5445057	0,5564314	430,9987	3,298206	0	-1024	-768	-1	-1	-1	-1	4	41	874	814						Untertest3.avi	0	880	547	72	111	630	652	183	0	Content		802	703	16225606	1205396970
16242	10:43:28.835	00:00:16.242	975	-1024	-768	-1	-1	-1	-1	4	-1024	-768	-1	-1	-1	-1	4	41	0	0						Untertest3.avi	0	880	547	72	111	630	652	183	0	Content		-72	-111	16242248	1205413612
16259	10:43:28.852	00:00:16.258	976	805,8694	750,2574	0,544672	0,5574704	430,9987	3,378543	0	-1024	-768	-1	-1	-1	-1	4	41	806	750						Untertest3.avi	0	880	547	72	111	630	652	183	0	Content		734	639	16258855	1205430219
16276	10:43:28.869	00:00:16.275	977	-1024	-768	-1	-1	-1	-1	4	-1024	-768	-1	-1	-1	-1	4	41	0	0						Untertest3.avi	0	880	547	72	111	630	652	183	0	Content		-72	-111	16275540	1205446904
16292	10:43:28.885	00:00:16.292	978	-1024	-768	-1	-1	-1	-1	4	-1024	-768	-1	-1	-1	-1	4	41	0	0						Untertest3.avi	0	880	547	72	111	630	652	183	0	Content		-72	-111	16292207	1205463571
16309	10:43:28.902	00:00:16.308	979	-1024	-768	-1	-1	-1	-1	4	470,5296	742,0767	0,4089557	0,6227118	393,1819	3,291618	0	41	471	742						Untertest3.avi	0	880	547	72	111	630	652	183	0	Content		399	631	16308850	1205480214
16326	10:43:28.919	00:00:16.325	980	778,769	773,9049	0,5453387	0,5569891	430,9987	3,331444	0	548,7455	752,4885	0,4094026	0,6221035	393,1819	2,910753	0	41	664	763						Untertest3.avi	0	880	547	72	111	630	652	183	0	Content		592	652	16325598	1205496962
16342	10:43:28.935	00:00:16.342	981	800,5434	783,8626	0,5453336	0,5570101	430,9987	3,209745	0	536,6068	768,2199	0,4090012	0,6222632	392,0736	2,959754	0	41	669	776						Untertest3.avi	0	880	547	72	111	630	652	183	0	Content		597	665	16342224	1205513588
16359	10:43:28.952	00:00:16.358	982	900,1653	784,8404	0,5462875	0,5568097	430,9987	3,263395	0	545,1841	752,5864	0,4088393	0,6222554	392,3202	2,95861	0	41	723	769						Untertest3.avi	0	880	547	72	111	630	652	183	0	Content		651	658	16358845	1205530209
16376	10:43:28.969	00:00:16.375	983	-1024	-768	-1	-1	-1	-1	4	557,094	736,8436	0,4152359	0,6218706	416,8958	3,087283	0	41	557	737						Untertest3.avi	0	880	547	72	111	630	652	183	0	Content		485	626	16375594	1205546958
16392	10:43:28.985	00:00:16.392	984	789,6224	785,1023	0,5451871	0,5568742	430,9987	3,286557	0	614,1717	797,1788	0,4090903	0,6215134	395,6717	2,90974	0	42	702	791						Untertest3.avi	0	880	547	72	111	605	680	200	0	Content		630	680	16392276	1205563640
16409	10:43:29.002	00:00:16.408	985	857,6287	807,8695	0,5458138	0,5557402	430,9987	3,327419	0	640,3889	844,6078	0,4091064	0,6206004	394,8876	2,812403	0	42	749	826						Untertest3.avi	0	880	547	72	111	605	680	200	0	Content		677	715	16408840	1205580204
16425	10:43:29.018	00:00:16.425	986	-1024	-768	-1	-1	-1	-1	4	-1024	-768	-1	-1	-1	-1	4	42	0	0						Untertest3.avi	0	880	547	72	111	605	680	200	0	Content		-72	-111	16425466	1205596830
16442	10:43:29.035	00:00:16.442	987	741,7297	780,202	0,5548494	0,5550231	394,8876	3,066831	0	536,3167	779,3813	0,4087396	0,6203352	394,8876	3,059261	0	42	639	780						Untertest3.avi	0	880	547	72	111	605	680	200	0	Content		567	669	16442216	1205613580
16459	10:43:29.052	00:00:16.458	988	658,0441	781,8551	0,5530926	0,5545557	394,8876	3,036025	0	566,9896	779,0677	0,4086502	0,6200497	394,8876	2,992671	0	42	613	780						Untertest3.avi	0	880	547	72	111	605	680	200	0	Content		541	669	16458839	1205630203
16475	10:43:29.068	00:00:16.475	989	597,2349	783,5082	0,5531085	0,5539002	399,3947	3,005219	0	-1024	-768	-1	-1	-1	-1	4	42	597	784						Untertest3.avi	0	880	547	72	111	605	680	200	0	Content		525	673	16475460	1205646824
16492	10:43:29.085	00:00:16.492	990	765,9825	819,1707	0,55303	0,5532767	399,3947	3,101419	0	533,0004	771,7273	0,4082902	0,6204227	394,8876	3,141891	0	42	649	795						Untertest3.avi	0	880	547	72	111	605	680	200	0	Content		577	684	16492082	1205663446
16509	10:43:29.102	00:00:16.508	991	676,6744	705,5009	0,551419	0,5535588	397,411	2,593919	0	-1024	-768	-1	-1	-1	-1	4	42	677	706						Untertest3.avi	0	880	547	72	111	605	680	200	0	Content		605	595	16508707	1205680071
16525	10:43:29.118	00:00:16.525	992	684,2852	812,5659	0,5468298	0,5540322	413,7578	3,102193	0	-1024	-768	-1	-1	-1	-1	4	42	684	813						Untertest3.avi	0	880	547	72	111	605	680	200	0	Content		612	702	16525461	1205696825
16542	10:43:29.135	00:00:16.542	993	739,8909	712,4886	0,5509629	0,5529577	400,434	2,415908	0	-1024	-768	-1	-1	-1	-1	4	42	740	712						Untertest3.avi	0	880	547	72	111	605	680	200	0	Content		668	601	16542076	1205713440
16559	10:43:29.152	00:00:16.558	994	794,6373	800,236	0,545732	0,552896	413,7578	2,90783	0	529,8434	786,0416	0,4022214	0,6228444	382,2093	3,06839	0	42	662	793						Untertest3.avi	0	880	547	72	111	605	680	200	0	Content		590	682	16558704	1205730068
16575	10:43:29.168	00:00:16.575	995	-1024	-768	-1	-1	-1	-1	4	529,8434	786,0416	0,4057952	0,6227554	394,8825	3,06839	0	42	530	786						Untertest3.avi	0	880	547	72	111	605	680	200	0	Content		458	675	16575330	1205746694
16592	10:43:29.185	00:00:16.592	996	848,7256	825,5751	0,5464022	0,5516275	413,7578	3,00146	0	538,3502	772,7476	0,4054343	0,6226532	394,8826	3,167112	0	43	694	799						Untertest3.avi	0	880	547	72	111	645	686	216	0	Content		622	688	16592076	1205763440
16609	10:43:29.202	00:00:16.608	997	830,2752	823,7692	0,5458019	0,5508012	413,7578	3,066721	0	568,599	805,6243	0,405466	0,6217356	394,8826	3,098443	0	43	699	815						Untertest3.avi	0	880	547	72	111	645	686	216	0	Content		627	704	16608699	1205780063
16625	10:43:29.218	00:00:16.625	998	861,955	808,5831	0,5376004	0,5502383	442,8163	3,357694	0	575,7408	803,3688	0,4072342	0,621348	403,3055	3,13469	0	43	719	806						Untertest3.avi	0	880	547	72	111	645	686	216	0	Content		647	695	16625319	1205796683
16642	10:43:29.235	00:00:16.641	999	791,7655	536,906	0,5643886	0,5494573	442,8163	2,245802	0	-1024	-768	-1	-1	-1	-1	4	43	792	537						Untertest3.avi	0	880	547	72	111	645	686	216	0	Content		720	426	16641946	1205813310
16659	10:43:29.252	00:00:16.658	1000	972,1247	817,1036	0,5382665	0,5488316	442,8163	3,043371	0	532,858	764,2814	0,4071198	0,6206473	403,3055	2,982875	0	43	752	791						Untertest3.avi	0	880	547	72	111	645	686	216	0	Content		680	680	16658570	1205829934
16675	10:43:29.268	00:00:16.675	1001	1014,207	810,5602	0,5372077	0,549204	442,9768	3,135173	0	532,858	764,2814	0,405461	0,619782	397,5159	2,982875	0	43	774	787						Untertest3.avi	0	880	547	72	111	645	686	216	0	Content		702	676	16675316	1205846680
16692	10:43:29.285	00:00:16.691	1002	758,6465	728,6622	0,5496014	0,5482063	399,9313	2,599054	0	571,7505	782,7286	0,4057329	0,6196582	397,5159	2,872221	0	43	665	756						Untertest3.avi	0	880	547	72	111	645	686	216	0	Content		593	645	16691942	1205863306
16709	10:43:29.302	00:00:16.708	1003	-1024	-768	-1	-1	-1	-1	4	567,3027	802,3722	0,4058481	0,6191688	397,5159	2,93338	0	43	567	802						Untertest3.avi	0	880	547	72	111	645	686	216	0	Content		495	691	16708567	1205879931
16725	10:43:29.318	00:00:16.725	1004	875,8353	826,4654	0,5388343	0,5474294	439,0968	3,177517	0	-1024	-768	-1	-1	-1	-1	4	43	876	826						Untertest3.avi	0	880	547	72	111	645	686	216	0	Content		804	715	16725314	1205896678
16742	10:43:29.335	00:00:16.741	1005	707,1642	613,7387	0,5499132	0,546893	399,5611	1,844303	0	-1024	-768	-1	-1	-1	-1	4	43	707	614						Untertest3.avi	0	880	547	72	111	645	686	216	0	Content		635	503	16741937	1205913301
16759	10:43:29.352	00:00:16.758	1006	923,2233	814,1254	0,5399831	0,5467924	439,0968	3,231688	0	546,0487	786,4747	0,4062663	0,6184779	397,5159	3,12041	0	43	735	800						Untertest3.avi	0	880	547	72	111	645	686	216	0	Content		663	689	16758560	1205929924
16775	10:43:29.368	00:00:16.775	1007	811,978	815,6335	0,5426661	0,5466276	424,4887	3,173753	0	546,0487	786,4747	0,4059025	0,6180616	396,5296	3,12041	0	43	679	801						Untertest3.avi	0	880	547	72	111	645	686	216	0	Content		607	690	16775184	1205946548
16792	10:43:29.385	00:00:16.791	1008	867,3829	813,4292	0,5434794	0,5464113	424,4887	3,150136	0	563,8233	776,5754	0,4063103	0,618304	396,5296	2,9844	0	43	716	795						Untertest3.avi	0	880	547	72	111	645	686	216	0	Content		644	684	16791931	1205963295
16809	10:43:29.402	00:00:16.808	1009	736,3398	731,1104	0,5498488	0,5461558	397,6031	2,668549	0	-1024	-768	-1	-1	-1	-1	4	44	736	731						Untertest3.avi	0	880	547	72	111	584	690	250	0	Content		664	620	16808557	1205979921
16825	10:43:29.418	00:00:16.825	1010	705,5588	816,6279	0,5495566	0,5462497	397,6032	2,921257	0	-1024	-768	-1	-1	-1	-1	4	44	706	817						Untertest3.avi	0	880	547	72	111	584	690	250	0	Content		634	706	16825180	1205996544
16842	10:43:29.435	00:00:16.841	1011	737,7224	770,8269	0,5501051	0,5474882	397,6032	2,970377	0	537,3964	797,7076	0,4038331	0,6179499	386,5072	3,022386	0	44	638	784						Untertest3.avi	0	880	547	72	111	584	690	250	0	Content		566	673	16841804	1206013168
16859	10:43:29.452	00:00:16.858	1012	788,0454	819,3237	0,5509408	0,5463628	397,6032	3,021811	0	547,8689	786,165	0,4034906	0,6177957	386,5072	3,010731	0	44	668	803						Untertest3.avi	0	880	547	72	111	584	690	250	0	Content		596	692	16858555	1206029919
16875	10:43:29.468	00:00:16.875	1013	-1024	-768	-1	-1	-1	-1	4	-1024	-768	-1	-1	-1	-1	4	44	0	0						Untertest3.avi	0	880	547	72	111	584	690	250	0	Content		-72	-111	16875176	1206046540
16892	10:43:29.485	00:00:16.891	1014	664,5856	821,6907	0,5492731	0,5455987	397,6032	2,866912	0	551,119	777,5209	0,4082525	0,6169292	403,1402	3,172677	0	44	608	800						Untertest3.avi	0	880	547	72	111	584	690	250	0	Content		536	689	16891801	1206063165
16908	10:43:29.501	00:00:16.908	1015	780,8259	819,4883	0,5508665	0,5444621	397,6032	3,025091	0	516,5406	783,7971	0,4051993	0,6161438	392,6568	3,143886	0	44	649	802						Untertest3.avi	0	880	547	72	111	584	690	250	0	Content		577	691	16908423	1206079787
16925	10:43:29.518	00:00:16.925	1016	786,0187	833,3721	0,5508936	0,5435598	397,6032	3,064449	0	542,46	777,9929	0,4055556	0,6150729	392,7322	3,101308	0	44	664	806						Untertest3.avi	0	880	547	72	111	584	690	250	0	Content		592	695	16925172	1206096536
16942	10:43:29.535	00:00:16.941	1017	-1024	-768	-1	-1	-1	-1	4	577,6917	782,4763	0,403926	0,6133823	387,2578	2,940794	0	44	578	782						Untertest3.avi	0	880	547	72	111	584	690	250	0	Content		506	671	16941796	1206113160
16958	10:43:29.551	00:00:16.958	1018	779,1074	843,6005	0,5510237	0,5423263	397,6032	3,007924	0	505,2008	785,6882	0,4053289	0,6137937	392,8192	3,231246	0	44	642	815						Untertest3.avi	0	880	547	72	111	584	690	250	0	Content		570	704	16958418	1206129782
16975	10:43:29.568	00:00:16.975	1019	-1024	-768	-1	-1	-1	-1	4	514,3353	781,2427	0,405578	0,6140662	392,2818	3,159893	0	44	514	781						Untertest3.avi	0	880	547	72	111	584	690	250	0	Content		442	670	16975169	1206146533
16992	10:43:29.585	00:00:16.991	1020	873,4567	822,988	0,5460859	0,5433951	416,7933	3,184856	0	453,9331	782,0974	0,4058142	0,614632	392,9516	3,165098	0	44	664	803						Untertest3.avi	0	880	547	72	111	584	690	250	0	Content		592	692	16991791	1206163155
17009	10:43:29.602	00:00:17.008	1021	867,9328	838,3295	0,5458758	0,5440045	416,7933	2,974582	0	495,5008	780,5133	0,4053665	0,615586	392,8507	3,250401	0	44	682	809						Untertest3.avi	0	880	547	72	111	584	690	250	0	Content		610	698	17008541	1206179905
17025	10:43:29.618	00:00:17.025	1022	849,3848	798,9838	0,5457895	0,5447933	416,7933	2,984264	0	524,6176	778,9661	0,405552	0,6164207	393,6803	3,206095	0	44	687	789						Untertest3.avi	0	880	547	72	111	584	690	250	0	Content		615	678	17025164	1206196528
17042	10:43:29.635	00:00:17.041	1023	-1024	-768	-1	-1	-1	-1	4	516,4592	775,2634	0,4052049	0,6173087	393,7219	3,159184	0	44	516	775						Untertest3.avi	0	880	547	72	111	584	690	250	0	Content		444	664	17041665	1206213029
17058	10:43:29.651	00:00:17.058	1024	-1024	-768	-1	-1	-1	-1	4	510,4718	800,2257	0,4147502	0,6185671	424,318	3,365214	0	45	510	800						Untertest3.avi	0	880	547	72	111	212	785	250	0	Content		438	689	17058412	1206229776
17075	10:43:29.668	00:00:17.075	1025	-1024	-768	-1	-1	-1	-1	4	285,5852	860,3408	0,4087442	0,6212885	393,7447	3,18812	0	45	286	860						Untertest3.avi	0	880	547	72	111	212	785	250	0	Content		214	749	17075036	1206246400
17092	10:43:29.685	00:00:17.091	1026	-1024	-768	-1	-1	-1	-1	4	622,909	885,2759	0,414931	0,6222961	382,7817	3,011504	0	45	623	885						Untertest3.avi	0	880	547	72	111	212	785	250	0	Content		551	774	17091782	1206263146
17108	10:43:29.701	00:00:17.108	1027	-1024	-768	-1	-1	-1	-1	4	315,6525	928,5972	0,420452	0,6227121	434,4079	3,597605	0	45	316	929						Untertest3.avi	0	880	547	72	111	212	785	250	0	Content		244	818	17108405	1206279769
17125	10:43:29.718	00:00:17.125	1028	-1024	-768	-1	-1	-1	-1	4	264,097	881,779	0,4090061	0,6235458	392,4618	3,163119	0	45	264	882						Untertest3.avi	0	880	547	72	111	212	785	250	0	Content		192	771	17125030	1206296394
17142	10:43:29.735	00:00:17.141	1029	-1024	-768	-1	-1	-1	-1	4	-1024	-768	-1	-1	-1	-1	4	45	0	0						Untertest3.avi	0	880	547	72	111	212	785	250	0	Content		-72	-111	17141653	1206313017
17158	10:43:29.751	00:00:17.158	1030	-1024	-768	-1	-1	-1	-1	4	301,483	912,3955	0,4085493	0,6240812	392,4619	3,256739	0	45	301	912						Untertest3.avi	0	880	547	72	111	212	785	250	0	Content		229	801	17158398	1206329762
17175	10:43:29.768	00:00:17.175	1031	-1024	-768	-1	-1	-1	-1	4	281,8469	856,0011	0,4089079	0,6254196	392,4619	3,242118	0	45	282	856						Untertest3.avi	0	880	547	72	111	212	785	250	0	Content		210	745	17175140	1206346504
17192	10:43:29.785	00:00:17.191	1032	-1024	-768	-1	-1	-1	-1	4	-1024	-768	-1	-1	-1	-1	4	45	0	0						Untertest3.avi	0	880	547	72	111	212	785	250	0	Content		-72	-111	17191562	1206362926
17208	10:43:29.801	00:00:17.208	1033	-1024	-768	-1	-1	-1	-1	4	266,516	907,2937	0,4074614	0,6239275	392,4619	3,239887	0	45	267	907						Untertest3.avi	0	880	547	72	111	212	785	250	0	Content		195	796	17208310	1206379674
17225	10:43:29.818	00:00:17.224	1034	-1024	-768	-1	-1	-1	-1	4	-1024	-768	-1	-1	-1	-1	4	45	0	0						Untertest3.avi	0	880	547	72	111	212	785	250	0	Content		-72	-111	17224935	1206396299
17242	10:43:29.835	00:00:17.241	1035	-1024	-768	-1	-1	-1	-1	4	312,5108	910,0457	0,4072906	0,6229081	392,4619	3,324365	0	45	313	910						Untertest3.avi	0	880	547	72	111	212	785	250	0	Content		241	799	17241684	1206413048
17258	10:43:29.851	00:00:17.258	1036	-1024	-768	-1	-1	-1	-1	4	-1024	-768	-1	-1	-1	-1	4	45	0	0						Untertest3.avi	0	880	547	72	111	212	785	250	0	Content		-72	-111	17258181	1206429545
17275	10:43:29.868	00:00:17.274	1037	-1024	-768	-1	-1	-1	-1	4	-1024	-768	-1	-1	-1	-1	4	45	0	0						Untertest3.avi	0	880	547	72	111	212	785	250	0	Content		-72	-111	17274928	1206446292
17292	10:43:29.885	00:00:17.291	1038	-1024	-768	-1	-1	-1	-1	4	-1024	-768	-1	-1	-1	-1	4	45	0	0						Untertest3.avi	0	880	547	72	111	212	785	250	0	Content		-72	-111	17291566	1206462930
17308	10:43:29.901	00:00:17.308	1039	-1024	-768	-1	-1	-1	-1	4	169,0524	917,2414	0,4142663	0,6233469	426,3598	3,318286	0	46	169	917						Untertest3.avi	0	880	547	72	111	485	807	166	0	Content		97	806	17308175	1206479539
17325	10:43:29.918	00:00:17.324	1040	-1024	-768	-1	-1	-1	-1	4	-1024	-768	-1	-1	-1	-1	4	46	0	0						Untertest3.avi	0	880	547	72	111	485	807	166	0	Content		-72	-111	17324797	1206496161
17341	10:43:29.934	00:00:17.341	1041	-1024	-768	-1	-1	-1	-1	4	252,8884	924,0855	0,414939	0,6231599	426,3598	3,511077	0	46	253	924						Untertest3.avi	0	880	547	72	111	485	807	166	0	Content		181	813	17341418	1206512782
17358	10:43:29.951	00:00:17.358	1042	-1024	-768	-1	-1	-1	-1	4	861,2354	920,0407	0,422455	0,6230736	426,3597	3,371109	0	46	861	920						Untertest3.avi	0	880	547	72	111	485	807	166	0	Content		789	809	17358164	1206529528
17375	10:43:29.968	00:00:17.374	1043	-1024	-768	-1	-1	-1	-1	4	-1024	-768	-1	-1	-1	-1	4	46	0	0						Untertest3.avi	0	880	547	72	111	485	807	166	0	Content		-72	-111	17374786	1206546150
17391	10:43:29.984	00:00:17.391	1044	-1024	-768	-1	-1	-1	-1	4	-1024	-768	-1	-1	-1	-1	4	46	0	0						Untertest3.avi	0	880	547	72	111	485	807	166	0	Content		-72	-111	17391408	1206562772
17408	10:43:30.001	00:00:17.408	1045	-1024	-768	-1	-1	-1	-1	4	-1024	-768	-1	-1	-1	-1	4	46	0	0						Untertest3.avi	0	880	547	72	111	485	807	166	0	Content		-72	-111	17408031	1206579395
17425	10:43:30.018	00:00:17.425	1046	-1024	-768	-1	-1	-1	-1	4	-1024	-768	-1	-1	-1	-1	4	46	0	0						Untertest3.avi	0	880	547	72	111	485	807	166	0	Content		-72	-111	17425276	1206596640
17442	10:43:30.035	00:00:17.442	1047	-1024	-768	-1	-1	-1	-1	4	-1024	-768	-1	-1	-1	-1	4	46	0	0						Untertest3.avi	0	880	547	72	111	485	807	166	0	Content		-72	-111	17442024	1206613388
17459	10:43:30.052	00:00:17.458	1048	-1024	-768	-1	-1	-1	-1	4	892,0842	904,8579	0,4220032	0,6228927	426,3597	3,499527	0	46	892	905						Untertest3.avi	0	880	547	72	111	485	807	166	0	Content		820	794	17458659	1206630023
17475	10:43:30.068	00:00:17.474	1049	-1024	-768	-1	-1	-1	-1	4	-1024	-768	-1	-1	-1	-1	4		0	0						Untertest3.avi	0	880	547	72	111				0	Content		-72	-111	17474643	1206646007
17491	10:43:30.084	00:00:17.491	1050	-1024	-768	-1	-1	-1	-1	4	-1024	-768	-1	-1	-1	-1	4		0	0						Untertest3.avi	0	880	547	72	111				0	Content		-72	-111	17491389	1206662753
17508	10:43:30.101	00:00:17.508	1051	-1024	-768	-1	-1	-1	-1	4	-1024	-768	-1	-1	-1	-1	4		0	0						Untertest3.avi	0	880	547	72	111				0	Content		-72	-111	17508265	1206679629
17525	10:43:30.118	00:00:17.524	1052	-1024	-768	-1	-1	-1	-1	4	-1024	-768	-1	-1	-1	-1	4		0	0						Untertest3.avi	0	880	547	72	111				0	Content		-72	-111	17524886	1206696250
17542	10:43:30.135	00:00:17.541	1053	-1024	-768	-1	-1	-1	-1	4	-1024	-768	-1	-1	-1	-1	4		0	0						Untertest3.avi	0	880	547	72	111				0	Content		-72	-111	17541521	1206712885
17558	10:43:30.151	00:00:17.558	1054	-1024	-768	-1	-1	-1	-1	4	-1024	-768	-1	-1	-1	-1	4		0	0						Untertest3.avi	0	880	547	72	111				0	Content		-72	-111	17558007	1206729371
17575	10:43:30.168	00:00:17.574	1055	-1024	-768	-1	-1	-1	-1	4	-1024	-768	-1	-1	-1	-1	4		0	0						Untertest3.avi	0	880	547	72	111				0	Content		-72	-111	17574631	1206745995
17591	10:43:30.184	00:00:17.591	1056	-1024	-768	-1	-1	-1	-1	4	-1024	-768	-1	-1	-1	-1	4		0	0						Untertest3.avi	0	880	547	72	111				0	Content		-72	-111	17591253	1206762617
17608	10:43:30.201	00:00:17.607	1057	-1024	-768	-1	-1	-1	-1	4	-1024	-768	-1	-1	-1	-1	4		0	0						Untertest3.avi	0	880	547	72	111				0	Content		-72	-111	17607879	1206779243
17625	10:43:30.218	00:00:17.624	1058	-1024	-768	-1	-1	-1	-1	4	-1024	-768	-1	-1	-1	-1	4		0	0						Untertest3.avi	0	880	547	72	111				0	Content		-72	-111	17624626	1206795990
17641	10:43:30.234	00:00:17.641	1059	-1024	-768	-1	-1	-1	-1	4	-1024	-768	-1	-1	-1	-1	4		0	0						Untertest3.avi	0	880	547	72	111				0	Content		-72	-111	17641373	1206812737
17658	10:43:30.251	00:00:17.657	1060	-1024	-768	-1	-1	-1	-1	4	-1024	-768	-1	-1	-1	-1	4		0	0						Untertest3.avi	0	880	547	72	111				0	Content		-72	-111	17657871	1206829235
17675	10:43:30.268	00:00:17.674	1061	-1024	-768	-1	-1	-1	-1	4	-1024	-768	-1	-1	-1	-1	4		0	0						Untertest3.avi	0	880	547	72	111				0	Content		-72	-111	17674620	1206845984
17691	10:43:30.284	00:00:17.691	1062	-1024	-768	-1	-1	-1	-1	4	-1024	-768	-1	-1	-1	-1	4		0	0						Untertest3.avi	0	880	547	72	111				0	Content		-72	-111	17691245	1206862609
17708	10:43:30.301	00:00:17.707	1063	-1024	-768	-1	-1	-1	-1	4	-1024	-768	-1	-1	-1	-1	4		0	0						Untertest3.avi	0	880	547	72	111				0	Content		-72	-111	17707866	1206879230
17724	10:43:30.317	00:00:17.724	1064	-1024	-768	-1	-1	-1	-1	4	-1024	-768	-1	-1	-1	-1	4		0	0						Untertest3.avi	0	880	547	72	111				0	Content		-72	-111	17724488	1206895852
17741	10:43:30.334	00:00:17.741	1065	-1024	-768	-1	-1	-1	-1	4	-1024	-768	-1	-1	-1	-1	4		0	0						Untertest3.avi	0	880	547	72	111				0	Content		-72	-111	17741235	1206912599
17758	10:43:30.351	00:00:17.757	1066	-1024	-768	-1	-1	-1	-1	4	-1024	-768	-1	-1	-1	-1	4		0	0						Untertest3.avi	0	880	547	72	111				0	Content		-72	-111	17757859	1206929223
17774	10:43:30.367	00:00:17.774	1067	-1024	-768	-1	-1	-1	-1	4	-1024	-768	-1	-1	-1	-1	4		0	0						Untertest3.avi	0	880	547	72	111				0	Content		-72	-111	17774481	1206945845
17791	10:43:30.384	00:00:17.791	1068	-1024	-768	-1	-1	-1	-1	4	-1024	-768	-1	-1	-1	-1	4		0	0						Untertest3.avi	0	880	547	72	111				0	Content		-72	-111	17791108	1206962472
17808	10:43:30.401	00:00:17.807	1069	-1024	-768	-1	-1	-1	-1	4	-1024	-768	-1	-1	-1	-1	4		0	0						Untertest3.avi	0	880	547	72	111				0	Content		-72	-111	17807730	1206979094
17825	10:43:30.418	00:00:17.824	1070	-1024	-768	-1	-1	-1	-1	4	-1024	-768	-1	-1	-1	-1	4		0	0						Untertest3.avi	0	880	547	72	111				0	Content		-72	-111	17824974	1206996338
17842	10:43:30.435	00:00:17.841	1071	-1024	-768	-1	-1	-1	-1	4	-1024	-768	-1	-1	-1	-1	4		0	0						Untertest3.avi	0	880	547	72	111				0	Content		-72	-111	17841719	1207013083
17858	10:43:30.451	00:00:17.858	1072	-1024	-768	-1	-1	-1	-1	4	-1024	-768	-1	-1	-1	-1	4		0	0						Untertest3.avi	0	880	547	72	111				0	Content		-72	-111	17858340	1207029704
17874	10:43:30.467	00:00:17.874	1073	-1024	-768	-1	-1	-1	-1	4	-1024	-768	-1	-1	-1	-1	4		0	0						Untertest3.avi	0	880	547	72	111				0	Content		-72	-111	17874461	1207045825
17891	10:43:30.484	00:00:17.891	1074	-1024	-768	-1	-1	-1	-1	4	-1024	-768	-1	-1	-1	-1	4		0	0						Untertest3.avi	0	880	547	72	111				0	Content		-72	-111	17891081	1207062445
17908	10:43:30.501	00:00:17.907	1075	-1024	-768	-1	-1	-1	-1	4	-1024	-768	-1	-1	-1	-1	4		0	0						Untertest3.avi	0	880	547	72	111				0	Content		-72	-111	17907702	1207079066
17924	10:43:30.517	00:00:17.924	1076	-1024	-768	-1	-1	-1	-1	4	-1024	-768	-1	-1	-1	-1	4		0	0						Untertest3.avi	0	880	547	72	111				0	Content		-72	-111	17924416	1207095780
17941	10:43:30.534	00:00:17.941	1077	-1024	-768	-1	-1	-1	-1	4	-1024	-768	-1	-1	-1	-1	4		0	0						Untertest3.avi	0	880	547	72	111				0	Content		-72	-111	17941083	1207112447
17958	10:43:30.551	00:00:17.957	1078	-1024	-768	-1	-1	-1	-1	4	-1024	-768	-1	-1	-1	-1	4		0	0						Untertest3.avi	0	880	547	72	111				0	Content		-72	-111	17957750	1207129114
17974	10:43:30.567	00:00:17.974	1079	-1024	-768	-1	-1	-1	-1	4	-1024	-768	-1	-1	-1	-1	4		0	0						Untertest3.avi	0	880	547	72	111				0	Content		-72	-111	17974319	1207145683
17991	10:43:30.584	00:00:17.991	1080	-1024	-768	-1	-1	-1	-1	4	-1024	-768	-1	-1	-1	-1	4		0	0						Untertest3.avi	0	880	547	72	111				0	Content		-72	-111	17991193	1207162557
18008	10:43:30.601	00:00:18.007	1081	-1024	-768	-1	-1	-1	-1	4	-1024	-768	-1	-1	-1	-1	4		0	0						Untertest3.avi	0	880	547	72	111				0	Content		-72	-111	18007859	1207179223
18025	10:43:30.618	00:00:18.024	1082	-1024	-768	-1	-1	-1	-1	4	-1024	-768	-1	-1	-1	-1	4		0	0						Untertest3.avi	0	880	547	72	111				0	Content		-72	-111	18024526	1207195890
18042	10:43:30.635	00:00:18.041	1083	-1024	-768	-1	-1	-1	-1	4	-1024	-768	-1	-1	-1	-1	4		0	0						Untertest3.avi	0	880	547	72	111				0	Content		-72	-111	18041539	1207212903
18058	10:43:30.651	00:00:18.058	1084	-1024	-768	-1	-1	-1	-1	4	-1024	-768	-1	-1	-1	-1	4		0	0						Untertest3.avi	0	880	547	72	111				0	Content		-72	-111	18058206	1207229570
18075	10:43:30.668	00:00:18.074	1085	-1024	-768	-1	-1	-1	-1	4	-1024	-768	-1	-1	-1	-1	4		0	0						Untertest3.avi	0	880	547	72	111				0	Content		-72	-111	18074873	1207246237
18092	10:43:30.685	00:00:18.092	1086	-1024	-768	-1	-1	-1	-1	4	-1024	-768	-1	-1	-1	-1	4		0	0						Untertest3.avi	0	880	547	72	111				0	Content		-72	-111	18092185	1207263549
18109	10:43:30.702	00:00:18.109	1087	-1024	-768	-1	-1	-1	-1	4	-1024	-768	-1	-1	-1	-1	4		0	0						Untertest3.avi	0	880	547	72	111				0	Content		-72	-111	18109433	1207280797
18124	10:43:30.717	00:00:18.124	1088	-1024	-768	-1	-1	-1	-1	4	-1024	-768	-1	-1	-1	-1	4		0	0						Untertest3.avi	0	880	547	72	111				0	Content		-72	-111	18124305	1207295669
18141	10:43:30.734	00:00:18.140	1089	-1024	-768	-1	-1	-1	-1	4	-1024	-768	-1	-1	-1	-1	4		0	0						Untertest3.avi	0	880	547	72	111				0	Content		-72	-111	18140936	1207312300
18158	10:43:30.751	00:00:18.157	1090	-1024	-768	-1	-1	-1	-1	4	-1024	-768	-1	-1	-1	-1	4		0	0						Untertest3.avi	0	880	547	72	111				0	Content		-72	-111	18157551	1207328915
18174	10:43:30.767	00:00:18.174	1091	-1024	-768	-1	-1	-1	-1	4	-1024	-768	-1	-1	-1	-1	4		0	0						Untertest3.avi	0	880	547	72	111				0	Content		-72	-111	18174236	1207345600
18191	10:43:30.784	00:00:18.190	1092	-1024	-768	-1	-1	-1	-1	4	-1024	-768	-1	-1	-1	-1	4		0	0						Untertest3.avi	0	880	547	72	111				0	Content		-72	-111	18190903	1207362267
18208	10:43:30.801	00:00:18.207	1093	-1024	-768	-1	-1	-1	-1	4	-1024	-768	-1	-1	-1	-1	4		0	0						Untertest3.avi	0	880	547	72	111				0	Content		-72	-111	18207543	1207378907
18224	10:43:30.817	00:00:18.224	1094	-1024	-768	-1	-1	-1	-1	4	-1024	-768	-1	-1	-1	-1	4		0	0						Untertest3.avi	0	880	547	72	111				0	Content		-72	-111	18224166	1207395530
18241	10:43:30.834	00:00:18.241	1095	-1024	-768	-1	-1	-1	-1	4	-1024	-768	-1	-1	-1	-1	4		0	0						Untertest3.avi	0	880	547	72	111				0	Content		-72	-111	18241207	1207412571
18258	10:43:30.851	00:00:18.257	1096	-1024	-768	-1	-1	-1	-1	4	-1024	-768	-1	-1	-1	-1	4		0	0						Untertest3.avi	0	880	547	72	111				0	Content		-72	-111	18257874	1207429238
18275	10:43:30.868	00:00:18.274	1097	-1024	-768	-1	-1	-1	-1	4	-1024	-768	-1	-1	-1	-1	4		0	0						Untertest3.avi	0	880	547	72	111				0	Content		-72	-111	18274541	1207445905
18292	10:43:30.885	00:00:18.292	1098	-1024	-768	-1	-1	-1	-1	4	-1024	-768	-1	-1	-1	-1	4		0	0						Untertest3.avi	0	880	547	72	111				0	Content		-72	-111	18292033	1207463397
18309	10:43:30.902	00:00:18.309	1099	-1024	-768	-1	-1	-1	-1	4	-1024	-768	-1	-1	-1	-1	4		0	0						Untertest3.avi	0	880	547	72	111				0	Content		-72	-111	18309301	1207480665
18324	10:43:30.917	00:00:18.324	1100	-1024	-768	-1	-1	-1	-1	4	-1024	-768	-1	-1	-1	-1	4		0	0						Untertest3.avi	0	880	547	72	111				0	Content		-72	-111	18324157	1207495521
18341	10:43:30.934	00:00:18.340	1101	-1024	-768	-1	-1	-1	-1	4	-1024	-768	-1	-1	-1	-1	4		0	0						Untertest3.avi	0	880	547	72	111				0	Content		-72	-111	18340779	1207512143
18357	10:43:30.950	00:00:18.357	1102	-1024	-768	-1	-1	-1	-1	4	-1024	-768	-1	-1	-1	-1	4		0	0						Untertest3.avi	0	880	547	72	111				0	Content		-72	-111	18357429	1207528793
18374	10:43:30.967	00:00:18.374	1103	-1024	-768	-1	-1	-1	-1	4	-1024	-768	-1	-1	-1	-1	4		0	0						Untertest3.avi	0	880	547	72	111				0	Content		-72	-111	18374096	1207545460
18391	10:43:30.984	00:00:18.390	1104	-1024	-768	-1	-1	-1	-1	4	-1024	-768	-1	-1	-1	-1	4		0	0						Untertest3.avi	0	880	547	72	111				0	Content		-72	-111	18390827	1207562191
18407	10:43:31.000	00:00:18.407	1105	-1024	-768	-1	-1	-1	-1	4	-1024	-768	-1	-1	-1	-1	4		0	0						Untertest3.avi	0	880	547	72	111				0	Content		-72	-111	18407391	1207578755
18424	10:43:31.017	00:00:18.424	1106	-1024	-768	-1	-1	-1	-1	4	-1024	-768	-1	-1	-1	-1	4		0	0						Untertest3.avi	0	880	547	72	111				0	Content		-72	-111	18424223	1207595587
18441	10:43:31.034	00:00:18.440	1107	-1024	-768	-1	-1	-1	-1	4	-1024	-768	-1	-1	-1	-1	4		0	0						Untertest3.avi	0	880	547	72	111				0	Content		-72	-111	18440890	1207612254
18458	10:43:31.051	00:00:18.457	1108	-1024	-768	-1	-1	-1	-1	4	-1024	-768	-1	-1	-1	-1	4		0	0						Untertest3.avi	0	880	547	72	111				0	Content		-72	-111	18457557	1207628921
18475	10:43:31.068	00:00:18.474	1109	-1024	-768	-1	-1	-1	-1	4	-1024	-768	-1	-1	-1	-1	4		0	0						Untertest3.avi	0	880	547	72	111				0	Content		-72	-111	18474510	1207645874
18491	10:43:31.084	00:00:18.490	1110	-1024	-768	-1	-1	-1	-1	4	-1024	-768	-1	-1	-1	-1	4		0	0						Untertest3.avi	0	880	547	72	111				0	Content		-72	-111	18490629	1207661993
18507	10:43:31.100	00:00:18.507	1111	-1024	-768	-1	-1	-1	-1	4	-1024	-768	-1	-1	-1	-1	4		0	0						Untertest3.avi	0	880	547	72	111				0	Content		-72	-111	18507314	1207678678
18524	10:43:31.117	00:00:18.523	1112	-1024	-768	-1	-1	-1	-1	4	-1024	-768	-1	-1	-1	-1	4		0	0						Untertest3.avi	0	880	547	72	111				0	Content		-72	-111	18523981	1207695345
18541	10:43:31.134	00:00:18.540	1113	996,8755	821,3692	0,5384861	0,5546716	418,4861	2,934204	0	-1024	-768	-1	-1	-1	-1	4	47	997	821						Untertest3.avi	0	880	547	72	111	925	710	17	0	Content		925	710	18540622	1207711986
18557	10:43:31.150	00:00:18.557	1114	-1024	-768	-1	-1	-1	-1	4	-1024	-768	-1	-1	-1	-1	4		0	0						Untertest3.avi	0	880	547	72	111				0	Content		-72	-111	18557241	1207728605
18574	10:43:31.167	00:00:18.573	1115	-1024	-768	-1	-1	-1	-1	4	-1024	-768	-1	-1	-1	-1	4		0	0						Untertest3.avi	0	880	547	72	111				0	Content		-72	-111	18573927	1207745291
18591	10:43:31.184	00:00:18.590	1116	-1024	-768	-1	-1	-1	-1	4	-1024	-768	-1	-1	-1	-1	4		0	0						Untertest3.avi	0	880	547	72	111				0	Content		-72	-111	18590594	1207761958
18607	10:43:31.200	00:00:18.607	1117	-1024	-768	-1	-1	-1	-1	4	-1024	-768	-1	-1	-1	-1	4		0	0						Untertest3.avi	0	880	547	72	111				0	Content		-72	-111	18607238	1207778602
18624	10:43:31.217	00:00:18.623	1118	-1024	-768	-1	-1	-1	-1	4	-1024	-768	-1	-1	-1	-1	4		0	0						Untertest3.avi	0	880	547	72	111				0	Content		-72	-111	18623860	1207795224
18641	10:43:31.234	00:00:18.640	1119	-1024	-768	-1	-1	-1	-1	4	-1024	-768	-1	-1	-1	-1	4		0	0						Untertest3.avi	0	880	547	72	111				0	Content		-72	-111	18640546	1207811910
18657	10:43:31.250	00:00:18.657	1120	-1024	-768	-1	-1	-1	-1	4	-1024	-768	-1	-1	-1	-1	4		0	0						Untertest3.avi	0	880	547	72	111				0	Content		-72	-111	18657213	1207828577
18674	10:43:31.267	00:00:18.673	1121	798,6494	855,1794	0,5463534	0,552406	404,7388	2,886061	0	603,1325	717,0438	0,3993359	0,6239003	408,4494	3,56017	0	48	701	786						Untertest3.avi	0	880	547	72	111	579	639	167	0	Content		629	675	18673853	1207845217
18690	10:43:31.283	00:00:18.690	1122	-1024	-768	-1	-1	-1	-1	4	602,1094	734,8395	0,4045185	0,6235209	395,0608	3,209024	0	48	602	735						Untertest3.avi	0	880	547	72	111	579	639	167	0	Content		530	624	18690487	1207861851
18707	10:43:31.300	00:00:18.707	1123	-1024	-768	-1	-1	-1	-1	4	-1024	-768	-1	-1	-1	-1	4	48	0	0						Untertest3.avi	0	880	547	72	111	579	639	167	0	Content		-72	-111	18707098	1207878462
18724	10:43:31.317	00:00:18.723	1124	-1024	-768	-1	-1	-1	-1	4	591,5146	746,6735	0,4066662	0,6230416	391,0938	3,157339	0	48	592	747						Untertest3.avi	0	880	547	72	111	579	639	167	0	Content		520	636	18723846	1207895210
18741	10:43:31.334	00:00:18.740	1125	-1024	-768	-1	-1	-1	-1	4	-1024	-768	-1	-1	-1	-1	4	48	0	0						Untertest3.avi	0	880	547	72	111	579	639	167	0	Content		-72	-111	18740501	1207911865
18757	10:43:31.350	00:00:18.757	1126	-1024	-768	-1	-1	-1	-1	4	-1024	-768	-1	-1	-1	-1	4	48	0	0						Untertest3.avi	0	880	547	72	111	579	639	167	0	Content		-72	-111	18757168	1207928532
18774	10:43:31.367	00:00:18.773	1127	897,4648	768,6751	0,5494066	0,5527743	404,7388	3,010058	0	564,2767	736,8307	0,4070622	0,623629	391,0939	3,319573	0	48	731	753						Untertest3.avi	0	880	547	72	111	579	639	167	0	Content		659	642	18773789	1207945153
18790	10:43:31.383	00:00:18.790	1128	-1024	-768	-1	-1	-1	-1	4	-1024	-768	-1	-1	-1	-1	4	48	0	0						Untertest3.avi	0	880	547	72	111	579	639	167	0	Content		-72	-111	18790413	1207961777
18807	10:43:31.400	00:00:18.807	1129	731,9437	783,3701	0,5519263	0,5537823	391,0939	2,921318	0	-1024	-768	-1	-1	-1	-1	4	48	732	783						Untertest3.avi	0	880	547	72	111	579	639	167	0	Content		660	672	18807162	1207978526
18824	10:43:31.417	00:00:18.823	1130	860,3962	790,7168	0,5528542	0,5541195	394,8302	2,913958	0	600,8809	727,8807	0,4060338	0,6242991	394,8302	3,07864	0	48	731	759						Untertest3.avi	0	880	547	72	111	579	639	167	0	Content		659	648	18823786	1207995150
18840	10:43:31.433	00:00:18.840	1131	-1024	-768	-1	-1	-1	-1	4	572,4289	740,6628	0,4058541	0,6245469	394,2393	3,07736	0	49	572	741						Untertest3.avi	0	880	547	72	111	520	630	100	0	Content		500	630	18840409	1208011773
18857	10:43:31.450	00:00:18.857	1132	-1024	-768	-1	-1	-1	-1	4	572,4289	740,6628	0,4041218	0,625897	400,6799	3,07736	0	49	572	741						Untertest3.avi	0	880	547	72	111	520	630	100	0	Content		500	630	18857033	1208028397
18874	10:43:31.467	00:00:18.873	1133	-1024	-768	-1	-1	-1	-1	4	569,1287	731,1461	0,4058917	0,6252221	393,9326	3,050703	0	49	569	731						Untertest3.avi	0	880	547	72	111	520	630	100	0	Content		497	620	18873780	1208045144
18890	10:43:31.483	00:00:18.890	1134	-1024	-768	-1	-1	-1	-1	4	604,0746	734,0568	0,4062729	0,6251283	394,5534	3,021013	0	49	604	734						Untertest3.avi	0	880	547	72	111	520	630	100	0	Content		532	623	18890405	1208061769
18907	10:43:31.500	00:00:18.907	1135	891,7358	780,0262	0,5456759	0,55498	422,1096	3,168105	0	-1024	-768	-1	-1	-1	-1	4	49	892	780						Untertest3.avi	0	880	547	72	111	520	630	100	0	Content		820	669	18907029	1208078393
18924	10:43:31.517	00:00:18.923	1136	-1024	-768	-1	-1	-1	-1	4	591,7267	744,3087	0,4063634	0,6245067	394,496	3,144896	0	49	592	744						Untertest3.avi	0	880	547	72	111	520	630	100	0	Content		520	633	18923653	1208095017
18940	10:43:31.533	00:00:18.940	1137	960,9224	762,3022	0,5460868	0,5538788	422,1096	3,001988	0	593,8314	733,9039	0,4064898	0,6238031	394,004	3,092941	0	50	777	748						Untertest3.avi	0	880	547	72	111	788	644	166	0	Content		705	637	18940399	1208111763
18957	10:43:31.550	00:00:18.957	1138	-1024	-768	-1	-1	-1	-1	4	-1024	-768	-1	-1	-1	-1	4	50	0	0						Untertest3.avi	0	880	547	72	111	788	644	166	0	Content		-72	-111	18957022	1208128386
18974	10:43:31.567	00:00:18.973	1139	964,2028	765,501	0,5465312	0,5528302	422,1096	3,081132	0	772,3674	853,6456	0,408453	0,6211841	394,0041	2,642049	0	50	868	810						Untertest3.avi	0	880	547	72	111	788	644	166	0	Content		796	699	18973769	1208145133
18990	10:43:31.583	00:00:18.990	1140	953,0588	760,6086	0,5465494	0,5520796	422,1096	3,064215	0	753,1242	908,2773	0,4083121	0,6204543	394,0041	2,568214	0	50	853	834						Untertest3.avi	0	880	547	72	111	788	644	166	0	Content		781	723	18990268	1208161632
19007	10:43:31.600	00:00:19.007	1141	-1024	-768	-1	-1	-1	-1	4	-1024	-768	-1	-1	-1	-1	4	50	0	0						Untertest3.avi	0	880	547	72	111	788	644	166	0	Content		-72	-111	19007017	1208178381
19024	10:43:31.617	00:00:19.023	1142	1036,083	742,2371	0,5452995	0,5504634	422,1096	3,007456	0	798,9385	806,4911	0,4064584	0,6191539	397,3762	2,898442	0	50	918	774						Untertest3.avi	0	880	547	72	111	788	644	166	0	Content		846	663	19023640	1208195004
19040	10:43:31.633	00:00:19.040	1143	1040,105	767,3488	0,5453311	0,5497364	422,1096	3,025612	0	738,8945	734,1634	0,4070208	0,6195722	397,3762	2,905739	0	50	889	751						Untertest3.avi	0	880	547	72	111	788	644	166	0	Content		817	640	19040387	1208211751
19057	10:43:31.650	00:00:19.056	1144	1044,127	761,9739	0,5443432	0,5496588	422,7779	3,002403	0	705,1059	740,9864	0,4064705	0,6189628	397,3762	3,042126	0	50	875	751						Untertest3.avi	0	880	547	72	111	788	644	166	0	Content		803	640	19056887	1208228251
19074	10:43:31.667	00:00:19.073	1145	-1024	-768	-1	-1	-1	-1	4	720,8474	743,6692	0,4066181	0,6190525	397,3762	2,961208	0	50	721	744						Untertest3.avi	0	880	547	72	111	788	644	166	0	Content		649	633	19073636	1208245000
19090	10:43:31.683	00:00:19.090	1146	955,5622	758,7683	0,5462699	0,5496932	416,6566	3,07962	0	-1024	-768	-1	-1	-1	-1	4	50	956	759						Untertest3.avi	0	880	547	72	111	788	644	166	0	Content		884	648	19090259	1208261623
19107	10:43:31.700	00:00:19.106	1147	-1024	-768	-1	-1	-1	-1	4	-1024	-768	-1	-1	-1	-1	4		0	0						Untertest3.avi	0	880	547	72	111				0	Content		-72	-111	19106882	1208278246
19124	10:43:31.717	00:00:19.123	1148	-1024	-768	-1	-1	-1	-1	4	-1024	-768	-1	-1	-1	-1	4		0	0						Untertest3.avi	0	880	547	72	111				0	Content		-72	-111	19123548	1208294912
19140	10:43:31.733	00:00:19.140	1149	-1024	-768	-1	-1	-1	-1	4	-1024	-768	-1	-1	-1	-1	4		0	0						Untertest3.avi	0	880	547	72	111				0	Content		-72	-111	19140171	1208311535
19157	10:43:31.750	00:00:19.156	1150	-1024	-768	-1	-1	-1	-1	4	-1024	-768	-1	-1	-1	-1	4		0	0						Untertest3.avi	0	880	547	72	111				0	Content		-72	-111	19156838	1208328202
19173	10:43:31.766	00:00:19.173	1151	-1024	-768	-1	-1	-1	-1	4	-1024	-768	-1	-1	-1	-1	4		0	0						Untertest3.avi	0	880	547	72	111				0	Content		-72	-111	19173427	1208344791
19190	10:43:31.783	00:00:19.190	1152	-1024	-768	-1	-1	-1	-1	4	-1024	-768	-1	-1	-1	-1	4		0	0						Untertest3.avi	0	880	547	72	111				0	Content		-72	-111	19190167	1208361531
19207	10:43:31.800	00:00:19.206	1153	-1024	-768	-1	-1	-1	-1	4	-1024	-768	-1	-1	-1	-1	4		0	0						Untertest3.avi	0	880	547	72	111				0	Content		-72	-111	19206793	1208378157
19223	10:43:31.816	00:00:19.223	1154	-1024	-768	-1	-1	-1	-1	4	-1024	-768	-1	-1	-1	-1	4		0	0						Untertest3.avi	0	880	547	72	111				0	Content		-72	-111	19223414	1208394778
19240	10:43:31.833	00:00:19.240	1155	-1024	-768	-1	-1	-1	-1	4	-1024	-768	-1	-1	-1	-1	4		0	0						Untertest3.avi	0	880	547	72	111				0	Content		-72	-111	19240080	1208411444
19257	10:43:31.850	00:00:19.256	1156	844,9957	744,5764	0,4112947	0,6209782	416,6566	3,084475	3	753,5505	735,2196	0,4115882	0,6209652	416,6566	3,10539	1	51	754	735						Untertest3.avi	0	880	547	72	111	682	624	17	0	Content		682	624	19256782	1208428146
19273	10:43:31.866	00:00:19.273	1157	-1024	-768	-1	-1	-1	-1	4	-1024	-768	-1	-1	-1	-1	4		0	0						Untertest3.avi	0	880	547	72	111				0	Content		-72	-111	19273414	1208444778
19290	10:43:31.883	00:00:19.290	1158	-1024	-768	-1	-1	-1	-1	4	-1024	-768	-1	-1	-1	-1	4		0	0						Untertest3.avi	0	880	547	72	111				0	Content		-72	-111	19290031	1208461395
19307	10:43:31.900	00:00:19.306	1159	-1024	-768	-1	-1	-1	-1	4	-1024	-768	-1	-1	-1	-1	4		0	0						Untertest3.avi	0	880	547	72	111				0	Content		-72	-111	19306720	1208478084
19323	10:43:31.916	00:00:19.323	1160	-1024	-768	-1	-1	-1	-1	4	-1024	-768	-1	-1	-1	-1	4		0	0						Untertest3.avi	0	880	547	72	111				0	Content		-72	-111	19323387	1208494751
19340	10:43:31.933	00:00:19.340	1161	-1024	-768	-1	-1	-1	-1	4	-1024	-768	-1	-1	-1	-1	4		0	0						Untertest3.avi	0	880	547	72	111				0	Content		-72	-111	19340038	1208511402
19357	10:43:31.950	00:00:19.356	1162	-1024	-768	-1	-1	-1	-1	4	-1024	-768	-1	-1	-1	-1	4		0	0						Untertest3.avi	0	880	547	72	111				0	Content		-72	-111	19356719	1208528083
19373	10:43:31.966	00:00:19.373	1163	-1024	-768	-1	-1	-1	-1	4	-1024	-768	-1	-1	-1	-1	4		0	0						Untertest3.avi	0	880	547	72	111				0	Content		-72	-111	19373386	1208544750
19390	10:43:31.983	00:00:19.390	1164	-1024	-768	-1	-1	-1	-1	4	-1024	-768	-1	-1	-1	-1	4		0	0						Untertest3.avi	0	880	547	72	111				0	Content		-72	-111	19390030	1208561394
19407	10:43:32.000	00:00:19.406	1165	940,7803	774,2034	0,5503318	0,5523735	396,3873	3,008787	0	-1024	-768	-1	-1	-1	-1	4	52	941	774						Untertest3.avi	0	880	547	72	111	547	646	216	0	Content		869	663	19406650	1208578014
19423	10:43:32.016	00:00:19.423	1166	728,2639	740,5485	0,4030408	0,6212201	396,3874	2,943014	3	641,3389	730,6013	0,4033583	0,6212059	396,3874	2,961402	1	52	641	731						Untertest3.avi	0	880	547	72	111	547	646	216	0	Content		569	620	19423263	1208594627
19440	10:43:32.033	00:00:19.440	1167	-1024	-768	-1	-1	-1	-1	4	-1024	-768	-1	-1	-1	-1	4	52	0	0						Untertest3.avi	0	880	547	72	111	547	646	216	0	Content		-72	-111	19440011	1208611375
19457	10:43:32.050	00:00:19.456	1168	-1024	-768	-1	-1	-1	-1	4	-1024	-768	-1	-1	-1	-1	4	52	0	0						Untertest3.avi	0	880	547	72	111	547	646	216	0	Content		-72	-111	19456637	1208628001
19473	10:43:32.066	00:00:19.473	1169	-1024	-768	-1	-1	-1	-1	4	-1024	-768	-1	-1	-1	-1	4	52	0	0						Untertest3.avi	0	880	547	72	111	547	646	216	0	Content		-72	-111	19473258	1208644622
19490	10:43:32.083	00:00:19.489	1170	-1024	-768	-1	-1	-1	-1	4	-1024	-768	-1	-1	-1	-1	4	52	0	0						Untertest3.avi	0	880	547	72	111	547	646	216	0	Content		-72	-111	19489878	1208661242
19507	10:43:32.100	00:00:19.506	1171	685,1331	750,8566	0,4049699	0,622438	396,3874	3,051421	3	597,5128	740,6793	0,4052874	0,6224237	396,3874	3,069798	1	52	598	741						Untertest3.avi	0	880	547	72	111	547	646	216	0	Content		526	630	19506627	1208677991
19523	10:43:32.116	00:00:19.523	1172	-1024	-768	-1	-1	-1	-1	4	-1024	-768	-1	-1	-1	-1	4	52	0	0						Untertest3.avi	0	880	547	72	111	547	646	216	0	Content		-72	-111	19523247	1208694611
19540	10:43:32.133	00:00:19.539	1173	284,7311	797,8102	0,5511905	0,5539386	396,3873	2,614305	0	-1024	-768	-1	-1	-1	-1	4	52	285	798						Untertest3.avi	0	880	547	72	111	547	646	216	0	Content		213	687	19539873	1208711237
19556	10:43:32.149	00:00:19.556	1174	-1024	-768	-1	-1	-1	-1	4	-1024	-768	-1	-1	-1	-1	4	52	0	0						Untertest3.avi	0	880	547	72	111	547	646	216	0	Content		-72	-111	19556494	1208727858
19573	10:43:32.166	00:00:19.573	1175	-1024	-768	-1	-1	-1	-1	4	-1024	-768	-1	-1	-1	-1	4	52	0	0						Untertest3.avi	0	880	547	72	111	547	646	216	0	Content		-72	-111	19573243	1208744607
19590	10:43:32.183	00:00:19.589	1176	-1024	-768	-1	-1	-1	-1	4	-1024	-768	-1	-1	-1	-1	4	52	0	0						Untertest3.avi	0	880	547	72	111	547	646	216	0	Content		-72	-111	19589884	1208761248
19606	10:43:32.199	00:00:19.606	1177	-1024	-768	-1	-1	-1	-1	4	-1024	-768	-1	-1	-1	-1	4	52	0	0						Untertest3.avi	0	880	547	72	111	547	646	216	0	Content		-72	-111	19606490	1208777854
19623	10:43:32.216	00:00:19.623	1178	803,3496	791,522	0,5508615	0,5550476	398,9913	3,041212	0	-1024	-768	-1	-1	-1	-1	4	53	803	792						Untertest3.avi	0	880	547	72	111	731	672	217	0	Content		731	681	19623112	1208794476
19640	10:43:32.233	00:00:19.639	1179	-1024	-768	-1	-1	-1	-1	4	-1024	-768	-1	-1	-1	-1	4	53	0	0						Untertest3.avi	0	880	547	72	111	731	672	217	0	Content		-72	-111	19639862	1208811226
19640	10:43:32.233																				LeftMouseClick	1	650	598
19656	10:43:32.249	00:00:19.656	1180	-1024	-768	-1	-1	-1	-1	4	-1024	-768	-1	-1	-1	-1	4	53	0	0						Untertest3.avi	0	880	547	72	111	731	672	217	0	Content		-72	-111	19656481	1208827845
19673	10:43:32.266	00:00:19.673	1181	698,8025	749,4392	0,4073764	0,6234927	398,9914	3,088795	3	610,7457	739,3271	0,4076908	0,6234785	398,9914	3,107548	1	53	611	739						Untertest3.avi	0	880	547	72	111	731	672	217	0	Content		539	628	19673103	1208844467
19690	10:43:32.283	00:00:19.689	1182	848,2817	782,8817	0,5428156	0,5551911	431,5309	3,283016	0	-1024	-768	-1	-1	-1	-1	4	53	848	783						Untertest3.avi	0	880	547	72	111	731	672	217	0	Content		776	672	19689852	1208861216
19706	10:43:32.299	00:00:19.706	1183	-1024	-768	-1	-1	-1	-1	4	-1024	-768	-1	-1	-1	-1	4	53	0	0						Untertest3.avi	0	880	547	72	111	731	672	217	0	Content		-72	-111	19706477	1208877841
19723	10:43:32.316	00:00:19.723	1184	-1024	-768	-1	-1	-1	-1	4	-1024	-768	-1	-1	-1	-1	4	53	0	0						Untertest3.avi	0	880	547	72	111	731	672	217	0	Content		-72	-111	19723100	1208894464
19740	10:43:32.333	00:00:19.739	1185	-1024	-768	-1	-1	-1	-1	4	-1024	-768	-1	-1	-1	-1	4	53	0	0						Untertest3.avi	0	880	547	72	111	731	672	217	0	Content		-72	-111	19739725	1208911089
19756	10:43:32.349	00:00:19.756	1186	-1024	-768	-1	-1	-1	-1	4	-1024	-768	-1	-1	-1	-1	4	53	0	0						Untertest3.avi	0	880	547	72	111	731	672	217	0	Content		-72	-111	19756470	1208927834
19773	10:43:32.366	00:00:19.773	1187	611,8304	788,4453	0,4194405	0,6227257	431,5309	3,198435	3	512,5361	777,7421	0,4197181	0,6227134	431,5309	3,216535	1	53	513	778						Untertest3.avi	0	880	547	72	111	731	672	217	0	Content		441	667	19773094	1208944458
19790	10:43:32.383	00:00:19.789	1188	-1024	-768	-1	-1	-1	-1	4	-1024	-768	-1	-1	-1	-1	4	53	0	0						Untertest3.avi	0	880	547	72	111	731	672	217	0	Content		-72	-111	19789715	1208961079
19806	10:43:32.399	00:00:19.806	1189	-1024	-768	-1	-1	-1	-1	4	-1024	-768	-1	-1	-1	-1	4	53	0	0						Untertest3.avi	0	880	547	72	111	731	672	217	0	Content		-72	-111	19806339	1208977703
19823	10:43:32.416	00:00:19.822	1190	-1024	-768	-1	-1	-1	-1	4	-1024	-768	-1	-1	-1	-1	4	53	0	0						Untertest3.avi	0	880	547	72	111	731	672	217	0	Content		-72	-111	19822961	1208994325
19840	10:43:32.433	00:00:19.839	1191	822,6674	803,8073	0,5469381	0,5559745	431,5309	3,210899	1	665,6893	796,9624	0,5526932	0,5559539	409,5234	3,074887	3	54	823	804						Untertest3.avi	0	880	547	72	111	392	682	167	0	Content		751	693	19839707	1209011071
19856	10:43:32.449	00:00:19.856	1192	584,3076	800,7057	0,4195811	0,6223518	431,5309	3,27291	3	461,1933	792,5376	0,4139515	0,6223819	409,5234	3,138243	1	54	461	793						Untertest3.avi	0	880	547	72	111	392	682	167	0	Content		389	682	19856328	1209027692
19873	10:43:32.466	00:00:19.872	1193	584,3076	800,7057	0,4156991	0,6218839	414,9092	3,27291	3	461,1933	792,5376	0,4156991	0,6218839	414,9092	3,138243	1	54	461	793						Untertest3.avi	0	880	547	72	111	392	682	167	0	Content		389	682	19872952	1209044316
19890	10:43:32.483	00:00:19.889	1194	676,9719	826,7587	0,541066	0,5550386	450,2839	3,468583	1	510,1371	814,5284	0,5499076	0,5550641	414,9093	3,233026	3	54	677	827						Untertest3.avi	0	880	547	72	111	392	682	167	0	Content		605	716	19889699	1209061063
19906	10:43:32.499	00:00:19.906	1195	607,1877	795,6013	0,4245771	0,6218237	450,2839	3,695471	3	464,4343	789,0027	0,4157057	0,621877	414,9093	3,44992	1	54	464	789						Untertest3.avi	0	880	547	72	111	392	682	167	0	Content		392	678	19906323	1209077687
19923	10:43:32.516	00:00:19.922	1196	-1024	-768	-1	-1	-1	-1	4	-1024	-768	-1	-1	-1	-1	4	54	0	0						Untertest3.avi	0	880	547	72	111	392	682	167	0	Content		-72	-111	19922943	1209094307
19940	10:43:32.533	00:00:19.939	1197	-1024	-768	-1	-1	-1	-1	4	-1024	-768	-1	-1	-1	-1	4	54	0	0						Untertest3.avi	0	880	547	72	111	392	682	167	0	Content		-72	-111	19939662	1209111026
19956	10:43:32.549	00:00:19.956	1198	-1024	-768	-1	-1	-1	-1	4	-1024	-768	-1	-1	-1	-1	4	54	0	0						Untertest3.avi	0	880	547	72	111	392	682	167	0	Content		-72	-111	19956329	1209127693
19973	10:43:32.566	00:00:19.973	1199	648,1329	810,618	0,4831387	0,5887755	406,7881	3,06021	3	565,0096	800,3617	0,4834343	0,5887563	414,9093	3,135984	3	54	0	0						Untertest3.avi	0	880	547	72	111	392	682	167	0	Content		-72	-111	19973015	1209144379
19990	10:43:32.583	00:00:19.989	1200	650,9965	807,2437	0,4829922	0,5888028	406,7881	2,997803	3	568,0743	796,8528	0,4832871	0,5887836	414,9093	3,072355	3	54	0	0						Untertest3.avi	0	880	547	72	111	392	682	167	0	Content		-72	-111	19989638	1209161002
20006	10:43:32.599	00:00:20.006	1201	764,1739	810,0071	0,5490053	0,5551911	421,7853	2,87285	1	685,6641	800,5494	0,4156991	0,6218839	414,9092	2,948659	3	55	764	810						Untertest3.avi	0	880	547	72	111	581	713	350	0	Content		692	699	20006261	1209177625
20023	10:43:32.616	00:00:20.023	1202	811,0426	843,1864	0,5497369	0,5549195	421,7853	2,931452	1	691,4601	833,8152	0,5516536	0,5549053	414,9092	2,90592	3	55	811	843						Untertest3.avi	0	880	547	72	111	581	713	350	0	Content		739	732	20023011	1209194375
20040	10:43:32.633	00:00:20.039	1203	682,67	803,7043	0,4833451	0,5887634	421,7853	3,04257	3	571,2208	794,3984	0,4835182	0,5887566	414,9093	3,015038	3	55	0	0						Untertest3.avi	0	880	547	72	111	581	713	350	0	Content		-72	-111	20039634	1209210998
20056	10:43:32.649	00:00:20.056	1204	812,351	843,4357	0,5523378	0,55516	410,7304	3,016037	1	675,9702	834,1926	0,4106461	0,6224301	397,9708	2,944839	3	55	812	843						Untertest3.avi	0	880	547	72	111	581	713	350	0	Content		740	732	20056255	1209227619
20073	10:43:32.666	00:00:20.072	1205	692,0848	811,164	0,4835855	0,5891091	410,7304	2,802448	3	573,3217	802,7394	0,4837128	0,589107	397,9709	2,73837	3	55	0	0						Untertest3.avi	0	880	547	72	111	581	713	350	0	Content		-72	-111	20072879	1209244243
20090	10:43:32.683	00:00:20.089	1206	625,7828	799,3481	0,4830378	0,5890934	410,7304	2,838849	3	510,7336	791,1127	0,4831695	0,5890914	397,9709	2,773986	3	55	0	0						Untertest3.avi	0	880	547	72	111	581	713	350	0	Content		-72	-111	20089624	1209260988
20106	10:43:32.699	00:00:20.106	1207	653,465	820,5382	0,5447901	0,5551654	437,0411	2,714372	1	527,8227	811,9763	0,4117744	0,6221119	400,8944	2,652374	3	55	653	821						Untertest3.avi	0	880	547	72	111	581	713	350	0	Content		581	710	20106248	1209277612
20123	10:43:32.716	00:00:20.122	1208	721,4554	810,0997	0,4841051	0,5882893	437,0411	2,965757	3	555,2773	802,7825	0,4840454	0,5883051	400,8944	2,753143	3	55	0	0						Untertest3.avi	0	880	547	72	111	581	713	350	0	Content		-72	-111	20122872	1209294236
20139	10:43:32.732	00:00:20.139	1209	746,3058	839,376	0,4842637	0,5881066	437,0411	2,934538	3	575,6061	827,7415	0,4842006	0,5881224	400,8944	2,723785	3	55	0	0						Untertest3.avi	0	880	547	72	111	581	713	350	0	Content		-72	-111	20139495	1209310859
20156	10:43:32.749	00:00:20.156	1210	663,7845	833,1653	0,5447901	0,5551654	437,0411	3,104923	3	501,9301	824,3859	0,4089643	0,6217357	388,4285	2,97118	1	55	502	824						Untertest3.avi	0	880	547	72	111	581	713	350	0	Content		430	713	20156245	1209327609
20173	10:43:32.766	00:00:20.172	1211	705,2186	804,0742	0,4837411	0,588507	437,0411	2,900021	3	524,5856	798,972	0,4835795	0,5885339	388,4285	2,614739	3	55	0	0						Untertest3.avi	0	880	547	72	111	581	713	350	0	Content		-72	-111	20172867	1209344231
20189	10:43:32.782	00:00:20.189	1212	749,5389	825,4229	0,4844495	0,5880212	437,0411	2,977468	3	558,0172	816,2197	0,4842671	0,5880482	388,4285	2,683244	3	55	0	0						Untertest3.avi	0	880	547	72	111	581	713	350	0	Content		-72	-111	20189491	1209360855
20206	10:43:32.799	00:00:20.206	1213	-1024	-768	-1	-1	-1	-1	4	-1024	-768	-1	-1	-1	-1	4	55	0	0						Untertest3.avi	0	880	547	72	111	581	713	350	0	Content		-72	-111	20206125	1209377489
20223	10:43:32.816	00:00:20.222	1214	710,0967	808,335	0,4838251	0,5881113	437,0411	2,953561	3	526,657	802,429	0,4836611	0,5881382	388,4285	2,662947	3	55	0	0						Untertest3.avi	0	880	547	72	111	581	713	350	0	Content		-72	-111	20222736	1209394100
20239	10:43:32.832	00:00:20.239	1215	834,6327	849,3665	0,546122	0,5541335	437,0411	2,850788	1	615,324	835,5388	0,5589543	0,5541015	388,4285	2,564072	3	55	835	849						Untertest3.avi	0	880	547	72	111	581	713	350	0	Content		763	738	20239482	1209410846
20256	10:43:32.849	00:00:20.256	1216	-1024	-768	-1	-1	-1	-1	4	-1024	-768	-1	-1	-1	-1	4	55	0	0						Untertest3.avi	0	880	547	72	111	581	713	350	0	Content		-72	-111	20256118	1209427482
20273	10:43:32.866	00:00:20.272	1217	657,1951	795,236	0,4825304	0,5882708	437,0411	2,997516	3	485,8857	791,6951	0,4824044	0,5882975	388,4285	2,704186	3	55	0	0						Untertest3.avi	0	880	547	72	111	581	713	350	0	Content		-72	-111	20272727	1209444091
20289	10:43:32.882	00:00:20.289	1218	581,0738	813,0903	0,4820303	0,5878842	388,4285	2,668835	3	488,8123	803,7631	0,4822832	0,5878703	388,4285	2,684797	3	55	0	0						Untertest3.avi	0	880	547	72	111	581	713	350	0	Content		-72	-111	20289475	1209460839
20306	10:43:32.899	00:00:20.306	1219	585,8071	794,452	0,5468909	0,5533336	424,7702	2,500441	1	566,7079	790,9011	0,4089643	0,6217357	388,4285	2,552736	3	55	586	794						Untertest3.avi	0	880	547	72	111	581	713	350	0	Content		514	683	20306114	1209477478
20323	10:43:32.916	00:00:20.322	1220	727,0444	823,4654	0,4824286	0,5877705	424,7702	2,921195	3	626,6205	814,0707	0,4826477	0,5877587	424,7702	2,939952	3	55	0	0						Untertest3.avi	0	880	547	72	111	581	713	350	0	Content		-72	-111	20322722	1209494086
20339	10:43:32.932	00:00:20.339	1221	619,6714	806,1031	0,4170387	0,622269	424,7702	3,103497	3	522,0619	795,9911	0,4173235	0,6222563	424,7702	3,121178	1	55	522	796						Untertest3.avi	0	880	547	72	111	581	713	350	0	Content		450	685	20339343	1209510707
20356	10:43:32.949	00:00:20.356	1222	-1024	-768	-1	-1	-1	-1	4	-1024	-768	-1	-1	-1	-1	4	56	0	0						Untertest3.avi	0	880	547	72	111	802	688	166	0	Content		-72	-111	20356106	1209527470
20373	10:43:32.966	00:00:20.372	1223	710,1523	803,1583	0,4818961	0,5890406	424,7702	2,93297	3	610,1462	793,5995	0,4821153	0,5890288	424,7702	2,951725	3	56	0	0						Untertest3.avi	0	880	547	72	111	802	688	166	0	Content		-72	-111	20372717	1209544081
20389	10:43:32.982	00:00:20.389	1224	714,6755	802,6265	0,4819577	0,5899571	424,7702	2,947059	3	614,7247	792,9827	0,4821768	0,5899453	424,7702	2,965888	3	56	0	0						Untertest3.avi	0	880	547	72	111	802	688	166	0	Content		-72	-111	20389339	1209560703
20406	10:43:32.999	00:00:20.405	1225	804,2719	804,2276	0,5531307	0,5545265	401,1821	2,834018	1	701,8217	795,1337	0,5531307	0,5545265	401,1821	2,854141	3	56	804	804						Untertest3.avi	0	880	547	72	111	802	688	166	0	Content		732	693	20405962	1209577326
20423	10:43:33.016	00:00:20.422	1226	669,2515	827,8273	0,4817876	0,5904691	401,1821	2,84681	3	574,7035	818,8423	0,4820277	0,5904559	401,1821	2,864712	3	56	0	0						Untertest3.avi	0	880	547	72	111	802	688	166	0	Content		-72	-111	20422583	1209593947
20439	10:43:33.032	00:00:20.439	1227	638,8047	824,1206	0,4812447	0,5908573	401,1821	2,847353	3	544,0902	814,9916	0,4814849	0,5908441	401,1821	2,864831	3	56	0	0						Untertest3.avi	0	880	547	72	111	802	688	166	0	Content		-72	-111	20439333	1209610697
20456	10:43:33.049	00:00:20.455	1228	-1024	-768	-1	-1	-1	-1	4	-1024	-768	-1	-1	-1	-1	4	56	0	0						Untertest3.avi	0	880	547	72	111	802	688	166	0	Content		-72	-111	20455957	1209627321
20473	10:43:33.066	00:00:20.472	1229	953,8896	795,4784	0,5481755	0,5597204	401,1821	2,802438	1	856,0139	787,3297	0,5483441	0,5597081	401,1821	2,825703	3	56	954	795						Untertest3.avi	0	880	547	72	111	802	688	166	0	Content		882	684	20472790	1209644154
20489	10:43:33.082	00:00:20.489	1230	1032,679	774,7949	0,4029176	0,6294928	401,1821	2,991496	3	943,7845	767,2215	0,403229	0,6294787	401,1821	3,015982	1	56	944	767						Untertest3.avi	0	880	547	72	111	802	688	166	0	Content		872	656	20489328	1209660692
20506	10:43:33.099	00:00:20.505	1231	1221,105	808,2194	0,4012692	0,6292288	401,1821	3,056761	3	1070,858	802,8828	0,3984429	0,6292341	390,4165	2,998241	1	56	1071	803						Untertest3.avi	0	880	547	72	111	802	688	166	0	Content		999	692	20505951	1209677315
20523	10:43:33.116	00:00:20.522	1232	-1024	-768	-1	-1	-1	-1	4	-1024	-768	-1	-1	-1	-1	4		0	0						Untertest3.avi	0	880	547	72	111				0	Content		-72	-111	20522574	1209693938
20539	10:43:33.132	00:00:20.539	1233	-1024	-768	-1	-1	-1	-1	4	-1024	-768	-1	-1	-1	-1	4		0	0						Untertest3.avi	0	880	547	72	111				0	Content		-72	-111	20539193	1209710557
20556	10:43:33.149	00:00:20.555	1234	-1024	-768	-1	-1	-1	-1	4	-1024	-768	-1	-1	-1	-1	4		0	0						Untertest3.avi	0	880	547	72	111				0	Content		-72	-111	20555944	1209727308
20573	10:43:33.166	00:00:20.572	1235	-1024	-768	-1	-1	-1	-1	4	-1024	-768	-1	-1	-1	-1	4		0	0						Untertest3.avi	0	880	547	72	111				0	Content		-72	-111	20572567	1209743931
20589	10:43:33.182	00:00:20.589	1236	-1024	-768	-1	-1	-1	-1	4	-1024	-768	-1	-1	-1	-1	4		0	0						Untertest3.avi	0	880	547	72	111				0	Content		-72	-111	20589187	1209760551
20606	10:43:33.199	00:00:20.605	1237	-1024	-768	-1	-1	-1	-1	4	-1024	-768	-1	-1	-1	-1	4		0	0						Untertest3.avi	0	880	547	72	111				0	Content		-72	-111	20605933	1209777297
20623	10:43:33.216	00:00:20.622	1238	-1024	-768	-1	-1	-1	-1	4	-1024	-768	-1	-1	-1	-1	4		0	0						Untertest3.avi	0	880	547	72	111				0	Content		-72	-111	20622559	1209793923
20639	10:43:33.232	00:00:20.639	1239	-1024	-768	-1	-1	-1	-1	4	-1024	-768	-1	-1	-1	-1	4		0	0						Untertest3.avi	0	880	547	72	111				0	Content		-72	-111	20639181	1209810545
20656	10:43:33.249	00:00:20.655	1240	-1024	-768	-1	-1	-1	-1	4	-1024	-768	-1	-1	-1	-1	4		0	0						Untertest3.avi	0	880	547	72	111				0	Content		-72	-111	20655802	1209827166
20673	10:43:33.266	00:00:20.672	1241	-1024	-768	-1	-1	-1	-1	4	-1024	-768	-1	-1	-1	-1	4		0	0						Untertest3.avi	0	880	547	72	111				0	Content		-72	-111	20672551	1209843915
20689	10:43:33.282	00:00:20.689	1242	-1024	-768	-1	-1	-1	-1	4	-1024	-768	-1	-1	-1	-1	4		0	0						Untertest3.avi	0	880	547	72	111				0	Content		-72	-111	20689173	1209860537
20706	10:43:33.299	00:00:20.705	1243	-1024	-768	-1	-1	-1	-1	4	-1024	-768	-1	-1	-1	-1	4		0	0						Untertest3.avi	0	880	547	72	111				0	Content		-72	-111	20705797	1209877161
20722	10:43:33.315	00:00:20.722	1244	-1024	-768	-1	-1	-1	-1	4	-1024	-768	-1	-1	-1	-1	4		0	0						Untertest3.avi	0	880	547	72	111				0	Content		-72	-111	20722421	1209893785
20739	10:43:33.332	00:00:20.739	1245	-1024	-768	-1	-1	-1	-1	4	-1024	-768	-1	-1	-1	-1	4		0	0						Untertest3.avi	0	880	547	72	111				0	Content		-72	-111	20739052	1209910416
20756	10:43:33.349	00:00:20.755	1246	-1024	-768	-1	-1	-1	-1	4	-1024	-768	-1	-1	-1	-1	4		0	0						Untertest3.avi	0	880	547	72	111				0	Content		-72	-111	20755793	1209927157
20772	10:43:33.365	00:00:20.772	1247	-1024	-768	-1	-1	-1	-1	4	-1024	-768	-1	-1	-1	-1	4		0	0						Untertest3.avi	0	880	547	72	111				0	Content		-72	-111	20772412	1209943776
20789	10:43:33.382	00:00:20.789	1248	-1024	-768	-1	-1	-1	-1	4	-1024	-768	-1	-1	-1	-1	4		0	0						Untertest3.avi	0	880	547	72	111				0	Content		-72	-111	20789157	1209960521
20806	10:43:33.399	00:00:20.806	1249	-1024	-768	-1	-1	-1	-1	4	-1024	-768	-1	-1	-1	-1	4		0	0						Untertest3.avi	0	880	547	72	111				0	Content		-72	-111	20806225	1209977589
20822	10:43:33.415	00:00:20.822	1250	-1024	-768	-1	-1	-1	-1	4	-1024	-768	-1	-1	-1	-1	4		0	0						Untertest3.avi	0	880	547	72	111				0	Content		-72	-111	20822279	1209993643
20839	10:43:33.432	00:00:20.839	1251	-1024	-768	-1	-1	-1	-1	4	-1024	-768	-1	-1	-1	-1	4		0	0						Untertest3.avi	0	880	547	72	111				0	Content		-72	-111	20839034	1210010398
20856	10:43:33.449	00:00:20.855	1252	-1024	-768	-1	-1	-1	-1	4	-1024	-768	-1	-1	-1	-1	4		0	0						Untertest3.avi	0	880	547	72	111				0	Content		-72	-111	20855647	1210027011
20872	10:43:33.465	00:00:20.872	1253	-1024	-768	-1	-1	-1	-1	4	-1024	-768	-1	-1	-1	-1	4		0	0						Untertest3.avi	0	880	547	72	111				0	Content		-72	-111	20872395	1210043759
20889	10:43:33.482	00:00:20.889	1254	-1024	-768	-1	-1	-1	-1	4	-1024	-768	-1	-1	-1	-1	4		0	0						Untertest3.avi	0	880	547	72	111				0	Content		-72	-111	20889025	1210060389
20906	10:43:33.499	00:00:20.906	1255	-1024	-768	-1	-1	-1	-1	4	-1024	-768	-1	-1	-1	-1	4		0	0						Untertest3.avi	0	880	547	72	111				0	Content		-72	-111	20906084	1210077448
20923	10:43:33.516	00:00:20.923	1256	-1024	-768	-1	-1	-1	-1	4	-1024	-768	-1	-1	-1	-1	4		0	0						Untertest3.avi	0	880	547	72	111				0	Content		-72	-111	20923456	1210094820
20941	10:43:33.534	00:00:20.940	1257	-1024	-768	-1	-1	-1	-1	4	-1024	-768	-1	-1	-1	-1	4		0	0						Untertest3.avi	0	880	547	72	111				0	Content		-72	-111	20940702	1210112066
20956	10:43:33.549	00:00:20.955	1258	-1024	-768	-1	-1	-1	-1	4	-1024	-768	-1	-1	-1	-1	4		0	0						Untertest3.avi	0	880	547	72	111				0	Content		-72	-111	20955629	1210126993
20972	10:43:33.565	00:00:20.972	1259	-1024	-768	-1	-1	-1	-1	4	-1024	-768	-1	-1	-1	-1	4		0	0						Untertest3.avi	0	880	547	72	111				0	Content		-72	-111	20972252	1210143616
20989	10:43:33.582	00:00:20.989	1260	-1024	-768	-1	-1	-1	-1	4	-1024	-768	-1	-1	-1	-1	4		0	0						Untertest3.avi	0	880	547	72	111				0	Content		-72	-111	20989002	1210160366
21006	10:43:33.599	00:00:21.005	1261	-1024	-768	-1	-1	-1	-1	4	-1024	-768	-1	-1	-1	-1	4		0	0						Untertest3.avi	0	880	547	72	111				0	Content		-72	-111	21005619	1210176983
21022	10:43:33.615	00:00:21.022	1262	-1024	-768	-1	-1	-1	-1	4	-1024	-768	-1	-1	-1	-1	4		0	0						Untertest3.avi	0	880	547	72	111				0	Content		-72	-111	21022240	1210193604
21039	10:43:33.632	00:00:21.038	1263	-1024	-768	-1	-1	-1	-1	4	-1024	-768	-1	-1	-1	-1	4		0	0						Untertest3.avi	0	880	547	72	111				0	Content		-72	-111	21038861	1210210225
21056	10:43:33.649	00:00:21.055	1264	-1024	-768	-1	-1	-1	-1	4	-1024	-768	-1	-1	-1	-1	4		0	0						Untertest3.avi	0	880	547	72	111				0	Content		-72	-111	21055930	1210227294
21073	10:43:33.666	00:00:21.073	1265	-1024	-768	-1	-1	-1	-1	4	-1024	-768	-1	-1	-1	-1	4		0	0						Untertest3.avi	0	880	547	72	111				0	Content		-72	-111	21073302	1210244666
21091	10:43:33.684	00:00:21.090	1266	-1024	-768	-1	-1	-1	-1	4	-1024	-768	-1	-1	-1	-1	4		0	0						Untertest3.avi	0	880	547	72	111				0	Content		-72	-111	21090552	1210261916
21105	10:43:33.698	00:00:21.105	1267	-1024	-768	-1	-1	-1	-1	4	-1024	-768	-1	-1	-1	-1	4		0	0						Untertest3.avi	0	880	547	72	111				0	Content		-72	-111	21105477	1210276841
21122	10:43:33.715	00:00:21.122	1268	-1024	-768	-1	-1	-1	-1	4	-1024	-768	-1	-1	-1	-1	4		0	0						Untertest3.avi	0	880	547	72	111				0	Content		-72	-111	21122102	1210293466
21139	10:43:33.732	00:00:21.138	1269	-1024	-768	-1	-1	-1	-1	4	-1024	-768	-1	-1	-1	-1	4		0	0						Untertest3.avi	0	880	547	72	111				0	Content		-72	-111	21138849	1210310213
21155	10:43:33.748	00:00:21.155	1270	-1024	-768	-1	-1	-1	-1	4	-1024	-768	-1	-1	-1	-1	4		0	0						Untertest3.avi	0	880	547	72	111				0	Content		-72	-111	21155471	1210326835
21172	10:43:33.765	00:00:21.172	1271	-1024	-768	-1	-1	-1	-1	4	-1024	-768	-1	-1	-1	-1	4		0	0						Untertest3.avi	0	880	547	72	111				0	Content		-72	-111	21172093	1210343457
21189	10:43:33.782	00:00:21.188	1272	-1024	-768	-1	-1	-1	-1	4	-1024	-768	-1	-1	-1	-1	4		0	0						Untertest3.avi	0	880	547	72	111				0	Content		-72	-111	21188716	1210360080
21206	10:43:33.799	00:00:21.205	1273	-1024	-768	-1	-1	-1	-1	4	-1024	-768	-1	-1	-1	-1	4		0	0						Untertest3.avi	0	880	547	72	111				0	Content		-72	-111	21205922	1210377286
21223	10:43:33.816	00:00:21.223	1274	-1024	-768	-1	-1	-1	-1	4	-1024	-768	-1	-1	-1	-1	4		0	0						Untertest3.avi	0	880	547	72	111				0	Content		-72	-111	21223280	1210394644
21241	10:43:33.834	00:00:21.240	1275	-1024	-768	-1	-1	-1	-1	4	-1024	-768	-1	-1	-1	-1	4		0	0						Untertest3.avi	0	880	547	72	111				0	Content		-72	-111	21240527	1210411891
21255	10:43:33.848	00:00:21.255	1276	-1024	-768	-1	-1	-1	-1	4	-1024	-768	-1	-1	-1	-1	4		0	0						Untertest3.avi	0	880	547	72	111				0	Content		-72	-111	21255328	1210426692
21272	10:43:33.865	00:00:21.272	1277	-1024	-768	-1	-1	-1	-1	4	-1024	-768	-1	-1	-1	-1	4		0	0						Untertest3.avi	0	880	547	72	111				0	Content		-72	-111	21272077	1210443441
21289	10:43:33.882	00:00:21.288	1278	-1024	-768	-1	-1	-1	-1	4	-1024	-768	-1	-1	-1	-1	4		0	0						Untertest3.avi	0	880	547	72	111				0	Content		-72	-111	21288694	1210460058
21306	10:43:33.899	00:00:21.305	1279	-1024	-768	-1	-1	-1	-1	4	-1024	-768	-1	-1	-1	-1	4		0	0						Untertest3.avi	0	880	547	72	111				0	Content		-72	-111	21305559	1210476923
21322	10:43:33.915	00:00:21.322	1280	-1024	-768	-1	-1	-1	-1	4	-1024	-768	-1	-1	-1	-1	4		0	0						Untertest3.avi	0	880	547	72	111				0	Content		-72	-111	21322071	1210493435
21339	10:43:33.932	00:00:21.338	1281	-1024	-768	-1	-1	-1	-1	4	-1024	-768	-1	-1	-1	-1	4		0	0						Untertest3.avi	0	880	547	72	111				0	Content		-72	-111	21338817	1210510181
21355	10:43:33.948	00:00:21.355	1282	-1024	-768	-1	-1	-1	-1	4	-1024	-768	-1	-1	-1	-1	4		0	0						Untertest3.avi	0	880	547	72	111				0	Content		-72	-111	21355317	1210526681
21372	10:43:33.965	00:00:21.371	1283	1187,657	749,5855	0,4058615	0,6321284	388,9033	3,045438	3	1054,469	746,1094	0,4055976	0,6320772	388,9033	3,061148	3		0	0						Untertest3.avi	0	880	547	72	111				0	Content		-72	-111	21371939	1210543303
21389	10:43:33.982	00:00:21.388	1284	631,4272	776,7146	0,4005068	0,6320146	388,9034	2,916046	1	539,6467	767,9693	0,4006909	0,6319639	388,9034	2,934874	3	57	631	777						Untertest3.avi	0	880	547	72	111	974	633	133	0	Content		559	666	21388688	1210560052
21406	10:43:33.999	00:00:21.405	1285	1197,067	747,8945	0,4086066	0,6324649	388,9033	3,063222	1	1059,56	744,6664	0,4082646	0,6324137	388,9033	3,077365	3	57	1197	748						Untertest3.avi	0	880	547	72	111	974	633	133	0	Content		1125	637	21405507	1210576871
21422	10:43:34.015	00:00:21.421	1286	1204,679	749,562	0,4051981	0,6324437	396,2808	3,139743	3	1074,526	742,3751	0,4050101	0,6324828	396,2808	3,157983	1	57	1075	742						Untertest3.avi	0	880	547	72	111	974	633	133	0	Content		1003	631	21421935	1210593299
21439	10:43:34.032	00:00:21.438	1287	1360,921	799,1294	0,5504585	0,5581277	396,0768	3,08426	0	1011,105	763,2509	0,40494	0,6327722	396,0768	3,237528	0	57	1186	781						Untertest3.avi	0	880	547	72	111	974	633	133	0	Content		1114	670	21438560	1210609924
21455	10:43:34.048	00:00:21.455	1288	-1024	-768	-1	-1	-1	-1	4	1046,101	732,673	0,4048615	0,6336362	395,7259	3,185944	0	57	1046	733						Untertest3.avi	0	880	547	72	111	974	633	133	0	Content		974	622	21455309	1210626673
21472	10:43:34.065	00:00:21.472	1289	-1024	-768	-1	-1	-1	-1	4	1037,924	738,5779	0,4021148	0,6343642	386,9515	3,072022	0	57	1038	739						Untertest3.avi	0	880	547	72	111	974	633	133	0	Content		966	628	21472175	1210643539
21489	10:43:34.082	00:00:21.488	1290	-1024	-768	-1	-1	-1	-1	4	1004,548	743,6112	0,4085083	0,635029	386,9515	3,180417	0	57	1005	744						Untertest3.avi	0	880	547	72	111	974	633	133	0	Content		933	633	21488806	1210660170
21505	10:43:34.098	00:00:21.505	1291	-1024	-768	-1	-1	-1	-1	4	-1024	-768	-1	-1	-1	-1	4	57	0	0						Untertest3.avi	0	880	547	72	111	974	633	133	0	Content		-72	-111	21505177	1210676541
21522	10:43:34.115	00:00:21.521	1292	1306,799	779,3438	0,5527572	0,5622261	386,9515	2,779351	0	-1024	-768	-1	-1	-1	-1	4	58	1307	779						Untertest3.avi	0	880	547	72	111	1182	668	250	0	Content		1235	668	21521926	1210693290
21539	10:43:34.132	00:00:21.538	1293	-1024	-768	-1	-1	-1	-1	4	-1024	-768	-1	-1	-1	-1	4	58	0	0						Untertest3.avi	0	880	547	72	111	1182	668	250	0	Content		-72	-111	21538549	1210709913
21555	10:43:34.148	00:00:21.555	1294	-1024	-768	-1	-1	-1	-1	4	1081,975	740,0407	0,403282	0,6378779	392,8636	3,184151	0	58	1082	740						Untertest3.avi	0	880	547	72	111	1182	668	250	0	Content		1010	629	21555176	1210726540
21572	10:43:34.165	00:00:21.571	1295	1395,822	785,0729	0,5537116	0,5613937	409,8777	3,342853	1	1179,933	781,6671	0,5476177	0,5614408	392,8636	3,225748	3	58	1396	785						Untertest3.avi	0	880	547	72	111	1182	668	250	0	Content		1324	674	21571796	1210743160
21589	10:43:34.182	00:00:21.588	1296	-1024	-768	-1	-1	-1	-1	4	-1024	-768	-1	-1	-1	-1	4	58	0	0						Untertest3.avi	0	880	547	72	111	1182	668	250	0	Content		-72	-111	21588547	1210759911
21605	10:43:34.198	00:00:21.605	1297	-1024	-768	-1	-1	-1	-1	4	-1024	-768	-1	-1	-1	-1	4	58	0	0						Untertest3.avi	0	880	547	72	111	1182	668	250	0	Content		-72	-111	21605046	1210776410
21622	10:43:34.215	00:00:21.621	1298	-1024	-768	-1	-1	-1	-1	4	-1024	-768	-1	-1	-1	-1	4	58	0	0						Untertest3.avi	0	880	547	72	111	1182	668	250	0	Content		-72	-111	21621733	1210793097
21638	10:43:34.231	00:00:21.638	1299	-1024	-768	-1	-1	-1	-1	4	-1024	-768	-1	-1	-1	-1	4	58	0	0						Untertest3.avi	0	880	547	72	111	1182	668	250	0	Content		-72	-111	21638400	1210809764
21655	10:43:34.248	00:00:21.655	1300	-1024	-768	-1	-1	-1	-1	4	-1024	-768	-1	-1	-1	-1	4	58	0	0						Untertest3.avi	0	880	547	72	111	1182	668	250	0	Content		-72	-111	21655094	1210826458
21672	10:43:34.265	00:00:21.671	1301	-1024	-768	-1	-1	-1	-1	4	-1024	-768	-1	-1	-1	-1	4	58	0	0						Untertest3.avi	0	880	547	72	111	1182	668	250	0	Content		-72	-111	21671761	1210843125
21688	10:43:34.281	00:00:21.688	1302	1246,802	721,8801	0,5491567	0,5617209	405,8279	3,062616	0	-1024	-768	-1	-1	-1	-1	4	58	1247	722						Untertest3.avi	0	880	547	72	111	1182	668	250	0	Content		1175	611	21688410	1210859774
21705	10:43:34.298	00:00:21.705	1303	1202,617	801,821	0,5506424	0,5598508	400,9013	3,115693	0	-1024	-768	-1	-1	-1	-1	4	58	1203	802						Untertest3.avi	0	880	547	72	111	1182	668	250	0	Content		1131	691	21705033	1210876397
21722	10:43:34.315	00:00:21.722	1304	1313,565	826,6169	0,5581399	0,5584081	421,8216	3,238367	0	-1024	-768	-1	-1	-1	-1	4	58	1314	827						Untertest3.avi	0	880	547	72	111	1182	668	250	0	Content		1242	716	21722226	1210893590
21738	10:43:34.331	00:00:21.738	1305	1198,054	761,2338	0,5506803	0,5606607	400,3699	2,894567	0	853,95	714,7653	0,4045668	0,6355553	398,8987	3,302964	0	58	1026	738						Untertest3.avi	0	880	547	72	111	1182	668	250	0	Content		954	627	21738408	1210909772
21755	10:43:34.348	00:00:21.755	1306	1224,445	747,487	0,5506605	0,560598	400,092	3,026552	0	-1024	-768	-1	-1	-1	-1	4	58	1224	747						Untertest3.avi	0	880	547	72	111	1182	668	250	0	Content		1152	636	21755030	1210926394
21772	10:43:34.365	00:00:21.771	1307	1253,587	747,3813	0,5466242	0,5609851	413,6477	3,056483	0	-1024	-768	-1	-1	-1	-1	4	59	1254	747						Untertest3.avi	0	880	547	72	111	891	613	266	0	Content		1182	636	21771653	1210943017
21788	10:43:34.381	00:00:21.788	1308	-1024	-768	-1	-1	-1	-1	4	920,3199	731,2294	0,4058768	0,6346925	398,9714	3,226804	0	59	920	731						Untertest3.avi	0	880	547	72	111	891	613	266	0	Content		848	620	21788400	1210959764
21805	10:43:34.398	00:00:21.805	1309	1152,99	743,8703	0,5475248	0,560176	410,4472	3,197666	0	860,7384	705,437	0,4054289	0,6350724	398,9714	3,263849	0	59	1007	725						Untertest3.avi	0	880	547	72	111	891	613	266	0	Content		935	614	21805025	1210976389
21822	10:43:34.415	00:00:21.821	1310	1075,251	718,1361	0,539276	0,5594027	441,2614	3,47929	0	-1024	-768	-1	-1	-1	-1	4	59	1075	718						Untertest3.avi	0	880	547	72	111	891	613	266	0	Content		1003	607	21821648	1210993012
21838	10:43:34.431	00:00:21.838	1311	1084,792	746,9028	0,5510002	0,5585688	398,9987	3,03455	0	808,6639	680,6653	0,4055888	0,635039	398,9714	3,264971	0	59	947	714						Untertest3.avi	0	880	547	72	111	891	613	266	0	Content		875	603	21838274	1211009638
21855	10:43:34.448	00:00:21.854	1312	-1024	-768	-1	-1	-1	-1	4	-1024	-768	-1	-1	-1	-1	4	59	0	0						Untertest3.avi	0	880	547	72	111	891	613	266	0	Content		-72	-111	21854952	1211026316
21872	10:43:34.465	00:00:21.871	1313	-1024	-768	-1	-1	-1	-1	4	-1024	-768	-1	-1	-1	-1	4	59	0	0						Untertest3.avi	0	880	547	72	111	891	613	266	0	Content		-72	-111	21871619	1211042983
21888	10:43:34.481	00:00:21.888	1314	1103,517	729,7936	0,5505012	0,5598901	400,4169	3,06467	0	-1024	-768	-1	-1	-1	-1	4	59	1104	730						Untertest3.avi	0	880	547	72	111	891	613	266	0	Content		1032	619	21888265	1211059629
21905	10:43:34.498	00:00:21.904	1315	978,7983	744,4478	0,5476006	0,5599587	405,976	3,100128	0	-1024	-768	-1	-1	-1	-1	4	59	979	744						Untertest3.avi	0	880	547	72	111	891	613	266	0	Content		907	633	21904890	1211076254
21922	10:43:34.515	00:00:21.921	1316	-1024	-768	-1	-1	-1	-1	4	-1024	-768	-1	-1	-1	-1	4	59	0	0						Untertest3.avi	0	880	547	72	111	891	613	266	0	Content		-72	-111	21921640	1211093004
21938	10:43:34.531	00:00:21.938	1317	1037,495	719,2921	0,5517191	0,5596117	405,9759	3,061388	0	777,5739	688,4008	0,4059989	0,6347951	398,9714	3,24813	0	59	908	704						Untertest3.avi	0	880	547	72	111	891	613	266	0	Content		836	593	21938262	1211109626
21955	10:43:34.548	00:00:21.954	1318	1053,945	760,6987	0,55	0,5594354	400,8499	3,01286	0	-1024	-768	-1	-1	-1	-1	4	59	1054	761						Untertest3.avi	0	880	547	72	111	891	613	266	0	Content		982	650	21954887	1211126251
21972	10:43:34.565	00:00:21.971	1319	1050,069	717,8684	0,5503161	0,5596552	400,4069	3,098834	0	-1024	-768	-1	-1	-1	-1	4	59	1050	718						Untertest3.avi	0	880	547	72	111	891	613	266	0	Content		978	607	21971509	1211142873
21988	10:43:34.581	00:00:21.988	1320	-1024	-768	-1	-1	-1	-1	4	770,9709	699,2635	0,4064179	0,6349035	400,407	3,23283	0	59	771	699						Untertest3.avi	0	880	547	72	111	891	613	266	0	Content		699	588	21988133	1211159497
22005	10:43:34.598	00:00:22.004	1321	977,236	735,047	0,5493366	0,5607349	398,6314	2,988975	0	763,4122	712,9653	0,4061093	0,6348054	398,6314	3,130021	0	59	870	724						Untertest3.avi	0	880	547	72	111	891	613	266	0	Content		798	613	22004880	1211176244
22022	10:43:34.615	00:00:22.021	1322	-1024	-768	-1	-1	-1	-1	4	944,3281	707,4139	0,3946652	0,6345124	428,8019	3,393425	0	59	944	707						Untertest3.avi	0	880	547	72	111	891	613	266	0	Content		872	596	22021506	1211192870
22038	10:43:34.631	00:00:22.038	1323	919,6547	778,9649	0,551972	0,5614868	400,6648	2,886389	0	734,6854	729,1631	0,4170817	0,6357747	428,8019	3,465883	0	60	827	754						Untertest3.avi	0	880	547	72	111	629	649	633	0	Content		755	643	22038128	1211209492
22055	10:43:34.648	00:00:22.054	1324	830,1508	827,6377	0,5533931	0,5610802	400,1288	2,776415	0	593,4043	729,4468	0,4180848	0,6364378	428,8019	3,473059	0	60	712	779						Untertest3.avi	0	880	547	72	111	629	649	633	0	Content		640	668	22054751	1211226115
22071	10:43:34.664	00:00:22.071	1325	793,1389	810,8047	0,5527284	0,5608523	398,7737	2,963021	0	-1024	-768	-1	-1	-1	-1	4	60	793	811						Untertest3.avi	0	880	547	72	111	629	649	633	0	Content		721	700	22071498	1211242862
22088	10:43:34.681	00:00:22.088	1326	952,7385	923,9639	0,5547914	0,5587872	404,4987	2,524152	0	632,0991	733,6912	0,418208	0,6352418	428,8019	3,51653	0	60	792	829						Untertest3.avi	0	880	547	72	111	629	649	633	0	Content		720	718	22088122	1211259486
22105	10:43:34.698	00:00:22.104	1327	815,931	766,9462	0,5524437	0,5599948	404,4987	3,192606	0	597,4448	736,4119	0,4176234	0,6338388	428,8019	3,392777	0	60	707	752						Untertest3.avi	0	880	547	72	111	629	649	633	0	Content		635	641	22104747	1211276111
22121	10:43:34.714	00:00:22.121	1328	808,6011	753,0043	0,550844	0,5590013	407,0173	3,184088	0	597,4448	736,4119	0,4118028	0,6328313	407,3059	3,392777	0	60	703	745						Untertest3.avi	0	880	547	72	111	629	649	633	0	Content		631	634	22121371	1211292735
22138	10:43:34.731	00:00:22.138	1329	781,1266	776,5241	0,5513213	0,5580893	407,0173	3,310129	0	524,6591	738,7294	0,4090847	0,6320464	396,5947	3,260066	0	60	653	758						Untertest3.avi	0	880	547	72	111	629	649	633	0	Content		581	647	22138120	1211309484
22155	10:43:34.748	00:00:22.154	1330	713,2673	764,4667	0,5503351	0,5573716	407,0173	3,04118	0	521,654	744,6121	0,4089728	0,6310207	396,0216	3,214957	0	60	617	755						Untertest3.avi	0	880	547	72	111	629	649	633	0	Content		545	644	22154744	1211326108
22171	10:43:34.764	00:00:22.171	1331	690,2587	767,3838	0,5446318	0,5560185	431,3835	3,063529	0	539,0279	745,3916	0,4114213	0,6302516	404,8436	3,220706	0	60	615	756						Untertest3.avi	0	880	547	72	111	629	649	633	0	Content		543	645	22171365	1211342729
22188	10:43:34.781	00:00:22.187	1332	858,9942	804,4944	0,5456257	0,5551481	431,3835	3,457862	0	609,1824	728,6064	0,4060581	0,6300482	404,8437	2,98086	0	60	734	767						Untertest3.avi	0	880	547	72	111	629	649	633	0	Content		662	656	22187988	1211359352
22205	10:43:34.798	00:00:22.204	1333	806,0231	781,0853	0,5445838	0,5557999	431,3835	3,236919	0	532,6465	750,5796	0,4086841	0,6293278	395,9224	3,089368	0	60	669	766						Untertest3.avi	0	880	547	72	111	629	649	633	0	Content		597	655	22204735	1211376099
22221	10:43:34.814	00:00:22.221	1334	780,4947	759,3298	0,5457712	0,5563642	426,0237	3,20531	0	537,085	758,8386	0,3924782	0,6298162	444,8215	3,057999	0	60	659	759						Untertest3.avi	0	880	547	72	111	629	649	633	0	Content		587	648	22221361	1211392725
22238	10:43:34.831	00:00:22.238	1335	878,3291	783,8547	0,5465034	0,5557215	426,0237	3,361769	0	542,8863	746,1061	0,4086486	0,6301248	396,3768	3,081479	0	60	711	765						Untertest3.avi	0	880	547	72	111	629	649	633	0	Content		639	654	22238112	1211409476
22255	10:43:34.848	00:00:22.254	1336	-1024	-768	-1	-1	-1	-1	4	533,0945	763,3442	0,4086567	0,6303543	395,3055	3,124987	0	60	533	763						Untertest3.avi	0	880	547	72	111	629	649	633	0	Content		461	652	22254733	1211426097
22271	10:43:34.864	00:00:22.271	1337	-1024	-768	-1	-1	-1	-1	4	-1024	-768	-1	-1	-1	-1	4	60	0	0						Untertest3.avi	0	880	547	72	111	629	649	633	0	Content		-72	-111	22271354	1211442718
22288	10:43:34.881	00:00:22.287	1338	929,0968	779,3655	0,5467966	0,5570389	426,0237	2,984831	0	551,5344	748,5542	0,4087189	0,6313528	395,3658	3,122684	0	60	740	764						Untertest3.avi	0	880	547	72	111	629	649	633	0	Content		668	653	22287979	1211459343
22305	10:43:34.898	00:00:22.304	1339	887,3423	774,7067	0,5465959	0,5582818	426,0237	2,883224	0	526,3833	738,9851	0,4086544	0,6319331	396,2608	3,154496	0	60	707	757						Untertest3.avi	0	880	547	72	111	629	649	633	0	Content		635	646	22304730	1211476094
22321	10:43:34.914	00:00:22.321	1340	-1024	-768	-1	-1	-1	-1	4	544,5364	726,6477	0,4112549	0,6317976	405,0527	3,102221	0	60	545	727						Untertest3.avi	0	880	547	72	111	629	649	633	0	Content		473	616	22321350	1211492714
22338	10:43:34.931	00:00:22.337	1341	901,4136	758,5566	0,5473359	0,559127	426,0237	3,024633	0	534,3322	724,3314	0,4089727	0,6321746	396,7719	3,113924	0	60	718	741						Untertest3.avi	0	880	547	72	111	629	649	633	0	Content		646	630	22337973	1211509337
22355	10:43:34.948	00:00:22.354	1342	810,4886	828,0877	0,5461127	0,5570005	426,0237	2,818678	0	522,8087	725,3191	0,4091127	0,6320537	396,4211	3,10149	0	60	667	777						Untertest3.avi	0	880	547	72	111	629	649	633	0	Content		595	666	22354598	1211525962
22371	10:43:34.964	00:00:22.371	1343	785,2299	846,9701	0,5495597	0,556695	414,2702	3,080434	0	482,8819	745,0688	0,4087426	0,6320058	396,4211	3,2786	0	60	634	796						Untertest3.avi	0	880	547	72	111	629	649	633	0	Content		562	685	22371345	1211542709
22388	10:43:34.981	00:00:22.387	1344	800,1119	782,3804	0,5495892	0,5579181	414,2702	2,779413	0	540,0424	743,4832	0,4092829	0,6315061	396,4211	3,088583	0	60	670	763						Untertest3.avi	0	880	547	72	111	629	649	633	0	Content		598	652	22387970	1211559334
22405	10:43:34.998	00:00:22.404	1345	-1024	-768	-1	-1	-1	-1	4	553,9416	725,7179	0,4095611	0,632007	396,4211	3,012044	0	60	554	726						Untertest3.avi	0	880	547	72	111	629	649	633	0	Content		482	615	22404590	1211575954
22421	10:43:35.014	00:00:22.421	1346	831,2529	800,0725	0,5519832	0,5580477	410,9285	3,097389	0	-1024	-768	-1	-1	-1	-1	4	60	831	800						Untertest3.avi	0	880	547	72	111	629	649	633	0	Content		759	689	22421219	1211592583
22438	10:43:35.031	00:00:22.437	1347	703,589	795,2274	0,5505777	0,5583851	410,9285	3,126698	0	541,8522	747,5059	0,4101095	0,6314615	396,4912	3,107411	0	60	623	771						Untertest3.avi	0	880	547	72	111	629	649	633	0	Content		551	660	22437964	1211609328
22455	10:43:35.048	00:00:22.454	1348	847,0432	777,7449	0,552395	0,5584327	410,9285	3,071456	0	555,9156	763,9683	0,4104327	0,631332	396,4912	3,057912	0	60	701	771						Untertest3.avi	0	880	547	72	111	629	649	633	0	Content		629	660	22454585	1211625949
22471	10:43:35.064	00:00:22.471	1349	864,7327	791,2213	0,5365399	0,5581872	471,4748	3,485852	0	-1024	-768	-1	-1	-1	-1	4	60	865	791						Untertest3.avi	0	880	547	72	111	629	649	633	0	Content		793	680	22471208	1211642572
22488	10:43:35.081	00:00:22.487	1350	887,5271	761,6335	0,5372303	0,5583814	471,4748	3,479411	0	553,2026	749,4727	0,4109501	0,6310686	396,37	3,090305	0	60	720	756						Untertest3.avi	0	880	547	72	111	629	649	633	0	Content		648	645	22487832	1211659196
22505	10:43:35.098	00:00:22.504	1351	-1024	-768	-1	-1	-1	-1	4	566,365	732,7572	0,4113357	0,6314003	396,37	3,032889	0	60	566	733						Untertest3.avi	0	880	547	72	111	629	649	633	0	Content		494	622	22504582	1211675946
22521	10:43:35.114	00:00:22.521	1352	766,2766	798,3631	0,5513575	0,5585973	415,6789	3,186867	0	-1024	-768	-1	-1	-1	-1	4	60	766	798						Untertest3.avi	0	880	547	72	111	629	649	633	0	Content		694	687	22521206	1211692570
22538	10:43:35.131	00:00:22.537	1353	802,6808	800,9932	0,5520697	0,558597	415,6789	2,889296	0	578,2851	730,4628	0,4121048	0,6315238	396,2029	3,027342	0	60	690	766						Untertest3.avi	0	880	547	72	111	629	649	633	0	Content		618	655	22537830	1211709194
22554	10:43:35.147	00:00:22.554	1354	862,2785	790,4379	0,552839	0,5589266	415,6789	2,992181	0	568,8394	729,8336	0,412093	0,6320376	396,9974	2,976173	0	60	716	760						Untertest3.avi	0	880	547	72	111	629	649	633	0	Content		644	649	22554453	1211725817
22571	10:43:35.164	00:00:22.571	1355	906,4139	788,6729	0,5503468	0,5597119	422,5438	2,828096	0	546,3674	731,4999	0,4106189	0,6320909	390,1034	3,087179	0	60	726	760						Untertest3.avi	0	880	547	72	111	629	649	633	0	Content		654	649	22571202	1211742566
22588	10:43:35.181	00:00:22.587	1356	-1024	-768	-1	-1	-1	-1	4	610,0339	723,6578	0,4148593	0,633489	390,1035	2,910946	0	60	610	724						Untertest3.avi	0	880	547	72	111	629	649	633	0	Content		538	613	22587828	1211759192
22604	10:43:35.197	00:00:22.604	1357	859,2982	773,012	0,5514477	0,5601325	422,5438	3,151701	0	592,4078	727,108	0,4127946	0,6332521	396,1452	3,082096	0	60	726	750						Untertest3.avi	0	880	547	72	111	629	649	633	0	Content		654	639	22604451	1211775815
22621	10:43:35.214	00:00:22.621	1358	-1024	-768	-1	-1	-1	-1	4	612,2236	735,4865	0,4125553	0,6327388	396,9243	2,94577	0	60	612	735						Untertest3.avi	0	880	547	72	111	629	649	633	0	Content		540	624	22621073	1211792437
22638	10:43:35.231	00:00:22.637	1359	879,7706	785,6844	0,5518113	0,5601066	422,5438	3,311101	0	558,8508	721,6129	0,4126322	0,633342	397,1968	3,045572	0	60	719	754						Untertest3.avi	0	880	547	72	111	629	649	633	0	Content		647	643	22637824	1211809188
22654	10:43:35.247	00:00:22.654	1360	-1024	-768	-1	-1	-1	-1	4	515,8408	725,4158	0,4129635	0,6329091	397,7521	3,035079	0	60	516	725						Untertest3.avi	0	880	547	72	111	629	649	633	0	Content		444	614	22654445	1211825809
22671	10:43:35.264	00:00:22.671	1361	-1024	-768	-1	-1	-1	-1	4	-1024	-768	-1	-1	-1	-1	4	61	0	0						Untertest3.avi	0	880	547	72	111	472	767	133	0	Content		-72	-111	22671068	1211842432
22688	10:43:35.281	00:00:22.687	1362	675,2454	939,5955	0,553827	0,5623274	422,5438	3,386109	0	386,229	855,3406	0,416167	0,6345854	397,7521	3,161305	0	61	531	897						Untertest3.avi	0	880	547	72	111	472	767	133	0	Content		459	786	22687704	1211859068
22704	10:43:35.297	00:00:22.704	1363	703,6719	898,5152	0,5538778	0,5629323	422,5438	3,323126	0	410,6817	857,8292	0,4162998	0,6341401	397,7521	3,102849	0	61	557	878						Untertest3.avi	0	880	547	72	111	472	767	133	0	Content		485	767	22704442	1211875806
22721	10:43:35.314	00:00:22.721	1364	703,6719	898,5152	0,5570823	0,5626271	409,5404	3,323126	0	435,1343	860,3179	0,4160212	0,6339171	397,7312	3,152455	0	61	569	879						Untertest3.avi	0	880	547	72	111	472	767	133	0	Content		497	768	22721068	1211892432
22738	10:43:35.331	00:00:22.737	1365	-1024	-768	-1	-1	-1	-1	4	-1024	-768	-1	-1	-1	-1	4	61	0	0						Untertest3.avi	0	880	547	72	111	472	767	133	0	Content		-72	-111	22737704	1211909068
22754	10:43:35.347	00:00:22.754	1366	-1024	-768	-1	-1	-1	-1	4	415,8041	869,5878	0,4168462	0,6337601	397,7312	3,224954	0	61	416	870						Untertest3.avi	0	880	547	72	111	472	767	133	0	Content		344	759	22754312	1211925676
22771	10:43:35.364	00:00:22.771	1367	-1024	-768	-1	-1	-1	-1	4	415,8041	869,5878	0,4182134	0,6336501	404,203	3,224954	0	61	416	870						Untertest3.avi	0	880	547	72	111	472	767	133	0	Content		344	759	22771061	1211942425
22788	10:43:35.381	00:00:22.787	1368	638,1002	904,9507	0,5578548	0,5626752	409,5404	3,318244	0	-1024	-768	-1	-1	-1	-1	4	61	638	905						Untertest3.avi	0	880	547	72	111	472	767	133	0	Content		566	794	22787601	1211958965
22804	10:43:35.397	00:00:22.804	1369	-1024	-768	-1	-1	-1	-1	4	-1024	-768	-1	-1	-1	-1	4		0	0						Untertest3.avi	0	880	547	72	111				0	Content		-72	-111	22804224	1211975588
22821	10:43:35.414	00:00:22.820	1370	-1024	-768	-1	-1	-1	-1	4	-1024	-768	-1	-1	-1	-1	4		0	0						Untertest3.avi	0	880	547	72	111				0	Content		-72	-111	22820971	1211992335
22838	10:43:35.431	00:00:22.837	1371	-1024	-768	-1	-1	-1	-1	4	-1024	-768	-1	-1	-1	-1	4		0	0						Untertest3.avi	0	880	547	72	111				0	Content		-72	-111	22837594	1212008958
22854	10:43:35.447	00:00:22.854	1372	-1024	-768	-1	-1	-1	-1	4	-1024	-768	-1	-1	-1	-1	4		0	0						Untertest3.avi	0	880	547	72	111				0	Content		-72	-111	22854218	1212025582
22871	10:43:35.464	00:00:22.870	1373	-1024	-768	-1	-1	-1	-1	4	-1024	-768	-1	-1	-1	-1	4		0	0						Untertest3.avi	0	880	547	72	111				0	Content		-72	-111	22870902	1212042266
22888	10:43:35.481	00:00:22.887	1374	-1024	-768	-1	-1	-1	-1	4	-1024	-768	-1	-1	-1	-1	4		0	0						Untertest3.avi	0	880	547	72	111				0	Content		-72	-111	22887569	1212058933
22904	10:43:35.497	00:00:22.904	1375	-1024	-768	-1	-1	-1	-1	4	-1024	-768	-1	-1	-1	-1	4		0	0						Untertest3.avi	0	880	547	72	111				0	Content		-72	-111	22904211	1212075575
22921	10:43:35.514	00:00:22.920	1376	-1024	-768	-1	-1	-1	-1	4	-1024	-768	-1	-1	-1	-1	4		0	0						Untertest3.avi	0	880	547	72	111				0	Content		-72	-111	22920836	1212092200
22937	10:43:35.530	00:00:22.937	1377	-1024	-768	-1	-1	-1	-1	4	343,0388	842,3199	0,413608	0,6325576	404,203	3,304372	0	62	343	842						Untertest3.avi	0	880	547	72	111	686	687	150	0	Content		271	731	22937457	1212108821
22954	10:43:35.547	00:00:22.954	1378	-1024	-768	-1	-1	-1	-1	4	-1024	-768	-1	-1	-1	-1	4	62	0	0						Untertest3.avi	0	880	547	72	111	686	687	150	0	Content		-72	-111	22954206	1212125570
22971	10:43:35.564	00:00:22.970	1379	641,5448	807,0108	0,4201628	0,6304569	413,7405	3,3166	3	547,5572	797,3196	0,4204599	0,6304436	413,7405	3,335623	1	62	548	797						Untertest3.avi	0	880	547	72	111	686	687	150	0	Content		476	686	22970831	1212142195
22987	10:43:35.580	00:00:22.987	1380	813,8094	797,7616	0,5558661	0,5609081	413,7405	3,174248	0	-1024	-768	-1	-1	-1	-1	4	62	814	798						Untertest3.avi	0	880	547	72	111	686	687	150	0	Content		742	687	22987452	1212158816
23004	10:43:35.597	00:00:23.004	1381	-1024	-768	-1	-1	-1	-1	4	-1024	-768	-1	-1	-1	-1	4	62	0	0						Untertest3.avi	0	880	547	72	111	686	687	150	0	Content		-72	-111	23004073	1212175437
23021	10:43:35.614	00:00:23.020	1382	-1024	-768	-1	-1	-1	-1	4	-1024	-768	-1	-1	-1	-1	4	62	0	0						Untertest3.avi	0	880	547	72	111	686	687	150	0	Content		-72	-111	23020823	1212192187
23037	10:43:35.630	00:00:23.037	1383	-1024	-768	-1	-1	-1	-1	4	1027,368	452,3252	0,4152476	0,6323184	413,7404	1,918114	0	62	1027	452						Untertest3.avi	0	880	547	72	111	686	687	150	0	Content		955	341	23037445	1212208809
23054	10:43:35.647	00:00:23.054	1384	-1024	-768	-1	-1	-1	-1	4	-1024	-768	-1	-1	-1	-1	4	62	0	0						Untertest3.avi	0	880	547	72	111	686	687	150	0	Content		-72	-111	23054066	1212225430
23071	10:43:35.664	00:00:23.070	1385	702,4844	821,4126	0,5542684	0,5636089	413,7405	3,046932	0	-1024	-768	-1	-1	-1	-1	4	62	702	821						Untertest3.avi	0	880	547	72	111	686	687	150	0	Content		630	710	23070816	1212242180
23087	10:43:35.680	00:00:23.087	1386	-1024	-768	-1	-1	-1	-1	4	-1024	-768	-1	-1	-1	-1	4		0	0						Untertest3.avi	0	880	547	72	111				0	Content		-72	-111	23087438	1212258802
23104	10:43:35.697	00:00:23.104	1387	-1024	-768	-1	-1	-1	-1	4	-1024	-768	-1	-1	-1	-1	4		0	0						Untertest3.avi	0	880	547	72	111				0	Content		-72	-111	23104060	1212275424
23121	10:43:35.714	00:00:23.120	1388	-1024	-768	-1	-1	-1	-1	4	-1024	-768	-1	-1	-1	-1	4		0	0						Untertest3.avi	0	880	547	72	111				0	Content		-72	-111	23120682	1212292046
23137	10:43:35.730	00:00:23.137	1389	-1024	-768	-1	-1	-1	-1	4	-1024	-768	-1	-1	-1	-1	4		0	0						Untertest3.avi	0	880	547	72	111				0	Content		-72	-111	23137308	1212308672
23154	10:43:35.747	00:00:23.153	1390	-1024	-768	-1	-1	-1	-1	4	-1024	-768	-1	-1	-1	-1	4		0	0						Untertest3.avi	0	880	547	72	111				0	Content		-72	-111	23153992	1212325356
23171	10:43:35.764	00:00:23.170	1391	-1024	-768	-1	-1	-1	-1	4	-1024	-768	-1	-1	-1	-1	4		0	0						Untertest3.avi	0	880	547	72	111				0	Content		-72	-111	23170659	1212342023
23187	10:43:35.780	00:00:23.187	1392	-1024	-768	-1	-1	-1	-1	4	-1024	-768	-1	-1	-1	-1	4		0	0						Untertest3.avi	0	880	547	72	111				0	Content		-72	-111	23187299	1212358663
23204	10:43:35.797	00:00:23.203	1393	-1024	-768	-1	-1	-1	-1	4	-1024	-768	-1	-1	-1	-1	4		0	0						Untertest3.avi	0	880	547	72	111				0	Content		-72	-111	23203921	1212375285
23221	10:43:35.814	00:00:23.220	1394	759,3484	784,8228	0,5527955	0,5658434	416,0931	3,0722	0	-1024	-768	-1	-1	-1	-1	4	63	759	785						Untertest3.avi	0	880	547	72	111	633	674	350	0	Content		687	674	23220669	1212392033
23237	10:43:35.830	00:00:23.237	1395	-1024	-768	-1	-1	-1	-1	4	-1024	-768	-1	-1	-1	-1	4	63	0	0						Untertest3.avi	0	880	547	72	111	633	674	350	0	Content		-72	-111	23237292	1212408656
23254	10:43:35.847	00:00:23.253	1396	-1024	-768	-1	-1	-1	-1	4	-1024	-768	-1	-1	-1	-1	4	63	0	0						Untertest3.avi	0	880	547	72	111	633	674	350	0	Content		-72	-111	23253916	1212425280
23271	10:43:35.864	00:00:23.270	1397	-1024	-768	-1	-1	-1	-1	4	-1024	-768	-1	-1	-1	-1	4	63	0	0						Untertest3.avi	0	880	547	72	111	633	674	350	0	Content		-72	-111	23270539	1212441903
23287	10:43:35.880	00:00:23.287	1398	826,5911	805,7147	0,5540406	0,5641142	416,0931	3,123102	0	-1024	-768	-1	-1	-1	-1	4	63	827	806						Untertest3.avi	0	880	547	72	111	633	674	350	0	Content		755	695	23287287	1212458651
23304	10:43:35.897	00:00:23.303	1399	-1024	-768	-1	-1	-1	-1	4	-1024	-768	-1	-1	-1	-1	4	63	0	0						Untertest3.avi	0	880	547	72	111	633	674	350	0	Content		-72	-111	23303909	1212475273
23321	10:43:35.914	00:00:23.320	1400	-1024	-768	-1	-1	-1	-1	4	-1024	-768	-1	-1	-1	-1	4	63	0	0						Untertest3.avi	0	880	547	72	111	633	674	350	0	Content		-72	-111	23320532	1212491896
23337	10:43:35.930	00:00:23.337	1401	633,3789	770,9674	0,4188319	0,6313128	416,0931	3,319036	3	546,6087	758,9258	0,4205881	0,6312892	421,4688	3,377354	1	63	547	759						Untertest3.avi	0	880	547	72	111	633	674	350	0	Content		475	648	23337155	1212508519
23354	10:43:35.947	00:00:23.353	1402	-1024	-768	-1	-1	-1	-1	4	-1024	-768	-1	-1	-1	-1	4	63	0	0						Untertest3.avi	0	880	547	72	111	633	674	350	0	Content		-72	-111	23353874	1212525238
23371	10:43:35.964	00:00:23.370	1403	-1024	-768	-1	-1	-1	-1	4	-1024	-768	-1	-1	-1	-1	4	63	0	0						Untertest3.avi	0	880	547	72	111	633	674	350	0	Content		-72	-111	23370541	1212541905
23387	10:43:35.980	00:00:23.387	1404	822,0002	811,715	0,5549245	0,5617278	416,0931	3,040624	0	531,3604	752,7584	0,420738	0,6305346	421,4688	3,349069	0	63	677	782						Untertest3.avi	0	880	547	72	111	633	674	350	0	Content		605	671	23387348	1212558712
23404	10:43:35.997	00:00:23.403	1405	721,7144	783,2975	0,5536458	0,5623258	416,0931	2,958174	0	583,7775	771,9186	0,4210176	0,6304659	421,4688	3,164567	0	63	653	778						Untertest3.avi	0	880	547	72	111	633	674	350	0	Content		581	667	23403972	1212575336
23421	10:43:36.014	00:00:23.420	1406	-1024	-768	-1	-1	-1	-1	4	-1024	-768	-1	-1	-1	-1	4	63	0	0						Untertest3.avi	0	880	547	72	111	633	674	350	0	Content		-72	-111	23420599	1212591963
23437	10:43:36.030	00:00:23.437	1407	742,4871	795,2	0,5518628	0,5623624	421,4688	3,095253	0	580,1299	772,156	0,4205601	0,6304306	421,4688	3,324834	0	63	661	784						Untertest3.avi	0	880	547	72	111	633	674	350	0	Content		589	673	23437220	1212608584
23454	10:43:36.047	00:00:23.453	1408	844,7916	818,5981	0,5527399	0,5617209	421,4688	3,020561	0	564,5195	775,0377	0,4202445	0,6304823	421,4688	3,335301	0	63	705	797						Untertest3.avi	0	880	547	72	111	633	674	350	0	Content		633	686	23453843	1212625207
23470	10:43:36.063	00:00:23.470	1409	-1024	-768	-1	-1	-1	-1	4	-1024	-768	-1	-1	-1	-1	4	63	0	0						Untertest3.avi	0	880	547	72	111	633	674	350	0	Content		-72	-111	23470473	1212641837
23487	10:43:36.080	00:00:23.487	1410	-1024	-768	-1	-1	-1	-1	4	-1024	-768	-1	-1	-1	-1	4	63	0	0						Untertest3.avi	0	880	547	72	111	633	674	350	0	Content		-72	-111	23487157	1212658521
23504	10:43:36.097	00:00:23.503	1411	-1024	-768	-1	-1	-1	-1	4	-1024	-768	-1	-1	-1	-1	4	63	0	0						Untertest3.avi	0	880	547	72	111	633	674	350	0	Content		-72	-111	23503823	1212675187
23520	10:43:36.113	00:00:23.520	1412	988,9941	796,3239	0,5414079	0,5626132	469,1277	3,645308	0	-1024	-768	-1	-1	-1	-1	4	63	989	796						Untertest3.avi	0	880	547	72	111	633	674	350	0	Content		917	685	23520463	1212691827
23537	10:43:36.130	00:00:23.537	1413	-1024	-768	-1	-1	-1	-1	4	-1024	-768	-1	-1	-1	-1	4	63	0	0						Untertest3.avi	0	880	547	72	111	633	674	350	0	Content		-72	-111	23537210	1212708574
23554	10:43:36.147	00:00:23.553	1414	-1024	-768	-1	-1	-1	-1	4	-1024	-768	-1	-1	-1	-1	4	63	0	0						Untertest3.avi	0	880	547	72	111	633	674	350	0	Content		-72	-111	23553705	1212725069
23570	10:43:36.163	00:00:23.570	1415	-1024	-768	-1	-1	-1	-1	4	600,1828	709,8294	0,4312373	0,6329536	469,1277	3,801497	0	64	600	710						Untertest3.avi	0	880	547	72	111	517	665	266	0	Content		528	599	23570455	1212741819
23587	10:43:36.180	00:00:23.587	1416	-1024	-768	-1	-1	-1	-1	4	616,2794	742,3969	0,4312359	0,6328005	469,1277	3,634589	0	64	616	742						Untertest3.avi	0	880	547	72	111	517	665	266	0	Content		544	631	23587078	1212758442
23604	10:43:36.197	00:00:23.603	1417	-1024	-768	-1	-1	-1	-1	4	578,8875	812,7721	0,4129222	0,6320788	395,4567	3,047882	0	64	579	813						Untertest3.avi	0	880	547	72	111	517	665	266	0	Content		507	702	23603827	1212775191
23620	10:43:36.213	00:00:23.620	1418	-1024	-768	-1	-1	-1	-1	4	532,7145	763,4764	0,4126133	0,6329617	395,4567	3,262081	0	64	533	763						Untertest3.avi	0	880	547	72	111	517	665	266	0	Content		461	652	23620325	1212791689
23637	10:43:36.230	00:00:23.637	1419	-1024	-768	-1	-1	-1	-1	4	476,4288	748,6603	0,4120176	0,6338844	395,4567	3,236007	0	64	476	749						Untertest3.avi	0	880	547	72	111	517	665	266	0	Content		404	638	23637072	1212808436
23654	10:43:36.247	00:00:23.653	1420	-1024	-768	-1	-1	-1	-1	4	433,0349	756,3828	0,4149388	0,6335482	402,606	3,209934	0	64	433	756						Untertest3.avi	0	880	547	72	111	517	665	266	0	Content		361	645	23653696	1212825060
23670	10:43:36.263	00:00:23.670	1421	755,7028	831,0265	0,5549701	0,5641719	412,5738	3,216924	0	457,069	786,4406	0,4147242	0,6339538	402,6061	3,298502	0	64	606	809						Untertest3.avi	0	880	547	72	111	517	665	266	0	Content		534	698	23670445	1212841809
23687	10:43:36.280	00:00:23.687	1422	751,1894	831,1344	0,5549854	0,5641632	412,5738	3,367782	0	-1024	-768	-1	-1	-1	-1	4	64	751	831						Untertest3.avi	0	880	547	72	111	517	665	266	0	Content		679	720	23687072	1212858436
23704	10:43:36.297	00:00:23.703	1423	751,1894	831,1344	0,5517073	0,5647424	422,9373	3,367782	0	-1024	-768	-1	-1	-1	-1	4	64	751	831						Untertest3.avi	0	880	547	72	111	517	665	266	0	Content		679	720	23703692	1212875056
23720	10:43:36.313	00:00:23.720	1424	774,6378	835,4167	0,5524005	0,5642081	422,9373	3,482813	0	461,2253	778,9177	0,4162818	0,6339417	407,3438	3,43279	0	64	618	807						Untertest3.avi	0	880	547	72	111	517	665	266	0	Content		546	696	23720315	1212891679
23737	10:43:36.330	00:00:23.736	1425	758,7076	840,3737	0,5524138	0,5642049	422,9373	3,494542	0	-1024	-768	-1	-1	-1	-1	4	64	759	840						Untertest3.avi	0	880	547	72	111	517	665	266	0	Content		687	729	23736983	1212908347
23754	10:43:36.347	00:00:23.753	1426	-1024	-768	-1	-1	-1	-1	4	443,9237	776,0286	0,4149858	0,6334884	402,9903	3,283321	0	64	444	776						Untertest3.avi	0	880	547	72	111	517	665	266	0	Content		372	665	23753619	1212924983
23770	10:43:36.363	00:00:23.770	1427	-1024	-768	-1	-1	-1	-1	4	-1024	-768	-1	-1	-1	-1	4	64	0	0						Untertest3.avi	0	880	547	72	111	517	665	266	0	Content		-72	-111	23770229	1212941593
23787	10:43:36.380	00:00:23.786	1428	-1024	-768	-1	-1	-1	-1	4	450,6082	766,5592	0,4146229	0,6337777	402,9903	3,393262	0	64	451	767						Untertest3.avi	0	880	547	72	111	517	665	266	0	Content		379	656	23786979	1212958343
23804	10:43:36.397	00:00:23.803	1429	-1024	-768	-1	-1	-1	-1	4	-1024	-768	-1	-1	-1	-1	4	64	0	0						Untertest3.avi	0	880	547	72	111	517	665	266	0	Content		-72	-111	23803614	1212974978
23820	10:43:36.413	00:00:23.820	1430	-1024	-768	-1	-1	-1	-1	4	-1024	-768	-1	-1	-1	-1	4	64	0	0						Untertest3.avi	0	880	547	72	111	517	665	266	0	Content		-72	-111	23820225	1212991589
23837	10:43:36.430	00:00:23.836	1431	788,583	842,6383	0,5517978	0,5616894	422,9373	3,551429	0	-1024	-768	-1	-1	-1	-1	4	65	789	843						Untertest3.avi	0	880	547	72	111	479	709	283	0	Content		717	732	23836849	1213008213
23853	10:43:36.446	00:00:23.853	1432	-1024	-768	-1	-1	-1	-1	4	-1024	-768	-1	-1	-1	-1	4	65	0	0						Untertest3.avi	0	880	547	72	111	479	709	283	0	Content		-72	-111	23853472	1213024836
23870	10:43:36.463	00:00:23.870	1433	-1024	-768	-1	-1	-1	-1	4	-1024	-768	-1	-1	-1	-1	4	65	0	0						Untertest3.avi	0	880	547	72	111	479	709	283	0	Content		-72	-111	23870218	1213041582
23887	10:43:36.480	00:00:23.886	1434	-1024	-768	-1	-1	-1	-1	4	-1024	-768	-1	-1	-1	-1	4	65	0	0						Untertest3.avi	0	880	547	72	111	479	709	283	0	Content		-72	-111	23886844	1213058208
23903	10:43:36.496	00:00:23.903	1435	-1024	-768	-1	-1	-1	-1	4	-1024	-768	-1	-1	-1	-1	4	65	0	0						Untertest3.avi	0	880	547	72	111	479	709	283	0	Content		-72	-111	23903472	1213074836
23920	10:43:36.513	00:00:23.920	1436	-1024	-768	-1	-1	-1	-1	4	520,3411	790,0106	0,4170882	0,6320741	412,5773	3,416928	0	65	520	790						Untertest3.avi	0	880	547	72	111	479	709	283	0	Content		448	679	23920089	1213091453
23937	10:43:36.530	00:00:23.936	1437	-1024	-768	-1	-1	-1	-1	4	-1024	-768	-1	-1	-1	-1	4	65	0	0						Untertest3.avi	0	880	547	72	111	479	709	283	0	Content		-72	-111	23936836	1213108200
23953	10:43:36.546	00:00:23.953	1438	-1024	-768	-1	-1	-1	-1	4	-1024	-768	-1	-1	-1	-1	4	65	0	0						Untertest3.avi	0	880	547	72	111	479	709	283	0	Content		-72	-111	23953462	1213124826
23970	10:43:36.563	00:00:23.970	1439	787,4875	839,1337	0,551696	0,5642202	420,2134	3,473721	0	-1024	-768	-1	-1	-1	-1	4	65	787	839						Untertest3.avi	0	880	547	72	111	479	709	283	0	Content		715	728	23970081	1213141445
23987	10:43:36.580	00:00:23.986	1440	-1024	-768	-1	-1	-1	-1	4	-1024	-768	-1	-1	-1	-1	4	65	0	0						Untertest3.avi	0	880	547	72	111	479	709	283	0	Content		-72	-111	23986706	1213158070
24003	10:43:36.596	00:00:24.003	1441	-1024	-768	-1	-1	-1	-1	4	-1024	-768	-1	-1	-1	-1	4	65	0	0						Untertest3.avi	0	880	547	72	111	479	709	283	0	Content		-72	-111	24003454	1213174818
24020	10:43:36.613	00:00:24.020	1442	-1024	-768	-1	-1	-1	-1	4	473,351	804,3618	0,4136096	0,6349073	399,8634	3,247101	0	65	473	804						Untertest3.avi	0	880	547	72	111	479	709	283	0	Content		401	693	24020078	1213191442
24037	10:43:36.630	00:00:24.036	1443	-1024	-768	-1	-1	-1	-1	4	-1024	-768	-1	-1	-1	-1	4	65	0	0						Untertest3.avi	0	880	547	72	111	479	709	283	0	Content		-72	-111	24036700	1213208064
24053	10:43:36.646	00:00:24.053	1444	-1024	-768	-1	-1	-1	-1	4	-1024	-768	-1	-1	-1	-1	4	65	0	0						Untertest3.avi	0	880	547	72	111	479	709	283	0	Content		-72	-111	24053449	1213224813
24070	10:43:36.663	00:00:24.070	1445	690,2332	828,8663	0,5512387	0,5647158	420,2134	3,4539	3	551,413	819,6172	0,5567327	0,5646967	399,8633	3,31815	1	65	551	820						Untertest3.avi	0	880	547	72	111	479	709	283	0	Content		479	709	24070070	1213241434
24087	10:43:36.680	00:00:24.086	1446	-1024	-768	-1	-1	-1	-1	4	-1024	-768	-1	-1	-1	-1	4	65	0	0						Untertest3.avi	0	880	547	72	111	479	709	283	0	Content		-72	-111	24086695	1213258059
24103	10:43:36.696	00:00:24.103	1447	707,6736	810,7417	0,5518211	0,5648125	420,2134	3,493659	3	567,6403	803,1205	0,5573077	0,5647935	399,8633	3,35614	1	65	568	803						Untertest3.avi	0	880	547	72	111	479	709	283	0	Content		496	692	24103317	1213274681
24120	10:43:36.713	00:00:24.120	1448	-1024	-768	-1	-1	-1	-1	4	-1024	-768	-1	-1	-1	-1	4		0	0						Untertest3.avi	0	880	547	72	111				0	Content		-72	-111	24120066	1213291430
24137	10:43:36.730	00:00:24.136	1449	-1024	-768	-1	-1	-1	-1	4	-1024	-768	-1	-1	-1	-1	4		0	0						Untertest3.avi	0	880	547	72	111				0	Content		-72	-111	24136690	1213308054
24153	10:43:36.746	00:00:24.153	1450	-1024	-768	-1	-1	-1	-1	4	-1024	-768	-1	-1	-1	-1	4		0	0						Untertest3.avi	0	880	547	72	111				0	Content		-72	-111	24153312	1213324676
24170	10:43:36.763	00:00:24.169	1451	-1024	-768	-1	-1	-1	-1	4	-1024	-768	-1	-1	-1	-1	4		0	0						Untertest3.avi	0	880	547	72	111				0	Content		-72	-111	24169935	1213341299
24187	10:43:36.780	00:00:24.186	1452	-1024	-768	-1	-1	-1	-1	4	-1024	-768	-1	-1	-1	-1	4		0	0						Untertest3.avi	0	880	547	72	111				0	Content		-72	-111	24186685	1213358049
24203	10:43:36.796	00:00:24.203	1453	-1024	-768	-1	-1	-1	-1	4	-1024	-768	-1	-1	-1	-1	4		0	0						Untertest3.avi	0	880	547	72	111				0	Content		-72	-111	24203309	1213374673
24220	10:43:36.813	00:00:24.219	1454	-1024	-768	-1	-1	-1	-1	4	-1024	-768	-1	-1	-1	-1	4		0	0						Untertest3.avi	0	880	547	72	111				0	Content		-72	-111	24219932	1213391296
24237	10:43:36.830	00:00:24.236	1455	-1024	-768	-1	-1	-1	-1	4	-1024	-768	-1	-1	-1	-1	4		0	0						Untertest3.avi	0	880	547	72	111				0	Content		-72	-111	24236652	1213408016
24253	10:43:36.846	00:00:24.253	1456	-1024	-768	-1	-1	-1	-1	4	-1024	-768	-1	-1	-1	-1	4		0	0						Untertest3.avi	0	880	547	72	111				0	Content		-72	-111	24253318	1213424682
24270	10:43:36.863	00:00:24.270	1457	-1024	-768	-1	-1	-1	-1	4	-1024	-768	-1	-1	-1	-1	4		0	0						Untertest3.avi	0	880	547	72	111				0	Content		-72	-111	24270007	1213441371
24287	10:43:36.880	00:00:24.286	1458	-1024	-768	-1	-1	-1	-1	4	-1024	-768	-1	-1	-1	-1	4		0	0						Untertest3.avi	0	880	547	72	111				0	Content		-72	-111	24286629	1213457993
24303	10:43:36.896	00:00:24.303	1459	-1024	-768	-1	-1	-1	-1	4	-1024	-768	-1	-1	-1	-1	4		0	0						Untertest3.avi	0	880	547	72	111				0	Content		-72	-111	24303375	1213474739
24320	10:43:36.913	00:00:24.319	1460	-1024	-768	-1	-1	-1	-1	4	-1024	-768	-1	-1	-1	-1	4		0	0						Untertest3.avi	0	880	547	72	111				0	Content		-72	-111	24319999	1213491363
24337	10:43:36.930	00:00:24.336	1461	-1024	-768	-1	-1	-1	-1	4	-1024	-768	-1	-1	-1	-1	4		0	0						Untertest3.avi	0	880	547	72	111				0	Content		-72	-111	24336622	1213507986
24353	10:43:36.946	00:00:24.353	1462	-1024	-768	-1	-1	-1	-1	4	-1024	-768	-1	-1	-1	-1	4		0	0						Untertest3.avi	0	880	547	72	111				0	Content		-72	-111	24353244	1213524608
24370	10:43:36.963	00:00:24.369	1463	-1024	-768	-1	-1	-1	-1	4	-1024	-768	-1	-1	-1	-1	4		0	0						Untertest3.avi	0	880	547	72	111				0	Content		-72	-111	24369868	1213541232
24386	10:43:36.979	00:00:24.386	1464	-1024	-768	-1	-1	-1	-1	4	-1024	-768	-1	-1	-1	-1	4		0	0						Untertest3.avi	0	880	547	72	111				0	Content		-72	-111	24386491	1213557855
24403	10:43:36.996	00:00:24.403	1465	-1024	-768	-1	-1	-1	-1	4	-1024	-768	-1	-1	-1	-1	4		0	0						Untertest3.avi	0	880	547	72	111				0	Content		-72	-111	24403113	1213574477
24420	10:43:37.013	00:00:24.419	1466	-1024	-768	-1	-1	-1	-1	4	-1024	-768	-1	-1	-1	-1	4		0	0						Untertest3.avi	0	880	547	72	111				0	Content		-72	-111	24419861	1213591225
24437	10:43:37.030	00:00:24.436	1467	-1024	-768	-1	-1	-1	-1	4	-1024	-768	-1	-1	-1	-1	4		0	0						Untertest3.avi	0	880	547	72	111				0	Content		-72	-111	24436614	1213607978
24453	10:43:37.046	00:00:24.453	1468	-1024	-768	-1	-1	-1	-1	4	-1024	-768	-1	-1	-1	-1	4		0	0						Untertest3.avi	0	880	547	72	111				0	Content		-72	-111	24453235	1213624599
24470	10:43:37.063	00:00:24.469	1469	-1024	-768	-1	-1	-1	-1	4	-1024	-768	-1	-1	-1	-1	4		0	0						Untertest3.avi	0	880	547	72	111				0	Content		-72	-111	24469857	1213641221
24486	10:43:37.079	00:00:24.486	1470	-1024	-768	-1	-1	-1	-1	4	-1024	-768	-1	-1	-1	-1	4		0	0						Untertest3.avi	0	880	547	72	111				0	Content		-72	-111	24486478	1213657842
24503	10:43:37.096	00:00:24.503	1471	-1024	-768	-1	-1	-1	-1	4	-1024	-768	-1	-1	-1	-1	4		0	0						Untertest3.avi	0	880	547	72	111				0	Content		-72	-111	24503106	1213674470
24520	10:43:37.113	00:00:24.519	1472	-1024	-768	-1	-1	-1	-1	4	-1024	-768	-1	-1	-1	-1	4		0	0						Untertest3.avi	0	880	547	72	111				0	Content		-72	-111	24519852	1213691216
24536	10:43:37.129	00:00:24.536	1473	-1024	-768	-1	-1	-1	-1	4	-1024	-768	-1	-1	-1	-1	4		0	0						Untertest3.avi	0	880	547	72	111				0	Content		-72	-111	24536476	1213707840
24553	10:43:37.146	00:00:24.553	1474	-1024	-768	-1	-1	-1	-1	4	-1024	-768	-1	-1	-1	-1	4		0	0						Untertest3.avi	0	880	547	72	111				0	Content		-72	-111	24553097	1213724461
24570	10:43:37.163	00:00:24.569	1475	-1024	-768	-1	-1	-1	-1	4	-1024	-768	-1	-1	-1	-1	4		0	0						Untertest3.avi	0	880	547	72	111				0	Content		-72	-111	24569719	1213741083
24586	10:43:37.179	00:00:24.586	1476	-1024	-768	-1	-1	-1	-1	4	-1024	-768	-1	-1	-1	-1	4		0	0						Untertest3.avi	0	880	547	72	111				0	Content		-72	-111	24586342	1213757706
24603	10:43:37.196	00:00:24.603	1477	-1024	-768	-1	-1	-1	-1	4	-1024	-768	-1	-1	-1	-1	4		0	0						Untertest3.avi	0	880	547	72	111				0	Content		-72	-111	24603090	1213774454
24620	10:43:37.213	00:00:24.619	1478	-1024	-768	-1	-1	-1	-1	4	-1024	-768	-1	-1	-1	-1	4		0	0						Untertest3.avi	0	880	547	72	111				0	Content		-72	-111	24619715	1213791079
24636	10:43:37.229	00:00:24.636	1479	-1024	-768	-1	-1	-1	-1	4	-1024	-768	-1	-1	-1	-1	4		0	0						Untertest3.avi	0	880	547	72	111				0	Content		-72	-111	24636336	1213807700
24653	10:43:37.246	00:00:24.653	1480	-1024	-768	-1	-1	-1	-1	4	-1024	-768	-1	-1	-1	-1	4		0	0						Untertest3.avi	0	880	547	72	111				0	Content		-72	-111	24653083	1213824447
24670	10:43:37.263	00:00:24.669	1481	-1024	-768	-1	-1	-1	-1	4	-1024	-768	-1	-1	-1	-1	4		0	0						Untertest3.avi	0	880	547	72	111				0	Content		-72	-111	24669706	1213841070
24686	10:43:37.279	00:00:24.686	1482	-1024	-768	-1	-1	-1	-1	4	-1024	-768	-1	-1	-1	-1	4		0	0						Untertest3.avi	0	880	547	72	111				0	Content		-72	-111	24686330	1213857694
24703	10:43:37.296	00:00:24.702	1483	-1024	-768	-1	-1	-1	-1	4	-1024	-768	-1	-1	-1	-1	4		0	0						Untertest3.avi	0	880	547	72	111				0	Content		-72	-111	24702951	1213874315
24720	10:43:37.313	00:00:24.719	1484	-1024	-768	-1	-1	-1	-1	4	-1024	-768	-1	-1	-1	-1	4		0	0						Untertest3.avi	0	880	547	72	111				0	Content		-72	-111	24719701	1213891065
24736	10:43:37.329	00:00:24.736	1485	-1024	-768	-1	-1	-1	-1	4	-1024	-768	-1	-1	-1	-1	4		0	0						Untertest3.avi	0	880	547	72	111				0	Content		-72	-111	24736325	1213907689
24753	10:43:37.346	00:00:24.752	1486	-1024	-768	-1	-1	-1	-1	4	-1024	-768	-1	-1	-1	-1	4		0	0						Untertest3.avi	0	880	547	72	111				0	Content		-72	-111	24752948	1213924312
24770	10:43:37.363	00:00:24.769	1487	-1024	-768	-1	-1	-1	-1	4	-1024	-768	-1	-1	-1	-1	4		0	0						Untertest3.avi	0	880	547	72	111				0	Content		-72	-111	24769571	1213940935
24786	10:43:37.379	00:00:24.786	1488	-1024	-768	-1	-1	-1	-1	4	-1024	-768	-1	-1	-1	-1	4		0	0						Untertest3.avi	0	880	547	72	111				0	Content		-72	-111	24786194	1213957558
24803	10:43:37.396	00:00:24.802	1489	-1024	-768	-1	-1	-1	-1	4	-1024	-768	-1	-1	-1	-1	4		0	0						Untertest3.avi	0	880	547	72	111				0	Content		-72	-111	24802945	1213974309
24820	10:43:37.413	00:00:24.819	1490	-1024	-768	-1	-1	-1	-1	4	-1024	-768	-1	-1	-1	-1	4		0	0						Untertest3.avi	0	880	547	72	111				0	Content		-72	-111	24819568	1213990932
24836	10:43:37.429	00:00:24.836	1491	-1024	-768	-1	-1	-1	-1	4	-1024	-768	-1	-1	-1	-1	4		0	0						Untertest3.avi	0	880	547	72	111				0	Content		-72	-111	24836315	1214007679
24853	10:43:37.446	00:00:24.852	1492	-1024	-768	-1	-1	-1	-1	4	-1024	-768	-1	-1	-1	-1	4		0	0						Untertest3.avi	0	880	547	72	111				0	Content		-72	-111	24852937	1214024301
24870	10:43:37.463	00:00:24.869	1493	-1024	-768	-1	-1	-1	-1	4	-1024	-768	-1	-1	-1	-1	4		0	0						Untertest3.avi	0	880	547	72	111				0	Content		-72	-111	24869560	1214040924
24886	10:43:37.479	00:00:24.886	1494	-1024	-768	-1	-1	-1	-1	4	-1024	-768	-1	-1	-1	-1	4		0	0						Untertest3.avi	0	880	547	72	111				0	Content		-72	-111	24886182	1214057546
24903	10:43:37.496	00:00:24.902	1495	-1024	-768	-1	-1	-1	-1	4	-1024	-768	-1	-1	-1	-1	4		0	0						Untertest3.avi	0	880	547	72	111				0	Content		-72	-111	24902803	1214074167
24920	10:43:37.513	00:00:24.919	1496	-1024	-768	-1	-1	-1	-1	4	-1024	-768	-1	-1	-1	-1	4		0	0						Untertest3.avi	0	880	547	72	111				0	Content		-72	-111	24919550	1214090914
24936	10:43:37.529	00:00:24.936	1497	-1024	-768	-1	-1	-1	-1	4	-1024	-768	-1	-1	-1	-1	4		0	0						Untertest3.avi	0	880	547	72	111				0	Content		-72	-111	24936172	1214107536
24953	10:43:37.546	00:00:24.952	1498	-1024	-768	-1	-1	-1	-1	4	-1024	-768	-1	-1	-1	-1	4		0	0						Untertest3.avi	0	880	547	72	111				0	Content		-72	-111	24952796	1214124160
24970	10:43:37.563	00:00:24.969	1499	-1024	-768	-1	-1	-1	-1	4	-1024	-768	-1	-1	-1	-1	4		0	0						Untertest3.avi	0	880	547	72	111				0	Content		-72	-111	24969545	1214140909
24986	10:43:37.579	00:00:24.986	1500	-1024	-768	-1	-1	-1	-1	4	-1024	-768	-1	-1	-1	-1	4		0	0						Untertest3.avi	0	880	547	72	111				0	Content		-72	-111	24986166	1214157530
25003	10:43:37.596	00:00:25.002	1501	-1024	-768	-1	-1	-1	-1	4	-1024	-768	-1	-1	-1	-1	4		0	0						Untertest3.avi	0	880	547	72	111				0	Content		-72	-111	25002792	1214174156
25019	10:43:37.612	00:00:25.019	1502	-1024	-768	-1	-1	-1	-1	4	-1024	-768	-1	-1	-1	-1	4		0	0						Untertest3.avi	0	880	547	72	111				0	Content		-72	-111	25019415	1214190779
25036	10:43:37.629	00:00:25.036	1503	-1024	-768	-1	-1	-1	-1	4	-1024	-768	-1	-1	-1	-1	4		0	0						Untertest3.avi	0	880	547	72	111				0	Content		-72	-111	25036037	1214207401
25053	10:43:37.646	00:00:25.052	1504	-1024	-768	-1	-1	-1	-1	4	-1024	-768	-1	-1	-1	-1	4		0	0						Untertest3.avi	0	880	547	72	111				0	Content		-72	-111	25052785	1214224149
25069	10:43:37.662	00:00:25.069	1505	-1024	-768	-1	-1	-1	-1	4	-1024	-768	-1	-1	-1	-1	4		0	0						Untertest3.avi	0	880	547	72	111				0	Content		-72	-111	25069408	1214240772
25086	10:43:37.679	00:00:25.086	1506	-1024	-768	-1	-1	-1	-1	4	-1024	-768	-1	-1	-1	-1	4		0	0						Untertest3.avi	0	880	547	72	111				0	Content		-72	-111	25086030	1214257394
25103	10:43:37.696	00:00:25.102	1507	-1024	-768	-1	-1	-1	-1	4	-1024	-768	-1	-1	-1	-1	4		0	0						Untertest3.avi	0	880	547	72	111				0	Content		-72	-111	25102654	1214274018
25119	10:43:37.712	00:00:25.119	1508	-1024	-768	-1	-1	-1	-1	4	-1024	-768	-1	-1	-1	-1	4		0	0						Untertest3.avi	0	880	547	72	111				0	Content		-72	-111	25119288	1214290652
25136	10:43:37.729	00:00:25.136	1509	-1024	-768	-1	-1	-1	-1	4	-1024	-768	-1	-1	-1	-1	4		0	0						Untertest3.avi	0	880	547	72	111				0	Content		-72	-111	25136027	1214307391
25153	10:43:37.746	00:00:25.152	1510	-1024	-768	-1	-1	-1	-1	4	-1024	-768	-1	-1	-1	-1	4		0	0						Untertest3.avi	0	880	547	72	111				0	Content		-72	-111	25152648	1214324012
25169	10:43:37.762	00:00:25.169	1511	-1024	-768	-1	-1	-1	-1	4	-1024	-768	-1	-1	-1	-1	4		0	0						Untertest3.avi	0	880	547	72	111				0	Content		-72	-111	25169400	1214340764
25186	10:43:37.779	00:00:25.186	1512	-1024	-768	-1	-1	-1	-1	4	-1024	-768	-1	-1	-1	-1	4		0	0						Untertest3.avi	0	880	547	72	111				0	Content		-72	-111	25186019	1214357383
25203	10:43:37.796	00:00:25.202	1513	-1024	-768	-1	-1	-1	-1	4	-1024	-768	-1	-1	-1	-1	4		0	0						Untertest3.avi	0	880	547	72	111				0	Content		-72	-111	25202641	1214374005
25219	10:43:37.812	00:00:25.219	1514	-1024	-768	-1	-1	-1	-1	4	-1024	-768	-1	-1	-1	-1	4		0	0						Untertest3.avi	0	880	547	72	111				0	Content		-72	-111	25219274	1214390638
25236	10:43:37.829	00:00:25.235	1515	-1024	-768	-1	-1	-1	-1	4	-1024	-768	-1	-1	-1	-1	4		0	0						Untertest3.avi	0	880	547	72	111				0	Content		-72	-111	25235885	1214407249
25253	10:43:37.846	00:00:25.252	1516	-1024	-768	-1	-1	-1	-1	4	-1024	-768	-1	-1	-1	-1	4		0	0						Untertest3.avi	0	880	547	72	111				0	Content		-72	-111	25252633	1214423997
25269	10:43:37.862	00:00:25.269	1517	-1024	-768	-1	-1	-1	-1	4	-1024	-768	-1	-1	-1	-1	4		0	0						Untertest3.avi	0	880	547	72	111				0	Content		-72	-111	25269268	1214440632
25286	10:43:37.879	00:00:25.286	1518	-1024	-768	-1	-1	-1	-1	4	-1024	-768	-1	-1	-1	-1	4		0	0						Untertest3.avi	0	880	547	72	111				0	Content		-72	-111	25286006	1214457370
25303	10:43:37.896	00:00:25.302	1519	-1024	-768	-1	-1	-1	-1	4	-1024	-768	-1	-1	-1	-1	4		0	0						Untertest3.avi	0	880	547	72	111				0	Content		-72	-111	25302503	1214473867
25319	10:43:37.912	00:00:25.319	1520	-1024	-768	-1	-1	-1	-1	4	-1024	-768	-1	-1	-1	-1	4		0	0						Untertest3.avi	0	880	547	72	111				0	Content		-72	-111	25319263	1214490627
25336	10:43:37.929	00:00:25.335	1521	-1024	-768	-1	-1	-1	-1	4	-1024	-768	-1	-1	-1	-1	4		0	0						Untertest3.avi	0	880	547	72	111				0	Content		-72	-111	25335875	1214507239
25353	10:43:37.946	00:00:25.352	1522	-1024	-768	-1	-1	-1	-1	4	-1024	-768	-1	-1	-1	-1	4		0	0						Untertest3.avi	0	880	547	72	111				0	Content		-72	-111	25352501	1214523865
25369	10:43:37.962	00:00:25.369	1523	-1024	-768	-1	-1	-1	-1	4	-1024	-768	-1	-1	-1	-1	4		0	0						Untertest3.avi	0	880	547	72	111				0	Content		-72	-111	25369262	1214540626
25386	10:43:37.979	00:00:25.385	1524	-1024	-768	-1	-1	-1	-1	4	-1024	-768	-1	-1	-1	-1	4		0	0						Untertest3.avi	0	880	547	72	111				0	Content		-72	-111	25385870	1214557234
25402	10:43:37.995	00:00:25.402	1525	-1024	-768	-1	-1	-1	-1	4	-1024	-768	-1	-1	-1	-1	4		0	0						Untertest3.avi	0	880	547	72	111				0	Content		-72	-111	25402488	1214573852
25419	10:43:38.012	00:00:25.419	1526	-1024	-768	-1	-1	-1	-1	4	-1024	-768	-1	-1	-1	-1	4		0	0						Untertest3.avi	0	880	547	72	111				0	Content		-72	-111	25419111	1214590475
25436	10:43:38.029	00:00:25.435	1527	-1024	-768	-1	-1	-1	-1	4	-1024	-768	-1	-1	-1	-1	4		0	0						Untertest3.avi	0	880	547	72	111				0	Content		-72	-111	25435736	1214607100
25452	10:43:38.045	00:00:25.452	1528	-1024	-768	-1	-1	-1	-1	4	-1024	-768	-1	-1	-1	-1	4		0	0						Untertest3.avi	0	880	547	72	111				0	Content		-72	-111	25452482	1214623846
25469	10:43:38.062	00:00:25.469	1529	-1024	-768	-1	-1	-1	-1	4	-1024	-768	-1	-1	-1	-1	4		0	0						Untertest3.avi	0	880	547	72	111				0	Content		-72	-111	25469246	1214640610
25486	10:43:38.079	00:00:25.485	1530	-1024	-768	-1	-1	-1	-1	4	-1024	-768	-1	-1	-1	-1	4		0	0						Untertest3.avi	0	880	547	72	111				0	Content		-72	-111	25485853	1214657217
25502	10:43:38.095	00:00:25.502	1531	-1024	-768	-1	-1	-1	-1	4	-1024	-768	-1	-1	-1	-1	4		0	0						Untertest3.avi	0	880	547	72	111				0	Content		-72	-111	25502350	1214673714
25519	10:43:38.112	00:00:25.519	1532	-1024	-768	-1	-1	-1	-1	4	-1024	-768	-1	-1	-1	-1	4		0	0						Untertest3.avi	0	880	547	72	111				0	Content		-72	-111	25519107	1214690471
25536	10:43:38.129	00:00:25.535	1533	-1024	-768	-1	-1	-1	-1	4	-1024	-768	-1	-1	-1	-1	4		0	0						Untertest3.avi	0	880	547	72	111				0	Content		-72	-111	25535723	1214707087
25552	10:43:38.145	00:00:25.552	1534	-1024	-768	-1	-1	-1	-1	4	-1024	-768	-1	-1	-1	-1	4		0	0						Untertest3.avi	0	880	547	72	111				0	Content		-72	-111	25552472	1214723836
25569	10:43:38.162	00:00:25.569	1535	-1024	-768	-1	-1	-1	-1	4	-1024	-768	-1	-1	-1	-1	4		0	0						Untertest3.avi	0	880	547	72	111				0	Content		-72	-111	25569095	1214740459
25586	10:43:38.179	00:00:25.585	1536	-1024	-768	-1	-1	-1	-1	4	-1024	-768	-1	-1	-1	-1	4		0	0						Untertest3.avi	0	880	547	72	111				0	Content		-72	-111	25585715	1214757079
25602	10:43:38.195	00:00:25.602	1537	-1024	-768	-1	-1	-1	-1	4	-1024	-768	-1	-1	-1	-1	4		0	0						Untertest3.avi	0	880	547	72	111				0	Content		-72	-111	25602337	1214773701
25619	10:43:38.212	00:00:25.618	1538	-1024	-768	-1	-1	-1	-1	4	-1024	-768	-1	-1	-1	-1	4		0	0						Untertest3.avi	0	880	547	72	111				0	Content		-72	-111	25618960	1214790324
25636	10:43:38.229	00:00:25.635	1539	-1024	-768	-1	-1	-1	-1	4	-1024	-768	-1	-1	-1	-1	4		0	0						Untertest3.avi	0	880	547	72	111				0	Content		-72	-111	25635584	1214806948
25652	10:43:38.245	00:00:25.652	1540	-1024	-768	-1	-1	-1	-1	4	-1024	-768	-1	-1	-1	-1	4		0	0						Untertest3.avi	0	880	547	72	111				0	Content		-72	-111	25652332	1214823696
25669	10:43:38.262	00:00:25.668	1541	-1024	-768	-1	-1	-1	-1	4	-1024	-768	-1	-1	-1	-1	4		0	0						Untertest3.avi	0	880	547	72	111				0	Content		-72	-111	25668955	1214840319
25686	10:43:38.279	00:00:25.685	1542	-1024	-768	-1	-1	-1	-1	4	-1024	-768	-1	-1	-1	-1	4		0	0						Untertest3.avi	0	880	547	72	111				0	Content		-72	-111	25685579	1214856943
25702	10:43:38.295	00:00:25.702	1543	-1024	-768	-1	-1	-1	-1	4	-1024	-768	-1	-1	-1	-1	4		0	0						Untertest3.avi	0	880	547	72	111				0	Content		-72	-111	25702214	1214873578
25719	10:43:38.312	00:00:25.718	1544	-1024	-768	-1	-1	-1	-1	4	-1024	-768	-1	-1	-1	-1	4		0	0						Untertest3.avi	0	880	547	72	111				0	Content		-72	-111	25718952	1214890316
25736	10:43:38.329	00:00:25.735	1545	-1024	-768	-1	-1	-1	-1	4	-1024	-768	-1	-1	-1	-1	4		0	0						Untertest3.avi	0	880	547	72	111				0	Content		-72	-111	25735702	1214907066
25752	10:43:38.345	00:00:25.752	1546	-1024	-768	-1	-1	-1	-1	4	-1024	-768	-1	-1	-1	-1	4		0	0						Untertest3.avi	0	880	547	72	111				0	Content		-72	-111	25752326	1214923690
25769	10:43:38.362	00:00:25.768	1547	-1024	-768	-1	-1	-1	-1	4	-1024	-768	-1	-1	-1	-1	4		0	0						Untertest3.avi	0	880	547	72	111				0	Content		-72	-111	25768946	1214940310
25786	10:43:38.379	00:00:25.785	1548	-1024	-768	-1	-1	-1	-1	4	-1024	-768	-1	-1	-1	-1	4		0	0						Untertest3.avi	0	880	547	72	111				0	Content		-72	-111	25785568	1214956932
25802	10:43:38.395	00:00:25.802	1549	-1024	-768	-1	-1	-1	-1	4	-1024	-768	-1	-1	-1	-1	4		0	0						Untertest3.avi	0	880	547	72	111				0	Content		-72	-111	25802202	1214973566
25819	10:43:38.412	00:00:25.818	1550	-1024	-768	-1	-1	-1	-1	4	-1024	-768	-1	-1	-1	-1	4		0	0						Untertest3.avi	0	880	547	72	111				0	Content		-72	-111	25818943	1214990307
25836	10:43:38.429	00:00:25.835	1551	-1024	-768	-1	-1	-1	-1	4	-1024	-768	-1	-1	-1	-1	4		0	0						Untertest3.avi	0	880	547	72	111				0	Content		-72	-111	25835564	1215006928
25852	10:43:38.445	00:00:25.852	1552	-1024	-768	-1	-1	-1	-1	4	-1024	-768	-1	-1	-1	-1	4		0	0						Untertest3.avi	0	880	547	72	111				0	Content		-72	-111	25852193	1215023557
25869	10:43:38.462	00:00:25.868	1553	-1024	-768	-1	-1	-1	-1	4	-1024	-768	-1	-1	-1	-1	4		0	0						Untertest3.avi	0	880	547	72	111				0	Content		-72	-111	25868810	1215040174
25886	10:43:38.479	00:00:25.885	1554	-1024	-768	-1	-1	-1	-1	4	-1024	-768	-1	-1	-1	-1	4		0	0						Untertest3.avi	0	880	547	72	111				0	Content		-72	-111	25885555	1215056919
25902	10:43:38.495	00:00:25.902	1555	-1024	-768	-1	-1	-1	-1	4	-1024	-768	-1	-1	-1	-1	4		0	0						Untertest3.avi	0	880	547	72	111				0	Content		-72	-111	25902184	1215073548
25919	10:43:38.512	00:00:25.918	1556	-1024	-768	-1	-1	-1	-1	4	-1024	-768	-1	-1	-1	-1	4		0	0						Untertest3.avi	0	880	547	72	111				0	Content		-72	-111	25918800	1215090164
25935	10:43:38.528	00:00:25.935	1557	-1024	-768	-1	-1	-1	-1	4	-1024	-768	-1	-1	-1	-1	4		0	0						Untertest3.avi	0	880	547	72	111				0	Content		-72	-111	25935422	1215106786
25952	10:43:38.545	00:00:25.952	1558	-1024	-768	-1	-1	-1	-1	4	-1024	-768	-1	-1	-1	-1	4		0	0						Untertest3.avi	0	880	547	72	111				0	Content		-72	-111	25952170	1215123534
25969	10:43:38.562	00:00:25.968	1559	-1024	-768	-1	-1	-1	-1	4	-1024	-768	-1	-1	-1	-1	4		0	0						Untertest3.avi	0	880	547	72	111				0	Content		-72	-111	25968793	1215140157
25986	10:43:38.579	00:00:25.985	1560	-1024	-768	-1	-1	-1	-1	4	-1024	-768	-1	-1	-1	-1	4		0	0						Untertest3.avi	0	880	547	72	111				0	Content		-72	-111	25985538	1215156902
26002	10:43:38.595	00:00:26.002	1561	-1024	-768	-1	-1	-1	-1	4	-1024	-768	-1	-1	-1	-1	4		0	0						Untertest3.avi	0	880	547	72	111				0	Content		-72	-111	26002037	1215173401
26019	10:43:38.612	00:00:26.018	1562	-1024	-768	-1	-1	-1	-1	4	-1024	-768	-1	-1	-1	-1	4		0	0						Untertest3.avi	0	880	547	72	111				0	Content		-72	-111	26018660	1215190024
26035	10:43:38.628	00:00:26.035	1563	-1024	-768	-1	-1	-1	-1	4	-1024	-768	-1	-1	-1	-1	4		0	0						Untertest3.avi	0	880	547	72	111				0	Content		-72	-111	26035408	1215206772
26052	10:43:38.645	00:00:26.052	1564	-1024	-768	-1	-1	-1	-1	4	-1024	-768	-1	-1	-1	-1	4		0	0						Untertest3.avi	0	880	547	72	111				0	Content		-72	-111	26052030	1215223394
26069	10:43:38.662	00:00:26.068	1565	-1024	-768	-1	-1	-1	-1	4	-1024	-768	-1	-1	-1	-1	4		0	0						Untertest3.avi	0	880	547	72	111				0	Content		-72	-111	26068776	1215240140
26085	10:43:38.678	00:00:26.085	1566	-1024	-768	-1	-1	-1	-1	4	-1024	-768	-1	-1	-1	-1	4		0	0						Untertest3.avi	0	880	547	72	111				0	Content		-72	-111	26085398	1215256762
26102	10:43:38.695	00:00:26.102	1567	-1024	-768	-1	-1	-1	-1	4	-1024	-768	-1	-1	-1	-1	4		0	0						Untertest3.avi	0	880	547	72	111				0	Content		-72	-111	26102024	1215273388
26119	10:43:38.712	00:00:26.118	1568	-1024	-768	-1	-1	-1	-1	4	-1024	-768	-1	-1	-1	-1	4		0	0						Untertest3.avi	0	880	547	72	111				0	Content		-72	-111	26118644	1215290008
26135	10:43:38.728	00:00:26.135	1569	-1024	-768	-1	-1	-1	-1	4	-1024	-768	-1	-1	-1	-1	4		0	0						Untertest3.avi	0	880	547	72	111				0	Content		-72	-111	26135266	1215306630
26152	10:43:38.745	00:00:26.152	1570	-1024	-768	-1	-1	-1	-1	4	-1024	-768	-1	-1	-1	-1	4		0	0						Untertest3.avi	0	880	547	72	111				0	Content		-72	-111	26152015	1215323379
26169	10:43:38.762	00:00:26.168	1571	-1024	-768	-1	-1	-1	-1	4	-1024	-768	-1	-1	-1	-1	4		0	0						Untertest3.avi	0	880	547	72	111				0	Content		-72	-111	26168639	1215340003
26185	10:43:38.778	00:00:26.185	1572	-1024	-768	-1	-1	-1	-1	4	-1024	-768	-1	-1	-1	-1	4		0	0						Untertest3.avi	0	880	547	72	111				0	Content		-72	-111	26185258	1215356622
26202	10:43:38.795	00:00:26.201	1573	-1024	-768	-1	-1	-1	-1	4	-1024	-768	-1	-1	-1	-1	4		0	0						Untertest3.avi	0	880	547	72	111				0	Content		-72	-111	26201882	1215373246
26219	10:43:38.812	00:00:26.218	1574	710,6065	771,6782	0,4870763	0,5972888	396,3424	2,603765	3	557,1736	690,4347	0,4138926	0,6305603	396,3424	2,488083	1	66	557	690						Untertest3.avi	0	880	547	72	111	548	645	83	0	Content		485	579	26218633	1215389997
26235	10:43:38.828	00:00:26.235	1575	717,2252	757,6115	0,5597707	0,5653078	396,9238	2,397837	0	540,7499	679,1869	0,413822	0,6307302	396,9238	2,466207	0	66	629	718						Untertest3.avi	0	880	547	72	111	548	645	83	0	Content		557	607	26235255	1215406619
26252	10:43:38.845	00:00:26.251	1576	717,2252	757,6115	0,5549466	0,5655637	417,599	2,397837	0	505,6596	746,9794	0,4186526	0,630392	414,277	2,837473	0	66	611	752						Untertest3.avi	0	880	547	72	111	548	645	83	0	Content		539	641	26251879	1215423243
26269	10:43:38.862	00:00:26.268	1577	-1024	-768	-1	-1	-1	-1	4	575,7969	767,6764	0,414927	0,6308964	396,9239	2,761872	0	66	576	768						Untertest3.avi	0	880	547	72	111	548	645	83	0	Content		504	657	26268502	1215439866
26285	10:43:38.878	00:00:26.285	1578	945,9464	799,5967	0,5546649	0,5660935	417,5991	2,852823	0	632,0071	747,2751	0,4133605	0,6314995	396,9239	2,607702	0	66	789	773						Untertest3.avi	0	880	547	72	111	548	645	83	0	Content		717	662	26285253	1215456617
26302	10:43:38.895	00:00:26.301	1579	945,9464	799,5967	0,5579943	0,5662107	401,7301	2,852823	0	750,41	721,8134	0,4129372	0,6314706	398,9045	2,880295	0	67	848	761						Untertest3.avi	0	880	547	72	111	776	641	150	0	Content		776	650	26301874	1215473238
26318	10:43:38.911	00:00:26.318	1580	-1024	-768	-1	-1	-1	-1	4	-1024	-768	-1	-1	-1	-1	4	67	0	0						Untertest3.avi	0	880	547	72	111	776	641	150	0	Content		-72	-111	26318496	1215489860
26335	10:43:38.928	00:00:26.335	1581	-1024	-768	-1	-1	-1	-1	4	-1024	-768	-1	-1	-1	-1	4	67	0	0						Untertest3.avi	0	880	547	72	111	776	641	150	0	Content		-72	-111	26335245	1215506609
26352	10:43:38.945	00:00:26.351	1582	-1024	-768	-1	-1	-1	-1	4	-1024	-768	-1	-1	-1	-1	4	67	0	0						Untertest3.avi	0	880	547	72	111	776	641	150	0	Content		-72	-111	26351863	1215523227
26369	10:43:38.962	00:00:26.368	1583	-1024	-768	-1	-1	-1	-1	4	-1024	-768	-1	-1	-1	-1	4	67	0	0						Untertest3.avi	0	880	547	72	111	776	641	150	0	Content		-72	-111	26368530	1215539894
26385	10:43:38.978	00:00:26.385	1584	-1024	-768	-1	-1	-1	-1	4	902,2246	714,6748	0,4168482	0,6288639	415,804	3,15583	0	67	902	715						Untertest3.avi	0	880	547	72	111	776	641	150	0	Content		830	604	26385112	1215556476
26402	10:43:38.995	00:00:26.401	1585	-1024	-768	-1	-1	-1	-1	4	812,3464	724,0315	0,4116863	0,6287227	397,5649	3,096464	0	67	812	724						Untertest3.avi	0	880	547	72	111	776	641	150	0	Content		740	613	26401863	1215573227
26418	10:43:39.011	00:00:26.418	1586	-1024	-768	-1	-1	-1	-1	4	831,0976	710,3451	0,4119376	0,6290029	398,2954	2,941242	0	67	831	710						Untertest3.avi	0	880	547	72	111	776	641	150	0	Content		759	599	26418487	1215589851
26435	10:43:39.028	00:00:26.435	1587	-1024	-768	-1	-1	-1	-1	4	830,3055	751,6395	0,4120795	0,6284931	398,2954	2,932194	0	67	830	752						Untertest3.avi	0	880	547	72	111	776	641	150	0	Content		758	641	26435109	1215606473
26452	10:43:39.045	00:00:26.451	1588	1193,834	777,9293	0,546867	0,5650926	439,0217	3,074543	0	905,1887	747,3302	0,4126185	0,6288025	399,3567	3,017686	0	68	1050	763						Untertest3.avi	0	880	547	72	111	1020	656	167	0	Content		978	652	26451734	1215623098
26468	10:43:39.061	00:00:26.468	1589	-1024	-768	-1	-1	-1	-1	4	-1024	-768	-1	-1	-1	-1	4	68	0	0						Untertest3.avi	0	880	547	72	111	1020	656	167	0	Content		-72	-111	26468482	1215639846
26485	10:43:39.078	00:00:26.485	1590	1095,234	776,3696	0,5573148	0,5659187	401,3516	2,867744	0	-1024	-768	-1	-1	-1	-1	4	68	1095	776						Untertest3.avi	0	880	547	72	111	1020	656	167	0	Content		1023	665	26485107	1215656471
26502	10:43:39.095	00:00:26.501	1591	-1024	-768	-1	-1	-1	-1	4	-1024	-768	-1	-1	-1	-1	4	68	0	0						Untertest3.avi	0	880	547	72	111	1020	656	167	0	Content		-72	-111	26501726	1215673090
26518	10:43:39.111	00:00:26.518	1592	-1024	-768	-1	-1	-1	-1	4	963,6965	748,0084	0,4079787	0,6307851	393,481	2,944461	0	68	964	748						Untertest3.avi	0	880	547	72	111	1020	656	167	0	Content		892	637	26518349	1215689713
26535	10:43:39.128	00:00:26.535	1593	1383,241	773,8549	0,554143	0,569948	401,3516	2,889894	0	1072,881	761,3806	0,4070548	0,6321183	393,7118	3,000543	0	68	1228	768						Untertest3.avi	0	880	547	72	111	1020	656	167	0	Content		1156	657	26535104	1215706468
26552	10:43:39.145	00:00:26.551	1594	-1024	-768	-1	-1	-1	-1	4	-1024	-768	-1	-1	-1	-1	4	68	0	0						Untertest3.avi	0	880	547	72	111	1020	656	167	0	Content		-72	-111	26551723	1215723087
26568	10:43:39.161	00:00:26.568	1595	-1024	-768	-1	-1	-1	-1	4	1088,811	767,363	0,4069852	0,6334314	393,8457	2,927439	0	68	1089	767						Untertest3.avi	0	880	547	72	111	1020	656	167	0	Content		1017	656	26568346	1215739710
26585	10:43:39.178	00:00:26.584	1596	-1024	-768	-1	-1	-1	-1	4	-1024	-768	-1	-1	-1	-1	4	68	0	0						Untertest3.avi	0	880	547	72	111	1020	656	167	0	Content		-72	-111	26584971	1215756335
26602	10:43:39.195	00:00:26.601	1597	1341,556	782,6444	0,5537667	0,5719696	401,3516	2,874109	0	-1024	-768	-1	-1	-1	-1	4	68	1342	783						Untertest3.avi	0	880	547	72	111	1020	656	167	0	Content		1270	672	26601596	1215772960
26618	10:43:39.211	00:00:26.618	1598	-1024	-768	-1	-1	-1	-1	4	-1024	-768	-1	-1	-1	-1	4		0	0						Untertest3.avi	0	880	547	72	111				0	Content		-72	-111	26618344	1215789708
26635	10:43:39.228	00:00:26.634	1599	-1024	-768	-1	-1	-1	-1	4	-1024	-768	-1	-1	-1	-1	4		0	0						Untertest3.avi	0	880	547	72	111				0	Content		-72	-111	26634972	1215806336
26652	10:43:39.245	00:00:26.651	1600	-1024	-768	-1	-1	-1	-1	4	-1024	-768	-1	-1	-1	-1	4		0	0						Untertest3.avi	0	880	547	72	111				0	Content		-72	-111	26651656	1215823020
26668	10:43:39.261	00:00:26.668	1601	-1024	-768	-1	-1	-1	-1	4	-1024	-768	-1	-1	-1	-1	4		0	0						Untertest3.avi	0	880	547	72	111				0	Content		-72	-111	26668323	1215839687
26685	10:43:39.278	00:00:26.684	1602	-1024	-768	-1	-1	-1	-1	4	-1024	-768	-1	-1	-1	-1	4		0	0						Untertest3.avi	0	880	547	72	111				0	Content		-72	-111	26684961	1215856325
26702	10:43:39.295	00:00:26.701	1603	-1024	-768	-1	-1	-1	-1	4	-1024	-768	-1	-1	-1	-1	4		0	0						Untertest3.avi	0	880	547	72	111				0	Content		-72	-111	26701585	1215872949
26718	10:43:39.311	00:00:26.718	1604	-1024	-768	-1	-1	-1	-1	4	-1024	-768	-1	-1	-1	-1	4		0	0						Untertest3.avi	0	880	547	72	111				0	Content		-72	-111	26718210	1215889574
26735	10:43:39.328	00:00:26.734	1605	-1024	-768	-1	-1	-1	-1	4	-1024	-768	-1	-1	-1	-1	4		0	0						Untertest3.avi	0	880	547	72	111				0	Content		-72	-111	26734959	1215906323
26752	10:43:39.345	00:00:26.751	1606	-1024	-768	-1	-1	-1	-1	4	-1024	-768	-1	-1	-1	-1	4		0	0						Untertest3.avi	0	880	547	72	111				0	Content		-72	-111	26751580	1215922944
26768	10:43:39.361	00:00:26.768	1607	-1024	-768	-1	-1	-1	-1	4	-1024	-768	-1	-1	-1	-1	4		0	0						Untertest3.avi	0	880	547	72	111				0	Content		-72	-111	26768205	1215939569
26785	10:43:39.378	00:00:26.784	1608	-1024	-768	-1	-1	-1	-1	4	-1024	-768	-1	-1	-1	-1	4		0	0						Untertest3.avi	0	880	547	72	111				0	Content		-72	-111	26784829	1215956193
26801	10:43:39.394	00:00:26.801	1609	-1024	-768	-1	-1	-1	-1	4	-1024	-768	-1	-1	-1	-1	4		0	0						Untertest3.avi	0	880	547	72	111				0	Content		-72	-111	26801451	1215972815
26818	10:43:39.411	00:00:26.818	1610	-1024	-768	-1	-1	-1	-1	4	-1024	-768	-1	-1	-1	-1	4		0	0						Untertest3.avi	0	880	547	72	111				0	Content		-72	-111	26818196	1215989560
26835	10:43:39.428	00:00:26.834	1611	-1024	-768	-1	-1	-1	-1	4	-1024	-768	-1	-1	-1	-1	4		0	0						Untertest3.avi	0	880	547	72	111				0	Content		-72	-111	26834947	1216006311
26852	10:43:39.445	00:00:26.851	1612	-1024	-768	-1	-1	-1	-1	4	-1024	-768	-1	-1	-1	-1	4		0	0						Untertest3.avi	0	880	547	72	111				0	Content		-72	-111	26851569	1216022933
26868	10:43:39.461	00:00:26.868	1613	-1024	-768	-1	-1	-1	-1	4	-1024	-768	-1	-1	-1	-1	4		0	0						Untertest3.avi	0	880	547	72	111				0	Content		-72	-111	26868063	1216039427
26885	10:43:39.478	00:00:26.884	1614	-1024	-768	-1	-1	-1	-1	4	-1024	-768	-1	-1	-1	-1	4		0	0						Untertest3.avi	0	880	547	72	111				0	Content		-72	-111	26884816	1216056180
26901	10:43:39.494	00:00:26.901	1615	-1024	-768	-1	-1	-1	-1	4	-1024	-768	-1	-1	-1	-1	4		0	0						Untertest3.avi	0	880	547	72	111				0	Content		-72	-111	26901438	1216072802
26918	10:43:39.511	00:00:26.918	1616	-1024	-768	-1	-1	-1	-1	4	-1024	-768	-1	-1	-1	-1	4		0	0						Untertest3.avi	0	880	547	72	111				0	Content		-72	-111	26918059	1216089423
26935	10:43:39.528	00:00:26.934	1617	-1024	-768	-1	-1	-1	-1	4	-1024	-768	-1	-1	-1	-1	4		0	0						Untertest3.avi	0	880	547	72	111				0	Content		-72	-111	26934684	1216106048
26951	10:43:39.544	00:00:26.951	1618	-1024	-768	-1	-1	-1	-1	4	-1024	-768	-1	-1	-1	-1	4		0	0						Untertest3.avi	0	880	547	72	111				0	Content		-72	-111	26951431	1216122795
26968	10:43:39.561	00:00:26.968	1619	-1024	-768	-1	-1	-1	-1	4	-1024	-768	-1	-1	-1	-1	4		0	0						Untertest3.avi	0	880	547	72	111				0	Content		-72	-111	26968178	1216139542
26985	10:43:39.578	00:00:26.984	1620	-1024	-768	-1	-1	-1	-1	4	-1024	-768	-1	-1	-1	-1	4		0	0						Untertest3.avi	0	880	547	72	111				0	Content		-72	-111	26984677	1216156041
27001	10:43:39.594	00:00:27.001	1621	-1024	-768	-1	-1	-1	-1	4	-1024	-768	-1	-1	-1	-1	4		0	0						Untertest3.avi	0	880	547	72	111				0	Content		-72	-111	27001423	1216172787
27018	10:43:39.611	00:00:27.018	1622	-1024	-768	-1	-1	-1	-1	4	-1024	-768	-1	-1	-1	-1	4		0	0						Untertest3.avi	0	880	547	72	111				0	Content		-72	-111	27018047	1216189411
27035	10:43:39.628	00:00:27.035	1623	-1024	-768	-1	-1	-1	-1	4	-1024	-768	-1	-1	-1	-1	4		0	0						Untertest3.avi	0	880	547	72	111				0	Content		-72	-111	27035115	1216206479
27052	10:43:39.645	00:00:27.052	1624	-1024	-768	-1	-1	-1	-1	4	-1024	-768	-1	-1	-1	-1	4		0	0						Untertest3.avi	0	880	547	72	111				0	Content		-72	-111	27052486	1216223850
27070	10:43:39.663	00:00:27.069	1625	-1024	-768	-1	-1	-1	-1	4	-1024	-768	-1	-1	-1	-1	4		0	0						Untertest3.avi	0	880	547	72	111				0	Content		-72	-111	27069858	1216241222
27085	10:43:39.678	00:00:27.084	1626	-1024	-768	-1	-1	-1	-1	4	-1024	-768	-1	-1	-1	-1	4		0	0						Untertest3.avi	0	880	547	72	111				0	Content		-72	-111	27084662	1216256026
27101	10:43:39.694	00:00:27.101	1627	-1024	-768	-1	-1	-1	-1	4	-1024	-768	-1	-1	-1	-1	4		0	0						Untertest3.avi	0	880	547	72	111				0	Content		-72	-111	27101285	1216272649
27118	10:43:39.711	00:00:27.118	1628	-1024	-768	-1	-1	-1	-1	4	-1024	-768	-1	-1	-1	-1	4		0	0						Untertest3.avi	0	880	547	72	111				0	Content		-72	-111	27118035	1216289399
27135	10:43:39.728	00:00:27.134	1629	-1024	-768	-1	-1	-1	-1	4	-1024	-768	-1	-1	-1	-1	4		0	0						Untertest3.avi	0	880	547	72	111				0	Content		-72	-111	27134657	1216306021
27151	10:43:39.744	00:00:27.151	1630	-1024	-768	-1	-1	-1	-1	4	-1024	-768	-1	-1	-1	-1	4		0	0						Untertest3.avi	0	880	547	72	111				0	Content		-72	-111	27151278	1216322642
27168	10:43:39.761	00:00:27.167	1631	-1024	-768	-1	-1	-1	-1	4	-1024	-768	-1	-1	-1	-1	4		0	0						Untertest3.avi	0	880	547	72	111				0	Content		-72	-111	27167902	1216339266
27185	10:43:39.778	00:00:27.185	1632	-1024	-768	-1	-1	-1	-1	4	-1024	-768	-1	-1	-1	-1	4		0	0						Untertest3.avi	0	880	547	72	111				0	Content		-72	-111	27185093	1216356457
27202	10:43:39.795	00:00:27.202	1633	-1024	-768	-1	-1	-1	-1	4	-1024	-768	-1	-1	-1	-1	4		0	0						Untertest3.avi	0	880	547	72	111				0	Content		-72	-111	27202468	1216373832
27220	10:43:39.813	00:00:27.219	1634	-1024	-768	-1	-1	-1	-1	4	-1024	-768	-1	-1	-1	-1	4		0	0						Untertest3.avi	0	880	547	72	111				0	Content		-72	-111	27219714	1216391078
27235	10:43:39.828	00:00:27.234	1635	-1024	-768	-1	-1	-1	-1	4	-1024	-768	-1	-1	-1	-1	4		0	0						Untertest3.avi	0	880	547	72	111				0	Content		-72	-111	27234518	1216405882
27251	10:43:39.844	00:00:27.251	1636	-1024	-768	-1	-1	-1	-1	4	-1024	-768	-1	-1	-1	-1	4		0	0						Untertest3.avi	0	880	547	72	111				0	Content		-72	-111	27251267	1216422631
27268	10:43:39.861	00:00:27.267	1637	-1024	-768	-1	-1	-1	-1	4	-1024	-768	-1	-1	-1	-1	4		0	0						Untertest3.avi	0	880	547	72	111				0	Content		-72	-111	27267888	1216439252
27285	10:43:39.878	00:00:27.284	1638	-1024	-768	-1	-1	-1	-1	4	-1024	-768	-1	-1	-1	-1	4		0	0						Untertest3.avi	0	880	547	72	111				0	Content		-72	-111	27284508	1216455872
27301	10:43:39.894	00:00:27.301	1639	-1024	-768	-1	-1	-1	-1	4	-1024	-768	-1	-1	-1	-1	4		0	0						Untertest3.avi	0	880	547	72	111				0	Content		-72	-111	27301131	1216472495
27318	10:43:39.911	00:00:27.317	1640	-1024	-768	-1	-1	-1	-1	4	-1024	-768	-1	-1	-1	-1	4		0	0						Untertest3.avi	0	880	547	72	111				0	Content		-72	-111	27317757	1216489121
27335	10:43:39.928	00:00:27.334	1641	-1024	-768	-1	-1	-1	-1	4	-1024	-768	-1	-1	-1	-1	4		0	0						Untertest3.avi	0	880	547	72	111				0	Content		-72	-111	27334949	1216506313
27352	10:43:39.945	00:00:27.352	1642	-1024	-768	-1	-1	-1	-1	4	-1024	-768	-1	-1	-1	-1	4		0	0						Untertest3.avi	0	880	547	72	111				0	Content		-72	-111	27352321	1216523685
27370	10:43:39.963	00:00:27.369	1643	-1024	-768	-1	-1	-1	-1	4	-1024	-768	-1	-1	-1	-1	4		0	0						Untertest3.avi	0	880	547	72	111				0	Content		-72	-111	27369569	1216540933
27384	10:43:39.977	00:00:27.384	1644	-1024	-768	-1	-1	-1	-1	4	-1024	-768	-1	-1	-1	-1	4		0	0						Untertest3.avi	0	880	547	72	111				0	Content		-72	-111	27384371	1216555735
27401	10:43:39.994	00:00:27.401	1645	-1024	-768	-1	-1	-1	-1	4	-1024	-768	-1	-1	-1	-1	4		0	0						Untertest3.avi	0	880	547	72	111				0	Content		-72	-111	27401117	1216572481
27418	10:43:40.011	00:00:27.417	1646	-1024	-768	-1	-1	-1	-1	4	-1024	-768	-1	-1	-1	-1	4		0	0						Untertest3.avi	0	880	547	72	111				0	Content		-72	-111	27417738	1216589102
27435	10:43:40.028	00:00:27.434	1647	-1024	-768	-1	-1	-1	-1	4	-1024	-768	-1	-1	-1	-1	4		0	0						Untertest3.avi	0	880	547	72	111				0	Content		-72	-111	27434600	1216605964
27451	10:43:40.044	00:00:27.451	1648	-1024	-768	-1	-1	-1	-1	4	-1024	-768	-1	-1	-1	-1	4		0	0						Untertest3.avi	0	880	547	72	111				0	Content		-72	-111	27451110	1216622474
27468	10:43:40.061	00:00:27.467	1649	-1024	-768	-1	-1	-1	-1	4	-1024	-768	-1	-1	-1	-1	4		0	0						Untertest3.avi	0	880	547	72	111				0	Content		-72	-111	27467856	1216639220
27484	10:43:40.077	00:00:27.484	1650	535,1746	829,1889	0,4167641	0,636098	390,3813	3,084443	3	443,9797	819,8704	0,4170899	0,6360831	390,3813	3,101099	1	69	444	820						Untertest3.avi	0	880	547	72	111	389	683	516	0	Content		372	709	27484353	1216655717
27501	10:43:40.094	00:00:27.501	1651	-1024	-768	-1	-1	-1	-1	4	-1024	-768	-1	-1	-1	-1	4	69	0	0						Untertest3.avi	0	880	547	72	111	389	683	516	0	Content		-72	-111	27501296	1216672660
27518	10:43:40.111	00:00:27.517	1652	-1024	-768	-1	-1	-1	-1	4	-1024	-768	-1	-1	-1	-1	4	69	0	0						Untertest3.avi	0	880	547	72	111	389	683	516	0	Content		-72	-111	27517721	1216689085
27534	10:43:40.127	00:00:27.534	1653	529,1859	806,1124	0,4172232	0,6359438	390,3813	3,116719	3	438,368	796,1201	0,417549	0,6359289	390,3813	3,133408	1	69	438	796						Untertest3.avi	0	880	547	72	111	389	683	516	0	Content		366	685	27534345	1216705709
27551	10:43:40.144	00:00:27.550	1654	-1024	-768	-1	-1	-1	-1	4	-1024	-768	-1	-1	-1	-1	4	69	0	0						Untertest3.avi	0	880	547	72	111	389	683	516	0	Content		-72	-111	27550971	1216722335
27568	10:43:40.161	00:00:27.567	1655	-1024	-768	-1	-1	-1	-1	4	-1024	-768	-1	-1	-1	-1	4	69	0	0						Untertest3.avi	0	880	547	72	111	389	683	516	0	Content		-72	-111	27567715	1216739079
27584	10:43:40.177	00:00:27.584	1656	543,3324	812,0182	0,418031	0,6349077	393,4033	3,087301	3	452,0074	802,2314	0,4183528	0,6348929	393,4033	3,104017	1	69	452	802						Untertest3.avi	0	880	547	72	111	389	683	516	0	Content		380	691	27584343	1216755707
27601	10:43:40.194	00:00:27.601	1657	568,2284	808,9009	0,418024	0,6348901	393,4033	2,975132	3	477,5696	799,2007	0,4183458	0,6348754	393,4033	2,991642	1	69	478	799						Untertest3.avi	0	880	547	72	111	389	683	516	0	Content		406	688	27601205	1216772569
27618	10:43:40.211	00:00:27.617	1658	568,2284	808,9009	0,42179	0,6347544	407,0391	2,975132	3	477,5696	799,2007	0,42179	0,6347544	407,0391	2,991642	1	69	478	799						Untertest3.avi	0	880	547	72	111	389	683	516	0	Content		406	688	27617586	1216788950
27634	10:43:40.227	00:00:27.634	1659	530,3967	796,6778	0,4217163	0,6351908	407,0392	3,261628	3	435,3719	786,0966	0,4220213	0,635177	407,0392	3,279127	1	69	435	786						Untertest3.avi	0	880	547	72	111	389	683	516	0	Content		363	675	27634452	1216805816
27651	10:43:40.244	00:00:27.650	1660	-1024	-768	-1	-1	-1	-1	4	-1024	-768	-1	-1	-1	-1	4	69	0	0						Untertest3.avi	0	880	547	72	111	389	683	516	0	Content		-72	-111	27650955	1216822319
27668	10:43:40.261	00:00:27.667	1661	-1024	-768	-1	-1	-1	-1	4	-1024	-768	-1	-1	-1	-1	4	69	0	0						Untertest3.avi	0	880	547	72	111	389	683	516	0	Content		-72	-111	27667576	1216838940
27680	10:43:40.273																				LeftMouseClick	1	650	598
27684	10:43:40.277	00:00:27.684	1662	587,213	803,8225	0,4236759	0,6356128	412,714	3,238984	3	502,1804	792,822	0,4263708	0,6355824	421,3639	3,319065	1	69	502	793						Untertest3.avi	0	880	547	72	111	389	683	516	0	Content		430	682	27684203	1216855567
27701	10:43:40.294	00:00:27.701	1663	559,2651	809,5197	0,4230395	0,6352948	412,714	3,245419	3	472,3563	798,7275	0,425731	0,6352645	421,3639	3,325042	1	69	472	799						Untertest3.avi	0	880	547	72	111	389	683	516	0	Content		400	688	27701066	1216872430
27718	10:43:40.311	00:00:27.717	1664	-1024	-768	-1	-1	-1	-1	4	-1024	-768	-1	-1	-1	-1	4	69	0	0						Untertest3.avi	0	880	547	72	111	389	683	516	0	Content		-72	-111	27717686	1216889050
27734	10:43:40.327	00:00:27.734	1665	-1024	-768	-1	-1	-1	-1	4	-1024	-768	-1	-1	-1	-1	4	69	0	0						Untertest3.avi	0	880	547	72	111	389	683	516	0	Content		-72	-111	27734322	1216905686
27751	10:43:40.344	00:00:27.750	1666	572,6504	794,0953	0,4232867	0,6351318	412,714	3,297377	3	486,9798	782,3395	0,4259795	0,6351015	421,3639	3,378465	1	69	487	782						Untertest3.avi	0	880	547	72	111	389	683	516	0	Content		415	671	27750820	1216922184
27768	10:43:40.361	00:00:27.767	1667	469,4663	763,2577	0,4080001	0,6350435	426,1183	3,220719	1	358,9358	752,6892	0,4097458	0,6350098	421,3639	3,206002	3	69	469	763						Untertest3.avi	0	880	547	72	111	389	683	516	0	Content		397	652	27767565	1216938929
27784	10:43:40.377	00:00:27.784	1668	568,9326	773,4132	0,4173621	0,6349801	426,1183	3,299864	3	436,0386	769,0707	0,4185533	0,6349925	396,3686	3,106369	1	69	436	769						Untertest3.avi	0	880	547	72	111	389	683	516	0	Content		364	658	27784186	1216955550
27801	10:43:40.394	00:00:27.800	1669	606,3707	800,8412	0,4264639	0,6348625	426,1183	3,385758	3	474,026	793,9473	0,4183523	0,6349094	396,3686	3,18832	1	69	474	794						Untertest3.avi	0	880	547	72	111	389	683	516	0	Content		402	683	27800858	1216972222
27817	10:43:40.410	00:00:27.817	1670	-1024	-768	-1	-1	-1	-1	4	-1024	-768	-1	-1	-1	-1	4	69	0	0						Untertest3.avi	0	880	547	72	111	389	683	516	0	Content		-72	-111	27817435	1216988799
27834	10:43:40.427	00:00:27.834	1671	-1024	-768	-1	-1	-1	-1	4	-1024	-768	-1	-1	-1	-1	4	69	0	0						Untertest3.avi	0	880	547	72	111	389	683	516	0	Content		-72	-111	27834431	1217005795
27851	10:43:40.444	00:00:27.850	1672	551,4421	783,2162	0,4242783	0,6359317	426,1183	3,409319	3	418,462	779,338	0,4137823	0,635996	388,2823	3,152278	1	69	418	779						Untertest3.avi	0	880	547	72	111	389	683	516	0	Content		346	668	27850814	1217022178
27868	10:43:40.461	00:00:27.867	1673	-1024	-768	-1	-1	-1	-1	4	-1024	-768	-1	-1	-1	-1	4	69	0	0						Untertest3.avi	0	880	547	72	111	389	683	516	0	Content		-72	-111	27867553	1217038917
27884	10:43:40.477	00:00:27.884	1674	-1024	-768	-1	-1	-1	-1	4	-1024	-768	-1	-1	-1	-1	4	69	0	0						Untertest3.avi	0	880	547	72	111	389	683	516	0	Content		-72	-111	27884045	1217055409
27901	10:43:40.494	00:00:27.900	1675	593,1274	797,7699	0,4224106	0,6353019	426,1183	3,415018	3	454,0602	792,1335	0,4119584	0,6353662	388,2823	3,156866	1	69	454	792						Untertest3.avi	0	880	547	72	111	389	683	516	0	Content		382	681	27900806	1217072170
27917	10:43:40.510	00:00:27.917	1676	-1024	-768	-1	-1	-1	-1	4	-1024	-768	-1	-1	-1	-1	4	69	0	0						Untertest3.avi	0	880	547	72	111	389	683	516	0	Content		-72	-111	27917420	1217088784
27934	10:43:40.527	00:00:27.934	1677	619,1453	817,7296	0,4212942	0,6345068	426,1183	3,392995	3	475,7443	809,3264	0,4108682	0,6345711	388,2823	3,136009	1	69	476	809						Untertest3.avi	0	880	547	72	111	389	683	516	0	Content		404	698	27934042	1217105406
27951	10:43:40.544	00:00:27.950	1678	570,246	803,6736	0,4098718	0,6345127	388,2824	3,09009	3	481,1698	793,9301	0,4102001	0,6344977	388,2823	3,107156	1	69	481	794						Untertest3.avi	0	880	547	72	111	389	683	516	0	Content		409	683	27950806	1217122170
27967	10:43:40.560	00:00:27.967	1679	-1024	-768	-1	-1	-1	-1	4	-1024	-768	-1	-1	-1	-1	4	69	0	0						Untertest3.avi	0	880	547	72	111	389	683	516	0	Content		-72	-111	27967413	1217138777
27984	10:43:40.577	00:00:27.984	1680	550,3383	803,6072	0,4090136	0,6337348	388,2824	3,084213	3	460,6762	793,7086	0,4093418	0,6337197	388,2823	3,101024	1	69	461	794						Untertest3.avi	0	880	547	72	111	389	683	516	0	Content		389	683	27984037	1217155401
28001	10:43:40.594	00:00:28.000	1681	-1024	-768	-1	-1	-1	-1	4	-1024	-768	-1	-1	-1	-1	4		0	0						Untertest3.avi	0	880	547	72	111				0	Content		-72	-111	28000658	1217172022
28017	10:43:40.610	00:00:28.017	1682	-1024	-768	-1	-1	-1	-1	4	-1024	-768	-1	-1	-1	-1	4		0	0						Untertest3.avi	0	880	547	72	111				0	Content		-72	-111	28017283	1217188647
28035	10:43:40.628	00:00:28.034	1683	-1024	-768	-1	-1	-1	-1	4	-1024	-768	-1	-1	-1	-1	4		0	0						Untertest3.avi	0	880	547	72	111				0	Content		-72	-111	28034525	1217205889
28051	10:43:40.644	00:00:28.051	1684	-1024	-768	-1	-1	-1	-1	4	-1024	-768	-1	-1	-1	-1	4		0	0						Untertest3.avi	0	880	547	72	111				0	Content		-72	-111	28051145	1217222509
28068	10:43:40.661	00:00:28.067	1685	-1024	-768	-1	-1	-1	-1	4	-1024	-768	-1	-1	-1	-1	4		0	0						Untertest3.avi	0	880	547	72	111				0	Content		-72	-111	28067844	1217239208
28084	10:43:40.677	00:00:28.083	1686	-1024	-768	-1	-1	-1	-1	4	-1024	-768	-1	-1	-1	-1	4		0	0						Untertest3.avi	0	880	547	72	111				0	Content		-72	-111	28083895	1217255259
28101	10:43:40.694	00:00:28.100	1687	-1024	-768	-1	-1	-1	-1	4	-1024	-768	-1	-1	-1	-1	4		0	0						Untertest3.avi	0	880	547	72	111				0	Content		-72	-111	28100770	1217272134
28117	10:43:40.710	00:00:28.117	1688	-1024	-768	-1	-1	-1	-1	4	-1024	-768	-1	-1	-1	-1	4		0	0						Untertest3.avi	0	880	547	72	111				0	Content		-72	-111	28117268	1217288632
28134	10:43:40.727	00:00:28.134	1689	-1024	-768	-1	-1	-1	-1	4	-1024	-768	-1	-1	-1	-1	4		0	0						Untertest3.avi	0	880	547	72	111				0	Content		-72	-111	28134015	1217305379
28151	10:43:40.744	00:00:28.150	1690	-1024	-768	-1	-1	-1	-1	4	-1024	-768	-1	-1	-1	-1	4		0	0						Untertest3.avi	0	880	547	72	111				0	Content		-72	-111	28150638	1217322002
28167	10:43:40.760	00:00:28.167	1691	-1024	-768	-1	-1	-1	-1	4	-1024	-768	-1	-1	-1	-1	4		0	0						Untertest3.avi	0	880	547	72	111				0	Content		-72	-111	28167260	1217338624
28184	10:43:40.777	00:00:28.183	1692	-1024	-768	-1	-1	-1	-1	4	-1024	-768	-1	-1	-1	-1	4		0	0						Untertest3.avi	0	880	547	72	111				0	Content		-72	-111	28183884	1217355248
28201	10:43:40.794	00:00:28.200	1693	-1024	-768	-1	-1	-1	-1	4	-1024	-768	-1	-1	-1	-1	4		0	0						Untertest3.avi	0	880	547	72	111				0	Content		-72	-111	28200767	1217372131
28217	10:43:40.810	00:00:28.217	1694	-1024	-768	-1	-1	-1	-1	4	-1024	-768	-1	-1	-1	-1	4		0	0						Untertest3.avi	0	880	547	72	111				0	Content		-72	-111	28217132	1217388496
28234	10:43:40.827	00:00:28.233	1695	-1024	-768	-1	-1	-1	-1	4	-1024	-768	-1	-1	-1	-1	4		0	0						Untertest3.avi	0	880	547	72	111				0	Content		-72	-111	28233879	1217405243
28251	10:43:40.844	00:00:28.250	1696	-1024	-768	-1	-1	-1	-1	4	-1024	-768	-1	-1	-1	-1	4		0	0						Untertest3.avi	0	880	547	72	111				0	Content		-72	-111	28250502	1217421866
28267	10:43:40.860	00:00:28.267	1697	-1024	-768	-1	-1	-1	-1	4	-1024	-768	-1	-1	-1	-1	4		0	0						Untertest3.avi	0	880	547	72	111				0	Content		-72	-111	28267251	1217438615
28284	10:43:40.877	00:00:28.283	1698	525,8361	814,4731	0,411377	0,6371264	387,5887	3,192147	3	435,4222	804,718	0,4117063	0,6371112	387,5887	3,209196	1	70	435	805						Untertest3.avi	0	880	547	72	111	363	694	17	0	Content		363	694	28283873	1217455237
28301	10:43:40.894	00:00:28.300	1699	-1024	-768	-1	-1	-1	-1	4	-1024	-768	-1	-1	-1	-1	4		0	0						Untertest3.avi	0	880	547	72	111				0	Content		-72	-111	28300692	1217472056
28317	10:43:40.910	00:00:28.317	1700	-1024	-768	-1	-1	-1	-1	4	-1024	-768	-1	-1	-1	-1	4		0	0						Untertest3.avi	0	880	547	72	111				0	Content		-72	-111	28317120	1217488484
28334	10:43:40.927	00:00:28.333	1701	-1024	-768	-1	-1	-1	-1	4	-1024	-768	-1	-1	-1	-1	4		0	0						Untertest3.avi	0	880	547	72	111				0	Content		-72	-111	28333865	1217505229
28350	10:43:40.943	00:00:28.350	1702	-1024	-768	-1	-1	-1	-1	4	-1024	-768	-1	-1	-1	-1	4		0	0						Untertest3.avi	0	880	547	72	111				0	Content		-72	-111	28350488	1217521852
28367	10:43:40.960	00:00:28.367	1703	-1024	-768	-1	-1	-1	-1	4	-1024	-768	-1	-1	-1	-1	4		0	0						Untertest3.avi	0	880	547	72	111				0	Content		-72	-111	28367307	1217538671
28384	10:43:40.977	00:00:28.383	1704	-1024	-768	-1	-1	-1	-1	4	-1024	-768	-1	-1	-1	-1	4		0	0						Untertest3.avi	0	880	547	72	111				0	Content		-72	-111	28383896	1217555260
28401	10:43:40.994	00:00:28.400	1705	-1024	-768	-1	-1	-1	-1	4	-1024	-768	-1	-1	-1	-1	4		0	0						Untertest3.avi	0	880	547	72	111				0	Content		-72	-111	28400563	1217571927
28417	10:43:41.010	00:00:28.417	1706	522,1175	791,4542	0,4176925	0,6372164	411,1243	3,33541	3	425,8438	780,5378	0,4179925	0,6372028	411,1243	3,353138	1	71	426	781						Untertest3.avi	0	880	547	72	111	411	670	100	0	Content		354	670	28417107	1217588471
28434	10:43:41.027	00:00:28.433	1707	522,1175	791,4542	0,4155104	0,6367519	401,3054	3,33541	3	425,8438	780,5378	0,4155104	0,6367519	401,3054	3,353138	1	71	426	781						Untertest3.avi	0	880	547	72	111	411	670	100	0	Content		354	670	28433737	1217605101
28450	10:43:41.043	00:00:28.450	1708	-1024	-768	-1	-1	-1	-1	4	-1024	-768	-1	-1	-1	-1	4	71	0	0						Untertest3.avi	0	880	547	72	111	411	670	100	0	Content		-72	-111	28450479	1217621843
28467	10:43:41.060	00:00:28.466	1709	574,824	800,0552	0,4163295	0,6365613	401,3055	3,348412	3	482,6631	790,0062	0,4166413	0,6365471	401,3055	3,366755	1	71	483	790						Untertest3.avi	0	880	547	72	111	411	670	100	0	Content		411	679	28466978	1217638342
28484	10:43:41.077	00:00:28.483	1710	574,824	800,0552	0,4139074	0,6365423	391,0661	3,348412	3	482,6631	790,0062	0,4139074	0,6365423	391,0661	3,366755	1	71	483	790						Untertest3.avi	0	880	547	72	111	411	670	100	0	Content		411	679	28483919	1217655283
28500	10:43:41.093	00:00:28.500	1711	-1024	-768	-1	-1	-1	-1	4	-1024	-768	-1	-1	-1	-1	4	71	0	0						Untertest3.avi	0	880	547	72	111	411	670	100	0	Content		-72	-111	28500348	1217671712
28517	10:43:41.110	00:00:28.516	1712	636,772	778,6463	0,4118513	0,6360754	391,0661	3,222075	3	549,2216	768,78	0,4121759	0,6360605	391,0661	3,240599	1	72	549	769						Untertest3.avi	0	880	547	72	111	516	605	283	0	Content		477	658	28516966	1217688330
28534	10:43:41.127	00:00:28.533	1713	636,772	778,6463	0,4126646	0,6353229	390,5968	3,222075	3	549,2216	768,78	0,4126646	0,6353229	390,5968	3,240599	1	72	549	769						Untertest3.avi	0	880	547	72	111	516	605	283	0	Content		477	658	28533591	1217704955
28550	10:43:41.143	00:00:28.550	1714	656,0593	755,5	0,4121777	0,6352123	390,5968	3,307528	3	569,5749	745,2897	0,412503	0,6351973	390,5968	3,326816	1	72	570	745						Untertest3.avi	0	880	547	72	111	516	605	283	0	Content		498	634	28550457	1217721821
28567	10:43:41.160	00:00:28.567	1715	641,3251	743,4095	0,4124576	0,6355555	390,5968	3,308449	3	554,7167	732,809	0,4127829	0,6355405	390,5968	3,327543	1	72	555	733						Untertest3.avi	0	880	547	72	111	516	605	283	0	Content		483	622	28567077	1217738441
28584	10:43:41.177	00:00:28.583	1716	-1024	-768	-1	-1	-1	-1	4	-1024	-768	-1	-1	-1	-1	4	72	0	0						Untertest3.avi	0	880	547	72	111	516	605	283	0	Content		-72	-111	28583828	1217755192
28600	10:43:41.193	00:00:28.600	1717	671,6469	723,0145	0,4127653	0,6351442	390,5968	3,230078	3	585,8885	712,3406	0,4130906	0,6351292	390,5968	3,2493	1	72	586	712						Untertest3.avi	0	880	547	72	111	516	605	283	0	Content		514	601	28600206	1217771570
28617	10:43:41.210	00:00:28.616	1718	662,0995	729,185	0,4127289	0,6351048	390,5968	3,20154	3	576,0114	718,5337	0,4130542	0,6350899	390,5968	3,220461	1	72	576	719						Untertest3.avi	0	880	547	72	111	516	605	283	0	Content		504	608	28616955	1217788319
28634	10:43:41.227	00:00:28.633	1719	-1024	-768	-1	-1	-1	-1	4	-1024	-768	-1	-1	-1	-1	4	72	0	0						Untertest3.avi	0	880	547	72	111	516	605	283	0	Content		-72	-111	28633577	1217804941
28650	10:43:41.243	00:00:28.650	1720	692,0187	724,1738	0,4129692	0,6349576	390,5968	3,166309	3	606,5346	713,77	0,4132945	0,6349427	390,5968	3,185509	1	72	607	714						Untertest3.avi	0	880	547	72	111	516	605	283	0	Content		535	603	28650443	1217821807
28667	10:43:41.260	00:00:28.666	1721	672,6755	705,4059	0,412403	0,6352304	390,5968	3,188464	3	587,0867	694,4111	0,4127283	0,6352155	390,5968	3,207546	1	72	587	694						Untertest3.avi	0	880	547	72	111	516	605	283	0	Content		515	583	28666820	1217838184
28684	10:43:41.277	00:00:28.683	1722	713,7544	737,6024	0,4177563	0,6341968	407,9075	3,310397	3	590,2153	728,615	0,4175843	0,6341499	407,9075	3,329699	1	72	590	729						Untertest3.avi	0	880	547	72	111	516	605	283	0	Content		518	618	28683688	1217855052
28700	10:43:41.293	00:00:28.700	1723	723,1214	704,173	0,4140958	0,6351315	407,9076	3,303751	3	637,6529	697,3516	0,414717	0,6351276	397,0774	3,097162	1	72	638	697						Untertest3.avi	0	880	547	72	111	516	605	283	0	Content		566	586	28700310	1217871674
28717	10:43:41.310	00:00:28.717	1724	704,0408	700,1153	0,4142515	0,6353734	407,9076	3,349174	3	591,8158	696,0596	0,41489	0,6353699	396,5622	3,282973	1	72	592	696						Untertest3.avi	0	880	547	72	111	516	605	283	0	Content		520	585	28717056	1217888420
28733	10:43:41.326	00:00:28.733	1725	-1024	-768	-1	-1	-1	-1	4	-1024	-768	-1	-1	-1	-1	4	72	0	0						Untertest3.avi	0	880	547	72	111	516	605	283	0	Content		-72	-111	28733438	1217904802
28750	10:43:41.343	00:00:28.750	1726	718,6906	738,7496	0,4187883	0,6354393	407,9076	3,297069	3	628,789	728,5202	0,4190921	0,6354255	407,9076	3,317216	1	72	629	729						Untertest3.avi	0	880	547	72	111	516	605	283	0	Content		557	618	28750184	1217921548
28767	10:43:41.360	00:00:28.766	1727	694,0057	717,2793	0,4187988	0,6361583	407,9076	3,3495	3	604,1278	706,3808	0,4191027	0,6361445	407,9076	3,369611	1	72	604	706						Untertest3.avi	0	880	547	72	111	516	605	283	0	Content		532	595	28766805	1217938169
28784	10:43:41.377	00:00:28.783	1728	707,0211	699,7601	0,4191736	0,6362758	407,9076	3,258001	3	617,4542	688,7195	0,4194775	0,636262	407,9076	3,277872	1	72	617	689						Untertest3.avi	0	880	547	72	111	516	605	283	0	Content		545	578	28783554	1217954918
28800	10:43:41.393	00:00:28.800	1729	736,3599	723,5056	0,4896472	0,6036714	407,9076	3,284265	3	643,1662	713,3873	0,4898812	0,6036584	407,9076	3,305861	3	73	0	0						Untertest3.avi	0	880	547	72	111	572	589	183	0	Content		-72	-111	28800049	1217971413
28817	10:43:41.410	00:00:28.816	1730	769,7381	752,6858	0,4899713	0,6036721	407,9076	3,070202	3	675,62	742,9041	0,4902052	0,6036591	407,9076	3,090895	3	73	0	0						Untertest3.avi	0	880	547	72	111	572	589	183	0	Content		-72	-111	28816801	1217988165
28833	10:43:41.426	00:00:28.833	1731	-1024	-768	-1	-1	-1	-1	4	-1024	-768	-1	-1	-1	-1	4	73	0	0						Untertest3.avi	0	880	547	72	111	572	589	183	0	Content		-72	-111	28833424	1218004788
28850	10:43:41.443	00:00:28.850	1732	877,6685	735,9102	0,551152	0,5713667	444,1025	3,151794	1	685,4451	742,1648	0,5636848	0,571425	396,5622	2,851118	3	73	878	736						Untertest3.avi	0	880	547	72	111	572	589	183	0	Content		806	625	28850042	1218021406
28867	10:43:41.460	00:00:28.866	1733	761,789	678,8344	0,4297586	0,6360919	444,1025	3,606016	3	581,8705	697,9159	0,4170429	0,6361712	396,5622	3,26723	1	73	582	698						Untertest3.avi	0	880	547	72	111	572	589	183	0	Content		510	587	28866791	1218038155
28883	10:43:41.476	00:00:28.883	1734	790,7383	699,764	0,4299483	0,6356866	444,1025	3,397987	3	605,3015	715,0646	0,4172273	0,635766	396,5622	3,0776	1	73	605	715						Untertest3.avi	0	880	547	72	111	572	589	183	0	Content		533	604	28883289	1218054653
28900	10:43:41.493	00:00:28.900	1735	848,5735	716,3846	0,5509152	0,5714332	445,1879	3,135307	1	743,2555	708,0107	0,5510642	0,5713936	445,1879	3,15812	3	73	849	716						Untertest3.avi	0	880	547	72	111	572	589	183	0	Content		777	605	28900037	1218071401
28917	10:43:41.510	00:00:28.916	1736	815,2303	670,249	0,4303407	0,6359874	445,1879	3,540575	3	717,5569	659,1245	0,4306048	0,6359756	445,1879	3,56354	1	73	718	659						Untertest3.avi	0	880	547	72	111	572	589	183	0	Content		646	548	28916659	1218088023
28933	10:43:41.526	00:00:28.933	1737	792,8533	671,5841	0,4297774	0,6362953	445,1879	3,369494	3	694,7036	660,276	0,4300416	0,6362836	445,1879	3,391009	1	73	695	660						Untertest3.avi	0	880	547	72	111	572	589	183	0	Content		623	549	28933285	1218104649
28950	10:43:41.543	00:00:28.950	1738	801,2523	672,9191	0,5509155	0,571504	445,1879	3,413857	3	671,8502	661,4276	0,4202069	0,6363059	407,2527	3,587811	1	73	672	661						Untertest3.avi	0	880	547	72	111	572	589	183	0	Content		600	550	28950031	1218121395
28967	10:43:41.560	00:00:28.966	1739	772,1055	691,6213	0,4294637	0,6370295	445,1879	3,530934	3	605,7674	702,8675	0,4195908	0,6370882	407,2527	3,270732	1	73	606	703						Untertest3.avi	0	880	547	72	111	572	589	183	0	Content		534	592	28966655	1218138019
28983	10:43:41.576	00:00:28.983	1740	833,8747	689,4481	0,490132	0,6053721	445,1879	3,352259	3	648,3411	702,0633	0,4899384	0,6053897	407,2527	3,101128	3	74	0	0						Untertest3.avi	0	880	547	72	111	665	604	150	0	Content		-72	-111	28983277	1218154641
29000	10:43:41.593	00:00:28.999	1741	-1024	-768	-1	-1	-1	-1	4	-1024	-768	-1	-1	-1	-1	4	74	0	0						Untertest3.avi	0	880	547	72	111	665	604	150	0	Content		-72	-111	28999900	1218171264
29017	10:43:41.610	00:00:29.016	1742	915,473	713,8523	0,4905232	0,604972	445,1879	3,330788	3	714,06	723,4792	0,4903211	0,6049896	407,2527	3,07897	3	74	0	0						Untertest3.avi	0	880	547	72	111	665	604	150	0	Content		-72	-111	29016651	1218188015
29033	10:43:41.626	00:00:29.033	1743	877,515	711,5115	0,4899568	0,6053023	445,1879	3,34436	3	683,7656	721,2774	0,4897671	0,6053199	407,2527	3,092204	3	74	0	0						Untertest3.avi	0	880	547	72	111	665	604	150	0	Content		-72	-111	29033273	1218204637
29050	10:43:41.643	00:00:29.049	1744	826,7706	738,0516	0,5598947	0,5736046	408,6411	2,985222	1	726,7017	731,1049	0,5604269	0,5735613	407,2527	2,997715	3	74	827	738						Untertest3.avi	0	880	547	72	111	665	604	150	0	Content		755	627	29049893	1218221257
29067	10:43:41.660	00:00:29.066	1745	871,8205	731,2286	0,5604069	0,5733575	408,6411	2,791966	0	641,1664	685,6143	0,4164708	0,6372611	397,2047	2,759551	0	74	756	708						Untertest3.avi	0	880	547	72	111	665	604	150	0	Content		684	597	29066520	1218237884
29083	10:43:41.676	00:00:29.083	1746	879,5258	743,2095	0,5603986	0,5733591	408,6411	2,7875	0	594,8313	686,3683	0,4158944	0,6373649	397,2048	2,773573	0	74	737	715						Untertest3.avi	0	880	547	72	111	665	604	150	0	Content		665	604	29083142	1218254506
29100	10:43:41.693	00:00:29.099	1747	-1024	-768	-1	-1	-1	-1	4	-1024	-768	-1	-1	-1	-1	4	74	0	0						Untertest3.avi	0	880	547	72	111	665	604	150	0	Content		-72	-111	29099892	1218271256
29117	10:43:41.710	00:00:29.116	1748	711,4301	907,3477	0,5623376	0,5770183	408,6411	2,787021	0	-1024	-768	-1	-1	-1	-1	4	74	711	907						Untertest3.avi	0	880	547	72	111	665	604	150	0	Content		639	796	29116513	1218287877
29133	10:43:41.726	00:00:29.133	1749	-1024	-768	-1	-1	-1	-1	4	-1024	-768	-1	-1	-1	-1	4		0	0						Untertest3.avi	0	880	547	72	111				0	Content		-72	-111	29133135	1218304499
29150	10:43:41.743	00:00:29.149	1750	-1024	-768	-1	-1	-1	-1	4	-1024	-768	-1	-1	-1	-1	4		0	0						Untertest3.avi	0	880	547	72	111				0	Content		-72	-111	29149883	1218321247
29167	10:43:41.760	00:00:29.166	1751	-1024	-768	-1	-1	-1	-1	4	-1024	-768	-1	-1	-1	-1	4		0	0						Untertest3.avi	0	880	547	72	111				0	Content		-72	-111	29166505	1218337869
29183	10:43:41.776	00:00:29.183	1752	-1024	-768	-1	-1	-1	-1	4	-1024	-768	-1	-1	-1	-1	4		0	0						Untertest3.avi	0	880	547	72	111				0	Content		-72	-111	29183172	1218354536
29200	10:43:41.793	00:00:29.199	1753	-1024	-768	-1	-1	-1	-1	4	-1024	-768	-1	-1	-1	-1	4		0	0						Untertest3.avi	0	880	547	72	111				0	Content		-72	-111	29199753	1218371117
29217	10:43:41.810	00:00:29.216	1754	-1024	-768	-1	-1	-1	-1	4	-1024	-768	-1	-1	-1	-1	4		0	0						Untertest3.avi	0	880	547	72	111				0	Content		-72	-111	29216502	1218387866
29233	10:43:41.826	00:00:29.233	1755	-1024	-768	-1	-1	-1	-1	4	-1024	-768	-1	-1	-1	-1	4		0	0						Untertest3.avi	0	880	547	72	111				0	Content		-72	-111	29233122	1218404486
29250	10:43:41.843	00:00:29.249	1756	384,2773	941,8477	0,4200762	0,640561	397,2048	3,134865	3	281,7087	935,6072	0,4203932	0,6405464	397,2048	3,151006	1	75	282	936						Untertest3.avi	0	880	547	72	111	210	825	17	0	Content		210	825	29249744	1218421108
29266	10:43:41.859	00:00:29.266	1757	-1024	-768	-1	-1	-1	-1	4	-1024	-768	-1	-1	-1	-1	4		0	0						Untertest3.avi	0	880	547	72	111				0	Content		-72	-111	29266493	1218437857
29283	10:43:41.876	00:00:29.283	1758	-1024	-768	-1	-1	-1	-1	4	-1024	-768	-1	-1	-1	-1	4		0	0						Untertest3.avi	0	880	547	72	111				0	Content		-72	-111	29283119	1218454483
29300	10:43:41.893	00:00:29.299	1759	-1024	-768	-1	-1	-1	-1	4	-1024	-768	-1	-1	-1	-1	4		0	0						Untertest3.avi	0	880	547	72	111				0	Content		-72	-111	29299740	1218471104
29316	10:43:41.909	00:00:29.316	1760	-1024	-768	-1	-1	-1	-1	4	-1024	-768	-1	-1	-1	-1	4		0	0						Untertest3.avi	0	880	547	72	111				0	Content		-72	-111	29316365	1218487729
29333	10:43:41.926	00:00:29.333	1761	-1024	-768	-1	-1	-1	-1	4	-1024	-768	-1	-1	-1	-1	4		0	0						Untertest3.avi	0	880	547	72	111				0	Content		-72	-111	29333114	1218504478
29350	10:43:41.943	00:00:29.349	1762	-1024	-768	-1	-1	-1	-1	4	-1024	-768	-1	-1	-1	-1	4		0	0						Untertest3.avi	0	880	547	72	111				0	Content		-72	-111	29349738	1218521102
29367	10:43:41.960	00:00:29.366	1763	-1024	-768	-1	-1	-1	-1	4	-1024	-768	-1	-1	-1	-1	4		0	0						Untertest3.avi	0	880	547	72	111				0	Content		-72	-111	29366608	1218537972
29383	10:43:41.976	00:00:29.383	1764	-663,8479	948,8094	0,4148325	0,6421209	410,8732	3,648903	3	-909,1382	937,6019	0,4151475	0,6421735	410,8732	3,66713	1	76	-909	938						Untertest3.avi	0	880	547	72	111	166	827	100	0	Content		-981	827	29383109	1218554473
29400	10:43:41.993	00:00:29.399	1765	-1024	-768	-1	-1	-1	-1	4	-1024	-768	-1	-1	-1	-1	4	76	0	0						Untertest3.avi	0	880	547	72	111	166	827	100	0	Content		-72	-111	29399984	1218571348
29416	10:43:42.009	00:00:29.416	1766	355,3439	945,0112	0,4235656	0,6427663	410,8732	3,2052	3	247,496	938,609	0,4238661	0,6427525	410,8732	3,221587	1	76	247	939						Untertest3.avi	0	880	547	72	111	166	827	100	0	Content		175	828	29416354	1218587718
29433	10:43:42.026	00:00:29.432	1767	-1024	-768	-1	-1	-1	-1	4	-1024	-768	-1	-1	-1	-1	4	76	0	0						Untertest3.avi	0	880	547	72	111	166	827	100	0	Content		-72	-111	29432978	1218604342
29450	10:43:42.043	00:00:29.449	1768	341,1826	942,5059	0,4232995	0,6436206	410,8732	3,247513	3	232,6427	936,0269	0,4235999	0,6436068	410,8732	3,263939	1	76	233	936						Untertest3.avi	0	880	547	72	111	166	827	100	0	Content		161	825	29449600	1218620964
29467	10:43:42.060	00:00:29.466	1769	350,7289	925,6833	0,4233151	0,6440541	410,8732	3,243695	3	243,2473	918,4808	0,4236156	0,6440403	410,8732	3,260238	1	76	243	918						Untertest3.avi	0	880	547	72	111	166	827	100	0	Content		171	807	29466596	1218637960
29483	10:43:42.076	00:00:29.483	1770	-1024	-768	-1	-1	-1	-1	4	-1024	-768	-1	-1	-1	-1	4		0	0						Untertest3.avi	0	880	547	72	111				0	Content		-72	-111	29483095	1218654459
29500	10:43:42.093	00:00:29.499	1771	-1024	-768	-1	-1	-1	-1	4	-1024	-768	-1	-1	-1	-1	4		0	0						Untertest3.avi	0	880	547	72	111				0	Content		-72	-111	29499719	1218671083
29516	10:43:42.109	00:00:29.516	1772	-1024	-768	-1	-1	-1	-1	4	-1024	-768	-1	-1	-1	-1	4		0	0						Untertest3.avi	0	880	547	72	111				0	Content		-72	-111	29516343	1218687707
29533	10:43:42.126	00:00:29.533	1773	-1024	-768	-1	-1	-1	-1	4	-1024	-768	-1	-1	-1	-1	4		0	0						Untertest3.avi	0	880	547	72	111				0	Content		-72	-111	29533093	1218704457
29550	10:43:42.143	00:00:29.549	1774	-1024	-768	-1	-1	-1	-1	4	-1024	-768	-1	-1	-1	-1	4		0	0						Untertest3.avi	0	880	547	72	111				0	Content		-72	-111	29549715	1218721079
29566	10:43:42.159	00:00:29.566	1775	-1024	-768	-1	-1	-1	-1	4	-1024	-768	-1	-1	-1	-1	4		0	0						Untertest3.avi	0	880	547	72	111				0	Content		-72	-111	29566340	1218737704
29583	10:43:42.176	00:00:29.583	1776	-1024	-768	-1	-1	-1	-1	4	-1024	-768	-1	-1	-1	-1	4		0	0						Untertest3.avi	0	880	547	72	111				0	Content		-72	-111	29583021	1218754385
29600	10:43:42.193	00:00:29.599	1777	-1024	-768	-1	-1	-1	-1	4	-1024	-768	-1	-1	-1	-1	4		0	0						Untertest3.avi	0	880	547	72	111				0	Content		-72	-111	29599688	1218771052
29616	10:43:42.209	00:00:29.616	1778	-1024	-768	-1	-1	-1	-1	4	-1024	-768	-1	-1	-1	-1	4		0	0						Untertest3.avi	0	880	547	72	111				0	Content		-72	-111	29616335	1218787699
29633	10:43:42.226	00:00:29.632	1779	-1024	-768	-1	-1	-1	-1	4	-1024	-768	-1	-1	-1	-1	4		0	0						Untertest3.avi	0	880	547	72	111				0	Content		-72	-111	29632837	1218804201
29650	10:43:42.243	00:00:29.650	1780	-1024	-768	-1	-1	-1	-1	4	-1024	-768	-1	-1	-1	-1	4		0	0						Untertest3.avi	0	880	547	72	111				0	Content		-72	-111	29650027	1218821391
29667	10:43:42.260	00:00:29.666	1781	-1024	-768	-1	-1	-1	-1	4	-1024	-768	-1	-1	-1	-1	4		0	0						Untertest3.avi	0	880	547	72	111				0	Content		-72	-111	29666650	1218838014
29683	10:43:42.276	00:00:29.683	1782	-1024	-768	-1	-1	-1	-1	4	-1024	-768	-1	-1	-1	-1	4		0	0						Untertest3.avi	0	880	547	72	111				0	Content		-72	-111	29683397	1218854761
29699	10:43:42.292	00:00:29.699	1783	-1024	-768	-1	-1	-1	-1	4	-1024	-768	-1	-1	-1	-1	4		0	0						Untertest3.avi	0	880	547	72	111				0	Content		-72	-111	29699450	1218870814
29716	10:43:42.309	00:00:29.716	1784	-1024	-768	-1	-1	-1	-1	4	-1024	-768	-1	-1	-1	-1	4		0	0						Untertest3.avi	0	880	547	72	111				0	Content		-72	-111	29716065	1218887429
29733	10:43:42.326	00:00:29.732	1785	974,7648	895,3108	0,426746	0,6429937	392,9721	2,896048	3	848,0909	889,4409	0,4265634	0,6429434	392,9721	2,912658	1	77	848	889						Untertest3.avi	0	880	547	72	111	175	811	83	0	Content		776	778	29732806	1218904170
29750	10:43:42.343	00:00:29.749	1786	337,8974	930,9978	0,4172649	0,6427421	392,9721	3,070704	3	234,2015	924,3929	0,4175873	0,6427272	392,9721	3,08618	1	77	234	924						Untertest3.avi	0	880	547	72	111	175	811	83	0	Content		162	813	29749683	1218921047
29766	10:43:42.359	00:00:29.766	1787	-1024	-768	-1	-1	-1	-1	4	-1024	-768	-1	-1	-1	-1	4	77	0	0						Untertest3.avi	0	880	547	72	111	175	811	83	0	Content		-72	-111	29766066	1218937430
29783	10:43:42.376	00:00:29.783	1788	-1024	-768	-1	-1	-1	-1	4	-1024	-768	-1	-1	-1	-1	4	77	0	0						Untertest3.avi	0	880	547	72	111	175	811	83	0	Content		-72	-111	29783004	1218954368
29799	10:43:42.392	00:00:29.799	1789	363,3926	926,6652	0,4174812	0,6452243	392,9721	3,027668	3	261,2853	919,8778	0,4178035	0,6452094	392,9721	3,043056	1	77	261	920						Untertest3.avi	0	880	547	72	111	175	811	83	0	Content		189	809	29799431	1218970795
29816	10:43:42.409	00:00:29.816	1790	-1024	-768	-1	-1	-1	-1	4	-1024	-768	-1	-1	-1	-1	4		0	0						Untertest3.avi	0	880	547	72	111				0	Content		-72	-111	29816298	1218987662
29833	10:43:42.426	00:00:29.832	1791	-1024	-768	-1	-1	-1	-1	4	-1024	-768	-1	-1	-1	-1	4		0	0						Untertest3.avi	0	880	547	72	111				0	Content		-72	-111	29832801	1219004165
29850	10:43:42.443	00:00:29.849	1792	-1024	-768	-1	-1	-1	-1	4	-1024	-768	-1	-1	-1	-1	4		0	0						Untertest3.avi	0	880	547	72	111				0	Content		-72	-111	29849619	1219020983
29866	10:43:42.459	00:00:29.866	1793	-1024	-768	-1	-1	-1	-1	4	-1024	-768	-1	-1	-1	-1	4		0	0						Untertest3.avi	0	880	547	72	111				0	Content		-72	-111	29866048	1219037412
29883	10:43:42.476	00:00:29.882	1794	-1024	-768	-1	-1	-1	-1	4	-1024	-768	-1	-1	-1	-1	4		0	0						Untertest3.avi	0	880	547	72	111				0	Content		-72	-111	29882671	1219054035
29899	10:43:42.492	00:00:29.899	1795	-1024	-768	-1	-1	-1	-1	4	-1024	-768	-1	-1	-1	-1	4		0	0						Untertest3.avi	0	880	547	72	111				0	Content		-72	-111	29899418	1219070782
29916	10:43:42.509	00:00:29.916	1796	-1024	-768	-1	-1	-1	-1	4	-1024	-768	-1	-1	-1	-1	4		0	0						Untertest3.avi	0	880	547	72	111				0	Content		-72	-111	29916238	1219087602
29933	10:43:42.526	00:00:29.932	1797	-1024	-768	-1	-1	-1	-1	4	-1024	-768	-1	-1	-1	-1	4		0	0						Untertest3.avi	0	880	547	72	111				0	Content		-72	-111	29932664	1219104028
29949	10:43:42.542	00:00:29.949	1798	-1024	-768	-1	-1	-1	-1	4	-1024	-768	-1	-1	-1	-1	4		0	0						Untertest3.avi	0	880	547	72	111				0	Content		-72	-111	29949290	1219120654
29966	10:43:42.559	00:00:29.965	1799	-1024	-768	-1	-1	-1	-1	4	-1024	-768	-1	-1	-1	-1	4		0	0						Untertest3.avi	0	880	547	72	111				0	Content		-72	-111	29965912	1219137276
29983	10:43:42.576	00:00:29.982	1800	-1024	-768	-1	-1	-1	-1	4	-1024	-768	-1	-1	-1	-1	4		0	0						Untertest3.avi	0	880	547	72	111				0	Content		-72	-111	29982852	1219154216
29999	10:43:42.592	00:00:29.999	1801	-1024	-768	-1	-1	-1	-1	4	-1024	-768	-1	-1	-1	-1	4		0	0						Untertest3.avi	0	880	547	72	111				0	Content		-72	-111	29999496	1219170860
30016	10:43:42.609	00:00:30.016	1802	-1024	-768	-1	-1	-1	-1	4	-1024	-768	-1	-1	-1	-1	4		0	0						Untertest3.avi	0	880	547	72	111				0	Content		-72	-111	30016162	1219187526
30033	10:43:42.626	00:00:30.032	1803	-1024	-768	-1	-1	-1	-1	4	-1024	-768	-1	-1	-1	-1	4		0	0						Untertest3.avi	0	880	547	72	111				0	Content		-72	-111	30032765	1219204129
30049	10:43:42.642	00:00:30.049	1804	-1024	-768	-1	-1	-1	-1	4	-1024	-768	-1	-1	-1	-1	4		0	0						Untertest3.avi	0	880	547	72	111				0	Content		-72	-111	30049275	1219220639
30066	10:43:42.659	00:00:30.066	1805	-1024	-768	-1	-1	-1	-1	4	-1024	-768	-1	-1	-1	-1	4		0	0						Untertest3.avi	0	880	547	72	111				0	Content		-72	-111	30066025	1219237389
30083	10:43:42.676	00:00:30.082	1806	-1024	-768	-1	-1	-1	-1	4	-1024	-768	-1	-1	-1	-1	4		0	0						Untertest3.avi	0	880	547	72	111				0	Content		-72	-111	30082524	1219253888
30100	10:43:42.693	00:00:30.099	1807	-1024	-768	-1	-1	-1	-1	4	-1024	-768	-1	-1	-1	-1	4		0	0						Untertest3.avi	0	880	547	72	111				0	Content		-72	-111	30099510	1219270874
30116	10:43:42.709	00:00:30.115	1808	-1024	-768	-1	-1	-1	-1	4	-1024	-768	-1	-1	-1	-1	4		0	0						Untertest3.avi	0	880	547	72	111				0	Content		-72	-111	30115895	1219287259
30133	10:43:42.726	00:00:30.132	1809	-1024	-768	-1	-1	-1	-1	4	-1024	-768	-1	-1	-1	-1	4		0	0						Untertest3.avi	0	880	547	72	111				0	Content		-72	-111	30132885	1219304249
30149	10:43:42.742	00:00:30.149	1810	-1024	-768	-1	-1	-1	-1	4	-1024	-768	-1	-1	-1	-1	4		0	0						Untertest3.avi	0	880	547	72	111				0	Content		-72	-111	30149422	1219320786
30166	10:43:42.759	00:00:30.166	1811	-1024	-768	-1	-1	-1	-1	4	-1024	-768	-1	-1	-1	-1	4		0	0						Untertest3.avi	0	880	547	72	111				0	Content		-72	-111	30166092	1219337456
30183	10:43:42.776	00:00:30.182	1812	-1024	-768	-1	-1	-1	-1	4	-1024	-768	-1	-1	-1	-1	4		0	0						Untertest3.avi	0	880	547	72	111				0	Content		-72	-111	30182759	1219354123
30199	10:43:42.792	00:00:30.199	1813	-1024	-768	-1	-1	-1	-1	4	-1024	-768	-1	-1	-1	-1	4		0	0						Untertest3.avi	0	880	547	72	111				0	Content		-72	-111	30199383	1219370747
30216	10:43:42.809	00:00:30.216	1814	-1024	-768	-1	-1	-1	-1	4	-1024	-768	-1	-1	-1	-1	4		0	0						Untertest3.avi	0	880	547	72	111				0	Content		-72	-111	30216049	1219387413
30233	10:43:42.826	00:00:30.232	1815	-1024	-768	-1	-1	-1	-1	4	-1024	-768	-1	-1	-1	-1	4		0	0						Untertest3.avi	0	880	547	72	111				0	Content		-72	-111	30232757	1219404121
30249	10:43:42.842	00:00:30.249	1816	-1024	-768	-1	-1	-1	-1	4	-1024	-768	-1	-1	-1	-1	4		0	0						Untertest3.avi	0	880	547	72	111				0	Content		-72	-111	30249397	1219420761
30266	10:43:42.859	00:00:30.266	1817	-1024	-768	-1	-1	-1	-1	4	-1024	-768	-1	-1	-1	-1	4		0	0						Untertest3.avi	0	880	547	72	111				0	Content		-72	-111	30266005	1219437369
30283	10:43:42.876	00:00:30.282	1818	-1024	-768	-1	-1	-1	-1	4	-1024	-768	-1	-1	-1	-1	4		0	0						Untertest3.avi	0	880	547	72	111				0	Content		-72	-111	30282504	1219453868
30299	10:43:42.892	00:00:30.299	1819	-1024	-768	-1	-1	-1	-1	4	-1024	-768	-1	-1	-1	-1	4		0	0						Untertest3.avi	0	880	547	72	111				0	Content		-72	-111	30299170	1219470534
30316	10:43:42.909	00:00:30.315	1820	-1024	-768	-1	-1	-1	-1	4	-1024	-768	-1	-1	-1	-1	4		0	0						Untertest3.avi	0	880	547	72	111				0	Content		-72	-111	30315628	1219486992
30333	10:43:42.926	00:00:30.332	1821	-1024	-768	-1	-1	-1	-1	4	-1024	-768	-1	-1	-1	-1	4		0	0						Untertest3.avi	0	880	547	72	111				0	Content		-72	-111	30332876	1219504240
30350	10:43:42.943	00:00:30.349	1822	-1024	-768	-1	-1	-1	-1	4	-1024	-768	-1	-1	-1	-1	4		0	0						Untertest3.avi	0	880	547	72	111				0	Content		-72	-111	30349624	1219520988
30366	10:43:42.959	00:00:30.366	1823	-1024	-768	-1	-1	-1	-1	4	-1024	-768	-1	-1	-1	-1	4		0	0						Untertest3.avi	0	880	547	72	111				0	Content		-72	-111	30366247	1219537611
30382	10:43:42.975	00:00:30.382	1824	-1024	-768	-1	-1	-1	-1	4	-1024	-768	-1	-1	-1	-1	4		0	0						Untertest3.avi	0	880	547	72	111				0	Content		-72	-111	30382387	1219553751
30399	10:43:42.992	00:00:30.398	1825	-1024	-768	-1	-1	-1	-1	4	-1024	-768	-1	-1	-1	-1	4		0	0						Untertest3.avi	0	880	547	72	111				0	Content		-72	-111	30398992	1219570356
30416	10:43:43.009	00:00:30.415	1826	-1024	-768	-1	-1	-1	-1	4	-1024	-768	-1	-1	-1	-1	4		0	0						Untertest3.avi	0	880	547	72	111				0	Content		-72	-111	30415613	1219586977
30432	10:43:43.025	00:00:30.432	1827	-1024	-768	-1	-1	-1	-1	4	-1024	-768	-1	-1	-1	-1	4		0	0						Untertest3.avi	0	880	547	72	111				0	Content		-72	-111	30432235	1219603599
30449	10:43:43.042	00:00:30.449	1828	-1024	-768	-1	-1	-1	-1	4	-1024	-768	-1	-1	-1	-1	4		0	0						Untertest3.avi	0	880	547	72	111				0	Content		-72	-111	30449429	1219620793
30467	10:43:43.060	00:00:30.466	1829	-1024	-768	-1	-1	-1	-1	4	-1024	-768	-1	-1	-1	-1	4		0	0						Untertest3.avi	0	880	547	72	111				0	Content		-72	-111	30466803	1219638167
30484	10:43:43.077	00:00:30.484	1830	-1024	-768	-1	-1	-1	-1	4	-1024	-768	-1	-1	-1	-1	4		0	0						Untertest3.avi	0	880	547	72	111				0	Content		-72	-111	30484051	1219655415
30499	10:43:43.092	00:00:30.498	1831	-1024	-768	-1	-1	-1	-1	4	-1024	-768	-1	-1	-1	-1	4		0	0						Untertest3.avi	0	880	547	72	111				0	Content		-72	-111	30498854	1219670218
30516	10:43:43.109	00:00:30.515	1832	-1024	-768	-1	-1	-1	-1	4	-1024	-768	-1	-1	-1	-1	4		0	0						Untertest3.avi	0	880	547	72	111				0	Content		-72	-111	30515601	1219686965
30532	10:43:43.125	00:00:30.532	1833	-1024	-768	-1	-1	-1	-1	4	-1024	-768	-1	-1	-1	-1	4		0	0						Untertest3.avi	0	880	547	72	111				0	Content		-72	-111	30532222	1219703586
30549	10:43:43.142	00:00:30.548	1834	-1024	-768	-1	-1	-1	-1	4	-1024	-768	-1	-1	-1	-1	4		0	0						Untertest3.avi	0	880	547	72	111				0	Content		-72	-111	30548844	1219720208
30565	10:43:43.158	00:00:30.565	1835	-1024	-768	-1	-1	-1	-1	4	-1024	-768	-1	-1	-1	-1	4		0	0						Untertest3.avi	0	880	547	72	111				0	Content		-72	-111	30565467	1219736831
30582	10:43:43.175	00:00:30.582	1836	-1024	-768	-1	-1	-1	-1	4	-1024	-768	-1	-1	-1	-1	4		0	0						Untertest3.avi	0	880	547	72	111				0	Content		-72	-111	30582090	1219753454
30599	10:43:43.192	00:00:30.599	1837	-1024	-768	-1	-1	-1	-1	4	-1024	-768	-1	-1	-1	-1	4		0	0						Untertest3.avi	0	880	547	72	111				0	Content		-72	-111	30599283	1219770647
30617	10:43:43.210	00:00:30.616	1838	-1024	-768	-1	-1	-1	-1	4	-1024	-768	-1	-1	-1	-1	4		0	0						Untertest3.avi	0	880	547	72	111				0	Content		-72	-111	30616657	1219788021
30634	10:43:43.227	00:00:30.634	1839	-1024	-768	-1	-1	-1	-1	4	-1024	-768	-1	-1	-1	-1	4		0	0						Untertest3.avi	0	880	547	72	111				0	Content		-72	-111	30634028	1219805392
30649	10:43:43.242	00:00:30.648	1840	-1024	-768	-1	-1	-1	-1	4	-1024	-768	-1	-1	-1	-1	4		0	0						Untertest3.avi	0	880	547	72	111				0	Content		-72	-111	30648830	1219820194
30665	10:43:43.258	00:00:30.665	1841	-1024	-768	-1	-1	-1	-1	4	-1024	-768	-1	-1	-1	-1	4		0	0						Untertest3.avi	0	880	547	72	111				0	Content		-72	-111	30665456	1219836820
30682	10:43:43.275	00:00:30.682	1842	-1024	-768	-1	-1	-1	-1	4	-1024	-768	-1	-1	-1	-1	4		0	0						Untertest3.avi	0	880	547	72	111				0	Content		-72	-111	30682202	1219853566
30699	10:43:43.292	00:00:30.698	1843	-1024	-768	-1	-1	-1	-1	4	-1024	-768	-1	-1	-1	-1	4		0	0						Untertest3.avi	0	880	547	72	111				0	Content		-72	-111	30698823	1219870187
30715	10:43:43.308	00:00:30.715	1844	-1024	-768	-1	-1	-1	-1	4	-1024	-768	-1	-1	-1	-1	4		0	0						Untertest3.avi	0	880	547	72	111				0	Content		-72	-111	30715444	1219886808
30732	10:43:43.325	00:00:30.732	1845	-1024	-768	-1	-1	-1	-1	4	-1024	-768	-1	-1	-1	-1	4		0	0						Untertest3.avi	0	880	547	72	111				0	Content		-72	-111	30732069	1219903433
30749	10:43:43.342	00:00:30.749	1846	-1024	-768	-1	-1	-1	-1	4	-1024	-768	-1	-1	-1	-1	4		0	0						Untertest3.avi	0	880	547	72	111				0	Content		-72	-111	30749137	1219920501
30767	10:43:43.360	00:00:30.766	1847	-1024	-768	-1	-1	-1	-1	4	-1024	-768	-1	-1	-1	-1	4		0	0						Untertest3.avi	0	880	547	72	111				0	Content		-72	-111	30766510	1219937874
30784	10:43:43.377	00:00:30.783	1848	-1024	-768	-1	-1	-1	-1	4	-1024	-768	-1	-1	-1	-1	4		0	0						Untertest3.avi	0	880	547	72	111				0	Content		-72	-111	30783882	1219955246
30799	10:43:43.392	00:00:30.798	1849	-1024	-768	-1	-1	-1	-1	4	-1024	-768	-1	-1	-1	-1	4		0	0						Untertest3.avi	0	880	547	72	111				0	Content		-72	-111	30798686	1219970050
30815	10:43:43.408	00:00:30.815	1850	-1024	-768	-1	-1	-1	-1	4	-1024	-768	-1	-1	-1	-1	4		0	0						Untertest3.avi	0	880	547	72	111				0	Content		-72	-111	30815318	1219986682
30832	10:43:43.425	00:00:30.832	1851	-1024	-768	-1	-1	-1	-1	4	-1024	-768	-1	-1	-1	-1	4		0	0						Untertest3.avi	0	880	547	72	111				0	Content		-72	-111	30832057	1220003421
30849	10:43:43.442	00:00:30.848	1852	-1024	-768	-1	-1	-1	-1	4	-1024	-768	-1	-1	-1	-1	4		0	0						Untertest3.avi	0	880	547	72	111				0	Content		-72	-111	30848681	1220020045
30865	10:43:43.458	00:00:30.865	1853	-1024	-768	-1	-1	-1	-1	4	-1024	-768	-1	-1	-1	-1	4		0	0						Untertest3.avi	0	880	547	72	111				0	Content		-72	-111	30865336	1220036700
30882	10:43:43.475	00:00:30.881	1854	-1024	-768	-1	-1	-1	-1	4	-1024	-768	-1	-1	-1	-1	4		0	0						Untertest3.avi	0	880	547	72	111				0	Content		-72	-111	30881926	1220053290
30899	10:43:43.492	00:00:30.899	1855	-1024	-768	-1	-1	-1	-1	4	-1024	-768	-1	-1	-1	-1	4		0	0						Untertest3.avi	0	880	547	72	111				0	Content		-72	-111	30899119	1220070483
30916	10:43:43.509	00:00:30.916	1856	-1024	-768	-1	-1	-1	-1	4	-1024	-768	-1	-1	-1	-1	4		0	0						Untertest3.avi	0	880	547	72	111				0	Content		-72	-111	30916492	1220087856
30934	10:43:43.527	00:00:30.933	1857	-1024	-768	-1	-1	-1	-1	4	-1024	-768	-1	-1	-1	-1	4		0	0						Untertest3.avi	0	880	547	72	111				0	Content		-72	-111	30933738	1220105102
30949	10:43:43.542	00:00:30.948	1858	-1024	-768	-1	-1	-1	-1	4	-1024	-768	-1	-1	-1	-1	4		0	0						Untertest3.avi	0	880	547	72	111				0	Content		-72	-111	30948540	1220119904
30965	10:43:43.558	00:00:30.965	1859	-1024	-768	-1	-1	-1	-1	4	-1024	-768	-1	-1	-1	-1	4		0	0						Untertest3.avi	0	880	547	72	111				0	Content		-72	-111	30965290	1220136654
30982	10:43:43.575	00:00:30.981	1860	-1024	-768	-1	-1	-1	-1	4	-1024	-768	-1	-1	-1	-1	4		0	0						Untertest3.avi	0	880	547	72	111				0	Content		-72	-111	30981911	1220153275
30999	10:43:43.592	00:00:30.998	1861	-1024	-768	-1	-1	-1	-1	4	-1024	-768	-1	-1	-1	-1	4		0	0						Untertest3.avi	0	880	547	72	111				0	Content		-72	-111	30998660	1220170024
31015	10:43:43.608	00:00:31.015	1862	-1024	-768	-1	-1	-1	-1	4	-1024	-768	-1	-1	-1	-1	4		0	0						Untertest3.avi	0	880	547	72	111				0	Content		-72	-111	31015156	1220186520
31032	10:43:43.625	00:00:31.031	1863	-1024	-768	-1	-1	-1	-1	4	-1024	-768	-1	-1	-1	-1	4		0	0						Untertest3.avi	0	880	547	72	111				0	Content		-72	-111	31031778	1220203142
31049	10:43:43.642	00:00:31.048	1864	-1024	-768	-1	-1	-1	-1	4	-1024	-768	-1	-1	-1	-1	4		0	0						Untertest3.avi	0	880	547	72	111				0	Content		-72	-111	31048972	1220220336
31066	10:43:43.659	00:00:31.066	1865	-1024	-768	-1	-1	-1	-1	4	-1024	-768	-1	-1	-1	-1	4		0	0						Untertest3.avi	0	880	547	72	111				0	Content		-72	-111	31066342	1220237706
31084	10:43:43.677	00:00:31.083	1866	-1024	-768	-1	-1	-1	-1	4	-1024	-768	-1	-1	-1	-1	4		0	0						Untertest3.avi	0	880	547	72	111				0	Content		-72	-111	31083587	1220254951
31099	10:43:43.692	00:00:31.098	1867	-1024	-768	-1	-1	-1	-1	4	-1024	-768	-1	-1	-1	-1	4		0	0						Untertest3.avi	0	880	547	72	111				0	Content		-72	-111	31098515	1220269879
31115	10:43:43.708	00:00:31.115	1868	-1024	-768	-1	-1	-1	-1	4	-1024	-768	-1	-1	-1	-1	4		0	0						Untertest3.avi	0	880	547	72	111				0	Content		-72	-111	31115137	1220286501
31132	10:43:43.725	00:00:31.131	1869	-1024	-768	-1	-1	-1	-1	4	-1024	-768	-1	-1	-1	-1	4		0	0						Untertest3.avi	0	880	547	72	111				0	Content		-72	-111	31131885	1220303249
31149	10:43:43.742	00:00:31.148	1870	-1024	-768	-1	-1	-1	-1	4	-1024	-768	-1	-1	-1	-1	4		0	0						Untertest3.avi	0	880	547	72	111				0	Content		-72	-111	31148506	1220319870
31165	10:43:43.758	00:00:31.165	1871	-1024	-768	-1	-1	-1	-1	4	-1024	-768	-1	-1	-1	-1	4		0	0						Untertest3.avi	0	880	547	72	111				0	Content		-72	-111	31165126	1220336490
31182	10:43:43.775	00:00:31.181	1872	-1024	-768	-1	-1	-1	-1	4	-1024	-768	-1	-1	-1	-1	4		0	0						Untertest3.avi	0	880	547	72	111				0	Content		-72	-111	31181747	1220353111
31199	10:43:43.792	00:00:31.198	1873	-1024	-768	-1	-1	-1	-1	4	-1024	-768	-1	-1	-1	-1	4		0	0						Untertest3.avi	0	880	547	72	111				0	Content		-72	-111	31198815	1220370179
31216	10:43:43.809	00:00:31.216	1874	-1024	-768	-1	-1	-1	-1	4	-1024	-768	-1	-1	-1	-1	4		0	0						Untertest3.avi	0	880	547	72	111				0	Content		-72	-111	31216202	1220387566
31234	10:43:43.827	00:00:31.233	1875	-1024	-768	-1	-1	-1	-1	4	-1024	-768	-1	-1	-1	-1	4		0	0						Untertest3.avi	0	880	547	72	111				0	Content		-72	-111	31233561	1220404925
31248	10:43:43.841	00:00:31.248	1876	-1024	-768	-1	-1	-1	-1	4	-1024	-768	-1	-1	-1	-1	4		0	0						Untertest3.avi	0	880	547	72	111				0	Content		-72	-111	31248362	1220419726
31266	10:43:43.859	00:00:31.265	1877	-1024	-768	-1	-1	-1	-1	4	-1024	-768	-1	-1	-1	-1	4		0	0						Untertest3.avi	0	880	547	72	111				0	Content		-72	-111	31265747	1220437111
31282	10:43:43.875	00:00:31.282	1878	-1024	-768	-1	-1	-1	-1	4	-1024	-768	-1	-1	-1	-1	4		0	0						Untertest3.avi	0	880	547	72	111				0	Content		-72	-111	31282495	1220453859
31299	10:43:43.892	00:00:31.299	1879	-1024	-768	-1	-1	-1	-1	4	-1024	-768	-1	-1	-1	-1	4		0	0						Untertest3.avi	0	880	547	72	111				0	Content		-72	-111	31299117	1220470481
31316	10:43:43.909	00:00:31.315	1880	-1024	-768	-1	-1	-1	-1	4	-1024	-768	-1	-1	-1	-1	4		0	0						Untertest3.avi	0	880	547	72	111				0	Content		-72	-111	31315743	1220487107
31332	10:43:43.925	00:00:31.332	1881	-1024	-768	-1	-1	-1	-1	4	-1024	-768	-1	-1	-1	-1	4		0	0						Untertest3.avi	0	880	547	72	111				0	Content		-72	-111	31332367	1220503731
31350	10:43:43.943	00:00:31.349	1882	-1024	-768	-1	-1	-1	-1	4	-1024	-768	-1	-1	-1	-1	4		0	0						Untertest3.avi	0	880	547	72	111				0	Content		-72	-111	31349561	1220520925
31367	10:43:43.960	00:00:31.366	1883	-1024	-768	-1	-1	-1	-1	4	-1024	-768	-1	-1	-1	-1	4		0	0						Untertest3.avi	0	880	547	72	111				0	Content		-72	-111	31366944	1220538308
31384	10:43:43.977	00:00:31.384	1884	-1024	-768	-1	-1	-1	-1	4	-1024	-768	-1	-1	-1	-1	4		0	0						Untertest3.avi	0	880	547	72	111				0	Content		-72	-111	31384180	1220555544
31399	10:43:43.992	00:00:31.398	1885	-1024	-768	-1	-1	-1	-1	4	-1024	-768	-1	-1	-1	-1	4		0	0						Untertest3.avi	0	880	547	72	111				0	Content		-72	-111	31398982	1220570346
31416	10:43:44.009	00:00:31.415	1886	-1024	-768	-1	-1	-1	-1	4	-1024	-768	-1	-1	-1	-1	4		0	0						Untertest3.avi	0	880	547	72	111				0	Content		-72	-111	31415735	1220587099
31432	10:43:44.025	00:00:31.432	1887	-1024	-768	-1	-1	-1	-1	4	-1024	-768	-1	-1	-1	-1	4		0	0						Untertest3.avi	0	880	547	72	111				0	Content		-72	-111	31432357	1220603721
31449	10:43:44.042	00:00:31.448	1888	-1024	-768	-1	-1	-1	-1	4	-1024	-768	-1	-1	-1	-1	4		0	0						Untertest3.avi	0	880	547	72	111				0	Content		-72	-111	31448977	1220620341
31466	10:43:44.059	00:00:31.465	1889	-1024	-768	-1	-1	-1	-1	4	-1024	-768	-1	-1	-1	-1	4		0	0						Untertest3.avi	0	880	547	72	111				0	Content		-72	-111	31465603	1220636967
31482	10:43:44.075	00:00:31.482	1890	-1024	-768	-1	-1	-1	-1	4	-1024	-768	-1	-1	-1	-1	4		0	0						Untertest3.avi	0	880	547	72	111				0	Content		-72	-111	31482226	1220653590
31499	10:43:44.092	00:00:31.499	1891	-1024	-768	-1	-1	-1	-1	4	-1024	-768	-1	-1	-1	-1	4		0	0						Untertest3.avi	0	880	547	72	111				0	Content		-72	-111	31499420	1220670784
31517	10:43:44.110	00:00:31.516	1892	-1024	-768	-1	-1	-1	-1	4	-1024	-768	-1	-1	-1	-1	4		0	0						Untertest3.avi	0	880	547	72	111				0	Content		-72	-111	31516794	1220688158
31534	10:43:44.127	00:00:31.534	1893	-1024	-768	-1	-1	-1	-1	4	-1024	-768	-1	-1	-1	-1	4		0	0						Untertest3.avi	0	880	547	72	111				0	Content		-72	-111	31534042	1220705406
31549	10:43:44.142	00:00:31.548	1894	-1024	-768	-1	-1	-1	-1	4	-1024	-768	-1	-1	-1	-1	4		0	0						Untertest3.avi	0	880	547	72	111				0	Content		-72	-111	31548848	1220720212
31566	10:43:44.159	00:00:31.565	1895	-1024	-768	-1	-1	-1	-1	4	-1024	-768	-1	-1	-1	-1	4		0	0						Untertest3.avi	0	880	547	72	111				0	Content		-72	-111	31565596	1220736960
31582	10:43:44.175	00:00:31.582	1896	-1024	-768	-1	-1	-1	-1	4	-1024	-768	-1	-1	-1	-1	4		0	0						Untertest3.avi	0	880	547	72	111				0	Content		-72	-111	31582222	1220753586
31599	10:43:44.192	00:00:31.598	1897	-1024	-768	-1	-1	-1	-1	4	-1024	-768	-1	-1	-1	-1	4		0	0						Untertest3.avi	0	880	547	72	111				0	Content		-72	-111	31598966	1220770330
31615	10:43:44.208	00:00:31.615	1898	-1024	-768	-1	-1	-1	-1	4	-1024	-768	-1	-1	-1	-1	4		0	0						Untertest3.avi	0	880	547	72	111				0	Content		-72	-111	31615463	1220786827
31632	10:43:44.225	00:00:31.632	1899	-1024	-768	-1	-1	-1	-1	4	-1024	-768	-1	-1	-1	-1	4		0	0						Untertest3.avi	0	880	547	72	111				0	Content		-72	-111	31632210	1220803574
31649	10:43:44.242	00:00:31.649	1900	-1024	-768	-1	-1	-1	-1	4	-1024	-768	-1	-1	-1	-1	4		0	0						Untertest3.avi	0	880	547	72	111				0	Content		-72	-111	31649281	1220820645
31667	10:43:44.260	00:00:31.666	1901	-1024	-768	-1	-1	-1	-1	4	-1024	-768	-1	-1	-1	-1	4		0	0						Untertest3.avi	0	880	547	72	111				0	Content		-72	-111	31666652	1220838016
31684	10:43:44.277	00:00:31.683	1902	-1024	-768	-1	-1	-1	-1	4	-1024	-768	-1	-1	-1	-1	4		0	0						Untertest3.avi	0	880	547	72	111				0	Content		-72	-111	31683953	1220855317
31699	10:43:44.292	00:00:31.698	1903	-1024	-768	-1	-1	-1	-1	4	-1024	-768	-1	-1	-1	-1	4		0	0						Untertest3.avi	0	880	547	72	111				0	Content		-72	-111	31698838	1220870202
31715	10:43:44.308	00:00:31.715	1904	-1024	-768	-1	-1	-1	-1	4	-1024	-768	-1	-1	-1	-1	4		0	0						Untertest3.avi	0	880	547	72	111				0	Content		-72	-111	31715457	1220886821
31732	10:43:44.325	00:00:31.732	1905	-1024	-768	-1	-1	-1	-1	4	-1024	-768	-1	-1	-1	-1	4		0	0						Untertest3.avi	0	880	547	72	111				0	Content		-72	-111	31732205	1220903569
31749	10:43:44.342	00:00:31.748	1906	-1024	-768	-1	-1	-1	-1	4	-1024	-768	-1	-1	-1	-1	4		0	0						Untertest3.avi	0	880	547	72	111				0	Content		-72	-111	31748827	1220920191
31765	10:43:44.358	00:00:31.765	1907	-1024	-768	-1	-1	-1	-1	4	-1024	-768	-1	-1	-1	-1	4		0	0						Untertest3.avi	0	880	547	72	111				0	Content		-72	-111	31765451	1220936815
31782	10:43:44.375	00:00:31.782	1908	-1024	-768	-1	-1	-1	-1	4	-1024	-768	-1	-1	-1	-1	4		0	0						Untertest3.avi	0	880	547	72	111				0	Content		-72	-111	31782078	1220953442
31799	10:43:44.392	00:00:31.799	1909	-1024	-768	-1	-1	-1	-1	4	-1024	-768	-1	-1	-1	-1	4		0	0						Untertest3.avi	0	880	547	72	111				0	Content		-72	-111	31799271	1220970635
31817	10:43:44.410	00:00:31.816	1910	-1024	-768	-1	-1	-1	-1	4	-1024	-768	-1	-1	-1	-1	4		0	0						Untertest3.avi	0	880	547	72	111				0	Content		-72	-111	31816516	1220987880
31834	10:43:44.427	00:00:31.833	1911	-1024	-768	-1	-1	-1	-1	4	-1024	-768	-1	-1	-1	-1	4		0	0						Untertest3.avi	0	880	547	72	111				0	Content		-72	-111	31833763	1221005127
31849	10:43:44.442	00:00:31.848	1912	-1024	-768	-1	-1	-1	-1	4	-1024	-768	-1	-1	-1	-1	4		0	0						Untertest3.avi	0	880	547	72	111				0	Content		-72	-111	31848692	1221020056
31865	10:43:44.458	00:00:31.865	1913	-1024	-768	-1	-1	-1	-1	4	-1024	-768	-1	-1	-1	-1	4		0	0						Untertest3.avi	0	880	547	72	111				0	Content		-72	-111	31865317	1221036681
31882	10:43:44.475	00:00:31.882	1914	-1024	-768	-1	-1	-1	-1	4	-1024	-768	-1	-1	-1	-1	4		0	0						Untertest3.avi	0	880	547	72	111				0	Content		-72	-111	31882067	1221053431
31899	10:43:44.492	00:00:31.898	1915	-1024	-768	-1	-1	-1	-1	4	-1024	-768	-1	-1	-1	-1	4		0	0						Untertest3.avi	0	880	547	72	111				0	Content		-72	-111	31898690	1221070054
31915	10:43:44.508	00:00:31.915	1916	-1024	-768	-1	-1	-1	-1	4	-1024	-768	-1	-1	-1	-1	4		0	0						Untertest3.avi	0	880	547	72	111				0	Content		-72	-111	31915314	1221086678
31932	10:43:44.525	00:00:31.931	1917	-1024	-768	-1	-1	-1	-1	4	-1024	-768	-1	-1	-1	-1	4		0	0						Untertest3.avi	0	880	547	72	111				0	Content		-72	-111	31931938	1221103302
31949	10:43:44.542	00:00:31.949	1918	-1024	-768	-1	-1	-1	-1	4	-1024	-768	-1	-1	-1	-1	4		0	0						Untertest3.avi	0	880	547	72	111				0	Content		-72	-111	31949132	1221120496
31967	10:43:44.560	00:00:31.966	1919	-1024	-768	-1	-1	-1	-1	4	-1024	-768	-1	-1	-1	-1	4		0	0						Untertest3.avi	0	880	547	72	111				0	Content		-72	-111	31966505	1221137869
31984	10:43:44.577	00:00:31.983	1920	-1024	-768	-1	-1	-1	-1	4	-1024	-768	-1	-1	-1	-1	4		0	0						Untertest3.avi	0	880	547	72	111				0	Content		-72	-111	31983751	1221155115
31999	10:43:44.592	00:00:31.998	1921	-1024	-768	-1	-1	-1	-1	4	-1024	-768	-1	-1	-1	-1	4		0	0						Untertest3.avi	0	880	547	72	111				0	Content		-72	-111	31998550	1221169914
32015	10:43:44.608	00:00:32.015	1922	-1024	-768	-1	-1	-1	-1	4	-1024	-768	-1	-1	-1	-1	4		0	0						Untertest3.avi	0	880	547	72	111				0	Content		-72	-111	32015301	1221186665
32032	10:43:44.625	00:00:32.031	1923	-1024	-768	-1	-1	-1	-1	4	-1024	-768	-1	-1	-1	-1	4		0	0						Untertest3.avi	0	880	547	72	111				0	Content		-72	-111	32031924	1221203288
32049	10:43:44.642	00:00:32.048	1924	-1024	-768	-1	-1	-1	-1	4	-1024	-768	-1	-1	-1	-1	4		0	0						Untertest3.avi	0	880	547	72	111				0	Content		-72	-111	32048546	1221219910
32065	10:43:44.658	00:00:32.065	1925	-1024	-768	-1	-1	-1	-1	4	-1024	-768	-1	-1	-1	-1	4		0	0						Untertest3.avi	0	880	547	72	111				0	Content		-72	-111	32065170	1221236534
32082	10:43:44.675	00:00:32.081	1926	-1024	-768	-1	-1	-1	-1	4	-1024	-768	-1	-1	-1	-1	4		0	0						Untertest3.avi	0	880	547	72	111				0	Content		-72	-111	32081796	1221253160
32099	10:43:44.692	00:00:32.098	1927	-1024	-768	-1	-1	-1	-1	4	-1024	-768	-1	-1	-1	-1	4		0	0						Untertest3.avi	0	880	547	72	111				0	Content		-72	-111	32098966	1221270330
32116	10:43:44.709	00:00:32.116	1928	-1024	-768	-1	-1	-1	-1	4	-1024	-768	-1	-1	-1	-1	4		0	0						Untertest3.avi	0	880	547	72	111				0	Content		-72	-111	32116090	1221287454
32133	10:43:44.726	00:00:32.132	1929	-1024	-768	-1	-1	-1	-1	4	-1024	-768	-1	-1	-1	-1	4		0	0						Untertest3.avi	0	880	547	72	111				0	Content		-72	-111	32132758	1221304122
32149	10:43:44.742	00:00:32.149	1930	-1024	-768	-1	-1	-1	-1	4	-1024	-768	-1	-1	-1	-1	4		0	0						Untertest3.avi	0	880	547	72	111				0	Content		-72	-111	32149425	1221320789
32167	10:43:44.760	00:00:32.166	1931	-1024	-768	-1	-1	-1	-1	4	-1024	-768	-1	-1	-1	-1	4		0	0						Untertest3.avi	0	880	547	72	111				0	Content		-72	-111	32166962	1221338326
32182	10:43:44.775	00:00:32.181	1932	-1024	-768	-1	-1	-1	-1	4	-1024	-768	-1	-1	-1	-1	4		0	0						Untertest3.avi	0	880	547	72	111				0	Content		-72	-111	32181705	1221353069
32198	10:43:44.791	00:00:32.198	1933	-1024	-768	-1	-1	-1	-1	4	-1024	-768	-1	-1	-1	-1	4		0	0						Untertest3.avi	0	880	547	72	111				0	Content		-72	-111	32198456	1221369820
32215	10:43:44.808	00:00:32.215	1934	-1024	-768	-1	-1	-1	-1	4	-1024	-768	-1	-1	-1	-1	4		0	0						Untertest3.avi	0	880	547	72	111				0	Content		-72	-111	32215077	1221386441
32232	10:43:44.825	00:00:32.231	1935	-1024	-768	-1	-1	-1	-1	4	-1024	-768	-1	-1	-1	-1	4		0	0						Untertest3.avi	0	880	547	72	111				0	Content		-72	-111	32231764	1221403128
32248	10:43:44.841	00:00:32.248	1936	-1024	-768	-1	-1	-1	-1	4	-1024	-768	-1	-1	-1	-1	4		0	0						Untertest3.avi	0	880	547	72	111				0	Content		-72	-111	32248432	1221419796
32265	10:43:44.858	00:00:32.265	1937	-1024	-768	-1	-1	-1	-1	4	-1024	-768	-1	-1	-1	-1	4		0	0						Untertest3.avi	0	880	547	72	111				0	Content		-72	-111	32265075	1221436439
32282	10:43:44.875	00:00:32.281	1938	-1024	-768	-1	-1	-1	-1	4	-1024	-768	-1	-1	-1	-1	4		0	0						Untertest3.avi	0	880	547	72	111				0	Content		-72	-111	32281698	1221453062
32299	10:43:44.892	00:00:32.298	1939	-1024	-768	-1	-1	-1	-1	4	-1024	-768	-1	-1	-1	-1	4		0	0						Untertest3.avi	0	880	547	72	111				0	Content		-72	-111	32298783	1221470147
32315	10:43:44.908	00:00:32.315	1940	-1024	-768	-1	-1	-1	-1	4	-1024	-768	-1	-1	-1	-1	4		0	0						Untertest3.avi	0	880	547	72	111				0	Content		-72	-111	32315450	1221486814
32332	10:43:44.925	00:00:32.332	1941	-1024	-768	-1	-1	-1	-1	4	-1024	-768	-1	-1	-1	-1	4		0	0						Untertest3.avi	0	880	547	72	111				0	Content		-72	-111	32332118	1221503482
32350	10:43:44.943	00:00:32.349	1942	-1024	-768	-1	-1	-1	-1	4	-1024	-768	-1	-1	-1	-1	4		0	0						Untertest3.avi	0	880	547	72	111				0	Content		-72	-111	32349572	1221520936
32367	10:43:44.960	00:00:32.366	1943	-1024	-768	-1	-1	-1	-1	4	-1024	-768	-1	-1	-1	-1	4		0	0						Untertest3.avi	0	880	547	72	111				0	Content		-72	-111	32366815	1221538179
32383	10:43:44.976	00:00:32.382	1944	-1024	-768	-1	-1	-1	-1	4	-1024	-768	-1	-1	-1	-1	4		0	0						Untertest3.avi	0	880	547	72	111				0	Content		-72	-111	32382572	1221553936
32399	10:43:44.992	00:00:32.399	1945	-1024	-768	-1	-1	-1	-1	4	-1024	-768	-1	-1	-1	-1	4		0	0						Untertest3.avi	0	880	547	72	111				0	Content		-72	-111	32399240	1221570604
32415	10:43:45.008	00:00:32.415	1946	-1024	-768	-1	-1	-1	-1	4	-1024	-768	-1	-1	-1	-1	4		0	0						Untertest3.avi	0	880	547	72	111				0	Content		-72	-111	32415402	1221586766
32432	10:43:45.025	00:00:32.432	1947	-1024	-768	-1	-1	-1	-1	4	-1024	-768	-1	-1	-1	-1	4		0	0						Untertest3.avi	0	880	547	72	111				0	Content		-72	-111	32432070	1221603434
32448	10:43:45.041	00:00:32.448	1948	-1024	-768	-1	-1	-1	-1	4	-1024	-768	-1	-1	-1	-1	4		0	0						Untertest3.avi	0	880	547	72	111				0	Content		-72	-111	32448312	1221619676
32465	10:43:45.058	00:00:32.464	1949	-1024	-768	-1	-1	-1	-1	4	-1024	-768	-1	-1	-1	-1	4		0	0						Untertest3.avi	0	880	547	72	111				0	Content		-72	-111	32464992	1221636356
32482	10:43:45.075	00:00:32.481	1950	-1024	-768	-1	-1	-1	-1	4	-1024	-768	-1	-1	-1	-1	4		0	0						Untertest3.avi	0	880	547	72	111				0	Content		-72	-111	32481589	1221652953
32498	10:43:45.091	00:00:32.498	1951	-1024	-768	-1	-1	-1	-1	4	-1024	-768	-1	-1	-1	-1	4		0	0						Untertest3.avi	0	880	547	72	111				0	Content		-72	-111	32498256	1221669620
32515	10:43:45.108	00:00:32.514	1952	-1024	-768	-1	-1	-1	-1	4	-1024	-768	-1	-1	-1	-1	4		0	0						Untertest3.avi	0	880	547	72	111				0	Content		-72	-111	32514809	1221686173
32532	10:43:45.125	00:00:32.532	1953	-1024	-768	-1	-1	-1	-1	4	-1024	-768	-1	-1	-1	-1	4		0	0						Untertest3.avi	0	880	547	72	111				0	Content		-72	-111	32532054	1221703418
32549	10:43:45.142	00:00:32.549	1954	-1024	-768	-1	-1	-1	-1	4	-1024	-768	-1	-1	-1	-1	4		0	0						Untertest3.avi	0	880	547	72	111				0	Content		-72	-111	32549182	1221720546
32566	10:43:45.159	00:00:32.565	1955	-1024	-768	-1	-1	-1	-1	4	-1024	-768	-1	-1	-1	-1	4		0	0						Untertest3.avi	0	880	547	72	111				0	Content		-72	-111	32565850	1221737214
32583	10:43:45.176	00:00:32.582	1956	-1024	-768	-1	-1	-1	-1	4	-1024	-768	-1	-1	-1	-1	4		0	0						Untertest3.avi	0	880	547	72	111				0	Content		-72	-111	32582517	1221753881
32600	10:43:45.193	00:00:32.600	1957	-1024	-768	-1	-1	-1	-1	4	-1024	-768	-1	-1	-1	-1	4		0	0						Untertest3.avi	0	880	547	72	111				0	Content		-72	-111	32600051	1221771415
32615	10:43:45.208	00:00:32.614	1958	-1024	-768	-1	-1	-1	-1	4	-1024	-768	-1	-1	-1	-1	4		0	0						Untertest3.avi	0	880	547	72	111				0	Content		-72	-111	32614801	1221786165
32631	10:43:45.224	00:00:32.631	1959	-1024	-768	-1	-1	-1	-1	4	-1024	-768	-1	-1	-1	-1	4		0	0						Untertest3.avi	0	880	547	72	111				0	Content		-72	-111	32631425	1221802789
32648	10:43:45.241	00:00:32.648	1960	-1024	-768	-1	-1	-1	-1	4	-1024	-768	-1	-1	-1	-1	4		0	0						Untertest3.avi	0	880	547	72	111				0	Content		-72	-111	32648171	1221819535
32665	10:43:45.258	00:00:32.664	1961	-1024	-768	-1	-1	-1	-1	4	-1024	-768	-1	-1	-1	-1	4		0	0						Untertest3.avi	0	880	547	72	111				0	Content		-72	-111	32664797	1221836161
32681	10:43:45.274	00:00:32.681	1962	-1024	-768	-1	-1	-1	-1	4	-1024	-768	-1	-1	-1	-1	4		0	0						Untertest3.avi	0	880	547	72	111				0	Content		-72	-111	32681465	1221852829
32698	10:43:45.291	00:00:32.698	1963	-1024	-768	-1	-1	-1	-1	4	-1024	-768	-1	-1	-1	-1	4		0	0						Untertest3.avi	0	880	547	72	111				0	Content		-72	-111	32698058	1221869422
32715	10:43:45.308	00:00:32.714	1964	-1024	-768	-1	-1	-1	-1	4	-1024	-768	-1	-1	-1	-1	4		0	0						Untertest3.avi	0	880	547	72	111				0	Content		-72	-111	32714671	1221886035
32732	10:43:45.325	00:00:32.731	1965	-1024	-768	-1	-1	-1	-1	4	-1024	-768	-1	-1	-1	-1	4		0	0						Untertest3.avi	0	880	547	72	111				0	Content		-72	-111	32731755	1221903119
32748	10:43:45.341	00:00:32.748	1966	-1024	-768	-1	-1	-1	-1	4	-1024	-768	-1	-1	-1	-1	4		0	0						Untertest3.avi	0	880	547	72	111				0	Content		-72	-111	32748422	1221919786
32765	10:43:45.358	00:00:32.765	1967	-1024	-768	-1	-1	-1	-1	4	-1024	-768	-1	-1	-1	-1	4		0	0						Untertest3.avi	0	880	547	72	111				0	Content		-72	-111	32765090	1221936454
32783	10:43:45.376	00:00:32.782	1968	-1024	-768	-1	-1	-1	-1	4	-1024	-768	-1	-1	-1	-1	4		0	0						Untertest3.avi	0	880	547	72	111				0	Content		-72	-111	32782542	1221953906
32800	10:43:45.393	00:00:32.799	1969	-1024	-768	-1	-1	-1	-1	4	-1024	-768	-1	-1	-1	-1	4		0	0						Untertest3.avi	0	880	547	72	111				0	Content		-72	-111	32799916	1221971280
32816	10:43:45.409	00:00:32.815	1970	-1024	-768	-1	-1	-1	-1	4	-1024	-768	-1	-1	-1	-1	4		0	0						Untertest3.avi	0	880	547	72	111				0	Content		-72	-111	32815606	1221986970
32832	10:43:45.425	00:00:32.832	1971	-1024	-768	-1	-1	-1	-1	4	-1024	-768	-1	-1	-1	-1	4		0	0						Untertest3.avi	0	880	547	72	111				0	Content		-72	-111	32832274	1222003638
32848	10:43:45.441	00:00:32.848	1972	-1024	-768	-1	-1	-1	-1	4	-1024	-768	-1	-1	-1	-1	4		0	0						Untertest3.avi	0	880	547	72	111				0	Content		-72	-111	32848470	1222019834
32865	10:43:45.458	00:00:32.865	1973	-1024	-768	-1	-1	-1	-1	4	-1024	-768	-1	-1	-1	-1	4		0	0						Untertest3.avi	0	880	547	72	111				0	Content		-72	-111	32865138	1222036502
[truncated: 1,666 more rows]
