# Supplementary material for: Gaze Duration Biases for Colours in Combination with Dissonant and Consonant Sounds: A Comparative Eye-Tracking Study with Orangutans
Source: PLoS One. 2015 Oct 14;10(10):e0139894. doi: 10.1371/journal.pone.0139894 (PMC4605782; doi:10.1371/journal.pone.0139894)
Supplement: S1 Data — (ZIP) [file pone.0139894.s004.zip › Plos ColourSound Data/Apes/Farben_Musik_U3/Rec 14-All-Data.tsv]

System Properties:
Operating System:	Microsoft Windows NT 6.1.7601 Service Pack 1
System User Name:	tobiiadmin
Machine Name:	LOE7690LAP
Data properties:
Recording name:	Rec 14
Recording date:	04.03.2014
Recording time:	10:58:57
Recording resolution:	1024 x 768
Export date:	09.03.2014
Export time:	12:20:43
Participant:	Batek
Filter settings:
Eye: Average
Validity: Normal
Fixation filter: Tobii fixation filter
Velocity threshold: 35
Distance threshold: 35
Timestamp	DateTimeStamp	DateTimeStampStartOffset	Number	GazePointXLeft	GazePointYLeft	CamXLeft	CamYLeft	DistanceLeft	PupilLeft	ValidityLeft	GazePointXRight	GazePointYRight	CamXRight	CamYRight	DistanceRight	PupilRight	ValidityRight	FixationIndex	GazePointX	GazePointY	Event	EventKey	Data1	Data2	Descriptor	StimuliName	StimuliID	MediaWidth	MediaHeight	MediaPosX	MediaPosY	MappedFixationPointX	MappedFixationPointY	FixationDuration	AoiIds	AoiNames	WebGroupImage	MappedGazeDataPointX	MappedGazeDataPointY	MicroSecondTimestamp	AbsoluteMicroSecondTimestamp
13	10:58:57.267	00:00:00.013	0	-1024	-768	-1	-1	-1	-1	4	-1024	-768	-1	-1	-1	-1	4	1	0	0						No media	0	1024	768	0	0	766	300	97	0	Content		0	0	13264	2133822862
30	10:58:57.284	00:00:00.029	1	-1024	-768	-1	-1	-1	-1	4	-1024	-768	-1	-1	-1	-1	4	1	0	0						No media	0	1024	768	0	0	766	300	97	0	Content		0	0	29895	2133839493
47	10:58:57.301	00:00:00.046	2	757,0759	326,1071	0,5824479	0,5006831	389,007	2,93803	0	665,2534	298,6245	0,4292804	0,5413074	391,8293	3,261018	0	1	711	312						No media	0	1024	768	0	0	766	300	97	0	Content		711	312	46653	2133856251
63	10:58:57.317	00:00:00.063	3	-1024	-768	-1	-1	-1	-1	4	-1024	-768	-1	-1	-1	-1	4	1	0	0						No media	0	1024	768	0	0	766	300	97	0	Content		0	0	63275	2133872873
80	10:58:57.334	00:00:00.079	4	887,4484	586,5088	0,5811341	0,5001925	389,007	1,97452	0	-1024	-768	-1	-1	-1	-1	4	1	887	587						No media	0	1024	768	0	0	766	300	97	0	Content		887	587	79887	2133889485
97	10:58:57.351	00:00:00.096	5	-1024	-768	-1	-1	-1	-1	4	-1024	-768	-1	-1	-1	-1	4		0	0						No media	0	1024	768	0	0				0	Content		0	0	96636	2133906234
113	10:58:57.367	00:00:00.113	6	-1024	-768	-1	-1	-1	-1	4	-1024	-768	-1	-1	-1	-1	4		0	0						No media	0	1024	768	0	0				0	Content		0	0	113260	2133922858
130	10:58:57.384	00:00:00.129	7	-1024	-768	-1	-1	-1	-1	4	-1024	-768	-1	-1	-1	-1	4		0	0						No media	0	1024	768	0	0				0	Content		0	0	129881	2133939479
147	10:58:57.401	00:00:00.146	8	-1024	-768	-1	-1	-1	-1	4	-1024	-768	-1	-1	-1	-1	4		0	0						No media	0	1024	768	0	0				0	Content		0	0	146506	2133956104
163	10:58:57.417	00:00:00.163	9	-1024	-768	-1	-1	-1	-1	4	-1024	-768	-1	-1	-1	-1	4		0	0						No media	0	1024	768	0	0				0	Content		0	0	163253	2133972851
180	10:58:57.434	00:00:00.179	10	-1024	-768	-1	-1	-1	-1	4	-1024	-768	-1	-1	-1	-1	4		0	0						No media	0	1024	768	0	0				0	Content		0	0	179874	2133989472
197	10:58:57.451	00:00:00.196	11	-1024	-768	-1	-1	-1	-1	4	-1024	-768	-1	-1	-1	-1	4		0	0						No media	0	1024	768	0	0				0	Content		0	0	196540	2134006138
213	10:58:57.467	00:00:00.213	12	-1024	-768	-1	-1	-1	-1	4	-1024	-768	-1	-1	-1	-1	4		0	0						No media	0	1024	768	0	0				0	Content		0	0	213163	2134022761
230	10:58:57.484	00:00:00.229	13	-1024	-768	-1	-1	-1	-1	4	-1024	-768	-1	-1	-1	-1	4		0	0						No media	0	1024	768	0	0				0	Content		0	0	229910	2134039508
247	10:58:57.501	00:00:00.246	14	-1024	-768	-1	-1	-1	-1	4	-1024	-768	-1	-1	-1	-1	4		0	0						No media	0	1024	768	0	0				0	Content		0	0	246533	2134056131
263	10:58:57.517	00:00:00.263	15	-1024	-768	-1	-1	-1	-1	4	-1024	-768	-1	-1	-1	-1	4		0	0						No media	0	1024	768	0	0				0	Content		0	0	263154	2134072752
280	10:58:57.534	00:00:00.279	16	-1024	-768	-1	-1	-1	-1	4	-1024	-768	-1	-1	-1	-1	4		0	0						No media	0	1024	768	0	0				0	Content		0	0	279776	2134089374
297	10:58:57.551	00:00:00.296	17	-1024	-768	-1	-1	-1	-1	4	-1024	-768	-1	-1	-1	-1	4		0	0						No media	0	1024	768	0	0				0	Content		0	0	296525	2134106123
313	10:58:57.567	00:00:00.313	18	-1024	-768	-1	-1	-1	-1	4	-1024	-768	-1	-1	-1	-1	4		0	0						No media	0	1024	768	0	0				0	Content		0	0	313150	2134122748
330	10:58:57.584	00:00:00.329	19	-1024	-768	-1	-1	-1	-1	4	-1024	-768	-1	-1	-1	-1	4		0	0						No media	0	1024	768	0	0				0	Content		0	0	329772	2134139370
346	10:58:57.600	00:00:00.346	20	-1024	-768	-1	-1	-1	-1	4	-1024	-768	-1	-1	-1	-1	4		0	0						No media	0	1024	768	0	0				0	Content		0	0	346396	2134155994
363	10:58:57.617	00:00:00.363	21	-1024	-768	-1	-1	-1	-1	4	-1024	-768	-1	-1	-1	-1	4		0	0						No media	0	1024	768	0	0				0	Content		0	0	363146	2134172744
380	10:58:57.634	00:00:00.379	22	-1024	-768	-1	-1	-1	-1	4	-1024	-768	-1	-1	-1	-1	4		0	0						No media	0	1024	768	0	0				0	Content		0	0	379769	2134189367
396	10:58:57.650	00:00:00.396	23	-1024	-768	-1	-1	-1	-1	4	-1024	-768	-1	-1	-1	-1	4		0	0						No media	0	1024	768	0	0				0	Content		0	0	396393	2134205991
413	10:58:57.667	00:00:00.413	24	-1024	-768	-1	-1	-1	-1	4	-1024	-768	-1	-1	-1	-1	4		0	0						No media	0	1024	768	0	0				0	Content		0	0	413016	2134222614
430	10:58:57.684	00:00:00.429	25	-1024	-768	-1	-1	-1	-1	4	-1024	-768	-1	-1	-1	-1	4		0	0						No media	0	1024	768	0	0				0	Content		0	0	429730	2134239328
446	10:58:57.700	00:00:00.446	26	-1024	-768	-1	-1	-1	-1	4	-1024	-768	-1	-1	-1	-1	4		0	0						No media	0	1024	768	0	0				0	Content		0	0	446398	2134255996
456	10:58:57.710																				MovieStart	128	0	0	Untertest3.avi
463	10:58:57.717	00:00:00.463	27	-1024	-768	-1	-1	-1	-1	4	-1024	-768	-1	-1	-1	-1	4		0	0						Untertest3.avi	0	880	547	72	111				0	Content		-72	-111	463070	2134272668
480	10:58:57.734	00:00:00.479	28	-1024	-768	-1	-1	-1	-1	4	-1024	-768	-1	-1	-1	-1	4		0	0						Untertest3.avi	0	880	547	72	111				0	Content		-72	-111	479764	2134289362
497	10:58:57.751	00:00:00.496	29	-1024	-768	-1	-1	-1	-1	4	-1024	-768	-1	-1	-1	-1	4		0	0						Untertest3.avi	0	880	547	72	111				0	Content		-72	-111	496598	2134306196
513	10:58:57.767	00:00:00.513	30	-1024	-768	-1	-1	-1	-1	4	-1024	-768	-1	-1	-1	-1	4		0	0						Untertest3.avi	0	880	547	72	111				0	Content		-72	-111	513267	2134322865
530	10:58:57.784	00:00:00.529	31	-1024	-768	-1	-1	-1	-1	4	-1024	-768	-1	-1	-1	-1	4		0	0						Untertest3.avi	0	880	547	72	111				0	Content		-72	-111	529936	2134339534
547	10:58:57.801	00:00:00.546	32	-1024	-768	-1	-1	-1	-1	4	-1024	-768	-1	-1	-1	-1	4		0	0						Untertest3.avi	0	880	547	72	111				0	Content		-72	-111	546889	2134356487
564	10:58:57.818	00:00:00.564	33	-1024	-768	-1	-1	-1	-1	4	-1024	-768	-1	-1	-1	-1	4		0	0						Untertest3.avi	0	880	547	72	111				0	Content		-72	-111	564153	2134373751
582	10:58:57.836	00:00:00.581	34	-1024	-768	-1	-1	-1	-1	4	-1024	-768	-1	-1	-1	-1	4		0	0						Untertest3.avi	0	880	547	72	111				0	Content		-72	-111	581517	2134391115
596	10:58:57.850	00:00:00.596	35	-1024	-768	-1	-1	-1	-1	4	-1024	-768	-1	-1	-1	-1	4		0	0						Untertest3.avi	0	880	547	72	111				0	Content		-72	-111	596390	2134405988
613	10:58:57.867	00:00:00.613	36	-1024	-768	-1	-1	-1	-1	4	-1024	-768	-1	-1	-1	-1	4		0	0						Untertest3.avi	0	880	547	72	111				0	Content		-72	-111	613015	2134422613
630	10:58:57.884	00:00:00.629	37	-1024	-768	-1	-1	-1	-1	4	-1024	-768	-1	-1	-1	-1	4		0	0						Untertest3.avi	0	880	547	72	111				0	Content		-72	-111	629684	2134439282
646	10:58:57.900	00:00:00.646	38	-1024	-768	-1	-1	-1	-1	4	-1024	-768	-1	-1	-1	-1	4		0	0						Untertest3.avi	0	880	547	72	111				0	Content		-72	-111	646267	2134455865
663	10:58:57.917	00:00:00.662	39	-1024	-768	-1	-1	-1	-1	4	-1024	-768	-1	-1	-1	-1	4		0	0						Untertest3.avi	0	880	547	72	111				0	Content		-72	-111	662947	2134472545
680	10:58:57.934	00:00:00.679	40	-1024	-768	-1	-1	-1	-1	4	-1024	-768	-1	-1	-1	-1	4		0	0						Untertest3.avi	0	880	547	72	111				0	Content		-72	-111	679642	2134489240
696	10:58:57.950	00:00:00.696	41	-1024	-768	-1	-1	-1	-1	4	-1024	-768	-1	-1	-1	-1	4		0	0						Untertest3.avi	0	880	547	72	111				0	Content		-72	-111	696268	2134505866
713	10:58:57.967	00:00:00.713	42	-1024	-768	-1	-1	-1	-1	4	-1024	-768	-1	-1	-1	-1	4		0	0						Untertest3.avi	0	880	547	72	111				0	Content		-72	-111	713311	2134522909
730	10:58:57.984	00:00:00.729	43	-1024	-768	-1	-1	-1	-1	4	-1024	-768	-1	-1	-1	-1	4		0	0						Untertest3.avi	0	880	547	72	111				0	Content		-72	-111	729980	2134539578
747	10:58:58.001	00:00:00.746	44	-1024	-768	-1	-1	-1	-1	4	-1024	-768	-1	-1	-1	-1	4		0	0						Untertest3.avi	0	880	547	72	111				0	Content		-72	-111	746649	2134556247
764	10:58:58.018	00:00:00.764	45	-1024	-768	-1	-1	-1	-1	4	-1024	-768	-1	-1	-1	-1	4		0	0						Untertest3.avi	0	880	547	72	111				0	Content		-72	-111	764144	2134573742
781	10:58:58.035	00:00:00.781	46	-1024	-768	-1	-1	-1	-1	4	-1024	-768	-1	-1	-1	-1	4		0	0						Untertest3.avi	0	880	547	72	111				0	Content		-72	-111	781391	2134590989
796	10:58:58.050	00:00:00.796	47	-1024	-768	-1	-1	-1	-1	4	-1024	-768	-1	-1	-1	-1	4		0	0						Untertest3.avi	0	880	547	72	111				0	Content		-72	-111	796263	2134605861
813	10:58:58.067	00:00:00.812	48	-1024	-768	-1	-1	-1	-1	4	-1024	-768	-1	-1	-1	-1	4		0	0						Untertest3.avi	0	880	547	72	111				0	Content		-72	-111	812888	2134622486
830	10:58:58.084	00:00:00.829	49	-1024	-768	-1	-1	-1	-1	4	-1024	-768	-1	-1	-1	-1	4		0	0						Untertest3.avi	0	880	547	72	111				0	Content		-72	-111	829544	2134639142
846	10:58:58.100	00:00:00.846	50	-1024	-768	-1	-1	-1	-1	4	-1024	-768	-1	-1	-1	-1	4		0	0						Untertest3.avi	0	880	547	72	111				0	Content		-72	-111	846213	2134655811
863	10:58:58.117	00:00:00.862	51	-1024	-768	-1	-1	-1	-1	4	-1024	-768	-1	-1	-1	-1	4		0	0						Untertest3.avi	0	880	547	72	111				0	Content		-72	-111	862824	2134672422
880	10:58:58.134	00:00:00.879	52	-1024	-768	-1	-1	-1	-1	4	-1024	-768	-1	-1	-1	-1	4		0	0						Untertest3.avi	0	880	547	72	111				0	Content		-72	-111	879519	2134689117
896	10:58:58.150	00:00:00.896	53	-1024	-768	-1	-1	-1	-1	4	-1024	-768	-1	-1	-1	-1	4		0	0						Untertest3.avi	0	880	547	72	111				0	Content		-72	-111	896353	2134705951
913	10:58:58.167	00:00:00.913	54	-1024	-768	-1	-1	-1	-1	4	-1024	-768	-1	-1	-1	-1	4		0	0						Untertest3.avi	0	880	547	72	111				0	Content		-72	-111	913022	2134722620
930	10:58:58.184	00:00:00.929	55	-1024	-768	-1	-1	-1	-1	4	-1024	-768	-1	-1	-1	-1	4		0	0						Untertest3.avi	0	880	547	72	111				0	Content		-72	-111	929691	2134739289
947	10:58:58.201	00:00:00.946	56	-1024	-768	-1	-1	-1	-1	4	-1024	-768	-1	-1	-1	-1	4		0	0						Untertest3.avi	0	880	547	72	111				0	Content		-72	-111	946647	2134756245
963	10:58:58.217	00:00:00.962	57	-1024	-768	-1	-1	-1	-1	4	-1024	-768	-1	-1	-1	-1	4		0	0						Untertest3.avi	0	880	547	72	111				0	Content		-72	-111	962770	2134772368
979	10:58:58.233	00:00:00.979	58	-1024	-768	-1	-1	-1	-1	4	-1024	-768	-1	-1	-1	-1	4		0	0						Untertest3.avi	0	880	547	72	111				0	Content		-72	-111	979394	2134788992
996	10:58:58.250	00:00:00.996	59	987,088	349,1387	0,607126	0,4768231	422,0699	3,609878	0	754,6905	375,1374	0,4541866	0,5255806	422,0699	3,852899	0	2	871	362						Untertest3.avi	0	880	547	72	111	848	207	83	0	Content		799	251	996018	2134805616
1013	10:58:58.267	00:00:01.012	60	894,8489	297,1742	0,6010479	0,4755954	448,0512	3,882655	0	-1024	-768	-1	-1	-1	-1	4	2	895	297						Untertest3.avi	0	880	547	72	111	848	207	83	0	Content		823	186	1012768	2134822366
1029	10:58:58.283	00:00:01.029	61	-1024	-768	-1	-1	-1	-1	4	-1024	-768	-1	-1	-1	-1	4	2	0	0						Untertest3.avi	0	880	547	72	111	848	207	83	0	Content		-72	-111	1029395	2134838993
1046	10:58:58.300	00:00:01.046	62	1092,807	275,137	0,6042808	0,475217	448,0512	3,815464	0	797,4241	360,5052	0,4565101	0,5215081	422,0699	3,752464	0	2	945	318						Untertest3.avi	0	880	547	72	111	848	207	83	0	Content		873	207	1046020	2134855618
1063	10:58:58.317	00:00:01.062	63	-1024	-768	-1	-1	-1	-1	4	-1024	-768	-1	-1	-1	-1	4	2	0	0						Untertest3.avi	0	880	547	72	111	848	207	83	0	Content		-72	-111	1062643	2134872241
1079	10:58:58.333	00:00:01.079	64	1068,946	239,7037	0,6451144	0,4749347	448,0501	3,788992	3	946,085	325,345	0,6353025	0,4750099	422,0679	3,551655	1	3	946	325						Untertest3.avi	0	880	547	72	111	906	214	150	0	Content		874	214	1079415	2134889013
1096	10:58:58.350	00:00:01.096	65	-1024	-768	-1	-1	-1	-1	4	-1024	-768	-1	-1	-1	-1	4	3	0	0						Untertest3.avi	0	880	547	72	111	906	214	150	0	Content		-72	-111	1096064	2134905662
1113	10:58:58.367	00:00:01.112	66	-1024	-768	-1	-1	-1	-1	4	-1024	-768	-1	-1	-1	-1	4	3	0	0						Untertest3.avi	0	880	547	72	111	906	214	150	0	Content		-72	-111	1112733	2134922331
1129	10:58:58.383	00:00:01.129	67	-1024	-768	-1	-1	-1	-1	4	-1024	-768	-1	-1	-1	-1	4	3	0	0						Untertest3.avi	0	880	547	72	111	906	214	150	0	Content		-72	-111	1129365	2134938963
1146	10:58:58.400	00:00:01.145	68	-1024	-768	-1	-1	-1	-1	4	-1024	-768	-1	-1	-1	-1	4	3	0	0						Untertest3.avi	0	880	547	72	111	906	214	150	0	Content		-72	-111	1145974	2134955572
1163	10:58:58.417	00:00:01.162	69	1012,979	156,638	0,6040576	0,4768015	448,0512	3,07241	0	-1024	-768	-1	-1	-1	-1	4	3	1013	157						Untertest3.avi	0	880	547	72	111	906	214	150	0	Content		941	46	1162725	2134972323
1179	10:58:58.433	00:00:01.179	70	-1024	-768	-1	-1	-1	-1	4	855,1707	235,3396	0,4461529	0,5228476	455,6388	3,367808	0	3	855	235						Untertest3.avi	0	880	547	72	111	906	214	150	0	Content		783	124	1179366	2134988964
1196	10:58:58.450	00:00:01.195	71	875,1396	465,365	0,6129402	0,4797937	382,912	3,007919	0	1145,258	264,9979	0,4442417	0,5263026	455,6423	3,711138	0	3	1010	365						Untertest3.avi	0	880	547	72	111	906	214	150	0	Content		938	254	1195985	2135005583
1213	10:58:58.467	00:00:01.212	72	1212,651	472,0661	0,6110869	0,4820452	385,4531	3,508985	0	-1024	-768	-1	-1	-1	-1	4	3	1213	472						Untertest3.avi	0	880	547	72	111	906	214	150	0	Content		1141	361	1212609	2135022207
1229	10:58:58.483	00:00:01.229	73	-1024	-768	-1	-1	-1	-1	4	-1024	-768	-1	-1	-1	-1	4		0	0						Untertest3.avi	0	880	547	72	111				0	Content		-72	-111	1229370	2135038968
1246	10:58:58.500	00:00:01.245	74	-1024	-768	-1	-1	-1	-1	4	-1024	-768	-1	-1	-1	-1	4		0	0						Untertest3.avi	0	880	547	72	111				0	Content		-72	-111	1245985	2135055583
1263	10:58:58.517	00:00:01.262	75	-1024	-768	-1	-1	-1	-1	4	-1024	-768	-1	-1	-1	-1	4		0	0						Untertest3.avi	0	880	547	72	111				0	Content		-72	-111	1262610	2135072208
1279	10:58:58.533	00:00:01.279	76	-1024	-768	-1	-1	-1	-1	4	-1024	-768	-1	-1	-1	-1	4		0	0						Untertest3.avi	0	880	547	72	111				0	Content		-72	-111	1279291	2135088889
1296	10:58:58.550	00:00:01.295	77	-1024	-768	-1	-1	-1	-1	4	-1024	-768	-1	-1	-1	-1	4		0	0						Untertest3.avi	0	880	547	72	111				0	Content		-72	-111	1295960	2135105558
1313	10:58:58.567	00:00:01.312	78	-1024	-768	-1	-1	-1	-1	4	-1024	-768	-1	-1	-1	-1	4		0	0						Untertest3.avi	0	880	547	72	111				0	Content		-72	-111	1312608	2135122206
1329	10:58:58.583	00:00:01.329	79	-1024	-768	-1	-1	-1	-1	4	-1024	-768	-1	-1	-1	-1	4		0	0						Untertest3.avi	0	880	547	72	111				0	Content		-72	-111	1329234	2135138832
1346	10:58:58.600	00:00:01.345	80	-1024	-768	-1	-1	-1	-1	4	-1024	-768	-1	-1	-1	-1	4		0	0						Untertest3.avi	0	880	547	72	111				0	Content		-72	-111	1345859	2135155457
1363	10:58:58.617	00:00:01.362	81	-1024	-768	-1	-1	-1	-1	4	-1024	-768	-1	-1	-1	-1	4		0	0						Untertest3.avi	0	880	547	72	111				0	Content		-72	-111	1362607	2135172205
1379	10:58:58.633	00:00:01.379	82	-1024	-768	-1	-1	-1	-1	4	-1024	-768	-1	-1	-1	-1	4		0	0						Untertest3.avi	0	880	547	72	111				0	Content		-72	-111	1379235	2135188833
1396	10:58:58.650	00:00:01.395	83	-1024	-768	-1	-1	-1	-1	4	-1024	-768	-1	-1	-1	-1	4		0	0						Untertest3.avi	0	880	547	72	111				0	Content		-72	-111	1395858	2135205456
1412	10:58:58.666	00:00:01.412	84	-1024	-768	-1	-1	-1	-1	4	-1024	-768	-1	-1	-1	-1	4		0	0						Untertest3.avi	0	880	547	72	111				0	Content		-72	-111	1412483	2135222081
1429	10:58:58.683	00:00:01.429	85	-1024	-768	-1	-1	-1	-1	4	-1024	-768	-1	-1	-1	-1	4		0	0						Untertest3.avi	0	880	547	72	111				0	Content		-72	-111	1429235	2135238833
1446	10:58:58.700	00:00:01.445	86	-1024	-768	-1	-1	-1	-1	4	-1024	-768	-1	-1	-1	-1	4		0	0						Untertest3.avi	0	880	547	72	111				0	Content		-72	-111	1445860	2135255458
1462	10:58:58.716	00:00:01.462	87	-1024	-768	-1	-1	-1	-1	4	-1024	-768	-1	-1	-1	-1	4		0	0						Untertest3.avi	0	880	547	72	111				0	Content		-72	-111	1462484	2135272082
1479	10:58:58.733	00:00:01.479	88	-1024	-768	-1	-1	-1	-1	4	-1024	-768	-1	-1	-1	-1	4		0	0						Untertest3.avi	0	880	547	72	111				0	Content		-72	-111	1479109	2135288707
1496	10:58:58.750	00:00:01.495	89	-1024	-768	-1	-1	-1	-1	4	-1024	-768	-1	-1	-1	-1	4		0	0						Untertest3.avi	0	880	547	72	111				0	Content		-72	-111	1495860	2135305458
1512	10:58:58.766	00:00:01.512	90	-1024	-768	-1	-1	-1	-1	4	-1024	-768	-1	-1	-1	-1	4		0	0						Untertest3.avi	0	880	547	72	111				0	Content		-72	-111	1512484	2135322082
1531	10:58:58.785	00:00:01.530	91	-1024	-768	-1	-1	-1	-1	4	-1024	-768	-1	-1	-1	-1	4		0	0						Untertest3.avi	0	880	547	72	111				0	Content		-72	-111	1530932	2135340530
1546	10:58:58.800	00:00:01.545	92	-1024	-768	-1	-1	-1	-1	4	-1024	-768	-1	-1	-1	-1	4		0	0						Untertest3.avi	0	880	547	72	111				0	Content		-72	-111	1545857	2135355455
1562	10:58:58.816	00:00:01.562	93	-1024	-768	-1	-1	-1	-1	4	-1024	-768	-1	-1	-1	-1	4		0	0						Untertest3.avi	0	880	547	72	111				0	Content		-72	-111	1562485	2135372083
1579	10:58:58.833	00:00:01.579	94	-1024	-768	-1	-1	-1	-1	4	-1024	-768	-1	-1	-1	-1	4		0	0						Untertest3.avi	0	880	547	72	111				0	Content		-72	-111	1579246	2135388844
1596	10:58:58.850	00:00:01.595	95	-1024	-768	-1	-1	-1	-1	4	-1024	-768	-1	-1	-1	-1	4		0	0						Untertest3.avi	0	880	547	72	111				0	Content		-72	-111	1595862	2135405460
1612	10:58:58.866	00:00:01.612	96	-1024	-768	-1	-1	-1	-1	4	-1024	-768	-1	-1	-1	-1	4		0	0						Untertest3.avi	0	880	547	72	111				0	Content		-72	-111	1612487	2135422085
1629	10:58:58.883	00:00:01.629	97	-1024	-768	-1	-1	-1	-1	4	-1024	-768	-1	-1	-1	-1	4		0	0						Untertest3.avi	0	880	547	72	111				0	Content		-72	-111	1629112	2135438710
1646	10:58:58.900	00:00:01.646	98	-1024	-768	-1	-1	-1	-1	4	-1024	-768	-1	-1	-1	-1	4		0	0						Untertest3.avi	0	880	547	72	111				0	Content		-72	-111	1646181	2135455779
1662	10:58:58.916	00:00:01.662	99	707,1655	221,639	0,6242679	0,4571905	396,0632	3,064794	3	643,5638	258,8049	0,549287	0,4749736	393,7766	3,14682	1	4	644	259						Untertest3.avi	0	880	547	72	111	621	98	117	0	Content		572	148	1662474	2135472072
1679	10:58:58.933	00:00:01.678	100	683,8609	266,8707	0,6240519	0,4563741	384,4823	3,052427	0	-1024	-768	-1	-1	-1	-1	4	4	684	267						Untertest3.avi	0	880	547	72	111	621	98	117	0	Content		612	156	1678987	2135488585
1696	10:58:58.950	00:00:01.695	101	674,881	274,8586	0,624707	0,4559475	384,7406	3,021158	0	612,101	207,1392	0,4722117	0,4926467	393,7766	3,275865	0	4	643	241						Untertest3.avi	0	880	547	72	111	621	98	117	0	Content		571	130	1695737	2135505335
1712	10:58:58.966	00:00:01.712	102	628,3067	267,3531	0,6244661	0,4557574	382,3428	3,07948	0	599,7932	125,5925	0,4643012	0,4908535	418,4885	3,532767	0	4	614	196						Untertest3.avi	0	880	547	72	111	621	98	117	0	Content		542	85	1712365	2135521963
1729	10:58:58.983	00:00:01.728	103	1002,482	166,5278	0,6302453	0,4550085	394,2562	3,268165	0	-1024	-768	-1	-1	-1	-1	4	4	1002	167						Untertest3.avi	0	880	547	72	111	621	98	117	0	Content		930	56	1728991	2135538589
1746	10:58:59.000	00:00:01.745	104	702,0704	218,1665	0,6316333	0,454307	396,5637	3,427758	0	-1024	-768	-1	-1	-1	-1	4	4	702	218						Untertest3.avi	0	880	547	72	111	621	98	117	0	Content		630	107	1745741	2135555339
1762	10:58:59.016	00:00:01.762	105	722,7316	199,9455	0,6338997	0,4541107	400,8181	3,422781	0	-1024	-768	-1	-1	-1	-1	4	4	723	200						Untertest3.avi	0	880	547	72	111	621	98	117	0	Content		651	89	1762366	2135571964
1779	10:58:59.033	00:00:01.778	106	708,4135	209,3217	0,6328042	0,4537742	397,9222	3,419594	0	771,6804	92,63487	0,4673736	0,4881793	418,4885	3,57216	0	5	740	151						Untertest3.avi	0	880	547	72	111	538	96	217	0	Content		668	40	1778993	2135588591
1796	10:58:59.050	00:00:01.795	107	686,6755	246,8082	0,6275968	0,4545115	385,0301	3,199383	0	55,37408	51,20882	0,4588459	0,487464	418,4885	3,463917	0	5	371	149						Untertest3.avi	0	880	547	72	111	538	96	217	0	Content		299	38	1795616	2135605214
1812	10:58:59.066	00:00:01.812	108	714,8011	217,6161	0,6337634	0,4533766	398,9811	3,441737	0	-1024	-768	-1	-1	-1	-1	4	5	715	218						Untertest3.avi	0	880	547	72	111	538	96	217	0	Content		643	107	1812371	2135621969
1829	10:58:59.083	00:00:01.828	109	679,79	242,9706	0,6295065	0,4534279	389,2243	3,276564	0	62,55038	34,95089	0,4588221	0,486948	418,4885	3,535531	0	5	371	139						Untertest3.avi	0	880	547	72	111	538	96	217	0	Content		299	28	1828994	2135638592
1846	10:58:59.100	00:00:01.845	110	408,6294	291,9397	0,6222451	0,4538645	372,6827	3,039316	0	615,5176	225,8151	0,477418	0,4863754	385,3097	3,177464	0	5	512	259						Untertest3.avi	0	880	547	72	111	538	96	217	0	Content		440	148	1845618	2135655216
1862	10:58:59.116	00:00:01.862	111	691,7042	237,5948	0,6310998	0,4529796	393,6607	3,302238	0	-1024	-768	-1	-1	-1	-1	4	5	692	238						Untertest3.avi	0	880	547	72	111	538	96	217	0	Content		620	127	1862247	2135671845
1879	10:58:59.133	00:00:01.878	112	714,6762	224,2826	0,631776	0,4526588	395,9742	3,334439	0	-1024	-768	-1	-1	-1	-1	4	5	715	224						Untertest3.avi	0	880	547	72	111	538	96	217	0	Content		643	113	1878916	2135688514
1896	10:58:59.150	00:00:01.895	113	699,3927	222,2555	0,6320546	0,4525495	397,6324	3,299065	0	-1024	-768	-1	-1	-1	-1	4	5	699	222						Untertest3.avi	0	880	547	72	111	538	96	217	0	Content		627	111	1895541	2135705139
1912	10:58:59.166	00:00:01.912	114	570,6768	214,3753	0,6212556	0,4542565	397,6349	3,14935	0	598,7928	231,0516	0,4751087	0,4859821	386,7263	3,33645	0	5	585	223						Untertest3.avi	0	880	547	72	111	538	96	217	0	Content		513	112	1912166	2135721764
1929	10:58:59.183	00:00:01.928	115	644,1327	210,2277	0,6311724	0,4522258	396,6664	3,213951	0	-1024	-768	-1	-1	-1	-1	4	5	644	210						Untertest3.avi	0	880	547	72	111	538	96	217	0	Content		572	99	1928914	2135738512
1946	10:58:59.200	00:00:01.945	116	615,9113	194,4207	0,6336672	0,4515603	401,4005	3,250576	0	-1024	-768	-1	-1	-1	-1	4	5	616	194						Untertest3.avi	0	880	547	72	111	538	96	217	0	Content		544	83	1945542	2135755140
1962	10:58:59.216	00:00:01.962	117	45,53651	140,8896	0,6143252	0,4530948	401,4004	3,077273	0	594,6744	195,2072	0,47632	0,4854496	386,7263	3,167421	0	5	320	168						Untertest3.avi	0	880	547	72	111	538	96	217	0	Content		248	57	1962168	2135771766
1979	10:58:59.233	00:00:01.978	118	603,6985	204,2845	0,6311734	0,4513743	397,144	3,212032	0	-1024	-768	-1	-1	-1	-1	4	5	604	204						Untertest3.avi	0	880	547	72	111	538	96	217	0	Content		532	93	1978792	2135788390
1996	10:58:59.250	00:00:01.995	119	598,2154	161,1402	0,634348	0,4515417	406,2095	3,257279	0	-1024	-768	-1	-1	-1	-1	4	6	598	161						Untertest3.avi	0	880	547	72	111	526	50	100	0	Content		526	50	1995543	2135805141
2012	10:58:59.266	00:00:02.012	120	-1024	-768	-1	-1	-1	-1	4	-1024	-768	-1	-1	-1	-1	4	6	0	0						Untertest3.avi	0	880	547	72	111	526	50	100	0	Content		-72	-111	2012170	2135821768
2029	10:58:59.283	00:00:02.028	121	626,8301	163,4704	0,6351489	0,4523478	409,1073	3,202433	0	-1024	-768	-1	-1	-1	-1	4	6	627	163						Untertest3.avi	0	880	547	72	111	526	50	100	0	Content		555	52	2028793	2135838391
2045	10:58:59.299	00:00:02.045	122	611,2425	177,1846	0,6324966	0,4529742	402,4226	3,131079	0	-1024	-768	-1	-1	-1	-1	4	6	611	177						Untertest3.avi	0	880	547	72	111	526	50	100	0	Content		539	66	2045432	2135855030
2062	10:58:59.316	00:00:02.062	123	43,92248	149,3075	0,6127889	0,4553264	402,4258	3,002535	0	-1024	-768	-1	-1	-1	-1	4	6	44	149						Untertest3.avi	0	880	547	72	111	526	50	100	0	Content		-28	38	2062170	2135871768
2079	10:58:59.333	00:00:02.078	124	-1024	-768	-1	-1	-1	-1	4	-1024	-768	-1	-1	-1	-1	4	6	0	0						Untertest3.avi	0	880	547	72	111	526	50	100	0	Content		-72	-111	2078793	2135888391
2095	10:58:59.349	00:00:02.095	125	626,9089	207,6437	0,6305248	0,4540827	398,2992	3,085585	0	-1024	-768	-1	-1	-1	-1	4	7	627	208						Untertest3.avi	0	880	547	72	111	555	97	117	0	Content		555	97	2095476	2135905074
2112	10:58:59.366	00:00:02.112	126	-1024	-768	-1	-1	-1	-1	4	-1024	-768	-1	-1	-1	-1	4	7	0	0						Untertest3.avi	0	880	547	72	111	555	97	117	0	Content		-72	-111	2112048	2135921646
2129	10:58:59.383	00:00:02.128	127	623,0295	193,796	0,6308014	0,45295	399,8377	3,073707	0	-1024	-768	-1	-1	-1	-1	4	7	623	194						Untertest3.avi	0	880	547	72	111	555	97	117	0	Content		551	83	2128795	2135938393
2145	10:58:59.399	00:00:02.145	128	-1024	-768	-1	-1	-1	-1	4	-1024	-768	-1	-1	-1	-1	4	7	0	0						Untertest3.avi	0	880	547	72	111	555	97	117	0	Content		-72	-111	2145432	2135955030
2162	10:58:59.416	00:00:02.162	129	-1024	-768	-1	-1	-1	-1	4	-1024	-768	-1	-1	-1	-1	4	7	0	0						Untertest3.avi	0	880	547	72	111	555	97	117	0	Content		-72	-111	2162044	2135971642
2179	10:58:59.433	00:00:02.178	130	639,1995	204,5878	0,6217853	0,4515814	397,6911	2,936987	0	-1024	-768	-1	-1	-1	-1	4	7	639	205						Untertest3.avi	0	880	547	72	111	555	97	117	0	Content		567	94	2178791	2135988389
2195	10:58:59.449	00:00:02.195	131	605,5239	221,7846	0,6269514	0,4502244	391,1949	2,982158	0	-1024	-768	-1	-1	-1	-1	4	7	606	222						Untertest3.avi	0	880	547	72	111	555	97	117	0	Content		534	111	2195427	2136005025
2212	10:58:59.466	00:00:02.212	132	628,9551	217,4476	0,6235338	0,4516292	391,1993	2,841137	0	-1024	-768	-1	-1	-1	-1	4	8	629	217						Untertest3.avi	0	880	547	72	111	553	33	600	0	Content		557	106	2212043	2136021641
2229	10:58:59.483	00:00:02.228	133	601,3535	176,0594	0,6310291	0,4505776	400,8432	3,075352	0	-1024	-768	-1	-1	-1	-1	4	8	601	176						Untertest3.avi	0	880	547	72	111	553	33	600	0	Content		529	65	2228669	2136038267
2245	10:58:59.499	00:00:02.245	134	638,9338	115,7375	0,6215591	0,4529043	400,8431	2,941741	0	-1024	-768	-1	-1	-1	-1	4	8	639	116						Untertest3.avi	0	880	547	72	111	553	33	600	0	Content		567	5	2245427	2136055025
2262	10:58:59.516	00:00:02.262	135	628,2017	131,752	0,6305016	0,4524387	398,2805	3,093847	0	-1024	-768	-1	-1	-1	-1	4	8	628	132						Untertest3.avi	0	880	547	72	111	553	33	600	0	Content		556	21	2262040	2136071638
2279	10:58:59.533	00:00:02.278	136	-1024	-768	-1	-1	-1	-1	4	-1024	-768	-1	-1	-1	-1	4	8	0	0						Untertest3.avi	0	880	547	72	111	553	33	600	0	Content		-72	-111	2278697	2136088295
2295	10:58:59.549	00:00:02.295	137	-1024	-768	-1	-1	-1	-1	4	-1024	-768	-1	-1	-1	-1	4	8	0	0						Untertest3.avi	0	880	547	72	111	553	33	600	0	Content		-72	-111	2295366	2136104964
2312	10:58:59.566	00:00:02.311	138	614,2565	174,8727	0,6284888	0,4559514	391,7606	3,102998	0	625,1729	106,4151	0,4736157	0,4900896	394,9474	3,32918	0	8	620	141						Untertest3.avi	0	880	547	72	111	553	33	600	0	Content		548	30	2311989	2136121587
2329	10:58:59.583	00:00:02.328	139	628,4047	188,9132	0,6265576	0,4573514	385,772	2,979859	0	-1024	-768	-1	-1	-1	-1	4	8	628	189						Untertest3.avi	0	880	547	72	111	553	33	600	0	Content		556	78	2328614	2136138212
2345	10:58:59.599	00:00:02.345	140	558,0519	208,9451	0,6257691	0,4576902	384,0025	2,927732	0	552,2002	66,0372	0,4747771	0,4923164	391,029	3,252829	0	8	555	137						Untertest3.avi	0	880	547	72	111	553	33	600	0	Content		483	26	2345365	2136154963
2362	10:58:59.616	00:00:02.361	141	616,9999	172,6659	0,6298258	0,457087	392,7831	3,04906	0	487,3868	147,3701	0,4735851	0,4905667	392,6597	3,191378	0	8	552	160						Untertest3.avi	0	880	547	72	111	553	33	600	0	Content		480	49	2361991	2136171589
2379	10:58:59.633	00:00:02.378	142	558,9012	186,7662	0,6263611	0,4576805	385,4527	2,941174	0	478,9752	150,0361	0,4736309	0,4902395	393,782	3,246311	0	8	519	168						Untertest3.avi	0	880	547	72	111	553	33	600	0	Content		447	57	2378619	2136188217
2395	10:58:59.649	00:00:02.395	143	937,7256	72,73248	0,6318896	0,4576819	396,3644	3,137871	0	604,7747	136,2941	0,4758566	0,4905564	393,5198	3,172873	0	8	771	105						Untertest3.avi	0	880	547	72	111	553	33	600	0	Content		699	-6	2395243	2136204841
2412	10:58:59.666	00:00:02.411	144	620,2322	142,902	0,6348273	0,4573802	402,9223	3,068146	0	-1024	-768	-1	-1	-1	-1	4	8	620	143						Untertest3.avi	0	880	547	72	111	553	33	600	0	Content		548	32	2411996	2136221594
2429	10:58:59.683	00:00:02.428	145	627,4436	184,9579	0,6284564	0,4588691	386,6212	2,908279	0	595,2509	77,37582	0,4719962	0,4914255	405,2443	3,367595	0	8	611	131						Untertest3.avi	0	880	547	72	111	553	33	600	0	Content		539	20	2428621	2136238219
2445	10:58:59.699	00:00:02.445	146	581,6135	174,964	0,62778	0,4600353	385,9233	2,912753	0	629,7959	76,43291	0,4729518	0,4918572	405,2443	3,394615	0	8	606	126						Untertest3.avi	0	880	547	72	111	553	33	600	0	Content		534	15	2445249	2136254847
2462	10:58:59.716	00:00:02.461	147	614,6698	178,7847	0,6286703	0,4609643	387,0833	2,968916	0	560,8538	231,112	0,479568	0,4909654	384,5876	3,175721	0	8	588	205						Untertest3.avi	0	880	547	72	111	553	33	600	0	Content		516	94	2461873	2136271471
2479	10:58:59.733	00:00:02.478	148	619,632	176,575	0,6285873	0,4620413	387,0615	2,973764	0	-1024	-768	-1	-1	-1	-1	4	8	620	177						Untertest3.avi	0	880	547	72	111	553	33	600	0	Content		548	66	2478625	2136288223
2495	10:58:59.749	00:00:02.495	149	604,131	183,7437	0,6286471	0,4631371	387,36	2,964587	0	-1024	-768	-1	-1	-1	-1	4	8	604	184						Untertest3.avi	0	880	547	72	111	553	33	600	0	Content		532	73	2495248	2136304846
2512	10:58:59.766	00:00:02.511	150	598,9259	162,609	0,6283767	0,4649998	386,0174	3,015059	0	1176,279	26,81598	0,487258	0,4954662	384,5876	3,511114	0	8	888	95						Untertest3.avi	0	880	547	72	111	553	33	600	0	Content		816	-16	2511875	2136321473
2529	10:58:59.783	00:00:02.528	151	631,1234	182,677	0,6290693	0,4652915	386,9861	3,001874	0	523,85	180,0347	0,4791404	0,4959648	384,5876	3,205542	0	8	577	181						Untertest3.avi	0	880	547	72	111	553	33	600	0	Content		505	70	2528625	2136338223
2545	10:58:59.799	00:00:02.545	152	924,3604	68,28513	0,6334008	0,4659368	397,1249	3,177808	0	556,3932	-95,52392	0,4601968	0,4965427	445,0248	3,761887	0	8	740	-14						Untertest3.avi	0	880	547	72	111	553	33	600	0	Content		668	-125	2545253	2136354851
2562	10:58:59.816	00:00:02.561	153	637,0313	188,0864	0,6291979	0,4664811	387,1808	2,932181	0	535,1552	25,47938	0,4667388	0,4966812	422,6377	3,490058	0	8	586	107						Untertest3.avi	0	880	547	72	111	553	33	600	0	Content		514	-4	2561878	2136371476
2579	10:58:59.833	00:00:02.578	154	630,4501	178,49	0,6296222	0,4672757	387,1808	2,995715	0	-1024	-768	-1	-1	-1	-1	4	8	630	178						Untertest3.avi	0	880	547	72	111	553	33	600	0	Content		558	67	2578504	2136388102
2595	10:58:59.849	00:00:02.595	155	631,7707	194,1396	0,6299663	0,4655661	387,6162	3,02836	0	647,6605	130,0584	0,4776378	0,4951349	395,8413	3,259788	0	8	640	162						Untertest3.avi	0	880	547	72	111	553	33	600	0	Content		568	51	2595264	2136404862
2612	10:58:59.866	00:00:02.611	156	667,2953	157,606	0,6360175	0,4638413	400,0267	3,097713	0	618,5398	15,21726	0,4709836	0,4944561	415,9083	3,544509	0	8	643	86						Untertest3.avi	0	880	547	72	111	553	33	600	0	Content		571	-25	2611885	2136421483
2629	10:58:59.883	00:00:02.628	157	652,2161	153,2735	0,6348197	0,4630897	395,7993	3,065016	0	512,9249	138,5183	0,4770907	0,4926742	396,5965	3,312215	0	8	583	146						Untertest3.avi	0	880	547	72	111	553	33	600	0	Content		511	35	2628507	2136438105
2645	10:58:59.899	00:00:02.645	158	640,991	189,7904	0,6321725	0,4628796	387,7432	2,921966	0	649,5722	103,6704	0,4796887	0,4922147	396,5966	3,400172	0	8	645	147						Untertest3.avi	0	880	547	72	111	553	33	600	0	Content		573	36	2645134	2136454732
2662	10:58:59.916	00:00:02.661	159	965,6754	60,67455	0,6372396	0,462589	397,826	3,212257	0	636,2256	130,8131	0,4810505	0,4911323	395,0568	3,400659	0	8	801	96						Untertest3.avi	0	880	547	72	111	553	33	600	0	Content		729	-15	2661885	2136471483
2679	10:58:59.933	00:00:02.678	160	660,1583	132,5869	0,6399556	0,4619207	402,7723	3,08159	0	13,84085	0,9956564	0,4735194	0,4909565	395,0568	3,562865	0	8	337	67						Untertest3.avi	0	880	547	72	111	553	33	600	0	Content		265	-44	2678510	2136488108
2695	10:58:59.949	00:00:02.695	161	620,0029	167,3078	0,6343321	0,4630054	387,4718	2,947777	0	-1024	-768	-1	-1	-1	-1	4	8	620	167						Untertest3.avi	0	880	547	72	111	553	33	600	0	Content		548	56	2695139	2136504737
2712	10:58:59.966	00:00:02.711	162	629,45	168,368	0,6349006	0,4633138	387,3977	2,973314	0	-1024	-768	-1	-1	-1	-1	4	8	629	168						Untertest3.avi	0	880	547	72	111	553	33	600	0	Content		557	57	2711761	2136521359
2729	10:58:59.983	00:00:02.728	163	661,1997	29,4069	0,6357524	0,463288	400,9809	3,316623	0	-1024	-768	-1	-1	-1	-1	4	8	661	29						Untertest3.avi	0	880	547	72	111	553	33	600	0	Content		589	-82	2728513	2136538111
2745	10:58:59.999	00:00:02.745	164	586,9162	103,4192	0,6314136	0,4651939	401,162	3,119817	0	659,3154	57,24176	0,4801442	0,4905168	404,8576	3,512135	0	8	623	80						Untertest3.avi	0	880	547	72	111	553	33	600	0	Content		551	-31	2745139	2136554737
2762	10:59:00.016	00:00:02.761	165	634,6498	180,8333	0,6357565	0,4642726	387,2771	3,011073	0	-1024	-768	-1	-1	-1	-1	4	8	635	181						Untertest3.avi	0	880	547	72	111	553	33	600	0	Content		563	70	2761764	2136571362
2778	10:59:00.032	00:00:02.778	166	628,0197	167,7732	0,6352563	0,4649546	386,036	3,008548	0	-1024	-768	-1	-1	-1	-1	4	8	628	168						Untertest3.avi	0	880	547	72	111	553	33	600	0	Content		556	57	2778392	2136587990
2795	10:59:00.049	00:00:02.795	167	656,3769	187,866	0,6356841	0,4644837	387,4334	2,985363	0	-1024	-768	-1	-1	-1	-1	4	8	656	188						Untertest3.avi	0	880	547	72	111	553	33	600	0	Content		584	77	2795141	2136604739
2812	10:59:00.066	00:00:02.811	168	608,2382	148,3232	0,632876	0,4642015	387,4335	2,86892	0	32,76014	-126,847	0,4704108	0,4903982	404,8577	3,623247	0	9	320	11						Untertest3.avi	0	880	547	72	111	84	-414	317	0	Content		248	-100	2811769	2136621367
2828	10:59:00.082	00:00:02.828	169	-1024	-768	-1	-1	-1	-1	4	106,5442	-308,3661	0,4703209	0,4896545	404,8577	3,752195	0	9	107	-308						Untertest3.avi	0	880	547	72	111	84	-414	317	0	Content		35	-419	2828393	2136637991
2845	10:59:00.099	00:00:02.845	170	160,0822	-146,8523	0,6251527	0,4644795	387,4334	3,356708	0	103,4639	-448,9814	0,4698482	0,4895495	404,8577	3,834752	0	9	132	-298						Untertest3.avi	0	880	547	72	111	84	-414	317	0	Content		60	-409	2845017	2136654615
2862	10:59:00.116	00:00:02.861	171	-1024	-768	-1	-1	-1	-1	4	-1024	-768	-1	-1	-1	-1	4	9	0	0						Untertest3.avi	0	880	547	72	111	84	-414	317	0	Content		-72	-111	2861768	2136671366
2878	10:59:00.132	00:00:02.878	172	-1024	-768	-1	-1	-1	-1	4	-1024	-768	-1	-1	-1	-1	4	9	0	0						Untertest3.avi	0	880	547	72	111	84	-414	317	0	Content		-72	-111	2878395	2136687993
2895	10:59:00.149	00:00:02.895	173	-1024	-768	-1	-1	-1	-1	4	-1024	-768	-1	-1	-1	-1	4	9	0	0						Untertest3.avi	0	880	547	72	111	84	-414	317	0	Content		-72	-111	2895016	2136704614
2912	10:59:00.166	00:00:02.911	174	-1024	-768	-1	-1	-1	-1	4	-1024	-768	-1	-1	-1	-1	4	9	0	0						Untertest3.avi	0	880	547	72	111	84	-414	317	0	Content		-72	-111	2911685	2136721283
2928	10:59:00.182	00:00:02.928	175	-1024	-768	-1	-1	-1	-1	4	-1024	-768	-1	-1	-1	-1	4	9	0	0						Untertest3.avi	0	880	547	72	111	84	-414	317	0	Content		-72	-111	2928394	2136737992
2945	10:59:00.199	00:00:02.945	176	-1024	-768	-1	-1	-1	-1	4	131,8372	-317,4839	0,4742918	0,4889395	387,4335	3,914289	0	9	132	-317						Untertest3.avi	0	880	547	72	111	84	-414	317	0	Content		60	-428	2945021	2136754619
2962	10:59:00.216	00:00:02.961	177	-1024	-768	-1	-1	-1	-1	4	-1024	-768	-1	-1	-1	-1	4	9	0	0						Untertest3.avi	0	880	547	72	111	84	-414	317	0	Content		-72	-111	2961646	2136771244
2978	10:59:00.232	00:00:02.978	178	-1024	-768	-1	-1	-1	-1	4	-1024	-768	-1	-1	-1	-1	4	9	0	0						Untertest3.avi	0	880	547	72	111	84	-414	317	0	Content		-72	-111	2978272	2136787870
2995	10:59:00.249	00:00:02.995	179	822,442	-338,6343	0,625504	0,4660686	414,3184	3,799955	0	-1024	-768	-1	-1	-1	-1	4	9	822	-339						Untertest3.avi	0	880	547	72	111	84	-414	317	0	Content		750	-450	2995025	2136804623
3012	10:59:00.266	00:00:03.011	180	-1024	-768	-1	-1	-1	-1	4	-1024	-768	-1	-1	-1	-1	4	9	0	0						Untertest3.avi	0	880	547	72	111	84	-414	317	0	Content		-72	-111	3011644	2136821242
3028	10:59:00.282	00:00:03.028	181	-1024	-768	-1	-1	-1	-1	4	-1024	-768	-1	-1	-1	-1	4	9	0	0						Untertest3.avi	0	880	547	72	111	84	-414	317	0	Content		-72	-111	3028313	2136837911
3045	10:59:00.299	00:00:03.044	182	-1024	-768	-1	-1	-1	-1	4	-1024	-768	-1	-1	-1	-1	4	9	0	0						Untertest3.avi	0	880	547	72	111	84	-414	317	0	Content		-72	-111	3044897	2136854495
3062	10:59:00.316	00:00:03.061	183	-1024	-768	-1	-1	-1	-1	4	-1024	-768	-1	-1	-1	-1	4	9	0	0						Untertest3.avi	0	880	547	72	111	84	-414	317	0	Content		-72	-111	3061649	2136871247
3078	10:59:00.332	00:00:03.078	184	-1024	-768	-1	-1	-1	-1	4	-1024	-768	-1	-1	-1	-1	4	9	0	0						Untertest3.avi	0	880	547	72	111	84	-414	317	0	Content		-72	-111	3078274	2136887872
3095	10:59:00.349	00:00:03.094	185	-1024	-768	-1	-1	-1	-1	4	-1024	-768	-1	-1	-1	-1	4	9	0	0						Untertest3.avi	0	880	547	72	111	84	-414	317	0	Content		-72	-111	3094903	2136904501
3112	10:59:00.366	00:00:03.111	186	768,7091	-63,95102	0,6332955	0,4739691	380,76	3,422411	0	165,4694	-211,0253	0,4750714	0,4998381	380,76	3,684345	0	9	467	-137						Untertest3.avi	0	880	547	72	111	84	-414	317	0	Content		395	-248	3111527	2136921125
3128	10:59:00.382	00:00:03.128	187	-1024	-768	-1	-1	-1	-1	4	181,1477	-220,6154	0,4750574	0,5022275	380,76	3,688115	0	10	181	-221						Untertest3.avi	0	880	547	72	111	81	-275	166	0	Content		109	-332	3128317	2136937915
3145	10:59:00.399	00:00:03.144	188	167,0481	-41,68835	0,6245789	0,4791282	380,76	3,225604	0	143,7789	-157,8839	0,4747778	0,5050074	380,76	3,606404	0	10	155	-100						Untertest3.avi	0	880	547	72	111	81	-275	166	0	Content		83	-211	3144907	2136954505
3162	10:59:00.416	00:00:03.161	189	-1024	-768	-1	-1	-1	-1	4	146,9328	-192,5071	0,4747813	0,5082206	380,76	3,622253	0	10	147	-193						Untertest3.avi	0	880	547	72	111	81	-275	166	0	Content		75	-304	3161532	2136971130
3178	10:59:00.432	00:00:03.178	190	-1024	-768	-1	-1	-1	-1	4	152,0586	-179,5469	0,4747973	0,5107479	380,76	3,680676	0	10	152	-180						Untertest3.avi	0	880	547	72	111	81	-275	166	0	Content		80	-291	3178297	2136987895
3195	10:59:00.449	00:00:03.194	191	-1024	-768	-1	-1	-1	-1	4	87,88393	-202,3103	0,4741005	0,5130694	380,76	3,663999	0	10	88	-202						Untertest3.avi	0	880	547	72	111	81	-275	166	0	Content		16	-313	3194907	2137004505
3211	10:59:00.465	00:00:03.211	192	-1024	-768	-1	-1	-1	-1	4	142,1863	-154,1069	0,4744368	0,5140313	380,76	3,631708	0	10	142	-154						Untertest3.avi	0	880	547	72	111	81	-275	166	0	Content		70	-265	3211325	2137020923
3228	10:59:00.482	00:00:03.227	193	-1024	-768	-1	-1	-1	-1	4	154,0851	-175,4793	0,474396	0,5144362	380,76	3,720542	0	10	154	-175						Untertest3.avi	0	880	547	72	111	81	-275	166	0	Content		82	-286	3227951	2137037549
3245	10:59:00.499	00:00:03.244	194	-1024	-768	-1	-1	-1	-1	4	669,3438	-79,82806	0,4816574	0,5141713	380,76	3,666168	0	10	669	-80						Untertest3.avi	0	880	547	72	111	81	-275	166	0	Content		597	-191	3244699	2137054297
3261	10:59:00.515	00:00:03.261	195	-1024	-768	-1	-1	-1	-1	4	149,6828	-147,0629	0,4748285	0,5143971	380,76	3,670519	0	10	150	-147						Untertest3.avi	0	880	547	72	111	81	-275	166	0	Content		78	-258	3261325	2137070923
3278	10:59:00.532	00:00:03.277	196	-1024	-768	-1	-1	-1	-1	4	162,4789	-115,0396	0,4751621	0,5139573	380,76	3,608351	0	10	162	-115						Untertest3.avi	0	880	547	72	111	81	-275	166	0	Content		90	-226	3277948	2137087546
3295	10:59:00.549	00:00:03.294	197	-1024	-768	-1	-1	-1	-1	4	-1024	-768	-1	-1	-1	-1	4		0	0						Untertest3.avi	0	880	547	72	111				0	Content		-72	-111	3294573	2137104171
3311	10:59:00.565	00:00:03.311	198	-1024	-768	-1	-1	-1	-1	4	-1024	-768	-1	-1	-1	-1	4		0	0						Untertest3.avi	0	880	547	72	111				0	Content		-72	-111	3311317	2137120915
3328	10:59:00.582	00:00:03.327	199	-1024	-768	-1	-1	-1	-1	4	-1024	-768	-1	-1	-1	-1	4		0	0						Untertest3.avi	0	880	547	72	111				0	Content		-72	-111	3327942	2137137540
3345	10:59:00.599	00:00:03.344	200	-1024	-768	-1	-1	-1	-1	4	-1024	-768	-1	-1	-1	-1	4		0	0						Untertest3.avi	0	880	547	72	111				0	Content		-72	-111	3344566	2137154164
3361	10:59:00.615	00:00:03.361	201	-1024	-768	-1	-1	-1	-1	4	-1024	-768	-1	-1	-1	-1	4		0	0						Untertest3.avi	0	880	547	72	111				0	Content		-72	-111	3361190	2137170788
3378	10:59:00.632	00:00:03.377	202	-1024	-768	-1	-1	-1	-1	4	-1024	-768	-1	-1	-1	-1	4		0	0						Untertest3.avi	0	880	547	72	111				0	Content		-72	-111	3377938	2137187536
3395	10:59:00.649	00:00:03.394	203	-1024	-768	-1	-1	-1	-1	4	-1024	-768	-1	-1	-1	-1	4		0	0						Untertest3.avi	0	880	547	72	111				0	Content		-72	-111	3394561	2137204159
3411	10:59:00.665	00:00:03.411	204	-1024	-768	-1	-1	-1	-1	4	-1024	-768	-1	-1	-1	-1	4		0	0						Untertest3.avi	0	880	547	72	111				0	Content		-72	-111	3411104	2137220702
3419	10:59:00.673																				LeftMouseClick	1	640	600
3428	10:59:00.682	00:00:03.427	205	-1024	-768	-1	-1	-1	-1	4	-1024	-768	-1	-1	-1	-1	4		0	0						Untertest3.avi	0	880	547	72	111				0	Content		-72	-111	3427853	2137237451
3444	10:59:00.698	00:00:03.444	206	-1024	-768	-1	-1	-1	-1	4	-1024	-768	-1	-1	-1	-1	4		0	0						Untertest3.avi	0	880	547	72	111				0	Content		-72	-111	3444474	2137254072
3461	10:59:00.715	00:00:03.461	207	-1024	-768	-1	-1	-1	-1	4	-1024	-768	-1	-1	-1	-1	4		0	0						Untertest3.avi	0	880	547	72	111				0	Content		-72	-111	3461097	2137270695
3478	10:59:00.732	00:00:03.477	208	-1024	-768	-1	-1	-1	-1	4	-1024	-768	-1	-1	-1	-1	4		0	0						Untertest3.avi	0	880	547	72	111				0	Content		-72	-111	3477720	2137287318
3494	10:59:00.748	00:00:03.494	209	-1024	-768	-1	-1	-1	-1	4	-1024	-768	-1	-1	-1	-1	4		0	0						Untertest3.avi	0	880	547	72	111				0	Content		-72	-111	3494467	2137304065
3511	10:59:00.765	00:00:03.511	210	-1024	-768	-1	-1	-1	-1	4	-1024	-768	-1	-1	-1	-1	4		0	0						Untertest3.avi	0	880	547	72	111				0	Content		-72	-111	3511090	2137320688
3528	10:59:00.782	00:00:03.527	211	-1024	-768	-1	-1	-1	-1	4	-1024	-768	-1	-1	-1	-1	4		0	0						Untertest3.avi	0	880	547	72	111				0	Content		-72	-111	3527712	2137337310
3544	10:59:00.798	00:00:03.544	212	-1024	-768	-1	-1	-1	-1	4	-1024	-768	-1	-1	-1	-1	4		0	0						Untertest3.avi	0	880	547	72	111				0	Content		-72	-111	3544333	2137353931
3561	10:59:00.815	00:00:03.561	213	-1024	-768	-1	-1	-1	-1	4	-1024	-768	-1	-1	-1	-1	4		0	0						Untertest3.avi	0	880	547	72	111				0	Content		-72	-111	3561082	2137370680
3578	10:59:00.832	00:00:03.577	214	-1024	-768	-1	-1	-1	-1	4	-1024	-768	-1	-1	-1	-1	4		0	0						Untertest3.avi	0	880	547	72	111				0	Content		-72	-111	3577704	2137387302
3594	10:59:00.848	00:00:03.594	215	-1024	-768	-1	-1	-1	-1	4	-1024	-768	-1	-1	-1	-1	4		0	0						Untertest3.avi	0	880	547	72	111				0	Content		-72	-111	3594328	2137403926
3611	10:59:00.865	00:00:03.611	216	-1024	-768	-1	-1	-1	-1	4	-1024	-768	-1	-1	-1	-1	4		0	0						Untertest3.avi	0	880	547	72	111				0	Content		-72	-111	3611017	2137420615
3628	10:59:00.882	00:00:03.627	217	-1024	-768	-1	-1	-1	-1	4	-1024	-768	-1	-1	-1	-1	4		0	0						Untertest3.avi	0	880	547	72	111				0	Content		-72	-111	3627684	2137437282
3644	10:59:00.898	00:00:03.644	218	-1024	-768	-1	-1	-1	-1	4	-1024	-768	-1	-1	-1	-1	4		0	0						Untertest3.avi	0	880	547	72	111				0	Content		-72	-111	3644326	2137453924
3661	10:59:00.915	00:00:03.661	219	-1024	-768	-1	-1	-1	-1	4	-1024	-768	-1	-1	-1	-1	4		0	0						Untertest3.avi	0	880	547	72	111				0	Content		-72	-111	3661005	2137470603
3678	10:59:00.932	00:00:03.677	220	-1024	-768	-1	-1	-1	-1	4	-1024	-768	-1	-1	-1	-1	4		0	0						Untertest3.avi	0	880	547	72	111				0	Content		-72	-111	3677696	2137487294
3694	10:59:00.948	00:00:03.694	221	-1024	-768	-1	-1	-1	-1	4	-1024	-768	-1	-1	-1	-1	4		0	0						Untertest3.avi	0	880	547	72	111				0	Content		-72	-111	3694322	2137503920
3711	10:59:00.965	00:00:03.711	222	-1024	-768	-1	-1	-1	-1	4	-1024	-768	-1	-1	-1	-1	4		0	0						Untertest3.avi	0	880	547	72	111				0	Content		-72	-111	3711405	2137521003
3728	10:59:00.982	00:00:03.728	223	-1024	-768	-1	-1	-1	-1	4	-1024	-768	-1	-1	-1	-1	4		0	0						Untertest3.avi	0	880	547	72	111				0	Content		-72	-111	3728072	2137537670
3745	10:59:00.999	00:00:03.744	224	-1024	-768	-1	-1	-1	-1	4	-1024	-768	-1	-1	-1	-1	4		0	0						Untertest3.avi	0	880	547	72	111				0	Content		-72	-111	3744740	2137554338
3762	10:59:01.016	00:00:03.762	225	-1024	-768	-1	-1	-1	-1	4	-1024	-768	-1	-1	-1	-1	4		0	0						Untertest3.avi	0	880	547	72	111				0	Content		-72	-111	3762190	2137571788
3779	10:59:01.033	00:00:03.779	226	-1024	-768	-1	-1	-1	-1	4	-1024	-768	-1	-1	-1	-1	4		0	0						Untertest3.avi	0	880	547	72	111				0	Content		-72	-111	3779440	2137589038
3794	10:59:01.048	00:00:03.794	227	-1024	-768	-1	-1	-1	-1	4	-1024	-768	-1	-1	-1	-1	4		0	0						Untertest3.avi	0	880	547	72	111				0	Content		-72	-111	3794312	2137603910
3811	10:59:01.065	00:00:03.810	228	-1024	-768	-1	-1	-1	-1	4	-1024	-768	-1	-1	-1	-1	4		0	0						Untertest3.avi	0	880	547	72	111				0	Content		-72	-111	3810934	2137620532
3828	10:59:01.082	00:00:03.827	229	-1024	-768	-1	-1	-1	-1	4	-1024	-768	-1	-1	-1	-1	4		0	0						Untertest3.avi	0	880	547	72	111				0	Content		-72	-111	3827588	2137637186
3844	10:59:01.098	00:00:03.844	230	-1024	-768	-1	-1	-1	-1	4	-1024	-768	-1	-1	-1	-1	4		0	0						Untertest3.avi	0	880	547	72	111				0	Content		-72	-111	3844256	2137653854
3861	10:59:01.115	00:00:03.860	231	-1024	-768	-1	-1	-1	-1	4	-1024	-768	-1	-1	-1	-1	4		0	0						Untertest3.avi	0	880	547	72	111				0	Content		-72	-111	3860987	2137670585
3878	10:59:01.132	00:00:03.877	232	-1024	-768	-1	-1	-1	-1	4	-1024	-768	-1	-1	-1	-1	4		0	0						Untertest3.avi	0	880	547	72	111				0	Content		-72	-111	3877552	2137687150
3894	10:59:01.148	00:00:03.894	233	-1024	-768	-1	-1	-1	-1	4	-1024	-768	-1	-1	-1	-1	4		0	0						Untertest3.avi	0	880	547	72	111				0	Content		-72	-111	3894386	2137703984
3911	10:59:01.165	00:00:03.911	234	-1024	-768	-1	-1	-1	-1	4	-1024	-768	-1	-1	-1	-1	4		0	0						Untertest3.avi	0	880	547	72	111				0	Content		-72	-111	3911053	2137720651
3928	10:59:01.182	00:00:03.927	235	-1024	-768	-1	-1	-1	-1	4	-1024	-768	-1	-1	-1	-1	4		0	0						Untertest3.avi	0	880	547	72	111				0	Content		-72	-111	3927720	2137737318
3945	10:59:01.199	00:00:03.944	236	-1024	-768	-1	-1	-1	-1	4	-1024	-768	-1	-1	-1	-1	4		0	0						Untertest3.avi	0	880	547	72	111				0	Content		-72	-111	3944673	2137754271
3962	10:59:01.216	00:00:03.962	237	-1024	-768	-1	-1	-1	-1	4	-1024	-768	-1	-1	-1	-1	4		0	0						Untertest3.avi	0	880	547	72	111				0	Content		-72	-111	3962046	2137771644
3979	10:59:01.233	00:00:03.979	238	-1024	-768	-1	-1	-1	-1	4	-1024	-768	-1	-1	-1	-1	4		0	0						Untertest3.avi	0	880	547	72	111				0	Content		-72	-111	3979292	2137788890
3994	10:59:01.248	00:00:03.994	239	-1024	-768	-1	-1	-1	-1	4	-1024	-768	-1	-1	-1	-1	4		0	0						Untertest3.avi	0	880	547	72	111				0	Content		-72	-111	3994165	2137803763
4011	10:59:01.265	00:00:04.010	240	-1024	-768	-1	-1	-1	-1	4	-1024	-768	-1	-1	-1	-1	4		0	0						Untertest3.avi	0	880	547	72	111				0	Content		-72	-111	4010790	2137820388
4027	10:59:01.281	00:00:04.027	241	-1024	-768	-1	-1	-1	-1	4	-1024	-768	-1	-1	-1	-1	4		0	0						Untertest3.avi	0	880	547	72	111				0	Content		-72	-111	4027457	2137837055
4044	10:59:01.298	00:00:04.044	242	-1024	-768	-1	-1	-1	-1	4	-1024	-768	-1	-1	-1	-1	4		0	0						Untertest3.avi	0	880	547	72	111				0	Content		-72	-111	4044038	2137853636
4061	10:59:01.315	00:00:04.060	243	-1024	-768	-1	-1	-1	-1	4	-1024	-768	-1	-1	-1	-1	4		0	0						Untertest3.avi	0	880	547	72	111				0	Content		-72	-111	4060716	2137870314
4077	10:59:01.331	00:00:04.077	244	-1024	-768	-1	-1	-1	-1	4	-1024	-768	-1	-1	-1	-1	4		0	0						Untertest3.avi	0	880	547	72	111				0	Content		-72	-111	4077407	2137887005
4094	10:59:01.348	00:00:04.094	245	-1024	-768	-1	-1	-1	-1	4	-1024	-768	-1	-1	-1	-1	4		0	0						Untertest3.avi	0	880	547	72	111				0	Content		-72	-111	4094033	2137903631
4111	10:59:01.365	00:00:04.111	246	-1024	-768	-1	-1	-1	-1	4	-1024	-768	-1	-1	-1	-1	4		0	0						Untertest3.avi	0	880	547	72	111				0	Content		-72	-111	4111072	2137920670
4128	10:59:01.382	00:00:04.127	247	-1024	-768	-1	-1	-1	-1	4	-1024	-768	-1	-1	-1	-1	4		0	0						Untertest3.avi	0	880	547	72	111				0	Content		-72	-111	4127739	2137937337
4144	10:59:01.398	00:00:04.144	248	-1024	-768	-1	-1	-1	-1	4	-1024	-768	-1	-1	-1	-1	4		0	0						Untertest3.avi	0	880	547	72	111				0	Content		-72	-111	4144407	2137954005
4162	10:59:01.416	00:00:04.161	249	-1024	-768	-1	-1	-1	-1	4	-1024	-768	-1	-1	-1	-1	4		0	0						Untertest3.avi	0	880	547	72	111				0	Content		-72	-111	4161918	2137971516
4179	10:59:01.433	00:00:04.179	250	-1024	-768	-1	-1	-1	-1	4	-1024	-768	-1	-1	-1	-1	4		0	0						Untertest3.avi	0	880	547	72	111				0	Content		-72	-111	4179148	2137988746
4194	10:59:01.448	00:00:04.194	251	-1024	-768	-1	-1	-1	-1	4	-1024	-768	-1	-1	-1	-1	4		0	0						Untertest3.avi	0	880	547	72	111				0	Content		-72	-111	4194021	2138003619
4211	10:59:01.465	00:00:04.210	252	-1024	-768	-1	-1	-1	-1	4	-1024	-768	-1	-1	-1	-1	4		0	0						Untertest3.avi	0	880	547	72	111				0	Content		-72	-111	4210643	2138020241
4227	10:59:01.481	00:00:04.227	253	-1024	-768	-1	-1	-1	-1	4	-1024	-768	-1	-1	-1	-1	4		0	0						Untertest3.avi	0	880	547	72	111				0	Content		-72	-111	4227295	2138036893
4244	10:59:01.498	00:00:04.243	254	-1024	-768	-1	-1	-1	-1	4	-1024	-768	-1	-1	-1	-1	4		0	0						Untertest3.avi	0	880	547	72	111				0	Content		-72	-111	4243963	2138053561
4261	10:59:01.515	00:00:04.260	255	-1024	-768	-1	-1	-1	-1	4	-1024	-768	-1	-1	-1	-1	4		0	0						Untertest3.avi	0	880	547	72	111				0	Content		-72	-111	4260693	2138070291
4277	10:59:01.531	00:00:04.277	256	-1024	-768	-1	-1	-1	-1	4	-1024	-768	-1	-1	-1	-1	4		0	0						Untertest3.avi	0	880	547	72	111				0	Content		-72	-111	4277259	2138086857
4294	10:59:01.548	00:00:04.294	257	-1024	-768	-1	-1	-1	-1	4	-1024	-768	-1	-1	-1	-1	4		0	0						Untertest3.avi	0	880	547	72	111				0	Content		-72	-111	4294093	2138103691
4311	10:59:01.565	00:00:04.310	258	-1024	-768	-1	-1	-1	-1	4	-1024	-768	-1	-1	-1	-1	4		0	0						Untertest3.avi	0	880	547	72	111				0	Content		-72	-111	4310760	2138120358
4327	10:59:01.581	00:00:04.327	259	-1024	-768	-1	-1	-1	-1	4	-1024	-768	-1	-1	-1	-1	4		0	0						Untertest3.avi	0	880	547	72	111				0	Content		-72	-111	4327427	2138137025
4344	10:59:01.598	00:00:04.344	260	-1024	-768	-1	-1	-1	-1	4	-1024	-768	-1	-1	-1	-1	4		0	0						Untertest3.avi	0	880	547	72	111				0	Content		-72	-111	4344412	2138154010
4361	10:59:01.615	00:00:04.361	261	-1024	-768	-1	-1	-1	-1	4	-1024	-768	-1	-1	-1	-1	4		0	0						Untertest3.avi	0	880	547	72	111				0	Content		-72	-111	4361079	2138170677
4378	10:59:01.632	00:00:04.377	262	-1024	-768	-1	-1	-1	-1	4	-1024	-768	-1	-1	-1	-1	4		0	0						Untertest3.avi	0	880	547	72	111				0	Content		-72	-111	4377746	2138187344
4395	10:59:01.649	00:00:04.395	263	-1024	-768	-1	-1	-1	-1	4	-1024	-768	-1	-1	-1	-1	4		0	0						Untertest3.avi	0	880	547	72	111				0	Content		-72	-111	4395124	2138204722
4412	10:59:01.666	00:00:04.412	264	-1024	-768	-1	-1	-1	-1	4	-1024	-768	-1	-1	-1	-1	4		0	0						Untertest3.avi	0	880	547	72	111				0	Content		-72	-111	4412373	2138221971
4427	10:59:01.681	00:00:04.427	265	-1024	-768	-1	-1	-1	-1	4	-1024	-768	-1	-1	-1	-1	4		0	0						Untertest3.avi	0	880	547	72	111				0	Content		-72	-111	4427120	2138236718
4444	10:59:01.698	00:00:04.443	266	-1024	-768	-1	-1	-1	-1	4	-1024	-768	-1	-1	-1	-1	4		0	0						Untertest3.avi	0	880	547	72	111				0	Content		-72	-111	4443809	2138253407
4460	10:59:01.714	00:00:04.460	267	-1024	-768	-1	-1	-1	-1	4	-1024	-768	-1	-1	-1	-1	4		0	0						Untertest3.avi	0	880	547	72	111				0	Content		-72	-111	4460476	2138270074
4477	10:59:01.731	00:00:04.477	268	-1024	-768	-1	-1	-1	-1	4	-1024	-768	-1	-1	-1	-1	4		0	0						Untertest3.avi	0	880	547	72	111				0	Content		-72	-111	4477115	2138286713
4494	10:59:01.748	00:00:04.493	269	-1024	-768	-1	-1	-1	-1	4	-1024	-768	-1	-1	-1	-1	4		0	0						Untertest3.avi	0	880	547	72	111				0	Content		-72	-111	4493795	2138303393
4510	10:59:01.764	00:00:04.510	270	-1024	-768	-1	-1	-1	-1	4	-1024	-768	-1	-1	-1	-1	4		0	0						Untertest3.avi	0	880	547	72	111				0	Content		-72	-111	4510489	2138320087
4527	10:59:01.781	00:00:04.527	271	-1024	-768	-1	-1	-1	-1	4	-1024	-768	-1	-1	-1	-1	4		0	0						Untertest3.avi	0	880	547	72	111				0	Content		-72	-111	4527110	2138336708
4544	10:59:01.798	00:00:04.544	272	-1024	-768	-1	-1	-1	-1	4	-1024	-768	-1	-1	-1	-1	4		0	0						Untertest3.avi	0	880	547	72	111				0	Content		-72	-111	4544152	2138353750
4561	10:59:01.815	00:00:04.560	273	-1024	-768	-1	-1	-1	-1	4	-1024	-768	-1	-1	-1	-1	4		0	0						Untertest3.avi	0	880	547	72	111				0	Content		-72	-111	4560819	2138370417
4577	10:59:01.831	00:00:04.577	274	-1024	-768	-1	-1	-1	-1	4	-1024	-768	-1	-1	-1	-1	4		0	0						Untertest3.avi	0	880	547	72	111				0	Content		-72	-111	4577486	2138387084
4595	10:59:01.849	00:00:04.594	275	-1024	-768	-1	-1	-1	-1	4	-1024	-768	-1	-1	-1	-1	4		0	0						Untertest3.avi	0	880	547	72	111				0	Content		-72	-111	4594857	2138404455
4611	10:59:01.865	00:00:04.611	276	-1024	-768	-1	-1	-1	-1	4	-1024	-768	-1	-1	-1	-1	4		0	0						Untertest3.avi	0	880	547	72	111				0	Content		-72	-111	4611107	2138420705
4628	10:59:01.882	00:00:04.627	277	-1024	-768	-1	-1	-1	-1	4	-1024	-768	-1	-1	-1	-1	4		0	0						Untertest3.avi	0	880	547	72	111				0	Content		-72	-111	4627774	2138437372
4644	10:59:01.898	00:00:04.644	278	-1024	-768	-1	-1	-1	-1	4	-1024	-768	-1	-1	-1	-1	4		0	0						Untertest3.avi	0	880	547	72	111				0	Content		-72	-111	4644442	2138454040
4660	10:59:01.914	00:00:04.660	279	-1024	-768	-1	-1	-1	-1	4	-1024	-768	-1	-1	-1	-1	4		0	0						Untertest3.avi	0	880	547	72	111				0	Content		-72	-111	4660360	2138469958
4677	10:59:01.931	00:00:04.676	280	-1024	-768	-1	-1	-1	-1	4	-1024	-768	-1	-1	-1	-1	4		0	0						Untertest3.avi	0	880	547	72	111				0	Content		-72	-111	4676989	2138486587
4694	10:59:01.948	00:00:04.693	281	-1024	-768	-1	-1	-1	-1	4	-1024	-768	-1	-1	-1	-1	4		0	0						Untertest3.avi	0	880	547	72	111				0	Content		-72	-111	4693637	2138503235
4710	10:59:01.964	00:00:04.710	282	-1024	-768	-1	-1	-1	-1	4	-1024	-768	-1	-1	-1	-1	4		0	0						Untertest3.avi	0	880	547	72	111				0	Content		-72	-111	4710304	2138519902
4727	10:59:01.981	00:00:04.727	283	-1024	-768	-1	-1	-1	-1	4	-1024	-768	-1	-1	-1	-1	4		0	0						Untertest3.avi	0	880	547	72	111				0	Content		-72	-111	4727028	2138536626
4744	10:59:01.998	00:00:04.743	284	-1024	-768	-1	-1	-1	-1	4	-1024	-768	-1	-1	-1	-1	4		0	0						Untertest3.avi	0	880	547	72	111				0	Content		-72	-111	4743599	2138553197
4760	10:59:02.014	00:00:04.760	285	-1024	-768	-1	-1	-1	-1	4	-1024	-768	-1	-1	-1	-1	4		0	0						Untertest3.avi	0	880	547	72	111				0	Content		-72	-111	4760432	2138570030
4777	10:59:02.031	00:00:04.777	286	-1024	-768	-1	-1	-1	-1	4	-1024	-768	-1	-1	-1	-1	4		0	0						Untertest3.avi	0	880	547	72	111				0	Content		-72	-111	4777099	2138586697
4794	10:59:02.048	00:00:04.793	287	-1024	-768	-1	-1	-1	-1	4	-1024	-768	-1	-1	-1	-1	4		0	0						Untertest3.avi	0	880	547	72	111				0	Content		-72	-111	4793767	2138603365
4811	10:59:02.065	00:00:04.810	288	-1024	-768	-1	-1	-1	-1	4	-1024	-768	-1	-1	-1	-1	4		0	0						Untertest3.avi	0	880	547	72	111				0	Content		-72	-111	4810751	2138620349
4827	10:59:02.081	00:00:04.827	289	-1024	-768	-1	-1	-1	-1	4	-1024	-768	-1	-1	-1	-1	4		0	0						Untertest3.avi	0	880	547	72	111				0	Content		-72	-111	4827418	2138637016
4844	10:59:02.098	00:00:04.844	290	-1024	-768	-1	-1	-1	-1	4	-1024	-768	-1	-1	-1	-1	4		0	0						Untertest3.avi	0	880	547	72	111				0	Content		-72	-111	4844086	2138653684
4861	10:59:02.115	00:00:04.861	291	-1024	-768	-1	-1	-1	-1	4	-1024	-768	-1	-1	-1	-1	4		0	0						Untertest3.avi	0	880	547	72	111				0	Content		-72	-111	4861466	2138671064
4879	10:59:02.133	00:00:04.878	292	-1024	-768	-1	-1	-1	-1	4	-1024	-768	-1	-1	-1	-1	4		0	0						Untertest3.avi	0	880	547	72	111				0	Content		-72	-111	4878714	2138688312
4893	10:59:02.147	00:00:04.893	293	-1024	-768	-1	-1	-1	-1	4	-1024	-768	-1	-1	-1	-1	4		0	0						Untertest3.avi	0	880	547	72	111				0	Content		-72	-111	4893461	2138703059
4910	10:59:02.164	00:00:04.910	294	-1024	-768	-1	-1	-1	-1	4	-1024	-768	-1	-1	-1	-1	4		0	0						Untertest3.avi	0	880	547	72	111				0	Content		-72	-111	4910148	2138719746
4927	10:59:02.181	00:00:04.926	295	-1024	-768	-1	-1	-1	-1	4	-1024	-768	-1	-1	-1	-1	4		0	0						Untertest3.avi	0	880	547	72	111				0	Content		-72	-111	4926815	2138736413
4943	10:59:02.197	00:00:04.943	296	-1024	-768	-1	-1	-1	-1	4	-1024	-768	-1	-1	-1	-1	4		0	0						Untertest3.avi	0	880	547	72	111				0	Content		-72	-111	4943456	2138753054
4960	10:59:02.214	00:00:04.960	297	-1024	-768	-1	-1	-1	-1	4	-1024	-768	-1	-1	-1	-1	4		0	0						Untertest3.avi	0	880	547	72	111				0	Content		-72	-111	4960133	2138769731
4977	10:59:02.231	00:00:04.976	298	-1024	-768	-1	-1	-1	-1	4	-1024	-768	-1	-1	-1	-1	4		0	0						Untertest3.avi	0	880	547	72	111				0	Content		-72	-111	4976825	2138786423
4993	10:59:02.247	00:00:04.993	299	-1024	-768	-1	-1	-1	-1	4	-1024	-768	-1	-1	-1	-1	4		0	0						Untertest3.avi	0	880	547	72	111				0	Content		-72	-111	4993447	2138803045
5010	10:59:02.264	00:00:05.010	300	-1024	-768	-1	-1	-1	-1	4	-1024	-768	-1	-1	-1	-1	4		0	0						Untertest3.avi	0	880	547	72	111				0	Content		-72	-111	5010487	2138820085
5027	10:59:02.281	00:00:05.027	301	-1024	-768	-1	-1	-1	-1	4	-1024	-768	-1	-1	-1	-1	4		0	0						Untertest3.avi	0	880	547	72	111				0	Content		-72	-111	5027154	2138836752
5044	10:59:02.298	00:00:05.043	302	-1024	-768	-1	-1	-1	-1	4	-1024	-768	-1	-1	-1	-1	4		0	0						Untertest3.avi	0	880	547	72	111				0	Content		-72	-111	5043822	2138853420
5061	10:59:02.315	00:00:05.060	303	-1024	-768	-1	-1	-1	-1	4	-1024	-768	-1	-1	-1	-1	4		0	0						Untertest3.avi	0	880	547	72	111				0	Content		-72	-111	5060988	2138870586
5078	10:59:02.332	00:00:05.077	304	-1024	-768	-1	-1	-1	-1	4	-1024	-768	-1	-1	-1	-1	4		0	0						Untertest3.avi	0	880	547	72	111				0	Content		-72	-111	5077655	2138887253
5094	10:59:02.348	00:00:05.094	305	-1024	-768	-1	-1	-1	-1	4	-1024	-768	-1	-1	-1	-1	4		0	0						Untertest3.avi	0	880	547	72	111				0	Content		-72	-111	5094323	2138903921
5112	10:59:02.366	00:00:05.111	306	-1024	-768	-1	-1	-1	-1	4	-1024	-768	-1	-1	-1	-1	4		0	0						Untertest3.avi	0	880	547	72	111				0	Content		-72	-111	5111946	2138921544
5127	10:59:02.381	00:00:05.126	307	-1024	-768	-1	-1	-1	-1	4	-1024	-768	-1	-1	-1	-1	4		0	0						Untertest3.avi	0	880	547	72	111				0	Content		-72	-111	5126688	2138936286
5143	10:59:02.397	00:00:05.143	308	-1024	-768	-1	-1	-1	-1	4	-1024	-768	-1	-1	-1	-1	4		0	0						Untertest3.avi	0	880	547	72	111				0	Content		-72	-111	5143308	2138952906
5160	10:59:02.414	00:00:05.160	309	-1024	-768	-1	-1	-1	-1	4	-1024	-768	-1	-1	-1	-1	4		0	0						Untertest3.avi	0	880	547	72	111				0	Content		-72	-111	5160022	2138969620
5177	10:59:02.431	00:00:05.176	310	-1024	-768	-1	-1	-1	-1	4	-1024	-768	-1	-1	-1	-1	4		0	0						Untertest3.avi	0	880	547	72	111				0	Content		-72	-111	5176689	2138986287
5193	10:59:02.447	00:00:05.193	311	-1024	-768	-1	-1	-1	-1	4	-1024	-768	-1	-1	-1	-1	4		0	0						Untertest3.avi	0	880	547	72	111				0	Content		-72	-111	5193360	2139002958
5210	10:59:02.464	00:00:05.209	312	-1024	-768	-1	-1	-1	-1	4	-1024	-768	-1	-1	-1	-1	4		0	0						Untertest3.avi	0	880	547	72	111				0	Content		-72	-111	5209929	2139019527
5227	10:59:02.481	00:00:05.226	313	-1024	-768	-1	-1	-1	-1	4	-1024	-768	-1	-1	-1	-1	4		0	0						Untertest3.avi	0	880	547	72	111				0	Content		-72	-111	5226802	2139036400
5243	10:59:02.497	00:00:05.243	314	-1024	-768	-1	-1	-1	-1	4	-1024	-768	-1	-1	-1	-1	4		0	0						Untertest3.avi	0	880	547	72	111				0	Content		-72	-111	5243470	2139053068
5260	10:59:02.514	00:00:05.260	315	-1024	-768	-1	-1	-1	-1	4	-1024	-768	-1	-1	-1	-1	4		0	0						Untertest3.avi	0	880	547	72	111				0	Content		-72	-111	5260137	2139069735
5277	10:59:02.531	00:00:05.277	316	-1024	-768	-1	-1	-1	-1	4	-1024	-768	-1	-1	-1	-1	4		0	0						Untertest3.avi	0	880	547	72	111				0	Content		-72	-111	5277149	2139086747
5294	10:59:02.548	00:00:05.293	317	-1024	-768	-1	-1	-1	-1	4	-1024	-768	-1	-1	-1	-1	4		0	0						Untertest3.avi	0	880	547	72	111				0	Content		-72	-111	5293817	2139103415
5310	10:59:02.564	00:00:05.310	318	-1024	-768	-1	-1	-1	-1	4	-1024	-768	-1	-1	-1	-1	4		0	0						Untertest3.avi	0	880	547	72	111				0	Content		-72	-111	5310484	2139120082
5328	10:59:02.582	00:00:05.327	319	-1024	-768	-1	-1	-1	-1	4	-1024	-768	-1	-1	-1	-1	4		0	0						Untertest3.avi	0	880	547	72	111				0	Content		-72	-111	5327796	2139137394
5345	10:59:02.599	00:00:05.345	320	-1024	-768	-1	-1	-1	-1	4	-1024	-768	-1	-1	-1	-1	4		0	0						Untertest3.avi	0	880	547	72	111				0	Content		-72	-111	5345045	2139154643
5360	10:59:02.614	00:00:05.359	321	-1024	-768	-1	-1	-1	-1	4	-1024	-768	-1	-1	-1	-1	4		0	0						Untertest3.avi	0	880	547	72	111				0	Content		-72	-111	5359919	2139169517
5377	10:59:02.631	00:00:05.376	322	-1024	-768	-1	-1	-1	-1	4	-1024	-768	-1	-1	-1	-1	4		0	0						Untertest3.avi	0	880	547	72	111				0	Content		-72	-111	5376543	2139186141
5393	10:59:02.647	00:00:05.393	323	-1024	-768	-1	-1	-1	-1	4	-1024	-768	-1	-1	-1	-1	4		0	0						Untertest3.avi	0	880	547	72	111				0	Content		-72	-111	5393211	2139202809
5410	10:59:02.664	00:00:05.409	324	-1024	-768	-1	-1	-1	-1	4	-1024	-768	-1	-1	-1	-1	4		0	0						Untertest3.avi	0	880	547	72	111				0	Content		-72	-111	5409789	2139219387
5427	10:59:02.681	00:00:05.426	325	-1024	-768	-1	-1	-1	-1	4	-1024	-768	-1	-1	-1	-1	4		0	0						Untertest3.avi	0	880	547	72	111				0	Content		-72	-111	5426596	2139236194
5443	10:59:02.697	00:00:05.443	326	-1024	-768	-1	-1	-1	-1	4	-1024	-768	-1	-1	-1	-1	4		0	0						Untertest3.avi	0	880	547	72	111				0	Content		-72	-111	5443203	2139252801
5460	10:59:02.714	00:00:05.459	327	-1024	-768	-1	-1	-1	-1	4	-1024	-768	-1	-1	-1	-1	4		0	0						Untertest3.avi	0	880	547	72	111				0	Content		-72	-111	5459870	2139269468
5477	10:59:02.731	00:00:05.476	328	-1024	-768	-1	-1	-1	-1	4	-1024	-768	-1	-1	-1	-1	4		0	0						Untertest3.avi	0	880	547	72	111				0	Content		-72	-111	5476537	2139286135
5493	10:59:02.747	00:00:05.493	329	-1024	-768	-1	-1	-1	-1	4	-1024	-768	-1	-1	-1	-1	4		0	0						Untertest3.avi	0	880	547	72	111				0	Content		-72	-111	5493372	2139302970
5510	10:59:02.764	00:00:05.510	330	-1024	-768	-1	-1	-1	-1	4	-1024	-768	-1	-1	-1	-1	4		0	0						Untertest3.avi	0	880	547	72	111				0	Content		-72	-111	5510039	2139319637
5527	10:59:02.781	00:00:05.526	331	-1024	-768	-1	-1	-1	-1	4	-1024	-768	-1	-1	-1	-1	4		0	0						Untertest3.avi	0	880	547	72	111				0	Content		-72	-111	5526706	2139336304
5544	10:59:02.798	00:00:05.543	332	-1024	-768	-1	-1	-1	-1	4	-1024	-768	-1	-1	-1	-1	4		0	0						Untertest3.avi	0	880	547	72	111				0	Content		-72	-111	5543660	2139353258
5561	10:59:02.815	00:00:05.560	333	-1024	-768	-1	-1	-1	-1	4	-1024	-768	-1	-1	-1	-1	4		0	0						Untertest3.avi	0	880	547	72	111				0	Content		-72	-111	5560906	2139370504
5578	10:59:02.832	00:00:05.578	334	-1024	-768	-1	-1	-1	-1	4	-1024	-768	-1	-1	-1	-1	4		0	0						Untertest3.avi	0	880	547	72	111				0	Content		-72	-111	5578279	2139387877
5593	10:59:02.847	00:00:05.593	335	-1024	-768	-1	-1	-1	-1	4	-1024	-768	-1	-1	-1	-1	4		0	0						Untertest3.avi	0	880	547	72	111				0	Content		-72	-111	5593028	2139402626
5610	10:59:02.864	00:00:05.609	336	-1024	-768	-1	-1	-1	-1	4	-1024	-768	-1	-1	-1	-1	4		0	0						Untertest3.avi	0	880	547	72	111				0	Content		-72	-111	5609653	2139419251
5626	10:59:02.880	00:00:05.626	337	-1024	-768	-1	-1	-1	-1	4	-1024	-768	-1	-1	-1	-1	4		0	0						Untertest3.avi	0	880	547	72	111				0	Content		-72	-111	5626368	2139435966
5643	10:59:02.897	00:00:05.643	338	-1024	-768	-1	-1	-1	-1	4	-1024	-768	-1	-1	-1	-1	4		0	0						Untertest3.avi	0	880	547	72	111				0	Content		-72	-111	5643036	2139452634
5660	10:59:02.914	00:00:05.659	339	-1024	-768	-1	-1	-1	-1	4	-1024	-768	-1	-1	-1	-1	4		0	0						Untertest3.avi	0	880	547	72	111				0	Content		-72	-111	5659702	2139469300
5676	10:59:02.930	00:00:05.676	340	-1024	-768	-1	-1	-1	-1	4	-1024	-768	-1	-1	-1	-1	4		0	0						Untertest3.avi	0	880	547	72	111				0	Content		-72	-111	5676403	2139486001
5693	10:59:02.947	00:00:05.693	341	-1024	-768	-1	-1	-1	-1	4	-1024	-768	-1	-1	-1	-1	4		0	0						Untertest3.avi	0	880	547	72	111				0	Content		-72	-111	5693235	2139502833
5710	10:59:02.964	00:00:05.709	342	-1024	-768	-1	-1	-1	-1	4	-1024	-768	-1	-1	-1	-1	4		0	0						Untertest3.avi	0	880	547	72	111				0	Content		-72	-111	5709902	2139519500
5727	10:59:02.981	00:00:05.726	343	-1024	-768	-1	-1	-1	-1	4	-1024	-768	-1	-1	-1	-1	4		0	0						Untertest3.avi	0	880	547	72	111				0	Content		-72	-111	5726569	2139536167
5744	10:59:02.998	00:00:05.743	344	-1024	-768	-1	-1	-1	-1	4	-1024	-768	-1	-1	-1	-1	4		0	0						Untertest3.avi	0	880	547	72	111				0	Content		-72	-111	5743517	2139553115
5760	10:59:03.014	00:00:05.759	345	-1024	-768	-1	-1	-1	-1	4	-1024	-768	-1	-1	-1	-1	4		0	0						Untertest3.avi	0	880	547	72	111				0	Content		-72	-111	5759636	2139569234
5776	10:59:03.030	00:00:05.776	346	808,9054	439,1351	0,5172794	0,4994737	401,8014	3,314719	3	791,9332	441,6558	0,5173134	0,4994687	401,8014	3,311395	1	11	792	442						Untertest3.avi	0	880	547	72	111	713	352	150	0	Content		720	331	5776258	2139585856
5793	10:59:03.047	00:00:05.792	347	678,228	477,5599	0,5137818	0,5011863	401,8014	3,122812	1	661,6785	479,9399	0,5137995	0,5011851	401,8014	3,119744	3	11	678	478						Untertest3.avi	0	880	547	72	111	713	352	150	0	Content		606	367	5792881	2139602479
5810	10:59:03.064	00:00:05.809	348	785,0525	503,1984	0,518522	0,5018386	388,717	3,351851	1	796,6379	483,895	0,5143883	0,5018103	401,8014	3,459414	3	11	785	503						Untertest3.avi	0	880	547	72	111	713	352	150	0	Content		713	392	5809502	2139619100
5826	10:59:03.080	00:00:05.826	349	768,019	475,8892	0,5098431	0,5022672	388,717	3,286793	3	794,2134	447,6042	0,5155933	0,5021725	404,6847	3,414792	1	11	794	448						Untertest3.avi	0	880	547	72	111	713	352	150	0	Content		722	337	5826250	2139635848
5843	10:59:03.097	00:00:05.842	350	-1024	-768	-1	-1	-1	-1	4	-1024	-768	-1	-1	-1	-1	4	11	0	0						Untertest3.avi	0	880	547	72	111	713	352	150	0	Content		-72	-111	5842872	2139652470
5859	10:59:03.113	00:00:05.859	351	-1024	-768	-1	-1	-1	-1	4	-1024	-768	-1	-1	-1	-1	4	11	0	0						Untertest3.avi	0	880	547	72	111	713	352	150	0	Content		-72	-111	5859493	2139669091
5876	10:59:03.130	00:00:05.876	352	785,1254	498,8481	0,5152927	0,5055811	388,717	3,082223	1	880,7374	434,1343	0,5053339	0,5056108	422,5558	3,359536	3	11	785	499						Untertest3.avi	0	880	547	72	111	713	352	150	0	Content		713	388	5876115	2139685713
5893	10:59:03.147	00:00:05.892	353	-1024	-768	-1	-1	-1	-1	4	-1024	-768	-1	-1	-1	-1	4	11	0	0						Untertest3.avi	0	880	547	72	111	713	352	150	0	Content		-72	-111	5892864	2139702462
5909	10:59:03.163	00:00:05.909	354	-1024	-768	-1	-1	-1	-1	4	-1024	-768	-1	-1	-1	-1	4	11	0	0						Untertest3.avi	0	880	547	72	111	713	352	150	0	Content		-72	-111	5909486	2139719084
5926	10:59:03.180	00:00:05.926	355	699,1523	425,9204	0,5088022	0,5042275	388,717	3,046372	3	758,2266	347,026	0,520546	0,5041338	422,5557	3,305624	1	12	758	347						Untertest3.avi	0	880	547	72	111	538	-28	167	0	Content		686	236	5926109	2139735707
5943	10:59:03.197	00:00:05.942	356	669,7687	269,3825	0,5146951	0,5020729	396,9979	2,974926	1	637,2628	193,4279	0,5063524	0,5020326	422,5557	3,161747	3	12	670	269						Untertest3.avi	0	880	547	72	111	538	-28	167	0	Content		598	158	5942735	2139752333
5959	10:59:03.213	00:00:05.959	357	670,8236	213,0623	0,5150738	0,4999298	396,9979	3,035233	3	610,3455	45,72078	0,529097	0,4997012	444,1743	3,409804	1	12	610	46						Untertest3.avi	0	880	547	72	111	538	-28	167	0	Content		538	-65	5959479	2139769077
5976	10:59:03.230	00:00:05.976	358	-1024	-768	-1	-1	-1	-1	4	-1024	-768	-1	-1	-1	-1	4	12	0	0						Untertest3.avi	0	880	547	72	111	538	-28	167	0	Content		-72	-111	5976104	2139785702
5993	10:59:03.247	00:00:05.992	359	643,8278	190,8286	0,5143232	0,4997216	396,9979	3,075903	3	593,0514	83,35854	0,5232411	0,4995715	426,258	3,313139	1	12	593	83						Untertest3.avi	0	880	547	72	111	538	-28	167	0	Content		521	-28	5992727	2139802325
6009	10:59:03.263	00:00:06.009	360	-1024	-768	-1	-1	-1	-1	4	-1024	-768	-1	-1	-1	-1	4	12	0	0						Untertest3.avi	0	880	547	72	111	538	-28	167	0	Content		-72	-111	6009348	2139818946
6026	10:59:03.280	00:00:06.026	361	-1024	-768	-1	-1	-1	-1	4	-1024	-768	-1	-1	-1	-1	4	12	0	0						Untertest3.avi	0	880	547	72	111	538	-28	167	0	Content		-72	-111	6026094	2139835692
6043	10:59:03.297	00:00:06.042	362	1271,276	44,03178	0,5200648	0,5021619	396,9979	3,348526	2	1430,112	-173,9476	0,5106748	0,5021169	426,2579	3,788385	2	12	0	0						Untertest3.avi	0	880	547	72	111	538	-28	167	0	Content		-72	-111	6042732	2139852330
6059	10:59:03.313	00:00:06.059	363	593,2534	216,7955	0,5116411	0,502722	396,9979	2,976597	3	585,4539	185,3264	0,5146411	0,5026709	405,4346	3,041657	1	12	585	185						Untertest3.avi	0	880	547	72	111	538	-28	167	0	Content		513	74	6059341	2139868939
6076	10:59:03.330	00:00:06.075	364	1317,526	1,961761	0,5198333	0,5056773	396,9979	3,234404	1	1372,559	-74,17094	0,5170034	0,5056593	405,4346	3,396914	3	12	1318	2						Untertest3.avi	0	880	547	72	111	538	-28	167	0	Content		1246	-109	6075964	2139885562
6093	10:59:03.347	00:00:06.092	365	658,2389	175,473	0,6492118	0,4366342	389,5933	2,892393	0	599,0266	110,6602	0,5204698	0,5057997	423,7407	3,303735	0	13	629	143						Untertest3.avi	0	880	547	72	111	541	56	150	0	Content		557	32	6092713	2139902311
6109	10:59:03.363	00:00:06.109	366	610,0726	213,2389	0,5148521	0,5095853	389,5956	2,707901	1	664,529	82,05214	0,5048321	0,5096144	423,7407	2,970934	3	13	610	213						Untertest3.avi	0	880	547	72	111	541	56	150	0	Content		538	102	6109338	2139918936
6126	10:59:03.380	00:00:06.125	367	-1024	-768	-1	-1	-1	-1	4	-1024	-768	-1	-1	-1	-1	4	13	0	0						Untertest3.avi	0	880	547	72	111	541	56	150	0	Content		-72	-111	6125962	2139935560
6143	10:59:03.397	00:00:06.142	368	-1024	-768	-1	-1	-1	-1	4	-1024	-768	-1	-1	-1	-1	4	13	0	0						Untertest3.avi	0	880	547	72	111	541	56	150	0	Content		-72	-111	6142618	2139952216
6159	10:59:03.413	00:00:06.159	369	-1024	-768	-1	-1	-1	-1	4	-1024	-768	-1	-1	-1	-1	4	13	0	0						Untertest3.avi	0	880	547	72	111	541	56	150	0	Content		-72	-111	6159285	2139968883
6176	10:59:03.430	00:00:06.176	370	-1024	-768	-1	-1	-1	-1	4	556,5665	102,9931	0,5139872	0,5148153	399,6331	2,624299	0	13	557	103						Untertest3.avi	0	880	547	72	111	541	56	150	0	Content		485	-8	6176032	2139985630
6193	10:59:03.447	00:00:06.192	371	656,8621	148,6481	0,655594	0,4463173	394,9234	2,886714	0	-1024	-768	-1	-1	-1	-1	4	13	657	149						Untertest3.avi	0	880	547	72	111	541	56	150	0	Content		585	38	6192667	2140002265
6209	10:59:03.463	00:00:06.209	372	687,9905	157,1004	0,6553147	0,4473567	391,9915	2,845957	0	548,1225	130,784	0,5078891	0,5161257	420,9144	2,910657	0	13	618	144						Untertest3.avi	0	880	547	72	111	541	56	150	0	Content		546	33	6209283	2140018881
6226	10:59:03.480	00:00:06.225	373	654,8767	159,7084	0,6564215	0,4483469	392,4481	2,894932	0	555,3411	215,2491	0,5153191	0,5169502	399,6331	2,722214	0	13	605	187						Untertest3.avi	0	880	547	72	111	541	56	150	0	Content		533	76	6225905	2140035503
6243	10:59:03.497	00:00:06.242	374	663,2473	195,2614	0,6571751	0,4498642	392,25	2,812323	0	571,0172	173,8199	0,515277	0,5181285	402,2846	2,826491	0	14	617	185						Untertest3.avi	0	880	547	72	111	587	32	100	0	Content		545	74	6242664	2140052262
6259	10:59:03.513	00:00:06.259	375	580,8163	211,327	0,6512944	0,4523101	378,21	2,659691	0	-1024	-768	-1	-1	-1	-1	4	14	581	211						Untertest3.avi	0	880	547	72	111	587	32	100	0	Content		509	100	6259277	2140068875
6276	10:59:03.530	00:00:06.275	376	654,4327	189,0572	0,6573931	0,4530277	389,1751	2,862487	0	550,3558	112,2756	0,5088149	0,5203859	426,153	3,11881	0	14	602	151						Untertest3.avi	0	880	547	72	111	587	32	100	0	Content		530	40	6275900	2140085498
6293	10:59:03.547	00:00:06.292	377	696,3156	199,7094	0,6551228	0,4553001	385,5102	2,801531	0	705,5117	69,32122	0,5076059	0,5222408	432,2388	3,059964	0	14	701	135						Untertest3.avi	0	880	547	72	111	587	32	100	0	Content		629	24	6292528	2140102126
6309	10:59:03.563	00:00:06.309	378	-1024	-768	-1	-1	-1	-1	4	-1024	-768	-1	-1	-1	-1	4	14	0	0						Untertest3.avi	0	880	547	72	111	587	32	100	0	Content		-72	-111	6309277	2140118875
6326	10:59:03.580	00:00:06.325	379	-1024	-768	-1	-1	-1	-1	4	1049,243	-121,5119	0,5011345	0,5272639	432,2388	3,005342	0	14	1049	-122						Untertest3.avi	0	880	547	72	111	587	32	100	0	Content		977	-233	6325897	2140135495
6343	10:59:03.597	00:00:06.342	380	-1024	-768	-1	-1	-1	-1	4	-1024	-768	-1	-1	-1	-1	4		0	0						Untertest3.avi	0	880	547	72	111				0	Content		-72	-111	6342521	2140152119
6359	10:59:03.613	00:00:06.359	381	-1024	-768	-1	-1	-1	-1	4	-1024	-768	-1	-1	-1	-1	4		0	0						Untertest3.avi	0	880	547	72	111				0	Content		-72	-111	6359145	2140168743
6376	10:59:03.630	00:00:06.375	382	-1024	-768	-1	-1	-1	-1	4	-1024	-768	-1	-1	-1	-1	4		0	0						Untertest3.avi	0	880	547	72	111				0	Content		-72	-111	6375891	2140185489
6393	10:59:03.647	00:00:06.392	383	-1024	-768	-1	-1	-1	-1	4	-1024	-768	-1	-1	-1	-1	4		0	0						Untertest3.avi	0	880	547	72	111				0	Content		-72	-111	6392515	2140202113
6409	10:59:03.663	00:00:06.409	384	-1024	-768	-1	-1	-1	-1	4	-1024	-768	-1	-1	-1	-1	4		0	0						Untertest3.avi	0	880	547	72	111				0	Content		-72	-111	6409137	2140218735
6426	10:59:03.680	00:00:06.425	385	-1024	-768	-1	-1	-1	-1	4	-1024	-768	-1	-1	-1	-1	4		0	0						Untertest3.avi	0	880	547	72	111				0	Content		-72	-111	6425759	2140235357
6443	10:59:03.697	00:00:06.442	386	-1024	-768	-1	-1	-1	-1	4	-1024	-768	-1	-1	-1	-1	4		0	0						Untertest3.avi	0	880	547	72	111				0	Content		-72	-111	6442511	2140252109
6459	10:59:03.713	00:00:06.459	387	-1024	-768	-1	-1	-1	-1	4	-1024	-768	-1	-1	-1	-1	4		0	0						Untertest3.avi	0	880	547	72	111				0	Content		-72	-111	6459133	2140268731
6476	10:59:03.730	00:00:06.475	388	-1024	-768	-1	-1	-1	-1	4	-1024	-768	-1	-1	-1	-1	4		0	0						Untertest3.avi	0	880	547	72	111				0	Content		-72	-111	6475756	2140285354
6492	10:59:03.746	00:00:06.492	389	-1024	-768	-1	-1	-1	-1	4	-1024	-768	-1	-1	-1	-1	4		0	0						Untertest3.avi	0	880	547	72	111				0	Content		-72	-111	6492381	2140301979
6509	10:59:03.763	00:00:06.509	390	-1024	-768	-1	-1	-1	-1	4	-1024	-768	-1	-1	-1	-1	4		0	0						Untertest3.avi	0	880	547	72	111				0	Content		-72	-111	6509129	2140318727
6526	10:59:03.780	00:00:06.525	391	-1024	-768	-1	-1	-1	-1	4	-1024	-768	-1	-1	-1	-1	4		0	0						Untertest3.avi	0	880	547	72	111				0	Content		-72	-111	6525751	2140335349
6542	10:59:03.796	00:00:06.542	392	-1024	-768	-1	-1	-1	-1	4	-1024	-768	-1	-1	-1	-1	4		0	0						Untertest3.avi	0	880	547	72	111				0	Content		-72	-111	6542376	2140351974
6559	10:59:03.813	00:00:06.559	393	-1024	-768	-1	-1	-1	-1	4	-1024	-768	-1	-1	-1	-1	4		0	0						Untertest3.avi	0	880	547	72	111				0	Content		-72	-111	6559000	2140368598
6576	10:59:03.830	00:00:06.575	394	-1024	-768	-1	-1	-1	-1	4	-1024	-768	-1	-1	-1	-1	4		0	0						Untertest3.avi	0	880	547	72	111				0	Content		-72	-111	6575747	2140385345
6592	10:59:03.846	00:00:06.592	395	-1024	-768	-1	-1	-1	-1	4	-1024	-768	-1	-1	-1	-1	4		0	0						Untertest3.avi	0	880	547	72	111				0	Content		-72	-111	6592373	2140401971
6609	10:59:03.863	00:00:06.608	396	-1024	-768	-1	-1	-1	-1	4	-1024	-768	-1	-1	-1	-1	4		0	0						Untertest3.avi	0	880	547	72	111				0	Content		-72	-111	6608996	2140418594
6626	10:59:03.880	00:00:06.625	397	-1024	-768	-1	-1	-1	-1	4	-1024	-768	-1	-1	-1	-1	4		0	0						Untertest3.avi	0	880	547	72	111				0	Content		-72	-111	6625624	2140435222
6644	10:59:03.898	00:00:06.644	398	-1024	-768	-1	-1	-1	-1	4	-1024	-768	-1	-1	-1	-1	4		0	0						Untertest3.avi	0	880	547	72	111				0	Content		-72	-111	6644189	2140453787
6659	10:59:03.913	00:00:06.658	399	-1024	-768	-1	-1	-1	-1	4	-1024	-768	-1	-1	-1	-1	4		0	0						Untertest3.avi	0	880	547	72	111				0	Content		-72	-111	6658982	2140468580
6676	10:59:03.930	00:00:06.675	400	-1024	-768	-1	-1	-1	-1	4	-1024	-768	-1	-1	-1	-1	4		0	0						Untertest3.avi	0	880	547	72	111				0	Content		-72	-111	6675620	2140485218
6692	10:59:03.946	00:00:06.692	401	-1024	-768	-1	-1	-1	-1	4	-1024	-768	-1	-1	-1	-1	4		0	0						Untertest3.avi	0	880	547	72	111				0	Content		-72	-111	6692243	2140501841
6709	10:59:03.963	00:00:06.708	402	-1024	-768	-1	-1	-1	-1	4	-1024	-768	-1	-1	-1	-1	4		0	0						Untertest3.avi	0	880	547	72	111				0	Content		-72	-111	6708986	2140518584
6726	10:59:03.980	00:00:06.725	403	-1024	-768	-1	-1	-1	-1	4	-1024	-768	-1	-1	-1	-1	4		0	0						Untertest3.avi	0	880	547	72	111				0	Content		-72	-111	6725617	2140535215
6742	10:59:03.996	00:00:06.742	404	-1024	-768	-1	-1	-1	-1	4	-1024	-768	-1	-1	-1	-1	4		0	0						Untertest3.avi	0	880	547	72	111				0	Content		-72	-111	6742359	2140551957
6759	10:59:04.013	00:00:06.758	405	-1024	-768	-1	-1	-1	-1	4	-1024	-768	-1	-1	-1	-1	4		0	0						Untertest3.avi	0	880	547	72	111				0	Content		-72	-111	6758985	2140568583
6776	10:59:04.030	00:00:06.775	406	-1024	-768	-1	-1	-1	-1	4	-1024	-768	-1	-1	-1	-1	4		0	0						Untertest3.avi	0	880	547	72	111				0	Content		-72	-111	6775605	2140585203
6792	10:59:04.046	00:00:06.792	407	-1024	-768	-1	-1	-1	-1	4	-1024	-768	-1	-1	-1	-1	4		0	0						Untertest3.avi	0	880	547	72	111				0	Content		-72	-111	6792224	2140601822
6809	10:59:04.063	00:00:06.808	408	-1024	-768	-1	-1	-1	-1	4	-1024	-768	-1	-1	-1	-1	4		0	0						Untertest3.avi	0	880	547	72	111				0	Content		-72	-111	6808971	2140618569
6826	10:59:04.080	00:00:06.825	409	-1024	-768	-1	-1	-1	-1	4	-1024	-768	-1	-1	-1	-1	4		0	0						Untertest3.avi	0	880	547	72	111				0	Content		-72	-111	6825597	2140635195
6842	10:59:04.096	00:00:06.842	410	-1024	-768	-1	-1	-1	-1	4	-1024	-768	-1	-1	-1	-1	4		0	0						Untertest3.avi	0	880	547	72	111				0	Content		-72	-111	6842221	2140651819
6859	10:59:04.113	00:00:06.858	411	-1024	-768	-1	-1	-1	-1	4	-1024	-768	-1	-1	-1	-1	4		0	0						Untertest3.avi	0	880	547	72	111				0	Content		-72	-111	6858845	2140668443
6876	10:59:04.130	00:00:06.875	412	-1024	-768	-1	-1	-1	-1	4	-1024	-768	-1	-1	-1	-1	4		0	0						Untertest3.avi	0	880	547	72	111				0	Content		-72	-111	6875589	2140685187
6892	10:59:04.146	00:00:06.892	413	-1024	-768	-1	-1	-1	-1	4	-1024	-768	-1	-1	-1	-1	4		0	0						Untertest3.avi	0	880	547	72	111				0	Content		-72	-111	6892211	2140701809
6909	10:59:04.163	00:00:06.908	414	-1024	-768	-1	-1	-1	-1	4	-1024	-768	-1	-1	-1	-1	4		0	0						Untertest3.avi	0	880	547	72	111				0	Content		-72	-111	6908831	2140718429
6926	10:59:04.180	00:00:06.925	415	-1024	-768	-1	-1	-1	-1	4	-1024	-768	-1	-1	-1	-1	4		0	0						Untertest3.avi	0	880	547	72	111				0	Content		-72	-111	6925701	2140735299
6942	10:59:04.196	00:00:06.942	416	-1024	-768	-1	-1	-1	-1	4	-1024	-768	-1	-1	-1	-1	4		0	0						Untertest3.avi	0	880	547	72	111				0	Content		-72	-111	6942324	2140751922
6959	10:59:04.213	00:00:06.959	417	-1024	-768	-1	-1	-1	-1	4	-1024	-768	-1	-1	-1	-1	4		0	0						Untertest3.avi	0	880	547	72	111				0	Content		-72	-111	6959074	2140768672
6975	10:59:04.229	00:00:06.975	418	-1024	-768	-1	-1	-1	-1	4	-1024	-768	-1	-1	-1	-1	4		0	0						Untertest3.avi	0	880	547	72	111				0	Content		-72	-111	6975446	2140785044
6993	10:59:04.247	00:00:06.992	419	-1024	-768	-1	-1	-1	-1	4	-1024	-768	-1	-1	-1	-1	4		0	0						Untertest3.avi	0	880	547	72	111				0	Content		-72	-111	6992697	2140802295
7009	10:59:04.263	00:00:07.009	420	-1024	-768	-1	-1	-1	-1	4	-1024	-768	-1	-1	-1	-1	4		0	0						Untertest3.avi	0	880	547	72	111				0	Content		-72	-111	7009319	2140818917
7026	10:59:04.280	00:00:07.025	421	-1024	-768	-1	-1	-1	-1	4	-1024	-768	-1	-1	-1	-1	4		0	0						Untertest3.avi	0	880	547	72	111				0	Content		-72	-111	7025941	2140835539
7042	10:59:04.296	00:00:07.042	422	-1024	-768	-1	-1	-1	-1	4	-1024	-768	-1	-1	-1	-1	4		0	0						Untertest3.avi	0	880	547	72	111				0	Content		-72	-111	7042064	2140851662
7059	10:59:04.313	00:00:07.058	423	-1024	-768	-1	-1	-1	-1	4	-1024	-768	-1	-1	-1	-1	4		0	0						Untertest3.avi	0	880	547	72	111				0	Content		-72	-111	7058688	2140868286
7075	10:59:04.329	00:00:07.075	424	-1024	-768	-1	-1	-1	-1	4	-1024	-768	-1	-1	-1	-1	4		0	0						Untertest3.avi	0	880	547	72	111				0	Content		-72	-111	7075434	2140885032
7092	10:59:04.346	00:00:07.092	425	-1024	-768	-1	-1	-1	-1	4	-1024	-768	-1	-1	-1	-1	4		0	0						Untertest3.avi	0	880	547	72	111				0	Content		-72	-111	7092056	2140901654
7109	10:59:04.363	00:00:07.108	426	-1024	-768	-1	-1	-1	-1	4	-1024	-768	-1	-1	-1	-1	4		0	0						Untertest3.avi	0	880	547	72	111				0	Content		-72	-111	7108677	2140918275
7125	10:59:04.379	00:00:07.125	427	-1024	-768	-1	-1	-1	-1	4	-1024	-768	-1	-1	-1	-1	4		0	0						Untertest3.avi	0	880	547	72	111				0	Content		-72	-111	7125303	2140934901
7143	10:59:04.397	00:00:07.142	428	-1024	-768	-1	-1	-1	-1	4	-1024	-768	-1	-1	-1	-1	4		0	0						Untertest3.avi	0	880	547	72	111				0	Content		-72	-111	7142509	2140952107
7160	10:59:04.414	00:00:07.159	429	-1024	-768	-1	-1	-1	-1	4	-1024	-768	-1	-1	-1	-1	4		0	0						Untertest3.avi	0	880	547	72	111				0	Content		-72	-111	7159868	2140969466
7177	10:59:04.431	00:00:07.177	430	-1024	-768	-1	-1	-1	-1	4	-1024	-768	-1	-1	-1	-1	4		0	0						Untertest3.avi	0	880	547	72	111				0	Content		-72	-111	7177114	2140986712
7192	10:59:04.446	00:00:07.191	431	-1024	-768	-1	-1	-1	-1	4	-1024	-768	-1	-1	-1	-1	4		0	0						Untertest3.avi	0	880	547	72	111				0	Content		-72	-111	7191918	2141001516
7209	10:59:04.463	00:00:07.208	432	-1024	-768	-1	-1	-1	-1	4	-1024	-768	-1	-1	-1	-1	4		0	0						Untertest3.avi	0	880	547	72	111				0	Content		-72	-111	7208667	2141018265
7225	10:59:04.479	00:00:07.225	433	-1024	-768	-1	-1	-1	-1	4	-1024	-768	-1	-1	-1	-1	4		0	0						Untertest3.avi	0	880	547	72	111				0	Content		-72	-111	7225290	2141034888
7242	10:59:04.496	00:00:07.241	434	-1024	-768	-1	-1	-1	-1	4	-1024	-768	-1	-1	-1	-1	4		0	0						Untertest3.avi	0	880	547	72	111				0	Content		-72	-111	7241916	2141051514
7259	10:59:04.513	00:00:07.258	435	-1024	-768	-1	-1	-1	-1	4	-1024	-768	-1	-1	-1	-1	4		0	0						Untertest3.avi	0	880	547	72	111				0	Content		-72	-111	7258537	2141068135
7275	10:59:04.529	00:00:07.275	436	-1024	-768	-1	-1	-1	-1	4	-1024	-768	-1	-1	-1	-1	4		0	0						Untertest3.avi	0	880	547	72	111				0	Content		-72	-111	7275161	2141084759
7292	10:59:04.546	00:00:07.292	437	-1024	-768	-1	-1	-1	-1	4	-1024	-768	-1	-1	-1	-1	4		0	0						Untertest3.avi	0	880	547	72	111				0	Content		-72	-111	7292354	2141101952
7310	10:59:04.564	00:00:07.309	438	-1024	-768	-1	-1	-1	-1	4	-1024	-768	-1	-1	-1	-1	4		0	0						Untertest3.avi	0	880	547	72	111				0	Content		-72	-111	7309728	2141119326
7327	10:59:04.581	00:00:07.327	439	-1024	-768	-1	-1	-1	-1	4	-1024	-768	-1	-1	-1	-1	4		0	0						Untertest3.avi	0	880	547	72	111				0	Content		-72	-111	7327099	2141136697
7342	10:59:04.596	00:00:07.341	440	-1024	-768	-1	-1	-1	-1	4	-1024	-768	-1	-1	-1	-1	4		0	0						Untertest3.avi	0	880	547	72	111				0	Content		-72	-111	7341901	2141151499
7359	10:59:04.613	00:00:07.358	441	-1024	-768	-1	-1	-1	-1	4	-1024	-768	-1	-1	-1	-1	4		0	0						Untertest3.avi	0	880	547	72	111				0	Content		-72	-111	7358527	2141168125
7375	10:59:04.629	00:00:07.375	442	-1024	-768	-1	-1	-1	-1	4	-1024	-768	-1	-1	-1	-1	4		0	0						Untertest3.avi	0	880	547	72	111				0	Content		-72	-111	7375275	2141184873
7392	10:59:04.646	00:00:07.391	443	-1024	-768	-1	-1	-1	-1	4	-1024	-768	-1	-1	-1	-1	4		0	0						Untertest3.avi	0	880	547	72	111				0	Content		-72	-111	7391899	2141201497
7409	10:59:04.663	00:00:07.408	444	-1024	-768	-1	-1	-1	-1	4	-1024	-768	-1	-1	-1	-1	4		0	0						Untertest3.avi	0	880	547	72	111				0	Content		-72	-111	7408521	2141218119
7425	10:59:04.679	00:00:07.425	445	-1024	-768	-1	-1	-1	-1	4	-1024	-768	-1	-1	-1	-1	4		0	0						Untertest3.avi	0	880	547	72	111				0	Content		-72	-111	7425144	2141234742
7442	10:59:04.696	00:00:07.442	446	-1024	-768	-1	-1	-1	-1	4	-1024	-768	-1	-1	-1	-1	4		0	0						Untertest3.avi	0	880	547	72	111				0	Content		-72	-111	7442211	2141251809
7460	10:59:04.714	00:00:07.459	447	-1024	-768	-1	-1	-1	-1	4	-1024	-768	-1	-1	-1	-1	4		0	0						Untertest3.avi	0	880	547	72	111				0	Content		-72	-111	7459585	2141269183
7477	10:59:04.731	00:00:07.476	448	-1024	-768	-1	-1	-1	-1	4	-1024	-768	-1	-1	-1	-1	4		0	0						Untertest3.avi	0	880	547	72	111				0	Content		-72	-111	7476834	2141286432
7492	10:59:04.746	00:00:07.491	449	-1024	-768	-1	-1	-1	-1	4	-1024	-768	-1	-1	-1	-1	4		0	0						Untertest3.avi	0	880	547	72	111				0	Content		-72	-111	7491765	2141301363
7508	10:59:04.762	00:00:07.508	450	-1024	-768	-1	-1	-1	-1	4	-1024	-768	-1	-1	-1	-1	4		0	0						Untertest3.avi	0	880	547	72	111				0	Content		-72	-111	7508388	2141317986
7525	10:59:04.779	00:00:07.525	451	-1024	-768	-1	-1	-1	-1	4	-1024	-768	-1	-1	-1	-1	4		0	0						Untertest3.avi	0	880	547	72	111				0	Content		-72	-111	7525136	2141334734
7542	10:59:04.796	00:00:07.541	452	-1024	-768	-1	-1	-1	-1	4	-1024	-768	-1	-1	-1	-1	4		0	0						Untertest3.avi	0	880	547	72	111				0	Content		-72	-111	7541761	2141351359
7558	10:59:04.812	00:00:07.558	453	-1024	-768	-1	-1	-1	-1	4	-1024	-768	-1	-1	-1	-1	4		0	0						Untertest3.avi	0	880	547	72	111				0	Content		-72	-111	7558385	2141367983
7575	10:59:04.829	00:00:07.575	454	-1024	-768	-1	-1	-1	-1	4	-1024	-768	-1	-1	-1	-1	4		0	0						Untertest3.avi	0	880	547	72	111				0	Content		-72	-111	7575004	2141384602
7592	10:59:04.846	00:00:07.592	455	-1024	-768	-1	-1	-1	-1	4	-1024	-768	-1	-1	-1	-1	4		0	0						Untertest3.avi	0	880	547	72	111				0	Content		-72	-111	7592202	2141401800
7610	10:59:04.864	00:00:07.609	456	-1024	-768	-1	-1	-1	-1	4	-1024	-768	-1	-1	-1	-1	4		0	0						Untertest3.avi	0	880	547	72	111				0	Content		-72	-111	7609574	2141419172
7627	10:59:04.881	00:00:07.626	457	-1024	-768	-1	-1	-1	-1	4	-1024	-768	-1	-1	-1	-1	4		0	0						Untertest3.avi	0	880	547	72	111				0	Content		-72	-111	7626820	2141436418
7642	10:59:04.896	00:00:07.641	458	-1024	-768	-1	-1	-1	-1	4	-1024	-768	-1	-1	-1	-1	4		0	0						Untertest3.avi	0	880	547	72	111				0	Content		-72	-111	7641623	2141451221
7658	10:59:04.912	00:00:07.658	459	-1024	-768	-1	-1	-1	-1	4	-1024	-768	-1	-1	-1	-1	4		0	0						Untertest3.avi	0	880	547	72	111				0	Content		-72	-111	7658374	2141467972
7675	10:59:04.929	00:00:07.674	460	-1024	-768	-1	-1	-1	-1	4	-1024	-768	-1	-1	-1	-1	4		0	0						Untertest3.avi	0	880	547	72	111				0	Content		-72	-111	7674997	2141484595
7692	10:59:04.946	00:00:07.691	461	-1024	-768	-1	-1	-1	-1	4	-1024	-768	-1	-1	-1	-1	4		0	0						Untertest3.avi	0	880	547	72	111				0	Content		-72	-111	7691621	2141501219
7708	10:59:04.962	00:00:07.708	462	-1024	-768	-1	-1	-1	-1	4	-1024	-768	-1	-1	-1	-1	4		0	0						Untertest3.avi	0	880	547	72	111				0	Content		-72	-111	7708255	2141517853
7725	10:59:04.979	00:00:07.724	463	-1024	-768	-1	-1	-1	-1	4	-1024	-768	-1	-1	-1	-1	4		0	0						Untertest3.avi	0	880	547	72	111				0	Content		-72	-111	7724872	2141534470
7742	10:59:04.996	00:00:07.742	464	-1024	-768	-1	-1	-1	-1	4	-1024	-768	-1	-1	-1	-1	4		0	0						Untertest3.avi	0	880	547	72	111				0	Content		-72	-111	7742066	2141551664
7759	10:59:05.013	00:00:07.759	465	-1024	-768	-1	-1	-1	-1	4	-1024	-768	-1	-1	-1	-1	4		0	0						Untertest3.avi	0	880	547	72	111				0	Content		-72	-111	7759438	2141569036
7777	10:59:05.031	00:00:07.776	466	-1024	-768	-1	-1	-1	-1	4	-1024	-768	-1	-1	-1	-1	4		0	0						Untertest3.avi	0	880	547	72	111				0	Content		-72	-111	7776684	2141586282
7792	10:59:05.046	00:00:07.791	467	-1024	-768	-1	-1	-1	-1	4	-1024	-768	-1	-1	-1	-1	4		0	0						Untertest3.avi	0	880	547	72	111				0	Content		-72	-111	7791613	2141601211
7808	10:59:05.062	00:00:07.808	468	-1024	-768	-1	-1	-1	-1	4	-1024	-768	-1	-1	-1	-1	4		0	0						Untertest3.avi	0	880	547	72	111				0	Content		-72	-111	7808236	2141617834
7825	10:59:05.079	00:00:07.824	469	-1024	-768	-1	-1	-1	-1	4	-1024	-768	-1	-1	-1	-1	4		0	0						Untertest3.avi	0	880	547	72	111				0	Content		-72	-111	7824984	2141634582
7841	10:59:05.095	00:00:07.841	470	-1024	-768	-1	-1	-1	-1	4	-1024	-768	-1	-1	-1	-1	4		0	0						Untertest3.avi	0	880	547	72	111				0	Content		-72	-111	7841482	2141651080
7858	10:59:05.112	00:00:07.858	471	-1024	-768	-1	-1	-1	-1	4	-1024	-768	-1	-1	-1	-1	4		0	0						Untertest3.avi	0	880	547	72	111				0	Content		-72	-111	7858229	2141667827
7875	10:59:05.129	00:00:07.874	472	-1024	-768	-1	-1	-1	-1	4	-1024	-768	-1	-1	-1	-1	4		0	0						Untertest3.avi	0	880	547	72	111				0	Content		-72	-111	7874853	2141684451
7892	10:59:05.146	00:00:07.891	473	-1024	-768	-1	-1	-1	-1	4	-1024	-768	-1	-1	-1	-1	4		0	0						Untertest3.avi	0	880	547	72	111				0	Content		-72	-111	7891922	2141701520
7909	10:59:05.163	00:00:07.909	474	-1024	-768	-1	-1	-1	-1	4	-1024	-768	-1	-1	-1	-1	4		0	0						Untertest3.avi	0	880	547	72	111				0	Content		-72	-111	7909295	2141718893
7927	10:59:05.181	00:00:07.926	475	-1024	-768	-1	-1	-1	-1	4	-1024	-768	-1	-1	-1	-1	4		0	0						Untertest3.avi	0	880	547	72	111				0	Content		-72	-111	7926665	2141736263
7941	10:59:05.195	00:00:07.941	476	-1024	-768	-1	-1	-1	-1	4	-1024	-768	-1	-1	-1	-1	4		0	0						Untertest3.avi	0	880	547	72	111				0	Content		-72	-111	7941470	2141751068
7958	10:59:05.212	00:00:07.958	477	-1024	-768	-1	-1	-1	-1	4	-1024	-768	-1	-1	-1	-1	4		0	0						Untertest3.avi	0	880	547	72	111				0	Content		-72	-111	7958093	2141767691
7975	10:59:05.229	00:00:07.974	478	-1024	-768	-1	-1	-1	-1	4	-1024	-768	-1	-1	-1	-1	4		0	0						Untertest3.avi	0	880	547	72	111				0	Content		-72	-111	7974840	2141784438
7991	10:59:05.245	00:00:07.991	479	-1024	-768	-1	-1	-1	-1	4	-1024	-768	-1	-1	-1	-1	4		0	0						Untertest3.avi	0	880	547	72	111				0	Content		-72	-111	7991464	2141801062
8008	10:59:05.262	00:00:08.008	480	-1024	-768	-1	-1	-1	-1	4	-1024	-768	-1	-1	-1	-1	4		0	0						Untertest3.avi	0	880	547	72	111				0	Content		-72	-111	8008086	2141817684
8025	10:59:05.279	00:00:08.024	481	-1024	-768	-1	-1	-1	-1	4	-1024	-768	-1	-1	-1	-1	4		0	0						Untertest3.avi	0	880	547	72	111				0	Content		-72	-111	8024709	2141834307
8042	10:59:05.296	00:00:08.041	482	-1024	-768	-1	-1	-1	-1	4	-1024	-768	-1	-1	-1	-1	4		0	0						Untertest3.avi	0	880	547	72	111				0	Content		-72	-111	8041902	2141851500
8059	10:59:05.313	00:00:08.059	483	-1024	-768	-1	-1	-1	-1	4	-1024	-768	-1	-1	-1	-1	4		0	0						Untertest3.avi	0	880	547	72	111				0	Content		-72	-111	8059275	2141868873
8077	10:59:05.331	00:00:08.076	484	-1024	-768	-1	-1	-1	-1	4	-1024	-768	-1	-1	-1	-1	4		0	0						Untertest3.avi	0	880	547	72	111				0	Content		-72	-111	8076524	2141886122
8091	10:59:05.345	00:00:08.091	485	-1024	-768	-1	-1	-1	-1	4	-1024	-768	-1	-1	-1	-1	4		0	0						Untertest3.avi	0	880	547	72	111				0	Content		-72	-111	8091329	2141900927
8108	10:59:05.362	00:00:08.108	486	-1024	-768	-1	-1	-1	-1	4	-1024	-768	-1	-1	-1	-1	4		0	0						Untertest3.avi	0	880	547	72	111				0	Content		-72	-111	8108079	2141917677
8125	10:59:05.379	00:00:08.124	487	-1024	-768	-1	-1	-1	-1	4	-1024	-768	-1	-1	-1	-1	4		0	0						Untertest3.avi	0	880	547	72	111				0	Content		-72	-111	8124702	2141934300
8141	10:59:05.395	00:00:08.141	488	-1024	-768	-1	-1	-1	-1	4	-1024	-768	-1	-1	-1	-1	4		0	0						Untertest3.avi	0	880	547	72	111				0	Content		-72	-111	8141341	2141950939
8158	10:59:05.412	00:00:08.157	489	-1024	-768	-1	-1	-1	-1	4	-1024	-768	-1	-1	-1	-1	4		0	0						Untertest3.avi	0	880	547	72	111				0	Content		-72	-111	8157948	2141967546
8175	10:59:05.429	00:00:08.174	490	-1024	-768	-1	-1	-1	-1	4	-1024	-768	-1	-1	-1	-1	4		0	0						Untertest3.avi	0	880	547	72	111				0	Content		-72	-111	8174569	2141984167
8192	10:59:05.446	00:00:08.191	491	-1024	-768	-1	-1	-1	-1	4	-1024	-768	-1	-1	-1	-1	4		0	0						Untertest3.avi	0	880	547	72	111				0	Content		-72	-111	8191765	2142001363
8209	10:59:05.463	00:00:08.209	492	-1024	-768	-1	-1	-1	-1	4	-1024	-768	-1	-1	-1	-1	4		0	0						Untertest3.avi	0	880	547	72	111				0	Content		-72	-111	8209135	2142018733
8226	10:59:05.480	00:00:08.226	493	-1024	-768	-1	-1	-1	-1	4	-1024	-768	-1	-1	-1	-1	4		0	0						Untertest3.avi	0	880	547	72	111				0	Content		-72	-111	8226385	2142035983
8241	10:59:05.495	00:00:08.241	494	-1024	-768	-1	-1	-1	-1	4	-1024	-768	-1	-1	-1	-1	4		0	0						Untertest3.avi	0	880	547	72	111				0	Content		-72	-111	8241190	2142050788
8258	10:59:05.512	00:00:08.257	495	-1024	-768	-1	-1	-1	-1	4	-1024	-768	-1	-1	-1	-1	4		0	0						Untertest3.avi	0	880	547	72	111				0	Content		-72	-111	8257941	2142067539
8275	10:59:05.529	00:00:08.274	496	-1024	-768	-1	-1	-1	-1	4	-1024	-768	-1	-1	-1	-1	4		0	0						Untertest3.avi	0	880	547	72	111				0	Content		-72	-111	8274561	2142084159
8291	10:59:05.545	00:00:08.291	497	-1024	-768	-1	-1	-1	-1	4	-1024	-768	-1	-1	-1	-1	4		0	0						Untertest3.avi	0	880	547	72	111				0	Content		-72	-111	8291326	2142100924
8308	10:59:05.562	00:00:08.307	498	-1024	-768	-1	-1	-1	-1	4	-1024	-768	-1	-1	-1	-1	4		0	0						Untertest3.avi	0	880	547	72	111				0	Content		-72	-111	8307807	2142117405
8325	10:59:05.579	00:00:08.324	499	-1024	-768	-1	-1	-1	-1	4	-1024	-768	-1	-1	-1	-1	4		0	0						Untertest3.avi	0	880	547	72	111				0	Content		-72	-111	8324558	2142134156
8342	10:59:05.596	00:00:08.341	500	-1024	-768	-1	-1	-1	-1	4	-1024	-768	-1	-1	-1	-1	4		0	0						Untertest3.avi	0	880	547	72	111				0	Content		-72	-111	8341625	2142151223
8359	10:59:05.613	00:00:08.358	501	-1024	-768	-1	-1	-1	-1	4	-1024	-768	-1	-1	-1	-1	4		0	0						Untertest3.avi	0	880	547	72	111				0	Content		-72	-111	8358995	2142168593
8376	10:59:05.630	00:00:08.376	502	-1024	-768	-1	-1	-1	-1	4	-1024	-768	-1	-1	-1	-1	4		0	0						Untertest3.avi	0	880	547	72	111				0	Content		-72	-111	8376244	2142185842
8391	10:59:05.645	00:00:08.391	503	-1024	-768	-1	-1	-1	-1	4	-1024	-768	-1	-1	-1	-1	4		0	0						Untertest3.avi	0	880	547	72	111				0	Content		-72	-111	8391172	2142200770
8408	10:59:05.662	00:00:08.407	504	-1024	-768	-1	-1	-1	-1	4	-1024	-768	-1	-1	-1	-1	4		0	0						Untertest3.avi	0	880	547	72	111				0	Content		-72	-111	8407794	2142217392
8425	10:59:05.679	00:00:08.424	505	-1024	-768	-1	-1	-1	-1	4	-1024	-768	-1	-1	-1	-1	4		0	0						Untertest3.avi	0	880	547	72	111				0	Content		-72	-111	8424542	2142234140
8441	10:59:05.695	00:00:08.441	506	-1024	-768	-1	-1	-1	-1	4	-1024	-768	-1	-1	-1	-1	4		0	0						Untertest3.avi	0	880	547	72	111				0	Content		-72	-111	8441168	2142250766
8458	10:59:05.712	00:00:08.457	507	-1024	-768	-1	-1	-1	-1	4	-1024	-768	-1	-1	-1	-1	4		0	0						Untertest3.avi	0	880	547	72	111				0	Content		-72	-111	8457791	2142267389
8474	10:59:05.728	00:00:08.474	508	-1024	-768	-1	-1	-1	-1	4	-1024	-768	-1	-1	-1	-1	4		0	0						Untertest3.avi	0	880	547	72	111				0	Content		-72	-111	8474414	2142284012
8492	10:59:05.746	00:00:08.491	509	-1024	-768	-1	-1	-1	-1	4	-1024	-768	-1	-1	-1	-1	4		0	0						Untertest3.avi	0	880	547	72	111				0	Content		-72	-111	8491607	2142301205
8509	10:59:05.763	00:00:08.508	510	-1024	-768	-1	-1	-1	-1	4	-1024	-768	-1	-1	-1	-1	4		0	0						Untertest3.avi	0	880	547	72	111				0	Content		-72	-111	8508856	2142318454
8526	10:59:05.780	00:00:08.526	511	-1024	-768	-1	-1	-1	-1	4	-1024	-768	-1	-1	-1	-1	4		0	0						Untertest3.avi	0	880	547	72	111				0	Content		-72	-111	8526231	2142335829
8541	10:59:05.795	00:00:08.541	512	-1024	-768	-1	-1	-1	-1	4	-1024	-768	-1	-1	-1	-1	4		0	0						Untertest3.avi	0	880	547	72	111				0	Content		-72	-111	8541032	2142350630
8558	10:59:05.812	00:00:08.557	513	-1024	-768	-1	-1	-1	-1	4	-1024	-768	-1	-1	-1	-1	4		0	0						Untertest3.avi	0	880	547	72	111				0	Content		-72	-111	8557657	2142367255
8574	10:59:05.828	00:00:08.574	514	-1024	-768	-1	-1	-1	-1	4	-1024	-768	-1	-1	-1	-1	4		0	0						Untertest3.avi	0	880	547	72	111				0	Content		-72	-111	8574403	2142384001
8591	10:59:05.845	00:00:08.591	515	-1024	-768	-1	-1	-1	-1	4	-1024	-768	-1	-1	-1	-1	4		0	0						Untertest3.avi	0	880	547	72	111				0	Content		-72	-111	8591027	2142400625
8608	10:59:05.862	00:00:08.607	516	-1024	-768	-1	-1	-1	-1	4	-1024	-768	-1	-1	-1	-1	4		0	0						Untertest3.avi	0	880	547	72	111				0	Content		-72	-111	8607650	2142417248
8624	10:59:05.878	00:00:08.624	517	-1024	-768	-1	-1	-1	-1	4	-1024	-768	-1	-1	-1	-1	4		0	0						Untertest3.avi	0	880	547	72	111				0	Content		-72	-111	8624286	2142433884
8641	10:59:05.895	00:00:08.641	518	-1024	-768	-1	-1	-1	-1	4	-1024	-768	-1	-1	-1	-1	4		0	0						Untertest3.avi	0	880	547	72	111				0	Content		-72	-111	8641466	2142451064
8659	10:59:05.913	00:00:08.658	519	-1024	-768	-1	-1	-1	-1	4	-1024	-768	-1	-1	-1	-1	4		0	0						Untertest3.avi	0	880	547	72	111				0	Content		-72	-111	8658840	2142468438
8676	10:59:05.930	00:00:08.676	520	-1024	-768	-1	-1	-1	-1	4	-1024	-768	-1	-1	-1	-1	4		0	0						Untertest3.avi	0	880	547	72	111				0	Content		-72	-111	8676088	2142485686
8691	10:59:05.945	00:00:08.690	521	-1024	-768	-1	-1	-1	-1	4	-1024	-768	-1	-1	-1	-1	4		0	0						Untertest3.avi	0	880	547	72	111				0	Content		-72	-111	8690891	2142500489
8708	10:59:05.962	00:00:08.707	522	-1024	-768	-1	-1	-1	-1	4	-1024	-768	-1	-1	-1	-1	4		0	0						Untertest3.avi	0	880	547	72	111				0	Content		-72	-111	8707638	2142517236
8724	10:59:05.978	00:00:08.724	523	-1024	-768	-1	-1	-1	-1	4	-1024	-768	-1	-1	-1	-1	4		0	0						Untertest3.avi	0	880	547	72	111				0	Content		-72	-111	8724311	2142533909
8741	10:59:05.995	00:00:08.740	524	-1024	-768	-1	-1	-1	-1	4	-1024	-768	-1	-1	-1	-1	4		0	0						Untertest3.avi	0	880	547	72	111				0	Content		-72	-111	8740886	2142550484
8758	10:59:06.012	00:00:08.757	525	-1024	-768	-1	-1	-1	-1	4	-1024	-768	-1	-1	-1	-1	4		0	0						Untertest3.avi	0	880	547	72	111				0	Content		-72	-111	8757507	2142567105
8774	10:59:06.028	00:00:08.774	526	-1024	-768	-1	-1	-1	-1	4	-1024	-768	-1	-1	-1	-1	4		0	0						Untertest3.avi	0	880	547	72	111				0	Content		-72	-111	8774174	2142583772
8791	10:59:06.045	00:00:08.791	527	-1024	-768	-1	-1	-1	-1	4	-1024	-768	-1	-1	-1	-1	4		0	0						Untertest3.avi	0	880	547	72	111				0	Content		-72	-111	8791216	2142600814
8808	10:59:06.062	00:00:08.807	528	-1024	-768	-1	-1	-1	-1	4	-1024	-768	-1	-1	-1	-1	4		0	0						Untertest3.avi	0	880	547	72	111				0	Content		-72	-111	8807883	2142617481
8825	10:59:06.079	00:00:08.824	529	-1024	-768	-1	-1	-1	-1	4	-1024	-768	-1	-1	-1	-1	4		0	0						Untertest3.avi	0	880	547	72	111				0	Content		-72	-111	8824551	2142634149
8842	10:59:06.096	00:00:08.842	530	-1024	-768	-1	-1	-1	-1	4	-1024	-768	-1	-1	-1	-1	4		0	0						Untertest3.avi	0	880	547	72	111				0	Content		-72	-111	8842044	2142651642
8859	10:59:06.113	00:00:08.859	531	-1024	-768	-1	-1	-1	-1	4	-1024	-768	-1	-1	-1	-1	4		0	0						Untertest3.avi	0	880	547	72	111				0	Content		-72	-111	8859290	2142668888
8874	10:59:06.128	00:00:08.874	532	-1024	-768	-1	-1	-1	-1	4	-1024	-768	-1	-1	-1	-1	4		0	0						Untertest3.avi	0	880	547	72	111				0	Content		-72	-111	8874166	2142683764
8891	10:59:06.145	00:00:08.890	533	-1024	-768	-1	-1	-1	-1	4	-1024	-768	-1	-1	-1	-1	4		0	0						Untertest3.avi	0	880	547	72	111				0	Content		-72	-111	8890787	2142700385
8907	10:59:06.161	00:00:08.907	534	-1024	-768	-1	-1	-1	-1	4	-1024	-768	-1	-1	-1	-1	4		0	0						Untertest3.avi	0	880	547	72	111				0	Content		-72	-111	8907407	2142717005
8924	10:59:06.178	00:00:08.924	535	-1024	-768	-1	-1	-1	-1	4	-1024	-768	-1	-1	-1	-1	4		0	0						Untertest3.avi	0	880	547	72	111				0	Content		-72	-111	8924088	2142733686
8941	10:59:06.195	00:00:08.940	536	-1024	-768	-1	-1	-1	-1	4	-1024	-768	-1	-1	-1	-1	4		0	0						Untertest3.avi	0	880	547	72	111				0	Content		-72	-111	8940745	2142750343
8957	10:59:06.211	00:00:08.957	537	-1024	-768	-1	-1	-1	-1	4	-1024	-768	-1	-1	-1	-1	4		0	0						Untertest3.avi	0	880	547	72	111				0	Content		-72	-111	8957412	2142767010
8974	10:59:06.228	00:00:08.974	538	-1024	-768	-1	-1	-1	-1	4	-1024	-768	-1	-1	-1	-1	4		0	0						Untertest3.avi	0	880	547	72	111				0	Content		-72	-111	8974344	2142783942
8991	10:59:06.245	00:00:08.991	539	-1024	-768	-1	-1	-1	-1	4	-1024	-768	-1	-1	-1	-1	4		0	0						Untertest3.avi	0	880	547	72	111				0	Content		-72	-111	8991011	2142800609
9008	10:59:06.262	00:00:09.007	540	-1024	-768	-1	-1	-1	-1	4	-1024	-768	-1	-1	-1	-1	4		0	0						Untertest3.avi	0	880	547	72	111				0	Content		-72	-111	9007973	2142817571
9025	10:59:06.279	00:00:09.024	541	-1024	-768	-1	-1	-1	-1	4	-1024	-768	-1	-1	-1	-1	4		0	0						Untertest3.avi	0	880	547	72	111				0	Content		-72	-111	9024641	2142834239
9041	10:59:06.295	00:00:09.041	542	-1024	-768	-1	-1	-1	-1	4	-1024	-768	-1	-1	-1	-1	4		0	0						Untertest3.avi	0	880	547	72	111				0	Content		-72	-111	9041308	2142850906
9059	10:59:06.313	00:00:09.058	543	-1024	-768	-1	-1	-1	-1	4	-1024	-768	-1	-1	-1	-1	4		0	0						Untertest3.avi	0	880	547	72	111				0	Content		-72	-111	9058521	2142868119
9076	10:59:06.330	00:00:09.075	544	-1024	-768	-1	-1	-1	-1	4	-1024	-768	-1	-1	-1	-1	4		0	0						Untertest3.avi	0	880	547	72	111				0	Content		-72	-111	9075767	2142885365
9091	10:59:06.345	00:00:09.090	545	-1024	-768	-1	-1	-1	-1	4	-1024	-768	-1	-1	-1	-1	4		0	0						Untertest3.avi	0	880	547	72	111				0	Content		-72	-111	9090637	2142900235
9107	10:59:06.361	00:00:09.107	546	-1024	-768	-1	-1	-1	-1	4	-1024	-768	-1	-1	-1	-1	4		0	0						Untertest3.avi	0	880	547	72	111				0	Content		-72	-111	9107262	2142916860
9124	10:59:06.378	00:00:09.123	547	-1024	-768	-1	-1	-1	-1	4	-1024	-768	-1	-1	-1	-1	4		0	0						Untertest3.avi	0	880	547	72	111				0	Content		-72	-111	9123882	2142933480
9141	10:59:06.395	00:00:09.140	548	-1024	-768	-1	-1	-1	-1	4	-1024	-768	-1	-1	-1	-1	4		0	0						Untertest3.avi	0	880	547	72	111				0	Content		-72	-111	9140560	2142950158
9157	10:59:06.411	00:00:09.157	549	-1024	-768	-1	-1	-1	-1	4	-1024	-768	-1	-1	-1	-1	4		0	0						Untertest3.avi	0	880	547	72	111				0	Content		-72	-111	9157253	2142966851
9174	10:59:06.428	00:00:09.174	550	-1024	-768	-1	-1	-1	-1	4	-1024	-768	-1	-1	-1	-1	4		0	0						Untertest3.avi	0	880	547	72	111				0	Content		-72	-111	9174190	2142983788
9191	10:59:06.445	00:00:09.190	551	-1024	-768	-1	-1	-1	-1	4	-1024	-768	-1	-1	-1	-1	4		0	0						Untertest3.avi	0	880	547	72	111				0	Content		-72	-111	9190857	2143000455
9208	10:59:06.462	00:00:09.207	552	-1024	-768	-1	-1	-1	-1	4	-1024	-768	-1	-1	-1	-1	4		0	0						Untertest3.avi	0	880	547	72	111				0	Content		-72	-111	9207747	2143017345
9225	10:59:06.479	00:00:09.225	553	-1024	-768	-1	-1	-1	-1	4	-1024	-768	-1	-1	-1	-1	4		0	0						Untertest3.avi	0	880	547	72	111				0	Content		-72	-111	9225120	2143034718
9241	10:59:06.495	00:00:09.241	554	-1024	-768	-1	-1	-1	-1	4	-1024	-768	-1	-1	-1	-1	4		0	0						Untertest3.avi	0	880	547	72	111				0	Content		-72	-111	9241333	2143050931
9258	10:59:06.512	00:00:09.258	555	-1024	-768	-1	-1	-1	-1	4	-1024	-768	-1	-1	-1	-1	4		0	0						Untertest3.avi	0	880	547	72	111				0	Content		-72	-111	9258001	2143067599
9275	10:59:06.529	00:00:09.274	556	-1024	-768	-1	-1	-1	-1	4	-1024	-768	-1	-1	-1	-1	4		0	0						Untertest3.avi	0	880	547	72	111				0	Content		-72	-111	9274668	2143084266
9290	10:59:06.544	00:00:09.290	557	-1024	-768	-1	-1	-1	-1	4	-1024	-768	-1	-1	-1	-1	4		0	0						Untertest3.avi	0	880	547	72	111				0	Content		-72	-111	9290491	2143100089
9307	10:59:06.561	00:00:09.307	558	-1024	-768	-1	-1	-1	-1	4	-1024	-768	-1	-1	-1	-1	4		0	0						Untertest3.avi	0	880	547	72	111				0	Content		-72	-111	9307114	2143116712
9324	10:59:06.578	00:00:09.323	559	-1024	-768	-1	-1	-1	-1	4	-1024	-768	-1	-1	-1	-1	4		0	0						Untertest3.avi	0	880	547	72	111				0	Content		-72	-111	9323862	2143133460
9340	10:59:06.594	00:00:09.340	560	-1024	-768	-1	-1	-1	-1	4	-1024	-768	-1	-1	-1	-1	4		0	0						Untertest3.avi	0	880	547	72	111				0	Content		-72	-111	9340417	2143150015
9357	10:59:06.611	00:00:09.357	561	-1024	-768	-1	-1	-1	-1	4	-1024	-768	-1	-1	-1	-1	4		0	0						Untertest3.avi	0	880	547	72	111				0	Content		-72	-111	9357075	2143166673
9374	10:59:06.628	00:00:09.373	562	-1024	-768	-1	-1	-1	-1	4	-1024	-768	-1	-1	-1	-1	4		0	0						Untertest3.avi	0	880	547	72	111				0	Content		-72	-111	9373743	2143183341
9391	10:59:06.645	00:00:09.390	563	-1024	-768	-1	-1	-1	-1	4	-1024	-768	-1	-1	-1	-1	4		0	0						Untertest3.avi	0	880	547	72	111				0	Content		-72	-111	9390673	2143200271
9407	10:59:06.661	00:00:09.407	564	-1024	-768	-1	-1	-1	-1	4	-1024	-768	-1	-1	-1	-1	4		0	0						Untertest3.avi	0	880	547	72	111				0	Content		-72	-111	9407341	2143216939
9424	10:59:06.678	00:00:09.424	565	-1024	-768	-1	-1	-1	-1	4	-1024	-768	-1	-1	-1	-1	4		0	0						Untertest3.avi	0	880	547	72	111				0	Content		-72	-111	9424307	2143233905
9441	10:59:06.695	00:00:09.440	566	-1024	-768	-1	-1	-1	-1	4	-1024	-768	-1	-1	-1	-1	4		0	0						Untertest3.avi	0	880	547	72	111				0	Content		-72	-111	9440974	2143250572
9458	10:59:06.712	00:00:09.457	567	-1024	-768	-1	-1	-1	-1	4	-1024	-768	-1	-1	-1	-1	4		0	0						Untertest3.avi	0	880	547	72	111				0	Content		-72	-111	9457642	2143267240
9475	10:59:06.729	00:00:09.474	568	-1024	-768	-1	-1	-1	-1	4	-1024	-768	-1	-1	-1	-1	4		0	0						Untertest3.avi	0	880	547	72	111				0	Content		-72	-111	9474975	2143284573
9492	10:59:06.746	00:00:09.492	569	-1024	-768	-1	-1	-1	-1	4	-1024	-768	-1	-1	-1	-1	4		0	0						Untertest3.avi	0	880	547	72	111				0	Content		-72	-111	9492250	2143301848
9507	10:59:06.761	00:00:09.506	570	-1024	-768	-1	-1	-1	-1	4	-1024	-768	-1	-1	-1	-1	4		0	0						Untertest3.avi	0	880	547	72	111				0	Content		-72	-111	9506970	2143316568
9524	10:59:06.778	00:00:09.523	571	-1024	-768	-1	-1	-1	-1	4	-1024	-768	-1	-1	-1	-1	4		0	0						Untertest3.avi	0	880	547	72	111				0	Content		-72	-111	9523594	2143333192
9540	10:59:06.794	00:00:09.540	572	-1024	-768	-1	-1	-1	-1	4	-1024	-768	-1	-1	-1	-1	4		0	0						Untertest3.avi	0	880	547	72	111				0	Content		-72	-111	9540339	2143349937
9557	10:59:06.811	00:00:09.557	573	-1024	-768	-1	-1	-1	-1	4	-1024	-768	-1	-1	-1	-1	4		0	0						Untertest3.avi	0	880	547	72	111				0	Content		-72	-111	9557018	2143366616
9574	10:59:06.828	00:00:09.573	574	-1024	-768	-1	-1	-1	-1	4	-1024	-768	-1	-1	-1	-1	4		0	0						Untertest3.avi	0	880	547	72	111				0	Content		-72	-111	9573587	2143383185
9591	10:59:06.845	00:00:09.590	575	-1024	-768	-1	-1	-1	-1	4	-1024	-768	-1	-1	-1	-1	4		0	0						Untertest3.avi	0	880	547	72	111				0	Content		-72	-111	9590523	2143400121
9607	10:59:06.861	00:00:09.607	576	-1024	-768	-1	-1	-1	-1	4	-1024	-768	-1	-1	-1	-1	4		0	0						Untertest3.avi	0	880	547	72	111				0	Content		-72	-111	9607191	2143416789
9624	10:59:06.878	00:00:09.624	577	-1024	-768	-1	-1	-1	-1	4	-1024	-768	-1	-1	-1	-1	4		0	0						Untertest3.avi	0	880	547	72	111				0	Content		-72	-111	9624217	2143433815
9641	10:59:06.895	00:00:09.641	578	-1024	-768	-1	-1	-1	-1	4	-1024	-768	-1	-1	-1	-1	4		0	0						Untertest3.avi	0	880	547	72	111				0	Content		-72	-111	9641450	2143451048
9658	10:59:06.912	00:00:09.657	579	-1024	-768	-1	-1	-1	-1	4	-1024	-768	-1	-1	-1	-1	4		0	0						Untertest3.avi	0	880	547	72	111				0	Content		-72	-111	9657705	2143467303
9674	10:59:06.928	00:00:09.674	580	-1024	-768	-1	-1	-1	-1	4	-1024	-768	-1	-1	-1	-1	4		0	0						Untertest3.avi	0	880	547	72	111				0	Content		-72	-111	9674372	2143483970
9691	10:59:06.945	00:00:09.691	581	-1024	-768	-1	-1	-1	-1	4	-1024	-768	-1	-1	-1	-1	4		0	0						Untertest3.avi	0	880	547	72	111				0	Content		-72	-111	9691039	2143500637
9707	10:59:06.961	00:00:09.706	582	-1024	-768	-1	-1	-1	-1	4	-1024	-768	-1	-1	-1	-1	4		0	0						Untertest3.avi	0	880	547	72	111				0	Content		-72	-111	9706822	2143516420
9723	10:59:06.977	00:00:09.723	583	-1024	-768	-1	-1	-1	-1	4	-1024	-768	-1	-1	-1	-1	4		0	0						Untertest3.avi	0	880	547	72	111				0	Content		-72	-111	9723445	2143533043
9740	10:59:06.994	00:00:09.740	584	-1024	-768	-1	-1	-1	-1	4	-1024	-768	-1	-1	-1	-1	4		0	0						Untertest3.avi	0	880	547	72	111				0	Content		-72	-111	9740215	2143549813
9757	10:59:07.011	00:00:09.756	585	-1024	-768	-1	-1	-1	-1	4	-1024	-768	-1	-1	-1	-1	4		0	0						Untertest3.avi	0	880	547	72	111				0	Content		-72	-111	9756874	2143566472
9773	10:59:07.027	00:00:09.773	586	-1024	-768	-1	-1	-1	-1	4	-1024	-768	-1	-1	-1	-1	4		0	0						Untertest3.avi	0	880	547	72	111				0	Content		-72	-111	9773469	2143583067
9790	10:59:07.044	00:00:09.790	587	-1024	-768	-1	-1	-1	-1	4	-1024	-768	-1	-1	-1	-1	4		0	0						Untertest3.avi	0	880	547	72	111				0	Content		-72	-111	9790136	2143599734
9807	10:59:07.061	00:00:09.807	588	-1024	-768	-1	-1	-1	-1	4	-1024	-768	-1	-1	-1	-1	4		0	0						Untertest3.avi	0	880	547	72	111				0	Content		-72	-111	9807037	2143616635
9824	10:59:07.078	00:00:09.823	589	-1024	-768	-1	-1	-1	-1	4	-1024	-768	-1	-1	-1	-1	4		0	0						Untertest3.avi	0	880	547	72	111				0	Content		-72	-111	9823704	2143633302
9841	10:59:07.095	00:00:09.840	590	-1024	-768	-1	-1	-1	-1	4	-1024	-768	-1	-1	-1	-1	4		0	0						Untertest3.avi	0	880	547	72	111				0	Content		-72	-111	9840699	2143650297
9857	10:59:07.111	00:00:09.857	591	-1024	-768	-1	-1	-1	-1	4	-1024	-768	-1	-1	-1	-1	4		0	0						Untertest3.avi	0	880	547	72	111				0	Content		-72	-111	9857367	2143666965
9874	10:59:07.128	00:00:09.874	592	-1024	-768	-1	-1	-1	-1	4	-1024	-768	-1	-1	-1	-1	4		0	0						Untertest3.avi	0	880	547	72	111				0	Content		-72	-111	9874034	2143683632
9891	10:59:07.145	00:00:09.891	593	-1024	-768	-1	-1	-1	-1	4	-1024	-768	-1	-1	-1	-1	4		0	0						Untertest3.avi	0	880	547	72	111				0	Content		-72	-111	9891306	2143700904
9909	10:59:07.163	00:00:09.908	594	-1024	-768	-1	-1	-1	-1	4	-1024	-768	-1	-1	-1	-1	4		0	0						Untertest3.avi	0	880	547	72	111				0	Content		-72	-111	9908555	2143718153
9923	10:59:07.177	00:00:09.923	595	-1024	-768	-1	-1	-1	-1	4	-1024	-768	-1	-1	-1	-1	4		0	0						Untertest3.avi	0	880	547	72	111				0	Content		-72	-111	9923428	2143733026
9940	10:59:07.194	00:00:09.940	596	-1024	-768	-1	-1	-1	-1	4	-1024	-768	-1	-1	-1	-1	4		0	0						Untertest3.avi	0	880	547	72	111				0	Content		-72	-111	9940052	2143749650
9957	10:59:07.211	00:00:09.956	597	-1024	-768	-1	-1	-1	-1	4	-1024	-768	-1	-1	-1	-1	4		0	0						Untertest3.avi	0	880	547	72	111				0	Content		-72	-111	9956676	2143766274
9973	10:59:07.227	00:00:09.973	598	-1024	-768	-1	-1	-1	-1	4	-1024	-768	-1	-1	-1	-1	4		0	0						Untertest3.avi	0	880	547	72	111				0	Content		-72	-111	9973358	2143782956
9990	10:59:07.244	00:00:09.990	599	-1024	-768	-1	-1	-1	-1	4	-1024	-768	-1	-1	-1	-1	4		0	0						Untertest3.avi	0	880	547	72	111				0	Content		-72	-111	9990049	2143799647
10007	10:59:07.261	00:00:10.006	600	-1024	-768	-1	-1	-1	-1	4	-1024	-768	-1	-1	-1	-1	4		0	0						Untertest3.avi	0	880	547	72	111				0	Content		-72	-111	10006923	2143816521
10024	10:59:07.278	00:00:10.023	601	-1024	-768	-1	-1	-1	-1	4	-1024	-768	-1	-1	-1	-1	4		0	0						Untertest3.avi	0	880	547	72	111				0	Content		-72	-111	10023590	2143833188
10041	10:59:07.295	00:00:10.040	602	-1024	-768	-1	-1	-1	-1	4	-1024	-768	-1	-1	-1	-1	4		0	0						Untertest3.avi	0	880	547	72	111				0	Content		-72	-111	10040542	2143850140
10058	10:59:07.312	00:00:10.057	603	-1024	-768	-1	-1	-1	-1	4	-1024	-768	-1	-1	-1	-1	4		0	0						Untertest3.avi	0	880	547	72	111				0	Content		-72	-111	10057791	2143867389
10074	10:59:07.328	00:00:10.074	604	-1024	-768	-1	-1	-1	-1	4	-1024	-768	-1	-1	-1	-1	4		0	0						Untertest3.avi	0	880	547	72	111				0	Content		-72	-111	10074042	2143883640
10091	10:59:07.345	00:00:10.090	605	-1024	-768	-1	-1	-1	-1	4	-1024	-768	-1	-1	-1	-1	4		0	0						Untertest3.avi	0	880	547	72	111				0	Content		-72	-111	10090710	2143900308
10107	10:59:07.361	00:00:10.107	606	-1024	-768	-1	-1	-1	-1	4	-1024	-768	-1	-1	-1	-1	4		0	0						Untertest3.avi	0	880	547	72	111				0	Content		-72	-111	10107377	2143916975
10123	10:59:07.377	00:00:10.123	607	-1024	-768	-1	-1	-1	-1	4	-1024	-768	-1	-1	-1	-1	4		0	0						Untertest3.avi	0	880	547	72	111				0	Content		-72	-111	10123287	2143932885
10140	10:59:07.394	00:00:10.139	608	-1024	-768	-1	-1	-1	-1	4	-1024	-768	-1	-1	-1	-1	4		0	0						Untertest3.avi	0	880	547	72	111				0	Content		-72	-111	10139913	2143949511
10157	10:59:07.411	00:00:10.156	609	-1024	-768	-1	-1	-1	-1	4	-1024	-768	-1	-1	-1	-1	4		0	0						Untertest3.avi	0	880	547	72	111				0	Content		-72	-111	10156534	2143966132
10173	10:59:07.427	00:00:10.173	610	-1024	-768	-1	-1	-1	-1	4	-1024	-768	-1	-1	-1	-1	4		0	0						Untertest3.avi	0	880	547	72	111				0	Content		-72	-111	10173213	2143982811
10190	10:59:07.444	00:00:10.189	611	-1024	-768	-1	-1	-1	-1	4	-1024	-768	-1	-1	-1	-1	4		0	0						Untertest3.avi	0	880	547	72	111				0	Content		-72	-111	10189870	2143999468
10207	10:59:07.461	00:00:10.206	612	-1024	-768	-1	-1	-1	-1	4	-1024	-768	-1	-1	-1	-1	4		0	0						Untertest3.avi	0	880	547	72	111				0	Content		-72	-111	10206538	2144016136
10223	10:59:07.477	00:00:10.223	613	-1024	-768	-1	-1	-1	-1	4	-1024	-768	-1	-1	-1	-1	4		0	0						Untertest3.avi	0	880	547	72	111				0	Content		-72	-111	10223470	2144033068
10240	10:59:07.494	00:00:10.240	614	-1024	-768	-1	-1	-1	-1	4	-1024	-768	-1	-1	-1	-1	4		0	0						Untertest3.avi	0	880	547	72	111				0	Content		-72	-111	10240138	2144049736
10257	10:59:07.511	00:00:10.257	615	-1024	-768	-1	-1	-1	-1	4	-1024	-768	-1	-1	-1	-1	4		0	0						Untertest3.avi	0	880	547	72	111				0	Content		-72	-111	10257107	2144066705
10274	10:59:07.528	00:00:10.273	616	-1024	-768	-1	-1	-1	-1	4	-1024	-768	-1	-1	-1	-1	4		0	0						Untertest3.avi	0	880	547	72	111				0	Content		-72	-111	10273774	2144083372
10290	10:59:07.544	00:00:10.290	617	-1024	-768	-1	-1	-1	-1	4	-1024	-768	-1	-1	-1	-1	4		0	0						Untertest3.avi	0	880	547	72	111				0	Content		-72	-111	10290442	2144100040
10308	10:59:07.562	00:00:10.307	618	-1024	-768	-1	-1	-1	-1	4	-1024	-768	-1	-1	-1	-1	4		0	0						Untertest3.avi	0	880	547	72	111				0	Content		-72	-111	10307779	2144117377
10325	10:59:07.579	00:00:10.325	619	-1024	-768	-1	-1	-1	-1	4	-1024	-768	-1	-1	-1	-1	4		0	0						Untertest3.avi	0	880	547	72	111				0	Content		-72	-111	10325019	2144134617
10340	10:59:07.594	00:00:10.339	620	-1024	-768	-1	-1	-1	-1	4	-1024	-768	-1	-1	-1	-1	4		0	0						Untertest3.avi	0	880	547	72	111				0	Content		-72	-111	10339767	2144149365
10356	10:59:07.610	00:00:10.356	621	-1024	-768	-1	-1	-1	-1	4	-1024	-768	-1	-1	-1	-1	4		0	0						Untertest3.avi	0	880	547	72	111				0	Content		-72	-111	10356390	2144165988
10373	10:59:07.627	00:00:10.373	622	-1024	-768	-1	-1	-1	-1	4	-1024	-768	-1	-1	-1	-1	4		0	0						Untertest3.avi	0	880	547	72	111				0	Content		-72	-111	10373137	2144182735
10390	10:59:07.644	00:00:10.389	623	-1024	-768	-1	-1	-1	-1	4	-1024	-768	-1	-1	-1	-1	4		0	0						Untertest3.avi	0	880	547	72	111				0	Content		-72	-111	10389816	2144199414
10406	10:59:07.660	00:00:10.406	624	-1024	-768	-1	-1	-1	-1	4	-1024	-768	-1	-1	-1	-1	4		0	0						Untertest3.avi	0	880	547	72	111				0	Content		-72	-111	10406380	2144215978
10423	10:59:07.677	00:00:10.423	625	-1024	-768	-1	-1	-1	-1	4	-1024	-768	-1	-1	-1	-1	4		0	0						Untertest3.avi	0	880	547	72	111				0	Content		-72	-111	10423316	2144232914
10440	10:59:07.694	00:00:10.439	626	-1024	-768	-1	-1	-1	-1	4	-1024	-768	-1	-1	-1	-1	4		0	0						Untertest3.avi	0	880	547	72	111				0	Content		-72	-111	10439984	2144249582
10457	10:59:07.711	00:00:10.456	627	-1024	-768	-1	-1	-1	-1	4	-1024	-768	-1	-1	-1	-1	4		0	0						Untertest3.avi	0	880	547	72	111				0	Content		-72	-111	10456875	2144266473
10474	10:59:07.728	00:00:10.474	628	-1024	-768	-1	-1	-1	-1	4	-1024	-768	-1	-1	-1	-1	4		0	0						Untertest3.avi	0	880	547	72	111				0	Content		-72	-111	10474248	2144283846
10490	10:59:07.744	00:00:10.490	629	-1024	-768	-1	-1	-1	-1	4	-1024	-768	-1	-1	-1	-1	4		0	0						Untertest3.avi	0	880	547	72	111				0	Content		-72	-111	10490499	2144300097
10507	10:59:07.761	00:00:10.507	630	-1024	-768	-1	-1	-1	-1	4	-1024	-768	-1	-1	-1	-1	4		0	0						Untertest3.avi	0	880	547	72	111				0	Content		-72	-111	10507166	2144316764
10524	10:59:07.778	00:00:10.523	631	-1024	-768	-1	-1	-1	-1	4	-1024	-768	-1	-1	-1	-1	4		0	0						Untertest3.avi	0	880	547	72	111				0	Content		-72	-111	10523833	2144333431
10540	10:59:07.794	00:00:10.539	632	-1024	-768	-1	-1	-1	-1	4	-1024	-768	-1	-1	-1	-1	4		0	0						Untertest3.avi	0	880	547	72	111				0	Content		-72	-111	10539622	2144349220
10556	10:59:07.810	00:00:10.556	633	-1024	-768	-1	-1	-1	-1	4	-1024	-768	-1	-1	-1	-1	4		0	0						Untertest3.avi	0	880	547	72	111				0	Content		-72	-111	10556242	2144365840
10573	10:59:07.827	00:00:10.572	634	-1024	-768	-1	-1	-1	-1	4	-1024	-768	-1	-1	-1	-1	4		0	0						Untertest3.avi	0	880	547	72	111				0	Content		-72	-111	10572992	2144382590
10590	10:59:07.844	00:00:10.589	635	-1024	-768	-1	-1	-1	-1	4	-1024	-768	-1	-1	-1	-1	4		0	0						Untertest3.avi	0	880	547	72	111				0	Content		-72	-111	10589671	2144399269
10606	10:59:07.860	00:00:10.606	636	-1024	-768	-1	-1	-1	-1	4	-1024	-768	-1	-1	-1	-1	4		0	0						Untertest3.avi	0	880	547	72	111				0	Content		-72	-111	10606267	2144415865
10623	10:59:07.877	00:00:10.622	637	-1024	-768	-1	-1	-1	-1	4	-1024	-768	-1	-1	-1	-1	4		0	0						Untertest3.avi	0	880	547	72	111				0	Content		-72	-111	10622934	2144432532
10640	10:59:07.894	00:00:10.639	638	-1024	-768	-1	-1	-1	-1	4	-1024	-768	-1	-1	-1	-1	4		0	0						Untertest3.avi	0	880	547	72	111				0	Content		-72	-111	10639836	2144449434
10657	10:59:07.911	00:00:10.656	639	-1024	-768	-1	-1	-1	-1	4	-1024	-768	-1	-1	-1	-1	4		0	0						Untertest3.avi	0	880	547	72	111				0	Content		-72	-111	10656503	2144466101
10673	10:59:07.927	00:00:10.673	640	-1024	-768	-1	-1	-1	-1	4	-1024	-768	-1	-1	-1	-1	4		0	0						Untertest3.avi	0	880	547	72	111				0	Content		-72	-111	10673497	2144483095
10690	10:59:07.944	00:00:10.690	641	-1024	-768	-1	-1	-1	-1	4	-1024	-768	-1	-1	-1	-1	4		0	0						Untertest3.avi	0	880	547	72	111				0	Content		-72	-111	10690165	2144499763
10707	10:59:07.961	00:00:10.706	642	-1024	-768	-1	-1	-1	-1	4	-1024	-768	-1	-1	-1	-1	4		0	0						Untertest3.avi	0	880	547	72	111				0	Content		-72	-111	10706832	2144516430
10724	10:59:07.978	00:00:10.724	643	-1024	-768	-1	-1	-1	-1	4	-1024	-768	-1	-1	-1	-1	4		0	0						Untertest3.avi	0	880	547	72	111				0	Content		-72	-111	10724107	2144533705
10741	10:59:07.995	00:00:10.741	644	-1024	-768	-1	-1	-1	-1	4	-1024	-768	-1	-1	-1	-1	4		0	0						Untertest3.avi	0	880	547	72	111				0	Content		-72	-111	10741352	2144550950
10756	10:59:08.010	00:00:10.756	645	-1024	-768	-1	-1	-1	-1	4	-1024	-768	-1	-1	-1	-1	4		0	0						Untertest3.avi	0	880	547	72	111				0	Content		-72	-111	10756229	2144565827
10773	10:59:08.027	00:00:10.772	646	-1024	-768	-1	-1	-1	-1	4	-1024	-768	-1	-1	-1	-1	4		0	0						Untertest3.avi	0	880	547	72	111				0	Content		-72	-111	10772738	2144582336
10789	10:59:08.043	00:00:10.789	647	-1024	-768	-1	-1	-1	-1	4	-1024	-768	-1	-1	-1	-1	4		0	0						Untertest3.avi	0	880	547	72	111				0	Content		-72	-111	10789475	2144599073
10806	10:59:08.060	00:00:10.806	648	-1024	-768	-1	-1	-1	-1	4	-1024	-768	-1	-1	-1	-1	4		0	0						Untertest3.avi	0	880	547	72	111				0	Content		-72	-111	10806152	2144615750
10823	10:59:08.077	00:00:10.822	649	-1024	-768	-1	-1	-1	-1	4	-1024	-768	-1	-1	-1	-1	4		0	0						Untertest3.avi	0	880	547	72	111				0	Content		-72	-111	10822720	2144632318
10840	10:59:08.094	00:00:10.839	650	-1024	-768	-1	-1	-1	-1	4	-1024	-768	-1	-1	-1	-1	4		0	0						Untertest3.avi	0	880	547	72	111				0	Content		-72	-111	10839656	2144649254
10856	10:59:08.110	00:00:10.856	651	-1024	-768	-1	-1	-1	-1	4	-1024	-768	-1	-1	-1	-1	4		0	0						Untertest3.avi	0	880	547	72	111				0	Content		-72	-111	10856323	2144665921
10873	10:59:08.127	00:00:10.873	652	-1024	-768	-1	-1	-1	-1	4	-1024	-768	-1	-1	-1	-1	4		0	0						Untertest3.avi	0	880	547	72	111				0	Content		-72	-111	10873337	2144682935
10891	10:59:08.145	00:00:10.890	653	-1024	-768	-1	-1	-1	-1	4	-1024	-768	-1	-1	-1	-1	4		0	0						Untertest3.avi	0	880	547	72	111				0	Content		-72	-111	10890584	2144700182
10907	10:59:08.161	00:00:10.906	654	-1024	-768	-1	-1	-1	-1	4	-1024	-768	-1	-1	-1	-1	4		0	0						Untertest3.avi	0	880	547	72	111				0	Content		-72	-111	10906834	2144716432
10924	10:59:08.178	00:00:10.923	655	-1024	-768	-1	-1	-1	-1	4	-1024	-768	-1	-1	-1	-1	4		0	0						Untertest3.avi	0	880	547	72	111				0	Content		-72	-111	10923501	2144733099
10940	10:59:08.194	00:00:10.940	656	-1024	-768	-1	-1	-1	-1	4	-1024	-768	-1	-1	-1	-1	4		0	0						Untertest3.avi	0	880	547	72	111				0	Content		-72	-111	10940169	2144749767
10956	10:59:08.210	00:00:10.955	657	-1024	-768	-1	-1	-1	-1	4	-1024	-768	-1	-1	-1	-1	4		0	0						Untertest3.avi	0	880	547	72	111				0	Content		-72	-111	10955955	2144765553
10973	10:59:08.227	00:00:10.972	658	-1024	-768	-1	-1	-1	-1	4	-1024	-768	-1	-1	-1	-1	4		0	0						Untertest3.avi	0	880	547	72	111				0	Content		-72	-111	10972701	2144782299
10989	10:59:08.243	00:00:10.989	659	-1024	-768	-1	-1	-1	-1	4	-1024	-768	-1	-1	-1	-1	4		0	0						Untertest3.avi	0	880	547	72	111				0	Content		-72	-111	10989326	2144798924
11006	10:59:08.260	00:00:11.006	660	-1024	-768	-1	-1	-1	-1	4	-1024	-768	-1	-1	-1	-1	4		0	0						Untertest3.avi	0	880	547	72	111				0	Content		-72	-111	11006019	2144815617
11023	10:59:08.277	00:00:11.022	661	-1024	-768	-1	-1	-1	-1	4	-1024	-768	-1	-1	-1	-1	4		0	0						Untertest3.avi	0	880	547	72	111				0	Content		-72	-111	11022670	2144832268
11039	10:59:08.293	00:00:11.039	662	-1024	-768	-1	-1	-1	-1	4	-1024	-768	-1	-1	-1	-1	4		0	0						Untertest3.avi	0	880	547	72	111				0	Content		-72	-111	11039338	2144848936
11056	10:59:08.310	00:00:11.056	663	-1024	-768	-1	-1	-1	-1	4	-1024	-768	-1	-1	-1	-1	4		0	0						Untertest3.avi	0	880	547	72	111				0	Content		-72	-111	11056266	2144865864
11073	10:59:08.327	00:00:11.072	664	-1024	-768	-1	-1	-1	-1	4	-1024	-768	-1	-1	-1	-1	4		0	0						Untertest3.avi	0	880	547	72	111				0	Content		-72	-111	11072934	2144882532
11090	10:59:08.344	00:00:11.089	665	-1024	-768	-1	-1	-1	-1	4	-1024	-768	-1	-1	-1	-1	4		0	0						Untertest3.avi	0	880	547	72	111				0	Content		-72	-111	11089895	2144899493
11107	10:59:08.361	00:00:11.106	666	-1024	-768	-1	-1	-1	-1	4	-1024	-768	-1	-1	-1	-1	4		0	0						Untertest3.avi	0	880	547	72	111				0	Content		-72	-111	11106562	2144916160
11123	10:59:08.377	00:00:11.123	667	-1024	-768	-1	-1	-1	-1	4	-1024	-768	-1	-1	-1	-1	4		0	0						Untertest3.avi	0	880	547	72	111				0	Content		-72	-111	11123230	2144932828
11140	10:59:08.394	00:00:11.140	668	-1024	-768	-1	-1	-1	-1	4	-1024	-768	-1	-1	-1	-1	4		0	0						Untertest3.avi	0	880	547	72	111				0	Content		-72	-111	11140439	2144950037
11158	10:59:08.412	00:00:11.157	669	-1024	-768	-1	-1	-1	-1	4	-1024	-768	-1	-1	-1	-1	4		0	0						Untertest3.avi	0	880	547	72	111				0	Content		-72	-111	11157685	2144967283
11173	10:59:08.427	00:00:11.172	670	-1024	-768	-1	-1	-1	-1	4	-1024	-768	-1	-1	-1	-1	4		0	0						Untertest3.avi	0	880	547	72	111				0	Content		-72	-111	11172561	2144982159
11189	10:59:08.443	00:00:11.189	671	-1024	-768	-1	-1	-1	-1	4	-1024	-768	-1	-1	-1	-1	4		0	0						Untertest3.avi	0	880	547	72	111				0	Content		-72	-111	11189187	2144998785
11206	10:59:08.460	00:00:11.205	672	-1024	-768	-1	-1	-1	-1	4	-1024	-768	-1	-1	-1	-1	4		0	0						Untertest3.avi	0	880	547	72	111				0	Content		-72	-111	11205808	2145015406
11223	10:59:08.477	00:00:11.222	673	-1024	-768	-1	-1	-1	-1	4	-1024	-768	-1	-1	-1	-1	4		0	0						Untertest3.avi	0	880	547	72	111				0	Content		-72	-111	11222613	2145032211
11239	10:59:08.493	00:00:11.239	674	-1024	-768	-1	-1	-1	-1	4	-1024	-768	-1	-1	-1	-1	4		0	0						Untertest3.avi	0	880	547	72	111				0	Content		-72	-111	11239182	2145048780
11256	10:59:08.510	00:00:11.256	675	-1024	-768	-1	-1	-1	-1	4	-1024	-768	-1	-1	-1	-1	4		0	0						Untertest3.avi	0	880	547	72	111				0	Content		-72	-111	11256117	2145065715
11273	10:59:08.527	00:00:11.272	676	-1024	-768	-1	-1	-1	-1	4	-1024	-768	-1	-1	-1	-1	4		0	0						Untertest3.avi	0	880	547	72	111				0	Content		-72	-111	11272785	2145082383
11290	10:59:08.544	00:00:11.289	677	-1024	-768	-1	-1	-1	-1	4	-1024	-768	-1	-1	-1	-1	4		0	0						Untertest3.avi	0	880	547	72	111				0	Content		-72	-111	11289674	2145099272
11307	10:59:08.561	00:00:11.307	678	-1024	-768	-1	-1	-1	-1	4	-1024	-768	-1	-1	-1	-1	4		0	0						Untertest3.avi	0	880	547	72	111				0	Content		-72	-111	11307054	2145116652
11323	10:59:08.577	00:00:11.323	679	-1024	-768	-1	-1	-1	-1	4	-1024	-768	-1	-1	-1	-1	4		0	0						Untertest3.avi	0	880	547	72	111				0	Content		-72	-111	11323266	2145132864
11340	10:59:08.594	00:00:11.339	680	-1024	-768	-1	-1	-1	-1	4	-1024	-768	-1	-1	-1	-1	4		0	0						Untertest3.avi	0	880	547	72	111				0	Content		-72	-111	11339933	2145149531
11357	10:59:08.611	00:00:11.356	681	-1024	-768	-1	-1	-1	-1	4	-1024	-768	-1	-1	-1	-1	4		0	0						Untertest3.avi	0	880	547	72	111				0	Content		-72	-111	11356600	2145166198
11372	10:59:08.626	00:00:11.372	682	-1024	-768	-1	-1	-1	-1	4	-1024	-768	-1	-1	-1	-1	4		0	0						Untertest3.avi	0	880	547	72	111				0	Content		-72	-111	11372422	2145182020
11389	10:59:08.643	00:00:11.389	683	-1024	-768	-1	-1	-1	-1	4	-1024	-768	-1	-1	-1	-1	4		0	0						Untertest3.avi	0	880	547	72	111				0	Content		-72	-111	11389043	2145198641
11406	10:59:08.660	00:00:11.405	684	-1024	-768	-1	-1	-1	-1	4	-1024	-768	-1	-1	-1	-1	4		0	0						Untertest3.avi	0	880	547	72	111				0	Content		-72	-111	11405791	2145215389
11422	10:59:08.676	00:00:11.422	685	-1024	-768	-1	-1	-1	-1	4	-1024	-768	-1	-1	-1	-1	4		0	0						Untertest3.avi	0	880	547	72	111				0	Content		-72	-111	11422343	2145231941
11439	10:59:08.693	00:00:11.439	686	-1024	-768	-1	-1	-1	-1	4	-1024	-768	-1	-1	-1	-1	4		0	0						Untertest3.avi	0	880	547	72	111				0	Content		-72	-111	11439002	2145248600
11456	10:59:08.710	00:00:11.455	687	-1024	-768	-1	-1	-1	-1	4	-1024	-768	-1	-1	-1	-1	4		0	0						Untertest3.avi	0	880	547	72	111				0	Content		-72	-111	11455669	2145265267
11473	10:59:08.727	00:00:11.472	688	-1024	-768	-1	-1	-1	-1	4	-1024	-768	-1	-1	-1	-1	4		0	0						Untertest3.avi	0	880	547	72	111				0	Content		-72	-111	11472601	2145282199
11489	10:59:08.743	00:00:11.489	689	-1024	-768	-1	-1	-1	-1	4	-1024	-768	-1	-1	-1	-1	4		0	0						Untertest3.avi	0	880	547	72	111				0	Content		-72	-111	11489268	2145298866
11506	10:59:08.760	00:00:11.506	690	-1024	-768	-1	-1	-1	-1	4	-1024	-768	-1	-1	-1	-1	4		0	0						Untertest3.avi	0	880	547	72	111				0	Content		-72	-111	11506231	2145315829
11523	10:59:08.777	00:00:11.522	691	-1024	-768	-1	-1	-1	-1	4	-1024	-768	-1	-1	-1	-1	4		0	0						Untertest3.avi	0	880	547	72	111				0	Content		-72	-111	11522899	2145332497
11540	10:59:08.794	00:00:11.539	692	-1024	-768	-1	-1	-1	-1	4	-1024	-768	-1	-1	-1	-1	4		0	0						Untertest3.avi	0	880	547	72	111				0	Content		-72	-111	11539566	2145349164
11557	10:59:08.811	00:00:11.556	693	-1024	-768	-1	-1	-1	-1	4	-1024	-768	-1	-1	-1	-1	4		0	0						Untertest3.avi	0	880	547	72	111				0	Content		-72	-111	11556901	2145366499
11574	10:59:08.828	00:00:11.574	694	-1024	-768	-1	-1	-1	-1	4	-1024	-768	-1	-1	-1	-1	4		0	0						Untertest3.avi	0	880	547	72	111				0	Content		-72	-111	11574147	2145383745
11589	10:59:08.843	00:00:11.588	695	-1024	-768	-1	-1	-1	-1	4	-1024	-768	-1	-1	-1	-1	4		0	0						Untertest3.avi	0	880	547	72	111				0	Content		-72	-111	11588896	2145398494
11606	10:59:08.860	00:00:11.605	696	-1024	-768	-1	-1	-1	-1	4	-1024	-768	-1	-1	-1	-1	4		0	0						Untertest3.avi	0	880	547	72	111				0	Content		-72	-111	11605521	2145415119
11622	10:59:08.876	00:00:11.622	697	-1024	-768	-1	-1	-1	-1	4	-1024	-768	-1	-1	-1	-1	4		0	0						Untertest3.avi	0	880	547	72	111				0	Content		-72	-111	11622268	2145431866
11639	10:59:08.893	00:00:11.638	698	-1024	-768	-1	-1	-1	-1	4	-1024	-768	-1	-1	-1	-1	4		0	0						Untertest3.avi	0	880	547	72	111				0	Content		-72	-111	11638946	2145448544
11656	10:59:08.910	00:00:11.655	699	-1024	-768	-1	-1	-1	-1	4	-1024	-768	-1	-1	-1	-1	4		0	0						Untertest3.avi	0	880	547	72	111				0	Content		-72	-111	11655513	2145465111
11672	10:59:08.926	00:00:11.672	700	-1024	-768	-1	-1	-1	-1	4	-1024	-768	-1	-1	-1	-1	4		0	0						Untertest3.avi	0	880	547	72	111				0	Content		-72	-111	11672451	2145482049
11689	10:59:08.943	00:00:11.689	701	-1024	-768	-1	-1	-1	-1	4	-1024	-768	-1	-1	-1	-1	4		0	0						Untertest3.avi	0	880	547	72	111				0	Content		-72	-111	11689118	2145498716
11706	10:59:08.960	00:00:11.706	702	-1024	-768	-1	-1	-1	-1	4	-1024	-768	-1	-1	-1	-1	4		0	0						Untertest3.avi	0	880	547	72	111				0	Content		-72	-111	11706132	2145515730
11723	10:59:08.977	00:00:11.723	703	-1024	-768	-1	-1	-1	-1	4	-1024	-768	-1	-1	-1	-1	4		0	0						Untertest3.avi	0	880	547	72	111				0	Content		-72	-111	11723215	2145532813
11740	10:59:08.994	00:00:11.739	704	-1024	-768	-1	-1	-1	-1	4	-1024	-768	-1	-1	-1	-1	4		0	0						Untertest3.avi	0	880	547	72	111				0	Content		-72	-111	11739882	2145549480
11757	10:59:09.011	00:00:11.756	705	-1024	-768	-1	-1	-1	-1	4	-1024	-768	-1	-1	-1	-1	4		0	0						Untertest3.avi	0	880	547	72	111				0	Content		-72	-111	11756550	2145566148
11774	10:59:09.028	00:00:11.774	706	-1024	-768	-1	-1	-1	-1	4	-1024	-768	-1	-1	-1	-1	4		0	0						Untertest3.avi	0	880	547	72	111				0	Content		-72	-111	11774000	2145583598
11789	10:59:09.043	00:00:11.788	707	-1024	-768	-1	-1	-1	-1	4	-1024	-768	-1	-1	-1	-1	4		0	0						Untertest3.avi	0	880	547	72	111				0	Content		-72	-111	11788763	2145598361
11805	10:59:09.059	00:00:11.805	708	-1024	-768	-1	-1	-1	-1	4	-1024	-768	-1	-1	-1	-1	4		0	0						Untertest3.avi	0	880	547	72	111				0	Content		-72	-111	11805371	2145614969
11822	10:59:09.076	00:00:11.822	709	-1024	-768	-1	-1	-1	-1	4	-1024	-768	-1	-1	-1	-1	4		0	0						Untertest3.avi	0	880	547	72	111				0	Content		-72	-111	11822120	2145631718
11839	10:59:09.093	00:00:11.838	710	-1024	-768	-1	-1	-1	-1	4	-1024	-768	-1	-1	-1	-1	4		0	0						Untertest3.avi	0	880	547	72	111				0	Content		-72	-111	11838796	2145648394
11855	10:59:09.109	00:00:11.855	711	-1024	-768	-1	-1	-1	-1	4	-1024	-768	-1	-1	-1	-1	4		0	0						Untertest3.avi	0	880	547	72	111				0	Content		-72	-111	11855392	2145664990
11872	10:59:09.126	00:00:11.872	712	-1024	-768	-1	-1	-1	-1	4	-1024	-768	-1	-1	-1	-1	4		0	0						Untertest3.avi	0	880	547	72	111				0	Content		-72	-111	11872060	2145681658
11889	10:59:09.143	00:00:11.888	713	-1024	-768	-1	-1	-1	-1	4	-1024	-768	-1	-1	-1	-1	4		0	0						Untertest3.avi	0	880	547	72	111				0	Content		-72	-111	11888967	2145698565
11906	10:59:09.160	00:00:11.905	714	-1024	-768	-1	-1	-1	-1	4	-1024	-768	-1	-1	-1	-1	4		0	0						Untertest3.avi	0	880	547	72	111				0	Content		-72	-111	11905634	2145715232
11923	10:59:09.177	00:00:11.922	715	-1024	-768	-1	-1	-1	-1	4	-1024	-768	-1	-1	-1	-1	4		0	0						Untertest3.avi	0	880	547	72	111				0	Content		-72	-111	11922627	2145732225
11939	10:59:09.193	00:00:11.939	716	-1024	-768	-1	-1	-1	-1	4	-1024	-768	-1	-1	-1	-1	4		0	0						Untertest3.avi	0	880	547	72	111				0	Content		-72	-111	11939294	2145748892
11956	10:59:09.210	00:00:11.955	717	-1024	-768	-1	-1	-1	-1	4	-1024	-768	-1	-1	-1	-1	4		0	0						Untertest3.avi	0	880	547	72	111				0	Content		-72	-111	11955962	2145765560
11973	10:59:09.227	00:00:11.973	718	-1024	-768	-1	-1	-1	-1	4	-1024	-768	-1	-1	-1	-1	4		0	0						Untertest3.avi	0	880	547	72	111				0	Content		-72	-111	11973232	2145782830
11990	10:59:09.244	00:00:11.990	719	-1024	-768	-1	-1	-1	-1	4	-1024	-768	-1	-1	-1	-1	4		0	0						Untertest3.avi	0	880	547	72	111				0	Content		-72	-111	11990480	2145800078
12005	10:59:09.259	00:00:12.005	720	-1024	-768	-1	-1	-1	-1	4	-1024	-768	-1	-1	-1	-1	4		0	0						Untertest3.avi	0	880	547	72	111				0	Content		-72	-111	12005355	2145814953
12022	10:59:09.276	00:00:12.021	721	-1024	-768	-1	-1	-1	-1	4	-1024	-768	-1	-1	-1	-1	4		0	0						Untertest3.avi	0	880	547	72	111				0	Content		-72	-111	12021976	2145831574
12039	10:59:09.293	00:00:12.038	722	-1024	-768	-1	-1	-1	-1	4	-1024	-768	-1	-1	-1	-1	4		0	0						Untertest3.avi	0	880	547	72	111				0	Content		-72	-111	12038601	2145848199
12055	10:59:09.309	00:00:12.055	723	-1024	-768	-1	-1	-1	-1	4	-1024	-768	-1	-1	-1	-1	4		0	0						Untertest3.avi	0	880	547	72	111				0	Content		-72	-111	12055405	2145865003
12072	10:59:09.326	00:00:12.071	724	-1024	-768	-1	-1	-1	-1	4	-1024	-768	-1	-1	-1	-1	4		0	0						Untertest3.avi	0	880	547	72	111				0	Content		-72	-111	12071969	2145881567
12089	10:59:09.343	00:00:12.088	725	-1024	-768	-1	-1	-1	-1	4	-1024	-768	-1	-1	-1	-1	4		0	0						Untertest3.avi	0	880	547	72	111				0	Content		-72	-111	12088843	2145898441
12106	10:59:09.360	00:00:12.105	726	-1024	-768	-1	-1	-1	-1	4	-1024	-768	-1	-1	-1	-1	4		0	0						Untertest3.avi	0	880	547	72	111				0	Content		-72	-111	12105511	2145915109
12123	10:59:09.377	00:00:12.122	727	-1024	-768	-1	-1	-1	-1	4	-1024	-768	-1	-1	-1	-1	4		0	0						Untertest3.avi	0	880	547	72	111				0	Content		-72	-111	12122613	2145932211
12139	10:59:09.393	00:00:12.139	728	-1024	-768	-1	-1	-1	-1	4	-1024	-768	-1	-1	-1	-1	4		0	0						Untertest3.avi	0	880	547	72	111				0	Content		-72	-111	12139280	2145948878
12156	10:59:09.410	00:00:12.156	729	-1024	-768	-1	-1	-1	-1	4	-1024	-768	-1	-1	-1	-1	4		0	0						Untertest3.avi	0	880	547	72	111				0	Content		-72	-111	12156300	2145965898
12173	10:59:09.427	00:00:12.172	730	-1024	-768	-1	-1	-1	-1	4	-1024	-768	-1	-1	-1	-1	4		0	0						Untertest3.avi	0	880	547	72	111				0	Content		-72	-111	12172967	2145982565
12190	10:59:09.444	00:00:12.189	731	-1024	-768	-1	-1	-1	-1	4	-1024	-768	-1	-1	-1	-1	4		0	0						Untertest3.avi	0	880	547	72	111				0	Content		-72	-111	12189634	2145999232
12207	10:59:09.461	00:00:12.207	732	-1024	-768	-1	-1	-1	-1	4	-1024	-768	-1	-1	-1	-1	4		0	0						Untertest3.avi	0	880	547	72	111				0	Content		-72	-111	12207083	2146016681
12222	10:59:09.476	00:00:12.221	733	-1024	-768	-1	-1	-1	-1	4	-1024	-768	-1	-1	-1	-1	4		0	0						Untertest3.avi	0	880	547	72	111				0	Content		-72	-111	12221841	2146031439
12238	10:59:09.492	00:00:12.238	734	-1024	-768	-1	-1	-1	-1	4	-1024	-768	-1	-1	-1	-1	4		0	0						Untertest3.avi	0	880	547	72	111				0	Content		-72	-111	12238453	2146048051
12255	10:59:09.509	00:00:12.255	735	-1024	-768	-1	-1	-1	-1	4	-1024	-768	-1	-1	-1	-1	4		0	0						Untertest3.avi	0	880	547	72	111				0	Content		-72	-111	12255204	2146064802
12272	10:59:09.526	00:00:12.271	736	-1024	-768	-1	-1	-1	-1	4	-1024	-768	-1	-1	-1	-1	4		0	0						Untertest3.avi	0	880	547	72	111				0	Content		-72	-111	12271880	2146081478
12288	10:59:09.542	00:00:12.288	737	-1024	-768	-1	-1	-1	-1	4	-1024	-768	-1	-1	-1	-1	4		0	0						Untertest3.avi	0	880	547	72	111				0	Content		-72	-111	12288475	2146098073
12305	10:59:09.559	00:00:12.305	738	-1024	-768	-1	-1	-1	-1	4	-1024	-768	-1	-1	-1	-1	4		0	0						Untertest3.avi	0	880	547	72	111				0	Content		-72	-111	12305143	2146114741
12322	10:59:09.576	00:00:12.322	739	-1024	-768	-1	-1	-1	-1	4	-1024	-768	-1	-1	-1	-1	4		0	0						Untertest3.avi	0	880	547	72	111				0	Content		-72	-111	12322043	2146131641
12339	10:59:09.593	00:00:12.338	740	-1024	-768	-1	-1	-1	-1	4	-1024	-768	-1	-1	-1	-1	4		0	0						Untertest3.avi	0	880	547	72	111				0	Content		-72	-111	12338710	2146148308
12356	10:59:09.610	00:00:12.355	741	-1024	-768	-1	-1	-1	-1	4	-1024	-768	-1	-1	-1	-1	4		0	0						Untertest3.avi	0	880	547	72	111				0	Content		-72	-111	12355670	2146165268
12372	10:59:09.626	00:00:12.372	742	-1024	-768	-1	-1	-1	-1	4	-1024	-768	-1	-1	-1	-1	4		0	0						Untertest3.avi	0	880	547	72	111				0	Content		-72	-111	12372337	2146181935
12389	10:59:09.643	00:00:12.389	743	-1024	-768	-1	-1	-1	-1	4	-1024	-768	-1	-1	-1	-1	4		0	0						Untertest3.avi	0	880	547	72	111				0	Content		-72	-111	12389004	2146198602
12406	10:59:09.660	00:00:12.406	744	-1024	-768	-1	-1	-1	-1	4	-1024	-768	-1	-1	-1	-1	4		0	0						Untertest3.avi	0	880	547	72	111				0	Content		-72	-111	12406315	2146215913
12424	10:59:09.678	00:00:12.423	745	-1024	-768	-1	-1	-1	-1	4	-1024	-768	-1	-1	-1	-1	4		0	0						Untertest3.avi	0	880	547	72	111				0	Content		-72	-111	12423562	2146233160
12438	10:59:09.692	00:00:12.438	746	-1024	-768	-1	-1	-1	-1	4	-1024	-768	-1	-1	-1	-1	4		0	0						Untertest3.avi	0	880	547	72	111				0	Content		-72	-111	12438312	2146247910
12455	10:59:09.709	00:00:12.454	747	-1024	-768	-1	-1	-1	-1	4	-1024	-768	-1	-1	-1	-1	4		0	0						Untertest3.avi	0	880	547	72	111				0	Content		-72	-111	12454935	2146264533
12472	10:59:09.726	00:00:12.471	748	-1024	-768	-1	-1	-1	-1	4	-1024	-768	-1	-1	-1	-1	4		0	0						Untertest3.avi	0	880	547	72	111				0	Content		-72	-111	12471684	2146281282
12488	10:59:09.742	00:00:12.488	749	-1024	-768	-1	-1	-1	-1	4	-1024	-768	-1	-1	-1	-1	4		0	0						Untertest3.avi	0	880	547	72	111				0	Content		-72	-111	12488363	2146297961
12505	10:59:09.759	00:00:12.504	750	-1024	-768	-1	-1	-1	-1	4	-1024	-768	-1	-1	-1	-1	4		0	0						Untertest3.avi	0	880	547	72	111				0	Content		-72	-111	12504931	2146314529
12522	10:59:09.776	00:00:12.521	751	-1024	-768	-1	-1	-1	-1	4	-1024	-768	-1	-1	-1	-1	4		0	0						Untertest3.avi	0	880	547	72	111				0	Content		-72	-111	12521869	2146331467
12539	10:59:09.793	00:00:12.538	752	-1024	-768	-1	-1	-1	-1	4	-1024	-768	-1	-1	-1	-1	4		0	0						Untertest3.avi	0	880	547	72	111				0	Content		-72	-111	12538536	2146348134
12556	10:59:09.810	00:00:12.555	753	-1024	-768	-1	-1	-1	-1	4	-1024	-768	-1	-1	-1	-1	4		0	0						Untertest3.avi	0	880	547	72	111				0	Content		-72	-111	12555668	2146365266
12572	10:59:09.826	00:00:12.572	754	-1024	-768	-1	-1	-1	-1	4	-1024	-768	-1	-1	-1	-1	4		0	0						Untertest3.avi	0	880	547	72	111				0	Content		-72	-111	12572335	2146381933
12589	10:59:09.843	00:00:12.589	755	-1024	-768	-1	-1	-1	-1	4	-1024	-768	-1	-1	-1	-1	4		0	0						Untertest3.avi	0	880	547	72	111				0	Content		-72	-111	12589422	2146399020
12607	10:59:09.861	00:00:12.606	756	-1024	-768	-1	-1	-1	-1	4	-1024	-768	-1	-1	-1	-1	4		0	0						Untertest3.avi	0	880	547	72	111				0	Content		-72	-111	12606803	2146416401
12622	10:59:09.876	00:00:12.621	757	-1024	-768	-1	-1	-1	-1	4	-1024	-768	-1	-1	-1	-1	4		0	0						Untertest3.avi	0	880	547	72	111				0	Content		-72	-111	12621545	2146431143
12638	10:59:09.892	00:00:12.638	758	-1024	-768	-1	-1	-1	-1	4	-1024	-768	-1	-1	-1	-1	4		0	0						Untertest3.avi	0	880	547	72	111				0	Content		-72	-111	12638170	2146447768
12655	10:59:09.909	00:00:12.654	759	-1024	-768	-1	-1	-1	-1	4	-1024	-768	-1	-1	-1	-1	4		0	0						Untertest3.avi	0	880	547	72	111				0	Content		-72	-111	12654919	2146464517
12672	10:59:09.926	00:00:12.671	760	-1024	-768	-1	-1	-1	-1	4	-1024	-768	-1	-1	-1	-1	4		0	0						Untertest3.avi	0	880	547	72	111				0	Content		-72	-111	12671598	2146481196
12688	10:59:09.942	00:00:12.688	761	-1024	-768	-1	-1	-1	-1	4	-1024	-768	-1	-1	-1	-1	4		0	0						Untertest3.avi	0	880	547	72	111				0	Content		-72	-111	12688195	2146497793
12705	10:59:09.959	00:00:12.704	762	-1024	-768	-1	-1	-1	-1	4	-1024	-768	-1	-1	-1	-1	4		0	0						Untertest3.avi	0	880	547	72	111				0	Content		-72	-111	12704863	2146514461
12722	10:59:09.976	00:00:12.721	763	-1024	-768	-1	-1	-1	-1	4	-1024	-768	-1	-1	-1	-1	4		0	0						Untertest3.avi	0	880	547	72	111				0	Content		-72	-111	12721762	2146531360
12738	10:59:09.992	00:00:12.738	764	-1024	-768	-1	-1	-1	-1	4	-1024	-768	-1	-1	-1	-1	4		0	0						Untertest3.avi	0	880	547	72	111				0	Content		-72	-111	12738429	2146548027
12755	10:59:10.009	00:00:12.755	765	-1024	-768	-1	-1	-1	-1	4	-1024	-768	-1	-1	-1	-1	4		0	0						Untertest3.avi	0	880	547	72	111				0	Content		-72	-111	12755428	2146565026
12772	10:59:10.026	00:00:12.772	766	-1024	-768	-1	-1	-1	-1	4	-1024	-768	-1	-1	-1	-1	4		0	0						Untertest3.avi	0	880	547	72	111				0	Content		-72	-111	12772095	2146581693
12789	10:59:10.043	00:00:12.788	767	-1024	-768	-1	-1	-1	-1	4	-1024	-768	-1	-1	-1	-1	4		0	0						Untertest3.avi	0	880	547	72	111				0	Content		-72	-111	12788763	2146598361
12806	10:59:10.060	00:00:12.805	768	-1024	-768	-1	-1	-1	-1	4	-1024	-768	-1	-1	-1	-1	4		0	0						Untertest3.avi	0	880	547	72	111				0	Content		-72	-111	12805928	2146615526
12823	10:59:10.077	00:00:12.823	769	-1024	-768	-1	-1	-1	-1	4	-1024	-768	-1	-1	-1	-1	4		0	0						Untertest3.avi	0	880	547	72	111				0	Content		-72	-111	12823282	2146632880
12838	10:59:10.092	00:00:12.838	770	-1024	-768	-1	-1	-1	-1	4	-1024	-768	-1	-1	-1	-1	4		0	0						Untertest3.avi	0	880	547	72	111				0	Content		-72	-111	12838156	2146647754
12855	10:59:10.109	00:00:12.854	771	-1024	-768	-1	-1	-1	-1	4	-1024	-768	-1	-1	-1	-1	4		0	0						Untertest3.avi	0	880	547	72	111				0	Content		-72	-111	12854654	2146664252
12871	10:59:10.125	00:00:12.871	772	-1024	-768	-1	-1	-1	-1	4	-1024	-768	-1	-1	-1	-1	4		0	0						Untertest3.avi	0	880	547	72	111				0	Content		-72	-111	12871401	2146680999
12888	10:59:10.142	00:00:12.888	773	-1024	-768	-1	-1	-1	-1	4	-1024	-768	-1	-1	-1	-1	4		0	0						Untertest3.avi	0	880	547	72	111				0	Content		-72	-111	12888080	2146697678
12905	10:59:10.159	00:00:12.904	774	-1024	-768	-1	-1	-1	-1	4	-1024	-768	-1	-1	-1	-1	4		0	0						Untertest3.avi	0	880	547	72	111				0	Content		-72	-111	12904647	2146714245
12922	10:59:10.176	00:00:12.921	775	-1024	-768	-1	-1	-1	-1	4	-1024	-768	-1	-1	-1	-1	4		0	0						Untertest3.avi	0	880	547	72	111				0	Content		-72	-111	12921581	2146731179
12938	10:59:10.192	00:00:12.938	776	-1024	-768	-1	-1	-1	-1	4	-1024	-768	-1	-1	-1	-1	4		0	0						Untertest3.avi	0	880	547	72	111				0	Content		-72	-111	12938249	2146747847
12955	10:59:10.209	00:00:12.955	777	-1024	-768	-1	-1	-1	-1	4	-1024	-768	-1	-1	-1	-1	4		0	0						Untertest3.avi	0	880	547	72	111				0	Content		-72	-111	12955381	2146764979
12972	10:59:10.226	00:00:12.972	778	-1024	-768	-1	-1	-1	-1	4	-1024	-768	-1	-1	-1	-1	4		0	0						Untertest3.avi	0	880	547	72	111				0	Content		-72	-111	12972048	2146781646
12989	10:59:10.243	00:00:12.989	779	-1024	-768	-1	-1	-1	-1	4	-1024	-768	-1	-1	-1	-1	4		0	0						Untertest3.avi	0	880	547	72	111				0	Content		-72	-111	12989261	2146798859
13007	10:59:10.261	00:00:13.006	780	-1024	-768	-1	-1	-1	-1	4	-1024	-768	-1	-1	-1	-1	4		0	0						Untertest3.avi	0	880	547	72	111				0	Content		-72	-111	13006509	2146816107
13021	10:59:10.275	00:00:13.021	781	-1024	-768	-1	-1	-1	-1	4	-1024	-768	-1	-1	-1	-1	4		0	0						Untertest3.avi	0	880	547	72	111				0	Content		-72	-111	13021256	2146830854
13038	10:59:10.292	00:00:13.037	782	-1024	-768	-1	-1	-1	-1	4	-1024	-768	-1	-1	-1	-1	4		0	0						Untertest3.avi	0	880	547	72	111				0	Content		-72	-111	13037878	2146847476
13055	10:59:10.309	00:00:13.054	783	-1024	-768	-1	-1	-1	-1	4	-1024	-768	-1	-1	-1	-1	4		0	0						Untertest3.avi	0	880	547	72	111				0	Content		-72	-111	13054628	2146864226
13071	10:59:10.325	00:00:13.071	784	-1024	-768	-1	-1	-1	-1	4	-1024	-768	-1	-1	-1	-1	4		0	0						Untertest3.avi	0	880	547	72	111				0	Content		-72	-111	13071305	2146880903
13088	10:59:10.342	00:00:13.087	785	-1024	-768	-1	-1	-1	-1	4	-1024	-768	-1	-1	-1	-1	4		0	0						Untertest3.avi	0	880	547	72	111				0	Content		-72	-111	13087902	2146897500
13105	10:59:10.359	00:00:13.104	786	-1024	-768	-1	-1	-1	-1	4	-1024	-768	-1	-1	-1	-1	4		0	0						Untertest3.avi	0	880	547	72	111				0	Content		-72	-111	13104569	2146914167
13121	10:59:10.375	00:00:13.121	787	-1024	-768	-1	-1	-1	-1	4	-1024	-768	-1	-1	-1	-1	4		0	0						Untertest3.avi	0	880	547	72	111				0	Content		-72	-111	13121470	2146931068
13138	10:59:10.392	00:00:13.138	788	-1024	-768	-1	-1	-1	-1	4	-1024	-768	-1	-1	-1	-1	4		0	0						Untertest3.avi	0	880	547	72	111				0	Content		-72	-111	13138138	2146947736
13155	10:59:10.409	00:00:13.155	789	-1024	-768	-1	-1	-1	-1	4	-1024	-768	-1	-1	-1	-1	4		0	0						Untertest3.avi	0	880	547	72	111				0	Content		-72	-111	13155132	2146964730
13172	10:59:10.426	00:00:13.171	790	-1024	-768	-1	-1	-1	-1	4	-1024	-768	-1	-1	-1	-1	4		0	0						Untertest3.avi	0	880	547	72	111				0	Content		-72	-111	13171799	2146981397
13188	10:59:10.442	00:00:13.188	791	-1024	-768	-1	-1	-1	-1	4	-1024	-768	-1	-1	-1	-1	4		0	0						Untertest3.avi	0	880	547	72	111				0	Content		-72	-111	13188467	2146998065
13206	10:59:10.460	00:00:13.205	792	-1024	-768	-1	-1	-1	-1	4	-1024	-768	-1	-1	-1	-1	4		0	0						Untertest3.avi	0	880	547	72	111				0	Content		-72	-111	13205742	2147015340
13223	10:59:10.477	00:00:13.222	793	-1024	-768	-1	-1	-1	-1	4	-1024	-768	-1	-1	-1	-1	4		0	0						Untertest3.avi	0	880	547	72	111				0	Content		-72	-111	13222990	2147032588
13238	10:59:10.492	00:00:13.237	794	-1024	-768	-1	-1	-1	-1	4	-1024	-768	-1	-1	-1	-1	4		0	0						Untertest3.avi	0	880	547	72	111				0	Content		-72	-111	13237864	2147047462
13254	10:59:10.508	00:00:13.254	795	-1024	-768	-1	-1	-1	-1	4	-1024	-768	-1	-1	-1	-1	4		0	0						Untertest3.avi	0	880	547	72	111				0	Content		-72	-111	13254487	2147064085
13271	10:59:10.525	00:00:13.271	796	-1024	-768	-1	-1	-1	-1	4	-1024	-768	-1	-1	-1	-1	4		0	0						Untertest3.avi	0	880	547	72	111				0	Content		-72	-111	13271110	2147080708
13288	10:59:10.542	00:00:13.287	797	-1024	-768	-1	-1	-1	-1	4	-1024	-768	-1	-1	-1	-1	4		0	0						Untertest3.avi	0	880	547	72	111				0	Content		-72	-111	13287789	2147097387
13304	10:59:10.558	00:00:13.304	798	-1024	-768	-1	-1	-1	-1	4	-1024	-768	-1	-1	-1	-1	4		0	0						Untertest3.avi	0	880	547	72	111				0	Content		-72	-111	13304480	2147114078
13321	10:59:10.575	00:00:13.321	799	-1024	-768	-1	-1	-1	-1	4	-1024	-768	-1	-1	-1	-1	4		0	0						Untertest3.avi	0	880	547	72	111				0	Content		-72	-111	13321353	2147130951
13338	10:59:10.592	00:00:13.338	800	-1024	-768	-1	-1	-1	-1	4	-1024	-768	-1	-1	-1	-1	4		0	0						Untertest3.avi	0	880	547	72	111				0	Content		-72	-111	13338021	2147147619
13355	10:59:10.609	00:00:13.354	801	-1024	-768	-1	-1	-1	-1	4	-1024	-768	-1	-1	-1	-1	4		0	0						Untertest3.avi	0	880	547	72	111				0	Content		-72	-111	13354974	2147164572
13372	10:59:10.626	00:00:13.372	802	-1024	-768	-1	-1	-1	-1	4	-1024	-768	-1	-1	-1	-1	4		0	0						Untertest3.avi	0	880	547	72	111				0	Content		-72	-111	13372223	2147181821
13388	10:59:10.642	00:00:13.388	803	-1024	-768	-1	-1	-1	-1	4	-1024	-768	-1	-1	-1	-1	4		0	0						Untertest3.avi	0	880	547	72	111				0	Content		-72	-111	13388478	2147198076
13405	10:59:10.659	00:00:13.405	804	-1024	-768	-1	-1	-1	-1	4	-1024	-768	-1	-1	-1	-1	4		0	0						Untertest3.avi	0	880	547	72	111				0	Content		-72	-111	13405145	2147214743
13422	10:59:10.676	00:00:13.421	805	-1024	-768	-1	-1	-1	-1	4	-1024	-768	-1	-1	-1	-1	4		0	0						Untertest3.avi	0	880	547	72	111				0	Content		-72	-111	13421812	2147231410
13438	10:59:10.692	00:00:13.437	806	-1024	-768	-1	-1	-1	-1	4	-1024	-768	-1	-1	-1	-1	4		0	0						Untertest3.avi	0	880	547	72	111				0	Content		-72	-111	13437595	2147247193
13454	10:59:10.708	00:00:13.454	807	-1024	-768	-1	-1	-1	-1	4	-1024	-768	-1	-1	-1	-1	4		0	0						Untertest3.avi	0	880	547	72	111				0	Content		-72	-111	13454345	2147263943
13471	10:59:10.725	00:00:13.470	808	-1024	-768	-1	-1	-1	-1	4	-1024	-768	-1	-1	-1	-1	4		0	0						Untertest3.avi	0	880	547	72	111				0	Content		-72	-111	13470968	2147280566
13488	10:59:10.742	00:00:13.487	809	-1024	-768	-1	-1	-1	-1	4	-1024	-768	-1	-1	-1	-1	4		0	0						Untertest3.avi	0	880	547	72	111				0	Content		-72	-111	13487656	2147297254
13504	10:59:10.758	00:00:13.504	810	-1024	-768	-1	-1	-1	-1	4	-1024	-768	-1	-1	-1	-1	4		0	0						Untertest3.avi	0	880	547	72	111				0	Content		-72	-111	13504310	2147313908
13521	10:59:10.775	00:00:13.520	811	-1024	-768	-1	-1	-1	-1	4	-1024	-768	-1	-1	-1	-1	4		0	0						Untertest3.avi	0	880	547	72	111				0	Content		-72	-111	13520977	2147330575
13538	10:59:10.792	00:00:13.537	812	-1024	-768	-1	-1	-1	-1	4	-1024	-768	-1	-1	-1	-1	4		0	0						Untertest3.avi	0	880	547	72	111				0	Content		-72	-111	13537907	2147347505
13555	10:59:10.809	00:00:13.554	813	-1024	-768	-1	-1	-1	-1	4	-1024	-768	-1	-1	-1	-1	4		0	0						Untertest3.avi	0	880	547	72	111				0	Content		-72	-111	13554574	2147364172
13572	10:59:10.826	00:00:13.571	814	-1024	-768	-1	-1	-1	-1	4	-1024	-768	-1	-1	-1	-1	4		0	0						Untertest3.avi	0	880	547	72	111				0	Content		-72	-111	13571535	2147381133
13588	10:59:10.842	00:00:13.588	815	-1024	-768	-1	-1	-1	-1	4	-1024	-768	-1	-1	-1	-1	4		0	0						Untertest3.avi	0	880	547	72	111				0	Content		-72	-111	13588203	2147397801
13605	10:59:10.859	00:00:13.604	816	-1024	-768	-1	-1	-1	-1	4	-1024	-768	-1	-1	-1	-1	4		0	0						Untertest3.avi	0	880	547	72	111				0	Content		-72	-111	13604870	2147414468
13622	10:59:10.876	00:00:13.622	817	-1024	-768	-1	-1	-1	-1	4	-1024	-768	-1	-1	-1	-1	4		0	0						Untertest3.avi	0	880	547	72	111				0	Content		-72	-111	13622081	2147431679
13639	10:59:10.893	00:00:13.639	818	-1024	-768	-1	-1	-1	-1	4	-1024	-768	-1	-1	-1	-1	4		0	0						Untertest3.avi	0	880	547	72	111				0	Content		-72	-111	13639328	2147448926
13654	10:59:10.908	00:00:13.654	819	-1024	-768	-1	-1	-1	-1	4	-1024	-768	-1	-1	-1	-1	4		0	0						Untertest3.avi	0	880	547	72	111				0	Content		-72	-111	13654200	2147463798
13671	10:59:10.925	00:00:13.670	820	-1024	-768	-1	-1	-1	-1	4	-1024	-768	-1	-1	-1	-1	4		0	0						Untertest3.avi	0	880	547	72	111				0	Content		-72	-111	13670825	2147480423
13688	10:59:10.942	00:00:13.687	821	-1024	-768	-1	-1	-1	-1	4	-1024	-768	-1	-1	-1	-1	4		0	0						Untertest3.avi	0	880	547	72	111				0	Content		-72	-111	13687574	2147497172
13704	10:59:10.958	00:00:13.704	822	-1024	-768	-1	-1	-1	-1	4	-1024	-768	-1	-1	-1	-1	4		0	0						Untertest3.avi	0	880	547	72	111				0	Content		-72	-111	13704197	2147513795
13721	10:59:10.975	00:00:13.720	823	-1024	-768	-1	-1	-1	-1	4	-1024	-768	-1	-1	-1	-1	4		0	0						Untertest3.avi	0	880	547	72	111				0	Content		-72	-111	13720865	2147530463
13737	10:59:10.991	00:00:13.737	824	-1024	-768	-1	-1	-1	-1	4	-1024	-768	-1	-1	-1	-1	4		0	0						Untertest3.avi	0	880	547	72	111				0	Content		-72	-111	13737442	2147547040
13754	10:59:11.008	00:00:13.754	825	-1024	-768	-1	-1	-1	-1	4	-1024	-768	-1	-1	-1	-1	4		0	0						Untertest3.avi	0	880	547	72	111				0	Content		-72	-111	13754064	2147563662
13771	10:59:11.025	00:00:13.771	826	-1024	-768	-1	-1	-1	-1	4	-1024	-768	-1	-1	-1	-1	4		0	0						Untertest3.avi	0	880	547	72	111				0	Content		-72	-111	13771148	2147580746
13788	10:59:11.042	00:00:13.787	827	-1024	-768	-1	-1	-1	-1	4	-1024	-768	-1	-1	-1	-1	4		0	0						Untertest3.avi	0	880	547	72	111				0	Content		-72	-111	13787815	2147597413
13804	10:59:11.058	00:00:13.804	828	-1024	-768	-1	-1	-1	-1	4	-1024	-768	-1	-1	-1	-1	4		0	0						Untertest3.avi	0	880	547	72	111				0	Content		-72	-111	13804482	2147614080
13822	10:59:11.076	00:00:13.821	829	-1024	-768	-1	-1	-1	-1	4	-1024	-768	-1	-1	-1	-1	4		0	0						Untertest3.avi	0	880	547	72	111				0	Content		-72	-111	13821954	2147631552
13839	10:59:11.093	00:00:13.839	830	-1024	-768	-1	-1	-1	-1	4	-1024	-768	-1	-1	-1	-1	4		0	0						Untertest3.avi	0	880	547	72	111				0	Content		-72	-111	13839310	2147648908
13854	10:59:11.108	00:00:13.854	831	-1024	-768	-1	-1	-1	-1	4	-1024	-768	-1	-1	-1	-1	4		0	0						Untertest3.avi	0	880	547	72	111				0	Content		-72	-111	13854055	2147663653
13871	10:59:11.125	00:00:13.870	832	-1024	-768	-1	-1	-1	-1	4	-1024	-768	-1	-1	-1	-1	4		0	0						Untertest3.avi	0	880	547	72	111				0	Content		-72	-111	13870679	2147680277
13887	10:59:11.141	00:00:13.887	833	-1024	-768	-1	-1	-1	-1	4	-1024	-768	-1	-1	-1	-1	4		0	0						Untertest3.avi	0	880	547	72	111				0	Content		-72	-111	13887394	2147696992
13904	10:59:11.158	00:00:13.904	834	-1024	-768	-1	-1	-1	-1	4	-1024	-768	-1	-1	-1	-1	4		0	0						Untertest3.avi	0	880	547	72	111				0	Content		-72	-111	13904061	2147713659
13921	10:59:11.175	00:00:13.920	835	-1024	-768	-1	-1	-1	-1	4	-1024	-768	-1	-1	-1	-1	4		0	0						Untertest3.avi	0	880	547	72	111				0	Content		-72	-111	13920731	2147730329
13937	10:59:11.191	00:00:13.937	836	-1024	-768	-1	-1	-1	-1	4	-1024	-768	-1	-1	-1	-1	4		0	0						Untertest3.avi	0	880	547	72	111				0	Content		-72	-111	13937425	2147747023
13954	10:59:11.208	00:00:13.954	837	-1024	-768	-1	-1	-1	-1	4	-1024	-768	-1	-1	-1	-1	4		0	0						Untertest3.avi	0	880	547	72	111				0	Content		-72	-111	13954260	2147763858
13971	10:59:11.225	00:00:13.970	838	-1024	-768	-1	-1	-1	-1	4	-1024	-768	-1	-1	-1	-1	4		0	0						Untertest3.avi	0	880	547	72	111				0	Content		-72	-111	13970928	2147780526
13988	10:59:11.242	00:00:13.987	839	-1024	-768	-1	-1	-1	-1	4	-1024	-768	-1	-1	-1	-1	4		0	0						Untertest3.avi	0	880	547	72	111				0	Content		-72	-111	13987595	2147797193
14005	10:59:11.259	00:00:14.004	840	-1024	-768	-1	-1	-1	-1	4	-1024	-768	-1	-1	-1	-1	4		0	0						Untertest3.avi	0	880	547	72	111				0	Content		-72	-111	14004543	2147814141
14021	10:59:11.275	00:00:14.020	841	-1024	-768	-1	-1	-1	-1	4	-1024	-768	-1	-1	-1	-1	4		0	0						Untertest3.avi	0	880	547	72	111				0	Content		-72	-111	14020540	2147830138
14037	10:59:11.291	00:00:14.037	842	-1024	-768	-1	-1	-1	-1	4	-1024	-768	-1	-1	-1	-1	4		0	0						Untertest3.avi	0	880	547	72	111				0	Content		-72	-111	14037289	2147846887
14054	10:59:11.308	00:00:14.053	843	-1024	-768	-1	-1	-1	-1	4	-1024	-768	-1	-1	-1	-1	4		0	0						Untertest3.avi	0	880	547	72	111				0	Content		-72	-111	14053913	2147863511
14071	10:59:11.325	00:00:14.070	844	-1024	-768	-1	-1	-1	-1	4	-1024	-768	-1	-1	-1	-1	4		0	0						Untertest3.avi	0	880	547	72	111				0	Content		-72	-111	14070581	2147880179
14087	10:59:11.341	00:00:14.087	845	-1024	-768	-1	-1	-1	-1	4	-1024	-768	-1	-1	-1	-1	4		0	0						Untertest3.avi	0	880	547	72	111				0	Content		-72	-111	14087245	2147896843
14104	10:59:11.358	00:00:14.103	846	-1024	-768	-1	-1	-1	-1	4	-1024	-768	-1	-1	-1	-1	4		0	0						Untertest3.avi	0	880	547	72	111				0	Content		-72	-111	14103912	2147913510
14121	10:59:11.375	00:00:14.120	847	-1024	-768	-1	-1	-1	-1	4	-1024	-768	-1	-1	-1	-1	4		0	0						Untertest3.avi	0	880	547	72	111				0	Content		-72	-111	14120533	2147930131
14137	10:59:11.391	00:00:14.137	848	578,4905	583,7921	0,6326212	0,4874357	403,8293	3,257975	0	687,2358	552,3544	0,4770048	0,4900439	422,9079	3,648701	0	15	633	568						Untertest3.avi	0	880	547	72	111	917	420	33	0	Content		561	457	14137156	2147946754
14154	10:59:11.408	00:00:14.153	849	1308,616	518,7335	0,4950194	0,4909959	403,8293	3,399462	3	1346,075	494,6648	0,5005432	0,4908983	422,9079	3,556403	1	15	1346	495						Untertest3.avi	0	880	547	72	111	917	420	33	0	Content		1274	384	14153780	2147963378
14171	10:59:11.425	00:00:14.170	850	-1024	-768	-1	-1	-1	-1	4	-1024	-768	-1	-1	-1	-1	4		0	0						Untertest3.avi	0	880	547	72	111				0	Content		-72	-111	14170530	2147980128
14187	10:59:11.441	00:00:14.187	851	-1024	-768	-1	-1	-1	-1	4	-1024	-768	-1	-1	-1	-1	4		0	0						Untertest3.avi	0	880	547	72	111				0	Content		-72	-111	14187152	2147996750
14204	10:59:11.458	00:00:14.203	852	-1024	-768	-1	-1	-1	-1	4	-1024	-768	-1	-1	-1	-1	4		0	0						Untertest3.avi	0	880	547	72	111				0	Content		-72	-111	14203777	2148013375
14220	10:59:11.474	00:00:14.220	853	-1024	-768	-1	-1	-1	-1	4	-1024	-768	-1	-1	-1	-1	4		0	0						Untertest3.avi	0	880	547	72	111				0	Content		-72	-111	14220398	2148029996
14237	10:59:11.491	00:00:14.237	854	-1024	-768	-1	-1	-1	-1	4	-1024	-768	-1	-1	-1	-1	4		0	0						Untertest3.avi	0	880	547	72	111				0	Content		-72	-111	14237146	2148046744
14254	10:59:11.508	00:00:14.253	855	-1024	-768	-1	-1	-1	-1	4	-1024	-768	-1	-1	-1	-1	4		0	0						Untertest3.avi	0	880	547	72	111				0	Content		-72	-111	14253769	2148063367
14270	10:59:11.524	00:00:14.270	856	-1024	-768	-1	-1	-1	-1	4	-1024	-768	-1	-1	-1	-1	4		0	0						Untertest3.avi	0	880	547	72	111				0	Content		-72	-111	14270437	2148080035
14287	10:59:11.541	00:00:14.287	857	-1024	-768	-1	-1	-1	-1	4	-1024	-768	-1	-1	-1	-1	4		0	0						Untertest3.avi	0	880	547	72	111				0	Content		-72	-111	14287018	2148096616
14304	10:59:11.558	00:00:14.303	858	-1024	-768	-1	-1	-1	-1	4	-1024	-768	-1	-1	-1	-1	4		0	0						Untertest3.avi	0	880	547	72	111				0	Content		-72	-111	14303763	2148113361
14320	10:59:11.574	00:00:14.320	859	-1024	-768	-1	-1	-1	-1	4	-1024	-768	-1	-1	-1	-1	4		0	0						Untertest3.avi	0	880	547	72	111				0	Content		-72	-111	14320388	2148129986
14337	10:59:11.591	00:00:14.337	860	-1024	-768	-1	-1	-1	-1	4	-1024	-768	-1	-1	-1	-1	4		0	0						Untertest3.avi	0	880	547	72	111				0	Content		-72	-111	14337010	2148146608
14354	10:59:11.608	00:00:14.353	861	-1024	-768	-1	-1	-1	-1	4	-1024	-768	-1	-1	-1	-1	4		0	0						Untertest3.avi	0	880	547	72	111				0	Content		-72	-111	14353757	2148163355
14370	10:59:11.624	00:00:14.370	862	-1024	-768	-1	-1	-1	-1	4	-1024	-768	-1	-1	-1	-1	4		0	0						Untertest3.avi	0	880	547	72	111				0	Content		-72	-111	14370386	2148179984
14387	10:59:11.641	00:00:14.387	863	-1024	-768	-1	-1	-1	-1	4	-1024	-768	-1	-1	-1	-1	4		0	0						Untertest3.avi	0	880	547	72	111				0	Content		-72	-111	14387004	2148196602
14404	10:59:11.658	00:00:14.403	864	-1024	-768	-1	-1	-1	-1	4	-1024	-768	-1	-1	-1	-1	4		0	0						Untertest3.avi	0	880	547	72	111				0	Content		-72	-111	14403624	2148213222
14420	10:59:11.674	00:00:14.420	865	-1024	-768	-1	-1	-1	-1	4	-1024	-768	-1	-1	-1	-1	4		0	0						Untertest3.avi	0	880	547	72	111				0	Content		-72	-111	14420372	2148229970
14437	10:59:11.691	00:00:14.436	866	-1024	-768	-1	-1	-1	-1	4	-1024	-768	-1	-1	-1	-1	4		0	0						Untertest3.avi	0	880	547	72	111				0	Content		-72	-111	14436995	2148246593
14454	10:59:11.708	00:00:14.453	867	-1024	-768	-1	-1	-1	-1	4	-1024	-768	-1	-1	-1	-1	4		0	0						Untertest3.avi	0	880	547	72	111				0	Content		-72	-111	14453624	2148263222
14470	10:59:11.724	00:00:14.470	868	-1024	-768	-1	-1	-1	-1	4	-1024	-768	-1	-1	-1	-1	4		0	0						Untertest3.avi	0	880	547	72	111				0	Content		-72	-111	14470240	2148279838
14487	10:59:11.741	00:00:14.486	869	-1024	-768	-1	-1	-1	-1	4	-1024	-768	-1	-1	-1	-1	4		0	0						Untertest3.avi	0	880	547	72	111				0	Content		-72	-111	14486986	2148296584
14504	10:59:11.758	00:00:14.503	870	-1024	-768	-1	-1	-1	-1	4	-1024	-768	-1	-1	-1	-1	4		0	0						Untertest3.avi	0	880	547	72	111				0	Content		-72	-111	14503609	2148313207
14520	10:59:11.774	00:00:14.520	871	-1024	-768	-1	-1	-1	-1	4	-1024	-768	-1	-1	-1	-1	4		0	0						Untertest3.avi	0	880	547	72	111				0	Content		-72	-111	14520233	2148329831
14537	10:59:11.791	00:00:14.536	872	-1024	-768	-1	-1	-1	-1	4	-1024	-768	-1	-1	-1	-1	4		0	0						Untertest3.avi	0	880	547	72	111				0	Content		-72	-111	14536900	2148346498
14554	10:59:11.808	00:00:14.553	873	-1024	-768	-1	-1	-1	-1	4	-1024	-768	-1	-1	-1	-1	4		0	0						Untertest3.avi	0	880	547	72	111				0	Content		-72	-111	14553604	2148363202
14570	10:59:11.824	00:00:14.570	874	-1024	-768	-1	-1	-1	-1	4	-1024	-768	-1	-1	-1	-1	4		0	0						Untertest3.avi	0	880	547	72	111				0	Content		-72	-111	14570229	2148379827
14587	10:59:11.841	00:00:14.586	875	-1024	-768	-1	-1	-1	-1	4	-1024	-768	-1	-1	-1	-1	4		0	0						Untertest3.avi	0	880	547	72	111				0	Content		-72	-111	14586851	2148396449
14603	10:59:11.857	00:00:14.603	876	-1024	-768	-1	-1	-1	-1	4	-1024	-768	-1	-1	-1	-1	4		0	0						Untertest3.avi	0	880	547	72	111				0	Content		-72	-111	14603494	2148413092
14620	10:59:11.874	00:00:14.620	877	-1024	-768	-1	-1	-1	-1	4	-1024	-768	-1	-1	-1	-1	4		0	0						Untertest3.avi	0	880	547	72	111				0	Content		-72	-111	14620224	2148429822
14637	10:59:11.891	00:00:14.636	878	-1024	-768	-1	-1	-1	-1	4	-1024	-768	-1	-1	-1	-1	4		0	0						Untertest3.avi	0	880	547	72	111				0	Content		-72	-111	14636844	2148446442
14653	10:59:11.907	00:00:14.653	879	-1024	-768	-1	-1	-1	-1	4	-1024	-768	-1	-1	-1	-1	4		0	0						Untertest3.avi	0	880	547	72	111				0	Content		-72	-111	14653483	2148463081
14670	10:59:11.924	00:00:14.670	880	-1024	-768	-1	-1	-1	-1	4	-1024	-768	-1	-1	-1	-1	4		0	0						Untertest3.avi	0	880	547	72	111				0	Content		-72	-111	14670088	2148479686
14687	10:59:11.941	00:00:14.686	881	-1024	-768	-1	-1	-1	-1	4	-1024	-768	-1	-1	-1	-1	4		0	0						Untertest3.avi	0	880	547	72	111				0	Content		-72	-111	14686836	2148496434
14703	10:59:11.957	00:00:14.703	882	-1024	-768	-1	-1	-1	-1	4	-1024	-768	-1	-1	-1	-1	4		0	0						Untertest3.avi	0	880	547	72	111				0	Content		-72	-111	14703475	2148513073
14720	10:59:11.974	00:00:14.720	883	-1024	-768	-1	-1	-1	-1	4	-1024	-768	-1	-1	-1	-1	4		0	0						Untertest3.avi	0	880	547	72	111				0	Content		-72	-111	14720082	2148529680
14737	10:59:11.991	00:00:14.736	884	-1024	-768	-1	-1	-1	-1	4	-1024	-768	-1	-1	-1	-1	4		0	0						Untertest3.avi	0	880	547	72	111				0	Content		-72	-111	14736705	2148546303
14753	10:59:12.007	00:00:14.753	885	-1024	-768	-1	-1	-1	-1	4	-1024	-768	-1	-1	-1	-1	4		0	0						Untertest3.avi	0	880	547	72	111				0	Content		-72	-111	14753468	2148563066
14770	10:59:12.024	00:00:14.770	886	-1024	-768	-1	-1	-1	-1	4	-1024	-768	-1	-1	-1	-1	4		0	0						Untertest3.avi	0	880	547	72	111				0	Content		-72	-111	14770074	2148579672
14787	10:59:12.041	00:00:14.786	887	-1024	-768	-1	-1	-1	-1	4	-1024	-768	-1	-1	-1	-1	4		0	0						Untertest3.avi	0	880	547	72	111				0	Content		-72	-111	14786695	2148596293
14803	10:59:12.057	00:00:14.803	888	-1024	-768	-1	-1	-1	-1	4	-1024	-768	-1	-1	-1	-1	4		0	0						Untertest3.avi	0	880	547	72	111				0	Content		-72	-111	14803317	2148612915
14820	10:59:12.074	00:00:14.820	889	-1024	-768	-1	-1	-1	-1	4	-1024	-768	-1	-1	-1	-1	4		0	0						Untertest3.avi	0	880	547	72	111				0	Content		-72	-111	14820065	2148629663
14837	10:59:12.091	00:00:14.836	890	-1024	-768	-1	-1	-1	-1	4	-1024	-768	-1	-1	-1	-1	4		0	0						Untertest3.avi	0	880	547	72	111				0	Content		-72	-111	14836700	2148646298
14853	10:59:12.107	00:00:14.853	891	-1024	-768	-1	-1	-1	-1	4	-1024	-768	-1	-1	-1	-1	4		0	0						Untertest3.avi	0	880	547	72	111				0	Content		-72	-111	14853310	2148662908
14870	10:59:12.124	00:00:14.869	892	-1024	-768	-1	-1	-1	-1	4	-1024	-768	-1	-1	-1	-1	4		0	0						Untertest3.avi	0	880	547	72	111				0	Content		-72	-111	14869933	2148679531
14889	10:59:12.143	00:00:14.888	893	-1024	-768	-1	-1	-1	-1	4	-1024	-768	-1	-1	-1	-1	4		0	0						Untertest3.avi	0	880	547	72	111				0	Content		-72	-111	14888554	2148698152
14903	10:59:12.157	00:00:14.903	894	-1024	-768	-1	-1	-1	-1	4	-1024	-768	-1	-1	-1	-1	4		0	0						Untertest3.avi	0	880	547	72	111				0	Content		-72	-111	14903303	2148712901
14920	10:59:12.174	00:00:14.919	895	-1024	-768	-1	-1	-1	-1	4	-1024	-768	-1	-1	-1	-1	4		0	0						Untertest3.avi	0	880	547	72	111				0	Content		-72	-111	14919925	2148729523
14937	10:59:12.191	00:00:14.936	896	-1024	-768	-1	-1	-1	-1	4	-1024	-768	-1	-1	-1	-1	4		0	0						Untertest3.avi	0	880	547	72	111				0	Content		-72	-111	14936550	2148746148
14953	10:59:12.207	00:00:14.953	897	-1024	-768	-1	-1	-1	-1	4	-1024	-768	-1	-1	-1	-1	4		0	0						Untertest3.avi	0	880	547	72	111				0	Content		-72	-111	14953236	2148762834
14970	10:59:12.224	00:00:14.969	898	-1024	-768	-1	-1	-1	-1	4	-1024	-768	-1	-1	-1	-1	4		0	0						Untertest3.avi	0	880	547	72	111				0	Content		-72	-111	14969903	2148779501
14987	10:59:12.241	00:00:14.986	899	-1024	-768	-1	-1	-1	-1	4	-1024	-768	-1	-1	-1	-1	4		0	0						Untertest3.avi	0	880	547	72	111				0	Content		-72	-111	14986542	2148796140
15003	10:59:12.257	00:00:15.003	900	753,136	819,4455	0,5104355	0,4440182	401,5809	3,865158	3	733,1738	828,8304	0,5104015	0,4440138	401,5809	3,858403	1	16	733	829						Untertest3.avi	0	880	547	72	111	661	714	167	0	Content		661	718	15003166	2148812764
15020	10:59:12.274	00:00:15.019	901	-1024	-768	-1	-1	-1	-1	4	-1024	-768	-1	-1	-1	-1	4	16	0	0						Untertest3.avi	0	880	547	72	111	661	714	167	0	Content		-72	-111	15019915	2148829513
15037	10:59:12.291	00:00:15.036	902	-1024	-768	-1	-1	-1	-1	4	-1024	-768	-1	-1	-1	-1	4	16	0	0						Untertest3.avi	0	880	547	72	111	661	714	167	0	Content		-72	-111	15036612	2148846210
15053	10:59:12.307	00:00:15.053	903	-1024	-768	-1	-1	-1	-1	4	-1024	-768	-1	-1	-1	-1	4	16	0	0						Untertest3.avi	0	880	547	72	111	661	714	167	0	Content		-72	-111	15053162	2148862760
15070	10:59:12.324	00:00:15.069	904	-1024	-768	-1	-1	-1	-1	4	-1024	-768	-1	-1	-1	-1	4	16	0	0						Untertest3.avi	0	880	547	72	111	661	714	167	0	Content		-72	-111	15069910	2148879508
15087	10:59:12.341	00:00:15.086	905	-1024	-768	-1	-1	-1	-1	4	-1024	-768	-1	-1	-1	-1	4	16	0	0						Untertest3.avi	0	880	547	72	111	661	714	167	0	Content		-72	-111	15086535	2148896133
15103	10:59:12.357	00:00:15.103	906	791,7838	838,0668	0,6470574	0,4433797	401,5809	3,700374	1	776,4953	847,924	0,6470751	0,4433786	401,5809	3,695654	3	16	792	838						Untertest3.avi	0	880	547	72	111	661	714	167	0	Content		720	727	15103158	2148912756
15120	10:59:12.374	00:00:15.119	907	664,165	807,9023	0,6439137	0,45167	399,914	3,935812	1	651,1174	817,0547	0,6435754	0,4516616	401,5809	3,944482	3	16	664	808						Untertest3.avi	0	880	547	72	111	661	714	167	0	Content		592	697	15119782	2148929380
15137	10:59:12.391	00:00:15.136	908	-1024	-768	-1	-1	-1	-1	4	-1024	-768	-1	-1	-1	-1	4	16	0	0						Untertest3.avi	0	880	547	72	111	661	714	167	0	Content		-72	-111	15136529	2148946127
15153	10:59:12.407	00:00:15.153	909	754,6674	821,703	0,641172	0,4600872	416,1424	3,948238	1	736,6721	829,783	0,6446866	0,4601055	401,581	3,819891	3	16	755	822						Untertest3.avi	0	880	547	72	111	661	714	167	0	Content		683	711	15153153	2148962751
15170	10:59:12.424	00:00:15.169	910	-1024	-768	-1	-1	-1	-1	4	-1024	-768	-1	-1	-1	-1	4		0	0						Untertest3.avi	0	880	547	72	111				0	Content		-72	-111	15169777	2148979375
15186	10:59:12.440	00:00:15.186	911	-1024	-768	-1	-1	-1	-1	4	-1024	-768	-1	-1	-1	-1	4		0	0						Untertest3.avi	0	880	547	72	111				0	Content		-72	-111	15186398	2148995996
15203	10:59:12.457	00:00:15.203	912	-1024	-768	-1	-1	-1	-1	4	-1024	-768	-1	-1	-1	-1	4		0	0						Untertest3.avi	0	880	547	72	111				0	Content		-72	-111	15203145	2149012743
15220	10:59:12.474	00:00:15.219	913	-1024	-768	-1	-1	-1	-1	4	-1024	-768	-1	-1	-1	-1	4		0	0						Untertest3.avi	0	880	547	72	111				0	Content		-72	-111	15219892	2149029490
15237	10:59:12.491	00:00:15.236	914	-1024	-768	-1	-1	-1	-1	4	-1024	-768	-1	-1	-1	-1	4		0	0						Untertest3.avi	0	880	547	72	111				0	Content		-72	-111	15236560	2149046158
15253	10:59:12.507	00:00:15.253	915	-1024	-768	-1	-1	-1	-1	4	-1024	-768	-1	-1	-1	-1	4		0	0						Untertest3.avi	0	880	547	72	111				0	Content		-72	-111	15253135	2149062733
15270	10:59:12.524	00:00:15.269	916	-1024	-768	-1	-1	-1	-1	4	-1024	-768	-1	-1	-1	-1	4		0	0						Untertest3.avi	0	880	547	72	111				0	Content		-72	-111	15269882	2149079480
15287	10:59:12.541	00:00:15.286	917	-1024	-768	-1	-1	-1	-1	4	-1024	-768	-1	-1	-1	-1	4		0	0						Untertest3.avi	0	880	547	72	111				0	Content		-72	-111	15286506	2149096104
15303	10:59:12.557	00:00:15.303	918	662,3613	834,6365	0,4886047	0,4348734	389,9793	3,610134	3	642,2861	843,8179	0,4886393	0,4348722	389,9793	3,603171	1	17	642	844						Untertest3.avi	0	880	547	72	111	546	737	383	0	Content		570	733	15303131	2149112729
15320	10:59:12.574	00:00:15.319	919	455,8152	853,0405	0,634445	0,4442363	389,9793	3,557405	1	434,3397	862,6693	0,6344636	0,4442352	389,9793	3,550574	3	17	456	853						Untertest3.avi	0	880	547	72	111	546	737	383	0	Content		384	742	15319752	2149129350
15336	10:59:12.590	00:00:15.336	920	559,5904	862,4936	0,6210024	0,4426471	453,7623	4,250514	1	532,4699	874,1669	0,6209748	0,4426436	453,7623	4,241342	3	17	560	862						Untertest3.avi	0	880	547	72	111	546	737	383	0	Content		488	751	15336499	2149146097
15353	10:59:12.607	00:00:15.353	921	-1024	-768	-1	-1	-1	-1	4	-1024	-768	-1	-1	-1	-1	4	17	0	0						Untertest3.avi	0	880	547	72	111	546	737	383	0	Content		-72	-111	15353157	2149162755
15370	10:59:12.624	00:00:15.369	922	-1024	-768	-1	-1	-1	-1	4	-1024	-768	-1	-1	-1	-1	4	17	0	0						Untertest3.avi	0	880	547	72	111	546	737	383	0	Content		-72	-111	15369825	2149179423
15386	10:59:12.640	00:00:15.386	923	738,2322	864,1716	0,6256734	0,441134	453,7623	4,117379	1	719,1943	875,845	0,6256879	0,4411332	453,7623	4,110415	3	17	738	864						Untertest3.avi	0	880	547	72	111	546	737	383	0	Content		666	753	15386451	2149196049
15403	10:59:12.657	00:00:15.403	924	759,8104	875,0222	0,626245	0,4395717	453,7623	4,088977	1	741,0568	886,978	0,6262594	0,4395709	453,7623	4,082266	3	17	760	875						Untertest3.avi	0	880	547	72	111	546	737	383	0	Content		688	764	15403073	2149212671
15420	10:59:12.674	00:00:15.419	925	557,558	849,3328	0,4863505	0,4297769	453,7623	4,364993	3	608,482	844,2006	0,488067	0,4299723	383,6089	3,747438	1	17	608	844						Untertest3.avi	0	880	547	72	111	546	737	383	0	Content		536	733	15419822	2149229420
15436	10:59:12.690	00:00:15.436	926	704,7258	841,6511	0,4657009	0,4287819	453,7623	4,288629	3	612,4103	848,5889	0,4881424	0,4285917	382,8412	3,665726	1	17	612	849						Untertest3.avi	0	880	547	72	111	546	737	383	0	Content		540	738	15436446	2149246044
15453	10:59:12.707	00:00:15.453	927	553,6604	848,538	0,6257871	0,4320727	453,7623	4,100797	1	440,5878	851,3124	0,6387779	0,4320208	390,6576	3,567803	3	17	554	849						Untertest3.avi	0	880	547	72	111	546	737	383	0	Content		482	738	15453071	2149262669
15470	10:59:12.724	00:00:15.469	928	792,2259	870,6506	0,628917	0,4305623	453,7623	4,07241	0	729,751	846,8688	0,48985	0,4263733	382,78	3,076884	0	17	761	859						Untertest3.avi	0	880	547	72	111	546	737	383	0	Content		689	748	15469698	2149279296
15486	10:59:12.740	00:00:15.486	929	-1024	-768	-1	-1	-1	-1	4	-1024	-768	-1	-1	-1	-1	4	17	0	0						Untertest3.avi	0	880	547	72	111	546	737	383	0	Content		-72	-111	15486378	2149295976
15503	10:59:12.757	00:00:15.503	930	-1024	-768	-1	-1	-1	-1	4	-1024	-768	-1	-1	-1	-1	4	17	0	0						Untertest3.avi	0	880	547	72	111	546	737	383	0	Content		-72	-111	15503045	2149312643
15520	10:59:12.774	00:00:15.519	931	-1024	-768	-1	-1	-1	-1	4	-1024	-768	-1	-1	-1	-1	4	17	0	0						Untertest3.avi	0	880	547	72	111	546	737	383	0	Content		-72	-111	15519678	2149329276
15536	10:59:12.790	00:00:15.536	932	-1024	-768	-1	-1	-1	-1	4	-1024	-768	-1	-1	-1	-1	4	17	0	0						Untertest3.avi	0	880	547	72	111	546	737	383	0	Content		-72	-111	15536346	2149345944
15553	10:59:12.807	00:00:15.553	933	613,9958	859,3786	0,646698	0,437272	390,8309	3,597139	0	574,0846	816,5927	0,4903815	0,4362987	390,6576	3,323225	0	17	594	838						Untertest3.avi	0	880	547	72	111	546	737	383	0	Content		522	727	15553062	2149362660
15570	10:59:12.824	00:00:15.569	934	608,5218	848,4457	0,6466422	0,439523	390,8309	3,631627	0	442,551	838,9316	0,4961562	0,4387693	390,6576	3,8335	0	17	526	844						Untertest3.avi	0	880	547	72	111	546	737	383	0	Content		454	733	15569688	2149379286
15586	10:59:12.840	00:00:15.586	935	-1024	-768	-1	-1	-1	-1	4	-1024	-768	-1	-1	-1	-1	4	17	0	0						Untertest3.avi	0	880	547	72	111	546	737	383	0	Content		-72	-111	15586311	2149395909
15603	10:59:12.857	00:00:15.602	936	-1024	-768	-1	-1	-1	-1	4	-1024	-768	-1	-1	-1	-1	4	17	0	0						Untertest3.avi	0	880	547	72	111	546	737	383	0	Content		-72	-111	15602993	2149412591
15620	10:59:12.874	00:00:15.619	937	-1024	-768	-1	-1	-1	-1	4	-1024	-768	-1	-1	-1	-1	4	17	0	0						Untertest3.avi	0	880	547	72	111	546	737	383	0	Content		-72	-111	15619661	2149429259
15636	10:59:12.890	00:00:15.636	938	740,1147	838,2325	0,6456519	0,4453653	378,3161	3,000785	0	-1024	-768	-1	-1	-1	-1	4	17	740	838						Untertest3.avi	0	880	547	72	111	546	737	383	0	Content		668	727	15636306	2149445904
15653	10:59:12.907	00:00:15.652	939	-1024	-768	-1	-1	-1	-1	4	625,1901	848,3164	0,4831636	0,4481333	404,1249	3,963382	0	17	625	848						Untertest3.avi	0	880	547	72	111	546	737	383	0	Content		553	737	15652935	2149462533
15670	10:59:12.924	00:00:15.669	940	628,5342	851,4342	0,641763	0,4467985	390,8309	3,663932	0	677,3579	841,48	0,4832372	0,448824	404,125	3,629709	0	17	653	846						Untertest3.avi	0	880	547	72	111	546	737	383	0	Content		581	735	15669556	2149479154
15686	10:59:12.940	00:00:15.686	941	519,2258	848,7675	0,6410515	0,4482394	388,0797	3,842797	0	873,2563	831,6703	0,4936693	0,4506197	372,3046	3,736149	0	18	696	840						Untertest3.avi	0	880	547	72	111	568	606	150	0	Content		624	729	15686321	2149495919
15703	10:59:12.957	00:00:15.702	942	639,6295	470,8108	0,6501225	0,4483212	391,9082	1,917516	0	-1024	-768	-1	-1	-1	-1	4	18	640	471						Untertest3.avi	0	880	547	72	111	568	606	150	0	Content		568	360	15702929	2149512527
15720	10:59:12.974	00:00:15.719	943	-1024	-768	-1	-1	-1	-1	4	-1024	-768	-1	-1	-1	-1	4	18	0	0						Untertest3.avi	0	880	547	72	111	568	606	150	0	Content		-72	-111	15719555	2149529153
15734	10:59:12.988																				LeftMouseClick	1	640	600
15736	10:59:12.990	00:00:15.736	944	628,5068	845,8752	0,6388232	0,4508083	391,9101	3,765582	0	427,2361	845,3755	0,4819664	0,4527422	372,3047	3,73322	0	18	528	846						Untertest3.avi	0	880	547	72	111	568	606	150	0	Content		456	735	15736178	2149545776
15753	10:59:13.007	00:00:15.752	945	469,5544	812,6359	0,6353212	0,4513998	391,9101	3,757586	0	600,415	867,2494	0,482532	0,452291	372,3047	3,471122	0	18	535	840						Untertest3.avi	0	880	547	72	111	568	606	150	0	Content		463	729	15752927	2149562525
15770	10:59:13.024	00:00:15.769	946	608,4926	757,1848	0,6299258	0,4508021	415,7672	4,080333	0	591,4126	790,8884	0,4714066	0,4516402	417,4927	4,184697	0	18	600	774						Untertest3.avi	0	880	547	72	111	568	606	150	0	Content		528	663	15769549	2149579147
15786	10:59:13.040	00:00:15.786	947	643,8	669,7638	0,6539478	0,4493541	415,765	4,112592	0	539,5673	666,2057	0,4930548	0,4510524	417,4927	3,876537	0	18	592	668						Untertest3.avi	0	880	547	72	111	568	606	150	0	Content		520	557	15786174	2149595772
15803	10:59:13.057	00:00:15.802	948	682,6771	695,2726	0,62745	0,4523585	415,7672	3,963621	0	-1024	-768	-1	-1	-1	-1	4	18	683	695						Untertest3.avi	0	880	547	72	111	568	606	150	0	Content		611	584	15802799	2149612397
15820	10:59:13.074	00:00:15.819	949	678,1342	716,5841	0,6257966	0,4554009	415,7672	4,224858	0	-1024	-768	-1	-1	-1	-1	4	18	678	717						Untertest3.avi	0	880	547	72	111	568	606	150	0	Content		606	606	15819547	2149629145
15836	10:59:13.090	00:00:15.836	950	-1024	-768	-1	-1	-1	-1	4	-1024	-768	-1	-1	-1	-1	4		0	0						Untertest3.avi	0	880	547	72	111				0	Content		-72	-111	15836170	2149645768
15853	10:59:13.107	00:00:15.852	951	-1024	-768	-1	-1	-1	-1	4	-1024	-768	-1	-1	-1	-1	4		0	0						Untertest3.avi	0	880	547	72	111				0	Content		-72	-111	15852797	2149662395
15869	10:59:13.123	00:00:15.869	952	-1024	-768	-1	-1	-1	-1	4	-1024	-768	-1	-1	-1	-1	4		0	0						Untertest3.avi	0	880	547	72	111				0	Content		-72	-111	15869485	2149679083
15886	10:59:13.140	00:00:15.886	953	-1024	-768	-1	-1	-1	-1	4	-1024	-768	-1	-1	-1	-1	4		0	0						Untertest3.avi	0	880	547	72	111				0	Content		-72	-111	15886153	2149695751
15903	10:59:13.157	00:00:15.902	954	-1024	-768	-1	-1	-1	-1	4	-1024	-768	-1	-1	-1	-1	4		0	0						Untertest3.avi	0	880	547	72	111				0	Content		-72	-111	15902787	2149712385
15919	10:59:13.173	00:00:15.919	955	-1024	-768	-1	-1	-1	-1	4	-1024	-768	-1	-1	-1	-1	4		0	0						Untertest3.avi	0	880	547	72	111				0	Content		-72	-111	15919454	2149729052
15936	10:59:13.190	00:00:15.936	956	-1024	-768	-1	-1	-1	-1	4	-1024	-768	-1	-1	-1	-1	4		0	0						Untertest3.avi	0	880	547	72	111				0	Content		-72	-111	15936084	2149745682
15953	10:59:13.207	00:00:15.952	957	-1024	-768	-1	-1	-1	-1	4	-1024	-768	-1	-1	-1	-1	4		0	0						Untertest3.avi	0	880	547	72	111				0	Content		-72	-111	15952751	2149762349
15969	10:59:13.223	00:00:15.969	958	-1024	-768	-1	-1	-1	-1	4	767,8273	880,6361	0,4584371	0,4647217	378,4832	3,463278	0	19	768	881						Untertest3.avi	0	880	547	72	111	779	776	150	0	Content		696	770	15969336	2149778934
15986	10:59:13.240	00:00:15.986	959	-1024	-768	-1	-1	-1	-1	4	-1024	-768	-1	-1	-1	-1	4	19	0	0						Untertest3.avi	0	880	547	72	111	779	776	150	0	Content		-72	-111	15986086	2149795684
16003	10:59:13.257	00:00:16.002	960	-1024	-768	-1	-1	-1	-1	4	-1024	-768	-1	-1	-1	-1	4	19	0	0						Untertest3.avi	0	880	547	72	111	779	776	150	0	Content		-72	-111	16002708	2149812306
16019	10:59:13.273	00:00:16.019	961	862,8318	873,1649	0,6120682	0,4537548	393,3419	3,750893	0	-1024	-768	-1	-1	-1	-1	4	19	863	873						Untertest3.avi	0	880	547	72	111	779	776	150	0	Content		791	762	16019332	2149828930
16036	10:59:13.290	00:00:16.035	962	-1024	-768	-1	-1	-1	-1	4	-1024	-768	-1	-1	-1	-1	4	19	0	0						Untertest3.avi	0	880	547	72	111	779	776	150	0	Content		-72	-111	16035955	2149845553
16053	10:59:13.307	00:00:16.052	963	-1024	-768	-1	-1	-1	-1	4	738,7497	923,2487	0,4540253	0,45009	378,4832	3,68071	0	19	739	923						Untertest3.avi	0	880	547	72	111	779	776	150	0	Content		667	812	16052712	2149862310
16069	10:59:13.323	00:00:16.069	964	850,8484	893,9868	0,6078345	0,4425591	382,8372	3,622665	0	-1024	-768	-1	-1	-1	-1	4	19	851	894						Untertest3.avi	0	880	547	72	111	779	776	150	0	Content		779	783	16069327	2149878925
16086	10:59:13.340	00:00:16.085	965	-1024	-768	-1	-1	-1	-1	4	-1024	-768	-1	-1	-1	-1	4	19	0	0						Untertest3.avi	0	880	547	72	111	779	776	150	0	Content		-72	-111	16085952	2149895550
16103	10:59:13.357	00:00:16.102	966	938,5851	937,3535	0,6168221	0,4364675	394,287	3,751791	0	-1024	-768	-1	-1	-1	-1	4	19	939	937						Untertest3.avi	0	880	547	72	111	779	776	150	0	Content		867	826	16102575	2149912173
16119	10:59:13.373	00:00:16.119	967	-1024	-768	-1	-1	-1	-1	4	-1024	-768	-1	-1	-1	-1	4		0	0						Untertest3.avi	0	880	547	72	111				0	Content		-72	-111	16119324	2149928922
16136	10:59:13.390	00:00:16.135	968	-1024	-768	-1	-1	-1	-1	4	-1024	-768	-1	-1	-1	-1	4		0	0						Untertest3.avi	0	880	547	72	111				0	Content		-72	-111	16135948	2149945546
16153	10:59:13.407	00:00:16.152	969	-1024	-768	-1	-1	-1	-1	4	-1024	-768	-1	-1	-1	-1	4		0	0						Untertest3.avi	0	880	547	72	111				0	Content		-72	-111	16152574	2149962172
16169	10:59:13.423	00:00:16.169	970	-1024	-768	-1	-1	-1	-1	4	-1024	-768	-1	-1	-1	-1	4		0	0						Untertest3.avi	0	880	547	72	111				0	Content		-72	-111	16169259	2149978857
16186	10:59:13.440	00:00:16.185	971	-1024	-768	-1	-1	-1	-1	4	-1024	-768	-1	-1	-1	-1	4		0	0						Untertest3.avi	0	880	547	72	111				0	Content		-72	-111	16185927	2149995525
16203	10:59:13.457	00:00:16.202	972	-1024	-768	-1	-1	-1	-1	4	-1024	-768	-1	-1	-1	-1	4		0	0						Untertest3.avi	0	880	547	72	111				0	Content		-72	-111	16202560	2150012158
16219	10:59:13.473	00:00:16.219	973	-1024	-768	-1	-1	-1	-1	4	-1024	-768	-1	-1	-1	-1	4		0	0						Untertest3.avi	0	880	547	72	111				0	Content		-72	-111	16219228	2150028826
16236	10:59:13.490	00:00:16.235	974	-1024	-768	-1	-1	-1	-1	4	-1024	-768	-1	-1	-1	-1	4		0	0						Untertest3.avi	0	880	547	72	111				0	Content		-72	-111	16235818	2150045416
16253	10:59:13.507	00:00:16.252	975	-1024	-768	-1	-1	-1	-1	4	-1024	-768	-1	-1	-1	-1	4		0	0						Untertest3.avi	0	880	547	72	111				0	Content		-72	-111	16252562	2150062160
16269	10:59:13.523	00:00:16.269	976	-1024	-768	-1	-1	-1	-1	4	-1024	-768	-1	-1	-1	-1	4		0	0						Untertest3.avi	0	880	547	72	111				0	Content		-72	-111	16269187	2150078785
16286	10:59:13.540	00:00:16.285	977	-1024	-768	-1	-1	-1	-1	4	-1024	-768	-1	-1	-1	-1	4		0	0						Untertest3.avi	0	880	547	72	111				0	Content		-72	-111	16285811	2150095409
16302	10:59:13.556	00:00:16.302	978	-1024	-768	-1	-1	-1	-1	4	-1024	-768	-1	-1	-1	-1	4		0	0						Untertest3.avi	0	880	547	72	111				0	Content		-72	-111	16302434	2150112032
16319	10:59:13.573	00:00:16.319	979	3,695287	640,2166	0,6457141	0,4230499	406,6388	3,610726	1	50,98465	664,0027	0,650959	0,4230779	385,7885	3,420887	3	20	4	640						Untertest3.avi	0	880	547	72	111	-18	586	416	0	Content		-68	529	16319184	2150128782
16336	10:59:13.590	00:00:16.335	980	-1024	-768	-1	-1	-1	-1	4	30,56379	698,55	0,4986848	0,4231244	382,3438	3,735253	0	20	31	699						Untertest3.avi	0	880	547	72	111	-18	586	416	0	Content		-41	588	16335806	2150145404
16352	10:59:13.606	00:00:16.352	981	76,9549	669,7175	0,6468411	0,4227134	406,6388	3,592228	0	78,75117	716,7185	0,4996516	0,4245159	382,3438	3,676506	0	20	78	693						Untertest3.avi	0	880	547	72	111	-18	586	416	0	Content		6	582	16352431	2150162029
16369	10:59:13.623	00:00:16.369	982	-1024	-768	-1	-1	-1	-1	4	78,75117	716,7185	0,4970392	0,4255402	387,4873	3,676506	0	20	79	717						Untertest3.avi	0	880	547	72	111	-18	586	416	0	Content		7	606	16369054	2150178652
16386	10:59:13.640	00:00:16.385	983	-1024	-768	-1	-1	-1	-1	4	29,70893	706,185	0,5002171	0,424359	386,0127	3,77011	0	20	30	706						Untertest3.avi	0	880	547	72	111	-18	586	416	0	Content		-42	595	16385803	2150195401
16402	10:59:13.656	00:00:16.402	984	57,47601	678,9258	0,6648985	0,4199574	406,6349	3,991418	0	-1024	-768	-1	-1	-1	-1	4	20	57	679						Untertest3.avi	0	880	547	72	111	-18	586	416	0	Content		-15	568	16402425	2150212023
16419	10:59:13.673	00:00:16.419	985	-1024	-768	-1	-1	-1	-1	4	38,08008	662,136	0,4995741	0,4284158	386,0128	3,632658	0	20	38	662						Untertest3.avi	0	880	547	72	111	-18	586	416	0	Content		-34	551	16419049	2150228647
16436	10:59:13.690	00:00:16.435	986	-1024	-768	-1	-1	-1	-1	4	-1024	-768	-1	-1	-1	-1	4	20	0	0						Untertest3.avi	0	880	547	72	111	-18	586	416	0	Content		-72	-111	16435672	2150245270
16452	10:59:13.706	00:00:16.452	987	-1024	-768	-1	-1	-1	-1	4	-1024	-768	-1	-1	-1	-1	4	20	0	0						Untertest3.avi	0	880	547	72	111	-18	586	416	0	Content		-72	-111	16452418	2150262016
16469	10:59:13.723	00:00:16.469	988	-1024	-768	-1	-1	-1	-1	4	-1024	-768	-1	-1	-1	-1	4	20	0	0						Untertest3.avi	0	880	547	72	111	-18	586	416	0	Content		-72	-111	16469043	2150278641
16486	10:59:13.740	00:00:16.485	989	-1024	-768	-1	-1	-1	-1	4	-1024	-768	-1	-1	-1	-1	4	20	0	0						Untertest3.avi	0	880	547	72	111	-18	586	416	0	Content		-72	-111	16485730	2150295328
16502	10:59:13.756	00:00:16.502	990	-1024	-768	-1	-1	-1	-1	4	-1024	-768	-1	-1	-1	-1	4	20	0	0						Untertest3.avi	0	880	547	72	111	-18	586	416	0	Content		-72	-111	16502397	2150311995
16519	10:59:13.773	00:00:16.519	991	-1024	-768	-1	-1	-1	-1	4	57,89048	701,2833	0,4975137	0,4451192	386,0128	3,767166	0	20	58	701						Untertest3.avi	0	880	547	72	111	-18	586	416	0	Content		-14	590	16519039	2150328637
16536	10:59:13.790	00:00:16.535	992	-1024	-768	-1	-1	-1	-1	4	-1024	-768	-1	-1	-1	-1	4	20	0	0						Untertest3.avi	0	880	547	72	111	-18	586	416	0	Content		-72	-111	16535697	2150345295
16552	10:59:13.806	00:00:16.552	993	-1024	-768	-1	-1	-1	-1	4	-1024	-768	-1	-1	-1	-1	4	20	0	0						Untertest3.avi	0	880	547	72	111	-18	586	416	0	Content		-72	-111	16552365	2150361963
16569	10:59:13.823	00:00:16.568	994	-1024	-768	-1	-1	-1	-1	4	51,54472	691,7665	0,4900291	0,4601043	392,7269	3,722168	0	20	52	692						Untertest3.avi	0	880	547	72	111	-18	586	416	0	Content		-20	581	16568991	2150378589
16586	10:59:13.840	00:00:16.585	995	-1024	-768	-1	-1	-1	-1	4	56,40549	696,5793	0,4924644	0,4660882	381,1762	3,671867	0	20	56	697						Untertest3.avi	0	880	547	72	111	-18	586	416	0	Content		-16	586	16585617	2150395215
16602	10:59:13.856	00:00:16.602	996	-1024	-768	-1	-1	-1	-1	4	61,82011	717,8621	0,4916427	0,4715953	381,0182	3,766272	0	20	62	718						Untertest3.avi	0	880	547	72	111	-18	586	416	0	Content		-10	607	16602365	2150411963
16619	10:59:13.873	00:00:16.618	997	-1024	-768	-1	-1	-1	-1	4	60,34494	706,5967	0,4913122	0,4766105	381,0182	3,661584	0	20	60	707						Untertest3.avi	0	880	547	72	111	-18	586	416	0	Content		-12	596	16618989	2150428587
16636	10:59:13.890	00:00:16.635	998	-1024	-768	-1	-1	-1	-1	4	-148,3629	687,2089	0,4900505	0,4792356	381,0182	4,004677	0	20	-148	687						Untertest3.avi	0	880	547	72	111	-18	586	416	0	Content		-220	576	16635613	2150445211
16652	10:59:13.906	00:00:16.652	999	-1024	-768	-1	-1	-1	-1	4	-1024	-768	-1	-1	-1	-1	4	20	0	0						Untertest3.avi	0	880	547	72	111	-18	586	416	0	Content		-72	-111	16652240	2150461838
16669	10:59:13.923	00:00:16.668	1000	-1024	-768	-1	-1	-1	-1	4	-119,8783	692,3849	0,4921705	0,479081	381,0182	3,716235	0	20	-120	692						Untertest3.avi	0	880	547	72	111	-18	586	416	0	Content		-192	581	16668982	2150478580
16686	10:59:13.940	00:00:16.685	1001	-1024	-768	-1	-1	-1	-1	4	54,02655	714,9673	0,4954322	0,4767939	381,6533	3,698367	0	20	54	715						Untertest3.avi	0	880	547	72	111	-18	586	416	0	Content		-18	604	16685608	2150495206
16702	10:59:13.956	00:00:16.702	1002	-1024	-768	-1	-1	-1	-1	4	22,75875	688,3181	0,4963628	0,4741722	381,6534	3,74752	0	20	23	688						Untertest3.avi	0	880	547	72	111	-18	586	416	0	Content		-49	577	16702233	2150511831
16719	10:59:13.973	00:00:16.718	1003	-1024	-768	-1	-1	-1	-1	4	66,40501	711,2626	0,4976566	0,4726525	381,6534	3,571255	0	20	66	711						Untertest3.avi	0	880	547	72	111	-18	586	416	0	Content		-6	600	16718856	2150528454
16736	10:59:13.990	00:00:16.735	1004	179,6649	721,616	0,6500288	0,4583198	379,6016	3,413737	0	55,88644	730,1806	0,4957498	0,4721599	379,6015	3,801327	0	21	118	726						Untertest3.avi	0	880	547	72	111	289	681	350	0	Content		46	615	16735607	2150545205
16752	10:59:14.006	00:00:16.752	1005	267,9835	745,3011	0,648402	0,45919	379,6016	3,527707	0	265,3808	744,8513	0,4945537	0,4725147	379,6016	3,711944	0	21	267	745						Untertest3.avi	0	880	547	72	111	289	681	350	0	Content		195	634	16752232	2150561830
16769	10:59:14.023	00:00:16.768	1006	355,9305	773,0017	0,6471004	0,4607486	379,6016	3,656287	0	318,8218	801,0452	0,4931254	0,473306	379,6016	3,654831	0	21	337	787						Untertest3.avi	0	880	547	72	111	289	681	350	0	Content		265	676	16768857	2150578455
16786	10:59:14.040	00:00:16.785	1007	-1024	-768	-1	-1	-1	-1	4	347,6907	813,4904	0,4807666	0,4747146	418,9337	4,047547	0	21	348	813						Untertest3.avi	0	880	547	72	111	289	681	350	0	Content		276	702	16785608	2150595206
16802	10:59:14.056	00:00:16.802	1008	323,2799	799,4447	0,6449164	0,461648	375,0083	3,669733	0	438,6342	799,9088	0,481392	0,4751546	418,9337	4,037	0	21	381	800						Untertest3.avi	0	880	547	72	111	289	681	350	0	Content		309	689	16802233	2150611831
16819	10:59:14.073	00:00:16.818	1009	-1024	-768	-1	-1	-1	-1	4	431,2564	786,6861	0,4804965	0,4758145	418,9337	4,070512	0	21	431	787						Untertest3.avi	0	880	547	72	111	289	681	350	0	Content		359	676	16818853	2150628451
16835	10:59:14.089	00:00:16.835	1010	390,0986	796,0508	0,6444332	0,4612215	377,6263	3,639195	0	-1024	-768	-1	-1	-1	-1	4	21	390	796						Untertest3.avi	0	880	547	72	111	289	681	350	0	Content		318	685	16835478	2150645076
16852	10:59:14.106	00:00:16.852	1011	382,5618	796,4504	0,6435517	0,4604688	377,6263	3,64454	0	355,5688	796,0607	0,4899848	0,4758577	381,8965	3,771418	0	21	369	796						Untertest3.avi	0	880	547	72	111	289	681	350	0	Content		297	685	16852228	2150661826
16869	10:59:14.123	00:00:16.868	1012	388,8138	800,5421	0,642709	0,4587892	377,6263	3,607609	0	293,8628	781,0355	0,4882962	0,4758557	384,6421	3,806744	0	21	341	791						Untertest3.avi	0	880	547	72	111	289	681	350	0	Content		269	680	16868852	2150678450
16885	10:59:14.139	00:00:16.885	1013	390,5699	803,7599	0,6485252	0,4556813	391,4011	3,95803	0	327,918	796,3827	0,4863871	0,4748864	386,6285	3,839827	0	21	359	800						Untertest3.avi	0	880	547	72	111	289	681	350	0	Content		287	689	16885476	2150695074
16902	10:59:14.156	00:00:16.902	1014	-1024	-768	-1	-1	-1	-1	4	364,4167	805,1794	0,4908018	0,4730219	386,6285	3,821606	0	21	364	805						Untertest3.avi	0	880	547	72	111	289	681	350	0	Content		292	694	16902142	2150711740
16919	10:59:14.173	00:00:16.918	1015	-1024	-768	-1	-1	-1	-1	4	-1024	-768	-1	-1	-1	-1	4	21	0	0						Untertest3.avi	0	880	547	72	111	289	681	350	0	Content		-72	-111	16918774	2150728372
16935	10:59:14.189	00:00:16.935	1016	406,023	780,3331	0,641249	0,4512226	392,8088	3,918288	0	-1024	-768	-1	-1	-1	-1	4	21	406	780						Untertest3.avi	0	880	547	72	111	289	681	350	0	Content		334	669	16935388	2150744986
16952	10:59:14.206	00:00:16.952	1017	-1024	-768	-1	-1	-1	-1	4	359,1261	800,7714	0,4948048	0,4696815	386,6285	3,92879	0	21	359	801						Untertest3.avi	0	880	547	72	111	289	681	350	0	Content		287	690	16952014	2150761612
16969	10:59:14.223	00:00:16.968	1018	-1024	-768	-1	-1	-1	-1	4	354,6316	784,5957	0,4965306	0,4704068	386,6285	3,979004	0	21	355	785						Untertest3.avi	0	880	547	72	111	289	681	350	0	Content		283	674	16968763	2150778361
16985	10:59:14.239	00:00:16.985	1019	-1024	-768	-1	-1	-1	-1	4	383,1678	786,9656	0,4881937	0,4716054	401,095	4,140272	0	21	383	787						Untertest3.avi	0	880	547	72	111	289	681	350	0	Content		311	676	16985387	2150794985
17002	10:59:14.256	00:00:17.002	1020	-1024	-768	-1	-1	-1	-1	4	-1024	-768	-1	-1	-1	-1	4	21	0	0						Untertest3.avi	0	880	547	72	111	289	681	350	0	Content		-72	-111	17002010	2150811608
17019	10:59:14.273	00:00:17.018	1021	-1024	-768	-1	-1	-1	-1	4	-1024	-768	-1	-1	-1	-1	4	21	0	0						Untertest3.avi	0	880	547	72	111	289	681	350	0	Content		-72	-111	17018635	2150828233
17035	10:59:14.289	00:00:17.035	1022	-1024	-768	-1	-1	-1	-1	4	-1024	-768	-1	-1	-1	-1	4	21	0	0						Untertest3.avi	0	880	547	72	111	289	681	350	0	Content		-72	-111	17035322	2150844920
17052	10:59:14.306	00:00:17.051	1023	-1024	-768	-1	-1	-1	-1	4	-1024	-768	-1	-1	-1	-1	4	21	0	0						Untertest3.avi	0	880	547	72	111	289	681	350	0	Content		-72	-111	17051990	2150861588
17069	10:59:14.323	00:00:17.068	1024	-1024	-768	-1	-1	-1	-1	4	-1024	-768	-1	-1	-1	-1	4	21	0	0						Untertest3.avi	0	880	547	72	111	289	681	350	0	Content		-72	-111	17068632	2150878230
17085	10:59:14.339	00:00:17.085	1025	390,0252	784,3396	0,6371758	0,445586	392,8088	3,758995	0	304,1512	803,7257	0,4781602	0,4697205	405,998	3,987499	0	22	347	794						Untertest3.avi	0	880	547	72	111	365	707	283	0	Content		275	683	17085268	2150894866
17102	10:59:14.356	00:00:17.102	1026	-1024	-768	-1	-1	-1	-1	4	-1024	-768	-1	-1	-1	-1	4	22	0	0						Untertest3.avi	0	880	547	72	111	365	707	283	0	Content		-72	-111	17102007	2150911605
17119	10:59:14.373	00:00:17.118	1027	-1024	-768	-1	-1	-1	-1	4	-1024	-768	-1	-1	-1	-1	4	22	0	0						Untertest3.avi	0	880	547	72	111	365	707	283	0	Content		-72	-111	17118638	2150928236
17135	10:59:14.389	00:00:17.135	1028	-1024	-768	-1	-1	-1	-1	4	-1024	-768	-1	-1	-1	-1	4	22	0	0						Untertest3.avi	0	880	547	72	111	365	707	283	0	Content		-72	-111	17135267	2150944865
17152	10:59:14.406	00:00:17.151	1029	-1024	-768	-1	-1	-1	-1	4	-1024	-768	-1	-1	-1	-1	4	22	0	0						Untertest3.avi	0	880	547	72	111	365	707	283	0	Content		-72	-111	17151879	2150961477
17169	10:59:14.423	00:00:17.168	1030	-1024	-768	-1	-1	-1	-1	4	-1024	-768	-1	-1	-1	-1	4	22	0	0						Untertest3.avi	0	880	547	72	111	365	707	283	0	Content		-72	-111	17168628	2150978226
17185	10:59:14.439	00:00:17.185	1031	-1024	-768	-1	-1	-1	-1	4	472,0237	818,1672	0,4672997	0,4674959	392,5464	3,986763	0	22	472	818						Untertest3.avi	0	880	547	72	111	365	707	283	0	Content		400	707	17185259	2150994857
17202	10:59:14.456	00:00:17.201	1032	-1024	-768	-1	-1	-1	-1	4	-1024	-768	-1	-1	-1	-1	4	22	0	0						Untertest3.avi	0	880	547	72	111	365	707	283	0	Content		-72	-111	17201872	2151011470
17218	10:59:14.472	00:00:17.218	1033	-1024	-768	-1	-1	-1	-1	4	-1024	-768	-1	-1	-1	-1	4	22	0	0						Untertest3.avi	0	880	547	72	111	365	707	283	0	Content		-72	-111	17218494	2151028092
17235	10:59:14.489	00:00:17.235	1034	-303,1112	783,1633	0,6033934	0,4478084	419,8403	4,224177	0	-1024	-768	-1	-1	-1	-1	4	22	-303	783						Untertest3.avi	0	880	547	72	111	365	707	283	0	Content		-375	672	17235252	2151044850
17252	10:59:14.506	00:00:17.251	1035	-1024	-768	-1	-1	-1	-1	4	-1024	-768	-1	-1	-1	-1	4	22	0	0						Untertest3.avi	0	880	547	72	111	365	707	283	0	Content		-72	-111	17251868	2151061466
17268	10:59:14.522	00:00:17.268	1036	-1024	-768	-1	-1	-1	-1	4	461,7258	823,2216	0,4695565	0,4710675	392,5464	4,026371	0	22	462	823						Untertest3.avi	0	880	547	72	111	365	707	283	0	Content		390	712	17268492	2151078090
17285	10:59:14.539	00:00:17.285	1037	-1024	-768	-1	-1	-1	-1	4	-1024	-768	-1	-1	-1	-1	4	22	0	0						Untertest3.avi	0	880	547	72	111	365	707	283	0	Content		-72	-111	17285254	2151094852
17302	10:59:14.556	00:00:17.301	1038	-1024	-768	-1	-1	-1	-1	4	-1024	-768	-1	-1	-1	-1	4	22	0	0						Untertest3.avi	0	880	547	72	111	365	707	283	0	Content		-72	-111	17301863	2151111461
17318	10:59:14.572	00:00:17.318	1039	-1024	-768	-1	-1	-1	-1	4	436,6797	822,9945	0,4431248	0,4758505	421,8914	4,332375	0	22	437	823						Untertest3.avi	0	880	547	72	111	365	707	283	0	Content		365	712	17318485	2151128083
17335	10:59:14.589	00:00:17.335	1040	-1024	-768	-1	-1	-1	-1	4	-1024	-768	-1	-1	-1	-1	4	22	0	0						Untertest3.avi	0	880	547	72	111	365	707	283	0	Content		-72	-111	17335109	2151144707
17352	10:59:14.606	00:00:17.351	1041	545,0253	811,0508	0,5967878	0,4653816	419,8403	4,107176	0	-1024	-768	-1	-1	-1	-1	4	22	545	811						Untertest3.avi	0	880	547	72	111	365	707	283	0	Content		473	700	17351858	2151161456
17368	10:59:14.622	00:00:17.368	1042	-1024	-768	-1	-1	-1	-1	4	-1024	-768	-1	-1	-1	-1	4		0	0						Untertest3.avi	0	880	547	72	111				0	Content		-72	-111	17368479	2151178077
17385	10:59:14.639	00:00:17.385	1043	-1024	-768	-1	-1	-1	-1	4	-1024	-768	-1	-1	-1	-1	4		0	0						Untertest3.avi	0	880	547	72	111				0	Content		-72	-111	17385103	2151194701
17402	10:59:14.656	00:00:17.401	1044	-1024	-768	-1	-1	-1	-1	4	-1024	-768	-1	-1	-1	-1	4		0	0						Untertest3.avi	0	880	547	72	111				0	Content		-72	-111	17401759	2151211357
17418	10:59:14.672	00:00:17.418	1045	-1024	-768	-1	-1	-1	-1	4	-1024	-768	-1	-1	-1	-1	4		0	0						Untertest3.avi	0	880	547	72	111				0	Content		-72	-111	17418427	2151228025
17435	10:59:14.689	00:00:17.435	1046	-1024	-768	-1	-1	-1	-1	4	-1024	-768	-1	-1	-1	-1	4		0	0						Untertest3.avi	0	880	547	72	111				0	Content		-72	-111	17435114	2151244712
17452	10:59:14.706	00:00:17.451	1047	-1024	-768	-1	-1	-1	-1	4	-1024	-768	-1	-1	-1	-1	4		0	0						Untertest3.avi	0	880	547	72	111				0	Content		-72	-111	17451781	2151261379
17468	10:59:14.722	00:00:17.468	1048	-1024	-768	-1	-1	-1	-1	4	-1024	-768	-1	-1	-1	-1	4		0	0						Untertest3.avi	0	880	547	72	111				0	Content		-72	-111	17468409	2151278007
17485	10:59:14.739	00:00:17.485	1049	-1024	-768	-1	-1	-1	-1	4	-1024	-768	-1	-1	-1	-1	4		0	0						Untertest3.avi	0	880	547	72	111				0	Content		-72	-111	17485076	2151294674
17502	10:59:14.756	00:00:17.501	1050	885,1036	824,5587	0,5874138	0,4961345	394,5665	2,831808	0	-1024	-768	-1	-1	-1	-1	4	23	885	825						Untertest3.avi	0	880	547	72	111	813	714	133	0	Content		813	714	17501811	2151311409
17518	10:59:14.772	00:00:17.518	1051	-1024	-768	-1	-1	-1	-1	4	-1024	-768	-1	-1	-1	-1	4	23	0	0						Untertest3.avi	0	880	547	72	111	813	714	133	0	Content		-72	-111	17518424	2151328022
17535	10:59:14.789	00:00:17.535	1052	-1024	-768	-1	-1	-1	-1	4	-1024	-768	-1	-1	-1	-1	4	23	0	0						Untertest3.avi	0	880	547	72	111	813	714	133	0	Content		-72	-111	17535045	2151344643
17552	10:59:14.806	00:00:17.551	1053	661,0325	818,996	0,5889908	0,5089782	394,5665	3,853651	0	-1024	-768	-1	-1	-1	-1	4	23	661	819						Untertest3.avi	0	880	547	72	111	813	714	133	0	Content		589	708	17551672	2151361270
17568	10:59:14.822	00:00:17.568	1054	-1024	-768	-1	-1	-1	-1	4	-1024	-768	-1	-1	-1	-1	4	23	0	0						Untertest3.avi	0	880	547	72	111	813	714	133	0	Content		-72	-111	17568416	2151378014
17585	10:59:14.839	00:00:17.585	1055	-1024	-768	-1	-1	-1	-1	4	-1024	-768	-1	-1	-1	-1	4	23	0	0						Untertest3.avi	0	880	547	72	111	813	714	133	0	Content		-72	-111	17585039	2151394637
17602	10:59:14.856	00:00:17.601	1056	-1024	-768	-1	-1	-1	-1	4	-1024	-768	-1	-1	-1	-1	4	23	0	0						Untertest3.avi	0	880	547	72	111	813	714	133	0	Content		-72	-111	17601707	2151411305
17618	10:59:14.872	00:00:17.618	1057	-1024	-768	-1	-1	-1	-1	4	984,8292	847,0974	0,450005	0,4987527	388,0948	2,576395	0	23	985	847						Untertest3.avi	0	880	547	72	111	813	714	133	0	Content		913	736	17618290	2151427888
17635	10:59:14.889	00:00:17.635	1058	-1024	-768	-1	-1	-1	-1	4	-1024	-768	-1	-1	-1	-1	4		0	0						Untertest3.avi	0	880	547	72	111				0	Content		-72	-111	17635043	2151444641
17652	10:59:14.906	00:00:17.651	1059	-1024	-768	-1	-1	-1	-1	4	-1024	-768	-1	-1	-1	-1	4		0	0						Untertest3.avi	0	880	547	72	111				0	Content		-72	-111	17651659	2151461257
17668	10:59:14.922	00:00:17.668	1060	-1024	-768	-1	-1	-1	-1	4	-1024	-768	-1	-1	-1	-1	4		0	0						Untertest3.avi	0	880	547	72	111				0	Content		-72	-111	17668327	2151477925
17685	10:59:14.939	00:00:17.684	1061	-1024	-768	-1	-1	-1	-1	4	-1024	-768	-1	-1	-1	-1	4		0	0						Untertest3.avi	0	880	547	72	111				0	Content		-72	-111	17684910	2151494508
17702	10:59:14.956	00:00:17.701	1062	-1024	-768	-1	-1	-1	-1	4	-1024	-768	-1	-1	-1	-1	4		0	0						Untertest3.avi	0	880	547	72	111				0	Content		-72	-111	17701596	2151511194
17718	10:59:14.972	00:00:17.718	1063	-1024	-768	-1	-1	-1	-1	4	-1024	-768	-1	-1	-1	-1	4		0	0						Untertest3.avi	0	880	547	72	111				0	Content		-72	-111	17718264	2151527862
17735	10:59:14.989	00:00:17.734	1064	-1024	-768	-1	-1	-1	-1	4	-1024	-768	-1	-1	-1	-1	4		0	0						Untertest3.avi	0	880	547	72	111				0	Content		-72	-111	17734896	2151544494
17752	10:59:15.006	00:00:17.751	1065	-1024	-768	-1	-1	-1	-1	4	-1024	-768	-1	-1	-1	-1	4		0	0						Untertest3.avi	0	880	547	72	111				0	Content		-72	-111	17751564	2151561162
17768	10:59:15.022	00:00:17.768	1066	-1024	-768	-1	-1	-1	-1	4	-1024	-768	-1	-1	-1	-1	4		0	0						Untertest3.avi	0	880	547	72	111				0	Content		-72	-111	17768227	2151577825
17785	10:59:15.039	00:00:17.784	1067	-1024	-768	-1	-1	-1	-1	4	-1024	-768	-1	-1	-1	-1	4		0	0						Untertest3.avi	0	880	547	72	111				0	Content		-72	-111	17784895	2151594493
17802	10:59:15.056	00:00:17.801	1068	-1024	-768	-1	-1	-1	-1	4	-1024	-768	-1	-1	-1	-1	4		0	0						Untertest3.avi	0	880	547	72	111				0	Content		-72	-111	17801517	2151611115
17818	10:59:15.072	00:00:17.818	1069	-1024	-768	-1	-1	-1	-1	4	-1024	-768	-1	-1	-1	-1	4		0	0						Untertest3.avi	0	880	547	72	111				0	Content		-72	-111	17818184	2151627782
17835	10:59:15.089	00:00:17.834	1070	-1024	-768	-1	-1	-1	-1	4	-1024	-768	-1	-1	-1	-1	4		0	0						Untertest3.avi	0	880	547	72	111				0	Content		-72	-111	17834900	2151644498
17852	10:59:15.106	00:00:17.851	1071	675,3659	859,7976	0,6050633	0,5082228	403,1744	4,062871	0	-1024	-768	-1	-1	-1	-1	4	24	675	860						Untertest3.avi	0	880	547	72	111	614	770	100	0	Content		603	749	17851524	2151661122
17868	10:59:15.122	00:00:17.868	1072	696,694	890,1367	0,6063887	0,5053977	403,1744	4,13676	0	-1024	-768	-1	-1	-1	-1	4	24	697	890						Untertest3.avi	0	880	547	72	111	614	770	100	0	Content		625	779	17868148	2151677746
17885	10:59:15.139	00:00:17.884	1073	-1024	-768	-1	-1	-1	-1	4	-1024	-768	-1	-1	-1	-1	4	24	0	0						Untertest3.avi	0	880	547	72	111	614	770	100	0	Content		-72	-111	17884773	2151694371
17902	10:59:15.156	00:00:17.901	1074	-1024	-768	-1	-1	-1	-1	4	-1024	-768	-1	-1	-1	-1	4	24	0	0						Untertest3.avi	0	880	547	72	111	614	770	100	0	Content		-72	-111	17901521	2151711119
17918	10:59:15.172	00:00:17.918	1075	652,6191	903,7747	0,608517	0,4900539	402,1589	4,086396	0	-1024	-768	-1	-1	-1	-1	4	24	653	904						Untertest3.avi	0	880	547	72	111	614	770	100	0	Content		581	793	17918146	2151727744
17935	10:59:15.189	00:00:17.934	1076	722,6859	843,9545	0,6096768	0,4851347	400,8431	4,112659	0	-1024	-768	-1	-1	-1	-1	4	24	723	844						Untertest3.avi	0	880	547	72	111	614	770	100	0	Content		651	733	17934773	2151744371
17951	10:59:15.205	00:00:17.951	1077	575,86	862,3746	0,4565233	0,4621246	400,8432	4,164635	3	556,2159	872,5778	0,4565411	0,4621235	400,8432	4,156432	1	25	556	873						Untertest3.avi	0	880	547	72	111	549	742	200	0	Content		484	762	17951393	2151760991
17968	10:59:15.222	00:00:17.968	1078	-1024	-768	-1	-1	-1	-1	4	-1024	-768	-1	-1	-1	-1	4	25	0	0						Untertest3.avi	0	880	547	72	111	549	742	200	0	Content		-72	-111	17968144	2151777742
17985	10:59:15.239	00:00:17.984	1079	-1024	-768	-1	-1	-1	-1	4	-1024	-768	-1	-1	-1	-1	4	25	0	0						Untertest3.avi	0	880	547	72	111	549	742	200	0	Content		-72	-111	17984771	2151794369
18001	10:59:15.255	00:00:18.001	1080	-1024	-768	-1	-1	-1	-1	4	-1024	-768	-1	-1	-1	-1	4	25	0	0						Untertest3.avi	0	880	547	72	111	549	742	200	0	Content		-72	-111	18001389	2151810987
18018	10:59:15.272	00:00:18.018	1081	-1024	-768	-1	-1	-1	-1	4	-1024	-768	-1	-1	-1	-1	4	25	0	0						Untertest3.avi	0	880	547	72	111	549	742	200	0	Content		-72	-111	18018016	2151827614
18035	10:59:15.289	00:00:18.034	1082	647,7103	813,8406	0,6039772	0,4527979	400,8431	3,569016	0	-1024	-768	-1	-1	-1	-1	4	25	648	814						Untertest3.avi	0	880	547	72	111	549	742	200	0	Content		576	703	18034765	2151844363
18051	10:59:15.305	00:00:18.051	1083	-1024	-768	-1	-1	-1	-1	4	-1024	-768	-1	-1	-1	-1	4	25	0	0						Untertest3.avi	0	880	547	72	111	549	742	200	0	Content		-72	-111	18051383	2151860981
18068	10:59:15.322	00:00:18.068	1084	-1024	-768	-1	-1	-1	-1	4	-1024	-768	-1	-1	-1	-1	4	25	0	0						Untertest3.avi	0	880	547	72	111	549	742	200	0	Content		-72	-111	18068050	2151877648
18085	10:59:15.339	00:00:18.084	1085	692,4709	828,7338	0,4514064	0,4238898	412,2484	4,30941	3	609,1978	834,373	0,4606315	0,4239126	384,9502	4,035096	1	25	609	834						Untertest3.avi	0	880	547	72	111	549	742	200	0	Content		537	723	18084636	2151894234
18101	10:59:15.355	00:00:18.101	1086	-1024	-768	-1	-1	-1	-1	4	-1024	-768	-1	-1	-1	-1	4	25	0	0						Untertest3.avi	0	880	547	72	111	549	742	200	0	Content		-72	-111	18101385	2151910983
18118	10:59:15.372	00:00:18.118	1087	-1024	-768	-1	-1	-1	-1	4	-1024	-768	-1	-1	-1	-1	4	25	0	0						Untertest3.avi	0	880	547	72	111	549	742	200	0	Content		-72	-111	18118010	2151927608
18135	10:59:15.389	00:00:18.134	1088	678,479	864,4811	0,6009355	0,428668	412,2395	4,223593	3	657,7057	875,1183	0,6010234	0,4286664	412,3835	4,216105	1	25	658	875						Untertest3.avi	0	880	547	72	111	549	742	200	0	Content		586	764	18134636	2151944234
18151	10:59:15.405	00:00:18.151	1089	654,1246	863,308	0,5994125	0,4245982	412,2389	4,218721	3	632,8773	873,9106	0,5995004	0,4245967	412,3829	4,211163	1	26	633	874						Untertest3.avi	0	880	547	72	111	514	744	216	0	Content		561	763	18151384	2151960982
18168	10:59:15.422	00:00:18.168	1090	544,4141	849,178	0,4461973	0,4028037	412,2484	4,265766	3	523,6388	859,4661	0,4461673	0,4028031	412,3924	4,25832	1	26	524	859						Untertest3.avi	0	880	547	72	111	514	744	216	0	Content		452	748	18168023	2151977621
18185	10:59:15.439	00:00:18.184	1091	616,4806	873,9897	0,5974094	0,4156258	412,2484	4,196178	3	594,344	884,8945	0,597497	0,4156242	412,3923	4,188606	1	26	594	885						Untertest3.avi	0	880	547	72	111	514	744	216	0	Content		522	774	18184632	2151994230
18201	10:59:15.455	00:00:18.201	1092	607,8552	853,2015	0,5962081	0,4104121	412,2484	4,166191	3	585,6559	863,5337	0,5962957	0,4104106	412,3923	4,158644	1	26	586	864						Untertest3.avi	0	880	547	72	111	514	744	216	0	Content		514	753	18201257	2152010855
18218	10:59:15.472	00:00:18.218	1093	-1024	-768	-1	-1	-1	-1	4	-1024	-768	-1	-1	-1	-1	4	26	0	0						Untertest3.avi	0	880	547	72	111	514	744	216	0	Content		-72	-111	18218015	2152027613
18235	10:59:15.489	00:00:18.234	1094	547,1188	838,7946	0,5925136	0,3998997	412,2484	4,204826	3	528,3436	851,6868	0,5968963	0,3998283	424,1964	4,304655	1	26	528	852						Untertest3.avi	0	880	547	72	111	514	744	216	0	Content		456	741	18234626	2152044224
18251	10:59:15.505	00:00:18.251	1095	528,8299	831,5911	0,5951987	0,3940605	425,3185	4,196752	3	510,7809	845,7633	0,5951987	0,3940605	425,3185	4,320456	1	26	511	846						Untertest3.avi	0	880	547	72	111	514	744	216	0	Content		439	735	18251251	2152060849
18268	10:59:15.522	00:00:18.267	1096	546,3618	849,3506	0,593522	0,387977	426,2138	4,343675	3	519,8427	860,1125	0,593531	0,3879729	426,2138	4,334208	1	26	520	860						Untertest3.avi	0	880	547	72	111	514	744	216	0	Content		448	749	18267874	2152077472
18285	10:59:15.539	00:00:18.284	1097	567,2312	856,26	0,5915647	0,3813408	426,2137	4,324482	3	543,0574	867,0381	0,5915949	0,3813399	426,2137	4,314979	1	26	543	867						Untertest3.avi	0	880	547	72	111	514	744	216	0	Content		471	756	18284625	2152094223
18301	10:59:15.555	00:00:18.301	1098	965,4988	781,1078	0,5897953	0,3745895	426,2137	2,627632	3	947,5475	790,5466	0,5898255	0,3745886	426,2137	2,624162	1	26	948	791						Untertest3.avi	0	880	547	72	111	514	744	216	0	Content		876	680	18301248	2152110846
18318	10:59:15.572	00:00:18.317	1099	-1024	-768	-1	-1	-1	-1	4	-1024	-768	-1	-1	-1	-1	4	26	0	0						Untertest3.avi	0	880	547	72	111	514	744	216	0	Content		-72	-111	18317872	2152127470
18334	10:59:15.588	00:00:18.334	1100	986,4037	841,8169	0,5854789	0,3607653	426,2137	2,901892	3	968,511	852,4125	0,5855091	0,3607644	426,2137	2,897846	1	26	969	852						Untertest3.avi	0	880	547	72	111	514	744	216	0	Content		897	741	18334496	2152144094
18351	10:59:15.605	00:00:18.351	1101	-1024	-768	-1	-1	-1	-1	4	-1024	-768	-1	-1	-1	-1	4	26	0	0						Untertest3.avi	0	880	547	72	111	514	744	216	0	Content		-72	-111	18351246	2152160844
18368	10:59:15.622	00:00:18.367	1102	548,8998	829,1487	0,5810219	0,3465603	427,6211	4,37959	3	524,5043	839,4456	0,5810527	0,3465561	427,6211	4,369845	1	27	525	839						Untertest3.avi	0	880	547	72	111	453	731	200	0	Content		453	728	18367868	2152177466
18384	10:59:15.638	00:00:18.384	1103	-1024	-768	-1	-1	-1	-1	4	-1024	-768	-1	-1	-1	-1	4	27	0	0						Untertest3.avi	0	880	547	72	111	453	731	200	0	Content		-72	-111	18384494	2152194092
18401	10:59:15.655	00:00:18.401	1104	-1024	-768	-1	-1	-1	-1	4	-1024	-768	-1	-1	-1	-1	4	27	0	0						Untertest3.avi	0	880	547	72	111	453	731	200	0	Content		-72	-111	18401118	2152210716
18418	10:59:15.672	00:00:18.417	1105	-1024	-768	-1	-1	-1	-1	4	-1024	-768	-1	-1	-1	-1	4	27	0	0						Untertest3.avi	0	880	547	72	111	453	731	200	0	Content		-72	-111	18417866	2152227464
18434	10:59:15.688	00:00:18.434	1106	-1024	-768	-1	-1	-1	-1	4	-1024	-768	-1	-1	-1	-1	4	27	0	0						Untertest3.avi	0	880	547	72	111	453	731	200	0	Content		-72	-111	18434492	2152244090
18451	10:59:15.705	00:00:18.451	1107	550,6632	814,6425	0,5686114	0,3121169	427,6211	4,325405	3	526,3238	824,4135	0,5686414	0,3121161	427,6211	4,315855	1	27	526	824						Untertest3.avi	0	880	547	72	111	453	731	200	0	Content		454	713	18451114	2152260712
18468	10:59:15.722	00:00:18.467	1108	550,8815	834,329	0,5664678	0,3067816	427,6211	4,385943	3	526,3723	844,6656	0,5664978	0,3067808	427,6211	4,376181	1	27	526	845						Untertest3.avi	0	880	547	72	111	453	731	200	0	Content		454	734	18467739	2152277337
18484	10:59:15.738	00:00:18.484	1109	-1024	-768	-1	-1	-1	-1	4	-1024	-768	-1	-1	-1	-1	4	27	0	0						Untertest3.avi	0	880	547	72	111	453	731	200	0	Content		-72	-111	18484489	2152294087
18501	10:59:15.755	00:00:18.501	1110	-1024	-768	-1	-1	-1	-1	4	-1024	-768	-1	-1	-1	-1	4	27	0	0						Untertest3.avi	0	880	547	72	111	453	731	200	0	Content		-72	-111	18501106	2152310704
18518	10:59:15.772	00:00:18.517	1111	-1024	-768	-1	-1	-1	-1	4	-1024	-768	-1	-1	-1	-1	4	27	0	0						Untertest3.avi	0	880	547	72	111	453	731	200	0	Content		-72	-111	18517728	2152327326
18534	10:59:15.788	00:00:18.534	1112	-1024	-768	-1	-1	-1	-1	4	-1024	-768	-1	-1	-1	-1	4	27	0	0						Untertest3.avi	0	880	547	72	111	453	731	200	0	Content		-72	-111	18534354	2152343952
18551	10:59:15.805	00:00:18.551	1113	537,5898	839,946	0,5672218	0,2916818	457,0599	4,57326	3	488,2749	849,061	0,5617049	0,2917358	439,7002	4,408456	1	27	488	849						Untertest3.avi	0	880	547	72	111	453	731	200	0	Content		416	738	18551108	2152360706
18568	10:59:15.822	00:00:18.567	1114	-1024	-768	-1	-1	-1	-1	4	-1024	-768	-1	-1	-1	-1	4		0	0						Untertest3.avi	0	880	547	72	111				0	Content		-72	-111	18567729	2152377327
18584	10:59:15.838	00:00:18.584	1115	-1024	-768	-1	-1	-1	-1	4	-1024	-768	-1	-1	-1	-1	4		0	0						Untertest3.avi	0	880	547	72	111				0	Content		-72	-111	18584352	2152393950
18601	10:59:15.855	00:00:18.600	1116	-1024	-768	-1	-1	-1	-1	4	-1024	-768	-1	-1	-1	-1	4		0	0						Untertest3.avi	0	880	547	72	111				0	Content		-72	-111	18600989	2152410587
18618	10:59:15.872	00:00:18.617	1117	-1024	-768	-1	-1	-1	-1	4	-1024	-768	-1	-1	-1	-1	4		0	0						Untertest3.avi	0	880	547	72	111				0	Content		-72	-111	18617725	2152427323
18634	10:59:15.888	00:00:18.634	1118	-1024	-768	-1	-1	-1	-1	4	-1024	-768	-1	-1	-1	-1	4		0	0						Untertest3.avi	0	880	547	72	111				0	Content		-72	-111	18634351	2152443949
18651	10:59:15.905	00:00:18.650	1119	-1024	-768	-1	-1	-1	-1	4	-1024	-768	-1	-1	-1	-1	4		0	0						Untertest3.avi	0	880	547	72	111				0	Content		-72	-111	18650988	2152460586
18668	10:59:15.922	00:00:18.667	1120	-1024	-768	-1	-1	-1	-1	4	-1024	-768	-1	-1	-1	-1	4		0	0						Untertest3.avi	0	880	547	72	111				0	Content		-72	-111	18667597	2152477195
18684	10:59:15.938	00:00:18.684	1121	-1024	-768	-1	-1	-1	-1	4	-1024	-768	-1	-1	-1	-1	4		0	0						Untertest3.avi	0	880	547	72	111				0	Content		-72	-111	18684344	2152493942
18701	10:59:15.955	00:00:18.700	1122	-1024	-768	-1	-1	-1	-1	4	-1024	-768	-1	-1	-1	-1	4		0	0						Untertest3.avi	0	880	547	72	111				0	Content		-72	-111	18700980	2152510578
18718	10:59:15.972	00:00:18.717	1123	-1024	-768	-1	-1	-1	-1	4	-1024	-768	-1	-1	-1	-1	4		0	0						Untertest3.avi	0	880	547	72	111				0	Content		-72	-111	18717593	2152527191
18734	10:59:15.988	00:00:18.734	1124	-1024	-768	-1	-1	-1	-1	4	-1024	-768	-1	-1	-1	-1	4		0	0						Untertest3.avi	0	880	547	72	111				0	Content		-72	-111	18734218	2152543816
18751	10:59:16.005	00:00:18.750	1125	-1024	-768	-1	-1	-1	-1	4	-1024	-768	-1	-1	-1	-1	4		0	0						Untertest3.avi	0	880	547	72	111				0	Content		-72	-111	18750978	2152560576
18768	10:59:16.022	00:00:18.767	1126	-1024	-768	-1	-1	-1	-1	4	-1024	-768	-1	-1	-1	-1	4		0	0						Untertest3.avi	0	880	547	72	111				0	Content		-72	-111	18767591	2152577189
18784	10:59:16.038	00:00:18.784	1127	519,003	868,8766	0,5419196	0,2672987	440,6939	4,388366	3	471,9909	874,6724	0,5413172	0,2673404	424,7108	4,235734	3		0	0						Untertest3.avi	0	880	547	72	111				0	Content		-72	-111	18784214	2152593812
18801	10:59:16.055	00:00:18.800	1128	-1024	-768	-1	-1	-1	-1	4	-1024	-768	-1	-1	-1	-1	4		0	0						Untertest3.avi	0	880	547	72	111				0	Content		-72	-111	18800836	2152610434
18818	10:59:16.072	00:00:18.817	1129	-1024	-768	-1	-1	-1	-1	4	-1024	-768	-1	-1	-1	-1	4		0	0						Untertest3.avi	0	880	547	72	111				0	Content		-72	-111	18817585	2152627183
18834	10:59:16.088	00:00:18.834	1130	-1024	-768	-1	-1	-1	-1	4	-1024	-768	-1	-1	-1	-1	4		0	0						Untertest3.avi	0	880	547	72	111				0	Content		-72	-111	18834199	2152643797
18851	10:59:16.105	00:00:18.850	1131	-1024	-768	-1	-1	-1	-1	4	-1024	-768	-1	-1	-1	-1	4		0	0						Untertest3.avi	0	880	547	72	111				0	Content		-72	-111	18850830	2152660428
18868	10:59:16.122	00:00:18.867	1132	532,7555	886,3046	0,5379938	0,2559653	440,6939	4,468048	3	485,8542	891,5988	0,5332098	0,2560436	425,7569	4,323471	1	28	486	892						Untertest3.avi	0	880	547	72	111	427	765	83	0	Content		414	781	18867577	2152677175
18884	10:59:16.138	00:00:18.884	1133	546,2512	883,7407	0,5365807	0,2543144	440,6939	4,451815	3	499,4067	890,7296	0,5318154	0,2543633	425,7569	4,307577	1	28	499	891						Untertest3.avi	0	880	547	72	111	427	765	83	0	Content		427	780	18884201	2152693799
18901	10:59:16.155	00:00:18.900	1134	843,8755	828,8932	0,526404	0,2540373	440,6939	3,26088	1	782,7742	838,5652	0,5302382	0,2540047	425,7569	3,149678	3	28	844	829						Untertest3.avi	0	880	547	72	111	427	765	83	0	Content		772	718	18900825	2152710423
18917	10:59:16.171	00:00:18.917	1135	-1024	-768	-1	-1	-1	-1	4	-1024	-768	-1	-1	-1	-1	4	28	0	0						Untertest3.avi	0	880	547	72	111	427	765	83	0	Content		-72	-111	18917450	2152727048
18934	10:59:16.188	00:00:18.934	1136	523,8595	868,5444	0,5330202	0,2490411	440,6939	4,365057	3	483,6419	876,4795	0,5297301	0,2490942	430,2254	4,263233	1	28	484	876						Untertest3.avi	0	880	547	72	111	427	765	83	0	Content		412	765	18934195	2152743793
18951	10:59:16.205	00:00:18.950	1137	-1024	-768	-1	-1	-1	-1	4	-1024	-768	-1	-1	-1	-1	4		0	0						Untertest3.avi	0	880	547	72	111				0	Content		-72	-111	18950824	2152760422
18967	10:59:16.221	00:00:18.967	1138	-1024	-768	-1	-1	-1	-1	4	-1024	-768	-1	-1	-1	-1	4		0	0						Untertest3.avi	0	880	547	72	111				0	Content		-72	-111	18967445	2152777043
18984	10:59:16.238	00:00:18.984	1139	527,7697	877,5097	0,5261807	0,2441411	440,1895	4,327905	3	482,9561	883,7146	0,5257805	0,2441755	426,1694	4,194352	3		0	0						Untertest3.avi	0	880	547	72	111				0	Content		-72	-111	18984068	2152793666
19001	10:59:16.255	00:00:19.000	1140	-1024	-768	-1	-1	-1	-1	4	-1024	-768	-1	-1	-1	-1	4		0	0						Untertest3.avi	0	880	547	72	111				0	Content		-72	-111	19000819	2152810417
19017	10:59:16.271	00:00:19.017	1141	-1024	-768	-1	-1	-1	-1	4	-1024	-768	-1	-1	-1	-1	4		0	0						Untertest3.avi	0	880	547	72	111				0	Content		-72	-111	19017439	2152827037
19034	10:59:16.288	00:00:19.034	1142	-1024	-768	-1	-1	-1	-1	4	-1024	-768	-1	-1	-1	-1	4		0	0						Untertest3.avi	0	880	547	72	111				0	Content		-72	-111	19034055	2152843653
19051	10:59:16.305	00:00:19.050	1143	-1024	-768	-1	-1	-1	-1	4	-1024	-768	-1	-1	-1	-1	4		0	0						Untertest3.avi	0	880	547	72	111				0	Content		-72	-111	19050684	2152860282
19067	10:59:16.321	00:00:19.067	1144	-1024	-768	-1	-1	-1	-1	4	-1024	-768	-1	-1	-1	-1	4		0	0						Untertest3.avi	0	880	547	72	111				0	Content		-72	-111	19067432	2152877030
19084	10:59:16.338	00:00:19.084	1145	542,7533	780,188	0,529123	0,2401074	440,1895	4,430816	3	499,0025	791,9618	0,5247094	0,2401534	426,1694	4,295393	1	29	499	792						Untertest3.avi	0	880	547	72	111	443	679	700	0	Content		427	681	19084056	2152893654
19101	10:59:16.355	00:00:19.100	1146	-1024	-768	-1	-1	-1	-1	4	-1024	-768	-1	-1	-1	-1	4	29	0	0						Untertest3.avi	0	880	547	72	111	443	679	700	0	Content		-72	-111	19100680	2152910278
19117	10:59:16.371	00:00:19.117	1147	-1024	-768	-1	-1	-1	-1	4	-1024	-768	-1	-1	-1	-1	4	29	0	0						Untertest3.avi	0	880	547	72	111	443	679	700	0	Content		-72	-111	19117306	2152926904
19134	10:59:16.388	00:00:19.134	1148	541,9343	795,8069	0,5294885	0,2400273	440,1895	4,392336	3	513,2084	805,6671	0,5287298	0,240037	437,661	4,36009	1	29	513	806						Untertest3.avi	0	880	547	72	111	443	679	700	0	Content		441	695	19134051	2152943649
19151	10:59:16.405	00:00:19.150	1149	-1024	-768	-1	-1	-1	-1	4	-1024	-768	-1	-1	-1	-1	4	29	0	0						Untertest3.avi	0	880	547	72	111	443	679	700	0	Content		-72	-111	19150678	2152960276
19167	10:59:16.421	00:00:19.167	1150	-1024	-768	-1	-1	-1	-1	4	-1024	-768	-1	-1	-1	-1	4	29	0	0						Untertest3.avi	0	880	547	72	111	443	679	700	0	Content		-72	-111	19167304	2152976902
19184	10:59:16.438	00:00:19.183	1151	-1024	-768	-1	-1	-1	-1	4	-1024	-768	-1	-1	-1	-1	4	29	0	0						Untertest3.avi	0	880	547	72	111	443	679	700	0	Content		-72	-111	19183971	2152993569
19201	10:59:16.455	00:00:19.200	1152	535,397	774,3639	0,5289963	0,2375325	444,0101	4,454547	3	507,8172	783,9215	0,5285015	0,2375377	442,2969	4,429229	1	29	508	784						Untertest3.avi	0	880	547	72	111	443	679	700	0	Content		436	673	19200677	2153010275
19217	10:59:16.471	00:00:19.217	1153	535,397	774,3639	0,5194358	0,2382812	444,0101	4,454547	3	507,8172	783,9215	0,5277536	0,2361543	442,3949	4,429229	1	29	508	784						Untertest3.avi	0	880	547	72	111	443	679	700	0	Content		436	673	19217298	2153026896
19234	10:59:16.488	00:00:19.233	1154	553,3502	786,6656	0,5273289	0,2347329	444,0101	4,45198	3	525,9402	796,4614	0,5268643	0,2347375	442,3949	4,427515	1	29	526	796						Untertest3.avi	0	880	547	72	111	443	679	700	0	Content		454	685	19233929	2153043527
19251	10:59:16.505	00:00:19.250	1155	545,5756	795,0328	0,5262765	0,2339838	444,0101	4,447803	3	517,9642	805,0016	0,5258127	0,2339884	442,395	4,423382	1	29	518	805						Untertest3.avi	0	880	547	72	111	443	679	700	0	Content		446	694	19250549	2153060147
19267	10:59:16.521	00:00:19.267	1156	528,6285	777,0525	0,5252984	0,2337858	444,0101	4,473134	3	500,0229	786,7502	0,524518	0,233796	441,3381	4,439115	1	29	500	787						Untertest3.avi	0	880	547	72	111	443	679	700	0	Content		428	676	19267301	2153076899
19284	10:59:16.538	00:00:19.283	1157	549,3901	760,879	0,5244134	0,2335745	444,0101	4,475871	3	520,6921	770,4659	0,5236293	0,2335824	441,3381	4,441788	1	29	521	770						Untertest3.avi	0	880	547	72	111	443	679	700	0	Content		449	659	19283926	2153093524
19301	10:59:16.555	00:00:19.300	1158	-1024	-768	-1	-1	-1	-1	4	-1024	-768	-1	-1	-1	-1	4	29	0	0						Untertest3.avi	0	880	547	72	111	443	679	700	0	Content		-72	-111	19300548	2153110146
19317	10:59:16.571	00:00:19.317	1159	-1024	-768	-1	-1	-1	-1	4	-1024	-768	-1	-1	-1	-1	4	29	0	0						Untertest3.avi	0	880	547	72	111	443	679	700	0	Content		-72	-111	19317169	2153126767
19334	10:59:16.588	00:00:19.333	1160	-1024	-768	-1	-1	-1	-1	4	-1024	-768	-1	-1	-1	-1	4	29	0	0						Untertest3.avi	0	880	547	72	111	443	679	700	0	Content		-72	-111	19333920	2153143518
19351	10:59:16.605	00:00:19.350	1161	551,2374	768,6498	0,522154	0,2321578	444,0101	4,453006	3	522,4904	778,3491	0,5213732	0,2321657	441,3381	4,419112	1	29	522	778						Untertest3.avi	0	880	547	72	111	443	679	700	0	Content		450	667	19350542	2153160140
19367	10:59:16.621	00:00:19.367	1162	-1024	-768	-1	-1	-1	-1	4	-1024	-768	-1	-1	-1	-1	4	29	0	0						Untertest3.avi	0	880	547	72	111	443	679	700	0	Content		-72	-111	19367167	2153176765
19384	10:59:16.638	00:00:19.383	1163	-1024	-768	-1	-1	-1	-1	4	-1024	-768	-1	-1	-1	-1	4	29	0	0						Untertest3.avi	0	880	547	72	111	443	679	700	0	Content		-72	-111	19383791	2153193389
19401	10:59:16.655	00:00:19.400	1164	-1024	-768	-1	-1	-1	-1	4	-1024	-768	-1	-1	-1	-1	4	29	0	0						Untertest3.avi	0	880	547	72	111	443	679	700	0	Content		-72	-111	19400537	2153210135
19417	10:59:16.671	00:00:19.417	1165	-1024	-768	-1	-1	-1	-1	4	-1024	-768	-1	-1	-1	-1	4	29	0	0						Untertest3.avi	0	880	547	72	111	443	679	700	0	Content		-72	-111	19417161	2153226759
19434	10:59:16.688	00:00:19.433	1166	-1024	-768	-1	-1	-1	-1	4	-1024	-768	-1	-1	-1	-1	4	29	0	0						Untertest3.avi	0	880	547	72	111	443	679	700	0	Content		-72	-111	19433785	2153243383
19450	10:59:16.704	00:00:19.450	1167	-1024	-768	-1	-1	-1	-1	4	-1024	-768	-1	-1	-1	-1	4	29	0	0						Untertest3.avi	0	880	547	72	111	443	679	700	0	Content		-72	-111	19450408	2153260006
19467	10:59:16.721	00:00:19.467	1168	552,3579	790,8604	0,5156575	0,232756	439,4396	4,336024	1	529,1313	800,6031	0,515658	0,2327525	439,4396	4,326754	3	29	552	791						Untertest3.avi	0	880	547	72	111	443	679	700	0	Content		480	680	19467156	2153276754
19484	10:59:16.738	00:00:19.483	1169	538,3949	777,6339	0,5226713	0,231506	439,4396	4,398892	3	513,2392	786,8549	0,5226998	0,2315053	439,4396	4,389054	1	29	513	787						Untertest3.avi	0	880	547	72	111	443	679	700	0	Content		441	676	19483781	2153293379
19500	10:59:16.754	00:00:19.500	1170	536,3847	781,1709	0,523202	0,2310287	439,4396	4,401534	3	511,1548	790,4923	0,5232306	0,2310281	439,4396	4,391683	1	29	511	790						Untertest3.avi	0	880	547	72	111	443	679	700	0	Content		439	679	19500406	2153310004
19517	10:59:16.771	00:00:19.517	1171	-1024	-768	-1	-1	-1	-1	4	-1024	-768	-1	-1	-1	-1	4	29	0	0						Untertest3.avi	0	880	547	72	111	443	679	700	0	Content		-72	-111	19517029	2153326627
19534	10:59:16.788	00:00:19.533	1172	-1024	-768	-1	-1	-1	-1	4	-1024	-768	-1	-1	-1	-1	4	29	0	0						Untertest3.avi	0	880	547	72	111	443	679	700	0	Content		-72	-111	19533777	2153343375
19550	10:59:16.804	00:00:19.550	1173	-1024	-768	-1	-1	-1	-1	4	-1024	-768	-1	-1	-1	-1	4	29	0	0						Untertest3.avi	0	880	547	72	111	443	679	700	0	Content		-72	-111	19550402	2153360000
19567	10:59:16.821	00:00:19.567	1174	538,7561	784,769	0,3748671	0,2197666	439,4396	4,506687	3	520,5504	794,79	0,3772389	0,2197551	432,9174	4,437386	1	29	521	795						Untertest3.avi	0	880	547	72	111	443	679	700	0	Content		449	684	19567026	2153376624
19584	10:59:16.838	00:00:19.583	1175	-1024	-768	-1	-1	-1	-1	4	-1024	-768	-1	-1	-1	-1	4	29	0	0						Untertest3.avi	0	880	547	72	111	443	679	700	0	Content		-72	-111	19583653	2153393251
19600	10:59:16.854	00:00:19.600	1176	552,4308	781,0962	0,5221877	0,2296998	439,4396	4,380926	3	519,3993	791,5513	0,5220332	0,2297025	432,9174	4,312799	3	29	0	0						Untertest3.avi	0	880	547	72	111	443	679	700	0	Content		-72	-111	19600401	2153409999
19617	10:59:16.871	00:00:19.617	1177	560,2139	784,5009	0,5259887	0,2290373	439,4396	4,431756	3	522,7743	793,8115	0,5276682	0,2290035	445,5635	4,477583	1	29	523	794						Untertest3.avi	0	880	547	72	111	443	679	700	0	Content		451	683	19617025	2153426623
19634	10:59:16.888	00:00:19.633	1178	-1024	-768	-1	-1	-1	-1	4	-1024	-768	-1	-1	-1	-1	4	29	0	0						Untertest3.avi	0	880	547	72	111	443	679	700	0	Content		-72	-111	19633649	2153443247
19650	10:59:16.904	00:00:19.650	1179	536,6236	774,9567	0,5274878	0,2296692	444,5193	4,491096	3	508,9238	784,3964	0,5274931	0,2296657	444,5193	4,481018	1	29	509	784						Untertest3.avi	0	880	547	72	111	443	679	700	0	Content		437	673	19650272	2153459870
19667	10:59:16.921	00:00:19.667	1180	-1024	-768	-1	-1	-1	-1	4	-1024	-768	-1	-1	-1	-1	4	29	0	0						Untertest3.avi	0	880	547	72	111	443	679	700	0	Content		-72	-111	19667020	2153476618
19684	10:59:16.938	00:00:19.683	1181	-1024	-768	-1	-1	-1	-1	4	-1024	-768	-1	-1	-1	-1	4	29	0	0						Untertest3.avi	0	880	547	72	111	443	679	700	0	Content		-72	-111	19683647	2153493245
19700	10:59:16.954	00:00:19.700	1182	537,4544	794,4575	0,5255839	0,2313902	440,5463	4,431184	3	512,1467	804,3433	0,5256131	0,2313864	440,5463	4,421211	1	29	512	804						Untertest3.avi	0	880	547	72	111	443	679	700	0	Content		440	693	19700271	2153509869
19717	10:59:16.971	00:00:19.717	1183	538,0601	784,2134	0,525067	0,2323169	440,4454	4,398447	3	512,8626	793,8085	0,5250962	0,2323131	440,4454	4,388601	1	29	513	794						Untertest3.avi	0	880	547	72	111	443	679	700	0	Content		441	683	19717021	2153526619
19734	10:59:16.988	00:00:19.733	1184	547,3148	779,9152	0,5245134	0,2333367	440,4454	4,444565	3	522,2999	789,2124	0,5245419	0,2333361	440,4454	4,434543	1	29	522	789						Untertest3.avi	0	880	547	72	111	443	679	700	0	Content		450	678	19733646	2153543244
19750	10:59:17.004	00:00:19.750	1185	-1024	-768	-1	-1	-1	-1	4	-1024	-768	-1	-1	-1	-1	4	29	0	0						Untertest3.avi	0	880	547	72	111	443	679	700	0	Content		-72	-111	19750269	2153559867
19767	10:59:17.021	00:00:19.766	1186	541,2726	779,9588	0,514684	0,2363675	444,3333	4,393181	1	512,941	789,7813	0,5156875	0,2363632	440,4454	4,348797	3	29	541	780						Untertest3.avi	0	880	547	72	111	443	679	700	0	Content		469	669	19766893	2153576491
19784	10:59:17.038	00:00:19.783	1187	-1024	-768	-1	-1	-1	-1	4	-1024	-768	-1	-1	-1	-1	4		0	0						Untertest3.avi	0	880	547	72	111				0	Content		-72	-111	19783641	2153593239
19800	10:59:17.054	00:00:19.800	1188	-1024	-768	-1	-1	-1	-1	4	-1024	-768	-1	-1	-1	-1	4		0	0						Untertest3.avi	0	880	547	72	111				0	Content		-72	-111	19800262	2153609860
19817	10:59:17.071	00:00:19.816	1189	-1024	-768	-1	-1	-1	-1	4	-1024	-768	-1	-1	-1	-1	4		0	0						Untertest3.avi	0	880	547	72	111				0	Content		-72	-111	19816890	2153626488
19834	10:59:17.088	00:00:19.833	1190	-1024	-768	-1	-1	-1	-1	4	-1024	-768	-1	-1	-1	-1	4		0	0						Untertest3.avi	0	880	547	72	111				0	Content		-72	-111	19833510	2153643108
19850	10:59:17.104	00:00:19.850	1191	-1024	-768	-1	-1	-1	-1	4	-1024	-768	-1	-1	-1	-1	4		0	0						Untertest3.avi	0	880	547	72	111				0	Content		-72	-111	19850261	2153659859
19867	10:59:17.121	00:00:19.866	1192	-1024	-768	-1	-1	-1	-1	4	-1024	-768	-1	-1	-1	-1	4		0	0						Untertest3.avi	0	880	547	72	111				0	Content		-72	-111	19866884	2153676482
19884	10:59:17.138	00:00:19.883	1193	-1024	-768	-1	-1	-1	-1	4	-1024	-768	-1	-1	-1	-1	4		0	0						Untertest3.avi	0	880	547	72	111				0	Content		-72	-111	19883508	2153693106
19900	10:59:17.154	00:00:19.900	1194	-1024	-768	-1	-1	-1	-1	4	-1024	-768	-1	-1	-1	-1	4		0	0						Untertest3.avi	0	880	547	72	111				0	Content		-72	-111	19900132	2153709730
19917	10:59:17.171	00:00:19.916	1195	-1024	-768	-1	-1	-1	-1	4	-1024	-768	-1	-1	-1	-1	4		0	0						Untertest3.avi	0	880	547	72	111				0	Content		-72	-111	19916881	2153726479
19934	10:59:17.188	00:00:19.933	1196	494,67	591,8304	0,5087517	0,2383746	444,6636	4,368374	0	489,0945	598,2358	0,3707942	0,2301543	428,6695	4,326241	0	30	492	595						Untertest3.avi	0	880	547	72	111	420	439	50	0	Content		420	484	19933504	2153743102
19950	10:59:17.204	00:00:19.950	1197	476,5807	525,1395	0,5180468	0,2357474	444,6636	4,396046	3	436,8326	550,1033	0,5131755	0,2357985	428,6695	4,245322	1	30	437	550						Untertest3.avi	0	880	547	72	111	420	439	50	0	Content		365	439	19950126	2153759724
19967	10:59:17.221	00:00:19.966	1198	-1024	-768	-1	-1	-1	-1	4	542,1548	461,2129	0,3710089	0,2274727	428,6695	4,022336	0	30	542	461						Untertest3.avi	0	880	547	72	111	420	439	50	0	Content		470	350	19966762	2153776360
19984	10:59:17.238	00:00:19.983	1199	-1024	-768	-1	-1	-1	-1	4	-1024	-768	-1	-1	-1	-1	4		0	0						Untertest3.avi	0	880	547	72	111				0	Content		-72	-111	19983508	2153793106
20000	10:59:17.254	00:00:20.000	1200	-1024	-768	-1	-1	-1	-1	4	-1024	-768	-1	-1	-1	-1	4		0	0						Untertest3.avi	0	880	547	72	111				0	Content		-72	-111	20000124	2153809722
20017	10:59:17.271	00:00:20.016	1201	-1024	-768	-1	-1	-1	-1	4	-1024	-768	-1	-1	-1	-1	4		0	0						Untertest3.avi	0	880	547	72	111				0	Content		-72	-111	20016751	2153826349
20033	10:59:17.287	00:00:20.033	1202	-1024	-768	-1	-1	-1	-1	4	-1024	-768	-1	-1	-1	-1	4		0	0						Untertest3.avi	0	880	547	72	111				0	Content		-72	-111	20033375	2153842973
20050	10:59:17.304	00:00:20.050	1203	-1024	-768	-1	-1	-1	-1	4	-1024	-768	-1	-1	-1	-1	4		0	0						Untertest3.avi	0	880	547	72	111				0	Content		-72	-111	20050123	2153859721
20067	10:59:17.321	00:00:20.066	1204	-1024	-768	-1	-1	-1	-1	4	-1024	-768	-1	-1	-1	-1	4		0	0						Untertest3.avi	0	880	547	72	111				0	Content		-72	-111	20066749	2153876347
20083	10:59:17.337	00:00:20.083	1205	-1024	-768	-1	-1	-1	-1	4	-1024	-768	-1	-1	-1	-1	4		0	0						Untertest3.avi	0	880	547	72	111				0	Content		-72	-111	20083371	2153892969
20100	10:59:17.354	00:00:20.099	1206	-1024	-768	-1	-1	-1	-1	4	-1024	-768	-1	-1	-1	-1	4		0	0						Untertest3.avi	0	880	547	72	111				0	Content		-72	-111	20099997	2153909595
20117	10:59:17.371	00:00:20.116	1207	506,5681	367,9505	0,5192403	0,2321116	437,9551	3,934056	3	482,6452	367,1993	0,519269	0,232111	437,9551	3,929352	1	31	483	367						Untertest3.avi	0	880	547	72	111	446	251	150	0	Content		411	256	20116747	2153926345
20133	10:59:17.387	00:00:20.133	1208	531,0744	375,8606	0,5193348	0,231819	437,9551	3,837381	3	507,7156	375,5022	0,5193635	0,2318184	437,9551	3,832749	1	31	508	376						Untertest3.avi	0	880	547	72	111	446	251	150	0	Content		436	265	20133367	2153942965
20150	10:59:17.404	00:00:20.149	1209	539,0868	362,426	0,5207822	0,2319248	442,8859	4,050048	3	512,8203	361,8425	0,5207773	0,2319214	442,8859	4,045191	1	31	513	362						Untertest3.avi	0	880	547	72	111	446	251	150	0	Content		441	251	20149992	2153959590
20167	10:59:17.421	00:00:20.166	1210	547,0992	363,2212	0,5258937	0,2321603	462,5505	4,056488	3	517,925	362,8245	0,5258937	0,2321603	462,5505	4,051603	1	31	518	363						Untertest3.avi	0	880	547	72	111	446	251	150	0	Content		446	252	20166616	2153976214
20183	10:59:17.437	00:00:20.183	1211	-1024	-768	-1	-1	-1	-1	4	-1024	-768	-1	-1	-1	-1	4	31	0	0						Untertest3.avi	0	880	547	72	111	446	251	150	0	Content		-72	-111	20183367	2153992965
20200	10:59:17.454	00:00:20.199	1212	550,3478	326,2043	0,5261827	0,2313591	462,5505	4,225668	3	526,1279	325,0114	0,5262089	0,2313586	462,5505	4,220418	1	31	526	325						Untertest3.avi	0	880	547	72	111	446	251	150	0	Content		454	214	20199990	2154009588
20217	10:59:17.471	00:00:20.216	1213	-1024	-768	-1	-1	-1	-1	4	-1024	-768	-1	-1	-1	-1	4	31	0	0						Untertest3.avi	0	880	547	72	111	446	251	150	0	Content		-72	-111	20216613	2154026211
20233	10:59:17.487	00:00:20.233	1214	-1024	-768	-1	-1	-1	-1	4	-1024	-768	-1	-1	-1	-1	4	31	0	0						Untertest3.avi	0	880	547	72	111	446	251	150	0	Content		-72	-111	20233239	2154042837
20250	10:59:17.504	00:00:20.249	1215	563,7119	326,6436	0,5257811	0,230692	462,5505	4,133397	3	539,7953	325,6851	0,5258073	0,2306914	462,5505	4,128315	1	31	540	326						Untertest3.avi	0	880	547	72	111	446	251	150	0	Content		468	215	20249986	2154059584
20267	10:59:17.521	00:00:20.266	1216	-1024	-768	-1	-1	-1	-1	4	-1024	-768	-1	-1	-1	-1	4		0	0						Untertest3.avi	0	880	547	72	111				0	Content		-72	-111	20266611	2154076209
20283	10:59:17.537	00:00:20.283	1217	-1024	-768	-1	-1	-1	-1	4	-1024	-768	-1	-1	-1	-1	4		0	0						Untertest3.avi	0	880	547	72	111				0	Content		-72	-111	20283233	2154092831
20300	10:59:17.554	00:00:20.299	1218	-1024	-768	-1	-1	-1	-1	4	-1024	-768	-1	-1	-1	-1	4		0	0						Untertest3.avi	0	880	547	72	111				0	Content		-72	-111	20299856	2154109454
20317	10:59:17.571	00:00:20.316	1219	-1024	-768	-1	-1	-1	-1	4	-1024	-768	-1	-1	-1	-1	4		0	0						Untertest3.avi	0	880	547	72	111				0	Content		-72	-111	20316604	2154126202
20333	10:59:17.587	00:00:20.333	1220	-1024	-768	-1	-1	-1	-1	4	-1024	-768	-1	-1	-1	-1	4		0	0						Untertest3.avi	0	880	547	72	111				0	Content		-72	-111	20333227	2154142825
20350	10:59:17.604	00:00:20.349	1221	-1024	-768	-1	-1	-1	-1	4	-1024	-768	-1	-1	-1	-1	4		0	0						Untertest3.avi	0	880	547	72	111				0	Content		-72	-111	20349854	2154159452
20367	10:59:17.621	00:00:20.366	1222	-1024	-768	-1	-1	-1	-1	4	-1024	-768	-1	-1	-1	-1	4		0	0						Untertest3.avi	0	880	547	72	111				0	Content		-72	-111	20366603	2154176201
20383	10:59:17.637	00:00:20.383	1223	-1024	-768	-1	-1	-1	-1	4	-1024	-768	-1	-1	-1	-1	4		0	0						Untertest3.avi	0	880	547	72	111				0	Content		-72	-111	20383226	2154192824
20400	10:59:17.654	00:00:20.399	1224	-1024	-768	-1	-1	-1	-1	4	-1024	-768	-1	-1	-1	-1	4		0	0						Untertest3.avi	0	880	547	72	111				0	Content		-72	-111	20399851	2154209449
20416	10:59:17.670	00:00:20.416	1225	-1024	-768	-1	-1	-1	-1	4	-1024	-768	-1	-1	-1	-1	4		0	0						Untertest3.avi	0	880	547	72	111				0	Content		-72	-111	20416474	2154226072
20433	10:59:17.687	00:00:20.433	1226	197,0051	211,6654	0,5259662	0,2266303	430,929	3,388911	3	164,1371	204,1399	0,5259957	0,2266297	430,929	3,391054	1	32	164	204						Untertest3.avi	0	880	547	72	111	-93	48	67	0	Content		92	93	20433223	2154242821
20450	10:59:17.704	00:00:20.449	1227	20,26853	170,6218	0,5288345	0,2268293	430,929	3,370175	3	-21,04497	158,5271	0,528864	0,2268287	430,929	3,377542	1	32	-21	159						Untertest3.avi	0	880	547	72	111	-93	48	67	0	Content		-93	48	20449847	2154259445
20466	10:59:17.720	00:00:20.466	1228	-1024	-768	-1	-1	-1	-1	4	-1024	-768	-1	-1	-1	-1	4	32	0	0						Untertest3.avi	0	880	547	72	111	-93	48	67	0	Content		-72	-111	20466470	2154276068
20483	10:59:17.737	00:00:20.483	1229	-406,0505	-44,00463	0,3911055	0,2206278	430,9291	3,066078	3	-479,2197	-79,03414	0,3911212	0,2206274	430,9291	3,085439	1	32	-479	-79						Untertest3.avi	0	880	547	72	111	-93	48	67	0	Content		-551	-190	20483094	2154292692
20500	10:59:17.754	00:00:20.499	1230	-1024	-768	-1	-1	-1	-1	4	-1024	-768	-1	-1	-1	-1	4		0	0						Untertest3.avi	0	880	547	72	111				0	Content		-72	-111	20499843	2154309441
20516	10:59:17.770	00:00:20.516	1231	-1024	-768	-1	-1	-1	-1	4	-1024	-768	-1	-1	-1	-1	4		0	0						Untertest3.avi	0	880	547	72	111				0	Content		-72	-111	20516464	2154326062
20533	10:59:17.787	00:00:20.533	1232	-1024	-768	-1	-1	-1	-1	4	-1024	-768	-1	-1	-1	-1	4		0	0						Untertest3.avi	0	880	547	72	111				0	Content		-72	-111	20533088	2154342686
20550	10:59:17.804	00:00:20.549	1233	-1024	-768	-1	-1	-1	-1	4	-1024	-768	-1	-1	-1	-1	4		0	0						Untertest3.avi	0	880	547	72	111				0	Content		-72	-111	20549714	2154359312
20566	10:59:17.820	00:00:20.566	1234	-1024	-768	-1	-1	-1	-1	4	-1024	-768	-1	-1	-1	-1	4		0	0						Untertest3.avi	0	880	547	72	111				0	Content		-72	-111	20566462	2154376060
20583	10:59:17.837	00:00:20.583	1235	-1024	-768	-1	-1	-1	-1	4	-1024	-768	-1	-1	-1	-1	4		0	0						Untertest3.avi	0	880	547	72	111				0	Content		-72	-111	20583085	2154392683
20600	10:59:17.854	00:00:20.599	1236	-1024	-768	-1	-1	-1	-1	4	-1024	-768	-1	-1	-1	-1	4		0	0						Untertest3.avi	0	880	547	72	111				0	Content		-72	-111	20599752	2154409350
20607	10:59:17.861																				LeftMouseClick	1	640	599
20616	10:59:17.870	00:00:20.616	1237	-1024	-768	-1	-1	-1	-1	4	-1024	-768	-1	-1	-1	-1	4		0	0						Untertest3.avi	0	880	547	72	111				0	Content		-72	-111	20616333	2154425931
20633	10:59:17.887	00:00:20.633	1238	-1024	-768	-1	-1	-1	-1	4	-1024	-768	-1	-1	-1	-1	4		0	0						Untertest3.avi	0	880	547	72	111				0	Content		-72	-111	20633082	2154442680
20650	10:59:17.904	00:00:20.649	1239	-1024	-768	-1	-1	-1	-1	4	-1024	-768	-1	-1	-1	-1	4		0	0						Untertest3.avi	0	880	547	72	111				0	Content		-72	-111	20649707	2154459305
20666	10:59:17.920	00:00:20.666	1240	-1024	-768	-1	-1	-1	-1	4	-1024	-768	-1	-1	-1	-1	4		0	0						Untertest3.avi	0	880	547	72	111				0	Content		-72	-111	20666331	2154475929
20683	10:59:17.937	00:00:20.682	1241	-1024	-768	-1	-1	-1	-1	4	-1024	-768	-1	-1	-1	-1	4		0	0						Untertest3.avi	0	880	547	72	111				0	Content		-72	-111	20682954	2154492552
20700	10:59:17.954	00:00:20.699	1242	-1024	-768	-1	-1	-1	-1	4	-1024	-768	-1	-1	-1	-1	4		0	0						Untertest3.avi	0	880	547	72	111				0	Content		-72	-111	20699701	2154509299
20716	10:59:17.970	00:00:20.716	1243	-1024	-768	-1	-1	-1	-1	4	-1024	-768	-1	-1	-1	-1	4		0	0						Untertest3.avi	0	880	547	72	111				0	Content		-72	-111	20716326	2154525924
20733	10:59:17.987	00:00:20.732	1244	-1024	-768	-1	-1	-1	-1	4	-1024	-768	-1	-1	-1	-1	4		0	0						Untertest3.avi	0	880	547	72	111				0	Content		-72	-111	20732949	2154542547
20750	10:59:18.004	00:00:20.749	1245	-1024	-768	-1	-1	-1	-1	4	-1024	-768	-1	-1	-1	-1	4		0	0						Untertest3.avi	0	880	547	72	111				0	Content		-72	-111	20749573	2154559171
20766	10:59:18.020	00:00:20.766	1246	-1024	-768	-1	-1	-1	-1	4	-1024	-768	-1	-1	-1	-1	4		0	0						Untertest3.avi	0	880	547	72	111				0	Content		-72	-111	20766323	2154575921
20783	10:59:18.037	00:00:20.782	1247	-1024	-768	-1	-1	-1	-1	4	-1024	-768	-1	-1	-1	-1	4		0	0						Untertest3.avi	0	880	547	72	111				0	Content		-72	-111	20782945	2154592543
20800	10:59:18.054	00:00:20.800	1248	-1024	-768	-1	-1	-1	-1	4	-1024	-768	-1	-1	-1	-1	4		0	0						Untertest3.avi	0	880	547	72	111				0	Content		-72	-111	20800141	2154609739
20818	10:59:18.072	00:00:20.817	1249	-1024	-768	-1	-1	-1	-1	4	-1024	-768	-1	-1	-1	-1	4		0	0						Untertest3.avi	0	880	547	72	111				0	Content		-72	-111	20817514	2154627112
20835	10:59:18.089	00:00:20.834	1250	-1024	-768	-1	-1	-1	-1	4	-1024	-768	-1	-1	-1	-1	4		0	0						Untertest3.avi	0	880	547	72	111				0	Content		-72	-111	20834763	2154644361
20850	10:59:18.104	00:00:20.849	1251	-1024	-768	-1	-1	-1	-1	4	-1024	-768	-1	-1	-1	-1	4		0	0						Untertest3.avi	0	880	547	72	111				0	Content		-72	-111	20849569	2154659167
20866	10:59:18.120	00:00:20.866	1252	-1024	-768	-1	-1	-1	-1	4	-1024	-768	-1	-1	-1	-1	4		0	0						Untertest3.avi	0	880	547	72	111				0	Content		-72	-111	20866315	2154675913
20883	10:59:18.137	00:00:20.882	1253	-1024	-768	-1	-1	-1	-1	4	-1024	-768	-1	-1	-1	-1	4		0	0						Untertest3.avi	0	880	547	72	111				0	Content		-72	-111	20882941	2154692539
20900	10:59:18.154	00:00:20.899	1254	-1024	-768	-1	-1	-1	-1	4	-1024	-768	-1	-1	-1	-1	4		0	0						Untertest3.avi	0	880	547	72	111				0	Content		-72	-111	20899564	2154709162
20916	10:59:18.170	00:00:20.916	1255	-1024	-768	-1	-1	-1	-1	4	-1024	-768	-1	-1	-1	-1	4		0	0						Untertest3.avi	0	880	547	72	111				0	Content		-72	-111	20916186	2154725784
20933	10:59:18.187	00:00:20.932	1256	-1024	-768	-1	-1	-1	-1	4	-1024	-768	-1	-1	-1	-1	4		0	0						Untertest3.avi	0	880	547	72	111				0	Content		-72	-111	20932812	2154742410
20950	10:59:18.204	00:00:20.950	1257	-1024	-768	-1	-1	-1	-1	4	-1024	-768	-1	-1	-1	-1	4		0	0						Untertest3.avi	0	880	547	72	111				0	Content		-72	-111	20950004	2154759602
20967	10:59:18.221	00:00:20.967	1258	-1024	-768	-1	-1	-1	-1	4	-1024	-768	-1	-1	-1	-1	4		0	0						Untertest3.avi	0	880	547	72	111				0	Content		-72	-111	20967377	2154776975
20985	10:59:18.239	00:00:20.984	1259	-1024	-768	-1	-1	-1	-1	4	-1024	-768	-1	-1	-1	-1	4		0	0						Untertest3.avi	0	880	547	72	111				0	Content		-72	-111	20984623	2154794221
20999	10:59:18.253	00:00:20.999	1260	-1024	-768	-1	-1	-1	-1	4	-1024	-768	-1	-1	-1	-1	4		0	0						Untertest3.avi	0	880	547	72	111				0	Content		-72	-111	20999431	2154809029
21016	10:59:18.270	00:00:21.016	1261	-1024	-768	-1	-1	-1	-1	4	-1024	-768	-1	-1	-1	-1	4		0	0						Untertest3.avi	0	880	547	72	111				0	Content		-72	-111	21016178	2154825776
21033	10:59:18.287	00:00:21.032	1262	-1024	-768	-1	-1	-1	-1	4	-1024	-768	-1	-1	-1	-1	4		0	0						Untertest3.avi	0	880	547	72	111				0	Content		-72	-111	21032801	2154842399
21049	10:59:18.303	00:00:21.049	1263	-1024	-768	-1	-1	-1	-1	4	-1024	-768	-1	-1	-1	-1	4		0	0						Untertest3.avi	0	880	547	72	111				0	Content		-72	-111	21049424	2154859022
21066	10:59:18.320	00:00:21.066	1264	-1024	-768	-1	-1	-1	-1	4	-1024	-768	-1	-1	-1	-1	4		0	0						Untertest3.avi	0	880	547	72	111				0	Content		-72	-111	21066050	2154875648
21083	10:59:18.337	00:00:21.082	1265	-1024	-768	-1	-1	-1	-1	4	-1024	-768	-1	-1	-1	-1	4		0	0						Untertest3.avi	0	880	547	72	111				0	Content		-72	-111	21082799	2154892397
21100	10:59:18.354	00:00:21.099	1266	-1024	-768	-1	-1	-1	-1	4	-1024	-768	-1	-1	-1	-1	4		0	0						Untertest3.avi	0	880	547	72	111				0	Content		-72	-111	21099869	2154909467
21117	10:59:18.371	00:00:21.117	1267	-1024	-768	-1	-1	-1	-1	4	-1024	-768	-1	-1	-1	-1	4		0	0						Untertest3.avi	0	880	547	72	111				0	Content		-72	-111	21117242	2154926840
21135	10:59:18.389	00:00:21.134	1268	-1024	-768	-1	-1	-1	-1	4	-1024	-768	-1	-1	-1	-1	4		0	0						Untertest3.avi	0	880	547	72	111				0	Content		-72	-111	21134614	2154944212
21149	10:59:18.403	00:00:21.149	1269	-1024	-768	-1	-1	-1	-1	4	-1024	-768	-1	-1	-1	-1	4		0	0						Untertest3.avi	0	880	547	72	111				0	Content		-72	-111	21149421	2154959019
21166	10:59:18.420	00:00:21.166	1270	-1024	-768	-1	-1	-1	-1	4	-1024	-768	-1	-1	-1	-1	4		0	0						Untertest3.avi	0	880	547	72	111				0	Content		-72	-111	21166044	2154975642
21183	10:59:18.437	00:00:21.182	1271	-1024	-768	-1	-1	-1	-1	4	-1024	-768	-1	-1	-1	-1	4		0	0						Untertest3.avi	0	880	547	72	111				0	Content		-72	-111	21182791	2154992389
21199	10:59:18.453	00:00:21.199	1272	-1024	-768	-1	-1	-1	-1	4	-1024	-768	-1	-1	-1	-1	4		0	0						Untertest3.avi	0	880	547	72	111				0	Content		-72	-111	21199414	2155009012
21216	10:59:18.470	00:00:21.216	1273	-1024	-768	-1	-1	-1	-1	4	-1024	-768	-1	-1	-1	-1	4		0	0						Untertest3.avi	0	880	547	72	111				0	Content		-72	-111	21216038	2155025636
21233	10:59:18.487	00:00:21.232	1274	-1024	-768	-1	-1	-1	-1	4	-1024	-768	-1	-1	-1	-1	4		0	0						Untertest3.avi	0	880	547	72	111				0	Content		-72	-111	21232670	2155042268
21250	10:59:18.504	00:00:21.249	1275	-1024	-768	-1	-1	-1	-1	4	-1024	-768	-1	-1	-1	-1	4		0	0						Untertest3.avi	0	880	547	72	111				0	Content		-72	-111	21249854	2155059452
21267	10:59:18.521	00:00:21.267	1276	-1024	-768	-1	-1	-1	-1	4	-1024	-768	-1	-1	-1	-1	4		0	0						Untertest3.avi	0	880	547	72	111				0	Content		-72	-111	21267104	2155076702
21284	10:59:18.538	00:00:21.284	1277	-1024	-768	-1	-1	-1	-1	4	-1024	-768	-1	-1	-1	-1	4		0	0						Untertest3.avi	0	880	547	72	111				0	Content		-72	-111	21284353	2155093951
21299	10:59:18.553	00:00:21.299	1278	-1024	-768	-1	-1	-1	-1	4	-1024	-768	-1	-1	-1	-1	4		0	0						Untertest3.avi	0	880	547	72	111				0	Content		-72	-111	21299279	2155108877
21316	10:59:18.570	00:00:21.315	1279	-1024	-768	-1	-1	-1	-1	4	-1024	-768	-1	-1	-1	-1	4		0	0						Untertest3.avi	0	880	547	72	111				0	Content		-72	-111	21315903	2155125501
21333	10:59:18.587	00:00:21.332	1280	-1024	-768	-1	-1	-1	-1	4	-1024	-768	-1	-1	-1	-1	4		0	0						Untertest3.avi	0	880	547	72	111				0	Content		-72	-111	21332663	2155142261
21349	10:59:18.603	00:00:21.349	1281	-1024	-768	-1	-1	-1	-1	4	-1024	-768	-1	-1	-1	-1	4		0	0						Untertest3.avi	0	880	547	72	111				0	Content		-72	-111	21349274	2155158872
21366	10:59:18.620	00:00:21.365	1282	-1024	-768	-1	-1	-1	-1	4	-1024	-768	-1	-1	-1	-1	4		0	0						Untertest3.avi	0	880	547	72	111				0	Content		-72	-111	21365899	2155175497
21383	10:59:18.637	00:00:21.382	1283	-1024	-768	-1	-1	-1	-1	4	-1024	-768	-1	-1	-1	-1	4		0	0						Untertest3.avi	0	880	547	72	111				0	Content		-72	-111	21382523	2155192121
21400	10:59:18.654	00:00:21.399	1284	-1024	-768	-1	-1	-1	-1	4	-1024	-768	-1	-1	-1	-1	4		0	0						Untertest3.avi	0	880	547	72	111				0	Content		-72	-111	21399714	2155209312
21417	10:59:18.671	00:00:21.417	1285	-1024	-768	-1	-1	-1	-1	4	-1024	-768	-1	-1	-1	-1	4		0	0						Untertest3.avi	0	880	547	72	111				0	Content		-72	-111	21417086	2155226684
21434	10:59:18.688	00:00:21.434	1286	-1024	-768	-1	-1	-1	-1	4	-1024	-768	-1	-1	-1	-1	4		0	0						Untertest3.avi	0	880	547	72	111				0	Content		-72	-111	21434334	2155243932
21449	10:59:18.703	00:00:21.449	1287	-1024	-768	-1	-1	-1	-1	4	-1024	-768	-1	-1	-1	-1	4		0	0						Untertest3.avi	0	880	547	72	111				0	Content		-72	-111	21449136	2155258734
21466	10:59:18.720	00:00:21.465	1288	-1024	-768	-1	-1	-1	-1	4	-1024	-768	-1	-1	-1	-1	4		0	0						Untertest3.avi	0	880	547	72	111				0	Content		-72	-111	21465887	2155275485
21483	10:59:18.737	00:00:21.482	1289	-1024	-768	-1	-1	-1	-1	4	-1024	-768	-1	-1	-1	-1	4		0	0						Untertest3.avi	0	880	547	72	111				0	Content		-72	-111	21482512	2155292110
21499	10:59:18.753	00:00:21.499	1290	-1024	-768	-1	-1	-1	-1	4	-1024	-768	-1	-1	-1	-1	4		0	0						Untertest3.avi	0	880	547	72	111				0	Content		-72	-111	21499138	2155308736
21516	10:59:18.770	00:00:21.515	1291	-1024	-768	-1	-1	-1	-1	4	-1024	-768	-1	-1	-1	-1	4		0	0						Untertest3.avi	0	880	547	72	111				0	Content		-72	-111	21515760	2155325358
21532	10:59:18.786	00:00:21.532	1292	-1024	-768	-1	-1	-1	-1	4	-1024	-768	-1	-1	-1	-1	4		0	0						Untertest3.avi	0	880	547	72	111				0	Content		-72	-111	21532383	2155341981
21550	10:59:18.804	00:00:21.549	1293	-1024	-768	-1	-1	-1	-1	4	-1024	-768	-1	-1	-1	-1	4		0	0						Untertest3.avi	0	880	547	72	111				0	Content		-72	-111	21549577	2155359175
21567	10:59:18.821	00:00:21.566	1294	-1024	-768	-1	-1	-1	-1	4	-1024	-768	-1	-1	-1	-1	4		0	0						Untertest3.avi	0	880	547	72	111				0	Content		-72	-111	21566952	2155376550
21584	10:59:18.838	00:00:21.584	1295	-1024	-768	-1	-1	-1	-1	4	-1024	-768	-1	-1	-1	-1	4		0	0						Untertest3.avi	0	880	547	72	111				0	Content		-72	-111	21584198	2155393796
21599	10:59:18.853	00:00:21.599	1296	-1024	-768	-1	-1	-1	-1	4	-1024	-768	-1	-1	-1	-1	4		0	0						Untertest3.avi	0	880	547	72	111				0	Content		-72	-111	21599126	2155408724
21616	10:59:18.870	00:00:21.615	1297	-1024	-768	-1	-1	-1	-1	4	-1024	-768	-1	-1	-1	-1	4		0	0						Untertest3.avi	0	880	547	72	111				0	Content		-72	-111	21615749	2155425347
21633	10:59:18.887	00:00:21.632	1298	-1024	-768	-1	-1	-1	-1	4	-1024	-768	-1	-1	-1	-1	4		0	0						Untertest3.avi	0	880	547	72	111				0	Content		-72	-111	21632507	2155442105
21649	10:59:18.903	00:00:21.649	1299	-1024	-768	-1	-1	-1	-1	4	-1024	-768	-1	-1	-1	-1	4		0	0						Untertest3.avi	0	880	547	72	111				0	Content		-72	-111	21649123	2155458721
21666	10:59:18.920	00:00:21.665	1300	-1024	-768	-1	-1	-1	-1	4	-1024	-768	-1	-1	-1	-1	4		0	0						Untertest3.avi	0	880	547	72	111				0	Content		-72	-111	21665746	2155475344
21682	10:59:18.936	00:00:21.682	1301	-1024	-768	-1	-1	-1	-1	4	-1024	-768	-1	-1	-1	-1	4		0	0						Untertest3.avi	0	880	547	72	111				0	Content		-72	-111	21682371	2155491969
21699	10:59:18.953	00:00:21.699	1302	-1024	-768	-1	-1	-1	-1	4	-1024	-768	-1	-1	-1	-1	4		0	0						Untertest3.avi	0	880	547	72	111				0	Content		-72	-111	21699440	2155509038
21717	10:59:18.971	00:00:21.716	1303	-1024	-768	-1	-1	-1	-1	4	-1024	-768	-1	-1	-1	-1	4		0	0						Untertest3.avi	0	880	547	72	111				0	Content		-72	-111	21716814	2155526412
21734	10:59:18.988	00:00:21.734	1304	-1024	-768	-1	-1	-1	-1	4	-1024	-768	-1	-1	-1	-1	4		0	0						Untertest3.avi	0	880	547	72	111				0	Content		-72	-111	21734064	2155543662
21749	10:59:19.003	00:00:21.748	1305	-1024	-768	-1	-1	-1	-1	4	-1024	-768	-1	-1	-1	-1	4		0	0						Untertest3.avi	0	880	547	72	111				0	Content		-72	-111	21748993	2155558591
21766	10:59:19.020	00:00:21.765	1306	-1024	-768	-1	-1	-1	-1	4	-1024	-768	-1	-1	-1	-1	4		0	0						Untertest3.avi	0	880	547	72	111				0	Content		-72	-111	21765621	2155575219
21782	10:59:19.036	00:00:21.782	1307	-1024	-768	-1	-1	-1	-1	4	-1024	-768	-1	-1	-1	-1	4		0	0						Untertest3.avi	0	880	547	72	111				0	Content		-72	-111	21782362	2155591960
21799	10:59:19.053	00:00:21.798	1308	-1024	-768	-1	-1	-1	-1	4	-1024	-768	-1	-1	-1	-1	4		0	0						Untertest3.avi	0	880	547	72	111				0	Content		-72	-111	21798986	2155608584
21816	10:59:19.070	00:00:21.815	1309	-1024	-768	-1	-1	-1	-1	4	-1024	-768	-1	-1	-1	-1	4		0	0						Untertest3.avi	0	880	547	72	111				0	Content		-72	-111	21815615	2155625213
21832	10:59:19.086	00:00:21.832	1310	-1024	-768	-1	-1	-1	-1	4	-1024	-768	-1	-1	-1	-1	4		0	0						Untertest3.avi	0	880	547	72	111				0	Content		-72	-111	21832234	2155641832
21849	10:59:19.103	00:00:21.849	1311	-1024	-768	-1	-1	-1	-1	4	-1024	-768	-1	-1	-1	-1	4		0	0						Untertest3.avi	0	880	547	72	111				0	Content		-72	-111	21849430	2155659028
21867	10:59:19.121	00:00:21.866	1312	-1024	-768	-1	-1	-1	-1	4	-1024	-768	-1	-1	-1	-1	4		0	0						Untertest3.avi	0	880	547	72	111				0	Content		-72	-111	21866799	2155676397
21884	10:59:19.138	00:00:21.884	1313	-1024	-768	-1	-1	-1	-1	4	-1024	-768	-1	-1	-1	-1	4		0	0						Untertest3.avi	0	880	547	72	111				0	Content		-72	-111	21884047	2155693645
21899	10:59:19.153	00:00:21.898	1314	-1024	-768	-1	-1	-1	-1	4	-1024	-768	-1	-1	-1	-1	4		0	0						Untertest3.avi	0	880	547	72	111				0	Content		-72	-111	21898851	2155708449
21916	10:59:19.170	00:00:21.915	1315	-1024	-768	-1	-1	-1	-1	4	-1024	-768	-1	-1	-1	-1	4		0	0						Untertest3.avi	0	880	547	72	111				0	Content		-72	-111	21915602	2155725200
21932	10:59:19.186	00:00:21.932	1316	-1024	-768	-1	-1	-1	-1	4	-1024	-768	-1	-1	-1	-1	4		0	0						Untertest3.avi	0	880	547	72	111				0	Content		-72	-111	21932224	2155741822
21949	10:59:19.203	00:00:21.948	1317	-1024	-768	-1	-1	-1	-1	4	-1024	-768	-1	-1	-1	-1	4		0	0						Untertest3.avi	0	880	547	72	111				0	Content		-72	-111	21948846	2155758444
21965	10:59:19.219	00:00:21.965	1318	-1024	-768	-1	-1	-1	-1	4	-1024	-768	-1	-1	-1	-1	4		0	0						Untertest3.avi	0	880	547	72	111				0	Content		-72	-111	21965467	2155775065
21982	10:59:19.236	00:00:21.982	1319	-1024	-768	-1	-1	-1	-1	4	-1024	-768	-1	-1	-1	-1	4		0	0						Untertest3.avi	0	880	547	72	111				0	Content		-72	-111	21982090	2155791688
21999	10:59:19.253	00:00:21.999	1320	-1024	-768	-1	-1	-1	-1	4	-1024	-768	-1	-1	-1	-1	4		0	0						Untertest3.avi	0	880	547	72	111				0	Content		-72	-111	21999285	2155808883
22017	10:59:19.271	00:00:22.016	1321	-1024	-768	-1	-1	-1	-1	4	-1024	-768	-1	-1	-1	-1	4		0	0						Untertest3.avi	0	880	547	72	111				0	Content		-72	-111	22016667	2155826265
22034	10:59:19.288	00:00:22.033	1322	-1024	-768	-1	-1	-1	-1	4	-1024	-768	-1	-1	-1	-1	4		0	0						Untertest3.avi	0	880	547	72	111				0	Content		-72	-111	22033910	2155843508
22049	10:59:19.303	00:00:22.048	1323	455,1971	247,1868	0,5787726	0,3467525	413,1109	3,360194	1	429,0525	251,3541	0,5777885	0,3467643	410,4129	3,337737	3	33	455	247						Untertest3.avi	0	880	547	72	111	447	166	1033	0	Content		383	136	22048826	2155858424
22065	10:59:19.319	00:00:22.065	1324	529,894	259,0539	0,4418814	0,3240732	413,111	3,707559	3	504,1443	262,5681	0,441125	0,32408	410,413	3,682812	1	33	504	263						Untertest3.avi	0	880	547	72	111	447	166	1033	0	Content		432	152	22065462	2155875060
22082	10:59:19.336	00:00:22.082	1325	510,286	245,0409	0,5835782	0,3566582	413,1109	3,478534	0	443,3299	275,1395	0,4399939	0,32869	400,3425	3,606617	0	33	477	260						Untertest3.avi	0	880	547	72	111	447	166	1033	0	Content		405	149	22082085	2155891683
22099	10:59:19.353	00:00:22.098	1326	-1024	-768	-1	-1	-1	-1	4	-1024	-768	-1	-1	-1	-1	4	33	0	0						Untertest3.avi	0	880	547	72	111	447	166	1033	0	Content		-72	-111	22098709	2155908307
22115	10:59:19.369	00:00:22.115	1327	-1024	-768	-1	-1	-1	-1	4	-1024	-768	-1	-1	-1	-1	4	33	0	0						Untertest3.avi	0	880	547	72	111	447	166	1033	0	Content		-72	-111	22115390	2155924988
22132	10:59:19.386	00:00:22.132	1328	-1024	-768	-1	-1	-1	-1	4	-1024	-768	-1	-1	-1	-1	4	33	0	0						Untertest3.avi	0	880	547	72	111	447	166	1033	0	Content		-72	-111	22132058	2155941656
22149	10:59:19.403	00:00:22.148	1329	502,0935	283,3748	0,5882261	0,376288	408,4943	3,359079	0	-1024	-768	-1	-1	-1	-1	4	33	502	283						Untertest3.avi	0	880	547	72	111	447	166	1033	0	Content		430	172	22148703	2155958301
22165	10:59:19.419	00:00:22.165	1330	501,443	282,3488	0,5885153	0,3803487	407,367	3,338996	0	-1024	-768	-1	-1	-1	-1	4	33	501	282						Untertest3.avi	0	880	547	72	111	447	166	1033	0	Content		429	171	22165330	2155974928
22182	10:59:19.436	00:00:22.181	1331	497,8437	284,0298	0,588807	0,3835171	407,367	3,503416	0	-1024	-768	-1	-1	-1	-1	4	33	498	284						Untertest3.avi	0	880	547	72	111	447	166	1033	0	Content		426	173	22181954	2155991552
22199	10:59:19.453	00:00:22.198	1332	482,3667	259,4633	0,5883025	0,3871698	407,367	3,419633	0	502,7653	289,764	0,4435725	0,3601506	397,7383	3,630783	0	33	493	275						Untertest3.avi	0	880	547	72	111	447	166	1033	0	Content		421	164	22198704	2156008302
22215	10:59:19.469	00:00:22.215	1333	523,5766	275,3363	0,5873094	0,3908682	404,3542	3,225106	0	436,1708	279,6875	0,4413951	0,3645933	393,4251	3,376409	0	33	480	278						Untertest3.avi	0	880	547	72	111	447	166	1033	0	Content		408	167	22215328	2156024926
22232	10:59:19.486	00:00:22.231	1334	500,2	303,0316	0,5869758	0,3938212	404,3542	3,328173	0	446,4778	286,967	0,44031	0,3692367	392,5333	3,322572	0	33	473	295						Untertest3.avi	0	880	547	72	111	447	166	1033	0	Content		401	184	22231952	2156041550
22249	10:59:19.503	00:00:22.248	1335	477,5638	289,0987	0,5864689	0,397834	404,3542	3,301375	0	-1024	-768	-1	-1	-1	-1	4	33	478	289						Untertest3.avi	0	880	547	72	111	447	166	1033	0	Content		406	178	22248577	2156058175
22265	10:59:19.519	00:00:22.265	1336	530,9603	258,5883	0,5846232	0,403238	404,3542	3,45504	0	491,9939	290,8025	0,4389879	0,3792391	392,5333	3,493947	0	33	511	275						Untertest3.avi	0	880	547	72	111	447	166	1033	0	Content		439	164	22265328	2156074926
22282	10:59:19.536	00:00:22.281	1337	506,5484	288,5264	0,5864978	0,4062189	404,3542	3,209552	0	484,7559	306,691	0,4384879	0,3848765	392,5333	3,474103	0	33	496	298						Untertest3.avi	0	880	547	72	111	447	166	1033	0	Content		424	187	22281951	2156091549
22299	10:59:19.553	00:00:22.298	1338	518,0594	300,3646	0,5848346	0,4117365	399,5711	3,296031	0	491,4997	301,3263	0,4383216	0,3905461	392,5333	3,400492	0	33	505	301						Untertest3.avi	0	880	547	72	111	447	166	1033	0	Content		433	190	22298576	2156108174
22315	10:59:19.569	00:00:22.315	1339	536,3224	277,3093	0,5842338	0,417064	399,5711	3,252976	0	501,8534	285,2687	0,4375693	0,3968183	390,4234	3,464319	0	33	519	281						Untertest3.avi	0	880	547	72	111	447	166	1033	0	Content		447	170	22315200	2156124798
22332	10:59:19.586	00:00:22.331	1340	529,6345	297,2092	0,5846244	0,4206644	397,7228	3,224695	0	497,0526	276,2259	0,4372555	0,402391	390,1861	3,420266	0	33	513	287						Untertest3.avi	0	880	547	72	111	447	166	1033	0	Content		441	176	22331948	2156141546
22349	10:59:19.603	00:00:22.348	1341	506,8094	271,2235	0,5844973	0,4254562	396,6306	3,028884	0	501,335	259,0904	0,4424784	0,4074458	411,7403	3,357625	0	33	504	265						Untertest3.avi	0	880	547	72	111	447	166	1033	0	Content		432	154	22348575	2156158173
22365	10:59:19.619	00:00:22.365	1342	509,5569	287,1919	0,5868124	0,4286735	400,948	3,220473	0	529,0808	273,3041	0,4374042	0,4121779	388,4682	3,306983	0	33	519	280						Untertest3.avi	0	880	547	72	111	447	166	1033	0	Content		447	169	22365197	2156174795
22382	10:59:19.636	00:00:22.381	1343	446,0875	252,2955	0,5824338	0,4338708	400,948	3,078498	0	508,2398	270,6294	0,4374742	0,416787	388,2675	3,386681	0	33	477	261						Untertest3.avi	0	880	547	72	111	447	166	1033	0	Content		405	150	22381824	2156191422
22399	10:59:19.653	00:00:22.398	1344	536,3941	280,7512	0,5857313	0,4364119	395,2452	3,117457	0	443,4314	290,7568	0,4367051	0,4202272	384,7858	3,302744	0	33	490	286						Untertest3.avi	0	880	547	72	111	447	166	1033	0	Content		418	175	22398573	2156208171
22415	10:59:19.669	00:00:22.415	1345	537,5446	258,4379	0,5858348	0,43972	395,2452	3,002956	0	395,0587	256,0865	0,4351545	0,423777	384,7859	3,413541	0	33	466	257						Untertest3.avi	0	880	547	72	111	447	166	1033	0	Content		394	146	22415195	2156224793
22432	10:59:19.686	00:00:22.431	1346	471,0819	298,332	0,5851277	0,4419075	392,0794	3,072761	0	-1024	-768	-1	-1	-1	-1	4	33	471	298						Untertest3.avi	0	880	547	72	111	447	166	1033	0	Content		399	187	22431820	2156241418
22449	10:59:19.703	00:00:22.448	1347	538,9711	290,0315	0,5864201	0,4443782	394,1635	3,057238	0	496,4864	307,6511	0,4372262	0,429521	384,7859	3,28844	0	33	518	299						Untertest3.avi	0	880	547	72	111	447	166	1033	0	Content		446	188	22448571	2156258169
22465	10:59:19.719	00:00:22.465	1348	539,5007	285,2795	0,5867392	0,4471863	393,3196	3,059407	0	509,6678	267,981	0,4383257	0,4332874	384,7859	3,292453	0	33	525	277						Untertest3.avi	0	880	547	72	111	447	166	1033	0	Content		453	166	22465193	2156274791
22482	10:59:19.736	00:00:22.481	1349	477,8569	303,4272	0,5859905	0,4497551	390,4185	3,0358	0	501,214	267,2834	0,4379696	0,4358639	385,6819	3,300432	0	33	490	285						Untertest3.avi	0	880	547	72	111	447	166	1033	0	Content		418	174	22481816	2156291414
22498	10:59:19.752	00:00:22.498	1350	538,7538	330,0273	0,5853611	0,4515867	390,4185	3,238341	0	490,7899	268,5077	0,4369162	0,4385922	383,3216	3,191998	0	33	515	299						Untertest3.avi	0	880	547	72	111	447	166	1033	0	Content		443	188	22498443	2156308041
22515	10:59:19.769	00:00:22.515	1351	518,5482	281,0893	0,5857669	0,4537517	389,7128	2,980967	0	539,4427	255,3322	0,4369524	0,4407719	383,3216	3,072203	0	33	529	268						Untertest3.avi	0	880	547	72	111	447	166	1033	0	Content		457	157	22515065	2156324663
22532	10:59:19.786	00:00:22.531	1352	573,9996	296,4615	0,5871148	0,4547139	391,7719	3,015482	0	431,2791	253,7835	0,4359081	0,4420565	384,1722	3,239321	0	33	503	275						Untertest3.avi	0	880	547	72	111	447	166	1033	0	Content		431	164	22531814	2156341412
22548	10:59:19.802	00:00:22.548	1353	575,768	291,8577	0,5872993	0,4554947	391,2629	2,999094	0	465,7929	271,8086	0,4365772	0,4434884	384,1723	3,246297	0	33	521	282						Untertest3.avi	0	880	547	72	111	447	166	1033	0	Content		449	171	22548439	2156358037
22565	10:59:19.819	00:00:22.565	1354	572,9824	296,9433	0,5876399	0,4562872	391,1052	3,009836	0	505,0702	258,6773	0,4373855	0,4441834	382,0162	3,18635	0	33	539	278						Untertest3.avi	0	880	547	72	111	447	166	1033	0	Content		467	167	22565064	2156374662
22582	10:59:19.836	00:00:22.581	1355	588,6049	296,2773	0,5877445	0,4571026	391,1052	2,896682	0	491,8043	256,8093	0,4373773	0,4446053	381,0894	3,124213	0	33	540	277						Untertest3.avi	0	880	547	72	111	447	166	1033	0	Content		468	166	22581814	2156391412
22598	10:59:19.852	00:00:22.598	1356	588,3248	280,1731	0,5881267	0,4572643	390,7505	2,992539	0	504,3559	257,3187	0,4377896	0,4452655	381,2049	3,214013	0	33	546	269						Untertest3.avi	0	880	547	72	111	447	166	1033	0	Content		474	158	22598439	2156408037
22615	10:59:19.869	00:00:22.615	1357	580,5699	297,8225	0,5885309	0,4572358	390,7505	3,027909	0	430,5574	256,7463	0,4369563	0,4459184	383,2958	3,207114	0	33	506	277						Untertest3.avi	0	880	547	72	111	447	166	1033	0	Content		434	166	22615061	2156424659
22632	10:59:19.886	00:00:22.631	1358	573,0609	289,9167	0,5888153	0,4587101	390,5111	3,038819	0	498,6432	270,3434	0,4384605	0,4472924	381,4713	3,222312	0	33	536	280						Untertest3.avi	0	880	547	72	111	447	166	1033	0	Content		464	169	22631687	2156441285
22648	10:59:19.902	00:00:22.648	1359	540,955	278,307	0,5885692	0,460466	388,8789	2,991426	0	508,0926	269,7938	0,4388726	0,4488631	381,4851	3,184399	0	33	525	274						Untertest3.avi	0	880	547	72	111	447	166	1033	0	Content		453	163	22648442	2156458040
22665	10:59:19.919	00:00:22.665	1360	523,1569	282,7907	0,5889332	0,4620385	389,9102	3,011822	0	540,4941	280,5023	0,4392913	0,4500888	381,4851	3,244489	0	33	532	282						Untertest3.avi	0	880	547	72	111	447	166	1033	0	Content		460	171	22665066	2156474664
22682	10:59:19.936	00:00:22.681	1361	576,0146	289,3671	0,590292	0,4634809	389,9102	2,937547	0	542,7657	280,6015	0,4397852	0,4514556	381,4851	3,182233	0	33	559	285						Untertest3.avi	0	880	547	72	111	447	166	1033	0	Content		487	174	22681689	2156491287
22698	10:59:19.952	00:00:22.698	1362	571,4326	279,4593	0,5904992	0,4643449	390,5001	3,018523	0	552,5398	271,8377	0,4401486	0,4529921	381,4851	3,156452	0	33	562	276						Untertest3.avi	0	880	547	72	111	447	166	1033	0	Content		490	165	22698309	2156507907
22715	10:59:19.969	00:00:22.715	1363	584,4879	278,8855	0,5908356	0,4659178	390,5001	2,924297	0	-1024	-768	-1	-1	-1	-1	4	33	584	279						Untertest3.avi	0	880	547	72	111	447	166	1033	0	Content		512	168	22715060	2156524658
22732	10:59:19.986	00:00:22.731	1364	581,1389	295,9554	0,5909885	0,4660086	390,4136	3,06013	0	-1024	-768	-1	-1	-1	-1	4	33	581	296						Untertest3.avi	0	880	547	72	111	447	166	1033	0	Content		509	185	22731683	2156541281
22748	10:59:20.002	00:00:22.748	1365	580,8786	286,2143	0,59136	0,4667963	390,4912	2,995505	0	-1024	-768	-1	-1	-1	-1	4	33	581	286						Untertest3.avi	0	880	547	72	111	447	166	1033	0	Content		509	175	22748308	2156557906
22765	10:59:20.019	00:00:22.764	1366	572,0775	287,4182	0,591823	0,4670602	390,5007	2,963898	0	543,2556	257,2	0,4412566	0,4557791	381,4851	3,188072	0	33	558	272						Untertest3.avi	0	880	547	72	111	447	166	1033	0	Content		486	161	22764932	2156574530
22782	10:59:20.036	00:00:22.781	1367	595,132	243,8631	0,5964187	0,4671092	399,9946	3,106092	0	-1024	-768	-1	-1	-1	-1	4	33	595	244						Untertest3.avi	0	880	547	72	111	447	166	1033	0	Content		523	133	22781682	2156591280
22798	10:59:20.052	00:00:22.798	1368	581,9968	260,3204	0,5933415	0,4690666	391,1313	2,767989	0	540,4167	33,49509	0,4170516	0,4574521	457,7306	3,401392	0	33	561	147						Untertest3.avi	0	880	547	72	111	447	166	1033	0	Content		489	36	22798349	2156607947
22815	10:59:20.069	00:00:22.814	1369	-1024	-768	-1	-1	-1	-1	4	500,7413	12,07671	0,4175369	0,4582659	459,1361	3,557388	0	33	501	12						Untertest3.avi	0	880	547	72	111	447	166	1033	0	Content		429	-99	22814949	2156624547
22832	10:59:20.086	00:00:22.831	1370	599,5751	218,3575	0,6043499	0,4700752	412,5645	3,191013	0	-1024	-768	-1	-1	-1	-1	4	33	600	218						Untertest3.avi	0	880	547	72	111	447	166	1033	0	Content		528	107	22831558	2156641156
22848	10:59:20.102	00:00:22.848	1371	595,5475	217,8304	0,5908706	0,4724097	412,5705	2,922951	0	-1024	-768	-1	-1	-1	-1	4	33	596	218						Untertest3.avi	0	880	547	72	111	447	166	1033	0	Content		524	107	22848307	2156657905
22865	10:59:20.119	00:00:22.864	1372	615,9144	215,7532	0,6067678	0,4724487	412,5649	3,236212	0	-1024	-768	-1	-1	-1	-1	4	33	616	216						Untertest3.avi	0	880	547	72	111	447	166	1033	0	Content		544	105	22864931	2156674529
22882	10:59:20.136	00:00:22.881	1373	574,358	230,1911	0,6081036	0,4732234	412,5652	3,263758	0	438,8807	267,5356	0,4473337	0,4622442	382,7161	3,091247	0	33	507	249						Untertest3.avi	0	880	547	72	111	447	166	1033	0	Content		435	138	22881555	2156691153
22898	10:59:20.152	00:00:22.898	1374	1124,417	169,216	0,6041653	0,4749815	399,7132	3,098437	0	-1024	-768	-1	-1	-1	-1	4	33	1124	169						Untertest3.avi	0	880	547	72	111	447	166	1033	0	Content		1052	58	22898178	2156707776
22915	10:59:20.169	00:00:22.914	1375	520,1004	298,6125	0,6001178	0,4760832	387,0681	2,933069	0	-1024	-768	-1	-1	-1	-1	4	33	520	299						Untertest3.avi	0	880	547	72	111	447	166	1033	0	Content		448	188	22914929	2156724527
22932	10:59:20.186	00:00:22.931	1376	589,4656	220,0871	0,5983797	0,4779967	405,2905	2,944464	0	489,4413	284,6856	0,4514907	0,465291	379,7461	3,051718	0	33	539	252						Untertest3.avi	0	880	547	72	111	447	166	1033	0	Content		467	141	22931552	2156741150
22948	10:59:20.202	00:00:22.948	1377	510,4699	299,3719	0,602375	0,4789128	386,9935	2,855661	0	554,0538	260,2635	0,4543252	0,4670324	379,7462	3,03592	0	33	532	280						Untertest3.avi	0	880	547	72	111	447	166	1033	0	Content		460	169	22948178	2156757776
22965	10:59:20.219	00:00:22.964	1378	569,1854	268,4622	0,6050735	0,4811914	386,9935	2,802257	0	-1024	-768	-1	-1	-1	-1	4	33	569	268						Untertest3.avi	0	880	547	72	111	447	166	1033	0	Content		497	157	22964801	2156774399
22982	10:59:20.236	00:00:22.981	1379	575,9742	296,7333	0,6054692	0,4822016	389,0665	2,928286	0	504,3412	260,4372	0,4547469	0,4706047	380,0574	3,037416	0	33	540	279						Untertest3.avi	0	880	547	72	111	447	166	1033	0	Content		468	168	22981550	2156791148
22998	10:59:20.252	00:00:22.998	1380	580,678	292,957	0,6063715	0,4844469	389,0665	2,855853	0	507,7891	259,445	0,455648	0,4722075	380,1118	3,026975	0	33	544	276						Untertest3.avi	0	880	547	72	111	447	166	1033	0	Content		472	165	22998174	2156807772
23015	10:59:20.269	00:00:23.014	1381	-1024	-768	-1	-1	-1	-1	4	-1024	-768	-1	-1	-1	-1	4	33	0	0						Untertest3.avi	0	880	547	72	111	447	166	1033	0	Content		-72	-111	23014800	2156824398
23031	10:59:20.285	00:00:23.031	1382	-1024	-768	-1	-1	-1	-1	4	-1024	-768	-1	-1	-1	-1	4	33	0	0						Untertest3.avi	0	880	547	72	111	447	166	1033	0	Content		-72	-111	23031487	2156841085
23048	10:59:20.302	00:00:23.048	1383	-1024	-768	-1	-1	-1	-1	4	-1024	-768	-1	-1	-1	-1	4	33	0	0						Untertest3.avi	0	880	547	72	111	447	166	1033	0	Content		-72	-111	23048155	2156857753
23065	10:59:20.319	00:00:23.064	1384	580,5278	278,8884	0,6081015	0,4869422	389,0201	3,033872	0	441,4817	189,5628	0,4621313	0,4751005	399,5912	3,344535	0	33	511	234						Untertest3.avi	0	880	547	72	111	447	166	1033	0	Content		439	123	23064795	2156874393
23081	10:59:20.335	00:00:23.081	1385	579,6445	284,7814	0,6080568	0,4869031	389,0553	3,064265	0	-1024	-768	-1	-1	-1	-1	4	34	580	285						Untertest3.avi	0	880	547	72	111	480	120	283	0	Content		508	174	23081419	2156891017
23098	10:59:20.352	00:00:23.098	1386	-1024	-768	-1	-1	-1	-1	4	493,3475	157,3643	0,4502907	0,4752225	399,5912	3,357279	0	34	493	157						Untertest3.avi	0	880	547	72	111	480	120	283	0	Content		421	46	23098044	2156907642
23115	10:59:20.369	00:00:23.114	1387	584,1689	293,6995	0,6077014	0,4868425	389,0553	2,860734	0	-1024	-768	-1	-1	-1	-1	4	34	584	294						Untertest3.avi	0	880	547	72	111	480	120	283	0	Content		512	183	23114794	2156924392
23131	10:59:20.385	00:00:23.131	1388	580,5168	278,4561	0,6075211	0,4863178	389,4629	2,965293	0	511,8141	262,7649	0,4568653	0,4749099	380,2976	3,242362	0	34	546	271						Untertest3.avi	0	880	547	72	111	480	120	283	0	Content		474	160	23131420	2156941018
23148	10:59:20.402	00:00:23.148	1389	212,3249	197,7592	0,6033971	0,4863629	400,5712	3,097546	0	561,3568	251,9183	0,4584714	0,4749552	380,2977	2,980175	0	34	387	225						Untertest3.avi	0	880	547	72	111	480	120	283	0	Content		315	114	23148041	2156957639
23165	10:59:20.419	00:00:23.164	1390	586,8408	259,5561	0,6076344	0,4864352	389,6855	2,979056	0	551,3679	90,21815	0,4418182	0,4748712	425,6189	3,356516	0	34	569	175						Untertest3.avi	0	880	547	72	111	480	120	283	0	Content		497	64	23164667	2156974265
23181	10:59:20.435	00:00:23.181	1391	574,6429	218,7131	0,6043236	0,4865832	402,3127	2,994757	0	574,0681	191,2929	0,4539185	0,4748909	392,5339	3,109777	0	34	574	205						Untertest3.avi	0	880	547	72	111	480	120	283	0	Content		502	94	23181431	2156991029
23198	10:59:20.452	00:00:23.198	1392	591,524	240,6686	0,6135184	0,4855284	403,1206	3,19291	0	565,2676	182,3737	0,450049	0,4748755	402,9531	3,252454	0	34	578	212						Untertest3.avi	0	880	547	72	111	480	120	283	0	Content		506	101	23198041	2157007639
23215	10:59:20.469	00:00:23.214	1393	507,0452	289,5227	0,6068876	0,4861169	386,4806	2,983971	0	467,8293	170,884	0,4487124	0,4746734	402,9532	3,129819	0	34	487	230						Untertest3.avi	0	880	547	72	111	480	120	283	0	Content		415	119	23214670	2157024268
23231	10:59:20.485	00:00:23.231	1394	594,8799	254,0683	0,6141993	0,485441	403,1215	3,203404	0	562,3133	209,2999	0,4647053	0,4742223	402,9532	3,425891	0	34	579	232						Untertest3.avi	0	880	547	72	111	480	120	283	0	Content		507	121	23231292	2157040890
23248	10:59:20.502	00:00:23.248	1395	574,2089	278,0662	0,608517	0,4863769	388,9169	3,00054	0	579,0152	179,8184	0,4650444	0,4741711	402,9532	3,459076	0	34	577	229						Untertest3.avi	0	880	547	72	111	480	120	283	0	Content		505	118	23248041	2157057639
23265	10:59:20.519	00:00:23.264	1396	558,0841	255,9914	0,6088119	0,4868496	388,9243	3,02752	0	-1024	-768	-1	-1	-1	-1	4	34	558	256						Untertest3.avi	0	880	547	72	111	480	120	283	0	Content		486	145	23264662	2157074260
23281	10:59:20.535	00:00:23.281	1397	565,1772	259,7979	0,608487	0,4863598	387,2686	3,055261	0	519,033	166,4291	0,4503172	0,4746463	402,9532	3,305506	0	34	542	213						Untertest3.avi	0	880	547	72	111	480	120	283	0	Content		470	102	23281287	2157090885
23298	10:59:20.552	00:00:23.298	1398	558,5416	224,3975	0,6061993	0,4871798	400,7281	2,954375	0	519,033	166,4291	0,4544696	0,4738572	390,9313	3,305506	0	34	539	195						Untertest3.avi	0	880	547	72	111	480	120	283	0	Content		467	84	23298038	2157107636
23315	10:59:20.569	00:00:23.314	1399	588,6962	234,3249	0,6066845	0,4868892	400,7281	2,98385	0	-1024	-768	-1	-1	-1	-1	4	34	589	234						Untertest3.avi	0	880	547	72	111	480	120	283	0	Content		517	123	23314661	2157124259
23331	10:59:20.585	00:00:23.331	1400	494,3842	234,7063	0,6051717	0,4871866	400,7281	2,950338	0	-1024	-768	-1	-1	-1	-1	4	34	494	235						Untertest3.avi	0	880	547	72	111	480	120	283	0	Content		422	124	23331286	2157140884
23348	10:59:20.602	00:00:23.347	1401	612,1638	231,7132	0,6070384	0,4868069	400,7281	3,003654	0	469,742	263,4893	0,4584629	0,473382	380,0581	3,171743	0	34	541	248						Untertest3.avi	0	880	547	72	111	480	120	283	0	Content		469	137	23347909	2157157507
23365	10:59:20.619	00:00:23.364	1402	-1024	-768	-1	-1	-1	-1	4	522,1842	278,7875	0,4590733	0,4731537	380,0582	3,261312	0	35	522	279						Untertest3.avi	0	880	547	72	111	494	60	300	0	Content		450	168	23364659	2157174257
23381	10:59:20.635	00:00:23.381	1403	521,7951	62,47484	0,5943504	0,4865669	451,0379	3,277795	0	522,1842	278,7875	0,4657001	0,4730224	401,1111	3,261312	0	35	522	171						Untertest3.avi	0	880	547	72	111	494	60	300	0	Content		450	60	23381283	2157190881
23398	10:59:20.652	00:00:23.397	1404	534,3009	66,03669	0,594434	0,4867671	451,0379	3,257501	0	559,7339	201,0999	0,4659396	0,4730863	401,1111	3,347874	0	35	547	134						Untertest3.avi	0	880	547	72	111	494	60	300	0	Content		475	23	23397907	2157207505
23415	10:59:20.669	00:00:23.414	1405	675,7894	74,69812	0,6346671	0,4852566	451,0367	3,623168	0	459,0128	193,876	0,4645135	0,4738719	401,1111	3,41185	0	35	567	134						Untertest3.avi	0	880	547	72	111	494	60	300	0	Content		495	23	23414532	2157224130
23431	10:59:20.685	00:00:23.431	1406	-1024	-768	-1	-1	-1	-1	4	-1024	-768	-1	-1	-1	-1	4	35	0	0						Untertest3.avi	0	880	547	72	111	494	60	300	0	Content		-72	-111	23431279	2157240877
23448	10:59:20.702	00:00:23.447	1407	630,1689	81,11379	0,6345719	0,4865132	451,0367	3,798637	0	572,4449	180,4666	0,466689	0,475078	401,1111	3,487306	0	35	601	131						Untertest3.avi	0	880	547	72	111	494	60	300	0	Content		529	20	23447905	2157257503
23465	10:59:20.719	00:00:23.464	1408	569,555	290,9212	0,610933	0,4875795	388,5931	3,040983	0	563,0687	217,4653	0,4670346	0,4758855	401,1111	3,412737	0	35	566	254						Untertest3.avi	0	880	547	72	111	494	60	300	0	Content		494	143	23464528	2157274126
23481	10:59:20.735	00:00:23.481	1409	-1024	-768	-1	-1	-1	-1	4	-1024	-768	-1	-1	-1	-1	4	35	0	0						Untertest3.avi	0	880	547	72	111	494	60	300	0	Content		-72	-111	23481153	2157290751
23498	10:59:20.752	00:00:23.497	1410	-1024	-768	-1	-1	-1	-1	4	-1024	-768	-1	-1	-1	-1	4	35	0	0						Untertest3.avi	0	880	547	72	111	494	60	300	0	Content		-72	-111	23497836	2157307434
23515	10:59:20.769	00:00:23.514	1411	-1024	-768	-1	-1	-1	-1	4	-1024	-768	-1	-1	-1	-1	4	35	0	0						Untertest3.avi	0	880	547	72	111	494	60	300	0	Content		-72	-111	23514503	2157324101
23531	10:59:20.785	00:00:23.531	1412	615,649	215,5242	0,6087832	0,4875695	401,3884	3,110985	0	488,383	268,5576	0,4603812	0,4759675	379,4029	3,138553	0	35	552	242						Untertest3.avi	0	880	547	72	111	494	60	300	0	Content		480	131	23531149	2157340747
23548	10:59:20.802	00:00:23.547	1413	589,3187	238,2755	0,6120316	0,4866586	389,0583	2,975731	0	1085,422	179,0957	0,4691898	0,4758555	379,4029	3,41834	0	35	837	209						Untertest3.avi	0	880	547	72	111	494	60	300	0	Content		765	98	23547775	2157357373
23565	10:59:20.819	00:00:23.564	1414	565,2739	280,0306	0,6117558	0,4857567	389,0172	2,902047	0	441,2195	293,2199	0,4603772	0,4751395	379,4029	3,256906	0	35	503	287						Untertest3.avi	0	880	547	72	111	494	60	300	0	Content		431	176	23564524	2157374122
23581	10:59:20.835	00:00:23.581	1415	581,5475	277,6143	0,6117067	0,4853585	388,9679	2,977402	0	-1024	-768	-1	-1	-1	-1	4	35	582	278						Untertest3.avi	0	880	547	72	111	494	60	300	0	Content		510	167	23581149	2157390747
23598	10:59:20.852	00:00:23.597	1416	546,6343	213,9503	0,6186453	0,4847063	406,1141	3,148062	0	533,0322	-37,51048	0,4339871	0,4748408	461,1297	3,688609	0	35	540	88						Untertest3.avi	0	880	547	72	111	494	60	300	0	Content		468	-23	23597775	2157407373
23614	10:59:20.868	00:00:23.614	1417	571,6101	219,1551	0,6166879	0,4846534	401,1257	3,105331	0	543,5961	-32,71627	0,4340757	0,4748386	460,7785	3,604127	0	35	558	93						Untertest3.avi	0	880	547	72	111	494	60	300	0	Content		486	-18	23614411	2157424009
23631	10:59:20.885	00:00:23.631	1418	562,2755	227,6516	0,6164957	0,4843923	400,658	3,145644	0	1330,912	-332,0869	0,4406339	0,474885	460,7755	4,247481	0	35	947	-52						Untertest3.avi	0	880	547	72	111	494	60	300	0	Content		875	-163	23631145	2157440743
23648	10:59:20.902	00:00:23.647	1419	598,3245	208,8773	0,6083557	0,4862753	400,663	2,998541	0	756,2214	-67,75647	0,4361288	0,4752021	460,7831	3,828755	0	35	677	71						Untertest3.avi	0	880	547	72	111	494	60	300	0	Content		605	-40	23647841	2157457439
23664	10:59:20.918	00:00:23.664	1420	577,134	286,9863	0,611263	0,4855082	388,9106	3,0501	0	512,0505	265,0753	0,4600663	0,4755116	379,3442	3,132873	0	36	545	276						Untertest3.avi	0	880	547	72	111	379	126	216	0	Content		473	165	23664407	2157474005
23681	10:59:20.935	00:00:23.681	1421	276,5199	163,0397	0,6081925	0,4866434	401,225	3,089773	0	-1024	-768	-1	-1	-1	-1	4	36	277	163						Untertest3.avi	0	880	547	72	111	379	126	216	0	Content		205	52	23681021	2157490619
23698	10:59:20.952	00:00:23.697	1422	-1024	-768	-1	-1	-1	-1	4	-1024	-768	-1	-1	-1	-1	4	36	0	0						Untertest3.avi	0	880	547	72	111	379	126	216	0	Content		-72	-111	23697775	2157507373
23714	10:59:20.968	00:00:23.714	1423	-1024	-768	-1	-1	-1	-1	4	-38,56453	144,7679	0,4532993	0,4778029	379,3443	3,13075	0	36	-39	145						Untertest3.avi	0	880	547	72	111	379	126	216	0	Content		-111	34	23714405	2157524003
23731	10:59:20.985	00:00:23.731	1424	569,0745	237,0144	0,6118069	0,4885793	386,0942	2,799428	0	426,1935	229,1964	0,4619287	0,4779795	390,9173	3,060583	0	36	498	233						Untertest3.avi	0	880	547	72	111	379	126	216	0	Content		426	122	23731019	2157540617
23748	10:59:21.002	00:00:23.747	1425	579,2732	259,8273	0,6114229	0,4887226	388,6975	2,923307	0	572,6747	222,4772	0,4575588	0,4790576	390,9173	3,046178	0	36	576	241						Untertest3.avi	0	880	547	72	111	379	126	216	0	Content		504	130	23747644	2157557242
23764	10:59:21.018	00:00:23.764	1426	288,054	285,2477	0,6061715	0,4892396	376,6144	2,890834	0	563,7446	217,2932	0,4573677	0,4797557	391,5673	3,101452	0	36	426	251						Untertest3.avi	0	880	547	72	111	379	126	216	0	Content		354	140	23764410	2157574008
23781	10:59:21.035	00:00:23.781	1427	558,0202	253,6723	0,6108907	0,4901793	387,6372	2,897814	0	575,848	236,2512	0,4573629	0,4804406	391,5674	3,206202	0	36	567	245						Untertest3.avi	0	880	547	72	111	379	126	216	0	Content		495	134	23781018	2157590616
23798	10:59:21.052	00:00:23.797	1428	-33,23802	192,9169	0,6027622	0,4901428	388,4523	3,200073	0	-1024	-768	-1	-1	-1	-1	4	36	-33	193						Untertest3.avi	0	880	547	72	111	379	126	216	0	Content		-105	82	23797641	2157607239
23814	10:59:21.068	00:00:23.814	1429	-1024	-768	-1	-1	-1	-1	4	712,4982	257,8209	0,4630445	0,4806764	371,076	2,895867	0	36	712	258						Untertest3.avi	0	880	547	72	111	379	126	216	0	Content		640	147	23814266	2157623864
23831	10:59:21.085	00:00:23.831	1430	-1024	-768	-1	-1	-1	-1	4	411,0686	210,9099	0,4613204	0,4806947	391,6958	3,033667	0	36	411	211						Untertest3.avi	0	880	547	72	111	379	126	216	0	Content		339	100	23831015	2157640613
23848	10:59:21.102	00:00:23.847	1431	279,8027	277,4152	0,6050819	0,4905446	376,4574	2,876228	0	400,4453	215,0752	0,4607564	0,4807252	391,3492	3,004519	0	36	340	246						Untertest3.avi	0	880	547	72	111	379	126	216	0	Content		268	135	23847638	2157657236
23864	10:59:21.118	00:00:23.864	1432	563,6501	225,3783	0,6161925	0,4896265	404,3992	3,241412	0	389,8221	213,3162	0,460558	0,4805654	392,1157	3,028702	0	36	477	219						Untertest3.avi	0	880	547	72	111	379	126	216	0	Content		405	108	23864263	2157673861
23881	10:59:21.135	00:00:23.880	1433	480,2351	310,3861	0,6082193	0,4902595	386,2695	2,965762	0	554,1694	223,1253	0,4620136	0,4803664	392,1157	3,159267	0	37	517	267						Untertest3.avi	0	880	547	72	111	465	157	183	0	Content		445	156	23880887	2157690485
23898	10:59:21.152	00:00:23.897	1434	492,5648	226,7878	0,6034206	0,4908101	404,4041	3,039516	0	478,5967	232,8625	0,4532938	0,4805876	392,1158	3,386072	0	37	486	230						Untertest3.avi	0	880	547	72	111	465	157	183	0	Content		414	119	23897639	2157707237
23914	10:59:21.168	00:00:23.914	1435	554,0283	255,7689	0,608548	0,4902889	387,6821	2,979466	0	573,3942	179,157	0,4545785	0,4805802	392,1158	3,317185	0	37	564	217						Untertest3.avi	0	880	547	72	111	465	157	183	0	Content		492	106	23914263	2157723861
23931	10:59:21.185	00:00:23.930	1436	555,4706	298,9661	0,6085967	0,489603	388,7505	3,046197	0	455,8039	239,8057	0,4565256	0,4803218	382,5238	3,223049	0	37	506	269						Untertest3.avi	0	880	547	72	111	465	157	183	0	Content		434	158	23930890	2157740488
23948	10:59:21.202	00:00:23.947	1437	561,0467	282,8352	0,6086282	0,4895855	388,6966	3,036549	0	489,5953	246,9682	0,457233	0,4804492	380,5538	3,193514	0	37	525	265						Untertest3.avi	0	880	547	72	111	465	157	183	0	Content		453	154	23947637	2157757235
23964	10:59:21.218	00:00:23.964	1438	504,4991	289,8915	0,6076641	0,4897566	385,8139	2,990642	0	446,4157	262,1817	0,4573504	0,4806527	380,5538	3,288867	0	37	475	276						Untertest3.avi	0	880	547	72	111	465	157	183	0	Content		403	165	23964257	2157773855
23981	10:59:21.235	00:00:23.980	1439	556,7196	297,6975	0,6091344	0,4895839	388,403	3,030041	0	541,1686	273,0822	0,4581473	0,4800113	380,5538	3,109843	0	37	549	285						Untertest3.avi	0	880	547	72	111	465	157	183	0	Content		477	174	23980880	2157790478
23998	10:59:21.252	00:00:23.997	1440	565,2861	274,4284	0,6095675	0,4894238	388,4114	2,96332	0	587,2591	244,6797	0,4596814	0,4803651	380,5538	3,194985	0	37	576	260						Untertest3.avi	0	880	547	72	111	465	157	183	0	Content		504	149	23997507	2157807105
24014	10:59:21.268	00:00:24.014	1441	517,9075	282,0715	0,6089457	0,4895545	385,7662	2,951281	0	414,687	258,1089	0,4578968	0,4799381	380,5538	3,270573	0	37	466	270						Untertest3.avi	0	880	547	72	111	465	157	183	0	Content		394	159	24014255	2157823853
24031	10:59:21.285	00:00:24.030	1442	549,2669	280,8256	0,6094857	0,4887656	385,7603	3,018559	0	548,3194	275,1197	0,4600451	0,4792794	380,5538	3,044943	0	37	549	278						Untertest3.avi	0	880	547	72	111	465	157	183	0	Content		477	167	24030881	2157840479
24048	10:59:21.302	00:00:24.047	1443	571,4821	278,0247	0,6113559	0,4893723	388,3084	2,978732	0	-1024	-768	-1	-1	-1	-1	4	37	571	278						Untertest3.avi	0	880	547	72	111	465	157	183	0	Content		499	167	24047507	2157857105
24064	10:59:21.318	00:00:24.064	1444	585,0764	243,0557	0,612296	0,4898286	388,1102	2,91125	0	-1024	-768	-1	-1	-1	-1	4	38	585	243						Untertest3.avi	0	880	547	72	111	449	59	100	0	Content		513	132	24064128	2157873726
24081	10:59:21.335	00:00:24.080	1445	525,3478	265,9278	0,6121901	0,4900326	385,9066	2,895899	0	514,1251	34,46464	0,4421939	0,4797477	438,1522	3,521929	0	38	520	150						Untertest3.avi	0	880	547	72	111	449	59	100	0	Content		448	39	24080881	2157890479
24098	10:59:21.352	00:00:24.097	1446	505,0657	262,4708	0,6127756	0,4898231	385,5527	2,880881	0	537,3734	94,74469	0,4462659	0,479721	428,7386	3,352251	0	38	521	179						Untertest3.avi	0	880	547	72	111	449	59	100	0	Content		449	68	24097507	2157907105
24114	10:59:21.368	00:00:24.114	1447	-1024	-768	-1	-1	-1	-1	4	465,6315	157,5275	0,4504522	0,4790801	415,3485	3,172612	0	38	466	158						Untertest3.avi	0	880	547	72	111	449	59	100	0	Content		394	47	24114052	2157923650
24131	10:59:21.385	00:00:24.130	1448	568,1501	246,7292	0,6198539	0,4890122	399,631	3,166055	0	448,4058	93,43079	0,481496	0,4780313	441,4386	3,352906	0	38	508	170						Untertest3.avi	0	880	547	72	111	449	59	100	0	Content		436	59	24130799	2157940397
24147	10:59:21.401	00:00:24.147	1449	565,6642	151,5574	0,6048656	0,4896713	429,4336	2,999372	0	-1024	-768	-1	-1	-1	-1	4	38	566	152						Untertest3.avi	0	880	547	72	111	449	59	100	0	Content		494	41	24147424	2157957022
24164	10:59:21.418	00:00:24.164	1450	579,2562	213,9911	0,6124734	0,4897421	400,2491	2,851521	0	-1024	-768	-1	-1	-1	-1	4	39	579	214						Untertest3.avi	0	880	547	72	111	499	119	167	0	Content		507	103	24164047	2157973645
24181	10:59:21.435	00:00:24.180	1451	571,2348	255,0137	0,6205285	0,4878834	400,2454	3,108536	0	-1024	-768	-1	-1	-1	-1	4	39	571	255						Untertest3.avi	0	880	547	72	111	499	119	167	0	Content		499	144	24180669	2157990267
24197	10:59:21.451	00:00:24.197	1452	590,2668	235,7191	0,6124246	0,488886	400,2491	2,814989	0	-1024	-768	-1	-1	-1	-1	4	39	590	236						Untertest3.avi	0	880	547	72	111	499	119	167	0	Content		518	125	24197416	2158007014
24214	10:59:21.468	00:00:24.214	1453	585,598	248,4484	0,6200587	0,4873423	400,2453	3,167986	0	-1024	-768	-1	-1	-1	-1	4	39	586	248						Untertest3.avi	0	880	547	72	111	499	119	167	0	Content		514	137	24214039	2158023637
24231	10:59:21.485	00:00:24.230	1454	477,3015	479,3137	0,6168804	0,4875589	417,4977	2,666392	0	-1024	-768	-1	-1	-1	-1	4	39	477	479						Untertest3.avi	0	880	547	72	111	499	119	167	0	Content		405	368	24230662	2158040260
24247	10:59:21.501	00:00:24.247	1455	-1024	-768	-1	-1	-1	-1	4	-1024	-768	-1	-1	-1	-1	4	39	0	0						Untertest3.avi	0	880	547	72	111	499	119	167	0	Content		-72	-111	24247288	2158056886
24264	10:59:21.518	00:00:24.264	1456	610,0209	182,1243	0,6257955	0,4860952	417,497	3,120758	0	-1024	-768	-1	-1	-1	-1	4	39	610	182						Untertest3.avi	0	880	547	72	111	499	119	167	0	Content		538	71	24264034	2158073632
24281	10:59:21.535	00:00:24.280	1457	-1024	-768	-1	-1	-1	-1	4	-1024	-768	-1	-1	-1	-1	4	39	0	0						Untertest3.avi	0	880	547	72	111	499	119	167	0	Content		-72	-111	24280656	2158090254
24297	10:59:21.551	00:00:24.297	1458	563,8408	219,6796	0,6172495	0,4856845	398,6235	2,955242	0	-1024	-768	-1	-1	-1	-1	4	39	564	220						Untertest3.avi	0	880	547	72	111	499	119	167	0	Content		492	109	24297279	2158106877
24314	10:59:21.568	00:00:24.313	1459	-16,74743	190,2574	0,6019924	0,486965	398,6285	2,925073	0	-1024	-768	-1	-1	-1	-1	4	39	-17	190						Untertest3.avi	0	880	547	72	111	499	119	167	0	Content		-89	79	24313903	2158123501
24331	10:59:21.585	00:00:24.330	1460	568,4929	230,1691	0,618983	0,4855878	404,3085	3,065016	0	-1024	-768	-1	-1	-1	-1	4	40	568	230						Untertest3.avi	0	880	547	72	111	631	420	100	0	Content		496	119	24330651	2158140249
24347	10:59:21.601	00:00:24.347	1461	864,5861	861,5021	0,6185505	0,4856291	404,313	1,299242	0	-1024	-768	-1	-1	-1	-1	4	40	865	862						Untertest3.avi	0	880	547	72	111	631	420	100	0	Content		793	751	24347271	2158156869
24364	10:59:21.618	00:00:24.363	1462	-1024	-768	-1	-1	-1	-1	4	-1024	-768	-1	-1	-1	-1	4	40	0	0						Untertest3.avi	0	880	547	72	111	631	420	100	0	Content		-72	-111	24363895	2158173493
24381	10:59:21.635	00:00:24.380	1463	703,1376	530,5555	0,6137751	0,4853757	404,313	2,227407	0	-1024	-768	-1	-1	-1	-1	4	40	703	531						Untertest3.avi	0	880	547	72	111	631	420	100	0	Content		631	420	24380517	2158190115
24397	10:59:21.651	00:00:24.397	1464	-1024	-768	-1	-1	-1	-1	4	-1024	-768	-1	-1	-1	-1	4	40	0	0						Untertest3.avi	0	880	547	72	111	631	420	100	0	Content		-72	-111	24397267	2158206865
24414	10:59:21.668	00:00:24.413	1465	606,2065	228,7169	0,6086689	0,4843678	404,313	3,009916	0	-1024	-768	-1	-1	-1	-1	4	40	606	229						Untertest3.avi	0	880	547	72	111	631	420	100	0	Content		534	118	24413890	2158223488
24431	10:59:21.685	00:00:24.430	1466	-1024	-768	-1	-1	-1	-1	4	-1024	-768	-1	-1	-1	-1	4	41	0	0						Untertest3.avi	0	880	547	72	111	486	118	267	0	Content		-72	-111	24430547	2158240145
24447	10:59:21.701	00:00:24.447	1467	-1024	-768	-1	-1	-1	-1	4	-1024	-768	-1	-1	-1	-1	4	41	0	0						Untertest3.avi	0	880	547	72	111	486	118	267	0	Content		-72	-111	24447215	2158256813
24464	10:59:21.718	00:00:24.463	1468	560,4477	274,0262	0,6109416	0,4804184	390,2757	2,954569	0	-1024	-768	-1	-1	-1	-1	4	41	560	274						Untertest3.avi	0	880	547	72	111	486	118	267	0	Content		488	163	24463839	2158273437
24481	10:59:21.735	00:00:24.480	1469	558,3096	252,973	0,6110203	0,4800527	387,1616	2,95927	0	-1024	-768	-1	-1	-1	-1	4	41	558	253						Untertest3.avi	0	880	547	72	111	486	118	267	0	Content		486	142	24480588	2158290186
24497	10:59:21.751	00:00:24.497	1470	526,5709	1,913622	0,5923494	0,479245	459,5128	3,521206	0	-1024	-768	-1	-1	-1	-1	4	41	527	2						Untertest3.avi	0	880	547	72	111	486	118	267	0	Content		455	-109	24497211	2158306809
24514	10:59:21.768	00:00:24.513	1471	586,9181	208,1688	0,6054849	0,4789308	402,9257	3,003156	0	-1024	-768	-1	-1	-1	-1	4	41	587	208						Untertest3.avi	0	880	547	72	111	486	118	267	0	Content		515	97	24513836	2158323434
24530	10:59:21.784	00:00:24.530	1472	556,6441	250,3184	0,6076224	0,4783816	389,7494	2,990374	0	-1024	-768	-1	-1	-1	-1	4	41	557	250						Untertest3.avi	0	880	547	72	111	486	118	267	0	Content		485	139	24530460	2158340058
24547	10:59:21.801	00:00:24.547	1473	-1024	-768	-1	-1	-1	-1	4	-1024	-768	-1	-1	-1	-1	4	41	0	0						Untertest3.avi	0	880	547	72	111	486	118	267	0	Content		-72	-111	24547208	2158356806
24564	10:59:21.818	00:00:24.563	1474	-1024	-768	-1	-1	-1	-1	4	-1024	-768	-1	-1	-1	-1	4	41	0	0						Untertest3.avi	0	880	547	72	111	486	118	267	0	Content		-72	-111	24563827	2158373425
24580	10:59:21.834	00:00:24.580	1475	-1024	-768	-1	-1	-1	-1	4	-1024	-768	-1	-1	-1	-1	4	41	0	0						Untertest3.avi	0	880	547	72	111	486	118	267	0	Content		-72	-111	24580494	2158390092
24597	10:59:21.851	00:00:24.597	1476	-1024	-768	-1	-1	-1	-1	4	-1024	-768	-1	-1	-1	-1	4	41	0	0						Untertest3.avi	0	880	547	72	111	486	118	267	0	Content		-72	-111	24597079	2158406677
24614	10:59:21.868	00:00:24.613	1477	-1024	-768	-1	-1	-1	-1	4	-1024	-768	-1	-1	-1	-1	4	41	0	0						Untertest3.avi	0	880	547	72	111	486	118	267	0	Content		-72	-111	24613761	2158423359
24630	10:59:21.884	00:00:24.630	1478	-1024	-768	-1	-1	-1	-1	4	-1024	-768	-1	-1	-1	-1	4	41	0	0						Untertest3.avi	0	880	547	72	111	486	118	267	0	Content		-72	-111	24630428	2158440026
24647	10:59:21.901	00:00:24.647	1479	570,8644	216,9745	0,6046827	0,4772566	390,7634	3,044549	0	446,3109	157,5135	0,4486516	0,4636824	395,0276	3,231529	0	41	509	187						Untertest3.avi	0	880	547	72	111	486	118	267	0	Content		437	76	24647079	2158456677
24664	10:59:21.918	00:00:24.663	1480	556,587	224,041	0,6044322	0,4770074	390,8001	2,974317	0	573,4604	154,6483	0,4506111	0,4638934	395,0277	3,395862	0	41	565	189						Untertest3.avi	0	880	547	72	111	486	118	267	0	Content		493	78	24663826	2158473424
24680	10:59:21.934	00:00:24.680	1481	572,2053	231,9486	0,6044582	0,4772095	390,8001	2,93125	0	-1024	-768	-1	-1	-1	-1	4	41	572	232						Untertest3.avi	0	880	547	72	111	486	118	267	0	Content		500	121	24680454	2158490052
24697	10:59:21.951	00:00:24.697	1482	542,7355	192,919	0,6041975	0,4765542	390,4939	3,00273	0	415,3937	116,3717	0,4560118	0,4628821	395,0276	3,063635	0	42	479	155						Untertest3.avi	0	880	547	72	111	457	14	350	0	Content		407	44	24697079	2158506677
24714	10:59:21.968	00:00:24.713	1483	560,3016	233,2485	0,6068286	0,4769704	380,9411	2,883604	0	-169,8304	-8,829969	0,449332	0,4624523	395,0276	3,246326	0	42	195	112						Untertest3.avi	0	880	547	72	111	457	14	350	0	Content		123	1	24713706	2158523304
24730	10:59:21.984	00:00:24.730	1484	585,1301	142,8411	0,6010833	0,4769025	404,2343	3,204523	0	517,3552	161,1199	0,4539292	0,4629863	385,5248	3,048862	0	42	551	152						Untertest3.avi	0	880	547	72	111	457	14	350	0	Content		479	41	24730449	2158540047
24747	10:59:22.001	00:00:24.747	1485	581,978	129,0213	0,6010485	0,4776262	404,5437	3,154257	0	-1024	-768	-1	-1	-1	-1	4	42	582	129						Untertest3.avi	0	880	547	72	111	457	14	350	0	Content		510	18	24747075	2158556673
24764	10:59:22.018	00:00:24.763	1486	-1024	-768	-1	-1	-1	-1	4	545,8614	121,8387	0,4414214	0,4618295	421,5137	3,420654	0	42	546	122						Untertest3.avi	0	880	547	72	111	457	14	350	0	Content		474	11	24763702	2158573300
24780	10:59:22.034	00:00:24.780	1487	-52,87403	45,09645	0,5930368	0,4781299	404,5437	3,275478	0	490,1869	191,5256	0,453748	0,463248	386,9612	3,062775	0	42	219	118						Untertest3.avi	0	880	547	72	111	457	14	350	0	Content		147	7	24780325	2158589923
24797	10:59:22.051	00:00:24.797	1488	-1024	-768	-1	-1	-1	-1	4	-1024	-768	-1	-1	-1	-1	4	42	0	0						Untertest3.avi	0	880	547	72	111	457	14	350	0	Content		-72	-111	24797005	2158606603
24814	10:59:22.068	00:00:24.813	1489	-1024	-768	-1	-1	-1	-1	4	-1024	-768	-1	-1	-1	-1	4	42	0	0						Untertest3.avi	0	880	547	72	111	457	14	350	0	Content		-72	-111	24813673	2158623271
24830	10:59:22.084	00:00:24.830	1490	569,4507	161,1662	0,6078232	0,4766718	402,0816	3,038035	0	498,6626	126,3173	0,4578445	0,4630681	399,5137	3,049662	0	42	534	144						Untertest3.avi	0	880	547	72	111	457	14	350	0	Content		462	33	24830322	2158639920
24847	10:59:22.101	00:00:24.846	1491	551,642	161,4453	0,6079645	0,4766165	403,5907	3,072842	0	496,1051	158,0389	0,4552768	0,4627991	391,8549	2,990895	0	42	524	160						Untertest3.avi	0	880	547	72	111	457	14	350	0	Content		452	49	24846989	2158656587
24864	10:59:22.118	00:00:24.863	1492	576,8677	155,791	0,600227	0,4774533	404,1391	3,129483	0	-1024	-768	-1	-1	-1	-1	4	42	577	156						Untertest3.avi	0	880	547	72	111	457	14	350	0	Content		505	45	24863614	2158673212
24880	10:59:22.134	00:00:24.880	1493	-1024	-768	-1	-1	-1	-1	4	521,1339	97,53445	0,4597132	0,4619527	408,1238	3,157105	0	42	521	98						Untertest3.avi	0	880	547	72	111	457	14	350	0	Content		449	-13	24880240	2158689838
24897	10:59:22.151	00:00:24.896	1494	-1024	-768	-1	-1	-1	-1	4	-1024	-768	-1	-1	-1	-1	4	42	0	0						Untertest3.avi	0	880	547	72	111	457	14	350	0	Content		-72	-111	24896862	2158706460
24914	10:59:22.168	00:00:24.913	1495	553,8367	159,1286	0,6064275	0,475444	403,2733	3,049214	0	456,1914	-1,7505	0,4648072	0,4614727	431,224	3,210063	0	42	505	79						Untertest3.avi	0	880	547	72	111	457	14	350	0	Content		433	-32	24913611	2158723209
24930	10:59:22.184	00:00:24.930	1496	546,7371	149,0218	0,6061687	0,4752822	403,6527	2,996235	0	-1024	-768	-1	-1	-1	-1	4	42	547	149						Untertest3.avi	0	880	547	72	111	457	14	350	0	Content		475	38	24930236	2158739834
24947	10:59:22.201	00:00:24.946	1497	-1024	-768	-1	-1	-1	-1	4	-1024	-768	-1	-1	-1	-1	4	42	0	0						Untertest3.avi	0	880	547	72	111	457	14	350	0	Content		-72	-111	24946856	2158756454
24963	10:59:22.217	00:00:24.963	1498	-1024	-768	-1	-1	-1	-1	4	-1024	-768	-1	-1	-1	-1	4	42	0	0						Untertest3.avi	0	880	547	72	111	457	14	350	0	Content		-72	-111	24963479	2158773077
24980	10:59:22.234	00:00:24.980	1499	-1024	-768	-1	-1	-1	-1	4	-1024	-768	-1	-1	-1	-1	4	42	0	0						Untertest3.avi	0	880	547	72	111	457	14	350	0	Content		-72	-111	24980166	2158789764
24997	10:59:22.251	00:00:24.996	1500	-1024	-768	-1	-1	-1	-1	4	-1024	-768	-1	-1	-1	-1	4	42	0	0						Untertest3.avi	0	880	547	72	111	457	14	350	0	Content		-72	-111	24996833	2158806431
25013	10:59:22.267	00:00:25.013	1501	-1024	-768	-1	-1	-1	-1	4	547,3212	107,5773	0,4323256	0,4652976	438,7599	3,511173	0	42	547	108						Untertest3.avi	0	880	547	72	111	457	14	350	0	Content		475	-3	25013486	2158823084
25030	10:59:22.284	00:00:25.030	1502	-1024	-768	-1	-1	-1	-1	4	-1024	-768	-1	-1	-1	-1	4	42	0	0						Untertest3.avi	0	880	547	72	111	457	14	350	0	Content		-72	-111	25030102	2158839700
25047	10:59:22.301	00:00:25.046	1503	585,6398	307,7126	0,5963713	0,4811102	405,752	2,933336	0	434,9955	307,5804	0,4456203	0,4657698	394,0564	3,224362	0	43	510	308						Untertest3.avi	0	880	547	72	111	524	197	167	0	Content		438	197	25046851	2158856449
25063	10:59:22.317	00:00:25.063	1504	-1024	-768	-1	-1	-1	-1	4	-1024	-768	-1	-1	-1	-1	4	43	0	0						Untertest3.avi	0	880	547	72	111	524	197	167	0	Content		-72	-111	25063486	2158873084
25080	10:59:22.334	00:00:25.080	1505	-1024	-768	-1	-1	-1	-1	4	-1024	-768	-1	-1	-1	-1	4	43	0	0						Untertest3.avi	0	880	547	72	111	524	197	167	0	Content		-72	-111	25080167	2158889765
25097	10:59:22.351	00:00:25.096	1506	-1024	-768	-1	-1	-1	-1	4	-1024	-768	-1	-1	-1	-1	4	43	0	0						Untertest3.avi	0	880	547	72	111	524	197	167	0	Content		-72	-111	25096835	2158906433
25113	10:59:22.367	00:00:25.113	1507	-1024	-768	-1	-1	-1	-1	4	-1024	-768	-1	-1	-1	-1	4	43	0	0						Untertest3.avi	0	880	547	72	111	524	197	167	0	Content		-72	-111	25113467	2158923065
25130	10:59:22.384	00:00:25.130	1508	-1024	-768	-1	-1	-1	-1	4	-1024	-768	-1	-1	-1	-1	4	43	0	0						Untertest3.avi	0	880	547	72	111	524	197	167	0	Content		-72	-111	25130134	2158939732
25147	10:59:22.401	00:00:25.146	1509	575,7455	325,5944	0,6053361	0,4845537	406,7363	2,834599	0	-1024	-768	-1	-1	-1	-1	4	43	576	326						Untertest3.avi	0	880	547	72	111	524	197	167	0	Content		504	215	25146724	2158956322
25163	10:59:22.417	00:00:25.163	1510	597,3708	336,7262	0,5965956	0,4869107	406,742	2,788795	0	691,1524	158,2282	0,4267825	0,4720813	460,8492	3,77229	0	43	644	247						Untertest3.avi	0	880	547	72	111	524	197	167	0	Content		572	136	25163472	2158973070
25180	10:59:22.434	00:00:25.180	1511	582,3307	350,4809	0,6061589	0,4862764	406,7365	2,861584	0	646,7758	165,7209	0,4725459	0,4718867	460,8492	3,476046	0	43	615	258						Untertest3.avi	0	880	547	72	111	524	197	167	0	Content		543	147	25180096	2158989694
25197	10:59:22.451	00:00:25.196	1512	596,4708	343,6166	0,5974893	0,4880885	406,742	2,758878	0	-1024	-768	-1	-1	-1	-1	4	43	596	344						Untertest3.avi	0	880	547	72	111	524	197	167	0	Content		524	233	25196721	2159006319
25213	10:59:22.467	00:00:25.213	1513	-1024	-768	-1	-1	-1	-1	4	-1024	-768	-1	-1	-1	-1	4	44	0	0						Untertest3.avi	0	880	547	72	111	453	273	683	0	Content		-72	-111	25213378	2159022976
25230	10:59:22.484	00:00:25.230	1514	-1024	-768	-1	-1	-1	-1	4	-1024	-768	-1	-1	-1	-1	4	44	0	0						Untertest3.avi	0	880	547	72	111	453	273	683	0	Content		-72	-111	25230046	2159039644
25247	10:59:22.501	00:00:25.246	1515	552,6517	414,0109	0,6025093	0,4888382	393,2883	2,855674	0	478,3844	374,2678	0,4522502	0,4743397	384,1663	2,902213	0	44	516	394						Untertest3.avi	0	880	547	72	111	453	273	683	0	Content		444	283	25246672	2159056270
25263	10:59:22.517	00:00:25.263	1516	573,5801	388,6892	0,6029798	0,4890733	393,4202	2,748515	0	471,164	381,7164	0,4528402	0,4741844	384,4574	2,957196	0	44	522	385						Untertest3.avi	0	880	547	72	111	453	273	683	0	Content		450	274	25263423	2159073021
25280	10:59:22.534	00:00:25.280	1517	582,0597	379,7313	0,60338	0,4891808	393,4849	2,693825	0	536,3425	372,6593	0,4541659	0,4742154	387,1364	2,958308	0	44	559	376						Untertest3.avi	0	880	547	72	111	453	273	683	0	Content		487	265	25280046	2159089644
25297	10:59:22.551	00:00:25.296	1518	555,5694	380,0922	0,6034911	0,4890515	393,4745	2,711765	0	549,4742	380,3702	0,4545318	0,4740051	387,3079	2,939194	0	44	553	380						Untertest3.avi	0	880	547	72	111	453	273	683	0	Content		481	269	25296672	2159106270
25313	10:59:22.567	00:00:25.313	1519	574,135	375,4799	0,6037461	0,4888128	393,6736	2,667132	0	550,1758	366,5188	0,4547291	0,4735981	387,025	2,890821	0	44	562	371						Untertest3.avi	0	880	547	72	111	453	273	683	0	Content		490	260	25313419	2159123017
25330	10:59:22.584	00:00:25.330	1520	568,6553	376,1219	0,6036794	0,4882022	394,003	2,704388	0	534,6162	388,0136	0,4547494	0,4728154	387,025	2,822753	0	44	552	382						Untertest3.avi	0	880	547	72	111	453	273	683	0	Content		480	271	25330045	2159139643
25347	10:59:22.601	00:00:25.346	1521	558,5388	387,822	0,6036694	0,4876187	394,1099	2,723092	0	538,2562	379,4459	0,4544458	0,47206	387,025	2,774287	0	44	548	384						Untertest3.avi	0	880	547	72	111	453	273	683	0	Content		476	273	25346669	2159156267
25363	10:59:22.617	00:00:25.363	1522	551,4854	378,0293	0,6033493	0,4869397	393,8566	2,635301	0	534,0656	369,5595	0,4543979	0,4717999	387,7496	2,832513	0	44	543	374						Untertest3.avi	0	880	547	72	111	453	273	683	0	Content		471	263	25363292	2159172890
25380	10:59:22.634	00:00:25.380	1523	499,7972	386,861	0,6020468	0,4863281	391,6694	2,615647	0	469,6098	378,4214	0,4532589	0,4711036	385,0356	2,85671	0	44	485	383						Untertest3.avi	0	880	547	72	111	453	273	683	0	Content		413	272	25380040	2159189638
25397	10:59:22.651	00:00:25.396	1524	558,5072	382,8842	0,6027166	0,4856576	394,3434	2,70876	0	478,5533	393,0328	0,4529398	0,4701627	385,3114	2,82001	0	44	519	388						Untertest3.avi	0	880	547	72	111	453	273	683	0	Content		447	277	25396667	2159206265
25413	10:59:22.667	00:00:25.413	1525	558,6851	376,7042	0,6023222	0,4852118	394,4088	2,651852	0	548,4804	385,8278	0,4543869	0,4699981	385,3115	2,874628	0	44	554	381						Untertest3.avi	0	880	547	72	111	453	273	683	0	Content		482	270	25413290	2159222888
25430	10:59:22.684	00:00:25.429	1526	549,6983	375,8094	0,6017554	0,4847174	394,6219	2,670778	0	492,1104	367,2036	0,4520804	0,4693209	385,4692	2,826737	0	44	521	372						Untertest3.avi	0	880	547	72	111	453	273	683	0	Content		449	261	25429916	2159239514
25447	10:59:22.701	00:00:25.446	1527	571,4459	375,3858	0,6012779	0,4839672	394,6592	2,651033	0	483,3321	388,9784	0,4514125	0,4687032	385,3827	2,821022	0	44	527	382						Untertest3.avi	0	880	547	72	111	453	273	683	0	Content		455	271	25446663	2159256261
25463	10:59:22.717	00:00:25.463	1528	568,3387	371,8587	0,6008524	0,4836704	394,6417	2,648206	0	474,8489	383,2223	0,4509211	0,468464	385,549	2,807529	0	44	522	378						Untertest3.avi	0	880	547	72	111	453	273	683	0	Content		450	267	25463288	2159272886
25480	10:59:22.734	00:00:25.479	1529	502,0882	380,2234	0,5993174	0,4830069	392,2408	2,624357	0	481,4744	373,3466	0,45057	0,4680589	385,2352	2,797198	0	44	492	377						Untertest3.avi	0	880	547	72	111	453	273	683	0	Content		420	266	25479913	2159289511
25497	10:59:22.751	00:00:25.496	1530	508,4243	397,1631	0,5988669	0,4822254	392,2582	2,647376	0	552,256	381,2551	0,4500856	0,4671866	385,2352	2,728896	0	44	530	389						Untertest3.avi	0	880	547	72	111	453	273	683	0	Content		458	278	25496537	2159306135
25513	10:59:22.767	00:00:25.513	1531	548,8441	377,0518	0,5994877	0,4821022	394,7074	2,596348	0	470,2701	387,8078	0,4495128	0,4672181	385,5657	2,781071	0	44	510	382						Untertest3.avi	0	880	547	72	111	453	273	683	0	Content		438	271	25513285	2159322883
25530	10:59:22.784	00:00:25.529	1532	554,506	390,7021	0,59908	0,4815583	394,7065	2,62826	0	463,9429	386,4517	0,4491356	0,466828	385,5514	2,772378	0	44	509	389						Untertest3.avi	0	880	547	72	111	453	273	683	0	Content		437	278	25529910	2159339508
25547	10:59:22.801	00:00:25.546	1533	558,9654	384,0922	0,5987744	0,481402	394,4704	2,576084	0	540,6185	370,921	0,4497347	0,4668985	388,4495	2,822977	0	44	550	378						Untertest3.avi	0	880	547	72	111	453	273	683	0	Content		478	267	25546536	2159356134
25563	10:59:22.817	00:00:25.563	1534	566,5652	383,9091	0,5986979	0,4817179	394,4284	2,599508	0	475,0677	383,3747	0,4486499	0,4672444	385,6311	2,886889	0	44	521	384						Untertest3.avi	0	880	547	72	111	453	273	683	0	Content		449	273	25563159	2159372757
25580	10:59:22.834	00:00:25.579	1535	569,7632	399,6718	0,5986647	0,4819667	394,3567	2,603858	0	479,662	395,1435	0,4486312	0,4673201	385,6224	2,803095	0	44	525	397						Untertest3.avi	0	880	547	72	111	453	273	683	0	Content		453	286	25579910	2159389508
25597	10:59:22.851	00:00:25.596	1536	564,7119	388,4871	0,5986883	0,4821147	394,3863	2,586231	0	477,1333	389,47	0,4487738	0,4673249	385,2596	2,765269	0	44	521	389						Untertest3.avi	0	880	547	72	111	453	273	683	0	Content		449	278	25596535	2159406133
25613	10:59:22.867	00:00:25.613	1537	551,1976	390,2368	0,5988226	0,4819803	394,2753	2,619898	0	540,3802	373,8921	0,4498179	0,4677179	388,1539	2,837448	0	44	546	382						Untertest3.avi	0	880	547	72	111	453	273	683	0	Content		474	271	25613161	2159422759
25630	10:59:22.884	00:00:25.629	1538	549,4176	399,1733	0,5992119	0,4819118	394,3035	2,641528	0	484,7565	408,1465	0,4492155	0,4672967	385,1665	2,847194	0	44	517	404						Untertest3.avi	0	880	547	72	111	453	273	683	0	Content		445	293	25629783	2159439381
25647	10:59:22.901	00:00:25.646	1539	567,2482	392,4424	0,5994189	0,4815898	393,9863	2,606505	0	529,0309	378,2471	0,4503393	0,4671549	388,1454	2,828576	0	44	548	385						Untertest3.avi	0	880	547	72	111	453	273	683	0	Content		476	274	25646534	2159456132
25663	10:59:22.917	00:00:25.663	1540	571,3248	399,4344	0,5998102	0,4811658	393,8811	2,644742	0	552,0872	388,7114	0,450738	0,4668845	388,0959	2,851179	0	44	562	394						Untertest3.avi	0	880	547	72	111	453	273	683	0	Content		490	283	25663158	2159472756
25680	10:59:22.934	00:00:25.679	1541	561,947	414,1166	0,6002002	0,4807847	394,1941	2,686537	0	488,3185	389,2442	0,4503091	0,4666848	385,4628	2,809349	0	44	525	402						Untertest3.avi	0	880	547	72	111	453	273	683	0	Content		453	291	25679782	2159489380
25696	10:59:22.950	00:00:25.696	1542	563,2048	401,8182	0,6006257	0,4805557	394,1707	2,74981	0	432,2595	380,5978	0,4499073	0,4665422	387,864	2,849889	0	44	498	391						Untertest3.avi	0	880	547	72	111	453	273	683	0	Content		426	280	25696405	2159506003
25713	10:59:22.967	00:00:25.713	1543	563,9803	421,5579	0,6010538	0,480038	394,1121	2,720947	0	506,1875	375,5403	0,4513621	0,4665782	386,007	2,848314	0	44	535	399						Untertest3.avi	0	880	547	72	111	453	273	683	0	Content		463	288	25713170	2159522768
25730	10:59:22.984	00:00:25.729	1544	556,8299	404,3705	0,6014963	0,4799491	394,0921	2,73875	0	475,2311	390,5558	0,451495	0,46612	385,0626	2,802702	0	44	516	397						Untertest3.avi	0	880	547	72	111	453	273	683	0	Content		444	286	25729780	2159539378
25746	10:59:23.000	00:00:25.746	1545	559,044	411,579	0,6019074	0,4797031	394,0695	2,652289	0	538,7739	377,4819	0,452916	0,4661255	388,0725	2,795835	0	44	549	395						Untertest3.avi	0	880	547	72	111	453	273	683	0	Content		477	284	25746407	2159556005
25763	10:59:23.017	00:00:25.763	1546	561,0949	389,4517	0,6023506	0,479453	394,2398	2,694899	0	440,8384	362,1171	0,4513145	0,4658408	388,0726	2,985488	0	44	501	376						Untertest3.avi	0	880	547	72	111	453	273	683	0	Content		429	265	25763033	2159572631
25780	10:59:23.034	00:00:25.779	1547	513,521	407,2324	0,601642	0,4787512	391,7621	2,662371	0	489,0911	394,2271	0,4527498	0,4648847	385,1364	2,840761	0	44	501	401						Untertest3.avi	0	880	547	72	111	453	273	683	0	Content		429	290	25779779	2159589377
25796	10:59:23.050	00:00:25.796	1548	569,041	393,4212	0,6027772	0,4779402	394,1931	2,679504	0	554,2953	364,8088	0,4538054	0,4644625	388,0834	2,910922	0	44	562	379						Untertest3.avi	0	880	547	72	111	453	273	683	0	Content		490	268	25796405	2159606003
25813	10:59:23.067	00:00:25.813	1549	560,8845	406,1192	0,6028212	0,4771414	394,3169	2,73241	0	548,736	383,328	0,4539064	0,4637931	388,0834	3,002375	0	44	555	395						Untertest3.avi	0	880	547	72	111	453	273	683	0	Content		483	284	25813029	2159622627
25830	10:59:23.084	00:00:25.829	1550	566,575	405,082	0,6027854	0,4760659	394,338	2,711121	0	554,0611	392,5479	0,4538836	0,4629182	388,0834	3,065905	0	44	560	399						Untertest3.avi	0	880	547	72	111	453	273	683	0	Content		488	288	25829652	2159639250
25846	10:59:23.100	00:00:25.846	1551	567,6526	389,8242	0,6026518	0,4752348	394,7397	2,716102	0	493,6788	402,8882	0,452928	0,4616271	385,6378	2,895213	0	44	531	396						Untertest3.avi	0	880	547	72	111	453	273	683	0	Content		459	285	25846401	2159655999
25863	10:59:23.117	00:00:25.863	1552	556,6728	400,5041	0,6023793	0,4743999	394,5331	2,789085	0	432,8109	381,6453	0,4517463	0,4609852	388,1322	2,892828	0	44	495	391						Untertest3.avi	0	880	547	72	111	453	273	683	0	Content		423	280	25863025	2159672623
25880	10:59:23.134	00:00:25.879	1553	556,3957	375,2483	0,6020849	0,472607	394,9687	2,747996	0	480,8604	361,571	0,4523448	0,4591977	386,0548	2,923121	0	44	519	368						Untertest3.avi	0	880	547	72	111	453	273	683	0	Content		447	257	25879651	2159689249
25896	10:59:23.150	00:00:25.896	1554	556,1083	314,1745	0,6015826	0,4702471	395,371	2,800309	0	422,3723	291,3532	0,4520312	0,4573417	386,0549	2,967872	0	45	489	303						Untertest3.avi	0	880	547	72	111	470	161	133	0	Content		417	192	25896274	2159705872
25913	10:59:23.167	00:00:25.913	1555	551,8474	290,6967	0,6011378	0,4685616	395,4794	2,705807	0	531,9346	273,031	0,4523341	0,4559088	389,8247	2,979691	0	45	542	282						Untertest3.avi	0	880	547	72	111	470	161	133	0	Content		470	171	25913023	2159722621
25930	10:59:23.184	00:00:25.929	1556	555,0278	273,5259	0,6007479	0,468021	395,6092	2,769422	0	534,9968	267,0229	0,451863	0,455058	389,9493	2,964037	0	45	545	270						Untertest3.avi	0	880	547	72	111	470	161	133	0	Content		473	159	25929648	2159739246
25946	10:59:23.200	00:00:25.946	1557	556,0474	274,1433	0,6002983	0,4670273	395,5751	2,778448	0	538,6895	260,6478	0,4516383	0,4541804	389,4113	2,952807	0	45	547	267						Untertest3.avi	0	880	547	72	111	470	161	133	0	Content		475	156	25946275	2159755873
25963	10:59:23.217	00:00:25.962	1558	561,8459	285,5587	0,5999075	0,4661184	395,579	2,768437	0	498,8405	254,9913	0,4503691	0,4535701	391,8013	3,030356	0	45	530	270						Untertest3.avi	0	880	547	72	111	470	161	133	0	Content		458	159	25962897	2159772495
25980	10:59:23.234	00:00:25.979	1559	511,4724	269,644	0,5985935	0,4657804	393,5077	2,811842	0	541,3994	280,3873	0,4507445	0,4529448	389,4338	3,031365	0	45	526	275						Untertest3.avi	0	880	547	72	111	470	161	133	0	Content		454	164	25979651	2159789249
25996	10:59:23.250	00:00:25.996	1560	557,3065	282,5031	0,5992866	0,464909	395,7597	2,773125	0	526,1163	279,6815	0,4501502	0,4524697	390,0039	3,086225	0	45	542	281						Untertest3.avi	0	880	547	72	111	470	161	133	0	Content		470	170	25996271	2159805869
26013	10:59:23.267	00:00:26.012	1561	561,0378	272,1895	0,5988877	0,4644474	395,8062	2,838249	0	536,8817	268,0863	0,4498882	0,4519747	390,4615	3,084243	0	45	549	270						Untertest3.avi	0	880	547	72	111	470	161	133	0	Content		477	159	26012898	2159822496
26030	10:59:23.284	00:00:26.029	1562	506,2659	271,8647	0,5977706	0,4636877	394,6797	2,75323	0	-1024	-768	-1	-1	-1	-1	4	46	506	272						Untertest3.avi	0	880	547	72	111	440	94	283	0	Content		434	161	26029644	2159839242
26046	10:59:23.300	00:00:26.046	1563	672,7196	64,68442	0,5834886	0,463803	462,6158	3,253387	0	493,6389	274,5871	0,4490114	0,4511701	388,2243	3,035663	0	46	583	170						Untertest3.avi	0	880	547	72	111	440	94	283	0	Content		511	59	26046270	2159855868
26063	10:59:23.317	00:00:26.062	1564	554,7267	272,5111	0,5983138	0,4617828	396,2436	2,896888	0	485,0565	261,1708	0,4488126	0,4497557	387,6561	3,060643	0	46	520	267						Untertest3.avi	0	880	547	72	111	440	94	283	0	Content		448	156	26062895	2159872493
26080	10:59:23.334	00:00:26.079	1565	556,8777	216,8099	0,5982603	0,4606019	396,2637	2,916913	0	502,3366	219,722	0,4482266	0,4482317	387,6561	3,036668	0	46	530	218						Untertest3.avi	0	880	547	72	111	440	94	283	0	Content		458	107	26079520	2159889118
26096	10:59:23.350	00:00:26.096	1566	549,2936	222,9441	0,5982317	0,4592653	396,2328	2,890932	0	526,9243	189,7933	0,4495638	0,4471564	390,1124	3,020653	0	46	538	206						Untertest3.avi	0	880	547	72	111	440	94	283	0	Content		466	95	26096276	2159905874
26113	10:59:23.367	00:00:26.112	1567	485,8877	219,1852	0,597207	0,4586106	393,7476	2,877528	0	527,9982	202,7075	0,449517	0,4461117	390,1124	3,022959	0	46	507	211						Untertest3.avi	0	880	547	72	111	440	94	283	0	Content		435	100	26112897	2159922495
26130	10:59:23.384	00:00:26.129	1568	492,9475	226,9644	0,5972216	0,4578398	393,6865	2,908443	0	522,8309	186,4097	0,4490329	0,445457	390,575	3,088858	0	46	508	207						Untertest3.avi	0	880	547	72	111	440	94	283	0	Content		436	96	26129519	2159939117
26146	10:59:23.400	00:00:26.146	1569	541,321	217,3824	0,5980617	0,4570826	395,708	2,971754	0	542,0985	194,0546	0,4491861	0,4438905	390,0278	3,113177	0	46	542	206						Untertest3.avi	0	880	547	72	111	440	94	283	0	Content		470	95	26146159	2159955757
26163	10:59:23.417	00:00:26.162	1570	542,373	222,3839	0,5980501	0,4562441	395,5228	2,957284	0	412,8701	188,1075	0,4471857	0,4422363	389,0669	3,107045	0	46	478	205						Untertest3.avi	0	880	547	72	111	440	94	283	0	Content		406	94	26162892	2159972490
26180	10:59:23.434	00:00:26.179	1571	491,5731	220,0567	0,5969315	0,4553418	392,9664	2,943213	0	503,4919	175,296	0,4485646	0,4405817	390,5074	3,071061	0	46	498	198						Untertest3.avi	0	880	547	72	111	440	94	283	0	Content		426	87	26179520	2159989118
26196	10:59:23.450	00:00:26.196	1572	545,4784	204,1414	0,5977429	0,4544005	395,1113	2,954691	0	528,6526	188,0522	0,4485103	0,4382459	389,4569	3,098142	0	46	537	196						Untertest3.avi	0	880	547	72	111	440	94	283	0	Content		465	85	26196157	2160005755
26213	10:59:23.467	00:00:26.212	1573	548,5994	217,7558	0,5973833	0,4535312	394,6272	2,995914	0	494,8336	198,5296	0,4473532	0,4362971	387,4122	3,125744	0	46	522	208						Untertest3.avi	0	880	547	72	111	440	94	283	0	Content		450	97	26212768	2160022366
26230	10:59:23.484	00:00:26.229	1574	511,7576	135,7357	0,5909952	0,453412	415,8293	3,162933	0	478,3944	188,9819	0,4464634	0,4344554	389,0049	3,046672	0	46	495	162						Untertest3.avi	0	880	547	72	111	440	94	283	0	Content		423	51	26229515	2160039113
26246	10:59:23.500	00:00:26.246	1575	560,4579	194,8336	0,6010168	0,4518522	404,377	3,020676	0	471,4252	-51,03761	0,4641138	0,432135	453,6144	3,508039	0	46	516	72						Untertest3.avi	0	880	547	72	111	440	94	283	0	Content		444	-39	26246156	2160055754
26263	10:59:23.517	00:00:26.262	1576	-1024	-768	-1	-1	-1	-1	4	537,1921	179,2171	0,4469279	0,4310952	390,0375	3,10669	0	46	537	179						Untertest3.avi	0	880	547	72	111	440	94	283	0	Content		465	68	26262768	2160072366
26279	10:59:23.533	00:00:26.279	1577	520,5928	231,6861	0,5994041	0,4510619	382,4762	2,920202	0	466,8108	185,0143	0,4457957	0,4297343	390,3343	3,119234	0	46	494	208						Untertest3.avi	0	880	547	72	111	440	94	283	0	Content		422	97	26279391	2160088989
26296	10:59:23.550	00:00:26.296	1578	533,6115	-64,6416	0,5793864	0,4495383	461,6048	3,619594	0	474,4588	238,3669	0,4449976	0,4267013	390,3343	3,131758	0	46	504	87						Untertest3.avi	0	880	547	72	111	440	94	283	0	Content		432	-24	26296156	2160105754
26313	10:59:23.567	00:00:26.312	1579	577,0465	168,377	0,6026635	0,4475223	408,2241	3,198944	0	438,7694	-5,894225	0,4612685	0,4261884	442,9363	3,510044	0	47	508	81						Untertest3.avi	0	880	547	72	111	196	11	100	0	Content		436	-30	26312764	2160122362
26329	10:59:23.583	00:00:26.329	1580	484,1129	187,4484	0,5980991	0,4469367	393,6896	3,081234	0	366,6661	186,2157	0,4474685	0,4252671	386,261	3,234495	0	47	425	187						Untertest3.avi	0	880	547	72	111	196	11	100	0	Content		353	76	26329390	2160138988
26346	10:59:23.600	00:00:26.346	1581	373,5438	167,9299	0,6011029	0,4464647	393,6897	3,09003	0	290,3056	180,0924	0,4504296	0,4241827	386,6745	3,1822	0	47	332	174						Untertest3.avi	0	880	547	72	111	196	11	100	0	Content		260	63	26346016	2160155614
26363	10:59:23.617	00:00:26.362	1582	209,3304	146,3751	0,6037354	0,4456367	394,654	3,042713	0	198,6109	159,2013	0,4535482	0,4233119	386,6745	3,064442	0	47	204	153						Untertest3.avi	0	880	547	72	111	196	11	100	0	Content		132	42	26362764	2160172362
26379	10:59:23.633	00:00:26.379	1583	-43,63887	62,98286	0,6052575	0,4466429	393,3969	3,177398	0	1,101994	120,2603	0,4567721	0,4234004	387,414	3,221634	0	47	-21	92						Untertest3.avi	0	880	547	72	111	196	11	100	0	Content		-93	-19	26379387	2160188985
26396	10:59:23.650	00:00:26.396	1584	-1024	-768	-1	-1	-1	-1	4	-201,3871	47,03143	0,4592745	0,4248242	388,0645	3,283616	0	47	-201	47						Untertest3.avi	0	880	547	72	111	196	11	100	0	Content		-273	-64	26396011	2160205609
26413	10:59:23.667	00:00:26.412	1585	-1024	-768	-1	-1	-1	-1	4	-1024	-768	-1	-1	-1	-1	4		0	0						Untertest3.avi	0	880	547	72	111				0	Content		-72	-111	26412633	2160222231
26429	10:59:23.683	00:00:26.429	1586	-1024	-768	-1	-1	-1	-1	4	-1024	-768	-1	-1	-1	-1	4		0	0						Untertest3.avi	0	880	547	72	111				0	Content		-72	-111	26429382	2160238980
26446	10:59:23.700	00:00:26.446	1587	-1024	-768	-1	-1	-1	-1	4	-1024	-768	-1	-1	-1	-1	4		0	0						Untertest3.avi	0	880	547	72	111				0	Content		-72	-111	26446007	2160255605
26463	10:59:23.717	00:00:26.462	1588	-1024	-768	-1	-1	-1	-1	4	-1024	-768	-1	-1	-1	-1	4		0	0						Untertest3.avi	0	880	547	72	111				0	Content		-72	-111	26462630	2160272228
26479	10:59:23.733	00:00:26.479	1589	-1024	-768	-1	-1	-1	-1	4	-1024	-768	-1	-1	-1	-1	4		0	0						Untertest3.avi	0	880	547	72	111				0	Content		-72	-111	26479251	2160288849
26496	10:59:23.750	00:00:26.495	1590	-1024	-768	-1	-1	-1	-1	4	-1024	-768	-1	-1	-1	-1	4		0	0						Untertest3.avi	0	880	547	72	111				0	Content		-72	-111	26495999	2160305597
26513	10:59:23.767	00:00:26.512	1591	-1024	-768	-1	-1	-1	-1	4	-1024	-768	-1	-1	-1	-1	4		0	0						Untertest3.avi	0	880	547	72	111				0	Content		-72	-111	26512623	2160322221
26529	10:59:23.783	00:00:26.529	1592	-1024	-768	-1	-1	-1	-1	4	-1024	-768	-1	-1	-1	-1	4		0	0						Untertest3.avi	0	880	547	72	111				0	Content		-72	-111	26529248	2160338846
26546	10:59:23.800	00:00:26.545	1593	-1024	-768	-1	-1	-1	-1	4	-1024	-768	-1	-1	-1	-1	4		0	0						Untertest3.avi	0	880	547	72	111				0	Content		-72	-111	26545874	2160355472
26563	10:59:23.817	00:00:26.562	1594	-1024	-768	-1	-1	-1	-1	4	-1024	-768	-1	-1	-1	-1	4		0	0						Untertest3.avi	0	880	547	72	111				0	Content		-72	-111	26562620	2160372218
26579	10:59:23.833	00:00:26.579	1595	-1024	-768	-1	-1	-1	-1	4	-1024	-768	-1	-1	-1	-1	4		0	0						Untertest3.avi	0	880	547	72	111				0	Content		-72	-111	26579246	2160388844
26596	10:59:23.850	00:00:26.595	1596	-1024	-768	-1	-1	-1	-1	4	-1024	-768	-1	-1	-1	-1	4		0	0						Untertest3.avi	0	880	547	72	111				0	Content		-72	-111	26595870	2160405468
26612	10:59:23.866	00:00:26.612	1597	-1024	-768	-1	-1	-1	-1	4	-1024	-768	-1	-1	-1	-1	4		0	0						Untertest3.avi	0	880	547	72	111				0	Content		-72	-111	26612496	2160422094
26629	10:59:23.883	00:00:26.629	1598	-1024	-768	-1	-1	-1	-1	4	-1024	-768	-1	-1	-1	-1	4		0	0						Untertest3.avi	0	880	547	72	111				0	Content		-72	-111	26629244	2160438842
26646	10:59:23.900	00:00:26.645	1599	-1024	-768	-1	-1	-1	-1	4	-1024	-768	-1	-1	-1	-1	4		0	0						Untertest3.avi	0	880	547	72	111				0	Content		-72	-111	26645868	2160455466
26662	10:59:23.916	00:00:26.662	1600	-1024	-768	-1	-1	-1	-1	4	-1024	-768	-1	-1	-1	-1	4		0	0						Untertest3.avi	0	880	547	72	111				0	Content		-72	-111	26662493	2160472091
26679	10:59:23.933	00:00:26.679	1601	-1024	-768	-1	-1	-1	-1	4	-1024	-768	-1	-1	-1	-1	4		0	0						Untertest3.avi	0	880	547	72	111				0	Content		-72	-111	26679117	2160488715
26696	10:59:23.950	00:00:26.695	1602	-1024	-768	-1	-1	-1	-1	4	-1024	-768	-1	-1	-1	-1	4		0	0						Untertest3.avi	0	880	547	72	111				0	Content		-72	-111	26695864	2160505462
26712	10:59:23.966	00:00:26.712	1603	-1024	-768	-1	-1	-1	-1	4	-1024	-768	-1	-1	-1	-1	4		0	0						Untertest3.avi	0	880	547	72	111				0	Content		-72	-111	26712488	2160522086
26729	10:59:23.983	00:00:26.729	1604	-1024	-768	-1	-1	-1	-1	4	-1024	-768	-1	-1	-1	-1	4		0	0						Untertest3.avi	0	880	547	72	111				0	Content		-72	-111	26729116	2160538714
26746	10:59:24.000	00:00:26.745	1605	-1024	-768	-1	-1	-1	-1	4	-1024	-768	-1	-1	-1	-1	4		0	0						Untertest3.avi	0	880	547	72	111				0	Content		-72	-111	26745738	2160555336
26762	10:59:24.016	00:00:26.762	1606	-1024	-768	-1	-1	-1	-1	4	-1024	-768	-1	-1	-1	-1	4		0	0						Untertest3.avi	0	880	547	72	111				0	Content		-72	-111	26762487	2160572085
26779	10:59:24.033	00:00:26.779	1607	-1024	-768	-1	-1	-1	-1	4	-1024	-768	-1	-1	-1	-1	4		0	0						Untertest3.avi	0	880	547	72	111				0	Content		-72	-111	26779138	2160588736
26796	10:59:24.050	00:00:26.795	1608	-1024	-768	-1	-1	-1	-1	4	-1024	-768	-1	-1	-1	-1	4		0	0						Untertest3.avi	0	880	547	72	111				0	Content		-72	-111	26795740	2160605338
26812	10:59:24.066	00:00:26.812	1609	-1024	-768	-1	-1	-1	-1	4	-1024	-768	-1	-1	-1	-1	4		0	0						Untertest3.avi	0	880	547	72	111				0	Content		-72	-111	26812485	2160622083
26829	10:59:24.083	00:00:26.829	1610	-1024	-768	-1	-1	-1	-1	4	-1024	-768	-1	-1	-1	-1	4		0	0						Untertest3.avi	0	880	547	72	111				0	Content		-72	-111	26829114	2160638712
26846	10:59:24.100	00:00:26.845	1611	-1024	-768	-1	-1	-1	-1	4	-1024	-768	-1	-1	-1	-1	4		0	0						Untertest3.avi	0	880	547	72	111				0	Content		-72	-111	26845860	2160655458
26862	10:59:24.116	00:00:26.862	1612	-1024	-768	-1	-1	-1	-1	4	-1024	-768	-1	-1	-1	-1	4		0	0						Untertest3.avi	0	880	547	72	111				0	Content		-72	-111	26862484	2160672082
26879	10:59:24.133	00:00:26.879	1613	-1024	-768	-1	-1	-1	-1	4	-1024	-768	-1	-1	-1	-1	4		0	0						Untertest3.avi	0	880	547	72	111				0	Content		-72	-111	26879106	2160688704
26896	10:59:24.150	00:00:26.895	1614	-1024	-768	-1	-1	-1	-1	4	-1024	-768	-1	-1	-1	-1	4		0	0						Untertest3.avi	0	880	547	72	111				0	Content		-72	-111	26895730	2160705328
26913	10:59:24.167	00:00:26.912	1615	-1024	-768	-1	-1	-1	-1	4	-1024	-768	-1	-1	-1	-1	4		0	0						Untertest3.avi	0	880	547	72	111				0	Content		-72	-111	26912800	2160722398
26930	10:59:24.184	00:00:26.930	1616	-1024	-768	-1	-1	-1	-1	4	-1024	-768	-1	-1	-1	-1	4		0	0						Untertest3.avi	0	880	547	72	111				0	Content		-72	-111	26930173	2160739771
26947	10:59:24.201	00:00:26.947	1617	-1024	-768	-1	-1	-1	-1	4	-1024	-768	-1	-1	-1	-1	4		0	0						Untertest3.avi	0	880	547	72	111				0	Content		-72	-111	26947421	2160757019
26962	10:59:24.216	00:00:26.962	1618	-1024	-768	-1	-1	-1	-1	4	-1024	-768	-1	-1	-1	-1	4		0	0						Untertest3.avi	0	880	547	72	111				0	Content		-72	-111	26962350	2160771948
26979	10:59:24.233	00:00:26.978	1619	-1024	-768	-1	-1	-1	-1	4	-1024	-768	-1	-1	-1	-1	4		0	0						Untertest3.avi	0	880	547	72	111				0	Content		-72	-111	26978975	2160788573
26996	10:59:24.250	00:00:26.995	1620	-1024	-768	-1	-1	-1	-1	4	-1024	-768	-1	-1	-1	-1	4		0	0						Untertest3.avi	0	880	547	72	111				0	Content		-72	-111	26995724	2160805322
27012	10:59:24.266	00:00:27.012	1621	-1024	-768	-1	-1	-1	-1	4	-1024	-768	-1	-1	-1	-1	4		0	0						Untertest3.avi	0	880	547	72	111				0	Content		-72	-111	27012347	2160821945
27029	10:59:24.283	00:00:27.028	1622	-1024	-768	-1	-1	-1	-1	4	-1024	-768	-1	-1	-1	-1	4		0	0						Untertest3.avi	0	880	547	72	111				0	Content		-72	-111	27028971	2160838569
27046	10:59:24.300	00:00:27.045	1623	-1024	-768	-1	-1	-1	-1	4	-1024	-768	-1	-1	-1	-1	4		0	0						Untertest3.avi	0	880	547	72	111				0	Content		-72	-111	27045595	2160855193
27063	10:59:24.317	00:00:27.062	1624	-1024	-768	-1	-1	-1	-1	4	-1024	-768	-1	-1	-1	-1	4		0	0						Untertest3.avi	0	880	547	72	111				0	Content		-72	-111	27062789	2160872387
27080	10:59:24.334	00:00:27.080	1625	-1024	-768	-1	-1	-1	-1	4	-1024	-768	-1	-1	-1	-1	4		0	0						Untertest3.avi	0	880	547	72	111				0	Content		-72	-111	27080160	2160889758
27097	10:59:24.351	00:00:27.097	1626	-1024	-768	-1	-1	-1	-1	4	-1024	-768	-1	-1	-1	-1	4		0	0						Untertest3.avi	0	880	547	72	111				0	Content		-72	-111	27097409	2160907007
27112	10:59:24.366	00:00:27.112	1627	-1024	-768	-1	-1	-1	-1	4	-1024	-768	-1	-1	-1	-1	4		0	0						Untertest3.avi	0	880	547	72	111				0	Content		-72	-111	27112214	2160921812
27129	10:59:24.383	00:00:27.128	1628	-1024	-768	-1	-1	-1	-1	4	-1024	-768	-1	-1	-1	-1	4		0	0						Untertest3.avi	0	880	547	72	111				0	Content		-72	-111	27128962	2160938560
27146	10:59:24.400	00:00:27.145	1629	-1024	-768	-1	-1	-1	-1	4	-1024	-768	-1	-1	-1	-1	4		0	0						Untertest3.avi	0	880	547	72	111				0	Content		-72	-111	27145589	2160955187
27162	10:59:24.416	00:00:27.162	1630	-1024	-768	-1	-1	-1	-1	4	-1024	-768	-1	-1	-1	-1	4		0	0						Untertest3.avi	0	880	547	72	111				0	Content		-72	-111	27162211	2160971809
27179	10:59:24.433	00:00:27.178	1631	-1024	-768	-1	-1	-1	-1	4	-1024	-768	-1	-1	-1	-1	4		0	0						Untertest3.avi	0	880	547	72	111				0	Content		-72	-111	27178836	2160988434
27195	10:59:24.449	00:00:27.195	1632	-1024	-768	-1	-1	-1	-1	4	-1024	-768	-1	-1	-1	-1	4		0	0						Untertest3.avi	0	880	547	72	111				0	Content		-72	-111	27195459	2161005057
27213	10:59:24.467	00:00:27.212	1633	-1024	-768	-1	-1	-1	-1	4	-1024	-768	-1	-1	-1	-1	4		0	0						Untertest3.avi	0	880	547	72	111				0	Content		-72	-111	27212653	2161022251
27230	10:59:24.484	00:00:27.230	1634	-1024	-768	-1	-1	-1	-1	4	-1024	-768	-1	-1	-1	-1	4		0	0						Untertest3.avi	0	880	547	72	111				0	Content		-72	-111	27230039	2161039637
27247	10:59:24.501	00:00:27.247	1635	-1024	-768	-1	-1	-1	-1	4	-1024	-768	-1	-1	-1	-1	4		0	0						Untertest3.avi	0	880	547	72	111				0	Content		-72	-111	27247401	2161056999
27262	10:59:24.516	00:00:27.262	1636	-1024	-768	-1	-1	-1	-1	4	-1024	-768	-1	-1	-1	-1	4		0	0						Untertest3.avi	0	880	547	72	111				0	Content		-72	-111	27262206	2161071804
27279	10:59:24.533	00:00:27.278	1637	-1024	-768	-1	-1	-1	-1	4	-1024	-768	-1	-1	-1	-1	4		0	0						Untertest3.avi	0	880	547	72	111				0	Content		-72	-111	27278831	2161088429
27296	10:59:24.550	00:00:27.295	1638	-1024	-768	-1	-1	-1	-1	4	-1024	-768	-1	-1	-1	-1	4		0	0						Untertest3.avi	0	880	547	72	111				0	Content		-72	-111	27295579	2161105177
27312	10:59:24.566	00:00:27.312	1639	-1024	-768	-1	-1	-1	-1	4	-1024	-768	-1	-1	-1	-1	4		0	0						Untertest3.avi	0	880	547	72	111				0	Content		-72	-111	27312201	2161121799
27329	10:59:24.583	00:00:27.328	1640	-1024	-768	-1	-1	-1	-1	4	-1024	-768	-1	-1	-1	-1	4		0	0						Untertest3.avi	0	880	547	72	111				0	Content		-72	-111	27328826	2161138424
27345	10:59:24.599	00:00:27.345	1641	-1024	-768	-1	-1	-1	-1	4	-1024	-768	-1	-1	-1	-1	4		0	0						Untertest3.avi	0	880	547	72	111				0	Content		-72	-111	27345448	2161155046
27363	10:59:24.617	00:00:27.362	1642	-1024	-768	-1	-1	-1	-1	4	-1024	-768	-1	-1	-1	-1	4		0	0						Untertest3.avi	0	880	547	72	111				0	Content		-72	-111	27362519	2161172117
27380	10:59:24.634	00:00:27.379	1643	-1024	-768	-1	-1	-1	-1	4	-1024	-768	-1	-1	-1	-1	4		0	0						Untertest3.avi	0	880	547	72	111				0	Content		-72	-111	27379893	2161189491
27397	10:59:24.651	00:00:27.397	1644	-1024	-768	-1	-1	-1	-1	4	-1024	-768	-1	-1	-1	-1	4		0	0						Untertest3.avi	0	880	547	72	111				0	Content		-72	-111	27397141	2161206739
27412	10:59:24.666	00:00:27.412	1645	-1024	-768	-1	-1	-1	-1	4	-1024	-768	-1	-1	-1	-1	4		0	0						Untertest3.avi	0	880	547	72	111				0	Content		-72	-111	27412070	2161221668
27429	10:59:24.683	00:00:27.428	1646	-1024	-768	-1	-1	-1	-1	4	-1024	-768	-1	-1	-1	-1	4		0	0						Untertest3.avi	0	880	547	72	111				0	Content		-72	-111	27428694	2161238292
27445	10:59:24.699	00:00:27.445	1647	-1024	-768	-1	-1	-1	-1	4	-1024	-768	-1	-1	-1	-1	4		0	0						Untertest3.avi	0	880	547	72	111				0	Content		-72	-111	27445443	2161255041
27462	10:59:24.716	00:00:27.462	1648	-1024	-768	-1	-1	-1	-1	4	-1024	-768	-1	-1	-1	-1	4		0	0						Untertest3.avi	0	880	547	72	111				0	Content		-72	-111	27462065	2161271663
27479	10:59:24.733	00:00:27.478	1649	-1024	-768	-1	-1	-1	-1	4	-1024	-768	-1	-1	-1	-1	4		0	0						Untertest3.avi	0	880	547	72	111				0	Content		-72	-111	27478687	2161288285
27495	10:59:24.749	00:00:27.495	1650	-1024	-768	-1	-1	-1	-1	4	-1024	-768	-1	-1	-1	-1	4		0	0						Untertest3.avi	0	880	547	72	111				0	Content		-72	-111	27495310	2161304908
27513	10:59:24.767	00:00:27.512	1651	-1024	-768	-1	-1	-1	-1	4	-1024	-768	-1	-1	-1	-1	4		0	0						Untertest3.avi	0	880	547	72	111				0	Content		-72	-111	27512507	2161322105
27530	10:59:24.784	00:00:27.529	1652	-1024	-768	-1	-1	-1	-1	4	-1024	-768	-1	-1	-1	-1	4		0	0						Untertest3.avi	0	880	547	72	111				0	Content		-72	-111	27529878	2161339476
27547	10:59:24.801	00:00:27.547	1653	-1024	-768	-1	-1	-1	-1	4	-1024	-768	-1	-1	-1	-1	4		0	0						Untertest3.avi	0	880	547	72	111				0	Content		-72	-111	27547129	2161356727
27562	10:59:24.816	00:00:27.561	1654	-1024	-768	-1	-1	-1	-1	4	-1024	-768	-1	-1	-1	-1	4		0	0						Untertest3.avi	0	880	547	72	111				0	Content		-72	-111	27561934	2161371532
27579	10:59:24.833	00:00:27.578	1655	-1024	-768	-1	-1	-1	-1	4	-1024	-768	-1	-1	-1	-1	4		0	0						Untertest3.avi	0	880	547	72	111				0	Content		-72	-111	27578682	2161388280
27595	10:59:24.849	00:00:27.595	1656	-1024	-768	-1	-1	-1	-1	4	-1024	-768	-1	-1	-1	-1	4		0	0						Untertest3.avi	0	880	547	72	111				0	Content		-72	-111	27595305	2161404903
27612	10:59:24.866	00:00:27.611	1657	-1024	-768	-1	-1	-1	-1	4	-1024	-768	-1	-1	-1	-1	4		0	0						Untertest3.avi	0	880	547	72	111				0	Content		-72	-111	27611930	2161421528
27629	10:59:24.883	00:00:27.628	1658	-1024	-768	-1	-1	-1	-1	4	-1024	-768	-1	-1	-1	-1	4		0	0						Untertest3.avi	0	880	547	72	111				0	Content		-72	-111	27628553	2161438151
27645	10:59:24.899	00:00:27.645	1659	-1024	-768	-1	-1	-1	-1	4	-1024	-768	-1	-1	-1	-1	4		0	0						Untertest3.avi	0	880	547	72	111				0	Content		-72	-111	27645179	2161454777
27662	10:59:24.916	00:00:27.662	1660	-1024	-768	-1	-1	-1	-1	4	-1024	-768	-1	-1	-1	-1	4		0	0						Untertest3.avi	0	880	547	72	111				0	Content		-72	-111	27662371	2161471969
27680	10:59:24.934	00:00:27.679	1661	-1024	-768	-1	-1	-1	-1	4	-1024	-768	-1	-1	-1	-1	4		0	0						Untertest3.avi	0	880	547	72	111				0	Content		-72	-111	27679744	2161489342
27697	10:59:24.951	00:00:27.696	1662	-1024	-768	-1	-1	-1	-1	4	-1024	-768	-1	-1	-1	-1	4		0	0						Untertest3.avi	0	880	547	72	111				0	Content		-72	-111	27696994	2161506592
27712	10:59:24.966	00:00:27.711	1663	-1024	-768	-1	-1	-1	-1	4	-1024	-768	-1	-1	-1	-1	4		0	0						Untertest3.avi	0	880	547	72	111				0	Content		-72	-111	27711921	2161521519
27729	10:59:24.983	00:00:27.728	1664	-1024	-768	-1	-1	-1	-1	4	-1024	-768	-1	-1	-1	-1	4		0	0						Untertest3.avi	0	880	547	72	111				0	Content		-72	-111	27728542	2161538140
27745	10:59:24.999	00:00:27.745	1665	-1024	-768	-1	-1	-1	-1	4	-1024	-768	-1	-1	-1	-1	4		0	0						Untertest3.avi	0	880	547	72	111				0	Content		-72	-111	27745288	2161554886
27762	10:59:25.016	00:00:27.761	1666	-1024	-768	-1	-1	-1	-1	4	-1024	-768	-1	-1	-1	-1	4		0	0						Untertest3.avi	0	880	547	72	111				0	Content		-72	-111	27761787	2161571385
27779	10:59:25.033	00:00:27.778	1667	-1024	-768	-1	-1	-1	-1	4	-1024	-768	-1	-1	-1	-1	4		0	0						Untertest3.avi	0	880	547	72	111				0	Content		-72	-111	27778536	2161588134
27795	10:59:25.049	00:00:27.795	1668	-1024	-768	-1	-1	-1	-1	4	-1024	-768	-1	-1	-1	-1	4		0	0						Untertest3.avi	0	880	547	72	111				0	Content		-72	-111	27795159	2161604757
27812	10:59:25.066	00:00:27.812	1669	-1024	-768	-1	-1	-1	-1	4	-1024	-768	-1	-1	-1	-1	4		0	0						Untertest3.avi	0	880	547	72	111				0	Content		-72	-111	27812229	2161621827
27830	10:59:25.084	00:00:27.829	1670	-1024	-768	-1	-1	-1	-1	4	-1024	-768	-1	-1	-1	-1	4		0	0						Untertest3.avi	0	880	547	72	111				0	Content		-72	-111	27829602	2161639200
27847	10:59:25.101	00:00:27.846	1671	-1024	-768	-1	-1	-1	-1	4	-1024	-768	-1	-1	-1	-1	4		0	0						Untertest3.avi	0	880	547	72	111				0	Content		-72	-111	27846852	2161656450
27862	10:59:25.116	00:00:27.861	1672	-1024	-768	-1	-1	-1	-1	4	-1024	-768	-1	-1	-1	-1	4		0	0						Untertest3.avi	0	880	547	72	111				0	Content		-72	-111	27861778	2161671376
27878	10:59:25.132	00:00:27.878	1673	-1024	-768	-1	-1	-1	-1	4	-1024	-768	-1	-1	-1	-1	4		0	0						Untertest3.avi	0	880	547	72	111				0	Content		-72	-111	27878403	2161688001
27895	10:59:25.149	00:00:27.895	1674	-1024	-768	-1	-1	-1	-1	4	-1024	-768	-1	-1	-1	-1	4		0	0						Untertest3.avi	0	880	547	72	111				0	Content		-72	-111	27895151	2161704749
27912	10:59:25.166	00:00:27.911	1675	-1024	-768	-1	-1	-1	-1	4	-1024	-768	-1	-1	-1	-1	4		0	0						Untertest3.avi	0	880	547	72	111				0	Content		-72	-111	27911776	2161721374
27928	10:59:25.182	00:00:27.928	1676	-1024	-768	-1	-1	-1	-1	4	-1024	-768	-1	-1	-1	-1	4		0	0						Untertest3.avi	0	880	547	72	111				0	Content		-72	-111	27928399	2161737997
27945	10:59:25.199	00:00:27.945	1677	-1024	-768	-1	-1	-1	-1	4	-1024	-768	-1	-1	-1	-1	4		0	0						Untertest3.avi	0	880	547	72	111				0	Content		-72	-111	27945023	2161754621
27962	10:59:25.216	00:00:27.962	1678	-1024	-768	-1	-1	-1	-1	4	-1024	-768	-1	-1	-1	-1	4		0	0						Untertest3.avi	0	880	547	72	111				0	Content		-72	-111	27962216	2161771814
27980	10:59:25.234	00:00:27.979	1679	-1024	-768	-1	-1	-1	-1	4	-1024	-768	-1	-1	-1	-1	4		0	0						Untertest3.avi	0	880	547	72	111				0	Content		-72	-111	27979590	2161789188
27997	10:59:25.251	00:00:27.996	1680	-1024	-768	-1	-1	-1	-1	4	-1024	-768	-1	-1	-1	-1	4		0	0						Untertest3.avi	0	880	547	72	111				0	Content		-72	-111	27996838	2161806436
28012	10:59:25.266	00:00:28.011	1681	-1024	-768	-1	-1	-1	-1	4	-1024	-768	-1	-1	-1	-1	4		0	0						Untertest3.avi	0	880	547	72	111				0	Content		-72	-111	28011642	2161821240
28028	10:59:25.282	00:00:28.028	1682	-1024	-768	-1	-1	-1	-1	4	-1024	-768	-1	-1	-1	-1	4		0	0						Untertest3.avi	0	880	547	72	111				0	Content		-72	-111	28028390	2161837988
28045	10:59:25.299	00:00:28.045	1683	-1024	-768	-1	-1	-1	-1	4	-1024	-768	-1	-1	-1	-1	4		0	0						Untertest3.avi	0	880	547	72	111				0	Content		-72	-111	28045012	2161854610
28062	10:59:25.316	00:00:28.061	1684	-1024	-768	-1	-1	-1	-1	4	-1024	-768	-1	-1	-1	-1	4		0	0						Untertest3.avi	0	880	547	72	111				0	Content		-72	-111	28061637	2161871235
28078	10:59:25.332	00:00:28.078	1685	-1024	-768	-1	-1	-1	-1	4	-1024	-768	-1	-1	-1	-1	4		0	0						Untertest3.avi	0	880	547	72	111				0	Content		-72	-111	28078260	2161887858
28095	10:59:25.349	00:00:28.094	1686	-1024	-768	-1	-1	-1	-1	4	-1024	-768	-1	-1	-1	-1	4		0	0						Untertest3.avi	0	880	547	72	111				0	Content		-72	-111	28094883	2161904481
28112	10:59:25.366	00:00:28.112	1687	-1024	-768	-1	-1	-1	-1	4	-1024	-768	-1	-1	-1	-1	4		0	0						Untertest3.avi	0	880	547	72	111				0	Content		-72	-111	28112076	2161921674
28129	10:59:25.383	00:00:28.129	1688	-1024	-768	-1	-1	-1	-1	4	-1024	-768	-1	-1	-1	-1	4		0	0						Untertest3.avi	0	880	547	72	111				0	Content		-72	-111	28129452	2161939050
28147	10:59:25.401	00:00:28.146	1689	-1024	-768	-1	-1	-1	-1	4	-1024	-768	-1	-1	-1	-1	4		0	0						Untertest3.avi	0	880	547	72	111				0	Content		-72	-111	28146701	2161956299
28162	10:59:25.416	00:00:28.161	1690	-1024	-768	-1	-1	-1	-1	4	-1024	-768	-1	-1	-1	-1	4		0	0						Untertest3.avi	0	880	547	72	111				0	Content		-72	-111	28161511	2161971109
28178	10:59:25.432	00:00:28.178	1691	-1024	-768	-1	-1	-1	-1	4	-1024	-768	-1	-1	-1	-1	4		0	0						Untertest3.avi	0	880	547	72	111				0	Content		-72	-111	28178255	2161987853
28195	10:59:25.449	00:00:28.194	1692	-1024	-768	-1	-1	-1	-1	4	-1024	-768	-1	-1	-1	-1	4		0	0						Untertest3.avi	0	880	547	72	111				0	Content		-72	-111	28194894	2162004492
28212	10:59:25.466	00:00:28.211	1693	-1024	-768	-1	-1	-1	-1	4	-1024	-768	-1	-1	-1	-1	4		0	0						Untertest3.avi	0	880	547	72	111				0	Content		-72	-111	28211500	2162021098
28228	10:59:25.482	00:00:28.228	1694	-1024	-768	-1	-1	-1	-1	4	-1024	-768	-1	-1	-1	-1	4		0	0						Untertest3.avi	0	880	547	72	111				0	Content		-72	-111	28228123	2162037721
28245	10:59:25.499	00:00:28.244	1695	-1024	-768	-1	-1	-1	-1	4	-1024	-768	-1	-1	-1	-1	4		0	0						Untertest3.avi	0	880	547	72	111				0	Content		-72	-111	28244871	2162054469
28262	10:59:25.516	00:00:28.261	1696	-1024	-768	-1	-1	-1	-1	4	-1024	-768	-1	-1	-1	-1	4		0	0						Untertest3.avi	0	880	547	72	111				0	Content		-72	-111	28261940	2162071538
28279	10:59:25.533	00:00:28.279	1697	-1024	-768	-1	-1	-1	-1	4	-1024	-768	-1	-1	-1	-1	4		0	0						Untertest3.avi	0	880	547	72	111				0	Content		-72	-111	28279315	2162088913
28297	10:59:25.551	00:00:28.296	1698	-1024	-768	-1	-1	-1	-1	4	-1024	-768	-1	-1	-1	-1	4		0	0						Untertest3.avi	0	880	547	72	111				0	Content		-72	-111	28296562	2162106160
28311	10:59:25.565	00:00:28.311	1699	-1024	-768	-1	-1	-1	-1	4	-1024	-768	-1	-1	-1	-1	4		0	0						Untertest3.avi	0	880	547	72	111				0	Content		-72	-111	28311493	2162121091
28328	10:59:25.582	00:00:28.328	1700	-1024	-768	-1	-1	-1	-1	4	-1024	-768	-1	-1	-1	-1	4		0	0						Untertest3.avi	0	880	547	72	111				0	Content		-72	-111	28328117	2162137715
28345	10:59:25.599	00:00:28.344	1701	-1024	-768	-1	-1	-1	-1	4	-1024	-768	-1	-1	-1	-1	4		0	0						Untertest3.avi	0	880	547	72	111				0	Content		-72	-111	28344879	2162154477
28361	10:59:25.615	00:00:28.361	1702	-1024	-768	-1	-1	-1	-1	4	-1024	-768	-1	-1	-1	-1	4		0	0						Untertest3.avi	0	880	547	72	111				0	Content		-72	-111	28361487	2162171085
28378	10:59:25.632	00:00:28.378	1703	-1024	-768	-1	-1	-1	-1	4	-1024	-768	-1	-1	-1	-1	4		0	0						Untertest3.avi	0	880	547	72	111				0	Content		-72	-111	28378105	2162187703
28395	10:59:25.649	00:00:28.394	1704	-1024	-768	-1	-1	-1	-1	4	-1024	-768	-1	-1	-1	-1	4		0	0						Untertest3.avi	0	880	547	72	111				0	Content		-72	-111	28394773	2162204371
28411	10:59:25.665	00:00:28.411	1705	-1024	-768	-1	-1	-1	-1	4	-1024	-768	-1	-1	-1	-1	4		0	0						Untertest3.avi	0	880	547	72	111				0	Content		-72	-111	28411356	2162220954
28429	10:59:25.683	00:00:28.428	1706	-1024	-768	-1	-1	-1	-1	4	-1024	-768	-1	-1	-1	-1	4		0	0						Untertest3.avi	0	880	547	72	111				0	Content		-72	-111	28428551	2162238149
28446	10:59:25.700	00:00:28.445	1707	-1024	-768	-1	-1	-1	-1	4	-1024	-768	-1	-1	-1	-1	4		0	0						Untertest3.avi	0	880	547	72	111				0	Content		-72	-111	28445923	2162255521
28463	10:59:25.717	00:00:28.463	1708	-1024	-768	-1	-1	-1	-1	4	-1024	-768	-1	-1	-1	-1	4		0	0						Untertest3.avi	0	880	547	72	111				0	Content		-72	-111	28463174	2162272772
28478	10:59:25.732	00:00:28.477	1709	-1024	-768	-1	-1	-1	-1	4	-1024	-768	-1	-1	-1	-1	4		0	0						Untertest3.avi	0	880	547	72	111				0	Content		-72	-111	28477977	2162287575
28495	10:59:25.749	00:00:28.494	1710	-1024	-768	-1	-1	-1	-1	4	-1024	-768	-1	-1	-1	-1	4		0	0						Untertest3.avi	0	880	547	72	111				0	Content		-72	-111	28494725	2162304323
28511	10:59:25.765	00:00:28.511	1711	-1024	-768	-1	-1	-1	-1	4	-1024	-768	-1	-1	-1	-1	4		0	0						Untertest3.avi	0	880	547	72	111				0	Content		-72	-111	28511349	2162320947
28528	10:59:25.782	00:00:28.527	1712	-1024	-768	-1	-1	-1	-1	4	-1024	-768	-1	-1	-1	-1	4		0	0						Untertest3.avi	0	880	547	72	111				0	Content		-72	-111	28527960	2162337558
28545	10:59:25.799	00:00:28.544	1713	-1024	-768	-1	-1	-1	-1	4	-1024	-768	-1	-1	-1	-1	4		0	0						Untertest3.avi	0	880	547	72	111				0	Content		-72	-111	28544642	2162354240
28561	10:59:25.815	00:00:28.561	1714	-1024	-768	-1	-1	-1	-1	4	-1024	-768	-1	-1	-1	-1	4		0	0						Untertest3.avi	0	880	547	72	111				0	Content		-72	-111	28561264	2162370862
28578	10:59:25.832	00:00:28.578	1715	-1024	-768	-1	-1	-1	-1	4	-1024	-768	-1	-1	-1	-1	4		0	0						Untertest3.avi	0	880	547	72	111				0	Content		-72	-111	28578387	2162387985
28596	10:59:25.850	00:00:28.595	1716	-1024	-768	-1	-1	-1	-1	4	-1024	-768	-1	-1	-1	-1	4		0	0						Untertest3.avi	0	880	547	72	111				0	Content		-72	-111	28595756	2162405354
28613	10:59:25.867	00:00:28.613	1717	-1024	-768	-1	-1	-1	-1	4	-1024	-768	-1	-1	-1	-1	4		0	0						Untertest3.avi	0	880	547	72	111				0	Content		-72	-111	28613130	2162422728
28628	10:59:25.882	00:00:28.627	1718	-1024	-768	-1	-1	-1	-1	4	-1024	-768	-1	-1	-1	-1	4		0	0						Untertest3.avi	0	880	547	72	111				0	Content		-72	-111	28627877	2162437475
28645	10:59:25.899	00:00:28.644	1719	-1024	-768	-1	-1	-1	-1	4	-1024	-768	-1	-1	-1	-1	4		0	0						Untertest3.avi	0	880	547	72	111				0	Content		-72	-111	28644501	2162454099
28661	10:59:25.915	00:00:28.661	1720	-1024	-768	-1	-1	-1	-1	4	-1024	-768	-1	-1	-1	-1	4		0	0						Untertest3.avi	0	880	547	72	111				0	Content		-72	-111	28661223	2162470821
28678	10:59:25.932	00:00:28.677	1721	-1024	-768	-1	-1	-1	-1	4	-1024	-768	-1	-1	-1	-1	4		0	0						Untertest3.avi	0	880	547	72	111				0	Content		-72	-111	28677890	2162487488
28695	10:59:25.949	00:00:28.694	1722	-1024	-768	-1	-1	-1	-1	4	-1024	-768	-1	-1	-1	-1	4		0	0						Untertest3.avi	0	880	547	72	111				0	Content		-72	-111	28694553	2162504151
28711	10:59:25.965	00:00:28.711	1723	-1024	-768	-1	-1	-1	-1	4	-1024	-768	-1	-1	-1	-1	4		0	0						Untertest3.avi	0	880	547	72	111				0	Content		-72	-111	28711122	2162520720
28728	10:59:25.982	00:00:28.727	1724	-1024	-768	-1	-1	-1	-1	4	-1024	-768	-1	-1	-1	-1	4		0	0						Untertest3.avi	0	880	547	72	111				0	Content		-72	-111	28727997	2162537595
28745	10:59:25.999	00:00:28.744	1725	-1024	-768	-1	-1	-1	-1	4	-1024	-768	-1	-1	-1	-1	4		0	0						Untertest3.avi	0	880	547	72	111				0	Content		-72	-111	28744665	2162554263
28761	10:59:26.015	00:00:28.761	1726	-1024	-768	-1	-1	-1	-1	4	-1024	-768	-1	-1	-1	-1	4		0	0						Untertest3.avi	0	880	547	72	111				0	Content		-72	-111	28761332	2162570930
28778	10:59:26.032	00:00:28.778	1727	-1024	-768	-1	-1	-1	-1	4	-1024	-768	-1	-1	-1	-1	4		0	0						Untertest3.avi	0	880	547	72	111				0	Content		-72	-111	28778366	2162587964
28796	10:59:26.050	00:00:28.795	1728	-1024	-768	-1	-1	-1	-1	4	-1024	-768	-1	-1	-1	-1	4		0	0						Untertest3.avi	0	880	547	72	111				0	Content		-72	-111	28795613	2162605211
28813	10:59:26.067	00:00:28.812	1729	-1024	-768	-1	-1	-1	-1	4	-1024	-768	-1	-1	-1	-1	4		0	0						Untertest3.avi	0	880	547	72	111				0	Content		-72	-111	28812987	2162622585
28828	10:59:26.082	00:00:28.827	1730	-1024	-768	-1	-1	-1	-1	4	-1024	-768	-1	-1	-1	-1	4		0	0						Untertest3.avi	0	880	547	72	111				0	Content		-72	-111	28827753	2162637351
28844	10:59:26.098	00:00:28.844	1731	-1024	-768	-1	-1	-1	-1	4	-1024	-768	-1	-1	-1	-1	4		0	0						Untertest3.avi	0	880	547	72	111				0	Content		-72	-111	28844432	2162654030
28861	10:59:26.115	00:00:28.861	1732	-1024	-768	-1	-1	-1	-1	4	-1024	-768	-1	-1	-1	-1	4		0	0						Untertest3.avi	0	880	547	72	111				0	Content		-72	-111	28861100	2162670698
28878	10:59:26.132	00:00:28.877	1733	-1024	-768	-1	-1	-1	-1	4	-1024	-768	-1	-1	-1	-1	4		0	0						Untertest3.avi	0	880	547	72	111				0	Content		-72	-111	28877734	2162687332
28894	10:59:26.148	00:00:28.894	1734	-1024	-768	-1	-1	-1	-1	4	-1024	-768	-1	-1	-1	-1	4		0	0						Untertest3.avi	0	880	547	72	111				0	Content		-72	-111	28894411	2162704009
28911	10:59:26.165	00:00:28.910	1735	-1024	-768	-1	-1	-1	-1	4	-1024	-768	-1	-1	-1	-1	4		0	0						Untertest3.avi	0	880	547	72	111				0	Content		-72	-111	28910983	2162720581
28928	10:59:26.182	00:00:28.927	1736	-1024	-768	-1	-1	-1	-1	4	-1024	-768	-1	-1	-1	-1	4		0	0						Untertest3.avi	0	880	547	72	111				0	Content		-72	-111	28927607	2162737205
28945	10:59:26.199	00:00:28.944	1737	-1024	-768	-1	-1	-1	-1	4	-1024	-768	-1	-1	-1	-1	4		0	0						Untertest3.avi	0	880	547	72	111				0	Content		-72	-111	28944855	2162754453
28962	10:59:26.216	00:00:28.962	1738	-1024	-768	-1	-1	-1	-1	4	-1024	-768	-1	-1	-1	-1	4		0	0						Untertest3.avi	0	880	547	72	111				0	Content		-72	-111	28962225	2162771823
28979	10:59:26.233	00:00:28.979	1739	-1024	-768	-1	-1	-1	-1	4	-1024	-768	-1	-1	-1	-1	4		0	0						Untertest3.avi	0	880	547	72	111				0	Content		-72	-111	28979475	2162789073
28994	10:59:26.248	00:00:28.994	1740	-1024	-768	-1	-1	-1	-1	4	-1024	-768	-1	-1	-1	-1	4		0	0						Untertest3.avi	0	880	547	72	111				0	Content		-72	-111	28994349	2162803947
29011	10:59:26.265	00:00:29.010	1741	-1024	-768	-1	-1	-1	-1	4	-1024	-768	-1	-1	-1	-1	4		0	0						Untertest3.avi	0	880	547	72	111				0	Content		-72	-111	29010972	2162820570
29028	10:59:26.282	00:00:29.027	1742	-1024	-768	-1	-1	-1	-1	4	-1024	-768	-1	-1	-1	-1	4		0	0						Untertest3.avi	0	880	547	72	111				0	Content		-72	-111	29027688	2162837286
29044	10:59:26.298	00:00:29.044	1743	-1024	-768	-1	-1	-1	-1	4	-1024	-768	-1	-1	-1	-1	4		0	0						Untertest3.avi	0	880	547	72	111				0	Content		-72	-111	29044355	2162853953
29061	10:59:26.315	00:00:29.061	1744	-1024	-768	-1	-1	-1	-1	4	-1024	-768	-1	-1	-1	-1	4		0	0						Untertest3.avi	0	880	547	72	111				0	Content		-72	-111	29061023	2162870621
29078	10:59:26.332	00:00:29.077	1745	-1024	-768	-1	-1	-1	-1	4	-1024	-768	-1	-1	-1	-1	4		0	0						Untertest3.avi	0	880	547	72	111				0	Content		-72	-111	29077592	2162887190
29094	10:59:26.348	00:00:29.094	1746	-1024	-768	-1	-1	-1	-1	4	-1024	-768	-1	-1	-1	-1	4		0	0						Untertest3.avi	0	880	547	72	111				0	Content		-72	-111	29094425	2162904023
29111	10:59:26.365	00:00:29.111	1747	-1024	-768	-1	-1	-1	-1	4	-1024	-768	-1	-1	-1	-1	4		0	0						Untertest3.avi	0	880	547	72	111				0	Content		-72	-111	29111093	2162920691
29128	10:59:26.382	00:00:29.127	1748	-1024	-768	-1	-1	-1	-1	4	-1024	-768	-1	-1	-1	-1	4		0	0						Untertest3.avi	0	880	547	72	111				0	Content		-72	-111	29127760	2162937358
29145	10:59:26.399	00:00:29.144	1749	-1024	-768	-1	-1	-1	-1	4	-1024	-768	-1	-1	-1	-1	4		0	0						Untertest3.avi	0	880	547	72	111				0	Content		-72	-111	29144714	2162954312
29162	10:59:26.416	00:00:29.162	1750	-1024	-768	-1	-1	-1	-1	4	-1024	-768	-1	-1	-1	-1	4		0	0						Untertest3.avi	0	880	547	72	111				0	Content		-72	-111	29162086	2162971684
29179	10:59:26.433	00:00:29.179	1751	-1024	-768	-1	-1	-1	-1	4	-1024	-768	-1	-1	-1	-1	4		0	0						Untertest3.avi	0	880	547	72	111				0	Content		-72	-111	29179355	2162988953
29194	10:59:26.448	00:00:29.194	1752	-1024	-768	-1	-1	-1	-1	4	-1024	-768	-1	-1	-1	-1	4		0	0						Untertest3.avi	0	880	547	72	111				0	Content		-72	-111	29194214	2163003812
29211	10:59:26.465	00:00:29.210	1753	-1024	-768	-1	-1	-1	-1	4	-1024	-768	-1	-1	-1	-1	4		0	0						Untertest3.avi	0	880	547	72	111				0	Content		-72	-111	29210835	2163020433
29228	10:59:26.482	00:00:29.227	1754	-1024	-768	-1	-1	-1	-1	4	-1024	-768	-1	-1	-1	-1	4		0	0						Untertest3.avi	0	880	547	72	111				0	Content		-72	-111	29227503	2163037101
29244	10:59:26.498	00:00:29.244	1755	-1024	-768	-1	-1	-1	-1	4	-1024	-768	-1	-1	-1	-1	4		0	0						Untertest3.avi	0	880	547	72	111				0	Content		-72	-111	29244077	2163053675
29261	10:59:26.515	00:00:29.260	1756	-1024	-768	-1	-1	-1	-1	4	-1024	-768	-1	-1	-1	-1	4		0	0						Untertest3.avi	0	880	547	72	111				0	Content		-72	-111	29260884	2163070482
29277	10:59:26.531	00:00:29.277	1757	-1024	-768	-1	-1	-1	-1	4	-1024	-768	-1	-1	-1	-1	4		0	0						Untertest3.avi	0	880	547	72	111				0	Content		-72	-111	29277451	2163087049
29294	10:59:26.548	00:00:29.294	1758	-1024	-768	-1	-1	-1	-1	4	-1024	-768	-1	-1	-1	-1	4		0	0						Untertest3.avi	0	880	547	72	111				0	Content		-72	-111	29294072	2163103670
29311	10:59:26.565	00:00:29.311	1759	-1024	-768	-1	-1	-1	-1	4	-1024	-768	-1	-1	-1	-1	4		0	0						Untertest3.avi	0	880	547	72	111				0	Content		-72	-111	29311113	2163120711
29328	10:59:26.582	00:00:29.327	1760	-1024	-768	-1	-1	-1	-1	4	-1024	-768	-1	-1	-1	-1	4		0	0						Untertest3.avi	0	880	547	72	111				0	Content		-72	-111	29327780	2163137378
29344	10:59:26.598	00:00:29.344	1761	-1024	-768	-1	-1	-1	-1	4	-1024	-768	-1	-1	-1	-1	4		0	0						Untertest3.avi	0	880	547	72	111				0	Content		-72	-111	29344448	2163154046
29362	10:59:26.616	00:00:29.361	1762	-1024	-768	-1	-1	-1	-1	4	-1024	-768	-1	-1	-1	-1	4		0	0						Untertest3.avi	0	880	547	72	111				0	Content		-72	-111	29361941	2163171539
29379	10:59:26.633	00:00:29.379	1763	-1024	-768	-1	-1	-1	-1	4	-1024	-768	-1	-1	-1	-1	4		0	0						Untertest3.avi	0	880	547	72	111				0	Content		-72	-111	29379189	2163188787
29394	10:59:26.648	00:00:29.394	1764	-1024	-768	-1	-1	-1	-1	4	-1024	-768	-1	-1	-1	-1	4		0	0						Untertest3.avi	0	880	547	72	111				0	Content		-72	-111	29394063	2163203661
29411	10:59:26.665	00:00:29.410	1765	-1024	-768	-1	-1	-1	-1	4	-1024	-768	-1	-1	-1	-1	4		0	0						Untertest3.avi	0	880	547	72	111				0	Content		-72	-111	29410684	2163220282
29427	10:59:26.681	00:00:29.427	1766	-1024	-768	-1	-1	-1	-1	4	-1024	-768	-1	-1	-1	-1	4		0	0						Untertest3.avi	0	880	547	72	111				0	Content		-72	-111	29427338	2163236936
29444	10:59:26.698	00:00:29.444	1767	-1024	-768	-1	-1	-1	-1	4	-1024	-768	-1	-1	-1	-1	4		0	0						Untertest3.avi	0	880	547	72	111				0	Content		-72	-111	29444006	2163253604
29461	10:59:26.715	00:00:29.460	1768	-1024	-768	-1	-1	-1	-1	4	-1024	-768	-1	-1	-1	-1	4		0	0						Untertest3.avi	0	880	547	72	111				0	Content		-72	-111	29460740	2163270338
29477	10:59:26.731	00:00:29.477	1769	-1024	-768	-1	-1	-1	-1	4	-1024	-768	-1	-1	-1	-1	4		0	0						Untertest3.avi	0	880	547	72	111				0	Content		-72	-111	29477308	2163286906
29494	10:59:26.748	00:00:29.494	1770	-1024	-768	-1	-1	-1	-1	4	-1024	-768	-1	-1	-1	-1	4		0	0						Untertest3.avi	0	880	547	72	111				0	Content		-72	-111	29494144	2163303742
29511	10:59:26.765	00:00:29.510	1771	-1024	-768	-1	-1	-1	-1	4	-1024	-768	-1	-1	-1	-1	4		0	0						Untertest3.avi	0	880	547	72	111				0	Content		-72	-111	29510812	2163320410
29527	10:59:26.781	00:00:29.527	1772	-1024	-768	-1	-1	-1	-1	4	-1024	-768	-1	-1	-1	-1	4		0	0						Untertest3.avi	0	880	547	72	111				0	Content		-72	-111	29527480	2163337078
29544	10:59:26.798	00:00:29.544	1773	-1024	-768	-1	-1	-1	-1	4	-1024	-768	-1	-1	-1	-1	4		0	0						Untertest3.avi	0	880	547	72	111				0	Content		-72	-111	29544426	2163354024
29562	10:59:26.816	00:00:29.561	1774	-1024	-768	-1	-1	-1	-1	4	-1024	-768	-1	-1	-1	-1	4		0	0						Untertest3.avi	0	880	547	72	111				0	Content		-72	-111	29561810	2163371408
29579	10:59:26.833	00:00:29.579	1775	-1024	-768	-1	-1	-1	-1	4	-1024	-768	-1	-1	-1	-1	4		0	0						Untertest3.avi	0	880	547	72	111				0	Content		-72	-111	29579048	2163388646
29594	10:59:26.848	00:00:29.593	1776	-1024	-768	-1	-1	-1	-1	4	-1024	-768	-1	-1	-1	-1	4		0	0						Untertest3.avi	0	880	547	72	111				0	Content		-72	-111	29593921	2163403519
29611	10:59:26.865	00:00:29.610	1777	-1024	-768	-1	-1	-1	-1	4	-1024	-768	-1	-1	-1	-1	4		0	0						Untertest3.avi	0	880	547	72	111				0	Content		-72	-111	29610546	2163420144
29627	10:59:26.881	00:00:29.627	1778	-1024	-768	-1	-1	-1	-1	4	-1024	-768	-1	-1	-1	-1	4		0	0						Untertest3.avi	0	880	547	72	111				0	Content		-72	-111	29627213	2163436811
29644	10:59:26.898	00:00:29.643	1779	-1024	-768	-1	-1	-1	-1	4	-1024	-768	-1	-1	-1	-1	4		0	0						Untertest3.avi	0	880	547	72	111				0	Content		-72	-111	29643807	2163453405
29661	10:59:26.915	00:00:29.660	1780	-1024	-768	-1	-1	-1	-1	4	-1024	-768	-1	-1	-1	-1	4		0	0						Untertest3.avi	0	880	547	72	111				0	Content		-72	-111	29660598	2163470196
29677	10:59:26.931	00:00:29.677	1781	-1024	-768	-1	-1	-1	-1	4	-1024	-768	-1	-1	-1	-1	4		0	0						Untertest3.avi	0	880	547	72	111				0	Content		-72	-111	29677166	2163486764
29694	10:59:26.948	00:00:29.693	1782	-1024	-768	-1	-1	-1	-1	4	-1024	-768	-1	-1	-1	-1	4		0	0						Untertest3.avi	0	880	547	72	111				0	Content		-72	-111	29693798	2163503396
29711	10:59:26.965	00:00:29.711	1783	-1024	-768	-1	-1	-1	-1	4	-1024	-768	-1	-1	-1	-1	4		0	0						Untertest3.avi	0	880	547	72	111				0	Content		-72	-111	29711033	2163520631
29728	10:59:26.982	00:00:29.728	1784	-1024	-768	-1	-1	-1	-1	4	-1024	-768	-1	-1	-1	-1	4		0	0						Untertest3.avi	0	880	547	72	111				0	Content		-72	-111	29728405	2163538003
29746	10:59:27.000	00:00:29.745	1785	-1024	-768	-1	-1	-1	-1	4	-1024	-768	-1	-1	-1	-1	4		0	0						Untertest3.avi	0	880	547	72	111				0	Content		-72	-111	29745653	2163555251
29760	10:59:27.014	00:00:29.760	1786	-1024	-768	-1	-1	-1	-1	4	-1024	-768	-1	-1	-1	-1	4		0	0						Untertest3.avi	0	880	547	72	111				0	Content		-72	-111	29760400	2163569998
29777	10:59:27.031	00:00:29.777	1787	-1024	-768	-1	-1	-1	-1	4	-1024	-768	-1	-1	-1	-1	4		0	0						Untertest3.avi	0	880	547	72	111				0	Content		-72	-111	29777022	2163586620
29794	10:59:27.048	00:00:29.793	1788	-1024	-768	-1	-1	-1	-1	4	-1024	-768	-1	-1	-1	-1	4		0	0						Untertest3.avi	0	880	547	72	111				0	Content		-72	-111	29793735	2163603333
29810	10:59:27.064	00:00:29.810	1789	-1024	-768	-1	-1	-1	-1	4	-1024	-768	-1	-1	-1	-1	4		0	0						Untertest3.avi	0	880	547	72	111				0	Content		-72	-111	29810403	2163620001
29827	10:59:27.081	00:00:29.827	1790	-1024	-768	-1	-1	-1	-1	4	-1024	-768	-1	-1	-1	-1	4		0	0						Untertest3.avi	0	880	547	72	111				0	Content		-72	-111	29827068	2163636666
29844	10:59:27.098	00:00:29.843	1791	-1024	-768	-1	-1	-1	-1	4	-1024	-768	-1	-1	-1	-1	4		0	0						Untertest3.avi	0	880	547	72	111				0	Content		-72	-111	29843775	2163653373
29861	10:59:27.115	00:00:29.860	1792	-1024	-768	-1	-1	-1	-1	4	-1024	-768	-1	-1	-1	-1	4		0	0						Untertest3.avi	0	880	547	72	111				0	Content		-72	-111	29860610	2163670208
29877	10:59:27.131	00:00:29.877	1793	-1024	-768	-1	-1	-1	-1	4	-1024	-768	-1	-1	-1	-1	4		0	0						Untertest3.avi	0	880	547	72	111				0	Content		-72	-111	29877277	2163686875
29894	10:59:27.148	00:00:29.893	1794	-1024	-768	-1	-1	-1	-1	4	-1024	-768	-1	-1	-1	-1	4		0	0						Untertest3.avi	0	880	547	72	111				0	Content		-72	-111	29893945	2163703543
29911	10:59:27.165	00:00:29.910	1795	-1024	-768	-1	-1	-1	-1	4	-1024	-768	-1	-1	-1	-1	4		0	0						Untertest3.avi	0	880	547	72	111				0	Content		-72	-111	29910887	2163720485
29928	10:59:27.182	00:00:29.928	1796	-1024	-768	-1	-1	-1	-1	4	-1024	-768	-1	-1	-1	-1	4		0	0						Untertest3.avi	0	880	547	72	111				0	Content		-72	-111	29928261	2163737859
29946	10:59:27.200	00:00:29.945	1797	-1024	-768	-1	-1	-1	-1	4	-1024	-768	-1	-1	-1	-1	4		0	0						Untertest3.avi	0	880	547	72	111				0	Content		-72	-111	29945510	2163755108
29960	10:59:27.214	00:00:29.960	1798	-1024	-768	-1	-1	-1	-1	4	-1024	-768	-1	-1	-1	-1	4		0	0						Untertest3.avi	0	880	547	72	111				0	Content		-72	-111	29960380	2163769978
29977	10:59:27.231	00:00:29.976	1799	-1024	-768	-1	-1	-1	-1	4	-1024	-768	-1	-1	-1	-1	4		0	0						Untertest3.avi	0	880	547	72	111				0	Content		-72	-111	29976877	2163786475
29994	10:59:27.248	00:00:29.993	1800	-1024	-768	-1	-1	-1	-1	4	-1024	-768	-1	-1	-1	-1	4		0	0						Untertest3.avi	0	880	547	72	111				0	Content		-72	-111	29993624	2163803222
30010	10:59:27.264	00:00:30.010	1801	-1024	-768	-1	-1	-1	-1	4	-1024	-768	-1	-1	-1	-1	4		0	0						Untertest3.avi	0	880	547	72	111				0	Content		-72	-111	30010249	2163819847
30027	10:59:27.281	00:00:30.026	1802	-1024	-768	-1	-1	-1	-1	4	-1024	-768	-1	-1	-1	-1	4		0	0						Untertest3.avi	0	880	547	72	111				0	Content		-72	-111	30026871	2163836469
30043	10:59:27.297	00:00:30.043	1803	-1024	-768	-1	-1	-1	-1	4	-1024	-768	-1	-1	-1	-1	4		0	0						Untertest3.avi	0	880	547	72	111				0	Content		-72	-111	30043494	2163853092
30060	10:59:27.314	00:00:30.060	1804	-1024	-768	-1	-1	-1	-1	4	-1024	-768	-1	-1	-1	-1	4		0	0						Untertest3.avi	0	880	547	72	111				0	Content		-72	-111	30060240	2163869838
30077	10:59:27.331	00:00:30.076	1805	-1024	-768	-1	-1	-1	-1	4	-1024	-768	-1	-1	-1	-1	4		0	0						Untertest3.avi	0	880	547	72	111				0	Content		-72	-111	30076866	2163886464
30093	10:59:27.347	00:00:30.093	1806	-1024	-768	-1	-1	-1	-1	4	-1024	-768	-1	-1	-1	-1	4		0	0						Untertest3.avi	0	880	547	72	111				0	Content		-72	-111	30093491	2163903089
30110	10:59:27.364	00:00:30.110	1807	-1024	-768	-1	-1	-1	-1	4	-1024	-768	-1	-1	-1	-1	4		0	0						Untertest3.avi	0	880	547	72	111				0	Content		-72	-111	30110236	2163919834
30127	10:59:27.381	00:00:30.126	1808	-1024	-768	-1	-1	-1	-1	4	-1024	-768	-1	-1	-1	-1	4		0	0						Untertest3.avi	0	880	547	72	111				0	Content		-72	-111	30126860	2163936458
30143	10:59:27.397	00:00:30.143	1809	-1024	-768	-1	-1	-1	-1	4	-1024	-768	-1	-1	-1	-1	4		0	0						Untertest3.avi	0	880	547	72	111				0	Content		-72	-111	30143483	2163953081
30160	10:59:27.414	00:00:30.160	1810	-1024	-768	-1	-1	-1	-1	4	-1024	-768	-1	-1	-1	-1	4		0	0						Untertest3.avi	0	880	547	72	111				0	Content		-72	-111	30160109	2163969707
30177	10:59:27.431	00:00:30.176	1811	-1024	-768	-1	-1	-1	-1	4	-1024	-768	-1	-1	-1	-1	4		0	0						Untertest3.avi	0	880	547	72	111				0	Content		-72	-111	30176857	2163986455
30193	10:59:27.447	00:00:30.193	1812	-1024	-768	-1	-1	-1	-1	4	-1024	-768	-1	-1	-1	-1	4		0	0						Untertest3.avi	0	880	547	72	111				0	Content		-72	-111	30193481	2164003079
30210	10:59:27.464	00:00:30.210	1813	-1024	-768	-1	-1	-1	-1	4	-1024	-768	-1	-1	-1	-1	4		0	0						Untertest3.avi	0	880	547	72	111				0	Content		-72	-111	30210107	2164019705
30227	10:59:27.481	00:00:30.226	1814	-1024	-768	-1	-1	-1	-1	4	-1024	-768	-1	-1	-1	-1	4		0	0						Untertest3.avi	0	880	547	72	111				0	Content		-72	-111	30226731	2164036329
30243	10:59:27.497	00:00:30.243	1815	-1024	-768	-1	-1	-1	-1	4	-1024	-768	-1	-1	-1	-1	4		0	0						Untertest3.avi	0	880	547	72	111				0	Content		-72	-111	30243474	2164053072
30260	10:59:27.514	00:00:30.260	1816	-1024	-768	-1	-1	-1	-1	4	-1024	-768	-1	-1	-1	-1	4		0	0						Untertest3.avi	0	880	547	72	111				0	Content		-72	-111	30260098	2164069696
30277	10:59:27.531	00:00:30.276	1817	-1024	-768	-1	-1	-1	-1	4	-1024	-768	-1	-1	-1	-1	4		0	0						Untertest3.avi	0	880	547	72	111				0	Content		-72	-111	30276720	2164086318
30293	10:59:27.547	00:00:30.293	1818	-1024	-768	-1	-1	-1	-1	4	-1024	-768	-1	-1	-1	-1	4		0	0						Untertest3.avi	0	880	547	72	111				0	Content		-72	-111	30293339	2164102937
30310	10:59:27.564	00:00:30.310	1819	-1024	-768	-1	-1	-1	-1	4	-1024	-768	-1	-1	-1	-1	4		0	0						Untertest3.avi	0	880	547	72	111				0	Content		-72	-111	30310089	2164119687
30327	10:59:27.581	00:00:30.326	1820	-1024	-768	-1	-1	-1	-1	4	-1024	-768	-1	-1	-1	-1	4		0	0						Untertest3.avi	0	880	547	72	111				0	Content		-72	-111	30326712	2164136310
30343	10:59:27.597	00:00:30.343	1821	-1024	-768	-1	-1	-1	-1	4	-1024	-768	-1	-1	-1	-1	4		0	0						Untertest3.avi	0	880	547	72	111				0	Content		-72	-111	30343332	2164152930
30360	10:59:27.614	00:00:30.359	1822	-1024	-768	-1	-1	-1	-1	4	-1024	-768	-1	-1	-1	-1	4		0	0						Untertest3.avi	0	880	547	72	111				0	Content		-72	-111	30359956	2164169554
30377	10:59:27.631	00:00:30.376	1823	-1024	-768	-1	-1	-1	-1	4	-1024	-768	-1	-1	-1	-1	4		0	0						Untertest3.avi	0	880	547	72	111				0	Content		-72	-111	30376702	2164186300
30393	10:59:27.647	00:00:30.393	1824	-1024	-768	-1	-1	-1	-1	4	-1024	-768	-1	-1	-1	-1	4		0	0						Untertest3.avi	0	880	547	72	111				0	Content		-72	-111	30393323	2164202921
30410	10:59:27.664	00:00:30.409	1825	-1024	-768	-1	-1	-1	-1	4	-1024	-768	-1	-1	-1	-1	4		0	0						Untertest3.avi	0	880	547	72	111				0	Content		-72	-111	30409946	2164219544
30427	10:59:27.681	00:00:30.426	1826	-1024	-768	-1	-1	-1	-1	4	-1024	-768	-1	-1	-1	-1	4		0	0						Untertest3.avi	0	880	547	72	111				0	Content		-72	-111	30426569	2164236167
30443	10:59:27.697	00:00:30.443	1827	-1024	-768	-1	-1	-1	-1	4	-1024	-768	-1	-1	-1	-1	4		0	0						Untertest3.avi	0	880	547	72	111				0	Content		-72	-111	30443317	2164252915
30460	10:59:27.714	00:00:30.459	1828	-1024	-768	-1	-1	-1	-1	4	-1024	-768	-1	-1	-1	-1	4		0	0						Untertest3.avi	0	880	547	72	111				0	Content		-72	-111	30459942	2164269540
30477	10:59:27.731	00:00:30.476	1829	-1024	-768	-1	-1	-1	-1	4	-1024	-768	-1	-1	-1	-1	4		0	0						Untertest3.avi	0	880	547	72	111				0	Content		-72	-111	30476563	2164286161
30493	10:59:27.747	00:00:30.493	1830	-1024	-768	-1	-1	-1	-1	4	-1024	-768	-1	-1	-1	-1	4		0	0						Untertest3.avi	0	880	547	72	111				0	Content		-72	-111	30493185	2164302783
30510	10:59:27.764	00:00:30.509	1831	-1024	-768	-1	-1	-1	-1	4	-1024	-768	-1	-1	-1	-1	4		0	0						Untertest3.avi	0	880	547	72	111				0	Content		-72	-111	30509933	2164319531
30527	10:59:27.781	00:00:30.526	1832	-1024	-768	-1	-1	-1	-1	4	-1024	-768	-1	-1	-1	-1	4		0	0						Untertest3.avi	0	880	547	72	111				0	Content		-72	-111	30526554	2164336152
30543	10:59:27.797	00:00:30.543	1833	-1024	-768	-1	-1	-1	-1	4	-1024	-768	-1	-1	-1	-1	4		0	0						Untertest3.avi	0	880	547	72	111				0	Content		-72	-111	30543181	2164352779
30560	10:59:27.814	00:00:30.559	1834	-1024	-768	-1	-1	-1	-1	4	-1024	-768	-1	-1	-1	-1	4		0	0						Untertest3.avi	0	880	547	72	111				0	Content		-72	-111	30559804	2164369402
30577	10:59:27.831	00:00:30.576	1835	-1024	-768	-1	-1	-1	-1	4	-1024	-768	-1	-1	-1	-1	4		0	0						Untertest3.avi	0	880	547	72	111				0	Content		-72	-111	30576554	2164386152
30593	10:59:27.847	00:00:30.593	1836	-1024	-768	-1	-1	-1	-1	4	-1024	-768	-1	-1	-1	-1	4		0	0						Untertest3.avi	0	880	547	72	111				0	Content		-72	-111	30593176	2164402774
30610	10:59:27.864	00:00:30.609	1837	-1024	-768	-1	-1	-1	-1	4	-1024	-768	-1	-1	-1	-1	4		0	0						Untertest3.avi	0	880	547	72	111				0	Content		-72	-111	30609796	2164419394
30626	10:59:27.880	00:00:30.626	1838	-1024	-768	-1	-1	-1	-1	4	-1024	-768	-1	-1	-1	-1	4		0	0						Untertest3.avi	0	880	547	72	111				0	Content		-72	-111	30626421	2164436019
30643	10:59:27.897	00:00:30.643	1839	-1024	-768	-1	-1	-1	-1	4	-1024	-768	-1	-1	-1	-1	4		0	0						Untertest3.avi	0	880	547	72	111				0	Content		-72	-111	30643168	2164452766
30660	10:59:27.914	00:00:30.659	1840	-1024	-768	-1	-1	-1	-1	4	-1024	-768	-1	-1	-1	-1	4		0	0						Untertest3.avi	0	880	547	72	111				0	Content		-72	-111	30659792	2164469390
30676	10:59:27.930	00:00:30.676	1841	-1024	-768	-1	-1	-1	-1	4	-1024	-768	-1	-1	-1	-1	4		0	0						Untertest3.avi	0	880	547	72	111				0	Content		-72	-111	30676417	2164486015
30693	10:59:27.947	00:00:30.693	1842	-1024	-768	-1	-1	-1	-1	4	-1024	-768	-1	-1	-1	-1	4		0	0						Untertest3.avi	0	880	547	72	111				0	Content		-72	-111	30693039	2164502637
30710	10:59:27.964	00:00:30.709	1843	-1024	-768	-1	-1	-1	-1	4	-1024	-768	-1	-1	-1	-1	4		0	0						Untertest3.avi	0	880	547	72	111				0	Content		-72	-111	30709789	2164519387
30726	10:59:27.980	00:00:30.726	1844	-1024	-768	-1	-1	-1	-1	4	-1024	-768	-1	-1	-1	-1	4		0	0						Untertest3.avi	0	880	547	72	111				0	Content		-72	-111	30726413	2164536011
30743	10:59:27.997	00:00:30.743	1845	-1024	-768	-1	-1	-1	-1	4	-1024	-768	-1	-1	-1	-1	4		0	0						Untertest3.avi	0	880	547	72	111				0	Content		-72	-111	30743038	2164552636
30760	10:59:28.014	00:00:30.759	1846	-1024	-768	-1	-1	-1	-1	4	-1024	-768	-1	-1	-1	-1	4		0	0						Untertest3.avi	0	880	547	72	111				0	Content		-72	-111	30759785	2164569383
30776	10:59:28.030	00:00:30.776	1847	-1024	-768	-1	-1	-1	-1	4	-1024	-768	-1	-1	-1	-1	4		0	0						Untertest3.avi	0	880	547	72	111				0	Content		-72	-111	30776408	2164586006
30793	10:59:28.047	00:00:30.793	1848	-1024	-768	-1	-1	-1	-1	4	-1024	-768	-1	-1	-1	-1	4		0	0						Untertest3.avi	0	880	547	72	111				0	Content		-72	-111	30793028	2164602626
30810	10:59:28.064	00:00:30.809	1849	-1024	-768	-1	-1	-1	-1	4	-1024	-768	-1	-1	-1	-1	4		0	0						Untertest3.avi	0	880	547	72	111				0	Content		-72	-111	30809653	2164619251
30826	10:59:28.080	00:00:30.826	1850	-1024	-768	-1	-1	-1	-1	4	-1024	-768	-1	-1	-1	-1	4		0	0						Untertest3.avi	0	880	547	72	111				0	Content		-72	-111	30826402	2164636000
30843	10:59:28.097	00:00:30.843	1851	-1024	-768	-1	-1	-1	-1	4	-1024	-768	-1	-1	-1	-1	4		0	0						Untertest3.avi	0	880	547	72	111				0	Content		-72	-111	30843024	2164652622
30860	10:59:28.114	00:00:30.859	1852	-1024	-768	-1	-1	-1	-1	4	-1024	-768	-1	-1	-1	-1	4		0	0						Untertest3.avi	0	880	547	72	111				0	Content		-72	-111	30859645	2164669243
30876	10:59:28.130	00:00:30.876	1853	-1024	-768	-1	-1	-1	-1	4	-1024	-768	-1	-1	-1	-1	4		0	0						Untertest3.avi	0	880	547	72	111				0	Content		-72	-111	30876269	2164685867
30893	10:59:28.147	00:00:30.893	1854	-1024	-768	-1	-1	-1	-1	4	-1024	-768	-1	-1	-1	-1	4		0	0						Untertest3.avi	0	880	547	72	111				0	Content		-72	-111	30893016	2164702614
30910	10:59:28.164	00:00:30.909	1855	-1024	-768	-1	-1	-1	-1	4	-1024	-768	-1	-1	-1	-1	4		0	0						Untertest3.avi	0	880	547	72	111				0	Content		-72	-111	30909651	2164719249
30928	10:59:28.182	00:00:30.928	1856	-1024	-768	-1	-1	-1	-1	4	-1024	-768	-1	-1	-1	-1	4		0	0						Untertest3.avi	0	880	547	72	111				0	Content		-72	-111	30928138	2164737736
30943	10:59:28.197	00:00:30.943	1857	-1024	-768	-1	-1	-1	-1	4	-1024	-768	-1	-1	-1	-1	4		0	0						Untertest3.avi	0	880	547	72	111				0	Content		-72	-111	30943012	2164752610
30960	10:59:28.214	00:00:30.959	1858	-1024	-768	-1	-1	-1	-1	4	-1024	-768	-1	-1	-1	-1	4		0	0						Untertest3.avi	0	880	547	72	111				0	Content		-72	-111	30959632	2164769230
30976	10:59:28.230	00:00:30.976	1859	-1024	-768	-1	-1	-1	-1	4	-1024	-768	-1	-1	-1	-1	4		0	0						Untertest3.avi	0	880	547	72	111				0	Content		-72	-111	30976284	2164785882
30993	10:59:28.247	00:00:30.992	1860	-1024	-768	-1	-1	-1	-1	4	-1024	-768	-1	-1	-1	-1	4		0	0						Untertest3.avi	0	880	547	72	111				0	Content		-72	-111	30992952	2164802550
31010	10:59:28.264	00:00:31.009	1861	-1024	-768	-1	-1	-1	-1	4	-1024	-768	-1	-1	-1	-1	4		0	0						Untertest3.avi	0	880	547	72	111				0	Content		-72	-111	31009684	2164819282
31026	10:59:28.280	00:00:31.026	1862	-1024	-768	-1	-1	-1	-1	4	-1024	-768	-1	-1	-1	-1	4		0	0						Untertest3.avi	0	880	547	72	111				0	Content		-72	-111	31026252	2164835850
31043	10:59:28.297	00:00:31.043	1863	-1024	-768	-1	-1	-1	-1	4	-1024	-768	-1	-1	-1	-1	4		0	0						Untertest3.avi	0	880	547	72	111				0	Content		-72	-111	31043086	2164852684
31060	10:59:28.314	00:00:31.059	1864	-1024	-768	-1	-1	-1	-1	4	-1024	-768	-1	-1	-1	-1	4		0	0						Untertest3.avi	0	880	547	72	111				0	Content		-72	-111	31059754	2164869352
31076	10:59:28.330	00:00:31.076	1865	-1024	-768	-1	-1	-1	-1	4	-1024	-768	-1	-1	-1	-1	4		0	0						Untertest3.avi	0	880	547	72	111				0	Content		-72	-111	31076421	2164886019
31093	10:59:28.347	00:00:31.093	1866	-1024	-768	-1	-1	-1	-1	4	-1024	-768	-1	-1	-1	-1	4		0	0						Untertest3.avi	0	880	547	72	111				0	Content		-72	-111	31093374	2164902972
31111	10:59:28.365	00:00:31.110	1867	-1024	-768	-1	-1	-1	-1	4	-1024	-768	-1	-1	-1	-1	4		0	0						Untertest3.avi	0	880	547	72	111				0	Content		-72	-111	31110746	2164920344
31128	10:59:28.382	00:00:31.127	1868	-1024	-768	-1	-1	-1	-1	4	-1024	-768	-1	-1	-1	-1	4		0	0						Untertest3.avi	0	880	547	72	111				0	Content		-72	-111	31127998	2164937596
31143	10:59:28.397	00:00:31.142	1869	-1024	-768	-1	-1	-1	-1	4	-1024	-768	-1	-1	-1	-1	4		0	0						Untertest3.avi	0	880	547	72	111				0	Content		-72	-111	31142869	2164952467
31159	10:59:28.413	00:00:31.159	1870	-1024	-768	-1	-1	-1	-1	4	-1024	-768	-1	-1	-1	-1	4		0	0						Untertest3.avi	0	880	547	72	111				0	Content		-72	-111	31159495	2164969093
31176	10:59:28.430	00:00:31.176	1871	-1024	-768	-1	-1	-1	-1	4	-1024	-768	-1	-1	-1	-1	4		0	0						Untertest3.avi	0	880	547	72	111				0	Content		-72	-111	31176163	2164985761
31193	10:59:28.447	00:00:31.192	1872	-1024	-768	-1	-1	-1	-1	4	-1024	-768	-1	-1	-1	-1	4		0	0						Untertest3.avi	0	880	547	72	111				0	Content		-72	-111	31192740	2165002338
31209	10:59:28.463	00:00:31.209	1873	-1024	-768	-1	-1	-1	-1	4	-1024	-768	-1	-1	-1	-1	4		0	0						Untertest3.avi	0	880	547	72	111				0	Content		-72	-111	31209425	2165019023
31226	10:59:28.480	00:00:31.226	1874	-1024	-768	-1	-1	-1	-1	4	-1024	-768	-1	-1	-1	-1	4		0	0						Untertest3.avi	0	880	547	72	111				0	Content		-72	-111	31226122	2165035720
31242	10:59:28.496	00:00:31.242	1875	-1024	-768	-1	-1	-1	-1	4	-1024	-768	-1	-1	-1	-1	4		0	0						Untertest3.avi	0	880	547	72	111				0	Content		-72	-111	31242437	2165052035
31259	10:59:28.513	00:00:31.259	1876	-1024	-768	-1	-1	-1	-1	4	-1024	-768	-1	-1	-1	-1	4		0	0						Untertest3.avi	0	880	547	72	111				0	Content		-72	-111	31259479	2165069077
31276	10:59:28.530	00:00:31.276	1877	-1024	-768	-1	-1	-1	-1	4	-1024	-768	-1	-1	-1	-1	4		0	0						Untertest3.avi	0	880	547	72	111				0	Content		-72	-111	31276146	2165085744
31293	10:59:28.547	00:00:31.292	1878	-1024	-768	-1	-1	-1	-1	4	-1024	-768	-1	-1	-1	-1	4		0	0						Untertest3.avi	0	880	547	72	111				0	Content		-72	-111	31292813	2165102411
31310	10:59:28.564	00:00:31.310	1879	-1024	-768	-1	-1	-1	-1	4	-1024	-768	-1	-1	-1	-1	4		0	0						Untertest3.avi	0	880	547	72	111				0	Content		-72	-111	31310306	2165119904
31328	10:59:28.582	00:00:31.327	1880	-1024	-768	-1	-1	-1	-1	4	-1024	-768	-1	-1	-1	-1	4		0	0						Untertest3.avi	0	880	547	72	111				0	Content		-72	-111	31327552	2165137150
31342	10:59:28.596	00:00:31.342	1881	-1024	-768	-1	-1	-1	-1	4	-1024	-768	-1	-1	-1	-1	4		0	0						Untertest3.avi	0	880	547	72	111				0	Content		-72	-111	31342424	2165152022
31359	10:59:28.613	00:00:31.359	1882	-1024	-768	-1	-1	-1	-1	4	-1024	-768	-1	-1	-1	-1	4		0	0						Untertest3.avi	0	880	547	72	111				0	Content		-72	-111	31359046	2165168644
31376	10:59:28.630	00:00:31.375	1883	-1024	-768	-1	-1	-1	-1	4	-1024	-768	-1	-1	-1	-1	4		0	0						Untertest3.avi	0	880	547	72	111				0	Content		-72	-111	31375698	2165185296
31392	10:59:28.646	00:00:31.392	1884	-1024	-768	-1	-1	-1	-1	4	-1024	-768	-1	-1	-1	-1	4		0	0						Untertest3.avi	0	880	547	72	111				0	Content		-72	-111	31392365	2165201963
31409	10:59:28.663	00:00:31.409	1885	-1024	-768	-1	-1	-1	-1	4	-1024	-768	-1	-1	-1	-1	4		0	0						Untertest3.avi	0	880	547	72	111				0	Content		-72	-111	31409096	2165218694
31426	10:59:28.680	00:00:31.425	1886	-1024	-768	-1	-1	-1	-1	4	-1024	-768	-1	-1	-1	-1	4		0	0						Untertest3.avi	0	880	547	72	111				0	Content		-72	-111	31425664	2165235262
31442	10:59:28.696	00:00:31.442	1887	-1024	-768	-1	-1	-1	-1	4	-1024	-768	-1	-1	-1	-1	4		0	0						Untertest3.avi	0	880	547	72	111				0	Content		-72	-111	31442498	2165252096
31459	10:59:28.713	00:00:31.459	1888	-1024	-768	-1	-1	-1	-1	4	-1024	-768	-1	-1	-1	-1	4		0	0						Untertest3.avi	0	880	547	72	111				0	Content		-72	-111	31459165	2165268763
31476	10:59:28.730	00:00:31.475	1889	-1024	-768	-1	-1	-1	-1	4	-1024	-768	-1	-1	-1	-1	4		0	0						Untertest3.avi	0	880	547	72	111				0	Content		-72	-111	31475832	2165285430
31493	10:59:28.747	00:00:31.492	1890	-1024	-768	-1	-1	-1	-1	4	-1024	-768	-1	-1	-1	-1	4		0	0						Untertest3.avi	0	880	547	72	111				0	Content		-72	-111	31492784	2165302382
31510	10:59:28.764	00:00:31.510	1891	-1024	-768	-1	-1	-1	-1	4	-1024	-768	-1	-1	-1	-1	4		0	0						Untertest3.avi	0	880	547	72	111				0	Content		-72	-111	31510154	2165319752
31527	10:59:28.781	00:00:31.527	1892	-1024	-768	-1	-1	-1	-1	4	-1024	-768	-1	-1	-1	-1	4		0	0						Untertest3.avi	0	880	547	72	111				0	Content		-72	-111	31527399	2165336997
31542	10:59:28.796	00:00:31.542	1893	-1024	-768	-1	-1	-1	-1	4	-1024	-768	-1	-1	-1	-1	4		0	0						Untertest3.avi	0	880	547	72	111				0	Content		-72	-111	31542272	2165351870
31559	10:59:28.813	00:00:31.558	1894	-1024	-768	-1	-1	-1	-1	4	-1024	-768	-1	-1	-1	-1	4		0	0						Untertest3.avi	0	880	547	72	111				0	Content		-72	-111	31558897	2165368495
31576	10:59:28.830	00:00:31.575	1895	-1024	-768	-1	-1	-1	-1	4	-1024	-768	-1	-1	-1	-1	4		0	0						Untertest3.avi	0	880	547	72	111				0	Content		-72	-111	31575564	2165385162
31592	10:59:28.846	00:00:31.592	1896	-1024	-768	-1	-1	-1	-1	4	-1024	-768	-1	-1	-1	-1	4		0	0						Untertest3.avi	0	880	547	72	111				0	Content		-72	-111	31592142	2165401740
31609	10:59:28.863	00:00:31.608	1897	-1024	-768	-1	-1	-1	-1	4	-1024	-768	-1	-1	-1	-1	4		0	0						Untertest3.avi	0	880	547	72	111				0	Content		-72	-111	31608947	2165418545
31626	10:59:28.880	00:00:31.625	1898	-1024	-768	-1	-1	-1	-1	4	-1024	-768	-1	-1	-1	-1	4		0	0						Untertest3.avi	0	880	547	72	111				0	Content		-72	-111	31625514	2165435112
31642	10:59:28.896	00:00:31.642	1899	-1024	-768	-1	-1	-1	-1	4	-1024	-768	-1	-1	-1	-1	4		0	0						Untertest3.avi	0	880	547	72	111				0	Content		-72	-111	31642136	2165451734
31659	10:59:28.913	00:00:31.659	1900	-1024	-768	-1	-1	-1	-1	4	-1024	-768	-1	-1	-1	-1	4		0	0						Untertest3.avi	0	880	547	72	111				0	Content		-72	-111	31659218	2165468816
31676	10:59:28.930	00:00:31.675	1901	-1024	-768	-1	-1	-1	-1	4	-1024	-768	-1	-1	-1	-1	4		0	0						Untertest3.avi	0	880	547	72	111				0	Content		-72	-111	31675886	2165485484
31693	10:59:28.947	00:00:31.692	1902	-1024	-768	-1	-1	-1	-1	4	-1024	-768	-1	-1	-1	-1	4		0	0						Untertest3.avi	0	880	547	72	111				0	Content		-72	-111	31692553	2165502151
31710	10:59:28.964	00:00:31.710	1903	-1024	-768	-1	-1	-1	-1	4	-1024	-768	-1	-1	-1	-1	4		0	0						Untertest3.avi	0	880	547	72	111				0	Content		-72	-111	31710005	2165519603
31727	10:59:28.981	00:00:31.727	1904	-1024	-768	-1	-1	-1	-1	4	-1024	-768	-1	-1	-1	-1	4		0	0						Untertest3.avi	0	880	547	72	111				0	Content		-72	-111	31727252	2165536850
31742	10:59:28.996	00:00:31.742	1905	-1024	-768	-1	-1	-1	-1	4	-1024	-768	-1	-1	-1	-1	4		0	0						Untertest3.avi	0	880	547	72	111				0	Content		-72	-111	31742124	2165551722
31759	10:59:29.013	00:00:31.758	1906	-1024	-768	-1	-1	-1	-1	4	-1024	-768	-1	-1	-1	-1	4		0	0						Untertest3.avi	0	880	547	72	111				0	Content		-72	-111	31758745	2165568343
31775	10:59:29.029	00:00:31.775	1907	-1024	-768	-1	-1	-1	-1	4	-1024	-768	-1	-1	-1	-1	4		0	0						Untertest3.avi	0	880	547	72	111				0	Content		-72	-111	31775397	2165584995
31792	10:59:29.046	00:00:31.792	1908	-1024	-768	-1	-1	-1	-1	4	-1024	-768	-1	-1	-1	-1	4		0	0						Untertest3.avi	0	880	547	72	111				0	Content		-72	-111	31792065	2165601663
31809	10:59:29.063	00:00:31.808	1909	-1024	-768	-1	-1	-1	-1	4	-1024	-768	-1	-1	-1	-1	4		0	0						Untertest3.avi	0	880	547	72	111				0	Content		-72	-111	31808799	2165618397
31816	10:59:29.070																				LeftMouseClick	1	640	599
31825	10:59:29.079	00:00:31.825	1910	-1024	-768	-1	-1	-1	-1	4	-1024	-768	-1	-1	-1	-1	4		0	0						Untertest3.avi	0	880	547	72	111				0	Content		-72	-111	31825366	2165634964
31842	10:59:29.096	00:00:31.842	1911	-1024	-768	-1	-1	-1	-1	4	-1024	-768	-1	-1	-1	-1	4		0	0						Untertest3.avi	0	880	547	72	111				0	Content		-72	-111	31842200	2165651798
31859	10:59:29.113	00:00:31.858	1912	-1024	-768	-1	-1	-1	-1	4	-1024	-768	-1	-1	-1	-1	4		0	0						Untertest3.avi	0	880	547	72	111				0	Content		-72	-111	31858867	2165668465
31876	10:59:29.130	00:00:31.875	1913	-1024	-768	-1	-1	-1	-1	4	-1024	-768	-1	-1	-1	-1	4		0	0						Untertest3.avi	0	880	547	72	111				0	Content		-72	-111	31875534	2165685132
31893	10:59:29.147	00:00:31.892	1914	-1024	-768	-1	-1	-1	-1	4	-1024	-768	-1	-1	-1	-1	4		0	0						Untertest3.avi	0	880	547	72	111				0	Content		-72	-111	31892611	2165702209
31910	10:59:29.164	00:00:31.909	1915	-1024	-768	-1	-1	-1	-1	4	-1024	-768	-1	-1	-1	-1	4		0	0						Untertest3.avi	0	880	547	72	111				0	Content		-72	-111	31909860	2165719458
31927	10:59:29.181	00:00:31.927	1916	-1024	-768	-1	-1	-1	-1	4	-1024	-768	-1	-1	-1	-1	4		0	0						Untertest3.avi	0	880	547	72	111				0	Content		-72	-111	31927247	2165736845
31942	10:59:29.196	00:00:31.941	1917	-1024	-768	-1	-1	-1	-1	4	-1024	-768	-1	-1	-1	-1	4		0	0						Untertest3.avi	0	880	547	72	111				0	Content		-72	-111	31941982	2165751580
31959	10:59:29.213	00:00:31.958	1918	-1024	-768	-1	-1	-1	-1	4	-1024	-768	-1	-1	-1	-1	4		0	0						Untertest3.avi	0	880	547	72	111				0	Content		-72	-111	31958605	2165768203
31975	10:59:29.229	00:00:31.975	1919	-1024	-768	-1	-1	-1	-1	4	-1024	-768	-1	-1	-1	-1	4		0	0						Untertest3.avi	0	880	547	72	111				0	Content		-72	-111	31975272	2165784870
31992	10:59:29.246	00:00:31.991	1920	-1024	-768	-1	-1	-1	-1	4	-1024	-768	-1	-1	-1	-1	4		0	0						Untertest3.avi	0	880	547	72	111				0	Content		-72	-111	31991851	2165801449
32009	10:59:29.263	00:00:32.008	1921	-1024	-768	-1	-1	-1	-1	4	-1024	-768	-1	-1	-1	-1	4		0	0						Untertest3.avi	0	880	547	72	111				0	Content		-72	-111	32008657	2165818255
32025	10:59:29.279	00:00:32.025	1922	-1024	-768	-1	-1	-1	-1	4	-1024	-768	-1	-1	-1	-1	4		0	0						Untertest3.avi	0	880	547	72	111				0	Content		-72	-111	32025222	2165834820
32042	10:59:29.296	00:00:32.041	1923	-1024	-768	-1	-1	-1	-1	4	-1024	-768	-1	-1	-1	-1	4		0	0						Untertest3.avi	0	880	547	72	111				0	Content		-72	-111	32041846	2165851444
32059	10:59:29.313	00:00:32.059	1924	-1024	-768	-1	-1	-1	-1	4	-1024	-768	-1	-1	-1	-1	4		0	0						Untertest3.avi	0	880	547	72	111				0	Content		-72	-111	32059105	2165868703
32076	10:59:29.330	00:00:32.076	1925	-1024	-768	-1	-1	-1	-1	4	-1024	-768	-1	-1	-1	-1	4		0	0						Untertest3.avi	0	880	547	72	111				0	Content		-72	-111	32076467	2165886065
32094	10:59:29.348	00:00:32.093	1926	-1024	-768	-1	-1	-1	-1	4	-1024	-768	-1	-1	-1	-1	4		0	0						Untertest3.avi	0	880	547	72	111				0	Content		-72	-111	32093714	2165903312
32108	10:59:29.362	00:00:32.108	1927	-1024	-768	-1	-1	-1	-1	4	-1024	-768	-1	-1	-1	-1	4		0	0						Untertest3.avi	0	880	547	72	111				0	Content		-72	-111	32108464	2165918062
32125	10:59:29.379	00:00:32.125	1928	-1024	-768	-1	-1	-1	-1	4	-1024	-768	-1	-1	-1	-1	4		0	0						Untertest3.avi	0	880	547	72	111				0	Content		-72	-111	32125098	2165934696
32142	10:59:29.396	00:00:32.141	1929	-1024	-768	-1	-1	-1	-1	4	-1024	-768	-1	-1	-1	-1	4		0	0						Untertest3.avi	0	880	547	72	111				0	Content		-72	-111	32141805	2165951403
32158	10:59:29.412	00:00:32.158	1930	-1024	-768	-1	-1	-1	-1	4	-1024	-768	-1	-1	-1	-1	4		0	0						Untertest3.avi	0	880	547	72	111				0	Content		-72	-111	32158472	2165968070
32175	10:59:29.429	00:00:32.175	1931	-1024	-768	-1	-1	-1	-1	4	-1024	-768	-1	-1	-1	-1	4		0	0						Untertest3.avi	0	880	547	72	111				0	Content		-72	-111	32175135	2165984733
32192	10:59:29.446	00:00:32.191	1932	-1024	-768	-1	-1	-1	-1	4	-1024	-768	-1	-1	-1	-1	4		0	0						Untertest3.avi	0	880	547	72	111				0	Content		-72	-111	32191829	2166001427
32209	10:59:29.463	00:00:32.208	1933	-1024	-768	-1	-1	-1	-1	4	-1024	-768	-1	-1	-1	-1	4		0	0						Untertest3.avi	0	880	547	72	111				0	Content		-72	-111	32208609	2166018207
32225	10:59:29.479	00:00:32.225	1934	-1024	-768	-1	-1	-1	-1	4	-1024	-768	-1	-1	-1	-1	4		0	0						Untertest3.avi	0	880	547	72	111				0	Content		-72	-111	32225276	2166034874
32242	10:59:29.496	00:00:32.241	1935	-1024	-768	-1	-1	-1	-1	4	-1024	-768	-1	-1	-1	-1	4		0	0						Untertest3.avi	0	880	547	72	111				0	Content		-72	-111	32241943	2166051541
32259	10:59:29.513	00:00:32.258	1936	-1024	-768	-1	-1	-1	-1	4	-1024	-768	-1	-1	-1	-1	4		0	0						Untertest3.avi	0	880	547	72	111				0	Content		-72	-111	32258611	2166068209
32276	10:59:29.530	00:00:32.275	1937	-1024	-768	-1	-1	-1	-1	4	-1024	-768	-1	-1	-1	-1	4		0	0						Untertest3.avi	0	880	547	72	111				0	Content		-72	-111	32275571	2166085169
32292	10:59:29.546	00:00:32.291	1938	-1024	-768	-1	-1	-1	-1	4	-1024	-768	-1	-1	-1	-1	4		0	0						Untertest3.avi	0	880	547	72	111				0	Content		-72	-111	32291692	2166101290
32308	10:59:29.562	00:00:32.308	1939	-1024	-768	-1	-1	-1	-1	4	-1024	-768	-1	-1	-1	-1	4		0	0						Untertest3.avi	0	880	547	72	111				0	Content		-72	-111	32308384	2166117982
32325	10:59:29.579	00:00:32.325	1940	-1024	-768	-1	-1	-1	-1	4	-1024	-768	-1	-1	-1	-1	4		0	0						Untertest3.avi	0	880	547	72	111				0	Content		-72	-111	32325051	2166134649
32342	10:59:29.596	00:00:32.341	1941	-1024	-768	-1	-1	-1	-1	4	-1024	-768	-1	-1	-1	-1	4		0	0						Untertest3.avi	0	880	547	72	111				0	Content		-72	-111	32341688	2166151286
32358	10:59:29.612	00:00:32.358	1942	-1024	-768	-1	-1	-1	-1	4	-1024	-768	-1	-1	-1	-1	4		0	0						Untertest3.avi	0	880	547	72	111				0	Content		-72	-111	32358310	2166167908
32375	10:59:29.629	00:00:32.374	1943	494,7169	189,2295	0,5975065	0,4938347	422,142	3,204132	3	466,6593	185,2131	0,5974894	0,4938305	422,142	3,204352	1	48	467	185						Untertest3.avi	0	880	547	72	111	451	141	183	0	Content		395	74	32374934	2166184532
32392	10:59:29.646	00:00:32.391	1944	555,6245	272,6924	0,5827973	0,4930623	402,651	2,875522	3	535,8333	270,8063	0,5828022	0,4930575	402,651	2,875153	1	48	536	271						Untertest3.avi	0	880	547	72	111	451	141	183	0	Content		464	160	32391686	2166201284
32408	10:59:29.662	00:00:32.408	1945	567,1802	253,4009	0,5837722	0,4914986	403,9449	2,832001	3	544,7543	251,5419	0,5837387	0,4914941	403,9449	2,831283	1	48	545	252						Untertest3.avi	0	880	547	72	111	451	141	183	0	Content		473	141	32408308	2166217906
32425	10:59:29.679	00:00:32.424	1946	548,3729	243,4067	0,5953133	0,4893285	407,2637	2,953084	3	522,5463	241,3356	0,5952953	0,489324	407,2637	2,952258	1	48	523	241						Untertest3.avi	0	880	547	72	111	451	141	183	0	Content		451	130	32424931	2166234529
32442	10:59:29.696	00:00:32.441	1947	-1024	-768	-1	-1	-1	-1	4	-1024	-768	-1	-1	-1	-1	4	48	0	0						Untertest3.avi	0	880	547	72	111	451	141	183	0	Content		-72	-111	32441550	2166251148
32458	10:59:29.712	00:00:32.458	1948	-1024	-768	-1	-1	-1	-1	4	-1024	-768	-1	-1	-1	-1	4	48	0	0						Untertest3.avi	0	880	547	72	111	451	141	183	0	Content		-72	-111	32458299	2166267897
32475	10:59:29.729	00:00:32.474	1949	-1024	-768	-1	-1	-1	-1	4	-1024	-768	-1	-1	-1	-1	4	48	0	0						Untertest3.avi	0	880	547	72	111	451	141	183	0	Content		-72	-111	32474919	2166284517
32492	10:59:29.746	00:00:32.491	1950	-1024	-768	-1	-1	-1	-1	4	-1024	-768	-1	-1	-1	-1	4	48	0	0						Untertest3.avi	0	880	547	72	111	451	141	183	0	Content		-72	-111	32491544	2166301142
32508	10:59:29.762	00:00:32.508	1951	-1024	-768	-1	-1	-1	-1	4	-1024	-768	-1	-1	-1	-1	4	48	0	0						Untertest3.avi	0	880	547	72	111	451	141	183	0	Content		-72	-111	32508211	2166317809
32525	10:59:29.779	00:00:32.524	1952	606,186	320,4325	0,5816446	0,4990392	407,2636	2,661481	3	587,9495	320,1997	0,5816619	0,4990381	407,2636	2,660321	1	48	588	320						Untertest3.avi	0	880	547	72	111	451	141	183	0	Content		516	209	32524915	2166334513
32542	10:59:29.796	00:00:32.541	1953	498,0433	374,0892	0,5907035	0,5049587	407,2557	3,01005	3	475,0821	373,8513	0,5907361	0,5049574	407,2558	3,007429	1	48	475	374						Untertest3.avi	0	880	547	72	111	451	141	183	0	Content		403	263	32541538	2166351136
32558	10:59:29.812	00:00:32.558	1954	-1024	-768	-1	-1	-1	-1	4	-1024	-768	-1	-1	-1	-1	4		0	0						Untertest3.avi	0	880	547	72	111				0	Content		-72	-111	32558163	2166367761
32575	10:59:29.829	00:00:32.574	1955	-1024	-768	-1	-1	-1	-1	4	-1024	-768	-1	-1	-1	-1	4		0	0						Untertest3.avi	0	880	547	72	111				0	Content		-72	-111	32574821	2166384419
32591	10:59:29.845	00:00:32.591	1956	-1024	-768	-1	-1	-1	-1	4	-1024	-768	-1	-1	-1	-1	4		0	0						Untertest3.avi	0	880	547	72	111				0	Content		-72	-111	32591488	2166401086
32608	10:59:29.862	00:00:32.608	1957	-1024	-768	-1	-1	-1	-1	4	-1024	-768	-1	-1	-1	-1	4		0	0						Untertest3.avi	0	880	547	72	111				0	Content		-72	-111	32608240	2166417838
32625	10:59:29.879	00:00:32.624	1958	-1024	-768	-1	-1	-1	-1	4	-1024	-768	-1	-1	-1	-1	4		0	0						Untertest3.avi	0	880	547	72	111				0	Content		-72	-111	32624859	2166434457
32641	10:59:29.895	00:00:32.641	1959	-1024	-768	-1	-1	-1	-1	4	-1024	-768	-1	-1	-1	-1	4		0	0						Untertest3.avi	0	880	547	72	111				0	Content		-72	-111	32641480	2166451078
32658	10:59:29.912	00:00:32.658	1960	-1024	-768	-1	-1	-1	-1	4	-1024	-768	-1	-1	-1	-1	4		0	0						Untertest3.avi	0	880	547	72	111				0	Content		-72	-111	32658105	2166467703
32675	10:59:29.929	00:00:32.674	1961	-1024	-768	-1	-1	-1	-1	4	-1024	-768	-1	-1	-1	-1	4		0	0						Untertest3.avi	0	880	547	72	111				0	Content		-72	-111	32674854	2166484452
32691	10:59:29.945	00:00:32.691	1962	-1024	-768	-1	-1	-1	-1	4	-1024	-768	-1	-1	-1	-1	4		0	0						Untertest3.avi	0	880	547	72	111				0	Content		-72	-111	32691476	2166501074
32708	10:59:29.962	00:00:32.708	1963	-1024	-768	-1	-1	-1	-1	4	-1024	-768	-1	-1	-1	-1	4		0	0						Untertest3.avi	0	880	547	72	111				0	Content		-72	-111	32708099	2166517697
32725	10:59:29.979	00:00:32.724	1964	-1024	-768	-1	-1	-1	-1	4	-1024	-768	-1	-1	-1	-1	4		0	0						Untertest3.avi	0	880	547	72	111				0	Content		-72	-111	32724724	2166534322
32741	10:59:29.995	00:00:32.741	1965	-1024	-768	-1	-1	-1	-1	4	-1024	-768	-1	-1	-1	-1	4		0	0						Untertest3.avi	0	880	547	72	111				0	Content		-72	-111	32741471	2166551069
32758	10:59:30.012	00:00:32.758	1966	-1024	-768	-1	-1	-1	-1	4	-1024	-768	-1	-1	-1	-1	4		0	0						Untertest3.avi	0	880	547	72	111				0	Content		-72	-111	32758096	2166567694
32775	10:59:30.029	00:00:32.774	1967	-1024	-768	-1	-1	-1	-1	4	-1024	-768	-1	-1	-1	-1	4		0	0						Untertest3.avi	0	880	547	72	111				0	Content		-72	-111	32774719	2166584317
32791	10:59:30.045	00:00:32.791	1968	-1024	-768	-1	-1	-1	-1	4	-1024	-768	-1	-1	-1	-1	4		0	0						Untertest3.avi	0	880	547	72	111				0	Content		-72	-111	32791345	2166600943
32808	10:59:30.062	00:00:32.808	1969	-1024	-768	-1	-1	-1	-1	4	-1024	-768	-1	-1	-1	-1	4		0	0						Untertest3.avi	0	880	547	72	111				0	Content		-72	-111	32808093	2166617691
32825	10:59:30.079	00:00:32.824	1970	-1024	-768	-1	-1	-1	-1	4	-1024	-768	-1	-1	-1	-1	4		0	0						Untertest3.avi	0	880	547	72	111				0	Content		-72	-111	32824714	2166634312
32841	10:59:30.095	00:00:32.841	1971	-1024	-768	-1	-1	-1	-1	4	-1024	-768	-1	-1	-1	-1	4		0	0						Untertest3.avi	0	880	547	72	111				0	Content		-72	-111	32841339	2166650937
32858	10:59:30.112	00:00:32.857	1972	-1024	-768	-1	-1	-1	-1	4	-1024	-768	-1	-1	-1	-1	4		0	0						Untertest3.avi	0	880	547	72	111				0	Content		-72	-111	32857964	2166667562
32875	10:59:30.129	00:00:32.874	1973	-1024	-768	-1	-1	-1	-1	4	-1024	-768	-1	-1	-1	-1	4		0	0						Untertest3.avi	0	880	547	72	111				0	Content		-72	-111	32874711	2166684309
32891	10:59:30.145	00:00:32.891	1974	-1024	-768	-1	-1	-1	-1	4	-1024	-768	-1	-1	-1	-1	4		0	0						Untertest3.avi	0	880	547	72	111				0	Content		-72	-111	32891335	2166700933
32908	10:59:30.162	00:00:32.907	1975	-1024	-768	-1	-1	-1	-1	4	-1024	-768	-1	-1	-1	-1	4		0	0						Untertest3.avi	0	880	547	72	111				0	Content		-72	-111	32907959	2166717557
[truncated: 1,665 more rows]
