# Supplementary material for: Gaze Duration Biases for Colours in Combination with Dissonant and Consonant Sounds: A Comparative Eye-Tracking Study with Orangutans
Source: PLoS One. 2015 Oct 14;10(10):e0139894. doi: 10.1371/journal.pone.0139894 (PMC4605782; doi:10.1371/journal.pone.0139894)
Supplement: S1 Data — (ZIP) [file pone.0139894.s004.zip › Plos ColourSound Data/Apes/Farben_Musik_U3/Rec 17-All-Data.tsv]

System Properties:
Operating System:	Microsoft Windows NT 6.1.7601 Service Pack 1
System User Name:	tobiiadmin
Machine Name:	LOE7690LAP
Data properties:
Recording name:	Rec 17
Recording date:	05.03.2014
Recording time:	08:49:21
Recording resolution:	1024 x 768
Export date:	09.03.2014
Export time:	12:20:44
Participant:	Padana_S2
Filter settings:
Eye: Average
Validity: Normal
Fixation filter: Tobii fixation filter
Velocity threshold: 35
Distance threshold: 35
Timestamp	DateTimeStamp	DateTimeStampStartOffset	Number	GazePointXLeft	GazePointYLeft	CamXLeft	CamYLeft	DistanceLeft	PupilLeft	ValidityLeft	GazePointXRight	GazePointYRight	CamXRight	CamYRight	DistanceRight	PupilRight	ValidityRight	FixationIndex	GazePointX	GazePointY	Event	EventKey	Data1	Data2	Descriptor	StimuliName	StimuliID	MediaWidth	MediaHeight	MediaPosX	MediaPosY	MappedFixationPointX	MappedFixationPointY	FixationDuration	AoiIds	AoiNames	WebGroupImage	MappedGazeDataPointX	MappedGazeDataPointY	MicroSecondTimestamp	AbsoluteMicroSecondTimestamp
11	08:49:21.130	00:00:00.011	0	-1024	-768	-1	-1	-1	-1	4	-1024	-768	-1	-1	-1	-1	4	0	0	0						No media	0	1024	768	0	0	560	391	111	0	Content		0	0	11233	1250893909
28	08:49:21.147	00:00:00.027	1	-1024	-768	-1	-1	-1	-1	4	-1024	-768	-1	-1	-1	-1	4	0	0	0						No media	0	1024	768	0	0	560	391	111	0	Content		0	0	27613	1250910289
45	08:49:21.164	00:00:00.044	2	-1024	-768	-1	-1	-1	-1	4	-1024	-768	-1	-1	-1	-1	4	0	0	0						No media	0	1024	768	0	0	560	391	111	0	Content		0	0	44768	1250927444
61	08:49:21.180	00:00:00.061	3	-1024	-768	-1	-1	-1	-1	4	-1024	-768	-1	-1	-1	-1	4	0	0	0						No media	0	1024	768	0	0	560	391	111	0	Content		0	0	61321	1250943997
78	08:49:21.197	00:00:00.077	4	-1024	-768	-1	-1	-1	-1	4	-1024	-768	-1	-1	-1	-1	4	0	0	0						No media	0	1024	768	0	0	560	391	111	0	Content		0	0	77994	1250960670
95	08:49:21.214	00:00:00.094	5	-1024	-768	-1	-1	-1	-1	4	551,0189	390,955	0,3504017	0,6591918	495,6522	2,926201	0	0	551	391						No media	0	1024	768	0	0	560	391	111	0	Content		551	391	94629	1250977305
111	08:49:21.230	00:00:00.111	6	-1024	-768	-1	-1	-1	-1	4	-1024	-768	-1	-1	-1	-1	4		0	0						No media	0	1024	768	0	0				0	Content		0	0	111008	1250993684
128	08:49:21.247	00:00:00.128	7	-1024	-768	-1	-1	-1	-1	4	-1024	-768	-1	-1	-1	-1	4		0	0						No media	0	1024	768	0	0				0	Content		0	0	128011	1251010687
145	08:49:21.264	00:00:00.144	8	-1024	-768	-1	-1	-1	-1	4	-1024	-768	-1	-1	-1	-1	4		0	0						No media	0	1024	768	0	0				0	Content		0	0	144639	1251027315
161	08:49:21.280	00:00:00.161	9	-1024	-768	-1	-1	-1	-1	4	-1024	-768	-1	-1	-1	-1	4		0	0						No media	0	1024	768	0	0				0	Content		0	0	161312	1251043988
178	08:49:21.297	00:00:00.178	10	-1024	-768	-1	-1	-1	-1	4	-1024	-768	-1	-1	-1	-1	4		0	0						No media	0	1024	768	0	0				0	Content		0	0	178021	1251060697
195	08:49:21.314	00:00:00.194	11	-1024	-768	-1	-1	-1	-1	4	-1024	-768	-1	-1	-1	-1	4		0	0						No media	0	1024	768	0	0				0	Content		0	0	194526	1251077202
211	08:49:21.330	00:00:00.211	12	-1024	-768	-1	-1	-1	-1	4	-1024	-768	-1	-1	-1	-1	4		0	0						No media	0	1024	768	0	0				0	Content		0	0	211198	1251093874
228	08:49:21.347	00:00:00.227	13	-1024	-768	-1	-1	-1	-1	4	232,0128	301,3145	0,3478818	0,6575274	497,7309	2,760304	0	1	232	301						No media	0	1024	768	0	0	252	318	317	0	Content		232	301	227754	1251110430
244	08:49:21.363	00:00:00.244	14	-1024	-768	-1	-1	-1	-1	4	232,0128	301,3145	0,3480787	0,6570014	493,7179	2,760304	0	1	232	301						No media	0	1024	768	0	0	252	318	317	0	Content		232	301	244115	1251126791
261	08:49:21.380	00:00:00.261	15	248,3118	332,0488	0,5218132	0,6827989	493,718	2,725904	0	256,8487	317,3694	0,3502721	0,6561293	493,718	2,74504	0	1	253	325						No media	0	1024	768	0	0	252	318	317	0	Content		253	325	261244	1251143920
277	08:49:21.396	00:00:00.277	16	-1024	-768	-1	-1	-1	-1	4	247,3633	316,9706	0,3465756	0,6559005	493,718	2,736757	0	1	247	317						No media	0	1024	768	0	0	252	318	317	0	Content		247	317	277496	1251160172
294	08:49:21.413	00:00:00.294	17	-1024	-768	-1	-1	-1	-1	4	253,5703	313,2474	0,3477053	0,6557355	488,246	2,597534	0	1	254	313						No media	0	1024	768	0	0	252	318	317	0	Content		254	313	294123	1251176799
311	08:49:21.430	00:00:00.310	18	-1024	-768	-1	-1	-1	-1	4	254,2604	312,2607	0,3493104	0,6555756	496,2396	2,681177	0	1	254	312						No media	0	1024	768	0	0	252	318	317	0	Content		254	312	310760	1251193436
328	08:49:21.447	00:00:00.327	19	-1024	-768	-1	-1	-1	-1	4	254,9185	317,0429	0,3451401	0,6562352	496,2396	2,782433	0	1	255	317						No media	0	1024	768	0	0	252	318	317	0	Content		255	317	327763	1251210439
344	08:49:21.463	00:00:00.344	20	-1024	-768	-1	-1	-1	-1	4	240,9346	304,7024	0,3452767	0,6564105	496,2396	2,634974	0	1	241	305						No media	0	1024	768	0	0	252	318	317	0	Content		241	305	344129	1251226805
361	08:49:21.480	00:00:00.360	21	-1024	-768	-1	-1	-1	-1	4	-1024	-768	-1	-1	-1	-1	4	1	0	0						No media	0	1024	768	0	0	252	318	317	0	Content		0	0	360788	1251243464
377	08:49:21.496	00:00:00.377	22	-1024	-768	-1	-1	-1	-1	4	-1024	-768	-1	-1	-1	-1	4	1	0	0						No media	0	1024	768	0	0	252	318	317	0	Content		0	0	377459	1251260135
394	08:49:21.513	00:00:00.394	23	249,5258	334,8125	0,519111	0,6874607	487,3258	2,62932	0	253,5548	332,1066	0,3481722	0,6561965	487,3258	2,617172	0	1	252	333						No media	0	1024	768	0	0	252	318	317	0	Content		252	333	394084	1251276760
411	08:49:21.530	00:00:00.411	24	239,9969	345,0618	0,518985	0,6877016	487,1872	2,599998	0	254,9678	338,4723	0,3480904	0,6559819	487,1871	2,633495	0	1	247	342						No media	0	1024	768	0	0	252	318	317	0	Content		247	342	411210	1251293886
427	08:49:21.546	00:00:00.427	25	257,227	313,0284	0,520608	0,6880537	495,4323	2,614366	0	270,8578	323,4428	0,3478473	0,6563054	487,6689	2,604472	0	1	264	318						No media	0	1024	768	0	0	252	318	317	0	Content		264	318	427462	1251310138
444	08:49:21.563	00:00:00.444	26	246,6927	317,3293	0,5203851	0,6884096	495,4323	2,638443	0	255,4841	334,3551	0,3475843	0,656839	487,851	2,664313	0	1	251	326						No media	0	1024	768	0	0	252	318	317	0	Content		251	326	444088	1251326764
461	08:49:21.580	00:00:00.460	27	239,6656	324,4455	0,5200635	0,6889145	495,4323	2,667034	0	248,3718	311,3363	0,3474342	0,6576636	488,1562	2,612975	0	1	244	318						No media	0	1024	768	0	0	252	318	317	0	Content		244	318	460713	1251343389
465	08:49:21.584																				MovieStart	128	0	0	Untertest3.avi
478	08:49:21.597	00:00:00.477	28	248,1697	321,2255	0,5200438	0,6898437	496,3377	2,695999	0	258,0585	316,5835	0,347528	0,6587096	488,5406	2,605281	0	1	253	319						Untertest3.avi	0	880	547	72	111	180	207	317	0	Content		181	208	477833	1251360509
494	08:49:21.613	00:00:00.494	29	251,0779	336,9175	0,5200087	0,6903416	496,3377	2,681488	0	252,6457	317,8731	0,3475331	0,6592932	488,6364	2,6505	0	1	252	327						Untertest3.avi	0	880	547	72	111	180	207	317	0	Content		180	216	494468	1251377144
511	08:49:21.630	00:00:00.511	30	314,387	330,4804	0,5192067	0,689962	496,3377	2,691239	0	309,7927	314,9622	0,3470069	0,658668	489,4907	2,650285	0	1	312	323						Untertest3.avi	0	880	547	72	111	180	207	317	0	Content		240	212	511215	1251393891
527	08:49:21.646	00:00:00.527	31	325,5928	333,2963	0,5195626	0,6880778	501,4086	2,684815	0	309,2216	327,7677	0,3459637	0,6567523	490,8695	2,672657	0	1	317	331						Untertest3.avi	0	880	547	72	111	180	207	317	0	Content		245	220	527347	1251410023
544	08:49:21.663	00:00:00.544	32	-1024	-768	-1	-1	-1	-1	4	-1024	-768	-1	-1	-1	-1	4		0	0						Untertest3.avi	0	880	547	72	111				0	Content		-72	-111	544476	1251427152
561	08:49:21.680	00:00:00.561	33	-1024	-768	-1	-1	-1	-1	4	-1024	-768	-1	-1	-1	-1	4		0	0						Untertest3.avi	0	880	547	72	111				0	Content		-72	-111	561213	1251443889
578	08:49:21.697	00:00:00.577	34	-1024	-768	-1	-1	-1	-1	4	-1024	-768	-1	-1	-1	-1	4		0	0						Untertest3.avi	0	880	547	72	111				0	Content		-72	-111	577727	1251460403
594	08:49:21.713	00:00:00.594	35	-1024	-768	-1	-1	-1	-1	4	-1024	-768	-1	-1	-1	-1	4		0	0						Untertest3.avi	0	880	547	72	111				0	Content		-72	-111	594104	1251476780
611	08:49:21.730	00:00:00.610	36	-1024	-768	-1	-1	-1	-1	4	-1024	-768	-1	-1	-1	-1	4		0	0						Untertest3.avi	0	880	547	72	111				0	Content		-72	-111	610978	1251493654
627	08:49:21.746	00:00:00.627	37	-1024	-768	-1	-1	-1	-1	4	-1024	-768	-1	-1	-1	-1	4		0	0						Untertest3.avi	0	880	547	72	111				0	Content		-72	-111	627353	1251510029
644	08:49:21.763	00:00:00.644	38	-1024	-768	-1	-1	-1	-1	4	-1024	-768	-1	-1	-1	-1	4		0	0						Untertest3.avi	0	880	547	72	111				0	Content		-72	-111	644230	1251526906
661	08:49:21.780	00:00:00.660	39	-1024	-768	-1	-1	-1	-1	4	-1024	-768	-1	-1	-1	-1	4		0	0						Untertest3.avi	0	880	547	72	111				0	Content		-72	-111	660858	1251543534
678	08:49:21.797	00:00:00.677	40	-1024	-768	-1	-1	-1	-1	4	-1024	-768	-1	-1	-1	-1	4		0	0						Untertest3.avi	0	880	547	72	111				0	Content		-72	-111	677529	1251560205
694	08:49:21.813	00:00:00.694	41	-1024	-768	-1	-1	-1	-1	4	-1024	-768	-1	-1	-1	-1	4		0	0						Untertest3.avi	0	880	547	72	111				0	Content		-72	-111	694135	1251576811
711	08:49:21.830	00:00:00.710	42	-1024	-768	-1	-1	-1	-1	4	-1024	-768	-1	-1	-1	-1	4		0	0						Untertest3.avi	0	880	547	72	111				0	Content		-72	-111	710806	1251593482
727	08:49:21.846	00:00:00.727	43	-1024	-768	-1	-1	-1	-1	4	588,0252	359,9682	0,3716961	0,614597	500,52	2,991459	0	2	588	360						Untertest3.avi	0	880	547	72	111	506	250	483	0	Content		516	249	727368	1251610044
744	08:49:21.863	00:00:00.743	44	596,2761	301,0485	0,5369808	0,6420029	506,3004	3,184168	0	578,1079	363,8699	0,3734274	0,613361	500,8331	3,03844	0	2	587	332						Untertest3.avi	0	880	547	72	111	506	250	483	0	Content		515	221	743996	1251626672
761	08:49:21.880	00:00:00.760	45	596,2761	301,0485	0,5412776	0,6404741	493,5537	3,184168	0	583,6455	396,7538	0,3751572	0,6126936	501,1607	3,060069	0	2	590	349						Untertest3.avi	0	880	547	72	111	506	250	483	0	Content		518	238	760626	1251643302
777	08:49:21.896	00:00:00.777	46	566,2733	311,6997	0,5426573	0,639444	493,5537	3,198919	0	575,1966	357,8988	0,3767933	0,6116773	501,0385	3,083091	0	2	571	335						Untertest3.avi	0	880	547	72	111	506	250	483	0	Content		499	224	777255	1251659931
794	08:49:21.913	00:00:00.793	47	577,0352	344,0552	0,5442888	0,6378031	493,5537	3,140399	0	587,912	360,0927	0,3784299	0,6103217	501,019	3,093621	0	2	582	352						Untertest3.avi	0	880	547	72	111	506	250	483	0	Content		510	241	793882	1251676558
811	08:49:21.930	00:00:00.810	48	-1024	-768	-1	-1	-1	-1	4	578,2234	363,452	0,3799601	0,6091866	501,066	3,15991	0	2	578	363						Untertest3.avi	0	880	547	72	111	506	250	483	0	Content		506	252	810633	1251693309
827	08:49:21.946	00:00:00.827	49	-1024	-768	-1	-1	-1	-1	4	585,2593	348,9475	0,3813103	0,608367	500,7926	3,101493	0	2	585	349						Untertest3.avi	0	880	547	72	111	506	250	483	0	Content		513	238	827258	1251709934
844	08:49:21.963	00:00:00.843	50	578,8091	375,827	0,5483283	0,6343573	492,3271	3,064092	0	577,2831	354,1531	0,3827954	0,6078691	500,6367	3,145255	0	2	578	365						Untertest3.avi	0	880	547	72	111	506	250	483	0	Content		506	254	843889	1251726565
861	08:49:21.980	00:00:00.860	51	578,1526	367,6187	0,5499042	0,6339239	491,9814	3,096031	0	597,2987	350,8045	0,3846649	0,6074546	500,8598	3,140131	0	2	588	359						Untertest3.avi	0	880	547	72	111	506	250	483	0	Content		516	248	860516	1251743192
877	08:49:21.996	00:00:00.877	52	568,6331	384,2455	0,5518035	0,6336367	491,4102	3,133124	0	582,947	343,0767	0,3866282	0,6070394	500,9196	3,160957	0	2	576	364						Untertest3.avi	0	880	547	72	111	506	250	483	0	Content		504	253	877269	1251759945
894	08:49:22.013	00:00:00.893	53	569,3535	378,3143	0,5538361	0,6337723	491,0379	3,117225	0	581,0222	350,4378	0,3889086	0,6070194	500,476	3,1455	0	2	575	364						Untertest3.avi	0	880	547	72	111	506	250	483	0	Content		503	253	893895	1251776571
911	08:49:22.030	00:00:00.910	54	569,0453	378,1978	0,5561385	0,6346813	490,4723	3,082794	0	587,1004	335,1557	0,3913883	0,6076442	500,156	3,083923	0	2	578	357						Untertest3.avi	0	880	547	72	111	506	250	483	0	Content		506	246	910524	1251793200
927	08:49:22.046	00:00:00.927	55	573,2259	378,9968	0,5587236	0,6360754	489,7311	3,057019	0	570,3055	350,1009	0,3941019	0,6086944	499,7913	3,108539	0	2	572	365						Untertest3.avi	0	880	547	72	111	506	250	483	0	Content		500	254	927151	1251809827
944	08:49:22.063	00:00:00.943	56	560,9539	387,4208	0,5615585	0,6379495	488,9409	3,117425	0	568,1238	345,38	0,3970125	0,6099491	499,4851	3,131071	0	2	565	366						Untertest3.avi	0	880	547	72	111	506	250	483	0	Content		493	255	943778	1251826454
961	08:49:22.080	00:00:00.960	57	572,2593	370,5541	0,5645977	0,639569	488,0912	3,089011	0	581,1712	342,1847	0,4001434	0,6108629	498,8916	3,119222	0	2	577	356						Untertest3.avi	0	880	547	72	111	506	250	483	0	Content		505	245	960531	1251843207
977	08:49:22.096	00:00:00.977	58	563,6642	374,5705	0,5677702	0,6405711	487,1415	3,05538	0	577,6085	350,5574	0,4033099	0,6112542	498,3835	3,080271	0	2	571	363						Untertest3.avi	0	880	547	72	111	506	250	483	0	Content		499	252	977159	1251859835
994	08:49:22.113	00:00:00.993	59	560,725	381,2591	0,5709304	0,639985	486,8736	3,075062	0	588,5688	342,8805	0,4064605	0,6108643	497,9519	3,052899	0	2	575	362						Untertest3.avi	0	880	547	72	111	506	250	483	0	Content		503	251	993787	1251876463
1010	08:49:22.129	00:00:01.010	60	558,1186	392,3173	0,5737867	0,6374665	486,6556	3,049339	0	578,4692	352,2668	0,4092281	0,6091992	497,6902	3,081135	0	2	568	372						Untertest3.avi	0	880	547	72	111	506	250	483	0	Content		496	261	1010411	1251893087
1027	08:49:22.146	00:00:01.027	61	568,277	380,0335	0,5763414	0,633318	486,5081	3,000902	0	581,0153	337,4932	0,411742	0,6067044	497,8863	3,028749	0	2	575	359						Untertest3.avi	0	880	547	72	111	506	250	483	0	Content		503	248	1027165	1251909841
1044	08:49:22.163	00:00:01.043	62	571,2361	361,5353	0,5788518	0,6284168	486,7548	2,964422	0	584,0115	339,4576	0,4142124	0,6039144	498,2907	2,98784	0	2	578	350						Untertest3.avi	0	880	547	72	111	506	250	483	0	Content		506	239	1043793	1251926469
1060	08:49:22.179	00:00:01.060	63	559,9213	365,5623	0,581298	0,6240631	487,0334	2,970098	0	579,7131	343,8594	0,4167579	0,6015634	498,8502	3,004326	0	2	570	355						Untertest3.avi	0	880	547	72	111	506	250	483	0	Content		498	244	1060421	1251943097
1077	08:49:22.196	00:00:01.077	64	564,0446	369,4041	0,583915	0,6210915	487,084	3,009123	0	584,2302	340,6948	0,4193914	0,6000054	498,9026	3,020887	0	2	574	355						Untertest3.avi	0	880	547	72	111	506	250	483	0	Content		502	244	1077048	1251959724
1094	08:49:22.213	00:00:01.093	65	557,9048	377,3843	0,5864648	0,6196507	487,1666	2,991798	0	586,1255	342,8947	0,4220494	0,5994918	499,2007	2,974754	0	2	572	360						Untertest3.avi	0	880	547	72	111	506	250	483	0	Content		500	249	1093802	1251976478
1110	08:49:22.229	00:00:01.110	66	560,1574	363,1778	0,5888819	0,6198434	487,0174	2,960557	0	582,6887	348,8946	0,4245566	0,5998207	499,2608	2,989158	0	2	571	356						Untertest3.avi	0	880	547	72	111	506	250	483	0	Content		499	245	1110428	1251993104
1127	08:49:22.246	00:00:01.127	67	625,2361	411,2169	0,589997	0,6217675	486,7784	2,998803	0	627,6406	385,0107	0,4261608	0,6017802	499,135	3,012846	0	2	626	398						Untertest3.avi	0	880	547	72	111	506	250	483	0	Content		554	287	1127056	1252009732
1144	08:49:22.263	00:00:01.143	68	695,4402	451,3022	0,5902362	0,6243131	486,2328	2,970904	0	705,8174	430,6938	0,4269745	0,604279	498,9302	2,97789	0	2	701	441						Untertest3.avi	0	880	547	72	111	506	250	483	0	Content		629	330	1143683	1252026359
1160	08:49:22.279	00:00:01.160	69	794,0761	478,6171	0,5898901	0,626646	485,7811	2,894995	0	799,4125	457,8073	0,4270322	0,6068881	498,7743	2,976177	0	2	797	468						Untertest3.avi	0	880	547	72	111	506	250	483	0	Content		725	357	1160434	1252043110
1177	08:49:22.296	00:00:01.177	70	856,5327	530,5234	0,5891322	0,6284087	485,3217	2,894382	0	893,4119	506,9516	0,4266605	0,6094136	498,5099	2,929914	0	2	875	519						Untertest3.avi	0	880	547	72	111	506	250	483	0	Content		803	408	1177062	1252059738
1194	08:49:22.313	00:00:01.193	71	939,2021	576,1577	0,5882806	0,6295723	485,2009	2,857596	0	943,3749	554,3755	0,4261744	0,6116822	498,5661	2,968555	0	2	941	565						Untertest3.avi	0	880	547	72	111	506	250	483	0	Content		869	454	1193690	1252076366
1210	08:49:22.329	00:00:01.210	72	1015,571	629,226	0,5870969	0,6298541	485,0414	2,903418	0	1057,036	602,5013	0,425576	0,6132572	498,8903	2,931845	0	3	1036	616						Untertest3.avi	0	880	547	72	111	1241	654	116	0	Content		964	505	1210315	1252092991
1227	08:49:22.346	00:00:01.227	73	1069,978	696,7749	0,5859914	0,6292847	485,2655	2,896004	0	1131,779	655,8105	0,4249956	0,6141697	499,3759	2,92102	0	3	1101	676						Untertest3.avi	0	880	547	72	111	1241	654	116	0	Content		1029	565	1227070	1252109746
1244	08:49:22.363	00:00:01.243	74	1255,432	733,5438	0,5850621	0,628207	485,6834	2,975858	0	1369,583	694,8884	0,4246919	0,6146715	500,3462	2,955694	0	3	1313	714						Untertest3.avi	0	880	547	72	111	1241	654	116	0	Content		1241	603	1243524	1252126200
1260	08:49:22.379	00:00:01.260	75	1372,756	773,6243	0,5843672	0,6269145	485,6982	2,916272	0	1477,371	755,477	0,4243753	0,6147802	500,9543	2,977026	0	3	1425	765						Untertest3.avi	0	880	547	72	111	1241	654	116	0	Content		1353	654	1260147	1252142823
1277	08:49:22.396	00:00:01.276	76	1464,052	840,1749	0,5840169	0,6255369	485,8253	2,96793	0	1397,448	827,2468	0,4172104	0,6150718	465,0172	2,748816	0	3	1431	834						Untertest3.avi	0	880	547	72	111	1241	654	116	0	Content		1359	723	1276897	1252159573
1294	08:49:22.413	00:00:01.293	77	1607,54	917,7136	0,5835441	0,6241361	486,2738	2,986765	0	2315,239	955,3	0,4263994	0,6148799	500,5839	3,165809	0	3	1961	937						Untertest3.avi	0	880	547	72	111	1241	654	116	0	Content		1889	826	1293521	1252176197
1310	08:49:22.429	00:00:01.310	78	1151,168	994,1329	0,5787078	0,6227935	471,6422	2,758796	0	1334,236	950,2026	0,4027336	0,6146778	402,0042	2,39527	0	3	1243	972						Untertest3.avi	0	880	547	72	111	1241	654	116	0	Content		1171	861	1310145	1252192821
1327	08:49:22.446	00:00:01.326	79	-1024	-768	-1	-1	-1	-1	4	-1024	-768	-1	-1	-1	-1	4		0	0						Untertest3.avi	0	880	547	72	111				0	Content		-72	-111	1326768	1252209444
1344	08:49:22.463	00:00:01.343	80	-1024	-768	-1	-1	-1	-1	4	-1024	-768	-1	-1	-1	-1	4		0	0						Untertest3.avi	0	880	547	72	111				0	Content		-72	-111	1343531	1252226207
1360	08:49:22.479	00:00:01.360	81	-1024	-768	-1	-1	-1	-1	4	-1024	-768	-1	-1	-1	-1	4		0	0						Untertest3.avi	0	880	547	72	111				0	Content		-72	-111	1360143	1252242819
1377	08:49:22.496	00:00:01.376	82	-1024	-768	-1	-1	-1	-1	4	-1024	-768	-1	-1	-1	-1	4		0	0						Untertest3.avi	0	880	547	72	111				0	Content		-72	-111	1376767	1252259443
1393	08:49:22.512	00:00:01.393	83	-1024	-768	-1	-1	-1	-1	4	-1024	-768	-1	-1	-1	-1	4		0	0						Untertest3.avi	0	880	547	72	111				0	Content		-72	-111	1393390	1252276066
1410	08:49:22.529	00:00:01.410	84	-1024	-768	-1	-1	-1	-1	4	-1024	-768	-1	-1	-1	-1	4		0	0						Untertest3.avi	0	880	547	72	111				0	Content		-72	-111	1410141	1252292817
1427	08:49:22.546	00:00:01.426	85	-1024	-768	-1	-1	-1	-1	4	-1024	-768	-1	-1	-1	-1	4		0	0						Untertest3.avi	0	880	547	72	111				0	Content		-72	-111	1426766	1252309442
1443	08:49:22.562	00:00:01.443	86	-1024	-768	-1	-1	-1	-1	4	-1024	-768	-1	-1	-1	-1	4		0	0						Untertest3.avi	0	880	547	72	111				0	Content		-72	-111	1443391	1252326067
1460	08:49:22.579	00:00:01.460	87	-1024	-768	-1	-1	-1	-1	4	-1024	-768	-1	-1	-1	-1	4		0	0						Untertest3.avi	0	880	547	72	111				0	Content		-72	-111	1460059	1252342735
1477	08:49:22.596	00:00:01.476	88	-1024	-768	-1	-1	-1	-1	4	-1024	-768	-1	-1	-1	-1	4		0	0						Untertest3.avi	0	880	547	72	111				0	Content		-72	-111	1476768	1252359444
1493	08:49:22.612	00:00:01.493	89	-1024	-768	-1	-1	-1	-1	4	-1024	-768	-1	-1	-1	-1	4		0	0						Untertest3.avi	0	880	547	72	111				0	Content		-72	-111	1493390	1252376066
1510	08:49:22.629	00:00:01.510	90	-1024	-768	-1	-1	-1	-1	4	-1024	-768	-1	-1	-1	-1	4		0	0						Untertest3.avi	0	880	547	72	111				0	Content		-72	-111	1510016	1252392692
1527	08:49:22.646	00:00:01.526	91	-1024	-768	-1	-1	-1	-1	4	-1024	-768	-1	-1	-1	-1	4		0	0						Untertest3.avi	0	880	547	72	111				0	Content		-72	-111	1526641	1252409317
1543	08:49:22.662	00:00:01.543	92	-1024	-768	-1	-1	-1	-1	4	-1024	-768	-1	-1	-1	-1	4		0	0						Untertest3.avi	0	880	547	72	111				0	Content		-72	-111	1543392	1252426068
1560	08:49:22.679	00:00:01.560	93	-1024	-768	-1	-1	-1	-1	4	-1024	-768	-1	-1	-1	-1	4		0	0						Untertest3.avi	0	880	547	72	111				0	Content		-72	-111	1560460	1252443136
1577	08:49:22.696	00:00:01.577	94	-1024	-768	-1	-1	-1	-1	4	-1024	-768	-1	-1	-1	-1	4		0	0						Untertest3.avi	0	880	547	72	111				0	Content		-72	-111	1577264	1252459940
1594	08:49:22.713	00:00:01.593	95	-1024	-768	-1	-1	-1	-1	4	-1024	-768	-1	-1	-1	-1	4		0	0						Untertest3.avi	0	880	547	72	111				0	Content		-72	-111	1593889	1252476565
1610	08:49:22.729	00:00:01.610	96	-1024	-768	-1	-1	-1	-1	4	-1024	-768	-1	-1	-1	-1	4		0	0						Untertest3.avi	0	880	547	72	111				0	Content		-72	-111	1610014	1252492690
1627	08:49:22.746	00:00:01.626	97	-1024	-768	-1	-1	-1	-1	4	-1024	-768	-1	-1	-1	-1	4		0	0						Untertest3.avi	0	880	547	72	111				0	Content		-72	-111	1626637	1252509313
1643	08:49:22.762	00:00:01.643	98	-1024	-768	-1	-1	-1	-1	4	-1024	-768	-1	-1	-1	-1	4		0	0						Untertest3.avi	0	880	547	72	111				0	Content		-72	-111	1643386	1252526062
1660	08:49:22.779	00:00:01.660	99	-1024	-768	-1	-1	-1	-1	4	-1024	-768	-1	-1	-1	-1	4		0	0						Untertest3.avi	0	880	547	72	111				0	Content		-72	-111	1660012	1252542688
1677	08:49:22.796	00:00:01.676	100	-1024	-768	-1	-1	-1	-1	4	-1024	-768	-1	-1	-1	-1	4		0	0						Untertest3.avi	0	880	547	72	111				0	Content		-72	-111	1676636	1252559312
1694	08:49:22.813	00:00:01.693	101	-1024	-768	-1	-1	-1	-1	4	-1024	-768	-1	-1	-1	-1	4		0	0						Untertest3.avi	0	880	547	72	111				0	Content		-72	-111	1693708	1252576384
1711	08:49:22.830	00:00:01.711	102	-1024	-768	-1	-1	-1	-1	4	-1024	-768	-1	-1	-1	-1	4		0	0						Untertest3.avi	0	880	547	72	111				0	Content		-72	-111	1711082	1252593758
1728	08:49:22.847	00:00:01.728	103	-1024	-768	-1	-1	-1	-1	4	-1024	-768	-1	-1	-1	-1	4		0	0						Untertest3.avi	0	880	547	72	111				0	Content		-72	-111	1728328	1252611004
1743	08:49:22.862	00:00:01.743	104	-1024	-768	-1	-1	-1	-1	4	-1024	-768	-1	-1	-1	-1	4		0	0						Untertest3.avi	0	880	547	72	111				0	Content		-72	-111	1743259	1252625935
1760	08:49:22.879	00:00:01.759	105	-1024	-768	-1	-1	-1	-1	4	-1024	-768	-1	-1	-1	-1	4		0	0						Untertest3.avi	0	880	547	72	111				0	Content		-72	-111	1759881	1252642557
1777	08:49:22.896	00:00:01.776	106	-1024	-768	-1	-1	-1	-1	4	-1024	-768	-1	-1	-1	-1	4		0	0						Untertest3.avi	0	880	547	72	111				0	Content		-72	-111	1776629	1252659305
1793	08:49:22.912	00:00:01.793	107	-1024	-768	-1	-1	-1	-1	4	-1024	-768	-1	-1	-1	-1	4		0	0						Untertest3.avi	0	880	547	72	111				0	Content		-72	-111	1793254	1252675930
1810	08:49:22.929	00:00:01.809	108	-1024	-768	-1	-1	-1	-1	4	-1024	-768	-1	-1	-1	-1	4		0	0						Untertest3.avi	0	880	547	72	111				0	Content		-72	-111	1809877	1252692553
1827	08:49:22.946	00:00:01.826	109	-1024	-768	-1	-1	-1	-1	4	-1024	-768	-1	-1	-1	-1	4		0	0						Untertest3.avi	0	880	547	72	111				0	Content		-72	-111	1826513	1252709189
1844	08:49:22.963	00:00:01.843	110	-1024	-768	-1	-1	-1	-1	4	-1024	-768	-1	-1	-1	-1	4		0	0						Untertest3.avi	0	880	547	72	111				0	Content		-72	-111	1843695	1252726371
1861	08:49:22.980	00:00:01.860	111	-1024	-768	-1	-1	-1	-1	4	-1024	-768	-1	-1	-1	-1	4		0	0						Untertest3.avi	0	880	547	72	111				0	Content		-72	-111	1860946	1252743622
1878	08:49:22.997	00:00:01.878	112	-1024	-768	-1	-1	-1	-1	4	-1024	-768	-1	-1	-1	-1	4		0	0						Untertest3.avi	0	880	547	72	111				0	Content		-72	-111	1878320	1252760996
1893	08:49:23.012	00:00:01.893	113	-1024	-768	-1	-1	-1	-1	4	-1024	-768	-1	-1	-1	-1	4		0	0						Untertest3.avi	0	880	547	72	111				0	Content		-72	-111	1893121	1252775797
1910	08:49:23.029	00:00:01.909	114	-1024	-768	-1	-1	-1	-1	4	-1024	-768	-1	-1	-1	-1	4		0	0						Untertest3.avi	0	880	547	72	111				0	Content		-72	-111	1909747	1252792423
1927	08:49:23.046	00:00:01.926	115	-1024	-768	-1	-1	-1	-1	4	-1024	-768	-1	-1	-1	-1	4		0	0						Untertest3.avi	0	880	547	72	111				0	Content		-72	-111	1926509	1252809185
1943	08:49:23.062	00:00:01.943	116	-1024	-768	-1	-1	-1	-1	4	-1024	-768	-1	-1	-1	-1	4		0	0						Untertest3.avi	0	880	547	72	111				0	Content		-72	-111	1943119	1252825795
1960	08:49:23.079	00:00:01.959	117	-1024	-768	-1	-1	-1	-1	4	-1024	-768	-1	-1	-1	-1	4		0	0						Untertest3.avi	0	880	547	72	111				0	Content		-72	-111	1959743	1252842419
1976	08:49:23.095	00:00:01.976	118	-1024	-768	-1	-1	-1	-1	4	-1024	-768	-1	-1	-1	-1	4		0	0						Untertest3.avi	0	880	547	72	111				0	Content		-72	-111	1976367	1252859043
1994	08:49:23.113	00:00:01.993	119	-1024	-768	-1	-1	-1	-1	4	-1024	-768	-1	-1	-1	-1	4		0	0						Untertest3.avi	0	880	547	72	111				0	Content		-72	-111	1993561	1252876237
2011	08:49:23.130	00:00:02.010	120	-1024	-768	-1	-1	-1	-1	4	-1024	-768	-1	-1	-1	-1	4		0	0						Untertest3.avi	0	880	547	72	111				0	Content		-72	-111	2010931	1252893607
2028	08:49:23.147	00:00:02.028	121	-1024	-768	-1	-1	-1	-1	4	-1024	-768	-1	-1	-1	-1	4		0	0						Untertest3.avi	0	880	547	72	111				0	Content		-72	-111	2028178	1252910854
2043	08:49:23.162	00:00:02.042	122	-1024	-768	-1	-1	-1	-1	4	-1024	-768	-1	-1	-1	-1	4		0	0						Untertest3.avi	0	880	547	72	111				0	Content		-72	-111	2042980	1252925656
2060	08:49:23.179	00:00:02.059	123	-1024	-768	-1	-1	-1	-1	4	-1024	-768	-1	-1	-1	-1	4		0	0						Untertest3.avi	0	880	547	72	111				0	Content		-72	-111	2059731	1252942407
2076	08:49:23.195	00:00:02.076	124	-1024	-768	-1	-1	-1	-1	4	-1024	-768	-1	-1	-1	-1	4		0	0						Untertest3.avi	0	880	547	72	111				0	Content		-72	-111	2076355	1252959031
2093	08:49:23.212	00:00:02.092	125	-1024	-768	-1	-1	-1	-1	4	-1024	-768	-1	-1	-1	-1	4		0	0						Untertest3.avi	0	880	547	72	111				0	Content		-72	-111	2092977	1252975653
2110	08:49:23.229	00:00:02.109	126	-1024	-768	-1	-1	-1	-1	4	-1024	-768	-1	-1	-1	-1	4		0	0						Untertest3.avi	0	880	547	72	111				0	Content		-72	-111	2109598	1252992274
2126	08:49:23.245	00:00:02.126	127	-1024	-768	-1	-1	-1	-1	4	-1024	-768	-1	-1	-1	-1	4		0	0						Untertest3.avi	0	880	547	72	111				0	Content		-72	-111	2126224	1253008900
2143	08:49:23.262	00:00:02.143	128	-1024	-768	-1	-1	-1	-1	4	-1024	-768	-1	-1	-1	-1	4		0	0						Untertest3.avi	0	880	547	72	111				0	Content		-72	-111	2143419	1253026095
2161	08:49:23.280	00:00:02.160	129	-1024	-768	-1	-1	-1	-1	4	-1024	-768	-1	-1	-1	-1	4		0	0						Untertest3.avi	0	880	547	72	111				0	Content		-72	-111	2160793	1253043469
2178	08:49:23.297	00:00:02.178	130	-1024	-768	-1	-1	-1	-1	4	-1024	-768	-1	-1	-1	-1	4		0	0						Untertest3.avi	0	880	547	72	111				0	Content		-72	-111	2178043	1253060719
2193	08:49:23.312	00:00:02.192	131	-1024	-768	-1	-1	-1	-1	4	-1024	-768	-1	-1	-1	-1	4		0	0						Untertest3.avi	0	880	547	72	111				0	Content		-72	-111	2192969	1253075645
2210	08:49:23.329	00:00:02.209	132	-1024	-768	-1	-1	-1	-1	4	-1024	-768	-1	-1	-1	-1	4		0	0						Untertest3.avi	0	880	547	72	111				0	Content		-72	-111	2209651	1253092327
2226	08:49:23.345	00:00:02.226	133	-1024	-768	-1	-1	-1	-1	4	-1024	-768	-1	-1	-1	-1	4		0	0						Untertest3.avi	0	880	547	72	111				0	Content		-72	-111	2226319	1253108995
2243	08:49:23.362	00:00:02.242	134	-1024	-768	-1	-1	-1	-1	4	-1024	-768	-1	-1	-1	-1	4		0	0						Untertest3.avi	0	880	547	72	111				0	Content		-72	-111	2242960	1253125636
2260	08:49:23.379	00:00:02.259	135	-1024	-768	-1	-1	-1	-1	4	-1024	-768	-1	-1	-1	-1	4		0	0						Untertest3.avi	0	880	547	72	111				0	Content		-72	-111	2259579	1253142255
2276	08:49:23.395	00:00:02.276	136	-1024	-768	-1	-1	-1	-1	4	-1024	-768	-1	-1	-1	-1	4		0	0						Untertest3.avi	0	880	547	72	111				0	Content		-72	-111	2276215	1253158891
2293	08:49:23.412	00:00:02.292	137	509,8591	359,4803	0,4697	0,6408444	489,1678	3,690248	3	470,1271	332,2365	0,4698205	0,6408377	489,1678	3,702481	1	4	470	332						Untertest3.avi	0	880	547	72	111	403	227	283	0	Content		398	221	2292837	1253175513
2310	08:49:23.429	00:00:02.309	138	500,4971	373,9344	0,469869	0,6440431	489,4336	3,764122	3	460,5694	346,9961	0,4699894	0,6440364	489,4336	3,776196	1	4	461	347						Untertest3.avi	0	880	547	72	111	403	227	283	0	Content		389	236	2309702	1253192378
2326	08:49:23.445	00:00:02.326	139	512,4661	360,82	0,4697538	0,6473415	489,709	3,707589	3	472,7316	333,5357	0,4698741	0,6473348	489,709	3,719964	1	4	473	334						Untertest3.avi	0	880	547	72	111	403	227	283	0	Content		401	223	2326212	1253208888
2343	08:49:23.462	00:00:02.343	140	511,308	366,1398	0,4693968	0,6505957	489,8337	3,734237	3	471,5378	339,049	0,4695171	0,6505889	489,8337	3,746419	1	4	472	339						Untertest3.avi	0	880	547	72	111	403	227	283	0	Content		400	228	2343080	1253225756
2359	08:49:23.478	00:00:02.359	141	512,9832	370,4457	0,4688397	0,6530869	489,6998	3,7729	3	473,2577	343,4562	0,46896	0,65308	489,6998	3,785136	1	4	473	343						Untertest3.avi	0	880	547	72	111	403	227	283	0	Content		401	232	2359464	1253242140
2376	08:49:23.495	00:00:02.376	142	519,4327	357,2608	0,4682108	0,6550274	489,4086	3,782125	3	479,9173	329,7889	0,4683312	0,6550205	489,4086	3,79471	1	4	480	330						Untertest3.avi	0	880	547	72	111	403	227	283	0	Content		408	219	2376450	1253259126
2393	08:49:23.512	00:00:02.392	143	522,6089	360,3016	0,4678459	0,6562603	489,0501	3,759124	3	483,2473	332,9978	0,4679664	0,6562534	489,0501	3,771627	1	4	483	333						Untertest3.avi	0	880	547	72	111	403	227	283	0	Content		411	222	2392833	1253275509
2410	08:49:23.529	00:00:02.409	144	552,4363	346,7144	0,4678694	0,6573134	501,3325	3,873693	3	495,7292	341,9716	0,4679944	0,6573793	488,5169	3,792567	1	4	496	342						Untertest3.avi	0	880	547	72	111	403	227	283	0	Content		424	231	2409774	1253292450
2426	08:49:23.545	00:00:02.426	145	549,5203	354,5584	0,466093	0,6586032	497,2388	3,881259	3	478,3369	351,4586	0,4683712	0,658462	488,0576	3,789575	1	4	478	351						Untertest3.avi	0	880	547	72	111	403	227	283	0	Content		406	240	2426078	1253308754
2443	08:49:23.562	00:00:02.442	146	-1024	-768	-1	-1	-1	-1	4	-1024	-768	-1	-1	-1	-1	4	4	0	0						Untertest3.avi	0	880	547	72	111	403	227	283	0	Content		-72	-111	2442702	1253325378
2459	08:49:23.578	00:00:02.459	147	510,9206	362,6575	0,4705711	0,6611497	486,4161	3,70851	3	471,3609	335,3734	0,4706929	0,6611427	486,4161	3,72096	1	4	471	335						Untertest3.avi	0	880	547	72	111	403	227	283	0	Content		399	224	2459453	1253342129
2476	08:49:23.595	00:00:02.476	148	513,8639	362,808	0,4720064	0,6622754	485,9074	3,672161	3	474,4652	335,6475	0,4721282	0,6622683	485,9074	3,68454	1	4	474	336						Untertest3.avi	0	880	547	72	111	403	227	283	0	Content		402	225	2476408	1253359084
2493	08:49:23.612	00:00:02.493	149	519,9033	358,7729	0,473058	0,6619218	485,4884	3,639461	3	480,7065	331,7249	0,47318	0,6619148	485,4884	3,651687	1	4	481	332						Untertest3.avi	0	880	547	72	111	403	227	283	0	Content		409	221	2493144	1253375820
2510	08:49:23.629	00:00:02.509	150	512,4714	364,4701	0,4742273	0,6614536	484,939	3,613602	3	473,1019	337,5182	0,4743496	0,6614466	484,939	3,625741	1	4	473	338						Untertest3.avi	0	880	547	72	111	403	227	283	0	Content		401	227	2509768	1253392444
2526	08:49:23.645	00:00:02.526	151	517,09	361,6668	0,4760586	0,6610194	484,7348	3,571055	3	477,8815	334,7512	0,476181	0,6610123	484,7348	3,583205	1	4	478	335						Untertest3.avi	0	880	547	72	111	403	227	283	0	Content		406	224	2526073	1253408749
2543	08:49:23.662	00:00:02.542	152	515,191	364,9934	0,4781754	0,6606518	484,5669	3,568523	3	475,9152	338,2546	0,4782979	0,6606447	484,5669	3,580529	1	4	476	338						Untertest3.avi	0	880	547	72	111	403	227	283	0	Content		404	227	2542696	1253425372
2559	08:49:23.678	00:00:02.559	153	510,607	373,5038	0,4800809	0,660265	484,7634	3,515964	3	471,2139	347,197	0,4802033	0,6602579	484,7634	3,527573	1	4	471	347						Untertest3.avi	0	880	547	72	111	403	227	283	0	Content		399	236	2559320	1253441996
2576	08:49:23.695	00:00:02.576	154	526,882	365,2056	0,4816543	0,6599215	484,4051	3,488978	0	507,6559	357,6858	0,3130372	0,682641	484,7635	3,526182	0	5	517	361						Untertest3.avi	0	880	547	72	111	466	246	200	0	Content		445	250	2576266	1253458942
2593	08:49:23.712	00:00:02.593	155	520,8683	362,1248	0,4827679	0,6595883	484,4446	3,462651	0	520,1649	352,3424	0,3131959	0,6820624	488,1376	3,488889	0	5	521	357						Untertest3.avi	0	880	547	72	111	466	246	200	0	Content		449	246	2593071	1253475747
2610	08:49:23.729	00:00:02.609	156	522,4379	363,8132	0,4838668	0,6593728	484,3424	3,423981	0	527,9755	349,6951	0,3142659	0,6817737	488,4469	3,449965	0	5	525	357						Untertest3.avi	0	880	547	72	111	466	246	200	0	Content		453	246	2609769	1253492445
2626	08:49:23.745	00:00:02.626	157	524,3023	382,3191	0,4849419	0,6592707	484,3236	3,447361	0	538,9017	353,6645	0,3152587	0,6815814	487,9068	3,406492	0	5	532	368						Untertest3.avi	0	880	547	72	111	466	246	200	0	Content		460	257	2626332	1253509008
2643	08:49:23.762	00:00:02.642	158	-1024	-768	-1	-1	-1	-1	4	-1024	-768	-1	-1	-1	-1	4	5	0	0						Untertest3.avi	0	880	547	72	111	466	246	200	0	Content		-72	-111	2642867	1253525543
2660	08:49:23.779	00:00:02.659	159	549,361	314,3557	0,4895946	0,6582443	499,2786	3,415689	0	538,5875	352,289	0,3173694	0,6809516	493,7227	3,3925	0	5	544	333						Untertest3.avi	0	880	547	72	111	466	246	200	0	Content		472	222	2659509	1253542185
2676	08:49:23.795	00:00:02.676	160	535,944	333,4887	0,4826538	0,6583009	499,2787	3,445895	0	536,5038	347,5337	0,315113	0,6809925	493,7227	3,422241	0	5	536	341						Untertest3.avi	0	880	547	72	111	466	246	200	0	Content		464	230	2676115	1253558791
2693	08:49:23.812	00:00:02.692	161	540,1672	317,6864	0,4899766	0,6572967	499,2786	3,368694	0	540,869	343,5334	0,3177536	0,6804491	493,7227	3,395507	0	5	541	331						Untertest3.avi	0	880	547	72	111	466	246	200	0	Content		469	220	2692752	1253575428
2710	08:49:23.829	00:00:02.709	162	536,831	321,6989	0,4829326	0,6572962	499,2787	3,33384	0	538,3887	341,9127	0,3154107	0,6802483	493,7227	3,353537	0	5	538	332						Untertest3.avi	0	880	547	72	111	466	246	200	0	Content		466	221	2709543	1253592219
2726	08:49:23.845	00:00:02.726	163	542,5269	335,8608	0,4903686	0,6562554	499,2786	3,391492	0	546,3162	340,6255	0,3181533	0,6796053	493,7227	3,295369	0	5	544	338						Untertest3.avi	0	880	547	72	111	466	246	200	0	Content		472	227	2726128	1253608804
2743	08:49:23.862	00:00:02.742	164	-1024	-768	-1	-1	-1	-1	4	539,8996	334,9593	0,3156894	0,6796105	493,7227	3,265466	0	5	540	335						Untertest3.avi	0	880	547	72	111	466	246	200	0	Content		468	224	2742743	1253625419
2760	08:49:23.879	00:00:02.759	165	583,2956	352,865	0,4900886	0,6569099	499,2786	3,301523	0	585,186	363,0592	0,3181619	0,6796324	493,7227	3,250327	0	5	584	358						Untertest3.avi	0	880	547	72	111	466	246	200	0	Content		512	247	2759505	1253642181
2776	08:49:23.895	00:00:02.776	166	-1024	-768	-1	-1	-1	-1	4	-1024	-768	-1	-1	-1	-1	4	6	0	0						Untertest3.avi	0	880	547	72	111	701	444	367	0	Content		-72	-111	2776093	1253658769
2793	08:49:23.912	00:00:02.792	167	-1024	-768	-1	-1	-1	-1	4	-1024	-768	-1	-1	-1	-1	4	6	0	0						Untertest3.avi	0	880	547	72	111	701	444	367	0	Content		-72	-111	2792761	1253675437
2809	08:49:23.928	00:00:02.809	168	728,8741	521,4121	0,4837853	0,6605626	482,0905	3,237645	0	748,1533	517,2391	0,3157175	0,6819813	487,8505	3,229335	0	6	739	519						Untertest3.avi	0	880	547	72	111	701	444	367	0	Content		667	408	2809438	1253692114
2826	08:49:23.945	00:00:02.826	169	778,6617	540,2184	0,4835404	0,6613389	483,1359	3,17545	0	761,7601	550,4236	0,3152418	0,6824088	487,8523	3,219476	0	6	770	545						Untertest3.avi	0	880	547	72	111	701	444	367	0	Content		698	434	2826062	1253708738
2843	08:49:23.962	00:00:02.842	170	780,4017	553,6514	0,4831548	0,6614909	483,0851	3,191435	0	780,2461	572,1066	0,3148293	0,6824065	488,1244	3,220778	0	6	780	563						Untertest3.avi	0	880	547	72	111	701	444	367	0	Content		708	452	2842814	1253725490
2859	08:49:23.978	00:00:02.859	171	767,7761	552,9716	0,4831032	0,6612222	483,0892	3,226163	0	794,4423	554,6324	0,3145584	0,6819932	488,0657	3,209426	0	6	781	554						Untertest3.avi	0	880	547	72	111	701	444	367	0	Content		709	443	2859436	1253742112
2876	08:49:23.995	00:00:02.876	172	782,1745	550,7925	0,4832488	0,6610113	483,1328	3,174368	0	779,9783	562,7994	0,3145175	0,6813769	488,0358	3,19902	0	6	781	557						Untertest3.avi	0	880	547	72	111	701	444	367	0	Content		709	446	2876061	1253758737
2893	08:49:24.012	00:00:02.892	173	770,5772	563,283	0,4835737	0,6609699	482,9876	3,219151	0	777,8956	557,1271	0,3147106	0,6807907	487,7774	3,20672	0	6	774	560						Untertest3.avi	0	880	547	72	111	701	444	367	0	Content		702	449	2892811	1253775487
2909	08:49:24.028	00:00:02.909	174	779,5206	552,241	0,4840911	0,6609716	482,8575	3,185395	0	768,9335	556,8608	0,3150523	0,6801167	487,6943	3,219634	0	6	774	555						Untertest3.avi	0	880	547	72	111	701	444	367	0	Content		702	444	2909436	1253792112
2926	08:49:24.045	00:00:02.926	175	772,3705	554,1648	0,4845396	0,6610079	482,868	3,199652	0	780,624	550,8625	0,3154039	0,6794987	487,392	3,168748	0	6	776	553						Untertest3.avi	0	880	547	72	111	701	444	367	0	Content		704	442	2926060	1253808736
2943	08:49:24.062	00:00:02.942	176	760,2693	554,3457	0,4848055	0,6611649	483,0297	3,222544	0	781,245	554,8376	0,3156516	0,6790063	487,4932	3,197643	0	6	771	555						Untertest3.avi	0	880	547	72	111	701	444	367	0	Content		699	444	2942811	1253825487
2959	08:49:24.078	00:00:02.959	177	773,5392	554,9742	0,4848787	0,6612903	482,8759	3,206985	0	776,8388	557,5278	0,3155563	0,6788368	487,265	3,217916	0	6	775	556						Untertest3.avi	0	880	547	72	111	701	444	367	0	Content		703	445	2959436	1253842112
2976	08:49:24.095	00:00:02.976	178	774,0887	547,885	0,4849249	0,6615415	482,8611	3,190368	0	781,1261	555,2516	0,315563	0,678499	487,4388	3,218858	0	6	778	552						Untertest3.avi	0	880	547	72	111	701	444	367	0	Content		706	441	2976060	1253858736
2993	08:49:24.112	00:00:02.992	179	782,914	555,5728	0,4851027	0,6618498	482,994	3,207071	0	772,9428	556,4772	0,315617	0,6780061	487,0982	3,207357	0	6	778	556						Untertest3.avi	0	880	547	72	111	701	444	367	0	Content		706	445	2992686	1253875362
3009	08:49:24.128	00:00:03.009	180	764,2263	549,8215	0,4852614	0,6621394	483,0724	3,22663	0	773,6415	549,6028	0,3157023	0,6774368	487,2528	3,198798	0	6	769	550						Untertest3.avi	0	880	547	72	111	701	444	367	0	Content		697	439	3009308	1253891984
3026	08:49:24.145	00:00:03.026	181	770,5878	555,2875	0,4852932	0,6623845	483,0975	3,241899	0	767,5505	553,1461	0,3156431	0,6771109	487,0117	3,211768	0	6	769	554						Untertest3.avi	0	880	547	72	111	701	444	367	0	Content		697	443	3026059	1253908735
3043	08:49:24.162	00:00:03.042	182	773,8533	554,98	0,4851274	0,6625691	483,0449	3,22613	0	770,1623	554,2621	0,3153948	0,6769934	487,1517	3,191018	0	6	772	555						Untertest3.avi	0	880	547	72	111	701	444	367	0	Content		700	444	3042681	1253925357
3059	08:49:24.178	00:00:03.059	183	763,6624	554,4478	0,4848037	0,6626153	483,1149	3,241983	0	780,7836	549,7908	0,3150342	0,6769891	487,0929	3,188577	0	6	772	552						Untertest3.avi	0	880	547	72	111	701	444	367	0	Content		700	441	3059306	1253941982
3076	08:49:24.195	00:00:03.076	184	769,1868	549,4517	0,4846362	0,6627022	483,0514	3,214603	0	768,7964	559,8564	0,3148233	0,6767973	487,2927	3,261659	0	6	769	555						Untertest3.avi	0	880	547	72	111	701	444	367	0	Content		697	444	3076055	1253958731
3093	08:49:24.212	00:00:03.092	185	767,9688	555,3417	0,4846685	0,6628539	483,0667	3,2219	0	770,8224	562,0129	0,3148031	0,6764703	487,2559	3,228275	0	6	769	559						Untertest3.avi	0	880	547	72	111	701	444	367	0	Content		697	448	3092681	1253975357
3109	08:49:24.228	00:00:03.109	186	761,2037	550,1814	0,4845524	0,6630682	482,9351	3,195469	0	780,4865	553,0984	0,3146733	0,6763444	487,0715	3,225567	0	6	771	552						Untertest3.avi	0	880	547	72	111	701	444	367	0	Content		699	441	3109304	1253991980
3126	08:49:24.245	00:00:03.125	187	884,7948	588,7481	0,4828059	0,6642597	483,1339	3,15148	0	881,4537	575,1641	0,3135013	0,6771296	487,2483	3,193016	0	6	883	582						Untertest3.avi	0	880	547	72	111	701	444	367	0	Content		811	471	3125930	1254008606
3143	08:49:24.262	00:00:03.142	188	1028,28	626,4495	0,4806935	0,6655473	483,561	3,210287	0	1048,57	627,2718	0,3118021	0,6781181	487,321	3,194779	0	7	1038	627						Untertest3.avi	0	880	547	72	111	1214	499	316	0	Content		966	516	3142679	1254025355
3159	08:49:24.278	00:00:03.159	189	1132,6	644,5407	0,4789011	0,6661356	483,6853	3,22355	0	1165,583	638,9178	0,3100755	0,6787283	487,6701	3,177166	0	7	1149	642						Untertest3.avi	0	880	547	72	111	1214	499	316	0	Content		1077	531	3159306	1254041982
3176	08:49:24.295	00:00:03.175	190	1231,05	623,565	0,4776068	0,6662304	483,9151	3,190226	0	1305,357	626,6884	0,3087688	0,6788371	488,0869	3,146537	0	7	1268	625						Untertest3.avi	0	880	547	72	111	1214	499	316	0	Content		1196	514	3175929	1254058605
3193	08:49:24.312	00:00:03.192	191	1227,363	616,3371	0,4774016	0,665798	483,8234	3,178199	0	1371,974	611,6874	0,3081858	0,6785694	488,3492	3,149941	0	7	1300	614						Untertest3.avi	0	880	547	72	111	1214	499	316	0	Content		1228	503	3192554	1254075230
3209	08:49:24.328	00:00:03.209	192	1238,995	599,5876	0,477733	0,6656832	483,7306	3,186038	0	1376,322	603,6826	0,3080979	0,6783744	488,5309	3,173388	0	7	1308	602						Untertest3.avi	0	880	547	72	111	1214	499	316	0	Content		1236	491	3209304	1254091980
3226	08:49:24.345	00:00:03.225	193	1219,774	610,3673	0,4778682	0,6655852	483,668	3,175284	0	1388,118	612,4272	0,3080267	0,678183	488,4	3,133692	0	7	1304	611						Untertest3.avi	0	880	547	72	111	1214	499	316	0	Content		1232	500	3225929	1254108605
3242	08:49:24.361	00:00:03.242	194	1222,834	597,2947	0,4779383	0,6655625	483,6231	3,138371	0	1382,256	604,6682	0,3079591	0,6781382	488,2799	3,111671	0	7	1303	601						Untertest3.avi	0	880	547	72	111	1214	499	316	0	Content		1231	490	3242432	1254125108
3259	08:49:24.378	00:00:03.259	195	1207,614	617,3665	0,4780196	0,665585	483,7109	3,168024	0	1377,573	603,2221	0,3079244	0,6781255	488,3404	3,146365	0	7	1293	610						Untertest3.avi	0	880	547	72	111	1214	499	316	0	Content		1221	499	3259057	1254141733
3276	08:49:24.395	00:00:03.275	196	1213,288	606,039	0,4780234	0,6655531	483,6869	3,144692	0	1366,922	605,9174	0,3078647	0,6780812	488,2952	3,158355	0	7	1290	606						Untertest3.avi	0	880	547	72	111	1214	499	316	0	Content		1218	495	3275806	1254158482
3292	08:49:24.411	00:00:03.292	197	1228,305	610,9675	0,4779994	0,6654862	483,5981	3,133366	0	1375,489	606,7426	0,3078218	0,6780408	488,2585	3,115022	0	7	1302	609						Untertest3.avi	0	880	547	72	111	1214	499	316	0	Content		1230	498	3292431	1254175107
3309	08:49:24.428	00:00:03.309	198	1206,057	621,3712	0,477969	0,6653609	483,6017	3,182579	0	1364,616	611,7299	0,3077217	0,6780843	488,1832	3,126042	0	7	1285	617						Untertest3.avi	0	880	547	72	111	1214	499	316	0	Content		1213	506	3309055	1254191731
3326	08:49:24.445	00:00:03.325	199	1207,928	607,4233	0,4780139	0,6654278	483,6184	3,180834	0	1359,612	609,3696	0,3077814	0,6781389	488,2996	3,1532	0	7	1284	608						Untertest3.avi	0	880	547	72	111	1214	499	316	0	Content		1212	497	3325679	1254208355
3342	08:49:24.461	00:00:03.342	200	1213,115	605,8354	0,4781478	0,6654912	483,4868	3,17215	0	1365,302	608,8654	0,3078852	0,6782496	488,3613	3,14793	0	7	1289	607						Untertest3.avi	0	880	547	72	111	1214	499	316	0	Content		1217	496	3342428	1254225104
3359	08:49:24.478	00:00:03.359	201	1205,247	611,2603	0,4782193	0,6655107	483,4367	3,195498	0	1313,11	618,907	0,3075223	0,6782705	488,4073	3,172216	0	7	1259	615						Untertest3.avi	0	880	547	72	111	1214	499	316	0	Content		1187	504	3359053	1254241729
3376	08:49:24.495	00:00:03.375	202	1219,642	606,6293	0,4782147	0,6653902	483,4734	3,181623	0	1300,782	617,6531	0,3074538	0,6783651	488,1728	3,152196	0	7	1260	612						Untertest3.avi	0	880	547	72	111	1214	499	316	0	Content		1188	501	3375676	1254258352
3392	08:49:24.511	00:00:03.392	203	1212,592	609,9657	0,4780475	0,6651213	483,5115	3,189957	0	1362,539	607,0425	0,3077574	0,678467	488,1871	3,160366	0	7	1288	609						Untertest3.avi	0	880	547	72	111	1214	499	316	0	Content		1216	498	3392425	1254275101
3409	08:49:24.528	00:00:03.408	204	1200,795	612,9438	0,4778757	0,6648383	483,4688	3,22722	0	1362,305	599,2858	0,3076017	0,6783897	488,2196	3,207902	0	7	1282	606						Untertest3.avi	0	880	547	72	111	1214	499	316	0	Content		1210	495	3408923	1254291599
3426	08:49:24.545	00:00:03.425	205	1200,152	607,6644	0,4777415	0,6645607	483,309	3,191502	0	1363,144	609,7762	0,3074555	0,6781781	488,0989	3,220643	0	7	1282	609						Untertest3.avi	0	880	547	72	111	1214	499	316	0	Content		1210	498	3425672	1254308348
3442	08:49:24.561	00:00:03.442	206	1210,216	617,2924	0,4774896	0,6642797	483,4132	3,279505	0	1306,527	626,6769	0,3068238	0,6777143	488,3787	3,227602	0	7	1258	622						Untertest3.avi	0	880	547	72	111	1214	499	316	0	Content		1186	511	3442296	1254324972
3459	08:49:24.578	00:00:03.459	207	1311,347	627,9641	0,4767835	0,6645879	483,2656	3,24244	0	1375,951	651,5622	0,3068506	0,677766	486,4276	3,223498	0	8	1344	640						Untertest3.avi	0	880	547	72	111	1283	569	266	0	Content		1272	529	3459045	1254341721
3476	08:49:24.595	00:00:03.475	208	1320,92	664,3328	0,4765477	0,6644813	483,4296	3,31971	0	1399,789	675,3121	0,3067608	0,6776358	486,3272	3,247215	0	8	1360	670						Untertest3.avi	0	880	547	72	111	1283	569	266	0	Content		1288	559	3475671	1254358347
3492	08:49:24.611	00:00:03.492	209	1325,754	672,6933	0,4766338	0,6639332	483,2978	3,287745	0	1392,16	693,5158	0,3067594	0,6769235	486,2795	3,264205	0	8	1359	683						Untertest3.avi	0	880	547	72	111	1283	569	266	0	Content		1287	572	3492293	1254374969
3509	08:49:24.628	00:00:03.508	210	1344,798	677,1225	0,4767467	0,6631083	483,3384	3,308023	0	1366,88	678,9479	0,3063702	0,6757401	489,5313	3,293513	0	8	1356	678						Untertest3.avi	0	880	547	72	111	1283	569	266	0	Content		1284	567	3508918	1254391594
3526	08:49:24.645	00:00:03.525	211	1335,693	674,9199	0,476952	0,6621604	483,3228	3,322224	0	1312,411	704,0582	0,3028897	0,67456	459,3171	3,120795	0	8	1324	689						Untertest3.avi	0	880	547	72	111	1283	569	266	0	Content		1252	578	3525542	1254408218
3542	08:49:24.661	00:00:03.542	212	1329,663	670,7853	0,4772066	0,6611994	483,0989	3,367933	0	1386,526	675,1145	0,3068208	0,6731611	489,2878	3,3558	0	8	1358	673						Untertest3.avi	0	880	547	72	111	1283	569	266	0	Content		1286	562	3542291	1254424967
3559	08:49:24.678	00:00:03.558	213	1350,09	679,5995	0,477535	0,6603761	482,9104	3,359551	0	1369,556	689,1081	0,3071725	0,6719114	489,2595	3,367761	0	8	1360	684						Untertest3.avi	0	880	547	72	111	1283	569	266	0	Content		1288	573	3558915	1254441591
3576	08:49:24.695	00:00:03.575	214	1344,742	673,303	0,477883	0,6596375	482,776	3,341291	0	1365,861	675,7883	0,3075825	0,6708372	488,8629	3,363801	0	8	1355	675						Untertest3.avi	0	880	547	72	111	1283	569	266	0	Content		1283	564	3575540	1254458216
3592	08:49:24.711	00:00:03.592	215	1358,527	670,7432	0,4783157	0,6589909	482,668	3,379505	0	1352,972	681,548	0,30806	0,6697533	488,2051	3,387094	0	8	1356	676						Untertest3.avi	0	880	547	72	111	1283	569	266	0	Content		1284	565	3592161	1254474837
3609	08:49:24.728	00:00:03.608	216	1366,503	668,6886	0,4787164	0,6584156	482,7214	3,389594	0	1344,206	680,1206	0,3085674	0,6687445	487,6659	3,388639	0	8	1355	674						Untertest3.avi	0	880	547	72	111	1283	569	266	0	Content		1283	563	3608911	1254491587
3626	08:49:24.745	00:00:03.625	217	1364,414	672,6755	0,4789523	0,6579356	482,7271	3,399557	0	1331,766	688,4179	0,3089531	0,6679413	487,3156	3,398049	0	8	1348	681						Untertest3.avi	0	880	547	72	111	1283	569	266	0	Content		1276	570	3625535	1254508211
3642	08:49:24.761	00:00:03.642	218	1371,101	674,1185	0,4791034	0,6574433	482,6561	3,454127	0	1333,91	684,2101	0,3091752	0,6672758	487,0038	3,409011	0	8	1353	679						Untertest3.avi	0	880	547	72	111	1283	569	266	0	Content		1281	568	3642163	1254524839
3659	08:49:24.778	00:00:03.658	219	1383,004	674,9841	0,4791918	0,6570665	482,5871	3,427453	0	1379,445	685,1591	0,3097447	0,666844	486,7427	3,441172	0	8	1381	680						Untertest3.avi	0	880	547	72	111	1283	569	266	0	Content		1309	569	3658792	1254541468
3676	08:49:24.795	00:00:03.675	220	1391,06	712,2966	0,479219	0,6573028	482,5872	3,410134	0	1322,362	707,4255	0,3099758	0,6669624	486,5175	3,464127	0	8	1357	710						Untertest3.avi	0	880	547	72	111	1283	569	266	0	Content		1285	599	3675538	1254558214
3692	08:49:24.811	00:00:03.692	221	1318,56	766,4863	0,4794693	0,6573696	482,2632	3,415655	0	1230,773	774,1191	0,3108799	0,667178	486,3793	3,481231	0	8	1275	770						Untertest3.avi	0	880	547	72	111	1283	569	266	0	Content		1203	659	3692160	1254574836
3709	08:49:24.828	00:00:03.708	222	1241,891	817,4072	0,4798286	0,6574247	482,0055	3,459713	0	1116,549	805,2039	0,31193	0,6674238	485,7635	3,452691	0	8	1179	811						Untertest3.avi	0	880	547	72	111	1283	569	266	0	Content		1107	700	3708783	1254591459
3725	08:49:24.844	00:00:03.725	223	1152,515	854,1769	0,4803926	0,6575124	481,9172	3,45622	0	996,8566	853,6228	0,313264	0,6676548	485,5427	3,454321	0	9	1075	854						Untertest3.avi	0	880	547	72	111	755	827	100	0	Content		1003	743	3725407	1254608083
3742	08:49:24.861	00:00:03.742	224	1055,913	890,0652	0,4811562	0,6576325	481,711	3,453779	0	881,9999	893,6119	0,3146617	0,6678531	485,5298	3,470946	0	9	969	892						Untertest3.avi	0	880	547	72	111	755	827	100	0	Content		897	781	3742040	1254624716
3759	08:49:24.878	00:00:03.758	225	981,3664	921,6843	0,4817356	0,6579429	481,73	3,446024	0	756,7817	919,1459	0,3156347	0,6681836	485,3509	3,477864	0	9	869	920						Untertest3.avi	0	880	547	72	111	755	827	100	0	Content		797	809	3758785	1254641461
3775	08:49:24.894	00:00:03.775	226	904,1429	956,5026	0,4822428	0,6581677	481,638	3,455177	0	665,8768	957,6691	0,3165224	0,6683551	485,2302	3,453589	0	9	785	957						Untertest3.avi	0	880	547	72	111	755	827	100	0	Content		713	846	3775404	1254658080
3792	08:49:24.911	00:00:03.792	227	891,3094	1004,713	0,4870894	0,6580282	501,7967	3,568058	0	604,2538	980,9346	0,3170492	0,6682745	485,1004	3,503006	0	9	748	993						Untertest3.avi	0	880	547	72	111	755	827	100	0	Content		676	882	3792153	1254674829
3809	08:49:24.928	00:00:03.808	228	-1024	-768	-1	-1	-1	-1	4	579,6912	1022,039	0,3191775	0,6678697	496,9636	3,544678	0	9	580	1022						Untertest3.avi	0	880	547	72	111	755	827	100	0	Content		508	911	3808779	1254691455
3825	08:49:24.944	00:00:03.825	229	-1024	-768	-1	-1	-1	-1	4	-1024	-768	-1	-1	-1	-1	4		0	0						Untertest3.avi	0	880	547	72	111				0	Content		-72	-111	3825403	1254708079
3842	08:49:24.961	00:00:03.842	230	-1024	-768	-1	-1	-1	-1	4	-1024	-768	-1	-1	-1	-1	4		0	0						Untertest3.avi	0	880	547	72	111				0	Content		-72	-111	3842026	1254724702
3859	08:49:24.978	00:00:03.858	231	-1024	-768	-1	-1	-1	-1	4	-1024	-768	-1	-1	-1	-1	4		0	0						Untertest3.avi	0	880	547	72	111				0	Content		-72	-111	3858775	1254741451
3875	08:49:24.994	00:00:03.875	232	-1024	-768	-1	-1	-1	-1	4	-1024	-768	-1	-1	-1	-1	4		0	0						Untertest3.avi	0	880	547	72	111				0	Content		-72	-111	3875399	1254758075
3892	08:49:25.011	00:00:03.892	233	-1024	-768	-1	-1	-1	-1	4	-1024	-768	-1	-1	-1	-1	4		0	0						Untertest3.avi	0	880	547	72	111				0	Content		-72	-111	3892024	1254774700
3909	08:49:25.028	00:00:03.908	234	-1024	-768	-1	-1	-1	-1	4	-1024	-768	-1	-1	-1	-1	4		0	0						Untertest3.avi	0	880	547	72	111				0	Content		-72	-111	3908650	1254791326
3925	08:49:25.044	00:00:03.925	235	-1024	-768	-1	-1	-1	-1	4	-1024	-768	-1	-1	-1	-1	4		0	0						Untertest3.avi	0	880	547	72	111				0	Content		-72	-111	3925272	1254807948
3942	08:49:25.061	00:00:03.941	236	-1024	-768	-1	-1	-1	-1	4	-1024	-768	-1	-1	-1	-1	4		0	0						Untertest3.avi	0	880	547	72	111				0	Content		-72	-111	3941956	1254824632
3959	08:49:25.078	00:00:03.958	237	-1024	-768	-1	-1	-1	-1	4	-1024	-768	-1	-1	-1	-1	4		0	0						Untertest3.avi	0	880	547	72	111				0	Content		-72	-111	3958624	1254841300
3975	08:49:25.094	00:00:03.975	238	-1024	-768	-1	-1	-1	-1	4	-1024	-768	-1	-1	-1	-1	4		0	0						Untertest3.avi	0	880	547	72	111				0	Content		-72	-111	3975253	1254857929
3992	08:49:25.111	00:00:03.991	239	-1024	-768	-1	-1	-1	-1	4	-1024	-768	-1	-1	-1	-1	4		0	0						Untertest3.avi	0	880	547	72	111				0	Content		-72	-111	3991920	1254874596
4009	08:49:25.128	00:00:04.008	240	-1024	-768	-1	-1	-1	-1	4	-1024	-768	-1	-1	-1	-1	4		0	0						Untertest3.avi	0	880	547	72	111				0	Content		-72	-111	4008592	1254891268
4025	08:49:25.144	00:00:04.025	241	-1024	-768	-1	-1	-1	-1	4	-1024	-768	-1	-1	-1	-1	4		0	0						Untertest3.avi	0	880	547	72	111				0	Content		-72	-111	4025260	1254907936
4042	08:49:25.161	00:00:04.041	242	-1024	-768	-1	-1	-1	-1	4	-1024	-768	-1	-1	-1	-1	4		0	0						Untertest3.avi	0	880	547	72	111				0	Content		-72	-111	4041760	1254924436
4058	08:49:25.177	00:00:04.058	243	-1024	-768	-1	-1	-1	-1	4	-1024	-768	-1	-1	-1	-1	4		0	0						Untertest3.avi	0	880	547	72	111				0	Content		-72	-111	4058427	1254941103
4075	08:49:25.194	00:00:04.074	244	-1024	-768	-1	-1	-1	-1	4	-1024	-768	-1	-1	-1	-1	4		0	0						Untertest3.avi	0	880	547	72	111				0	Content		-72	-111	4074882	1254957558
4092	08:49:25.211	00:00:04.092	245	-1024	-768	-1	-1	-1	-1	4	-1024	-768	-1	-1	-1	-1	4		0	0						Untertest3.avi	0	880	547	72	111				0	Content		-72	-111	4092152	1254974828
4109	08:49:25.228	00:00:04.108	246	-1024	-768	-1	-1	-1	-1	4	-1024	-768	-1	-1	-1	-1	4		0	0						Untertest3.avi	0	880	547	72	111				0	Content		-72	-111	4108884	1254991560
4125	08:49:25.244	00:00:04.125	247	-1024	-768	-1	-1	-1	-1	4	-1024	-768	-1	-1	-1	-1	4		0	0						Untertest3.avi	0	880	547	72	111				0	Content		-72	-111	4125006	1255007682
4142	08:49:25.261	00:00:04.141	248	-1024	-768	-1	-1	-1	-1	4	-1024	-768	-1	-1	-1	-1	4		0	0						Untertest3.avi	0	880	547	72	111				0	Content		-72	-111	4141628	1255024304
4158	08:49:25.277	00:00:04.158	249	-1024	-768	-1	-1	-1	-1	4	-1024	-768	-1	-1	-1	-1	4		0	0						Untertest3.avi	0	880	547	72	111				0	Content		-72	-111	4158253	1255040929
4175	08:49:25.294	00:00:04.174	250	-1024	-768	-1	-1	-1	-1	4	-1024	-768	-1	-1	-1	-1	4		0	0						Untertest3.avi	0	880	547	72	111				0	Content		-72	-111	4174876	1255057552
4192	08:49:25.311	00:00:04.191	251	-1024	-768	-1	-1	-1	-1	4	-1024	-768	-1	-1	-1	-1	4		0	0						Untertest3.avi	0	880	547	72	111				0	Content		-72	-111	4191502	1255074178
4209	08:49:25.328	00:00:04.208	252	-1024	-768	-1	-1	-1	-1	4	-1024	-768	-1	-1	-1	-1	4		0	0						Untertest3.avi	0	880	547	72	111				0	Content		-72	-111	4208695	1255091371
4226	08:49:25.345	00:00:04.226	253	-1024	-768	-1	-1	-1	-1	4	-1024	-768	-1	-1	-1	-1	4		0	0						Untertest3.avi	0	880	547	72	111				0	Content		-72	-111	4226071	1255108747
4243	08:49:25.362	00:00:04.243	254	-1024	-768	-1	-1	-1	-1	4	-1024	-768	-1	-1	-1	-1	4		0	0						Untertest3.avi	0	880	547	72	111				0	Content		-72	-111	4243319	1255125995
4258	08:49:25.377	00:00:04.258	255	-1024	-768	-1	-1	-1	-1	4	-1024	-768	-1	-1	-1	-1	4		0	0						Untertest3.avi	0	880	547	72	111				0	Content		-72	-111	4258132	1255140808
4275	08:49:25.394	00:00:04.274	256	-1024	-768	-1	-1	-1	-1	4	-1024	-768	-1	-1	-1	-1	4		0	0						Untertest3.avi	0	880	547	72	111				0	Content		-72	-111	4274871	1255157547
4292	08:49:25.411	00:00:04.291	257	-1024	-768	-1	-1	-1	-1	4	-1024	-768	-1	-1	-1	-1	4		0	0						Untertest3.avi	0	880	547	72	111				0	Content		-72	-111	4291503	1255174179
4308	08:49:25.427	00:00:04.308	258	-1024	-768	-1	-1	-1	-1	4	-1024	-768	-1	-1	-1	-1	4		0	0						Untertest3.avi	0	880	547	72	111				0	Content		-72	-111	4308132	1255190808
4325	08:49:25.444	00:00:04.324	259	-1024	-768	-1	-1	-1	-1	4	-1024	-768	-1	-1	-1	-1	4		0	0						Untertest3.avi	0	880	547	72	111				0	Content		-72	-111	4324742	1255207418
4341	08:49:25.460	00:00:04.341	260	-1024	-768	-1	-1	-1	-1	4	-1024	-768	-1	-1	-1	-1	4		0	0						Untertest3.avi	0	880	547	72	111				0	Content		-72	-111	4341366	1255224042
4359	08:49:25.478	00:00:04.358	261	-1024	-768	-1	-1	-1	-1	4	-1024	-768	-1	-1	-1	-1	4		0	0						Untertest3.avi	0	880	547	72	111				0	Content		-72	-111	4358560	1255241236
4376	08:49:25.495	00:00:04.375	262	-1024	-768	-1	-1	-1	-1	4	-1024	-768	-1	-1	-1	-1	4		0	0						Untertest3.avi	0	880	547	72	111				0	Content		-72	-111	4375932	1255258608
4393	08:49:25.512	00:00:04.393	263	-1024	-768	-1	-1	-1	-1	4	-1024	-768	-1	-1	-1	-1	4		0	0						Untertest3.avi	0	880	547	72	111				0	Content		-72	-111	4393181	1255275857
4408	08:49:25.527	00:00:04.408	264	-1024	-768	-1	-1	-1	-1	4	-1024	-768	-1	-1	-1	-1	4		0	0						Untertest3.avi	0	880	547	72	111				0	Content		-72	-111	4408120	1255290796
4425	08:49:25.544	00:00:04.424	265	-1024	-768	-1	-1	-1	-1	4	-1024	-768	-1	-1	-1	-1	4		0	0						Untertest3.avi	0	880	547	72	111				0	Content		-72	-111	4424802	1255307478
4441	08:49:25.560	00:00:04.441	266	-1024	-768	-1	-1	-1	-1	4	-1024	-768	-1	-1	-1	-1	4		0	0						Untertest3.avi	0	880	547	72	111				0	Content		-72	-111	4441469	1255324145
4458	08:49:25.577	00:00:04.458	267	-1024	-768	-1	-1	-1	-1	4	-1024	-768	-1	-1	-1	-1	4		0	0						Untertest3.avi	0	880	547	72	111				0	Content		-72	-111	4458116	1255340792
4475	08:49:25.594	00:00:04.474	268	-1024	-768	-1	-1	-1	-1	4	-1024	-768	-1	-1	-1	-1	4		0	0						Untertest3.avi	0	880	547	72	111				0	Content		-72	-111	4474726	1255357402
4491	08:49:25.610	00:00:04.491	269	-1024	-768	-1	-1	-1	-1	4	-1024	-768	-1	-1	-1	-1	4		0	0						Untertest3.avi	0	880	547	72	111				0	Content		-72	-111	4491350	1255374026
4508	08:49:25.627	00:00:04.507	270	-1024	-768	-1	-1	-1	-1	4	-1024	-768	-1	-1	-1	-1	4		0	0						Untertest3.avi	0	880	547	72	111				0	Content		-72	-111	4507971	1255390647
4525	08:49:25.644	00:00:04.525	271	-1024	-768	-1	-1	-1	-1	4	-1024	-768	-1	-1	-1	-1	4		0	0						Untertest3.avi	0	880	547	72	111				0	Content		-72	-111	4525163	1255407839
4543	08:49:25.662	00:00:04.542	272	-1024	-768	-1	-1	-1	-1	4	-1024	-768	-1	-1	-1	-1	4		0	0						Untertest3.avi	0	880	547	72	111				0	Content		-72	-111	4542536	1255425212
4560	08:49:25.679	00:00:04.559	273	-1024	-768	-1	-1	-1	-1	4	-1024	-768	-1	-1	-1	-1	4		0	0						Untertest3.avi	0	880	547	72	111				0	Content		-72	-111	4559781	1255442457
4575	08:49:25.694	00:00:04.574	274	-1024	-768	-1	-1	-1	-1	4	-1024	-768	-1	-1	-1	-1	4		0	0						Untertest3.avi	0	880	547	72	111				0	Content		-72	-111	4574584	1255457260
4591	08:49:25.710	00:00:04.591	275	-1024	-768	-1	-1	-1	-1	4	-1024	-768	-1	-1	-1	-1	4		0	0						Untertest3.avi	0	880	547	72	111				0	Content		-72	-111	4591264	1255473940
4608	08:49:25.727	00:00:04.607	276	-1024	-768	-1	-1	-1	-1	4	-1024	-768	-1	-1	-1	-1	4		0	0						Untertest3.avi	0	880	547	72	111				0	Content		-72	-111	4607931	1255490607
4625	08:49:25.744	00:00:04.624	277	-1024	-768	-1	-1	-1	-1	4	-1024	-768	-1	-1	-1	-1	4		0	0						Untertest3.avi	0	880	547	72	111				0	Content		-72	-111	4624580	1255507256
4641	08:49:25.760	00:00:04.641	278	-1024	-768	-1	-1	-1	-1	4	-1024	-768	-1	-1	-1	-1	4		0	0						Untertest3.avi	0	880	547	72	111				0	Content		-72	-111	4641327	1255524003
4658	08:49:25.777	00:00:04.657	279	-1024	-768	-1	-1	-1	-1	4	-1024	-768	-1	-1	-1	-1	4		0	0						Untertest3.avi	0	880	547	72	111				0	Content		-72	-111	4657948	1255540624
4675	08:49:25.794	00:00:04.674	280	-1024	-768	-1	-1	-1	-1	4	-1024	-768	-1	-1	-1	-1	4		0	0						Untertest3.avi	0	880	547	72	111				0	Content		-72	-111	4674570	1255557246
4692	08:49:25.811	00:00:04.691	281	-1024	-768	-1	-1	-1	-1	4	-1024	-768	-1	-1	-1	-1	4		0	0						Untertest3.avi	0	880	547	72	111				0	Content		-72	-111	4691641	1255574317
4709	08:49:25.828	00:00:04.709	282	-1024	-768	-1	-1	-1	-1	4	-1024	-768	-1	-1	-1	-1	4		0	0						Untertest3.avi	0	880	547	72	111				0	Content		-72	-111	4709011	1255591687
4726	08:49:25.845	00:00:04.726	283	-1024	-768	-1	-1	-1	-1	4	-1024	-768	-1	-1	-1	-1	4		0	0						Untertest3.avi	0	880	547	72	111				0	Content		-72	-111	4726382	1255609058
4741	08:49:25.860	00:00:04.741	284	-1024	-768	-1	-1	-1	-1	4	-1024	-768	-1	-1	-1	-1	4		0	0						Untertest3.avi	0	880	547	72	111				0	Content		-72	-111	4741188	1255623864
4758	08:49:25.877	00:00:04.757	285	-1024	-768	-1	-1	-1	-1	4	-1024	-768	-1	-1	-1	-1	4		0	0						Untertest3.avi	0	880	547	72	111				0	Content		-72	-111	4757874	1255640550
4775	08:49:25.894	00:00:04.774	286	-1024	-768	-1	-1	-1	-1	4	-1024	-768	-1	-1	-1	-1	4		0	0						Untertest3.avi	0	880	547	72	111				0	Content		-72	-111	4774541	1255657217
4791	08:49:25.910	00:00:04.791	287	-1024	-768	-1	-1	-1	-1	4	-1024	-768	-1	-1	-1	-1	4		0	0						Untertest3.avi	0	880	547	72	111				0	Content		-72	-111	4791189	1255673865
4808	08:49:25.927	00:00:04.807	288	-1024	-768	-1	-1	-1	-1	4	-1024	-768	-1	-1	-1	-1	4		0	0						Untertest3.avi	0	880	547	72	111				0	Content		-72	-111	4807811	1255690487
4824	08:49:25.943	00:00:04.824	289	-1024	-768	-1	-1	-1	-1	4	-1024	-768	-1	-1	-1	-1	4		0	0						Untertest3.avi	0	880	547	72	111				0	Content		-72	-111	4824433	1255707109
4841	08:49:25.960	00:00:04.841	290	-1024	-768	-1	-1	-1	-1	4	-1024	-768	-1	-1	-1	-1	4		0	0						Untertest3.avi	0	880	547	72	111				0	Content		-72	-111	4841062	1255723738
4858	08:49:25.977	00:00:04.858	291	-1024	-768	-1	-1	-1	-1	4	-1024	-768	-1	-1	-1	-1	4		0	0						Untertest3.avi	0	880	547	72	111				0	Content		-72	-111	4858250	1255740926
4876	08:49:25.995	00:00:04.875	292	-1024	-768	-1	-1	-1	-1	4	-1024	-768	-1	-1	-1	-1	4		0	0						Untertest3.avi	0	880	547	72	111				0	Content		-72	-111	4875621	1255758297
4893	08:49:26.012	00:00:04.892	293	-1024	-768	-1	-1	-1	-1	4	-1024	-768	-1	-1	-1	-1	4		0	0						Untertest3.avi	0	880	547	72	111				0	Content		-72	-111	4892866	1255775542
4908	08:49:26.027	00:00:04.907	294	-1024	-768	-1	-1	-1	-1	4	-1024	-768	-1	-1	-1	-1	4		0	0						Untertest3.avi	0	880	547	72	111				0	Content		-72	-111	4907669	1255790345
4924	08:49:26.043	00:00:04.924	295	-1024	-768	-1	-1	-1	-1	4	-1024	-768	-1	-1	-1	-1	4		0	0						Untertest3.avi	0	880	547	72	111				0	Content		-72	-111	4924359	1255807035
4941	08:49:26.060	00:00:04.941	296	-1024	-768	-1	-1	-1	-1	4	-1024	-768	-1	-1	-1	-1	4		0	0						Untertest3.avi	0	880	547	72	111				0	Content		-72	-111	4941026	1255823702
4958	08:49:26.077	00:00:04.957	297	-1024	-768	-1	-1	-1	-1	4	-1024	-768	-1	-1	-1	-1	4		0	0						Untertest3.avi	0	880	547	72	111				0	Content		-72	-111	4957667	1255840343
4974	08:49:26.093	00:00:04.974	298	-1024	-768	-1	-1	-1	-1	4	-1024	-768	-1	-1	-1	-1	4		0	0						Untertest3.avi	0	880	547	72	111				0	Content		-72	-111	4974414	1255857090
4991	08:49:26.110	00:00:04.991	299	-1024	-768	-1	-1	-1	-1	4	-1024	-768	-1	-1	-1	-1	4		0	0						Untertest3.avi	0	880	547	72	111				0	Content		-72	-111	4991037	1255873713
5008	08:49:26.127	00:00:05.007	300	-1024	-768	-1	-1	-1	-1	4	-1024	-768	-1	-1	-1	-1	4		0	0						Untertest3.avi	0	880	547	72	111				0	Content		-72	-111	5007658	1255890334
5025	08:49:26.144	00:00:05.024	301	-1024	-768	-1	-1	-1	-1	4	-1024	-768	-1	-1	-1	-1	4		0	0						Untertest3.avi	0	880	547	72	111				0	Content		-72	-111	5024728	1255907404
5042	08:49:26.161	00:00:05.042	302	-1024	-768	-1	-1	-1	-1	4	-1024	-768	-1	-1	-1	-1	4		0	0						Untertest3.avi	0	880	547	72	111				0	Content		-72	-111	5042100	1255924776
5059	08:49:26.178	00:00:05.059	303	-1024	-768	-1	-1	-1	-1	4	-1024	-768	-1	-1	-1	-1	4		0	0						Untertest3.avi	0	880	547	72	111				0	Content		-72	-111	5059473	1255942149
5074	08:49:26.193	00:00:05.074	304	-1024	-768	-1	-1	-1	-1	4	-1024	-768	-1	-1	-1	-1	4		0	0						Untertest3.avi	0	880	547	72	111				0	Content		-72	-111	5074275	1255956951
5091	08:49:26.210	00:00:05.090	305	-1024	-768	-1	-1	-1	-1	4	-1024	-768	-1	-1	-1	-1	4		0	0						Untertest3.avi	0	880	547	72	111				0	Content		-72	-111	5090957	1255973633
5108	08:49:26.227	00:00:05.107	306	-1024	-768	-1	-1	-1	-1	4	-1024	-768	-1	-1	-1	-1	4		0	0						Untertest3.avi	0	880	547	72	111				0	Content		-72	-111	5107624	1255990300
5124	08:49:26.243	00:00:05.124	307	-1024	-768	-1	-1	-1	-1	4	-1024	-768	-1	-1	-1	-1	4		0	0						Untertest3.avi	0	880	547	72	111				0	Content		-72	-111	5124268	1256006944
5141	08:49:26.260	00:00:05.141	308	-1024	-768	-1	-1	-1	-1	4	-1024	-768	-1	-1	-1	-1	4		0	0						Untertest3.avi	0	880	547	72	111				0	Content		-72	-111	5141138	1256023814
5158	08:49:26.277	00:00:05.157	309	-1024	-768	-1	-1	-1	-1	4	-1024	-768	-1	-1	-1	-1	4		0	0						Untertest3.avi	0	880	547	72	111				0	Content		-72	-111	5157518	1256040194
5174	08:49:26.293	00:00:05.174	310	-1024	-768	-1	-1	-1	-1	4	-1024	-768	-1	-1	-1	-1	4		0	0						Untertest3.avi	0	880	547	72	111				0	Content		-72	-111	5174202	1256056878
5191	08:49:26.310	00:00:05.190	311	-1024	-768	-1	-1	-1	-1	4	-1024	-768	-1	-1	-1	-1	4		0	0						Untertest3.avi	0	880	547	72	111				0	Content		-72	-111	5190869	1256073545
5208	08:49:26.327	00:00:05.207	312	-1024	-768	-1	-1	-1	-1	4	-1024	-768	-1	-1	-1	-1	4		0	0						Untertest3.avi	0	880	547	72	111				0	Content		-72	-111	5207565	1256090241
5224	08:49:26.343	00:00:05.224	313	-1024	-768	-1	-1	-1	-1	4	-1024	-768	-1	-1	-1	-1	4		0	0						Untertest3.avi	0	880	547	72	111				0	Content		-72	-111	5224232	1256106908
5241	08:49:26.360	00:00:05.240	314	-1024	-768	-1	-1	-1	-1	4	-1024	-768	-1	-1	-1	-1	4		0	0						Untertest3.avi	0	880	547	72	111				0	Content		-72	-111	5240868	1256123544
5258	08:49:26.377	00:00:05.257	315	-1024	-768	-1	-1	-1	-1	4	-1024	-768	-1	-1	-1	-1	4		0	0						Untertest3.avi	0	880	547	72	111				0	Content		-72	-111	5257535	1256140211
5274	08:49:26.393	00:00:05.274	316	-1024	-768	-1	-1	-1	-1	4	-1024	-768	-1	-1	-1	-1	4		0	0						Untertest3.avi	0	880	547	72	111				0	Content		-72	-111	5274208	1256156884
5291	08:49:26.410	00:00:05.290	317	-1024	-768	-1	-1	-1	-1	4	-1024	-768	-1	-1	-1	-1	4		0	0						Untertest3.avi	0	880	547	72	111				0	Content		-72	-111	5290875	1256173551
5308	08:49:26.427	00:00:05.307	318	-1024	-768	-1	-1	-1	-1	4	-1024	-768	-1	-1	-1	-1	4		0	0						Untertest3.avi	0	880	547	72	111				0	Content		-72	-111	5307501	1256190177
5324	08:49:26.443	00:00:05.324	319	-1024	-768	-1	-1	-1	-1	4	-1024	-768	-1	-1	-1	-1	4		0	0						Untertest3.avi	0	880	547	72	111				0	Content		-72	-111	5324168	1256206844
5341	08:49:26.460	00:00:05.340	320	-1024	-768	-1	-1	-1	-1	4	-1024	-768	-1	-1	-1	-1	4		0	0						Untertest3.avi	0	880	547	72	111				0	Content		-72	-111	5340751	1256223427
5358	08:49:26.477	00:00:05.358	321	-1024	-768	-1	-1	-1	-1	4	-1024	-768	-1	-1	-1	-1	4		0	0						Untertest3.avi	0	880	547	72	111				0	Content		-72	-111	5358001	1256240677
5375	08:49:26.494	00:00:05.374	322	-1024	-768	-1	-1	-1	-1	4	-1024	-768	-1	-1	-1	-1	4		0	0						Untertest3.avi	0	880	547	72	111				0	Content		-72	-111	5374624	1256257300
5391	08:49:26.510	00:00:05.390	323	-1024	-768	-1	-1	-1	-1	4	-1024	-768	-1	-1	-1	-1	4		0	0						Untertest3.avi	0	880	547	72	111				0	Content		-72	-111	5390746	1256273422
5407	08:49:26.526	00:00:05.407	324	-1024	-768	-1	-1	-1	-1	4	-1024	-768	-1	-1	-1	-1	4		0	0						Untertest3.avi	0	880	547	72	111				0	Content		-72	-111	5407371	1256290047
5424	08:49:26.543	00:00:05.424	325	-1024	-768	-1	-1	-1	-1	4	-1024	-768	-1	-1	-1	-1	4		0	0						Untertest3.avi	0	880	547	72	111				0	Content		-72	-111	5424119	1256306795
5441	08:49:26.560	00:00:05.440	326	-1024	-768	-1	-1	-1	-1	4	-1024	-768	-1	-1	-1	-1	4		0	0						Untertest3.avi	0	880	547	72	111				0	Content		-72	-111	5440741	1256323417
5457	08:49:26.576	00:00:05.457	327	-1024	-768	-1	-1	-1	-1	4	-1024	-768	-1	-1	-1	-1	4		0	0						Untertest3.avi	0	880	547	72	111				0	Content		-72	-111	5457367	1256340043
5474	08:49:26.593	00:00:05.474	328	-1024	-768	-1	-1	-1	-1	4	-1024	-768	-1	-1	-1	-1	4		0	0						Untertest3.avi	0	880	547	72	111				0	Content		-72	-111	5474437	1256357113
5492	08:49:26.611	00:00:05.491	329	-1024	-768	-1	-1	-1	-1	4	-1024	-768	-1	-1	-1	-1	4		0	0						Untertest3.avi	0	880	547	72	111				0	Content		-72	-111	5491811	1256374487
5509	08:49:26.628	00:00:05.509	330	-1024	-768	-1	-1	-1	-1	4	-1024	-768	-1	-1	-1	-1	4		0	0						Untertest3.avi	0	880	547	72	111				0	Content		-72	-111	5509058	1256391734
5524	08:49:26.643	00:00:05.523	331	-1024	-768	-1	-1	-1	-1	4	-1024	-768	-1	-1	-1	-1	4		0	0						Untertest3.avi	0	880	547	72	111				0	Content		-72	-111	5523988	1256406664
5541	08:49:26.660	00:00:05.540	332	-1024	-768	-1	-1	-1	-1	4	-1024	-768	-1	-1	-1	-1	4		0	0						Untertest3.avi	0	880	547	72	111				0	Content		-72	-111	5540674	1256423350
5557	08:49:26.676	00:00:05.557	333	-1024	-768	-1	-1	-1	-1	4	-1024	-768	-1	-1	-1	-1	4		0	0						Untertest3.avi	0	880	547	72	111				0	Content		-72	-111	5557341	1256440017
5574	08:49:26.693	00:00:05.573	334	-1024	-768	-1	-1	-1	-1	4	-1024	-768	-1	-1	-1	-1	4		0	0						Untertest3.avi	0	880	547	72	111				0	Content		-72	-111	5573979	1256456655
5591	08:49:26.710	00:00:05.590	335	-1024	-768	-1	-1	-1	-1	4	-1024	-768	-1	-1	-1	-1	4		0	0						Untertest3.avi	0	880	547	72	111				0	Content		-72	-111	5590601	1256473277
5607	08:49:26.726	00:00:05.607	336	-1024	-768	-1	-1	-1	-1	4	-1024	-768	-1	-1	-1	-1	4		0	0						Untertest3.avi	0	880	547	72	111				0	Content		-72	-111	5607223	1256489899
5624	08:49:26.743	00:00:05.623	337	-1024	-768	-1	-1	-1	-1	4	-1024	-768	-1	-1	-1	-1	4		0	0						Untertest3.avi	0	880	547	72	111				0	Content		-72	-111	5623846	1256506522
5641	08:49:26.760	00:00:05.641	338	-1024	-768	-1	-1	-1	-1	4	-1024	-768	-1	-1	-1	-1	4		0	0						Untertest3.avi	0	880	547	72	111				0	Content		-72	-111	5641039	1256523715
5658	08:49:26.777	00:00:05.658	339	-1024	-768	-1	-1	-1	-1	4	-1024	-768	-1	-1	-1	-1	4		0	0						Untertest3.avi	0	880	547	72	111				0	Content		-72	-111	5658413	1256541089
5676	08:49:26.795	00:00:05.675	340	-1024	-768	-1	-1	-1	-1	4	-1024	-768	-1	-1	-1	-1	4		0	0						Untertest3.avi	0	880	547	72	111				0	Content		-72	-111	5675663	1256558339
5690	08:49:26.809	00:00:05.690	341	-1024	-768	-1	-1	-1	-1	4	-1024	-768	-1	-1	-1	-1	4		0	0						Untertest3.avi	0	880	547	72	111				0	Content		-72	-111	5690463	1256573139
5707	08:49:26.826	00:00:05.707	342	-1024	-768	-1	-1	-1	-1	4	-1024	-768	-1	-1	-1	-1	4		0	0						Untertest3.avi	0	880	547	72	111				0	Content		-72	-111	5707149	1256589825
5724	08:49:26.843	00:00:05.723	343	-1024	-768	-1	-1	-1	-1	4	-1024	-768	-1	-1	-1	-1	4		0	0						Untertest3.avi	0	880	547	72	111				0	Content		-72	-111	5723816	1256606492
5740	08:49:26.859	00:00:05.740	344	-1024	-768	-1	-1	-1	-1	4	-1024	-768	-1	-1	-1	-1	4		0	0						Untertest3.avi	0	880	547	72	111				0	Content		-72	-111	5740461	1256623137
5757	08:49:26.876	00:00:05.757	345	-1024	-768	-1	-1	-1	-1	4	-1024	-768	-1	-1	-1	-1	4		0	0						Untertest3.avi	0	880	547	72	111				0	Content		-72	-111	5757206	1256639882
5774	08:49:26.893	00:00:05.773	346	-1024	-768	-1	-1	-1	-1	4	-1024	-768	-1	-1	-1	-1	4		0	0						Untertest3.avi	0	880	547	72	111				0	Content		-72	-111	5773828	1256656504
5790	08:49:26.909	00:00:05.790	347	-1024	-768	-1	-1	-1	-1	4	-1024	-768	-1	-1	-1	-1	4		0	0						Untertest3.avi	0	880	547	72	111				0	Content		-72	-111	5790450	1256673126
5808	08:49:26.927	00:00:05.807	348	-1024	-768	-1	-1	-1	-1	4	-1024	-768	-1	-1	-1	-1	4		0	0						Untertest3.avi	0	880	547	72	111				0	Content		-72	-111	5807519	1256690195
5825	08:49:26.944	00:00:05.824	349	-1024	-768	-1	-1	-1	-1	4	-1024	-768	-1	-1	-1	-1	4		0	0						Untertest3.avi	0	880	547	72	111				0	Content		-72	-111	5824898	1256707574
5842	08:49:26.961	00:00:05.842	350	-1024	-768	-1	-1	-1	-1	4	-1024	-768	-1	-1	-1	-1	4		0	0						Untertest3.avi	0	880	547	72	111				0	Content		-72	-111	5842139	1256724815
5857	08:49:26.976	00:00:05.857	351	-1024	-768	-1	-1	-1	-1	4	-1024	-768	-1	-1	-1	-1	4		0	0						Untertest3.avi	0	880	547	72	111				0	Content		-72	-111	5857065	1256739741
5874	08:49:26.993	00:00:05.873	352	-1024	-768	-1	-1	-1	-1	4	-1024	-768	-1	-1	-1	-1	4		0	0						Untertest3.avi	0	880	547	72	111				0	Content		-72	-111	5873697	1256756373
5890	08:49:27.009	00:00:05.890	353	-1024	-768	-1	-1	-1	-1	4	-1024	-768	-1	-1	-1	-1	4		0	0						Untertest3.avi	0	880	547	72	111				0	Content		-72	-111	5890440	1256773116
5907	08:49:27.026	00:00:05.907	354	-1024	-768	-1	-1	-1	-1	4	-1024	-768	-1	-1	-1	-1	4		0	0						Untertest3.avi	0	880	547	72	111				0	Content		-72	-111	5907053	1256789729
5924	08:49:27.043	00:00:05.924	355	-1024	-768	-1	-1	-1	-1	4	-1024	-768	-1	-1	-1	-1	4		0	0						Untertest3.avi	0	880	547	72	111				0	Content		-72	-111	5924002	1256806678
5940	08:49:27.059	00:00:05.940	356	-1024	-768	-1	-1	-1	-1	4	-1024	-768	-1	-1	-1	-1	4		0	0						Untertest3.avi	0	880	547	72	111				0	Content		-72	-111	5940431	1256823107
5957	08:49:27.076	00:00:05.957	357	597,6072	1014,127	0,3075199	0,6541779	485,2478	3,032484	3	556,8727	1005,451	0,3076403	0,6541711	485,2477	3,040925	1	10	557	1005						Untertest3.avi	0	880	547	72	111	487	894	100	0	Content		485	894	5957179	1256839855
5974	08:49:27.093	00:00:05.973	358	-1024	-768	-1	-1	-1	-1	4	-1024	-768	-1	-1	-1	-1	4	10	0	0						Untertest3.avi	0	880	547	72	111	487	894	100	0	Content		-72	-111	5973799	1256856475
5991	08:49:27.110	00:00:05.990	359	-1024	-768	-1	-1	-1	-1	4	-1024	-768	-1	-1	-1	-1	4	10	0	0						Untertest3.avi	0	880	547	72	111	487	894	100	0	Content		-72	-111	5990745	1256873421
6007	08:49:27.126	00:00:06.007	360	609,9819	1035,192	0,3071869	0,6567366	485,2478	3,033429	3	570,2659	1027,038	0,307343	0,6567296	485,2478	3,041513	1	10	570	1027						Untertest3.avi	0	880	547	72	111	487	894	100	0	Content		498	916	6007048	1256889724
6024	08:49:27.143	00:00:06.023	361	601,8846	1010,996	0,3068609	0,657334	484,4049	3,01491	3	561,4077	1002,27	0,3069816	0,6573272	484,4048	3,02334	1	10	561	1002						Untertest3.avi	0	880	547	72	111	487	894	100	0	Content		489	891	6023918	1256906594
6040	08:49:27.159	00:00:06.040	362	611,5575	1015,802	0,3065545	0,6572939	484,4048	3,096191	3	572,232	1007,198	0,306711	0,6572869	484,4048	3,10431	1	10	572	1007						Untertest3.avi	0	880	547	72	111	487	894	100	0	Content		500	896	6040422	1256923098
6057	08:49:27.176	00:00:06.057	363	587,3748	997,4802	0,3063562	0,6574862	484,2393	3,135957	3	546,6989	988,4657	0,306477	0,6574794	484,2392	3,144468	1	11	547	988						Untertest3.avi	0	880	547	72	111	556	903	133	0	Content		475	877	6057162	1256939838
6074	08:49:27.193	00:00:06.073	364	842,7632	1022,039	0,473794	0,6454759	484,1262	2,974865	0	539,4969	1004,616	0,3060518	0,6580126	484,1262	3,110137	0	11	691	1013						Untertest3.avi	0	880	547	72	111	556	903	133	0	Content		619	902	6073543	1256956219
6091	08:49:27.210	00:00:06.090	365	-1024	-768	-1	-1	-1	-1	4	-1024	-768	-1	-1	-1	-1	4	11	0	0						Untertest3.avi	0	880	547	72	111	556	903	133	0	Content		-72	-111	6090665	1256973341
6107	08:49:27.226	00:00:06.107	366	-1024	-768	-1	-1	-1	-1	4	565,8586	1008,796	0,3049964	0,6581272	484,1262	3,059541	0	11	566	1009						Untertest3.avi	0	880	547	72	111	556	903	133	0	Content		494	898	6107288	1256989964
6124	08:49:27.243	00:00:06.124	367	-1024	-768	-1	-1	-1	-1	4	567,7171	1021,783	0,3045909	0,6584857	484,3193	3,065496	0	11	568	1022						Untertest3.avi	0	880	547	72	111	556	903	133	0	Content		496	911	6124031	1257006707
6140	08:49:27.259	00:00:06.140	368	1718,461	1049,55	0,4785119	0,6462083	484,3193	3,184389	0	580,4667	1019,897	0,3019067	0,6588249	491,872	3,053729	0	11	1149	1035						Untertest3.avi	0	880	547	72	111	556	903	133	0	Content		1077	924	6140286	1257022962
6157	08:49:27.276	00:00:06.157	369	-1024	-768	-1	-1	-1	-1	4	563,358	1018,724	0,3040781	0,6589506	483,8306	3,05787	0	11	563	1019						Untertest3.avi	0	880	547	72	111	556	903	133	0	Content		491	908	6157160	1257039836
6174	08:49:27.293	00:00:06.173	370	831,0839	1014,503	0,471638	0,6467076	483,9008	3,037395	0	547,3964	1017,477	0,3039172	0,6593754	483,9008	3,052394	0	11	689	1016						Untertest3.avi	0	880	547	72	111	556	903	133	0	Content		617	905	6173534	1257056210
6191	08:49:27.310	00:00:06.190	371	-1024	-768	-1	-1	-1	-1	4	-1024	-768	-1	-1	-1	-1	4		0	0						Untertest3.avi	0	880	547	72	111				0	Content		-72	-111	6190651	1257073327
6207	08:49:27.326	00:00:06.206	372	-1024	-768	-1	-1	-1	-1	4	-1024	-768	-1	-1	-1	-1	4		0	0						Untertest3.avi	0	880	547	72	111				0	Content		-72	-111	6206909	1257089585
6224	08:49:27.343	00:00:06.223	373	-1024	-768	-1	-1	-1	-1	4	-1024	-768	-1	-1	-1	-1	4		0	0						Untertest3.avi	0	880	547	72	111				0	Content		-72	-111	6223529	1257106205
6240	08:49:27.359	00:00:06.240	374	-1024	-768	-1	-1	-1	-1	4	-1024	-768	-1	-1	-1	-1	4		0	0						Untertest3.avi	0	880	547	72	111				0	Content		-72	-111	6240196	1257122872
6257	08:49:27.376	00:00:06.257	375	-1024	-768	-1	-1	-1	-1	4	-1024	-768	-1	-1	-1	-1	4		0	0						Untertest3.avi	0	880	547	72	111				0	Content		-72	-111	6257046	1257139722
6274	08:49:27.393	00:00:06.273	376	-1024	-768	-1	-1	-1	-1	4	-1024	-768	-1	-1	-1	-1	4		0	0						Untertest3.avi	0	880	547	72	111				0	Content		-72	-111	6273714	1257156390
6291	08:49:27.410	00:00:06.290	377	-1024	-768	-1	-1	-1	-1	4	-1024	-768	-1	-1	-1	-1	4		0	0						Untertest3.avi	0	880	547	72	111				0	Content		-72	-111	6290595	1257173271
6307	08:49:27.426	00:00:06.306	378	-1024	-768	-1	-1	-1	-1	4	-1024	-768	-1	-1	-1	-1	4		0	0						Untertest3.avi	0	880	547	72	111				0	Content		-72	-111	6306898	1257189574
6324	08:49:27.443	00:00:06.323	379	-1024	-768	-1	-1	-1	-1	4	-1024	-768	-1	-1	-1	-1	4		0	0						Untertest3.avi	0	880	547	72	111				0	Content		-72	-111	6323585	1257206261
6340	08:49:27.459	00:00:06.340	380	-1024	-768	-1	-1	-1	-1	4	-1024	-768	-1	-1	-1	-1	4		0	0						Untertest3.avi	0	880	547	72	111				0	Content		-72	-111	6340253	1257222929
6357	08:49:27.476	00:00:06.356	381	-1024	-768	-1	-1	-1	-1	4	-1024	-768	-1	-1	-1	-1	4		0	0						Untertest3.avi	0	880	547	72	111				0	Content		-72	-111	6356948	1257239624
6374	08:49:27.493	00:00:06.373	382	-1024	-768	-1	-1	-1	-1	4	-1024	-768	-1	-1	-1	-1	4		0	0						Untertest3.avi	0	880	547	72	111				0	Content		-72	-111	6373615	1257256291
6390	08:49:27.509	00:00:06.390	383	-1024	-768	-1	-1	-1	-1	4	-1024	-768	-1	-1	-1	-1	4		0	0						Untertest3.avi	0	880	547	72	111				0	Content		-72	-111	6390253	1257272929
6407	08:49:27.526	00:00:06.406	384	-1024	-768	-1	-1	-1	-1	4	-1024	-768	-1	-1	-1	-1	4		0	0						Untertest3.avi	0	880	547	72	111				0	Content		-72	-111	6406921	1257289597
6424	08:49:27.543	00:00:06.423	385	-1024	-768	-1	-1	-1	-1	4	-1024	-768	-1	-1	-1	-1	4		0	0						Untertest3.avi	0	880	547	72	111				0	Content		-72	-111	6423587	1257306263
6440	08:49:27.559	00:00:06.440	386	-1024	-768	-1	-1	-1	-1	4	-1024	-768	-1	-1	-1	-1	4		0	0						Untertest3.avi	0	880	547	72	111				0	Content		-72	-111	6440254	1257322930
6457	08:49:27.576	00:00:06.456	387	-1024	-768	-1	-1	-1	-1	4	-1024	-768	-1	-1	-1	-1	4		0	0						Untertest3.avi	0	880	547	72	111				0	Content		-72	-111	6456820	1257339496
6473	08:49:27.592	00:00:06.473	388	-1024	-768	-1	-1	-1	-1	4	-1024	-768	-1	-1	-1	-1	4		0	0						Untertest3.avi	0	880	547	72	111				0	Content		-72	-111	6473488	1257356164
6490	08:49:27.609	00:00:06.490	389	-1024	-768	-1	-1	-1	-1	4	-1024	-768	-1	-1	-1	-1	4		0	0						Untertest3.avi	0	880	547	72	111				0	Content		-72	-111	6490007	1257372683
6507	08:49:27.626	00:00:06.507	390	-1024	-768	-1	-1	-1	-1	4	-1024	-768	-1	-1	-1	-1	4		0	0						Untertest3.avi	0	880	547	72	111				0	Content		-72	-111	6507127	1257389803
6524	08:49:27.643	00:00:06.523	391	-1024	-768	-1	-1	-1	-1	4	-1024	-768	-1	-1	-1	-1	4		0	0						Untertest3.avi	0	880	547	72	111				0	Content		-72	-111	6523824	1257406500
6541	08:49:27.660	00:00:06.540	392	-1024	-768	-1	-1	-1	-1	4	-1024	-768	-1	-1	-1	-1	4		0	0						Untertest3.avi	0	880	547	72	111				0	Content		-72	-111	6540506	1257423182
6557	08:49:27.676	00:00:06.556	393	-1024	-768	-1	-1	-1	-1	4	-1024	-768	-1	-1	-1	-1	4		0	0						Untertest3.avi	0	880	547	72	111				0	Content		-72	-111	6556767	1257439443
6573	08:49:27.692	00:00:06.573	394	-1024	-768	-1	-1	-1	-1	4	-1024	-768	-1	-1	-1	-1	4		0	0						Untertest3.avi	0	880	547	72	111				0	Content		-72	-111	6573254	1257455930
6590	08:49:27.709	00:00:06.589	395	-1024	-768	-1	-1	-1	-1	4	-1024	-768	-1	-1	-1	-1	4		0	0						Untertest3.avi	0	880	547	72	111				0	Content		-72	-111	6589881	1257472557
6607	08:49:27.726	00:00:06.606	396	-1024	-768	-1	-1	-1	-1	4	-1024	-768	-1	-1	-1	-1	4		0	0						Untertest3.avi	0	880	547	72	111				0	Content		-72	-111	6606628	1257489304
6623	08:49:27.742	00:00:06.623	397	-1024	-768	-1	-1	-1	-1	4	-1024	-768	-1	-1	-1	-1	4		0	0						Untertest3.avi	0	880	547	72	111				0	Content		-72	-111	6623251	1257505927
6640	08:49:27.759	00:00:06.639	398	-1024	-768	-1	-1	-1	-1	4	-1024	-768	-1	-1	-1	-1	4		0	0						Untertest3.avi	0	880	547	72	111				0	Content		-72	-111	6639875	1257522551
6657	08:49:27.776	00:00:06.657	399	-1024	-768	-1	-1	-1	-1	4	-1024	-768	-1	-1	-1	-1	4		0	0						Untertest3.avi	0	880	547	72	111				0	Content		-72	-111	6657069	1257539745
6674	08:49:27.793	00:00:06.674	400	-1024	-768	-1	-1	-1	-1	4	-1024	-768	-1	-1	-1	-1	4		0	0						Untertest3.avi	0	880	547	72	111				0	Content		-72	-111	6674316	1257556992
6692	08:49:27.811	00:00:06.691	401	-1024	-768	-1	-1	-1	-1	4	-1024	-768	-1	-1	-1	-1	4		0	0						Untertest3.avi	0	880	547	72	111				0	Content		-72	-111	6691687	1257574363
6706	08:49:27.825	00:00:06.706	402	-1024	-768	-1	-1	-1	-1	4	-1024	-768	-1	-1	-1	-1	4		0	0						Untertest3.avi	0	880	547	72	111				0	Content		-72	-111	6706487	1257589163
6723	08:49:27.842	00:00:06.723	403	-1024	-768	-1	-1	-1	-1	4	-1024	-768	-1	-1	-1	-1	4		0	0						Untertest3.avi	0	880	547	72	111				0	Content		-72	-111	6723174	1257605850
6740	08:49:27.859	00:00:06.739	404	-1024	-768	-1	-1	-1	-1	4	-1024	-768	-1	-1	-1	-1	4		0	0						Untertest3.avi	0	880	547	72	111				0	Content		-72	-111	6739842	1257622518
6756	08:49:27.875	00:00:06.756	405	-1024	-768	-1	-1	-1	-1	4	-1024	-768	-1	-1	-1	-1	4		0	0						Untertest3.avi	0	880	547	72	111				0	Content		-72	-111	6756486	1257639162
6773	08:49:27.892	00:00:06.773	406	-1024	-768	-1	-1	-1	-1	4	-1024	-768	-1	-1	-1	-1	4		0	0						Untertest3.avi	0	880	547	72	111				0	Content		-72	-111	6773108	1257655784
6790	08:49:27.909	00:00:06.789	407	-1024	-768	-1	-1	-1	-1	4	-1024	-768	-1	-1	-1	-1	4		0	0						Untertest3.avi	0	880	547	72	111				0	Content		-72	-111	6789739	1257672415
6806	08:49:27.925	00:00:06.806	408	-1024	-768	-1	-1	-1	-1	4	-1024	-768	-1	-1	-1	-1	4		0	0						Untertest3.avi	0	880	547	72	111				0	Content		-72	-111	6806351	1257689027
6824	08:49:27.943	00:00:06.823	409	-1024	-768	-1	-1	-1	-1	4	-1024	-768	-1	-1	-1	-1	4		0	0						Untertest3.avi	0	880	547	72	111				0	Content		-72	-111	6823547	1257706223
6841	08:49:27.960	00:00:06.840	410	-1024	-768	-1	-1	-1	-1	4	-1024	-768	-1	-1	-1	-1	4		0	0						Untertest3.avi	0	880	547	72	111				0	Content		-72	-111	6840921	1257723597
6858	08:49:27.977	00:00:06.858	411	-1024	-768	-1	-1	-1	-1	4	-1024	-768	-1	-1	-1	-1	4		0	0						Untertest3.avi	0	880	547	72	111				0	Content		-72	-111	6858170	1257740846
6873	08:49:27.992	00:00:06.873	412	-1024	-768	-1	-1	-1	-1	4	-1024	-768	-1	-1	-1	-1	4		0	0						Untertest3.avi	0	880	547	72	111				0	Content		-72	-111	6873097	1257755773
6890	08:49:28.009	00:00:06.889	413	-1024	-768	-1	-1	-1	-1	4	-1024	-768	-1	-1	-1	-1	4		0	0						Untertest3.avi	0	880	547	72	111				0	Content		-72	-111	6889782	1257772458
6906	08:49:28.025	00:00:06.906	414	-1024	-768	-1	-1	-1	-1	4	-1024	-768	-1	-1	-1	-1	4		0	0						Untertest3.avi	0	880	547	72	111				0	Content		-72	-111	6906449	1257789125
6923	08:49:28.042	00:00:06.923	415	-1024	-768	-1	-1	-1	-1	4	-1024	-768	-1	-1	-1	-1	4		0	0						Untertest3.avi	0	880	547	72	111				0	Content		-72	-111	6923088	1257805764
6940	08:49:28.059	00:00:06.939	416	-1024	-768	-1	-1	-1	-1	4	-1024	-768	-1	-1	-1	-1	4		0	0						Untertest3.avi	0	880	547	72	111				0	Content		-72	-111	6939724	1257822400
6956	08:49:28.075	00:00:06.956	417	-1024	-768	-1	-1	-1	-1	4	-1024	-768	-1	-1	-1	-1	4		0	0						Untertest3.avi	0	880	547	72	111				0	Content		-72	-111	6956335	1257839011
6973	08:49:28.092	00:00:06.972	418	-1024	-768	-1	-1	-1	-1	4	-1024	-768	-1	-1	-1	-1	4		0	0						Untertest3.avi	0	880	547	72	111				0	Content		-72	-111	6972958	1257855634
6990	08:49:28.109	00:00:06.990	419	-1024	-768	-1	-1	-1	-1	4	-1024	-768	-1	-1	-1	-1	4		0	0						Untertest3.avi	0	880	547	72	111				0	Content		-72	-111	6990151	1257872827
7008	08:49:28.127	00:00:07.007	420	-1024	-768	-1	-1	-1	-1	4	-1024	-768	-1	-1	-1	-1	4		0	0						Untertest3.avi	0	880	547	72	111				0	Content		-72	-111	7007523	1257890199
7025	08:49:28.144	00:00:07.024	421	-1024	-768	-1	-1	-1	-1	4	-1024	-768	-1	-1	-1	-1	4		0	0						Untertest3.avi	0	880	547	72	111				0	Content		-72	-111	7024772	1257907448
7040	08:49:28.159	00:00:07.039	422	-1024	-768	-1	-1	-1	-1	4	-1024	-768	-1	-1	-1	-1	4		0	0						Untertest3.avi	0	880	547	72	111				0	Content		-72	-111	7039573	1257922249
7056	08:49:28.175	00:00:07.056	423	-1024	-768	-1	-1	-1	-1	4	-1024	-768	-1	-1	-1	-1	4		0	0						Untertest3.avi	0	880	547	72	111				0	Content		-72	-111	7056259	1257938935
7073	08:49:28.192	00:00:07.072	424	-1024	-768	-1	-1	-1	-1	4	-1024	-768	-1	-1	-1	-1	4		0	0						Untertest3.avi	0	880	547	72	111				0	Content		-72	-111	7072927	1257955603
7090	08:49:28.209	00:00:07.089	425	-1024	-768	-1	-1	-1	-1	4	-1024	-768	-1	-1	-1	-1	4		0	0						Untertest3.avi	0	880	547	72	111				0	Content		-72	-111	7089566	1257972242
7106	08:49:28.225	00:00:07.106	426	-1024	-768	-1	-1	-1	-1	4	-1024	-768	-1	-1	-1	-1	4		0	0						Untertest3.avi	0	880	547	72	111				0	Content		-72	-111	7106188	1257988864
7123	08:49:28.242	00:00:07.122	427	-1024	-768	-1	-1	-1	-1	4	-1024	-768	-1	-1	-1	-1	4		0	0						Untertest3.avi	0	880	547	72	111				0	Content		-72	-111	7122936	1258005612
7140	08:49:28.259	00:00:07.139	428	-1024	-768	-1	-1	-1	-1	4	-1024	-768	-1	-1	-1	-1	4		0	0						Untertest3.avi	0	880	547	72	111				0	Content		-72	-111	7139558	1258022234
7157	08:49:28.276	00:00:07.156	429	-1024	-768	-1	-1	-1	-1	4	-1024	-768	-1	-1	-1	-1	4		0	0						Untertest3.avi	0	880	547	72	111				0	Content		-72	-111	7156626	1258039302
7174	08:49:28.293	00:00:07.173	430	-1024	-768	-1	-1	-1	-1	4	-1024	-768	-1	-1	-1	-1	4		0	0						Untertest3.avi	0	880	547	72	111				0	Content		-72	-111	7173999	1258056675
7191	08:49:28.310	00:00:07.191	431	-1024	-768	-1	-1	-1	-1	4	-1024	-768	-1	-1	-1	-1	4		0	0						Untertest3.avi	0	880	547	72	111				0	Content		-72	-111	7191246	1258073922
7206	08:49:28.325	00:00:07.206	432	-1024	-768	-1	-1	-1	-1	4	-1024	-768	-1	-1	-1	-1	4		0	0						Untertest3.avi	0	880	547	72	111				0	Content		-72	-111	7206173	1258088849
7223	08:49:28.342	00:00:07.222	433	-1024	-768	-1	-1	-1	-1	4	-1024	-768	-1	-1	-1	-1	4		0	0						Untertest3.avi	0	880	547	72	111				0	Content		-72	-111	7222859	1258105535
7240	08:49:28.359	00:00:07.239	434	-1024	-768	-1	-1	-1	-1	4	-1024	-768	-1	-1	-1	-1	4		0	0						Untertest3.avi	0	880	547	72	111				0	Content		-72	-111	7239526	1258122202
7256	08:49:28.375	00:00:07.256	435	-1024	-768	-1	-1	-1	-1	4	-1024	-768	-1	-1	-1	-1	4		0	0						Untertest3.avi	0	880	547	72	111				0	Content		-72	-111	7256221	1258138897
7273	08:49:28.392	00:00:07.272	436	-1024	-768	-1	-1	-1	-1	4	-1024	-768	-1	-1	-1	-1	4		0	0						Untertest3.avi	0	880	547	72	111				0	Content		-72	-111	7272845	1258155521
7289	08:49:28.408	00:00:07.289	437	-1024	-768	-1	-1	-1	-1	4	-1024	-768	-1	-1	-1	-1	4		0	0						Untertest3.avi	0	880	547	72	111				0	Content		-72	-111	7289470	1258172146
7306	08:49:28.425	00:00:07.306	438	-1024	-768	-1	-1	-1	-1	4	-1024	-768	-1	-1	-1	-1	4		0	0						Untertest3.avi	0	880	547	72	111				0	Content		-72	-111	7306095	1258188771
7323	08:49:28.442	00:00:07.323	439	-1024	-768	-1	-1	-1	-1	4	-1024	-768	-1	-1	-1	-1	4		0	0						Untertest3.avi	0	880	547	72	111				0	Content		-72	-111	7323289	1258205965
7341	08:49:28.460	00:00:07.340	440	-1024	-768	-1	-1	-1	-1	4	-1024	-768	-1	-1	-1	-1	4		0	0						Untertest3.avi	0	880	547	72	111				0	Content		-72	-111	7340662	1258223338
7358	08:49:28.477	00:00:07.357	441	-1024	-768	-1	-1	-1	-1	4	-1024	-768	-1	-1	-1	-1	4		0	0						Untertest3.avi	0	880	547	72	111				0	Content		-72	-111	7357908	1258240584
7373	08:49:28.492	00:00:07.372	442	-1024	-768	-1	-1	-1	-1	4	-1024	-768	-1	-1	-1	-1	4		0	0						Untertest3.avi	0	880	547	72	111				0	Content		-72	-111	7372711	1258255387
7389	08:49:28.508	00:00:07.389	443	-1024	-768	-1	-1	-1	-1	4	-1024	-768	-1	-1	-1	-1	4		0	0						Untertest3.avi	0	880	547	72	111				0	Content		-72	-111	7389397	1258272073
7406	08:49:28.525	00:00:07.406	444	-1024	-768	-1	-1	-1	-1	4	-1024	-768	-1	-1	-1	-1	4		0	0						Untertest3.avi	0	880	547	72	111				0	Content		-72	-111	7406064	1258288740
7423	08:49:28.542	00:00:07.422	445	-1024	-768	-1	-1	-1	-1	4	-1024	-768	-1	-1	-1	-1	4		0	0						Untertest3.avi	0	880	547	72	111				0	Content		-72	-111	7422833	1258305509
7439	08:49:28.558	00:00:07.439	446	-1024	-768	-1	-1	-1	-1	4	-1024	-768	-1	-1	-1	-1	4		0	0						Untertest3.avi	0	880	547	72	111				0	Content		-72	-111	7439455	1258322131
7456	08:49:28.575	00:00:07.456	447	-1024	-768	-1	-1	-1	-1	4	-1024	-768	-1	-1	-1	-1	4		0	0						Untertest3.avi	0	880	547	72	111				0	Content		-72	-111	7456078	1258338754
7473	08:49:28.592	00:00:07.472	448	-1024	-768	-1	-1	-1	-1	4	-1024	-768	-1	-1	-1	-1	4		0	0						Untertest3.avi	0	880	547	72	111				0	Content		-72	-111	7472707	1258355383
7490	08:49:28.609	00:00:07.489	449	-1024	-768	-1	-1	-1	-1	4	-1024	-768	-1	-1	-1	-1	4		0	0						Untertest3.avi	0	880	547	72	111				0	Content		-72	-111	7489770	1258372446
7507	08:49:28.626	00:00:07.507	450	-1024	-768	-1	-1	-1	-1	4	-1024	-768	-1	-1	-1	-1	4		0	0						Untertest3.avi	0	880	547	72	111				0	Content		-72	-111	7507140	1258389816
7524	08:49:28.643	00:00:07.524	451	-1024	-768	-1	-1	-1	-1	4	-1024	-768	-1	-1	-1	-1	4		0	0						Untertest3.avi	0	880	547	72	111				0	Content		-72	-111	7524388	1258407064
7539	08:49:28.658	00:00:07.539	452	-1024	-768	-1	-1	-1	-1	4	-1024	-768	-1	-1	-1	-1	4		0	0						Untertest3.avi	0	880	547	72	111				0	Content		-72	-111	7539316	1258421992
7556	08:49:28.675	00:00:07.556	453	-1024	-768	-1	-1	-1	-1	4	-1024	-768	-1	-1	-1	-1	4		0	0						Untertest3.avi	0	880	547	72	111				0	Content		-72	-111	7556000	1258438676
7573	08:49:28.692	00:00:07.572	454	-1024	-768	-1	-1	-1	-1	4	-1024	-768	-1	-1	-1	-1	4		0	0						Untertest3.avi	0	880	547	72	111				0	Content		-72	-111	7572667	1258455343
7589	08:49:28.708	00:00:07.589	455	-1024	-768	-1	-1	-1	-1	4	-1024	-768	-1	-1	-1	-1	4		0	0						Untertest3.avi	0	880	547	72	111				0	Content		-72	-111	7589301	1258471977
7606	08:49:28.725	00:00:07.606	456	1088,574	981,1584	0,4805228	0,6574467	501,7169	3,060252	0	737,9983	928,0904	0,3089574	0,6618586	486,1333	3,201635	0	12	913	955						Untertest3.avi	0	880	547	72	111	661	826	166	0	Content		841	844	7606170	1258488846
7623	08:49:28.742	00:00:07.622	457	-1024	-768	-1	-1	-1	-1	4	-1024	-768	-1	-1	-1	-1	4	12	0	0						Untertest3.avi	0	880	547	72	111	661	826	166	0	Content		-72	-111	7622855	1258505531
7640	08:49:28.759	00:00:07.639	458	-1024	-768	-1	-1	-1	-1	4	-1024	-768	-1	-1	-1	-1	4	12	0	0						Untertest3.avi	0	880	547	72	111	661	826	166	0	Content		-72	-111	7639522	1258522198
7656	08:49:28.775	00:00:07.656	459	-1024	-768	-1	-1	-1	-1	4	724,3859	929,1301	0,3080022	0,6565602	487,8689	3,189456	0	12	724	929						Untertest3.avi	0	880	547	72	111	661	826	166	0	Content		652	818	7656173	1258538849
7673	08:49:28.792	00:00:07.672	460	-1024	-768	-1	-1	-1	-1	4	-1024	-768	-1	-1	-1	-1	4	12	0	0						Untertest3.avi	0	880	547	72	111	661	826	166	0	Content		-72	-111	7672549	1258555225
7689	08:49:28.808	00:00:07.689	461	-1024	-768	-1	-1	-1	-1	4	-1024	-768	-1	-1	-1	-1	4	12	0	0						Untertest3.avi	0	880	547	72	111	661	826	166	0	Content		-72	-111	7689234	1258571910
7706	08:49:28.825	00:00:07.705	462	-1024	-768	-1	-1	-1	-1	4	-1024	-768	-1	-1	-1	-1	4	12	0	0						Untertest3.avi	0	880	547	72	111	661	826	166	0	Content		-72	-111	7705901	1258588577
7723	08:49:28.842	00:00:07.722	463	-1024	-768	-1	-1	-1	-1	4	-1024	-768	-1	-1	-1	-1	4	12	0	0						Untertest3.avi	0	880	547	72	111	661	826	166	0	Content		-72	-111	7722792	1258605468
7739	08:49:28.858	00:00:07.739	464	-1024	-768	-1	-1	-1	-1	4	-1024	-768	-1	-1	-1	-1	4	12	0	0						Untertest3.avi	0	880	547	72	111	661	826	166	0	Content		-72	-111	7739459	1258622135
7756	08:49:28.875	00:00:07.756	465	-1024	-768	-1	-1	-1	-1	4	725,2634	928,8945	0,3042298	0,6552503	490,3666	3,212793	0	12	725	929						Untertest3.avi	0	880	547	72	111	661	826	166	0	Content		653	818	7756291	1258638967
7773	08:49:28.892	00:00:07.772	466	-1024	-768	-1	-1	-1	-1	4	740,5886	945,7362	0,3039885	0,6559027	490,4577	3,142877	0	13	741	946						Untertest3.avi	0	880	547	72	111	609	853	167	0	Content		669	835	7772541	1258655217
7790	08:49:28.909	00:00:07.789	467	-1024	-768	-1	-1	-1	-1	4	681,4562	959,6466	0,3047887	0,6572075	490,833	3,238826	0	13	681	960						Untertest3.avi	0	880	547	72	111	609	853	167	0	Content		609	849	7789624	1258672300
7806	08:49:28.925	00:00:07.806	468	-1024	-768	-1	-1	-1	-1	4	-1024	-768	-1	-1	-1	-1	4	13	0	0						Untertest3.avi	0	880	547	72	111	609	853	167	0	Content		-72	-111	7806289	1258688965
7823	08:49:28.942	00:00:07.823	469	-1024	-768	-1	-1	-1	-1	4	-1024	-768	-1	-1	-1	-1	4	13	0	0						Untertest3.avi	0	880	547	72	111	609	853	167	0	Content		-72	-111	7823040	1258705716
7839	08:49:28.958	00:00:07.839	470	-1024	-768	-1	-1	-1	-1	4	-1024	-768	-1	-1	-1	-1	4	13	0	0						Untertest3.avi	0	880	547	72	111	609	853	167	0	Content		-72	-111	7839173	1258721849
7856	08:49:28.975	00:00:07.855	471	-1024	-768	-1	-1	-1	-1	4	-1024	-768	-1	-1	-1	-1	4	13	0	0						Untertest3.avi	0	880	547	72	111	609	853	167	0	Content		-72	-111	7855856	1258738532
7873	08:49:28.992	00:00:07.872	472	-1024	-768	-1	-1	-1	-1	4	-1024	-768	-1	-1	-1	-1	4	13	0	0						Untertest3.avi	0	880	547	72	111	609	853	167	0	Content		-72	-111	7872523	1258755199
7889	08:49:29.008	00:00:07.889	473	-1024	-768	-1	-1	-1	-1	4	532,7715	1027,905	0,3057409	0,6575132	490,8792	3,2214	0	13	533	1028						Untertest3.avi	0	880	547	72	111	609	853	167	0	Content		461	917	7889160	1258771836
7906	08:49:29.025	00:00:07.906	474	-1024	-768	-1	-1	-1	-1	4	527,9059	1023,796	0,3057575	0,656487	490,4892	3,2445	0	13	528	1024						Untertest3.avi	0	880	547	72	111	609	853	167	0	Content		456	913	7906033	1258788709
7922	08:49:29.041	00:00:07.922	475	836,229	968,4558	0,4669058	0,6439309	510,1769	3,477136	1	756,1082	945,9517	0,4715467	0,6439326	490,4893	3,3598	3	13	836	968						Untertest3.avi	0	880	547	72	111	609	853	167	0	Content		764	857	7922406	1258805082
7939	08:49:29.058	00:00:07.939	476	-1024	-768	-1	-1	-1	-1	4	-1024	-768	-1	-1	-1	-1	4		0	0						Untertest3.avi	0	880	547	72	111				0	Content		-72	-111	7939476	1258822152
7956	08:49:29.075	00:00:07.955	477	-1024	-768	-1	-1	-1	-1	4	-1024	-768	-1	-1	-1	-1	4		0	0						Untertest3.avi	0	880	547	72	111				0	Content		-72	-111	7955654	1258838330
7972	08:49:29.091	00:00:07.972	478	-1024	-768	-1	-1	-1	-1	4	-1024	-768	-1	-1	-1	-1	4		0	0						Untertest3.avi	0	880	547	72	111				0	Content		-72	-111	7972402	1258855078
7989	08:49:29.108	00:00:07.989	479	-1024	-768	-1	-1	-1	-1	4	-1024	-768	-1	-1	-1	-1	4		0	0						Untertest3.avi	0	880	547	72	111				0	Content		-72	-111	7989070	1258871746
8006	08:49:29.125	00:00:08.005	480	-1024	-768	-1	-1	-1	-1	4	-1024	-768	-1	-1	-1	-1	4		0	0						Untertest3.avi	0	880	547	72	111				0	Content		-72	-111	8005729	1258888405
8022	08:49:29.141	00:00:08.022	481	-1024	-768	-1	-1	-1	-1	4	-1024	-768	-1	-1	-1	-1	4		0	0						Untertest3.avi	0	880	547	72	111				0	Content		-72	-111	8022397	1258905073
8039	08:49:29.158	00:00:08.039	482	-1024	-768	-1	-1	-1	-1	4	-1024	-768	-1	-1	-1	-1	4		0	0						Untertest3.avi	0	880	547	72	111				0	Content		-72	-111	8039083	1258921759
8056	08:49:29.175	00:00:08.055	483	-1024	-768	-1	-1	-1	-1	4	-1024	-768	-1	-1	-1	-1	4		0	0						Untertest3.avi	0	880	547	72	111				0	Content		-72	-111	8055751	1258938427
8073	08:49:29.192	00:00:08.072	484	-1024	-768	-1	-1	-1	-1	4	-1024	-768	-1	-1	-1	-1	4		0	0						Untertest3.avi	0	880	547	72	111				0	Content		-72	-111	8072519	1258955195
8089	08:49:29.208	00:00:08.089	485	-1024	-768	-1	-1	-1	-1	4	-1024	-768	-1	-1	-1	-1	4		0	0						Untertest3.avi	0	880	547	72	111				0	Content		-72	-111	8089143	1258971819
8106	08:49:29.225	00:00:08.105	486	-1024	-768	-1	-1	-1	-1	4	-1024	-768	-1	-1	-1	-1	4		0	0						Untertest3.avi	0	880	547	72	111				0	Content		-72	-111	8105810	1258988486
8122	08:49:29.241	00:00:08.122	487	-1024	-768	-1	-1	-1	-1	4	-1024	-768	-1	-1	-1	-1	4		0	0						Untertest3.avi	0	880	547	72	111				0	Content		-72	-111	8122473	1259005149
8139	08:49:29.258	00:00:08.139	488	-1024	-768	-1	-1	-1	-1	4	-1024	-768	-1	-1	-1	-1	4		0	0						Untertest3.avi	0	880	547	72	111				0	Content		-72	-111	8139140	1259021816
8156	08:49:29.275	00:00:08.155	489	-1024	-768	-1	-1	-1	-1	4	-1024	-768	-1	-1	-1	-1	4		0	0						Untertest3.avi	0	880	547	72	111				0	Content		-72	-111	8155703	1259038379
8172	08:49:29.291	00:00:08.172	490	-1024	-768	-1	-1	-1	-1	4	-1024	-768	-1	-1	-1	-1	4		0	0						Untertest3.avi	0	880	547	72	111				0	Content		-72	-111	8172370	1259055046
8189	08:49:29.308	00:00:08.189	491	-1024	-768	-1	-1	-1	-1	4	-1024	-768	-1	-1	-1	-1	4		0	0						Untertest3.avi	0	880	547	72	111				0	Content		-72	-111	8189165	1259071841
8206	08:49:29.325	00:00:08.205	492	-1024	-768	-1	-1	-1	-1	4	-1024	-768	-1	-1	-1	-1	4		0	0						Untertest3.avi	0	880	547	72	111				0	Content		-72	-111	8205832	1259088508
8223	08:49:29.342	00:00:08.222	493	-1024	-768	-1	-1	-1	-1	4	-1024	-768	-1	-1	-1	-1	4		0	0						Untertest3.avi	0	880	547	72	111				0	Content		-72	-111	8222709	1259105385
8239	08:49:29.358	00:00:08.239	494	-1024	-768	-1	-1	-1	-1	4	-1024	-768	-1	-1	-1	-1	4		0	0						Untertest3.avi	0	880	547	72	111				0	Content		-72	-111	8239167	1259121843
8256	08:49:29.375	00:00:08.255	495	-1024	-768	-1	-1	-1	-1	4	-1024	-768	-1	-1	-1	-1	4		0	0						Untertest3.avi	0	880	547	72	111				0	Content		-72	-111	8255835	1259138511
8272	08:49:29.391	00:00:08.272	496	-1024	-768	-1	-1	-1	-1	4	-1024	-768	-1	-1	-1	-1	4		0	0						Untertest3.avi	0	880	547	72	111				0	Content		-72	-111	8272384	1259155060
8289	08:49:29.408	00:00:08.288	497	-1024	-768	-1	-1	-1	-1	4	-1024	-768	-1	-1	-1	-1	4		0	0						Untertest3.avi	0	880	547	72	111				0	Content		-72	-111	8288946	1259171622
8306	08:49:29.425	00:00:08.305	498	-1024	-768	-1	-1	-1	-1	4	-1024	-768	-1	-1	-1	-1	4		0	0						Untertest3.avi	0	880	547	72	111				0	Content		-72	-111	8305613	1259188289
8322	08:49:29.441	00:00:08.322	499	-1024	-768	-1	-1	-1	-1	4	-1024	-768	-1	-1	-1	-1	4		0	0						Untertest3.avi	0	880	547	72	111				0	Content		-72	-111	8322134	1259204810
8339	08:49:29.458	00:00:08.339	500	-1024	-768	-1	-1	-1	-1	4	-1024	-768	-1	-1	-1	-1	4		0	0						Untertest3.avi	0	880	547	72	111				0	Content		-72	-111	8339383	1259222059
8356	08:49:29.475	00:00:08.356	501	-1024	-768	-1	-1	-1	-1	4	-1024	-768	-1	-1	-1	-1	4		0	0						Untertest3.avi	0	880	547	72	111				0	Content		-72	-111	8356002	1259238678
8372	08:49:29.491	00:00:08.372	502	-1024	-768	-1	-1	-1	-1	4	-1024	-768	-1	-1	-1	-1	4		0	0						Untertest3.avi	0	880	547	72	111				0	Content		-72	-111	8372125	1259254801
8389	08:49:29.508	00:00:08.388	503	-1024	-768	-1	-1	-1	-1	4	-1024	-768	-1	-1	-1	-1	4		0	0						Untertest3.avi	0	880	547	72	111				0	Content		-72	-111	8388749	1259271425
8405	08:49:29.524	00:00:08.405	504	-1024	-768	-1	-1	-1	-1	4	-1024	-768	-1	-1	-1	-1	4		0	0						Untertest3.avi	0	880	547	72	111				0	Content		-72	-111	8405497	1259288173
8422	08:49:29.541	00:00:08.422	505	-1024	-768	-1	-1	-1	-1	4	-1024	-768	-1	-1	-1	-1	4		0	0						Untertest3.avi	0	880	547	72	111				0	Content		-72	-111	8422119	1259304795
8439	08:49:29.558	00:00:08.438	506	-1024	-768	-1	-1	-1	-1	4	-1024	-768	-1	-1	-1	-1	4		0	0						Untertest3.avi	0	880	547	72	111				0	Content		-72	-111	8438745	1259321421
8456	08:49:29.575	00:00:08.455	507	-1024	-768	-1	-1	-1	-1	4	-1024	-768	-1	-1	-1	-1	4		0	0						Untertest3.avi	0	880	547	72	111				0	Content		-72	-111	8455814	1259338490
8473	08:49:29.592	00:00:08.473	508	-1024	-768	-1	-1	-1	-1	4	-1024	-768	-1	-1	-1	-1	4		0	0						Untertest3.avi	0	880	547	72	111				0	Content		-72	-111	8473187	1259355863
8490	08:49:29.609	00:00:08.490	509	-1024	-768	-1	-1	-1	-1	4	-1024	-768	-1	-1	-1	-1	4		0	0						Untertest3.avi	0	880	547	72	111				0	Content		-72	-111	8490437	1259373113
8505	08:49:29.624	00:00:08.505	510	-1024	-768	-1	-1	-1	-1	4	-1024	-768	-1	-1	-1	-1	4		0	0						Untertest3.avi	0	880	547	72	111				0	Content		-72	-111	8505362	1259388038
8522	08:49:29.641	00:00:08.521	511	-1024	-768	-1	-1	-1	-1	4	-1024	-768	-1	-1	-1	-1	4		0	0						Untertest3.avi	0	880	547	72	111				0	Content		-72	-111	8521987	1259404663
8539	08:49:29.658	00:00:08.538	512	-1024	-768	-1	-1	-1	-1	4	-1024	-768	-1	-1	-1	-1	4		0	0						Untertest3.avi	0	880	547	72	111				0	Content		-72	-111	8538727	1259421403
8555	08:49:29.674	00:00:08.555	513	-1024	-768	-1	-1	-1	-1	4	-1024	-768	-1	-1	-1	-1	4		0	0						Untertest3.avi	0	880	547	72	111				0	Content		-72	-111	8555471	1259438147
8572	08:49:29.691	00:00:08.571	514	723,0335	981,3159	0,3170246	0,6281524	498,1303	3,252456	3	674,0192	972,5521	0,3170688	0,6281302	498,1303	3,261244	1	14	674	973						Untertest3.avi	0	880	547	72	111	597	862	200	0	Content		602	862	8571979	1259454655
8589	08:49:29.708	00:00:08.588	515	690,4843	979,4631	0,3143427	0,6281449	498,1303	3,275986	3	631,8024	962,3025	0,3153532	0,6281418	486,0744	3,210655	1	14	632	962						Untertest3.avi	0	880	547	72	111	597	862	200	0	Content		560	851	8588731	1259471407
8605	08:49:29.724	00:00:08.605	516	717,0247	982,1288	0,3156502	0,6281244	486,1465	3,186571	3	667,5281	973,6294	0,3156529	0,6281019	486,1465	3,195346	1	14	668	974						Untertest3.avi	0	880	547	72	111	597	862	200	0	Content		596	863	8605232	1259487908
8622	08:49:29.741	00:00:08.622	517	730,028	992,8764	0,3158877	0,6280524	486,0126	3,115283	3	679,5782	984,6079	0,3158801	0,6280293	486,0126	3,123977	1	14	680	985						Untertest3.avi	0	880	547	72	111	597	862	200	0	Content		608	874	8622174	1259504850
8639	08:49:29.758	00:00:08.638	518	717,0121	969,7632	0,3160533	0,6280248	486,0689	3,200522	3	668,7694	960,9042	0,3160664	0,6280031	486,0688	3,209317	1	14	669	961						Untertest3.avi	0	880	547	72	111	597	862	200	0	Content		597	850	8638798	1259521474
8655	08:49:29.774	00:00:08.655	519	706,9663	965,7791	0,3156515	0,6280345	492,1215	3,255297	3	653,6329	952,6863	0,3161728	0,6280241	486,0556	3,226706	1	14	654	953						Untertest3.avi	0	880	547	72	111	597	862	200	0	Content		582	842	8655472	1259538148
8672	08:49:29.791	00:00:08.671	520	714,5102	987,6315	0,3161718	0,6281957	486,0455	3,180034	3	668,3835	978,9571	0,3162081	0,6281767	486,0455	3,188965	1	14	668	979						Untertest3.avi	0	880	547	72	111	597	862	200	0	Content		596	868	8671853	1259554529
8689	08:49:29.808	00:00:08.688	521	703,5322	982,7462	0,3161995	0,6285125	486,0431	3,199428	3	653,8038	974,3054	0,3162034	0,62849	486,0431	3,208224	1	14	654	974						Untertest3.avi	0	880	547	72	111	597	862	200	0	Content		582	863	8688602	1259571278
8705	08:49:29.824	00:00:08.705	522	712,1246	982,1558	0,3160642	0,6288698	485,9797	3,171211	3	669,0268	973,1512	0,3161287	0,628855	485,9797	3,180179	1	14	669	973						Untertest3.avi	0	880	547	72	111	597	862	200	0	Content		597	862	8705227	1259587903
8722	08:49:29.841	00:00:08.722	523	733,0951	1017,122	0,3179498	0,6292064	498,8238	3,148295	3	681,5825	1009,147	0,3179746	0,6291842	498,8238	3,157034	1	14	682	1009						Untertest3.avi	0	880	547	72	111	597	862	200	0	Content		610	898	8722093	1259604769
8739	08:49:29.858	00:00:08.738	524	955,4352	962,4382	0,4811107	0,6213796	491,2049	3,189289	0	663,0497	960,9972	0,3159592	0,6297128	485,8027	3,174504	0	14	809	962						Untertest3.avi	0	880	547	72	111	597	862	200	0	Content		737	851	8738718	1259621394
8755	08:49:29.874	00:00:08.755	525	960,0137	1025,975	0,4797477	0,6226817	496,0804	3,165589	0	-1024	-768	-1	-1	-1	-1	4	14	960	1026						Untertest3.avi	0	880	547	72	111	597	862	200	0	Content		888	915	8755341	1259638017
8772	08:49:29.891	00:00:08.771	526	-1024	-768	-1	-1	-1	-1	4	-1024	-768	-1	-1	-1	-1	4		0	0						Untertest3.avi	0	880	547	72	111				0	Content		-72	-111	8771852	1259654528
8789	08:49:29.908	00:00:08.788	527	-1024	-768	-1	-1	-1	-1	4	-1024	-768	-1	-1	-1	-1	4		0	0						Untertest3.avi	0	880	547	72	111				0	Content		-72	-111	8788517	1259671193
8805	08:49:29.924	00:00:08.805	528	-1024	-768	-1	-1	-1	-1	4	-1024	-768	-1	-1	-1	-1	4		0	0						Untertest3.avi	0	880	547	72	111				0	Content		-72	-111	8805183	1259687859
8822	08:49:29.941	00:00:08.821	529	-1024	-768	-1	-1	-1	-1	4	-1024	-768	-1	-1	-1	-1	4		0	0						Untertest3.avi	0	880	547	72	111				0	Content		-72	-111	8821850	1259704526
8838	08:49:29.957	00:00:08.838	530	-1024	-768	-1	-1	-1	-1	4	-1024	-768	-1	-1	-1	-1	4		0	0						Untertest3.avi	0	880	547	72	111				0	Content		-72	-111	8838472	1259721148
8855	08:49:29.974	00:00:08.855	531	-1024	-768	-1	-1	-1	-1	4	-1024	-768	-1	-1	-1	-1	4		0	0						Untertest3.avi	0	880	547	72	111				0	Content		-72	-111	8855139	1259737815
8872	08:49:29.991	00:00:08.871	532	-1024	-768	-1	-1	-1	-1	4	-1024	-768	-1	-1	-1	-1	4		0	0						Untertest3.avi	0	880	547	72	111				0	Content		-72	-111	8871805	1259754481
8888	08:49:30.007	00:00:08.888	533	-1024	-768	-1	-1	-1	-1	4	-1024	-768	-1	-1	-1	-1	4		0	0						Untertest3.avi	0	880	547	72	111				0	Content		-72	-111	8888472	1259771148
8905	08:49:30.024	00:00:08.905	534	-1024	-768	-1	-1	-1	-1	4	-1024	-768	-1	-1	-1	-1	4		0	0						Untertest3.avi	0	880	547	72	111				0	Content		-72	-111	8905156	1259787832
8922	08:49:30.041	00:00:08.921	535	-1024	-768	-1	-1	-1	-1	4	-1024	-768	-1	-1	-1	-1	4		0	0						Untertest3.avi	0	880	547	72	111				0	Content		-72	-111	8921823	1259804499
8938	08:49:30.057	00:00:08.938	536	-1024	-768	-1	-1	-1	-1	4	-1024	-768	-1	-1	-1	-1	4		0	0						Untertest3.avi	0	880	547	72	111				0	Content		-72	-111	8938456	1259821132
8955	08:49:30.074	00:00:08.955	537	-1024	-768	-1	-1	-1	-1	4	-1024	-768	-1	-1	-1	-1	4		0	0						Untertest3.avi	0	880	547	72	111				0	Content		-72	-111	8955123	1259837799
8972	08:49:30.091	00:00:08.971	538	-1024	-768	-1	-1	-1	-1	4	-1024	-768	-1	-1	-1	-1	4		0	0						Untertest3.avi	0	880	547	72	111				0	Content		-72	-111	8971731	1259854407
8988	08:49:30.107	00:00:08.988	539	-1024	-768	-1	-1	-1	-1	4	-1024	-768	-1	-1	-1	-1	4		0	0						Untertest3.avi	0	880	547	72	111				0	Content		-72	-111	8988398	1259871074
9005	08:49:30.124	00:00:09.004	540	-1024	-768	-1	-1	-1	-1	4	-1024	-768	-1	-1	-1	-1	4		0	0						Untertest3.avi	0	880	547	72	111				0	Content		-72	-111	9004962	1259887638
9022	08:49:30.141	00:00:09.021	541	-1024	-768	-1	-1	-1	-1	4	-1024	-768	-1	-1	-1	-1	4		0	0						Untertest3.avi	0	880	547	72	111				0	Content		-72	-111	9021961	1259904637
9038	08:49:30.157	00:00:09.038	542	-1024	-768	-1	-1	-1	-1	4	-1024	-768	-1	-1	-1	-1	4		0	0						Untertest3.avi	0	880	547	72	111				0	Content		-72	-111	9038336	1259921012
9055	08:49:30.174	00:00:09.055	543	-1024	-768	-1	-1	-1	-1	4	-1024	-768	-1	-1	-1	-1	4		0	0						Untertest3.avi	0	880	547	72	111				0	Content		-72	-111	9055085	1259937761
9072	08:49:30.191	00:00:09.071	544	-1024	-768	-1	-1	-1	-1	4	-1024	-768	-1	-1	-1	-1	4		0	0						Untertest3.avi	0	880	547	72	111				0	Content		-72	-111	9071707	1259954383
9088	08:49:30.207	00:00:09.088	545	-1024	-768	-1	-1	-1	-1	4	-1024	-768	-1	-1	-1	-1	4		0	0						Untertest3.avi	0	880	547	72	111				0	Content		-72	-111	9088374	1259971050
9105	08:49:30.224	00:00:09.105	546	-1024	-768	-1	-1	-1	-1	4	-1024	-768	-1	-1	-1	-1	4		0	0						Untertest3.avi	0	880	547	72	111				0	Content		-72	-111	9105082	1259987758
9122	08:49:30.241	00:00:09.121	547	-1024	-768	-1	-1	-1	-1	4	-1024	-768	-1	-1	-1	-1	4		0	0						Untertest3.avi	0	880	547	72	111				0	Content		-72	-111	9121705	1260004381
9138	08:49:30.257	00:00:09.138	548	-1024	-768	-1	-1	-1	-1	4	-1024	-768	-1	-1	-1	-1	4		0	0						Untertest3.avi	0	880	547	72	111				0	Content		-72	-111	9138373	1260021049
9155	08:49:30.274	00:00:09.155	549	-1024	-768	-1	-1	-1	-1	4	-1024	-768	-1	-1	-1	-1	4		0	0						Untertest3.avi	0	880	547	72	111				0	Content		-72	-111	9155037	1260037713
9172	08:49:30.291	00:00:09.171	550	-1024	-768	-1	-1	-1	-1	4	-1024	-768	-1	-1	-1	-1	4		0	0						Untertest3.avi	0	880	547	72	111				0	Content		-72	-111	9171705	1260054381
9188	08:49:30.307	00:00:09.188	551	-1024	-768	-1	-1	-1	-1	4	-1024	-768	-1	-1	-1	-1	4		0	0						Untertest3.avi	0	880	547	72	111				0	Content		-72	-111	9188265	1260070941
9205	08:49:30.324	00:00:09.204	552	-1024	-768	-1	-1	-1	-1	4	-1024	-768	-1	-1	-1	-1	4		0	0						Untertest3.avi	0	880	547	72	111				0	Content		-72	-111	9204933	1260087609
9222	08:49:30.341	00:00:09.221	553	-1024	-768	-1	-1	-1	-1	4	-1024	-768	-1	-1	-1	-1	4		0	0						Untertest3.avi	0	880	547	72	111				0	Content		-72	-111	9221576	1260104252
9239	08:49:30.358	00:00:09.238	554	-1024	-768	-1	-1	-1	-1	4	-1024	-768	-1	-1	-1	-1	4		0	0						Untertest3.avi	0	880	547	72	111				0	Content		-72	-111	9238701	1260121377
9255	08:49:30.374	00:00:09.255	555	-1024	-768	-1	-1	-1	-1	4	-1024	-768	-1	-1	-1	-1	4		0	0						Untertest3.avi	0	880	547	72	111				0	Content		-72	-111	9255460	1260138136
9272	08:49:30.391	00:00:09.271	556	-1024	-768	-1	-1	-1	-1	4	-1024	-768	-1	-1	-1	-1	4		0	0						Untertest3.avi	0	880	547	72	111				0	Content		-72	-111	9271572	1260154248
9288	08:49:30.407	00:00:09.288	557	-1024	-768	-1	-1	-1	-1	4	-1024	-768	-1	-1	-1	-1	4		0	0						Untertest3.avi	0	880	547	72	111				0	Content		-72	-111	9288190	1260170866
9305	08:49:30.424	00:00:09.304	558	-1024	-768	-1	-1	-1	-1	4	-1024	-768	-1	-1	-1	-1	4		0	0						Untertest3.avi	0	880	547	72	111				0	Content		-72	-111	9304858	1260187534
9322	08:49:30.441	00:00:09.321	559	-1024	-768	-1	-1	-1	-1	4	-1024	-768	-1	-1	-1	-1	4		0	0						Untertest3.avi	0	880	547	72	111				0	Content		-72	-111	9321565	1260204241
9338	08:49:30.457	00:00:09.338	560	-1024	-768	-1	-1	-1	-1	4	-1024	-768	-1	-1	-1	-1	4		0	0						Untertest3.avi	0	880	547	72	111				0	Content		-72	-111	9338065	1260220741
9355	08:49:30.474	00:00:09.354	561	-1024	-768	-1	-1	-1	-1	4	-1024	-768	-1	-1	-1	-1	4		0	0						Untertest3.avi	0	880	547	72	111				0	Content		-72	-111	9354814	1260237490
9372	08:49:30.491	00:00:09.371	562	-1024	-768	-1	-1	-1	-1	4	-1024	-768	-1	-1	-1	-1	4		0	0						Untertest3.avi	0	880	547	72	111				0	Content		-72	-111	9371885	1260254561
9389	08:49:30.508	00:00:09.389	563	-1024	-768	-1	-1	-1	-1	4	-1024	-768	-1	-1	-1	-1	4		0	0						Untertest3.avi	0	880	547	72	111				0	Content		-72	-111	9389256	1260271932
9407	08:49:30.526	00:00:09.406	564	-1024	-768	-1	-1	-1	-1	4	-1024	-768	-1	-1	-1	-1	4		0	0						Untertest3.avi	0	880	547	72	111				0	Content		-72	-111	9406507	1260289183
9421	08:49:30.540	00:00:09.421	565	-1024	-768	-1	-1	-1	-1	4	-1024	-768	-1	-1	-1	-1	4		0	0						Untertest3.avi	0	880	547	72	111				0	Content		-72	-111	9421446	1260304122
9438	08:49:30.557	00:00:09.438	566	-1024	-768	-1	-1	-1	-1	4	-1024	-768	-1	-1	-1	-1	4		0	0						Untertest3.avi	0	880	547	72	111				0	Content		-72	-111	9438122	1260320798
9455	08:49:30.574	00:00:09.454	567	-1024	-768	-1	-1	-1	-1	4	-1024	-768	-1	-1	-1	-1	4		0	0						Untertest3.avi	0	880	547	72	111				0	Content		-72	-111	9454789	1260337465
9471	08:49:30.590	00:00:09.471	568	-1024	-768	-1	-1	-1	-1	4	-1024	-768	-1	-1	-1	-1	4		0	0						Untertest3.avi	0	880	547	72	111				0	Content		-72	-111	9471441	1260354117
9488	08:49:30.607	00:00:09.488	569	-1024	-768	-1	-1	-1	-1	4	-1024	-768	-1	-1	-1	-1	4		0	0						Untertest3.avi	0	880	547	72	111				0	Content		-72	-111	9488052	1260370728
9505	08:49:30.624	00:00:09.504	570	-1024	-768	-1	-1	-1	-1	4	-1024	-768	-1	-1	-1	-1	4		0	0						Untertest3.avi	0	880	547	72	111				0	Content		-72	-111	9504678	1260387354
9521	08:49:30.640	00:00:09.521	571	-1024	-768	-1	-1	-1	-1	4	-1024	-768	-1	-1	-1	-1	4		0	0						Untertest3.avi	0	880	547	72	111				0	Content		-72	-111	9521300	1260403976
9538	08:49:30.657	00:00:09.538	572	-1024	-768	-1	-1	-1	-1	4	-1024	-768	-1	-1	-1	-1	4		0	0						Untertest3.avi	0	880	547	72	111				0	Content		-72	-111	9538498	1260421174
9556	08:49:30.675	00:00:09.555	573	-1024	-768	-1	-1	-1	-1	4	-1024	-768	-1	-1	-1	-1	4		0	0						Untertest3.avi	0	880	547	72	111				0	Content		-72	-111	9555871	1260438547
9573	08:49:30.692	00:00:09.573	574	-1024	-768	-1	-1	-1	-1	4	-1024	-768	-1	-1	-1	-1	4		0	0						Untertest3.avi	0	880	547	72	111				0	Content		-72	-111	9573118	1260455794
9588	08:49:30.707	00:00:09.587	575	791,4702	989,0497	0,488656	0,6494132	496,32	3,586062	3	755,9706	980,5184	0,4888126	0,6493901	496,32	3,596255	1	15	756	981						Untertest3.avi	0	880	547	72	111	684	870	17	0	Content		684	870	9587918	1260470594
9605	08:49:30.724	00:00:09.604	576	-1024	-768	-1	-1	-1	-1	4	-1024	-768	-1	-1	-1	-1	4		0	0						Untertest3.avi	0	880	547	72	111				0	Content		-72	-111	9604666	1260487342
9621	08:49:30.740	00:00:09.621	577	-1024	-768	-1	-1	-1	-1	4	-1024	-768	-1	-1	-1	-1	4		0	0						Untertest3.avi	0	880	547	72	111				0	Content		-72	-111	9621291	1260503967
9638	08:49:30.757	00:00:09.638	578	-1024	-768	-1	-1	-1	-1	4	-1024	-768	-1	-1	-1	-1	4		0	0						Untertest3.avi	0	880	547	72	111				0	Content		-72	-111	9638027	1260520703
9655	08:49:30.774	00:00:09.654	579	-1024	-768	-1	-1	-1	-1	4	-1024	-768	-1	-1	-1	-1	4		0	0						Untertest3.avi	0	880	547	72	111				0	Content		-72	-111	9654899	1260537575
9671	08:49:30.790	00:00:09.671	580	-1024	-768	-1	-1	-1	-1	4	-1024	-768	-1	-1	-1	-1	4		0	0						Untertest3.avi	0	880	547	72	111				0	Content		-72	-111	9671418	1260554094
9688	08:49:30.807	00:00:09.688	581	-1024	-768	-1	-1	-1	-1	4	-1024	-768	-1	-1	-1	-1	4		0	0						Untertest3.avi	0	880	547	72	111				0	Content		-72	-111	9688096	1260570772
9705	08:49:30.824	00:00:09.704	582	-1024	-768	-1	-1	-1	-1	4	-1024	-768	-1	-1	-1	-1	4		0	0						Untertest3.avi	0	880	547	72	111				0	Content		-72	-111	9704764	1260587440
9721	08:49:30.840	00:00:09.721	583	-1024	-768	-1	-1	-1	-1	4	-1024	-768	-1	-1	-1	-1	4		0	0						Untertest3.avi	0	880	547	72	111				0	Content		-72	-111	9721398	1260604074
9738	08:49:30.857	00:00:09.738	584	-1024	-768	-1	-1	-1	-1	4	-1024	-768	-1	-1	-1	-1	4		0	0						Untertest3.avi	0	880	547	72	111				0	Content		-72	-111	9738066	1260620742
9755	08:49:30.874	00:00:09.754	585	-1024	-768	-1	-1	-1	-1	4	-1024	-768	-1	-1	-1	-1	4		0	0						Untertest3.avi	0	880	547	72	111				0	Content		-72	-111	9754739	1260637415
9771	08:49:30.890	00:00:09.771	586	-1024	-768	-1	-1	-1	-1	4	-1024	-768	-1	-1	-1	-1	4		0	0						Untertest3.avi	0	880	547	72	111				0	Content		-72	-111	9771407	1260654083
9788	08:49:30.907	00:00:09.788	587	-1024	-768	-1	-1	-1	-1	4	-1024	-768	-1	-1	-1	-1	4		0	0						Untertest3.avi	0	880	547	72	111				0	Content		-72	-111	9788032	1260670708
9805	08:49:30.924	00:00:09.804	588	-1024	-768	-1	-1	-1	-1	4	-1024	-768	-1	-1	-1	-1	4		0	0						Untertest3.avi	0	880	547	72	111				0	Content		-72	-111	9804700	1260687376
9821	08:49:30.940	00:00:09.821	589	-1024	-768	-1	-1	-1	-1	4	-1024	-768	-1	-1	-1	-1	4		0	0						Untertest3.avi	0	880	547	72	111				0	Content		-72	-111	9821242	1260703918
9838	08:49:30.957	00:00:09.837	590	-1024	-768	-1	-1	-1	-1	4	-1024	-768	-1	-1	-1	-1	4		0	0						Untertest3.avi	0	880	547	72	111				0	Content		-72	-111	9837910	1260720586
9854	08:49:30.973	00:00:09.854	591	-1024	-768	-1	-1	-1	-1	4	-1024	-768	-1	-1	-1	-1	4		0	0						Untertest3.avi	0	880	547	72	111				0	Content		-72	-111	9854433	1260737109
9872	08:49:30.991	00:00:09.871	592	-1024	-768	-1	-1	-1	-1	4	-1024	-768	-1	-1	-1	-1	4		0	0						Untertest3.avi	0	880	547	72	111				0	Content		-72	-111	9871653	1260754329
9888	08:49:31.007	00:00:09.888	593	-1024	-768	-1	-1	-1	-1	4	-1024	-768	-1	-1	-1	-1	4		0	0						Untertest3.avi	0	880	547	72	111				0	Content		-72	-111	9888436	1260771112
9905	08:49:31.024	00:00:09.904	594	-1024	-768	-1	-1	-1	-1	4	-1024	-768	-1	-1	-1	-1	4		0	0						Untertest3.avi	0	880	547	72	111				0	Content		-72	-111	9904795	1260787471
9921	08:49:31.040	00:00:09.921	595	-1024	-768	-1	-1	-1	-1	4	-1024	-768	-1	-1	-1	-1	4		0	0						Untertest3.avi	0	880	547	72	111				0	Content		-72	-111	9921462	1260804138
9938	08:49:31.057	00:00:09.937	596	-1024	-768	-1	-1	-1	-1	4	-1024	-768	-1	-1	-1	-1	4		0	0						Untertest3.avi	0	880	547	72	111				0	Content		-72	-111	9937774	1260820450
9954	08:49:31.073	00:00:09.954	597	-1024	-768	-1	-1	-1	-1	4	-1024	-768	-1	-1	-1	-1	4		0	0						Untertest3.avi	0	880	547	72	111				0	Content		-72	-111	9954406	1260837082
9971	08:49:31.090	00:00:09.971	598	-1024	-768	-1	-1	-1	-1	4	-1024	-768	-1	-1	-1	-1	4		0	0						Untertest3.avi	0	880	547	72	111				0	Content		-72	-111	9971019	1260853695
9988	08:49:31.107	00:00:09.987	599	-1024	-768	-1	-1	-1	-1	4	-1024	-768	-1	-1	-1	-1	4		0	0						Untertest3.avi	0	880	547	72	111				0	Content		-72	-111	9987645	1260870321
10005	08:49:31.124	00:00:10.004	600	-1024	-768	-1	-1	-1	-1	4	-1024	-768	-1	-1	-1	-1	4		0	0						Untertest3.avi	0	880	547	72	111				0	Content		-72	-111	10004837	1260887513
10022	08:49:31.141	00:00:10.022	601	-1024	-768	-1	-1	-1	-1	4	-1024	-768	-1	-1	-1	-1	4		0	0						Untertest3.avi	0	880	547	72	111				0	Content		-72	-111	10022207	1260904883
10039	08:49:31.158	00:00:10.039	602	-1024	-768	-1	-1	-1	-1	4	-1024	-768	-1	-1	-1	-1	4		0	0						Untertest3.avi	0	880	547	72	111				0	Content		-72	-111	10039454	1260922130
10054	08:49:31.173	00:00:10.054	603	-1024	-768	-1	-1	-1	-1	4	-1024	-768	-1	-1	-1	-1	4		0	0						Untertest3.avi	0	880	547	72	111				0	Content		-72	-111	10054383	1260937059
10071	08:49:31.190	00:00:10.071	604	-1024	-768	-1	-1	-1	-1	4	-1024	-768	-1	-1	-1	-1	4		0	0						Untertest3.avi	0	880	547	72	111				0	Content		-72	-111	10071006	1260953682
10088	08:49:31.207	00:00:10.087	605	-1024	-768	-1	-1	-1	-1	4	-1024	-768	-1	-1	-1	-1	4		0	0						Untertest3.avi	0	880	547	72	111				0	Content		-72	-111	10087673	1260970349
10104	08:49:31.223	00:00:10.104	606	-1024	-768	-1	-1	-1	-1	4	-1024	-768	-1	-1	-1	-1	4		0	0						Untertest3.avi	0	880	547	72	111				0	Content		-72	-111	10104377	1260987053
10121	08:49:31.240	00:00:10.120	607	-1024	-768	-1	-1	-1	-1	4	-1024	-768	-1	-1	-1	-1	4		0	0						Untertest3.avi	0	880	547	72	111				0	Content		-72	-111	10120997	1261003673
10138	08:49:31.257	00:00:10.137	608	-1024	-768	-1	-1	-1	-1	4	-1024	-768	-1	-1	-1	-1	4		0	0						Untertest3.avi	0	880	547	72	111				0	Content		-72	-111	10137621	1261020297
10154	08:49:31.273	00:00:10.154	609	-1024	-768	-1	-1	-1	-1	4	-1024	-768	-1	-1	-1	-1	4		0	0						Untertest3.avi	0	880	547	72	111				0	Content		-72	-111	10154244	1261036920
10171	08:49:31.290	00:00:10.171	610	-1024	-768	-1	-1	-1	-1	4	-1024	-768	-1	-1	-1	-1	4		0	0						Untertest3.avi	0	880	547	72	111				0	Content		-72	-111	10171438	1261054114
10189	08:49:31.308	00:00:10.188	611	-1024	-768	-1	-1	-1	-1	4	-1024	-768	-1	-1	-1	-1	4		0	0						Untertest3.avi	0	880	547	72	111				0	Content		-72	-111	10188686	1261071362
10206	08:49:31.325	00:00:10.206	612	-1024	-768	-1	-1	-1	-1	4	-1024	-768	-1	-1	-1	-1	4		0	0						Untertest3.avi	0	880	547	72	111				0	Content		-72	-111	10206057	1261088733
10221	08:49:31.340	00:00:10.220	613	-1024	-768	-1	-1	-1	-1	4	-1024	-768	-1	-1	-1	-1	4		0	0						Untertest3.avi	0	880	547	72	111				0	Content		-72	-111	10220859	1261103535
10238	08:49:31.357	00:00:10.237	614	-1024	-768	-1	-1	-1	-1	4	-1024	-768	-1	-1	-1	-1	4		0	0						Untertest3.avi	0	880	547	72	111				0	Content		-72	-111	10237541	1261120217
10254	08:49:31.373	00:00:10.254	615	-1024	-768	-1	-1	-1	-1	4	-1024	-768	-1	-1	-1	-1	4		0	0						Untertest3.avi	0	880	547	72	111				0	Content		-72	-111	10254208	1261136884
10271	08:49:31.390	00:00:10.270	616	-1024	-768	-1	-1	-1	-1	4	-1024	-768	-1	-1	-1	-1	4		0	0						Untertest3.avi	0	880	547	72	111				0	Content		-72	-111	10270854	1261153530
10287	08:49:31.406	00:00:10.287	617	-1024	-768	-1	-1	-1	-1	4	-1024	-768	-1	-1	-1	-1	4		0	0						Untertest3.avi	0	880	547	72	111				0	Content		-72	-111	10287474	1261170150
10304	08:49:31.423	00:00:10.304	618	-1024	-768	-1	-1	-1	-1	4	-1024	-768	-1	-1	-1	-1	4		0	0						Untertest3.avi	0	880	547	72	111				0	Content		-72	-111	10304099	1261186775
10321	08:49:31.440	00:00:10.320	619	-1024	-768	-1	-1	-1	-1	4	-1024	-768	-1	-1	-1	-1	4		0	0						Untertest3.avi	0	880	547	72	111				0	Content		-72	-111	10320723	1261203399
10338	08:49:31.457	00:00:10.337	620	-1024	-768	-1	-1	-1	-1	4	-1024	-768	-1	-1	-1	-1	4		0	0						Untertest3.avi	0	880	547	72	111				0	Content		-72	-111	10337919	1261220595
10355	08:49:31.474	00:00:10.355	621	-1024	-768	-1	-1	-1	-1	4	-1024	-768	-1	-1	-1	-1	4		0	0						Untertest3.avi	0	880	547	72	111				0	Content		-72	-111	10355304	1261237980
10373	08:49:31.492	00:00:10.372	622	-1024	-768	-1	-1	-1	-1	4	-1024	-768	-1	-1	-1	-1	4		0	0						Untertest3.avi	0	880	547	72	111				0	Content		-72	-111	10372662	1261255338
10387	08:49:31.506	00:00:10.387	623	-1024	-768	-1	-1	-1	-1	4	-1024	-768	-1	-1	-1	-1	4		0	0						Untertest3.avi	0	880	547	72	111				0	Content		-72	-111	10387464	1261270140
10404	08:49:31.523	00:00:10.404	624	-1024	-768	-1	-1	-1	-1	4	-1024	-768	-1	-1	-1	-1	4		0	0						Untertest3.avi	0	880	547	72	111				0	Content		-72	-111	10404151	1261286827
10421	08:49:31.540	00:00:10.420	625	-1024	-768	-1	-1	-1	-1	4	-1024	-768	-1	-1	-1	-1	4		0	0						Untertest3.avi	0	880	547	72	111				0	Content		-72	-111	10420819	1261303495
10437	08:49:31.556	00:00:10.437	626	-1024	-768	-1	-1	-1	-1	4	-1024	-768	-1	-1	-1	-1	4		0	0						Untertest3.avi	0	880	547	72	111				0	Content		-72	-111	10437459	1261320135
10454	08:49:31.573	00:00:10.454	627	-1024	-768	-1	-1	-1	-1	4	-1024	-768	-1	-1	-1	-1	4		0	0						Untertest3.avi	0	880	547	72	111				0	Content		-72	-111	10454084	1261336760
10471	08:49:31.590	00:00:10.470	628	-1024	-768	-1	-1	-1	-1	4	-1024	-768	-1	-1	-1	-1	4		0	0						Untertest3.avi	0	880	547	72	111				0	Content		-72	-111	10470708	1261353384
10487	08:49:31.606	00:00:10.487	629	-1024	-768	-1	-1	-1	-1	4	-1024	-768	-1	-1	-1	-1	4		0	0						Untertest3.avi	0	880	547	72	111				0	Content		-72	-111	10487332	1261370008
10505	08:49:31.624	00:00:10.504	630	-1024	-768	-1	-1	-1	-1	4	-1024	-768	-1	-1	-1	-1	4		0	0						Untertest3.avi	0	880	547	72	111				0	Content		-72	-111	10504526	1261387202
10522	08:49:31.641	00:00:10.521	631	-1024	-768	-1	-1	-1	-1	4	-1024	-768	-1	-1	-1	-1	4		0	0						Untertest3.avi	0	880	547	72	111				0	Content		-72	-111	10521897	1261404573
10539	08:49:31.658	00:00:10.539	632	-1024	-768	-1	-1	-1	-1	4	-1024	-768	-1	-1	-1	-1	4		0	0						Untertest3.avi	0	880	547	72	111				0	Content		-72	-111	10539145	1261421821
10554	08:49:31.673	00:00:10.553	633	-1024	-768	-1	-1	-1	-1	4	-1024	-768	-1	-1	-1	-1	4		0	0						Untertest3.avi	0	880	547	72	111				0	Content		-72	-111	10553946	1261436622
10571	08:49:31.690	00:00:10.570	634	-1024	-768	-1	-1	-1	-1	4	-1024	-768	-1	-1	-1	-1	4		0	0						Untertest3.avi	0	880	547	72	111				0	Content		-72	-111	10570633	1261453309
10587	08:49:31.706	00:00:10.587	635	-1024	-768	-1	-1	-1	-1	4	-1024	-768	-1	-1	-1	-1	4		0	0						Untertest3.avi	0	880	547	72	111				0	Content		-72	-111	10587301	1261469977
10604	08:49:31.723	00:00:10.603	636	-1024	-768	-1	-1	-1	-1	4	-1024	-768	-1	-1	-1	-1	4		0	0						Untertest3.avi	0	880	547	72	111				0	Content		-72	-111	10603941	1261486617
10621	08:49:31.740	00:00:10.620	637	-1024	-768	-1	-1	-1	-1	4	-1024	-768	-1	-1	-1	-1	4		0	0						Untertest3.avi	0	880	547	72	111				0	Content		-72	-111	10620689	1261503365
10637	08:49:31.756	00:00:10.637	638	-1024	-768	-1	-1	-1	-1	4	-1024	-768	-1	-1	-1	-1	4		0	0						Untertest3.avi	0	880	547	72	111				0	Content		-72	-111	10637309	1261519985
10654	08:49:31.773	00:00:10.653	639	-1024	-768	-1	-1	-1	-1	4	-1024	-768	-1	-1	-1	-1	4		0	0						Untertest3.avi	0	880	547	72	111				0	Content		-72	-111	10653934	1261536610
10671	08:49:31.790	00:00:10.671	640	-1024	-768	-1	-1	-1	-1	4	-1024	-768	-1	-1	-1	-1	4		0	0						Untertest3.avi	0	880	547	72	111				0	Content		-72	-111	10671004	1261553680
10688	08:49:31.807	00:00:10.688	641	-1024	-768	-1	-1	-1	-1	4	-1024	-768	-1	-1	-1	-1	4		0	0						Untertest3.avi	0	880	547	72	111				0	Content		-72	-111	10688377	1261571053
10706	08:49:31.825	00:00:10.705	642	-1024	-768	-1	-1	-1	-1	4	-1024	-768	-1	-1	-1	-1	4		0	0						Untertest3.avi	0	880	547	72	111				0	Content		-72	-111	10705751	1261588427
10721	08:49:31.840	00:00:10.720	643	-1024	-768	-1	-1	-1	-1	4	-1024	-768	-1	-1	-1	-1	4		0	0						Untertest3.avi	0	880	547	72	111				0	Content		-72	-111	10720555	1261603231
10737	08:49:31.856	00:00:10.737	644	-1024	-768	-1	-1	-1	-1	4	-1024	-768	-1	-1	-1	-1	4		0	0						Untertest3.avi	0	880	547	72	111				0	Content		-72	-111	10737175	1261619851
10754	08:49:31.873	00:00:10.753	645	-1024	-768	-1	-1	-1	-1	4	-1024	-768	-1	-1	-1	-1	4		0	0						Untertest3.avi	0	880	547	72	111				0	Content		-72	-111	10753925	1261636601
10771	08:49:31.890	00:00:10.770	646	-1024	-768	-1	-1	-1	-1	4	-1024	-768	-1	-1	-1	-1	4		0	0						Untertest3.avi	0	880	547	72	111				0	Content		-72	-111	10770544	1261653220
10787	08:49:31.906	00:00:10.787	647	-1024	-768	-1	-1	-1	-1	4	-1024	-768	-1	-1	-1	-1	4		0	0						Untertest3.avi	0	880	547	72	111				0	Content		-72	-111	10787166	1261669842
10804	08:49:31.923	00:00:10.803	648	-1024	-768	-1	-1	-1	-1	4	-1024	-768	-1	-1	-1	-1	4		0	0						Untertest3.avi	0	880	547	72	111				0	Content		-72	-111	10803790	1261686466
10821	08:49:31.940	00:00:10.820	649	-1024	-768	-1	-1	-1	-1	4	-1024	-768	-1	-1	-1	-1	4		0	0						Untertest3.avi	0	880	547	72	111				0	Content		-72	-111	10820985	1261703661
10838	08:49:31.957	00:00:10.838	650	-1024	-768	-1	-1	-1	-1	4	-1024	-768	-1	-1	-1	-1	4		0	0						Untertest3.avi	0	880	547	72	111				0	Content		-72	-111	10838236	1261720912
10856	08:49:31.975	00:00:10.855	651	-1024	-768	-1	-1	-1	-1	4	-1024	-768	-1	-1	-1	-1	4		0	0						Untertest3.avi	0	880	547	72	111				0	Content		-72	-111	10855601	1261738277
10870	08:49:31.989	00:00:10.870	652	-1024	-768	-1	-1	-1	-1	4	-1024	-768	-1	-1	-1	-1	4		0	0						Untertest3.avi	0	880	547	72	111				0	Content		-72	-111	10870406	1261753082
10887	08:49:32.006	00:00:10.887	653	-1024	-768	-1	-1	-1	-1	4	-1024	-768	-1	-1	-1	-1	4		0	0						Untertest3.avi	0	880	547	72	111				0	Content		-72	-111	10887034	1261769710
10904	08:49:32.023	00:00:10.903	654	-1024	-768	-1	-1	-1	-1	4	-1024	-768	-1	-1	-1	-1	4		0	0						Untertest3.avi	0	880	547	72	111				0	Content		-72	-111	10903779	1261786455
10920	08:49:32.039	00:00:10.920	655	-1024	-768	-1	-1	-1	-1	4	-1024	-768	-1	-1	-1	-1	4		0	0						Untertest3.avi	0	880	547	72	111				0	Content		-72	-111	10920406	1261803082
10937	08:49:32.056	00:00:10.937	656	-1024	-768	-1	-1	-1	-1	4	-1024	-768	-1	-1	-1	-1	4		0	0						Untertest3.avi	0	880	547	72	111				0	Content		-72	-111	10937024	1261819700
10954	08:49:32.073	00:00:10.953	657	-1024	-768	-1	-1	-1	-1	4	-1024	-768	-1	-1	-1	-1	4		0	0						Untertest3.avi	0	880	547	72	111				0	Content		-72	-111	10953650	1261836326
10971	08:49:32.090	00:00:10.970	658	-1024	-768	-1	-1	-1	-1	4	-1024	-768	-1	-1	-1	-1	4		0	0						Untertest3.avi	0	880	547	72	111				0	Content		-72	-111	10970844	1261853520
10988	08:49:32.107	00:00:10.988	659	-1024	-768	-1	-1	-1	-1	4	-1024	-768	-1	-1	-1	-1	4		0	0						Untertest3.avi	0	880	547	72	111				0	Content		-72	-111	10988217	1261870893
11005	08:49:32.124	00:00:11.005	660	-1024	-768	-1	-1	-1	-1	4	-1024	-768	-1	-1	-1	-1	4		0	0						Untertest3.avi	0	880	547	72	111				0	Content		-72	-111	11005462	1261888138
11020	08:49:32.139	00:00:11.020	661	-1024	-768	-1	-1	-1	-1	4	-1024	-768	-1	-1	-1	-1	4		0	0						Untertest3.avi	0	880	547	72	111				0	Content		-72	-111	11020265	1261902941
11037	08:49:32.156	00:00:11.037	662	-1024	-768	-1	-1	-1	-1	4	-1024	-768	-1	-1	-1	-1	4		0	0						Untertest3.avi	0	880	547	72	111				0	Content		-72	-111	11037012	1261919688
11054	08:49:32.173	00:00:11.053	663	-1024	-768	-1	-1	-1	-1	4	-1024	-768	-1	-1	-1	-1	4		0	0						Untertest3.avi	0	880	547	72	111				0	Content		-72	-111	11053637	1261936313
11070	08:49:32.189	00:00:11.070	664	-1024	-768	-1	-1	-1	-1	4	-1024	-768	-1	-1	-1	-1	4		0	0						Untertest3.avi	0	880	547	72	111				0	Content		-72	-111	11070259	1261952935
11087	08:49:32.206	00:00:11.086	665	-1024	-768	-1	-1	-1	-1	4	-1024	-768	-1	-1	-1	-1	4		0	0						Untertest3.avi	0	880	547	72	111				0	Content		-72	-111	11086882	1261969558
11104	08:49:32.223	00:00:11.103	666	-1024	-768	-1	-1	-1	-1	4	-1024	-768	-1	-1	-1	-1	4		0	0						Untertest3.avi	0	880	547	72	111				0	Content		-72	-111	11103503	1261986179
11121	08:49:32.240	00:00:11.120	667	-1024	-768	-1	-1	-1	-1	4	-1024	-768	-1	-1	-1	-1	4		0	0						Untertest3.avi	0	880	547	72	111				0	Content		-72	-111	11120699	1262003375
11138	08:49:32.257	00:00:11.138	668	-1024	-768	-1	-1	-1	-1	4	-1024	-768	-1	-1	-1	-1	4		0	0						Untertest3.avi	0	880	547	72	111				0	Content		-72	-111	11138073	1262020749
11155	08:49:32.274	00:00:11.155	669	-1024	-768	-1	-1	-1	-1	4	-1024	-768	-1	-1	-1	-1	4		0	0						Untertest3.avi	0	880	547	72	111				0	Content		-72	-111	11155320	1262037996
11170	08:49:32.289	00:00:11.170	670	-1024	-768	-1	-1	-1	-1	4	-1024	-768	-1	-1	-1	-1	4		0	0						Untertest3.avi	0	880	547	72	111				0	Content		-72	-111	11170249	1262052925
11187	08:49:32.306	00:00:11.186	671	-1024	-768	-1	-1	-1	-1	4	-1024	-768	-1	-1	-1	-1	4		0	0						Untertest3.avi	0	880	547	72	111				0	Content		-72	-111	11186873	1262069549
11204	08:49:32.323	00:00:11.203	672	-1024	-768	-1	-1	-1	-1	4	-1024	-768	-1	-1	-1	-1	4		0	0						Untertest3.avi	0	880	547	72	111				0	Content		-72	-111	11203620	1262086296
11220	08:49:32.339	00:00:11.220	673	-1024	-768	-1	-1	-1	-1	4	-1024	-768	-1	-1	-1	-1	4		0	0						Untertest3.avi	0	880	547	72	111				0	Content		-72	-111	11220239	1262102915
11237	08:49:32.356	00:00:11.236	674	-1024	-768	-1	-1	-1	-1	4	-1024	-768	-1	-1	-1	-1	4		0	0						Untertest3.avi	0	880	547	72	111				0	Content		-72	-111	11236980	1262119656
11254	08:49:32.373	00:00:11.253	675	-1024	-768	-1	-1	-1	-1	4	-1024	-768	-1	-1	-1	-1	4		0	0						Untertest3.avi	0	880	547	72	111				0	Content		-72	-111	11253976	1262136652
11270	08:49:32.389	00:00:11.270	676	-1024	-768	-1	-1	-1	-1	4	-1024	-768	-1	-1	-1	-1	4		0	0						Untertest3.avi	0	880	547	72	111				0	Content		-72	-111	11270483	1262153159
11287	08:49:32.406	00:00:11.287	677	-1024	-768	-1	-1	-1	-1	4	-1024	-768	-1	-1	-1	-1	4		0	0						Untertest3.avi	0	880	547	72	111				0	Content		-72	-111	11287229	1262169905
11304	08:49:32.423	00:00:11.303	678	-1024	-768	-1	-1	-1	-1	4	-1024	-768	-1	-1	-1	-1	4		0	0						Untertest3.avi	0	880	547	72	111				0	Content		-72	-111	11303853	1262186529
11320	08:49:32.439	00:00:11.320	679	-1024	-768	-1	-1	-1	-1	4	-1024	-768	-1	-1	-1	-1	4		0	0						Untertest3.avi	0	880	547	72	111				0	Content		-72	-111	11320479	1262203155
11337	08:49:32.456	00:00:11.337	680	-1024	-768	-1	-1	-1	-1	4	-1024	-768	-1	-1	-1	-1	4		0	0						Untertest3.avi	0	880	547	72	111				0	Content		-72	-111	11337227	1262219903
11354	08:49:32.473	00:00:11.353	681	-1024	-768	-1	-1	-1	-1	4	-1024	-768	-1	-1	-1	-1	4		0	0						Untertest3.avi	0	880	547	72	111				0	Content		-72	-111	11353852	1262236528
11370	08:49:32.489	00:00:11.370	682	-1024	-768	-1	-1	-1	-1	4	-1024	-768	-1	-1	-1	-1	4		0	0						Untertest3.avi	0	880	547	72	111				0	Content		-72	-111	11370475	1262253151
11387	08:49:32.506	00:00:11.387	683	-1024	-768	-1	-1	-1	-1	4	-1024	-768	-1	-1	-1	-1	4		0	0						Untertest3.avi	0	880	547	72	111				0	Content		-72	-111	11387223	1262269899
11404	08:49:32.523	00:00:11.403	684	-1024	-768	-1	-1	-1	-1	4	-1024	-768	-1	-1	-1	-1	4		0	0						Untertest3.avi	0	880	547	72	111				0	Content		-72	-111	11403723	1262286399
11420	08:49:32.539	00:00:11.420	685	-1024	-768	-1	-1	-1	-1	4	-1024	-768	-1	-1	-1	-1	4		0	0						Untertest3.avi	0	880	547	72	111				0	Content		-72	-111	11420099	1262302775
11437	08:49:32.556	00:00:11.436	686	-1024	-768	-1	-1	-1	-1	4	-1024	-768	-1	-1	-1	-1	4		0	0						Untertest3.avi	0	880	547	72	111				0	Content		-72	-111	11436721	1262319397
11454	08:49:32.573	00:00:11.453	687	-1024	-768	-1	-1	-1	-1	4	-1024	-768	-1	-1	-1	-1	4		0	0						Untertest3.avi	0	880	547	72	111				0	Content		-72	-111	11453591	1262336267
11470	08:49:32.589	00:00:11.470	688	-1024	-768	-1	-1	-1	-1	4	-1024	-768	-1	-1	-1	-1	4		0	0						Untertest3.avi	0	880	547	72	111				0	Content		-72	-111	11470094	1262352770
11487	08:49:32.606	00:00:11.486	689	-1024	-768	-1	-1	-1	-1	4	-1024	-768	-1	-1	-1	-1	4		0	0						Untertest3.avi	0	880	547	72	111				0	Content		-72	-111	11486843	1262369519
11504	08:49:32.623	00:00:11.503	690	-1024	-768	-1	-1	-1	-1	4	-1024	-768	-1	-1	-1	-1	4		0	0						Untertest3.avi	0	880	547	72	111				0	Content		-72	-111	11503592	1262386268
11520	08:49:32.639	00:00:11.520	691	-1024	-768	-1	-1	-1	-1	4	-1024	-768	-1	-1	-1	-1	4		0	0						Untertest3.avi	0	880	547	72	111				0	Content		-72	-111	11520216	1262402892
11537	08:49:32.656	00:00:11.536	692	-1024	-768	-1	-1	-1	-1	4	-1024	-768	-1	-1	-1	-1	4		0	0						Untertest3.avi	0	880	547	72	111				0	Content		-72	-111	11536840	1262419516
11553	08:49:32.672	00:00:11.553	693	-1024	-768	-1	-1	-1	-1	4	-1024	-768	-1	-1	-1	-1	4		0	0						Untertest3.avi	0	880	547	72	111				0	Content		-72	-111	11553465	1262436141
11570	08:49:32.689	00:00:11.570	694	-1024	-768	-1	-1	-1	-1	4	-1024	-768	-1	-1	-1	-1	4		0	0						Untertest3.avi	0	880	547	72	111				0	Content		-72	-111	11570150	1262452826
11587	08:49:32.706	00:00:11.586	695	-1024	-768	-1	-1	-1	-1	4	-1024	-768	-1	-1	-1	-1	4		0	0						Untertest3.avi	0	880	547	72	111				0	Content		-72	-111	11586818	1262469494
11603	08:49:32.722	00:00:11.603	696	-1024	-768	-1	-1	-1	-1	4	-1024	-768	-1	-1	-1	-1	4		0	0						Untertest3.avi	0	880	547	72	111				0	Content		-72	-111	11603460	1262486136
11620	08:49:32.739	00:00:11.620	697	-1024	-768	-1	-1	-1	-1	4	-1024	-768	-1	-1	-1	-1	4		0	0						Untertest3.avi	0	880	547	72	111				0	Content		-72	-111	11620097	1262502773
11637	08:49:32.756	00:00:11.636	698	-1024	-768	-1	-1	-1	-1	4	-1024	-768	-1	-1	-1	-1	4		0	0						Untertest3.avi	0	880	547	72	111				0	Content		-72	-111	11636584	1262519260
11654	08:49:32.773	00:00:11.653	699	-1024	-768	-1	-1	-1	-1	4	-1024	-768	-1	-1	-1	-1	4		0	0						Untertest3.avi	0	880	547	72	111				0	Content		-72	-111	11653710	1262536386
11670	08:49:32.789	00:00:11.670	700	-1024	-768	-1	-1	-1	-1	4	-1024	-768	-1	-1	-1	-1	4		0	0						Untertest3.avi	0	880	547	72	111				0	Content		-72	-111	11670456	1262553132
11687	08:49:32.806	00:00:11.687	701	-1024	-768	-1	-1	-1	-1	4	-1024	-768	-1	-1	-1	-1	4		0	0						Untertest3.avi	0	880	547	72	111				0	Content		-72	-111	11687091	1262569767
11703	08:49:32.822	00:00:11.703	702	-1024	-768	-1	-1	-1	-1	4	-1024	-768	-1	-1	-1	-1	4		0	0						Untertest3.avi	0	880	547	72	111				0	Content		-72	-111	11703203	1262585879
11720	08:49:32.839	00:00:11.719	703	-1024	-768	-1	-1	-1	-1	4	-1024	-768	-1	-1	-1	-1	4		0	0						Untertest3.avi	0	880	547	72	111				0	Content		-72	-111	11719826	1262602502
11737	08:49:32.856	00:00:11.736	704	-1024	-768	-1	-1	-1	-1	4	-1024	-768	-1	-1	-1	-1	4		0	0						Untertest3.avi	0	880	547	72	111				0	Content		-72	-111	11736572	1262619248
11753	08:49:32.872	00:00:11.753	705	-1024	-768	-1	-1	-1	-1	4	-1024	-768	-1	-1	-1	-1	4		0	0						Untertest3.avi	0	880	547	72	111				0	Content		-72	-111	11753083	1262635759
11770	08:49:32.889	00:00:11.770	706	-1024	-768	-1	-1	-1	-1	4	-1024	-768	-1	-1	-1	-1	4		0	0						Untertest3.avi	0	880	547	72	111				0	Content		-72	-111	11770266	1262652942
11788	08:49:32.907	00:00:11.787	707	-1024	-768	-1	-1	-1	-1	4	-1024	-768	-1	-1	-1	-1	4		0	0						Untertest3.avi	0	880	547	72	111				0	Content		-72	-111	11787639	1262670315
11805	08:49:32.924	00:00:11.804	708	-1024	-768	-1	-1	-1	-1	4	-1024	-768	-1	-1	-1	-1	4		0	0						Untertest3.avi	0	880	547	72	111				0	Content		-72	-111	11804885	1262687561
11820	08:49:32.939	00:00:11.819	709	-1024	-768	-1	-1	-1	-1	4	-1024	-768	-1	-1	-1	-1	4		0	0						Untertest3.avi	0	880	547	72	111				0	Content		-72	-111	11819816	1262702492
11837	08:49:32.956	00:00:11.836	710	-1024	-768	-1	-1	-1	-1	4	-1024	-768	-1	-1	-1	-1	4		0	0						Untertest3.avi	0	880	547	72	111				0	Content		-72	-111	11836502	1262719178
11853	08:49:32.972	00:00:11.853	711	-1024	-768	-1	-1	-1	-1	4	-1024	-768	-1	-1	-1	-1	4		0	0						Untertest3.avi	0	880	547	72	111				0	Content		-72	-111	11853170	1262735846
11870	08:49:32.989	00:00:11.869	712	-1024	-768	-1	-1	-1	-1	4	-1024	-768	-1	-1	-1	-1	4		0	0						Untertest3.avi	0	880	547	72	111				0	Content		-72	-111	11869813	1262752489
11886	08:49:33.005	00:00:11.886	713	-1024	-768	-1	-1	-1	-1	4	-1024	-768	-1	-1	-1	-1	4		0	0						Untertest3.avi	0	880	547	72	111				0	Content		-72	-111	11886433	1262769109
11903	08:49:33.022	00:00:11.903	714	-1024	-768	-1	-1	-1	-1	4	-1024	-768	-1	-1	-1	-1	4		0	0						Untertest3.avi	0	880	547	72	111				0	Content		-72	-111	11903098	1262785774
11920	08:49:33.039	00:00:11.919	715	-1024	-768	-1	-1	-1	-1	4	-1024	-768	-1	-1	-1	-1	4		0	0						Untertest3.avi	0	880	547	72	111				0	Content		-72	-111	11919681	1262802357
11937	08:49:33.056	00:00:11.936	716	-1024	-768	-1	-1	-1	-1	4	-1024	-768	-1	-1	-1	-1	4		0	0						Untertest3.avi	0	880	547	72	111				0	Content		-72	-111	11936875	1262819551
11954	08:49:33.073	00:00:11.954	717	-1024	-768	-1	-1	-1	-1	4	-1024	-768	-1	-1	-1	-1	4		0	0						Untertest3.avi	0	880	547	72	111				0	Content		-72	-111	11954251	1262836927
11971	08:49:33.090	00:00:11.971	718	-1024	-768	-1	-1	-1	-1	4	-1024	-768	-1	-1	-1	-1	4		0	0						Untertest3.avi	0	880	547	72	111				0	Content		-72	-111	11971495	1262854171
11986	08:49:33.105	00:00:11.986	719	-1024	-768	-1	-1	-1	-1	4	-1024	-768	-1	-1	-1	-1	4		0	0						Untertest3.avi	0	880	547	72	111				0	Content		-72	-111	11986299	1262868975
12003	08:49:33.122	00:00:12.002	720	-1024	-768	-1	-1	-1	-1	4	-1024	-768	-1	-1	-1	-1	4		0	0						Untertest3.avi	0	880	547	72	111				0	Content		-72	-111	12002986	1262885662
12020	08:49:33.139	00:00:12.019	721	-1024	-768	-1	-1	-1	-1	4	-1024	-768	-1	-1	-1	-1	4		0	0						Untertest3.avi	0	880	547	72	111				0	Content		-72	-111	12019654	1262902330
12036	08:49:33.155	00:00:12.036	722	-1024	-768	-1	-1	-1	-1	4	-1024	-768	-1	-1	-1	-1	4		0	0						Untertest3.avi	0	880	547	72	111				0	Content		-72	-111	12036420	1262919096
12053	08:49:33.172	00:00:12.052	723	-1024	-768	-1	-1	-1	-1	4	-1024	-768	-1	-1	-1	-1	4		0	0						Untertest3.avi	0	880	547	72	111				0	Content		-72	-111	12052915	1262935591
12070	08:49:33.189	00:00:12.069	724	-1024	-768	-1	-1	-1	-1	4	-1024	-768	-1	-1	-1	-1	4		0	0						Untertest3.avi	0	880	547	72	111				0	Content		-72	-111	12069665	1262952341
12086	08:49:33.205	00:00:12.086	725	-1024	-768	-1	-1	-1	-1	4	-1024	-768	-1	-1	-1	-1	4		0	0						Untertest3.avi	0	880	547	72	111				0	Content		-72	-111	12086289	1262968965
12103	08:49:33.222	00:00:12.103	726	-1024	-768	-1	-1	-1	-1	4	-1024	-768	-1	-1	-1	-1	4		0	0						Untertest3.avi	0	880	547	72	111				0	Content		-72	-111	12103359	1262986035
12121	08:49:33.240	00:00:12.120	727	-1024	-768	-1	-1	-1	-1	4	-1024	-768	-1	-1	-1	-1	4		0	0						Untertest3.avi	0	880	547	72	111				0	Content		-72	-111	12120732	1263003408
12138	08:49:33.257	00:00:12.137	728	-1024	-768	-1	-1	-1	-1	4	-1024	-768	-1	-1	-1	-1	4		0	0						Untertest3.avi	0	880	547	72	111				0	Content		-72	-111	12137980	1263020656
12153	08:49:33.272	00:00:12.152	729	-1024	-768	-1	-1	-1	-1	4	-1024	-768	-1	-1	-1	-1	4		0	0						Untertest3.avi	0	880	547	72	111				0	Content		-72	-111	12152908	1263035584
12170	08:49:33.289	00:00:12.169	730	-1024	-768	-1	-1	-1	-1	4	-1024	-768	-1	-1	-1	-1	4		0	0						Untertest3.avi	0	880	547	72	111				0	Content		-72	-111	12169595	1263052271
12186	08:49:33.305	00:00:12.186	731	-1024	-768	-1	-1	-1	-1	4	-1024	-768	-1	-1	-1	-1	4		0	0						Untertest3.avi	0	880	547	72	111				0	Content		-72	-111	12186262	1263068938
12203	08:49:33.322	00:00:12.202	732	-1024	-768	-1	-1	-1	-1	4	-1024	-768	-1	-1	-1	-1	4		0	0						Untertest3.avi	0	880	547	72	111				0	Content		-72	-111	12202902	1263085578
12220	08:49:33.339	00:00:12.219	733	-1024	-768	-1	-1	-1	-1	4	-1024	-768	-1	-1	-1	-1	4		0	0						Untertest3.avi	0	880	547	72	111				0	Content		-72	-111	12219524	1263102200
12236	08:49:33.355	00:00:12.236	734	-1024	-768	-1	-1	-1	-1	4	-1024	-768	-1	-1	-1	-1	4		0	0						Untertest3.avi	0	880	547	72	111				0	Content		-72	-111	12236148	1263118824
12253	08:49:33.372	00:00:12.252	735	-1024	-768	-1	-1	-1	-1	4	-1024	-768	-1	-1	-1	-1	4		0	0						Untertest3.avi	0	880	547	72	111				0	Content		-72	-111	12252769	1263135445
12270	08:49:33.389	00:00:12.269	736	-1024	-768	-1	-1	-1	-1	4	-1024	-768	-1	-1	-1	-1	4		0	0						Untertest3.avi	0	880	547	72	111				0	Content		-72	-111	12269966	1263152642
12287	08:49:33.406	00:00:12.287	737	-1024	-768	-1	-1	-1	-1	4	-1024	-768	-1	-1	-1	-1	4		0	0						Untertest3.avi	0	880	547	72	111				0	Content		-72	-111	12287339	1263170015
12305	08:49:33.424	00:00:12.304	738	-1024	-768	-1	-1	-1	-1	4	-1024	-768	-1	-1	-1	-1	4		0	0						Untertest3.avi	0	880	547	72	111				0	Content		-72	-111	12304586	1263187262
12319	08:49:33.438	00:00:12.319	739	-1024	-768	-1	-1	-1	-1	4	-1024	-768	-1	-1	-1	-1	4		0	0						Untertest3.avi	0	880	547	72	111				0	Content		-72	-111	12319384	1263202060
12336	08:49:33.455	00:00:12.336	740	-1024	-768	-1	-1	-1	-1	4	-1024	-768	-1	-1	-1	-1	4		0	0						Untertest3.avi	0	880	547	72	111				0	Content		-72	-111	12336068	1263218744
12353	08:49:33.472	00:00:12.352	741	-1024	-768	-1	-1	-1	-1	4	-1024	-768	-1	-1	-1	-1	4		0	0						Untertest3.avi	0	880	547	72	111				0	Content		-72	-111	12352735	1263235411
12369	08:49:33.488	00:00:12.369	742	-1024	-768	-1	-1	-1	-1	4	-1024	-768	-1	-1	-1	-1	4		0	0						Untertest3.avi	0	880	547	72	111				0	Content		-72	-111	12369379	1263252055
12386	08:49:33.505	00:00:12.386	743	-1024	-768	-1	-1	-1	-1	4	-1024	-768	-1	-1	-1	-1	4		0	0						Untertest3.avi	0	880	547	72	111				0	Content		-72	-111	12386124	1263268800
12403	08:49:33.522	00:00:12.402	744	-1024	-768	-1	-1	-1	-1	4	-1024	-768	-1	-1	-1	-1	4		0	0						Untertest3.avi	0	880	547	72	111				0	Content		-72	-111	12402751	1263285427
12419	08:49:33.538	00:00:12.419	745	-1024	-768	-1	-1	-1	-1	4	-1024	-768	-1	-1	-1	-1	4		0	0						Untertest3.avi	0	880	547	72	111				0	Content		-72	-111	12419376	1263302052
12436	08:49:33.555	00:00:12.436	746	-1024	-768	-1	-1	-1	-1	4	-1024	-768	-1	-1	-1	-1	4		0	0						Untertest3.avi	0	880	547	72	111				0	Content		-72	-111	12436445	1263319121
12454	08:49:33.573	00:00:12.453	747	-1024	-768	-1	-1	-1	-1	4	-1024	-768	-1	-1	-1	-1	4		0	0						Untertest3.avi	0	880	547	72	111				0	Content		-72	-111	12453818	1263336494
12471	08:49:33.590	00:00:12.471	748	-1024	-768	-1	-1	-1	-1	4	-1024	-768	-1	-1	-1	-1	4		0	0						Untertest3.avi	0	880	547	72	111				0	Content		-72	-111	12471066	1263353742
12486	08:49:33.605	00:00:12.485	749	-1024	-768	-1	-1	-1	-1	4	-1024	-768	-1	-1	-1	-1	4		0	0						Untertest3.avi	0	880	547	72	111				0	Content		-72	-111	12485998	1263368674
12503	08:49:33.622	00:00:12.502	750	-1024	-768	-1	-1	-1	-1	4	-1024	-768	-1	-1	-1	-1	4		0	0						Untertest3.avi	0	880	547	72	111				0	Content		-72	-111	12502618	1263385294
12519	08:49:33.638	00:00:12.519	751	-1024	-768	-1	-1	-1	-1	4	-1024	-768	-1	-1	-1	-1	4		0	0						Untertest3.avi	0	880	547	72	111				0	Content		-72	-111	12519365	1263402041
12536	08:49:33.655	00:00:12.535	752	-1024	-768	-1	-1	-1	-1	4	-1024	-768	-1	-1	-1	-1	4		0	0						Untertest3.avi	0	880	547	72	111				0	Content		-72	-111	12535994	1263418670
12553	08:49:33.672	00:00:12.552	753	-1024	-768	-1	-1	-1	-1	4	-1024	-768	-1	-1	-1	-1	4		0	0						Untertest3.avi	0	880	547	72	111				0	Content		-72	-111	12552611	1263435287
12569	08:49:33.688	00:00:12.569	754	-1024	-768	-1	-1	-1	-1	4	-1024	-768	-1	-1	-1	-1	4		0	0						Untertest3.avi	0	880	547	72	111				0	Content		-72	-111	12569236	1263451912
12586	08:49:33.705	00:00:12.586	755	-1024	-768	-1	-1	-1	-1	4	-1024	-768	-1	-1	-1	-1	4		0	0						Untertest3.avi	0	880	547	72	111				0	Content		-72	-111	12586428	1263469104
12604	08:49:33.723	00:00:12.603	756	-1024	-768	-1	-1	-1	-1	4	-1024	-768	-1	-1	-1	-1	4		0	0						Untertest3.avi	0	880	547	72	111				0	Content		-72	-111	12603800	1263486476
12621	08:49:33.740	00:00:12.621	757	-1024	-768	-1	-1	-1	-1	4	-1024	-768	-1	-1	-1	-1	4		0	0						Untertest3.avi	0	880	547	72	111				0	Content		-72	-111	12621047	1263503723
12636	08:49:33.755	00:00:12.635	758	-1024	-768	-1	-1	-1	-1	4	-1024	-768	-1	-1	-1	-1	4		0	0						Untertest3.avi	0	880	547	72	111				0	Content		-72	-111	12635852	1263518528
12653	08:49:33.772	00:00:12.652	759	-1024	-768	-1	-1	-1	-1	4	-1024	-768	-1	-1	-1	-1	4		0	0						Untertest3.avi	0	880	547	72	111				0	Content		-72	-111	12652606	1263535282
12669	08:49:33.788	00:00:12.669	760	-1024	-768	-1	-1	-1	-1	4	-1024	-768	-1	-1	-1	-1	4		0	0						Untertest3.avi	0	880	547	72	111				0	Content		-72	-111	12669223	1263551899
12686	08:49:33.805	00:00:12.685	761	-1024	-768	-1	-1	-1	-1	4	-1024	-768	-1	-1	-1	-1	4		0	0						Untertest3.avi	0	880	547	72	111				0	Content		-72	-111	12685846	1263568522
12702	08:49:33.821	00:00:12.702	762	-1024	-768	-1	-1	-1	-1	4	-1024	-768	-1	-1	-1	-1	4		0	0						Untertest3.avi	0	880	547	72	111				0	Content		-72	-111	12702471	1263585147
12719	08:49:33.838	00:00:12.719	763	-1024	-768	-1	-1	-1	-1	4	-1024	-768	-1	-1	-1	-1	4		0	0						Untertest3.avi	0	880	547	72	111				0	Content		-72	-111	12719095	1263601771
12736	08:49:33.855	00:00:12.736	764	-1024	-768	-1	-1	-1	-1	4	-1024	-768	-1	-1	-1	-1	4		0	0						Untertest3.avi	0	880	547	72	111				0	Content		-72	-111	12736288	1263618964
12754	08:49:33.873	00:00:12.753	765	-1024	-768	-1	-1	-1	-1	4	-1024	-768	-1	-1	-1	-1	4		0	0						Untertest3.avi	0	880	547	72	111				0	Content		-72	-111	12753661	1263636337
12771	08:49:33.890	00:00:12.770	766	-1024	-768	-1	-1	-1	-1	4	-1024	-768	-1	-1	-1	-1	4		0	0						Untertest3.avi	0	880	547	72	111				0	Content		-72	-111	12770919	1263653595
12786	08:49:33.905	00:00:12.785	767	-1024	-768	-1	-1	-1	-1	4	-1024	-768	-1	-1	-1	-1	4		0	0						Untertest3.avi	0	880	547	72	111				0	Content		-72	-111	12785711	1263668387
12802	08:49:33.921	00:00:12.802	768	-1024	-768	-1	-1	-1	-1	4	-1024	-768	-1	-1	-1	-1	4		0	0						Untertest3.avi	0	880	547	72	111				0	Content		-72	-111	12802460	1263685136
12819	08:49:33.938	00:00:12.819	769	-1024	-768	-1	-1	-1	-1	4	-1024	-768	-1	-1	-1	-1	4		0	0						Untertest3.avi	0	880	547	72	111				0	Content		-72	-111	12819210	1263701886
12836	08:49:33.955	00:00:12.835	770	-1024	-768	-1	-1	-1	-1	4	-1024	-768	-1	-1	-1	-1	4		0	0						Untertest3.avi	0	880	547	72	111				0	Content		-72	-111	12835709	1263718385
12852	08:49:33.971	00:00:12.852	771	-1024	-768	-1	-1	-1	-1	4	-1024	-768	-1	-1	-1	-1	4		0	0						Untertest3.avi	0	880	547	72	111				0	Content		-72	-111	12852330	1263735006
12869	08:49:33.988	00:00:12.869	772	-1024	-768	-1	-1	-1	-1	4	-1024	-768	-1	-1	-1	-1	4		0	0						Untertest3.avi	0	880	547	72	111				0	Content		-72	-111	12869080	1263751756
12886	08:49:34.005	00:00:12.886	773	-1024	-768	-1	-1	-1	-1	4	-1024	-768	-1	-1	-1	-1	4		0	0						Untertest3.avi	0	880	547	72	111				0	Content		-72	-111	12886149	1263768825
12904	08:49:34.023	00:00:12.903	774	-1024	-768	-1	-1	-1	-1	4	-1024	-768	-1	-1	-1	-1	4		0	0						Untertest3.avi	0	880	547	72	111				0	Content		-72	-111	12903522	1263786198
12921	08:49:34.040	00:00:12.920	775	-1024	-768	-1	-1	-1	-1	4	-1024	-768	-1	-1	-1	-1	4		0	0						Untertest3.avi	0	880	547	72	111				0	Content		-72	-111	12920941	1263803617
12936	08:49:34.055	00:00:12.935	776	-1024	-768	-1	-1	-1	-1	4	-1024	-768	-1	-1	-1	-1	4		0	0						Untertest3.avi	0	880	547	72	111				0	Content		-72	-111	12935698	1263818374
12952	08:49:34.071	00:00:12.952	777	-1024	-768	-1	-1	-1	-1	4	-1024	-768	-1	-1	-1	-1	4		0	0						Untertest3.avi	0	880	547	72	111				0	Content		-72	-111	12952386	1263835062
12969	08:49:34.088	00:00:12.969	778	-1024	-768	-1	-1	-1	-1	4	-1024	-768	-1	-1	-1	-1	4		0	0						Untertest3.avi	0	880	547	72	111				0	Content		-72	-111	12969054	1263851730
12986	08:49:34.105	00:00:12.985	779	-1024	-768	-1	-1	-1	-1	4	-1024	-768	-1	-1	-1	-1	4		0	0						Untertest3.avi	0	880	547	72	111				0	Content		-72	-111	12985695	1263868371
13002	08:49:34.121	00:00:13.002	780	-1024	-768	-1	-1	-1	-1	4	-1024	-768	-1	-1	-1	-1	4		0	0						Untertest3.avi	0	880	547	72	111				0	Content		-72	-111	13002321	1263884997
13019	08:49:34.138	00:00:13.018	781	-1024	-768	-1	-1	-1	-1	4	-1024	-768	-1	-1	-1	-1	4		0	0						Untertest3.avi	0	880	547	72	111				0	Content		-72	-111	13018942	1263901618
13036	08:49:34.155	00:00:13.035	782	-1024	-768	-1	-1	-1	-1	4	-1024	-768	-1	-1	-1	-1	4		0	0						Untertest3.avi	0	880	547	72	111				0	Content		-72	-111	13035566	1263918242
13053	08:49:34.172	00:00:13.052	783	-1024	-768	-1	-1	-1	-1	4	-1024	-768	-1	-1	-1	-1	4		0	0						Untertest3.avi	0	880	547	72	111				0	Content		-72	-111	13052760	1263935436
13070	08:49:34.189	00:00:13.070	784	-1024	-768	-1	-1	-1	-1	4	-1024	-768	-1	-1	-1	-1	4		0	0						Untertest3.avi	0	880	547	72	111				0	Content		-72	-111	13070134	1263952810
13087	08:49:34.206	00:00:13.087	785	-1024	-768	-1	-1	-1	-1	4	-1024	-768	-1	-1	-1	-1	4		0	0						Untertest3.avi	0	880	547	72	111				0	Content		-72	-111	13087383	1263970059
13102	08:49:34.221	00:00:13.102	786	-1024	-768	-1	-1	-1	-1	4	-1024	-768	-1	-1	-1	-1	4		0	0						Untertest3.avi	0	880	547	72	111				0	Content		-72	-111	13102186	1263984862
13119	08:49:34.238	00:00:13.118	787	-1024	-768	-1	-1	-1	-1	4	-1024	-768	-1	-1	-1	-1	4		0	0						Untertest3.avi	0	880	547	72	111				0	Content		-72	-111	13118932	1264001608
13136	08:49:34.255	00:00:13.135	788	-1024	-768	-1	-1	-1	-1	4	-1024	-768	-1	-1	-1	-1	4		0	0						Untertest3.avi	0	880	547	72	111				0	Content		-72	-111	13135559	1264018235
13153	08:49:34.272	00:00:13.152	789	-1024	-768	-1	-1	-1	-1	4	-1024	-768	-1	-1	-1	-1	4		0	0						Untertest3.avi	0	880	547	72	111				0	Content		-72	-111	13152624	1264035300
13169	08:49:34.288	00:00:13.169	790	-1024	-768	-1	-1	-1	-1	4	-1024	-768	-1	-1	-1	-1	4		0	0						Untertest3.avi	0	880	547	72	111				0	Content		-72	-111	13169054	1264051730
13186	08:49:34.305	00:00:13.185	791	847,9754	936,8372	0,4862256	0,6665012	489,72	3,318455	3	814,0887	926,2249	0,4863818	0,6664941	489,72	3,328617	1	16	814	926						Untertest3.avi	0	880	547	72	111	742	815	17	0	Content		742	815	13185804	1264068480
13202	08:49:34.321	00:00:13.202	792	-1024	-768	-1	-1	-1	-1	4	-1024	-768	-1	-1	-1	-1	4		0	0						Untertest3.avi	0	880	547	72	111				0	Content		-72	-111	13202431	1264085107
13219	08:49:34.338	00:00:13.219	793	-1024	-768	-1	-1	-1	-1	4	-1024	-768	-1	-1	-1	-1	4		0	0						Untertest3.avi	0	880	547	72	111				0	Content		-72	-111	13219174	1264101850
13236	08:49:34.355	00:00:13.235	794	-1024	-768	-1	-1	-1	-1	4	-1024	-768	-1	-1	-1	-1	4		0	0						Untertest3.avi	0	880	547	72	111				0	Content		-72	-111	13235547	1264118223
13253	08:49:34.372	00:00:13.252	795	-1024	-768	-1	-1	-1	-1	4	-1024	-768	-1	-1	-1	-1	4		0	0						Untertest3.avi	0	880	547	72	111				0	Content		-72	-111	13252545	1264135221
13269	08:49:34.388	00:00:13.269	796	-1024	-768	-1	-1	-1	-1	4	-1024	-768	-1	-1	-1	-1	4		0	0						Untertest3.avi	0	880	547	72	111				0	Content		-72	-111	13269046	1264151722
13286	08:49:34.405	00:00:13.285	797	-1024	-768	-1	-1	-1	-1	4	-1024	-768	-1	-1	-1	-1	4		0	0						Untertest3.avi	0	880	547	72	111				0	Content		-72	-111	13285670	1264168346
13302	08:49:34.421	00:00:13.302	798	-1024	-768	-1	-1	-1	-1	4	-1024	-768	-1	-1	-1	-1	4		0	0						Untertest3.avi	0	880	547	72	111				0	Content		-72	-111	13302421	1264185097
13319	08:49:34.438	00:00:13.319	799	-1024	-768	-1	-1	-1	-1	4	-1024	-768	-1	-1	-1	-1	4		0	0						Untertest3.avi	0	880	547	72	111				0	Content		-72	-111	13319042	1264201718
13336	08:49:34.455	00:00:13.335	800	-1024	-768	-1	-1	-1	-1	4	-1024	-768	-1	-1	-1	-1	4		0	0						Untertest3.avi	0	880	547	72	111				0	Content		-72	-111	13335710	1264218386
13352	08:49:34.471	00:00:13.352	801	-1024	-768	-1	-1	-1	-1	4	-1024	-768	-1	-1	-1	-1	4		0	0						Untertest3.avi	0	880	547	72	111				0	Content		-72	-111	13352370	1264235046
13369	08:49:34.488	00:00:13.369	802	-1024	-768	-1	-1	-1	-1	4	-1024	-768	-1	-1	-1	-1	4		0	0						Untertest3.avi	0	880	547	72	111				0	Content		-72	-111	13369038	1264251714
13386	08:49:34.505	00:00:13.385	803	-1024	-768	-1	-1	-1	-1	4	-1024	-768	-1	-1	-1	-1	4		0	0						Untertest3.avi	0	880	547	72	111				0	Content		-72	-111	13385666	1264268342
13402	08:49:34.521	00:00:13.402	804	-1024	-768	-1	-1	-1	-1	4	-1024	-768	-1	-1	-1	-1	4		0	0						Untertest3.avi	0	880	547	72	111				0	Content		-72	-111	13402415	1264285091
13419	08:49:34.538	00:00:13.418	805	-1024	-768	-1	-1	-1	-1	4	-1024	-768	-1	-1	-1	-1	4		0	0						Untertest3.avi	0	880	547	72	111				0	Content		-72	-111	13418665	1264301341
13436	08:49:34.555	00:00:13.435	806	-1024	-768	-1	-1	-1	-1	4	-1024	-768	-1	-1	-1	-1	4		0	0						Untertest3.avi	0	880	547	72	111				0	Content		-72	-111	13435914	1264318590
13453	08:49:34.572	00:00:13.452	807	-1024	-768	-1	-1	-1	-1	4	-1024	-768	-1	-1	-1	-1	4		0	0						Untertest3.avi	0	880	547	72	111				0	Content		-72	-111	13452536	1264335212
13469	08:49:34.588	00:00:13.469	808	-1024	-768	-1	-1	-1	-1	4	-1024	-768	-1	-1	-1	-1	4		0	0						Untertest3.avi	0	880	547	72	111				0	Content		-72	-111	13469284	1264351960
13485	08:49:34.604	00:00:13.485	809	-1024	-768	-1	-1	-1	-1	4	-1024	-768	-1	-1	-1	-1	4		0	0						Untertest3.avi	0	880	547	72	111				0	Content		-72	-111	13485282	1264367958
13502	08:49:34.621	00:00:13.501	810	-1024	-768	-1	-1	-1	-1	4	-1024	-768	-1	-1	-1	-1	4		0	0						Untertest3.avi	0	880	547	72	111				0	Content		-72	-111	13501906	1264384582
13519	08:49:34.638	00:00:13.518	811	-1024	-768	-1	-1	-1	-1	4	-1024	-768	-1	-1	-1	-1	4		0	0						Untertest3.avi	0	880	547	72	111				0	Content		-72	-111	13518655	1264401331
13535	08:49:34.654	00:00:13.535	812	-1024	-768	-1	-1	-1	-1	4	-1024	-768	-1	-1	-1	-1	4		0	0						Untertest3.avi	0	880	547	72	111				0	Content		-72	-111	13535279	1264417955
13552	08:49:34.671	00:00:13.551	813	-1024	-768	-1	-1	-1	-1	4	-1024	-768	-1	-1	-1	-1	4		0	0						Untertest3.avi	0	880	547	72	111				0	Content		-72	-111	13551902	1264434578
13569	08:49:34.688	00:00:13.568	814	-1024	-768	-1	-1	-1	-1	4	-1024	-768	-1	-1	-1	-1	4		0	0						Untertest3.avi	0	880	547	72	111				0	Content		-72	-111	13568525	1264451201
13586	08:49:34.705	00:00:13.585	815	-1024	-768	-1	-1	-1	-1	4	-1024	-768	-1	-1	-1	-1	4		0	0						Untertest3.avi	0	880	547	72	111				0	Content		-72	-111	13585718	1264468394
13603	08:49:34.722	00:00:13.603	816	-1024	-768	-1	-1	-1	-1	4	-1024	-768	-1	-1	-1	-1	4		0	0						Untertest3.avi	0	880	547	72	111				0	Content		-72	-111	13603092	1264485768
13620	08:49:34.739	00:00:13.620	817	-1024	-768	-1	-1	-1	-1	4	-1024	-768	-1	-1	-1	-1	4		0	0						Untertest3.avi	0	880	547	72	111				0	Content		-72	-111	13620340	1264503016
13635	08:49:34.754	00:00:13.635	818	-1024	-768	-1	-1	-1	-1	4	-1024	-768	-1	-1	-1	-1	4		0	0						Untertest3.avi	0	880	547	72	111				0	Content		-72	-111	13635268	1264517944
13652	08:49:34.771	00:00:13.651	819	-1024	-768	-1	-1	-1	-1	4	-1024	-768	-1	-1	-1	-1	4		0	0						Untertest3.avi	0	880	547	72	111				0	Content		-72	-111	13651892	1264534568
13669	08:49:34.788	00:00:13.668	820	-1024	-768	-1	-1	-1	-1	4	-1024	-768	-1	-1	-1	-1	4		0	0						Untertest3.avi	0	880	547	72	111				0	Content		-72	-111	13668639	1264551315
13685	08:49:34.804	00:00:13.685	821	-1024	-768	-1	-1	-1	-1	4	-1024	-768	-1	-1	-1	-1	4		0	0						Untertest3.avi	0	880	547	72	111				0	Content		-72	-111	13685265	1264567941
13702	08:49:34.821	00:00:13.701	822	-1024	-768	-1	-1	-1	-1	4	-1024	-768	-1	-1	-1	-1	4		0	0						Untertest3.avi	0	880	547	72	111				0	Content		-72	-111	13701887	1264584563
13719	08:49:34.838	00:00:13.718	823	-1024	-768	-1	-1	-1	-1	4	-1024	-768	-1	-1	-1	-1	4		0	0						Untertest3.avi	0	880	547	72	111				0	Content		-72	-111	13718509	1264601185
13736	08:49:34.855	00:00:13.735	824	-1024	-768	-1	-1	-1	-1	4	-1024	-768	-1	-1	-1	-1	4		0	0						Untertest3.avi	0	880	547	72	111				0	Content		-72	-111	13735581	1264618257
13753	08:49:34.872	00:00:13.752	825	-1024	-768	-1	-1	-1	-1	4	-1024	-768	-1	-1	-1	-1	4		0	0						Untertest3.avi	0	880	547	72	111				0	Content		-72	-111	13752951	1264635627
13770	08:49:34.889	00:00:13.770	826	-1024	-768	-1	-1	-1	-1	4	-1024	-768	-1	-1	-1	-1	4		0	0						Untertest3.avi	0	880	547	72	111				0	Content		-72	-111	13770201	1264652877
13785	08:49:34.904	00:00:13.785	827	-1024	-768	-1	-1	-1	-1	4	-1024	-768	-1	-1	-1	-1	4		0	0						Untertest3.avi	0	880	547	72	111				0	Content		-72	-111	13785130	1264667806
13802	08:49:34.921	00:00:13.801	828	-1024	-768	-1	-1	-1	-1	4	-1024	-768	-1	-1	-1	-1	4		0	0						Untertest3.avi	0	880	547	72	111				0	Content		-72	-111	13801758	1264684434
13819	08:49:34.938	00:00:13.818	829	-1024	-768	-1	-1	-1	-1	4	-1024	-768	-1	-1	-1	-1	4		0	0						Untertest3.avi	0	880	547	72	111				0	Content		-72	-111	13818503	1264701179
13835	08:49:34.954	00:00:13.835	830	-1024	-768	-1	-1	-1	-1	4	-1024	-768	-1	-1	-1	-1	4		0	0						Untertest3.avi	0	880	547	72	111				0	Content		-72	-111	13835125	1264717801
13852	08:49:34.971	00:00:13.851	831	-1024	-768	-1	-1	-1	-1	4	-1024	-768	-1	-1	-1	-1	4		0	0						Untertest3.avi	0	880	547	72	111				0	Content		-72	-111	13851748	1264734424
13868	08:49:34.987	00:00:13.868	832	-1024	-768	-1	-1	-1	-1	4	-1024	-768	-1	-1	-1	-1	4		0	0						Untertest3.avi	0	880	547	72	111				0	Content		-72	-111	13868371	1264751047
13886	08:49:35.005	00:00:13.885	833	-1024	-768	-1	-1	-1	-1	4	-1024	-768	-1	-1	-1	-1	4		0	0						Untertest3.avi	0	880	547	72	111				0	Content		-72	-111	13885565	1264768241
13903	08:49:35.022	00:00:13.902	834	-1024	-768	-1	-1	-1	-1	4	-1024	-768	-1	-1	-1	-1	4		0	0						Untertest3.avi	0	880	547	72	111				0	Content		-72	-111	13902939	1264785615
13920	08:49:35.039	00:00:13.920	835	-1024	-768	-1	-1	-1	-1	4	-1024	-768	-1	-1	-1	-1	4		0	0						Untertest3.avi	0	880	547	72	111				0	Content		-72	-111	13920187	1264802863
13935	08:49:35.054	00:00:13.934	836	-1024	-768	-1	-1	-1	-1	4	-1024	-768	-1	-1	-1	-1	4		0	0						Untertest3.avi	0	880	547	72	111				0	Content		-72	-111	13934994	1264817670
13952	08:49:35.071	00:00:13.951	837	-1024	-768	-1	-1	-1	-1	4	-1024	-768	-1	-1	-1	-1	4		0	0						Untertest3.avi	0	880	547	72	111				0	Content		-72	-111	13951743	1264834419
13968	08:49:35.087	00:00:13.968	838	-1024	-768	-1	-1	-1	-1	4	-1024	-768	-1	-1	-1	-1	4		0	0						Untertest3.avi	0	880	547	72	111				0	Content		-72	-111	13968366	1264851042
13985	08:49:35.104	00:00:13.984	839	-1024	-768	-1	-1	-1	-1	4	-1024	-768	-1	-1	-1	-1	4		0	0						Untertest3.avi	0	880	547	72	111				0	Content		-72	-111	13984989	1264867665
14002	08:49:35.121	00:00:14.001	840	-1024	-768	-1	-1	-1	-1	4	-1024	-768	-1	-1	-1	-1	4		0	0						Untertest3.avi	0	880	547	72	111				0	Content		-72	-111	14001611	1264884287
14018	08:49:35.137	00:00:14.018	841	-1024	-768	-1	-1	-1	-1	4	-1024	-768	-1	-1	-1	-1	4		0	0						Untertest3.avi	0	880	547	72	111				0	Content		-72	-111	14018237	1264900913
14035	08:49:35.154	00:00:14.035	842	-1024	-768	-1	-1	-1	-1	4	-1024	-768	-1	-1	-1	-1	4		0	0						Untertest3.avi	0	880	547	72	111				0	Content		-72	-111	14035429	1264918105
14053	08:49:35.172	00:00:14.052	843	-1024	-768	-1	-1	-1	-1	4	-1024	-768	-1	-1	-1	-1	4		0	0						Untertest3.avi	0	880	547	72	111				0	Content		-72	-111	14052800	1264935476
14070	08:49:35.189	00:00:14.070	844	-1024	-768	-1	-1	-1	-1	4	-1024	-768	-1	-1	-1	-1	4		0	0						Untertest3.avi	0	880	547	72	111				0	Content		-72	-111	14070048	1264952724
14085	08:49:35.204	00:00:14.084	845	-1024	-768	-1	-1	-1	-1	4	-1024	-768	-1	-1	-1	-1	4		0	0						Untertest3.avi	0	880	547	72	111				0	Content		-72	-111	14084850	1264967526
14102	08:49:35.221	00:00:14.101	846	-1024	-768	-1	-1	-1	-1	4	-1024	-768	-1	-1	-1	-1	4		0	0						Untertest3.avi	0	880	547	72	111				0	Content		-72	-111	14101599	1264984275
14118	08:49:35.237	00:00:14.118	847	-1024	-768	-1	-1	-1	-1	4	-1024	-768	-1	-1	-1	-1	4		0	0						Untertest3.avi	0	880	547	72	111				0	Content		-72	-111	14118223	1265000899
14135	08:49:35.254	00:00:14.134	848	-1024	-768	-1	-1	-1	-1	4	-1024	-768	-1	-1	-1	-1	4		0	0						Untertest3.avi	0	880	547	72	111				0	Content		-72	-111	14134845	1265017521
14151	08:49:35.270	00:00:14.151	849	-1024	-768	-1	-1	-1	-1	4	-1024	-768	-1	-1	-1	-1	4		0	0						Untertest3.avi	0	880	547	72	111				0	Content		-72	-111	14151469	1265034145
14168	08:49:35.287	00:00:14.168	850	-1024	-768	-1	-1	-1	-1	4	-1024	-768	-1	-1	-1	-1	4		0	0						Untertest3.avi	0	880	547	72	111				0	Content		-72	-111	14168218	1265050894
14185	08:49:35.304	00:00:14.185	851	-1024	-768	-1	-1	-1	-1	4	-1024	-768	-1	-1	-1	-1	4		0	0						Untertest3.avi	0	880	547	72	111				0	Content		-72	-111	14185285	1265067961
14203	08:49:35.322	00:00:14.202	852	-1024	-768	-1	-1	-1	-1	4	-1024	-768	-1	-1	-1	-1	4		0	0						Untertest3.avi	0	880	547	72	111				0	Content		-72	-111	14202659	1265085335
14220	08:49:35.339	00:00:14.220	853	-1024	-768	-1	-1	-1	-1	4	-1024	-768	-1	-1	-1	-1	4		0	0						Untertest3.avi	0	880	547	72	111				0	Content		-72	-111	14220029	1265102705
14235	08:49:35.354	00:00:14.234	854	-1024	-768	-1	-1	-1	-1	4	-1024	-768	-1	-1	-1	-1	4		0	0						Untertest3.avi	0	880	547	72	111				0	Content		-72	-111	14234831	1265117507
14251	08:49:35.370	00:00:14.251	855	-1024	-768	-1	-1	-1	-1	4	-1024	-768	-1	-1	-1	-1	4		0	0						Untertest3.avi	0	880	547	72	111				0	Content		-72	-111	14251457	1265134133
14268	08:49:35.387	00:00:14.268	856	-1024	-768	-1	-1	-1	-1	4	-1024	-768	-1	-1	-1	-1	4		0	0						Untertest3.avi	0	880	547	72	111				0	Content		-72	-111	14268204	1265150880
14285	08:49:35.404	00:00:14.284	857	-1024	-768	-1	-1	-1	-1	4	-1024	-768	-1	-1	-1	-1	4		0	0						Untertest3.avi	0	880	547	72	111				0	Content		-72	-111	14284826	1265167502
14301	08:49:35.420	00:00:14.301	858	-1024	-768	-1	-1	-1	-1	4	-1024	-768	-1	-1	-1	-1	4		0	0						Untertest3.avi	0	880	547	72	111				0	Content		-72	-111	14301448	1265184124
14318	08:49:35.437	00:00:14.318	859	-1024	-768	-1	-1	-1	-1	4	-1024	-768	-1	-1	-1	-1	4		0	0						Untertest3.avi	0	880	547	72	111				0	Content		-72	-111	14318073	1265200749
14335	08:49:35.454	00:00:14.335	860	-1024	-768	-1	-1	-1	-1	4	-1024	-768	-1	-1	-1	-1	4		0	0						Untertest3.avi	0	880	547	72	111				0	Content		-72	-111	14335265	1265217941
14353	08:49:35.472	00:00:14.352	861	-1024	-768	-1	-1	-1	-1	4	-1024	-768	-1	-1	-1	-1	4		0	0						Untertest3.avi	0	880	547	72	111				0	Content		-72	-111	14352515	1265235191
14370	08:49:35.489	00:00:14.369	862	-1024	-768	-1	-1	-1	-1	4	-1024	-768	-1	-1	-1	-1	4		0	0						Untertest3.avi	0	880	547	72	111				0	Content		-72	-111	14369890	1265252566
14385	08:49:35.504	00:00:14.384	863	-1024	-768	-1	-1	-1	-1	4	-1024	-768	-1	-1	-1	-1	4		0	0						Untertest3.avi	0	880	547	72	111				0	Content		-72	-111	14384704	1265267380
14401	08:49:35.520	00:00:14.401	864	-1024	-768	-1	-1	-1	-1	4	-1024	-768	-1	-1	-1	-1	4		0	0						Untertest3.avi	0	880	547	72	111				0	Content		-72	-111	14401316	1265283992
14418	08:49:35.537	00:00:14.418	865	-1024	-768	-1	-1	-1	-1	4	-1024	-768	-1	-1	-1	-1	4		0	0						Untertest3.avi	0	880	547	72	111				0	Content		-72	-111	14418064	1265300740
14435	08:49:35.554	00:00:14.434	866	-1024	-768	-1	-1	-1	-1	4	-1024	-768	-1	-1	-1	-1	4		0	0						Untertest3.avi	0	880	547	72	111				0	Content		-72	-111	14434698	1265317374
14451	08:49:35.570	00:00:14.451	867	-1024	-768	-1	-1	-1	-1	4	-1024	-768	-1	-1	-1	-1	4		0	0						Untertest3.avi	0	880	547	72	111				0	Content		-72	-111	14451311	1265333987
14468	08:49:35.587	00:00:14.467	868	-1024	-768	-1	-1	-1	-1	4	-1024	-768	-1	-1	-1	-1	4		0	0						Untertest3.avi	0	880	547	72	111				0	Content		-72	-111	14467934	1265350610
14485	08:49:35.604	00:00:14.485	869	-1024	-768	-1	-1	-1	-1	4	-1024	-768	-1	-1	-1	-1	4		0	0						Untertest3.avi	0	880	547	72	111				0	Content		-72	-111	14485130	1265367806
14502	08:49:35.621	00:00:14.502	870	-1024	-768	-1	-1	-1	-1	4	-1024	-768	-1	-1	-1	-1	4		0	0						Untertest3.avi	0	880	547	72	111				0	Content		-72	-111	14502499	1265385175
14520	08:49:35.639	00:00:14.519	871	-1024	-768	-1	-1	-1	-1	4	-1024	-768	-1	-1	-1	-1	4		0	0						Untertest3.avi	0	880	547	72	111				0	Content		-72	-111	14519750	1265402426
14535	08:49:35.654	00:00:14.534	872	-1024	-768	-1	-1	-1	-1	4	-1024	-768	-1	-1	-1	-1	4		0	0						Untertest3.avi	0	880	547	72	111				0	Content		-72	-111	14534553	1265417229
14551	08:49:35.670	00:00:14.551	873	-1024	-768	-1	-1	-1	-1	4	-1024	-768	-1	-1	-1	-1	4		0	0						Untertest3.avi	0	880	547	72	111				0	Content		-72	-111	14551303	1265433979
14568	08:49:35.687	00:00:14.567	874	-1024	-768	-1	-1	-1	-1	4	-1024	-768	-1	-1	-1	-1	4		0	0						Untertest3.avi	0	880	547	72	111				0	Content		-72	-111	14567926	1265450602
14585	08:49:35.704	00:00:14.584	875	-1024	-768	-1	-1	-1	-1	4	-1024	-768	-1	-1	-1	-1	4		0	0						Untertest3.avi	0	880	547	72	111				0	Content		-72	-111	14584684	1265467360
14601	08:49:35.720	00:00:14.601	876	-1024	-768	-1	-1	-1	-1	4	-1024	-768	-1	-1	-1	-1	4		0	0						Untertest3.avi	0	880	547	72	111				0	Content		-72	-111	14601170	1265483846
14618	08:49:35.737	00:00:14.617	877	-1024	-768	-1	-1	-1	-1	4	-1024	-768	-1	-1	-1	-1	4		0	0						Untertest3.avi	0	880	547	72	111				0	Content		-72	-111	14617794	1265500470
14635	08:49:35.754	00:00:14.634	878	-1024	-768	-1	-1	-1	-1	4	-1024	-768	-1	-1	-1	-1	4		0	0						Untertest3.avi	0	880	547	72	111				0	Content		-72	-111	14634988	1265517664
14652	08:49:35.771	00:00:14.652	879	-1024	-768	-1	-1	-1	-1	4	-1024	-768	-1	-1	-1	-1	4		0	0						Untertest3.avi	0	880	547	72	111				0	Content		-72	-111	14652361	1265535037
14670	08:49:35.789	00:00:14.669	880	-1024	-768	-1	-1	-1	-1	4	-1024	-768	-1	-1	-1	-1	4		0	0						Untertest3.avi	0	880	547	72	111				0	Content		-72	-111	14669607	1265552283
14685	08:49:35.804	00:00:14.684	881	-1024	-768	-1	-1	-1	-1	4	-1024	-768	-1	-1	-1	-1	4		0	0						Untertest3.avi	0	880	547	72	111				0	Content		-72	-111	14684535	1265567211
14701	08:49:35.820	00:00:14.701	882	-1024	-768	-1	-1	-1	-1	4	-1024	-768	-1	-1	-1	-1	4		0	0						Untertest3.avi	0	880	547	72	111				0	Content		-72	-111	14701159	1265583835
14718	08:49:35.837	00:00:14.717	883	-1024	-768	-1	-1	-1	-1	4	-1024	-768	-1	-1	-1	-1	4		0	0						Untertest3.avi	0	880	547	72	111				0	Content		-72	-111	14717907	1265600583
14735	08:49:35.854	00:00:14.734	884	-1024	-768	-1	-1	-1	-1	4	-1024	-768	-1	-1	-1	-1	4		0	0						Untertest3.avi	0	880	547	72	111				0	Content		-72	-111	14734528	1265617204
14751	08:49:35.870	00:00:14.751	885	-1024	-768	-1	-1	-1	-1	4	-1024	-768	-1	-1	-1	-1	4		0	0						Untertest3.avi	0	880	547	72	111				0	Content		-72	-111	14751152	1265633828
14768	08:49:35.887	00:00:14.767	886	-1024	-768	-1	-1	-1	-1	4	-1024	-768	-1	-1	-1	-1	4		0	0						Untertest3.avi	0	880	547	72	111				0	Content		-72	-111	14767774	1265650450
14785	08:49:35.904	00:00:14.784	887	-1024	-768	-1	-1	-1	-1	4	-1024	-768	-1	-1	-1	-1	4		0	0						Untertest3.avi	0	880	547	72	111				0	Content		-72	-111	14784844	1265667520
14802	08:49:35.921	00:00:14.802	888	-1024	-768	-1	-1	-1	-1	4	-1024	-768	-1	-1	-1	-1	4		0	0						Untertest3.avi	0	880	547	72	111				0	Content		-72	-111	14802217	1265684893
14819	08:49:35.938	00:00:14.819	889	-1024	-768	-1	-1	-1	-1	4	-1024	-768	-1	-1	-1	-1	4		0	0						Untertest3.avi	0	880	547	72	111				0	Content		-72	-111	14819466	1265702142
14834	08:49:35.953	00:00:14.834	890	-1024	-768	-1	-1	-1	-1	4	-1024	-768	-1	-1	-1	-1	4		0	0						Untertest3.avi	0	880	547	72	111				0	Content		-72	-111	14834394	1265717070
14851	08:49:35.970	00:00:14.851	891	-1024	-768	-1	-1	-1	-1	4	-1024	-768	-1	-1	-1	-1	4		0	0						Untertest3.avi	0	880	547	72	111				0	Content		-72	-111	14851017	1265733693
14868	08:49:35.987	00:00:14.867	892	-1024	-768	-1	-1	-1	-1	4	-1024	-768	-1	-1	-1	-1	4		0	0						Untertest3.avi	0	880	547	72	111				0	Content		-72	-111	14867765	1265750441
14884	08:49:36.003	00:00:14.884	893	-1024	-768	-1	-1	-1	-1	4	-1024	-768	-1	-1	-1	-1	4		0	0						Untertest3.avi	0	880	547	72	111				0	Content		-72	-111	14884391	1265767067
14901	08:49:36.020	00:00:14.901	894	-1024	-768	-1	-1	-1	-1	4	-1024	-768	-1	-1	-1	-1	4		0	0						Untertest3.avi	0	880	547	72	111				0	Content		-72	-111	14901011	1265783687
14918	08:49:36.037	00:00:14.917	895	-1024	-768	-1	-1	-1	-1	4	-1024	-768	-1	-1	-1	-1	4		0	0						Untertest3.avi	0	880	547	72	111				0	Content		-72	-111	14917641	1265800317
14935	08:49:36.054	00:00:14.934	896	-1024	-768	-1	-1	-1	-1	4	-1024	-768	-1	-1	-1	-1	4		0	0						Untertest3.avi	0	880	547	72	111				0	Content		-72	-111	14934831	1265817507
14952	08:49:36.071	00:00:14.952	897	-1024	-768	-1	-1	-1	-1	4	-1024	-768	-1	-1	-1	-1	4		0	0						Untertest3.avi	0	880	547	72	111				0	Content		-72	-111	14952221	1265834897
14969	08:49:36.088	00:00:14.969	898	-1024	-768	-1	-1	-1	-1	4	-1024	-768	-1	-1	-1	-1	4		0	0						Untertest3.avi	0	880	547	72	111				0	Content		-72	-111	14969453	1265852129
14984	08:49:36.103	00:00:14.984	899	-1024	-768	-1	-1	-1	-1	4	-1024	-768	-1	-1	-1	-1	4		0	0						Untertest3.avi	0	880	547	72	111				0	Content		-72	-111	14984256	1265866932
15001	08:49:36.120	00:00:15.001	900	-1024	-768	-1	-1	-1	-1	4	-1024	-768	-1	-1	-1	-1	4		0	0						Untertest3.avi	0	880	547	72	111				0	Content		-72	-111	15001006	1265883682
15018	08:49:36.137	00:00:15.017	901	-1024	-768	-1	-1	-1	-1	4	-1024	-768	-1	-1	-1	-1	4		0	0						Untertest3.avi	0	880	547	72	111				0	Content		-72	-111	15017648	1265900324
15034	08:49:36.153	00:00:15.034	902	-1024	-768	-1	-1	-1	-1	4	-1024	-768	-1	-1	-1	-1	4		0	0						Untertest3.avi	0	880	547	72	111				0	Content		-72	-111	15034253	1265916929
15051	08:49:36.170	00:00:15.050	903	-1024	-768	-1	-1	-1	-1	4	-1024	-768	-1	-1	-1	-1	4		0	0						Untertest3.avi	0	880	547	72	111				0	Content		-72	-111	15050876	1265933552
15067	08:49:36.186	00:00:15.067	904	-1024	-768	-1	-1	-1	-1	4	-1024	-768	-1	-1	-1	-1	4		0	0						Untertest3.avi	0	880	547	72	111				0	Content		-72	-111	15067499	1265950175
15085	08:49:36.204	00:00:15.084	905	-1024	-768	-1	-1	-1	-1	4	-1024	-768	-1	-1	-1	-1	4		0	0						Untertest3.avi	0	880	547	72	111				0	Content		-72	-111	15084695	1265967371
15102	08:49:36.221	00:00:15.102	906	-1024	-768	-1	-1	-1	-1	4	-1024	-768	-1	-1	-1	-1	4		0	0						Untertest3.avi	0	880	547	72	111				0	Content		-72	-111	15102068	1265984744
15119	08:49:36.238	00:00:15.119	907	-1024	-768	-1	-1	-1	-1	4	-1024	-768	-1	-1	-1	-1	4		0	0						Untertest3.avi	0	880	547	72	111				0	Content		-72	-111	15119442	1266002118
15134	08:49:36.253	00:00:15.134	908	-1024	-768	-1	-1	-1	-1	4	-1024	-768	-1	-1	-1	-1	4		0	0						Untertest3.avi	0	880	547	72	111				0	Content		-72	-111	15134243	1266016919
15151	08:49:36.270	00:00:15.150	909	-1024	-768	-1	-1	-1	-1	4	-1024	-768	-1	-1	-1	-1	4		0	0						Untertest3.avi	0	880	547	72	111				0	Content		-72	-111	15150866	1266033542
15168	08:49:36.287	00:00:15.167	910	-1024	-768	-1	-1	-1	-1	4	-1024	-768	-1	-1	-1	-1	4		0	0						Untertest3.avi	0	880	547	72	111				0	Content		-72	-111	15167615	1266050291
15184	08:49:36.303	00:00:15.184	911	-1024	-768	-1	-1	-1	-1	4	-1024	-768	-1	-1	-1	-1	4		0	0						Untertest3.avi	0	880	547	72	111				0	Content		-72	-111	15184238	1266066914
15201	08:49:36.320	00:00:15.200	912	-1024	-768	-1	-1	-1	-1	4	-1024	-768	-1	-1	-1	-1	4		0	0						Untertest3.avi	0	880	547	72	111				0	Content		-72	-111	15200860	1266083536
15217	08:49:36.336	00:00:15.217	913	-1024	-768	-1	-1	-1	-1	4	-1024	-768	-1	-1	-1	-1	4		0	0						Untertest3.avi	0	880	547	72	111				0	Content		-72	-111	15217405	1266100081
15234	08:49:36.353	00:00:15.234	914	-1024	-768	-1	-1	-1	-1	4	-1024	-768	-1	-1	-1	-1	4		0	0						Untertest3.avi	0	880	547	72	111				0	Content		-72	-111	15234495	1266117171
15251	08:49:36.370	00:00:15.251	915	-1024	-768	-1	-1	-1	-1	4	-1024	-768	-1	-1	-1	-1	4		0	0						Untertest3.avi	0	880	547	72	111				0	Content		-72	-111	15251163	1266133839
15268	08:49:36.387	00:00:15.267	916	-1024	-768	-1	-1	-1	-1	4	-1024	-768	-1	-1	-1	-1	4		0	0						Untertest3.avi	0	880	547	72	111				0	Content		-72	-111	15267830	1266150506
15285	08:49:36.404	00:00:15.284	917	-1024	-768	-1	-1	-1	-1	4	-1024	-768	-1	-1	-1	-1	4		0	0						Untertest3.avi	0	880	547	72	111				0	Content		-72	-111	15284979	1266167655
15302	08:49:36.421	00:00:15.301	918	-1024	-768	-1	-1	-1	-1	4	-1024	-768	-1	-1	-1	-1	4		0	0						Untertest3.avi	0	880	547	72	111				0	Content		-72	-111	15301646	1266184322
15318	08:49:36.437	00:00:15.318	919	-1024	-768	-1	-1	-1	-1	4	-1024	-768	-1	-1	-1	-1	4		0	0						Untertest3.avi	0	880	547	72	111				0	Content		-72	-111	15318314	1266200990
15334	08:49:36.453	00:00:15.334	920	-1024	-768	-1	-1	-1	-1	4	-1024	-768	-1	-1	-1	-1	4		0	0						Untertest3.avi	0	880	547	72	111				0	Content		-72	-111	15334488	1266217164
15351	08:49:36.470	00:00:15.351	921	-1024	-768	-1	-1	-1	-1	4	-1024	-768	-1	-1	-1	-1	4		0	0						Untertest3.avi	0	880	547	72	111				0	Content		-72	-111	15351156	1266233832
15368	08:49:36.487	00:00:15.367	922	-1024	-768	-1	-1	-1	-1	4	-1024	-768	-1	-1	-1	-1	4		0	0						Untertest3.avi	0	880	547	72	111				0	Content		-72	-111	15367657	1266250333
15384	08:49:36.503	00:00:15.384	923	-1024	-768	-1	-1	-1	-1	4	-1024	-768	-1	-1	-1	-1	4		0	0						Untertest3.avi	0	880	547	72	111				0	Content		-72	-111	15384325	1266267001
15401	08:49:36.520	00:00:15.400	924	-1024	-768	-1	-1	-1	-1	4	-1024	-768	-1	-1	-1	-1	4		0	0						Untertest3.avi	0	880	547	72	111				0	Content		-72	-111	15400992	1266283668
15417	08:49:36.536	00:00:15.417	925	-1024	-768	-1	-1	-1	-1	4	-1024	-768	-1	-1	-1	-1	4		0	0						Untertest3.avi	0	880	547	72	111				0	Content		-72	-111	15417270	1266299946
15434	08:49:36.553	00:00:15.433	926	-1024	-768	-1	-1	-1	-1	4	-1024	-768	-1	-1	-1	-1	4		0	0						Untertest3.avi	0	880	547	72	111				0	Content		-72	-111	15433891	1266316567
15451	08:49:36.570	00:00:15.450	927	-1024	-768	-1	-1	-1	-1	4	-1024	-768	-1	-1	-1	-1	4		0	0						Untertest3.avi	0	880	547	72	111				0	Content		-72	-111	15450650	1266333326
15468	08:49:36.587	00:00:15.467	928	-1024	-768	-1	-1	-1	-1	4	-1024	-768	-1	-1	-1	-1	4		0	0						Untertest3.avi	0	880	547	72	111				0	Content		-72	-111	15467657	1266350333
15484	08:49:36.603	00:00:15.484	929	-1024	-768	-1	-1	-1	-1	4	-1024	-768	-1	-1	-1	-1	4		0	0						Untertest3.avi	0	880	547	72	111				0	Content		-72	-111	15484135	1266366811
15501	08:49:36.620	00:00:15.500	930	-1024	-768	-1	-1	-1	-1	4	-1024	-768	-1	-1	-1	-1	4		0	0						Untertest3.avi	0	880	547	72	111				0	Content		-72	-111	15500820	1266383496
15517	08:49:36.636	00:00:15.517	931	-1024	-768	-1	-1	-1	-1	4	-1024	-768	-1	-1	-1	-1	4		0	0						Untertest3.avi	0	880	547	72	111				0	Content		-72	-111	15517488	1266400164
15534	08:49:36.653	00:00:15.534	932	-1024	-768	-1	-1	-1	-1	4	-1024	-768	-1	-1	-1	-1	4		0	0						Untertest3.avi	0	880	547	72	111				0	Content		-72	-111	15534121	1266416797
15551	08:49:36.670	00:00:15.550	933	-1024	-768	-1	-1	-1	-1	4	-1024	-768	-1	-1	-1	-1	4		0	0						Untertest3.avi	0	880	547	72	111				0	Content		-72	-111	15550789	1266433465
15567	08:49:36.686	00:00:15.567	934	-1024	-768	-1	-1	-1	-1	4	-1024	-768	-1	-1	-1	-1	4		0	0						Untertest3.avi	0	880	547	72	111				0	Content		-72	-111	15567459	1266450135
15584	08:49:36.703	00:00:15.584	935	-1024	-768	-1	-1	-1	-1	4	-1024	-768	-1	-1	-1	-1	4		0	0						Untertest3.avi	0	880	547	72	111				0	Content		-72	-111	15584127	1266466803
15601	08:49:36.720	00:00:15.600	936	-1024	-768	-1	-1	-1	-1	4	-1024	-768	-1	-1	-1	-1	4		0	0						Untertest3.avi	0	880	547	72	111				0	Content		-72	-111	15600752	1266483428
15617	08:49:36.736	00:00:15.617	937	-1024	-768	-1	-1	-1	-1	4	-1024	-768	-1	-1	-1	-1	4		0	0						Untertest3.avi	0	880	547	72	111				0	Content		-72	-111	15617420	1266500096
15634	08:49:36.753	00:00:15.633	938	-1024	-768	-1	-1	-1	-1	4	-1024	-768	-1	-1	-1	-1	4		0	0						Untertest3.avi	0	880	547	72	111				0	Content		-72	-111	15633960	1266516636
15651	08:49:36.770	00:00:15.650	939	-1024	-768	-1	-1	-1	-1	4	-1024	-768	-1	-1	-1	-1	4		0	0						Untertest3.avi	0	880	547	72	111				0	Content		-72	-111	15650628	1266533304
15667	08:49:36.786	00:00:15.667	940	-1024	-768	-1	-1	-1	-1	4	-1024	-768	-1	-1	-1	-1	4		0	0						Untertest3.avi	0	880	547	72	111				0	Content		-72	-111	15667124	1266549800
15684	08:49:36.803	00:00:15.684	941	-1024	-768	-1	-1	-1	-1	4	-1024	-768	-1	-1	-1	-1	4		0	0						Untertest3.avi	0	880	547	72	111				0	Content		-72	-111	15684374	1266567050
15701	08:49:36.820	00:00:15.700	942	-1024	-768	-1	-1	-1	-1	4	-1024	-768	-1	-1	-1	-1	4		0	0						Untertest3.avi	0	880	547	72	111				0	Content		-72	-111	15700998	1266583674
15717	08:49:36.836	00:00:15.717	943	-1024	-768	-1	-1	-1	-1	4	-1024	-768	-1	-1	-1	-1	4		0	0						Untertest3.avi	0	880	547	72	111				0	Content		-72	-111	15717124	1266599800
15734	08:49:36.853	00:00:15.733	944	-1024	-768	-1	-1	-1	-1	4	-1024	-768	-1	-1	-1	-1	4		0	0						Untertest3.avi	0	880	547	72	111				0	Content		-72	-111	15733747	1266616423
15750	08:49:36.869	00:00:15.750	945	-1024	-768	-1	-1	-1	-1	4	-1024	-768	-1	-1	-1	-1	4		0	0						Untertest3.avi	0	880	547	72	111				0	Content		-72	-111	15750414	1266633090
15767	08:49:36.886	00:00:15.767	946	-1024	-768	-1	-1	-1	-1	4	-1024	-768	-1	-1	-1	-1	4		0	0						Untertest3.avi	0	880	547	72	111				0	Content		-72	-111	15767081	1266649757
15784	08:49:36.903	00:00:15.783	947	-1024	-768	-1	-1	-1	-1	4	-1024	-768	-1	-1	-1	-1	4		0	0						Untertest3.avi	0	880	547	72	111				0	Content		-72	-111	15783749	1266666425
15800	08:49:36.919	00:00:15.800	948	-1024	-768	-1	-1	-1	-1	4	-1024	-768	-1	-1	-1	-1	4		0	0						Untertest3.avi	0	880	547	72	111				0	Content		-72	-111	15800414	1266683090
15817	08:49:36.936	00:00:15.817	949	-1024	-768	-1	-1	-1	-1	4	-1024	-768	-1	-1	-1	-1	4		0	0						Untertest3.avi	0	880	547	72	111				0	Content		-72	-111	15817082	1266699758
15834	08:49:36.953	00:00:15.833	950	-1024	-768	-1	-1	-1	-1	4	-1024	-768	-1	-1	-1	-1	4		0	0						Untertest3.avi	0	880	547	72	111				0	Content		-72	-111	15833749	1266716425
15851	08:49:36.970	00:00:15.850	951	-1024	-768	-1	-1	-1	-1	4	-1024	-768	-1	-1	-1	-1	4		0	0						Untertest3.avi	0	880	547	72	111				0	Content		-72	-111	15850621	1266733297
15867	08:49:36.986	00:00:15.867	952	-1024	-768	-1	-1	-1	-1	4	-1024	-768	-1	-1	-1	-1	4		0	0						Untertest3.avi	0	880	547	72	111				0	Content		-72	-111	15867288	1266749964
15884	08:49:37.003	00:00:15.884	953	-1024	-768	-1	-1	-1	-1	4	-1024	-768	-1	-1	-1	-1	4		0	0						Untertest3.avi	0	880	547	72	111				0	Content		-72	-111	15884272	1266766948
15901	08:49:37.020	00:00:15.900	954	-1024	-768	-1	-1	-1	-1	4	-1024	-768	-1	-1	-1	-1	4		0	0						Untertest3.avi	0	880	547	72	111				0	Content		-72	-111	15900939	1266783615
15918	08:49:37.037	00:00:15.917	955	-1024	-768	-1	-1	-1	-1	4	-1024	-768	-1	-1	-1	-1	4		0	0						Untertest3.avi	0	880	547	72	111				0	Content		-72	-111	15917607	1266800283
15935	08:49:37.054	00:00:15.934	956	-1024	-768	-1	-1	-1	-1	4	-1024	-768	-1	-1	-1	-1	4		0	0						Untertest3.avi	0	880	547	72	111				0	Content		-72	-111	15934861	1266817537
15952	08:49:37.071	00:00:15.951	957	-1024	-768	-1	-1	-1	-1	4	-1024	-768	-1	-1	-1	-1	4		0	0						Untertest3.avi	0	880	547	72	111				0	Content		-72	-111	15951529	1266834205
15968	08:49:37.087	00:00:15.967	958	-1024	-768	-1	-1	-1	-1	4	-1024	-768	-1	-1	-1	-1	4		0	0						Untertest3.avi	0	880	547	72	111				0	Content		-72	-111	15967771	1266850447
15984	08:49:37.103	00:00:15.984	959	-1024	-768	-1	-1	-1	-1	4	-1024	-768	-1	-1	-1	-1	4		0	0						Untertest3.avi	0	880	547	72	111				0	Content		-72	-111	15984439	1266867115
16001	08:49:37.120	00:00:16.001	960	-1024	-768	-1	-1	-1	-1	4	-1024	-768	-1	-1	-1	-1	4		0	0						Untertest3.avi	0	880	547	72	111				0	Content		-72	-111	16001106	1266883782
16017	08:49:37.136	00:00:16.016	961	-1024	-768	-1	-1	-1	-1	4	-1024	-768	-1	-1	-1	-1	4		0	0						Untertest3.avi	0	880	547	72	111				0	Content		-72	-111	16016871	1266899547
16034	08:49:37.153	00:00:16.033	962	-1024	-768	-1	-1	-1	-1	4	-1024	-768	-1	-1	-1	-1	4		0	0						Untertest3.avi	0	880	547	72	111				0	Content		-72	-111	16033614	1266916290
16050	08:49:37.169	00:00:16.050	963	-1024	-768	-1	-1	-1	-1	4	-1024	-768	-1	-1	-1	-1	4		0	0						Untertest3.avi	0	880	547	72	111				0	Content		-72	-111	16050234	1266932910
16067	08:49:37.186	00:00:16.066	964	-1024	-768	-1	-1	-1	-1	4	-1024	-768	-1	-1	-1	-1	4		0	0						Untertest3.avi	0	880	547	72	111				0	Content		-72	-111	16066914	1266949590
16084	08:49:37.203	00:00:16.083	965	-1024	-768	-1	-1	-1	-1	4	-1024	-768	-1	-1	-1	-1	4		0	0						Untertest3.avi	0	880	547	72	111				0	Content		-72	-111	16083579	1266966255
16100	08:49:37.219	00:00:16.100	966	-1024	-768	-1	-1	-1	-1	4	-1024	-768	-1	-1	-1	-1	4		0	0						Untertest3.avi	0	880	547	72	111				0	Content		-72	-111	16100246	1266982922
16117	08:49:37.236	00:00:16.117	967	-1024	-768	-1	-1	-1	-1	4	-1024	-768	-1	-1	-1	-1	4		0	0						Untertest3.avi	0	880	547	72	111				0	Content		-72	-111	16117074	1266999750
16134	08:49:37.253	00:00:16.133	968	-1024	-768	-1	-1	-1	-1	4	-1024	-768	-1	-1	-1	-1	4		0	0						Untertest3.avi	0	880	547	72	111				0	Content		-72	-111	16133741	1267016417
16150	08:49:37.269	00:00:16.150	969	-1024	-768	-1	-1	-1	-1	4	-1024	-768	-1	-1	-1	-1	4		0	0						Untertest3.avi	0	880	547	72	111				0	Content		-72	-111	16150409	1267033085
16168	08:49:37.287	00:00:16.167	970	-1024	-768	-1	-1	-1	-1	4	-1024	-768	-1	-1	-1	-1	4		0	0						Untertest3.avi	0	880	547	72	111				0	Content		-72	-111	16167569	1267050245
16184	08:49:37.303	00:00:16.184	971	-1024	-768	-1	-1	-1	-1	4	-1024	-768	-1	-1	-1	-1	4		0	0						Untertest3.avi	0	880	547	72	111				0	Content		-72	-111	16184237	1267066913
16201	08:49:37.320	00:00:16.201	972	-1024	-768	-1	-1	-1	-1	4	-1024	-768	-1	-1	-1	-1	4		0	0						Untertest3.avi	0	880	547	72	111				0	Content		-72	-111	16201276	1267083952
16218	08:49:37.337	00:00:16.217	973	-1024	-768	-1	-1	-1	-1	4	-1024	-768	-1	-1	-1	-1	4		0	0						Untertest3.avi	0	880	547	72	111				0	Content		-72	-111	16217944	1267100620
16235	08:49:37.354	00:00:16.234	974	-1024	-768	-1	-1	-1	-1	4	-1024	-768	-1	-1	-1	-1	4		0	0						Untertest3.avi	0	880	547	72	111				0	Content		-72	-111	16234611	1267117287
16251	08:49:37.370	00:00:16.250	975	-1024	-768	-1	-1	-1	-1	4	-1024	-768	-1	-1	-1	-1	4		0	0						Untertest3.avi	0	880	547	72	111				0	Content		-72	-111	16250670	1267133346
16267	08:49:37.386	00:00:16.267	976	-1024	-768	-1	-1	-1	-1	4	-1024	-768	-1	-1	-1	-1	4		0	0						Untertest3.avi	0	880	547	72	111				0	Content		-72	-111	16267337	1267150013
16284	08:49:37.403	00:00:16.283	977	-1024	-768	-1	-1	-1	-1	4	-1024	-768	-1	-1	-1	-1	4		0	0						Untertest3.avi	0	880	547	72	111				0	Content		-72	-111	16283801	1267166477
16300	08:49:37.419	00:00:16.300	978	-1024	-768	-1	-1	-1	-1	4	-1024	-768	-1	-1	-1	-1	4		0	0						Untertest3.avi	0	880	547	72	111				0	Content		-72	-111	16300468	1267183144
16317	08:49:37.436	00:00:16.317	979	-1024	-768	-1	-1	-1	-1	4	-1024	-768	-1	-1	-1	-1	4		0	0						Untertest3.avi	0	880	547	72	111				0	Content		-72	-111	16317136	1267199812
16333	08:49:37.452	00:00:16.333	980	-1024	-768	-1	-1	-1	-1	4	-1024	-768	-1	-1	-1	-1	4		0	0						Untertest3.avi	0	880	547	72	111				0	Content		-72	-111	16333349	1267216025
16350	08:49:37.469	00:00:16.350	981	-1024	-768	-1	-1	-1	-1	4	-1024	-768	-1	-1	-1	-1	4		0	0						Untertest3.avi	0	880	547	72	111				0	Content		-72	-111	16350102	1267232778
16367	08:49:37.486	00:00:16.366	982	-1024	-768	-1	-1	-1	-1	4	-1024	-768	-1	-1	-1	-1	4		0	0						Untertest3.avi	0	880	547	72	111				0	Content		-72	-111	16366783	1267249459
16383	08:49:37.502	00:00:16.383	983	-1024	-768	-1	-1	-1	-1	4	-1024	-768	-1	-1	-1	-1	4		0	0						Untertest3.avi	0	880	547	72	111				0	Content		-72	-111	16383472	1267266148
16400	08:49:37.519	00:00:16.400	984	-1024	-768	-1	-1	-1	-1	4	-1024	-768	-1	-1	-1	-1	4		0	0						Untertest3.avi	0	880	547	72	111				0	Content		-72	-111	16400483	1267283159
16417	08:49:37.536	00:00:16.417	985	-1024	-768	-1	-1	-1	-1	4	-1024	-768	-1	-1	-1	-1	4		0	0						Untertest3.avi	0	880	547	72	111				0	Content		-72	-111	16417102	1267299778
16434	08:49:37.553	00:00:16.433	986	-1024	-768	-1	-1	-1	-1	4	-1024	-768	-1	-1	-1	-1	4		0	0						Untertest3.avi	0	880	547	72	111				0	Content		-72	-111	16433769	1267316445
16450	08:49:37.569	00:00:16.450	987	-1024	-768	-1	-1	-1	-1	4	-1024	-768	-1	-1	-1	-1	4		0	0						Untertest3.avi	0	880	547	72	111				0	Content		-72	-111	16450370	1267333046
16467	08:49:37.586	00:00:16.467	988	-1024	-768	-1	-1	-1	-1	4	-1024	-768	-1	-1	-1	-1	4		0	0						Untertest3.avi	0	880	547	72	111				0	Content		-72	-111	16467037	1267349713
16484	08:49:37.603	00:00:16.483	989	-1024	-768	-1	-1	-1	-1	4	-1024	-768	-1	-1	-1	-1	4		0	0						Untertest3.avi	0	880	547	72	111				0	Content		-72	-111	16483689	1267366365
16500	08:49:37.619	00:00:16.500	990	-1024	-768	-1	-1	-1	-1	4	-1024	-768	-1	-1	-1	-1	4		0	0						Untertest3.avi	0	880	547	72	111				0	Content		-72	-111	16500356	1267383032
16517	08:49:37.636	00:00:16.516	991	-1024	-768	-1	-1	-1	-1	4	-1024	-768	-1	-1	-1	-1	4		0	0						Untertest3.avi	0	880	547	72	111				0	Content		-72	-111	16516973	1267399649
16534	08:49:37.653	00:00:16.533	992	-1024	-768	-1	-1	-1	-1	4	-1024	-768	-1	-1	-1	-1	4		0	0						Untertest3.avi	0	880	547	72	111				0	Content		-72	-111	16533640	1267416316
16550	08:49:37.669	00:00:16.550	993	-1024	-768	-1	-1	-1	-1	4	-1024	-768	-1	-1	-1	-1	4		0	0						Untertest3.avi	0	880	547	72	111				0	Content		-72	-111	16550114	1267432790
16567	08:49:37.686	00:00:16.566	994	-1024	-768	-1	-1	-1	-1	4	-1024	-768	-1	-1	-1	-1	4		0	0						Untertest3.avi	0	880	547	72	111				0	Content		-72	-111	16566781	1267449457
16583	08:49:37.702	00:00:16.583	995	-1024	-768	-1	-1	-1	-1	4	-1024	-768	-1	-1	-1	-1	4		0	0						Untertest3.avi	0	880	547	72	111				0	Content		-72	-111	16583210	1267465886
16600	08:49:37.719	00:00:16.600	996	-1024	-768	-1	-1	-1	-1	4	-1024	-768	-1	-1	-1	-1	4		0	0						Untertest3.avi	0	880	547	72	111				0	Content		-72	-111	16600458	1267483134
16617	08:49:37.736	00:00:16.617	997	-1024	-768	-1	-1	-1	-1	4	-1024	-768	-1	-1	-1	-1	4		0	0						Untertest3.avi	0	880	547	72	111				0	Content		-72	-111	16617088	1267499764
16634	08:49:37.753	00:00:16.633	998	-1024	-768	-1	-1	-1	-1	4	-1024	-768	-1	-1	-1	-1	4		0	0						Untertest3.avi	0	880	547	72	111				0	Content		-72	-111	16633831	1267516507
16650	08:49:37.769	00:00:16.649	999	-1024	-768	-1	-1	-1	-1	4	-1024	-768	-1	-1	-1	-1	4		0	0						Untertest3.avi	0	880	547	72	111				0	Content		-72	-111	16649955	1267532631
16666	08:49:37.785	00:00:16.666	1000	-1024	-768	-1	-1	-1	-1	4	-1024	-768	-1	-1	-1	-1	4		0	0						Untertest3.avi	0	880	547	72	111				0	Content		-72	-111	16666455	1267549131
16683	08:49:37.802	00:00:16.683	1001	-1024	-768	-1	-1	-1	-1	4	-1024	-768	-1	-1	-1	-1	4		0	0						Untertest3.avi	0	880	547	72	111				0	Content		-72	-111	16683259	1267565935
16700	08:49:37.819	00:00:16.699	1002	-1024	-768	-1	-1	-1	-1	4	-1024	-768	-1	-1	-1	-1	4		0	0						Untertest3.avi	0	880	547	72	111				0	Content		-72	-111	16699855	1267582531
16717	08:49:37.836	00:00:16.716	1003	-1024	-768	-1	-1	-1	-1	4	-1024	-768	-1	-1	-1	-1	4		0	0						Untertest3.avi	0	880	547	72	111				0	Content		-72	-111	16716523	1267599199
16733	08:49:37.852	00:00:16.733	1004	-1024	-768	-1	-1	-1	-1	4	-1024	-768	-1	-1	-1	-1	4		0	0						Untertest3.avi	0	880	547	72	111				0	Content		-72	-111	16733423	1267616099
16750	08:49:37.869	00:00:16.750	1005	-1024	-768	-1	-1	-1	-1	4	-1024	-768	-1	-1	-1	-1	4		0	0						Untertest3.avi	0	880	547	72	111				0	Content		-72	-111	16750091	1267632767
16767	08:49:37.886	00:00:16.767	1006	-1024	-768	-1	-1	-1	-1	4	-1024	-768	-1	-1	-1	-1	4		0	0						Untertest3.avi	0	880	547	72	111				0	Content		-72	-111	16767043	1267649719
16784	08:49:37.903	00:00:16.783	1007	-1024	-768	-1	-1	-1	-1	4	-1024	-768	-1	-1	-1	-1	4		0	0						Untertest3.avi	0	880	547	72	111				0	Content		-72	-111	16783710	1267666386
16800	08:49:37.919	00:00:16.800	1008	-1024	-768	-1	-1	-1	-1	4	-1024	-768	-1	-1	-1	-1	4		0	0						Untertest3.avi	0	880	547	72	111				0	Content		-72	-111	16800378	1267683054
16818	08:49:37.937	00:00:16.817	1009	-1024	-768	-1	-1	-1	-1	4	-1024	-768	-1	-1	-1	-1	4		0	0						Untertest3.avi	0	880	547	72	111				0	Content		-72	-111	16817660	1267700336
16834	08:49:37.953	00:00:16.834	1010	-1024	-768	-1	-1	-1	-1	4	-1024	-768	-1	-1	-1	-1	4		0	0						Untertest3.avi	0	880	547	72	111				0	Content		-72	-111	16834328	1267717004
16851	08:49:37.970	00:00:16.850	1011	-1024	-768	-1	-1	-1	-1	4	-1024	-768	-1	-1	-1	-1	4		0	0						Untertest3.avi	0	880	547	72	111				0	Content		-72	-111	16850575	1267733251
16867	08:49:37.986	00:00:16.867	1012	-1024	-768	-1	-1	-1	-1	4	-1024	-768	-1	-1	-1	-1	4		0	0						Untertest3.avi	0	880	547	72	111				0	Content		-72	-111	16867243	1267749919
16884	08:49:38.003	00:00:16.883	1013	-1024	-768	-1	-1	-1	-1	4	-1024	-768	-1	-1	-1	-1	4		0	0						Untertest3.avi	0	880	547	72	111				0	Content		-72	-111	16883910	1267766586
16900	08:49:38.019	00:00:16.899	1014	-1024	-768	-1	-1	-1	-1	4	-1024	-768	-1	-1	-1	-1	4		0	0						Untertest3.avi	0	880	547	72	111				0	Content		-72	-111	16899690	1267782366
16916	08:49:38.035	00:00:16.916	1015	-1024	-768	-1	-1	-1	-1	4	-1024	-768	-1	-1	-1	-1	4		0	0						Untertest3.avi	0	880	547	72	111				0	Content		-72	-111	16916312	1267798988
16933	08:49:38.052	00:00:16.932	1016	-1024	-768	-1	-1	-1	-1	4	-1024	-768	-1	-1	-1	-1	4		0	0						Untertest3.avi	0	880	547	72	111				0	Content		-72	-111	16932997	1267815673
16950	08:49:38.069	00:00:16.949	1017	-1024	-768	-1	-1	-1	-1	4	-1024	-768	-1	-1	-1	-1	4		0	0						Untertest3.avi	0	880	547	72	111				0	Content		-72	-111	16949665	1267832341
16966	08:49:38.085	00:00:16.966	1018	-1024	-768	-1	-1	-1	-1	4	-1024	-768	-1	-1	-1	-1	4		0	0						Untertest3.avi	0	880	547	72	111				0	Content		-72	-111	16966332	1267849008
16983	08:49:38.102	00:00:16.982	1019	-1024	-768	-1	-1	-1	-1	4	-1024	-768	-1	-1	-1	-1	4		0	0						Untertest3.avi	0	880	547	72	111				0	Content		-72	-111	16982992	1267865668
17000	08:49:38.119	00:00:16.999	1020	-1024	-768	-1	-1	-1	-1	4	-1024	-768	-1	-1	-1	-1	4		0	0						Untertest3.avi	0	880	547	72	111				0	Content		-72	-111	16999660	1267882336
17016	08:49:38.135	00:00:17.016	1021	-1024	-768	-1	-1	-1	-1	4	-1024	-768	-1	-1	-1	-1	4		0	0						Untertest3.avi	0	880	547	72	111				0	Content		-72	-111	17016327	1267899003
17033	08:49:38.152	00:00:17.032	1022	-1024	-768	-1	-1	-1	-1	4	-1024	-768	-1	-1	-1	-1	4		0	0						Untertest3.avi	0	880	547	72	111				0	Content		-72	-111	17032948	1267915624
17050	08:49:38.169	00:00:17.049	1023	-1024	-768	-1	-1	-1	-1	4	-1024	-768	-1	-1	-1	-1	4		0	0						Untertest3.avi	0	880	547	72	111				0	Content		-72	-111	17049615	1267932291
17066	08:49:38.185	00:00:17.066	1024	-1024	-768	-1	-1	-1	-1	4	-1024	-768	-1	-1	-1	-1	4		0	0						Untertest3.avi	0	880	547	72	111				0	Content		-72	-111	17066477	1267949153
17083	08:49:38.202	00:00:17.083	1025	-1024	-768	-1	-1	-1	-1	4	-1024	-768	-1	-1	-1	-1	4		0	0						Untertest3.avi	0	880	547	72	111				0	Content		-72	-111	17083144	1267965820
17100	08:49:38.219	00:00:17.099	1026	-1024	-768	-1	-1	-1	-1	4	-1024	-768	-1	-1	-1	-1	4		0	0						Untertest3.avi	0	880	547	72	111				0	Content		-72	-111	17099812	1267982488
17117	08:49:38.236	00:00:17.116	1027	-1024	-768	-1	-1	-1	-1	4	-1024	-768	-1	-1	-1	-1	4		0	0						Untertest3.avi	0	880	547	72	111				0	Content		-72	-111	17116933	1267999609
17134	08:49:38.253	00:00:17.133	1028	-1024	-768	-1	-1	-1	-1	4	-1024	-768	-1	-1	-1	-1	4		0	0						Untertest3.avi	0	880	547	72	111				0	Content		-72	-111	17133601	1268016277
17151	08:49:38.270	00:00:17.150	1029	-1024	-768	-1	-1	-1	-1	4	-1024	-768	-1	-1	-1	-1	4		0	0						Untertest3.avi	0	880	547	72	111				0	Content		-72	-111	17150626	1268033302
17167	08:49:38.286	00:00:17.167	1030	-1024	-768	-1	-1	-1	-1	4	-1024	-768	-1	-1	-1	-1	4		0	0						Untertest3.avi	0	880	547	72	111				0	Content		-72	-111	17167294	1268049970
17184	08:49:38.303	00:00:17.183	1031	-1024	-768	-1	-1	-1	-1	4	-1024	-768	-1	-1	-1	-1	4		0	0						Untertest3.avi	0	880	547	72	111				0	Content		-72	-111	17183961	1268066637
17200	08:49:38.319	00:00:17.200	1032	-1024	-768	-1	-1	-1	-1	4	-1024	-768	-1	-1	-1	-1	4		0	0						Untertest3.avi	0	880	547	72	111				0	Content		-72	-111	17200070	1268082746
17217	08:49:38.336	00:00:17.216	1033	-1024	-768	-1	-1	-1	-1	4	-1024	-768	-1	-1	-1	-1	4		0	0						Untertest3.avi	0	880	547	72	111				0	Content		-72	-111	17216737	1268099413
17233	08:49:38.352	00:00:17.233	1034	-1024	-768	-1	-1	-1	-1	4	-1024	-768	-1	-1	-1	-1	4		0	0						Untertest3.avi	0	880	547	72	111				0	Content		-72	-111	17233218	1268115894
17250	08:49:38.369	00:00:17.249	1035	-1024	-768	-1	-1	-1	-1	4	-1024	-768	-1	-1	-1	-1	4		0	0						Untertest3.avi	0	880	547	72	111				0	Content		-72	-111	17249885	1268132561
17267	08:49:38.386	00:00:17.266	1036	-1024	-768	-1	-1	-1	-1	4	-1024	-768	-1	-1	-1	-1	4		0	0						Untertest3.avi	0	880	547	72	111				0	Content		-72	-111	17266553	1268149229
17283	08:49:38.402	00:00:17.282	1037	-1024	-768	-1	-1	-1	-1	4	-1024	-768	-1	-1	-1	-1	4		0	0						Untertest3.avi	0	880	547	72	111				0	Content		-72	-111	17282797	1268165473
17299	08:49:38.418	00:00:17.299	1038	-1024	-768	-1	-1	-1	-1	4	-1024	-768	-1	-1	-1	-1	4		0	0						Untertest3.avi	0	880	547	72	111				0	Content		-72	-111	17299420	1268182096
17316	08:49:38.435	00:00:17.316	1039	-1024	-768	-1	-1	-1	-1	4	-1024	-768	-1	-1	-1	-1	4		0	0						Untertest3.avi	0	880	547	72	111				0	Content		-72	-111	17316098	1268198774
17333	08:49:38.452	00:00:17.332	1040	-1024	-768	-1	-1	-1	-1	4	-1024	-768	-1	-1	-1	-1	4		0	0						Untertest3.avi	0	880	547	72	111				0	Content		-72	-111	17332757	1268215433
17349	08:49:38.468	00:00:17.349	1041	-1024	-768	-1	-1	-1	-1	4	-1024	-768	-1	-1	-1	-1	4		0	0						Untertest3.avi	0	880	547	72	111				0	Content		-72	-111	17349424	1268232100
17366	08:49:38.485	00:00:17.366	1042	-1024	-768	-1	-1	-1	-1	4	-1024	-768	-1	-1	-1	-1	4		0	0						Untertest3.avi	0	880	547	72	111				0	Content		-72	-111	17366358	1268249034
17383	08:49:38.502	00:00:17.383	1043	-1024	-768	-1	-1	-1	-1	4	-1024	-768	-1	-1	-1	-1	4		0	0						Untertest3.avi	0	880	547	72	111				0	Content		-72	-111	17383025	1268265701
17400	08:49:38.519	00:00:17.399	1044	-1024	-768	-1	-1	-1	-1	4	-1024	-768	-1	-1	-1	-1	4		0	0						Untertest3.avi	0	880	547	72	111				0	Content		-72	-111	17399989	1268282665
17417	08:49:38.536	00:00:17.416	1045	-1024	-768	-1	-1	-1	-1	4	-1024	-768	-1	-1	-1	-1	4		0	0						Untertest3.avi	0	880	547	72	111				0	Content		-72	-111	17416656	1268299332
17433	08:49:38.552	00:00:17.433	1046	-1024	-768	-1	-1	-1	-1	4	-1024	-768	-1	-1	-1	-1	4		0	0						Untertest3.avi	0	880	547	72	111				0	Content		-72	-111	17433324	1268316000
17451	08:49:38.570	00:00:17.450	1047	-1024	-768	-1	-1	-1	-1	4	-1024	-768	-1	-1	-1	-1	4		0	0						Untertest3.avi	0	880	547	72	111				0	Content		-72	-111	17450616	1268333292
17467	08:49:38.586	00:00:17.467	1048	-1024	-768	-1	-1	-1	-1	4	-1024	-768	-1	-1	-1	-1	4		0	0						Untertest3.avi	0	880	547	72	111				0	Content		-72	-111	17467284	1268349960
17483	08:49:38.602	00:00:17.483	1049	-1024	-768	-1	-1	-1	-1	4	-1024	-768	-1	-1	-1	-1	4		0	0						Untertest3.avi	0	880	547	72	111				0	Content		-72	-111	17483493	1268366169
17500	08:49:38.619	00:00:17.500	1050	-1024	-768	-1	-1	-1	-1	4	-1024	-768	-1	-1	-1	-1	4		0	0						Untertest3.avi	0	880	547	72	111				0	Content		-72	-111	17500161	1268382837
17517	08:49:38.636	00:00:17.516	1051	-1024	-768	-1	-1	-1	-1	4	-1024	-768	-1	-1	-1	-1	4		0	0						Untertest3.avi	0	880	547	72	111				0	Content		-72	-111	17516828	1268399504
17533	08:49:38.652	00:00:17.532	1052	-1024	-768	-1	-1	-1	-1	4	-1024	-768	-1	-1	-1	-1	4		0	0						Untertest3.avi	0	880	547	72	111				0	Content		-72	-111	17532657	1268415333
17549	08:49:38.668	00:00:17.549	1053	-1024	-768	-1	-1	-1	-1	4	-1024	-768	-1	-1	-1	-1	4		0	0						Untertest3.avi	0	880	547	72	111				0	Content		-72	-111	17549278	1268431954
17566	08:49:38.685	00:00:17.565	1054	-1024	-768	-1	-1	-1	-1	4	-1024	-768	-1	-1	-1	-1	4		0	0						Untertest3.avi	0	880	547	72	111				0	Content		-72	-111	17565963	1268448639
17583	08:49:38.702	00:00:17.582	1055	-1024	-768	-1	-1	-1	-1	4	-1024	-768	-1	-1	-1	-1	4		0	0						Untertest3.avi	0	880	547	72	111				0	Content		-72	-111	17582630	1268465306
17599	08:49:38.718	00:00:17.599	1056	-1024	-768	-1	-1	-1	-1	4	-1024	-768	-1	-1	-1	-1	4		0	0						Untertest3.avi	0	880	547	72	111				0	Content		-72	-111	17599298	1268481974
17616	08:49:38.735	00:00:17.615	1057	-1024	-768	-1	-1	-1	-1	4	-1024	-768	-1	-1	-1	-1	4		0	0						Untertest3.avi	0	880	547	72	111				0	Content		-72	-111	17615949	1268498625
17633	08:49:38.752	00:00:17.632	1058	-1024	-768	-1	-1	-1	-1	4	-1024	-768	-1	-1	-1	-1	4		0	0						Untertest3.avi	0	880	547	72	111				0	Content		-72	-111	17632520	1268515196
17649	08:49:38.768	00:00:17.649	1059	-1024	-768	-1	-1	-1	-1	4	-1024	-768	-1	-1	-1	-1	4		0	0						Untertest3.avi	0	880	547	72	111				0	Content		-72	-111	17649462	1268532138
17666	08:49:38.785	00:00:17.666	1060	-1024	-768	-1	-1	-1	-1	4	-1024	-768	-1	-1	-1	-1	4		0	0						Untertest3.avi	0	880	547	72	111				0	Content		-72	-111	17666130	1268548806
17683	08:49:38.802	00:00:17.683	1061	-1024	-768	-1	-1	-1	-1	4	-1024	-768	-1	-1	-1	-1	4		0	0						Untertest3.avi	0	880	547	72	111				0	Content		-72	-111	17683265	1268565941
17700	08:49:38.819	00:00:17.699	1062	-1024	-768	-1	-1	-1	-1	4	-1024	-768	-1	-1	-1	-1	4		0	0						Untertest3.avi	0	880	547	72	111				0	Content		-72	-111	17699933	1268582609
17717	08:49:38.836	00:00:17.716	1063	-1024	-768	-1	-1	-1	-1	4	-1024	-768	-1	-1	-1	-1	4		0	0						Untertest3.avi	0	880	547	72	111				0	Content		-72	-111	17716959	1268599635
17734	08:49:38.853	00:00:17.733	1064	-1024	-768	-1	-1	-1	-1	4	-1024	-768	-1	-1	-1	-1	4		0	0						Untertest3.avi	0	880	547	72	111				0	Content		-72	-111	17733627	1268616303
17750	08:49:38.869	00:00:17.750	1065	-1024	-768	-1	-1	-1	-1	4	-1024	-768	-1	-1	-1	-1	4		0	0						Untertest3.avi	0	880	547	72	111				0	Content		-72	-111	17750294	1268632970
17766	08:49:38.885	00:00:17.766	1066	-1024	-768	-1	-1	-1	-1	4	-1024	-768	-1	-1	-1	-1	4		0	0						Untertest3.avi	0	880	547	72	111				0	Content		-72	-111	17766403	1268649079
17783	08:49:38.902	00:00:17.783	1067	-1024	-768	-1	-1	-1	-1	4	-1024	-768	-1	-1	-1	-1	4		0	0						Untertest3.avi	0	880	547	72	111				0	Content		-72	-111	17783070	1268665746
17800	08:49:38.919	00:00:17.799	1068	-1024	-768	-1	-1	-1	-1	4	-1024	-768	-1	-1	-1	-1	4		0	0						Untertest3.avi	0	880	547	72	111				0	Content		-72	-111	17799588	1268682264
17816	08:49:38.935	00:00:17.816	1069	-1024	-768	-1	-1	-1	-1	4	-1024	-768	-1	-1	-1	-1	4		0	0						Untertest3.avi	0	880	547	72	111				0	Content		-72	-111	17816255	1268698931
17833	08:49:38.952	00:00:17.832	1070	-1024	-768	-1	-1	-1	-1	4	-1024	-768	-1	-1	-1	-1	4		0	0						Untertest3.avi	0	880	547	72	111				0	Content		-72	-111	17832923	1268715599
17850	08:49:38.969	00:00:17.849	1071	-1024	-768	-1	-1	-1	-1	4	-1024	-768	-1	-1	-1	-1	4		0	0						Untertest3.avi	0	880	547	72	111				0	Content		-72	-111	17849590	1268732266
17866	08:49:38.985	00:00:17.865	1072	-1024	-768	-1	-1	-1	-1	4	-1024	-768	-1	-1	-1	-1	4		0	0						Untertest3.avi	0	880	547	72	111				0	Content		-72	-111	17865756	1268748432
17882	08:49:39.001	00:00:17.882	1073	-1024	-768	-1	-1	-1	-1	4	-1024	-768	-1	-1	-1	-1	4		0	0						Untertest3.avi	0	880	547	72	111				0	Content		-72	-111	17882391	1268765067
17899	08:49:39.018	00:00:17.899	1074	-1024	-768	-1	-1	-1	-1	4	-1024	-768	-1	-1	-1	-1	4		0	0						Untertest3.avi	0	880	547	72	111				0	Content		-72	-111	17899054	1268781730
17916	08:49:39.035	00:00:17.915	1075	-1024	-768	-1	-1	-1	-1	4	-1024	-768	-1	-1	-1	-1	4		0	0						Untertest3.avi	0	880	547	72	111				0	Content		-72	-111	17915720	1268798396
17932	08:49:39.051	00:00:17.932	1076	-1024	-768	-1	-1	-1	-1	4	-1024	-768	-1	-1	-1	-1	4		0	0						Untertest3.avi	0	880	547	72	111				0	Content		-72	-111	17932388	1268815064
17949	08:49:39.068	00:00:17.949	1077	-1024	-768	-1	-1	-1	-1	4	-1024	-768	-1	-1	-1	-1	4		0	0						Untertest3.avi	0	880	547	72	111				0	Content		-72	-111	17949317	1268831993
17966	08:49:39.085	00:00:17.965	1078	-1024	-768	-1	-1	-1	-1	4	-1024	-768	-1	-1	-1	-1	4		0	0						Untertest3.avi	0	880	547	72	111				0	Content		-72	-111	17965985	1268848661
17983	08:49:39.102	00:00:17.982	1079	-1024	-768	-1	-1	-1	-1	4	-1024	-768	-1	-1	-1	-1	4		0	0						Untertest3.avi	0	880	547	72	111				0	Content		-72	-111	17982946	1268865622
18000	08:49:39.119	00:00:17.999	1080	-1024	-768	-1	-1	-1	-1	4	-1024	-768	-1	-1	-1	-1	4		0	0						Untertest3.avi	0	880	547	72	111				0	Content		-72	-111	17999614	1268882290
18016	08:49:39.135	00:00:18.016	1081	-1024	-768	-1	-1	-1	-1	4	-1024	-768	-1	-1	-1	-1	4		0	0						Untertest3.avi	0	880	547	72	111				0	Content		-72	-111	18016281	1268898957
18034	08:49:39.153	00:00:18.033	1082	-1024	-768	-1	-1	-1	-1	4	-1024	-768	-1	-1	-1	-1	4		0	0						Untertest3.avi	0	880	547	72	111				0	Content		-72	-111	18033575	1268916251
18050	08:49:39.169	00:00:18.050	1083	-1024	-768	-1	-1	-1	-1	4	-1024	-768	-1	-1	-1	-1	4		0	0						Untertest3.avi	0	880	547	72	111				0	Content		-72	-111	18050242	1268932918
18066	08:49:39.185	00:00:18.066	1084	-1024	-768	-1	-1	-1	-1	4	-1024	-768	-1	-1	-1	-1	4		0	0						Untertest3.avi	0	880	547	72	111				0	Content		-72	-111	18066454	1268949130
18083	08:49:39.202	00:00:18.083	1085	-1024	-768	-1	-1	-1	-1	4	-1024	-768	-1	-1	-1	-1	4		0	0						Untertest3.avi	0	880	547	72	111				0	Content		-72	-111	18083121	1268965797
18100	08:49:39.219	00:00:18.099	1086	-1024	-768	-1	-1	-1	-1	4	-1024	-768	-1	-1	-1	-1	4		0	0						Untertest3.avi	0	880	547	72	111				0	Content		-72	-111	18099789	1268982465
18116	08:49:39.235	00:00:18.115	1087	-1024	-768	-1	-1	-1	-1	4	-1024	-768	-1	-1	-1	-1	4		0	0						Untertest3.avi	0	880	547	72	111				0	Content		-72	-111	18115625	1268998301
18132	08:49:39.251	00:00:18.132	1088	-1024	-768	-1	-1	-1	-1	4	-1024	-768	-1	-1	-1	-1	4		0	0						Untertest3.avi	0	880	547	72	111				0	Content		-72	-111	18132252	1269014928
18149	08:49:39.268	00:00:18.148	1089	-1024	-768	-1	-1	-1	-1	4	-1024	-768	-1	-1	-1	-1	4		0	0						Untertest3.avi	0	880	547	72	111				0	Content		-72	-111	18148869	1269031545
18166	08:49:39.285	00:00:18.165	1090	-1024	-768	-1	-1	-1	-1	4	-1024	-768	-1	-1	-1	-1	4		0	0						Untertest3.avi	0	880	547	72	111				0	Content		-72	-111	18165553	1269048229
18182	08:49:39.301	00:00:18.182	1091	-1024	-768	-1	-1	-1	-1	4	-1024	-768	-1	-1	-1	-1	4		0	0						Untertest3.avi	0	880	547	72	111				0	Content		-72	-111	18182220	1269064896
18199	08:49:39.318	00:00:18.198	1092	-1024	-768	-1	-1	-1	-1	4	-1024	-768	-1	-1	-1	-1	4		0	0						Untertest3.avi	0	880	547	72	111				0	Content		-72	-111	18198853	1269081529
18216	08:49:39.335	00:00:18.215	1093	-1024	-768	-1	-1	-1	-1	4	-1024	-768	-1	-1	-1	-1	4		0	0						Untertest3.avi	0	880	547	72	111				0	Content		-72	-111	18215520	1269098196
18232	08:49:39.351	00:00:18.232	1094	-1024	-768	-1	-1	-1	-1	4	-1024	-768	-1	-1	-1	-1	4		0	0						Untertest3.avi	0	880	547	72	111				0	Content		-72	-111	18232384	1269115060
18249	08:49:39.368	00:00:18.249	1095	-1024	-768	-1	-1	-1	-1	4	-1024	-768	-1	-1	-1	-1	4		0	0						Untertest3.avi	0	880	547	72	111				0	Content		-72	-111	18249051	1269131727
18266	08:49:39.385	00:00:18.265	1096	-1024	-768	-1	-1	-1	-1	4	-1024	-768	-1	-1	-1	-1	4		0	0						Untertest3.avi	0	880	547	72	111				0	Content		-72	-111	18265719	1269148395
18283	08:49:39.402	00:00:18.282	1097	-1024	-768	-1	-1	-1	-1	4	-1024	-768	-1	-1	-1	-1	4		0	0						Untertest3.avi	0	880	547	72	111				0	Content		-72	-111	18282849	1269165525
18300	08:49:39.419	00:00:18.299	1098	-1024	-768	-1	-1	-1	-1	4	-1024	-768	-1	-1	-1	-1	4		0	0						Untertest3.avi	0	880	547	72	111				0	Content		-72	-111	18299517	1269182193
18317	08:49:39.436	00:00:18.316	1099	-1024	-768	-1	-1	-1	-1	4	-1024	-768	-1	-1	-1	-1	4		0	0						Untertest3.avi	0	880	547	72	111				0	Content		-72	-111	18316547	1269199223
18333	08:49:39.452	00:00:18.333	1100	-1024	-768	-1	-1	-1	-1	4	-1024	-768	-1	-1	-1	-1	4		0	0						Untertest3.avi	0	880	547	72	111				0	Content		-72	-111	18333215	1269215891
18350	08:49:39.469	00:00:18.349	1101	-1024	-768	-1	-1	-1	-1	4	-1024	-768	-1	-1	-1	-1	4		0	0						Untertest3.avi	0	880	547	72	111				0	Content		-72	-111	18349882	1269232558
18366	08:49:39.485	00:00:18.365	1102	-1024	-768	-1	-1	-1	-1	4	-1024	-768	-1	-1	-1	-1	4		0	0						Untertest3.avi	0	880	547	72	111				0	Content		-72	-111	18365996	1269248672
18383	08:49:39.502	00:00:18.382	1103	-1024	-768	-1	-1	-1	-1	4	-1024	-768	-1	-1	-1	-1	4		0	0						Untertest3.avi	0	880	547	72	111				0	Content		-72	-111	18382663	1269265339
18399	08:49:39.518	00:00:18.399	1104	-1024	-768	-1	-1	-1	-1	4	-1024	-768	-1	-1	-1	-1	4		0	0						Untertest3.avi	0	880	547	72	111				0	Content		-72	-111	18399144	1269281820
18416	08:49:39.535	00:00:18.415	1105	-1024	-768	-1	-1	-1	-1	4	-1024	-768	-1	-1	-1	-1	4		0	0						Untertest3.avi	0	880	547	72	111				0	Content		-72	-111	18415811	1269298487
18432	08:49:39.551	00:00:18.432	1106	-1024	-768	-1	-1	-1	-1	4	-1024	-768	-1	-1	-1	-1	4		0	0						Untertest3.avi	0	880	547	72	111				0	Content		-72	-111	18432479	1269315155
18449	08:49:39.568	00:00:18.448	1107	-1024	-768	-1	-1	-1	-1	4	-1024	-768	-1	-1	-1	-1	4		0	0						Untertest3.avi	0	880	547	72	111				0	Content		-72	-111	18448724	1269331400
18465	08:49:39.584	00:00:18.465	1108	-1024	-768	-1	-1	-1	-1	4	-1024	-768	-1	-1	-1	-1	4		0	0						Untertest3.avi	0	880	547	72	111				0	Content		-72	-111	18465352	1269348028
18482	08:49:39.601	00:00:18.482	1109	-1024	-768	-1	-1	-1	-1	4	-1024	-768	-1	-1	-1	-1	4		0	0						Untertest3.avi	0	880	547	72	111				0	Content		-72	-111	18482022	1269364698
18499	08:49:39.618	00:00:18.498	1110	-1024	-768	-1	-1	-1	-1	4	-1024	-768	-1	-1	-1	-1	4		0	0						Untertest3.avi	0	880	547	72	111				0	Content		-72	-111	18498685	1269381361
18515	08:49:39.634	00:00:18.515	1111	-1024	-768	-1	-1	-1	-1	4	-1024	-768	-1	-1	-1	-1	4		0	0						Untertest3.avi	0	880	547	72	111				0	Content		-72	-111	18515352	1269398028
18532	08:49:39.651	00:00:18.532	1112	-1024	-768	-1	-1	-1	-1	4	-1024	-768	-1	-1	-1	-1	4		0	0						Untertest3.avi	0	880	547	72	111				0	Content		-72	-111	18532284	1269414960
18549	08:49:39.668	00:00:18.548	1113	-1024	-768	-1	-1	-1	-1	4	-1024	-768	-1	-1	-1	-1	4		0	0						Untertest3.avi	0	880	547	72	111				0	Content		-72	-111	18548951	1269431627
18566	08:49:39.685	00:00:18.565	1114	-1024	-768	-1	-1	-1	-1	4	-1024	-768	-1	-1	-1	-1	4		0	0						Untertest3.avi	0	880	547	72	111				0	Content		-72	-111	18565914	1269448590
18583	08:49:39.702	00:00:18.582	1115	-1024	-768	-1	-1	-1	-1	4	-1024	-768	-1	-1	-1	-1	4		0	0						Untertest3.avi	0	880	547	72	111				0	Content		-72	-111	18582581	1269465257
18599	08:49:39.718	00:00:18.599	1116	-1024	-768	-1	-1	-1	-1	4	-1024	-768	-1	-1	-1	-1	4		0	0						Untertest3.avi	0	880	547	72	111				0	Content		-72	-111	18599249	1269481925
18616	08:49:39.735	00:00:18.616	1117	-1024	-768	-1	-1	-1	-1	4	-1024	-768	-1	-1	-1	-1	4		0	0						Untertest3.avi	0	880	547	72	111				0	Content		-72	-111	18616480	1269499156
18633	08:49:39.752	00:00:18.633	1118	-1024	-768	-1	-1	-1	-1	4	-1024	-768	-1	-1	-1	-1	4		0	0						Untertest3.avi	0	880	547	72	111				0	Content		-72	-111	18633148	1269515824
18649	08:49:39.768	00:00:18.649	1119	-1024	-768	-1	-1	-1	-1	4	-1024	-768	-1	-1	-1	-1	4		0	0						Untertest3.avi	0	880	547	72	111				0	Content		-72	-111	18649379	1269532055
18666	08:49:39.785	00:00:18.666	1120	-1024	-768	-1	-1	-1	-1	4	-1024	-768	-1	-1	-1	-1	4		0	0						Untertest3.avi	0	880	547	72	111				0	Content		-72	-111	18666047	1269548723
18683	08:49:39.802	00:00:18.682	1121	-1024	-768	-1	-1	-1	-1	4	-1024	-768	-1	-1	-1	-1	4		0	0						Untertest3.avi	0	880	547	72	111				0	Content		-72	-111	18682714	1269565390
18699	08:49:39.818	00:00:18.698	1122	-1024	-768	-1	-1	-1	-1	4	-1024	-768	-1	-1	-1	-1	4		0	0						Untertest3.avi	0	880	547	72	111				0	Content		-72	-111	18698584	1269581260
18715	08:49:39.834	00:00:18.715	1123	-1024	-768	-1	-1	-1	-1	4	-1024	-768	-1	-1	-1	-1	4		0	0						Untertest3.avi	0	880	547	72	111				0	Content		-72	-111	18715205	1269597881
18732	08:49:39.851	00:00:18.731	1124	-1024	-768	-1	-1	-1	-1	4	-1024	-768	-1	-1	-1	-1	4		0	0						Untertest3.avi	0	880	547	72	111				0	Content		-72	-111	18731830	1269614506
18749	08:49:39.868	00:00:18.748	1125	-1024	-768	-1	-1	-1	-1	4	-1024	-768	-1	-1	-1	-1	4		0	0						Untertest3.avi	0	880	547	72	111				0	Content		-72	-111	18748512	1269631188
18765	08:49:39.884	00:00:18.765	1126	-1024	-768	-1	-1	-1	-1	4	-1024	-768	-1	-1	-1	-1	4		0	0						Untertest3.avi	0	880	547	72	111				0	Content		-72	-111	18765172	1269647848
18782	08:49:39.901	00:00:18.781	1127	-1024	-768	-1	-1	-1	-1	4	-1024	-768	-1	-1	-1	-1	4		0	0						Untertest3.avi	0	880	547	72	111				0	Content		-72	-111	18781839	1269664515
18799	08:49:39.918	00:00:18.798	1128	-1024	-768	-1	-1	-1	-1	4	-1024	-768	-1	-1	-1	-1	4		0	0						Untertest3.avi	0	880	547	72	111				0	Content		-72	-111	18798670	1269681346
18815	08:49:39.934	00:00:18.815	1129	-1024	-768	-1	-1	-1	-1	4	-1024	-768	-1	-1	-1	-1	4		0	0						Untertest3.avi	0	880	547	72	111				0	Content		-72	-111	18815337	1269698013
18832	08:49:39.951	00:00:18.832	1130	-1024	-768	-1	-1	-1	-1	4	-1024	-768	-1	-1	-1	-1	4		0	0						Untertest3.avi	0	880	547	72	111				0	Content		-72	-111	18832005	1269714681
18849	08:49:39.968	00:00:18.849	1131	-1024	-768	-1	-1	-1	-1	4	-1024	-768	-1	-1	-1	-1	4		0	0						Untertest3.avi	0	880	547	72	111				0	Content		-72	-111	18849165	1269731841
18866	08:49:39.985	00:00:18.865	1132	-1024	-768	-1	-1	-1	-1	4	-1024	-768	-1	-1	-1	-1	4		0	0						Untertest3.avi	0	880	547	72	111				0	Content		-72	-111	18865833	1269748509
18883	08:49:40.002	00:00:18.882	1133	-1024	-768	-1	-1	-1	-1	4	-1024	-768	-1	-1	-1	-1	4		0	0						Untertest3.avi	0	880	547	72	111				0	Content		-72	-111	18882877	1269765553
18900	08:49:40.019	00:00:18.899	1134	-1024	-768	-1	-1	-1	-1	4	-1024	-768	-1	-1	-1	-1	4		0	0						Untertest3.avi	0	880	547	72	111				0	Content		-72	-111	18899544	1269782220
18916	08:49:40.035	00:00:18.916	1135	-1024	-768	-1	-1	-1	-1	4	-1024	-768	-1	-1	-1	-1	4		0	0						Untertest3.avi	0	880	547	72	111				0	Content		-72	-111	18916212	1269798888
18932	08:49:40.051	00:00:18.932	1136	-1024	-768	-1	-1	-1	-1	4	-1024	-768	-1	-1	-1	-1	4		0	0						Untertest3.avi	0	880	547	72	111				0	Content		-72	-111	18932270	1269814946
18949	08:49:40.068	00:00:18.948	1137	-1024	-768	-1	-1	-1	-1	4	-1024	-768	-1	-1	-1	-1	4		0	0						Untertest3.avi	0	880	547	72	111				0	Content		-72	-111	18948937	1269831613
18965	08:49:40.084	00:00:18.965	1138	-1024	-768	-1	-1	-1	-1	4	-1024	-768	-1	-1	-1	-1	4		0	0						Untertest3.avi	0	880	547	72	111				0	Content		-72	-111	18965075	1269847751
18982	08:49:40.101	00:00:18.981	1139	-1024	-768	-1	-1	-1	-1	4	-1024	-768	-1	-1	-1	-1	4		0	0						Untertest3.avi	0	880	547	72	111				0	Content		-72	-111	18981695	1269864371
18998	08:49:40.117	00:00:18.998	1140	-1024	-768	-1	-1	-1	-1	4	-1024	-768	-1	-1	-1	-1	4		0	0						Untertest3.avi	0	880	547	72	111				0	Content		-72	-111	18998317	1269880993
19015	08:49:40.134	00:00:19.015	1141	-1024	-768	-1	-1	-1	-1	4	-1024	-768	-1	-1	-1	-1	4		0	0						Untertest3.avi	0	880	547	72	111				0	Content		-72	-111	19015120	1269897796
19032	08:49:40.151	00:00:19.031	1142	-1024	-768	-1	-1	-1	-1	4	-1024	-768	-1	-1	-1	-1	4		0	0						Untertest3.avi	0	880	547	72	111				0	Content		-72	-111	19031717	1269914393
19048	08:49:40.167	00:00:19.048	1143	-1024	-768	-1	-1	-1	-1	4	-1024	-768	-1	-1	-1	-1	4		0	0						Untertest3.avi	0	880	547	72	111				0	Content		-72	-111	19048384	1269931060
19065	08:49:40.184	00:00:19.065	1144	-1024	-768	-1	-1	-1	-1	4	-1024	-768	-1	-1	-1	-1	4		0	0						Untertest3.avi	0	880	547	72	111				0	Content		-72	-111	19065286	1269947962
19082	08:49:40.201	00:00:19.081	1145	-1024	-768	-1	-1	-1	-1	4	-1024	-768	-1	-1	-1	-1	4		0	0						Untertest3.avi	0	880	547	72	111				0	Content		-72	-111	19081953	1269964629
19099	08:49:40.218	00:00:19.098	1146	-1024	-768	-1	-1	-1	-1	4	-1024	-768	-1	-1	-1	-1	4		0	0						Untertest3.avi	0	880	547	72	111				0	Content		-72	-111	19098907	1269981583
19116	08:49:40.235	00:00:19.115	1147	-1024	-768	-1	-1	-1	-1	4	-1024	-768	-1	-1	-1	-1	4		0	0						Untertest3.avi	0	880	547	72	111				0	Content		-72	-111	19115575	1269998251
19132	08:49:40.251	00:00:19.132	1148	-1024	-768	-1	-1	-1	-1	4	-1024	-768	-1	-1	-1	-1	4		0	0						Untertest3.avi	0	880	547	72	111				0	Content		-72	-111	19132242	1270014918
19150	08:49:40.269	00:00:19.149	1149	-1024	-768	-1	-1	-1	-1	4	-1024	-768	-1	-1	-1	-1	4		0	0						Untertest3.avi	0	880	547	72	111				0	Content		-72	-111	19149534	1270032210
19166	08:49:40.285	00:00:19.166	1150	-1024	-768	-1	-1	-1	-1	4	-1024	-768	-1	-1	-1	-1	4		0	0						Untertest3.avi	0	880	547	72	111				0	Content		-72	-111	19166201	1270048877
19182	08:49:40.301	00:00:19.182	1151	-1024	-768	-1	-1	-1	-1	4	-1024	-768	-1	-1	-1	-1	4		0	0						Untertest3.avi	0	880	547	72	111				0	Content		-72	-111	19182410	1270065086
19199	08:49:40.318	00:00:19.199	1152	-1024	-768	-1	-1	-1	-1	4	-1024	-768	-1	-1	-1	-1	4		0	0						Untertest3.avi	0	880	547	72	111				0	Content		-72	-111	19199077	1270081753
19216	08:49:40.335	00:00:19.215	1153	-1024	-768	-1	-1	-1	-1	4	-1024	-768	-1	-1	-1	-1	4		0	0						Untertest3.avi	0	880	547	72	111				0	Content		-72	-111	19215745	1270098421
19232	08:49:40.351	00:00:19.231	1154	-1024	-768	-1	-1	-1	-1	4	-1024	-768	-1	-1	-1	-1	4		0	0						Untertest3.avi	0	880	547	72	111				0	Content		-72	-111	19231964	1270114640
19249	08:49:40.368	00:00:19.248	1155	-1024	-768	-1	-1	-1	-1	4	-1024	-768	-1	-1	-1	-1	4		0	0						Untertest3.avi	0	880	547	72	111				0	Content		-72	-111	19248632	1270131308
19265	08:49:40.384	00:00:19.264	1156	-1024	-768	-1	-1	-1	-1	4	-1024	-768	-1	-1	-1	-1	4		0	0						Untertest3.avi	0	880	547	72	111				0	Content		-72	-111	19264933	1270147609
19282	08:49:40.401	00:00:19.281	1157	-1024	-768	-1	-1	-1	-1	4	-1024	-768	-1	-1	-1	-1	4		0	0						Untertest3.avi	0	880	547	72	111				0	Content		-72	-111	19281556	1270164232
19298	08:49:40.417	00:00:19.298	1158	-1024	-768	-1	-1	-1	-1	4	-1024	-768	-1	-1	-1	-1	4		0	0						Untertest3.avi	0	880	547	72	111				0	Content		-72	-111	19298180	1270180856
19315	08:49:40.434	00:00:19.314	1159	-1024	-768	-1	-1	-1	-1	4	-1024	-768	-1	-1	-1	-1	4		0	0						Untertest3.avi	0	880	547	72	111				0	Content		-72	-111	19314848	1270197524
19332	08:49:40.451	00:00:19.331	1160	-1024	-768	-1	-1	-1	-1	4	-1024	-768	-1	-1	-1	-1	4		0	0						Untertest3.avi	0	880	547	72	111				0	Content		-72	-111	19331511	1270214187
19348	08:49:40.467	00:00:19.348	1161	-1024	-768	-1	-1	-1	-1	4	-1024	-768	-1	-1	-1	-1	4		0	0						Untertest3.avi	0	880	547	72	111				0	Content		-72	-111	19348179	1270230855
19365	08:49:40.484	00:00:19.365	1162	-1024	-768	-1	-1	-1	-1	4	-1024	-768	-1	-1	-1	-1	4		0	0						Untertest3.avi	0	880	547	72	111				0	Content		-72	-111	19365010	1270247686
19382	08:49:40.501	00:00:19.381	1163	-1024	-768	-1	-1	-1	-1	4	-1024	-768	-1	-1	-1	-1	4		0	0						Untertest3.avi	0	880	547	72	111				0	Content		-72	-111	19381678	1270264354
19398	08:49:40.517	00:00:19.398	1164	-1024	-768	-1	-1	-1	-1	4	-1024	-768	-1	-1	-1	-1	4		0	0						Untertest3.avi	0	880	547	72	111				0	Content		-72	-111	19398345	1270281021
19416	08:49:40.535	00:00:19.415	1165	-1024	-768	-1	-1	-1	-1	4	-1024	-768	-1	-1	-1	-1	4		0	0						Untertest3.avi	0	880	547	72	111				0	Content		-72	-111	19415509	1270298185
19432	08:49:40.551	00:00:19.432	1166	-1024	-768	-1	-1	-1	-1	4	-1024	-768	-1	-1	-1	-1	4		0	0						Untertest3.avi	0	880	547	72	111				0	Content		-72	-111	19432176	1270314852
19449	08:49:40.568	00:00:19.449	1167	-1024	-768	-1	-1	-1	-1	4	-1024	-768	-1	-1	-1	-1	4		0	0						Untertest3.avi	0	880	547	72	111				0	Content		-72	-111	19449218	1270331894
19466	08:49:40.585	00:00:19.465	1168	-1024	-768	-1	-1	-1	-1	4	-1024	-768	-1	-1	-1	-1	4		0	0						Untertest3.avi	0	880	547	72	111				0	Content		-72	-111	19465885	1270348561
19483	08:49:40.602	00:00:19.482	1169	-1024	-768	-1	-1	-1	-1	4	-1024	-768	-1	-1	-1	-1	4		0	0						Untertest3.avi	0	880	547	72	111				0	Content		-72	-111	19482553	1270365229
19499	08:49:40.618	00:00:19.498	1170	-1024	-768	-1	-1	-1	-1	4	-1024	-768	-1	-1	-1	-1	4		0	0						Untertest3.avi	0	880	547	72	111				0	Content		-72	-111	19498611	1270381287
19515	08:49:40.634	00:00:19.515	1171	-1024	-768	-1	-1	-1	-1	4	-1024	-768	-1	-1	-1	-1	4		0	0						Untertest3.avi	0	880	547	72	111				0	Content		-72	-111	19515279	1270397955
19532	08:49:40.651	00:00:19.531	1172	-1024	-768	-1	-1	-1	-1	4	-1024	-768	-1	-1	-1	-1	4		0	0						Untertest3.avi	0	880	547	72	111				0	Content		-72	-111	19531742	1270414418
19548	08:49:40.667	00:00:19.548	1173	-1024	-768	-1	-1	-1	-1	4	-1024	-768	-1	-1	-1	-1	4		0	0						Untertest3.avi	0	880	547	72	111				0	Content		-72	-111	19548410	1270431086
19565	08:49:40.684	00:00:19.565	1174	-1024	-768	-1	-1	-1	-1	4	-1024	-768	-1	-1	-1	-1	4		0	0						Untertest3.avi	0	880	547	72	111				0	Content		-72	-111	19565077	1270447753
19581	08:49:40.700	00:00:19.581	1175	-1024	-768	-1	-1	-1	-1	4	-1024	-768	-1	-1	-1	-1	4		0	0						Untertest3.avi	0	880	547	72	111				0	Content		-72	-111	19581289	1270463965
19598	08:49:40.717	00:00:19.597	1176	-1024	-768	-1	-1	-1	-1	4	-1024	-768	-1	-1	-1	-1	4		0	0						Untertest3.avi	0	880	547	72	111				0	Content		-72	-111	19597914	1270480590
19615	08:49:40.734	00:00:19.614	1177	-1024	-768	-1	-1	-1	-1	4	-1024	-768	-1	-1	-1	-1	4		0	0						Untertest3.avi	0	880	547	72	111				0	Content		-72	-111	19614717	1270497393
19631	08:49:40.750	00:00:19.631	1178	-1024	-768	-1	-1	-1	-1	4	-1024	-768	-1	-1	-1	-1	4		0	0						Untertest3.avi	0	880	547	72	111				0	Content		-72	-111	19631313	1270513989
19648	08:49:40.767	00:00:19.647	1179	-1024	-768	-1	-1	-1	-1	4	-1024	-768	-1	-1	-1	-1	4		0	0						Untertest3.avi	0	880	547	72	111				0	Content		-72	-111	19647981	1270530657
19665	08:49:40.784	00:00:19.664	1180	-1024	-768	-1	-1	-1	-1	4	-1024	-768	-1	-1	-1	-1	4		0	0						Untertest3.avi	0	880	547	72	111				0	Content		-72	-111	19664882	1270547558
19682	08:49:40.801	00:00:19.681	1181	-1024	-768	-1	-1	-1	-1	4	-1024	-768	-1	-1	-1	-1	4		0	0						Untertest3.avi	0	880	547	72	111				0	Content		-72	-111	19681550	1270564226
19699	08:49:40.818	00:00:19.698	1182	-1024	-768	-1	-1	-1	-1	4	-1024	-768	-1	-1	-1	-1	4		0	0						Untertest3.avi	0	880	547	72	111				0	Content		-72	-111	19698501	1270581177
19715	08:49:40.834	00:00:19.715	1183	-1024	-768	-1	-1	-1	-1	4	-1024	-768	-1	-1	-1	-1	4		0	0						Untertest3.avi	0	880	547	72	111				0	Content		-72	-111	19715169	1270597845
19732	08:49:40.851	00:00:19.731	1184	-1024	-768	-1	-1	-1	-1	4	-1024	-768	-1	-1	-1	-1	4		0	0						Untertest3.avi	0	880	547	72	111				0	Content		-72	-111	19731836	1270614512
19749	08:49:40.868	00:00:19.749	1185	-1024	-768	-1	-1	-1	-1	4	-1024	-768	-1	-1	-1	-1	4		0	0						Untertest3.avi	0	880	547	72	111				0	Content		-72	-111	19749120	1270631796
19766	08:49:40.885	00:00:19.765	1186	-1024	-768	-1	-1	-1	-1	4	-1024	-768	-1	-1	-1	-1	4		0	0						Untertest3.avi	0	880	547	72	111				0	Content		-72	-111	19765787	1270648463
19782	08:49:40.901	00:00:19.782	1187	-1024	-768	-1	-1	-1	-1	4	-1024	-768	-1	-1	-1	-1	4		0	0						Untertest3.avi	0	880	547	72	111				0	Content		-72	-111	19782034	1270664710
19799	08:49:40.918	00:00:19.798	1188	-1024	-768	-1	-1	-1	-1	4	-1024	-768	-1	-1	-1	-1	4		0	0						Untertest3.avi	0	880	547	72	111				0	Content		-72	-111	19798701	1270681377
19815	08:49:40.934	00:00:19.815	1189	-1024	-768	-1	-1	-1	-1	4	-1024	-768	-1	-1	-1	-1	4		0	0						Untertest3.avi	0	880	547	72	111				0	Content		-72	-111	19815369	1270698045
19831	08:49:40.950	00:00:19.831	1190	-1024	-768	-1	-1	-1	-1	4	-1024	-768	-1	-1	-1	-1	4		0	0						Untertest3.avi	0	880	547	72	111				0	Content		-72	-111	19831146	1270713822
19848	08:49:40.967	00:00:19.847	1191	-1024	-768	-1	-1	-1	-1	4	-1024	-768	-1	-1	-1	-1	4		0	0						Untertest3.avi	0	880	547	72	111				0	Content		-72	-111	19847769	1270730445
19865	08:49:40.984	00:00:19.864	1192	-1024	-768	-1	-1	-1	-1	4	-1024	-768	-1	-1	-1	-1	4		0	0						Untertest3.avi	0	880	547	72	111				0	Content		-72	-111	19864516	1270747192
19881	08:49:41.000	00:00:19.881	1193	-1024	-768	-1	-1	-1	-1	4	-1024	-768	-1	-1	-1	-1	4		0	0						Untertest3.avi	0	880	547	72	111				0	Content		-72	-111	19881140	1270763816
19898	08:49:41.017	00:00:19.897	1194	-1024	-768	-1	-1	-1	-1	4	-1024	-768	-1	-1	-1	-1	4		0	0						Untertest3.avi	0	880	547	72	111				0	Content		-72	-111	19897807	1270780483
19914	08:49:41.033	00:00:19.914	1195	-1024	-768	-1	-1	-1	-1	4	-1024	-768	-1	-1	-1	-1	4		0	0						Untertest3.avi	0	880	547	72	111				0	Content		-72	-111	19914410	1270797086
19931	08:49:41.050	00:00:19.931	1196	-1024	-768	-1	-1	-1	-1	4	-1024	-768	-1	-1	-1	-1	4		0	0						Untertest3.avi	0	880	547	72	111				0	Content		-72	-111	19931077	1270813753
19948	08:49:41.067	00:00:19.947	1197	-1024	-768	-1	-1	-1	-1	4	-1024	-768	-1	-1	-1	-1	4		0	0						Untertest3.avi	0	880	547	72	111				0	Content		-72	-111	19947931	1270830607
19965	08:49:41.084	00:00:19.964	1198	-1024	-768	-1	-1	-1	-1	4	-1024	-768	-1	-1	-1	-1	4		0	0						Untertest3.avi	0	880	547	72	111				0	Content		-72	-111	19964598	1270847274
19981	08:49:41.100	00:00:19.981	1199	-1024	-768	-1	-1	-1	-1	4	-1024	-768	-1	-1	-1	-1	4		0	0						Untertest3.avi	0	880	547	72	111				0	Content		-72	-111	19981266	1270863942
19998	08:49:41.117	00:00:19.998	1200	-1024	-768	-1	-1	-1	-1	4	-1024	-768	-1	-1	-1	-1	4		0	0						Untertest3.avi	0	880	547	72	111				0	Content		-72	-111	19998449	1270881125
20015	08:49:41.134	00:00:20.015	1201	-1024	-768	-1	-1	-1	-1	4	-1024	-768	-1	-1	-1	-1	4		0	0						Untertest3.avi	0	880	547	72	111				0	Content		-72	-111	20015117	1270897793
20032	08:49:41.151	00:00:20.032	1202	-1024	-768	-1	-1	-1	-1	4	-1024	-768	-1	-1	-1	-1	4		0	0						Untertest3.avi	0	880	547	72	111				0	Content		-72	-111	20032163	1270914839
20049	08:49:41.168	00:00:20.048	1203	-1024	-768	-1	-1	-1	-1	4	-1024	-768	-1	-1	-1	-1	4		0	0						Untertest3.avi	0	880	547	72	111				0	Content		-72	-111	20048831	1270931507
20065	08:49:41.184	00:00:20.065	1204	-1024	-768	-1	-1	-1	-1	4	-1024	-768	-1	-1	-1	-1	4		0	0						Untertest3.avi	0	880	547	72	111				0	Content		-72	-111	20065498	1270948174
20082	08:49:41.201	00:00:20.081	1205	-1024	-768	-1	-1	-1	-1	4	-1024	-768	-1	-1	-1	-1	4		0	0						Untertest3.avi	0	880	547	72	111				0	Content		-72	-111	20081564	1270964240
20098	08:49:41.217	00:00:20.098	1206	-1024	-768	-1	-1	-1	-1	4	-1024	-768	-1	-1	-1	-1	4		0	0						Untertest3.avi	0	880	547	72	111				0	Content		-72	-111	20098231	1270980907
20115	08:49:41.234	00:00:20.114	1207	-1024	-768	-1	-1	-1	-1	4	-1024	-768	-1	-1	-1	-1	4		0	0						Untertest3.avi	0	880	547	72	111				0	Content		-72	-111	20114696	1270997372
20131	08:49:41.250	00:00:20.131	1208	-1024	-768	-1	-1	-1	-1	4	-1024	-768	-1	-1	-1	-1	4		0	0						Untertest3.avi	0	880	547	72	111				0	Content		-72	-111	20131363	1271014039
20148	08:49:41.267	00:00:20.148	1209	-1024	-768	-1	-1	-1	-1	4	-1024	-768	-1	-1	-1	-1	4		0	0						Untertest3.avi	0	880	547	72	111				0	Content		-72	-111	20148031	1271030707
20164	08:49:41.283	00:00:20.164	1210	-1024	-768	-1	-1	-1	-1	4	-1024	-768	-1	-1	-1	-1	4		0	0						Untertest3.avi	0	880	547	72	111				0	Content		-72	-111	20164247	1271046923
20181	08:49:41.300	00:00:20.180	1211	-1024	-768	-1	-1	-1	-1	4	-1024	-768	-1	-1	-1	-1	4		0	0						Untertest3.avi	0	880	547	72	111				0	Content		-72	-111	20180871	1271063547
20198	08:49:41.317	00:00:20.197	1212	-1024	-768	-1	-1	-1	-1	4	-1024	-768	-1	-1	-1	-1	4		0	0						Untertest3.avi	0	880	547	72	111				0	Content		-72	-111	20197672	1271080348
20214	08:49:41.333	00:00:20.214	1213	-1024	-768	-1	-1	-1	-1	4	-1024	-768	-1	-1	-1	-1	4		0	0						Untertest3.avi	0	880	547	72	111				0	Content		-72	-111	20214278	1271096954
20231	08:49:41.350	00:00:20.230	1214	-1024	-768	-1	-1	-1	-1	4	-1024	-768	-1	-1	-1	-1	4		0	0						Untertest3.avi	0	880	547	72	111				0	Content		-72	-111	20230945	1271113621
20248	08:49:41.367	00:00:20.247	1215	-1024	-768	-1	-1	-1	-1	4	-1024	-768	-1	-1	-1	-1	4		0	0						Untertest3.avi	0	880	547	72	111				0	Content		-72	-111	20247851	1271130527
20265	08:49:41.384	00:00:20.264	1216	-1024	-768	-1	-1	-1	-1	4	-1024	-768	-1	-1	-1	-1	4		0	0						Untertest3.avi	0	880	547	72	111				0	Content		-72	-111	20264518	1271147194
20281	08:49:41.400	00:00:20.281	1217	-1024	-768	-1	-1	-1	-1	4	-1024	-768	-1	-1	-1	-1	4		0	0						Untertest3.avi	0	880	547	72	111				0	Content		-72	-111	20281468	1271164144
20298	08:49:41.417	00:00:20.298	1218	-1024	-768	-1	-1	-1	-1	4	-1024	-768	-1	-1	-1	-1	4		0	0						Untertest3.avi	0	880	547	72	111				0	Content		-72	-111	20298135	1271180811
20315	08:49:41.434	00:00:20.314	1219	-1024	-768	-1	-1	-1	-1	4	-1024	-768	-1	-1	-1	-1	4		0	0						Untertest3.avi	0	880	547	72	111				0	Content		-72	-111	20314803	1271197479
20332	08:49:41.451	00:00:20.332	1220	-1024	-768	-1	-1	-1	-1	4	-1024	-768	-1	-1	-1	-1	4		0	0						Untertest3.avi	0	880	547	72	111				0	Content		-72	-111	20332082	1271214758
20349	08:49:41.468	00:00:20.348	1221	-1024	-768	-1	-1	-1	-1	4	-1024	-768	-1	-1	-1	-1	4		0	0						Untertest3.avi	0	880	547	72	111				0	Content		-72	-111	20348750	1271231426
20365	08:49:41.484	00:00:20.364	1222	-1024	-768	-1	-1	-1	-1	4	-1024	-768	-1	-1	-1	-1	4		0	0						Untertest3.avi	0	880	547	72	111				0	Content		-72	-111	20364995	1271247671
20382	08:49:41.501	00:00:20.381	1223	-1024	-768	-1	-1	-1	-1	4	-1024	-768	-1	-1	-1	-1	4		0	0						Untertest3.avi	0	880	547	72	111				0	Content		-72	-111	20381663	1271264339
20398	08:49:41.517	00:00:20.398	1224	-1024	-768	-1	-1	-1	-1	4	-1024	-768	-1	-1	-1	-1	4		0	0						Untertest3.avi	0	880	547	72	111				0	Content		-72	-111	20398330	1271281006
20414	08:49:41.533	00:00:20.414	1225	-1024	-768	-1	-1	-1	-1	4	-1024	-768	-1	-1	-1	-1	4		0	0						Untertest3.avi	0	880	547	72	111				0	Content		-72	-111	20414120	1271296796
20431	08:49:41.550	00:00:20.430	1226	-1024	-768	-1	-1	-1	-1	4	-1024	-768	-1	-1	-1	-1	4		0	0						Untertest3.avi	0	880	547	72	111				0	Content		-72	-111	20430729	1271313405
20448	08:49:41.567	00:00:20.447	1227	-1024	-768	-1	-1	-1	-1	4	-1024	-768	-1	-1	-1	-1	4		0	0						Untertest3.avi	0	880	547	72	111				0	Content		-72	-111	20447726	1271330402
20464	08:49:41.583	00:00:20.464	1228	-1024	-768	-1	-1	-1	-1	4	-1024	-768	-1	-1	-1	-1	4		0	0						Untertest3.avi	0	880	547	72	111				0	Content		-72	-111	20464131	1271346807
20481	08:49:41.600	00:00:20.480	1229	-1024	-768	-1	-1	-1	-1	4	-1024	-768	-1	-1	-1	-1	4		0	0						Untertest3.avi	0	880	547	72	111				0	Content		-72	-111	20480740	1271363416
20497	08:49:41.616	00:00:20.497	1230	-1024	-768	-1	-1	-1	-1	4	-1024	-768	-1	-1	-1	-1	4		0	0						Untertest3.avi	0	880	547	72	111				0	Content		-72	-111	20497407	1271380083
20514	08:49:41.633	00:00:20.514	1231	-1024	-768	-1	-1	-1	-1	4	-1024	-768	-1	-1	-1	-1	4		0	0						Untertest3.avi	0	880	547	72	111				0	Content		-72	-111	20514127	1271396803
20531	08:49:41.650	00:00:20.530	1232	-1024	-768	-1	-1	-1	-1	4	-1024	-768	-1	-1	-1	-1	4		0	0						Untertest3.avi	0	880	547	72	111				0	Content		-72	-111	20530794	1271413470
20547	08:49:41.666	00:00:20.547	1233	-1024	-768	-1	-1	-1	-1	4	-1024	-768	-1	-1	-1	-1	4		0	0						Untertest3.avi	0	880	547	72	111				0	Content		-72	-111	20547449	1271430125
20564	08:49:41.683	00:00:20.564	1234	-1024	-768	-1	-1	-1	-1	4	-1024	-768	-1	-1	-1	-1	4		0	0						Untertest3.avi	0	880	547	72	111				0	Content		-72	-111	20564116	1271446792
20581	08:49:41.700	00:00:20.580	1235	-1024	-768	-1	-1	-1	-1	4	-1024	-768	-1	-1	-1	-1	4		0	0						Untertest3.avi	0	880	547	72	111				0	Content		-72	-111	20580727	1271463403
20597	08:49:41.716	00:00:20.597	1236	-1024	-768	-1	-1	-1	-1	4	-1024	-768	-1	-1	-1	-1	4		0	0						Untertest3.avi	0	880	547	72	111				0	Content		-72	-111	20597394	1271480070
20614	08:49:41.733	00:00:20.614	1237	-1024	-768	-1	-1	-1	-1	4	-1024	-768	-1	-1	-1	-1	4		0	0						Untertest3.avi	0	880	547	72	111				0	Content		-72	-111	20614097	1271496773
20631	08:49:41.750	00:00:20.630	1238	-1024	-768	-1	-1	-1	-1	4	-1024	-768	-1	-1	-1	-1	4		0	0						Untertest3.avi	0	880	547	72	111				0	Content		-72	-111	20630582	1271513258
20647	08:49:41.766	00:00:20.647	1239	-1024	-768	-1	-1	-1	-1	4	-1024	-768	-1	-1	-1	-1	4		0	0						Untertest3.avi	0	880	547	72	111				0	Content		-72	-111	20647268	1271529944
20664	08:49:41.783	00:00:20.663	1240	-1024	-768	-1	-1	-1	-1	4	-1024	-768	-1	-1	-1	-1	4		0	0						Untertest3.avi	0	880	547	72	111				0	Content		-72	-111	20663935	1271546611
20681	08:49:41.800	00:00:20.680	1241	-1024	-768	-1	-1	-1	-1	4	-1024	-768	-1	-1	-1	-1	4		0	0						Untertest3.avi	0	880	547	72	111				0	Content		-72	-111	20680631	1271563307
20697	08:49:41.816	00:00:20.697	1242	-1024	-768	-1	-1	-1	-1	4	-1024	-768	-1	-1	-1	-1	4		0	0						Untertest3.avi	0	880	547	72	111				0	Content		-72	-111	20697298	1271579974
20714	08:49:41.833	00:00:20.713	1243	-1024	-768	-1	-1	-1	-1	4	-1024	-768	-1	-1	-1	-1	4		0	0						Untertest3.avi	0	880	547	72	111				0	Content		-72	-111	20713949	1271596625
20731	08:49:41.850	00:00:20.730	1244	-1024	-768	-1	-1	-1	-1	4	-1024	-768	-1	-1	-1	-1	4		0	0						Untertest3.avi	0	880	547	72	111				0	Content		-72	-111	20730635	1271613311
20747	08:49:41.866	00:00:20.747	1245	-1024	-768	-1	-1	-1	-1	4	-1024	-768	-1	-1	-1	-1	4		0	0						Untertest3.avi	0	880	547	72	111				0	Content		-72	-111	20747303	1271629979
20764	08:49:41.883	00:00:20.763	1246	-1024	-768	-1	-1	-1	-1	4	-1024	-768	-1	-1	-1	-1	4		0	0						Untertest3.avi	0	880	547	72	111				0	Content		-72	-111	20763935	1271646611
20781	08:49:41.900	00:00:20.780	1247	-1024	-768	-1	-1	-1	-1	4	-1024	-768	-1	-1	-1	-1	4		0	0						Untertest3.avi	0	880	547	72	111				0	Content		-72	-111	20780603	1271663279
20797	08:49:41.916	00:00:20.797	1248	-1024	-768	-1	-1	-1	-1	4	-1024	-768	-1	-1	-1	-1	4		0	0						Untertest3.avi	0	880	547	72	111				0	Content		-72	-111	20797270	1271679946
20814	08:49:41.933	00:00:20.813	1249	-1024	-768	-1	-1	-1	-1	4	-1024	-768	-1	-1	-1	-1	4		0	0						Untertest3.avi	0	880	547	72	111				0	Content		-72	-111	20813938	1271696614
20831	08:49:41.950	00:00:20.830	1250	-1024	-768	-1	-1	-1	-1	4	-1024	-768	-1	-1	-1	-1	4		0	0						Untertest3.avi	0	880	547	72	111				0	Content		-72	-111	20830561	1271713237
20847	08:49:41.966	00:00:20.847	1251	-1024	-768	-1	-1	-1	-1	4	-1024	-768	-1	-1	-1	-1	4		0	0						Untertest3.avi	0	880	547	72	111				0	Content		-72	-111	20847229	1271729905
20864	08:49:41.983	00:00:20.863	1252	-1024	-768	-1	-1	-1	-1	4	-1024	-768	-1	-1	-1	-1	4		0	0						Untertest3.avi	0	880	547	72	111				0	Content		-72	-111	20863814	1271746490
20880	08:49:41.999	00:00:20.880	1253	-1024	-768	-1	-1	-1	-1	4	-1024	-768	-1	-1	-1	-1	4		0	0						Untertest3.avi	0	880	547	72	111				0	Content		-72	-111	20880436	1271763112
20897	08:49:42.016	00:00:20.897	1254	-1024	-768	-1	-1	-1	-1	4	-1024	-768	-1	-1	-1	-1	4		0	0						Untertest3.avi	0	880	547	72	111				0	Content		-72	-111	20897060	1271779736
20914	08:49:42.033	00:00:20.913	1255	-1024	-768	-1	-1	-1	-1	4	-1024	-768	-1	-1	-1	-1	4		0	0						Untertest3.avi	0	880	547	72	111				0	Content		-72	-111	20913745	1271796421
20930	08:49:42.049	00:00:20.930	1256	-1024	-768	-1	-1	-1	-1	4	-1024	-768	-1	-1	-1	-1	4		0	0						Untertest3.avi	0	880	547	72	111				0	Content		-72	-111	20930412	1271813088
20947	08:49:42.066	00:00:20.947	1257	-1024	-768	-1	-1	-1	-1	4	-1024	-768	-1	-1	-1	-1	4		0	0						Untertest3.avi	0	880	547	72	111				0	Content		-72	-111	20947055	1271829731
20964	08:49:42.083	00:00:20.963	1258	-1024	-768	-1	-1	-1	-1	4	-1024	-768	-1	-1	-1	-1	4		0	0						Untertest3.avi	0	880	547	72	111				0	Content		-72	-111	20963801	1271846477
20980	08:49:42.099	00:00:20.980	1259	-1024	-768	-1	-1	-1	-1	4	-1024	-768	-1	-1	-1	-1	4		0	0						Untertest3.avi	0	880	547	72	111				0	Content		-72	-111	20980427	1271863103
20997	08:49:42.116	00:00:20.997	1260	-1024	-768	-1	-1	-1	-1	4	-1024	-768	-1	-1	-1	-1	4		0	0						Untertest3.avi	0	880	547	72	111				0	Content		-72	-111	20997094	1271879770
21014	08:49:42.133	00:00:21.013	1261	-1024	-768	-1	-1	-1	-1	4	-1024	-768	-1	-1	-1	-1	4		0	0						Untertest3.avi	0	880	547	72	111				0	Content		-72	-111	21013672	1271896348
21030	08:49:42.149	00:00:21.030	1262	-1024	-768	-1	-1	-1	-1	4	-1024	-768	-1	-1	-1	-1	4		0	0						Untertest3.avi	0	880	547	72	111				0	Content		-72	-111	21030430	1271913106
21047	08:49:42.166	00:00:21.047	1263	-1024	-768	-1	-1	-1	-1	4	-1024	-768	-1	-1	-1	-1	4		0	0						Untertest3.avi	0	880	547	72	111				0	Content		-72	-111	21047050	1271929726
21064	08:49:42.183	00:00:21.063	1264	-1024	-768	-1	-1	-1	-1	4	-1024	-768	-1	-1	-1	-1	4		0	0						Untertest3.avi	0	880	547	72	111				0	Content		-72	-111	21063717	1271946393
21080	08:49:42.199	00:00:21.080	1265	-1024	-768	-1	-1	-1	-1	4	-1024	-768	-1	-1	-1	-1	4		0	0						Untertest3.avi	0	880	547	72	111				0	Content		-72	-111	21080317	1271962993
21097	08:49:42.216	00:00:21.096	1266	-1024	-768	-1	-1	-1	-1	4	-1024	-768	-1	-1	-1	-1	4		0	0						Untertest3.avi	0	880	547	72	111				0	Content		-72	-111	21096984	1271979660
21114	08:49:42.233	00:00:21.113	1267	-1024	-768	-1	-1	-1	-1	4	-1024	-768	-1	-1	-1	-1	4		0	0						Untertest3.avi	0	880	547	72	111				0	Content		-72	-111	21113664	1271996340
21131	08:49:42.250	00:00:21.130	1268	-1024	-768	-1	-1	-1	-1	4	-1024	-768	-1	-1	-1	-1	4		0	0						Untertest3.avi	0	880	547	72	111				0	Content		-72	-111	21130788	1272013464
21148	08:49:42.267	00:00:21.147	1269	-1024	-768	-1	-1	-1	-1	4	-1024	-768	-1	-1	-1	-1	4		0	0						Untertest3.avi	0	880	547	72	111				0	Content		-72	-111	21147538	1272030214
21164	08:49:42.283	00:00:21.163	1270	-1024	-768	-1	-1	-1	-1	4	-1024	-768	-1	-1	-1	-1	4		0	0						Untertest3.avi	0	880	547	72	111				0	Content		-72	-111	21163911	1272046587
21181	08:49:42.300	00:00:21.180	1271	-1024	-768	-1	-1	-1	-1	4	-1024	-768	-1	-1	-1	-1	4		0	0						Untertest3.avi	0	880	547	72	111				0	Content		-72	-111	21180579	1272063255
21197	08:49:42.316	00:00:21.197	1272	-1024	-768	-1	-1	-1	-1	4	-1024	-768	-1	-1	-1	-1	4		0	0						Untertest3.avi	0	880	547	72	111				0	Content		-72	-111	21197077	1272079753
21214	08:49:42.333	00:00:21.213	1273	-1024	-768	-1	-1	-1	-1	4	-1024	-768	-1	-1	-1	-1	4		0	0						Untertest3.avi	0	880	547	72	111				0	Content		-72	-111	21213745	1272096421
21230	08:49:42.349	00:00:21.230	1274	-1024	-768	-1	-1	-1	-1	4	-1024	-768	-1	-1	-1	-1	4		0	0						Untertest3.avi	0	880	547	72	111				0	Content		-72	-111	21230344	1272113020
21247	08:49:42.366	00:00:21.247	1275	-1024	-768	-1	-1	-1	-1	4	-1024	-768	-1	-1	-1	-1	4		0	0						Untertest3.avi	0	880	547	72	111				0	Content		-72	-111	21247012	1272129688
21264	08:49:42.383	00:00:21.263	1276	-1024	-768	-1	-1	-1	-1	4	-1024	-768	-1	-1	-1	-1	4		0	0						Untertest3.avi	0	880	547	72	111				0	Content		-72	-111	21263679	1272146355
21280	08:49:42.399	00:00:21.280	1277	-1024	-768	-1	-1	-1	-1	4	-1024	-768	-1	-1	-1	-1	4		0	0						Untertest3.avi	0	880	547	72	111				0	Content		-72	-111	21280228	1272162904
21297	08:49:42.416	00:00:21.296	1278	-1024	-768	-1	-1	-1	-1	4	-1024	-768	-1	-1	-1	-1	4		0	0						Untertest3.avi	0	880	547	72	111				0	Content		-72	-111	21296895	1272179571
21314	08:49:42.433	00:00:21.313	1279	-1024	-768	-1	-1	-1	-1	4	-1024	-768	-1	-1	-1	-1	4		0	0						Untertest3.avi	0	880	547	72	111				0	Content		-72	-111	21313736	1272196412
21330	08:49:42.449	00:00:21.330	1280	-1024	-768	-1	-1	-1	-1	4	-1024	-768	-1	-1	-1	-1	4		0	0						Untertest3.avi	0	880	547	72	111				0	Content		-72	-111	21330403	1272213079
21347	08:49:42.466	00:00:21.347	1281	-1024	-768	-1	-1	-1	-1	4	-1024	-768	-1	-1	-1	-1	4		0	0						Untertest3.avi	0	880	547	72	111				0	Content		-72	-111	21347071	1272229747
21364	08:49:42.483	00:00:21.364	1282	-1024	-768	-1	-1	-1	-1	4	-1024	-768	-1	-1	-1	-1	4		0	0						Untertest3.avi	0	880	547	72	111				0	Content		-72	-111	21364236	1272246912
21381	08:49:42.500	00:00:21.380	1283	-1024	-768	-1	-1	-1	-1	4	-1024	-768	-1	-1	-1	-1	4		0	0						Untertest3.avi	0	880	547	72	111				0	Content		-72	-111	21380903	1272263579
21398	08:49:42.517	00:00:21.397	1284	-1024	-768	-1	-1	-1	-1	4	-1024	-768	-1	-1	-1	-1	4		0	0						Untertest3.avi	0	880	547	72	111				0	Content		-72	-111	21397949	1272280625
21415	08:49:42.534	00:00:21.414	1285	-1024	-768	-1	-1	-1	-1	4	-1024	-768	-1	-1	-1	-1	4		0	0						Untertest3.avi	0	880	547	72	111				0	Content		-72	-111	21414616	1272297292
21431	08:49:42.550	00:00:21.431	1286	-1024	-768	-1	-1	-1	-1	4	-1024	-768	-1	-1	-1	-1	4		0	0						Untertest3.avi	0	880	547	72	111				0	Content		-72	-111	21431284	1272313960
21447	08:49:42.566	00:00:21.447	1287	-1024	-768	-1	-1	-1	-1	4	-1024	-768	-1	-1	-1	-1	4		0	0						Untertest3.avi	0	880	547	72	111				0	Content		-72	-111	21447341	1272330017
21464	08:49:42.583	00:00:21.464	1288	-1024	-768	-1	-1	-1	-1	4	-1024	-768	-1	-1	-1	-1	4		0	0						Untertest3.avi	0	880	547	72	111				0	Content		-72	-111	21464009	1272346685
21480	08:49:42.599	00:00:21.480	1289	-1024	-768	-1	-1	-1	-1	4	-1024	-768	-1	-1	-1	-1	4		0	0						Untertest3.avi	0	880	547	72	111				0	Content		-72	-111	21480473	1272363149
21497	08:49:42.616	00:00:21.497	1290	-1024	-768	-1	-1	-1	-1	4	-1024	-768	-1	-1	-1	-1	4		0	0						Untertest3.avi	0	880	547	72	111				0	Content		-72	-111	21497141	1272379817
21514	08:49:42.633	00:00:21.513	1291	-1024	-768	-1	-1	-1	-1	4	-1024	-768	-1	-1	-1	-1	4		0	0						Untertest3.avi	0	880	547	72	111				0	Content		-72	-111	21513808	1272396484
21530	08:49:42.649	00:00:21.530	1292	-1024	-768	-1	-1	-1	-1	4	-1024	-768	-1	-1	-1	-1	4		0	0						Untertest3.avi	0	880	547	72	111				0	Content		-72	-111	21530022	1272412698
21547	08:49:42.666	00:00:21.546	1293	-1024	-768	-1	-1	-1	-1	4	-1024	-768	-1	-1	-1	-1	4		0	0						Untertest3.avi	0	880	547	72	111				0	Content		-72	-111	21546645	1272429321
21563	08:49:42.682	00:00:21.563	1294	-1024	-768	-1	-1	-1	-1	4	-1024	-768	-1	-1	-1	-1	4		0	0						Untertest3.avi	0	880	547	72	111				0	Content		-72	-111	21563446	1272446122
21580	08:49:42.699	00:00:21.580	1295	-1024	-768	-1	-1	-1	-1	4	-1024	-768	-1	-1	-1	-1	4		0	0						Untertest3.avi	0	880	547	72	111				0	Content		-72	-111	21580043	1272462719
21597	08:49:42.716	00:00:21.596	1296	-1024	-768	-1	-1	-1	-1	4	-1024	-768	-1	-1	-1	-1	4		0	0						Untertest3.avi	0	880	547	72	111				0	Content		-72	-111	21596711	1272479387
21614	08:49:42.733	00:00:21.613	1297	-1024	-768	-1	-1	-1	-1	4	-1024	-768	-1	-1	-1	-1	4		0	0						Untertest3.avi	0	880	547	72	111				0	Content		-72	-111	21613611	1272496287
21630	08:49:42.749	00:00:21.630	1298	-1024	-768	-1	-1	-1	-1	4	-1024	-768	-1	-1	-1	-1	4		0	0						Untertest3.avi	0	880	547	72	111				0	Content		-72	-111	21630279	1272512955
21647	08:49:42.766	00:00:21.647	1299	-1024	-768	-1	-1	-1	-1	4	-1024	-768	-1	-1	-1	-1	4		0	0						Untertest3.avi	0	880	547	72	111				0	Content		-72	-111	21647234	1272529910
21664	08:49:42.783	00:00:21.663	1300	-1024	-768	-1	-1	-1	-1	4	-1024	-768	-1	-1	-1	-1	4		0	0						Untertest3.avi	0	880	547	72	111				0	Content		-72	-111	21663902	1272546578
21681	08:49:42.800	00:00:21.680	1301	-1024	-768	-1	-1	-1	-1	4	-1024	-768	-1	-1	-1	-1	4		0	0						Untertest3.avi	0	880	547	72	111				0	Content		-72	-111	21680569	1272563245
21698	08:49:42.817	00:00:21.697	1302	-1024	-768	-1	-1	-1	-1	4	-1024	-768	-1	-1	-1	-1	4		0	0						Untertest3.avi	0	880	547	72	111				0	Content		-72	-111	21697852	1272580528
21715	08:49:42.834	00:00:21.714	1303	-1024	-768	-1	-1	-1	-1	4	-1024	-768	-1	-1	-1	-1	4		0	0						Untertest3.avi	0	880	547	72	111				0	Content		-72	-111	21714519	1272597195
21731	08:49:42.850	00:00:21.730	1304	-1024	-768	-1	-1	-1	-1	4	-1024	-768	-1	-1	-1	-1	4		0	0						Untertest3.avi	0	880	547	72	111				0	Content		-72	-111	21730860	1272613536
21748	08:49:42.867	00:00:21.747	1305	-1024	-768	-1	-1	-1	-1	4	-1024	-768	-1	-1	-1	-1	4		0	0						Untertest3.avi	0	880	547	72	111				0	Content		-72	-111	21747527	1272630203
21764	08:49:42.883	00:00:21.764	1306	-1024	-768	-1	-1	-1	-1	4	-1024	-768	-1	-1	-1	-1	4		0	0						Untertest3.avi	0	880	547	72	111				0	Content		-72	-111	21764195	1272646871
21781	08:49:42.900	00:00:21.780	1307	-1024	-768	-1	-1	-1	-1	4	-1024	-768	-1	-1	-1	-1	4		0	0						Untertest3.avi	0	880	547	72	111				0	Content		-72	-111	21780862	1272663538
21797	08:49:42.916	00:00:21.796	1308	-1024	-768	-1	-1	-1	-1	4	-1024	-768	-1	-1	-1	-1	4		0	0						Untertest3.avi	0	880	547	72	111				0	Content		-72	-111	21796506	1272679182
21813	08:49:42.932	00:00:21.813	1309	-1024	-768	-1	-1	-1	-1	4	-1024	-768	-1	-1	-1	-1	4		0	0						Untertest3.avi	0	880	547	72	111				0	Content		-72	-111	21813126	1272695802
21830	08:49:42.949	00:00:21.829	1310	-1024	-768	-1	-1	-1	-1	4	-1024	-768	-1	-1	-1	-1	4		0	0						Untertest3.avi	0	880	547	72	111				0	Content		-72	-111	21829877	1272712553
21847	08:49:42.966	00:00:21.846	1311	-1024	-768	-1	-1	-1	-1	4	-1024	-768	-1	-1	-1	-1	4		0	0						Untertest3.avi	0	880	547	72	111				0	Content		-72	-111	21846560	1272729236
21863	08:49:42.982	00:00:21.863	1312	-1024	-768	-1	-1	-1	-1	4	-1024	-768	-1	-1	-1	-1	4		0	0						Untertest3.avi	0	880	547	72	111				0	Content		-72	-111	21863126	1272745802
21880	08:49:42.999	00:00:21.880	1313	-1024	-768	-1	-1	-1	-1	4	-1024	-768	-1	-1	-1	-1	4		0	0						Untertest3.avi	0	880	547	72	111				0	Content		-72	-111	21880063	1272762739
21897	08:49:43.016	00:00:21.896	1314	-1024	-768	-1	-1	-1	-1	4	-1024	-768	-1	-1	-1	-1	4		0	0						Untertest3.avi	0	880	547	72	111				0	Content		-72	-111	21896731	1272779407
21914	08:49:43.033	00:00:21.913	1315	-1024	-768	-1	-1	-1	-1	4	-1024	-768	-1	-1	-1	-1	4		0	0						Untertest3.avi	0	880	547	72	111				0	Content		-72	-111	21913864	1272796540
21931	08:49:43.050	00:00:21.930	1316	-1024	-768	-1	-1	-1	-1	4	-1024	-768	-1	-1	-1	-1	4		0	0						Untertest3.avi	0	880	547	72	111				0	Content		-72	-111	21930532	1272813208
21948	08:49:43.067	00:00:21.947	1317	-1024	-768	-1	-1	-1	-1	4	-1024	-768	-1	-1	-1	-1	4		0	0						Untertest3.avi	0	880	547	72	111				0	Content		-72	-111	21947561	1272830237
21964	08:49:43.083	00:00:21.964	1318	-1024	-768	-1	-1	-1	-1	4	-1024	-768	-1	-1	-1	-1	4		0	0						Untertest3.avi	0	880	547	72	111				0	Content		-72	-111	21964229	1272846905
21981	08:49:43.100	00:00:21.980	1319	-1024	-768	-1	-1	-1	-1	4	-1024	-768	-1	-1	-1	-1	4		0	0						Untertest3.avi	0	880	547	72	111				0	Content		-72	-111	21980896	1272863572
21997	08:49:43.116	00:00:21.997	1320	-1024	-768	-1	-1	-1	-1	4	-1024	-768	-1	-1	-1	-1	4		0	0						Untertest3.avi	0	880	547	72	111				0	Content		-72	-111	21997008	1272879684
22014	08:49:43.133	00:00:22.013	1321	-1024	-768	-1	-1	-1	-1	4	-1024	-768	-1	-1	-1	-1	4		0	0						Untertest3.avi	0	880	547	72	111				0	Content		-72	-111	22013675	1272896351
22030	08:49:43.149	00:00:22.030	1322	-1024	-768	-1	-1	-1	-1	4	-1024	-768	-1	-1	-1	-1	4		0	0						Untertest3.avi	0	880	547	72	111				0	Content		-72	-111	22030158	1272912834
22047	08:49:43.166	00:00:22.046	1323	-1024	-768	-1	-1	-1	-1	4	-1024	-768	-1	-1	-1	-1	4		0	0						Untertest3.avi	0	880	547	72	111				0	Content		-72	-111	22046825	1272929501
22063	08:49:43.182	00:00:22.063	1324	-1024	-768	-1	-1	-1	-1	4	-1024	-768	-1	-1	-1	-1	4		0	0						Untertest3.avi	0	880	547	72	111				0	Content		-72	-111	22063493	1272946169
22080	08:49:43.199	00:00:22.079	1325	-1024	-768	-1	-1	-1	-1	4	-1024	-768	-1	-1	-1	-1	4		0	0						Untertest3.avi	0	880	547	72	111				0	Content		-72	-111	22079742	1272962418
22096	08:49:43.215	00:00:22.096	1326	-1024	-768	-1	-1	-1	-1	4	-1024	-768	-1	-1	-1	-1	4		0	0						Untertest3.avi	0	880	547	72	111				0	Content		-72	-111	22096365	1272979041
22113	08:49:43.232	00:00:22.113	1327	-1024	-768	-1	-1	-1	-1	4	-1024	-768	-1	-1	-1	-1	4		0	0						Untertest3.avi	0	880	547	72	111				0	Content		-72	-111	22113041	1272995717
22130	08:49:43.249	00:00:22.129	1328	-1024	-768	-1	-1	-1	-1	4	-1024	-768	-1	-1	-1	-1	4		0	0						Untertest3.avi	0	880	547	72	111				0	Content		-72	-111	22129701	1273012377
22146	08:49:43.265	00:00:22.146	1329	-1024	-768	-1	-1	-1	-1	4	-1024	-768	-1	-1	-1	-1	4		0	0						Untertest3.avi	0	880	547	72	111				0	Content		-72	-111	22146368	1273029044
22163	08:49:43.282	00:00:22.163	1330	-1024	-768	-1	-1	-1	-1	4	-1024	-768	-1	-1	-1	-1	4		0	0						Untertest3.avi	0	880	547	72	111				0	Content		-72	-111	22163238	1273045914
22180	08:49:43.299	00:00:22.179	1331	-1024	-768	-1	-1	-1	-1	4	-1024	-768	-1	-1	-1	-1	4		0	0						Untertest3.avi	0	880	547	72	111				0	Content		-72	-111	22179905	1273062581
22197	08:49:43.316	00:00:22.196	1332	-1024	-768	-1	-1	-1	-1	4	-1024	-768	-1	-1	-1	-1	4		0	0						Untertest3.avi	0	880	547	72	111				0	Content		-72	-111	22196889	1273079565
22214	08:49:43.333	00:00:22.213	1333	-1024	-768	-1	-1	-1	-1	4	-1024	-768	-1	-1	-1	-1	4		0	0						Untertest3.avi	0	880	547	72	111				0	Content		-72	-111	22213556	1273096232
22230	08:49:43.349	00:00:22.230	1334	-1024	-768	-1	-1	-1	-1	4	-1024	-768	-1	-1	-1	-1	4		0	0						Untertest3.avi	0	880	547	72	111				0	Content		-72	-111	22230224	1273112900
22247	08:49:43.366	00:00:22.247	1335	-1024	-768	-1	-1	-1	-1	4	-1024	-768	-1	-1	-1	-1	4		0	0						Untertest3.avi	0	880	547	72	111				0	Content		-72	-111	22247478	1273130154
22264	08:49:43.383	00:00:22.264	1336	-1024	-768	-1	-1	-1	-1	4	-1024	-768	-1	-1	-1	-1	4		0	0						Untertest3.avi	0	880	547	72	111				0	Content		-72	-111	22264146	1273146822
22280	08:49:43.399	00:00:22.280	1337	-1024	-768	-1	-1	-1	-1	4	-1024	-768	-1	-1	-1	-1	4		0	0						Untertest3.avi	0	880	547	72	111				0	Content		-72	-111	22280389	1273163065
22297	08:49:43.416	00:00:22.297	1338	-1024	-768	-1	-1	-1	-1	4	-1024	-768	-1	-1	-1	-1	4		0	0						Untertest3.avi	0	880	547	72	111				0	Content		-72	-111	22297057	1273179733
22314	08:49:43.433	00:00:22.313	1339	-1024	-768	-1	-1	-1	-1	4	-1024	-768	-1	-1	-1	-1	4		0	0						Untertest3.avi	0	880	547	72	111				0	Content		-72	-111	22313724	1273196400
22329	08:49:43.448	00:00:22.329	1340	-1024	-768	-1	-1	-1	-1	4	-1024	-768	-1	-1	-1	-1	4		0	0						Untertest3.avi	0	880	547	72	111				0	Content		-72	-111	22329478	1273212154
22346	08:49:43.465	00:00:22.346	1341	-1024	-768	-1	-1	-1	-1	4	-1024	-768	-1	-1	-1	-1	4		0	0						Untertest3.avi	0	880	547	72	111				0	Content		-72	-111	22346225	1273228901
22363	08:49:43.482	00:00:22.362	1342	-1024	-768	-1	-1	-1	-1	4	-1024	-768	-1	-1	-1	-1	4		0	0						Untertest3.avi	0	880	547	72	111				0	Content		-72	-111	22362911	1273245587
22380	08:49:43.499	00:00:22.379	1343	-1024	-768	-1	-1	-1	-1	4	-1024	-768	-1	-1	-1	-1	4		0	0						Untertest3.avi	0	880	547	72	111				0	Content		-72	-111	22379578	1273262254
22396	08:49:43.515	00:00:22.396	1344	-1024	-768	-1	-1	-1	-1	4	-1024	-768	-1	-1	-1	-1	4		0	0						Untertest3.avi	0	880	547	72	111				0	Content		-72	-111	22396246	1273278922
22413	08:49:43.532	00:00:22.412	1345	-1024	-768	-1	-1	-1	-1	4	-1024	-768	-1	-1	-1	-1	4		0	0						Untertest3.avi	0	880	547	72	111				0	Content		-72	-111	22412909	1273295585
22429	08:49:43.548	00:00:22.429	1346	-1024	-768	-1	-1	-1	-1	4	-1024	-768	-1	-1	-1	-1	4		0	0						Untertest3.avi	0	880	547	72	111				0	Content		-72	-111	22429473	1273312149
22446	08:49:43.565	00:00:22.446	1347	-1024	-768	-1	-1	-1	-1	4	-1024	-768	-1	-1	-1	-1	4		0	0						Untertest3.avi	0	880	547	72	111				0	Content		-72	-111	22446408	1273329084
22463	08:49:43.582	00:00:22.463	1348	-1024	-768	-1	-1	-1	-1	4	-1024	-768	-1	-1	-1	-1	4		0	0						Untertest3.avi	0	880	547	72	111				0	Content		-72	-111	22463076	1273345752
22480	08:49:43.599	00:00:22.480	1349	-1024	-768	-1	-1	-1	-1	4	-1024	-768	-1	-1	-1	-1	4		0	0						Untertest3.avi	0	880	547	72	111				0	Content		-72	-111	22480208	1273362884
22497	08:49:43.616	00:00:22.496	1350	-1024	-768	-1	-1	-1	-1	4	-1024	-768	-1	-1	-1	-1	4		0	0						Untertest3.avi	0	880	547	72	111				0	Content		-72	-111	22496876	1273379552
22514	08:49:43.633	00:00:22.513	1351	-1024	-768	-1	-1	-1	-1	4	-1024	-768	-1	-1	-1	-1	4		0	0						Untertest3.avi	0	880	547	72	111				0	Content		-72	-111	22513904	1273396580
22531	08:49:43.650	00:00:22.530	1352	-1024	-768	-1	-1	-1	-1	4	-1024	-768	-1	-1	-1	-1	4		0	0						Untertest3.avi	0	880	547	72	111				0	Content		-72	-111	22530572	1273413248
22547	08:49:43.666	00:00:22.547	1353	-1024	-768	-1	-1	-1	-1	4	-1024	-768	-1	-1	-1	-1	4		0	0						Untertest3.avi	0	880	547	72	111				0	Content		-72	-111	22547239	1273429915
22563	08:49:43.682	00:00:22.563	1354	-1024	-768	-1	-1	-1	-1	4	-1024	-768	-1	-1	-1	-1	4		0	0						Untertest3.avi	0	880	547	72	111				0	Content		-72	-111	22563288	1273445964
22580	08:49:43.699	00:00:22.579	1355	-1024	-768	-1	-1	-1	-1	4	-1024	-768	-1	-1	-1	-1	4		0	0						Untertest3.avi	0	880	547	72	111				0	Content		-72	-111	22579955	1273462631
22596	08:49:43.715	00:00:22.596	1356	-1024	-768	-1	-1	-1	-1	4	-1024	-768	-1	-1	-1	-1	4		0	0						Untertest3.avi	0	880	547	72	111				0	Content		-72	-111	22596415	1273479091
22613	08:49:43.732	00:00:22.613	1357	-1024	-768	-1	-1	-1	-1	4	-1024	-768	-1	-1	-1	-1	4		0	0						Untertest3.avi	0	880	547	72	111				0	Content		-72	-111	22613082	1273495758
22630	08:49:43.749	00:00:22.629	1358	-1024	-768	-1	-1	-1	-1	4	-1024	-768	-1	-1	-1	-1	4		0	0						Untertest3.avi	0	880	547	72	111				0	Content		-72	-111	22629750	1273512426
22646	08:49:43.765	00:00:22.646	1359	-1024	-768	-1	-1	-1	-1	4	-1024	-768	-1	-1	-1	-1	4		0	0						Untertest3.avi	0	880	547	72	111				0	Content		-72	-111	22646227	1273528903
22663	08:49:43.782	00:00:22.662	1360	-1024	-768	-1	-1	-1	-1	4	-1024	-768	-1	-1	-1	-1	4		0	0						Untertest3.avi	0	880	547	72	111				0	Content		-72	-111	22662895	1273545571
22679	08:49:43.798	00:00:22.679	1361	-1024	-768	-1	-1	-1	-1	4	-1024	-768	-1	-1	-1	-1	4		0	0						Untertest3.avi	0	880	547	72	111				0	Content		-72	-111	22679326	1273562002
22696	08:49:43.815	00:00:22.696	1362	-1024	-768	-1	-1	-1	-1	4	-1024	-768	-1	-1	-1	-1	4		0	0						Untertest3.avi	0	880	547	72	111				0	Content		-72	-111	22696004	1273578680
22713	08:49:43.832	00:00:22.712	1363	-1024	-768	-1	-1	-1	-1	4	-1024	-768	-1	-1	-1	-1	4		0	0						Untertest3.avi	0	880	547	72	111				0	Content		-72	-111	22712663	1273595339
22729	08:49:43.848	00:00:22.729	1364	-1024	-768	-1	-1	-1	-1	4	-1024	-768	-1	-1	-1	-1	4		0	0						Untertest3.avi	0	880	547	72	111				0	Content		-72	-111	22729331	1273612007
22746	08:49:43.865	00:00:22.746	1365	-1024	-768	-1	-1	-1	-1	4	-1024	-768	-1	-1	-1	-1	4		0	0						Untertest3.avi	0	880	547	72	111				0	Content		-72	-111	22746201	1273628877
22763	08:49:43.882	00:00:22.762	1366	-1024	-768	-1	-1	-1	-1	4	-1024	-768	-1	-1	-1	-1	4		0	0						Untertest3.avi	0	880	547	72	111				0	Content		-72	-111	22762869	1273645545
22780	08:49:43.899	00:00:22.779	1367	-1024	-768	-1	-1	-1	-1	4	-1024	-768	-1	-1	-1	-1	4		0	0						Untertest3.avi	0	880	547	72	111				0	Content		-72	-111	22779856	1273662532
22797	08:49:43.916	00:00:22.796	1368	-1024	-768	-1	-1	-1	-1	4	-1024	-768	-1	-1	-1	-1	4		0	0						Untertest3.avi	0	880	547	72	111				0	Content		-72	-111	22796524	1273679200
22813	08:49:43.932	00:00:22.813	1369	-1024	-768	-1	-1	-1	-1	4	-1024	-768	-1	-1	-1	-1	4		0	0						Untertest3.avi	0	880	547	72	111				0	Content		-72	-111	22813191	1273695867
22830	08:49:43.949	00:00:22.830	1370	-1024	-768	-1	-1	-1	-1	4	-1024	-768	-1	-1	-1	-1	4		0	0						Untertest3.avi	0	880	547	72	111				0	Content		-72	-111	22830441	1273713117
22847	08:49:43.966	00:00:22.847	1371	-1024	-768	-1	-1	-1	-1	4	-1024	-768	-1	-1	-1	-1	4		0	0						Untertest3.avi	0	880	547	72	111				0	Content		-72	-111	22847108	1273729784
22863	08:49:43.982	00:00:22.863	1372	-1024	-768	-1	-1	-1	-1	4	-1024	-768	-1	-1	-1	-1	4		0	0						Untertest3.avi	0	880	547	72	111				0	Content		-72	-111	22863349	1273746025
22880	08:49:43.999	00:00:22.880	1373	-1024	-768	-1	-1	-1	-1	4	-1024	-768	-1	-1	-1	-1	4		0	0						Untertest3.avi	0	880	547	72	111				0	Content		-72	-111	22880016	1273762692
22897	08:49:44.016	00:00:22.896	1374	-1024	-768	-1	-1	-1	-1	4	-1024	-768	-1	-1	-1	-1	4		0	0						Untertest3.avi	0	880	547	72	111				0	Content		-72	-111	22896684	1273779360
22912	08:49:44.031	00:00:22.912	1375	-1024	-768	-1	-1	-1	-1	4	-1024	-768	-1	-1	-1	-1	4		0	0						Untertest3.avi	0	880	547	72	111				0	Content		-72	-111	22912436	1273795112
22929	08:49:44.048	00:00:22.929	1376	-1024	-768	-1	-1	-1	-1	4	-1024	-768	-1	-1	-1	-1	4		0	0						Untertest3.avi	0	880	547	72	111				0	Content		-72	-111	22929186	1273811862
22946	08:49:44.065	00:00:22.945	1377	-1024	-768	-1	-1	-1	-1	4	-1024	-768	-1	-1	-1	-1	4		0	0						Untertest3.avi	0	880	547	72	111				0	Content		-72	-111	22945820	1273828496
22963	08:49:44.082	00:00:22.962	1378	-1024	-768	-1	-1	-1	-1	4	-1024	-768	-1	-1	-1	-1	4		0	0						Untertest3.avi	0	880	547	72	111				0	Content		-72	-111	22962613	1273845289
22979	08:49:44.098	00:00:22.979	1379	-1024	-768	-1	-1	-1	-1	4	-1024	-768	-1	-1	-1	-1	4		0	0						Untertest3.avi	0	880	547	72	111				0	Content		-72	-111	22979219	1273861895
22996	08:49:44.115	00:00:22.995	1380	-1024	-768	-1	-1	-1	-1	4	-1024	-768	-1	-1	-1	-1	4		0	0						Untertest3.avi	0	880	547	72	111				0	Content		-72	-111	22995887	1273878563
23013	08:49:44.132	00:00:23.012	1381	-1024	-768	-1	-1	-1	-1	4	-1024	-768	-1	-1	-1	-1	4		0	0						Untertest3.avi	0	880	547	72	111				0	Content		-72	-111	23012554	1273895230
23029	08:49:44.148	00:00:23.029	1382	-1024	-768	-1	-1	-1	-1	4	-1024	-768	-1	-1	-1	-1	4		0	0						Untertest3.avi	0	880	547	72	111				0	Content		-72	-111	23029347	1273912023
23046	08:49:44.165	00:00:23.046	1383	-1024	-768	-1	-1	-1	-1	4	-1024	-768	-1	-1	-1	-1	4		0	0						Untertest3.avi	0	880	547	72	111				0	Content		-72	-111	23046014	1273928690
23063	08:49:44.182	00:00:23.062	1384	-1024	-768	-1	-1	-1	-1	4	-1024	-768	-1	-1	-1	-1	4		0	0						Untertest3.avi	0	880	547	72	111				0	Content		-72	-111	23062682	1273945358
23080	08:49:44.199	00:00:23.079	1385	-1024	-768	-1	-1	-1	-1	4	-1024	-768	-1	-1	-1	-1	4		0	0						Untertest3.avi	0	880	547	72	111				0	Content		-72	-111	23079804	1273962480
23096	08:49:44.215	00:00:23.096	1386	-1024	-768	-1	-1	-1	-1	4	-1024	-768	-1	-1	-1	-1	4		0	0						Untertest3.avi	0	880	547	72	111				0	Content		-72	-111	23096472	1273979148
23114	08:49:44.233	00:00:23.113	1387	-1024	-768	-1	-1	-1	-1	4	-1024	-768	-1	-1	-1	-1	4		0	0						Untertest3.avi	0	880	547	72	111				0	Content		-72	-111	23113503	1273996179
23130	08:49:44.249	00:00:23.130	1388	-1024	-768	-1	-1	-1	-1	4	-1024	-768	-1	-1	-1	-1	4		0	0						Untertest3.avi	0	880	547	72	111				0	Content		-72	-111	23130171	1274012847
23147	08:49:44.266	00:00:23.146	1389	-1024	-768	-1	-1	-1	-1	4	-1024	-768	-1	-1	-1	-1	4		0	0						Untertest3.avi	0	880	547	72	111				0	Content		-72	-111	23146838	1274029514
23163	08:49:44.282	00:00:23.162	1390	-1024	-768	-1	-1	-1	-1	4	-1024	-768	-1	-1	-1	-1	4		0	0						Untertest3.avi	0	880	547	72	111				0	Content		-72	-111	23162882	1274045558
23180	08:49:44.299	00:00:23.179	1391	-1024	-768	-1	-1	-1	-1	4	-1024	-768	-1	-1	-1	-1	4		0	0						Untertest3.avi	0	880	547	72	111				0	Content		-72	-111	23179549	1274062225
23196	08:49:44.315	00:00:23.196	1392	-1024	-768	-1	-1	-1	-1	4	-1024	-768	-1	-1	-1	-1	4		0	0						Untertest3.avi	0	880	547	72	111				0	Content		-72	-111	23196050	1274078726
23213	08:49:44.332	00:00:23.212	1393	-1024	-768	-1	-1	-1	-1	4	-1024	-768	-1	-1	-1	-1	4		0	0						Untertest3.avi	0	880	547	72	111				0	Content		-72	-111	23212717	1274095393
23229	08:49:44.348	00:00:23.229	1394	-1024	-768	-1	-1	-1	-1	4	-1024	-768	-1	-1	-1	-1	4		0	0						Untertest3.avi	0	880	547	72	111				0	Content		-72	-111	23229385	1274112061
23246	08:49:44.365	00:00:23.245	1395	-1024	-768	-1	-1	-1	-1	4	-1024	-768	-1	-1	-1	-1	4		0	0						Untertest3.avi	0	880	547	72	111				0	Content		-72	-111	23245672	1274128348
23262	08:49:44.381	00:00:23.262	1396	-1024	-768	-1	-1	-1	-1	4	-1024	-768	-1	-1	-1	-1	4		0	0						Untertest3.avi	0	880	547	72	111				0	Content		-72	-111	23262297	1274144973
23279	08:49:44.398	00:00:23.279	1397	-1024	-768	-1	-1	-1	-1	4	-1024	-768	-1	-1	-1	-1	4		0	0						Untertest3.avi	0	880	547	72	111				0	Content		-72	-111	23279295	1274161971
23296	08:49:44.415	00:00:23.295	1398	-1024	-768	-1	-1	-1	-1	4	-1024	-768	-1	-1	-1	-1	4		0	0						Untertest3.avi	0	880	547	72	111				0	Content		-72	-111	23295544	1274178220
23313	08:49:44.432	00:00:23.312	1399	587,8742	888,4364	0,3208864	0,651044	490,5648	3,550741	3	548,7322	876,4938	0,3210399	0,6510372	490,5648	3,558929	1	17	549	876						Untertest3.avi	0	880	547	72	111	477	765	16	0	Content		477	765	23312544	1274195220
23329	08:49:44.448	00:00:23.328	1400	-1024	-768	-1	-1	-1	-1	4	-1024	-768	-1	-1	-1	-1	4		0	0						Untertest3.avi	0	880	547	72	111				0	Content		-72	-111	23328930	1274211606
23346	08:49:44.465	00:00:23.345	1401	-1024	-768	-1	-1	-1	-1	4	-1024	-768	-1	-1	-1	-1	4		0	0						Untertest3.avi	0	880	547	72	111				0	Content		-72	-111	23345926	1274228602
23363	08:49:44.482	00:00:23.362	1402	-1024	-768	-1	-1	-1	-1	4	-1024	-768	-1	-1	-1	-1	4		0	0						Untertest3.avi	0	880	547	72	111				0	Content		-72	-111	23362546	1274245222
23379	08:49:44.498	00:00:23.379	1403	-1024	-768	-1	-1	-1	-1	4	-1024	-768	-1	-1	-1	-1	4		0	0						Untertest3.avi	0	880	547	72	111				0	Content		-72	-111	23379213	1274261889
23396	08:49:44.515	00:00:23.395	1404	-1024	-768	-1	-1	-1	-1	4	-1024	-768	-1	-1	-1	-1	4		0	0						Untertest3.avi	0	880	547	72	111				0	Content		-72	-111	23395929	1274278605
23413	08:49:44.532	00:00:23.412	1405	-1024	-768	-1	-1	-1	-1	4	-1024	-768	-1	-1	-1	-1	4		0	0						Untertest3.avi	0	880	547	72	111				0	Content		-72	-111	23412546	1274295222
23429	08:49:44.548	00:00:23.429	1406	-1024	-768	-1	-1	-1	-1	4	-1024	-768	-1	-1	-1	-1	4		0	0						Untertest3.avi	0	880	547	72	111				0	Content		-72	-111	23429214	1274311890
23446	08:49:44.565	00:00:23.445	1407	1012,786	964,9224	0,4861484	0,65102	496,6541	3,112326	0	745,1276	873,8278	0,3165682	0,6539682	496,6542	3,334701	0	18	879	919						Untertest3.avi	0	880	547	72	111	807	808	100	0	Content		807	808	23445802	1274328478
23462	08:49:44.581	00:00:23.462	1408	-1024	-768	-1	-1	-1	-1	4	-1024	-768	-1	-1	-1	-1	4	18	0	0						Untertest3.avi	0	880	547	72	111	807	808	100	0	Content		-72	-111	23462284	1274344960
23479	08:49:44.598	00:00:23.479	1409	-1024	-768	-1	-1	-1	-1	4	-1024	-768	-1	-1	-1	-1	4	18	0	0						Untertest3.avi	0	880	547	72	111	807	808	100	0	Content		-72	-111	23479034	1274361710
23496	08:49:44.615	00:00:23.495	1410	-1024	-768	-1	-1	-1	-1	4	-1024	-768	-1	-1	-1	-1	4	18	0	0						Untertest3.avi	0	880	547	72	111	807	808	100	0	Content		-72	-111	23495659	1274378335
23512	08:49:44.631	00:00:23.512	1411	-1024	-768	-1	-1	-1	-1	4	-1024	-768	-1	-1	-1	-1	4	18	0	0						Untertest3.avi	0	880	547	72	111	807	808	100	0	Content		-72	-111	23512326	1274395002
23529	08:49:44.648	00:00:23.528	1412	991,9761	957,6989	0,4848578	0,6525901	493,2146	3,107794	0	728,9503	904,8762	0,3155155	0,6559082	493,2147	3,226022	0	18	860	931						Untertest3.avi	0	880	547	72	111	807	808	100	0	Content		788	820	23528905	1274411581
23546	08:49:44.665	00:00:23.545	1413	-1024	-768	-1	-1	-1	-1	4	-1024	-768	-1	-1	-1	-1	4		0	0						Untertest3.avi	0	880	547	72	111				0	Content		-72	-111	23545653	1274428329
23562	08:49:44.681	00:00:23.562	1414	-1024	-768	-1	-1	-1	-1	4	-1024	-768	-1	-1	-1	-1	4		0	0						Untertest3.avi	0	880	547	72	111				0	Content		-72	-111	23562279	1274444955
23579	08:49:44.698	00:00:23.578	1415	-1024	-768	-1	-1	-1	-1	4	-1024	-768	-1	-1	-1	-1	4		0	0						Untertest3.avi	0	880	547	72	111				0	Content		-72	-111	23578782	1274461458
23596	08:49:44.715	00:00:23.595	1416	-1024	-768	-1	-1	-1	-1	4	-1024	-768	-1	-1	-1	-1	4		0	0						Untertest3.avi	0	880	547	72	111				0	Content		-72	-111	23595900	1274478576
23613	08:49:44.732	00:00:23.612	1417	-1024	-768	-1	-1	-1	-1	4	-1024	-768	-1	-1	-1	-1	4		0	0						Untertest3.avi	0	880	547	72	111				0	Content		-72	-111	23612651	1274495327
23629	08:49:44.748	00:00:23.629	1418	-1024	-768	-1	-1	-1	-1	4	-1024	-768	-1	-1	-1	-1	4		0	0						Untertest3.avi	0	880	547	72	111				0	Content		-72	-111	23629275	1274511951
23645	08:49:44.764	00:00:23.645	1419	-1024	-768	-1	-1	-1	-1	4	-1024	-768	-1	-1	-1	-1	4		0	0						Untertest3.avi	0	880	547	72	111				0	Content		-72	-111	23645398	1274528074
23662	08:49:44.781	00:00:23.662	1420	-1024	-768	-1	-1	-1	-1	4	-1024	-768	-1	-1	-1	-1	4		0	0						Untertest3.avi	0	880	547	72	111				0	Content		-72	-111	23662148	1274544824
23679	08:49:44.798	00:00:23.678	1421	-1024	-768	-1	-1	-1	-1	4	-1024	-768	-1	-1	-1	-1	4		0	0						Untertest3.avi	0	880	547	72	111				0	Content		-72	-111	23678835	1274561511
23696	08:49:44.815	00:00:23.695	1422	-1024	-768	-1	-1	-1	-1	4	-1024	-768	-1	-1	-1	-1	4		0	0						Untertest3.avi	0	880	547	72	111				0	Content		-72	-111	23695502	1274578178
23712	08:49:44.831	00:00:23.712	1423	-1024	-768	-1	-1	-1	-1	4	-1024	-768	-1	-1	-1	-1	4		0	0						Untertest3.avi	0	880	547	72	111				0	Content		-72	-111	23712137	1274594813
23729	08:49:44.848	00:00:23.728	1424	-1024	-768	-1	-1	-1	-1	4	-1024	-768	-1	-1	-1	-1	4		0	0						Untertest3.avi	0	880	547	72	111				0	Content		-72	-111	23728804	1274611480
23746	08:49:44.865	00:00:23.745	1425	-1024	-768	-1	-1	-1	-1	4	-1024	-768	-1	-1	-1	-1	4		0	0						Untertest3.avi	0	880	547	72	111				0	Content		-72	-111	23745515	1274628191
23762	08:49:44.881	00:00:23.762	1426	-1024	-768	-1	-1	-1	-1	4	-1024	-768	-1	-1	-1	-1	4		0	0						Untertest3.avi	0	880	547	72	111				0	Content		-72	-111	23762140	1274644816
23779	08:49:44.898	00:00:23.778	1427	-1024	-768	-1	-1	-1	-1	4	-1024	-768	-1	-1	-1	-1	4		0	0						Untertest3.avi	0	880	547	72	111				0	Content		-72	-111	23778808	1274661484
23795	08:49:44.914	00:00:23.795	1428	-1024	-768	-1	-1	-1	-1	4	-1024	-768	-1	-1	-1	-1	4		0	0						Untertest3.avi	0	880	547	72	111				0	Content		-72	-111	23795473	1274678149
23812	08:49:44.931	00:00:23.812	1429	-1024	-768	-1	-1	-1	-1	4	-1024	-768	-1	-1	-1	-1	4		0	0						Untertest3.avi	0	880	547	72	111				0	Content		-72	-111	23812141	1274694817
23829	08:49:44.948	00:00:23.828	1430	-1024	-768	-1	-1	-1	-1	4	-1024	-768	-1	-1	-1	-1	4		0	0						Untertest3.avi	0	880	547	72	111				0	Content		-72	-111	23828762	1274711438
23845	08:49:44.964	00:00:23.845	1431	-1024	-768	-1	-1	-1	-1	4	-1024	-768	-1	-1	-1	-1	4		0	0						Untertest3.avi	0	880	547	72	111				0	Content		-72	-111	23845262	1274727938
23862	08:49:44.981	00:00:23.862	1432	-1024	-768	-1	-1	-1	-1	4	-1024	-768	-1	-1	-1	-1	4		0	0						Untertest3.avi	0	880	547	72	111				0	Content		-72	-111	23862260	1274744936
23879	08:49:44.998	00:00:23.878	1433	-1024	-768	-1	-1	-1	-1	4	-1024	-768	-1	-1	-1	-1	4		0	0						Untertest3.avi	0	880	547	72	111				0	Content		-72	-111	23878770	1274761446
23895	08:49:45.014	00:00:23.895	1434	-1024	-768	-1	-1	-1	-1	4	-1024	-768	-1	-1	-1	-1	4		0	0						Untertest3.avi	0	880	547	72	111				0	Content		-72	-111	23895450	1274778126
23912	08:49:45.031	00:00:23.912	1435	-1024	-768	-1	-1	-1	-1	4	-1024	-768	-1	-1	-1	-1	4		0	0						Untertest3.avi	0	880	547	72	111				0	Content		-72	-111	23912118	1274794794
23929	08:49:45.048	00:00:23.928	1436	-1024	-768	-1	-1	-1	-1	4	-1024	-768	-1	-1	-1	-1	4		0	0						Untertest3.avi	0	880	547	72	111				0	Content		-72	-111	23928749	1274811425
23945	08:49:45.064	00:00:23.945	1437	-1024	-768	-1	-1	-1	-1	4	-1024	-768	-1	-1	-1	-1	4		0	0						Untertest3.avi	0	880	547	72	111				0	Content		-72	-111	23945417	1274828093
23962	08:49:45.081	00:00:23.962	1438	550,5792	1042,796	0,3134598	0,6609889	494,3839	3,338816	1	506,2785	1034,887	0,3135417	0,6609824	494,3839	3,348249	3	19	551	1043						Untertest3.avi	0	880	547	72	111	479	932	17	0	Content		479	932	23962003	1274844679
23979	08:49:45.098	00:00:23.978	1439	-1024	-768	-1	-1	-1	-1	4	-1024	-768	-1	-1	-1	-1	4		0	0						Untertest3.avi	0	880	547	72	111				0	Content		-72	-111	23978751	1274861427
23995	08:49:45.114	00:00:23.995	1440	-1024	-768	-1	-1	-1	-1	4	-1024	-768	-1	-1	-1	-1	4		0	0						Untertest3.avi	0	880	547	72	111				0	Content		-72	-111	23995374	1274878050
24012	08:49:45.131	00:00:24.011	1441	-1024	-768	-1	-1	-1	-1	4	-1024	-768	-1	-1	-1	-1	4		0	0						Untertest3.avi	0	880	547	72	111				0	Content		-72	-111	24011745	1274894421
24029	08:49:45.148	00:00:24.028	1442	-1024	-768	-1	-1	-1	-1	4	-1024	-768	-1	-1	-1	-1	4		0	0						Untertest3.avi	0	880	547	72	111				0	Content		-72	-111	24028876	1274911552
24045	08:49:45.164	00:00:24.045	1443	-1024	-768	-1	-1	-1	-1	4	-1024	-768	-1	-1	-1	-1	4		0	0						Untertest3.avi	0	880	547	72	111				0	Content		-72	-111	24045369	1274928045
24062	08:49:45.181	00:00:24.061	1444	-1024	-768	-1	-1	-1	-1	4	-1024	-768	-1	-1	-1	-1	4		0	0						Untertest3.avi	0	880	547	72	111				0	Content		-72	-111	24061993	1274944669
24079	08:49:45.198	00:00:24.078	1445	-1024	-768	-1	-1	-1	-1	4	-1024	-768	-1	-1	-1	-1	4		0	0						Untertest3.avi	0	880	547	72	111				0	Content		-72	-111	24078613	1274961289
24095	08:49:45.214	00:00:24.095	1446	-1024	-768	-1	-1	-1	-1	4	-1024	-768	-1	-1	-1	-1	4		0	0						Untertest3.avi	0	880	547	72	111				0	Content		-72	-111	24095237	1274977913
24112	08:49:45.231	00:00:24.111	1447	-1024	-768	-1	-1	-1	-1	4	-1024	-768	-1	-1	-1	-1	4		0	0						Untertest3.avi	0	880	547	72	111				0	Content		-72	-111	24111985	1274994661
24129	08:49:45.248	00:00:24.128	1448	-1024	-768	-1	-1	-1	-1	4	-1024	-768	-1	-1	-1	-1	4		0	0						Untertest3.avi	0	880	547	72	111				0	Content		-72	-111	24128608	1275011284
24145	08:49:45.264	00:00:24.145	1449	-1024	-768	-1	-1	-1	-1	4	-1024	-768	-1	-1	-1	-1	4		0	0						Untertest3.avi	0	880	547	72	111				0	Content		-72	-111	24145358	1275028034
24162	08:49:45.281	00:00:24.162	1450	-1024	-768	-1	-1	-1	-1	4	-1024	-768	-1	-1	-1	-1	4		0	0						Untertest3.avi	0	880	547	72	111				0	Content		-72	-111	24162013	1275044689
24179	08:49:45.298	00:00:24.178	1451	-1024	-768	-1	-1	-1	-1	4	-1024	-768	-1	-1	-1	-1	4		0	0						Untertest3.avi	0	880	547	72	111				0	Content		-72	-111	24178681	1275061357
24195	08:49:45.314	00:00:24.195	1452	-1024	-768	-1	-1	-1	-1	4	-1024	-768	-1	-1	-1	-1	4		0	0						Untertest3.avi	0	880	547	72	111				0	Content		-72	-111	24195303	1275077979
24212	08:49:45.331	00:00:24.211	1453	-1024	-768	-1	-1	-1	-1	4	-1024	-768	-1	-1	-1	-1	4		0	0						Untertest3.avi	0	880	547	72	111				0	Content		-72	-111	24211801	1275094477
24229	08:49:45.348	00:00:24.228	1454	-1024	-768	-1	-1	-1	-1	4	-1024	-768	-1	-1	-1	-1	4		0	0						Untertest3.avi	0	880	547	72	111				0	Content		-72	-111	24228919	1275111595
24246	08:49:45.365	00:00:24.245	1455	-1024	-768	-1	-1	-1	-1	4	-1024	-768	-1	-1	-1	-1	4		0	0						Untertest3.avi	0	880	547	72	111				0	Content		-72	-111	24245537	1275128213
24262	08:49:45.381	00:00:24.262	1456	-1024	-768	-1	-1	-1	-1	4	-1024	-768	-1	-1	-1	-1	4		0	0						Untertest3.avi	0	880	547	72	111				0	Content		-72	-111	24262242	1275144918
24279	08:49:45.398	00:00:24.278	1457	-1024	-768	-1	-1	-1	-1	4	-1024	-768	-1	-1	-1	-1	4		0	0						Untertest3.avi	0	880	547	72	111				0	Content		-72	-111	24278559	1275161235
24295	08:49:45.414	00:00:24.295	1458	-1024	-768	-1	-1	-1	-1	4	-1024	-768	-1	-1	-1	-1	4		0	0						Untertest3.avi	0	880	547	72	111				0	Content		-72	-111	24295044	1275177720
24312	08:49:45.431	00:00:24.311	1459	-1024	-768	-1	-1	-1	-1	4	-1024	-768	-1	-1	-1	-1	4		0	0						Untertest3.avi	0	880	547	72	111				0	Content		-72	-111	24311986	1275194662
24329	08:49:45.448	00:00:24.328	1460	-1024	-768	-1	-1	-1	-1	4	-1024	-768	-1	-1	-1	-1	4		0	0						Untertest3.avi	0	880	547	72	111				0	Content		-72	-111	24328548	1275211224
24345	08:49:45.464	00:00:24.345	1461	-1024	-768	-1	-1	-1	-1	4	-1024	-768	-1	-1	-1	-1	4		0	0						Untertest3.avi	0	880	547	72	111				0	Content		-72	-111	24345163	1275227839
24362	08:49:45.481	00:00:24.361	1462	-1024	-768	-1	-1	-1	-1	4	-1024	-768	-1	-1	-1	-1	4		0	0						Untertest3.avi	0	880	547	72	111				0	Content		-72	-111	24361915	1275244591
24379	08:49:45.498	00:00:24.378	1463	-1024	-768	-1	-1	-1	-1	4	-1024	-768	-1	-1	-1	-1	4		0	0						Untertest3.avi	0	880	547	72	111				0	Content		-72	-111	24378549	1275261225
24395	08:49:45.514	00:00:24.394	1464	-1024	-768	-1	-1	-1	-1	4	-1024	-768	-1	-1	-1	-1	4		0	0						Untertest3.avi	0	880	547	72	111				0	Content		-72	-111	24394911	1275277587
24412	08:49:45.531	00:00:24.411	1465	-1024	-768	-1	-1	-1	-1	4	-1024	-768	-1	-1	-1	-1	4		0	0						Untertest3.avi	0	880	547	72	111				0	Content		-72	-111	24411979	1275294655
24428	08:49:45.547	00:00:24.428	1466	-1024	-768	-1	-1	-1	-1	4	-1024	-768	-1	-1	-1	-1	4		0	0						Untertest3.avi	0	880	547	72	111				0	Content		-72	-111	24428415	1275311091
24445	08:49:45.564	00:00:24.445	1467	-1024	-768	-1	-1	-1	-1	4	-1024	-768	-1	-1	-1	-1	4		0	0						Untertest3.avi	0	880	547	72	111				0	Content		-72	-111	24445160	1275327836
24462	08:49:45.581	00:00:24.461	1468	-1024	-768	-1	-1	-1	-1	4	-1024	-768	-1	-1	-1	-1	4		0	0						Untertest3.avi	0	880	547	72	111				0	Content		-72	-111	24461781	1275344457
24479	08:49:45.598	00:00:24.478	1469	-1024	-768	-1	-1	-1	-1	4	-1024	-768	-1	-1	-1	-1	4		0	0						Untertest3.avi	0	880	547	72	111				0	Content		-72	-111	24478544	1275361220
24495	08:49:45.614	00:00:24.494	1470	-1024	-768	-1	-1	-1	-1	4	-1024	-768	-1	-1	-1	-1	4		0	0						Untertest3.avi	0	880	547	72	111				0	Content		-72	-111	24494901	1275377577
24512	08:49:45.631	00:00:24.511	1471	-1024	-768	-1	-1	-1	-1	4	-1024	-768	-1	-1	-1	-1	4		0	0						Untertest3.avi	0	880	547	72	111				0	Content		-72	-111	24511893	1275394569
24529	08:49:45.648	00:00:24.528	1472	-1024	-768	-1	-1	-1	-1	4	-1024	-768	-1	-1	-1	-1	4		0	0						Untertest3.avi	0	880	547	72	111				0	Content		-72	-111	24528595	1275411271
24545	08:49:45.664	00:00:24.545	1473	-1024	-768	-1	-1	-1	-1	4	-1024	-768	-1	-1	-1	-1	4		0	0						Untertest3.avi	0	880	547	72	111				0	Content		-72	-111	24545216	1275427892
24562	08:49:45.681	00:00:24.561	1474	-1024	-768	-1	-1	-1	-1	4	-1024	-768	-1	-1	-1	-1	4		0	0						Untertest3.avi	0	880	547	72	111				0	Content		-72	-111	24561643	1275444319
24578	08:49:45.697	00:00:24.578	1475	-1024	-768	-1	-1	-1	-1	4	-1024	-768	-1	-1	-1	-1	4		0	0						Untertest3.avi	0	880	547	72	111				0	Content		-72	-111	24578391	1275461067
24595	08:49:45.714	00:00:24.595	1476	-1024	-768	-1	-1	-1	-1	4	-1024	-768	-1	-1	-1	-1	4		0	0						Untertest3.avi	0	880	547	72	111				0	Content		-72	-111	24595016	1275477692
24612	08:49:45.731	00:00:24.611	1477	-1024	-768	-1	-1	-1	-1	4	-1024	-768	-1	-1	-1	-1	4		0	0						Untertest3.avi	0	880	547	72	111				0	Content		-72	-111	24611704	1275494380
24628	08:49:45.747	00:00:24.628	1478	-1024	-768	-1	-1	-1	-1	4	-1024	-768	-1	-1	-1	-1	4		0	0						Untertest3.avi	0	880	547	72	111				0	Content		-72	-111	24628371	1275511047
24645	08:49:45.764	00:00:24.645	1479	-1024	-768	-1	-1	-1	-1	4	-1024	-768	-1	-1	-1	-1	4		0	0						Untertest3.avi	0	880	547	72	111				0	Content		-72	-111	24645015	1275527691
24662	08:49:45.781	00:00:24.661	1480	-1024	-768	-1	-1	-1	-1	4	-1024	-768	-1	-1	-1	-1	4		0	0						Untertest3.avi	0	880	547	72	111				0	Content		-72	-111	24661764	1275544440
24678	08:49:45.797	00:00:24.678	1481	-1024	-768	-1	-1	-1	-1	4	-1024	-768	-1	-1	-1	-1	4		0	0						Untertest3.avi	0	880	547	72	111				0	Content		-72	-111	24678389	1275561065
24695	08:49:45.814	00:00:24.695	1482	-1024	-768	-1	-1	-1	-1	4	-1024	-768	-1	-1	-1	-1	4		0	0						Untertest3.avi	0	880	547	72	111				0	Content		-72	-111	24695137	1275577813
24712	08:49:45.831	00:00:24.711	1483	-1024	-768	-1	-1	-1	-1	4	-1024	-768	-1	-1	-1	-1	4		0	0						Untertest3.avi	0	880	547	72	111				0	Content		-72	-111	24711524	1275594200
24728	08:49:45.847	00:00:24.728	1484	-1024	-768	-1	-1	-1	-1	4	-1024	-768	-1	-1	-1	-1	4		0	0						Untertest3.avi	0	880	547	72	111				0	Content		-72	-111	24728383	1275611059
24745	08:49:45.864	00:00:24.745	1485	-1024	-768	-1	-1	-1	-1	4	-1024	-768	-1	-1	-1	-1	4		0	0						Untertest3.avi	0	880	547	72	111				0	Content		-72	-111	24745006	1275627682
24762	08:49:45.881	00:00:24.761	1486	-1024	-768	-1	-1	-1	-1	4	-1024	-768	-1	-1	-1	-1	4		0	0						Untertest3.avi	0	880	547	72	111				0	Content		-72	-111	24761629	1275644305
24778	08:49:45.897	00:00:24.778	1487	-1024	-768	-1	-1	-1	-1	4	-1024	-768	-1	-1	-1	-1	4		0	0						Untertest3.avi	0	880	547	72	111				0	Content		-72	-111	24778253	1275660929
24795	08:49:45.914	00:00:24.794	1488	-1024	-768	-1	-1	-1	-1	4	-1024	-768	-1	-1	-1	-1	4		0	0						Untertest3.avi	0	880	547	72	111				0	Content		-72	-111	24794878	1275677554
24812	08:49:45.931	00:00:24.811	1489	-1024	-768	-1	-1	-1	-1	4	-1024	-768	-1	-1	-1	-1	4		0	0						Untertest3.avi	0	880	547	72	111				0	Content		-72	-111	24811546	1275694222
24828	08:49:45.947	00:00:24.828	1490	915,2749	963,6073	0,3092769	0,6638376	479,6066	3,031986	3	883,8412	957,0894	0,30885	0,6638215	484,8572	3,073709	1	20	884	957						Untertest3.avi	0	880	547	72	111	814	845	250	0	Content		812	846	24828248	1275710924
24845	08:49:45.964	00:00:24.845	1491	913,5679	956,6799	0,308806	0,6642578	484,9457	3,057788	3	868,8826	947,4138	0,3088094	0,664235	484,9457	3,067243	1	20	869	947						Untertest3.avi	0	880	547	72	111	814	845	250	0	Content		797	836	24845065	1275727741
24861	08:49:45.980	00:00:24.861	1492	936,265	1004,544	0,3084766	0,6645611	485,9419	2,979163	3	898,8889	996,2477	0,3085207	0,6645379	485,9419	2,990335	1	20	899	996						Untertest3.avi	0	880	547	72	111	814	845	250	0	Content		827	885	24861368	1275744044
24878	08:49:45.997	00:00:24.877	1493	927,4122	966,7495	0,3091742	0,6646498	482,3474	3,033367	3	889,3605	959,4564	0,3089491	0,6646255	485,0754	3,0596	1	20	889	959						Untertest3.avi	0	880	547	72	111	814	845	250	0	Content		817	848	24877993	1275760669
24895	08:49:46.014	00:00:24.894	1494	927,6766	967,0172	0,3087487	0,6646851	488,1982	3,078689	3	877,3812	955,8041	0,3090368	0,664668	484,9501	3,068829	1	20	877	956						Untertest3.avi	0	880	547	72	111	814	845	250	0	Content		805	845	24894617	1275777293
24912	08:49:46.031	00:00:24.911	1495	-1024	-768	-1	-1	-1	-1	4	-1024	-768	-1	-1	-1	-1	4	20	0	0						Untertest3.avi	0	880	547	72	111	814	845	250	0	Content		-72	-111	24911686	1275794362
24928	08:49:46.047	00:00:24.928	1496	-1024	-768	-1	-1	-1	-1	4	-1024	-768	-1	-1	-1	-1	4	20	0	0						Untertest3.avi	0	880	547	72	111	814	845	250	0	Content		-72	-111	24928309	1275810985
24945	08:49:46.064	00:00:24.944	1497	-1024	-768	-1	-1	-1	-1	4	-1024	-768	-1	-1	-1	-1	4	20	0	0						Untertest3.avi	0	880	547	72	111	814	845	250	0	Content		-72	-111	24944934	1275827610
24962	08:49:46.081	00:00:24.961	1498	-1024	-768	-1	-1	-1	-1	4	-1024	-768	-1	-1	-1	-1	4	20	0	0						Untertest3.avi	0	880	547	72	111	814	845	250	0	Content		-72	-111	24961582	1275844258
24978	08:49:46.097	00:00:24.978	1499	-1024	-768	-1	-1	-1	-1	4	-1024	-768	-1	-1	-1	-1	4	20	0	0						Untertest3.avi	0	880	547	72	111	814	845	250	0	Content		-72	-111	24978250	1275860926
24995	08:49:46.114	00:00:24.994	1500	1104,451	915,6381	0,4760331	0,6609181	485,2395	3,046735	0	846,9918	929,5864	0,3083841	0,6637256	485,2396	3,054473	0	20	976	923						Untertest3.avi	0	880	547	72	111	814	845	250	0	Content		904	812	24994853	1275877529
25011	08:49:46.130	00:00:25.011	1501	1113,819	882,1117	0,4756921	0,6603236	485,2395	3,05457	0	859,2698	963,1354	0,3080559	0,66333	485,2396	2,937112	0	20	987	923						Untertest3.avi	0	880	547	72	111	814	845	250	0	Content		915	812	25011493	1275894169
25028	08:49:46.147	00:00:25.028	1502	-1024	-768	-1	-1	-1	-1	4	-1024	-768	-1	-1	-1	-1	4	20	0	0						Untertest3.avi	0	880	547	72	111	814	845	250	0	Content		-72	-111	25028229	1275910905
25045	08:49:46.164	00:00:25.044	1503	-1024	-768	-1	-1	-1	-1	4	891,9932	977,0443	0,3090058	0,6626549	493,9701	2,907697	0	20	892	977						Untertest3.avi	0	880	547	72	111	814	845	250	0	Content		820	866	25044977	1275927653
25061	08:49:46.180	00:00:25.061	1504	489,1295	1012,261	0,4726257	0,6580573	495,0071	2,744186	0	892,2916	993,1512	0,3090536	0,6622013	495,0071	2,888837	0	20	691	1003						Untertest3.avi	0	880	547	72	111	814	845	250	0	Content		619	892	25061483	1275944159
25078	08:49:46.197	00:00:25.078	1505	-1024	-768	-1	-1	-1	-1	4	848,5106	980,1733	0,3099577	0,6619994	495,7767	2,947861	0	21	849	980						Untertest3.avi	0	880	547	72	111	516	869	183	0	Content		777	869	25078106	1275960782
25095	08:49:46.214	00:00:25.094	1506	-1024	-768	-1	-1	-1	-1	4	630,4802	936,4861	0,3099635	0,662087	484,4684	3,048119	0	21	630	936						Untertest3.avi	0	880	547	72	111	516	869	183	0	Content		558	825	25094728	1275977404
25111	08:49:46.230	00:00:25.111	1507	-1024	-768	-1	-1	-1	-1	4	587,9374	986,9667	0,3111256	0,662204	484,5111	2,969586	0	21	588	987						Untertest3.avi	0	880	547	72	111	516	869	183	0	Content		516	876	25111352	1275994028
25128	08:49:46.247	00:00:25.127	1508	-1024	-768	-1	-1	-1	-1	4	-1024	-768	-1	-1	-1	-1	4	21	0	0						Untertest3.avi	0	880	547	72	111	516	869	183	0	Content		-72	-111	25127977	1276010653
25144	08:49:46.263	00:00:25.144	1509	-1024	-768	-1	-1	-1	-1	4	-1024	-768	-1	-1	-1	-1	4	21	0	0						Untertest3.avi	0	880	547	72	111	516	869	183	0	Content		-72	-111	25144478	1276027154
25161	08:49:46.280	00:00:25.161	1510	-1024	-768	-1	-1	-1	-1	4	-1024	-768	-1	-1	-1	-1	4	21	0	0						Untertest3.avi	0	880	547	72	111	516	869	183	0	Content		-72	-111	25161346	1276044022
25178	08:49:46.297	00:00:25.178	1511	-1024	-768	-1	-1	-1	-1	4	-1024	-768	-1	-1	-1	-1	4	21	0	0						Untertest3.avi	0	880	547	72	111	516	869	183	0	Content		-72	-111	25178014	1276060690
25194	08:49:46.313	00:00:25.194	1512	-1024	-768	-1	-1	-1	-1	4	-1024	-768	-1	-1	-1	-1	4	21	0	0						Untertest3.avi	0	880	547	72	111	516	869	183	0	Content		-72	-111	25194466	1276077142
25211	08:49:46.330	00:00:25.211	1513	-1024	-768	-1	-1	-1	-1	4	546,9017	896,6292	0,3114569	0,6614753	484,4152	3,208514	0	21	547	897						Untertest3.avi	0	880	547	72	111	516	869	183	0	Content		475	786	25211414	1276094090
25228	08:49:46.347	00:00:25.227	1514	-1024	-768	-1	-1	-1	-1	4	575,8757	936,8351	0,3113498	0,6614038	484,4152	3,08721	0	21	576	937						Untertest3.avi	0	880	547	72	111	516	869	183	0	Content		504	826	25227965	1276110641
25245	08:49:46.364	00:00:25.244	1515	-1024	-768	-1	-1	-1	-1	4	591,4259	986,3058	0,3111786	0,6615673	484,4152	2,951572	0	21	591	986						Untertest3.avi	0	880	547	72	111	516	869	183	0	Content		519	875	25244510	1276127186
25261	08:49:46.380	00:00:25.261	1516	-1024	-768	-1	-1	-1	-1	4	-1024	-768	-1	-1	-1	-1	4		0	0						Untertest3.avi	0	880	547	72	111				0	Content		-72	-111	25261007	1276143683
25278	08:49:46.397	00:00:25.278	1517	-1024	-768	-1	-1	-1	-1	4	-1024	-768	-1	-1	-1	-1	4		0	0						Untertest3.avi	0	880	547	72	111				0	Content		-72	-111	25278006	1276160682
25295	08:49:46.414	00:00:25.294	1518	-1024	-768	-1	-1	-1	-1	4	-1024	-768	-1	-1	-1	-1	4		0	0						Untertest3.avi	0	880	547	72	111				0	Content		-72	-111	25294627	1276177303
25311	08:49:46.430	00:00:25.311	1519	-1024	-768	-1	-1	-1	-1	4	-1024	-768	-1	-1	-1	-1	4		0	0						Untertest3.avi	0	880	547	72	111				0	Content		-72	-111	25311375	1276194051
25328	08:49:46.447	00:00:25.327	1520	-1024	-768	-1	-1	-1	-1	4	-1024	-768	-1	-1	-1	-1	4		0	0						Untertest3.avi	0	880	547	72	111				0	Content		-72	-111	25327750	1276210426
25345	08:49:46.464	00:00:25.344	1521	-1024	-768	-1	-1	-1	-1	4	-1024	-768	-1	-1	-1	-1	4		0	0						Untertest3.avi	0	880	547	72	111				0	Content		-72	-111	25344529	1276227205
25361	08:49:46.480	00:00:25.361	1522	-1024	-768	-1	-1	-1	-1	4	-1024	-768	-1	-1	-1	-1	4		0	0						Untertest3.avi	0	880	547	72	111				0	Content		-72	-111	25361145	1276243821
25378	08:49:46.497	00:00:25.377	1523	-1024	-768	-1	-1	-1	-1	4	-1024	-768	-1	-1	-1	-1	4		0	0						Untertest3.avi	0	880	547	72	111				0	Content		-72	-111	25377813	1276260489
25394	08:49:46.513	00:00:25.394	1524	-1024	-768	-1	-1	-1	-1	4	-1024	-768	-1	-1	-1	-1	4		0	0						Untertest3.avi	0	880	547	72	111				0	Content		-72	-111	25394467	1276277143
25411	08:49:46.530	00:00:25.411	1525	-1024	-768	-1	-1	-1	-1	4	-1024	-768	-1	-1	-1	-1	4		0	0						Untertest3.avi	0	880	547	72	111				0	Content		-72	-111	25411135	1276293811
25428	08:49:46.547	00:00:25.427	1526	-1024	-768	-1	-1	-1	-1	4	-1024	-768	-1	-1	-1	-1	4		0	0						Untertest3.avi	0	880	547	72	111				0	Content		-72	-111	25427762	1276310438
25444	08:49:46.563	00:00:25.444	1527	-1024	-768	-1	-1	-1	-1	4	-1024	-768	-1	-1	-1	-1	4		0	0						Untertest3.avi	0	880	547	72	111				0	Content		-72	-111	25444430	1276327106
25461	08:49:46.580	00:00:25.461	1528	-1024	-768	-1	-1	-1	-1	4	-1024	-768	-1	-1	-1	-1	4		0	0						Untertest3.avi	0	880	547	72	111				0	Content		-72	-111	25461132	1276343808
25478	08:49:46.597	00:00:25.477	1529	-1024	-768	-1	-1	-1	-1	4	-1024	-768	-1	-1	-1	-1	4		0	0						Untertest3.avi	0	880	547	72	111				0	Content		-72	-111	25477626	1276360302
25494	08:49:46.613	00:00:25.494	1530	-1024	-768	-1	-1	-1	-1	4	-1024	-768	-1	-1	-1	-1	4		0	0						Untertest3.avi	0	880	547	72	111				0	Content		-72	-111	25494293	1276376969
25511	08:49:46.630	00:00:25.510	1531	-1024	-768	-1	-1	-1	-1	4	-1024	-768	-1	-1	-1	-1	4		0	0						Untertest3.avi	0	880	547	72	111				0	Content		-72	-111	25510742	1276393418
25528	08:49:46.647	00:00:25.527	1532	-1024	-768	-1	-1	-1	-1	4	-1024	-768	-1	-1	-1	-1	4		0	0						Untertest3.avi	0	880	547	72	111				0	Content		-72	-111	25527989	1276410665
25545	08:49:46.664	00:00:25.544	1533	-1024	-768	-1	-1	-1	-1	4	-1024	-768	-1	-1	-1	-1	4		0	0						Untertest3.avi	0	880	547	72	111				0	Content		-72	-111	25544736	1276427412
25561	08:49:46.680	00:00:25.561	1534	-1024	-768	-1	-1	-1	-1	4	-1024	-768	-1	-1	-1	-1	4		0	0						Untertest3.avi	0	880	547	72	111				0	Content		-72	-111	25561048	1276443724
25578	08:49:46.697	00:00:25.577	1535	-1024	-768	-1	-1	-1	-1	4	-1024	-768	-1	-1	-1	-1	4		0	0						Untertest3.avi	0	880	547	72	111				0	Content		-72	-111	25577716	1276460392
25594	08:49:46.713	00:00:25.594	1536	-1024	-768	-1	-1	-1	-1	4	-1024	-768	-1	-1	-1	-1	4		0	0						Untertest3.avi	0	880	547	72	111				0	Content		-72	-111	25594106	1276476782
25611	08:49:46.730	00:00:25.610	1537	-1024	-768	-1	-1	-1	-1	4	-1024	-768	-1	-1	-1	-1	4		0	0						Untertest3.avi	0	880	547	72	111				0	Content		-72	-111	25610789	1276493465
25627	08:49:46.746	00:00:25.627	1538	-1024	-768	-1	-1	-1	-1	4	-1024	-768	-1	-1	-1	-1	4		0	0						Untertest3.avi	0	880	547	72	111				0	Content		-72	-111	25627386	1276510062
25644	08:49:46.763	00:00:25.644	1539	-1024	-768	-1	-1	-1	-1	4	-1024	-768	-1	-1	-1	-1	4		0	0						Untertest3.avi	0	880	547	72	111				0	Content		-72	-111	25644054	1276526730
25661	08:49:46.780	00:00:25.660	1540	-1024	-768	-1	-1	-1	-1	4	-1024	-768	-1	-1	-1	-1	4		0	0						Untertest3.avi	0	880	547	72	111				0	Content		-72	-111	25660904	1276543580
25678	08:49:46.797	00:00:25.677	1541	-1024	-768	-1	-1	-1	-1	4	-1024	-768	-1	-1	-1	-1	4		0	0						Untertest3.avi	0	880	547	72	111				0	Content		-72	-111	25677572	1276560248
25694	08:49:46.813	00:00:25.694	1542	-1024	-768	-1	-1	-1	-1	4	-1024	-768	-1	-1	-1	-1	4		0	0						Untertest3.avi	0	880	547	72	111				0	Content		-72	-111	25694239	1276576915
25711	08:49:46.830	00:00:25.711	1543	-1024	-768	-1	-1	-1	-1	4	-1024	-768	-1	-1	-1	-1	4		0	0						Untertest3.avi	0	880	547	72	111				0	Content		-72	-111	25711364	1276594040
25728	08:49:46.847	00:00:25.728	1544	-1024	-768	-1	-1	-1	-1	4	-1024	-768	-1	-1	-1	-1	4		0	0						Untertest3.avi	0	880	547	72	111				0	Content		-72	-111	25728032	1276610708
25745	08:49:46.864	00:00:25.745	1545	-1024	-768	-1	-1	-1	-1	4	-1024	-768	-1	-1	-1	-1	4		0	0						Untertest3.avi	0	880	547	72	111				0	Content		-72	-111	25745054	1276627730
25762	08:49:46.881	00:00:25.761	1546	-1024	-768	-1	-1	-1	-1	4	-1024	-768	-1	-1	-1	-1	4		0	0						Untertest3.avi	0	880	547	72	111				0	Content		-72	-111	25761722	1276644398
25778	08:49:46.897	00:00:25.778	1547	-1024	-768	-1	-1	-1	-1	4	-1024	-768	-1	-1	-1	-1	4		0	0						Untertest3.avi	0	880	547	72	111				0	Content		-72	-111	25778389	1276661065
25794	08:49:46.913	00:00:25.794	1548	-1024	-768	-1	-1	-1	-1	4	-1024	-768	-1	-1	-1	-1	4		0	0						Untertest3.avi	0	880	547	72	111				0	Content		-72	-111	25794495	1276677171
25811	08:49:46.930	00:00:25.811	1549	-1024	-768	-1	-1	-1	-1	4	-1024	-768	-1	-1	-1	-1	4		0	0						Untertest3.avi	0	880	547	72	111				0	Content		-72	-111	25811162	1276693838
25828	08:49:46.947	00:00:25.827	1550	-1024	-768	-1	-1	-1	-1	4	-1024	-768	-1	-1	-1	-1	4		0	0						Untertest3.avi	0	880	547	72	111				0	Content		-72	-111	25827641	1276710317
25844	08:49:46.963	00:00:25.844	1551	-1024	-768	-1	-1	-1	-1	4	-1024	-768	-1	-1	-1	-1	4		0	0						Untertest3.avi	0	880	547	72	111				0	Content		-72	-111	25844308	1276726984
25861	08:49:46.980	00:00:25.860	1552	-1024	-768	-1	-1	-1	-1	4	-1024	-768	-1	-1	-1	-1	4		0	0						Untertest3.avi	0	880	547	72	111				0	Content		-72	-111	25860976	1276743652
25877	08:49:46.996	00:00:25.877	1553	-1024	-768	-1	-1	-1	-1	4	-1024	-768	-1	-1	-1	-1	4		0	0						Untertest3.avi	0	880	547	72	111				0	Content		-72	-111	25877222	1276759898
25894	08:49:47.013	00:00:25.893	1554	-1024	-768	-1	-1	-1	-1	4	-1024	-768	-1	-1	-1	-1	4		0	0						Untertest3.avi	0	880	547	72	111				0	Content		-72	-111	25893845	1276776521
25911	08:49:47.030	00:00:25.910	1555	-1024	-768	-1	-1	-1	-1	4	-1024	-768	-1	-1	-1	-1	4		0	0						Untertest3.avi	0	880	547	72	111				0	Content		-72	-111	25910511	1276793187
25927	08:49:47.046	00:00:25.927	1556	-1024	-768	-1	-1	-1	-1	4	-1024	-768	-1	-1	-1	-1	4		0	0						Untertest3.avi	0	880	547	72	111				0	Content		-72	-111	25927178	1276809854
25944	08:49:47.063	00:00:25.943	1557	-1024	-768	-1	-1	-1	-1	4	-1024	-768	-1	-1	-1	-1	4		0	0						Untertest3.avi	0	880	547	72	111				0	Content		-72	-111	25943846	1276826522
25961	08:49:47.080	00:00:25.960	1558	-1024	-768	-1	-1	-1	-1	4	-1024	-768	-1	-1	-1	-1	4		0	0						Untertest3.avi	0	880	547	72	111				0	Content		-72	-111	25960509	1276843185
25977	08:49:47.096	00:00:25.977	1559	-1024	-768	-1	-1	-1	-1	4	-1024	-768	-1	-1	-1	-1	4		0	0						Untertest3.avi	0	880	547	72	111				0	Content		-72	-111	25977177	1276859853
25994	08:49:47.113	00:00:25.993	1560	-1024	-768	-1	-1	-1	-1	4	-1024	-768	-1	-1	-1	-1	4		0	0						Untertest3.avi	0	880	547	72	111				0	Content		-72	-111	25993845	1276876521
26011	08:49:47.130	00:00:26.010	1561	-1024	-768	-1	-1	-1	-1	4	-1024	-768	-1	-1	-1	-1	4		0	0						Untertest3.avi	0	880	547	72	111				0	Content		-72	-111	26010777	1276893453
26027	08:49:47.146	00:00:26.027	1562	-1024	-768	-1	-1	-1	-1	4	-1024	-768	-1	-1	-1	-1	4		0	0						Untertest3.avi	0	880	547	72	111				0	Content		-72	-111	26027445	1276910121
26044	08:49:47.163	00:00:26.044	1563	-1024	-768	-1	-1	-1	-1	4	-1024	-768	-1	-1	-1	-1	4		0	0						Untertest3.avi	0	880	547	72	111				0	Content		-72	-111	26044407	1276927083
26061	08:49:47.180	00:00:26.061	1564	-1024	-768	-1	-1	-1	-1	4	-1024	-768	-1	-1	-1	-1	4		0	0						Untertest3.avi	0	880	547	72	111				0	Content		-72	-111	26061075	1276943751
26078	08:49:47.197	00:00:26.077	1565	-1024	-768	-1	-1	-1	-1	4	-1024	-768	-1	-1	-1	-1	4		0	0						Untertest3.avi	0	880	547	72	111				0	Content		-72	-111	26077742	1276960418
26095	08:49:47.214	00:00:26.094	1566	-1024	-768	-1	-1	-1	-1	4	-1024	-768	-1	-1	-1	-1	4		0	0						Untertest3.avi	0	880	547	72	111				0	Content		-72	-111	26094974	1276977650
26112	08:49:47.231	00:00:26.111	1567	-1024	-768	-1	-1	-1	-1	4	-1024	-768	-1	-1	-1	-1	4		0	0						Untertest3.avi	0	880	547	72	111				0	Content		-72	-111	26111641	1276994317
26128	08:49:47.247	00:00:26.127	1568	-1024	-768	-1	-1	-1	-1	4	-1024	-768	-1	-1	-1	-1	4		0	0						Untertest3.avi	0	880	547	72	111				0	Content		-72	-111	26127870	1277010546
26145	08:49:47.264	00:00:26.144	1569	-1024	-768	-1	-1	-1	-1	4	-1024	-768	-1	-1	-1	-1	4		0	0						Untertest3.avi	0	880	547	72	111				0	Content		-72	-111	26144537	1277027213
26161	08:49:47.280	00:00:26.161	1570	-1024	-768	-1	-1	-1	-1	4	-1024	-768	-1	-1	-1	-1	4		0	0						Untertest3.avi	0	880	547	72	111				0	Content		-72	-111	26161205	1277043881
26177	08:49:47.296	00:00:26.176	1571	-1024	-768	-1	-1	-1	-1	4	-1024	-768	-1	-1	-1	-1	4		0	0						Untertest3.avi	0	880	547	72	111				0	Content		-72	-111	26176952	1277059628
26194	08:49:47.313	00:00:26.193	1572	-1024	-768	-1	-1	-1	-1	4	-1024	-768	-1	-1	-1	-1	4		0	0						Untertest3.avi	0	880	547	72	111				0	Content		-72	-111	26193701	1277076377
26210	08:49:47.329	00:00:26.210	1573	-1024	-768	-1	-1	-1	-1	4	-1024	-768	-1	-1	-1	-1	4		0	0						Untertest3.avi	0	880	547	72	111				0	Content		-72	-111	26210326	1277093002
26227	08:49:47.346	00:00:26.227	1574	-1024	-768	-1	-1	-1	-1	4	-1024	-768	-1	-1	-1	-1	4		0	0						Untertest3.avi	0	880	547	72	111				0	Content		-72	-111	26227132	1277109808
26244	08:49:47.363	00:00:26.243	1575	-1024	-768	-1	-1	-1	-1	4	-1024	-768	-1	-1	-1	-1	4		0	0						Untertest3.avi	0	880	547	72	111				0	Content		-72	-111	26243727	1277126403
26260	08:49:47.379	00:00:26.260	1576	-1024	-768	-1	-1	-1	-1	4	-1024	-768	-1	-1	-1	-1	4		0	0						Untertest3.avi	0	880	547	72	111				0	Content		-72	-111	26260395	1277143071
26277	08:49:47.396	00:00:26.277	1577	-1024	-768	-1	-1	-1	-1	4	-1024	-768	-1	-1	-1	-1	4		0	0						Untertest3.avi	0	880	547	72	111				0	Content		-72	-111	26277204	1277159880
26294	08:49:47.413	00:00:26.293	1578	-1024	-768	-1	-1	-1	-1	4	-1024	-768	-1	-1	-1	-1	4		0	0						Untertest3.avi	0	880	547	72	111				0	Content		-72	-111	26293872	1277176548
26311	08:49:47.430	00:00:26.310	1579	-1024	-768	-1	-1	-1	-1	4	-1024	-768	-1	-1	-1	-1	4		0	0						Untertest3.avi	0	880	547	72	111				0	Content		-72	-111	26310539	1277193215
26328	08:49:47.447	00:00:26.327	1580	-1024	-768	-1	-1	-1	-1	4	-1024	-768	-1	-1	-1	-1	4		0	0						Untertest3.avi	0	880	547	72	111				0	Content		-72	-111	26327679	1277210355
26344	08:49:47.463	00:00:26.344	1581	-1024	-768	-1	-1	-1	-1	4	-1024	-768	-1	-1	-1	-1	4		0	0						Untertest3.avi	0	880	547	72	111				0	Content		-72	-111	26344346	1277227022
26361	08:49:47.480	00:00:26.361	1582	-1024	-768	-1	-1	-1	-1	4	-1024	-768	-1	-1	-1	-1	4		0	0						Untertest3.avi	0	880	547	72	111				0	Content		-72	-111	26361380	1277244056
26378	08:49:47.497	00:00:26.378	1583	-1024	-768	-1	-1	-1	-1	4	-1024	-768	-1	-1	-1	-1	4		0	0						Untertest3.avi	0	880	547	72	111				0	Content		-72	-111	26378047	1277260723
26395	08:49:47.514	00:00:26.394	1584	-1024	-768	-1	-1	-1	-1	4	-1024	-768	-1	-1	-1	-1	4		0	0						Untertest3.avi	0	880	547	72	111				0	Content		-72	-111	26394715	1277277391
26411	08:49:47.530	00:00:26.410	1585	-1024	-768	-1	-1	-1	-1	4	-1024	-768	-1	-1	-1	-1	4		0	0						Untertest3.avi	0	880	547	72	111				0	Content		-72	-111	26410772	1277293448
26427	08:49:47.546	00:00:26.427	1586	-1024	-768	-1	-1	-1	-1	4	-1024	-768	-1	-1	-1	-1	4		0	0						Untertest3.avi	0	880	547	72	111				0	Content		-72	-111	26427440	1277310116
26444	08:49:47.563	00:00:26.443	1587	-1024	-768	-1	-1	-1	-1	4	-1024	-768	-1	-1	-1	-1	4		0	0						Untertest3.avi	0	880	547	72	111				0	Content		-72	-111	26443898	1277326574
26461	08:49:47.580	00:00:26.460	1588	-1024	-768	-1	-1	-1	-1	4	-1024	-768	-1	-1	-1	-1	4		0	0						Untertest3.avi	0	880	547	72	111				0	Content		-72	-111	26460566	1277343242
26477	08:49:47.596	00:00:26.477	1589	-1024	-768	-1	-1	-1	-1	4	-1024	-768	-1	-1	-1	-1	4		0	0						Untertest3.avi	0	880	547	72	111				0	Content		-72	-111	26477233	1277359909
26494	08:49:47.613	00:00:26.493	1590	-1024	-768	-1	-1	-1	-1	4	-1024	-768	-1	-1	-1	-1	4		0	0						Untertest3.avi	0	880	547	72	111				0	Content		-72	-111	26493574	1277376250
26510	08:49:47.629	00:00:26.510	1591	-1024	-768	-1	-1	-1	-1	4	-1024	-768	-1	-1	-1	-1	4		0	0						Untertest3.avi	0	880	547	72	111				0	Content		-72	-111	26510193	1277392869
26527	08:49:47.646	00:00:26.526	1592	-1024	-768	-1	-1	-1	-1	4	-1024	-768	-1	-1	-1	-1	4		0	0						Untertest3.avi	0	880	547	72	111				0	Content		-72	-111	26526822	1277409498
26543	08:49:47.662	00:00:26.543	1593	-1024	-768	-1	-1	-1	-1	4	-1024	-768	-1	-1	-1	-1	4		0	0						Untertest3.avi	0	880	547	72	111				0	Content		-72	-111	26543489	1277426165
26560	08:49:47.679	00:00:26.560	1594	-1024	-768	-1	-1	-1	-1	4	-1024	-768	-1	-1	-1	-1	4		0	0						Untertest3.avi	0	880	547	72	111				0	Content		-72	-111	26560139	1277442815
26577	08:49:47.696	00:00:26.576	1595	-1024	-768	-1	-1	-1	-1	4	-1024	-768	-1	-1	-1	-1	4		0	0						Untertest3.avi	0	880	547	72	111				0	Content		-72	-111	26576806	1277459482
26593	08:49:47.712	00:00:26.593	1596	-1024	-768	-1	-1	-1	-1	4	-1024	-768	-1	-1	-1	-1	4		0	0						Untertest3.avi	0	880	547	72	111				0	Content		-72	-111	26593474	1277476150
26610	08:49:47.729	00:00:26.610	1597	-1024	-768	-1	-1	-1	-1	4	-1024	-768	-1	-1	-1	-1	4		0	0						Untertest3.avi	0	880	547	72	111				0	Content		-72	-111	26610390	1277493066
26627	08:49:47.746	00:00:26.627	1598	-1024	-768	-1	-1	-1	-1	4	-1024	-768	-1	-1	-1	-1	4		0	0						Untertest3.avi	0	880	547	72	111				0	Content		-72	-111	26627058	1277509734
26644	08:49:47.763	00:00:26.644	1599	-1024	-768	-1	-1	-1	-1	4	-1024	-768	-1	-1	-1	-1	4		0	0						Untertest3.avi	0	880	547	72	111				0	Content		-72	-111	26644016	1277526692
26661	08:49:47.780	00:00:26.660	1600	-1024	-768	-1	-1	-1	-1	4	-1024	-768	-1	-1	-1	-1	4		0	0						Untertest3.avi	0	880	547	72	111				0	Content		-72	-111	26660684	1277543360
26677	08:49:47.796	00:00:26.677	1601	-1024	-768	-1	-1	-1	-1	4	-1024	-768	-1	-1	-1	-1	4		0	0						Untertest3.avi	0	880	547	72	111				0	Content		-72	-111	26677351	1277560027
26695	08:49:47.814	00:00:26.694	1602	-1024	-768	-1	-1	-1	-1	4	-1024	-768	-1	-1	-1	-1	4		0	0						Untertest3.avi	0	880	547	72	111				0	Content		-72	-111	26694641	1277577317
26711	08:49:47.830	00:00:26.711	1603	-1024	-768	-1	-1	-1	-1	4	-1024	-768	-1	-1	-1	-1	4		0	0						Untertest3.avi	0	880	547	72	111				0	Content		-72	-111	26711308	1277593984
26728	08:49:47.847	00:00:26.727	1604	-1024	-768	-1	-1	-1	-1	4	-1024	-768	-1	-1	-1	-1	4		0	0						Untertest3.avi	0	880	547	72	111				0	Content		-72	-111	26727516	1277610192
26744	08:49:47.863	00:00:26.744	1605	-1024	-768	-1	-1	-1	-1	4	-1024	-768	-1	-1	-1	-1	4		0	0						Untertest3.avi	0	880	547	72	111				0	Content		-72	-111	26744183	1277626859
26761	08:49:47.880	00:00:26.760	1606	-1024	-768	-1	-1	-1	-1	4	-1024	-768	-1	-1	-1	-1	4		0	0						Untertest3.avi	0	880	547	72	111				0	Content		-72	-111	26760851	1277643527
26777	08:49:47.896	00:00:26.776	1607	-1024	-768	-1	-1	-1	-1	4	-1024	-768	-1	-1	-1	-1	4		0	0						Untertest3.avi	0	880	547	72	111				0	Content		-72	-111	26776677	1277659353
26793	08:49:47.912	00:00:26.793	1608	-1024	-768	-1	-1	-1	-1	4	-1024	-768	-1	-1	-1	-1	4		0	0						Untertest3.avi	0	880	547	72	111				0	Content		-72	-111	26793297	1277675973
26810	08:49:47.929	00:00:26.810	1609	-1024	-768	-1	-1	-1	-1	4	-1024	-768	-1	-1	-1	-1	4		0	0						Untertest3.avi	0	880	547	72	111				0	Content		-72	-111	26810422	1277693098
26827	08:49:47.946	00:00:26.827	1610	-1024	-768	-1	-1	-1	-1	4	-1024	-768	-1	-1	-1	-1	4		0	0						Untertest3.avi	0	880	547	72	111				0	Content		-72	-111	26827047	1277709723
26844	08:49:47.963	00:00:26.843	1611	-1024	-768	-1	-1	-1	-1	4	-1024	-768	-1	-1	-1	-1	4		0	0						Untertest3.avi	0	880	547	72	111				0	Content		-72	-111	26843714	1277726390
26860	08:49:47.979	00:00:26.860	1612	-1024	-768	-1	-1	-1	-1	4	-1024	-768	-1	-1	-1	-1	4		0	0						Untertest3.avi	0	880	547	72	111				0	Content		-72	-111	26860253	1277742929
26877	08:49:47.996	00:00:26.876	1613	-1024	-768	-1	-1	-1	-1	4	-1024	-768	-1	-1	-1	-1	4		0	0						Untertest3.avi	0	880	547	72	111				0	Content		-72	-111	26876920	1277759596
26893	08:49:48.012	00:00:26.893	1614	-1024	-768	-1	-1	-1	-1	4	-1024	-768	-1	-1	-1	-1	4		0	0						Untertest3.avi	0	880	547	72	111				0	Content		-72	-111	26893415	1277776091
26910	08:49:48.029	00:00:26.910	1615	-1024	-768	-1	-1	-1	-1	4	-1024	-768	-1	-1	-1	-1	4		0	0						Untertest3.avi	0	880	547	72	111				0	Content		-72	-111	26910226	1277792902
26927	08:49:48.046	00:00:26.926	1616	-1024	-768	-1	-1	-1	-1	4	-1024	-768	-1	-1	-1	-1	4		0	0						Untertest3.avi	0	880	547	72	111				0	Content		-72	-111	26926894	1277809570
26944	08:49:48.063	00:00:26.943	1617	-1024	-768	-1	-1	-1	-1	4	-1024	-768	-1	-1	-1	-1	4		0	0						Untertest3.avi	0	880	547	72	111				0	Content		-72	-111	26943526	1277826202
26960	08:49:48.079	00:00:26.960	1618	-1024	-768	-1	-1	-1	-1	4	-1024	-768	-1	-1	-1	-1	4		0	0						Untertest3.avi	0	880	547	72	111				0	Content		-72	-111	26960194	1277842870
26977	08:49:48.096	00:00:26.976	1619	-1024	-768	-1	-1	-1	-1	4	-1024	-768	-1	-1	-1	-1	4		0	0						Untertest3.avi	0	880	547	72	111				0	Content		-72	-111	26976802	1277859478
26993	08:49:48.112	00:00:26.993	1620	-1024	-768	-1	-1	-1	-1	4	-1024	-768	-1	-1	-1	-1	4		0	0						Untertest3.avi	0	880	547	72	111				0	Content		-72	-111	26993470	1277876146
27010	08:49:48.129	00:00:27.010	1621	-1024	-768	-1	-1	-1	-1	4	-1024	-768	-1	-1	-1	-1	4		0	0						Untertest3.avi	0	880	547	72	111				0	Content		-72	-111	27010033	1277892709
27027	08:49:48.146	00:00:27.026	1622	-1024	-768	-1	-1	-1	-1	4	-1024	-768	-1	-1	-1	-1	4		0	0						Untertest3.avi	0	880	547	72	111				0	Content		-72	-111	27026781	1277909457
27043	08:49:48.162	00:00:27.043	1623	-1024	-768	-1	-1	-1	-1	4	-1024	-768	-1	-1	-1	-1	4		0	0						Untertest3.avi	0	880	547	72	111				0	Content		-72	-111	27043405	1277926081
27060	08:49:48.179	00:00:27.060	1624	-1024	-768	-1	-1	-1	-1	4	-1024	-768	-1	-1	-1	-1	4		0	0						Untertest3.avi	0	880	547	72	111				0	Content		-72	-111	27060073	1277942749
27077	08:49:48.196	00:00:27.076	1625	-1024	-768	-1	-1	-1	-1	4	-1024	-768	-1	-1	-1	-1	4		0	0						Untertest3.avi	0	880	547	72	111				0	Content		-72	-111	27076613	1277959289
27093	08:49:48.212	00:00:27.093	1626	-1024	-768	-1	-1	-1	-1	4	-1024	-768	-1	-1	-1	-1	4		0	0						Untertest3.avi	0	880	547	72	111				0	Content		-72	-111	27093281	1277975957
27110	08:49:48.229	00:00:27.110	1627	-1024	-768	-1	-1	-1	-1	4	-1024	-768	-1	-1	-1	-1	4		0	0						Untertest3.avi	0	880	547	72	111				0	Content		-72	-111	27110153	1277992829
27127	08:49:48.246	00:00:27.126	1628	-1024	-768	-1	-1	-1	-1	4	-1024	-768	-1	-1	-1	-1	4		0	0						Untertest3.avi	0	880	547	72	111				0	Content		-72	-111	27126821	1278009497
27144	08:49:48.263	00:00:27.143	1629	-1024	-768	-1	-1	-1	-1	4	-1024	-768	-1	-1	-1	-1	4		0	0						Untertest3.avi	0	880	547	72	111				0	Content		-72	-111	27143648	1278026324
27160	08:49:48.279	00:00:27.160	1630	-1024	-768	-1	-1	-1	-1	4	-1024	-768	-1	-1	-1	-1	4		0	0						Untertest3.avi	0	880	547	72	111				0	Content		-72	-111	27160024	1278042700
27177	08:49:48.296	00:00:27.176	1631	-1024	-768	-1	-1	-1	-1	4	-1024	-768	-1	-1	-1	-1	4		0	0						Untertest3.avi	0	880	547	72	111				0	Content		-72	-111	27176691	1278059367
27193	08:49:48.312	00:00:27.193	1632	-1024	-768	-1	-1	-1	-1	4	-1024	-768	-1	-1	-1	-1	4		0	0						Untertest3.avi	0	880	547	72	111				0	Content		-72	-111	27193231	1278075907
27210	08:49:48.329	00:00:27.209	1633	-1024	-768	-1	-1	-1	-1	4	-1024	-768	-1	-1	-1	-1	4		0	0						Untertest3.avi	0	880	547	72	111				0	Content		-72	-111	27209898	1278092574
27226	08:49:48.345	00:00:27.226	1634	-1024	-768	-1	-1	-1	-1	4	-1024	-768	-1	-1	-1	-1	4		0	0						Untertest3.avi	0	880	547	72	111				0	Content		-72	-111	27226495	1278109171
27243	08:49:48.362	00:00:27.243	1635	-1024	-768	-1	-1	-1	-1	4	-1024	-768	-1	-1	-1	-1	4		0	0						Untertest3.avi	0	880	547	72	111				0	Content		-72	-111	27243162	1278125838
27260	08:49:48.379	00:00:27.259	1636	-1024	-768	-1	-1	-1	-1	4	-1024	-768	-1	-1	-1	-1	4		0	0						Untertest3.avi	0	880	547	72	111				0	Content		-72	-111	27259830	1278142506
27276	08:49:48.395	00:00:27.276	1637	-1024	-768	-1	-1	-1	-1	4	-1024	-768	-1	-1	-1	-1	4		0	0						Untertest3.avi	0	880	547	72	111				0	Content		-72	-111	27276421	1278159097
27293	08:49:48.412	00:00:27.293	1638	-1024	-768	-1	-1	-1	-1	4	-1024	-768	-1	-1	-1	-1	4		0	0						Untertest3.avi	0	880	547	72	111				0	Content		-72	-111	27293089	1278175765
27310	08:49:48.429	00:00:27.309	1639	-1024	-768	-1	-1	-1	-1	4	-1024	-768	-1	-1	-1	-1	4		0	0						Untertest3.avi	0	880	547	72	111				0	Content		-72	-111	27309689	1278192365
27326	08:49:48.445	00:00:27.326	1640	-1024	-768	-1	-1	-1	-1	4	-1024	-768	-1	-1	-1	-1	4		0	0						Untertest3.avi	0	880	547	72	111				0	Content		-72	-111	27326357	1278209033
27343	08:49:48.462	00:00:27.343	1641	-1024	-768	-1	-1	-1	-1	4	-1024	-768	-1	-1	-1	-1	4		0	0						Untertest3.avi	0	880	547	72	111				0	Content		-72	-111	27343024	1278225700
27360	08:49:48.479	00:00:27.359	1642	-1024	-768	-1	-1	-1	-1	4	-1024	-768	-1	-1	-1	-1	4		0	0						Untertest3.avi	0	880	547	72	111				0	Content		-72	-111	27359892	1278242568
27377	08:49:48.496	00:00:27.376	1643	-1024	-768	-1	-1	-1	-1	4	-1024	-768	-1	-1	-1	-1	4		0	0						Untertest3.avi	0	880	547	72	111				0	Content		-72	-111	27376559	1278259235
27394	08:49:48.513	00:00:27.393	1644	-1024	-768	-1	-1	-1	-1	4	-1024	-768	-1	-1	-1	-1	4		0	0						Untertest3.avi	0	880	547	72	111				0	Content		-72	-111	27393543	1278276219
27410	08:49:48.529	00:00:27.410	1645	-1024	-768	-1	-1	-1	-1	4	-1024	-768	-1	-1	-1	-1	4		0	0						Untertest3.avi	0	880	547	72	111				0	Content		-72	-111	27410210	1278292886
27427	08:49:48.546	00:00:27.426	1646	-1024	-768	-1	-1	-1	-1	4	-1024	-768	-1	-1	-1	-1	4		0	0						Untertest3.avi	0	880	547	72	111				0	Content		-72	-111	27426878	1278309554
27444	08:49:48.563	00:00:27.444	1647	-1024	-768	-1	-1	-1	-1	4	-1024	-768	-1	-1	-1	-1	4		0	0						Untertest3.avi	0	880	547	72	111				0	Content		-72	-111	27444129	1278326805
27461	08:49:48.580	00:00:27.460	1648	-1024	-768	-1	-1	-1	-1	4	-1024	-768	-1	-1	-1	-1	4		0	0						Untertest3.avi	0	880	547	72	111				0	Content		-72	-111	27460797	1278343473
27477	08:49:48.596	00:00:27.477	1649	-1024	-768	-1	-1	-1	-1	4	-1024	-768	-1	-1	-1	-1	4		0	0						Untertest3.avi	0	880	547	72	111				0	Content		-72	-111	27477038	1278359714
27494	08:49:48.613	00:00:27.493	1650	-1024	-768	-1	-1	-1	-1	4	-1024	-768	-1	-1	-1	-1	4		0	0						Untertest3.avi	0	880	547	72	111				0	Content		-72	-111	27493706	1278376382
27510	08:49:48.629	00:00:27.510	1651	-1024	-768	-1	-1	-1	-1	4	-1024	-768	-1	-1	-1	-1	4		0	0						Untertest3.avi	0	880	547	72	111				0	Content		-72	-111	27510373	1278393049
27526	08:49:48.645	00:00:27.526	1652	-1024	-768	-1	-1	-1	-1	4	-1024	-768	-1	-1	-1	-1	4		0	0						Untertest3.avi	0	880	547	72	111				0	Content		-72	-111	27526131	1278408807
27543	08:49:48.662	00:00:27.542	1653	-1024	-768	-1	-1	-1	-1	4	-1024	-768	-1	-1	-1	-1	4		0	0						Untertest3.avi	0	880	547	72	111				0	Content		-72	-111	27542751	1278425427
27560	08:49:48.679	00:00:27.559	1654	-1024	-768	-1	-1	-1	-1	4	-1024	-768	-1	-1	-1	-1	4		0	0						Untertest3.avi	0	880	547	72	111				0	Content		-72	-111	27559500	1278442176
27576	08:49:48.695	00:00:27.576	1655	-1024	-768	-1	-1	-1	-1	4	-1024	-768	-1	-1	-1	-1	4		0	0						Untertest3.avi	0	880	547	72	111				0	Content		-72	-111	27576180	1278458856
27593	08:49:48.712	00:00:27.592	1656	-1024	-768	-1	-1	-1	-1	4	-1024	-768	-1	-1	-1	-1	4		0	0						Untertest3.avi	0	880	547	72	111				0	Content		-72	-111	27592782	1278475458
27609	08:49:48.728	00:00:27.609	1657	-1024	-768	-1	-1	-1	-1	4	-1024	-768	-1	-1	-1	-1	4		0	0						Untertest3.avi	0	880	547	72	111				0	Content		-72	-111	27609449	1278492125
27626	08:49:48.745	00:00:27.626	1658	-1024	-768	-1	-1	-1	-1	4	-1024	-768	-1	-1	-1	-1	4		0	0						Untertest3.avi	0	880	547	72	111				0	Content		-72	-111	27626299	1278508975
27643	08:49:48.762	00:00:27.642	1659	-1024	-768	-1	-1	-1	-1	4	-1024	-768	-1	-1	-1	-1	4		0	0						Untertest3.avi	0	880	547	72	111				0	Content		-72	-111	27642966	1278525642
27660	08:49:48.779	00:00:27.659	1660	-1024	-768	-1	-1	-1	-1	4	-1024	-768	-1	-1	-1	-1	4		0	0						Untertest3.avi	0	880	547	72	111				0	Content		-72	-111	27659634	1278542310
27677	08:49:48.796	00:00:27.676	1661	-1024	-768	-1	-1	-1	-1	4	-1024	-768	-1	-1	-1	-1	4		0	0						Untertest3.avi	0	880	547	72	111				0	Content		-72	-111	27676813	1278559489
27693	08:49:48.812	00:00:27.693	1662	-1024	-768	-1	-1	-1	-1	4	-1024	-768	-1	-1	-1	-1	4		0	0						Untertest3.avi	0	880	547	72	111				0	Content		-72	-111	27693481	1278576157
27711	08:49:48.830	00:00:27.710	1663	-1024	-768	-1	-1	-1	-1	4	-1024	-768	-1	-1	-1	-1	4		0	0						Untertest3.avi	0	880	547	72	111				0	Content		-72	-111	27710526	1278593202
27727	08:49:48.846	00:00:27.727	1664	-1024	-768	-1	-1	-1	-1	4	-1024	-768	-1	-1	-1	-1	4		0	0						Untertest3.avi	0	880	547	72	111				0	Content		-72	-111	27727194	1278609870
27744	08:49:48.863	00:00:27.743	1665	-1024	-768	-1	-1	-1	-1	4	-1024	-768	-1	-1	-1	-1	4		0	0						Untertest3.avi	0	880	547	72	111				0	Content		-72	-111	27743862	1278626538
27760	08:49:48.879	00:00:27.759	1666	-1024	-768	-1	-1	-1	-1	4	-1024	-768	-1	-1	-1	-1	4		0	0						Untertest3.avi	0	880	547	72	111				0	Content		-72	-111	27759926	1278642602
27777	08:49:48.896	00:00:27.776	1667	-1024	-768	-1	-1	-1	-1	4	-1024	-768	-1	-1	-1	-1	4		0	0						Untertest3.avi	0	880	547	72	111				0	Content		-72	-111	27776593	1278659269
27793	08:49:48.912	00:00:27.793	1668	-1024	-768	-1	-1	-1	-1	4	-1024	-768	-1	-1	-1	-1	4		0	0						Untertest3.avi	0	880	547	72	111				0	Content		-72	-111	27793057	1278675733
27810	08:49:48.929	00:00:27.809	1669	-1024	-768	-1	-1	-1	-1	4	-1024	-768	-1	-1	-1	-1	4		0	0						Untertest3.avi	0	880	547	72	111				0	Content		-72	-111	27809724	1278692400
27826	08:49:48.945	00:00:27.826	1670	-1024	-768	-1	-1	-1	-1	4	-1024	-768	-1	-1	-1	-1	4		0	0						Untertest3.avi	0	880	547	72	111				0	Content		-72	-111	27826392	1278709068
27843	08:49:48.962	00:00:27.842	1671	-1024	-768	-1	-1	-1	-1	4	-1024	-768	-1	-1	-1	-1	4		0	0						Untertest3.avi	0	880	547	72	111				0	Content		-72	-111	27842607	1278725283
27859	08:49:48.978	00:00:27.859	1672	-1024	-768	-1	-1	-1	-1	4	-1024	-768	-1	-1	-1	-1	4		0	0						Untertest3.avi	0	880	547	72	111				0	Content		-72	-111	27859244	1278741920
27876	08:49:48.995	00:00:27.875	1673	-1024	-768	-1	-1	-1	-1	4	-1024	-768	-1	-1	-1	-1	4		0	0						Untertest3.avi	0	880	547	72	111				0	Content		-72	-111	27875910	1278758586
27893	08:49:49.012	00:00:27.892	1674	-1024	-768	-1	-1	-1	-1	4	-1024	-768	-1	-1	-1	-1	4		0	0						Untertest3.avi	0	880	547	72	111				0	Content		-72	-111	27892578	1278775254
27909	08:49:49.028	00:00:27.909	1675	-1024	-768	-1	-1	-1	-1	4	-1024	-768	-1	-1	-1	-1	4		0	0						Untertest3.avi	0	880	547	72	111				0	Content		-72	-111	27909245	1278791921
27926	08:49:49.045	00:00:27.925	1676	-1024	-768	-1	-1	-1	-1	4	-1024	-768	-1	-1	-1	-1	4		0	0						Untertest3.avi	0	880	547	72	111				0	Content		-72	-111	27925911	1278808587
27943	08:49:49.062	00:00:27.942	1677	-1024	-768	-1	-1	-1	-1	4	-1024	-768	-1	-1	-1	-1	4		0	0						Untertest3.avi	0	880	547	72	111				0	Content		-72	-111	27942578	1278825254
27959	08:49:49.078	00:00:27.959	1678	-1024	-768	-1	-1	-1	-1	4	-1024	-768	-1	-1	-1	-1	4		0	0						Untertest3.avi	0	880	547	72	111				0	Content		-72	-111	27959246	1278841922
27976	08:49:49.095	00:00:27.976	1679	-1024	-768	-1	-1	-1	-1	4	-1024	-768	-1	-1	-1	-1	4		0	0						Untertest3.avi	0	880	547	72	111				0	Content		-72	-111	27976172	1278858848
27993	08:49:49.112	00:00:27.992	1680	-1024	-768	-1	-1	-1	-1	4	-1024	-768	-1	-1	-1	-1	4		0	0						Untertest3.avi	0	880	547	72	111				0	Content		-72	-111	27992840	1278875516
28010	08:49:49.129	00:00:28.009	1681	-1024	-768	-1	-1	-1	-1	4	-1024	-768	-1	-1	-1	-1	4		0	0						Untertest3.avi	0	880	547	72	111				0	Content		-72	-111	28009803	1278892479
28026	08:49:49.145	00:00:28.026	1682	-1024	-768	-1	-1	-1	-1	4	-1024	-768	-1	-1	-1	-1	4		0	0						Untertest3.avi	0	880	547	72	111				0	Content		-72	-111	28026470	1278909146
28043	08:49:49.162	00:00:28.043	1683	-1024	-768	-1	-1	-1	-1	4	-1024	-768	-1	-1	-1	-1	4		0	0						Untertest3.avi	0	880	547	72	111				0	Content		-72	-111	28043138	1278925814
28060	08:49:49.179	00:00:28.060	1684	-1024	-768	-1	-1	-1	-1	4	-1024	-768	-1	-1	-1	-1	4		0	0						Untertest3.avi	0	880	547	72	111				0	Content		-72	-111	28060429	1278943105
28077	08:49:49.196	00:00:28.077	1685	-1024	-768	-1	-1	-1	-1	4	-1024	-768	-1	-1	-1	-1	4		0	0						Untertest3.avi	0	880	547	72	111				0	Content		-72	-111	28077097	1278959773
28093	08:49:49.212	00:00:28.093	1686	-1024	-768	-1	-1	-1	-1	4	-1024	-768	-1	-1	-1	-1	4		0	0						Untertest3.avi	0	880	547	72	111				0	Content		-72	-111	28093305	1278975981
28110	08:49:49.229	00:00:28.109	1687	-1024	-768	-1	-1	-1	-1	4	-1024	-768	-1	-1	-1	-1	4		0	0						Untertest3.avi	0	880	547	72	111				0	Content		-72	-111	28109973	1278992649
28127	08:49:49.246	00:00:28.126	1688	-1024	-768	-1	-1	-1	-1	4	-1024	-768	-1	-1	-1	-1	4		0	0						Untertest3.avi	0	880	547	72	111				0	Content		-72	-111	28126640	1279009316
28142	08:49:49.261	00:00:28.142	1689	-1024	-768	-1	-1	-1	-1	4	-1024	-768	-1	-1	-1	-1	4		0	0						Untertest3.avi	0	880	547	72	111				0	Content		-72	-111	28142467	1279025143
28159	08:49:49.278	00:00:28.159	1690	-1024	-768	-1	-1	-1	-1	4	-1024	-768	-1	-1	-1	-1	4		0	0						Untertest3.avi	0	880	547	72	111				0	Content		-72	-111	28159089	1279041765
28176	08:49:49.295	00:00:28.175	1691	-1024	-768	-1	-1	-1	-1	4	-1024	-768	-1	-1	-1	-1	4		0	0						Untertest3.avi	0	880	547	72	111				0	Content		-72	-111	28175838	1279058514
28192	08:49:49.311	00:00:28.192	1692	-1024	-768	-1	-1	-1	-1	4	-1024	-768	-1	-1	-1	-1	4		0	0						Untertest3.avi	0	880	547	72	111				0	Content		-72	-111	28192393	1279075069
28209	08:49:49.328	00:00:28.209	1693	-1024	-768	-1	-1	-1	-1	4	-1024	-768	-1	-1	-1	-1	4		0	0						Untertest3.avi	0	880	547	72	111				0	Content		-72	-111	28209041	1279091717
28226	08:49:49.345	00:00:28.225	1694	-1024	-768	-1	-1	-1	-1	4	-1024	-768	-1	-1	-1	-1	4		0	0						Untertest3.avi	0	880	547	72	111				0	Content		-72	-111	28225709	1279108385
28242	08:49:49.361	00:00:28.242	1695	-1024	-768	-1	-1	-1	-1	4	-1024	-768	-1	-1	-1	-1	4		0	0						Untertest3.avi	0	880	547	72	111				0	Content		-72	-111	28242377	1279125053
28259	08:49:49.378	00:00:28.259	1696	-1024	-768	-1	-1	-1	-1	4	-1024	-768	-1	-1	-1	-1	4		0	0						Untertest3.avi	0	880	547	72	111				0	Content		-72	-111	28259238	1279141914
28276	08:49:49.395	00:00:28.275	1697	-1024	-768	-1	-1	-1	-1	4	-1024	-768	-1	-1	-1	-1	4		0	0						Untertest3.avi	0	880	547	72	111				0	Content		-72	-111	28275906	1279158582
28293	08:49:49.412	00:00:28.292	1698	-1024	-768	-1	-1	-1	-1	4	-1024	-768	-1	-1	-1	-1	4		0	0						Untertest3.avi	0	880	547	72	111				0	Content		-72	-111	28292573	1279175249
28310	08:49:49.429	00:00:28.309	1699	-1024	-768	-1	-1	-1	-1	4	-1024	-768	-1	-1	-1	-1	4		0	0						Untertest3.avi	0	880	547	72	111				0	Content		-72	-111	28309703	1279192379
28326	08:49:49.445	00:00:28.326	1700	-1024	-768	-1	-1	-1	-1	4	-1024	-768	-1	-1	-1	-1	4		0	0						Untertest3.avi	0	880	547	72	111				0	Content		-72	-111	28326370	1279209046
28343	08:49:49.462	00:00:28.343	1701	-1024	-768	-1	-1	-1	-1	4	-1024	-768	-1	-1	-1	-1	4		0	0						Untertest3.avi	0	880	547	72	111				0	Content		-72	-111	28343403	1279226079
28360	08:49:49.479	00:00:28.360	1702	-1024	-768	-1	-1	-1	-1	4	-1024	-768	-1	-1	-1	-1	4		0	0						Untertest3.avi	0	880	547	72	111				0	Content		-72	-111	28360070	1279242746
28377	08:49:49.496	00:00:28.376	1703	-1024	-768	-1	-1	-1	-1	4	-1024	-768	-1	-1	-1	-1	4		0	0						Untertest3.avi	0	880	547	72	111				0	Content		-72	-111	28376738	1279259414
28393	08:49:49.512	00:00:28.392	1704	-1024	-768	-1	-1	-1	-1	4	-1024	-768	-1	-1	-1	-1	4		0	0						Untertest3.avi	0	880	547	72	111				0	Content		-72	-111	28392847	1279275523
28410	08:49:49.529	00:00:28.409	1705	-1024	-768	-1	-1	-1	-1	4	-1024	-768	-1	-1	-1	-1	4		0	0						Untertest3.avi	0	880	547	72	111				0	Content		-72	-111	28409515	1279292191
28426	08:49:49.545	00:00:28.425	1706	-1024	-768	-1	-1	-1	-1	4	-1024	-768	-1	-1	-1	-1	4		0	0						Untertest3.avi	0	880	547	72	111				0	Content		-72	-111	28425996	1279308672
28443	08:49:49.562	00:00:28.442	1707	-1024	-768	-1	-1	-1	-1	4	-1024	-768	-1	-1	-1	-1	4		0	0						Untertest3.avi	0	880	547	72	111				0	Content		-72	-111	28442664	1279325340
28459	08:49:49.578	00:00:28.459	1708	-1024	-768	-1	-1	-1	-1	4	-1024	-768	-1	-1	-1	-1	4		0	0						Untertest3.avi	0	880	547	72	111				0	Content		-72	-111	28459331	1279342007
28476	08:49:49.595	00:00:28.475	1709	-1024	-768	-1	-1	-1	-1	4	-1024	-768	-1	-1	-1	-1	4		0	0						Untertest3.avi	0	880	547	72	111				0	Content		-72	-111	28475578	1279358254
28492	08:49:49.611	00:00:28.492	1710	-1024	-768	-1	-1	-1	-1	4	-1024	-768	-1	-1	-1	-1	4		0	0						Untertest3.avi	0	880	547	72	111				0	Content		-72	-111	28492205	1279374881
28509	08:49:49.628	00:00:28.508	1711	-1024	-768	-1	-1	-1	-1	4	-1024	-768	-1	-1	-1	-1	4		0	0						Untertest3.avi	0	880	547	72	111				0	Content		-72	-111	28508871	1279391547
28526	08:49:49.645	00:00:28.525	1712	-1024	-768	-1	-1	-1	-1	4	-1024	-768	-1	-1	-1	-1	4		0	0						Untertest3.avi	0	880	547	72	111				0	Content		-72	-111	28525538	1279408214
28542	08:49:49.661	00:00:28.542	1713	-1024	-768	-1	-1	-1	-1	4	-1024	-768	-1	-1	-1	-1	4		0	0						Untertest3.avi	0	880	547	72	111				0	Content		-72	-111	28542206	1279424882
28559	08:49:49.678	00:00:28.558	1714	-1024	-768	-1	-1	-1	-1	4	-1024	-768	-1	-1	-1	-1	4		0	0						Untertest3.avi	0	880	547	72	111				0	Content		-72	-111	28558871	1279441547
28576	08:49:49.695	00:00:28.575	1715	-1024	-768	-1	-1	-1	-1	4	-1024	-768	-1	-1	-1	-1	4		0	0						Untertest3.avi	0	880	547	72	111				0	Content		-72	-111	28575539	1279458215
28592	08:49:49.711	00:00:28.592	1716	-1024	-768	-1	-1	-1	-1	4	-1024	-768	-1	-1	-1	-1	4		0	0						Untertest3.avi	0	880	547	72	111				0	Content		-72	-111	28592206	1279474882
28609	08:49:49.728	00:00:28.609	1717	-1024	-768	-1	-1	-1	-1	4	-1024	-768	-1	-1	-1	-1	4		0	0						Untertest3.avi	0	880	547	72	111				0	Content		-72	-111	28609138	1279491814
28626	08:49:49.745	00:00:28.625	1718	-1024	-768	-1	-1	-1	-1	4	-1024	-768	-1	-1	-1	-1	4		0	0						Untertest3.avi	0	880	547	72	111				0	Content		-72	-111	28625805	1279508481
28643	08:49:49.762	00:00:28.642	1719	-1024	-768	-1	-1	-1	-1	4	-1024	-768	-1	-1	-1	-1	4		0	0						Untertest3.avi	0	880	547	72	111				0	Content		-72	-111	28642771	1279525447
28659	08:49:49.778	00:00:28.659	1720	-1024	-768	-1	-1	-1	-1	4	-1024	-768	-1	-1	-1	-1	4		0	0						Untertest3.avi	0	880	547	72	111				0	Content		-72	-111	28659438	1279542114
28676	08:49:49.795	00:00:28.676	1721	-1024	-768	-1	-1	-1	-1	4	-1024	-768	-1	-1	-1	-1	4		0	0						Untertest3.avi	0	880	547	72	111				0	Content		-72	-111	28676106	1279558782
28693	08:49:49.812	00:00:28.693	1722	-1024	-768	-1	-1	-1	-1	4	-1024	-768	-1	-1	-1	-1	4		0	0						Untertest3.avi	0	880	547	72	111				0	Content		-72	-111	28693334	1279576010
28710	08:49:49.829	00:00:28.710	1723	-1024	-768	-1	-1	-1	-1	4	-1024	-768	-1	-1	-1	-1	4		0	0						Untertest3.avi	0	880	547	72	111				0	Content		-72	-111	28710002	1279592678
28726	08:49:49.845	00:00:28.726	1724	-1024	-768	-1	-1	-1	-1	4	-1024	-768	-1	-1	-1	-1	4		0	0						Untertest3.avi	0	880	547	72	111				0	Content		-72	-111	28726231	1279608907
28743	08:49:49.862	00:00:28.742	1725	-1024	-768	-1	-1	-1	-1	4	-1024	-768	-1	-1	-1	-1	4		0	0						Untertest3.avi	0	880	547	72	111				0	Content		-72	-111	28742899	1279625575
28760	08:49:49.879	00:00:28.759	1726	-1024	-768	-1	-1	-1	-1	4	-1024	-768	-1	-1	-1	-1	4		0	0						Untertest3.avi	0	880	547	72	111				0	Content		-72	-111	28759566	1279642242
28775	08:49:49.894	00:00:28.775	1727	-1024	-768	-1	-1	-1	-1	4	-1024	-768	-1	-1	-1	-1	4		0	0						Untertest3.avi	0	880	547	72	111				0	Content		-72	-111	28775308	1279657984
28792	08:49:49.911	00:00:28.792	1728	-1024	-768	-1	-1	-1	-1	4	-1024	-768	-1	-1	-1	-1	4		0	0						Untertest3.avi	0	880	547	72	111				0	Content		-72	-111	28792058	1279674734
28809	08:49:49.928	00:00:28.808	1729	-1024	-768	-1	-1	-1	-1	4	-1024	-768	-1	-1	-1	-1	4		0	0						Untertest3.avi	0	880	547	72	111				0	Content		-72	-111	28808680	1279691356
28825	08:49:49.944	00:00:28.825	1730	-1024	-768	-1	-1	-1	-1	4	-1024	-768	-1	-1	-1	-1	4		0	0						Untertest3.avi	0	880	547	72	111				0	Content		-72	-111	28825487	1279708163
28842	08:49:49.961	00:00:28.842	1731	-1024	-768	-1	-1	-1	-1	4	-1024	-768	-1	-1	-1	-1	4		0	0						Untertest3.avi	0	880	547	72	111				0	Content		-72	-111	28842093	1279724769
28859	08:49:49.978	00:00:28.858	1732	-1024	-768	-1	-1	-1	-1	4	-1024	-768	-1	-1	-1	-1	4		0	0						Untertest3.avi	0	880	547	72	111				0	Content		-72	-111	28858760	1279741436
28875	08:49:49.994	00:00:28.875	1733	-1024	-768	-1	-1	-1	-1	4	-1024	-768	-1	-1	-1	-1	4		0	0						Untertest3.avi	0	880	547	72	111				0	Content		-72	-111	28875428	1279758104
28892	08:49:50.011	00:00:28.892	1734	-1024	-768	-1	-1	-1	-1	4	-1024	-768	-1	-1	-1	-1	4		0	0						Untertest3.avi	0	880	547	72	111				0	Content		-72	-111	28892219	1279774895
28909	08:49:50.028	00:00:28.908	1735	-1024	-768	-1	-1	-1	-1	4	-1024	-768	-1	-1	-1	-1	4		0	0						Untertest3.avi	0	880	547	72	111				0	Content		-72	-111	28908887	1279791563
28926	08:49:50.045	00:00:28.925	1736	-1024	-768	-1	-1	-1	-1	4	-1024	-768	-1	-1	-1	-1	4		0	0						Untertest3.avi	0	880	547	72	111				0	Content		-72	-111	28925554	1279808230
28943	08:49:50.062	00:00:28.942	1737	-1024	-768	-1	-1	-1	-1	4	-1024	-768	-1	-1	-1	-1	4		0	0						Untertest3.avi	0	880	547	72	111				0	Content		-72	-111	28942677	1279825353
28959	08:49:50.078	00:00:28.959	1738	-1024	-768	-1	-1	-1	-1	4	-1024	-768	-1	-1	-1	-1	4		0	0						Untertest3.avi	0	880	547	72	111				0	Content		-72	-111	28959344	1279842020
28976	08:49:50.095	00:00:28.976	1739	-1024	-768	-1	-1	-1	-1	4	-1024	-768	-1	-1	-1	-1	4		0	0						Untertest3.avi	0	880	547	72	111				0	Content		-72	-111	28976376	1279859052
28993	08:49:50.112	00:00:28.993	1740	-1024	-768	-1	-1	-1	-1	4	-1024	-768	-1	-1	-1	-1	4		0	0						Untertest3.avi	0	880	547	72	111				0	Content		-72	-111	28993043	1279875719
29010	08:49:50.129	00:00:29.009	1741	-1024	-768	-1	-1	-1	-1	4	-1024	-768	-1	-1	-1	-1	4		0	0						Untertest3.avi	0	880	547	72	111				0	Content		-72	-111	29009711	1279892387
29026	08:49:50.145	00:00:29.025	1742	-1024	-768	-1	-1	-1	-1	4	-1024	-768	-1	-1	-1	-1	4		0	0						Untertest3.avi	0	880	547	72	111				0	Content		-72	-111	29025817	1279908493
29042	08:49:50.161	00:00:29.042	1743	-1024	-768	-1	-1	-1	-1	4	-1024	-768	-1	-1	-1	-1	4		0	0						Untertest3.avi	0	880	547	72	111				0	Content		-72	-111	29042485	1279925161
29059	08:49:50.178	00:00:29.058	1744	-1024	-768	-1	-1	-1	-1	4	-1024	-768	-1	-1	-1	-1	4		0	0						Untertest3.avi	0	880	547	72	111				0	Content		-72	-111	29058963	1279941639
29076	08:49:50.195	00:00:29.075	1745	-1024	-768	-1	-1	-1	-1	4	-1024	-768	-1	-1	-1	-1	4		0	0						Untertest3.avi	0	880	547	72	111				0	Content		-72	-111	29075631	1279958307
29092	08:49:50.211	00:00:29.092	1746	-1024	-768	-1	-1	-1	-1	4	-1024	-768	-1	-1	-1	-1	4		0	0						Untertest3.avi	0	880	547	72	111				0	Content		-72	-111	29092298	1279974974
29109	08:49:50.228	00:00:29.108	1747	-1024	-768	-1	-1	-1	-1	4	-1024	-768	-1	-1	-1	-1	4		0	0						Untertest3.avi	0	880	547	72	111				0	Content		-72	-111	29108545	1279991221
29125	08:49:50.244	00:00:29.125	1748	-1024	-768	-1	-1	-1	-1	4	-1024	-768	-1	-1	-1	-1	4		0	0						Untertest3.avi	0	880	547	72	111				0	Content		-72	-111	29125169	1280007845
29142	08:49:50.261	00:00:29.141	1749	-1024	-768	-1	-1	-1	-1	4	-1024	-768	-1	-1	-1	-1	4		0	0						Untertest3.avi	0	880	547	72	111				0	Content		-72	-111	29141862	1280024538
29159	08:49:50.278	00:00:29.158	1750	-1024	-768	-1	-1	-1	-1	4	-1024	-768	-1	-1	-1	-1	4		0	0						Untertest3.avi	0	880	547	72	111				0	Content		-72	-111	29158529	1280041205
29175	08:49:50.294	00:00:29.175	1751	-1024	-768	-1	-1	-1	-1	4	-1024	-768	-1	-1	-1	-1	4		0	0						Untertest3.avi	0	880	547	72	111				0	Content		-72	-111	29175158	1280057834
29192	08:49:50.311	00:00:29.191	1752	-1024	-768	-1	-1	-1	-1	4	-1024	-768	-1	-1	-1	-1	4		0	0						Untertest3.avi	0	880	547	72	111				0	Content		-72	-111	29191825	1280074501
29208	08:49:50.327	00:00:29.208	1753	-1024	-768	-1	-1	-1	-1	4	-1024	-768	-1	-1	-1	-1	4		0	0						Untertest3.avi	0	880	547	72	111				0	Content		-72	-111	29208493	1280091169
29225	08:49:50.344	00:00:29.225	1754	-1024	-768	-1	-1	-1	-1	4	-1024	-768	-1	-1	-1	-1	4		0	0						Untertest3.avi	0	880	547	72	111				0	Content		-72	-111	29225390	1280108066
29242	08:49:50.361	00:00:29.242	1755	-1024	-768	-1	-1	-1	-1	4	-1024	-768	-1	-1	-1	-1	4		0	0						Untertest3.avi	0	880	547	72	111				0	Content		-72	-111	29242058	1280124734
29259	08:49:50.378	00:00:29.259	1756	-1024	-768	-1	-1	-1	-1	4	-1024	-768	-1	-1	-1	-1	4		0	0						Untertest3.avi	0	880	547	72	111				0	Content		-72	-111	29259008	1280141684
29276	08:49:50.395	00:00:29.275	1757	-1024	-768	-1	-1	-1	-1	4	-1024	-768	-1	-1	-1	-1	4		0	0						Untertest3.avi	0	880	547	72	111				0	Content		-72	-111	29275676	1280158352
29292	08:49:50.411	00:00:29.292	1758	-1024	-768	-1	-1	-1	-1	4	-1024	-768	-1	-1	-1	-1	4		0	0						Untertest3.avi	0	880	547	72	111				0	Content		-72	-111	29292343	1280175019
29310	08:49:50.429	00:00:29.309	1759	-1024	-768	-1	-1	-1	-1	4	-1024	-768	-1	-1	-1	-1	4		0	0						Untertest3.avi	0	880	547	72	111				0	Content		-72	-111	29309626	1280192302
29326	08:49:50.445	00:00:29.326	1760	-1024	-768	-1	-1	-1	-1	4	-1024	-768	-1	-1	-1	-1	4		0	0						Untertest3.avi	0	880	547	72	111				0	Content		-72	-111	29326293	1280208969
29343	08:49:50.462	00:00:29.342	1761	-1024	-768	-1	-1	-1	-1	4	-1024	-768	-1	-1	-1	-1	4		0	0						Untertest3.avi	0	880	547	72	111				0	Content		-72	-111	29342541	1280225217
29359	08:49:50.478	00:00:29.359	1762	-1024	-768	-1	-1	-1	-1	4	-1024	-768	-1	-1	-1	-1	4		0	0						Untertest3.avi	0	880	547	72	111				0	Content		-72	-111	29359208	1280241884
29376	08:49:50.495	00:00:29.375	1763	-1024	-768	-1	-1	-1	-1	4	-1024	-768	-1	-1	-1	-1	4		0	0						Untertest3.avi	0	880	547	72	111				0	Content		-72	-111	29375876	1280258552
29392	08:49:50.511	00:00:29.391	1764	-1024	-768	-1	-1	-1	-1	4	-1024	-768	-1	-1	-1	-1	4		0	0						Untertest3.avi	0	880	547	72	111				0	Content		-72	-111	29391661	1280274337
29408	08:49:50.527	00:00:29.408	1765	-1024	-768	-1	-1	-1	-1	4	-1024	-768	-1	-1	-1	-1	4		0	0						Untertest3.avi	0	880	547	72	111				0	Content		-72	-111	29408285	1280290961
29425	08:49:50.544	00:00:29.425	1766	-1024	-768	-1	-1	-1	-1	4	-1024	-768	-1	-1	-1	-1	4		0	0						Untertest3.avi	0	880	547	72	111				0	Content		-72	-111	29425031	1280307707
29442	08:49:50.561	00:00:29.441	1767	-1024	-768	-1	-1	-1	-1	4	-1024	-768	-1	-1	-1	-1	4		0	0						Untertest3.avi	0	880	547	72	111				0	Content		-72	-111	29441714	1280324390
29458	08:49:50.577	00:00:29.458	1768	-1024	-768	-1	-1	-1	-1	4	-1024	-768	-1	-1	-1	-1	4		0	0						Untertest3.avi	0	880	547	72	111				0	Content		-72	-111	29458315	1280340991
29475	08:49:50.594	00:00:29.474	1769	-1024	-768	-1	-1	-1	-1	4	-1024	-768	-1	-1	-1	-1	4		0	0						Untertest3.avi	0	880	547	72	111				0	Content		-72	-111	29474983	1280357659
29492	08:49:50.611	00:00:29.491	1770	-1024	-768	-1	-1	-1	-1	4	-1024	-768	-1	-1	-1	-1	4		0	0						Untertest3.avi	0	880	547	72	111				0	Content		-72	-111	29491832	1280374508
29508	08:49:50.627	00:00:29.508	1771	-1024	-768	-1	-1	-1	-1	4	-1024	-768	-1	-1	-1	-1	4		0	0						Untertest3.avi	0	880	547	72	111				0	Content		-72	-111	29508500	1280391176
29525	08:49:50.644	00:00:29.525	1772	-1024	-768	-1	-1	-1	-1	4	-1024	-768	-1	-1	-1	-1	4		0	0						Untertest3.avi	0	880	547	72	111				0	Content		-72	-111	29525167	1280407843
29542	08:49:50.661	00:00:29.542	1773	-1024	-768	-1	-1	-1	-1	4	-1024	-768	-1	-1	-1	-1	4		0	0						Untertest3.avi	0	880	547	72	111				0	Content		-72	-111	29542293	1280424969
29559	08:49:50.678	00:00:29.558	1774	-1024	-768	-1	-1	-1	-1	4	-1024	-768	-1	-1	-1	-1	4		0	0						Untertest3.avi	0	880	547	72	111				0	Content		-72	-111	29558960	1280441636
29576	08:49:50.695	00:00:29.575	1775	-1024	-768	-1	-1	-1	-1	4	-1024	-768	-1	-1	-1	-1	4		0	0						Untertest3.avi	0	880	547	72	111				0	Content		-72	-111	29575985	1280458661
29593	08:49:50.712	00:00:29.592	1776	-1024	-768	-1	-1	-1	-1	4	-1024	-768	-1	-1	-1	-1	4		0	0						Untertest3.avi	0	880	547	72	111				0	Content		-72	-111	29592652	1280475328
29609	08:49:50.728	00:00:29.609	1777	-1024	-768	-1	-1	-1	-1	4	-1024	-768	-1	-1	-1	-1	4		0	0						Untertest3.avi	0	880	547	72	111				0	Content		-72	-111	29609320	1280491996
29625	08:49:50.744	00:00:29.625	1778	-1024	-768	-1	-1	-1	-1	4	-1024	-768	-1	-1	-1	-1	4		0	0						Untertest3.avi	0	880	547	72	111				0	Content		-72	-111	29625424	1280508100
29642	08:49:50.761	00:00:29.642	1779	-1024	-768	-1	-1	-1	-1	4	-1024	-768	-1	-1	-1	-1	4		0	0						Untertest3.avi	0	880	547	72	111				0	Content		-72	-111	29642092	1280524768
29659	08:49:50.778	00:00:29.658	1780	-1024	-768	-1	-1	-1	-1	4	-1024	-768	-1	-1	-1	-1	4		0	0						Untertest3.avi	0	880	547	72	111				0	Content		-72	-111	29658570	1280541246
29675	08:49:50.794	00:00:29.675	1781	-1024	-768	-1	-1	-1	-1	4	-1024	-768	-1	-1	-1	-1	4		0	0						Untertest3.avi	0	880	547	72	111				0	Content		-72	-111	29675238	1280557914
29692	08:49:50.811	00:00:29.691	1782	-1024	-768	-1	-1	-1	-1	4	-1024	-768	-1	-1	-1	-1	4		0	0						Untertest3.avi	0	880	547	72	111				0	Content		-72	-111	29691905	1280574581
29708	08:49:50.827	00:00:29.708	1783	-1024	-768	-1	-1	-1	-1	4	-1024	-768	-1	-1	-1	-1	4		0	0						Untertest3.avi	0	880	547	72	111				0	Content		-72	-111	29708152	1280590828
29725	08:49:50.844	00:00:29.724	1784	-1024	-768	-1	-1	-1	-1	4	-1024	-768	-1	-1	-1	-1	4		0	0						Untertest3.avi	0	880	547	72	111				0	Content		-72	-111	29724774	1280607450
29741	08:49:50.860	00:00:29.741	1785	-1024	-768	-1	-1	-1	-1	4	-1024	-768	-1	-1	-1	-1	4		0	0						Untertest3.avi	0	880	547	72	111				0	Content		-72	-111	29741441	1280624117
29758	08:49:50.877	00:00:29.758	1786	-1024	-768	-1	-1	-1	-1	4	-1024	-768	-1	-1	-1	-1	4		0	0						Untertest3.avi	0	880	547	72	111				0	Content		-72	-111	29758108	1280640784
29775	08:49:50.894	00:00:29.774	1787	-1024	-768	-1	-1	-1	-1	4	-1024	-768	-1	-1	-1	-1	4		0	0						Untertest3.avi	0	880	547	72	111				0	Content		-72	-111	29774776	1280657452
29791	08:49:50.910	00:00:29.791	1788	-1024	-768	-1	-1	-1	-1	4	-1024	-768	-1	-1	-1	-1	4		0	0						Untertest3.avi	0	880	547	72	111				0	Content		-72	-111	29791439	1280674115
29808	08:49:50.927	00:00:29.808	1789	-1024	-768	-1	-1	-1	-1	4	-1024	-768	-1	-1	-1	-1	4		0	0						Untertest3.avi	0	880	547	72	111				0	Content		-72	-111	29808107	1280690783
29825	08:49:50.944	00:00:29.824	1790	-1024	-768	-1	-1	-1	-1	4	-1024	-768	-1	-1	-1	-1	4		0	0						Untertest3.avi	0	880	547	72	111				0	Content		-72	-111	29824774	1280707450
29842	08:49:50.961	00:00:29.841	1791	-1024	-768	-1	-1	-1	-1	4	-1024	-768	-1	-1	-1	-1	4		0	0						Untertest3.avi	0	880	547	72	111				0	Content		-72	-111	29841708	1280724384
29858	08:49:50.977	00:00:29.858	1792	-1024	-768	-1	-1	-1	-1	4	-1024	-768	-1	-1	-1	-1	4		0	0						Untertest3.avi	0	880	547	72	111				0	Content		-72	-111	29858375	1280741051
29875	08:49:50.994	00:00:29.875	1793	-1024	-768	-1	-1	-1	-1	4	-1024	-768	-1	-1	-1	-1	4		0	0						Untertest3.avi	0	880	547	72	111				0	Content		-72	-111	29875338	1280758014
29892	08:49:51.011	00:00:29.892	1794	-1024	-768	-1	-1	-1	-1	4	-1024	-768	-1	-1	-1	-1	4		0	0						Untertest3.avi	0	880	547	72	111				0	Content		-72	-111	29892005	1280774681
29909	08:49:51.028	00:00:29.908	1795	-1024	-768	-1	-1	-1	-1	4	-1024	-768	-1	-1	-1	-1	4		0	0						Untertest3.avi	0	880	547	72	111				0	Content		-72	-111	29908673	1280791349
29926	08:49:51.045	00:00:29.925	1796	-1024	-768	-1	-1	-1	-1	4	-1024	-768	-1	-1	-1	-1	4		0	0						Untertest3.avi	0	880	547	72	111				0	Content		-72	-111	29925905	1280808581
29943	08:49:51.062	00:00:29.942	1797	-1024	-768	-1	-1	-1	-1	4	-1024	-768	-1	-1	-1	-1	4		0	0						Untertest3.avi	0	880	547	72	111				0	Content		-72	-111	29942572	1280825248
29959	08:49:51.078	00:00:29.958	1798	-1024	-768	-1	-1	-1	-1	4	-1024	-768	-1	-1	-1	-1	4		0	0						Untertest3.avi	0	880	547	72	111				0	Content		-72	-111	29958800	1280841476
29975	08:49:51.094	00:00:29.975	1799	-1024	-768	-1	-1	-1	-1	4	-1024	-768	-1	-1	-1	-1	4		0	0						Untertest3.avi	0	880	547	72	111				0	Content		-72	-111	29975468	1280858144
29992	08:49:51.111	00:00:29.992	1800	-1024	-768	-1	-1	-1	-1	4	-1024	-768	-1	-1	-1	-1	4		0	0						Untertest3.avi	0	880	547	72	111				0	Content		-72	-111	29992135	1280874811
30008	08:49:51.127	00:00:30.008	1801	-1024	-768	-1	-1	-1	-1	4	-1024	-768	-1	-1	-1	-1	4		0	0						Untertest3.avi	0	880	547	72	111				0	Content		-72	-111	30008382	1280891058
30025	08:49:51.144	00:00:30.025	1802	-1024	-768	-1	-1	-1	-1	4	-1024	-768	-1	-1	-1	-1	4		0	0						Untertest3.avi	0	880	547	72	111				0	Content		-72	-111	30025049	1280907725
30041	08:49:51.160	00:00:30.041	1803	-1024	-768	-1	-1	-1	-1	4	-1024	-768	-1	-1	-1	-1	4		0	0						Untertest3.avi	0	880	547	72	111				0	Content		-72	-111	30041250	1280923926
30058	08:49:51.177	00:00:30.057	1804	-1024	-768	-1	-1	-1	-1	4	-1024	-768	-1	-1	-1	-1	4		0	0						Untertest3.avi	0	880	547	72	111				0	Content		-72	-111	30057871	1280940547
30075	08:49:51.194	00:00:30.074	1805	-1024	-768	-1	-1	-1	-1	4	-1024	-768	-1	-1	-1	-1	4		0	0						Untertest3.avi	0	880	547	72	111				0	Content		-72	-111	30074679	1280957355
30091	08:49:51.210	00:00:30.091	1806	-1024	-768	-1	-1	-1	-1	4	-1024	-768	-1	-1	-1	-1	4		0	0						Untertest3.avi	0	880	547	72	111				0	Content		-72	-111	30091283	1280973959
30108	08:49:51.227	00:00:30.107	1807	-1024	-768	-1	-1	-1	-1	4	-1024	-768	-1	-1	-1	-1	4		0	0						Untertest3.avi	0	880	547	72	111				0	Content		-72	-111	30107951	1280990627
30125	08:49:51.244	00:00:30.124	1808	-1024	-768	-1	-1	-1	-1	4	-1024	-768	-1	-1	-1	-1	4		0	0						Untertest3.avi	0	880	547	72	111				0	Content		-72	-111	30124618	1281007294
30141	08:49:51.260	00:00:30.141	1809	-1024	-768	-1	-1	-1	-1	4	-1024	-768	-1	-1	-1	-1	4		0	0						Untertest3.avi	0	880	547	72	111				0	Content		-72	-111	30141451	1281024127
30158	08:49:51.277	00:00:30.158	1810	-1024	-768	-1	-1	-1	-1	4	-1024	-768	-1	-1	-1	-1	4		0	0						Untertest3.avi	0	880	547	72	111				0	Content		-72	-111	30158118	1281040794
30175	08:49:51.294	00:00:30.174	1811	-1024	-768	-1	-1	-1	-1	4	-1024	-768	-1	-1	-1	-1	4		0	0						Untertest3.avi	0	880	547	72	111				0	Content		-72	-111	30174786	1281057462
30192	08:49:51.311	00:00:30.191	1812	-1024	-768	-1	-1	-1	-1	4	-1024	-768	-1	-1	-1	-1	4		0	0						Untertest3.avi	0	880	547	72	111				0	Content		-72	-111	30191887	1281074563
30209	08:49:51.328	00:00:30.208	1813	-1024	-768	-1	-1	-1	-1	4	-1024	-768	-1	-1	-1	-1	4		0	0						Untertest3.avi	0	880	547	72	111				0	Content		-72	-111	30208554	1281091230
30226	08:49:51.345	00:00:30.225	1814	-1024	-768	-1	-1	-1	-1	4	-1024	-768	-1	-1	-1	-1	4		0	0						Untertest3.avi	0	880	547	72	111				0	Content		-72	-111	30225575	1281108251
30242	08:49:51.361	00:00:30.242	1815	-1024	-768	-1	-1	-1	-1	4	-1024	-768	-1	-1	-1	-1	4		0	0						Untertest3.avi	0	880	547	72	111				0	Content		-72	-111	30242242	1281124918
30259	08:49:51.378	00:00:30.258	1816	-1024	-768	-1	-1	-1	-1	4	-1024	-768	-1	-1	-1	-1	4		0	0						Untertest3.avi	0	880	547	72	111				0	Content		-72	-111	30258910	1281141586
30275	08:49:51.394	00:00:30.275	1817	-1024	-768	-1	-1	-1	-1	4	-1024	-768	-1	-1	-1	-1	4		0	0						Untertest3.avi	0	880	547	72	111				0	Content		-72	-111	30275010	1281157686
30292	08:49:51.411	00:00:30.291	1818	-1024	-768	-1	-1	-1	-1	4	-1024	-768	-1	-1	-1	-1	4		0	0						Untertest3.avi	0	880	547	72	111				0	Content		-72	-111	30291678	1281174354
30308	08:49:51.427	00:00:30.308	1819	-1024	-768	-1	-1	-1	-1	4	-1024	-768	-1	-1	-1	-1	4		0	0						Untertest3.avi	0	880	547	72	111				0	Content		-72	-111	30308154	1281190830
30325	08:49:51.444	00:00:30.324	1820	-1024	-768	-1	-1	-1	-1	4	-1024	-768	-1	-1	-1	-1	4		0	0						Untertest3.avi	0	880	547	72	111				0	Content		-72	-111	30324822	1281207498
30341	08:49:51.460	00:00:30.341	1821	-1024	-768	-1	-1	-1	-1	4	-1024	-768	-1	-1	-1	-1	4		0	0						Untertest3.avi	0	880	547	72	111				0	Content		-72	-111	30341489	1281224165
30358	08:49:51.477	00:00:30.357	1822	-1024	-768	-1	-1	-1	-1	4	-1024	-768	-1	-1	-1	-1	4		0	0						Untertest3.avi	0	880	547	72	111				0	Content		-72	-111	30357729	1281240405
30374	08:49:51.493	00:00:30.374	1823	-1024	-768	-1	-1	-1	-1	4	-1024	-768	-1	-1	-1	-1	4		0	0						Untertest3.avi	0	880	547	72	111				0	Content		-72	-111	30374353	1281257029
30391	08:49:51.510	00:00:30.391	1824	-1024	-768	-1	-1	-1	-1	4	-1024	-768	-1	-1	-1	-1	4		0	0						Untertest3.avi	0	880	547	72	111				0	Content		-72	-111	30391019	1281273695
30408	08:49:51.527	00:00:30.407	1825	-1024	-768	-1	-1	-1	-1	4	-1024	-768	-1	-1	-1	-1	4		0	0						Untertest3.avi	0	880	547	72	111				0	Content		-72	-111	30407687	1281290363
30424	08:49:51.543	00:00:30.424	1826	-1024	-768	-1	-1	-1	-1	4	-1024	-768	-1	-1	-1	-1	4		0	0						Untertest3.avi	0	880	547	72	111				0	Content		-72	-111	30424355	1281307031
30441	08:49:51.560	00:00:30.441	1827	-1024	-768	-1	-1	-1	-1	4	-1024	-768	-1	-1	-1	-1	4		0	0						Untertest3.avi	0	880	547	72	111				0	Content		-72	-111	30441020	1281323696
30458	08:49:51.577	00:00:30.457	1828	-1024	-768	-1	-1	-1	-1	4	-1024	-768	-1	-1	-1	-1	4		0	0						Untertest3.avi	0	880	547	72	111				0	Content		-72	-111	30457688	1281340364
30474	08:49:51.593	00:00:30.474	1829	-1024	-768	-1	-1	-1	-1	4	-1024	-768	-1	-1	-1	-1	4		0	0						Untertest3.avi	0	880	547	72	111				0	Content		-72	-111	30474355	1281357031
30491	08:49:51.610	00:00:30.491	1830	-1024	-768	-1	-1	-1	-1	4	-1024	-768	-1	-1	-1	-1	4		0	0						Untertest3.avi	0	880	547	72	111				0	Content		-72	-111	30491290	1281373966
30508	08:49:51.627	00:00:30.507	1831	-1024	-768	-1	-1	-1	-1	4	-1024	-768	-1	-1	-1	-1	4		0	0						Untertest3.avi	0	880	547	72	111				0	Content		-72	-111	30507957	1281390633
30525	08:49:51.644	00:00:30.524	1832	-1024	-768	-1	-1	-1	-1	4	-1024	-768	-1	-1	-1	-1	4		0	0						Untertest3.avi	0	880	547	72	111				0	Content		-72	-111	30524921	1281407597
30542	08:49:51.661	00:00:30.541	1833	-1024	-768	-1	-1	-1	-1	4	-1024	-768	-1	-1	-1	-1	4		0	0						Untertest3.avi	0	880	547	72	111				0	Content		-72	-111	30541588	1281424264
30558	08:49:51.677	00:00:30.558	1834	-1024	-768	-1	-1	-1	-1	4	-1024	-768	-1	-1	-1	-1	4		0	0						Untertest3.avi	0	880	547	72	111				0	Content		-72	-111	30558256	1281440932
30575	08:49:51.694	00:00:30.575	1835	-1024	-768	-1	-1	-1	-1	4	-1024	-768	-1	-1	-1	-1	4		0	0						Untertest3.avi	0	880	547	72	111				0	Content		-72	-111	30575487	1281458163
30592	08:49:51.711	00:00:30.592	1836	-1024	-768	-1	-1	-1	-1	4	-1024	-768	-1	-1	-1	-1	4		0	0						Untertest3.avi	0	880	547	72	111				0	Content		-72	-111	30592155	1281474831
30608	08:49:51.727	00:00:30.608	1837	-1024	-768	-1	-1	-1	-1	4	-1024	-768	-1	-1	-1	-1	4		0	0						Untertest3.avi	0	880	547	72	111				0	Content		-72	-111	30608391	1281491067
30625	08:49:51.744	00:00:30.625	1838	-1024	-768	-1	-1	-1	-1	4	-1024	-768	-1	-1	-1	-1	4		0	0						Untertest3.avi	0	880	547	72	111				0	Content		-72	-111	30625059	1281507735
30642	08:49:51.761	00:00:30.641	1839	-1024	-768	-1	-1	-1	-1	4	-1024	-768	-1	-1	-1	-1	4		0	0						Untertest3.avi	0	880	547	72	111				0	Content		-72	-111	30641726	1281524402
30657	08:49:51.776	00:00:30.657	1840	-1024	-768	-1	-1	-1	-1	4	-1024	-768	-1	-1	-1	-1	4		0	0						Untertest3.avi	0	880	547	72	111				0	Content		-72	-111	30657473	1281540149
30674	08:49:51.793	00:00:30.674	1841	-1024	-768	-1	-1	-1	-1	4	-1024	-768	-1	-1	-1	-1	4		0	0						Untertest3.avi	0	880	547	72	111				0	Content		-72	-111	30674216	1281556892
30691	08:49:51.810	00:00:30.690	1842	-1024	-768	-1	-1	-1	-1	4	-1024	-768	-1	-1	-1	-1	4		0	0						Untertest3.avi	0	880	547	72	111				0	Content		-72	-111	30690841	1281573517
30708	08:49:51.827	00:00:30.707	1843	-1024	-768	-1	-1	-1	-1	4	-1024	-768	-1	-1	-1	-1	4		0	0						Untertest3.avi	0	880	547	72	111				0	Content		-72	-111	30707529	1281590205
30724	08:49:51.843	00:00:30.724	1844	-1024	-768	-1	-1	-1	-1	4	-1024	-768	-1	-1	-1	-1	4		0	0						Untertest3.avi	0	880	547	72	111				0	Content		-72	-111	30724178	1281606854
30741	08:49:51.860	00:00:30.740	1845	-1024	-768	-1	-1	-1	-1	4	-1024	-768	-1	-1	-1	-1	4		0	0						Untertest3.avi	0	880	547	72	111				0	Content		-72	-111	30740845	1281623521
30758	08:49:51.877	00:00:30.757	1846	-1024	-768	-1	-1	-1	-1	4	-1024	-768	-1	-1	-1	-1	4		0	0						Untertest3.avi	0	880	547	72	111				0	Content		-72	-111	30757513	1281640189
30774	08:49:51.893	00:00:30.774	1847	-1024	-768	-1	-1	-1	-1	4	-1024	-768	-1	-1	-1	-1	4		0	0						Untertest3.avi	0	880	547	72	111				0	Content		-72	-111	30774333	1281657009
30791	08:49:51.910	00:00:30.791	1848	-1024	-768	-1	-1	-1	-1	4	-1024	-768	-1	-1	-1	-1	4		0	0						Untertest3.avi	0	880	547	72	111				0	Content		-72	-111	30791001	1281673677
30808	08:49:51.927	00:00:30.807	1849	-1024	-768	-1	-1	-1	-1	4	-1024	-768	-1	-1	-1	-1	4		0	0						Untertest3.avi	0	880	547	72	111				0	Content		-72	-111	30807668	1281690344
30825	08:49:51.944	00:00:30.824	1850	-1024	-768	-1	-1	-1	-1	4	-1024	-768	-1	-1	-1	-1	4		0	0						Untertest3.avi	0	880	547	72	111				0	Content		-72	-111	30824821	1281707497
30841	08:49:51.960	00:00:30.841	1851	-1024	-768	-1	-1	-1	-1	4	-1024	-768	-1	-1	-1	-1	4		0	0						Untertest3.avi	0	880	547	72	111				0	Content		-72	-111	30841488	1281724164
30859	08:49:51.978	00:00:30.858	1852	-1024	-768	-1	-1	-1	-1	4	-1024	-768	-1	-1	-1	-1	4		0	0						Untertest3.avi	0	880	547	72	111				0	Content		-72	-111	30858521	1281741197
30875	08:49:51.994	00:00:30.875	1853	-1024	-768	-1	-1	-1	-1	4	-1024	-768	-1	-1	-1	-1	4		0	0						Untertest3.avi	0	880	547	72	111				0	Content		-72	-111	30875188	1281757864
30892	08:49:52.011	00:00:30.891	1854	-1024	-768	-1	-1	-1	-1	4	-1024	-768	-1	-1	-1	-1	4		0	0						Untertest3.avi	0	880	547	72	111				0	Content		-72	-111	30891856	1281774532
30908	08:49:52.027	00:00:30.907	1855	-1024	-768	-1	-1	-1	-1	4	-1024	-768	-1	-1	-1	-1	4		0	0						Untertest3.avi	0	880	547	72	111				0	Content		-72	-111	30907913	1281790589
30925	08:49:52.044	00:00:30.924	1856	-1024	-768	-1	-1	-1	-1	4	-1024	-768	-1	-1	-1	-1	4		0	0						Untertest3.avi	0	880	547	72	111				0	Content		-72	-111	30924581	1281807257
30941	08:49:52.060	00:00:30.941	1857	-1024	-768	-1	-1	-1	-1	4	-1024	-768	-1	-1	-1	-1	4		0	0						Untertest3.avi	0	880	547	72	111				0	Content		-72	-111	30941083	1281823759
30958	08:49:52.077	00:00:30.957	1858	-1024	-768	-1	-1	-1	-1	4	-1024	-768	-1	-1	-1	-1	4		0	0						Untertest3.avi	0	880	547	72	111				0	Content		-72	-111	30957751	1281840427
30974	08:49:52.093	00:00:30.974	1859	-1024	-768	-1	-1	-1	-1	4	-1024	-768	-1	-1	-1	-1	4		0	0						Untertest3.avi	0	880	547	72	111				0	Content		-72	-111	30974418	1281857094
30991	08:49:52.110	00:00:30.990	1860	-1024	-768	-1	-1	-1	-1	4	-1024	-768	-1	-1	-1	-1	4		0	0						Untertest3.avi	0	880	547	72	111				0	Content		-72	-111	30990714	1281873390
31007	08:49:52.126	00:00:31.007	1861	-1024	-768	-1	-1	-1	-1	4	-1024	-768	-1	-1	-1	-1	4		0	0						Untertest3.avi	0	880	547	72	111				0	Content		-72	-111	31007334	1281890010
31025	08:49:52.144	00:00:31.024	1862	654,158	1008,113	0,3313156	0,6723603	499,365	3,092846	3	600,5295	1000,05	0,3313394	0,6723378	499,365	3,101363	1	22	601	1000						Untertest3.avi	0	880	547	72	111	529	889	16	0	Content		529	889	31024580	1281907256
31041	08:49:52.160	00:00:31.040	1863	-1024	-768	-1	-1	-1	-1	4	-1024	-768	-1	-1	-1	-1	4		0	0						Untertest3.avi	0	880	547	72	111				0	Content		-72	-111	31040704	1281923380
31058	08:49:52.177	00:00:31.057	1864	-1024	-768	-1	-1	-1	-1	4	-1024	-768	-1	-1	-1	-1	4		0	0						Untertest3.avi	0	880	547	72	111				0	Content		-72	-111	31057578	1281940254
31074	08:49:52.193	00:00:31.074	1865	-1024	-768	-1	-1	-1	-1	4	-1024	-768	-1	-1	-1	-1	4		0	0						Untertest3.avi	0	880	547	72	111				0	Content		-72	-111	31074245	1281956921
31091	08:49:52.210	00:00:31.090	1866	-1024	-768	-1	-1	-1	-1	4	-1024	-768	-1	-1	-1	-1	4		0	0						Untertest3.avi	0	880	547	72	111				0	Content		-72	-111	31090697	1281973373
31108	08:49:52.227	00:00:31.107	1867	-1024	-768	-1	-1	-1	-1	4	-1024	-768	-1	-1	-1	-1	4		0	0						Untertest3.avi	0	880	547	72	111				0	Content		-72	-111	31107819	1281990495
31124	08:49:52.243	00:00:31.124	1868	-1024	-768	-1	-1	-1	-1	4	-1024	-768	-1	-1	-1	-1	4		0	0						Untertest3.avi	0	880	547	72	111				0	Content		-72	-111	31124384	1282007060
31141	08:49:52.260	00:00:31.141	1869	-1024	-768	-1	-1	-1	-1	4	-1024	-768	-1	-1	-1	-1	4		0	0						Untertest3.avi	0	880	547	72	111				0	Content		-72	-111	31141051	1282023727
31158	08:49:52.277	00:00:31.157	1870	-1024	-768	-1	-1	-1	-1	4	-1024	-768	-1	-1	-1	-1	4		0	0						Untertest3.avi	0	880	547	72	111				0	Content		-72	-111	31157566	1282040242
31174	08:49:52.293	00:00:31.174	1871	-1024	-768	-1	-1	-1	-1	4	-1024	-768	-1	-1	-1	-1	4		0	0						Untertest3.avi	0	880	547	72	111				0	Content		-72	-111	31174189	1282056865
31191	08:49:52.310	00:00:31.190	1872	-1024	-768	-1	-1	-1	-1	4	-1024	-768	-1	-1	-1	-1	4		0	0						Untertest3.avi	0	880	547	72	111				0	Content		-72	-111	31190857	1282073533
31208	08:49:52.327	00:00:31.207	1873	-1024	-768	-1	-1	-1	-1	4	-1024	-768	-1	-1	-1	-1	4		0	0						Untertest3.avi	0	880	547	72	111				0	Content		-72	-111	31207522	1282090198
31224	08:49:52.343	00:00:31.224	1874	-1024	-768	-1	-1	-1	-1	4	-1024	-768	-1	-1	-1	-1	4		0	0						Untertest3.avi	0	880	547	72	111				0	Content		-72	-111	31224190	1282106866
31241	08:49:52.360	00:00:31.240	1875	628,6065	997,602	0,3308328	0,6684932	505,3909	3,245525	3	580,0673	983,9592	0,3300163	0,6684931	499,365	3,217869	1	23	580	984						Untertest3.avi	0	880	547	72	111	508	873	17	0	Content		508	873	31240810	1282123486
31258	08:49:52.377	00:00:31.257	1876	-1024	-768	-1	-1	-1	-1	4	-1024	-768	-1	-1	-1	-1	4		0	0						Untertest3.avi	0	880	547	72	111				0	Content		-72	-111	31257685	1282140361
31274	08:49:52.393	00:00:31.273	1877	-1024	-768	-1	-1	-1	-1	4	-1024	-768	-1	-1	-1	-1	4		0	0						Untertest3.avi	0	880	547	72	111				0	Content		-72	-111	31273590	1282156266
31290	08:49:52.409	00:00:31.290	1878	-1024	-768	-1	-1	-1	-1	4	-1024	-768	-1	-1	-1	-1	4		0	0						Untertest3.avi	0	880	547	72	111				0	Content		-72	-111	31290337	1282173013
31307	08:49:52.426	00:00:31.306	1879	-1024	-768	-1	-1	-1	-1	4	-1024	-768	-1	-1	-1	-1	4		0	0						Untertest3.avi	0	880	547	72	111				0	Content		-72	-111	31306960	1282189636
31324	08:49:52.443	00:00:31.323	1880	-1024	-768	-1	-1	-1	-1	4	-1024	-768	-1	-1	-1	-1	4		0	0						Untertest3.avi	0	880	547	72	111				0	Content		-72	-111	31323627	1282206303
31340	08:49:52.459	00:00:31.340	1881	-1024	-768	-1	-1	-1	-1	4	-1024	-768	-1	-1	-1	-1	4		0	0						Untertest3.avi	0	880	547	72	111				0	Content		-72	-111	31340206	1282222882
31357	08:49:52.476	00:00:31.356	1882	-1024	-768	-1	-1	-1	-1	4	-1024	-768	-1	-1	-1	-1	4		0	0						Untertest3.avi	0	880	547	72	111				0	Content		-72	-111	31356892	1282239568
31374	08:49:52.493	00:00:31.373	1883	-1024	-768	-1	-1	-1	-1	4	-1024	-768	-1	-1	-1	-1	4		0	0						Untertest3.avi	0	880	547	72	111				0	Content		-72	-111	31373559	1282256235
31390	08:49:52.509	00:00:31.390	1884	-1024	-768	-1	-1	-1	-1	4	-1024	-768	-1	-1	-1	-1	4		0	0						Untertest3.avi	0	880	547	72	111				0	Content		-72	-111	31390202	1282272878
31407	08:49:52.526	00:00:31.406	1885	-1024	-768	-1	-1	-1	-1	4	-1024	-768	-1	-1	-1	-1	4		0	0						Untertest3.avi	0	880	547	72	111				0	Content		-72	-111	31406835	1282289511
31423	08:49:52.542	00:00:31.423	1886	-1024	-768	-1	-1	-1	-1	4	-1024	-768	-1	-1	-1	-1	4		0	0						Untertest3.avi	0	880	547	72	111				0	Content		-72	-111	31423326	1282306002
31440	08:49:52.559	00:00:31.440	1887	-1024	-768	-1	-1	-1	-1	4	-1024	-768	-1	-1	-1	-1	4		0	0						Untertest3.avi	0	880	547	72	111				0	Content		-72	-111	31440447	1282323123
31457	08:49:52.576	00:00:31.457	1888	-1024	-768	-1	-1	-1	-1	4	-1024	-768	-1	-1	-1	-1	4		0	0						Untertest3.avi	0	880	547	72	111				0	Content		-72	-111	31457194	1282339870
31474	08:49:52.593	00:00:31.473	1889	-1024	-768	-1	-1	-1	-1	4	-1024	-768	-1	-1	-1	-1	4		0	0						Untertest3.avi	0	880	547	72	111				0	Content		-72	-111	31473818	1282356494
31490	08:49:52.609	00:00:31.489	1890	-1024	-768	-1	-1	-1	-1	4	-1024	-768	-1	-1	-1	-1	4		0	0						Untertest3.avi	0	880	547	72	111				0	Content		-72	-111	31489817	1282372493
31507	08:49:52.626	00:00:31.506	1891	-1024	-768	-1	-1	-1	-1	4	-1024	-768	-1	-1	-1	-1	4		0	0						Untertest3.avi	0	880	547	72	111				0	Content		-72	-111	31506566	1282389242
31523	08:49:52.642	00:00:31.523	1892	-1024	-768	-1	-1	-1	-1	4	-1024	-768	-1	-1	-1	-1	4		0	0						Untertest3.avi	0	880	547	72	111				0	Content		-72	-111	31523190	1282405866
31540	08:49:52.659	00:00:31.540	1893	-1024	-768	-1	-1	-1	-1	4	-1024	-768	-1	-1	-1	-1	4		0	0						Untertest3.avi	0	880	547	72	111				0	Content		-72	-111	31540313	1282422989
31557	08:49:52.676	00:00:31.556	1894	-1024	-768	-1	-1	-1	-1	4	-1024	-768	-1	-1	-1	-1	4		0	0						Untertest3.avi	0	880	547	72	111				0	Content		-72	-111	31556813	1282439489
31573	08:49:52.692	00:00:31.573	1895	-1024	-768	-1	-1	-1	-1	4	-1024	-768	-1	-1	-1	-1	4		0	0						Untertest3.avi	0	880	547	72	111				0	Content		-72	-111	31573480	1282456156
31590	08:49:52.709	00:00:31.590	1896	-1024	-768	-1	-1	-1	-1	4	-1024	-768	-1	-1	-1	-1	4		0	0						Untertest3.avi	0	880	547	72	111				0	Content		-72	-111	31590147	1282472823
31607	08:49:52.726	00:00:31.606	1897	-1024	-768	-1	-1	-1	-1	4	-1024	-768	-1	-1	-1	-1	4		0	0						Untertest3.avi	0	880	547	72	111				0	Content		-72	-111	31606678	1282489354
31623	08:49:52.742	00:00:31.623	1898	-1024	-768	-1	-1	-1	-1	4	-1024	-768	-1	-1	-1	-1	4		0	0						Untertest3.avi	0	880	547	72	111				0	Content		-72	-111	31623345	1282506021
31640	08:49:52.759	00:00:31.640	1899	-1024	-768	-1	-1	-1	-1	4	-1024	-768	-1	-1	-1	-1	4		0	0						Untertest3.avi	0	880	547	72	111				0	Content		-72	-111	31640012	1282522688
31657	08:49:52.776	00:00:31.656	1900	-1024	-768	-1	-1	-1	-1	4	-1024	-768	-1	-1	-1	-1	4		0	0						Untertest3.avi	0	880	547	72	111				0	Content		-72	-111	31656540	1282539216
31673	08:49:52.792	00:00:31.673	1901	-1024	-768	-1	-1	-1	-1	4	-1024	-768	-1	-1	-1	-1	4		0	0						Untertest3.avi	0	880	547	72	111				0	Content		-72	-111	31673207	1282555883
31690	08:49:52.809	00:00:31.689	1902	-1024	-768	-1	-1	-1	-1	4	-1024	-768	-1	-1	-1	-1	4		0	0						Untertest3.avi	0	880	547	72	111				0	Content		-72	-111	31689822	1282572498
31706	08:49:52.825	00:00:31.706	1903	-1024	-768	-1	-1	-1	-1	4	-1024	-768	-1	-1	-1	-1	4		0	0						Untertest3.avi	0	880	547	72	111				0	Content		-72	-111	31706489	1282589165
31723	08:49:52.842	00:00:31.723	1904	-1024	-768	-1	-1	-1	-1	4	-1024	-768	-1	-1	-1	-1	4		0	0						Untertest3.avi	0	880	547	72	111				0	Content		-72	-111	31723156	1282605832
31740	08:49:52.859	00:00:31.740	1905	-1024	-768	-1	-1	-1	-1	4	-1024	-768	-1	-1	-1	-1	4		0	0						Untertest3.avi	0	880	547	72	111				0	Content		-72	-111	31740044	1282622720
31757	08:49:52.876	00:00:31.756	1906	-1024	-768	-1	-1	-1	-1	4	-1024	-768	-1	-1	-1	-1	4		0	0						Untertest3.avi	0	880	547	72	111				0	Content		-72	-111	31756711	1282639387
31774	08:49:52.893	00:00:31.773	1907	-1024	-768	-1	-1	-1	-1	4	-1024	-768	-1	-1	-1	-1	4		0	0						Untertest3.avi	0	880	547	72	111				0	Content		-72	-111	31773662	1282656338
31790	08:49:52.909	00:00:31.790	1908	-1024	-768	-1	-1	-1	-1	4	-1024	-768	-1	-1	-1	-1	4		0	0						Untertest3.avi	0	880	547	72	111				0	Content		-72	-111	31790329	1282673005
31807	08:49:52.926	00:00:31.806	1909	-1024	-768	-1	-1	-1	-1	4	-1024	-768	-1	-1	-1	-1	4		0	0						Untertest3.avi	0	880	547	72	111				0	Content		-72	-111	31806996	1282689672
31824	08:49:52.943	00:00:31.824	1910	-1024	-768	-1	-1	-1	-1	4	-1024	-768	-1	-1	-1	-1	4		0	0						Untertest3.avi	0	880	547	72	111				0	Content		-72	-111	31824271	1282706947
31841	08:49:52.960	00:00:31.840	1911	-1024	-768	-1	-1	-1	-1	4	-1024	-768	-1	-1	-1	-1	4		0	0						Untertest3.avi	0	880	547	72	111				0	Content		-72	-111	31840938	1282723614
31857	08:49:52.976	00:00:31.857	1912	-1024	-768	-1	-1	-1	-1	4	-1024	-768	-1	-1	-1	-1	4		0	0						Untertest3.avi	0	880	547	72	111				0	Content		-72	-111	31857276	1282739952
31874	08:49:52.993	00:00:31.873	1913	-1024	-768	-1	-1	-1	-1	4	-1024	-768	-1	-1	-1	-1	4		0	0						Untertest3.avi	0	880	547	72	111				0	Content		-72	-111	31873943	1282756619
31891	08:49:53.010	00:00:31.890	1914	-1024	-768	-1	-1	-1	-1	4	-1024	-768	-1	-1	-1	-1	4		0	0						Untertest3.avi	0	880	547	72	111				0	Content		-72	-111	31890610	1282773286
31907	08:49:53.026	00:00:31.907	1915	-1024	-768	-1	-1	-1	-1	4	-1024	-768	-1	-1	-1	-1	4		0	0						Untertest3.avi	0	880	547	72	111				0	Content		-72	-111	31907277	1282789953
31923	08:49:53.042	00:00:31.922	1916	-1024	-768	-1	-1	-1	-1	4	-1024	-768	-1	-1	-1	-1	4		0	0						Untertest3.avi	0	880	547	72	111				0	Content		-72	-111	31922914	1282805590
31940	08:49:53.059	00:00:31.939	1917	-1024	-768	-1	-1	-1	-1	4	-1024	-768	-1	-1	-1	-1	4		0	0						Untertest3.avi	0	880	547	72	111				0	Content		-72	-111	31939537	1282822213
31956	08:49:53.075	00:00:31.956	1918	-1024	-768	-1	-1	-1	-1	4	-1024	-768	-1	-1	-1	-1	4		0	0						Untertest3.avi	0	880	547	72	111				0	Content		-72	-111	31956285	1282838961
31973	08:49:53.092	00:00:31.972	1919	-1024	-768	-1	-1	-1	-1	4	-1024	-768	-1	-1	-1	-1	4		0	0						Untertest3.avi	0	880	547	72	111				0	Content		-72	-111	31972968	1282855644
31990	08:49:53.109	00:00:31.989	1920	-1024	-768	-1	-1	-1	-1	4	-1024	-768	-1	-1	-1	-1	4		0	0						Untertest3.avi	0	880	547	72	111				0	Content		-72	-111	31989571	1282872247
32006	08:49:53.125	00:00:32.006	1921	-1024	-768	-1	-1	-1	-1	4	-1024	-768	-1	-1	-1	-1	4		0	0						Untertest3.avi	0	880	547	72	111				0	Content		-72	-111	32006238	1282888914
32023	08:49:53.142	00:00:32.022	1922	-1024	-768	-1	-1	-1	-1	4	-1024	-768	-1	-1	-1	-1	4		0	0						Untertest3.avi	0	880	547	72	111				0	Content		-72	-111	32022905	1282905581
32040	08:49:53.159	00:00:32.039	1923	-1024	-768	-1	-1	-1	-1	4	-1024	-768	-1	-1	-1	-1	4		0	0						Untertest3.avi	0	880	547	72	111				0	Content		-72	-111	32039737	1282922413
32056	08:49:53.175	00:00:32.056	1924	-1024	-768	-1	-1	-1	-1	4	-1024	-768	-1	-1	-1	-1	4		0	0						Untertest3.avi	0	880	547	72	111				0	Content		-72	-111	32056404	1282939080
32073	08:49:53.192	00:00:32.073	1925	-1024	-768	-1	-1	-1	-1	4	-1024	-768	-1	-1	-1	-1	4		0	0						Untertest3.avi	0	880	547	72	111				0	Content		-72	-111	32073071	1282955747
32090	08:49:53.209	00:00:32.090	1926	-1024	-768	-1	-1	-1	-1	4	-1024	-768	-1	-1	-1	-1	4		0	0						Untertest3.avi	0	880	547	72	111				0	Content		-72	-111	32090171	1282972847
32107	08:49:53.226	00:00:32.106	1927	-1024	-768	-1	-1	-1	-1	4	-1024	-768	-1	-1	-1	-1	4		0	0						Untertest3.avi	0	880	547	72	111				0	Content		-72	-111	32106838	1282989514
32124	08:49:53.243	00:00:32.123	1928	-1024	-768	-1	-1	-1	-1	4	-1024	-768	-1	-1	-1	-1	4		0	0						Untertest3.avi	0	880	547	72	111				0	Content		-72	-111	32123857	1283006533
32141	08:49:53.260	00:00:32.140	1929	-1024	-768	-1	-1	-1	-1	4	-1024	-768	-1	-1	-1	-1	4		0	0						Untertest3.avi	0	880	547	72	111				0	Content		-72	-111	32140524	1283023200
32157	08:49:53.276	00:00:32.157	1930	-1024	-768	-1	-1	-1	-1	4	-1024	-768	-1	-1	-1	-1	4		0	0						Untertest3.avi	0	880	547	72	111				0	Content		-72	-111	32157191	1283039867
32173	08:49:53.292	00:00:32.173	1931	-1024	-768	-1	-1	-1	-1	4	-1024	-768	-1	-1	-1	-1	4		0	0						Untertest3.avi	0	880	547	72	111				0	Content		-72	-111	32173291	1283055967
32190	08:49:53.309	00:00:32.189	1932	-1024	-768	-1	-1	-1	-1	4	-1024	-768	-1	-1	-1	-1	4		0	0						Untertest3.avi	0	880	547	72	111				0	Content		-72	-111	32189958	1283072634
32206	08:49:53.325	00:00:32.206	1933	-1024	-768	-1	-1	-1	-1	4	-1024	-768	-1	-1	-1	-1	4		0	0						Untertest3.avi	0	880	547	72	111				0	Content		-72	-111	32206436	1283089112
32223	08:49:53.342	00:00:32.223	1934	-1024	-768	-1	-1	-1	-1	4	-1024	-768	-1	-1	-1	-1	4		0	0						Untertest3.avi	0	880	547	72	111				0	Content		-72	-111	32223103	1283105779
32240	08:49:53.359	00:00:32.239	1935	-1024	-768	-1	-1	-1	-1	4	-1024	-768	-1	-1	-1	-1	4		0	0						Untertest3.avi	0	880	547	72	111				0	Content		-72	-111	32239770	1283122446
32256	08:49:53.375	00:00:32.256	1936	-1024	-768	-1	-1	-1	-1	4	-1024	-768	-1	-1	-1	-1	4		0	0						Untertest3.avi	0	880	547	72	111				0	Content		-72	-111	32256011	1283138687
32273	08:49:53.392	00:00:32.272	1937	-1024	-768	-1	-1	-1	-1	4	-1024	-768	-1	-1	-1	-1	4		0	0						Untertest3.avi	0	880	547	72	111				0	Content		-72	-111	32272634	1283155310
32289	08:49:53.408	00:00:32.289	1938	-1024	-768	-1	-1	-1	-1	4	-1024	-768	-1	-1	-1	-1	4		0	0						Untertest3.avi	0	880	547	72	111				0	Content		-72	-111	32289300	1283171976
32306	08:49:53.425	00:00:32.305	1939	-1024	-768	-1	-1	-1	-1	4	-1024	-768	-1	-1	-1	-1	4		0	0						Untertest3.avi	0	880	547	72	111				0	Content		-72	-111	32305967	1283188643
32323	08:49:53.442	00:00:32.322	1940	-1024	-768	-1	-1	-1	-1	4	-1024	-768	-1	-1	-1	-1	4		0	0						Untertest3.avi	0	880	547	72	111				0	Content		-72	-111	32322634	1283205310
32339	08:49:53.458	00:00:32.339	1941	-1024	-768	-1	-1	-1	-1	4	-1024	-768	-1	-1	-1	-1	4		0	0						Untertest3.avi	0	880	547	72	111				0	Content		-72	-111	32339299	1283221975
32356	08:49:53.475	00:00:32.355	1942	-1024	-768	-1	-1	-1	-1	4	-1024	-768	-1	-1	-1	-1	4		0	0						Untertest3.avi	0	880	547	72	111				0	Content		-72	-111	32355966	1283238642
32373	08:49:53.492	00:00:32.372	1943	-1024	-768	-1	-1	-1	-1	4	-1024	-768	-1	-1	-1	-1	4		0	0						Untertest3.avi	0	880	547	72	111				0	Content		-72	-111	32372633	1283255309
32390	08:49:53.509	00:00:32.389	1944	-1024	-768	-1	-1	-1	-1	4	-1024	-768	-1	-1	-1	-1	4		0	0						Untertest3.avi	0	880	547	72	111				0	Content		-72	-111	32389564	1283272240
32406	08:49:53.525	00:00:32.406	1945	-1024	-768	-1	-1	-1	-1	4	-1024	-768	-1	-1	-1	-1	4		0	0						Untertest3.avi	0	880	547	72	111				0	Content		-72	-111	32406231	1283288907
32423	08:49:53.542	00:00:32.423	1946	-1024	-768	-1	-1	-1	-1	4	-1024	-768	-1	-1	-1	-1	4		0	0						Untertest3.avi	0	880	547	72	111				0	Content		-72	-111	32423194	1283305870
32440	08:49:53.559	00:00:32.439	1947	-1024	-768	-1	-1	-1	-1	4	-1024	-768	-1	-1	-1	-1	4		0	0						Untertest3.avi	0	880	547	72	111				0	Content		-72	-111	32439861	1283322537
32457	08:49:53.576	00:00:32.456	1948	-1024	-768	-1	-1	-1	-1	4	-1024	-768	-1	-1	-1	-1	4		0	0						Untertest3.avi	0	880	547	72	111				0	Content		-72	-111	32456528	1283339204
32474	08:49:53.593	00:00:32.473	1949	-1024	-768	-1	-1	-1	-1	4	-1024	-768	-1	-1	-1	-1	4		0	0						Untertest3.avi	0	880	547	72	111				0	Content		-72	-111	32473759	1283356435
32490	08:49:53.609	00:00:32.490	1950	-1024	-768	-1	-1	-1	-1	4	-1024	-768	-1	-1	-1	-1	4		0	0						Untertest3.avi	0	880	547	72	111				0	Content		-72	-111	32490426	1283373102
32507	08:49:53.626	00:00:32.506	1951	-1024	-768	-1	-1	-1	-1	4	-1024	-768	-1	-1	-1	-1	4		0	0						Untertest3.avi	0	880	547	72	111				0	Content		-72	-111	32506659	1283389335
32523	08:49:53.642	00:00:32.523	1952	-1024	-768	-1	-1	-1	-1	4	-1024	-768	-1	-1	-1	-1	4		0	0						Untertest3.avi	0	880	547	72	111				0	Content		-72	-111	32523326	1283406002
32540	08:49:53.659	00:00:32.539	1953	-1024	-768	-1	-1	-1	-1	4	-1024	-768	-1	-1	-1	-1	4		0	0						Untertest3.avi	0	880	547	72	111				0	Content		-72	-111	32539993	1283422669
32556	08:49:53.675	00:00:32.555	1954	651,3372	932,5923	0,3258711	0,6513734	492,4989	3,562441	3	587,3663	922,9763	0,3257847	0,6513506	492,4989	3,571628	1	24	587	923						Untertest3.avi	0	880	547	72	111	515	812	17	0	Content		515	812	32555861	1283438537
32572	08:49:53.691	00:00:32.572	1955	-1024	-768	-1	-1	-1	-1	4	-1024	-768	-1	-1	-1	-1	4		0	0						Untertest3.avi	0	880	547	72	111				0	Content		-72	-111	32572483	1283455159
32590	08:49:53.709	00:00:32.589	1956	-1024	-768	-1	-1	-1	-1	4	-1024	-768	-1	-1	-1	-1	4		0	0						Untertest3.avi	0	880	547	72	111				0	Content		-72	-111	32589604	1283472280
32606	08:49:53.725	00:00:32.605	1957	-1024	-768	-1	-1	-1	-1	4	-1024	-768	-1	-1	-1	-1	4		0	0						Untertest3.avi	0	880	547	72	111				0	Content		-72	-111	32605870	1283488546
32623	08:49:53.742	00:00:32.622	1958	-1024	-768	-1	-1	-1	-1	4	-1024	-768	-1	-1	-1	-1	4		0	0						Untertest3.avi	0	880	547	72	111				0	Content		-72	-111	32622731	1283505407
32639	08:49:53.758	00:00:32.639	1959	-1024	-768	-1	-1	-1	-1	4	-1024	-768	-1	-1	-1	-1	4		0	0						Untertest3.avi	0	880	547	72	111				0	Content		-72	-111	32639483	1283522159
32656	08:49:53.775	00:00:32.656	1960	-1024	-768	-1	-1	-1	-1	4	-1024	-768	-1	-1	-1	-1	4		0	0						Untertest3.avi	0	880	547	72	111				0	Content		-72	-111	32656102	1283538778
32672	08:49:53.791	00:00:32.672	1961	-1024	-768	-1	-1	-1	-1	4	-1024	-768	-1	-1	-1	-1	4		0	0						Untertest3.avi	0	880	547	72	111				0	Content		-72	-111	32672475	1283555151
32689	08:49:53.808	00:00:32.689	1962	-1024	-768	-1	-1	-1	-1	4	-1024	-768	-1	-1	-1	-1	4		0	0						Untertest3.avi	0	880	547	72	111				0	Content		-72	-111	32689349	1283572025
32706	08:49:53.825	00:00:32.705	1963	-1024	-768	-1	-1	-1	-1	4	-1024	-768	-1	-1	-1	-1	4		0	0						Untertest3.avi	0	880	547	72	111				0	Content		-72	-111	32705980	1283588656
32723	08:49:53.842	00:00:32.722	1964	-1024	-768	-1	-1	-1	-1	4	-1024	-768	-1	-1	-1	-1	4		0	0						Untertest3.avi	0	880	547	72	111				0	Content		-72	-111	32722647	1283605323
32739	08:49:53.858	00:00:32.739	1965	-1024	-768	-1	-1	-1	-1	4	-1024	-768	-1	-1	-1	-1	4		0	0						Untertest3.avi	0	880	547	72	111				0	Content		-72	-111	32739227	1283621903
32756	08:49:53.875	00:00:32.755	1966	-1024	-768	-1	-1	-1	-1	4	-1024	-768	-1	-1	-1	-1	4		0	0						Untertest3.avi	0	880	547	72	111				0	Content		-72	-111	32755847	1283638523
32773	08:49:53.892	00:00:32.772	1967	-1024	-768	-1	-1	-1	-1	4	-1024	-768	-1	-1	-1	-1	4		0	0						Untertest3.avi	0	880	547	72	111				0	Content		-72	-111	32772514	1283655190
32789	08:49:53.908	00:00:32.789	1968	-1024	-768	-1	-1	-1	-1	4	-1024	-768	-1	-1	-1	-1	4		0	0						Untertest3.avi	0	880	547	72	111				0	Content		-72	-111	32789088	1283671764
32806	08:49:53.925	00:00:32.805	1969	-1024	-768	-1	-1	-1	-1	4	-1024	-768	-1	-1	-1	-1	4		0	0						Untertest3.avi	0	880	547	72	111				0	Content		-72	-111	32805775	1283688451
32822	08:49:53.941	00:00:32.822	1970	-1024	-768	-1	-1	-1	-1	4	-1024	-768	-1	-1	-1	-1	4		0	0						Untertest3.avi	0	880	547	72	111				0	Content		-72	-111	32822442	1283705118
32839	08:49:53.958	00:00:32.839	1971	-1024	-768	-1	-1	-1	-1	4	-1024	-768	-1	-1	-1	-1	4		0	0						Untertest3.avi	0	880	547	72	111				0	Content		-72	-111	32839090	1283721766
32856	08:49:53.975	00:00:32.855	1972	-1024	-768	-1	-1	-1	-1	4	-1024	-768	-1	-1	-1	-1	4		0	0						Untertest3.avi	0	880	547	72	111				0	Content		-72	-111	32855962	1283738638
32873	08:49:53.992	00:00:32.872	1973	-1024	-768	-1	-1	-1	-1	4	-1024	-768	-1	-1	-1	-1	4		0	0						Untertest3.avi	0	880	547	72	111				0	Content		-72	-111	32872629	1283755305
32889	08:49:54.008	00:00:32.889	1974	-1024	-768	-1	-1	-1	-1	4	-1024	-768	-1	-1	-1	-1	4		0	0						Untertest3.avi	0	880	547	72	111				0	Content		-72	-111	32889468	1283772144
32906	08:49:54.025	00:00:32.905	1975	-1024	-768	-1	-1	-1	-1	4	-1024	-768	-1	-1	-1	-1	4		0	0						Untertest3.avi	0	880	547	72	111				0	Content		-72	-111	32905898	1283788574
32923	08:49:54.042	00:00:32.922	1976	-1024	-768	-1	-1	-1	-1	4	-1024	-768	-1	-1	-1	-1	4		0	0						Untertest3.avi	0	880	547	72	111				0	Content		-72	-111	32922565	1283805241
32939	08:49:54.058	00:00:32.939	1977	-1024	-768	-1	-1	-1	-1	4	-1024	-768	-1	-1	-1	-1	4		0	0						Untertest3.avi	0	880	547	72	111				0	Content		-72	-111	32939450	1283822126
32956	08:49:54.075	00:00:32.955	1978	-1024	-768	-1	-1	-1	-1	4	-1024	-768	-1	-1	-1	-1	4		0	0						Untertest3.avi	0	880	547	72	111				0	Content		-72	-111	32955909	1283838585
32973	08:49:54.092	00:00:32.972	1979	-1024	-768	-1	-1	-1	-1	4	-1024	-768	-1	-1	-1	-1	4		0	0						Untertest3.avi	0	880	547	72	111				0	Content		-72	-111	32972576	1283855252
[truncated: 1,651 more rows]
