# Supplementary material for: Gaze Duration Biases for Colours in Combination with Dissonant and Consonant Sounds: A Comparative Eye-Tracking Study with Orangutans
Source: PLoS One. 2015 Oct 14;10(10):e0139894. doi: 10.1371/journal.pone.0139894 (PMC4605782; doi:10.1371/journal.pone.0139894)
Supplement: S1 Data — (ZIP) [file pone.0139894.s004.zip › Plos ColourSound Data/Apes/Farben_Musik_U3/Rec 20-All-Data.tsv]

System Properties:
Operating System:	Microsoft Windows NT 6.1.7601 Service Pack 1
System User Name:	tobiiadmin
Machine Name:	LOE7690LAP
Data properties:
Recording name:	Rec 20
Recording date:	05.03.2014
Recording time:	09:19:36
Recording resolution:	1024 x 768
Export date:	09.03.2014
Export time:	12:20:45
Participant:	Pini
Filter settings:
Eye: Average
Validity: Normal
Fixation filter: Tobii fixation filter
Velocity threshold: 35
Distance threshold: 35
Timestamp	DateTimeStamp	DateTimeStampStartOffset	Number	GazePointXLeft	GazePointYLeft	CamXLeft	CamYLeft	DistanceLeft	PupilLeft	ValidityLeft	GazePointXRight	GazePointYRight	CamXRight	CamYRight	DistanceRight	PupilRight	ValidityRight	FixationIndex	GazePointX	GazePointY	Event	EventKey	Data1	Data2	Descriptor	StimuliName	StimuliID	MediaWidth	MediaHeight	MediaPosX	MediaPosY	MappedFixationPointX	MappedFixationPointY	FixationDuration	AoiIds	AoiNames	WebGroupImage	MappedGazeDataPointX	MappedGazeDataPointY	MicroSecondTimestamp	AbsoluteMicroSecondTimestamp
11	09:19:36.290	00:00:00.010	0	-193,5146	452,2072	0,4033517	0,8116628	425,5858	2,855354	3	-218,6564	362,2019	0,4007218	0,811618	491,0527	3,274699	1	0	-219	362						No media	0	1024	768	0	0	-187	387	27	0	Content		-219	362	10541	3066008019
27	09:19:36.306	00:00:00.027	1	-233,4234	446,8695	0,4171566	0,8118411	435,0867	2,899776	3	-254,1542	366,2165	0,4171566	0,8118411	435,0867	3,325608	1	1	-254	366						No media	0	1024	768	0	0	-199	347	516	0	Content		-254	366	27172	3066024650
44	09:19:36.323	00:00:00.043	2	-219,42	342,7596	0,4008144	0,8115686	491,1587	3,217809	3	-219,6803	342,7109	0,4008152	0,8115686	491,1587	3,217864	1	1	-220	343						No media	0	1024	768	0	0	-199	347	516	0	Content		-220	343	43804	3066041282
61	09:19:36.340	00:00:00.060	3	-213,5022	372,7127	0,4030625	0,8116157	435,0867	2,600542	3	-240,4355	278,3412	0,4008418	0,8115786	491,1523	2,924505	1	1	-240	278						No media	0	1024	768	0	0	-199	347	516	0	Content		-240	278	60883	3066058361
78	09:19:36.357	00:00:00.077	4	-189,4074	355,2519	0,4008734	0,8115768	491,1463	3,217086	3	-189,652	355,1943	0,4008743	0,8115768	491,1462	3,217211	1	1	-190	355						No media	0	1024	768	0	0	-199	347	516	0	Content		-190	355	77572	3066075050
94	09:19:36.373	00:00:00.094	5	-202,544	333,1665	0,4009133	0,8114922	491,2679	3,065561	3	-202,9812	333,1154	0,4009143	0,8114921	491,2678	3,065688	1	1	-203	333						No media	0	1024	768	0	0	-199	347	516	0	Content		-203	333	94198	3066091676
110	09:19:36.389	00:00:00.110	6	-194,0072	333,4301	0,4009245	0,8116484	491,0732	3,148868	3	-194,3695	333,3768	0,4009255	0,8116484	491,0732	3,149033	1	1	-194	333						No media	0	1024	768	0	0	-199	347	516	0	Content		-194	333	110460	3066107938
127	09:19:36.406	00:00:00.127	7	-197,8346	343,9736	0,4009573	0,8116684	491,0355	3,181651	3	-198,1823	343,9617	0,4009583	0,8116684	491,0355	3,181761	1	1	-198	344						No media	0	1024	768	0	0	-199	347	516	0	Content		-198	344	127100	3066124578
144	09:19:36.423	00:00:00.143	8	-216,1054	305,0394	0,4009943	0,8116845	491,03	3,053573	3	-216,6283	305,0457	0,4009953	0,8116844	491,0299	3,05355	1	1	-217	305						No media	0	1024	768	0	0	-199	347	516	0	Content		-217	305	143720	3066141198
161	09:19:36.440	00:00:00.160	9	-197,4824	339,16	0,401054	0,8117376	491,1168	3,141755	3	-197,9396	339,1144	0,4010552	0,8117376	491,1168	3,141816	1	1	-198	339						No media	0	1024	768	0	0	-199	347	516	0	Content		-198	339	160796	3066158274
178	09:19:36.457	00:00:00.177	10	-196,5685	356,7603	0,4011267	0,8117529	491,0298	3,191231	3	-196,8533	356,7628	0,4011279	0,8117528	491,0298	3,19127	1	1	-197	357						No media	0	1024	768	0	0	-199	347	516	0	Content		-197	357	177608	3066175086
194	09:19:36.473	00:00:00.194	11	-207,2493	355,9934	0,4011757	0,8117825	491,0354	3,216812	3	-207,5795	355,9892	0,4011769	0,8117825	491,0354	3,216841	1	1	-208	356						No media	0	1024	768	0	0	-199	347	516	0	Content		-208	356	194241	3066191719
210	09:19:36.489	00:00:00.210	12	-210,9662	323,8134	0,4012539	0,8117688	491,1745	3,093812	3	-211,3413	323,782	0,4012547	0,8117688	491,1745	3,093777	1	1	-211	324						No media	0	1024	768	0	0	-199	347	516	0	Content		-211	324	210372	3066207850
227	09:19:36.506	00:00:00.227	13	-199,9553	352,1758	0,4012766	0,8118365	491,0265	3,157956	3	-200,2751	352,139	0,4012778	0,8118365	491,0265	3,157999	1	1	-200	352						No media	0	1024	768	0	0	-199	347	516	0	Content		-200	352	227141	3066224619
244	09:19:36.523	00:00:00.243	14	-219,1731	345,5715	0,4013495	0,8118701	491,0939	3,183255	3	-219,5604	345,5994	0,4013506	0,81187	491,0938	3,183356	1	1	-220	346						No media	0	1024	768	0	0	-199	347	516	0	Content		-220	346	243761	3066241239
261	09:19:36.540	00:00:00.260	15	-190,9739	354,8925	0,4013995	0,8118828	491,0844	3,191362	3	-191,2641	354,8578	0,4014006	0,8118828	491,0844	3,191442	1	1	-191	355						No media	0	1024	768	0	0	-199	347	516	0	Content		-191	355	260837	3066258315
278	09:19:36.557	00:00:00.277	16	-202,1249	358,5074	0,4014218	0,8119008	491,0682	3,136921	3	-202,4653	358,5309	0,4014229	0,8119008	491,0681	3,137	1	1	-202	359						No media	0	1024	768	0	0	-199	347	516	0	Content		-202	359	277523	3066275001
294	09:19:36.573	00:00:00.294	17	-199,3503	350,6576	0,4014469	0,8119379	491,061	3,163202	3	-199,6165	350,5889	0,4014481	0,8119379	491,061	3,163201	1	1	-200	351						No media	0	1024	768	0	0	-199	347	516	0	Content		-200	351	294282	3066291760
310	09:19:36.589	00:00:00.310	18	-208,0788	363,6477	0,401487	0,8119689	491,0271	3,173696	3	-208,2826	363,7401	0,4014882	0,8119689	491,0271	3,173539	1	1	-208	364						No media	0	1024	768	0	0	-199	347	516	0	Content		-208	364	310413	3066307891
327	09:19:36.606	00:00:00.326	19	-176,2582	354,1514	0,4015575	0,8119845	491,0689	3,115381	3	-176,5355	354,2478	0,4015586	0,8119845	491,0689	3,115383	1	1	-177	354						No media	0	1024	768	0	0	-199	347	516	0	Content		-177	354	326813	3066324291
343	09:19:36.622	00:00:00.343	20	-193,3843	341,5162	0,4016362	0,8120022	490,9687	2,975269	3	-193,8696	341,5715	0,4016374	0,8120022	490,9686	2,975266	1	1	-194	342						No media	0	1024	768	0	0	-199	347	516	0	Content		-194	342	343436	3066340914
361	09:19:36.640	00:00:00.360	21	-195,9141	332,5995	0,4016621	0,8120537	490,9644	2,963591	3	-196,4106	332,6961	0,4016634	0,8120537	490,9643	2,96357	1	1	-196	333						No media	0	1024	768	0	0	-199	347	516	0	Content		-196	333	360506	3066357984
377	09:19:36.656	00:00:00.377	22	-189,9637	346,3847	0,4016634	0,8121434	491,0034	3,05247	3	-190,2607	346,3675	0,4016647	0,8121434	491,0034	3,052539	1	1	-190	346						No media	0	1024	768	0	0	-199	347	516	0	Content		-190	346	377309	3066374787
394	09:19:36.673	00:00:00.393	23	-194,995	319,2187	0,4016702	0,8122224	490,966	2,91522	3	-195,5762	319,2567	0,4016716	0,8122224	490,9659	2,91516	1	1	-196	319						No media	0	1024	768	0	0	-199	347	516	0	Content		-196	319	393941	3066391419
410	09:19:36.689	00:00:00.410	24	-192,8147	349,8538	0,4016955	0,8123149	491,1313	2,96664	3	-193,1282	349,963	0,4016969	0,8123148	491,1313	2,966578	1	1	-193	350						No media	0	1024	768	0	0	-199	347	516	0	Content		-193	350	410060	3066407538
427	09:19:36.706	00:00:00.426	25	-218,092	347,3354	0,4016385	0,8129367	491,1313	3,110229	3	-218,092	347,3354	0,4016385	0,8129367	491,1313	3,110229	1	1	-218	347						No media	0	1024	768	0	0	-199	347	516	0	Content		-218	347	426810	3066424288
443	09:19:36.722	00:00:00.443	26	-221,6942	347,3972	0,4017304	0,8131387	491,1313	3,03245	3	-221,6942	347,3972	0,4017304	0,8131387	491,1313	3,03245	1	1	-222	347						No media	0	1024	768	0	0	-199	347	516	0	Content		-222	347	443430	3066440908
461	09:19:36.740	00:00:00.460	27	-241,4381	364,1027	0,4017833	0,8134549	491,1313	3,086232	3	-241,4381	364,1027	0,4017833	0,8134549	491,1313	3,086232	1	1	-241	364						No media	0	1024	768	0	0	-199	347	516	0	Content		-241	364	460501	3066457979
477	09:19:36.756	00:00:00.477	28	-176,9981	339,2806	0,4018027	0,8136643	491,3239	2,917117	3	-177,3216	339,3565	0,4018039	0,8136643	491,3239	2,917057	1	1	-177	339						No media	0	1024	768	0	0	-199	347	516	0	Content		-177	339	477180	3066474658
493	09:19:36.772																				MovieStart	128	0	0	Untertest3.avi
494	09:19:36.773	00:00:00.493	29	-198,7503	350,8769	0,4018845	0,8143269	491,3829	3,061126	3	-199,0898	350,8886	0,4018857	0,8143269	491,3829	3,061233	1	1	-199	351						Untertest3.avi	0	880	547	72	111	-271	236	516	0	Content		-271	240	493795	3066491273
510	09:19:36.789	00:00:00.510	30	-198,7654	343,9917	0,4020694	0,8151059	491,3691	2,989123	3	-199,0324	344,0948	0,4020706	0,8151059	491,3691	2,988986	1	1	-199	344						Untertest3.avi	0	880	547	72	111	-271	236	516	0	Content		-271	233	510051	3066507529
527	09:19:36.806	00:00:00.526	31	-209,6472	369,2883	0,4023801	0,8164467	491,3691	3,025812	3	-209,6472	369,2883	0,4023801	0,8164467	491,3691	3,025812	1	1	-210	369						Untertest3.avi	0	880	547	72	111	-271	236	516	0	Content		-282	258	526678	3066524156
543	09:19:36.822	00:00:00.543	32	-80,73321	446,342	0,4015107	0,8193999	491,2013	3,057975	3	-81,11656	446,4506	0,4015125	0,8193999	491,2013	3,058119	1	2	-81	446						Untertest3.avi	0	880	547	72	111	-37	511	184	0	Content		-153	335	543300	3066540778
561	09:19:36.840	00:00:00.560	33	30,9234	570,3024	0,4009929	0,823361	491,4975	3,135181	3	30,73002	570,4167	0,400994	0,823361	491,4974	3,135284	1	2	31	570						Untertest3.avi	0	880	547	72	111	-37	511	184	0	Content		-41	459	560550	3066558028
577	09:19:36.856	00:00:00.577	34	66,8027	615,5031	0,401369	0,8257356	491,5129	3,134784	3	66,69849	615,5532	0,40137	0,8257356	491,5129	3,134779	1	2	67	616						Untertest3.avi	0	880	547	72	111	-37	511	184	0	Content		-5	505	577175	3066574653
594	09:19:36.873	00:00:00.593	35	83,99598	613,464	0,4024961	0,8267289	491,6427	3,106199	3	83,84433	613,5497	0,4024972	0,8267289	491,6427	3,106301	1	2	84	614						Untertest3.avi	0	880	547	72	111	-37	511	184	0	Content		12	503	593869	3066591347
610	09:19:36.889	00:00:00.610	36	45,35115	657,1053	0,405622	0,8277043	435,9376	2,834195	3	26,62491	626,7159	0,4029294	0,8276681	491,3936	3,175565	1	2	27	627						Untertest3.avi	0	880	547	72	111	-37	511	184	0	Content		-45	516	610049	3066607527
627	09:19:36.906	00:00:00.627	37	37,07795	649,9177	0,4065444	0,8286392	437,7975	2,847672	3	19,24298	618,2207	0,4039957	0,828627	491,4274	3,178285	1	2	19	618						Untertest3.avi	0	880	547	72	111	-37	511	184	0	Content		-53	507	627118	3066624596
644	09:19:36.923	00:00:00.643	38	57,506	659,8492	0,4077553	0,8296371	434,6034	2,832321	3	38,883	629,4058	0,4050063	0,8295835	491,8924	3,186133	1	2	39	629						Untertest3.avi	0	880	547	72	111	-37	511	184	0	Content		-33	518	643926	3066641404
661	09:19:36.940	00:00:00.660	39	49,15431	655,7235	0,408588	0,8307331	434,8535	2,886828	3	28,86279	622,529	0,4058832	0,8307243	491,7973	3,244944	1	2	29	623						Untertest3.avi	0	880	547	72	111	-37	511	184	0	Content		-43	512	660546	3066658024
677	09:19:36.956	00:00:00.676	40	43,63828	653,1157	0,409367	0,831908	435,7767	2,893454	3	24,38422	622,402	0,4067303	0,8318369	492,4138	3,249577	1	2	24	622						Untertest3.avi	0	880	547	72	111	-37	511	184	0	Content		-48	511	676796	3066674274
694	09:19:36.973	00:00:00.693	41	67,77543	666,423	0,4102871	0,8331648	433,2395	2,870737	3	51,82004	636,2917	0,4075166	0,8331121	492,6382	3,243947	1	2	52	636						Untertest3.avi	0	880	547	72	111	-37	511	184	0	Content		-20	525	693877	3066691355
710	09:19:36.989	00:00:00.710	42	67,84863	662,3118	0,4109805	0,8345216	436,2606	2,916345	3	53,35645	630,9442	0,4083714	0,8345159	493,0698	3,276793	1	2	53	631						Untertest3.avi	0	880	547	72	111	-37	511	184	0	Content		-19	520	710489	3066707967
727	09:19:37.006	00:00:00.727	43	67,25626	667,8647	0,4117966	0,836178	436,2833	2,953374	3	53,75395	640,7987	0,4092108	0,8361027	493,3153	3,319734	1	3	54	641						Untertest3.avi	0	880	547	72	111	52	530	300	0	Content		-18	530	727114	3066724592
743	09:19:37.022	00:00:00.743	44	73,62613	662,1742	0,4126603	0,8378356	436,2834	2,938442	3	119,3948	637,0174	0,4106756	0,8377954	493,8619	3,318382	1	3	119	637						Untertest3.avi	0	880	547	72	111	52	530	300	0	Content		47	526	743416	3066740894
760	09:19:37.039	00:00:00.760	45	67,79441	661,9089	0,4135407	0,8395175	436,2834	2,936787	3	112,4326	636,5786	0,4115679	0,8394768	494,317	3,318958	1	3	112	637						Untertest3.avi	0	880	547	72	111	52	530	300	0	Content		40	526	760041	3066757519
777	09:19:37.056	00:00:00.776	46	103,3947	635,4804	0,4126355	0,8412995	494,5657	3,434828	3	103,2567	635,5401	0,4126368	0,8412995	494,5657	3,434842	1	3	103	636						Untertest3.avi	0	880	547	72	111	52	530	300	0	Content		31	525	776665	3066774143
794	09:19:37.073	00:00:00.793	47	121,2436	620,9441	0,4138611	0,8432065	495,074	3,44236	3	121,1132	621,0087	0,4138622	0,8432065	495,0739	3,44241	1	3	121	621						Untertest3.avi	0	880	547	72	111	52	530	300	0	Content		49	510	793871	3066791349
810	09:19:37.089	00:00:00.810	48	120,358	636,8468	0,4152534	0,8449706	495,3755	3,420719	3	120,2268	636,9279	0,4152545	0,8449705	495,3755	3,420755	1	3	120	637						Untertest3.avi	0	880	547	72	111	52	530	300	0	Content		48	526	810036	3066807514
827	09:19:37.106	00:00:00.826	49	109,6558	631,4051	0,4168157	0,8466216	495,7522	3,498176	3	109,5147	631,4911	0,4168168	0,8466216	495,7522	3,498241	1	3	110	631						Untertest3.avi	0	880	547	72	111	52	530	300	0	Content		38	520	826661	3066824139
843	09:19:37.122	00:00:00.843	50	131,4492	639,3748	0,4183908	0,8475803	496,6	3,433629	3	131,3235	639,3868	0,418392	0,8475803	496,6	3,433822	1	3	131	639						Untertest3.avi	0	880	547	72	111	52	530	300	0	Content		59	528	843410	3066840888
860	09:19:37.139	00:00:00.860	51	132,3234	649,6853	0,4200222	0,8485339	497,2697	3,471166	3	132,201	649,7538	0,4200235	0,8485338	497,2697	3,471286	1	3	132	650						Untertest3.avi	0	880	547	72	111	52	530	300	0	Content		60	539	860482	3066857960
877	09:19:37.156	00:00:00.876	52	124,2431	646,7812	0,4225252	0,8513396	497,3614	3,468226	3	124,0977	646,8279	0,4225267	0,8513395	497,3614	3,468358	1	3	124	647						Untertest3.avi	0	880	547	72	111	52	530	300	0	Content		52	536	876786	3066874264
893	09:19:37.172	00:00:00.893	53	124,9966	648,5331	0,4256512	0,854379	497,7627	3,47937	3	124,8465	648,5743	0,425653	0,8543789	497,7627	3,479399	1	3	125	649						Untertest3.avi	0	880	547	72	111	52	530	300	0	Content		53	538	893408	3066890886
910	09:19:37.189	00:00:00.910	54	136,177	647,246	0,4292492	0,8576443	498,1026	3,458518	3	136,0239	647,3019	0,429251	0,8576443	498,1025	3,458518	1	3	136	647						Untertest3.avi	0	880	547	72	111	52	530	300	0	Content		64	536	910033	3066907511
927	09:19:37.206	00:00:00.927	55	148,66	651,8063	0,433474	0,8612221	498,1391	3,465415	3	148,5428	651,8474	0,4334755	0,8612221	498,1391	3,465498	1	3	149	652						Untertest3.avi	0	880	547	72	111	52	530	300	0	Content		77	541	927228	3066924706
943	09:19:37.222	00:00:00.943	56	143,8547	658,7855	0,4382204	0,8651005	498,334	3,434464	3	143,7142	658,8166	0,4382221	0,8651004	498,334	3,434688	1	3	144	659						Untertest3.avi	0	880	547	72	111	52	530	300	0	Content		72	548	943405	3066940883
960	09:19:37.239	00:00:00.960	57	141,5235	647,7334	0,4437379	0,8695266	498,2278	3,488612	3	141,4177	647,7513	0,4437393	0,8695265	498,2278	3,488638	1	3	141	648						Untertest3.avi	0	880	547	72	111	52	530	300	0	Content		69	537	960474	3066957952
977	09:19:37.256	00:00:00.976	58	107,9594	663,4905	0,4508508	0,874654	436,9381	3,003025	3	105,0601	633,3864	0,4493166	0,8745524	498,092	3,40429	1	3	105	633						Untertest3.avi	0	880	547	72	111	52	530	300	0	Content		33	522	976777	3066974255
994	09:19:37.273	00:00:00.993	59	108,2498	663,9889	0,4572521	0,8805595	442,9881	3,035708	3	106,9748	635,6534	0,456071	0,8805155	497,8284	3,395486	1	3	107	636						Untertest3.avi	0	880	547	72	111	52	530	300	0	Content		35	525	993858	3066991336
1010	09:19:37.289	00:00:01.010	60	157,2716	700,079	0,4636142	0,8885227	441,0658	3,021412	3	170,471	677,3011	0,4625909	0,8885344	497,678	3,395747	1	3	170	677						Untertest3.avi	0	880	547	72	111	52	530	300	0	Content		98	566	1010149	3067007627
1027	09:19:37.306	00:00:01.027	61	317,0495	741,816	0,4694225	0,8987368	434,4899	2,971239	3	323,6501	729,8542	0,4678527	0,8985956	497,6391	3,38402	1	4	324	730						Untertest3.avi	0	880	547	72	111	447	657	167	0	Content		252	619	1027218	3067024696
1044	09:19:37.323	00:00:01.043	62	475,3087	766,8979	0,4578563	0,9083458	425,8212	2,92221	3	475,3087	766,8979	0,4578563	0,9083458	425,8212	2,92221	1	4	475	767						Untertest3.avi	0	880	547	72	111	447	657	167	0	Content		403	656	1043521	3067040999
1061	09:19:37.340	00:00:01.060	63	531,3935	769,7234	0,4589537	0,9176008	401,8994	2,648748	1	546,1534	766,848	0,4654349	0,9175301	425,8212	2,802148	3	4	531	770						Untertest3.avi	0	880	547	72	111	447	657	167	0	Content		459	659	1060589	3067058067
1077	09:19:37.356	00:00:01.077	64	533,5773	770,1542	0,4686238	0,9270192	405,2336	2,740172	1	546,5705	767,7152	0,4742815	0,9269599	425,8212	2,875453	3	4	534	770						Untertest3.avi	0	880	547	72	111	447	657	167	0	Content		462	659	1077015	3067074493
1094	09:19:37.373	00:00:01.093	65	541,8635	775,966	0,4771081	0,936866	404,2435	2,601691	1	560,8022	774,1549	0,4832191	0,9368045	425,8212	2,739276	3	4	542	776						Untertest3.avi	0	880	547	72	111	447	657	167	0	Content		470	665	1093645	3067091123
1110	09:19:37.389	00:00:01.110	66	518,7994	772,663	0,4851168	0,9466228	402,3262	2,722633	1	532,3126	770,0129	0,4918533	0,9465563	425,8212	2,877375	3	4	519	773						Untertest3.avi	0	880	547	72	111	447	657	167	0	Content		447	662	1110389	3067107867
1127	09:19:37.406	00:00:01.127	67	519,9364	744,644	0,4942792	0,9563461	404,3301	2,465524	1	561,321	740,7285	0,5009277	0,9562873	425,8212	2,604953	3	4	520	745						Untertest3.avi	0	880	547	72	111	447	657	167	0	Content		448	634	1127270	3067124748
1144	09:19:37.423	00:00:01.143	68	521,0734	744,5984	0,5027434	0,9659352	404,662	2,460449	1	551,9974	740,6639	0,4578563	0,9083451	425,8212	2,606211	3	4	521	745						Untertest3.avi	0	880	547	72	111	447	657	167	0	Content		449	634	1143886	3067141364
1161	09:19:37.440	00:00:01.160	69	494,174	765,8483	0,5102277	0,9749698	403,0221	2,661875	1	551,8441	764,9927	0,5177437	0,9749091	425,8212	2,826608	3	4	494	766						Untertest3.avi	0	880	547	72	111	447	657	167	0	Content		422	655	1160512	3067157990
1177	09:19:37.456	00:00:01.177	70	519,3111	770,866	0,5188593	0,9838746	405,7665	2,623937	1	572,6783	770,5192	0,5255337	0,9838225	425,8212	2,76702	3	4	519	771						Untertest3.avi	0	880	547	72	111	447	657	167	0	Content		447	660	1177133	3067174611
1194	09:19:37.473	00:00:01.193	71	-1024	-768	-1	-1	-1	-1	4	-1024	-768	-1	-1	-1	-1	4		0	0						Untertest3.avi	0	880	547	72	111				0	Content		-72	-111	1193758	3067191236
1211	09:19:37.490	00:00:01.210	72	-1024	-768	-1	-1	-1	-1	4	-1024	-768	-1	-1	-1	-1	4		0	0						Untertest3.avi	0	880	547	72	111				0	Content		-72	-111	1210505	3067207983
1227	09:19:37.506	00:00:01.227	73	-1024	-768	-1	-1	-1	-1	4	-1024	-768	-1	-1	-1	-1	4		0	0						Untertest3.avi	0	880	547	72	111				0	Content		-72	-111	1227131	3067224609
1244	09:19:37.523	00:00:01.243	74	-1024	-768	-1	-1	-1	-1	4	-1024	-768	-1	-1	-1	-1	4		0	0						Untertest3.avi	0	880	547	72	111				0	Content		-72	-111	1243756	3067241234
1260	09:19:37.539	00:00:01.260	75	-1024	-768	-1	-1	-1	-1	4	-1024	-768	-1	-1	-1	-1	4		0	0						Untertest3.avi	0	880	547	72	111				0	Content		-72	-111	1260500	3067257978
1277	09:19:37.556	00:00:01.276	76	-1024	-768	-1	-1	-1	-1	4	-1024	-768	-1	-1	-1	-1	4		0	0						Untertest3.avi	0	880	547	72	111				0	Content		-72	-111	1276624	3067274102
1293	09:19:37.572	00:00:01.293	77	-1024	-768	-1	-1	-1	-1	4	-1024	-768	-1	-1	-1	-1	4		0	0						Untertest3.avi	0	880	547	72	111				0	Content		-72	-111	1293250	3067290728
1310	09:19:37.589	00:00:01.309	78	-1024	-768	-1	-1	-1	-1	4	-1024	-768	-1	-1	-1	-1	4		0	0						Untertest3.avi	0	880	547	72	111				0	Content		-72	-111	1309870	3067307348
1327	09:19:37.606	00:00:01.327	79	-1024	-768	-1	-1	-1	-1	4	-1024	-768	-1	-1	-1	-1	4		0	0						Untertest3.avi	0	880	547	72	111				0	Content		-72	-111	1327117	3067324595
1344	09:19:37.623	00:00:01.343	80	-1024	-768	-1	-1	-1	-1	4	-1024	-768	-1	-1	-1	-1	4		0	0						Untertest3.avi	0	880	547	72	111				0	Content		-72	-111	1343711	3067341189
1360	09:19:37.639	00:00:01.360	81	-1024	-768	-1	-1	-1	-1	4	-1024	-768	-1	-1	-1	-1	4		0	0						Untertest3.avi	0	880	547	72	111				0	Content		-72	-111	1360459	3067357937
1377	09:19:37.656	00:00:01.377	82	-1024	-768	-1	-1	-1	-1	4	-1024	-768	-1	-1	-1	-1	4		0	0						Untertest3.avi	0	880	547	72	111				0	Content		-72	-111	1377082	3067374560
1394	09:19:37.673	00:00:01.393	83	-1024	-768	-1	-1	-1	-1	4	-1024	-768	-1	-1	-1	-1	4		0	0						Untertest3.avi	0	880	547	72	111				0	Content		-72	-111	1393706	3067391184
1410	09:19:37.689	00:00:01.410	84	-1024	-768	-1	-1	-1	-1	4	-1024	-768	-1	-1	-1	-1	4		0	0						Untertest3.avi	0	880	547	72	111				0	Content		-72	-111	1410455	3067407933
1427	09:19:37.706	00:00:01.427	85	-1024	-768	-1	-1	-1	-1	4	-1024	-768	-1	-1	-1	-1	4		0	0						Untertest3.avi	0	880	547	72	111				0	Content		-72	-111	1427078	3067424556
1444	09:19:37.723	00:00:01.443	86	-1024	-768	-1	-1	-1	-1	4	-1024	-768	-1	-1	-1	-1	4		0	0						Untertest3.avi	0	880	547	72	111				0	Content		-72	-111	1443703	3067441181
1460	09:19:37.739	00:00:01.460	87	-1024	-768	-1	-1	-1	-1	4	-1024	-768	-1	-1	-1	-1	4		0	0						Untertest3.avi	0	880	547	72	111				0	Content		-72	-111	1460327	3067457805
1477	09:19:37.756	00:00:01.477	88	-1024	-768	-1	-1	-1	-1	4	-1024	-768	-1	-1	-1	-1	4		0	0						Untertest3.avi	0	880	547	72	111				0	Content		-72	-111	1477074	3067474552
1492	09:19:37.771	00:00:01.491	89	-1024	-768	-1	-1	-1	-1	4	-1024	-768	-1	-1	-1	-1	4		0	0						Untertest3.avi	0	880	547	72	111				0	Content		-72	-111	1491822	3067489300
1508	09:19:37.787	00:00:01.508	90	-1024	-768	-1	-1	-1	-1	4	-1024	-768	-1	-1	-1	-1	4		0	0						Untertest3.avi	0	880	547	72	111				0	Content		-72	-111	1508444	3067505922
1526	09:19:37.805	00:00:01.525	91	-1024	-768	-1	-1	-1	-1	4	-1024	-768	-1	-1	-1	-1	4		0	0						Untertest3.avi	0	880	547	72	111				0	Content		-72	-111	1525515	3067522993
1543	09:19:37.822	00:00:01.542	92	-1024	-768	-1	-1	-1	-1	4	-1024	-768	-1	-1	-1	-1	4		0	0						Untertest3.avi	0	880	547	72	111				0	Content		-72	-111	1542886	3067540364
1560	09:19:37.839	00:00:01.560	93	-1024	-768	-1	-1	-1	-1	4	-1024	-768	-1	-1	-1	-1	4		0	0						Untertest3.avi	0	880	547	72	111				0	Content		-72	-111	1560259	3067557737
1575	09:19:37.854	00:00:01.575	94	-1024	-768	-1	-1	-1	-1	4	-1024	-768	-1	-1	-1	-1	4		0	0						Untertest3.avi	0	880	547	72	111				0	Content		-72	-111	1575065	3067572543
1592	09:19:37.871	00:00:01.591	95	-1024	-768	-1	-1	-1	-1	4	-1024	-768	-1	-1	-1	-1	4		0	0						Untertest3.avi	0	880	547	72	111				0	Content		-72	-111	1591688	3067589166
1608	09:19:37.887	00:00:01.608	96	-1024	-768	-1	-1	-1	-1	4	-1024	-768	-1	-1	-1	-1	4		0	0						Untertest3.avi	0	880	547	72	111				0	Content		-72	-111	1608435	3067605913
1625	09:19:37.904	00:00:01.625	97	-1024	-768	-1	-1	-1	-1	4	-1024	-768	-1	-1	-1	-1	4		0	0						Untertest3.avi	0	880	547	72	111				0	Content		-72	-111	1625060	3067622538
1642	09:19:37.921	00:00:01.641	98	-1024	-768	-1	-1	-1	-1	4	-1024	-768	-1	-1	-1	-1	4		0	0						Untertest3.avi	0	880	547	72	111				0	Content		-72	-111	1641679	3067639157
1658	09:19:37.937	00:00:01.658	99	-1024	-768	-1	-1	-1	-1	4	-1024	-768	-1	-1	-1	-1	4		0	0						Untertest3.avi	0	880	547	72	111				0	Content		-72	-111	1658303	3067655781
1675	09:19:37.954	00:00:01.675	100	-1024	-768	-1	-1	-1	-1	4	-1024	-768	-1	-1	-1	-1	4		0	0						Untertest3.avi	0	880	547	72	111				0	Content		-72	-111	1675499	3067672977
1693	09:19:37.972	00:00:01.692	101	-1024	-768	-1	-1	-1	-1	4	-1024	-768	-1	-1	-1	-1	4		0	0						Untertest3.avi	0	880	547	72	111				0	Content		-72	-111	1692867	3067690345
1710	09:19:37.989	00:00:01.710	102	-1024	-768	-1	-1	-1	-1	4	-1024	-768	-1	-1	-1	-1	4		0	0						Untertest3.avi	0	880	547	72	111				0	Content		-72	-111	1710116	3067707594
1725	09:19:38.004	00:00:01.724	103	-1024	-768	-1	-1	-1	-1	4	-1024	-768	-1	-1	-1	-1	4		0	0						Untertest3.avi	0	880	547	72	111				0	Content		-72	-111	1724919	3067722397
1742	09:19:38.021	00:00:01.741	104	-1024	-768	-1	-1	-1	-1	4	-1024	-768	-1	-1	-1	-1	4		0	0						Untertest3.avi	0	880	547	72	111				0	Content		-72	-111	1741671	3067739149
1758	09:19:38.037	00:00:01.758	105	-1024	-768	-1	-1	-1	-1	4	-1024	-768	-1	-1	-1	-1	4		0	0						Untertest3.avi	0	880	547	72	111				0	Content		-72	-111	1758292	3067755770
1775	09:19:38.054	00:00:01.774	106	-1024	-768	-1	-1	-1	-1	4	-1024	-768	-1	-1	-1	-1	4		0	0						Untertest3.avi	0	880	547	72	111				0	Content		-72	-111	1774915	3067772393
1792	09:19:38.071	00:00:01.791	107	-1024	-768	-1	-1	-1	-1	4	-1024	-768	-1	-1	-1	-1	4		0	0						Untertest3.avi	0	880	547	72	111				0	Content		-72	-111	1791541	3067789019
1808	09:19:38.087	00:00:01.808	108	-1024	-768	-1	-1	-1	-1	4	-1024	-768	-1	-1	-1	-1	4		0	0						Untertest3.avi	0	880	547	72	111				0	Content		-72	-111	1808163	3067805641
1825	09:19:38.104	00:00:01.825	109	-1024	-768	-1	-1	-1	-1	4	-1024	-768	-1	-1	-1	-1	4		0	0						Untertest3.avi	0	880	547	72	111				0	Content		-72	-111	1825360	3067822838
1843	09:19:38.122	00:00:01.842	110	-1024	-768	-1	-1	-1	-1	4	-1024	-768	-1	-1	-1	-1	4		0	0						Untertest3.avi	0	880	547	72	111				0	Content		-72	-111	1842732	3067840210
1860	09:19:38.139	00:00:01.859	111	-1024	-768	-1	-1	-1	-1	4	-1024	-768	-1	-1	-1	-1	4		0	0						Untertest3.avi	0	880	547	72	111				0	Content		-72	-111	1859978	3067857456
1875	09:19:38.154	00:00:01.874	112	-1024	-768	-1	-1	-1	-1	4	-1024	-768	-1	-1	-1	-1	4		0	0						Untertest3.avi	0	880	547	72	111				0	Content		-72	-111	1874904	3067872382
1892	09:19:38.171	00:00:01.891	113	-1024	-768	-1	-1	-1	-1	4	-1024	-768	-1	-1	-1	-1	4		0	0						Untertest3.avi	0	880	547	72	111				0	Content		-72	-111	1891526	3067889004
1908	09:19:38.187	00:00:01.908	114	-1024	-768	-1	-1	-1	-1	4	-1024	-768	-1	-1	-1	-1	4		0	0						Untertest3.avi	0	880	547	72	111				0	Content		-72	-111	1908273	3067905751
1925	09:19:38.204	00:00:01.924	115	-1024	-768	-1	-1	-1	-1	4	-1024	-768	-1	-1	-1	-1	4		0	0						Untertest3.avi	0	880	547	72	111				0	Content		-72	-111	1924894	3067922372
1942	09:19:38.221	00:00:01.941	116	-1024	-768	-1	-1	-1	-1	4	-1024	-768	-1	-1	-1	-1	4		0	0						Untertest3.avi	0	880	547	72	111				0	Content		-72	-111	1941517	3067938995
1958	09:19:38.237	00:00:01.958	117	-1024	-768	-1	-1	-1	-1	4	-1024	-768	-1	-1	-1	-1	4		0	0						Untertest3.avi	0	880	547	72	111				0	Content		-72	-111	1958142	3067955620
1975	09:19:38.254	00:00:01.975	118	-1024	-768	-1	-1	-1	-1	4	-1024	-768	-1	-1	-1	-1	4		0	0						Untertest3.avi	0	880	547	72	111				0	Content		-72	-111	1975212	3067972690
1993	09:19:38.272	00:00:01.992	119	-1024	-768	-1	-1	-1	-1	4	-1024	-768	-1	-1	-1	-1	4		0	0						Untertest3.avi	0	880	547	72	111				0	Content		-72	-111	1992585	3067990063
2010	09:19:38.289	00:00:02.009	120	-1024	-768	-1	-1	-1	-1	4	-1024	-768	-1	-1	-1	-1	4		0	0						Untertest3.avi	0	880	547	72	111				0	Content		-72	-111	2009830	3068007308
2025	09:19:38.304	00:00:02.024	121	-1024	-768	-1	-1	-1	-1	4	-1024	-768	-1	-1	-1	-1	4		0	0						Untertest3.avi	0	880	547	72	111				0	Content		-72	-111	2024759	3068022237
2041	09:19:38.320	00:00:02.041	122	-1024	-768	-1	-1	-1	-1	4	-1024	-768	-1	-1	-1	-1	4		0	0						Untertest3.avi	0	880	547	72	111				0	Content		-72	-111	2041385	3068038863
2058	09:19:38.337	00:00:02.058	123	-1024	-768	-1	-1	-1	-1	4	-1024	-768	-1	-1	-1	-1	4		0	0						Untertest3.avi	0	880	547	72	111				0	Content		-72	-111	2058131	3068055609
2075	09:19:38.354	00:00:02.074	124	-1024	-768	-1	-1	-1	-1	4	-1024	-768	-1	-1	-1	-1	4		0	0						Untertest3.avi	0	880	547	72	111				0	Content		-72	-111	2074752	3068072230
2091	09:19:38.370	00:00:02.091	125	-1024	-768	-1	-1	-1	-1	4	-1024	-768	-1	-1	-1	-1	4		0	0						Untertest3.avi	0	880	547	72	111				0	Content		-72	-111	2091371	3068088849
2108	09:19:38.387	00:00:02.107	126	-1024	-768	-1	-1	-1	-1	4	-1024	-768	-1	-1	-1	-1	4		0	0						Untertest3.avi	0	880	547	72	111				0	Content		-72	-111	2107995	3068105473
2125	09:19:38.404	00:00:02.125	127	-1024	-768	-1	-1	-1	-1	4	-1024	-768	-1	-1	-1	-1	4		0	0						Untertest3.avi	0	880	547	72	111				0	Content		-72	-111	2125190	3068122668
2143	09:19:38.422	00:00:02.142	128	-1024	-768	-1	-1	-1	-1	4	-1024	-768	-1	-1	-1	-1	4		0	0						Untertest3.avi	0	880	547	72	111				0	Content		-72	-111	2142581	3068140059
2160	09:19:38.439	00:00:02.159	129	-1024	-768	-1	-1	-1	-1	4	-1024	-768	-1	-1	-1	-1	4		0	0						Untertest3.avi	0	880	547	72	111				0	Content		-72	-111	2159813	3068157291
2175	09:19:38.454	00:00:02.174	130	-1024	-768	-1	-1	-1	-1	4	-1024	-768	-1	-1	-1	-1	4		0	0						Untertest3.avi	0	880	547	72	111				0	Content		-72	-111	2174626	3068172104
2191	09:19:38.470	00:00:02.191	131	-1024	-768	-1	-1	-1	-1	4	-1024	-768	-1	-1	-1	-1	4		0	0						Untertest3.avi	0	880	547	72	111				0	Content		-72	-111	2191366	3068188844
2208	09:19:38.487	00:00:02.207	132	-1024	-768	-1	-1	-1	-1	4	-1024	-768	-1	-1	-1	-1	4		0	0						Untertest3.avi	0	880	547	72	111				0	Content		-72	-111	2207988	3068205466
2225	09:19:38.504	00:00:02.224	133	-1024	-768	-1	-1	-1	-1	4	-1024	-768	-1	-1	-1	-1	4		0	0						Untertest3.avi	0	880	547	72	111				0	Content		-72	-111	2224620	3068222098
2241	09:19:38.520	00:00:02.241	134	-1024	-768	-1	-1	-1	-1	4	-1024	-768	-1	-1	-1	-1	4		0	0						Untertest3.avi	0	880	547	72	111				0	Content		-72	-111	2241227	3068238705
2258	09:19:38.537	00:00:02.257	135	-1024	-768	-1	-1	-1	-1	4	-1024	-768	-1	-1	-1	-1	4		0	0						Untertest3.avi	0	880	547	72	111				0	Content		-72	-111	2257851	3068255329
2275	09:19:38.554	00:00:02.275	136	-1024	-768	-1	-1	-1	-1	4	-1024	-768	-1	-1	-1	-1	4		0	0						Untertest3.avi	0	880	547	72	111				0	Content		-72	-111	2275047	3068272525
2292	09:19:38.571	00:00:02.292	137	-1024	-768	-1	-1	-1	-1	4	-1024	-768	-1	-1	-1	-1	4		0	0						Untertest3.avi	0	880	547	72	111				0	Content		-72	-111	2292417	3068289895
2310	09:19:38.589	00:00:02.309	138	-1024	-768	-1	-1	-1	-1	4	-1024	-768	-1	-1	-1	-1	4		0	0						Untertest3.avi	0	880	547	72	111				0	Content		-72	-111	2309667	3068307145
2324	09:19:38.603	00:00:02.324	139	-1024	-768	-1	-1	-1	-1	4	-1024	-768	-1	-1	-1	-1	4		0	0						Untertest3.avi	0	880	547	72	111				0	Content		-72	-111	2324466	3068321944
2341	09:19:38.620	00:00:02.341	140	-1024	-768	-1	-1	-1	-1	4	-1024	-768	-1	-1	-1	-1	4		0	0						Untertest3.avi	0	880	547	72	111				0	Content		-72	-111	2341215	3068338693
2358	09:19:38.637	00:00:02.357	141	-1024	-768	-1	-1	-1	-1	4	-1024	-768	-1	-1	-1	-1	4		0	0						Untertest3.avi	0	880	547	72	111				0	Content		-72	-111	2357837	3068355315
2374	09:19:38.653	00:00:02.374	142	-1024	-768	-1	-1	-1	-1	4	-1024	-768	-1	-1	-1	-1	4		0	0						Untertest3.avi	0	880	547	72	111				0	Content		-72	-111	2374459	3068371937
2391	09:19:38.670	00:00:02.391	143	-1024	-768	-1	-1	-1	-1	4	-1024	-768	-1	-1	-1	-1	4		0	0						Untertest3.avi	0	880	547	72	111				0	Content		-72	-111	2391084	3068388562
2408	09:19:38.687	00:00:02.407	144	-1024	-768	-1	-1	-1	-1	4	-1024	-768	-1	-1	-1	-1	4		0	0						Untertest3.avi	0	880	547	72	111				0	Content		-72	-111	2407833	3068405311
2425	09:19:38.704	00:00:02.424	145	-1024	-768	-1	-1	-1	-1	4	-1024	-768	-1	-1	-1	-1	4		0	0						Untertest3.avi	0	880	547	72	111				0	Content		-72	-111	2424902	3068422380
2442	09:19:38.721	00:00:02.442	146	-1024	-768	-1	-1	-1	-1	4	-1024	-768	-1	-1	-1	-1	4		0	0						Untertest3.avi	0	880	547	72	111				0	Content		-72	-111	2442275	3068439753
2460	09:19:38.739	00:00:02.459	147	-1024	-768	-1	-1	-1	-1	4	-1024	-768	-1	-1	-1	-1	4		0	0						Untertest3.avi	0	880	547	72	111				0	Content		-72	-111	2459648	3068457126
2474	09:19:38.753	00:00:02.474	148	-1024	-768	-1	-1	-1	-1	4	-1024	-768	-1	-1	-1	-1	4		0	0						Untertest3.avi	0	880	547	72	111				0	Content		-72	-111	2474449	3068471927
2491	09:19:38.770	00:00:02.491	149	-1024	-768	-1	-1	-1	-1	4	-1024	-768	-1	-1	-1	-1	4		0	0						Untertest3.avi	0	880	547	72	111				0	Content		-72	-111	2491074	3068488552
2508	09:19:38.787	00:00:02.507	150	-1024	-768	-1	-1	-1	-1	4	-1024	-768	-1	-1	-1	-1	4		0	0						Untertest3.avi	0	880	547	72	111				0	Content		-72	-111	2507823	3068505301
2524	09:19:38.803	00:00:02.524	151	-1024	-768	-1	-1	-1	-1	4	-1024	-768	-1	-1	-1	-1	4		0	0						Untertest3.avi	0	880	547	72	111				0	Content		-72	-111	2524445	3068521923
2541	09:19:38.820	00:00:02.541	152	-1024	-768	-1	-1	-1	-1	4	-1024	-768	-1	-1	-1	-1	4		0	0						Untertest3.avi	0	880	547	72	111				0	Content		-72	-111	2541069	3068538547
2558	09:19:38.837	00:00:02.557	153	-1024	-768	-1	-1	-1	-1	4	-1024	-768	-1	-1	-1	-1	4		0	0						Untertest3.avi	0	880	547	72	111				0	Content		-72	-111	2557693	3068555171
2575	09:19:38.854	00:00:02.574	154	-1024	-768	-1	-1	-1	-1	4	-1024	-768	-1	-1	-1	-1	4		0	0						Untertest3.avi	0	880	547	72	111				0	Content		-72	-111	2574887	3068572365
2592	09:19:38.871	00:00:02.592	155	-1024	-768	-1	-1	-1	-1	4	-1024	-768	-1	-1	-1	-1	4		0	0						Untertest3.avi	0	880	547	72	111				0	Content		-72	-111	2592134	3068589612
2610	09:19:38.889	00:00:02.609	156	-1024	-768	-1	-1	-1	-1	4	-1024	-768	-1	-1	-1	-1	4		0	0						Untertest3.avi	0	880	547	72	111				0	Content		-72	-111	2609504	3068606982
2624	09:19:38.903	00:00:02.624	157	-1024	-768	-1	-1	-1	-1	4	-1024	-768	-1	-1	-1	-1	4		0	0						Untertest3.avi	0	880	547	72	111				0	Content		-72	-111	2624308	3068621786
2641	09:19:38.920	00:00:02.640	158	-1024	-768	-1	-1	-1	-1	4	-1024	-768	-1	-1	-1	-1	4		0	0						Untertest3.avi	0	880	547	72	111				0	Content		-72	-111	2640927	3068638405
2658	09:19:38.937	00:00:02.657	159	-1024	-768	-1	-1	-1	-1	4	-1024	-768	-1	-1	-1	-1	4		0	0						Untertest3.avi	0	880	547	72	111				0	Content		-72	-111	2657674	3068655152
2674	09:19:38.953	00:00:02.674	160	-1024	-768	-1	-1	-1	-1	4	-1024	-768	-1	-1	-1	-1	4		0	0						Untertest3.avi	0	880	547	72	111				0	Content		-72	-111	2674298	3068671776
2691	09:19:38.970	00:00:02.690	161	-1024	-768	-1	-1	-1	-1	4	-1024	-768	-1	-1	-1	-1	4		0	0						Untertest3.avi	0	880	547	72	111				0	Content		-72	-111	2690922	3068688400
2708	09:19:38.987	00:00:02.707	162	-1024	-768	-1	-1	-1	-1	4	-1024	-768	-1	-1	-1	-1	4		0	0						Untertest3.avi	0	880	547	72	111				0	Content		-72	-111	2707556	3068705034
2725	09:19:39.004	00:00:02.724	163	-1024	-768	-1	-1	-1	-1	4	-1024	-768	-1	-1	-1	-1	4		0	0						Untertest3.avi	0	880	547	72	111				0	Content		-72	-111	2724737	3068722215
2742	09:19:39.021	00:00:02.742	164	-1024	-768	-1	-1	-1	-1	4	-1024	-768	-1	-1	-1	-1	4		0	0						Untertest3.avi	0	880	547	72	111				0	Content		-72	-111	2742112	3068739590
2759	09:19:39.038	00:00:02.759	165	-1024	-768	-1	-1	-1	-1	4	-1024	-768	-1	-1	-1	-1	4		0	0						Untertest3.avi	0	880	547	72	111				0	Content		-72	-111	2759357	3068756835
2774	09:19:39.053	00:00:02.774	166	-1024	-768	-1	-1	-1	-1	4	-1024	-768	-1	-1	-1	-1	4		0	0						Untertest3.avi	0	880	547	72	111				0	Content		-72	-111	2774160	3068771638
2791	09:19:39.070	00:00:02.790	167	-1024	-768	-1	-1	-1	-1	4	-1024	-768	-1	-1	-1	-1	4		0	0						Untertest3.avi	0	880	547	72	111				0	Content		-72	-111	2790910	3068788388
2808	09:19:39.087	00:00:02.807	168	-1024	-768	-1	-1	-1	-1	4	-1024	-768	-1	-1	-1	-1	4		0	0						Untertest3.avi	0	880	547	72	111				0	Content		-72	-111	2807541	3068805019
2824	09:19:39.103	00:00:02.824	169	-1024	-768	-1	-1	-1	-1	4	-1024	-768	-1	-1	-1	-1	4		0	0						Untertest3.avi	0	880	547	72	111				0	Content		-72	-111	2824153	3068821631
2841	09:19:39.120	00:00:02.840	170	-1024	-768	-1	-1	-1	-1	4	-1024	-768	-1	-1	-1	-1	4		0	0						Untertest3.avi	0	880	547	72	111				0	Content		-72	-111	2840776	3068838254
2857	09:19:39.136	00:00:02.857	171	-1024	-768	-1	-1	-1	-1	4	-1024	-768	-1	-1	-1	-1	4		0	0						Untertest3.avi	0	880	547	72	111				0	Content		-72	-111	2857400	3068854878
2875	09:19:39.154	00:00:02.874	172	-1024	-768	-1	-1	-1	-1	4	-1024	-768	-1	-1	-1	-1	4		0	0						Untertest3.avi	0	880	547	72	111				0	Content		-72	-111	2874592	3068872070
2892	09:19:39.171	00:00:02.891	173	-1024	-768	-1	-1	-1	-1	4	-1024	-768	-1	-1	-1	-1	4		0	0						Untertest3.avi	0	880	547	72	111				0	Content		-72	-111	2891962	3068889440
2909	09:19:39.188	00:00:02.909	174	-1024	-768	-1	-1	-1	-1	4	-1024	-768	-1	-1	-1	-1	4		0	0						Untertest3.avi	0	880	547	72	111				0	Content		-72	-111	2909209	3068906687
2924	09:19:39.203	00:00:02.924	175	-1024	-768	-1	-1	-1	-1	4	-1024	-768	-1	-1	-1	-1	4		0	0						Untertest3.avi	0	880	547	72	111				0	Content		-72	-111	2924136	3068921614
2941	09:19:39.220	00:00:02.940	176	-1024	-768	-1	-1	-1	-1	4	-1024	-768	-1	-1	-1	-1	4		0	0						Untertest3.avi	0	880	547	72	111				0	Content		-72	-111	2940760	3068938238
2958	09:19:39.237	00:00:02.957	177	-1024	-768	-1	-1	-1	-1	4	-1024	-768	-1	-1	-1	-1	4		0	0						Untertest3.avi	0	880	547	72	111				0	Content		-72	-111	2957513	3068954991
2974	09:19:39.253	00:00:02.974	178	-1024	-768	-1	-1	-1	-1	4	-1024	-768	-1	-1	-1	-1	4		0	0						Untertest3.avi	0	880	547	72	111				0	Content		-72	-111	2974128	3068971606
2991	09:19:39.270	00:00:02.990	179	-1024	-768	-1	-1	-1	-1	4	-1024	-768	-1	-1	-1	-1	4		0	0						Untertest3.avi	0	880	547	72	111				0	Content		-72	-111	2990749	3068988227
3007	09:19:39.286	00:00:03.007	180	-1024	-768	-1	-1	-1	-1	4	-1024	-768	-1	-1	-1	-1	4		0	0						Untertest3.avi	0	880	547	72	111				0	Content		-72	-111	3007373	3069004851
3024	09:19:39.303	00:00:03.024	181	-1024	-768	-1	-1	-1	-1	4	-1024	-768	-1	-1	-1	-1	4		0	0						Untertest3.avi	0	880	547	72	111				0	Content		-72	-111	3024439	3069021917
3042	09:19:39.321	00:00:03.041	182	-1024	-768	-1	-1	-1	-1	4	-1024	-768	-1	-1	-1	-1	4		0	0						Untertest3.avi	0	880	547	72	111				0	Content		-72	-111	3041813	3069039291
3059	09:19:39.338	00:00:03.059	183	-1024	-768	-1	-1	-1	-1	4	-1024	-768	-1	-1	-1	-1	4		0	0						Untertest3.avi	0	880	547	72	111				0	Content		-72	-111	3059058	3069056536
3074	09:19:39.353	00:00:03.073	184	-1024	-768	-1	-1	-1	-1	4	-1024	-768	-1	-1	-1	-1	4		0	0						Untertest3.avi	0	880	547	72	111				0	Content		-72	-111	3073987	3069071465
3091	09:19:39.370	00:00:03.090	185	-1024	-768	-1	-1	-1	-1	4	-1024	-768	-1	-1	-1	-1	4		0	0						Untertest3.avi	0	880	547	72	111				0	Content		-72	-111	3090608	3069088086
3107	09:19:39.386	00:00:03.107	186	-1024	-768	-1	-1	-1	-1	4	-1024	-768	-1	-1	-1	-1	4		0	0						Untertest3.avi	0	880	547	72	111				0	Content		-72	-111	3107359	3069104837
3124	09:19:39.403	00:00:03.123	187	-1024	-768	-1	-1	-1	-1	4	-1024	-768	-1	-1	-1	-1	4		0	0						Untertest3.avi	0	880	547	72	111				0	Content		-72	-111	3123987	3069121465
3141	09:19:39.420	00:00:03.140	188	-1024	-768	-1	-1	-1	-1	4	-1024	-768	-1	-1	-1	-1	4		0	0						Untertest3.avi	0	880	547	72	111				0	Content		-72	-111	3140604	3069138082
3157	09:19:39.436	00:00:03.157	189	-1024	-768	-1	-1	-1	-1	4	-1024	-768	-1	-1	-1	-1	4		0	0						Untertest3.avi	0	880	547	72	111				0	Content		-72	-111	3157241	3069154719
3174	09:19:39.453	00:00:03.174	190	-1024	-768	-1	-1	-1	-1	4	-1024	-768	-1	-1	-1	-1	4		0	0						Untertest3.avi	0	880	547	72	111				0	Content		-72	-111	3174437	3069171915
3192	09:19:39.471	00:00:03.191	191	-1024	-768	-1	-1	-1	-1	4	-1024	-768	-1	-1	-1	-1	4		0	0						Untertest3.avi	0	880	547	72	111				0	Content		-72	-111	3191793	3069189271
3209	09:19:39.488	00:00:03.209	192	-1024	-768	-1	-1	-1	-1	4	-1024	-768	-1	-1	-1	-1	4		0	0						Untertest3.avi	0	880	547	72	111				0	Content		-72	-111	3209013	3069206491
3225	09:19:39.504	00:00:03.225	193	-1024	-768	-1	-1	-1	-1	4	-1024	-768	-1	-1	-1	-1	4		0	0						Untertest3.avi	0	880	547	72	111				0	Content		-72	-111	3225055	3069222533
3242	09:19:39.521	00:00:03.241	194	-1024	-768	-1	-1	-1	-1	4	-1024	-768	-1	-1	-1	-1	4		0	0						Untertest3.avi	0	880	547	72	111				0	Content		-72	-111	3241723	3069239201
3258	09:19:39.537	00:00:03.258	195	-1024	-768	-1	-1	-1	-1	4	-1024	-768	-1	-1	-1	-1	4		0	0						Untertest3.avi	0	880	547	72	111				0	Content		-72	-111	3258390	3069255868
3275	09:19:39.554	00:00:03.274	196	-1024	-768	-1	-1	-1	-1	4	-1024	-768	-1	-1	-1	-1	4		0	0						Untertest3.avi	0	880	547	72	111				0	Content		-72	-111	3274638	3069272116
3291	09:19:39.570	00:00:03.291	197	-1024	-768	-1	-1	-1	-1	4	-1024	-768	-1	-1	-1	-1	4		0	0						Untertest3.avi	0	880	547	72	111				0	Content		-72	-111	3291305	3069288783
3308	09:19:39.587	00:00:03.307	198	-1024	-768	-1	-1	-1	-1	4	-1024	-768	-1	-1	-1	-1	4		0	0						Untertest3.avi	0	880	547	72	111				0	Content		-72	-111	3307972	3069305450
3324	09:19:39.603	00:00:03.323	199	-1024	-768	-1	-1	-1	-1	4	-1024	-768	-1	-1	-1	-1	4		0	0						Untertest3.avi	0	880	547	72	111				0	Content		-72	-111	3323760	3069321238
3341	09:19:39.620	00:00:03.340	200	-1024	-768	-1	-1	-1	-1	4	-1024	-768	-1	-1	-1	-1	4		0	0						Untertest3.avi	0	880	547	72	111				0	Content		-72	-111	3340649	3069338127
3357	09:19:39.636	00:00:03.357	201	-1024	-768	-1	-1	-1	-1	4	-1024	-768	-1	-1	-1	-1	4		0	0						Untertest3.avi	0	880	547	72	111				0	Content		-72	-111	3357254	3069354732
3374	09:19:39.653	00:00:03.373	202	-1024	-768	-1	-1	-1	-1	4	-1024	-768	-1	-1	-1	-1	4		0	0						Untertest3.avi	0	880	547	72	111				0	Content		-72	-111	3373922	3069371400
3391	09:19:39.670	00:00:03.390	203	-1024	-768	-1	-1	-1	-1	4	-1024	-768	-1	-1	-1	-1	4		0	0						Untertest3.avi	0	880	547	72	111				0	Content		-72	-111	3390590	3069388068
3407	09:19:39.686	00:00:03.407	204	-1024	-768	-1	-1	-1	-1	4	-1024	-768	-1	-1	-1	-1	4		0	0						Untertest3.avi	0	880	547	72	111				0	Content		-72	-111	3407424	3069404902
3424	09:19:39.703	00:00:03.424	205	-1024	-768	-1	-1	-1	-1	4	-1024	-768	-1	-1	-1	-1	4		0	0						Untertest3.avi	0	880	547	72	111				0	Content		-72	-111	3424092	3069421570
3441	09:19:39.720	00:00:03.440	206	-1024	-768	-1	-1	-1	-1	4	-1024	-768	-1	-1	-1	-1	4		0	0						Untertest3.avi	0	880	547	72	111				0	Content		-72	-111	3440760	3069438238
3458	09:19:39.737	00:00:03.457	207	-1024	-768	-1	-1	-1	-1	4	-1024	-768	-1	-1	-1	-1	4		0	0						Untertest3.avi	0	880	547	72	111				0	Content		-72	-111	3457866	3069455344
3475	09:19:39.754	00:00:03.474	208	-1024	-768	-1	-1	-1	-1	4	-1024	-768	-1	-1	-1	-1	4		0	0						Untertest3.avi	0	880	547	72	111				0	Content		-72	-111	3474534	3069472012
3492	09:19:39.771	00:00:03.491	209	-1024	-768	-1	-1	-1	-1	4	-1024	-768	-1	-1	-1	-1	4		0	0						Untertest3.avi	0	880	547	72	111				0	Content		-72	-111	3491556	3069489034
3508	09:19:39.787	00:00:03.508	210	-1024	-768	-1	-1	-1	-1	4	-1024	-768	-1	-1	-1	-1	4		0	0						Untertest3.avi	0	880	547	72	111				0	Content		-72	-111	3508224	3069505702
3525	09:19:39.804	00:00:03.524	211	-1024	-768	-1	-1	-1	-1	4	-1024	-768	-1	-1	-1	-1	4		0	0						Untertest3.avi	0	880	547	72	111				0	Content		-72	-111	3524892	3069522370
3541	09:19:39.820	00:00:03.541	212	-1024	-768	-1	-1	-1	-1	4	-1024	-768	-1	-1	-1	-1	4		0	0						Untertest3.avi	0	880	547	72	111				0	Content		-72	-111	3541166	3069538644
3558	09:19:39.837	00:00:03.557	213	-1024	-768	-1	-1	-1	-1	4	-1024	-768	-1	-1	-1	-1	4		0	0						Untertest3.avi	0	880	547	72	111				0	Content		-72	-111	3557834	3069555312
3575	09:19:39.854	00:00:03.574	214	-1024	-768	-1	-1	-1	-1	4	-1024	-768	-1	-1	-1	-1	4		0	0						Untertest3.avi	0	880	547	72	111				0	Content		-72	-111	3574502	3069571980
3591	09:19:39.870	00:00:03.590	215	-1024	-768	-1	-1	-1	-1	4	-1024	-768	-1	-1	-1	-1	4		0	0						Untertest3.avi	0	880	547	72	111				0	Content		-72	-111	3590906	3069588384
3608	09:19:39.887	00:00:03.607	216	-1024	-768	-1	-1	-1	-1	4	-1024	-768	-1	-1	-1	-1	4		0	0						Untertest3.avi	0	880	547	72	111				0	Content		-72	-111	3607574	3069605052
3624	09:19:39.903	00:00:03.624	217	-1024	-768	-1	-1	-1	-1	4	-1024	-768	-1	-1	-1	-1	4		0	0						Untertest3.avi	0	880	547	72	111				0	Content		-72	-111	3624242	3069621720
3641	09:19:39.920	00:00:03.640	218	-1024	-768	-1	-1	-1	-1	4	-1024	-768	-1	-1	-1	-1	4		0	0						Untertest3.avi	0	880	547	72	111				0	Content		-72	-111	3640601	3069638079
3657	09:19:39.936	00:00:03.657	219	-1024	-768	-1	-1	-1	-1	4	-1024	-768	-1	-1	-1	-1	4		0	0						Untertest3.avi	0	880	547	72	111				0	Content		-72	-111	3657269	3069654747
3674	09:19:39.953	00:00:03.673	220	-1024	-768	-1	-1	-1	-1	4	-1024	-768	-1	-1	-1	-1	4		0	0						Untertest3.avi	0	880	547	72	111				0	Content		-72	-111	3673709	3069671187
3690	09:19:39.969	00:00:03.690	221	-1024	-768	-1	-1	-1	-1	4	-1024	-768	-1	-1	-1	-1	4		0	0						Untertest3.avi	0	880	547	72	111				0	Content		-72	-111	3690338	3069687816
3707	09:19:39.986	00:00:03.707	222	-1024	-768	-1	-1	-1	-1	4	-1024	-768	-1	-1	-1	-1	4		0	0						Untertest3.avi	0	880	547	72	111				0	Content		-72	-111	3707006	3069704484
3724	09:19:40.003	00:00:03.723	223	-1024	-768	-1	-1	-1	-1	4	-1024	-768	-1	-1	-1	-1	4		0	0						Untertest3.avi	0	880	547	72	111				0	Content		-72	-111	3723674	3069721152
3740	09:19:40.019	00:00:03.740	224	-1024	-768	-1	-1	-1	-1	4	-1024	-768	-1	-1	-1	-1	4		0	0						Untertest3.avi	0	880	547	72	111				0	Content		-72	-111	3740313	3069737791
3757	09:19:40.036	00:00:03.756	225	-1024	-768	-1	-1	-1	-1	4	-1024	-768	-1	-1	-1	-1	4		0	0						Untertest3.avi	0	880	547	72	111				0	Content		-72	-111	3756981	3069754459
3774	09:19:40.053	00:00:03.773	226	-1024	-768	-1	-1	-1	-1	4	-1024	-768	-1	-1	-1	-1	4		0	0						Untertest3.avi	0	880	547	72	111				0	Content		-72	-111	3773649	3069771127
3791	09:19:40.070	00:00:03.790	227	-1024	-768	-1	-1	-1	-1	4	-1024	-768	-1	-1	-1	-1	4		0	0						Untertest3.avi	0	880	547	72	111				0	Content		-72	-111	3790554	3069788032
3807	09:19:40.086	00:00:03.807	228	-1024	-768	-1	-1	-1	-1	4	-1024	-768	-1	-1	-1	-1	4		0	0						Untertest3.avi	0	880	547	72	111				0	Content		-72	-111	3807221	3069804699
3824	09:19:40.103	00:00:03.824	229	-1024	-768	-1	-1	-1	-1	4	-1024	-768	-1	-1	-1	-1	4		0	0						Untertest3.avi	0	880	547	72	111				0	Content		-72	-111	3824175	3069821653
3841	09:19:40.120	00:00:03.840	230	-1024	-768	-1	-1	-1	-1	4	-1024	-768	-1	-1	-1	-1	4		0	0						Untertest3.avi	0	880	547	72	111				0	Content		-72	-111	3840843	3069838321
3858	09:19:40.137	00:00:03.857	231	-1024	-768	-1	-1	-1	-1	4	-1024	-768	-1	-1	-1	-1	4		0	0						Untertest3.avi	0	880	547	72	111				0	Content		-72	-111	3857511	3069854989
3875	09:19:40.154	00:00:03.874	232	-1024	-768	-1	-1	-1	-1	4	-1024	-768	-1	-1	-1	-1	4		0	0						Untertest3.avi	0	880	547	72	111				0	Content		-72	-111	3874799	3069872277
3891	09:19:40.170	00:00:03.891	233	-1024	-768	-1	-1	-1	-1	4	-1024	-768	-1	-1	-1	-1	4		0	0						Untertest3.avi	0	880	547	72	111				0	Content		-72	-111	3891467	3069888945
3908	09:19:40.187	00:00:03.907	234	-1024	-768	-1	-1	-1	-1	4	-1024	-768	-1	-1	-1	-1	4		0	0						Untertest3.avi	0	880	547	72	111				0	Content		-72	-111	3907671	3069905149
3924	09:19:40.203	00:00:03.924	235	-1024	-768	-1	-1	-1	-1	4	-1024	-768	-1	-1	-1	-1	4		0	0						Untertest3.avi	0	880	547	72	111				0	Content		-72	-111	3924339	3069921817
3941	09:19:40.220	00:00:03.941	236	-1024	-768	-1	-1	-1	-1	4	-1024	-768	-1	-1	-1	-1	4		0	0						Untertest3.avi	0	880	547	72	111				0	Content		-72	-111	3941007	3069938485
3957	09:19:40.236	00:00:03.957	237	-1024	-768	-1	-1	-1	-1	4	-1024	-768	-1	-1	-1	-1	4		0	0						Untertest3.avi	0	880	547	72	111				0	Content		-72	-111	3957229	3069954707
3974	09:19:40.253	00:00:03.973	238	-1024	-768	-1	-1	-1	-1	4	-1024	-768	-1	-1	-1	-1	4		0	0						Untertest3.avi	0	880	547	72	111				0	Content		-72	-111	3973897	3069971375
3990	09:19:40.269	00:00:03.990	239	-1024	-768	-1	-1	-1	-1	4	-1024	-768	-1	-1	-1	-1	4		0	0						Untertest3.avi	0	880	547	72	111				0	Content		-72	-111	3990414	3069987892
4007	09:19:40.286	00:00:04.007	240	-1024	-768	-1	-1	-1	-1	4	-1024	-768	-1	-1	-1	-1	4		0	0						Untertest3.avi	0	880	547	72	111				0	Content		-72	-111	4007082	3070004560
4024	09:19:40.303	00:00:04.023	241	-1024	-768	-1	-1	-1	-1	4	-1024	-768	-1	-1	-1	-1	4		0	0						Untertest3.avi	0	880	547	72	111				0	Content		-72	-111	4023750	3070021228
4040	09:19:40.319	00:00:04.040	242	-1024	-768	-1	-1	-1	-1	4	-1024	-768	-1	-1	-1	-1	4		0	0						Untertest3.avi	0	880	547	72	111				0	Content		-72	-111	4040247	3070037725
4057	09:19:40.336	00:00:04.056	243	-1024	-768	-1	-1	-1	-1	4	-1024	-768	-1	-1	-1	-1	4		0	0						Untertest3.avi	0	880	547	72	111				0	Content		-72	-111	4056915	3070054393
4074	09:19:40.353	00:00:04.073	244	-1024	-768	-1	-1	-1	-1	4	-1024	-768	-1	-1	-1	-1	4		0	0						Untertest3.avi	0	880	547	72	111				0	Content		-72	-111	4073510	3070070988
4090	09:19:40.369	00:00:04.090	245	-1024	-768	-1	-1	-1	-1	4	-1024	-768	-1	-1	-1	-1	4		0	0						Untertest3.avi	0	880	547	72	111				0	Content		-72	-111	4090178	3070087656
4107	09:19:40.386	00:00:04.106	246	-1024	-768	-1	-1	-1	-1	4	-1024	-768	-1	-1	-1	-1	4		0	0						Untertest3.avi	0	880	547	72	111				0	Content		-72	-111	4106846	3070104324
4123	09:19:40.402	00:00:04.123	247	-1024	-768	-1	-1	-1	-1	4	-1024	-768	-1	-1	-1	-1	4		0	0						Untertest3.avi	0	880	547	72	111				0	Content		-72	-111	4123459	3070120937
4140	09:19:40.419	00:00:04.140	248	-1024	-768	-1	-1	-1	-1	4	-1024	-768	-1	-1	-1	-1	4		0	0						Untertest3.avi	0	880	547	72	111				0	Content		-72	-111	4140127	3070137605
4157	09:19:40.436	00:00:04.156	249	-1024	-768	-1	-1	-1	-1	4	-1024	-768	-1	-1	-1	-1	4		0	0						Untertest3.avi	0	880	547	72	111				0	Content		-72	-111	4156952	3070154430
4174	09:19:40.453	00:00:04.173	250	-1024	-768	-1	-1	-1	-1	4	-1024	-768	-1	-1	-1	-1	4		0	0						Untertest3.avi	0	880	547	72	111				0	Content		-72	-111	4173619	3070171097
4190	09:19:40.469	00:00:04.190	251	-1024	-768	-1	-1	-1	-1	4	-1024	-768	-1	-1	-1	-1	4		0	0						Untertest3.avi	0	880	547	72	111				0	Content		-72	-111	4190287	3070187765
4207	09:19:40.486	00:00:04.207	252	-1024	-768	-1	-1	-1	-1	4	-1024	-768	-1	-1	-1	-1	4		0	0						Untertest3.avi	0	880	547	72	111				0	Content		-72	-111	4207442	3070204920
4224	09:19:40.503	00:00:04.224	253	-1024	-768	-1	-1	-1	-1	4	-1024	-768	-1	-1	-1	-1	4		0	0						Untertest3.avi	0	880	547	72	111				0	Content		-72	-111	4224110	3070221588
4241	09:19:40.520	00:00:04.241	254	-1024	-768	-1	-1	-1	-1	4	-1024	-768	-1	-1	-1	-1	4		0	0						Untertest3.avi	0	880	547	72	111				0	Content		-72	-111	4241141	3070238619
4258	09:19:40.537	00:00:04.257	255	-1024	-768	-1	-1	-1	-1	4	-1024	-768	-1	-1	-1	-1	4		0	0						Untertest3.avi	0	880	547	72	111				0	Content		-72	-111	4257809	3070255287
4274	09:19:40.553	00:00:04.274	256	-1024	-768	-1	-1	-1	-1	4	-1024	-768	-1	-1	-1	-1	4		0	0						Untertest3.avi	0	880	547	72	111				0	Content		-72	-111	4274477	3070271955
4291	09:19:40.570	00:00:04.290	257	-1024	-768	-1	-1	-1	-1	4	-1024	-768	-1	-1	-1	-1	4		0	0						Untertest3.avi	0	880	547	72	111				0	Content		-72	-111	4290717	3070288195
4307	09:19:40.586	00:00:04.307	258	-1024	-768	-1	-1	-1	-1	4	-1024	-768	-1	-1	-1	-1	4		0	0						Untertest3.avi	0	880	547	72	111				0	Content		-72	-111	4307385	3070304863
4324	09:19:40.603	00:00:04.324	259	-1024	-768	-1	-1	-1	-1	4	-1024	-768	-1	-1	-1	-1	4		0	0						Untertest3.avi	0	880	547	72	111				0	Content		-72	-111	4324053	3070321531
4340	09:19:40.619	00:00:04.340	260	-1024	-768	-1	-1	-1	-1	4	-1024	-768	-1	-1	-1	-1	4		0	0						Untertest3.avi	0	880	547	72	111				0	Content		-72	-111	4340435	3070337913
4357	09:19:40.636	00:00:04.357	261	-1024	-768	-1	-1	-1	-1	4	-1024	-768	-1	-1	-1	-1	4		0	0						Untertest3.avi	0	880	547	72	111				0	Content		-72	-111	4357102	3070354580
4374	09:19:40.653	00:00:04.373	262	-1024	-768	-1	-1	-1	-1	4	-1024	-768	-1	-1	-1	-1	4		0	0						Untertest3.avi	0	880	547	72	111				0	Content		-72	-111	4373770	3070371248
4390	09:19:40.669	00:00:04.390	263	-1024	-768	-1	-1	-1	-1	4	-1024	-768	-1	-1	-1	-1	4		0	0						Untertest3.avi	0	880	547	72	111				0	Content		-72	-111	4390169	3070387647
4407	09:19:40.686	00:00:04.406	264	-1024	-768	-1	-1	-1	-1	4	-1024	-768	-1	-1	-1	-1	4		0	0						Untertest3.avi	0	880	547	72	111				0	Content		-72	-111	4406837	3070404315
4423	09:19:40.702	00:00:04.423	265	-1024	-768	-1	-1	-1	-1	4	-1024	-768	-1	-1	-1	-1	4		0	0						Untertest3.avi	0	880	547	72	111				0	Content		-72	-111	4423391	3070420869
4440	09:19:40.719	00:00:04.440	266	-1024	-768	-1	-1	-1	-1	4	-1024	-768	-1	-1	-1	-1	4		0	0						Untertest3.avi	0	880	547	72	111				0	Content		-72	-111	4440059	3070437537
4457	09:19:40.736	00:00:04.456	267	-1024	-768	-1	-1	-1	-1	4	-1024	-768	-1	-1	-1	-1	4		0	0						Untertest3.avi	0	880	547	72	111				0	Content		-72	-111	4456727	3070454205
4473	09:19:40.752	00:00:04.473	268	-1024	-768	-1	-1	-1	-1	4	-1024	-768	-1	-1	-1	-1	4		0	0						Untertest3.avi	0	880	547	72	111				0	Content		-72	-111	4473247	3070470725
4490	09:19:40.769	00:00:04.489	269	-1024	-768	-1	-1	-1	-1	4	-1024	-768	-1	-1	-1	-1	4		0	0						Untertest3.avi	0	880	547	72	111				0	Content		-72	-111	4489819	3070487297
4507	09:19:40.786	00:00:04.506	270	-1024	-768	-1	-1	-1	-1	4	-1024	-768	-1	-1	-1	-1	4		0	0						Untertest3.avi	0	880	547	72	111				0	Content		-72	-111	4506652	3070504130
4523	09:19:40.802	00:00:04.523	271	-1024	-768	-1	-1	-1	-1	4	-1024	-768	-1	-1	-1	-1	4		0	0						Untertest3.avi	0	880	547	72	111				0	Content		-72	-111	4523320	3070520798
4540	09:19:40.819	00:00:04.539	272	-1024	-768	-1	-1	-1	-1	4	-1024	-768	-1	-1	-1	-1	4		0	0						Untertest3.avi	0	880	547	72	111				0	Content		-72	-111	4539987	3070537465
4557	09:19:40.836	00:00:04.556	273	-1024	-768	-1	-1	-1	-1	4	-1024	-768	-1	-1	-1	-1	4		0	0						Untertest3.avi	0	880	547	72	111				0	Content		-72	-111	4556972	3070554450
4574	09:19:40.853	00:00:04.573	274	-1024	-768	-1	-1	-1	-1	4	-1024	-768	-1	-1	-1	-1	4		0	0						Untertest3.avi	0	880	547	72	111				0	Content		-72	-111	4573640	3070571118
4590	09:19:40.869	00:00:04.590	275	-1024	-768	-1	-1	-1	-1	4	-1024	-768	-1	-1	-1	-1	4		0	0						Untertest3.avi	0	880	547	72	111				0	Content		-72	-111	4590308	3070587786
4608	09:19:40.887	00:00:04.607	276	-1024	-768	-1	-1	-1	-1	4	-1024	-768	-1	-1	-1	-1	4		0	0						Untertest3.avi	0	880	547	72	111				0	Content		-72	-111	4607623	3070605101
4624	09:19:40.903	00:00:04.624	277	-1024	-768	-1	-1	-1	-1	4	-1024	-768	-1	-1	-1	-1	4		0	0						Untertest3.avi	0	880	547	72	111				0	Content		-72	-111	4624291	3070621769
4641	09:19:40.920	00:00:04.640	278	-1024	-768	-1	-1	-1	-1	4	-1024	-768	-1	-1	-1	-1	4		0	0						Untertest3.avi	0	880	547	72	111				0	Content		-72	-111	4640548	3070638026
4657	09:19:40.936	00:00:04.657	279	-1024	-768	-1	-1	-1	-1	4	-1024	-768	-1	-1	-1	-1	4		0	0						Untertest3.avi	0	880	547	72	111				0	Content		-72	-111	4657216	3070654694
4674	09:19:40.953	00:00:04.673	280	-1024	-768	-1	-1	-1	-1	4	-1024	-768	-1	-1	-1	-1	4		0	0						Untertest3.avi	0	880	547	72	111				0	Content		-72	-111	4673884	3070671362
4690	09:19:40.969	00:00:04.690	281	-1024	-768	-1	-1	-1	-1	4	-1024	-768	-1	-1	-1	-1	4		0	0						Untertest3.avi	0	880	547	72	111				0	Content		-72	-111	4690098	3070687576
4707	09:19:40.986	00:00:04.706	282	-1024	-768	-1	-1	-1	-1	4	-1024	-768	-1	-1	-1	-1	4		0	0						Untertest3.avi	0	880	547	72	111				0	Content		-72	-111	4706766	3070704244
4723	09:19:41.002	00:00:04.723	283	-1024	-768	-1	-1	-1	-1	4	-1024	-768	-1	-1	-1	-1	4		0	0						Untertest3.avi	0	880	547	72	111				0	Content		-72	-111	4723281	3070720759
4740	09:19:41.019	00:00:04.739	284	-1024	-768	-1	-1	-1	-1	4	-1024	-768	-1	-1	-1	-1	4		0	0						Untertest3.avi	0	880	547	72	111				0	Content		-72	-111	4739949	3070737427
4757	09:19:41.036	00:00:04.756	285	-1024	-768	-1	-1	-1	-1	4	-1024	-768	-1	-1	-1	-1	4		0	0						Untertest3.avi	0	880	547	72	111				0	Content		-72	-111	4756617	3070754095
4773	09:19:41.052	00:00:04.773	286	-1024	-768	-1	-1	-1	-1	4	-1024	-768	-1	-1	-1	-1	4		0	0						Untertest3.avi	0	880	547	72	111				0	Content		-72	-111	4773059	3070770537
4790	09:19:41.069	00:00:04.789	287	-1024	-768	-1	-1	-1	-1	4	-1024	-768	-1	-1	-1	-1	4		0	0						Untertest3.avi	0	880	547	72	111				0	Content		-72	-111	4789683	3070787161
4806	09:19:41.085	00:00:04.806	288	-1024	-768	-1	-1	-1	-1	4	-1024	-768	-1	-1	-1	-1	4		0	0						Untertest3.avi	0	880	547	72	111				0	Content		-72	-111	4806351	3070803829
4823	09:19:41.102	00:00:04.822	289	-1024	-768	-1	-1	-1	-1	4	-1024	-768	-1	-1	-1	-1	4		0	0						Untertest3.avi	0	880	547	72	111				0	Content		-72	-111	4822954	3070820432
4840	09:19:41.119	00:00:04.839	290	-1024	-768	-1	-1	-1	-1	4	-1024	-768	-1	-1	-1	-1	4		0	0						Untertest3.avi	0	880	547	72	111				0	Content		-72	-111	4839622	3070837100
4856	09:19:41.135	00:00:04.856	291	-1024	-768	-1	-1	-1	-1	4	-1024	-768	-1	-1	-1	-1	4		0	0						Untertest3.avi	0	880	547	72	111				0	Content		-72	-111	4856474	3070853952
4873	09:19:41.152	00:00:04.873	292	-1024	-768	-1	-1	-1	-1	4	-1024	-768	-1	-1	-1	-1	4		0	0						Untertest3.avi	0	880	547	72	111				0	Content		-72	-111	4873142	3070870620
4890	09:19:41.169	00:00:04.889	293	-1024	-768	-1	-1	-1	-1	4	-1024	-768	-1	-1	-1	-1	4		0	0						Untertest3.avi	0	880	547	72	111				0	Content		-72	-111	4889810	3070887288
4907	09:19:41.186	00:00:04.906	294	-1024	-768	-1	-1	-1	-1	4	-1024	-768	-1	-1	-1	-1	4		0	0						Untertest3.avi	0	880	547	72	111				0	Content		-72	-111	4906930	3070904408
4924	09:19:41.203	00:00:04.923	295	-1024	-768	-1	-1	-1	-1	4	-1024	-768	-1	-1	-1	-1	4		0	0						Untertest3.avi	0	880	547	72	111				0	Content		-72	-111	4923598	3070921076
4941	09:19:41.220	00:00:04.940	296	-1024	-768	-1	-1	-1	-1	4	-1024	-768	-1	-1	-1	-1	4		0	0						Untertest3.avi	0	880	547	72	111				0	Content		-72	-111	4940625	3070938103
4957	09:19:41.236	00:00:04.957	297	-1024	-768	-1	-1	-1	-1	4	-1024	-768	-1	-1	-1	-1	4		0	0						Untertest3.avi	0	880	547	72	111				0	Content		-72	-111	4957293	3070954771
4974	09:19:41.253	00:00:04.973	298	-1024	-768	-1	-1	-1	-1	4	-1024	-768	-1	-1	-1	-1	4		0	0						Untertest3.avi	0	880	547	72	111				0	Content		-72	-111	4973961	3070971439
4990	09:19:41.269	00:00:04.990	299	-1024	-768	-1	-1	-1	-1	4	-1024	-768	-1	-1	-1	-1	4		0	0						Untertest3.avi	0	880	547	72	111				0	Content		-72	-111	4990241	3070987719
5007	09:19:41.286	00:00:05.006	300	-1024	-768	-1	-1	-1	-1	4	-1024	-768	-1	-1	-1	-1	4		0	0						Untertest3.avi	0	880	547	72	111				0	Content		-72	-111	5006909	3071004387
5024	09:19:41.303	00:00:05.023	301	-1024	-768	-1	-1	-1	-1	4	-1024	-768	-1	-1	-1	-1	4		0	0						Untertest3.avi	0	880	547	72	111				0	Content		-72	-111	5023577	3071021055
5040	09:19:41.319	00:00:05.039	302	-1024	-768	-1	-1	-1	-1	4	-1024	-768	-1	-1	-1	-1	4		0	0						Untertest3.avi	0	880	547	72	111				0	Content		-72	-111	5039986	3071037464
5057	09:19:41.336	00:00:05.056	303	-1024	-768	-1	-1	-1	-1	4	-1024	-768	-1	-1	-1	-1	4		0	0						Untertest3.avi	0	880	547	72	111				0	Content		-72	-111	5056654	3071054132
5073	09:19:41.352	00:00:05.073	304	-1024	-768	-1	-1	-1	-1	4	-1024	-768	-1	-1	-1	-1	4		0	0						Untertest3.avi	0	880	547	72	111				0	Content		-72	-111	5073322	3071070800
5090	09:19:41.369	00:00:05.089	305	-1024	-768	-1	-1	-1	-1	4	-1024	-768	-1	-1	-1	-1	4		0	0						Untertest3.avi	0	880	547	72	111				0	Content		-72	-111	5089684	3071087162
5106	09:19:41.385	00:00:05.106	306	-1024	-768	-1	-1	-1	-1	4	-1024	-768	-1	-1	-1	-1	4		0	0						Untertest3.avi	0	880	547	72	111				0	Content		-72	-111	5106352	3071103830
5123	09:19:41.402	00:00:05.122	307	-1024	-768	-1	-1	-1	-1	4	-1024	-768	-1	-1	-1	-1	4		0	0						Untertest3.avi	0	880	547	72	111				0	Content		-72	-111	5122936	3071120414
5140	09:19:41.419	00:00:05.139	308	-1024	-768	-1	-1	-1	-1	4	-1024	-768	-1	-1	-1	-1	4		0	0						Untertest3.avi	0	880	547	72	111				0	Content		-72	-111	5139604	3071137082
5156	09:19:41.435	00:00:05.156	309	-1024	-768	-1	-1	-1	-1	4	-1024	-768	-1	-1	-1	-1	4		0	0						Untertest3.avi	0	880	547	72	111				0	Content		-72	-111	5156272	3071153750
5173	09:19:41.452	00:00:05.172	310	-1024	-768	-1	-1	-1	-1	4	-1024	-768	-1	-1	-1	-1	4		0	0						Untertest3.avi	0	880	547	72	111				0	Content		-72	-111	5172851	3071170329
5189	09:19:41.468	00:00:05.189	311	-1024	-768	-1	-1	-1	-1	4	-1024	-768	-1	-1	-1	-1	4		0	0						Untertest3.avi	0	880	547	72	111				0	Content		-72	-111	5189446	3071186924
5206	09:19:41.485	00:00:05.206	312	-1024	-768	-1	-1	-1	-1	4	-1024	-768	-1	-1	-1	-1	4		0	0						Untertest3.avi	0	880	547	72	111				0	Content		-72	-111	5206114	3071203592
5223	09:19:41.502	00:00:05.223	313	-1024	-768	-1	-1	-1	-1	4	-1024	-768	-1	-1	-1	-1	4		0	0						Untertest3.avi	0	880	547	72	111				0	Content		-72	-111	5223016	3071220494
5240	09:19:41.519	00:00:05.239	314	-1024	-768	-1	-1	-1	-1	4	-1024	-768	-1	-1	-1	-1	4		0	0						Untertest3.avi	0	880	547	72	111				0	Content		-72	-111	5239684	3071237162
5257	09:19:41.536	00:00:05.256	315	-1024	-768	-1	-1	-1	-1	4	-1024	-768	-1	-1	-1	-1	4		0	0						Untertest3.avi	0	880	547	72	111				0	Content		-72	-111	5256642	3071254120
5273	09:19:41.552	00:00:05.273	316	-1024	-768	-1	-1	-1	-1	4	-1024	-768	-1	-1	-1	-1	4		0	0						Untertest3.avi	0	880	547	72	111				0	Content		-72	-111	5273309	3071270787
5290	09:19:41.569	00:00:05.289	317	-1024	-768	-1	-1	-1	-1	4	-1024	-768	-1	-1	-1	-1	4		0	0						Untertest3.avi	0	880	547	72	111				0	Content		-72	-111	5289977	3071287455
5307	09:19:41.586	00:00:05.307	318	-1024	-768	-1	-1	-1	-1	4	-1024	-768	-1	-1	-1	-1	4		0	0						Untertest3.avi	0	880	547	72	111				0	Content		-72	-111	5307260	3071304738
5324	09:19:41.603	00:00:05.323	319	-1024	-768	-1	-1	-1	-1	4	-1024	-768	-1	-1	-1	-1	4		0	0						Untertest3.avi	0	880	547	72	111				0	Content		-72	-111	5323928	3071321406
5340	09:19:41.619	00:00:05.340	320	-1024	-768	-1	-1	-1	-1	4	-1024	-768	-1	-1	-1	-1	4		0	0						Untertest3.avi	0	880	547	72	111				0	Content		-72	-111	5340134	3071337612
5357	09:19:41.636	00:00:05.356	321	-1024	-768	-1	-1	-1	-1	4	-1024	-768	-1	-1	-1	-1	4		0	0						Untertest3.avi	0	880	547	72	111				0	Content		-72	-111	5356802	3071354280
5373	09:19:41.652	00:00:05.373	322	-1024	-768	-1	-1	-1	-1	4	-1024	-768	-1	-1	-1	-1	4		0	0						Untertest3.avi	0	880	547	72	111				0	Content		-72	-111	5373470	3071370948
5390	09:19:41.669	00:00:05.389	323	-1024	-768	-1	-1	-1	-1	4	-1024	-768	-1	-1	-1	-1	4		0	0						Untertest3.avi	0	880	547	72	111				0	Content		-72	-111	5389693	3071387171
5406	09:19:41.685	00:00:05.406	324	-1024	-768	-1	-1	-1	-1	4	-1024	-768	-1	-1	-1	-1	4		0	0						Untertest3.avi	0	880	547	72	111				0	Content		-72	-111	5406361	3071403839
5423	09:19:41.702	00:00:05.422	325	-1024	-768	-1	-1	-1	-1	4	-1024	-768	-1	-1	-1	-1	4		0	0						Untertest3.avi	0	880	547	72	111				0	Content		-72	-111	5422879	3071420357
5440	09:19:41.719	00:00:05.439	326	-1024	-768	-1	-1	-1	-1	4	-1024	-768	-1	-1	-1	-1	4		0	0						Untertest3.avi	0	880	547	72	111				0	Content		-72	-111	5439547	3071437025
5456	09:19:41.735	00:00:05.456	327	-1024	-768	-1	-1	-1	-1	4	-1024	-768	-1	-1	-1	-1	4		0	0						Untertest3.avi	0	880	547	72	111				0	Content		-72	-111	5456214	3071453692
5473	09:19:41.752	00:00:05.472	328	-1024	-768	-1	-1	-1	-1	4	-1024	-768	-1	-1	-1	-1	4		0	0						Untertest3.avi	0	880	547	72	111				0	Content		-72	-111	5472539	3071470017
5489	09:19:41.768	00:00:05.489	329	-1024	-768	-1	-1	-1	-1	4	-1024	-768	-1	-1	-1	-1	4		0	0						Untertest3.avi	0	880	547	72	111				0	Content		-72	-111	5489222	3071486700
5506	09:19:41.785	00:00:05.505	330	-1024	-768	-1	-1	-1	-1	4	-1024	-768	-1	-1	-1	-1	4		0	0						Untertest3.avi	0	880	547	72	111				0	Content		-72	-111	5505870	3071503348
5523	09:19:41.802	00:00:05.522	331	-1024	-768	-1	-1	-1	-1	4	-1024	-768	-1	-1	-1	-1	4		0	0						Untertest3.avi	0	880	547	72	111				0	Content		-72	-111	5522538	3071520016
5539	09:19:41.818	00:00:05.539	332	-1024	-768	-1	-1	-1	-1	4	-1024	-768	-1	-1	-1	-1	4		0	0						Untertest3.avi	0	880	547	72	111				0	Content		-72	-111	5539206	3071536684
5556	09:19:41.835	00:00:05.556	333	-1024	-768	-1	-1	-1	-1	4	-1024	-768	-1	-1	-1	-1	4		0	0						Untertest3.avi	0	880	547	72	111				0	Content		-72	-111	5556067	3071553545
5573	09:19:41.852	00:00:05.572	334	-1024	-768	-1	-1	-1	-1	4	-1024	-768	-1	-1	-1	-1	4		0	0						Untertest3.avi	0	880	547	72	111				0	Content		-72	-111	5572735	3071570213
5589	09:19:41.868	00:00:05.589	335	-1024	-768	-1	-1	-1	-1	4	-1024	-768	-1	-1	-1	-1	4		0	0						Untertest3.avi	0	880	547	72	111				0	Content		-72	-111	5589403	3071586881
5607	09:19:41.886	00:00:05.606	336	-1024	-768	-1	-1	-1	-1	4	-1024	-768	-1	-1	-1	-1	4		0	0						Untertest3.avi	0	880	547	72	111				0	Content		-72	-111	5606534	3071604012
5623	09:19:41.902	00:00:05.623	337	-1024	-768	-1	-1	-1	-1	4	-1024	-768	-1	-1	-1	-1	4		0	0						Untertest3.avi	0	880	547	72	111				0	Content		-72	-111	5623202	3071620680
5640	09:19:41.919	00:00:05.640	338	-1024	-768	-1	-1	-1	-1	4	-1024	-768	-1	-1	-1	-1	4		0	0						Untertest3.avi	0	880	547	72	111				0	Content		-72	-111	5640232	3071637710
5657	09:19:41.936	00:00:05.656	339	-1024	-768	-1	-1	-1	-1	4	-1024	-768	-1	-1	-1	-1	4		0	0						Untertest3.avi	0	880	547	72	111				0	Content		-72	-111	5656899	3071654377
5674	09:19:41.953	00:00:05.673	340	-1024	-768	-1	-1	-1	-1	4	-1024	-768	-1	-1	-1	-1	4		0	0						Untertest3.avi	0	880	547	72	111				0	Content		-72	-111	5673567	3071671045
5690	09:19:41.969	00:00:05.689	341	-1024	-768	-1	-1	-1	-1	4	-1024	-768	-1	-1	-1	-1	4		0	0						Untertest3.avi	0	880	547	72	111				0	Content		-72	-111	5689852	3071687330
5707	09:19:41.986	00:00:05.706	342	-1024	-768	-1	-1	-1	-1	4	-1024	-768	-1	-1	-1	-1	4		0	0						Untertest3.avi	0	880	547	72	111				0	Content		-72	-111	5706520	3071703998
5723	09:19:42.002	00:00:05.723	343	-1024	-768	-1	-1	-1	-1	4	-1024	-768	-1	-1	-1	-1	4		0	0						Untertest3.avi	0	880	547	72	111				0	Content		-72	-111	5723188	3071720666
5740	09:19:42.019	00:00:05.739	344	-1024	-768	-1	-1	-1	-1	4	-1024	-768	-1	-1	-1	-1	4		0	0						Untertest3.avi	0	880	547	72	111				0	Content		-72	-111	5739599	3071737077
5756	09:19:42.035	00:00:05.756	345	-1024	-768	-1	-1	-1	-1	4	-1024	-768	-1	-1	-1	-1	4		0	0						Untertest3.avi	0	880	547	72	111				0	Content		-72	-111	5756267	3071753745
5773	09:19:42.052	00:00:05.772	346	-1024	-768	-1	-1	-1	-1	4	-1024	-768	-1	-1	-1	-1	4		0	0						Untertest3.avi	0	880	547	72	111				0	Content		-72	-111	5772935	3071770413
5789	09:19:42.068	00:00:05.789	347	-1024	-768	-1	-1	-1	-1	4	-1024	-768	-1	-1	-1	-1	4		0	0						Untertest3.avi	0	880	547	72	111				0	Content		-72	-111	5789298	3071786776
5806	09:19:42.085	00:00:05.805	348	-1024	-768	-1	-1	-1	-1	4	-1024	-768	-1	-1	-1	-1	4		0	0						Untertest3.avi	0	880	547	72	111				0	Content		-72	-111	5805965	3071803443
5822	09:19:42.101	00:00:05.822	349	-1024	-768	-1	-1	-1	-1	4	-1024	-768	-1	-1	-1	-1	4		0	0						Untertest3.avi	0	880	547	72	111				0	Content		-72	-111	5822419	3071819897
5839	09:19:42.118	00:00:05.839	350	-1024	-768	-1	-1	-1	-1	4	-1024	-768	-1	-1	-1	-1	4		0	0						Untertest3.avi	0	880	547	72	111				0	Content		-72	-111	5839084	3071836562
5856	09:19:42.135	00:00:05.855	351	-1024	-768	-1	-1	-1	-1	4	-1024	-768	-1	-1	-1	-1	4		0	0						Untertest3.avi	0	880	547	72	111				0	Content		-72	-111	5855681	3071853159
5872	09:19:42.151	00:00:05.872	352	-1024	-768	-1	-1	-1	-1	4	-1024	-768	-1	-1	-1	-1	4		0	0						Untertest3.avi	0	880	547	72	111				0	Content		-72	-111	5872349	3071869827
5889	09:19:42.168	00:00:05.889	353	-1024	-768	-1	-1	-1	-1	4	-1024	-768	-1	-1	-1	-1	4		0	0						Untertest3.avi	0	880	547	72	111				0	Content		-72	-111	5889249	3071886727
5906	09:19:42.185	00:00:05.905	354	-1024	-768	-1	-1	-1	-1	4	-1024	-768	-1	-1	-1	-1	4		0	0						Untertest3.avi	0	880	547	72	111				0	Content		-72	-111	5905917	3071903395
5923	09:19:42.202	00:00:05.922	355	-1024	-768	-1	-1	-1	-1	4	-1024	-768	-1	-1	-1	-1	4		0	0						Untertest3.avi	0	880	547	72	111				0	Content		-72	-111	5922869	3071920347
5940	09:19:42.219	00:00:05.939	356	-1024	-768	-1	-1	-1	-1	4	-1024	-768	-1	-1	-1	-1	4		0	0						Untertest3.avi	0	880	547	72	111				0	Content		-72	-111	5939537	3071937015
5956	09:19:42.235	00:00:05.956	357	-1024	-768	-1	-1	-1	-1	4	-1024	-768	-1	-1	-1	-1	4		0	0						Untertest3.avi	0	880	547	72	111				0	Content		-72	-111	5956205	3071953683
5973	09:19:42.252	00:00:05.973	358	-1024	-768	-1	-1	-1	-1	4	-1024	-768	-1	-1	-1	-1	4		0	0						Untertest3.avi	0	880	547	72	111				0	Content		-72	-111	5973490	3071970968
5990	09:19:42.269	00:00:05.990	359	-1024	-768	-1	-1	-1	-1	4	-1024	-768	-1	-1	-1	-1	4		0	0						Untertest3.avi	0	880	547	72	111				0	Content		-72	-111	5990158	3071987636
6006	09:19:42.285	00:00:06.006	360	-1024	-768	-1	-1	-1	-1	4	-1024	-768	-1	-1	-1	-1	4		0	0						Untertest3.avi	0	880	547	72	111				0	Content		-72	-111	6006499	3072003977
6023	09:19:42.302	00:00:06.023	361	-1024	-768	-1	-1	-1	-1	4	-1024	-768	-1	-1	-1	-1	4		0	0						Untertest3.avi	0	880	547	72	111				0	Content		-72	-111	6023167	3072020645
6040	09:19:42.319	00:00:06.039	362	-1024	-768	-1	-1	-1	-1	4	-1024	-768	-1	-1	-1	-1	4		0	0						Untertest3.avi	0	880	547	72	111				0	Content		-72	-111	6039835	3072037313
6057	09:19:42.336	00:00:06.056	363	-1024	-768	-1	-1	-1	-1	4	-1024	-768	-1	-1	-1	-1	4		0	0						Untertest3.avi	0	880	547	72	111				0	Content		-72	-111	6056503	3072053981
6073	09:19:42.352	00:00:06.072	364	-1024	-768	-1	-1	-1	-1	4	-1024	-768	-1	-1	-1	-1	4		0	0						Untertest3.avi	0	880	547	72	111				0	Content		-72	-111	6072636	3072070114
6089	09:19:42.368	00:00:06.089	365	-1024	-768	-1	-1	-1	-1	4	-1024	-768	-1	-1	-1	-1	4		0	0						Untertest3.avi	0	880	547	72	111				0	Content		-72	-111	6089304	3072086782
6106	09:19:42.385	00:00:06.105	366	-1024	-768	-1	-1	-1	-1	4	-1024	-768	-1	-1	-1	-1	4		0	0						Untertest3.avi	0	880	547	72	111				0	Content		-72	-111	6105834	3072103312
6123	09:19:42.402	00:00:06.122	367	-1024	-768	-1	-1	-1	-1	4	-1024	-768	-1	-1	-1	-1	4		0	0						Untertest3.avi	0	880	547	72	111				0	Content		-72	-111	6122502	3072119980
6139	09:19:42.418	00:00:06.139	368	-1024	-768	-1	-1	-1	-1	4	-1024	-768	-1	-1	-1	-1	4		0	0						Untertest3.avi	0	880	547	72	111				0	Content		-72	-111	6139170	3072136648
6156	09:19:42.435	00:00:06.155	369	-1024	-768	-1	-1	-1	-1	4	-1024	-768	-1	-1	-1	-1	4		0	0						Untertest3.avi	0	880	547	72	111				0	Content		-72	-111	6155685	3072153163
6172	09:19:42.451	00:00:06.172	370	-1024	-768	-1	-1	-1	-1	4	-1024	-768	-1	-1	-1	-1	4		0	0						Untertest3.avi	0	880	547	72	111				0	Content		-72	-111	6172352	3072169830
6189	09:19:42.468	00:00:06.188	371	-1024	-768	-1	-1	-1	-1	4	-1024	-768	-1	-1	-1	-1	4		0	0						Untertest3.avi	0	880	547	72	111				0	Content		-72	-111	6188820	3072186298
6205	09:19:42.484	00:00:06.205	372	-1024	-768	-1	-1	-1	-1	4	-1024	-768	-1	-1	-1	-1	4		0	0						Untertest3.avi	0	880	547	72	111				0	Content		-72	-111	6205469	3072202947
6222	09:19:42.501	00:00:06.222	373	-1024	-768	-1	-1	-1	-1	4	-1024	-768	-1	-1	-1	-1	4		0	0						Untertest3.avi	0	880	547	72	111				0	Content		-72	-111	6222137	3072219615
6239	09:19:42.518	00:00:06.238	374	-1024	-768	-1	-1	-1	-1	4	-1024	-768	-1	-1	-1	-1	4		0	0						Untertest3.avi	0	880	547	72	111				0	Content		-72	-111	6238805	3072236283
6256	09:19:42.535	00:00:06.255	375	-1024	-768	-1	-1	-1	-1	4	-1024	-768	-1	-1	-1	-1	4		0	0						Untertest3.avi	0	880	547	72	111				0	Content		-72	-111	6255625	3072253103
6272	09:19:42.551	00:00:06.272	376	-1024	-768	-1	-1	-1	-1	4	-1024	-768	-1	-1	-1	-1	4		0	0						Untertest3.avi	0	880	547	72	111				0	Content		-72	-111	6272293	3072269771
6289	09:19:42.568	00:00:06.288	377	-1024	-768	-1	-1	-1	-1	4	-1024	-768	-1	-1	-1	-1	4		0	0						Untertest3.avi	0	880	547	72	111				0	Content		-72	-111	6288961	3072286439
6306	09:19:42.585	00:00:06.306	378	-1024	-768	-1	-1	-1	-1	4	-1024	-768	-1	-1	-1	-1	4		0	0						Untertest3.avi	0	880	547	72	111				0	Content		-72	-111	6306121	3072303599
6323	09:19:42.602	00:00:06.322	379	-1024	-768	-1	-1	-1	-1	4	-1024	-768	-1	-1	-1	-1	4		0	0						Untertest3.avi	0	880	547	72	111				0	Content		-72	-111	6322789	3072320267
6340	09:19:42.619	00:00:06.339	380	-1024	-768	-1	-1	-1	-1	4	-1024	-768	-1	-1	-1	-1	4		0	0						Untertest3.avi	0	880	547	72	111				0	Content		-72	-111	6339829	3072337307
6356	09:19:42.635	00:00:06.356	381	-1024	-768	-1	-1	-1	-1	4	-1024	-768	-1	-1	-1	-1	4		0	0						Untertest3.avi	0	880	547	72	111				0	Content		-72	-111	6356497	3072353975
6373	09:19:42.652	00:00:06.373	382	-1024	-768	-1	-1	-1	-1	4	-1024	-768	-1	-1	-1	-1	4		0	0						Untertest3.avi	0	880	547	72	111				0	Content		-72	-111	6373164	3072370642
6389	09:19:42.668	00:00:06.389	383	-1024	-768	-1	-1	-1	-1	4	-1024	-768	-1	-1	-1	-1	4		0	0						Untertest3.avi	0	880	547	72	111				0	Content		-72	-111	6389447	3072386925
6406	09:19:42.685	00:00:06.406	384	-1024	-768	-1	-1	-1	-1	4	-1024	-768	-1	-1	-1	-1	4		0	0						Untertest3.avi	0	880	547	72	111				0	Content		-72	-111	6406115	3072403593
6423	09:19:42.702	00:00:06.422	385	-1024	-768	-1	-1	-1	-1	4	-1024	-768	-1	-1	-1	-1	4		0	0						Untertest3.avi	0	880	547	72	111				0	Content		-72	-111	6422783	3072420261
6439	09:19:42.718	00:00:06.439	386	-1024	-768	-1	-1	-1	-1	4	-1024	-768	-1	-1	-1	-1	4		0	0						Untertest3.avi	0	880	547	72	111				0	Content		-72	-111	6439193	3072436671
6456	09:19:42.735	00:00:06.455	387	-1024	-768	-1	-1	-1	-1	4	-1024	-768	-1	-1	-1	-1	4		0	0						Untertest3.avi	0	880	547	72	111				0	Content		-72	-111	6455861	3072453339
6473	09:19:42.752	00:00:06.472	388	-1024	-768	-1	-1	-1	-1	4	-1024	-768	-1	-1	-1	-1	4		0	0						Untertest3.avi	0	880	547	72	111				0	Content		-72	-111	6472529	3072470007
6489	09:19:42.768	00:00:06.488	389	-1024	-768	-1	-1	-1	-1	4	-1024	-768	-1	-1	-1	-1	4		0	0						Untertest3.avi	0	880	547	72	111				0	Content		-72	-111	6488894	3072486372
6506	09:19:42.785	00:00:06.505	390	-1024	-768	-1	-1	-1	-1	4	-1024	-768	-1	-1	-1	-1	4		0	0						Untertest3.avi	0	880	547	72	111				0	Content		-72	-111	6505562	3072503040
6522	09:19:42.801	00:00:06.522	391	-1024	-768	-1	-1	-1	-1	4	-1024	-768	-1	-1	-1	-1	4		0	0						Untertest3.avi	0	880	547	72	111				0	Content		-72	-111	6522146	3072519624
6539	09:19:42.818	00:00:06.538	392	-1024	-768	-1	-1	-1	-1	4	-1024	-768	-1	-1	-1	-1	4		0	0						Untertest3.avi	0	880	547	72	111				0	Content		-72	-111	6538813	3072536291
6555	09:19:42.834	00:00:06.555	393	-1024	-768	-1	-1	-1	-1	4	-1024	-768	-1	-1	-1	-1	4		0	0						Untertest3.avi	0	880	547	72	111				0	Content		-72	-111	6555481	3072552959
6572	09:19:42.851	00:00:06.571	394	-1024	-768	-1	-1	-1	-1	4	-1024	-768	-1	-1	-1	-1	4		0	0						Untertest3.avi	0	880	547	72	111				0	Content		-72	-111	6571992	3072569470
6589	09:19:42.868	00:00:06.588	395	-1024	-768	-1	-1	-1	-1	4	-1024	-768	-1	-1	-1	-1	4		0	0						Untertest3.avi	0	880	547	72	111				0	Content		-72	-111	6588660	3072586138
6605	09:19:42.884	00:00:06.605	396	-1024	-768	-1	-1	-1	-1	4	-1024	-768	-1	-1	-1	-1	4		0	0						Untertest3.avi	0	880	547	72	111				0	Content		-72	-111	6605275	3072602753
6622	09:19:42.901	00:00:06.621	397	-1024	-768	-1	-1	-1	-1	4	-1024	-768	-1	-1	-1	-1	4		0	0						Untertest3.avi	0	880	547	72	111				0	Content		-72	-111	6621943	3072619421
6639	09:19:42.918	00:00:06.638	398	-1024	-768	-1	-1	-1	-1	4	-1024	-768	-1	-1	-1	-1	4		0	0						Untertest3.avi	0	880	547	72	111				0	Content		-72	-111	6638611	3072636089
6655	09:19:42.934	00:00:06.655	399	-1024	-768	-1	-1	-1	-1	4	-1024	-768	-1	-1	-1	-1	4		0	0						Untertest3.avi	0	880	547	72	111				0	Content		-72	-111	6655494	3072652972
6672	09:19:42.951	00:00:06.672	400	-1024	-768	-1	-1	-1	-1	4	-1024	-768	-1	-1	-1	-1	4		0	0						Untertest3.avi	0	880	547	72	111				0	Content		-72	-111	6672162	3072669640
6689	09:19:42.968	00:00:06.689	401	-1024	-768	-1	-1	-1	-1	4	-1024	-768	-1	-1	-1	-1	4		0	0						Untertest3.avi	0	880	547	72	111				0	Content		-72	-111	6689110	3072686588
6706	09:19:42.985	00:00:06.705	402	-1024	-768	-1	-1	-1	-1	4	-1024	-768	-1	-1	-1	-1	4		0	0						Untertest3.avi	0	880	547	72	111				0	Content		-72	-111	6705778	3072703256
6722	09:19:43.001	00:00:06.722	403	-1024	-768	-1	-1	-1	-1	4	-1024	-768	-1	-1	-1	-1	4		0	0						Untertest3.avi	0	880	547	72	111				0	Content		-72	-111	6722445	3072719923
6740	09:19:43.019	00:00:06.739	404	-1024	-768	-1	-1	-1	-1	4	-1024	-768	-1	-1	-1	-1	4		0	0						Untertest3.avi	0	880	547	72	111				0	Content		-72	-111	6739727	3072737205
6756	09:19:43.035	00:00:06.756	405	-1024	-768	-1	-1	-1	-1	4	-1024	-768	-1	-1	-1	-1	4		0	0						Untertest3.avi	0	880	547	72	111				0	Content		-72	-111	6756395	3072753873
6773	09:19:43.052	00:00:06.772	406	-1024	-768	-1	-1	-1	-1	4	-1024	-768	-1	-1	-1	-1	4		0	0						Untertest3.avi	0	880	547	72	111				0	Content		-72	-111	6772599	3072770077
6789	09:19:43.068	00:00:06.789	407	-1024	-768	-1	-1	-1	-1	4	-1024	-768	-1	-1	-1	-1	4		0	0						Untertest3.avi	0	880	547	72	111				0	Content		-72	-111	6789267	3072786745
6806	09:19:43.085	00:00:06.805	408	-1024	-768	-1	-1	-1	-1	4	-1024	-768	-1	-1	-1	-1	4		0	0						Untertest3.avi	0	880	547	72	111				0	Content		-72	-111	6805935	3072803413
6822	09:19:43.101	00:00:06.821	409	-1024	-768	-1	-1	-1	-1	4	-1024	-768	-1	-1	-1	-1	4		0	0						Untertest3.avi	0	880	547	72	111				0	Content		-72	-111	6821751	3072819229
6838	09:19:43.117	00:00:06.838	410	-1024	-768	-1	-1	-1	-1	4	-1024	-768	-1	-1	-1	-1	4		0	0						Untertest3.avi	0	880	547	72	111				0	Content		-72	-111	6838374	3072835852
6855	09:19:43.134	00:00:06.855	411	-1024	-768	-1	-1	-1	-1	4	-1024	-768	-1	-1	-1	-1	4		0	0						Untertest3.avi	0	880	547	72	111				0	Content		-72	-111	6855060	3072852538
6872	09:19:43.151	00:00:06.871	412	-1024	-768	-1	-1	-1	-1	4	-1024	-768	-1	-1	-1	-1	4		0	0						Untertest3.avi	0	880	547	72	111				0	Content		-72	-111	6871728	3072869206
6888	09:19:43.167	00:00:06.888	413	-1024	-768	-1	-1	-1	-1	4	-1024	-768	-1	-1	-1	-1	4		0	0						Untertest3.avi	0	880	547	72	111				0	Content		-72	-111	6888396	3072885874
6905	09:19:43.184	00:00:06.905	414	-1024	-768	-1	-1	-1	-1	4	-1024	-768	-1	-1	-1	-1	4		0	0						Untertest3.avi	0	880	547	72	111				0	Content		-72	-111	6905049	3072902527
6922	09:19:43.201	00:00:06.921	415	-1024	-768	-1	-1	-1	-1	4	-1024	-768	-1	-1	-1	-1	4		0	0						Untertest3.avi	0	880	547	72	111				0	Content		-72	-111	6921699	3072919177
6938	09:19:43.217	00:00:06.938	416	-1024	-768	-1	-1	-1	-1	4	-1024	-768	-1	-1	-1	-1	4		0	0						Untertest3.avi	0	880	547	72	111				0	Content		-72	-111	6938367	3072935845
6955	09:19:43.234	00:00:06.955	417	-1024	-768	-1	-1	-1	-1	4	-1024	-768	-1	-1	-1	-1	4		0	0						Untertest3.avi	0	880	547	72	111				0	Content		-72	-111	6955035	3072952513
6972	09:19:43.251	00:00:06.971	418	-1024	-768	-1	-1	-1	-1	4	-1024	-768	-1	-1	-1	-1	4		0	0						Untertest3.avi	0	880	547	72	111				0	Content		-72	-111	6971855	3072969333
6989	09:19:43.268	00:00:06.988	419	-1024	-768	-1	-1	-1	-1	4	-1024	-768	-1	-1	-1	-1	4		0	0						Untertest3.avi	0	880	547	72	111				0	Content		-72	-111	6988523	3072986001
7005	09:19:43.284	00:00:07.005	420	-1024	-768	-1	-1	-1	-1	4	-1024	-768	-1	-1	-1	-1	4		0	0						Untertest3.avi	0	880	547	72	111				0	Content		-72	-111	7005191	3073002669
7022	09:19:43.301	00:00:07.022	421	-1024	-768	-1	-1	-1	-1	4	-1024	-768	-1	-1	-1	-1	4		0	0						Untertest3.avi	0	880	547	72	111				0	Content		-72	-111	7022341	3073019819
7039	09:19:43.318	00:00:07.039	422	-1024	-768	-1	-1	-1	-1	4	-1024	-768	-1	-1	-1	-1	4		0	0						Untertest3.avi	0	880	547	72	111				0	Content		-72	-111	7039009	3073036487
7056	09:19:43.335	00:00:07.056	423	-1024	-768	-1	-1	-1	-1	4	-1024	-768	-1	-1	-1	-1	4		0	0						Untertest3.avi	0	880	547	72	111				0	Content		-72	-111	7056045	3073053523
7073	09:19:43.352	00:00:07.072	424	-1024	-768	-1	-1	-1	-1	4	-1024	-768	-1	-1	-1	-1	4		0	0						Untertest3.avi	0	880	547	72	111				0	Content		-72	-111	7072713	3073070191
7089	09:19:43.368	00:00:07.089	425	-1024	-768	-1	-1	-1	-1	4	-1024	-768	-1	-1	-1	-1	4		0	0						Untertest3.avi	0	880	547	72	111				0	Content		-72	-111	7089381	3073086859
7105	09:19:43.384	00:00:07.105	426	-1024	-768	-1	-1	-1	-1	4	-1024	-768	-1	-1	-1	-1	4		0	0						Untertest3.avi	0	880	547	72	111				0	Content		-72	-111	7105435	3073102913
7122	09:19:43.401	00:00:07.122	427	-1024	-768	-1	-1	-1	-1	4	-1024	-768	-1	-1	-1	-1	4		0	0						Untertest3.avi	0	880	547	72	111				0	Content		-72	-111	7122103	3073119581
7139	09:19:43.418	00:00:07.138	428	-1024	-768	-1	-1	-1	-1	4	-1024	-768	-1	-1	-1	-1	4		0	0						Untertest3.avi	0	880	547	72	111				0	Content		-72	-111	7138571	3073136049
7155	09:19:43.434	00:00:07.155	429	-1024	-768	-1	-1	-1	-1	4	-1024	-768	-1	-1	-1	-1	4		0	0						Untertest3.avi	0	880	547	72	111				0	Content		-72	-111	7155239	3073152717
7172	09:19:43.451	00:00:07.171	430	-1024	-768	-1	-1	-1	-1	4	-1024	-768	-1	-1	-1	-1	4		0	0						Untertest3.avi	0	880	547	72	111				0	Content		-72	-111	7171907	3073169385
7188	09:19:43.467	00:00:07.188	431	-1024	-768	-1	-1	-1	-1	4	-1024	-768	-1	-1	-1	-1	4		0	0						Untertest3.avi	0	880	547	72	111				0	Content		-72	-111	7188241	3073185719
7205	09:19:43.484	00:00:07.204	432	-1024	-768	-1	-1	-1	-1	4	-1024	-768	-1	-1	-1	-1	4		0	0						Untertest3.avi	0	880	547	72	111				0	Content		-72	-111	7204865	3073202343
7221	09:19:43.500	00:00:07.221	433	-1024	-768	-1	-1	-1	-1	4	-1024	-768	-1	-1	-1	-1	4		0	0						Untertest3.avi	0	880	547	72	111				0	Content		-72	-111	7221489	3073218967
7238	09:19:43.517	00:00:07.238	434	-1024	-768	-1	-1	-1	-1	4	-1024	-768	-1	-1	-1	-1	4		0	0						Untertest3.avi	0	880	547	72	111				0	Content		-72	-111	7238157	3073235635
7255	09:19:43.534	00:00:07.254	435	-1024	-768	-1	-1	-1	-1	4	-1024	-768	-1	-1	-1	-1	4		0	0						Untertest3.avi	0	880	547	72	111				0	Content		-72	-111	7254824	3073252302
7271	09:19:43.550	00:00:07.271	436	-1024	-768	-1	-1	-1	-1	4	-1024	-768	-1	-1	-1	-1	4		0	0						Untertest3.avi	0	880	547	72	111				0	Content		-72	-111	7271472	3073268950
7288	09:19:43.567	00:00:07.288	437	-1024	-768	-1	-1	-1	-1	4	-1024	-768	-1	-1	-1	-1	4		0	0						Untertest3.avi	0	880	547	72	111				0	Content		-72	-111	7288140	3073285618
7305	09:19:43.584	00:00:07.304	438	-1024	-768	-1	-1	-1	-1	4	-1024	-768	-1	-1	-1	-1	4		0	0						Untertest3.avi	0	880	547	72	111				0	Content		-72	-111	7304764	3073302242
7321	09:19:43.600	00:00:07.321	439	-1024	-768	-1	-1	-1	-1	4	-1024	-768	-1	-1	-1	-1	4		0	0						Untertest3.avi	0	880	547	72	111				0	Content		-72	-111	7321431	3073318909
7338	09:19:43.617	00:00:07.338	440	-1024	-768	-1	-1	-1	-1	4	-1024	-768	-1	-1	-1	-1	4		0	0						Untertest3.avi	0	880	547	72	111				0	Content		-72	-111	7338390	3073335868
7355	09:19:43.634	00:00:07.355	441	-1024	-768	-1	-1	-1	-1	4	-1024	-768	-1	-1	-1	-1	4		0	0						Untertest3.avi	0	880	547	72	111				0	Content		-72	-111	7355057	3073352535
7372	09:19:43.651	00:00:07.371	442	-1024	-768	-1	-1	-1	-1	4	-1024	-768	-1	-1	-1	-1	4		0	0						Untertest3.avi	0	880	547	72	111				0	Content		-72	-111	7371724	3073369202
7389	09:19:43.668	00:00:07.389	443	-1024	-768	-1	-1	-1	-1	4	-1024	-768	-1	-1	-1	-1	4		0	0						Untertest3.avi	0	880	547	72	111				0	Content		-72	-111	7389012	3073386490
7406	09:19:43.685	00:00:07.405	444	-1024	-768	-1	-1	-1	-1	4	-1024	-768	-1	-1	-1	-1	4		0	0						Untertest3.avi	0	880	547	72	111				0	Content		-72	-111	7405679	3073403157
7422	09:19:43.701	00:00:07.421	445	-1024	-768	-1	-1	-1	-1	4	-1024	-768	-1	-1	-1	-1	4		0	0						Untertest3.avi	0	880	547	72	111				0	Content		-72	-111	7421892	3073419370
7439	09:19:43.718	00:00:07.438	446	-1024	-768	-1	-1	-1	-1	4	-1024	-768	-1	-1	-1	-1	4		0	0						Untertest3.avi	0	880	547	72	111				0	Content		-72	-111	7438558	3073436036
7455	09:19:43.734	00:00:07.455	447	-1024	-768	-1	-1	-1	-1	4	-1024	-768	-1	-1	-1	-1	4		0	0						Untertest3.avi	0	880	547	72	111				0	Content		-72	-111	7455225	3073452703
7471	09:19:43.750	00:00:07.471	448	-1024	-768	-1	-1	-1	-1	4	-1024	-768	-1	-1	-1	-1	4		0	0						Untertest3.avi	0	880	547	72	111				0	Content		-72	-111	7471048	3073468526
7488	09:19:43.767	00:00:07.487	449	-1024	-768	-1	-1	-1	-1	4	-1024	-768	-1	-1	-1	-1	4		0	0						Untertest3.avi	0	880	547	72	111				0	Content		-72	-111	7487666	3073485144
7504	09:19:43.783	00:00:07.504	450	-1024	-768	-1	-1	-1	-1	4	-1024	-768	-1	-1	-1	-1	4		0	0						Untertest3.avi	0	880	547	72	111				0	Content		-72	-111	7504352	3073501830
7521	09:19:43.800	00:00:07.521	451	-1024	-768	-1	-1	-1	-1	4	-1024	-768	-1	-1	-1	-1	4		0	0						Untertest3.avi	0	880	547	72	111				0	Content		-72	-111	7521019	3073518497
7538	09:19:43.817	00:00:07.537	452	-1024	-768	-1	-1	-1	-1	4	-1024	-768	-1	-1	-1	-1	4		0	0						Untertest3.avi	0	880	547	72	111				0	Content		-72	-111	7537685	3073535163
7554	09:19:43.833	00:00:07.554	453	-1024	-768	-1	-1	-1	-1	4	-1024	-768	-1	-1	-1	-1	4		0	0						Untertest3.avi	0	880	547	72	111				0	Content		-72	-111	7554301	3073551779
7571	09:19:43.850	00:00:07.570	454	-1024	-768	-1	-1	-1	-1	4	-1024	-768	-1	-1	-1	-1	4		0	0						Untertest3.avi	0	880	547	72	111				0	Content		-72	-111	7570968	3073568446
7588	09:19:43.867	00:00:07.587	455	-1024	-768	-1	-1	-1	-1	4	-1024	-768	-1	-1	-1	-1	4		0	0						Untertest3.avi	0	880	547	72	111				0	Content		-72	-111	7587634	3073585112
7604	09:19:43.883	00:00:07.604	456	-1024	-768	-1	-1	-1	-1	4	-1024	-768	-1	-1	-1	-1	4		0	0						Untertest3.avi	0	880	547	72	111				0	Content		-72	-111	7604269	3073601747
7621	09:19:43.900	00:00:07.620	457	-1024	-768	-1	-1	-1	-1	4	-1024	-768	-1	-1	-1	-1	4		0	0						Untertest3.avi	0	880	547	72	111				0	Content		-72	-111	7620936	3073618414
7638	09:19:43.917	00:00:07.637	458	-1024	-768	-1	-1	-1	-1	4	-1024	-768	-1	-1	-1	-1	4		0	0						Untertest3.avi	0	880	547	72	111				0	Content		-72	-111	7637800	3073635278
7654	09:19:43.933	00:00:07.654	459	-1024	-768	-1	-1	-1	-1	4	-1024	-768	-1	-1	-1	-1	4		0	0						Untertest3.avi	0	880	547	72	111				0	Content		-72	-111	7654467	3073651945
7671	09:19:43.950	00:00:07.671	460	-1024	-768	-1	-1	-1	-1	4	-1024	-768	-1	-1	-1	-1	4		0	0						Untertest3.avi	0	880	547	72	111				0	Content		-72	-111	7671133	3073668611
7688	09:19:43.967	00:00:07.688	461	-1024	-768	-1	-1	-1	-1	4	-1024	-768	-1	-1	-1	-1	4		0	0						Untertest3.avi	0	880	547	72	111				0	Content		-72	-111	7688264	3073685742
7705	09:19:43.984	00:00:07.704	462	-1024	-768	-1	-1	-1	-1	4	-1024	-768	-1	-1	-1	-1	4		0	0						Untertest3.avi	0	880	547	72	111				0	Content		-72	-111	7704931	3073702409
7722	09:19:44.001	00:00:07.721	463	-1024	-768	-1	-1	-1	-1	4	-1024	-768	-1	-1	-1	-1	4		0	0						Untertest3.avi	0	880	547	72	111				0	Content		-72	-111	7721961	3073719439
7739	09:19:44.018	00:00:07.738	464	-1024	-768	-1	-1	-1	-1	4	-1024	-768	-1	-1	-1	-1	4		0	0						Untertest3.avi	0	880	547	72	111				0	Content		-72	-111	7738628	3073736106
7755	09:19:44.034	00:00:07.755	465	-1024	-768	-1	-1	-1	-1	4	-1024	-768	-1	-1	-1	-1	4		0	0						Untertest3.avi	0	880	547	72	111				0	Content		-72	-111	7755295	3073752773
7771	09:19:44.050	00:00:07.771	466	-1024	-768	-1	-1	-1	-1	4	-1024	-768	-1	-1	-1	-1	4		0	0						Untertest3.avi	0	880	547	72	111				0	Content		-72	-111	7771340	3073768818
7788	09:19:44.067	00:00:07.788	467	-1024	-768	-1	-1	-1	-1	4	-1024	-768	-1	-1	-1	-1	4		0	0						Untertest3.avi	0	880	547	72	111				0	Content		-72	-111	7788007	3073785485
7805	09:19:44.084	00:00:07.804	468	-1024	-768	-1	-1	-1	-1	4	-1024	-768	-1	-1	-1	-1	4		0	0						Untertest3.avi	0	880	547	72	111				0	Content		-72	-111	7804508	3073801986
7821	09:19:44.100	00:00:07.821	469	-1024	-768	-1	-1	-1	-1	4	-1024	-768	-1	-1	-1	-1	4		0	0						Untertest3.avi	0	880	547	72	111				0	Content		-72	-111	7821174	3073818652
7838	09:19:44.117	00:00:07.837	470	-1024	-768	-1	-1	-1	-1	4	-1024	-768	-1	-1	-1	-1	4		0	0						Untertest3.avi	0	880	547	72	111				0	Content		-72	-111	7837841	3073835319
7854	09:19:44.133	00:00:07.854	471	-1024	-768	-1	-1	-1	-1	4	-1024	-768	-1	-1	-1	-1	4		0	0						Untertest3.avi	0	880	547	72	111				0	Content		-72	-111	7854129	3073851607
7871	09:19:44.150	00:00:07.870	472	-1024	-768	-1	-1	-1	-1	4	-1024	-768	-1	-1	-1	-1	4		0	0						Untertest3.avi	0	880	547	72	111				0	Content		-72	-111	7870750	3073868228
7887	09:19:44.166	00:00:07.887	473	-1024	-768	-1	-1	-1	-1	4	-1024	-768	-1	-1	-1	-1	4		0	0						Untertest3.avi	0	880	547	72	111				0	Content		-72	-111	7887415	3073884893
7904	09:19:44.183	00:00:07.904	474	-1024	-768	-1	-1	-1	-1	4	-1024	-768	-1	-1	-1	-1	4		0	0						Untertest3.avi	0	880	547	72	111				0	Content		-72	-111	7904082	3073901560
7921	09:19:44.200	00:00:07.920	475	-1024	-768	-1	-1	-1	-1	4	-1024	-768	-1	-1	-1	-1	4		0	0						Untertest3.avi	0	880	547	72	111				0	Content		-72	-111	7920748	3073918226
7937	09:19:44.216	00:00:07.937	476	-1024	-768	-1	-1	-1	-1	4	-1024	-768	-1	-1	-1	-1	4		0	0						Untertest3.avi	0	880	547	72	111				0	Content		-72	-111	7937370	3073934848
7954	09:19:44.233	00:00:07.954	477	-1024	-768	-1	-1	-1	-1	4	-1024	-768	-1	-1	-1	-1	4		0	0						Untertest3.avi	0	880	547	72	111				0	Content		-72	-111	7954037	3073951515
7971	09:19:44.250	00:00:07.970	478	-1024	-768	-1	-1	-1	-1	4	-1024	-768	-1	-1	-1	-1	4		0	0						Untertest3.avi	0	880	547	72	111				0	Content		-72	-111	7970703	3073968181
7988	09:19:44.267	00:00:07.987	479	-1024	-768	-1	-1	-1	-1	4	-1024	-768	-1	-1	-1	-1	4		0	0						Untertest3.avi	0	880	547	72	111				0	Content		-72	-111	7987593	3073985071
8004	09:19:44.283	00:00:08.004	480	-1024	-768	-1	-1	-1	-1	4	-1024	-768	-1	-1	-1	-1	4		0	0						Untertest3.avi	0	880	547	72	111				0	Content		-72	-111	8004260	3074001738
8021	09:19:44.300	00:00:08.021	481	-1024	-768	-1	-1	-1	-1	4	-1024	-768	-1	-1	-1	-1	4		0	0						Untertest3.avi	0	880	547	72	111				0	Content		-72	-111	8021248	3074018726
8038	09:19:44.317	00:00:08.037	482	-1024	-768	-1	-1	-1	-1	4	-1024	-768	-1	-1	-1	-1	4		0	0						Untertest3.avi	0	880	547	72	111				0	Content		-72	-111	8037915	3074035393
8055	09:19:44.334	00:00:08.054	483	-1024	-768	-1	-1	-1	-1	4	-1024	-768	-1	-1	-1	-1	4		0	0						Untertest3.avi	0	880	547	72	111				0	Content		-72	-111	8054581	3074052059
8072	09:19:44.351	00:00:08.071	484	-1024	-768	-1	-1	-1	-1	4	-1024	-768	-1	-1	-1	-1	4		0	0						Untertest3.avi	0	880	547	72	111				0	Content		-72	-111	8071839	3074069317
8089	09:19:44.368	00:00:08.088	485	-1024	-768	-1	-1	-1	-1	4	-1024	-768	-1	-1	-1	-1	4		0	0						Untertest3.avi	0	880	547	72	111				0	Content		-72	-111	8088506	3074085984
8105	09:19:44.384	00:00:08.104	486	-1024	-768	-1	-1	-1	-1	4	-1024	-768	-1	-1	-1	-1	4		0	0						Untertest3.avi	0	880	547	72	111				0	Content		-72	-111	8104745	3074102223
8121	09:19:44.400	00:00:08.121	487	-1024	-768	-1	-1	-1	-1	4	-1024	-768	-1	-1	-1	-1	4		0	0						Untertest3.avi	0	880	547	72	111				0	Content		-72	-111	8121412	3074118890
8138	09:19:44.417	00:00:08.138	488	-1024	-768	-1	-1	-1	-1	4	-1024	-768	-1	-1	-1	-1	4		0	0						Untertest3.avi	0	880	547	72	111				0	Content		-72	-111	8138079	3074135557
8154	09:19:44.433	00:00:08.153	489	-1024	-768	-1	-1	-1	-1	4	-1024	-768	-1	-1	-1	-1	4		0	0						Untertest3.avi	0	880	547	72	111				0	Content		-72	-111	8153838	3074151316
8170	09:19:44.449	00:00:08.170	490	-1024	-768	-1	-1	-1	-1	4	-1024	-768	-1	-1	-1	-1	4		0	0						Untertest3.avi	0	880	547	72	111				0	Content		-72	-111	8170461	3074167939
8187	09:19:44.466	00:00:08.187	491	-1024	-768	-1	-1	-1	-1	4	-1024	-768	-1	-1	-1	-1	4		0	0						Untertest3.avi	0	880	547	72	111				0	Content		-72	-111	8187148	3074184626
8204	09:19:44.483	00:00:08.203	492	-1024	-768	-1	-1	-1	-1	4	-1024	-768	-1	-1	-1	-1	4		0	0						Untertest3.avi	0	880	547	72	111				0	Content		-72	-111	8203814	3074201292
8220	09:19:44.499	00:00:08.220	493	-1024	-768	-1	-1	-1	-1	4	-1024	-768	-1	-1	-1	-1	4		0	0						Untertest3.avi	0	880	547	72	111				0	Content		-72	-111	8220481	3074217959
8237	09:19:44.516	00:00:08.237	494	-1024	-768	-1	-1	-1	-1	4	-1024	-768	-1	-1	-1	-1	4		0	0						Untertest3.avi	0	880	547	72	111				0	Content		-72	-111	8237260	3074234738
8254	09:19:44.533	00:00:08.253	495	-1024	-768	-1	-1	-1	-1	4	-1024	-768	-1	-1	-1	-1	4		0	0						Untertest3.avi	0	880	547	72	111				0	Content		-72	-111	8253839	3074251317
8271	09:19:44.550	00:00:08.270	496	-1024	-768	-1	-1	-1	-1	4	-1024	-768	-1	-1	-1	-1	4		0	0						Untertest3.avi	0	880	547	72	111				0	Content		-72	-111	8270768	3074268246
8287	09:19:44.566	00:00:08.287	497	-1024	-768	-1	-1	-1	-1	4	-1024	-768	-1	-1	-1	-1	4		0	0						Untertest3.avi	0	880	547	72	111				0	Content		-72	-111	8287435	3074284913
8305	09:19:44.584	00:00:08.304	498	-1024	-768	-1	-1	-1	-1	4	-1024	-768	-1	-1	-1	-1	4		0	0						Untertest3.avi	0	880	547	72	111				0	Content		-72	-111	8304563	3074302041
8321	09:19:44.600	00:00:08.321	499	-1024	-768	-1	-1	-1	-1	4	-1024	-768	-1	-1	-1	-1	4		0	0						Untertest3.avi	0	880	547	72	111				0	Content		-72	-111	8321230	3074318708
8338	09:19:44.617	00:00:08.338	500	-1024	-768	-1	-1	-1	-1	4	-1024	-768	-1	-1	-1	-1	4		0	0						Untertest3.avi	0	880	547	72	111				0	Content		-72	-111	8338259	3074335737
8355	09:19:44.634	00:00:08.354	501	-1024	-768	-1	-1	-1	-1	4	-1024	-768	-1	-1	-1	-1	4		0	0						Untertest3.avi	0	880	547	72	111				0	Content		-72	-111	8354925	3074352403
8372	09:19:44.651	00:00:08.371	502	-1024	-768	-1	-1	-1	-1	4	-1024	-768	-1	-1	-1	-1	4		0	0						Untertest3.avi	0	880	547	72	111				0	Content		-72	-111	8371592	3074369070
8388	09:19:44.667	00:00:08.387	503	-1024	-768	-1	-1	-1	-1	4	-1024	-768	-1	-1	-1	-1	4		0	0						Untertest3.avi	0	880	547	72	111				0	Content		-72	-111	8387832	3074385310
8404	09:19:44.683	00:00:08.404	504	-1024	-768	-1	-1	-1	-1	4	-1024	-768	-1	-1	-1	-1	4		0	0						Untertest3.avi	0	880	547	72	111				0	Content		-72	-111	8404498	3074401976
8421	09:19:44.700	00:00:08.421	505	-1024	-768	-1	-1	-1	-1	4	-1024	-768	-1	-1	-1	-1	4		0	0						Untertest3.avi	0	880	547	72	111				0	Content		-72	-111	8421165	3074418643
8438	09:19:44.717	00:00:08.437	506	-1024	-768	-1	-1	-1	-1	4	-1024	-768	-1	-1	-1	-1	4		0	0						Untertest3.avi	0	880	547	72	111				0	Content		-72	-111	8437547	3074435025
8454	09:19:44.733	00:00:08.454	507	-1024	-768	-1	-1	-1	-1	4	-1024	-768	-1	-1	-1	-1	4		0	0						Untertest3.avi	0	880	547	72	111				0	Content		-72	-111	8454214	3074451692
8471	09:19:44.750	00:00:08.470	508	-1024	-768	-1	-1	-1	-1	4	-1024	-768	-1	-1	-1	-1	4		0	0						Untertest3.avi	0	880	547	72	111				0	Content		-72	-111	8470881	3074468359
8487	09:19:44.766	00:00:08.486	509	-1024	-768	-1	-1	-1	-1	4	-1024	-768	-1	-1	-1	-1	4		0	0						Untertest3.avi	0	880	547	72	111				0	Content		-72	-111	8486937	3074484415
8504	09:19:44.783	00:00:08.503	510	-1024	-768	-1	-1	-1	-1	4	-1024	-768	-1	-1	-1	-1	4		0	0						Untertest3.avi	0	880	547	72	111				0	Content		-72	-111	8503676	3074501154
8520	09:19:44.799	00:00:08.520	511	-1024	-768	-1	-1	-1	-1	4	-1024	-768	-1	-1	-1	-1	4		0	0						Untertest3.avi	0	880	547	72	111				0	Content		-72	-111	8520355	3074517833
8537	09:19:44.816	00:00:08.536	512	-1024	-768	-1	-1	-1	-1	4	-1024	-768	-1	-1	-1	-1	4		0	0						Untertest3.avi	0	880	547	72	111				0	Content		-72	-111	8536950	3074534428
8554	09:19:44.833	00:00:08.553	513	-1024	-768	-1	-1	-1	-1	4	-1024	-768	-1	-1	-1	-1	4		0	0						Untertest3.avi	0	880	547	72	111				0	Content		-72	-111	8553617	3074551095
8571	09:19:44.850	00:00:08.570	514	-1024	-768	-1	-1	-1	-1	4	-1024	-768	-1	-1	-1	-1	4		0	0						Untertest3.avi	0	880	547	72	111				0	Content		-72	-111	8570519	3074567997
8587	09:19:44.866	00:00:08.587	515	-1024	-768	-1	-1	-1	-1	4	-1024	-768	-1	-1	-1	-1	4		0	0						Untertest3.avi	0	880	547	72	111				0	Content		-72	-111	8587185	3074584663
8604	09:19:44.883	00:00:08.604	516	-1024	-768	-1	-1	-1	-1	4	-1024	-768	-1	-1	-1	-1	4		0	0						Untertest3.avi	0	880	547	72	111				0	Content		-72	-111	8604179	3074601657
8621	09:19:44.900	00:00:08.620	517	-1024	-768	-1	-1	-1	-1	4	-1024	-768	-1	-1	-1	-1	4		0	0						Untertest3.avi	0	880	547	72	111				0	Content		-72	-111	8620846	3074618324
8638	09:19:44.917	00:00:08.637	518	-1024	-768	-1	-1	-1	-1	4	-1024	-768	-1	-1	-1	-1	4		0	0						Untertest3.avi	0	880	547	72	111				0	Content		-72	-111	8637512	3074634990
8655	09:19:44.934	00:00:08.654	519	-1024	-768	-1	-1	-1	-1	4	-1024	-768	-1	-1	-1	-1	4		0	0						Untertest3.avi	0	880	547	72	111				0	Content		-72	-111	8654609	3074652087
8671	09:19:44.950	00:00:08.671	520	-1024	-768	-1	-1	-1	-1	4	-1024	-768	-1	-1	-1	-1	4		0	0						Untertest3.avi	0	880	547	72	111				0	Content		-72	-111	8671276	3074668754
8688	09:19:44.967	00:00:08.687	521	-1024	-768	-1	-1	-1	-1	4	-1024	-768	-1	-1	-1	-1	4		0	0						Untertest3.avi	0	880	547	72	111				0	Content		-72	-111	8687942	3074685420
8704	09:19:44.983	00:00:08.704	522	-1024	-768	-1	-1	-1	-1	4	-1024	-768	-1	-1	-1	-1	4		0	0						Untertest3.avi	0	880	547	72	111				0	Content		-72	-111	8704231	3074701709
8721	09:19:45.000	00:00:08.720	523	-1024	-768	-1	-1	-1	-1	4	-1024	-768	-1	-1	-1	-1	4		0	0						Untertest3.avi	0	880	547	72	111				0	Content		-72	-111	8720898	3074718376
8738	09:19:45.017	00:00:08.737	524	-1024	-768	-1	-1	-1	-1	4	-1024	-768	-1	-1	-1	-1	4		0	0						Untertest3.avi	0	880	547	72	111				0	Content		-72	-111	8737564	3074735042
8753	09:19:45.032	00:00:08.753	525	-1024	-768	-1	-1	-1	-1	4	-1024	-768	-1	-1	-1	-1	4		0	0						Untertest3.avi	0	880	547	72	111				0	Content		-72	-111	8753404	3074750882
8770	09:19:45.049	00:00:08.770	526	-1024	-768	-1	-1	-1	-1	4	-1024	-768	-1	-1	-1	-1	4		0	0						Untertest3.avi	0	880	547	72	111				0	Content		-72	-111	8770149	3074767627
8787	09:19:45.066	00:00:08.786	527	-1024	-768	-1	-1	-1	-1	4	-1024	-768	-1	-1	-1	-1	4		0	0						Untertest3.avi	0	880	547	72	111				0	Content		-72	-111	8786833	3074784311
8804	09:19:45.083	00:00:08.803	528	-1024	-768	-1	-1	-1	-1	4	-1024	-768	-1	-1	-1	-1	4		0	0						Untertest3.avi	0	880	547	72	111				0	Content		-72	-111	8803500	3074800978
8820	09:19:45.099	00:00:08.820	529	-1024	-768	-1	-1	-1	-1	4	-1024	-768	-1	-1	-1	-1	4		0	0						Untertest3.avi	0	880	547	72	111				0	Content		-72	-111	8820166	3074817644
8837	09:19:45.116	00:00:08.836	530	-1024	-768	-1	-1	-1	-1	4	-1024	-768	-1	-1	-1	-1	4		0	0						Untertest3.avi	0	880	547	72	111				0	Content		-72	-111	8836819	3074834297
8853	09:19:45.132	00:00:08.853	531	-1024	-768	-1	-1	-1	-1	4	-1024	-768	-1	-1	-1	-1	4		0	0						Untertest3.avi	0	880	547	72	111				0	Content		-72	-111	8853387	3074850865
8870	09:19:45.149	00:00:08.870	532	-1024	-768	-1	-1	-1	-1	4	-1024	-768	-1	-1	-1	-1	4		0	0						Untertest3.avi	0	880	547	72	111				0	Content		-72	-111	8870322	3074867800
8887	09:19:45.166	00:00:08.886	533	-1024	-768	-1	-1	-1	-1	4	-1024	-768	-1	-1	-1	-1	4		0	0						Untertest3.avi	0	880	547	72	111				0	Content		-72	-111	8886989	3074884467
8904	09:19:45.183	00:00:08.903	534	-1024	-768	-1	-1	-1	-1	4	-1024	-768	-1	-1	-1	-1	4		0	0						Untertest3.avi	0	880	547	72	111				0	Content		-72	-111	8903953	3074901431
8921	09:19:45.200	00:00:08.920	535	-1024	-768	-1	-1	-1	-1	4	-1024	-768	-1	-1	-1	-1	4		0	0						Untertest3.avi	0	880	547	72	111				0	Content		-72	-111	8920619	3074918097
8937	09:19:45.216	00:00:08.937	536	-1024	-768	-1	-1	-1	-1	4	-1024	-768	-1	-1	-1	-1	4		0	0						Untertest3.avi	0	880	547	72	111				0	Content		-72	-111	8937286	3074934764
8954	09:19:45.233	00:00:08.954	537	-1024	-768	-1	-1	-1	-1	4	-1024	-768	-1	-1	-1	-1	4		0	0						Untertest3.avi	0	880	547	72	111				0	Content		-72	-111	8954247	3074951725
8971	09:19:45.250	00:00:08.970	538	-1024	-768	-1	-1	-1	-1	4	-1024	-768	-1	-1	-1	-1	4		0	0						Untertest3.avi	0	880	547	72	111				0	Content		-72	-111	8970913	3074968391
8988	09:19:45.267	00:00:08.987	539	-1024	-768	-1	-1	-1	-1	4	-1024	-768	-1	-1	-1	-1	4		0	0						Untertest3.avi	0	880	547	72	111				0	Content		-72	-111	8987580	3074985058
9004	09:19:45.283	00:00:09.004	540	-1024	-768	-1	-1	-1	-1	4	-1024	-768	-1	-1	-1	-1	4		0	0						Untertest3.avi	0	880	547	72	111				0	Content		-72	-111	9004247	3075001725
9021	09:19:45.300	00:00:09.020	541	-1024	-768	-1	-1	-1	-1	4	-1024	-768	-1	-1	-1	-1	4		0	0						Untertest3.avi	0	880	547	72	111				0	Content		-72	-111	9020578	3075018056
9037	09:19:45.316	00:00:09.037	542	-1024	-768	-1	-1	-1	-1	4	-1024	-768	-1	-1	-1	-1	4		0	0						Untertest3.avi	0	880	547	72	111				0	Content		-72	-111	9037245	3075034723
9054	09:19:45.333	00:00:09.053	543	-1024	-768	-1	-1	-1	-1	4	-1024	-768	-1	-1	-1	-1	4		0	0						Untertest3.avi	0	880	547	72	111				0	Content		-72	-111	9053912	3075051390
9070	09:19:45.349	00:00:09.070	544	-1024	-768	-1	-1	-1	-1	4	-1024	-768	-1	-1	-1	-1	4		0	0						Untertest3.avi	0	880	547	72	111				0	Content		-72	-111	9070352	3075067830
9087	09:19:45.366	00:00:09.087	545	-1024	-768	-1	-1	-1	-1	4	-1024	-768	-1	-1	-1	-1	4		0	0						Untertest3.avi	0	880	547	72	111				0	Content		-72	-111	9087019	3075084497
9104	09:19:45.383	00:00:09.103	546	-1024	-768	-1	-1	-1	-1	4	-1024	-768	-1	-1	-1	-1	4		0	0						Untertest3.avi	0	880	547	72	111				0	Content		-72	-111	9103686	3075101164
9120	09:19:45.399	00:00:09.119	547	-1024	-768	-1	-1	-1	-1	4	-1024	-768	-1	-1	-1	-1	4		0	0						Untertest3.avi	0	880	547	72	111				0	Content		-72	-111	9119857	3075117335
9136	09:19:45.415	00:00:09.136	548	-1024	-768	-1	-1	-1	-1	4	-1024	-768	-1	-1	-1	-1	4		0	0						Untertest3.avi	0	880	547	72	111				0	Content		-72	-111	9136480	3075133958
9153	09:19:45.432	00:00:09.153	549	-1024	-768	-1	-1	-1	-1	4	-1024	-768	-1	-1	-1	-1	4		0	0						Untertest3.avi	0	880	547	72	111				0	Content		-72	-111	9153165	3075150643
9170	09:19:45.449	00:00:09.169	550	-1024	-768	-1	-1	-1	-1	4	-1024	-768	-1	-1	-1	-1	4		0	0						Untertest3.avi	0	880	547	72	111				0	Content		-72	-111	9169832	3075167310
9187	09:19:45.466	00:00:09.186	551	-1024	-768	-1	-1	-1	-1	4	-1024	-768	-1	-1	-1	-1	4		0	0						Untertest3.avi	0	880	547	72	111				0	Content		-72	-111	9186506	3075183984
9203	09:19:45.482	00:00:09.203	552	-1024	-768	-1	-1	-1	-1	4	-1024	-768	-1	-1	-1	-1	4		0	0						Untertest3.avi	0	880	547	72	111				0	Content		-72	-111	9203172	3075200650
9220	09:19:45.499	00:00:09.219	553	-1024	-768	-1	-1	-1	-1	4	-1024	-768	-1	-1	-1	-1	4		0	0						Untertest3.avi	0	880	547	72	111				0	Content		-72	-111	9219839	3075217317
9237	09:19:45.516	00:00:09.236	554	-1024	-768	-1	-1	-1	-1	4	-1024	-768	-1	-1	-1	-1	4		0	0						Untertest3.avi	0	880	547	72	111				0	Content		-72	-111	9236675	3075234153
9253	09:19:45.532	00:00:09.253	555	-1024	-768	-1	-1	-1	-1	4	-1024	-768	-1	-1	-1	-1	4		0	0						Untertest3.avi	0	880	547	72	111				0	Content		-72	-111	9253341	3075250819
9270	09:19:45.549	00:00:09.270	556	-1024	-768	-1	-1	-1	-1	4	-1024	-768	-1	-1	-1	-1	4		0	0						Untertest3.avi	0	880	547	72	111				0	Content		-72	-111	9270008	3075267486
9287	09:19:45.566	00:00:09.286	557	-1024	-768	-1	-1	-1	-1	4	-1024	-768	-1	-1	-1	-1	4		0	0						Untertest3.avi	0	880	547	72	111				0	Content		-72	-111	9286995	3075284473
9304	09:19:45.583	00:00:09.303	558	-1024	-768	-1	-1	-1	-1	4	-1024	-768	-1	-1	-1	-1	4		0	0						Untertest3.avi	0	880	547	72	111				0	Content		-72	-111	9303661	3075301139
9320	09:19:45.599	00:00:09.320	559	-1024	-768	-1	-1	-1	-1	4	-1024	-768	-1	-1	-1	-1	4		0	0						Untertest3.avi	0	880	547	72	111				0	Content		-72	-111	9320328	3075317806
9337	09:19:45.616	00:00:09.337	560	-1024	-768	-1	-1	-1	-1	4	-1024	-768	-1	-1	-1	-1	4		0	0						Untertest3.avi	0	880	547	72	111				0	Content		-72	-111	9337415	3075334893
9354	09:19:45.633	00:00:09.354	561	-1024	-768	-1	-1	-1	-1	4	-1024	-768	-1	-1	-1	-1	4		0	0						Untertest3.avi	0	880	547	72	111				0	Content		-72	-111	9354081	3075351559
9371	09:19:45.650	00:00:09.370	562	-1024	-768	-1	-1	-1	-1	4	-1024	-768	-1	-1	-1	-1	4		0	0						Untertest3.avi	0	880	547	72	111				0	Content		-72	-111	9370748	3075368226
9387	09:19:45.666	00:00:09.387	563	-1024	-768	-1	-1	-1	-1	4	-1024	-768	-1	-1	-1	-1	4		0	0						Untertest3.avi	0	880	547	72	111				0	Content		-72	-111	9387068	3075384546
9404	09:19:45.683	00:00:09.403	564	-1024	-768	-1	-1	-1	-1	4	-1024	-768	-1	-1	-1	-1	4		0	0						Untertest3.avi	0	880	547	72	111				0	Content		-72	-111	9403734	3075401212
9420	09:19:45.699	00:00:09.420	565	-1024	-768	-1	-1	-1	-1	4	-1024	-768	-1	-1	-1	-1	4		0	0						Untertest3.avi	0	880	547	72	111				0	Content		-72	-111	9420401	3075417879
9436	09:19:45.715	00:00:09.436	566	-1024	-768	-1	-1	-1	-1	4	-1024	-768	-1	-1	-1	-1	4		0	0						Untertest3.avi	0	880	547	72	111				0	Content		-72	-111	9436327	3075433805
9453	09:19:45.732	00:00:09.452	567	-1024	-768	-1	-1	-1	-1	4	-1024	-768	-1	-1	-1	-1	4		0	0						Untertest3.avi	0	880	547	72	111				0	Content		-72	-111	9452947	3075450425
9470	09:19:45.749	00:00:09.469	568	-1024	-768	-1	-1	-1	-1	4	-1024	-768	-1	-1	-1	-1	4		0	0						Untertest3.avi	0	880	547	72	111				0	Content		-72	-111	9469632	3075467110
9486	09:19:45.765	00:00:09.486	569	-1024	-768	-1	-1	-1	-1	4	-1024	-768	-1	-1	-1	-1	4		0	0						Untertest3.avi	0	880	547	72	111				0	Content		-72	-111	9486299	3075483777
9503	09:19:45.782	00:00:09.502	570	-1024	-768	-1	-1	-1	-1	4	-1024	-768	-1	-1	-1	-1	4		0	0						Untertest3.avi	0	880	547	72	111				0	Content		-72	-111	9502965	3075500443
9520	09:19:45.799	00:00:09.519	571	-1024	-768	-1	-1	-1	-1	4	-1024	-768	-1	-1	-1	-1	4		0	0						Untertest3.avi	0	880	547	72	111				0	Content		-72	-111	9519625	3075517103
9536	09:19:45.815	00:00:09.536	572	-1024	-768	-1	-1	-1	-1	4	-1024	-768	-1	-1	-1	-1	4		0	0						Untertest3.avi	0	880	547	72	111				0	Content		-72	-111	9536291	3075533769
9553	09:19:45.832	00:00:09.552	573	-1024	-768	-1	-1	-1	-1	4	-1024	-768	-1	-1	-1	-1	4		0	0						Untertest3.avi	0	880	547	72	111				0	Content		-72	-111	9552958	3075550436
9570	09:19:45.849	00:00:09.569	574	-1024	-768	-1	-1	-1	-1	4	-1024	-768	-1	-1	-1	-1	4		0	0						Untertest3.avi	0	880	547	72	111				0	Content		-72	-111	9569566	3075567044
9588	09:19:45.867	00:00:09.587	575	-1024	-768	-1	-1	-1	-1	4	-1024	-768	-1	-1	-1	-1	4		0	0						Untertest3.avi	0	880	547	72	111				0	Content		-72	-111	9587686	3075585164
9604	09:19:45.883	00:00:09.604	576	-1024	-768	-1	-1	-1	-1	4	-1024	-768	-1	-1	-1	-1	4		0	0						Untertest3.avi	0	880	547	72	111				0	Content		-72	-111	9604435	3075601913
9621	09:19:45.900	00:00:09.621	577	-1024	-768	-1	-1	-1	-1	4	-1024	-768	-1	-1	-1	-1	4		0	0						Untertest3.avi	0	880	547	72	111				0	Content		-72	-111	9621102	3075618580
9638	09:19:45.917	00:00:09.637	578	-1024	-768	-1	-1	-1	-1	4	-1024	-768	-1	-1	-1	-1	4		0	0						Untertest3.avi	0	880	547	72	111				0	Content		-72	-111	9637803	3075635281
9655	09:19:45.934	00:00:09.654	579	-1024	-768	-1	-1	-1	-1	4	-1024	-768	-1	-1	-1	-1	4		0	0						Untertest3.avi	0	880	547	72	111				0	Content		-72	-111	9654676	3075652154
9671	09:19:45.950	00:00:09.670	580	-1024	-768	-1	-1	-1	-1	4	-1024	-768	-1	-1	-1	-1	4		0	0						Untertest3.avi	0	880	547	72	111				0	Content		-72	-111	9670927	3075668405
9688	09:19:45.967	00:00:09.687	581	-1024	-768	-1	-1	-1	-1	4	-1024	-768	-1	-1	-1	-1	4		0	0						Untertest3.avi	0	880	547	72	111				0	Content		-72	-111	9687548	3075685026
9704	09:19:45.983	00:00:09.704	582	-1024	-768	-1	-1	-1	-1	4	-1024	-768	-1	-1	-1	-1	4		0	0						Untertest3.avi	0	880	547	72	111				0	Content		-72	-111	9704421	3075701899
9721	09:19:46.000	00:00:09.721	583	-1024	-768	-1	-1	-1	-1	4	-1024	-768	-1	-1	-1	-1	4		0	0						Untertest3.avi	0	880	547	72	111				0	Content		-72	-111	9721088	3075718566
9738	09:19:46.017	00:00:09.737	584	-1024	-768	-1	-1	-1	-1	4	-1024	-768	-1	-1	-1	-1	4		0	0						Untertest3.avi	0	880	547	72	111				0	Content		-72	-111	9737689	3075735167
9754	09:19:46.033	00:00:09.754	585	-1024	-768	-1	-1	-1	-1	4	-1024	-768	-1	-1	-1	-1	4		0	0						Untertest3.avi	0	880	547	72	111				0	Content		-72	-111	9754356	3075751834
9771	09:19:46.050	00:00:09.770	586	-1024	-768	-1	-1	-1	-1	4	-1024	-768	-1	-1	-1	-1	4		0	0						Untertest3.avi	0	880	547	72	111				0	Content		-72	-111	9770924	3075768402
9788	09:19:46.067	00:00:09.787	587	-1024	-768	-1	-1	-1	-1	4	-1024	-768	-1	-1	-1	-1	4		0	0						Untertest3.avi	0	880	547	72	111				0	Content		-72	-111	9787911	3075785389
9805	09:19:46.084	00:00:09.804	588	-1024	-768	-1	-1	-1	-1	4	-1024	-768	-1	-1	-1	-1	4		0	0						Untertest3.avi	0	880	547	72	111				0	Content		-72	-111	9804535	3075802013
9821	09:19:46.100	00:00:09.821	589	-1024	-768	-1	-1	-1	-1	4	-1024	-768	-1	-1	-1	-1	4		0	0						Untertest3.avi	0	880	547	72	111				0	Content		-72	-111	9821097	3075818575
9838	09:19:46.117	00:00:09.837	590	-1024	-768	-1	-1	-1	-1	4	-1024	-768	-1	-1	-1	-1	4		0	0						Untertest3.avi	0	880	547	72	111				0	Content		-72	-111	9837763	3075835241
9854	09:19:46.133	00:00:09.854	591	-1024	-768	-1	-1	-1	-1	4	-1024	-768	-1	-1	-1	-1	4		0	0						Untertest3.avi	0	880	547	72	111				0	Content		-72	-111	9854281	3075851759
9871	09:19:46.150	00:00:09.870	592	-1024	-768	-1	-1	-1	-1	4	-1024	-768	-1	-1	-1	-1	4		0	0						Untertest3.avi	0	880	547	72	111				0	Content		-72	-111	9870903	3075868381
9888	09:19:46.167	00:00:09.887	593	-1024	-768	-1	-1	-1	-1	4	-1024	-768	-1	-1	-1	-1	4		0	0						Untertest3.avi	0	880	547	72	111				0	Content		-72	-111	9887569	3075885047
9904	09:19:46.183	00:00:09.904	594	-1024	-768	-1	-1	-1	-1	4	-1024	-768	-1	-1	-1	-1	4		0	0						Untertest3.avi	0	880	547	72	111				0	Content		-72	-111	9904271	3075901749
9921	09:19:46.200	00:00:09.920	595	-1024	-768	-1	-1	-1	-1	4	-1024	-768	-1	-1	-1	-1	4		0	0						Untertest3.avi	0	880	547	72	111				0	Content		-72	-111	9920957	3075918435
9938	09:19:46.217	00:00:09.937	596	-1024	-768	-1	-1	-1	-1	4	-1024	-768	-1	-1	-1	-1	4		0	0						Untertest3.avi	0	880	547	72	111				0	Content		-72	-111	9937623	3075935101
9954	09:19:46.233	00:00:09.954	597	-1024	-768	-1	-1	-1	-1	4	-1024	-768	-1	-1	-1	-1	4		0	0						Untertest3.avi	0	880	547	72	111				0	Content		-72	-111	9954067	3075951545
9971	09:19:46.250	00:00:09.970	598	-1024	-768	-1	-1	-1	-1	4	-1024	-768	-1	-1	-1	-1	4		0	0						Untertest3.avi	0	880	547	72	111				0	Content		-72	-111	9970733	3075968211
9987	09:19:46.266	00:00:09.987	599	-1024	-768	-1	-1	-1	-1	4	-1024	-768	-1	-1	-1	-1	4		0	0						Untertest3.avi	0	880	547	72	111				0	Content		-72	-111	9987134	3075984612
10005	09:19:46.284	00:00:10.004	600	-1024	-768	-1	-1	-1	-1	4	-1024	-768	-1	-1	-1	-1	4		0	0						Untertest3.avi	0	880	547	72	111				0	Content		-72	-111	10004507	3076001985
10021	09:19:46.300	00:00:10.021	601	-1024	-768	-1	-1	-1	-1	4	-1024	-768	-1	-1	-1	-1	4		0	0						Untertest3.avi	0	880	547	72	111				0	Content		-72	-111	10021128	3076018606
10038	09:19:46.317	00:00:10.037	602	-1024	-768	-1	-1	-1	-1	4	-1024	-768	-1	-1	-1	-1	4		0	0						Untertest3.avi	0	880	547	72	111				0	Content		-72	-111	10037750	3076035228
10054	09:19:46.333	00:00:10.053	603	-1024	-768	-1	-1	-1	-1	4	-1024	-768	-1	-1	-1	-1	4		0	0						Untertest3.avi	0	880	547	72	111				0	Content		-72	-111	10053872	3076051350
10071	09:19:46.350	00:00:10.070	604	-1024	-768	-1	-1	-1	-1	4	-1024	-768	-1	-1	-1	-1	4		0	0						Untertest3.avi	0	880	547	72	111				0	Content		-72	-111	10070592	3076068070
10087	09:19:46.366	00:00:10.087	605	-1024	-768	-1	-1	-1	-1	4	-1024	-768	-1	-1	-1	-1	4		0	0						Untertest3.avi	0	880	547	72	111				0	Content		-72	-111	10087118	3076084596
10105	09:19:46.384	00:00:10.104	606	-1024	-768	-1	-1	-1	-1	4	-1024	-768	-1	-1	-1	-1	4		0	0						Untertest3.avi	0	880	547	72	111				0	Content		-72	-111	10104503	3076101981
10120	09:19:46.399	00:00:10.120	607	-1024	-768	-1	-1	-1	-1	4	-1024	-768	-1	-1	-1	-1	4		0	0						Untertest3.avi	0	880	547	72	111				0	Content		-72	-111	10120498	3076117976
10137	09:19:46.416	00:00:10.137	608	-1024	-768	-1	-1	-1	-1	4	-1024	-768	-1	-1	-1	-1	4		0	0						Untertest3.avi	0	880	547	72	111				0	Content		-72	-111	10137165	3076134643
10154	09:19:46.433	00:00:10.153	609	-1024	-768	-1	-1	-1	-1	4	-1024	-768	-1	-1	-1	-1	4		0	0						Untertest3.avi	0	880	547	72	111				0	Content		-72	-111	10153832	3076151310
10170	09:19:46.449	00:00:10.169	610	-1024	-768	-1	-1	-1	-1	4	-1024	-768	-1	-1	-1	-1	4		0	0						Untertest3.avi	0	880	547	72	111				0	Content		-72	-111	10169783	3076167261
10186	09:19:46.465	00:00:10.186	611	-1024	-768	-1	-1	-1	-1	4	-1024	-768	-1	-1	-1	-1	4		0	0						Untertest3.avi	0	880	547	72	111				0	Content		-72	-111	10186450	3076183928
10203	09:19:46.482	00:00:10.203	612	-1024	-768	-1	-1	-1	-1	4	-1024	-768	-1	-1	-1	-1	4		0	0						Untertest3.avi	0	880	547	72	111				0	Content		-72	-111	10203085	3076200563
10220	09:19:46.499	00:00:10.219	613	-1024	-768	-1	-1	-1	-1	4	-1024	-768	-1	-1	-1	-1	4		0	0						Untertest3.avi	0	880	547	72	111				0	Content		-72	-111	10219751	3076217229
10236	09:19:46.515	00:00:10.236	614	-1024	-768	-1	-1	-1	-1	4	-1024	-768	-1	-1	-1	-1	4		0	0						Untertest3.avi	0	880	547	72	111				0	Content		-72	-111	10236418	3076233896
10253	09:19:46.532	00:00:10.253	615	-1024	-768	-1	-1	-1	-1	4	-1024	-768	-1	-1	-1	-1	4		0	0						Untertest3.avi	0	880	547	72	111				0	Content		-72	-111	10253272	3076250750
10270	09:19:46.549	00:00:10.269	616	-1024	-768	-1	-1	-1	-1	4	-1024	-768	-1	-1	-1	-1	4		0	0						Untertest3.avi	0	880	547	72	111				0	Content		-72	-111	10269938	3076267416
10287	09:19:46.566	00:00:10.286	617	-1024	-768	-1	-1	-1	-1	4	-1024	-768	-1	-1	-1	-1	4		0	0						Untertest3.avi	0	880	547	72	111				0	Content		-72	-111	10286605	3076284083
10304	09:19:46.583	00:00:10.303	618	-1024	-768	-1	-1	-1	-1	4	-1024	-768	-1	-1	-1	-1	4		0	0						Untertest3.avi	0	880	547	72	111				0	Content		-72	-111	10303607	3076301085
10320	09:19:46.599	00:00:10.320	619	-1024	-768	-1	-1	-1	-1	4	-1024	-768	-1	-1	-1	-1	4		0	0						Untertest3.avi	0	880	547	72	111				0	Content		-72	-111	10320274	3076317752
10337	09:19:46.616	00:00:10.336	620	-1024	-768	-1	-1	-1	-1	4	-1024	-768	-1	-1	-1	-1	4		0	0						Untertest3.avi	0	880	547	72	111				0	Content		-72	-111	10336941	3076334419
10353	09:19:46.632	00:00:10.353	621	-1024	-768	-1	-1	-1	-1	4	-1024	-768	-1	-1	-1	-1	4		0	0						Untertest3.avi	0	880	547	72	111				0	Content		-72	-111	10353159	3076350637
10370	09:19:46.649	00:00:10.369	622	-1024	-768	-1	-1	-1	-1	4	-1024	-768	-1	-1	-1	-1	4		0	0						Untertest3.avi	0	880	547	72	111				0	Content		-72	-111	10369826	3076367304
10386	09:19:46.665	00:00:10.386	623	-1024	-768	-1	-1	-1	-1	4	-1024	-768	-1	-1	-1	-1	4		0	0						Untertest3.avi	0	880	547	72	111				0	Content		-72	-111	10386493	3076383971
10403	09:19:46.682	00:00:10.402	624	-1024	-768	-1	-1	-1	-1	4	-1024	-768	-1	-1	-1	-1	4		0	0						Untertest3.avi	0	880	547	72	111				0	Content		-72	-111	10402901	3076400379
10420	09:19:46.699	00:00:10.419	625	-1024	-768	-1	-1	-1	-1	4	-1024	-768	-1	-1	-1	-1	4		0	0						Untertest3.avi	0	880	547	72	111				0	Content		-72	-111	10419568	3076417046
10436	09:19:46.715	00:00:10.436	626	-1024	-768	-1	-1	-1	-1	4	-1024	-768	-1	-1	-1	-1	4		0	0						Untertest3.avi	0	880	547	72	111				0	Content		-72	-111	10436235	3076433713
10452	09:19:46.731	00:00:10.452	627	-1024	-768	-1	-1	-1	-1	4	-1024	-768	-1	-1	-1	-1	4		0	0						Untertest3.avi	0	880	547	72	111				0	Content		-72	-111	10452336	3076449814
10469	09:19:46.748	00:00:10.468	628	-1024	-768	-1	-1	-1	-1	4	-1024	-768	-1	-1	-1	-1	4		0	0						Untertest3.avi	0	880	547	72	111				0	Content		-72	-111	10468959	3076466437
10486	09:19:46.765	00:00:10.485	629	-1024	-768	-1	-1	-1	-1	4	-1024	-768	-1	-1	-1	-1	4		0	0						Untertest3.avi	0	880	547	72	111				0	Content		-72	-111	10485582	3076483060
10502	09:19:46.781	00:00:10.502	630	-1024	-768	-1	-1	-1	-1	4	-1024	-768	-1	-1	-1	-1	4		0	0						Untertest3.avi	0	880	547	72	111				0	Content		-72	-111	10502248	3076499726
10519	09:19:46.798	00:00:10.518	631	-1024	-768	-1	-1	-1	-1	4	-1024	-768	-1	-1	-1	-1	4		0	0						Untertest3.avi	0	880	547	72	111				0	Content		-72	-111	10518915	3076516393
10536	09:19:46.815	00:00:10.535	632	-1024	-768	-1	-1	-1	-1	4	-1024	-768	-1	-1	-1	-1	4		0	0						Untertest3.avi	0	880	547	72	111				0	Content		-72	-111	10535552	3076533030
10552	09:19:46.831	00:00:10.552	633	-1024	-768	-1	-1	-1	-1	4	-1024	-768	-1	-1	-1	-1	4		0	0						Untertest3.avi	0	880	547	72	111				0	Content		-72	-111	10552218	3076549696
10569	09:19:46.848	00:00:10.568	634	-1024	-768	-1	-1	-1	-1	4	-1024	-768	-1	-1	-1	-1	4		0	0						Untertest3.avi	0	880	547	72	111				0	Content		-72	-111	10568885	3076566363
10586	09:19:46.865	00:00:10.585	635	-1024	-768	-1	-1	-1	-1	4	-1024	-768	-1	-1	-1	-1	4		0	0						Untertest3.avi	0	880	547	72	111				0	Content		-72	-111	10585738	3076583216
10602	09:19:46.881	00:00:10.602	636	-1024	-768	-1	-1	-1	-1	4	-1024	-768	-1	-1	-1	-1	4		0	0						Untertest3.avi	0	880	547	72	111				0	Content		-72	-111	10602404	3076599882
10619	09:19:46.898	00:00:10.619	637	-1024	-768	-1	-1	-1	-1	4	-1024	-768	-1	-1	-1	-1	4		0	0						Untertest3.avi	0	880	547	72	111				0	Content		-72	-111	10619071	3076616549
10636	09:19:46.915	00:00:10.636	638	-1024	-768	-1	-1	-1	-1	4	-1024	-768	-1	-1	-1	-1	4		0	0						Untertest3.avi	0	880	547	72	111				0	Content		-72	-111	10636082	3076633560
10653	09:19:46.932	00:00:10.652	639	-1024	-768	-1	-1	-1	-1	4	-1024	-768	-1	-1	-1	-1	4		0	0						Untertest3.avi	0	880	547	72	111				0	Content		-72	-111	10652748	3076650226
10669	09:19:46.948	00:00:10.669	640	-1024	-768	-1	-1	-1	-1	4	-1024	-768	-1	-1	-1	-1	4		0	0						Untertest3.avi	0	880	547	72	111				0	Content		-72	-111	10669415	3076666893
10687	09:19:46.966	00:00:10.686	641	-1024	-768	-1	-1	-1	-1	4	-1024	-768	-1	-1	-1	-1	4		0	0						Untertest3.avi	0	880	547	72	111				0	Content		-72	-111	10686503	3076683981
10703	09:19:46.982	00:00:10.703	642	-1024	-768	-1	-1	-1	-1	4	-1024	-768	-1	-1	-1	-1	4		0	0						Untertest3.avi	0	880	547	72	111				0	Content		-72	-111	10703170	3076700648
10720	09:19:46.999	00:00:10.719	643	-1024	-768	-1	-1	-1	-1	4	-1024	-768	-1	-1	-1	-1	4		0	0						Untertest3.avi	0	880	547	72	111				0	Content		-72	-111	10719837	3076717315
10736	09:19:47.015	00:00:10.736	644	-1024	-768	-1	-1	-1	-1	4	-1024	-768	-1	-1	-1	-1	4		0	0						Untertest3.avi	0	880	547	72	111				0	Content		-72	-111	10736236	3076733714
10753	09:19:47.032	00:00:10.752	645	-1024	-768	-1	-1	-1	-1	4	-1024	-768	-1	-1	-1	-1	4		0	0						Untertest3.avi	0	880	547	72	111				0	Content		-72	-111	10752903	3076750381
10770	09:19:47.049	00:00:10.769	646	-1024	-768	-1	-1	-1	-1	4	-1024	-768	-1	-1	-1	-1	4		0	0						Untertest3.avi	0	880	547	72	111				0	Content		-72	-111	10769570	3076767048
10786	09:19:47.065	00:00:10.786	647	-1024	-768	-1	-1	-1	-1	4	-1024	-768	-1	-1	-1	-1	4		0	0						Untertest3.avi	0	880	547	72	111				0	Content		-72	-111	10786236	3076783714
10802	09:19:47.081	00:00:10.802	648	-1024	-768	-1	-1	-1	-1	4	-1024	-768	-1	-1	-1	-1	4		0	0						Untertest3.avi	0	880	547	72	111				0	Content		-72	-111	10802044	3076799522
10819	09:19:47.098	00:00:10.818	649	-1024	-768	-1	-1	-1	-1	4	-1024	-768	-1	-1	-1	-1	4		0	0						Untertest3.avi	0	880	547	72	111				0	Content		-72	-111	10818666	3076816144
10835	09:19:47.114	00:00:10.835	650	-1024	-768	-1	-1	-1	-1	4	-1024	-768	-1	-1	-1	-1	4		0	0						Untertest3.avi	0	880	547	72	111				0	Content		-72	-111	10835349	3076832827
10852	09:19:47.131	00:00:10.852	651	-1024	-768	-1	-1	-1	-1	4	-1024	-768	-1	-1	-1	-1	4		0	0						Untertest3.avi	0	880	547	72	111				0	Content		-72	-111	10852016	3076849494
10869	09:19:47.148	00:00:10.868	652	-1024	-768	-1	-1	-1	-1	4	-1024	-768	-1	-1	-1	-1	4		0	0						Untertest3.avi	0	880	547	72	111				0	Content		-72	-111	10868683	3076866161
10885	09:19:47.164	00:00:10.885	653	-1024	-768	-1	-1	-1	-1	4	-1024	-768	-1	-1	-1	-1	4		0	0						Untertest3.avi	0	880	547	72	111				0	Content		-72	-111	10885341	3076882819
10902	09:19:47.181	00:00:10.902	654	-1024	-768	-1	-1	-1	-1	4	-1024	-768	-1	-1	-1	-1	4		0	0						Untertest3.avi	0	880	547	72	111				0	Content		-72	-111	10902008	3076899486
10919	09:19:47.198	00:00:10.918	655	-1024	-768	-1	-1	-1	-1	4	-1024	-768	-1	-1	-1	-1	4		0	0						Untertest3.avi	0	880	547	72	111				0	Content		-72	-111	10918675	3076916153
10935	09:19:47.214	00:00:10.935	656	-1024	-768	-1	-1	-1	-1	4	-1024	-768	-1	-1	-1	-1	4		0	0						Untertest3.avi	0	880	547	72	111				0	Content		-72	-111	10935288	3076932766
10952	09:19:47.231	00:00:10.951	657	-1024	-768	-1	-1	-1	-1	4	-1024	-768	-1	-1	-1	-1	4		0	0						Untertest3.avi	0	880	547	72	111				0	Content		-72	-111	10951955	3076949433
10969	09:19:47.248	00:00:10.968	658	-1024	-768	-1	-1	-1	-1	4	-1024	-768	-1	-1	-1	-1	4		0	0						Untertest3.avi	0	880	547	72	111				0	Content		-72	-111	10968812	3076966290
10985	09:19:47.264	00:00:10.985	659	-1024	-768	-1	-1	-1	-1	4	-1024	-768	-1	-1	-1	-1	4		0	0						Untertest3.avi	0	880	547	72	111				0	Content		-72	-111	10985478	3076982956
11002	09:19:47.281	00:00:11.002	660	-1024	-768	-1	-1	-1	-1	4	-1024	-768	-1	-1	-1	-1	4		0	0						Untertest3.avi	0	880	547	72	111				0	Content		-72	-111	11002145	3076999623
11019	09:19:47.298	00:00:11.019	661	-1024	-768	-1	-1	-1	-1	4	-1024	-768	-1	-1	-1	-1	4		0	0						Untertest3.avi	0	880	547	72	111				0	Content		-72	-111	11019143	3077016621
11036	09:19:47.315	00:00:11.035	662	-1024	-768	-1	-1	-1	-1	4	-1024	-768	-1	-1	-1	-1	4		0	0						Untertest3.avi	0	880	547	72	111				0	Content		-72	-111	11035810	3077033288
11052	09:19:47.331	00:00:11.052	663	-1024	-768	-1	-1	-1	-1	4	-1024	-768	-1	-1	-1	-1	4		0	0						Untertest3.avi	0	880	547	72	111				0	Content		-72	-111	11052477	3077049955
11069	09:19:47.348	00:00:11.069	664	-1024	-768	-1	-1	-1	-1	4	-1024	-768	-1	-1	-1	-1	4		0	0						Untertest3.avi	0	880	547	72	111				0	Content		-72	-111	11069458	3077066936
11086	09:19:47.365	00:00:11.086	665	-1024	-768	-1	-1	-1	-1	4	-1024	-768	-1	-1	-1	-1	4		0	0						Untertest3.avi	0	880	547	72	111				0	Content		-72	-111	11086125	3077083603
11103	09:19:47.382	00:00:11.102	666	-1024	-768	-1	-1	-1	-1	4	-1024	-768	-1	-1	-1	-1	4		0	0						Untertest3.avi	0	880	547	72	111				0	Content		-72	-111	11102792	3077100270
11119	09:19:47.398	00:00:11.119	667	-1024	-768	-1	-1	-1	-1	4	-1024	-768	-1	-1	-1	-1	4		0	0						Untertest3.avi	0	880	547	72	111				0	Content		-72	-111	11119458	3077116936
11136	09:19:47.415	00:00:11.135	668	-1024	-768	-1	-1	-1	-1	4	-1024	-768	-1	-1	-1	-1	4		0	0						Untertest3.avi	0	880	547	72	111				0	Content		-72	-111	11135769	3077133247
11152	09:19:47.431	00:00:11.152	669	-1024	-768	-1	-1	-1	-1	4	-1024	-768	-1	-1	-1	-1	4		0	0						Untertest3.avi	0	880	547	72	111				0	Content		-72	-111	11152436	3077149914
11169	09:19:47.448	00:00:11.169	670	-1024	-768	-1	-1	-1	-1	4	-1024	-768	-1	-1	-1	-1	4		0	0						Untertest3.avi	0	880	547	72	111				0	Content		-72	-111	11169102	3077166580
11186	09:19:47.465	00:00:11.185	671	-1024	-768	-1	-1	-1	-1	4	-1024	-768	-1	-1	-1	-1	4		0	0						Untertest3.avi	0	880	547	72	111				0	Content		-72	-111	11185568	3077183046
11202	09:19:47.481	00:00:11.202	672	-1024	-768	-1	-1	-1	-1	4	-1024	-768	-1	-1	-1	-1	4		0	0						Untertest3.avi	0	880	547	72	111				0	Content		-72	-111	11202235	3077199713
11219	09:19:47.498	00:00:11.218	673	-1024	-768	-1	-1	-1	-1	4	-1024	-768	-1	-1	-1	-1	4		0	0						Untertest3.avi	0	880	547	72	111				0	Content		-72	-111	11218901	3077216379
11235	09:19:47.514	00:00:11.235	674	-1024	-768	-1	-1	-1	-1	4	-1024	-768	-1	-1	-1	-1	4		0	0						Untertest3.avi	0	880	547	72	111				0	Content		-72	-111	11235123	3077232601
11252	09:19:47.531	00:00:11.251	675	-1024	-768	-1	-1	-1	-1	4	-1024	-768	-1	-1	-1	-1	4		0	0						Untertest3.avi	0	880	547	72	111				0	Content		-72	-111	11251742	3077249220
11268	09:19:47.547	00:00:11.268	676	-1024	-768	-1	-1	-1	-1	4	-1024	-768	-1	-1	-1	-1	4		0	0						Untertest3.avi	0	880	547	72	111				0	Content		-72	-111	11268419	3077265897
11285	09:19:47.564	00:00:11.285	677	-1024	-768	-1	-1	-1	-1	4	-1024	-768	-1	-1	-1	-1	4		0	0						Untertest3.avi	0	880	547	72	111				0	Content		-72	-111	11285079	3077282557
11302	09:19:47.581	00:00:11.301	678	-1024	-768	-1	-1	-1	-1	4	-1024	-768	-1	-1	-1	-1	4		0	0						Untertest3.avi	0	880	547	72	111				0	Content		-72	-111	11301746	3077299224
11319	09:19:47.598	00:00:11.318	679	-1024	-768	-1	-1	-1	-1	4	-1024	-768	-1	-1	-1	-1	4		0	0						Untertest3.avi	0	880	547	72	111				0	Content		-72	-111	11318575	3077316053
11335	09:19:47.614	00:00:11.335	680	-1024	-768	-1	-1	-1	-1	4	-1024	-768	-1	-1	-1	-1	4		0	0						Untertest3.avi	0	880	547	72	111				0	Content		-72	-111	11335242	3077332720
11352	09:19:47.631	00:00:11.351	681	-1024	-768	-1	-1	-1	-1	4	-1024	-768	-1	-1	-1	-1	4		0	0						Untertest3.avi	0	880	547	72	111				0	Content		-72	-111	11351909	3077349387
11369	09:19:47.648	00:00:11.368	682	-1024	-768	-1	-1	-1	-1	4	-1024	-768	-1	-1	-1	-1	4		0	0						Untertest3.avi	0	880	547	72	111				0	Content		-72	-111	11368890	3077366368
11386	09:19:47.665	00:00:11.385	683	-1024	-768	-1	-1	-1	-1	4	-1024	-768	-1	-1	-1	-1	4		0	0						Untertest3.avi	0	880	547	72	111				0	Content		-72	-111	11385557	3077383035
11402	09:19:47.681	00:00:11.402	684	-1024	-768	-1	-1	-1	-1	4	-1024	-768	-1	-1	-1	-1	4		0	0						Untertest3.avi	0	880	547	72	111				0	Content		-72	-111	11402223	3077399701
11420	09:19:47.699	00:00:11.419	685	-1024	-768	-1	-1	-1	-1	4	-1024	-768	-1	-1	-1	-1	4		0	0						Untertest3.avi	0	880	547	72	111				0	Content		-72	-111	11419543	3077417021
11436	09:19:47.715	00:00:11.436	686	-1024	-768	-1	-1	-1	-1	4	-1024	-768	-1	-1	-1	-1	4		0	0						Untertest3.avi	0	880	547	72	111				0	Content		-72	-111	11436210	3077433688
11452	09:19:47.731	00:00:11.452	687	-1024	-768	-1	-1	-1	-1	4	-1024	-768	-1	-1	-1	-1	4		0	0						Untertest3.avi	0	880	547	72	111				0	Content		-72	-111	11452422	3077449900
11469	09:19:47.748	00:00:11.469	688	-1024	-768	-1	-1	-1	-1	4	-1024	-768	-1	-1	-1	-1	4		0	0						Untertest3.avi	0	880	547	72	111				0	Content		-72	-111	11469089	3077466567
11486	09:19:47.765	00:00:11.485	689	-1024	-768	-1	-1	-1	-1	4	-1024	-768	-1	-1	-1	-1	4		0	0						Untertest3.avi	0	880	547	72	111				0	Content		-72	-111	11485756	3077483234
11502	09:19:47.781	00:00:11.501	690	-1024	-768	-1	-1	-1	-1	4	-1024	-768	-1	-1	-1	-1	4		0	0						Untertest3.avi	0	880	547	72	111				0	Content		-72	-111	11501594	3077499072
11518	09:19:47.797	00:00:11.518	691	-1024	-768	-1	-1	-1	-1	4	-1024	-768	-1	-1	-1	-1	4		0	0						Untertest3.avi	0	880	547	72	111				0	Content		-72	-111	11518227	3077515705
11535	09:19:47.814	00:00:11.534	692	-1024	-768	-1	-1	-1	-1	4	-1024	-768	-1	-1	-1	-1	4		0	0						Untertest3.avi	0	880	547	72	111				0	Content		-72	-111	11534910	3077532388
11552	09:19:47.831	00:00:11.551	693	-1024	-768	-1	-1	-1	-1	4	-1024	-768	-1	-1	-1	-1	4		0	0						Untertest3.avi	0	880	547	72	111				0	Content		-72	-111	11551576	3077549054
11568	09:19:47.847	00:00:11.568	694	-1024	-768	-1	-1	-1	-1	4	-1024	-768	-1	-1	-1	-1	4		0	0						Untertest3.avi	0	880	547	72	111				0	Content		-72	-111	11568243	3077565721
11585	09:19:47.864	00:00:11.584	695	-1024	-768	-1	-1	-1	-1	4	-1024	-768	-1	-1	-1	-1	4		0	0						Untertest3.avi	0	880	547	72	111				0	Content		-72	-111	11584858	3077582336
11602	09:19:47.881	00:00:11.601	696	-1024	-768	-1	-1	-1	-1	4	-1024	-768	-1	-1	-1	-1	4		0	0						Untertest3.avi	0	880	547	72	111				0	Content		-72	-111	11601524	3077599002
11618	09:19:47.897	00:00:11.618	697	-1024	-768	-1	-1	-1	-1	4	-1024	-768	-1	-1	-1	-1	4		0	0						Untertest3.avi	0	880	547	72	111				0	Content		-72	-111	11618191	3077615669
11635	09:19:47.914	00:00:11.634	698	-1024	-768	-1	-1	-1	-1	4	-1024	-768	-1	-1	-1	-1	4		0	0						Untertest3.avi	0	880	547	72	111				0	Content		-72	-111	11634824	3077632302
11651	09:19:47.930	00:00:11.651	699	-1024	-768	-1	-1	-1	-1	4	-1024	-768	-1	-1	-1	-1	4		0	0						Untertest3.avi	0	880	547	72	111				0	Content		-72	-111	11651490	3077648968
11668	09:19:47.947	00:00:11.668	700	-1024	-768	-1	-1	-1	-1	4	-1024	-768	-1	-1	-1	-1	4		0	0						Untertest3.avi	0	880	547	72	111				0	Content		-72	-111	11668311	3077665789
11685	09:19:47.964	00:00:11.684	701	-1024	-768	-1	-1	-1	-1	4	-1024	-768	-1	-1	-1	-1	4		0	0						Untertest3.avi	0	880	547	72	111				0	Content		-72	-111	11684978	3077682456
11702	09:19:47.981	00:00:11.701	702	-1024	-768	-1	-1	-1	-1	4	-1024	-768	-1	-1	-1	-1	4		0	0						Untertest3.avi	0	880	547	72	111				0	Content		-72	-111	11701644	3077699122
11719	09:19:47.998	00:00:11.718	703	-1024	-768	-1	-1	-1	-1	4	-1024	-768	-1	-1	-1	-1	4		0	0						Untertest3.avi	0	880	547	72	111				0	Content		-72	-111	11718620	3077716098
11735	09:19:48.014	00:00:11.735	704	-1024	-768	-1	-1	-1	-1	4	-1024	-768	-1	-1	-1	-1	4		0	0						Untertest3.avi	0	880	547	72	111				0	Content		-72	-111	11735287	3077732765
11752	09:19:48.031	00:00:11.751	705	-1024	-768	-1	-1	-1	-1	4	-1024	-768	-1	-1	-1	-1	4		0	0						Untertest3.avi	0	880	547	72	111				0	Content		-72	-111	11751953	3077749431
11769	09:19:48.048	00:00:11.769	706	-1024	-768	-1	-1	-1	-1	4	-1024	-768	-1	-1	-1	-1	4		0	0						Untertest3.avi	0	880	547	72	111				0	Content		-72	-111	11769034	3077766512
11786	09:19:48.065	00:00:11.785	707	-1024	-768	-1	-1	-1	-1	4	-1024	-768	-1	-1	-1	-1	4		0	0						Untertest3.avi	0	880	547	72	111				0	Content		-72	-111	11785700	3077783178
11802	09:19:48.081	00:00:11.802	708	-1024	-768	-1	-1	-1	-1	4	-1024	-768	-1	-1	-1	-1	4		0	0						Untertest3.avi	0	880	547	72	111				0	Content		-72	-111	11802367	3077799845
11819	09:19:48.098	00:00:11.818	709	-1024	-768	-1	-1	-1	-1	4	-1024	-768	-1	-1	-1	-1	4		0	0						Untertest3.avi	0	880	547	72	111				0	Content		-72	-111	11818529	3077816007
11835	09:19:48.114	00:00:11.835	710	-1024	-768	-1	-1	-1	-1	4	-1024	-768	-1	-1	-1	-1	4		0	0						Untertest3.avi	0	880	547	72	111				0	Content		-72	-111	11835195	3077832673
11852	09:19:48.131	00:00:11.851	711	-1024	-768	-1	-1	-1	-1	4	-1024	-768	-1	-1	-1	-1	4		0	0						Untertest3.avi	0	880	547	72	111				0	Content		-72	-111	11851692	3077849170
11868	09:19:48.147	00:00:11.868	712	-1024	-768	-1	-1	-1	-1	4	-1024	-768	-1	-1	-1	-1	4		0	0						Untertest3.avi	0	880	547	72	111				0	Content		-72	-111	11868359	3077865837
11885	09:19:48.164	00:00:11.885	713	-1024	-768	-1	-1	-1	-1	4	-1024	-768	-1	-1	-1	-1	4		0	0						Untertest3.avi	0	880	547	72	111				0	Content		-72	-111	11885025	3077882503
11901	09:19:48.180	00:00:11.901	714	-1024	-768	-1	-1	-1	-1	4	-1024	-768	-1	-1	-1	-1	4		0	0						Untertest3.avi	0	880	547	72	111				0	Content		-72	-111	11901304	3077898782
11918	09:19:48.197	00:00:11.917	715	-1024	-768	-1	-1	-1	-1	4	-1024	-768	-1	-1	-1	-1	4		0	0						Untertest3.avi	0	880	547	72	111				0	Content		-72	-111	11917927	3077915405
11935	09:19:48.214	00:00:11.934	716	-1024	-768	-1	-1	-1	-1	4	-1024	-768	-1	-1	-1	-1	4		0	0						Untertest3.avi	0	880	547	72	111				0	Content		-72	-111	11934604	3077932082
11951	09:19:48.230	00:00:11.951	717	-1024	-768	-1	-1	-1	-1	4	-1024	-768	-1	-1	-1	-1	4		0	0						Untertest3.avi	0	880	547	72	111				0	Content		-72	-111	11951262	3077948740
11968	09:19:48.247	00:00:11.967	718	-1024	-768	-1	-1	-1	-1	4	-1024	-768	-1	-1	-1	-1	4		0	0						Untertest3.avi	0	880	547	72	111				0	Content		-72	-111	11967929	3077965407
11985	09:19:48.264	00:00:11.984	719	-1024	-768	-1	-1	-1	-1	4	-1024	-768	-1	-1	-1	-1	4		0	0						Untertest3.avi	0	880	547	72	111				0	Content		-72	-111	11984756	3077982234
12001	09:19:48.280	00:00:12.001	720	-1024	-768	-1	-1	-1	-1	4	-1024	-768	-1	-1	-1	-1	4		0	0						Untertest3.avi	0	880	547	72	111				0	Content		-72	-111	12001423	3077998901
12018	09:19:48.297	00:00:12.018	721	-1024	-768	-1	-1	-1	-1	4	-1024	-768	-1	-1	-1	-1	4		0	0						Untertest3.avi	0	880	547	72	111				0	Content		-72	-111	12018090	3078015568
12035	09:19:48.314	00:00:12.035	722	-1024	-768	-1	-1	-1	-1	4	-1024	-768	-1	-1	-1	-1	4		0	0						Untertest3.avi	0	880	547	72	111				0	Content		-72	-111	12035071	3078032549
12052	09:19:48.331	00:00:12.051	723	-1024	-768	-1	-1	-1	-1	4	-1024	-768	-1	-1	-1	-1	4		0	0						Untertest3.avi	0	880	547	72	111				0	Content		-72	-111	12051738	3078049216
12068	09:19:48.347	00:00:12.068	724	-1024	-768	-1	-1	-1	-1	4	-1024	-768	-1	-1	-1	-1	4		0	0						Untertest3.avi	0	880	547	72	111				0	Content		-72	-111	12068405	3078065883
12086	09:19:48.365	00:00:12.085	725	-1024	-768	-1	-1	-1	-1	4	-1024	-768	-1	-1	-1	-1	4		0	0						Untertest3.avi	0	880	547	72	111				0	Content		-72	-111	12085722	3078083200
12102	09:19:48.381	00:00:12.102	726	-1024	-768	-1	-1	-1	-1	4	-1024	-768	-1	-1	-1	-1	4		0	0						Untertest3.avi	0	880	547	72	111				0	Content		-72	-111	12102389	3078099867
12119	09:19:48.398	00:00:12.118	727	-1024	-768	-1	-1	-1	-1	4	-1024	-768	-1	-1	-1	-1	4		0	0						Untertest3.avi	0	880	547	72	111				0	Content		-72	-111	12118643	3078116121
12135	09:19:48.414	00:00:12.135	728	-1024	-768	-1	-1	-1	-1	4	-1024	-768	-1	-1	-1	-1	4		0	0						Untertest3.avi	0	880	547	72	111				0	Content		-72	-111	12135309	3078132787
12152	09:19:48.431	00:00:12.151	729	-1024	-768	-1	-1	-1	-1	4	-1024	-768	-1	-1	-1	-1	4		0	0						Untertest3.avi	0	880	547	72	111				0	Content		-72	-111	12151976	3078149454
12168	09:19:48.447	00:00:12.167	730	-1024	-768	-1	-1	-1	-1	4	-1024	-768	-1	-1	-1	-1	4		0	0						Untertest3.avi	0	880	547	72	111				0	Content		-72	-111	12167771	3078165249
12184	09:19:48.463	00:00:12.184	731	-1024	-768	-1	-1	-1	-1	4	-1024	-768	-1	-1	-1	-1	4		0	0						Untertest3.avi	0	880	547	72	111				0	Content		-72	-111	12184396	3078181874
12201	09:19:48.480	00:00:12.201	732	-1024	-768	-1	-1	-1	-1	4	-1024	-768	-1	-1	-1	-1	4		0	0						Untertest3.avi	0	880	547	72	111				0	Content		-72	-111	12201082	3078198560
12218	09:19:48.497	00:00:12.217	733	-1024	-768	-1	-1	-1	-1	4	-1024	-768	-1	-1	-1	-1	4		0	0						Untertest3.avi	0	880	547	72	111				0	Content		-72	-111	12217748	3078215226
12234	09:19:48.513	00:00:12.234	734	-1024	-768	-1	-1	-1	-1	4	-1024	-768	-1	-1	-1	-1	4		0	0						Untertest3.avi	0	880	547	72	111				0	Content		-72	-111	12234415	3078231893
12251	09:19:48.530	00:00:12.251	735	-1024	-768	-1	-1	-1	-1	4	-1024	-768	-1	-1	-1	-1	4		0	0						Untertest3.avi	0	880	547	72	111				0	Content		-72	-111	12251074	3078248552
12268	09:19:48.547	00:00:12.267	736	-1024	-768	-1	-1	-1	-1	4	-1024	-768	-1	-1	-1	-1	4		0	0						Untertest3.avi	0	880	547	72	111				0	Content		-72	-111	12267740	3078265218
12284	09:19:48.563	00:00:12.284	737	-1024	-768	-1	-1	-1	-1	4	-1024	-768	-1	-1	-1	-1	4		0	0						Untertest3.avi	0	880	547	72	111				0	Content		-72	-111	12284407	3078281885
12301	09:19:48.580	00:00:12.301	738	-1024	-768	-1	-1	-1	-1	4	-1024	-768	-1	-1	-1	-1	4		0	0						Untertest3.avi	0	880	547	72	111				0	Content		-72	-111	12301029	3078298507
12318	09:19:48.597	00:00:12.317	739	-1024	-768	-1	-1	-1	-1	4	-1024	-768	-1	-1	-1	-1	4		0	0						Untertest3.avi	0	880	547	72	111				0	Content		-72	-111	12317695	3078315173
12335	09:19:48.614	00:00:12.334	740	-1024	-768	-1	-1	-1	-1	4	-1024	-768	-1	-1	-1	-1	4		0	0						Untertest3.avi	0	880	547	72	111				0	Content		-72	-111	12334549	3078332027
12351	09:19:48.630	00:00:12.351	741	-1024	-768	-1	-1	-1	-1	4	-1024	-768	-1	-1	-1	-1	4		0	0						Untertest3.avi	0	880	547	72	111				0	Content		-72	-111	12351216	3078348694
12368	09:19:48.647	00:00:12.367	742	-1024	-768	-1	-1	-1	-1	4	-1024	-768	-1	-1	-1	-1	4		0	0						Untertest3.avi	0	880	547	72	111				0	Content		-72	-111	12367882	3078365360
12385	09:19:48.664	00:00:12.384	743	-1024	-768	-1	-1	-1	-1	4	-1024	-768	-1	-1	-1	-1	4		0	0						Untertest3.avi	0	880	547	72	111				0	Content		-72	-111	12384882	3078382360
12402	09:19:48.681	00:00:12.401	744	-1024	-768	-1	-1	-1	-1	4	-1024	-768	-1	-1	-1	-1	4		0	0						Untertest3.avi	0	880	547	72	111				0	Content		-72	-111	12401549	3078399027
12418	09:19:48.697	00:00:12.418	745	-1024	-768	-1	-1	-1	-1	4	-1024	-768	-1	-1	-1	-1	4		0	0						Untertest3.avi	0	880	547	72	111				0	Content		-72	-111	12418215	3078415693
12435	09:19:48.714	00:00:12.435	746	-1024	-768	-1	-1	-1	-1	4	-1024	-768	-1	-1	-1	-1	4		0	0						Untertest3.avi	0	880	547	72	111				0	Content		-72	-111	12435338	3078432816
12452	09:19:48.731	00:00:12.452	747	-1024	-768	-1	-1	-1	-1	4	-1024	-768	-1	-1	-1	-1	4		0	0						Untertest3.avi	0	880	547	72	111				0	Content		-72	-111	12452005	3078449483
12469	09:19:48.748	00:00:12.468	748	-1024	-768	-1	-1	-1	-1	4	-1024	-768	-1	-1	-1	-1	4		0	0						Untertest3.avi	0	880	547	72	111				0	Content		-72	-111	12468671	3078466149
12485	09:19:48.764	00:00:12.484	749	-1024	-768	-1	-1	-1	-1	4	-1024	-768	-1	-1	-1	-1	4		0	0						Untertest3.avi	0	880	547	72	111				0	Content		-72	-111	12484772	3078482250
12501	09:19:48.780	00:00:12.501	750	-1024	-768	-1	-1	-1	-1	4	-1024	-768	-1	-1	-1	-1	4		0	0						Untertest3.avi	0	880	547	72	111				0	Content		-72	-111	12501438	3078498916
12518	09:19:48.797	00:00:12.517	751	-1024	-768	-1	-1	-1	-1	4	-1024	-768	-1	-1	-1	-1	4		0	0						Untertest3.avi	0	880	547	72	111				0	Content		-72	-111	12517914	3078515392
12535	09:19:48.814	00:00:12.534	752	-1024	-768	-1	-1	-1	-1	4	-1024	-768	-1	-1	-1	-1	4		0	0						Untertest3.avi	0	880	547	72	111				0	Content		-72	-111	12534581	3078532059
12551	09:19:48.830	00:00:12.551	753	-1024	-768	-1	-1	-1	-1	4	-1024	-768	-1	-1	-1	-1	4		0	0						Untertest3.avi	0	880	547	72	111				0	Content		-72	-111	12551247	3078548725
12567	09:19:48.846	00:00:12.567	754	-1024	-768	-1	-1	-1	-1	4	-1024	-768	-1	-1	-1	-1	4		0	0						Untertest3.avi	0	880	547	72	111				0	Content		-72	-111	12567496	3078564974
12584	09:19:48.863	00:00:12.584	755	-1024	-768	-1	-1	-1	-1	4	-1024	-768	-1	-1	-1	-1	4		0	0						Untertest3.avi	0	880	547	72	111				0	Content		-72	-111	12584117	3078581595
12601	09:19:48.880	00:00:12.600	756	-1024	-768	-1	-1	-1	-1	4	-1024	-768	-1	-1	-1	-1	4		0	0						Untertest3.avi	0	880	547	72	111				0	Content		-72	-111	12600911	3078598389
12618	09:19:48.897	00:00:12.617	757	-1024	-768	-1	-1	-1	-1	4	-1024	-768	-1	-1	-1	-1	4		0	0						Untertest3.avi	0	880	547	72	111				0	Content		-72	-111	12617507	3078614985
12634	09:19:48.913	00:00:12.634	758	-1024	-768	-1	-1	-1	-1	4	-1024	-768	-1	-1	-1	-1	4		0	0						Untertest3.avi	0	880	547	72	111				0	Content		-72	-111	12634174	3078631652
12651	09:19:48.930	00:00:12.651	759	-1024	-768	-1	-1	-1	-1	4	-1024	-768	-1	-1	-1	-1	4		0	0						Untertest3.avi	0	880	547	72	111				0	Content		-72	-111	12651023	3078648501
12668	09:19:48.947	00:00:12.667	760	-1024	-768	-1	-1	-1	-1	4	-1024	-768	-1	-1	-1	-1	4		0	0						Untertest3.avi	0	880	547	72	111				0	Content		-72	-111	12667690	3078665168
12684	09:19:48.963	00:00:12.684	761	-1024	-768	-1	-1	-1	-1	4	-1024	-768	-1	-1	-1	-1	4		0	0						Untertest3.avi	0	880	547	72	111				0	Content		-72	-111	12684357	3078681835
12701	09:19:48.980	00:00:12.701	762	-1024	-768	-1	-1	-1	-1	4	-1024	-768	-1	-1	-1	-1	4		0	0						Untertest3.avi	0	880	547	72	111				0	Content		-72	-111	12701311	3078698789
12718	09:19:48.997	00:00:12.717	763	-1024	-768	-1	-1	-1	-1	4	-1024	-768	-1	-1	-1	-1	4		0	0						Untertest3.avi	0	880	547	72	111				0	Content		-72	-111	12717978	3078715456
12735	09:19:49.014	00:00:12.734	764	-1024	-768	-1	-1	-1	-1	4	-1024	-768	-1	-1	-1	-1	4		0	0						Untertest3.avi	0	880	547	72	111				0	Content		-72	-111	12734645	3078732123
12752	09:19:49.031	00:00:12.751	765	-1024	-768	-1	-1	-1	-1	4	-1024	-768	-1	-1	-1	-1	4		0	0						Untertest3.avi	0	880	547	72	111				0	Content		-72	-111	12751936	3078749414
12769	09:19:49.048	00:00:12.768	766	-1024	-768	-1	-1	-1	-1	4	-1024	-768	-1	-1	-1	-1	4		0	0						Untertest3.avi	0	880	547	72	111				0	Content		-72	-111	12768603	3078766081
12785	09:19:49.064	00:00:12.784	767	-1024	-768	-1	-1	-1	-1	4	-1024	-768	-1	-1	-1	-1	4		0	0						Untertest3.avi	0	880	547	72	111				0	Content		-72	-111	12784850	3078782328
12802	09:19:49.081	00:00:12.801	768	-1024	-768	-1	-1	-1	-1	4	-1024	-768	-1	-1	-1	-1	4		0	0						Untertest3.avi	0	880	547	72	111				0	Content		-72	-111	12801516	3078798994
12818	09:19:49.097	00:00:12.818	769	-1024	-768	-1	-1	-1	-1	4	-1024	-768	-1	-1	-1	-1	4		0	0						Untertest3.avi	0	880	547	72	111				0	Content		-72	-111	12818183	3078815661
12834	09:19:49.113	00:00:12.833	770	-1024	-768	-1	-1	-1	-1	4	-1024	-768	-1	-1	-1	-1	4		0	0						Untertest3.avi	0	880	547	72	111				0	Content		-72	-111	12833959	3078831437
12851	09:19:49.130	00:00:12.850	771	-1024	-768	-1	-1	-1	-1	4	-1024	-768	-1	-1	-1	-1	4		0	0						Untertest3.avi	0	880	547	72	111				0	Content		-72	-111	12850581	3078848059
12867	09:19:49.146	00:00:12.867	772	-1024	-768	-1	-1	-1	-1	4	-1024	-768	-1	-1	-1	-1	4		0	0						Untertest3.avi	0	880	547	72	111				0	Content		-72	-111	12867330	3078864808
12884	09:19:49.163	00:00:12.884	773	-1024	-768	-1	-1	-1	-1	4	-1024	-768	-1	-1	-1	-1	4		0	0						Untertest3.avi	0	880	547	72	111				0	Content		-72	-111	12884010	3078881488
12901	09:19:49.180	00:00:12.900	774	-1024	-768	-1	-1	-1	-1	4	-1024	-768	-1	-1	-1	-1	4		0	0						Untertest3.avi	0	880	547	72	111				0	Content		-72	-111	12900658	3078898136
12917	09:19:49.196	00:00:12.917	775	-1024	-768	-1	-1	-1	-1	4	-1024	-768	-1	-1	-1	-1	4		0	0						Untertest3.avi	0	880	547	72	111				0	Content		-72	-111	12917325	3078914803
12934	09:19:49.213	00:00:12.933	776	-1024	-768	-1	-1	-1	-1	4	-1024	-768	-1	-1	-1	-1	4		0	0						Untertest3.avi	0	880	547	72	111				0	Content		-72	-111	12933991	3078931469
12951	09:19:49.230	00:00:12.950	777	-1024	-768	-1	-1	-1	-1	4	-1024	-768	-1	-1	-1	-1	4		0	0						Untertest3.avi	0	880	547	72	111				0	Content		-72	-111	12950810	3078948288
12967	09:19:49.246	00:00:12.967	778	-1024	-768	-1	-1	-1	-1	4	-1024	-768	-1	-1	-1	-1	4		0	0						Untertest3.avi	0	880	547	72	111				0	Content		-72	-111	12967477	3078964955
12984	09:19:49.263	00:00:12.984	779	-1024	-768	-1	-1	-1	-1	4	-1024	-768	-1	-1	-1	-1	4		0	0						Untertest3.avi	0	880	547	72	111				0	Content		-72	-111	12984143	3078981621
13001	09:19:49.280	00:00:13.001	780	-1024	-768	-1	-1	-1	-1	4	-1024	-768	-1	-1	-1	-1	4		0	0						Untertest3.avi	0	880	547	72	111				0	Content		-72	-111	13001117	3078998595
13018	09:19:49.297	00:00:13.017	781	-1024	-768	-1	-1	-1	-1	4	-1024	-768	-1	-1	-1	-1	4		0	0						Untertest3.avi	0	880	547	72	111				0	Content		-72	-111	13017784	3079015262
13034	09:19:49.313	00:00:13.034	782	-1024	-768	-1	-1	-1	-1	4	-1024	-768	-1	-1	-1	-1	4		0	0						Untertest3.avi	0	880	547	72	111				0	Content		-72	-111	13034450	3079031928
13052	09:19:49.331	00:00:13.051	783	-1024	-768	-1	-1	-1	-1	4	-1024	-768	-1	-1	-1	-1	4		0	0						Untertest3.avi	0	880	547	72	111				0	Content		-72	-111	13051533	3079049011
13068	09:19:49.347	00:00:13.068	784	-1024	-768	-1	-1	-1	-1	4	-1024	-768	-1	-1	-1	-1	4		0	0						Untertest3.avi	0	880	547	72	111				0	Content		-72	-111	13068200	3079065678
13085	09:19:49.364	00:00:13.084	785	-1024	-768	-1	-1	-1	-1	4	-1024	-768	-1	-1	-1	-1	4		0	0						Untertest3.avi	0	880	547	72	111				0	Content		-72	-111	13084866	3079082344
13101	09:19:49.380	00:00:13.101	786	-1024	-768	-1	-1	-1	-1	4	-1024	-768	-1	-1	-1	-1	4		0	0						Untertest3.avi	0	880	547	72	111				0	Content		-72	-111	13101023	3079098501
13118	09:19:49.397	00:00:13.117	787	-1024	-768	-1	-1	-1	-1	4	-1024	-768	-1	-1	-1	-1	4		0	0						Untertest3.avi	0	880	547	72	111				0	Content		-72	-111	13117690	3079115168
13134	09:19:49.413	00:00:13.134	788	-1024	-768	-1	-1	-1	-1	4	-1024	-768	-1	-1	-1	-1	4		0	0						Untertest3.avi	0	880	547	72	111				0	Content		-72	-111	13134186	3079131664
13151	09:19:49.430	00:00:13.150	789	-1024	-768	-1	-1	-1	-1	4	-1024	-768	-1	-1	-1	-1	4		0	0						Untertest3.avi	0	880	547	72	111				0	Content		-72	-111	13150853	3079148331
13168	09:19:49.447	00:00:13.167	790	-1024	-768	-1	-1	-1	-1	4	-1024	-768	-1	-1	-1	-1	4		0	0						Untertest3.avi	0	880	547	72	111				0	Content		-72	-111	13167520	3079164998
13184	09:19:49.463	00:00:13.183	791	-1024	-768	-1	-1	-1	-1	4	-1024	-768	-1	-1	-1	-1	4		0	0						Untertest3.avi	0	880	547	72	111				0	Content		-72	-111	13183798	3079181276
13200	09:19:49.479	00:00:13.200	792	-1024	-768	-1	-1	-1	-1	4	-1024	-768	-1	-1	-1	-1	4		0	0						Untertest3.avi	0	880	547	72	111				0	Content		-72	-111	13200421	3079197899
13217	09:19:49.496	00:00:13.217	793	-1024	-768	-1	-1	-1	-1	4	-1024	-768	-1	-1	-1	-1	4		0	0						Untertest3.avi	0	880	547	72	111				0	Content		-72	-111	13217100	3079214578
13234	09:19:49.513	00:00:13.233	794	-1024	-768	-1	-1	-1	-1	4	-1024	-768	-1	-1	-1	-1	4		0	0						Untertest3.avi	0	880	547	72	111				0	Content		-72	-111	13233695	3079231173
13250	09:19:49.529	00:00:13.250	795	-1024	-768	-1	-1	-1	-1	4	-1024	-768	-1	-1	-1	-1	4		0	0						Untertest3.avi	0	880	547	72	111				0	Content		-72	-111	13250362	3079247840
13267	09:19:49.546	00:00:13.267	796	-1024	-768	-1	-1	-1	-1	4	-1024	-768	-1	-1	-1	-1	4		0	0						Untertest3.avi	0	880	547	72	111				0	Content		-72	-111	13267210	3079264688
13284	09:19:49.563	00:00:13.283	797	-1024	-768	-1	-1	-1	-1	4	-1024	-768	-1	-1	-1	-1	4		0	0						Untertest3.avi	0	880	547	72	111				0	Content		-72	-111	13283877	3079281355
13301	09:19:49.580	00:00:13.300	798	-1024	-768	-1	-1	-1	-1	4	-1024	-768	-1	-1	-1	-1	4		0	0						Untertest3.avi	0	880	547	72	111				0	Content		-72	-111	13300544	3079298022
13318	09:19:49.597	00:00:13.317	799	-1024	-768	-1	-1	-1	-1	4	-1024	-768	-1	-1	-1	-1	4		0	0						Untertest3.avi	0	880	547	72	111				0	Content		-72	-111	13317540	3079315018
13334	09:19:49.613	00:00:13.334	800	-1024	-768	-1	-1	-1	-1	4	-1024	-768	-1	-1	-1	-1	4		0	0						Untertest3.avi	0	880	547	72	111				0	Content		-72	-111	13334207	3079331685
13351	09:19:49.630	00:00:13.350	801	-1024	-768	-1	-1	-1	-1	4	-1024	-768	-1	-1	-1	-1	4		0	0						Untertest3.avi	0	880	547	72	111				0	Content		-72	-111	13350874	3079348352
13368	09:19:49.647	00:00:13.368	802	-1024	-768	-1	-1	-1	-1	4	-1024	-768	-1	-1	-1	-1	4		0	0						Untertest3.avi	0	880	547	72	111				0	Content		-72	-111	13368208	3079365686
13385	09:19:49.664	00:00:13.384	803	-1024	-768	-1	-1	-1	-1	4	-1024	-768	-1	-1	-1	-1	4		0	0						Untertest3.avi	0	880	547	72	111				0	Content		-72	-111	13384875	3079382353
13401	09:19:49.680	00:00:13.401	804	-1024	-768	-1	-1	-1	-1	4	-1024	-768	-1	-1	-1	-1	4		0	0						Untertest3.avi	0	880	547	72	111				0	Content		-72	-111	13401100	3079398578
13418	09:19:49.697	00:00:13.417	805	-1024	-768	-1	-1	-1	-1	4	-1024	-768	-1	-1	-1	-1	4		0	0						Untertest3.avi	0	880	547	72	111				0	Content		-72	-111	13417766	3079415244
13434	09:19:49.713	00:00:13.434	806	-1024	-768	-1	-1	-1	-1	4	-1024	-768	-1	-1	-1	-1	4		0	0						Untertest3.avi	0	880	547	72	111				0	Content		-72	-111	13434433	3079431911
13450	09:19:49.729	00:00:13.450	807	-1024	-768	-1	-1	-1	-1	4	-1024	-768	-1	-1	-1	-1	4		0	0						Untertest3.avi	0	880	547	72	111				0	Content		-72	-111	13450272	3079447750
13467	09:19:49.746	00:00:13.466	808	-1024	-768	-1	-1	-1	-1	4	-1024	-768	-1	-1	-1	-1	4		0	0						Untertest3.avi	0	880	547	72	111				0	Content		-72	-111	13466895	3079464373
13484	09:19:49.763	00:00:13.483	809	-1024	-768	-1	-1	-1	-1	4	-1024	-768	-1	-1	-1	-1	4		0	0						Untertest3.avi	0	880	547	72	111				0	Content		-72	-111	13483518	3079480996
13500	09:19:49.779	00:00:13.500	810	-1024	-768	-1	-1	-1	-1	4	-1024	-768	-1	-1	-1	-1	4		0	0						Untertest3.avi	0	880	547	72	111				0	Content		-72	-111	13500194	3079497672
13517	09:19:49.796	00:00:13.517	811	-101,9894	235,9588	0,370349	0,7556531	421,5579	3,319858	3	-101,9894	235,9588	0,370349	0,7556531	421,5579	3,319858	1	5	-102	236						Untertest3.avi	0	880	547	72	111	-185	125	117	0	Content		-174	125	13517388	3079514866
13535	09:19:49.814	00:00:13.534	812	-1024	-768	-1	-1	-1	-1	4	-1024	-768	-1	-1	-1	-1	4	5	0	0						Untertest3.avi	0	880	547	72	111	-185	125	117	0	Content		-72	-111	13534514	3079531992
13551	09:19:49.830	00:00:13.550	813	-115,2919	229,176	0,3698955	0,7556568	421,5579	3,365836	3	-115,2919	229,176	0,3698955	0,7556568	421,5579	3,365836	1	5	-115	229						Untertest3.avi	0	880	547	72	111	-185	125	117	0	Content		-187	118	13550886	3079548364
13568	09:19:49.847	00:00:13.567	814	-114,2047	224,809	0,3705934	0,7556896	425,265	3,370954	3	-114,2047	224,809	0,3705934	0,7556896	425,265	3,370954	1	5	-114	225						Untertest3.avi	0	880	547	72	111	-185	125	117	0	Content		-186	114	13567759	3079565237
13584	09:19:49.863	00:00:13.584	815	-132,3382	719,8009	0,3704212	0,7558865	425,265	2,214598	3	-132,3382	719,8009	0,3704212	0,7558865	425,265	2,214598	1	5	-132	720						Untertest3.avi	0	880	547	72	111	-185	125	117	0	Content		-204	609	13584133	3079581611
13601	09:19:49.880	00:00:13.600	816	-1024	-768	-1	-1	-1	-1	4	-1024	-768	-1	-1	-1	-1	4	5	0	0						Untertest3.avi	0	880	547	72	111	-185	125	117	0	Content		-72	-111	13600771	3079598249
13617	09:19:49.896	00:00:13.617	817	-113,2439	204,6132	0,3701306	0,7557163	425,7332	3,28321	3	-113,2439	204,6132	0,3701306	0,7557163	425,7332	3,28321	1	5	-113	205						Untertest3.avi	0	880	547	72	111	-185	125	117	0	Content		-185	94	13617377	3079614855
13635	09:19:49.914	00:00:13.634	818	-102,9643	716,642	0,3700137	0,7559296	425,7332	2,228893	3	-102,9643	716,642	0,3700137	0,7559296	425,7332	2,228893	1	6	-103	717						Untertest3.avi	0	880	547	72	111	-298	85	100	0	Content		-175	606	13634501	3079631979
13651	09:19:49.930	00:00:13.650	819	-1024	-768	-1	-1	-1	-1	4	-1024	-768	-1	-1	-1	-1	4	6	0	0						Untertest3.avi	0	880	547	72	111	-298	85	100	0	Content		-72	-111	13650747	3079648225
13668	09:19:49.947	00:00:13.667	820	-226,1371	195,9382	0,3697317	0,7558553	419,4166	3,096863	3	-226,1371	195,9382	0,3697317	0,7558553	419,4166	3,096863	1	6	-226	196						Untertest3.avi	0	880	547	72	111	-298	85	100	0	Content		-298	85	13667744	3079665222
13684	09:19:49.963	00:00:13.683	821	-1024	-768	-1	-1	-1	-1	4	-1024	-768	-1	-1	-1	-1	4	6	0	0						Untertest3.avi	0	880	547	72	111	-298	85	100	0	Content		-72	-111	13683999	3079681477
13701	09:19:49.980	00:00:13.700	822	-477,7393	66,62369	0,3723524	0,7559776	424,2958	3,137992	3	-477,7393	66,62369	0,3723524	0,7559776	424,2958	3,137992	1	6	-478	67						Untertest3.avi	0	880	547	72	111	-298	85	100	0	Content		-550	-44	13700996	3079698474
13717	09:19:49.996	00:00:13.717	823	-490,1373	106,8696	0,3691805	0,7562315	408,4111	2,993932	3	-490,1373	106,8696	0,3691805	0,7562315	408,4111	2,993932	1	6	-490	107						Untertest3.avi	0	880	547	72	111	-298	85	100	0	Content		-562	-4	13717235	3079714713
13734	09:19:50.013	00:00:13.734	824	-1024	-768	-1	-1	-1	-1	4	-1024	-768	-1	-1	-1	-1	4		0	0						Untertest3.avi	0	880	547	72	111				0	Content		-72	-111	13734231	3079731709
13751	09:19:50.030	00:00:13.750	825	-1024	-768	-1	-1	-1	-1	4	-1024	-768	-1	-1	-1	-1	4		0	0						Untertest3.avi	0	880	547	72	111				0	Content		-72	-111	13750986	3079748464
13768	09:19:50.047	00:00:13.767	826	-1024	-768	-1	-1	-1	-1	4	-1024	-768	-1	-1	-1	-1	4		0	0						Untertest3.avi	0	880	547	72	111				0	Content		-72	-111	13767601	3079765079
13784	09:19:50.063	00:00:13.784	827	-1024	-768	-1	-1	-1	-1	4	-1024	-768	-1	-1	-1	-1	4		0	0						Untertest3.avi	0	880	547	72	111				0	Content		-72	-111	13784224	3079781702
13801	09:19:50.080	00:00:13.800	828	-1024	-768	-1	-1	-1	-1	4	-1024	-768	-1	-1	-1	-1	4		0	0						Untertest3.avi	0	880	547	72	111				0	Content		-72	-111	13800890	3079798368
13817	09:19:50.096	00:00:13.817	829	-1024	-768	-1	-1	-1	-1	4	-1024	-768	-1	-1	-1	-1	4		0	0						Untertest3.avi	0	880	547	72	111				0	Content		-72	-111	13817490	3079814968
13834	09:19:50.113	00:00:13.834	830	-1024	-768	-1	-1	-1	-1	4	-1024	-768	-1	-1	-1	-1	4		0	0						Untertest3.avi	0	880	547	72	111				0	Content		-72	-111	13834157	3079831635
13851	09:19:50.130	00:00:13.850	831	-326,3032	711,4174	0,4138522	0,7564755	408,411	2,496087	3	-326,3032	711,4174	0,4138522	0,7564755	408,411	2,496087	1	7	-326	711						Untertest3.avi	0	880	547	72	111	-398	-3	217	0	Content		-398	600	13850712	3079848190
13868	09:19:50.147	00:00:13.867	832	-1024	-768	-1	-1	-1	-1	4	-1024	-768	-1	-1	-1	-1	4	7	0	0						Untertest3.avi	0	880	547	72	111	-398	-3	217	0	Content		-72	-111	13867712	3079865190
13884	09:19:50.163	00:00:13.884	833	-1024	-768	-1	-1	-1	-1	4	-1024	-768	-1	-1	-1	-1	4	7	0	0						Untertest3.avi	0	880	547	72	111	-398	-3	217	0	Content		-72	-111	13884085	3079881563
13901	09:19:50.180	00:00:13.900	834	-1024	-768	-1	-1	-1	-1	4	-1024	-768	-1	-1	-1	-1	4	7	0	0						Untertest3.avi	0	880	547	72	111	-398	-3	217	0	Content		-72	-111	13900710	3079898188
13917	09:19:50.196	00:00:13.917	835	-1024	-768	-1	-1	-1	-1	4	-1024	-768	-1	-1	-1	-1	4	7	0	0						Untertest3.avi	0	880	547	72	111	-398	-3	217	0	Content		-72	-111	13917458	3079914936
13934	09:19:50.213	00:00:13.934	836	-1024	-768	-1	-1	-1	-1	4	-1024	-768	-1	-1	-1	-1	4	7	0	0						Untertest3.avi	0	880	547	72	111	-398	-3	217	0	Content		-72	-111	13934125	3079931603
13951	09:19:50.230	00:00:13.950	837	-660,7639	27,41628	0,4118227	0,7561759	415,1735	3,018588	3	-660,7639	27,41628	0,4118227	0,7561759	415,1735	3,018588	1	7	-661	27						Untertest3.avi	0	880	547	72	111	-398	-3	217	0	Content		-733	-84	13950828	3079948306
13967	09:19:50.246	00:00:13.967	838	-1024	-768	-1	-1	-1	-1	4	-1024	-768	-1	-1	-1	-1	4	7	0	0						Untertest3.avi	0	880	547	72	111	-398	-3	217	0	Content		-72	-111	13967297	3079964775
13984	09:19:50.263	00:00:13.983	839	-1024	-768	-1	-1	-1	-1	4	-1024	-768	-1	-1	-1	-1	4	7	0	0						Untertest3.avi	0	880	547	72	111	-398	-3	217	0	Content		-72	-111	13983964	3079981442
14000	09:19:50.279	00:00:14.000	840	-574,7958	68,58855	0,4085566	0,7560802	422,036	3,048988	3	-574,7958	68,58855	0,4085566	0,7560802	422,036	3,048988	1	7	-575	69						Untertest3.avi	0	880	547	72	111	-398	-3	217	0	Content		-647	-42	14000401	3079997879
14017	09:19:50.296	00:00:14.017	841	-366,9367	178,2264	0,3885632	0,7571757	428,8688	3,04244	3	-520,4166	-15,51132	0,3850944	0,7571731	488,6319	3,468835	1	7	-520	-16						Untertest3.avi	0	880	547	72	111	-398	-3	217	0	Content		-592	-127	14017146	3080014624
14034	09:19:50.313	00:00:14.034	842	-188,9086	287,5194	0,3867823	0,7588742	428,3539	3,071337	3	-284,6415	141,4997	0,3832124	0,7588001	488,2798	3,493666	1	7	-285	141						Untertest3.avi	0	880	547	72	111	-398	-3	217	0	Content		-357	30	14034086	3080031564
14051	09:19:50.330	00:00:14.050	843	-121,9965	313,8059	0,4006066	0,7608353	427,9953	3,049227	3	-270,0791	107,7385	0,3814474	0,7605065	488,0466	3,520688	1	7	-270	108						Untertest3.avi	0	880	547	72	111	-398	-3	217	0	Content		-342	-3	14050765	3080048243
14067	09:19:50.346	00:00:14.067	844	-1024	-768	-1	-1	-1	-1	4	-1024	-768	-1	-1	-1	-1	4	8	0	0						Untertest3.avi	0	880	547	72	111	-18	249	300	0	Content		-72	-111	14067459	3080064937
14084	09:19:50.363	00:00:14.083	845	45,99617	357,5694	0,3807073	0,7619295	488,16	3,577626	3	45,75425	357,579	0,380708	0,7619294	488,1599	3,577625	1	8	46	358						Untertest3.avi	0	880	547	72	111	-18	249	300	0	Content		-26	247	14083760	3080081238
14101	09:19:50.380	00:00:14.100	846	49,31103	358,4513	0,3806542	0,7618644	488,1171	3,577693	3	49,05822	358,4888	0,3806549	0,7618644	488,1171	3,577652	1	8	49	358						Untertest3.avi	0	880	547	72	111	-18	249	300	0	Content		-23	247	14100829	3080098307
14117	09:19:50.396	00:00:14.117	847	54,39709	357,6312	0,3805985	0,761825	488,166	3,60164	3	54,17636	357,6284	0,3805992	0,761825	488,1659	3,601663	1	8	54	358						Untertest3.avi	0	880	547	72	111	-18	249	300	0	Content		-18	247	14117006	3080114484
14134	09:19:50.413	00:00:14.133	848	57,71046	359,2554	0,3805277	0,7618876	487,9774	3,61565	3	57,43724	359,3258	0,3805285	0,7618876	487,9774	3,615584	1	8	57	359						Untertest3.avi	0	880	547	72	111	-18	249	300	0	Content		-15	248	14133756	3080131234
14150	09:19:50.429	00:00:14.150	849	47,90814	359,5731	0,380515	0,7619163	487,9615	3,657976	3	47,6525	359,6238	0,3805158	0,7619163	487,9615	3,657895	1	8	48	360						Untertest3.avi	0	880	547	72	111	-18	249	300	0	Content		-24	249	14150378	3080147856
14167	09:19:50.446	00:00:14.167	850	51,24007	360,9553	0,380519	0,7619307	487,926	3,642288	3	50,97519	360,9458	0,3805197	0,7619307	487,926	3,642288	1	8	51	361						Untertest3.avi	0	880	547	72	111	-18	249	300	0	Content		-21	250	14167447	3080164925
14184	09:19:50.463	00:00:14.184	851	51,1153	369,0559	0,3805263	0,7619729	487,9263	3,669593	3	50,87284	369,1267	0,380527	0,7619729	487,9263	3,669505	1	8	51	369						Untertest3.avi	0	880	547	72	111	-18	249	300	0	Content		-21	258	14184070	3080181548
14201	09:19:50.480	00:00:14.200	852	48,2902	373,6631	0,3805245	0,7620181	487,8851	3,683337	3	48,00742	373,6804	0,3805254	0,7620181	487,8851	3,683386	1	8	48	374						Untertest3.avi	0	880	547	72	111	-18	249	300	0	Content		-24	263	14200693	3080198171
14217	09:19:50.496	00:00:14.216	853	56,20085	363,7224	0,3805242	0,7620491	487,8977	3,664748	3	55,94289	363,7192	0,380525	0,7620491	487,8977	3,664827	1	8	56	364						Untertest3.avi	0	880	547	72	111	-18	249	300	0	Content		-16	253	14216994	3080214472
14234	09:19:50.513	00:00:14.233	854	55,23598	363,7657	0,3805166	0,7620794	487,8744	3,666695	3	54,98438	363,7776	0,3805174	0,7620794	487,8744	3,666662	1	8	55	364						Untertest3.avi	0	880	547	72	111	-18	249	300	0	Content		-17	253	14233617	3080231095
14250	09:19:50.529	00:00:14.250	855	60,02817	363,0064	0,3805159	0,7620823	487,8934	3,705583	3	59,77219	363,0291	0,3805167	0,7620823	487,8934	3,705548	1	8	60	363						Untertest3.avi	0	880	547	72	111	-18	249	300	0	Content		-12	252	14250367	3080247845
14267	09:19:50.546	00:00:14.267	856	53,8291	360,2244	0,3805169	0,7620773	487,8865	3,689817	3	53,56788	360,2825	0,3805177	0,7620772	487,8864	3,689783	1	8	54	360						Untertest3.avi	0	880	547	72	111	-18	249	300	0	Content		-18	249	14267310	3080264788
14284	09:19:50.563	00:00:14.284	857	48,44202	367,8219	0,3805146	0,7620675	487,8687	3,661758	3	48,17844	367,8426	0,3805154	0,7620674	487,8687	3,661733	1	8	48	368						Untertest3.avi	0	880	547	72	111	-18	249	300	0	Content		-24	257	14284056	3080281534
14301	09:19:50.580	00:00:14.300	858	54,21421	363,8974	0,3805084	0,7620493	487,8498	3,67453	3	53,92142	363,8953	0,3805093	0,7620493	487,8497	3,674595	1	8	54	364						Untertest3.avi	0	880	547	72	111	-18	249	300	0	Content		-18	253	14300681	3080298159
14317	09:19:50.596	00:00:14.316	859	60,75168	367,8512	0,3804887	0,7620196	487,8629	3,607006	3	60,49746	367,8259	0,3804895	0,7620196	487,8629	3,606967	1	8	60	368						Untertest3.avi	0	880	547	72	111	-18	249	300	0	Content		-12	257	14316983	3080314461
14334	09:19:50.613	00:00:14.333	860	50,99592	355,5961	0,3804534	0,7619936	487,9281	3,586222	3	50,73205	355,5966	0,3804542	0,7619936	487,928	3,586179	1	8	51	356						Untertest3.avi	0	880	547	72	111	-18	249	300	0	Content		-21	245	14333606	3080331084
14350	09:19:50.629	00:00:14.350	861	59,5418	349,9346	0,380276	0,7615045	487,7731	3,589955	3	59,34162	349,9455	0,3802765	0,7615045	487,7731	3,589966	1	8	59	350						Untertest3.avi	0	880	547	72	111	-18	249	300	0	Content		-13	239	14350230	3080347708
14367	09:19:50.646	00:00:14.367	862	129,6372	244,7493	0,3796782	0,7597402	488,5718	3,574861	3	129,2039	244,7842	0,3796793	0,7597402	488,5717	3,574576	1	9	129	245						Untertest3.avi	0	880	547	72	111	238	-85	116	0	Content		57	134	14367299	3080364777
14384	09:19:50.663	00:00:14.383	863	201,252	117,2571	0,3795417	0,758096	488,7571	3,615009	3	200,8104	117,3538	0,3795426	0,758096	488,7571	3,614619	1	9	201	117						Untertest3.avi	0	880	547	72	111	238	-85	116	0	Content		129	6	14383920	3080381398
14401	09:19:50.680	00:00:14.400	864	312,8226	-3,665031	0,3797931	0,7584948	489,9023	3,683027	3	310,4833	-4,152737	0,3797952	0,7584947	489,9022	3,680736	1	9	310	-4						Untertest3.avi	0	880	547	72	111	238	-85	116	0	Content		238	-115	14400544	3080398022
14417	09:19:50.696	00:00:14.416	865	313,4745	25,9052	0,3798341	0,7577593	489,9023	3,567306	3	313,4745	25,9052	0,3798341	0,7577593	489,9023	3,567306	1	9	313	26						Untertest3.avi	0	880	547	72	111	238	-85	116	0	Content		241	-85	14416847	3080414325
14434	09:19:50.713	00:00:14.433	866	315,2425	-14,42693	0,3798366	0,7586262	489,8245	3,641069	3	311,592	-14,1481	0,37984	0,758626	489,8244	3,634253	1	9	312	-14						Untertest3.avi	0	880	547	72	111	238	-85	116	0	Content		240	-125	14433788	3080431266
14451	09:19:50.730	00:00:14.450	867	-1024	-768	-1	-1	-1	-1	4	-1024	-768	-1	-1	-1	-1	4	9	0	0						Untertest3.avi	0	880	547	72	111	238	-85	116	0	Content		-72	-111	14450591	3080448069
14467	09:19:50.746	00:00:14.467	868	311,2787	25,57175	0,3798262	0,7574123	489,8245	3,559579	3	311,2787	25,57175	0,3798262	0,7574123	489,8245	3,559579	1	9	311	26						Untertest3.avi	0	880	547	72	111	238	-85	116	0	Content		239	-85	14467087	3080464565
14483	09:19:50.762	00:00:14.483	869	211,0825	269,2364	0,3644055	0,7561132	416,7531	2,937758	3	211,0825	269,2364	0,3644055	0,7561132	416,7531	2,937758	1	10	211	269						Untertest3.avi	0	880	547	72	111	41	-53	117	0	Content		139	158	14483463	3080480941
14500	09:19:50.779	00:00:14.500	870	115,4826	62,96933	0,3778585	0,7563384	489,0654	3,372775	3	115,4826	62,96933	0,3778585	0,7563384	489,0654	3,372775	1	10	115	63						Untertest3.avi	0	880	547	72	111	41	-53	117	0	Content		43	-48	14500084	3080497562
14517	09:19:50.796	00:00:14.516	871	108,8715	53,09268	0,3778367	0,7563546	489,0638	3,36194	3	108,8715	53,09268	0,3778367	0,7563546	489,0638	3,36194	1	10	109	53						Untertest3.avi	0	880	547	72	111	41	-53	117	0	Content		37	-58	14516831	3080514309
14534	09:19:50.813	00:00:14.533	872	204,7902	323,3143	0,3854076	0,7566094	391,8051	2,654783	3	114,3446	59,59002	0,3778218	0,7563763	489,0204	3,330528	1	10	114	60						Untertest3.avi	0	880	547	72	111	41	-53	117	0	Content		42	-51	14533574	3080531052
14550	09:19:50.829	00:00:14.550	873	112,4449	56,82584	0,3777874	0,7564047	489,0384	3,35596	3	112,4449	56,82584	0,3777874	0,7564047	489,0384	3,35596	1	10	112	57						Untertest3.avi	0	880	547	72	111	41	-53	117	0	Content		40	-54	14550078	3080547556
14567	09:19:50.846	00:00:14.567	874	202,375	316,7456	0,3853562	0,756656	391,727	2,67423	3	110,298	47,71684	0,3777587	0,7564226	489,0406	3,35896	1	10	110	48						Untertest3.avi	0	880	547	72	111	41	-53	117	0	Content		38	-63	14567074	3080564552
14584	09:19:50.863	00:00:14.583	875	202,7335	321,1538	0,3854582	0,7566801	390,0923	2,646865	3	108,1834	49,08193	0,3777122	0,7564414	488,9525	3,336409	1	10	108	49						Untertest3.avi	0	880	547	72	111	41	-53	117	0	Content		36	-62	14583823	3080581301
14600	09:19:50.879	00:00:14.600	876	213,8052	261,8274	0,3643103	0,7562587	417,0237	2,848371	3	213,8052	261,8274	0,3643103	0,7562587	417,0237	2,848371	1	11	214	262						Untertest3.avi	0	880	547	72	111	143	158	116	0	Content		142	151	14600390	3080597868
14617	09:19:50.896	00:00:14.616	877	215,9998	272,5522	0,3642691	0,7562483	416,9571	2,799278	3	215,9998	272,5522	0,3642691	0,7562483	416,9571	2,799278	1	11	216	273						Untertest3.avi	0	880	547	72	111	143	158	116	0	Content		144	162	14616733	3080614211
14633	09:19:50.912	00:00:14.633	878	213,5396	273,7472	0,3642028	0,7562427	416,7353	2,749285	3	213,5396	273,7472	0,3642028	0,7562427	416,7353	2,749285	1	11	214	274						Untertest3.avi	0	880	547	72	111	143	158	116	0	Content		142	163	14633319	3080630797
14650	09:19:50.929	00:00:14.650	879	215,0931	263,9324	0,3642933	0,7562326	417,1852	2,813805	3	215,0931	263,9324	0,3642933	0,7562326	417,1852	2,813805	1	11	215	264						Untertest3.avi	0	880	547	72	111	143	158	116	0	Content		143	153	14650065	3080647543
14667	09:19:50.946	00:00:14.666	880	216,3433	269,4666	0,3642897	0,7562308	417,0772	2,80425	3	216,3433	269,4666	0,3642897	0,7562308	417,0772	2,80425	1	11	216	269						Untertest3.avi	0	880	547	72	111	143	158	116	0	Content		144	158	14666936	3080664414
14684	09:19:50.963	00:00:14.683	881	202,7738	256,7766	0,3644037	0,7562196	417,4644	2,778177	3	202,7738	256,7766	0,3644037	0,7562196	417,4644	2,778177	1	11	203	257						Untertest3.avi	0	880	547	72	111	143	158	116	0	Content		131	146	14683558	3080681036
14700	09:19:50.979	00:00:14.700	882	227,9656	272,1505	0,3641637	0,7561949	416,098	2,83192	3	227,9656	272,1505	0,3641637	0,7561949	416,098	2,83192	1	11	228	272						Untertest3.avi	0	880	547	72	111	143	158	116	0	Content		156	161	14700171	3080697649
14717	09:19:50.996	00:00:14.716	883	200,694	311,1949	0,3852703	0,7566198	393,1183	2,667463	3	177,5541	252,119	0,3832118	0,7565499	416,5173	2,826538	3		0	0						Untertest3.avi	0	880	547	72	111				0	Content		-72	-111	14716789	3080714267
14733	09:19:51.012	00:00:14.733	884	195,0609	310,806	0,3853096	0,7566127	392,9011	2,639897	3	171,5971	252,8345	0,3832882	0,7565439	415,8432	2,794008	3		0	0						Untertest3.avi	0	880	547	72	111				0	Content		-72	-111	14733418	3080730896
14750	09:19:51.029	00:00:14.750	885	203,0991	315,9269	0,3852815	0,7566171	393,4858	2,648097	3	180,4912	258,0859	0,3832398	0,7565478	416,7256	2,804296	3		0	0						Untertest3.avi	0	880	547	72	111				0	Content		-72	-111	14750169	3080747647
14767	09:19:51.046	00:00:14.767	886	201,0728	310,9617	0,3852354	0,7566088	393,9735	2,641703	3	178,9151	254,3301	0,3832557	0,7565417	416,5189	2,79291	3		0	0						Untertest3.avi	0	880	547	72	111				0	Content		-72	-111	14767042	3080764520
14783	09:19:51.062	00:00:14.783	887	205,1051	312,8484	0,3852605	0,7566153	393,5731	2,660128	3	183,3603	256,333	0,3832752	0,756548	416,1488	2,812656	3		0	0						Untertest3.avi	0	880	547	72	111				0	Content		-72	-111	14783166	3080780644
14800	09:19:51.079	00:00:14.799	888	203,4291	314,2212	0,385221	0,7566328	393,8162	2,649764	3	181,6814	258,3563	0,383251	0,756566	416,2295	2,800404	3		0	0						Untertest3.avi	0	880	547	72	111				0	Content		-72	-111	14799788	3080797266
14817	09:19:51.096	00:00:14.816	889	201,3447	312,5854	0,3851813	0,7566469	393,7592	2,670847	3	179,9037	257,9719	0,3832601	0,7565817	415,5814	2,8187	3		0	0						Untertest3.avi	0	880	547	72	111				0	Content		-72	-111	14816537	3080814015
14833	09:19:51.112	00:00:14.833	890	241,2783	321,1726	0,3592436	0,7563121	393,7592	2,646663	3	218,3726	265,9535	0,3641628	0,7562314	416,4588	2,799676	1	12	218	266						Untertest3.avi	0	880	547	72	111	153	159	550	0	Content		146	155	14833481	3080830959
14850	09:19:51.129	00:00:14.850	891	246,081	317,5219	0,3591507	0,7562426	393,7592	2,682313	3	226,5089	268,9413	0,3634736	0,7561713	413,6242	2,818261	1	12	227	269						Untertest3.avi	0	880	547	72	111	153	159	550	0	Content		155	158	14850283	3080847761
14867	09:19:51.146	00:00:14.866	892	242,4351	308,1019	0,3591317	0,7562357	393,7592	2,690439	3	224,0003	262,4668	0,363119	0,7561697	412,0379	2,816262	1	12	224	262						Untertest3.avi	0	880	547	72	111	153	159	550	0	Content		152	151	14866906	3080864384
14883	09:19:51.162	00:00:14.883	893	247,9366	310,4248	0,359103	0,7562553	393,7592	2,692911	3	229,584	263,9111	0,3631902	0,7561878	412,511	2,821939	1	12	230	264						Untertest3.avi	0	880	547	72	111	153	159	550	0	Content		158	153	14883280	3080880758
14900	09:19:51.179	00:00:14.900	894	210,1915	301,0651	0,3849352	0,7565951	393,348	2,700613	3	194,2385	257,7742	0,3834259	0,7565435	410,28	2,81744	3	12	0	0						Untertest3.avi	0	880	547	72	111	153	159	550	0	Content		-72	-111	14900022	3080897500
14917	09:19:51.196	00:00:14.916	895	213,3462	301,7174	0,3847435	0,7566159	394,5043	2,697325	3	199,9594	264,762	0,3834427	0,7565715	409,0882	2,797486	3	12	0	0						Untertest3.avi	0	880	547	72	111	153	159	550	0	Content		-72	-111	14916657	3080914135
14933	09:19:51.212	00:00:14.933	896	209,6497	305,1632	0,3848225	0,7566225	392,9969	2,664537	3	193,3084	261,4198	0,3832817	0,7565698	410,2525	2,78187	3	12	0	0						Untertest3.avi	0	880	547	72	111	153	159	550	0	Content		-72	-111	14933267	3080930745
14950	09:19:51.229	00:00:14.949	897	211,1572	308,4844	0,3849446	0,7566438	390,5434	2,663009	3	192,8423	259,6031	0,3832176	0,7565846	409,7626	2,794547	3	12	0	0						Untertest3.avi	0	880	547	72	111	153	159	550	0	Content		-72	-111	14949769	3080947247
14967	09:19:51.246	00:00:14.966	898	242,9257	320,1016	0,3579901	0,7563089	390,5434	2,661693	3	222,0172	269,988	0,3624656	0,7562343	410,9431	2,801034	1	12	222	270						Untertest3.avi	0	880	547	72	111	153	159	550	0	Content		150	159	14966894	3080964372
14984	09:19:51.263	00:00:14.983	899	210,0248	311,9661	0,3848936	0,7566675	390,0297	2,655073	3	190,1543	259,7841	0,3830393	0,7566039	410,6652	2,795526	3	12	0	0						Untertest3.avi	0	880	547	72	111	153	159	550	0	Content		-72	-111	14983518	3080980996
15000	09:19:51.279	00:00:15.000	900	251,3267	325,8239	0,3577367	0,756337	390,0297	2,641214	3	232,5735	279,5226	0,3619429	0,7562667	409,1391	2,771053	1	12	233	280						Untertest3.avi	0	880	547	72	111	153	159	550	0	Content		161	169	15000086	3080997564
15016	09:19:51.295	00:00:15.016	901	240,6843	317,7443	0,3577039	0,7564414	390,0297	2,637346	3	220,9533	270,8343	0,3618763	0,7563715	408,9825	2,766278	1	12	221	271						Untertest3.avi	0	880	547	72	111	153	159	550	0	Content		149	160	15016389	3081013867
15033	09:19:51.312	00:00:15.033	902	245,0891	321,5617	0,3576879	0,7564309	390,0297	2,645189	3	225,7788	275,1201	0,3618664	0,7563609	409,0122	2,774175	1	12	226	275						Untertest3.avi	0	880	547	72	111	153	159	550	0	Content		154	164	15033012	3081030490
15050	09:19:51.329	00:00:15.049	903	241,8091	316,2258	0,3576721	0,7564533	390,0297	2,609769	3	222,257	269,5191	0,3618228	0,7563838	408,8826	2,736454	1	12	222	270						Untertest3.avi	0	880	547	72	111	153	159	550	0	Content		150	159	15049760	3081047238
15067	09:19:51.346	00:00:15.066	904	247,6052	315,3854	0,3576702	0,7564932	390,0297	2,623495	3	228,3855	267,9337	0,3618765	0,7564228	409,1435	2,752872	1	12	228	268						Untertest3.avi	0	880	547	72	111	153	159	550	0	Content		156	157	15066645	3081064123
15083	09:19:51.362	00:00:15.083	905	246,0171	322,8171	0,3576754	0,7565189	390,0297	2,604162	3	227,1188	277,2695	0,3617887	0,75645	408,7075	2,729293	1	12	227	277						Untertest3.avi	0	880	547	72	111	153	159	550	0	Content		155	166	15083255	3081080733
15100	09:19:51.379	00:00:15.099	906	240,0942	314,5513	0,357673	0,7565507	390,0297	2,594883	3	220,8545	268,9584	0,3617183	0,756483	408,39	2,717406	1	12	221	269						Untertest3.avi	0	880	547	72	111	153	159	550	0	Content		149	158	15099872	3081097350
15116	09:19:51.395	00:00:15.116	907	210,4501	303,5407	0,3845621	0,7569075	392,555	2,624141	3	195,4494	263,3665	0,3831402	0,7568588	408,3777	2,730199	3	12	0	0						Untertest3.avi	0	880	547	72	111	153	159	550	0	Content		-72	-111	15116494	3081113972
15133	09:19:51.412	00:00:15.133	908	239,2414	312,301	0,3582308	0,756667	392,555	2,614787	3	222,7177	272,9018	0,361731	0,7566085	408,5101	2,72138	1	12	223	273						Untertest3.avi	0	880	547	72	111	153	159	550	0	Content		151	162	15133122	3081130600
15150	09:19:51.429	00:00:15.149	909	239,568	307,619	0,3581731	0,7567372	392,555	2,592094	3	224,7496	271,9442	0,3613199	0,7566845	406,8641	2,687228	1	12	225	272						Untertest3.avi	0	880	547	72	111	153	159	550	0	Content		153	161	15149873	3081147351
15167	09:19:51.446	00:00:15.166	910	240,7684	311,7618	0,3581314	0,7568266	392,555	2,599687	3	225,9094	276,044	0,3613104	0,7567734	407,0157	2,695976	1	12	226	276						Untertest3.avi	0	880	547	72	111	153	159	550	0	Content		154	165	15166745	3081164223
15183	09:19:51.462	00:00:15.182	911	240,2363	308,19	0,3581061	0,7569913	392,555	2,598082	3	224,8811	271,1013	0,3613761	0,7569366	407,4406	2,697264	1	12	225	271						Untertest3.avi	0	880	547	72	111	153	159	550	0	Content		153	160	15182992	3081180470
15200	09:19:51.479	00:00:15.199	912	237,7974	308,2155	0,358059	0,7570703	392,555	2,606239	3	221,3921	268,994	0,3615059	0,7570127	408,2692	2,711278	1	12	221	269						Untertest3.avi	0	880	547	72	111	153	159	550	0	Content		149	158	15199858	3081197336
15216	09:19:51.495	00:00:15.216	913	243,9282	314,4099	0,3579889	0,7571509	392,555	2,59518	3	228,3858	276,6616	0,3613646	0,7570946	407,9398	2,697231	1	12	228	277						Untertest3.avi	0	880	547	72	111	153	159	550	0	Content		156	166	15216362	3081213840
15233	09:19:51.512	00:00:15.233	914	207,9971	303,4281	0,3843492	0,7575922	391,0853	2,567232	3	191,1746	259,1508	0,3827845	0,7575386	408,4054	2,681374	3	12	0	0						Untertest3.avi	0	880	547	72	111	153	159	550	0	Content		-72	-111	15233098	3081230576
15250	09:19:51.529	00:00:15.249	915	239,3595	311,4424	0,3574664	0,7574311	391,0853	2,597965	3	221,3722	268,5742	0,3612473	0,7573678	408,2946	2,712838	1	12	221	269						Untertest3.avi	0	880	547	72	111	153	159	550	0	Content		149	158	15249727	3081247205
15266	09:19:51.545	00:00:15.266	916	241,5434	310,3866	0,3573565	0,7575776	391,0853	2,595998	3	224,735	269,7975	0,3609336	0,7575176	407,3482	2,704725	1	12	225	270						Untertest3.avi	0	880	547	72	111	153	159	550	0	Content		153	159	15266477	3081263955
15283	09:19:51.562	00:00:15.282	917	249,1889	319,0676	0,3572604	0,7578208	391,0853	2,573569	3	231,2401	274,7422	0,3612356	0,7577543	409,2169	2,69331	1	12	231	275						Untertest3.avi	0	880	547	72	111	153	159	550	0	Content		159	164	15282848	3081280326
15300	09:19:51.579	00:00:15.299	918	248,2132	309,0501	0,3570998	0,7579959	391,0853	2,569821	3	229,5912	262,2105	0,3611887	0,7579275	409,7597	2,693809	1	12	230	262						Untertest3.avi	0	880	547	72	111	153	159	550	0	Content		158	151	15299789	3081297267
15316	09:19:51.595	00:00:15.316	919	205,2064	291,9871	0,3832689	0,7586014	395,6674	2,591842	3	191,7813	256,0148	0,3820136	0,758559	409,6497	2,683882	3	12	0	0						Untertest3.avi	0	880	547	72	111	153	159	550	0	Content		-72	-111	15316215	3081313693
15333	09:19:51.612	00:00:15.333	920	238,1286	297,7841	0,3576993	0,758653	395,6674	2,614906	3	223,4324	261,5548	0,3608128	0,7586014	410,0162	2,710648	1	12	223	262						Untertest3.avi	0	880	547	72	111	153	159	550	0	Content		151	151	15333080	3081330558
15350	09:19:51.629	00:00:15.349	921	214,9877	303,985	0,3830526	0,7593637	392,7571	2,583448	3	198,1959	257,7183	0,3814059	0,7593081	410,9799	2,703851	3	12	0	0						Untertest3.avi	0	880	547	72	111	153	159	550	0	Content		-72	-111	15349712	3081347190
15367	09:19:51.646	00:00:15.366	922	285,1813	363,0517	0,355608	0,7605979	392,7571	2,602152	3	270,4298	321,5972	0,3597303	0,7605291	411,8003	2,727381	1	12	270	322						Untertest3.avi	0	880	547	72	111	153	159	550	0	Content		198	211	15366808	3081364286
15383	09:19:51.662	00:00:15.383	923	342,7995	460,6947	0,3811014	0,7646682	379,7676	2,473715	3	334,4549	408,9109	0,3782673	0,7645718	409,6084	2,662561	3	13	0	0						Untertest3.avi	0	880	547	72	111	480	581	667	0	Content		-72	-111	15383048	3081380526
15400	09:19:51.679	00:00:15.399	924	404,8928	570,8831	0,3818474	0,7681401	355,2563	2,344043	3	404,1248	509,654	0,3769085	0,7679644	403,6423	2,648498	3	13	0	0						Untertest3.avi	0	880	547	72	111	480	581	667	0	Content		-72	-111	15399672	3081397150
15416	09:19:51.695	00:00:15.416	925	453,1258	601,1198	0,3782081	0,7713974	376,3312	2,430385	3	463,1373	568,0969	0,3749707	0,7712885	409,432	2,635646	3	13	0	0						Untertest3.avi	0	880	547	72	111	480	581	667	0	Content		-72	-111	15416293	3081413771
15433	09:19:51.712	00:00:15.433	926	484,3947	644,0464	0,3765945	0,7739027	380,5869	2,45725	3	491,947	631,3267	0,3749079	0,7738456	397,4608	2,562018	3	13	0	0						Untertest3.avi	0	880	547	72	111	480	581	667	0	Content		-72	-111	15433362	3081430840
15450	09:19:51.729	00:00:15.450	927	538,1264	687,7226	0,3453109	0,7759283	380,5869	2,51316	3	544,0345	681,4359	0,347966	0,775881	392,5148	2,58928	1	13	544	681						Untertest3.avi	0	880	547	72	111	480	581	667	0	Content		472	570	15450165	3081447643
15467	09:19:51.746	00:00:15.466	928	550,745	695,6584	0,3445765	0,7768225	380,5869	2,458722	3	556,827	690,337	0,3470062	0,7767791	391,5092	2,527063	1	13	557	690						Untertest3.avi	0	880	547	72	111	480	581	667	0	Content		485	579	15466863	3081464341
15483	09:19:51.762	00:00:15.483	929	549,6359	693,0896	0,3438066	0,7774608	380,5869	2,523009	3	553,7907	689,2737	0,345511	0,7774301	388,2263	2,57201	1	13	554	689						Untertest3.avi	0	880	547	72	111	480	581	667	0	Content		482	578	15483040	3081480518
15500	09:19:51.779	00:00:15.499	930	547,9532	693,5483	0,3430095	0,778191	380,5869	2,482085	3	552,5535	689,2823	0,3449165	0,7781566	389,168	2,536232	1	13	553	689						Untertest3.avi	0	880	547	72	111	480	581	667	0	Content		481	578	15499983	3081497461
15517	09:19:51.796	00:00:15.516	931	546,2512	691,9519	0,3422044	0,7789812	380,5869	2,516876	3	551,0959	687,3315	0,3442294	0,7789447	389,7301	2,575355	1	13	551	687						Untertest3.avi	0	880	547	72	111	480	581	667	0	Content		479	576	15516534	3081514012
15533	09:19:51.812	00:00:15.533	932	544,231	691,3469	0,3412836	0,7799129	380,5869	2,508106	3	548,4812	687,1717	0,3431013	0,7798799	388,8049	2,56048	1	13	548	687						Untertest3.avi	0	880	547	72	111	480	581	667	0	Content		476	576	15533281	3081530759
15550	09:19:51.829	00:00:15.549	933	554,4573	696,1989	0,3404141	0,7809124	380,5869	2,54337	3	536,0823	716,8287	0,3298995	0,781124	336,926	2,263701	1	13	536	717						Untertest3.avi	0	880	547	72	111	480	581	667	0	Content		464	606	15549904	3081547382
15567	09:19:51.846	00:00:15.566	934	556,2959	694,8712	0,3394631	0,7819245	380,5869	2,508336	3	560,6994	691,1373	0,3411374	0,781894	388,1924	2,556928	1	13	561	691						Untertest3.avi	0	880	547	72	111	480	581	667	0	Content		489	580	15566643	3081564121
15583	09:19:51.862	00:00:15.583	935	556,3833	695,3148	0,3385189	0,7829611	380,5869	2,522345	3	560,7405	691,6486	0,3401654	0,782931	388,0868	2,570554	1	13	561	692						Untertest3.avi	0	880	547	72	111	480	581	667	0	Content		489	581	15583146	3081580624
15600	09:19:51.879	00:00:15.599	936	550,7091	699,0618	0,3374502	0,7840273	380,5869	2,550157	3	553,2567	696,8644	0,3384804	0,7840083	385,2734	2,580534	1	13	553	697						Untertest3.avi	0	880	547	72	111	480	581	667	0	Content		481	586	15599884	3081597362
15617	09:19:51.896	00:00:15.616	937	552,2706	691,6334	0,3375823	0,7853394	385,7493	2,59984	3	552,2706	691,6334	0,3375823	0,7853394	385,7493	2,59984	1	13	552	692						Untertest3.avi	0	880	547	72	111	480	581	667	0	Content		480	581	15616514	3081613992
15633	09:19:51.912	00:00:15.633	938	535,5523	714,6924	0,326333	0,7865387	341,6177	2,274309	3	535,5523	714,6924	0,326333	0,7865387	341,6177	2,274309	1	13	536	715						Untertest3.avi	0	880	547	72	111	480	581	667	0	Content		464	604	15633265	3081630743
15650	09:19:51.929	00:00:15.649	939	562,7737	700,4936	0,33592	0,7874459	387,197	2,571205	3	562,7737	700,4936	0,33592	0,7874459	387,197	2,571205	1	13	563	700						Untertest3.avi	0	880	547	72	111	480	581	667	0	Content		491	589	15649760	3081647238
15666	09:19:51.945	00:00:15.666	940	537,8831	708,4782	0,3269494	0,7886124	352,2115	2,319867	3	537,8831	708,4782	0,3269494	0,7886124	352,2115	2,319867	1	13	538	708						Untertest3.avi	0	880	547	72	111	480	581	667	0	Content		466	597	15666130	3081663608
15683	09:19:51.962	00:00:15.683	941	542,0324	713,2784	0,3271608	0,7897614	356,6725	2,343871	3	542,0324	713,2784	0,3271608	0,7897614	356,6725	2,343871	1	13	542	713						Untertest3.avi	0	880	547	72	111	480	581	667	0	Content		470	602	15683449	3081680927
15700	09:19:51.979	00:00:15.700	942	551,6888	696,9659	0,3323708	0,7908001	384,1702	2,519174	3	551,6888	696,9659	0,3323708	0,7908001	384,1702	2,519174	1	13	552	697						Untertest3.avi	0	880	547	72	111	480	581	667	0	Content		480	586	15700072	3081697550
15717	09:19:51.996	00:00:15.716	943	539,0845	712,6949	0,3221475	0,7921037	343,4863	2,309639	3	539,0845	712,6949	0,3221475	0,7921037	343,4863	2,309639	1	13	539	713						Untertest3.avi	0	880	547	72	111	480	581	667	0	Content		467	602	15716875	3081714353
15733	09:19:52.012	00:00:15.732	944	539,8411	719,3148	0,3209862	0,7930948	342,2372	2,285187	3	539,8411	719,3148	0,3209862	0,7930948	342,2372	2,285187	1	13	540	719						Untertest3.avi	0	880	547	72	111	480	581	667	0	Content		468	608	15732753	3081730231
15750	09:19:52.029	00:00:15.749	945	535,8392	716,0739	0,3195592	0,7941856	339,9843	2,299179	3	535,8392	716,0739	0,3195592	0,7941856	339,9843	2,299179	1	13	536	716						Untertest3.avi	0	880	547	72	111	480	581	667	0	Content		464	605	15749620	3081747098
15767	09:19:52.046	00:00:15.766	946	563,4613	693,3191	0,3300687	0,7949561	390,0597	2,596923	3	563,4613	693,3191	0,3300687	0,7949561	390,0597	2,596923	1	13	563	693						Untertest3.avi	0	880	547	72	111	480	581	667	0	Content		491	582	15766697	3081764175
15783	09:19:52.062	00:00:15.783	947	556,3159	693,092	0,3283945	0,7958971	386,8069	2,580013	3	556,3159	693,092	0,3283945	0,7958971	386,8069	2,580013	1	13	556	693						Untertest3.avi	0	880	547	72	111	480	581	667	0	Content		484	582	15783489	3081780967
15800	09:19:52.079	00:00:15.800	948	551,258	692,4415	0,3280987	0,7970477	389,2022	2,600888	3	551,258	692,4415	0,3280987	0,7970477	389,2022	2,600888	1	13	551	692						Untertest3.avi	0	880	547	72	111	480	581	667	0	Content		479	581	15800113	3081797591
15816	09:19:52.095	00:00:15.816	949	554,6268	703,5588	0,3268515	0,7980115	387,0719	2,681063	3	554,6268	703,5588	0,3268515	0,7980115	387,0719	2,681063	1	13	555	704						Untertest3.avi	0	880	547	72	111	480	581	667	0	Content		483	593	15816238	3081813716
15833	09:19:52.112	00:00:15.832	950	554,2151	702,8983	0,3258679	0,7988658	386,5091	2,642649	3	554,2151	702,8983	0,3258679	0,7988658	386,5091	2,642649	1	13	554	703						Untertest3.avi	0	880	547	72	111	480	581	667	0	Content		482	592	15832861	3081830339
15850	09:19:52.129	00:00:15.849	951	565,4402	695,1877	0,3258577	0,7997311	389,7679	2,635702	3	565,4402	695,1877	0,3258577	0,7997311	389,7679	2,635702	1	13	565	695						Untertest3.avi	0	880	547	72	111	480	581	667	0	Content		493	584	15849606	3081847084
15867	09:19:52.146	00:00:15.866	952	554,4748	696,7619	0,3251599	0,8004626	390,234	2,703211	3	554,4748	696,7619	0,3251599	0,8004626	390,234	2,703211	1	13	554	697						Untertest3.avi	0	880	547	72	111	480	581	667	0	Content		482	586	15866688	3081864166
15883	09:19:52.162	00:00:15.883	953	548,7425	695,2864	0,3236196	0,8012	386,4379	2,68059	3	548,7425	695,2864	0,3236196	0,8012	386,4379	2,68059	1	13	549	695						Untertest3.avi	0	880	547	72	111	480	581	667	0	Content		477	584	15883479	3081880957
15900	09:19:52.179	00:00:15.899	954	549,9722	693,9344	0,3241256	0,8015705	391,3943	2,643557	3	549,9722	693,9344	0,3241256	0,8015705	391,3943	2,643557	1	13	550	694						Untertest3.avi	0	880	547	72	111	480	581	667	0	Content		478	583	15899923	3081897401
15916	09:19:52.195	00:00:15.916	955	549,7753	684,8406	0,3238163	0,8021183	392,608	2,676266	3	549,7753	684,8406	0,3238163	0,8021183	392,608	2,676266	1	13	550	685						Untertest3.avi	0	880	547	72	111	480	581	667	0	Content		478	574	15916224	3081913702
15933	09:19:52.212	00:00:15.932	956	553,416	671,5918	0,3236614	0,8025974	395,057	2,652505	3	553,416	671,5918	0,3236614	0,8025974	395,057	2,652505	1	13	553	672						Untertest3.avi	0	880	547	72	111	480	581	667	0	Content		481	561	15932975	3081930453
15950	09:19:52.229	00:00:15.949	957	547,15	662,093	0,3228415	0,8030331	394,0812	2,621847	3	547,15	662,093	0,3228415	0,8030331	394,0812	2,621847	1	13	547	662						Untertest3.avi	0	880	547	72	111	480	581	667	0	Content		475	551	15949594	3081947072
15967	09:19:52.246	00:00:15.966	958	557,5039	656,1741	0,3221734	0,8034706	393,9528	2,615284	3	557,5039	656,1741	0,3221734	0,8034706	393,9528	2,615284	1	13	558	656						Untertest3.avi	0	880	547	72	111	480	581	667	0	Content		486	545	15966716	3081964194
15983	09:19:52.262	00:00:15.983	959	538,4885	655,1418	0,3219442	0,8037387	395,5122	2,543647	3	538,4885	655,1418	0,3219442	0,8037387	395,5122	2,543647	1	13	538	655						Untertest3.avi	0	880	547	72	111	480	581	667	0	Content		466	544	15983341	3081980819
16000	09:19:52.279	00:00:15.999	960	564,5033	680,8079	0,3215516	0,8039513	396,1367	2,731224	3	564,5033	680,8079	0,3215516	0,8039513	396,1367	2,731224	1	13	565	681						Untertest3.avi	0	880	547	72	111	480	581	667	0	Content		493	570	15999909	3081997387
16016	09:19:52.295	00:00:16.016	961	541,8801	651,9394	0,3212373	0,8042135	396,8091	2,557955	3	541,8801	651,9394	0,3212373	0,8042135	396,8091	2,557955	1	13	542	652						Untertest3.avi	0	880	547	72	111	480	581	667	0	Content		470	541	16016084	3082013562
16033	09:19:52.312	00:00:16.032	962	551,6822	657,4869	0,3209495	0,8046407	397,3619	2,62525	3	551,6822	657,4869	0,3209495	0,8046407	397,3619	2,62525	1	13	552	657						Untertest3.avi	0	880	547	72	111	480	581	667	0	Content		480	546	16032832	3082030310
16050	09:19:52.329	00:00:16.049	963	562,716	612,077	0,3206399	0,8045391	397,9076	2,317566	3	562,716	612,077	0,3206399	0,8045391	397,9076	2,317566	1	14	563	612						Untertest3.avi	0	880	547	72	111	478	481	183	0	Content		491	501	16049581	3082047059
16067	09:19:52.346	00:00:16.066	964	564,4014	589,8182	0,3203959	0,80466	398,5695	2,244868	3	564,4014	589,8182	0,3203959	0,80466	398,5695	2,244868	1	14	564	590						Untertest3.avi	0	880	547	72	111	478	481	183	0	Content		492	479	16066703	3082064181
16083	09:19:52.362	00:00:16.083	965	522,3552	609,9315	0,3202491	0,8047807	399,4467	2,34633	3	522,3552	609,9315	0,3202491	0,8047807	399,4467	2,34633	1	14	522	610						Untertest3.avi	0	880	547	72	111	478	481	183	0	Content		450	499	16083329	3082080807
16100	09:19:52.379	00:00:16.099	966	561,4271	591,912	0,3200814	0,804971	400,2754	2,256408	3	561,4271	591,912	0,3200814	0,804971	400,2754	2,256408	1	14	561	592						Untertest3.avi	0	880	547	72	111	478	481	183	0	Content		489	481	16099897	3082097375
16116	09:19:52.395	00:00:16.116	967	562,0247	593,2349	0,3197876	0,8049968	400,1591	2,220676	3	562,0247	593,2349	0,3197876	0,8049968	400,1591	2,220676	1	14	562	593						Untertest3.avi	0	880	547	72	111	478	481	183	0	Content		490	482	16116074	3082113552
16133	09:19:52.412	00:00:16.132	968	546,6076	602,923	0,3194113	0,8051045	399,6461	2,322534	3	546,6076	602,923	0,3194113	0,8051045	399,6461	2,322534	1	14	547	603						Untertest3.avi	0	880	547	72	111	478	481	183	0	Content		475	492	16132822	3082130300
16149	09:19:52.428	00:00:16.149	969	551,3574	593,7256	0,3190529	0,8051174	399,1448	2,264946	3	551,3574	593,7256	0,3190529	0,8051174	399,1448	2,264946	1	14	551	594						Untertest3.avi	0	880	547	72	111	478	481	183	0	Content		479	483	16149446	3082146924
16167	09:19:52.446	00:00:16.166	970	550,7764	576,0916	0,3189019	0,8051616	399,3167	2,13494	3	550,7764	576,0916	0,3189019	0,8051616	399,3167	2,13494	1	14	551	576						Untertest3.avi	0	880	547	72	111	478	481	183	0	Content		479	465	16166571	3082164049
16183	09:19:52.462	00:00:16.183	971	548,6616	592,8206	0,3185462	0,8051687	398,5874	2,216326	3	548,6616	592,8206	0,3185462	0,8051687	398,5874	2,216326	1	14	549	593						Untertest3.avi	0	880	547	72	111	478	481	183	0	Content		477	482	16183319	3082180797
16200	09:19:52.479	00:00:16.199	972	524,3809	569,0736	0,3183027	0,8053292	398,2493	2,037739	3	524,3809	569,0736	0,3183027	0,8053292	398,2493	2,037739	1	14	524	569						Untertest3.avi	0	880	547	72	111	478	481	183	0	Content		452	458	16199764	3082197242
16216	09:19:52.495	00:00:16.216	973	545,7601	575,5831	0,3181473	0,8055568	398,5032	2,095234	3	545,7601	575,5831	0,3181473	0,8055568	398,5032	2,095234	1	14	546	576						Untertest3.avi	0	880	547	72	111	478	481	183	0	Content		474	465	16216068	3082213546
16233	09:19:52.512	00:00:16.232	974	533,7747	585,5237	0,3177587	0,8059844	397,7342	2,196683	3	533,7747	585,5237	0,3177587	0,8059844	397,7342	2,196683	1	15	534	586						Untertest3.avi	0	880	547	72	111	428	444	167	0	Content		462	475	16232691	3082230169
16249	09:19:52.528	00:00:16.249	975	513,991	574,942	0,3173391	0,8062899	396,9061	1,999445	3	513,991	574,942	0,3173391	0,8062899	396,9061	1,999445	1	15	514	575						Untertest3.avi	0	880	547	72	111	428	444	167	0	Content		442	464	16249314	3082246792
16267	09:19:52.546	00:00:16.266	976	498,0139	577,2097	0,317109	0,8066318	396,7401	2,049885	3	498,0139	577,2097	0,317109	0,8066318	396,7401	2,049885	1	15	498	577						Untertest3.avi	0	880	547	72	111	428	444	167	0	Content		426	466	16266560	3082264038
16283	09:19:52.562	00:00:16.283	977	499,7364	563,3969	0,3168477	0,8068426	396,3782	1,996125	3	499,7364	563,3969	0,3168477	0,8068426	396,3782	1,996125	1	15	500	563						Untertest3.avi	0	880	547	72	111	428	444	167	0	Content		428	452	16283182	3082280660
16300	09:19:52.579	00:00:16.299	978	489,2273	562,8279	0,3165409	0,8069907	395,7607	1,923684	3	489,2273	562,8279	0,3165409	0,8069907	395,7607	1,923684	1	15	489	563						Untertest3.avi	0	880	547	72	111	428	444	167	0	Content		417	452	16299749	3082297227
16316	09:19:52.595	00:00:16.315	979	524,5901	547,7857	0,3165809	0,8070813	396,6358	1,884843	3	524,5901	547,7857	0,3165809	0,8070813	396,6358	1,884843	1	15	525	548						Untertest3.avi	0	880	547	72	111	428	444	167	0	Content		453	437	16315929	3082313407
16333	09:19:52.612	00:00:16.332	980	513,9199	555,0742	0,3164269	0,8073719	396,8044	1,89497	3	513,9199	555,0742	0,3164269	0,8073719	396,8044	1,89497	1	15	514	555						Untertest3.avi	0	880	547	72	111	428	444	167	0	Content		442	444	16332554	3082330032
16349	09:19:52.628	00:00:16.349	981	472,5791	553,7266	0,3160004	0,8076376	395,7649	1,922438	3	472,5791	553,7266	0,3160004	0,8076376	395,7649	1,922438	1	15	473	554						Untertest3.avi	0	880	547	72	111	428	444	167	0	Content		401	443	16349302	3082346780
16366	09:19:52.645	00:00:16.366	982	498,2257	551,7872	0,3156804	0,8079849	395,2561	1,935829	3	498,2257	551,7872	0,3156804	0,8079849	395,2561	1,935829	1	15	498	552						Untertest3.avi	0	880	547	72	111	428	444	167	0	Content		426	441	16366424	3082363902
16383	09:19:52.662	00:00:16.383	983	523,9829	544,3969	0,3159427	0,8083645	397,4417	1,883322	3	523,9829	544,3969	0,3159427	0,8083645	397,4417	1,883322	1	15	524	544						Untertest3.avi	0	880	547	72	111	428	444	167	0	Content		452	433	16383174	3082380652
16400	09:19:52.679	00:00:16.399	984	483,9013	534,4469	0,3157481	0,8087676	397,4184	1,861629	3	483,9013	534,4469	0,3157481	0,8087676	397,4184	1,861629	1	16	484	534						Untertest3.avi	0	880	547	72	111	400	401	183	0	Content		412	423	16399741	3082397219
16416	09:19:52.695	00:00:16.415	985	471,7274	532,2925	0,3152986	0,8091541	396,3124	1,827955	3	471,7274	532,2925	0,3152986	0,8091541	396,3124	1,827955	1	16	472	532						Untertest3.avi	0	880	547	72	111	400	401	183	0	Content		400	421	16415920	3082413398
16433	09:19:52.712	00:00:16.432	986	484,7398	526,4131	0,3150504	0,809535	396,1673	1,723826	3	484,7398	526,4131	0,3150504	0,809535	396,1673	1,723826	1	16	485	526						Untertest3.avi	0	880	547	72	111	400	401	183	0	Content		413	415	16432545	3082430023
16449	09:19:52.728	00:00:16.449	987	444,9075	499,3421	0,3146267	0,8099186	395,4464	1,558131	3	444,9075	499,3421	0,3146267	0,8099186	395,4464	1,558131	1	16	445	499						Untertest3.avi	0	880	547	72	111	400	401	183	0	Content		373	388	16449293	3082446771
16466	09:19:52.745	00:00:16.466	988	-1024	-768	-1	-1	-1	-1	4	-1024	-768	-1	-1	-1	-1	4	16	0	0						Untertest3.avi	0	880	547	72	111	400	401	183	0	Content		-72	-111	16466413	3082463891
16483	09:19:52.762	00:00:16.483	989	-1024	-768	-1	-1	-1	-1	4	-1024	-768	-1	-1	-1	-1	4	16	0	0						Untertest3.avi	0	880	547	72	111	400	401	183	0	Content		-72	-111	16483038	3082480516
16500	09:19:52.779	00:00:16.499	990	473,1385	495,2407	0,3140028	0,8112531	395,8187	1,552014	3	473,1385	495,2407	0,3140028	0,8112531	395,8187	1,552014	1	16	473	495						Untertest3.avi	0	880	547	72	111	400	401	183	0	Content		401	384	16499616	3082497094
16516	09:19:52.795	00:00:16.515	991	-1024	-768	-1	-1	-1	-1	4	-1024	-768	-1	-1	-1	-1	4	16	0	0						Untertest3.avi	0	880	547	72	111	400	401	183	0	Content		-72	-111	16515909	3082513387
16533	09:19:52.812	00:00:16.532	992	-1024	-768	-1	-1	-1	-1	4	-1024	-768	-1	-1	-1	-1	4	16	0	0						Untertest3.avi	0	880	547	72	111	400	401	183	0	Content		-72	-111	16532783	3082530261
16549	09:19:52.828	00:00:16.549	993	-1024	-768	-1	-1	-1	-1	4	-1024	-768	-1	-1	-1	-1	4	16	0	0						Untertest3.avi	0	880	547	72	111	400	401	183	0	Content		-72	-111	16549157	3082546635
16566	09:19:52.845	00:00:16.566	994	-1024	-768	-1	-1	-1	-1	4	-1024	-768	-1	-1	-1	-1	4	16	0	0						Untertest3.avi	0	880	547	72	111	400	401	183	0	Content		-72	-111	16566222	3082563700
16583	09:19:52.862	00:00:16.582	995	326,5963	709,3547	0,3629118	0,8159959	395,8188	2,887537	1	326,5963	709,3547	0,3629118	0,8159959	395,8188	2,887537	3	17	327	709						Untertest3.avi	0	880	547	72	111	245	581	433	0	Content		255	598	16582646	3082580124
16599	09:19:52.878	00:00:16.599	996	293,7178	711,5087	0,3620095	0,8175651	395,8188	2,883795	1	293,7178	711,5087	0,3620095	0,8175651	395,8188	2,883795	3	17	294	712						Untertest3.avi	0	880	547	72	111	245	581	433	0	Content		222	601	16599395	3082596873
16616	09:19:52.895	00:00:16.616	997	365,4095	724,7012	0,3492291	0,8186268	425,8423	3,187989	1	361,2362	732,9389	0,3617	0,818709	395,8187	2,976051	3	17	365	725						Untertest3.avi	0	880	547	72	111	245	581	433	0	Content		293	614	16616015	3082613493
16633	09:19:52.912	00:00:16.633	998	327,054	714,2247	0,3489404	0,8204288	422,6714	3,188427	1	328,1252	722,9534	0,360178	0,8205035	395,8187	2,998725	3	17	327	714						Untertest3.avi	0	880	547	72	111	245	581	433	0	Content		255	603	16633008	3082630486
16649	09:19:52.928	00:00:16.649	999	339,415	727,0809	0,3461202	0,8224598	425,7284	3,117652	1	338,8022	734,9651	0,3586038	0,8225424	395,8187	2,911909	3	17	339	727						Untertest3.avi	0	880	547	72	111	245	581	433	0	Content		267	616	16649269	3082646747
16666	09:19:52.945	00:00:16.665	1000	332,6624	707,0747	0,3450114	0,824784	423,9295	3,073194	1	332,6624	707,0747	0,3450114	0,824784	423,9295	3,073194	3	17	333	707						Untertest3.avi	0	880	547	72	111	245	581	433	0	Content		261	596	16665891	3082663369
16683	09:19:52.962	00:00:16.682	1001	319,5621	698,8562	0,3435302	0,8269716	422,962	3,076097	1	319,5621	698,8562	0,3435302	0,8269716	422,962	3,076097	3	17	320	699						Untertest3.avi	0	880	547	72	111	245	581	433	0	Content		248	588	16682514	3082679992
16700	09:19:52.979	00:00:16.699	1002	323,0557	712,4261	0,342915	0,8290359	419,9984	3,030517	1	323,0557	712,4261	0,342915	0,8290359	419,9984	3,030517	3	17	323	712						Untertest3.avi	0	880	547	72	111	245	581	433	0	Content		251	601	16699582	3082697060
16716	09:19:52.995	00:00:16.715	1003	318,4059	698,415	0,3378949	0,8315427	427,9264	3,016055	1	318,4059	698,415	0,3378949	0,8315427	427,9264	3,016055	3	17	318	698						Untertest3.avi	0	880	547	72	111	245	581	433	0	Content		246	587	16715884	3082713362
16733	09:19:53.012	00:00:16.732	1004	325,1791	708,4304	0,3396307	0,8338766	418,8275	3,034654	1	325,1791	708,4304	0,3396307	0,8338766	418,8275	3,034654	3	17	325	708						Untertest3.avi	0	880	547	72	111	245	581	433	0	Content		253	597	16732631	3082730109
16749	09:19:53.028	00:00:16.749	1005	309,4181	690,4307	0,3347014	0,8361813	426,7837	3,11868	1	309,4181	690,4307	0,3347014	0,8361813	426,7837	3,11868	3	17	309	690						Untertest3.avi	0	880	547	72	111	245	581	433	0	Content		237	579	16749129	3082746607
16766	09:19:53.045	00:00:16.766	1006	316,7303	698,0752	0,3325481	0,8379071	428,7032	3,190963	1	316,7303	698,0752	0,3325481	0,8379071	428,7032	3,190963	3	17	317	698						Untertest3.avi	0	880	547	72	111	245	581	433	0	Content		245	587	16766194	3082763672
16783	09:19:53.062	00:00:16.782	1007	309,7331	688,8728	0,3336135	0,8395776	421,8557	3,013565	1	309,7331	688,8728	0,3336135	0,8395776	421,8557	3,013565	3	17	310	689						Untertest3.avi	0	880	547	72	111	245	581	433	0	Content		238	578	16782815	3082780293
16800	09:19:53.079	00:00:16.799	1008	303,8032	688,7473	0,3316119	0,8407117	423,5864	3,066732	1	303,8032	688,7473	0,3316119	0,8407117	423,5864	3,066732	3	17	304	689						Untertest3.avi	0	880	547	72	111	245	581	433	0	Content		232	578	16799619	3082797097
16816	09:19:53.095	00:00:16.815	1009	297,9702	700,4456	0,3320707	0,841289	419,5213	2,984687	1	297,9702	700,4456	0,3320707	0,841289	419,5213	2,984687	3	17	298	700						Untertest3.avi	0	880	547	72	111	245	581	433	0	Content		226	589	16815868	3082813346
16833	09:19:53.112	00:00:16.832	1010	293,8817	686,0884	0,3291426	0,8420414	423,483	3,07935	1	293,8817	686,0884	0,3291426	0,8420414	423,483	3,07935	3	17	294	686						Untertest3.avi	0	880	547	72	111	245	581	433	0	Content		222	575	16832936	3082830414
16850	09:19:53.129	00:00:16.849	1011	315,96	691,4796	0,3293043	0,8423259	420,7656	3,013271	1	315,96	691,4796	0,3293043	0,8423259	420,7656	3,013271	3	17	316	691						Untertest3.avi	0	880	547	72	111	245	581	433	0	Content		244	580	16849560	3082847038
16866	09:19:53.145	00:00:16.866	1012	317,098	687,4395	0,3282849	0,8425434	421,0507	3,023912	1	317,098	687,4395	0,3282849	0,8425434	421,0507	3,023912	3	17	317	687						Untertest3.avi	0	880	547	72	111	245	581	433	0	Content		245	576	16866307	3082863785
16883	09:19:53.162	00:00:16.882	1013	302,8027	687,4114	0,3283561	0,8426271	419,1115	3,046714	1	302,8027	687,4114	0,3283561	0,8426271	419,1115	3,046714	3	17	303	687						Untertest3.avi	0	880	547	72	111	245	581	433	0	Content		231	576	16882610	3082880088
16899	09:19:53.178	00:00:16.899	1014	304,5222	692,6687	0,3273572	0,8430525	419,8207	2,926446	1	304,5222	692,6687	0,3273572	0,8430525	419,8207	2,926446	3	17	305	693						Untertest3.avi	0	880	547	72	111	245	581	433	0	Content		233	582	16899232	3082896710
16916	09:19:53.195	00:00:16.915	1015	296,3833	675,4628	0,3257954	0,8436586	422,0722	3,094149	1	296,3833	675,4628	0,3257954	0,8436586	422,0722	3,094149	3	17	296	675						Untertest3.avi	0	880	547	72	111	245	581	433	0	Content		224	564	16915852	3082913330
16933	09:19:53.212	00:00:16.932	1016	319,2291	680,0786	0,3219719	0,8441428	430,3489	3,140321	1	319,2291	680,0786	0,3219719	0,8441428	430,3489	3,140321	3	17	319	680						Untertest3.avi	0	880	547	72	111	245	581	433	0	Content		247	569	16932917	3082930395
16950	09:19:53.229	00:00:16.949	1017	300,5181	680,4985	0,3253084	0,8448588	420,6977	3,102338	1	300,5181	680,4985	0,3253084	0,8448588	420,6977	3,102338	3	17	301	680						Untertest3.avi	0	880	547	72	111	245	581	433	0	Content		229	569	16949539	3082947017
16966	09:19:53.245	00:00:16.966	1018	284,3514	671,3704	0,3260732	0,8455973	417,7458	3,074773	1	284,3514	671,3704	0,3260732	0,8455973	417,7458	3,074773	3	17	284	671						Untertest3.avi	0	880	547	72	111	245	581	433	0	Content		212	560	16966165	3082963643
16982	09:19:53.261	00:00:16.982	1019	360,2274	644,8311	0,3257786	0,8457668	417,0409	3,046332	1	360,2274	644,8311	0,3257786	0,8457668	417,0409	3,046332	3	17	360	645						Untertest3.avi	0	880	547	72	111	245	581	433	0	Content		288	534	16982467	3082979945
16999	09:19:53.278	00:00:16.999	1020	435,5862	636,3969	0,3472002	0,8458232	367,6573	2,683174	1	435,5862	636,3969	0,3472002	0,8458232	367,6573	2,683174	3	17	436	636						Untertest3.avi	0	880	547	72	111	245	581	433	0	Content		364	525	16999091	3082996569
17016	09:19:53.295	00:00:17.015	1021	-1024	-768	-1	-1	-1	-1	4	-1024	-768	-1	-1	-1	-1	4		0	0						Untertest3.avi	0	880	547	72	111				0	Content		-72	-111	17015714	3083013192
17033	09:19:53.312	00:00:17.032	1022	-1024	-768	-1	-1	-1	-1	4	-1024	-768	-1	-1	-1	-1	4		0	0						Untertest3.avi	0	880	547	72	111				0	Content		-72	-111	17032906	3083030384
17050	09:19:53.329	00:00:17.049	1023	-1024	-768	-1	-1	-1	-1	4	-1024	-768	-1	-1	-1	-1	4		0	0						Untertest3.avi	0	880	547	72	111				0	Content		-72	-111	17049575	3083047053
17066	09:19:53.345	00:00:17.066	1024	-1024	-768	-1	-1	-1	-1	4	-1024	-768	-1	-1	-1	-1	4		0	0						Untertest3.avi	0	880	547	72	111				0	Content		-72	-111	17066076	3083063554
17083	09:19:53.362	00:00:17.082	1025	-1024	-768	-1	-1	-1	-1	4	-1024	-768	-1	-1	-1	-1	4		0	0						Untertest3.avi	0	880	547	72	111				0	Content		-72	-111	17082583	3083080061
17099	09:19:53.378	00:00:17.099	1026	-1024	-768	-1	-1	-1	-1	4	-1024	-768	-1	-1	-1	-1	4		0	0						Untertest3.avi	0	880	547	72	111				0	Content		-72	-111	17099326	3083096804
17116	09:19:53.395	00:00:17.115	1027	-1024	-768	-1	-1	-1	-1	4	-1024	-768	-1	-1	-1	-1	4		0	0						Untertest3.avi	0	880	547	72	111				0	Content		-72	-111	17115950	3083113428
17133	09:19:53.412	00:00:17.132	1028	-1024	-768	-1	-1	-1	-1	4	-1024	-768	-1	-1	-1	-1	4		0	0						Untertest3.avi	0	880	547	72	111				0	Content		-72	-111	17132575	3083130053
17149	09:19:53.428	00:00:17.149	1029	-1024	-768	-1	-1	-1	-1	4	-1024	-768	-1	-1	-1	-1	4		0	0						Untertest3.avi	0	880	547	72	111				0	Content		-72	-111	17149197	3083146675
17166	09:19:53.445	00:00:17.165	1030	-1024	-768	-1	-1	-1	-1	4	-1024	-768	-1	-1	-1	-1	4		0	0						Untertest3.avi	0	880	547	72	111				0	Content		-72	-111	17165821	3083163299
17183	09:19:53.462	00:00:17.182	1031	-1024	-768	-1	-1	-1	-1	4	-1024	-768	-1	-1	-1	-1	4		0	0						Untertest3.avi	0	880	547	72	111				0	Content		-72	-111	17182568	3083180046
17199	09:19:53.478	00:00:17.199	1032	-1024	-768	-1	-1	-1	-1	4	-1024	-768	-1	-1	-1	-1	4		0	0						Untertest3.avi	0	880	547	72	111				0	Content		-72	-111	17199191	3083196669
17216	09:19:53.495	00:00:17.215	1033	-1024	-768	-1	-1	-1	-1	4	-1024	-768	-1	-1	-1	-1	4		0	0						Untertest3.avi	0	880	547	72	111				0	Content		-72	-111	17215815	3083213293
17232	09:19:53.511	00:00:17.232	1034	-1024	-768	-1	-1	-1	-1	4	-1024	-768	-1	-1	-1	-1	4		0	0						Untertest3.avi	0	880	547	72	111				0	Content		-72	-111	17232447	3083229925
17250	09:19:53.529	00:00:17.249	1035	-1024	-768	-1	-1	-1	-1	4	-1024	-768	-1	-1	-1	-1	4		0	0						Untertest3.avi	0	880	547	72	111				0	Content		-72	-111	17249683	3083247161
17266	09:19:53.545	00:00:17.266	1036	-1024	-768	-1	-1	-1	-1	4	-1024	-768	-1	-1	-1	-1	4		0	0						Untertest3.avi	0	880	547	72	111				0	Content		-72	-111	17266309	3083263787
17283	09:19:53.562	00:00:17.283	1037	-1024	-768	-1	-1	-1	-1	4	-1024	-768	-1	-1	-1	-1	4		0	0						Untertest3.avi	0	880	547	72	111				0	Content		-72	-111	17283055	3083280533
17299	09:19:53.578	00:00:17.298	1038	-1024	-768	-1	-1	-1	-1	4	-1024	-768	-1	-1	-1	-1	4		0	0						Untertest3.avi	0	880	547	72	111				0	Content		-72	-111	17298927	3083296405
17314	09:19:53.593	00:00:17.314	1039	-1024	-768	-1	-1	-1	-1	4	-1024	-768	-1	-1	-1	-1	4		0	0						Untertest3.avi	0	880	547	72	111				0	Content		-72	-111	17314436	3083311914
17331	09:19:53.610	00:00:17.331	1040	-1024	-768	-1	-1	-1	-1	4	-1024	-768	-1	-1	-1	-1	4		0	0						Untertest3.avi	0	880	547	72	111				0	Content		-72	-111	17331046	3083328524
17348	09:19:53.627	00:00:17.347	1041	-1024	-768	-1	-1	-1	-1	4	-1024	-768	-1	-1	-1	-1	4		0	0						Untertest3.avi	0	880	547	72	111				0	Content		-72	-111	17347670	3083345148
17365	09:19:53.644	00:00:17.364	1042	-1024	-768	-1	-1	-1	-1	4	-1024	-768	-1	-1	-1	-1	4		0	0						Untertest3.avi	0	880	547	72	111				0	Content		-72	-111	17364865	3083362343
17382	09:19:53.661	00:00:17.382	1043	-1024	-768	-1	-1	-1	-1	4	-1024	-768	-1	-1	-1	-1	4		0	0						Untertest3.avi	0	880	547	72	111				0	Content		-72	-111	17382239	3083379717
17399	09:19:53.678	00:00:17.399	1044	-1024	-768	-1	-1	-1	-1	4	-1024	-768	-1	-1	-1	-1	4		0	0						Untertest3.avi	0	880	547	72	111				0	Content		-72	-111	17399486	3083396964
17414	09:19:53.693	00:00:17.414	1045	-1024	-768	-1	-1	-1	-1	4	-1024	-768	-1	-1	-1	-1	4		0	0						Untertest3.avi	0	880	547	72	111				0	Content		-72	-111	17414288	3083411766
17431	09:19:53.710	00:00:17.431	1046	-1024	-768	-1	-1	-1	-1	4	-1024	-768	-1	-1	-1	-1	4		0	0						Untertest3.avi	0	880	547	72	111				0	Content		-72	-111	17431037	3083428515
17448	09:19:53.727	00:00:17.447	1047	-1024	-768	-1	-1	-1	-1	4	-1024	-768	-1	-1	-1	-1	4		0	0						Untertest3.avi	0	880	547	72	111				0	Content		-72	-111	17447659	3083445137
17464	09:19:53.743	00:00:17.464	1048	-1024	-768	-1	-1	-1	-1	4	-1024	-768	-1	-1	-1	-1	4		0	0						Untertest3.avi	0	880	547	72	111				0	Content		-72	-111	17464280	3083461758
17481	09:19:53.760	00:00:17.480	1049	-1024	-768	-1	-1	-1	-1	4	-1024	-768	-1	-1	-1	-1	4		0	0						Untertest3.avi	0	880	547	72	111				0	Content		-72	-111	17480902	3083478380
17499	09:19:53.778	00:00:17.499	1050	320,0787	709,8095	0,2900492	0,847517	423,1625	3,232713	3	320,0787	709,8095	0,2900492	0,847517	423,1625	3,232713	1	18	320	710						Untertest3.avi	0	880	547	72	111	236	607	333	0	Content		248	599	17499095	3083496573
17516	09:19:53.795	00:00:17.515	1051	303,6065	715,3273	0,2899284	0,8473908	422,6773	3,277362	3	303,6065	715,3273	0,2899284	0,8473908	422,6773	3,277362	1	18	304	715						Untertest3.avi	0	880	547	72	111	236	607	333	0	Content		232	604	17515526	3083513004
17532	09:19:53.811	00:00:17.532	1052	308,8582	717,7288	0,2898213	0,847186	422,6773	3,259794	3	308,8582	717,7288	0,2898213	0,847186	422,6773	3,259794	1	18	309	718						Untertest3.avi	0	880	547	72	111	236	607	333	0	Content		237	607	17532410	3083529888
17549	09:19:53.828	00:00:17.548	1053	312,1753	717,5707	0,2898185	0,8472287	422,2868	3,225709	3	312,1753	717,5707	0,2898185	0,8472287	422,2868	3,225709	1	18	312	718						Untertest3.avi	0	880	547	72	111	236	607	333	0	Content		240	607	17548769	3083546247
17566	09:19:53.845	00:00:17.565	1054	307,784	720,996	0,2898687	0,8470844	422,5339	3,276806	3	307,784	720,996	0,2898687	0,8470844	422,5339	3,276806	1	18	308	721						Untertest3.avi	0	880	547	72	111	236	607	333	0	Content		236	610	17565838	3083563316
17582	09:19:53.861	00:00:17.582	1055	307,2245	716,7733	0,2900645	0,8471049	423,6624	3,308613	3	307,2245	716,7733	0,2900645	0,8471049	423,6624	3,308613	1	18	307	717						Untertest3.avi	0	880	547	72	111	236	607	333	0	Content		235	606	17582459	3083579937
17599	09:19:53.878	00:00:17.599	1056	309,3839	719,0474	0,2900028	0,8471054	423,4702	3,261955	3	309,3839	719,0474	0,2900028	0,8471054	423,4702	3,261955	1	18	309	719						Untertest3.avi	0	880	547	72	111	236	607	333	0	Content		237	608	17599085	3083596563
17615	09:19:53.894	00:00:17.615	1057	303,5667	708,7628	0,290113	0,8471	424,3616	3,306667	3	303,5667	708,7628	0,290113	0,8471	424,3616	3,306667	1	18	304	709						Untertest3.avi	0	880	547	72	111	236	607	333	0	Content		232	598	17615399	3083612877
17632	09:19:53.911	00:00:17.632	1058	301,0486	713,0428	0,2898237	0,8470628	423,1071	3,281409	3	301,0486	713,0428	0,2898237	0,8470628	423,1071	3,281409	1	18	301	713						Untertest3.avi	0	880	547	72	111	236	607	333	0	Content		229	602	17632011	3083629489
17649	09:19:53.928	00:00:17.648	1059	310,5007	722,0248	0,2901203	0,8469794	425,3578	3,286083	3	310,5007	722,0248	0,2901203	0,8469794	425,3578	3,286083	1	18	311	722						Untertest3.avi	0	880	547	72	111	236	607	333	0	Content		239	611	17648758	3083646236
17666	09:19:53.945	00:00:17.665	1060	318,9727	716,9465	0,2900194	0,8467364	425,276	3,280385	3	318,9727	716,9465	0,2900194	0,8467364	425,276	3,280385	1	18	319	717						Untertest3.avi	0	880	547	72	111	236	607	333	0	Content		247	606	17665702	3083663180
17682	09:19:53.961	00:00:17.682	1061	306,7257	704,9308	0,2899801	0,8465765	425,7984	3,323571	3	306,7257	704,9308	0,2899801	0,8465765	425,7984	3,323571	1	18	307	705						Untertest3.avi	0	880	547	72	111	236	607	333	0	Content		235	594	17682448	3083679926
17699	09:19:53.978	00:00:17.699	1062	319,8411	723,2055	0,2897024	0,8463039	425,1737	3,308884	3	319,8411	723,2055	0,2897024	0,8463039	425,1737	3,308884	1	18	320	723						Untertest3.avi	0	880	547	72	111	236	607	333	0	Content		248	612	17699073	3083696551
17715	09:19:53.994	00:00:17.715	1063	302,4209	719,2325	0,2894395	0,8460083	424,8854	3,314835	3	302,4209	719,2325	0,2894395	0,8460083	424,8854	3,314835	1	18	302	719						Untertest3.avi	0	880	547	72	111	236	607	333	0	Content		230	608	17715388	3083712866
17732	09:19:54.011	00:00:17.732	1064	303,1003	720,4725	0,2893306	0,8457861	425,7875	3,28376	3	303,1003	720,4725	0,2893306	0,8457861	425,7875	3,28376	1	18	303	720						Untertest3.avi	0	880	547	72	111	236	607	333	0	Content		231	609	17732001	3083729479
17749	09:19:54.028	00:00:17.748	1065	313,8382	714,7839	0,289127	0,8455921	425,9377	3,318064	3	313,8382	714,7839	0,289127	0,8455921	425,9377	3,318064	1	18	314	715						Untertest3.avi	0	880	547	72	111	236	607	333	0	Content		242	604	17748623	3083746101
17766	09:19:54.045	00:00:17.765	1066	317,7757	722,1039	0,2890021	0,8453875	426,6641	3,323136	3	317,7757	722,1039	0,2890021	0,8453875	426,6641	3,323136	1	18	318	722						Untertest3.avi	0	880	547	72	111	236	607	333	0	Content		246	611	17765691	3083763169
17782	09:19:54.061	00:00:17.782	1067	300,9162	715,386	0,2885645	0,8451154	425,5044	3,367933	3	300,9162	715,386	0,2885645	0,8451154	425,5044	3,367933	1	18	301	715						Untertest3.avi	0	880	547	72	111	236	607	333	0	Content		229	604	17782315	3083779793
17799	09:19:54.078	00:00:17.798	1068	305,013	720,084	0,2882146	0,8450218	424,8907	3,385166	3	305,013	720,084	0,2882146	0,8450218	424,8907	3,385166	1	18	305	720						Untertest3.avi	0	880	547	72	111	236	607	333	0	Content		233	609	17798940	3083796418
17815	09:19:54.094	00:00:17.815	1069	306,9732	724,7565	0,2876268	0,8451427	422,9542	3,355625	3	306,9732	724,7565	0,2876268	0,8451427	422,9542	3,355625	1	18	307	725						Untertest3.avi	0	880	547	72	111	236	607	333	0	Content		235	614	17815242	3083812720
17832	09:19:54.111	00:00:17.831	1070	323,0619	762,942	0,28752	0,8467767	425,1515	3,460494	3	323,0619	762,942	0,28752	0,8467767	425,1515	3,460494	1	19	323	763						Untertest3.avi	0	880	547	72	111	274	701	267	0	Content		251	652	17831862	3083829340
17848	09:19:54.127	00:00:17.848	1071	329,668	795,4448	0,2868999	0,8486248	425,7983	3,500281	3	329,668	795,4448	0,2868999	0,8486248	425,7983	3,500281	1	19	330	795						Untertest3.avi	0	880	547	72	111	274	701	267	0	Content		258	684	17848482	3083845960
17866	09:19:54.145	00:00:17.865	1072	335,5623	810,46	0,2855361	0,848681	420,0358	3,404465	3	335,5623	810,46	0,2855361	0,848681	420,0358	3,404465	1	19	336	810						Untertest3.avi	0	880	547	72	111	274	701	267	0	Content		264	699	17865551	3083863029
17882	09:19:54.161	00:00:17.882	1073	331,3986	803,2355	0,285639	0,8486086	422,526	3,464864	3	331,3986	803,2355	0,285639	0,8486086	422,526	3,464864	1	19	331	803						Untertest3.avi	0	880	547	72	111	274	701	267	0	Content		259	692	17882175	3083879653
17899	09:19:54.178	00:00:17.898	1074	344,207	812,265	0,2857763	0,848359	424,9738	3,513432	3	344,207	812,265	0,2857763	0,848359	424,9738	3,513432	1	19	344	812						Untertest3.avi	0	880	547	72	111	274	701	267	0	Content		272	701	17898924	3083896402
17915	09:19:54.194	00:00:17.915	1075	348,9115	818,7135	0,2856983	0,8482019	426,0813	3,475629	3	348,9115	818,7135	0,2856983	0,8482019	426,0813	3,475629	1	19	349	819						Untertest3.avi	0	880	547	72	111	274	701	267	0	Content		277	708	17915227	3083912705
17932	09:19:54.211	00:00:17.931	1076	346,8592	817,1654	0,285393	0,8479851	425,3887	3,452064	3	346,8592	817,1654	0,285393	0,8479851	425,3887	3,452064	1	19	347	817						Untertest3.avi	0	880	547	72	111	274	701	267	0	Content		275	706	17931849	3083929327
17948	09:19:54.227	00:00:17.948	1077	343,8259	802,9968	0,2850811	0,8475224	424,3486	3,518311	3	343,8259	802,9968	0,2850811	0,8475224	424,3486	3,518311	1	19	344	803						Untertest3.avi	0	880	547	72	111	274	701	267	0	Content		272	692	17948468	3083945946
17966	09:19:54.245	00:00:17.965	1078	342,1382	804,3846	0,2848971	0,8470004	423,4154	3,493297	3	342,1382	804,3846	0,2848971	0,8470004	423,4154	3,493297	1	19	342	804						Untertest3.avi	0	880	547	72	111	274	701	267	0	Content		270	693	17965539	3083963017
17982	09:19:54.261	00:00:17.982	1079	333,9434	801,4148	0,2850651	0,846249	424,0552	3,517018	3	333,9434	801,4148	0,2850651	0,846249	424,0552	3,517018	1	19	334	801						Untertest3.avi	0	880	547	72	111	274	701	267	0	Content		262	690	17982162	3083979640
17999	09:19:54.278	00:00:17.998	1080	349,5429	811,0948	0,2851274	0,845266	423,5099	3,504429	3	349,5429	811,0948	0,2851274	0,845266	423,5099	3,504429	1	19	350	811						Untertest3.avi	0	880	547	72	111	274	701	267	0	Content		278	700	17998787	3083996265
18015	09:19:54.294	00:00:18.015	1081	346,1018	816,7191	0,2853363	0,8442633	423,9223	3,470873	3	346,1018	816,7191	0,2853363	0,8442633	423,9223	3,470873	1	19	346	817						Untertest3.avi	0	880	547	72	111	274	701	267	0	Content		274	706	18015212	3084012690
18032	09:19:54.311	00:00:18.031	1082	353,4178	815,0452	0,2855547	0,8433508	424,0824	3,459319	3	353,4178	815,0452	0,2855547	0,8433508	424,0824	3,459319	1	19	353	815						Untertest3.avi	0	880	547	72	111	274	701	267	0	Content		281	704	18031834	3084029312
18048	09:19:54.327	00:00:18.048	1083	353,8899	818,341	0,2858388	0,8424101	424,4838	3,509825	3	353,8899	818,341	0,2858388	0,8424101	424,4838	3,509825	1	19	354	818						Untertest3.avi	0	880	547	72	111	274	701	267	0	Content		282	707	18048454	3084045932
18065	09:19:54.344	00:00:18.065	1084	354,0222	827,6061	0,2861483	0,8415321	425,2241	3,480619	3	354,0222	827,6061	0,2861483	0,8415321	425,2241	3,480619	1	19	354	828						Untertest3.avi	0	880	547	72	111	274	701	267	0	Content		282	717	18065397	3084062875
18082	09:19:54.361	00:00:18.082	1085	356,8009	845,4757	0,2864184	0,8407006	425,3384	3,377161	3	356,8009	845,4757	0,2864184	0,8407006	425,3384	3,377161	1	19	357	845						Untertest3.avi	0	880	547	72	111	274	701	267	0	Content		285	734	18082018	3084079496
18099	09:19:54.378	00:00:18.098	1086	349,465	836,85	0,2866468	0,8399905	425,5958	3,372818	3	349,465	836,85	0,2866468	0,8399905	425,5958	3,372818	1	20	349	837						Untertest3.avi	0	880	547	72	111	45	716	100	0	Content		277	726	18098765	3084096243
18115	09:19:54.394	00:00:18.115	1087	-1024	-768	-1	-1	-1	-1	4	-1024	-768	-1	-1	-1	-1	4	20	0	0						Untertest3.avi	0	880	547	72	111	45	716	100	0	Content		-72	-111	18115067	3084112545
18132	09:19:54.411	00:00:18.131	1088	-126,6098	822,4788	0,2811619	0,8391641	425,5958	3,232598	3	-126,6098	822,4788	0,2811619	0,8391641	425,5958	3,232598	1	20	-127	822						Untertest3.avi	0	880	547	72	111	45	716	100	0	Content		-199	711	18131690	3084129168
18148	09:19:54.427	00:00:18.148	1089	347,8055	825,9399	0,2865754	0,8382816	420,7295	3,464541	3	347,8055	825,9399	0,2865754	0,8382816	420,7295	3,464541	1	20	348	826						Untertest3.avi	0	880	547	72	111	45	716	100	0	Content		276	715	18148317	3084145795
18165	09:19:54.444	00:00:18.165	1090	-113,566	828,8326	0,2807432	0,8385996	420,7295	3,126001	3	-113,566	828,8326	0,2807432	0,8385996	420,7295	3,126001	1	20	-114	829						Untertest3.avi	0	880	547	72	111	45	716	100	0	Content		-186	718	18165302	3084162780
18182	09:19:54.461	00:00:18.181	1091	-118,9567	819,3701	0,2809634	0,8387931	420,7295	3,189398	3	-118,9567	819,3701	0,2809634	0,8387931	420,7295	3,189398	1	20	-119	819						Untertest3.avi	0	880	547	72	111	45	716	100	0	Content		-191	708	18181920	3084179398
18199	09:19:54.478	00:00:18.198	1092	-1024	-768	-1	-1	-1	-1	4	-1024	-768	-1	-1	-1	-1	4		0	0						Untertest3.avi	0	880	547	72	111				0	Content		-72	-111	18198623	3084196101
18215	09:19:54.494	00:00:18.214	1093	-1024	-768	-1	-1	-1	-1	4	-1024	-768	-1	-1	-1	-1	4		0	0						Untertest3.avi	0	880	547	72	111				0	Content		-72	-111	18214925	3084212403
18232	09:19:54.511	00:00:18.231	1094	-1024	-768	-1	-1	-1	-1	4	-1024	-768	-1	-1	-1	-1	4		0	0						Untertest3.avi	0	880	547	72	111				0	Content		-72	-111	18231545	3084229023
18248	09:19:54.527	00:00:18.248	1095	-1024	-768	-1	-1	-1	-1	4	-1024	-768	-1	-1	-1	-1	4		0	0						Untertest3.avi	0	880	547	72	111				0	Content		-72	-111	18248295	3084245773
18265	09:19:54.544	00:00:18.265	1096	-1024	-768	-1	-1	-1	-1	4	-1024	-768	-1	-1	-1	-1	4		0	0						Untertest3.avi	0	880	547	72	111				0	Content		-72	-111	18265165	3084262643
18282	09:19:54.561	00:00:18.281	1097	-1024	-768	-1	-1	-1	-1	4	-1024	-768	-1	-1	-1	-1	4		0	0						Untertest3.avi	0	880	547	72	111				0	Content		-72	-111	18281786	3084279264
18298	09:19:54.577	00:00:18.298	1098	-1024	-768	-1	-1	-1	-1	4	-1024	-768	-1	-1	-1	-1	4		0	0						Untertest3.avi	0	880	547	72	111				0	Content		-72	-111	18298410	3084295888
18315	09:19:54.594	00:00:18.315	1099	-1024	-768	-1	-1	-1	-1	4	-1024	-768	-1	-1	-1	-1	4		0	0						Untertest3.avi	0	880	547	72	111				0	Content		-72	-111	18315034	3084312512
18332	09:19:54.611	00:00:18.331	1100	-1024	-768	-1	-1	-1	-1	4	-1024	-768	-1	-1	-1	-1	4		0	0						Untertest3.avi	0	880	547	72	111				0	Content		-72	-111	18331782	3084329260
18348	09:19:54.627	00:00:18.348	1101	-1024	-768	-1	-1	-1	-1	4	-1024	-768	-1	-1	-1	-1	4		0	0						Untertest3.avi	0	880	547	72	111				0	Content		-72	-111	18348406	3084345884
18365	09:19:54.644	00:00:18.365	1102	-1024	-768	-1	-1	-1	-1	4	-1024	-768	-1	-1	-1	-1	4		0	0						Untertest3.avi	0	880	547	72	111				0	Content		-72	-111	18365030	3084362508
18382	09:19:54.661	00:00:18.381	1103	-1024	-768	-1	-1	-1	-1	4	-1024	-768	-1	-1	-1	-1	4		0	0						Untertest3.avi	0	880	547	72	111				0	Content		-72	-111	18381652	3084379130
18398	09:19:54.677	00:00:18.398	1104	-1024	-768	-1	-1	-1	-1	4	-1024	-768	-1	-1	-1	-1	4		0	0						Untertest3.avi	0	880	547	72	111				0	Content		-72	-111	18398275	3084395753
18415	09:19:54.694	00:00:18.414	1105	-1024	-768	-1	-1	-1	-1	4	-1024	-768	-1	-1	-1	-1	4		0	0						Untertest3.avi	0	880	547	72	111				0	Content		-72	-111	18414897	3084412375
18432	09:19:54.711	00:00:18.432	1106	-1024	-768	-1	-1	-1	-1	4	-1024	-768	-1	-1	-1	-1	4		0	0						Untertest3.avi	0	880	547	72	111				0	Content		-72	-111	18432144	3084429622
18449	09:19:54.728	00:00:18.448	1107	-1024	-768	-1	-1	-1	-1	4	-1024	-768	-1	-1	-1	-1	4		0	0						Untertest3.avi	0	880	547	72	111				0	Content		-72	-111	18448769	3084446247
18465	09:19:54.744	00:00:18.465	1108	-1024	-768	-1	-1	-1	-1	4	-1024	-768	-1	-1	-1	-1	4		0	0						Untertest3.avi	0	880	547	72	111				0	Content		-72	-111	18465390	3084462868
18482	09:19:54.761	00:00:18.481	1109	-1024	-768	-1	-1	-1	-1	4	-1024	-768	-1	-1	-1	-1	4		0	0						Untertest3.avi	0	880	547	72	111				0	Content		-72	-111	18481514	3084478992
18497	09:19:54.776	00:00:18.496	1110	-1024	-768	-1	-1	-1	-1	4	-1024	-768	-1	-1	-1	-1	4		0	0						Untertest3.avi	0	880	547	72	111				0	Content		-72	-111	18496886	3084494364
18514	09:19:54.793	00:00:18.513	1111	-1024	-768	-1	-1	-1	-1	4	-1024	-768	-1	-1	-1	-1	4		0	0						Untertest3.avi	0	880	547	72	111				0	Content		-72	-111	18513510	3084510988
18530	09:19:54.809	00:00:18.530	1112	-1024	-768	-1	-1	-1	-1	4	-1024	-768	-1	-1	-1	-1	4		0	0						Untertest3.avi	0	880	547	72	111				0	Content		-72	-111	18530143	3084527621
18547	09:19:54.826	00:00:18.547	1113	-1024	-768	-1	-1	-1	-1	4	-1024	-768	-1	-1	-1	-1	4		0	0						Untertest3.avi	0	880	547	72	111				0	Content		-72	-111	18547327	3084544805
18565	09:19:54.844	00:00:18.564	1114	-1024	-768	-1	-1	-1	-1	4	-1024	-768	-1	-1	-1	-1	4		0	0						Untertest3.avi	0	880	547	72	111				0	Content		-72	-111	18564701	3084562179
18582	09:19:54.861	00:00:18.581	1115	-1024	-768	-1	-1	-1	-1	4	-1024	-768	-1	-1	-1	-1	4		0	0						Untertest3.avi	0	880	547	72	111				0	Content		-72	-111	18581947	3084579425
18597	09:19:54.876	00:00:18.596	1116	-1024	-768	-1	-1	-1	-1	4	-1024	-768	-1	-1	-1	-1	4		0	0						Untertest3.avi	0	880	547	72	111				0	Content		-72	-111	18596751	3084594229
18613	09:19:54.892	00:00:18.613	1117	-1024	-768	-1	-1	-1	-1	4	-1024	-768	-1	-1	-1	-1	4		0	0						Untertest3.avi	0	880	547	72	111				0	Content		-72	-111	18613499	3084610977
18630	09:19:54.909	00:00:18.630	1118	-1024	-768	-1	-1	-1	-1	4	-1024	-768	-1	-1	-1	-1	4		0	0						Untertest3.avi	0	880	547	72	111				0	Content		-72	-111	18630121	3084627599
18647	09:19:54.926	00:00:18.646	1119	-1024	-768	-1	-1	-1	-1	4	-1024	-768	-1	-1	-1	-1	4		0	0						Untertest3.avi	0	880	547	72	111				0	Content		-72	-111	18646745	3084644223
18663	09:19:54.942	00:00:18.663	1120	-1024	-768	-1	-1	-1	-1	4	-1024	-768	-1	-1	-1	-1	4		0	0						Untertest3.avi	0	880	547	72	111				0	Content		-72	-111	18663366	3084660844
18680	09:19:54.959	00:00:18.680	1121	-1024	-768	-1	-1	-1	-1	4	-1024	-768	-1	-1	-1	-1	4		0	0						Untertest3.avi	0	880	547	72	111				0	Content		-72	-111	18680115	3084677593
18697	09:19:54.976	00:00:18.697	1122	-1024	-768	-1	-1	-1	-1	4	-1024	-768	-1	-1	-1	-1	4		0	0						Untertest3.avi	0	880	547	72	111				0	Content		-72	-111	18697197	3084694675
18715	09:19:54.994	00:00:18.714	1123	-1024	-768	-1	-1	-1	-1	4	-1024	-768	-1	-1	-1	-1	4		0	0						Untertest3.avi	0	880	547	72	111				0	Content		-72	-111	18714559	3084712037
18732	09:19:55.011	00:00:18.731	1124	-1024	-768	-1	-1	-1	-1	4	-1024	-768	-1	-1	-1	-1	4		0	0						Untertest3.avi	0	880	547	72	111				0	Content		-72	-111	18731809	3084729287
18747	09:19:55.026	00:00:18.746	1125	-1024	-768	-1	-1	-1	-1	4	-1024	-768	-1	-1	-1	-1	4		0	0						Untertest3.avi	0	880	547	72	111				0	Content		-72	-111	18746732	3084744210
18763	09:19:55.042	00:00:18.763	1126	-1024	-768	-1	-1	-1	-1	4	-1024	-768	-1	-1	-1	-1	4		0	0						Untertest3.avi	0	880	547	72	111				0	Content		-72	-111	18763359	3084760837
18780	09:19:55.059	00:00:18.780	1127	-1024	-768	-1	-1	-1	-1	4	-1024	-768	-1	-1	-1	-1	4		0	0						Untertest3.avi	0	880	547	72	111				0	Content		-72	-111	18780106	3084777584
18797	09:19:55.076	00:00:18.796	1128	-1024	-768	-1	-1	-1	-1	4	-1024	-768	-1	-1	-1	-1	4		0	0						Untertest3.avi	0	880	547	72	111				0	Content		-72	-111	18796730	3084794208
18813	09:19:55.092	00:00:18.813	1129	-1024	-768	-1	-1	-1	-1	4	-1024	-768	-1	-1	-1	-1	4		0	0						Untertest3.avi	0	880	547	72	111				0	Content		-72	-111	18813353	3084810831
18830	09:19:55.109	00:00:18.829	1130	-1024	-768	-1	-1	-1	-1	4	-1024	-768	-1	-1	-1	-1	4		0	0						Untertest3.avi	0	880	547	72	111				0	Content		-72	-111	18829976	3084827454
18847	09:19:55.126	00:00:18.847	1131	-1024	-768	-1	-1	-1	-1	4	-1024	-768	-1	-1	-1	-1	4		0	0						Untertest3.avi	0	880	547	72	111				0	Content		-72	-111	18847176	3084844654
18864	09:19:55.143	00:00:18.864	1132	-1024	-768	-1	-1	-1	-1	4	-1024	-768	-1	-1	-1	-1	4		0	0						Untertest3.avi	0	880	547	72	111				0	Content		-72	-111	18864419	3084861897
18882	09:19:55.161	00:00:18.881	1133	-1024	-768	-1	-1	-1	-1	4	-1024	-768	-1	-1	-1	-1	4		0	0						Untertest3.avi	0	880	547	72	111				0	Content		-72	-111	18881666	3084879144
18897	09:19:55.176	00:00:18.896	1134	-1024	-768	-1	-1	-1	-1	4	-1024	-768	-1	-1	-1	-1	4		0	0						Untertest3.avi	0	880	547	72	111				0	Content		-72	-111	18896592	3084894070
18913	09:19:55.192	00:00:18.913	1135	-1024	-768	-1	-1	-1	-1	4	-1024	-768	-1	-1	-1	-1	4		0	0						Untertest3.avi	0	880	547	72	111				0	Content		-72	-111	18913217	3084910695
18930	09:19:55.209	00:00:18.929	1136	-1024	-768	-1	-1	-1	-1	4	-1024	-768	-1	-1	-1	-1	4		0	0						Untertest3.avi	0	880	547	72	111				0	Content		-72	-111	18929963	3084927441
18947	09:19:55.226	00:00:18.946	1137	-1024	-768	-1	-1	-1	-1	4	-1024	-768	-1	-1	-1	-1	4		0	0						Untertest3.avi	0	880	547	72	111				0	Content		-72	-111	18946586	3084944064
18963	09:19:55.242	00:00:18.963	1138	-1024	-768	-1	-1	-1	-1	4	-1024	-768	-1	-1	-1	-1	4		0	0						Untertest3.avi	0	880	547	72	111				0	Content		-72	-111	18963207	3084960685
18980	09:19:55.259	00:00:18.979	1139	-1024	-768	-1	-1	-1	-1	4	-1024	-768	-1	-1	-1	-1	4		0	0						Untertest3.avi	0	880	547	72	111				0	Content		-72	-111	18979830	3084977308
18997	09:19:55.276	00:00:18.997	1140	-1024	-768	-1	-1	-1	-1	4	-1024	-768	-1	-1	-1	-1	4		0	0						Untertest3.avi	0	880	547	72	111				0	Content		-72	-111	18997025	3084994503
19014	09:19:55.293	00:00:19.014	1141	-1024	-768	-1	-1	-1	-1	4	-1024	-768	-1	-1	-1	-1	4		0	0						Untertest3.avi	0	880	547	72	111				0	Content		-72	-111	19014394	3085011872
19032	09:19:55.311	00:00:19.031	1142	-1024	-768	-1	-1	-1	-1	4	-1024	-768	-1	-1	-1	-1	4		0	0						Untertest3.avi	0	880	547	72	111				0	Content		-72	-111	19031641	3085029119
19046	09:19:55.325	00:00:19.046	1143	-1024	-768	-1	-1	-1	-1	4	-1024	-768	-1	-1	-1	-1	4		0	0						Untertest3.avi	0	880	547	72	111				0	Content		-72	-111	19046443	3085043921
19063	09:19:55.342	00:00:19.063	1144	-1024	-768	-1	-1	-1	-1	4	-1024	-768	-1	-1	-1	-1	4		0	0						Untertest3.avi	0	880	547	72	111				0	Content		-72	-111	19063192	3085060670
19080	09:19:55.359	00:00:19.079	1145	-1024	-768	-1	-1	-1	-1	4	-1024	-768	-1	-1	-1	-1	4		0	0						Untertest3.avi	0	880	547	72	111				0	Content		-72	-111	19079815	3085077293
19096	09:19:55.375	00:00:19.096	1146	-1024	-768	-1	-1	-1	-1	4	-1024	-768	-1	-1	-1	-1	4		0	0						Untertest3.avi	0	880	547	72	111				0	Content		-72	-111	19096440	3085093918
19113	09:19:55.392	00:00:19.113	1147	-1024	-768	-1	-1	-1	-1	4	-1024	-768	-1	-1	-1	-1	4		0	0						Untertest3.avi	0	880	547	72	111				0	Content		-72	-111	19113061	3085110539
19130	09:19:55.409	00:00:19.129	1148	-1024	-768	-1	-1	-1	-1	4	-1024	-768	-1	-1	-1	-1	4		0	0						Untertest3.avi	0	880	547	72	111				0	Content		-72	-111	19129687	3085127165
19147	09:19:55.426	00:00:19.146	1149	-1024	-768	-1	-1	-1	-1	4	-1024	-768	-1	-1	-1	-1	4		0	0						Untertest3.avi	0	880	547	72	111				0	Content		-72	-111	19146880	3085144358
19164	09:19:55.443	00:00:19.164	1150	-1024	-768	-1	-1	-1	-1	4	-1024	-768	-1	-1	-1	-1	4		0	0						Untertest3.avi	0	880	547	72	111				0	Content		-72	-111	19164251	3085161729
19182	09:19:55.461	00:00:19.181	1151	-1024	-768	-1	-1	-1	-1	4	-1024	-768	-1	-1	-1	-1	4		0	0						Untertest3.avi	0	880	547	72	111				0	Content		-72	-111	19181625	3085179103
19196	09:19:55.475	00:00:19.196	1152	-1024	-768	-1	-1	-1	-1	4	-1024	-768	-1	-1	-1	-1	4		0	0						Untertest3.avi	0	880	547	72	111				0	Content		-72	-111	19196430	3085193908
19213	09:19:55.492	00:00:19.213	1153	-1024	-768	-1	-1	-1	-1	4	-1024	-768	-1	-1	-1	-1	4		0	0						Untertest3.avi	0	880	547	72	111				0	Content		-72	-111	19213053	3085210531
19230	09:19:55.509	00:00:19.229	1154	-1024	-768	-1	-1	-1	-1	4	-1024	-768	-1	-1	-1	-1	4		0	0						Untertest3.avi	0	880	547	72	111				0	Content		-72	-111	19229799	3085227277
19246	09:19:55.525	00:00:19.246	1155	-1024	-768	-1	-1	-1	-1	4	-1024	-768	-1	-1	-1	-1	4		0	0						Untertest3.avi	0	880	547	72	111				0	Content		-72	-111	19246422	3085243900
19263	09:19:55.542	00:00:19.263	1156	-1024	-768	-1	-1	-1	-1	4	-1024	-768	-1	-1	-1	-1	4		0	0						Untertest3.avi	0	880	547	72	111				0	Content		-72	-111	19263044	3085260522
19280	09:19:55.559	00:00:19.279	1157	-1024	-768	-1	-1	-1	-1	4	-1024	-768	-1	-1	-1	-1	4		0	0						Untertest3.avi	0	880	547	72	111				0	Content		-72	-111	19279668	3085277146
19297	09:19:55.576	00:00:19.296	1158	-1024	-768	-1	-1	-1	-1	4	-1024	-768	-1	-1	-1	-1	4		0	0						Untertest3.avi	0	880	547	72	111				0	Content		-72	-111	19296737	3085294215
19314	09:19:55.593	00:00:19.314	1159	-1024	-768	-1	-1	-1	-1	4	-1024	-768	-1	-1	-1	-1	4		0	0						Untertest3.avi	0	880	547	72	111				0	Content		-72	-111	19314110	3085311588
19331	09:19:55.610	00:00:19.331	1160	-1024	-768	-1	-1	-1	-1	4	-1024	-768	-1	-1	-1	-1	4		0	0						Untertest3.avi	0	880	547	72	111				0	Content		-72	-111	19331355	3085328833
19346	09:19:55.625	00:00:19.346	1161	-1024	-768	-1	-1	-1	-1	4	-1024	-768	-1	-1	-1	-1	4		0	0						Untertest3.avi	0	880	547	72	111				0	Content		-72	-111	19346282	3085343760
19363	09:19:55.642	00:00:19.362	1162	-1024	-768	-1	-1	-1	-1	4	-1024	-768	-1	-1	-1	-1	4		0	0						Untertest3.avi	0	880	547	72	111				0	Content		-72	-111	19362905	3085360383
19380	09:19:55.659	00:00:19.379	1163	-1024	-768	-1	-1	-1	-1	4	-1024	-768	-1	-1	-1	-1	4		0	0						Untertest3.avi	0	880	547	72	111				0	Content		-72	-111	19379655	3085377133
19396	09:19:55.675	00:00:19.396	1164	-1024	-768	-1	-1	-1	-1	4	-1024	-768	-1	-1	-1	-1	4		0	0						Untertest3.avi	0	880	547	72	111				0	Content		-72	-111	19396275	3085393753
19413	09:19:55.692	00:00:19.412	1165	-1024	-768	-1	-1	-1	-1	4	-1024	-768	-1	-1	-1	-1	4		0	0						Untertest3.avi	0	880	547	72	111				0	Content		-72	-111	19412897	3085410375
19430	09:19:55.709	00:00:19.429	1166	-1024	-768	-1	-1	-1	-1	4	-1024	-768	-1	-1	-1	-1	4		0	0						Untertest3.avi	0	880	547	72	111				0	Content		-72	-111	19429524	3085427002
19447	09:19:55.726	00:00:19.446	1167	-1024	-768	-1	-1	-1	-1	4	-1024	-768	-1	-1	-1	-1	4		0	0						Untertest3.avi	0	880	547	72	111				0	Content		-72	-111	19446718	3085444196
19464	09:19:55.743	00:00:19.464	1168	-1024	-768	-1	-1	-1	-1	4	-1024	-768	-1	-1	-1	-1	4		0	0						Untertest3.avi	0	880	547	72	111				0	Content		-72	-111	19464090	3085461568
19481	09:19:55.760	00:00:19.481	1169	-1024	-768	-1	-1	-1	-1	4	-1024	-768	-1	-1	-1	-1	4		0	0						Untertest3.avi	0	880	547	72	111				0	Content		-72	-111	19481339	3085478817
19496	09:19:55.775	00:00:19.496	1170	-1024	-768	-1	-1	-1	-1	4	-1024	-768	-1	-1	-1	-1	4		0	0						Untertest3.avi	0	880	547	72	111				0	Content		-72	-111	19496141	3085493619
19513	09:19:55.792	00:00:19.512	1171	-1024	-768	-1	-1	-1	-1	4	-1024	-768	-1	-1	-1	-1	4		0	0						Untertest3.avi	0	880	547	72	111				0	Content		-72	-111	19512888	3085510366
19530	09:19:55.809	00:00:19.529	1172	-1024	-768	-1	-1	-1	-1	4	-1024	-768	-1	-1	-1	-1	4		0	0						Untertest3.avi	0	880	547	72	111				0	Content		-72	-111	19529512	3085526990
19546	09:19:55.825	00:00:19.546	1173	-1024	-768	-1	-1	-1	-1	4	-1024	-768	-1	-1	-1	-1	4		0	0						Untertest3.avi	0	880	547	72	111				0	Content		-72	-111	19546132	3085543610
19563	09:19:55.842	00:00:19.562	1174	-1024	-768	-1	-1	-1	-1	4	-1024	-768	-1	-1	-1	-1	4		0	0						Untertest3.avi	0	880	547	72	111				0	Content		-72	-111	19562760	3085560238
19579	09:19:55.858	00:00:19.579	1175	-1024	-768	-1	-1	-1	-1	4	-1024	-768	-1	-1	-1	-1	4		0	0						Untertest3.avi	0	880	547	72	111				0	Content		-72	-111	19579382	3085576860
19597	09:19:55.876	00:00:19.596	1176	-1024	-768	-1	-1	-1	-1	4	-1024	-768	-1	-1	-1	-1	4		0	0						Untertest3.avi	0	880	547	72	111				0	Content		-72	-111	19596574	3085594052
19614	09:19:55.893	00:00:19.613	1177	-1024	-768	-1	-1	-1	-1	4	-1024	-768	-1	-1	-1	-1	4		0	0						Untertest3.avi	0	880	547	72	111				0	Content		-72	-111	19613949	3085611427
19631	09:19:55.910	00:00:19.631	1178	-1024	-768	-1	-1	-1	-1	4	-1024	-768	-1	-1	-1	-1	4		0	0						Untertest3.avi	0	880	547	72	111				0	Content		-72	-111	19631195	3085628673
19646	09:19:55.925	00:00:19.646	1179	-1024	-768	-1	-1	-1	-1	4	-1024	-768	-1	-1	-1	-1	4		0	0						Untertest3.avi	0	880	547	72	111				0	Content		-72	-111	19646123	3085643601
19663	09:19:55.942	00:00:19.662	1180	-1024	-768	-1	-1	-1	-1	4	-1024	-768	-1	-1	-1	-1	4		0	0						Untertest3.avi	0	880	547	72	111				0	Content		-72	-111	19662747	3085660225
19679	09:19:55.958	00:00:19.679	1181	-1024	-768	-1	-1	-1	-1	4	-1024	-768	-1	-1	-1	-1	4		0	0						Untertest3.avi	0	880	547	72	111				0	Content		-72	-111	19679492	3085676970
19696	09:19:55.975	00:00:19.695	1182	-1024	-768	-1	-1	-1	-1	4	-1024	-768	-1	-1	-1	-1	4		0	0						Untertest3.avi	0	880	547	72	111				0	Content		-72	-111	19695999	3085693477
19713	09:19:55.992	00:00:19.712	1183	-1024	-768	-1	-1	-1	-1	4	-1024	-768	-1	-1	-1	-1	4		0	0						Untertest3.avi	0	880	547	72	111				0	Content		-72	-111	19712743	3085710221
19729	09:19:56.008	00:00:19.729	1184	-1024	-768	-1	-1	-1	-1	4	-1024	-768	-1	-1	-1	-1	4		0	0						Untertest3.avi	0	880	547	72	111				0	Content		-72	-111	19729360	3085726838
19746	09:19:56.025	00:00:19.746	1185	-1024	-768	-1	-1	-1	-1	4	-1024	-768	-1	-1	-1	-1	4		0	0						Untertest3.avi	0	880	547	72	111				0	Content		-72	-111	19746428	3085743906
19764	09:19:56.043	00:00:19.763	1186	-1024	-768	-1	-1	-1	-1	4	-1024	-768	-1	-1	-1	-1	4		0	0						Untertest3.avi	0	880	547	72	111				0	Content		-72	-111	19763803	3085761281
19781	09:19:56.060	00:00:19.781	1187	-1024	-768	-1	-1	-1	-1	4	-1024	-768	-1	-1	-1	-1	4		0	0						Untertest3.avi	0	880	547	72	111				0	Content		-72	-111	19781052	3085778530
19796	09:19:56.075	00:00:19.795	1188	-1024	-768	-1	-1	-1	-1	4	-1024	-768	-1	-1	-1	-1	4		0	0						Untertest3.avi	0	880	547	72	111				0	Content		-72	-111	19795991	3085793469
19813	09:19:56.092	00:00:19.812	1189	-1024	-768	-1	-1	-1	-1	4	-1024	-768	-1	-1	-1	-1	4		0	0						Untertest3.avi	0	880	547	72	111				0	Content		-72	-111	19812603	3085810081
19829	09:19:56.108	00:00:19.829	1190	-1024	-768	-1	-1	-1	-1	4	-1024	-768	-1	-1	-1	-1	4		0	0						Untertest3.avi	0	880	547	72	111				0	Content		-72	-111	19829349	3085826827
19846	09:19:56.125	00:00:19.845	1191	-1024	-768	-1	-1	-1	-1	4	-1024	-768	-1	-1	-1	-1	4		0	0						Untertest3.avi	0	880	547	72	111				0	Content		-72	-111	19845984	3085843462
19863	09:19:56.142	00:00:19.862	1192	-1024	-768	-1	-1	-1	-1	4	-1024	-768	-1	-1	-1	-1	4		0	0						Untertest3.avi	0	880	547	72	111				0	Content		-72	-111	19862594	3085860072
19879	09:19:56.158	00:00:19.879	1193	-1024	-768	-1	-1	-1	-1	4	-1024	-768	-1	-1	-1	-1	4		0	0						Untertest3.avi	0	880	547	72	111				0	Content		-72	-111	19879217	3085876695
19896	09:19:56.175	00:00:19.896	1194	-1024	-768	-1	-1	-1	-1	4	-1024	-768	-1	-1	-1	-1	4		0	0						Untertest3.avi	0	880	547	72	111				0	Content		-72	-111	19896410	3085893888
19914	09:19:56.193	00:00:19.913	1195	-1024	-768	-1	-1	-1	-1	4	-1024	-768	-1	-1	-1	-1	4		0	0						Untertest3.avi	0	880	547	72	111				0	Content		-72	-111	19913780	3085911258
19931	09:19:56.210	00:00:19.931	1196	-1024	-768	-1	-1	-1	-1	4	-1024	-768	-1	-1	-1	-1	4		0	0						Untertest3.avi	0	880	547	72	111				0	Content		-72	-111	19931030	3085928508
19946	09:19:56.225	00:00:19.945	1197	-1024	-768	-1	-1	-1	-1	4	-1024	-768	-1	-1	-1	-1	4		0	0						Untertest3.avi	0	880	547	72	111				0	Content		-72	-111	19945833	3085943311
19963	09:19:56.242	00:00:19.962	1198	-1024	-768	-1	-1	-1	-1	4	-1024	-768	-1	-1	-1	-1	4		0	0						Untertest3.avi	0	880	547	72	111				0	Content		-72	-111	19962580	3085960058
19979	09:19:56.258	00:00:19.979	1199	-1024	-768	-1	-1	-1	-1	4	-1024	-768	-1	-1	-1	-1	4		0	0						Untertest3.avi	0	880	547	72	111				0	Content		-72	-111	19979203	3085976681
19996	09:19:56.275	00:00:19.995	1200	-1024	-768	-1	-1	-1	-1	4	-1024	-768	-1	-1	-1	-1	4		0	0						Untertest3.avi	0	880	547	72	111				0	Content		-72	-111	19995824	3085993302
20012	09:19:56.291	00:00:20.012	1201	-1024	-768	-1	-1	-1	-1	4	-1024	-768	-1	-1	-1	-1	4		0	0						Untertest3.avi	0	880	547	72	111				0	Content		-72	-111	20012449	3086009927
20029	09:19:56.308	00:00:20.029	1202	-1024	-768	-1	-1	-1	-1	4	-1024	-768	-1	-1	-1	-1	4		0	0						Untertest3.avi	0	880	547	72	111				0	Content		-72	-111	20029074	3086026552
20046	09:19:56.325	00:00:20.046	1203	-1024	-768	-1	-1	-1	-1	4	-1024	-768	-1	-1	-1	-1	4		0	0						Untertest3.avi	0	880	547	72	111				0	Content		-72	-111	20046267	3086043745
20064	09:19:56.343	00:00:20.063	1204	-1024	-768	-1	-1	-1	-1	4	-1024	-768	-1	-1	-1	-1	4		0	0						Untertest3.avi	0	880	547	72	111				0	Content		-72	-111	20063640	3086061118
20081	09:19:56.360	00:00:20.080	1205	-1024	-768	-1	-1	-1	-1	4	-1024	-768	-1	-1	-1	-1	4		0	0						Untertest3.avi	0	880	547	72	111				0	Content		-72	-111	20080889	3086078367
20096	09:19:56.375	00:00:20.095	1206	-1024	-768	-1	-1	-1	-1	4	-1024	-768	-1	-1	-1	-1	4		0	0						Untertest3.avi	0	880	547	72	111				0	Content		-72	-111	20095693	3086093171
20112	09:19:56.391	00:00:20.112	1207	-1024	-768	-1	-1	-1	-1	4	-1024	-768	-1	-1	-1	-1	4		0	0						Untertest3.avi	0	880	547	72	111				0	Content		-72	-111	20112440	3086109918
20129	09:19:56.408	00:00:20.129	1208	-1024	-768	-1	-1	-1	-1	4	-1024	-768	-1	-1	-1	-1	4		0	0						Untertest3.avi	0	880	547	72	111				0	Content		-72	-111	20129062	3086126540
20146	09:19:56.425	00:00:20.145	1209	-1024	-768	-1	-1	-1	-1	4	-1024	-768	-1	-1	-1	-1	4		0	0						Untertest3.avi	0	880	547	72	111				0	Content		-72	-111	20145686	3086143164
20162	09:19:56.441	00:00:20.162	1210	-1024	-768	-1	-1	-1	-1	4	-1024	-768	-1	-1	-1	-1	4		0	0						Untertest3.avi	0	880	547	72	111				0	Content		-72	-111	20162307	3086159785
20179	09:19:56.458	00:00:20.179	1211	-1024	-768	-1	-1	-1	-1	4	-1024	-768	-1	-1	-1	-1	4		0	0						Untertest3.avi	0	880	547	72	111				0	Content		-72	-111	20179055	3086176533
20196	09:19:56.475	00:00:20.196	1212	-1024	-768	-1	-1	-1	-1	4	-1024	-768	-1	-1	-1	-1	4		0	0						Untertest3.avi	0	880	547	72	111				0	Content		-72	-111	20196124	3086193602
20213	09:19:56.492	00:00:20.213	1213	-1024	-768	-1	-1	-1	-1	4	-1024	-768	-1	-1	-1	-1	4		0	0						Untertest3.avi	0	880	547	72	111				0	Content		-72	-111	20213472	3086210950
20230	09:19:56.509	00:00:20.229	1214	-1024	-768	-1	-1	-1	-1	4	-1024	-768	-1	-1	-1	-1	4		0	0						Untertest3.avi	0	880	547	72	111				0	Content		-72	-111	20229722	3086227200
20246	09:19:56.525	00:00:20.246	1215	-1024	-768	-1	-1	-1	-1	4	-1024	-768	-1	-1	-1	-1	4		0	0						Untertest3.avi	0	880	547	72	111				0	Content		-72	-111	20246389	3086243867
20263	09:19:56.542	00:00:20.263	1216	-1024	-768	-1	-1	-1	-1	4	-1024	-768	-1	-1	-1	-1	4		0	0						Untertest3.avi	0	880	547	72	111				0	Content		-72	-111	20263057	3086260535
20279	09:19:56.558	00:00:20.279	1217	-1024	-768	-1	-1	-1	-1	4	-1024	-768	-1	-1	-1	-1	4		0	0						Untertest3.avi	0	880	547	72	111				0	Content		-72	-111	20279445	3086276923
20296	09:19:56.575	00:00:20.296	1218	-1024	-768	-1	-1	-1	-1	4	-1024	-768	-1	-1	-1	-1	4		0	0						Untertest3.avi	0	880	547	72	111				0	Content		-72	-111	20296112	3086293590
20313	09:19:56.592	00:00:20.312	1219	-1024	-768	-1	-1	-1	-1	4	-1024	-768	-1	-1	-1	-1	4		0	0						Untertest3.avi	0	880	547	72	111				0	Content		-72	-111	20312779	3086310257
20329	09:19:56.608	00:00:20.328	1220	-1024	-768	-1	-1	-1	-1	4	-1024	-768	-1	-1	-1	-1	4		0	0						Untertest3.avi	0	880	547	72	111				0	Content		-72	-111	20328838	3086326316
20346	09:19:56.625	00:00:20.345	1221	-1024	-768	-1	-1	-1	-1	4	-1024	-768	-1	-1	-1	-1	4		0	0						Untertest3.avi	0	880	547	72	111				0	Content		-72	-111	20345585	3086343063
20362	09:19:56.641	00:00:20.362	1222	-1024	-768	-1	-1	-1	-1	4	-1024	-768	-1	-1	-1	-1	4		0	0						Untertest3.avi	0	880	547	72	111				0	Content		-72	-111	20362264	3086359742
20379	09:19:56.658	00:00:20.378	1223	-1024	-768	-1	-1	-1	-1	4	-1024	-768	-1	-1	-1	-1	4		0	0						Untertest3.avi	0	880	547	72	111				0	Content		-72	-111	20378844	3086376322
20396	09:19:56.675	00:00:20.395	1224	-1024	-768	-1	-1	-1	-1	4	-1024	-768	-1	-1	-1	-1	4		0	0						Untertest3.avi	0	880	547	72	111				0	Content		-72	-111	20395714	3086393192
20412	09:19:56.691	00:00:20.412	1225	-1024	-768	-1	-1	-1	-1	4	-1024	-768	-1	-1	-1	-1	4		0	0						Untertest3.avi	0	880	547	72	111				0	Content		-72	-111	20412381	3086409859
20429	09:19:56.708	00:00:20.429	1226	-1024	-768	-1	-1	-1	-1	4	-1024	-768	-1	-1	-1	-1	4		0	0						Untertest3.avi	0	880	547	72	111				0	Content		-72	-111	20429049	3086426527
20446	09:19:56.725	00:00:20.446	1227	-1024	-768	-1	-1	-1	-1	4	-1024	-768	-1	-1	-1	-1	4		0	0						Untertest3.avi	0	880	547	72	111				0	Content		-72	-111	20446017	3086443495
20463	09:19:56.742	00:00:20.462	1228	-1024	-768	-1	-1	-1	-1	4	-1024	-768	-1	-1	-1	-1	4		0	0						Untertest3.avi	0	880	547	72	111				0	Content		-72	-111	20462684	3086460162
20479	09:19:56.758	00:00:20.479	1229	-1024	-768	-1	-1	-1	-1	4	-1024	-768	-1	-1	-1	-1	4		0	0						Untertest3.avi	0	880	547	72	111				0	Content		-72	-111	20479351	3086476829
20497	09:19:56.776	00:00:20.496	1230	-1024	-768	-1	-1	-1	-1	4	-1024	-768	-1	-1	-1	-1	4		0	0						Untertest3.avi	0	880	547	72	111				0	Content		-72	-111	20496664	3086494142
20513	09:19:56.792	00:00:20.513	1231	-1024	-768	-1	-1	-1	-1	4	-1024	-768	-1	-1	-1	-1	4		0	0						Untertest3.avi	0	880	547	72	111				0	Content		-72	-111	20513331	3086510809
20530	09:19:56.809	00:00:20.529	1232	-1024	-768	-1	-1	-1	-1	4	-1024	-768	-1	-1	-1	-1	4		0	0						Untertest3.avi	0	880	547	72	111				0	Content		-72	-111	20529583	3086527061
20546	09:19:56.825	00:00:20.546	1233	-1024	-768	-1	-1	-1	-1	4	-1024	-768	-1	-1	-1	-1	4		0	0						Untertest3.avi	0	880	547	72	111				0	Content		-72	-111	20546250	3086543728
20563	09:19:56.842	00:00:20.562	1234	-1024	-768	-1	-1	-1	-1	4	-1024	-768	-1	-1	-1	-1	4		0	0						Untertest3.avi	0	880	547	72	111				0	Content		-72	-111	20562917	3086560395
20579	09:19:56.858	00:00:20.578	1235	-1024	-768	-1	-1	-1	-1	4	-1024	-768	-1	-1	-1	-1	4		0	0						Untertest3.avi	0	880	547	72	111				0	Content		-72	-111	20578701	3086576179
20595	09:19:56.874	00:00:20.595	1236	-1024	-768	-1	-1	-1	-1	4	-1024	-768	-1	-1	-1	-1	4		0	0						Untertest3.avi	0	880	547	72	111				0	Content		-72	-111	20595321	3086592799
20612	09:19:56.891	00:00:20.612	1237	-1024	-768	-1	-1	-1	-1	4	-1024	-768	-1	-1	-1	-1	4		0	0						Untertest3.avi	0	880	547	72	111				0	Content		-72	-111	20612067	3086609545
20629	09:19:56.908	00:00:20.628	1238	-1024	-768	-1	-1	-1	-1	4	-1024	-768	-1	-1	-1	-1	4		0	0						Untertest3.avi	0	880	547	72	111				0	Content		-72	-111	20628690	3086626168
20645	09:19:56.924	00:00:20.645	1239	-1024	-768	-1	-1	-1	-1	4	-1024	-768	-1	-1	-1	-1	4		0	0						Untertest3.avi	0	880	547	72	111				0	Content		-72	-111	20645357	3086642835
20662	09:19:56.941	00:00:20.662	1240	-1024	-768	-1	-1	-1	-1	4	-1024	-768	-1	-1	-1	-1	4		0	0						Untertest3.avi	0	880	547	72	111				0	Content		-72	-111	20662021	3086659499
20679	09:19:56.958	00:00:20.678	1241	-1024	-768	-1	-1	-1	-1	4	-1024	-768	-1	-1	-1	-1	4		0	0						Untertest3.avi	0	880	547	72	111				0	Content		-72	-111	20678688	3086676166
20696	09:19:56.975	00:00:20.695	1242	-1024	-768	-1	-1	-1	-1	4	-1024	-768	-1	-1	-1	-1	4		0	0						Untertest3.avi	0	880	547	72	111				0	Content		-72	-111	20695526	3086693004
20712	09:19:56.991	00:00:20.712	1243	-1024	-768	-1	-1	-1	-1	4	-1024	-768	-1	-1	-1	-1	4		0	0						Untertest3.avi	0	880	547	72	111				0	Content		-72	-111	20712193	3086709671
20729	09:19:57.008	00:00:20.728	1244	-1024	-768	-1	-1	-1	-1	4	-1024	-768	-1	-1	-1	-1	4		0	0						Untertest3.avi	0	880	547	72	111				0	Content		-72	-111	20728860	3086726338
20746	09:19:57.025	00:00:20.745	1245	-1024	-768	-1	-1	-1	-1	4	-1024	-768	-1	-1	-1	-1	4		0	0						Untertest3.avi	0	880	547	72	111				0	Content		-72	-111	20745844	3086743322
20763	09:19:57.042	00:00:20.762	1246	-1024	-768	-1	-1	-1	-1	4	-1024	-768	-1	-1	-1	-1	4		0	0						Untertest3.avi	0	880	547	72	111				0	Content		-72	-111	20762512	3086759990
20779	09:19:57.058	00:00:20.779	1247	-1024	-768	-1	-1	-1	-1	4	-1024	-768	-1	-1	-1	-1	4		0	0						Untertest3.avi	0	880	547	72	111				0	Content		-72	-111	20779179	3086776657
20796	09:19:57.075	00:00:20.796	1248	-1024	-768	-1	-1	-1	-1	4	-1024	-768	-1	-1	-1	-1	4		0	0						Untertest3.avi	0	880	547	72	111				0	Content		-72	-111	20796262	3086793740
20813	09:19:57.092	00:00:20.812	1249	-1024	-768	-1	-1	-1	-1	4	-1024	-768	-1	-1	-1	-1	4		0	0						Untertest3.avi	0	880	547	72	111				0	Content		-72	-111	20812929	3086810407
20830	09:19:57.109	00:00:20.829	1250	-1024	-768	-1	-1	-1	-1	4	-1024	-768	-1	-1	-1	-1	4		0	0						Untertest3.avi	0	880	547	72	111				0	Content		-72	-111	20829596	3086827074
20846	09:19:57.125	00:00:20.845	1251	-1024	-768	-1	-1	-1	-1	4	-1024	-768	-1	-1	-1	-1	4		0	0						Untertest3.avi	0	880	547	72	111				0	Content		-72	-111	20845769	3086843247
20862	09:19:57.141	00:00:20.862	1252	-1024	-768	-1	-1	-1	-1	4	-1024	-768	-1	-1	-1	-1	4		0	0						Untertest3.avi	0	880	547	72	111				0	Content		-72	-111	20862436	3086859914
20879	09:19:57.158	00:00:20.878	1253	-1024	-768	-1	-1	-1	-1	4	-1024	-768	-1	-1	-1	-1	4		0	0						Untertest3.avi	0	880	547	72	111				0	Content		-72	-111	20878891	3086876369
20896	09:19:57.175	00:00:20.895	1254	-1024	-768	-1	-1	-1	-1	4	-1024	-768	-1	-1	-1	-1	4		0	0						Untertest3.avi	0	880	547	72	111				0	Content		-72	-111	20895558	3086893036
20912	09:19:57.191	00:00:20.912	1255	-1024	-768	-1	-1	-1	-1	4	-1024	-768	-1	-1	-1	-1	4		0	0						Untertest3.avi	0	880	547	72	111				0	Content		-72	-111	20912225	3086909703
20929	09:19:57.208	00:00:20.928	1256	-1024	-768	-1	-1	-1	-1	4	-1024	-768	-1	-1	-1	-1	4		0	0						Untertest3.avi	0	880	547	72	111				0	Content		-72	-111	20928546	3086926024
20945	09:19:57.224	00:00:20.945	1257	-1024	-768	-1	-1	-1	-1	4	-1024	-768	-1	-1	-1	-1	4		0	0						Untertest3.avi	0	880	547	72	111				0	Content		-72	-111	20945168	3086942646
20962	09:19:57.241	00:00:20.961	1258	-1024	-768	-1	-1	-1	-1	4	-1024	-768	-1	-1	-1	-1	4		0	0						Untertest3.avi	0	880	547	72	111				0	Content		-72	-111	20961845	3086959323
20978	09:19:57.257	00:00:20.978	1259	-1024	-768	-1	-1	-1	-1	4	-1024	-768	-1	-1	-1	-1	4		0	0						Untertest3.avi	0	880	547	72	111				0	Content		-72	-111	20978441	3086975919
20995	09:19:57.274	00:00:20.995	1260	-1024	-768	-1	-1	-1	-1	4	-1024	-768	-1	-1	-1	-1	4		0	0						Untertest3.avi	0	880	547	72	111				0	Content		-72	-111	20995108	3086992586
21012	09:19:57.291	00:00:21.012	1261	-1024	-768	-1	-1	-1	-1	4	-1024	-768	-1	-1	-1	-1	4		0	0						Untertest3.avi	0	880	547	72	111				0	Content		-72	-111	21012018	3087009496
21029	09:19:57.308	00:00:21.028	1262	-1024	-768	-1	-1	-1	-1	4	-1024	-768	-1	-1	-1	-1	4		0	0						Untertest3.avi	0	880	547	72	111				0	Content		-72	-111	21028685	3087026163
21046	09:19:57.325	00:00:21.045	1263	-1024	-768	-1	-1	-1	-1	4	-1024	-768	-1	-1	-1	-1	4		0	0						Untertest3.avi	0	880	547	72	111				0	Content		-72	-111	21045677	3087043155
21062	09:19:57.341	00:00:21.062	1264	-1024	-768	-1	-1	-1	-1	4	-1024	-768	-1	-1	-1	-1	4		0	0						Untertest3.avi	0	880	547	72	111				0	Content		-72	-111	21062344	3087059822
21079	09:19:57.358	00:00:21.079	1265	-1024	-768	-1	-1	-1	-1	4	-1024	-768	-1	-1	-1	-1	4		0	0						Untertest3.avi	0	880	547	72	111				0	Content		-72	-111	21079012	3087076490
21096	09:19:57.375	00:00:21.096	1266	-1024	-768	-1	-1	-1	-1	4	-1024	-768	-1	-1	-1	-1	4		0	0						Untertest3.avi	0	880	547	72	111				0	Content		-72	-111	21096102	3087093580
21113	09:19:57.392	00:00:21.112	1267	-1024	-768	-1	-1	-1	-1	4	-1024	-768	-1	-1	-1	-1	4		0	0						Untertest3.avi	0	880	547	72	111				0	Content		-72	-111	21112769	3087110247
21129	09:19:57.408	00:00:21.129	1268	-1024	-768	-1	-1	-1	-1	4	-1024	-768	-1	-1	-1	-1	4		0	0						Untertest3.avi	0	880	547	72	111				0	Content		-72	-111	21129436	3087126914
21146	09:19:57.425	00:00:21.145	1269	-1024	-768	-1	-1	-1	-1	4	-1024	-768	-1	-1	-1	-1	4		0	0						Untertest3.avi	0	880	547	72	111				0	Content		-72	-111	21145716	3087143194
21162	09:19:57.441	00:00:21.162	1270	-1024	-768	-1	-1	-1	-1	4	-1024	-768	-1	-1	-1	-1	4		0	0						Untertest3.avi	0	880	547	72	111				0	Content		-72	-111	21162383	3087159861
21179	09:19:57.458	00:00:21.179	1271	-1024	-768	-1	-1	-1	-1	4	-1024	-768	-1	-1	-1	-1	4		0	0						Untertest3.avi	0	880	547	72	111				0	Content		-72	-111	21179050	3087176528
21195	09:19:57.474	00:00:21.194	1272	-1024	-768	-1	-1	-1	-1	4	-1024	-768	-1	-1	-1	-1	4		0	0						Untertest3.avi	0	880	547	72	111				0	Content		-72	-111	21194907	3087192385
21212	09:19:57.491	00:00:21.211	1273	-1024	-768	-1	-1	-1	-1	4	-1024	-768	-1	-1	-1	-1	4		0	0						Untertest3.avi	0	880	547	72	111				0	Content		-72	-111	21211645	3087209123
21228	09:19:57.507	00:00:21.228	1274	-1024	-768	-1	-1	-1	-1	4	-1024	-768	-1	-1	-1	-1	4		0	0						Untertest3.avi	0	880	547	72	111				0	Content		-72	-111	21228267	3087225745
21245	09:19:57.524	00:00:21.244	1275	-1024	-768	-1	-1	-1	-1	4	-1024	-768	-1	-1	-1	-1	4		0	0						Untertest3.avi	0	880	547	72	111				0	Content		-72	-111	21244941	3087242419
21263	09:19:57.542	00:00:21.262	1276	-1024	-768	-1	-1	-1	-1	4	-1024	-768	-1	-1	-1	-1	4		0	0						Untertest3.avi	0	880	547	72	111				0	Content		-72	-111	21262765	3087260243
21279	09:19:57.558	00:00:21.279	1277	-1024	-768	-1	-1	-1	-1	4	-1024	-768	-1	-1	-1	-1	4		0	0						Untertest3.avi	0	880	547	72	111				0	Content		-72	-111	21279330	3087276808
21296	09:19:57.575	00:00:21.295	1278	-1024	-768	-1	-1	-1	-1	4	-1024	-768	-1	-1	-1	-1	4		0	0						Untertest3.avi	0	880	547	72	111				0	Content		-72	-111	21295997	3087293475
21313	09:19:57.592	00:00:21.312	1279	-1024	-768	-1	-1	-1	-1	4	-1024	-768	-1	-1	-1	-1	4		0	0						Untertest3.avi	0	880	547	72	111				0	Content		-72	-111	21312566	3087310044
21329	09:19:57.608	00:00:21.329	1280	-1024	-768	-1	-1	-1	-1	4	-1024	-768	-1	-1	-1	-1	4		0	0						Untertest3.avi	0	880	547	72	111				0	Content		-72	-111	21329233	3087326711
21346	09:19:57.625	00:00:21.345	1281	-1024	-768	-1	-1	-1	-1	4	-1024	-768	-1	-1	-1	-1	4		0	0						Untertest3.avi	0	880	547	72	111				0	Content		-72	-111	21345807	3087343285
21362	09:19:57.641	00:00:21.362	1282	-1024	-768	-1	-1	-1	-1	4	-1024	-768	-1	-1	-1	-1	4		0	0						Untertest3.avi	0	880	547	72	111				0	Content		-72	-111	21362474	3087359952
21379	09:19:57.658	00:00:21.379	1283	-1024	-768	-1	-1	-1	-1	4	-1024	-768	-1	-1	-1	-1	4		0	0						Untertest3.avi	0	880	547	72	111				0	Content		-72	-111	21379130	3087376608
21396	09:19:57.675	00:00:21.395	1284	-1024	-768	-1	-1	-1	-1	4	-1024	-768	-1	-1	-1	-1	4		0	0						Untertest3.avi	0	880	547	72	111				0	Content		-72	-111	21395752	3087393230
21412	09:19:57.691	00:00:21.412	1285	-1024	-768	-1	-1	-1	-1	4	-1024	-768	-1	-1	-1	-1	4		0	0						Untertest3.avi	0	880	547	72	111				0	Content		-72	-111	21412377	3087409855
21429	09:19:57.708	00:00:21.428	1286	-1024	-768	-1	-1	-1	-1	4	-1024	-768	-1	-1	-1	-1	4		0	0						Untertest3.avi	0	880	547	72	111				0	Content		-72	-111	21428998	3087426476
21445	09:19:57.724	00:00:21.445	1287	-1024	-768	-1	-1	-1	-1	4	-1024	-768	-1	-1	-1	-1	4		0	0						Untertest3.avi	0	880	547	72	111				0	Content		-72	-111	21445371	3087442849
21463	09:19:57.742	00:00:21.462	1288	-1024	-768	-1	-1	-1	-1	4	-1024	-768	-1	-1	-1	-1	4		0	0						Untertest3.avi	0	880	547	72	111				0	Content		-72	-111	21462744	3087460222
21479	09:19:57.758	00:00:21.479	1289	-1024	-768	-1	-1	-1	-1	4	-1024	-768	-1	-1	-1	-1	4		0	0						Untertest3.avi	0	880	547	72	111				0	Content		-72	-111	21479365	3087476843
21496	09:19:57.775	00:00:21.495	1290	-1024	-768	-1	-1	-1	-1	4	-1024	-768	-1	-1	-1	-1	4		0	0						Untertest3.avi	0	880	547	72	111				0	Content		-72	-111	21495986	3087493464
21512	09:19:57.791	00:00:21.511	1291	-1024	-768	-1	-1	-1	-1	4	-1024	-768	-1	-1	-1	-1	4		0	0						Untertest3.avi	0	880	547	72	111				0	Content		-72	-111	21511983	3087509461
21528	09:19:57.807	00:00:21.528	1292	-1024	-768	-1	-1	-1	-1	4	-1024	-768	-1	-1	-1	-1	4		0	0						Untertest3.avi	0	880	547	72	111				0	Content		-72	-111	21528162	3087525640
21545	09:19:57.824	00:00:21.544	1293	-1024	-768	-1	-1	-1	-1	4	-1024	-768	-1	-1	-1	-1	4		0	0						Untertest3.avi	0	880	547	72	111				0	Content		-72	-111	21544758	3087542236
21561	09:19:57.840	00:00:21.561	1294	-1024	-768	-1	-1	-1	-1	4	-1024	-768	-1	-1	-1	-1	4		0	0						Untertest3.avi	0	880	547	72	111				0	Content		-72	-111	21561425	3087558903
21578	09:19:57.857	00:00:21.578	1295	-1024	-768	-1	-1	-1	-1	4	-1024	-768	-1	-1	-1	-1	4		0	0						Untertest3.avi	0	880	547	72	111				0	Content		-72	-111	21578335	3087575813
21595	09:19:57.874	00:00:21.595	1296	-1024	-768	-1	-1	-1	-1	4	-1024	-768	-1	-1	-1	-1	4		0	0						Untertest3.avi	0	880	547	72	111				0	Content		-72	-111	21595002	3087592480
21612	09:19:57.891	00:00:21.611	1297	-1024	-768	-1	-1	-1	-1	4	-1024	-768	-1	-1	-1	-1	4		0	0						Untertest3.avi	0	880	547	72	111				0	Content		-72	-111	21611961	3087609439
21629	09:19:57.908	00:00:21.628	1298	-1024	-768	-1	-1	-1	-1	4	-1024	-768	-1	-1	-1	-1	4		0	0						Untertest3.avi	0	880	547	72	111				0	Content		-72	-111	21628628	3087626106
21645	09:19:57.924	00:00:21.645	1299	-1024	-768	-1	-1	-1	-1	4	-1024	-768	-1	-1	-1	-1	4		0	0						Untertest3.avi	0	880	547	72	111				0	Content		-72	-111	21645295	3087642773
21662	09:19:57.941	00:00:21.662	1300	-1024	-768	-1	-1	-1	-1	4	-1024	-768	-1	-1	-1	-1	4		0	0						Untertest3.avi	0	880	547	72	111				0	Content		-72	-111	21662355	3087659833
21679	09:19:57.958	00:00:21.679	1301	-1024	-768	-1	-1	-1	-1	4	-1024	-768	-1	-1	-1	-1	4		0	0						Untertest3.avi	0	880	547	72	111				0	Content		-72	-111	21679022	3087676500
21696	09:19:57.975	00:00:21.695	1302	-1024	-768	-1	-1	-1	-1	4	-1024	-768	-1	-1	-1	-1	4		0	0						Untertest3.avi	0	880	547	72	111				0	Content		-72	-111	21695689	3087693167
21712	09:19:57.991	00:00:21.711	1303	-1024	-768	-1	-1	-1	-1	4	-1024	-768	-1	-1	-1	-1	4		0	0						Untertest3.avi	0	880	547	72	111				0	Content		-72	-111	21711992	3087709470
21729	09:19:58.008	00:00:21.728	1304	-1024	-768	-1	-1	-1	-1	4	-1024	-768	-1	-1	-1	-1	4		0	0						Untertest3.avi	0	880	547	72	111				0	Content		-72	-111	21728659	3087726137
21745	09:19:58.024	00:00:21.745	1305	-1024	-768	-1	-1	-1	-1	4	-1024	-768	-1	-1	-1	-1	4		0	0						Untertest3.avi	0	880	547	72	111				0	Content		-72	-111	21745327	3087742805
21761	09:19:58.040	00:00:21.761	1306	-1024	-768	-1	-1	-1	-1	4	-1024	-768	-1	-1	-1	-1	4		0	0						Untertest3.avi	0	880	547	72	111				0	Content		-72	-111	21761220	3087758698
21778	09:19:58.057	00:00:21.777	1307	-1024	-768	-1	-1	-1	-1	4	-1024	-768	-1	-1	-1	-1	4		0	0						Untertest3.avi	0	880	547	72	111				0	Content		-72	-111	21777866	3087775344
21795	09:19:58.074	00:00:21.794	1308	-1024	-768	-1	-1	-1	-1	4	-1024	-768	-1	-1	-1	-1	4		0	0						Untertest3.avi	0	880	547	72	111				0	Content		-72	-111	21794595	3087792073
21811	09:19:58.090	00:00:21.811	1309	-1024	-768	-1	-1	-1	-1	4	-1024	-768	-1	-1	-1	-1	4		0	0						Untertest3.avi	0	880	547	72	111				0	Content		-72	-111	21811217	3087808695
21828	09:19:58.107	00:00:21.827	1310	-1024	-768	-1	-1	-1	-1	4	-1024	-768	-1	-1	-1	-1	4		0	0						Untertest3.avi	0	880	547	72	111				0	Content		-72	-111	21827884	3087825362
21845	09:19:58.124	00:00:21.844	1311	-1024	-768	-1	-1	-1	-1	4	-1024	-768	-1	-1	-1	-1	4		0	0						Untertest3.avi	0	880	547	72	111				0	Content		-72	-111	21844548	3087842026
21861	09:19:58.140	00:00:21.861	1312	-1024	-768	-1	-1	-1	-1	4	-1024	-768	-1	-1	-1	-1	4		0	0						Untertest3.avi	0	880	547	72	111				0	Content		-72	-111	21861215	3087858693
21878	09:19:58.157	00:00:21.878	1313	-1024	-768	-1	-1	-1	-1	4	-1024	-768	-1	-1	-1	-1	4		0	0						Untertest3.avi	0	880	547	72	111				0	Content		-72	-111	21878046	3087875524
21895	09:19:58.174	00:00:21.894	1314	-1024	-768	-1	-1	-1	-1	4	-1024	-768	-1	-1	-1	-1	4		0	0						Untertest3.avi	0	880	547	72	111				0	Content		-72	-111	21894713	3087892191
21911	09:19:58.190	00:00:21.911	1315	-1024	-768	-1	-1	-1	-1	4	-1024	-768	-1	-1	-1	-1	4		0	0						Untertest3.avi	0	880	547	72	111				0	Content		-72	-111	21911381	3087908859
21928	09:19:58.207	00:00:21.928	1316	-1024	-768	-1	-1	-1	-1	4	-1024	-768	-1	-1	-1	-1	4		0	0						Untertest3.avi	0	880	547	72	111				0	Content		-72	-111	21928363	3087925841
21945	09:19:58.224	00:00:21.945	1317	-1024	-768	-1	-1	-1	-1	4	-1024	-768	-1	-1	-1	-1	4		0	0						Untertest3.avi	0	880	547	72	111				0	Content		-72	-111	21945030	3087942508
21962	09:19:58.241	00:00:21.961	1318	-1024	-768	-1	-1	-1	-1	4	-1024	-768	-1	-1	-1	-1	4		0	0						Untertest3.avi	0	880	547	72	111				0	Content		-72	-111	21961697	3087959175
21979	09:19:58.258	00:00:21.978	1319	-1024	-768	-1	-1	-1	-1	4	-1024	-768	-1	-1	-1	-1	4		0	0						Untertest3.avi	0	880	547	72	111				0	Content		-72	-111	21978782	3087976260
21995	09:19:58.274	00:00:21.995	1320	-1024	-768	-1	-1	-1	-1	4	-1024	-768	-1	-1	-1	-1	4		0	0						Untertest3.avi	0	880	547	72	111				0	Content		-72	-111	21995449	3087992927
22012	09:19:58.291	00:00:22.012	1321	-1024	-768	-1	-1	-1	-1	4	-1024	-768	-1	-1	-1	-1	4		0	0						Untertest3.avi	0	880	547	72	111				0	Content		-72	-111	22012116	3088009594
22028	09:19:58.307	00:00:22.028	1322	-1024	-768	-1	-1	-1	-1	4	-1024	-768	-1	-1	-1	-1	4		0	0						Untertest3.avi	0	880	547	72	111				0	Content		-72	-111	22028283	3088025761
22045	09:19:58.324	00:00:22.044	1323	-1024	-768	-1	-1	-1	-1	4	-1024	-768	-1	-1	-1	-1	4		0	0						Untertest3.avi	0	880	547	72	111				0	Content		-72	-111	22044950	3088042428
22061	09:19:58.340	00:00:22.061	1324	-1024	-768	-1	-1	-1	-1	4	-1024	-768	-1	-1	-1	-1	4		0	0						Untertest3.avi	0	880	547	72	111				0	Content		-72	-111	22061449	3088058927
22078	09:19:58.357	00:00:22.078	1325	-1024	-768	-1	-1	-1	-1	4	-1024	-768	-1	-1	-1	-1	4		0	0						Untertest3.avi	0	880	547	72	111				0	Content		-72	-111	22078116	3088075594
22095	09:19:58.374	00:00:22.094	1326	-1024	-768	-1	-1	-1	-1	4	-1024	-768	-1	-1	-1	-1	4		0	0						Untertest3.avi	0	880	547	72	111				0	Content		-72	-111	22094783	3088092261
22111	09:19:58.390	00:00:22.111	1327	-1024	-768	-1	-1	-1	-1	4	-1024	-768	-1	-1	-1	-1	4		0	0						Untertest3.avi	0	880	547	72	111				0	Content		-72	-111	22111064	3088108542
22128	09:19:58.407	00:00:22.127	1328	-1024	-768	-1	-1	-1	-1	4	-1024	-768	-1	-1	-1	-1	4		0	0						Untertest3.avi	0	880	547	72	111				0	Content		-72	-111	22127690	3088125168
22144	09:19:58.423	00:00:22.144	1329	-1024	-768	-1	-1	-1	-1	4	-1024	-768	-1	-1	-1	-1	4		0	0						Untertest3.avi	0	880	547	72	111				0	Content		-72	-111	22144366	3088141844
22161	09:19:58.440	00:00:22.161	1330	-1024	-768	-1	-1	-1	-1	4	-1024	-768	-1	-1	-1	-1	4		0	0						Untertest3.avi	0	880	547	72	111				0	Content		-72	-111	22161023	3088158501
22178	09:19:58.457	00:00:22.177	1331	-1024	-768	-1	-1	-1	-1	4	-1024	-768	-1	-1	-1	-1	4		0	0						Untertest3.avi	0	880	547	72	111				0	Content		-72	-111	22177690	3088175168
22195	09:19:58.474	00:00:22.194	1332	-1024	-768	-1	-1	-1	-1	4	-1024	-768	-1	-1	-1	-1	4		0	0						Untertest3.avi	0	880	547	72	111				0	Content		-72	-111	22194623	3088192101
22211	09:19:58.490	00:00:22.211	1333	-1024	-768	-1	-1	-1	-1	4	-1024	-768	-1	-1	-1	-1	4		0	0						Untertest3.avi	0	880	547	72	111				0	Content		-72	-111	22211290	3088208768
22228	09:19:58.507	00:00:22.228	1334	-1024	-768	-1	-1	-1	-1	4	-1024	-768	-1	-1	-1	-1	4		0	0						Untertest3.avi	0	880	547	72	111				0	Content		-72	-111	22228253	3088225731
22245	09:19:58.524	00:00:22.244	1335	-1024	-768	-1	-1	-1	-1	4	-1024	-768	-1	-1	-1	-1	4		0	0						Untertest3.avi	0	880	547	72	111				0	Content		-72	-111	22244920	3088242398
22262	09:19:58.541	00:00:22.261	1336	-1024	-768	-1	-1	-1	-1	4	-1024	-768	-1	-1	-1	-1	4		0	0						Untertest3.avi	0	880	547	72	111				0	Content		-72	-111	22261587	3088259065
22279	09:19:58.558	00:00:22.278	1337	-1024	-768	-1	-1	-1	-1	4	-1024	-768	-1	-1	-1	-1	4		0	0						Untertest3.avi	0	880	547	72	111				0	Content		-72	-111	22278825	3088276303
22295	09:19:58.574	00:00:22.295	1338	-1024	-768	-1	-1	-1	-1	4	-1024	-768	-1	-1	-1	-1	4		0	0						Untertest3.avi	0	880	547	72	111				0	Content		-72	-111	22295492	3088292970
22312	09:19:58.591	00:00:22.311	1339	-1024	-768	-1	-1	-1	-1	4	-1024	-768	-1	-1	-1	-1	4		0	0						Untertest3.avi	0	880	547	72	111				0	Content		-72	-111	22311718	3088309196
22328	09:19:58.607	00:00:22.328	1340	-1024	-768	-1	-1	-1	-1	4	-1024	-768	-1	-1	-1	-1	4		0	0						Untertest3.avi	0	880	547	72	111				0	Content		-72	-111	22328385	3088325863
22345	09:19:58.624	00:00:22.345	1341	-1024	-768	-1	-1	-1	-1	4	-1024	-768	-1	-1	-1	-1	4		0	0						Untertest3.avi	0	880	547	72	111				0	Content		-72	-111	22345052	3088342530
22361	09:19:58.640	00:00:22.360	1342	-1024	-768	-1	-1	-1	-1	4	-1024	-768	-1	-1	-1	-1	4		0	0						Untertest3.avi	0	880	547	72	111				0	Content		-72	-111	22360794	3088358272
22378	09:19:58.657	00:00:22.377	1343	-1024	-768	-1	-1	-1	-1	4	-1024	-768	-1	-1	-1	-1	4		0	0						Untertest3.avi	0	880	547	72	111				0	Content		-72	-111	22377541	3088375019
22394	09:19:58.673	00:00:22.394	1344	-1024	-768	-1	-1	-1	-1	4	-1024	-768	-1	-1	-1	-1	4		0	0						Untertest3.avi	0	880	547	72	111				0	Content		-72	-111	22394166	3088391644
22411	09:19:58.690	00:00:22.410	1345	-1024	-768	-1	-1	-1	-1	4	-1024	-768	-1	-1	-1	-1	4		0	0						Untertest3.avi	0	880	547	72	111				0	Content		-72	-111	22410845	3088408323
22428	09:19:58.707	00:00:22.427	1346	-1024	-768	-1	-1	-1	-1	4	-1024	-768	-1	-1	-1	-1	4		0	0						Untertest3.avi	0	880	547	72	111				0	Content		-72	-111	22427503	3088424981
22444	09:19:58.723	00:00:22.444	1347	-1024	-768	-1	-1	-1	-1	4	-1024	-768	-1	-1	-1	-1	4		0	0						Untertest3.avi	0	880	547	72	111				0	Content		-72	-111	22444170	3088441648
22461	09:19:58.740	00:00:22.460	1348	-1024	-768	-1	-1	-1	-1	4	-1024	-768	-1	-1	-1	-1	4		0	0						Untertest3.avi	0	880	547	72	111				0	Content		-72	-111	22460999	3088458477
22478	09:19:58.757	00:00:22.477	1349	-1024	-768	-1	-1	-1	-1	4	-1024	-768	-1	-1	-1	-1	4		0	0						Untertest3.avi	0	880	547	72	111				0	Content		-72	-111	22477666	3088475144
22494	09:19:58.773	00:00:22.494	1350	-1024	-768	-1	-1	-1	-1	4	-1024	-768	-1	-1	-1	-1	4		0	0						Untertest3.avi	0	880	547	72	111				0	Content		-72	-111	22494333	3088491811
22511	09:19:58.790	00:00:22.511	1351	-1024	-768	-1	-1	-1	-1	4	-1024	-768	-1	-1	-1	-1	4		0	0						Untertest3.avi	0	880	547	72	111				0	Content		-72	-111	22511315	3088508793
22528	09:19:58.807	00:00:22.527	1352	-1024	-768	-1	-1	-1	-1	4	-1024	-768	-1	-1	-1	-1	4		0	0						Untertest3.avi	0	880	547	72	111				0	Content		-72	-111	22527982	3088525460
22545	09:19:58.824	00:00:22.544	1353	-1024	-768	-1	-1	-1	-1	4	-1024	-768	-1	-1	-1	-1	4		0	0						Untertest3.avi	0	880	547	72	111				0	Content		-72	-111	22544649	3088542127
22562	09:19:58.841	00:00:22.561	1354	-1024	-768	-1	-1	-1	-1	4	-1024	-768	-1	-1	-1	-1	4		0	0						Untertest3.avi	0	880	547	72	111				0	Content		-72	-111	22561739	3088559217
22578	09:19:58.857	00:00:22.578	1355	-1024	-768	-1	-1	-1	-1	4	-1024	-768	-1	-1	-1	-1	4		0	0						Untertest3.avi	0	880	547	72	111				0	Content		-72	-111	22578406	3088575884
22595	09:19:58.874	00:00:22.595	1356	-1024	-768	-1	-1	-1	-1	4	-1024	-768	-1	-1	-1	-1	4		0	0						Untertest3.avi	0	880	547	72	111				0	Content		-72	-111	22595073	3088592551
22611	09:19:58.890	00:00:22.611	1357	-1024	-768	-1	-1	-1	-1	4	-1024	-768	-1	-1	-1	-1	4		0	0						Untertest3.avi	0	880	547	72	111				0	Content		-72	-111	22611235	3088608713
22628	09:19:58.907	00:00:22.627	1358	-1024	-768	-1	-1	-1	-1	4	-1024	-768	-1	-1	-1	-1	4		0	0						Untertest3.avi	0	880	547	72	111				0	Content		-72	-111	22627902	3088625380
22644	09:19:58.923	00:00:22.644	1359	-1024	-768	-1	-1	-1	-1	4	-1024	-768	-1	-1	-1	-1	4		0	0						Untertest3.avi	0	880	547	72	111				0	Content		-72	-111	22644400	3088641878
22661	09:19:58.940	00:00:22.661	1360	-1024	-768	-1	-1	-1	-1	4	-1024	-768	-1	-1	-1	-1	4		0	0						Untertest3.avi	0	880	547	72	111				0	Content		-72	-111	22661067	3088658545
22678	09:19:58.957	00:00:22.677	1361	-1024	-768	-1	-1	-1	-1	4	-1024	-768	-1	-1	-1	-1	4		0	0						Untertest3.avi	0	880	547	72	111				0	Content		-72	-111	22677734	3088675212
22694	09:19:58.973	00:00:22.694	1362	-1024	-768	-1	-1	-1	-1	4	-1024	-768	-1	-1	-1	-1	4		0	0						Untertest3.avi	0	880	547	72	111				0	Content		-72	-111	22694028	3088691506
22711	09:19:58.990	00:00:22.710	1363	-1024	-768	-1	-1	-1	-1	4	-1024	-768	-1	-1	-1	-1	4		0	0						Untertest3.avi	0	880	547	72	111				0	Content		-72	-111	22710641	3088708119
22727	09:19:59.006	00:00:22.727	1364	-1024	-768	-1	-1	-1	-1	4	-1024	-768	-1	-1	-1	-1	4		0	0						Untertest3.avi	0	880	547	72	111				0	Content		-72	-111	22727319	3088724797
22744	09:19:59.023	00:00:22.743	1365	-1024	-768	-1	-1	-1	-1	4	-1024	-768	-1	-1	-1	-1	4		0	0						Untertest3.avi	0	880	547	72	111				0	Content		-72	-111	22743978	3088741456
22761	09:19:59.040	00:00:22.760	1366	-1024	-768	-1	-1	-1	-1	4	-1024	-768	-1	-1	-1	-1	4		0	0						Untertest3.avi	0	880	547	72	111				0	Content		-72	-111	22760645	3088758123
22778	09:19:59.057	00:00:22.777	1367	-1024	-768	-1	-1	-1	-1	4	-1024	-768	-1	-1	-1	-1	4		0	0						Untertest3.avi	0	880	547	72	111				0	Content		-72	-111	22777525	3088775003
22794	09:19:59.073	00:00:22.794	1368	-1024	-768	-1	-1	-1	-1	4	-1024	-768	-1	-1	-1	-1	4		0	0						Untertest3.avi	0	880	547	72	111				0	Content		-72	-111	22794192	3088791670
22811	09:19:59.090	00:00:22.811	1369	-1024	-768	-1	-1	-1	-1	4	-1024	-768	-1	-1	-1	-1	4		0	0						Untertest3.avi	0	880	547	72	111				0	Content		-72	-111	22811179	3088808657
22828	09:19:59.107	00:00:22.827	1370	-1024	-768	-1	-1	-1	-1	4	-1024	-768	-1	-1	-1	-1	4		0	0						Untertest3.avi	0	880	547	72	111				0	Content		-72	-111	22827846	3088825324
22845	09:19:59.124	00:00:22.844	1371	-1024	-768	-1	-1	-1	-1	4	-1024	-768	-1	-1	-1	-1	4		0	0						Untertest3.avi	0	880	547	72	111				0	Content		-72	-111	22844513	3088841991
22862	09:19:59.141	00:00:22.861	1372	-1024	-768	-1	-1	-1	-1	4	-1024	-768	-1	-1	-1	-1	4		0	0						Untertest3.avi	0	880	547	72	111				0	Content		-72	-111	22861769	3088859247
22878	09:19:59.157	00:00:22.878	1373	-1024	-768	-1	-1	-1	-1	4	-1024	-768	-1	-1	-1	-1	4		0	0						Untertest3.avi	0	880	547	72	111				0	Content		-72	-111	22878437	3088875915
22895	09:19:59.174	00:00:22.894	1374	-1024	-768	-1	-1	-1	-1	4	-1024	-768	-1	-1	-1	-1	4		0	0						Untertest3.avi	0	880	547	72	111				0	Content		-72	-111	22894669	3088892147
22911	09:19:59.190	00:00:22.911	1375	-1024	-768	-1	-1	-1	-1	4	-1024	-768	-1	-1	-1	-1	4		0	0						Untertest3.avi	0	880	547	72	111				0	Content		-72	-111	22911336	3088908814
22928	09:19:59.207	00:00:22.928	1376	-1024	-768	-1	-1	-1	-1	4	-1024	-768	-1	-1	-1	-1	4		0	0						Untertest3.avi	0	880	547	72	111				0	Content		-72	-111	22928003	3088925481
22944	09:19:59.223	00:00:22.943	1377	-1024	-768	-1	-1	-1	-1	4	-1024	-768	-1	-1	-1	-1	4		0	0						Untertest3.avi	0	880	547	72	111				0	Content		-72	-111	22943751	3088941229
22960	09:19:59.239	00:00:22.960	1378	-1024	-768	-1	-1	-1	-1	4	-1024	-768	-1	-1	-1	-1	4		0	0						Untertest3.avi	0	880	547	72	111				0	Content		-72	-111	22960498	3088957976
22977	09:19:59.256	00:00:22.977	1379	-1024	-768	-1	-1	-1	-1	4	-1024	-768	-1	-1	-1	-1	4		0	0						Untertest3.avi	0	880	547	72	111				0	Content		-72	-111	22977118	3088974596
22994	09:19:59.273	00:00:22.993	1380	-1024	-768	-1	-1	-1	-1	4	-1024	-768	-1	-1	-1	-1	4		0	0						Untertest3.avi	0	880	547	72	111				0	Content		-72	-111	22993795	3088991273
23011	09:19:59.290	00:00:23.010	1381	-1024	-768	-1	-1	-1	-1	4	-1024	-768	-1	-1	-1	-1	4		0	0						Untertest3.avi	0	880	547	72	111				0	Content		-72	-111	23010501	3089007979
23028	09:19:59.307	00:00:23.028	1382	-1024	-768	-1	-1	-1	-1	4	-1024	-768	-1	-1	-1	-1	4		0	0						Untertest3.avi	0	880	547	72	111				0	Content		-72	-111	23028113	3089025591
23044	09:19:59.323	00:00:23.044	1383	-1024	-768	-1	-1	-1	-1	4	-1024	-768	-1	-1	-1	-1	4		0	0						Untertest3.avi	0	880	547	72	111				0	Content		-72	-111	23044486	3089041964
23061	09:19:59.340	00:00:23.061	1384	-1024	-768	-1	-1	-1	-1	4	-1024	-768	-1	-1	-1	-1	4		0	0						Untertest3.avi	0	880	547	72	111				0	Content		-72	-111	23061359	3089058837
23078	09:19:59.357	00:00:23.077	1385	-1024	-768	-1	-1	-1	-1	4	-1024	-768	-1	-1	-1	-1	4		0	0						Untertest3.avi	0	880	547	72	111				0	Content		-72	-111	23077984	3089075462
23095	09:19:59.374	00:00:23.094	1386	-1024	-768	-1	-1	-1	-1	4	-1024	-768	-1	-1	-1	-1	4		0	0						Untertest3.avi	0	880	547	72	111				0	Content		-72	-111	23094607	3089092085
23111	09:19:59.390	00:00:23.111	1387	-1024	-768	-1	-1	-1	-1	4	-1024	-768	-1	-1	-1	-1	4		0	0						Untertest3.avi	0	880	547	72	111				0	Content		-72	-111	23111274	3089108752
23128	09:19:59.407	00:00:23.127	1388	-1024	-768	-1	-1	-1	-1	4	-1024	-768	-1	-1	-1	-1	4		0	0						Untertest3.avi	0	880	547	72	111				0	Content		-72	-111	23127855	3089125333
23145	09:19:59.424	00:00:23.144	1389	-1024	-768	-1	-1	-1	-1	4	-1024	-768	-1	-1	-1	-1	4		0	0						Untertest3.avi	0	880	547	72	111				0	Content		-72	-111	23144727	3089142205
23161	09:19:59.440	00:00:23.161	1390	-1024	-768	-1	-1	-1	-1	4	-1024	-768	-1	-1	-1	-1	4		0	0						Untertest3.avi	0	880	547	72	111				0	Content		-72	-111	23161101	3089158579
23178	09:19:59.457	00:00:23.177	1391	-1024	-768	-1	-1	-1	-1	4	-1024	-768	-1	-1	-1	-1	4		0	0						Untertest3.avi	0	880	547	72	111				0	Content		-72	-111	23177848	3089175326
23194	09:19:59.473	00:00:23.194	1392	-1024	-768	-1	-1	-1	-1	4	-1024	-768	-1	-1	-1	-1	4		0	0						Untertest3.avi	0	880	547	72	111				0	Content		-72	-111	23194484	3089191962
23211	09:19:59.490	00:00:23.211	1393	-1024	-768	-1	-1	-1	-1	4	-1024	-768	-1	-1	-1	-1	4		0	0						Untertest3.avi	0	880	547	72	111				0	Content		-72	-111	23211226	3089208704
23228	09:19:59.507	00:00:23.227	1394	-1024	-768	-1	-1	-1	-1	4	-1024	-768	-1	-1	-1	-1	4		0	0						Untertest3.avi	0	880	547	72	111				0	Content		-72	-111	23227845	3089225323
23244	09:19:59.523	00:00:23.244	1395	-1024	-768	-1	-1	-1	-1	4	-1024	-768	-1	-1	-1	-1	4		0	0						Untertest3.avi	0	880	547	72	111				0	Content		-72	-111	23244492	3089241970
23261	09:19:59.540	00:00:23.261	1396	-1024	-768	-1	-1	-1	-1	4	-1024	-768	-1	-1	-1	-1	4		0	0						Untertest3.avi	0	880	547	72	111				0	Content		-72	-111	23261217	3089258695
23278	09:19:59.557	00:00:23.277	1397	-1024	-768	-1	-1	-1	-1	4	-1024	-768	-1	-1	-1	-1	4		0	0						Untertest3.avi	0	880	547	72	111				0	Content		-72	-111	23277847	3089275325
23294	09:19:59.573	00:00:23.294	1398	-1024	-768	-1	-1	-1	-1	4	-1024	-768	-1	-1	-1	-1	4		0	0						Untertest3.avi	0	880	547	72	111				0	Content		-72	-111	23294462	3089291940
23311	09:19:59.590	00:00:23.311	1399	-1024	-768	-1	-1	-1	-1	4	-1024	-768	-1	-1	-1	-1	4		0	0						Untertest3.avi	0	880	547	72	111				0	Content		-72	-111	23311273	3089308751
23328	09:19:59.607	00:00:23.327	1400	-1024	-768	-1	-1	-1	-1	4	-1024	-768	-1	-1	-1	-1	4		0	0						Untertest3.avi	0	880	547	72	111				0	Content		-72	-111	23327940	3089325418
23345	09:19:59.624	00:00:23.344	1401	-1024	-768	-1	-1	-1	-1	4	-1024	-768	-1	-1	-1	-1	4		0	0						Untertest3.avi	0	880	547	72	111				0	Content		-72	-111	23344705	3089342183
23361	09:19:59.640	00:00:23.361	1402	-1024	-768	-1	-1	-1	-1	4	-1024	-768	-1	-1	-1	-1	4		0	0						Untertest3.avi	0	880	547	72	111				0	Content		-72	-111	23361203	3089358681
23378	09:19:59.657	00:00:23.377	1403	-1024	-768	-1	-1	-1	-1	4	-1024	-768	-1	-1	-1	-1	4		0	0						Untertest3.avi	0	880	547	72	111				0	Content		-72	-111	23377701	3089375179
23394	09:19:59.673	00:00:23.394	1404	-1024	-768	-1	-1	-1	-1	4	-1024	-768	-1	-1	-1	-1	4		0	0						Untertest3.avi	0	880	547	72	111				0	Content		-72	-111	23394449	3089391927
23411	09:19:59.690	00:00:23.411	1405	-1024	-768	-1	-1	-1	-1	4	-1024	-768	-1	-1	-1	-1	4		0	0						Untertest3.avi	0	880	547	72	111				0	Content		-72	-111	23411072	3089408550
23428	09:19:59.707	00:00:23.427	1406	-1024	-768	-1	-1	-1	-1	4	-1024	-768	-1	-1	-1	-1	4		0	0						Untertest3.avi	0	880	547	72	111				0	Content		-72	-111	23427739	3089425217
23444	09:19:59.723	00:00:23.444	1407	-1024	-768	-1	-1	-1	-1	4	-1024	-768	-1	-1	-1	-1	4		0	0						Untertest3.avi	0	880	547	72	111				0	Content		-72	-111	23444319	3089441797
23461	09:19:59.740	00:00:23.461	1408	-1024	-768	-1	-1	-1	-1	4	-1024	-768	-1	-1	-1	-1	4		0	0						Untertest3.avi	0	880	547	72	111				0	Content		-72	-111	23461068	3089458546
23478	09:19:59.757	00:00:23.477	1409	-1024	-768	-1	-1	-1	-1	4	-1024	-768	-1	-1	-1	-1	4		0	0						Untertest3.avi	0	880	547	72	111				0	Content		-72	-111	23477690	3089475168
23494	09:19:59.773	00:00:23.494	1410	-1024	-768	-1	-1	-1	-1	4	-1024	-768	-1	-1	-1	-1	4		0	0						Untertest3.avi	0	880	547	72	111				0	Content		-72	-111	23494357	3089491835
23511	09:19:59.790	00:00:23.510	1411	-1024	-768	-1	-1	-1	-1	4	-1024	-768	-1	-1	-1	-1	4		0	0						Untertest3.avi	0	880	547	72	111				0	Content		-72	-111	23510964	3089508442
23528	09:19:59.807	00:00:23.527	1412	-1024	-768	-1	-1	-1	-1	4	-1024	-768	-1	-1	-1	-1	4		0	0						Untertest3.avi	0	880	547	72	111				0	Content		-72	-111	23527631	3089525109
23544	09:19:59.823	00:00:23.544	1413	-1024	-768	-1	-1	-1	-1	4	-1024	-768	-1	-1	-1	-1	4		0	0						Untertest3.avi	0	880	547	72	111				0	Content		-72	-111	23544303	3089541781
23561	09:19:59.840	00:00:23.560	1414	-1024	-768	-1	-1	-1	-1	4	-1024	-768	-1	-1	-1	-1	4		0	0						Untertest3.avi	0	880	547	72	111				0	Content		-72	-111	23560677	3089558155
23578	09:19:59.857	00:00:23.577	1415	-1024	-768	-1	-1	-1	-1	4	-1024	-768	-1	-1	-1	-1	4		0	0						Untertest3.avi	0	880	547	72	111				0	Content		-72	-111	23577927	3089575405
23595	09:19:59.874	00:00:23.594	1416	-1024	-768	-1	-1	-1	-1	4	-1024	-768	-1	-1	-1	-1	4		0	0						Untertest3.avi	0	880	547	72	111				0	Content		-72	-111	23594560	3089592038
23611	09:19:59.890	00:00:23.610	1417	-1024	-768	-1	-1	-1	-1	4	-1024	-768	-1	-1	-1	-1	4		0	0						Untertest3.avi	0	880	547	72	111				0	Content		-72	-111	23610822	3089608300
23627	09:19:59.906	00:00:23.627	1418	-1024	-768	-1	-1	-1	-1	4	-1024	-768	-1	-1	-1	-1	4		0	0						Untertest3.avi	0	880	547	72	111				0	Content		-72	-111	23627489	3089624967
23644	09:19:59.923	00:00:23.644	1419	-1024	-768	-1	-1	-1	-1	4	-1024	-768	-1	-1	-1	-1	4		0	0						Untertest3.avi	0	880	547	72	111				0	Content		-72	-111	23644156	3089641634
23660	09:19:59.939	00:00:23.660	1420	-1024	-768	-1	-1	-1	-1	4	-1024	-768	-1	-1	-1	-1	4		0	0						Untertest3.avi	0	880	547	72	111				0	Content		-72	-111	23660410	3089657888
23677	09:19:59.956	00:00:23.677	1421	-1024	-768	-1	-1	-1	-1	4	-1024	-768	-1	-1	-1	-1	4		0	0						Untertest3.avi	0	880	547	72	111				0	Content		-72	-111	23677077	3089674555
23694	09:19:59.973	00:00:23.693	1422	-1024	-768	-1	-1	-1	-1	4	-1024	-768	-1	-1	-1	-1	4		0	0						Untertest3.avi	0	880	547	72	111				0	Content		-72	-111	23693579	3089691057
23710	09:19:59.989	00:00:23.710	1423	-1024	-768	-1	-1	-1	-1	4	-1024	-768	-1	-1	-1	-1	4		0	0						Untertest3.avi	0	880	547	72	111				0	Content		-72	-111	23710247	3089707725
23727	09:20:00.006	00:00:23.726	1424	-1024	-768	-1	-1	-1	-1	4	-1024	-768	-1	-1	-1	-1	4		0	0						Untertest3.avi	0	880	547	72	111				0	Content		-72	-111	23726914	3089724392
23744	09:20:00.023	00:00:23.743	1425	-1024	-768	-1	-1	-1	-1	4	-1024	-768	-1	-1	-1	-1	4		0	0						Untertest3.avi	0	880	547	72	111				0	Content		-72	-111	23743665	3089741143
23760	09:20:00.039	00:00:23.760	1426	-1024	-768	-1	-1	-1	-1	4	-1024	-768	-1	-1	-1	-1	4		0	0						Untertest3.avi	0	880	547	72	111				0	Content		-72	-111	23760332	3089757810
23777	09:20:00.056	00:00:23.777	1427	-1024	-768	-1	-1	-1	-1	4	-1024	-768	-1	-1	-1	-1	4		0	0						Untertest3.avi	0	880	547	72	111				0	Content		-72	-111	23777274	3089774752
23794	09:20:00.073	00:00:23.793	1428	-1024	-768	-1	-1	-1	-1	4	-1024	-768	-1	-1	-1	-1	4		0	0						Untertest3.avi	0	880	547	72	111				0	Content		-72	-111	23793941	3089791419
23811	09:20:00.090	00:00:23.810	1429	-1024	-768	-1	-1	-1	-1	4	-1024	-768	-1	-1	-1	-1	4		0	0						Untertest3.avi	0	880	547	72	111				0	Content		-72	-111	23810608	3089808086
23828	09:20:00.107	00:00:23.827	1430	-1024	-768	-1	-1	-1	-1	4	-1024	-768	-1	-1	-1	-1	4		0	0						Untertest3.avi	0	880	547	72	111				0	Content		-72	-111	23827666	3089825144
23844	09:20:00.123	00:00:23.844	1431	-1024	-768	-1	-1	-1	-1	4	-1024	-768	-1	-1	-1	-1	4		0	0						Untertest3.avi	0	880	547	72	111				0	Content		-72	-111	23844333	3089841811
23861	09:20:00.140	00:00:23.861	1432	-1024	-768	-1	-1	-1	-1	4	-1024	-768	-1	-1	-1	-1	4		0	0						Untertest3.avi	0	880	547	72	111				0	Content		-72	-111	23861001	3089858479
23877	09:20:00.156	00:00:23.877	1433	-1024	-768	-1	-1	-1	-1	4	-1024	-768	-1	-1	-1	-1	4		0	0						Untertest3.avi	0	880	547	72	111				0	Content		-72	-111	23877260	3089874738
23894	09:20:00.173	00:00:23.893	1434	-1024	-768	-1	-1	-1	-1	4	-1024	-768	-1	-1	-1	-1	4		0	0						Untertest3.avi	0	880	547	72	111				0	Content		-72	-111	23893927	3089891405
23911	09:20:00.190	00:00:23.910	1435	-1024	-768	-1	-1	-1	-1	4	-1024	-768	-1	-1	-1	-1	4		0	0						Untertest3.avi	0	880	547	72	111				0	Content		-72	-111	23910594	3089908072
23926	09:20:00.205	00:00:23.926	1436	-1024	-768	-1	-1	-1	-1	4	-1024	-768	-1	-1	-1	-1	4		0	0						Untertest3.avi	0	880	547	72	111				0	Content		-72	-111	23926415	3089923893
23943	09:20:00.222	00:00:23.943	1437	-1024	-768	-1	-1	-1	-1	4	-1024	-768	-1	-1	-1	-1	4		0	0						Untertest3.avi	0	880	547	72	111				0	Content		-72	-111	23943145	3089940623
23960	09:20:00.239	00:00:23.959	1438	-1024	-768	-1	-1	-1	-1	4	-1024	-768	-1	-1	-1	-1	4		0	0						Untertest3.avi	0	880	547	72	111				0	Content		-72	-111	23959767	3089957245
23976	09:20:00.255	00:00:23.976	1439	-1024	-768	-1	-1	-1	-1	4	-1024	-768	-1	-1	-1	-1	4		0	0						Untertest3.avi	0	880	547	72	111				0	Content		-72	-111	23976450	3089973928
23993	09:20:00.272	00:00:23.993	1440	-1024	-768	-1	-1	-1	-1	4	-1024	-768	-1	-1	-1	-1	4		0	0						Untertest3.avi	0	880	547	72	111				0	Content		-72	-111	23993096	3089990574
24010	09:20:00.289	00:00:24.009	1441	-1024	-768	-1	-1	-1	-1	4	-1024	-768	-1	-1	-1	-1	4		0	0						Untertest3.avi	0	880	547	72	111				0	Content		-72	-111	24009763	3090007241
24026	09:20:00.305	00:00:24.026	1442	-1024	-768	-1	-1	-1	-1	4	-1024	-768	-1	-1	-1	-1	4		0	0						Untertest3.avi	0	880	547	72	111				0	Content		-72	-111	24026430	3090023908
24043	09:20:00.322	00:00:24.043	1443	-1024	-768	-1	-1	-1	-1	4	-1024	-768	-1	-1	-1	-1	4		0	0						Untertest3.avi	0	880	547	72	111				0	Content		-72	-111	24043290	3090040768
24060	09:20:00.339	00:00:24.059	1444	-1024	-768	-1	-1	-1	-1	4	-1024	-768	-1	-1	-1	-1	4		0	0						Untertest3.avi	0	880	547	72	111				0	Content		-72	-111	24059957	3090057435
24077	09:20:00.356	00:00:24.076	1445	-1024	-768	-1	-1	-1	-1	4	-1024	-768	-1	-1	-1	-1	4		0	0						Untertest3.avi	0	880	547	72	111				0	Content		-72	-111	24076624	3090074102
24094	09:20:00.373	00:00:24.093	1446	-1024	-768	-1	-1	-1	-1	4	-1024	-768	-1	-1	-1	-1	4		0	0						Untertest3.avi	0	880	547	72	111				0	Content		-72	-111	24093584	3090091062
24110	09:20:00.389	00:00:24.110	1447	-1024	-768	-1	-1	-1	-1	4	-1024	-768	-1	-1	-1	-1	4		0	0						Untertest3.avi	0	880	547	72	111				0	Content		-72	-111	24110251	3090107729
24127	09:20:00.406	00:00:24.126	1448	-1024	-768	-1	-1	-1	-1	4	-1024	-768	-1	-1	-1	-1	4		0	0						Untertest3.avi	0	880	547	72	111				0	Content		-72	-111	24126918	3090124396
24144	09:20:00.423	00:00:24.143	1449	-1024	-768	-1	-1	-1	-1	4	-1024	-768	-1	-1	-1	-1	4		0	0						Untertest3.avi	0	880	547	72	111				0	Content		-72	-111	24143993	3090141471
24161	09:20:00.440	00:00:24.160	1450	-1024	-768	-1	-1	-1	-1	4	-1024	-768	-1	-1	-1	-1	4		0	0						Untertest3.avi	0	880	547	72	111				0	Content		-72	-111	24160660	3090158138
24177	09:20:00.456	00:00:24.177	1451	-1024	-768	-1	-1	-1	-1	4	-1024	-768	-1	-1	-1	-1	4		0	0						Untertest3.avi	0	880	547	72	111				0	Content		-72	-111	24177327	3090174805
24193	09:20:00.472	00:00:24.193	1452	-1024	-768	-1	-1	-1	-1	4	-1024	-768	-1	-1	-1	-1	4		0	0						Untertest3.avi	0	880	547	72	111				0	Content		-72	-111	24193480	3090190958
24210	09:20:00.489	00:00:24.210	1453	-1024	-768	-1	-1	-1	-1	4	-1024	-768	-1	-1	-1	-1	4		0	0						Untertest3.avi	0	880	547	72	111				0	Content		-72	-111	24210147	3090207625
24227	09:20:00.506	00:00:24.226	1454	-1024	-768	-1	-1	-1	-1	4	-1024	-768	-1	-1	-1	-1	4		0	0						Untertest3.avi	0	880	547	72	111				0	Content		-72	-111	24226639	3090224117
24243	09:20:00.522	00:00:24.243	1455	-1024	-768	-1	-1	-1	-1	4	-1024	-768	-1	-1	-1	-1	4		0	0						Untertest3.avi	0	880	547	72	111				0	Content		-72	-111	24243306	3090240784
24260	09:20:00.539	00:00:24.259	1456	-1024	-768	-1	-1	-1	-1	4	-1024	-768	-1	-1	-1	-1	4		0	0						Untertest3.avi	0	880	547	72	111				0	Content		-72	-111	24259973	3090257451
24276	09:20:00.555	00:00:24.276	1457	-1024	-768	-1	-1	-1	-1	4	-1024	-768	-1	-1	-1	-1	4		0	0						Untertest3.avi	0	880	547	72	111				0	Content		-72	-111	24276245	3090273723
24293	09:20:00.572	00:00:24.292	1458	-1024	-768	-1	-1	-1	-1	4	-1024	-768	-1	-1	-1	-1	4		0	0						Untertest3.avi	0	880	547	72	111				0	Content		-72	-111	24292868	3090290346
24310	09:20:00.589	00:00:24.309	1459	-609,4544	-279,2506	0,4000835	0,7135625	431,9025	3,39716	3	-609,4544	-279,2506	0,4000835	0,7135625	431,9025	3,39716	1	21	-609	-279						Untertest3.avi	0	880	547	72	111	-681	-390	50	0	Content		-681	-390	24309862	3090307340
24327	09:20:00.606	00:00:24.326	1460	-1024	-768	-1	-1	-1	-1	4	-1024	-768	-1	-1	-1	-1	4	21	0	0						Untertest3.avi	0	880	547	72	111	-681	-390	50	0	Content		-72	-111	24326738	3090324216
24343	09:20:00.622	00:00:24.343	1461	-1008,803	-685,4088	0,4093375	0,7183364	431,9025	3,598419	3	-1008,803	-685,4088	0,4093375	0,7183364	431,9025	3,598419	1	21	-1009	-685						Untertest3.avi	0	880	547	72	111	-681	-390	50	0	Content		-1081	-796	24343236	3090340714
24360	09:20:00.639	00:00:24.360	1462	-1024	-768	-1	-1	-1	-1	4	-1024	-768	-1	-1	-1	-1	4		0	0						Untertest3.avi	0	880	547	72	111				0	Content		-72	-111	24360233	3090357711
24376	09:20:00.655	00:00:24.376	1463	-1024	-768	-1	-1	-1	-1	4	-1024	-768	-1	-1	-1	-1	4		0	0						Untertest3.avi	0	880	547	72	111				0	Content		-72	-111	24376480	3090373958
24393	09:20:00.672	00:00:24.393	1464	-1024	-768	-1	-1	-1	-1	4	-1024	-768	-1	-1	-1	-1	4		0	0						Untertest3.avi	0	880	547	72	111				0	Content		-72	-111	24393104	3090390582
24410	09:20:00.689	00:00:24.409	1465	-1024	-768	-1	-1	-1	-1	4	-1024	-768	-1	-1	-1	-1	4		0	0						Untertest3.avi	0	880	547	72	111				0	Content		-72	-111	24409915	3090407393
24427	09:20:00.706	00:00:24.426	1466	-1024	-768	-1	-1	-1	-1	4	-1024	-768	-1	-1	-1	-1	4		0	0						Untertest3.avi	0	880	547	72	111				0	Content		-72	-111	24426582	3090424060
24443	09:20:00.722	00:00:24.443	1467	-1024	-768	-1	-1	-1	-1	4	-1024	-768	-1	-1	-1	-1	4		0	0						Untertest3.avi	0	880	547	72	111				0	Content		-72	-111	24443276	3090440754
24460	09:20:00.739	00:00:24.459	1468	-1024	-768	-1	-1	-1	-1	4	-1024	-768	-1	-1	-1	-1	4		0	0						Untertest3.avi	0	880	547	72	111				0	Content		-72	-111	24459943	3090457421
24477	09:20:00.756	00:00:24.476	1469	-1024	-768	-1	-1	-1	-1	4	-1024	-768	-1	-1	-1	-1	4		0	0						Untertest3.avi	0	880	547	72	111				0	Content		-72	-111	24476594	3090474072
24493	09:20:00.772	00:00:24.493	1470	-1024	-768	-1	-1	-1	-1	4	-1024	-768	-1	-1	-1	-1	4		0	0						Untertest3.avi	0	880	547	72	111				0	Content		-72	-111	24493280	3090490758
24510	09:20:00.789	00:00:24.509	1471	-1024	-768	-1	-1	-1	-1	4	-1024	-768	-1	-1	-1	-1	4		0	0						Untertest3.avi	0	880	547	72	111				0	Content		-72	-111	24509947	3090507425
24527	09:20:00.806	00:00:24.526	1472	-1024	-768	-1	-1	-1	-1	4	-1024	-768	-1	-1	-1	-1	4		0	0						Untertest3.avi	0	880	547	72	111				0	Content		-72	-111	24526580	3090524058
24543	09:20:00.822	00:00:24.543	1473	-1024	-768	-1	-1	-1	-1	4	-1024	-768	-1	-1	-1	-1	4		0	0						Untertest3.avi	0	880	547	72	111				0	Content		-72	-111	24543247	3090540725
24560	09:20:00.839	00:00:24.559	1474	-1024	-768	-1	-1	-1	-1	4	-1024	-768	-1	-1	-1	-1	4		0	0						Untertest3.avi	0	880	547	72	111				0	Content		-72	-111	24559915	3090557393
24577	09:20:00.856	00:00:24.576	1475	-1024	-768	-1	-1	-1	-1	4	-1024	-768	-1	-1	-1	-1	4		0	0						Untertest3.avi	0	880	547	72	111				0	Content		-72	-111	24576582	3090574060
24593	09:20:00.872	00:00:24.593	1476	-1024	-768	-1	-1	-1	-1	4	-1024	-768	-1	-1	-1	-1	4		0	0						Untertest3.avi	0	880	547	72	111				0	Content		-72	-111	24593331	3090590809
24609	09:20:00.888	00:00:24.609	1477	-1024	-768	-1	-1	-1	-1	4	-1024	-768	-1	-1	-1	-1	4		0	0						Untertest3.avi	0	880	547	72	111				0	Content		-72	-111	24609333	3090606811
24626	09:20:00.905	00:00:24.625	1478	-1024	-768	-1	-1	-1	-1	4	-1024	-768	-1	-1	-1	-1	4		0	0						Untertest3.avi	0	880	547	72	111				0	Content		-72	-111	24625954	3090623432
24644	09:20:00.923	00:00:24.643	1479	-1024	-768	-1	-1	-1	-1	4	-1024	-768	-1	-1	-1	-1	4		0	0						Untertest3.avi	0	880	547	72	111				0	Content		-72	-111	24643948	3090641426
24660	09:20:00.939	00:00:24.660	1480	-1024	-768	-1	-1	-1	-1	4	-1024	-768	-1	-1	-1	-1	4		0	0						Untertest3.avi	0	880	547	72	111				0	Content		-72	-111	24660156	3090657634
24677	09:20:00.956	00:00:24.676	1481	-1024	-768	-1	-1	-1	-1	4	-1024	-768	-1	-1	-1	-1	4		0	0						Untertest3.avi	0	880	547	72	111				0	Content		-72	-111	24676823	3090674301
24693	09:20:00.972	00:00:24.693	1482	-1024	-768	-1	-1	-1	-1	4	-1024	-768	-1	-1	-1	-1	4		0	0						Untertest3.avi	0	880	547	72	111				0	Content		-72	-111	24693491	3090690969
24710	09:20:00.989	00:00:24.709	1483	-1024	-768	-1	-1	-1	-1	4	-1024	-768	-1	-1	-1	-1	4		0	0						Untertest3.avi	0	880	547	72	111				0	Content		-72	-111	24709719	3090707197
24726	09:20:01.005	00:00:24.726	1484	-1024	-768	-1	-1	-1	-1	4	-1024	-768	-1	-1	-1	-1	4		0	0						Untertest3.avi	0	880	547	72	111				0	Content		-72	-111	24726386	3090723864
24743	09:20:01.022	00:00:24.743	1485	-1024	-768	-1	-1	-1	-1	4	-1024	-768	-1	-1	-1	-1	4		0	0						Untertest3.avi	0	880	547	72	111				0	Content		-72	-111	24743077	3090740555
24760	09:20:01.039	00:00:24.759	1486	-1024	-768	-1	-1	-1	-1	4	-1024	-768	-1	-1	-1	-1	4		0	0						Untertest3.avi	0	880	547	72	111				0	Content		-72	-111	24759744	3090757222
24776	09:20:01.055	00:00:24.776	1487	-1024	-768	-1	-1	-1	-1	4	-1024	-768	-1	-1	-1	-1	4		0	0						Untertest3.avi	0	880	547	72	111				0	Content		-72	-111	24776411	3090773889
24793	09:20:01.072	00:00:24.793	1488	-1024	-768	-1	-1	-1	-1	4	-1024	-768	-1	-1	-1	-1	4		0	0						Untertest3.avi	0	880	547	72	111				0	Content		-72	-111	24793296	3090790774
24810	09:20:01.089	00:00:24.809	1489	-1024	-768	-1	-1	-1	-1	4	-1024	-768	-1	-1	-1	-1	4		0	0						Untertest3.avi	0	880	547	72	111				0	Content		-72	-111	24809963	3090807441
24827	09:20:01.106	00:00:24.826	1490	-1024	-768	-1	-1	-1	-1	4	-1024	-768	-1	-1	-1	-1	4		0	0						Untertest3.avi	0	880	547	72	111				0	Content		-72	-111	24826630	3090824108
24844	09:20:01.123	00:00:24.843	1491	-1024	-768	-1	-1	-1	-1	4	-1024	-768	-1	-1	-1	-1	4		0	0						Untertest3.avi	0	880	547	72	111				0	Content		-72	-111	24843655	3090841133
24860	09:20:01.139	00:00:24.860	1492	-1024	-768	-1	-1	-1	-1	4	-1024	-768	-1	-1	-1	-1	4		0	0						Untertest3.avi	0	880	547	72	111				0	Content		-72	-111	24860322	3090857800
24877	09:20:01.156	00:00:24.876	1493	-1024	-768	-1	-1	-1	-1	4	-1024	-768	-1	-1	-1	-1	4		0	0						Untertest3.avi	0	880	547	72	111				0	Content		-72	-111	24876989	3090874467
24893	09:20:01.172	00:00:24.893	1494	-1024	-768	-1	-1	-1	-1	4	-1024	-768	-1	-1	-1	-1	4		0	0						Untertest3.avi	0	880	547	72	111				0	Content		-72	-111	24893265	3090890743
24910	09:20:01.189	00:00:24.909	1495	-1024	-768	-1	-1	-1	-1	4	-1024	-768	-1	-1	-1	-1	4		0	0						Untertest3.avi	0	880	547	72	111				0	Content		-72	-111	24909932	3090907410
24927	09:20:01.206	00:00:24.926	1496	-1024	-768	-1	-1	-1	-1	4	-1024	-768	-1	-1	-1	-1	4		0	0						Untertest3.avi	0	880	547	72	111				0	Content		-72	-111	24926599	3090924077
24943	09:20:01.222	00:00:24.943	1497	-1024	-768	-1	-1	-1	-1	4	-1024	-768	-1	-1	-1	-1	4		0	0						Untertest3.avi	0	880	547	72	111				0	Content		-72	-111	24943008	3090940486
24960	09:20:01.239	00:00:24.959	1498	-1024	-768	-1	-1	-1	-1	4	-1024	-768	-1	-1	-1	-1	4		0	0						Untertest3.avi	0	880	547	72	111				0	Content		-72	-111	24959675	3090957153
24976	09:20:01.255	00:00:24.976	1499	-1024	-768	-1	-1	-1	-1	4	-1024	-768	-1	-1	-1	-1	4		0	0						Untertest3.avi	0	880	547	72	111				0	Content		-72	-111	24976342	3090973820
24992	09:20:01.271	00:00:24.992	1500	-1024	-768	-1	-1	-1	-1	4	-1024	-768	-1	-1	-1	-1	4		0	0						Untertest3.avi	0	880	547	72	111				0	Content		-72	-111	24992435	3090989913
25009	09:20:01.288	00:00:25.009	1501	-1024	-768	-1	-1	-1	-1	4	-1024	-768	-1	-1	-1	-1	4		0	0						Untertest3.avi	0	880	547	72	111				0	Content		-72	-111	25009055	3091006533
25026	09:20:01.305	00:00:25.025	1502	-1024	-768	-1	-1	-1	-1	4	-1024	-768	-1	-1	-1	-1	4		0	0						Untertest3.avi	0	880	547	72	111				0	Content		-72	-111	25025857	3091023335
25042	09:20:01.321	00:00:25.042	1503	-1024	-768	-1	-1	-1	-1	4	-1024	-768	-1	-1	-1	-1	4		0	0						Untertest3.avi	0	880	547	72	111				0	Content		-72	-111	25042455	3091039933
25059	09:20:01.338	00:00:25.059	1504	-1024	-768	-1	-1	-1	-1	4	-1024	-768	-1	-1	-1	-1	4		0	0						Untertest3.avi	0	880	547	72	111				0	Content		-72	-111	25059122	3091056600
25076	09:20:01.355	00:00:25.076	1505	-1024	-768	-1	-1	-1	-1	4	-1024	-768	-1	-1	-1	-1	4		0	0						Untertest3.avi	0	880	547	72	111				0	Content		-72	-111	25076023	3091073501
25093	09:20:01.372	00:00:25.092	1506	-1024	-768	-1	-1	-1	-1	4	-1024	-768	-1	-1	-1	-1	4		0	0						Untertest3.avi	0	880	547	72	111				0	Content		-72	-111	25092690	3091090168
25110	09:20:01.389	00:00:25.109	1507	-1024	-768	-1	-1	-1	-1	4	-1024	-768	-1	-1	-1	-1	4		0	0						Untertest3.avi	0	880	547	72	111				0	Content		-72	-111	25109642	3091107120
25126	09:20:01.405	00:00:25.126	1508	-1024	-768	-1	-1	-1	-1	4	-1024	-768	-1	-1	-1	-1	4		0	0						Untertest3.avi	0	880	547	72	111				0	Content		-72	-111	25126309	3091123787
25143	09:20:01.422	00:00:25.142	1509	-1024	-768	-1	-1	-1	-1	4	-1024	-768	-1	-1	-1	-1	4		0	0						Untertest3.avi	0	880	547	72	111				0	Content		-72	-111	25142976	3091140454
25160	09:20:01.439	00:00:25.160	1510	-1024	-768	-1	-1	-1	-1	4	-1024	-768	-1	-1	-1	-1	4		0	0						Untertest3.avi	0	880	547	72	111				0	Content		-72	-111	25160039	3091157517
25177	09:20:01.456	00:00:25.176	1511	-1024	-768	-1	-1	-1	-1	4	-1024	-768	-1	-1	-1	-1	4		0	0						Untertest3.avi	0	880	547	72	111				0	Content		-72	-111	25176707	3091174185
25193	09:20:01.472	00:00:25.193	1512	-1024	-768	-1	-1	-1	-1	4	-1024	-768	-1	-1	-1	-1	4		0	0						Untertest3.avi	0	880	547	72	111				0	Content		-72	-111	25193374	3091190852
25210	09:20:01.489	00:00:25.209	1513	-1024	-768	-1	-1	-1	-1	4	-1024	-768	-1	-1	-1	-1	4		0	0						Untertest3.avi	0	880	547	72	111				0	Content		-72	-111	25209682	3091207160
25226	09:20:01.505	00:00:25.226	1514	-1024	-768	-1	-1	-1	-1	4	-1024	-768	-1	-1	-1	-1	4		0	0						Untertest3.avi	0	880	547	72	111				0	Content		-72	-111	25226349	3091223827
25243	09:20:01.522	00:00:25.243	1515	-1024	-768	-1	-1	-1	-1	4	-1024	-768	-1	-1	-1	-1	4		0	0						Untertest3.avi	0	880	547	72	111				0	Content		-72	-111	25243016	3091240494
25259	09:20:01.538	00:00:25.258	1516	-1024	-768	-1	-1	-1	-1	4	-1024	-768	-1	-1	-1	-1	4		0	0						Untertest3.avi	0	880	547	72	111				0	Content		-72	-111	25258912	3091256390
25276	09:20:01.555	00:00:25.275	1517	-1024	-768	-1	-1	-1	-1	4	-1024	-768	-1	-1	-1	-1	4		0	0						Untertest3.avi	0	880	547	72	111				0	Content		-72	-111	25275533	3091273011
25292	09:20:01.571	00:00:25.292	1518	-1024	-768	-1	-1	-1	-1	4	-1024	-768	-1	-1	-1	-1	4		0	0						Untertest3.avi	0	880	547	72	111				0	Content		-72	-111	25292218	3091289696
25309	09:20:01.588	00:00:25.308	1519	-1024	-768	-1	-1	-1	-1	4	-1024	-768	-1	-1	-1	-1	4		0	0						Untertest3.avi	0	880	547	72	111				0	Content		-72	-111	25308885	3091306363
25326	09:20:01.605	00:00:25.325	1520	-1024	-768	-1	-1	-1	-1	4	-1024	-768	-1	-1	-1	-1	4		0	0						Untertest3.avi	0	880	547	72	111				0	Content		-72	-111	25325552	3091323030
25342	09:20:01.621	00:00:25.342	1521	-1024	-768	-1	-1	-1	-1	4	-1024	-768	-1	-1	-1	-1	4		0	0						Untertest3.avi	0	880	547	72	111				0	Content		-72	-111	25342210	3091339688
25359	09:20:01.638	00:00:25.358	1522	-1024	-768	-1	-1	-1	-1	4	-1024	-768	-1	-1	-1	-1	4		0	0						Untertest3.avi	0	880	547	72	111				0	Content		-72	-111	25358878	3091356356
25376	09:20:01.655	00:00:25.375	1523	-1024	-768	-1	-1	-1	-1	4	-1024	-768	-1	-1	-1	-1	4		0	0						Untertest3.avi	0	880	547	72	111				0	Content		-72	-111	25375545	3091373023
25392	09:20:01.671	00:00:25.392	1524	-1024	-768	-1	-1	-1	-1	4	-1024	-768	-1	-1	-1	-1	4		0	0						Untertest3.avi	0	880	547	72	111				0	Content		-72	-111	25392164	3091389642
25409	09:20:01.688	00:00:25.408	1525	-1024	-768	-1	-1	-1	-1	4	-1024	-768	-1	-1	-1	-1	4		0	0						Untertest3.avi	0	880	547	72	111				0	Content		-72	-111	25408831	3091406309
25425	09:20:01.704	00:00:25.425	1526	-1024	-768	-1	-1	-1	-1	4	-1024	-768	-1	-1	-1	-1	4		0	0						Untertest3.avi	0	880	547	72	111				0	Content		-72	-111	25425498	3091422976
25442	09:20:01.721	00:00:25.442	1527	-1024	-768	-1	-1	-1	-1	4	-1024	-768	-1	-1	-1	-1	4		0	0						Untertest3.avi	0	880	547	72	111				0	Content		-72	-111	25442340	3091439818
25459	09:20:01.738	00:00:25.459	1528	-1024	-768	-1	-1	-1	-1	4	-1024	-768	-1	-1	-1	-1	4		0	0						Untertest3.avi	0	880	547	72	111				0	Content		-72	-111	25459007	3091456485
25476	09:20:01.755	00:00:25.475	1529	-1024	-768	-1	-1	-1	-1	4	-1024	-768	-1	-1	-1	-1	4		0	0						Untertest3.avi	0	880	547	72	111				0	Content		-72	-111	25475674	3091473152
25493	09:20:01.772	00:00:25.492	1530	-1024	-768	-1	-1	-1	-1	4	-1024	-768	-1	-1	-1	-1	4		0	0						Untertest3.avi	0	880	547	72	111				0	Content		-72	-111	25492846	3091490324
25510	09:20:01.789	00:00:25.509	1531	-1024	-768	-1	-1	-1	-1	4	-1024	-768	-1	-1	-1	-1	4		0	0						Untertest3.avi	0	880	547	72	111				0	Content		-72	-111	25509514	3091506992
25527	09:20:01.806	00:00:25.526	1532	-1024	-768	-1	-1	-1	-1	4	-1024	-768	-1	-1	-1	-1	4		0	0						Untertest3.avi	0	880	547	72	111				0	Content		-72	-111	25526513	3091523991
25543	09:20:01.822	00:00:25.543	1533	-1024	-768	-1	-1	-1	-1	4	-1024	-768	-1	-1	-1	-1	4		0	0						Untertest3.avi	0	880	547	72	111				0	Content		-72	-111	25543180	3091540658
25560	09:20:01.839	00:00:25.559	1534	-1024	-768	-1	-1	-1	-1	4	-1024	-768	-1	-1	-1	-1	4		0	0						Untertest3.avi	0	880	547	72	111				0	Content		-72	-111	25559847	3091557325
25576	09:20:01.855	00:00:25.576	1535	-1024	-768	-1	-1	-1	-1	4	-1024	-768	-1	-1	-1	-1	4		0	0						Untertest3.avi	0	880	547	72	111				0	Content		-72	-111	25576109	3091573587
25593	09:20:01.872	00:00:25.592	1536	-1024	-768	-1	-1	-1	-1	4	-1024	-768	-1	-1	-1	-1	4		0	0						Untertest3.avi	0	880	547	72	111				0	Content		-72	-111	25592776	3091590254
25609	09:20:01.888	00:00:25.609	1537	-1024	-768	-1	-1	-1	-1	4	-1024	-768	-1	-1	-1	-1	4		0	0						Untertest3.avi	0	880	547	72	111				0	Content		-72	-111	25609443	3091606921
25626	09:20:01.905	00:00:25.625	1538	-1024	-768	-1	-1	-1	-1	4	-1024	-768	-1	-1	-1	-1	4		0	0						Untertest3.avi	0	880	547	72	111				0	Content		-72	-111	25625838	3091623316
25643	09:20:01.922	00:00:25.642	1539	-1024	-768	-1	-1	-1	-1	4	-1024	-768	-1	-1	-1	-1	4		0	0						Untertest3.avi	0	880	547	72	111				0	Content		-72	-111	25642505	3091639983
25659	09:20:01.938	00:00:25.659	1540	-1024	-768	-1	-1	-1	-1	4	-1024	-768	-1	-1	-1	-1	4		0	0						Untertest3.avi	0	880	547	72	111				0	Content		-72	-111	25659172	3091656650
25675	09:20:01.954	00:00:25.675	1541	-1024	-768	-1	-1	-1	-1	4	-1024	-768	-1	-1	-1	-1	4		0	0						Untertest3.avi	0	880	547	72	111				0	Content		-72	-111	25675376	3091672854
25692	09:20:01.971	00:00:25.691	1542	-1024	-768	-1	-1	-1	-1	4	-1024	-768	-1	-1	-1	-1	4		0	0						Untertest3.avi	0	880	547	72	111				0	Content		-72	-111	25691997	3091689475
25709	09:20:01.988	00:00:25.708	1543	-1024	-768	-1	-1	-1	-1	4	-1024	-768	-1	-1	-1	-1	4		0	0						Untertest3.avi	0	880	547	72	111				0	Content		-72	-111	25708620	3091706098
25725	09:20:02.004	00:00:25.725	1544	-1024	-768	-1	-1	-1	-1	4	-1024	-768	-1	-1	-1	-1	4		0	0						Untertest3.avi	0	880	547	72	111				0	Content		-72	-111	25725287	3091722765
25742	09:20:02.021	00:00:25.741	1545	-1024	-768	-1	-1	-1	-1	4	-1024	-768	-1	-1	-1	-1	4		0	0						Untertest3.avi	0	880	547	72	111				0	Content		-72	-111	25741954	3091739432
25759	09:20:02.038	00:00:25.758	1546	-1024	-768	-1	-1	-1	-1	4	-1024	-768	-1	-1	-1	-1	4		0	0						Untertest3.avi	0	880	547	72	111				0	Content		-72	-111	25758591	3091756069
25775	09:20:02.054	00:00:25.775	1547	-1024	-768	-1	-1	-1	-1	4	-1024	-768	-1	-1	-1	-1	4		0	0						Untertest3.avi	0	880	547	72	111				0	Content		-72	-111	25775258	3091772736
25792	09:20:02.071	00:00:25.791	1548	-1024	-768	-1	-1	-1	-1	4	-1024	-768	-1	-1	-1	-1	4		0	0						Untertest3.avi	0	880	547	72	111				0	Content		-72	-111	25791925	3091789403
25809	09:20:02.088	00:00:25.808	1549	-1024	-768	-1	-1	-1	-1	4	-1024	-768	-1	-1	-1	-1	4		0	0						Untertest3.avi	0	880	547	72	111				0	Content		-72	-111	25808839	3091806317
25826	09:20:02.105	00:00:25.825	1550	-1024	-768	-1	-1	-1	-1	4	-1024	-768	-1	-1	-1	-1	4		0	0						Untertest3.avi	0	880	547	72	111				0	Content		-72	-111	25825506	3091822984
25842	09:20:02.121	00:00:25.842	1551	-1024	-768	-1	-1	-1	-1	4	-1024	-768	-1	-1	-1	-1	4		0	0						Untertest3.avi	0	880	547	72	111				0	Content		-72	-111	25842463	3091839941
25859	09:20:02.138	00:00:25.859	1552	-1024	-768	-1	-1	-1	-1	4	-1024	-768	-1	-1	-1	-1	4		0	0						Untertest3.avi	0	880	547	72	111				0	Content		-72	-111	25859130	3091856608
25876	09:20:02.155	00:00:25.875	1553	-1024	-768	-1	-1	-1	-1	4	-1024	-768	-1	-1	-1	-1	4		0	0						Untertest3.avi	0	880	547	72	111				0	Content		-72	-111	25875797	3091873275
25893	09:20:02.172	00:00:25.893	1554	-1024	-768	-1	-1	-1	-1	4	-1024	-768	-1	-1	-1	-1	4		0	0						Untertest3.avi	0	880	547	72	111				0	Content		-72	-111	25893078	3091890556
25910	09:20:02.189	00:00:25.909	1555	-1024	-768	-1	-1	-1	-1	4	-1024	-768	-1	-1	-1	-1	4		0	0						Untertest3.avi	0	880	547	72	111				0	Content		-72	-111	25909745	3091907223
25926	09:20:02.205	00:00:25.925	1556	-1024	-768	-1	-1	-1	-1	4	-1024	-768	-1	-1	-1	-1	4		0	0						Untertest3.avi	0	880	547	72	111				0	Content		-72	-111	25925991	3091923469
25943	09:20:02.222	00:00:25.942	1557	-1024	-768	-1	-1	-1	-1	4	-1024	-768	-1	-1	-1	-1	4		0	0						Untertest3.avi	0	880	547	72	111				0	Content		-72	-111	25942658	3091940136
25959	09:20:02.238	00:00:25.959	1558	-1024	-768	-1	-1	-1	-1	4	-1024	-768	-1	-1	-1	-1	4		0	0						Untertest3.avi	0	880	547	72	111				0	Content		-72	-111	25959325	3091956803
25975	09:20:02.254	00:00:25.975	1559	-1024	-768	-1	-1	-1	-1	4	-1024	-768	-1	-1	-1	-1	4		0	0						Untertest3.avi	0	880	547	72	111				0	Content		-72	-111	25975101	3091972579
25992	09:20:02.271	00:00:25.991	1560	-1024	-768	-1	-1	-1	-1	4	-1024	-768	-1	-1	-1	-1	4		0	0						Untertest3.avi	0	880	547	72	111				0	Content		-72	-111	25991736	3091989214
26008	09:20:02.287	00:00:26.008	1561	-1024	-768	-1	-1	-1	-1	4	-1024	-768	-1	-1	-1	-1	4		0	0						Untertest3.avi	0	880	547	72	111				0	Content		-72	-111	26008418	3092005896
26025	09:20:02.304	00:00:26.025	1562	-1024	-768	-1	-1	-1	-1	4	-1024	-768	-1	-1	-1	-1	4		0	0						Untertest3.avi	0	880	547	72	111				0	Content		-72	-111	26025085	3092022563
26042	09:20:02.321	00:00:26.041	1563	-1024	-768	-1	-1	-1	-1	4	-1024	-768	-1	-1	-1	-1	4		0	0						Untertest3.avi	0	880	547	72	111				0	Content		-72	-111	26041752	3092039230
26058	09:20:02.337	00:00:26.058	1564	-1024	-768	-1	-1	-1	-1	4	-1024	-768	-1	-1	-1	-1	4		0	0						Untertest3.avi	0	880	547	72	111				0	Content		-72	-111	26058407	3092055885
26075	09:20:02.354	00:00:26.075	1565	-1024	-768	-1	-1	-1	-1	4	-1024	-768	-1	-1	-1	-1	4		0	0						Untertest3.avi	0	880	547	72	111				0	Content		-72	-111	26075074	3092072552
26092	09:20:02.371	00:00:26.091	1566	-1024	-768	-1	-1	-1	-1	4	-1024	-768	-1	-1	-1	-1	4		0	0						Untertest3.avi	0	880	547	72	111				0	Content		-72	-111	26091741	3092089219
26108	09:20:02.387	00:00:26.108	1567	-1024	-768	-1	-1	-1	-1	4	-1024	-768	-1	-1	-1	-1	4		0	0						Untertest3.avi	0	880	547	72	111				0	Content		-72	-111	26108357	3092105835
26125	09:20:02.404	00:00:26.125	1568	-1024	-768	-1	-1	-1	-1	4	-1024	-768	-1	-1	-1	-1	4		0	0						Untertest3.avi	0	880	547	72	111				0	Content		-72	-111	26125024	3092122502
26142	09:20:02.421	00:00:26.141	1569	-1024	-768	-1	-1	-1	-1	4	-1024	-768	-1	-1	-1	-1	4		0	0						Untertest3.avi	0	880	547	72	111				0	Content		-72	-111	26141691	3092139169
26159	09:20:02.438	00:00:26.158	1570	-1024	-768	-1	-1	-1	-1	4	-1024	-768	-1	-1	-1	-1	4		0	0						Untertest3.avi	0	880	547	72	111				0	Content		-72	-111	26158533	3092156011
26175	09:20:02.454	00:00:26.175	1571	-1024	-768	-1	-1	-1	-1	4	-1024	-768	-1	-1	-1	-1	4		0	0						Untertest3.avi	0	880	547	72	111				0	Content		-72	-111	26175201	3092172679
26192	09:20:02.471	00:00:26.191	1572	-1024	-768	-1	-1	-1	-1	4	-1024	-768	-1	-1	-1	-1	4		0	0						Untertest3.avi	0	880	547	72	111				0	Content		-72	-111	26191868	3092189346
26209	09:20:02.488	00:00:26.209	1573	-1024	-768	-1	-1	-1	-1	4	-1024	-768	-1	-1	-1	-1	4		0	0						Untertest3.avi	0	880	547	72	111				0	Content		-72	-111	26209043	3092206521
26226	09:20:02.505	00:00:26.225	1574	-1024	-768	-1	-1	-1	-1	4	-1024	-768	-1	-1	-1	-1	4		0	0						Untertest3.avi	0	880	547	72	111				0	Content		-72	-111	26225710	3092223188
26243	09:20:02.522	00:00:26.242	1575	-1024	-768	-1	-1	-1	-1	4	-1024	-768	-1	-1	-1	-1	4		0	0						Untertest3.avi	0	880	547	72	111				0	Content		-72	-111	26242708	3092240186
26259	09:20:02.538	00:00:26.259	1576	-1024	-768	-1	-1	-1	-1	4	-1024	-768	-1	-1	-1	-1	4		0	0						Untertest3.avi	0	880	547	72	111				0	Content		-72	-111	26259375	3092256853
26276	09:20:02.555	00:00:26.276	1577	-1024	-768	-1	-1	-1	-1	4	-1024	-768	-1	-1	-1	-1	4		0	0						Untertest3.avi	0	880	547	72	111				0	Content		-72	-111	26276042	3092273520
26292	09:20:02.571	00:00:26.292	1578	-1024	-768	-1	-1	-1	-1	4	-1024	-768	-1	-1	-1	-1	4		0	0						Untertest3.avi	0	880	547	72	111				0	Content		-72	-111	26292304	3092289782
26309	09:20:02.588	00:00:26.308	1579	-1024	-768	-1	-1	-1	-1	4	-1024	-768	-1	-1	-1	-1	4		0	0						Untertest3.avi	0	880	547	72	111				0	Content		-72	-111	26308971	3092306449
26326	09:20:02.605	00:00:26.325	1580	-1024	-768	-1	-1	-1	-1	4	-1024	-768	-1	-1	-1	-1	4		0	0						Untertest3.avi	0	880	547	72	111				0	Content		-72	-111	26325639	3092323117
26342	09:20:02.621	00:00:26.342	1581	-1024	-768	-1	-1	-1	-1	4	-1024	-768	-1	-1	-1	-1	4		0	0						Untertest3.avi	0	880	547	72	111				0	Content		-72	-111	26342034	3092339512
26359	09:20:02.638	00:00:26.358	1582	-1024	-768	-1	-1	-1	-1	4	-1024	-768	-1	-1	-1	-1	4		0	0						Untertest3.avi	0	880	547	72	111				0	Content		-72	-111	26358701	3092356179
26375	09:20:02.654	00:00:26.375	1583	-1024	-768	-1	-1	-1	-1	4	-1024	-768	-1	-1	-1	-1	4		0	0						Untertest3.avi	0	880	547	72	111				0	Content		-72	-111	26375368	3092372846
26392	09:20:02.671	00:00:26.391	1584	-1024	-768	-1	-1	-1	-1	4	-1024	-768	-1	-1	-1	-1	4		0	0						Untertest3.avi	0	880	547	72	111				0	Content		-72	-111	26391568	3092389046
26408	09:20:02.687	00:00:26.408	1585	-1024	-768	-1	-1	-1	-1	4	-1024	-768	-1	-1	-1	-1	4		0	0						Untertest3.avi	0	880	547	72	111				0	Content		-72	-111	26408195	3092405673
26425	09:20:02.704	00:00:26.424	1586	-1024	-768	-1	-1	-1	-1	4	-1024	-768	-1	-1	-1	-1	4		0	0						Untertest3.avi	0	880	547	72	111				0	Content		-72	-111	26424866	3092422344
26441	09:20:02.720	00:00:26.441	1587	-1024	-768	-1	-1	-1	-1	4	-1024	-768	-1	-1	-1	-1	4		0	0						Untertest3.avi	0	880	547	72	111				0	Content		-72	-111	26441463	3092438941
26458	09:20:02.737	00:00:26.458	1588	-1024	-768	-1	-1	-1	-1	4	-1024	-768	-1	-1	-1	-1	4		0	0						Untertest3.avi	0	880	547	72	111				0	Content		-72	-111	26458130	3092455608
26475	09:20:02.754	00:00:26.475	1589	-1024	-768	-1	-1	-1	-1	4	-1024	-768	-1	-1	-1	-1	4		0	0						Untertest3.avi	0	880	547	72	111				0	Content		-72	-111	26475038	3092472516
26492	09:20:02.771	00:00:26.491	1590	-1024	-768	-1	-1	-1	-1	4	-1024	-768	-1	-1	-1	-1	4		0	0						Untertest3.avi	0	880	547	72	111				0	Content		-72	-111	26491706	3092489184
26509	09:20:02.788	00:00:26.508	1591	-1024	-768	-1	-1	-1	-1	4	-1024	-768	-1	-1	-1	-1	4		0	0						Untertest3.avi	0	880	547	72	111				0	Content		-72	-111	26508699	3092506177
26525	09:20:02.804	00:00:26.525	1592	-1024	-768	-1	-1	-1	-1	4	-1024	-768	-1	-1	-1	-1	4		0	0						Untertest3.avi	0	880	547	72	111				0	Content		-72	-111	26525366	3092522844
26542	09:20:02.821	00:00:26.542	1593	-1024	-768	-1	-1	-1	-1	4	-1024	-768	-1	-1	-1	-1	4		0	0						Untertest3.avi	0	880	547	72	111				0	Content		-72	-111	26542033	3092539511
26559	09:20:02.838	00:00:26.559	1594	-1024	-768	-1	-1	-1	-1	4	-1024	-768	-1	-1	-1	-1	4		0	0						Untertest3.avi	0	880	547	72	111				0	Content		-72	-111	26559294	3092556772
26576	09:20:02.855	00:00:26.575	1595	-1024	-768	-1	-1	-1	-1	4	-1024	-768	-1	-1	-1	-1	4		0	0						Untertest3.avi	0	880	547	72	111				0	Content		-72	-111	26575961	3092573439
26592	09:20:02.871	00:00:26.592	1596	-1024	-768	-1	-1	-1	-1	4	-1024	-768	-1	-1	-1	-1	4		0	0						Untertest3.avi	0	880	547	72	111				0	Content		-72	-111	26592199	3092589677
26609	09:20:02.888	00:00:26.608	1597	-1024	-768	-1	-1	-1	-1	4	-1024	-768	-1	-1	-1	-1	4		0	0						Untertest3.avi	0	880	547	72	111				0	Content		-72	-111	26608866	3092606344
26626	09:20:02.905	00:00:26.625	1598	-1024	-768	-1	-1	-1	-1	4	-1024	-768	-1	-1	-1	-1	4		0	0						Untertest3.avi	0	880	547	72	111				0	Content		-72	-111	26625533	3092623011
26641	09:20:02.920	00:00:26.641	1599	-1024	-768	-1	-1	-1	-1	4	-1024	-768	-1	-1	-1	-1	4		0	0						Untertest3.avi	0	880	547	72	111				0	Content		-72	-111	26641298	3092638776
26658	09:20:02.937	00:00:26.657	1600	-1024	-768	-1	-1	-1	-1	4	-1024	-768	-1	-1	-1	-1	4		0	0						Untertest3.avi	0	880	547	72	111				0	Content		-72	-111	26657920	3092655398
26675	09:20:02.954	00:00:26.674	1601	-1024	-768	-1	-1	-1	-1	4	-1024	-768	-1	-1	-1	-1	4		0	0						Untertest3.avi	0	880	547	72	111				0	Content		-72	-111	26674606	3092672084
26691	09:20:02.970	00:00:26.691	1602	-1024	-768	-1	-1	-1	-1	4	-1024	-768	-1	-1	-1	-1	4		0	0						Untertest3.avi	0	880	547	72	111				0	Content		-72	-111	26691273	3092688751
26708	09:20:02.987	00:00:26.707	1603	-1024	-768	-1	-1	-1	-1	4	-1024	-768	-1	-1	-1	-1	4		0	0						Untertest3.avi	0	880	547	72	111				0	Content		-72	-111	26707940	3092705418
26725	09:20:03.004	00:00:26.724	1604	-1024	-768	-1	-1	-1	-1	4	-1024	-768	-1	-1	-1	-1	4		0	0						Untertest3.avi	0	880	547	72	111				0	Content		-72	-111	26724600	3092722078
26741	09:20:03.020	00:00:26.741	1605	-1024	-768	-1	-1	-1	-1	4	-1024	-768	-1	-1	-1	-1	4		0	0						Untertest3.avi	0	880	547	72	111				0	Content		-72	-111	26741267	3092738745
26758	09:20:03.037	00:00:26.757	1606	-1024	-768	-1	-1	-1	-1	4	-1024	-768	-1	-1	-1	-1	4		0	0						Untertest3.avi	0	880	547	72	111				0	Content		-72	-111	26757934	3092755412
26775	09:20:03.054	00:00:26.774	1607	-1024	-768	-1	-1	-1	-1	4	-1024	-768	-1	-1	-1	-1	4		0	0						Untertest3.avi	0	880	547	72	111				0	Content		-72	-111	26774594	3092772072
26791	09:20:03.070	00:00:26.791	1608	-1024	-768	-1	-1	-1	-1	4	-1024	-768	-1	-1	-1	-1	4		0	0						Untertest3.avi	0	880	547	72	111				0	Content		-72	-111	26791261	3092788739
26808	09:20:03.087	00:00:26.807	1609	-1024	-768	-1	-1	-1	-1	4	-1024	-768	-1	-1	-1	-1	4		0	0						Untertest3.avi	0	880	547	72	111				0	Content		-72	-111	26807928	3092805406
26825	09:20:03.104	00:00:26.824	1610	-1024	-768	-1	-1	-1	-1	4	-1024	-768	-1	-1	-1	-1	4		0	0						Untertest3.avi	0	880	547	72	111				0	Content		-72	-111	26824756	3092822234
26841	09:20:03.120	00:00:26.841	1611	-1024	-768	-1	-1	-1	-1	4	-1024	-768	-1	-1	-1	-1	4		0	0						Untertest3.avi	0	880	547	72	111				0	Content		-72	-111	26841423	3092838901
26858	09:20:03.137	00:00:26.858	1612	-1024	-768	-1	-1	-1	-1	4	-1024	-768	-1	-1	-1	-1	4		0	0						Untertest3.avi	0	880	547	72	111				0	Content		-72	-111	26858090	3092855568
26875	09:20:03.154	00:00:26.875	1613	-1024	-768	-1	-1	-1	-1	4	-1024	-768	-1	-1	-1	-1	4		0	0						Untertest3.avi	0	880	547	72	111				0	Content		-72	-111	26875255	3092872733
26892	09:20:03.171	00:00:26.891	1614	-1024	-768	-1	-1	-1	-1	4	-1024	-768	-1	-1	-1	-1	4		0	0						Untertest3.avi	0	880	547	72	111				0	Content		-72	-111	26891922	3092889400
26909	09:20:03.188	00:00:26.908	1615	-1024	-768	-1	-1	-1	-1	4	-1024	-768	-1	-1	-1	-1	4		0	0						Untertest3.avi	0	880	547	72	111				0	Content		-72	-111	26908965	3092906443
26926	09:20:03.205	00:00:26.925	1616	-1024	-768	-1	-1	-1	-1	4	-1024	-768	-1	-1	-1	-1	4		0	0						Untertest3.avi	0	880	547	72	111				0	Content		-72	-111	26925632	3092923110
26942	09:20:03.221	00:00:26.942	1617	-1024	-768	-1	-1	-1	-1	4	-1024	-768	-1	-1	-1	-1	4		0	0						Untertest3.avi	0	880	547	72	111				0	Content		-72	-111	26942299	3092939777
26959	09:20:03.238	00:00:26.958	1618	-1024	-768	-1	-1	-1	-1	4	-1024	-768	-1	-1	-1	-1	4		0	0						Untertest3.avi	0	880	547	72	111				0	Content		-72	-111	26958584	3092956062
26975	09:20:03.254	00:00:26.975	1619	-1024	-768	-1	-1	-1	-1	4	-1024	-768	-1	-1	-1	-1	4		0	0						Untertest3.avi	0	880	547	72	111				0	Content		-72	-111	26975252	3092972730
26992	09:20:03.271	00:00:26.991	1620	-1024	-768	-1	-1	-1	-1	4	-1024	-768	-1	-1	-1	-1	4		0	0						Untertest3.avi	0	880	547	72	111				0	Content		-72	-111	26991919	3092989397
27008	09:20:03.287	00:00:27.008	1621	-1024	-768	-1	-1	-1	-1	4	-1024	-768	-1	-1	-1	-1	4		0	0						Untertest3.avi	0	880	547	72	111				0	Content		-72	-111	27008331	3093005809
27025	09:20:03.304	00:00:27.024	1622	-1024	-768	-1	-1	-1	-1	4	-1024	-768	-1	-1	-1	-1	4		0	0						Untertest3.avi	0	880	547	72	111				0	Content		-72	-111	27024998	3093022476
27042	09:20:03.321	00:00:27.041	1623	-1024	-768	-1	-1	-1	-1	4	-1024	-768	-1	-1	-1	-1	4		0	0						Untertest3.avi	0	880	547	72	111				0	Content		-72	-111	27041665	3093039143
27058	09:20:03.337	00:00:27.057	1624	-1024	-768	-1	-1	-1	-1	4	-1024	-768	-1	-1	-1	-1	4		0	0						Untertest3.avi	0	880	547	72	111				0	Content		-72	-111	27057769	3093055247
27074	09:20:03.353	00:00:27.074	1625	-1024	-768	-1	-1	-1	-1	4	-1024	-768	-1	-1	-1	-1	4		0	0						Untertest3.avi	0	880	547	72	111				0	Content		-72	-111	27074392	3093071870
27091	09:20:03.370	00:00:27.091	1626	-1024	-768	-1	-1	-1	-1	4	-1024	-768	-1	-1	-1	-1	4		0	0						Untertest3.avi	0	880	547	72	111				0	Content		-72	-111	27091059	3093088537
27108	09:20:03.387	00:00:27.107	1627	-1024	-768	-1	-1	-1	-1	4	-1024	-768	-1	-1	-1	-1	4		0	0						Untertest3.avi	0	880	547	72	111				0	Content		-72	-111	27107726	3093105204
27124	09:20:03.403	00:00:27.124	1628	-1024	-768	-1	-1	-1	-1	4	-1024	-768	-1	-1	-1	-1	4		0	0						Untertest3.avi	0	880	547	72	111				0	Content		-72	-111	27124393	3093121871
27141	09:20:03.420	00:00:27.141	1629	-1024	-768	-1	-1	-1	-1	4	-1024	-768	-1	-1	-1	-1	4		0	0						Untertest3.avi	0	880	547	72	111				0	Content		-72	-111	27141016	3093138494
27158	09:20:03.437	00:00:27.157	1630	-1024	-768	-1	-1	-1	-1	4	-1024	-768	-1	-1	-1	-1	4		0	0						Untertest3.avi	0	880	547	72	111				0	Content		-72	-111	27157684	3093155162
27174	09:20:03.453	00:00:27.174	1631	-1024	-768	-1	-1	-1	-1	4	-1024	-768	-1	-1	-1	-1	4		0	0						Untertest3.avi	0	880	547	72	111				0	Content		-72	-111	27174351	3093171829
27191	09:20:03.470	00:00:27.191	1632	-1024	-768	-1	-1	-1	-1	4	-1024	-768	-1	-1	-1	-1	4		0	0						Untertest3.avi	0	880	547	72	111				0	Content		-72	-111	27191242	3093188720
27208	09:20:03.487	00:00:27.207	1633	-1024	-768	-1	-1	-1	-1	4	-1024	-768	-1	-1	-1	-1	4		0	0						Untertest3.avi	0	880	547	72	111				0	Content		-72	-111	27207909	3093205387
27225	09:20:03.504	00:00:27.224	1634	-1024	-768	-1	-1	-1	-1	4	-1024	-768	-1	-1	-1	-1	4		0	0						Untertest3.avi	0	880	547	72	111				0	Content		-72	-111	27224900	3093222378
27242	09:20:03.521	00:00:27.241	1635	-1024	-768	-1	-1	-1	-1	4	-1024	-768	-1	-1	-1	-1	4		0	0						Untertest3.avi	0	880	547	72	111				0	Content		-72	-111	27241567	3093239045
27258	09:20:03.537	00:00:27.258	1636	-1024	-768	-1	-1	-1	-1	4	-1024	-768	-1	-1	-1	-1	4		0	0						Untertest3.avi	0	880	547	72	111				0	Content		-72	-111	27258234	3093255712
27275	09:20:03.554	00:00:27.275	1637	-1024	-768	-1	-1	-1	-1	4	-1024	-768	-1	-1	-1	-1	4		0	0						Untertest3.avi	0	880	547	72	111				0	Content		-72	-111	27275495	3093272973
27292	09:20:03.571	00:00:27.292	1638	-1024	-768	-1	-1	-1	-1	4	-1024	-768	-1	-1	-1	-1	4		0	0						Untertest3.avi	0	880	547	72	111				0	Content		-72	-111	27292162	3093289640
27308	09:20:03.587	00:00:27.308	1639	-1024	-768	-1	-1	-1	-1	4	-1024	-768	-1	-1	-1	-1	4		0	0						Untertest3.avi	0	880	547	72	111				0	Content		-72	-111	27308403	3093305881
27325	09:20:03.604	00:00:27.325	1640	-1024	-768	-1	-1	-1	-1	4	-1024	-768	-1	-1	-1	-1	4		0	0						Untertest3.avi	0	880	547	72	111				0	Content		-72	-111	27325070	3093322548
27342	09:20:03.621	00:00:27.341	1641	-1024	-768	-1	-1	-1	-1	4	-1024	-768	-1	-1	-1	-1	4		0	0						Untertest3.avi	0	880	547	72	111				0	Content		-72	-111	27341737	3093339215
27358	09:20:03.637	00:00:27.357	1642	-1024	-768	-1	-1	-1	-1	4	-1024	-768	-1	-1	-1	-1	4		0	0						Untertest3.avi	0	880	547	72	111				0	Content		-72	-111	27357500	3093354978
27374	09:20:03.653	00:00:27.374	1643	-1024	-768	-1	-1	-1	-1	4	-1024	-768	-1	-1	-1	-1	4		0	0						Untertest3.avi	0	880	547	72	111				0	Content		-72	-111	27374124	3093371602
27391	09:20:03.670	00:00:27.390	1644	-1024	-768	-1	-1	-1	-1	4	-1024	-768	-1	-1	-1	-1	4		0	0						Untertest3.avi	0	880	547	72	111				0	Content		-72	-111	27390808	3093388286
27407	09:20:03.686	00:00:27.407	1645	-1024	-768	-1	-1	-1	-1	4	-1024	-768	-1	-1	-1	-1	4		0	0						Untertest3.avi	0	880	547	72	111				0	Content		-72	-111	27407475	3093404953
27424	09:20:03.703	00:00:27.424	1646	-1024	-768	-1	-1	-1	-1	4	-1024	-768	-1	-1	-1	-1	4		0	0						Untertest3.avi	0	880	547	72	111				0	Content		-72	-111	27424142	3093421620
27441	09:20:03.720	00:00:27.440	1647	-1024	-768	-1	-1	-1	-1	4	-1024	-768	-1	-1	-1	-1	4		0	0						Untertest3.avi	0	880	547	72	111				0	Content		-72	-111	27440801	3093438279
27457	09:20:03.736	00:00:27.457	1648	-1024	-768	-1	-1	-1	-1	4	-1024	-768	-1	-1	-1	-1	4		0	0						Untertest3.avi	0	880	547	72	111				0	Content		-72	-111	27457468	3093454946
27474	09:20:03.753	00:00:27.474	1649	-1024	-768	-1	-1	-1	-1	4	-1024	-768	-1	-1	-1	-1	4		0	0						Untertest3.avi	0	880	547	72	111				0	Content		-72	-111	27474135	3093471613
27491	09:20:03.770	00:00:27.490	1650	-1024	-768	-1	-1	-1	-1	4	-1024	-768	-1	-1	-1	-1	4		0	0						Untertest3.avi	0	880	547	72	111				0	Content		-72	-111	27490795	3093488273
27507	09:20:03.786	00:00:27.507	1651	-1024	-768	-1	-1	-1	-1	4	-1024	-768	-1	-1	-1	-1	4		0	0						Untertest3.avi	0	880	547	72	111				0	Content		-72	-111	27507462	3093504940
27524	09:20:03.803	00:00:27.524	1652	-1024	-768	-1	-1	-1	-1	4	-1024	-768	-1	-1	-1	-1	4		0	0						Untertest3.avi	0	880	547	72	111				0	Content		-72	-111	27524129	3093521607
27541	09:20:03.820	00:00:27.540	1653	-1024	-768	-1	-1	-1	-1	4	-1024	-768	-1	-1	-1	-1	4		0	0						Untertest3.avi	0	880	547	72	111				0	Content		-72	-111	27540954	3093538432
27558	09:20:03.837	00:00:27.557	1654	-1024	-768	-1	-1	-1	-1	4	-1024	-768	-1	-1	-1	-1	4		0	0						Untertest3.avi	0	880	547	72	111				0	Content		-72	-111	27557621	3093555099
27574	09:20:03.853	00:00:27.574	1655	-1024	-768	-1	-1	-1	-1	4	-1024	-768	-1	-1	-1	-1	4		0	0						Untertest3.avi	0	880	547	72	111				0	Content		-72	-111	27574288	3093571766
27591	09:20:03.870	00:00:27.591	1656	-1024	-768	-1	-1	-1	-1	4	-1024	-768	-1	-1	-1	-1	4		0	0						Untertest3.avi	0	880	547	72	111				0	Content		-72	-111	27591445	3093588923
27608	09:20:03.887	00:00:27.608	1657	-1024	-768	-1	-1	-1	-1	4	-1024	-768	-1	-1	-1	-1	4		0	0						Untertest3.avi	0	880	547	72	111				0	Content		-72	-111	27608112	3093605590
27625	09:20:03.904	00:00:27.625	1658	-1024	-768	-1	-1	-1	-1	4	-1024	-768	-1	-1	-1	-1	4		0	0						Untertest3.avi	0	880	547	72	111				0	Content		-72	-111	27625180	3093622658
27642	09:20:03.921	00:00:27.641	1659	-1024	-768	-1	-1	-1	-1	4	-1024	-768	-1	-1	-1	-1	4		0	0						Untertest3.avi	0	880	547	72	111				0	Content		-72	-111	27641848	3093639326
27659	09:20:03.938	00:00:27.658	1660	-1024	-768	-1	-1	-1	-1	4	-1024	-768	-1	-1	-1	-1	4		0	0						Untertest3.avi	0	880	547	72	111				0	Content		-72	-111	27658515	3093655993
27675	09:20:03.954	00:00:27.674	1661	-1024	-768	-1	-1	-1	-1	4	-1024	-768	-1	-1	-1	-1	4		0	0						Untertest3.avi	0	880	547	72	111				0	Content		-72	-111	27674792	3093672270
27691	09:20:03.970	00:00:27.691	1662	-1024	-768	-1	-1	-1	-1	4	-1024	-768	-1	-1	-1	-1	4		0	0						Untertest3.avi	0	880	547	72	111				0	Content		-72	-111	27691459	3093688937
27708	09:20:03.987	00:00:27.708	1663	-1024	-768	-1	-1	-1	-1	4	-1024	-768	-1	-1	-1	-1	4		0	0						Untertest3.avi	0	880	547	72	111				0	Content		-72	-111	27708126	3093705604
27725	09:20:04.004	00:00:27.724	1664	-1024	-768	-1	-1	-1	-1	4	-1024	-768	-1	-1	-1	-1	4		0	0						Untertest3.avi	0	880	547	72	111				0	Content		-72	-111	27724531	3093722009
27741	09:20:04.020	00:00:27.741	1665	-1024	-768	-1	-1	-1	-1	4	-1024	-768	-1	-1	-1	-1	4		0	0						Untertest3.avi	0	880	547	72	111				0	Content		-72	-111	27741198	3093738676
27758	09:20:04.037	00:00:27.757	1666	-1024	-768	-1	-1	-1	-1	4	-1024	-768	-1	-1	-1	-1	4		0	0						Untertest3.avi	0	880	547	72	111				0	Content		-72	-111	27757865	3093755343
27774	09:20:04.053	00:00:27.773	1667	-1024	-768	-1	-1	-1	-1	4	-1024	-768	-1	-1	-1	-1	4		0	0						Untertest3.avi	0	880	547	72	111				0	Content		-72	-111	27773962	3093771440
27791	09:20:04.070	00:00:27.790	1668	-1024	-768	-1	-1	-1	-1	4	-1024	-768	-1	-1	-1	-1	4		0	0						Untertest3.avi	0	880	547	72	111				0	Content		-72	-111	27790583	3093788061
27807	09:20:04.086	00:00:27.807	1669	-1024	-768	-1	-1	-1	-1	4	-1024	-768	-1	-1	-1	-1	4		0	0						Untertest3.avi	0	880	547	72	111				0	Content		-72	-111	27807249	3093804727
27824	09:20:04.103	00:00:27.823	1670	-1024	-768	-1	-1	-1	-1	4	-1024	-768	-1	-1	-1	-1	4		0	0						Untertest3.avi	0	880	547	72	111				0	Content		-72	-111	27823916	3093821394
27841	09:20:04.120	00:00:27.840	1671	-1024	-768	-1	-1	-1	-1	4	-1024	-768	-1	-1	-1	-1	4		0	0						Untertest3.avi	0	880	547	72	111				0	Content		-72	-111	27840583	3093838061
27857	09:20:04.136	00:00:27.857	1672	-1024	-768	-1	-1	-1	-1	4	-1024	-768	-1	-1	-1	-1	4		0	0						Untertest3.avi	0	880	547	72	111				0	Content		-72	-111	27857255	3093854733
27874	09:20:04.153	00:00:27.873	1673	-1024	-768	-1	-1	-1	-1	4	-1024	-768	-1	-1	-1	-1	4		0	0						Untertest3.avi	0	880	547	72	111				0	Content		-72	-111	27873922	3093871400
27891	09:20:04.170	00:00:27.890	1674	-1024	-768	-1	-1	-1	-1	4	-1024	-768	-1	-1	-1	-1	4		0	0						Untertest3.avi	0	880	547	72	111				0	Content		-72	-111	27890811	3093888289
27907	09:20:04.186	00:00:27.907	1675	-1024	-768	-1	-1	-1	-1	4	-1024	-768	-1	-1	-1	-1	4		0	0						Untertest3.avi	0	880	547	72	111				0	Content		-72	-111	27907478	3093904956
27924	09:20:04.203	00:00:27.924	1676	-1024	-768	-1	-1	-1	-1	4	-1024	-768	-1	-1	-1	-1	4		0	0						Untertest3.avi	0	880	547	72	111				0	Content		-72	-111	27924426	3093921904
27941	09:20:04.220	00:00:27.941	1677	-1024	-768	-1	-1	-1	-1	4	-1024	-768	-1	-1	-1	-1	4		0	0						Untertest3.avi	0	880	547	72	111				0	Content		-72	-111	27941093	3093938571
27958	09:20:04.237	00:00:27.957	1678	-1024	-768	-1	-1	-1	-1	4	-1024	-768	-1	-1	-1	-1	4		0	0						Untertest3.avi	0	880	547	72	111				0	Content		-72	-111	27957760	3093955238
27975	09:20:04.254	00:00:27.975	1679	-1024	-768	-1	-1	-1	-1	4	-1024	-768	-1	-1	-1	-1	4		0	0						Untertest3.avi	0	880	547	72	111				0	Content		-72	-111	27975052	3093972530
27992	09:20:04.271	00:00:27.991	1680	-1024	-768	-1	-1	-1	-1	4	-1024	-768	-1	-1	-1	-1	4		0	0						Untertest3.avi	0	880	547	72	111				0	Content		-72	-111	27991719	3093989197
28008	09:20:04.287	00:00:28.007	1681	-1024	-768	-1	-1	-1	-1	4	-1024	-768	-1	-1	-1	-1	4		0	0						Untertest3.avi	0	880	547	72	111				0	Content		-72	-111	28007967	3094005445
28025	09:20:04.304	00:00:28.024	1682	-1024	-768	-1	-1	-1	-1	4	-1024	-768	-1	-1	-1	-1	4		0	0						Untertest3.avi	0	880	547	72	111				0	Content		-72	-111	28024634	3094022112
28041	09:20:04.320	00:00:28.041	1683	-1024	-768	-1	-1	-1	-1	4	-1024	-768	-1	-1	-1	-1	4		0	0						Untertest3.avi	0	880	547	72	111				0	Content		-72	-111	28041301	3094038779
28057	09:20:04.336	00:00:28.057	1684	-1024	-768	-1	-1	-1	-1	4	-1024	-768	-1	-1	-1	-1	4		0	0						Untertest3.avi	0	880	547	72	111				0	Content		-72	-111	28057082	3094054560
28074	09:20:04.353	00:00:28.073	1685	-1024	-768	-1	-1	-1	-1	4	-1024	-768	-1	-1	-1	-1	4		0	0						Untertest3.avi	0	880	547	72	111				0	Content		-72	-111	28073692	3094071170
28090	09:20:04.369	00:00:28.090	1686	-1024	-768	-1	-1	-1	-1	4	-1024	-768	-1	-1	-1	-1	4		0	0						Untertest3.avi	0	880	547	72	111				0	Content		-72	-111	28090377	3094087855
28107	09:20:04.386	00:00:28.107	1687	-1024	-768	-1	-1	-1	-1	4	-1024	-768	-1	-1	-1	-1	4		0	0						Untertest3.avi	0	880	547	72	111				0	Content		-72	-111	28107044	3094104522
28124	09:20:04.403	00:00:28.123	1688	-1024	-768	-1	-1	-1	-1	4	-1024	-768	-1	-1	-1	-1	4		0	0						Untertest3.avi	0	880	547	72	111				0	Content		-72	-111	28123711	3094121189
28140	09:20:04.419	00:00:28.140	1689	-1024	-768	-1	-1	-1	-1	4	-1024	-768	-1	-1	-1	-1	4		0	0						Untertest3.avi	0	880	547	72	111				0	Content		-72	-111	28140371	3094137849
28157	09:20:04.436	00:00:28.157	1690	-1024	-768	-1	-1	-1	-1	4	-1024	-768	-1	-1	-1	-1	4		0	0						Untertest3.avi	0	880	547	72	111				0	Content		-72	-111	28157038	3094154516
28174	09:20:04.453	00:00:28.173	1691	-1024	-768	-1	-1	-1	-1	4	-1024	-768	-1	-1	-1	-1	4		0	0						Untertest3.avi	0	880	547	72	111				0	Content		-72	-111	28173705	3094171183
28190	09:20:04.469	00:00:28.190	1692	-1024	-768	-1	-1	-1	-1	4	-1024	-768	-1	-1	-1	-1	4		0	0						Untertest3.avi	0	880	547	72	111				0	Content		-72	-111	28190323	3094187801
28207	09:20:04.486	00:00:28.206	1693	-1024	-768	-1	-1	-1	-1	4	-1024	-768	-1	-1	-1	-1	4		0	0						Untertest3.avi	0	880	547	72	111				0	Content		-72	-111	28206990	3094204468
28224	09:20:04.503	00:00:28.223	1694	-1024	-768	-1	-1	-1	-1	4	-1024	-768	-1	-1	-1	-1	4		0	0						Untertest3.avi	0	880	547	72	111				0	Content		-72	-111	28223657	3094221135
28240	09:20:04.519	00:00:28.240	1695	-1024	-768	-1	-1	-1	-1	4	-1024	-768	-1	-1	-1	-1	4		0	0						Untertest3.avi	0	880	547	72	111				0	Content		-72	-111	28240499	3094237977
28257	09:20:04.536	00:00:28.257	1696	-1024	-768	-1	-1	-1	-1	4	-1024	-768	-1	-1	-1	-1	4		0	0						Untertest3.avi	0	880	547	72	111				0	Content		-72	-111	28257166	3094254644
28274	09:20:04.553	00:00:28.273	1697	-1024	-768	-1	-1	-1	-1	4	-1024	-768	-1	-1	-1	-1	4		0	0						Untertest3.avi	0	880	547	72	111				0	Content		-72	-111	28273833	3094271311
28291	09:20:04.570	00:00:28.291	1698	-1024	-768	-1	-1	-1	-1	4	-1024	-768	-1	-1	-1	-1	4		0	0						Untertest3.avi	0	880	547	72	111				0	Content		-72	-111	28291005	3094288483
28308	09:20:04.587	00:00:28.307	1699	-1024	-768	-1	-1	-1	-1	4	-1024	-768	-1	-1	-1	-1	4		0	0						Untertest3.avi	0	880	547	72	111				0	Content		-72	-111	28307672	3094305150
28325	09:20:04.604	00:00:28.324	1700	-1024	-768	-1	-1	-1	-1	4	-1024	-768	-1	-1	-1	-1	4		0	0						Untertest3.avi	0	880	547	72	111				0	Content		-72	-111	28324673	3094322151
28341	09:20:04.620	00:00:28.341	1701	-1024	-768	-1	-1	-1	-1	4	-1024	-768	-1	-1	-1	-1	4		0	0						Untertest3.avi	0	880	547	72	111				0	Content		-72	-111	28341340	3094338818
28358	09:20:04.637	00:00:28.358	1702	-1024	-768	-1	-1	-1	-1	4	-1024	-768	-1	-1	-1	-1	4		0	0						Untertest3.avi	0	880	547	72	111				0	Content		-72	-111	28358007	3094355485
28374	09:20:04.653	00:00:28.374	1703	-1024	-768	-1	-1	-1	-1	4	-1024	-768	-1	-1	-1	-1	4		0	0						Untertest3.avi	0	880	547	72	111				0	Content		-72	-111	28374270	3094371748
28391	09:20:04.670	00:00:28.390	1704	-1024	-768	-1	-1	-1	-1	4	-1024	-768	-1	-1	-1	-1	4		0	0						Untertest3.avi	0	880	547	72	111				0	Content		-72	-111	28390937	3094388415
28408	09:20:04.687	00:00:28.407	1705	-1024	-768	-1	-1	-1	-1	4	-1024	-768	-1	-1	-1	-1	4		0	0						Untertest3.avi	0	880	547	72	111				0	Content		-72	-111	28407604	3094405082
28424	09:20:04.703	00:00:28.424	1706	-1024	-768	-1	-1	-1	-1	4	-1024	-768	-1	-1	-1	-1	4		0	0						Untertest3.avi	0	880	547	72	111				0	Content		-72	-111	28424000	3094421478
28441	09:20:04.720	00:00:28.440	1707	-1024	-768	-1	-1	-1	-1	4	-1024	-768	-1	-1	-1	-1	4		0	0						Untertest3.avi	0	880	547	72	111				0	Content		-72	-111	28440667	3094438145
28457	09:20:04.736	00:00:28.457	1708	-1024	-768	-1	-1	-1	-1	4	-1024	-768	-1	-1	-1	-1	4		0	0						Untertest3.avi	0	880	547	72	111				0	Content		-72	-111	28457335	3094454813
28473	09:20:04.752	00:00:28.473	1709	-1024	-768	-1	-1	-1	-1	4	-1024	-768	-1	-1	-1	-1	4		0	0						Untertest3.avi	0	880	547	72	111				0	Content		-72	-111	28473412	3094470890
28490	09:20:04.769	00:00:28.490	1710	-1024	-768	-1	-1	-1	-1	4	-1024	-768	-1	-1	-1	-1	4		0	0						Untertest3.avi	0	880	547	72	111				0	Content		-72	-111	28490158	3094487636
28507	09:20:04.786	00:00:28.506	1711	-1024	-768	-1	-1	-1	-1	4	-1024	-768	-1	-1	-1	-1	4		0	0						Untertest3.avi	0	880	547	72	111				0	Content		-72	-111	28506783	3094504261
28523	09:20:04.802	00:00:28.523	1712	-1024	-768	-1	-1	-1	-1	4	-1024	-768	-1	-1	-1	-1	4		0	0						Untertest3.avi	0	880	547	72	111				0	Content		-72	-111	28523450	3094520928
28540	09:20:04.819	00:00:28.540	1713	-1024	-768	-1	-1	-1	-1	4	-1024	-768	-1	-1	-1	-1	4		0	0						Untertest3.avi	0	880	547	72	111				0	Content		-72	-111	28540117	3094537595
28557	09:20:04.836	00:00:28.556	1714	-1024	-768	-1	-1	-1	-1	4	-1024	-768	-1	-1	-1	-1	4		0	0						Untertest3.avi	0	880	547	72	111				0	Content		-72	-111	28556755	3094554233
28573	09:20:04.852	00:00:28.573	1715	-1024	-768	-1	-1	-1	-1	4	-1024	-768	-1	-1	-1	-1	4		0	0						Untertest3.avi	0	880	547	72	111				0	Content		-72	-111	28573422	3094570900
28590	09:20:04.869	00:00:28.590	1716	-1024	-768	-1	-1	-1	-1	4	-1024	-768	-1	-1	-1	-1	4		0	0						Untertest3.avi	0	880	547	72	111				0	Content		-72	-111	28590089	3094587567
28607	09:20:04.886	00:00:28.607	1717	-1024	-768	-1	-1	-1	-1	4	-1024	-768	-1	-1	-1	-1	4		0	0						Untertest3.avi	0	880	547	72	111				0	Content		-72	-111	28607002	3094604480
28624	09:20:04.903	00:00:28.623	1718	-1024	-768	-1	-1	-1	-1	4	-1024	-768	-1	-1	-1	-1	4		0	0						Untertest3.avi	0	880	547	72	111				0	Content		-72	-111	28623670	3094621148
28641	09:20:04.920	00:00:28.640	1719	-1024	-768	-1	-1	-1	-1	4	-1024	-768	-1	-1	-1	-1	4		0	0						Untertest3.avi	0	880	547	72	111				0	Content		-72	-111	28640621	3094638099
28657	09:20:04.936	00:00:28.657	1720	-1024	-768	-1	-1	-1	-1	4	-1024	-768	-1	-1	-1	-1	4		0	0						Untertest3.avi	0	880	547	72	111				0	Content		-72	-111	28657288	3094654766
28674	09:20:04.953	00:00:28.673	1721	-1024	-768	-1	-1	-1	-1	4	-1024	-768	-1	-1	-1	-1	4		0	0						Untertest3.avi	0	880	547	72	111				0	Content		-72	-111	28673955	3094671433
28691	09:20:04.970	00:00:28.691	1722	-1024	-768	-1	-1	-1	-1	4	-1024	-768	-1	-1	-1	-1	4		0	0						Untertest3.avi	0	880	547	72	111				0	Content		-72	-111	28691020	3094688498
28708	09:20:04.987	00:00:28.707	1723	-1024	-768	-1	-1	-1	-1	4	-1024	-768	-1	-1	-1	-1	4		0	0						Untertest3.avi	0	880	547	72	111				0	Content		-72	-111	28707687	3094705165
28724	09:20:05.003	00:00:28.724	1724	-1024	-768	-1	-1	-1	-1	4	-1024	-768	-1	-1	-1	-1	4		0	0						Untertest3.avi	0	880	547	72	111				0	Content		-72	-111	28724354	3094721832
28741	09:20:05.020	00:00:28.740	1725	-1024	-768	-1	-1	-1	-1	4	-1024	-768	-1	-1	-1	-1	4		0	0						Untertest3.avi	0	880	547	72	111				0	Content		-72	-111	28740740	3094738218
28757	09:20:05.036	00:00:28.757	1726	-1024	-768	-1	-1	-1	-1	4	-1024	-768	-1	-1	-1	-1	4		0	0						Untertest3.avi	0	880	547	72	111				0	Content		-72	-111	28757407	3094754885
28774	09:20:05.053	00:00:28.774	1727	-1024	-768	-1	-1	-1	-1	4	-1024	-768	-1	-1	-1	-1	4		0	0						Untertest3.avi	0	880	547	72	111				0	Content		-72	-111	28774074	3094771552
28791	09:20:05.070	00:00:28.790	1728	-1024	-768	-1	-1	-1	-1	4	-1024	-768	-1	-1	-1	-1	4		0	0						Untertest3.avi	0	880	547	72	111				0	Content		-72	-111	28790742	3094788220
28807	09:20:05.086	00:00:28.806	1729	-1024	-768	-1	-1	-1	-1	4	-1024	-768	-1	-1	-1	-1	4		0	0						Untertest3.avi	0	880	547	72	111				0	Content		-72	-111	28806514	3094803992
28823	09:20:05.102	00:00:28.823	1730	-1024	-768	-1	-1	-1	-1	4	-1024	-768	-1	-1	-1	-1	4		0	0						Untertest3.avi	0	880	547	72	111				0	Content		-72	-111	28823262	3094820740
28840	09:20:05.119	00:00:28.839	1731	-1024	-768	-1	-1	-1	-1	4	-1024	-768	-1	-1	-1	-1	4		0	0						Untertest3.avi	0	880	547	72	111				0	Content		-72	-111	28839946	3094837424
28857	09:20:05.136	00:00:28.856	1732	-1024	-768	-1	-1	-1	-1	4	-1024	-768	-1	-1	-1	-1	4		0	0						Untertest3.avi	0	880	547	72	111				0	Content		-72	-111	28856613	3094854091
28873	09:20:05.152	00:00:28.873	1733	-1024	-768	-1	-1	-1	-1	4	-1024	-768	-1	-1	-1	-1	4		0	0						Untertest3.avi	0	880	547	72	111				0	Content		-72	-111	28873280	3094870758
28890	09:20:05.169	00:00:28.889	1734	-1024	-768	-1	-1	-1	-1	4	-1024	-768	-1	-1	-1	-1	4		0	0						Untertest3.avi	0	880	547	72	111				0	Content		-72	-111	28889896	3094887374
28907	09:20:05.186	00:00:28.906	1735	-1024	-768	-1	-1	-1	-1	4	-1024	-768	-1	-1	-1	-1	4		0	0						Untertest3.avi	0	880	547	72	111				0	Content		-72	-111	28906563	3094904041
28923	09:20:05.202	00:00:28.923	1736	-1024	-768	-1	-1	-1	-1	4	-1024	-768	-1	-1	-1	-1	4		0	0						Untertest3.avi	0	880	547	72	111				0	Content		-72	-111	28923230	3094920708
28940	09:20:05.219	00:00:28.939	1737	-1024	-768	-1	-1	-1	-1	4	-1024	-768	-1	-1	-1	-1	4		0	0						Untertest3.avi	0	880	547	72	111				0	Content		-72	-111	28939867	3094937345
28957	09:20:05.236	00:00:28.956	1738	-1024	-768	-1	-1	-1	-1	4	-1024	-768	-1	-1	-1	-1	4		0	0						Untertest3.avi	0	880	547	72	111				0	Content		-72	-111	28956535	3094954013
28973	09:20:05.252	00:00:28.973	1739	-1024	-768	-1	-1	-1	-1	4	-1024	-768	-1	-1	-1	-1	4		0	0						Untertest3.avi	0	880	547	72	111				0	Content		-72	-111	28973356	3094970834
28990	09:20:05.269	00:00:28.990	1740	-1024	-768	-1	-1	-1	-1	4	-1024	-768	-1	-1	-1	-1	4		0	0						Untertest3.avi	0	880	547	72	111				0	Content		-72	-111	28990023	3094987501
29007	09:20:05.286	00:00:29.006	1741	-1024	-768	-1	-1	-1	-1	4	-1024	-768	-1	-1	-1	-1	4		0	0						Untertest3.avi	0	880	547	72	111				0	Content		-72	-111	29006690	3095004168
29024	09:20:05.303	00:00:29.023	1742	-1024	-768	-1	-1	-1	-1	4	-1024	-768	-1	-1	-1	-1	4		0	0						Untertest3.avi	0	880	547	72	111				0	Content		-72	-111	29023673	3095021151
29040	09:20:05.319	00:00:29.040	1743	-1024	-768	-1	-1	-1	-1	4	-1024	-768	-1	-1	-1	-1	4		0	0						Untertest3.avi	0	880	547	72	111				0	Content		-72	-111	29040340	3095037818
29057	09:20:05.336	00:00:29.057	1744	-1024	-768	-1	-1	-1	-1	4	-1024	-768	-1	-1	-1	-1	4		0	0						Untertest3.avi	0	880	547	72	111				0	Content		-72	-111	29057007	3095054485
29074	09:20:05.353	00:00:29.074	1745	-1024	-768	-1	-1	-1	-1	4	-1024	-768	-1	-1	-1	-1	4		0	0						Untertest3.avi	0	880	547	72	111				0	Content		-72	-111	29074092	3095071570
29091	09:20:05.370	00:00:29.090	1746	-1024	-768	-1	-1	-1	-1	4	-1024	-768	-1	-1	-1	-1	4		0	0						Untertest3.avi	0	880	547	72	111				0	Content		-72	-111	29090759	3095088237
29107	09:20:05.386	00:00:29.107	1747	-1024	-768	-1	-1	-1	-1	4	-1024	-768	-1	-1	-1	-1	4		0	0						Untertest3.avi	0	880	547	72	111				0	Content		-72	-111	29107427	3095104905
29124	09:20:05.403	00:00:29.123	1748	-1024	-768	-1	-1	-1	-1	4	-1024	-768	-1	-1	-1	-1	4		0	0						Untertest3.avi	0	880	547	72	111				0	Content		-72	-111	29123744	3095121222
29140	09:20:05.419	00:00:29.140	1749	-1024	-768	-1	-1	-1	-1	4	-1024	-768	-1	-1	-1	-1	4		0	0						Untertest3.avi	0	880	547	72	111				0	Content		-72	-111	29140411	3095137889
29157	09:20:05.436	00:00:29.157	1750	-1024	-768	-1	-1	-1	-1	4	-1024	-768	-1	-1	-1	-1	4		0	0						Untertest3.avi	0	880	547	72	111				0	Content		-72	-111	29157078	3095154556
29174	09:20:05.453	00:00:29.173	1751	-1024	-768	-1	-1	-1	-1	4	-1024	-768	-1	-1	-1	-1	4		0	0						Untertest3.avi	0	880	547	72	111				0	Content		-72	-111	29173508	3095170986
29190	09:20:05.469	00:00:29.190	1752	-1024	-768	-1	-1	-1	-1	4	-1024	-768	-1	-1	-1	-1	4		0	0						Untertest3.avi	0	880	547	72	111				0	Content		-72	-111	29190175	3095187653
29207	09:20:05.486	00:00:29.206	1753	-1024	-768	-1	-1	-1	-1	4	-1024	-768	-1	-1	-1	-1	4		0	0						Untertest3.avi	0	880	547	72	111				0	Content		-72	-111	29206842	3095204320
29223	09:20:05.502	00:00:29.222	1754	-1024	-768	-1	-1	-1	-1	4	-1024	-768	-1	-1	-1	-1	4		0	0						Untertest3.avi	0	880	547	72	111				0	Content		-72	-111	29222986	3095220464
29240	09:20:05.519	00:00:29.239	1755	-1024	-768	-1	-1	-1	-1	4	-1024	-768	-1	-1	-1	-1	4		0	0						Untertest3.avi	0	880	547	72	111				0	Content		-72	-111	29239610	3095237088
29256	09:20:05.535	00:00:29.256	1756	-1024	-768	-1	-1	-1	-1	4	-1024	-768	-1	-1	-1	-1	4		0	0						Untertest3.avi	0	880	547	72	111				0	Content		-72	-111	29256285	3095253763
29273	09:20:05.552	00:00:29.272	1757	-1024	-768	-1	-1	-1	-1	4	-1024	-768	-1	-1	-1	-1	4		0	0						Untertest3.avi	0	880	547	72	111				0	Content		-72	-111	29272990	3095270468
29290	09:20:05.569	00:00:29.289	1758	-1024	-768	-1	-1	-1	-1	4	-1024	-768	-1	-1	-1	-1	4		0	0						Untertest3.avi	0	880	547	72	111				0	Content		-72	-111	29289820	3095287298
29306	09:20:05.585	00:00:29.306	1759	-1024	-768	-1	-1	-1	-1	4	-1024	-768	-1	-1	-1	-1	4		0	0						Untertest3.avi	0	880	547	72	111				0	Content		-72	-111	29306487	3095303965
29323	09:20:05.602	00:00:29.323	1760	-1024	-768	-1	-1	-1	-1	4	-1024	-768	-1	-1	-1	-1	4		0	0						Untertest3.avi	0	880	547	72	111				0	Content		-72	-111	29323154	3095320632
29340	09:20:05.619	00:00:29.340	1761	-1024	-768	-1	-1	-1	-1	4	-1024	-768	-1	-1	-1	-1	4		0	0						Untertest3.avi	0	880	547	72	111				0	Content		-72	-111	29340137	3095337615
29357	09:20:05.636	00:00:29.356	1762	-1024	-768	-1	-1	-1	-1	4	-1024	-768	-1	-1	-1	-1	4		0	0						Untertest3.avi	0	880	547	72	111				0	Content		-72	-111	29356804	3095354282
29373	09:20:05.652	00:00:29.373	1763	-1024	-768	-1	-1	-1	-1	4	-1024	-768	-1	-1	-1	-1	4		0	0						Untertest3.avi	0	880	547	72	111				0	Content		-72	-111	29373471	3095370949
29391	09:20:05.670	00:00:29.390	1764	-1024	-768	-1	-1	-1	-1	4	-1024	-768	-1	-1	-1	-1	4		0	0						Untertest3.avi	0	880	547	72	111				0	Content		-72	-111	29390554	3095388032
29407	09:20:05.686	00:00:29.407	1765	-1024	-768	-1	-1	-1	-1	4	-1024	-768	-1	-1	-1	-1	4		0	0						Untertest3.avi	0	880	547	72	111				0	Content		-72	-111	29407221	3095404699
29424	09:20:05.703	00:00:29.423	1766	-1024	-768	-1	-1	-1	-1	4	-1024	-768	-1	-1	-1	-1	4		0	0						Untertest3.avi	0	880	547	72	111				0	Content		-72	-111	29423888	3095421366
29440	09:20:05.719	00:00:29.440	1767	-1024	-768	-1	-1	-1	-1	4	-1024	-768	-1	-1	-1	-1	4		0	0						Untertest3.avi	0	880	547	72	111				0	Content		-72	-111	29440210	3095437688
29457	09:20:05.736	00:00:29.456	1768	-1024	-768	-1	-1	-1	-1	4	-1024	-768	-1	-1	-1	-1	4		0	0						Untertest3.avi	0	880	547	72	111				0	Content		-72	-111	29456877	3095454355
29474	09:20:05.753	00:00:29.473	1769	-1024	-768	-1	-1	-1	-1	4	-1024	-768	-1	-1	-1	-1	4		0	0						Untertest3.avi	0	880	547	72	111				0	Content		-72	-111	29473544	3095471022
29489	09:20:05.768	00:00:29.489	1770	-1024	-768	-1	-1	-1	-1	4	-1024	-768	-1	-1	-1	-1	4		0	0						Untertest3.avi	0	880	547	72	111				0	Content		-72	-111	29489463	3095486941
29506	09:20:05.785	00:00:29.506	1771	-1024	-768	-1	-1	-1	-1	4	-1024	-768	-1	-1	-1	-1	4		0	0						Untertest3.avi	0	880	547	72	111				0	Content		-72	-111	29506086	3095503564
29523	09:20:05.802	00:00:29.522	1772	-1024	-768	-1	-1	-1	-1	4	-1024	-768	-1	-1	-1	-1	4		0	0						Untertest3.avi	0	880	547	72	111				0	Content		-72	-111	29522771	3095520249
29539	09:20:05.818	00:00:29.539	1773	-1024	-768	-1	-1	-1	-1	4	-1024	-768	-1	-1	-1	-1	4		0	0						Untertest3.avi	0	880	547	72	111				0	Content		-72	-111	29539438	3095536916
29556	09:20:05.835	00:00:29.556	1774	-1024	-768	-1	-1	-1	-1	4	-1024	-768	-1	-1	-1	-1	4		0	0						Untertest3.avi	0	880	547	72	111				0	Content		-72	-111	29556105	3095553583
29573	09:20:05.852	00:00:29.572	1775	-1024	-768	-1	-1	-1	-1	4	-1024	-768	-1	-1	-1	-1	4		0	0						Untertest3.avi	0	880	547	72	111				0	Content		-72	-111	29572764	3095570242
29589	09:20:05.868	00:00:29.589	1776	-1024	-768	-1	-1	-1	-1	4	-1024	-768	-1	-1	-1	-1	4		0	0						Untertest3.avi	0	880	547	72	111				0	Content		-72	-111	29589431	3095586909
29606	09:20:05.885	00:00:29.606	1777	-1024	-768	-1	-1	-1	-1	4	-1024	-768	-1	-1	-1	-1	4		0	0						Untertest3.avi	0	880	547	72	111				0	Content		-72	-111	29606099	3095603577
29623	09:20:05.902	00:00:29.622	1778	-1024	-768	-1	-1	-1	-1	4	-1024	-768	-1	-1	-1	-1	4		0	0						Untertest3.avi	0	880	547	72	111				0	Content		-72	-111	29622714	3095620192
29639	09:20:05.918	00:00:29.639	1779	-1024	-768	-1	-1	-1	-1	4	-1024	-768	-1	-1	-1	-1	4		0	0						Untertest3.avi	0	880	547	72	111				0	Content		-72	-111	29639381	3095636859
29656	09:20:05.935	00:00:29.656	1780	-1024	-768	-1	-1	-1	-1	4	-1024	-768	-1	-1	-1	-1	4		0	0						Untertest3.avi	0	880	547	72	111				0	Content		-72	-111	29656237	3095653715
29673	09:20:05.952	00:00:29.672	1781	-1024	-768	-1	-1	-1	-1	4	-1024	-768	-1	-1	-1	-1	4		0	0						Untertest3.avi	0	880	547	72	111				0	Content		-72	-111	29672904	3095670382
29690	09:20:05.969	00:00:29.689	1782	-1024	-768	-1	-1	-1	-1	4	-1024	-768	-1	-1	-1	-1	4		0	0						Untertest3.avi	0	880	547	72	111				0	Content		-72	-111	29689571	3095687049
29707	09:20:05.986	00:00:29.706	1783	-1024	-768	-1	-1	-1	-1	4	-1024	-768	-1	-1	-1	-1	4		0	0						Untertest3.avi	0	880	547	72	111				0	Content		-72	-111	29706571	3095704049
29723	09:20:06.002	00:00:29.723	1784	-1024	-768	-1	-1	-1	-1	4	-1024	-768	-1	-1	-1	-1	4		0	0						Untertest3.avi	0	880	547	72	111				0	Content		-72	-111	29723238	3095720716
29740	09:20:06.019	00:00:29.739	1785	-1024	-768	-1	-1	-1	-1	4	-1024	-768	-1	-1	-1	-1	4		0	0						Untertest3.avi	0	880	547	72	111				0	Content		-72	-111	29739905	3095737383
29757	09:20:06.036	00:00:29.757	1786	-1024	-768	-1	-1	-1	-1	4	-1024	-768	-1	-1	-1	-1	4		0	0						Untertest3.avi	0	880	547	72	111				0	Content		-72	-111	29757005	3095754483
29774	09:20:06.053	00:00:29.773	1787	-1024	-768	-1	-1	-1	-1	4	-1024	-768	-1	-1	-1	-1	4		0	0						Untertest3.avi	0	880	547	72	111				0	Content		-72	-111	29773673	3095771151
29790	09:20:06.069	00:00:29.790	1788	-1024	-768	-1	-1	-1	-1	4	-1024	-768	-1	-1	-1	-1	4		0	0						Untertest3.avi	0	880	547	72	111				0	Content		-72	-111	29790340	3095787818
29807	09:20:06.086	00:00:29.806	1789	-1024	-768	-1	-1	-1	-1	4	-1024	-768	-1	-1	-1	-1	4		0	0						Untertest3.avi	0	880	547	72	111				0	Content		-72	-111	29806624	3095804102
29823	09:20:06.102	00:00:29.823	1790	-1024	-768	-1	-1	-1	-1	4	-1024	-768	-1	-1	-1	-1	4		0	0						Untertest3.avi	0	880	547	72	111				0	Content		-72	-111	29823291	3095820769
29840	09:20:06.119	00:00:29.839	1791	-1024	-768	-1	-1	-1	-1	4	-1024	-768	-1	-1	-1	-1	4		0	0						Untertest3.avi	0	880	547	72	111				0	Content		-72	-111	29839958	3095837436
29856	09:20:06.135	00:00:29.856	1792	-1024	-768	-1	-1	-1	-1	4	-1024	-768	-1	-1	-1	-1	4		0	0						Untertest3.avi	0	880	547	72	111				0	Content		-72	-111	29856368	3095853846
29873	09:20:06.152	00:00:29.873	1793	-1024	-768	-1	-1	-1	-1	4	-1024	-768	-1	-1	-1	-1	4		0	0						Untertest3.avi	0	880	547	72	111				0	Content		-72	-111	29873035	3095870513
29890	09:20:06.169	00:00:29.889	1794	-1024	-768	-1	-1	-1	-1	4	-1024	-768	-1	-1	-1	-1	4		0	0						Untertest3.avi	0	880	547	72	111				0	Content		-72	-111	29889702	3095887180
29906	09:20:06.185	00:00:29.905	1795	-1024	-768	-1	-1	-1	-1	4	-1024	-768	-1	-1	-1	-1	4		0	0						Untertest3.avi	0	880	547	72	111				0	Content		-72	-111	29905810	3095903288
29923	09:20:06.202	00:00:29.922	1796	-1024	-768	-1	-1	-1	-1	4	-1024	-768	-1	-1	-1	-1	4		0	0						Untertest3.avi	0	880	547	72	111				0	Content		-72	-111	29922557	3095920035
29939	09:20:06.218	00:00:29.939	1797	-1024	-768	-1	-1	-1	-1	4	-1024	-768	-1	-1	-1	-1	4		0	0						Untertest3.avi	0	880	547	72	111				0	Content		-72	-111	29939183	3095936661
29956	09:20:06.235	00:00:29.955	1798	-1024	-768	-1	-1	-1	-1	4	-1024	-768	-1	-1	-1	-1	4		0	0						Untertest3.avi	0	880	547	72	111				0	Content		-72	-111	29955850	3095953328
29973	09:20:06.252	00:00:29.972	1799	-1024	-768	-1	-1	-1	-1	4	-1024	-768	-1	-1	-1	-1	4		0	0						Untertest3.avi	0	880	547	72	111				0	Content		-72	-111	29972517	3095969995
29989	09:20:06.268	00:00:29.989	1800	-1024	-768	-1	-1	-1	-1	4	-1024	-768	-1	-1	-1	-1	4		0	0						Untertest3.avi	0	880	547	72	111				0	Content		-72	-111	29989154	3095986632
30006	09:20:06.285	00:00:30.005	1801	-1024	-768	-1	-1	-1	-1	4	-1024	-768	-1	-1	-1	-1	4		0	0						Untertest3.avi	0	880	547	72	111				0	Content		-72	-111	30005821	3096003299
30022	09:20:06.301	00:00:30.022	1802	-1024	-768	-1	-1	-1	-1	4	-1024	-768	-1	-1	-1	-1	4		0	0						Untertest3.avi	0	880	547	72	111				0	Content		-72	-111	30022488	3096019966
30039	09:20:06.318	00:00:30.039	1803	-1024	-768	-1	-1	-1	-1	4	-1024	-768	-1	-1	-1	-1	4		0	0						Untertest3.avi	0	880	547	72	111				0	Content		-72	-111	30039393	3096036871
30056	09:20:06.335	00:00:30.056	1804	-1024	-768	-1	-1	-1	-1	4	-1024	-768	-1	-1	-1	-1	4		0	0						Untertest3.avi	0	880	547	72	111				0	Content		-72	-111	30056060	3096053538
30073	09:20:06.352	00:00:30.073	1805	-1024	-768	-1	-1	-1	-1	4	-1024	-768	-1	-1	-1	-1	4		0	0						Untertest3.avi	0	880	547	72	111				0	Content		-72	-111	30073014	3096070492
30090	09:20:06.369	00:00:30.089	1806	-1024	-768	-1	-1	-1	-1	4	-1024	-768	-1	-1	-1	-1	4		0	0						Untertest3.avi	0	880	547	72	111				0	Content		-72	-111	30089681	3096087159
30106	09:20:06.385	00:00:30.106	1807	-1024	-768	-1	-1	-1	-1	4	-1024	-768	-1	-1	-1	-1	4		0	0						Untertest3.avi	0	880	547	72	111				0	Content		-72	-111	30106349	3096103827
30123	09:20:06.402	00:00:30.123	1808	-1024	-768	-1	-1	-1	-1	4	-1024	-768	-1	-1	-1	-1	4		0	0						Untertest3.avi	0	880	547	72	111				0	Content		-72	-111	30123413	3096120891
30140	09:20:06.419	00:00:30.140	1809	-1024	-768	-1	-1	-1	-1	4	-1024	-768	-1	-1	-1	-1	4		0	0						Untertest3.avi	0	880	547	72	111				0	Content		-72	-111	30140080	3096137558
30157	09:20:06.436	00:00:30.156	1810	-1024	-768	-1	-1	-1	-1	4	-1024	-768	-1	-1	-1	-1	4		0	0						Untertest3.avi	0	880	547	72	111				0	Content		-72	-111	30156747	3096154225
30173	09:20:06.452	00:00:30.173	1811	-1024	-768	-1	-1	-1	-1	4	-1024	-768	-1	-1	-1	-1	4		0	0						Untertest3.avi	0	880	547	72	111				0	Content		-72	-111	30173132	3096170610
30190	09:20:06.469	00:00:30.189	1812	-1024	-768	-1	-1	-1	-1	4	-1024	-768	-1	-1	-1	-1	4		0	0						Untertest3.avi	0	880	547	72	111				0	Content		-72	-111	30189799	3096187277
30206	09:20:06.485	00:00:30.206	1813	-1024	-768	-1	-1	-1	-1	4	-1024	-768	-1	-1	-1	-1	4		0	0						Untertest3.avi	0	880	547	72	111				0	Content		-72	-111	30206466	3096203944
30223	09:20:06.502	00:00:30.223	1814	-1024	-768	-1	-1	-1	-1	4	-1024	-768	-1	-1	-1	-1	4		0	0						Untertest3.avi	0	880	547	72	111				0	Content		-72	-111	30223133	3096220611
30239	09:20:06.518	00:00:30.238	1815	-1024	-768	-1	-1	-1	-1	4	-1024	-768	-1	-1	-1	-1	4		0	0						Untertest3.avi	0	880	547	72	111				0	Content		-72	-111	30238909	3096236387
30256	09:20:06.535	00:00:30.255	1816	-1024	-768	-1	-1	-1	-1	4	-1024	-768	-1	-1	-1	-1	4		0	0						Untertest3.avi	0	880	547	72	111				0	Content		-72	-111	30255656	3096253134
30272	09:20:06.551	00:00:30.272	1817	-1024	-768	-1	-1	-1	-1	4	-1024	-768	-1	-1	-1	-1	4		0	0						Untertest3.avi	0	880	547	72	111				0	Content		-72	-111	30272347	3096269825
30289	09:20:06.568	00:00:30.289	1818	-1024	-768	-1	-1	-1	-1	4	-1024	-768	-1	-1	-1	-1	4		0	0						Untertest3.avi	0	880	547	72	111				0	Content		-72	-111	30289014	3096286492
30306	09:20:06.585	00:00:30.305	1819	-1024	-768	-1	-1	-1	-1	4	-1024	-768	-1	-1	-1	-1	4		0	0						Untertest3.avi	0	880	547	72	111				0	Content		-72	-111	30305681	3096303159
30322	09:20:06.601	00:00:30.322	1820	-1024	-768	-1	-1	-1	-1	4	-1024	-768	-1	-1	-1	-1	4		0	0						Untertest3.avi	0	880	547	72	111				0	Content		-72	-111	30322296	3096319774
30339	09:20:06.618	00:00:30.338	1821	-1024	-768	-1	-1	-1	-1	4	-1024	-768	-1	-1	-1	-1	4		0	0						Untertest3.avi	0	880	547	72	111				0	Content		-72	-111	30338963	3096336441
30356	09:20:06.635	00:00:30.355	1822	-1024	-768	-1	-1	-1	-1	4	-1024	-768	-1	-1	-1	-1	4		0	0						Untertest3.avi	0	880	547	72	111				0	Content		-72	-111	30355630	3096353108
30372	09:20:06.651	00:00:30.372	1823	-1024	-768	-1	-1	-1	-1	4	-1024	-768	-1	-1	-1	-1	4		0	0						Untertest3.avi	0	880	547	72	111				0	Content		-72	-111	30372264	3096369742
30389	09:20:06.668	00:00:30.388	1824	-1024	-768	-1	-1	-1	-1	4	-1024	-768	-1	-1	-1	-1	4		0	0						Untertest3.avi	0	880	547	72	111				0	Content		-72	-111	30388931	3096386409
30406	09:20:06.685	00:00:30.405	1825	-1024	-768	-1	-1	-1	-1	4	-1024	-768	-1	-1	-1	-1	4		0	0						Untertest3.avi	0	880	547	72	111				0	Content		-72	-111	30405752	3096403230
30422	09:20:06.701	00:00:30.422	1826	-1024	-768	-1	-1	-1	-1	4	-1024	-768	-1	-1	-1	-1	4		0	0						Untertest3.avi	0	880	547	72	111				0	Content		-72	-111	30422419	3096419897
30439	09:20:06.718	00:00:30.439	1827	-1024	-768	-1	-1	-1	-1	4	-1024	-768	-1	-1	-1	-1	4		0	0						Untertest3.avi	0	880	547	72	111				0	Content		-72	-111	30439087	3096436565
30456	09:20:06.735	00:00:30.456	1828	-1024	-768	-1	-1	-1	-1	4	-1024	-768	-1	-1	-1	-1	4		0	0						Untertest3.avi	0	880	547	72	111				0	Content		-72	-111	30456063	3096453541
30473	09:20:06.752	00:00:30.472	1829	-1024	-768	-1	-1	-1	-1	4	-1024	-768	-1	-1	-1	-1	4		0	0						Untertest3.avi	0	880	547	72	111				0	Content		-72	-111	30472730	3096470208
30489	09:20:06.768	00:00:30.489	1830	-1024	-768	-1	-1	-1	-1	4	-1024	-768	-1	-1	-1	-1	4		0	0						Untertest3.avi	0	880	547	72	111				0	Content		-72	-111	30489397	3096486875
30506	09:20:06.785	00:00:30.506	1831	-1024	-768	-1	-1	-1	-1	4	-1024	-768	-1	-1	-1	-1	4		0	0						Untertest3.avi	0	880	547	72	111				0	Content		-72	-111	30506487	3096503965
30523	09:20:06.802	00:00:30.523	1832	-1024	-768	-1	-1	-1	-1	4	-1024	-768	-1	-1	-1	-1	4		0	0						Untertest3.avi	0	880	547	72	111				0	Content		-72	-111	30523154	3096520632
30540	09:20:06.819	00:00:30.539	1833	-1024	-768	-1	-1	-1	-1	4	-1024	-768	-1	-1	-1	-1	4		0	0						Untertest3.avi	0	880	547	72	111				0	Content		-72	-111	30539821	3096537299
30556	09:20:06.835	00:00:30.556	1834	-1024	-768	-1	-1	-1	-1	4	-1024	-768	-1	-1	-1	-1	4		0	0						Untertest3.avi	0	880	547	72	111				0	Content		-72	-111	30556132	3096553610
30573	09:20:06.852	00:00:30.572	1835	-1024	-768	-1	-1	-1	-1	4	-1024	-768	-1	-1	-1	-1	4		0	0						Untertest3.avi	0	880	547	72	111				0	Content		-72	-111	30572799	3096570277
30589	09:20:06.868	00:00:30.589	1836	-1024	-768	-1	-1	-1	-1	4	-1024	-768	-1	-1	-1	-1	4		0	0						Untertest3.avi	0	880	547	72	111				0	Content		-72	-111	30589467	3096586945
30606	09:20:06.885	00:00:30.605	1837	-1024	-768	-1	-1	-1	-1	4	-1024	-768	-1	-1	-1	-1	4		0	0						Untertest3.avi	0	880	547	72	111				0	Content		-72	-111	30605896	3096603374
30623	09:20:06.902	00:00:30.622	1838	-1024	-768	-1	-1	-1	-1	4	-1024	-768	-1	-1	-1	-1	4		0	0						Untertest3.avi	0	880	547	72	111				0	Content		-72	-111	30622563	3096620041
30639	09:20:06.918	00:00:30.639	1839	-1024	-768	-1	-1	-1	-1	4	-1024	-768	-1	-1	-1	-1	4		0	0						Untertest3.avi	0	880	547	72	111				0	Content		-72	-111	30639230	3096636708
30655	09:20:06.934	00:00:30.655	1840	-1024	-768	-1	-1	-1	-1	4	-1024	-768	-1	-1	-1	-1	4		0	0						Untertest3.avi	0	880	547	72	111				0	Content		-72	-111	30655373	3096652851
30672	09:20:06.951	00:00:30.671	1841	-1024	-768	-1	-1	-1	-1	4	-1024	-768	-1	-1	-1	-1	4		0	0						Untertest3.avi	0	880	547	72	111				0	Content		-72	-111	30671998	3096669476
30689	09:20:06.968	00:00:30.688	1842	-1024	-768	-1	-1	-1	-1	4	-1024	-768	-1	-1	-1	-1	4		0	0						Untertest3.avi	0	880	547	72	111				0	Content		-72	-111	30688677	3096686155
30705	09:20:06.984	00:00:30.705	1843	-1024	-768	-1	-1	-1	-1	4	-1024	-768	-1	-1	-1	-1	4		0	0						Untertest3.avi	0	880	547	72	111				0	Content		-72	-111	30705334	3096702812
30722	09:20:07.001	00:00:30.722	1844	-1024	-768	-1	-1	-1	-1	4	-1024	-768	-1	-1	-1	-1	4		0	0						Untertest3.avi	0	880	547	72	111				0	Content		-72	-111	30722001	3096719479
30739	09:20:07.018	00:00:30.738	1845	-1024	-768	-1	-1	-1	-1	4	-1024	-768	-1	-1	-1	-1	4		0	0						Untertest3.avi	0	880	547	72	111				0	Content		-72	-111	30738932	3096736410
30756	09:20:07.035	00:00:30.755	1846	-1024	-768	-1	-1	-1	-1	4	-1024	-768	-1	-1	-1	-1	4		0	0						Untertest3.avi	0	880	547	72	111				0	Content		-72	-111	30755600	3096753078
30773	09:20:07.052	00:00:30.772	1847	-1024	-768	-1	-1	-1	-1	4	-1024	-768	-1	-1	-1	-1	4		0	0						Untertest3.avi	0	880	547	72	111				0	Content		-72	-111	30772561	3096770039
30789	09:20:07.068	00:00:30.789	1848	-1024	-768	-1	-1	-1	-1	4	-1024	-768	-1	-1	-1	-1	4		0	0						Untertest3.avi	0	880	547	72	111				0	Content		-72	-111	30789228	3096786706
30806	09:20:07.085	00:00:30.805	1849	-1024	-768	-1	-1	-1	-1	4	-1024	-768	-1	-1	-1	-1	4		0	0						Untertest3.avi	0	880	547	72	111				0	Content		-72	-111	30805895	3096803373
30823	09:20:07.102	00:00:30.822	1850	-1024	-768	-1	-1	-1	-1	4	-1024	-768	-1	-1	-1	-1	4		0	0						Untertest3.avi	0	880	547	72	111				0	Content		-72	-111	30822965	3096820443
30840	09:20:07.119	00:00:30.839	1851	-1024	-768	-1	-1	-1	-1	4	-1024	-768	-1	-1	-1	-1	4		0	0						Untertest3.avi	0	880	547	72	111				0	Content		-72	-111	30839632	3096837110
30856	09:20:07.135	00:00:30.856	1852	-1024	-768	-1	-1	-1	-1	4	-1024	-768	-1	-1	-1	-1	4		0	0						Untertest3.avi	0	880	547	72	111				0	Content		-72	-111	30856299	3096853777
30873	09:20:07.152	00:00:30.872	1853	-1024	-768	-1	-1	-1	-1	4	-1024	-768	-1	-1	-1	-1	4		0	0						Untertest3.avi	0	880	547	72	111				0	Content		-72	-111	30872687	3096870165
30889	09:20:07.168	00:00:30.889	1854	-1024	-768	-1	-1	-1	-1	4	-1024	-768	-1	-1	-1	-1	4		0	0						Untertest3.avi	0	880	547	72	111				0	Content		-72	-111	30889354	3096886832
30906	09:20:07.185	00:00:30.906	1855	-1024	-768	-1	-1	-1	-1	4	-1024	-768	-1	-1	-1	-1	4		0	0						Untertest3.avi	0	880	547	72	111				0	Content		-72	-111	30906021	3096903499
30923	09:20:07.202	00:00:30.922	1856	-1024	-768	-1	-1	-1	-1	4	-1024	-768	-1	-1	-1	-1	4		0	0						Untertest3.avi	0	880	547	72	111				0	Content		-72	-111	30922689	3096920167
30938	09:20:07.217	00:00:30.938	1857	-1024	-768	-1	-1	-1	-1	4	-1024	-768	-1	-1	-1	-1	4		0	0						Untertest3.avi	0	880	547	72	111				0	Content		-72	-111	30938472	3096935950
30955	09:20:07.234	00:00:30.955	1858	-1024	-768	-1	-1	-1	-1	4	-1024	-768	-1	-1	-1	-1	4		0	0						Untertest3.avi	0	880	547	72	111				0	Content		-72	-111	30955093	3096952571
30972	09:20:07.251	00:00:30.971	1859	-1024	-768	-1	-1	-1	-1	4	-1024	-768	-1	-1	-1	-1	4		0	0						Untertest3.avi	0	880	547	72	111				0	Content		-72	-111	30971777	3096969255
30988	09:20:07.267	00:00:30.988	1860	-1024	-768	-1	-1	-1	-1	4	-1024	-768	-1	-1	-1	-1	4		0	0						Untertest3.avi	0	880	547	72	111				0	Content		-72	-111	30988444	3096985922
31005	09:20:07.284	00:00:31.005	1861	-1024	-768	-1	-1	-1	-1	4	-1024	-768	-1	-1	-1	-1	4		0	0						Untertest3.avi	0	880	547	72	111				0	Content		-72	-111	31005111	3097002589
31022	09:20:07.301	00:00:31.021	1862	-1024	-768	-1	-1	-1	-1	4	-1024	-768	-1	-1	-1	-1	4		0	0						Untertest3.avi	0	880	547	72	111				0	Content		-72	-111	31021769	3097019247
31038	09:20:07.317	00:00:31.038	1863	-1024	-768	-1	-1	-1	-1	4	-1024	-768	-1	-1	-1	-1	4		0	0						Untertest3.avi	0	880	547	72	111				0	Content		-72	-111	31038436	3097035914
31055	09:20:07.334	00:00:31.055	1864	-1024	-768	-1	-1	-1	-1	4	-1024	-768	-1	-1	-1	-1	4		0	0						Untertest3.avi	0	880	547	72	111				0	Content		-72	-111	31055103	3097052581
31072	09:20:07.351	00:00:31.071	1865	-1024	-768	-1	-1	-1	-1	4	-1024	-768	-1	-1	-1	-1	4		0	0						Untertest3.avi	0	880	547	72	111				0	Content		-72	-111	31071718	3097069196
31088	09:20:07.367	00:00:31.088	1866	-1024	-768	-1	-1	-1	-1	4	-1024	-768	-1	-1	-1	-1	4		0	0						Untertest3.avi	0	880	547	72	111				0	Content		-72	-111	31088386	3097085864
31105	09:20:07.384	00:00:31.105	1867	-1024	-768	-1	-1	-1	-1	4	-1024	-768	-1	-1	-1	-1	4		0	0						Untertest3.avi	0	880	547	72	111				0	Content		-72	-111	31105243	3097102721
31122	09:20:07.401	00:00:31.121	1868	-1024	-768	-1	-1	-1	-1	4	-1024	-768	-1	-1	-1	-1	4		0	0						Untertest3.avi	0	880	547	72	111				0	Content		-72	-111	31121910	3097119388
31139	09:20:07.418	00:00:31.138	1869	-1024	-768	-1	-1	-1	-1	4	-1024	-768	-1	-1	-1	-1	4		0	0						Untertest3.avi	0	880	547	72	111				0	Content		-72	-111	31138577	3097136055
31156	09:20:07.435	00:00:31.155	1870	-1024	-768	-1	-1	-1	-1	4	-1024	-768	-1	-1	-1	-1	4		0	0						Untertest3.avi	0	880	547	72	111				0	Content		-72	-111	31155582	3097153060
31172	09:20:07.451	00:00:31.172	1871	-1024	-768	-1	-1	-1	-1	4	-1024	-768	-1	-1	-1	-1	4		0	0						Untertest3.avi	0	880	547	72	111				0	Content		-72	-111	31172249	3097169727
31189	09:20:07.468	00:00:31.188	1872	-1024	-768	-1	-1	-1	-1	4	-1024	-768	-1	-1	-1	-1	4		0	0						Untertest3.avi	0	880	547	72	111				0	Content		-72	-111	31188916	3097186394
31206	09:20:07.485	00:00:31.206	1873	-1024	-768	-1	-1	-1	-1	4	-1024	-768	-1	-1	-1	-1	4		0	0						Untertest3.avi	0	880	547	72	111				0	Content		-72	-111	31206034	3097203512
31223	09:20:07.502	00:00:31.222	1874	-1024	-768	-1	-1	-1	-1	4	-1024	-768	-1	-1	-1	-1	4		0	0						Untertest3.avi	0	880	547	72	111				0	Content		-72	-111	31222701	3097220179
31239	09:20:07.518	00:00:31.239	1875	-1024	-768	-1	-1	-1	-1	4	-1024	-768	-1	-1	-1	-1	4		0	0						Untertest3.avi	0	880	547	72	111				0	Content		-72	-111	31239369	3097236847
31256	09:20:07.535	00:00:31.255	1876	-1024	-768	-1	-1	-1	-1	4	-1024	-768	-1	-1	-1	-1	4		0	0						Untertest3.avi	0	880	547	72	111				0	Content		-72	-111	31255689	3097253167
31272	09:20:07.551	00:00:31.272	1877	-1024	-768	-1	-1	-1	-1	4	-1024	-768	-1	-1	-1	-1	4		0	0						Untertest3.avi	0	880	547	72	111				0	Content		-72	-111	31272356	3097269834
31289	09:20:07.568	00:00:31.289	1878	-1024	-768	-1	-1	-1	-1	4	-1024	-768	-1	-1	-1	-1	4		0	0						Untertest3.avi	0	880	547	72	111				0	Content		-72	-111	31289023	3097286501
31305	09:20:07.584	00:00:31.305	1879	-1024	-768	-1	-1	-1	-1	4	-1024	-768	-1	-1	-1	-1	4		0	0						Untertest3.avi	0	880	547	72	111				0	Content		-72	-111	31305457	3097302935
31322	09:20:07.601	00:00:31.322	1880	-1024	-768	-1	-1	-1	-1	4	-1024	-768	-1	-1	-1	-1	4		0	0						Untertest3.avi	0	880	547	72	111				0	Content		-72	-111	31322124	3097319602
31339	09:20:07.618	00:00:31.338	1881	-1024	-768	-1	-1	-1	-1	4	-1024	-768	-1	-1	-1	-1	4		0	0						Untertest3.avi	0	880	547	72	111				0	Content		-72	-111	31338791	3097336269
31355	09:20:07.634	00:00:31.354	1882	-1024	-768	-1	-1	-1	-1	4	-1024	-768	-1	-1	-1	-1	4		0	0						Untertest3.avi	0	880	547	72	111				0	Content		-72	-111	31354944	3097352422
31372	09:20:07.651	00:00:31.371	1883	-1024	-768	-1	-1	-1	-1	4	-1024	-768	-1	-1	-1	-1	4		0	0						Untertest3.avi	0	880	547	72	111				0	Content		-72	-111	31371678	3097369156
31388	09:20:07.667	00:00:31.388	1884	-1024	-768	-1	-1	-1	-1	4	-1024	-768	-1	-1	-1	-1	4		0	0						Untertest3.avi	0	880	547	72	111				0	Content		-72	-111	31388348	3097385826
31405	09:20:07.684	00:00:31.405	1885	-1024	-768	-1	-1	-1	-1	4	-1024	-768	-1	-1	-1	-1	4		0	0						Untertest3.avi	0	880	547	72	111				0	Content		-72	-111	31405008	3097402486
31422	09:20:07.701	00:00:31.421	1886	-1024	-768	-1	-1	-1	-1	4	-1024	-768	-1	-1	-1	-1	4		0	0						Untertest3.avi	0	880	547	72	111				0	Content		-72	-111	31421675	3097419153
31439	09:20:07.718	00:00:31.438	1887	-1024	-768	-1	-1	-1	-1	4	-1024	-768	-1	-1	-1	-1	4		0	0						Untertest3.avi	0	880	547	72	111				0	Content		-72	-111	31438607	3097436085
31455	09:20:07.734	00:00:31.455	1888	-1024	-768	-1	-1	-1	-1	4	-1024	-768	-1	-1	-1	-1	4		0	0						Untertest3.avi	0	880	547	72	111				0	Content		-72	-111	31455275	3097452753
31472	09:20:07.751	00:00:31.472	1889	-1024	-768	-1	-1	-1	-1	4	-1024	-768	-1	-1	-1	-1	4		0	0						Untertest3.avi	0	880	547	72	111				0	Content		-72	-111	31472238	3097469716
31489	09:20:07.768	00:00:31.488	1890	-1024	-768	-1	-1	-1	-1	4	-1024	-768	-1	-1	-1	-1	4		0	0						Untertest3.avi	0	880	547	72	111				0	Content		-72	-111	31488905	3097486383
31506	09:20:07.785	00:00:31.505	1891	-1024	-768	-1	-1	-1	-1	4	-1024	-768	-1	-1	-1	-1	4		0	0						Untertest3.avi	0	880	547	72	111				0	Content		-72	-111	31505572	3097503050
31523	09:20:07.802	00:00:31.522	1892	-1024	-768	-1	-1	-1	-1	4	-1024	-768	-1	-1	-1	-1	4		0	0						Untertest3.avi	0	880	547	72	111				0	Content		-72	-111	31522642	3097520120
31539	09:20:07.818	00:00:31.539	1893	-1024	-768	-1	-1	-1	-1	4	-1024	-768	-1	-1	-1	-1	4		0	0						Untertest3.avi	0	880	547	72	111				0	Content		-72	-111	31539310	3097536788
31556	09:20:07.835	00:00:31.555	1894	-1024	-768	-1	-1	-1	-1	4	-1024	-768	-1	-1	-1	-1	4		0	0						Untertest3.avi	0	880	547	72	111				0	Content		-72	-111	31555977	3097553455
31572	09:20:07.851	00:00:31.572	1895	-1024	-768	-1	-1	-1	-1	4	-1024	-768	-1	-1	-1	-1	4		0	0						Untertest3.avi	0	880	547	72	111				0	Content		-72	-111	31572248	3097569726
31589	09:20:07.868	00:00:31.588	1896	-1024	-768	-1	-1	-1	-1	4	-1024	-768	-1	-1	-1	-1	4		0	0						Untertest3.avi	0	880	547	72	111				0	Content		-72	-111	31588915	3097586393
31606	09:20:07.885	00:00:31.605	1897	-1024	-768	-1	-1	-1	-1	4	-1024	-768	-1	-1	-1	-1	4		0	0						Untertest3.avi	0	880	547	72	111				0	Content		-72	-111	31605583	3097603061
31622	09:20:07.901	00:00:31.621	1898	-1024	-768	-1	-1	-1	-1	4	-1024	-768	-1	-1	-1	-1	4		0	0						Untertest3.avi	0	880	547	72	111				0	Content		-72	-111	31621527	3097619005
31638	09:20:07.917	00:00:31.638	1899	-1024	-768	-1	-1	-1	-1	4	-1024	-768	-1	-1	-1	-1	4		0	0						Untertest3.avi	0	880	547	72	111				0	Content		-72	-111	31638153	3097635631
31655	09:20:07.934	00:00:31.654	1900	-1024	-768	-1	-1	-1	-1	4	-1024	-768	-1	-1	-1	-1	4		0	0						Untertest3.avi	0	880	547	72	111				0	Content		-72	-111	31654838	3097652316
31672	09:20:07.951	00:00:31.671	1901	-1024	-768	-1	-1	-1	-1	4	-1024	-768	-1	-1	-1	-1	4		0	0						Untertest3.avi	0	880	547	72	111				0	Content		-72	-111	31671505	3097668983
31688	09:20:07.967	00:00:31.688	1902	-1024	-768	-1	-1	-1	-1	4	-1024	-768	-1	-1	-1	-1	4		0	0						Untertest3.avi	0	880	547	72	111				0	Content		-72	-111	31688173	3097685651
31705	09:20:07.984	00:00:31.704	1903	-1024	-768	-1	-1	-1	-1	4	-1024	-768	-1	-1	-1	-1	4		0	0						Untertest3.avi	0	880	547	72	111				0	Content		-72	-111	31704790	3097702268
31721	09:20:08.000	00:00:31.721	1904	-1024	-768	-1	-1	-1	-1	4	-1024	-768	-1	-1	-1	-1	4		0	0						Untertest3.avi	0	880	547	72	111				0	Content		-72	-111	31721457	3097718935
31738	09:20:08.017	00:00:31.738	1905	-1024	-768	-1	-1	-1	-1	4	-1024	-768	-1	-1	-1	-1	4		0	0						Untertest3.avi	0	880	547	72	111				0	Content		-72	-111	31738124	3097735602
31755	09:20:08.034	00:00:31.754	1906	-1024	-768	-1	-1	-1	-1	4	-1024	-768	-1	-1	-1	-1	4		0	0						Untertest3.avi	0	880	547	72	111				0	Content		-72	-111	31754759	3097752237
31771	09:20:08.050	00:00:31.771	1907	-1024	-768	-1	-1	-1	-1	4	-1024	-768	-1	-1	-1	-1	4		0	0						Untertest3.avi	0	880	547	72	111				0	Content		-72	-111	31771427	3097768905
31788	09:20:08.067	00:00:31.788	1908	-1024	-768	-1	-1	-1	-1	4	-1024	-768	-1	-1	-1	-1	4		0	0						Untertest3.avi	0	880	547	72	111				0	Content		-72	-111	31788248	3097785726
31805	09:20:08.084	00:00:31.804	1909	-1024	-768	-1	-1	-1	-1	4	-1024	-768	-1	-1	-1	-1	4		0	0						Untertest3.avi	0	880	547	72	111				0	Content		-72	-111	31804915	3097802393
31822	09:20:08.101	00:00:31.821	1910	-1024	-768	-1	-1	-1	-1	4	-1024	-768	-1	-1	-1	-1	4		0	0						Untertest3.avi	0	880	547	72	111				0	Content		-72	-111	31821582	3097819060
31839	09:20:08.118	00:00:31.838	1911	-1024	-768	-1	-1	-1	-1	4	-1024	-768	-1	-1	-1	-1	4		0	0						Untertest3.avi	0	880	547	72	111				0	Content		-72	-111	31838560	3097836038
31855	09:20:08.134	00:00:31.855	1912	-1024	-768	-1	-1	-1	-1	4	-1024	-768	-1	-1	-1	-1	4		0	0						Untertest3.avi	0	880	547	72	111				0	Content		-72	-111	31855228	3097852706
31872	09:20:08.151	00:00:31.871	1913	-1024	-768	-1	-1	-1	-1	4	-1024	-768	-1	-1	-1	-1	4		0	0						Untertest3.avi	0	880	547	72	111				0	Content		-72	-111	31871895	3097869373
31889	09:20:08.168	00:00:31.888	1914	-1024	-768	-1	-1	-1	-1	4	-1024	-768	-1	-1	-1	-1	4		0	0						Untertest3.avi	0	880	547	72	111				0	Content		-72	-111	31888893	3097886371
31906	09:20:08.185	00:00:31.905	1915	-1024	-768	-1	-1	-1	-1	4	-1024	-768	-1	-1	-1	-1	4		0	0						Untertest3.avi	0	880	547	72	111				0	Content		-72	-111	31905560	3097903038
31922	09:20:08.201	00:00:31.922	1916	-1024	-768	-1	-1	-1	-1	4	-1024	-768	-1	-1	-1	-1	4		0	0						Untertest3.avi	0	880	547	72	111				0	Content		-72	-111	31922228	3097919706
31939	09:20:08.218	00:00:31.938	1917	-1024	-768	-1	-1	-1	-1	4	-1024	-768	-1	-1	-1	-1	4		0	0						Untertest3.avi	0	880	547	72	111				0	Content		-72	-111	31938895	3097936373
31955	09:20:08.234	00:00:31.955	1918	-1024	-768	-1	-1	-1	-1	4	-1024	-768	-1	-1	-1	-1	4		0	0						Untertest3.avi	0	880	547	72	111				0	Content		-72	-111	31955223	3097952701
31972	09:20:08.251	00:00:31.971	1919	-1024	-768	-1	-1	-1	-1	4	-1024	-768	-1	-1	-1	-1	4		0	0						Untertest3.avi	0	880	547	72	111				0	Content		-72	-111	31971890	3097969368
31989	09:20:08.268	00:00:31.988	1920	-1024	-768	-1	-1	-1	-1	4	-1024	-768	-1	-1	-1	-1	4		0	0						Untertest3.avi	0	880	547	72	111				0	Content		-72	-111	31988557	3097986035
32005	09:20:08.284	00:00:32.004	1921	-1024	-768	-1	-1	-1	-1	4	-1024	-768	-1	-1	-1	-1	4		0	0						Untertest3.avi	0	880	547	72	111				0	Content		-72	-111	32004997	3098002475
32022	09:20:08.301	00:00:32.021	1922	-1024	-768	-1	-1	-1	-1	4	-1024	-768	-1	-1	-1	-1	4		0	0						Untertest3.avi	0	880	547	72	111				0	Content		-72	-111	32021664	3098019142
32038	09:20:08.317	00:00:32.038	1923	-1024	-768	-1	-1	-1	-1	4	-1024	-768	-1	-1	-1	-1	4		0	0						Untertest3.avi	0	880	547	72	111				0	Content		-72	-111	32038331	3098035809
32054	09:20:08.333	00:00:32.054	1924	-1024	-768	-1	-1	-1	-1	4	-1024	-768	-1	-1	-1	-1	4		0	0						Untertest3.avi	0	880	547	72	111				0	Content		-72	-111	32054496	3098051974
32071	09:20:08.350	00:00:32.071	1925	-1024	-768	-1	-1	-1	-1	4	-1024	-768	-1	-1	-1	-1	4		0	0						Untertest3.avi	0	880	547	72	111				0	Content		-72	-111	32071240	3098068718
32088	09:20:08.367	00:00:32.087	1926	-1024	-768	-1	-1	-1	-1	4	-1024	-768	-1	-1	-1	-1	4		0	0						Untertest3.avi	0	880	547	72	111				0	Content		-72	-111	32087865	3098085343
32105	09:20:08.384	00:00:32.104	1927	-1024	-768	-1	-1	-1	-1	4	-1024	-768	-1	-1	-1	-1	4		0	0						Untertest3.avi	0	880	547	72	111				0	Content		-72	-111	32104532	3098102010
32121	09:20:08.400	00:00:32.121	1928	-1024	-768	-1	-1	-1	-1	4	-1024	-768	-1	-1	-1	-1	4		0	0						Untertest3.avi	0	880	547	72	111				0	Content		-72	-111	32121184	3098118662
32138	09:20:08.417	00:00:32.137	1929	-1024	-768	-1	-1	-1	-1	4	-1024	-768	-1	-1	-1	-1	4		0	0						Untertest3.avi	0	880	547	72	111				0	Content		-72	-111	32137851	3098135329
32155	09:20:08.434	00:00:32.154	1930	-1024	-768	-1	-1	-1	-1	4	-1024	-768	-1	-1	-1	-1	4		0	0						Untertest3.avi	0	880	547	72	111				0	Content		-72	-111	32154518	3098151996
32171	09:20:08.450	00:00:32.171	1931	-1024	-768	-1	-1	-1	-1	4	-1024	-768	-1	-1	-1	-1	4		0	0						Untertest3.avi	0	880	547	72	111				0	Content		-72	-111	32171449	3098168927
32188	09:20:08.467	00:00:32.188	1932	-1024	-768	-1	-1	-1	-1	4	-1024	-768	-1	-1	-1	-1	4		0	0						Untertest3.avi	0	880	547	72	111				0	Content		-72	-111	32188116	3098185594
32205	09:20:08.484	00:00:32.205	1933	-1024	-768	-1	-1	-1	-1	4	-1024	-768	-1	-1	-1	-1	4		0	0						Untertest3.avi	0	880	547	72	111				0	Content		-72	-111	32205077	3098202555
32222	09:20:08.501	00:00:32.221	1934	-1024	-768	-1	-1	-1	-1	4	-1024	-768	-1	-1	-1	-1	4		0	0						Untertest3.avi	0	880	547	72	111				0	Content		-72	-111	32221744	3098219222
32238	09:20:08.517	00:00:32.238	1935	-1024	-768	-1	-1	-1	-1	4	-1024	-768	-1	-1	-1	-1	4		0	0						Untertest3.avi	0	880	547	72	111				0	Content		-72	-111	32238411	3098235889
32255	09:20:08.534	00:00:32.255	1936	-1024	-768	-1	-1	-1	-1	4	-1024	-768	-1	-1	-1	-1	4		0	0						Untertest3.avi	0	880	547	72	111				0	Content		-72	-111	32255481	3098252959
32272	09:20:08.551	00:00:32.272	1937	-1024	-768	-1	-1	-1	-1	4	-1024	-768	-1	-1	-1	-1	4		0	0						Untertest3.avi	0	880	547	72	111				0	Content		-72	-111	32272148	3098269626
32289	09:20:08.568	00:00:32.288	1938	-1024	-768	-1	-1	-1	-1	4	-1024	-768	-1	-1	-1	-1	4		0	0						Untertest3.avi	0	880	547	72	111				0	Content		-72	-111	32288815	3098286293
32305	09:20:08.584	00:00:32.305	1939	-1024	-768	-1	-1	-1	-1	4	-1024	-768	-1	-1	-1	-1	4		0	0						Untertest3.avi	0	880	547	72	111				0	Content		-72	-111	32305123	3098302601
32322	09:20:08.601	00:00:32.321	1940	-1024	-768	-1	-1	-1	-1	4	-1024	-768	-1	-1	-1	-1	4		0	0						Untertest3.avi	0	880	547	72	111				0	Content		-72	-111	32321791	3098319269
32338	09:20:08.617	00:00:32.338	1941	-1024	-768	-1	-1	-1	-1	4	-1024	-768	-1	-1	-1	-1	4		0	0						Untertest3.avi	0	880	547	72	111				0	Content		-72	-111	32338458	3098335936
32354	09:20:08.633	00:00:32.354	1942	-1024	-768	-1	-1	-1	-1	4	-1024	-768	-1	-1	-1	-1	4		0	0						Untertest3.avi	0	880	547	72	111				0	Content		-72	-111	32354350	3098351828
32371	09:20:08.650	00:00:32.370	1943	-1024	-768	-1	-1	-1	-1	4	-1024	-768	-1	-1	-1	-1	4		0	0						Untertest3.avi	0	880	547	72	111				0	Content		-72	-111	32370973	3098368451
32388	09:20:08.667	00:00:32.387	1944	-1024	-768	-1	-1	-1	-1	4	-1024	-768	-1	-1	-1	-1	4		0	0						Untertest3.avi	0	880	547	72	111				0	Content		-72	-111	32387721	3098385199
32404	09:20:08.683	00:00:32.404	1945	-1024	-768	-1	-1	-1	-1	4	-1024	-768	-1	-1	-1	-1	4		0	0						Untertest3.avi	0	880	547	72	111				0	Content		-72	-111	32404346	3098401824
32421	09:20:08.700	00:00:32.421	1946	-1024	-768	-1	-1	-1	-1	4	-1024	-768	-1	-1	-1	-1	4		0	0						Untertest3.avi	0	880	547	72	111				0	Content		-72	-111	32421013	3098418491
32438	09:20:08.717	00:00:32.437	1947	-1024	-768	-1	-1	-1	-1	4	-1024	-768	-1	-1	-1	-1	4		0	0						Untertest3.avi	0	880	547	72	111				0	Content		-72	-111	32437592	3098435070
32455	09:20:08.734	00:00:32.455	1948	-1024	-768	-1	-1	-1	-1	4	-1024	-768	-1	-1	-1	-1	4		0	0						Untertest3.avi	0	880	547	72	111				0	Content		-72	-111	32455338	3098452816
32472	09:20:08.751	00:00:32.471	1949	-1024	-768	-1	-1	-1	-1	4	-1024	-768	-1	-1	-1	-1	4		0	0						Untertest3.avi	0	880	547	72	111				0	Content		-72	-111	32471962	3098469440
32489	09:20:08.768	00:00:32.488	1950	-1024	-768	-1	-1	-1	-1	4	-1024	-768	-1	-1	-1	-1	4		0	0						Untertest3.avi	0	880	547	72	111				0	Content		-72	-111	32488630	3098486108
32505	09:20:08.784	00:00:32.505	1951	-1024	-768	-1	-1	-1	-1	4	-1024	-768	-1	-1	-1	-1	4		0	0						Untertest3.avi	0	880	547	72	111				0	Content		-72	-111	32505208	3098502686
32522	09:20:08.801	00:00:32.522	1952	-1024	-768	-1	-1	-1	-1	4	-1024	-768	-1	-1	-1	-1	4		0	0						Untertest3.avi	0	880	547	72	111				0	Content		-72	-111	32522088	3098519566
32539	09:20:08.818	00:00:32.538	1953	-1024	-768	-1	-1	-1	-1	4	-1024	-768	-1	-1	-1	-1	4		0	0						Untertest3.avi	0	880	547	72	111				0	Content		-72	-111	32538646	3098536124
32555	09:20:08.834	00:00:32.555	1954	-1024	-768	-1	-1	-1	-1	4	-1024	-768	-1	-1	-1	-1	4		0	0						Untertest3.avi	0	880	547	72	111				0	Content		-72	-111	32555313	3098552791
32572	09:20:08.851	00:00:32.571	1955	-1024	-768	-1	-1	-1	-1	4	-1024	-768	-1	-1	-1	-1	4		0	0						Untertest3.avi	0	880	547	72	111				0	Content		-72	-111	32571955	3098569433
32588	09:20:08.867	00:00:32.588	1956	-1024	-768	-1	-1	-1	-1	4	-1024	-768	-1	-1	-1	-1	4		0	0						Untertest3.avi	0	880	547	72	111				0	Content		-72	-111	32588391	3098585869
32605	09:20:08.884	00:00:32.605	1957	-1024	-768	-1	-1	-1	-1	4	-1024	-768	-1	-1	-1	-1	4		0	0						Untertest3.avi	0	880	547	72	111				0	Content		-72	-111	32605058	3098602536
32622	09:20:08.901	00:00:32.621	1958	-1024	-768	-1	-1	-1	-1	4	-180,7446	641,5277	0,2872656	0,8489799	445,2624	3,393553	0	22	-181	642						Untertest3.avi	0	880	547	72	111	-136	577	67	0	Content		-253	531	32621950	3098619428
32639	09:20:08.918	00:00:32.638	1959	-1024	-768	-1	-1	-1	-1	4	-1024	-768	-1	-1	-1	-1	4	22	0	0						Untertest3.avi	0	880	547	72	111	-136	577	67	0	Content		-72	-111	32638573	3098636051
32655	09:20:08.934	00:00:32.655	1960	66,92224	734,1904	0,4616421	0,7452298	438,2982	3,29231	0	-1024	-768	-1	-1	-1	-1	4	22	67	734						Untertest3.avi	0	880	547	72	111	-136	577	67	0	Content		-5	623	32655078	3098652556
32672	09:20:08.951	00:00:32.671	1961	53,36684	743,3798	0,4624777	0,7460302	438,2982	3,28877	0	-1024	-768	-1	-1	-1	-1	4	22	53	743						Untertest3.avi	0	880	547	72	111	-136	577	67	0	Content		-19	632	32671571	3098669049
32689	09:20:08.968	00:00:32.688	1962	-1024	-768	-1	-1	-1	-1	4	-1024	-768	-1	-1	-1	-1	4		0	0						Untertest3.avi	0	880	547	72	111				0	Content		-72	-111	32688570	3098686048
32705	09:20:08.984	00:00:32.705	1963	-1024	-768	-1	-1	-1	-1	4	-1024	-768	-1	-1	-1	-1	4		0	0						Untertest3.avi	0	880	547	72	111				0	Content		-72	-111	32705319	3098702797
32722	09:20:09.001	00:00:32.721	1964	-1024	-768	-1	-1	-1	-1	4	-1024	-768	-1	-1	-1	-1	4		0	0						Untertest3.avi	0	880	547	72	111				0	Content		-72	-111	32721987	3098719465
32738	09:20:09.017	00:00:32.738	1965	-1024	-768	-1	-1	-1	-1	4	-1024	-768	-1	-1	-1	-1	4		0	0						Untertest3.avi	0	880	547	72	111				0	Content		-72	-111	32738338	3098735816
32755	09:20:09.034	00:00:32.755	1966	-1024	-768	-1	-1	-1	-1	4	-1024	-768	-1	-1	-1	-1	4		0	0						Untertest3.avi	0	880	547	72	111				0	Content		-72	-111	32755005	3098752483
32771	09:20:09.050	00:00:32.771	1967	-1024	-768	-1	-1	-1	-1	4	-1024	-768	-1	-1	-1	-1	4		0	0						Untertest3.avi	0	880	547	72	111				0	Content		-72	-111	32771312	3098768790
32788	09:20:09.067	00:00:32.788	1968	-1024	-768	-1	-1	-1	-1	4	-1024	-768	-1	-1	-1	-1	4		0	0						Untertest3.avi	0	880	547	72	111				0	Content		-72	-111	32788247	3098785725
32805	09:20:09.084	00:00:32.804	1969	-1024	-768	-1	-1	-1	-1	4	-1024	-768	-1	-1	-1	-1	4		0	0						Untertest3.avi	0	880	547	72	111				0	Content		-72	-111	32804915	3098802393
32822	09:20:09.101	00:00:32.821	1970	-1024	-768	-1	-1	-1	-1	4	-1024	-768	-1	-1	-1	-1	4		0	0						Untertest3.avi	0	880	547	72	111				0	Content		-72	-111	32821610	3098819088
32838	09:20:09.117	00:00:32.838	1971	-1024	-768	-1	-1	-1	-1	4	-1024	-768	-1	-1	-1	-1	4		0	0						Untertest3.avi	0	880	547	72	111				0	Content		-72	-111	32838277	3098835755
32855	09:20:09.134	00:00:32.855	1972	-1024	-768	-1	-1	-1	-1	4	-1024	-768	-1	-1	-1	-1	4		0	0						Untertest3.avi	0	880	547	72	111				0	Content		-72	-111	32855051	3098852529
32872	09:20:09.151	00:00:32.871	1973	-1024	-768	-1	-1	-1	-1	4	-1024	-768	-1	-1	-1	-1	4		0	0						Untertest3.avi	0	880	547	72	111				0	Content		-72	-111	32871925	3098869403
32889	09:20:09.168	00:00:32.888	1974	-1024	-768	-1	-1	-1	-1	4	-1024	-768	-1	-1	-1	-1	4		0	0						Untertest3.avi	0	880	547	72	111				0	Content		-72	-111	32888647	3098886125
32905	09:20:09.184	00:00:32.905	1975	-1024	-768	-1	-1	-1	-1	4	-1024	-768	-1	-1	-1	-1	4		0	0						Untertest3.avi	0	880	547	72	111				0	Content		-72	-111	32905314	3098902792
32922	09:20:09.201	00:00:32.921	1976	-1024	-768	-1	-1	-1	-1	4	-1024	-768	-1	-1	-1	-1	4		0	0						Untertest3.avi	0	880	547	72	111				0	Content		-72	-111	32921991	3098919469
32939	09:20:09.218	00:00:32.938	1977	-1024	-768	-1	-1	-1	-1	4	-1024	-768	-1	-1	-1	-1	4		0	0						Untertest3.avi	0	880	547	72	111				0	Content		-72	-111	32938740	3098936218
32955	09:20:09.234	00:00:32.955	1978	-1024	-768	-1	-1	-1	-1	4	-1024	-768	-1	-1	-1	-1	4		0	0						Untertest3.avi	0	880	547	72	111				0	Content		-72	-111	32955369	3098952847
32972	09:20:09.251	00:00:32.972	1979	-1024	-768	-1	-1	-1	-1	4	-1024	-768	-1	-1	-1	-1	4		0	0						Untertest3.avi	0	880	547	72	111				0	Content		-72	-111	32972483	3098969961
[truncated: 1,653 more rows]
