# Supplementary material for: Gaze Duration Biases for Colours in Combination with Dissonant and Consonant Sounds: A Comparative Eye-Tracking Study with Orangutans
Source: PLoS One. 2015 Oct 14;10(10):e0139894. doi: 10.1371/journal.pone.0139894 (PMC4605782; doi:10.1371/journal.pone.0139894)
Supplement: S1 Data — (ZIP) [file pone.0139894.s004.zip › Plos ColourSound Data/Apes/Farben_Musik_U3/Rec 22-All-Data.tsv]

System Properties:
Operating System:	Microsoft Windows NT 6.1.7601 Service Pack 1
System User Name:	tobiiadmin
Machine Name:	LOE7690LAP
Data properties:
Recording name:	Rec 22
Recording date:	06.03.2014
Recording time:	08:44:20
Recording resolution:	1024 x 768
Export date:	09.03.2014
Export time:	12:20:45
Participant:	Tana
Filter settings:
Eye: Average
Validity: Normal
Fixation filter: Tobii fixation filter
Velocity threshold: 35
Distance threshold: 35
Timestamp	DateTimeStamp	DateTimeStampStartOffset	Number	GazePointXLeft	GazePointYLeft	CamXLeft	CamYLeft	DistanceLeft	PupilLeft	ValidityLeft	GazePointXRight	GazePointYRight	CamXRight	CamYRight	DistanceRight	PupilRight	ValidityRight	FixationIndex	GazePointX	GazePointY	Event	EventKey	Data1	Data2	Descriptor	StimuliName	StimuliID	MediaWidth	MediaHeight	MediaPosX	MediaPosY	MappedFixationPointX	MappedFixationPointY	FixationDuration	AoiIds	AoiNames	WebGroupImage	MappedGazeDataPointX	MappedGazeDataPointY	MicroSecondTimestamp	AbsoluteMicroSecondTimestamp
11	08:44:20.700	00:00:00.010	0	-1024	-768	-1	-1	-1	-1	4	-1024	-768	-1	-1	-1	-1	4		0	0						No media	0	1024	768	0	0				0	Content		0	0	10817	1013300129
27	08:44:20.716	00:00:00.027	1	-1024	-768	-1	-1	-1	-1	4	-1024	-768	-1	-1	-1	-1	4		0	0						No media	0	1024	768	0	0				0	Content		0	0	27484	1013316796
44	08:44:20.733	00:00:00.043	2	-1024	-768	-1	-1	-1	-1	4	-1024	-768	-1	-1	-1	-1	4		0	0						No media	0	1024	768	0	0				0	Content		0	0	43729	1013333041
60	08:44:20.749	00:00:00.060	3	-1024	-768	-1	-1	-1	-1	4	-1024	-768	-1	-1	-1	-1	4		0	0						No media	0	1024	768	0	0				0	Content		0	0	60395	1013349707
77	08:44:20.766	00:00:00.077	4	-1024	-768	-1	-1	-1	-1	4	-1024	-768	-1	-1	-1	-1	4		0	0						No media	0	1024	768	0	0				0	Content		0	0	77062	1013366374
93	08:44:20.782	00:00:00.092	5	-1024	-768	-1	-1	-1	-1	4	-1024	-768	-1	-1	-1	-1	4		0	0						No media	0	1024	768	0	0				0	Content		0	0	92843	1013382155
110	08:44:20.799	00:00:00.109	6	-1024	-768	-1	-1	-1	-1	4	-1024	-768	-1	-1	-1	-1	4		0	0						No media	0	1024	768	0	0				0	Content		0	0	109588	1013398900
126	08:44:20.815	00:00:00.126	7	-1024	-768	-1	-1	-1	-1	4	-1024	-768	-1	-1	-1	-1	4		0	0						No media	0	1024	768	0	0				0	Content		0	0	126211	1013415523
143	08:44:20.832	00:00:00.142	8	-1024	-768	-1	-1	-1	-1	4	-1024	-768	-1	-1	-1	-1	4		0	0						No media	0	1024	768	0	0				0	Content		0	0	142897	1013432209
160	08:44:20.849	00:00:00.159	9	-1024	-768	-1	-1	-1	-1	4	-1024	-768	-1	-1	-1	-1	4		0	0						No media	0	1024	768	0	0				0	Content		0	0	159563	1013448875
176	08:44:20.865	00:00:00.176	10	-1024	-768	-1	-1	-1	-1	4	-1024	-768	-1	-1	-1	-1	4		0	0						No media	0	1024	768	0	0				0	Content		0	0	176268	1013465580
193	08:44:20.882	00:00:00.192	11	-1024	-768	-1	-1	-1	-1	4	-1024	-768	-1	-1	-1	-1	4		0	0						No media	0	1024	768	0	0				0	Content		0	0	192937	1013482249
210	08:44:20.899	00:00:00.209	12	-1024	-768	-1	-1	-1	-1	4	-1024	-768	-1	-1	-1	-1	4		0	0						No media	0	1024	768	0	0				0	Content		0	0	209761	1013499073
226	08:44:20.915	00:00:00.226	13	-1024	-768	-1	-1	-1	-1	4	-1024	-768	-1	-1	-1	-1	4		0	0						No media	0	1024	768	0	0				0	Content		0	0	226430	1013515742
243	08:44:20.932	00:00:00.243	14	-1024	-768	-1	-1	-1	-1	4	-1024	-768	-1	-1	-1	-1	4		0	0						No media	0	1024	768	0	0				0	Content		0	0	243099	1013532411
260	08:44:20.949	00:00:00.260	15	-1024	-768	-1	-1	-1	-1	4	-1024	-768	-1	-1	-1	-1	4		0	0						No media	0	1024	768	0	0				0	Content		0	0	260252	1013549564
277	08:44:20.966	00:00:00.276	16	-1024	-768	-1	-1	-1	-1	4	-1024	-768	-1	-1	-1	-1	4		0	0						No media	0	1024	768	0	0				0	Content		0	0	276920	1013566232
294	08:44:20.983	00:00:00.293	17	-1024	-768	-1	-1	-1	-1	4	-1024	-768	-1	-1	-1	-1	4		0	0						No media	0	1024	768	0	0				0	Content		0	0	293958	1013583270
311	08:44:21.000	00:00:00.310	18	-1024	-768	-1	-1	-1	-1	4	-1024	-768	-1	-1	-1	-1	4		0	0						No media	0	1024	768	0	0				0	Content		0	0	310627	1013599939
327	08:44:21.016	00:00:00.327	19	-1024	-768	-1	-1	-1	-1	4	-1024	-768	-1	-1	-1	-1	4		0	0						No media	0	1024	768	0	0				0	Content		0	0	327296	1013616608
345	08:44:21.034	00:00:00.344	20	-1024	-768	-1	-1	-1	-1	4	-1024	-768	-1	-1	-1	-1	4		0	0						No media	0	1024	768	0	0				0	Content		0	0	344659	1013633971
360	08:44:21.049	00:00:00.359	21	-1024	-768	-1	-1	-1	-1	4	-1024	-768	-1	-1	-1	-1	4		0	0						No media	0	1024	768	0	0				0	Content		0	0	359534	1013648846
376	08:44:21.065	00:00:00.376	22	-1024	-768	-1	-1	-1	-1	4	-1024	-768	-1	-1	-1	-1	4		0	0						No media	0	1024	768	0	0				0	Content		0	0	376158	1013665470
393	08:44:21.082	00:00:00.392	23	-1024	-768	-1	-1	-1	-1	4	-1024	-768	-1	-1	-1	-1	4		0	0						No media	0	1024	768	0	0				0	Content		0	0	392783	1013682095
409	08:44:21.098	00:00:00.409	24	-1024	-768	-1	-1	-1	-1	4	-1024	-768	-1	-1	-1	-1	4		0	0						No media	0	1024	768	0	0				0	Content		0	0	409462	1013698774
426	08:44:21.115	00:00:00.426	25	-1024	-768	-1	-1	-1	-1	4	-1024	-768	-1	-1	-1	-1	4		0	0						No media	0	1024	768	0	0				0	Content		0	0	426123	1013715435
434	08:44:21.123																				MovieStart	128	0	0	Untertest3.avi
443	08:44:21.132	00:00:00.442	26	-1024	-768	-1	-1	-1	-1	4	-1024	-768	-1	-1	-1	-1	4		0	0						Untertest3.avi	0	880	547	72	111				0	Content		-72	-111	442792	1013732104
460	08:44:21.149	00:00:00.459	27	-1024	-768	-1	-1	-1	-1	4	-1024	-768	-1	-1	-1	-1	4		0	0						Untertest3.avi	0	880	547	72	111				0	Content		-72	-111	459725	1013749037
476	08:44:21.165	00:00:00.476	28	-1024	-768	-1	-1	-1	-1	4	-1024	-768	-1	-1	-1	-1	4		0	0						Untertest3.avi	0	880	547	72	111				0	Content		-72	-111	476394	1013765706
493	08:44:21.182	00:00:00.493	29	-1024	-768	-1	-1	-1	-1	4	-1024	-768	-1	-1	-1	-1	4		0	0						Untertest3.avi	0	880	547	72	111				0	Content		-72	-111	493358	1013782670
510	08:44:21.199	00:00:00.510	30	-1024	-768	-1	-1	-1	-1	4	-1024	-768	-1	-1	-1	-1	4		0	0						Untertest3.avi	0	880	547	72	111				0	Content		-72	-111	510027	1013799339
527	08:44:21.216	00:00:00.526	31	-1024	-768	-1	-1	-1	-1	4	-1024	-768	-1	-1	-1	-1	4		0	0						Untertest3.avi	0	880	547	72	111				0	Content		-72	-111	526696	1013816008
544	08:44:21.233	00:00:00.543	32	-1024	-768	-1	-1	-1	-1	4	-1024	-768	-1	-1	-1	-1	4		0	0						Untertest3.avi	0	880	547	72	111				0	Content		-72	-111	543991	1013833303
561	08:44:21.250	00:00:00.560	33	-1024	-768	-1	-1	-1	-1	4	-1024	-768	-1	-1	-1	-1	4		0	0						Untertest3.avi	0	880	547	72	111				0	Content		-72	-111	560659	1013849971
577	08:44:21.266	00:00:00.576	34	-1024	-768	-1	-1	-1	-1	4	-1024	-768	-1	-1	-1	-1	4		0	0						Untertest3.avi	0	880	547	72	111				0	Content		-72	-111	576869	1013866181
594	08:44:21.283	00:00:00.593	35	-1024	-768	-1	-1	-1	-1	4	-1024	-768	-1	-1	-1	-1	4		0	0						Untertest3.avi	0	880	547	72	111				0	Content		-72	-111	593538	1013882850
610	08:44:21.299	00:00:00.610	36	-1024	-768	-1	-1	-1	-1	4	-1024	-768	-1	-1	-1	-1	4		0	0						Untertest3.avi	0	880	547	72	111				0	Content		-72	-111	610207	1013899519
626	08:44:21.315	00:00:00.626	37	-1024	-768	-1	-1	-1	-1	4	-1024	-768	-1	-1	-1	-1	4		0	0						Untertest3.avi	0	880	547	72	111				0	Content		-72	-111	626038	1013915350
643	08:44:21.332	00:00:00.642	38	-1024	-768	-1	-1	-1	-1	4	-1024	-768	-1	-1	-1	-1	4		0	0						Untertest3.avi	0	880	547	72	111				0	Content		-72	-111	642662	1013931974
659	08:44:21.348	00:00:00.659	39	-1024	-768	-1	-1	-1	-1	4	-1024	-768	-1	-1	-1	-1	4		0	0						Untertest3.avi	0	880	547	72	111				0	Content		-72	-111	659284	1013948596
676	08:44:21.365	00:00:00.675	40	-1024	-768	-1	-1	-1	-1	4	-1024	-768	-1	-1	-1	-1	4		0	0						Untertest3.avi	0	880	547	72	111				0	Content		-72	-111	675973	1013965285
693	08:44:21.382	00:00:00.692	41	-1024	-768	-1	-1	-1	-1	4	-1024	-768	-1	-1	-1	-1	4		0	0						Untertest3.avi	0	880	547	72	111				0	Content		-72	-111	692642	1013981954
709	08:44:21.398	00:00:00.709	42	-1024	-768	-1	-1	-1	-1	4	-1024	-768	-1	-1	-1	-1	4		0	0						Untertest3.avi	0	880	547	72	111				0	Content		-72	-111	709278	1013998590
726	08:44:21.415	00:00:00.725	43	-1024	-768	-1	-1	-1	-1	4	-1024	-768	-1	-1	-1	-1	4		0	0						Untertest3.avi	0	880	547	72	111				0	Content		-72	-111	725947	1014015259
743	08:44:21.432	00:00:00.742	44	-1024	-768	-1	-1	-1	-1	4	-1024	-768	-1	-1	-1	-1	4		0	0						Untertest3.avi	0	880	547	72	111				0	Content		-72	-111	742812	1014032124
759	08:44:21.448	00:00:00.759	45	-1024	-768	-1	-1	-1	-1	4	-1024	-768	-1	-1	-1	-1	4		0	0						Untertest3.avi	0	880	547	72	111				0	Content		-72	-111	759481	1014048793
776	08:44:21.465	00:00:00.776	46	-1024	-768	-1	-1	-1	-1	4	-1024	-768	-1	-1	-1	-1	4		0	0						Untertest3.avi	0	880	547	72	111				0	Content		-72	-111	776150	1014065462
793	08:44:21.482	00:00:00.793	47	-1024	-768	-1	-1	-1	-1	4	-1024	-768	-1	-1	-1	-1	4		0	0						Untertest3.avi	0	880	547	72	111				0	Content		-72	-111	793291	1014082603
810	08:44:21.499	00:00:00.809	48	-1024	-768	-1	-1	-1	-1	4	-1024	-768	-1	-1	-1	-1	4		0	0						Untertest3.avi	0	880	547	72	111				0	Content		-72	-111	809959	1014099271
827	08:44:21.516	00:00:00.826	49	-1024	-768	-1	-1	-1	-1	4	-1024	-768	-1	-1	-1	-1	4		0	0						Untertest3.avi	0	880	547	72	111				0	Content		-72	-111	826994	1014116306
844	08:44:21.533	00:00:00.843	50	-1024	-768	-1	-1	-1	-1	4	-1024	-768	-1	-1	-1	-1	4		0	0						Untertest3.avi	0	880	547	72	111				0	Content		-72	-111	843663	1014132975
860	08:44:21.549	00:00:00.860	51	-1024	-768	-1	-1	-1	-1	4	-1024	-768	-1	-1	-1	-1	4		0	0						Untertest3.avi	0	880	547	72	111				0	Content		-72	-111	860332	1014149644
878	08:44:21.567	00:00:00.877	52	-1024	-768	-1	-1	-1	-1	4	-1024	-768	-1	-1	-1	-1	4		0	0						Untertest3.avi	0	880	547	72	111				0	Content		-72	-111	877794	1014167106
893	08:44:21.582	00:00:00.892	53	-1024	-768	-1	-1	-1	-1	4	-1024	-768	-1	-1	-1	-1	4		0	0						Untertest3.avi	0	880	547	72	111				0	Content		-72	-111	892545	1014181857
909	08:44:21.598	00:00:00.909	54	-1024	-768	-1	-1	-1	-1	4	-1024	-768	-1	-1	-1	-1	4		0	0						Untertest3.avi	0	880	547	72	111				0	Content		-72	-111	909181	1014198493
926	08:44:21.615	00:00:00.925	55	-1024	-768	-1	-1	-1	-1	4	-1024	-768	-1	-1	-1	-1	4		0	0						Untertest3.avi	0	880	547	72	111				0	Content		-72	-111	925821	1014215133
942	08:44:21.631	00:00:00.942	56	-1024	-768	-1	-1	-1	-1	4	-1024	-768	-1	-1	-1	-1	4		0	0						Untertest3.avi	0	880	547	72	111				0	Content		-72	-111	942490	1014231802
959	08:44:21.648	00:00:00.959	57	-1024	-768	-1	-1	-1	-1	4	-1024	-768	-1	-1	-1	-1	4		0	0						Untertest3.avi	0	880	547	72	111				0	Content		-72	-111	959141	1014248453
976	08:44:21.665	00:00:00.975	58	-1024	-768	-1	-1	-1	-1	4	-1024	-768	-1	-1	-1	-1	4		0	0						Untertest3.avi	0	880	547	72	111				0	Content		-72	-111	975810	1014265122
992	08:44:21.681	00:00:00.992	59	-1024	-768	-1	-1	-1	-1	4	-1024	-768	-1	-1	-1	-1	4		0	0						Untertest3.avi	0	880	547	72	111				0	Content		-72	-111	992472	1014281784
1009	08:44:21.698	00:00:01.009	60	-1024	-768	-1	-1	-1	-1	4	-1024	-768	-1	-1	-1	-1	4		0	0						Untertest3.avi	0	880	547	72	111				0	Content		-72	-111	1009141	1014298453
1026	08:44:21.715	00:00:01.025	61	-1024	-768	-1	-1	-1	-1	4	-1024	-768	-1	-1	-1	-1	4		0	0						Untertest3.avi	0	880	547	72	111				0	Content		-72	-111	1025810	1014315122
1043	08:44:21.732	00:00:01.042	62	-1024	-768	-1	-1	-1	-1	4	-1024	-768	-1	-1	-1	-1	4		0	0						Untertest3.avi	0	880	547	72	111				0	Content		-72	-111	1042740	1014332052
1059	08:44:21.748	00:00:01.059	63	-1024	-768	-1	-1	-1	-1	4	-1024	-768	-1	-1	-1	-1	4		0	0						Untertest3.avi	0	880	547	72	111				0	Content		-72	-111	1059409	1014348721
1076	08:44:21.765	00:00:01.076	64	-1024	-768	-1	-1	-1	-1	4	-1024	-768	-1	-1	-1	-1	4		0	0						Untertest3.avi	0	880	547	72	111				0	Content		-72	-111	1076371	1014365683
1093	08:44:21.782	00:00:01.093	65	-1024	-768	-1	-1	-1	-1	4	-1024	-768	-1	-1	-1	-1	4		0	0						Untertest3.avi	0	880	547	72	111				0	Content		-72	-111	1093040	1014382352
1110	08:44:21.799	00:00:01.109	66	-1024	-768	-1	-1	-1	-1	4	-1024	-768	-1	-1	-1	-1	4		0	0						Untertest3.avi	0	880	547	72	111				0	Content		-72	-111	1109709	1014399021
1127	08:44:21.816	00:00:01.126	67	-1024	-768	-1	-1	-1	-1	4	-1024	-768	-1	-1	-1	-1	4		0	0						Untertest3.avi	0	880	547	72	111				0	Content		-72	-111	1126934	1014416246
1143	08:44:21.832	00:00:01.142	68	545,8647	552,2639	0,5332685	0,6657982	459,4636	3,073494	1	545,8647	552,2639	0,5332685	0,6657982	459,4636	3,073494	3	0	546	552						Untertest3.avi	0	880	547	72	111	474	441	17	0	Content		474	441	1142549	1014431861
1159	08:44:21.848	00:00:01.159	69	-1024	-768	-1	-1	-1	-1	4	-1024	-768	-1	-1	-1	-1	4		0	0						Untertest3.avi	0	880	547	72	111				0	Content		-72	-111	1159423	1014448735
1176	08:44:21.865	00:00:01.175	70	-1024	-768	-1	-1	-1	-1	4	-1024	-768	-1	-1	-1	-1	4		0	0						Untertest3.avi	0	880	547	72	111				0	Content		-72	-111	1175923	1014465235
1193	08:44:21.882	00:00:01.192	71	-1024	-768	-1	-1	-1	-1	4	-1024	-768	-1	-1	-1	-1	4		0	0						Untertest3.avi	0	880	547	72	111				0	Content		-72	-111	1192798	1014482110
1209	08:44:21.898	00:00:01.209	72	-1024	-768	-1	-1	-1	-1	4	-1024	-768	-1	-1	-1	-1	4		0	0						Untertest3.avi	0	880	547	72	111				0	Content		-72	-111	1209036	1014498348
1226	08:44:21.915	00:00:01.225	73	-1024	-768	-1	-1	-1	-1	4	-1024	-768	-1	-1	-1	-1	4		0	0						Untertest3.avi	0	880	547	72	111				0	Content		-72	-111	1225786	1014515098
1242	08:44:21.931	00:00:01.242	74	-1024	-768	-1	-1	-1	-1	4	-1024	-768	-1	-1	-1	-1	4		0	0						Untertest3.avi	0	880	547	72	111				0	Content		-72	-111	1242455	1014531767
1259	08:44:21.948	00:00:01.259	75	-1024	-768	-1	-1	-1	-1	4	-1024	-768	-1	-1	-1	-1	4		0	0						Untertest3.avi	0	880	547	72	111				0	Content		-72	-111	1259164	1014548476
1276	08:44:21.965	00:00:01.275	76	-1024	-768	-1	-1	-1	-1	4	-1024	-768	-1	-1	-1	-1	4		0	0						Untertest3.avi	0	880	547	72	111				0	Content		-72	-111	1275908	1014565220
1293	08:44:21.982	00:00:01.292	77	-1024	-768	-1	-1	-1	-1	4	-1024	-768	-1	-1	-1	-1	4		0	0						Untertest3.avi	0	880	547	72	111				0	Content		-72	-111	1292537	1014581849
1309	08:44:21.998	00:00:01.309	78	-1024	-768	-1	-1	-1	-1	4	-1024	-768	-1	-1	-1	-1	4		0	0						Untertest3.avi	0	880	547	72	111				0	Content		-72	-111	1309206	1014598518
1326	08:44:22.015	00:00:01.325	79	639,9335	539,0972	0,5413637	0,6610368	459,4636	3,362141	3	640,8892	537,4222	0,5419849	0,6610292	461,5722	3,376453	1	1	641	537						Untertest3.avi	0	880	547	72	111	575	426	150	0	Content		569	426	1325785	1014615097
1343	08:44:22.032	00:00:01.342	80	-1024	-768	-1	-1	-1	-1	4	-1024	-768	-1	-1	-1	-1	4	1	0	0						Untertest3.avi	0	880	547	72	111	575	426	150	0	Content		-72	-111	1342534	1014631846
1359	08:44:22.048	00:00:01.359	81	-1024	-768	-1	-1	-1	-1	4	-1024	-768	-1	-1	-1	-1	4	1	0	0						Untertest3.avi	0	880	547	72	111	575	426	150	0	Content		-72	-111	1359033	1014648345
1376	08:44:22.065	00:00:01.375	82	-1024	-768	-1	-1	-1	-1	4	-1024	-768	-1	-1	-1	-1	4	1	0	0						Untertest3.avi	0	880	547	72	111	575	426	150	0	Content		-72	-111	1375702	1014665014
1392	08:44:22.081	00:00:01.392	83	666,464	528,6699	0,5409561	0,662437	460,9211	3,531623	3	666,464	528,6699	0,5409561	0,662437	460,9211	3,531623	1	1	666	529						Untertest3.avi	0	880	547	72	111	575	426	150	0	Content		594	418	1392158	1014681470
1409	08:44:22.098	00:00:01.409	84	649,9237	531,4766	0,5396466	0,6623827	457,5263	3,448756	3	649,9237	531,4766	0,5396466	0,6623827	457,5263	3,448756	1	1	650	531						Untertest3.avi	0	880	547	72	111	575	426	150	0	Content		578	420	1409409	1014698721
1426	08:44:22.115	00:00:01.426	85	587,4656	539,9013	0,5367547	0,6628168	457,5263	3,498224	1	587,4656	539,9013	0,5367547	0,6628168	457,5263	3,498224	3	1	587	540						Untertest3.avi	0	880	547	72	111	575	426	150	0	Content		515	429	1426159	1014715471
1443	08:44:22.132	00:00:01.442	86	659,6573	535,501	0,5400693	0,6622208	457,5263	3,505902	3	659,6573	535,501	0,5400693	0,6622208	457,5263	3,505902	1	1	660	536						Untertest3.avi	0	880	547	72	111	575	426	150	0	Content		588	425	1442803	1014732115
1459	08:44:22.148	00:00:01.458	87	646,7948	540,2458	0,5404782	0,6628249	457,3587	3,451299	3	646,7948	540,2458	0,5404782	0,6628249	457,3587	3,451299	1	1	647	540						Untertest3.avi	0	880	547	72	111	575	426	150	0	Content		575	429	1458910	1014748222
1476	08:44:22.165	00:00:01.475	88	-1024	-768	-1	-1	-1	-1	4	-1024	-768	-1	-1	-1	-1	4	2	0	0						Untertest3.avi	0	880	547	72	111	536	510	533	0	Content		-72	-111	1475910	1014765222
1493	08:44:22.182	00:00:01.492	89	-1024	-768	-1	-1	-1	-1	4	-1024	-768	-1	-1	-1	-1	4	2	0	0						Untertest3.avi	0	880	547	72	111	536	510	533	0	Content		-72	-111	1492536	1014781848
1509	08:44:22.198	00:00:01.509	90	-1024	-768	-1	-1	-1	-1	4	-1024	-768	-1	-1	-1	-1	4	2	0	0						Untertest3.avi	0	880	547	72	111	536	510	533	0	Content		-72	-111	1509205	1014798517
1526	08:44:22.215	00:00:01.525	91	-1024	-768	-1	-1	-1	-1	4	-1024	-768	-1	-1	-1	-1	4	2	0	0						Untertest3.avi	0	880	547	72	111	536	510	533	0	Content		-72	-111	1525744	1014815056
1542	08:44:22.231	00:00:01.542	92	-1024	-768	-1	-1	-1	-1	4	-1024	-768	-1	-1	-1	-1	4	2	0	0						Untertest3.avi	0	880	547	72	111	536	510	533	0	Content		-72	-111	1542413	1014831725
1559	08:44:22.248	00:00:01.558	93	605,6651	617,4083	0,5402167	0,6680383	457,4924	3,495528	3	610,2352	620,3047	0,5383404	0,6680623	450,8515	3,446856	1	2	610	620						Untertest3.avi	0	880	547	72	111	536	510	533	0	Content		538	509	1558910	1014848222
1576	08:44:22.265	00:00:01.575	94	603,8255	616,1454	0,5397803	0,6683021	457,4924	3,530605	3	601,9122	619,6158	0,5377907	0,6683137	450,8514	3,483065	1	2	602	620						Untertest3.avi	0	880	547	72	111	536	510	533	0	Content		530	509	1575909	1014865221
1593	08:44:22.282	00:00:01.592	95	-1024	-768	-1	-1	-1	-1	4	-1024	-768	-1	-1	-1	-1	4	2	0	0						Untertest3.avi	0	880	547	72	111	536	510	533	0	Content		-72	-111	1592504	1014881816
1609	08:44:22.298	00:00:01.609	96	-1024	-768	-1	-1	-1	-1	4	-1024	-768	-1	-1	-1	-1	4	2	0	0						Untertest3.avi	0	880	547	72	111	536	510	533	0	Content		-72	-111	1609173	1014898485
1626	08:44:22.315	00:00:01.625	97	564,311	610,6094	0,5371442	0,6685905	452,778	3,487753	0	-1024	-768	-1	-1	-1	-1	4	2	564	611						Untertest3.avi	0	880	547	72	111	536	510	533	0	Content		492	500	1625729	1014915041
1643	08:44:22.332	00:00:01.642	98	562,108	617,8644	0,5370814	0,6685861	452,8925	3,443663	0	-1024	-768	-1	-1	-1	-1	4	2	562	618						Untertest3.avi	0	880	547	72	111	536	510	533	0	Content		490	507	1642555	1014931867
1659	08:44:22.348	00:00:01.659	99	596,3099	628,9707	0,5371377	0,668274	452,8925	3,437078	0	624,2599	618,6443	0,400979	0,7481508	451,3897	3,413548	0	2	610	624						Untertest3.avi	0	880	547	72	111	536	510	533	0	Content		538	513	1659430	1014948742
1675	08:44:22.364	00:00:01.675	100	565,0417	617,4931	0,5371135	0,6687915	453,0746	3,42924	0	696,2078	623,7753	0,4038536	0,7477742	455,2309	3,447628	0	2	631	621						Untertest3.avi	0	880	547	72	111	536	510	533	0	Content		559	510	1675486	1014964798
1693	08:44:22.382	00:00:01.692	101	567,845	614,6953	0,5371445	0,6689328	452,9074	3,413785	0	627,3016	626,3085	0,4010108	0,7484502	451,4372	3,452799	0	2	598	621						Untertest3.avi	0	880	547	72	111	536	510	533	0	Content		526	510	1692556	1014981868
1709	08:44:22.398	00:00:01.709	102	566,6202	613,5373	0,5370954	0,6690246	452,9829	3,446896	0	627,5815	632,8549	0,4005801	0,7485826	452,6766	3,445784	0	2	597	623						Untertest3.avi	0	880	547	72	111	536	510	533	0	Content		525	512	1709183	1014998495
1726	08:44:22.415	00:00:01.725	103	569,1766	617,6538	0,5370588	0,6690394	453,054	3,421757	0	623,4586	624,1684	0,3998361	0,7486699	454,9208	3,444323	0	2	596	621						Untertest3.avi	0	880	547	72	111	536	510	533	0	Content		524	510	1725986	1015015298
1743	08:44:22.432	00:00:01.742	104	569,914	613,4979	0,5370796	0,6689158	452,9481	3,441976	0	663,7535	626,2656	0,4021835	0,7483336	448,0746	3,437567	0	2	617	620						Untertest3.avi	0	880	547	72	111	536	510	533	0	Content		545	509	1742611	1015031923
1759	08:44:22.448	00:00:01.759	105	533,4947	627,4131	0,5372165	0,6686563	453,086	3,440524	0	655,4572	622,6696	0,4023865	0,7481092	448,2138	3,378189	0	2	594	625						Untertest3.avi	0	880	547	72	111	536	510	533	0	Content		522	514	1759364	1015048676
1776	08:44:22.465	00:00:01.775	106	515,9821	615,7876	0,5357757	0,6686937	460,2452	3,455937	0	661,43	622,6375	0,4026526	0,7480402	448,205	3,37478	0	2	589	619						Untertest3.avi	0	880	547	72	111	536	510	533	0	Content		517	508	1775989	1015065301
1793	08:44:22.482	00:00:01.792	107	573,3132	615,2854	0,537763	0,6683232	453,091	3,450041	0	650,4931	631,4813	0,4028644	0,7480711	448,2458	3,378793	0	2	612	623						Untertest3.avi	0	880	547	72	111	536	510	533	0	Content		540	512	1792616	1015081928
1809	08:44:22.498	00:00:01.809	108	569,1763	615,8924	0,537849	0,6682929	453,1101	3,456037	0	658,7405	630,8515	0,402986	0,7482688	448,2947	3,400539	0	2	614	623						Untertest3.avi	0	880	547	72	111	536	510	533	0	Content		542	512	1809240	1015098552
1826	08:44:22.515	00:00:01.825	109	568,1419	622,2098	0,5378231	0,6682942	453,0764	3,446748	0	669,1945	623,7172	0,4030198	0,7486478	448,2639	3,4574	0	2	619	623						Untertest3.avi	0	880	547	72	111	536	510	533	0	Content		547	512	1825868	1015115180
1842	08:44:22.531	00:00:01.842	110	566,0145	619,8134	0,5377656	0,6683484	453,1309	3,442148	0	654,8159	629,4673	0,4030306	0,7490383	448,3573	3,372998	0	2	610	625						Untertest3.avi	0	880	547	72	111	536	510	533	0	Content		538	514	1842491	1015131803
1859	08:44:22.548	00:00:01.859	111	570,9562	614,1429	0,5377907	0,6684427	452,6261	3,455878	0	654,4913	627,634	0,402938	0,7494208	448,2828	3,451029	0	2	613	621						Untertest3.avi	0	880	547	72	111	536	510	533	0	Content		541	510	1859245	1015148557
1876	08:44:22.565	00:00:01.875	112	566,2178	621,2139	0,5377665	0,668515	452,9689	3,475487	0	650,6077	628,7961	0,4030443	0,7497864	448,4845	3,462915	0	2	608	625						Untertest3.avi	0	880	547	72	111	536	510	533	0	Content		536	514	1875878	1015165190
1892	08:44:22.581	00:00:01.892	113	568,0436	617,0183	0,5378374	0,6688284	453,017	3,470724	0	654,3935	625,7172	0,4031929	0,7502678	448,4969	3,474875	0	2	611	621						Untertest3.avi	0	880	547	72	111	536	510	533	0	Content		539	510	1892500	1015181812
1909	08:44:22.598	00:00:01.909	114	562,1376	619,1599	0,5378928	0,6690474	453,0268	3,460403	0	655,7359	623,8951	0,4032935	0,7508544	448,3642	3,429531	0	2	609	622						Untertest3.avi	0	880	547	72	111	536	510	533	0	Content		537	511	1909244	1015198556
1926	08:44:22.615	00:00:01.925	115	564,3131	616,4878	0,5379419	0,6692285	453,0704	3,493204	0	614,4245	629,5269	0,4033451	0,7510579	448,3643	3,496932	0	2	589	623						Untertest3.avi	0	880	547	72	111	536	510	533	0	Content		517	512	1925872	1015215184
1942	08:44:22.631	00:00:01.942	116	558,8347	618,8054	0,5380406	0,6696466	453,2499	3,506203	0	626,4719	634,8736	0,4034715	0,7513002	448,3643	3,430156	0	2	593	627						Untertest3.avi	0	880	547	72	111	536	510	533	0	Content		521	516	1942495	1015231807
1959	08:44:22.648	00:00:01.959	117	571,4971	616,8232	0,5382751	0,6705753	453,2545	3,496142	0	653,1806	626,0467	0,4035575	0,7516842	448,7566	3,456914	0	2	612	621						Untertest3.avi	0	880	547	72	111	536	510	533	0	Content		540	510	1959122	1015248434
1976	08:44:22.665	00:00:01.975	118	607,269	621,5665	0,538697	0,6715401	453,2545	3,508374	0	652,0116	626,441	0,4038826	0,7527713	448,7072	3,503143	0	2	630	624						Untertest3.avi	0	880	547	72	111	536	510	533	0	Content		558	513	1975870	1015265182
1992	08:44:22.681	00:00:01.992	119	592,174	610,4061	0,5395858	0,6726924	453,2545	3,553994	0	-1024	-768	-1	-1	-1	-1	4	2	592	610						Untertest3.avi	0	880	547	72	111	536	510	533	0	Content		520	499	1992499	1015281811
2009	08:44:22.698	00:00:02.009	120	463,6864	578,899	0,5415419	0,6728488	453,805	3,569639	0	578,2862	590,0015	0,4070444	0,7536178	449,2048	3,511329	0	3	521	584						Untertest3.avi	0	880	547	72	111	313	407	117	0	Content		449	473	2009123	1015298435
2026	08:44:22.715	00:00:02.025	121	376,0063	525,8184	0,5436422	0,6729323	454,2168	3,491791	0	502,2528	551,1162	0,4093291	0,7535766	449,481	3,518533	0	3	439	538						Untertest3.avi	0	880	547	72	111	313	407	117	0	Content		367	427	2025750	1015315062
2042	08:44:22.731	00:00:02.042	122	306,7114	507,4388	0,545216	0,6740996	454,2783	3,408981	0	441,1723	529,2203	0,4109562	0,754473	449,5353	3,485695	0	3	374	518						Untertest3.avi	0	880	547	72	111	313	407	117	0	Content		302	407	2042373	1015331685
2059	08:44:22.748	00:00:02.059	123	313,6447	504,7371	0,5457126	0,6749056	454,5345	3,477285	0	454,0664	530,9344	0,4112664	0,7553298	449,4492	3,524925	0	3	384	518						Untertest3.avi	0	880	547	72	111	313	407	117	0	Content		312	407	2059125	1015348437
2076	08:44:22.765	00:00:02.075	124	316,0943	506,8303	0,5461228	0,6751192	454,4782	3,498637	0	453,3461	529,4218	0,4115489	0,7554262	449,5437	3,536553	0	3	385	518						Untertest3.avi	0	880	547	72	111	313	407	117	0	Content		313	407	2075751	1015365063
2092	08:44:22.781	00:00:02.092	125	306,0993	507,4269	0,5463174	0,674509	454,3135	3,477244	0	482,0822	520,9387	0,4116001	0,754566	449,5437	3,573625	0	3	394	514						Untertest3.avi	0	880	547	72	111	313	407	117	0	Content		322	403	2092499	1015381811
2109	08:44:22.798	00:00:02.109	126	331,2841	503,6312	0,5464712	0,6736919	454,1418	3,605996	0	414,7983	532,3078	0,4116772	0,7537929	449,5437	3,598277	0	3	373	518						Untertest3.avi	0	880	547	72	111	313	407	117	0	Content		301	407	2109125	1015398437
2126	08:44:22.815	00:00:02.125	127	316,5765	512,3539	0,5465553	0,672713	454,3279	3,524996	0	455,0526	533,3541	0,4116339	0,7527034	449,744	3,622395	0	4	386	523						Untertest3.avi	0	880	547	72	111	358	427	1183	0	Content		314	412	2125748	1015415060
2142	08:44:22.831	00:00:02.142	128	-1024	-768	-1	-1	-1	-1	4	451,3067	527,3563	0,4115583	0,7522318	450,0508	3,613214	0	4	451	527						Untertest3.avi	0	880	547	72	111	358	427	1183	0	Content		379	416	2142500	1015431812
2159	08:44:22.848	00:00:02.159	129	-1024	-768	-1	-1	-1	-1	4	453,6516	525,893	0,4117716	0,7516121	450,0726	3,632478	0	4	454	526						Untertest3.avi	0	880	547	72	111	358	427	1183	0	Content		382	415	2159124	1015448436
2176	08:44:22.865	00:00:02.175	130	-1024	-768	-1	-1	-1	-1	4	458,162	534,2052	0,4120776	0,750864	450,2193	3,711094	0	4	458	534						Untertest3.avi	0	880	547	72	111	358	427	1183	0	Content		386	423	2175750	1015465062
2192	08:44:22.881	00:00:02.192	131	-1024	-768	-1	-1	-1	-1	4	451,3719	529,4736	0,4124746	0,7502135	450,3554	3,644557	0	4	451	529						Untertest3.avi	0	880	547	72	111	358	427	1183	0	Content		379	418	2192377	1015481689
2209	08:44:22.898	00:00:02.208	132	-1024	-768	-1	-1	-1	-1	4	457,4238	539,7009	0,4128552	0,7491168	450,5934	3,72434	0	4	457	540						Untertest3.avi	0	880	547	72	111	358	427	1183	0	Content		385	429	2208878	1015498190
2226	08:44:22.915	00:00:02.225	133	-1024	-768	-1	-1	-1	-1	4	461,1297	529,7382	0,4132061	0,7479722	450,9128	3,714444	0	4	461	530						Untertest3.avi	0	880	547	72	111	358	427	1183	0	Content		389	419	2225504	1015514816
2242	08:44:22.931	00:00:02.242	134	-1024	-768	-1	-1	-1	-1	4	496,719	538,5076	0,4106634	0,7468706	438,4474	3,600135	0	4	497	539						Untertest3.avi	0	880	547	72	111	358	427	1183	0	Content		425	428	2242127	1015531439
2259	08:44:22.948	00:00:02.259	135	-1024	-768	-1	-1	-1	-1	4	453,9879	528,9999	0,4137096	0,7469063	450,7779	3,760118	0	4	454	529						Untertest3.avi	0	880	547	72	111	358	427	1183	0	Content		382	418	2259449	1015548761
2276	08:44:22.965	00:00:02.275	136	-1024	-768	-1	-1	-1	-1	4	456,1481	527,7537	0,4139557	0,747097	450,7117	3,802002	0	4	456	528						Untertest3.avi	0	880	547	72	111	358	427	1183	0	Content		384	417	2275628	1015564940
2293	08:44:22.982	00:00:02.292	137	-1024	-768	-1	-1	-1	-1	4	455,2108	537,6401	0,4142208	0,7473372	450,9696	3,746964	0	4	455	538						Untertest3.avi	0	880	547	72	111	358	427	1183	0	Content		383	427	2292753	1015582065
2309	08:44:22.998	00:00:02.309	138	-1024	-768	-1	-1	-1	-1	4	450,4604	530,4008	0,4143554	0,7473396	451,0695	3,761801	0	4	450	530						Untertest3.avi	0	880	547	72	111	358	427	1183	0	Content		378	419	2309014	1015598326
2326	08:44:23.015	00:00:02.326	139	-1024	-768	-1	-1	-1	-1	4	460,5453	532,9968	0,4143566	0,7473251	451,1191	3,82422	0	4	461	533						Untertest3.avi	0	880	547	72	111	358	427	1183	0	Content		389	422	2326072	1015615384
2342	08:44:23.031	00:00:02.342	140	-1024	-768	-1	-1	-1	-1	4	442,6458	530,6674	0,4143541	0,7473107	451,1191	3,844082	0	4	443	531						Untertest3.avi	0	880	547	72	111	358	427	1183	0	Content		371	420	2342254	1015631566
2359	08:44:23.048	00:00:02.358	141	-1024	-768	-1	-1	-1	-1	4	431,326	539,4211	0,4144973	0,747474	451,257	3,854841	0	4	431	539						Untertest3.avi	0	880	547	72	111	358	427	1183	0	Content		359	428	2358880	1015648192
2376	08:44:23.065	00:00:02.375	142	-1024	-768	-1	-1	-1	-1	4	418,8788	540,0131	0,4142397	0,7476181	451,0825	3,857793	0	4	419	540						Untertest3.avi	0	880	547	72	111	358	427	1183	0	Content		347	429	2375506	1015664818
2393	08:44:23.082	00:00:02.392	143	-1024	-768	-1	-1	-1	-1	4	418,144	535,8956	0,4139761	0,7479257	450,7864	3,850461	0	4	418	536						Untertest3.avi	0	880	547	72	111	358	427	1183	0	Content		346	425	2392756	1015682068
2409	08:44:23.098	00:00:02.409	144	-1024	-768	-1	-1	-1	-1	4	428,8326	535,7081	0,4139167	0,7486086	450,8652	3,851802	0	4	429	536						Untertest3.avi	0	880	547	72	111	358	427	1183	0	Content		357	425	2409382	1015698694
2426	08:44:23.115	00:00:02.426	145	-1024	-768	-1	-1	-1	-1	4	422,1993	531,7221	0,4138813	0,7495047	450,8622	3,853324	0	4	422	532						Untertest3.avi	0	880	547	72	111	358	427	1183	0	Content		350	421	2426078	1015715390
2442	08:44:23.131	00:00:02.442	146	-1024	-768	-1	-1	-1	-1	4	434,8714	536,3235	0,4139286	0,7505612	450,7533	3,90484	0	4	435	536						Untertest3.avi	0	880	547	72	111	358	427	1183	0	Content		363	425	2442133	1015731445
2459	08:44:23.148	00:00:02.458	147	-1024	-768	-1	-1	-1	-1	4	428,7704	538,8754	0,4138863	0,7512792	450,5095	3,905793	0	4	429	539						Untertest3.avi	0	880	547	72	111	358	427	1183	0	Content		357	428	2458947	1015748259
2476	08:44:23.165	00:00:02.475	148	-1024	-768	-1	-1	-1	-1	4	432,7474	539,7196	0,4138805	0,7518286	450,4156	3,88611	0	4	433	540						Untertest3.avi	0	880	547	72	111	358	427	1183	0	Content		361	429	2475514	1015764826
2493	08:44:23.182	00:00:02.492	149	-1024	-768	-1	-1	-1	-1	4	430,2077	544,1531	0,4137976	0,7523051	450,3156	3,872104	0	4	430	544						Untertest3.avi	0	880	547	72	111	358	427	1183	0	Content		358	433	2492765	1015782077
2509	08:44:23.198	00:00:02.509	150	-1024	-768	-1	-1	-1	-1	4	429,939	536,7911	0,4137526	0,7525864	450,2616	3,881721	0	4	430	537						Untertest3.avi	0	880	547	72	111	358	427	1183	0	Content		358	426	2509385	1015798697
2526	08:44:23.215	00:00:02.526	151	-1024	-768	-1	-1	-1	-1	4	421,1952	543,3604	0,4137436	0,7528689	450,2202	3,857187	0	4	421	543						Untertest3.avi	0	880	547	72	111	358	427	1183	0	Content		349	432	2526079	1015815391
2542	08:44:23.231	00:00:02.542	152	-1024	-768	-1	-1	-1	-1	4	423,4042	532,2067	0,4138324	0,7531989	450,0805	3,845073	0	4	423	532						Untertest3.avi	0	880	547	72	111	358	427	1183	0	Content		351	421	2542135	1015831447
2559	08:44:23.248	00:00:02.558	153	-1024	-768	-1	-1	-1	-1	4	433,4689	539,2543	0,4138781	0,7533496	450,1423	3,919487	0	4	433	539						Untertest3.avi	0	880	547	72	111	358	427	1183	0	Content		361	428	2558762	1015848074
2576	08:44:23.265	00:00:02.575	154	-1024	-768	-1	-1	-1	-1	4	426,3776	538,7844	0,4139289	0,7537009	450,0478	3,920412	0	4	426	539						Untertest3.avi	0	880	547	72	111	358	427	1183	0	Content		354	428	2575514	1015864826
2593	08:44:23.282	00:00:02.592	155	-1024	-768	-1	-1	-1	-1	4	422,8959	540,2553	0,4140148	0,7540715	449,9928	3,929704	0	4	423	540						Untertest3.avi	0	880	547	72	111	358	427	1183	0	Content		351	429	2592762	1015882074
2609	08:44:23.298	00:00:02.609	156	-1024	-768	-1	-1	-1	-1	4	425,341	537,4034	0,4141246	0,754378	449,917	3,899506	0	4	425	537						Untertest3.avi	0	880	547	72	111	358	427	1183	0	Content		353	426	2609386	1015898698
2626	08:44:23.315	00:00:02.625	157	-1024	-768	-1	-1	-1	-1	4	424,0271	538,4188	0,414228	0,7542912	449,9365	3,867958	0	4	424	538						Untertest3.avi	0	880	547	72	111	358	427	1183	0	Content		352	427	2625957	1015915269
2642	08:44:23.331	00:00:02.642	158	-1024	-768	-1	-1	-1	-1	4	427,5931	537,7	0,4143065	0,75397	450,0378	3,928133	0	4	428	538						Untertest3.avi	0	880	547	72	111	358	427	1183	0	Content		356	427	2642135	1015931447
2659	08:44:23.348	00:00:02.658	159	-1024	-768	-1	-1	-1	-1	4	436,7162	537,7574	0,414386	0,7537702	450,0954	3,954788	0	4	437	538						Untertest3.avi	0	880	547	72	111	358	427	1183	0	Content		365	427	2658760	1015948072
2676	08:44:23.365	00:00:02.675	160	-1024	-768	-1	-1	-1	-1	4	431,1914	538,3029	0,4143828	0,7534059	450,1108	3,950792	0	4	431	538						Untertest3.avi	0	880	547	72	111	358	427	1183	0	Content		359	427	2675513	1015964825
2693	08:44:23.382	00:00:02.692	161	-1024	-768	-1	-1	-1	-1	4	430,3499	539,4796	0,4141885	0,7525498	450,228	3,943802	0	4	430	539						Untertest3.avi	0	880	547	72	111	358	427	1183	0	Content		358	428	2692638	1015981950
2709	08:44:23.398	00:00:02.709	162	-1024	-768	-1	-1	-1	-1	4	428,1094	534,8062	0,4139065	0,7516592	450,2939	3,939096	0	4	428	535						Untertest3.avi	0	880	547	72	111	358	427	1183	0	Content		356	424	2709263	1015998575
2726	08:44:23.415	00:00:02.725	163	-1024	-768	-1	-1	-1	-1	4	425,0299	533,2368	0,4135618	0,7508059	450,3807	3,969294	0	4	425	533						Untertest3.avi	0	880	547	72	111	358	427	1183	0	Content		353	422	2725833	1016015145
2742	08:44:23.431	00:00:02.742	164	-1024	-768	-1	-1	-1	-1	4	425,9488	547,1032	0,4132824	0,7499743	450,4348	3,978057	0	4	426	547						Untertest3.avi	0	880	547	72	111	358	427	1183	0	Content		354	436	2742019	1016031331
2759	08:44:23.448	00:00:02.758	165	-1024	-768	-1	-1	-1	-1	4	430,0817	541,9335	0,4131747	0,7496627	450,4958	3,995797	0	4	430	542						Untertest3.avi	0	880	547	72	111	358	427	1183	0	Content		358	431	2758640	1016047952
2775	08:44:23.464	00:00:02.775	166	-1024	-768	-1	-1	-1	-1	4	434,1533	541,8438	0,4132448	0,7498258	450,4296	4,045491	0	4	434	542						Untertest3.avi	0	880	547	72	111	358	427	1183	0	Content		362	431	2775390	1016064702
2793	08:44:23.482	00:00:02.792	167	-1024	-768	-1	-1	-1	-1	4	426,3922	539,0352	0,4133931	0,750342	450,3666	3,998411	0	4	426	539						Untertest3.avi	0	880	547	72	111	358	427	1183	0	Content		354	428	2792515	1016081827
2809	08:44:23.498	00:00:02.809	168	-1024	-768	-1	-1	-1	-1	4	422,7657	538,4488	0,4135943	0,7510401	450,3364	4,022031	0	4	423	538						Untertest3.avi	0	880	547	72	111	358	427	1183	0	Content		351	427	2809265	1016098577
2826	08:44:23.515	00:00:02.825	169	-1024	-768	-1	-1	-1	-1	4	431,941	538,2418	0,4137446	0,7515497	450,1207	4,069546	0	4	432	538						Untertest3.avi	0	880	547	72	111	358	427	1183	0	Content		360	427	2825835	1016115147
2842	08:44:23.531	00:00:02.842	170	-1024	-768	-1	-1	-1	-1	4	429,9105	536,3652	0,4137615	0,7517473	450,1222	4,089592	0	4	430	536						Untertest3.avi	0	880	547	72	111	358	427	1183	0	Content		358	425	2842023	1016131335
2859	08:44:23.548	00:00:02.858	171	-1024	-768	-1	-1	-1	-1	4	428,1793	536,0085	0,413662	0,7517389	450,1547	4,082097	0	4	428	536						Untertest3.avi	0	880	547	72	111	358	427	1183	0	Content		356	425	2858643	1016147955
2875	08:44:23.564	00:00:02.875	172	-1024	-768	-1	-1	-1	-1	4	434,6038	538,0709	0,4135938	0,7516848	450,1384	4,114814	0	4	435	538						Untertest3.avi	0	880	547	72	111	358	427	1183	0	Content		363	427	2875265	1016164577
2893	08:44:23.582	00:00:02.892	173	-1024	-768	-1	-1	-1	-1	4	431,6366	542,845	0,4136728	0,7515311	450,1571	4,146498	0	4	432	543						Untertest3.avi	0	880	547	72	111	358	427	1183	0	Content		360	432	2892519	1016181831
2909	08:44:23.598	00:00:02.909	174	-1024	-768	-1	-1	-1	-1	4	429,6254	540,7173	0,4138777	0,751302	450,2938	4,10906	0	4	430	541						Untertest3.avi	0	880	547	72	111	358	427	1183	0	Content		358	430	2909147	1016198459
2926	08:44:23.615	00:00:02.925	175	-1024	-768	-1	-1	-1	-1	4	434,1291	539,394	0,4141644	0,750971	450,5704	4,136184	0	4	434	539						Untertest3.avi	0	880	547	72	111	358	427	1183	0	Content		362	428	2925718	1016215030
2942	08:44:23.631	00:00:02.941	176	-1024	-768	-1	-1	-1	-1	4	428,4816	531,9879	0,4143844	0,7509319	450,2778	4,14764	0	4	428	532						Untertest3.avi	0	880	547	72	111	358	427	1183	0	Content		356	421	2941894	1016231206
2959	08:44:23.648	00:00:02.958	177	-1024	-768	-1	-1	-1	-1	4	433,4038	534,8843	0,4146213	0,7507434	450,1426	4,209619	0	4	433	535						Untertest3.avi	0	880	547	72	111	358	427	1183	0	Content		361	424	2958644	1016247956
2975	08:44:23.664	00:00:02.975	178	-1024	-768	-1	-1	-1	-1	4	428,2605	539,4012	0,41481	0,750322	450,3047	4,186616	0	4	428	539						Untertest3.avi	0	880	547	72	111	358	427	1183	0	Content		356	428	2975269	1016264581
2993	08:44:23.682	00:00:02.992	179	-1024	-768	-1	-1	-1	-1	4	431,5261	534,418	0,4149152	0,7498853	450,5918	4,214387	0	4	432	534						Untertest3.avi	0	880	547	72	111	358	427	1183	0	Content		360	423	2992520	1016281832
3009	08:44:23.698	00:00:03.009	180	-1024	-768	-1	-1	-1	-1	4	431,581	541,8661	0,4149326	0,7494621	450,6953	4,237668	0	4	432	542						Untertest3.avi	0	880	547	72	111	358	427	1183	0	Content		360	431	3009145	1016298457
3026	08:44:23.715	00:00:03.025	181	-1024	-768	-1	-1	-1	-1	4	423,4951	540,1725	0,4149633	0,7490766	450,7314	4,185878	0	4	423	540						Untertest3.avi	0	880	547	72	111	358	427	1183	0	Content		351	429	3025718	1016315030
3042	08:44:23.731	00:00:03.041	182	-1024	-768	-1	-1	-1	-1	4	431,3957	538,6768	0,415056	0,7488008	450,7261	4,236829	0	4	431	539						Untertest3.avi	0	880	547	72	111	358	427	1183	0	Content		359	428	3041901	1016331213
3059	08:44:23.748	00:00:03.058	183	-1024	-768	-1	-1	-1	-1	4	430,5661	539,8825	0,4152456	0,7486605	450,5887	4,244407	0	4	431	540						Untertest3.avi	0	880	547	72	111	358	427	1183	0	Content		359	429	3058524	1016347836
3075	08:44:23.764	00:00:03.075	184	-1024	-768	-1	-1	-1	-1	4	427,6426	537,7504	0,4153837	0,7487167	450,6773	4,245585	0	4	428	538						Untertest3.avi	0	880	547	72	111	358	427	1183	0	Content		356	427	3075274	1016364586
3092	08:44:23.781	00:00:03.092	185	-1024	-768	-1	-1	-1	-1	4	428,8969	544,021	0,4154341	0,7489909	450,7143	4,254007	0	4	429	544						Untertest3.avi	0	880	547	72	111	358	427	1183	0	Content		357	433	3092400	1016381712
3109	08:44:23.798	00:00:03.109	186	-1024	-768	-1	-1	-1	-1	4	430,456	536,2137	0,4154274	0,749413	450,6444	4,255926	0	4	430	536						Untertest3.avi	0	880	547	72	111	358	427	1183	0	Content		358	425	3109028	1016398340
3126	08:44:23.815	00:00:03.125	187	-1024	-768	-1	-1	-1	-1	4	427,1518	534,6718	0,4154097	0,7499123	450,6444	4,211877	0	4	427	535						Untertest3.avi	0	880	547	72	111	358	427	1183	0	Content		355	424	3125599	1016414911
3142	08:44:23.831	00:00:03.141	188	-1024	-768	-1	-1	-1	-1	4	429,8812	545,1269	0,415366	0,750248	450,7598	4,26131	0	4	430	545						Untertest3.avi	0	880	547	72	111	358	427	1183	0	Content		358	434	3141779	1016431091
3158	08:44:23.847	00:00:03.158	189	-1024	-768	-1	-1	-1	-1	4	429,8788	538,8253	0,4153344	0,7506158	450,8522	4,275822	0	4	430	539						Untertest3.avi	0	880	547	72	111	358	427	1183	0	Content		358	428	3158404	1016447716
3175	08:44:23.864	00:00:03.175	190	-1024	-768	-1	-1	-1	-1	4	432,9252	538,4447	0,4153165	0,7509033	450,892	4,29937	0	4	433	538						Untertest3.avi	0	880	547	72	111	358	427	1183	0	Content		361	427	3175155	1016464467
3192	08:44:23.881	00:00:03.192	191	-1024	-768	-1	-1	-1	-1	4	431,8654	540,5264	0,4153178	0,7508625	450,9853	4,247538	0	4	432	541						Untertest3.avi	0	880	547	72	111	358	427	1183	0	Content		360	430	3192405	1016481717
3209	08:44:23.898	00:00:03.209	192	-1024	-768	-1	-1	-1	-1	4	430,3892	542,6566	0,4153636	0,7507834	450,8924	4,291362	0	4	430	543						Untertest3.avi	0	880	547	72	111	358	427	1183	0	Content		358	432	3209030	1016498342
3225	08:44:23.914	00:00:03.225	193	-1024	-768	-1	-1	-1	-1	4	425,1237	543,8386	0,4155362	0,7504271	450,88	4,271258	0	4	425	544						Untertest3.avi	0	880	547	72	111	358	427	1183	0	Content		353	433	3225462	1016514774
3242	08:44:23.931	00:00:03.241	194	-1024	-768	-1	-1	-1	-1	4	431,7803	538,072	0,4159061	0,7498556	451,1019	4,274224	0	4	432	538						Untertest3.avi	0	880	547	72	111	358	427	1183	0	Content		360	427	3241640	1016530952
3258	08:44:23.947	00:00:03.258	195	-1024	-768	-1	-1	-1	-1	4	430,4479	542,9189	0,4162354	0,7490717	451,1133	4,264591	0	4	430	543						Untertest3.avi	0	880	547	72	111	358	427	1183	0	Content		358	432	3258264	1016547576
3275	08:44:23.964	00:00:03.275	196	-1024	-768	-1	-1	-1	-1	4	434,7419	541,0131	0,4165081	0,7480091	451,3125	4,286999	0	4	435	541						Untertest3.avi	0	880	547	72	111	358	427	1183	0	Content		363	430	3275015	1016564327
3292	08:44:23.981	00:00:03.292	197	-1024	-768	-1	-1	-1	-1	4	481,1462	555,4911	0,4160639	0,7474354	451,1256	4,307292	0	4	481	555						Untertest3.avi	0	880	547	72	111	358	427	1183	0	Content		409	444	3292142	1016581454
3309	08:44:23.998	00:00:03.308	198	-1024	-768	-1	-1	-1	-1	4	563,6733	590,0547	0,4145699	0,7477096	450,861	4,349596	0	5	564	590						Untertest3.avi	0	880	547	72	111	537	535	166	0	Content		492	479	3308888	1016598200
3325	08:44:24.014	00:00:03.325	199	536,1135	608,7918	0,5485466	0,6744469	456,4513	4,299777	0	652,198	627,3078	0,4131055	0,7483445	450,8091	4,354791	0	5	594	618						Untertest3.avi	0	880	547	72	111	537	535	166	0	Content		522	507	3325334	1016614646
3342	08:44:24.031	00:00:03.341	200	-1024	-768	-1	-1	-1	-1	4	-1024	-768	-1	-1	-1	-1	4	5	0	0						Untertest3.avi	0	880	547	72	111	537	535	166	0	Content		-72	-111	3341510	1016630822
3358	08:44:24.047	00:00:03.358	201	-1024	-768	-1	-1	-1	-1	4	-1024	-768	-1	-1	-1	-1	4	5	0	0						Untertest3.avi	0	880	547	72	111	537	535	166	0	Content		-72	-111	3358156	1016647468
3375	08:44:24.064	00:00:03.374	202	-1024	-768	-1	-1	-1	-1	4	-1024	-768	-1	-1	-1	-1	4	5	0	0						Untertest3.avi	0	880	547	72	111	537	535	166	0	Content		-72	-111	3374824	1016664136
3392	08:44:24.081	00:00:03.391	203	556,9608	646,4984	0,5467113	0,6786744	463,5182	4,313619	0	693,9882	654,0044	0,4092622	0,7507069	463,339	4,532714	0	5	625	650						Untertest3.avi	0	880	547	72	111	537	535	166	0	Content		553	539	3391550	1016680862
3408	08:44:24.097	00:00:03.408	204	-1024	-768	-1	-1	-1	-1	4	751,3624	653,5825	0,4158044	0,7502602	461,4921	4,458734	0	5	751	654						Untertest3.avi	0	880	547	72	111	537	535	166	0	Content		679	543	3408174	1016697486
3425	08:44:24.114	00:00:03.424	205	-1024	-768	-1	-1	-1	-1	4	-1024	-768	-1	-1	-1	-1	4	5	0	0						Untertest3.avi	0	880	547	72	111	537	535	166	0	Content		-72	-111	3424798	1016714110
3442	08:44:24.131	00:00:03.441	206	626,3657	642,7563	0,5511513	0,6790199	460,5829	4,35517	0	-1024	-768	-1	-1	-1	-1	4	5	626	643						Untertest3.avi	0	880	547	72	111	537	535	166	0	Content		554	532	3441556	1016730868
3458	08:44:24.147	00:00:03.458	207	548,9286	653,9841	0,547611	0,6796761	465,9151	4,371343	0	-1024	-768	-1	-1	-1	-1	4	5	549	654						Untertest3.avi	0	880	547	72	111	537	535	166	0	Content		477	543	3458172	1016747484
3475	08:44:24.164	00:00:03.474	208	-1024	-768	-1	-1	-1	-1	4	-1024	-768	-1	-1	-1	-1	4		0	0						Untertest3.avi	0	880	547	72	111				0	Content		-72	-111	3474795	1016764107
3491	08:44:24.180	00:00:03.491	209	-1024	-768	-1	-1	-1	-1	4	-1024	-768	-1	-1	-1	-1	4		0	0						Untertest3.avi	0	880	547	72	111				0	Content		-72	-111	3491421	1016780733
3508	08:44:24.197	00:00:03.508	210	-1024	-768	-1	-1	-1	-1	4	-1024	-768	-1	-1	-1	-1	4		0	0						Untertest3.avi	0	880	547	72	111				0	Content		-72	-111	3508056	1016797368
3525	08:44:24.214	00:00:03.524	211	-1024	-768	-1	-1	-1	-1	4	-1024	-768	-1	-1	-1	-1	4		0	0						Untertest3.avi	0	880	547	72	111				0	Content		-72	-111	3524800	1016814112
3541	08:44:24.230	00:00:03.541	212	-1024	-768	-1	-1	-1	-1	4	-1024	-768	-1	-1	-1	-1	4		0	0						Untertest3.avi	0	880	547	72	111				0	Content		-72	-111	3541468	1016830780
3558	08:44:24.247	00:00:03.558	213	-1024	-768	-1	-1	-1	-1	4	-1024	-768	-1	-1	-1	-1	4		0	0						Untertest3.avi	0	880	547	72	111				0	Content		-72	-111	3558196	1016847508
3575	08:44:24.264	00:00:03.574	214	-1024	-768	-1	-1	-1	-1	4	-1024	-768	-1	-1	-1	-1	4		0	0						Untertest3.avi	0	880	547	72	111				0	Content		-72	-111	3574864	1016864176
3592	08:44:24.281	00:00:03.591	215	-1024	-768	-1	-1	-1	-1	4	-1024	-768	-1	-1	-1	-1	4		0	0						Untertest3.avi	0	880	547	72	111				0	Content		-72	-111	3591513	1016880825
3608	08:44:24.297	00:00:03.608	216	-1024	-768	-1	-1	-1	-1	4	-1024	-768	-1	-1	-1	-1	4		0	0						Untertest3.avi	0	880	547	72	111				0	Content		-72	-111	3608180	1016897492
3625	08:44:24.314	00:00:03.624	217	-1024	-768	-1	-1	-1	-1	4	-1024	-768	-1	-1	-1	-1	4		0	0						Untertest3.avi	0	880	547	72	111				0	Content		-72	-111	3624797	1016914109
3641	08:44:24.330	00:00:03.641	218	-1024	-768	-1	-1	-1	-1	4	-1024	-768	-1	-1	-1	-1	4		0	0						Untertest3.avi	0	880	547	72	111				0	Content		-72	-111	3641414	1016930726
3658	08:44:24.347	00:00:03.658	219	-1024	-768	-1	-1	-1	-1	4	-1024	-768	-1	-1	-1	-1	4		0	0						Untertest3.avi	0	880	547	72	111				0	Content		-72	-111	3658082	1016947394
3675	08:44:24.364	00:00:03.674	220	-1024	-768	-1	-1	-1	-1	4	-1024	-768	-1	-1	-1	-1	4		0	0						Untertest3.avi	0	880	547	72	111				0	Content		-72	-111	3674656	1016963968
3691	08:44:24.380	00:00:03.691	221	614,701	648,7136	0,558592	0,6708164	459,4738	4,212295	0	743,0263	651,9583	0,4227315	0,7359776	461,3722	4,214693	0	6	679	650						Untertest3.avi	0	880	547	72	111	574	539	533	0	Content		607	539	3691284	1016980596
3708	08:44:24.397	00:00:03.708	222	612,6895	642,8757	0,5599952	0,6706477	463,5048	4,256057	0	734,2203	656,6825	0,4230885	0,7355306	462,6158	4,267723	0	6	673	650						Untertest3.avi	0	880	547	72	111	574	539	533	0	Content		601	539	3708034	1016997346
3725	08:44:24.414	00:00:03.724	223	541,3498	637,9279	0,5553533	0,6711133	465,286	4,142146	0	-1024	-768	-1	-1	-1	-1	4	6	541	638						Untertest3.avi	0	880	547	72	111	574	539	533	0	Content		469	527	3724657	1017013969
3741	08:44:24.430	00:00:03.741	224	-1024	-768	-1	-1	-1	-1	4	-1024	-768	-1	-1	-1	-1	4	6	0	0						Untertest3.avi	0	880	547	72	111	574	539	533	0	Content		-72	-111	3741313	1017030625
3758	08:44:24.447	00:00:03.757	225	-1024	-768	-1	-1	-1	-1	4	-1024	-768	-1	-1	-1	-1	4	6	0	0						Untertest3.avi	0	880	547	72	111	574	539	533	0	Content		-72	-111	3757981	1017047293
3775	08:44:24.464	00:00:03.774	226	617,4171	642,9648	0,5591307	0,669322	458,6477	4,051834	0	671,8628	655,4246	0,4171994	0,7326108	461,6357	4,047427	0	6	645	649						Untertest3.avi	0	880	547	72	111	574	539	533	0	Content		573	538	3774603	1017063915
3791	08:44:24.480	00:00:03.791	227	608,7871	641,7309	0,5602006	0,669036	462,0469	4,091297	0	715,5607	655,8628	0,420583	0,7318515	450,9506	4,039979	0	6	662	649						Untertest3.avi	0	880	547	72	111	574	539	533	0	Content		590	538	3791355	1017080667
3808	08:44:24.497	00:00:03.807	228	581,1433	642,6155	0,5583759	0,6693788	455,192	3,98511	0	718,8405	658,5464	0,4206847	0,7315506	450,9379	4,033705	0	6	650	651						Untertest3.avi	0	880	547	72	111	574	539	533	0	Content		578	540	3807856	1017097168
3824	08:44:24.513	00:00:03.824	229	538,4683	653,6588	0,5584278	0,6694183	455,1688	3,988569	0	711,1512	661,7054	0,420736	0,731354	451,0195	4,069112	0	6	625	658						Untertest3.avi	0	880	547	72	111	574	539	533	0	Content		553	547	3824355	1017113667
3841	08:44:24.530	00:00:03.841	230	582,4828	648,3771	0,5585026	0,6693152	455,1745	3,988871	0	714,819	661,9344	0,4207496	0,7312546	450,8833	4,050567	0	6	649	655						Untertest3.avi	0	880	547	72	111	574	539	533	0	Content		577	544	3841103	1017130415
3858	08:44:24.547	00:00:03.857	231	584,2885	641,7747	0,5584798	0,6692634	455,1394	3,960281	0	708,07	661,0747	0,4207039	0,730973	450,9577	3,962779	0	6	646	651						Untertest3.avi	0	880	547	72	111	574	539	533	0	Content		574	540	3857854	1017147166
3875	08:44:24.564	00:00:03.874	232	583,7233	646,8769	0,558359	0,6686957	455,0668	3,976426	0	712,8738	659,6643	0,420584	0,7304921	450,9405	3,981976	0	6	648	653						Untertest3.avi	0	880	547	72	111	574	539	533	0	Content		576	542	3874605	1017163917
3891	08:44:24.580	00:00:03.891	233	583,8382	643,7063	0,5582911	0,6681665	455,0153	3,91045	0	713,1281	659,7376	0,4204535	0,7298211	450,8305	3,990929	0	6	648	652						Untertest3.avi	0	880	547	72	111	574	539	533	0	Content		576	541	3891316	1017180628
3908	08:44:24.597	00:00:03.907	234	584,0282	648,2229	0,5582135	0,6675298	455,1888	3,956217	0	723,9011	662,4883	0,4203884	0,7291622	450,9219	4,015667	0	6	654	655						Untertest3.avi	0	880	547	72	111	574	539	533	0	Content		582	544	3907851	1017197163
3924	08:44:24.613	00:00:03.924	235	583,6075	638,3712	0,5582842	0,6674212	454,9637	3,91895	0	708,0865	658,6429	0,4203293	0,7286637	450,7314	3,937827	0	6	646	649						Untertest3.avi	0	880	547	72	111	574	539	533	0	Content		574	538	3924478	1017213790
3941	08:44:24.630	00:00:03.941	236	585,4785	641,9568	0,5584967	0,6672223	454,8236	3,969757	0	705,4241	655,9567	0,4204695	0,7281833	450,6158	3,936111	0	6	645	649						Untertest3.avi	0	880	547	72	111	574	539	533	0	Content		573	538	3941228	1017230540
3958	08:44:24.647	00:00:03.957	237	579,8127	637,2947	0,5589564	0,6670294	454,8584	3,978445	0	713,2555	651,9123	0,4209522	0,7275338	450,7815	3,977012	0	6	647	645						Untertest3.avi	0	880	547	72	111	574	539	533	0	Content		575	534	3957929	1017247241
3974	08:44:24.663	00:00:03.974	238	588,9901	638,7966	0,559912	0,6667218	455,0157	3,989423	0	706,5964	657,9962	0,4217617	0,7268793	450,5761	3,960294	0	6	648	648						Untertest3.avi	0	880	547	72	111	574	539	533	0	Content		576	537	3974493	1017263805
3991	08:44:24.680	00:00:03.991	239	578,8199	641,3153	0,5610465	0,6665596	454,7988	3,961732	0	718,0109	653,1506	0,4228767	0,7261051	450,6121	3,960867	0	6	648	647						Untertest3.avi	0	880	547	72	111	574	539	533	0	Content		576	536	3991101	1017280413
4008	08:44:24.697	00:00:04.007	240	581,3064	648,5837	0,5622971	0,6661007	454,9693	3,981585	0	711,6067	654,0542	0,4240863	0,725283	450,6257	4,006777	0	6	646	651						Untertest3.avi	0	880	547	72	111	574	539	533	0	Content		574	540	4007852	1017297164
4024	08:44:24.713	00:00:04.024	241	587,5389	643,079	0,5634549	0,6659549	455,1371	4,011643	0	714,7981	651,2754	0,425205	0,7245779	450,7408	4,046763	0	6	651	647						Untertest3.avi	0	880	547	72	111	574	539	533	0	Content		579	536	4024475	1017313787
4041	08:44:24.730	00:00:04.041	242	576,1053	642,7677	0,5644176	0,6662864	455,1021	4,017038	0	710,0223	650,4009	0,426168	0,7242506	450,6984	3,9997	0	6	643	647						Untertest3.avi	0	880	547	72	111	574	539	533	0	Content		571	536	4041101	1017330413
4058	08:44:24.747	00:00:04.057	243	579,5647	642,9454	0,5652625	0,6668752	455,2858	4,04136	0	712,8139	661,5479	0,426937	0,7242837	450,8195	4,066996	0	6	646	652						Untertest3.avi	0	880	547	72	111	574	539	533	0	Content		574	541	4057725	1017347037
4074	08:44:24.763	00:00:04.074	244	577,9163	643,9422	0,5657834	0,6679387	455,2643	4,068498	0	706,1816	658,5516	0,4274893	0,7248401	450,9273	4,067152	0	6	642	651						Untertest3.avi	0	880	547	72	111	574	539	533	0	Content		570	540	4074350	1017363662
4091	08:44:24.780	00:00:04.091	245	582,9218	640,4476	0,5662058	0,6689501	455,3382	4,113142	0	710,1267	656,7722	0,4278536	0,7256899	450,9001	4,083226	0	6	647	649						Untertest3.avi	0	880	547	72	111	574	539	533	0	Content		575	538	4091099	1017380411
4108	08:44:24.797	00:00:04.107	246	578,0634	637,5558	0,5663297	0,6699681	455,4171	4,135201	0	702,4358	657,5668	0,4279126	0,7266744	450,7624	4,136257	0	6	640	648						Untertest3.avi	0	880	547	72	111	574	539	533	0	Content		568	537	4107723	1017397035
4124	08:44:24.813	00:00:04.124	247	581,1633	645,7539	0,5662181	0,670404	455,3203	4,160679	0	711,3395	659,3049	0,4278411	0,7274261	450,9816	4,182224	0	6	646	653						Untertest3.avi	0	880	547	72	111	574	539	533	0	Content		574	542	4124349	1017413661
4141	08:44:24.830	00:00:04.140	248	570,8011	641,791	0,5659905	0,6706457	455,5484	4,114033	0	707,6826	657,1647	0,42767	0,728052	451,0569	4,17907	0	6	639	649						Untertest3.avi	0	880	547	72	111	574	539	533	0	Content		567	538	4140973	1017430285
4158	08:44:24.847	00:00:04.157	249	578,3704	644,9204	0,5658306	0,6707717	455,6934	4,176424	0	709,7298	656,9656	0,4275642	0,7285281	451,0415	4,249485	0	6	644	651						Untertest3.avi	0	880	547	72	111	574	539	533	0	Content		572	540	4157722	1017447034
4174	08:44:24.863	00:00:04.174	250	575,0947	651,833	0,5657947	0,6708614	455,7599	4,230692	0	711,1794	661,6533	0,4275802	0,728848	451,1033	4,212785	0	6	643	657						Untertest3.avi	0	880	547	72	111	574	539	533	0	Content		571	546	4174347	1017463659
4191	08:44:24.880	00:00:04.191	251	580,9657	647,4934	0,5659863	0,6710318	455,7255	4,250764	0	708,9442	661,8228	0,4278	0,7289962	451,1126	4,225843	0	6	645	655						Untertest3.avi	0	880	547	72	111	574	539	533	0	Content		573	544	4191096	1017480408
4208	08:44:24.897	00:00:04.207	252	573,5293	642,5226	0,5665708	0,6712857	455,5635	4,260299	0	707,4803	662,707	0,4283429	0,7290346	451,19	4,26657	0	6	641	653						Untertest3.avi	0	880	547	72	111	574	539	533	0	Content		569	542	4207722	1017497034
4224	08:44:24.913	00:00:04.224	253	525,9196	642,7751	0,5680826	0,6712327	455,9413	4,245038	0	658,3298	655,8655	0,4298968	0,7285939	451,2734	4,295967	0	7	592	649						Untertest3.avi	0	880	547	72	111	455	521	200	0	Content		520	538	4224347	1017513659
4241	08:44:24.930	00:00:04.240	254	484,7256	630,1786	0,5695615	0,6712481	456,2114	4,274868	0	615,8727	646,588	0,4315067	0,7282259	451,5945	4,286527	0	7	550	638						Untertest3.avi	0	880	547	72	111	455	521	200	0	Content		478	527	4240970	1017530282
4258	08:44:24.947	00:00:04.257	255	461,1403	628,0815	0,57077	0,6715624	456,3286	4,316796	0	591,4984	636,2833	0,4327291	0,7280882	451,5683	4,286824	0	7	526	632						Untertest3.avi	0	880	547	72	111	455	521	200	0	Content		454	521	4257727	1017547039
4274	08:44:24.963	00:00:04.274	256	468,2572	626,8703	0,571673	0,6723355	456,1622	4,333809	0	588,2657	637,9879	0,4335645	0,7282798	451,5442	4,29188	0	7	528	632						Untertest3.avi	0	880	547	72	111	455	521	200	0	Content		456	521	4274346	1017563658
4291	08:44:24.980	00:00:04.291	257	463,8633	623,2403	0,5724319	0,6731042	456,2035	4,329555	0	592,2726	637,5852	0,4342324	0,7285665	451,5811	4,361497	0	7	528	630						Untertest3.avi	0	880	547	72	111	455	521	200	0	Content		456	519	4291031	1017580343
4308	08:44:24.997	00:00:04.307	258	470,3792	626,9701	0,5728858	0,6738862	455,9524	4,392983	0	590,7606	633,9656	0,4346312	0,7289262	451,2569	4,367136	0	7	531	630						Untertest3.avi	0	880	547	72	111	455	521	200	0	Content		459	519	4307593	1017596905
4324	08:44:25.013	00:00:04.324	259	465,8725	624,4529	0,5731976	0,6745745	455,8362	4,395586	0	586,652	633,9952	0,4348489	0,7292005	451,3921	4,415458	0	7	526	629						Untertest3.avi	0	880	547	72	111	455	521	200	0	Content		454	518	4324345	1017613657
4341	08:44:25.030	00:00:04.340	260	460,183	630,234	0,573331	0,6748455	455,7812	4,41329	0	585,1316	639,9692	0,4349027	0,7294708	451,3804	4,39724	0	7	523	635						Untertest3.avi	0	880	547	72	111	455	521	200	0	Content		451	524	4340969	1017630281
4358	08:44:25.047	00:00:04.357	261	-1024	-768	-1	-1	-1	-1	4	-1024	-768	-1	-1	-1	-1	4	7	0	0						Untertest3.avi	0	880	547	72	111	455	521	200	0	Content		-72	-111	4357587	1017646899
4374	08:44:25.063	00:00:04.374	262	-1024	-768	-1	-1	-1	-1	4	-1024	-768	-1	-1	-1	-1	4	7	0	0						Untertest3.avi	0	880	547	72	111	455	521	200	0	Content		-72	-111	4374255	1017663567
4391	08:44:25.080	00:00:04.390	263	467,8166	629,8212	0,5734873	0,6748102	455,5359	4,514093	0	586,4001	638,4733	0,4349382	0,729293	451,1597	4,418929	0	7	527	634						Untertest3.avi	0	880	547	72	111	455	521	200	0	Content		455	523	4390964	1017680276
4408	08:44:25.097	00:00:04.407	264	473,3143	623,2509	0,5734106	0,6747982	455,0608	4,459435	0	581,1666	643,5294	0,4348022	0,7289438	451,0358	4,437289	0	7	527	633						Untertest3.avi	0	880	547	72	111	455	521	200	0	Content		455	522	4407589	1017696901
4424	08:44:25.113	00:00:04.424	265	534,5956	628,7791	0,5720779	0,6744975	455,0811	4,478133	0	664,9715	631,7628	0,433473	0,7285252	451,0546	4,519605	0	8	600	630						Untertest3.avi	0	880	547	72	111	583	506	650	0	Content		528	519	4424215	1017713527
4441	08:44:25.130	00:00:04.440	266	595,9601	620,5596	0,5709656	0,6740817	454,9352	4,546973	0	706,9885	621,9229	0,4324472	0,7274638	450,8568	4,481922	0	8	651	621						Untertest3.avi	0	880	547	72	111	583	506	650	0	Content		579	510	4440839	1017730151
4458	08:44:25.147	00:00:04.457	267	599,5684	608,8218	0,571206	0,6740495	454,8339	4,488654	0	714,431	614,3541	0,4325652	0,7266384	450,9454	4,539667	0	8	657	612						Untertest3.avi	0	880	547	72	111	583	506	650	0	Content		585	501	4457589	1017746901
4474	08:44:25.163	00:00:04.474	268	598,2275	613,653	0,5716336	0,6745926	455,0811	4,488256	0	713,0702	621,8933	0,432774	0,7264683	450,8381	4,572496	0	8	656	618						Untertest3.avi	0	880	547	72	111	583	506	650	0	Content		584	507	4474215	1017763527
4491	08:44:25.180	00:00:04.490	269	599,6935	616,9912	0,5718184	0,6749045	454,8387	4,539113	0	703,4357	617,6011	0,4329037	0,7260751	450,6756	4,547601	0	8	652	617						Untertest3.avi	0	880	547	72	111	583	506	650	0	Content		580	506	4490836	1017780148
4507	08:44:25.196	00:00:04.507	270	593,5577	611,2928	0,5719849	0,674932	454,9829	4,489508	0	711,7753	616,1138	0,4330781	0,724934	451,019	4,558228	0	8	653	614						Untertest3.avi	0	880	547	72	111	583	506	650	0	Content		581	503	4507464	1017796776
4524	08:44:25.213	00:00:04.524	271	606,4838	614,0076	0,5719699	0,6743016	455,5147	4,546439	0	710,717	616,2496	0,4330137	0,7235239	451,059	4,573391	0	8	659	615						Untertest3.avi	0	880	547	72	111	583	506	650	0	Content		587	504	4524213	1017813525
4541	08:44:25.230	00:00:04.540	272	590,7003	620,0439	0,5716766	0,6741089	455,925	4,543715	0	704,4796	620,6212	0,4327232	0,7222949	451,3969	4,507318	0	8	648	620						Untertest3.avi	0	880	547	72	111	583	506	650	0	Content		576	509	4540841	1017830153
4557	08:44:25.246	00:00:04.557	273	596,8409	615,0123	0,5711406	0,6743968	455,8149	4,504049	0	709,3351	622,3073	0,4322229	0,7214002	451,4366	4,52651	0	8	653	619						Untertest3.avi	0	880	547	72	111	583	506	650	0	Content		581	508	4557464	1017846776
4574	08:44:25.263	00:00:04.574	274	607,7846	617,338	0,5705373	0,6744813	456,0942	4,496535	0	707,6943	623,8423	0,4315013	0,7207255	451,4988	4,560016	0	8	658	621						Untertest3.avi	0	880	547	72	111	583	506	650	0	Content		586	510	4574088	1017863400
4591	08:44:25.280	00:00:04.590	275	601,4819	613,9306	0,5696537	0,6744555	456,038	4,542958	0	708,7043	615,3295	0,4306647	0,7201517	451,2848	4,536201	0	8	655	615						Untertest3.avi	0	880	547	72	111	583	506	650	0	Content		583	504	4590839	1017880151
4607	08:44:25.296	00:00:04.607	276	603,095	613,7634	0,5687424	0,6747076	456,1763	4,510758	0	710,9308	613,533	0,429741	0,7202259	451,1184	4,536045	0	8	657	614						Untertest3.avi	0	880	547	72	111	583	506	650	0	Content		585	503	4607342	1017896654
4624	08:44:25.313	00:00:04.624	277	-1024	-768	-1	-1	-1	-1	4	-1024	-768	-1	-1	-1	-1	4	8	0	0						Untertest3.avi	0	880	547	72	111	583	506	650	0	Content		-72	-111	4624090	1017913402
4641	08:44:25.330	00:00:04.640	278	-1024	-768	-1	-1	-1	-1	4	-1024	-768	-1	-1	-1	-1	4	8	0	0						Untertest3.avi	0	880	547	72	111	583	506	650	0	Content		-72	-111	4640777	1017930089
4657	08:44:25.346	00:00:04.657	279	-1024	-768	-1	-1	-1	-1	4	-1024	-768	-1	-1	-1	-1	4	8	0	0						Untertest3.avi	0	880	547	72	111	583	506	650	0	Content		-72	-111	4657444	1017946756
4674	08:44:25.363	00:00:04.673	280	589,5037	615,9647	0,5641267	0,6769881	455,7336	4,441525	0	712,8548	615,1426	0,4252039	0,7230841	449,3768	4,493053	0	8	651	616						Untertest3.avi	0	880	547	72	111	583	506	650	0	Content		579	505	4673960	1017963272
4691	08:44:25.380	00:00:04.690	281	587,7926	618,4613	0,5628869	0,6777166	455,6056	4,387798	0	712,4615	619,4001	0,4240296	0,7236933	449,1096	4,513502	0	8	650	619						Untertest3.avi	0	880	547	72	111	583	506	650	0	Content		578	508	4690740	1017980052
4707	08:44:25.396	00:00:04.707	282	590,7123	620,2268	0,5614297	0,678862	455,6924	4,384517	0	709,0414	622,8602	0,4227313	0,724646	448,7708	4,475961	0	8	650	622						Untertest3.avi	0	880	547	72	111	583	506	650	0	Content		578	511	4707336	1017996648
4724	08:44:25.413	00:00:04.723	283	605,2441	621,6993	0,5600548	0,6803924	455,7778	4,463226	0	708,041	622,4236	0,4214495	0,7259785	448,7849	4,456388	0	8	657	622						Untertest3.avi	0	880	547	72	111	583	506	650	0	Content		585	511	4723961	1018013273
4741	08:44:25.430	00:00:04.740	284	596,531	615,8402	0,5588106	0,6819613	455,9021	4,410099	0	712,561	622,0107	0,4203438	0,7273718	448,6408	4,428104	0	8	655	619						Untertest3.avi	0	880	547	72	111	583	506	650	0	Content		583	508	4740730	1018030042
4757	08:44:25.446	00:00:04.757	285	599,9935	614,3899	0,5576066	0,6834304	455,9174	4,382415	0	707,7794	619,2657	0,4192585	0,7287719	448,786	4,39669	0	8	654	617						Untertest3.avi	0	880	547	72	111	583	506	650	0	Content		582	506	4757335	1018046647
4774	08:44:25.463	00:00:04.774	286	587,4377	613,9243	0,556412	0,6848132	456,3304	4,364739	0	714,6497	617,8369	0,4182527	0,7301765	448,6902	4,411783	0	8	651	616						Untertest3.avi	0	880	547	72	111	583	506	650	0	Content		579	505	4774086	1018063398
4791	08:44:25.480	00:00:04.790	287	590,462	609,953	0,5551099	0,6859005	456,568	4,36096	0	715,8804	618,6688	0,4171498	0,7313842	448,6809	4,39595	0	8	653	614						Untertest3.avi	0	880	547	72	111	583	506	650	0	Content		581	503	4790733	1018080045
4807	08:44:25.496	00:00:04.807	288	592,1108	614,4341	0,5537825	0,6868399	456,7557	4,34106	0	705,38	624,8641	0,41595	0,7324649	448,8405	4,415518	0	8	649	620						Untertest3.avi	0	880	547	72	111	583	506	650	0	Content		577	509	4807335	1018096647
4824	08:44:25.513	00:00:04.824	289	591,6248	605,791	0,552469	0,6882128	456,7534	4,315138	0	714,5694	621,9051	0,4148418	0,7336767	448,9111	4,391547	0	8	653	614						Untertest3.avi	0	880	547	72	111	583	506	650	0	Content		581	503	4824084	1018113396
4841	08:44:25.530	00:00:04.840	290	631,4632	609,6861	0,5540597	0,6892688	466,6264	4,432651	0	711,655	618,43	0,4137858	0,7355056	449,0046	4,376847	0	8	672	614						Untertest3.avi	0	880	547	72	111	583	506	650	0	Content		600	503	4840727	1018130039
4857	08:44:25.546	00:00:04.857	291	645,3861	613,4504	0,5517359	0,6906914	461,627	4,385962	0	711,9707	617,8001	0,412876	0,7370511	449,0236	4,343089	0	8	679	616						Untertest3.avi	0	880	547	72	111	583	506	650	0	Content		607	505	4857334	1018146646
4874	08:44:25.563	00:00:04.873	292	625,3025	606,3137	0,5514904	0,6918778	463,2644	4,263935	0	711,537	624,9006	0,4123164	0,7382136	449,0736	4,319325	0	8	668	616						Untertest3.avi	0	880	547	72	111	583	506	650	0	Content		596	505	4873990	1018163302
4891	08:44:25.580	00:00:04.890	293	622,0325	606,7017	0,5516881	0,6925792	464,4701	4,275265	0	712,2617	621,3536	0,412211	0,7393336	449,0482	4,318412	0	8	667	614						Untertest3.avi	0	880	547	72	111	583	506	650	0	Content		595	503	4890720	1018180032
4907	08:44:25.596	00:00:04.907	294	624,4725	622,9341	0,5528576	0,6933913	467,4078	4,293091	0	713,3638	626,3529	0,4125738	0,7401414	449,3322	4,295438	0	8	669	625						Untertest3.avi	0	880	547	72	111	583	506	650	0	Content		597	514	4907375	1018196687
4924	08:44:25.613	00:00:04.923	295	624,5094	616,6253	0,5518588	0,694271	461,5579	4,160034	0	716,0562	619,7507	0,4133004	0,7408684	449,4794	4,273843	0	8	670	618						Untertest3.avi	0	880	547	72	111	583	506	650	0	Content		598	507	4923957	1018213269
4941	08:44:25.630	00:00:04.940	296	593,0147	613,9103	0,5517839	0,6950857	457,6364	4,18146	0	717,3533	618,9486	0,4143399	0,7411904	449,7884	4,244255	0	8	655	616						Untertest3.avi	0	880	547	72	111	583	506	650	0	Content		583	505	4940582	1018229894
4957	08:44:25.646	00:00:04.957	297	596,0996	618,8237	0,5532265	0,6955254	457,9563	4,142218	0	706,9415	620,7432	0,4156491	0,741178	449,8081	4,165622	0	8	652	620						Untertest3.avi	0	880	547	72	111	583	506	650	0	Content		580	509	4957332	1018246644
4974	08:44:25.663	00:00:04.973	298	596,2461	609,4275	0,5548874	0,6958825	458,02	4,077764	0	712,1595	626,8174	0,4172911	0,7408162	450,1125	4,185388	0	8	654	618						Untertest3.avi	0	880	547	72	111	583	506	650	0	Content		582	507	4973834	1018263146
4991	08:44:25.680	00:00:04.990	299	596,2791	610,7891	0,5567313	0,6963589	458,3824	4,028157	0	710,5372	625,1085	0,4191348	0,7403874	450,6511	4,130657	0	8	653	618						Untertest3.avi	0	880	547	72	111	583	506	650	0	Content		581	507	4990582	1018279894
5007	08:44:25.696	00:00:05.007	300	591,6418	619,7524	0,5586876	0,6971969	458,6426	3,957929	0	714,3286	617,546	0,4210049	0,7401955	450,7844	4,087452	0	8	653	619						Untertest3.avi	0	880	547	72	111	583	506	650	0	Content		581	508	5007331	1018296643
5024	08:44:25.713	00:00:05.023	301	601,1298	614,0695	0,5607108	0,6985967	458,8123	3,926573	0	708,8488	622,8359	0,4229248	0,7404218	451,1786	4,012323	0	8	655	618						Untertest3.avi	0	880	547	72	111	583	506	650	0	Content		583	507	5023956	1018313268
5041	08:44:25.730	00:00:05.040	302	602,1638	610,3345	0,5626897	0,7003106	459,1242	3,943205	0	713,4686	617,0548	0,4248756	0,7409754	451,3612	4,001947	0	8	658	614						Untertest3.avi	0	880	547	72	111	583	506	650	0	Content		586	503	5040746	1018330058
5057	08:44:25.746	00:00:05.057	303	599,2891	601,6102	0,5644811	0,7011419	459,6255	3,85392	0	709,8555	607,8182	0,4267413	0,7405108	451,9023	3,977844	0	8	655	605						Untertest3.avi	0	880	547	72	111	583	506	650	0	Content		583	494	5057332	1018346644
5074	08:44:25.763	00:00:05.073	304	606,259	552,2776	0,5659221	0,7001749	460,4386	3,782152	0	723,2385	558,5916	0,4283808	0,7382395	452,2137	3,899171	0	9	665	555						Untertest3.avi	0	880	547	72	111	620	405	200	0	Content		593	444	5073957	1018363269
5091	08:44:25.780	00:00:05.090	305	632,2994	519,151	0,5669768	0,6987146	461,0727	3,795561	0	733,2615	534,2001	0,4296088	0,73546	453,2292	3,898659	0	9	683	527						Untertest3.avi	0	880	547	72	111	620	405	200	0	Content		611	416	5090588	1018379900
5107	08:44:25.796	00:00:05.107	306	644,4566	512,0667	0,567954	0,6973538	462,0457	3,714896	0	739,9196	520,655	0,4307683	0,7326943	454,1137	3,839056	0	9	692	516						Untertest3.avi	0	880	547	72	111	620	405	200	0	Content		620	405	5107207	1018396519
5124	08:44:25.813	00:00:05.123	307	644,8465	510,9348	0,5687157	0,6960874	463,3689	3,726135	0	738,3471	521,096	0,4318285	0,7296482	455,1865	3,795667	0	9	692	516						Untertest3.avi	0	880	547	72	111	620	405	200	0	Content		620	405	5123951	1018413263
5140	08:44:25.829	00:00:05.140	308	646,4597	508,1686	0,5694216	0,6949847	464,7162	3,678502	0	735,2156	514,9968	0,4328325	0,7264016	456,5647	3,768841	0	9	691	512						Untertest3.avi	0	880	547	72	111	620	405	200	0	Content		619	401	5140455	1018429767
5157	08:44:25.846	00:00:05.157	309	646,9457	510,2207	0,5701268	0,6944053	466,47	3,676593	0	740,5166	521,0226	0,4339756	0,7233776	458,1626	3,747208	0	9	694	516						Untertest3.avi	0	880	547	72	111	620	405	200	0	Content		622	405	5157206	1018446518
5174	08:44:25.863	00:00:05.173	310	653,6258	510,8282	0,5709385	0,6944927	468,5845	3,608873	0	715,0742	497,7317	0,4314125	0,7209069	473,3377	3,824605	0	9	684	504						Untertest3.avi	0	880	547	72	111	620	405	200	0	Content		612	393	5173830	1018463142
5190	08:44:25.879	00:00:05.190	311	653,5956	503,3754	0,5718167	0,6947633	470,8679	3,562098	0	744,0219	508,85	0,4366728	0,7179478	462,0518	3,717943	0	9	699	506						Untertest3.avi	0	880	547	72	111	620	405	200	0	Content		627	395	5190455	1018479767
5207	08:44:25.896	00:00:05.207	312	653,7664	512,2209	0,5726621	0,6952369	473,5366	3,611568	0	743,6591	516,0424	0,4382181	0,7153258	464,3747	3,686278	0	9	699	514						Untertest3.avi	0	880	547	72	111	620	405	200	0	Content		627	403	5207077	1018496389
5224	08:44:25.913	00:00:05.223	313	658,7396	519,5043	0,5737361	0,6971116	476,0185	3,583957	0	738,6065	532,2014	0,4400633	0,7139904	466,8051	3,68975	0	9	699	526						Untertest3.avi	0	880	547	72	111	620	405	200	0	Content		627	415	5223712	1018513024
5240	08:44:25.929	00:00:05.240	314	672,774	606,5156	0,5740618	0,7013693	476,0185	3,505796	0	722,367	608,0872	0,4424109	0,7155377	469,5146	3,667289	0	9	698	607						Untertest3.avi	0	880	547	72	111	620	405	200	0	Content		626	496	5240452	1018529764
5257	08:44:25.946	00:00:05.257	315	635,8808	707,2681	0,5759888	0,7082354	482,2319	3,52616	0	696,8971	705,9028	0,4449639	0,7190622	472,2558	3,553984	0	9	666	707						Untertest3.avi	0	880	547	72	111	620	405	200	0	Content		594	596	5257077	1018546389
5274	08:44:25.963	00:00:05.273	316	-1024	-768	-1	-1	-1	-1	4	-1024	-768	-1	-1	-1	-1	4		0	0						Untertest3.avi	0	880	547	72	111				0	Content		-72	-111	5273709	1018563021
5290	08:44:25.979	00:00:05.290	317	-1024	-768	-1	-1	-1	-1	4	-1024	-768	-1	-1	-1	-1	4		0	0						Untertest3.avi	0	880	547	72	111				0	Content		-72	-111	5290324	1018579636
5307	08:44:25.996	00:00:05.307	318	-1024	-768	-1	-1	-1	-1	4	-1024	-768	-1	-1	-1	-1	4		0	0						Untertest3.avi	0	880	547	72	111				0	Content		-72	-111	5307074	1018596386
5324	08:44:26.013	00:00:05.323	319	-1024	-768	-1	-1	-1	-1	4	-1024	-768	-1	-1	-1	-1	4		0	0						Untertest3.avi	0	880	547	72	111				0	Content		-72	-111	5323824	1018613136
5340	08:44:26.029	00:00:05.340	320	-1024	-768	-1	-1	-1	-1	4	-1024	-768	-1	-1	-1	-1	4		0	0						Untertest3.avi	0	880	547	72	111				0	Content		-72	-111	5340450	1018629762
5357	08:44:26.046	00:00:05.357	321	-1024	-768	-1	-1	-1	-1	4	-1024	-768	-1	-1	-1	-1	4		0	0						Untertest3.avi	0	880	547	72	111				0	Content		-72	-111	5357074	1018646386
5374	08:44:26.063	00:00:05.373	322	-1024	-768	-1	-1	-1	-1	4	-1024	-768	-1	-1	-1	-1	4		0	0						Untertest3.avi	0	880	547	72	111				0	Content		-72	-111	5373705	1018663017
5390	08:44:26.079	00:00:05.390	323	-1024	-768	-1	-1	-1	-1	4	-1024	-768	-1	-1	-1	-1	4		0	0						Untertest3.avi	0	880	547	72	111				0	Content		-72	-111	5390386	1018679698
5407	08:44:26.096	00:00:05.407	324	-1024	-768	-1	-1	-1	-1	4	-1024	-768	-1	-1	-1	-1	4		0	0						Untertest3.avi	0	880	547	72	111				0	Content		-72	-111	5407054	1018696366
5424	08:44:26.113	00:00:05.423	325	-1024	-768	-1	-1	-1	-1	4	-1024	-768	-1	-1	-1	-1	4		0	0						Untertest3.avi	0	880	547	72	111				0	Content		-72	-111	5423682	1018712994
5440	08:44:26.129	00:00:05.440	326	-1024	-768	-1	-1	-1	-1	4	-1024	-768	-1	-1	-1	-1	4		0	0						Untertest3.avi	0	880	547	72	111				0	Content		-72	-111	5440350	1018729662
5457	08:44:26.146	00:00:05.457	327	-1024	-768	-1	-1	-1	-1	4	-1024	-768	-1	-1	-1	-1	4		0	0						Untertest3.avi	0	880	547	72	111				0	Content		-72	-111	5457023	1018746335
5474	08:44:26.163	00:00:05.473	328	-1024	-768	-1	-1	-1	-1	4	-1024	-768	-1	-1	-1	-1	4		0	0						Untertest3.avi	0	880	547	72	111				0	Content		-72	-111	5473691	1018763003
5490	08:44:26.179	00:00:05.490	329	-1024	-768	-1	-1	-1	-1	4	-1024	-768	-1	-1	-1	-1	4		0	0						Untertest3.avi	0	880	547	72	111				0	Content		-72	-111	5490316	1018779628
5507	08:44:26.196	00:00:05.506	330	-1024	-768	-1	-1	-1	-1	4	-1024	-768	-1	-1	-1	-1	4		0	0						Untertest3.avi	0	880	547	72	111				0	Content		-72	-111	5506983	1018796295
5524	08:44:26.213	00:00:05.523	331	-1024	-768	-1	-1	-1	-1	4	-1024	-768	-1	-1	-1	-1	4		0	0						Untertest3.avi	0	880	547	72	111				0	Content		-72	-111	5523777	1018813089
5541	08:44:26.230	00:00:05.540	332	-1024	-768	-1	-1	-1	-1	4	-1024	-768	-1	-1	-1	-1	4		0	0						Untertest3.avi	0	880	547	72	111				0	Content		-72	-111	5540885	1018830197
5556	08:44:26.245	00:00:05.556	333	-1024	-768	-1	-1	-1	-1	4	-1024	-768	-1	-1	-1	-1	4		0	0						Untertest3.avi	0	880	547	72	111				0	Content		-72	-111	5556438	1018845750
5573	08:44:26.262	00:00:05.573	334	-1024	-768	-1	-1	-1	-1	4	-1024	-768	-1	-1	-1	-1	4		0	0						Untertest3.avi	0	880	547	72	111				0	Content		-72	-111	5573061	1018862373
5590	08:44:26.279	00:00:05.589	335	-1024	-768	-1	-1	-1	-1	4	-1024	-768	-1	-1	-1	-1	4		0	0						Untertest3.avi	0	880	547	72	111				0	Content		-72	-111	5589686	1018878998
5606	08:44:26.295	00:00:05.606	336	-1024	-768	-1	-1	-1	-1	4	-1024	-768	-1	-1	-1	-1	4		0	0						Untertest3.avi	0	880	547	72	111				0	Content		-72	-111	5606305	1018895617
5624	08:44:26.313	00:00:05.623	337	-1024	-768	-1	-1	-1	-1	4	-1024	-768	-1	-1	-1	-1	4		0	0						Untertest3.avi	0	880	547	72	111				0	Content		-72	-111	5623502	1018912814
5641	08:44:26.330	00:00:05.640	338	-1024	-768	-1	-1	-1	-1	4	-1024	-768	-1	-1	-1	-1	4		0	0						Untertest3.avi	0	880	547	72	111				0	Content		-72	-111	5640749	1018930061
5658	08:44:26.347	00:00:05.658	339	-1024	-768	-1	-1	-1	-1	4	-1024	-768	-1	-1	-1	-1	4		0	0						Untertest3.avi	0	880	547	72	111				0	Content		-72	-111	5658011	1018947323
5673	08:44:26.362	00:00:05.672	340	-1024	-768	-1	-1	-1	-1	4	-1024	-768	-1	-1	-1	-1	4		0	0						Untertest3.avi	0	880	547	72	111				0	Content		-72	-111	5672924	1018962236
5690	08:44:26.379	00:00:05.689	341	-1024	-768	-1	-1	-1	-1	4	-1024	-768	-1	-1	-1	-1	4		0	0						Untertest3.avi	0	880	547	72	111				0	Content		-72	-111	5689549	1018978861
5706	08:44:26.395	00:00:05.706	342	-1024	-768	-1	-1	-1	-1	4	-1024	-768	-1	-1	-1	-1	4		0	0						Untertest3.avi	0	880	547	72	111				0	Content		-72	-111	5706296	1018995608
5723	08:44:26.412	00:00:05.722	343	-1024	-768	-1	-1	-1	-1	4	-1024	-768	-1	-1	-1	-1	4		0	0						Untertest3.avi	0	880	547	72	111				0	Content		-72	-111	5722919	1019012231
5740	08:44:26.429	00:00:05.739	344	-1024	-768	-1	-1	-1	-1	4	-1024	-768	-1	-1	-1	-1	4		0	0						Untertest3.avi	0	880	547	72	111				0	Content		-72	-111	5739541	1019028853
5756	08:44:26.445	00:00:05.756	345	-1024	-768	-1	-1	-1	-1	4	-1024	-768	-1	-1	-1	-1	4		0	0						Untertest3.avi	0	880	547	72	111				0	Content		-72	-111	5756164	1019045476
5773	08:44:26.462	00:00:05.773	346	-1024	-768	-1	-1	-1	-1	4	-1024	-768	-1	-1	-1	-1	4		0	0						Untertest3.avi	0	880	547	72	111				0	Content		-72	-111	5773357	1019062669
5791	08:44:26.480	00:00:05.790	347	-1024	-768	-1	-1	-1	-1	4	-1024	-768	-1	-1	-1	-1	4		0	0						Untertest3.avi	0	880	547	72	111				0	Content		-72	-111	5790729	1019080041
5808	08:44:26.497	00:00:05.807	348	-1024	-768	-1	-1	-1	-1	4	-1024	-768	-1	-1	-1	-1	4		0	0						Untertest3.avi	0	880	547	72	111				0	Content		-72	-111	5807978	1019097290
5823	08:44:26.512	00:00:05.822	349	-1024	-768	-1	-1	-1	-1	4	-1024	-768	-1	-1	-1	-1	4		0	0						Untertest3.avi	0	880	547	72	111				0	Content		-72	-111	5822781	1019112093
5840	08:44:26.529	00:00:05.839	350	-1024	-768	-1	-1	-1	-1	4	-1024	-768	-1	-1	-1	-1	4		0	0						Untertest3.avi	0	880	547	72	111				0	Content		-72	-111	5839529	1019128841
5856	08:44:26.545	00:00:05.856	351	-1024	-768	-1	-1	-1	-1	4	-1024	-768	-1	-1	-1	-1	4		0	0						Untertest3.avi	0	880	547	72	111				0	Content		-72	-111	5856152	1019145464
5873	08:44:26.562	00:00:05.872	352	-1024	-768	-1	-1	-1	-1	4	-1024	-768	-1	-1	-1	-1	4		0	0						Untertest3.avi	0	880	547	72	111				0	Content		-72	-111	5872774	1019162086
5889	08:44:26.578	00:00:05.889	353	-1024	-768	-1	-1	-1	-1	4	-1024	-768	-1	-1	-1	-1	4		0	0						Untertest3.avi	0	880	547	72	111				0	Content		-72	-111	5889397	1019178709
5906	08:44:26.595	00:00:05.906	354	-1024	-768	-1	-1	-1	-1	4	-1024	-768	-1	-1	-1	-1	4		0	0						Untertest3.avi	0	880	547	72	111				0	Content		-72	-111	5906023	1019195335
5923	08:44:26.612	00:00:05.923	355	-1024	-768	-1	-1	-1	-1	4	-1024	-768	-1	-1	-1	-1	4		0	0						Untertest3.avi	0	880	547	72	111				0	Content		-72	-111	5923217	1019212529
5941	08:44:26.630	00:00:05.940	356	-1024	-768	-1	-1	-1	-1	4	-1024	-768	-1	-1	-1	-1	4		0	0						Untertest3.avi	0	880	547	72	111				0	Content		-72	-111	5940604	1019229916
5958	08:44:26.647	00:00:05.957	357	-1024	-768	-1	-1	-1	-1	4	-1024	-768	-1	-1	-1	-1	4		0	0						Untertest3.avi	0	880	547	72	111				0	Content		-72	-111	5957838	1019247150
5973	08:44:26.662	00:00:05.972	358	-1024	-768	-1	-1	-1	-1	4	-1024	-768	-1	-1	-1	-1	4		0	0						Untertest3.avi	0	880	547	72	111				0	Content		-72	-111	5972764	1019262076
5989	08:44:26.678	00:00:05.989	359	-1024	-768	-1	-1	-1	-1	4	-1024	-768	-1	-1	-1	-1	4		0	0						Untertest3.avi	0	880	547	72	111				0	Content		-72	-111	5989389	1019278701
6006	08:44:26.695	00:00:06.006	360	-1024	-768	-1	-1	-1	-1	4	-1024	-768	-1	-1	-1	-1	4		0	0						Untertest3.avi	0	880	547	72	111				0	Content		-72	-111	6006137	1019295449
6023	08:44:26.712	00:00:06.022	361	-1024	-768	-1	-1	-1	-1	4	-1024	-768	-1	-1	-1	-1	4		0	0						Untertest3.avi	0	880	547	72	111				0	Content		-72	-111	6022759	1019312071
6039	08:44:26.728	00:00:06.039	362	-1024	-768	-1	-1	-1	-1	4	-1024	-768	-1	-1	-1	-1	4		0	0						Untertest3.avi	0	880	547	72	111				0	Content		-72	-111	6039384	1019328696
6056	08:44:26.745	00:00:06.056	363	-1024	-768	-1	-1	-1	-1	4	-1024	-768	-1	-1	-1	-1	4		0	0						Untertest3.avi	0	880	547	72	111				0	Content		-72	-111	6056009	1019345321
6073	08:44:26.762	00:00:06.073	364	-1024	-768	-1	-1	-1	-1	4	-1024	-768	-1	-1	-1	-1	4		0	0						Untertest3.avi	0	880	547	72	111				0	Content		-72	-111	6073079	1019362391
6090	08:44:26.779	00:00:06.090	365	-1024	-768	-1	-1	-1	-1	4	-1024	-768	-1	-1	-1	-1	4		0	0						Untertest3.avi	0	880	547	72	111				0	Content		-72	-111	6090453	1019379765
6108	08:44:26.797	00:00:06.107	366	-1024	-768	-1	-1	-1	-1	4	-1024	-768	-1	-1	-1	-1	4		0	0						Untertest3.avi	0	880	547	72	111				0	Content		-72	-111	6107700	1019397012
6123	08:44:26.812	00:00:06.122	367	-1024	-768	-1	-1	-1	-1	4	-1024	-768	-1	-1	-1	-1	4		0	0						Untertest3.avi	0	880	547	72	111				0	Content		-72	-111	6122628	1019411940
6139	08:44:26.828	00:00:06.139	368	-1024	-768	-1	-1	-1	-1	4	-1024	-768	-1	-1	-1	-1	4		0	0						Untertest3.avi	0	880	547	72	111				0	Content		-72	-111	6139250	1019428562
6156	08:44:26.845	00:00:06.155	369	-1024	-768	-1	-1	-1	-1	4	-1024	-768	-1	-1	-1	-1	4		0	0						Untertest3.avi	0	880	547	72	111				0	Content		-72	-111	6155999	1019445311
6173	08:44:26.862	00:00:06.172	370	-1024	-768	-1	-1	-1	-1	4	-1024	-768	-1	-1	-1	-1	4		0	0						Untertest3.avi	0	880	547	72	111				0	Content		-72	-111	6172620	1019461932
6189	08:44:26.878	00:00:06.189	371	-1024	-768	-1	-1	-1	-1	4	-1024	-768	-1	-1	-1	-1	4		0	0						Untertest3.avi	0	880	547	72	111				0	Content		-72	-111	6189243	1019478555
6206	08:44:26.895	00:00:06.205	372	-1024	-768	-1	-1	-1	-1	4	-1024	-768	-1	-1	-1	-1	4		0	0						Untertest3.avi	0	880	547	72	111				0	Content		-72	-111	6205866	1019495178
6223	08:44:26.912	00:00:06.223	373	-1024	-768	-1	-1	-1	-1	4	-1024	-768	-1	-1	-1	-1	4		0	0						Untertest3.avi	0	880	547	72	111				0	Content		-72	-111	6223060	1019512372
6240	08:44:26.929	00:00:06.240	374	-1024	-768	-1	-1	-1	-1	4	-1024	-768	-1	-1	-1	-1	4		0	0						Untertest3.avi	0	880	547	72	111				0	Content		-72	-111	6240435	1019529747
6258	08:44:26.947	00:00:06.257	375	-1024	-768	-1	-1	-1	-1	4	-1024	-768	-1	-1	-1	-1	4		0	0						Untertest3.avi	0	880	547	72	111				0	Content		-72	-111	6257684	1019546996
6272	08:44:26.961	00:00:06.272	376	-1024	-768	-1	-1	-1	-1	4	-1024	-768	-1	-1	-1	-1	4		0	0						Untertest3.avi	0	880	547	72	111				0	Content		-72	-111	6272488	1019561800
6289	08:44:26.978	00:00:06.289	377	-1024	-768	-1	-1	-1	-1	4	-1024	-768	-1	-1	-1	-1	4		0	0						Untertest3.avi	0	880	547	72	111				0	Content		-72	-111	6289239	1019578551
6306	08:44:26.995	00:00:06.305	378	-1024	-768	-1	-1	-1	-1	4	-1024	-768	-1	-1	-1	-1	4		0	0						Untertest3.avi	0	880	547	72	111				0	Content		-72	-111	6305859	1019595171
6322	08:44:27.011	00:00:06.322	379	-1024	-768	-1	-1	-1	-1	4	-1024	-768	-1	-1	-1	-1	4		0	0						Untertest3.avi	0	880	547	72	111				0	Content		-72	-111	6322481	1019611793
6339	08:44:27.028	00:00:06.339	380	-1024	-768	-1	-1	-1	-1	4	-1024	-768	-1	-1	-1	-1	4		0	0						Untertest3.avi	0	880	547	72	111				0	Content		-72	-111	6339101	1019628413
6356	08:44:27.045	00:00:06.355	381	-1024	-768	-1	-1	-1	-1	4	-1024	-768	-1	-1	-1	-1	4		0	0						Untertest3.avi	0	880	547	72	111				0	Content		-72	-111	6355726	1019645038
6373	08:44:27.062	00:00:06.372	382	-1024	-768	-1	-1	-1	-1	4	-1024	-768	-1	-1	-1	-1	4		0	0						Untertest3.avi	0	880	547	72	111				0	Content		-72	-111	6372921	1019662233
6390	08:44:27.079	00:00:06.390	383	-1024	-768	-1	-1	-1	-1	4	-1024	-768	-1	-1	-1	-1	4		0	0						Untertest3.avi	0	880	547	72	111				0	Content		-72	-111	6390291	1019679603
6408	08:44:27.097	00:00:06.407	384	-1024	-768	-1	-1	-1	-1	4	-1024	-768	-1	-1	-1	-1	4		0	0						Untertest3.avi	0	880	547	72	111				0	Content		-72	-111	6407546	1019696858
6422	08:44:27.111	00:00:06.422	385	-1024	-768	-1	-1	-1	-1	4	-1024	-768	-1	-1	-1	-1	4		0	0						Untertest3.avi	0	880	547	72	111				0	Content		-72	-111	6422469	1019711781
6439	08:44:27.128	00:00:06.439	386	-1024	-768	-1	-1	-1	-1	4	-1024	-768	-1	-1	-1	-1	4		0	0						Untertest3.avi	0	880	547	72	111				0	Content		-72	-111	6439088	1019728400
6456	08:44:27.145	00:00:06.455	387	-1024	-768	-1	-1	-1	-1	4	-1024	-768	-1	-1	-1	-1	4		0	0						Untertest3.avi	0	880	547	72	111				0	Content		-72	-111	6455838	1019745150
6472	08:44:27.161	00:00:06.472	388	-1024	-768	-1	-1	-1	-1	4	-1024	-768	-1	-1	-1	-1	4		0	0						Untertest3.avi	0	880	547	72	111				0	Content		-72	-111	6472334	1019761646
6489	08:44:27.178	00:00:06.489	389	-1024	-768	-1	-1	-1	-1	4	-1024	-768	-1	-1	-1	-1	4		0	0						Untertest3.avi	0	880	547	72	111				0	Content		-72	-111	6489084	1019778396
6506	08:44:27.195	00:00:06.505	390	-1024	-768	-1	-1	-1	-1	4	-1024	-768	-1	-1	-1	-1	4		0	0						Untertest3.avi	0	880	547	72	111				0	Content		-72	-111	6505704	1019795016
6523	08:44:27.212	00:00:06.522	391	-1024	-768	-1	-1	-1	-1	4	-1024	-768	-1	-1	-1	-1	4		0	0						Untertest3.avi	0	880	547	72	111				0	Content		-72	-111	6522773	1019812085
6540	08:44:27.229	00:00:06.540	392	-1024	-768	-1	-1	-1	-1	4	-1024	-768	-1	-1	-1	-1	4		0	0						Untertest3.avi	0	880	547	72	111				0	Content		-72	-111	6540147	1019829459
6557	08:44:27.246	00:00:06.557	393	-1024	-768	-1	-1	-1	-1	4	-1024	-768	-1	-1	-1	-1	4		0	0						Untertest3.avi	0	880	547	72	111				0	Content		-72	-111	6557395	1019846707
6572	08:44:27.261	00:00:06.572	394	-1024	-768	-1	-1	-1	-1	4	-1024	-768	-1	-1	-1	-1	4		0	0						Untertest3.avi	0	880	547	72	111				0	Content		-72	-111	6572321	1019861633
6589	08:44:27.278	00:00:06.588	395	-1024	-768	-1	-1	-1	-1	4	-1024	-768	-1	-1	-1	-1	4		0	0						Untertest3.avi	0	880	547	72	111				0	Content		-72	-111	6588947	1019878259
6606	08:44:27.295	00:00:06.605	396	-1024	-768	-1	-1	-1	-1	4	-1024	-768	-1	-1	-1	-1	4		0	0						Untertest3.avi	0	880	547	72	111				0	Content		-72	-111	6605697	1019895009
6622	08:44:27.311	00:00:06.622	397	-1024	-768	-1	-1	-1	-1	4	-1024	-768	-1	-1	-1	-1	4		0	0						Untertest3.avi	0	880	547	72	111				0	Content		-72	-111	6622321	1019911633
6639	08:44:27.328	00:00:06.638	398	-1024	-768	-1	-1	-1	-1	4	-1024	-768	-1	-1	-1	-1	4		0	0						Untertest3.avi	0	880	547	72	111				0	Content		-72	-111	6638945	1019928257
6656	08:44:27.345	00:00:06.655	399	-1024	-768	-1	-1	-1	-1	4	-1024	-768	-1	-1	-1	-1	4		0	0						Untertest3.avi	0	880	547	72	111				0	Content		-72	-111	6655570	1019944882
6673	08:44:27.362	00:00:06.672	400	-1024	-768	-1	-1	-1	-1	4	-1024	-768	-1	-1	-1	-1	4		0	0						Untertest3.avi	0	880	547	72	111				0	Content		-72	-111	6672767	1019962079
6690	08:44:27.379	00:00:06.690	401	-1024	-768	-1	-1	-1	-1	4	-1024	-768	-1	-1	-1	-1	4		0	0						Untertest3.avi	0	880	547	72	111				0	Content		-72	-111	6690136	1019979448
6707	08:44:27.396	00:00:06.707	402	-1024	-768	-1	-1	-1	-1	4	-1024	-768	-1	-1	-1	-1	4		0	0						Untertest3.avi	0	880	547	72	111				0	Content		-72	-111	6707384	1019996696
6722	08:44:27.411	00:00:06.722	403	-1024	-768	-1	-1	-1	-1	4	-1024	-768	-1	-1	-1	-1	4		0	0						Untertest3.avi	0	880	547	72	111				0	Content		-72	-111	6722186	1020011498
6739	08:44:27.428	00:00:06.738	404	-1024	-768	-1	-1	-1	-1	4	-1024	-768	-1	-1	-1	-1	4		0	0						Untertest3.avi	0	880	547	72	111				0	Content		-72	-111	6738934	1020028246
6756	08:44:27.445	00:00:06.755	405	-1024	-768	-1	-1	-1	-1	4	-1024	-768	-1	-1	-1	-1	4		0	0						Untertest3.avi	0	880	547	72	111				0	Content		-72	-111	6755558	1020044870
6772	08:44:27.461	00:00:06.772	406	-1024	-768	-1	-1	-1	-1	4	-1024	-768	-1	-1	-1	-1	4		0	0						Untertest3.avi	0	880	547	72	111				0	Content		-72	-111	6772177	1020061489
6789	08:44:27.478	00:00:06.788	407	-1024	-768	-1	-1	-1	-1	4	-1024	-768	-1	-1	-1	-1	4		0	0						Untertest3.avi	0	880	547	72	111				0	Content		-72	-111	6788801	1020078113
6805	08:44:27.494	00:00:06.805	408	-1024	-768	-1	-1	-1	-1	4	-1024	-768	-1	-1	-1	-1	4		0	0						Untertest3.avi	0	880	547	72	111				0	Content		-72	-111	6805424	1020094736
6823	08:44:27.512	00:00:06.822	409	-1024	-768	-1	-1	-1	-1	4	-1024	-768	-1	-1	-1	-1	4		0	0						Untertest3.avi	0	880	547	72	111				0	Content		-72	-111	6822617	1020111929
6840	08:44:27.529	00:00:06.839	410	-1024	-768	-1	-1	-1	-1	4	-1024	-768	-1	-1	-1	-1	4		0	0						Untertest3.avi	0	880	547	72	111				0	Content		-72	-111	6839993	1020129305
6857	08:44:27.546	00:00:06.857	411	-1024	-768	-1	-1	-1	-1	4	-1024	-768	-1	-1	-1	-1	4		0	0						Untertest3.avi	0	880	547	72	111				0	Content		-72	-111	6857238	1020146550
6872	08:44:27.561	00:00:06.872	412	-1024	-768	-1	-1	-1	-1	4	-1024	-768	-1	-1	-1	-1	4		0	0						Untertest3.avi	0	880	547	72	111				0	Content		-72	-111	6872042	1020161354
6889	08:44:27.578	00:00:06.888	413	-1024	-768	-1	-1	-1	-1	4	-1024	-768	-1	-1	-1	-1	4		0	0						Untertest3.avi	0	880	547	72	111				0	Content		-72	-111	6888791	1020178103
6905	08:44:27.594	00:00:06.905	414	-1024	-768	-1	-1	-1	-1	4	-1024	-768	-1	-1	-1	-1	4		0	0						Untertest3.avi	0	880	547	72	111				0	Content		-72	-111	6905413	1020194725
6922	08:44:27.611	00:00:06.922	415	-1024	-768	-1	-1	-1	-1	4	-1024	-768	-1	-1	-1	-1	4		0	0						Untertest3.avi	0	880	547	72	111				0	Content		-72	-111	6922035	1020211347
6939	08:44:27.628	00:00:06.938	416	-1024	-768	-1	-1	-1	-1	4	-1024	-768	-1	-1	-1	-1	4		0	0						Untertest3.avi	0	880	547	72	111				0	Content		-72	-111	6938657	1020227969
6955	08:44:27.644	00:00:06.955	417	-1024	-768	-1	-1	-1	-1	4	-1024	-768	-1	-1	-1	-1	4		0	0						Untertest3.avi	0	880	547	72	111				0	Content		-72	-111	6955406	1020244718
6972	08:44:27.661	00:00:06.972	418	-1024	-768	-1	-1	-1	-1	4	-1024	-768	-1	-1	-1	-1	4		0	0						Untertest3.avi	0	880	547	72	111				0	Content		-72	-111	6972478	1020261790
6990	08:44:27.679	00:00:06.989	419	-1024	-768	-1	-1	-1	-1	4	-1024	-768	-1	-1	-1	-1	4		0	0						Untertest3.avi	0	880	547	72	111				0	Content		-72	-111	6989848	1020279160
7005	08:44:27.694	00:00:07.005	420	1201,404	444,0667	0,6297908	0,6631705	722,9595	4,817311	1	1201,404	444,0667	0,6297908	0,6631705	722,9595	4,817311	3	10	1201	444						Untertest3.avi	0	880	547	72	111	1137	347	100	0	Content		1129	333	7005389	1020294701
7022	08:44:27.711	00:00:07.022	421	1281,774	426,3674	0,6383848	0,6635734	722,9595	4,955753	3	1280,43	427,0379	0,6382096	0,6635748	721,8161	4,948254	1	10	1280	427						Untertest3.avi	0	880	547	72	111	1137	347	100	0	Content		1208	316	7022341	1020311653
7039	08:44:27.728	00:00:07.038	422	1249,791	450,3742	0,6361436	0,6647633	722,9595	4,821633	3	1217,045	486,2404	0,6381615	0,664458	700,5808	4,678084	1	10	1217	486						Untertest3.avi	0	880	547	72	111	1137	347	100	0	Content		1145	375	7038767	1020328079
7055	08:44:27.744	00:00:07.055	423	1239,619	446,9305	0,6421646	0,6646214	722,9595	4,891226	3	1208,92	458,2633	0,6413835	0,6646479	700,6505	4,746533	1	10	1209	458						Untertest3.avi	0	880	547	72	111	1137	347	100	0	Content		1137	347	7055390	1020344702
7072	08:44:27.761	00:00:07.072	424	1291,557	442,4004	0,6477891	0,6643248	722,9595	4,890904	3	1262,198	454,6314	0,6442217	0,6643534	700,6505	4,746247	1	10	1262	455						Untertest3.avi	0	880	547	72	111	1137	347	100	0	Content		1190	344	7072014	1020361326
7089	08:44:27.778	00:00:07.089	425	1193,653	458,5237	0,6445775	0,664979	722,9595	5,006359	3	1190,619	459,4877	0,6447334	0,6649798	721,1165	4,994068	1	10	1191	459						Untertest3.avi	0	880	547	72	111	1137	347	100	0	Content		1119	348	7089082	1020378394
7105	08:44:27.794	00:00:07.105	426	1165,513	509,2392	0,6523262	0,6654074	722,9595	4,916505	3	1164,597	509,537	0,6521951	0,6654084	722,1313	4,911119	1	11	1165	510						Untertest3.avi	0	880	547	72	111	954	545	300	0	Content		1093	399	7105261	1020394573
7122	08:44:27.811	00:00:07.122	427	1020,969	640,5682	0,6491958	0,6676798	722,9595	4,841628	3	1024,792	640,7172	0,6487919	0,6676777	727,7025	4,872072	1	11	1025	641						Untertest3.avi	0	880	547	72	111	954	545	300	0	Content		953	530	7122251	1020411563
7139	08:44:27.828	00:00:07.139	428	1050,328	677,3259	0,6525347	0,6683779	722,9595	4,878476	3	1034,36	674,5765	0,6517947	0,6683963	703,0859	4,749745	1	11	1034	675						Untertest3.avi	0	880	547	72	111	954	545	300	0	Content		962	564	7139011	1020428323
7156	08:44:27.845	00:00:07.155	429	1034,767	657,7549	0,6529669	0,6690856	722,9595	4,804295	3	1019,677	656,4341	0,6522424	0,6691033	703,675	4,68159	1	11	1020	656						Untertest3.avi	0	880	547	72	111	954	545	300	0	Content		948	545	7155761	1020445073
7172	08:44:27.861	00:00:07.172	430	1045,966	656,829	0,6533147	0,6701168	722,9595	4,800676	3	1030,346	655,3952	0,6526004	0,6701354	703,9962	4,679978	1	11	1030	655						Untertest3.avi	0	880	547	72	111	954	545	300	0	Content		958	544	7172009	1020461321
7189	08:44:27.878	00:00:07.188	431	1024,182	659,0725	0,6529256	0,6712092	704,3843	4,653063	3	1027,42	658,5947	0,6529506	0,6712128	704,3843	4,653271	1	11	1027	659						Untertest3.avi	0	880	547	72	111	954	545	300	0	Content		955	548	7188953	1020478265
7206	08:44:27.895	00:00:07.205	432	983,7255	656,2097	0,6533202	0,6725534	704,3843	4,596918	3	983,7255	656,2097	0,6533202	0,6725534	704,3843	4,596918	1	11	984	656						Untertest3.avi	0	880	547	72	111	954	545	300	0	Content		912	545	7205754	1020495066
7223	08:44:27.912	00:00:07.222	433	1024,18	640,3496	0,6537343	0,6732378	704,8591	4,648129	3	1027,486	639,9806	0,6537592	0,6732409	704,8591	4,648517	1	11	1027	640						Untertest3.avi	0	880	547	72	111	954	545	300	0	Content		955	529	7222506	1020511818
7239	08:44:27.928	00:00:07.238	434	1031,736	657,0646	0,6541294	0,6741031	704,9534	4,595311	3	1033,529	656,7892	0,6541433	0,6741043	704,9534	4,595433	1	11	1034	657						Untertest3.avi	0	880	547	72	111	954	545	300	0	Content		962	546	7238567	1020527879
7255	08:44:27.944	00:00:07.255	435	1013,069	660,6151	0,654357	0,6747121	704,9518	4,530839	3	1013,113	660,556	0,6543575	0,674712	704,9518	4,530928	1	11	1013	661						Untertest3.avi	0	880	547	72	111	954	545	300	0	Content		941	550	7255190	1020544502
7272	08:44:27.961	00:00:07.271	436	1030,163	645,2108	0,6555113	0,6753286	728,5163	4,68964	3	950,6479	662,8939	0,654512	0,675337	704,6216	4,540313	1	11	951	663						Untertest3.avi	0	880	547	72	111	954	545	300	0	Content		879	552	7271815	1020561127
7289	08:44:27.978	00:00:07.289	437	1053,611	635,9586	0,6585559	0,6757304	728,5163	4,704624	3	1053,611	635,9586	0,6585559	0,6757304	728,5163	4,704624	1	11	1054	636						Untertest3.avi	0	880	547	72	111	954	545	300	0	Content		982	525	7289007	1020578319
7306	08:44:27.995	00:00:07.305	438	-1024	-768	-1	-1	-1	-1	4	-1024	-768	-1	-1	-1	-1	4	11	0	0						Untertest3.avi	0	880	547	72	111	954	545	300	0	Content		-72	-111	7305686	1020594998
7322	08:44:28.011	00:00:07.322	439	1010,078	659,6353	0,6523957	0,676919	728,5163	4,629976	3	1010,078	659,6353	0,6523957	0,676919	728,5163	4,629976	1	11	1010	660						Untertest3.avi	0	880	547	72	111	954	545	300	0	Content		938	549	7322317	1020611629
7339	08:44:28.028	00:00:07.338	440	-1024	-768	-1	-1	-1	-1	4	-1024	-768	-1	-1	-1	-1	4	11	0	0						Untertest3.avi	0	880	547	72	111	954	545	300	0	Content		-72	-111	7338683	1020627995
7355	08:44:28.044	00:00:07.355	441	-1024	-768	-1	-1	-1	-1	4	-1024	-768	-1	-1	-1	-1	4	11	0	0						Untertest3.avi	0	880	547	72	111	954	545	300	0	Content		-72	-111	7355416	1020644728
7372	08:44:28.061	00:00:07.371	442	-1024	-768	-1	-1	-1	-1	4	-1024	-768	-1	-1	-1	-1	4	11	0	0						Untertest3.avi	0	880	547	72	111	954	545	300	0	Content		-72	-111	7371923	1020661235
7389	08:44:28.078	00:00:07.388	443	-1024	-768	-1	-1	-1	-1	4	-1024	-768	-1	-1	-1	-1	4	11	0	0						Untertest3.avi	0	880	547	72	111	954	545	300	0	Content		-72	-111	7388914	1020678226
7405	08:44:28.094	00:00:07.405	444	1006,991	746,0784	0,6537262	0,6747297	728,5163	4,600006	3	1006,991	746,0784	0,6537262	0,6747297	728,5163	4,600006	1	12	1007	746						Untertest3.avi	0	880	547	72	111	926	628	134	0	Content		935	635	7405313	1020694625
7422	08:44:28.111	00:00:07.422	445	-1024	-768	-1	-1	-1	-1	4	-1024	-768	-1	-1	-1	-1	4	12	0	0						Untertest3.avi	0	880	547	72	111	926	628	134	0	Content		-72	-111	7422047	1020711359
7439	08:44:28.128	00:00:07.438	446	981,4927	731,613	0,6568661	0,67304	710,6704	4,502094	3	981,4927	731,613	0,6568661	0,67304	710,6704	4,502094	1	12	981	732						Untertest3.avi	0	880	547	72	111	926	628	134	0	Content		909	621	7438668	1020727980
7456	08:44:28.145	00:00:07.455	447	990,312	712,7947	0,6583276	0,6723101	707,3987	4,621563	3	990,312	712,7947	0,6583276	0,6723101	707,3987	4,621563	1	12	990	713						Untertest3.avi	0	880	547	72	111	926	628	134	0	Content		918	602	7455531	1020744843
7472	08:44:28.161	00:00:07.471	448	978,0475	731,2723	0,6594613	0,6714453	711,0604	4,561612	3	978,0475	731,2723	0,6594613	0,6714453	711,0604	4,561612	1	12	978	731						Untertest3.avi	0	880	547	72	111	926	628	134	0	Content		906	620	7471793	1020761105
7489	08:44:28.178	00:00:07.488	449	973,8918	754,3409	0,6610651	0,6705104	711,0604	4,456335	3	973,8918	754,3409	0,6610651	0,6705104	711,0604	4,456335	1	12	974	754						Untertest3.avi	0	880	547	72	111	926	628	134	0	Content		902	643	7488539	1020777851
7505	08:44:28.194	00:00:07.505	450	1068,081	725,6376	0,6696356	0,6689757	711,0604	4,525269	3	1068,081	725,6376	0,6696356	0,6689757	711,0604	4,525269	1	12	1068	726						Untertest3.avi	0	880	547	72	111	926	628	134	0	Content		996	615	7505034	1020794346
7522	08:44:28.211	00:00:07.522	451	1024,741	755,9644	0,6681358	0,6683446	702,8159	4,635115	3	1007,78	746,1027	0,6672229	0,6684004	681,7667	4,501297	1	12	1008	746						Untertest3.avi	0	880	547	72	111	926	628	134	0	Content		936	635	7522159	1020811471
7539	08:44:28.228	00:00:07.538	452	-1024	-768	-1	-1	-1	-1	4	-1024	-768	-1	-1	-1	-1	4		0	0						Untertest3.avi	0	880	547	72	111				0	Content		-72	-111	7538850	1020828162
7555	08:44:28.244	00:00:07.555	453	-1024	-768	-1	-1	-1	-1	4	-1024	-768	-1	-1	-1	-1	4		0	0						Untertest3.avi	0	880	547	72	111				0	Content		-72	-111	7555347	1020844659
7572	08:44:28.261	00:00:07.571	454	-1024	-768	-1	-1	-1	-1	4	-1024	-768	-1	-1	-1	-1	4		0	0						Untertest3.avi	0	880	547	72	111				0	Content		-72	-111	7571651	1020860963
7588	08:44:28.277	00:00:07.588	455	-1024	-768	-1	-1	-1	-1	4	-1024	-768	-1	-1	-1	-1	4		0	0						Untertest3.avi	0	880	547	72	111				0	Content		-72	-111	7588281	1020877593
7605	08:44:28.294	00:00:07.605	456	-1024	-768	-1	-1	-1	-1	4	-1024	-768	-1	-1	-1	-1	4		0	0						Untertest3.avi	0	880	547	72	111				0	Content		-72	-111	7605138	1020894450
7622	08:44:28.311	00:00:07.621	457	-1024	-768	-1	-1	-1	-1	4	-1024	-768	-1	-1	-1	-1	4		0	0						Untertest3.avi	0	880	547	72	111				0	Content		-72	-111	7621893	1020911205
7639	08:44:28.328	00:00:07.638	458	-1024	-768	-1	-1	-1	-1	4	-1024	-768	-1	-1	-1	-1	4		0	0						Untertest3.avi	0	880	547	72	111				0	Content		-72	-111	7638514	1020927826
7655	08:44:28.344	00:00:07.655	459	-1024	-768	-1	-1	-1	-1	4	-1024	-768	-1	-1	-1	-1	4		0	0						Untertest3.avi	0	880	547	72	111				0	Content		-72	-111	7655142	1020944454
7672	08:44:28.361	00:00:07.671	460	-1024	-768	-1	-1	-1	-1	4	-1024	-768	-1	-1	-1	-1	4		0	0						Untertest3.avi	0	880	547	72	111				0	Content		-72	-111	7671764	1020961076
7689	08:44:28.378	00:00:07.688	461	-1024	-768	-1	-1	-1	-1	4	-1024	-768	-1	-1	-1	-1	4		0	0						Untertest3.avi	0	880	547	72	111				0	Content		-72	-111	7688515	1020977827
7705	08:44:28.394	00:00:07.705	462	-1024	-768	-1	-1	-1	-1	4	-1024	-768	-1	-1	-1	-1	4		0	0						Untertest3.avi	0	880	547	72	111				0	Content		-72	-111	7705136	1020994448
7722	08:44:28.411	00:00:07.721	463	-1024	-768	-1	-1	-1	-1	4	-1024	-768	-1	-1	-1	-1	4		0	0						Untertest3.avi	0	880	547	72	111				0	Content		-72	-111	7721763	1021011075
7739	08:44:28.428	00:00:07.738	464	-1024	-768	-1	-1	-1	-1	4	-1024	-768	-1	-1	-1	-1	4		0	0						Untertest3.avi	0	880	547	72	111				0	Content		-72	-111	7738509	1021027821
7755	08:44:28.444	00:00:07.754	465	-1024	-768	-1	-1	-1	-1	4	-1024	-768	-1	-1	-1	-1	4		0	0						Untertest3.avi	0	880	547	72	111				0	Content		-72	-111	7754760	1021044072
7772	08:44:28.461	00:00:07.772	466	-1024	-768	-1	-1	-1	-1	4	-1024	-768	-1	-1	-1	-1	4		0	0						Untertest3.avi	0	880	547	72	111				0	Content		-72	-111	7772008	1021061320
7789	08:44:28.478	00:00:07.788	467	-1024	-768	-1	-1	-1	-1	4	-1024	-768	-1	-1	-1	-1	4		0	0						Untertest3.avi	0	880	547	72	111				0	Content		-72	-111	7788627	1021077939
7805	08:44:28.494	00:00:07.805	468	-1024	-768	-1	-1	-1	-1	4	-1024	-768	-1	-1	-1	-1	4		0	0						Untertest3.avi	0	880	547	72	111				0	Content		-72	-111	7805263	1021094575
7821	08:44:28.510	00:00:07.821	469	-1024	-768	-1	-1	-1	-1	4	-1024	-768	-1	-1	-1	-1	4		0	0						Untertest3.avi	0	880	547	72	111				0	Content		-72	-111	7821377	1021110689
7838	08:44:28.527	00:00:07.837	470	-1024	-768	-1	-1	-1	-1	4	-1024	-768	-1	-1	-1	-1	4		0	0						Untertest3.avi	0	880	547	72	111				0	Content		-72	-111	7837999	1021127311
7855	08:44:28.544	00:00:07.854	471	-1024	-768	-1	-1	-1	-1	4	-1024	-768	-1	-1	-1	-1	4		0	0						Untertest3.avi	0	880	547	72	111				0	Content		-72	-111	7854749	1021144061
7871	08:44:28.560	00:00:07.871	472	-1024	-768	-1	-1	-1	-1	4	-1024	-768	-1	-1	-1	-1	4		0	0						Untertest3.avi	0	880	547	72	111				0	Content		-72	-111	7871371	1021160683
7888	08:44:28.577	00:00:07.887	473	-1024	-768	-1	-1	-1	-1	4	-1024	-768	-1	-1	-1	-1	4		0	0						Untertest3.avi	0	880	547	72	111				0	Content		-72	-111	7887995	1021177307
7905	08:44:28.594	00:00:07.904	474	-1024	-768	-1	-1	-1	-1	4	-1024	-768	-1	-1	-1	-1	4		0	0						Untertest3.avi	0	880	547	72	111				0	Content		-72	-111	7904619	1021193931
7922	08:44:28.611	00:00:07.921	475	-1024	-768	-1	-1	-1	-1	4	-1024	-768	-1	-1	-1	-1	4		0	0						Untertest3.avi	0	880	547	72	111				0	Content		-72	-111	7921812	1021211124
7939	08:44:28.628	00:00:07.939	476	-1024	-768	-1	-1	-1	-1	4	-1024	-768	-1	-1	-1	-1	4		0	0						Untertest3.avi	0	880	547	72	111				0	Content		-72	-111	7939188	1021228500
7956	08:44:28.645	00:00:07.956	477	-1024	-768	-1	-1	-1	-1	4	-1024	-768	-1	-1	-1	-1	4		0	0						Untertest3.avi	0	880	547	72	111				0	Content		-72	-111	7956435	1021245747
7971	08:44:28.660	00:00:07.971	478	-1024	-768	-1	-1	-1	-1	4	-1024	-768	-1	-1	-1	-1	4		0	0						Untertest3.avi	0	880	547	72	111				0	Content		-72	-111	7971239	1021260551
7988	08:44:28.677	00:00:07.987	479	-1024	-768	-1	-1	-1	-1	4	-1024	-768	-1	-1	-1	-1	4		0	0						Untertest3.avi	0	880	547	72	111				0	Content		-72	-111	7987985	1021277297
8005	08:44:28.694	00:00:08.004	480	-1024	-768	-1	-1	-1	-1	4	-1024	-768	-1	-1	-1	-1	4		0	0						Untertest3.avi	0	880	547	72	111				0	Content		-72	-111	8004606	1021293918
8021	08:44:28.710	00:00:08.021	481	-1024	-768	-1	-1	-1	-1	4	-1024	-768	-1	-1	-1	-1	4		0	0						Untertest3.avi	0	880	547	72	111				0	Content		-72	-111	8021232	1021310544
8038	08:44:28.727	00:00:08.037	482	-1024	-768	-1	-1	-1	-1	4	-1024	-768	-1	-1	-1	-1	4		0	0						Untertest3.avi	0	880	547	72	111				0	Content		-72	-111	8037852	1021327164
8054	08:44:28.743	00:00:08.054	483	-1024	-768	-1	-1	-1	-1	4	-1024	-768	-1	-1	-1	-1	4		0	0						Untertest3.avi	0	880	547	72	111				0	Content		-72	-111	8054476	1021343788
8072	08:44:28.761	00:00:08.071	484	-1024	-768	-1	-1	-1	-1	4	-1024	-768	-1	-1	-1	-1	4		0	0						Untertest3.avi	0	880	547	72	111				0	Content		-72	-111	8071671	1021360983
8089	08:44:28.778	00:00:08.089	485	-1024	-768	-1	-1	-1	-1	4	-1024	-768	-1	-1	-1	-1	4		0	0						Untertest3.avi	0	880	547	72	111				0	Content		-72	-111	8089047	1021378359
8106	08:44:28.795	00:00:08.106	486	-1024	-768	-1	-1	-1	-1	4	-1024	-768	-1	-1	-1	-1	4		0	0						Untertest3.avi	0	880	547	72	111				0	Content		-72	-111	8106293	1021395605
8121	08:44:28.810	00:00:08.121	487	-1024	-768	-1	-1	-1	-1	4	-1024	-768	-1	-1	-1	-1	4		0	0						Untertest3.avi	0	880	547	72	111				0	Content		-72	-111	8121225	1021410537
8138	08:44:28.827	00:00:08.137	488	-1024	-768	-1	-1	-1	-1	4	-1024	-768	-1	-1	-1	-1	4		0	0						Untertest3.avi	0	880	547	72	111				0	Content		-72	-111	8137841	1021427153
8155	08:44:28.844	00:00:08.154	489	-1024	-768	-1	-1	-1	-1	4	-1024	-768	-1	-1	-1	-1	4		0	0						Untertest3.avi	0	880	547	72	111				0	Content		-72	-111	8154585	1021443897
8171	08:44:28.860	00:00:08.171	490	-1024	-768	-1	-1	-1	-1	4	-1024	-768	-1	-1	-1	-1	4		0	0						Untertest3.avi	0	880	547	72	111				0	Content		-72	-111	8171235	1021460547
8188	08:44:28.877	00:00:08.187	491	-1024	-768	-1	-1	-1	-1	4	-1024	-768	-1	-1	-1	-1	4		0	0						Untertest3.avi	0	880	547	72	111				0	Content		-72	-111	8187835	1021477147
8204	08:44:28.893	00:00:08.204	492	-1024	-768	-1	-1	-1	-1	4	-1024	-768	-1	-1	-1	-1	4		0	0						Untertest3.avi	0	880	547	72	111				0	Content		-72	-111	8204458	1021493770
8222	08:44:28.911	00:00:08.221	493	-1024	-768	-1	-1	-1	-1	4	-1024	-768	-1	-1	-1	-1	4		0	0						Untertest3.avi	0	880	547	72	111				0	Content		-72	-111	8221528	1021510840
8239	08:44:28.928	00:00:08.238	494	-1024	-768	-1	-1	-1	-1	4	-1024	-768	-1	-1	-1	-1	4		0	0						Untertest3.avi	0	880	547	72	111				0	Content		-72	-111	8238901	1021528213
8256	08:44:28.945	00:00:08.256	495	-1024	-768	-1	-1	-1	-1	4	-1024	-768	-1	-1	-1	-1	4		0	0						Untertest3.avi	0	880	547	72	111				0	Content		-72	-111	8256276	1021545588
8271	08:44:28.960	00:00:08.271	496	-1024	-768	-1	-1	-1	-1	4	-1024	-768	-1	-1	-1	-1	4		0	0						Untertest3.avi	0	880	547	72	111				0	Content		-72	-111	8271136	1021560448
8288	08:44:28.977	00:00:08.287	497	-1024	-768	-1	-1	-1	-1	4	-1024	-768	-1	-1	-1	-1	4		0	0						Untertest3.avi	0	880	547	72	111				0	Content		-72	-111	8287700	1021577012
8304	08:44:28.993	00:00:08.304	498	-1024	-768	-1	-1	-1	-1	4	-1024	-768	-1	-1	-1	-1	4		0	0						Untertest3.avi	0	880	547	72	111				0	Content		-72	-111	8304448	1021593760
8321	08:44:29.010	00:00:08.321	499	-1024	-768	-1	-1	-1	-1	4	-1024	-768	-1	-1	-1	-1	4		0	0						Untertest3.avi	0	880	547	72	111				0	Content		-72	-111	8321071	1021610383
8338	08:44:29.027	00:00:08.337	500	-1024	-768	-1	-1	-1	-1	4	-1024	-768	-1	-1	-1	-1	4		0	0						Untertest3.avi	0	880	547	72	111				0	Content		-72	-111	8337692	1021627004
8354	08:44:29.043	00:00:08.354	501	-1024	-768	-1	-1	-1	-1	4	-1024	-768	-1	-1	-1	-1	4		0	0						Untertest3.avi	0	880	547	72	111				0	Content		-72	-111	8354316	1021643628
8372	08:44:29.061	00:00:08.371	502	-1024	-768	-1	-1	-1	-1	4	-1024	-768	-1	-1	-1	-1	4		0	0						Untertest3.avi	0	880	547	72	111				0	Content		-72	-111	8371513	1021660825
8389	08:44:29.078	00:00:08.388	503	-1024	-768	-1	-1	-1	-1	4	-1024	-768	-1	-1	-1	-1	4		0	0						Untertest3.avi	0	880	547	72	111				0	Content		-72	-111	8388888	1021678200
8406	08:44:29.095	00:00:08.406	504	-1024	-768	-1	-1	-1	-1	4	-1024	-768	-1	-1	-1	-1	4		0	0						Untertest3.avi	0	880	547	72	111				0	Content		-72	-111	8406146	1021695458
8421	08:44:29.110	00:00:08.420	505	-1024	-768	-1	-1	-1	-1	4	-1024	-768	-1	-1	-1	-1	4		0	0						Untertest3.avi	0	880	547	72	111				0	Content		-72	-111	8420936	1021710248
8438	08:44:29.127	00:00:08.437	506	-1024	-768	-1	-1	-1	-1	4	-1024	-768	-1	-1	-1	-1	4		0	0						Untertest3.avi	0	880	547	72	111				0	Content		-72	-111	8437684	1021726996
8454	08:44:29.143	00:00:08.454	507	-1024	-768	-1	-1	-1	-1	4	-1024	-768	-1	-1	-1	-1	4		0	0						Untertest3.avi	0	880	547	72	111				0	Content		-72	-111	8454305	1021743617
8471	08:44:29.160	00:00:08.470	508	-1024	-768	-1	-1	-1	-1	4	-1024	-768	-1	-1	-1	-1	4		0	0						Untertest3.avi	0	880	547	72	111				0	Content		-72	-111	8470930	1021760242
8488	08:44:29.177	00:00:08.487	509	-1024	-768	-1	-1	-1	-1	4	-1024	-768	-1	-1	-1	-1	4		0	0						Untertest3.avi	0	880	547	72	111				0	Content		-72	-111	8487554	1021776866
8504	08:44:29.193	00:00:08.504	510	-1024	-768	-1	-1	-1	-1	4	-1024	-768	-1	-1	-1	-1	4		0	0						Untertest3.avi	0	880	547	72	111				0	Content		-72	-111	8504179	1021793491
8521	08:44:29.210	00:00:08.521	511	-1024	-768	-1	-1	-1	-1	4	-1024	-768	-1	-1	-1	-1	4		0	0						Untertest3.avi	0	880	547	72	111				0	Content		-72	-111	8521372	1021810684
8539	08:44:29.228	00:00:08.538	512	-1024	-768	-1	-1	-1	-1	4	-1024	-768	-1	-1	-1	-1	4		0	0						Untertest3.avi	0	880	547	72	111				0	Content		-72	-111	8538747	1021828059
8555	08:44:29.244	00:00:08.554	513	506,02	653,4071	0,5904434	0,6690236	449,0226	3,823672	3	505,5959	650,5828	0,5909842	0,6689963	458,1472	3,896372	3		0	0						Untertest3.avi	0	880	547	72	111				0	Content		-72	-111	8554619	1021843931
8571	08:44:29.260	00:00:08.570	514	-1024	-768	-1	-1	-1	-1	4	-1024	-768	-1	-1	-1	-1	4		0	0						Untertest3.avi	0	880	547	72	111				0	Content		-72	-111	8570923	1021860235
8588	08:44:29.277	00:00:08.587	515	-1024	-768	-1	-1	-1	-1	4	-1024	-768	-1	-1	-1	-1	4		0	0						Untertest3.avi	0	880	547	72	111				0	Content		-72	-111	8587666	1021876978
8604	08:44:29.293	00:00:08.604	516	-1024	-768	-1	-1	-1	-1	4	-1024	-768	-1	-1	-1	-1	4		0	0						Untertest3.avi	0	880	547	72	111				0	Content		-72	-111	8604333	1021893645
8621	08:44:29.310	00:00:08.621	517	474,2223	644,8161	0,6606456	0,6705353	447,3983	3,829686	0	569,5042	624,9466	0,5184538	0,6739404	451,459	3,803393	0	13	522	635						Untertest3.avi	0	880	547	72	111	456	523	366	0	Content		450	524	8621040	1021910352
8638	08:44:29.327	00:00:08.637	518	475,4209	646,8994	0,660975	0,6712371	447,1726	3,785603	0	579,4651	621,1237	0,5186014	0,6733761	451,2669	3,864785	0	13	527	634						Untertest3.avi	0	880	547	72	111	456	523	366	0	Content		455	523	8637790	1021927102
8654	08:44:29.343	00:00:08.654	519	479,2182	649,6483	0,6615373	0,6714098	447,5393	3,771871	0	574,9778	629,0297	0,5190257	0,6722487	451,095	3,847794	0	13	527	639						Untertest3.avi	0	880	547	72	111	456	523	366	0	Content		455	528	8654415	1021943727
8671	08:44:29.360	00:00:08.671	520	474,2531	644,7853	0,6621673	0,6708157	447,4204	3,732372	0	595,1471	622,1469	0,5194944	0,6709532	450,8352	3,827593	0	13	535	633						Untertest3.avi	0	880	547	72	111	456	523	366	0	Content		463	522	8671163	1021960475
8688	08:44:29.377	00:00:08.687	521	484,2216	639,8971	0,662674	0,6699128	447,5779	3,770652	0	576,8734	626,1135	0,5199668	0,6692687	450,8852	3,811485	0	13	531	633						Untertest3.avi	0	880	547	72	111	456	523	366	0	Content		459	522	8687788	1021977100
8704	08:44:29.393	00:00:08.704	522	484,6304	640,7454	0,6631023	0,6693587	447,5813	3,756283	0	580,6444	632,6061	0,5204313	0,6677656	450,8733	3,829018	0	13	533	637						Untertest3.avi	0	880	547	72	111	456	523	366	0	Content		461	526	8704413	1021993725
8721	08:44:29.410	00:00:08.721	523	472,5643	652,1436	0,6634197	0,6688685	447,2466	3,733041	0	577,9576	626,8845	0,5208583	0,6666971	451,0247	3,782546	0	13	525	640						Untertest3.avi	0	880	547	72	111	456	523	366	0	Content		453	529	8721164	1022010476
8738	08:44:29.427	00:00:08.737	524	484,876	636,5688	0,6636533	0,6688415	447,164	3,760323	0	572,174	610,3547	0,5211564	0,6662651	451,0937	3,794738	0	13	529	623						Untertest3.avi	0	880	547	72	111	456	523	366	0	Content		457	512	8737790	1022027102
8754	08:44:29.443	00:00:08.754	525	472,2144	648,0168	0,6638427	0,66862	447,0941	3,762523	0	573,3434	628,1005	0,5213978	0,6654973	451,2292	3,774374	0	13	523	638						Untertest3.avi	0	880	547	72	111	456	523	366	0	Content		451	527	8754409	1022043721
8771	08:44:29.460	00:00:08.771	526	480,8969	637,8048	0,6641685	0,6689685	447,3796	3,746779	0	569,6313	622,2695	0,5216861	0,66541	451,2168	3,708092	0	13	525	630						Untertest3.avi	0	880	547	72	111	456	523	366	0	Content		453	519	8771041	1022060353
8788	08:44:29.477	00:00:08.787	527	481,6268	642,3947	0,6645865	0,6690595	447,4945	3,725528	0	571,524	625,1262	0,522101	0,6655908	451,1131	3,738715	0	13	527	634						Untertest3.avi	0	880	547	72	111	456	523	366	0	Content		455	523	8787657	1022076969
8804	08:44:29.493	00:00:08.804	528	479,6353	645,4886	0,6652061	0,669135	447,3563	3,704749	0	579,4666	623,3244	0,5226303	0,6658344	451,0432	3,759372	0	13	530	634						Untertest3.avi	0	880	547	72	111	456	523	366	0	Content		458	523	8804410	1022093722
8821	08:44:29.510	00:00:08.821	529	482,8908	639,4405	0,6658526	0,6694011	447,3268	3,66545	0	573,4689	624,3177	0,5232565	0,6659375	451,3169	3,717708	0	13	528	632						Untertest3.avi	0	880	547	72	111	456	523	366	0	Content		456	521	8821032	1022110344
8838	08:44:29.527	00:00:08.837	530	475,4713	642,5582	0,666369	0,669494	447,0074	3,708041	0	577,2799	623,6874	0,5237855	0,6661909	451,0623	3,704048	0	13	526	633						Untertest3.avi	0	880	547	72	111	456	523	366	0	Content		454	522	8837657	1022126969
8854	08:44:29.543	00:00:08.854	531	481,7963	635,7335	0,6667489	0,6696646	446,9953	3,669457	0	572,2797	622,9493	0,5240631	0,666227	451,1821	3,690819	0	13	527	629						Untertest3.avi	0	880	547	72	111	456	523	366	0	Content		455	518	8854406	1022143718
8871	08:44:29.560	00:00:08.871	532	479,3237	644,7303	0,6668351	0,6696655	447,197	3,726826	0	571,7532	628,5378	0,5242913	0,6660289	451,0159	3,649901	0	13	526	637						Untertest3.avi	0	880	547	72	111	456	523	366	0	Content		454	526	8871032	1022160344
8888	08:44:29.577	00:00:08.887	533	489,1712	639,4064	0,6668463	0,6696874	446,8911	3,698716	0	571,4556	625,2939	0,5242268	0,6661636	451,2017	3,729519	0	13	530	632						Untertest3.avi	0	880	547	72	111	456	523	366	0	Content		458	521	8887655	1022176967
8904	08:44:29.593	00:00:08.904	534	482,5568	641,0375	0,6667019	0,6694084	446,7299	3,656563	0	573,8506	617,6284	0,5240456	0,666231	451,0319	3,675855	0	13	528	629						Untertest3.avi	0	880	547	72	111	456	523	366	0	Content		456	518	8904280	1022193592
8921	08:44:29.610	00:00:08.921	535	481,1154	639,6736	0,6664065	0,6695138	446,6386	3,651661	0	574,8447	629,6369	0,5237946	0,6659832	450,8843	3,634652	0	13	528	635						Untertest3.avi	0	880	547	72	111	456	523	366	0	Content		456	524	8921030	1022210342
8938	08:44:29.627	00:00:08.937	536	486,0695	643,5502	0,6659991	0,6693519	446,7393	3,620695	0	572,6827	626,71	0,5233868	0,6660452	451,0194	3,661379	0	13	529	635						Untertest3.avi	0	880	547	72	111	456	523	366	0	Content		457	524	8937655	1022226967
8954	08:44:29.643	00:00:08.954	537	527,1349	646,3739	0,6652469	0,6687278	446,7393	3,624566	0	577,9022	630,0047	0,522683	0,6661503	450,8551	3,605356	0	13	553	638						Untertest3.avi	0	880	547	72	111	456	523	366	0	Content		481	527	8954277	1022243589
8971	08:44:29.660	00:00:08.970	538	592,0925	640,3515	0,6624157	0,6696845	446,59	3,669284	0	725,0539	639,1844	0,5199733	0,6663424	450,8959	3,744137	0	13	659	640						Untertest3.avi	0	880	547	72	111	456	523	366	0	Content		587	529	8970905	1022260217
8988	08:44:29.677	00:00:08.987	539	745,2538	653,291	0,6589616	0,6696526	446,5994	3,752637	0	863,6599	637,2618	0,5169149	0,6664764	451,1914	3,757743	0	14	804	645						Untertest3.avi	0	880	547	72	111	1011	534	316	0	Content		732	534	8987529	1022276841
9004	08:44:29.693	00:00:09.004	540	845,0187	679,7642	0,6560771	0,6703756	446,7	3,704495	0	985,5332	633,8715	0,5146207	0,6669759	451,1679	3,637633	0	14	915	657						Untertest3.avi	0	880	547	72	111	1011	534	316	0	Content		843	546	9004279	1022293591
9021	08:44:29.710	00:00:09.020	541	969,2505	670,4043	0,654082	0,6712719	446,6256	3,66487	0	1100,685	634,0834	0,5129793	0,6673895	451,2791	3,632491	0	14	1035	652						Untertest3.avi	0	880	547	72	111	1011	534	316	0	Content		963	541	9020901	1022310213
9038	08:44:29.727	00:00:09.037	542	1081,718	656,788	0,6537159	0,670949	446,6162	3,680493	0	1154,535	631,8583	0,5125756	0,6673086	451,2792	3,709111	0	14	1118	644						Untertest3.avi	0	880	547	72	111	1011	534	316	0	Content		1046	533	9037526	1022326838
9054	08:44:29.743	00:00:09.054	543	1040,138	655,1218	0,6544265	0,6718876	446,8108	3,688407	0	1126,164	634,6042	0,5128081	0,6676135	450,9467	3,638199	0	14	1083	645						Untertest3.avi	0	880	547	72	111	1011	534	316	0	Content		1011	534	9054276	1022343588
9071	08:44:29.760	00:00:09.070	544	1027,681	659,189	0,6546636	0,6719952	446,5464	3,723486	0	1125,418	634,8756	0,5129995	0,6673127	450,8199	3,632864	0	14	1077	647						Untertest3.avi	0	880	547	72	111	1011	534	316	0	Content		1005	536	9070899	1022360211
9088	08:44:29.777	00:00:09.087	545	1046,576	657,5453	0,6549805	0,6717286	445,8682	3,668401	0	1128,712	627,1672	0,5131295	0,6669441	450,6335	3,709404	0	14	1088	642						Untertest3.avi	0	880	547	72	111	1011	534	316	0	Content		1016	531	9087523	1022376835
9104	08:44:29.793	00:00:09.104	546	1030,485	661,7654	0,6549991	0,6714159	446,4291	3,746214	0	1125,571	635,8289	0,5131332	0,6664577	450,5745	3,677881	0	14	1078	649						Untertest3.avi	0	880	547	72	111	1011	534	316	0	Content		1006	538	9104148	1022393460
9121	08:44:29.810	00:00:09.120	547	1030,426	660,0118	0,6549594	0,6709942	446,3757	3,744507	0	1125,694	627,3777	0,5130514	0,6658253	450,582	3,748296	0	14	1078	644						Untertest3.avi	0	880	547	72	111	1011	534	316	0	Content		1006	533	9120897	1022410209
9138	08:44:29.827	00:00:09.137	548	1065,129	660,8622	0,6548273	0,6699097	446,3665	3,810663	0	1125,184	623,8848	0,5127562	0,6651757	450,718	3,702029	0	14	1095	642						Untertest3.avi	0	880	547	72	111	1011	534	316	0	Content		1023	531	9137520	1022426832
9154	08:44:29.843	00:00:09.154	549	1034,461	659,6014	0,6543757	0,6700869	446,1832	3,75999	0	1127,587	635,8383	0,5124963	0,6645311	450,4757	3,780469	0	14	1081	648						Untertest3.avi	0	880	547	72	111	1011	534	316	0	Content		1009	537	9154145	1022443457
9171	08:44:29.860	00:00:09.170	550	1068,889	661,6021	0,6539162	0,670037	446,174	3,714974	0	1126,507	637,5588	0,512062	0,6645411	450,6803	3,744064	0	14	1098	650						Untertest3.avi	0	880	547	72	111	1011	534	316	0	Content		1026	539	9170894	1022460206
9188	08:44:29.877	00:00:09.187	551	1084,904	660,0898	0,65351	0,6703685	446,1739	3,770386	0	1118,879	632,2067	0,5116737	0,6646174	450,7685	3,752805	0	14	1102	646						Untertest3.avi	0	880	547	72	111	1011	534	316	0	Content		1030	535	9187521	1022476833
9204	08:44:29.893	00:00:09.204	552	1068,641	654,5361	0,6533244	0,6706865	446,1739	3,803074	0	1127,315	635,5643	0,5114291	0,6645505	451,0818	3,7695	0	14	1098	645						Untertest3.avi	0	880	547	72	111	1011	534	316	0	Content		1026	534	9204144	1022493456
9221	08:44:29.910	00:00:09.220	553	1026,791	659,1743	0,6531879	0,6716436	446,8128	3,824321	0	1118,515	634,6559	0,5113069	0,66486	451,4775	3,806683	0	14	1073	647						Untertest3.avi	0	880	547	72	111	1011	534	316	0	Content		1001	536	9220766	1022510078
9238	08:44:29.927	00:00:09.237	554	1023,035	656,5229	0,653071	0,6724618	446,8496	3,796516	0	1117,208	631,6527	0,5112543	0,665596	451,5694	3,829726	0	14	1070	644						Untertest3.avi	0	880	547	72	111	1011	534	316	0	Content		998	533	9237515	1022526827
9254	08:44:29.943	00:00:09.254	555	1074,636	662,1611	0,6521626	0,673216	447,1824	3,849204	0	1172,678	621,7723	0,510547	0,6664062	452,0344	3,835976	0	14	1124	642						Untertest3.avi	0	880	547	72	111	1011	534	316	0	Content		1052	531	9254138	1022543450
9271	08:44:29.960	00:00:09.270	556	1215,431	606,9705	0,6498238	0,6735332	447,7258	3,854087	0	1370,915	577,1978	0,5095343	0,6666381	454,1219	3,986729	0	14	1293	592						Untertest3.avi	0	880	547	72	111	1011	534	316	0	Content		1221	481	9270762	1022560074
9287	08:44:29.976	00:00:09.287	557	1417,637	563,4487	0,6479617	0,6735359	447,716	3,912233	0	-1024	-768	-1	-1	-1	-1	4	14	1418	563						Untertest3.avi	0	880	547	72	111	1011	534	316	0	Content		1346	452	9287389	1022576701
9304	08:44:29.993	00:00:09.304	558	-1024	-768	-1	-1	-1	-1	4	-1024	-768	-1	-1	-1	-1	4		0	0						Untertest3.avi	0	880	547	72	111				0	Content		-72	-111	9304012	1022593324
9321	08:44:30.010	00:00:09.320	559	-1024	-768	-1	-1	-1	-1	4	-1024	-768	-1	-1	-1	-1	4		0	0						Untertest3.avi	0	880	547	72	111				0	Content		-72	-111	9320762	1022610074
9337	08:44:30.026	00:00:09.337	560	-1024	-768	-1	-1	-1	-1	4	-1024	-768	-1	-1	-1	-1	4		0	0						Untertest3.avi	0	880	547	72	111				0	Content		-72	-111	9337387	1022626699
9354	08:44:30.043	00:00:09.354	561	-1024	-768	-1	-1	-1	-1	4	-1024	-768	-1	-1	-1	-1	4		0	0						Untertest3.avi	0	880	547	72	111				0	Content		-72	-111	9354009	1022643321
9371	08:44:30.060	00:00:09.370	562	-1024	-768	-1	-1	-1	-1	4	-1024	-768	-1	-1	-1	-1	4		0	0						Untertest3.avi	0	880	547	72	111				0	Content		-72	-111	9370758	1022660070
9387	08:44:30.076	00:00:09.387	563	-1024	-768	-1	-1	-1	-1	4	-1024	-768	-1	-1	-1	-1	4		0	0						Untertest3.avi	0	880	547	72	111				0	Content		-72	-111	9387383	1022676695
9404	08:44:30.093	00:00:09.404	564	-1024	-768	-1	-1	-1	-1	4	-1024	-768	-1	-1	-1	-1	4		0	0						Untertest3.avi	0	880	547	72	111				0	Content		-72	-111	9404006	1022693318
9421	08:44:30.110	00:00:09.420	565	-1024	-768	-1	-1	-1	-1	4	-1024	-768	-1	-1	-1	-1	4		0	0						Untertest3.avi	0	880	547	72	111				0	Content		-72	-111	9420692	1022710004
9437	08:44:30.126	00:00:09.437	566	-1024	-768	-1	-1	-1	-1	4	-1024	-768	-1	-1	-1	-1	4		0	0						Untertest3.avi	0	880	547	72	111				0	Content		-72	-111	9437360	1022726672
9454	08:44:30.143	00:00:09.454	567	-1024	-768	-1	-1	-1	-1	4	-1024	-768	-1	-1	-1	-1	4		0	0						Untertest3.avi	0	880	547	72	111				0	Content		-72	-111	9454001	1022743313
9471	08:44:30.160	00:00:09.470	568	-1024	-768	-1	-1	-1	-1	4	-1024	-768	-1	-1	-1	-1	4		0	0						Untertest3.avi	0	880	547	72	111				0	Content		-72	-111	9470627	1022759939
9487	08:44:30.176	00:00:09.487	569	-1024	-768	-1	-1	-1	-1	4	-1024	-768	-1	-1	-1	-1	4		0	0						Untertest3.avi	0	880	547	72	111				0	Content		-72	-111	9487125	1022776437
9504	08:44:30.193	00:00:09.503	570	-1024	-768	-1	-1	-1	-1	4	-1024	-768	-1	-1	-1	-1	4		0	0						Untertest3.avi	0	880	547	72	111				0	Content		-72	-111	9503792	1022793104
9520	08:44:30.209	00:00:09.520	571	-1024	-768	-1	-1	-1	-1	4	-1024	-768	-1	-1	-1	-1	4		0	0						Untertest3.avi	0	880	547	72	111				0	Content		-72	-111	9520374	1022809686
9537	08:44:30.226	00:00:09.537	572	-1024	-768	-1	-1	-1	-1	4	-1024	-768	-1	-1	-1	-1	4		0	0						Untertest3.avi	0	880	547	72	111				0	Content		-72	-111	9537441	1022826753
9554	08:44:30.243	00:00:09.554	573	-1024	-768	-1	-1	-1	-1	4	-1024	-768	-1	-1	-1	-1	4		0	0						Untertest3.avi	0	880	547	72	111				0	Content		-72	-111	9554149	1022843461
9571	08:44:30.260	00:00:09.570	574	-1024	-768	-1	-1	-1	-1	4	-1024	-768	-1	-1	-1	-1	4		0	0						Untertest3.avi	0	880	547	72	111				0	Content		-72	-111	9570817	1022860129
9587	08:44:30.276	00:00:09.587	575	-1024	-768	-1	-1	-1	-1	4	-1024	-768	-1	-1	-1	-1	4		0	0						Untertest3.avi	0	880	547	72	111				0	Content		-72	-111	9587438	1022876750
9604	08:44:30.293	00:00:09.603	576	-1024	-768	-1	-1	-1	-1	4	-1024	-768	-1	-1	-1	-1	4		0	0						Untertest3.avi	0	880	547	72	111				0	Content		-72	-111	9603616	1022892928
9620	08:44:30.309	00:00:09.620	577	-1024	-768	-1	-1	-1	-1	4	-1024	-768	-1	-1	-1	-1	4		0	0						Untertest3.avi	0	880	547	72	111				0	Content		-72	-111	9620237	1022909549
9637	08:44:30.326	00:00:09.636	578	-1024	-768	-1	-1	-1	-1	4	-1024	-768	-1	-1	-1	-1	4		0	0						Untertest3.avi	0	880	547	72	111				0	Content		-72	-111	9636861	1022926173
9653	08:44:30.342	00:00:09.653	579	-1024	-768	-1	-1	-1	-1	4	-1024	-768	-1	-1	-1	-1	4		0	0						Untertest3.avi	0	880	547	72	111				0	Content		-72	-111	9653485	1022942797
9670	08:44:30.359	00:00:09.670	580	-1024	-768	-1	-1	-1	-1	4	-1024	-768	-1	-1	-1	-1	4		0	0						Untertest3.avi	0	880	547	72	111				0	Content		-72	-111	9670111	1022959423
9687	08:44:30.376	00:00:09.687	581	-1024	-768	-1	-1	-1	-1	4	-1024	-768	-1	-1	-1	-1	4		0	0						Untertest3.avi	0	880	547	72	111				0	Content		-72	-111	9687306	1022976618
9705	08:44:30.394	00:00:09.704	582	-1024	-768	-1	-1	-1	-1	4	-1024	-768	-1	-1	-1	-1	4		0	0						Untertest3.avi	0	880	547	72	111				0	Content		-72	-111	9704680	1022993992
9722	08:44:30.411	00:00:09.721	583	-1024	-768	-1	-1	-1	-1	4	-1024	-768	-1	-1	-1	-1	4		0	0						Untertest3.avi	0	880	547	72	111				0	Content		-72	-111	9721927	1023011239
9737	08:44:30.426	00:00:09.736	584	-1024	-768	-1	-1	-1	-1	4	-1024	-768	-1	-1	-1	-1	4		0	0						Untertest3.avi	0	880	547	72	111				0	Content		-72	-111	9736727	1023026039
9753	08:44:30.442	00:00:09.753	585	-1024	-768	-1	-1	-1	-1	4	-1024	-768	-1	-1	-1	-1	4		0	0						Untertest3.avi	0	880	547	72	111				0	Content		-72	-111	9753477	1023042789
9770	08:44:30.459	00:00:09.770	586	-1024	-768	-1	-1	-1	-1	4	-1024	-768	-1	-1	-1	-1	4		0	0						Untertest3.avi	0	880	547	72	111				0	Content		-72	-111	9770225	1023059537
9787	08:44:30.476	00:00:09.786	587	-1024	-768	-1	-1	-1	-1	4	-1024	-768	-1	-1	-1	-1	4		0	0						Untertest3.avi	0	880	547	72	111				0	Content		-72	-111	9786724	1023076036
9803	08:44:30.492	00:00:09.803	588	-1024	-768	-1	-1	-1	-1	4	-1024	-768	-1	-1	-1	-1	4		0	0						Untertest3.avi	0	880	547	72	111				0	Content		-72	-111	9803476	1023092788
9820	08:44:30.509	00:00:09.820	589	-1024	-768	-1	-1	-1	-1	4	-1024	-768	-1	-1	-1	-1	4		0	0						Untertest3.avi	0	880	547	72	111				0	Content		-72	-111	9820095	1023109407
9837	08:44:30.526	00:00:09.837	590	-1024	-768	-1	-1	-1	-1	4	-1024	-768	-1	-1	-1	-1	4		0	0						Untertest3.avi	0	880	547	72	111				0	Content		-72	-111	9837165	1023126477
9855	08:44:30.544	00:00:09.854	591	-1024	-768	-1	-1	-1	-1	4	-1024	-768	-1	-1	-1	-1	4		0	0						Untertest3.avi	0	880	547	72	111				0	Content		-72	-111	9854539	1023143851
9872	08:44:30.561	00:00:09.871	592	-1024	-768	-1	-1	-1	-1	4	-1024	-768	-1	-1	-1	-1	4		0	0						Untertest3.avi	0	880	547	72	111				0	Content		-72	-111	9871912	1023161224
9887	08:44:30.576	00:00:09.886	593	-1024	-768	-1	-1	-1	-1	4	-1024	-768	-1	-1	-1	-1	4		0	0						Untertest3.avi	0	880	547	72	111				0	Content		-72	-111	9886716	1023176028
9903	08:44:30.592	00:00:09.903	594	-1024	-768	-1	-1	-1	-1	4	-1024	-768	-1	-1	-1	-1	4		0	0						Untertest3.avi	0	880	547	72	111				0	Content		-72	-111	9903341	1023192653
9920	08:44:30.609	00:00:09.920	595	-1024	-768	-1	-1	-1	-1	4	-1024	-768	-1	-1	-1	-1	4		0	0						Untertest3.avi	0	880	547	72	111				0	Content		-72	-111	9920087	1023209399
9937	08:44:30.626	00:00:09.936	596	-1024	-768	-1	-1	-1	-1	4	-1024	-768	-1	-1	-1	-1	4		0	0						Untertest3.avi	0	880	547	72	111				0	Content		-72	-111	9936712	1023226024
9953	08:44:30.642	00:00:09.953	597	-1024	-768	-1	-1	-1	-1	4	-1024	-768	-1	-1	-1	-1	4		0	0						Untertest3.avi	0	880	547	72	111				0	Content		-72	-111	9953334	1023242646
9970	08:44:30.659	00:00:09.969	598	-1024	-768	-1	-1	-1	-1	4	-1024	-768	-1	-1	-1	-1	4		0	0						Untertest3.avi	0	880	547	72	111				0	Content		-72	-111	9969970	1023259282
9987	08:44:30.676	00:00:09.987	599	-1024	-768	-1	-1	-1	-1	4	-1024	-768	-1	-1	-1	-1	4		0	0						Untertest3.avi	0	880	547	72	111				0	Content		-72	-111	9987151	1023276463
10004	08:44:30.693	00:00:10.004	600	-1024	-768	-1	-1	-1	-1	4	-1024	-768	-1	-1	-1	-1	4		0	0						Untertest3.avi	0	880	547	72	111				0	Content		-72	-111	10004401	1023293713
10022	08:44:30.711	00:00:10.021	601	-1024	-768	-1	-1	-1	-1	4	-1024	-768	-1	-1	-1	-1	4		0	0						Untertest3.avi	0	880	547	72	111				0	Content		-72	-111	10021772	1023311084
10037	08:44:30.726	00:00:10.036	602	-1024	-768	-1	-1	-1	-1	4	-1024	-768	-1	-1	-1	-1	4		0	0						Untertest3.avi	0	880	547	72	111				0	Content		-72	-111	10036579	1023325891
10053	08:44:30.742	00:00:10.053	603	-1024	-768	-1	-1	-1	-1	4	-1024	-768	-1	-1	-1	-1	4		0	0						Untertest3.avi	0	880	547	72	111				0	Content		-72	-111	10053326	1023342638
10070	08:44:30.759	00:00:10.069	604	-1024	-768	-1	-1	-1	-1	4	-1024	-768	-1	-1	-1	-1	4		0	0						Untertest3.avi	0	880	547	72	111				0	Content		-72	-111	10069969	1023359281
10087	08:44:30.776	00:00:10.086	605	-1024	-768	-1	-1	-1	-1	4	-1024	-768	-1	-1	-1	-1	4		0	0						Untertest3.avi	0	880	547	72	111				0	Content		-72	-111	10086571	1023375883
10103	08:44:30.792	00:00:10.103	606	-1024	-768	-1	-1	-1	-1	4	-1024	-768	-1	-1	-1	-1	4		0	0						Untertest3.avi	0	880	547	72	111				0	Content		-72	-111	10103191	1023392503
10120	08:44:30.809	00:00:10.119	607	-1024	-768	-1	-1	-1	-1	4	-1024	-768	-1	-1	-1	-1	4		0	0						Untertest3.avi	0	880	547	72	111				0	Content		-72	-111	10119818	1023409130
10137	08:44:30.826	00:00:10.137	608	-1024	-768	-1	-1	-1	-1	4	-1024	-768	-1	-1	-1	-1	4		0	0						Untertest3.avi	0	880	547	72	111				0	Content		-72	-111	10137011	1023426323
10154	08:44:30.843	00:00:10.154	609	-1024	-768	-1	-1	-1	-1	4	-1024	-768	-1	-1	-1	-1	4		0	0						Untertest3.avi	0	880	547	72	111				0	Content		-72	-111	10154383	1023443695
10172	08:44:30.861	00:00:10.171	610	-1024	-768	-1	-1	-1	-1	4	-1024	-768	-1	-1	-1	-1	4		0	0						Untertest3.avi	0	880	547	72	111				0	Content		-72	-111	10171628	1023460940
10186	08:44:30.875	00:00:10.186	611	-1024	-768	-1	-1	-1	-1	4	-1024	-768	-1	-1	-1	-1	4		0	0						Untertest3.avi	0	880	547	72	111				0	Content		-72	-111	10186429	1023475741
10203	08:44:30.892	00:00:10.203	612	-1024	-768	-1	-1	-1	-1	4	-1024	-768	-1	-1	-1	-1	4		0	0						Untertest3.avi	0	880	547	72	111				0	Content		-72	-111	10203178	1023492490
10220	08:44:30.909	00:00:10.219	613	-1024	-768	-1	-1	-1	-1	4	-1024	-768	-1	-1	-1	-1	4		0	0						Untertest3.avi	0	880	547	72	111				0	Content		-72	-111	10219814	1023509126
10237	08:44:30.926	00:00:10.236	614	-1024	-768	-1	-1	-1	-1	4	-1024	-768	-1	-1	-1	-1	4		0	0						Untertest3.avi	0	880	547	72	111				0	Content		-72	-111	10236553	1023525865
10253	08:44:30.942	00:00:10.253	615	-1024	-768	-1	-1	-1	-1	4	-1024	-768	-1	-1	-1	-1	4		0	0						Untertest3.avi	0	880	547	72	111				0	Content		-72	-111	10253047	1023542359
10270	08:44:30.959	00:00:10.269	616	-1024	-768	-1	-1	-1	-1	4	-1024	-768	-1	-1	-1	-1	4		0	0						Untertest3.avi	0	880	547	72	111				0	Content		-72	-111	10269673	1023558985
10287	08:44:30.976	00:00:10.286	617	-1024	-768	-1	-1	-1	-1	4	-1024	-768	-1	-1	-1	-1	4		0	0						Untertest3.avi	0	880	547	72	111				0	Content		-72	-111	10286866	1023576178
10304	08:44:30.993	00:00:10.304	618	-1024	-768	-1	-1	-1	-1	4	-1024	-768	-1	-1	-1	-1	4		0	0						Untertest3.avi	0	880	547	72	111				0	Content		-72	-111	10304240	1023593552
10321	08:44:31.010	00:00:10.321	619	-1024	-768	-1	-1	-1	-1	4	-1024	-768	-1	-1	-1	-1	4		0	0						Untertest3.avi	0	880	547	72	111				0	Content		-72	-111	10321489	1023610801
10336	08:44:31.025	00:00:10.336	620	-1024	-768	-1	-1	-1	-1	4	-1024	-768	-1	-1	-1	-1	4		0	0						Untertest3.avi	0	880	547	72	111				0	Content		-72	-111	10336415	1023625727
10353	08:44:31.042	00:00:10.353	621	-1024	-768	-1	-1	-1	-1	4	-1024	-768	-1	-1	-1	-1	4		0	0						Untertest3.avi	0	880	547	72	111				0	Content		-72	-111	10353034	1023642346
10370	08:44:31.059	00:00:10.369	622	-1024	-768	-1	-1	-1	-1	4	-1024	-768	-1	-1	-1	-1	4		0	0						Untertest3.avi	0	880	547	72	111				0	Content		-72	-111	10369786	1023659098
10386	08:44:31.075	00:00:10.386	623	-1024	-768	-1	-1	-1	-1	4	-1024	-768	-1	-1	-1	-1	4		0	0						Untertest3.avi	0	880	547	72	111				0	Content		-72	-111	10386407	1023675719
10403	08:44:31.092	00:00:10.403	624	-1024	-768	-1	-1	-1	-1	4	-1024	-768	-1	-1	-1	-1	4		0	0						Untertest3.avi	0	880	547	72	111				0	Content		-72	-111	10403031	1023692343
10420	08:44:31.109	00:00:10.419	625	-1024	-768	-1	-1	-1	-1	4	-1024	-768	-1	-1	-1	-1	4		0	0						Untertest3.avi	0	880	547	72	111				0	Content		-72	-111	10419655	1023708967
10437	08:44:31.126	00:00:10.436	626	-1024	-768	-1	-1	-1	-1	4	-1024	-768	-1	-1	-1	-1	4		0	0						Untertest3.avi	0	880	547	72	111				0	Content		-72	-111	10436849	1023726161
10454	08:44:31.143	00:00:10.454	627	-1024	-768	-1	-1	-1	-1	4	-1024	-768	-1	-1	-1	-1	4		0	0						Untertest3.avi	0	880	547	72	111				0	Content		-72	-111	10454098	1023743410
10471	08:44:31.160	00:00:10.471	628	-1024	-768	-1	-1	-1	-1	4	-1024	-768	-1	-1	-1	-1	4		0	0						Untertest3.avi	0	880	547	72	111				0	Content		-72	-111	10471346	1023760658
10486	08:44:31.175	00:00:10.486	629	-1024	-768	-1	-1	-1	-1	4	-1024	-768	-1	-1	-1	-1	4		0	0						Untertest3.avi	0	880	547	72	111				0	Content		-72	-111	10486273	1023775585
10503	08:44:31.192	00:00:10.502	630	-1024	-768	-1	-1	-1	-1	4	-1024	-768	-1	-1	-1	-1	4		0	0						Untertest3.avi	0	880	547	72	111				0	Content		-72	-111	10502902	1023792214
10520	08:44:31.209	00:00:10.519	631	-1024	-768	-1	-1	-1	-1	4	-1024	-768	-1	-1	-1	-1	4		0	0						Untertest3.avi	0	880	547	72	111				0	Content		-72	-111	10519643	1023808955
10536	08:44:31.225	00:00:10.536	632	-1024	-768	-1	-1	-1	-1	4	-1024	-768	-1	-1	-1	-1	4		0	0						Untertest3.avi	0	880	547	72	111				0	Content		-72	-111	10536263	1023825575
10553	08:44:31.242	00:00:10.552	633	-1024	-768	-1	-1	-1	-1	4	-1024	-768	-1	-1	-1	-1	4		0	0						Untertest3.avi	0	880	547	72	111				0	Content		-72	-111	10552889	1023842201
10570	08:44:31.259	00:00:10.569	634	-1024	-768	-1	-1	-1	-1	4	-1024	-768	-1	-1	-1	-1	4		0	0						Untertest3.avi	0	880	547	72	111				0	Content		-72	-111	10569510	1023858822
10587	08:44:31.276	00:00:10.586	635	-1024	-768	-1	-1	-1	-1	4	-1024	-768	-1	-1	-1	-1	4		0	0						Untertest3.avi	0	880	547	72	111				0	Content		-72	-111	10586705	1023876017
10604	08:44:31.293	00:00:10.604	636	-1024	-768	-1	-1	-1	-1	4	-1024	-768	-1	-1	-1	-1	4		0	0						Untertest3.avi	0	880	547	72	111				0	Content		-72	-111	10604015	1023893327
10621	08:44:31.310	00:00:10.620	637	-1024	-768	-1	-1	-1	-1	4	-1024	-768	-1	-1	-1	-1	4		0	0						Untertest3.avi	0	880	547	72	111				0	Content		-72	-111	10620682	1023909994
10638	08:44:31.327	00:00:10.637	638	-1024	-768	-1	-1	-1	-1	4	-1024	-768	-1	-1	-1	-1	4		0	0						Untertest3.avi	0	880	547	72	111				0	Content		-72	-111	10637952	1023927264
10653	08:44:31.342	00:00:10.652	639	-1024	-768	-1	-1	-1	-1	4	-1024	-768	-1	-1	-1	-1	4		0	0						Untertest3.avi	0	880	547	72	111				0	Content		-72	-111	10652883	1023942195
10669	08:44:31.358	00:00:10.669	640	-1024	-768	-1	-1	-1	-1	4	-1024	-768	-1	-1	-1	-1	4		0	0						Untertest3.avi	0	880	547	72	111				0	Content		-72	-111	10669498	1023958810
10686	08:44:31.375	00:00:10.686	641	-1024	-768	-1	-1	-1	-1	4	-1024	-768	-1	-1	-1	-1	4		0	0						Untertest3.avi	0	880	547	72	111				0	Content		-72	-111	10686247	1023975559
10703	08:44:31.392	00:00:10.702	642	-1024	-768	-1	-1	-1	-1	4	-1024	-768	-1	-1	-1	-1	4		0	0						Untertest3.avi	0	880	547	72	111				0	Content		-72	-111	10702742	1023992054
10719	08:44:31.408	00:00:10.719	643	-1024	-768	-1	-1	-1	-1	4	-1024	-768	-1	-1	-1	-1	4		0	0						Untertest3.avi	0	880	547	72	111				0	Content		-72	-111	10719490	1024008802
10736	08:44:31.425	00:00:10.736	644	-1024	-768	-1	-1	-1	-1	4	-1024	-768	-1	-1	-1	-1	4		0	0						Untertest3.avi	0	880	547	72	111				0	Content		-72	-111	10736115	1024025427
10753	08:44:31.442	00:00:10.753	645	-1024	-768	-1	-1	-1	-1	4	-1024	-768	-1	-1	-1	-1	4		0	0						Untertest3.avi	0	880	547	72	111				0	Content		-72	-111	10753186	1024042498
10771	08:44:31.460	00:00:10.770	646	-1024	-768	-1	-1	-1	-1	4	-1024	-768	-1	-1	-1	-1	4		0	0						Untertest3.avi	0	880	547	72	111				0	Content		-72	-111	10770559	1024059871
10788	08:44:31.477	00:00:10.787	647	-1024	-768	-1	-1	-1	-1	4	-1024	-768	-1	-1	-1	-1	4		0	0						Untertest3.avi	0	880	547	72	111				0	Content		-72	-111	10787932	1024077244
10803	08:44:31.492	00:00:10.802	648	-1024	-768	-1	-1	-1	-1	4	-1024	-768	-1	-1	-1	-1	4		0	0						Untertest3.avi	0	880	547	72	111				0	Content		-72	-111	10802735	1024092047
10819	08:44:31.508	00:00:10.819	649	-1024	-768	-1	-1	-1	-1	4	-1024	-768	-1	-1	-1	-1	4		0	0						Untertest3.avi	0	880	547	72	111				0	Content		-72	-111	10819367	1024108679
10836	08:44:31.525	00:00:10.836	650	-1024	-768	-1	-1	-1	-1	4	-1024	-768	-1	-1	-1	-1	4		0	0						Untertest3.avi	0	880	547	72	111				0	Content		-72	-111	10836109	1024125421
10853	08:44:31.542	00:00:10.852	651	-1024	-768	-1	-1	-1	-1	4	-1024	-768	-1	-1	-1	-1	4		0	0						Untertest3.avi	0	880	547	72	111				0	Content		-72	-111	10852729	1024142041
10869	08:44:31.558	00:00:10.869	652	-1024	-768	-1	-1	-1	-1	4	-1024	-768	-1	-1	-1	-1	4		0	0						Untertest3.avi	0	880	547	72	111				0	Content		-72	-111	10869352	1024158664
10886	08:44:31.575	00:00:10.885	653	-1024	-768	-1	-1	-1	-1	4	-1024	-768	-1	-1	-1	-1	4		0	0						Untertest3.avi	0	880	547	72	111				0	Content		-72	-111	10885975	1024175287
10903	08:44:31.592	00:00:10.903	654	-1024	-768	-1	-1	-1	-1	4	-1024	-768	-1	-1	-1	-1	4		0	0						Untertest3.avi	0	880	547	72	111				0	Content		-72	-111	10903170	1024192482
10921	08:44:31.610	00:00:10.920	655	-1024	-768	-1	-1	-1	-1	4	-1024	-768	-1	-1	-1	-1	4		0	0						Untertest3.avi	0	880	547	72	111				0	Content		-72	-111	10920624	1024209936
10938	08:44:31.627	00:00:10.937	656	-1024	-768	-1	-1	-1	-1	4	-1024	-768	-1	-1	-1	-1	4		0	0						Untertest3.avi	0	880	547	72	111				0	Content		-72	-111	10937803	1024227115
10953	08:44:31.642	00:00:10.952	657	-1024	-768	-1	-1	-1	-1	4	-1024	-768	-1	-1	-1	-1	4		0	0						Untertest3.avi	0	880	547	72	111				0	Content		-72	-111	10952593	1024241905
10969	08:44:31.658	00:00:10.969	658	-1024	-768	-1	-1	-1	-1	4	-1024	-768	-1	-1	-1	-1	4		0	0						Untertest3.avi	0	880	547	72	111				0	Content		-72	-111	10969342	1024258654
10986	08:44:31.675	00:00:10.985	659	-1024	-768	-1	-1	-1	-1	4	-1024	-768	-1	-1	-1	-1	4		0	0						Untertest3.avi	0	880	547	72	111				0	Content		-72	-111	10985963	1024275275
11003	08:44:31.692	00:00:11.002	660	-1024	-768	-1	-1	-1	-1	4	-1024	-768	-1	-1	-1	-1	4		0	0						Untertest3.avi	0	880	547	72	111				0	Content		-72	-111	11002585	1024291897
11019	08:44:31.708	00:00:11.019	661	-1024	-768	-1	-1	-1	-1	4	-1024	-768	-1	-1	-1	-1	4		0	0						Untertest3.avi	0	880	547	72	111				0	Content		-72	-111	11019209	1024308521
11036	08:44:31.725	00:00:11.035	662	-1024	-768	-1	-1	-1	-1	4	-1024	-768	-1	-1	-1	-1	4		0	0						Untertest3.avi	0	880	547	72	111				0	Content		-72	-111	11035833	1024325145
11053	08:44:31.742	00:00:11.053	663	-1024	-768	-1	-1	-1	-1	4	-1024	-768	-1	-1	-1	-1	4		0	0						Untertest3.avi	0	880	547	72	111				0	Content		-72	-111	11053032	1024342344
11070	08:44:31.759	00:00:11.070	664	-1024	-768	-1	-1	-1	-1	4	-1024	-768	-1	-1	-1	-1	4		0	0						Untertest3.avi	0	880	547	72	111				0	Content		-72	-111	11070405	1024359717
11088	08:44:31.777	00:00:11.087	665	-1024	-768	-1	-1	-1	-1	4	-1024	-768	-1	-1	-1	-1	4		0	0						Untertest3.avi	0	880	547	72	111				0	Content		-72	-111	11087650	1024376962
11103	08:44:31.792	00:00:11.103	666	-1024	-768	-1	-1	-1	-1	4	-1024	-768	-1	-1	-1	-1	4		0	0						Untertest3.avi	0	880	547	72	111				0	Content		-72	-111	11103148	1024392460
11120	08:44:31.809	00:00:11.119	667	-1024	-768	-1	-1	-1	-1	4	-1024	-768	-1	-1	-1	-1	4		0	0						Untertest3.avi	0	880	547	72	111				0	Content		-72	-111	11119733	1024409045
11136	08:44:31.825	00:00:11.136	668	-1024	-768	-1	-1	-1	-1	4	-1024	-768	-1	-1	-1	-1	4		0	0						Untertest3.avi	0	880	547	72	111				0	Content		-72	-111	11136400	1024425712
11153	08:44:31.842	00:00:11.153	669	1247,53	282,196	0,6715423	0,6944619	446,4316	3,761153	3	1247,53	282,196	0,6715423	0,6944619	446,4316	3,761153	1	15	1248	282						Untertest3.avi	0	880	547	72	111	1132	174	600	0	Content		1176	171	11153060	1024442372
11170	08:44:31.859	00:00:11.169	670	1186,49	287,1003	0,6712058	0,6952944	446,0498	3,759742	3	1195,844	280,4621	0,6713444	0,6954155	446,0498	3,763404	1	15	1196	280						Untertest3.avi	0	880	547	72	111	1132	174	600	0	Content		1124	169	11169568	1024458880
11186	08:44:31.875	00:00:11.186	671	1204,709	306,9897	0,6713566	0,695478	446,0395	3,770209	3	1210,571	296,1054	0,6714481	0,6957454	446,0394	3,774226	1	15	1211	296						Untertest3.avi	0	880	547	72	111	1132	174	600	0	Content		1139	185	11186390	1024475702
11203	08:44:31.892	00:00:11.202	672	1221,03	310,5215	0,6690875	0,6953405	439,2105	3,782606	3	1221,03	310,5215	0,6690875	0,6953405	439,2105	3,782606	1	15	1221	311						Untertest3.avi	0	880	547	72	111	1132	174	600	0	Content		1149	200	11202693	1024492005
11219	08:44:31.908	00:00:11.219	673	1248,387	272,0318	0,6730576	0,6956311	449,5712	3,807312	3	1248,387	272,0318	0,6730576	0,6956311	449,5712	3,807312	1	15	1248	272						Untertest3.avi	0	880	547	72	111	1132	174	600	0	Content		1176	161	11219318	1024508630
11236	08:44:31.925	00:00:11.235	674	1194,034	301,9339	0,671836	0,6963171	445,9521	3,842706	3	1202,877	295,3636	0,6719666	0,6964409	445,9521	3,846405	1	15	1203	295						Untertest3.avi	0	880	547	72	111	1132	174	600	0	Content		1131	184	11235942	1024525254
11253	08:44:31.942	00:00:11.253	675	1203,416	294,6899	0,6721495	0,6964402	446,0133	3,785866	3	1208,49	286,9512	0,6722294	0,6966202	446,0132	3,789014	1	15	1208	287						Untertest3.avi	0	880	547	72	111	1132	174	600	0	Content		1136	176	11253068	1024542380
11269	08:44:31.958	00:00:11.269	676	1197,048	296,0585	0,6723373	0,6964851	445,7482	3,824231	3	1202,634	286,9165	0,6724256	0,6967021	445,7481	3,827896	1	15	1203	287						Untertest3.avi	0	880	547	72	111	1132	174	600	0	Content		1131	176	11269438	1024558750
11286	08:44:31.975	00:00:11.286	677	1174,626	323,0814	0,6715884	0,696774	433,3858	3,724147	3	1200,198	296,2565	0,6727068	0,6968226	445,8267	3,828238	1	15	1200	296						Untertest3.avi	0	880	547	72	111	1132	174	600	0	Content		1128	185	11286259	1024575571
11303	08:44:31.992	00:00:11.302	678	1192,44	308,7893	0,6721141	0,6967624	436,0241	3,732254	3	1212,313	285,224	0,6729941	0,6968521	446,009	3,815681	1	15	1212	285						Untertest3.avi	0	880	547	72	111	1132	174	600	0	Content		1140	174	11302687	1024591999
11319	08:44:32.008	00:00:11.319	679	1192,026	312,2798	0,673061	0,6965334	445,7119	3,852615	3	1200,6	304,2106	0,6731879	0,6967049	445,7118	3,856518	1	15	1201	304						Untertest3.avi	0	880	547	72	111	1132	174	600	0	Content		1129	193	11319310	1024608622
11336	08:44:32.025	00:00:11.335	680	1198,786	304,9089	0,6732851	0,6965951	445,5208	3,83408	3	1205,248	296,7256	0,673384	0,6967779	445,5207	3,83772	1	15	1205	297						Untertest3.avi	0	880	547	72	111	1132	174	600	0	Content		1133	186	11335935	1024625247
11353	08:44:32.042	00:00:11.353	681	1180,944	318,9763	0,6723998	0,696525	431,4972	3,681466	3	1207,997	285,8045	0,6736305	0,6966739	445,3567	3,796767	1	15	1208	286						Untertest3.avi	0	880	547	72	111	1132	174	600	0	Content		1136	175	11353059	1024642371
11370	08:44:32.059	00:00:11.369	682	1197,034	310,0952	0,6736208	0,6964119	445,1321	3,810329	3	1208,036	299,6863	0,6737813	0,6966347	445,132	3,814961	1	15	1208	300						Untertest3.avi	0	880	547	72	111	1132	174	600	0	Content		1136	189	11369681	1024658993
11386	08:44:32.075	00:00:11.386	683	1176,822	331,7537	0,6727288	0,6965032	432,2269	3,717253	3	1199,863	299,6689	0,6738548	0,6967129	445,1669	3,825922	1	15	1200	300						Untertest3.avi	0	880	547	72	111	1132	174	600	0	Content		1128	189	11386252	1024675564
11403	08:44:32.092	00:00:11.402	684	1199,658	297,8955	0,6738667	0,6966102	445,1248	3,775487	3	1206,834	289,4305	0,6739758	0,6967977	445,1247	3,779454	1	15	1207	289						Untertest3.avi	0	880	547	72	111	1132	174	600	0	Content		1135	178	11402556	1024691868
11419	08:44:32.108	00:00:11.419	685	1166,284	311,2667	0,6724511	0,696362	426,5802	3,611825	3	1203,463	266,7308	0,6741456	0,6965069	445,3412	3,767162	1	15	1203	267						Untertest3.avi	0	880	547	72	111	1132	174	600	0	Content		1131	156	11419178	1024708490
11436	08:44:32.125	00:00:11.435	686	1157,087	323,3706	0,6723875	0,6965135	424,101	3,601091	3	1197,208	276,239	0,6743088	0,6966133	445,5724	3,778028	1	15	1197	276						Untertest3.avi	0	880	547	72	111	1132	174	600	0	Content		1125	165	11435803	1024725115
11453	08:44:32.142	00:00:11.452	687	1200,846	281,0997	0,6743823	0,6968545	445,6766	3,803535	3	1209,284	274,9188	0,6745055	0,6969681	445,6765	3,807292	1	15	1209	275						Untertest3.avi	0	880	547	72	111	1132	174	600	0	Content		1137	164	11452927	1024742239
11470	08:44:32.159	00:00:11.469	688	1221,812	264,3278	0,6746447	0,6974902	445,4418	3,786271	3	1216,909	262,9147	0,6745922	0,6975505	445,4417	3,784913	1	15	1217	263						Untertest3.avi	0	880	547	72	111	1132	174	600	0	Content		1145	152	11469550	1024758862
11486	08:44:32.175	00:00:11.486	689	1171,153	316,6805	0,6728325	0,6978122	427,0197	3,599375	3	1210,636	275,4159	0,6745396	0,6978834	445,5518	3,751835	1	15	1211	275						Untertest3.avi	0	880	547	72	111	1132	174	600	0	Content		1139	164	11486245	1024775557
11503	08:44:32.192	00:00:11.502	690	1190,364	286,6641	0,6741889	0,6981553	445,5526	3,759771	3	1190,364	286,6641	0,6741889	0,6981553	445,5526	3,759771	1	15	1190	287						Untertest3.avi	0	880	547	72	111	1132	174	600	0	Content		1118	176	11502546	1024791858
11519	08:44:32.208	00:00:11.519	691	1177,345	309,9097	0,6727209	0,6989458	427,7528	3,546004	3	1208,526	271,0602	0,6742564	0,6990242	445,4337	3,687782	1	15	1209	271						Untertest3.avi	0	880	547	72	111	1132	174	600	0	Content		1137	160	11519046	1024808358
11536	08:44:32.225	00:00:11.535	692	1172,161	307,7737	0,6729403	0,6994944	430,9875	3,668036	3	1202,005	276,0613	0,6742589	0,6995271	445,4654	3,788067	1	15	1202	276						Untertest3.avi	0	880	547	72	111	1132	174	600	0	Content		1130	165	11535794	1024825106
11553	08:44:32.242	00:00:11.552	693	1178,83	312,7441	0,6732033	0,7002036	431,7463	3,664303	3	1208,276	281,4336	0,6744791	0,7002669	445,7302	3,780075	1	15	1208	281						Untertest3.avi	0	880	547	72	111	1132	174	600	0	Content		1136	170	11552918	1024842230
11570	08:44:32.259	00:00:11.569	694	1177,967	316,899	0,6734427	0,7007155	429,971	3,634824	3	1200,592	288,519	0,6747389	0,7006655	445,8509	3,761679	1	15	1201	289						Untertest3.avi	0	880	547	72	111	1132	174	600	0	Content		1129	178	11569542	1024858854
11586	08:44:32.275	00:00:11.586	695	1186,539	286,2238	0,6751393	0,7014027	445,6494	3,749821	3	1197,69	275,7383	0,6753036	0,701624	445,6493	3,754637	1	15	1198	276						Untertest3.avi	0	880	547	72	111	1132	174	600	0	Content		1126	165	11586112	1024875424
11602	08:44:32.291	00:00:11.602	696	1172,266	307,5065	0,6744248	0,7020273	432,2155	3,645997	3	1199,333	275,2391	0,6756554	0,702137	445,7583	3,758142	1	15	1199	275						Untertest3.avi	0	880	547	72	111	1132	174	600	0	Content		1127	164	11602414	1024891726
11619	08:44:32.308	00:00:11.619	697	1171,998	325,3834	0,6743863	0,7022448	428,3316	3,642313	3	1204,158	286,057	0,6759428	0,7023778	445,8492	3,787054	1	15	1204	286						Untertest3.avi	0	880	547	72	111	1132	174	600	0	Content		1132	175	11619040	1024908352
11636	08:44:32.325	00:00:11.635	698	1206,701	291,1806	0,6759585	0,7022326	445,8306	3,740448	3	1212,819	281,6175	0,6760517	0,7024605	445,8305	3,744453	1	15	1213	282						Untertest3.avi	0	880	547	72	111	1132	174	600	0	Content		1141	171	11635661	1024924973
11653	08:44:32.342	00:00:11.652	699	1194,607	285,7001	0,6759866	0,7021563	445,6884	3,77275	3	1200,398	275,9909	0,6760768	0,7023867	445,6883	3,776756	1	15	1200	276						Untertest3.avi	0	880	547	72	111	1132	174	600	0	Content		1128	165	11652783	1024942095
11670	08:44:32.359	00:00:11.669	700	1186,338	296,8669	0,6759888	0,7019373	445,7165	3,73376	3	1192,562	288,6891	0,6760857	0,7021245	445,7164	3,73732	1	15	1193	289						Untertest3.avi	0	880	547	72	111	1132	174	600	0	Content		1121	178	11669534	1024958846
11686	08:44:32.375	00:00:11.686	701	1193,404	303,4442	0,6750044	0,70193	431,6206	3,579341	3	1220,694	273,3595	0,6762498	0,7019585	445,5624	3,691512	1	15	1221	273						Untertest3.avi	0	880	547	72	111	1132	174	600	0	Content		1149	162	11686102	1024975414
11702	08:44:32.391	00:00:11.702	702	1196,604	282,013	0,6762878	0,7017927	445,57	3,706221	3	1205,576	276,8196	0,6764211	0,701874	445,5699	3,70955	1	15	1206	277						Untertest3.avi	0	880	547	72	111	1132	174	600	0	Content		1134	166	11702405	1024991717
11719	08:44:32.408	00:00:11.719	703	1167,821	316,8597	0,6754177	0,7017249	431,2764	3,621659	3	1196,402	284,9614	0,6767242	0,7018055	445,4808	3,738045	1	15	1196	285						Untertest3.avi	0	880	547	72	111	1132	174	600	0	Content		1124	174	11719030	1025008342
11736	08:44:32.425	00:00:11.735	704	1190,583	283,9105	0,677014	0,7016615	445,1526	3,715819	3	1200,061	276,4859	0,6771559	0,7018038	445,1526	3,71925	1	15	1200	276						Untertest3.avi	0	880	547	72	111	1132	174	600	0	Content		1128	165	11735654	1025024966
11753	08:44:32.442	00:00:11.752	705	1183,469	307,3932	0,6777781	0,7021029	445,1209	3,734157	3	1187,425	300,0322	0,6778433	0,7022824	445,1208	3,737025	1	16	1187	300						Untertest3.avi	0	880	547	72	111	1087	363	100	0	Content		1115	189	11752779	1025042091
11770	08:44:32.459	00:00:11.769	706	1141,18	377,045	0,6781812	0,7036183	437,8428	3,675176	3	1163,722	363,4937	0,6789432	0,7036228	444,485	3,730435	1	16	1164	363						Untertest3.avi	0	880	547	72	111	1087	363	100	0	Content		1092	252	11769527	1025058839
11786	08:44:32.475	00:00:11.785	707	1125,39	458,7603	0,6798717	0,7052194	444,7115	3,776998	0	1304,266	428,6723	0,5356594	0,6746097	441,5709	3,649734	0	16	1215	444						Untertest3.avi	0	880	547	72	111	1087	363	100	0	Content		1143	333	11785971	1025075283
11802	08:44:32.491	00:00:11.802	708	1089,126	522,6802	0,6809875	0,7067502	444,6271	3,795646	0	1218,128	485,5085	0,5393103	0,6766047	449,6949	3,729373	0	16	1154	504						Untertest3.avi	0	880	547	72	111	1087	363	100	0	Content		1082	393	11802277	1025091589
11819	08:44:32.508	00:00:11.819	709	1059,195	611,4058	0,6817431	0,7078831	444,1754	3,745384	0	1169,95	578,91	0,540737	0,6775982	449,2625	3,629604	0	16	1115	595						Untertest3.avi	0	880	547	72	111	1087	363	100	0	Content		1043	484	11819041	1025108353
11836	08:44:32.525	00:00:11.835	710	1028,112	692,8936	0,6827006	0,7097231	444,2695	3,745975	0	1094,787	670,7607	0,5426506	0,6796317	448,817	3,678421	0	16	1061	682						Untertest3.avi	0	880	547	72	111	1087	363	100	0	Content		989	571	11835656	1025124968
11852	08:44:32.541	00:00:11.852	711	-1024	-768	-1	-1	-1	-1	4	-1024	-768	-1	-1	-1	-1	4		0	0						Untertest3.avi	0	880	547	72	111				0	Content		-72	-111	11852406	1025141718
11869	08:44:32.558	00:00:11.869	712	-1024	-768	-1	-1	-1	-1	4	-1024	-768	-1	-1	-1	-1	4		0	0						Untertest3.avi	0	880	547	72	111				0	Content		-72	-111	11869148	1025158460
11886	08:44:32.575	00:00:11.885	713	-1024	-768	-1	-1	-1	-1	4	-1024	-768	-1	-1	-1	-1	4		0	0						Untertest3.avi	0	880	547	72	111				0	Content		-72	-111	11885895	1025175207
11903	08:44:32.592	00:00:11.902	714	-1024	-768	-1	-1	-1	-1	4	-1024	-768	-1	-1	-1	-1	4		0	0						Untertest3.avi	0	880	547	72	111				0	Content		-72	-111	11902522	1025191834
11919	08:44:32.608	00:00:11.919	715	-1024	-768	-1	-1	-1	-1	4	-1024	-768	-1	-1	-1	-1	4		0	0						Untertest3.avi	0	880	547	72	111				0	Content		-72	-111	11919149	1025208461
11936	08:44:32.625	00:00:11.935	716	-1024	-768	-1	-1	-1	-1	4	-1024	-768	-1	-1	-1	-1	4		0	0						Untertest3.avi	0	880	547	72	111				0	Content		-72	-111	11935770	1025225082
11953	08:44:32.642	00:00:11.952	717	-1024	-768	-1	-1	-1	-1	4	-1024	-768	-1	-1	-1	-1	4		0	0						Untertest3.avi	0	880	547	72	111				0	Content		-72	-111	11952520	1025241832
11969	08:44:32.658	00:00:11.969	718	-1024	-768	-1	-1	-1	-1	4	-1024	-768	-1	-1	-1	-1	4		0	0						Untertest3.avi	0	880	547	72	111				0	Content		-72	-111	11969269	1025258581
11986	08:44:32.675	00:00:11.985	719	-1024	-768	-1	-1	-1	-1	4	-1024	-768	-1	-1	-1	-1	4		0	0						Untertest3.avi	0	880	547	72	111				0	Content		-72	-111	11985767	1025275079
12002	08:44:32.691	00:00:12.002	720	-1024	-768	-1	-1	-1	-1	4	-1024	-768	-1	-1	-1	-1	4		0	0						Untertest3.avi	0	880	547	72	111				0	Content		-72	-111	12002451	1025291763
12019	08:44:32.708	00:00:12.019	721	-1024	-768	-1	-1	-1	-1	4	-1024	-768	-1	-1	-1	-1	4		0	0						Untertest3.avi	0	880	547	72	111				0	Content		-72	-111	12019118	1025308430
12036	08:44:32.725	00:00:12.035	722	-1024	-768	-1	-1	-1	-1	4	-1024	-768	-1	-1	-1	-1	4		0	0						Untertest3.avi	0	880	547	72	111				0	Content		-72	-111	12035761	1025325073
12052	08:44:32.741	00:00:12.052	723	-1024	-768	-1	-1	-1	-1	4	-1024	-768	-1	-1	-1	-1	4		0	0						Untertest3.avi	0	880	547	72	111				0	Content		-72	-111	12052386	1025341698
12069	08:44:32.758	00:00:12.069	724	-1024	-768	-1	-1	-1	-1	4	-1024	-768	-1	-1	-1	-1	4		0	0						Untertest3.avi	0	880	547	72	111				0	Content		-72	-111	12069136	1025358448
12085	08:44:32.774	00:00:12.085	725	-1024	-768	-1	-1	-1	-1	4	-1024	-768	-1	-1	-1	-1	4		0	0						Untertest3.avi	0	880	547	72	111				0	Content		-72	-111	12085260	1025374572
12102	08:44:32.791	00:00:12.101	726	-1024	-768	-1	-1	-1	-1	4	-1024	-768	-1	-1	-1	-1	4		0	0						Untertest3.avi	0	880	547	72	111				0	Content		-72	-111	12101883	1025391195
12120	08:44:32.809	00:00:12.119	727	-1024	-768	-1	-1	-1	-1	4	-1024	-768	-1	-1	-1	-1	4		0	0						Untertest3.avi	0	880	547	72	111				0	Content		-72	-111	12119702	1025409014
12136	08:44:32.825	00:00:12.136	728	-1024	-768	-1	-1	-1	-1	4	-1024	-768	-1	-1	-1	-1	4		0	0						Untertest3.avi	0	880	547	72	111				0	Content		-72	-111	12136377	1025425689
12152	08:44:32.841	00:00:12.151	729	-1024	-768	-1	-1	-1	-1	4	-1024	-768	-1	-1	-1	-1	4		0	0						Untertest3.avi	0	880	547	72	111				0	Content		-72	-111	12151879	1025441191
12169	08:44:32.858	00:00:12.168	730	-1024	-768	-1	-1	-1	-1	4	-1024	-768	-1	-1	-1	-1	4		0	0						Untertest3.avi	0	880	547	72	111				0	Content		-72	-111	12168501	1025457813
12185	08:44:32.874	00:00:12.185	731	-1024	-768	-1	-1	-1	-1	4	-1024	-768	-1	-1	-1	-1	4		0	0						Untertest3.avi	0	880	547	72	111				0	Content		-72	-111	12185124	1025474436
12202	08:44:32.891	00:00:12.202	732	-1024	-768	-1	-1	-1	-1	4	-1024	-768	-1	-1	-1	-1	4		0	0						Untertest3.avi	0	880	547	72	111				0	Content		-72	-111	12202319	1025491631
12220	08:44:32.909	00:00:12.219	733	-1024	-768	-1	-1	-1	-1	4	-1024	-768	-1	-1	-1	-1	4		0	0						Untertest3.avi	0	880	547	72	111				0	Content		-72	-111	12219693	1025509005
12237	08:44:32.926	00:00:12.236	734	-1024	-768	-1	-1	-1	-1	4	-1024	-768	-1	-1	-1	-1	4		0	0						Untertest3.avi	0	880	547	72	111				0	Content		-72	-111	12236942	1025526254
12252	08:44:32.941	00:00:12.251	735	-1024	-768	-1	-1	-1	-1	4	-1024	-768	-1	-1	-1	-1	4		0	0						Untertest3.avi	0	880	547	72	111				0	Content		-72	-111	12251743	1025541055
12269	08:44:32.958	00:00:12.268	736	-1024	-768	-1	-1	-1	-1	4	-1024	-768	-1	-1	-1	-1	4		0	0						Untertest3.avi	0	880	547	72	111				0	Content		-72	-111	12268504	1025557816
12285	08:44:32.974	00:00:12.285	737	-1024	-768	-1	-1	-1	-1	4	-1024	-768	-1	-1	-1	-1	4		0	0						Untertest3.avi	0	880	547	72	111				0	Content		-72	-111	12285116	1025574428
12302	08:44:32.991	00:00:12.301	738	-1024	-768	-1	-1	-1	-1	4	-1024	-768	-1	-1	-1	-1	4		0	0						Untertest3.avi	0	880	547	72	111				0	Content		-72	-111	12301742	1025591054
12318	08:44:33.007	00:00:12.318	739	-1024	-768	-1	-1	-1	-1	4	-1024	-768	-1	-1	-1	-1	4		0	0						Untertest3.avi	0	880	547	72	111				0	Content		-72	-111	12318365	1025607677
12335	08:44:33.024	00:00:12.334	740	-1024	-768	-1	-1	-1	-1	4	-1024	-768	-1	-1	-1	-1	4		0	0						Untertest3.avi	0	880	547	72	111				0	Content		-72	-111	12334987	1025624299
12352	08:44:33.041	00:00:12.352	741	-1024	-768	-1	-1	-1	-1	4	-1024	-768	-1	-1	-1	-1	4		0	0						Untertest3.avi	0	880	547	72	111				0	Content		-72	-111	12352180	1025641492
12370	08:44:33.059	00:00:12.369	742	-1024	-768	-1	-1	-1	-1	4	-1024	-768	-1	-1	-1	-1	4		0	0						Untertest3.avi	0	880	547	72	111				0	Content		-72	-111	12369554	1025658866
12387	08:44:33.076	00:00:12.386	743	-1024	-768	-1	-1	-1	-1	4	-1024	-768	-1	-1	-1	-1	4		0	0						Untertest3.avi	0	880	547	72	111				0	Content		-72	-111	12386800	1025676112
12402	08:44:33.091	00:00:12.401	744	-1024	-768	-1	-1	-1	-1	4	-1024	-768	-1	-1	-1	-1	4		0	0						Untertest3.avi	0	880	547	72	111				0	Content		-72	-111	12401620	1025690932
12418	08:44:33.107	00:00:12.418	745	-1024	-768	-1	-1	-1	-1	4	-1024	-768	-1	-1	-1	-1	4		0	0						Untertest3.avi	0	880	547	72	111				0	Content		-72	-111	12418356	1025707668
12435	08:44:33.124	00:00:12.434	746	-1024	-768	-1	-1	-1	-1	4	-1024	-768	-1	-1	-1	-1	4		0	0						Untertest3.avi	0	880	547	72	111				0	Content		-72	-111	12434977	1025724289
12452	08:44:33.141	00:00:12.451	747	-1024	-768	-1	-1	-1	-1	4	-1024	-768	-1	-1	-1	-1	4		0	0						Untertest3.avi	0	880	547	72	111				0	Content		-72	-111	12451613	1025740925
12468	08:44:33.157	00:00:12.468	748	-1024	-768	-1	-1	-1	-1	4	-1024	-768	-1	-1	-1	-1	4		0	0						Untertest3.avi	0	880	547	72	111				0	Content		-72	-111	12468224	1025757536
12485	08:44:33.174	00:00:12.484	749	-1024	-768	-1	-1	-1	-1	4	-1024	-768	-1	-1	-1	-1	4		0	0						Untertest3.avi	0	880	547	72	111				0	Content		-72	-111	12484970	1025774282
12502	08:44:33.191	00:00:12.502	750	-1024	-768	-1	-1	-1	-1	4	-1024	-768	-1	-1	-1	-1	4		0	0						Untertest3.avi	0	880	547	72	111				0	Content		-72	-111	12502039	1025791351
12519	08:44:33.208	00:00:12.519	751	-1024	-768	-1	-1	-1	-1	4	-1024	-768	-1	-1	-1	-1	4		0	0						Untertest3.avi	0	880	547	72	111				0	Content		-72	-111	12519412	1025808724
12535	08:44:33.224	00:00:12.535	752	-1024	-768	-1	-1	-1	-1	4	-1024	-768	-1	-1	-1	-1	4		0	0						Untertest3.avi	0	880	547	72	111				0	Content		-72	-111	12535285	1025824597
12552	08:44:33.241	00:00:12.551	753	-1024	-768	-1	-1	-1	-1	4	-1024	-768	-1	-1	-1	-1	4		0	0						Untertest3.avi	0	880	547	72	111				0	Content		-72	-111	12551963	1025841275
12569	08:44:33.258	00:00:12.568	754	-1024	-768	-1	-1	-1	-1	4	970,8426	519,0217	0,5522001	0,6634116	463,5323	3,177567	0	17	971	519						Untertest3.avi	0	880	547	72	111	853	434	233	0	Content		899	408	12568601	1025857913
12585	08:44:33.274	00:00:12.585	755	906,437	557,4996	0,6962919	0,7057146	441,5666	3,028342	0	938,5069	520,5047	0,5518693	0,6641219	463,5323	3,063417	0	17	922	539						Untertest3.avi	0	880	547	72	111	853	434	233	0	Content		850	428	12585338	1025874650
12602	08:44:33.291	00:00:12.601	756	912,2924	562,4429	0,6965306	0,7060713	441,5666	3,194046	0	925,9972	532,0143	0,5557219	0,6643657	446,6772	3,026308	0	17	919	547						Untertest3.avi	0	880	547	72	111	853	434	233	0	Content		847	436	12601837	1025891149
12619	08:44:33.308	00:00:12.618	757	912,2924	562,4429	0,6968653	0,7074835	441,427	3,194046	0	927,3359	521,8617	0,5548634	0,6650969	451,3745	3,128012	0	17	920	542						Untertest3.avi	0	880	547	72	111	853	434	233	0	Content		848	431	12618597	1025907909
12635	08:44:33.324	00:00:12.635	758	904,4761	551,188	0,6969036	0,7079109	441,4652	3,130185	0	925,0587	519,8163	0,5549391	0,665534	451,3745	3,117013	0	17	915	536						Untertest3.avi	0	880	547	72	111	853	434	233	0	Content		843	425	12635211	1025924523
12652	08:44:33.341	00:00:12.651	759	902,6871	565,6506	0,6970589	0,708235	441,6801	3,155738	0	900,0381	531,8499	0,5549566	0,665665	451,3745	3,246089	0	17	901	549						Untertest3.avi	0	880	547	72	111	853	434	233	0	Content		829	438	12651960	1025941272
12669	08:44:33.358	00:00:12.668	760	919,5773	561,2916	0,6970883	0,7079	441,6801	3,252003	0	949,7489	529,7566	0,5558895	0,6654572	446,9363	3,144802	0	17	935	546						Untertest3.avi	0	880	547	72	111	853	434	233	0	Content		863	435	12668592	1025957904
12685	08:44:33.374	00:00:12.685	761	902,2657	561,7474	0,697349	0,7084692	442,1147	3,280574	0	947,0369	528,2884	0,5557906	0,6656209	446,5761	3,207255	0	17	925	545						Untertest3.avi	0	880	547	72	111	853	434	233	0	Content		853	434	12685331	1025974643
12702	08:44:33.391	00:00:12.701	762	888,4119	561,2015	0,6968833	0,7085139	441,4071	3,271904	0	952,9069	529,7528	0,5555403	0,6656382	447,0219	3,269476	0	17	921	545						Untertest3.avi	0	880	547	72	111	853	434	233	0	Content		849	434	12701831	1025991143
12719	08:44:33.408	00:00:12.718	763	885,6998	563,3325	0,6968157	0,7084575	441,4532	3,353113	0	954,4168	534,3711	0,5553529	0,6657338	446,8796	3,299784	0	17	920	549						Untertest3.avi	0	880	547	72	111	853	434	233	0	Content		848	438	12718592	1026007904
12735	08:44:33.424	00:00:12.735	764	924,6228	564,0575	0,6967242	0,7078455	441,4532	3,372292	0	957,8022	528,9855	0,5551397	0,6657352	446,9464	3,324414	0	17	941	547						Untertest3.avi	0	880	547	72	111	853	434	233	0	Content		869	436	12735203	1026024515
12752	08:44:33.441	00:00:12.751	765	907,4807	563,9726	0,6966832	0,7078139	441,4532	3,402174	0	949,7111	530,2719	0,5550619	0,6658072	446,9737	3,376991	0	17	929	547						Untertest3.avi	0	880	547	72	111	853	434	233	0	Content		857	436	12751826	1026041138
12769	08:44:33.458	00:00:12.768	766	930,4236	557,9633	0,6969982	0,7080417	441,4532	3,396476	0	944,5726	528,7513	0,5550959	0,6658286	447,0094	3,359039	0	17	937	543						Untertest3.avi	0	880	547	72	111	853	434	233	0	Content		865	432	12768589	1026057901
12785	08:44:33.474	00:00:12.785	767	915,8809	567,4817	0,6968722	0,7081031	441,4532	3,387516	0	965,0669	528,6661	0,5552689	0,6659665	446,889	3,344101	0	17	940	548						Untertest3.avi	0	880	547	72	111	853	434	233	0	Content		868	437	12785199	1026074511
12802	08:44:33.491	00:00:12.801	768	924,8932	561,4382	0,697131	0,7083596	441,4532	3,428506	0	959,2365	526,5868	0,5555058	0,6659694	446,9938	3,413686	0	18	942	544						Untertest3.avi	0	880	547	72	111	953	508	100	0	Content		870	433	12801822	1026091134
12819	08:44:33.508	00:00:12.818	769	896,9616	575,9156	0,6969193	0,709529	441,5437	3,472966	0	967,1407	541,7269	0,5555482	0,6664396	447,0734	3,418002	0	18	932	559						Untertest3.avi	0	880	547	72	111	953	508	100	0	Content		860	448	12818581	1026107893
12835	08:44:33.524	00:00:12.835	770	969,5756	618,0203	0,6961206	0,710849	442,2639	3,506789	0	1024,084	589,4816	0,5551708	0,6676448	447,1697	3,358454	0	18	997	604						Untertest3.avi	0	880	547	72	111	953	508	100	0	Content		925	493	12835198	1026124510
12852	08:44:33.541	00:00:12.851	771	1072,411	643,665	0,6949485	0,7123148	442,0579	3,441897	0	1085,4	626,7336	0,5552448	0,6689799	447,51	3,392193	0	18	1079	635						Untertest3.avi	0	880	547	72	111	953	508	100	0	Content		1007	524	12851819	1026141131
12868	08:44:33.557	00:00:12.868	772	1055,315	724,4043	0,6949009	0,7130355	442,1515	3,345641	0	1051,509	680,8182	0,5559827	0,6697474	447,3461	3,399841	0	18	1053	703						Untertest3.avi	0	880	547	72	111	953	508	100	0	Content		981	592	12868454	1026157766
12885	08:44:33.574	00:00:12.885	773	-1024	-768	-1	-1	-1	-1	4	1068,979	719,0009	0,5576386	0,6705616	447,3461	3,381988	0	18	1069	719						Untertest3.avi	0	880	547	72	111	953	508	100	0	Content		997	608	12885197	1026174509
12902	08:44:33.591	00:00:12.901	774	-1024	-768	-1	-1	-1	-1	4	-1024	-768	-1	-1	-1	-1	4		0	0						Untertest3.avi	0	880	547	72	111				0	Content		-72	-111	12901816	1026191128
12918	08:44:33.607	00:00:12.918	775	-1024	-768	-1	-1	-1	-1	4	-1024	-768	-1	-1	-1	-1	4		0	0						Untertest3.avi	0	880	547	72	111				0	Content		-72	-111	12918440	1026207752
12935	08:44:33.624	00:00:12.935	776	-1024	-768	-1	-1	-1	-1	4	-1024	-768	-1	-1	-1	-1	4		0	0						Untertest3.avi	0	880	547	72	111				0	Content		-72	-111	12935235	1026224547
12952	08:44:33.641	00:00:12.951	777	-1024	-768	-1	-1	-1	-1	4	-1024	-768	-1	-1	-1	-1	4		0	0						Untertest3.avi	0	880	547	72	111				0	Content		-72	-111	12951814	1026241126
12968	08:44:33.657	00:00:12.968	778	-1024	-768	-1	-1	-1	-1	4	-1024	-768	-1	-1	-1	-1	4		0	0						Untertest3.avi	0	880	547	72	111				0	Content		-72	-111	12968497	1026257809
12985	08:44:33.674	00:00:12.985	779	-1024	-768	-1	-1	-1	-1	4	-1024	-768	-1	-1	-1	-1	4		0	0						Untertest3.avi	0	880	547	72	111				0	Content		-72	-111	12985164	1026274476
13002	08:44:33.691	00:00:13.001	780	-1024	-768	-1	-1	-1	-1	4	-1024	-768	-1	-1	-1	-1	4		0	0						Untertest3.avi	0	880	547	72	111				0	Content		-72	-111	13001809	1026291121
13018	08:44:33.707	00:00:13.018	781	-1024	-768	-1	-1	-1	-1	4	-1024	-768	-1	-1	-1	-1	4		0	0						Untertest3.avi	0	880	547	72	111				0	Content		-72	-111	13018434	1026307746
13035	08:44:33.724	00:00:13.035	782	-1024	-768	-1	-1	-1	-1	4	-1024	-768	-1	-1	-1	-1	4		0	0						Untertest3.avi	0	880	547	72	111				0	Content		-72	-111	13035101	1026324413
13052	08:44:33.741	00:00:13.051	783	-1024	-768	-1	-1	-1	-1	4	-1024	-768	-1	-1	-1	-1	4		0	0						Untertest3.avi	0	880	547	72	111				0	Content		-72	-111	13051763	1026341075
13068	08:44:33.757	00:00:13.068	784	-1024	-768	-1	-1	-1	-1	4	-1024	-768	-1	-1	-1	-1	4		0	0						Untertest3.avi	0	880	547	72	111				0	Content		-72	-111	13068431	1026357743
13085	08:44:33.774	00:00:13.085	785	-1024	-768	-1	-1	-1	-1	4	-1024	-768	-1	-1	-1	-1	4		0	0						Untertest3.avi	0	880	547	72	111				0	Content		-72	-111	13085114	1026374426
13102	08:44:33.791	00:00:13.101	786	-1024	-768	-1	-1	-1	-1	4	-1024	-768	-1	-1	-1	-1	4		0	0						Untertest3.avi	0	880	547	72	111				0	Content		-72	-111	13101782	1026391094
13118	08:44:33.807	00:00:13.118	787	-1024	-768	-1	-1	-1	-1	4	-1024	-768	-1	-1	-1	-1	4		0	0						Untertest3.avi	0	880	547	72	111				0	Content		-72	-111	13118165	1026407477
13135	08:44:33.824	00:00:13.134	788	-1024	-768	-1	-1	-1	-1	4	-1024	-768	-1	-1	-1	-1	4		0	0						Untertest3.avi	0	880	547	72	111				0	Content		-72	-111	13134832	1026424144
13151	08:44:33.840	00:00:13.151	789	-1024	-768	-1	-1	-1	-1	4	805,6188	704,3859	0,5579834	0,6695908	447,2974	2,963459	0	19	806	704						Untertest3.avi	0	880	547	72	111	831	590	184	0	Content		734	593	13151170	1026440482
13168	08:44:33.857	00:00:13.168	790	989,1677	701,9763	0,6961185	0,7096027	441,7889	2,965621	0	842,1481	712,037	0,5579076	0,6690733	446,6571	2,933083	0	19	916	707						Untertest3.avi	0	880	547	72	111	831	590	184	0	Content		844	596	13168291	1026457603
13185	08:44:33.874	00:00:13.185	791	977,3863	718,1831	0,6959098	0,7092547	441,7889	2,981628	0	823,2363	705,582	0,5577148	0,6688341	446,903	3,0273	0	19	900	712						Untertest3.avi	0	880	547	72	111	831	590	184	0	Content		828	601	13185038	1026474350
13202	08:44:33.891	00:00:13.201	792	966,5363	716,2701	0,6958644	0,7095653	441,6113	2,782964	0	827,8135	697,4818	0,5575821	0,6686967	446,747	2,94249	0	19	897	707						Untertest3.avi	0	880	547	72	111	831	590	184	0	Content		825	596	13201783	1026491095
13218	08:44:33.907	00:00:13.218	793	-1024	-768	-1	-1	-1	-1	4	818,389	699,351	0,5575441	0,6685794	446,6741	2,955747	0	19	818	699						Untertest3.avi	0	880	547	72	111	831	590	184	0	Content		746	588	13218287	1026507599
13235	08:44:33.924	00:00:13.235	794	951,7899	707,7163	0,6961743	0,7091914	441,9696	2,965726	0	862,4507	708,1592	0,5575432	0,6680632	446,6741	2,882041	0	19	907	708						Untertest3.avi	0	880	547	72	111	831	590	184	0	Content		835	597	13235033	1026524345
13252	08:44:33.941	00:00:13.251	795	1025,894	692,4505	0,6953758	0,7078338	441,9696	2,810529	0	837,3461	704,6237	0,5566316	0,6675864	446,4447	2,894608	0	19	932	699						Untertest3.avi	0	880	547	72	111	831	590	184	0	Content		860	588	13251536	1026540848
13268	08:44:33.957	00:00:13.268	796	-1024	-768	-1	-1	-1	-1	4	-1024	-768	-1	-1	-1	-1	4	19	0	0						Untertest3.avi	0	880	547	72	111	831	590	184	0	Content		-72	-111	13268280	1026557592
13285	08:44:33.974	00:00:13.284	797	-1024	-768	-1	-1	-1	-1	4	-1024	-768	-1	-1	-1	-1	4	19	0	0						Untertest3.avi	0	880	547	72	111	831	590	184	0	Content		-72	-111	13284903	1026574215
13302	08:44:33.991	00:00:13.301	798	-1024	-768	-1	-1	-1	-1	4	-1024	-768	-1	-1	-1	-1	4	19	0	0						Untertest3.avi	0	880	547	72	111	831	590	184	0	Content		-72	-111	13301524	1026590836
13318	08:44:34.007	00:00:13.318	799	-1024	-768	-1	-1	-1	-1	4	957,9721	686,0676	0,5536452	0,6664232	447,106	2,724236	0	19	958	686						Untertest3.avi	0	880	547	72	111	831	590	184	0	Content		886	575	13318144	1026607456
13335	08:44:34.024	00:00:13.334	800	866,4296	676,1107	0,6899265	0,7061418	454,5418	2,82762	0	-1024	-768	-1	-1	-1	-1	4	20	866	676						Untertest3.avi	0	880	547	72	111	929	574	166	0	Content		794	565	13334894	1026624206
13352	08:44:34.041	00:00:13.351	801	1040,854	681,3777	0,6891603	0,7060589	454,5418	2,817432	0	948,7407	695,2294	0,5522088	0,6673757	447,062	2,757814	0	20	995	688						Untertest3.avi	0	880	547	72	111	929	574	166	0	Content		923	577	13351522	1026640834
13368	08:44:34.057	00:00:13.367	802	1166,093	689,1454	0,6956546	0,7048863	454,5418	2,771718	0	955,0118	681,7344	0,5514553	0,6679987	446,7049	2,705027	0	20	1061	685						Untertest3.avi	0	880	547	72	111	929	574	166	0	Content		989	574	13367768	1026657080
13385	08:44:34.074	00:00:13.384	803	1053,161	703,7656	0,6899767	0,7053241	441,9514	2,761296	0	954,5157	700,224	0,5508915	0,668112	446,9415	2,708131	0	20	1004	702						Untertest3.avi	0	880	547	72	111	929	574	166	0	Content		932	591	13384768	1026674080
13401	08:44:34.090	00:00:13.401	804	1046,965	683,6641	0,689225	0,7059582	444,3346	2,89273	0	957,3436	668,5957	0,550733	0,6684356	447,032	2,924635	0	20	1002	676						Untertest3.avi	0	880	547	72	111	929	574	166	0	Content		930	565	13401388	1026690700
13418	08:44:34.107	00:00:13.418	805	1060,504	680,4321	0,6894385	0,7055765	441,7584	2,794709	0	1008,125	676,6673	0,5545712	0,6679416	460,226	2,82918	0	20	1034	679						Untertest3.avi	0	880	547	72	111	929	574	166	0	Content		962	568	13418140	1026707452
13435	08:44:34.124	00:00:13.434	806	1010,75	672,2818	0,6885293	0,7063086	446,8643	2,983109	0	921,5585	674,0042	0,5506463	0,6684233	446,7462	2,938811	0	20	966	673						Untertest3.avi	0	880	547	72	111	929	574	166	0	Content		894	562	13434764	1026724076
13451	08:44:34.140	00:00:13.451	807	1052,56	693,4191	0,6893647	0,7057449	441,9739	2,8629	0	946,4644	687,5385	0,5504761	0,6680336	446,7754	2,788021	0	20	1000	690						Untertest3.avi	0	880	547	72	111	929	574	166	0	Content		928	579	13451386	1026740698
13468	08:44:34.157	00:00:13.468	808	1111,249	682,8821	0,6914576	0,7055169	446,8643	2,937862	0	941,7941	688,5513	0,5506533	0,6679519	446,5978	2,737474	0	20	1027	686						Untertest3.avi	0	880	547	72	111	929	574	166	0	Content		955	575	13468011	1026757323
13485	08:44:34.174	00:00:13.484	809	-1024	-768	-1	-1	-1	-1	4	817,939	710,8584	0,5497103	0,6695015	456,4837	3,104347	0	20	818	711						Untertest3.avi	0	880	547	72	111	929	574	166	0	Content		746	600	13484757	1026774069
13501	08:44:34.190	00:00:13.501	810	-1024	-768	-1	-1	-1	-1	4	-1024	-768	-1	-1	-1	-1	4		0	0						Untertest3.avi	0	880	547	72	111				0	Content		-72	-111	13501381	1026790693
13518	08:44:34.207	00:00:13.518	811	-1024	-768	-1	-1	-1	-1	4	-1024	-768	-1	-1	-1	-1	4		0	0						Untertest3.avi	0	880	547	72	111				0	Content		-72	-111	13518131	1026807443
13535	08:44:34.224	00:00:13.534	812	-1024	-768	-1	-1	-1	-1	4	-1024	-768	-1	-1	-1	-1	4		0	0						Untertest3.avi	0	880	547	72	111				0	Content		-72	-111	13534754	1026824066
13551	08:44:34.240	00:00:13.551	813	-1024	-768	-1	-1	-1	-1	4	-1024	-768	-1	-1	-1	-1	4		0	0						Untertest3.avi	0	880	547	72	111				0	Content		-72	-111	13551380	1026840692
13568	08:44:34.257	00:00:13.568	814	-1024	-768	-1	-1	-1	-1	4	-1024	-768	-1	-1	-1	-1	4		0	0						Untertest3.avi	0	880	547	72	111				0	Content		-72	-111	13568130	1026857442
13585	08:44:34.274	00:00:13.584	815	-1024	-768	-1	-1	-1	-1	4	-1024	-768	-1	-1	-1	-1	4		0	0						Untertest3.avi	0	880	547	72	111				0	Content		-72	-111	13584752	1026874064
13601	08:44:34.290	00:00:13.601	816	-1024	-768	-1	-1	-1	-1	4	-1024	-768	-1	-1	-1	-1	4		0	0						Untertest3.avi	0	880	547	72	111				0	Content		-72	-111	13601376	1026890688
13618	08:44:34.307	00:00:13.618	817	-1024	-768	-1	-1	-1	-1	4	-1024	-768	-1	-1	-1	-1	4		0	0						Untertest3.avi	0	880	547	72	111				0	Content		-72	-111	13618100	1026907412
13635	08:44:34.324	00:00:13.634	818	-1024	-768	-1	-1	-1	-1	4	-1024	-768	-1	-1	-1	-1	4		0	0						Untertest3.avi	0	880	547	72	111				0	Content		-72	-111	13634730	1026924042
13651	08:44:34.340	00:00:13.651	819	-1024	-768	-1	-1	-1	-1	4	-1024	-768	-1	-1	-1	-1	4		0	0						Untertest3.avi	0	880	547	72	111				0	Content		-72	-111	13651397	1026940709
13668	08:44:34.357	00:00:13.668	820	-1024	-768	-1	-1	-1	-1	4	-1024	-768	-1	-1	-1	-1	4		0	0						Untertest3.avi	0	880	547	72	111				0	Content		-72	-111	13668005	1026957317
13685	08:44:34.374	00:00:13.684	821	-1024	-768	-1	-1	-1	-1	4	-1024	-768	-1	-1	-1	-1	4		0	0						Untertest3.avi	0	880	547	72	111				0	Content		-72	-111	13684672	1026973984
13701	08:44:34.390	00:00:13.701	822	-1024	-768	-1	-1	-1	-1	4	-1024	-768	-1	-1	-1	-1	4		0	0						Untertest3.avi	0	880	547	72	111				0	Content		-72	-111	13701302	1026990614
13718	08:44:34.407	00:00:13.717	823	-1024	-768	-1	-1	-1	-1	4	-1024	-768	-1	-1	-1	-1	4		0	0						Untertest3.avi	0	880	547	72	111				0	Content		-72	-111	13717970	1027007282
13735	08:44:34.424	00:00:13.734	824	-1024	-768	-1	-1	-1	-1	4	-1024	-768	-1	-1	-1	-1	4		0	0						Untertest3.avi	0	880	547	72	111				0	Content		-72	-111	13734682	1027023994
13751	08:44:34.440	00:00:13.750	825	-1024	-768	-1	-1	-1	-1	4	-1024	-768	-1	-1	-1	-1	4		0	0						Untertest3.avi	0	880	547	72	111				0	Content		-72	-111	13750858	1027040170
13767	08:44:34.456	00:00:13.767	826	-1024	-768	-1	-1	-1	-1	4	-1024	-768	-1	-1	-1	-1	4		0	0						Untertest3.avi	0	880	547	72	111				0	Content		-72	-111	13767482	1027056794
13784	08:44:34.473	00:00:13.784	827	-1024	-768	-1	-1	-1	-1	4	-1024	-768	-1	-1	-1	-1	4		0	0						Untertest3.avi	0	880	547	72	111				0	Content		-72	-111	13784106	1027073418
13801	08:44:34.490	00:00:13.800	828	-1024	-768	-1	-1	-1	-1	4	-1024	-768	-1	-1	-1	-1	4		0	0						Untertest3.avi	0	880	547	72	111				0	Content		-72	-111	13800728	1027090040
13817	08:44:34.506	00:00:13.817	829	-1024	-768	-1	-1	-1	-1	4	-1024	-768	-1	-1	-1	-1	4		0	0						Untertest3.avi	0	880	547	72	111				0	Content		-72	-111	13817476	1027106788
13834	08:44:34.523	00:00:13.834	830	-1024	-768	-1	-1	-1	-1	4	-1024	-768	-1	-1	-1	-1	4		0	0						Untertest3.avi	0	880	547	72	111				0	Content		-72	-111	13834096	1027123408
13851	08:44:34.540	00:00:13.850	831	-1024	-768	-1	-1	-1	-1	4	-1024	-768	-1	-1	-1	-1	4		0	0						Untertest3.avi	0	880	547	72	111				0	Content		-72	-111	13850717	1027140029
13867	08:44:34.556	00:00:13.867	832	-1024	-768	-1	-1	-1	-1	4	-1024	-768	-1	-1	-1	-1	4		0	0						Untertest3.avi	0	880	547	72	111				0	Content		-72	-111	13867345	1027156657
13885	08:44:34.574	00:00:13.884	833	-1024	-768	-1	-1	-1	-1	4	-1024	-768	-1	-1	-1	-1	4		0	0						Untertest3.avi	0	880	547	72	111				0	Content		-72	-111	13884536	1027173848
13902	08:44:34.591	00:00:13.901	834	-1024	-768	-1	-1	-1	-1	4	-1024	-768	-1	-1	-1	-1	4		0	0						Untertest3.avi	0	880	547	72	111				0	Content		-72	-111	13901797	1027191109
13919	08:44:34.608	00:00:13.919	835	-1024	-768	-1	-1	-1	-1	4	-1024	-768	-1	-1	-1	-1	4		0	0						Untertest3.avi	0	880	547	72	111				0	Content		-72	-111	13919159	1027208471
13934	08:44:34.623	00:00:13.933	836	-1024	-768	-1	-1	-1	-1	4	-1024	-768	-1	-1	-1	-1	4		0	0						Untertest3.avi	0	880	547	72	111				0	Content		-72	-111	13933966	1027223278
13951	08:44:34.640	00:00:13.950	837	-1024	-768	-1	-1	-1	-1	4	-1024	-768	-1	-1	-1	-1	4		0	0						Untertest3.avi	0	880	547	72	111				0	Content		-72	-111	13950589	1027239901
13967	08:44:34.656	00:00:13.967	838	-1024	-768	-1	-1	-1	-1	4	-1024	-768	-1	-1	-1	-1	4		0	0						Untertest3.avi	0	880	547	72	111				0	Content		-72	-111	13967341	1027256653
13984	08:44:34.673	00:00:13.983	839	-1024	-768	-1	-1	-1	-1	4	-1024	-768	-1	-1	-1	-1	4		0	0						Untertest3.avi	0	880	547	72	111				0	Content		-72	-111	13983961	1027273273
14001	08:44:34.690	00:00:14.000	840	-1024	-768	-1	-1	-1	-1	4	-1024	-768	-1	-1	-1	-1	4		0	0						Untertest3.avi	0	880	547	72	111				0	Content		-72	-111	14000586	1027289898
14017	08:44:34.706	00:00:14.017	841	-1024	-768	-1	-1	-1	-1	4	-1024	-768	-1	-1	-1	-1	4		0	0						Untertest3.avi	0	880	547	72	111				0	Content		-72	-111	14017208	1027306520
14034	08:44:34.723	00:00:14.034	842	-1024	-768	-1	-1	-1	-1	4	-1024	-768	-1	-1	-1	-1	4		0	0						Untertest3.avi	0	880	547	72	111				0	Content		-72	-111	14034401	1027323713
14052	08:44:34.741	00:00:14.051	843	-1024	-768	-1	-1	-1	-1	4	-1024	-768	-1	-1	-1	-1	4		0	0						Untertest3.avi	0	880	547	72	111				0	Content		-72	-111	14051773	1027341085
14069	08:44:34.758	00:00:14.069	844	-1024	-768	-1	-1	-1	-1	4	-1024	-768	-1	-1	-1	-1	4		0	0						Untertest3.avi	0	880	547	72	111				0	Content		-72	-111	14069020	1027358332
14084	08:44:34.773	00:00:14.083	845	-1024	-768	-1	-1	-1	-1	4	-1024	-768	-1	-1	-1	-1	4		0	0						Untertest3.avi	0	880	547	72	111				0	Content		-72	-111	14083825	1027373137
14101	08:44:34.790	00:00:14.100	846	-1024	-768	-1	-1	-1	-1	4	-1024	-768	-1	-1	-1	-1	4		0	0						Untertest3.avi	0	880	547	72	111				0	Content		-72	-111	14100573	1027389885
14117	08:44:34.806	00:00:14.117	847	-1024	-768	-1	-1	-1	-1	4	-1024	-768	-1	-1	-1	-1	4		0	0						Untertest3.avi	0	880	547	72	111				0	Content		-72	-111	14117199	1027406511
14134	08:44:34.823	00:00:14.133	848	-1024	-768	-1	-1	-1	-1	4	-1024	-768	-1	-1	-1	-1	4		0	0						Untertest3.avi	0	880	547	72	111				0	Content		-72	-111	14133822	1027423134
14150	08:44:34.839	00:00:14.150	849	-1024	-768	-1	-1	-1	-1	4	-1024	-768	-1	-1	-1	-1	4		0	0						Untertest3.avi	0	880	547	72	111				0	Content		-72	-111	14150444	1027439756
14167	08:44:34.856	00:00:14.167	850	-1024	-768	-1	-1	-1	-1	4	-1024	-768	-1	-1	-1	-1	4		0	0						Untertest3.avi	0	880	547	72	111				0	Content		-72	-111	14167067	1027456379
14184	08:44:34.873	00:00:14.184	851	-1024	-768	-1	-1	-1	-1	4	-1024	-768	-1	-1	-1	-1	4		0	0						Untertest3.avi	0	880	547	72	111				0	Content		-72	-111	14184261	1027473573
14202	08:44:34.891	00:00:14.201	852	-1024	-768	-1	-1	-1	-1	4	-1024	-768	-1	-1	-1	-1	4		0	0						Untertest3.avi	0	880	547	72	111				0	Content		-72	-111	14201632	1027490944
14219	08:44:34.908	00:00:14.219	853	-1024	-768	-1	-1	-1	-1	4	-1024	-768	-1	-1	-1	-1	4		0	0						Untertest3.avi	0	880	547	72	111				0	Content		-72	-111	14219004	1027508316
14234	08:44:34.923	00:00:14.233	854	-1024	-768	-1	-1	-1	-1	4	-1024	-768	-1	-1	-1	-1	4		0	0						Untertest3.avi	0	880	547	72	111				0	Content		-72	-111	14233807	1027523119
14250	08:44:34.939	00:00:14.250	855	-1024	-768	-1	-1	-1	-1	4	-1024	-768	-1	-1	-1	-1	4		0	0						Untertest3.avi	0	880	547	72	111				0	Content		-72	-111	14250432	1027539744
14267	08:44:34.956	00:00:14.267	856	-1024	-768	-1	-1	-1	-1	4	-1024	-768	-1	-1	-1	-1	4		0	0						Untertest3.avi	0	880	547	72	111				0	Content		-72	-111	14267181	1027556493
14284	08:44:34.973	00:00:14.283	857	-1024	-768	-1	-1	-1	-1	4	-1024	-768	-1	-1	-1	-1	4		0	0						Untertest3.avi	0	880	547	72	111				0	Content		-72	-111	14283805	1027573117
14300	08:44:34.989	00:00:14.300	858	-1024	-768	-1	-1	-1	-1	4	-1024	-768	-1	-1	-1	-1	4		0	0						Untertest3.avi	0	880	547	72	111				0	Content		-72	-111	14300428	1027589740
14317	08:44:35.006	00:00:14.317	859	-1024	-768	-1	-1	-1	-1	4	-1024	-768	-1	-1	-1	-1	4		0	0						Untertest3.avi	0	880	547	72	111				0	Content		-72	-111	14317052	1027606364
14334	08:44:35.023	00:00:14.334	860	-1024	-768	-1	-1	-1	-1	4	-1024	-768	-1	-1	-1	-1	4		0	0						Untertest3.avi	0	880	547	72	111				0	Content		-72	-111	14334122	1027623434
14351	08:44:35.040	00:00:14.351	861	-1024	-768	-1	-1	-1	-1	4	-1024	-768	-1	-1	-1	-1	4		0	0						Untertest3.avi	0	880	547	72	111				0	Content		-72	-111	14351495	1027640807
14369	08:44:35.058	00:00:14.368	862	-1024	-768	-1	-1	-1	-1	4	-1024	-768	-1	-1	-1	-1	4		0	0						Untertest3.avi	0	880	547	72	111				0	Content		-72	-111	14368868	1027658180
14384	08:44:35.073	00:00:14.383	863	-1024	-768	-1	-1	-1	-1	4	-1024	-768	-1	-1	-1	-1	4		0	0						Untertest3.avi	0	880	547	72	111				0	Content		-72	-111	14383671	1027672983
14400	08:44:35.089	00:00:14.400	864	-1024	-768	-1	-1	-1	-1	4	-1024	-768	-1	-1	-1	-1	4		0	0						Untertest3.avi	0	880	547	72	111				0	Content		-72	-111	14400296	1027689608
14417	08:44:35.106	00:00:14.417	865	-1024	-768	-1	-1	-1	-1	4	-1024	-768	-1	-1	-1	-1	4		0	0						Untertest3.avi	0	880	547	72	111				0	Content		-72	-111	14417044	1027706356
14434	08:44:35.123	00:00:14.433	866	-1024	-768	-1	-1	-1	-1	4	-1024	-768	-1	-1	-1	-1	4		0	0						Untertest3.avi	0	880	547	72	111				0	Content		-72	-111	14433665	1027722977
14450	08:44:35.139	00:00:14.450	867	-1024	-768	-1	-1	-1	-1	4	-1024	-768	-1	-1	-1	-1	4		0	0						Untertest3.avi	0	880	547	72	111				0	Content		-72	-111	14450288	1027739600
14467	08:44:35.156	00:00:14.466	868	-1024	-768	-1	-1	-1	-1	4	-1024	-768	-1	-1	-1	-1	4		0	0						Untertest3.avi	0	880	547	72	111				0	Content		-72	-111	14466911	1027756223
14484	08:44:35.173	00:00:14.484	869	-1024	-768	-1	-1	-1	-1	4	-1024	-768	-1	-1	-1	-1	4		0	0						Untertest3.avi	0	880	547	72	111				0	Content		-72	-111	14484105	1027773417
14501	08:44:35.190	00:00:14.501	870	-1024	-768	-1	-1	-1	-1	4	-1024	-768	-1	-1	-1	-1	4		0	0						Untertest3.avi	0	880	547	72	111				0	Content		-72	-111	14501479	1027790791
14519	08:44:35.208	00:00:14.518	871	-1024	-768	-1	-1	-1	-1	4	-1024	-768	-1	-1	-1	-1	4		0	0						Untertest3.avi	0	880	547	72	111				0	Content		-72	-111	14518726	1027808038
14534	08:44:35.223	00:00:14.533	872	-1024	-768	-1	-1	-1	-1	4	-1024	-768	-1	-1	-1	-1	4		0	0						Untertest3.avi	0	880	547	72	111				0	Content		-72	-111	14533534	1027822846
14550	08:44:35.239	00:00:14.550	873	-1024	-768	-1	-1	-1	-1	4	-1024	-768	-1	-1	-1	-1	4		0	0						Untertest3.avi	0	880	547	72	111				0	Content		-72	-111	14550283	1027839595
14567	08:44:35.256	00:00:14.566	874	-1024	-768	-1	-1	-1	-1	4	-1024	-768	-1	-1	-1	-1	4		0	0						Untertest3.avi	0	880	547	72	111				0	Content		-72	-111	14566903	1027856215
14584	08:44:35.273	00:00:14.583	875	-1024	-768	-1	-1	-1	-1	4	-1024	-768	-1	-1	-1	-1	4		0	0						Untertest3.avi	0	880	547	72	111				0	Content		-72	-111	14583648	1027872960
14600	08:44:35.289	00:00:14.600	876	-1024	-768	-1	-1	-1	-1	4	-1024	-768	-1	-1	-1	-1	4		0	0						Untertest3.avi	0	880	547	72	111				0	Content		-72	-111	14600147	1027889459
14617	08:44:35.306	00:00:14.616	877	-1024	-768	-1	-1	-1	-1	4	-1024	-768	-1	-1	-1	-1	4		0	0						Untertest3.avi	0	880	547	72	111				0	Content		-72	-111	14616770	1027906082
14634	08:44:35.323	00:00:14.633	878	-1024	-768	-1	-1	-1	-1	4	-1024	-768	-1	-1	-1	-1	4		0	0						Untertest3.avi	0	880	547	72	111				0	Content		-72	-111	14633964	1027923276
14651	08:44:35.340	00:00:14.651	879	-1024	-768	-1	-1	-1	-1	4	-1024	-768	-1	-1	-1	-1	4		0	0						Untertest3.avi	0	880	547	72	111				0	Content		-72	-111	14651338	1027940650
14669	08:44:35.358	00:00:14.668	880	-1024	-768	-1	-1	-1	-1	4	-1024	-768	-1	-1	-1	-1	4		0	0						Untertest3.avi	0	880	547	72	111				0	Content		-72	-111	14668587	1027957899
14684	08:44:35.373	00:00:14.683	881	-1024	-768	-1	-1	-1	-1	4	-1024	-768	-1	-1	-1	-1	4		0	0						Untertest3.avi	0	880	547	72	111				0	Content		-72	-111	14683516	1027972828
14700	08:44:35.389	00:00:14.700	882	-1024	-768	-1	-1	-1	-1	4	-1024	-768	-1	-1	-1	-1	4		0	0						Untertest3.avi	0	880	547	72	111				0	Content		-72	-111	14700136	1027989448
14717	08:44:35.406	00:00:14.716	883	-1024	-768	-1	-1	-1	-1	4	-1024	-768	-1	-1	-1	-1	4		0	0						Untertest3.avi	0	880	547	72	111				0	Content		-72	-111	14716886	1028006198
14734	08:44:35.423	00:00:14.733	884	-1024	-768	-1	-1	-1	-1	4	-1024	-768	-1	-1	-1	-1	4		0	0						Untertest3.avi	0	880	547	72	111				0	Content		-72	-111	14733509	1028022821
14750	08:44:35.439	00:00:14.750	885	-1024	-768	-1	-1	-1	-1	4	-1024	-768	-1	-1	-1	-1	4		0	0						Untertest3.avi	0	880	547	72	111				0	Content		-72	-111	14750129	1028039441
14767	08:44:35.456	00:00:14.766	886	-1024	-768	-1	-1	-1	-1	4	-1024	-768	-1	-1	-1	-1	4		0	0						Untertest3.avi	0	880	547	72	111				0	Content		-72	-111	14766751	1028056063
14784	08:44:35.473	00:00:14.783	887	-1024	-768	-1	-1	-1	-1	4	-1024	-768	-1	-1	-1	-1	4		0	0						Untertest3.avi	0	880	547	72	111				0	Content		-72	-111	14783821	1028073133
14801	08:44:35.490	00:00:14.801	888	-1024	-768	-1	-1	-1	-1	4	-1024	-768	-1	-1	-1	-1	4		0	0						Untertest3.avi	0	880	547	72	111				0	Content		-72	-111	14801194	1028090506
14818	08:44:35.507	00:00:14.818	889	-1024	-768	-1	-1	-1	-1	4	-1024	-768	-1	-1	-1	-1	4		0	0						Untertest3.avi	0	880	547	72	111				0	Content		-72	-111	14818445	1028107757
14833	08:44:35.522	00:00:14.833	890	-1024	-768	-1	-1	-1	-1	4	-1024	-768	-1	-1	-1	-1	4		0	0						Untertest3.avi	0	880	547	72	111				0	Content		-72	-111	14833376	1028122688
14850	08:44:35.539	00:00:14.850	891	-1024	-768	-1	-1	-1	-1	4	-1024	-768	-1	-1	-1	-1	4		0	0						Untertest3.avi	0	880	547	72	111				0	Content		-72	-111	14850000	1028139312
14867	08:44:35.556	00:00:14.866	892	-1024	-768	-1	-1	-1	-1	4	-1024	-768	-1	-1	-1	-1	4		0	0						Untertest3.avi	0	880	547	72	111				0	Content		-72	-111	14866745	1028156057
14883	08:44:35.572	00:00:14.883	893	-1024	-768	-1	-1	-1	-1	4	-1024	-768	-1	-1	-1	-1	4		0	0						Untertest3.avi	0	880	547	72	111				0	Content		-72	-111	14883369	1028172681
14900	08:44:35.589	00:00:14.899	894	-1024	-768	-1	-1	-1	-1	4	-1024	-768	-1	-1	-1	-1	4		0	0						Untertest3.avi	0	880	547	72	111				0	Content		-72	-111	14899989	1028189301
14917	08:44:35.606	00:00:14.916	895	-1024	-768	-1	-1	-1	-1	4	-1024	-768	-1	-1	-1	-1	4		0	0						Untertest3.avi	0	880	547	72	111				0	Content		-72	-111	14916621	1028205933
14934	08:44:35.623	00:00:14.933	896	-1024	-768	-1	-1	-1	-1	4	-1024	-768	-1	-1	-1	-1	4		0	0						Untertest3.avi	0	880	547	72	111				0	Content		-72	-111	14933804	1028223116
14951	08:44:35.640	00:00:14.951	897	-1024	-768	-1	-1	-1	-1	4	-1024	-768	-1	-1	-1	-1	4		0	0						Untertest3.avi	0	880	547	72	111				0	Content		-72	-111	14951115	1028240427
14968	08:44:35.657	00:00:14.967	898	-1024	-768	-1	-1	-1	-1	4	-1024	-768	-1	-1	-1	-1	4		0	0						Untertest3.avi	0	880	547	72	111				0	Content		-72	-111	14967783	1028257095
14985	08:44:35.674	00:00:14.985	899	-1024	-768	-1	-1	-1	-1	4	-1024	-768	-1	-1	-1	-1	4		0	0						Untertest3.avi	0	880	547	72	111				0	Content		-72	-111	14985050	1028274362
15000	08:44:35.689	00:00:14.999	900	-1024	-768	-1	-1	-1	-1	4	-1024	-768	-1	-1	-1	-1	4		0	0						Untertest3.avi	0	880	547	72	111				0	Content		-72	-111	14999982	1028289294
15017	08:44:35.706	00:00:15.016	901	-1024	-768	-1	-1	-1	-1	4	-1024	-768	-1	-1	-1	-1	4		0	0						Untertest3.avi	0	880	547	72	111				0	Content		-72	-111	15016604	1028305916
15033	08:44:35.722	00:00:15.033	902	-1024	-768	-1	-1	-1	-1	4	-1024	-768	-1	-1	-1	-1	4		0	0						Untertest3.avi	0	880	547	72	111				0	Content		-72	-111	15033241	1028322553
15050	08:44:35.739	00:00:15.049	903	-1024	-768	-1	-1	-1	-1	4	-1024	-768	-1	-1	-1	-1	4		0	0						Untertest3.avi	0	880	547	72	111				0	Content		-72	-111	15049848	1028339160
15066	08:44:35.755	00:00:15.066	904	-1024	-768	-1	-1	-1	-1	4	-1024	-768	-1	-1	-1	-1	4		0	0						Untertest3.avi	0	880	547	72	111				0	Content		-72	-111	15066470	1028355782
15083	08:44:35.772	00:00:15.083	905	-1024	-768	-1	-1	-1	-1	4	-1024	-768	-1	-1	-1	-1	4		0	0						Untertest3.avi	0	880	547	72	111				0	Content		-72	-111	15083234	1028372546
15100	08:44:35.789	00:00:15.100	906	-1024	-768	-1	-1	-1	-1	4	-1024	-768	-1	-1	-1	-1	4		0	0						Untertest3.avi	0	880	547	72	111				0	Content		-72	-111	15100283	1028389595
15118	08:44:35.807	00:00:15.117	907	-1024	-768	-1	-1	-1	-1	4	-1024	-768	-1	-1	-1	-1	4		0	0						Untertest3.avi	0	880	547	72	111				0	Content		-72	-111	15117666	1028406978
15135	08:44:35.824	00:00:15.135	908	-1024	-768	-1	-1	-1	-1	4	-1024	-768	-1	-1	-1	-1	4		0	0						Untertest3.avi	0	880	547	72	111				0	Content		-72	-111	15135032	1028424344
15150	08:44:35.839	00:00:15.149	909	-1024	-768	-1	-1	-1	-1	4	-1024	-768	-1	-1	-1	-1	4		0	0						Untertest3.avi	0	880	547	72	111				0	Content		-72	-111	15149837	1028439149
15166	08:44:35.855	00:00:15.166	910	-1024	-768	-1	-1	-1	-1	4	-1024	-768	-1	-1	-1	-1	4		0	0						Untertest3.avi	0	880	547	72	111				0	Content		-72	-111	15166459	1028455771
15183	08:44:35.872	00:00:15.183	911	-1024	-768	-1	-1	-1	-1	4	-1024	-768	-1	-1	-1	-1	4		0	0						Untertest3.avi	0	880	547	72	111				0	Content		-72	-111	15183221	1028472533
15200	08:44:35.889	00:00:15.199	912	-1024	-768	-1	-1	-1	-1	4	-1024	-768	-1	-1	-1	-1	4		0	0						Untertest3.avi	0	880	547	72	111				0	Content		-72	-111	15199830	1028489142
15216	08:44:35.905	00:00:15.216	913	-1024	-768	-1	-1	-1	-1	4	-1024	-768	-1	-1	-1	-1	4		0	0						Untertest3.avi	0	880	547	72	111				0	Content		-72	-111	15216451	1028505763
15233	08:44:35.922	00:00:15.233	914	-1024	-768	-1	-1	-1	-1	4	-1024	-768	-1	-1	-1	-1	4		0	0						Untertest3.avi	0	880	547	72	111				0	Content		-72	-111	15233073	1028522385
15250	08:44:35.939	00:00:15.250	915	-1024	-768	-1	-1	-1	-1	4	-1024	-768	-1	-1	-1	-1	4		0	0						Untertest3.avi	0	880	547	72	111				0	Content		-72	-111	15250354	1028539666
15268	08:44:35.957	00:00:15.267	916	-1024	-768	-1	-1	-1	-1	4	-1024	-768	-1	-1	-1	-1	4		0	0						Untertest3.avi	0	880	547	72	111				0	Content		-72	-111	15267602	1028556914
15285	08:44:35.974	00:00:15.284	917	-1024	-768	-1	-1	-1	-1	4	-1024	-768	-1	-1	-1	-1	4		0	0						Untertest3.avi	0	880	547	72	111				0	Content		-72	-111	15284849	1028574161
15300	08:44:35.989	00:00:15.299	918	-1024	-768	-1	-1	-1	-1	4	-1024	-768	-1	-1	-1	-1	4		0	0						Untertest3.avi	0	880	547	72	111				0	Content		-72	-111	15299777	1028589089
15316	08:44:36.005	00:00:15.316	919	-1024	-768	-1	-1	-1	-1	4	-1024	-768	-1	-1	-1	-1	4		0	0						Untertest3.avi	0	880	547	72	111				0	Content		-72	-111	15316403	1028605715
15333	08:44:36.022	00:00:15.333	920	-1024	-768	-1	-1	-1	-1	4	-1024	-768	-1	-1	-1	-1	4		0	0						Untertest3.avi	0	880	547	72	111				0	Content		-72	-111	15333152	1028622464
15350	08:44:36.039	00:00:15.349	921	-1024	-768	-1	-1	-1	-1	4	-1024	-768	-1	-1	-1	-1	4		0	0						Untertest3.avi	0	880	547	72	111				0	Content		-72	-111	15349772	1028639084
15366	08:44:36.055	00:00:15.366	922	-1024	-768	-1	-1	-1	-1	4	-1024	-768	-1	-1	-1	-1	4		0	0						Untertest3.avi	0	880	547	72	111				0	Content		-72	-111	15366394	1028655706
15383	08:44:36.072	00:00:15.383	923	-1024	-768	-1	-1	-1	-1	4	-1024	-768	-1	-1	-1	-1	4		0	0						Untertest3.avi	0	880	547	72	111				0	Content		-72	-111	15383018	1028672330
15400	08:44:36.089	00:00:15.400	924	-1024	-768	-1	-1	-1	-1	4	-1024	-768	-1	-1	-1	-1	4		0	0						Untertest3.avi	0	880	547	72	111				0	Content		-72	-111	15400212	1028689524
15418	08:44:36.107	00:00:15.417	925	-1024	-768	-1	-1	-1	-1	4	-1024	-768	-1	-1	-1	-1	4		0	0						Untertest3.avi	0	880	547	72	111				0	Content		-72	-111	15417588	1028706900
15435	08:44:36.124	00:00:15.434	926	-1024	-768	-1	-1	-1	-1	4	-1024	-768	-1	-1	-1	-1	4		0	0						Untertest3.avi	0	880	547	72	111				0	Content		-72	-111	15434833	1028724145
15450	08:44:36.139	00:00:15.449	927	-1024	-768	-1	-1	-1	-1	4	-1024	-768	-1	-1	-1	-1	4		0	0						Untertest3.avi	0	880	547	72	111				0	Content		-72	-111	15449636	1028738948
15466	08:44:36.155	00:00:15.466	928	-1024	-768	-1	-1	-1	-1	4	-1024	-768	-1	-1	-1	-1	4		0	0						Untertest3.avi	0	880	547	72	111				0	Content		-72	-111	15466385	1028755697
15483	08:44:36.172	00:00:15.483	929	-1024	-768	-1	-1	-1	-1	4	-1024	-768	-1	-1	-1	-1	4		0	0						Untertest3.avi	0	880	547	72	111				0	Content		-72	-111	15483006	1028772318
15500	08:44:36.189	00:00:15.499	930	-1024	-768	-1	-1	-1	-1	4	-1024	-768	-1	-1	-1	-1	4		0	0						Untertest3.avi	0	880	547	72	111				0	Content		-72	-111	15499754	1028789066
15516	08:44:36.205	00:00:15.516	931	-1024	-768	-1	-1	-1	-1	4	-1024	-768	-1	-1	-1	-1	4		0	0						Untertest3.avi	0	880	547	72	111				0	Content		-72	-111	15516300	1028805612
15533	08:44:36.222	00:00:15.533	932	-1024	-768	-1	-1	-1	-1	4	-1024	-768	-1	-1	-1	-1	4		0	0						Untertest3.avi	0	880	547	72	111				0	Content		-72	-111	15533133	1028822445
15550	08:44:36.239	00:00:15.549	933	-1024	-768	-1	-1	-1	-1	4	-1024	-768	-1	-1	-1	-1	4		0	0						Untertest3.avi	0	880	547	72	111				0	Content		-72	-111	15549801	1028839113
15566	08:44:36.255	00:00:15.566	934	-1024	-768	-1	-1	-1	-1	4	-1024	-768	-1	-1	-1	-1	4		0	0						Untertest3.avi	0	880	547	72	111				0	Content		-72	-111	15566468	1028855780
15583	08:44:36.272	00:00:15.583	935	-1024	-768	-1	-1	-1	-1	4	-1024	-768	-1	-1	-1	-1	4		0	0						Untertest3.avi	0	880	547	72	111				0	Content		-72	-111	15583458	1028872770
15600	08:44:36.289	00:00:15.600	936	-1024	-768	-1	-1	-1	-1	4	-1024	-768	-1	-1	-1	-1	4		0	0						Untertest3.avi	0	880	547	72	111				0	Content		-72	-111	15600125	1028889437
15617	08:44:36.306	00:00:15.616	937	-1024	-768	-1	-1	-1	-1	4	-1024	-768	-1	-1	-1	-1	4		0	0						Untertest3.avi	0	880	547	72	111				0	Content		-72	-111	15616793	1028906105
15634	08:44:36.323	00:00:15.634	938	-1024	-768	-1	-1	-1	-1	4	-1024	-768	-1	-1	-1	-1	4		0	0						Untertest3.avi	0	880	547	72	111				0	Content		-72	-111	15634046	1028923358
15651	08:44:36.340	00:00:15.650	939	-1024	-768	-1	-1	-1	-1	4	-1024	-768	-1	-1	-1	-1	4		0	0						Untertest3.avi	0	880	547	72	111				0	Content		-72	-111	15650714	1028940026
15667	08:44:36.356	00:00:15.666	940	-1024	-768	-1	-1	-1	-1	4	-1024	-768	-1	-1	-1	-1	4		0	0						Untertest3.avi	0	880	547	72	111				0	Content		-72	-111	15666953	1028956265
15684	08:44:36.373	00:00:15.683	941	-1024	-768	-1	-1	-1	-1	4	-1024	-768	-1	-1	-1	-1	4		0	0						Untertest3.avi	0	880	547	72	111				0	Content		-72	-111	15683620	1028972932
15700	08:44:36.389	00:00:15.700	942	-1024	-768	-1	-1	-1	-1	4	-1024	-768	-1	-1	-1	-1	4		0	0						Untertest3.avi	0	880	547	72	111				0	Content		-72	-111	15700288	1028989600
15716	08:44:36.405	00:00:15.716	943	-1024	-768	-1	-1	-1	-1	4	-1024	-768	-1	-1	-1	-1	4		0	0						Untertest3.avi	0	880	547	72	111				0	Content		-72	-111	15716168	1029005480
15733	08:44:36.422	00:00:15.732	944	-1024	-768	-1	-1	-1	-1	4	-1024	-768	-1	-1	-1	-1	4		0	0						Untertest3.avi	0	880	547	72	111				0	Content		-72	-111	15732790	1029022102
15749	08:44:36.438	00:00:15.749	945	-1024	-768	-1	-1	-1	-1	4	-1024	-768	-1	-1	-1	-1	4		0	0						Untertest3.avi	0	880	547	72	111				0	Content		-72	-111	15749411	1029038723
15766	08:44:36.455	00:00:15.766	946	-1024	-768	-1	-1	-1	-1	4	-1024	-768	-1	-1	-1	-1	4		0	0						Untertest3.avi	0	880	547	72	111				0	Content		-72	-111	15766098	1029055410
15783	08:44:36.472	00:00:15.782	947	-1024	-768	-1	-1	-1	-1	4	-1024	-768	-1	-1	-1	-1	4		0	0						Untertest3.avi	0	880	547	72	111				0	Content		-72	-111	15782765	1029072077
15799	08:44:36.488	00:00:15.799	948	-1024	-768	-1	-1	-1	-1	4	-1024	-768	-1	-1	-1	-1	4		0	0						Untertest3.avi	0	880	547	72	111				0	Content		-72	-111	15799399	1029088711
15816	08:44:36.505	00:00:15.816	949	-1024	-768	-1	-1	-1	-1	4	-1024	-768	-1	-1	-1	-1	4		0	0						Untertest3.avi	0	880	547	72	111				0	Content		-72	-111	15816066	1029105378
15833	08:44:36.522	00:00:15.832	950	-1024	-768	-1	-1	-1	-1	4	-1024	-768	-1	-1	-1	-1	4		0	0						Untertest3.avi	0	880	547	72	111				0	Content		-72	-111	15832930	1029122242
15850	08:44:36.539	00:00:15.849	951	-1024	-768	-1	-1	-1	-1	4	-1024	-768	-1	-1	-1	-1	4		0	0						Untertest3.avi	0	880	547	72	111				0	Content		-72	-111	15849597	1029138909
15866	08:44:36.555	00:00:15.866	952	-1024	-768	-1	-1	-1	-1	4	-1024	-768	-1	-1	-1	-1	4		0	0						Untertest3.avi	0	880	547	72	111				0	Content		-72	-111	15866265	1029155577
15883	08:44:36.572	00:00:15.883	953	-1024	-768	-1	-1	-1	-1	4	-1024	-768	-1	-1	-1	-1	4		0	0						Untertest3.avi	0	880	547	72	111				0	Content		-72	-111	15883398	1029172710
15900	08:44:36.589	00:00:15.900	954	-1024	-768	-1	-1	-1	-1	4	-1024	-768	-1	-1	-1	-1	4		0	0						Untertest3.avi	0	880	547	72	111				0	Content		-72	-111	15900065	1029189377
15917	08:44:36.606	00:00:15.917	955	-1024	-768	-1	-1	-1	-1	4	-1024	-768	-1	-1	-1	-1	4		0	0						Untertest3.avi	0	880	547	72	111				0	Content		-72	-111	15917103	1029206415
15934	08:44:36.623	00:00:15.933	956	-1024	-768	-1	-1	-1	-1	4	-1024	-768	-1	-1	-1	-1	4		0	0						Untertest3.avi	0	880	547	72	111				0	Content		-72	-111	15933770	1029223082
15950	08:44:36.639	00:00:15.950	957	-1024	-768	-1	-1	-1	-1	4	-1024	-768	-1	-1	-1	-1	4		0	0						Untertest3.avi	0	880	547	72	111				0	Content		-72	-111	15950438	1029239750
15968	08:44:36.657	00:00:15.967	958	-1024	-768	-1	-1	-1	-1	4	-1024	-768	-1	-1	-1	-1	4		0	0						Untertest3.avi	0	880	547	72	111				0	Content		-72	-111	15967903	1029257215
15983	08:44:36.672	00:00:15.982	959	-1024	-768	-1	-1	-1	-1	4	-1024	-768	-1	-1	-1	-1	4		0	0						Untertest3.avi	0	880	547	72	111				0	Content		-72	-111	15982650	1029271962
15999	08:44:36.688	00:00:15.999	960	-1024	-768	-1	-1	-1	-1	4	-1024	-768	-1	-1	-1	-1	4		0	0						Untertest3.avi	0	880	547	72	111				0	Content		-72	-111	15999285	1029288597
16016	08:44:36.705	00:00:16.016	961	-1024	-768	-1	-1	-1	-1	4	-1024	-768	-1	-1	-1	-1	4		0	0						Untertest3.avi	0	880	547	72	111				0	Content		-72	-111	16016021	1029305333
16033	08:44:36.722	00:00:16.032	962	-1024	-768	-1	-1	-1	-1	4	-1024	-768	-1	-1	-1	-1	4		0	0						Untertest3.avi	0	880	547	72	111				0	Content		-72	-111	16032570	1029321882
16049	08:44:36.738	00:00:16.049	963	-1024	-768	-1	-1	-1	-1	4	-1024	-768	-1	-1	-1	-1	4		0	0						Untertest3.avi	0	880	547	72	111				0	Content		-72	-111	16049231	1029338543
16066	08:44:36.755	00:00:16.065	964	-1024	-768	-1	-1	-1	-1	4	-1024	-768	-1	-1	-1	-1	4		0	0						Untertest3.avi	0	880	547	72	111				0	Content		-72	-111	16065899	1029355211
16083	08:44:36.772	00:00:16.082	965	-1024	-768	-1	-1	-1	-1	4	-1024	-768	-1	-1	-1	-1	4		0	0						Untertest3.avi	0	880	547	72	111				0	Content		-72	-111	16082833	1029372145
16100	08:44:36.789	00:00:16.099	966	-1024	-768	-1	-1	-1	-1	4	-1024	-768	-1	-1	-1	-1	4		0	0						Untertest3.avi	0	880	547	72	111				0	Content		-72	-111	16099501	1029388813
16116	08:44:36.805	00:00:16.116	967	-1024	-768	-1	-1	-1	-1	4	-1024	-768	-1	-1	-1	-1	4		0	0						Untertest3.avi	0	880	547	72	111				0	Content		-72	-111	16116469	1029405781
16133	08:44:36.822	00:00:16.133	968	-1024	-768	-1	-1	-1	-1	4	-1024	-768	-1	-1	-1	-1	4		0	0						Untertest3.avi	0	880	547	72	111				0	Content		-72	-111	16133137	1029422449
16150	08:44:36.839	00:00:16.149	969	-1024	-768	-1	-1	-1	-1	4	-1024	-768	-1	-1	-1	-1	4		0	0						Untertest3.avi	0	880	547	72	111				0	Content		-72	-111	16149804	1029439116
16167	08:44:36.856	00:00:16.167	970	-1024	-768	-1	-1	-1	-1	4	-1024	-768	-1	-1	-1	-1	4		0	0						Untertest3.avi	0	880	547	72	111				0	Content		-72	-111	16167097	1029456409
16184	08:44:36.873	00:00:16.183	971	-1024	-768	-1	-1	-1	-1	4	-1024	-768	-1	-1	-1	-1	4		0	0						Untertest3.avi	0	880	547	72	111				0	Content		-72	-111	16183764	1029473076
16200	08:44:36.889	00:00:16.200	972	-1024	-768	-1	-1	-1	-1	4	-1024	-768	-1	-1	-1	-1	4		0	0						Untertest3.avi	0	880	547	72	111				0	Content		-72	-111	16200014	1029489326
16217	08:44:36.906	00:00:16.216	973	-1024	-768	-1	-1	-1	-1	4	-1024	-768	-1	-1	-1	-1	4		0	0						Untertest3.avi	0	880	547	72	111				0	Content		-72	-111	16216681	1029505993
16233	08:44:36.922	00:00:16.233	974	-1024	-768	-1	-1	-1	-1	4	-1024	-768	-1	-1	-1	-1	4		0	0						Untertest3.avi	0	880	547	72	111				0	Content		-72	-111	16233349	1029522661
16249	08:44:36.938	00:00:16.249	975	-1024	-768	-1	-1	-1	-1	4	-1024	-768	-1	-1	-1	-1	4		0	0						Untertest3.avi	0	880	547	72	111				0	Content		-72	-111	16249135	1029538447
16266	08:44:36.955	00:00:16.265	976	-1024	-768	-1	-1	-1	-1	4	-1024	-768	-1	-1	-1	-1	4		0	0						Untertest3.avi	0	880	547	72	111				0	Content		-72	-111	16265760	1029555072
16283	08:44:36.972	00:00:16.282	977	-1024	-768	-1	-1	-1	-1	4	-1024	-768	-1	-1	-1	-1	4		0	0						Untertest3.avi	0	880	547	72	111				0	Content		-72	-111	16282505	1029571817
16299	08:44:36.988	00:00:16.299	978	-1024	-768	-1	-1	-1	-1	4	-1024	-768	-1	-1	-1	-1	4		0	0						Untertest3.avi	0	880	547	72	111				0	Content		-72	-111	16299131	1029588443
16316	08:44:37.005	00:00:16.315	979	-1024	-768	-1	-1	-1	-1	4	-1024	-768	-1	-1	-1	-1	4		0	0						Untertest3.avi	0	880	547	72	111				0	Content		-72	-111	16315799	1029605111
16332	08:44:37.021	00:00:16.332	980	-1024	-768	-1	-1	-1	-1	4	-1024	-768	-1	-1	-1	-1	4		0	0						Untertest3.avi	0	880	547	72	111				0	Content		-72	-111	16332412	1029621724
16349	08:44:37.038	00:00:16.349	981	-1024	-768	-1	-1	-1	-1	4	-1024	-768	-1	-1	-1	-1	4		0	0						Untertest3.avi	0	880	547	72	111				0	Content		-72	-111	16349080	1029638392
16366	08:44:37.055	00:00:16.365	982	-1024	-768	-1	-1	-1	-1	4	-1024	-768	-1	-1	-1	-1	4		0	0						Untertest3.avi	0	880	547	72	111				0	Content		-72	-111	16365934	1029655246
16383	08:44:37.072	00:00:16.382	983	-1024	-768	-1	-1	-1	-1	4	-1024	-768	-1	-1	-1	-1	4		0	0						Untertest3.avi	0	880	547	72	111				0	Content		-72	-111	16382602	1029671914
16399	08:44:37.088	00:00:16.399	984	-1024	-768	-1	-1	-1	-1	4	-1024	-768	-1	-1	-1	-1	4		0	0						Untertest3.avi	0	880	547	72	111				0	Content		-72	-111	16399269	1029688581
16416	08:44:37.105	00:00:16.416	985	-1024	-768	-1	-1	-1	-1	4	-1024	-768	-1	-1	-1	-1	4		0	0						Untertest3.avi	0	880	547	72	111				0	Content		-72	-111	16416387	1029705699
16433	08:44:37.122	00:00:16.433	986	-1024	-768	-1	-1	-1	-1	4	-1024	-768	-1	-1	-1	-1	4		0	0						Untertest3.avi	0	880	547	72	111				0	Content		-72	-111	16433055	1029722367
16450	08:44:37.139	00:00:16.450	987	-1024	-768	-1	-1	-1	-1	4	-1024	-768	-1	-1	-1	-1	4		0	0						Untertest3.avi	0	880	547	72	111				0	Content		-72	-111	16450079	1029739391
16467	08:44:37.156	00:00:16.466	988	-1024	-768	-1	-1	-1	-1	4	-1024	-768	-1	-1	-1	-1	4		0	0						Untertest3.avi	0	880	547	72	111				0	Content		-72	-111	16466747	1029756059
16483	08:44:37.172	00:00:16.483	989	-1024	-768	-1	-1	-1	-1	4	-1024	-768	-1	-1	-1	-1	4		0	0						Untertest3.avi	0	880	547	72	111				0	Content		-72	-111	16483414	1029772726
16501	08:44:37.190	00:00:16.500	990	-1024	-768	-1	-1	-1	-1	4	-1024	-768	-1	-1	-1	-1	4		0	0						Untertest3.avi	0	880	547	72	111				0	Content		-72	-111	16500874	1029790186
16516	08:44:37.205	00:00:16.515	991	-1024	-768	-1	-1	-1	-1	4	-1024	-768	-1	-1	-1	-1	4		0	0						Untertest3.avi	0	880	547	72	111				0	Content		-72	-111	16515621	1029804933
16532	08:44:37.221	00:00:16.532	992	-1024	-768	-1	-1	-1	-1	4	-1024	-768	-1	-1	-1	-1	4		0	0						Untertest3.avi	0	880	547	72	111				0	Content		-72	-111	16532250	1029821562
16549	08:44:37.238	00:00:16.548	993	-1024	-768	-1	-1	-1	-1	4	-1024	-768	-1	-1	-1	-1	4		0	0						Untertest3.avi	0	880	547	72	111				0	Content		-72	-111	16548996	1029838308
16566	08:44:37.255	00:00:16.565	994	-1024	-768	-1	-1	-1	-1	4	-1024	-768	-1	-1	-1	-1	4		0	0						Untertest3.avi	0	880	547	72	111				0	Content		-72	-111	16565671	1029854983
16582	08:44:37.271	00:00:16.582	995	-1024	-768	-1	-1	-1	-1	4	-1024	-768	-1	-1	-1	-1	4		0	0						Untertest3.avi	0	880	547	72	111				0	Content		-72	-111	16582268	1029871580
16599	08:44:37.288	00:00:16.598	996	-1024	-768	-1	-1	-1	-1	4	-1024	-768	-1	-1	-1	-1	4		0	0						Untertest3.avi	0	880	547	72	111				0	Content		-72	-111	16598936	1029888248
16616	08:44:37.305	00:00:16.615	997	-1024	-768	-1	-1	-1	-1	4	-1024	-768	-1	-1	-1	-1	4		0	0						Untertest3.avi	0	880	547	72	111				0	Content		-72	-111	16615837	1029905149
16633	08:44:37.322	00:00:16.632	998	-1024	-768	-1	-1	-1	-1	4	-1024	-768	-1	-1	-1	-1	4		0	0						Untertest3.avi	0	880	547	72	111				0	Content		-72	-111	16632505	1029921817
16650	08:44:37.339	00:00:16.649	999	-1024	-768	-1	-1	-1	-1	4	-1024	-768	-1	-1	-1	-1	4		0	0						Untertest3.avi	0	880	547	72	111				0	Content		-72	-111	16649500	1029938812
16666	08:44:37.355	00:00:16.666	1000	-1024	-768	-1	-1	-1	-1	4	-1024	-768	-1	-1	-1	-1	4		0	0						Untertest3.avi	0	880	547	72	111				0	Content		-72	-111	16666167	1029955479
16683	08:44:37.372	00:00:16.682	1001	-1024	-768	-1	-1	-1	-1	4	-1024	-768	-1	-1	-1	-1	4		0	0						Untertest3.avi	0	880	547	72	111				0	Content		-72	-111	16682835	1029972147
16700	08:44:37.389	00:00:16.700	1002	-1024	-768	-1	-1	-1	-1	4	-1024	-768	-1	-1	-1	-1	4		0	0						Untertest3.avi	0	880	547	72	111				0	Content		-72	-111	16700097	1029989409
16717	08:44:37.406	00:00:16.716	1003	-1024	-768	-1	-1	-1	-1	4	-1024	-768	-1	-1	-1	-1	4		0	0						Untertest3.avi	0	880	547	72	111				0	Content		-72	-111	16716765	1030006077
16734	08:44:37.423	00:00:16.733	1004	-1024	-768	-1	-1	-1	-1	4	-1024	-768	-1	-1	-1	-1	4		0	0						Untertest3.avi	0	880	547	72	111				0	Content		-72	-111	16733982	1030023294
16749	08:44:37.438	00:00:16.748	1005	-1024	-768	-1	-1	-1	-1	4	-1024	-768	-1	-1	-1	-1	4		0	0						Untertest3.avi	0	880	547	72	111				0	Content		-72	-111	16748856	1030038168
16765	08:44:37.454	00:00:16.765	1006	-1024	-768	-1	-1	-1	-1	4	-1024	-768	-1	-1	-1	-1	4		0	0						Untertest3.avi	0	880	547	72	111				0	Content		-72	-111	16765474	1030054786
16782	08:44:37.471	00:00:16.782	1007	-1024	-768	-1	-1	-1	-1	4	-1024	-768	-1	-1	-1	-1	4		0	0						Untertest3.avi	0	880	547	72	111				0	Content		-72	-111	16782101	1030071413
16799	08:44:37.488	00:00:16.798	1008	-1024	-768	-1	-1	-1	-1	4	-1024	-768	-1	-1	-1	-1	4		0	0						Untertest3.avi	0	880	547	72	111				0	Content		-72	-111	16798787	1030088099
16815	08:44:37.504	00:00:16.815	1009	-1024	-768	-1	-1	-1	-1	4	-1024	-768	-1	-1	-1	-1	4		0	0						Untertest3.avi	0	880	547	72	111				0	Content		-72	-111	16815455	1030104767
16832	08:44:37.521	00:00:16.832	1010	-1024	-768	-1	-1	-1	-1	4	-1024	-768	-1	-1	-1	-1	4		0	0						Untertest3.avi	0	880	547	72	111				0	Content		-72	-111	16832089	1030121401
16849	08:44:37.538	00:00:16.848	1011	-1024	-768	-1	-1	-1	-1	4	-1024	-768	-1	-1	-1	-1	4		0	0						Untertest3.avi	0	880	547	72	111				0	Content		-72	-111	16848756	1030138068
16866	08:44:37.555	00:00:16.865	1012	-1024	-768	-1	-1	-1	-1	4	-1024	-768	-1	-1	-1	-1	4		0	0						Untertest3.avi	0	880	547	72	111				0	Content		-72	-111	16865619	1030154931
16882	08:44:37.571	00:00:16.882	1013	-1024	-768	-1	-1	-1	-1	4	-1024	-768	-1	-1	-1	-1	4		0	0						Untertest3.avi	0	880	547	72	111				0	Content		-72	-111	16882286	1030171598
16899	08:44:37.588	00:00:16.898	1014	-1024	-768	-1	-1	-1	-1	4	-1024	-768	-1	-1	-1	-1	4		0	0						Untertest3.avi	0	880	547	72	111				0	Content		-72	-111	16898954	1030188266
16916	08:44:37.605	00:00:16.916	1015	-1024	-768	-1	-1	-1	-1	4	-1024	-768	-1	-1	-1	-1	4		0	0						Untertest3.avi	0	880	547	72	111				0	Content		-72	-111	16916086	1030205398
16933	08:44:37.622	00:00:16.932	1016	-1024	-768	-1	-1	-1	-1	4	-1024	-768	-1	-1	-1	-1	4		0	0						Untertest3.avi	0	880	547	72	111				0	Content		-72	-111	16932754	1030222066
16950	08:44:37.639	00:00:16.949	1017	-1024	-768	-1	-1	-1	-1	4	-1024	-768	-1	-1	-1	-1	4		0	0						Untertest3.avi	0	880	547	72	111				0	Content		-72	-111	16949993	1030239305
16967	08:44:37.656	00:00:16.966	1018	-1024	-768	-1	-1	-1	-1	4	-1024	-768	-1	-1	-1	-1	4		0	0						Untertest3.avi	0	880	547	72	111				0	Content		-72	-111	16966661	1030255973
16984	08:44:37.673	00:00:16.983	1019	-1024	-768	-1	-1	-1	-1	4	-1024	-768	-1	-1	-1	-1	4		0	0						Untertest3.avi	0	880	547	72	111				0	Content		-72	-111	16983852	1030273164
16999	08:44:37.688	00:00:16.998	1020	-1024	-768	-1	-1	-1	-1	4	-1024	-768	-1	-1	-1	-1	4		0	0						Untertest3.avi	0	880	547	72	111				0	Content		-72	-111	16998714	1030288026
17015	08:44:37.704	00:00:17.015	1021	-1024	-768	-1	-1	-1	-1	4	-1024	-768	-1	-1	-1	-1	4		0	0						Untertest3.avi	0	880	547	72	111				0	Content		-72	-111	17015340	1030304652
17032	08:44:37.721	00:00:17.031	1022	-1024	-768	-1	-1	-1	-1	4	-1024	-768	-1	-1	-1	-1	4		0	0						Untertest3.avi	0	880	547	72	111				0	Content		-72	-111	17031963	1030321275
17049	08:44:37.738	00:00:17.048	1023	-1024	-768	-1	-1	-1	-1	4	-1024	-768	-1	-1	-1	-1	4		0	0						Untertest3.avi	0	880	547	72	111				0	Content		-72	-111	17048643	1030337955
17065	08:44:37.754	00:00:17.065	1024	-1024	-768	-1	-1	-1	-1	4	-1024	-768	-1	-1	-1	-1	4		0	0						Untertest3.avi	0	880	547	72	111				0	Content		-72	-111	17065303	1030354615
17082	08:44:37.771	00:00:17.081	1025	-1024	-768	-1	-1	-1	-1	4	-1024	-768	-1	-1	-1	-1	4		0	0						Untertest3.avi	0	880	547	72	111				0	Content		-72	-111	17081971	1030371283
17099	08:44:37.788	00:00:17.098	1026	-1024	-768	-1	-1	-1	-1	4	-1024	-768	-1	-1	-1	-1	4		0	0						Untertest3.avi	0	880	547	72	111				0	Content		-72	-111	17098908	1030388220
17116	08:44:37.805	00:00:17.115	1027	-1024	-768	-1	-1	-1	-1	4	-1024	-768	-1	-1	-1	-1	4		0	0						Untertest3.avi	0	880	547	72	111				0	Content		-72	-111	17115576	1030404888
17133	08:44:37.822	00:00:17.132	1028	-1024	-768	-1	-1	-1	-1	4	-1024	-768	-1	-1	-1	-1	4		0	0						Untertest3.avi	0	880	547	72	111				0	Content		-72	-111	17132538	1030421850
17149	08:44:37.838	00:00:17.149	1029	-1024	-768	-1	-1	-1	-1	4	-1024	-768	-1	-1	-1	-1	4		0	0						Untertest3.avi	0	880	547	72	111				0	Content		-72	-111	17149206	1030438518
17166	08:44:37.855	00:00:17.165	1030	-1024	-768	-1	-1	-1	-1	4	-1024	-768	-1	-1	-1	-1	4		0	0						Untertest3.avi	0	880	547	72	111				0	Content		-72	-111	17165873	1030455185
17183	08:44:37.872	00:00:17.183	1031	-1024	-768	-1	-1	-1	-1	4	-1024	-768	-1	-1	-1	-1	4		0	0						Untertest3.avi	0	880	547	72	111				0	Content		-72	-111	17183104	1030472416
17200	08:44:37.889	00:00:17.199	1032	-1024	-768	-1	-1	-1	-1	4	-1024	-768	-1	-1	-1	-1	4		0	0						Untertest3.avi	0	880	547	72	111				0	Content		-72	-111	17199772	1030489084
17216	08:44:37.905	00:00:17.216	1033	-1024	-768	-1	-1	-1	-1	4	-1024	-768	-1	-1	-1	-1	4		0	0						Untertest3.avi	0	880	547	72	111				0	Content		-72	-111	17216000	1030505312
17233	08:44:37.922	00:00:17.232	1034	-1024	-768	-1	-1	-1	-1	4	-1024	-768	-1	-1	-1	-1	4		0	0						Untertest3.avi	0	880	547	72	111				0	Content		-72	-111	17232668	1030521980
17249	08:44:37.938	00:00:17.249	1035	-1024	-768	-1	-1	-1	-1	4	-1024	-768	-1	-1	-1	-1	4		0	0						Untertest3.avi	0	880	547	72	111				0	Content		-72	-111	17249335	1030538647
17265	08:44:37.954	00:00:17.265	1036	-1024	-768	-1	-1	-1	-1	4	-1024	-768	-1	-1	-1	-1	4		0	0						Untertest3.avi	0	880	547	72	111				0	Content		-72	-111	17265081	1030554393
17282	08:44:37.971	00:00:17.281	1037	-1024	-768	-1	-1	-1	-1	4	-1024	-768	-1	-1	-1	-1	4		0	0						Untertest3.avi	0	880	547	72	111				0	Content		-72	-111	17281828	1030571140
17298	08:44:37.987	00:00:17.298	1038	-1024	-768	-1	-1	-1	-1	4	-1024	-768	-1	-1	-1	-1	4		0	0						Untertest3.avi	0	880	547	72	111				0	Content		-72	-111	17298453	1030587765
17315	08:44:38.004	00:00:17.315	1039	-1024	-768	-1	-1	-1	-1	4	-1024	-768	-1	-1	-1	-1	4		0	0						Untertest3.avi	0	880	547	72	111				0	Content		-72	-111	17315139	1030604451
17332	08:44:38.021	00:00:17.331	1040	-1024	-768	-1	-1	-1	-1	4	-1024	-768	-1	-1	-1	-1	4		0	0						Untertest3.avi	0	880	547	72	111				0	Content		-72	-111	17331807	1030621119
17348	08:44:38.037	00:00:17.348	1041	-1024	-768	-1	-1	-1	-1	4	-1024	-768	-1	-1	-1	-1	4		0	0						Untertest3.avi	0	880	547	72	111				0	Content		-72	-111	17348441	1030637753
17365	08:44:38.054	00:00:17.365	1042	-1024	-768	-1	-1	-1	-1	4	-1024	-768	-1	-1	-1	-1	4		0	0						Untertest3.avi	0	880	547	72	111				0	Content		-72	-111	17365109	1030654421
17382	08:44:38.071	00:00:17.381	1043	-1024	-768	-1	-1	-1	-1	4	-1024	-768	-1	-1	-1	-1	4		0	0						Untertest3.avi	0	880	547	72	111				0	Content		-72	-111	17381972	1030671284
17399	08:44:38.088	00:00:17.398	1044	-1024	-768	-1	-1	-1	-1	4	-1024	-768	-1	-1	-1	-1	4		0	0						Untertest3.avi	0	880	547	72	111				0	Content		-72	-111	17398640	1030687952
17415	08:44:38.104	00:00:17.415	1045	-1024	-768	-1	-1	-1	-1	4	-1024	-768	-1	-1	-1	-1	4		0	0						Untertest3.avi	0	880	547	72	111				0	Content		-72	-111	17415308	1030704620
17432	08:44:38.121	00:00:17.432	1046	-1024	-768	-1	-1	-1	-1	4	-1024	-768	-1	-1	-1	-1	4		0	0						Untertest3.avi	0	880	547	72	111				0	Content		-72	-111	17432273	1030721585
17449	08:44:38.138	00:00:17.448	1047	-1024	-768	-1	-1	-1	-1	4	-1024	-768	-1	-1	-1	-1	4		0	0						Untertest3.avi	0	880	547	72	111				0	Content		-72	-111	17448941	1030738253
17466	08:44:38.155	00:00:17.465	1048	-1024	-768	-1	-1	-1	-1	4	-1024	-768	-1	-1	-1	-1	4		0	0						Untertest3.avi	0	880	547	72	111				0	Content		-72	-111	17465608	1030754920
17483	08:44:38.172	00:00:17.482	1049	-1024	-768	-1	-1	-1	-1	4	-1024	-768	-1	-1	-1	-1	4		0	0						Untertest3.avi	0	880	547	72	111				0	Content		-72	-111	17482679	1030771991
17499	08:44:38.188	00:00:17.499	1050	-1024	-768	-1	-1	-1	-1	4	-1024	-768	-1	-1	-1	-1	4		0	0						Untertest3.avi	0	880	547	72	111				0	Content		-72	-111	17499346	1030788658
17516	08:44:38.205	00:00:17.516	1051	-1024	-768	-1	-1	-1	-1	4	-1024	-768	-1	-1	-1	-1	4		0	0						Untertest3.avi	0	880	547	72	111				0	Content		-72	-111	17516014	1030805326
17534	08:44:38.223	00:00:17.533	1052	-1024	-768	-1	-1	-1	-1	4	-1024	-768	-1	-1	-1	-1	4		0	0						Untertest3.avi	0	880	547	72	111				0	Content		-72	-111	17533570	1030822882
17548	08:44:38.237	00:00:17.548	1053	-1024	-768	-1	-1	-1	-1	4	-1024	-768	-1	-1	-1	-1	4		0	0						Untertest3.avi	0	880	547	72	111				0	Content		-72	-111	17548319	1030837631
17565	08:44:38.254	00:00:17.564	1054	-1024	-768	-1	-1	-1	-1	4	-1024	-768	-1	-1	-1	-1	4		0	0						Untertest3.avi	0	880	547	72	111				0	Content		-72	-111	17564943	1030854255
17582	08:44:38.271	00:00:17.581	1055	-1024	-768	-1	-1	-1	-1	4	-1024	-768	-1	-1	-1	-1	4		0	0						Untertest3.avi	0	880	547	72	111				0	Content		-72	-111	17581693	1030871005
17598	08:44:38.287	00:00:17.598	1056	-1024	-768	-1	-1	-1	-1	4	-1024	-768	-1	-1	-1	-1	4		0	0						Untertest3.avi	0	880	547	72	111				0	Content		-72	-111	17598371	1030887683
17615	08:44:38.304	00:00:17.614	1057	-1024	-768	-1	-1	-1	-1	4	-1024	-768	-1	-1	-1	-1	4		0	0						Untertest3.avi	0	880	547	72	111				0	Content		-72	-111	17614969	1030904281
17632	08:44:38.321	00:00:17.631	1058	-1024	-768	-1	-1	-1	-1	4	-1024	-768	-1	-1	-1	-1	4		0	0						Untertest3.avi	0	880	547	72	111				0	Content		-72	-111	17631637	1030920949
17649	08:44:38.338	00:00:17.648	1059	-1024	-768	-1	-1	-1	-1	4	-1024	-768	-1	-1	-1	-1	4		0	0						Untertest3.avi	0	880	547	72	111				0	Content		-72	-111	17648538	1030937850
17665	08:44:38.354	00:00:17.665	1060	-1024	-768	-1	-1	-1	-1	4	-1024	-768	-1	-1	-1	-1	4		0	0						Untertest3.avi	0	880	547	72	111				0	Content		-72	-111	17665206	1030954518
17682	08:44:38.371	00:00:17.682	1061	-1024	-768	-1	-1	-1	-1	4	-1024	-768	-1	-1	-1	-1	4		0	0						Untertest3.avi	0	880	547	72	111				0	Content		-72	-111	17682159	1030971471
17699	08:44:38.388	00:00:17.698	1062	-1024	-768	-1	-1	-1	-1	4	-1024	-768	-1	-1	-1	-1	4		0	0						Untertest3.avi	0	880	547	72	111				0	Content		-72	-111	17698827	1030988139
17715	08:44:38.404	00:00:17.715	1063	-1024	-768	-1	-1	-1	-1	4	-1024	-768	-1	-1	-1	-1	4		0	0						Untertest3.avi	0	880	547	72	111				0	Content		-72	-111	17715494	1031004806
17733	08:44:38.422	00:00:17.732	1064	-1024	-768	-1	-1	-1	-1	4	-1024	-768	-1	-1	-1	-1	4		0	0						Untertest3.avi	0	880	547	72	111				0	Content		-72	-111	17732778	1031022090
17749	08:44:38.438	00:00:17.749	1065	-1024	-768	-1	-1	-1	-1	4	-1024	-768	-1	-1	-1	-1	4		0	0						Untertest3.avi	0	880	547	72	111				0	Content		-72	-111	17749446	1031038758
17766	08:44:38.455	00:00:17.765	1066	-1024	-768	-1	-1	-1	-1	4	-1024	-768	-1	-1	-1	-1	4		0	0						Untertest3.avi	0	880	547	72	111				0	Content		-72	-111	17765692	1031055004
17782	08:44:38.471	00:00:17.782	1067	-1024	-768	-1	-1	-1	-1	4	-1024	-768	-1	-1	-1	-1	4		0	0						Untertest3.avi	0	880	547	72	111				0	Content		-72	-111	17782360	1031071672
17799	08:44:38.488	00:00:17.799	1068	-1024	-768	-1	-1	-1	-1	4	-1024	-768	-1	-1	-1	-1	4		0	0						Untertest3.avi	0	880	547	72	111				0	Content		-72	-111	17799027	1031088339
17815	08:44:38.504	00:00:17.814	1069	-1024	-768	-1	-1	-1	-1	4	-1024	-768	-1	-1	-1	-1	4		0	0						Untertest3.avi	0	880	547	72	111				0	Content		-72	-111	17814803	1031104115
17831	08:44:38.520	00:00:17.831	1070	-1024	-768	-1	-1	-1	-1	4	-1024	-768	-1	-1	-1	-1	4		0	0						Untertest3.avi	0	880	547	72	111				0	Content		-72	-111	17831425	1031120737
17848	08:44:38.537	00:00:17.848	1071	-1024	-768	-1	-1	-1	-1	4	-1024	-768	-1	-1	-1	-1	4		0	0						Untertest3.avi	0	880	547	72	111				0	Content		-72	-111	17848171	1031137483
17865	08:44:38.554	00:00:17.864	1072	-1024	-768	-1	-1	-1	-1	4	-1024	-768	-1	-1	-1	-1	4		0	0						Untertest3.avi	0	880	547	72	111				0	Content		-72	-111	17864794	1031154106
17881	08:44:38.570	00:00:17.881	1073	-1024	-768	-1	-1	-1	-1	4	-1024	-768	-1	-1	-1	-1	4		0	0						Untertest3.avi	0	880	547	72	111				0	Content		-72	-111	17881462	1031170774
17898	08:44:38.587	00:00:17.898	1074	-1024	-768	-1	-1	-1	-1	4	-1024	-768	-1	-1	-1	-1	4		0	0						Untertest3.avi	0	880	547	72	111				0	Content		-72	-111	17898113	1031187425
17915	08:44:38.604	00:00:17.914	1075	-1024	-768	-1	-1	-1	-1	4	-1024	-768	-1	-1	-1	-1	4		0	0						Untertest3.avi	0	880	547	72	111				0	Content		-72	-111	17914781	1031204093
17931	08:44:38.620	00:00:17.931	1076	-1024	-768	-1	-1	-1	-1	4	-1024	-768	-1	-1	-1	-1	4		0	0						Untertest3.avi	0	880	547	72	111				0	Content		-72	-111	17931448	1031220760
17948	08:44:38.637	00:00:17.948	1077	-1024	-768	-1	-1	-1	-1	4	-1024	-768	-1	-1	-1	-1	4		0	0						Untertest3.avi	0	880	547	72	111				0	Content		-72	-111	17948271	1031237583
17965	08:44:38.654	00:00:17.964	1078	-1024	-768	-1	-1	-1	-1	4	-1024	-768	-1	-1	-1	-1	4		0	0						Untertest3.avi	0	880	547	72	111				0	Content		-72	-111	17964939	1031254251
17982	08:44:38.671	00:00:17.981	1079	-1024	-768	-1	-1	-1	-1	4	-1024	-768	-1	-1	-1	-1	4		0	0						Untertest3.avi	0	880	547	72	111				0	Content		-72	-111	17981606	1031270918
17999	08:44:38.688	00:00:17.998	1080	-1024	-768	-1	-1	-1	-1	4	-1024	-768	-1	-1	-1	-1	4		0	0						Untertest3.avi	0	880	547	72	111				0	Content		-72	-111	17998766	1031288078
18015	08:44:38.704	00:00:18.015	1081	-1024	-768	-1	-1	-1	-1	4	-1024	-768	-1	-1	-1	-1	4		0	0						Untertest3.avi	0	880	547	72	111				0	Content		-72	-111	18015433	1031304745
18033	08:44:38.722	00:00:18.032	1082	-1024	-768	-1	-1	-1	-1	4	-1024	-768	-1	-1	-1	-1	4		0	0						Untertest3.avi	0	880	547	72	111				0	Content		-72	-111	18032678	1031321990
18049	08:44:38.738	00:00:18.049	1083	-1024	-768	-1	-1	-1	-1	4	-1024	-768	-1	-1	-1	-1	4		0	0						Untertest3.avi	0	880	547	72	111				0	Content		-72	-111	18049345	1031338657
18067	08:44:38.756	00:00:18.066	1084	-1024	-768	-1	-1	-1	-1	4	-1024	-768	-1	-1	-1	-1	4		0	0						Untertest3.avi	0	880	547	72	111				0	Content		-72	-111	18066535	1031355847
18081	08:44:38.770	00:00:18.081	1085	-1024	-768	-1	-1	-1	-1	4	-1024	-768	-1	-1	-1	-1	4		0	0						Untertest3.avi	0	880	547	72	111				0	Content		-72	-111	18081282	1031370594
18098	08:44:38.787	00:00:18.097	1086	-1024	-768	-1	-1	-1	-1	4	-1024	-768	-1	-1	-1	-1	4		0	0						Untertest3.avi	0	880	547	72	111				0	Content		-72	-111	18097905	1031387217
18115	08:44:38.804	00:00:18.114	1087	-1024	-768	-1	-1	-1	-1	4	-1024	-768	-1	-1	-1	-1	4		0	0						Untertest3.avi	0	880	547	72	111				0	Content		-72	-111	18114656	1031403968
18131	08:44:38.820	00:00:18.131	1088	-1024	-768	-1	-1	-1	-1	4	-1024	-768	-1	-1	-1	-1	4		0	0						Untertest3.avi	0	880	547	72	111				0	Content		-72	-111	18131330	1031420642
18148	08:44:38.837	00:00:18.147	1089	-1024	-768	-1	-1	-1	-1	4	-1024	-768	-1	-1	-1	-1	4		0	0						Untertest3.avi	0	880	547	72	111				0	Content		-72	-111	18147927	1031437239
18165	08:44:38.854	00:00:18.164	1090	-1024	-768	-1	-1	-1	-1	4	-1024	-768	-1	-1	-1	-1	4		0	0						Untertest3.avi	0	880	547	72	111				0	Content		-72	-111	18164595	1031453907
18181	08:44:38.870	00:00:18.181	1091	-1024	-768	-1	-1	-1	-1	4	-1024	-768	-1	-1	-1	-1	4		0	0						Untertest3.avi	0	880	547	72	111				0	Content		-72	-111	18181445	1031470757
18198	08:44:38.887	00:00:18.198	1092	-1024	-768	-1	-1	-1	-1	4	-1024	-768	-1	-1	-1	-1	4		0	0						Untertest3.avi	0	880	547	72	111				0	Content		-72	-111	18198112	1031487424
18215	08:44:38.904	00:00:18.214	1093	-1024	-768	-1	-1	-1	-1	4	-1024	-768	-1	-1	-1	-1	4		0	0						Untertest3.avi	0	880	547	72	111				0	Content		-72	-111	18214780	1031504092
18232	08:44:38.921	00:00:18.231	1094	-1024	-768	-1	-1	-1	-1	4	-1024	-768	-1	-1	-1	-1	4		0	0						Untertest3.avi	0	880	547	72	111				0	Content		-72	-111	18231776	1031521088
18248	08:44:38.937	00:00:18.248	1095	-1024	-768	-1	-1	-1	-1	4	-1024	-768	-1	-1	-1	-1	4		0	0						Untertest3.avi	0	880	547	72	111				0	Content		-72	-111	18248444	1031537756
18265	08:44:38.954	00:00:18.265	1096	-1024	-768	-1	-1	-1	-1	4	-1024	-768	-1	-1	-1	-1	4		0	0						Untertest3.avi	0	880	547	72	111				0	Content		-72	-111	18265111	1031554423
18282	08:44:38.971	00:00:18.282	1097	-1024	-768	-1	-1	-1	-1	4	-1024	-768	-1	-1	-1	-1	4		0	0						Untertest3.avi	0	880	547	72	111				0	Content		-72	-111	18282436	1031571748
18299	08:44:38.988	00:00:18.299	1098	-1024	-768	-1	-1	-1	-1	4	-1024	-768	-1	-1	-1	-1	4		0	0						Untertest3.avi	0	880	547	72	111				0	Content		-72	-111	18299103	1031588415
18316	08:44:39.005	00:00:18.316	1099	-1024	-768	-1	-1	-1	-1	4	-1024	-768	-1	-1	-1	-1	4		0	0						Untertest3.avi	0	880	547	72	111				0	Content		-72	-111	18316385	1031605697
18331	08:44:39.020	00:00:18.331	1100	-1024	-768	-1	-1	-1	-1	4	-1024	-768	-1	-1	-1	-1	4		0	0						Untertest3.avi	0	880	547	72	111				0	Content		-72	-111	18331132	1031620444
18348	08:44:39.037	00:00:18.347	1101	-1024	-768	-1	-1	-1	-1	4	-1024	-768	-1	-1	-1	-1	4		0	0						Untertest3.avi	0	880	547	72	111				0	Content		-72	-111	18347755	1031637067
18365	08:44:39.054	00:00:18.364	1102	-1024	-768	-1	-1	-1	-1	4	-1024	-768	-1	-1	-1	-1	4		0	0						Untertest3.avi	0	880	547	72	111				0	Content		-72	-111	18364503	1031653815
18381	08:44:39.070	00:00:18.381	1103	-1024	-768	-1	-1	-1	-1	4	-1024	-768	-1	-1	-1	-1	4		0	0						Untertest3.avi	0	880	547	72	111				0	Content		-72	-111	18381131	1031670443
18398	08:44:39.087	00:00:18.397	1104	-1024	-768	-1	-1	-1	-1	4	-1024	-768	-1	-1	-1	-1	4		0	0						Untertest3.avi	0	880	547	72	111				0	Content		-72	-111	18397799	1031687111
18414	08:44:39.103	00:00:18.414	1105	-1024	-768	-1	-1	-1	-1	4	-1024	-768	-1	-1	-1	-1	4		0	0						Untertest3.avi	0	880	547	72	111				0	Content		-72	-111	18414448	1031703760
18431	08:44:39.120	00:00:18.431	1106	-1024	-768	-1	-1	-1	-1	4	-1024	-768	-1	-1	-1	-1	4		0	0						Untertest3.avi	0	880	547	72	111				0	Content		-72	-111	18431116	1031720428
18448	08:44:39.137	00:00:18.447	1107	-1024	-768	-1	-1	-1	-1	4	-1024	-768	-1	-1	-1	-1	4		0	0						Untertest3.avi	0	880	547	72	111				0	Content		-72	-111	18447783	1031737095
18465	08:44:39.154	00:00:18.464	1108	-1024	-768	-1	-1	-1	-1	4	-1024	-768	-1	-1	-1	-1	4		0	0						Untertest3.avi	0	880	547	72	111				0	Content		-72	-111	18464608	1031753920
18481	08:44:39.170	00:00:18.481	1109	-1024	-768	-1	-1	-1	-1	4	-1024	-768	-1	-1	-1	-1	4		0	0						Untertest3.avi	0	880	547	72	111				0	Content		-72	-111	18481275	1031770587
18498	08:44:39.187	00:00:18.497	1110	-1024	-768	-1	-1	-1	-1	4	-1024	-768	-1	-1	-1	-1	4		0	0						Untertest3.avi	0	880	547	72	111				0	Content		-72	-111	18497943	1031787255
18515	08:44:39.204	00:00:18.515	1111	-1024	-768	-1	-1	-1	-1	4	-1024	-768	-1	-1	-1	-1	4		0	0						Untertest3.avi	0	880	547	72	111				0	Content		-72	-111	18515093	1031804405
18532	08:44:39.221	00:00:18.531	1112	-1024	-768	-1	-1	-1	-1	4	-1024	-768	-1	-1	-1	-1	4		0	0						Untertest3.avi	0	880	547	72	111				0	Content		-72	-111	18531761	1031821073
18549	08:44:39.238	00:00:18.548	1113	-1024	-768	-1	-1	-1	-1	4	-1024	-768	-1	-1	-1	-1	4		0	0						Untertest3.avi	0	880	547	72	111				0	Content		-72	-111	18548797	1031838109
18565	08:44:39.254	00:00:18.565	1114	-1024	-768	-1	-1	-1	-1	4	-1024	-768	-1	-1	-1	-1	4		0	0						Untertest3.avi	0	880	547	72	111				0	Content		-72	-111	18565464	1031854776
18582	08:44:39.271	00:00:18.582	1115	-1024	-768	-1	-1	-1	-1	4	-1024	-768	-1	-1	-1	-1	4		0	0						Untertest3.avi	0	880	547	72	111				0	Content		-72	-111	18582132	1031871444
18599	08:44:39.288	00:00:18.599	1116	-1024	-768	-1	-1	-1	-1	4	-1024	-768	-1	-1	-1	-1	4		0	0						Untertest3.avi	0	880	547	72	111				0	Content		-72	-111	18599488	1031888800
18614	08:44:39.303	00:00:18.614	1117	-1024	-768	-1	-1	-1	-1	4	-1024	-768	-1	-1	-1	-1	4		0	0						Untertest3.avi	0	880	547	72	111				0	Content		-72	-111	18614237	1031903549
18631	08:44:39.320	00:00:18.630	1118	-1024	-768	-1	-1	-1	-1	4	-1024	-768	-1	-1	-1	-1	4		0	0						Untertest3.avi	0	880	547	72	111				0	Content		-72	-111	18630859	1031920171
18648	08:44:39.337	00:00:18.647	1119	-1024	-768	-1	-1	-1	-1	4	-1024	-768	-1	-1	-1	-1	4		0	0						Untertest3.avi	0	880	547	72	111				0	Content		-72	-111	18647575	1031936887
18664	08:44:39.353	00:00:18.664	1120	-1024	-768	-1	-1	-1	-1	4	-1024	-768	-1	-1	-1	-1	4		0	0						Untertest3.avi	0	880	547	72	111				0	Content		-72	-111	18664242	1031953554
18681	08:44:39.370	00:00:18.680	1121	-1024	-768	-1	-1	-1	-1	4	-1024	-768	-1	-1	-1	-1	4		0	0						Untertest3.avi	0	880	547	72	111				0	Content		-72	-111	18680926	1031970238
18698	08:44:39.387	00:00:18.697	1122	-1024	-768	-1	-1	-1	-1	4	-1024	-768	-1	-1	-1	-1	4		0	0						Untertest3.avi	0	880	547	72	111				0	Content		-72	-111	18697593	1031986905
18714	08:44:39.403	00:00:18.714	1123	-1024	-768	-1	-1	-1	-1	4	-1024	-768	-1	-1	-1	-1	4		0	0						Untertest3.avi	0	880	547	72	111				0	Content		-72	-111	18714223	1032003535
18731	08:44:39.420	00:00:18.730	1124	-1024	-768	-1	-1	-1	-1	4	-1024	-768	-1	-1	-1	-1	4		0	0						Untertest3.avi	0	880	547	72	111				0	Content		-72	-111	18730890	1032020202
18748	08:44:39.437	00:00:18.747	1125	-1024	-768	-1	-1	-1	-1	4	-1024	-768	-1	-1	-1	-1	4		0	0						Untertest3.avi	0	880	547	72	111				0	Content		-72	-111	18747558	1032036870
18764	08:44:39.453	00:00:18.764	1126	-1024	-768	-1	-1	-1	-1	4	-1024	-768	-1	-1	-1	-1	4		0	0						Untertest3.avi	0	880	547	72	111				0	Content		-72	-111	18764456	1032053768
18781	08:44:39.470	00:00:18.781	1127	-1024	-768	-1	-1	-1	-1	4	-1024	-768	-1	-1	-1	-1	4		0	0						Untertest3.avi	0	880	547	72	111				0	Content		-72	-111	18781123	1032070435
18798	08:44:39.487	00:00:18.798	1128	-1024	-768	-1	-1	-1	-1	4	-1024	-768	-1	-1	-1	-1	4		0	0						Untertest3.avi	0	880	547	72	111				0	Content		-72	-111	18798118	1032087430
18815	08:44:39.504	00:00:18.814	1129	-1024	-768	-1	-1	-1	-1	4	-1024	-768	-1	-1	-1	-1	4		0	0						Untertest3.avi	0	880	547	72	111				0	Content		-72	-111	18814785	1032104097
18831	08:44:39.520	00:00:18.831	1130	-1024	-768	-1	-1	-1	-1	4	-1024	-768	-1	-1	-1	-1	4		0	0						Untertest3.avi	0	880	547	72	111				0	Content		-72	-111	18831453	1032120765
18849	08:44:39.538	00:00:18.848	1131	-1024	-768	-1	-1	-1	-1	4	-1024	-768	-1	-1	-1	-1	4		0	0						Untertest3.avi	0	880	547	72	111				0	Content		-72	-111	18848718	1032138030
18865	08:44:39.554	00:00:18.865	1132	-1024	-768	-1	-1	-1	-1	4	-1024	-768	-1	-1	-1	-1	4		0	0						Untertest3.avi	0	880	547	72	111				0	Content		-72	-111	18865386	1032154698
18882	08:44:39.571	00:00:18.881	1133	-1024	-768	-1	-1	-1	-1	4	-1024	-768	-1	-1	-1	-1	4		0	0						Untertest3.avi	0	880	547	72	111				0	Content		-72	-111	18881624	1032170936
18898	08:44:39.587	00:00:18.898	1134	-1024	-768	-1	-1	-1	-1	4	-1024	-768	-1	-1	-1	-1	4		0	0						Untertest3.avi	0	880	547	72	111				0	Content		-72	-111	18898292	1032187604
18915	08:44:39.604	00:00:18.914	1135	-1024	-768	-1	-1	-1	-1	4	-1024	-768	-1	-1	-1	-1	4		0	0						Untertest3.avi	0	880	547	72	111				0	Content		-72	-111	18914960	1032204272
18931	08:44:39.620	00:00:18.930	1136	-1024	-768	-1	-1	-1	-1	4	-1024	-768	-1	-1	-1	-1	4		0	0						Untertest3.avi	0	880	547	72	111				0	Content		-72	-111	18930727	1032220039
18947	08:44:39.636	00:00:18.947	1137	-1024	-768	-1	-1	-1	-1	4	-1024	-768	-1	-1	-1	-1	4		0	0						Untertest3.avi	0	880	547	72	111				0	Content		-72	-111	18947411	1032236723
18964	08:44:39.653	00:00:18.964	1138	-1024	-768	-1	-1	-1	-1	4	-1024	-768	-1	-1	-1	-1	4		0	0						Untertest3.avi	0	880	547	72	111				0	Content		-72	-111	18964078	1032253390
18981	08:44:39.670	00:00:18.980	1139	-1024	-768	-1	-1	-1	-1	4	-1024	-768	-1	-1	-1	-1	4		0	0						Untertest3.avi	0	880	547	72	111				0	Content		-72	-111	18980770	1032270082
18997	08:44:39.686	00:00:18.997	1140	-1024	-768	-1	-1	-1	-1	4	-1024	-768	-1	-1	-1	-1	4		0	0						Untertest3.avi	0	880	547	72	111				0	Content		-72	-111	18997437	1032286749
19014	08:44:39.703	00:00:19.014	1141	-1024	-768	-1	-1	-1	-1	4	-1024	-768	-1	-1	-1	-1	4		0	0						Untertest3.avi	0	880	547	72	111				0	Content		-72	-111	19014105	1032303417
19031	08:44:39.720	00:00:19.030	1142	-1024	-768	-1	-1	-1	-1	4	-1024	-768	-1	-1	-1	-1	4		0	0						Untertest3.avi	0	880	547	72	111				0	Content		-72	-111	19030780	1032320092
19047	08:44:39.736	00:00:19.047	1143	-1024	-768	-1	-1	-1	-1	4	-1024	-768	-1	-1	-1	-1	4		0	0						Untertest3.avi	0	880	547	72	111				0	Content		-72	-111	19047343	1032336655
19064	08:44:39.753	00:00:19.064	1144	-1024	-768	-1	-1	-1	-1	4	-1024	-768	-1	-1	-1	-1	4		0	0						Untertest3.avi	0	880	547	72	111				0	Content		-72	-111	19064279	1032353591
19081	08:44:39.770	00:00:19.080	1145	-1024	-768	-1	-1	-1	-1	4	-1024	-768	-1	-1	-1	-1	4		0	0						Untertest3.avi	0	880	547	72	111				0	Content		-72	-111	19080947	1032370259
19098	08:44:39.787	00:00:19.098	1146	-1024	-768	-1	-1	-1	-1	4	-1024	-768	-1	-1	-1	-1	4		0	0						Untertest3.avi	0	880	547	72	111				0	Content		-72	-111	19098079	1032387391
19115	08:44:39.804	00:00:19.114	1147	-1024	-768	-1	-1	-1	-1	4	-1024	-768	-1	-1	-1	-1	4		0	0						Untertest3.avi	0	880	547	72	111				0	Content		-72	-111	19114746	1032404058
19132	08:44:39.821	00:00:19.131	1148	-1024	-768	-1	-1	-1	-1	4	-1024	-768	-1	-1	-1	-1	4		0	0						Untertest3.avi	0	880	547	72	111				0	Content		-72	-111	19131775	1032421087
19148	08:44:39.837	00:00:19.148	1149	-1024	-768	-1	-1	-1	-1	4	-1024	-768	-1	-1	-1	-1	4		0	0						Untertest3.avi	0	880	547	72	111				0	Content		-72	-111	19148442	1032437754
19165	08:44:39.854	00:00:19.165	1150	-1024	-768	-1	-1	-1	-1	4	-1024	-768	-1	-1	-1	-1	4		0	0						Untertest3.avi	0	880	547	72	111				0	Content		-72	-111	19165110	1032454422
19182	08:44:39.871	00:00:19.182	1151	-1024	-768	-1	-1	-1	-1	4	-1024	-768	-1	-1	-1	-1	4		0	0						Untertest3.avi	0	880	547	72	111				0	Content		-72	-111	19182452	1032471764
19197	08:44:39.886	00:00:19.197	1152	-1024	-768	-1	-1	-1	-1	4	-1024	-768	-1	-1	-1	-1	4		0	0						Untertest3.avi	0	880	547	72	111				0	Content		-72	-111	19197202	1032486514
19214	08:44:39.903	00:00:19.213	1153	-1024	-768	-1	-1	-1	-1	4	-1024	-768	-1	-1	-1	-1	4		0	0						Untertest3.avi	0	880	547	72	111				0	Content		-72	-111	19213888	1032503200
19231	08:44:39.920	00:00:19.230	1154	-1024	-768	-1	-1	-1	-1	4	-1024	-768	-1	-1	-1	-1	4		0	0						Untertest3.avi	0	880	547	72	111				0	Content		-72	-111	19230556	1032519868
19247	08:44:39.936	00:00:19.247	1155	-1024	-768	-1	-1	-1	-1	4	-1024	-768	-1	-1	-1	-1	4		0	0						Untertest3.avi	0	880	547	72	111				0	Content		-72	-111	19247194	1032536506
19264	08:44:39.953	00:00:19.263	1156	-1024	-768	-1	-1	-1	-1	4	-1024	-768	-1	-1	-1	-1	4		0	0						Untertest3.avi	0	880	547	72	111				0	Content		-72	-111	19263875	1032553187
19281	08:44:39.970	00:00:19.280	1157	-1024	-768	-1	-1	-1	-1	4	-1024	-768	-1	-1	-1	-1	4		0	0						Untertest3.avi	0	880	547	72	111				0	Content		-72	-111	19280535	1032569847
19297	08:44:39.986	00:00:19.297	1158	-1024	-768	-1	-1	-1	-1	4	-1024	-768	-1	-1	-1	-1	4		0	0						Untertest3.avi	0	880	547	72	111				0	Content		-72	-111	19297203	1032586515
19314	08:44:40.003	00:00:19.314	1159	-1024	-768	-1	-1	-1	-1	4	-1024	-768	-1	-1	-1	-1	4		0	0						Untertest3.avi	0	880	547	72	111				0	Content		-72	-111	19314136	1032603448
19331	08:44:40.020	00:00:19.330	1160	-1024	-768	-1	-1	-1	-1	4	-1024	-768	-1	-1	-1	-1	4		0	0						Untertest3.avi	0	880	547	72	111				0	Content		-72	-111	19330803	1032620115
19348	08:44:40.037	00:00:19.347	1161	-1024	-768	-1	-1	-1	-1	4	-1024	-768	-1	-1	-1	-1	4		0	0						Untertest3.avi	0	880	547	72	111				0	Content		-72	-111	19347767	1032637079
19364	08:44:40.053	00:00:19.364	1162	-1024	-768	-1	-1	-1	-1	4	-1024	-768	-1	-1	-1	-1	4		0	0						Untertest3.avi	0	880	547	72	111				0	Content		-72	-111	19364434	1032653746
19381	08:44:40.070	00:00:19.381	1163	-1024	-768	-1	-1	-1	-1	4	-1024	-768	-1	-1	-1	-1	4		0	0						Untertest3.avi	0	880	547	72	111				0	Content		-72	-111	19381102	1032670414
19398	08:44:40.087	00:00:19.398	1164	-1024	-768	-1	-1	-1	-1	4	-1024	-768	-1	-1	-1	-1	4		0	0						Untertest3.avi	0	880	547	72	111				0	Content		-72	-111	19398331	1032687643
19415	08:44:40.104	00:00:19.414	1165	-1024	-768	-1	-1	-1	-1	4	-1024	-768	-1	-1	-1	-1	4		0	0						Untertest3.avi	0	880	547	72	111				0	Content		-72	-111	19414999	1032704311
19431	08:44:40.120	00:00:19.431	1166	-1024	-768	-1	-1	-1	-1	4	-1024	-768	-1	-1	-1	-1	4		0	0						Untertest3.avi	0	880	547	72	111				0	Content		-72	-111	19431229	1032720541
19448	08:44:40.137	00:00:19.447	1167	-1024	-768	-1	-1	-1	-1	4	-1024	-768	-1	-1	-1	-1	4		0	0						Untertest3.avi	0	880	547	72	111				0	Content		-72	-111	19447897	1032737209
19465	08:44:40.154	00:00:19.464	1168	-1024	-768	-1	-1	-1	-1	4	-1024	-768	-1	-1	-1	-1	4		0	0						Untertest3.avi	0	880	547	72	111				0	Content		-72	-111	19464564	1032753876
19481	08:44:40.170	00:00:19.480	1169	-1024	-768	-1	-1	-1	-1	4	-1024	-768	-1	-1	-1	-1	4		0	0						Untertest3.avi	0	880	547	72	111				0	Content		-72	-111	19480814	1032770126
19497	08:44:40.186	00:00:19.497	1170	-1024	-768	-1	-1	-1	-1	4	-1024	-768	-1	-1	-1	-1	4		0	0						Untertest3.avi	0	880	547	72	111				0	Content		-72	-111	19497482	1032786794
19514	08:44:40.203	00:00:19.514	1171	-1024	-768	-1	-1	-1	-1	4	-1024	-768	-1	-1	-1	-1	4		0	0						Untertest3.avi	0	880	547	72	111				0	Content		-72	-111	19514011	1032803323
19531	08:44:40.220	00:00:19.530	1172	-1024	-768	-1	-1	-1	-1	4	-1024	-768	-1	-1	-1	-1	4		0	0						Untertest3.avi	0	880	547	72	111				0	Content		-72	-111	19530679	1032819991
19547	08:44:40.236	00:00:19.547	1173	-1024	-768	-1	-1	-1	-1	4	-1024	-768	-1	-1	-1	-1	4		0	0						Untertest3.avi	0	880	547	72	111				0	Content		-72	-111	19547346	1032836658
19564	08:44:40.253	00:00:19.563	1174	-1024	-768	-1	-1	-1	-1	4	-1024	-768	-1	-1	-1	-1	4		0	0						Untertest3.avi	0	880	547	72	111				0	Content		-72	-111	19563858	1032853170
19581	08:44:40.270	00:00:19.580	1175	-1024	-768	-1	-1	-1	-1	4	-1024	-768	-1	-1	-1	-1	4		0	0						Untertest3.avi	0	880	547	72	111				0	Content		-72	-111	19580525	1032869837
19597	08:44:40.286	00:00:19.597	1176	-1024	-768	-1	-1	-1	-1	4	-1024	-768	-1	-1	-1	-1	4		0	0						Untertest3.avi	0	880	547	72	111				0	Content		-72	-111	19597115	1032886427
19614	08:44:40.303	00:00:19.613	1177	-1024	-768	-1	-1	-1	-1	4	-1024	-768	-1	-1	-1	-1	4		0	0						Untertest3.avi	0	880	547	72	111				0	Content		-72	-111	19613684	1032902996
19631	08:44:40.320	00:00:19.630	1178	-1024	-768	-1	-1	-1	-1	4	-1024	-768	-1	-1	-1	-1	4		0	0						Untertest3.avi	0	880	547	72	111				0	Content		-72	-111	19630560	1032919872
19647	08:44:40.336	00:00:19.647	1179	-1024	-768	-1	-1	-1	-1	4	-1024	-768	-1	-1	-1	-1	4		0	0						Untertest3.avi	0	880	547	72	111				0	Content		-72	-111	19647227	1032936539
19664	08:44:40.353	00:00:19.664	1180	-1024	-768	-1	-1	-1	-1	4	-1024	-768	-1	-1	-1	-1	4		0	0						Untertest3.avi	0	880	547	72	111				0	Content		-72	-111	19664393	1032953705
19681	08:44:40.370	00:00:19.681	1181	-1024	-768	-1	-1	-1	-1	4	-1024	-768	-1	-1	-1	-1	4		0	0						Untertest3.avi	0	880	547	72	111				0	Content		-72	-111	19681061	1032970373
19698	08:44:40.387	00:00:19.698	1182	-1024	-768	-1	-1	-1	-1	4	-1024	-768	-1	-1	-1	-1	4		0	0						Untertest3.avi	0	880	547	72	111				0	Content		-72	-111	19698058	1032987370
19715	08:44:40.404	00:00:19.714	1183	-1024	-768	-1	-1	-1	-1	4	-1024	-768	-1	-1	-1	-1	4		0	0						Untertest3.avi	0	880	547	72	111				0	Content		-72	-111	19714726	1033004038
19731	08:44:40.420	00:00:19.731	1184	-1024	-768	-1	-1	-1	-1	4	-1024	-768	-1	-1	-1	-1	4		0	0						Untertest3.avi	0	880	547	72	111				0	Content		-72	-111	19731393	1033020705
19749	08:44:40.438	00:00:19.748	1185	-1024	-768	-1	-1	-1	-1	4	-1024	-768	-1	-1	-1	-1	4		0	0						Untertest3.avi	0	880	547	72	111				0	Content		-72	-111	19748802	1033038114
19764	08:44:40.453	00:00:19.763	1186	-1024	-768	-1	-1	-1	-1	4	-1024	-768	-1	-1	-1	-1	4		0	0						Untertest3.avi	0	880	547	72	111				0	Content		-72	-111	19763549	1033052861
19780	08:44:40.469	00:00:19.780	1187	-1024	-768	-1	-1	-1	-1	4	-1024	-768	-1	-1	-1	-1	4		0	0						Untertest3.avi	0	880	547	72	111				0	Content		-72	-111	19780215	1033069527
19797	08:44:40.486	00:00:19.796	1188	-1024	-768	-1	-1	-1	-1	4	-1024	-768	-1	-1	-1	-1	4		0	0						Untertest3.avi	0	880	547	72	111				0	Content		-72	-111	19796882	1033086194
19814	08:44:40.503	00:00:19.813	1189	-1024	-768	-1	-1	-1	-1	4	-1024	-768	-1	-1	-1	-1	4		0	0						Untertest3.avi	0	880	547	72	111				0	Content		-72	-111	19813550	1033102862
19830	08:44:40.519	00:00:19.830	1190	-1024	-768	-1	-1	-1	-1	4	-1024	-768	-1	-1	-1	-1	4		0	0						Untertest3.avi	0	880	547	72	111				0	Content		-72	-111	19830170	1033119482
19847	08:44:40.536	00:00:19.846	1191	-1024	-768	-1	-1	-1	-1	4	-1024	-768	-1	-1	-1	-1	4		0	0						Untertest3.avi	0	880	547	72	111				0	Content		-72	-111	19846858	1033136170
19864	08:44:40.553	00:00:19.863	1192	-1024	-768	-1	-1	-1	-1	4	-1024	-768	-1	-1	-1	-1	4		0	0						Untertest3.avi	0	880	547	72	111				0	Content		-72	-111	19863511	1033152823
19880	08:44:40.569	00:00:19.880	1193	-1024	-768	-1	-1	-1	-1	4	-1024	-768	-1	-1	-1	-1	4		0	0						Untertest3.avi	0	880	547	72	111				0	Content		-72	-111	19880179	1033169491
19897	08:44:40.586	00:00:19.897	1194	-1024	-768	-1	-1	-1	-1	4	-1024	-768	-1	-1	-1	-1	4		0	0						Untertest3.avi	0	880	547	72	111				0	Content		-72	-111	19897110	1033186422
19914	08:44:40.603	00:00:19.913	1195	-1024	-768	-1	-1	-1	-1	4	-1024	-768	-1	-1	-1	-1	4		0	0						Untertest3.avi	0	880	547	72	111				0	Content		-72	-111	19913777	1033203089
19931	08:44:40.620	00:00:19.930	1196	-1024	-768	-1	-1	-1	-1	4	-1024	-768	-1	-1	-1	-1	4		0	0						Untertest3.avi	0	880	547	72	111				0	Content		-72	-111	19930739	1033220051
19947	08:44:40.636	00:00:19.947	1197	-1024	-768	-1	-1	-1	-1	4	-1024	-768	-1	-1	-1	-1	4		0	0						Untertest3.avi	0	880	547	72	111				0	Content		-72	-111	19947406	1033236718
19964	08:44:40.653	00:00:19.964	1198	-1024	-768	-1	-1	-1	-1	4	-1024	-768	-1	-1	-1	-1	4		0	0						Untertest3.avi	0	880	547	72	111				0	Content		-72	-111	19964074	1033253386
19981	08:44:40.670	00:00:19.981	1199	-1024	-768	-1	-1	-1	-1	4	-1024	-768	-1	-1	-1	-1	4		0	0						Untertest3.avi	0	880	547	72	111				0	Content		-72	-111	19981306	1033270618
19998	08:44:40.687	00:00:19.997	1200	-1024	-768	-1	-1	-1	-1	4	-1024	-768	-1	-1	-1	-1	4		0	0						Untertest3.avi	0	880	547	72	111				0	Content		-72	-111	19997974	1033287286
20014	08:44:40.703	00:00:20.014	1201	-1024	-768	-1	-1	-1	-1	4	-1024	-768	-1	-1	-1	-1	4		0	0						Untertest3.avi	0	880	547	72	111				0	Content		-72	-111	20014209	1033303521
20031	08:44:40.720	00:00:20.030	1202	-1024	-768	-1	-1	-1	-1	4	-1024	-768	-1	-1	-1	-1	4		0	0						Untertest3.avi	0	880	547	72	111				0	Content		-72	-111	20030877	1033320189
20048	08:44:40.737	00:00:20.047	1203	-1024	-768	-1	-1	-1	-1	4	-1024	-768	-1	-1	-1	-1	4		0	0						Untertest3.avi	0	880	547	72	111				0	Content		-72	-111	20047545	1033336857
20064	08:44:40.753	00:00:20.063	1204	-1024	-768	-1	-1	-1	-1	4	-1024	-768	-1	-1	-1	-1	4		0	0						Untertest3.avi	0	880	547	72	111				0	Content		-72	-111	20063915	1033353227
20081	08:44:40.770	00:00:20.080	1205	-1024	-768	-1	-1	-1	-1	4	-1024	-768	-1	-1	-1	-1	4		0	0						Untertest3.avi	0	880	547	72	111				0	Content		-72	-111	20080583	1033369895
20097	08:44:40.786	00:00:20.097	1206	-1024	-768	-1	-1	-1	-1	4	-1024	-768	-1	-1	-1	-1	4		0	0						Untertest3.avi	0	880	547	72	111				0	Content		-72	-111	20097250	1033386562
20114	08:44:40.803	00:00:20.113	1207	-1024	-768	-1	-1	-1	-1	4	-1024	-768	-1	-1	-1	-1	4		0	0						Untertest3.avi	0	880	547	72	111				0	Content		-72	-111	20113720	1033403032
20130	08:44:40.819	00:00:20.130	1208	-1024	-768	-1	-1	-1	-1	4	-1024	-768	-1	-1	-1	-1	4		0	0						Untertest3.avi	0	880	547	72	111				0	Content		-72	-111	20130387	1033419699
20147	08:44:40.836	00:00:20.147	1209	-1024	-768	-1	-1	-1	-1	4	-1024	-768	-1	-1	-1	-1	4		0	0						Untertest3.avi	0	880	547	72	111				0	Content		-72	-111	20147055	1033436367
20164	08:44:40.853	00:00:20.163	1210	-1024	-768	-1	-1	-1	-1	4	-1024	-768	-1	-1	-1	-1	4		0	0						Untertest3.avi	0	880	547	72	111				0	Content		-72	-111	20163570	1033452882
20180	08:44:40.869	00:00:20.180	1211	-1024	-768	-1	-1	-1	-1	4	-1024	-768	-1	-1	-1	-1	4		0	0						Untertest3.avi	0	880	547	72	111				0	Content		-72	-111	20180238	1033469550
20197	08:44:40.886	00:00:20.196	1212	-1024	-768	-1	-1	-1	-1	4	-1024	-768	-1	-1	-1	-1	4		0	0						Untertest3.avi	0	880	547	72	111				0	Content		-72	-111	20196705	1033486017
20213	08:44:40.902	00:00:20.213	1213	-1024	-768	-1	-1	-1	-1	4	-1024	-768	-1	-1	-1	-1	4		0	0						Untertest3.avi	0	880	547	72	111				0	Content		-72	-111	20213276	1033502588
20230	08:44:40.919	00:00:20.230	1214	-1024	-768	-1	-1	-1	-1	4	-1024	-768	-1	-1	-1	-1	4		0	0						Untertest3.avi	0	880	547	72	111				0	Content		-72	-111	20230211	1033519523
20247	08:44:40.936	00:00:20.246	1215	-1024	-768	-1	-1	-1	-1	4	-1024	-768	-1	-1	-1	-1	4		0	0						Untertest3.avi	0	880	547	72	111				0	Content		-72	-111	20246879	1033536191
20264	08:44:40.953	00:00:20.264	1216	-1024	-768	-1	-1	-1	-1	4	-1024	-768	-1	-1	-1	-1	4		0	0						Untertest3.avi	0	880	547	72	111				0	Content		-72	-111	20264012	1033553324
20281	08:44:40.970	00:00:20.280	1217	-1024	-768	-1	-1	-1	-1	4	-1024	-768	-1	-1	-1	-1	4		0	0						Untertest3.avi	0	880	547	72	111				0	Content		-72	-111	20280679	1033569991
20298	08:44:40.987	00:00:20.297	1218	-1024	-768	-1	-1	-1	-1	4	-1024	-768	-1	-1	-1	-1	4		0	0						Untertest3.avi	0	880	547	72	111				0	Content		-72	-111	20297710	1033587022
20314	08:44:41.003	00:00:20.314	1219	-1024	-768	-1	-1	-1	-1	4	-1024	-768	-1	-1	-1	-1	4		0	0						Untertest3.avi	0	880	547	72	111				0	Content		-72	-111	20314377	1033603689
20331	08:44:41.020	00:00:20.331	1220	-1024	-768	-1	-1	-1	-1	4	-1024	-768	-1	-1	-1	-1	4		0	0						Untertest3.avi	0	880	547	72	111				0	Content		-72	-111	20331045	1033620357
20348	08:44:41.037	00:00:20.348	1221	-1024	-768	-1	-1	-1	-1	4	-1024	-768	-1	-1	-1	-1	4		0	0						Untertest3.avi	0	880	547	72	111				0	Content		-72	-111	20348389	1033637701
20363	08:44:41.052	00:00:20.363	1222	-1024	-768	-1	-1	-1	-1	4	-1024	-768	-1	-1	-1	-1	4		0	0						Untertest3.avi	0	880	547	72	111				0	Content		-72	-111	20363137	1033652449
20380	08:44:41.069	00:00:20.379	1223	-1024	-768	-1	-1	-1	-1	4	-1024	-768	-1	-1	-1	-1	4		0	0						Untertest3.avi	0	880	547	72	111				0	Content		-72	-111	20379803	1033669115
20396	08:44:41.085	00:00:20.396	1224	-1024	-768	-1	-1	-1	-1	4	-1024	-768	-1	-1	-1	-1	4		0	0						Untertest3.avi	0	880	547	72	111				0	Content		-72	-111	20396471	1033685783
20413	08:44:41.102	00:00:20.413	1225	-1024	-768	-1	-1	-1	-1	4	-1024	-768	-1	-1	-1	-1	4		0	0						Untertest3.avi	0	880	547	72	111				0	Content		-72	-111	20413138	1033702450
20430	08:44:41.119	00:00:20.429	1226	-1024	-768	-1	-1	-1	-1	4	-1024	-768	-1	-1	-1	-1	4		0	0						Untertest3.avi	0	880	547	72	111				0	Content		-72	-111	20429754	1033719066
20447	08:44:41.136	00:00:20.446	1227	-1024	-768	-1	-1	-1	-1	4	-1024	-768	-1	-1	-1	-1	4		0	0						Untertest3.avi	0	880	547	72	111				0	Content		-72	-111	20446556	1033735868
20463	08:44:41.152	00:00:20.463	1228	-1024	-768	-1	-1	-1	-1	4	-1024	-768	-1	-1	-1	-1	4		0	0						Untertest3.avi	0	880	547	72	111				0	Content		-72	-111	20463155	1033752467
20480	08:44:41.169	00:00:20.479	1229	-1024	-768	-1	-1	-1	-1	4	-1024	-768	-1	-1	-1	-1	4		0	0						Untertest3.avi	0	880	547	72	111				0	Content		-72	-111	20479823	1033769135
20497	08:44:41.186	00:00:20.496	1230	-1024	-768	-1	-1	-1	-1	4	-1024	-768	-1	-1	-1	-1	4		0	0						Untertest3.avi	0	880	547	72	111				0	Content		-72	-111	20496724	1033786036
20513	08:44:41.202	00:00:20.513	1231	-1024	-768	-1	-1	-1	-1	4	-1024	-768	-1	-1	-1	-1	4		0	0						Untertest3.avi	0	880	547	72	111				0	Content		-72	-111	20513392	1033802704
20530	08:44:41.219	00:00:20.530	1232	-1024	-768	-1	-1	-1	-1	4	-1024	-768	-1	-1	-1	-1	4		0	0						Untertest3.avi	0	880	547	72	111				0	Content		-72	-111	20530343	1033819655
20547	08:44:41.236	00:00:20.547	1233	-1024	-768	-1	-1	-1	-1	4	-1024	-768	-1	-1	-1	-1	4		0	0						Untertest3.avi	0	880	547	72	111				0	Content		-72	-111	20547011	1033836323
20564	08:44:41.253	00:00:20.563	1234	-1024	-768	-1	-1	-1	-1	4	-1024	-768	-1	-1	-1	-1	4		0	0						Untertest3.avi	0	880	547	72	111				0	Content		-72	-111	20563678	1033852990
20581	08:44:41.270	00:00:20.580	1235	-1024	-768	-1	-1	-1	-1	4	-1024	-768	-1	-1	-1	-1	4		0	0						Untertest3.avi	0	880	547	72	111				0	Content		-72	-111	20580962	1033870274
20598	08:44:41.287	00:00:20.597	1236	-1024	-768	-1	-1	-1	-1	4	-1024	-768	-1	-1	-1	-1	4		0	0						Untertest3.avi	0	880	547	72	111				0	Content		-72	-111	20597629	1033886941
20614	08:44:41.303	00:00:20.613	1237	-1024	-768	-1	-1	-1	-1	4	-1024	-768	-1	-1	-1	-1	4		0	0						Untertest3.avi	0	880	547	72	111				0	Content		-72	-111	20613840	1033903152
20631	08:44:41.320	00:00:20.630	1238	-1024	-768	-1	-1	-1	-1	4	-1024	-768	-1	-1	-1	-1	4		0	0						Untertest3.avi	0	880	547	72	111				0	Content		-72	-111	20630508	1033919820
20647	08:44:41.336	00:00:20.647	1239	-1024	-768	-1	-1	-1	-1	4	-1024	-768	-1	-1	-1	-1	4		0	0						Untertest3.avi	0	880	547	72	111				0	Content		-72	-111	20647175	1033936487
20663	08:44:41.352	00:00:20.663	1240	-1024	-768	-1	-1	-1	-1	4	-1024	-768	-1	-1	-1	-1	4		0	0						Untertest3.avi	0	880	547	72	111				0	Content		-72	-111	20663403	1033952715
20680	08:44:41.369	00:00:20.680	1241	-1024	-768	-1	-1	-1	-1	4	-1024	-768	-1	-1	-1	-1	4		0	0						Untertest3.avi	0	880	547	72	111				0	Content		-72	-111	20680070	1033969382
20697	08:44:41.386	00:00:20.696	1242	-1024	-768	-1	-1	-1	-1	4	-1024	-768	-1	-1	-1	-1	4		0	0						Untertest3.avi	0	880	547	72	111				0	Content		-72	-111	20696586	1033985898
20713	08:44:41.402	00:00:20.713	1243	-1024	-768	-1	-1	-1	-1	4	-1024	-768	-1	-1	-1	-1	4		0	0						Untertest3.avi	0	880	547	72	111				0	Content		-72	-111	20713253	1034002565
20730	08:44:41.419	00:00:20.729	1244	-1024	-768	-1	-1	-1	-1	4	-1024	-768	-1	-1	-1	-1	4		0	0						Untertest3.avi	0	880	547	72	111				0	Content		-72	-111	20729921	1034019233
20746	08:44:41.435	00:00:20.746	1245	-1024	-768	-1	-1	-1	-1	4	-1024	-768	-1	-1	-1	-1	4		0	0						Untertest3.avi	0	880	547	72	111				0	Content		-72	-111	20746420	1034035732
20763	08:44:41.452	00:00:20.763	1246	-1024	-768	-1	-1	-1	-1	4	-1024	-768	-1	-1	-1	-1	4		0	0						Untertest3.avi	0	880	547	72	111				0	Content		-72	-111	20763088	1034052400
20780	08:44:41.469	00:00:20.779	1247	-1024	-768	-1	-1	-1	-1	4	-1024	-768	-1	-1	-1	-1	4		0	0						Untertest3.avi	0	880	547	72	111				0	Content		-72	-111	20779667	1034068979
20796	08:44:41.485	00:00:20.796	1248	-1024	-768	-1	-1	-1	-1	4	-1024	-768	-1	-1	-1	-1	4		0	0						Untertest3.avi	0	880	547	72	111				0	Content		-72	-111	20796235	1034085547
20813	08:44:41.502	00:00:20.813	1249	-1024	-768	-1	-1	-1	-1	4	-1024	-768	-1	-1	-1	-1	4		0	0						Untertest3.avi	0	880	547	72	111				0	Content		-72	-111	20813171	1034102483
20830	08:44:41.519	00:00:20.829	1250	-1024	-768	-1	-1	-1	-1	4	-1024	-768	-1	-1	-1	-1	4		0	0						Untertest3.avi	0	880	547	72	111				0	Content		-72	-111	20829839	1034119151
20847	08:44:41.536	00:00:20.846	1251	-1024	-768	-1	-1	-1	-1	4	-1024	-768	-1	-1	-1	-1	4		0	0						Untertest3.avi	0	880	547	72	111				0	Content		-72	-111	20846980	1034136292
20864	08:44:41.553	00:00:20.863	1252	-1024	-768	-1	-1	-1	-1	4	-1024	-768	-1	-1	-1	-1	4		0	0						Untertest3.avi	0	880	547	72	111				0	Content		-72	-111	20863647	1034152959
20881	08:44:41.570	00:00:20.880	1253	-1024	-768	-1	-1	-1	-1	4	-1024	-768	-1	-1	-1	-1	4		0	0						Untertest3.avi	0	880	547	72	111				0	Content		-72	-111	20880675	1034169987
20897	08:44:41.586	00:00:20.897	1254	-1024	-768	-1	-1	-1	-1	4	-1024	-768	-1	-1	-1	-1	4		0	0						Untertest3.avi	0	880	547	72	111				0	Content		-72	-111	20897342	1034186654
20914	08:44:41.603	00:00:20.914	1255	-1024	-768	-1	-1	-1	-1	4	-1024	-768	-1	-1	-1	-1	4		0	0						Untertest3.avi	0	880	547	72	111				0	Content		-72	-111	20914010	1034203322
20931	08:44:41.620	00:00:20.931	1256	-1024	-768	-1	-1	-1	-1	4	-1024	-768	-1	-1	-1	-1	4		0	0						Untertest3.avi	0	880	547	72	111				0	Content		-72	-111	20931353	1034220665
20946	08:44:41.635	00:00:20.946	1257	-1024	-768	-1	-1	-1	-1	4	-1024	-768	-1	-1	-1	-1	4		0	0						Untertest3.avi	0	880	547	72	111				0	Content		-72	-111	20946099	1034235411
20963	08:44:41.652	00:00:20.962	1258	-1024	-768	-1	-1	-1	-1	4	-1024	-768	-1	-1	-1	-1	4		0	0						Untertest3.avi	0	880	547	72	111				0	Content		-72	-111	20962764	1034252076
20979	08:44:41.668	00:00:20.979	1259	-1024	-768	-1	-1	-1	-1	4	-1024	-768	-1	-1	-1	-1	4		0	0						Untertest3.avi	0	880	547	72	111				0	Content		-72	-111	20979432	1034268744
20996	08:44:41.685	00:00:20.996	1260	-1024	-768	-1	-1	-1	-1	4	-1024	-768	-1	-1	-1	-1	4		0	0						Untertest3.avi	0	880	547	72	111				0	Content		-72	-111	20996099	1034285411
21013	08:44:41.702	00:00:21.012	1261	-1024	-768	-1	-1	-1	-1	4	-1024	-768	-1	-1	-1	-1	4		0	0						Untertest3.avi	0	880	547	72	111				0	Content		-72	-111	21012730	1034302042
21030	08:44:41.719	00:00:21.029	1262	-1024	-768	-1	-1	-1	-1	4	-1024	-768	-1	-1	-1	-1	4		0	0						Untertest3.avi	0	880	547	72	111				0	Content		-72	-111	21029520	1034318832
21046	08:44:41.735	00:00:21.046	1263	-1024	-768	-1	-1	-1	-1	4	-1024	-768	-1	-1	-1	-1	4		0	0						Untertest3.avi	0	880	547	72	111				0	Content		-72	-111	21046123	1034335435
21063	08:44:41.752	00:00:21.062	1264	-1024	-768	-1	-1	-1	-1	4	-1024	-768	-1	-1	-1	-1	4		0	0						Untertest3.avi	0	880	547	72	111				0	Content		-72	-111	21062791	1034352103
21080	08:44:41.769	00:00:21.079	1265	-1024	-768	-1	-1	-1	-1	4	-1024	-768	-1	-1	-1	-1	4		0	0						Untertest3.avi	0	880	547	72	111				0	Content		-72	-111	21079700	1034369012
21096	08:44:41.785	00:00:21.096	1266	-1024	-768	-1	-1	-1	-1	4	-1024	-768	-1	-1	-1	-1	4		0	0						Untertest3.avi	0	880	547	72	111				0	Content		-72	-111	21096368	1034385680
21113	08:44:41.802	00:00:21.113	1267	-1024	-768	-1	-1	-1	-1	4	-1024	-768	-1	-1	-1	-1	4		0	0						Untertest3.avi	0	880	547	72	111				0	Content		-72	-111	21113317	1034402629
21130	08:44:41.819	00:00:21.129	1268	-1024	-768	-1	-1	-1	-1	4	-1024	-768	-1	-1	-1	-1	4		0	0						Untertest3.avi	0	880	547	72	111				0	Content		-72	-111	21129985	1034419297
21147	08:44:41.836	00:00:21.146	1269	-1024	-768	-1	-1	-1	-1	4	-1024	-768	-1	-1	-1	-1	4		0	0						Untertest3.avi	0	880	547	72	111				0	Content		-72	-111	21146652	1034435964
21164	08:44:41.853	00:00:21.163	1270	-1024	-768	-1	-1	-1	-1	4	-1024	-768	-1	-1	-1	-1	4		0	0						Untertest3.avi	0	880	547	72	111				0	Content		-72	-111	21163932	1034453244
21181	08:44:41.870	00:00:21.180	1271	-1024	-768	-1	-1	-1	-1	4	-1024	-768	-1	-1	-1	-1	4		0	0						Untertest3.avi	0	880	547	72	111				0	Content		-72	-111	21180600	1034469912
21197	08:44:41.886	00:00:21.196	1272	-1024	-768	-1	-1	-1	-1	4	-1024	-768	-1	-1	-1	-1	4		0	0						Untertest3.avi	0	880	547	72	111				0	Content		-72	-111	21196803	1034486115
21213	08:44:41.902	00:00:21.213	1273	-1024	-768	-1	-1	-1	-1	4	-1024	-768	-1	-1	-1	-1	4		0	0						Untertest3.avi	0	880	547	72	111				0	Content		-72	-111	21213471	1034502783
21230	08:44:41.919	00:00:21.230	1274	-1024	-768	-1	-1	-1	-1	4	-1024	-768	-1	-1	-1	-1	4		0	0						Untertest3.avi	0	880	547	72	111				0	Content		-72	-111	21230138	1034519450
21246	08:44:41.935	00:00:21.246	1275	-1024	-768	-1	-1	-1	-1	4	-1024	-768	-1	-1	-1	-1	4		0	0						Untertest3.avi	0	880	547	72	111				0	Content		-72	-111	21246362	1034535674
21263	08:44:41.952	00:00:21.263	1276	-1024	-768	-1	-1	-1	-1	4	-1024	-768	-1	-1	-1	-1	4		0	0						Untertest3.avi	0	880	547	72	111				0	Content		-72	-111	21263029	1034552341
21280	08:44:41.969	00:00:21.279	1277	-1024	-768	-1	-1	-1	-1	4	-1024	-768	-1	-1	-1	-1	4		0	0						Untertest3.avi	0	880	547	72	111				0	Content		-72	-111	21279548	1034568860
21296	08:44:41.985	00:00:21.296	1278	-1024	-768	-1	-1	-1	-1	4	-1024	-768	-1	-1	-1	-1	4		0	0						Untertest3.avi	0	880	547	72	111				0	Content		-72	-111	21296215	1034585527
21313	08:44:42.002	00:00:21.312	1279	-1024	-768	-1	-1	-1	-1	4	-1024	-768	-1	-1	-1	-1	4		0	0						Untertest3.avi	0	880	547	72	111				0	Content		-72	-111	21312883	1034602195
21329	08:44:42.018	00:00:21.329	1280	-1024	-768	-1	-1	-1	-1	4	-1024	-768	-1	-1	-1	-1	4		0	0						Untertest3.avi	0	880	547	72	111				0	Content		-72	-111	21329384	1034618696
21346	08:44:42.035	00:00:21.346	1281	-1024	-768	-1	-1	-1	-1	4	-1024	-768	-1	-1	-1	-1	4		0	0						Untertest3.avi	0	880	547	72	111				0	Content		-72	-111	21346052	1034635364
21363	08:44:42.052	00:00:21.362	1282	-1024	-768	-1	-1	-1	-1	4	-1024	-768	-1	-1	-1	-1	4		0	0						Untertest3.avi	0	880	547	72	111				0	Content		-72	-111	21362634	1034651946
21379	08:44:42.068	00:00:21.379	1283	-1024	-768	-1	-1	-1	-1	4	-1024	-768	-1	-1	-1	-1	4		0	0						Untertest3.avi	0	880	547	72	111				0	Content		-72	-111	21379200	1034668512
21396	08:44:42.085	00:00:21.396	1284	-1024	-768	-1	-1	-1	-1	4	-1024	-768	-1	-1	-1	-1	4		0	0						Untertest3.avi	0	880	547	72	111				0	Content		-72	-111	21396138	1034685450
21413	08:44:42.102	00:00:21.412	1285	-1024	-768	-1	-1	-1	-1	4	-1024	-768	-1	-1	-1	-1	4		0	0						Untertest3.avi	0	880	547	72	111				0	Content		-72	-111	21412806	1034702118
21430	08:44:42.119	00:00:21.429	1286	-1024	-768	-1	-1	-1	-1	4	-1024	-768	-1	-1	-1	-1	4		0	0						Untertest3.avi	0	880	547	72	111				0	Content		-72	-111	21429941	1034719253
21447	08:44:42.136	00:00:21.446	1287	-1024	-768	-1	-1	-1	-1	4	-1024	-768	-1	-1	-1	-1	4		0	0						Untertest3.avi	0	880	547	72	111				0	Content		-72	-111	21446608	1034735920
21464	08:44:42.153	00:00:21.463	1288	-1024	-768	-1	-1	-1	-1	4	-1024	-768	-1	-1	-1	-1	4		0	0						Untertest3.avi	0	880	547	72	111				0	Content		-72	-111	21463642	1034752954
21480	08:44:42.169	00:00:21.480	1289	-1024	-768	-1	-1	-1	-1	4	-1024	-768	-1	-1	-1	-1	4		0	0						Untertest3.avi	0	880	547	72	111				0	Content		-72	-111	21480309	1034769621
21497	08:44:42.186	00:00:21.496	1290	-1024	-768	-1	-1	-1	-1	4	-1024	-768	-1	-1	-1	-1	4		0	0						Untertest3.avi	0	880	547	72	111				0	Content		-72	-111	21496977	1034786289
21514	08:44:42.203	00:00:21.514	1291	-1024	-768	-1	-1	-1	-1	4	-1024	-768	-1	-1	-1	-1	4		0	0						Untertest3.avi	0	880	547	72	111				0	Content		-72	-111	21514319	1034803631
21529	08:44:42.218	00:00:21.529	1292	-1024	-768	-1	-1	-1	-1	4	-1024	-768	-1	-1	-1	-1	4		0	0						Untertest3.avi	0	880	547	72	111				0	Content		-72	-111	21529064	1034818376
21546	08:44:42.235	00:00:21.545	1293	-1024	-768	-1	-1	-1	-1	4	-1024	-768	-1	-1	-1	-1	4		0	0						Untertest3.avi	0	880	547	72	111				0	Content		-72	-111	21545731	1034835043
21562	08:44:42.251	00:00:21.562	1294	-1024	-768	-1	-1	-1	-1	4	-1024	-768	-1	-1	-1	-1	4		0	0						Untertest3.avi	0	880	547	72	111				0	Content		-72	-111	21562399	1034851711
21579	08:44:42.268	00:00:21.579	1295	-1024	-768	-1	-1	-1	-1	4	-1024	-768	-1	-1	-1	-1	4		0	0						Untertest3.avi	0	880	547	72	111				0	Content		-72	-111	21579066	1034868378
21596	08:44:42.285	00:00:21.595	1296	-1024	-768	-1	-1	-1	-1	4	-1024	-768	-1	-1	-1	-1	4		0	0						Untertest3.avi	0	880	547	72	111				0	Content		-72	-111	21595691	1034885003
21612	08:44:42.301	00:00:21.612	1297	-1024	-768	-1	-1	-1	-1	4	-1024	-768	-1	-1	-1	-1	4		0	0						Untertest3.avi	0	880	547	72	111				0	Content		-72	-111	21612361	1034901673
21629	08:44:42.318	00:00:21.629	1298	-1024	-768	-1	-1	-1	-1	4	-1024	-768	-1	-1	-1	-1	4		0	0						Untertest3.avi	0	880	547	72	111				0	Content		-72	-111	21629022	1034918334
21646	08:44:42.335	00:00:21.645	1299	-1024	-768	-1	-1	-1	-1	4	-1024	-768	-1	-1	-1	-1	4		0	0						Untertest3.avi	0	880	547	72	111				0	Content		-72	-111	21645690	1034935002
21663	08:44:42.352	00:00:21.662	1300	-1024	-768	-1	-1	-1	-1	4	-1024	-768	-1	-1	-1	-1	4		0	0						Untertest3.avi	0	880	547	72	111				0	Content		-72	-111	21662622	1034951934
21679	08:44:42.368	00:00:21.679	1301	-1024	-768	-1	-1	-1	-1	4	-1024	-768	-1	-1	-1	-1	4		0	0						Untertest3.avi	0	880	547	72	111				0	Content		-72	-111	21679290	1034968602
21696	08:44:42.385	00:00:21.696	1302	-1024	-768	-1	-1	-1	-1	4	-1024	-768	-1	-1	-1	-1	4		0	0						Untertest3.avi	0	880	547	72	111				0	Content		-72	-111	21696258	1034985570
21713	08:44:42.402	00:00:21.712	1303	-1024	-768	-1	-1	-1	-1	4	-1024	-768	-1	-1	-1	-1	4		0	0						Untertest3.avi	0	880	547	72	111				0	Content		-72	-111	21712926	1035002238
21730	08:44:42.419	00:00:21.729	1304	-1024	-768	-1	-1	-1	-1	4	-1024	-768	-1	-1	-1	-1	4		0	0						Untertest3.avi	0	880	547	72	111				0	Content		-72	-111	21729593	1035018905
21747	08:44:42.436	00:00:21.746	1305	-1024	-768	-1	-1	-1	-1	4	-1024	-768	-1	-1	-1	-1	4		0	0						Untertest3.avi	0	880	547	72	111				0	Content		-72	-111	21746890	1035036202
21764	08:44:42.453	00:00:21.763	1306	-1024	-768	-1	-1	-1	-1	4	-1024	-768	-1	-1	-1	-1	4		0	0						Untertest3.avi	0	880	547	72	111				0	Content		-72	-111	21763558	1035052870
21780	08:44:42.469	00:00:21.779	1307	-1024	-768	-1	-1	-1	-1	4	-1024	-768	-1	-1	-1	-1	4		0	0						Untertest3.avi	0	880	547	72	111				0	Content		-72	-111	21779763	1035069075
21796	08:44:42.485	00:00:21.796	1308	-1024	-768	-1	-1	-1	-1	4	-1024	-768	-1	-1	-1	-1	4		0	0						Untertest3.avi	0	880	547	72	111				0	Content		-72	-111	21796431	1035085743
21813	08:44:42.502	00:00:21.813	1309	-1024	-768	-1	-1	-1	-1	4	-1024	-768	-1	-1	-1	-1	4		0	0						Untertest3.avi	0	880	547	72	111				0	Content		-72	-111	21813098	1035102410
21829	08:44:42.518	00:00:21.829	1310	-1024	-768	-1	-1	-1	-1	4	-1024	-768	-1	-1	-1	-1	4		0	0						Untertest3.avi	0	880	547	72	111				0	Content		-72	-111	21829324	1035118636
21846	08:44:42.535	00:00:21.845	1311	-1024	-768	-1	-1	-1	-1	4	-1024	-768	-1	-1	-1	-1	4		0	0						Untertest3.avi	0	880	547	72	111				0	Content		-72	-111	21845991	1035135303
21863	08:44:42.552	00:00:21.862	1312	-1024	-768	-1	-1	-1	-1	4	-1024	-768	-1	-1	-1	-1	4		0	0						Untertest3.avi	0	880	547	72	111				0	Content		-72	-111	21862510	1035151822
21879	08:44:42.568	00:00:21.879	1313	-1024	-768	-1	-1	-1	-1	4	-1024	-768	-1	-1	-1	-1	4		0	0						Untertest3.avi	0	880	547	72	111				0	Content		-72	-111	21879177	1035168489
21896	08:44:42.585	00:00:21.895	1314	-1024	-768	-1	-1	-1	-1	4	-1024	-768	-1	-1	-1	-1	4		0	0						Untertest3.avi	0	880	547	72	111				0	Content		-72	-111	21895845	1035185157
21912	08:44:42.601	00:00:21.912	1315	-1024	-768	-1	-1	-1	-1	4	-1024	-768	-1	-1	-1	-1	4		0	0						Untertest3.avi	0	880	547	72	111				0	Content		-72	-111	21912348	1035201660
21929	08:44:42.618	00:00:21.929	1316	-1024	-768	-1	-1	-1	-1	4	-1024	-768	-1	-1	-1	-1	4		0	0						Untertest3.avi	0	880	547	72	111				0	Content		-72	-111	21929016	1035218328
21946	08:44:42.635	00:00:21.945	1317	-1024	-768	-1	-1	-1	-1	4	-1024	-768	-1	-1	-1	-1	4		0	0						Untertest3.avi	0	880	547	72	111				0	Content		-72	-111	21945599	1035234911
21962	08:44:42.651	00:00:21.962	1318	-1024	-768	-1	-1	-1	-1	4	-1024	-768	-1	-1	-1	-1	4		0	0						Untertest3.avi	0	880	547	72	111				0	Content		-72	-111	21962166	1035251478
21979	08:44:42.668	00:00:21.979	1319	-1024	-768	-1	-1	-1	-1	4	-1024	-768	-1	-1	-1	-1	4		0	0						Untertest3.avi	0	880	547	72	111				0	Content		-72	-111	21979105	1035268417
21996	08:44:42.685	00:00:21.995	1320	-1024	-768	-1	-1	-1	-1	4	-1024	-768	-1	-1	-1	-1	4		0	0						Untertest3.avi	0	880	547	72	111				0	Content		-72	-111	21995772	1035285084
22013	08:44:42.702	00:00:22.012	1321	-1024	-768	-1	-1	-1	-1	4	-1024	-768	-1	-1	-1	-1	4		0	0						Untertest3.avi	0	880	547	72	111				0	Content		-72	-111	22012906	1035302218
22030	08:44:42.719	00:00:22.029	1322	-1024	-768	-1	-1	-1	-1	4	-1024	-768	-1	-1	-1	-1	4		0	0						Untertest3.avi	0	880	547	72	111				0	Content		-72	-111	22029573	1035318885
22047	08:44:42.736	00:00:22.046	1323	-1024	-768	-1	-1	-1	-1	4	-1024	-768	-1	-1	-1	-1	4		0	0						Untertest3.avi	0	880	547	72	111				0	Content		-72	-111	22046604	1035335916
22063	08:44:42.752	00:00:22.063	1324	-1024	-768	-1	-1	-1	-1	4	-1024	-768	-1	-1	-1	-1	4		0	0						Untertest3.avi	0	880	547	72	111				0	Content		-72	-111	22063271	1035352583
22080	08:44:42.769	00:00:22.079	1325	-1024	-768	-1	-1	-1	-1	4	-1024	-768	-1	-1	-1	-1	4		0	0						Untertest3.avi	0	880	547	72	111				0	Content		-72	-111	22079939	1035369251
22097	08:44:42.786	00:00:22.097	1326	-1024	-768	-1	-1	-1	-1	4	-1024	-768	-1	-1	-1	-1	4		0	0						Untertest3.avi	0	880	547	72	111				0	Content		-72	-111	22097284	1035386596
22112	08:44:42.801	00:00:22.112	1327	-1024	-768	-1	-1	-1	-1	4	-1024	-768	-1	-1	-1	-1	4		0	0						Untertest3.avi	0	880	547	72	111				0	Content		-72	-111	22112031	1035401343
22129	08:44:42.818	00:00:22.128	1328	-1024	-768	-1	-1	-1	-1	4	-1024	-768	-1	-1	-1	-1	4		0	0						Untertest3.avi	0	880	547	72	111				0	Content		-72	-111	22128697	1035418009
22145	08:44:42.834	00:00:22.145	1329	-1024	-768	-1	-1	-1	-1	4	-1024	-768	-1	-1	-1	-1	4		0	0						Untertest3.avi	0	880	547	72	111				0	Content		-72	-111	22145365	1035434677
22162	08:44:42.851	00:00:22.162	1330	-1024	-768	-1	-1	-1	-1	4	-1024	-768	-1	-1	-1	-1	4		0	0						Untertest3.avi	0	880	547	72	111				0	Content		-72	-111	22162032	1035451344
22179	08:44:42.868	00:00:22.178	1331	-1024	-768	-1	-1	-1	-1	4	-1024	-768	-1	-1	-1	-1	4		0	0						Untertest3.avi	0	880	547	72	111				0	Content		-72	-111	22178655	1035467967
22195	08:44:42.884	00:00:22.195	1332	-1024	-768	-1	-1	-1	-1	4	-1024	-768	-1	-1	-1	-1	4		0	0						Untertest3.avi	0	880	547	72	111				0	Content		-72	-111	22195331	1035484643
22212	08:44:42.901	00:00:22.211	1333	-1024	-768	-1	-1	-1	-1	4	-1024	-768	-1	-1	-1	-1	4		0	0						Untertest3.avi	0	880	547	72	111				0	Content		-72	-111	22211991	1035501303
22229	08:44:42.918	00:00:22.228	1334	-1024	-768	-1	-1	-1	-1	4	-1024	-768	-1	-1	-1	-1	4		0	0						Untertest3.avi	0	880	547	72	111				0	Content		-72	-111	22228659	1035517971
22246	08:44:42.935	00:00:22.245	1335	-1024	-768	-1	-1	-1	-1	4	-1024	-768	-1	-1	-1	-1	4		0	0						Untertest3.avi	0	880	547	72	111				0	Content		-72	-111	22245591	1035534903
22262	08:44:42.951	00:00:22.262	1336	-1024	-768	-1	-1	-1	-1	4	-1024	-768	-1	-1	-1	-1	4		0	0						Untertest3.avi	0	880	547	72	111				0	Content		-72	-111	22262259	1035551571
22279	08:44:42.968	00:00:22.279	1337	-1024	-768	-1	-1	-1	-1	4	-1024	-768	-1	-1	-1	-1	4		0	0						Untertest3.avi	0	880	547	72	111				0	Content		-72	-111	22279222	1035568534
22296	08:44:42.985	00:00:22.295	1338	-1024	-768	-1	-1	-1	-1	4	-1024	-768	-1	-1	-1	-1	4		0	0						Untertest3.avi	0	880	547	72	111				0	Content		-72	-111	22295890	1035585202
22313	08:44:43.002	00:00:22.312	1339	-1024	-768	-1	-1	-1	-1	4	-1024	-768	-1	-1	-1	-1	4		0	0						Untertest3.avi	0	880	547	72	111				0	Content		-72	-111	22312557	1035601869
22330	08:44:43.019	00:00:22.329	1340	-1024	-768	-1	-1	-1	-1	4	-1024	-768	-1	-1	-1	-1	4		0	0						Untertest3.avi	0	880	547	72	111				0	Content		-72	-111	22329851	1035619163
22347	08:44:43.036	00:00:22.346	1341	-1024	-768	-1	-1	-1	-1	4	-1024	-768	-1	-1	-1	-1	4		0	0						Untertest3.avi	0	880	547	72	111				0	Content		-72	-111	22346519	1035635831
22363	08:44:43.052	00:00:22.362	1342	-1024	-768	-1	-1	-1	-1	4	-1024	-768	-1	-1	-1	-1	4		0	0						Untertest3.avi	0	880	547	72	111				0	Content		-72	-111	22362727	1035652039
22379	08:44:43.068	00:00:22.379	1343	-1024	-768	-1	-1	-1	-1	4	-1024	-768	-1	-1	-1	-1	4		0	0						Untertest3.avi	0	880	547	72	111				0	Content		-72	-111	22379395	1035668707
22396	08:44:43.085	00:00:22.396	1344	-1024	-768	-1	-1	-1	-1	4	-1024	-768	-1	-1	-1	-1	4		0	0						Untertest3.avi	0	880	547	72	111				0	Content		-72	-111	22396062	1035685374
22412	08:44:43.101	00:00:22.412	1345	-1024	-768	-1	-1	-1	-1	4	-1024	-768	-1	-1	-1	-1	4		0	0						Untertest3.avi	0	880	547	72	111				0	Content		-72	-111	22412290	1035701602
22429	08:44:43.118	00:00:22.428	1346	-1024	-768	-1	-1	-1	-1	4	-1024	-768	-1	-1	-1	-1	4		0	0						Untertest3.avi	0	880	547	72	111				0	Content		-72	-111	22428957	1035718269
22445	08:44:43.134	00:00:22.445	1347	-1024	-768	-1	-1	-1	-1	4	-1024	-768	-1	-1	-1	-1	4		0	0						Untertest3.avi	0	880	547	72	111				0	Content		-72	-111	22445479	1035734791
22462	08:44:43.151	00:00:22.462	1348	-1024	-768	-1	-1	-1	-1	4	-1024	-768	-1	-1	-1	-1	4		0	0						Untertest3.avi	0	880	547	72	111				0	Content		-72	-111	22462146	1035751458
22479	08:44:43.168	00:00:22.478	1349	-1024	-768	-1	-1	-1	-1	4	-1024	-768	-1	-1	-1	-1	4		0	0						Untertest3.avi	0	880	547	72	111				0	Content		-72	-111	22478814	1035768126
22495	08:44:43.184	00:00:22.495	1350	-1024	-768	-1	-1	-1	-1	4	-1024	-768	-1	-1	-1	-1	4		0	0						Untertest3.avi	0	880	547	72	111				0	Content		-72	-111	22495319	1035784631
22512	08:44:43.201	00:00:22.511	1351	-1024	-768	-1	-1	-1	-1	4	-1024	-768	-1	-1	-1	-1	4		0	0						Untertest3.avi	0	880	547	72	111				0	Content		-72	-111	22511987	1035801299
22529	08:44:43.218	00:00:22.528	1352	-1024	-768	-1	-1	-1	-1	4	-1024	-768	-1	-1	-1	-1	4		0	0						Untertest3.avi	0	880	547	72	111				0	Content		-72	-111	22528581	1035817893
22545	08:44:43.234	00:00:22.545	1353	-1024	-768	-1	-1	-1	-1	4	-1024	-768	-1	-1	-1	-1	4		0	0						Untertest3.avi	0	880	547	72	111				0	Content		-72	-111	22545135	1035834447
22562	08:44:43.251	00:00:22.562	1354	-1024	-768	-1	-1	-1	-1	4	-1024	-768	-1	-1	-1	-1	4		0	0						Untertest3.avi	0	880	547	72	111				0	Content		-72	-111	22562073	1035851385
22579	08:44:43.268	00:00:22.578	1355	-1024	-768	-1	-1	-1	-1	4	-1024	-768	-1	-1	-1	-1	4		0	0						Untertest3.avi	0	880	547	72	111				0	Content		-72	-111	22578740	1035868052
22596	08:44:43.285	00:00:22.595	1356	-1024	-768	-1	-1	-1	-1	4	-1024	-768	-1	-1	-1	-1	4		0	0						Untertest3.avi	0	880	547	72	111				0	Content		-72	-111	22595877	1035885189
22613	08:44:43.302	00:00:22.612	1357	-1024	-768	-1	-1	-1	-1	4	-1024	-768	-1	-1	-1	-1	4		0	0						Untertest3.avi	0	880	547	72	111				0	Content		-72	-111	22612544	1035901856
22630	08:44:43.319	00:00:22.629	1358	-1024	-768	-1	-1	-1	-1	4	-1024	-768	-1	-1	-1	-1	4		0	0						Untertest3.avi	0	880	547	72	111				0	Content		-72	-111	22629533	1035918845
22646	08:44:43.335	00:00:22.646	1359	-1024	-768	-1	-1	-1	-1	4	-1024	-768	-1	-1	-1	-1	4		0	0						Untertest3.avi	0	880	547	72	111				0	Content		-72	-111	22646200	1035935512
22663	08:44:43.352	00:00:22.662	1360	-1024	-768	-1	-1	-1	-1	4	-1024	-768	-1	-1	-1	-1	4		0	0						Untertest3.avi	0	880	547	72	111				0	Content		-72	-111	22662868	1035952180
22680	08:44:43.369	00:00:22.680	1361	-1024	-768	-1	-1	-1	-1	4	-1024	-768	-1	-1	-1	-1	4		0	0						Untertest3.avi	0	880	547	72	111				0	Content		-72	-111	22680254	1035969566
22695	08:44:43.384	00:00:22.695	1362	-1024	-768	-1	-1	-1	-1	4	-1024	-768	-1	-1	-1	-1	4		0	0						Untertest3.avi	0	880	547	72	111				0	Content		-72	-111	22695003	1035984315
22712	08:44:43.401	00:00:22.711	1363	-1024	-768	-1	-1	-1	-1	4	-1024	-768	-1	-1	-1	-1	4		0	0						Untertest3.avi	0	880	547	72	111				0	Content		-72	-111	22711670	1036000982
22728	08:44:43.417	00:00:22.728	1364	-1024	-768	-1	-1	-1	-1	4	-1024	-768	-1	-1	-1	-1	4		0	0						Untertest3.avi	0	880	547	72	111				0	Content		-72	-111	22728338	1036017650
22745	08:44:43.434	00:00:22.745	1365	-1024	-768	-1	-1	-1	-1	4	-1024	-768	-1	-1	-1	-1	4		0	0						Untertest3.avi	0	880	547	72	111				0	Content		-72	-111	22745005	1036034317
22762	08:44:43.451	00:00:22.761	1366	-1024	-768	-1	-1	-1	-1	4	-1024	-768	-1	-1	-1	-1	4		0	0						Untertest3.avi	0	880	547	72	111				0	Content		-72	-111	22761624	1036050936
22778	08:44:43.467	00:00:22.778	1367	-1024	-768	-1	-1	-1	-1	4	-1024	-768	-1	-1	-1	-1	4		0	0						Untertest3.avi	0	880	547	72	111				0	Content		-72	-111	22778306	1036067618
22795	08:44:43.484	00:00:22.794	1368	-1024	-768	-1	-1	-1	-1	4	-1024	-768	-1	-1	-1	-1	4		0	0						Untertest3.avi	0	880	547	72	111				0	Content		-72	-111	22794963	1036084275
22812	08:44:43.501	00:00:22.811	1369	-1024	-768	-1	-1	-1	-1	4	-1024	-768	-1	-1	-1	-1	4		0	0						Untertest3.avi	0	880	547	72	111				0	Content		-72	-111	22811631	1036100943
22829	08:44:43.518	00:00:22.828	1370	-1024	-768	-1	-1	-1	-1	4	-1024	-768	-1	-1	-1	-1	4		0	0						Untertest3.avi	0	880	547	72	111				0	Content		-72	-111	22828563	1036117875
22845	08:44:43.534	00:00:22.845	1371	-1024	-768	-1	-1	-1	-1	4	-1024	-768	-1	-1	-1	-1	4		0	0						Untertest3.avi	0	880	547	72	111				0	Content		-72	-111	22845231	1036134543
22862	08:44:43.551	00:00:22.862	1372	-1024	-768	-1	-1	-1	-1	4	-1024	-768	-1	-1	-1	-1	4		0	0						Untertest3.avi	0	880	547	72	111				0	Content		-72	-111	22862194	1036151506
22879	08:44:43.568	00:00:22.878	1373	-1024	-768	-1	-1	-1	-1	4	-1024	-768	-1	-1	-1	-1	4		0	0						Untertest3.avi	0	880	547	72	111				0	Content		-72	-111	22878862	1036168174
22896	08:44:43.585	00:00:22.895	1374	-1024	-768	-1	-1	-1	-1	4	-1024	-768	-1	-1	-1	-1	4		0	0						Untertest3.avi	0	880	547	72	111				0	Content		-72	-111	22895529	1036184841
22913	08:44:43.602	00:00:22.912	1375	-1024	-768	-1	-1	-1	-1	4	-1024	-768	-1	-1	-1	-1	4		0	0						Untertest3.avi	0	880	547	72	111				0	Content		-72	-111	22912760	1036202072
22929	08:44:43.618	00:00:22.929	1376	-1024	-768	-1	-1	-1	-1	4	-1024	-768	-1	-1	-1	-1	4		0	0						Untertest3.avi	0	880	547	72	111				0	Content		-72	-111	22929428	1036218740
22946	08:44:43.635	00:00:22.945	1377	-1024	-768	-1	-1	-1	-1	4	-1024	-768	-1	-1	-1	-1	4		0	0						Untertest3.avi	0	880	547	72	111				0	Content		-72	-111	22945656	1036234968
22962	08:44:43.651	00:00:22.962	1378	-1024	-768	-1	-1	-1	-1	4	-1024	-768	-1	-1	-1	-1	4		0	0						Untertest3.avi	0	880	547	72	111				0	Content		-72	-111	22962324	1036251636
22979	08:44:43.668	00:00:22.978	1379	-1024	-768	-1	-1	-1	-1	4	-1024	-768	-1	-1	-1	-1	4		0	0						Untertest3.avi	0	880	547	72	111				0	Content		-72	-111	22978991	1036268303
22995	08:44:43.684	00:00:22.995	1380	-1024	-768	-1	-1	-1	-1	4	-1024	-768	-1	-1	-1	-1	4		0	0						Untertest3.avi	0	880	547	72	111				0	Content		-72	-111	22995238	1036284550
23012	08:44:43.701	00:00:23.011	1381	-1024	-768	-1	-1	-1	-1	4	-1024	-768	-1	-1	-1	-1	4		0	0						Untertest3.avi	0	880	547	72	111				0	Content		-72	-111	23011905	1036301217
23028	08:44:43.717	00:00:23.028	1382	-1024	-768	-1	-1	-1	-1	4	-1024	-768	-1	-1	-1	-1	4		0	0						Untertest3.avi	0	880	547	72	111				0	Content		-72	-111	23028433	1036317745
23045	08:44:43.734	00:00:23.045	1383	-1024	-768	-1	-1	-1	-1	4	-1024	-768	-1	-1	-1	-1	4		0	0						Untertest3.avi	0	880	547	72	111				0	Content		-72	-111	23045100	1036334412
23062	08:44:43.751	00:00:23.061	1384	-1024	-768	-1	-1	-1	-1	4	-1024	-768	-1	-1	-1	-1	4		0	0						Untertest3.avi	0	880	547	72	111				0	Content		-72	-111	23061768	1036351080
23078	08:44:43.767	00:00:23.078	1385	-1024	-768	-1	-1	-1	-1	4	-1024	-768	-1	-1	-1	-1	4		0	0						Untertest3.avi	0	880	547	72	111				0	Content		-72	-111	23078278	1036367590
23095	08:44:43.784	00:00:23.094	1386	-1024	-768	-1	-1	-1	-1	4	-1024	-768	-1	-1	-1	-1	4		0	0						Untertest3.avi	0	880	547	72	111				0	Content		-72	-111	23094946	1036384258
23112	08:44:43.801	00:00:23.111	1387	-1024	-768	-1	-1	-1	-1	4	-1024	-768	-1	-1	-1	-1	4		0	0						Untertest3.avi	0	880	547	72	111				0	Content		-72	-111	23111546	1036400858
23128	08:44:43.817	00:00:23.128	1388	-1024	-768	-1	-1	-1	-1	4	-1024	-768	-1	-1	-1	-1	4		0	0						Untertest3.avi	0	880	547	72	111				0	Content		-72	-111	23128107	1036417419
23145	08:44:43.834	00:00:23.144	1389	-1024	-768	-1	-1	-1	-1	4	-1024	-768	-1	-1	-1	-1	4		0	0						Untertest3.avi	0	880	547	72	111				0	Content		-72	-111	23144990	1036434302
23162	08:44:43.851	00:00:23.161	1390	-1024	-768	-1	-1	-1	-1	4	-1024	-768	-1	-1	-1	-1	4		0	0						Untertest3.avi	0	880	547	72	111				0	Content		-72	-111	23161657	1036450969
23179	08:44:43.868	00:00:23.178	1391	-1024	-768	-1	-1	-1	-1	4	-1024	-768	-1	-1	-1	-1	4		0	0						Untertest3.avi	0	880	547	72	111				0	Content		-72	-111	23178826	1036468138
23195	08:44:43.884	00:00:23.195	1392	-1024	-768	-1	-1	-1	-1	4	-1024	-768	-1	-1	-1	-1	4		0	0						Untertest3.avi	0	880	547	72	111				0	Content		-72	-111	23195493	1036484805
23212	08:44:43.901	00:00:23.212	1393	-1024	-768	-1	-1	-1	-1	4	-1024	-768	-1	-1	-1	-1	4		0	0						Untertest3.avi	0	880	547	72	111				0	Content		-72	-111	23212489	1036501801
23229	08:44:43.918	00:00:23.229	1394	-1024	-768	-1	-1	-1	-1	4	-1024	-768	-1	-1	-1	-1	4		0	0						Untertest3.avi	0	880	547	72	111				0	Content		-72	-111	23229156	1036518468
23246	08:44:43.935	00:00:23.245	1395	-1024	-768	-1	-1	-1	-1	4	-1024	-768	-1	-1	-1	-1	4		0	0						Untertest3.avi	0	880	547	72	111				0	Content		-72	-111	23245824	1036535136
23263	08:44:43.952	00:00:23.263	1396	-1024	-768	-1	-1	-1	-1	4	-1024	-768	-1	-1	-1	-1	4		0	0						Untertest3.avi	0	880	547	72	111				0	Content		-72	-111	23263225	1036552537
23278	08:44:43.967	00:00:23.277	1397	-1024	-768	-1	-1	-1	-1	4	-1024	-768	-1	-1	-1	-1	4		0	0						Untertest3.avi	0	880	547	72	111				0	Content		-72	-111	23277973	1036567285
23295	08:44:43.984	00:00:23.294	1398	-1024	-768	-1	-1	-1	-1	4	-1024	-768	-1	-1	-1	-1	4		0	0						Untertest3.avi	0	880	547	72	111				0	Content		-72	-111	23294640	1036583952
23311	08:44:44.000	00:00:23.311	1399	-1024	-768	-1	-1	-1	-1	4	-1024	-768	-1	-1	-1	-1	4		0	0						Untertest3.avi	0	880	547	72	111				0	Content		-72	-111	23311308	1036600620
23328	08:44:44.017	00:00:23.327	1400	-1024	-768	-1	-1	-1	-1	4	-1024	-768	-1	-1	-1	-1	4		0	0						Untertest3.avi	0	880	547	72	111				0	Content		-72	-111	23327976	1036617288
23345	08:44:44.034	00:00:23.344	1401	-1024	-768	-1	-1	-1	-1	4	-1024	-768	-1	-1	-1	-1	4		0	0						Untertest3.avi	0	880	547	72	111				0	Content		-72	-111	23344591	1036633903
23361	08:44:44.050	00:00:23.361	1402	-1024	-768	-1	-1	-1	-1	4	-1024	-768	-1	-1	-1	-1	4		0	0						Untertest3.avi	0	880	547	72	111				0	Content		-72	-111	23361266	1036650578
23378	08:44:44.067	00:00:23.377	1403	-1024	-768	-1	-1	-1	-1	4	-1024	-768	-1	-1	-1	-1	4		0	0						Untertest3.avi	0	880	547	72	111				0	Content		-72	-111	23377927	1036667239
23395	08:44:44.084	00:00:23.394	1404	-1024	-768	-1	-1	-1	-1	4	-1024	-768	-1	-1	-1	-1	4		0	0						Untertest3.avi	0	880	547	72	111				0	Content		-72	-111	23394595	1036683907
23412	08:44:44.101	00:00:23.411	1405	-1024	-768	-1	-1	-1	-1	4	-1024	-768	-1	-1	-1	-1	4		0	0						Untertest3.avi	0	880	547	72	111				0	Content		-72	-111	23411527	1036700839
23428	08:44:44.117	00:00:23.428	1406	-1024	-768	-1	-1	-1	-1	4	-1024	-768	-1	-1	-1	-1	4		0	0						Untertest3.avi	0	880	547	72	111				0	Content		-72	-111	23428195	1036717507
23445	08:44:44.134	00:00:23.445	1407	-1024	-768	-1	-1	-1	-1	4	-1024	-768	-1	-1	-1	-1	4		0	0						Untertest3.avi	0	880	547	72	111				0	Content		-72	-111	23445159	1036734471
23462	08:44:44.151	00:00:23.461	1408	-1024	-768	-1	-1	-1	-1	4	-1024	-768	-1	-1	-1	-1	4		0	0						Untertest3.avi	0	880	547	72	111				0	Content		-72	-111	23461827	1036751139
23478	08:44:44.167	00:00:23.478	1409	-1024	-768	-1	-1	-1	-1	4	-1024	-768	-1	-1	-1	-1	4		0	0						Untertest3.avi	0	880	547	72	111				0	Content		-72	-111	23478494	1036767806
23496	08:44:44.185	00:00:23.495	1410	-1024	-768	-1	-1	-1	-1	4	-1024	-768	-1	-1	-1	-1	4		0	0						Untertest3.avi	0	880	547	72	111				0	Content		-72	-111	23495726	1036785038
23512	08:44:44.201	00:00:23.512	1411	-1024	-768	-1	-1	-1	-1	4	-1024	-768	-1	-1	-1	-1	4		0	0						Untertest3.avi	0	880	547	72	111				0	Content		-72	-111	23512394	1036801706
23529	08:44:44.218	00:00:23.528	1412	-1024	-768	-1	-1	-1	-1	4	-1024	-768	-1	-1	-1	-1	4		0	0						Untertest3.avi	0	880	547	72	111				0	Content		-72	-111	23528623	1036817935
23545	08:44:44.234	00:00:23.545	1413	-1024	-768	-1	-1	-1	-1	4	-1024	-768	-1	-1	-1	-1	4		0	0						Untertest3.avi	0	880	547	72	111				0	Content		-72	-111	23545291	1036834603
23562	08:44:44.251	00:00:23.561	1414	-1024	-768	-1	-1	-1	-1	4	-1024	-768	-1	-1	-1	-1	4		0	0						Untertest3.avi	0	880	547	72	111				0	Content		-72	-111	23561958	1036851270
23578	08:44:44.267	00:00:23.578	1415	-1024	-768	-1	-1	-1	-1	4	-1024	-768	-1	-1	-1	-1	4		0	0						Untertest3.avi	0	880	547	72	111				0	Content		-72	-111	23578211	1036867523
23595	08:44:44.284	00:00:23.594	1416	-1024	-768	-1	-1	-1	-1	4	-1024	-768	-1	-1	-1	-1	4		0	0						Untertest3.avi	0	880	547	72	111				0	Content		-72	-111	23594878	1036884190
23611	08:44:44.300	00:00:23.611	1417	-1024	-768	-1	-1	-1	-1	4	-1024	-768	-1	-1	-1	-1	4		0	0						Untertest3.avi	0	880	547	72	111				0	Content		-72	-111	23611413	1036900725
23628	08:44:44.317	00:00:23.628	1418	-1024	-768	-1	-1	-1	-1	4	-1024	-768	-1	-1	-1	-1	4		0	0						Untertest3.avi	0	880	547	72	111				0	Content		-72	-111	23628080	1036917392
23645	08:44:44.334	00:00:23.644	1419	-1024	-768	-1	-1	-1	-1	4	-1024	-768	-1	-1	-1	-1	4		0	0						Untertest3.avi	0	880	547	72	111				0	Content		-72	-111	23644748	1036934060
23661	08:44:44.350	00:00:23.661	1420	-1024	-768	-1	-1	-1	-1	4	-1024	-768	-1	-1	-1	-1	4		0	0						Untertest3.avi	0	880	547	72	111				0	Content		-72	-111	23661252	1036950564
23678	08:44:44.367	00:00:23.677	1421	-1024	-768	-1	-1	-1	-1	4	-1024	-768	-1	-1	-1	-1	4		0	0						Untertest3.avi	0	880	547	72	111				0	Content		-72	-111	23677920	1036967232
23695	08:44:44.384	00:00:23.694	1422	-1024	-768	-1	-1	-1	-1	4	-1024	-768	-1	-1	-1	-1	4		0	0						Untertest3.avi	0	880	547	72	111				0	Content		-72	-111	23694502	1036983814
23711	08:44:44.400	00:00:23.711	1423	-1024	-768	-1	-1	-1	-1	4	-1024	-768	-1	-1	-1	-1	4		0	0						Untertest3.avi	0	880	547	72	111				0	Content		-72	-111	23711070	1037000382
23728	08:44:44.417	00:00:23.727	1424	-1024	-768	-1	-1	-1	-1	4	-1024	-768	-1	-1	-1	-1	4		0	0						Untertest3.avi	0	880	547	72	111				0	Content		-72	-111	23727945	1037017257
23745	08:44:44.434	00:00:23.744	1425	-1024	-768	-1	-1	-1	-1	4	-1024	-768	-1	-1	-1	-1	4		0	0						Untertest3.avi	0	880	547	72	111				0	Content		-72	-111	23744612	1037033924
23762	08:44:44.451	00:00:23.761	1426	-1024	-768	-1	-1	-1	-1	4	-1024	-768	-1	-1	-1	-1	4		0	0						Untertest3.avi	0	880	547	72	111				0	Content		-72	-111	23761716	1037051028
23778	08:44:44.467	00:00:23.778	1427	-1024	-768	-1	-1	-1	-1	4	-1024	-768	-1	-1	-1	-1	4		0	0						Untertest3.avi	0	880	547	72	111				0	Content		-72	-111	23778383	1037067695
23795	08:44:44.484	00:00:23.795	1428	-1024	-768	-1	-1	-1	-1	4	-1024	-768	-1	-1	-1	-1	4		0	0						Untertest3.avi	0	880	547	72	111				0	Content		-72	-111	23795419	1037084731
23812	08:44:44.501	00:00:23.812	1429	-1024	-768	-1	-1	-1	-1	4	-1024	-768	-1	-1	-1	-1	4		0	0						Untertest3.avi	0	880	547	72	111				0	Content		-72	-111	23812086	1037101398
23829	08:44:44.518	00:00:23.828	1430	-1024	-768	-1	-1	-1	-1	4	-1024	-768	-1	-1	-1	-1	4		0	0						Untertest3.avi	0	880	547	72	111				0	Content		-72	-111	23828754	1037118066
23846	08:44:44.535	00:00:23.846	1431	-1024	-768	-1	-1	-1	-1	4	-1024	-768	-1	-1	-1	-1	4		0	0						Untertest3.avi	0	880	547	72	111				0	Content		-72	-111	23846189	1037135501
23861	08:44:44.550	00:00:23.860	1432	-1024	-768	-1	-1	-1	-1	4	-1024	-768	-1	-1	-1	-1	4		0	0						Untertest3.avi	0	880	547	72	111				0	Content		-72	-111	23860935	1037150247
23878	08:44:44.567	00:00:23.877	1433	-1024	-768	-1	-1	-1	-1	4	-1024	-768	-1	-1	-1	-1	4		0	0						Untertest3.avi	0	880	547	72	111				0	Content		-72	-111	23877601	1037166913
23894	08:44:44.583	00:00:23.894	1434	-1024	-768	-1	-1	-1	-1	4	-1024	-768	-1	-1	-1	-1	4		0	0						Untertest3.avi	0	880	547	72	111				0	Content		-72	-111	23894269	1037183581
23911	08:44:44.600	00:00:23.910	1435	-1024	-768	-1	-1	-1	-1	4	-1024	-768	-1	-1	-1	-1	4		0	0						Untertest3.avi	0	880	547	72	111				0	Content		-72	-111	23910937	1037200249
23928	08:44:44.617	00:00:23.927	1436	-1024	-768	-1	-1	-1	-1	4	-1024	-768	-1	-1	-1	-1	4		0	0						Untertest3.avi	0	880	547	72	111				0	Content		-72	-111	23927559	1037216871
23944	08:44:44.633	00:00:23.944	1437	-1024	-768	-1	-1	-1	-1	4	-1024	-768	-1	-1	-1	-1	4		0	0						Untertest3.avi	0	880	547	72	111				0	Content		-72	-111	23944237	1037233549
23961	08:44:44.650	00:00:23.960	1438	-1024	-768	-1	-1	-1	-1	4	-1024	-768	-1	-1	-1	-1	4		0	0						Untertest3.avi	0	880	547	72	111				0	Content		-72	-111	23960896	1037250208
23978	08:44:44.667	00:00:23.977	1439	-1024	-768	-1	-1	-1	-1	4	-1024	-768	-1	-1	-1	-1	4		0	0						Untertest3.avi	0	880	547	72	111				0	Content		-72	-111	23977564	1037266876
23995	08:44:44.684	00:00:23.994	1440	-1024	-768	-1	-1	-1	-1	4	-1024	-768	-1	-1	-1	-1	4		0	0						Untertest3.avi	0	880	547	72	111				0	Content		-72	-111	23994502	1037283814
24011	08:44:44.700	00:00:24.011	1441	-1024	-768	-1	-1	-1	-1	4	-1024	-768	-1	-1	-1	-1	4		0	0						Untertest3.avi	0	880	547	72	111				0	Content		-72	-111	24011170	1037300482
24028	08:44:44.717	00:00:24.028	1442	-1024	-768	-1	-1	-1	-1	4	-1024	-768	-1	-1	-1	-1	4		0	0						Untertest3.avi	0	880	547	72	111				0	Content		-72	-111	24028131	1037317443
24045	08:44:44.734	00:00:24.044	1443	-1024	-768	-1	-1	-1	-1	4	-1024	-768	-1	-1	-1	-1	4		0	0						Untertest3.avi	0	880	547	72	111				0	Content		-72	-111	24044799	1037334111
24061	08:44:44.750	00:00:24.061	1444	-1024	-768	-1	-1	-1	-1	4	-1024	-768	-1	-1	-1	-1	4		0	0						Untertest3.avi	0	880	547	72	111				0	Content		-72	-111	24061466	1037350778
24079	08:44:44.768	00:00:24.078	1445	-1024	-768	-1	-1	-1	-1	4	-1024	-768	-1	-1	-1	-1	4		0	0						Untertest3.avi	0	880	547	72	111				0	Content		-72	-111	24078695	1037368007
24095	08:44:44.784	00:00:24.095	1446	-1024	-768	-1	-1	-1	-1	4	-1024	-768	-1	-1	-1	-1	4		0	0						Untertest3.avi	0	880	547	72	111				0	Content		-72	-111	24095363	1037384675
24112	08:44:44.801	00:00:24.111	1447	-1024	-768	-1	-1	-1	-1	4	-1024	-768	-1	-1	-1	-1	4		0	0						Untertest3.avi	0	880	547	72	111				0	Content		-72	-111	24111592	1037400904
24128	08:44:44.817	00:00:24.128	1448	-1024	-768	-1	-1	-1	-1	4	-1024	-768	-1	-1	-1	-1	4		0	0						Untertest3.avi	0	880	547	72	111				0	Content		-72	-111	24128260	1037417572
24145	08:44:44.834	00:00:24.144	1449	-1024	-768	-1	-1	-1	-1	4	-1024	-768	-1	-1	-1	-1	4		0	0						Untertest3.avi	0	880	547	72	111				0	Content		-72	-111	24144927	1037434239
24161	08:44:44.850	00:00:24.161	1450	-1024	-768	-1	-1	-1	-1	4	-1024	-768	-1	-1	-1	-1	4		0	0						Untertest3.avi	0	880	547	72	111				0	Content		-72	-111	24161176	1037450488
24178	08:44:44.867	00:00:24.177	1451	-1024	-768	-1	-1	-1	-1	4	-1024	-768	-1	-1	-1	-1	4		0	0						Untertest3.avi	0	880	547	72	111				0	Content		-72	-111	24177843	1037467155
24194	08:44:44.883	00:00:24.194	1452	-1024	-768	-1	-1	-1	-1	4	-1024	-768	-1	-1	-1	-1	4		0	0						Untertest3.avi	0	880	547	72	111				0	Content		-72	-111	24194370	1037483682
24211	08:44:44.900	00:00:24.211	1453	-1024	-768	-1	-1	-1	-1	4	-1024	-768	-1	-1	-1	-1	4		0	0						Untertest3.avi	0	880	547	72	111				0	Content		-72	-111	24211037	1037500349
24228	08:44:44.917	00:00:24.227	1454	-1024	-768	-1	-1	-1	-1	4	-1024	-768	-1	-1	-1	-1	4		0	0						Untertest3.avi	0	880	547	72	111				0	Content		-72	-111	24227705	1037517017
24244	08:44:44.933	00:00:24.244	1455	-1024	-768	-1	-1	-1	-1	4	-1024	-768	-1	-1	-1	-1	4		0	0						Untertest3.avi	0	880	547	72	111				0	Content		-72	-111	24244215	1037533527
24261	08:44:44.950	00:00:24.260	1456	-1024	-768	-1	-1	-1	-1	4	-1024	-768	-1	-1	-1	-1	4		0	0						Untertest3.avi	0	880	547	72	111				0	Content		-72	-111	24260883	1037550195
24277	08:44:44.966	00:00:24.277	1457	-1024	-768	-1	-1	-1	-1	4	-1024	-768	-1	-1	-1	-1	4		0	0						Untertest3.avi	0	880	547	72	111				0	Content		-72	-111	24277346	1037566658
24294	08:44:44.983	00:00:24.294	1458	-1024	-768	-1	-1	-1	-1	4	-1024	-768	-1	-1	-1	-1	4		0	0						Untertest3.avi	0	880	547	72	111				0	Content		-72	-111	24294041	1037583353
24311	08:44:45.000	00:00:24.310	1459	-1024	-768	-1	-1	-1	-1	4	-1024	-768	-1	-1	-1	-1	4		0	0						Untertest3.avi	0	880	547	72	111				0	Content		-72	-111	24310914	1037600226
24328	08:44:45.017	00:00:24.327	1460	-1024	-768	-1	-1	-1	-1	4	-1024	-768	-1	-1	-1	-1	4		0	0						Untertest3.avi	0	880	547	72	111				0	Content		-72	-111	24327581	1037616893
24345	08:44:45.034	00:00:24.344	1461	-1024	-768	-1	-1	-1	-1	4	-1024	-768	-1	-1	-1	-1	4		0	0						Untertest3.avi	0	880	547	72	111				0	Content		-72	-111	24344682	1037633994
24361	08:44:45.050	00:00:24.361	1462	-1024	-768	-1	-1	-1	-1	4	-1024	-768	-1	-1	-1	-1	4		0	0						Untertest3.avi	0	880	547	72	111				0	Content		-72	-111	24361349	1037650661
24378	08:44:45.067	00:00:24.378	1463	-1024	-768	-1	-1	-1	-1	4	-1024	-768	-1	-1	-1	-1	4		0	0						Untertest3.avi	0	880	547	72	111				0	Content		-72	-111	24378369	1037667681
24395	08:44:45.084	00:00:24.395	1464	-1024	-768	-1	-1	-1	-1	4	-1024	-768	-1	-1	-1	-1	4		0	0						Untertest3.avi	0	880	547	72	111				0	Content		-72	-111	24395036	1037684348
24412	08:44:45.101	00:00:24.411	1465	-1024	-768	-1	-1	-1	-1	4	-1024	-768	-1	-1	-1	-1	4		0	0						Untertest3.avi	0	880	547	72	111				0	Content		-72	-111	24411704	1037701016
24429	08:44:45.118	00:00:24.429	1466	-1024	-768	-1	-1	-1	-1	4	-1024	-768	-1	-1	-1	-1	4		0	0						Untertest3.avi	0	880	547	72	111				0	Content		-72	-111	24429154	1037718466
24444	08:44:45.133	00:00:24.443	1467	-1024	-768	-1	-1	-1	-1	4	-1024	-768	-1	-1	-1	-1	4		0	0						Untertest3.avi	0	880	547	72	111				0	Content		-72	-111	24443902	1037733214
24461	08:44:45.150	00:00:24.460	1468	-1024	-768	-1	-1	-1	-1	4	-1024	-768	-1	-1	-1	-1	4		0	0						Untertest3.avi	0	880	547	72	111				0	Content		-72	-111	24460570	1037749882
24477	08:44:45.166	00:00:24.477	1469	-1024	-768	-1	-1	-1	-1	4	-1024	-768	-1	-1	-1	-1	4		0	0						Untertest3.avi	0	880	547	72	111				0	Content		-72	-111	24477238	1037766550
24494	08:44:45.183	00:00:24.493	1470	-1024	-768	-1	-1	-1	-1	4	-1024	-768	-1	-1	-1	-1	4		0	0						Untertest3.avi	0	880	547	72	111				0	Content		-72	-111	24493906	1037783218
24511	08:44:45.200	00:00:24.510	1471	-1024	-768	-1	-1	-1	-1	4	-1024	-768	-1	-1	-1	-1	4		0	0						Untertest3.avi	0	880	547	72	111				0	Content		-72	-111	24510527	1037799839
24527	08:44:45.216	00:00:24.527	1472	-1024	-768	-1	-1	-1	-1	4	-1024	-768	-1	-1	-1	-1	4		0	0						Untertest3.avi	0	880	547	72	111				0	Content		-72	-111	24527205	1037816517
24544	08:44:45.233	00:00:24.543	1473	-1024	-768	-1	-1	-1	-1	4	-1024	-768	-1	-1	-1	-1	4		0	0						Untertest3.avi	0	880	547	72	111				0	Content		-72	-111	24543865	1037833177
24561	08:44:45.250	00:00:24.560	1474	-1024	-768	-1	-1	-1	-1	4	-1024	-768	-1	-1	-1	-1	4		0	0						Untertest3.avi	0	880	547	72	111				0	Content		-72	-111	24560533	1037849845
24577	08:44:45.266	00:00:24.577	1475	-1024	-768	-1	-1	-1	-1	4	-1024	-768	-1	-1	-1	-1	4		0	0						Untertest3.avi	0	880	547	72	111				0	Content		-72	-111	24577465	1037866777
24594	08:44:45.283	00:00:24.594	1476	-1024	-768	-1	-1	-1	-1	4	-1024	-768	-1	-1	-1	-1	4		0	0						Untertest3.avi	0	880	547	72	111				0	Content		-72	-111	24594133	1037883445
24611	08:44:45.300	00:00:24.611	1477	-1024	-768	-1	-1	-1	-1	4	-1024	-768	-1	-1	-1	-1	4		0	0						Untertest3.avi	0	880	547	72	111				0	Content		-72	-111	24611095	1037900407
24628	08:44:45.317	00:00:24.627	1478	-1024	-768	-1	-1	-1	-1	4	-1024	-768	-1	-1	-1	-1	4		0	0						Untertest3.avi	0	880	547	72	111				0	Content		-72	-111	24627763	1037917075
24644	08:44:45.333	00:00:24.644	1479	-1024	-768	-1	-1	-1	-1	4	-1024	-768	-1	-1	-1	-1	4		0	0						Untertest3.avi	0	880	547	72	111				0	Content		-72	-111	24644431	1037933743
24662	08:44:45.351	00:00:24.661	1480	-1024	-768	-1	-1	-1	-1	4	-1024	-768	-1	-1	-1	-1	4		0	0						Untertest3.avi	0	880	547	72	111				0	Content		-72	-111	24661662	1037950974
24678	08:44:45.367	00:00:24.678	1481	-1024	-768	-1	-1	-1	-1	4	-1024	-768	-1	-1	-1	-1	4		0	0						Untertest3.avi	0	880	547	72	111				0	Content		-72	-111	24678330	1037967642
24695	08:44:45.384	00:00:24.694	1482	-1024	-768	-1	-1	-1	-1	4	-1024	-768	-1	-1	-1	-1	4		0	0						Untertest3.avi	0	880	547	72	111				0	Content		-72	-111	24694559	1037983871
24711	08:44:45.400	00:00:24.711	1483	-1024	-768	-1	-1	-1	-1	4	-1024	-768	-1	-1	-1	-1	4		0	0						Untertest3.avi	0	880	547	72	111				0	Content		-72	-111	24711227	1038000539
24728	08:44:45.417	00:00:24.727	1484	-1024	-768	-1	-1	-1	-1	4	-1024	-768	-1	-1	-1	-1	4		0	0						Untertest3.avi	0	880	547	72	111				0	Content		-72	-111	24727894	1038017206
24744	08:44:45.433	00:00:24.744	1485	-1024	-768	-1	-1	-1	-1	4	-1024	-768	-1	-1	-1	-1	4		0	0						Untertest3.avi	0	880	547	72	111				0	Content		-72	-111	24744143	1038033455
24761	08:44:45.450	00:00:24.760	1486	-1024	-768	-1	-1	-1	-1	4	-1024	-768	-1	-1	-1	-1	4		0	0						Untertest3.avi	0	880	547	72	111				0	Content		-72	-111	24760810	1038050122
24777	08:44:45.466	00:00:24.777	1487	-1024	-768	-1	-1	-1	-1	4	-1024	-768	-1	-1	-1	-1	4		0	0						Untertest3.avi	0	880	547	72	111				0	Content		-72	-111	24777337	1038066649
24794	08:44:45.483	00:00:24.794	1488	-1024	-768	-1	-1	-1	-1	4	-1024	-768	-1	-1	-1	-1	4		0	0						Untertest3.avi	0	880	547	72	111				0	Content		-72	-111	24794004	1038083316
24811	08:44:45.500	00:00:24.810	1489	-1024	-768	-1	-1	-1	-1	4	-1024	-768	-1	-1	-1	-1	4		0	0						Untertest3.avi	0	880	547	72	111				0	Content		-72	-111	24810672	1038099984
24827	08:44:45.516	00:00:24.827	1490	-1024	-768	-1	-1	-1	-1	4	-1024	-768	-1	-1	-1	-1	4		0	0						Untertest3.avi	0	880	547	72	111				0	Content		-72	-111	24827184	1038116496
24844	08:44:45.533	00:00:24.843	1491	-1024	-768	-1	-1	-1	-1	4	-1024	-768	-1	-1	-1	-1	4		0	0						Untertest3.avi	0	880	547	72	111				0	Content		-72	-111	24843852	1038133164
24860	08:44:45.549	00:00:24.860	1492	-1024	-768	-1	-1	-1	-1	4	-1024	-768	-1	-1	-1	-1	4		0	0						Untertest3.avi	0	880	547	72	111				0	Content		-72	-111	24860314	1038149626
24877	08:44:45.566	00:00:24.876	1493	-1024	-768	-1	-1	-1	-1	4	-1024	-768	-1	-1	-1	-1	4		0	0						Untertest3.avi	0	880	547	72	111				0	Content		-72	-111	24876882	1038166194
24894	08:44:45.583	00:00:24.893	1494	-1024	-768	-1	-1	-1	-1	4	-1024	-768	-1	-1	-1	-1	4		0	0						Untertest3.avi	0	880	547	72	111				0	Content		-72	-111	24893818	1038183130
24910	08:44:45.599	00:00:24.910	1495	-1024	-768	-1	-1	-1	-1	4	-1024	-768	-1	-1	-1	-1	4		0	0						Untertest3.avi	0	880	547	72	111				0	Content		-72	-111	24910485	1038199797
24928	08:44:45.617	00:00:24.927	1496	-1024	-768	-1	-1	-1	-1	4	-1024	-768	-1	-1	-1	-1	4		0	0						Untertest3.avi	0	880	547	72	111				0	Content		-72	-111	24927618	1038216930
24944	08:44:45.633	00:00:24.944	1497	-1024	-768	-1	-1	-1	-1	4	-1024	-768	-1	-1	-1	-1	4		0	0						Untertest3.avi	0	880	547	72	111				0	Content		-72	-111	24944285	1038233597
24961	08:44:45.650	00:00:24.961	1498	-1024	-768	-1	-1	-1	-1	4	-1024	-768	-1	-1	-1	-1	4		0	0						Untertest3.avi	0	880	547	72	111				0	Content		-72	-111	24961318	1038250630
24978	08:44:45.667	00:00:24.977	1499	-1024	-768	-1	-1	-1	-1	4	-1024	-768	-1	-1	-1	-1	4		0	0						Untertest3.avi	0	880	547	72	111				0	Content		-72	-111	24977985	1038267297
24995	08:44:45.684	00:00:24.994	1500	-1024	-768	-1	-1	-1	-1	4	-1024	-768	-1	-1	-1	-1	4		0	0						Untertest3.avi	0	880	547	72	111				0	Content		-72	-111	24994653	1038283965
25012	08:44:45.701	00:00:25.012	1501	-1024	-768	-1	-1	-1	-1	4	-1024	-768	-1	-1	-1	-1	4		0	0						Untertest3.avi	0	880	547	72	111				0	Content		-72	-111	25012121	1038301433
25027	08:44:45.716	00:00:25.026	1502	-1024	-768	-1	-1	-1	-1	4	-1024	-768	-1	-1	-1	-1	4		0	0						Untertest3.avi	0	880	547	72	111				0	Content		-72	-111	25026867	1038316179
25044	08:44:45.733	00:00:25.043	1503	-1024	-768	-1	-1	-1	-1	4	-1024	-768	-1	-1	-1	-1	4		0	0						Untertest3.avi	0	880	547	72	111				0	Content		-72	-111	25043536	1038332848
25060	08:44:45.749	00:00:25.060	1504	-1024	-768	-1	-1	-1	-1	4	-1024	-768	-1	-1	-1	-1	4		0	0						Untertest3.avi	0	880	547	72	111				0	Content		-72	-111	25060203	1038349515
25077	08:44:45.766	00:00:25.076	1505	-1024	-768	-1	-1	-1	-1	4	-1024	-768	-1	-1	-1	-1	4		0	0						Untertest3.avi	0	880	547	72	111				0	Content		-72	-111	25076871	1038366183
25093	08:44:45.782	00:00:25.093	1506	-1024	-768	-1	-1	-1	-1	4	-1024	-768	-1	-1	-1	-1	4		0	0						Untertest3.avi	0	880	547	72	111				0	Content		-72	-111	25093490	1038382802
25110	08:44:45.799	00:00:25.110	1507	-1024	-768	-1	-1	-1	-1	4	-1024	-768	-1	-1	-1	-1	4		0	0						Untertest3.avi	0	880	547	72	111				0	Content		-72	-111	25110169	1038399481
25127	08:44:45.816	00:00:25.126	1508	-1024	-768	-1	-1	-1	-1	4	-1024	-768	-1	-1	-1	-1	4		0	0						Untertest3.avi	0	880	547	72	111				0	Content		-72	-111	25126828	1038416140
25143	08:44:45.832	00:00:25.143	1509	-1024	-768	-1	-1	-1	-1	4	-1024	-768	-1	-1	-1	-1	4		0	0						Untertest3.avi	0	880	547	72	111				0	Content		-72	-111	25143496	1038432808
25160	08:44:45.849	00:00:25.160	1510	-1024	-768	-1	-1	-1	-1	4	-1024	-768	-1	-1	-1	-1	4		0	0						Untertest3.avi	0	880	547	72	111				0	Content		-72	-111	25160427	1038449739
25177	08:44:45.866	00:00:25.177	1511	-1024	-768	-1	-1	-1	-1	4	-1024	-768	-1	-1	-1	-1	4		0	0						Untertest3.avi	0	880	547	72	111				0	Content		-72	-111	25177095	1038466407
25194	08:44:45.883	00:00:25.194	1512	-1024	-768	-1	-1	-1	-1	4	-1024	-768	-1	-1	-1	-1	4		0	0						Untertest3.avi	0	880	547	72	111				0	Content		-72	-111	25194059	1038483371
25211	08:44:45.900	00:00:25.210	1513	-1024	-768	-1	-1	-1	-1	4	-1024	-768	-1	-1	-1	-1	4		0	0						Untertest3.avi	0	880	547	72	111				0	Content		-72	-111	25210727	1038500039
25227	08:44:45.916	00:00:25.227	1514	-1024	-768	-1	-1	-1	-1	4	-1024	-768	-1	-1	-1	-1	4		0	0						Untertest3.avi	0	880	547	72	111				0	Content		-72	-111	25227395	1038516707
25245	08:44:45.934	00:00:25.244	1515	-1024	-768	-1	-1	-1	-1	4	-1024	-768	-1	-1	-1	-1	4		0	0						Untertest3.avi	0	880	547	72	111				0	Content		-72	-111	25244633	1038533945
25261	08:44:45.950	00:00:25.261	1516	-1024	-768	-1	-1	-1	-1	4	-1024	-768	-1	-1	-1	-1	4		0	0						Untertest3.avi	0	880	547	72	111				0	Content		-72	-111	25261301	1038550613
25278	08:44:45.967	00:00:25.277	1517	-1024	-768	-1	-1	-1	-1	4	-1024	-768	-1	-1	-1	-1	4		0	0						Untertest3.avi	0	880	547	72	111				0	Content		-72	-111	25277532	1038566844
25294	08:44:45.983	00:00:25.294	1518	-1024	-768	-1	-1	-1	-1	4	-1024	-768	-1	-1	-1	-1	4		0	0						Untertest3.avi	0	880	547	72	111				0	Content		-72	-111	25294200	1038583512
25311	08:44:46.000	00:00:25.310	1519	-1024	-768	-1	-1	-1	-1	4	-1024	-768	-1	-1	-1	-1	4		0	0						Untertest3.avi	0	880	547	72	111				0	Content		-72	-111	25310867	1038600179
25327	08:44:46.016	00:00:25.327	1520	-1024	-768	-1	-1	-1	-1	4	-1024	-768	-1	-1	-1	-1	4		0	0						Untertest3.avi	0	880	547	72	111				0	Content		-72	-111	25327111	1038616423
25344	08:44:46.033	00:00:25.343	1521	-1024	-768	-1	-1	-1	-1	4	-1024	-768	-1	-1	-1	-1	4		0	0						Untertest3.avi	0	880	547	72	111				0	Content		-72	-111	25343778	1038633090
25360	08:44:46.049	00:00:25.360	1522	-1024	-768	-1	-1	-1	-1	4	-1024	-768	-1	-1	-1	-1	4		0	0						Untertest3.avi	0	880	547	72	111				0	Content		-72	-111	25360304	1038649616
25377	08:44:46.066	00:00:25.376	1523	-1024	-768	-1	-1	-1	-1	4	-1024	-768	-1	-1	-1	-1	4		0	0						Untertest3.avi	0	880	547	72	111				0	Content		-72	-111	25376971	1038666283
25394	08:44:46.083	00:00:25.393	1524	-1024	-768	-1	-1	-1	-1	4	-1024	-768	-1	-1	-1	-1	4		0	0						Untertest3.avi	0	880	547	72	111				0	Content		-72	-111	25393639	1038682951
25410	08:44:46.099	00:00:25.410	1525	-1024	-768	-1	-1	-1	-1	4	-1024	-768	-1	-1	-1	-1	4		0	0						Untertest3.avi	0	880	547	72	111				0	Content		-72	-111	25410144	1038699456
25427	08:44:46.116	00:00:25.426	1526	-1024	-768	-1	-1	-1	-1	4	-1024	-768	-1	-1	-1	-1	4		0	0						Untertest3.avi	0	880	547	72	111				0	Content		-72	-111	25426812	1038716124
25443	08:44:46.132	00:00:25.443	1527	-1024	-768	-1	-1	-1	-1	4	-1024	-768	-1	-1	-1	-1	4		0	0						Untertest3.avi	0	880	547	72	111				0	Content		-72	-111	25443290	1038732602
25460	08:44:46.149	00:00:25.459	1528	-1024	-768	-1	-1	-1	-1	4	-1024	-768	-1	-1	-1	-1	4		0	0						Untertest3.avi	0	880	547	72	111				0	Content		-72	-111	25459847	1038749159
25477	08:44:46.166	00:00:25.476	1529	-1024	-768	-1	-1	-1	-1	4	-1024	-768	-1	-1	-1	-1	4		0	0						Untertest3.avi	0	880	547	72	111				0	Content		-72	-111	25476784	1038766096
25493	08:44:46.182	00:00:25.493	1530	-1024	-768	-1	-1	-1	-1	4	-1024	-768	-1	-1	-1	-1	4		0	0						Untertest3.avi	0	880	547	72	111				0	Content		-72	-111	25493451	1038782763
25511	08:44:46.200	00:00:25.510	1531	-1024	-768	-1	-1	-1	-1	4	-1024	-768	-1	-1	-1	-1	4		0	0						Untertest3.avi	0	880	547	72	111				0	Content		-72	-111	25510584	1038799896
25527	08:44:46.216	00:00:25.527	1532	-1024	-768	-1	-1	-1	-1	4	-1024	-768	-1	-1	-1	-1	4		0	0						Untertest3.avi	0	880	547	72	111				0	Content		-72	-111	25527251	1038816563
25544	08:44:46.233	00:00:25.544	1533	-1024	-768	-1	-1	-1	-1	4	-1024	-768	-1	-1	-1	-1	4		0	0						Untertest3.avi	0	880	547	72	111				0	Content		-72	-111	25544280	1038833592
25561	08:44:46.250	00:00:25.560	1534	-1024	-768	-1	-1	-1	-1	4	-1024	-768	-1	-1	-1	-1	4		0	0						Untertest3.avi	0	880	547	72	111				0	Content		-72	-111	25560947	1038850259
25578	08:44:46.267	00:00:25.577	1535	-1024	-768	-1	-1	-1	-1	4	-1024	-768	-1	-1	-1	-1	4		0	0						Untertest3.avi	0	880	547	72	111				0	Content		-72	-111	25577615	1038866927
25595	08:44:46.284	00:00:25.595	1536	-1024	-768	-1	-1	-1	-1	4	-1024	-768	-1	-1	-1	-1	4		0	0						Untertest3.avi	0	880	547	72	111				0	Content		-72	-111	25595085	1038884397
25610	08:44:46.299	00:00:25.609	1537	-1024	-768	-1	-1	-1	-1	4	-1024	-768	-1	-1	-1	-1	4		0	0						Untertest3.avi	0	880	547	72	111				0	Content		-72	-111	25609831	1038899143
25626	08:44:46.315	00:00:25.626	1538	-1024	-768	-1	-1	-1	-1	4	-1024	-768	-1	-1	-1	-1	4		0	0						Untertest3.avi	0	880	547	72	111				0	Content		-72	-111	25626457	1038915769
25643	08:44:46.332	00:00:25.643	1539	-1024	-768	-1	-1	-1	-1	4	-1024	-768	-1	-1	-1	-1	4		0	0						Untertest3.avi	0	880	547	72	111				0	Content		-72	-111	25643124	1038932436
25660	08:44:46.349	00:00:25.659	1540	-1024	-768	-1	-1	-1	-1	4	-1024	-768	-1	-1	-1	-1	4		0	0						Untertest3.avi	0	880	547	72	111				0	Content		-72	-111	25659792	1038949104
25676	08:44:46.365	00:00:25.676	1541	-1024	-768	-1	-1	-1	-1	4	-1024	-768	-1	-1	-1	-1	4		0	0						Untertest3.avi	0	880	547	72	111				0	Content		-72	-111	25676455	1038965767
25693	08:44:46.382	00:00:25.693	1542	-1024	-768	-1	-1	-1	-1	4	-1024	-768	-1	-1	-1	-1	4		0	0						Untertest3.avi	0	880	547	72	111				0	Content		-72	-111	25693133	1038982445
25710	08:44:46.399	00:00:25.709	1543	-1024	-768	-1	-1	-1	-1	4	-1024	-768	-1	-1	-1	-1	4		0	0						Untertest3.avi	0	880	547	72	111				0	Content		-72	-111	25709793	1038999105
25726	08:44:46.415	00:00:25.726	1544	-1024	-768	-1	-1	-1	-1	4	-1024	-768	-1	-1	-1	-1	4		0	0						Untertest3.avi	0	880	547	72	111				0	Content		-72	-111	25726461	1039015773
25743	08:44:46.432	00:00:25.743	1545	-1024	-768	-1	-1	-1	-1	4	-1024	-768	-1	-1	-1	-1	4		0	0						Untertest3.avi	0	880	547	72	111				0	Content		-72	-111	25743330	1039032642
25760	08:44:46.449	00:00:25.759	1546	-1024	-768	-1	-1	-1	-1	4	-1024	-768	-1	-1	-1	-1	4		0	0						Untertest3.avi	0	880	547	72	111				0	Content		-72	-111	25759998	1039049310
25777	08:44:46.466	00:00:25.777	1547	-1024	-768	-1	-1	-1	-1	4	-1024	-768	-1	-1	-1	-1	4		0	0						Untertest3.avi	0	880	547	72	111				0	Content		-72	-111	25777102	1039066414
25794	08:44:46.483	00:00:25.793	1548	-1024	-768	-1	-1	-1	-1	4	-1024	-768	-1	-1	-1	-1	4		0	0						Untertest3.avi	0	880	547	72	111				0	Content		-72	-111	25793770	1039083082
25811	08:44:46.500	00:00:25.810	1549	-1024	-768	-1	-1	-1	-1	4	-1024	-768	-1	-1	-1	-1	4		0	0						Untertest3.avi	0	880	547	72	111				0	Content		-72	-111	25810984	1039100296
25828	08:44:46.517	00:00:25.827	1550	-1024	-768	-1	-1	-1	-1	4	-1024	-768	-1	-1	-1	-1	4		0	0						Untertest3.avi	0	880	547	72	111				0	Content		-72	-111	25827651	1039116963
25844	08:44:46.533	00:00:25.843	1551	-1024	-768	-1	-1	-1	-1	4	-1024	-768	-1	-1	-1	-1	4		0	0						Untertest3.avi	0	880	547	72	111				0	Content		-72	-111	25843881	1039133193
25861	08:44:46.550	00:00:25.860	1552	-1024	-768	-1	-1	-1	-1	4	-1024	-768	-1	-1	-1	-1	4		0	0						Untertest3.avi	0	880	547	72	111				0	Content		-72	-111	25860548	1039149860
25877	08:44:46.566	00:00:25.877	1553	-1024	-768	-1	-1	-1	-1	4	-1024	-768	-1	-1	-1	-1	4		0	0						Untertest3.avi	0	880	547	72	111				0	Content		-72	-111	25877216	1039166528
25893	08:44:46.582	00:00:25.893	1554	-1024	-768	-1	-1	-1	-1	4	-1024	-768	-1	-1	-1	-1	4		0	0						Untertest3.avi	0	880	547	72	111				0	Content		-72	-111	25893395	1039182707
25910	08:44:46.599	00:00:25.910	1555	-1024	-768	-1	-1	-1	-1	4	-1024	-768	-1	-1	-1	-1	4		0	0						Untertest3.avi	0	880	547	72	111				0	Content		-72	-111	25910063	1039199375
25927	08:44:46.616	00:00:25.926	1556	-1024	-768	-1	-1	-1	-1	4	-1024	-768	-1	-1	-1	-1	4		0	0						Untertest3.avi	0	880	547	72	111				0	Content		-72	-111	25926565	1039215877
25943	08:44:46.632	00:00:25.943	1557	-1024	-768	-1	-1	-1	-1	4	-1024	-768	-1	-1	-1	-1	4		0	0						Untertest3.avi	0	880	547	72	111				0	Content		-72	-111	25943233	1039232545
25960	08:44:46.649	00:00:25.959	1558	-1024	-768	-1	-1	-1	-1	4	-1024	-768	-1	-1	-1	-1	4		0	0						Untertest3.avi	0	880	547	72	111				0	Content		-72	-111	25959900	1039249212
25976	08:44:46.665	00:00:25.976	1559	-1024	-768	-1	-1	-1	-1	4	-1024	-768	-1	-1	-1	-1	4		0	0						Untertest3.avi	0	880	547	72	111				0	Content		-72	-111	25976450	1039265762
25993	08:44:46.682	00:00:25.993	1560	-1024	-768	-1	-1	-1	-1	4	-1024	-768	-1	-1	-1	-1	4		0	0						Untertest3.avi	0	880	547	72	111				0	Content		-72	-111	25993118	1039282430
26010	08:44:46.699	00:00:26.009	1561	-1024	-768	-1	-1	-1	-1	4	-1024	-768	-1	-1	-1	-1	4		0	0						Untertest3.avi	0	880	547	72	111				0	Content		-72	-111	26009622	1039298934
26026	08:44:46.715	00:00:26.026	1562	-1024	-768	-1	-1	-1	-1	4	-1024	-768	-1	-1	-1	-1	4		0	0						Untertest3.avi	0	880	547	72	111				0	Content		-72	-111	26026206	1039315518
26043	08:44:46.732	00:00:26.043	1563	-1024	-768	-1	-1	-1	-1	4	-1024	-768	-1	-1	-1	-1	4		0	0						Untertest3.avi	0	880	547	72	111				0	Content		-72	-111	26043135	1039332447
26060	08:44:46.749	00:00:26.059	1564	-1024	-768	-1	-1	-1	-1	4	-1024	-768	-1	-1	-1	-1	4		0	0						Untertest3.avi	0	880	547	72	111				0	Content		-72	-111	26059803	1039349115
26077	08:44:46.766	00:00:26.076	1565	-1024	-768	-1	-1	-1	-1	4	-1024	-768	-1	-1	-1	-1	4		0	0						Untertest3.avi	0	880	547	72	111				0	Content		-72	-111	26076931	1039366243
26094	08:44:46.783	00:00:26.093	1566	-1024	-768	-1	-1	-1	-1	4	-1024	-768	-1	-1	-1	-1	4		0	0						Untertest3.avi	0	880	547	72	111				0	Content		-72	-111	26093599	1039382911
26111	08:44:46.800	00:00:26.110	1567	-1024	-768	-1	-1	-1	-1	4	-1024	-768	-1	-1	-1	-1	4		0	0						Untertest3.avi	0	880	547	72	111				0	Content		-72	-111	26110829	1039400141
26127	08:44:46.816	00:00:26.127	1568	-1024	-768	-1	-1	-1	-1	4	-1024	-768	-1	-1	-1	-1	4		0	0						Untertest3.avi	0	880	547	72	111				0	Content		-72	-111	26127497	1039416809
26145	08:44:46.834	00:00:26.144	1569	-1024	-768	-1	-1	-1	-1	4	-1024	-768	-1	-1	-1	-1	4		0	0						Untertest3.avi	0	880	547	72	111				0	Content		-72	-111	26144682	1039433994
26160	08:44:46.849	00:00:26.159	1570	-1024	-768	-1	-1	-1	-1	4	-1024	-768	-1	-1	-1	-1	4		0	0						Untertest3.avi	0	880	547	72	111				0	Content		-72	-111	26159554	1039448866
26176	08:44:46.865	00:00:26.176	1571	-1024	-768	-1	-1	-1	-1	4	-1024	-768	-1	-1	-1	-1	4		0	0						Untertest3.avi	0	880	547	72	111				0	Content		-72	-111	26176179	1039465491
26193	08:44:46.882	00:00:26.192	1572	-1024	-768	-1	-1	-1	-1	4	-1024	-768	-1	-1	-1	-1	4		0	0						Untertest3.avi	0	880	547	72	111				0	Content		-72	-111	26192847	1039482159
26210	08:44:46.899	00:00:26.209	1573	-1024	-768	-1	-1	-1	-1	4	-1024	-768	-1	-1	-1	-1	4		0	0						Untertest3.avi	0	880	547	72	111				0	Content		-72	-111	26209515	1039498827
26226	08:44:46.915	00:00:26.226	1574	-1024	-768	-1	-1	-1	-1	4	-1024	-768	-1	-1	-1	-1	4		0	0						Untertest3.avi	0	880	547	72	111				0	Content		-72	-111	26226048	1039515360
26243	08:44:46.932	00:00:26.242	1575	-1024	-768	-1	-1	-1	-1	4	-1024	-768	-1	-1	-1	-1	4		0	0						Untertest3.avi	0	880	547	72	111				0	Content		-72	-111	26242851	1039532163
26259	08:44:46.948	00:00:26.259	1576	-1024	-768	-1	-1	-1	-1	4	-1024	-768	-1	-1	-1	-1	4		0	0						Untertest3.avi	0	880	547	72	111				0	Content		-72	-111	26259448	1039548760
26276	08:44:46.965	00:00:26.276	1577	-1024	-768	-1	-1	-1	-1	4	-1024	-768	-1	-1	-1	-1	4		0	0						Untertest3.avi	0	880	547	72	111				0	Content		-72	-111	26276116	1039565428
26293	08:44:46.982	00:00:26.293	1578	-1024	-768	-1	-1	-1	-1	4	-1024	-768	-1	-1	-1	-1	4		0	0						Untertest3.avi	0	880	547	72	111				0	Content		-72	-111	26293016	1039582328
26310	08:44:46.999	00:00:26.309	1579	-1024	-768	-1	-1	-1	-1	4	-1024	-768	-1	-1	-1	-1	4		0	0						Untertest3.avi	0	880	547	72	111				0	Content		-72	-111	26309684	1039598996
26327	08:44:47.016	00:00:26.326	1580	-1024	-768	-1	-1	-1	-1	4	-1024	-768	-1	-1	-1	-1	4		0	0						Untertest3.avi	0	880	547	72	111				0	Content		-72	-111	26326811	1039616123
26343	08:44:47.032	00:00:26.343	1581	-1024	-768	-1	-1	-1	-1	4	-1024	-768	-1	-1	-1	-1	4		0	0						Untertest3.avi	0	880	547	72	111				0	Content		-72	-111	26343479	1039632791
26361	08:44:47.050	00:00:26.360	1582	-1024	-768	-1	-1	-1	-1	4	-1024	-768	-1	-1	-1	-1	4		0	0						Untertest3.avi	0	880	547	72	111				0	Content		-72	-111	26360635	1039649947
26377	08:44:47.066	00:00:26.377	1583	-1024	-768	-1	-1	-1	-1	4	-1024	-768	-1	-1	-1	-1	4		0	0						Untertest3.avi	0	880	547	72	111				0	Content		-72	-111	26377302	1039666614
26393	08:44:47.082	00:00:26.393	1584	-1024	-768	-1	-1	-1	-1	4	-1024	-768	-1	-1	-1	-1	4		0	0						Untertest3.avi	0	880	547	72	111				0	Content		-72	-111	26393297	1039682609
26410	08:44:47.099	00:00:26.409	1585	-1024	-768	-1	-1	-1	-1	4	-1024	-768	-1	-1	-1	-1	4		0	0						Untertest3.avi	0	880	547	72	111				0	Content		-72	-111	26409964	1039699276
26426	08:44:47.115	00:00:26.425	1586	-1024	-768	-1	-1	-1	-1	4	-1024	-768	-1	-1	-1	-1	4		0	0						Untertest3.avi	0	880	547	72	111				0	Content		-72	-111	26425921	1039715233
26443	08:44:47.132	00:00:26.442	1587	-1024	-768	-1	-1	-1	-1	4	-1024	-768	-1	-1	-1	-1	4		0	0						Untertest3.avi	0	880	547	72	111				0	Content		-72	-111	26442664	1039731976
26459	08:44:47.148	00:00:26.459	1588	-1024	-768	-1	-1	-1	-1	4	-1024	-768	-1	-1	-1	-1	4		0	0						Untertest3.avi	0	880	547	72	111				0	Content		-72	-111	26459286	1039748598
26476	08:44:47.165	00:00:26.475	1589	-1024	-768	-1	-1	-1	-1	4	-1024	-768	-1	-1	-1	-1	4		0	0						Untertest3.avi	0	880	547	72	111				0	Content		-72	-111	26475950	1039765262
26493	08:44:47.182	00:00:26.492	1590	-1024	-768	-1	-1	-1	-1	4	-1024	-768	-1	-1	-1	-1	4		0	0						Untertest3.avi	0	880	547	72	111				0	Content		-72	-111	26492618	1039781930
26509	08:44:47.198	00:00:26.509	1591	-1024	-768	-1	-1	-1	-1	4	-1024	-768	-1	-1	-1	-1	4		0	0						Untertest3.avi	0	880	547	72	111				0	Content		-72	-111	26509264	1039798576
26526	08:44:47.215	00:00:26.525	1592	-1024	-768	-1	-1	-1	-1	4	-1024	-768	-1	-1	-1	-1	4		0	0						Untertest3.avi	0	880	547	72	111				0	Content		-72	-111	26525932	1039815244
26543	08:44:47.232	00:00:26.542	1593	-1024	-768	-1	-1	-1	-1	4	-1024	-768	-1	-1	-1	-1	4		0	0						Untertest3.avi	0	880	547	72	111				0	Content		-72	-111	26542759	1039832071
26559	08:44:47.248	00:00:26.559	1594	-1024	-768	-1	-1	-1	-1	4	-1024	-768	-1	-1	-1	-1	4		0	0						Untertest3.avi	0	880	547	72	111				0	Content		-72	-111	26559427	1039848739
26576	08:44:47.265	00:00:26.576	1595	-1024	-768	-1	-1	-1	-1	4	-1024	-768	-1	-1	-1	-1	4		0	0						Untertest3.avi	0	880	547	72	111				0	Content		-72	-111	26576095	1039865407
26593	08:44:47.282	00:00:26.593	1596	-1024	-768	-1	-1	-1	-1	4	-1024	-768	-1	-1	-1	-1	4		0	0						Untertest3.avi	0	880	547	72	111				0	Content		-72	-111	26593251	1039882563
26610	08:44:47.299	00:00:26.609	1597	-1024	-768	-1	-1	-1	-1	4	-1024	-768	-1	-1	-1	-1	4		0	0						Untertest3.avi	0	880	547	72	111				0	Content		-72	-111	26609919	1039899231
26627	08:44:47.316	00:00:26.627	1598	-1024	-768	-1	-1	-1	-1	4	-1024	-768	-1	-1	-1	-1	4		0	0						Untertest3.avi	0	880	547	72	111				0	Content		-72	-111	26627162	1039916474
26644	08:44:47.333	00:00:26.643	1599	-1024	-768	-1	-1	-1	-1	4	-1024	-768	-1	-1	-1	-1	4		0	0						Untertest3.avi	0	880	547	72	111				0	Content		-72	-111	26643830	1039933142
26661	08:44:47.350	00:00:26.661	1600	-1024	-768	-1	-1	-1	-1	4	-1024	-768	-1	-1	-1	-1	4		0	0						Untertest3.avi	0	880	547	72	111				0	Content		-72	-111	26661025	1039950337
26676	08:44:47.365	00:00:26.675	1601	-1024	-768	-1	-1	-1	-1	4	-1024	-768	-1	-1	-1	-1	4		0	0						Untertest3.avi	0	880	547	72	111				0	Content		-72	-111	26675774	1039965086
26692	08:44:47.381	00:00:26.692	1602	-1024	-768	-1	-1	-1	-1	4	-1024	-768	-1	-1	-1	-1	4		0	0						Untertest3.avi	0	880	547	72	111				0	Content		-72	-111	26692462	1039981774
26709	08:44:47.398	00:00:26.709	1603	-1024	-768	-1	-1	-1	-1	4	-1024	-768	-1	-1	-1	-1	4		0	0						Untertest3.avi	0	880	547	72	111				0	Content		-72	-111	26709130	1039998442
26726	08:44:47.415	00:00:26.725	1604	-1024	-768	-1	-1	-1	-1	4	-1024	-768	-1	-1	-1	-1	4		0	0						Untertest3.avi	0	880	547	72	111				0	Content		-72	-111	26725765	1040015077
26742	08:44:47.431	00:00:26.742	1605	-1024	-768	-1	-1	-1	-1	4	-1024	-768	-1	-1	-1	-1	4		0	0						Untertest3.avi	0	880	547	72	111				0	Content		-72	-111	26742443	1040031755
26759	08:44:47.448	00:00:26.759	1606	-1024	-768	-1	-1	-1	-1	4	-1024	-768	-1	-1	-1	-1	4		0	0						Untertest3.avi	0	880	547	72	111				0	Content		-72	-111	26759103	1040048415
26776	08:44:47.465	00:00:26.775	1607	-1024	-768	-1	-1	-1	-1	4	-1024	-768	-1	-1	-1	-1	4		0	0						Untertest3.avi	0	880	547	72	111				0	Content		-72	-111	26775771	1040065083
26793	08:44:47.482	00:00:26.792	1608	-1024	-768	-1	-1	-1	-1	4	-1024	-768	-1	-1	-1	-1	4		0	0						Untertest3.avi	0	880	547	72	111				0	Content		-72	-111	26792706	1040082018
26809	08:44:47.498	00:00:26.809	1609	-1024	-768	-1	-1	-1	-1	4	-1024	-768	-1	-1	-1	-1	4		0	0						Untertest3.avi	0	880	547	72	111				0	Content		-72	-111	26809373	1040098685
26826	08:44:47.515	00:00:26.826	1610	-1024	-768	-1	-1	-1	-1	4	-1024	-768	-1	-1	-1	-1	4		0	0						Untertest3.avi	0	880	547	72	111				0	Content		-72	-111	26826335	1040115647
26843	08:44:47.532	00:00:26.843	1611	-1024	-768	-1	-1	-1	-1	4	-1024	-768	-1	-1	-1	-1	4		0	0						Untertest3.avi	0	880	547	72	111				0	Content		-72	-111	26843002	1040132314
26860	08:44:47.549	00:00:26.859	1612	-1024	-768	-1	-1	-1	-1	4	-1024	-768	-1	-1	-1	-1	4		0	0						Untertest3.avi	0	880	547	72	111				0	Content		-72	-111	26859670	1040148982
26877	08:44:47.566	00:00:26.876	1613	-1024	-768	-1	-1	-1	-1	4	-1024	-768	-1	-1	-1	-1	4		0	0						Untertest3.avi	0	880	547	72	111				0	Content		-72	-111	26876903	1040166215
26894	08:44:47.583	00:00:26.893	1614	-1024	-768	-1	-1	-1	-1	4	-1024	-768	-1	-1	-1	-1	4		0	0						Untertest3.avi	0	880	547	72	111				0	Content		-72	-111	26893571	1040182883
26910	08:44:47.599	00:00:26.909	1615	-1024	-768	-1	-1	-1	-1	4	-1024	-768	-1	-1	-1	-1	4		0	0						Untertest3.avi	0	880	547	72	111				0	Content		-72	-111	26909606	1040198918
26926	08:44:47.615	00:00:26.926	1616	-1024	-768	-1	-1	-1	-1	4	-1024	-768	-1	-1	-1	-1	4		0	0						Untertest3.avi	0	880	547	72	111				0	Content		-72	-111	26926274	1040215586
26942	08:44:47.631	00:00:26.942	1617	-1024	-768	-1	-1	-1	-1	4	-1024	-768	-1	-1	-1	-1	4		0	0						Untertest3.avi	0	880	547	72	111				0	Content		-72	-111	26942268	1040231580
26959	08:44:47.648	00:00:26.958	1618	-1024	-768	-1	-1	-1	-1	4	-1024	-768	-1	-1	-1	-1	4		0	0						Untertest3.avi	0	880	547	72	111				0	Content		-72	-111	26958889	1040248201
26976	08:44:47.665	00:00:26.975	1619	-1024	-768	-1	-1	-1	-1	4	-1024	-768	-1	-1	-1	-1	4		0	0						Untertest3.avi	0	880	547	72	111				0	Content		-72	-111	26975628	1040264940
26992	08:44:47.681	00:00:26.992	1620	-1024	-768	-1	-1	-1	-1	4	-1024	-768	-1	-1	-1	-1	4		0	0						Untertest3.avi	0	880	547	72	111				0	Content		-72	-111	26992251	1040281563
27009	08:44:47.698	00:00:27.008	1621	-1024	-768	-1	-1	-1	-1	4	-1024	-768	-1	-1	-1	-1	4		0	0						Untertest3.avi	0	880	547	72	111				0	Content		-72	-111	27008919	1040298231
27026	08:44:47.715	00:00:27.025	1622	-1024	-768	-1	-1	-1	-1	4	-1024	-768	-1	-1	-1	-1	4		0	0						Untertest3.avi	0	880	547	72	111				0	Content		-72	-111	27025586	1040314898
27042	08:44:47.731	00:00:27.042	1623	-1024	-768	-1	-1	-1	-1	4	-1024	-768	-1	-1	-1	-1	4		0	0						Untertest3.avi	0	880	547	72	111				0	Content		-72	-111	27042231	1040331543
27059	08:44:47.748	00:00:27.058	1624	-1024	-768	-1	-1	-1	-1	4	-1024	-768	-1	-1	-1	-1	4		0	0						Untertest3.avi	0	880	547	72	111				0	Content		-72	-111	27058898	1040348210
27076	08:44:47.765	00:00:27.075	1625	-1024	-768	-1	-1	-1	-1	4	-1024	-768	-1	-1	-1	-1	4		0	0						Untertest3.avi	0	880	547	72	111				0	Content		-72	-111	27075766	1040365078
27092	08:44:47.781	00:00:27.092	1626	-1024	-768	-1	-1	-1	-1	4	-1024	-768	-1	-1	-1	-1	4		0	0						Untertest3.avi	0	880	547	72	111				0	Content		-72	-111	27092433	1040381745
27109	08:44:47.798	00:00:27.109	1627	-1024	-768	-1	-1	-1	-1	4	-1024	-768	-1	-1	-1	-1	4		0	0						Untertest3.avi	0	880	547	72	111				0	Content		-72	-111	27109101	1040398413
27126	08:44:47.815	00:00:27.126	1628	-1024	-768	-1	-1	-1	-1	4	-1024	-768	-1	-1	-1	-1	4		0	0						Untertest3.avi	0	880	547	72	111				0	Content		-72	-111	27126237	1040415549
27143	08:44:47.832	00:00:27.142	1629	-1024	-768	-1	-1	-1	-1	4	-1024	-768	-1	-1	-1	-1	4		0	0						Untertest3.avi	0	880	547	72	111				0	Content		-72	-111	27142904	1040432216
27160	08:44:47.849	00:00:27.160	1630	-1024	-768	-1	-1	-1	-1	4	-1024	-768	-1	-1	-1	-1	4		0	0						Untertest3.avi	0	880	547	72	111				0	Content		-72	-111	27160142	1040449454
27177	08:44:47.866	00:00:27.176	1631	-1024	-768	-1	-1	-1	-1	4	-1024	-768	-1	-1	-1	-1	4		0	0						Untertest3.avi	0	880	547	72	111				0	Content		-72	-111	27176809	1040466121
27194	08:44:47.883	00:00:27.193	1632	-1024	-768	-1	-1	-1	-1	4	-1024	-768	-1	-1	-1	-1	4		0	0						Untertest3.avi	0	880	547	72	111				0	Content		-72	-111	27193991	1040483303
27209	08:44:47.898	00:00:27.208	1633	-1024	-768	-1	-1	-1	-1	4	-1024	-768	-1	-1	-1	-1	4		0	0						Untertest3.avi	0	880	547	72	111				0	Content		-72	-111	27208862	1040498174
27225	08:44:47.914	00:00:27.225	1634	-1024	-768	-1	-1	-1	-1	4	-1024	-768	-1	-1	-1	-1	4		0	0						Untertest3.avi	0	880	547	72	111				0	Content		-72	-111	27225487	1040514799
27242	08:44:47.931	00:00:27.242	1635	-1024	-768	-1	-1	-1	-1	4	-1024	-768	-1	-1	-1	-1	4		0	0						Untertest3.avi	0	880	547	72	111				0	Content		-72	-111	27242154	1040531466
27259	08:44:47.948	00:00:27.258	1636	-1024	-768	-1	-1	-1	-1	4	-1024	-768	-1	-1	-1	-1	4		0	0						Untertest3.avi	0	880	547	72	111				0	Content		-72	-111	27258733	1040548045
27275	08:44:47.964	00:00:27.275	1637	-1024	-768	-1	-1	-1	-1	4	-1024	-768	-1	-1	-1	-1	4		0	0						Untertest3.avi	0	880	547	72	111				0	Content		-72	-111	27275409	1040564721
27292	08:44:47.981	00:00:27.292	1638	-1024	-768	-1	-1	-1	-1	4	-1024	-768	-1	-1	-1	-1	4		0	0						Untertest3.avi	0	880	547	72	111				0	Content		-72	-111	27292071	1040581383
27309	08:44:47.998	00:00:27.308	1639	-1024	-768	-1	-1	-1	-1	4	-1024	-768	-1	-1	-1	-1	4		0	0						Untertest3.avi	0	880	547	72	111				0	Content		-72	-111	27308738	1040598050
27326	08:44:48.015	00:00:27.325	1640	-1024	-768	-1	-1	-1	-1	4	-1024	-768	-1	-1	-1	-1	4		0	0						Untertest3.avi	0	880	547	72	111				0	Content		-72	-111	27325672	1040614984
27342	08:44:48.031	00:00:27.342	1641	-1024	-768	-1	-1	-1	-1	4	-1024	-768	-1	-1	-1	-1	4		0	0						Untertest3.avi	0	880	547	72	111				0	Content		-72	-111	27342340	1040631652
27359	08:44:48.048	00:00:27.359	1642	-1024	-768	-1	-1	-1	-1	4	-1024	-768	-1	-1	-1	-1	4		0	0						Untertest3.avi	0	880	547	72	111				0	Content		-72	-111	27359478	1040648790
27376	08:44:48.065	00:00:27.376	1643	-1024	-768	-1	-1	-1	-1	4	-1024	-768	-1	-1	-1	-1	4		0	0						Untertest3.avi	0	880	547	72	111				0	Content		-72	-111	27376146	1040665458
27393	08:44:48.082	00:00:27.393	1644	-1024	-768	-1	-1	-1	-1	4	-1024	-768	-1	-1	-1	-1	4		0	0						Untertest3.avi	0	880	547	72	111				0	Content		-72	-111	27393374	1040682686
27410	08:44:48.099	00:00:27.410	1645	-1024	-768	-1	-1	-1	-1	4	-1024	-768	-1	-1	-1	-1	4		0	0						Untertest3.avi	0	880	547	72	111				0	Content		-72	-111	27410042	1040699354
27426	08:44:48.115	00:00:27.426	1646	-1024	-768	-1	-1	-1	-1	4	-1024	-768	-1	-1	-1	-1	4		0	0						Untertest3.avi	0	880	547	72	111				0	Content		-72	-111	27426013	1040715325
27443	08:44:48.132	00:00:27.442	1647	-1024	-768	-1	-1	-1	-1	4	-1024	-768	-1	-1	-1	-1	4		0	0						Untertest3.avi	0	880	547	72	111				0	Content		-72	-111	27442681	1040731993
27459	08:44:48.148	00:00:27.458	1648	-1024	-768	-1	-1	-1	-1	4	-1024	-768	-1	-1	-1	-1	4		0	0						Untertest3.avi	0	880	547	72	111				0	Content		-72	-111	27458606	1040747918
27475	08:44:48.164	00:00:27.475	1649	-1024	-768	-1	-1	-1	-1	4	-1024	-768	-1	-1	-1	-1	4		0	0						Untertest3.avi	0	880	547	72	111				0	Content		-72	-111	27475223	1040764535
27492	08:44:48.181	00:00:27.491	1650	-1024	-768	-1	-1	-1	-1	4	-1024	-768	-1	-1	-1	-1	4		0	0						Untertest3.avi	0	880	547	72	111				0	Content		-72	-111	27491937	1040781249
27509	08:44:48.198	00:00:27.508	1651	-1024	-768	-1	-1	-1	-1	4	-1024	-768	-1	-1	-1	-1	4		0	0						Untertest3.avi	0	880	547	72	111				0	Content		-72	-111	27508605	1040797917
27525	08:44:48.214	00:00:27.525	1652	-1024	-768	-1	-1	-1	-1	4	-1024	-768	-1	-1	-1	-1	4		0	0						Untertest3.avi	0	880	547	72	111				0	Content		-72	-111	27525275	1040814587
27542	08:44:48.231	00:00:27.541	1653	-1024	-768	-1	-1	-1	-1	4	-1024	-768	-1	-1	-1	-1	4		0	0						Untertest3.avi	0	880	547	72	111				0	Content		-72	-111	27541970	1040831282
27559	08:44:48.248	00:00:27.558	1654	-1024	-768	-1	-1	-1	-1	4	-1024	-768	-1	-1	-1	-1	4		0	0						Untertest3.avi	0	880	547	72	111				0	Content		-72	-111	27558845	1040848157
27576	08:44:48.265	00:00:27.575	1655	-1024	-768	-1	-1	-1	-1	4	-1024	-768	-1	-1	-1	-1	4		0	0						Untertest3.avi	0	880	547	72	111				0	Content		-72	-111	27575512	1040864824
27593	08:44:48.282	00:00:27.592	1656	-1024	-768	-1	-1	-1	-1	4	-1024	-768	-1	-1	-1	-1	4		0	0						Untertest3.avi	0	880	547	72	111				0	Content		-72	-111	27592613	1040881925
27609	08:44:48.298	00:00:27.609	1657	-1024	-768	-1	-1	-1	-1	4	-1024	-768	-1	-1	-1	-1	4		0	0						Untertest3.avi	0	880	547	72	111				0	Content		-72	-111	27609280	1040898592
27627	08:44:48.316	00:00:27.626	1658	-1024	-768	-1	-1	-1	-1	4	-1024	-768	-1	-1	-1	-1	4		0	0						Untertest3.avi	0	880	547	72	111				0	Content		-72	-111	27626502	1040915814
27643	08:44:48.332	00:00:27.643	1659	-1024	-768	-1	-1	-1	-1	4	-1024	-768	-1	-1	-1	-1	4		0	0						Untertest3.avi	0	880	547	72	111				0	Content		-72	-111	27643169	1040932481
27660	08:44:48.349	00:00:27.660	1660	-1024	-768	-1	-1	-1	-1	4	-1024	-768	-1	-1	-1	-1	4		0	0						Untertest3.avi	0	880	547	72	111				0	Content		-72	-111	27660337	1040949649
27675	08:44:48.364	00:00:27.675	1661	-1024	-768	-1	-1	-1	-1	4	-1024	-768	-1	-1	-1	-1	4		0	0						Untertest3.avi	0	880	547	72	111				0	Content		-72	-111	27675213	1040964525
27692	08:44:48.381	00:00:27.691	1662	-1024	-768	-1	-1	-1	-1	4	-1024	-768	-1	-1	-1	-1	4		0	0						Untertest3.avi	0	880	547	72	111				0	Content		-72	-111	27691836	1040981148
27708	08:44:48.397	00:00:27.708	1663	-1024	-768	-1	-1	-1	-1	4	-1024	-768	-1	-1	-1	-1	4		0	0						Untertest3.avi	0	880	547	72	111				0	Content		-72	-111	27708487	1040997799
27725	08:44:48.414	00:00:27.725	1664	-1024	-768	-1	-1	-1	-1	4	-1024	-768	-1	-1	-1	-1	4		0	0						Untertest3.avi	0	880	547	72	111				0	Content		-72	-111	27725155	1041014467
27742	08:44:48.431	00:00:27.741	1665	-1024	-768	-1	-1	-1	-1	4	-1024	-768	-1	-1	-1	-1	4		0	0						Untertest3.avi	0	880	547	72	111				0	Content		-72	-111	27741798	1041031110
27758	08:44:48.447	00:00:27.758	1666	-1024	-768	-1	-1	-1	-1	4	-1024	-768	-1	-1	-1	-1	4		0	0						Untertest3.avi	0	880	547	72	111				0	Content		-72	-111	27758465	1041047777
27775	08:44:48.464	00:00:27.775	1667	-1024	-768	-1	-1	-1	-1	4	-1024	-768	-1	-1	-1	-1	4		0	0						Untertest3.avi	0	880	547	72	111				0	Content		-72	-111	27775133	1041064445
27792	08:44:48.481	00:00:27.791	1668	-1024	-768	-1	-1	-1	-1	4	-1024	-768	-1	-1	-1	-1	4		0	0						Untertest3.avi	0	880	547	72	111				0	Content		-72	-111	27791780	1041081092
27808	08:44:48.497	00:00:27.808	1669	-1024	-768	-1	-1	-1	-1	4	-1024	-768	-1	-1	-1	-1	4		0	0						Untertest3.avi	0	880	547	72	111				0	Content		-72	-111	27808448	1041097760
27825	08:44:48.514	00:00:27.825	1670	-1024	-768	-1	-1	-1	-1	4	-1024	-768	-1	-1	-1	-1	4		0	0						Untertest3.avi	0	880	547	72	111				0	Content		-72	-111	27825115	1041114427
27842	08:44:48.531	00:00:27.842	1671	-1024	-768	-1	-1	-1	-1	4	-1024	-768	-1	-1	-1	-1	4		0	0						Untertest3.avi	0	880	547	72	111				0	Content		-72	-111	27842033	1041131345
27859	08:44:48.548	00:00:27.858	1672	-1024	-768	-1	-1	-1	-1	4	-1024	-768	-1	-1	-1	-1	4		0	0						Untertest3.avi	0	880	547	72	111				0	Content		-72	-111	27858700	1041148012
27876	08:44:48.565	00:00:27.875	1673	-1024	-768	-1	-1	-1	-1	4	-1024	-768	-1	-1	-1	-1	4		0	0						Untertest3.avi	0	880	547	72	111				0	Content		-72	-111	27875659	1041164971
27892	08:44:48.581	00:00:27.892	1674	-1024	-768	-1	-1	-1	-1	4	-1024	-768	-1	-1	-1	-1	4		0	0						Untertest3.avi	0	880	547	72	111				0	Content		-72	-111	27892327	1041181639
27909	08:44:48.598	00:00:27.908	1675	-1024	-768	-1	-1	-1	-1	4	-1024	-768	-1	-1	-1	-1	4		0	0						Untertest3.avi	0	880	547	72	111				0	Content		-72	-111	27908994	1041198306
27926	08:44:48.615	00:00:27.926	1676	-1024	-768	-1	-1	-1	-1	4	-1024	-768	-1	-1	-1	-1	4		0	0						Untertest3.avi	0	880	547	72	111				0	Content		-72	-111	27926282	1041215594
27943	08:44:48.632	00:00:27.942	1677	-1024	-768	-1	-1	-1	-1	4	-1024	-768	-1	-1	-1	-1	4		0	0						Untertest3.avi	0	880	547	72	111				0	Content		-72	-111	27942949	1041232261
27959	08:44:48.648	00:00:27.958	1678	-1024	-768	-1	-1	-1	-1	4	-1024	-768	-1	-1	-1	-1	4		0	0						Untertest3.avi	0	880	547	72	111				0	Content		-72	-111	27958956	1041248268
27976	08:44:48.665	00:00:27.975	1679	-1024	-768	-1	-1	-1	-1	4	-1024	-768	-1	-1	-1	-1	4		0	0						Untertest3.avi	0	880	547	72	111				0	Content		-72	-111	27975623	1041264935
27992	08:44:48.681	00:00:27.991	1680	-1024	-768	-1	-1	-1	-1	4	-1024	-768	-1	-1	-1	-1	4		0	0						Untertest3.avi	0	880	547	72	111				0	Content		-72	-111	27991582	1041280894
28008	08:44:48.697	00:00:28.008	1681	-1024	-768	-1	-1	-1	-1	4	-1024	-768	-1	-1	-1	-1	4		0	0						Untertest3.avi	0	880	547	72	111				0	Content		-72	-111	28008321	1041297633
28025	08:44:48.714	00:00:28.024	1682	-1024	-768	-1	-1	-1	-1	4	-1024	-768	-1	-1	-1	-1	4		0	0						Untertest3.avi	0	880	547	72	111				0	Content		-72	-111	28024973	1041314285
28042	08:44:48.731	00:00:28.041	1683	-1024	-768	-1	-1	-1	-1	4	-1024	-768	-1	-1	-1	-1	4		0	0						Untertest3.avi	0	880	547	72	111				0	Content		-72	-111	28041640	1041330952
28058	08:44:48.747	00:00:28.058	1684	-1024	-768	-1	-1	-1	-1	4	-1024	-768	-1	-1	-1	-1	4		0	0						Untertest3.avi	0	880	547	72	111				0	Content		-72	-111	28058369	1041347681
28075	08:44:48.764	00:00:28.074	1685	-1024	-768	-1	-1	-1	-1	4	-1024	-768	-1	-1	-1	-1	4		0	0						Untertest3.avi	0	880	547	72	111				0	Content		-72	-111	28074936	1041364248
28092	08:44:48.781	00:00:28.091	1686	-1024	-768	-1	-1	-1	-1	4	-1024	-768	-1	-1	-1	-1	4		0	0						Untertest3.avi	0	880	547	72	111				0	Content		-72	-111	28091872	1041381184
28109	08:44:48.798	00:00:28.108	1687	-1024	-768	-1	-1	-1	-1	4	-1024	-768	-1	-1	-1	-1	4		0	0						Untertest3.avi	0	880	547	72	111				0	Content		-72	-111	28108540	1041397852
28126	08:44:48.815	00:00:28.125	1688	-1024	-768	-1	-1	-1	-1	4	-1024	-768	-1	-1	-1	-1	4		0	0						Untertest3.avi	0	880	547	72	111				0	Content		-72	-111	28125671	1041414983
28142	08:44:48.831	00:00:28.142	1689	-1024	-768	-1	-1	-1	-1	4	-1024	-768	-1	-1	-1	-1	4		0	0						Untertest3.avi	0	880	547	72	111				0	Content		-72	-111	28142339	1041431651
28159	08:44:48.848	00:00:28.159	1690	-1024	-768	-1	-1	-1	-1	4	-1024	-768	-1	-1	-1	-1	4		0	0						Untertest3.avi	0	880	547	72	111				0	Content		-72	-111	28159368	1041448680
28176	08:44:48.865	00:00:28.176	1691	-1024	-768	-1	-1	-1	-1	4	-1024	-768	-1	-1	-1	-1	4		0	0						Untertest3.avi	0	880	547	72	111				0	Content		-72	-111	28176036	1041465348
28193	08:44:48.882	00:00:28.192	1692	-1024	-768	-1	-1	-1	-1	4	-1024	-768	-1	-1	-1	-1	4		0	0						Untertest3.avi	0	880	547	72	111				0	Content		-72	-111	28192703	1041482015
28210	08:44:48.899	00:00:28.210	1693	-1024	-768	-1	-1	-1	-1	4	-1024	-768	-1	-1	-1	-1	4		0	0						Untertest3.avi	0	880	547	72	111				0	Content		-72	-111	28210049	1041499361
28225	08:44:48.914	00:00:28.224	1694	-1024	-768	-1	-1	-1	-1	4	-1024	-768	-1	-1	-1	-1	4		0	0						Untertest3.avi	0	880	547	72	111				0	Content		-72	-111	28224796	1041514108
28241	08:44:48.930	00:00:28.241	1695	-1024	-768	-1	-1	-1	-1	4	-1024	-768	-1	-1	-1	-1	4		0	0						Untertest3.avi	0	880	547	72	111				0	Content		-72	-111	28241421	1041530733
28258	08:44:48.947	00:00:28.258	1696	-1024	-768	-1	-1	-1	-1	4	-1024	-768	-1	-1	-1	-1	4		0	0						Untertest3.avi	0	880	547	72	111				0	Content		-72	-111	28258135	1041547447
28275	08:44:48.964	00:00:28.274	1697	-1024	-768	-1	-1	-1	-1	4	-1024	-768	-1	-1	-1	-1	4		0	0						Untertest3.avi	0	880	547	72	111				0	Content		-72	-111	28274803	1041564115
28291	08:44:48.980	00:00:28.291	1698	-1024	-768	-1	-1	-1	-1	4	-1024	-768	-1	-1	-1	-1	4		0	0						Untertest3.avi	0	880	547	72	111				0	Content		-72	-111	28291489	1041580801
28308	08:44:48.997	00:00:28.308	1699	-1024	-768	-1	-1	-1	-1	4	-1024	-768	-1	-1	-1	-1	4		0	0						Untertest3.avi	0	880	547	72	111				0	Content		-72	-111	28308156	1041597468
28325	08:44:49.014	00:00:28.324	1700	-1024	-768	-1	-1	-1	-1	4	-1024	-768	-1	-1	-1	-1	4		0	0						Untertest3.avi	0	880	547	72	111				0	Content		-72	-111	28324784	1041614096
28341	08:44:49.030	00:00:28.341	1701	-1024	-768	-1	-1	-1	-1	4	-1024	-768	-1	-1	-1	-1	4		0	0						Untertest3.avi	0	880	547	72	111				0	Content		-72	-111	28341451	1041630763
28358	08:44:49.047	00:00:28.358	1702	-1024	-768	-1	-1	-1	-1	4	-1024	-768	-1	-1	-1	-1	4		0	0						Untertest3.avi	0	880	547	72	111				0	Content		-72	-111	28358119	1041647431
28375	08:44:49.064	00:00:28.375	1703	-1024	-768	-1	-1	-1	-1	4	-1024	-768	-1	-1	-1	-1	4		0	0						Untertest3.avi	0	880	547	72	111				0	Content		-72	-111	28375016	1041664328
28392	08:44:49.081	00:00:28.391	1704	-1024	-768	-1	-1	-1	-1	4	-1024	-768	-1	-1	-1	-1	4		0	0						Untertest3.avi	0	880	547	72	111				0	Content		-72	-111	28391684	1041680996
28409	08:44:49.098	00:00:28.408	1705	-1024	-768	-1	-1	-1	-1	4	-1024	-768	-1	-1	-1	-1	4		0	0						Untertest3.avi	0	880	547	72	111				0	Content		-72	-111	28408635	1041697947
28425	08:44:49.114	00:00:28.425	1706	-1024	-768	-1	-1	-1	-1	4	-1024	-768	-1	-1	-1	-1	4		0	0						Untertest3.avi	0	880	547	72	111				0	Content		-72	-111	28425303	1041714615
28442	08:44:49.131	00:00:28.441	1707	-1024	-768	-1	-1	-1	-1	4	-1024	-768	-1	-1	-1	-1	4		0	0						Untertest3.avi	0	880	547	72	111				0	Content		-72	-111	28441970	1041731282
28459	08:44:49.148	00:00:28.459	1708	-1024	-768	-1	-1	-1	-1	4	-1024	-768	-1	-1	-1	-1	4		0	0						Untertest3.avi	0	880	547	72	111				0	Content		-72	-111	28459252	1041748564
28476	08:44:49.165	00:00:28.475	1709	-1024	-768	-1	-1	-1	-1	4	-1024	-768	-1	-1	-1	-1	4		0	0						Untertest3.avi	0	880	547	72	111				0	Content		-72	-111	28475920	1041765232
28492	08:44:49.181	00:00:28.491	1710	-1024	-768	-1	-1	-1	-1	4	-1024	-768	-1	-1	-1	-1	4		0	0						Untertest3.avi	0	880	547	72	111				0	Content		-72	-111	28491913	1041781225
28509	08:44:49.198	00:00:28.508	1711	-1024	-768	-1	-1	-1	-1	4	-1024	-768	-1	-1	-1	-1	4		0	0						Untertest3.avi	0	880	547	72	111				0	Content		-72	-111	28508581	1041797893
28525	08:44:49.214	00:00:28.524	1712	-1024	-768	-1	-1	-1	-1	4	-1024	-768	-1	-1	-1	-1	4		0	0						Untertest3.avi	0	880	547	72	111				0	Content		-72	-111	28524664	1041813976
28541	08:44:49.230	00:00:28.541	1713	-1024	-768	-1	-1	-1	-1	4	-1024	-768	-1	-1	-1	-1	4		0	0						Untertest3.avi	0	880	547	72	111				0	Content		-72	-111	28541280	1041830592
28558	08:44:49.247	00:00:28.557	1714	-1024	-768	-1	-1	-1	-1	4	-1024	-768	-1	-1	-1	-1	4		0	0						Untertest3.avi	0	880	547	72	111				0	Content		-72	-111	28557932	1041847244
28575	08:44:49.264	00:00:28.574	1715	-1024	-768	-1	-1	-1	-1	4	-1024	-768	-1	-1	-1	-1	4		0	0						Untertest3.avi	0	880	547	72	111				0	Content		-72	-111	28574600	1041863912
28591	08:44:49.280	00:00:28.591	1716	-1024	-768	-1	-1	-1	-1	4	-1024	-768	-1	-1	-1	-1	4		0	0						Untertest3.avi	0	880	547	72	111				0	Content		-72	-111	28591332	1041880644
28608	08:44:49.297	00:00:28.607	1717	-1024	-768	-1	-1	-1	-1	4	-1024	-768	-1	-1	-1	-1	4		0	0						Untertest3.avi	0	880	547	72	111				0	Content		-72	-111	28607910	1041897222
28625	08:44:49.314	00:00:28.624	1718	-1024	-768	-1	-1	-1	-1	4	-1024	-768	-1	-1	-1	-1	4		0	0						Untertest3.avi	0	880	547	72	111				0	Content		-72	-111	28624840	1041914152
28642	08:44:49.331	00:00:28.641	1719	-1024	-768	-1	-1	-1	-1	4	-1024	-768	-1	-1	-1	-1	4		0	0						Untertest3.avi	0	880	547	72	111				0	Content		-72	-111	28641508	1041930820
28658	08:44:49.347	00:00:28.658	1720	-1024	-768	-1	-1	-1	-1	4	-1024	-768	-1	-1	-1	-1	4		0	0						Untertest3.avi	0	880	547	72	111				0	Content		-72	-111	28658393	1041947705
28676	08:44:49.365	00:00:28.675	1721	-1024	-768	-1	-1	-1	-1	4	-1024	-768	-1	-1	-1	-1	4		0	0						Untertest3.avi	0	880	547	72	111				0	Content		-72	-111	28675763	1041965075
28692	08:44:49.381	00:00:28.692	1722	-1024	-768	-1	-1	-1	-1	4	-1024	-768	-1	-1	-1	-1	4		0	0						Untertest3.avi	0	880	547	72	111				0	Content		-72	-111	28692013	1041981325
28709	08:44:49.398	00:00:28.708	1723	-1024	-768	-1	-1	-1	-1	4	-1024	-768	-1	-1	-1	-1	4		0	0						Untertest3.avi	0	880	547	72	111				0	Content		-72	-111	28708680	1041997992
28725	08:44:49.414	00:00:28.725	1724	-1024	-768	-1	-1	-1	-1	4	-1024	-768	-1	-1	-1	-1	4		0	0						Untertest3.avi	0	880	547	72	111				0	Content		-72	-111	28725348	1042014660
28742	08:44:49.431	00:00:28.741	1725	-1024	-768	-1	-1	-1	-1	4	-1024	-768	-1	-1	-1	-1	4		0	0						Untertest3.avi	0	880	547	72	111				0	Content		-72	-111	28741552	1042030864
28758	08:44:49.447	00:00:28.758	1726	-1024	-768	-1	-1	-1	-1	4	-1024	-768	-1	-1	-1	-1	4		0	0						Untertest3.avi	0	880	547	72	111				0	Content		-72	-111	28758220	1042047532
28775	08:44:49.464	00:00:28.774	1727	-1024	-768	-1	-1	-1	-1	4	-1024	-768	-1	-1	-1	-1	4		0	0						Untertest3.avi	0	880	547	72	111				0	Content		-72	-111	28774675	1042063987
28791	08:44:49.480	00:00:28.791	1728	-1024	-768	-1	-1	-1	-1	4	-1024	-768	-1	-1	-1	-1	4		0	0						Untertest3.avi	0	880	547	72	111				0	Content		-72	-111	28791343	1042080655
28808	08:44:49.497	00:00:28.807	1729	-1024	-768	-1	-1	-1	-1	4	-1024	-768	-1	-1	-1	-1	4		0	0						Untertest3.avi	0	880	547	72	111				0	Content		-72	-111	28807755	1042097067
28825	08:44:49.514	00:00:28.824	1730	-1024	-768	-1	-1	-1	-1	4	-1024	-768	-1	-1	-1	-1	4		0	0						Untertest3.avi	0	880	547	72	111				0	Content		-72	-111	28824559	1042113871
28841	08:44:49.530	00:00:28.841	1731	-1024	-768	-1	-1	-1	-1	4	-1024	-768	-1	-1	-1	-1	4		0	0						Untertest3.avi	0	880	547	72	111				0	Content		-72	-111	28841155	1042130467
28858	08:44:49.547	00:00:28.857	1732	-1024	-768	-1	-1	-1	-1	4	-1024	-768	-1	-1	-1	-1	4		0	0						Untertest3.avi	0	880	547	72	111				0	Content		-72	-111	28857823	1042147135
28875	08:44:49.564	00:00:28.874	1733	-1024	-768	-1	-1	-1	-1	4	-1024	-768	-1	-1	-1	-1	4		0	0						Untertest3.avi	0	880	547	72	111				0	Content		-72	-111	28874725	1042164037
28891	08:44:49.580	00:00:28.891	1734	-1024	-768	-1	-1	-1	-1	4	-1024	-768	-1	-1	-1	-1	4		0	0						Untertest3.avi	0	880	547	72	111				0	Content		-72	-111	28891392	1042180704
28908	08:44:49.597	00:00:28.908	1735	-1024	-768	-1	-1	-1	-1	4	-1024	-768	-1	-1	-1	-1	4		0	0						Untertest3.avi	0	880	547	72	111				0	Content		-72	-111	28908344	1042197656
28925	08:44:49.614	00:00:28.925	1736	-1024	-768	-1	-1	-1	-1	4	-1024	-768	-1	-1	-1	-1	4		0	0						Untertest3.avi	0	880	547	72	111				0	Content		-72	-111	28925011	1042214323
28942	08:44:49.631	00:00:28.941	1737	-1024	-768	-1	-1	-1	-1	4	-1024	-768	-1	-1	-1	-1	4		0	0						Untertest3.avi	0	880	547	72	111				0	Content		-72	-111	28941679	1042230991
28959	08:44:49.648	00:00:28.958	1738	-1024	-768	-1	-1	-1	-1	4	-1024	-768	-1	-1	-1	-1	4		0	0						Untertest3.avi	0	880	547	72	111				0	Content		-72	-111	28958898	1042248210
28976	08:44:49.665	00:00:28.975	1739	-1024	-768	-1	-1	-1	-1	4	-1024	-768	-1	-1	-1	-1	4		0	0						Untertest3.avi	0	880	547	72	111				0	Content		-72	-111	28975566	1042264878
28992	08:44:49.681	00:00:28.991	1740	-1024	-768	-1	-1	-1	-1	4	-1024	-768	-1	-1	-1	-1	4		0	0						Untertest3.avi	0	880	547	72	111				0	Content		-72	-111	28991590	1042280902
29008	08:44:49.697	00:00:29.008	1741	-1024	-768	-1	-1	-1	-1	4	-1024	-768	-1	-1	-1	-1	4		0	0						Untertest3.avi	0	880	547	72	111				0	Content		-72	-111	29008258	1042297570
29024	08:44:49.713	00:00:29.024	1742	-1024	-768	-1	-1	-1	-1	4	-1024	-768	-1	-1	-1	-1	4		0	0						Untertest3.avi	0	880	547	72	111				0	Content		-72	-111	29024254	1042313566
29041	08:44:49.730	00:00:29.040	1743	-1024	-768	-1	-1	-1	-1	4	-1024	-768	-1	-1	-1	-1	4		0	0						Untertest3.avi	0	880	547	72	111				0	Content		-72	-111	29040905	1042330217
29058	08:44:49.747	00:00:29.057	1744	-1024	-768	-1	-1	-1	-1	4	-1024	-768	-1	-1	-1	-1	4		0	0						Untertest3.avi	0	880	547	72	111				0	Content		-72	-111	29057614	1042346926
29074	08:44:49.763	00:00:29.074	1745	-1024	-768	-1	-1	-1	-1	4	-1024	-768	-1	-1	-1	-1	4		0	0						Untertest3.avi	0	880	547	72	111				0	Content		-72	-111	29074243	1042363555
29091	08:44:49.780	00:00:29.090	1746	-1024	-768	-1	-1	-1	-1	4	-1024	-768	-1	-1	-1	-1	4		0	0						Untertest3.avi	0	880	547	72	111				0	Content		-72	-111	29090911	1042380223
29108	08:44:49.797	00:00:29.107	1747	-1024	-768	-1	-1	-1	-1	4	-1024	-768	-1	-1	-1	-1	4		0	0						Untertest3.avi	0	880	547	72	111				0	Content		-72	-111	29107573	1042396885
29124	08:44:49.813	00:00:29.124	1748	-1024	-768	-1	-1	-1	-1	4	-1024	-768	-1	-1	-1	-1	4		0	0						Untertest3.avi	0	880	547	72	111				0	Content		-72	-111	29124241	1042413553
29141	08:44:49.830	00:00:29.141	1749	-1024	-768	-1	-1	-1	-1	4	-1024	-768	-1	-1	-1	-1	4		0	0						Untertest3.avi	0	880	547	72	111				0	Content		-72	-111	29141072	1042430384
29158	08:44:49.847	00:00:29.157	1750	-1024	-768	-1	-1	-1	-1	4	-1024	-768	-1	-1	-1	-1	4		0	0						Untertest3.avi	0	880	547	72	111				0	Content		-72	-111	29157740	1042447052
29174	08:44:49.863	00:00:29.174	1751	-1024	-768	-1	-1	-1	-1	4	-1024	-768	-1	-1	-1	-1	4		0	0						Untertest3.avi	0	880	547	72	111				0	Content		-72	-111	29174407	1042463719
29192	08:44:49.881	00:00:29.191	1752	-1024	-768	-1	-1	-1	-1	4	-1024	-768	-1	-1	-1	-1	4		0	0						Untertest3.avi	0	880	547	72	111				0	Content		-72	-111	29191570	1042480882
29208	08:44:49.897	00:00:29.208	1753	-1024	-768	-1	-1	-1	-1	4	-1024	-768	-1	-1	-1	-1	4		0	0						Untertest3.avi	0	880	547	72	111				0	Content		-72	-111	29208237	1042497549
29225	08:44:49.914	00:00:29.225	1754	-1024	-768	-1	-1	-1	-1	4	-1024	-768	-1	-1	-1	-1	4		0	0						Untertest3.avi	0	880	547	72	111				0	Content		-72	-111	29225276	1042514588
29242	08:44:49.931	00:00:29.241	1755	-1024	-768	-1	-1	-1	-1	4	-1024	-768	-1	-1	-1	-1	4		0	0						Untertest3.avi	0	880	547	72	111				0	Content		-72	-111	29241944	1042531256
29259	08:44:49.948	00:00:29.258	1756	-1024	-768	-1	-1	-1	-1	4	-1024	-768	-1	-1	-1	-1	4		0	0						Untertest3.avi	0	880	547	72	111				0	Content		-72	-111	29258611	1042547923
29275	08:44:49.964	00:00:29.274	1757	-1024	-768	-1	-1	-1	-1	4	-1024	-768	-1	-1	-1	-1	4		0	0						Untertest3.avi	0	880	547	72	111				0	Content		-72	-111	29274668	1042563980
29291	08:44:49.980	00:00:29.291	1758	-1024	-768	-1	-1	-1	-1	4	-1024	-768	-1	-1	-1	-1	4		0	0						Untertest3.avi	0	880	547	72	111				0	Content		-72	-111	29291335	1042580647
29308	08:44:49.997	00:00:29.307	1759	-1024	-768	-1	-1	-1	-1	4	-1024	-768	-1	-1	-1	-1	4		0	0						Untertest3.avi	0	880	547	72	111				0	Content		-72	-111	29307715	1042597027
29324	08:44:50.013	00:00:29.324	1760	-1024	-768	-1	-1	-1	-1	4	-1024	-768	-1	-1	-1	-1	4		0	0						Untertest3.avi	0	880	547	72	111				0	Content		-72	-111	29324382	1042613694
29341	08:44:50.030	00:00:29.340	1761	-1024	-768	-1	-1	-1	-1	4	-1024	-768	-1	-1	-1	-1	4		0	0						Untertest3.avi	0	880	547	72	111				0	Content		-72	-111	29340925	1042630237
29358	08:44:50.047	00:00:29.357	1762	-1024	-768	-1	-1	-1	-1	4	-1024	-768	-1	-1	-1	-1	4		0	0						Untertest3.avi	0	880	547	72	111				0	Content		-72	-111	29357592	1042646904
29374	08:44:50.063	00:00:29.374	1763	-1024	-768	-1	-1	-1	-1	4	-1024	-768	-1	-1	-1	-1	4		0	0						Untertest3.avi	0	880	547	72	111				0	Content		-72	-111	29374091	1042663403
29391	08:44:50.080	00:00:29.390	1764	-1024	-768	-1	-1	-1	-1	4	-1024	-768	-1	-1	-1	-1	4		0	0						Untertest3.avi	0	880	547	72	111				0	Content		-72	-111	29390771	1042680083
29407	08:44:50.096	00:00:29.407	1765	-1024	-768	-1	-1	-1	-1	4	-1024	-768	-1	-1	-1	-1	4		0	0						Untertest3.avi	0	880	547	72	111				0	Content		-72	-111	29407368	1042696680
29424	08:44:50.113	00:00:29.424	1766	-1024	-768	-1	-1	-1	-1	4	-1024	-768	-1	-1	-1	-1	4		0	0						Untertest3.avi	0	880	547	72	111				0	Content		-72	-111	29424035	1042713347
29441	08:44:50.130	00:00:29.440	1767	-1024	-768	-1	-1	-1	-1	4	-1024	-768	-1	-1	-1	-1	4		0	0						Untertest3.avi	0	880	547	72	111				0	Content		-72	-111	29440950	1042730262
29458	08:44:50.147	00:00:29.457	1768	-1024	-768	-1	-1	-1	-1	4	-1024	-768	-1	-1	-1	-1	4		0	0						Untertest3.avi	0	880	547	72	111				0	Content		-72	-111	29457618	1042746930
29475	08:44:50.164	00:00:29.474	1769	-1024	-768	-1	-1	-1	-1	4	-1024	-768	-1	-1	-1	-1	4		0	0						Untertest3.avi	0	880	547	72	111				0	Content		-72	-111	29474612	1042763924
29491	08:44:50.180	00:00:29.491	1770	-1024	-768	-1	-1	-1	-1	4	-1024	-768	-1	-1	-1	-1	4		0	0						Untertest3.avi	0	880	547	72	111				0	Content		-72	-111	29491280	1042780592
29508	08:44:50.197	00:00:29.507	1771	-1024	-768	-1	-1	-1	-1	4	-1024	-768	-1	-1	-1	-1	4		0	0						Untertest3.avi	0	880	547	72	111				0	Content		-72	-111	29507947	1042797259
29525	08:44:50.214	00:00:29.525	1772	-1024	-768	-1	-1	-1	-1	4	-1024	-768	-1	-1	-1	-1	4		0	0						Untertest3.avi	0	880	547	72	111				0	Content		-72	-111	29525205	1042814517
29542	08:44:50.231	00:00:29.541	1773	-1024	-768	-1	-1	-1	-1	4	-1024	-768	-1	-1	-1	-1	4		0	0						Untertest3.avi	0	880	547	72	111				0	Content		-72	-111	29541872	1042831184
29558	08:44:50.247	00:00:29.558	1774	-1024	-768	-1	-1	-1	-1	4	-1024	-768	-1	-1	-1	-1	4		0	0						Untertest3.avi	0	880	547	72	111				0	Content		-72	-111	29558110	1042847422
29575	08:44:50.264	00:00:29.574	1775	-1024	-768	-1	-1	-1	-1	4	-1024	-768	-1	-1	-1	-1	4		0	0						Untertest3.avi	0	880	547	72	111				0	Content		-72	-111	29574777	1042864089
29591	08:44:50.280	00:00:29.591	1776	-1024	-768	-1	-1	-1	-1	4	-1024	-768	-1	-1	-1	-1	4		0	0						Untertest3.avi	0	880	547	72	111				0	Content		-72	-111	29591445	1042880757
29607	08:44:50.296	00:00:29.607	1777	-1024	-768	-1	-1	-1	-1	4	-1024	-768	-1	-1	-1	-1	4		0	0						Untertest3.avi	0	880	547	72	111				0	Content		-72	-111	29607208	1042896520
29624	08:44:50.313	00:00:29.623	1778	-1024	-768	-1	-1	-1	-1	4	-1024	-768	-1	-1	-1	-1	4		0	0						Untertest3.avi	0	880	547	72	111				0	Content		-72	-111	29623835	1042913147
29641	08:44:50.330	00:00:29.640	1779	-1024	-768	-1	-1	-1	-1	4	-1024	-768	-1	-1	-1	-1	4		0	0						Untertest3.avi	0	880	547	72	111				0	Content		-72	-111	29640547	1042929859
29657	08:44:50.346	00:00:29.657	1780	-1024	-768	-1	-1	-1	-1	4	-1024	-768	-1	-1	-1	-1	4		0	0						Untertest3.avi	0	880	547	72	111				0	Content		-72	-111	29657214	1042946526
29674	08:44:50.363	00:00:29.673	1781	-1024	-768	-1	-1	-1	-1	4	-1024	-768	-1	-1	-1	-1	4		0	0						Untertest3.avi	0	880	547	72	111				0	Content		-72	-111	29673882	1042963194
29691	08:44:50.380	00:00:29.690	1782	-1024	-768	-1	-1	-1	-1	4	-1024	-768	-1	-1	-1	-1	4		0	0						Untertest3.avi	0	880	547	72	111				0	Content		-72	-111	29690577	1042979889
29707	08:44:50.396	00:00:29.707	1783	-1024	-768	-1	-1	-1	-1	4	-1024	-768	-1	-1	-1	-1	4		0	0						Untertest3.avi	0	880	547	72	111				0	Content		-72	-111	29707452	1042996764
29724	08:44:50.413	00:00:29.724	1784	-1024	-768	-1	-1	-1	-1	4	-1024	-768	-1	-1	-1	-1	4		0	0						Untertest3.avi	0	880	547	72	111				0	Content		-72	-111	29724119	1043013431
29741	08:44:50.430	00:00:29.741	1785	-1024	-768	-1	-1	-1	-1	4	-1024	-768	-1	-1	-1	-1	4		0	0						Untertest3.avi	0	880	547	72	111				0	Content		-72	-111	29741221	1043030533
29758	08:44:50.447	00:00:29.757	1786	-1024	-768	-1	-1	-1	-1	4	-1024	-768	-1	-1	-1	-1	4		0	0						Untertest3.avi	0	880	547	72	111				0	Content		-72	-111	29757888	1043047200
29775	08:44:50.464	00:00:29.774	1787	-1024	-768	-1	-1	-1	-1	4	-1024	-768	-1	-1	-1	-1	4		0	0						Untertest3.avi	0	880	547	72	111				0	Content		-72	-111	29774907	1043064219
29792	08:44:50.481	00:00:29.791	1788	-1024	-768	-1	-1	-1	-1	4	-1024	-768	-1	-1	-1	-1	4		0	0						Untertest3.avi	0	880	547	72	111				0	Content		-72	-111	29791575	1043080887
29808	08:44:50.497	00:00:29.808	1789	-1024	-768	-1	-1	-1	-1	4	-1024	-768	-1	-1	-1	-1	4		0	0						Untertest3.avi	0	880	547	72	111				0	Content		-72	-111	29808242	1043097554
29824	08:44:50.513	00:00:29.824	1790	-1024	-768	-1	-1	-1	-1	4	-1024	-768	-1	-1	-1	-1	4		0	0						Untertest3.avi	0	880	547	72	111				0	Content		-72	-111	29824342	1043113654
29841	08:44:50.530	00:00:29.841	1791	-1024	-768	-1	-1	-1	-1	4	-1024	-768	-1	-1	-1	-1	4		0	0						Untertest3.avi	0	880	547	72	111				0	Content		-72	-111	29841009	1043130321
29857	08:44:50.546	00:00:29.857	1792	-1024	-768	-1	-1	-1	-1	4	-1024	-768	-1	-1	-1	-1	4		0	0						Untertest3.avi	0	880	547	72	111				0	Content		-72	-111	29857349	1043146661
29874	08:44:50.563	00:00:29.874	1793	-1024	-768	-1	-1	-1	-1	4	-1024	-768	-1	-1	-1	-1	4		0	0						Untertest3.avi	0	880	547	72	111				0	Content		-72	-111	29874016	1043163328
29890	08:44:50.579	00:00:29.890	1794	-1024	-768	-1	-1	-1	-1	4	-1024	-768	-1	-1	-1	-1	4		0	0						Untertest3.avi	0	880	547	72	111				0	Content		-72	-111	29890438	1043179750
29907	08:44:50.596	00:00:29.907	1795	-1024	-768	-1	-1	-1	-1	4	-1024	-768	-1	-1	-1	-1	4		0	0						Untertest3.avi	0	880	547	72	111				0	Content		-72	-111	29907062	1043196374
29924	08:44:50.613	00:00:29.923	1796	-1024	-768	-1	-1	-1	-1	4	-1024	-768	-1	-1	-1	-1	4		0	0						Untertest3.avi	0	880	547	72	111				0	Content		-72	-111	29923742	1043213054
29940	08:44:50.629	00:00:29.940	1797	-1024	-768	-1	-1	-1	-1	4	-1024	-768	-1	-1	-1	-1	4		0	0						Untertest3.avi	0	880	547	72	111				0	Content		-72	-111	29940400	1043229712
29957	08:44:50.646	00:00:29.957	1798	-1024	-768	-1	-1	-1	-1	4	-1024	-768	-1	-1	-1	-1	4		0	0						Untertest3.avi	0	880	547	72	111				0	Content		-72	-111	29957068	1043246380
29974	08:44:50.663	00:00:29.974	1799	-1024	-768	-1	-1	-1	-1	4	-1024	-768	-1	-1	-1	-1	4		0	0						Untertest3.avi	0	880	547	72	111				0	Content		-72	-111	29974000	1043263312
29991	08:44:50.680	00:00:29.990	1800	-1024	-768	-1	-1	-1	-1	4	-1024	-768	-1	-1	-1	-1	4		0	0						Untertest3.avi	0	880	547	72	111				0	Content		-72	-111	29990668	1043279980
30008	08:44:50.697	00:00:30.007	1801	-1024	-768	-1	-1	-1	-1	4	-1024	-768	-1	-1	-1	-1	4		0	0						Untertest3.avi	0	880	547	72	111				0	Content		-72	-111	30007636	1043296948
30024	08:44:50.713	00:00:30.024	1802	-1024	-768	-1	-1	-1	-1	4	-1024	-768	-1	-1	-1	-1	4		0	0						Untertest3.avi	0	880	547	72	111				0	Content		-72	-111	30024303	1043313615
30041	08:44:50.730	00:00:30.040	1803	-1024	-768	-1	-1	-1	-1	4	-1024	-768	-1	-1	-1	-1	4		0	0						Untertest3.avi	0	880	547	72	111				0	Content		-72	-111	30040971	1043330283
30058	08:44:50.747	00:00:30.058	1804	-1024	-768	-1	-1	-1	-1	4	-1024	-768	-1	-1	-1	-1	4		0	0						Untertest3.avi	0	880	547	72	111				0	Content		-72	-111	30058201	1043347513
30075	08:44:50.764	00:00:30.074	1805	-1024	-768	-1	-1	-1	-1	4	-1024	-768	-1	-1	-1	-1	4		0	0						Untertest3.avi	0	880	547	72	111				0	Content		-72	-111	30074869	1043364181
30091	08:44:50.780	00:00:30.091	1806	-1024	-768	-1	-1	-1	-1	4	-1024	-768	-1	-1	-1	-1	4		0	0						Untertest3.avi	0	880	547	72	111				0	Content		-72	-111	30091097	1043380409
30108	08:44:50.797	00:00:30.107	1807	-1024	-768	-1	-1	-1	-1	4	-1024	-768	-1	-1	-1	-1	4		0	0						Untertest3.avi	0	880	547	72	111				0	Content		-72	-111	30107765	1043397077
30124	08:44:50.813	00:00:30.124	1808	-1024	-768	-1	-1	-1	-1	4	-1024	-768	-1	-1	-1	-1	4		0	0						Untertest3.avi	0	880	547	72	111				0	Content		-72	-111	30124432	1043413744
30140	08:44:50.829	00:00:30.140	1809	-1024	-768	-1	-1	-1	-1	4	-1024	-768	-1	-1	-1	-1	4		0	0						Untertest3.avi	0	880	547	72	111				0	Content		-72	-111	30140177	1043429489
30157	08:44:50.846	00:00:30.156	1810	-1024	-768	-1	-1	-1	-1	4	-1024	-768	-1	-1	-1	-1	4		0	0						Untertest3.avi	0	880	547	72	111				0	Content		-72	-111	30156927	1043446239
30174	08:44:50.863	00:00:30.173	1811	-1024	-768	-1	-1	-1	-1	4	-1024	-768	-1	-1	-1	-1	4		0	0						Untertest3.avi	0	880	547	72	111				0	Content		-72	-111	30173579	1043462891
30190	08:44:50.879	00:00:30.190	1812	-1024	-768	-1	-1	-1	-1	4	-1024	-768	-1	-1	-1	-1	4		0	0						Untertest3.avi	0	880	547	72	111				0	Content		-72	-111	30190246	1043479558
30207	08:44:50.896	00:00:30.206	1813	-1024	-768	-1	-1	-1	-1	4	-1024	-768	-1	-1	-1	-1	4		0	0						Untertest3.avi	0	880	547	72	111				0	Content		-72	-111	30206979	1043496291
30224	08:44:50.913	00:00:30.223	1814	-1024	-768	-1	-1	-1	-1	4	-1024	-768	-1	-1	-1	-1	4		0	0						Untertest3.avi	0	880	547	72	111				0	Content		-72	-111	30223548	1043512860
30240	08:44:50.929	00:00:30.240	1815	-1024	-768	-1	-1	-1	-1	4	-1024	-768	-1	-1	-1	-1	4		0	0						Untertest3.avi	0	880	547	72	111				0	Content		-72	-111	30240485	1043529797
30257	08:44:50.946	00:00:30.257	1816	-1024	-768	-1	-1	-1	-1	4	-1024	-768	-1	-1	-1	-1	4		0	0						Untertest3.avi	0	880	547	72	111				0	Content		-72	-111	30257153	1043546465
30274	08:44:50.963	00:00:30.274	1817	-1024	-768	-1	-1	-1	-1	4	-1024	-768	-1	-1	-1	-1	4		0	0						Untertest3.avi	0	880	547	72	111				0	Content		-72	-111	30274286	1043563598
30291	08:44:50.980	00:00:30.290	1818	-1024	-768	-1	-1	-1	-1	4	-1024	-768	-1	-1	-1	-1	4		0	0						Untertest3.avi	0	880	547	72	111				0	Content		-72	-111	30290954	1043580266
30308	08:44:50.997	00:00:30.307	1819	-1024	-768	-1	-1	-1	-1	4	-1024	-768	-1	-1	-1	-1	4		0	0						Untertest3.avi	0	880	547	72	111				0	Content		-72	-111	30307984	1043597296
30325	08:44:51.014	00:00:30.324	1820	-1024	-768	-1	-1	-1	-1	4	-1024	-768	-1	-1	-1	-1	4		0	0						Untertest3.avi	0	880	547	72	111				0	Content		-72	-111	30324652	1043613964
30341	08:44:51.030	00:00:30.341	1821	-1024	-768	-1	-1	-1	-1	4	-1024	-768	-1	-1	-1	-1	4		0	0						Untertest3.avi	0	880	547	72	111				0	Content		-72	-111	30341319	1043630631
30357	08:44:51.046	00:00:30.357	1822	-1024	-768	-1	-1	-1	-1	4	-1024	-768	-1	-1	-1	-1	4		0	0						Untertest3.avi	0	880	547	72	111				0	Content		-72	-111	30357368	1043646680
30374	08:44:51.063	00:00:30.374	1823	-1024	-768	-1	-1	-1	-1	4	-1024	-768	-1	-1	-1	-1	4		0	0						Untertest3.avi	0	880	547	72	111				0	Content		-72	-111	30374036	1043663348
30390	08:44:51.079	00:00:30.390	1824	-1024	-768	-1	-1	-1	-1	4	-1024	-768	-1	-1	-1	-1	4		0	0						Untertest3.avi	0	880	547	72	111				0	Content		-72	-111	30390350	1043679662
30407	08:44:51.096	00:00:30.407	1825	-1024	-768	-1	-1	-1	-1	4	-1024	-768	-1	-1	-1	-1	4		0	0						Untertest3.avi	0	880	547	72	111				0	Content		-72	-111	30407018	1043696330
30423	08:44:51.112	00:00:30.423	1826	-1024	-768	-1	-1	-1	-1	4	-1024	-768	-1	-1	-1	-1	4		0	0						Untertest3.avi	0	880	547	72	111				0	Content		-72	-111	30423411	1043712723
30440	08:44:51.129	00:00:30.440	1827	-1024	-768	-1	-1	-1	-1	4	-1024	-768	-1	-1	-1	-1	4		0	0						Untertest3.avi	0	880	547	72	111				0	Content		-72	-111	30440034	1043729346
30457	08:44:51.146	00:00:30.456	1828	-1024	-768	-1	-1	-1	-1	4	-1024	-768	-1	-1	-1	-1	4		0	0						Untertest3.avi	0	880	547	72	111				0	Content		-72	-111	30456719	1043746031
30473	08:44:51.162	00:00:30.473	1829	-1024	-768	-1	-1	-1	-1	4	-1024	-768	-1	-1	-1	-1	4		0	0						Untertest3.avi	0	880	547	72	111				0	Content		-72	-111	30473387	1043762699
30490	08:44:51.179	00:00:30.490	1830	-1024	-768	-1	-1	-1	-1	4	-1024	-768	-1	-1	-1	-1	4		0	0						Untertest3.avi	0	880	547	72	111				0	Content		-72	-111	30490019	1043779331
30507	08:44:51.196	00:00:30.506	1831	-1024	-768	-1	-1	-1	-1	4	-1024	-768	-1	-1	-1	-1	4		0	0						Untertest3.avi	0	880	547	72	111				0	Content		-72	-111	30506687	1043795999
30523	08:44:51.212	00:00:30.523	1832	-1024	-768	-1	-1	-1	-1	4	-1024	-768	-1	-1	-1	-1	4		0	0						Untertest3.avi	0	880	547	72	111				0	Content		-72	-111	30523354	1043812666
30540	08:44:51.229	00:00:30.540	1833	-1024	-768	-1	-1	-1	-1	4	-1024	-768	-1	-1	-1	-1	4		0	0						Untertest3.avi	0	880	547	72	111				0	Content		-72	-111	30540253	1043829565
30557	08:44:51.246	00:00:30.556	1834	-1024	-768	-1	-1	-1	-1	4	-1024	-768	-1	-1	-1	-1	4		0	0						Untertest3.avi	0	880	547	72	111				0	Content		-72	-111	30556920	1043846232
30574	08:44:51.263	00:00:30.573	1835	-1024	-768	-1	-1	-1	-1	4	-1024	-768	-1	-1	-1	-1	4		0	0						Untertest3.avi	0	880	547	72	111				0	Content		-72	-111	30573915	1043863227
30591	08:44:51.280	00:00:30.590	1836	-1024	-768	-1	-1	-1	-1	4	-1024	-768	-1	-1	-1	-1	4		0	0						Untertest3.avi	0	880	547	72	111				0	Content		-72	-111	30590583	1043879895
30607	08:44:51.296	00:00:30.607	1837	-1024	-768	-1	-1	-1	-1	4	-1024	-768	-1	-1	-1	-1	4		0	0						Untertest3.avi	0	880	547	72	111				0	Content		-72	-111	30607250	1043896562
30625	08:44:51.314	00:00:30.624	1838	-1024	-768	-1	-1	-1	-1	4	-1024	-768	-1	-1	-1	-1	4		0	0						Untertest3.avi	0	880	547	72	111				0	Content		-72	-111	30624511	1043913823
30641	08:44:51.330	00:00:30.641	1839	-1024	-768	-1	-1	-1	-1	4	-1024	-768	-1	-1	-1	-1	4		0	0						Untertest3.avi	0	880	547	72	111				0	Content		-72	-111	30641178	1043930490
30657	08:44:51.346	00:00:30.657	1840	-1024	-768	-1	-1	-1	-1	4	-1024	-768	-1	-1	-1	-1	4		0	0						Untertest3.avi	0	880	547	72	111				0	Content		-72	-111	30657417	1043946729
30674	08:44:51.363	00:00:30.674	1841	-1024	-768	-1	-1	-1	-1	4	-1024	-768	-1	-1	-1	-1	4		0	0						Untertest3.avi	0	880	547	72	111				0	Content		-72	-111	30674084	1043963396
30691	08:44:51.380	00:00:30.690	1842	-1024	-768	-1	-1	-1	-1	4	-1024	-768	-1	-1	-1	-1	4		0	0						Untertest3.avi	0	880	547	72	111				0	Content		-72	-111	30690752	1043980064
30707	08:44:51.396	00:00:30.706	1843	-1024	-768	-1	-1	-1	-1	4	-1024	-768	-1	-1	-1	-1	4		0	0						Untertest3.avi	0	880	547	72	111				0	Content		-72	-111	30706514	1043995826
30723	08:44:51.412	00:00:30.723	1844	-1024	-768	-1	-1	-1	-1	4	-1024	-768	-1	-1	-1	-1	4		0	0						Untertest3.avi	0	880	547	72	111				0	Content		-72	-111	30723136	1044012448
30740	08:44:51.429	00:00:30.739	1845	-1024	-768	-1	-1	-1	-1	4	-1024	-768	-1	-1	-1	-1	4		0	0						Untertest3.avi	0	880	547	72	111				0	Content		-72	-111	30739849	1044029161
30757	08:44:51.446	00:00:30.756	1846	-1024	-768	-1	-1	-1	-1	4	-1024	-768	-1	-1	-1	-1	4		0	0						Untertest3.avi	0	880	547	72	111				0	Content		-72	-111	30756517	1044045829
30773	08:44:51.462	00:00:30.773	1847	-1024	-768	-1	-1	-1	-1	4	-1024	-768	-1	-1	-1	-1	4		0	0						Untertest3.avi	0	880	547	72	111				0	Content		-72	-111	30773186	1044062498
30790	08:44:51.479	00:00:30.789	1848	-1024	-768	-1	-1	-1	-1	4	-1024	-768	-1	-1	-1	-1	4		0	0						Untertest3.avi	0	880	547	72	111				0	Content		-72	-111	30789879	1044079191
30807	08:44:51.496	00:00:30.806	1849	-1024	-768	-1	-1	-1	-1	4	-1024	-768	-1	-1	-1	-1	4		0	0						Untertest3.avi	0	880	547	72	111				0	Content		-72	-111	30806754	1044096066
30823	08:44:51.512	00:00:30.823	1850	-1024	-768	-1	-1	-1	-1	4	-1024	-768	-1	-1	-1	-1	4		0	0						Untertest3.avi	0	880	547	72	111				0	Content		-72	-111	30823421	1044112733
30841	08:44:51.530	00:00:30.840	1851	-1024	-768	-1	-1	-1	-1	4	-1024	-768	-1	-1	-1	-1	4		0	0						Untertest3.avi	0	880	547	72	111				0	Content		-72	-111	30840523	1044129835
30857	08:44:51.546	00:00:30.857	1852	-1024	-768	-1	-1	-1	-1	4	-1024	-768	-1	-1	-1	-1	4		0	0						Untertest3.avi	0	880	547	72	111				0	Content		-72	-111	30857190	1044146502
30874	08:44:51.563	00:00:30.874	1853	-1024	-768	-1	-1	-1	-1	4	-1024	-768	-1	-1	-1	-1	4		0	0						Untertest3.avi	0	880	547	72	111				0	Content		-72	-111	30874210	1044163522
30891	08:44:51.580	00:00:30.890	1854	-1024	-768	-1	-1	-1	-1	4	-1024	-768	-1	-1	-1	-1	4		0	0						Untertest3.avi	0	880	547	72	111				0	Content		-72	-111	30890877	1044180189
30908	08:44:51.597	00:00:30.907	1855	-1024	-768	-1	-1	-1	-1	4	-1024	-768	-1	-1	-1	-1	4		0	0						Untertest3.avi	0	880	547	72	111				0	Content		-72	-111	30907545	1044196857
30925	08:44:51.614	00:00:30.924	1856	-1024	-768	-1	-1	-1	-1	4	-1024	-768	-1	-1	-1	-1	4		0	0						Untertest3.avi	0	880	547	72	111				0	Content		-72	-111	30924992	1044214304
30940	08:44:51.629	00:00:30.939	1857	-1024	-768	-1	-1	-1	-1	4	-1024	-768	-1	-1	-1	-1	4		0	0						Untertest3.avi	0	880	547	72	111				0	Content		-72	-111	30939737	1044229049
30956	08:44:51.645	00:00:30.956	1858	-1024	-768	-1	-1	-1	-1	4	-1024	-768	-1	-1	-1	-1	4		0	0						Untertest3.avi	0	880	547	72	111				0	Content		-72	-111	30956423	1044245735
30973	08:44:51.662	00:00:30.973	1859	-1024	-768	-1	-1	-1	-1	4	-1024	-768	-1	-1	-1	-1	4		0	0						Untertest3.avi	0	880	547	72	111				0	Content		-72	-111	30973091	1044262403
30990	08:44:51.679	00:00:30.989	1860	-1024	-768	-1	-1	-1	-1	4	-1024	-768	-1	-1	-1	-1	4		0	0						Untertest3.avi	0	880	547	72	111				0	Content		-72	-111	30989610	1044278922
31006	08:44:51.695	00:00:31.006	1861	-1024	-768	-1	-1	-1	-1	4	-1024	-768	-1	-1	-1	-1	4		0	0						Untertest3.avi	0	880	547	72	111				0	Content		-72	-111	31006410	1044295722
31023	08:44:51.712	00:00:31.023	1862	-1024	-768	-1	-1	-1	-1	4	-1024	-768	-1	-1	-1	-1	4		0	0						Untertest3.avi	0	880	547	72	111				0	Content		-72	-111	31023008	1044312320
31040	08:44:51.729	00:00:31.039	1863	-1024	-768	-1	-1	-1	-1	4	-1024	-768	-1	-1	-1	-1	4		0	0						Untertest3.avi	0	880	547	72	111				0	Content		-72	-111	31039675	1044328987
31057	08:44:51.746	00:00:31.056	1864	-1024	-768	-1	-1	-1	-1	4	-1024	-768	-1	-1	-1	-1	4		0	0						Untertest3.avi	0	880	547	72	111				0	Content		-72	-111	31056581	1044345893
31073	08:44:51.762	00:00:31.073	1865	-1024	-768	-1	-1	-1	-1	4	-1024	-768	-1	-1	-1	-1	4		0	0						Untertest3.avi	0	880	547	72	111				0	Content		-72	-111	31073248	1044362560
31090	08:44:51.779	00:00:31.090	1866	-1024	-768	-1	-1	-1	-1	4	-1024	-768	-1	-1	-1	-1	4		0	0						Untertest3.avi	0	880	547	72	111				0	Content		-72	-111	31090247	1044379559
31107	08:44:51.796	00:00:31.106	1867	-1024	-768	-1	-1	-1	-1	4	-1024	-768	-1	-1	-1	-1	4		0	0						Untertest3.avi	0	880	547	72	111				0	Content		-72	-111	31106914	1044396226
31124	08:44:51.813	00:00:31.123	1868	-1024	-768	-1	-1	-1	-1	4	-1024	-768	-1	-1	-1	-1	4		0	0						Untertest3.avi	0	880	547	72	111				0	Content		-72	-111	31123582	1044412894
31141	08:44:51.830	00:00:31.140	1869	-1024	-768	-1	-1	-1	-1	4	-1024	-768	-1	-1	-1	-1	4		0	0						Untertest3.avi	0	880	547	72	111				0	Content		-72	-111	31140841	1044430153
31158	08:44:51.847	00:00:31.157	1870	-1024	-768	-1	-1	-1	-1	4	-1024	-768	-1	-1	-1	-1	4		0	0						Untertest3.avi	0	880	547	72	111				0	Content		-72	-111	31157508	1044446820
31174	08:44:51.863	00:00:31.173	1871	-1024	-768	-1	-1	-1	-1	4	-1024	-768	-1	-1	-1	-1	4		0	0						Untertest3.avi	0	880	547	72	111				0	Content		-72	-111	31173746	1044463058
31190	08:44:51.879	00:00:31.190	1872	-1024	-768	-1	-1	-1	-1	4	-1024	-768	-1	-1	-1	-1	4		0	0						Untertest3.avi	0	880	547	72	111				0	Content		-72	-111	31190413	1044479725
31207	08:44:51.896	00:00:31.207	1873	-1024	-768	-1	-1	-1	-1	4	-1024	-768	-1	-1	-1	-1	4		0	0						Untertest3.avi	0	880	547	72	111				0	Content		-72	-111	31207081	1044496393
31223	08:44:51.912	00:00:31.222	1874	-1024	-768	-1	-1	-1	-1	4	-1024	-768	-1	-1	-1	-1	4		0	0						Untertest3.avi	0	880	547	72	111				0	Content		-72	-111	31222843	1044512155
31239	08:44:51.928	00:00:31.238	1875	-1024	-768	-1	-1	-1	-1	4	-1024	-768	-1	-1	-1	-1	4		0	0						Untertest3.avi	0	880	547	72	111				0	Content		-72	-111	31238929	1044528241
31256	08:44:51.945	00:00:31.255	1876	-1024	-768	-1	-1	-1	-1	4	-1024	-768	-1	-1	-1	-1	4		0	0						Untertest3.avi	0	880	547	72	111				0	Content		-72	-111	31255642	1044544954
31272	08:44:51.961	00:00:31.272	1877	-1024	-768	-1	-1	-1	-1	4	-1024	-768	-1	-1	-1	-1	4		0	0						Untertest3.avi	0	880	547	72	111				0	Content		-72	-111	31272309	1044561621
31289	08:44:51.978	00:00:31.288	1878	-1024	-768	-1	-1	-1	-1	4	-1024	-768	-1	-1	-1	-1	4		0	0						Untertest3.avi	0	880	547	72	111				0	Content		-72	-111	31288977	1044578289
31306	08:44:51.995	00:00:31.305	1879	-1024	-768	-1	-1	-1	-1	4	-1024	-768	-1	-1	-1	-1	4		0	0						Untertest3.avi	0	880	547	72	111				0	Content		-72	-111	31305670	1044594982
31323	08:44:52.012	00:00:31.322	1880	-1024	-768	-1	-1	-1	-1	4	-1024	-768	-1	-1	-1	-1	4		0	0						Untertest3.avi	0	880	547	72	111				0	Content		-72	-111	31322543	1044611855
31339	08:44:52.028	00:00:31.339	1881	-1024	-768	-1	-1	-1	-1	4	-1024	-768	-1	-1	-1	-1	4		0	0						Untertest3.avi	0	880	547	72	111				0	Content		-72	-111	31339210	1044628522
31356	08:44:52.045	00:00:31.356	1882	-1024	-768	-1	-1	-1	-1	4	-1024	-768	-1	-1	-1	-1	4		0	0						Untertest3.avi	0	880	547	72	111				0	Content		-72	-111	31356312	1044645624
31373	08:44:52.062	00:00:31.372	1883	-1024	-768	-1	-1	-1	-1	4	-1024	-768	-1	-1	-1	-1	4		0	0						Untertest3.avi	0	880	547	72	111				0	Content		-72	-111	31372979	1044662291
31390	08:44:52.079	00:00:31.390	1884	-1024	-768	-1	-1	-1	-1	4	-1024	-768	-1	-1	-1	-1	4		0	0						Untertest3.avi	0	880	547	72	111				0	Content		-72	-111	31390002	1044679314
31407	08:44:52.096	00:00:31.406	1885	-1024	-768	-1	-1	-1	-1	4	-1024	-768	-1	-1	-1	-1	4		0	0						Untertest3.avi	0	880	547	72	111				0	Content		-72	-111	31406669	1044695981
31423	08:44:52.112	00:00:31.423	1886	-1024	-768	-1	-1	-1	-1	4	-1024	-768	-1	-1	-1	-1	4		0	0						Untertest3.avi	0	880	547	72	111				0	Content		-72	-111	31423336	1044712648
31441	08:44:52.130	00:00:31.440	1887	-1024	-768	-1	-1	-1	-1	4	-1024	-768	-1	-1	-1	-1	4		0	0						Untertest3.avi	0	880	547	72	111				0	Content		-72	-111	31440778	1044730090
31456	08:44:52.145	00:00:31.455	1888	-1024	-768	-1	-1	-1	-1	4	-1024	-768	-1	-1	-1	-1	4		0	0						Untertest3.avi	0	880	547	72	111				0	Content		-72	-111	31455527	1044744839
31472	08:44:52.161	00:00:31.472	1889	-1024	-768	-1	-1	-1	-1	4	-1024	-768	-1	-1	-1	-1	4		0	0						Untertest3.avi	0	880	547	72	111				0	Content		-72	-111	31472152	1044761464
31489	08:44:52.178	00:00:31.488	1890	-1024	-768	-1	-1	-1	-1	4	-1024	-768	-1	-1	-1	-1	4		0	0						Untertest3.avi	0	880	547	72	111				0	Content		-72	-111	31488819	1044778131
31505	08:44:52.194	00:00:31.505	1891	-1024	-768	-1	-1	-1	-1	4	-1024	-768	-1	-1	-1	-1	4		0	0						Untertest3.avi	0	880	547	72	111				0	Content		-72	-111	31505400	1044794712
31522	08:44:52.211	00:00:31.522	1892	-1024	-768	-1	-1	-1	-1	4	-1024	-768	-1	-1	-1	-1	4		0	0						Untertest3.avi	0	880	547	72	111				0	Content		-72	-111	31522202	1044811514
31539	08:44:52.228	00:00:31.538	1893	-1024	-768	-1	-1	-1	-1	4	-1024	-768	-1	-1	-1	-1	4		0	0						Untertest3.avi	0	880	547	72	111				0	Content		-72	-111	31538804	1044828116
31555	08:44:52.244	00:00:31.555	1894	-1024	-768	-1	-1	-1	-1	4	-1024	-768	-1	-1	-1	-1	4		0	0						Untertest3.avi	0	880	547	72	111				0	Content		-72	-111	31555471	1044844783
31572	08:44:52.261	00:00:31.572	1895	-1024	-768	-1	-1	-1	-1	4	-1024	-768	-1	-1	-1	-1	4		0	0						Untertest3.avi	0	880	547	72	111				0	Content		-72	-111	31572369	1044861681
31589	08:44:52.278	00:00:31.589	1896	-1024	-768	-1	-1	-1	-1	4	-1024	-768	-1	-1	-1	-1	4		0	0						Untertest3.avi	0	880	547	72	111				0	Content		-72	-111	31589036	1044878348
31606	08:44:52.295	00:00:31.605	1897	-1024	-768	-1	-1	-1	-1	4	-1024	-768	-1	-1	-1	-1	4		0	0						Untertest3.avi	0	880	547	72	111				0	Content		-72	-111	31605987	1044895299
31623	08:44:52.312	00:00:31.622	1898	-1024	-768	-1	-1	-1	-1	4	-1024	-768	-1	-1	-1	-1	4		0	0						Untertest3.avi	0	880	547	72	111				0	Content		-72	-111	31622654	1044911966
31639	08:44:52.328	00:00:31.639	1899	-1024	-768	-1	-1	-1	-1	4	-1024	-768	-1	-1	-1	-1	4		0	0						Untertest3.avi	0	880	547	72	111				0	Content		-72	-111	31639321	1044928633
31657	08:44:52.346	00:00:31.656	1900	-1024	-768	-1	-1	-1	-1	4	-1024	-768	-1	-1	-1	-1	4		0	0						Untertest3.avi	0	880	547	72	111				0	Content		-72	-111	31656602	1044945914
31673	08:44:52.362	00:00:31.673	1901	-1024	-768	-1	-1	-1	-1	4	-1024	-768	-1	-1	-1	-1	4		0	0						Untertest3.avi	0	880	547	72	111				0	Content		-72	-111	31673269	1044962581
31691	08:44:52.380	00:00:31.690	1902	-1024	-768	-1	-1	-1	-1	4	-1024	-768	-1	-1	-1	-1	4		0	0						Untertest3.avi	0	880	547	72	111				0	Content		-72	-111	31690503	1044979815
31707	08:44:52.396	00:00:31.706	1903	-1024	-768	-1	-1	-1	-1	4	-1024	-768	-1	-1	-1	-1	4		0	0						Untertest3.avi	0	880	547	72	111				0	Content		-72	-111	31706543	1044995855
31723	08:44:52.412	00:00:31.723	1904	-1024	-768	-1	-1	-1	-1	4	-1024	-768	-1	-1	-1	-1	4		0	0						Untertest3.avi	0	880	547	72	111				0	Content		-72	-111	31723210	1045012522
31740	08:44:52.429	00:00:31.739	1905	-1024	-768	-1	-1	-1	-1	4	-1024	-768	-1	-1	-1	-1	4		0	0						Untertest3.avi	0	880	547	72	111				0	Content		-72	-111	31739877	1045029189
31755	08:44:52.444	00:00:31.755	1906	-1024	-768	-1	-1	-1	-1	4	-1024	-768	-1	-1	-1	-1	4		0	0						Untertest3.avi	0	880	547	72	111				0	Content		-72	-111	31755246	1045044558
31772	08:44:52.461	00:00:31.771	1907	-1024	-768	-1	-1	-1	-1	4	-1024	-768	-1	-1	-1	-1	4		0	0						Untertest3.avi	0	880	547	72	111				0	Content		-72	-111	31771998	1045061310
31789	08:44:52.478	00:00:31.788	1908	-1024	-768	-1	-1	-1	-1	4	-1024	-768	-1	-1	-1	-1	4		0	0						Untertest3.avi	0	880	547	72	111				0	Content		-72	-111	31788619	1045077931
31805	08:44:52.494	00:00:31.805	1909	-1024	-768	-1	-1	-1	-1	4	-1024	-768	-1	-1	-1	-1	4		0	0						Untertest3.avi	0	880	547	72	111				0	Content		-72	-111	31805286	1045094598
31822	08:44:52.511	00:00:31.821	1910	-1024	-768	-1	-1	-1	-1	4	-1024	-768	-1	-1	-1	-1	4		0	0						Untertest3.avi	0	880	547	72	111				0	Content		-72	-111	31821886	1045111198
31839	08:44:52.528	00:00:31.838	1911	-1024	-768	-1	-1	-1	-1	4	-1024	-768	-1	-1	-1	-1	4		0	0						Untertest3.avi	0	880	547	72	111				0	Content		-72	-111	31838553	1045127865
31855	08:44:52.544	00:00:31.855	1912	-1024	-768	-1	-1	-1	-1	4	-1024	-768	-1	-1	-1	-1	4		0	0						Untertest3.avi	0	880	547	72	111				0	Content		-72	-111	31855405	1045144717
31872	08:44:52.561	00:00:31.872	1913	-1024	-768	-1	-1	-1	-1	4	-1024	-768	-1	-1	-1	-1	4		0	0						Untertest3.avi	0	880	547	72	111				0	Content		-72	-111	31872071	1045161383
31889	08:44:52.578	00:00:31.888	1914	-1024	-768	-1	-1	-1	-1	4	-1024	-768	-1	-1	-1	-1	4		0	0						Untertest3.avi	0	880	547	72	111				0	Content		-72	-111	31888738	1045178050
31906	08:44:52.595	00:00:31.905	1915	-1024	-768	-1	-1	-1	-1	4	-1024	-768	-1	-1	-1	-1	4		0	0						Untertest3.avi	0	880	547	72	111				0	Content		-72	-111	31905921	1045195233
31923	08:44:52.612	00:00:31.922	1916	-1024	-768	-1	-1	-1	-1	4	-1024	-768	-1	-1	-1	-1	4		0	0						Untertest3.avi	0	880	547	72	111				0	Content		-72	-111	31922588	1045211900
31940	08:44:52.629	00:00:31.939	1917	-1024	-768	-1	-1	-1	-1	4	-1024	-768	-1	-1	-1	-1	4		0	0						Untertest3.avi	0	880	547	72	111				0	Content		-72	-111	31939635	1045228947
31956	08:44:52.645	00:00:31.956	1918	-1024	-768	-1	-1	-1	-1	4	-1024	-768	-1	-1	-1	-1	4		0	0						Untertest3.avi	0	880	547	72	111				0	Content		-72	-111	31956302	1045245614
31973	08:44:52.662	00:00:31.972	1919	-1024	-768	-1	-1	-1	-1	4	-1024	-768	-1	-1	-1	-1	4		0	0						Untertest3.avi	0	880	547	72	111				0	Content		-72	-111	31972969	1045262281
31989	08:44:52.678	00:00:31.989	1920	-1024	-768	-1	-1	-1	-1	4	-1024	-768	-1	-1	-1	-1	4		0	0						Untertest3.avi	0	880	547	72	111				0	Content		-72	-111	31989034	1045278346
32006	08:44:52.695	00:00:32.005	1921	-1024	-768	-1	-1	-1	-1	4	-1024	-768	-1	-1	-1	-1	4		0	0						Untertest3.avi	0	880	547	72	111				0	Content		-72	-111	32005701	1045295013
32022	08:44:52.711	00:00:32.021	1922	-1024	-768	-1	-1	-1	-1	4	-1024	-768	-1	-1	-1	-1	4		0	0						Untertest3.avi	0	880	547	72	111				0	Content		-72	-111	32021720	1045311032
32038	08:44:52.727	00:00:32.038	1923	-1024	-768	-1	-1	-1	-1	4	-1024	-768	-1	-1	-1	-1	4		0	0						Untertest3.avi	0	880	547	72	111				0	Content		-72	-111	32038469	1045327781
32055	08:44:52.744	00:00:32.055	1924	-1024	-768	-1	-1	-1	-1	4	-1024	-768	-1	-1	-1	-1	4		0	0						Untertest3.avi	0	880	547	72	111				0	Content		-72	-111	32055186	1045344498
32072	08:44:52.761	00:00:32.071	1925	-1024	-768	-1	-1	-1	-1	4	-1024	-768	-1	-1	-1	-1	4		0	0						Untertest3.avi	0	880	547	72	111				0	Content		-72	-111	32071853	1045361165
32088	08:44:52.777	00:00:32.088	1926	-1024	-768	-1	-1	-1	-1	4	-1024	-768	-1	-1	-1	-1	4		0	0						Untertest3.avi	0	880	547	72	111				0	Content		-72	-111	32088474	1045377786
32105	08:44:52.794	00:00:32.105	1927	-1024	-768	-1	-1	-1	-1	4	-1024	-768	-1	-1	-1	-1	4		0	0						Untertest3.avi	0	880	547	72	111				0	Content		-72	-111	32105141	1045394453
32122	08:44:52.811	00:00:32.121	1928	-1024	-768	-1	-1	-1	-1	4	-1024	-768	-1	-1	-1	-1	4		0	0						Untertest3.avi	0	880	547	72	111				0	Content		-72	-111	32121808	1045411120
32138	08:44:52.827	00:00:32.138	1929	-1024	-768	-1	-1	-1	-1	4	-1024	-768	-1	-1	-1	-1	4		0	0						Untertest3.avi	0	880	547	72	111				0	Content		-72	-111	32138441	1045427753
32155	08:44:52.844	00:00:32.155	1930	-1024	-768	-1	-1	-1	-1	4	-1024	-768	-1	-1	-1	-1	4		0	0						Untertest3.avi	0	880	547	72	111				0	Content		-72	-111	32155108	1045444420
32172	08:44:52.861	00:00:32.171	1931	-1024	-768	-1	-1	-1	-1	4	-1024	-768	-1	-1	-1	-1	4		0	0						Untertest3.avi	0	880	547	72	111				0	Content		-72	-111	32171775	1045461087
32189	08:44:52.878	00:00:32.188	1932	-1024	-768	-1	-1	-1	-1	4	-1024	-768	-1	-1	-1	-1	4		0	0						Untertest3.avi	0	880	547	72	111				0	Content		-72	-111	32188677	1045477989
32205	08:44:52.894	00:00:32.205	1933	-1024	-768	-1	-1	-1	-1	4	-1024	-768	-1	-1	-1	-1	4		0	0						Untertest3.avi	0	880	547	72	111				0	Content		-72	-111	32205344	1045494656
32222	08:44:52.911	00:00:32.222	1934	-1024	-768	-1	-1	-1	-1	4	-1024	-768	-1	-1	-1	-1	4		0	0						Untertest3.avi	0	880	547	72	111				0	Content		-72	-111	32222296	1045511608
32239	08:44:52.928	00:00:32.238	1935	-1024	-768	-1	-1	-1	-1	4	-1024	-768	-1	-1	-1	-1	4		0	0						Untertest3.avi	0	880	547	72	111				0	Content		-72	-111	32238963	1045528275
32256	08:44:52.945	00:00:32.255	1936	-1024	-768	-1	-1	-1	-1	4	-1024	-768	-1	-1	-1	-1	4		0	0						Untertest3.avi	0	880	547	72	111				0	Content		-72	-111	32255630	1045544942
32273	08:44:52.962	00:00:32.272	1937	-1024	-768	-1	-1	-1	-1	4	-1024	-768	-1	-1	-1	-1	4		0	0						Untertest3.avi	0	880	547	72	111				0	Content		-72	-111	32272850	1045562162
32290	08:44:52.979	00:00:32.289	1938	-1024	-768	-1	-1	-1	-1	4	-1024	-768	-1	-1	-1	-1	4		0	0						Untertest3.avi	0	880	547	72	111				0	Content		-72	-111	32289517	1045578829
32306	08:44:52.995	00:00:32.305	1939	-1024	-768	-1	-1	-1	-1	4	-1024	-768	-1	-1	-1	-1	4		0	0						Untertest3.avi	0	880	547	72	111				0	Content		-72	-111	32305543	1045594855
32322	08:44:53.011	00:00:32.322	1940	-1024	-768	-1	-1	-1	-1	4	-1024	-768	-1	-1	-1	-1	4		0	0						Untertest3.avi	0	880	547	72	111				0	Content		-72	-111	32322210	1045611522
32339	08:44:53.028	00:00:32.338	1941	-1024	-768	-1	-1	-1	-1	4	-1024	-768	-1	-1	-1	-1	4		0	0						Untertest3.avi	0	880	547	72	111				0	Content		-72	-111	32338513	1045627825
32355	08:44:53.044	00:00:32.355	1942	-1024	-768	-1	-1	-1	-1	4	-1024	-768	-1	-1	-1	-1	4		0	0						Untertest3.avi	0	880	547	72	111				0	Content		-72	-111	32355180	1045644492
32372	08:44:53.061	00:00:32.371	1943	-1024	-768	-1	-1	-1	-1	4	-1024	-768	-1	-1	-1	-1	4		0	0						Untertest3.avi	0	880	547	72	111				0	Content		-72	-111	32371564	1045660876
32388	08:44:53.077	00:00:32.388	1944	-1024	-768	-1	-1	-1	-1	4	-1024	-768	-1	-1	-1	-1	4		0	0						Untertest3.avi	0	880	547	72	111				0	Content		-72	-111	32388184	1045677496
32405	08:44:53.094	00:00:32.404	1945	-1024	-768	-1	-1	-1	-1	4	-1024	-768	-1	-1	-1	-1	4		0	0						Untertest3.avi	0	880	547	72	111				0	Content		-72	-111	32404851	1045694163
32422	08:44:53.111	00:00:32.421	1946	-1024	-768	-1	-1	-1	-1	4	-1024	-768	-1	-1	-1	-1	4		0	0						Untertest3.avi	0	880	547	72	111				0	Content		-72	-111	32421518	1045710830
32438	08:44:53.127	00:00:32.438	1947	-1024	-768	-1	-1	-1	-1	4	-1024	-768	-1	-1	-1	-1	4		0	0						Untertest3.avi	0	880	547	72	111				0	Content		-72	-111	32438185	1045727497
32455	08:44:53.144	00:00:32.454	1948	-1024	-768	-1	-1	-1	-1	4	-1024	-768	-1	-1	-1	-1	4		0	0						Untertest3.avi	0	880	547	72	111				0	Content		-72	-111	32454809	1045744121
32471	08:44:53.160	00:00:32.471	1949	-1024	-768	-1	-1	-1	-1	4	-1024	-768	-1	-1	-1	-1	4		0	0						Untertest3.avi	0	880	547	72	111				0	Content		-72	-111	32471476	1045760788
32488	08:44:53.177	00:00:32.488	1950	-1024	-768	-1	-1	-1	-1	4	-1024	-768	-1	-1	-1	-1	4		0	0						Untertest3.avi	0	880	547	72	111				0	Content		-72	-111	32488334	1045777646
32505	08:44:53.194	00:00:32.505	1951	-1024	-768	-1	-1	-1	-1	4	-1024	-768	-1	-1	-1	-1	4		0	0						Untertest3.avi	0	880	547	72	111				0	Content		-72	-111	32505001	1045794313
32522	08:44:53.211	00:00:32.521	1952	-1024	-768	-1	-1	-1	-1	4	-1024	-768	-1	-1	-1	-1	4		0	0						Untertest3.avi	0	880	547	72	111				0	Content		-72	-111	32521668	1045810980
32539	08:44:53.228	00:00:32.538	1953	-1024	-768	-1	-1	-1	-1	4	-1024	-768	-1	-1	-1	-1	4		0	0						Untertest3.avi	0	880	547	72	111				0	Content		-72	-111	32538794	1045828106
32555	08:44:53.244	00:00:32.555	1954	-1024	-768	-1	-1	-1	-1	4	-1024	-768	-1	-1	-1	-1	4		0	0						Untertest3.avi	0	880	547	72	111				0	Content		-72	-111	32555461	1045844773
32572	08:44:53.261	00:00:32.572	1955	-1024	-768	-1	-1	-1	-1	4	-1024	-768	-1	-1	-1	-1	4		0	0						Untertest3.avi	0	880	547	72	111				0	Content		-72	-111	32572495	1045861807
32589	08:44:53.278	00:00:32.589	1956	-1024	-768	-1	-1	-1	-1	4	-1024	-768	-1	-1	-1	-1	4		0	0						Untertest3.avi	0	880	547	72	111				0	Content		-72	-111	32589162	1045878474
32606	08:44:53.295	00:00:32.605	1957	-1024	-768	-1	-1	-1	-1	4	-1024	-768	-1	-1	-1	-1	4		0	0						Untertest3.avi	0	880	547	72	111				0	Content		-72	-111	32605829	1045895141
32622	08:44:53.311	00:00:32.622	1958	-1024	-768	-1	-1	-1	-1	4	-1024	-768	-1	-1	-1	-1	4		0	0						Untertest3.avi	0	880	547	72	111				0	Content		-72	-111	32622109	1045911421
32639	08:44:53.328	00:00:32.638	1959	-1024	-768	-1	-1	-1	-1	4	-1024	-768	-1	-1	-1	-1	4		0	0						Untertest3.avi	0	880	547	72	111				0	Content		-72	-111	32638776	1045928088
32655	08:44:53.344	00:00:32.655	1960	-1024	-768	-1	-1	-1	-1	4	-1024	-768	-1	-1	-1	-1	4		0	0						Untertest3.avi	0	880	547	72	111				0	Content		-72	-111	32655443	1045944755
32672	08:44:53.361	00:00:32.671	1961	-1024	-768	-1	-1	-1	-1	4	-1024	-768	-1	-1	-1	-1	4		0	0						Untertest3.avi	0	880	547	72	111				0	Content		-72	-111	32671741	1045961053
32688	08:44:53.377	00:00:32.688	1962	-1024	-768	-1	-1	-1	-1	4	-1024	-768	-1	-1	-1	-1	4		0	0						Untertest3.avi	0	880	547	72	111				0	Content		-72	-111	32688408	1045977720
32705	08:44:53.394	00:00:32.704	1963	-1024	-768	-1	-1	-1	-1	4	-1024	-768	-1	-1	-1	-1	4		0	0						Untertest3.avi	0	880	547	72	111				0	Content		-72	-111	32704950	1045994262
32722	08:44:53.411	00:00:32.721	1964	-1024	-768	-1	-1	-1	-1	4	-1024	-768	-1	-1	-1	-1	4		0	0						Untertest3.avi	0	880	547	72	111				0	Content		-72	-111	32721617	1046010929
32738	08:44:53.427	00:00:32.738	1965	-1024	-768	-1	-1	-1	-1	4	-1024	-768	-1	-1	-1	-1	4		0	0						Untertest3.avi	0	880	547	72	111				0	Content		-72	-111	32738284	1046027596
32755	08:44:53.444	00:00:32.754	1966	-1024	-768	-1	-1	-1	-1	4	-1024	-768	-1	-1	-1	-1	4		0	0						Untertest3.avi	0	880	547	72	111				0	Content		-72	-111	32754656	1046043968
32771	08:44:53.460	00:00:32.771	1967	-1024	-768	-1	-1	-1	-1	4	-1024	-768	-1	-1	-1	-1	4		0	0						Untertest3.avi	0	880	547	72	111				0	Content		-72	-111	32771333	1046060645
32788	08:44:53.477	00:00:32.787	1968	-1024	-768	-1	-1	-1	-1	4	-1024	-768	-1	-1	-1	-1	4		0	0						Untertest3.avi	0	880	547	72	111				0	Content		-72	-111	32787934	1046077246
32805	08:44:53.494	00:00:32.804	1969	-1024	-768	-1	-1	-1	-1	4	-1024	-768	-1	-1	-1	-1	4		0	0						Untertest3.avi	0	880	547	72	111				0	Content		-72	-111	32804601	1046093913
32822	08:44:53.511	00:00:32.821	1970	-1024	-768	-1	-1	-1	-1	4	-1024	-768	-1	-1	-1	-1	4		0	0						Untertest3.avi	0	880	547	72	111				0	Content		-72	-111	32821502	1046110814
32838	08:44:53.527	00:00:32.838	1971	-1024	-768	-1	-1	-1	-1	4	-1024	-768	-1	-1	-1	-1	4		0	0						Untertest3.avi	0	880	547	72	111				0	Content		-72	-111	32838169	1046127481
32855	08:44:53.544	00:00:32.855	1972	-1024	-768	-1	-1	-1	-1	4	-1024	-768	-1	-1	-1	-1	4		0	0						Untertest3.avi	0	880	547	72	111				0	Content		-72	-111	32855163	1046144475
32872	08:44:53.561	00:00:32.871	1973	-1024	-768	-1	-1	-1	-1	4	-1024	-768	-1	-1	-1	-1	4		0	0						Untertest3.avi	0	880	547	72	111				0	Content		-72	-111	32871830	1046161142
32888	08:44:53.577	00:00:32.888	1974	-1024	-768	-1	-1	-1	-1	4	-1024	-768	-1	-1	-1	-1	4		0	0						Untertest3.avi	0	880	547	72	111				0	Content		-72	-111	32888497	1046177809
32906	08:44:53.595	00:00:32.905	1975	-1024	-768	-1	-1	-1	-1	4	-1024	-768	-1	-1	-1	-1	4		0	0						Untertest3.avi	0	880	547	72	111				0	Content		-72	-111	32905758	1046195070
32922	08:44:53.611	00:00:32.922	1976	-1024	-768	-1	-1	-1	-1	4	-1024	-768	-1	-1	-1	-1	4		0	0						Untertest3.avi	0	880	547	72	111				0	Content		-72	-111	32922425	1046211737
32939	08:44:53.628	00:00:32.938	1977	-1024	-768	-1	-1	-1	-1	4	-1024	-768	-1	-1	-1	-1	4		0	0						Untertest3.avi	0	880	547	72	111				0	Content		-72	-111	32938664	1046227976
32955	08:44:53.644	00:00:32.955	1978	-1024	-768	-1	-1	-1	-1	4	-1024	-768	-1	-1	-1	-1	4		0	0						Untertest3.avi	0	880	547	72	111				0	Content		-72	-111	32955331	1046244643
32972	08:44:53.661	00:00:32.971	1979	-1024	-768	-1	-1	-1	-1	4	-1024	-768	-1	-1	-1	-1	4		0	0						Untertest3.avi	0	880	547	72	111				0	Content		-72	-111	32971997	1046261309
[truncated: 1,652 more rows]
