# Supplementary material for: Gaze Duration Biases for Colours in Combination with Dissonant and Consonant Sounds: A Comparative Eye-Tracking Study with Orangutans
Source: PLoS One. 2015 Oct 14;10(10):e0139894. doi: 10.1371/journal.pone.0139894 (PMC4605782; doi:10.1371/journal.pone.0139894)
Supplement: S1 Data — (ZIP) [file pone.0139894.s004.zip › Plos ColourSound Data/Apes/Farben_Musik_U3/Rec 23-All-Data.tsv]

System Properties:
Operating System:	Microsoft Windows NT 6.1.7601 Service Pack 1
System User Name:	tobiiadmin
Machine Name:	LOE7690LAP
Data properties:
Recording name:	Rec 23
Recording date:	06.03.2014
Recording time:	08:50:52
Recording resolution:	1024 x 768
Export date:	09.03.2014
Export time:	12:20:46
Participant:	Padana_S4
Filter settings:
Eye: Average
Validity: Normal
Fixation filter: Tobii fixation filter
Velocity threshold: 35
Distance threshold: 35
Timestamp	DateTimeStamp	DateTimeStampStartOffset	Number	GazePointXLeft	GazePointYLeft	CamXLeft	CamYLeft	DistanceLeft	PupilLeft	ValidityLeft	GazePointXRight	GazePointYRight	CamXRight	CamYRight	DistanceRight	PupilRight	ValidityRight	FixationIndex	GazePointX	GazePointY	Event	EventKey	Data1	Data2	Descriptor	StimuliName	StimuliID	MediaWidth	MediaHeight	MediaPosX	MediaPosY	MappedFixationPointX	MappedFixationPointY	FixationDuration	AoiIds	AoiNames	WebGroupImage	MappedGazeDataPointX	MappedGazeDataPointY	MicroSecondTimestamp	AbsoluteMicroSecondTimestamp
11	08:50:52.811	00:00:00.010	0	-1024	-768	-1	-1	-1	-1	4	-1024	-768	-1	-1	-1	-1	4		0	0						No media	0	1024	768	0	0				0	Content		0	0	10891	1405407186
28	08:50:52.828	00:00:00.027	1	-1024	-768	-1	-1	-1	-1	4	-1024	-768	-1	-1	-1	-1	4		0	0						No media	0	1024	768	0	0				0	Content		0	0	27635	1405423930
44	08:50:52.844	00:00:00.044	2	-1024	-768	-1	-1	-1	-1	4	-1024	-768	-1	-1	-1	-1	4		0	0						No media	0	1024	768	0	0				0	Content		0	0	44260	1405440555
61	08:50:52.861	00:00:00.060	3	-1024	-768	-1	-1	-1	-1	4	-1024	-768	-1	-1	-1	-1	4		0	0						No media	0	1024	768	0	0				0	Content		0	0	60881	1405457176
78	08:50:52.878	00:00:00.077	4	-1024	-768	-1	-1	-1	-1	4	-1024	-768	-1	-1	-1	-1	4		0	0						No media	0	1024	768	0	0				0	Content		0	0	77506	1405473801
95	08:50:52.895	00:00:00.094	5	-1024	-768	-1	-1	-1	-1	4	-1024	-768	-1	-1	-1	-1	4		0	0						No media	0	1024	768	0	0				0	Content		0	0	94577	1405490872
112	08:50:52.912	00:00:00.111	6	-1024	-768	-1	-1	-1	-1	4	-1024	-768	-1	-1	-1	-1	4		0	0						No media	0	1024	768	0	0				0	Content		0	0	111948	1405508243
129	08:50:52.929	00:00:00.129	7	-1024	-768	-1	-1	-1	-1	4	-1024	-768	-1	-1	-1	-1	4		0	0						No media	0	1024	768	0	0				0	Content		0	0	129322	1405525617
144	08:50:52.944	00:00:00.144	8	-1024	-768	-1	-1	-1	-1	4	-1024	-768	-1	-1	-1	-1	4		0	0						No media	0	1024	768	0	0				0	Content		0	0	144125	1405540420
161	08:50:52.961	00:00:00.160	9	-1024	-768	-1	-1	-1	-1	4	-1024	-768	-1	-1	-1	-1	4		0	0						No media	0	1024	768	0	0				0	Content		0	0	160749	1405557044
177	08:50:52.977	00:00:00.177	10	-1024	-768	-1	-1	-1	-1	4	-1024	-768	-1	-1	-1	-1	4		0	0						No media	0	1024	768	0	0				0	Content		0	0	177496	1405573791
194	08:50:52.994	00:00:00.194	11	-1024	-768	-1	-1	-1	-1	4	-1024	-768	-1	-1	-1	-1	4		0	0						No media	0	1024	768	0	0				0	Content		0	0	194117	1405590412
211	08:50:53.011	00:00:00.210	12	-1024	-768	-1	-1	-1	-1	4	-1024	-768	-1	-1	-1	-1	4		0	0						No media	0	1024	768	0	0				0	Content		0	0	210739	1405607034
227	08:50:53.027	00:00:00.227	13	-1024	-768	-1	-1	-1	-1	4	-1024	-768	-1	-1	-1	-1	4		0	0						No media	0	1024	768	0	0				0	Content		0	0	227364	1405623659
245	08:50:53.045	00:00:00.244	14	-1024	-768	-1	-1	-1	-1	4	-1024	-768	-1	-1	-1	-1	4		0	0						No media	0	1024	768	0	0				0	Content		0	0	244557	1405640852
262	08:50:53.062	00:00:00.261	15	-1024	-768	-1	-1	-1	-1	4	-1024	-768	-1	-1	-1	-1	4		0	0						No media	0	1024	768	0	0				0	Content		0	0	261925	1405658220
279	08:50:53.079	00:00:00.279	16	-1024	-768	-1	-1	-1	-1	4	-1024	-768	-1	-1	-1	-1	4		0	0						No media	0	1024	768	0	0				0	Content		0	0	279173	1405675468
294	08:50:53.094	00:00:00.293	17	-1024	-768	-1	-1	-1	-1	4	-1024	-768	-1	-1	-1	-1	4		0	0						No media	0	1024	768	0	0				0	Content		0	0	293978	1405690273
311	08:50:53.111	00:00:00.310	18	-1024	-768	-1	-1	-1	-1	4	-1024	-768	-1	-1	-1	-1	4		0	0						No media	0	1024	768	0	0				0	Content		0	0	310603	1405706898
327	08:50:53.127	00:00:00.327	19	-1024	-768	-1	-1	-1	-1	4	-1024	-768	-1	-1	-1	-1	4		0	0						No media	0	1024	768	0	0				0	Content		0	0	327219	1405723514
344	08:50:53.144	00:00:00.343	20	-1024	-768	-1	-1	-1	-1	4	-1024	-768	-1	-1	-1	-1	4		0	0						No media	0	1024	768	0	0				0	Content		0	0	343961	1405740256
360	08:50:53.160	00:00:00.360	21	-1024	-768	-1	-1	-1	-1	4	-1024	-768	-1	-1	-1	-1	4		0	0						No media	0	1024	768	0	0				0	Content		0	0	360455	1405756750
377	08:50:53.177	00:00:00.377	22	-1024	-768	-1	-1	-1	-1	4	-1024	-768	-1	-1	-1	-1	4		0	0						No media	0	1024	768	0	0				0	Content		0	0	377075	1405773370
394	08:50:53.194	00:00:00.394	23	-1024	-768	-1	-1	-1	-1	4	-1024	-768	-1	-1	-1	-1	4		0	0						No media	0	1024	768	0	0				0	Content		0	0	394264	1405790559
406	08:50:53.206																				MovieStart	128	0	0	Untertest3.avi
412	08:50:53.212	00:00:00.411	24	-1024	-768	-1	-1	-1	-1	4	-1024	-768	-1	-1	-1	-1	4		0	0						Untertest3.avi	0	880	547	72	111				0	Content		-72	-111	411640	1405807935
429	08:50:53.229	00:00:00.428	25	-1024	-768	-1	-1	-1	-1	4	-1024	-768	-1	-1	-1	-1	4		0	0						Untertest3.avi	0	880	547	72	111				0	Content		-72	-111	428876	1405825171
444	08:50:53.244	00:00:00.443	26	-1024	-768	-1	-1	-1	-1	4	-1024	-768	-1	-1	-1	-1	4		0	0						Untertest3.avi	0	880	547	72	111				0	Content		-72	-111	443799	1405840094
460	08:50:53.260	00:00:00.460	27	-1024	-768	-1	-1	-1	-1	4	-1024	-768	-1	-1	-1	-1	4		0	0						Untertest3.avi	0	880	547	72	111				0	Content		-72	-111	460408	1405856703
479	08:50:53.279	00:00:00.478	28	-1024	-768	-1	-1	-1	-1	4	-1024	-768	-1	-1	-1	-1	4		0	0						Untertest3.avi	0	880	547	72	111				0	Content		-72	-111	478900	1405875195
495	08:50:53.295	00:00:00.495	29	668,2639	385,4265	0,576061	0,9286339	512,91	3,428085	2	624,4402	374,4178	0,5760577	0,9286341	512,9056	3,428422	2		0	0						Untertest3.avi	0	880	547	72	111				0	Content		-72	-111	495403	1405891698
512	08:50:53.312	00:00:00.512	30	643,6503	410,1885	0,577337	0,929011	512,4788	3,502512	2	600,2113	398,8201	0,5773336	0,9290113	512,4744	3,502901	2		0	0						Untertest3.avi	0	880	547	72	111				0	Content		-72	-111	512271	1405908566
529	08:50:53.329	00:00:00.528	31	647,9496	398,7332	0,579222	0,9297386	512,5988	3,499218	2	604,2528	387,4838	0,5792218	0,9297379	512,5936	3,499538	2		0	0						Untertest3.avi	0	880	547	72	111				0	Content		-72	-111	528641	1405924936
546	08:50:53.346	00:00:00.545	32	659,4618	389,4381	0,5815404	0,9304991	512,5633	3,488383	2	615,7276	378,3885	0,5815371	0,9304993	512,5589	3,48874	2		0	0						Untertest3.avi	0	880	547	72	111				0	Content		-72	-111	545579	1405941874
562	08:50:53.362	00:00:00.562	33	644,1104	407,7136	0,584188	0,931367	512,6396	3,509285	2	600,5746	396,424	0,5841846	0,9313672	512,6352	3,509673	2		0	0						Untertest3.avi	0	880	547	72	111				0	Content		-72	-111	562255	1405958550
579	08:50:53.379	00:00:00.578	34	672,2734	433,9242	0,5870464	0,9325413	512,374	3,503876	0	-1024	-768	-1	-1	-1	-1	4	0	672	434						Untertest3.avi	0	880	547	72	111	587	266	250	0	Content		600	323	578871	1405975166
595	08:50:53.395	00:00:00.595	35	657,7479	387,6429	0,5892175	0,9340814	516,9395	3,577947	0	636,1906	394,1235	0,4276889	0,9709454	511,1584	3,472205	0	0	647	391						Untertest3.avi	0	880	547	72	111	587	266	250	0	Content		575	280	595367	1405991662
612	08:50:53.412	00:00:00.612	36	666,102	374,9158	0,5920429	0,9352466	516,9395	3,565347	0	-1024	-768	-1	-1	-1	-1	4	0	666	375						Untertest3.avi	0	880	547	72	111	587	266	250	0	Content		594	264	612112	1406008407
629	08:50:53.429	00:00:00.628	37	672,9857	337,3258	0,5942872	0,9364137	518,2612	3,550727	0	643,5923	428,4784	0,4325489	0,9723507	508,473	3,523978	0	0	658	383						Untertest3.avi	0	880	547	72	111	587	266	250	0	Content		586	272	628603	1406024898
645	08:50:53.445	00:00:00.645	38	654,0851	376,2019	0,5974446	0,9368629	511,7756	3,596066	0	-1024	-768	-1	-1	-1	-1	4	0	654	376						Untertest3.avi	0	880	547	72	111	587	266	250	0	Content		582	265	645471	1406041766
662	08:50:53.462	00:00:00.661	39	658,3554	376,8833	0,599016	0,937677	511,744	3,576716	0	-1024	-768	-1	-1	-1	-1	4	0	658	377						Untertest3.avi	0	880	547	72	111	587	266	250	0	Content		586	266	661840	1406058135
679	08:50:53.479	00:00:00.678	40	691,7574	423,0602	0,6000629	0,9383683	511,6856	3,554615	0	649,4341	414,7832	0,4368673	0,9752008	507,4824	3,544634	0	0	671	419						Untertest3.avi	0	880	547	72	111	587	266	250	0	Content		599	308	678586	1406074881
695	08:50:53.495	00:00:00.695	41	661,2723	372,3054	0,6006401	0,938834	511,6368	3,514371	0	-1024	-768	-1	-1	-1	-1	4	0	661	372						Untertest3.avi	0	880	547	72	111	587	266	250	0	Content		589	261	695203	1406091498
712	08:50:53.512	00:00:00.712	42	687,8972	353,9497	0,6008402	0,9393138	511,5105	3,407901	0	-1024	-768	-1	-1	-1	-1	4	0	688	354						Untertest3.avi	0	880	547	72	111	587	266	250	0	Content		616	243	712071	1406108366
728	08:50:53.528	00:00:00.728	43	703,6381	403,3532	0,6006038	0,939792	511,4882	3,402821	0	662,0873	406,5106	0,4379121	0,9779168	509,9002	3,543145	0	0	683	405						Untertest3.avi	0	880	547	72	111	587	266	250	0	Content		611	294	728440	1406124735
745	08:50:53.545	00:00:00.745	44	660,1223	344,4666	0,6000499	0,9401849	511,3848	3,37598	0	-1024	-768	-1	-1	-1	-1	4	0	660	344						Untertest3.avi	0	880	547	72	111	587	266	250	0	Content		588	233	745184	1406141479
762	08:50:53.562	00:00:00.761	45	641,4918	379,7046	0,5993071	0,9406585	511,4501	3,399126	0	-1024	-768	-1	-1	-1	-1	4	0	641	380						Untertest3.avi	0	880	547	72	111	587	266	250	0	Content		569	269	761803	1406158098
779	08:50:53.579	00:00:00.778	46	654,3472	390,8901	0,5987945	0,9415278	511,3656	3,376306	0	655,0463	442,0119	0,4356829	0,9812215	507,2422	3,40721	0	0	655	416						Untertest3.avi	0	880	547	72	111	587	266	250	0	Content		583	305	778672	1406174967
795	08:50:53.595	00:00:00.795	47	656,4608	344,1082	0,5985379	0,9421729	511,0773	3,278612	0	-1024	-768	-1	-1	-1	-1	4	0	656	344						Untertest3.avi	0	880	547	72	111	587	266	250	0	Content		584	233	795290	1406191585
812	08:50:53.612	00:00:00.811	48	667,3597	301,9315	0,5986336	0,942889	511,5456	3,150288	0	-1024	-768	-1	-1	-1	-1	4	0	667	302						Untertest3.avi	0	880	547	72	111	587	266	250	0	Content		595	191	811909	1406208204
828	08:50:53.628	00:00:00.828	49	653,8246	361,1765	0,5991408	0,9439427	511,5588	3,25868	0	661,7479	395,8009	0,4361181	0,9843709	507,2422	3,25406	0	1	658	378						Untertest3.avi	0	880	547	72	111	576	162	100	0	Content		586	267	828402	1406224697
845	08:50:53.645	00:00:00.845	50	635,7932	272,503	0,6000797	0,9448507	511,3435	2,965628	0	-1024	-768	-1	-1	-1	-1	4	1	636	273						Untertest3.avi	0	880	547	72	111	576	162	100	0	Content		564	162	845021	1406241316
862	08:50:53.662	00:00:00.861	51	634,2148	267,909	0,6013142	0,9459531	511,411	2,95033	0	-1024	-768	-1	-1	-1	-1	4	1	634	268						Untertest3.avi	0	880	547	72	111	576	162	100	0	Content		562	157	861767	1406258062
879	08:50:53.679	00:00:00.878	52	631,9075	149,9199	0,6025813	0,9469458	511,2675	2,629915	0	666,7949	323,5653	0,4393933	0,9865687	507,2422	3,005304	0	1	649	237						Untertest3.avi	0	880	547	72	111	576	162	100	0	Content		577	126	878510	1406274805
895	08:50:53.695	00:00:00.895	53	662,1522	277,5373	0,6038648	0,9481439	511,2676	2,903032	0	-1024	-768	-1	-1	-1	-1	4	1	662	278						Untertest3.avi	0	880	547	72	111	576	162	100	0	Content		590	167	895255	1406291550
912	08:50:53.712	00:00:00.911	54	624,2151	234,4514	0,6051633	0,9488667	511,2676	2,843823	0	-1024	-768	-1	-1	-1	-1	4	1	624	234						Untertest3.avi	0	880	547	72	111	576	162	100	0	Content		552	123	911876	1406308171
928	08:50:53.728	00:00:00.928	55	637,1813	281,6855	0,6067644	0,9492087	508,2844	2,73409	0	659,1702	406,9968	0,4429854	0,988072	507,2422	3,160101	0	2	648	344						Untertest3.avi	0	880	547	72	111	582	211	333	0	Content		576	233	928368	1406324663
945	08:50:53.745	00:00:00.944	56	650,5098	294,9396	0,6076859	0,9495156	508,2844	2,896392	0	-1024	-768	-1	-1	-1	-1	4	2	651	295						Untertest3.avi	0	880	547	72	111	582	211	333	0	Content		579	184	944984	1406341279
962	08:50:53.762	00:00:00.961	57	647,4912	321,2815	0,6084341	0,9496337	508,2844	3,069199	0	-1024	-768	-1	-1	-1	-1	4	2	647	321						Untertest3.avi	0	880	547	72	111	582	211	333	0	Content		575	210	961603	1406357898
978	08:50:53.778	00:00:00.978	58	644,4726	347,6235	0,6086041	0,9495798	510,7168	3,111763	0	681,4415	317,7595	0,4458562	0,9889289	510,7168	2,92502	0	2	663	333						Untertest3.avi	0	880	547	72	111	582	211	333	0	Content		591	222	978473	1406374768
995	08:50:53.795	00:00:00.995	59	635,9213	316,1896	0,6089208	0,9494806	510,7168	2,972842	0	-1024	-768	-1	-1	-1	-1	4	2	636	316						Untertest3.avi	0	880	547	72	111	582	211	333	0	Content		564	205	995217	1406391512
1012	08:50:53.812	00:00:01.011	60	666,7899	322,0542	0,609073	0,9493713	510,7168	2,997802	0	-1024	-768	-1	-1	-1	-1	4	2	667	322						Untertest3.avi	0	880	547	72	111	582	211	333	0	Content		595	211	1011712	1406408007
1028	08:50:53.828	00:00:01.028	61	665,0775	320,4427	0,6094821	0,9491608	508,416	2,95775	0	686,3975	370,0821	0,445866	0,9889292	508,416	3,016485	0	2	676	345						Untertest3.avi	0	880	547	72	111	582	211	333	0	Content		604	234	1028331	1406424626
1045	08:50:53.845	00:00:01.044	62	626,7985	355,9913	0,6094158	0,9489109	508,416	3,02563	0	-1024	-768	-1	-1	-1	-1	4	2	627	356						Untertest3.avi	0	880	547	72	111	582	211	333	0	Content		555	245	1044825	1406441120
1062	08:50:53.862	00:00:01.061	63	656,3782	303,488	0,6092964	0,9487065	508,416	2,872003	0	-1024	-768	-1	-1	-1	-1	4	2	656	303						Untertest3.avi	0	880	547	72	111	582	211	333	0	Content		584	192	1061568	1406457863
1078	08:50:53.878	00:00:01.078	64	641,8909	312,7375	0,608969	0,9485622	509,9881	2,867301	0	682,0981	388,2112	0,4458916	0,9885797	509,9881	3,081225	0	2	662	350						Untertest3.avi	0	880	547	72	111	582	211	333	0	Content		590	239	1078434	1406474729
1095	08:50:53.895	00:00:01.095	65	648,6155	343,0553	0,6089416	0,9485557	509,9881	2,992928	0	-1024	-768	-1	-1	-1	-1	4	2	649	343						Untertest3.avi	0	880	547	72	111	582	211	333	0	Content		577	232	1095055	1406491350
1112	08:50:53.912	00:00:01.111	66	657,0566	329,3907	0,6090763	0,9485669	509,9881	2,99737	0	-1024	-768	-1	-1	-1	-1	4	2	657	329						Untertest3.avi	0	880	547	72	111	582	211	333	0	Content		585	218	1111674	1406507969
1128	08:50:53.928	00:00:01.128	67	654,5444	345,4578	0,609472	0,948494	509,2026	3,001813	0	700,1976	296,6731	0,4460258	0,9880571	509,2026	2,844754	0	2	677	321						Untertest3.avi	0	880	547	72	111	582	211	333	0	Content		605	210	1128165	1406524460
1145	08:50:53.945	00:00:01.144	68	646,6025	318,1218	0,6097482	0,9486224	509,2026	2,909907	0	-1024	-768	-1	-1	-1	-1	4	2	647	318						Untertest3.avi	0	880	547	72	111	582	211	333	0	Content		575	207	1144786	1406541081
1161	08:50:53.961	00:00:01.161	69	653,7674	291,8865	0,6099593	0,9489025	509,2026	2,822532	0	-1024	-768	-1	-1	-1	-1	4	2	654	292						Untertest3.avi	0	880	547	72	111	582	211	333	0	Content		582	181	1161403	1406557698
1178	08:50:53.978	00:00:01.178	70	649,9172	283,963	0,6095987	0,9492564	511,9344	2,773951	0	676,7009	368,9125	0,4470572	0,987938	511,9344	3,073304	0	2	663	326						Untertest3.avi	0	880	547	72	111	582	211	333	0	Content		591	215	1178269	1406574564
1195	08:50:53.995	00:00:01.194	71	628,6042	246,956	0,6095941	0,949477	511,9344	2,810529	0	-1024	-768	-1	-1	-1	-1	4	2	629	247						Untertest3.avi	0	880	547	72	111	582	211	333	0	Content		557	136	1194888	1406591183
1212	08:50:54.012	00:00:01.211	72	633,9812	270,6613	0,6095825	0,9496079	511,9344	2,923367	0	-1024	-768	-1	-1	-1	-1	4	2	634	271						Untertest3.avi	0	880	547	72	111	582	211	333	0	Content		562	160	1211630	1406607925
1228	08:50:54.028	00:00:01.228	73	638,7731	316,1873	0,609832	0,9493959	510,0612	3,018743	0	684,5486	363,8223	0,4466138	0,9882084	510,0611	3,060628	0	2	662	340						Untertest3.avi	0	880	547	72	111	582	211	333	0	Content		590	229	1228124	1406624419
1245	08:50:54.045	00:00:01.244	74	627,7927	335,1749	0,6097066	0,9494385	510,0611	3,048993	0	-1024	-768	-1	-1	-1	-1	4	2	628	335						Untertest3.avi	0	880	547	72	111	582	211	333	0	Content		556	224	1244743	1406641038
1261	08:50:54.061	00:00:01.261	75	654,0406	308,7299	0,6095845	0,9493586	510,0611	3,013682	0	-1024	-768	-1	-1	-1	-1	4	3	654	309						Untertest3.avi	0	880	547	72	111	626	185	117	0	Content		582	198	1261363	1406657658
1278	08:50:54.078	00:00:01.278	76	648,6806	358,6651	0,6096143	0,9487888	509,4185	3,147175	0	663,8049	387,4123	0,4461474	0,9879486	509,4185	3,08187	0	3	656	373						Untertest3.avi	0	880	547	72	111	626	185	117	0	Content		584	262	1278240	1406674535
1295	08:50:54.095	00:00:01.294	77	676,7052	283,9538	0,6090345	0,9493425	509,4185	2,948395	0	-1024	-768	-1	-1	-1	-1	4	3	677	284						Untertest3.avi	0	880	547	72	111	626	185	117	0	Content		605	173	1294848	1406691143
1312	08:50:54.112	00:00:01.311	78	880,0356	245,4457	0,6070561	0,9505585	509,437	2,798078	0	-1024	-768	-1	-1	-1	-1	4	3	880	245						Untertest3.avi	0	880	547	72	111	626	185	117	0	Content		808	134	1311874	1406708169
1328	08:50:54.128	00:00:01.328	79	-1024	-768	-1	-1	-1	-1	4	-1024	-768	-1	-1	-1	-1	4	3	0	0						Untertest3.avi	0	880	547	72	111	626	185	117	0	Content		-72	-111	1328378	1406724673
1345	08:50:54.145	00:00:01.345	80	-1024	-768	-1	-1	-1	-1	4	-1024	-768	-1	-1	-1	-1	4	3	0	0						Untertest3.avi	0	880	547	72	111	626	185	117	0	Content		-72	-111	1345000	1406741295
1362	08:50:54.162	00:00:01.361	81	-1024	-768	-1	-1	-1	-1	4	719,2875	486,9618	0,4349548	0,9916382	509,4371	2,960667	0	3	719	487						Untertest3.avi	0	880	547	72	111	626	185	117	0	Content		647	376	1361748	1406758043
1379	08:50:54.179	00:00:01.378	82	-1024	-768	-1	-1	-1	-1	4	-1024	-768	-1	-1	-1	-1	4		0	0						Untertest3.avi	0	880	547	72	111				0	Content		-72	-111	1378501	1406774796
1395	08:50:54.195	00:00:01.395	83	-1024	-768	-1	-1	-1	-1	4	-1024	-768	-1	-1	-1	-1	4		0	0						Untertest3.avi	0	880	547	72	111				0	Content		-72	-111	1395130	1406791425
1412	08:50:54.212	00:00:01.411	84	-1024	-768	-1	-1	-1	-1	4	-1024	-768	-1	-1	-1	-1	4		0	0						Untertest3.avi	0	880	547	72	111				0	Content		-72	-111	1411878	1406808173
1429	08:50:54.229	00:00:01.428	85	-1024	-768	-1	-1	-1	-1	4	-1024	-768	-1	-1	-1	-1	4		0	0						Untertest3.avi	0	880	547	72	111				0	Content		-72	-111	1428501	1406824796
1445	08:50:54.245	00:00:01.445	86	-1024	-768	-1	-1	-1	-1	4	-1024	-768	-1	-1	-1	-1	4		0	0						Untertest3.avi	0	880	547	72	111				0	Content		-72	-111	1445127	1406841422
1462	08:50:54.262	00:00:01.461	87	-1024	-768	-1	-1	-1	-1	4	-1024	-768	-1	-1	-1	-1	4		0	0						Untertest3.avi	0	880	547	72	111				0	Content		-72	-111	1461877	1406858172
1478	08:50:54.278	00:00:01.478	88	-1024	-768	-1	-1	-1	-1	4	-1024	-768	-1	-1	-1	-1	4		0	0						Untertest3.avi	0	880	547	72	111				0	Content		-72	-111	1478499	1406874794
1495	08:50:54.295	00:00:01.495	89	-1024	-768	-1	-1	-1	-1	4	-1024	-768	-1	-1	-1	-1	4		0	0						Untertest3.avi	0	880	547	72	111				0	Content		-72	-111	1495123	1406891418
1512	08:50:54.312	00:00:01.511	90	-1024	-768	-1	-1	-1	-1	4	-1024	-768	-1	-1	-1	-1	4		0	0						Untertest3.avi	0	880	547	72	111				0	Content		-72	-111	1511751	1406908046
1528	08:50:54.328	00:00:01.528	91	-1024	-768	-1	-1	-1	-1	4	-1024	-768	-1	-1	-1	-1	4		0	0						Untertest3.avi	0	880	547	72	111				0	Content		-72	-111	1528499	1406924794
1545	08:50:54.345	00:00:01.545	92	-1024	-768	-1	-1	-1	-1	4	-1024	-768	-1	-1	-1	-1	4		0	0						Untertest3.avi	0	880	547	72	111				0	Content		-72	-111	1545126	1406941421
1562	08:50:54.362	00:00:01.561	93	-1024	-768	-1	-1	-1	-1	4	-1024	-768	-1	-1	-1	-1	4		0	0						Untertest3.avi	0	880	547	72	111				0	Content		-72	-111	1561750	1406958045
1578	08:50:54.378	00:00:01.578	94	-1024	-768	-1	-1	-1	-1	4	-1024	-768	-1	-1	-1	-1	4		0	0						Untertest3.avi	0	880	547	72	111				0	Content		-72	-111	1578377	1406974672
1595	08:50:54.395	00:00:01.595	95	-1024	-768	-1	-1	-1	-1	4	-1024	-768	-1	-1	-1	-1	4		0	0						Untertest3.avi	0	880	547	72	111				0	Content		-72	-111	1595003	1406991298
1612	08:50:54.412	00:00:01.611	96	-1024	-768	-1	-1	-1	-1	4	-1024	-768	-1	-1	-1	-1	4		0	0						Untertest3.avi	0	880	547	72	111				0	Content		-72	-111	1611753	1407008048
1628	08:50:54.428	00:00:01.628	97	-1024	-768	-1	-1	-1	-1	4	-1024	-768	-1	-1	-1	-1	4		0	0						Untertest3.avi	0	880	547	72	111				0	Content		-72	-111	1628378	1407024673
1645	08:50:54.445	00:00:01.645	98	-1024	-768	-1	-1	-1	-1	4	-1024	-768	-1	-1	-1	-1	4		0	0						Untertest3.avi	0	880	547	72	111				0	Content		-72	-111	1645005	1407041300
1662	08:50:54.462	00:00:01.661	99	-1024	-768	-1	-1	-1	-1	4	-1024	-768	-1	-1	-1	-1	4		0	0						Untertest3.avi	0	880	547	72	111				0	Content		-72	-111	1661641	1407057936
1677	08:50:54.477	00:00:01.676	100	-1024	-768	-1	-1	-1	-1	4	-1024	-768	-1	-1	-1	-1	4		0	0						Untertest3.avi	0	880	547	72	111				0	Content		-72	-111	1676508	1407072803
1693	08:50:54.493	00:00:01.693	101	-1024	-768	-1	-1	-1	-1	4	-1024	-768	-1	-1	-1	-1	4		0	0						Untertest3.avi	0	880	547	72	111				0	Content		-72	-111	1693135	1407089430
1710	08:50:54.510	00:00:01.710	102	-1024	-768	-1	-1	-1	-1	4	-1024	-768	-1	-1	-1	-1	4		0	0						Untertest3.avi	0	880	547	72	111				0	Content		-72	-111	1710207	1407106502
1728	08:50:54.528	00:00:01.727	103	-1024	-768	-1	-1	-1	-1	4	-1024	-768	-1	-1	-1	-1	4		0	0						Untertest3.avi	0	880	547	72	111				0	Content		-72	-111	1727583	1407123878
1745	08:50:54.545	00:00:01.744	104	-1024	-768	-1	-1	-1	-1	4	-1024	-768	-1	-1	-1	-1	4		0	0						Untertest3.avi	0	880	547	72	111				0	Content		-72	-111	1744833	1407141128
1760	08:50:54.560	00:00:01.759	105	-1024	-768	-1	-1	-1	-1	4	-1024	-768	-1	-1	-1	-1	4		0	0						Untertest3.avi	0	880	547	72	111				0	Content		-72	-111	1759762	1407156057
1776	08:50:54.576	00:00:01.776	106	-1024	-768	-1	-1	-1	-1	4	-1024	-768	-1	-1	-1	-1	4		0	0						Untertest3.avi	0	880	547	72	111				0	Content		-72	-111	1776389	1407172684
1793	08:50:54.593	00:00:01.793	107	-1024	-768	-1	-1	-1	-1	4	-1024	-768	-1	-1	-1	-1	4		0	0						Untertest3.avi	0	880	547	72	111				0	Content		-72	-111	1793137	1407189432
1810	08:50:54.610	00:00:01.809	108	-1024	-768	-1	-1	-1	-1	4	-1024	-768	-1	-1	-1	-1	4		0	0						Untertest3.avi	0	880	547	72	111				0	Content		-72	-111	1809762	1407206057
1826	08:50:54.626	00:00:01.826	109	-1024	-768	-1	-1	-1	-1	4	-1024	-768	-1	-1	-1	-1	4		0	0						Untertest3.avi	0	880	547	72	111				0	Content		-72	-111	1826389	1407222684
1843	08:50:54.643	00:00:01.843	110	-1024	-768	-1	-1	-1	-1	4	-1024	-768	-1	-1	-1	-1	4		0	0						Untertest3.avi	0	880	547	72	111				0	Content		-72	-111	1843014	1407239309
1860	08:50:54.660	00:00:01.860	111	-1024	-768	-1	-1	-1	-1	4	-1024	-768	-1	-1	-1	-1	4		0	0						Untertest3.avi	0	880	547	72	111				0	Content		-72	-111	1860211	1407256506
1877	08:50:54.677	00:00:01.877	112	-1024	-768	-1	-1	-1	-1	4	-1024	-768	-1	-1	-1	-1	4		0	0						Untertest3.avi	0	880	547	72	111				0	Content		-72	-111	1877474	1407273769
1895	08:50:54.695	00:00:01.894	113	-1024	-768	-1	-1	-1	-1	4	-1024	-768	-1	-1	-1	-1	4		0	0						Untertest3.avi	0	880	547	72	111				0	Content		-72	-111	1894837	1407291132
1910	08:50:54.710	00:00:01.909	114	-1024	-768	-1	-1	-1	-1	4	-1024	-768	-1	-1	-1	-1	4		0	0						Untertest3.avi	0	880	547	72	111				0	Content		-72	-111	1909652	1407305947
1926	08:50:54.726	00:00:01.926	115	-1024	-768	-1	-1	-1	-1	4	-1024	-768	-1	-1	-1	-1	4		0	0						Untertest3.avi	0	880	547	72	111				0	Content		-72	-111	1926392	1407322687
1943	08:50:54.743	00:00:01.943	116	-1024	-768	-1	-1	-1	-1	4	-1024	-768	-1	-1	-1	-1	4		0	0						Untertest3.avi	0	880	547	72	111				0	Content		-72	-111	1943013	1407339308
1960	08:50:54.760	00:00:01.959	117	-1024	-768	-1	-1	-1	-1	4	-1024	-768	-1	-1	-1	-1	4		0	0						Untertest3.avi	0	880	547	72	111				0	Content		-72	-111	1959647	1407355942
1976	08:50:54.776	00:00:01.976	118	-1024	-768	-1	-1	-1	-1	4	-1024	-768	-1	-1	-1	-1	4		0	0						Untertest3.avi	0	880	547	72	111				0	Content		-72	-111	1976262	1407372557
1993	08:50:54.793	00:00:01.992	119	-1024	-768	-1	-1	-1	-1	4	-1024	-768	-1	-1	-1	-1	4		0	0						Untertest3.avi	0	880	547	72	111				0	Content		-72	-111	1992888	1407389183
2010	08:50:54.810	00:00:02.010	120	-1024	-768	-1	-1	-1	-1	4	-1024	-768	-1	-1	-1	-1	4		0	0						Untertest3.avi	0	880	547	72	111				0	Content		-72	-111	2010086	1407406381
2027	08:50:54.827	00:00:02.027	121	-1024	-768	-1	-1	-1	-1	4	-1024	-768	-1	-1	-1	-1	4		0	0						Untertest3.avi	0	880	547	72	111				0	Content		-72	-111	2027461	1407423756
2045	08:50:54.845	00:00:02.044	122	-1024	-768	-1	-1	-1	-1	4	-1024	-768	-1	-1	-1	-1	4		0	0						Untertest3.avi	0	880	547	72	111				0	Content		-72	-111	2044710	1407441005
2060	08:50:54.860	00:00:02.059	123	-1024	-768	-1	-1	-1	-1	4	-1024	-768	-1	-1	-1	-1	4		0	0						Untertest3.avi	0	880	547	72	111				0	Content		-72	-111	2059515	1407455810
2076	08:50:54.876	00:00:02.076	124	-1024	-768	-1	-1	-1	-1	4	-1024	-768	-1	-1	-1	-1	4		0	0						Untertest3.avi	0	880	547	72	111				0	Content		-72	-111	2076262	1407472557
2093	08:50:54.893	00:00:02.092	125	-1024	-768	-1	-1	-1	-1	4	-1024	-768	-1	-1	-1	-1	4		0	0						Untertest3.avi	0	880	547	72	111				0	Content		-72	-111	2092888	1407489183
2110	08:50:54.910	00:00:02.109	126	-1024	-768	-1	-1	-1	-1	4	-1024	-768	-1	-1	-1	-1	4		0	0						Untertest3.avi	0	880	547	72	111				0	Content		-72	-111	2109514	1407505809
2126	08:50:54.926	00:00:02.126	127	-1024	-768	-1	-1	-1	-1	4	-1024	-768	-1	-1	-1	-1	4		0	0						Untertest3.avi	0	880	547	72	111				0	Content		-72	-111	2126139	1407522434
2143	08:50:54.943	00:00:02.142	128	-1024	-768	-1	-1	-1	-1	4	-1024	-768	-1	-1	-1	-1	4		0	0						Untertest3.avi	0	880	547	72	111				0	Content		-72	-111	2142767	1407539062
2160	08:50:54.960	00:00:02.159	129	-1024	-768	-1	-1	-1	-1	4	-1024	-768	-1	-1	-1	-1	4		0	0						Untertest3.avi	0	880	547	72	111				0	Content		-72	-111	2159964	1407556259
2177	08:50:54.977	00:00:02.177	130	-1024	-768	-1	-1	-1	-1	4	-1024	-768	-1	-1	-1	-1	4		0	0						Untertest3.avi	0	880	547	72	111				0	Content		-72	-111	2177340	1407573635
2195	08:50:54.995	00:00:02.194	131	-1024	-768	-1	-1	-1	-1	4	-1024	-768	-1	-1	-1	-1	4		0	0						Untertest3.avi	0	880	547	72	111				0	Content		-72	-111	2194589	1407590884
2210	08:50:55.010	00:00:02.209	132	-1024	-768	-1	-1	-1	-1	4	-1024	-768	-1	-1	-1	-1	4		0	0						Untertest3.avi	0	880	547	72	111				0	Content		-72	-111	2209519	1407605814
2226	08:50:55.026	00:00:02.226	133	-1024	-768	-1	-1	-1	-1	4	-1024	-768	-1	-1	-1	-1	4		0	0						Untertest3.avi	0	880	547	72	111				0	Content		-72	-111	2226141	1407622436
2243	08:50:55.043	00:00:02.242	134	-1024	-768	-1	-1	-1	-1	4	-1024	-768	-1	-1	-1	-1	4		0	0						Untertest3.avi	0	880	547	72	111				0	Content		-72	-111	2242891	1407639186
2260	08:50:55.060	00:00:02.259	135	-1024	-768	-1	-1	-1	-1	4	-1024	-768	-1	-1	-1	-1	4		0	0						Untertest3.avi	0	880	547	72	111				0	Content		-72	-111	2259514	1407655809
2276	08:50:55.076	00:00:02.276	136	-1024	-768	-1	-1	-1	-1	4	-1024	-768	-1	-1	-1	-1	4		0	0						Untertest3.avi	0	880	547	72	111				0	Content		-72	-111	2276137	1407672432
2293	08:50:55.093	00:00:02.292	137	-1024	-768	-1	-1	-1	-1	4	-1024	-768	-1	-1	-1	-1	4		0	0						Untertest3.avi	0	880	547	72	111				0	Content		-72	-111	2292765	1407689060
2310	08:50:55.110	00:00:02.309	138	-1024	-768	-1	-1	-1	-1	4	-1024	-768	-1	-1	-1	-1	4		0	0						Untertest3.avi	0	880	547	72	111				0	Content		-72	-111	2309962	1407706257
2327	08:50:55.127	00:00:02.327	139	-1024	-768	-1	-1	-1	-1	4	-1024	-768	-1	-1	-1	-1	4		0	0						Untertest3.avi	0	880	547	72	111				0	Content		-72	-111	2327213	1407723508
2345	08:50:55.145	00:00:02.344	140	-1024	-768	-1	-1	-1	-1	4	-1024	-768	-1	-1	-1	-1	4		0	0						Untertest3.avi	0	880	547	72	111				0	Content		-72	-111	2344600	1407740895
2359	08:50:55.159	00:00:02.359	141	-1024	-768	-1	-1	-1	-1	4	-1024	-768	-1	-1	-1	-1	4		0	0						Untertest3.avi	0	880	547	72	111				0	Content		-72	-111	2359391	1407755686
2376	08:50:55.176	00:00:02.376	142	-1024	-768	-1	-1	-1	-1	4	-1024	-768	-1	-1	-1	-1	4		0	0						Untertest3.avi	0	880	547	72	111				0	Content		-72	-111	2376020	1407772315
2393	08:50:55.193	00:00:02.392	143	-1024	-768	-1	-1	-1	-1	4	-1024	-768	-1	-1	-1	-1	4		0	0						Untertest3.avi	0	880	547	72	111				0	Content		-72	-111	2392767	1407789062
2409	08:50:55.209	00:00:02.409	144	-1024	-768	-1	-1	-1	-1	4	-1024	-768	-1	-1	-1	-1	4		0	0						Untertest3.avi	0	880	547	72	111				0	Content		-72	-111	2409401	1407805696
2426	08:50:55.226	00:00:02.426	145	-1024	-768	-1	-1	-1	-1	4	-1024	-768	-1	-1	-1	-1	4		0	0						Untertest3.avi	0	880	547	72	111				0	Content		-72	-111	2426021	1407822316
2443	08:50:55.243	00:00:02.442	146	-1024	-768	-1	-1	-1	-1	4	-1024	-768	-1	-1	-1	-1	4		0	0						Untertest3.avi	0	880	547	72	111				0	Content		-72	-111	2442648	1407838943
2460	08:50:55.260	00:00:02.459	147	-1024	-768	-1	-1	-1	-1	4	-1024	-768	-1	-1	-1	-1	4		0	0						Untertest3.avi	0	880	547	72	111				0	Content		-72	-111	2459842	1407856137
2477	08:50:55.277	00:00:02.477	148	-1024	-768	-1	-1	-1	-1	4	-1024	-768	-1	-1	-1	-1	4		0	0						Untertest3.avi	0	880	547	72	111				0	Content		-72	-111	2477218	1407873513
2494	08:50:55.294	00:00:02.494	149	-1024	-768	-1	-1	-1	-1	4	-1024	-768	-1	-1	-1	-1	4		0	0						Untertest3.avi	0	880	547	72	111				0	Content		-72	-111	2494468	1407890763
2509	08:50:55.309	00:00:02.509	150	-1024	-768	-1	-1	-1	-1	4	-1024	-768	-1	-1	-1	-1	4		0	0						Untertest3.avi	0	880	547	72	111				0	Content		-72	-111	2509273	1407905568
2526	08:50:55.326	00:00:02.526	151	-1024	-768	-1	-1	-1	-1	4	-1024	-768	-1	-1	-1	-1	4		0	0						Untertest3.avi	0	880	547	72	111				0	Content		-72	-111	2526025	1407922320
2543	08:50:55.343	00:00:02.542	152	-1024	-768	-1	-1	-1	-1	4	-1024	-768	-1	-1	-1	-1	4		0	0						Untertest3.avi	0	880	547	72	111				0	Content		-72	-111	2542651	1407938946
2559	08:50:55.359	00:00:02.559	153	-1024	-768	-1	-1	-1	-1	4	-1024	-768	-1	-1	-1	-1	4		0	0						Untertest3.avi	0	880	547	72	111				0	Content		-72	-111	2559276	1407955571
2576	08:50:55.376	00:00:02.575	154	-1024	-768	-1	-1	-1	-1	4	-1024	-768	-1	-1	-1	-1	4		0	0						Untertest3.avi	0	880	547	72	111				0	Content		-72	-111	2575900	1407972195
2593	08:50:55.393	00:00:02.592	155	-1024	-768	-1	-1	-1	-1	4	-1024	-768	-1	-1	-1	-1	4		0	0						Untertest3.avi	0	880	547	72	111				0	Content		-72	-111	2592523	1407988818
2610	08:50:55.410	00:00:02.609	156	-1024	-768	-1	-1	-1	-1	4	-1024	-768	-1	-1	-1	-1	4		0	0						Untertest3.avi	0	880	547	72	111				0	Content		-72	-111	2609720	1408006015
2627	08:50:55.427	00:00:02.627	157	-1024	-768	-1	-1	-1	-1	4	-1024	-768	-1	-1	-1	-1	4		0	0						Untertest3.avi	0	880	547	72	111				0	Content		-72	-111	2627096	1408023391
2644	08:50:55.444	00:00:02.644	158	-1024	-768	-1	-1	-1	-1	4	-1024	-768	-1	-1	-1	-1	4		0	0						Untertest3.avi	0	880	547	72	111				0	Content		-72	-111	2644347	1408040642
2659	08:50:55.459	00:00:02.659	159	-1024	-768	-1	-1	-1	-1	4	-1024	-768	-1	-1	-1	-1	4		0	0						Untertest3.avi	0	880	547	72	111				0	Content		-72	-111	2659275	1408055570
2676	08:50:55.476	00:00:02.675	160	-1024	-768	-1	-1	-1	-1	4	-1024	-768	-1	-1	-1	-1	4		0	0						Untertest3.avi	0	880	547	72	111				0	Content		-72	-111	2675899	1408072194
2693	08:50:55.493	00:00:02.692	161	-1024	-768	-1	-1	-1	-1	4	-1024	-768	-1	-1	-1	-1	4		0	0						Untertest3.avi	0	880	547	72	111				0	Content		-72	-111	2692648	1408088943
2709	08:50:55.509	00:00:02.709	162	-1024	-768	-1	-1	-1	-1	4	-1024	-768	-1	-1	-1	-1	4		0	0						Untertest3.avi	0	880	547	72	111				0	Content		-72	-111	2709273	1408105568
2726	08:50:55.526	00:00:02.725	163	-1024	-768	-1	-1	-1	-1	4	-1024	-768	-1	-1	-1	-1	4		0	0						Untertest3.avi	0	880	547	72	111				0	Content		-72	-111	2725896	1408122191
2743	08:50:55.543	00:00:02.742	164	-1024	-768	-1	-1	-1	-1	4	-1024	-768	-1	-1	-1	-1	4		0	0						Untertest3.avi	0	880	547	72	111				0	Content		-72	-111	2742524	1408138819
2760	08:50:55.560	00:00:02.759	165	-1024	-768	-1	-1	-1	-1	4	-1024	-768	-1	-1	-1	-1	4		0	0						Untertest3.avi	0	880	547	72	111				0	Content		-72	-111	2759609	1408155904
2777	08:50:55.577	00:00:02.776	166	-1024	-768	-1	-1	-1	-1	4	-1024	-768	-1	-1	-1	-1	4		0	0						Untertest3.avi	0	880	547	72	111				0	Content		-72	-111	2776971	1408173266
2794	08:50:55.594	00:00:02.794	167	-1024	-768	-1	-1	-1	-1	4	-1024	-768	-1	-1	-1	-1	4		0	0						Untertest3.avi	0	880	547	72	111				0	Content		-72	-111	2794346	1408190641
2809	08:50:55.609	00:00:02.809	168	-1024	-768	-1	-1	-1	-1	4	-1024	-768	-1	-1	-1	-1	4		0	0						Untertest3.avi	0	880	547	72	111				0	Content		-72	-111	2809149	1408205444
2826	08:50:55.626	00:00:02.825	169	-1024	-768	-1	-1	-1	-1	4	-1024	-768	-1	-1	-1	-1	4		0	0						Untertest3.avi	0	880	547	72	111				0	Content		-72	-111	2825775	1408222070
2843	08:50:55.643	00:00:02.842	170	-1024	-768	-1	-1	-1	-1	4	-1024	-768	-1	-1	-1	-1	4		0	0						Untertest3.avi	0	880	547	72	111				0	Content		-72	-111	2842526	1408238821
2859	08:50:55.659	00:00:02.859	171	-1024	-768	-1	-1	-1	-1	4	-1024	-768	-1	-1	-1	-1	4		0	0						Untertest3.avi	0	880	547	72	111				0	Content		-72	-111	2859151	1408255446
2876	08:50:55.676	00:00:02.875	172	-1024	-768	-1	-1	-1	-1	4	-1024	-768	-1	-1	-1	-1	4		0	0						Untertest3.avi	0	880	547	72	111				0	Content		-72	-111	2875778	1408272073
2892	08:50:55.692	00:00:02.892	173	-1024	-768	-1	-1	-1	-1	4	-1024	-768	-1	-1	-1	-1	4		0	0						Untertest3.avi	0	880	547	72	111				0	Content		-72	-111	2892411	1408288706
2910	08:50:55.710	00:00:02.909	174	-1024	-768	-1	-1	-1	-1	4	-1024	-768	-1	-1	-1	-1	4		0	0						Untertest3.avi	0	880	547	72	111				0	Content		-72	-111	2909610	1408305905
2927	08:50:55.727	00:00:02.926	175	-1024	-768	-1	-1	-1	-1	4	-1024	-768	-1	-1	-1	-1	4		0	0						Untertest3.avi	0	880	547	72	111				0	Content		-72	-111	2926975	1408323270
2944	08:50:55.744	00:00:02.944	176	-1024	-768	-1	-1	-1	-1	4	-1024	-768	-1	-1	-1	-1	4		0	0						Untertest3.avi	0	880	547	72	111				0	Content		-72	-111	2944223	1408340518
2959	08:50:55.759	00:00:02.959	177	-1024	-768	-1	-1	-1	-1	4	-1024	-768	-1	-1	-1	-1	4		0	0						Untertest3.avi	0	880	547	72	111				0	Content		-72	-111	2959026	1408355321
2976	08:50:55.776	00:00:02.975	178	-1024	-768	-1	-1	-1	-1	4	-1024	-768	-1	-1	-1	-1	4		0	0						Untertest3.avi	0	880	547	72	111				0	Content		-72	-111	2975776	1408372071
2992	08:50:55.792	00:00:02.992	179	-1024	-768	-1	-1	-1	-1	4	-1024	-768	-1	-1	-1	-1	4		0	0						Untertest3.avi	0	880	547	72	111				0	Content		-72	-111	2992403	1408388698
3009	08:50:55.809	00:00:03.009	180	-1024	-768	-1	-1	-1	-1	4	-1024	-768	-1	-1	-1	-1	4		0	0						Untertest3.avi	0	880	547	72	111				0	Content		-72	-111	3009029	1408405324
3026	08:50:55.826	00:00:03.025	181	-1024	-768	-1	-1	-1	-1	4	-1024	-768	-1	-1	-1	-1	4		0	0						Untertest3.avi	0	880	547	72	111				0	Content		-72	-111	3025652	1408421947
3042	08:50:55.842	00:00:03.042	182	-1024	-768	-1	-1	-1	-1	4	-1024	-768	-1	-1	-1	-1	4		0	0						Untertest3.avi	0	880	547	72	111				0	Content		-72	-111	3042280	1408438575
3059	08:50:55.859	00:00:03.059	183	-1024	-768	-1	-1	-1	-1	4	-1024	-768	-1	-1	-1	-1	4		0	0						Untertest3.avi	0	880	547	72	111				0	Content		-72	-111	3059477	1408455772
3077	08:50:55.877	00:00:03.076	184	-1024	-768	-1	-1	-1	-1	4	-1024	-768	-1	-1	-1	-1	4		0	0						Untertest3.avi	0	880	547	72	111				0	Content		-72	-111	3076851	1408473146
3094	08:50:55.894	00:00:03.094	185	-1024	-768	-1	-1	-1	-1	4	-1024	-768	-1	-1	-1	-1	4		0	0						Untertest3.avi	0	880	547	72	111				0	Content		-72	-111	3094100	1408490395
3109	08:50:55.909	00:00:03.109	186	-1024	-768	-1	-1	-1	-1	4	-1024	-768	-1	-1	-1	-1	4		0	0						Untertest3.avi	0	880	547	72	111				0	Content		-72	-111	3109148	1408505443
3126	08:50:55.926	00:00:03.125	187	-1024	-768	-1	-1	-1	-1	4	-1024	-768	-1	-1	-1	-1	4		0	0						Untertest3.avi	0	880	547	72	111				0	Content		-72	-111	3125646	1408521941
3144	08:50:55.944	00:00:03.144	188	-1024	-768	-1	-1	-1	-1	4	-1024	-768	-1	-1	-1	-1	4		0	0						Untertest3.avi	0	880	547	72	111				0	Content		-72	-111	3144099	1408540394
3160	08:50:55.960	00:00:03.160	189	-1024	-768	-1	-1	-1	-1	4	-1024	-768	-1	-1	-1	-1	4		0	0						Untertest3.avi	0	880	547	72	111				0	Content		-72	-111	3160401	1408556696
3177	08:50:55.977	00:00:03.177	190	-1024	-768	-1	-1	-1	-1	4	-1024	-768	-1	-1	-1	-1	4		0	0						Untertest3.avi	0	880	547	72	111				0	Content		-72	-111	3177277	1408573572
3194	08:50:55.994	00:00:03.193	191	-1024	-768	-1	-1	-1	-1	4	-1024	-768	-1	-1	-1	-1	4		0	0						Untertest3.avi	0	880	547	72	111				0	Content		-72	-111	3193906	1408590201
3211	08:50:56.011	00:00:03.210	192	-1024	-768	-1	-1	-1	-1	4	-1024	-768	-1	-1	-1	-1	4		0	0						Untertest3.avi	0	880	547	72	111				0	Content		-72	-111	3210529	1408606824
3227	08:50:56.027	00:00:03.227	193	-1024	-768	-1	-1	-1	-1	4	-1024	-768	-1	-1	-1	-1	4		0	0						Untertest3.avi	0	880	547	72	111				0	Content		-72	-111	3227030	1408623325
3244	08:50:56.044	00:00:03.243	194	-1024	-768	-1	-1	-1	-1	4	-1024	-768	-1	-1	-1	-1	4		0	0						Untertest3.avi	0	880	547	72	111				0	Content		-72	-111	3243974	1408640269
3260	08:50:56.060	00:00:03.260	195	-1024	-768	-1	-1	-1	-1	4	-1024	-768	-1	-1	-1	-1	4		0	0						Untertest3.avi	0	880	547	72	111				0	Content		-72	-111	3260405	1408656700
3277	08:50:56.077	00:00:03.277	196	-1024	-768	-1	-1	-1	-1	4	-1024	-768	-1	-1	-1	-1	4		0	0						Untertest3.avi	0	880	547	72	111				0	Content		-72	-111	3277155	1408673450
3294	08:50:56.094	00:00:03.293	197	-1024	-768	-1	-1	-1	-1	4	-1024	-768	-1	-1	-1	-1	4		0	0						Untertest3.avi	0	880	547	72	111				0	Content		-72	-111	3293907	1408690202
3311	08:50:56.111	00:00:03.310	198	-1024	-768	-1	-1	-1	-1	4	-1024	-768	-1	-1	-1	-1	4		0	0						Untertest3.avi	0	880	547	72	111				0	Content		-72	-111	3310604	1408706899
3327	08:50:56.127	00:00:03.326	199	-1024	-768	-1	-1	-1	-1	4	-1024	-768	-1	-1	-1	-1	4		0	0						Untertest3.avi	0	880	547	72	111				0	Content		-72	-111	3326896	1408723191
3344	08:50:56.144	00:00:03.343	200	-1024	-768	-1	-1	-1	-1	4	-1024	-768	-1	-1	-1	-1	4		0	0						Untertest3.avi	0	880	547	72	111				0	Content		-72	-111	3343858	1408740153
3360	08:50:56.160	00:00:03.360	201	-1024	-768	-1	-1	-1	-1	4	-1024	-768	-1	-1	-1	-1	4		0	0						Untertest3.avi	0	880	547	72	111				0	Content		-72	-111	3360368	1408756663
3377	08:50:56.177	00:00:03.377	202	-1024	-768	-1	-1	-1	-1	4	-1024	-768	-1	-1	-1	-1	4		0	0						Untertest3.avi	0	880	547	72	111				0	Content		-72	-111	3377121	1408773416
3394	08:50:56.194	00:00:03.393	203	-1024	-768	-1	-1	-1	-1	4	-1024	-768	-1	-1	-1	-1	4		0	0						Untertest3.avi	0	880	547	72	111				0	Content		-72	-111	3393744	1408790039
3411	08:50:56.211	00:00:03.410	204	-1024	-768	-1	-1	-1	-1	4	-1024	-768	-1	-1	-1	-1	4		0	0						Untertest3.avi	0	880	547	72	111				0	Content		-72	-111	3410563	1408806858
3427	08:50:56.227	00:00:03.426	205	-1024	-768	-1	-1	-1	-1	4	-1024	-768	-1	-1	-1	-1	4		0	0						Untertest3.avi	0	880	547	72	111				0	Content		-72	-111	3426879	1408823174
3444	08:50:56.244	00:00:03.443	206	-1024	-768	-1	-1	-1	-1	4	-1024	-768	-1	-1	-1	-1	4		0	0						Untertest3.avi	0	880	547	72	111				0	Content		-72	-111	3443748	1408840043
3460	08:50:56.260	00:00:03.460	207	-1024	-768	-1	-1	-1	-1	4	-1024	-768	-1	-1	-1	-1	4		0	0						Untertest3.avi	0	880	547	72	111				0	Content		-72	-111	3460371	1408856666
3477	08:50:56.277	00:00:03.476	208	-1024	-768	-1	-1	-1	-1	4	-1024	-768	-1	-1	-1	-1	4		0	0						Untertest3.avi	0	880	547	72	111				0	Content		-72	-111	3476997	1408873292
3494	08:50:56.294	00:00:03.493	209	-1024	-768	-1	-1	-1	-1	4	-1024	-768	-1	-1	-1	-1	4		0	0						Untertest3.avi	0	880	547	72	111				0	Content		-72	-111	3493625	1408889920
3510	08:50:56.310	00:00:03.510	210	-1024	-768	-1	-1	-1	-1	4	-1024	-768	-1	-1	-1	-1	4		0	0						Untertest3.avi	0	880	547	72	111				0	Content		-72	-111	3510372	1408906667
3527	08:50:56.327	00:00:03.527	211	-1024	-768	-1	-1	-1	-1	4	-1024	-768	-1	-1	-1	-1	4		0	0						Untertest3.avi	0	880	547	72	111				0	Content		-72	-111	3527001	1408923296
3544	08:50:56.344	00:00:03.543	212	-1024	-768	-1	-1	-1	-1	4	-1024	-768	-1	-1	-1	-1	4		0	0						Untertest3.avi	0	880	547	72	111				0	Content		-72	-111	3543626	1408939921
3560	08:50:56.360	00:00:03.560	213	-1024	-768	-1	-1	-1	-1	4	-1024	-768	-1	-1	-1	-1	4		0	0						Untertest3.avi	0	880	547	72	111				0	Content		-72	-111	3560379	1408956674
3577	08:50:56.377	00:00:03.577	214	-1024	-768	-1	-1	-1	-1	4	-1024	-768	-1	-1	-1	-1	4		0	0						Untertest3.avi	0	880	547	72	111				0	Content		-72	-111	3577004	1408973299
3593	08:50:56.393	00:00:03.593	215	-1024	-768	-1	-1	-1	-1	4	-1024	-768	-1	-1	-1	-1	4		0	0						Untertest3.avi	0	880	547	72	111				0	Content		-72	-111	3593374	1408989669
3610	08:50:56.410	00:00:03.610	216	-1024	-768	-1	-1	-1	-1	4	-1024	-768	-1	-1	-1	-1	4		0	0						Untertest3.avi	0	880	547	72	111				0	Content		-72	-111	3610450	1409006745
3627	08:50:56.427	00:00:03.626	217	-1024	-768	-1	-1	-1	-1	4	-1024	-768	-1	-1	-1	-1	4		0	0						Untertest3.avi	0	880	547	72	111				0	Content		-72	-111	3626752	1409023047
3644	08:50:56.444	00:00:03.643	218	-1024	-768	-1	-1	-1	-1	4	-1024	-768	-1	-1	-1	-1	4		0	0						Untertest3.avi	0	880	547	72	111				0	Content		-72	-111	3643628	1409039923
3660	08:50:56.460	00:00:03.660	219	-1024	-768	-1	-1	-1	-1	4	-1024	-768	-1	-1	-1	-1	4		0	0						Untertest3.avi	0	880	547	72	111				0	Content		-72	-111	3660252	1409056547
3677	08:50:56.477	00:00:03.676	220	-1024	-768	-1	-1	-1	-1	4	-1024	-768	-1	-1	-1	-1	4		0	0						Untertest3.avi	0	880	547	72	111				0	Content		-72	-111	3676878	1409073173
3694	08:50:56.494	00:00:03.693	221	-1024	-768	-1	-1	-1	-1	4	-1024	-768	-1	-1	-1	-1	4		0	0						Untertest3.avi	0	880	547	72	111				0	Content		-72	-111	3693501	1409089796
3710	08:50:56.510	00:00:03.710	222	-1024	-768	-1	-1	-1	-1	4	-1024	-768	-1	-1	-1	-1	4		0	0						Untertest3.avi	0	880	547	72	111				0	Content		-72	-111	3710128	1409106423
3727	08:50:56.527	00:00:03.726	223	-1024	-768	-1	-1	-1	-1	4	-1024	-768	-1	-1	-1	-1	4		0	0						Untertest3.avi	0	880	547	72	111				0	Content		-72	-111	3726879	1409123174
3744	08:50:56.544	00:00:03.743	224	-1024	-768	-1	-1	-1	-1	4	-1024	-768	-1	-1	-1	-1	4		0	0						Untertest3.avi	0	880	547	72	111				0	Content		-72	-111	3743504	1409139799
3760	08:50:56.560	00:00:03.760	225	-1024	-768	-1	-1	-1	-1	4	-1024	-768	-1	-1	-1	-1	4		0	0						Untertest3.avi	0	880	547	72	111				0	Content		-72	-111	3760254	1409156549
3777	08:50:56.577	00:00:03.776	226	-1024	-768	-1	-1	-1	-1	4	-1024	-768	-1	-1	-1	-1	4		0	0						Untertest3.avi	0	880	547	72	111				0	Content		-72	-111	3776880	1409173175
3793	08:50:56.593	00:00:03.793	227	-1024	-768	-1	-1	-1	-1	4	-1024	-768	-1	-1	-1	-1	4		0	0						Untertest3.avi	0	880	547	72	111				0	Content		-72	-111	3793131	1409189426
3811	08:50:56.611	00:00:03.810	228	-1024	-768	-1	-1	-1	-1	4	-1024	-768	-1	-1	-1	-1	4		0	0						Untertest3.avi	0	880	547	72	111				0	Content		-72	-111	3810516	1409206811
3827	08:50:56.627	00:00:03.827	229	-1024	-768	-1	-1	-1	-1	4	-1024	-768	-1	-1	-1	-1	4		0	0						Untertest3.avi	0	880	547	72	111				0	Content		-72	-111	3827132	1409223427
3844	08:50:56.644	00:00:03.843	230	-1024	-768	-1	-1	-1	-1	4	-1024	-768	-1	-1	-1	-1	4		0	0						Untertest3.avi	0	880	547	72	111				0	Content		-72	-111	3843748	1409240043
3860	08:50:56.660	00:00:03.860	231	-1024	-768	-1	-1	-1	-1	4	-1024	-768	-1	-1	-1	-1	4		0	0						Untertest3.avi	0	880	547	72	111				0	Content		-72	-111	3860006	1409256301
3877	08:50:56.677	00:00:03.876	232	-1024	-768	-1	-1	-1	-1	4	-1024	-768	-1	-1	-1	-1	4		0	0						Untertest3.avi	0	880	547	72	111				0	Content		-72	-111	3876948	1409273243
3893	08:50:56.693	00:00:03.893	233	-1024	-768	-1	-1	-1	-1	4	-1024	-768	-1	-1	-1	-1	4		0	0						Untertest3.avi	0	880	547	72	111				0	Content		-72	-111	3893380	1409289675
3910	08:50:56.710	00:00:03.910	234	-1024	-768	-1	-1	-1	-1	4	-1024	-768	-1	-1	-1	-1	4		0	0						Untertest3.avi	0	880	547	72	111				0	Content		-72	-111	3910183	1409306478
3927	08:50:56.727	00:00:03.926	235	-1024	-768	-1	-1	-1	-1	4	-1024	-768	-1	-1	-1	-1	4		0	0						Untertest3.avi	0	880	547	72	111				0	Content		-72	-111	3926758	1409323053
3944	08:50:56.744	00:00:03.943	236	-1024	-768	-1	-1	-1	-1	4	-1024	-768	-1	-1	-1	-1	4		0	0						Untertest3.avi	0	880	547	72	111				0	Content		-72	-111	3943577	1409339872
3960	08:50:56.760	00:00:03.960	237	724,6002	450,2477	0,5942125	0,9337605	519,2034	3,929512	2	680,2241	439,9156	0,5941314	0,9337618	518,8726	3,927838	2		0	0						Untertest3.avi	0	880	547	72	111				0	Content		-72	-111	3960005	1409356300
3977	08:50:56.777	00:00:03.976	238	-1024	-768	-1	-1	-1	-1	4	-1024	-768	-1	-1	-1	-1	4		0	0						Untertest3.avi	0	880	547	72	111				0	Content		-72	-111	3976872	1409373167
3993	08:50:56.793	00:00:03.993	239	651,1886	564,6277	0,5952039	0,935878	519,2033	3,943645	2	606,7021	552,7726	0,5951131	0,9358784	518,8726	3,942101	2		0	0						Untertest3.avi	0	880	547	72	111				0	Content		-72	-111	3993378	1409389673
4010	08:50:56.810	00:00:04.010	240	630,1879	639,1308	0,5963792	0,9372243	522,4261	4,032575	2	586,5026	626,325	0,5962955	0,9372255	522,0935	4,031117	2		0	0						Untertest3.avi	0	880	547	72	111				0	Content		-72	-111	4010131	1409406426
4027	08:50:56.827	00:00:04.026	241	595,8793	690,5591	0,5968245	0,9382491	522,4261	4,013936	2	551,5759	677,1716	0,5967339	0,9382495	522,0935	4,012514	2		0	0						Untertest3.avi	0	880	547	72	111				0	Content		-72	-111	4026759	1409423054
4043	08:50:56.843	00:00:04.043	242	585,3483	716,5979	0,5974177	0,9390867	522,4261	3,943098	2	541,075	702,9233	0,5973271	0,9390872	522,0935	3,941701	2		0	0						Untertest3.avi	0	880	547	72	111				0	Content		-72	-111	4043383	1409439678
4060	08:50:56.860	00:00:04.060	243	556,8896	740,9005	0,5966507	0,9399354	517,1584	3,915182	2	514,3494	726,9488	0,5965676	0,9399367	516,8288	3,913773	2		0	0						Untertest3.avi	0	880	547	72	111				0	Content		-72	-111	4060130	1409456425
4077	08:50:56.877	00:00:04.076	244	529,7007	784,4275	0,596999	0,9406408	517,1584	3,926026	2	486,1682	770,0294	0,5969077	0,9406412	516,8288	3,924674	2		0	0						Untertest3.avi	0	880	547	72	111				0	Content		-72	-111	4076756	1409473051
4093	08:50:56.893	00:00:04.093	245	-1024	-768	-1	-1	-1	-1	4	-1024	-768	-1	-1	-1	-1	4		0	0						Untertest3.avi	0	880	547	72	111				0	Content		-72	-111	4093381	1409489676
4110	08:50:56.910	00:00:04.110	246	-1024	-768	-1	-1	-1	-1	4	-1024	-768	-1	-1	-1	-1	4		0	0						Untertest3.avi	0	880	547	72	111				0	Content		-72	-111	4110006	1409506301
4126	08:50:56.926	00:00:04.126	247	502,5011	824,2385	0,5972118	0,9414198	517,1584	3,847022	2	459,0114	809,3752	0,5971204	0,9414203	516,8288	3,845681	2		0	0						Untertest3.avi	0	880	547	72	111				0	Content		-72	-111	4126254	1409522549
4144	08:50:56.944	00:00:04.143	248	514,9413	813,1406	0,5971086	0,9412824	517,1584	3,905094	2	471,3984	798,425	0,5970172	0,9412828	516,8288	3,903747	2		0	0						Untertest3.avi	0	880	547	72	111				0	Content		-72	-111	4143628	1409539923
4160	08:50:56.960	00:00:04.160	249	514,9413	813,1406	0,5969813	0,9411713	517,3916	3,905094	2	471,3984	798,425	0,5968981	0,9411712	517,0619	3,903747	2		0	0						Untertest3.avi	0	880	547	72	111				0	Content		-72	-111	4160256	1409556551
4177	08:50:56.977	00:00:04.176	250	518,4157	823,6146	0,5969828	0,9410704	517,3916	3,827878	2	474,7626	808,8102	0,5968916	0,9410709	517,0619	3,82654	2		0	0						Untertest3.avi	0	880	547	72	111				0	Content		-72	-111	4176880	1409573175
4193	08:50:56.993	00:00:04.192	251	513,098	807,4928	0,5969326	0,9410539	517,3916	3,7732	2	469,5878	792,8118	0,5968414	0,9410543	517,0619	3,771868	2		0	0						Untertest3.avi	0	880	547	72	111				0	Content		-72	-111	4192879	1409589174
4210	08:50:57.010	00:00:04.210	252	499,97	828,2063	0,5973845	0,9409024	519,7823	3,814657	0	152,113	829,6582	0,4389121	0,9825686	510,5241	3,753431	0	4	326	829						Untertest3.avi	0	880	547	72	111	440	709	650	0	Content		254	718	4210256	1409606551
4227	08:50:57.027	00:00:04.226	253	500,4709	670,2745	0,5955125	0,9416265	512,5123	3,459139	0	-1024	-768	-1	-1	-1	-1	4	4	500	670						Untertest3.avi	0	880	547	72	111	440	709	650	0	Content		428	559	4226758	1409623053
4243	08:50:57.043	00:00:04.243	254	480,9063	840,7892	0,5955807	0,9407113	512,5123	3,781286	0	-1024	-768	-1	-1	-1	-1	4	4	481	841						Untertest3.avi	0	880	547	72	111	440	709	650	0	Content		409	730	4243381	1409639676
4260	08:50:57.060	00:00:04.260	255	512,7948	806,8236	0,5958093	0,9411183	512,5671	3,698935	0	-1024	-768	-1	-1	-1	-1	4	4	513	807						Untertest3.avi	0	880	547	72	111	440	709	650	0	Content		441	696	4260257	1409656552
4277	08:50:57.077	00:00:04.276	256	506,1087	817,7906	0,5954485	0,9414226	515,8797	3,689379	0	-1024	-768	-1	-1	-1	-1	4	4	506	818						Untertest3.avi	0	880	547	72	111	440	709	650	0	Content		434	707	4276882	1409673177
4294	08:50:57.094	00:00:04.293	257	503,8468	824,7907	0,5956982	0,9412204	516,0015	3,712661	0	-1024	-768	-1	-1	-1	-1	4	4	504	825						Untertest3.avi	0	880	547	72	111	440	709	650	0	Content		432	714	4293517	1409689812
4310	08:50:57.110	00:00:04.310	258	518,7701	814,3365	0,5961637	0,9407195	514,9014	3,67992	0	-1024	-768	-1	-1	-1	-1	4	4	519	814						Untertest3.avi	0	880	547	72	111	440	709	650	0	Content		447	703	4310134	1409706429
4327	08:50:57.127	00:00:04.326	259	511,5284	830,2224	0,5963005	0,9403898	515,1655	3,606136	0	-1024	-768	-1	-1	-1	-1	4	4	512	830						Untertest3.avi	0	880	547	72	111	440	709	650	0	Content		440	719	4326759	1409723054
4344	08:50:57.144	00:00:04.343	260	515,0003	828,1397	0,596185	0,9398178	516,0407	3,632663	0	-1024	-768	-1	-1	-1	-1	4	4	515	828						Untertest3.avi	0	880	547	72	111	440	709	650	0	Content		443	717	4343521	1409739816
4360	08:50:57.160	00:00:04.360	261	-1024	-768	-1	-1	-1	-1	4	-1024	-768	-1	-1	-1	-1	4	4	0	0						Untertest3.avi	0	880	547	72	111	440	709	650	0	Content		-72	-111	4360135	1409756430
4377	08:50:57.177	00:00:04.376	262	-1024	-768	-1	-1	-1	-1	4	-1024	-768	-1	-1	-1	-1	4	4	0	0						Untertest3.avi	0	880	547	72	111	440	709	650	0	Content		-72	-111	4376761	1409773056
4393	08:50:57.193	00:00:04.393	263	502,5868	815,8544	0,5954428	0,9385831	517,1407	3,584107	0	-1024	-768	-1	-1	-1	-1	4	4	503	816						Untertest3.avi	0	880	547	72	111	440	709	650	0	Content		431	705	4393263	1409789558
4410	08:50:57.210	00:00:04.410	264	506,5158	797,0895	0,5947964	0,9382522	518,9057	3,495872	0	-1024	-768	-1	-1	-1	-1	4	4	507	797						Untertest3.avi	0	880	547	72	111	440	709	650	0	Content		435	686	4410136	1409806431
4427	08:50:57.227	00:00:04.426	265	509,9147	820,0593	0,5944433	0,9380901	518,9057	3,559861	0	-1024	-768	-1	-1	-1	-1	4	4	510	820						Untertest3.avi	0	880	547	72	111	440	709	650	0	Content		438	709	4426637	1409822932
4443	08:50:57.243	00:00:04.443	266	-1024	-768	-1	-1	-1	-1	4	-1024	-768	-1	-1	-1	-1	4	4	0	0						Untertest3.avi	0	880	547	72	111	440	709	650	0	Content		-72	-111	4443397	1409839692
4460	08:50:57.260	00:00:04.459	267	510,2367	812,1081	0,5936183	0,9377899	519,8289	3,557683	0	-1024	-768	-1	-1	-1	-1	4	4	510	812						Untertest3.avi	0	880	547	72	111	440	709	650	0	Content		438	701	4459891	1409856186
4477	08:50:57.277	00:00:04.476	268	-1024	-768	-1	-1	-1	-1	4	-1024	-768	-1	-1	-1	-1	4	4	0	0						Untertest3.avi	0	880	547	72	111	440	709	650	0	Content		-72	-111	4476767	1409873062
4493	08:50:57.293	00:00:04.493	269	519,3475	826,2394	0,5932989	0,9374055	519,0005	3,59598	0	-1024	-768	-1	-1	-1	-1	4	4	519	826						Untertest3.avi	0	880	547	72	111	440	709	650	0	Content		447	715	4493266	1409889561
4510	08:50:57.310	00:00:04.510	270	519,9371	838,8641	0,5933771	0,9373582	517,8376	3,572744	0	-1024	-768	-1	-1	-1	-1	4	4	520	839						Untertest3.avi	0	880	547	72	111	440	709	650	0	Content		448	728	4510018	1409906313
4527	08:50:57.327	00:00:04.526	271	521,9522	828,7588	0,5936026	0,9373488	515,6387	3,549124	0	-1024	-768	-1	-1	-1	-1	4	4	522	829						Untertest3.avi	0	880	547	72	111	440	709	650	0	Content		450	718	4526644	1409922939
4543	08:50:57.343	00:00:04.543	272	517,4105	805,8391	0,5932234	0,9373138	517,2835	3,510328	0	-1024	-768	-1	-1	-1	-1	4	4	517	806						Untertest3.avi	0	880	547	72	111	440	709	650	0	Content		445	695	4543270	1409939565
4560	08:50:57.360	00:00:04.559	273	520,9269	840,7872	0,5932237	0,9373044	517,1902	3,51199	0	-1024	-768	-1	-1	-1	-1	4	4	521	841						Untertest3.avi	0	880	547	72	111	440	709	650	0	Content		449	730	4559895	1409956190
4577	08:50:57.377	00:00:04.576	274	522,0034	809,2217	0,5932083	0,937218	517,4193	3,484345	0	-1024	-768	-1	-1	-1	-1	4	4	522	809						Untertest3.avi	0	880	547	72	111	440	709	650	0	Content		450	698	4576648	1409972943
4593	08:50:57.393	00:00:04.593	275	-1024	-768	-1	-1	-1	-1	4	-1024	-768	-1	-1	-1	-1	4	4	0	0						Untertest3.avi	0	880	547	72	111	440	709	650	0	Content		-72	-111	4593400	1409989695
4610	08:50:57.410	00:00:04.610	276	-1024	-768	-1	-1	-1	-1	4	-1024	-768	-1	-1	-1	-1	4	4	0	0						Untertest3.avi	0	880	547	72	111	440	709	650	0	Content		-72	-111	4610019	1410006314
4627	08:50:57.427	00:00:04.626	277	523,6492	820,7761	0,5930713	0,9366705	517,0115	3,499192	0	-1024	-768	-1	-1	-1	-1	4	4	524	821						Untertest3.avi	0	880	547	72	111	440	709	650	0	Content		452	710	4626524	1410022819
4643	08:50:57.443	00:00:04.643	278	505,1845	820,7239	0,5929775	0,9365085	516,4049	3,508522	0	-1024	-768	-1	-1	-1	-1	4	4	505	821						Untertest3.avi	0	880	547	72	111	440	709	650	0	Content		433	710	4643272	1410039567
4660	08:50:57.460	00:00:04.659	279	497,2277	822,3572	0,5927557	0,9364206	516,4049	3,518847	0	-1024	-768	-1	-1	-1	-1	4	4	497	822						Untertest3.avi	0	880	547	72	111	440	709	650	0	Content		425	711	4659896	1410056191
4677	08:50:57.477	00:00:04.676	280	-1024	-768	-1	-1	-1	-1	4	-1024	-768	-1	-1	-1	-1	4	4	0	0						Untertest3.avi	0	880	547	72	111	440	709	650	0	Content		-72	-111	4676648	1410072943
4693	08:50:57.493	00:00:04.693	281	504,1415	817,9106	0,5922868	0,9360337	516,961	3,495076	0	-1024	-768	-1	-1	-1	-1	4	4	504	818						Untertest3.avi	0	880	547	72	111	440	709	650	0	Content		432	707	4693146	1410089441
4710	08:50:57.510	00:00:04.709	282	528,5627	798,3605	0,5922544	0,9358146	516,6368	3,496639	0	-1024	-768	-1	-1	-1	-1	4	4	529	798						Untertest3.avi	0	880	547	72	111	440	709	650	0	Content		457	687	4709899	1410106194
4726	08:50:57.526	00:00:04.726	283	528,6307	834,7742	0,5921977	0,9356743	516,7834	3,48624	0	-1024	-768	-1	-1	-1	-1	4	4	529	835						Untertest3.avi	0	880	547	72	111	440	709	650	0	Content		457	724	4726397	1410122692
4743	08:50:57.543	00:00:04.743	284	-1024	-768	-1	-1	-1	-1	4	-1024	-768	-1	-1	-1	-1	4	4	0	0						Untertest3.avi	0	880	547	72	111	440	709	650	0	Content		-72	-111	4743146	1410139441
4760	08:50:57.560	00:00:04.759	285	512,5063	829,3019	0,592347	0,9354869	516,3365	3,48662	0	-1024	-768	-1	-1	-1	-1	4	4	513	829						Untertest3.avi	0	880	547	72	111	440	709	650	0	Content		441	718	4759771	1410156066
4777	08:50:57.577	00:00:04.776	286	514,5732	818,156	0,5922722	0,9353178	517,1301	3,452228	0	-1024	-768	-1	-1	-1	-1	4	4	515	818						Untertest3.avi	0	880	547	72	111	440	709	650	0	Content		443	707	4776527	1410172822
4793	08:50:57.593	00:00:04.793	287	518,5662	814,1914	0,5923964	0,9349823	516,8389	3,457394	0	-1024	-768	-1	-1	-1	-1	4	4	519	814						Untertest3.avi	0	880	547	72	111	440	709	650	0	Content		447	703	4793017	1410189312
4810	08:50:57.610	00:00:04.809	288	502,0215	823,5344	0,5922146	0,9348819	517,9539	3,504292	0	-1024	-768	-1	-1	-1	-1	4	4	502	824						Untertest3.avi	0	880	547	72	111	440	709	650	0	Content		430	713	4809894	1410206189
4826	08:50:57.626	00:00:04.826	289	503,241	804,3356	0,5921564	0,9347532	518,3016	3,394787	0	-1024	-768	-1	-1	-1	-1	4	4	503	804						Untertest3.avi	0	880	547	72	111	440	709	650	0	Content		431	693	4826392	1410222687
4843	08:50:57.643	00:00:04.843	290	510,4765	819,6504	0,5919436	0,9345528	519,4619	3,428855	0	-1024	-768	-1	-1	-1	-1	4	4	510	820						Untertest3.avi	0	880	547	72	111	440	709	650	0	Content		438	709	4843133	1410239428
4860	08:50:57.660	00:00:04.859	291	546,8677	828,0032	0,5914447	0,9341626	518,2802	3,429591	0	-1024	-768	-1	-1	-1	-1	4	5	547	828						Untertest3.avi	0	880	547	72	111	604	651	350	0	Content		475	717	4859885	1410256180
4877	08:50:57.677	00:00:04.876	292	685,9647	767,2374	0,5904153	0,9338689	516,9633	3,319454	0	-1024	-768	-1	-1	-1	-1	4	5	686	767						Untertest3.avi	0	880	547	72	111	604	651	350	0	Content		614	656	4876513	1410272808
4893	08:50:57.693	00:00:04.893	293	684,9802	743,6893	0,5905701	0,9331303	515,7952	3,316678	0	-1024	-768	-1	-1	-1	-1	4	5	685	744						Untertest3.avi	0	880	547	72	111	604	651	350	0	Content		613	633	4893019	1410289314
4910	08:50:57.710	00:00:04.909	294	670,4989	765,6855	0,5909275	0,93297	514,6992	3,22352	0	-1024	-768	-1	-1	-1	-1	4	5	670	766						Untertest3.avi	0	880	547	72	111	604	651	350	0	Content		598	655	4909644	1410305939
4926	08:50:57.726	00:00:04.926	295	679,2368	758,9615	0,5908338	0,9327828	514,9801	3,20085	0	-1024	-768	-1	-1	-1	-1	4	5	679	759						Untertest3.avi	0	880	547	72	111	604	651	350	0	Content		607	648	4926277	1410322572
4943	08:50:57.743	00:00:04.943	296	659,1837	777,8367	0,5907353	0,9324408	515,41	3,256387	0	-1024	-768	-1	-1	-1	-1	4	5	659	778						Untertest3.avi	0	880	547	72	111	604	651	350	0	Content		587	667	4943142	1410339437
4960	08:50:57.760	00:00:04.959	297	669,977	752,0641	0,5905344	0,9322954	516,2056	3,155696	0	-1024	-768	-1	-1	-1	-1	4	5	670	752						Untertest3.avi	0	880	547	72	111	604	651	350	0	Content		598	641	4959765	1410356060
4976	08:50:57.776	00:00:04.976	298	669,532	760,5621	0,590322	0,9321494	516,9456	3,167946	0	-1024	-768	-1	-1	-1	-1	4	5	670	761						Untertest3.avi	0	880	547	72	111	604	651	350	0	Content		598	650	4976384	1410372679
4993	08:50:57.793	00:00:04.992	299	693,6699	763,1317	0,5903254	0,9320576	516,6135	3,199845	0	-1024	-768	-1	-1	-1	-1	4	5	694	763						Untertest3.avi	0	880	547	72	111	604	651	350	0	Content		622	652	4992895	1410389190
5010	08:50:57.810	00:00:05.009	300	696,0431	756,444	0,5901273	0,9318645	517,5986	3,104857	0	-1024	-768	-1	-1	-1	-1	4	5	696	756						Untertest3.avi	0	880	547	72	111	604	651	350	0	Content		624	645	5009519	1410405814
5026	08:50:57.826	00:00:05.026	301	678,9755	755,1731	0,5901963	0,9318684	517,2322	3,133026	0	-1024	-768	-1	-1	-1	-1	4	5	679	755						Untertest3.avi	0	880	547	72	111	604	651	350	0	Content		607	644	5026144	1410422439
5043	08:50:57.843	00:00:05.043	302	673,4954	763,8649	0,5901515	0,9319725	517,6237	3,134393	0	-1024	-768	-1	-1	-1	-1	4	5	673	764						Untertest3.avi	0	880	547	72	111	604	651	350	0	Content		601	653	5043091	1410439386
5060	08:50:57.860	00:00:05.059	303	692,8501	744,7944	0,5901783	0,9319531	517,9895	3,112013	0	-1024	-768	-1	-1	-1	-1	4	5	693	745						Untertest3.avi	0	880	547	72	111	604	651	350	0	Content		621	634	5059760	1410456055
5076	08:50:57.876	00:00:05.076	304	689,1711	744,8962	0,5903304	0,931943	517,8773	3,080135	0	-1024	-768	-1	-1	-1	-1	4	5	689	745						Untertest3.avi	0	880	547	72	111	604	651	350	0	Content		617	634	5076384	1410472679
5093	08:50:57.893	00:00:05.092	305	667,4537	768,2672	0,5901774	0,9317583	519,7789	3,142353	0	-1024	-768	-1	-1	-1	-1	4	5	667	768						Untertest3.avi	0	880	547	72	111	604	651	350	0	Content		595	657	5092892	1410489187
5110	08:50:57.910	00:00:05.109	306	674,6588	754,3651	0,5904583	0,9317399	519,0718	3,116625	0	-1024	-768	-1	-1	-1	-1	4	5	675	754						Untertest3.avi	0	880	547	72	111	604	651	350	0	Content		603	643	5109517	1410505812
5126	08:50:57.926	00:00:05.126	307	676,619	769,9495	0,5904958	0,9317038	519,7717	3,116353	0	-1024	-768	-1	-1	-1	-1	4	5	677	770						Untertest3.avi	0	880	547	72	111	604	651	350	0	Content		605	659	5126140	1410522435
5143	08:50:57.943	00:00:05.143	308	717,3502	690,2744	0,5920367	0,9313776	511,7855	2,870377	0	-1024	-768	-1	-1	-1	-1	4	5	717	690						Untertest3.avi	0	880	547	72	111	604	651	350	0	Content		645	579	5143006	1410539301
5160	08:50:57.960	00:00:05.159	309	660,6841	770,1849	0,5920607	0,9311787	512,0926	3,049446	0	-1024	-768	-1	-1	-1	-1	4	5	661	770						Untertest3.avi	0	880	547	72	111	604	651	350	0	Content		589	659	5159633	1410555928
5176	08:50:57.976	00:00:05.176	310	670,1439	787,3218	0,5921009	0,9310979	512,09	3,057493	0	-1024	-768	-1	-1	-1	-1	4	5	670	787						Untertest3.avi	0	880	547	72	111	604	651	350	0	Content		598	676	5176257	1410572552
5193	08:50:57.993	00:00:05.192	311	690,1188	752,2565	0,5920456	0,9310548	511,808	2,954602	0	-1024	-768	-1	-1	-1	-1	4	5	690	752						Untertest3.avi	0	880	547	72	111	604	651	350	0	Content		618	641	5192765	1410589060
5209	08:50:58.009	00:00:05.209	312	580,7788	773,6427	0,5924309	0,931128	512,2868	3,034176	0	-1024	-768	-1	-1	-1	-1	4	6	581	774						Untertest3.avi	0	880	547	72	111	406	696	350	0	Content		509	663	5209388	1410605683
5226	08:50:58.026	00:00:05.226	313	476,2852	797,3462	0,5928739	0,9309293	512,1459	2,970704	0	-1024	-768	-1	-1	-1	-1	4	6	476	797						Untertest3.avi	0	880	547	72	111	406	696	350	0	Content		404	686	5226140	1410622435
5243	08:50:58.043	00:00:05.242	314	480,5182	811,4769	0,5925672	0,9306517	512,1068	3,027314	0	-1024	-768	-1	-1	-1	-1	4	6	481	811						Untertest3.avi	0	880	547	72	111	406	696	350	0	Content		409	700	5242882	1410639177
5260	08:50:58.060	00:00:05.259	315	507,1787	808,0908	0,5921507	0,9303573	511,8886	2,998008	0	-1024	-768	-1	-1	-1	-1	4	6	507	808						Untertest3.avi	0	880	547	72	111	406	696	350	0	Content		435	697	5259630	1410655925
5276	08:50:58.076	00:00:05.276	316	501,6234	812,0436	0,5917246	0,9300156	512,0699	3,003778	0	-1024	-768	-1	-1	-1	-1	4	6	502	812						Untertest3.avi	0	880	547	72	111	406	696	350	0	Content		430	701	5276257	1410672552
5293	08:50:58.093	00:00:05.292	317	501,77	794,9913	0,5913523	0,9298295	512,0172	3,065721	0	249,6375	809,8486	0,4334263	0,9732649	508,1487	3,008816	0	6	376	802						Untertest3.avi	0	880	547	72	111	406	696	350	0	Content		304	691	5292643	1410688938
5309	08:50:58.109	00:00:05.309	318	517,7755	811,1984	0,5909115	0,9296451	512,1346	3,057366	0	265,9087	802,9894	0,4327334	0,9734949	506,588	2,973599	0	6	392	807						Untertest3.avi	0	880	547	72	111	406	696	350	0	Content		320	696	5309393	1410705688
5326	08:50:58.126	00:00:05.326	319	519,658	801,3501	0,5904831	0,9295475	512,2054	3,065352	0	245,5601	802,2534	0,4323719	0,9735653	506,875	2,99378	0	6	383	802						Untertest3.avi	0	880	547	72	111	406	696	350	0	Content		311	691	5326019	1410722314
5343	08:50:58.143	00:00:05.342	320	488,4658	803,7303	0,5899926	0,9293506	512,2845	3,022552	0	-1024	-768	-1	-1	-1	-1	4	6	488	804						Untertest3.avi	0	880	547	72	111	406	696	350	0	Content		416	693	5342894	1410739189
5359	08:50:58.159	00:00:05.359	321	507,9712	810,6703	0,5896202	0,9291954	512,3578	2,993911	0	-1024	-768	-1	-1	-1	-1	4	6	508	811						Untertest3.avi	0	880	547	72	111	406	696	350	0	Content		436	700	5359270	1410755565
5376	08:50:58.176	00:00:05.376	322	516,6451	779,8462	0,5892742	0,9291618	512,34	3,102871	0	227,1687	815,6001	0,4321478	0,9734798	512,2043	2,931649	0	6	372	798						Untertest3.avi	0	880	547	72	111	406	696	350	0	Content		300	687	5376022	1410772317
5393	08:50:58.193	00:00:05.392	323	491,6841	814,4808	0,5888106	0,9290575	512,4658	3,021186	0	-1024	-768	-1	-1	-1	-1	4	6	492	814						Untertest3.avi	0	880	547	72	111	406	696	350	0	Content		420	703	5392647	1410788942
5410	08:50:58.210	00:00:05.409	324	531,2457	811,8338	0,5875443	0,9295667	517,9538	3,007953	0	231,2184	802,0093	0,4313409	0,9736208	512,2043	2,952814	0	6	381	807						Untertest3.avi	0	880	547	72	111	406	696	350	0	Content		309	696	5409523	1410805818
5426	08:50:58.226	00:00:05.425	325	520,6713	824,2347	0,5863103	0,92959	522,8467	3,113939	0	222,7845	820,5209	0,430962	0,9740377	511,1523	3,025452	0	6	372	822						Untertest3.avi	0	880	547	72	111	406	696	350	0	Content		300	711	5425898	1410822193
5443	08:50:58.243	00:00:05.442	326	489,3147	826,1637	0,5877173	0,9292024	512,3737	3,017323	0	-1024	-768	-1	-1	-1	-1	4	6	489	826						Untertest3.avi	0	880	547	72	111	406	696	350	0	Content		417	715	5442649	1410838944
5459	08:50:58.259	00:00:05.459	327	466,7743	817,9807	0,5873748	0,929253	512,4531	2,998499	0	-1024	-768	-1	-1	-1	-1	4	6	467	818						Untertest3.avi	0	880	547	72	111	406	696	350	0	Content		395	707	5459283	1410855578
5476	08:50:58.276	00:00:05.476	328	523,5575	838,1534	0,5871382	0,9294363	512,6215	3,102191	0	246,2008	808,6605	0,4302517	0,9745458	511,9488	3,063591	0	6	385	823						Untertest3.avi	0	880	547	72	111	406	696	350	0	Content		313	712	5476152	1410872447
5493	08:50:58.293	00:00:05.492	329	494,3293	799,7927	0,5868288	0,9292617	512,5212	2,994307	0	-1024	-768	-1	-1	-1	-1	4	6	494	800						Untertest3.avi	0	880	547	72	111	406	696	350	0	Content		422	689	5492776	1410889071
5509	08:50:58.309	00:00:05.509	330	499,2143	815,4858	0,5866576	0,9292281	512,6046	2,987593	0	-1024	-768	-1	-1	-1	-1	4	6	499	815						Untertest3.avi	0	880	547	72	111	406	696	350	0	Content		427	704	5509402	1410905697
5526	08:50:58.326	00:00:05.525	331	508,5375	796,8243	0,5865624	0,9291826	512,6987	3,030767	0	241,8603	817,7825	0,4290994	0,9742326	508,4709	2,961563	0	6	375	807						Untertest3.avi	0	880	547	72	111	406	696	350	0	Content		303	696	5525902	1410922197
5543	08:50:58.343	00:00:05.542	332	529,3911	750,9131	0,5865386	0,9295505	512,5431	2,811101	0	-1024	-768	-1	-1	-1	-1	4	6	529	751						Untertest3.avi	0	880	547	72	111	406	696	350	0	Content		457	640	5542527	1410938822
5559	08:50:58.359	00:00:05.559	333	421,0095	876,9661	0,5866374	0,9303674	512,5431	3,003428	0	-1024	-768	-1	-1	-1	-1	4	7	421	877						Untertest3.avi	0	880	547	72	111	354	751	117	0	Content		349	766	5559152	1410955447
5576	08:50:58.376	00:00:05.576	334	470,36	860,7019	0,5855838	0,9303616	519,3401	3,101613	0	170,1025	867,2195	0,4290761	0,9746289	503,6281	2,970276	0	7	320	864						Untertest3.avi	0	880	547	72	111	354	751	117	0	Content		248	753	5576153	1410972448
5593	08:50:58.393	00:00:05.592	335	446,3368	847,0852	0,5855219	0,9302212	519,3401	3,05697	0	-1024	-768	-1	-1	-1	-1	4	7	446	847						Untertest3.avi	0	880	547	72	111	354	751	117	0	Content		374	736	5592777	1410989072
5609	08:50:58.409	00:00:05.609	336	431,5179	862,4933	0,585484	0,930034	519,3401	3,105871	0	-1024	-768	-1	-1	-1	-1	4	7	432	862						Untertest3.avi	0	880	547	72	111	354	751	117	0	Content		360	751	5609404	1411005699
5626	08:50:58.426	00:00:05.625	337	479,7065	855,5374	0,5852403	0,9298691	519,7094	3,143987	0	-1024	-768	-1	-1	-1	-1	4	7	480	856						Untertest3.avi	0	880	547	72	111	354	751	117	0	Content		408	745	5625905	1411022200
5643	08:50:58.443	00:00:05.642	338	450,4392	855,6683	0,5849888	0,9297435	520,0033	3,144145	0	-1024	-768	-1	-1	-1	-1	4	7	450	856						Untertest3.avi	0	880	547	72	111	354	751	117	0	Content		378	745	5642528	1411038823
5659	08:50:58.459	00:00:05.659	339	452,0278	851,5144	0,5846213	0,9295353	520,5483	3,165081	0	163,4245	871,59	0,4283767	0,973614	503,6421	2,963527	0	7	308	862						Untertest3.avi	0	880	547	72	111	354	751	117	0	Content		236	751	5659154	1411055449
5676	08:50:58.476	00:00:05.676	340	485,4542	856,0502	0,5843868	0,9292685	520,586	3,175247	0	162,5056	868,6854	0,4274094	0,9736419	499,6527	2,918969	0	8	324	862						Untertest3.avi	0	880	547	72	111	247	730	267	0	Content		252	751	5676029	1411072324
5693	08:50:58.493	00:00:05.692	341	468,9263	853,9045	0,5841411	0,929149	520,5677	3,206441	0	154,0641	840,9291	0,4276792	0,9737604	502,3897	2,94797	0	8	311	847						Untertest3.avi	0	880	547	72	111	247	730	267	0	Content		239	736	5692779	1411089074
5709	08:50:58.509	00:00:05.709	342	452,9485	855,9758	0,5841585	0,9290226	519,4001	3,092558	0	182,3606	825,8473	0,427834	0,9737476	504,4735	2,984045	0	8	318	841						Untertest3.avi	0	880	547	72	111	247	730	267	0	Content		246	730	5709405	1411105700
5726	08:50:58.526	00:00:05.725	343	468,9226	845,1533	0,5841195	0,9289109	518,6188	3,156641	0	168,8553	833,9075	0,4280953	0,9735833	506,8881	2,987796	0	8	319	840						Untertest3.avi	0	880	547	72	111	247	730	267	0	Content		247	729	5725781	1411122076
5742	08:50:58.542	00:00:05.742	344	464,9684	863,8137	0,5840966	0,9287469	517,8894	3,116318	0	139,3059	822,8601	0,4283261	0,9732764	508,9777	3,001946	0	8	302	843						Untertest3.avi	0	880	547	72	111	247	730	267	0	Content		230	732	5742406	1411138701
5759	08:50:58.559	00:00:05.759	345	472,7257	849,4337	0,5841029	0,9285446	517,1221	3,137829	0	127,9471	841,5182	0,4281215	0,9731029	508,9293	3,001127	0	8	300	845						Untertest3.avi	0	880	547	72	111	247	730	267	0	Content		228	734	5759157	1411155452
5776	08:50:58.576	00:00:05.776	346	459,1715	849,0543	0,5839896	0,9284338	516,9448	3,12045	0	161,1085	830,2666	0,4276726	0,972951	507,4594	2,986099	0	8	310	840						Untertest3.avi	0	880	547	72	111	247	730	267	0	Content		238	729	5776030	1411172325
5793	08:50:58.593	00:00:05.792	347	472,0757	839,27	0,5836805	0,9283658	517,7465	3,167933	0	171,244	814,0743	0,4276356	0,972815	508,3696	3,029607	0	8	322	827						Untertest3.avi	0	880	547	72	111	247	730	267	0	Content		250	716	5792657	1411188952
5809	08:50:58.609	00:00:05.809	348	473,0212	831,1963	0,5834621	0,9283512	518,5057	3,136588	0	137,1757	838,1232	0,4275214	0,9732572	508,6049	3,045408	0	8	305	835						Untertest3.avi	0	880	547	72	111	247	730	267	0	Content		233	724	5809285	1411205580
5826	08:50:58.626	00:00:05.825	349	467,9778	850,6377	0,584268	0,9279196	513,8483	3,090893	0	171,5134	831,798	0,4273476	0,9725328	508,1992	2,976372	0	8	320	841						Untertest3.avi	0	880	547	72	111	247	730	267	0	Content		248	730	5825784	1411222079
5842	08:50:58.642	00:00:05.842	350	458,6769	843,7764	0,5841982	0,9280278	514,0349	3,119978	0	177,9062	835,2537	0,427374	0,9725154	508,7202	3,036973	0	8	318	840						Untertest3.avi	0	880	547	72	111	247	730	267	0	Content		246	729	5842286	1411238581
5859	08:50:58.659	00:00:05.859	351	441,0183	857,6299	0,5841106	0,9279848	514,143	3,090438	0	155,1073	839,7639	0,4272725	0,973075	509,1074	3,000146	0	8	298	849						Untertest3.avi	0	880	547	72	111	247	730	267	0	Content		226	738	5859287	1411255582
5876	08:50:58.676	00:00:05.876	352	467,6664	844,9283	0,583813	0,9279336	514,3973	3,157942	0	176,5921	845,1803	0,4270695	0,9728141	509,2688	3,102846	0	8	322	845						Untertest3.avi	0	880	547	72	111	247	730	267	0	Content		250	734	5876038	1411272333
5893	08:50:58.693	00:00:05.892	353	515,2875	848,8295	0,5833229	0,9277816	514,6091	3,149096	0	219,257	856,9266	0,4266255	0,9725211	509,5217	3,071385	0	8	367	853						Untertest3.avi	0	880	547	72	111	247	730	267	0	Content		295	742	5892536	1411288831
5909	08:50:58.709	00:00:05.909	354	497,2148	832,9075	0,5831425	0,9275605	514,9451	3,181364	0	208,1553	840,1393	0,4264186	0,9723613	509,7964	3,072429	0	8	353	837						Untertest3.avi	0	880	547	72	111	247	730	267	0	Content		281	726	5909291	1411305586
5926	08:50:58.726	00:00:05.925	355	501,3108	846,2396	0,5829148	0,927352	515,3044	3,186686	0	226,9072	839,3161	0,4262256	0,9720385	510,1927	3,103432	0	8	364	843						Untertest3.avi	0	880	547	72	111	247	730	267	0	Content		292	732	5925916	1411322211
5943	08:50:58.743	00:00:05.942	356	493,3629	827,3527	0,5825993	0,9273238	515,582	3,212237	0	193,2255	827,0901	0,4259047	0,9719899	510,4648	3,102574	0	9	343	827						Untertest3.avi	0	880	547	72	111	396	745	133	0	Content		271	716	5942542	1411338837
5959	08:50:58.759	00:00:05.959	357	468,1849	861,274	0,5821986	0,9271559	516,2313	3,203581	0	-1024	-768	-1	-1	-1	-1	4	9	468	861						Untertest3.avi	0	880	547	72	111	396	745	133	0	Content		396	750	5959173	1411355468
5976	08:50:58.776	00:00:05.975	358	475,3781	855,5604	0,5818421	0,9272599	516,575	3,183386	0	-1024	-768	-1	-1	-1	-1	4	9	475	856						Untertest3.avi	0	880	547	72	111	396	745	133	0	Content		403	745	5975920	1411372215
5993	08:50:58.793	00:00:05.992	359	458,5935	852,9164	0,5814234	0,9273764	517,3699	3,180691	0	-1024	-768	-1	-1	-1	-1	4	9	459	853						Untertest3.avi	0	880	547	72	111	396	745	133	0	Content		387	742	5992546	1411388841
6009	08:50:58.809	00:00:06.009	360	458,7597	869,0338	0,5809824	0,9275128	518,0569	3,177472	0	-1024	-768	-1	-1	-1	-1	4	9	459	869						Untertest3.avi	0	880	547	72	111	396	745	133	0	Content		387	758	6009171	1411405466
6026	08:50:58.826	00:00:06.025	361	468,9466	857,3544	0,5805783	0,9277077	518,4177	3,169918	0	-1024	-768	-1	-1	-1	-1	4	9	469	857						Untertest3.avi	0	880	547	72	111	396	745	133	0	Content		397	746	6025922	1411422217
6043	08:50:58.843	00:00:06.042	362	471,1207	843,3352	0,5801106	0,9279547	518,9706	3,197083	0	-1024	-768	-1	-1	-1	-1	4	9	471	843						Untertest3.avi	0	880	547	72	111	396	745	133	0	Content		399	732	6042548	1411438843
6059	08:50:58.859	00:00:06.059	363	471,7471	859,6895	0,5792088	0,9277236	518,9706	3,259843	0	480,7664	954,4933	0,4244996	0,9719827	510,4648	2,341357	0	9	476	907						Untertest3.avi	0	880	547	72	111	396	745	133	0	Content		404	796	6059174	1411455469
6076	08:50:58.876	00:00:06.075	364	503,9621	851,7676	0,5788417	0,9286702	520,852	3,247864	0	225,5046	854,1165	0,423666	0,9726223	512,0031	3,042801	0	10	365	853						Untertest3.avi	0	880	547	72	111	282	743	150	0	Content		293	742	6075790	1411472085
6092	08:50:58.892	00:00:06.092	365	496,2778	859,6099	0,5796641	0,9284257	528,2755	3,236448	0	202,9388	823,7085	0,4229153	0,9715318	520,9521	3,285909	0	10	350	842						Untertest3.avi	0	880	547	72	111	282	743	150	0	Content		278	731	6092301	1411488596
6109	08:50:58.909	00:00:06.109	366	499,5386	837,1663	0,577304	0,9295775	522,4866	3,272749	0	198,928	785,8287	0,4214882	0,9723765	517,4402	3,203324	0	10	349	811						Untertest3.avi	0	880	547	72	111	282	743	150	0	Content		277	700	6109175	1411505470
6126	08:50:58.926	00:00:06.125	367	475,159	803,2999	0,5765699	0,9305925	523,1718	3,140029	0	214,2195	831,6026	0,4207723	0,9725631	517,4402	3,202095	0	10	345	817						Untertest3.avi	0	880	547	72	111	282	743	150	0	Content		273	706	6125799	1411522094
6142	08:50:58.942	00:00:06.142	368	481,0308	744,0464	0,5758167	0,9325911	523,6959	2,922277	0	-1024	-768	-1	-1	-1	-1	4	10	481	744						Untertest3.avi	0	880	547	72	111	282	743	150	0	Content		409	633	6142428	1411538723
6159	08:50:58.959	00:00:06.159	369	481,0733	873,4089	0,5745898	0,9337453	523,6959	3,290735	0	235,9058	836,8363	0,419333	0,9757916	517,4402	3,202954	0	10	358	855						Untertest3.avi	0	880	547	72	111	282	743	150	0	Content		286	744	6159178	1411555473
6176	08:50:58.976	00:00:06.175	370	513,0731	887,5226	0,5737945	0,9361727	523,6959	3,206023	0	-1024	-768	-1	-1	-1	-1	4	10	513	888						Untertest3.avi	0	880	547	72	111	282	743	150	0	Content		441	777	6175805	1411572100
6192	08:50:58.992	00:00:06.192	371	475,0626	919,0793	0,5732481	0,9388223	523,6959	3,230702	0	-1024	-768	-1	-1	-1	-1	4	10	475	919						Untertest3.avi	0	880	547	72	111	282	743	150	0	Content		403	808	6192431	1411588726
6209	08:50:59.009	00:00:06.209	372	449,3936	953,4143	0,5726134	0,9417641	523,6959	3,291037	0	155,1305	1045,062	0,4200503	0,9839621	517,4402	3,591224	0	10	302	999						Untertest3.avi	0	880	547	72	111	282	743	150	0	Content		230	888	6209057	1411605352
6226	08:50:59.026	00:00:06.225	373	455,2525	987,2646	0,5719216	0,9453593	523,6959	3,247655	0	69,8997	849,1368	0,4201357	0,9868487	517,4402	2,801249	0	11	263	918						Untertest3.avi	0	880	547	72	111	325	918	117	0	Content		191	807	6225683	1411621978
6242	08:50:59.042	00:00:06.242	374	461,1114	1019,939	0,5735033	0,9495171	532,7244	3,273417	0	246,3315	870,8762	0,4191862	0,9909603	521,494	2,959682	0	11	354	945						Untertest3.avi	0	880	547	72	111	325	918	117	0	Content		282	834	6242434	1411638729
6259	08:50:59.059	00:00:06.259	375	674,1623	1029,394	0,5708709	0,9541428	523,6959	2,703001	0	-1024	-768	-1	-1	-1	-1	4	11	674	1029						Untertest3.avi	0	880	547	72	111	325	918	117	0	Content		602	918	6259058	1411655353
6276	08:50:59.076	00:00:06.275	376	-1024	-768	-1	-1	-1	-1	4	-1024	-768	-1	-1	-1	-1	4	11	0	0						Untertest3.avi	0	880	547	72	111	325	918	117	0	Content		-72	-111	6275684	1411671979
6292	08:50:59.092	00:00:06.292	377	-1024	-768	-1	-1	-1	-1	4	-1024	-768	-1	-1	-1	-1	4	11	0	0						Untertest3.avi	0	880	547	72	111	325	918	117	0	Content		-72	-111	6292447	1411688742
6309	08:50:59.109	00:00:06.309	378	435,9832	1122,833	0,5706127	0,9714559	523,6959	3,147544	0	-1024	-768	-1	-1	-1	-1	4	11	436	1123						Untertest3.avi	0	880	547	72	111	325	918	117	0	Content		364	1012	6309059	1411705354
6326	08:50:59.126	00:00:06.325	379	358,0182	1067,966	0,5728427	0,9773158	532,7244	3,338555	0	-1024	-768	-1	-1	-1	-1	4	11	358	1068						Untertest3.avi	0	880	547	72	111	325	918	117	0	Content		286	957	6325686	1411721981
6342	08:50:59.142	00:00:06.342	380	-1024	-768	-1	-1	-1	-1	4	-1024	-768	-1	-1	-1	-1	4		0	0						Untertest3.avi	0	880	547	72	111				0	Content		-72	-111	6342310	1411738605
6359	08:50:59.159	00:00:06.359	381	-1024	-768	-1	-1	-1	-1	4	-1024	-768	-1	-1	-1	-1	4		0	0						Untertest3.avi	0	880	547	72	111				0	Content		-72	-111	6359062	1411755357
6376	08:50:59.176	00:00:06.375	382	-1024	-768	-1	-1	-1	-1	4	-1024	-768	-1	-1	-1	-1	4		0	0						Untertest3.avi	0	880	547	72	111				0	Content		-72	-111	6375689	1411771984
6392	08:50:59.192	00:00:06.392	383	-1024	-768	-1	-1	-1	-1	4	-1024	-768	-1	-1	-1	-1	4		0	0						Untertest3.avi	0	880	547	72	111				0	Content		-72	-111	6392313	1411788608
6409	08:50:59.209	00:00:06.409	384	-1024	-768	-1	-1	-1	-1	4	-1024	-768	-1	-1	-1	-1	4		0	0						Untertest3.avi	0	880	547	72	111				0	Content		-72	-111	6409066	1411805361
6426	08:50:59.226	00:00:06.425	385	-1024	-768	-1	-1	-1	-1	4	-1024	-768	-1	-1	-1	-1	4		0	0						Untertest3.avi	0	880	547	72	111				0	Content		-72	-111	6425691	1411821986
6442	08:50:59.242	00:00:06.442	386	-1024	-768	-1	-1	-1	-1	4	-1024	-768	-1	-1	-1	-1	4		0	0						Untertest3.avi	0	880	547	72	111				0	Content		-72	-111	6442314	1411838609
6459	08:50:59.259	00:00:06.458	387	-1024	-768	-1	-1	-1	-1	4	-1024	-768	-1	-1	-1	-1	4		0	0						Untertest3.avi	0	880	547	72	111				0	Content		-72	-111	6458940	1411855235
6476	08:50:59.276	00:00:06.475	388	-1024	-768	-1	-1	-1	-1	4	-1024	-768	-1	-1	-1	-1	4		0	0						Untertest3.avi	0	880	547	72	111				0	Content		-72	-111	6475692	1411871987
6492	08:50:59.292	00:00:06.492	389	-1024	-768	-1	-1	-1	-1	4	-1024	-768	-1	-1	-1	-1	4		0	0						Untertest3.avi	0	880	547	72	111				0	Content		-72	-111	6492317	1411888612
6509	08:50:59.309	00:00:06.508	390	-1024	-768	-1	-1	-1	-1	4	-1024	-768	-1	-1	-1	-1	4		0	0						Untertest3.avi	0	880	547	72	111				0	Content		-72	-111	6508944	1411905239
6526	08:50:59.326	00:00:06.525	391	-1024	-768	-1	-1	-1	-1	4	-1024	-768	-1	-1	-1	-1	4		0	0						Untertest3.avi	0	880	547	72	111				0	Content		-72	-111	6525571	1411921866
6542	08:50:59.342	00:00:06.542	392	-1024	-768	-1	-1	-1	-1	4	-1024	-768	-1	-1	-1	-1	4		0	0						Untertest3.avi	0	880	547	72	111				0	Content		-72	-111	6542197	1411938492
6559	08:50:59.359	00:00:06.558	393	-1024	-768	-1	-1	-1	-1	4	-1024	-768	-1	-1	-1	-1	4		0	0						Untertest3.avi	0	880	547	72	111				0	Content		-72	-111	6558949	1411955244
6576	08:50:59.376	00:00:06.575	394	-1024	-768	-1	-1	-1	-1	4	-1024	-768	-1	-1	-1	-1	4		0	0						Untertest3.avi	0	880	547	72	111				0	Content		-72	-111	6575574	1411971869
6592	08:50:59.392	00:00:06.592	395	-1024	-768	-1	-1	-1	-1	4	-1024	-768	-1	-1	-1	-1	4		0	0						Untertest3.avi	0	880	547	72	111				0	Content		-72	-111	6592200	1411988495
6609	08:50:59.409	00:00:06.608	396	-1024	-768	-1	-1	-1	-1	4	-1024	-768	-1	-1	-1	-1	4		0	0						Untertest3.avi	0	880	547	72	111				0	Content		-72	-111	6608827	1412005122
6625	08:50:59.425	00:00:06.625	397	-1024	-768	-1	-1	-1	-1	4	-1024	-768	-1	-1	-1	-1	4		0	0						Untertest3.avi	0	880	547	72	111				0	Content		-72	-111	6625463	1412021758
6640	08:50:59.440	00:00:06.640	398	-1024	-768	-1	-1	-1	-1	4	-1024	-768	-1	-1	-1	-1	4		0	0						Untertest3.avi	0	880	547	72	111				0	Content		-72	-111	6640326	1412036621
6657	08:50:59.457	00:00:06.656	399	-1024	-768	-1	-1	-1	-1	4	-1024	-768	-1	-1	-1	-1	4		0	0						Untertest3.avi	0	880	547	72	111				0	Content		-72	-111	6656953	1412053248
6674	08:50:59.474	00:00:06.674	400	-1024	-768	-1	-1	-1	-1	4	-1024	-768	-1	-1	-1	-1	4		0	0						Untertest3.avi	0	880	547	72	111				0	Content		-72	-111	6674149	1412070444
6691	08:50:59.491	00:00:06.691	401	-1024	-768	-1	-1	-1	-1	4	-1024	-768	-1	-1	-1	-1	4		0	0						Untertest3.avi	0	880	547	72	111				0	Content		-72	-111	6691401	1412087696
6709	08:50:59.509	00:00:06.708	402	-1024	-768	-1	-1	-1	-1	4	-1024	-768	-1	-1	-1	-1	4		0	0						Untertest3.avi	0	880	547	72	111				0	Content		-72	-111	6708773	1412105068
6724	08:50:59.524	00:00:06.723	403	-1024	-768	-1	-1	-1	-1	4	-1024	-768	-1	-1	-1	-1	4		0	0						Untertest3.avi	0	880	547	72	111				0	Content		-72	-111	6723576	1412119871
6740	08:50:59.540	00:00:06.740	404	-1024	-768	-1	-1	-1	-1	4	-1024	-768	-1	-1	-1	-1	4		0	0						Untertest3.avi	0	880	547	72	111				0	Content		-72	-111	6740325	1412136620
6757	08:50:59.557	00:00:06.756	405	-1024	-768	-1	-1	-1	-1	4	-1024	-768	-1	-1	-1	-1	4		0	0						Untertest3.avi	0	880	547	72	111				0	Content		-72	-111	6756951	1412153246
6774	08:50:59.574	00:00:06.773	406	-1024	-768	-1	-1	-1	-1	4	-1024	-768	-1	-1	-1	-1	4		0	0						Untertest3.avi	0	880	547	72	111				0	Content		-72	-111	6773575	1412169870
6790	08:50:59.590	00:00:06.790	407	-1024	-768	-1	-1	-1	-1	4	-1024	-768	-1	-1	-1	-1	4		0	0						Untertest3.avi	0	880	547	72	111				0	Content		-72	-111	6790200	1412186495
6807	08:50:59.607	00:00:06.806	408	-1024	-768	-1	-1	-1	-1	4	-1024	-768	-1	-1	-1	-1	4		0	0						Untertest3.avi	0	880	547	72	111				0	Content		-72	-111	6806825	1412203120
6824	08:50:59.624	00:00:06.824	409	-1024	-768	-1	-1	-1	-1	4	-1024	-768	-1	-1	-1	-1	4		0	0						Untertest3.avi	0	880	547	72	111				0	Content		-72	-111	6824025	1412220320
6841	08:50:59.641	00:00:06.841	410	-1024	-768	-1	-1	-1	-1	4	-1024	-768	-1	-1	-1	-1	4		0	0						Untertest3.avi	0	880	547	72	111				0	Content		-72	-111	6841399	1412237694
6859	08:50:59.659	00:00:06.858	411	-1024	-768	-1	-1	-1	-1	4	-1024	-768	-1	-1	-1	-1	4		0	0						Untertest3.avi	0	880	547	72	111				0	Content		-72	-111	6858647	1412254942
6873	08:50:59.673	00:00:06.873	412	-1024	-768	-1	-1	-1	-1	4	-1024	-768	-1	-1	-1	-1	4		0	0						Untertest3.avi	0	880	547	72	111				0	Content		-72	-111	6873460	1412269755
6890	08:50:59.690	00:00:06.890	413	-1024	-768	-1	-1	-1	-1	4	-1024	-768	-1	-1	-1	-1	4		0	0						Untertest3.avi	0	880	547	72	111				0	Content		-72	-111	6890201	1412286496
6907	08:50:59.707	00:00:06.906	414	-1024	-768	-1	-1	-1	-1	4	-1024	-768	-1	-1	-1	-1	4		0	0						Untertest3.avi	0	880	547	72	111				0	Content		-72	-111	6906825	1412303120
6923	08:50:59.723	00:00:06.923	415	-1024	-768	-1	-1	-1	-1	4	-1024	-768	-1	-1	-1	-1	4		0	0						Untertest3.avi	0	880	547	72	111				0	Content		-72	-111	6923459	1412319754
6940	08:50:59.740	00:00:06.940	416	-1024	-768	-1	-1	-1	-1	4	-1024	-768	-1	-1	-1	-1	4		0	0						Untertest3.avi	0	880	547	72	111				0	Content		-72	-111	6940073	1412336368
6957	08:50:59.757	00:00:06.956	417	-1024	-768	-1	-1	-1	-1	4	-1024	-768	-1	-1	-1	-1	4		0	0						Untertest3.avi	0	880	547	72	111				0	Content		-72	-111	6956698	1412352993
6974	08:50:59.774	00:00:06.973	418	-1024	-768	-1	-1	-1	-1	4	-1024	-768	-1	-1	-1	-1	4		0	0						Untertest3.avi	0	880	547	72	111				0	Content		-72	-111	6973895	1412370190
6991	08:50:59.791	00:00:06.991	419	-1024	-768	-1	-1	-1	-1	4	-1024	-768	-1	-1	-1	-1	4		0	0						Untertest3.avi	0	880	547	72	111				0	Content		-72	-111	6991269	1412387564
7009	08:50:59.809	00:00:07.008	420	-1024	-768	-1	-1	-1	-1	4	-1024	-768	-1	-1	-1	-1	4		0	0						Untertest3.avi	0	880	547	72	111				0	Content		-72	-111	7008646	1412404941
7023	08:50:59.823	00:00:07.023	421	-1024	-768	-1	-1	-1	-1	4	-1024	-768	-1	-1	-1	-1	4		0	0						Untertest3.avi	0	880	547	72	111				0	Content		-72	-111	7023458	1412419753
7040	08:50:59.840	00:00:07.040	422	-1024	-768	-1	-1	-1	-1	4	-1024	-768	-1	-1	-1	-1	4		0	0						Untertest3.avi	0	880	547	72	111				0	Content		-72	-111	7040072	1412436367
7057	08:50:59.857	00:00:07.056	423	-1024	-768	-1	-1	-1	-1	4	-1024	-768	-1	-1	-1	-1	4		0	0						Untertest3.avi	0	880	547	72	111				0	Content		-72	-111	7056821	1412453116
7073	08:50:59.873	00:00:07.073	424	-1024	-768	-1	-1	-1	-1	4	-1024	-768	-1	-1	-1	-1	4		0	0						Untertest3.avi	0	880	547	72	111				0	Content		-72	-111	7073453	1412469748
7090	08:50:59.890	00:00:07.090	425	-1024	-768	-1	-1	-1	-1	4	-1024	-768	-1	-1	-1	-1	4		0	0						Untertest3.avi	0	880	547	72	111				0	Content		-72	-111	7090069	1412486364
7107	08:50:59.907	00:00:07.106	426	-1024	-768	-1	-1	-1	-1	4	-1024	-768	-1	-1	-1	-1	4		0	0						Untertest3.avi	0	880	547	72	111				0	Content		-72	-111	7106694	1412502989
7124	08:50:59.924	00:00:07.123	427	-1024	-768	-1	-1	-1	-1	4	-1024	-768	-1	-1	-1	-1	4		0	0						Untertest3.avi	0	880	547	72	111				0	Content		-72	-111	7123767	1412520062
7141	08:50:59.941	00:00:07.141	428	-1024	-768	-1	-1	-1	-1	4	-1024	-768	-1	-1	-1	-1	4		0	0						Untertest3.avi	0	880	547	72	111				0	Content		-72	-111	7141142	1412537437
7158	08:50:59.958	00:00:07.158	429	-1024	-768	-1	-1	-1	-1	4	-1024	-768	-1	-1	-1	-1	4		0	0						Untertest3.avi	0	880	547	72	111				0	Content		-72	-111	7158390	1412554685
7173	08:50:59.973	00:00:07.173	430	-1024	-768	-1	-1	-1	-1	4	-1024	-768	-1	-1	-1	-1	4		0	0						Untertest3.avi	0	880	547	72	111				0	Content		-72	-111	7173317	1412569612
7190	08:50:59.990	00:00:07.189	431	-1024	-768	-1	-1	-1	-1	4	-1024	-768	-1	-1	-1	-1	4		0	0						Untertest3.avi	0	880	547	72	111				0	Content		-72	-111	7189942	1412586237
7207	08:51:00.007	00:00:07.206	432	-1024	-768	-1	-1	-1	-1	4	-1024	-768	-1	-1	-1	-1	4		0	0						Untertest3.avi	0	880	547	72	111				0	Content		-72	-111	7206690	1412602985
7223	08:51:00.023	00:00:07.223	433	-1024	-768	-1	-1	-1	-1	4	-1024	-768	-1	-1	-1	-1	4		0	0						Untertest3.avi	0	880	547	72	111				0	Content		-72	-111	7223313	1412619608
7240	08:51:00.040	00:00:07.239	434	-1024	-768	-1	-1	-1	-1	4	-1024	-768	-1	-1	-1	-1	4		0	0						Untertest3.avi	0	880	547	72	111				0	Content		-72	-111	7239938	1412636233
7257	08:51:00.057	00:00:07.256	435	-1024	-768	-1	-1	-1	-1	4	-1024	-768	-1	-1	-1	-1	4		0	0						Untertest3.avi	0	880	547	72	111				0	Content		-72	-111	7256563	1412652858
7274	08:51:00.074	00:00:07.273	436	-1024	-768	-1	-1	-1	-1	4	-1024	-768	-1	-1	-1	-1	4		0	0						Untertest3.avi	0	880	547	72	111				0	Content		-72	-111	7273762	1412670057
7291	08:51:00.091	00:00:07.291	437	-1024	-768	-1	-1	-1	-1	4	-1024	-768	-1	-1	-1	-1	4		0	0						Untertest3.avi	0	880	547	72	111				0	Content		-72	-111	7291134	1412687429
7308	08:51:00.108	00:00:07.308	438	-1024	-768	-1	-1	-1	-1	4	-1024	-768	-1	-1	-1	-1	4		0	0						Untertest3.avi	0	880	547	72	111				0	Content		-72	-111	7308385	1412704680
7323	08:51:00.123	00:00:07.323	439	-1024	-768	-1	-1	-1	-1	4	-1024	-768	-1	-1	-1	-1	4		0	0						Untertest3.avi	0	880	547	72	111				0	Content		-72	-111	7323188	1412719483
7340	08:51:00.140	00:00:07.339	440	-1024	-768	-1	-1	-1	-1	4	-1024	-768	-1	-1	-1	-1	4		0	0						Untertest3.avi	0	880	547	72	111				0	Content		-72	-111	7339611	1412735906
7356	08:51:00.156	00:00:07.356	441	-1024	-768	-1	-1	-1	-1	4	-1024	-768	-1	-1	-1	-1	4		0	0						Untertest3.avi	0	880	547	72	111				0	Content		-72	-111	7356235	1412752530
7373	08:51:00.173	00:00:07.372	442	-1024	-768	-1	-1	-1	-1	4	-1024	-768	-1	-1	-1	-1	4		0	0						Untertest3.avi	0	880	547	72	111				0	Content		-72	-111	7372985	1412769280
7389	08:51:00.189	00:00:07.389	443	-1024	-768	-1	-1	-1	-1	4	-1024	-768	-1	-1	-1	-1	4		0	0						Untertest3.avi	0	880	547	72	111				0	Content		-72	-111	7389483	1412785778
7406	08:51:00.206	00:00:07.406	444	-1024	-768	-1	-1	-1	-1	4	-1024	-768	-1	-1	-1	-1	4		0	0						Untertest3.avi	0	880	547	72	111				0	Content		-72	-111	7406112	1412802407
7423	08:51:00.223	00:00:07.423	445	-1024	-768	-1	-1	-1	-1	4	-1024	-768	-1	-1	-1	-1	4		0	0						Untertest3.avi	0	880	547	72	111				0	Content		-72	-111	7423304	1412819599
7441	08:51:00.241	00:00:07.440	446	-1024	-768	-1	-1	-1	-1	4	-1024	-768	-1	-1	-1	-1	4		0	0						Untertest3.avi	0	880	547	72	111				0	Content		-72	-111	7440677	1412836972
7458	08:51:00.258	00:00:07.457	447	-1024	-768	-1	-1	-1	-1	4	-1024	-768	-1	-1	-1	-1	4		0	0						Untertest3.avi	0	880	547	72	111				0	Content		-72	-111	7457927	1412854222
7473	08:51:00.273	00:00:07.472	448	-1024	-768	-1	-1	-1	-1	4	-1024	-768	-1	-1	-1	-1	4		0	0						Untertest3.avi	0	880	547	72	111				0	Content		-72	-111	7472853	1412869148
7489	08:51:00.289	00:00:07.489	449	-1024	-768	-1	-1	-1	-1	4	-1024	-768	-1	-1	-1	-1	4		0	0						Untertest3.avi	0	880	547	72	111				0	Content		-72	-111	7489477	1412885772
7506	08:51:00.306	00:00:07.506	450	-1024	-768	-1	-1	-1	-1	4	-1024	-768	-1	-1	-1	-1	4		0	0						Untertest3.avi	0	880	547	72	111				0	Content		-72	-111	7506229	1412902524
7523	08:51:00.323	00:00:07.522	451	-1024	-768	-1	-1	-1	-1	4	-1024	-768	-1	-1	-1	-1	4		0	0						Untertest3.avi	0	880	547	72	111				0	Content		-72	-111	7522853	1412919148
7539	08:51:00.339	00:00:07.539	452	-1024	-768	-1	-1	-1	-1	4	-1024	-768	-1	-1	-1	-1	4		0	0						Untertest3.avi	0	880	547	72	111				0	Content		-72	-111	7539472	1412935767
7556	08:51:00.356	00:00:07.556	453	-1024	-768	-1	-1	-1	-1	4	-1024	-768	-1	-1	-1	-1	4		0	0						Untertest3.avi	0	880	547	72	111				0	Content		-72	-111	7556098	1412952393
7573	08:51:00.373	00:00:07.573	454	-1024	-768	-1	-1	-1	-1	4	-1024	-768	-1	-1	-1	-1	4		0	0						Untertest3.avi	0	880	547	72	111				0	Content		-72	-111	7573167	1412969462
7591	08:51:00.391	00:00:07.590	455	-1024	-768	-1	-1	-1	-1	4	-1024	-768	-1	-1	-1	-1	4		0	0						Untertest3.avi	0	880	547	72	111				0	Content		-72	-111	7590542	1412986837
7608	08:51:00.408	00:00:07.607	456	-1024	-768	-1	-1	-1	-1	4	-1024	-768	-1	-1	-1	-1	4		0	0						Untertest3.avi	0	880	547	72	111				0	Content		-72	-111	7607788	1413004083
7623	08:51:00.423	00:00:07.622	457	-1024	-768	-1	-1	-1	-1	4	-1024	-768	-1	-1	-1	-1	4		0	0						Untertest3.avi	0	880	547	72	111				0	Content		-72	-111	7622719	1413019014
7639	08:51:00.439	00:00:07.639	458	-1024	-768	-1	-1	-1	-1	4	-1024	-768	-1	-1	-1	-1	4		0	0						Untertest3.avi	0	880	547	72	111				0	Content		-72	-111	7639344	1413035639
7656	08:51:00.456	00:00:07.656	459	-1024	-768	-1	-1	-1	-1	4	-1024	-768	-1	-1	-1	-1	4		0	0						Untertest3.avi	0	880	547	72	111				0	Content		-72	-111	7656092	1413052387
7673	08:51:00.473	00:00:07.672	460	-1024	-768	-1	-1	-1	-1	4	-1024	-768	-1	-1	-1	-1	4		0	0						Untertest3.avi	0	880	547	72	111				0	Content		-72	-111	7672715	1413069010
7689	08:51:00.489	00:00:07.689	461	-1024	-768	-1	-1	-1	-1	4	-1024	-768	-1	-1	-1	-1	4		0	0						Untertest3.avi	0	880	547	72	111				0	Content		-72	-111	7689340	1413085635
7706	08:51:00.506	00:00:07.705	462	-1024	-768	-1	-1	-1	-1	4	-1024	-768	-1	-1	-1	-1	4		0	0						Untertest3.avi	0	880	547	72	111				0	Content		-72	-111	7705964	1413102259
7723	08:51:00.523	00:00:07.723	463	-1024	-768	-1	-1	-1	-1	4	-1024	-768	-1	-1	-1	-1	4		0	0						Untertest3.avi	0	880	547	72	111				0	Content		-72	-111	7723157	1413119452
7741	08:51:00.541	00:00:07.740	464	-1024	-768	-1	-1	-1	-1	4	-1024	-768	-1	-1	-1	-1	4		0	0						Untertest3.avi	0	880	547	72	111				0	Content		-72	-111	7740532	1413136827
7758	08:51:00.558	00:00:07.757	465	-1024	-768	-1	-1	-1	-1	4	-1024	-768	-1	-1	-1	-1	4		0	0						Untertest3.avi	0	880	547	72	111				0	Content		-72	-111	7757780	1413154075
7773	08:51:00.573	00:00:07.772	466	-1024	-768	-1	-1	-1	-1	4	-1024	-768	-1	-1	-1	-1	4		0	0						Untertest3.avi	0	880	547	72	111				0	Content		-72	-111	7772583	1413168878
7789	08:51:00.589	00:00:07.789	467	-1024	-768	-1	-1	-1	-1	4	-1024	-768	-1	-1	-1	-1	4		0	0						Untertest3.avi	0	880	547	72	111				0	Content		-72	-111	7789333	1413185628
7806	08:51:00.606	00:00:07.805	468	-1024	-768	-1	-1	-1	-1	4	-1024	-768	-1	-1	-1	-1	4		0	0						Untertest3.avi	0	880	547	72	111				0	Content		-72	-111	7805956	1413202251
7823	08:51:00.623	00:00:07.822	469	-1024	-768	-1	-1	-1	-1	4	-1024	-768	-1	-1	-1	-1	4		0	0						Untertest3.avi	0	880	547	72	111				0	Content		-72	-111	7822577	1413218872
7839	08:51:00.639	00:00:07.839	470	-1024	-768	-1	-1	-1	-1	4	-1024	-768	-1	-1	-1	-1	4		0	0						Untertest3.avi	0	880	547	72	111				0	Content		-72	-111	7839202	1413235497
7856	08:51:00.656	00:00:07.855	471	-1024	-768	-1	-1	-1	-1	4	-1024	-768	-1	-1	-1	-1	4		0	0						Untertest3.avi	0	880	547	72	111				0	Content		-72	-111	7855829	1413252124
7873	08:51:00.673	00:00:07.873	472	-1024	-768	-1	-1	-1	-1	4	-1024	-768	-1	-1	-1	-1	4		0	0						Untertest3.avi	0	880	547	72	111				0	Content		-72	-111	7873034	1413269329
7890	08:51:00.690	00:00:07.890	473	-1024	-768	-1	-1	-1	-1	4	-1024	-768	-1	-1	-1	-1	4		0	0						Untertest3.avi	0	880	547	72	111				0	Content		-72	-111	7890395	1413286690
7908	08:51:00.708	00:00:07.907	474	-1024	-768	-1	-1	-1	-1	4	-1024	-768	-1	-1	-1	-1	4		0	0						Untertest3.avi	0	880	547	72	111				0	Content		-72	-111	7907641	1413303936
7923	08:51:00.723	00:00:07.922	475	-1024	-768	-1	-1	-1	-1	4	-1024	-768	-1	-1	-1	-1	4		0	0						Untertest3.avi	0	880	547	72	111				0	Content		-72	-111	7922569	1413318864
7939	08:51:00.739	00:00:07.939	476	-1024	-768	-1	-1	-1	-1	4	-1024	-768	-1	-1	-1	-1	4		0	0						Untertest3.avi	0	880	547	72	111				0	Content		-72	-111	7939193	1413335488
7956	08:51:00.756	00:00:07.955	477	-1024	-768	-1	-1	-1	-1	4	-1024	-768	-1	-1	-1	-1	4		0	0						Untertest3.avi	0	880	547	72	111				0	Content		-72	-111	7955817	1413352112
7972	08:51:00.772	00:00:07.972	478	-1024	-768	-1	-1	-1	-1	4	-1024	-768	-1	-1	-1	-1	4		0	0						Untertest3.avi	0	880	547	72	111				0	Content		-72	-111	7972442	1413368737
7989	08:51:00.789	00:00:07.989	479	-1024	-768	-1	-1	-1	-1	4	-1024	-768	-1	-1	-1	-1	4		0	0						Untertest3.avi	0	880	547	72	111				0	Content		-72	-111	7989191	1413385486
8006	08:51:00.806	00:00:08.005	480	-1024	-768	-1	-1	-1	-1	4	-1024	-768	-1	-1	-1	-1	4		0	0						Untertest3.avi	0	880	547	72	111				0	Content		-72	-111	8005817	1413402112
8023	08:51:00.823	00:00:08.022	481	-1024	-768	-1	-1	-1	-1	4	-1024	-768	-1	-1	-1	-1	4		0	0						Untertest3.avi	0	880	547	72	111				0	Content		-72	-111	8022887	1413419182
8040	08:51:00.840	00:00:08.040	482	-1024	-768	-1	-1	-1	-1	4	-1024	-768	-1	-1	-1	-1	4		0	0						Untertest3.avi	0	880	547	72	111				0	Content		-72	-111	8040262	1413436557
8058	08:51:00.858	00:00:08.057	483	-1024	-768	-1	-1	-1	-1	4	-1024	-768	-1	-1	-1	-1	4		0	0						Untertest3.avi	0	880	547	72	111				0	Content		-72	-111	8057635	1413453930
8072	08:51:00.872	00:00:08.072	484	-1024	-768	-1	-1	-1	-1	4	-1024	-768	-1	-1	-1	-1	4		0	0						Untertest3.avi	0	880	547	72	111				0	Content		-72	-111	8072439	1413468734
8089	08:51:00.889	00:00:08.089	485	-1024	-768	-1	-1	-1	-1	4	-1024	-768	-1	-1	-1	-1	4		0	0						Untertest3.avi	0	880	547	72	111				0	Content		-72	-111	8089060	1413485355
8106	08:51:00.906	00:00:08.105	486	-1024	-768	-1	-1	-1	-1	4	-1024	-768	-1	-1	-1	-1	4		0	0						Untertest3.avi	0	880	547	72	111				0	Content		-72	-111	8105811	1413502106
8122	08:51:00.922	00:00:08.122	487	-1024	-768	-1	-1	-1	-1	4	-1024	-768	-1	-1	-1	-1	4		0	0						Untertest3.avi	0	880	547	72	111				0	Content		-72	-111	8122436	1413518731
8139	08:51:00.939	00:00:08.139	488	-1024	-768	-1	-1	-1	-1	4	-1024	-768	-1	-1	-1	-1	4		0	0						Untertest3.avi	0	880	547	72	111				0	Content		-72	-111	8139059	1413535354
8156	08:51:00.956	00:00:08.155	489	-1024	-768	-1	-1	-1	-1	4	-1024	-768	-1	-1	-1	-1	4		0	0						Untertest3.avi	0	880	547	72	111				0	Content		-72	-111	8155683	1413551978
8173	08:51:00.973	00:00:08.172	490	-1024	-768	-1	-1	-1	-1	4	-1024	-768	-1	-1	-1	-1	4		0	0						Untertest3.avi	0	880	547	72	111				0	Content		-72	-111	8172877	1413569172
8190	08:51:00.990	00:00:08.190	491	-1024	-768	-1	-1	-1	-1	4	-1024	-768	-1	-1	-1	-1	4		0	0						Untertest3.avi	0	880	547	72	111				0	Content		-72	-111	8190247	1413586542
8207	08:51:01.007	00:00:08.207	492	-1024	-768	-1	-1	-1	-1	4	-1024	-768	-1	-1	-1	-1	4		0	0						Untertest3.avi	0	880	547	72	111				0	Content		-72	-111	8207496	1413603791
8222	08:51:01.022	00:00:08.222	493	-1024	-768	-1	-1	-1	-1	4	-1024	-768	-1	-1	-1	-1	4		0	0						Untertest3.avi	0	880	547	72	111				0	Content		-72	-111	8222302	1413618597
8239	08:51:01.039	00:00:08.239	494	-1024	-768	-1	-1	-1	-1	4	-1024	-768	-1	-1	-1	-1	4		0	0						Untertest3.avi	0	880	547	72	111				0	Content		-72	-111	8239052	1413635347
8256	08:51:01.056	00:00:08.255	495	-1024	-768	-1	-1	-1	-1	4	-1024	-768	-1	-1	-1	-1	4		0	0						Untertest3.avi	0	880	547	72	111				0	Content		-72	-111	8255674	1413651969
8272	08:51:01.072	00:00:08.272	496	-1024	-768	-1	-1	-1	-1	4	-1024	-768	-1	-1	-1	-1	4		0	0						Untertest3.avi	0	880	547	72	111				0	Content		-72	-111	8272295	1413668590
8289	08:51:01.089	00:00:08.288	497	-1024	-768	-1	-1	-1	-1	4	-1024	-768	-1	-1	-1	-1	4		0	0						Untertest3.avi	0	880	547	72	111				0	Content		-72	-111	8288918	1413685213
8306	08:51:01.106	00:00:08.305	498	-1024	-768	-1	-1	-1	-1	4	-1024	-768	-1	-1	-1	-1	4		0	0						Untertest3.avi	0	880	547	72	111				0	Content		-72	-111	8305543	1413701838
8323	08:51:01.123	00:00:08.322	499	-1024	-768	-1	-1	-1	-1	4	-1024	-768	-1	-1	-1	-1	4		0	0						Untertest3.avi	0	880	547	72	111				0	Content		-72	-111	8322737	1413719032
8340	08:51:01.140	00:00:08.340	500	-1024	-768	-1	-1	-1	-1	4	-1024	-768	-1	-1	-1	-1	4		0	0						Untertest3.avi	0	880	547	72	111				0	Content		-72	-111	8340110	1413736405
8357	08:51:01.157	00:00:08.357	501	-1024	-768	-1	-1	-1	-1	4	-1024	-768	-1	-1	-1	-1	4		0	0						Untertest3.avi	0	880	547	72	111				0	Content		-72	-111	8357334	1413753629
8373	08:51:01.173	00:00:08.373	502	-1024	-768	-1	-1	-1	-1	4	-1024	-768	-1	-1	-1	-1	4		0	0						Untertest3.avi	0	880	547	72	111				0	Content		-72	-111	8373377	1413769672
8390	08:51:01.190	00:00:08.390	503	-1024	-768	-1	-1	-1	-1	4	-1024	-768	-1	-1	-1	-1	4		0	0						Untertest3.avi	0	880	547	72	111				0	Content		-72	-111	8390045	1413786340
8407	08:51:01.207	00:00:08.406	504	-1024	-768	-1	-1	-1	-1	4	-1024	-768	-1	-1	-1	-1	4		0	0						Untertest3.avi	0	880	547	72	111				0	Content		-72	-111	8406713	1413803008
8423	08:51:01.223	00:00:08.422	505	-1024	-768	-1	-1	-1	-1	4	-1024	-768	-1	-1	-1	-1	4		0	0						Untertest3.avi	0	880	547	72	111				0	Content		-72	-111	8422963	1413819258
8440	08:51:01.240	00:00:08.439	506	-1024	-768	-1	-1	-1	-1	4	-1024	-768	-1	-1	-1	-1	4		0	0						Untertest3.avi	0	880	547	72	111				0	Content		-72	-111	8439631	1413835926
8456	08:51:01.256	00:00:08.456	507	-1024	-768	-1	-1	-1	-1	4	-1024	-768	-1	-1	-1	-1	4		0	0						Untertest3.avi	0	880	547	72	111				0	Content		-72	-111	8456299	1413852594
8472	08:51:01.272	00:00:08.472	508	-1024	-768	-1	-1	-1	-1	4	-1024	-768	-1	-1	-1	-1	4		0	0						Untertest3.avi	0	880	547	72	111				0	Content		-72	-111	8472084	1413868379
8489	08:51:01.289	00:00:08.488	509	-1024	-768	-1	-1	-1	-1	4	-1024	-768	-1	-1	-1	-1	4		0	0						Untertest3.avi	0	880	547	72	111				0	Content		-72	-111	8488886	1413885181
8505	08:51:01.305	00:00:08.505	510	-1024	-768	-1	-1	-1	-1	4	-1024	-768	-1	-1	-1	-1	4		0	0						Untertest3.avi	0	880	547	72	111				0	Content		-72	-111	8505464	1413901759
8522	08:51:01.322	00:00:08.522	511	-1024	-768	-1	-1	-1	-1	4	-1024	-768	-1	-1	-1	-1	4		0	0						Untertest3.avi	0	880	547	72	111				0	Content		-72	-111	8522090	1413918385
8539	08:51:01.339	00:00:08.539	512	-1024	-768	-1	-1	-1	-1	4	-1024	-768	-1	-1	-1	-1	4		0	0						Untertest3.avi	0	880	547	72	111				0	Content		-72	-111	8539128	1413935423
8556	08:51:01.356	00:00:08.555	513	-1024	-768	-1	-1	-1	-1	4	-1024	-768	-1	-1	-1	-1	4		0	0						Untertest3.avi	0	880	547	72	111				0	Content		-72	-111	8555796	1413952091
8572	08:51:01.372	00:00:08.572	514	-1024	-768	-1	-1	-1	-1	4	-1024	-768	-1	-1	-1	-1	4		0	0						Untertest3.avi	0	880	547	72	111				0	Content		-72	-111	8572464	1413968759
8590	08:51:01.390	00:00:08.589	515	-1024	-768	-1	-1	-1	-1	4	-1024	-768	-1	-1	-1	-1	4		0	0						Untertest3.avi	0	880	547	72	111				0	Content		-72	-111	8589629	1413985924
8606	08:51:01.406	00:00:08.606	516	-1024	-768	-1	-1	-1	-1	4	-1024	-768	-1	-1	-1	-1	4		0	0						Untertest3.avi	0	880	547	72	111				0	Content		-72	-111	8606297	1414002592
8623	08:51:01.423	00:00:08.622	517	-1024	-768	-1	-1	-1	-1	4	-1024	-768	-1	-1	-1	-1	4		0	0						Untertest3.avi	0	880	547	72	111				0	Content		-72	-111	8622965	1414019260
8641	08:51:01.441	00:00:08.640	518	-1024	-768	-1	-1	-1	-1	4	-1024	-768	-1	-1	-1	-1	4		0	0						Untertest3.avi	0	880	547	72	111				0	Content		-72	-111	8640575	1414036870
8655	08:51:01.455	00:00:08.655	519	-1024	-768	-1	-1	-1	-1	4	-1024	-768	-1	-1	-1	-1	4		0	0						Untertest3.avi	0	880	547	72	111				0	Content		-72	-111	8655324	1414051619
8672	08:51:01.472	00:00:08.671	520	-1024	-768	-1	-1	-1	-1	4	-1024	-768	-1	-1	-1	-1	4		0	0						Untertest3.avi	0	880	547	72	111				0	Content		-72	-111	8671990	1414068285
8689	08:51:01.489	00:00:08.688	521	-1024	-768	-1	-1	-1	-1	4	-1024	-768	-1	-1	-1	-1	4		0	0						Untertest3.avi	0	880	547	72	111				0	Content		-72	-111	8688658	1414084953
8705	08:51:01.505	00:00:08.705	522	-1024	-768	-1	-1	-1	-1	4	-1024	-768	-1	-1	-1	-1	4		0	0						Untertest3.avi	0	880	547	72	111				0	Content		-72	-111	8705326	1414101621
8722	08:51:01.522	00:00:08.722	523	-1024	-768	-1	-1	-1	-1	4	-1024	-768	-1	-1	-1	-1	4		0	0						Untertest3.avi	0	880	547	72	111				0	Content		-72	-111	8722011	1414118306
8739	08:51:01.539	00:00:08.738	524	-1024	-768	-1	-1	-1	-1	4	-1024	-768	-1	-1	-1	-1	4		0	0						Untertest3.avi	0	880	547	72	111				0	Content		-72	-111	8738679	1414134974
8755	08:51:01.555	00:00:08.755	525	-1024	-768	-1	-1	-1	-1	4	-1024	-768	-1	-1	-1	-1	4		0	0						Untertest3.avi	0	880	547	72	111				0	Content		-72	-111	8755347	1414151642
8772	08:51:01.572	00:00:08.772	526	-1024	-768	-1	-1	-1	-1	4	-1024	-768	-1	-1	-1	-1	4		0	0						Untertest3.avi	0	880	547	72	111				0	Content		-72	-111	8772002	1414168297
8789	08:51:01.589	00:00:08.788	527	-1024	-768	-1	-1	-1	-1	4	-1024	-768	-1	-1	-1	-1	4		0	0						Untertest3.avi	0	880	547	72	111				0	Content		-72	-111	8788572	1414184867
8805	08:51:01.605	00:00:08.805	528	-1024	-768	-1	-1	-1	-1	4	-1024	-768	-1	-1	-1	-1	4		0	0						Untertest3.avi	0	880	547	72	111				0	Content		-72	-111	8805446	1414201741
8822	08:51:01.622	00:00:08.822	529	-1024	-768	-1	-1	-1	-1	4	-1024	-768	-1	-1	-1	-1	4		0	0						Untertest3.avi	0	880	547	72	111				0	Content		-72	-111	8822114	1414218409
8839	08:51:01.639	00:00:08.838	530	-1024	-768	-1	-1	-1	-1	4	-1024	-768	-1	-1	-1	-1	4		0	0						Untertest3.avi	0	880	547	72	111				0	Content		-72	-111	8838782	1414235077
8856	08:51:01.656	00:00:08.855	531	-1024	-768	-1	-1	-1	-1	4	-1024	-768	-1	-1	-1	-1	4		0	0						Untertest3.avi	0	880	547	72	111				0	Content		-72	-111	8855754	1414252049
8872	08:51:01.672	00:00:08.872	532	-1024	-768	-1	-1	-1	-1	4	-1024	-768	-1	-1	-1	-1	4		0	0						Untertest3.avi	0	880	547	72	111				0	Content		-72	-111	8872422	1414268717
8889	08:51:01.689	00:00:08.889	533	-1024	-768	-1	-1	-1	-1	4	-1024	-768	-1	-1	-1	-1	4		0	0						Untertest3.avi	0	880	547	72	111				0	Content		-72	-111	8889090	1414285385
8906	08:51:01.706	00:00:08.906	534	-1024	-768	-1	-1	-1	-1	4	-1024	-768	-1	-1	-1	-1	4		0	0						Untertest3.avi	0	880	547	72	111				0	Content		-72	-111	8906394	1414302689
8923	08:51:01.723	00:00:08.923	535	-1024	-768	-1	-1	-1	-1	4	-1024	-768	-1	-1	-1	-1	4		0	0						Untertest3.avi	0	880	547	72	111				0	Content		-72	-111	8923062	1414319357
8939	08:51:01.739	00:00:08.939	536	-1024	-768	-1	-1	-1	-1	4	-1024	-768	-1	-1	-1	-1	4		0	0						Untertest3.avi	0	880	547	72	111				0	Content		-72	-111	8939316	1414335611
8956	08:51:01.756	00:00:08.955	537	-1024	-768	-1	-1	-1	-1	4	-1024	-768	-1	-1	-1	-1	4		0	0						Untertest3.avi	0	880	547	72	111				0	Content		-72	-111	8955984	1414352279
8973	08:51:01.773	00:00:08.972	538	-1024	-768	-1	-1	-1	-1	4	-1024	-768	-1	-1	-1	-1	4		0	0						Untertest3.avi	0	880	547	72	111				0	Content		-72	-111	8972652	1414368947
8988	08:51:01.788	00:00:08.988	539	-1024	-768	-1	-1	-1	-1	4	-1024	-768	-1	-1	-1	-1	4		0	0						Untertest3.avi	0	880	547	72	111				0	Content		-72	-111	8988440	1414384735
9005	08:51:01.805	00:00:09.005	540	-1024	-768	-1	-1	-1	-1	4	-1024	-768	-1	-1	-1	-1	4		0	0						Untertest3.avi	0	880	547	72	111				0	Content		-72	-111	9005070	1414401365
9022	08:51:01.822	00:00:09.021	541	-1024	-768	-1	-1	-1	-1	4	-1024	-768	-1	-1	-1	-1	4		0	0						Untertest3.avi	0	880	547	72	111				0	Content		-72	-111	9021754	1414418049
9038	08:51:01.838	00:00:09.038	542	-1024	-768	-1	-1	-1	-1	4	-1024	-768	-1	-1	-1	-1	4		0	0						Untertest3.avi	0	880	547	72	111				0	Content		-72	-111	9038422	1414434717
9055	08:51:01.855	00:00:09.055	543	-1024	-768	-1	-1	-1	-1	4	-1024	-768	-1	-1	-1	-1	4		0	0						Untertest3.avi	0	880	547	72	111				0	Content		-72	-111	9055090	1414451385
9072	08:51:01.872	00:00:09.071	544	-1024	-768	-1	-1	-1	-1	4	-1024	-768	-1	-1	-1	-1	4		0	0						Untertest3.avi	0	880	547	72	111				0	Content		-72	-111	9071871	1414468166
9088	08:51:01.888	00:00:09.088	545	-1024	-768	-1	-1	-1	-1	4	-1024	-768	-1	-1	-1	-1	4		0	0						Untertest3.avi	0	880	547	72	111				0	Content		-72	-111	9088438	1414484733
9105	08:51:01.905	00:00:09.105	546	-1024	-768	-1	-1	-1	-1	4	-1024	-768	-1	-1	-1	-1	4		0	0						Untertest3.avi	0	880	547	72	111				0	Content		-72	-111	9105067	1414501362
9122	08:51:01.922	00:00:09.122	547	-1024	-768	-1	-1	-1	-1	4	-1024	-768	-1	-1	-1	-1	4		0	0						Untertest3.avi	0	880	547	72	111				0	Content		-72	-111	9122107	1414518402
9139	08:51:01.939	00:00:09.138	548	-1024	-768	-1	-1	-1	-1	4	-1024	-768	-1	-1	-1	-1	4		0	0						Untertest3.avi	0	880	547	72	111				0	Content		-72	-111	9138775	1414535070
9155	08:51:01.955	00:00:09.155	549	-1024	-768	-1	-1	-1	-1	4	-1024	-768	-1	-1	-1	-1	4		0	0						Untertest3.avi	0	880	547	72	111				0	Content		-72	-111	9155444	1414551739
9173	08:51:01.973	00:00:09.172	550	-1024	-768	-1	-1	-1	-1	4	-1024	-768	-1	-1	-1	-1	4		0	0						Untertest3.avi	0	880	547	72	111				0	Content		-72	-111	9172608	1414568903
9189	08:51:01.989	00:00:09.189	551	-1024	-768	-1	-1	-1	-1	4	-1024	-768	-1	-1	-1	-1	4		0	0						Untertest3.avi	0	880	547	72	111				0	Content		-72	-111	9189276	1414585571
9206	08:51:02.006	00:00:09.205	552	-1024	-768	-1	-1	-1	-1	4	-1024	-768	-1	-1	-1	-1	4		0	0						Untertest3.avi	0	880	547	72	111				0	Content		-72	-111	9205944	1414602239
9222	08:51:02.022	00:00:09.222	553	-1024	-768	-1	-1	-1	-1	4	-1024	-768	-1	-1	-1	-1	4		0	0						Untertest3.avi	0	880	547	72	111				0	Content		-72	-111	9222274	1414618569
9239	08:51:02.039	00:00:09.238	554	-1024	-768	-1	-1	-1	-1	4	-1024	-768	-1	-1	-1	-1	4		0	0						Untertest3.avi	0	880	547	72	111				0	Content		-72	-111	9238942	1414635237
9256	08:51:02.056	00:00:09.255	555	-1024	-768	-1	-1	-1	-1	4	-1024	-768	-1	-1	-1	-1	4		0	0						Untertest3.avi	0	880	547	72	111				0	Content		-72	-111	9255610	1414651905
9272	08:51:02.072	00:00:09.272	556	-1024	-768	-1	-1	-1	-1	4	-1024	-768	-1	-1	-1	-1	4		0	0						Untertest3.avi	0	880	547	72	111				0	Content		-72	-111	9272051	1414668346
9289	08:51:02.089	00:00:09.288	557	-1024	-768	-1	-1	-1	-1	4	-1024	-768	-1	-1	-1	-1	4		0	0						Untertest3.avi	0	880	547	72	111				0	Content		-72	-111	9288719	1414685014
9305	08:51:02.105	00:00:09.305	558	-1024	-768	-1	-1	-1	-1	4	-1024	-768	-1	-1	-1	-1	4		0	0						Untertest3.avi	0	880	547	72	111				0	Content		-72	-111	9305387	1414701682
9322	08:51:02.122	00:00:09.321	559	-1024	-768	-1	-1	-1	-1	4	-1024	-768	-1	-1	-1	-1	4		0	0						Untertest3.avi	0	880	547	72	111				0	Content		-72	-111	9321557	1414717852
9338	08:51:02.138	00:00:09.338	560	-1024	-768	-1	-1	-1	-1	4	-1024	-768	-1	-1	-1	-1	4		0	0						Untertest3.avi	0	880	547	72	111				0	Content		-72	-111	9338178	1414734473
9355	08:51:02.155	00:00:09.354	561	-1024	-768	-1	-1	-1	-1	4	-1024	-768	-1	-1	-1	-1	4		0	0						Untertest3.avi	0	880	547	72	111				0	Content		-72	-111	9354846	1414751141
9372	08:51:02.172	00:00:09.371	562	-1024	-768	-1	-1	-1	-1	4	-1024	-768	-1	-1	-1	-1	4		0	0						Untertest3.avi	0	880	547	72	111				0	Content		-72	-111	9371514	1414767809
9388	08:51:02.188	00:00:09.388	563	-1024	-768	-1	-1	-1	-1	4	-1024	-768	-1	-1	-1	-1	4		0	0						Untertest3.avi	0	880	547	72	111				0	Content		-72	-111	9388182	1414784477
9405	08:51:02.205	00:00:09.404	564	-1024	-768	-1	-1	-1	-1	4	-1024	-768	-1	-1	-1	-1	4		0	0						Untertest3.avi	0	880	547	72	111				0	Content		-72	-111	9404846	1414801141
9422	08:51:02.222	00:00:09.421	565	-1024	-768	-1	-1	-1	-1	4	-1024	-768	-1	-1	-1	-1	4		0	0						Untertest3.avi	0	880	547	72	111				0	Content		-72	-111	9421514	1414817809
9438	08:51:02.238	00:00:09.438	566	-1024	-768	-1	-1	-1	-1	4	-1024	-768	-1	-1	-1	-1	4		0	0						Untertest3.avi	0	880	547	72	111				0	Content		-72	-111	9438182	1414834477
9455	08:51:02.255	00:00:09.455	567	-1024	-768	-1	-1	-1	-1	4	-1024	-768	-1	-1	-1	-1	4		0	0						Untertest3.avi	0	880	547	72	111				0	Content		-72	-111	9455114	1414851409
9472	08:51:02.272	00:00:09.471	568	-1024	-768	-1	-1	-1	-1	4	-1024	-768	-1	-1	-1	-1	4		0	0						Untertest3.avi	0	880	547	72	111				0	Content		-72	-111	9471782	1414868077
9489	08:51:02.289	00:00:09.488	569	-1024	-768	-1	-1	-1	-1	4	-1024	-768	-1	-1	-1	-1	4		0	0						Untertest3.avi	0	880	547	72	111				0	Content		-72	-111	9488745	1414885040
9505	08:51:02.305	00:00:09.505	570	-1024	-768	-1	-1	-1	-1	4	-1024	-768	-1	-1	-1	-1	4		0	0						Untertest3.avi	0	880	547	72	111				0	Content		-72	-111	9505413	1414901708
9522	08:51:02.322	00:00:09.522	571	-1024	-768	-1	-1	-1	-1	4	-1024	-768	-1	-1	-1	-1	4		0	0						Untertest3.avi	0	880	547	72	111				0	Content		-72	-111	9522081	1414918376
9539	08:51:02.339	00:00:09.539	572	-1024	-768	-1	-1	-1	-1	4	-1024	-768	-1	-1	-1	-1	4		0	0						Untertest3.avi	0	880	547	72	111				0	Content		-72	-111	9539375	1414935670
9556	08:51:02.356	00:00:09.556	573	-1024	-768	-1	-1	-1	-1	4	-1024	-768	-1	-1	-1	-1	4		0	0						Untertest3.avi	0	880	547	72	111				0	Content		-72	-111	9556043	1414952338
9572	08:51:02.372	00:00:09.572	574	-1024	-768	-1	-1	-1	-1	4	-1024	-768	-1	-1	-1	-1	4		0	0						Untertest3.avi	0	880	547	72	111				0	Content		-72	-111	9572300	1414968595
9589	08:51:02.389	00:00:09.588	575	-1024	-768	-1	-1	-1	-1	4	-1024	-768	-1	-1	-1	-1	4		0	0						Untertest3.avi	0	880	547	72	111				0	Content		-72	-111	9588968	1414985263
9606	08:51:02.406	00:00:09.605	576	-1024	-768	-1	-1	-1	-1	4	-1024	-768	-1	-1	-1	-1	4		0	0						Untertest3.avi	0	880	547	72	111				0	Content		-72	-111	9605636	1415001931
9621	08:51:02.421	00:00:09.621	577	-1024	-768	-1	-1	-1	-1	4	-1024	-768	-1	-1	-1	-1	4		0	0						Untertest3.avi	0	880	547	72	111				0	Content		-72	-111	9621420	1415017715
9638	08:51:02.438	00:00:09.638	578	-1024	-768	-1	-1	-1	-1	4	-1024	-768	-1	-1	-1	-1	4		0	0						Untertest3.avi	0	880	547	72	111				0	Content		-72	-111	9638043	1415034338
9655	08:51:02.455	00:00:09.654	579	-1024	-768	-1	-1	-1	-1	4	-1024	-768	-1	-1	-1	-1	4		0	0						Untertest3.avi	0	880	547	72	111				0	Content		-72	-111	9654729	1415051024
9671	08:51:02.471	00:00:09.671	580	-1024	-768	-1	-1	-1	-1	4	-1024	-768	-1	-1	-1	-1	4		0	0						Untertest3.avi	0	880	547	72	111				0	Content		-72	-111	9671397	1415067692
9688	08:51:02.488	00:00:09.688	581	-1024	-768	-1	-1	-1	-1	4	-1024	-768	-1	-1	-1	-1	4		0	0						Untertest3.avi	0	880	547	72	111				0	Content		-72	-111	9688065	1415084360
9705	08:51:02.505	00:00:09.704	582	-1024	-768	-1	-1	-1	-1	4	-1024	-768	-1	-1	-1	-1	4		0	0						Untertest3.avi	0	880	547	72	111				0	Content		-72	-111	9704722	1415101017
9721	08:51:02.521	00:00:09.721	583	-1024	-768	-1	-1	-1	-1	4	-1024	-768	-1	-1	-1	-1	4		0	0						Untertest3.avi	0	880	547	72	111				0	Content		-72	-111	9721291	1415117586
9738	08:51:02.538	00:00:09.738	584	-1024	-768	-1	-1	-1	-1	4	-1024	-768	-1	-1	-1	-1	4		0	0						Untertest3.avi	0	880	547	72	111				0	Content		-72	-111	9738047	1415134342
9755	08:51:02.555	00:00:09.755	585	-1024	-768	-1	-1	-1	-1	4	-1024	-768	-1	-1	-1	-1	4		0	0						Untertest3.avi	0	880	547	72	111				0	Content		-72	-111	9755087	1415151382
9772	08:51:02.572	00:00:09.771	586	-1024	-768	-1	-1	-1	-1	4	-1024	-768	-1	-1	-1	-1	4		0	0						Untertest3.avi	0	880	547	72	111				0	Content		-72	-111	9771755	1415168050
9788	08:51:02.588	00:00:09.788	587	-1024	-768	-1	-1	-1	-1	4	-1024	-768	-1	-1	-1	-1	4		0	0						Untertest3.avi	0	880	547	72	111				0	Content		-72	-111	9788423	1415184718
9806	08:51:02.606	00:00:09.805	588	-1024	-768	-1	-1	-1	-1	4	-1024	-768	-1	-1	-1	-1	4		0	0						Untertest3.avi	0	880	547	72	111				0	Content		-72	-111	9805546	1415201841
9822	08:51:02.622	00:00:09.822	589	-1024	-768	-1	-1	-1	-1	4	-1024	-768	-1	-1	-1	-1	4		0	0						Untertest3.avi	0	880	547	72	111				0	Content		-72	-111	9822214	1415218509
9839	08:51:02.639	00:00:09.838	590	-1024	-768	-1	-1	-1	-1	4	-1024	-768	-1	-1	-1	-1	4		0	0						Untertest3.avi	0	880	547	72	111				0	Content		-72	-111	9838882	1415235177
9856	08:51:02.656	00:00:09.856	591	-1024	-768	-1	-1	-1	-1	4	-1024	-768	-1	-1	-1	-1	4		0	0						Untertest3.avi	0	880	547	72	111				0	Content		-72	-111	9856412	1415252707
9871	08:51:02.671	00:00:09.871	592	-1024	-768	-1	-1	-1	-1	4	-1024	-768	-1	-1	-1	-1	4		0	0						Untertest3.avi	0	880	547	72	111				0	Content		-72	-111	9871285	1415267580
9888	08:51:02.688	00:00:09.887	593	-1024	-768	-1	-1	-1	-1	4	-1024	-768	-1	-1	-1	-1	4		0	0						Untertest3.avi	0	880	547	72	111				0	Content		-72	-111	9887910	1415284205
9905	08:51:02.705	00:00:09.904	594	-1024	-768	-1	-1	-1	-1	4	-1024	-768	-1	-1	-1	-1	4		0	0						Untertest3.avi	0	880	547	72	111				0	Content		-72	-111	9904578	1415300873
9921	08:51:02.721	00:00:09.921	595	-1024	-768	-1	-1	-1	-1	4	-1024	-768	-1	-1	-1	-1	4		0	0						Untertest3.avi	0	880	547	72	111				0	Content		-72	-111	9921246	1415317541
9938	08:51:02.738	00:00:09.937	596	-1024	-768	-1	-1	-1	-1	4	-1024	-768	-1	-1	-1	-1	4		0	0						Untertest3.avi	0	880	547	72	111				0	Content		-72	-111	9937945	1415334240
9955	08:51:02.755	00:00:09.954	597	-1024	-768	-1	-1	-1	-1	4	-1024	-768	-1	-1	-1	-1	4		0	0						Untertest3.avi	0	880	547	72	111				0	Content		-72	-111	9954613	1415350908
9971	08:51:02.771	00:00:09.971	598	-1024	-768	-1	-1	-1	-1	4	-1024	-768	-1	-1	-1	-1	4		0	0						Untertest3.avi	0	880	547	72	111				0	Content		-72	-111	9971281	1415367576
9988	08:51:02.788	00:00:09.987	599	-1024	-768	-1	-1	-1	-1	4	-1024	-768	-1	-1	-1	-1	4		0	0						Untertest3.avi	0	880	547	72	111				0	Content		-72	-111	9987963	1415384258
10005	08:51:02.805	00:00:10.004	600	-1024	-768	-1	-1	-1	-1	4	-1024	-768	-1	-1	-1	-1	4		0	0						Untertest3.avi	0	880	547	72	111				0	Content		-72	-111	10004529	1415400824
10021	08:51:02.821	00:00:10.021	601	-1024	-768	-1	-1	-1	-1	4	-1024	-768	-1	-1	-1	-1	4		0	0						Untertest3.avi	0	880	547	72	111				0	Content		-72	-111	10021363	1415417658
10038	08:51:02.838	00:00:10.038	602	-1024	-768	-1	-1	-1	-1	4	-1024	-768	-1	-1	-1	-1	4		0	0						Untertest3.avi	0	880	547	72	111				0	Content		-72	-111	10038031	1415434326
10055	08:51:02.855	00:00:10.054	603	-1024	-768	-1	-1	-1	-1	4	-1024	-768	-1	-1	-1	-1	4		0	0						Untertest3.avi	0	880	547	72	111				0	Content		-72	-111	10054699	1415450994
10072	08:51:02.872	00:00:10.071	604	-1024	-768	-1	-1	-1	-1	4	-1024	-768	-1	-1	-1	-1	4		0	0						Untertest3.avi	0	880	547	72	111				0	Content		-72	-111	10071687	1415467982
10088	08:51:02.888	00:00:10.088	605	-1024	-768	-1	-1	-1	-1	4	-1024	-768	-1	-1	-1	-1	4		0	0						Untertest3.avi	0	880	547	72	111				0	Content		-72	-111	10088355	1415484650
10105	08:51:02.905	00:00:10.105	606	-1024	-768	-1	-1	-1	-1	4	-1024	-768	-1	-1	-1	-1	4		0	0						Untertest3.avi	0	880	547	72	111				0	Content		-72	-111	10105023	1415501318
10122	08:51:02.922	00:00:10.122	607	-1024	-768	-1	-1	-1	-1	4	-1024	-768	-1	-1	-1	-1	4		0	0						Untertest3.avi	0	880	547	72	111				0	Content		-72	-111	10122338	1415518633
10139	08:51:02.939	00:00:10.139	608	-1024	-768	-1	-1	-1	-1	4	-1024	-768	-1	-1	-1	-1	4		0	0						Untertest3.avi	0	880	547	72	111				0	Content		-72	-111	10139006	1415535301
10155	08:51:02.955	00:00:10.155	609	-1024	-768	-1	-1	-1	-1	4	-1024	-768	-1	-1	-1	-1	4		0	0						Untertest3.avi	0	880	547	72	111				0	Content		-72	-111	10155221	1415551516
10172	08:51:02.972	00:00:10.171	610	-1024	-768	-1	-1	-1	-1	4	-1024	-768	-1	-1	-1	-1	4		0	0						Untertest3.avi	0	880	547	72	111				0	Content		-72	-111	10171889	1415568184
10189	08:51:02.989	00:00:10.188	611	-1024	-768	-1	-1	-1	-1	4	-1024	-768	-1	-1	-1	-1	4		0	0						Untertest3.avi	0	880	547	72	111				0	Content		-72	-111	10188557	1415584852
10204	08:51:03.004	00:00:10.204	612	-1024	-768	-1	-1	-1	-1	4	-1024	-768	-1	-1	-1	-1	4		0	0						Untertest3.avi	0	880	547	72	111				0	Content		-72	-111	10204402	1415600697
10221	08:51:03.021	00:00:10.221	613	-1024	-768	-1	-1	-1	-1	4	-1024	-768	-1	-1	-1	-1	4		0	0						Untertest3.avi	0	880	547	72	111				0	Content		-72	-111	10221027	1415617322
10238	08:51:03.038	00:00:10.237	614	-1024	-768	-1	-1	-1	-1	4	-1024	-768	-1	-1	-1	-1	4		0	0						Untertest3.avi	0	880	547	72	111				0	Content		-72	-111	10237713	1415634008
10254	08:51:03.054	00:00:10.254	615	-1024	-768	-1	-1	-1	-1	4	-1024	-768	-1	-1	-1	-1	4		0	0						Untertest3.avi	0	880	547	72	111				0	Content		-72	-111	10254381	1415650676
10271	08:51:03.071	00:00:10.271	616	-1024	-768	-1	-1	-1	-1	4	-1024	-768	-1	-1	-1	-1	4		0	0						Untertest3.avi	0	880	547	72	111				0	Content		-72	-111	10271049	1415667344
10288	08:51:03.088	00:00:10.287	617	-1024	-768	-1	-1	-1	-1	4	-1024	-768	-1	-1	-1	-1	4		0	0						Untertest3.avi	0	880	547	72	111				0	Content		-72	-111	10287703	1415683998
10304	08:51:03.104	00:00:10.304	618	-1024	-768	-1	-1	-1	-1	4	-1024	-768	-1	-1	-1	-1	4		0	0						Untertest3.avi	0	880	547	72	111				0	Content		-72	-111	10304272	1415700567
10321	08:51:03.121	00:00:10.321	619	-1024	-768	-1	-1	-1	-1	4	-1024	-768	-1	-1	-1	-1	4		0	0						Untertest3.avi	0	880	547	72	111				0	Content		-72	-111	10321029	1415717324
10338	08:51:03.138	00:00:10.338	620	-1024	-768	-1	-1	-1	-1	4	-1024	-768	-1	-1	-1	-1	4		0	0						Untertest3.avi	0	880	547	72	111				0	Content		-72	-111	10338070	1415734365
10355	08:51:03.155	00:00:10.354	621	-1024	-768	-1	-1	-1	-1	4	-1024	-768	-1	-1	-1	-1	4		0	0						Untertest3.avi	0	880	547	72	111				0	Content		-72	-111	10354738	1415751033
10371	08:51:03.171	00:00:10.371	622	-1024	-768	-1	-1	-1	-1	4	-1024	-768	-1	-1	-1	-1	4		0	0						Untertest3.avi	0	880	547	72	111				0	Content		-72	-111	10371406	1415767701
10389	08:51:03.189	00:00:10.388	623	-1024	-768	-1	-1	-1	-1	4	-1024	-768	-1	-1	-1	-1	4		0	0						Untertest3.avi	0	880	547	72	111				0	Content		-72	-111	10388529	1415784824
10405	08:51:03.205	00:00:10.405	624	-1024	-768	-1	-1	-1	-1	4	-1024	-768	-1	-1	-1	-1	4		0	0						Untertest3.avi	0	880	547	72	111				0	Content		-72	-111	10405197	1415801492
10422	08:51:03.222	00:00:10.421	625	-1024	-768	-1	-1	-1	-1	4	-1024	-768	-1	-1	-1	-1	4		0	0						Untertest3.avi	0	880	547	72	111				0	Content		-72	-111	10421865	1415818160
10439	08:51:03.239	00:00:10.439	626	-1024	-768	-1	-1	-1	-1	4	-1024	-768	-1	-1	-1	-1	4		0	0						Untertest3.avi	0	880	547	72	111				0	Content		-72	-111	10439396	1415835691
10454	08:51:03.254	00:00:10.454	627	-1024	-768	-1	-1	-1	-1	4	-1024	-768	-1	-1	-1	-1	4		0	0						Untertest3.avi	0	880	547	72	111				0	Content		-72	-111	10454267	1415850562
10471	08:51:03.271	00:00:10.470	628	-1024	-768	-1	-1	-1	-1	4	-1024	-768	-1	-1	-1	-1	4		0	0						Untertest3.avi	0	880	547	72	111				0	Content		-72	-111	10470892	1415867187
10488	08:51:03.288	00:00:10.487	629	-1024	-768	-1	-1	-1	-1	4	-1024	-768	-1	-1	-1	-1	4		0	0						Untertest3.avi	0	880	547	72	111				0	Content		-72	-111	10487560	1415883855
10504	08:51:03.304	00:00:10.504	630	-1024	-768	-1	-1	-1	-1	4	-1024	-768	-1	-1	-1	-1	4		0	0						Untertest3.avi	0	880	547	72	111				0	Content		-72	-111	10504228	1415900523
10521	08:51:03.321	00:00:10.520	631	-1024	-768	-1	-1	-1	-1	4	-1024	-768	-1	-1	-1	-1	4		0	0						Untertest3.avi	0	880	547	72	111				0	Content		-72	-111	10520896	1415917191
10538	08:51:03.338	00:00:10.537	632	-1024	-768	-1	-1	-1	-1	4	-1024	-768	-1	-1	-1	-1	4		0	0						Untertest3.avi	0	880	547	72	111				0	Content		-72	-111	10537565	1415933860
10554	08:51:03.354	00:00:10.554	633	-1024	-768	-1	-1	-1	-1	4	-1024	-768	-1	-1	-1	-1	4		0	0						Untertest3.avi	0	880	547	72	111				0	Content		-72	-111	10554136	1415950431
10571	08:51:03.371	00:00:10.571	634	-1024	-768	-1	-1	-1	-1	4	-1024	-768	-1	-1	-1	-1	4		0	0						Untertest3.avi	0	880	547	72	111				0	Content		-72	-111	10571010	1415967305
10588	08:51:03.388	00:00:10.587	635	-1024	-768	-1	-1	-1	-1	4	-1024	-768	-1	-1	-1	-1	4		0	0						Untertest3.avi	0	880	547	72	111				0	Content		-72	-111	10587678	1415983973
10604	08:51:03.404	00:00:10.604	636	-1024	-768	-1	-1	-1	-1	4	-1024	-768	-1	-1	-1	-1	4		0	0						Untertest3.avi	0	880	547	72	111				0	Content		-72	-111	10604346	1416000641
10621	08:51:03.421	00:00:10.621	637	-1024	-768	-1	-1	-1	-1	4	-1024	-768	-1	-1	-1	-1	4		0	0						Untertest3.avi	0	880	547	72	111				0	Content		-72	-111	10621363	1416017658
10638	08:51:03.438	00:00:10.638	638	-1024	-768	-1	-1	-1	-1	4	-1024	-768	-1	-1	-1	-1	4		0	0						Untertest3.avi	0	880	547	72	111				0	Content		-72	-111	10638031	1416034326
10655	08:51:03.455	00:00:10.654	639	-1024	-768	-1	-1	-1	-1	4	-1024	-768	-1	-1	-1	-1	4		0	0						Untertest3.avi	0	880	547	72	111				0	Content		-72	-111	10654699	1416050994
10672	08:51:03.472	00:00:10.671	640	-1024	-768	-1	-1	-1	-1	4	-1024	-768	-1	-1	-1	-1	4		0	0						Untertest3.avi	0	880	547	72	111				0	Content		-72	-111	10671978	1416068273
10689	08:51:03.489	00:00:10.688	641	-1024	-768	-1	-1	-1	-1	4	-1024	-768	-1	-1	-1	-1	4		0	0						Untertest3.avi	0	880	547	72	111				0	Content		-72	-111	10688646	1416084941
10705	08:51:03.505	00:00:10.704	642	-1024	-768	-1	-1	-1	-1	4	-1024	-768	-1	-1	-1	-1	4		0	0						Untertest3.avi	0	880	547	72	111				0	Content		-72	-111	10704891	1416101186
10722	08:51:03.522	00:00:10.721	643	-1024	-768	-1	-1	-1	-1	4	-1024	-768	-1	-1	-1	-1	4		0	0						Untertest3.avi	0	880	547	72	111				0	Content		-72	-111	10721559	1416117854
10738	08:51:03.538	00:00:10.738	644	-1024	-768	-1	-1	-1	-1	4	-1024	-768	-1	-1	-1	-1	4		0	0						Untertest3.avi	0	880	547	72	111				0	Content		-72	-111	10738227	1416134522
10754	08:51:03.554	00:00:10.754	645	-1024	-768	-1	-1	-1	-1	4	-1024	-768	-1	-1	-1	-1	4		0	0						Untertest3.avi	0	880	547	72	111				0	Content		-72	-111	10754003	1416150298
10771	08:51:03.571	00:00:10.770	646	-1024	-768	-1	-1	-1	-1	4	-1024	-768	-1	-1	-1	-1	4		0	0						Untertest3.avi	0	880	547	72	111				0	Content		-72	-111	10770627	1416166922
10787	08:51:03.587	00:00:10.787	647	-1024	-768	-1	-1	-1	-1	4	-1024	-768	-1	-1	-1	-1	4		0	0						Untertest3.avi	0	880	547	72	111				0	Content		-72	-111	10787314	1416183609
10804	08:51:03.604	00:00:10.803	648	-1024	-768	-1	-1	-1	-1	4	-1024	-768	-1	-1	-1	-1	4		0	0						Untertest3.avi	0	880	547	72	111				0	Content		-72	-111	10803982	1416200277
10821	08:51:03.621	00:00:10.820	649	-1024	-768	-1	-1	-1	-1	4	-1024	-768	-1	-1	-1	-1	4		0	0						Untertest3.avi	0	880	547	72	111				0	Content		-72	-111	10820650	1416216945
10837	08:51:03.637	00:00:10.837	650	-1024	-768	-1	-1	-1	-1	4	-1024	-768	-1	-1	-1	-1	4		0	0						Untertest3.avi	0	880	547	72	111				0	Content		-72	-111	10837431	1416233726
10854	08:51:03.654	00:00:10.854	651	-1024	-768	-1	-1	-1	-1	4	-1024	-768	-1	-1	-1	-1	4		0	0						Untertest3.avi	0	880	547	72	111				0	Content		-72	-111	10854001	1416250296
10871	08:51:03.671	00:00:10.870	652	-1024	-768	-1	-1	-1	-1	4	-1024	-768	-1	-1	-1	-1	4		0	0						Untertest3.avi	0	880	547	72	111				0	Content		-72	-111	10870630	1416266925
10888	08:51:03.688	00:00:10.887	653	-1024	-768	-1	-1	-1	-1	4	-1024	-768	-1	-1	-1	-1	4		0	0						Untertest3.avi	0	880	547	72	111				0	Content		-72	-111	10887671	1416283966
10904	08:51:03.704	00:00:10.904	654	-1024	-768	-1	-1	-1	-1	4	-1024	-768	-1	-1	-1	-1	4		0	0						Untertest3.avi	0	880	547	72	111				0	Content		-72	-111	10904339	1416300634
10921	08:51:03.721	00:00:10.921	655	-1024	-768	-1	-1	-1	-1	4	-1024	-768	-1	-1	-1	-1	4		0	0						Untertest3.avi	0	880	547	72	111				0	Content		-72	-111	10921007	1416317302
10938	08:51:03.738	00:00:10.938	656	-1024	-768	-1	-1	-1	-1	4	-1024	-768	-1	-1	-1	-1	4		0	0						Untertest3.avi	0	880	547	72	111				0	Content		-72	-111	10938172	1416334467
10955	08:51:03.755	00:00:10.954	657	-1024	-768	-1	-1	-1	-1	4	-1024	-768	-1	-1	-1	-1	4		0	0						Untertest3.avi	0	880	547	72	111				0	Content		-72	-111	10954840	1416351135
10972	08:51:03.772	00:00:10.971	658	-1024	-768	-1	-1	-1	-1	4	-1024	-768	-1	-1	-1	-1	4		0	0						Untertest3.avi	0	880	547	72	111				0	Content		-72	-111	10971508	1416367803
10989	08:51:03.789	00:00:10.989	659	-1024	-768	-1	-1	-1	-1	4	-1024	-768	-1	-1	-1	-1	4		0	0						Untertest3.avi	0	880	547	72	111				0	Content		-72	-111	10989124	1416385419
11004	08:51:03.804	00:00:11.003	660	-1024	-768	-1	-1	-1	-1	4	-1024	-768	-1	-1	-1	-1	4		0	0						Untertest3.avi	0	880	547	72	111				0	Content		-72	-111	11003870	1416400165
11021	08:51:03.821	00:00:11.020	661	-1024	-768	-1	-1	-1	-1	4	-1024	-768	-1	-1	-1	-1	4		0	0						Untertest3.avi	0	880	547	72	111				0	Content		-72	-111	11020536	1416416831
11037	08:51:03.837	00:00:11.037	662	-1024	-768	-1	-1	-1	-1	4	-1024	-768	-1	-1	-1	-1	4		0	0						Untertest3.avi	0	880	547	72	111				0	Content		-72	-111	11037204	1416433499
11054	08:51:03.854	00:00:11.053	663	-1024	-768	-1	-1	-1	-1	4	-1024	-768	-1	-1	-1	-1	4		0	0						Untertest3.avi	0	880	547	72	111				0	Content		-72	-111	11053872	1416450167
11070	08:51:03.870	00:00:11.070	664	-1024	-768	-1	-1	-1	-1	4	-1024	-768	-1	-1	-1	-1	4		0	0						Untertest3.avi	0	880	547	72	111				0	Content		-72	-111	11070489	1416466784
11087	08:51:03.887	00:00:11.087	665	-1024	-768	-1	-1	-1	-1	4	-1024	-768	-1	-1	-1	-1	4		0	0						Untertest3.avi	0	880	547	72	111				0	Content		-72	-111	11087294	1416483589
11104	08:51:03.904	00:00:11.103	666	-1024	-768	-1	-1	-1	-1	4	-1024	-768	-1	-1	-1	-1	4		0	0						Untertest3.avi	0	880	547	72	111				0	Content		-72	-111	11103862	1416500157
11121	08:51:03.921	00:00:11.120	667	-1024	-768	-1	-1	-1	-1	4	-1024	-768	-1	-1	-1	-1	4		0	0						Untertest3.avi	0	880	547	72	111				0	Content		-72	-111	11120700	1416516995
11137	08:51:03.937	00:00:11.137	668	-1024	-768	-1	-1	-1	-1	4	-1024	-768	-1	-1	-1	-1	4		0	0						Untertest3.avi	0	880	547	72	111				0	Content		-72	-111	11137368	1416533663
11154	08:51:03.954	00:00:11.154	669	-1024	-768	-1	-1	-1	-1	4	-1024	-768	-1	-1	-1	-1	4		0	0						Untertest3.avi	0	880	547	72	111				0	Content		-72	-111	11154036	1416550331
11171	08:51:03.971	00:00:11.171	670	-1024	-768	-1	-1	-1	-1	4	-1024	-768	-1	-1	-1	-1	4		0	0						Untertest3.avi	0	880	547	72	111				0	Content		-72	-111	11171020	1416567315
11188	08:51:03.988	00:00:11.187	671	-1024	-768	-1	-1	-1	-1	4	-1024	-768	-1	-1	-1	-1	4		0	0						Untertest3.avi	0	880	547	72	111				0	Content		-72	-111	11187688	1416583983
11204	08:51:04.004	00:00:11.204	672	-1024	-768	-1	-1	-1	-1	4	-1024	-768	-1	-1	-1	-1	4		0	0						Untertest3.avi	0	880	547	72	111				0	Content		-72	-111	11204356	1416600651
11222	08:51:04.022	00:00:11.221	673	-1024	-768	-1	-1	-1	-1	4	-1024	-768	-1	-1	-1	-1	4		0	0						Untertest3.avi	0	880	547	72	111				0	Content		-72	-111	11221671	1416617966
11238	08:51:04.038	00:00:11.238	674	-1024	-768	-1	-1	-1	-1	4	-1024	-768	-1	-1	-1	-1	4		0	0						Untertest3.avi	0	880	547	72	111				0	Content		-72	-111	11238339	1416634634
11255	08:51:04.055	00:00:11.254	675	-1024	-768	-1	-1	-1	-1	4	-1024	-768	-1	-1	-1	-1	4		0	0						Untertest3.avi	0	880	547	72	111				0	Content		-72	-111	11254555	1416650850
11271	08:51:04.071	00:00:11.271	676	-1024	-768	-1	-1	-1	-1	4	-1024	-768	-1	-1	-1	-1	4		0	0						Untertest3.avi	0	880	547	72	111				0	Content		-72	-111	11271223	1416667518
11288	08:51:04.088	00:00:11.287	677	-1024	-768	-1	-1	-1	-1	4	-1024	-768	-1	-1	-1	-1	4		0	0						Untertest3.avi	0	880	547	72	111				0	Content		-72	-111	11287891	1416684186
11304	08:51:04.104	00:00:11.303	678	-1024	-768	-1	-1	-1	-1	4	-1024	-768	-1	-1	-1	-1	4		0	0						Untertest3.avi	0	880	547	72	111				0	Content		-72	-111	11303738	1416700033
11320	08:51:04.120	00:00:11.320	679	-1024	-768	-1	-1	-1	-1	4	-1024	-768	-1	-1	-1	-1	4		0	0						Untertest3.avi	0	880	547	72	111				0	Content		-72	-111	11320358	1416716653
11337	08:51:04.137	00:00:11.337	680	-1024	-768	-1	-1	-1	-1	4	-1024	-768	-1	-1	-1	-1	4		0	0						Untertest3.avi	0	880	547	72	111				0	Content		-72	-111	11337045	1416733340
11354	08:51:04.154	00:00:11.353	681	-1024	-768	-1	-1	-1	-1	4	-1024	-768	-1	-1	-1	-1	4		0	0						Untertest3.avi	0	880	547	72	111				0	Content		-72	-111	11353713	1416750008
11370	08:51:04.170	00:00:11.370	682	-1024	-768	-1	-1	-1	-1	4	-1024	-768	-1	-1	-1	-1	4		0	0						Untertest3.avi	0	880	547	72	111				0	Content		-72	-111	11370381	1416766676
11387	08:51:04.187	00:00:11.387	683	-1024	-768	-1	-1	-1	-1	4	-1024	-768	-1	-1	-1	-1	4		0	0						Untertest3.avi	0	880	547	72	111				0	Content		-72	-111	11387034	1416783329
11404	08:51:04.204	00:00:11.403	684	-1024	-768	-1	-1	-1	-1	4	-1024	-768	-1	-1	-1	-1	4		0	0						Untertest3.avi	0	880	547	72	111				0	Content		-72	-111	11403605	1416799900
11420	08:51:04.220	00:00:11.420	685	-1024	-768	-1	-1	-1	-1	4	-1024	-768	-1	-1	-1	-1	4		0	0						Untertest3.avi	0	880	547	72	111				0	Content		-72	-111	11420244	1416816539
11437	08:51:04.237	00:00:11.437	686	-1024	-768	-1	-1	-1	-1	4	-1024	-768	-1	-1	-1	-1	4		0	0						Untertest3.avi	0	880	547	72	111				0	Content		-72	-111	11437323	1416833618
11454	08:51:04.254	00:00:11.453	687	-1024	-768	-1	-1	-1	-1	4	-1024	-768	-1	-1	-1	-1	4		0	0						Untertest3.avi	0	880	547	72	111				0	Content		-72	-111	11453991	1416850286
11471	08:51:04.271	00:00:11.470	688	-1024	-768	-1	-1	-1	-1	4	-1024	-768	-1	-1	-1	-1	4		0	0						Untertest3.avi	0	880	547	72	111				0	Content		-72	-111	11470659	1416866954
11488	08:51:04.288	00:00:11.487	689	-1024	-768	-1	-1	-1	-1	4	-1024	-768	-1	-1	-1	-1	4		0	0						Untertest3.avi	0	880	547	72	111				0	Content		-72	-111	11487809	1416884104
11504	08:51:04.304	00:00:11.504	690	-1024	-768	-1	-1	-1	-1	4	-1024	-768	-1	-1	-1	-1	4		0	0						Untertest3.avi	0	880	547	72	111				0	Content		-72	-111	11504477	1416900772
11521	08:51:04.321	00:00:11.521	691	-1024	-768	-1	-1	-1	-1	4	-1024	-768	-1	-1	-1	-1	4		0	0						Untertest3.avi	0	880	547	72	111				0	Content		-72	-111	11521145	1416917440
11539	08:51:04.339	00:00:11.538	692	-1024	-768	-1	-1	-1	-1	4	-1024	-768	-1	-1	-1	-1	4		0	0						Untertest3.avi	0	880	547	72	111				0	Content		-72	-111	11538731	1416935026
11554	08:51:04.354	00:00:11.553	693	-1024	-768	-1	-1	-1	-1	4	-1024	-768	-1	-1	-1	-1	4		0	0						Untertest3.avi	0	880	547	72	111				0	Content		-72	-111	11553604	1416949899
11570	08:51:04.370	00:00:11.570	694	-1024	-768	-1	-1	-1	-1	4	-1024	-768	-1	-1	-1	-1	4		0	0						Untertest3.avi	0	880	547	72	111				0	Content		-72	-111	11570230	1416966525
11587	08:51:04.387	00:00:11.586	695	-1024	-768	-1	-1	-1	-1	4	-1024	-768	-1	-1	-1	-1	4		0	0						Untertest3.avi	0	880	547	72	111				0	Content		-72	-111	11586898	1416983193
11604	08:51:04.404	00:00:11.603	696	-1024	-768	-1	-1	-1	-1	4	-1024	-768	-1	-1	-1	-1	4		0	0						Untertest3.avi	0	880	547	72	111				0	Content		-72	-111	11603566	1416999861
11620	08:51:04.420	00:00:11.620	697	-1024	-768	-1	-1	-1	-1	4	-1024	-768	-1	-1	-1	-1	4		0	0						Untertest3.avi	0	880	547	72	111				0	Content		-72	-111	11620224	1417016519
11637	08:51:04.437	00:00:11.636	698	-1024	-768	-1	-1	-1	-1	4	-1024	-768	-1	-1	-1	-1	4		0	0						Untertest3.avi	0	880	547	72	111				0	Content		-72	-111	11636900	1417033195
11653	08:51:04.453	00:00:11.653	699	-1024	-768	-1	-1	-1	-1	4	-1024	-768	-1	-1	-1	-1	4		0	0						Untertest3.avi	0	880	547	72	111				0	Content		-72	-111	11653471	1417049766
11670	08:51:04.470	00:00:11.670	700	-1024	-768	-1	-1	-1	-1	4	-1024	-768	-1	-1	-1	-1	4		0	0						Untertest3.avi	0	880	547	72	111				0	Content		-72	-111	11670349	1417066644
11687	08:51:04.487	00:00:11.687	701	-1024	-768	-1	-1	-1	-1	4	-1024	-768	-1	-1	-1	-1	4		0	0						Untertest3.avi	0	880	547	72	111				0	Content		-72	-111	11687017	1417083312
11704	08:51:04.504	00:00:11.703	702	-1024	-768	-1	-1	-1	-1	4	-1024	-768	-1	-1	-1	-1	4		0	0						Untertest3.avi	0	880	547	72	111				0	Content		-72	-111	11703685	1417099980
11721	08:51:04.521	00:00:11.720	703	-1024	-768	-1	-1	-1	-1	4	-1024	-768	-1	-1	-1	-1	4		0	0						Untertest3.avi	0	880	547	72	111				0	Content		-72	-111	11720656	1417116951
11737	08:51:04.537	00:00:11.737	704	-1024	-768	-1	-1	-1	-1	4	-1024	-768	-1	-1	-1	-1	4		0	0						Untertest3.avi	0	880	547	72	111				0	Content		-72	-111	11737324	1417133619
11754	08:51:04.554	00:00:11.753	705	-1024	-768	-1	-1	-1	-1	4	-1024	-768	-1	-1	-1	-1	4		0	0						Untertest3.avi	0	880	547	72	111				0	Content		-72	-111	11753992	1417150287
11771	08:51:04.571	00:00:11.771	706	-1024	-768	-1	-1	-1	-1	4	-1024	-768	-1	-1	-1	-1	4		0	0						Untertest3.avi	0	880	547	72	111				0	Content		-72	-111	11771293	1417167588
11788	08:51:04.588	00:00:11.787	707	-1024	-768	-1	-1	-1	-1	4	-1024	-768	-1	-1	-1	-1	4		0	0						Untertest3.avi	0	880	547	72	111				0	Content		-72	-111	11787961	1417184256
11804	08:51:04.604	00:00:11.804	708	-1024	-768	-1	-1	-1	-1	4	-1024	-768	-1	-1	-1	-1	4		0	0						Untertest3.avi	0	880	547	72	111				0	Content		-72	-111	11804215	1417200510
11821	08:51:04.621	00:00:11.820	709	-1024	-768	-1	-1	-1	-1	4	-1024	-768	-1	-1	-1	-1	4		0	0						Untertest3.avi	0	880	547	72	111				0	Content		-72	-111	11820883	1417217178
11838	08:51:04.638	00:00:11.837	710	-1024	-768	-1	-1	-1	-1	4	-1024	-768	-1	-1	-1	-1	4		0	0						Untertest3.avi	0	880	547	72	111				0	Content		-72	-111	11837551	1417233846
11853	08:51:04.653	00:00:11.853	711	-1024	-768	-1	-1	-1	-1	4	-1024	-768	-1	-1	-1	-1	4		0	0						Untertest3.avi	0	880	547	72	111				0	Content		-72	-111	11853343	1417249638
11870	08:51:04.670	00:00:11.869	712	-1024	-768	-1	-1	-1	-1	4	-1024	-768	-1	-1	-1	-1	4		0	0						Untertest3.avi	0	880	547	72	111				0	Content		-72	-111	11869966	1417266261
11887	08:51:04.687	00:00:11.886	713	-1024	-768	-1	-1	-1	-1	4	-1024	-768	-1	-1	-1	-1	4		0	0						Untertest3.avi	0	880	547	72	111				0	Content		-72	-111	11886652	1417282947
11903	08:51:04.703	00:00:11.903	714	-1024	-768	-1	-1	-1	-1	4	-1024	-768	-1	-1	-1	-1	4		0	0						Untertest3.avi	0	880	547	72	111				0	Content		-72	-111	11903320	1417299615
11920	08:51:04.720	00:00:11.919	715	-1024	-768	-1	-1	-1	-1	4	-1024	-768	-1	-1	-1	-1	4		0	0						Untertest3.avi	0	880	547	72	111				0	Content		-72	-111	11919988	1417316283
11937	08:51:04.737	00:00:11.936	716	-1024	-768	-1	-1	-1	-1	4	-1024	-768	-1	-1	-1	-1	4		0	0						Untertest3.avi	0	880	547	72	111				0	Content		-72	-111	11936780	1417333075
11953	08:51:04.753	00:00:11.953	717	-1024	-768	-1	-1	-1	-1	4	-1024	-768	-1	-1	-1	-1	4		0	0						Untertest3.avi	0	880	547	72	111				0	Content		-72	-111	11953339	1417349634
11970	08:51:04.770	00:00:11.969	718	-1024	-768	-1	-1	-1	-1	4	-1024	-768	-1	-1	-1	-1	4		0	0						Untertest3.avi	0	880	547	72	111				0	Content		-72	-111	11969975	1417366270
11987	08:51:04.787	00:00:11.987	719	-1024	-768	-1	-1	-1	-1	4	-1024	-768	-1	-1	-1	-1	4		0	0						Untertest3.avi	0	880	547	72	111				0	Content		-72	-111	11987013	1417383308
12004	08:51:04.804	00:00:12.003	720	-1024	-768	-1	-1	-1	-1	4	-1024	-768	-1	-1	-1	-1	4		0	0						Untertest3.avi	0	880	547	72	111				0	Content		-72	-111	12003681	1417399976
12020	08:51:04.820	00:00:12.020	721	-1024	-768	-1	-1	-1	-1	4	-1024	-768	-1	-1	-1	-1	4		0	0						Untertest3.avi	0	880	547	72	111				0	Content		-72	-111	12020349	1417416644
12038	08:51:04.838	00:00:12.037	722	-1024	-768	-1	-1	-1	-1	4	-1024	-768	-1	-1	-1	-1	4		0	0						Untertest3.avi	0	880	547	72	111				0	Content		-72	-111	12037513	1417433808
12054	08:51:04.854	00:00:12.054	723	-1024	-768	-1	-1	-1	-1	4	-1024	-768	-1	-1	-1	-1	4		0	0						Untertest3.avi	0	880	547	72	111				0	Content		-72	-111	12054181	1417450476
12071	08:51:04.871	00:00:12.070	724	-1024	-768	-1	-1	-1	-1	4	-1024	-768	-1	-1	-1	-1	4		0	0						Untertest3.avi	0	880	547	72	111				0	Content		-72	-111	12070849	1417467144
12088	08:51:04.888	00:00:12.088	725	-1024	-768	-1	-1	-1	-1	4	-1024	-768	-1	-1	-1	-1	4		0	0						Untertest3.avi	0	880	547	72	111				0	Content		-72	-111	12088459	1417484754
12103	08:51:04.903	00:00:12.103	726	-1024	-768	-1	-1	-1	-1	4	-1024	-768	-1	-1	-1	-1	4		0	0						Untertest3.avi	0	880	547	72	111				0	Content		-72	-111	12103209	1417499504
12120	08:51:04.920	00:00:12.119	727	-1024	-768	-1	-1	-1	-1	4	-1024	-768	-1	-1	-1	-1	4		0	0						Untertest3.avi	0	880	547	72	111				0	Content		-72	-111	12119875	1417516170
12137	08:51:04.937	00:00:12.136	728	-1024	-768	-1	-1	-1	-1	4	-1024	-768	-1	-1	-1	-1	4		0	0						Untertest3.avi	0	880	547	72	111				0	Content		-72	-111	12136543	1417532838
12153	08:51:04.953	00:00:12.153	729	-1024	-768	-1	-1	-1	-1	4	-1024	-768	-1	-1	-1	-1	4		0	0						Untertest3.avi	0	880	547	72	111				0	Content		-72	-111	12153211	1417549506
12170	08:51:04.970	00:00:12.169	730	-1024	-768	-1	-1	-1	-1	4	-1024	-768	-1	-1	-1	-1	4		0	0						Untertest3.avi	0	880	547	72	111				0	Content		-72	-111	12169855	1417566150
12187	08:51:04.987	00:00:12.186	731	-1024	-768	-1	-1	-1	-1	4	-1024	-768	-1	-1	-1	-1	4		0	0						Untertest3.avi	0	880	547	72	111				0	Content		-72	-111	12186523	1417582818
12203	08:51:05.003	00:00:12.203	732	-1024	-768	-1	-1	-1	-1	4	-1024	-768	-1	-1	-1	-1	4		0	0						Untertest3.avi	0	880	547	72	111				0	Content		-72	-111	12203191	1417599486
12220	08:51:05.020	00:00:12.219	733	-1024	-768	-1	-1	-1	-1	4	-1024	-768	-1	-1	-1	-1	4		0	0						Untertest3.avi	0	880	547	72	111				0	Content		-72	-111	12219886	1417616181
12236	08:51:05.036	00:00:12.236	734	-1024	-768	-1	-1	-1	-1	4	-1024	-768	-1	-1	-1	-1	4		0	0						Untertest3.avi	0	880	547	72	111				0	Content		-72	-111	12236456	1417632751
12253	08:51:05.053	00:00:12.253	735	-1024	-768	-1	-1	-1	-1	4	-1024	-768	-1	-1	-1	-1	4		0	0						Untertest3.avi	0	880	547	72	111				0	Content		-72	-111	12253332	1417649627
12270	08:51:05.070	00:00:12.270	736	-1024	-768	-1	-1	-1	-1	4	-1024	-768	-1	-1	-1	-1	4		0	0						Untertest3.avi	0	880	547	72	111				0	Content		-72	-111	12270000	1417666295
12287	08:51:05.087	00:00:12.286	737	-1024	-768	-1	-1	-1	-1	4	-1024	-768	-1	-1	-1	-1	4		0	0						Untertest3.avi	0	880	547	72	111				0	Content		-72	-111	12286668	1417682963
12304	08:51:05.104	00:00:12.303	738	-1024	-768	-1	-1	-1	-1	4	-1024	-768	-1	-1	-1	-1	4		0	0						Untertest3.avi	0	880	547	72	111				0	Content		-72	-111	12303640	1417699935
12320	08:51:05.120	00:00:12.320	739	-1024	-768	-1	-1	-1	-1	4	-1024	-768	-1	-1	-1	-1	4		0	0						Untertest3.avi	0	880	547	72	111				0	Content		-72	-111	12320308	1417716603
12337	08:51:05.137	00:00:12.336	740	-1024	-768	-1	-1	-1	-1	4	-1024	-768	-1	-1	-1	-1	4		0	0						Untertest3.avi	0	880	547	72	111				0	Content		-72	-111	12336976	1417733271
12354	08:51:05.154	00:00:12.354	741	-1024	-768	-1	-1	-1	-1	4	-1024	-768	-1	-1	-1	-1	4		0	0						Untertest3.avi	0	880	547	72	111				0	Content		-72	-111	12354277	1417750572
12371	08:51:05.171	00:00:12.370	742	-1024	-768	-1	-1	-1	-1	4	-1024	-768	-1	-1	-1	-1	4		0	0						Untertest3.avi	0	880	547	72	111				0	Content		-72	-111	12370945	1417767240
12387	08:51:05.187	00:00:12.387	743	-1024	-768	-1	-1	-1	-1	4	-1024	-768	-1	-1	-1	-1	4		0	0						Untertest3.avi	0	880	547	72	111				0	Content		-72	-111	12387292	1417783587
12404	08:51:05.204	00:00:12.403	744	-1024	-768	-1	-1	-1	-1	4	-1024	-768	-1	-1	-1	-1	4		0	0						Untertest3.avi	0	880	547	72	111				0	Content		-72	-111	12403960	1417800255
12421	08:51:05.221	00:00:12.420	745	-1024	-768	-1	-1	-1	-1	4	-1024	-768	-1	-1	-1	-1	4		0	0						Untertest3.avi	0	880	547	72	111				0	Content		-72	-111	12420628	1417816923
12437	08:51:05.237	00:00:12.437	746	-1024	-768	-1	-1	-1	-1	4	-1024	-768	-1	-1	-1	-1	4		0	0						Untertest3.avi	0	880	547	72	111				0	Content		-72	-111	12437296	1417833591
12453	08:51:05.253	00:00:12.452	747	-1024	-768	-1	-1	-1	-1	4	-1024	-768	-1	-1	-1	-1	4		0	0						Untertest3.avi	0	880	547	72	111				0	Content		-72	-111	12452948	1417849243
12470	08:51:05.270	00:00:12.469	748	-1024	-768	-1	-1	-1	-1	4	-1024	-768	-1	-1	-1	-1	4		0	0						Untertest3.avi	0	880	547	72	111				0	Content		-72	-111	12469709	1417866004
12486	08:51:05.286	00:00:12.486	749	-1024	-768	-1	-1	-1	-1	4	-1024	-768	-1	-1	-1	-1	4		0	0						Untertest3.avi	0	880	547	72	111				0	Content		-72	-111	12486391	1417882686
12503	08:51:05.303	00:00:12.503	750	-1024	-768	-1	-1	-1	-1	4	-1024	-768	-1	-1	-1	-1	4		0	0						Untertest3.avi	0	880	547	72	111				0	Content		-72	-111	12503059	1417899354
12520	08:51:05.320	00:00:12.519	751	-1024	-768	-1	-1	-1	-1	4	-1024	-768	-1	-1	-1	-1	4		0	0						Untertest3.avi	0	880	547	72	111				0	Content		-72	-111	12519727	1417916022
12536	08:51:05.336	00:00:12.536	752	-1024	-768	-1	-1	-1	-1	4	-1024	-768	-1	-1	-1	-1	4		0	0						Untertest3.avi	0	880	547	72	111				0	Content		-72	-111	12536369	1417932664
12553	08:51:05.353	00:00:12.552	753	-1024	-768	-1	-1	-1	-1	4	-1024	-768	-1	-1	-1	-1	4		0	0						Untertest3.avi	0	880	547	72	111				0	Content		-72	-111	12552942	1417949237
12570	08:51:05.370	00:00:12.569	754	-1024	-768	-1	-1	-1	-1	4	-1024	-768	-1	-1	-1	-1	4		0	0						Untertest3.avi	0	880	547	72	111				0	Content		-72	-111	12569575	1417965870
12587	08:51:05.387	00:00:12.586	755	-1024	-768	-1	-1	-1	-1	4	-1024	-768	-1	-1	-1	-1	4		0	0						Untertest3.avi	0	880	547	72	111				0	Content		-72	-111	12586890	1417983185
12604	08:51:05.404	00:00:12.603	756	-1024	-768	-1	-1	-1	-1	4	-1024	-768	-1	-1	-1	-1	4		0	0						Untertest3.avi	0	880	547	72	111				0	Content		-72	-111	12603558	1417999853
12621	08:51:05.421	00:00:12.620	757	-1024	-768	-1	-1	-1	-1	4	-1024	-768	-1	-1	-1	-1	4		0	0						Untertest3.avi	0	880	547	72	111				0	Content		-72	-111	12620645	1418016940
12637	08:51:05.437	00:00:12.637	758	-1024	-768	-1	-1	-1	-1	4	-1024	-768	-1	-1	-1	-1	4		0	0						Untertest3.avi	0	880	547	72	111				0	Content		-72	-111	12637313	1418033608
12654	08:51:05.454	00:00:12.653	759	-1024	-768	-1	-1	-1	-1	4	-1024	-768	-1	-1	-1	-1	4		0	0						Untertest3.avi	0	880	547	72	111				0	Content		-72	-111	12653981	1418050276
12670	08:51:05.470	00:00:12.670	760	-1024	-768	-1	-1	-1	-1	4	-1024	-768	-1	-1	-1	-1	4		0	0						Untertest3.avi	0	880	547	72	111				0	Content		-72	-111	12670091	1418066386
12687	08:51:05.487	00:00:12.686	761	-1024	-768	-1	-1	-1	-1	4	-1024	-768	-1	-1	-1	-1	4		0	0						Untertest3.avi	0	880	547	72	111				0	Content		-72	-111	12686759	1418083054
12703	08:51:05.503	00:00:12.703	762	-1024	-768	-1	-1	-1	-1	4	-1024	-768	-1	-1	-1	-1	4		0	0						Untertest3.avi	0	880	547	72	111				0	Content		-72	-111	12703241	1418099536
12720	08:51:05.520	00:00:12.719	763	-1024	-768	-1	-1	-1	-1	4	-1024	-768	-1	-1	-1	-1	4		0	0						Untertest3.avi	0	880	547	72	111				0	Content		-72	-111	12719909	1418116204
12737	08:51:05.537	00:00:12.736	764	-1024	-768	-1	-1	-1	-1	4	-1024	-768	-1	-1	-1	-1	4		0	0						Untertest3.avi	0	880	547	72	111				0	Content		-72	-111	12736577	1418132872
12753	08:51:05.553	00:00:12.752	765	-1024	-768	-1	-1	-1	-1	4	-1024	-768	-1	-1	-1	-1	4		0	0						Untertest3.avi	0	880	547	72	111				0	Content		-72	-111	12752817	1418149112
12769	08:51:05.569	00:00:12.769	766	-1024	-768	-1	-1	-1	-1	4	-1024	-768	-1	-1	-1	-1	4		0	0						Untertest3.avi	0	880	547	72	111				0	Content		-72	-111	12769444	1418165739
12786	08:51:05.586	00:00:12.786	767	-1024	-768	-1	-1	-1	-1	4	-1024	-768	-1	-1	-1	-1	4		0	0						Untertest3.avi	0	880	547	72	111				0	Content		-72	-111	12786111	1418182406
12803	08:51:05.603	00:00:12.802	768	-1024	-768	-1	-1	-1	-1	4	-1024	-768	-1	-1	-1	-1	4		0	0						Untertest3.avi	0	880	547	72	111				0	Content		-72	-111	12802779	1418199074
12819	08:51:05.619	00:00:12.819	769	-1024	-768	-1	-1	-1	-1	4	-1024	-768	-1	-1	-1	-1	4		0	0						Untertest3.avi	0	880	547	72	111				0	Content		-72	-111	12819447	1418215742
12836	08:51:05.636	00:00:12.836	770	-1024	-768	-1	-1	-1	-1	4	-1024	-768	-1	-1	-1	-1	4		0	0						Untertest3.avi	0	880	547	72	111				0	Content		-72	-111	12836080	1418232375
12853	08:51:05.653	00:00:12.852	771	-1024	-768	-1	-1	-1	-1	4	-1024	-768	-1	-1	-1	-1	4		0	0						Untertest3.avi	0	880	547	72	111				0	Content		-72	-111	12852748	1418249043
12869	08:51:05.669	00:00:12.869	772	-1024	-768	-1	-1	-1	-1	4	-1024	-768	-1	-1	-1	-1	4		0	0						Untertest3.avi	0	880	547	72	111				0	Content		-72	-111	12869450	1418265745
12887	08:51:05.687	00:00:12.886	773	-1024	-768	-1	-1	-1	-1	4	-1024	-768	-1	-1	-1	-1	4		0	0						Untertest3.avi	0	880	547	72	111				0	Content		-72	-111	12886693	1418282988
12903	08:51:05.703	00:00:12.903	774	-1024	-768	-1	-1	-1	-1	4	-1024	-768	-1	-1	-1	-1	4		0	0						Untertest3.avi	0	880	547	72	111				0	Content		-72	-111	12903361	1418299656
12921	08:51:05.721	00:00:12.920	775	-1024	-768	-1	-1	-1	-1	4	-1024	-768	-1	-1	-1	-1	4		0	0						Untertest3.avi	0	880	547	72	111				0	Content		-72	-111	12920648	1418316943
12937	08:51:05.737	00:00:12.937	776	-1024	-768	-1	-1	-1	-1	4	-1024	-768	-1	-1	-1	-1	4		0	0						Untertest3.avi	0	880	547	72	111				0	Content		-72	-111	12937316	1418333611
12954	08:51:05.754	00:00:12.953	777	-1024	-768	-1	-1	-1	-1	4	-1024	-768	-1	-1	-1	-1	4		0	0						Untertest3.avi	0	880	547	72	111				0	Content		-72	-111	12953522	1418349817
12970	08:51:05.770	00:00:12.970	778	-1024	-768	-1	-1	-1	-1	4	-1024	-768	-1	-1	-1	-1	4		0	0						Untertest3.avi	0	880	547	72	111				0	Content		-72	-111	12970190	1418366485
12987	08:51:05.787	00:00:12.986	779	-1024	-768	-1	-1	-1	-1	4	-1024	-768	-1	-1	-1	-1	4		0	0						Untertest3.avi	0	880	547	72	111				0	Content		-72	-111	12986858	1418383153
13003	08:51:05.803	00:00:13.002	780	-1024	-768	-1	-1	-1	-1	4	-1024	-768	-1	-1	-1	-1	4		0	0						Untertest3.avi	0	880	547	72	111				0	Content		-72	-111	13002691	1418398986
13019	08:51:05.819	00:00:13.019	781	-1024	-768	-1	-1	-1	-1	4	-1024	-768	-1	-1	-1	-1	4		0	0						Untertest3.avi	0	880	547	72	111				0	Content		-72	-111	13019305	1418415600
13036	08:51:05.836	00:00:13.035	782	-1024	-768	-1	-1	-1	-1	4	-1024	-768	-1	-1	-1	-1	4		0	0						Untertest3.avi	0	880	547	72	111				0	Content		-72	-111	13035990	1418432285
13053	08:51:05.853	00:00:13.052	783	-1024	-768	-1	-1	-1	-1	4	-1024	-768	-1	-1	-1	-1	4		0	0						Untertest3.avi	0	880	547	72	111				0	Content		-72	-111	13052658	1418448953
13069	08:51:05.869	00:00:13.069	784	-1024	-768	-1	-1	-1	-1	4	-1024	-768	-1	-1	-1	-1	4		0	0						Untertest3.avi	0	880	547	72	111				0	Content		-72	-111	13069326	1418465621
13086	08:51:05.886	00:00:13.085	785	-1024	-768	-1	-1	-1	-1	4	-1024	-768	-1	-1	-1	-1	4		0	0						Untertest3.avi	0	880	547	72	111				0	Content		-72	-111	13085982	1418482277
13103	08:51:05.903	00:00:13.102	786	-1024	-768	-1	-1	-1	-1	4	-1024	-768	-1	-1	-1	-1	4		0	0						Untertest3.avi	0	880	547	72	111				0	Content		-72	-111	13102553	1418498848
13119	08:51:05.919	00:00:13.119	787	-1024	-768	-1	-1	-1	-1	4	-1024	-768	-1	-1	-1	-1	4		0	0						Untertest3.avi	0	880	547	72	111				0	Content		-72	-111	13119307	1418515602
13136	08:51:05.936	00:00:13.136	788	-1024	-768	-1	-1	-1	-1	4	-1024	-768	-1	-1	-1	-1	4		0	0						Untertest3.avi	0	880	547	72	111				0	Content		-72	-111	13136346	1418532641
13153	08:51:05.953	00:00:13.153	789	-1024	-768	-1	-1	-1	-1	4	-1024	-768	-1	-1	-1	-1	4		0	0						Untertest3.avi	0	880	547	72	111				0	Content		-72	-111	13153014	1418549309
13170	08:51:05.970	00:00:13.169	790	-1024	-768	-1	-1	-1	-1	4	-1024	-768	-1	-1	-1	-1	4		0	0						Untertest3.avi	0	880	547	72	111				0	Content		-72	-111	13169682	1418565977
13187	08:51:05.987	00:00:13.186	791	-1024	-768	-1	-1	-1	-1	4	-1024	-768	-1	-1	-1	-1	4		0	0						Untertest3.avi	0	880	547	72	111				0	Content		-72	-111	13186810	1418583105
13203	08:51:06.003	00:00:13.203	792	-1024	-768	-1	-1	-1	-1	4	-1024	-768	-1	-1	-1	-1	4		0	0						Untertest3.avi	0	880	547	72	111				0	Content		-72	-111	13203478	1418599773
13220	08:51:06.020	00:00:13.220	793	-1024	-768	-1	-1	-1	-1	4	-1024	-768	-1	-1	-1	-1	4		0	0						Untertest3.avi	0	880	547	72	111				0	Content		-72	-111	13220146	1418616441
13236	08:51:06.036	00:00:13.236	794	-1024	-768	-1	-1	-1	-1	4	-1024	-768	-1	-1	-1	-1	4		0	0						Untertest3.avi	0	880	547	72	111				0	Content		-72	-111	13236357	1418632652
13253	08:51:06.053	00:00:13.253	795	-1024	-768	-1	-1	-1	-1	4	-1024	-768	-1	-1	-1	-1	4		0	0						Untertest3.avi	0	880	547	72	111				0	Content		-72	-111	13253025	1418649320
13270	08:51:06.070	00:00:13.269	796	-1024	-768	-1	-1	-1	-1	4	-1024	-768	-1	-1	-1	-1	4		0	0						Untertest3.avi	0	880	547	72	111				0	Content		-72	-111	13269534	1418665829
13286	08:51:06.086	00:00:13.286	797	-1024	-768	-1	-1	-1	-1	4	-1024	-768	-1	-1	-1	-1	4		0	0						Untertest3.avi	0	880	547	72	111				0	Content		-72	-111	13286202	1418682497
13303	08:51:06.103	00:00:13.302	798	-1024	-768	-1	-1	-1	-1	4	-1024	-768	-1	-1	-1	-1	4		0	0						Untertest3.avi	0	880	547	72	111				0	Content		-72	-111	13302870	1418699165
13319	08:51:06.119	00:00:13.319	799	-1024	-768	-1	-1	-1	-1	4	-1024	-768	-1	-1	-1	-1	4		0	0						Untertest3.avi	0	880	547	72	111				0	Content		-72	-111	13319175	1418715470
13336	08:51:06.136	00:00:13.335	800	-1024	-768	-1	-1	-1	-1	4	-1024	-768	-1	-1	-1	-1	4		0	0						Untertest3.avi	0	880	547	72	111				0	Content		-72	-111	13335798	1418732093
13352	08:51:06.152	00:00:13.352	801	-1024	-768	-1	-1	-1	-1	4	-1024	-768	-1	-1	-1	-1	4		0	0						Untertest3.avi	0	880	547	72	111				0	Content		-72	-111	13352476	1418748771
13369	08:51:06.169	00:00:13.369	802	-1024	-768	-1	-1	-1	-1	4	-1024	-768	-1	-1	-1	-1	4		0	0						Untertest3.avi	0	880	547	72	111				0	Content		-72	-111	13369172	1418765467
13386	08:51:06.186	00:00:13.386	803	-1024	-768	-1	-1	-1	-1	4	-1024	-768	-1	-1	-1	-1	4		0	0						Untertest3.avi	0	880	547	72	111				0	Content		-72	-111	13386006	1418782301
13403	08:51:06.203	00:00:13.402	804	-1024	-768	-1	-1	-1	-1	4	-1024	-768	-1	-1	-1	-1	4		0	0						Untertest3.avi	0	880	547	72	111				0	Content		-72	-111	13402674	1418798969
13419	08:51:06.219	00:00:13.419	805	-1024	-768	-1	-1	-1	-1	4	-1024	-768	-1	-1	-1	-1	4		0	0						Untertest3.avi	0	880	547	72	111				0	Content		-72	-111	13419342	1418815637
13436	08:51:06.236	00:00:13.436	806	-1024	-768	-1	-1	-1	-1	4	-1024	-768	-1	-1	-1	-1	4		0	0						Untertest3.avi	0	880	547	72	111				0	Content		-72	-111	13436328	1418832623
13453	08:51:06.253	00:00:13.452	807	-1024	-768	-1	-1	-1	-1	4	-1024	-768	-1	-1	-1	-1	4		0	0						Untertest3.avi	0	880	547	72	111				0	Content		-72	-111	13452996	1418849291
13470	08:51:06.270	00:00:13.469	808	-1024	-768	-1	-1	-1	-1	4	-1024	-768	-1	-1	-1	-1	4		0	0						Untertest3.avi	0	880	547	72	111				0	Content		-72	-111	13469664	1418865959
13487	08:51:06.287	00:00:13.486	809	-1024	-768	-1	-1	-1	-1	4	-1024	-768	-1	-1	-1	-1	4		0	0						Untertest3.avi	0	880	547	72	111				0	Content		-72	-111	13486979	1418883274
13504	08:51:06.304	00:00:13.503	810	-1024	-768	-1	-1	-1	-1	4	-1024	-768	-1	-1	-1	-1	4		0	0						Untertest3.avi	0	880	547	72	111				0	Content		-72	-111	13503647	1418899942
13520	08:51:06.320	00:00:13.519	811	-1024	-768	-1	-1	-1	-1	4	-1024	-768	-1	-1	-1	-1	4		0	0						Untertest3.avi	0	880	547	72	111				0	Content		-72	-111	13519863	1418916158
13537	08:51:06.337	00:00:13.536	812	-1024	-768	-1	-1	-1	-1	4	-1024	-768	-1	-1	-1	-1	4		0	0						Untertest3.avi	0	880	547	72	111				0	Content		-72	-111	13536531	1418932826
13553	08:51:06.353	00:00:13.553	813	-1024	-768	-1	-1	-1	-1	4	-1024	-768	-1	-1	-1	-1	4		0	0						Untertest3.avi	0	880	547	72	111				0	Content		-72	-111	13553199	1418949494
13569	08:51:06.369	00:00:13.568	814	-1024	-768	-1	-1	-1	-1	4	-1024	-768	-1	-1	-1	-1	4		0	0						Untertest3.avi	0	880	547	72	111				0	Content		-72	-111	13568915	1418965210
13586	08:51:06.386	00:00:13.585	815	-1024	-768	-1	-1	-1	-1	4	-1024	-768	-1	-1	-1	-1	4		0	0						Untertest3.avi	0	880	547	72	111				0	Content		-72	-111	13585660	1418981955
13602	08:51:06.402	00:00:13.602	816	-1024	-768	-1	-1	-1	-1	4	-1024	-768	-1	-1	-1	-1	4		0	0						Untertest3.avi	0	880	547	72	111				0	Content		-72	-111	13602345	1418998640
13619	08:51:06.419	00:00:13.619	817	-1024	-768	-1	-1	-1	-1	4	-1024	-768	-1	-1	-1	-1	4		0	0						Untertest3.avi	0	880	547	72	111				0	Content		-72	-111	13619013	1419015308
13636	08:51:06.436	00:00:13.635	818	-1024	-768	-1	-1	-1	-1	4	-1024	-768	-1	-1	-1	-1	4		0	0						Untertest3.avi	0	880	547	72	111				0	Content		-72	-111	13635681	1419031976
13652	08:51:06.452	00:00:13.652	819	-1024	-768	-1	-1	-1	-1	4	-1024	-768	-1	-1	-1	-1	4		0	0						Untertest3.avi	0	880	547	72	111				0	Content		-72	-111	13652298	1419048593
13669	08:51:06.469	00:00:13.668	820	-1024	-768	-1	-1	-1	-1	4	-1024	-768	-1	-1	-1	-1	4		0	0						Untertest3.avi	0	880	547	72	111				0	Content		-72	-111	13668966	1419065261
13686	08:51:06.486	00:00:13.685	821	-1024	-768	-1	-1	-1	-1	4	-1024	-768	-1	-1	-1	-1	4		0	0						Untertest3.avi	0	880	547	72	111				0	Content		-72	-111	13685634	1419081929
13702	08:51:06.502	00:00:13.702	822	-1024	-768	-1	-1	-1	-1	4	-1024	-768	-1	-1	-1	-1	4		0	0						Untertest3.avi	0	880	547	72	111				0	Content		-72	-111	13702167	1419098462
13719	08:51:06.519	00:00:13.719	823	-1024	-768	-1	-1	-1	-1	4	-1024	-768	-1	-1	-1	-1	4		0	0						Untertest3.avi	0	880	547	72	111				0	Content		-72	-111	13719099	1419115394
13736	08:51:06.536	00:00:13.735	824	-1024	-768	-1	-1	-1	-1	4	-1024	-768	-1	-1	-1	-1	4		0	0						Untertest3.avi	0	880	547	72	111				0	Content		-72	-111	13735767	1419132062
13753	08:51:06.553	00:00:13.752	825	-1024	-768	-1	-1	-1	-1	4	-1024	-768	-1	-1	-1	-1	4		0	0						Untertest3.avi	0	880	547	72	111				0	Content		-72	-111	13752898	1419149193
13770	08:51:06.570	00:00:13.769	826	-1024	-768	-1	-1	-1	-1	4	-1024	-768	-1	-1	-1	-1	4		0	0						Untertest3.avi	0	880	547	72	111				0	Content		-72	-111	13769566	1419165861
13787	08:51:06.587	00:00:13.786	827	-1024	-768	-1	-1	-1	-1	4	-1024	-768	-1	-1	-1	-1	4		0	0						Untertest3.avi	0	880	547	72	111				0	Content		-72	-111	13786598	1419182893
13803	08:51:06.603	00:00:13.803	828	-1024	-768	-1	-1	-1	-1	4	-1024	-768	-1	-1	-1	-1	4		0	0						Untertest3.avi	0	880	547	72	111				0	Content		-72	-111	13803266	1419199561
13820	08:51:06.620	00:00:13.819	829	-1024	-768	-1	-1	-1	-1	4	-1024	-768	-1	-1	-1	-1	4		0	0						Untertest3.avi	0	880	547	72	111				0	Content		-72	-111	13819934	1419216229
13836	08:51:06.636	00:00:13.836	830	-1024	-768	-1	-1	-1	-1	4	-1024	-768	-1	-1	-1	-1	4		0	0						Untertest3.avi	0	880	547	72	111				0	Content		-72	-111	13836046	1419232341
13853	08:51:06.653	00:00:13.852	831	-1024	-768	-1	-1	-1	-1	4	-1024	-768	-1	-1	-1	-1	4		0	0						Untertest3.avi	0	880	547	72	111				0	Content		-72	-111	13852714	1419249009
13869	08:51:06.669	00:00:13.869	832	-1024	-768	-1	-1	-1	-1	4	-1024	-768	-1	-1	-1	-1	4		0	0						Untertest3.avi	0	880	547	72	111				0	Content		-72	-111	13869195	1419265490
13886	08:51:06.686	00:00:13.885	833	-1024	-768	-1	-1	-1	-1	4	-1024	-768	-1	-1	-1	-1	4		0	0						Untertest3.avi	0	880	547	72	111				0	Content		-72	-111	13885863	1419282158
13903	08:51:06.703	00:00:13.902	834	-1024	-768	-1	-1	-1	-1	4	-1024	-768	-1	-1	-1	-1	4		0	0						Untertest3.avi	0	880	547	72	111				0	Content		-72	-111	13902531	1419298826
13919	08:51:06.719	00:00:13.918	835	-1024	-768	-1	-1	-1	-1	4	-1024	-768	-1	-1	-1	-1	4		0	0						Untertest3.avi	0	880	547	72	111				0	Content		-72	-111	13918781	1419315076
13935	08:51:06.735	00:00:13.935	836	-1024	-768	-1	-1	-1	-1	4	-1024	-768	-1	-1	-1	-1	4		0	0						Untertest3.avi	0	880	547	72	111				0	Content		-72	-111	13935406	1419331701
13952	08:51:06.752	00:00:13.952	837	-1024	-768	-1	-1	-1	-1	4	-1024	-768	-1	-1	-1	-1	4		0	0						Untertest3.avi	0	880	547	72	111				0	Content		-72	-111	13952073	1419348368
13969	08:51:06.769	00:00:13.968	838	-1024	-768	-1	-1	-1	-1	4	-1024	-768	-1	-1	-1	-1	4		0	0						Untertest3.avi	0	880	547	72	111				0	Content		-72	-111	13968741	1419365036
13985	08:51:06.785	00:00:13.985	839	-1024	-768	-1	-1	-1	-1	4	-1024	-768	-1	-1	-1	-1	4		0	0						Untertest3.avi	0	880	547	72	111				0	Content		-72	-111	13985409	1419381704
14002	08:51:06.802	00:00:14.002	840	-1024	-768	-1	-1	-1	-1	4	-1024	-768	-1	-1	-1	-1	4		0	0						Untertest3.avi	0	880	547	72	111				0	Content		-72	-111	14002030	1419398325
14019	08:51:06.819	00:00:14.018	841	-1024	-768	-1	-1	-1	-1	4	-1024	-768	-1	-1	-1	-1	4		0	0						Untertest3.avi	0	880	547	72	111				0	Content		-72	-111	14018698	1419414993
14035	08:51:06.835	00:00:14.035	842	-1024	-768	-1	-1	-1	-1	4	-1024	-768	-1	-1	-1	-1	4		0	0						Untertest3.avi	0	880	547	72	111				0	Content		-72	-111	14035411	1419431706
14053	08:51:06.853	00:00:14.052	843	-1024	-768	-1	-1	-1	-1	4	-1024	-768	-1	-1	-1	-1	4		0	0						Untertest3.avi	0	880	547	72	111				0	Content		-72	-111	14052656	1419448951
14069	08:51:06.869	00:00:14.069	844	-1024	-768	-1	-1	-1	-1	4	-1024	-768	-1	-1	-1	-1	4		0	0						Untertest3.avi	0	880	547	72	111				0	Content		-72	-111	14069324	1419465619
14087	08:51:06.887	00:00:14.086	845	-1024	-768	-1	-1	-1	-1	4	-1024	-768	-1	-1	-1	-1	4		0	0						Untertest3.avi	0	880	547	72	111				0	Content		-72	-111	14086611	1419482906
14103	08:51:06.903	00:00:14.103	846	-1024	-768	-1	-1	-1	-1	4	-1024	-768	-1	-1	-1	-1	4		0	0						Untertest3.avi	0	880	547	72	111				0	Content		-72	-111	14103279	1419499574
14119	08:51:06.919	00:00:14.119	847	-1024	-768	-1	-1	-1	-1	4	-1024	-768	-1	-1	-1	-1	4		0	0						Untertest3.avi	0	880	547	72	111				0	Content		-72	-111	14119486	1419515781
14136	08:51:06.936	00:00:14.136	848	-1024	-768	-1	-1	-1	-1	4	-1024	-768	-1	-1	-1	-1	4		0	0						Untertest3.avi	0	880	547	72	111				0	Content		-72	-111	14136154	1419532449
14153	08:51:06.953	00:00:14.152	849	-1024	-768	-1	-1	-1	-1	4	-1024	-768	-1	-1	-1	-1	4		0	0						Untertest3.avi	0	880	547	72	111				0	Content		-72	-111	14152822	1419549117
14169	08:51:06.969	00:00:14.168	850	-1024	-768	-1	-1	-1	-1	4	-1024	-768	-1	-1	-1	-1	4		0	0						Untertest3.avi	0	880	547	72	111				0	Content		-72	-111	14168644	1419564939
14185	08:51:06.985	00:00:14.185	851	-1024	-768	-1	-1	-1	-1	4	-1024	-768	-1	-1	-1	-1	4		0	0						Untertest3.avi	0	880	547	72	111				0	Content		-72	-111	14185267	1419581562
14202	08:51:07.002	00:00:14.201	852	-1024	-768	-1	-1	-1	-1	4	-1024	-768	-1	-1	-1	-1	4		0	0						Untertest3.avi	0	880	547	72	111				0	Content		-72	-111	14201953	1419598248
14219	08:51:07.019	00:00:14.218	853	-1024	-768	-1	-1	-1	-1	4	-1024	-768	-1	-1	-1	-1	4		0	0						Untertest3.avi	0	880	547	72	111				0	Content		-72	-111	14218621	1419614916
14235	08:51:07.035	00:00:14.235	854	-1024	-768	-1	-1	-1	-1	4	-1024	-768	-1	-1	-1	-1	4		0	0						Untertest3.avi	0	880	547	72	111				0	Content		-72	-111	14235289	1419631584
14252	08:51:07.052	00:00:14.251	855	-1024	-768	-1	-1	-1	-1	4	-1024	-768	-1	-1	-1	-1	4		0	0						Untertest3.avi	0	880	547	72	111				0	Content		-72	-111	14251944	1419648239
14269	08:51:07.069	00:00:14.268	856	-1024	-768	-1	-1	-1	-1	4	-1024	-768	-1	-1	-1	-1	4		0	0						Untertest3.avi	0	880	547	72	111				0	Content		-72	-111	14268515	1419664810
14285	08:51:07.085	00:00:14.285	857	-1024	-768	-1	-1	-1	-1	4	-1024	-768	-1	-1	-1	-1	4		0	0						Untertest3.avi	0	880	547	72	111				0	Content		-72	-111	14285145	1419681440
14302	08:51:07.102	00:00:14.302	858	-1024	-768	-1	-1	-1	-1	4	-1024	-768	-1	-1	-1	-1	4		0	0						Untertest3.avi	0	880	547	72	111				0	Content		-72	-111	14302226	1419698521
14319	08:51:07.119	00:00:14.318	859	-1024	-768	-1	-1	-1	-1	4	-1024	-768	-1	-1	-1	-1	4		0	0						Untertest3.avi	0	880	547	72	111				0	Content		-72	-111	14318894	1419715189
14336	08:51:07.136	00:00:14.335	860	-1024	-768	-1	-1	-1	-1	4	-1024	-768	-1	-1	-1	-1	4		0	0						Untertest3.avi	0	880	547	72	111				0	Content		-72	-111	14335562	1419731857
14353	08:51:07.153	00:00:14.352	861	-1024	-768	-1	-1	-1	-1	4	-1024	-768	-1	-1	-1	-1	4		0	0						Untertest3.avi	0	880	547	72	111				0	Content		-72	-111	14352714	1419749009
14369	08:51:07.169	00:00:14.369	862	-1024	-768	-1	-1	-1	-1	4	-1024	-768	-1	-1	-1	-1	4		0	0						Untertest3.avi	0	880	547	72	111				0	Content		-72	-111	14369382	1419765677
14386	08:51:07.186	00:00:14.386	863	-1024	-768	-1	-1	-1	-1	4	-1024	-768	-1	-1	-1	-1	4		0	0						Untertest3.avi	0	880	547	72	111				0	Content		-72	-111	14386050	1419782345
14402	08:51:07.202	00:00:14.402	864	-1024	-768	-1	-1	-1	-1	4	-1024	-768	-1	-1	-1	-1	4		0	0						Untertest3.avi	0	880	547	72	111				0	Content		-72	-111	14402282	1419798577
14419	08:51:07.219	00:00:14.418	865	-1024	-768	-1	-1	-1	-1	4	-1024	-768	-1	-1	-1	-1	4		0	0						Untertest3.avi	0	880	547	72	111				0	Content		-72	-111	14418950	1419815245
14435	08:51:07.235	00:00:14.435	866	-1024	-768	-1	-1	-1	-1	4	-1024	-768	-1	-1	-1	-1	4		0	0						Untertest3.avi	0	880	547	72	111				0	Content		-72	-111	14435472	1419831767
14452	08:51:07.252	00:00:14.452	867	-1024	-768	-1	-1	-1	-1	4	-1024	-768	-1	-1	-1	-1	4		0	0						Untertest3.avi	0	880	547	72	111				0	Content		-72	-111	14452140	1419848435
14469	08:51:07.269	00:00:14.468	868	-1024	-768	-1	-1	-1	-1	4	-1024	-768	-1	-1	-1	-1	4		0	0						Untertest3.avi	0	880	547	72	111				0	Content		-72	-111	14468808	1419865103
14485	08:51:07.285	00:00:14.485	869	-1024	-768	-1	-1	-1	-1	4	-1024	-768	-1	-1	-1	-1	4		0	0						Untertest3.avi	0	880	547	72	111				0	Content		-72	-111	14485140	1419881435
14502	08:51:07.302	00:00:14.501	870	-1024	-768	-1	-1	-1	-1	4	-1024	-768	-1	-1	-1	-1	4		0	0						Untertest3.avi	0	880	547	72	111				0	Content		-72	-111	14501761	1419898056
14518	08:51:07.318	00:00:14.518	871	-1024	-768	-1	-1	-1	-1	4	-1024	-768	-1	-1	-1	-1	4		0	0						Untertest3.avi	0	880	547	72	111				0	Content		-72	-111	14518427	1419914722
14535	08:51:07.335	00:00:14.535	872	-1024	-768	-1	-1	-1	-1	4	-1024	-768	-1	-1	-1	-1	4		0	0						Untertest3.avi	0	880	547	72	111				0	Content		-72	-111	14535095	1419931390
14552	08:51:07.352	00:00:14.551	873	-1024	-768	-1	-1	-1	-1	4	-1024	-768	-1	-1	-1	-1	4		0	0						Untertest3.avi	0	880	547	72	111				0	Content		-72	-111	14551763	1419948058
14568	08:51:07.368	00:00:14.568	874	-1024	-768	-1	-1	-1	-1	4	-1024	-768	-1	-1	-1	-1	4		0	0						Untertest3.avi	0	880	547	72	111				0	Content		-72	-111	14568386	1419964681
14585	08:51:07.385	00:00:14.585	875	-1024	-768	-1	-1	-1	-1	4	-1024	-768	-1	-1	-1	-1	4		0	0						Untertest3.avi	0	880	547	72	111				0	Content		-72	-111	14585054	1419981349
14602	08:51:07.402	00:00:14.601	876	-1024	-768	-1	-1	-1	-1	4	-1024	-768	-1	-1	-1	-1	4		0	0						Untertest3.avi	0	880	547	72	111				0	Content		-72	-111	14601966	1419998261
14619	08:51:07.419	00:00:14.618	877	-1024	-768	-1	-1	-1	-1	4	-1024	-768	-1	-1	-1	-1	4		0	0						Untertest3.avi	0	880	547	72	111				0	Content		-72	-111	14618634	1420014929
14636	08:51:07.436	00:00:14.635	878	-1024	-768	-1	-1	-1	-1	4	-1024	-768	-1	-1	-1	-1	4		0	0						Untertest3.avi	0	880	547	72	111				0	Content		-72	-111	14635590	1420031885
14652	08:51:07.452	00:00:14.652	879	-1024	-768	-1	-1	-1	-1	4	-1024	-768	-1	-1	-1	-1	4		0	0						Untertest3.avi	0	880	547	72	111				0	Content		-72	-111	14652258	1420048553
14669	08:51:07.469	00:00:14.668	880	-1024	-768	-1	-1	-1	-1	4	-1024	-768	-1	-1	-1	-1	4		0	0						Untertest3.avi	0	880	547	72	111				0	Content		-72	-111	14668926	1420065221
14686	08:51:07.486	00:00:14.686	881	-1024	-768	-1	-1	-1	-1	4	-1024	-768	-1	-1	-1	-1	4		0	0						Untertest3.avi	0	880	547	72	111				0	Content		-72	-111	14686211	1420082506
14703	08:51:07.503	00:00:14.702	882	-1024	-768	-1	-1	-1	-1	4	-1024	-768	-1	-1	-1	-1	4		0	0						Untertest3.avi	0	880	547	72	111				0	Content		-72	-111	14702879	1420099174
14719	08:51:07.519	00:00:14.719	883	-1024	-768	-1	-1	-1	-1	4	-1024	-768	-1	-1	-1	-1	4		0	0						Untertest3.avi	0	880	547	72	111				0	Content		-72	-111	14719126	1420115421
14736	08:51:07.536	00:00:14.735	884	-1024	-768	-1	-1	-1	-1	4	-1024	-768	-1	-1	-1	-1	4		0	0						Untertest3.avi	0	880	547	72	111				0	Content		-72	-111	14735794	1420132089
14752	08:51:07.552	00:00:14.752	885	-1024	-768	-1	-1	-1	-1	4	-1024	-768	-1	-1	-1	-1	4		0	0						Untertest3.avi	0	880	547	72	111				0	Content		-72	-111	14752462	1420148757
14768	08:51:07.568	00:00:14.768	886	-1024	-768	-1	-1	-1	-1	4	-1024	-768	-1	-1	-1	-1	4		0	0						Untertest3.avi	0	880	547	72	111				0	Content		-72	-111	14768249	1420164544
14785	08:51:07.585	00:00:14.784	887	-1024	-768	-1	-1	-1	-1	4	-1024	-768	-1	-1	-1	-1	4		0	0						Untertest3.avi	0	880	547	72	111				0	Content		-72	-111	14784869	1420181164
14802	08:51:07.602	00:00:14.801	888	-1024	-768	-1	-1	-1	-1	4	-1024	-768	-1	-1	-1	-1	4		0	0						Untertest3.avi	0	880	547	72	111				0	Content		-72	-111	14801553	1420197848
14818	08:51:07.618	00:00:14.818	889	-1024	-768	-1	-1	-1	-1	4	-1024	-768	-1	-1	-1	-1	4		0	0						Untertest3.avi	0	880	547	72	111				0	Content		-72	-111	14818221	1420214516
14835	08:51:07.635	00:00:14.834	890	-1024	-768	-1	-1	-1	-1	4	-1024	-768	-1	-1	-1	-1	4		0	0						Untertest3.avi	0	880	547	72	111				0	Content		-72	-111	14834889	1420231184
14852	08:51:07.652	00:00:14.851	891	-1024	-768	-1	-1	-1	-1	4	-1024	-768	-1	-1	-1	-1	4		0	0						Untertest3.avi	0	880	547	72	111				0	Content		-72	-111	14851670	1420247965
14868	08:51:07.668	00:00:14.868	892	-1024	-768	-1	-1	-1	-1	4	-1024	-768	-1	-1	-1	-1	4		0	0						Untertest3.avi	0	880	547	72	111				0	Content		-72	-111	14868113	1420264408
14885	08:51:07.685	00:00:14.884	893	-1024	-768	-1	-1	-1	-1	4	-1024	-768	-1	-1	-1	-1	4		0	0						Untertest3.avi	0	880	547	72	111				0	Content		-72	-111	14884955	1420281250
14902	08:51:07.702	00:00:14.902	894	-1024	-768	-1	-1	-1	-1	4	-1024	-768	-1	-1	-1	-1	4		0	0						Untertest3.avi	0	880	547	72	111				0	Content		-72	-111	14902166	1420298461
14919	08:51:07.719	00:00:14.918	895	-1024	-768	-1	-1	-1	-1	4	-1024	-768	-1	-1	-1	-1	4		0	0						Untertest3.avi	0	880	547	72	111				0	Content		-72	-111	14918834	1420315129
14936	08:51:07.736	00:00:14.935	896	-1024	-768	-1	-1	-1	-1	4	-1024	-768	-1	-1	-1	-1	4		0	0						Untertest3.avi	0	880	547	72	111				0	Content		-72	-111	14935888	1420332183
14953	08:51:07.753	00:00:14.952	897	-1024	-768	-1	-1	-1	-1	4	-1024	-768	-1	-1	-1	-1	4		0	0						Untertest3.avi	0	880	547	72	111				0	Content		-72	-111	14952556	1420348851
14969	08:51:07.769	00:00:14.969	898	-1024	-768	-1	-1	-1	-1	4	-1024	-768	-1	-1	-1	-1	4		0	0						Untertest3.avi	0	880	547	72	111				0	Content		-72	-111	14969224	1420365519
14985	08:51:07.785	00:00:14.985	899	-1024	-768	-1	-1	-1	-1	4	-1024	-768	-1	-1	-1	-1	4		0	0						Untertest3.avi	0	880	547	72	111				0	Content		-72	-111	14985364	1420381659
15002	08:51:07.802	00:00:15.002	900	-1024	-768	-1	-1	-1	-1	4	-1024	-768	-1	-1	-1	-1	4		0	0						Untertest3.avi	0	880	547	72	111				0	Content		-72	-111	15002033	1420398328
15019	08:51:07.819	00:00:15.018	901	-1024	-768	-1	-1	-1	-1	4	-1024	-768	-1	-1	-1	-1	4		0	0						Untertest3.avi	0	880	547	72	111				0	Content		-72	-111	15018523	1420414818
15035	08:51:07.835	00:00:15.035	902	-1024	-768	-1	-1	-1	-1	4	-1024	-768	-1	-1	-1	-1	4		0	0						Untertest3.avi	0	880	547	72	111				0	Content		-72	-111	15035191	1420431486
15052	08:51:07.852	00:00:15.051	903	-1024	-768	-1	-1	-1	-1	4	-1024	-768	-1	-1	-1	-1	4		0	0						Untertest3.avi	0	880	547	72	111				0	Content		-72	-111	15051859	1420448154
15068	08:51:07.868	00:00:15.068	904	-1024	-768	-1	-1	-1	-1	4	-1024	-768	-1	-1	-1	-1	4		0	0						Untertest3.avi	0	880	547	72	111				0	Content		-72	-111	15068109	1420464404
15085	08:51:07.885	00:00:15.084	905	-1024	-768	-1	-1	-1	-1	4	-1024	-768	-1	-1	-1	-1	4		0	0						Untertest3.avi	0	880	547	72	111				0	Content		-72	-111	15084732	1420481027
15101	08:51:07.901	00:00:15.101	906	-1024	-768	-1	-1	-1	-1	4	-1024	-768	-1	-1	-1	-1	4		0	0						Untertest3.avi	0	880	547	72	111				0	Content		-72	-111	15101357	1420497652
15118	08:51:07.918	00:00:15.118	907	-1024	-768	-1	-1	-1	-1	4	-1024	-768	-1	-1	-1	-1	4		0	0						Untertest3.avi	0	880	547	72	111				0	Content		-72	-111	15118025	1420514320
15135	08:51:07.935	00:00:15.134	908	-1024	-768	-1	-1	-1	-1	4	-1024	-768	-1	-1	-1	-1	4		0	0						Untertest3.avi	0	880	547	72	111				0	Content		-72	-111	15134693	1420530988
15151	08:51:07.951	00:00:15.151	909	-1024	-768	-1	-1	-1	-1	4	-1024	-768	-1	-1	-1	-1	4		0	0						Untertest3.avi	0	880	547	72	111				0	Content		-72	-111	15151343	1420547638
15168	08:51:07.968	00:00:15.168	910	-1024	-768	-1	-1	-1	-1	4	-1024	-768	-1	-1	-1	-1	4		0	0						Untertest3.avi	0	880	547	72	111				0	Content		-72	-111	15168011	1420564306
15185	08:51:07.985	00:00:15.184	911	-1024	-768	-1	-1	-1	-1	4	-1024	-768	-1	-1	-1	-1	4		0	0						Untertest3.avi	0	880	547	72	111				0	Content		-72	-111	15184933	1420581228
15202	08:51:08.002	00:00:15.201	912	-1024	-768	-1	-1	-1	-1	4	-1024	-768	-1	-1	-1	-1	4		0	0						Untertest3.avi	0	880	547	72	111				0	Content		-72	-111	15201601	1420597896
15219	08:51:08.019	00:00:15.218	913	-1024	-768	-1	-1	-1	-1	4	-1024	-768	-1	-1	-1	-1	4		0	0						Untertest3.avi	0	880	547	72	111				0	Content		-72	-111	15218566	1420614861
15235	08:51:08.035	00:00:15.235	914	-1024	-768	-1	-1	-1	-1	4	-1024	-768	-1	-1	-1	-1	4		0	0						Untertest3.avi	0	880	547	72	111				0	Content		-72	-111	15235234	1420631529
15252	08:51:08.052	00:00:15.251	915	-1024	-768	-1	-1	-1	-1	4	-1024	-768	-1	-1	-1	-1	4		0	0						Untertest3.avi	0	880	547	72	111				0	Content		-72	-111	15251902	1420648197
15269	08:51:08.069	00:00:15.269	916	-1024	-768	-1	-1	-1	-1	4	-1024	-768	-1	-1	-1	-1	4		0	0						Untertest3.avi	0	880	547	72	111				0	Content		-72	-111	15269196	1420665491
15286	08:51:08.086	00:00:15.285	917	-1024	-768	-1	-1	-1	-1	4	-1024	-768	-1	-1	-1	-1	4		0	0						Untertest3.avi	0	880	547	72	111				0	Content		-72	-111	15285864	1420682159
15302	08:51:08.102	00:00:15.302	918	-1024	-768	-1	-1	-1	-1	4	-1024	-768	-1	-1	-1	-1	4		0	0						Untertest3.avi	0	880	547	72	111				0	Content		-72	-111	15302114	1420698409
15319	08:51:08.119	00:00:15.318	919	-1024	-768	-1	-1	-1	-1	4	-1024	-768	-1	-1	-1	-1	4		0	0						Untertest3.avi	0	880	547	72	111				0	Content		-72	-111	15318782	1420715077
15335	08:51:08.135	00:00:15.335	920	-1024	-768	-1	-1	-1	-1	4	-1024	-768	-1	-1	-1	-1	4		0	0						Untertest3.avi	0	880	547	72	111				0	Content		-72	-111	15335450	1420731745
15351	08:51:08.151	00:00:15.350	921	-1024	-768	-1	-1	-1	-1	4	-1024	-768	-1	-1	-1	-1	4		0	0						Untertest3.avi	0	880	547	72	111				0	Content		-72	-111	15350897	1420747192
15368	08:51:08.168	00:00:15.367	922	-1024	-768	-1	-1	-1	-1	4	-1024	-768	-1	-1	-1	-1	4		0	0						Untertest3.avi	0	880	547	72	111				0	Content		-72	-111	15367515	1420763810
15384	08:51:08.184	00:00:15.384	923	-1024	-768	-1	-1	-1	-1	4	-1024	-768	-1	-1	-1	-1	4		0	0						Untertest3.avi	0	880	547	72	111				0	Content		-72	-111	15384200	1420780495
15401	08:51:08.201	00:00:15.400	924	-1024	-768	-1	-1	-1	-1	4	-1024	-768	-1	-1	-1	-1	4		0	0						Untertest3.avi	0	880	547	72	111				0	Content		-72	-111	15400867	1420797162
15418	08:51:08.218	00:00:15.417	925	-1024	-768	-1	-1	-1	-1	4	-1024	-768	-1	-1	-1	-1	4		0	0						Untertest3.avi	0	880	547	72	111				0	Content		-72	-111	15417534	1420813829
15434	08:51:08.234	00:00:15.434	926	-1024	-768	-1	-1	-1	-1	4	-1024	-768	-1	-1	-1	-1	4		0	0						Untertest3.avi	0	880	547	72	111				0	Content		-72	-111	15434190	1420830485
15451	08:51:08.251	00:00:15.450	927	-1024	-768	-1	-1	-1	-1	4	-1024	-768	-1	-1	-1	-1	4		0	0						Untertest3.avi	0	880	547	72	111				0	Content		-72	-111	15450761	1420847056
15468	08:51:08.268	00:00:15.467	928	-1024	-768	-1	-1	-1	-1	4	-1024	-768	-1	-1	-1	-1	4		0	0						Untertest3.avi	0	880	547	72	111				0	Content		-72	-111	15467509	1420863804
15485	08:51:08.285	00:00:15.484	929	-1024	-768	-1	-1	-1	-1	4	-1024	-768	-1	-1	-1	-1	4		0	0						Untertest3.avi	0	880	547	72	111				0	Content		-72	-111	15484550	1420880845
15501	08:51:08.301	00:00:15.501	930	-1024	-768	-1	-1	-1	-1	4	-1024	-768	-1	-1	-1	-1	4		0	0						Untertest3.avi	0	880	547	72	111				0	Content		-72	-111	15501217	1420897512
15518	08:51:08.318	00:00:15.517	931	-1024	-768	-1	-1	-1	-1	4	-1024	-768	-1	-1	-1	-1	4		0	0						Untertest3.avi	0	880	547	72	111				0	Content		-72	-111	15517884	1420914179
15535	08:51:08.335	00:00:15.535	932	-1024	-768	-1	-1	-1	-1	4	-1024	-768	-1	-1	-1	-1	4		0	0						Untertest3.avi	0	880	547	72	111				0	Content		-72	-111	15535009	1420931304
15552	08:51:08.352	00:00:15.551	933	-1024	-768	-1	-1	-1	-1	4	-1024	-768	-1	-1	-1	-1	4		0	0						Untertest3.avi	0	880	547	72	111				0	Content		-72	-111	15551676	1420947971
15568	08:51:08.368	00:00:15.568	934	-1024	-768	-1	-1	-1	-1	4	-1024	-768	-1	-1	-1	-1	4		0	0						Untertest3.avi	0	880	547	72	111				0	Content		-72	-111	15568343	1420964638
15585	08:51:08.385	00:00:15.584	935	-1024	-768	-1	-1	-1	-1	4	-1024	-768	-1	-1	-1	-1	4		0	0						Untertest3.avi	0	880	547	72	111				0	Content		-72	-111	15584552	1420980847
15601	08:51:08.401	00:00:15.601	936	-1024	-768	-1	-1	-1	-1	4	-1024	-768	-1	-1	-1	-1	4		0	0						Untertest3.avi	0	880	547	72	111				0	Content		-72	-111	15601219	1420997514
15618	08:51:08.418	00:00:15.617	937	-1024	-768	-1	-1	-1	-1	4	-1024	-768	-1	-1	-1	-1	4		0	0						Untertest3.avi	0	880	547	72	111				0	Content		-72	-111	15617730	1421014025
15634	08:51:08.434	00:00:15.634	938	-1024	-768	-1	-1	-1	-1	4	-1024	-768	-1	-1	-1	-1	4		0	0						Untertest3.avi	0	880	547	72	111				0	Content		-72	-111	15634398	1421030693
15651	08:51:08.451	00:00:15.651	939	-1024	-768	-1	-1	-1	-1	4	-1024	-768	-1	-1	-1	-1	4		0	0						Untertest3.avi	0	880	547	72	111				0	Content		-72	-111	15651065	1421047360
15667	08:51:08.467	00:00:15.667	940	-1024	-768	-1	-1	-1	-1	4	-1024	-768	-1	-1	-1	-1	4		0	0						Untertest3.avi	0	880	547	72	111				0	Content		-72	-111	15667372	1421063667
15684	08:51:08.484	00:00:15.683	941	-1024	-768	-1	-1	-1	-1	4	-1024	-768	-1	-1	-1	-1	4		0	0						Untertest3.avi	0	880	547	72	111				0	Content		-72	-111	15683997	1421080292
15701	08:51:08.501	00:00:15.700	942	-1024	-768	-1	-1	-1	-1	4	-1024	-768	-1	-1	-1	-1	4		0	0						Untertest3.avi	0	880	547	72	111				0	Content		-72	-111	15700663	1421096958
15717	08:51:08.517	00:00:15.717	943	-1024	-768	-1	-1	-1	-1	4	-1024	-768	-1	-1	-1	-1	4		0	0						Untertest3.avi	0	880	547	72	111				0	Content		-72	-111	15717330	1421113625
15734	08:51:08.534	00:00:15.733	944	-1024	-768	-1	-1	-1	-1	4	-1024	-768	-1	-1	-1	-1	4		0	0						Untertest3.avi	0	880	547	72	111				0	Content		-72	-111	15733997	1421130292
15751	08:51:08.551	00:00:15.750	945	-1024	-768	-1	-1	-1	-1	4	-1024	-768	-1	-1	-1	-1	4		0	0						Untertest3.avi	0	880	547	72	111				0	Content		-72	-111	15750620	1421146915
15767	08:51:08.567	00:00:15.767	946	-1024	-768	-1	-1	-1	-1	4	-1024	-768	-1	-1	-1	-1	4		0	0						Untertest3.avi	0	880	547	72	111				0	Content		-72	-111	15767287	1421163582
15784	08:51:08.584	00:00:15.784	947	-1024	-768	-1	-1	-1	-1	4	-1024	-768	-1	-1	-1	-1	4		0	0						Untertest3.avi	0	880	547	72	111				0	Content		-72	-111	15784201	1421180496
15801	08:51:08.601	00:00:15.800	948	-1024	-768	-1	-1	-1	-1	4	-1024	-768	-1	-1	-1	-1	4		0	0						Untertest3.avi	0	880	547	72	111				0	Content		-72	-111	15800869	1421197164
15818	08:51:08.618	00:00:15.817	949	-1024	-768	-1	-1	-1	-1	4	-1024	-768	-1	-1	-1	-1	4		0	0						Untertest3.avi	0	880	547	72	111				0	Content		-72	-111	15817868	1421214163
15835	08:51:08.635	00:00:15.834	950	-1024	-768	-1	-1	-1	-1	4	-1024	-768	-1	-1	-1	-1	4		0	0						Untertest3.avi	0	880	547	72	111				0	Content		-72	-111	15834535	1421230830
15851	08:51:08.651	00:00:15.851	951	-1024	-768	-1	-1	-1	-1	4	-1024	-768	-1	-1	-1	-1	4		0	0						Untertest3.avi	0	880	547	72	111				0	Content		-72	-111	15851203	1421247498
15868	08:51:08.668	00:00:15.868	952	-1024	-768	-1	-1	-1	-1	4	-1024	-768	-1	-1	-1	-1	4		0	0						Untertest3.avi	0	880	547	72	111				0	Content		-72	-111	15868470	1421264765
15885	08:51:08.685	00:00:15.885	953	-1024	-768	-1	-1	-1	-1	4	-1024	-768	-1	-1	-1	-1	4		0	0						Untertest3.avi	0	880	547	72	111				0	Content		-72	-111	15885137	1421281432
15901	08:51:08.701	00:00:15.901	954	-1024	-768	-1	-1	-1	-1	4	-1024	-768	-1	-1	-1	-1	4		0	0						Untertest3.avi	0	880	547	72	111				0	Content		-72	-111	15901380	1421297675
15918	08:51:08.718	00:00:15.918	955	-1024	-768	-1	-1	-1	-1	4	-1024	-768	-1	-1	-1	-1	4		0	0						Untertest3.avi	0	880	547	72	111				0	Content		-72	-111	15918047	1421314342
15935	08:51:08.735	00:00:15.934	956	-1024	-768	-1	-1	-1	-1	4	-1024	-768	-1	-1	-1	-1	4		0	0						Untertest3.avi	0	880	547	72	111				0	Content		-72	-111	15934714	1421331009
15950	08:51:08.750	00:00:15.950	957	-1024	-768	-1	-1	-1	-1	4	-1024	-768	-1	-1	-1	-1	4		0	0						Untertest3.avi	0	880	547	72	111				0	Content		-72	-111	15950482	1421346777
15967	08:51:08.767	00:00:15.967	958	-1024	-768	-1	-1	-1	-1	4	-1024	-768	-1	-1	-1	-1	4		0	0						Untertest3.avi	0	880	547	72	111				0	Content		-72	-111	15967106	1421363401
15984	08:51:08.784	00:00:15.983	959	-1024	-768	-1	-1	-1	-1	4	-1024	-768	-1	-1	-1	-1	4		0	0						Untertest3.avi	0	880	547	72	111				0	Content		-72	-111	15983791	1421380086
16000	08:51:08.800	00:00:16.000	960	-1024	-768	-1	-1	-1	-1	4	-1024	-768	-1	-1	-1	-1	4		0	0						Untertest3.avi	0	880	547	72	111				0	Content		-72	-111	16000458	1421396753
16017	08:51:08.817	00:00:16.017	961	-1024	-768	-1	-1	-1	-1	4	-1024	-768	-1	-1	-1	-1	4		0	0						Untertest3.avi	0	880	547	72	111				0	Content		-72	-111	16017126	1421413421
16034	08:51:08.834	00:00:16.033	962	-1024	-768	-1	-1	-1	-1	4	-1024	-768	-1	-1	-1	-1	4		0	0						Untertest3.avi	0	880	547	72	111				0	Content		-72	-111	16033904	1421430199
16050	08:51:08.850	00:00:16.050	963	-1024	-768	-1	-1	-1	-1	4	-1024	-768	-1	-1	-1	-1	4		0	0						Untertest3.avi	0	880	547	72	111				0	Content		-72	-111	16050471	1421446766
16067	08:51:08.867	00:00:16.067	964	-1024	-768	-1	-1	-1	-1	4	-1024	-768	-1	-1	-1	-1	4		0	0						Untertest3.avi	0	880	547	72	111				0	Content		-72	-111	16067096	1421463391
16084	08:51:08.884	00:00:16.084	965	-1024	-768	-1	-1	-1	-1	4	-1024	-768	-1	-1	-1	-1	4		0	0						Untertest3.avi	0	880	547	72	111				0	Content		-72	-111	16084136	1421480431
16101	08:51:08.901	00:00:16.100	966	-1024	-768	-1	-1	-1	-1	4	-1024	-768	-1	-1	-1	-1	4		0	0						Untertest3.avi	0	880	547	72	111				0	Content		-72	-111	16100803	1421497098
16117	08:51:08.917	00:00:16.117	967	-1024	-768	-1	-1	-1	-1	4	-1024	-768	-1	-1	-1	-1	4		0	0						Untertest3.avi	0	880	547	72	111				0	Content		-72	-111	16117471	1421513766
16135	08:51:08.935	00:00:16.134	968	-1024	-768	-1	-1	-1	-1	4	-1024	-768	-1	-1	-1	-1	4		0	0						Untertest3.avi	0	880	547	72	111				0	Content		-72	-111	16134635	1421530930
16151	08:51:08.951	00:00:16.151	969	-1024	-768	-1	-1	-1	-1	4	-1024	-768	-1	-1	-1	-1	4		0	0						Untertest3.avi	0	880	547	72	111				0	Content		-72	-111	16151302	1421547597
16168	08:51:08.968	00:00:16.167	970	-1024	-768	-1	-1	-1	-1	4	-1024	-768	-1	-1	-1	-1	4		0	0						Untertest3.avi	0	880	547	72	111				0	Content		-72	-111	16167970	1421564265
16184	08:51:08.984	00:00:16.184	971	-1024	-768	-1	-1	-1	-1	4	-1024	-768	-1	-1	-1	-1	4		0	0						Untertest3.avi	0	880	547	72	111				0	Content		-72	-111	16184300	1421580595
16201	08:51:09.001	00:00:16.200	972	-1024	-768	-1	-1	-1	-1	4	-1024	-768	-1	-1	-1	-1	4		0	0						Untertest3.avi	0	880	547	72	111				0	Content		-72	-111	16200967	1421597262
16218	08:51:09.018	00:00:16.217	973	-1024	-768	-1	-1	-1	-1	4	-1024	-768	-1	-1	-1	-1	4		0	0						Untertest3.avi	0	880	547	72	111				0	Content		-72	-111	16217635	1421613930
16234	08:51:09.034	00:00:16.234	974	-1024	-768	-1	-1	-1	-1	4	-1024	-768	-1	-1	-1	-1	4		0	0						Untertest3.avi	0	880	547	72	111				0	Content		-72	-111	16234077	1421630372
16251	08:51:09.051	00:00:16.250	975	-1024	-768	-1	-1	-1	-1	4	-1024	-768	-1	-1	-1	-1	4		0	0						Untertest3.avi	0	880	547	72	111				0	Content		-72	-111	16250744	1421647039
16267	08:51:09.067	00:00:16.267	976	-1024	-768	-1	-1	-1	-1	4	-1024	-768	-1	-1	-1	-1	4		0	0						Untertest3.avi	0	880	547	72	111				0	Content		-72	-111	16267412	1421663707
16284	08:51:09.084	00:00:16.283	977	-1024	-768	-1	-1	-1	-1	4	-1024	-768	-1	-1	-1	-1	4		0	0						Untertest3.avi	0	880	547	72	111				0	Content		-72	-111	16283583	1421679878
16300	08:51:09.100	00:00:16.300	978	-1024	-768	-1	-1	-1	-1	4	-1024	-768	-1	-1	-1	-1	4		0	0						Untertest3.avi	0	880	547	72	111				0	Content		-72	-111	16300204	1421696499
16317	08:51:09.117	00:00:16.316	979	-1024	-768	-1	-1	-1	-1	4	-1024	-768	-1	-1	-1	-1	4		0	0						Untertest3.avi	0	880	547	72	111				0	Content		-72	-111	16316871	1421713166
16334	08:51:09.134	00:00:16.333	980	-1024	-768	-1	-1	-1	-1	4	-1024	-768	-1	-1	-1	-1	4		0	0						Untertest3.avi	0	880	547	72	111				0	Content		-72	-111	16333539	1421729834
16350	08:51:09.150	00:00:16.350	981	-1024	-768	-1	-1	-1	-1	4	-1024	-768	-1	-1	-1	-1	4		0	0						Untertest3.avi	0	880	547	72	111				0	Content		-72	-111	16350206	1421746501
16367	08:51:09.167	00:00:16.366	982	-1024	-768	-1	-1	-1	-1	4	-1024	-768	-1	-1	-1	-1	4		0	0						Untertest3.avi	0	880	547	72	111				0	Content		-72	-111	16366900	1421763195
16384	08:51:09.184	00:00:16.383	983	-1024	-768	-1	-1	-1	-1	4	-1024	-768	-1	-1	-1	-1	4		0	0						Untertest3.avi	0	880	547	72	111				0	Content		-72	-111	16383568	1421779863
16401	08:51:09.201	00:00:16.400	984	-1024	-768	-1	-1	-1	-1	4	-1024	-768	-1	-1	-1	-1	4		0	0						Untertest3.avi	0	880	547	72	111				0	Content		-72	-111	16400509	1421796804
16417	08:51:09.217	00:00:16.417	985	-1024	-768	-1	-1	-1	-1	4	-1024	-768	-1	-1	-1	-1	4		0	0						Untertest3.avi	0	880	547	72	111				0	Content		-72	-111	16417176	1421813471
16434	08:51:09.234	00:00:16.434	986	-1024	-768	-1	-1	-1	-1	4	-1024	-768	-1	-1	-1	-1	4		0	0						Untertest3.avi	0	880	547	72	111				0	Content		-72	-111	16434143	1421830438
16451	08:51:09.251	00:00:16.450	987	-1024	-768	-1	-1	-1	-1	4	-1024	-768	-1	-1	-1	-1	4		0	0						Untertest3.avi	0	880	547	72	111				0	Content		-72	-111	16450810	1421847105
16467	08:51:09.267	00:00:16.467	988	-1024	-768	-1	-1	-1	-1	4	-1024	-768	-1	-1	-1	-1	4		0	0						Untertest3.avi	0	880	547	72	111				0	Content		-72	-111	16467477	1421863772
16485	08:51:09.285	00:00:16.484	989	-1024	-768	-1	-1	-1	-1	4	-1024	-768	-1	-1	-1	-1	4		0	0						Untertest3.avi	0	880	547	72	111				0	Content		-72	-111	16484712	1421881007
16501	08:51:09.301	00:00:16.501	990	-1024	-768	-1	-1	-1	-1	4	-1024	-768	-1	-1	-1	-1	4		0	0						Untertest3.avi	0	880	547	72	111				0	Content		-72	-111	16501379	1421897674
16518	08:51:09.318	00:00:16.517	991	-1024	-768	-1	-1	-1	-1	4	-1024	-768	-1	-1	-1	-1	4		0	0						Untertest3.avi	0	880	547	72	111				0	Content		-72	-111	16517608	1421913903
16534	08:51:09.334	00:00:16.534	992	-1024	-768	-1	-1	-1	-1	4	-1024	-768	-1	-1	-1	-1	4		0	0						Untertest3.avi	0	880	547	72	111				0	Content		-72	-111	16534276	1421930571
16551	08:51:09.351	00:00:16.550	993	-1024	-768	-1	-1	-1	-1	4	-1024	-768	-1	-1	-1	-1	4		0	0						Untertest3.avi	0	880	547	72	111				0	Content		-72	-111	16550943	1421947238
16567	08:51:09.367	00:00:16.566	994	-1024	-768	-1	-1	-1	-1	4	-1024	-768	-1	-1	-1	-1	4		0	0						Untertest3.avi	0	880	547	72	111				0	Content		-72	-111	16566689	1421962984
16583	08:51:09.383	00:00:16.583	995	-1024	-768	-1	-1	-1	-1	4	-1024	-768	-1	-1	-1	-1	4		0	0						Untertest3.avi	0	880	547	72	111				0	Content		-72	-111	16583437	1421979732
16600	08:51:09.400	00:00:16.600	996	-1024	-768	-1	-1	-1	-1	4	-1024	-768	-1	-1	-1	-1	4		0	0						Untertest3.avi	0	880	547	72	111				0	Content		-72	-111	16600121	1421996416
16617	08:51:09.417	00:00:16.616	997	-1024	-768	-1	-1	-1	-1	4	-1024	-768	-1	-1	-1	-1	4		0	0						Untertest3.avi	0	880	547	72	111				0	Content		-72	-111	16616788	1422013083
16633	08:51:09.433	00:00:16.633	998	-1024	-768	-1	-1	-1	-1	4	-1024	-768	-1	-1	-1	-1	4		0	0						Untertest3.avi	0	880	547	72	111				0	Content		-72	-111	16633456	1422029751
16650	08:51:09.450	00:00:16.650	999	-1024	-768	-1	-1	-1	-1	4	-1024	-768	-1	-1	-1	-1	4		0	0						Untertest3.avi	0	880	547	72	111				0	Content		-72	-111	16650110	1422046405
16667	08:51:09.467	00:00:16.666	1000	-1024	-768	-1	-1	-1	-1	4	-1024	-768	-1	-1	-1	-1	4		0	0						Untertest3.avi	0	880	547	72	111				0	Content		-72	-111	16666681	1422062976
16683	08:51:09.483	00:00:16.683	1001	-1024	-768	-1	-1	-1	-1	4	-1024	-768	-1	-1	-1	-1	4		0	0						Untertest3.avi	0	880	547	72	111				0	Content		-72	-111	16683306	1422079601
16700	08:51:09.500	00:00:16.700	1002	-1024	-768	-1	-1	-1	-1	4	-1024	-768	-1	-1	-1	-1	4		0	0						Untertest3.avi	0	880	547	72	111				0	Content		-72	-111	16700388	1422096683
16717	08:51:09.517	00:00:16.717	1003	-1024	-768	-1	-1	-1	-1	4	-1024	-768	-1	-1	-1	-1	4		0	0						Untertest3.avi	0	880	547	72	111				0	Content		-72	-111	16717055	1422113350
16734	08:51:09.534	00:00:16.733	1004	-1024	-768	-1	-1	-1	-1	4	-1024	-768	-1	-1	-1	-1	4		0	0						Untertest3.avi	0	880	547	72	111				0	Content		-72	-111	16733722	1422130017
16751	08:51:09.551	00:00:16.750	1005	-1024	-768	-1	-1	-1	-1	4	-1024	-768	-1	-1	-1	-1	4		0	0						Untertest3.avi	0	880	547	72	111				0	Content		-72	-111	16750873	1422147168
16768	08:51:09.568	00:00:16.767	1006	-1024	-768	-1	-1	-1	-1	4	-1024	-768	-1	-1	-1	-1	4		0	0						Untertest3.avi	0	880	547	72	111				0	Content		-72	-111	16767540	1422163835
16784	08:51:09.584	00:00:16.784	1007	-1024	-768	-1	-1	-1	-1	4	-1024	-768	-1	-1	-1	-1	4		0	0						Untertest3.avi	0	880	547	72	111				0	Content		-72	-111	16784207	1422180502
16800	08:51:09.600	00:00:16.800	1008	-1024	-768	-1	-1	-1	-1	4	-1024	-768	-1	-1	-1	-1	4		0	0						Untertest3.avi	0	880	547	72	111				0	Content		-72	-111	16800449	1422196744
16817	08:51:09.617	00:00:16.817	1009	-1024	-768	-1	-1	-1	-1	4	-1024	-768	-1	-1	-1	-1	4		0	0						Untertest3.avi	0	880	547	72	111				0	Content		-72	-111	16817116	1422213411
16834	08:51:09.634	00:00:16.833	1010	-1024	-768	-1	-1	-1	-1	4	-1024	-768	-1	-1	-1	-1	4		0	0						Untertest3.avi	0	880	547	72	111				0	Content		-72	-111	16833597	1422229892
16850	08:51:09.650	00:00:16.850	1011	-1024	-768	-1	-1	-1	-1	4	-1024	-768	-1	-1	-1	-1	4		0	0						Untertest3.avi	0	880	547	72	111				0	Content		-72	-111	16850265	1422246560
16867	08:51:09.667	00:00:16.866	1012	-1024	-768	-1	-1	-1	-1	4	-1024	-768	-1	-1	-1	-1	4		0	0						Untertest3.avi	0	880	547	72	111				0	Content		-72	-111	16866932	1422263227
16883	08:51:09.683	00:00:16.883	1013	-1024	-768	-1	-1	-1	-1	4	-1024	-768	-1	-1	-1	-1	4		0	0						Untertest3.avi	0	880	547	72	111				0	Content		-72	-111	16883292	1422279587
16900	08:51:09.700	00:00:16.899	1014	-1024	-768	-1	-1	-1	-1	4	-1024	-768	-1	-1	-1	-1	4		0	0						Untertest3.avi	0	880	547	72	111				0	Content		-72	-111	16899916	1422296211
16917	08:51:09.717	00:00:16.916	1015	-1024	-768	-1	-1	-1	-1	4	-1024	-768	-1	-1	-1	-1	4		0	0						Untertest3.avi	0	880	547	72	111				0	Content		-72	-111	16916542	1422312837
16933	08:51:09.733	00:00:16.933	1016	-1024	-768	-1	-1	-1	-1	4	-1024	-768	-1	-1	-1	-1	4		0	0						Untertest3.avi	0	880	547	72	111				0	Content		-72	-111	16933209	1422329504
16950	08:51:09.750	00:00:16.949	1017	-1024	-768	-1	-1	-1	-1	4	-1024	-768	-1	-1	-1	-1	4		0	0						Untertest3.avi	0	880	547	72	111				0	Content		-72	-111	16949877	1422346172
16967	08:51:09.767	00:00:16.966	1018	-1024	-768	-1	-1	-1	-1	4	-1024	-768	-1	-1	-1	-1	4		0	0						Untertest3.avi	0	880	547	72	111				0	Content		-72	-111	16966521	1422362816
16983	08:51:09.783	00:00:16.983	1019	-1024	-768	-1	-1	-1	-1	4	-1024	-768	-1	-1	-1	-1	4		0	0						Untertest3.avi	0	880	547	72	111				0	Content		-72	-111	16983188	1422379483
17000	08:51:09.800	00:00:17.000	1020	-1024	-768	-1	-1	-1	-1	4	-1024	-768	-1	-1	-1	-1	4		0	0						Untertest3.avi	0	880	547	72	111				0	Content		-72	-111	17000111	1422396406
17017	08:51:09.817	00:00:17.016	1021	-1024	-768	-1	-1	-1	-1	4	-1024	-768	-1	-1	-1	-1	4		0	0						Untertest3.avi	0	880	547	72	111				0	Content		-72	-111	17016778	1422413073
17034	08:51:09.834	00:00:17.033	1022	-1024	-768	-1	-1	-1	-1	4	-1024	-768	-1	-1	-1	-1	4		0	0						Untertest3.avi	0	880	547	72	111				0	Content		-72	-111	17033737	1422430032
17050	08:51:09.850	00:00:17.050	1023	-1024	-768	-1	-1	-1	-1	4	-1024	-768	-1	-1	-1	-1	4		0	0						Untertest3.avi	0	880	547	72	111				0	Content		-72	-111	17050405	1422446700
17067	08:51:09.867	00:00:17.067	1024	-1024	-768	-1	-1	-1	-1	4	-1024	-768	-1	-1	-1	-1	4		0	0						Untertest3.avi	0	880	547	72	111				0	Content		-72	-111	17067072	1422463367
17084	08:51:09.884	00:00:17.084	1025	-1024	-768	-1	-1	-1	-1	4	-1024	-768	-1	-1	-1	-1	4		0	0						Untertest3.avi	0	880	547	72	111				0	Content		-72	-111	17084364	1422480659
17101	08:51:09.901	00:00:17.101	1026	-1024	-768	-1	-1	-1	-1	4	-1024	-768	-1	-1	-1	-1	4		0	0						Untertest3.avi	0	880	547	72	111				0	Content		-72	-111	17101032	1422497327
17117	08:51:09.917	00:00:17.117	1027	-1024	-768	-1	-1	-1	-1	4	-1024	-768	-1	-1	-1	-1	4		0	0						Untertest3.avi	0	880	547	72	111				0	Content		-72	-111	17117240	1422513535
17134	08:51:09.934	00:00:17.133	1028	-1024	-768	-1	-1	-1	-1	4	-1024	-768	-1	-1	-1	-1	4		0	0						Untertest3.avi	0	880	547	72	111				0	Content		-72	-111	17133907	1422530202
17151	08:51:09.951	00:00:17.150	1029	-1024	-768	-1	-1	-1	-1	4	-1024	-768	-1	-1	-1	-1	4		0	0						Untertest3.avi	0	880	547	72	111				0	Content		-72	-111	17150574	1422546869
17166	08:51:09.966	00:00:17.166	1030	-1024	-768	-1	-1	-1	-1	4	-1024	-768	-1	-1	-1	-1	4		0	0						Untertest3.avi	0	880	547	72	111				0	Content		-72	-111	17166400	1422562695
17183	08:51:09.983	00:00:17.183	1031	-1024	-768	-1	-1	-1	-1	4	-1024	-768	-1	-1	-1	-1	4		0	0						Untertest3.avi	0	880	547	72	111				0	Content		-72	-111	17183022	1422579317
17200	08:51:10.000	00:00:17.199	1032	-1024	-768	-1	-1	-1	-1	4	-1024	-768	-1	-1	-1	-1	4		0	0						Untertest3.avi	0	880	547	72	111				0	Content		-72	-111	17199707	1422596002
17216	08:51:10.016	00:00:17.216	1033	-1024	-768	-1	-1	-1	-1	4	-1024	-768	-1	-1	-1	-1	4		0	0						Untertest3.avi	0	880	547	72	111				0	Content		-72	-111	17216375	1422612670
17233	08:51:10.033	00:00:17.233	1034	-1024	-768	-1	-1	-1	-1	4	-1024	-768	-1	-1	-1	-1	4		0	0						Untertest3.avi	0	880	547	72	111				0	Content		-72	-111	17233042	1422629337
17250	08:51:10.050	00:00:17.249	1035	-1024	-768	-1	-1	-1	-1	4	-1024	-768	-1	-1	-1	-1	4		0	0						Untertest3.avi	0	880	547	72	111				0	Content		-72	-111	17249696	1422645991
17266	08:51:10.066	00:00:17.266	1036	-1024	-768	-1	-1	-1	-1	4	-1024	-768	-1	-1	-1	-1	4		0	0						Untertest3.avi	0	880	547	72	111				0	Content		-72	-111	17266266	1422662561
17283	08:51:10.083	00:00:17.283	1037	-1024	-768	-1	-1	-1	-1	4	-1024	-768	-1	-1	-1	-1	4		0	0						Untertest3.avi	0	880	547	72	111				0	Content		-72	-111	17283017	1422679312
17300	08:51:10.100	00:00:17.300	1038	-1024	-768	-1	-1	-1	-1	4	-1024	-768	-1	-1	-1	-1	4		0	0						Untertest3.avi	0	880	547	72	111				0	Content		-72	-111	17300057	1422696352
17317	08:51:10.117	00:00:17.316	1039	-1024	-768	-1	-1	-1	-1	4	-1024	-768	-1	-1	-1	-1	4		0	0						Untertest3.avi	0	880	547	72	111				0	Content		-72	-111	17316725	1422713020
17333	08:51:10.133	00:00:17.333	1040	-1024	-768	-1	-1	-1	-1	4	-1024	-768	-1	-1	-1	-1	4		0	0						Untertest3.avi	0	880	547	72	111				0	Content		-72	-111	17333392	1422729687
17351	08:51:10.151	00:00:17.350	1041	-1024	-768	-1	-1	-1	-1	4	-1024	-768	-1	-1	-1	-1	4		0	0						Untertest3.avi	0	880	547	72	111				0	Content		-72	-111	17350514	1422746809
17367	08:51:10.167	00:00:17.367	1042	-1024	-768	-1	-1	-1	-1	4	-1024	-768	-1	-1	-1	-1	4		0	0						Untertest3.avi	0	880	547	72	111				0	Content		-72	-111	17367182	1422763477
17384	08:51:10.184	00:00:17.383	1043	-1024	-768	-1	-1	-1	-1	4	-1024	-768	-1	-1	-1	-1	4		0	0						Untertest3.avi	0	880	547	72	111				0	Content		-72	-111	17383849	1422780144
17400	08:51:10.200	00:00:17.400	1044	-1024	-768	-1	-1	-1	-1	4	-1024	-768	-1	-1	-1	-1	4		0	0						Untertest3.avi	0	880	547	72	111				0	Content		-72	-111	17400058	1422796353
17417	08:51:10.217	00:00:17.416	1045	-1024	-768	-1	-1	-1	-1	4	-1024	-768	-1	-1	-1	-1	4		0	0						Untertest3.avi	0	880	547	72	111				0	Content		-72	-111	17416725	1422813020
17433	08:51:10.233	00:00:17.433	1046	-1024	-768	-1	-1	-1	-1	4	-1024	-768	-1	-1	-1	-1	4		0	0						Untertest3.avi	0	880	547	72	111				0	Content		-72	-111	17433236	1422829531
17450	08:51:10.250	00:00:17.449	1047	-1024	-768	-1	-1	-1	-1	4	-1024	-768	-1	-1	-1	-1	4		0	0						Untertest3.avi	0	880	547	72	111				0	Content		-72	-111	17449903	1422846198
17467	08:51:10.267	00:00:17.466	1048	-1024	-768	-1	-1	-1	-1	4	-1024	-768	-1	-1	-1	-1	4		0	0						Untertest3.avi	0	880	547	72	111				0	Content		-72	-111	17466570	1422862865
17483	08:51:10.283	00:00:17.482	1049	-1024	-768	-1	-1	-1	-1	4	-1024	-768	-1	-1	-1	-1	4		0	0						Untertest3.avi	0	880	547	72	111				0	Content		-72	-111	17482876	1422879171
17499	08:51:10.299	00:00:17.499	1050	-1024	-768	-1	-1	-1	-1	4	-1024	-768	-1	-1	-1	-1	4		0	0						Untertest3.avi	0	880	547	72	111				0	Content		-72	-111	17499498	1422895793
17516	08:51:10.316	00:00:17.516	1051	-1024	-768	-1	-1	-1	-1	4	-1024	-768	-1	-1	-1	-1	4		0	0						Untertest3.avi	0	880	547	72	111				0	Content		-72	-111	17516173	1422912468
17533	08:51:10.333	00:00:17.532	1052	-1024	-768	-1	-1	-1	-1	4	-1024	-768	-1	-1	-1	-1	4		0	0						Untertest3.avi	0	880	547	72	111				0	Content		-72	-111	17532881	1422929176
17550	08:51:10.350	00:00:17.549	1053	-1024	-768	-1	-1	-1	-1	4	-1024	-768	-1	-1	-1	-1	4		0	0						Untertest3.avi	0	880	547	72	111				0	Content		-72	-111	17549709	1422946004
17566	08:51:10.366	00:00:17.566	1054	-1024	-768	-1	-1	-1	-1	4	-1024	-768	-1	-1	-1	-1	4		0	0						Untertest3.avi	0	880	547	72	111				0	Content		-72	-111	17566376	1422962671
17583	08:51:10.383	00:00:17.583	1055	-1024	-768	-1	-1	-1	-1	4	-1024	-768	-1	-1	-1	-1	4		0	0						Untertest3.avi	0	880	547	72	111				0	Content		-72	-111	17583044	1422979339
17600	08:51:10.400	00:00:17.600	1056	-1024	-768	-1	-1	-1	-1	4	-1024	-768	-1	-1	-1	-1	4		0	0						Untertest3.avi	0	880	547	72	111				0	Content		-72	-111	17600025	1422996320
17617	08:51:10.417	00:00:17.616	1057	-1024	-768	-1	-1	-1	-1	4	-1024	-768	-1	-1	-1	-1	4		0	0						Untertest3.avi	0	880	547	72	111				0	Content		-72	-111	17616692	1423012987
17633	08:51:10.433	00:00:17.633	1058	-1024	-768	-1	-1	-1	-1	4	-1024	-768	-1	-1	-1	-1	4		0	0						Untertest3.avi	0	880	547	72	111				0	Content		-72	-111	17633360	1423029655
17651	08:51:10.451	00:00:17.650	1059	-1024	-768	-1	-1	-1	-1	4	-1024	-768	-1	-1	-1	-1	4		0	0						Untertest3.avi	0	880	547	72	111				0	Content		-72	-111	17650674	1423046969
17667	08:51:10.467	00:00:17.667	1060	-1024	-768	-1	-1	-1	-1	4	-1024	-768	-1	-1	-1	-1	4		0	0						Untertest3.avi	0	880	547	72	111				0	Content		-72	-111	17667341	1423063636
17684	08:51:10.484	00:00:17.683	1061	-1024	-768	-1	-1	-1	-1	4	-1024	-768	-1	-1	-1	-1	4		0	0						Untertest3.avi	0	880	547	72	111				0	Content		-72	-111	17683557	1423079852
17700	08:51:10.500	00:00:17.700	1062	-1024	-768	-1	-1	-1	-1	4	-1024	-768	-1	-1	-1	-1	4		0	0						Untertest3.avi	0	880	547	72	111				0	Content		-72	-111	17700224	1423096519
17717	08:51:10.517	00:00:17.716	1063	-1024	-768	-1	-1	-1	-1	4	-1024	-768	-1	-1	-1	-1	4		0	0						Untertest3.avi	0	880	547	72	111				0	Content		-72	-111	17716891	1423113186
17733	08:51:10.533	00:00:17.732	1064	-1024	-768	-1	-1	-1	-1	4	-1024	-768	-1	-1	-1	-1	4		0	0						Untertest3.avi	0	880	547	72	111				0	Content		-72	-111	17732605	1423128900
17749	08:51:10.549	00:00:17.749	1065	-1024	-768	-1	-1	-1	-1	4	-1024	-768	-1	-1	-1	-1	4		0	0						Untertest3.avi	0	880	547	72	111				0	Content		-72	-111	17749356	1423145651
17766	08:51:10.566	00:00:17.766	1066	-1024	-768	-1	-1	-1	-1	4	-1024	-768	-1	-1	-1	-1	4		0	0						Untertest3.avi	0	880	547	72	111				0	Content		-72	-111	17766040	1423162335
17783	08:51:10.583	00:00:17.782	1067	-1024	-768	-1	-1	-1	-1	4	-1024	-768	-1	-1	-1	-1	4		0	0						Untertest3.avi	0	880	547	72	111				0	Content		-72	-111	17782707	1423179002
17799	08:51:10.599	00:00:17.799	1068	-1024	-768	-1	-1	-1	-1	4	-1024	-768	-1	-1	-1	-1	4		0	0						Untertest3.avi	0	880	547	72	111				0	Content		-72	-111	17799375	1423195670
17816	08:51:10.616	00:00:17.816	1069	-1024	-768	-1	-1	-1	-1	4	-1024	-768	-1	-1	-1	-1	4		0	0						Untertest3.avi	0	880	547	72	111				0	Content		-72	-111	17816028	1423212323
17833	08:51:10.633	00:00:17.832	1070	-1024	-768	-1	-1	-1	-1	4	-1024	-768	-1	-1	-1	-1	4		0	0						Untertest3.avi	0	880	547	72	111				0	Content		-72	-111	17832597	1423228892
17849	08:51:10.649	00:00:17.849	1071	-1024	-768	-1	-1	-1	-1	4	-1024	-768	-1	-1	-1	-1	4		0	0						Untertest3.avi	0	880	547	72	111				0	Content		-72	-111	17849233	1423245528
17866	08:51:10.666	00:00:17.866	1072	-1024	-768	-1	-1	-1	-1	4	-1024	-768	-1	-1	-1	-1	4		0	0						Untertest3.avi	0	880	547	72	111				0	Content		-72	-111	17866313	1423262608
17883	08:51:10.683	00:00:17.882	1073	-1024	-768	-1	-1	-1	-1	4	-1024	-768	-1	-1	-1	-1	4		0	0						Untertest3.avi	0	880	547	72	111				0	Content		-72	-111	17882980	1423279275
17900	08:51:10.700	00:00:17.899	1074	-1024	-768	-1	-1	-1	-1	4	-1024	-768	-1	-1	-1	-1	4		0	0						Untertest3.avi	0	880	547	72	111				0	Content		-72	-111	17899648	1423295943
17917	08:51:10.717	00:00:17.916	1075	-1024	-768	-1	-1	-1	-1	4	-1024	-768	-1	-1	-1	-1	4		0	0						Untertest3.avi	0	880	547	72	111				0	Content		-72	-111	17916798	1423313093
17933	08:51:10.733	00:00:17.933	1076	-1024	-768	-1	-1	-1	-1	4	-1024	-768	-1	-1	-1	-1	4		0	0						Untertest3.avi	0	880	547	72	111				0	Content		-72	-111	17933465	1423329760
17950	08:51:10.750	00:00:17.950	1077	-1024	-768	-1	-1	-1	-1	4	-1024	-768	-1	-1	-1	-1	4		0	0						Untertest3.avi	0	880	547	72	111				0	Content		-72	-111	17950133	1423346428
17968	08:51:10.768	00:00:17.967	1078	-1024	-768	-1	-1	-1	-1	4	-1024	-768	-1	-1	-1	-1	4		0	0						Untertest3.avi	0	880	547	72	111				0	Content		-72	-111	17967715	1423364010
17983	08:51:10.783	00:00:17.982	1079	-1024	-768	-1	-1	-1	-1	4	-1024	-768	-1	-1	-1	-1	4		0	0						Untertest3.avi	0	880	547	72	111				0	Content		-72	-111	17982586	1423378881
17999	08:51:10.799	00:00:17.999	1080	-1024	-768	-1	-1	-1	-1	4	-1024	-768	-1	-1	-1	-1	4		0	0						Untertest3.avi	0	880	547	72	111				0	Content		-72	-111	17999212	1423395507
18016	08:51:10.816	00:00:18.015	1081	-1024	-768	-1	-1	-1	-1	4	-1024	-768	-1	-1	-1	-1	4		0	0						Untertest3.avi	0	880	547	72	111				0	Content		-72	-111	18015879	1423412174
18033	08:51:10.833	00:00:18.032	1082	-1024	-768	-1	-1	-1	-1	4	-1024	-768	-1	-1	-1	-1	4		0	0						Untertest3.avi	0	880	547	72	111				0	Content		-72	-111	18032546	1423428841
18049	08:51:10.849	00:00:18.049	1083	-1024	-768	-1	-1	-1	-1	4	-1024	-768	-1	-1	-1	-1	4		0	0						Untertest3.avi	0	880	547	72	111				0	Content		-72	-111	18049078	1423445373
18066	08:51:10.866	00:00:18.065	1084	-1024	-768	-1	-1	-1	-1	4	-1024	-768	-1	-1	-1	-1	4		0	0						Untertest3.avi	0	880	547	72	111				0	Content		-72	-111	18065878	1423462173
18082	08:51:10.882	00:00:18.082	1085	-1024	-768	-1	-1	-1	-1	4	-1024	-768	-1	-1	-1	-1	4		0	0						Untertest3.avi	0	880	547	72	111				0	Content		-72	-111	18082449	1423478744
18099	08:51:10.899	00:00:18.099	1086	-1024	-768	-1	-1	-1	-1	4	-1024	-768	-1	-1	-1	-1	4		0	0						Untertest3.avi	0	880	547	72	111				0	Content		-72	-111	18099282	1423495577
18116	08:51:10.916	00:00:18.115	1087	-1024	-768	-1	-1	-1	-1	4	-1024	-768	-1	-1	-1	-1	4		0	0						Untertest3.avi	0	880	547	72	111				0	Content		-72	-111	18115950	1423512245
18133	08:51:10.933	00:00:18.132	1088	-1024	-768	-1	-1	-1	-1	4	-1024	-768	-1	-1	-1	-1	4		0	0						Untertest3.avi	0	880	547	72	111				0	Content		-72	-111	18132617	1423528912
18150	08:51:10.950	00:00:18.149	1089	-1024	-768	-1	-1	-1	-1	4	-1024	-768	-1	-1	-1	-1	4		0	0						Untertest3.avi	0	880	547	72	111				0	Content		-72	-111	18149602	1423545897
18166	08:51:10.966	00:00:18.166	1090	-1024	-768	-1	-1	-1	-1	4	-1024	-768	-1	-1	-1	-1	4		0	0						Untertest3.avi	0	880	547	72	111				0	Content		-72	-111	18166270	1423562565
18183	08:51:10.983	00:00:18.182	1091	-1024	-768	-1	-1	-1	-1	4	-1024	-768	-1	-1	-1	-1	4		0	0						Untertest3.avi	0	880	547	72	111				0	Content		-72	-111	18182937	1423579232
18200	08:51:11.000	00:00:18.200	1092	-1024	-768	-1	-1	-1	-1	4	-1024	-768	-1	-1	-1	-1	4		0	0						Untertest3.avi	0	880	547	72	111				0	Content		-72	-111	18200315	1423596610
18218	08:51:11.018	00:00:18.217	1093	-1024	-768	-1	-1	-1	-1	4	-1024	-768	-1	-1	-1	-1	4		0	0						Untertest3.avi	0	880	547	72	111				0	Content		-72	-111	18217562	1423613857
18234	08:51:11.034	00:00:18.233	1094	-1024	-768	-1	-1	-1	-1	4	-1024	-768	-1	-1	-1	-1	4		0	0						Untertest3.avi	0	880	547	72	111				0	Content		-72	-111	18233603	1423629898
18250	08:51:11.050	00:00:18.250	1095	-1024	-768	-1	-1	-1	-1	4	-1024	-768	-1	-1	-1	-1	4		0	0						Untertest3.avi	0	880	547	72	111				0	Content		-72	-111	18250270	1423646565
18267	08:51:11.067	00:00:18.266	1096	-1024	-768	-1	-1	-1	-1	4	-1024	-768	-1	-1	-1	-1	4		0	0						Untertest3.avi	0	880	547	72	111				0	Content		-72	-111	18266938	1423663233
18283	08:51:11.083	00:00:18.283	1097	-1024	-768	-1	-1	-1	-1	4	-1024	-768	-1	-1	-1	-1	4		0	0						Untertest3.avi	0	880	547	72	111				0	Content		-72	-111	18283188	1423679483
18300	08:51:11.100	00:00:18.299	1098	-1024	-768	-1	-1	-1	-1	4	-1024	-768	-1	-1	-1	-1	4		0	0						Untertest3.avi	0	880	547	72	111				0	Content		-72	-111	18299855	1423696150
18317	08:51:11.117	00:00:18.316	1099	-1024	-768	-1	-1	-1	-1	4	-1024	-768	-1	-1	-1	-1	4		0	0						Untertest3.avi	0	880	547	72	111				0	Content		-72	-111	18316523	1423712818
18332	08:51:11.132	00:00:18.332	1100	-1024	-768	-1	-1	-1	-1	4	-1024	-768	-1	-1	-1	-1	4		0	0						Untertest3.avi	0	880	547	72	111				0	Content		-72	-111	18332310	1423728605
18349	08:51:11.149	00:00:18.348	1101	-1024	-768	-1	-1	-1	-1	4	-1024	-768	-1	-1	-1	-1	4		0	0						Untertest3.avi	0	880	547	72	111				0	Content		-72	-111	18348983	1423745278
18366	08:51:11.166	00:00:18.365	1102	-1024	-768	-1	-1	-1	-1	4	-1024	-768	-1	-1	-1	-1	4		0	0						Untertest3.avi	0	880	547	72	111				0	Content		-72	-111	18365553	1423761848
18382	08:51:11.182	00:00:18.382	1103	-1024	-768	-1	-1	-1	-1	4	-1024	-768	-1	-1	-1	-1	4		0	0						Untertest3.avi	0	880	547	72	111				0	Content		-72	-111	18382189	1423778484
18399	08:51:11.199	00:00:18.399	1104	-1024	-768	-1	-1	-1	-1	4	-1024	-768	-1	-1	-1	-1	4		0	0						Untertest3.avi	0	880	547	72	111				0	Content		-72	-111	18399267	1423795562
18416	08:51:11.216	00:00:18.415	1105	-1024	-768	-1	-1	-1	-1	4	-1024	-768	-1	-1	-1	-1	4		0	0						Untertest3.avi	0	880	547	72	111				0	Content		-72	-111	18415935	1423812230
18433	08:51:11.233	00:00:18.432	1106	-1024	-768	-1	-1	-1	-1	4	-1024	-768	-1	-1	-1	-1	4		0	0						Untertest3.avi	0	880	547	72	111				0	Content		-72	-111	18432602	1423828897
18450	08:51:11.250	00:00:18.449	1107	-1024	-768	-1	-1	-1	-1	4	-1024	-768	-1	-1	-1	-1	4		0	0						Untertest3.avi	0	880	547	72	111				0	Content		-72	-111	18449752	1423846047
18466	08:51:11.266	00:00:18.466	1108	-1024	-768	-1	-1	-1	-1	4	-1024	-768	-1	-1	-1	-1	4		0	0						Untertest3.avi	0	880	547	72	111				0	Content		-72	-111	18466420	1423862715
18483	08:51:11.283	00:00:18.483	1109	-1024	-768	-1	-1	-1	-1	4	-1024	-768	-1	-1	-1	-1	4		0	0						Untertest3.avi	0	880	547	72	111				0	Content		-72	-111	18483087	1423879382
18501	08:51:11.301	00:00:18.500	1110	-1024	-768	-1	-1	-1	-1	4	-1024	-768	-1	-1	-1	-1	4		0	0						Untertest3.avi	0	880	547	72	111				0	Content		-72	-111	18500672	1423896967
18516	08:51:11.316	00:00:18.515	1111	-1024	-768	-1	-1	-1	-1	4	-1024	-768	-1	-1	-1	-1	4		0	0						Untertest3.avi	0	880	547	72	111				0	Content		-72	-111	18515546	1423911841
18532	08:51:11.332	00:00:18.532	1112	-1024	-768	-1	-1	-1	-1	4	-1024	-768	-1	-1	-1	-1	4		0	0						Untertest3.avi	0	880	547	72	111				0	Content		-72	-111	18532171	1423928466
18549	08:51:11.349	00:00:18.548	1113	-1024	-768	-1	-1	-1	-1	4	-1024	-768	-1	-1	-1	-1	4		0	0						Untertest3.avi	0	880	547	72	111				0	Content		-72	-111	18548838	1423945133
18566	08:51:11.366	00:00:18.565	1114	-1024	-768	-1	-1	-1	-1	4	-1024	-768	-1	-1	-1	-1	4		0	0						Untertest3.avi	0	880	547	72	111				0	Content		-72	-111	18565505	1423961800
18582	08:51:11.382	00:00:18.582	1115	-1024	-768	-1	-1	-1	-1	4	-1024	-768	-1	-1	-1	-1	4		0	0						Untertest3.avi	0	880	547	72	111				0	Content		-72	-111	18582161	1423978456
18599	08:51:11.399	00:00:18.598	1116	-1024	-768	-1	-1	-1	-1	4	-1024	-768	-1	-1	-1	-1	4		0	0						Untertest3.avi	0	880	547	72	111				0	Content		-72	-111	18598828	1423995123
18615	08:51:11.415	00:00:18.615	1117	-1024	-768	-1	-1	-1	-1	4	-1024	-768	-1	-1	-1	-1	4		0	0						Untertest3.avi	0	880	547	72	111				0	Content		-72	-111	18615495	1424011790
18632	08:51:11.432	00:00:18.632	1118	-1024	-768	-1	-1	-1	-1	4	-1024	-768	-1	-1	-1	-1	4		0	0						Untertest3.avi	0	880	547	72	111				0	Content		-72	-111	18632095	1424028390
18649	08:51:11.449	00:00:18.648	1119	-1024	-768	-1	-1	-1	-1	4	-1024	-768	-1	-1	-1	-1	4		0	0						Untertest3.avi	0	880	547	72	111				0	Content		-72	-111	18648787	1424045082
18666	08:51:11.466	00:00:18.665	1120	-1024	-768	-1	-1	-1	-1	4	-1024	-768	-1	-1	-1	-1	4		0	0						Untertest3.avi	0	880	547	72	111				0	Content		-72	-111	18665619	1424061914
18682	08:51:11.482	00:00:18.682	1121	-1024	-768	-1	-1	-1	-1	4	-1024	-768	-1	-1	-1	-1	4		0	0						Untertest3.avi	0	880	547	72	111				0	Content		-72	-111	18682287	1424078582
18699	08:51:11.499	00:00:18.698	1122	-1024	-768	-1	-1	-1	-1	4	-1024	-768	-1	-1	-1	-1	4		0	0						Untertest3.avi	0	880	547	72	111				0	Content		-72	-111	18698954	1424095249
18716	08:51:11.516	00:00:18.715	1123	-1024	-768	-1	-1	-1	-1	4	-1024	-768	-1	-1	-1	-1	4		0	0						Untertest3.avi	0	880	547	72	111				0	Content		-72	-111	18715937	1424112232
18733	08:51:11.533	00:00:18.732	1124	-1024	-768	-1	-1	-1	-1	4	-1024	-768	-1	-1	-1	-1	4		0	0						Untertest3.avi	0	880	547	72	111				0	Content		-72	-111	18732605	1424128900
18749	08:51:11.549	00:00:18.749	1125	-1024	-768	-1	-1	-1	-1	4	-1024	-768	-1	-1	-1	-1	4		0	0						Untertest3.avi	0	880	547	72	111				0	Content		-72	-111	18749272	1424145567
18767	08:51:11.567	00:00:18.766	1126	-1024	-768	-1	-1	-1	-1	4	-1024	-768	-1	-1	-1	-1	4		0	0						Untertest3.avi	0	880	547	72	111				0	Content		-72	-111	18766587	1424162882
18783	08:51:11.583	00:00:18.783	1127	-1024	-768	-1	-1	-1	-1	4	-1024	-768	-1	-1	-1	-1	4		0	0						Untertest3.avi	0	880	547	72	111				0	Content		-72	-111	18783255	1424179550
18799	08:51:11.599	00:00:18.799	1128	-1024	-768	-1	-1	-1	-1	4	-1024	-768	-1	-1	-1	-1	4		0	0						Untertest3.avi	0	880	547	72	111				0	Content		-72	-111	18799471	1424195766
18816	08:51:11.616	00:00:18.816	1129	-1024	-768	-1	-1	-1	-1	4	-1024	-768	-1	-1	-1	-1	4		0	0						Untertest3.avi	0	880	547	72	111				0	Content		-72	-111	18816138	1424212433
18833	08:51:11.633	00:00:18.832	1130	-1024	-768	-1	-1	-1	-1	4	-1024	-768	-1	-1	-1	-1	4		0	0						Untertest3.avi	0	880	547	72	111				0	Content		-72	-111	18832805	1424229100
18849	08:51:11.649	00:00:18.848	1131	-1024	-768	-1	-1	-1	-1	4	-1024	-768	-1	-1	-1	-1	4		0	0						Untertest3.avi	0	880	547	72	111				0	Content		-72	-111	18848648	1424244943
18865	08:51:11.665	00:00:18.865	1132	-1024	-768	-1	-1	-1	-1	4	-1024	-768	-1	-1	-1	-1	4		0	0						Untertest3.avi	0	880	547	72	111				0	Content		-72	-111	18865273	1424261568
18882	08:51:11.682	00:00:18.881	1133	-1024	-768	-1	-1	-1	-1	4	-1024	-768	-1	-1	-1	-1	4		0	0						Untertest3.avi	0	880	547	72	111				0	Content		-72	-111	18881959	1424278254
18899	08:51:11.699	00:00:18.898	1134	-1024	-768	-1	-1	-1	-1	4	-1024	-768	-1	-1	-1	-1	4		0	0						Untertest3.avi	0	880	547	72	111				0	Content		-72	-111	18898627	1424294922
18915	08:51:11.715	00:00:18.915	1135	-1024	-768	-1	-1	-1	-1	4	-1024	-768	-1	-1	-1	-1	4		0	0						Untertest3.avi	0	880	547	72	111				0	Content		-72	-111	18915294	1424311589
18932	08:51:11.732	00:00:18.931	1136	-1024	-768	-1	-1	-1	-1	4	-1024	-768	-1	-1	-1	-1	4		0	0						Untertest3.avi	0	880	547	72	111				0	Content		-72	-111	18931949	1424328244
18949	08:51:11.749	00:00:18.948	1137	-1024	-768	-1	-1	-1	-1	4	-1024	-768	-1	-1	-1	-1	4		0	0						Untertest3.avi	0	880	547	72	111				0	Content		-72	-111	18948519	1424344814
18965	08:51:11.765	00:00:18.965	1138	-1024	-768	-1	-1	-1	-1	4	-1024	-768	-1	-1	-1	-1	4		0	0						Untertest3.avi	0	880	547	72	111				0	Content		-72	-111	18965148	1424361443
18982	08:51:11.782	00:00:18.982	1139	-1024	-768	-1	-1	-1	-1	4	-1024	-768	-1	-1	-1	-1	4		0	0						Untertest3.avi	0	880	547	72	111				0	Content		-72	-111	18982230	1424378525
18999	08:51:11.799	00:00:18.998	1140	-1024	-768	-1	-1	-1	-1	4	-1024	-768	-1	-1	-1	-1	4		0	0						Untertest3.avi	0	880	547	72	111				0	Content		-72	-111	18998898	1424395193
19016	08:51:11.816	00:00:19.015	1141	-1024	-768	-1	-1	-1	-1	4	-1024	-768	-1	-1	-1	-1	4		0	0						Untertest3.avi	0	880	547	72	111				0	Content		-72	-111	19015565	1424411860
19033	08:51:11.833	00:00:19.032	1142	-1024	-768	-1	-1	-1	-1	4	-1024	-768	-1	-1	-1	-1	4		0	0						Untertest3.avi	0	880	547	72	111				0	Content		-72	-111	19032715	1424429010
19049	08:51:11.849	00:00:19.049	1143	-1024	-768	-1	-1	-1	-1	4	-1024	-768	-1	-1	-1	-1	4		0	0						Untertest3.avi	0	880	547	72	111				0	Content		-72	-111	19049383	1424445678
19066	08:51:11.866	00:00:19.066	1144	-1024	-768	-1	-1	-1	-1	4	-1024	-768	-1	-1	-1	-1	4		0	0						Untertest3.avi	0	880	547	72	111				0	Content		-72	-111	19066050	1424462345
19084	08:51:11.884	00:00:19.083	1145	-1024	-768	-1	-1	-1	-1	4	-1024	-768	-1	-1	-1	-1	4		0	0						Untertest3.avi	0	880	547	72	111				0	Content		-72	-111	19083637	1424479932
19099	08:51:11.899	00:00:19.098	1146	-1024	-768	-1	-1	-1	-1	4	-1024	-768	-1	-1	-1	-1	4		0	0						Untertest3.avi	0	880	547	72	111				0	Content		-72	-111	19098510	1424494805
19115	08:51:11.915	00:00:19.115	1147	-1024	-768	-1	-1	-1	-1	4	-1024	-768	-1	-1	-1	-1	4		0	0						Untertest3.avi	0	880	547	72	111				0	Content		-72	-111	19115177	1424511472
19132	08:51:11.932	00:00:19.131	1148	-1024	-768	-1	-1	-1	-1	4	-1024	-768	-1	-1	-1	-1	4		0	0						Untertest3.avi	0	880	547	72	111				0	Content		-72	-111	19131844	1424528139
19149	08:51:11.949	00:00:19.148	1149	-1024	-768	-1	-1	-1	-1	4	-1024	-768	-1	-1	-1	-1	4		0	0						Untertest3.avi	0	880	547	72	111				0	Content		-72	-111	19148511	1424544806
19165	08:51:11.965	00:00:19.165	1150	-1024	-768	-1	-1	-1	-1	4	-1024	-768	-1	-1	-1	-1	4		0	0						Untertest3.avi	0	880	547	72	111				0	Content		-72	-111	19165154	1424561449
19182	08:51:11.982	00:00:19.181	1151	-1024	-768	-1	-1	-1	-1	4	-1024	-768	-1	-1	-1	-1	4		0	0						Untertest3.avi	0	880	547	72	111				0	Content		-72	-111	19181821	1424578116
19198	08:51:11.998	00:00:19.198	1152	-1024	-768	-1	-1	-1	-1	4	-1024	-768	-1	-1	-1	-1	4		0	0						Untertest3.avi	0	880	547	72	111				0	Content		-72	-111	19198488	1424594783
19215	08:51:12.015	00:00:19.215	1153	-1024	-768	-1	-1	-1	-1	4	-1024	-768	-1	-1	-1	-1	4		0	0						Untertest3.avi	0	880	547	72	111				0	Content		-72	-111	19215058	1424611353
19232	08:51:12.032	00:00:19.231	1154	-1024	-768	-1	-1	-1	-1	4	-1024	-768	-1	-1	-1	-1	4		0	0						Untertest3.avi	0	880	547	72	111				0	Content		-72	-111	19231751	1424628046
19249	08:51:12.049	00:00:19.248	1155	-1024	-768	-1	-1	-1	-1	4	-1024	-768	-1	-1	-1	-1	4		0	0						Untertest3.avi	0	880	547	72	111				0	Content		-72	-111	19248583	1424644878
19265	08:51:12.065	00:00:19.265	1156	-1024	-768	-1	-1	-1	-1	4	-1024	-768	-1	-1	-1	-1	4		0	0						Untertest3.avi	0	880	547	72	111				0	Content		-72	-111	19265251	1424661546
19282	08:51:12.082	00:00:19.281	1157	-1024	-768	-1	-1	-1	-1	4	-1024	-768	-1	-1	-1	-1	4		0	0						Untertest3.avi	0	880	547	72	111				0	Content		-72	-111	19281918	1424678213
19299	08:51:12.099	00:00:19.298	1158	-1024	-768	-1	-1	-1	-1	4	-1024	-768	-1	-1	-1	-1	4		0	0						Untertest3.avi	0	880	547	72	111				0	Content		-72	-111	19298902	1424695197
19316	08:51:12.116	00:00:19.315	1159	-1024	-768	-1	-1	-1	-1	4	-1024	-768	-1	-1	-1	-1	4		0	0						Untertest3.avi	0	880	547	72	111				0	Content		-72	-111	19315570	1424711865
19332	08:51:12.132	00:00:19.332	1160	-1024	-768	-1	-1	-1	-1	4	-1024	-768	-1	-1	-1	-1	4		0	0						Untertest3.avi	0	880	547	72	111				0	Content		-72	-111	19332237	1424728532
19350	08:51:12.150	00:00:19.349	1161	-1024	-768	-1	-1	-1	-1	4	-1024	-768	-1	-1	-1	-1	4		0	0						Untertest3.avi	0	880	547	72	111				0	Content		-72	-111	19349552	1424745847
19366	08:51:12.166	00:00:19.366	1162	-1024	-768	-1	-1	-1	-1	4	-1024	-768	-1	-1	-1	-1	4		0	0						Untertest3.avi	0	880	547	72	111				0	Content		-72	-111	19366220	1424762515
19382	08:51:12.182	00:00:19.382	1163	-1024	-768	-1	-1	-1	-1	4	-1024	-768	-1	-1	-1	-1	4		0	0						Untertest3.avi	0	880	547	72	111				0	Content		-72	-111	19382435	1424778730
19399	08:51:12.199	00:00:19.399	1164	-1024	-768	-1	-1	-1	-1	4	-1024	-768	-1	-1	-1	-1	4		0	0						Untertest3.avi	0	880	547	72	111				0	Content		-72	-111	19399102	1424795397
19416	08:51:12.216	00:00:19.415	1165	-1024	-768	-1	-1	-1	-1	4	-1024	-768	-1	-1	-1	-1	4		0	0						Untertest3.avi	0	880	547	72	111				0	Content		-72	-111	19415770	1424812065
19432	08:51:12.232	00:00:19.431	1166	-1024	-768	-1	-1	-1	-1	4	-1024	-768	-1	-1	-1	-1	4		0	0						Untertest3.avi	0	880	547	72	111				0	Content		-72	-111	19431615	1424827910
19448	08:51:12.248	00:00:19.448	1167	-1024	-768	-1	-1	-1	-1	4	-1024	-768	-1	-1	-1	-1	4		0	0						Untertest3.avi	0	880	547	72	111				0	Content		-72	-111	19448234	1424844529
19465	08:51:12.265	00:00:19.464	1168	-1024	-768	-1	-1	-1	-1	4	-1024	-768	-1	-1	-1	-1	4		0	0						Untertest3.avi	0	880	547	72	111				0	Content		-72	-111	19464921	1424861216
19482	08:51:12.282	00:00:19.481	1169	-1024	-768	-1	-1	-1	-1	4	-1024	-768	-1	-1	-1	-1	4		0	0						Untertest3.avi	0	880	547	72	111				0	Content		-72	-111	19481589	1424877884
19498	08:51:12.298	00:00:19.498	1170	-1024	-768	-1	-1	-1	-1	4	-1024	-768	-1	-1	-1	-1	4		0	0						Untertest3.avi	0	880	547	72	111				0	Content		-72	-111	19498256	1424894551
19515	08:51:12.315	00:00:19.514	1171	-1024	-768	-1	-1	-1	-1	4	-1024	-768	-1	-1	-1	-1	4		0	0						Untertest3.avi	0	880	547	72	111				0	Content		-72	-111	19514908	1424911203
19531	08:51:12.331	00:00:19.531	1172	-1024	-768	-1	-1	-1	-1	4	-1024	-768	-1	-1	-1	-1	4		0	0						Untertest3.avi	0	880	547	72	111				0	Content		-72	-111	19531479	1424927774
19548	08:51:12.348	00:00:19.548	1173	-1024	-768	-1	-1	-1	-1	4	-1024	-768	-1	-1	-1	-1	4		0	0						Untertest3.avi	0	880	547	72	111				0	Content		-72	-111	19548415	1424944710
19565	08:51:12.365	00:00:19.565	1174	-1024	-768	-1	-1	-1	-1	4	-1024	-768	-1	-1	-1	-1	4		0	0						Untertest3.avi	0	880	547	72	111				0	Content		-72	-111	19565082	1424961377
19582	08:51:12.382	00:00:19.582	1175	-1024	-768	-1	-1	-1	-1	4	-1024	-768	-1	-1	-1	-1	4		0	0						Untertest3.avi	0	880	547	72	111				0	Content		-72	-111	19582215	1424978510
19599	08:51:12.399	00:00:19.598	1176	-1024	-768	-1	-1	-1	-1	4	-1024	-768	-1	-1	-1	-1	4		0	0						Untertest3.avi	0	880	547	72	111				0	Content		-72	-111	19598882	1424995177
19616	08:51:12.416	00:00:19.615	1177	-1024	-768	-1	-1	-1	-1	4	-1024	-768	-1	-1	-1	-1	4		0	0						Untertest3.avi	0	880	547	72	111				0	Content		-72	-111	19615911	1425012206
19633	08:51:12.433	00:00:19.632	1178	-1024	-768	-1	-1	-1	-1	4	-1024	-768	-1	-1	-1	-1	4		0	0						Untertest3.avi	0	880	547	72	111				0	Content		-72	-111	19632579	1425028874
19649	08:51:12.449	00:00:19.649	1179	-1024	-768	-1	-1	-1	-1	4	-1024	-768	-1	-1	-1	-1	4		0	0						Untertest3.avi	0	880	547	72	111				0	Content		-72	-111	19649246	1425045541
19667	08:51:12.467	00:00:19.666	1180	-1024	-768	-1	-1	-1	-1	4	-1024	-768	-1	-1	-1	-1	4		0	0						Untertest3.avi	0	880	547	72	111				0	Content		-72	-111	19666591	1425062886
19681	08:51:12.481	00:00:19.681	1181	-1024	-768	-1	-1	-1	-1	4	-1024	-768	-1	-1	-1	-1	4		0	0						Untertest3.avi	0	880	547	72	111				0	Content		-72	-111	19681464	1425077759
19698	08:51:12.498	00:00:19.698	1182	-1024	-768	-1	-1	-1	-1	4	-1024	-768	-1	-1	-1	-1	4		0	0						Untertest3.avi	0	880	547	72	111				0	Content		-72	-111	19698089	1425094384
19715	08:51:12.515	00:00:19.714	1183	-1024	-768	-1	-1	-1	-1	4	-1024	-768	-1	-1	-1	-1	4		0	0						Untertest3.avi	0	880	547	72	111				0	Content		-72	-111	19714756	1425111051
19731	08:51:12.531	00:00:19.731	1184	-1024	-768	-1	-1	-1	-1	4	-1024	-768	-1	-1	-1	-1	4		0	0						Untertest3.avi	0	880	547	72	111				0	Content		-72	-111	19731424	1425127719
19748	08:51:12.548	00:00:19.748	1185	-1024	-768	-1	-1	-1	-1	4	-1024	-768	-1	-1	-1	-1	4		0	0						Untertest3.avi	0	880	547	72	111				0	Content		-72	-111	19748080	1425144375
19765	08:51:12.565	00:00:19.764	1186	-1024	-768	-1	-1	-1	-1	4	-1024	-768	-1	-1	-1	-1	4		0	0						Untertest3.avi	0	880	547	72	111				0	Content		-72	-111	19764747	1425161042
19781	08:51:12.581	00:00:19.781	1187	-1024	-768	-1	-1	-1	-1	4	-1024	-768	-1	-1	-1	-1	4		0	0						Untertest3.avi	0	880	547	72	111				0	Content		-72	-111	19781415	1425177710
19798	08:51:12.598	00:00:19.798	1188	-1024	-768	-1	-1	-1	-1	4	-1024	-768	-1	-1	-1	-1	4		0	0						Untertest3.avi	0	880	547	72	111				0	Content		-72	-111	19798013	1425194308
19815	08:51:12.615	00:00:19.814	1189	-1024	-768	-1	-1	-1	-1	4	-1024	-768	-1	-1	-1	-1	4		0	0						Untertest3.avi	0	880	547	72	111				0	Content		-72	-111	19814703	1425210998
19832	08:51:12.632	00:00:19.831	1190	-1024	-768	-1	-1	-1	-1	4	-1024	-768	-1	-1	-1	-1	4		0	0						Untertest3.avi	0	880	547	72	111				0	Content		-72	-111	19831535	1425227830
19848	08:51:12.648	00:00:19.848	1191	-1024	-768	-1	-1	-1	-1	4	-1024	-768	-1	-1	-1	-1	4		0	0						Untertest3.avi	0	880	547	72	111				0	Content		-72	-111	19848203	1425244498
19865	08:51:12.665	00:00:19.864	1192	-1024	-768	-1	-1	-1	-1	4	-1024	-768	-1	-1	-1	-1	4		0	0						Untertest3.avi	0	880	547	72	111				0	Content		-72	-111	19864870	1425261165
19882	08:51:12.682	00:00:19.881	1193	-1024	-768	-1	-1	-1	-1	4	-1024	-768	-1	-1	-1	-1	4		0	0						Untertest3.avi	0	880	547	72	111				0	Content		-72	-111	19881854	1425278149
19899	08:51:12.699	00:00:19.898	1194	-1024	-768	-1	-1	-1	-1	4	-1024	-768	-1	-1	-1	-1	4		0	0						Untertest3.avi	0	880	547	72	111				0	Content		-72	-111	19898522	1425294817
19915	08:51:12.715	00:00:19.915	1195	-1024	-768	-1	-1	-1	-1	4	-1024	-768	-1	-1	-1	-1	4		0	0						Untertest3.avi	0	880	547	72	111				0	Content		-72	-111	19915189	1425311484
19932	08:51:12.732	00:00:19.932	1196	-1024	-768	-1	-1	-1	-1	4	-1024	-768	-1	-1	-1	-1	4		0	0						Untertest3.avi	0	880	547	72	111				0	Content		-72	-111	19932450	1425328745
19949	08:51:12.749	00:00:19.949	1197	-1024	-768	-1	-1	-1	-1	4	-1024	-768	-1	-1	-1	-1	4		0	0						Untertest3.avi	0	880	547	72	111				0	Content		-72	-111	19949118	1425345413
19965	08:51:12.765	00:00:19.965	1198	-1024	-768	-1	-1	-1	-1	4	-1024	-768	-1	-1	-1	-1	4		0	0						Untertest3.avi	0	880	547	72	111				0	Content		-72	-111	19965351	1425361646
19982	08:51:12.782	00:00:19.982	1199	-1024	-768	-1	-1	-1	-1	4	-1024	-768	-1	-1	-1	-1	4		0	0						Untertest3.avi	0	880	547	72	111				0	Content		-72	-111	19982018	1425378313
19999	08:51:12.799	00:00:19.998	1200	-1024	-768	-1	-1	-1	-1	4	-1024	-768	-1	-1	-1	-1	4		0	0						Untertest3.avi	0	880	547	72	111				0	Content		-72	-111	19998686	1425394981
20014	08:51:12.814	00:00:20.014	1201	-1024	-768	-1	-1	-1	-1	4	-1024	-768	-1	-1	-1	-1	4		0	0						Untertest3.avi	0	880	547	72	111				0	Content		-72	-111	20014441	1425410736
20031	08:51:12.831	00:00:20.031	1202	-1024	-768	-1	-1	-1	-1	4	-1024	-768	-1	-1	-1	-1	4		0	0						Untertest3.avi	0	880	547	72	111				0	Content		-72	-111	20031187	1425427482
20048	08:51:12.848	00:00:20.047	1203	-1024	-768	-1	-1	-1	-1	4	-1024	-768	-1	-1	-1	-1	4		0	0						Untertest3.avi	0	880	547	72	111				0	Content		-72	-111	20047873	1425444168
20065	08:51:12.865	00:00:20.064	1204	-1024	-768	-1	-1	-1	-1	4	-1024	-768	-1	-1	-1	-1	4		0	0						Untertest3.avi	0	880	547	72	111				0	Content		-72	-111	20064540	1425460835
20081	08:51:12.881	00:00:20.081	1205	-1024	-768	-1	-1	-1	-1	4	-1024	-768	-1	-1	-1	-1	4		0	0						Untertest3.avi	0	880	547	72	111				0	Content		-72	-111	20081207	1425477502
20098	08:51:12.898	00:00:20.097	1206	-1024	-768	-1	-1	-1	-1	4	-1024	-768	-1	-1	-1	-1	4		0	0						Untertest3.avi	0	880	547	72	111				0	Content		-72	-111	20097863	1425494158
20114	08:51:12.914	00:00:20.114	1207	-1024	-768	-1	-1	-1	-1	4	-1024	-768	-1	-1	-1	-1	4		0	0						Untertest3.avi	0	880	547	72	111				0	Content		-72	-111	20114432	1425510727
20131	08:51:12.931	00:00:20.131	1208	-1024	-768	-1	-1	-1	-1	4	-1024	-768	-1	-1	-1	-1	4		0	0						Untertest3.avi	0	880	547	72	111				0	Content		-72	-111	20131070	1425527365
20148	08:51:12.948	00:00:20.148	1209	-1024	-768	-1	-1	-1	-1	4	-1024	-768	-1	-1	-1	-1	4		0	0						Untertest3.avi	0	880	547	72	111				0	Content		-72	-111	20148148	1425544443
20165	08:51:12.965	00:00:20.164	1210	-1024	-768	-1	-1	-1	-1	4	-1024	-768	-1	-1	-1	-1	4		0	0						Untertest3.avi	0	880	547	72	111				0	Content		-72	-111	20164815	1425561110
20181	08:51:12.981	00:00:20.181	1211	-1024	-768	-1	-1	-1	-1	4	-1024	-768	-1	-1	-1	-1	4		0	0						Untertest3.avi	0	880	547	72	111				0	Content		-72	-111	20181482	1425577777
20199	08:51:12.999	00:00:20.198	1212	-1024	-768	-1	-1	-1	-1	4	-1024	-768	-1	-1	-1	-1	4		0	0						Untertest3.avi	0	880	547	72	111				0	Content		-72	-111	20198630	1425594925
20215	08:51:13.015	00:00:20.215	1213	-1024	-768	-1	-1	-1	-1	4	-1024	-768	-1	-1	-1	-1	4		0	0						Untertest3.avi	0	880	547	72	111				0	Content		-72	-111	20215297	1425611592
20232	08:51:13.032	00:00:20.231	1214	-1024	-768	-1	-1	-1	-1	4	-1024	-768	-1	-1	-1	-1	4		0	0						Untertest3.avi	0	880	547	72	111				0	Content		-72	-111	20231964	1425628259
20250	08:51:13.050	00:00:20.249	1215	-1024	-768	-1	-1	-1	-1	4	-1024	-768	-1	-1	-1	-1	4		0	0						Untertest3.avi	0	880	547	72	111				0	Content		-72	-111	20249561	1425645856
20264	08:51:13.064	00:00:20.264	1216	-1024	-768	-1	-1	-1	-1	4	-1024	-768	-1	-1	-1	-1	4		0	0						Untertest3.avi	0	880	547	72	111				0	Content		-72	-111	20264420	1425660715
20281	08:51:13.081	00:00:20.281	1217	-1024	-768	-1	-1	-1	-1	4	-1024	-768	-1	-1	-1	-1	4		0	0						Untertest3.avi	0	880	547	72	111				0	Content		-72	-111	20281045	1425677340
20298	08:51:13.098	00:00:20.297	1218	-1024	-768	-1	-1	-1	-1	4	-1024	-768	-1	-1	-1	-1	4		0	0						Untertest3.avi	0	880	547	72	111				0	Content		-72	-111	20297712	1425694007
20314	08:51:13.114	00:00:20.314	1219	-1024	-768	-1	-1	-1	-1	4	-1024	-768	-1	-1	-1	-1	4		0	0						Untertest3.avi	0	880	547	72	111				0	Content		-72	-111	20314380	1425710675
20331	08:51:13.131	00:00:20.331	1220	-1024	-768	-1	-1	-1	-1	4	-1024	-768	-1	-1	-1	-1	4		0	0						Untertest3.avi	0	880	547	72	111				0	Content		-72	-111	20331036	1425727331
20348	08:51:13.148	00:00:20.347	1221	-1024	-768	-1	-1	-1	-1	4	-1024	-768	-1	-1	-1	-1	4		0	0						Untertest3.avi	0	880	547	72	111				0	Content		-72	-111	20347703	1425743998
20364	08:51:13.164	00:00:20.364	1222	-1024	-768	-1	-1	-1	-1	4	-1024	-768	-1	-1	-1	-1	4		0	0						Untertest3.avi	0	880	547	72	111				0	Content		-72	-111	20364371	1425760666
20381	08:51:13.181	00:00:20.380	1223	-1024	-768	-1	-1	-1	-1	4	-1024	-768	-1	-1	-1	-1	4		0	0						Untertest3.avi	0	880	547	72	111				0	Content		-72	-111	20380970	1425777265
20398	08:51:13.198	00:00:20.397	1224	-1024	-768	-1	-1	-1	-1	4	-1024	-768	-1	-1	-1	-1	4		0	0						Untertest3.avi	0	880	547	72	111				0	Content		-72	-111	20397664	1425793959
20414	08:51:13.214	00:00:20.414	1225	-1024	-768	-1	-1	-1	-1	4	-1024	-768	-1	-1	-1	-1	4		0	0						Untertest3.avi	0	880	547	72	111				0	Content		-72	-111	20414497	1425810792
20431	08:51:13.231	00:00:20.431	1226	-1024	-768	-1	-1	-1	-1	4	-1024	-768	-1	-1	-1	-1	4		0	0						Untertest3.avi	0	880	547	72	111				0	Content		-72	-111	20431164	1425827459
20448	08:51:13.248	00:00:20.447	1227	-1024	-768	-1	-1	-1	-1	4	-1024	-768	-1	-1	-1	-1	4		0	0						Untertest3.avi	0	880	547	72	111				0	Content		-72	-111	20447831	1425844126
20465	08:51:13.265	00:00:20.464	1228	-1024	-768	-1	-1	-1	-1	4	-1024	-768	-1	-1	-1	-1	4		0	0						Untertest3.avi	0	880	547	72	111				0	Content		-72	-111	20464815	1425861110
20481	08:51:13.281	00:00:20.481	1229	-1024	-768	-1	-1	-1	-1	4	-1024	-768	-1	-1	-1	-1	4		0	0						Untertest3.avi	0	880	547	72	111				0	Content		-72	-111	20481482	1425877777
20498	08:51:13.298	00:00:20.498	1230	-1024	-768	-1	-1	-1	-1	4	-1024	-768	-1	-1	-1	-1	4		0	0						Untertest3.avi	0	880	547	72	111				0	Content		-72	-111	20498149	1425894444
20515	08:51:13.315	00:00:20.515	1231	-1024	-768	-1	-1	-1	-1	4	-1024	-768	-1	-1	-1	-1	4		0	0						Untertest3.avi	0	880	547	72	111				0	Content		-72	-111	20515410	1425911705
20532	08:51:13.332	00:00:20.532	1232	-1024	-768	-1	-1	-1	-1	4	-1024	-768	-1	-1	-1	-1	4		0	0						Untertest3.avi	0	880	547	72	111				0	Content		-72	-111	20532077	1425928372
20548	08:51:13.348	00:00:20.548	1233	-1024	-768	-1	-1	-1	-1	4	-1024	-768	-1	-1	-1	-1	4		0	0						Untertest3.avi	0	880	547	72	111				0	Content		-72	-111	20548314	1425944609
20565	08:51:13.365	00:00:20.564	1234	-1024	-768	-1	-1	-1	-1	4	-1024	-768	-1	-1	-1	-1	4		0	0						Untertest3.avi	0	880	547	72	111				0	Content		-72	-111	20564981	1425961276
20582	08:51:13.382	00:00:20.581	1235	-1024	-768	-1	-1	-1	-1	4	-1024	-768	-1	-1	-1	-1	4		0	0						Untertest3.avi	0	880	547	72	111				0	Content		-72	-111	20581649	1425977944
20597	08:51:13.397	00:00:20.597	1236	-1024	-768	-1	-1	-1	-1	4	-1024	-768	-1	-1	-1	-1	4		0	0						Untertest3.avi	0	880	547	72	111				0	Content		-72	-111	20597399	1425993694
20614	08:51:13.414	00:00:20.614	1237	-1024	-768	-1	-1	-1	-1	4	-1024	-768	-1	-1	-1	-1	4		0	0						Untertest3.avi	0	880	547	72	111				0	Content		-72	-111	20614147	1426010442
20631	08:51:13.431	00:00:20.630	1238	-1024	-768	-1	-1	-1	-1	4	-1024	-768	-1	-1	-1	-1	4		0	0						Untertest3.avi	0	880	547	72	111				0	Content		-72	-111	20630832	1426027127
20647	08:51:13.447	00:00:20.647	1239	-1024	-768	-1	-1	-1	-1	4	-1024	-768	-1	-1	-1	-1	4		0	0						Untertest3.avi	0	880	547	72	111				0	Content		-72	-111	20647499	1426043794
20664	08:51:13.464	00:00:20.664	1240	-1024	-768	-1	-1	-1	-1	4	-1024	-768	-1	-1	-1	-1	4		0	0						Untertest3.avi	0	880	547	72	111				0	Content		-72	-111	20664166	1426060461
20681	08:51:13.481	00:00:20.680	1241	-1024	-768	-1	-1	-1	-1	4	-1024	-768	-1	-1	-1	-1	4		0	0						Untertest3.avi	0	880	547	72	111				0	Content		-72	-111	20680816	1426077111
20697	08:51:13.497	00:00:20.697	1242	-1024	-768	-1	-1	-1	-1	4	-1024	-768	-1	-1	-1	-1	4		0	0						Untertest3.avi	0	880	547	72	111				0	Content		-72	-111	20697388	1426093683
20714	08:51:13.514	00:00:20.714	1243	-1024	-768	-1	-1	-1	-1	4	-1024	-768	-1	-1	-1	-1	4		0	0						Untertest3.avi	0	880	547	72	111				0	Content		-72	-111	20714018	1426110313
20731	08:51:13.531	00:00:20.731	1244	-1024	-768	-1	-1	-1	-1	4	-1024	-768	-1	-1	-1	-1	4		0	0						Untertest3.avi	0	880	547	72	111				0	Content		-72	-111	20731100	1426127395
20748	08:51:13.548	00:00:20.747	1245	-1024	-768	-1	-1	-1	-1	4	-1024	-768	-1	-1	-1	-1	4		0	0						Untertest3.avi	0	880	547	72	111				0	Content		-72	-111	20747767	1426144062
20764	08:51:13.564	00:00:20.764	1246	-1024	-768	-1	-1	-1	-1	4	-1024	-768	-1	-1	-1	-1	4		0	0						Untertest3.avi	0	880	547	72	111				0	Content		-72	-111	20764434	1426160729
20782	08:51:13.582	00:00:20.781	1247	-1024	-768	-1	-1	-1	-1	4	-1024	-768	-1	-1	-1	-1	4		0	0						Untertest3.avi	0	880	547	72	111				0	Content		-72	-111	20781585	1426177880
20798	08:51:13.598	00:00:20.798	1248	-1024	-768	-1	-1	-1	-1	4	-1024	-768	-1	-1	-1	-1	4		0	0						Untertest3.avi	0	880	547	72	111				0	Content		-72	-111	20798252	1426194547
20815	08:51:13.615	00:00:20.814	1249	-1024	-768	-1	-1	-1	-1	4	-1024	-768	-1	-1	-1	-1	4		0	0						Untertest3.avi	0	880	547	72	111				0	Content		-72	-111	20814919	1426211214
20833	08:51:13.633	00:00:20.832	1250	-1024	-768	-1	-1	-1	-1	4	-1024	-768	-1	-1	-1	-1	4		0	0						Untertest3.avi	0	880	547	72	111				0	Content		-72	-111	20832512	1426228807
20847	08:51:13.647	00:00:20.847	1251	-1024	-768	-1	-1	-1	-1	4	-1024	-768	-1	-1	-1	-1	4		0	0						Untertest3.avi	0	880	547	72	111				0	Content		-72	-111	20847378	1426243673
20864	08:51:13.664	00:00:20.864	1252	-1024	-768	-1	-1	-1	-1	4	-1024	-768	-1	-1	-1	-1	4		0	0						Untertest3.avi	0	880	547	72	111				0	Content		-72	-111	20864003	1426260298
20881	08:51:13.681	00:00:20.880	1253	-1024	-768	-1	-1	-1	-1	4	-1024	-768	-1	-1	-1	-1	4		0	0						Untertest3.avi	0	880	547	72	111				0	Content		-72	-111	20880670	1426276965
20897	08:51:13.697	00:00:20.897	1254	-1024	-768	-1	-1	-1	-1	4	-1024	-768	-1	-1	-1	-1	4		0	0						Untertest3.avi	0	880	547	72	111				0	Content		-72	-111	20897338	1426293633
20914	08:51:13.714	00:00:20.913	1255	-1024	-768	-1	-1	-1	-1	4	-1024	-768	-1	-1	-1	-1	4		0	0						Untertest3.avi	0	880	547	72	111				0	Content		-72	-111	20913875	1426310170
20931	08:51:13.731	00:00:20.930	1256	-1024	-768	-1	-1	-1	-1	4	-1024	-768	-1	-1	-1	-1	4		0	0						Untertest3.avi	0	880	547	72	111				0	Content		-72	-111	20930674	1426326969
20947	08:51:13.747	00:00:20.947	1257	-1024	-768	-1	-1	-1	-1	4	-1024	-768	-1	-1	-1	-1	4		0	0						Untertest3.avi	0	880	547	72	111				0	Content		-72	-111	20947246	1426343541
20964	08:51:13.764	00:00:20.964	1258	-1024	-768	-1	-1	-1	-1	4	-1024	-768	-1	-1	-1	-1	4		0	0						Untertest3.avi	0	880	547	72	111				0	Content		-72	-111	20964081	1426360376
20981	08:51:13.781	00:00:20.980	1259	-1024	-768	-1	-1	-1	-1	4	-1024	-768	-1	-1	-1	-1	4		0	0						Untertest3.avi	0	880	547	72	111				0	Content		-72	-111	20980748	1426377043
20997	08:51:13.797	00:00:20.997	1260	-1024	-768	-1	-1	-1	-1	4	-1024	-768	-1	-1	-1	-1	4		0	0						Untertest3.avi	0	880	547	72	111				0	Content		-72	-111	20997416	1426393711
21014	08:51:13.814	00:00:21.014	1261	-1024	-768	-1	-1	-1	-1	4	-1024	-768	-1	-1	-1	-1	4		0	0						Untertest3.avi	0	880	547	72	111				0	Content		-72	-111	21014405	1426410700
21031	08:51:13.831	00:00:21.031	1262	-1024	-768	-1	-1	-1	-1	4	-1024	-768	-1	-1	-1	-1	4		0	0						Untertest3.avi	0	880	547	72	111				0	Content		-72	-111	21031072	1426427367
21048	08:51:13.848	00:00:21.047	1263	-1024	-768	-1	-1	-1	-1	4	-1024	-768	-1	-1	-1	-1	4		0	0						Untertest3.avi	0	880	547	72	111				0	Content		-72	-111	21047740	1426444035
21065	08:51:13.865	00:00:21.065	1264	-1024	-768	-1	-1	-1	-1	4	-1024	-768	-1	-1	-1	-1	4		0	0						Untertest3.avi	0	880	547	72	111				0	Content		-72	-111	21065052	1426461347
21082	08:51:13.882	00:00:21.081	1265	-1024	-768	-1	-1	-1	-1	4	-1024	-768	-1	-1	-1	-1	4		0	0						Untertest3.avi	0	880	547	72	111				0	Content		-72	-111	21081719	1426478014
21098	08:51:13.898	00:00:21.097	1266	-1024	-768	-1	-1	-1	-1	4	-1024	-768	-1	-1	-1	-1	4		0	0						Untertest3.avi	0	880	547	72	111				0	Content		-72	-111	21097976	1426494271
21115	08:51:13.915	00:00:21.114	1267	-1024	-768	-1	-1	-1	-1	4	-1024	-768	-1	-1	-1	-1	4		0	0						Untertest3.avi	0	880	547	72	111				0	Content		-72	-111	21114643	1426510938
21131	08:51:13.931	00:00:21.131	1268	-1024	-768	-1	-1	-1	-1	4	-1024	-768	-1	-1	-1	-1	4		0	0						Untertest3.avi	0	880	547	72	111				0	Content		-72	-111	21131310	1426527605
21147	08:51:13.947	00:00:21.147	1269	-1024	-768	-1	-1	-1	-1	4	-1024	-768	-1	-1	-1	-1	4		0	0						Untertest3.avi	0	880	547	72	111				0	Content		-72	-111	21147106	1426543401
21164	08:51:13.964	00:00:21.163	1270	-1024	-768	-1	-1	-1	-1	4	-1024	-768	-1	-1	-1	-1	4		0	0						Untertest3.avi	0	880	547	72	111				0	Content		-72	-111	21163727	1426560022
21180	08:51:13.980	00:00:21.180	1271	-1024	-768	-1	-1	-1	-1	4	-1024	-768	-1	-1	-1	-1	4		0	0						Untertest3.avi	0	880	547	72	111				0	Content		-72	-111	21180414	1426576709
21197	08:51:13.997	00:00:21.197	1272	-1024	-768	-1	-1	-1	-1	4	-1024	-768	-1	-1	-1	-1	4		0	0						Untertest3.avi	0	880	547	72	111				0	Content		-72	-111	21197081	1426593376
21214	08:51:14.014	00:00:21.213	1273	-1024	-768	-1	-1	-1	-1	4	-1024	-768	-1	-1	-1	-1	4		0	0						Untertest3.avi	0	880	547	72	111				0	Content		-72	-111	21213749	1426610044
21231	08:51:14.031	00:00:21.230	1274	-1024	-768	-1	-1	-1	-1	4	-1024	-768	-1	-1	-1	-1	4		0	0						Untertest3.avi	0	880	547	72	111				0	Content		-72	-111	21230530	1426626825
21247	08:51:14.047	00:00:21.247	1275	-1024	-768	-1	-1	-1	-1	4	-1024	-768	-1	-1	-1	-1	4		0	0						Untertest3.avi	0	880	547	72	111				0	Content		-72	-111	21247097	1426643392
21264	08:51:14.064	00:00:21.263	1276	-1024	-768	-1	-1	-1	-1	4	-1024	-768	-1	-1	-1	-1	4		0	0						Untertest3.avi	0	880	547	72	111				0	Content		-72	-111	21263729	1426660024
21281	08:51:14.081	00:00:21.280	1277	-1024	-768	-1	-1	-1	-1	4	-1024	-768	-1	-1	-1	-1	4		0	0						Untertest3.avi	0	880	547	72	111				0	Content		-72	-111	21280767	1426677062
21297	08:51:14.097	00:00:21.297	1278	-1024	-768	-1	-1	-1	-1	4	-1024	-768	-1	-1	-1	-1	4		0	0						Untertest3.avi	0	880	547	72	111				0	Content		-72	-111	21297434	1426693729
21314	08:51:14.114	00:00:21.314	1279	-1024	-768	-1	-1	-1	-1	4	-1024	-768	-1	-1	-1	-1	4		0	0						Untertest3.avi	0	880	547	72	111				0	Content		-72	-111	21314102	1426710397
21331	08:51:14.131	00:00:21.331	1280	-1024	-768	-1	-1	-1	-1	4	-1024	-768	-1	-1	-1	-1	4		0	0						Untertest3.avi	0	880	547	72	111				0	Content		-72	-111	21331265	1426727560
21348	08:51:14.148	00:00:21.347	1281	-1024	-768	-1	-1	-1	-1	4	-1024	-768	-1	-1	-1	-1	4		0	0						Untertest3.avi	0	880	547	72	111				0	Content		-72	-111	21347932	1426744227
21365	08:51:14.165	00:00:21.364	1282	-1024	-768	-1	-1	-1	-1	4	-1024	-768	-1	-1	-1	-1	4		0	0						Untertest3.avi	0	880	547	72	111				0	Content		-72	-111	21364600	1426760895
21382	08:51:14.182	00:00:21.382	1283	-1024	-768	-1	-1	-1	-1	4	-1024	-768	-1	-1	-1	-1	4		0	0						Untertest3.avi	0	880	547	72	111				0	Content		-72	-111	21382214	1426778509
21397	08:51:14.197	00:00:21.396	1284	-1024	-768	-1	-1	-1	-1	4	-1024	-768	-1	-1	-1	-1	4		0	0						Untertest3.avi	0	880	547	72	111				0	Content		-72	-111	21396958	1426793253
21414	08:51:14.214	00:00:21.413	1285	-1024	-768	-1	-1	-1	-1	4	-1024	-768	-1	-1	-1	-1	4		0	0						Untertest3.avi	0	880	547	72	111				0	Content		-72	-111	21413584	1426809879
21430	08:51:14.230	00:00:21.430	1286	-1024	-768	-1	-1	-1	-1	4	-1024	-768	-1	-1	-1	-1	4		0	0						Untertest3.avi	0	880	547	72	111				0	Content		-72	-111	21430251	1426826546
21447	08:51:14.247	00:00:21.446	1287	-1024	-768	-1	-1	-1	-1	4	-1024	-768	-1	-1	-1	-1	4		0	0						Untertest3.avi	0	880	547	72	111				0	Content		-72	-111	21446918	1426843213
21464	08:51:14.264	00:00:21.463	1288	-1024	-768	-1	-1	-1	-1	4	-1024	-768	-1	-1	-1	-1	4		0	0						Untertest3.avi	0	880	547	72	111				0	Content		-72	-111	21463616	1426859911
21480	08:51:14.280	00:00:21.480	1289	-1024	-768	-1	-1	-1	-1	4	-1024	-768	-1	-1	-1	-1	4		0	0						Untertest3.avi	0	880	547	72	111				0	Content		-72	-111	21480283	1426876578
21497	08:51:14.297	00:00:21.496	1290	-1024	-768	-1	-1	-1	-1	4	-1024	-768	-1	-1	-1	-1	4		0	0						Untertest3.avi	0	880	547	72	111				0	Content		-72	-111	21496950	1426893245
21514	08:51:14.314	00:00:21.513	1291	-1024	-768	-1	-1	-1	-1	4	-1024	-768	-1	-1	-1	-1	4		0	0						Untertest3.avi	0	880	547	72	111				0	Content		-72	-111	21513633	1426909928
21530	08:51:14.330	00:00:21.530	1292	-1024	-768	-1	-1	-1	-1	4	-1024	-768	-1	-1	-1	-1	4		0	0						Untertest3.avi	0	880	547	72	111				0	Content		-72	-111	21530199	1426926494
21547	08:51:14.347	00:00:21.547	1293	-1024	-768	-1	-1	-1	-1	4	-1024	-768	-1	-1	-1	-1	4		0	0						Untertest3.avi	0	880	547	72	111				0	Content		-72	-111	21547033	1426943328
21564	08:51:14.364	00:00:21.563	1294	-1024	-768	-1	-1	-1	-1	4	-1024	-768	-1	-1	-1	-1	4		0	0						Untertest3.avi	0	880	547	72	111				0	Content		-72	-111	21563700	1426959995
21580	08:51:14.380	00:00:21.580	1295	-1024	-768	-1	-1	-1	-1	4	-1024	-768	-1	-1	-1	-1	4		0	0						Untertest3.avi	0	880	547	72	111				0	Content		-72	-111	21580368	1426976663
21597	08:51:14.397	00:00:21.597	1296	-1024	-768	-1	-1	-1	-1	4	-1024	-768	-1	-1	-1	-1	4		0	0						Untertest3.avi	0	880	547	72	111				0	Content		-72	-111	21597359	1426993654
21614	08:51:14.414	00:00:21.614	1297	-1024	-768	-1	-1	-1	-1	4	-1024	-768	-1	-1	-1	-1	4		0	0						Untertest3.avi	0	880	547	72	111				0	Content		-72	-111	21614026	1427010321
21631	08:51:14.431	00:00:21.630	1298	-1024	-768	-1	-1	-1	-1	4	-1024	-768	-1	-1	-1	-1	4		0	0						Untertest3.avi	0	880	547	72	111				0	Content		-72	-111	21630694	1427026989
21648	08:51:14.448	00:00:21.648	1299	-1024	-768	-1	-1	-1	-1	4	-1024	-768	-1	-1	-1	-1	4		0	0						Untertest3.avi	0	880	547	72	111				0	Content		-72	-111	21648006	1427044301
21665	08:51:14.465	00:00:21.664	1300	-1024	-768	-1	-1	-1	-1	4	-1024	-768	-1	-1	-1	-1	4		0	0						Untertest3.avi	0	880	547	72	111				0	Content		-72	-111	21664673	1427060968
21681	08:51:14.481	00:00:21.680	1301	-1024	-768	-1	-1	-1	-1	4	-1024	-768	-1	-1	-1	-1	4		0	0						Untertest3.avi	0	880	547	72	111				0	Content		-72	-111	21680930	1427077225
21698	08:51:14.498	00:00:21.697	1302	-1024	-768	-1	-1	-1	-1	4	-1024	-768	-1	-1	-1	-1	4		0	0						Untertest3.avi	0	880	547	72	111				0	Content		-72	-111	21697597	1427093892
21714	08:51:14.514	00:00:21.714	1303	-1024	-768	-1	-1	-1	-1	4	-1024	-768	-1	-1	-1	-1	4		0	0						Untertest3.avi	0	880	547	72	111				0	Content		-72	-111	21714264	1427110559
21730	08:51:14.530	00:00:21.730	1304	-1024	-768	-1	-1	-1	-1	4	-1024	-768	-1	-1	-1	-1	4		0	0						Untertest3.avi	0	880	547	72	111				0	Content		-72	-111	21730064	1427126359
21747	08:51:14.547	00:00:21.746	1305	-1024	-768	-1	-1	-1	-1	4	-1024	-768	-1	-1	-1	-1	4		0	0						Untertest3.avi	0	880	547	72	111				0	Content		-72	-111	21746686	1427142981
21763	08:51:14.563	00:00:21.763	1306	-1024	-768	-1	-1	-1	-1	4	-1024	-768	-1	-1	-1	-1	4		0	0						Untertest3.avi	0	880	547	72	111				0	Content		-72	-111	21763371	1427159666
21780	08:51:14.580	00:00:21.780	1307	-1024	-768	-1	-1	-1	-1	4	-1024	-768	-1	-1	-1	-1	4		0	0						Untertest3.avi	0	880	547	72	111				0	Content		-72	-111	21780039	1427176334
21797	08:51:14.597	00:00:21.796	1308	-1024	-768	-1	-1	-1	-1	4	-1024	-768	-1	-1	-1	-1	4		0	0						Untertest3.avi	0	880	547	72	111				0	Content		-72	-111	21796706	1427193001
21813	08:51:14.613	00:00:21.813	1309	-1024	-768	-1	-1	-1	-1	4	-1024	-768	-1	-1	-1	-1	4		0	0						Untertest3.avi	0	880	547	72	111				0	Content		-72	-111	21813375	1427209670
21830	08:51:14.630	00:00:21.829	1310	-1024	-768	-1	-1	-1	-1	4	-1024	-768	-1	-1	-1	-1	4		0	0						Untertest3.avi	0	880	547	72	111				0	Content		-72	-111	21829932	1427226227
21847	08:51:14.647	00:00:21.846	1311	-1024	-768	-1	-1	-1	-1	4	-1024	-768	-1	-1	-1	-1	4		0	0						Untertest3.avi	0	880	547	72	111				0	Content		-72	-111	21846690	1427242985
21864	08:51:14.664	00:00:21.863	1312	-1024	-768	-1	-1	-1	-1	4	-1024	-768	-1	-1	-1	-1	4		0	0						Untertest3.avi	0	880	547	72	111				0	Content		-72	-111	21863728	1427260023
21880	08:51:14.680	00:00:21.880	1313	-1024	-768	-1	-1	-1	-1	4	-1024	-768	-1	-1	-1	-1	4		0	0						Untertest3.avi	0	880	547	72	111				0	Content		-72	-111	21880396	1427276691
21897	08:51:14.697	00:00:21.897	1314	-1024	-768	-1	-1	-1	-1	4	-1024	-768	-1	-1	-1	-1	4		0	0						Untertest3.avi	0	880	547	72	111				0	Content		-72	-111	21897063	1427293358
21914	08:51:14.714	00:00:21.914	1315	-1024	-768	-1	-1	-1	-1	4	-1024	-768	-1	-1	-1	-1	4		0	0						Untertest3.avi	0	880	547	72	111				0	Content		-72	-111	21914226	1427310521
21931	08:51:14.731	00:00:21.930	1316	-1024	-768	-1	-1	-1	-1	4	-1024	-768	-1	-1	-1	-1	4		0	0						Untertest3.avi	0	880	547	72	111				0	Content		-72	-111	21930894	1427327189
21948	08:51:14.748	00:00:21.947	1317	-1024	-768	-1	-1	-1	-1	4	-1024	-768	-1	-1	-1	-1	4		0	0						Untertest3.avi	0	880	547	72	111				0	Content		-72	-111	21947561	1427343856
21965	08:51:14.765	00:00:21.965	1318	-1024	-768	-1	-1	-1	-1	4	-1024	-768	-1	-1	-1	-1	4		0	0						Untertest3.avi	0	880	547	72	111				0	Content		-72	-111	21965170	1427361465
21980	08:51:14.780	00:00:21.979	1319	-1024	-768	-1	-1	-1	-1	4	-1024	-768	-1	-1	-1	-1	4		0	0						Untertest3.avi	0	880	547	72	111				0	Content		-72	-111	21979921	1427376216
21997	08:51:14.797	00:00:21.996	1320	-1024	-768	-1	-1	-1	-1	4	-1024	-768	-1	-1	-1	-1	4		0	0						Untertest3.avi	0	880	547	72	111				0	Content		-72	-111	21996588	1427392883
22013	08:51:14.813	00:00:22.013	1321	-1024	-768	-1	-1	-1	-1	4	-1024	-768	-1	-1	-1	-1	4		0	0						Untertest3.avi	0	880	547	72	111				0	Content		-72	-111	22013255	1427409550
22030	08:51:14.830	00:00:22.029	1322	-1024	-768	-1	-1	-1	-1	4	-1024	-768	-1	-1	-1	-1	4		0	0						Untertest3.avi	0	880	547	72	111				0	Content		-72	-111	22029922	1427426217
22047	08:51:14.847	00:00:22.046	1323	-1024	-768	-1	-1	-1	-1	4	-1024	-768	-1	-1	-1	-1	4		0	0						Untertest3.avi	0	880	547	72	111				0	Content		-72	-111	22046542	1427442837
22063	08:51:14.863	00:00:22.063	1324	-1024	-768	-1	-1	-1	-1	4	-1024	-768	-1	-1	-1	-1	4		0	0						Untertest3.avi	0	880	547	72	111				0	Content		-72	-111	22063216	1427459511
22080	08:51:14.880	00:00:22.079	1325	-1024	-768	-1	-1	-1	-1	4	-1024	-768	-1	-1	-1	-1	4		0	0						Untertest3.avi	0	880	547	72	111				0	Content		-72	-111	22079918	1427476213
22097	08:51:14.897	00:00:22.096	1326	-1024	-768	-1	-1	-1	-1	4	-1024	-768	-1	-1	-1	-1	4		0	0						Untertest3.avi	0	880	547	72	111				0	Content		-72	-111	22096752	1427493047
22113	08:51:14.913	00:00:22.113	1327	-1024	-768	-1	-1	-1	-1	4	-1024	-768	-1	-1	-1	-1	4		0	0						Untertest3.avi	0	880	547	72	111				0	Content		-72	-111	22113419	1427509714
22130	08:51:14.930	00:00:22.130	1328	-1024	-768	-1	-1	-1	-1	4	-1024	-768	-1	-1	-1	-1	4		0	0						Untertest3.avi	0	880	547	72	111				0	Content		-72	-111	22130086	1427526381
22147	08:51:14.947	00:00:22.147	1329	-1024	-768	-1	-1	-1	-1	4	-1024	-768	-1	-1	-1	-1	4		0	0						Untertest3.avi	0	880	547	72	111				0	Content		-72	-111	22147070	1427543365
22164	08:51:14.964	00:00:22.163	1330	-1024	-768	-1	-1	-1	-1	4	-1024	-768	-1	-1	-1	-1	4		0	0						Untertest3.avi	0	880	547	72	111				0	Content		-72	-111	22163737	1427560032
22180	08:51:14.980	00:00:22.180	1331	-1024	-768	-1	-1	-1	-1	4	-1024	-768	-1	-1	-1	-1	4		0	0						Untertest3.avi	0	880	547	72	111				0	Content		-72	-111	22180404	1427576699
22198	08:51:14.998	00:00:22.197	1332	-1024	-768	-1	-1	-1	-1	4	-1024	-768	-1	-1	-1	-1	4		0	0						Untertest3.avi	0	880	547	72	111				0	Content		-72	-111	22197718	1427594013
22214	08:51:15.014	00:00:22.214	1333	-1024	-768	-1	-1	-1	-1	4	-1024	-768	-1	-1	-1	-1	4		0	0						Untertest3.avi	0	880	547	72	111				0	Content		-72	-111	22214385	1427610680
22231	08:51:15.031	00:00:22.230	1334	-1024	-768	-1	-1	-1	-1	4	-1024	-768	-1	-1	-1	-1	4		0	0						Untertest3.avi	0	880	547	72	111				0	Content		-72	-111	22230600	1427626895
22247	08:51:15.047	00:00:22.247	1335	-1024	-768	-1	-1	-1	-1	4	-1024	-768	-1	-1	-1	-1	4		0	0						Untertest3.avi	0	880	547	72	111				0	Content		-72	-111	22247268	1427643563
22264	08:51:15.064	00:00:22.263	1336	-1024	-768	-1	-1	-1	-1	4	-1024	-768	-1	-1	-1	-1	4		0	0						Untertest3.avi	0	880	547	72	111				0	Content		-72	-111	22263935	1427660230
22280	08:51:15.080	00:00:22.279	1337	-1024	-768	-1	-1	-1	-1	4	-1024	-768	-1	-1	-1	-1	4		0	0						Untertest3.avi	0	880	547	72	111				0	Content		-72	-111	22279649	1427675944
22296	08:51:15.096	00:00:22.296	1338	-1024	-768	-1	-1	-1	-1	4	-1024	-768	-1	-1	-1	-1	4		0	0						Untertest3.avi	0	880	547	72	111				0	Content		-72	-111	22296400	1427692695
22313	08:51:15.113	00:00:22.313	1339	-1024	-768	-1	-1	-1	-1	4	-1024	-768	-1	-1	-1	-1	4		0	0						Untertest3.avi	0	880	547	72	111				0	Content		-72	-111	22313087	1427709382
22330	08:51:15.130	00:00:22.329	1340	-1024	-768	-1	-1	-1	-1	4	-1024	-768	-1	-1	-1	-1	4		0	0						Untertest3.avi	0	880	547	72	111				0	Content		-72	-111	22329754	1427726049
22346	08:51:15.146	00:00:22.346	1341	-1024	-768	-1	-1	-1	-1	4	-1024	-768	-1	-1	-1	-1	4		0	0						Untertest3.avi	0	880	547	72	111				0	Content		-72	-111	22346421	1427742716
22363	08:51:15.163	00:00:22.363	1342	-1024	-768	-1	-1	-1	-1	4	-1024	-768	-1	-1	-1	-1	4		0	0						Untertest3.avi	0	880	547	72	111				0	Content		-72	-111	22363075	1427759370
22380	08:51:15.180	00:00:22.379	1343	-1024	-768	-1	-1	-1	-1	4	-1024	-768	-1	-1	-1	-1	4		0	0						Untertest3.avi	0	880	547	72	111				0	Content		-72	-111	22379643	1427775938
22396	08:51:15.196	00:00:22.396	1344	-1024	-768	-1	-1	-1	-1	4	-1024	-768	-1	-1	-1	-1	4		0	0						Untertest3.avi	0	880	547	72	111				0	Content		-72	-111	22396276	1427792571
22413	08:51:15.213	00:00:22.413	1345	-1024	-768	-1	-1	-1	-1	4	-1024	-768	-1	-1	-1	-1	4		0	0						Untertest3.avi	0	880	547	72	111				0	Content		-72	-111	22413357	1427809652
22430	08:51:15.230	00:00:22.430	1346	-1024	-768	-1	-1	-1	-1	4	-1024	-768	-1	-1	-1	-1	4		0	0						Untertest3.avi	0	880	547	72	111				0	Content		-72	-111	22430024	1427826319
22447	08:51:15.247	00:00:22.446	1347	-1024	-768	-1	-1	-1	-1	4	-1024	-768	-1	-1	-1	-1	4		0	0						Untertest3.avi	0	880	547	72	111				0	Content		-72	-111	22446691	1427842986
22464	08:51:15.264	00:00:22.463	1348	-1024	-768	-1	-1	-1	-1	4	-1024	-768	-1	-1	-1	-1	4		0	0						Untertest3.avi	0	880	547	72	111				0	Content		-72	-111	22463841	1427860136
22481	08:51:15.281	00:00:22.480	1349	-1024	-768	-1	-1	-1	-1	4	-1024	-768	-1	-1	-1	-1	4		0	0						Untertest3.avi	0	880	547	72	111				0	Content		-72	-111	22480508	1427876803
22497	08:51:15.297	00:00:22.497	1350	-1024	-768	-1	-1	-1	-1	4	-1024	-768	-1	-1	-1	-1	4		0	0						Untertest3.avi	0	880	547	72	111				0	Content		-72	-111	22497175	1427893470
22515	08:51:15.315	00:00:22.514	1351	-1024	-768	-1	-1	-1	-1	4	-1024	-768	-1	-1	-1	-1	4		0	0						Untertest3.avi	0	880	547	72	111				0	Content		-72	-111	22514763	1427911058
22530	08:51:15.330	00:00:22.529	1352	-1024	-768	-1	-1	-1	-1	4	-1024	-768	-1	-1	-1	-1	4		0	0						Untertest3.avi	0	880	547	72	111				0	Content		-72	-111	22529634	1427925929
22546	08:51:15.346	00:00:22.546	1353	-1024	-768	-1	-1	-1	-1	4	-1024	-768	-1	-1	-1	-1	4		0	0						Untertest3.avi	0	880	547	72	111				0	Content		-72	-111	22546259	1427942554
22563	08:51:15.363	00:00:22.562	1354	-1024	-768	-1	-1	-1	-1	4	-1024	-768	-1	-1	-1	-1	4		0	0						Untertest3.avi	0	880	547	72	111				0	Content		-72	-111	22562926	1427959221
22580	08:51:15.380	00:00:22.579	1355	-1024	-768	-1	-1	-1	-1	4	-1024	-768	-1	-1	-1	-1	4		0	0						Untertest3.avi	0	880	547	72	111				0	Content		-72	-111	22579594	1427975889
22596	08:51:15.396	00:00:22.596	1356	-1024	-768	-1	-1	-1	-1	4	-1024	-768	-1	-1	-1	-1	4		0	0						Untertest3.avi	0	880	547	72	111				0	Content		-72	-111	22596128	1427992423
22613	08:51:15.413	00:00:22.612	1357	-1024	-768	-1	-1	-1	-1	4	-1024	-768	-1	-1	-1	-1	4		0	0						Untertest3.avi	0	880	547	72	111				0	Content		-72	-111	22612930	1428009225
22630	08:51:15.430	00:00:22.629	1358	-1024	-768	-1	-1	-1	-1	4	-1024	-768	-1	-1	-1	-1	4		0	0						Untertest3.avi	0	880	547	72	111				0	Content		-72	-111	22629500	1428025795
22646	08:51:15.446	00:00:22.646	1359	-1024	-768	-1	-1	-1	-1	4	-1024	-768	-1	-1	-1	-1	4		0	0						Untertest3.avi	0	880	547	72	111				0	Content		-72	-111	22646337	1428042632
22663	08:51:15.463	00:00:22.663	1360	-1024	-768	-1	-1	-1	-1	4	-1024	-768	-1	-1	-1	-1	4		0	0						Untertest3.avi	0	880	547	72	111				0	Content		-72	-111	22663004	1428059299
22680	08:51:15.480	00:00:22.679	1361	-1024	-768	-1	-1	-1	-1	4	-1024	-768	-1	-1	-1	-1	4		0	0						Untertest3.avi	0	880	547	72	111				0	Content		-72	-111	22679672	1428075967
22697	08:51:15.497	00:00:22.696	1362	-1024	-768	-1	-1	-1	-1	4	-1024	-768	-1	-1	-1	-1	4		0	0						Untertest3.avi	0	880	547	72	111				0	Content		-72	-111	22696655	1428092950
22713	08:51:15.513	00:00:22.713	1363	-1024	-768	-1	-1	-1	-1	4	-1024	-768	-1	-1	-1	-1	4		0	0						Untertest3.avi	0	880	547	72	111				0	Content		-72	-111	22713322	1428109617
22730	08:51:15.530	00:00:22.729	1364	-1024	-768	-1	-1	-1	-1	4	-1024	-768	-1	-1	-1	-1	4		0	0						Untertest3.avi	0	880	547	72	111				0	Content		-72	-111	22729990	1428126285
22747	08:51:15.547	00:00:22.747	1365	-1024	-768	-1	-1	-1	-1	4	-1024	-768	-1	-1	-1	-1	4		0	0						Untertest3.avi	0	880	547	72	111				0	Content		-72	-111	22747304	1428143599
22764	08:51:15.564	00:00:22.763	1366	-1024	-768	-1	-1	-1	-1	4	-1024	-768	-1	-1	-1	-1	4		0	0						Untertest3.avi	0	880	547	72	111				0	Content		-72	-111	22763971	1428160266
22780	08:51:15.580	00:00:22.780	1367	-1024	-768	-1	-1	-1	-1	4	-1024	-768	-1	-1	-1	-1	4		0	0						Untertest3.avi	0	880	547	72	111				0	Content		-72	-111	22780187	1428176482
22797	08:51:15.597	00:00:22.796	1368	-1024	-768	-1	-1	-1	-1	4	-1024	-768	-1	-1	-1	-1	4		0	0						Untertest3.avi	0	880	547	72	111				0	Content		-72	-111	22796854	1428193149
22814	08:51:15.614	00:00:22.813	1369	-1024	-768	-1	-1	-1	-1	4	-1024	-768	-1	-1	-1	-1	4		0	0						Untertest3.avi	0	880	547	72	111				0	Content		-72	-111	22813521	1428209816
22829	08:51:15.629	00:00:22.829	1370	-1024	-768	-1	-1	-1	-1	4	-1024	-768	-1	-1	-1	-1	4		0	0						Untertest3.avi	0	880	547	72	111				0	Content		-72	-111	22829366	1428225661
22846	08:51:15.646	00:00:22.845	1371	-1024	-768	-1	-1	-1	-1	4	-1024	-768	-1	-1	-1	-1	4		0	0						Untertest3.avi	0	880	547	72	111				0	Content		-72	-111	22845990	1428242285
22863	08:51:15.663	00:00:22.862	1372	-1024	-768	-1	-1	-1	-1	4	-1024	-768	-1	-1	-1	-1	4		0	0						Untertest3.avi	0	880	547	72	111				0	Content		-72	-111	22862675	1428258970
22879	08:51:15.679	00:00:22.879	1373	-1024	-768	-1	-1	-1	-1	4	-1024	-768	-1	-1	-1	-1	4		0	0						Untertest3.avi	0	880	547	72	111				0	Content		-72	-111	22879343	1428275638
22896	08:51:15.696	00:00:22.896	1374	-1024	-768	-1	-1	-1	-1	4	-1024	-768	-1	-1	-1	-1	4		0	0						Untertest3.avi	0	880	547	72	111				0	Content		-72	-111	22896010	1428292305
22913	08:51:15.713	00:00:22.912	1375	-1024	-768	-1	-1	-1	-1	4	-1024	-768	-1	-1	-1	-1	4		0	0						Untertest3.avi	0	880	547	72	111				0	Content		-72	-111	22912665	1428308960
22929	08:51:15.729	00:00:22.929	1376	-1024	-768	-1	-1	-1	-1	4	-1024	-768	-1	-1	-1	-1	4		0	0						Untertest3.avi	0	880	547	72	111				0	Content		-72	-111	22929245	1428325540
22946	08:51:15.746	00:00:22.945	1377	-1024	-768	-1	-1	-1	-1	4	-1024	-768	-1	-1	-1	-1	4		0	0						Untertest3.avi	0	880	547	72	111				0	Content		-72	-111	22945994	1428342289
22963	08:51:15.763	00:00:22.963	1378	-1024	-768	-1	-1	-1	-1	4	-1024	-768	-1	-1	-1	-1	4		0	0						Untertest3.avi	0	880	547	72	111				0	Content		-72	-111	22963031	1428359326
22980	08:51:15.780	00:00:22.979	1379	-1024	-768	-1	-1	-1	-1	4	-1024	-768	-1	-1	-1	-1	4		0	0						Untertest3.avi	0	880	547	72	111				0	Content		-72	-111	22979698	1428375993
22996	08:51:15.796	00:00:22.996	1380	-1024	-768	-1	-1	-1	-1	4	-1024	-768	-1	-1	-1	-1	4		0	0						Untertest3.avi	0	880	547	72	111				0	Content		-72	-111	22996366	1428392661
23013	08:51:15.813	00:00:23.013	1381	-1024	-768	-1	-1	-1	-1	4	-1024	-768	-1	-1	-1	-1	4		0	0						Untertest3.avi	0	880	547	72	111				0	Content		-72	-111	23013487	1428409782
23030	08:51:15.830	00:00:23.030	1382	-1024	-768	-1	-1	-1	-1	4	-1024	-768	-1	-1	-1	-1	4		0	0						Untertest3.avi	0	880	547	72	111				0	Content		-72	-111	23030154	1428426449
23047	08:51:15.847	00:00:23.046	1383	-1024	-768	-1	-1	-1	-1	4	-1024	-768	-1	-1	-1	-1	4		0	0						Untertest3.avi	0	880	547	72	111				0	Content		-72	-111	23046822	1428443117
23064	08:51:15.864	00:00:23.064	1384	-1024	-768	-1	-1	-1	-1	4	-1024	-768	-1	-1	-1	-1	4		0	0						Untertest3.avi	0	880	547	72	111				0	Content		-72	-111	23064349	1428460644
23079	08:51:15.879	00:00:23.079	1385	-1024	-768	-1	-1	-1	-1	4	-1024	-768	-1	-1	-1	-1	4		0	0						Untertest3.avi	0	880	547	72	111				0	Content		-72	-111	23079232	1428475527
23096	08:51:15.896	00:00:23.095	1386	-1024	-768	-1	-1	-1	-1	4	-1024	-768	-1	-1	-1	-1	4		0	0						Untertest3.avi	0	880	547	72	111				0	Content		-72	-111	23095900	1428492195
23113	08:51:15.913	00:00:23.112	1387	-1024	-768	-1	-1	-1	-1	4	-1024	-768	-1	-1	-1	-1	4		0	0						Untertest3.avi	0	880	547	72	111				0	Content		-72	-111	23112567	1428508862
23129	08:51:15.929	00:00:23.129	1388	-1024	-768	-1	-1	-1	-1	4	-1024	-768	-1	-1	-1	-1	4		0	0						Untertest3.avi	0	880	547	72	111				0	Content		-72	-111	23129234	1428525529
23146	08:51:15.946	00:00:23.145	1389	-1024	-768	-1	-1	-1	-1	4	-1024	-768	-1	-1	-1	-1	4		0	0						Untertest3.avi	0	880	547	72	111				0	Content		-72	-111	23145846	1428542141
23163	08:51:15.963	00:00:23.162	1390	-1024	-768	-1	-1	-1	-1	4	-1024	-768	-1	-1	-1	-1	4		0	0						Untertest3.avi	0	880	547	72	111				0	Content		-72	-111	23162521	1428558816
23179	08:51:15.979	00:00:23.179	1391	-1024	-768	-1	-1	-1	-1	4	-1024	-768	-1	-1	-1	-1	4		0	0						Untertest3.avi	0	880	547	72	111				0	Content		-72	-111	23179090	1428575385
23196	08:51:15.996	00:00:23.195	1392	-1024	-768	-1	-1	-1	-1	4	-1024	-768	-1	-1	-1	-1	4		0	0						Untertest3.avi	0	880	547	72	111				0	Content		-72	-111	23195966	1428592261
23213	08:51:16.013	00:00:23.212	1393	-1024	-768	-1	-1	-1	-1	4	-1024	-768	-1	-1	-1	-1	4		0	0						Untertest3.avi	0	880	547	72	111				0	Content		-72	-111	23212633	1428608928
23229	08:51:16.029	00:00:23.229	1394	-1024	-768	-1	-1	-1	-1	4	-1024	-768	-1	-1	-1	-1	4		0	0						Untertest3.avi	0	880	547	72	111				0	Content		-72	-111	23229300	1428625595
23246	08:51:16.046	00:00:23.246	1395	-1024	-768	-1	-1	-1	-1	4	-1024	-768	-1	-1	-1	-1	4		0	0						Untertest3.avi	0	880	547	72	111				0	Content		-72	-111	23246313	1428642608
23263	08:51:16.063	00:00:23.262	1396	-1024	-768	-1	-1	-1	-1	4	-1024	-768	-1	-1	-1	-1	4		0	0						Untertest3.avi	0	880	547	72	111				0	Content		-72	-111	23262980	1428659275
23280	08:51:16.080	00:00:23.279	1397	-1024	-768	-1	-1	-1	-1	4	-1024	-768	-1	-1	-1	-1	4		0	0						Untertest3.avi	0	880	547	72	111				0	Content		-72	-111	23279647	1428675942
23297	08:51:16.097	00:00:23.296	1398	-1024	-768	-1	-1	-1	-1	4	-1024	-768	-1	-1	-1	-1	4		0	0						Untertest3.avi	0	880	547	72	111				0	Content		-72	-111	23296959	1428693254
23314	08:51:16.114	00:00:23.314	1399	-1024	-768	-1	-1	-1	-1	4	-1024	-768	-1	-1	-1	-1	4		0	0						Untertest3.avi	0	880	547	72	111				0	Content		-72	-111	23314210	1428710505
23330	08:51:16.130	00:00:23.330	1400	-1024	-768	-1	-1	-1	-1	4	-1024	-768	-1	-1	-1	-1	4		0	0						Untertest3.avi	0	880	547	72	111				0	Content		-72	-111	23330251	1428726546
23347	08:51:16.147	00:00:23.346	1401	-1024	-768	-1	-1	-1	-1	4	-1024	-768	-1	-1	-1	-1	4		0	0						Untertest3.avi	0	880	547	72	111				0	Content		-72	-111	23346919	1428743214
23364	08:51:16.164	00:00:23.363	1402	-1024	-768	-1	-1	-1	-1	4	-1024	-768	-1	-1	-1	-1	4		0	0						Untertest3.avi	0	880	547	72	111				0	Content		-72	-111	23363586	1428759881
23380	08:51:16.180	00:00:23.379	1403	-1024	-768	-1	-1	-1	-1	4	-1024	-768	-1	-1	-1	-1	4		0	0						Untertest3.avi	0	880	547	72	111				0	Content		-72	-111	23379833	1428776128
23396	08:51:16.196	00:00:23.396	1404	-1024	-768	-1	-1	-1	-1	4	-1024	-768	-1	-1	-1	-1	4		0	0						Untertest3.avi	0	880	547	72	111				0	Content		-72	-111	23396500	1428792795
23413	08:51:16.213	00:00:23.413	1405	-1024	-768	-1	-1	-1	-1	4	-1024	-768	-1	-1	-1	-1	4		0	0						Untertest3.avi	0	880	547	72	111				0	Content		-72	-111	23413168	1428809463
23429	08:51:16.229	00:00:23.428	1406	-1024	-768	-1	-1	-1	-1	4	-1024	-768	-1	-1	-1	-1	4		0	0						Untertest3.avi	0	880	547	72	111				0	Content		-72	-111	23428952	1428825247
23446	08:51:16.246	00:00:23.445	1407	-1024	-768	-1	-1	-1	-1	4	-1024	-768	-1	-1	-1	-1	4		0	0						Untertest3.avi	0	880	547	72	111				0	Content		-72	-111	23445751	1428842046
23462	08:51:16.262	00:00:23.462	1408	-1024	-768	-1	-1	-1	-1	4	-1024	-768	-1	-1	-1	-1	4		0	0						Untertest3.avi	0	880	547	72	111				0	Content		-72	-111	23462321	1428858616
23479	08:51:16.279	00:00:23.479	1409	-1024	-768	-1	-1	-1	-1	4	-1024	-768	-1	-1	-1	-1	4		0	0						Untertest3.avi	0	880	547	72	111				0	Content		-72	-111	23479193	1428875488
23496	08:51:16.296	00:00:23.495	1410	-1024	-768	-1	-1	-1	-1	4	-1024	-768	-1	-1	-1	-1	4		0	0						Untertest3.avi	0	880	547	72	111				0	Content		-72	-111	23495860	1428892155
23513	08:51:16.313	00:00:23.512	1411	-1024	-768	-1	-1	-1	-1	4	-1024	-768	-1	-1	-1	-1	4		0	0						Untertest3.avi	0	880	547	72	111				0	Content		-72	-111	23512962	1428909257
23530	08:51:16.330	00:00:23.529	1412	-1024	-768	-1	-1	-1	-1	4	-1024	-768	-1	-1	-1	-1	4		0	0						Untertest3.avi	0	880	547	72	111				0	Content		-72	-111	23529629	1428925924
23547	08:51:16.347	00:00:23.546	1413	-1024	-768	-1	-1	-1	-1	4	-1024	-768	-1	-1	-1	-1	4		0	0						Untertest3.avi	0	880	547	72	111				0	Content		-72	-111	23546648	1428942943
23563	08:51:16.363	00:00:23.563	1414	-1024	-768	-1	-1	-1	-1	4	-1024	-768	-1	-1	-1	-1	4		0	0						Untertest3.avi	0	880	547	72	111				0	Content		-72	-111	23563316	1428959611
23580	08:51:16.380	00:00:23.579	1415	-1024	-768	-1	-1	-1	-1	4	-1024	-768	-1	-1	-1	-1	4		0	0						Untertest3.avi	0	880	547	72	111				0	Content		-72	-111	23579983	1428976278
23597	08:51:16.397	00:00:23.597	1416	-1024	-768	-1	-1	-1	-1	4	-1024	-768	-1	-1	-1	-1	4		0	0						Untertest3.avi	0	880	547	72	111				0	Content		-72	-111	23597430	1428993725
23612	08:51:16.412	00:00:23.612	1417	-1024	-768	-1	-1	-1	-1	4	-1024	-768	-1	-1	-1	-1	4		0	0						Untertest3.avi	0	880	547	72	111				0	Content		-72	-111	23612177	1429008472
23629	08:51:16.429	00:00:23.628	1418	-1024	-768	-1	-1	-1	-1	4	-1024	-768	-1	-1	-1	-1	4		0	0						Untertest3.avi	0	880	547	72	111				0	Content		-72	-111	23628843	1429025138
23646	08:51:16.446	00:00:23.645	1419	-1024	-768	-1	-1	-1	-1	4	-1024	-768	-1	-1	-1	-1	4		0	0						Untertest3.avi	0	880	547	72	111				0	Content		-72	-111	23645510	1429041805
23662	08:51:16.462	00:00:23.662	1420	-1024	-768	-1	-1	-1	-1	4	-1024	-768	-1	-1	-1	-1	4		0	0						Untertest3.avi	0	880	547	72	111				0	Content		-72	-111	23662177	1429058472
23679	08:51:16.479	00:00:23.678	1421	-1024	-768	-1	-1	-1	-1	4	-1024	-768	-1	-1	-1	-1	4		0	0						Untertest3.avi	0	880	547	72	111				0	Content		-72	-111	23678796	1429075091
23695	08:51:16.495	00:00:23.695	1422	-1024	-768	-1	-1	-1	-1	4	-1024	-768	-1	-1	-1	-1	4		0	0						Untertest3.avi	0	880	547	72	111				0	Content		-72	-111	23695474	1429091769
23712	08:51:16.512	00:00:23.712	1423	-1024	-768	-1	-1	-1	-1	4	-1024	-768	-1	-1	-1	-1	4		0	0						Untertest3.avi	0	880	547	72	111				0	Content		-72	-111	23712169	1429108464
23729	08:51:16.529	00:00:23.729	1424	-1024	-768	-1	-1	-1	-1	4	-1024	-768	-1	-1	-1	-1	4		0	0						Untertest3.avi	0	880	547	72	111				0	Content		-72	-111	23729004	1429125299
23746	08:51:16.546	00:00:23.745	1425	-1024	-768	-1	-1	-1	-1	4	-1024	-768	-1	-1	-1	-1	4		0	0						Untertest3.avi	0	880	547	72	111				0	Content		-72	-111	23745671	1429141966
23762	08:51:16.562	00:00:23.762	1426	-1024	-768	-1	-1	-1	-1	4	-1024	-768	-1	-1	-1	-1	4		0	0						Untertest3.avi	0	880	547	72	111				0	Content		-72	-111	23762338	1429158633
23779	08:51:16.579	00:00:23.779	1427	-1024	-768	-1	-1	-1	-1	4	-1024	-768	-1	-1	-1	-1	4		0	0						Untertest3.avi	0	880	547	72	111				0	Content		-72	-111	23779325	1429175620
23796	08:51:16.596	00:00:23.795	1428	-1024	-768	-1	-1	-1	-1	4	-1024	-768	-1	-1	-1	-1	4		0	0						Untertest3.avi	0	880	547	72	111				0	Content		-72	-111	23795992	1429192287
23813	08:51:16.613	00:00:23.812	1429	-1024	-768	-1	-1	-1	-1	4	-1024	-768	-1	-1	-1	-1	4		0	0						Untertest3.avi	0	880	547	72	111				0	Content		-72	-111	23812659	1429208954
23830	08:51:16.630	00:00:23.829	1430	-1024	-768	-1	-1	-1	-1	4	-1024	-768	-1	-1	-1	-1	4		0	0						Untertest3.avi	0	880	547	72	111				0	Content		-72	-111	23829916	1429226211
23847	08:51:16.647	00:00:23.847	1431	-1024	-768	-1	-1	-1	-1	4	-1024	-768	-1	-1	-1	-1	4		0	0						Untertest3.avi	0	880	547	72	111				0	Content		-72	-111	23847288	1429243583
23863	08:51:16.663	00:00:23.863	1432	-1024	-768	-1	-1	-1	-1	4	-1024	-768	-1	-1	-1	-1	4		0	0						Untertest3.avi	0	880	547	72	111				0	Content		-72	-111	23863288	1429259583
23880	08:51:16.680	00:00:23.879	1433	-1024	-768	-1	-1	-1	-1	4	-1024	-768	-1	-1	-1	-1	4		0	0						Untertest3.avi	0	880	547	72	111				0	Content		-72	-111	23879956	1429276251
23897	08:51:16.697	00:00:23.896	1434	-1024	-768	-1	-1	-1	-1	4	-1024	-768	-1	-1	-1	-1	4		0	0						Untertest3.avi	0	880	547	72	111				0	Content		-72	-111	23896623	1429292918
23913	08:51:16.713	00:00:23.912	1435	-1024	-768	-1	-1	-1	-1	4	-1024	-768	-1	-1	-1	-1	4		0	0						Untertest3.avi	0	880	547	72	111				0	Content		-72	-111	23912844	1429309139
23930	08:51:16.730	00:00:23.929	1436	-1024	-768	-1	-1	-1	-1	4	-1024	-768	-1	-1	-1	-1	4		0	0						Untertest3.avi	0	880	547	72	111				0	Content		-72	-111	23929512	1429325807
23946	08:51:16.746	00:00:23.946	1437	-1024	-768	-1	-1	-1	-1	4	-1024	-768	-1	-1	-1	-1	4		0	0						Untertest3.avi	0	880	547	72	111				0	Content		-72	-111	23946179	1429342474
23962	08:51:16.762	00:00:23.961	1438	-1024	-768	-1	-1	-1	-1	4	-1024	-768	-1	-1	-1	-1	4		0	0						Untertest3.avi	0	880	547	72	111				0	Content		-72	-111	23961910	1429358205
23979	08:51:16.779	00:00:23.978	1439	-1024	-768	-1	-1	-1	-1	4	-1024	-768	-1	-1	-1	-1	4		0	0						Untertest3.avi	0	880	547	72	111				0	Content		-72	-111	23978712	1429375007
23995	08:51:16.795	00:00:23.995	1440	-1024	-768	-1	-1	-1	-1	4	-1024	-768	-1	-1	-1	-1	4		0	0						Untertest3.avi	0	880	547	72	111				0	Content		-72	-111	23995279	1429391574
24012	08:51:16.812	00:00:24.012	1441	-1024	-768	-1	-1	-1	-1	4	-1024	-768	-1	-1	-1	-1	4		0	0						Untertest3.avi	0	880	547	72	111				0	Content		-72	-111	24012213	1429408508
24029	08:51:16.829	00:00:24.028	1442	-1024	-768	-1	-1	-1	-1	4	-1024	-768	-1	-1	-1	-1	4		0	0						Untertest3.avi	0	880	547	72	111				0	Content		-72	-111	24028880	1429425175
24046	08:51:16.846	00:00:24.046	1443	-1024	-768	-1	-1	-1	-1	4	-1024	-768	-1	-1	-1	-1	4		0	0						Untertest3.avi	0	880	547	72	111				0	Content		-72	-111	24046014	1429442309
24063	08:51:16.863	00:00:24.062	1444	-1024	-768	-1	-1	-1	-1	4	-1024	-768	-1	-1	-1	-1	4		0	0						Untertest3.avi	0	880	547	72	111				0	Content		-72	-111	24062681	1429458976
24080	08:51:16.880	00:00:24.079	1445	-1024	-768	-1	-1	-1	-1	4	-1024	-768	-1	-1	-1	-1	4		0	0						Untertest3.avi	0	880	547	72	111				0	Content		-72	-111	24079669	1429475964
24096	08:51:16.896	00:00:24.096	1446	-1024	-768	-1	-1	-1	-1	4	-1024	-768	-1	-1	-1	-1	4		0	0						Untertest3.avi	0	880	547	72	111				0	Content		-72	-111	24096337	1429492632
24113	08:51:16.913	00:00:24.113	1447	-1024	-768	-1	-1	-1	-1	4	-1024	-768	-1	-1	-1	-1	4		0	0						Untertest3.avi	0	880	547	72	111				0	Content		-72	-111	24113004	1429509299
24130	08:51:16.930	00:00:24.130	1448	-1024	-768	-1	-1	-1	-1	4	-1024	-768	-1	-1	-1	-1	4		0	0						Untertest3.avi	0	880	547	72	111				0	Content		-72	-111	24130391	1429526686
24145	08:51:16.945	00:00:24.145	1449	-1024	-768	-1	-1	-1	-1	4	-1024	-768	-1	-1	-1	-1	4		0	0						Untertest3.avi	0	880	547	72	111				0	Content		-72	-111	24145137	1429541432
24162	08:51:16.962	00:00:24.161	1450	-1024	-768	-1	-1	-1	-1	4	-1024	-768	-1	-1	-1	-1	4		0	0						Untertest3.avi	0	880	547	72	111				0	Content		-72	-111	24161804	1429558099
24178	08:51:16.978	00:00:24.178	1451	-1024	-768	-1	-1	-1	-1	4	-1024	-768	-1	-1	-1	-1	4		0	0						Untertest3.avi	0	880	547	72	111				0	Content		-72	-111	24178471	1429574766
24195	08:51:16.995	00:00:24.195	1452	-1024	-768	-1	-1	-1	-1	4	-1024	-768	-1	-1	-1	-1	4		0	0						Untertest3.avi	0	880	547	72	111				0	Content		-72	-111	24195139	1429591434
24212	08:51:17.012	00:00:24.211	1453	-1024	-768	-1	-1	-1	-1	4	-1024	-768	-1	-1	-1	-1	4		0	0						Untertest3.avi	0	880	547	72	111				0	Content		-72	-111	24211757	1429608052
24228	08:51:17.028	00:00:24.228	1454	-1024	-768	-1	-1	-1	-1	4	-1024	-768	-1	-1	-1	-1	4		0	0						Untertest3.avi	0	880	547	72	111				0	Content		-72	-111	24228432	1429624727
24245	08:51:17.045	00:00:24.245	1455	-1024	-768	-1	-1	-1	-1	4	-1024	-768	-1	-1	-1	-1	4		0	0						Untertest3.avi	0	880	547	72	111				0	Content		-72	-111	24245127	1429641422
24262	08:51:17.062	00:00:24.261	1456	-1024	-768	-1	-1	-1	-1	4	-1024	-768	-1	-1	-1	-1	4		0	0						Untertest3.avi	0	880	547	72	111				0	Content		-72	-111	24261959	1429658254
24279	08:51:17.079	00:00:24.278	1457	-1024	-768	-1	-1	-1	-1	4	-1024	-768	-1	-1	-1	-1	4		0	0						Untertest3.avi	0	880	547	72	111				0	Content		-72	-111	24278626	1429674921
24295	08:51:17.095	00:00:24.295	1458	-1024	-768	-1	-1	-1	-1	4	-1024	-768	-1	-1	-1	-1	4		0	0						Untertest3.avi	0	880	547	72	111				0	Content		-72	-111	24295294	1429691589
24312	08:51:17.112	00:00:24.312	1459	-1024	-768	-1	-1	-1	-1	4	-1024	-768	-1	-1	-1	-1	4		0	0						Untertest3.avi	0	880	547	72	111				0	Content		-72	-111	24312279	1429708574
24329	08:51:17.129	00:00:24.328	1460	-1024	-768	-1	-1	-1	-1	4	-1024	-768	-1	-1	-1	-1	4		0	0						Untertest3.avi	0	880	547	72	111				0	Content		-72	-111	24328946	1429725241
24346	08:51:17.146	00:00:24.345	1461	-1024	-768	-1	-1	-1	-1	4	-1024	-768	-1	-1	-1	-1	4		0	0						Untertest3.avi	0	880	547	72	111				0	Content		-72	-111	24345613	1429741908
24363	08:51:17.163	00:00:24.362	1462	-1024	-768	-1	-1	-1	-1	4	-1024	-768	-1	-1	-1	-1	4		0	0						Untertest3.avi	0	880	547	72	111				0	Content		-72	-111	24362870	1429759165
24380	08:51:17.180	00:00:24.380	1463	-1024	-768	-1	-1	-1	-1	4	-1024	-768	-1	-1	-1	-1	4		0	0						Untertest3.avi	0	880	547	72	111				0	Content		-72	-111	24380241	1429776536
24396	08:51:17.196	00:00:24.396	1464	-1024	-768	-1	-1	-1	-1	4	-1024	-768	-1	-1	-1	-1	4		0	0						Untertest3.avi	0	880	547	72	111				0	Content		-72	-111	24396282	1429792577
24413	08:51:17.213	00:00:24.412	1465	-1024	-768	-1	-1	-1	-1	4	-1024	-768	-1	-1	-1	-1	4		0	0						Untertest3.avi	0	880	547	72	111				0	Content		-72	-111	24412950	1429809245
24430	08:51:17.230	00:00:24.429	1466	-1024	-768	-1	-1	-1	-1	4	-1024	-768	-1	-1	-1	-1	4		0	0						Untertest3.avi	0	880	547	72	111				0	Content		-72	-111	24429617	1429825912
24446	08:51:17.246	00:00:24.445	1467	-1024	-768	-1	-1	-1	-1	4	-1024	-768	-1	-1	-1	-1	4		0	0						Untertest3.avi	0	880	547	72	111				0	Content		-72	-111	24445823	1429842118
24462	08:51:17.262	00:00:24.462	1468	-1024	-768	-1	-1	-1	-1	4	-1024	-768	-1	-1	-1	-1	4		0	0						Untertest3.avi	0	880	547	72	111				0	Content		-72	-111	24462491	1429858786
24479	08:51:17.279	00:00:24.479	1469	-1024	-768	-1	-1	-1	-1	4	-1024	-768	-1	-1	-1	-1	4		0	0						Untertest3.avi	0	880	547	72	111				0	Content		-72	-111	24479158	1429875453
24495	08:51:17.295	00:00:24.494	1470	-1024	-768	-1	-1	-1	-1	4	-1024	-768	-1	-1	-1	-1	4		0	0						Untertest3.avi	0	880	547	72	111				0	Content		-72	-111	24494985	1429891280
24512	08:51:17.312	00:00:24.511	1471	-1024	-768	-1	-1	-1	-1	4	-1024	-768	-1	-1	-1	-1	4		0	0						Untertest3.avi	0	880	547	72	111				0	Content		-72	-111	24511661	1429907956
24528	08:51:17.328	00:00:24.528	1472	-1024	-768	-1	-1	-1	-1	4	-1024	-768	-1	-1	-1	-1	4		0	0						Untertest3.avi	0	880	547	72	111				0	Content		-72	-111	24528230	1429924525
24545	08:51:17.345	00:00:24.545	1473	-1024	-768	-1	-1	-1	-1	4	-1024	-768	-1	-1	-1	-1	4		0	0						Untertest3.avi	0	880	547	72	111				0	Content		-72	-111	24545165	1429941460
24562	08:51:17.362	00:00:24.561	1474	-1024	-768	-1	-1	-1	-1	4	-1024	-768	-1	-1	-1	-1	4		0	0						Untertest3.avi	0	880	547	72	111				0	Content		-72	-111	24561833	1429958128
24579	08:51:17.379	00:00:24.578	1475	-1024	-768	-1	-1	-1	-1	4	-1024	-768	-1	-1	-1	-1	4		0	0						Untertest3.avi	0	880	547	72	111				0	Content		-72	-111	24578967	1429975262
24596	08:51:17.396	00:00:24.595	1476	-1024	-768	-1	-1	-1	-1	4	-1024	-768	-1	-1	-1	-1	4		0	0						Untertest3.avi	0	880	547	72	111				0	Content		-72	-111	24595634	1429991929
24613	08:51:17.413	00:00:24.612	1477	-1024	-768	-1	-1	-1	-1	4	-1024	-768	-1	-1	-1	-1	4		0	0						Untertest3.avi	0	880	547	72	111				0	Content		-72	-111	24612665	1430008960
24629	08:51:17.429	00:00:24.629	1478	-1024	-768	-1	-1	-1	-1	4	-1024	-768	-1	-1	-1	-1	4		0	0						Untertest3.avi	0	880	547	72	111				0	Content		-72	-111	24629332	1430025627
24646	08:51:17.446	00:00:24.645	1479	-1024	-768	-1	-1	-1	-1	4	-1024	-768	-1	-1	-1	-1	4		0	0						Untertest3.avi	0	880	547	72	111				0	Content		-72	-111	24645999	1430042294
24663	08:51:17.463	00:00:24.663	1480	-1024	-768	-1	-1	-1	-1	4	-1024	-768	-1	-1	-1	-1	4		0	0						Untertest3.avi	0	880	547	72	111				0	Content		-72	-111	24663345	1430059640
24678	08:51:17.478	00:00:24.678	1481	-1024	-768	-1	-1	-1	-1	4	-1024	-768	-1	-1	-1	-1	4		0	0						Untertest3.avi	0	880	547	72	111				0	Content		-72	-111	24678093	1430074388
24695	08:51:17.495	00:00:24.694	1482	-1024	-768	-1	-1	-1	-1	4	-1024	-768	-1	-1	-1	-1	4		0	0						Untertest3.avi	0	880	547	72	111				0	Content		-72	-111	24694760	1430091055
24711	08:51:17.511	00:00:24.711	1483	-1024	-768	-1	-1	-1	-1	4	-1024	-768	-1	-1	-1	-1	4		0	0						Untertest3.avi	0	880	547	72	111				0	Content		-72	-111	24711427	1430107722
24728	08:51:17.528	00:00:24.728	1484	-1024	-768	-1	-1	-1	-1	4	-1024	-768	-1	-1	-1	-1	4		0	0						Untertest3.avi	0	880	547	72	111				0	Content		-72	-111	24728095	1430124390
24745	08:51:17.545	00:00:24.744	1485	-1024	-768	-1	-1	-1	-1	4	-1024	-768	-1	-1	-1	-1	4		0	0						Untertest3.avi	0	880	547	72	111				0	Content		-72	-111	24744778	1430141073
24761	08:51:17.561	00:00:24.761	1486	-1024	-768	-1	-1	-1	-1	4	-1024	-768	-1	-1	-1	-1	4		0	0						Untertest3.avi	0	880	547	72	111				0	Content		-72	-111	24761445	1430157740
24778	08:51:17.578	00:00:24.778	1487	-1024	-768	-1	-1	-1	-1	4	-1024	-768	-1	-1	-1	-1	4		0	0						Untertest3.avi	0	880	547	72	111				0	Content		-72	-111	24778113	1430174408
24795	08:51:17.595	00:00:24.794	1488	-1024	-768	-1	-1	-1	-1	4	-1024	-768	-1	-1	-1	-1	4		0	0						Untertest3.avi	0	880	547	72	111				0	Content		-72	-111	24794765	1430191060
24811	08:51:17.611	00:00:24.811	1489	-1024	-768	-1	-1	-1	-1	4	-1024	-768	-1	-1	-1	-1	4		0	0						Untertest3.avi	0	880	547	72	111				0	Content		-72	-111	24811458	1430207753
24828	08:51:17.628	00:00:24.828	1490	-1024	-768	-1	-1	-1	-1	4	-1024	-768	-1	-1	-1	-1	4		0	0						Untertest3.avi	0	880	547	72	111				0	Content		-72	-111	24828291	1430224586
24845	08:51:17.645	00:00:24.844	1491	-1024	-768	-1	-1	-1	-1	4	-1024	-768	-1	-1	-1	-1	4		0	0						Untertest3.avi	0	880	547	72	111				0	Content		-72	-111	24844958	1430241253
24862	08:51:17.662	00:00:24.861	1492	-1024	-768	-1	-1	-1	-1	4	-1024	-768	-1	-1	-1	-1	4		0	0						Untertest3.avi	0	880	547	72	111				0	Content		-72	-111	24861625	1430257920
24879	08:51:17.679	00:00:24.878	1493	-1024	-768	-1	-1	-1	-1	4	-1024	-768	-1	-1	-1	-1	4		0	0						Untertest3.avi	0	880	547	72	111				0	Content		-72	-111	24878610	1430274905
24895	08:51:17.695	00:00:24.895	1494	-1024	-768	-1	-1	-1	-1	4	-1024	-768	-1	-1	-1	-1	4		0	0						Untertest3.avi	0	880	547	72	111				0	Content		-72	-111	24895277	1430291572
24912	08:51:17.712	00:00:24.911	1495	-1024	-768	-1	-1	-1	-1	4	-1024	-768	-1	-1	-1	-1	4		0	0						Untertest3.avi	0	880	547	72	111				0	Content		-72	-111	24911944	1430308239
24929	08:51:17.729	00:00:24.929	1496	-1024	-768	-1	-1	-1	-1	4	-1024	-768	-1	-1	-1	-1	4		0	0						Untertest3.avi	0	880	547	72	111				0	Content		-72	-111	24929197	1430325492
24946	08:51:17.746	00:00:24.945	1497	-1024	-768	-1	-1	-1	-1	4	-1024	-768	-1	-1	-1	-1	4		0	0						Untertest3.avi	0	880	547	72	111				0	Content		-72	-111	24945864	1430342159
24962	08:51:17.762	00:00:24.962	1498	-1024	-768	-1	-1	-1	-1	4	-1024	-768	-1	-1	-1	-1	4		0	0						Untertest3.avi	0	880	547	72	111				0	Content		-72	-111	24962101	1430358396
24979	08:51:17.779	00:00:24.978	1499	-1024	-768	-1	-1	-1	-1	4	-1024	-768	-1	-1	-1	-1	4		0	0						Untertest3.avi	0	880	547	72	111				0	Content		-72	-111	24978769	1430375064
24995	08:51:17.795	00:00:24.995	1500	-1024	-768	-1	-1	-1	-1	4	-1024	-768	-1	-1	-1	-1	4		0	0						Untertest3.avi	0	880	547	72	111				0	Content		-72	-111	24995436	1430391731
25011	08:51:17.811	00:00:25.011	1501	-1024	-768	-1	-1	-1	-1	4	-1024	-768	-1	-1	-1	-1	4		0	0						Untertest3.avi	0	880	547	72	111				0	Content		-72	-111	25011194	1430407489
25028	08:51:17.828	00:00:25.027	1502	-1024	-768	-1	-1	-1	-1	4	-1024	-768	-1	-1	-1	-1	4		0	0						Untertest3.avi	0	880	547	72	111				0	Content		-72	-111	25027816	1430424111
25045	08:51:17.845	00:00:25.044	1503	-1024	-768	-1	-1	-1	-1	4	-1024	-768	-1	-1	-1	-1	4		0	0						Untertest3.avi	0	880	547	72	111				0	Content		-72	-111	25044503	1430440798
25061	08:51:17.861	00:00:25.061	1504	-1024	-768	-1	-1	-1	-1	4	-1024	-768	-1	-1	-1	-1	4		0	0						Untertest3.avi	0	880	547	72	111				0	Content		-72	-111	25061170	1430457465
25078	08:51:17.878	00:00:25.077	1505	-1024	-768	-1	-1	-1	-1	4	-1024	-768	-1	-1	-1	-1	4		0	0						Untertest3.avi	0	880	547	72	111				0	Content		-72	-111	25077837	1430474132
25095	08:51:17.895	00:00:25.094	1506	-1024	-768	-1	-1	-1	-1	4	-1024	-768	-1	-1	-1	-1	4		0	0						Untertest3.avi	0	880	547	72	111				0	Content		-72	-111	25094616	1430490911
25111	08:51:17.911	00:00:25.111	1507	-1024	-768	-1	-1	-1	-1	4	-1024	-768	-1	-1	-1	-1	4		0	0						Untertest3.avi	0	880	547	72	111				0	Content		-72	-111	25111186	1430507481
25128	08:51:17.928	00:00:25.127	1508	-1024	-768	-1	-1	-1	-1	4	-1024	-768	-1	-1	-1	-1	4		0	0						Untertest3.avi	0	880	547	72	111				0	Content		-72	-111	25127819	1430524114
25145	08:51:17.945	00:00:25.144	1509	-1024	-768	-1	-1	-1	-1	4	-1024	-768	-1	-1	-1	-1	4		0	0						Untertest3.avi	0	880	547	72	111				0	Content		-72	-111	25144899	1430541194
25162	08:51:17.962	00:00:25.161	1510	-1024	-768	-1	-1	-1	-1	4	-1024	-768	-1	-1	-1	-1	4		0	0						Untertest3.avi	0	880	547	72	111				0	Content		-72	-111	25161566	1430557861
25178	08:51:17.978	00:00:25.178	1511	-1024	-768	-1	-1	-1	-1	4	-1024	-768	-1	-1	-1	-1	4		0	0						Untertest3.avi	0	880	547	72	111				0	Content		-72	-111	25178233	1430574528
25195	08:51:17.995	00:00:25.195	1512	-1024	-768	-1	-1	-1	-1	4	-1024	-768	-1	-1	-1	-1	4		0	0						Untertest3.avi	0	880	547	72	111				0	Content		-72	-111	25195387	1430591682
25212	08:51:18.012	00:00:25.212	1513	-1024	-768	-1	-1	-1	-1	4	-1024	-768	-1	-1	-1	-1	4		0	0						Untertest3.avi	0	880	547	72	111				0	Content		-72	-111	25212054	1430608349
25229	08:51:18.029	00:00:25.228	1514	-1024	-768	-1	-1	-1	-1	4	-1024	-768	-1	-1	-1	-1	4		0	0						Untertest3.avi	0	880	547	72	111				0	Content		-72	-111	25228721	1430625016
25246	08:51:18.046	00:00:25.246	1515	-1024	-768	-1	-1	-1	-1	4	-1024	-768	-1	-1	-1	-1	4		0	0						Untertest3.avi	0	880	547	72	111				0	Content		-72	-111	25246303	1430642598
25261	08:51:18.061	00:00:25.261	1516	-1024	-768	-1	-1	-1	-1	4	-1024	-768	-1	-1	-1	-1	4		0	0						Untertest3.avi	0	880	547	72	111				0	Content		-72	-111	25261051	1430657346
25278	08:51:18.078	00:00:25.277	1517	-1024	-768	-1	-1	-1	-1	4	-1024	-768	-1	-1	-1	-1	4		0	0						Untertest3.avi	0	880	547	72	111				0	Content		-72	-111	25277717	1430674012
25294	08:51:18.094	00:00:25.294	1518	-1024	-768	-1	-1	-1	-1	4	-1024	-768	-1	-1	-1	-1	4		0	0						Untertest3.avi	0	880	547	72	111				0	Content		-72	-111	25294385	1430690680
25311	08:51:18.111	00:00:25.311	1519	-1024	-768	-1	-1	-1	-1	4	-1024	-768	-1	-1	-1	-1	4		0	0						Untertest3.avi	0	880	547	72	111				0	Content		-72	-111	25311052	1430707347
25328	08:51:18.128	00:00:25.327	1520	-1024	-768	-1	-1	-1	-1	4	-1024	-768	-1	-1	-1	-1	4		0	0						Untertest3.avi	0	880	547	72	111				0	Content		-72	-111	25327673	1430723968
25344	08:51:18.144	00:00:25.344	1521	-1024	-768	-1	-1	-1	-1	4	-1024	-768	-1	-1	-1	-1	4		0	0						Untertest3.avi	0	880	547	72	111				0	Content		-72	-111	25344473	1430740768
25361	08:51:18.161	00:00:25.361	1522	-1024	-768	-1	-1	-1	-1	4	-1024	-768	-1	-1	-1	-1	4		0	0						Untertest3.avi	0	880	547	72	111				0	Content		-72	-111	25361043	1430757338
25378	08:51:18.178	00:00:25.377	1523	-1024	-768	-1	-1	-1	-1	4	-1024	-768	-1	-1	-1	-1	4		0	0						Untertest3.avi	0	880	547	72	111				0	Content		-72	-111	25377876	1430774171
25395	08:51:18.195	00:00:25.394	1524	-1024	-768	-1	-1	-1	-1	4	-1024	-768	-1	-1	-1	-1	4		0	0						Untertest3.avi	0	880	547	72	111				0	Content		-72	-111	25394543	1430790838
25411	08:51:18.211	00:00:25.411	1525	-1024	-768	-1	-1	-1	-1	4	-1024	-768	-1	-1	-1	-1	4		0	0						Untertest3.avi	0	880	547	72	111				0	Content		-72	-111	25411211	1430807506
25428	08:51:18.228	00:00:25.428	1526	-1024	-768	-1	-1	-1	-1	4	-1024	-768	-1	-1	-1	-1	4		0	0						Untertest3.avi	0	880	547	72	111				0	Content		-72	-111	25428195	1430824490
25445	08:51:18.245	00:00:25.444	1527	-1024	-768	-1	-1	-1	-1	4	-1024	-768	-1	-1	-1	-1	4		0	0						Untertest3.avi	0	880	547	72	111				0	Content		-72	-111	25444862	1430841157
25462	08:51:18.262	00:00:25.461	1528	-1024	-768	-1	-1	-1	-1	4	-1024	-768	-1	-1	-1	-1	4		0	0						Untertest3.avi	0	880	547	72	111				0	Content		-72	-111	25461530	1430857825
25479	08:51:18.279	00:00:25.478	1529	-1024	-768	-1	-1	-1	-1	4	-1024	-768	-1	-1	-1	-1	4		0	0						Untertest3.avi	0	880	547	72	111				0	Content		-72	-111	25478783	1430875078
25496	08:51:18.296	00:00:25.496	1530	-1024	-768	-1	-1	-1	-1	4	-1024	-768	-1	-1	-1	-1	4		0	0						Untertest3.avi	0	880	547	72	111				0	Content		-72	-111	25496155	1430892450
25512	08:51:18.312	00:00:25.512	1531	-1024	-768	-1	-1	-1	-1	4	-1024	-768	-1	-1	-1	-1	4		0	0						Untertest3.avi	0	880	547	72	111				0	Content		-72	-111	25512198	1430908493
25529	08:51:18.329	00:00:25.528	1532	-1024	-768	-1	-1	-1	-1	4	-1024	-768	-1	-1	-1	-1	4		0	0						Untertest3.avi	0	880	547	72	111				0	Content		-72	-111	25528865	1430925160
25546	08:51:18.346	00:00:25.545	1533	-1024	-768	-1	-1	-1	-1	4	-1024	-768	-1	-1	-1	-1	4		0	0						Untertest3.avi	0	880	547	72	111				0	Content		-72	-111	25545532	1430941827
25562	08:51:18.362	00:00:25.561	1534	-1024	-768	-1	-1	-1	-1	4	-1024	-768	-1	-1	-1	-1	4		0	0						Untertest3.avi	0	880	547	72	111				0	Content		-72	-111	25561740	1430958035
25578	08:51:18.378	00:00:25.578	1535	-1024	-768	-1	-1	-1	-1	4	-1024	-768	-1	-1	-1	-1	4		0	0						Untertest3.avi	0	880	547	72	111				0	Content		-72	-111	25578407	1430974702
25595	08:51:18.395	00:00:25.595	1536	-1024	-768	-1	-1	-1	-1	4	-1024	-768	-1	-1	-1	-1	4		0	0						Untertest3.avi	0	880	547	72	111				0	Content		-72	-111	25595074	1430991369
25611	08:51:18.411	00:00:25.610	1537	-1024	-768	-1	-1	-1	-1	4	-1024	-768	-1	-1	-1	-1	4		0	0						Untertest3.avi	0	880	547	72	111				0	Content		-72	-111	25610911	1431007206
25628	08:51:18.428	00:00:25.627	1538	-1024	-768	-1	-1	-1	-1	4	-1024	-768	-1	-1	-1	-1	4		0	0						Untertest3.avi	0	880	547	72	111				0	Content		-72	-111	25627575	1431023870
25644	08:51:18.444	00:00:25.644	1539	-1024	-768	-1	-1	-1	-1	4	-1024	-768	-1	-1	-1	-1	4		0	0						Untertest3.avi	0	880	547	72	111				0	Content		-72	-111	25644144	1431040439
25661	08:51:18.461	00:00:25.660	1540	-1024	-768	-1	-1	-1	-1	4	-1024	-768	-1	-1	-1	-1	4		0	0						Untertest3.avi	0	880	547	72	111				0	Content		-72	-111	25660780	1431057075
25678	08:51:18.478	00:00:25.677	1541	-1024	-768	-1	-1	-1	-1	4	-1024	-768	-1	-1	-1	-1	4		0	0						Untertest3.avi	0	880	547	72	111				0	Content		-72	-111	25677859	1431074154
25695	08:51:18.495	00:00:25.694	1542	-1024	-768	-1	-1	-1	-1	4	-1024	-768	-1	-1	-1	-1	4		0	0						Untertest3.avi	0	880	547	72	111				0	Content		-72	-111	25694526	1431090821
25711	08:51:18.511	00:00:25.711	1543	-1024	-768	-1	-1	-1	-1	4	-1024	-768	-1	-1	-1	-1	4		0	0						Untertest3.avi	0	880	547	72	111				0	Content		-72	-111	25711193	1431107488
25728	08:51:18.528	00:00:25.728	1544	-1024	-768	-1	-1	-1	-1	4	-1024	-768	-1	-1	-1	-1	4		0	0						Untertest3.avi	0	880	547	72	111				0	Content		-72	-111	25728346	1431124641
25745	08:51:18.545	00:00:25.745	1545	-1024	-768	-1	-1	-1	-1	4	-1024	-768	-1	-1	-1	-1	4		0	0						Untertest3.avi	0	880	547	72	111				0	Content		-72	-111	25745013	1431141308
25762	08:51:18.562	00:00:25.761	1546	-1024	-768	-1	-1	-1	-1	4	-1024	-768	-1	-1	-1	-1	4		0	0						Untertest3.avi	0	880	547	72	111				0	Content		-72	-111	25761680	1431157975
25779	08:51:18.579	00:00:25.779	1547	-1024	-768	-1	-1	-1	-1	4	-1024	-768	-1	-1	-1	-1	4		0	0						Untertest3.avi	0	880	547	72	111				0	Content		-72	-111	25779262	1431175557
25794	08:51:18.594	00:00:25.794	1548	-1024	-768	-1	-1	-1	-1	4	-1024	-768	-1	-1	-1	-1	4		0	0						Untertest3.avi	0	880	547	72	111				0	Content		-72	-111	25794132	1431190427
25811	08:51:18.611	00:00:25.810	1549	-1024	-768	-1	-1	-1	-1	4	-1024	-768	-1	-1	-1	-1	4		0	0						Untertest3.avi	0	880	547	72	111				0	Content		-72	-111	25810757	1431207052
25827	08:51:18.627	00:00:25.827	1550	-1024	-768	-1	-1	-1	-1	4	-1024	-768	-1	-1	-1	-1	4		0	0						Untertest3.avi	0	880	547	72	111				0	Content		-72	-111	25827425	1431223720
25844	08:51:18.644	00:00:25.844	1551	-1024	-768	-1	-1	-1	-1	4	-1024	-768	-1	-1	-1	-1	4		0	0						Untertest3.avi	0	880	547	72	111				0	Content		-72	-111	25844092	1431240387
25861	08:51:18.661	00:00:25.860	1552	-1024	-768	-1	-1	-1	-1	4	-1024	-768	-1	-1	-1	-1	4		0	0						Untertest3.avi	0	880	547	72	111				0	Content		-72	-111	25860627	1431256922
25877	08:51:18.677	00:00:25.877	1553	-1024	-768	-1	-1	-1	-1	4	-1024	-768	-1	-1	-1	-1	4		0	0						Untertest3.avi	0	880	547	72	111				0	Content		-72	-111	25877430	1431273725
25894	08:51:18.694	00:00:25.893	1554	-1024	-768	-1	-1	-1	-1	4	-1024	-768	-1	-1	-1	-1	4		0	0						Untertest3.avi	0	880	547	72	111				0	Content		-72	-111	25893997	1431290292
25911	08:51:18.711	00:00:25.910	1555	-1024	-768	-1	-1	-1	-1	4	-1024	-768	-1	-1	-1	-1	4		0	0						Untertest3.avi	0	880	547	72	111				0	Content		-72	-111	25910829	1431307124
25927	08:51:18.727	00:00:25.927	1556	-1024	-768	-1	-1	-1	-1	4	-1024	-768	-1	-1	-1	-1	4		0	0						Untertest3.avi	0	880	547	72	111				0	Content		-72	-111	25927497	1431323792
25944	08:51:18.744	00:00:25.944	1557	-1024	-768	-1	-1	-1	-1	4	-1024	-768	-1	-1	-1	-1	4		0	0						Untertest3.avi	0	880	547	72	111				0	Content		-72	-111	25944164	1431340459
25961	08:51:18.761	00:00:25.961	1558	-1024	-768	-1	-1	-1	-1	4	-1024	-768	-1	-1	-1	-1	4		0	0						Untertest3.avi	0	880	547	72	111				0	Content		-72	-111	25961149	1431357444
25978	08:51:18.778	00:00:25.977	1559	-1024	-768	-1	-1	-1	-1	4	-1024	-768	-1	-1	-1	-1	4		0	0						Untertest3.avi	0	880	547	72	111				0	Content		-72	-111	25977817	1431374112
25994	08:51:18.794	00:00:25.994	1560	-1024	-768	-1	-1	-1	-1	4	-1024	-768	-1	-1	-1	-1	4		0	0						Untertest3.avi	0	880	547	72	111				0	Content		-72	-111	25994484	1431390779
26012	08:51:18.812	00:00:26.011	1561	-1024	-768	-1	-1	-1	-1	4	-1024	-768	-1	-1	-1	-1	4		0	0						Untertest3.avi	0	880	547	72	111				0	Content		-72	-111	26011864	1431408159
26029	08:51:18.829	00:00:26.029	1562	-1024	-768	-1	-1	-1	-1	4	-1024	-768	-1	-1	-1	-1	4		0	0						Untertest3.avi	0	880	547	72	111				0	Content		-72	-111	26029109	1431425404
26045	08:51:18.845	00:00:26.045	1563	-1024	-768	-1	-1	-1	-1	4	-1024	-768	-1	-1	-1	-1	4		0	0						Untertest3.avi	0	880	547	72	111				0	Content		-72	-111	26045150	1431441445
26062	08:51:18.862	00:00:26.061	1564	-1024	-768	-1	-1	-1	-1	4	-1024	-768	-1	-1	-1	-1	4		0	0						Untertest3.avi	0	880	547	72	111				0	Content		-72	-111	26061817	1431458112
26078	08:51:18.878	00:00:26.078	1565	-1024	-768	-1	-1	-1	-1	4	-1024	-768	-1	-1	-1	-1	4		0	0						Untertest3.avi	0	880	547	72	111				0	Content		-72	-111	26078485	1431474780
26095	08:51:18.895	00:00:26.094	1566	-1024	-768	-1	-1	-1	-1	4	-1024	-768	-1	-1	-1	-1	4		0	0						Untertest3.avi	0	880	547	72	111				0	Content		-72	-111	26094732	1431491027
26111	08:51:18.911	00:00:26.111	1567	-1024	-768	-1	-1	-1	-1	4	-1024	-768	-1	-1	-1	-1	4		0	0						Untertest3.avi	0	880	547	72	111				0	Content		-72	-111	26111399	1431507694
26128	08:51:18.928	00:00:26.128	1568	-1024	-768	-1	-1	-1	-1	4	-1024	-768	-1	-1	-1	-1	4		0	0						Untertest3.avi	0	880	547	72	111				0	Content		-72	-111	26128066	1431524361
26144	08:51:18.944	00:00:26.143	1569	-1024	-768	-1	-1	-1	-1	4	-1024	-768	-1	-1	-1	-1	4		0	0						Untertest3.avi	0	880	547	72	111				0	Content		-72	-111	26143854	1431540149
26161	08:51:18.961	00:00:26.160	1570	-1024	-768	-1	-1	-1	-1	4	-1024	-768	-1	-1	-1	-1	4		0	0						Untertest3.avi	0	880	547	72	111				0	Content		-72	-111	26160523	1431556818
26177	08:51:18.977	00:00:26.177	1571	-1024	-768	-1	-1	-1	-1	4	-1024	-768	-1	-1	-1	-1	4		0	0						Untertest3.avi	0	880	547	72	111				0	Content		-72	-111	26177095	1431573390
26194	08:51:18.994	00:00:26.194	1572	-1024	-768	-1	-1	-1	-1	4	-1024	-768	-1	-1	-1	-1	4		0	0						Untertest3.avi	0	880	547	72	111				0	Content		-72	-111	26194030	1431590325
26211	08:51:19.011	00:00:26.210	1573	-1024	-768	-1	-1	-1	-1	4	-1024	-768	-1	-1	-1	-1	4		0	0						Untertest3.avi	0	880	547	72	111				0	Content		-72	-111	26210697	1431606992
26228	08:51:19.028	00:00:26.227	1574	-1024	-768	-1	-1	-1	-1	4	-1024	-768	-1	-1	-1	-1	4		0	0						Untertest3.avi	0	880	547	72	111				0	Content		-72	-111	26227835	1431624130
26245	08:51:19.045	00:00:26.244	1575	-1024	-768	-1	-1	-1	-1	4	-1024	-768	-1	-1	-1	-1	4		0	0						Untertest3.avi	0	880	547	72	111				0	Content		-72	-111	26244503	1431640798
26262	08:51:19.062	00:00:26.261	1576	-1024	-768	-1	-1	-1	-1	4	-1024	-768	-1	-1	-1	-1	4		0	0						Untertest3.avi	0	880	547	72	111				0	Content		-72	-111	26261531	1431657826
26278	08:51:19.078	00:00:26.278	1577	-1024	-768	-1	-1	-1	-1	4	-1024	-768	-1	-1	-1	-1	4		0	0						Untertest3.avi	0	880	547	72	111				0	Content		-72	-111	26278198	1431674493
26295	08:51:19.095	00:00:26.294	1578	-1024	-768	-1	-1	-1	-1	4	-1024	-768	-1	-1	-1	-1	4		0	0						Untertest3.avi	0	880	547	72	111				0	Content		-72	-111	26294866	1431691161
26312	08:51:19.112	00:00:26.312	1579	-1024	-768	-1	-1	-1	-1	4	-1024	-768	-1	-1	-1	-1	4		0	0						Untertest3.avi	0	880	547	72	111				0	Content		-72	-111	26312334	1431708629
26327	08:51:19.127	00:00:26.327	1580	-1024	-768	-1	-1	-1	-1	4	-1024	-768	-1	-1	-1	-1	4		0	0						Untertest3.avi	0	880	547	72	111				0	Content		-72	-111	26327082	1431723377
26344	08:51:19.144	00:00:26.343	1581	-1024	-768	-1	-1	-1	-1	4	-1024	-768	-1	-1	-1	-1	4		0	0						Untertest3.avi	0	880	547	72	111				0	Content		-72	-111	26343750	1431740045
26360	08:51:19.160	00:00:26.360	1582	-1024	-768	-1	-1	-1	-1	4	-1024	-768	-1	-1	-1	-1	4		0	0						Untertest3.avi	0	880	547	72	111				0	Content		-72	-111	26360417	1431756712
26377	08:51:19.177	00:00:26.377	1583	-1024	-768	-1	-1	-1	-1	4	-1024	-768	-1	-1	-1	-1	4		0	0						Untertest3.avi	0	880	547	72	111				0	Content		-72	-111	26377084	1431773379
26394	08:51:19.194	00:00:26.393	1584	-1024	-768	-1	-1	-1	-1	4	-1024	-768	-1	-1	-1	-1	4		0	0						Untertest3.avi	0	880	547	72	111				0	Content		-72	-111	26393705	1431790000
26410	08:51:19.210	00:00:26.410	1585	-1024	-768	-1	-1	-1	-1	4	-1024	-768	-1	-1	-1	-1	4		0	0						Untertest3.avi	0	880	547	72	111				0	Content		-72	-111	26410378	1431806673
26427	08:51:19.227	00:00:26.426	1586	-1024	-768	-1	-1	-1	-1	4	-1024	-768	-1	-1	-1	-1	4		0	0						Untertest3.avi	0	880	547	72	111				0	Content		-72	-111	26426947	1431823242
26444	08:51:19.244	00:00:26.443	1587	-1024	-768	-1	-1	-1	-1	4	-1024	-768	-1	-1	-1	-1	4		0	0						Untertest3.avi	0	880	547	72	111				0	Content		-72	-111	26443822	1431840117
26460	08:51:19.260	00:00:26.460	1588	-1024	-768	-1	-1	-1	-1	4	-1024	-768	-1	-1	-1	-1	4		0	0						Untertest3.avi	0	880	547	72	111				0	Content		-72	-111	26460490	1431856785
26477	08:51:19.277	00:00:26.477	1589	-1024	-768	-1	-1	-1	-1	4	-1024	-768	-1	-1	-1	-1	4		0	0						Untertest3.avi	0	880	547	72	111				0	Content		-72	-111	26477157	1431873452
26494	08:51:19.294	00:00:26.494	1590	-1024	-768	-1	-1	-1	-1	4	-1024	-768	-1	-1	-1	-1	4		0	0						Untertest3.avi	0	880	547	72	111				0	Content		-72	-111	26494129	1431890424
26511	08:51:19.311	00:00:26.510	1591	-1024	-768	-1	-1	-1	-1	4	-1024	-768	-1	-1	-1	-1	4		0	0						Untertest3.avi	0	880	547	72	111				0	Content		-72	-111	26510797	1431907092
26527	08:51:19.327	00:00:26.527	1592	-1024	-768	-1	-1	-1	-1	4	-1024	-768	-1	-1	-1	-1	4		0	0						Untertest3.avi	0	880	547	72	111				0	Content		-72	-111	26527464	1431923759
26545	08:51:19.345	00:00:26.544	1593	-1024	-768	-1	-1	-1	-1	4	-1024	-768	-1	-1	-1	-1	4		0	0						Untertest3.avi	0	880	547	72	111				0	Content		-72	-111	26544815	1431941110
26562	08:51:19.362	00:00:26.562	1594	-1024	-768	-1	-1	-1	-1	4	-1024	-768	-1	-1	-1	-1	4		0	0						Untertest3.avi	0	880	547	72	111				0	Content		-72	-111	26562063	1431958358
26578	08:51:19.378	00:00:26.578	1595	-1024	-768	-1	-1	-1	-1	4	-1024	-768	-1	-1	-1	-1	4		0	0						Untertest3.avi	0	880	547	72	111				0	Content		-72	-111	26578105	1431974400
26595	08:51:19.395	00:00:26.594	1596	-1024	-768	-1	-1	-1	-1	4	-1024	-768	-1	-1	-1	-1	4		0	0						Untertest3.avi	0	880	547	72	111				0	Content		-72	-111	26594772	1431991067
26611	08:51:19.411	00:00:26.611	1597	-1024	-768	-1	-1	-1	-1	4	-1024	-768	-1	-1	-1	-1	4		0	0						Untertest3.avi	0	880	547	72	111				0	Content		-72	-111	26611440	1432007735
26628	08:51:19.428	00:00:26.627	1598	-1024	-768	-1	-1	-1	-1	4	-1024	-768	-1	-1	-1	-1	4		0	0						Untertest3.avi	0	880	547	72	111				0	Content		-72	-111	26627689	1432023984
26644	08:51:19.444	00:00:26.644	1599	-1024	-768	-1	-1	-1	-1	4	-1024	-768	-1	-1	-1	-1	4		0	0						Untertest3.avi	0	880	547	72	111				0	Content		-72	-111	26644356	1432040651
26661	08:51:19.461	00:00:26.661	1600	-1024	-768	-1	-1	-1	-1	4	-1024	-768	-1	-1	-1	-1	4		0	0						Untertest3.avi	0	880	547	72	111				0	Content		-72	-111	26661024	1432057319
26677	08:51:19.477	00:00:26.676	1601	-1024	-768	-1	-1	-1	-1	4	-1024	-768	-1	-1	-1	-1	4		0	0						Untertest3.avi	0	880	547	72	111				0	Content		-72	-111	26676805	1432073100
26694	08:51:19.494	00:00:26.693	1602	-1024	-768	-1	-1	-1	-1	4	-1024	-768	-1	-1	-1	-1	4		0	0						Untertest3.avi	0	880	547	72	111				0	Content		-72	-111	26693606	1432089901
26710	08:51:19.510	00:00:26.710	1603	-1024	-768	-1	-1	-1	-1	4	-1024	-768	-1	-1	-1	-1	4		0	0						Untertest3.avi	0	880	547	72	111				0	Content		-72	-111	26710048	1432106343
26727	08:51:19.527	00:00:26.726	1604	-1024	-768	-1	-1	-1	-1	4	-1024	-768	-1	-1	-1	-1	4		0	0						Untertest3.avi	0	880	547	72	111				0	Content		-72	-111	26726814	1432123109
26744	08:51:19.544	00:00:26.743	1605	-1024	-768	-1	-1	-1	-1	4	-1024	-768	-1	-1	-1	-1	4		0	0						Untertest3.avi	0	880	547	72	111				0	Content		-72	-111	26743849	1432140144
26761	08:51:19.561	00:00:26.760	1606	-1024	-768	-1	-1	-1	-1	4	-1024	-768	-1	-1	-1	-1	4		0	0						Untertest3.avi	0	880	547	72	111				0	Content		-72	-111	26760516	1432156811
26777	08:51:19.577	00:00:26.777	1607	-1024	-768	-1	-1	-1	-1	4	-1024	-768	-1	-1	-1	-1	4		0	0						Untertest3.avi	0	880	547	72	111				0	Content		-72	-111	26777184	1432173479
26794	08:51:19.594	00:00:26.794	1608	-1024	-768	-1	-1	-1	-1	4	-1024	-768	-1	-1	-1	-1	4		0	0						Untertest3.avi	0	880	547	72	111				0	Content		-72	-111	26794304	1432190599
26811	08:51:19.611	00:00:26.810	1609	-1024	-768	-1	-1	-1	-1	4	-1024	-768	-1	-1	-1	-1	4		0	0						Untertest3.avi	0	880	547	72	111				0	Content		-72	-111	26810971	1432207266
26828	08:51:19.628	00:00:26.827	1610	-1024	-768	-1	-1	-1	-1	4	-1024	-768	-1	-1	-1	-1	4		0	0						Untertest3.avi	0	880	547	72	111				0	Content		-72	-111	26827639	1432223934
26845	08:51:19.645	00:00:26.845	1611	-1024	-768	-1	-1	-1	-1	4	-1024	-768	-1	-1	-1	-1	4		0	0						Untertest3.avi	0	880	547	72	111				0	Content		-72	-111	26845290	1432241585
26860	08:51:19.660	00:00:26.860	1612	-1024	-768	-1	-1	-1	-1	4	-1024	-768	-1	-1	-1	-1	4		0	0						Untertest3.avi	0	880	547	72	111				0	Content		-72	-111	26860035	1432256330
26877	08:51:19.677	00:00:26.876	1613	-1024	-768	-1	-1	-1	-1	4	-1024	-768	-1	-1	-1	-1	4		0	0						Untertest3.avi	0	880	547	72	111				0	Content		-72	-111	26876660	1432272955
26893	08:51:19.693	00:00:26.893	1614	-1024	-768	-1	-1	-1	-1	4	-1024	-768	-1	-1	-1	-1	4		0	0						Untertest3.avi	0	880	547	72	111				0	Content		-72	-111	26893327	1432289622
26910	08:51:19.710	00:00:26.909	1615	-1024	-768	-1	-1	-1	-1	4	-1024	-768	-1	-1	-1	-1	4		0	0						Untertest3.avi	0	880	547	72	111				0	Content		-72	-111	26909994	1432306289
26927	08:51:19.727	00:00:26.926	1616	-1024	-768	-1	-1	-1	-1	4	-1024	-768	-1	-1	-1	-1	4		0	0						Untertest3.avi	0	880	547	72	111				0	Content		-72	-111	26926656	1432322951
26943	08:51:19.743	00:00:26.943	1617	-1024	-768	-1	-1	-1	-1	4	-1024	-768	-1	-1	-1	-1	4		0	0						Untertest3.avi	0	880	547	72	111				0	Content		-72	-111	26943330	1432339625
26960	08:51:19.760	00:00:26.960	1618	-1024	-768	-1	-1	-1	-1	4	-1024	-768	-1	-1	-1	-1	4		0	0						Untertest3.avi	0	880	547	72	111				0	Content		-72	-111	26960022	1432356317
26977	08:51:19.777	00:00:26.976	1619	-1024	-768	-1	-1	-1	-1	4	-1024	-768	-1	-1	-1	-1	4		0	0						Untertest3.avi	0	880	547	72	111				0	Content		-72	-111	26976856	1432373151
26994	08:51:19.794	00:00:26.993	1620	-1024	-768	-1	-1	-1	-1	4	-1024	-768	-1	-1	-1	-1	4		0	0						Untertest3.avi	0	880	547	72	111				0	Content		-72	-111	26993523	1432389818
27010	08:51:19.810	00:00:27.010	1621	-1024	-768	-1	-1	-1	-1	4	-1024	-768	-1	-1	-1	-1	4		0	0						Untertest3.avi	0	880	547	72	111				0	Content		-72	-111	27010190	1432406485
27027	08:51:19.827	00:00:27.027	1622	-1024	-768	-1	-1	-1	-1	4	-1024	-768	-1	-1	-1	-1	4		0	0						Untertest3.avi	0	880	547	72	111				0	Content		-72	-111	27027175	1432423470
27044	08:51:19.844	00:00:27.043	1623	-1024	-768	-1	-1	-1	-1	4	-1024	-768	-1	-1	-1	-1	4		0	0						Untertest3.avi	0	880	547	72	111				0	Content		-72	-111	27043842	1432440137
27061	08:51:19.861	00:00:27.060	1624	-1024	-768	-1	-1	-1	-1	4	-1024	-768	-1	-1	-1	-1	4		0	0						Untertest3.avi	0	880	547	72	111				0	Content		-72	-111	27060509	1432456804
27078	08:51:19.878	00:00:27.077	1625	-1024	-768	-1	-1	-1	-1	4	-1024	-768	-1	-1	-1	-1	4		0	0						Untertest3.avi	0	880	547	72	111				0	Content		-72	-111	27077769	1432474064
27095	08:51:19.895	00:00:27.095	1626	-1024	-768	-1	-1	-1	-1	4	-1024	-768	-1	-1	-1	-1	4		0	0						Untertest3.avi	0	880	547	72	111				0	Content		-72	-111	27095142	1432491437
27111	08:51:19.911	00:00:27.111	1627	-1024	-768	-1	-1	-1	-1	4	-1024	-768	-1	-1	-1	-1	4		0	0						Untertest3.avi	0	880	547	72	111				0	Content		-72	-111	27111141	1432507436
27128	08:51:19.928	00:00:27.127	1628	-1024	-768	-1	-1	-1	-1	4	-1024	-768	-1	-1	-1	-1	4		0	0						Untertest3.avi	0	880	547	72	111				0	Content		-72	-111	27127809	1432524104
27144	08:51:19.944	00:00:27.144	1629	-1024	-768	-1	-1	-1	-1	4	-1024	-768	-1	-1	-1	-1	4		0	0						Untertest3.avi	0	880	547	72	111				0	Content		-72	-111	27144476	1432540771
27161	08:51:19.961	00:00:27.160	1630	-1024	-768	-1	-1	-1	-1	4	-1024	-768	-1	-1	-1	-1	4		0	0						Untertest3.avi	0	880	547	72	111				0	Content		-72	-111	27160697	1432556992
27177	08:51:19.977	00:00:27.177	1631	-1024	-768	-1	-1	-1	-1	4	-1024	-768	-1	-1	-1	-1	4		0	0						Untertest3.avi	0	880	547	72	111				0	Content		-72	-111	27177364	1432573659
27194	08:51:19.994	00:00:27.194	1632	-1024	-768	-1	-1	-1	-1	4	-1024	-768	-1	-1	-1	-1	4		0	0						Untertest3.avi	0	880	547	72	111				0	Content		-72	-111	27194032	1432590327
27210	08:51:20.010	00:00:27.209	1633	-1024	-768	-1	-1	-1	-1	4	-1024	-768	-1	-1	-1	-1	4		0	0						Untertest3.avi	0	880	547	72	111				0	Content		-72	-111	27209758	1432606053
27227	08:51:20.027	00:00:27.226	1634	-1024	-768	-1	-1	-1	-1	4	-1024	-768	-1	-1	-1	-1	4		0	0						Untertest3.avi	0	880	547	72	111				0	Content		-72	-111	27226561	1432622856
27243	08:51:20.043	00:00:27.243	1635	-1024	-768	-1	-1	-1	-1	4	-1024	-768	-1	-1	-1	-1	4		0	0						Untertest3.avi	0	880	547	72	111				0	Content		-72	-111	27243129	1432639424
27260	08:51:20.060	00:00:27.259	1636	-1024	-768	-1	-1	-1	-1	4	-1024	-768	-1	-1	-1	-1	4		0	0						Untertest3.avi	0	880	547	72	111				0	Content		-72	-111	27259764	1432656059
27277	08:51:20.077	00:00:27.276	1637	-1024	-768	-1	-1	-1	-1	4	-1024	-768	-1	-1	-1	-1	4		0	0						Untertest3.avi	0	880	547	72	111				0	Content		-72	-111	27276844	1432673139
27294	08:51:20.094	00:00:27.293	1638	-1024	-768	-1	-1	-1	-1	4	-1024	-768	-1	-1	-1	-1	4		0	0						Untertest3.avi	0	880	547	72	111				0	Content		-72	-111	27293512	1432689807
27310	08:51:20.110	00:00:27.310	1639	-1024	-768	-1	-1	-1	-1	4	-1024	-768	-1	-1	-1	-1	4		0	0						Untertest3.avi	0	880	547	72	111				0	Content		-72	-111	27310179	1432706474
27327	08:51:20.127	00:00:27.327	1640	-1024	-768	-1	-1	-1	-1	4	-1024	-768	-1	-1	-1	-1	4		0	0						Untertest3.avi	0	880	547	72	111				0	Content		-72	-111	27327328	1432723623
27344	08:51:20.144	00:00:27.343	1641	-1024	-768	-1	-1	-1	-1	4	-1024	-768	-1	-1	-1	-1	4		0	0						Untertest3.avi	0	880	547	72	111				0	Content		-72	-111	27343996	1432740291
27361	08:51:20.161	00:00:27.360	1642	-1024	-768	-1	-1	-1	-1	4	-1024	-768	-1	-1	-1	-1	4		0	0						Untertest3.avi	0	880	547	72	111				0	Content		-72	-111	27360663	1432756958
27378	08:51:20.178	00:00:27.378	1643	-1024	-768	-1	-1	-1	-1	4	-1024	-768	-1	-1	-1	-1	4		0	0						Untertest3.avi	0	880	547	72	111				0	Content		-72	-111	27378244	1432774539
27393	08:51:20.193	00:00:27.392	1644	-1024	-768	-1	-1	-1	-1	4	-1024	-768	-1	-1	-1	-1	4		0	0						Untertest3.avi	0	880	547	72	111				0	Content		-72	-111	27392993	1432789288
27410	08:51:20.210	00:00:27.409	1645	-1024	-768	-1	-1	-1	-1	4	-1024	-768	-1	-1	-1	-1	4		0	0						Untertest3.avi	0	880	547	72	111				0	Content		-72	-111	27409660	1432805955
27426	08:51:20.226	00:00:27.426	1646	-1024	-768	-1	-1	-1	-1	4	-1024	-768	-1	-1	-1	-1	4		0	0						Untertest3.avi	0	880	547	72	111				0	Content		-72	-111	27426327	1432822622
27443	08:51:20.243	00:00:27.442	1647	-1024	-768	-1	-1	-1	-1	4	-1024	-768	-1	-1	-1	-1	4		0	0						Untertest3.avi	0	880	547	72	111				0	Content		-72	-111	27442994	1432839289
27460	08:51:20.260	00:00:27.459	1648	-1024	-768	-1	-1	-1	-1	4	-1024	-768	-1	-1	-1	-1	4		0	0						Untertest3.avi	0	880	547	72	111				0	Content		-72	-111	27459612	1432855907
27476	08:51:20.276	00:00:27.476	1649	-1024	-768	-1	-1	-1	-1	4	-1024	-768	-1	-1	-1	-1	4		0	0						Untertest3.avi	0	880	547	72	111				0	Content		-72	-111	27476288	1432872583
27493	08:51:20.293	00:00:27.492	1650	-1024	-768	-1	-1	-1	-1	4	-1024	-768	-1	-1	-1	-1	4		0	0						Untertest3.avi	0	880	547	72	111				0	Content		-72	-111	27492981	1432889276
27510	08:51:20.310	00:00:27.509	1651	-1024	-768	-1	-1	-1	-1	4	-1024	-768	-1	-1	-1	-1	4		0	0						Untertest3.avi	0	880	547	72	111				0	Content		-72	-111	27509815	1432906110
27526	08:51:20.326	00:00:27.526	1652	-1024	-768	-1	-1	-1	-1	4	-1024	-768	-1	-1	-1	-1	4		0	0						Untertest3.avi	0	880	547	72	111				0	Content		-72	-111	27526482	1432922777
27543	08:51:20.343	00:00:27.543	1653	-1024	-768	-1	-1	-1	-1	4	-1024	-768	-1	-1	-1	-1	4		0	0						Untertest3.avi	0	880	547	72	111				0	Content		-72	-111	27543149	1432939444
27560	08:51:20.360	00:00:27.560	1654	-1024	-768	-1	-1	-1	-1	4	-1024	-768	-1	-1	-1	-1	4		0	0						Untertest3.avi	0	880	547	72	111				0	Content		-72	-111	27560134	1432956429
27577	08:51:20.377	00:00:27.576	1655	-1024	-768	-1	-1	-1	-1	4	-1024	-768	-1	-1	-1	-1	4		0	0						Untertest3.avi	0	880	547	72	111				0	Content		-72	-111	27576801	1432973096
27593	08:51:20.393	00:00:27.593	1656	-1024	-768	-1	-1	-1	-1	4	-1024	-768	-1	-1	-1	-1	4		0	0						Untertest3.avi	0	880	547	72	111				0	Content		-72	-111	27593468	1432989763
27611	08:51:20.411	00:00:27.610	1657	-1024	-768	-1	-1	-1	-1	4	-1024	-768	-1	-1	-1	-1	4		0	0						Untertest3.avi	0	880	547	72	111				0	Content		-72	-111	27610720	1433007015
27628	08:51:20.428	00:00:27.628	1658	-1024	-768	-1	-1	-1	-1	4	-1024	-768	-1	-1	-1	-1	4		0	0						Untertest3.avi	0	880	547	72	111				0	Content		-72	-111	27628093	1433024388
27644	08:51:20.444	00:00:27.644	1659	-1024	-768	-1	-1	-1	-1	4	-1024	-768	-1	-1	-1	-1	4		0	0						Untertest3.avi	0	880	547	72	111				0	Content		-72	-111	27644135	1433040430
27661	08:51:20.461	00:00:27.660	1660	-1024	-768	-1	-1	-1	-1	4	-1024	-768	-1	-1	-1	-1	4		0	0						Untertest3.avi	0	880	547	72	111				0	Content		-72	-111	27660803	1433057098
27677	08:51:20.477	00:00:27.677	1661	-1024	-768	-1	-1	-1	-1	4	-1024	-768	-1	-1	-1	-1	4		0	0						Untertest3.avi	0	880	547	72	111				0	Content		-72	-111	27677470	1433073765
27694	08:51:20.494	00:00:27.693	1662	-1024	-768	-1	-1	-1	-1	4	-1024	-768	-1	-1	-1	-1	4		0	0						Untertest3.avi	0	880	547	72	111				0	Content		-72	-111	27693676	1433089971
27710	08:51:20.510	00:00:27.710	1663	-1024	-768	-1	-1	-1	-1	4	-1024	-768	-1	-1	-1	-1	4		0	0						Untertest3.avi	0	880	547	72	111				0	Content		-72	-111	27710344	1433106639
27727	08:51:20.527	00:00:27.727	1664	-1024	-768	-1	-1	-1	-1	4	-1024	-768	-1	-1	-1	-1	4		0	0						Untertest3.avi	0	880	547	72	111				0	Content		-72	-111	27727011	1433123306
27743	08:51:20.543	00:00:27.742	1665	-1024	-768	-1	-1	-1	-1	4	-1024	-768	-1	-1	-1	-1	4		0	0						Untertest3.avi	0	880	547	72	111				0	Content		-72	-111	27742832	1433139127
27759	08:51:20.559	00:00:27.759	1666	-1024	-768	-1	-1	-1	-1	4	-1024	-768	-1	-1	-1	-1	4		0	0						Untertest3.avi	0	880	547	72	111				0	Content		-72	-111	27759383	1433155678
27776	08:51:20.576	00:00:27.776	1667	-1024	-768	-1	-1	-1	-1	4	-1024	-768	-1	-1	-1	-1	4		0	0						Untertest3.avi	0	880	547	72	111				0	Content		-72	-111	27776083	1433172378
27793	08:51:20.593	00:00:27.792	1668	-1024	-768	-1	-1	-1	-1	4	-1024	-768	-1	-1	-1	-1	4		0	0						Untertest3.avi	0	880	547	72	111				0	Content		-72	-111	27792715	1433189010
27810	08:51:20.610	00:00:27.809	1669	-1024	-768	-1	-1	-1	-1	4	-1024	-768	-1	-1	-1	-1	4		0	0						Untertest3.avi	0	880	547	72	111				0	Content		-72	-111	27809795	1433206090
27826	08:51:20.626	00:00:27.826	1670	-1024	-768	-1	-1	-1	-1	4	-1024	-768	-1	-1	-1	-1	4		0	0						Untertest3.avi	0	880	547	72	111				0	Content		-72	-111	27826463	1433222758
27843	08:51:20.643	00:00:27.843	1671	-1024	-768	-1	-1	-1	-1	4	-1024	-768	-1	-1	-1	-1	4		0	0						Untertest3.avi	0	880	547	72	111				0	Content		-72	-111	27843130	1433239425
27860	08:51:20.660	00:00:27.860	1672	-1024	-768	-1	-1	-1	-1	4	-1024	-768	-1	-1	-1	-1	4		0	0						Untertest3.avi	0	880	547	72	111				0	Content		-72	-111	27860282	1433256577
27877	08:51:20.677	00:00:27.876	1673	-1024	-768	-1	-1	-1	-1	4	-1024	-768	-1	-1	-1	-1	4		0	0						Untertest3.avi	0	880	547	72	111				0	Content		-72	-111	27876950	1433273245
27894	08:51:20.694	00:00:27.893	1674	-1024	-768	-1	-1	-1	-1	4	-1024	-768	-1	-1	-1	-1	4		0	0						Untertest3.avi	0	880	547	72	111				0	Content		-72	-111	27893617	1433289912
27911	08:51:20.711	00:00:27.911	1675	-1024	-768	-1	-1	-1	-1	4	-1024	-768	-1	-1	-1	-1	4		0	0						Untertest3.avi	0	880	547	72	111				0	Content		-72	-111	27911192	1433307487
27926	08:51:20.726	00:00:27.925	1676	-1024	-768	-1	-1	-1	-1	4	-1024	-768	-1	-1	-1	-1	4		0	0						Untertest3.avi	0	880	547	72	111				0	Content		-72	-111	27925939	1433322234
27943	08:51:20.743	00:00:27.942	1677	-1024	-768	-1	-1	-1	-1	4	-1024	-768	-1	-1	-1	-1	4		0	0						Untertest3.avi	0	880	547	72	111				0	Content		-72	-111	27942607	1433338902
27959	08:51:20.759	00:00:27.959	1678	-1024	-768	-1	-1	-1	-1	4	-1024	-768	-1	-1	-1	-1	4		0	0						Untertest3.avi	0	880	547	72	111				0	Content		-72	-111	27959274	1433355569
27976	08:51:20.776	00:00:27.975	1679	-1024	-768	-1	-1	-1	-1	4	-1024	-768	-1	-1	-1	-1	4		0	0						Untertest3.avi	0	880	547	72	111				0	Content		-72	-111	27975942	1433372237
27993	08:51:20.793	00:00:27.992	1680	-1024	-768	-1	-1	-1	-1	4	-1024	-768	-1	-1	-1	-1	4		0	0						Untertest3.avi	0	880	547	72	111				0	Content		-72	-111	27992574	1433388869
28009	08:51:20.809	00:00:28.009	1681	-1024	-768	-1	-1	-1	-1	4	-1024	-768	-1	-1	-1	-1	4		0	0						Untertest3.avi	0	880	547	72	111				0	Content		-72	-111	28009363	1433405658
28026	08:51:20.826	00:00:28.025	1682	-1024	-768	-1	-1	-1	-1	4	-1024	-768	-1	-1	-1	-1	4		0	0						Untertest3.avi	0	880	547	72	111				0	Content		-72	-111	28025931	1433422226
28043	08:51:20.843	00:00:28.042	1683	-1024	-768	-1	-1	-1	-1	4	-1024	-768	-1	-1	-1	-1	4		0	0						Untertest3.avi	0	880	547	72	111				0	Content		-72	-111	28042764	1433439059
28059	08:51:20.859	00:00:28.059	1684	-1024	-768	-1	-1	-1	-1	4	-1024	-768	-1	-1	-1	-1	4		0	0						Untertest3.avi	0	880	547	72	111				0	Content		-72	-111	28059431	1433455726
28076	08:51:20.876	00:00:28.076	1685	-1024	-768	-1	-1	-1	-1	4	-1024	-768	-1	-1	-1	-1	4		0	0						Untertest3.avi	0	880	547	72	111				0	Content		-72	-111	28076099	1433472394
28093	08:51:20.893	00:00:28.093	1686	-1024	-768	-1	-1	-1	-1	4	-1024	-768	-1	-1	-1	-1	4		0	0						Untertest3.avi	0	880	547	72	111				0	Content		-72	-111	28093083	1433489378
28110	08:51:20.910	00:00:28.109	1687	-1024	-768	-1	-1	-1	-1	4	-1024	-768	-1	-1	-1	-1	4		0	0						Untertest3.avi	0	880	547	72	111				0	Content		-72	-111	28109750	1433506045
28126	08:51:20.926	00:00:28.126	1688	-1024	-768	-1	-1	-1	-1	4	-1024	-768	-1	-1	-1	-1	4		0	0						Untertest3.avi	0	880	547	72	111				0	Content		-72	-111	28126418	1433522713
28144	08:51:20.944	00:00:28.143	1689	-1024	-768	-1	-1	-1	-1	4	-1024	-768	-1	-1	-1	-1	4		0	0						Untertest3.avi	0	880	547	72	111				0	Content		-72	-111	28143668	1433539963
28161	08:51:20.961	00:00:28.161	1690	-1024	-768	-1	-1	-1	-1	4	-1024	-768	-1	-1	-1	-1	4		0	0						Untertest3.avi	0	880	547	72	111				0	Content		-72	-111	28161041	1433557336
28177	08:51:20.977	00:00:28.177	1691	-1024	-768	-1	-1	-1	-1	4	-1024	-768	-1	-1	-1	-1	4		0	0						Untertest3.avi	0	880	547	72	111				0	Content		-72	-111	28177084	1433573379
28194	08:51:20.994	00:00:28.193	1692	-1024	-768	-1	-1	-1	-1	4	-1024	-768	-1	-1	-1	-1	4		0	0						Untertest3.avi	0	880	547	72	111				0	Content		-72	-111	28193751	1433590046
28210	08:51:21.010	00:00:28.210	1693	-1024	-768	-1	-1	-1	-1	4	-1024	-768	-1	-1	-1	-1	4		0	0						Untertest3.avi	0	880	547	72	111				0	Content		-72	-111	28210418	1433606713
28227	08:51:21.027	00:00:28.226	1694	-1024	-768	-1	-1	-1	-1	4	-1024	-768	-1	-1	-1	-1	4		0	0						Untertest3.avi	0	880	547	72	111				0	Content		-72	-111	28226623	1433622918
28243	08:51:21.043	00:00:28.243	1695	-1024	-768	-1	-1	-1	-1	4	-1024	-768	-1	-1	-1	-1	4		0	0						Untertest3.avi	0	880	547	72	111				0	Content		-72	-111	28243291	1433639586
28260	08:51:21.060	00:00:28.259	1696	-1024	-768	-1	-1	-1	-1	4	-1024	-768	-1	-1	-1	-1	4		0	0						Untertest3.avi	0	880	547	72	111				0	Content		-72	-111	28259958	1433656253
28276	08:51:21.076	00:00:28.275	1697	-1024	-768	-1	-1	-1	-1	4	-1024	-768	-1	-1	-1	-1	4		0	0						Untertest3.avi	0	880	547	72	111				0	Content		-72	-111	28275783	1433672078
28292	08:51:21.092	00:00:28.292	1698	-1024	-768	-1	-1	-1	-1	4	-1024	-768	-1	-1	-1	-1	4		0	0						Untertest3.avi	0	880	547	72	111				0	Content		-72	-111	28292463	1433688758
28309	08:51:21.109	00:00:28.309	1699	-1024	-768	-1	-1	-1	-1	4	-1024	-768	-1	-1	-1	-1	4		0	0						Untertest3.avi	0	880	547	72	111				0	Content		-72	-111	28309035	1433705330
28326	08:51:21.126	00:00:28.325	1700	-1024	-768	-1	-1	-1	-1	4	-1024	-768	-1	-1	-1	-1	4		0	0						Untertest3.avi	0	880	547	72	111				0	Content		-72	-111	28325970	1433722265
28343	08:51:21.143	00:00:28.342	1701	-1024	-768	-1	-1	-1	-1	4	-1024	-768	-1	-1	-1	-1	4		0	0						Untertest3.avi	0	880	547	72	111				0	Content		-72	-111	28342638	1433738933
28360	08:51:21.160	00:00:28.359	1702	-1024	-768	-1	-1	-1	-1	4	-1024	-768	-1	-1	-1	-1	4		0	0						Untertest3.avi	0	880	547	72	111				0	Content		-72	-111	28359771	1433756066
28376	08:51:21.176	00:00:28.376	1703	-1024	-768	-1	-1	-1	-1	4	-1024	-768	-1	-1	-1	-1	4		0	0						Untertest3.avi	0	880	547	72	111				0	Content		-72	-111	28376438	1433772733
28393	08:51:21.193	00:00:28.393	1704	-1024	-768	-1	-1	-1	-1	4	-1024	-768	-1	-1	-1	-1	4		0	0						Untertest3.avi	0	880	547	72	111				0	Content		-72	-111	28393470	1433789765
28410	08:51:21.210	00:00:28.410	1705	-1024	-768	-1	-1	-1	-1	4	-1024	-768	-1	-1	-1	-1	4		0	0						Untertest3.avi	0	880	547	72	111				0	Content		-72	-111	28410137	1433806432
28427	08:51:21.227	00:00:28.426	1706	-1024	-768	-1	-1	-1	-1	4	-1024	-768	-1	-1	-1	-1	4		0	0						Untertest3.avi	0	880	547	72	111				0	Content		-72	-111	28426804	1433823099
28444	08:51:21.244	00:00:28.444	1707	-1024	-768	-1	-1	-1	-1	4	-1024	-768	-1	-1	-1	-1	4		0	0						Untertest3.avi	0	880	547	72	111				0	Content		-72	-111	28444145	1433840440
28459	08:51:21.259	00:00:28.458	1708	-1024	-768	-1	-1	-1	-1	4	-1024	-768	-1	-1	-1	-1	4		0	0						Untertest3.avi	0	880	547	72	111				0	Content		-72	-111	28458894	1433855189
28476	08:51:21.276	00:00:28.475	1709	-1024	-768	-1	-1	-1	-1	4	-1024	-768	-1	-1	-1	-1	4		0	0						Untertest3.avi	0	880	547	72	111				0	Content		-72	-111	28475561	1433871856
28492	08:51:21.292	00:00:28.492	1710	-1024	-768	-1	-1	-1	-1	4	-1024	-768	-1	-1	-1	-1	4		0	0						Untertest3.avi	0	880	547	72	111				0	Content		-72	-111	28492228	1433888523
28509	08:51:21.309	00:00:28.508	1711	-1024	-768	-1	-1	-1	-1	4	-1024	-768	-1	-1	-1	-1	4		0	0						Untertest3.avi	0	880	547	72	111				0	Content		-72	-111	28508896	1433905191
28526	08:51:21.326	00:00:28.525	1712	-1024	-768	-1	-1	-1	-1	4	-1024	-768	-1	-1	-1	-1	4		0	0						Untertest3.avi	0	880	547	72	111				0	Content		-72	-111	28525524	1433921819
28542	08:51:21.342	00:00:28.542	1713	-1024	-768	-1	-1	-1	-1	4	-1024	-768	-1	-1	-1	-1	4		0	0						Untertest3.avi	0	880	547	72	111				0	Content		-72	-111	28542317	1433938612
28559	08:51:21.359	00:00:28.558	1714	-1024	-768	-1	-1	-1	-1	4	-1024	-768	-1	-1	-1	-1	4		0	0						Untertest3.avi	0	880	547	72	111				0	Content		-72	-111	28558884	1433955179
28576	08:51:21.376	00:00:28.575	1715	-1024	-768	-1	-1	-1	-1	4	-1024	-768	-1	-1	-1	-1	4		0	0						Untertest3.avi	0	880	547	72	111				0	Content		-72	-111	28575717	1433972012
28592	08:51:21.392	00:00:28.592	1716	-1024	-768	-1	-1	-1	-1	4	-1024	-768	-1	-1	-1	-1	4		0	0						Untertest3.avi	0	880	547	72	111				0	Content		-72	-111	28592384	1433988679
28609	08:51:21.409	00:00:28.609	1717	-1024	-768	-1	-1	-1	-1	4	-1024	-768	-1	-1	-1	-1	4		0	0						Untertest3.avi	0	880	547	72	111				0	Content		-72	-111	28609052	1434005347
28626	08:51:21.426	00:00:28.626	1718	-1024	-768	-1	-1	-1	-1	4	-1024	-768	-1	-1	-1	-1	4		0	0						Untertest3.avi	0	880	547	72	111				0	Content		-72	-111	28626037	1434022332
28643	08:51:21.443	00:00:28.642	1719	-1024	-768	-1	-1	-1	-1	4	-1024	-768	-1	-1	-1	-1	4		0	0						Untertest3.avi	0	880	547	72	111				0	Content		-72	-111	28642704	1434038999
28659	08:51:21.459	00:00:28.659	1720	-1024	-768	-1	-1	-1	-1	4	-1024	-768	-1	-1	-1	-1	4		0	0						Untertest3.avi	0	880	547	72	111				0	Content		-72	-111	28659372	1434055667
28677	08:51:21.477	00:00:28.676	1721	-1024	-768	-1	-1	-1	-1	4	-1024	-768	-1	-1	-1	-1	4		0	0						Untertest3.avi	0	880	547	72	111				0	Content		-72	-111	28676750	1434073045
28694	08:51:21.494	00:00:28.693	1722	-1024	-768	-1	-1	-1	-1	4	-1024	-768	-1	-1	-1	-1	4		0	0						Untertest3.avi	0	880	547	72	111				0	Content		-72	-111	28693996	1434090291
28710	08:51:21.510	00:00:28.710	1723	-1024	-768	-1	-1	-1	-1	4	-1024	-768	-1	-1	-1	-1	4		0	0						Untertest3.avi	0	880	547	72	111				0	Content		-72	-111	28710038	1434106333
28727	08:51:21.527	00:00:28.726	1724	-1024	-768	-1	-1	-1	-1	4	-1024	-768	-1	-1	-1	-1	4		0	0						Untertest3.avi	0	880	547	72	111				0	Content		-72	-111	28726705	1434123000
28743	08:51:21.543	00:00:28.743	1725	-1024	-768	-1	-1	-1	-1	4	-1024	-768	-1	-1	-1	-1	4		0	0						Untertest3.avi	0	880	547	72	111				0	Content		-72	-111	28743372	1434139667
28760	08:51:21.560	00:00:28.759	1726	-1024	-768	-1	-1	-1	-1	4	-1024	-768	-1	-1	-1	-1	4		0	0						Untertest3.avi	0	880	547	72	111				0	Content		-72	-111	28759620	1434155915
28776	08:51:21.576	00:00:28.776	1727	-1024	-768	-1	-1	-1	-1	4	-1024	-768	-1	-1	-1	-1	4		0	0						Untertest3.avi	0	880	547	72	111				0	Content		-72	-111	28776287	1434172582
28793	08:51:21.593	00:00:28.792	1728	-1024	-768	-1	-1	-1	-1	4	-1024	-768	-1	-1	-1	-1	4		0	0						Untertest3.avi	0	880	547	72	111				0	Content		-72	-111	28792954	1434189249
28809	08:51:21.609	00:00:28.808	1729	-1024	-768	-1	-1	-1	-1	4	-1024	-768	-1	-1	-1	-1	4		0	0						Untertest3.avi	0	880	547	72	111				0	Content		-72	-111	28808738	1434205033
28825	08:51:21.625	00:00:28.825	1730	-1024	-768	-1	-1	-1	-1	4	-1024	-768	-1	-1	-1	-1	4		0	0						Untertest3.avi	0	880	547	72	111				0	Content		-72	-111	28825417	1434221712
28842	08:51:21.642	00:00:28.842	1731	-1024	-768	-1	-1	-1	-1	4	-1024	-768	-1	-1	-1	-1	4		0	0						Untertest3.avi	0	880	547	72	111				0	Content		-72	-111	28842002	1434238297
28859	08:51:21.659	00:00:28.858	1732	-1024	-768	-1	-1	-1	-1	4	-1024	-768	-1	-1	-1	-1	4		0	0						Untertest3.avi	0	880	547	72	111				0	Content		-72	-111	28858930	1434255225
28876	08:51:21.676	00:00:28.875	1733	-1024	-768	-1	-1	-1	-1	4	-1024	-768	-1	-1	-1	-1	4		0	0						Untertest3.avi	0	880	547	72	111				0	Content		-72	-111	28875598	1434271893
28893	08:51:21.693	00:00:28.892	1734	-1024	-768	-1	-1	-1	-1	4	-1024	-768	-1	-1	-1	-1	4		0	0						Untertest3.avi	0	880	547	72	111				0	Content		-72	-111	28892729	1434289024
28909	08:51:21.709	00:00:28.909	1735	-1024	-768	-1	-1	-1	-1	4	-1024	-768	-1	-1	-1	-1	4		0	0						Untertest3.avi	0	880	547	72	111				0	Content		-72	-111	28909396	1434305691
28926	08:51:21.726	00:00:28.926	1736	-1024	-768	-1	-1	-1	-1	4	-1024	-768	-1	-1	-1	-1	4		0	0						Untertest3.avi	0	880	547	72	111				0	Content		-72	-111	28926426	1434322721
28943	08:51:21.743	00:00:28.943	1737	-1024	-768	-1	-1	-1	-1	4	-1024	-768	-1	-1	-1	-1	4		0	0						Untertest3.avi	0	880	547	72	111				0	Content		-72	-111	28943093	1434339388
28960	08:51:21.760	00:00:28.959	1738	-1024	-768	-1	-1	-1	-1	4	-1024	-768	-1	-1	-1	-1	4		0	0						Untertest3.avi	0	880	547	72	111				0	Content		-72	-111	28959760	1434356055
28977	08:51:21.777	00:00:28.977	1739	-1024	-768	-1	-1	-1	-1	4	-1024	-768	-1	-1	-1	-1	4		0	0						Untertest3.avi	0	880	547	72	111				0	Content		-72	-111	28977100	1434373395
28992	08:51:21.792	00:00:28.991	1740	-1024	-768	-1	-1	-1	-1	4	-1024	-768	-1	-1	-1	-1	4		0	0						Untertest3.avi	0	880	547	72	111				0	Content		-72	-111	28991974	1434388269
29009	08:51:21.809	00:00:29.008	1741	-1024	-768	-1	-1	-1	-1	4	-1024	-768	-1	-1	-1	-1	4		0	0						Untertest3.avi	0	880	547	72	111				0	Content		-72	-111	29008641	1434404936
29025	08:51:21.825	00:00:29.025	1742	-1024	-768	-1	-1	-1	-1	4	-1024	-768	-1	-1	-1	-1	4		0	0						Untertest3.avi	0	880	547	72	111				0	Content		-72	-111	29025309	1434421604
29042	08:51:21.842	00:00:29.041	1743	-1024	-768	-1	-1	-1	-1	4	-1024	-768	-1	-1	-1	-1	4		0	0						Untertest3.avi	0	880	547	72	111				0	Content		-72	-111	29041976	1434438271
29059	08:51:21.859	00:00:29.058	1744	-1024	-768	-1	-1	-1	-1	4	-1024	-768	-1	-1	-1	-1	4		0	0						Untertest3.avi	0	880	547	72	111				0	Content		-72	-111	29058595	1434454890
29075	08:51:21.875	00:00:29.075	1745	-1024	-768	-1	-1	-1	-1	4	-1024	-768	-1	-1	-1	-1	4		0	0						Untertest3.avi	0	880	547	72	111				0	Content		-72	-111	29075275	1434471570
29092	08:51:21.892	00:00:29.091	1746	-1024	-768	-1	-1	-1	-1	4	-1024	-768	-1	-1	-1	-1	4		0	0						Untertest3.avi	0	880	547	72	111				0	Content		-72	-111	29091844	1434488139
29109	08:51:21.909	00:00:29.108	1747	-1024	-768	-1	-1	-1	-1	4	-1024	-768	-1	-1	-1	-1	4		0	0						Untertest3.avi	0	880	547	72	111				0	Content		-72	-111	29108717	1434505012
29125	08:51:21.925	00:00:29.125	1748	-1024	-768	-1	-1	-1	-1	4	-1024	-768	-1	-1	-1	-1	4		0	0						Untertest3.avi	0	880	547	72	111				0	Content		-72	-111	29125385	1434521680
29142	08:51:21.942	00:00:29.142	1749	-1024	-768	-1	-1	-1	-1	4	-1024	-768	-1	-1	-1	-1	4		0	0						Untertest3.avi	0	880	547	72	111				0	Content		-72	-111	29142052	1434538347
29159	08:51:21.959	00:00:29.159	1750	-1024	-768	-1	-1	-1	-1	4	-1024	-768	-1	-1	-1	-1	4		0	0						Untertest3.avi	0	880	547	72	111				0	Content		-72	-111	29159022	1434555317
29176	08:51:21.976	00:00:29.175	1751	-1024	-768	-1	-1	-1	-1	4	-1024	-768	-1	-1	-1	-1	4		0	0						Untertest3.avi	0	880	547	72	111				0	Content		-72	-111	29175690	1434571985
29192	08:51:21.992	00:00:29.192	1752	-1024	-768	-1	-1	-1	-1	4	-1024	-768	-1	-1	-1	-1	4		0	0						Untertest3.avi	0	880	547	72	111				0	Content		-72	-111	29192357	1434588652
29210	08:51:22.010	00:00:29.209	1753	-1024	-768	-1	-1	-1	-1	4	-1024	-768	-1	-1	-1	-1	4		0	0						Untertest3.avi	0	880	547	72	111				0	Content		-72	-111	29209708	1434606003
29227	08:51:22.027	00:00:29.226	1754	-1024	-768	-1	-1	-1	-1	4	-1024	-768	-1	-1	-1	-1	4		0	0						Untertest3.avi	0	880	547	72	111				0	Content		-72	-111	29226954	1434623249
29243	08:51:22.043	00:00:29.242	1755	-1024	-768	-1	-1	-1	-1	4	-1024	-768	-1	-1	-1	-1	4		0	0						Untertest3.avi	0	880	547	72	111				0	Content		-72	-111	29242995	1434639290
29260	08:51:22.060	00:00:29.259	1756	-1024	-768	-1	-1	-1	-1	4	-1024	-768	-1	-1	-1	-1	4		0	0						Untertest3.avi	0	880	547	72	111				0	Content		-72	-111	29259662	1434655957
29276	08:51:22.076	00:00:29.276	1757	-1024	-768	-1	-1	-1	-1	4	-1024	-768	-1	-1	-1	-1	4		0	0						Untertest3.avi	0	880	547	72	111				0	Content		-72	-111	29276329	1434672624
29293	08:51:22.093	00:00:29.292	1758	-1024	-768	-1	-1	-1	-1	4	-1024	-768	-1	-1	-1	-1	4		0	0						Untertest3.avi	0	880	547	72	111				0	Content		-72	-111	29292579	1434688874
29309	08:51:22.109	00:00:29.309	1759	-1024	-768	-1	-1	-1	-1	4	-1024	-768	-1	-1	-1	-1	4		0	0						Untertest3.avi	0	880	547	72	111				0	Content		-72	-111	29309246	1434705541
29326	08:51:22.126	00:00:29.325	1760	-1024	-768	-1	-1	-1	-1	4	-1024	-768	-1	-1	-1	-1	4		0	0						Untertest3.avi	0	880	547	72	111				0	Content		-72	-111	29325913	1434722208
29342	08:51:22.142	00:00:29.341	1761	-1024	-768	-1	-1	-1	-1	4	-1024	-768	-1	-1	-1	-1	4		0	0						Untertest3.avi	0	880	547	72	111				0	Content		-72	-111	29341698	1434737993
29358	08:51:22.158	00:00:29.358	1762	-1024	-768	-1	-1	-1	-1	4	-1024	-768	-1	-1	-1	-1	4		0	0						Untertest3.avi	0	880	547	72	111				0	Content		-72	-111	29358392	1434754687
29375	08:51:22.175	00:00:29.374	1763	-1024	-768	-1	-1	-1	-1	4	-1024	-768	-1	-1	-1	-1	4		0	0						Untertest3.avi	0	880	547	72	111				0	Content		-72	-111	29374944	1434771239
29392	08:51:22.192	00:00:29.391	1764	-1024	-768	-1	-1	-1	-1	4	-1024	-768	-1	-1	-1	-1	4		0	0						Untertest3.avi	0	880	547	72	111				0	Content		-72	-111	29391881	1434788176
29409	08:51:22.209	00:00:29.408	1765	-1024	-768	-1	-1	-1	-1	4	-1024	-768	-1	-1	-1	-1	4		0	0						Untertest3.avi	0	880	547	72	111				0	Content		-72	-111	29408548	1434804843
29426	08:51:22.226	00:00:29.425	1766	-1024	-768	-1	-1	-1	-1	4	-1024	-768	-1	-1	-1	-1	4		0	0						Untertest3.avi	0	880	547	72	111				0	Content		-72	-111	29425682	1434821977
29442	08:51:22.242	00:00:29.442	1767	-1024	-768	-1	-1	-1	-1	4	-1024	-768	-1	-1	-1	-1	4		0	0						Untertest3.avi	0	880	547	72	111				0	Content		-72	-111	29442350	1434838645
29459	08:51:22.259	00:00:29.459	1768	-1024	-768	-1	-1	-1	-1	4	-1024	-768	-1	-1	-1	-1	4		0	0						Untertest3.avi	0	880	547	72	111				0	Content		-72	-111	29459380	1434855675
29476	08:51:22.276	00:00:29.476	1769	-1024	-768	-1	-1	-1	-1	4	-1024	-768	-1	-1	-1	-1	4		0	0						Untertest3.avi	0	880	547	72	111				0	Content		-72	-111	29476047	1434872342
29493	08:51:22.293	00:00:29.492	1770	-1024	-768	-1	-1	-1	-1	4	-1024	-768	-1	-1	-1	-1	4		0	0						Untertest3.avi	0	880	547	72	111				0	Content		-72	-111	29492715	1434889010
29510	08:51:22.310	00:00:29.510	1771	-1024	-768	-1	-1	-1	-1	4	-1024	-768	-1	-1	-1	-1	4		0	0						Untertest3.avi	0	880	547	72	111				0	Content		-72	-111	29510187	1434906482
29525	08:51:22.325	00:00:29.524	1772	-1024	-768	-1	-1	-1	-1	4	-1024	-768	-1	-1	-1	-1	4		0	0						Untertest3.avi	0	880	547	72	111				0	Content		-72	-111	29524930	1434921225
29542	08:51:22.342	00:00:29.541	1773	-1024	-768	-1	-1	-1	-1	4	-1024	-768	-1	-1	-1	-1	4		0	0						Untertest3.avi	0	880	547	72	111				0	Content		-72	-111	29541556	1434937851
29558	08:51:22.358	00:00:29.558	1774	-1024	-768	-1	-1	-1	-1	4	-1024	-768	-1	-1	-1	-1	4		0	0						Untertest3.avi	0	880	547	72	111				0	Content		-72	-111	29558224	1434954519
29575	08:51:22.375	00:00:29.574	1775	-1024	-768	-1	-1	-1	-1	4	-1024	-768	-1	-1	-1	-1	4		0	0						Untertest3.avi	0	880	547	72	111				0	Content		-72	-111	29574891	1434971186
29592	08:51:22.392	00:00:29.591	1776	-1024	-768	-1	-1	-1	-1	4	-1024	-768	-1	-1	-1	-1	4		0	0						Untertest3.avi	0	880	547	72	111				0	Content		-72	-111	29591550	1434987845
29608	08:51:22.408	00:00:29.608	1777	-1024	-768	-1	-1	-1	-1	4	-1024	-768	-1	-1	-1	-1	4		0	0						Untertest3.avi	0	880	547	72	111				0	Content		-72	-111	29608228	1435004523
29625	08:51:22.425	00:00:29.624	1778	-1024	-768	-1	-1	-1	-1	4	-1024	-768	-1	-1	-1	-1	4		0	0						Untertest3.avi	0	880	547	72	111				0	Content		-72	-111	29624921	1435021216
29642	08:51:22.442	00:00:29.641	1779	-1024	-768	-1	-1	-1	-1	4	-1024	-768	-1	-1	-1	-1	4		0	0						Untertest3.avi	0	880	547	72	111				0	Content		-72	-111	29641754	1435038049
29658	08:51:22.458	00:00:29.658	1780	-1024	-768	-1	-1	-1	-1	4	-1024	-768	-1	-1	-1	-1	4		0	0						Untertest3.avi	0	880	547	72	111				0	Content		-72	-111	29658422	1435054717
29675	08:51:22.475	00:00:29.675	1781	-1024	-768	-1	-1	-1	-1	4	-1024	-768	-1	-1	-1	-1	4		0	0						Untertest3.avi	0	880	547	72	111				0	Content		-72	-111	29675089	1435071384
29692	08:51:22.492	00:00:29.692	1782	-1024	-768	-1	-1	-1	-1	4	-1024	-768	-1	-1	-1	-1	4		0	0						Untertest3.avi	0	880	547	72	111				0	Content		-72	-111	29692072	1435088367
29709	08:51:22.509	00:00:29.708	1783	-1024	-768	-1	-1	-1	-1	4	-1024	-768	-1	-1	-1	-1	4		0	0						Untertest3.avi	0	880	547	72	111				0	Content		-72	-111	29708740	1435105035
29725	08:51:22.525	00:00:29.725	1784	-1024	-768	-1	-1	-1	-1	4	-1024	-768	-1	-1	-1	-1	4		0	0						Untertest3.avi	0	880	547	72	111				0	Content		-72	-111	29725407	1435121702
29743	08:51:22.543	00:00:29.742	1785	-1024	-768	-1	-1	-1	-1	4	-1024	-768	-1	-1	-1	-1	4		0	0						Untertest3.avi	0	880	547	72	111				0	Content		-72	-111	29742662	1435138957
29760	08:51:22.560	00:00:29.760	1786	-1024	-768	-1	-1	-1	-1	4	-1024	-768	-1	-1	-1	-1	4		0	0						Untertest3.avi	0	880	547	72	111				0	Content		-72	-111	29760035	1435156330
29776	08:51:22.576	00:00:29.776	1787	-1024	-768	-1	-1	-1	-1	4	-1024	-768	-1	-1	-1	-1	4		0	0						Untertest3.avi	0	880	547	72	111				0	Content		-72	-111	29776034	1435172329
29793	08:51:22.593	00:00:29.792	1788	-1024	-768	-1	-1	-1	-1	4	-1024	-768	-1	-1	-1	-1	4		0	0						Untertest3.avi	0	880	547	72	111				0	Content		-72	-111	29792701	1435188996
29809	08:51:22.609	00:00:29.809	1789	-1024	-768	-1	-1	-1	-1	4	-1024	-768	-1	-1	-1	-1	4		0	0						Untertest3.avi	0	880	547	72	111				0	Content		-72	-111	29809369	1435205664
29826	08:51:22.626	00:00:29.825	1790	-1024	-768	-1	-1	-1	-1	4	-1024	-768	-1	-1	-1	-1	4		0	0						Untertest3.avi	0	880	547	72	111				0	Content		-72	-111	29825589	1435221884
29842	08:51:22.642	00:00:29.842	1791	-1024	-768	-1	-1	-1	-1	4	-1024	-768	-1	-1	-1	-1	4		0	0						Untertest3.avi	0	880	547	72	111				0	Content		-72	-111	29842256	1435238551
29859	08:51:22.659	00:00:29.858	1792	-1024	-768	-1	-1	-1	-1	4	-1024	-768	-1	-1	-1	-1	4		0	0						Untertest3.avi	0	880	547	72	111				0	Content		-72	-111	29858924	1435255219
29875	08:51:22.675	00:00:29.874	1793	-1024	-768	-1	-1	-1	-1	4	-1024	-768	-1	-1	-1	-1	4		0	0						Untertest3.avi	0	880	547	72	111				0	Content		-72	-111	29874656	1435270951
29891	08:51:22.691	00:00:29.891	1794	-1024	-768	-1	-1	-1	-1	4	-1024	-768	-1	-1	-1	-1	4		0	0						Untertest3.avi	0	880	547	72	111				0	Content		-72	-111	29891453	1435287748
29908	08:51:22.708	00:00:29.908	1795	-1024	-768	-1	-1	-1	-1	4	-1024	-768	-1	-1	-1	-1	4		0	0						Untertest3.avi	0	880	547	72	111				0	Content		-72	-111	29908023	1435304318
29925	08:51:22.725	00:00:29.924	1796	-1024	-768	-1	-1	-1	-1	4	-1024	-768	-1	-1	-1	-1	4		0	0						Untertest3.avi	0	880	547	72	111				0	Content		-72	-111	29924656	1435320951
29942	08:51:22.742	00:00:29.941	1797	-1024	-768	-1	-1	-1	-1	4	-1024	-768	-1	-1	-1	-1	4		0	0						Untertest3.avi	0	880	547	72	111				0	Content		-72	-111	29941735	1435338030
29958	08:51:22.758	00:00:29.958	1798	-1024	-768	-1	-1	-1	-1	4	-1024	-768	-1	-1	-1	-1	4		0	0						Untertest3.avi	0	880	547	72	111				0	Content		-72	-111	29958402	1435354697
29975	08:51:22.775	00:00:29.975	1799	-1024	-768	-1	-1	-1	-1	4	-1024	-768	-1	-1	-1	-1	4		0	0						Untertest3.avi	0	880	547	72	111				0	Content		-72	-111	29975070	1435371365
29992	08:51:22.792	00:00:29.992	1800	-1024	-768	-1	-1	-1	-1	4	-1024	-768	-1	-1	-1	-1	4		0	0						Untertest3.avi	0	880	547	72	111				0	Content		-72	-111	29992219	1435388514
30009	08:51:22.809	00:00:30.008	1801	-1024	-768	-1	-1	-1	-1	4	-1024	-768	-1	-1	-1	-1	4		0	0						Untertest3.avi	0	880	547	72	111				0	Content		-72	-111	30008886	1435405181
30026	08:51:22.826	00:00:30.025	1802	-1024	-768	-1	-1	-1	-1	4	-1024	-768	-1	-1	-1	-1	4		0	0						Untertest3.avi	0	880	547	72	111				0	Content		-72	-111	30025554	1435421849
30043	08:51:22.843	00:00:30.043	1803	-1024	-768	-1	-1	-1	-1	4	-1024	-768	-1	-1	-1	-1	4		0	0						Untertest3.avi	0	880	547	72	111				0	Content		-72	-111	30043138	1435439433
30058	08:51:22.858	00:00:30.057	1804	-1024	-768	-1	-1	-1	-1	4	-1024	-768	-1	-1	-1	-1	4		0	0						Untertest3.avi	0	880	547	72	111				0	Content		-72	-111	30057885	1435454180
30075	08:51:22.875	00:00:30.074	1805	-1024	-768	-1	-1	-1	-1	4	-1024	-768	-1	-1	-1	-1	4		0	0						Untertest3.avi	0	880	547	72	111				0	Content		-72	-111	30074553	1435470848
30091	08:51:22.891	00:00:30.091	1806	-1024	-768	-1	-1	-1	-1	4	-1024	-768	-1	-1	-1	-1	4		0	0						Untertest3.avi	0	880	547	72	111				0	Content		-72	-111	30091220	1435487515
30108	08:51:22.908	00:00:30.107	1807	-1024	-768	-1	-1	-1	-1	4	-1024	-768	-1	-1	-1	-1	4		0	0						Untertest3.avi	0	880	547	72	111				0	Content		-72	-111	30107887	1435504182
30125	08:51:22.925	00:00:30.124	1808	-1024	-768	-1	-1	-1	-1	4	-1024	-768	-1	-1	-1	-1	4		0	0						Untertest3.avi	0	880	547	72	111				0	Content		-72	-111	30124506	1435520801
30141	08:51:22.941	00:00:30.141	1809	-1024	-768	-1	-1	-1	-1	4	-1024	-768	-1	-1	-1	-1	4		0	0						Untertest3.avi	0	880	547	72	111				0	Content		-72	-111	30141183	1435537478
30158	08:51:22.958	00:00:30.157	1810	-1024	-768	-1	-1	-1	-1	4	-1024	-768	-1	-1	-1	-1	4		0	0						Untertest3.avi	0	880	547	72	111				0	Content		-72	-111	30157877	1435554172
30175	08:51:22.975	00:00:30.174	1811	-1024	-768	-1	-1	-1	-1	4	-1024	-768	-1	-1	-1	-1	4		0	0						Untertest3.avi	0	880	547	72	111				0	Content		-72	-111	30174711	1435571006
30191	08:51:22.991	00:00:30.191	1812	-1024	-768	-1	-1	-1	-1	4	-1024	-768	-1	-1	-1	-1	4		0	0						Untertest3.avi	0	880	547	72	111				0	Content		-72	-111	30191378	1435587673
30208	08:51:23.008	00:00:30.208	1813	-1024	-768	-1	-1	-1	-1	4	-1024	-768	-1	-1	-1	-1	4		0	0						Untertest3.avi	0	880	547	72	111				0	Content		-72	-111	30208045	1435604340
30225	08:51:23.025	00:00:30.225	1814	-1024	-768	-1	-1	-1	-1	4	-1024	-768	-1	-1	-1	-1	4		0	0						Untertest3.avi	0	880	547	72	111				0	Content		-72	-111	30225029	1435621324
30242	08:51:23.042	00:00:30.241	1815	-1024	-768	-1	-1	-1	-1	4	-1024	-768	-1	-1	-1	-1	4		0	0						Untertest3.avi	0	880	547	72	111				0	Content		-72	-111	30241697	1435637992
30258	08:51:23.058	00:00:30.258	1816	-1024	-768	-1	-1	-1	-1	4	-1024	-768	-1	-1	-1	-1	4		0	0						Untertest3.avi	0	880	547	72	111				0	Content		-72	-111	30258364	1435654659
30276	08:51:23.076	00:00:30.275	1817	-1024	-768	-1	-1	-1	-1	4	-1024	-768	-1	-1	-1	-1	4		0	0						Untertest3.avi	0	880	547	72	111				0	Content		-72	-111	30275616	1435671911
30292	08:51:23.092	00:00:30.292	1818	-1024	-768	-1	-1	-1	-1	4	-1024	-768	-1	-1	-1	-1	4		0	0						Untertest3.avi	0	880	547	72	111				0	Content		-72	-111	30292284	1435688579
30309	08:51:23.109	00:00:30.308	1819	-1024	-768	-1	-1	-1	-1	4	-1024	-768	-1	-1	-1	-1	4		0	0						Untertest3.avi	0	880	547	72	111				0	Content		-72	-111	30308520	1435704815
30325	08:51:23.125	00:00:30.325	1820	-1024	-768	-1	-1	-1	-1	4	-1024	-768	-1	-1	-1	-1	4		0	0						Untertest3.avi	0	880	547	72	111				0	Content		-72	-111	30325187	1435721482
30342	08:51:23.142	00:00:30.341	1821	-1024	-768	-1	-1	-1	-1	4	-1024	-768	-1	-1	-1	-1	4		0	0						Untertest3.avi	0	880	547	72	111				0	Content		-72	-111	30341855	1435738150
30358	08:51:23.158	00:00:30.357	1822	-1024	-768	-1	-1	-1	-1	4	-1024	-768	-1	-1	-1	-1	4		0	0						Untertest3.avi	0	880	547	72	111				0	Content		-72	-111	30357629	1435753924
30374	08:51:23.174	00:00:30.374	1823	-1024	-768	-1	-1	-1	-1	4	-1024	-768	-1	-1	-1	-1	4		0	0						Untertest3.avi	0	880	547	72	111				0	Content		-72	-111	30374365	1435770660
30391	08:51:23.191	00:00:30.391	1824	-1024	-768	-1	-1	-1	-1	4	-1024	-768	-1	-1	-1	-1	4		0	0						Untertest3.avi	0	880	547	72	111				0	Content		-72	-111	30391052	1435787347
30408	08:51:23.208	00:00:30.407	1825	-1024	-768	-1	-1	-1	-1	4	-1024	-768	-1	-1	-1	-1	4		0	0						Untertest3.avi	0	880	547	72	111				0	Content		-72	-111	30407719	1435804014
30424	08:51:23.224	00:00:30.424	1826	-1024	-768	-1	-1	-1	-1	4	-1024	-768	-1	-1	-1	-1	4		0	0						Untertest3.avi	0	880	547	72	111				0	Content		-72	-111	30424386	1435820681
30441	08:51:23.241	00:00:30.441	1827	-1024	-768	-1	-1	-1	-1	4	-1024	-768	-1	-1	-1	-1	4		0	0						Untertest3.avi	0	880	547	72	111				0	Content		-72	-111	30441040	1435837335
30458	08:51:23.258	00:00:30.457	1828	-1024	-768	-1	-1	-1	-1	4	-1024	-768	-1	-1	-1	-1	4		0	0						Untertest3.avi	0	880	547	72	111				0	Content		-72	-111	30457609	1435853904
30474	08:51:23.274	00:00:30.474	1829	-1024	-768	-1	-1	-1	-1	4	-1024	-768	-1	-1	-1	-1	4		0	0						Untertest3.avi	0	880	547	72	111				0	Content		-72	-111	30474269	1435870564
30491	08:51:23.291	00:00:30.491	1830	-1024	-768	-1	-1	-1	-1	4	-1024	-768	-1	-1	-1	-1	4		0	0						Untertest3.avi	0	880	547	72	111				0	Content		-72	-111	30491341	1435887636
30508	08:51:23.308	00:00:30.508	1831	-1024	-768	-1	-1	-1	-1	4	-1024	-768	-1	-1	-1	-1	4		0	0						Untertest3.avi	0	880	547	72	111				0	Content		-72	-111	30508008	1435904303
30525	08:51:23.325	00:00:30.524	1832	-1024	-768	-1	-1	-1	-1	4	-1024	-768	-1	-1	-1	-1	4		0	0						Untertest3.avi	0	880	547	72	111				0	Content		-72	-111	30524675	1435920970
30542	08:51:23.342	00:00:30.541	1833	-1024	-768	-1	-1	-1	-1	4	-1024	-768	-1	-1	-1	-1	4		0	0						Untertest3.avi	0	880	547	72	111				0	Content		-72	-111	30541818	1435938113
30558	08:51:23.358	00:00:30.558	1834	-1024	-768	-1	-1	-1	-1	4	-1024	-768	-1	-1	-1	-1	4		0	0						Untertest3.avi	0	880	547	72	111				0	Content		-72	-111	30558485	1435954780
30575	08:51:23.375	00:00:30.575	1835	-1024	-768	-1	-1	-1	-1	4	-1024	-768	-1	-1	-1	-1	4		0	0						Untertest3.avi	0	880	547	72	111				0	Content		-72	-111	30575152	1435971447
30591	08:51:23.391	00:00:30.591	1836	-1024	-768	-1	-1	-1	-1	4	-1024	-768	-1	-1	-1	-1	4		0	0						Untertest3.avi	0	880	547	72	111				0	Content		-72	-111	30591467	1435987762
30608	08:51:23.408	00:00:30.608	1837	-1024	-768	-1	-1	-1	-1	4	-1024	-768	-1	-1	-1	-1	4		0	0						Untertest3.avi	0	880	547	72	111				0	Content		-72	-111	30608135	1436004430
30625	08:51:23.425	00:00:30.624	1838	-1024	-768	-1	-1	-1	-1	4	-1024	-768	-1	-1	-1	-1	4		0	0						Untertest3.avi	0	880	547	72	111				0	Content		-72	-111	30624802	1436021097
30641	08:51:23.441	00:00:30.641	1839	-1024	-768	-1	-1	-1	-1	4	-1024	-768	-1	-1	-1	-1	4		0	0						Untertest3.avi	0	880	547	72	111				0	Content		-72	-111	30641279	1436037574
30658	08:51:23.458	00:00:30.657	1840	-1024	-768	-1	-1	-1	-1	4	-1024	-768	-1	-1	-1	-1	4		0	0						Untertest3.avi	0	880	547	72	111				0	Content		-72	-111	30657947	1436054242
30675	08:51:23.475	00:00:30.674	1841	-1024	-768	-1	-1	-1	-1	4	-1024	-768	-1	-1	-1	-1	4		0	0						Untertest3.avi	0	880	547	72	111				0	Content		-72	-111	30674614	1436070909
30691	08:51:23.491	00:00:30.690	1842	-1024	-768	-1	-1	-1	-1	4	-1024	-768	-1	-1	-1	-1	4		0	0						Untertest3.avi	0	880	547	72	111				0	Content		-72	-111	30690844	1436087139
30707	08:51:23.507	00:00:30.707	1843	-1024	-768	-1	-1	-1	-1	4	-1024	-768	-1	-1	-1	-1	4		0	0						Untertest3.avi	0	880	547	72	111				0	Content		-72	-111	30707467	1436103762
30724	08:51:23.524	00:00:30.724	1844	-1024	-768	-1	-1	-1	-1	4	-1024	-768	-1	-1	-1	-1	4		0	0						Untertest3.avi	0	880	547	72	111				0	Content		-72	-111	30724146	1436120441
30741	08:51:23.541	00:00:30.740	1845	-1024	-768	-1	-1	-1	-1	4	-1024	-768	-1	-1	-1	-1	4		0	0						Untertest3.avi	0	880	547	72	111				0	Content		-72	-111	30740839	1436137134
30758	08:51:23.558	00:00:30.757	1846	-1024	-768	-1	-1	-1	-1	4	-1024	-768	-1	-1	-1	-1	4		0	0						Untertest3.avi	0	880	547	72	111				0	Content		-72	-111	30757674	1436153969
30774	08:51:23.574	00:00:30.774	1847	-1024	-768	-1	-1	-1	-1	4	-1024	-768	-1	-1	-1	-1	4		0	0						Untertest3.avi	0	880	547	72	111				0	Content		-72	-111	30774341	1436170636
30791	08:51:23.591	00:00:30.791	1848	-1024	-768	-1	-1	-1	-1	4	-1024	-768	-1	-1	-1	-1	4		0	0						Untertest3.avi	0	880	547	72	111				0	Content		-72	-111	30791008	1436187303
30808	08:51:23.608	00:00:30.807	1849	-1024	-768	-1	-1	-1	-1	4	-1024	-768	-1	-1	-1	-1	4		0	0						Untertest3.avi	0	880	547	72	111				0	Content		-72	-111	30807994	1436204289
30825	08:51:23.625	00:00:30.824	1850	-1024	-768	-1	-1	-1	-1	4	-1024	-768	-1	-1	-1	-1	4		0	0						Untertest3.avi	0	880	547	72	111				0	Content		-72	-111	30824661	1436220956
30841	08:51:23.641	00:00:30.841	1851	-1024	-768	-1	-1	-1	-1	4	-1024	-768	-1	-1	-1	-1	4		0	0						Untertest3.avi	0	880	547	72	111				0	Content		-72	-111	30841328	1436237623
30859	08:51:23.659	00:00:30.858	1852	-1024	-768	-1	-1	-1	-1	4	-1024	-768	-1	-1	-1	-1	4		0	0						Untertest3.avi	0	880	547	72	111				0	Content		-72	-111	30858644	1436254939
30875	08:51:23.675	00:00:30.875	1853	-1024	-768	-1	-1	-1	-1	4	-1024	-768	-1	-1	-1	-1	4		0	0						Untertest3.avi	0	880	547	72	111				0	Content		-72	-111	30875311	1436271606
30892	08:51:23.692	00:00:30.891	1854	-1024	-768	-1	-1	-1	-1	4	-1024	-768	-1	-1	-1	-1	4		0	0						Untertest3.avi	0	880	547	72	111				0	Content		-72	-111	30891533	1436287828
30908	08:51:23.708	00:00:30.908	1855	-1024	-768	-1	-1	-1	-1	4	-1024	-768	-1	-1	-1	-1	4		0	0						Untertest3.avi	0	880	547	72	111				0	Content		-72	-111	30908201	1436304496
30925	08:51:23.725	00:00:30.924	1856	-1024	-768	-1	-1	-1	-1	4	-1024	-768	-1	-1	-1	-1	4		0	0						Untertest3.avi	0	880	547	72	111				0	Content		-72	-111	30924868	1436321163
30941	08:51:23.741	00:00:30.940	1857	-1024	-768	-1	-1	-1	-1	4	-1024	-768	-1	-1	-1	-1	4		0	0						Untertest3.avi	0	880	547	72	111				0	Content		-72	-111	30940582	1436336877
30957	08:51:23.757	00:00:30.957	1858	-1024	-768	-1	-1	-1	-1	4	-1024	-768	-1	-1	-1	-1	4		0	0						Untertest3.avi	0	880	547	72	111				0	Content		-72	-111	30957328	1436353623
30974	08:51:23.774	00:00:30.974	1859	-1024	-768	-1	-1	-1	-1	4	-1024	-768	-1	-1	-1	-1	4		0	0						Untertest3.avi	0	880	547	72	111				0	Content		-72	-111	30974013	1436370308
30991	08:51:23.791	00:00:30.990	1860	-1024	-768	-1	-1	-1	-1	4	-1024	-768	-1	-1	-1	-1	4		0	0						Untertest3.avi	0	880	547	72	111				0	Content		-72	-111	30990680	1436386975
31007	08:51:23.807	00:00:31.007	1861	-1024	-768	-1	-1	-1	-1	4	-1024	-768	-1	-1	-1	-1	4		0	0						Untertest3.avi	0	880	547	72	111				0	Content		-72	-111	31007347	1436403642
31024	08:51:23.824	00:00:31.024	1862	-1024	-768	-1	-1	-1	-1	4	-1024	-768	-1	-1	-1	-1	4		0	0						Untertest3.avi	0	880	547	72	111				0	Content		-72	-111	31024003	1436420298
31041	08:51:23.841	00:00:31.040	1863	-1024	-768	-1	-1	-1	-1	4	-1024	-768	-1	-1	-1	-1	4		0	0						Untertest3.avi	0	880	547	72	111				0	Content		-72	-111	31040571	1436436866
31057	08:51:23.857	00:00:31.057	1864	-1024	-768	-1	-1	-1	-1	4	-1024	-768	-1	-1	-1	-1	4		0	0						Untertest3.avi	0	880	547	72	111				0	Content		-72	-111	31057201	1436453496
31074	08:51:23.874	00:00:31.074	1865	-1024	-768	-1	-1	-1	-1	4	-1024	-768	-1	-1	-1	-1	4		0	0						Untertest3.avi	0	880	547	72	111				0	Content		-72	-111	31074283	1436470578
31091	08:51:23.891	00:00:31.090	1866	-1024	-768	-1	-1	-1	-1	4	-1024	-768	-1	-1	-1	-1	4		0	0						Untertest3.avi	0	880	547	72	111				0	Content		-72	-111	31090950	1436487245
31108	08:51:23.908	00:00:31.107	1867	-1024	-768	-1	-1	-1	-1	4	-1024	-768	-1	-1	-1	-1	4		0	0						Untertest3.avi	0	880	547	72	111				0	Content		-72	-111	31107617	1436503912
31125	08:51:23.925	00:00:31.124	1868	-1024	-768	-1	-1	-1	-1	4	-1024	-768	-1	-1	-1	-1	4		0	0						Untertest3.avi	0	880	547	72	111				0	Content		-72	-111	31124767	1436521062
31141	08:51:23.941	00:00:31.141	1869	-1024	-768	-1	-1	-1	-1	4	-1024	-768	-1	-1	-1	-1	4		0	0						Untertest3.avi	0	880	547	72	111				0	Content		-72	-111	31141434	1436537729
31158	08:51:23.958	00:00:31.158	1870	-1024	-768	-1	-1	-1	-1	4	-1024	-768	-1	-1	-1	-1	4		0	0						Untertest3.avi	0	880	547	72	111				0	Content		-72	-111	31158101	1436554396
31174	08:51:23.974	00:00:31.174	1871	-1024	-768	-1	-1	-1	-1	4	-1024	-768	-1	-1	-1	-1	4		0	0						Untertest3.avi	0	880	547	72	111				0	Content		-72	-111	31174422	1436570717
31191	08:51:23.991	00:00:31.191	1872	-1024	-768	-1	-1	-1	-1	4	-1024	-768	-1	-1	-1	-1	4		0	0						Untertest3.avi	0	880	547	72	111				0	Content		-72	-111	31191089	1436587384
31208	08:51:24.008	00:00:31.207	1873	-1024	-768	-1	-1	-1	-1	4	-1024	-768	-1	-1	-1	-1	4		0	0						Untertest3.avi	0	880	547	72	111				0	Content		-72	-111	31207756	1436604051
31224	08:51:24.024	00:00:31.224	1874	-1024	-768	-1	-1	-1	-1	4	-1024	-768	-1	-1	-1	-1	4		0	0						Untertest3.avi	0	880	547	72	111				0	Content		-72	-111	31224234	1436620529
31241	08:51:24.041	00:00:31.240	1875	-1024	-768	-1	-1	-1	-1	4	-1024	-768	-1	-1	-1	-1	4		0	0						Untertest3.avi	0	880	547	72	111				0	Content		-72	-111	31240901	1436637196
31258	08:51:24.058	00:00:31.257	1876	-1024	-768	-1	-1	-1	-1	4	-1024	-768	-1	-1	-1	-1	4		0	0						Untertest3.avi	0	880	547	72	111				0	Content		-72	-111	31257568	1436653863
31274	08:51:24.074	00:00:31.273	1877	-1024	-768	-1	-1	-1	-1	4	-1024	-768	-1	-1	-1	-1	4		0	0						Untertest3.avi	0	880	547	72	111				0	Content		-72	-111	31273806	1436670101
31290	08:51:24.090	00:00:31.290	1878	-1024	-768	-1	-1	-1	-1	4	-1024	-768	-1	-1	-1	-1	4		0	0						Untertest3.avi	0	880	547	72	111				0	Content		-72	-111	31290426	1436686721
31307	08:51:24.107	00:00:31.307	1879	-1024	-768	-1	-1	-1	-1	4	-1024	-768	-1	-1	-1	-1	4		0	0						Untertest3.avi	0	880	547	72	111				0	Content		-72	-111	31307107	1436703402
31324	08:51:24.124	00:00:31.323	1880	-1024	-768	-1	-1	-1	-1	4	-1024	-768	-1	-1	-1	-1	4		0	0						Untertest3.avi	0	880	547	72	111				0	Content		-72	-111	31323520	1436719815
31340	08:51:24.140	00:00:31.340	1881	-1024	-768	-1	-1	-1	-1	4	-1024	-768	-1	-1	-1	-1	4		0	0						Untertest3.avi	0	880	547	72	111				0	Content		-72	-111	31340356	1436736651
31357	08:51:24.157	00:00:31.357	1882	-1024	-768	-1	-1	-1	-1	4	-1024	-768	-1	-1	-1	-1	4		0	0						Untertest3.avi	0	880	547	72	111				0	Content		-72	-111	31357023	1436753318
31374	08:51:24.174	00:00:31.373	1883	-1024	-768	-1	-1	-1	-1	4	-1024	-768	-1	-1	-1	-1	4		0	0						Untertest3.avi	0	880	547	72	111				0	Content		-72	-111	31373690	1436769985
31391	08:51:24.191	00:00:31.390	1884	-1024	-768	-1	-1	-1	-1	4	-1024	-768	-1	-1	-1	-1	4		0	0						Untertest3.avi	0	880	547	72	111				0	Content		-72	-111	31390680	1436786975
31407	08:51:24.207	00:00:31.407	1885	-1024	-768	-1	-1	-1	-1	4	-1024	-768	-1	-1	-1	-1	4		0	0						Untertest3.avi	0	880	547	72	111				0	Content		-72	-111	31407347	1436803642
31424	08:51:24.224	00:00:31.424	1886	-1024	-768	-1	-1	-1	-1	4	-1024	-768	-1	-1	-1	-1	4		0	0						Untertest3.avi	0	880	547	72	111				0	Content		-72	-111	31424014	1436820309
31441	08:51:24.241	00:00:31.441	1887	-1024	-768	-1	-1	-1	-1	4	-1024	-768	-1	-1	-1	-1	4		0	0						Untertest3.avi	0	880	547	72	111				0	Content		-72	-111	31441262	1436837557
31458	08:51:24.258	00:00:31.457	1888	-1024	-768	-1	-1	-1	-1	4	-1024	-768	-1	-1	-1	-1	4		0	0						Untertest3.avi	0	880	547	72	111				0	Content		-72	-111	31457929	1436854224
31474	08:51:24.274	00:00:31.474	1889	-1024	-768	-1	-1	-1	-1	4	-1024	-768	-1	-1	-1	-1	4		0	0						Untertest3.avi	0	880	547	72	111				0	Content		-72	-111	31474164	1436870459
31491	08:51:24.291	00:00:31.490	1890	-1024	-768	-1	-1	-1	-1	4	-1024	-768	-1	-1	-1	-1	4		0	0						Untertest3.avi	0	880	547	72	111				0	Content		-72	-111	31490831	1436887126
31507	08:51:24.307	00:00:31.507	1891	-1024	-768	-1	-1	-1	-1	4	-1024	-768	-1	-1	-1	-1	4		0	0						Untertest3.avi	0	880	547	72	111				0	Content		-72	-111	31507498	1436903793
31523	08:51:24.323	00:00:31.523	1892	-1024	-768	-1	-1	-1	-1	4	-1024	-768	-1	-1	-1	-1	4		0	0						Untertest3.avi	0	880	547	72	111				0	Content		-72	-111	31523256	1436919551
31540	08:51:24.340	00:00:31.540	1893	-1024	-768	-1	-1	-1	-1	4	-1024	-768	-1	-1	-1	-1	4		0	0						Untertest3.avi	0	880	547	72	111				0	Content		-72	-111	31540004	1436936299
31557	08:51:24.357	00:00:31.556	1894	-1024	-768	-1	-1	-1	-1	4	-1024	-768	-1	-1	-1	-1	4		0	0						Untertest3.avi	0	880	547	72	111				0	Content		-72	-111	31556689	1436952984
31573	08:51:24.373	00:00:31.573	1895	-1024	-768	-1	-1	-1	-1	4	-1024	-768	-1	-1	-1	-1	4		0	0						Untertest3.avi	0	880	547	72	111				0	Content		-72	-111	31573356	1436969651
31590	08:51:24.390	00:00:31.590	1896	-1024	-768	-1	-1	-1	-1	4	-1024	-768	-1	-1	-1	-1	4		0	0						Untertest3.avi	0	880	547	72	111				0	Content		-72	-111	31590023	1436986318
31607	08:51:24.407	00:00:31.606	1897	-1024	-768	-1	-1	-1	-1	4	-1024	-768	-1	-1	-1	-1	4		0	0						Untertest3.avi	0	880	547	72	111				0	Content		-72	-111	31606676	1437002971
31623	08:51:24.423	00:00:31.623	1898	-1024	-768	-1	-1	-1	-1	4	-1024	-768	-1	-1	-1	-1	4		0	0						Untertest3.avi	0	880	547	72	111				0	Content		-72	-111	31623246	1437019541
31640	08:51:24.440	00:00:31.639	1899	-1024	-768	-1	-1	-1	-1	4	-1024	-768	-1	-1	-1	-1	4		0	0						Untertest3.avi	0	880	547	72	111				0	Content		-72	-111	31639875	1437036170
31657	08:51:24.457	00:00:31.657	1900	-1024	-768	-1	-1	-1	-1	4	-1024	-768	-1	-1	-1	-1	4		0	0						Untertest3.avi	0	880	547	72	111				0	Content		-72	-111	31657192	1437053487
31674	08:51:24.474	00:00:31.673	1901	-1024	-768	-1	-1	-1	-1	4	-1024	-768	-1	-1	-1	-1	4		0	0						Untertest3.avi	0	880	547	72	111				0	Content		-72	-111	31673860	1437070155
31691	08:51:24.491	00:00:31.690	1902	-1024	-768	-1	-1	-1	-1	4	-1024	-768	-1	-1	-1	-1	4		0	0						Untertest3.avi	0	880	547	72	111				0	Content		-72	-111	31690946	1437087241
31708	08:51:24.508	00:00:31.707	1903	-1024	-768	-1	-1	-1	-1	4	-1024	-768	-1	-1	-1	-1	4		0	0						Untertest3.avi	0	880	547	72	111				0	Content		-72	-111	31707613	1437103908
31724	08:51:24.524	00:00:31.724	1904	-1024	-768	-1	-1	-1	-1	4	-1024	-768	-1	-1	-1	-1	4		0	0						Untertest3.avi	0	880	547	72	111				0	Content		-72	-111	31724280	1437120575
31741	08:51:24.541	00:00:31.740	1905	-1024	-768	-1	-1	-1	-1	4	-1024	-768	-1	-1	-1	-1	4		0	0						Untertest3.avi	0	880	547	72	111				0	Content		-72	-111	31740558	1437136853
31757	08:51:24.557	00:00:31.757	1906	-1024	-768	-1	-1	-1	-1	4	-1024	-768	-1	-1	-1	-1	4		0	0						Untertest3.avi	0	880	547	72	111				0	Content		-72	-111	31757225	1437153520
31774	08:51:24.574	00:00:31.773	1907	-1024	-768	-1	-1	-1	-1	4	-1024	-768	-1	-1	-1	-1	4		0	0						Untertest3.avi	0	880	547	72	111				0	Content		-72	-111	31773892	1437170187
31790	08:51:24.590	00:00:31.790	1908	-1024	-768	-1	-1	-1	-1	4	-1024	-768	-1	-1	-1	-1	4		0	0						Untertest3.avi	0	880	547	72	111				0	Content		-72	-111	31790298	1437186593
31807	08:51:24.607	00:00:31.806	1909	-1024	-768	-1	-1	-1	-1	4	-1024	-768	-1	-1	-1	-1	4		0	0						Untertest3.avi	0	880	547	72	111				0	Content		-72	-111	31806965	1437203260
31824	08:51:24.624	00:00:31.823	1910	-1024	-768	-1	-1	-1	-1	4	-1024	-768	-1	-1	-1	-1	4		0	0						Untertest3.avi	0	880	547	72	111				0	Content		-72	-111	31823632	1437219927
31840	08:51:24.640	00:00:31.839	1911	-1024	-768	-1	-1	-1	-1	4	-1024	-768	-1	-1	-1	-1	4		0	0						Untertest3.avi	0	880	547	72	111				0	Content		-72	-111	31839730	1437236025
31856	08:51:24.656	00:00:31.856	1912	-1024	-768	-1	-1	-1	-1	4	-1024	-768	-1	-1	-1	-1	4		0	0						Untertest3.avi	0	880	547	72	111				0	Content		-72	-111	31856477	1437252772
31873	08:51:24.673	00:00:31.873	1913	-1024	-768	-1	-1	-1	-1	4	-1024	-768	-1	-1	-1	-1	4		0	0						Untertest3.avi	0	880	547	72	111				0	Content		-72	-111	31873102	1437269397
31890	08:51:24.690	00:00:31.889	1914	-1024	-768	-1	-1	-1	-1	4	-1024	-768	-1	-1	-1	-1	4		0	0						Untertest3.avi	0	880	547	72	111				0	Content		-72	-111	31889769	1437286064
31906	08:51:24.706	00:00:31.906	1915	-1024	-768	-1	-1	-1	-1	4	-1024	-768	-1	-1	-1	-1	4		0	0						Untertest3.avi	0	880	547	72	111				0	Content		-72	-111	31906436	1437302731
31923	08:51:24.723	00:00:31.923	1916	-1024	-768	-1	-1	-1	-1	4	-1024	-768	-1	-1	-1	-1	4		0	0						Untertest3.avi	0	880	547	72	111				0	Content		-72	-111	31923089	1437319384
31940	08:51:24.740	00:00:31.939	1917	-1024	-768	-1	-1	-1	-1	4	-1024	-768	-1	-1	-1	-1	4		0	0						Untertest3.avi	0	880	547	72	111				0	Content		-72	-111	31939756	1437336051
31957	08:51:24.757	00:00:31.956	1918	-1024	-768	-1	-1	-1	-1	4	-1024	-768	-1	-1	-1	-1	4		0	0						Untertest3.avi	0	880	547	72	111				0	Content		-72	-111	31956675	1437352970
31973	08:51:24.773	00:00:31.973	1919	-1024	-768	-1	-1	-1	-1	4	-1024	-768	-1	-1	-1	-1	4		0	0						Untertest3.avi	0	880	547	72	111				0	Content		-72	-111	31973342	1437369637
31990	08:51:24.790	00:00:31.990	1920	-1024	-768	-1	-1	-1	-1	4	-1024	-768	-1	-1	-1	-1	4		0	0						Untertest3.avi	0	880	547	72	111				0	Content		-72	-111	31990300	1437386595
32007	08:51:24.807	00:00:32.006	1921	-1024	-768	-1	-1	-1	-1	4	-1024	-768	-1	-1	-1	-1	4		0	0						Untertest3.avi	0	880	547	72	111				0	Content		-72	-111	32006967	1437403262
32024	08:51:24.824	00:00:32.023	1922	-1024	-768	-1	-1	-1	-1	4	-1024	-768	-1	-1	-1	-1	4		0	0						Untertest3.avi	0	880	547	72	111				0	Content		-72	-111	32023634	1437419929
32041	08:51:24.841	00:00:32.040	1923	-1024	-768	-1	-1	-1	-1	4	-1024	-768	-1	-1	-1	-1	4		0	0						Untertest3.avi	0	880	547	72	111				0	Content		-72	-111	32040922	1437437217
32058	08:51:24.858	00:00:32.057	1924	-1024	-768	-1	-1	-1	-1	4	-1024	-768	-1	-1	-1	-1	4		0	0						Untertest3.avi	0	880	547	72	111				0	Content		-72	-111	32057589	1437453884
32074	08:51:24.874	00:00:32.073	1925	-1024	-768	-1	-1	-1	-1	4	-1024	-768	-1	-1	-1	-1	4		0	0						Untertest3.avi	0	880	547	72	111				0	Content		-72	-111	32073796	1437470091
32090	08:51:24.890	00:00:32.090	1926	-1024	-768	-1	-1	-1	-1	4	-1024	-768	-1	-1	-1	-1	4		0	0						Untertest3.avi	0	880	547	72	111				0	Content		-72	-111	32090463	1437486758
32107	08:51:24.907	00:00:32.107	1927	-1024	-768	-1	-1	-1	-1	4	-1024	-768	-1	-1	-1	-1	4		0	0						Untertest3.avi	0	880	547	72	111				0	Content		-72	-111	32107130	1437503425
32123	08:51:24.923	00:00:32.122	1928	-1024	-768	-1	-1	-1	-1	4	-1024	-768	-1	-1	-1	-1	4		0	0						Untertest3.avi	0	880	547	72	111				0	Content		-72	-111	32122956	1437519251
32140	08:51:24.940	00:00:32.139	1929	-1024	-768	-1	-1	-1	-1	4	-1024	-768	-1	-1	-1	-1	4		0	0						Untertest3.avi	0	880	547	72	111				0	Content		-72	-111	32139576	1437535871
32156	08:51:24.956	00:00:32.156	1930	-1024	-768	-1	-1	-1	-1	4	-1024	-768	-1	-1	-1	-1	4		0	0						Untertest3.avi	0	880	547	72	111				0	Content		-72	-111	32156260	1437552555
32173	08:51:24.973	00:00:32.172	1931	-1024	-768	-1	-1	-1	-1	4	-1024	-768	-1	-1	-1	-1	4		0	0						Untertest3.avi	0	880	547	72	111				0	Content		-72	-111	32172927	1437569222
32190	08:51:24.990	00:00:32.189	1932	-1024	-768	-1	-1	-1	-1	4	-1024	-768	-1	-1	-1	-1	4		0	0						Untertest3.avi	0	880	547	72	111				0	Content		-72	-111	32189594	1437585889
32206	08:51:25.006	00:00:32.206	1933	-1024	-768	-1	-1	-1	-1	4	-1024	-768	-1	-1	-1	-1	4		0	0						Untertest3.avi	0	880	547	72	111				0	Content		-72	-111	32206248	1437602543
32223	08:51:25.023	00:00:32.222	1934	-1024	-768	-1	-1	-1	-1	4	-1024	-768	-1	-1	-1	-1	4		0	0						Untertest3.avi	0	880	547	72	111				0	Content		-72	-111	32222818	1437619113
32239	08:51:25.039	00:00:32.239	1935	-1024	-768	-1	-1	-1	-1	4	-1024	-768	-1	-1	-1	-1	4		0	0						Untertest3.avi	0	880	547	72	111				0	Content		-72	-111	32239447	1437635742
32257	08:51:25.057	00:00:32.256	1936	-1024	-768	-1	-1	-1	-1	4	-1024	-768	-1	-1	-1	-1	4		0	0						Untertest3.avi	0	880	547	72	111				0	Content		-72	-111	32256761	1437653056
32273	08:51:25.073	00:00:32.273	1937	-1024	-768	-1	-1	-1	-1	4	-1024	-768	-1	-1	-1	-1	4		0	0						Untertest3.avi	0	880	547	72	111				0	Content		-72	-111	32273428	1437669723
32291	08:51:25.091	00:00:32.290	1938	-1024	-768	-1	-1	-1	-1	4	-1024	-768	-1	-1	-1	-1	4		0	0						Untertest3.avi	0	880	547	72	111				0	Content		-72	-111	32290514	1437686809
32307	08:51:25.107	00:00:32.307	1939	-1024	-768	-1	-1	-1	-1	4	-1024	-768	-1	-1	-1	-1	4		0	0						Untertest3.avi	0	880	547	72	111				0	Content		-72	-111	32307181	1437703476
32324	08:51:25.124	00:00:32.323	1940	-1024	-768	-1	-1	-1	-1	4	-1024	-768	-1	-1	-1	-1	4		0	0						Untertest3.avi	0	880	547	72	111				0	Content		-72	-111	32323848	1437720143
32341	08:51:25.141	00:00:32.341	1941	-1024	-768	-1	-1	-1	-1	4	-1024	-768	-1	-1	-1	-1	4		0	0						Untertest3.avi	0	880	547	72	111				0	Content		-72	-111	32341308	1437737603
32356	08:51:25.156	00:00:32.356	1942	-1024	-768	-1	-1	-1	-1	4	-1024	-768	-1	-1	-1	-1	4		0	0						Untertest3.avi	0	880	547	72	111				0	Content		-72	-111	32356054	1437752349
32373	08:51:25.173	00:00:32.372	1943	-1024	-768	-1	-1	-1	-1	4	-1024	-768	-1	-1	-1	-1	4		0	0						Untertest3.avi	0	880	547	72	111				0	Content		-72	-111	32372721	1437769016
32389	08:51:25.189	00:00:32.389	1944	-1024	-768	-1	-1	-1	-1	4	-1024	-768	-1	-1	-1	-1	4		0	0						Untertest3.avi	0	880	547	72	111				0	Content		-72	-111	32389388	1437785683
32406	08:51:25.206	00:00:32.406	1945	-1024	-768	-1	-1	-1	-1	4	-1024	-768	-1	-1	-1	-1	4		0	0						Untertest3.avi	0	880	547	72	111				0	Content		-72	-111	32406056	1437802351
32423	08:51:25.223	00:00:32.422	1946	-1024	-768	-1	-1	-1	-1	4	-1024	-768	-1	-1	-1	-1	4		0	0						Untertest3.avi	0	880	547	72	111				0	Content		-72	-111	32422739	1437819034
32439	08:51:25.239	00:00:32.439	1947	-1024	-768	-1	-1	-1	-1	4	-1024	-768	-1	-1	-1	-1	4		0	0						Untertest3.avi	0	880	547	72	111				0	Content		-72	-111	32439406	1437835701
32456	08:51:25.256	00:00:32.456	1948	-1024	-768	-1	-1	-1	-1	4	-1024	-768	-1	-1	-1	-1	4		0	0						Untertest3.avi	0	880	547	72	111				0	Content		-72	-111	32456073	1437852368
32473	08:51:25.273	00:00:32.472	1949	-1024	-768	-1	-1	-1	-1	4	-1024	-768	-1	-1	-1	-1	4		0	0						Untertest3.avi	0	880	547	72	111				0	Content		-72	-111	32472746	1437869041
32489	08:51:25.289	00:00:32.489	1950	-1024	-768	-1	-1	-1	-1	4	-1024	-768	-1	-1	-1	-1	4		0	0						Untertest3.avi	0	880	547	72	111				0	Content		-72	-111	32489294	1437885589
32506	08:51:25.306	00:00:32.506	1951	-1024	-768	-1	-1	-1	-1	4	-1024	-768	-1	-1	-1	-1	4		0	0						Untertest3.avi	0	880	547	72	111				0	Content		-72	-111	32506168	1437902463
32523	08:51:25.323	00:00:32.522	1952	-1024	-768	-1	-1	-1	-1	4	-1024	-768	-1	-1	-1	-1	4		0	0						Untertest3.avi	0	880	547	72	111				0	Content		-72	-111	32522835	1437919130
32540	08:51:25.340	00:00:32.539	1953	-1024	-768	-1	-1	-1	-1	4	-1024	-768	-1	-1	-1	-1	4		0	0						Untertest3.avi	0	880	547	72	111				0	Content		-72	-111	32539502	1437935797
32557	08:51:25.357	00:00:32.556	1954	-1024	-768	-1	-1	-1	-1	4	-1024	-768	-1	-1	-1	-1	4		0	0						Untertest3.avi	0	880	547	72	111				0	Content		-72	-111	32556514	1437952809
32573	08:51:25.373	00:00:32.573	1955	-1024	-768	-1	-1	-1	-1	4	-1024	-768	-1	-1	-1	-1	4		0	0						Untertest3.avi	0	880	547	72	111				0	Content		-72	-111	32573181	1437969476
32590	08:51:25.390	00:00:32.589	1956	-1024	-768	-1	-1	-1	-1	4	-1024	-768	-1	-1	-1	-1	4		0	0						Untertest3.avi	0	880	547	72	111				0	Content		-72	-111	32589848	1437986143
32607	08:51:25.407	00:00:32.607	1957	-1024	-768	-1	-1	-1	-1	4	-1024	-768	-1	-1	-1	-1	4		0	0						Untertest3.avi	0	880	547	72	111				0	Content		-72	-111	32607128	1438003423
32624	08:51:25.424	00:00:32.623	1958	-1024	-768	-1	-1	-1	-1	4	-1024	-768	-1	-1	-1	-1	4		0	0						Untertest3.avi	0	880	547	72	111				0	Content		-72	-111	32623795	1438020090
32640	08:51:25.440	00:00:32.640	1959	-1024	-768	-1	-1	-1	-1	4	-1024	-768	-1	-1	-1	-1	4		0	0						Untertest3.avi	0	880	547	72	111				0	Content		-72	-111	32640040	1438036335
32657	08:51:25.457	00:00:32.656	1960	-1024	-768	-1	-1	-1	-1	4	-1024	-768	-1	-1	-1	-1	4		0	0						Untertest3.avi	0	880	547	72	111				0	Content		-72	-111	32656707	1438053002
32673	08:51:25.473	00:00:32.673	1961	-1024	-768	-1	-1	-1	-1	4	-1024	-768	-1	-1	-1	-1	4		0	0						Untertest3.avi	0	880	547	72	111				0	Content		-72	-111	32673374	1438069669
32689	08:51:25.489	00:00:32.689	1962	-1024	-768	-1	-1	-1	-1	4	-1024	-768	-1	-1	-1	-1	4		0	0						Untertest3.avi	0	880	547	72	111				0	Content		-72	-111	32689151	1438085446
32706	08:51:25.506	00:00:32.705	1963	-1024	-768	-1	-1	-1	-1	4	-1024	-768	-1	-1	-1	-1	4		0	0						Untertest3.avi	0	880	547	72	111				0	Content		-72	-111	32705772	1438102067
32722	08:51:25.522	00:00:32.722	1964	-1024	-768	-1	-1	-1	-1	4	-1024	-768	-1	-1	-1	-1	4		0	0						Untertest3.avi	0	880	547	72	111				0	Content		-72	-111	32722457	1438118752
32739	08:51:25.539	00:00:32.739	1965	-1024	-768	-1	-1	-1	-1	4	-1024	-768	-1	-1	-1	-1	4		0	0						Untertest3.avi	0	880	547	72	111				0	Content		-72	-111	32739124	1438135419
32756	08:51:25.556	00:00:32.755	1966	-1024	-768	-1	-1	-1	-1	4	-1024	-768	-1	-1	-1	-1	4		0	0						Untertest3.avi	0	880	547	72	111				0	Content		-72	-111	32755791	1438152086
32773	08:51:25.573	00:00:32.772	1967	-1024	-768	-1	-1	-1	-1	4	-1024	-768	-1	-1	-1	-1	4		0	0						Untertest3.avi	0	880	547	72	111				0	Content		-72	-111	32772571	1438168866
32789	08:51:25.589	00:00:32.789	1968	-1024	-768	-1	-1	-1	-1	4	-1024	-768	-1	-1	-1	-1	4		0	0						Untertest3.avi	0	880	547	72	111				0	Content		-72	-111	32789141	1438185436
32806	08:51:25.606	00:00:32.805	1969	-1024	-768	-1	-1	-1	-1	4	-1024	-768	-1	-1	-1	-1	4		0	0						Untertest3.avi	0	880	547	72	111				0	Content		-72	-111	32805772	1438202067
32823	08:51:25.623	00:00:32.822	1970	-1024	-768	-1	-1	-1	-1	4	-1024	-768	-1	-1	-1	-1	4		0	0						Untertest3.avi	0	880	547	72	111				0	Content		-72	-111	32822851	1438219146
32840	08:51:25.640	00:00:32.839	1971	-1024	-768	-1	-1	-1	-1	4	-1024	-768	-1	-1	-1	-1	4		0	0						Untertest3.avi	0	880	547	72	111				0	Content		-72	-111	32839518	1438235813
32856	08:51:25.656	00:00:32.856	1972	-1024	-768	-1	-1	-1	-1	4	-1024	-768	-1	-1	-1	-1	4		0	0						Untertest3.avi	0	880	547	72	111				0	Content		-72	-111	32856185	1438252480
32873	08:51:25.673	00:00:32.873	1973	-1024	-768	-1	-1	-1	-1	4	-1024	-768	-1	-1	-1	-1	4		0	0						Untertest3.avi	0	880	547	72	111				0	Content		-72	-111	32873338	1438269633
32890	08:51:25.690	00:00:32.890	1974	-1024	-768	-1	-1	-1	-1	4	-1024	-768	-1	-1	-1	-1	4		0	0						Untertest3.avi	0	880	547	72	111				0	Content		-72	-111	32890005	1438286300
32907	08:51:25.707	00:00:32.906	1975	-1024	-768	-1	-1	-1	-1	4	-1024	-768	-1	-1	-1	-1	4		0	0						Untertest3.avi	0	880	547	72	111				0	Content		-72	-111	32906672	1438302967
32924	08:51:25.724	00:00:32.924	1976	-1024	-768	-1	-1	-1	-1	4	-1024	-768	-1	-1	-1	-1	4		0	0						Untertest3.avi	0	880	547	72	111				0	Content		-72	-111	32924251	1438320546
32939	08:51:25.739	00:00:32.938	1977	-1024	-768	-1	-1	-1	-1	4	-1024	-768	-1	-1	-1	-1	4		0	0						Untertest3.avi	0	880	547	72	111				0	Content		-72	-111	32938998	1438335293
32956	08:51:25.756	00:00:32.955	1978	-1024	-768	-1	-1	-1	-1	4	-1024	-768	-1	-1	-1	-1	4		0	0						Untertest3.avi	0	880	547	72	111				0	Content		-72	-111	32955665	1438351960
32972	08:51:25.772	00:00:32.972	1979	-1024	-768	-1	-1	-1	-1	4	-1024	-768	-1	-1	-1	-1	4		0	0						Untertest3.avi	0	880	547	72	111				0	Content		-72	-111	32972332	1438368627
[truncated: 1,647 more rows]
