# Supplementary material for: Gaze Duration Biases for Colours in Combination with Dissonant and Consonant Sounds: A Comparative Eye-Tracking Study with Orangutans
Source: PLoS One. 2015 Oct 14;10(10):e0139894. doi: 10.1371/journal.pone.0139894 (PMC4605782; doi:10.1371/journal.pone.0139894)
Supplement: S1 Data — (ZIP) [file pone.0139894.s004.zip › Plos ColourSound Data/Apes/Farben_Musik_U3/Rec 24-All-Data.tsv]

System Properties:
Operating System:	Microsoft Windows NT 6.1.7601 Service Pack 1
System User Name:	tobiiadmin
Machine Name:	LOE7690LAP
Data properties:
Recording name:	Rec 24
Recording date:	06.03.2014
Recording time:	08:58:45
Recording resolution:	1024 x 768
Export date:	09.03.2014
Export time:	12:20:46
Participant:	Suak_S4
Filter settings:
Eye: Average
Validity: Normal
Fixation filter: Tobii fixation filter
Velocity threshold: 35
Distance threshold: 35
Timestamp	DateTimeStamp	DateTimeStampStartOffset	Number	GazePointXLeft	GazePointYLeft	CamXLeft	CamYLeft	DistanceLeft	PupilLeft	ValidityLeft	GazePointXRight	GazePointYRight	CamXRight	CamYRight	DistanceRight	PupilRight	ValidityRight	FixationIndex	GazePointX	GazePointY	Event	EventKey	Data1	Data2	Descriptor	StimuliName	StimuliID	MediaWidth	MediaHeight	MediaPosX	MediaPosY	MappedFixationPointX	MappedFixationPointY	FixationDuration	AoiIds	AoiNames	WebGroupImage	MappedGazeDataPointX	MappedGazeDataPointY	MicroSecondTimestamp	AbsoluteMicroSecondTimestamp
11	08:58:45.622	00:00:00.010	0	-1024	-768	-1	-1	-1	-1	4	-1024	-768	-1	-1	-1	-1	4		0	0						No media	0	1024	768	0	0				0	Content		0	0	10931	1878212158
28	08:58:45.639	00:00:00.027	1	-1024	-768	-1	-1	-1	-1	4	-1024	-768	-1	-1	-1	-1	4		0	0						No media	0	1024	768	0	0				0	Content		0	0	27601	1878228828
45	08:58:45.656	00:00:00.044	2	-1024	-768	-1	-1	-1	-1	4	-1024	-768	-1	-1	-1	-1	4		0	0						No media	0	1024	768	0	0				0	Content		0	0	44707	1878245934
61	08:58:45.672	00:00:00.061	3	-1024	-768	-1	-1	-1	-1	4	-1024	-768	-1	-1	-1	-1	4		0	0						No media	0	1024	768	0	0				0	Content		0	0	61377	1878262604
78	08:58:45.689	00:00:00.078	4	-1024	-768	-1	-1	-1	-1	4	-1024	-768	-1	-1	-1	-1	4		0	0						No media	0	1024	768	0	0				0	Content		0	0	78333	1878279560
95	08:58:45.706	00:00:00.095	5	-1024	-768	-1	-1	-1	-1	4	-1024	-768	-1	-1	-1	-1	4		0	0						No media	0	1024	768	0	0				0	Content		0	0	95003	1878296230
112	08:58:45.723	00:00:00.111	6	-1024	-768	-1	-1	-1	-1	4	-1024	-768	-1	-1	-1	-1	4		0	0						No media	0	1024	768	0	0				0	Content		0	0	111673	1878312900
128	08:58:45.739	00:00:00.128	7	-1024	-768	-1	-1	-1	-1	4	-1024	-768	-1	-1	-1	-1	4		0	0						No media	0	1024	768	0	0				0	Content		0	0	128343	1878329570
146	08:58:45.757	00:00:00.145	8	-1024	-768	-1	-1	-1	-1	4	-1024	-768	-1	-1	-1	-1	4		0	0						No media	0	1024	768	0	0				0	Content		0	0	145817	1878347044
161	08:58:45.772	00:00:00.160	9	-1024	-768	-1	-1	-1	-1	4	-1024	-768	-1	-1	-1	-1	4		0	0						No media	0	1024	768	0	0				0	Content		0	0	160566	1878361793
177	08:58:45.788	00:00:00.177	10	-1024	-768	-1	-1	-1	-1	4	-1024	-768	-1	-1	-1	-1	4		0	0						No media	0	1024	768	0	0				0	Content		0	0	177235	1878378462
194	08:58:45.805	00:00:00.193	11	-1024	-768	-1	-1	-1	-1	4	-1024	-768	-1	-1	-1	-1	4		0	0						No media	0	1024	768	0	0				0	Content		0	0	193905	1878395132
211	08:58:45.822	00:00:00.210	12	-1024	-768	-1	-1	-1	-1	4	-1024	-768	-1	-1	-1	-1	4		0	0						No media	0	1024	768	0	0				0	Content		0	0	210575	1878411802
227	08:58:45.838	00:00:00.227	13	-1024	-768	-1	-1	-1	-1	4	-1024	-768	-1	-1	-1	-1	4		0	0						No media	0	1024	768	0	0				0	Content		0	0	227198	1878428425
244	08:58:45.855	00:00:00.243	14	-1024	-768	-1	-1	-1	-1	4	-1024	-768	-1	-1	-1	-1	4		0	0						No media	0	1024	768	0	0				0	Content		0	0	243863	1878445090
260	08:58:45.871	00:00:00.260	15	-1024	-768	-1	-1	-1	-1	4	-1024	-768	-1	-1	-1	-1	4		0	0						No media	0	1024	768	0	0				0	Content		0	0	260457	1878461684
277	08:58:45.888	00:00:00.277	16	-1024	-768	-1	-1	-1	-1	4	-1024	-768	-1	-1	-1	-1	4		0	0						No media	0	1024	768	0	0				0	Content		0	0	277123	1878478350
294	08:58:45.905	00:00:00.294	17	-1024	-768	-1	-1	-1	-1	4	-1024	-768	-1	-1	-1	-1	4		0	0						No media	0	1024	768	0	0				0	Content		0	0	294022	1878495249
311	08:58:45.922	00:00:00.310	18	-1024	-768	-1	-1	-1	-1	4	-1024	-768	-1	-1	-1	-1	4		0	0						No media	0	1024	768	0	0				0	Content		0	0	310687	1878511914
328	08:58:45.939	00:00:00.327	19	-1024	-768	-1	-1	-1	-1	4	-1024	-768	-1	-1	-1	-1	4		0	0						No media	0	1024	768	0	0				0	Content		0	0	327638	1878528865
344	08:58:45.955	00:00:00.344	20	-1024	-768	-1	-1	-1	-1	4	-1024	-768	-1	-1	-1	-1	4		0	0						No media	0	1024	768	0	0				0	Content		0	0	344303	1878545530
361	08:58:45.972	00:00:00.360	21	-1024	-768	-1	-1	-1	-1	4	-1024	-768	-1	-1	-1	-1	4		0	0						No media	0	1024	768	0	0				0	Content		0	0	360969	1878562196
378	08:58:45.989	00:00:00.378	22	-1024	-768	-1	-1	-1	-1	4	-1024	-768	-1	-1	-1	-1	4		0	0						No media	0	1024	768	0	0				0	Content		0	0	378252	1878579479
395	08:58:46.006	00:00:00.394	23	-1024	-768	-1	-1	-1	-1	4	-1024	-768	-1	-1	-1	-1	4		0	0						No media	0	1024	768	0	0				0	Content		0	0	394917	1878596144
411	08:58:46.022	00:00:00.411	24	-1024	-768	-1	-1	-1	-1	4	-1024	-768	-1	-1	-1	-1	4		0	0						No media	0	1024	768	0	0				0	Content		0	0	411124	1878612351
428	08:58:46.039	00:00:00.427	25	-1024	-768	-1	-1	-1	-1	4	-1024	-768	-1	-1	-1	-1	4		0	0						No media	0	1024	768	0	0				0	Content		0	0	427789	1878629016
444	08:58:46.055	00:00:00.444	26	-1024	-768	-1	-1	-1	-1	4	-1024	-768	-1	-1	-1	-1	4		0	0						No media	0	1024	768	0	0				0	Content		0	0	444455	1878645682
451	08:58:46.062																				MovieStart	128	0	0	Untertest3.avi
460	08:58:46.071	00:00:00.460	27	-1024	-768	-1	-1	-1	-1	4	-1024	-768	-1	-1	-1	-1	4		0	0						Untertest3.avi	0	880	547	72	111				0	Content		-72	-111	460281	1878661508
477	08:58:46.088	00:00:00.476	28	-1024	-768	-1	-1	-1	-1	4	-1024	-768	-1	-1	-1	-1	4		0	0						Untertest3.avi	0	880	547	72	111				0	Content		-72	-111	476892	1878678119
494	08:58:46.105	00:00:00.493	29	-1024	-768	-1	-1	-1	-1	4	-1024	-768	-1	-1	-1	-1	4		0	0						Untertest3.avi	0	880	547	72	111				0	Content		-72	-111	493637	1878694864
510	08:58:46.121	00:00:00.510	30	-1024	-768	-1	-1	-1	-1	4	-1024	-768	-1	-1	-1	-1	4		0	0						Untertest3.avi	0	880	547	72	111				0	Content		-72	-111	510194	1878711421
527	08:58:46.138	00:00:00.526	31	-1024	-768	-1	-1	-1	-1	4	-1024	-768	-1	-1	-1	-1	4		0	0						Untertest3.avi	0	880	547	72	111				0	Content		-72	-111	526881	1878728108
544	08:58:46.155	00:00:00.543	32	-1024	-768	-1	-1	-1	-1	4	-1024	-768	-1	-1	-1	-1	4		0	0						Untertest3.avi	0	880	547	72	111				0	Content		-72	-111	543817	1878745044
560	08:58:46.171	00:00:00.560	33	-1024	-768	-1	-1	-1	-1	4	-1024	-768	-1	-1	-1	-1	4		0	0						Untertest3.avi	0	880	547	72	111				0	Content		-72	-111	560482	1878761709
578	08:58:46.189	00:00:00.577	34	-1024	-768	-1	-1	-1	-1	4	-1024	-768	-1	-1	-1	-1	4		0	0						Untertest3.avi	0	880	547	72	111				0	Content		-72	-111	577614	1878778841
594	08:58:46.205	00:00:00.594	35	-1024	-768	-1	-1	-1	-1	4	-1024	-768	-1	-1	-1	-1	4		0	0						Untertest3.avi	0	880	547	72	111				0	Content		-72	-111	594279	1878795506
611	08:58:46.222	00:00:00.611	36	-1024	-768	-1	-1	-1	-1	4	-1024	-768	-1	-1	-1	-1	4		0	0						Untertest3.avi	0	880	547	72	111				0	Content		-72	-111	611309	1878812536
628	08:58:46.239	00:00:00.627	37	-1024	-768	-1	-1	-1	-1	4	-1024	-768	-1	-1	-1	-1	4		0	0						Untertest3.avi	0	880	547	72	111				0	Content		-72	-111	627974	1878829201
645	08:58:46.256	00:00:00.644	38	-1024	-768	-1	-1	-1	-1	4	-1024	-768	-1	-1	-1	-1	4		0	0						Untertest3.avi	0	880	547	72	111				0	Content		-72	-111	644639	1878845866
662	08:58:46.273	00:00:00.661	39	-1024	-768	-1	-1	-1	-1	4	-1024	-768	-1	-1	-1	-1	4		0	0						Untertest3.avi	0	880	547	72	111				0	Content		-72	-111	661982	1878863209
677	08:58:46.288	00:00:00.676	40	-1024	-768	-1	-1	-1	-1	4	-1024	-768	-1	-1	-1	-1	4		0	0						Untertest3.avi	0	880	547	72	111				0	Content		-72	-111	676726	1878877953
693	08:58:46.304	00:00:00.693	41	-1024	-768	-1	-1	-1	-1	4	-1024	-768	-1	-1	-1	-1	4		0	0						Untertest3.avi	0	880	547	72	111				0	Content		-72	-111	693392	1878894619
710	08:58:46.321	00:00:00.710	42	-1024	-768	-1	-1	-1	-1	4	-1024	-768	-1	-1	-1	-1	4		0	0						Untertest3.avi	0	880	547	72	111				0	Content		-72	-111	710057	1878911284
727	08:58:46.338	00:00:00.726	43	-1024	-768	-1	-1	-1	-1	4	-1024	-768	-1	-1	-1	-1	4		0	0						Untertest3.avi	0	880	547	72	111				0	Content		-72	-111	726722	1878927949
743	08:58:46.354	00:00:00.743	44	-1024	-768	-1	-1	-1	-1	4	-1024	-768	-1	-1	-1	-1	4		0	0						Untertest3.avi	0	880	547	72	111				0	Content		-72	-111	743342	1878944569
760	08:58:46.371	00:00:00.760	45	-1024	-768	-1	-1	-1	-1	4	-1024	-768	-1	-1	-1	-1	4		0	0						Untertest3.avi	0	880	547	72	111				0	Content		-72	-111	760017	1878961244
777	08:58:46.388	00:00:00.776	46	-1024	-768	-1	-1	-1	-1	4	-1024	-768	-1	-1	-1	-1	4		0	0						Untertest3.avi	0	880	547	72	111				0	Content		-72	-111	776676	1878977903
793	08:58:46.404	00:00:00.793	47	-1024	-768	-1	-1	-1	-1	4	-1024	-768	-1	-1	-1	-1	4		0	0						Untertest3.avi	0	880	547	72	111				0	Content		-72	-111	793341	1878994568
810	08:58:46.421	00:00:00.810	48	-1024	-768	-1	-1	-1	-1	4	-1024	-768	-1	-1	-1	-1	4		0	0						Untertest3.avi	0	880	547	72	111				0	Content		-72	-111	810271	1879011498
827	08:58:46.438	00:00:00.826	49	-1024	-768	-1	-1	-1	-1	4	-1024	-768	-1	-1	-1	-1	4		0	0						Untertest3.avi	0	880	547	72	111				0	Content		-72	-111	826937	1879028164
844	08:58:46.455	00:00:00.843	50	-1024	-768	-1	-1	-1	-1	4	-1024	-768	-1	-1	-1	-1	4		0	0						Untertest3.avi	0	880	547	72	111				0	Content		-72	-111	843898	1879045125
861	08:58:46.472	00:00:00.860	51	-1024	-768	-1	-1	-1	-1	4	-1024	-768	-1	-1	-1	-1	4		0	0						Untertest3.avi	0	880	547	72	111				0	Content		-72	-111	860564	1879061791
877	08:58:46.488	00:00:00.877	52	-1024	-768	-1	-1	-1	-1	4	-1024	-768	-1	-1	-1	-1	4		0	0						Untertest3.avi	0	880	547	72	111				0	Content		-72	-111	877229	1879078456
895	08:58:46.506	00:00:00.894	53	-1024	-768	-1	-1	-1	-1	4	-1024	-768	-1	-1	-1	-1	4		0	0						Untertest3.avi	0	880	547	72	111				0	Content		-72	-111	894520	1879095747
911	08:58:46.522	00:00:00.911	54	-1024	-768	-1	-1	-1	-1	4	-1024	-768	-1	-1	-1	-1	4		0	0						Untertest3.avi	0	880	547	72	111				0	Content		-72	-111	911186	1879112413
927	08:58:46.538	00:00:00.927	55	-1024	-768	-1	-1	-1	-1	4	-1024	-768	-1	-1	-1	-1	4		0	0						Untertest3.avi	0	880	547	72	111				0	Content		-72	-111	927393	1879128620
944	08:58:46.555	00:00:00.944	56	-1024	-768	-1	-1	-1	-1	4	-1024	-768	-1	-1	-1	-1	4		0	0						Untertest3.avi	0	880	547	72	111				0	Content		-72	-111	944059	1879145286
961	08:58:46.572	00:00:00.960	57	-1024	-768	-1	-1	-1	-1	4	-1024	-768	-1	-1	-1	-1	4		0	0						Untertest3.avi	0	880	547	72	111				0	Content		-72	-111	960724	1879161951
977	08:58:46.588	00:00:00.976	58	-1024	-768	-1	-1	-1	-1	4	-1024	-768	-1	-1	-1	-1	4		0	0						Untertest3.avi	0	880	547	72	111				0	Content		-72	-111	976551	1879177778
993	08:58:46.604	00:00:00.993	59	-1024	-768	-1	-1	-1	-1	4	-1024	-768	-1	-1	-1	-1	4		0	0						Untertest3.avi	0	880	547	72	111				0	Content		-72	-111	993171	1879194398
1010	08:58:46.621	00:00:01.009	60	-1024	-768	-1	-1	-1	-1	4	-1024	-768	-1	-1	-1	-1	4		0	0						Untertest3.avi	0	880	547	72	111				0	Content		-72	-111	1009792	1879211019
1027	08:58:46.638	00:00:01.026	61	-1024	-768	-1	-1	-1	-1	4	-1024	-768	-1	-1	-1	-1	4		0	0						Untertest3.avi	0	880	547	72	111				0	Content		-72	-111	1026592	1879227819
1043	08:58:46.654	00:00:01.043	62	-1024	-768	-1	-1	-1	-1	4	-1024	-768	-1	-1	-1	-1	4		0	0						Untertest3.avi	0	880	547	72	111				0	Content		-72	-111	1043156	1879244383
1060	08:58:46.671	00:00:01.060	63	-1024	-768	-1	-1	-1	-1	4	-1024	-768	-1	-1	-1	-1	4		0	0						Untertest3.avi	0	880	547	72	111				0	Content		-72	-111	1060091	1879261318
1077	08:58:46.688	00:00:01.076	64	-1024	-768	-1	-1	-1	-1	4	-1024	-768	-1	-1	-1	-1	4		0	0						Untertest3.avi	0	880	547	72	111				0	Content		-72	-111	1076756	1879277983
1094	08:58:46.705	00:00:01.093	65	-1024	-768	-1	-1	-1	-1	4	-1024	-768	-1	-1	-1	-1	4		0	0						Untertest3.avi	0	880	547	72	111				0	Content		-72	-111	1093888	1879295115
1111	08:58:46.722	00:00:01.110	66	-1024	-768	-1	-1	-1	-1	4	-1024	-768	-1	-1	-1	-1	4		0	0						Untertest3.avi	0	880	547	72	111				0	Content		-72	-111	1110554	1879311781
1128	08:58:46.739	00:00:01.127	67	-1024	-768	-1	-1	-1	-1	4	-1024	-768	-1	-1	-1	-1	4		0	0						Untertest3.avi	0	880	547	72	111				0	Content		-72	-111	1127583	1879328810
1144	08:58:46.755	00:00:01.144	68	-1024	-768	-1	-1	-1	-1	4	-1024	-768	-1	-1	-1	-1	4		0	0						Untertest3.avi	0	880	547	72	111				0	Content		-72	-111	1144249	1879345476
1161	08:58:46.772	00:00:01.160	69	-1024	-768	-1	-1	-1	-1	4	-1024	-768	-1	-1	-1	-1	4		0	0						Untertest3.avi	0	880	547	72	111				0	Content		-72	-111	1160914	1879362141
1178	08:58:46.789	00:00:01.178	70	-1024	-768	-1	-1	-1	-1	4	-1024	-768	-1	-1	-1	-1	4		0	0						Untertest3.avi	0	880	547	72	111				0	Content		-72	-111	1178259	1879379486
1193	08:58:46.804	00:00:01.193	71	-1024	-768	-1	-1	-1	-1	4	-1024	-768	-1	-1	-1	-1	4		0	0						Untertest3.avi	0	880	547	72	111				0	Content		-72	-111	1193003	1879394230
1210	08:58:46.821	00:00:01.209	72	-1024	-768	-1	-1	-1	-1	4	-1024	-768	-1	-1	-1	-1	4		0	0						Untertest3.avi	0	880	547	72	111				0	Content		-72	-111	1209609	1879410836
1226	08:58:46.837	00:00:01.226	73	-1024	-768	-1	-1	-1	-1	4	-1024	-768	-1	-1	-1	-1	4		0	0						Untertest3.avi	0	880	547	72	111				0	Content		-72	-111	1226274	1879427501
1243	08:58:46.854	00:00:01.242	74	-1024	-768	-1	-1	-1	-1	4	-1024	-768	-1	-1	-1	-1	4		0	0						Untertest3.avi	0	880	547	72	111				0	Content		-72	-111	1242938	1879444165
1260	08:58:46.871	00:00:01.259	75	-1024	-768	-1	-1	-1	-1	4	-1024	-768	-1	-1	-1	-1	4		0	0						Untertest3.avi	0	880	547	72	111				0	Content		-72	-111	1259556	1879460783
1276	08:58:46.887	00:00:01.276	76	-1024	-768	-1	-1	-1	-1	4	-1024	-768	-1	-1	-1	-1	4		0	0						Untertest3.avi	0	880	547	72	111				0	Content		-72	-111	1276229	1879477456
1293	08:58:46.904	00:00:01.292	77	-1024	-768	-1	-1	-1	-1	4	-1024	-768	-1	-1	-1	-1	4		0	0						Untertest3.avi	0	880	547	72	111				0	Content		-72	-111	1292887	1879494114
1310	08:58:46.921	00:00:01.309	78	-1024	-768	-1	-1	-1	-1	4	-1024	-768	-1	-1	-1	-1	4		0	0						Untertest3.avi	0	880	547	72	111				0	Content		-72	-111	1309551	1879510778
1326	08:58:46.937	00:00:01.326	79	-1024	-768	-1	-1	-1	-1	4	-1024	-768	-1	-1	-1	-1	4		0	0						Untertest3.avi	0	880	547	72	111				0	Content		-72	-111	1326481	1879527708
1343	08:58:46.954	00:00:01.343	80	-1024	-768	-1	-1	-1	-1	4	-1024	-768	-1	-1	-1	-1	4		0	0						Untertest3.avi	0	880	547	72	111				0	Content		-72	-111	1343145	1879544372
1360	08:58:46.971	00:00:01.360	81	-1024	-768	-1	-1	-1	-1	4	-1024	-768	-1	-1	-1	-1	4		0	0						Untertest3.avi	0	880	547	72	111				0	Content		-72	-111	1360109	1879561336
1377	08:58:46.988	00:00:01.376	82	-1024	-768	-1	-1	-1	-1	4	-1024	-768	-1	-1	-1	-1	4		0	0						Untertest3.avi	0	880	547	72	111				0	Content		-72	-111	1376773	1879578000
1393	08:58:47.004	00:00:01.393	83	-1024	-768	-1	-1	-1	-1	4	-1024	-768	-1	-1	-1	-1	4		0	0						Untertest3.avi	0	880	547	72	111				0	Content		-72	-111	1393437	1879594664
1411	08:58:47.022	00:00:01.410	84	-1024	-768	-1	-1	-1	-1	4	-1024	-768	-1	-1	-1	-1	4		0	0						Untertest3.avi	0	880	547	72	111				0	Content		-72	-111	1410733	1879611960
1427	08:58:47.038	00:00:01.427	85	-1024	-768	-1	-1	-1	-1	4	-1024	-768	-1	-1	-1	-1	4		0	0						Untertest3.avi	0	880	547	72	111				0	Content		-72	-111	1427397	1879628624
1444	08:58:47.055	00:00:01.443	86	-1024	-768	-1	-1	-1	-1	4	-1024	-768	-1	-1	-1	-1	4		0	0						Untertest3.avi	0	880	547	72	111				0	Content		-72	-111	1443736	1879644963
1460	08:58:47.071	00:00:01.460	87	-1024	-768	-1	-1	-1	-1	4	-1024	-768	-1	-1	-1	-1	4		0	0						Untertest3.avi	0	880	547	72	111				0	Content		-72	-111	1460401	1879661628
1477	08:58:47.088	00:00:01.477	88	-1024	-768	-1	-1	-1	-1	4	-1024	-768	-1	-1	-1	-1	4		0	0						Untertest3.avi	0	880	547	72	111				0	Content		-72	-111	1477065	1879678292
1494	08:58:47.105	00:00:01.493	89	-1024	-768	-1	-1	-1	-1	4	-1024	-768	-1	-1	-1	-1	4		0	0						Untertest3.avi	0	880	547	72	111				0	Content		-72	-111	1493730	1879694957
1509	08:58:47.120	00:00:01.509	90	-1024	-768	-1	-1	-1	-1	4	-1024	-768	-1	-1	-1	-1	4		0	0						Untertest3.avi	0	880	547	72	111				0	Content		-72	-111	1509373	1879710600
1526	08:58:47.137	00:00:01.526	91	-1024	-768	-1	-1	-1	-1	4	-1024	-768	-1	-1	-1	-1	4		0	0						Untertest3.avi	0	880	547	72	111				0	Content		-72	-111	1526037	1879727264
1543	08:58:47.154	00:00:01.542	92	-1024	-768	-1	-1	-1	-1	4	-1024	-768	-1	-1	-1	-1	4		0	0						Untertest3.avi	0	880	547	72	111				0	Content		-72	-111	1542741	1879743968
1559	08:58:47.170	00:00:01.559	93	-1024	-768	-1	-1	-1	-1	4	-1024	-768	-1	-1	-1	-1	4		0	0						Untertest3.avi	0	880	547	72	111				0	Content		-72	-111	1559413	1879760640
1576	08:58:47.187	00:00:01.575	94	-1024	-768	-1	-1	-1	-1	4	-1024	-768	-1	-1	-1	-1	4		0	0						Untertest3.avi	0	880	547	72	111				0	Content		-72	-111	1575989	1879777216
1593	08:58:47.204	00:00:01.592	95	-1024	-768	-1	-1	-1	-1	4	-1024	-768	-1	-1	-1	-1	4		0	0						Untertest3.avi	0	880	547	72	111				0	Content		-72	-111	1592916	1879794143
1610	08:58:47.221	00:00:01.609	96	-1024	-768	-1	-1	-1	-1	4	-1024	-768	-1	-1	-1	-1	4		0	0						Untertest3.avi	0	880	547	72	111				0	Content		-72	-111	1609580	1879810807
1626	08:58:47.237	00:00:01.626	97	-1024	-768	-1	-1	-1	-1	4	-1024	-768	-1	-1	-1	-1	4		0	0						Untertest3.avi	0	880	547	72	111				0	Content		-72	-111	1626490	1879827717
1643	08:58:47.254	00:00:01.643	98	-1024	-768	-1	-1	-1	-1	4	-1024	-768	-1	-1	-1	-1	4		0	0						Untertest3.avi	0	880	547	72	111				0	Content		-72	-111	1643154	1879844381
1660	08:58:47.271	00:00:01.659	99	-1024	-768	-1	-1	-1	-1	4	-1024	-768	-1	-1	-1	-1	4		0	0						Untertest3.avi	0	880	547	72	111				0	Content		-72	-111	1659818	1879861045
1676	08:58:47.287	00:00:01.676	100	-1024	-768	-1	-1	-1	-1	4	-1024	-768	-1	-1	-1	-1	4		0	0						Untertest3.avi	0	880	547	72	111				0	Content		-72	-111	1676483	1879877710
1693	08:58:47.304	00:00:01.693	101	-1024	-768	-1	-1	-1	-1	4	-1024	-768	-1	-1	-1	-1	4		0	0						Untertest3.avi	0	880	547	72	111				0	Content		-72	-111	1693443	1879894670
1710	08:58:47.321	00:00:01.710	102	-1024	-768	-1	-1	-1	-1	4	-1024	-768	-1	-1	-1	-1	4		0	0						Untertest3.avi	0	880	547	72	111				0	Content		-72	-111	1710107	1879911334
1727	08:58:47.338	00:00:01.726	103	-1024	-768	-1	-1	-1	-1	4	-1024	-768	-1	-1	-1	-1	4		0	0						Untertest3.avi	0	880	547	72	111				0	Content		-72	-111	1726772	1879927999
1743	08:58:47.354	00:00:01.743	104	-1024	-768	-1	-1	-1	-1	4	-1024	-768	-1	-1	-1	-1	4		0	0						Untertest3.avi	0	880	547	72	111				0	Content		-72	-111	1743436	1879944663
1760	08:58:47.371	00:00:01.759	105	-1024	-768	-1	-1	-1	-1	4	-1024	-768	-1	-1	-1	-1	4		0	0						Untertest3.avi	0	880	547	72	111				0	Content		-72	-111	1759840	1879961067
1777	08:58:47.388	00:00:01.776	106	-1024	-768	-1	-1	-1	-1	4	-1024	-768	-1	-1	-1	-1	4		0	0						Untertest3.avi	0	880	547	72	111				0	Content		-72	-111	1776504	1879977731
1793	08:58:47.404	00:00:01.793	107	-1024	-768	-1	-1	-1	-1	4	-1024	-768	-1	-1	-1	-1	4		0	0						Untertest3.avi	0	880	547	72	111				0	Content		-72	-111	1793168	1879994395
1810	08:58:47.421	00:00:01.809	108	-1024	-768	-1	-1	-1	-1	4	-1024	-768	-1	-1	-1	-1	4		0	0						Untertest3.avi	0	880	547	72	111				0	Content		-72	-111	1809833	1880011060
1826	08:58:47.437	00:00:01.826	109	-1024	-768	-1	-1	-1	-1	4	-1024	-768	-1	-1	-1	-1	4		0	0						Untertest3.avi	0	880	547	72	111				0	Content		-72	-111	1826277	1880027504
1843	08:58:47.454	00:00:01.842	110	-1024	-768	-1	-1	-1	-1	4	-1024	-768	-1	-1	-1	-1	4		0	0						Untertest3.avi	0	880	547	72	111				0	Content		-72	-111	1842942	1880044169
1860	08:58:47.471	00:00:01.859	111	-1024	-768	-1	-1	-1	-1	4	-1024	-768	-1	-1	-1	-1	4		0	0						Untertest3.avi	0	880	547	72	111				0	Content		-72	-111	1859606	1880060833
1876	08:58:47.487	00:00:01.875	112	-1024	-768	-1	-1	-1	-1	4	-1024	-768	-1	-1	-1	-1	4		0	0						Untertest3.avi	0	880	547	72	111				0	Content		-72	-111	1875786	1880077013
1892	08:58:47.503	00:00:01.892	113	-1024	-768	-1	-1	-1	-1	4	-1024	-768	-1	-1	-1	-1	4		0	0						Untertest3.avi	0	880	547	72	111				0	Content		-72	-111	1892410	1880093637
1909	08:58:47.520	00:00:01.909	114	-1024	-768	-1	-1	-1	-1	4	-1024	-768	-1	-1	-1	-1	4		0	0						Untertest3.avi	0	880	547	72	111				0	Content		-72	-111	1909082	1880110309
1926	08:58:47.537	00:00:01.925	115	-1024	-768	-1	-1	-1	-1	4	-1024	-768	-1	-1	-1	-1	4		0	0						Untertest3.avi	0	880	547	72	111				0	Content		-72	-111	1925675	1880126902
1942	08:58:47.553	00:00:01.942	116	-1024	-768	-1	-1	-1	-1	4	-1024	-768	-1	-1	-1	-1	4		0	0						Untertest3.avi	0	880	547	72	111				0	Content		-72	-111	1942340	1880143567
1959	08:58:47.570	00:00:01.959	117	-1024	-768	-1	-1	-1	-1	4	-1024	-768	-1	-1	-1	-1	4		0	0						Untertest3.avi	0	880	547	72	111				0	Content		-72	-111	1959131	1880160358
1976	08:58:47.587	00:00:01.975	118	-1024	-768	-1	-1	-1	-1	4	-1024	-768	-1	-1	-1	-1	4		0	0						Untertest3.avi	0	880	547	72	111				0	Content		-72	-111	1975796	1880177023
1992	08:58:47.603	00:00:01.992	119	-1024	-768	-1	-1	-1	-1	4	-1024	-768	-1	-1	-1	-1	4		0	0						Untertest3.avi	0	880	547	72	111				0	Content		-72	-111	1992460	1880193687
2009	08:58:47.620	00:00:02.009	120	-1024	-768	-1	-1	-1	-1	4	-1024	-768	-1	-1	-1	-1	4		0	0						Untertest3.avi	0	880	547	72	111				0	Content		-72	-111	2009124	1880210351
2026	08:58:47.637	00:00:02.026	121	-1024	-768	-1	-1	-1	-1	4	-1024	-768	-1	-1	-1	-1	4		0	0						Untertest3.avi	0	880	547	72	111				0	Content		-72	-111	2026031	1880227258
2043	08:58:47.654	00:00:02.042	122	-1024	-768	-1	-1	-1	-1	4	-1024	-768	-1	-1	-1	-1	4		0	0						Untertest3.avi	0	880	547	72	111				0	Content		-72	-111	2042695	1880243922
2059	08:58:47.670	00:00:02.059	123	-1024	-768	-1	-1	-1	-1	4	-1024	-768	-1	-1	-1	-1	4		0	0						Untertest3.avi	0	880	547	72	111				0	Content		-72	-111	2059359	1880260586
2076	08:58:47.687	00:00:02.076	124	-1024	-768	-1	-1	-1	-1	4	-1024	-768	-1	-1	-1	-1	4		0	0						Untertest3.avi	0	880	547	72	111				0	Content		-72	-111	2076024	1880277251
2093	08:58:47.704	00:00:02.093	125	-1024	-768	-1	-1	-1	-1	4	-1024	-768	-1	-1	-1	-1	4		0	0						Untertest3.avi	0	880	547	72	111				0	Content		-72	-111	2093047	1880294274
2110	08:58:47.721	00:00:02.109	126	-1024	-768	-1	-1	-1	-1	4	-1024	-768	-1	-1	-1	-1	4		0	0						Untertest3.avi	0	880	547	72	111				0	Content		-72	-111	2109712	1880310939
2126	08:58:47.737	00:00:02.126	127	-1024	-768	-1	-1	-1	-1	4	-1024	-768	-1	-1	-1	-1	4		0	0						Untertest3.avi	0	880	547	72	111				0	Content		-72	-111	2126376	1880327603
2143	08:58:47.754	00:00:02.143	128	-1024	-768	-1	-1	-1	-1	4	-1024	-768	-1	-1	-1	-1	4		0	0						Untertest3.avi	0	880	547	72	111				0	Content		-72	-111	2143040	1880344267
2159	08:58:47.770	00:00:02.159	129	-1024	-768	-1	-1	-1	-1	4	-1024	-768	-1	-1	-1	-1	4		0	0						Untertest3.avi	0	880	547	72	111				0	Content		-72	-111	2159393	1880360620
2176	08:58:47.787	00:00:02.176	130	-1024	-768	-1	-1	-1	-1	4	-1024	-768	-1	-1	-1	-1	4		0	0						Untertest3.avi	0	880	547	72	111				0	Content		-72	-111	2176057	1880377284
2193	08:58:47.804	00:00:02.192	131	-1024	-768	-1	-1	-1	-1	4	-1024	-768	-1	-1	-1	-1	4		0	0						Untertest3.avi	0	880	547	72	111				0	Content		-72	-111	2192721	1880393948
2209	08:58:47.820	00:00:02.209	132	-1024	-768	-1	-1	-1	-1	4	-1024	-768	-1	-1	-1	-1	4		0	0						Untertest3.avi	0	880	547	72	111				0	Content		-72	-111	2209175	1880410402
2226	08:58:47.837	00:00:02.225	133	-1024	-768	-1	-1	-1	-1	4	-1024	-768	-1	-1	-1	-1	4		0	0						Untertest3.avi	0	880	547	72	111				0	Content		-72	-111	2225839	1880427066
2243	08:58:47.854	00:00:02.242	134	-1024	-768	-1	-1	-1	-1	4	-1024	-768	-1	-1	-1	-1	4		0	0						Untertest3.avi	0	880	547	72	111				0	Content		-72	-111	2242504	1880443731
2259	08:58:47.870	00:00:02.258	135	-1024	-768	-1	-1	-1	-1	4	-1024	-768	-1	-1	-1	-1	4		0	0						Untertest3.avi	0	880	547	72	111				0	Content		-72	-111	2258827	1880460054
2275	08:58:47.886	00:00:02.275	136	-1024	-768	-1	-1	-1	-1	4	-1024	-768	-1	-1	-1	-1	4		0	0						Untertest3.avi	0	880	547	72	111				0	Content		-72	-111	2275445	1880476672
2292	08:58:47.903	00:00:02.292	137	-1024	-768	-1	-1	-1	-1	4	-1024	-768	-1	-1	-1	-1	4		0	0						Untertest3.avi	0	880	547	72	111				0	Content		-72	-111	2292120	1880493347
2309	08:58:47.920	00:00:02.308	138	-1024	-768	-1	-1	-1	-1	4	-1024	-768	-1	-1	-1	-1	4		0	0						Untertest3.avi	0	880	547	72	111				0	Content		-72	-111	2308715	1880509942
2325	08:58:47.936	00:00:02.325	139	-1024	-768	-1	-1	-1	-1	4	-1024	-768	-1	-1	-1	-1	4		0	0						Untertest3.avi	0	880	547	72	111				0	Content		-72	-111	2325380	1880526607
2342	08:58:47.953	00:00:02.342	140	-1024	-768	-1	-1	-1	-1	4	-1024	-768	-1	-1	-1	-1	4		0	0						Untertest3.avi	0	880	547	72	111				0	Content		-72	-111	2342171	1880543398
2359	08:58:47.970	00:00:02.358	141	-1024	-768	-1	-1	-1	-1	4	-1024	-768	-1	-1	-1	-1	4		0	0						Untertest3.avi	0	880	547	72	111				0	Content		-72	-111	2358835	1880560062
2376	08:58:47.987	00:00:02.375	142	-1024	-768	-1	-1	-1	-1	4	-1024	-768	-1	-1	-1	-1	4		0	0						Untertest3.avi	0	880	547	72	111				0	Content		-72	-111	2375500	1880576727
2392	08:58:48.003	00:00:02.392	143	-1024	-768	-1	-1	-1	-1	4	-1024	-768	-1	-1	-1	-1	4		0	0						Untertest3.avi	0	880	547	72	111				0	Content		-72	-111	2392164	1880593391
2409	08:58:48.020	00:00:02.409	144	-1024	-768	-1	-1	-1	-1	4	-1024	-768	-1	-1	-1	-1	4		0	0						Untertest3.avi	0	880	547	72	111				0	Content		-72	-111	2409069	1880610296
2426	08:58:48.037	00:00:02.425	145	-1024	-768	-1	-1	-1	-1	4	-1024	-768	-1	-1	-1	-1	4		0	0						Untertest3.avi	0	880	547	72	111				0	Content		-72	-111	2425734	1880626961
2442	08:58:48.053	00:00:02.442	146	-1024	-768	-1	-1	-1	-1	4	-1024	-768	-1	-1	-1	-1	4		0	0						Untertest3.avi	0	880	547	72	111				0	Content		-72	-111	2442398	1880643625
2459	08:58:48.070	00:00:02.459	147	-1024	-768	-1	-1	-1	-1	4	-1024	-768	-1	-1	-1	-1	4		0	0						Untertest3.avi	0	880	547	72	111				0	Content		-72	-111	2459063	1880660290
2476	08:58:48.087	00:00:02.476	148	-1024	-768	-1	-1	-1	-1	4	-1024	-768	-1	-1	-1	-1	4		0	0						Untertest3.avi	0	880	547	72	111				0	Content		-72	-111	2476180	1880677407
2493	08:58:48.104	00:00:02.492	149	-1024	-768	-1	-1	-1	-1	4	-1024	-768	-1	-1	-1	-1	4		0	0						Untertest3.avi	0	880	547	72	111				0	Content		-72	-111	2492844	1880694071
2510	08:58:48.121	00:00:02.509	150	-1024	-768	-1	-1	-1	-1	4	-1024	-768	-1	-1	-1	-1	4		0	0						Untertest3.avi	0	880	547	72	111				0	Content		-72	-111	2509509	1880710736
2526	08:58:48.137	00:00:02.525	151	-1024	-768	-1	-1	-1	-1	4	-1024	-768	-1	-1	-1	-1	4		0	0						Untertest3.avi	0	880	547	72	111				0	Content		-72	-111	2525848	1880727075
2543	08:58:48.154	00:00:02.542	152	-1024	-768	-1	-1	-1	-1	4	-1024	-768	-1	-1	-1	-1	4		0	0						Untertest3.avi	0	880	547	72	111				0	Content		-72	-111	2542512	1880743739
2559	08:58:48.170	00:00:02.559	153	-1024	-768	-1	-1	-1	-1	4	-1024	-768	-1	-1	-1	-1	4		0	0						Untertest3.avi	0	880	547	72	111				0	Content		-72	-111	2559177	1880760404
2576	08:58:48.187	00:00:02.575	154	-1024	-768	-1	-1	-1	-1	4	-1024	-768	-1	-1	-1	-1	4		0	0						Untertest3.avi	0	880	547	72	111				0	Content		-72	-111	2575622	1880776849
2592	08:58:48.203	00:00:02.592	155	-1024	-768	-1	-1	-1	-1	4	-1024	-768	-1	-1	-1	-1	4		0	0						Untertest3.avi	0	880	547	72	111				0	Content		-72	-111	2592287	1880793514
2609	08:58:48.220	00:00:02.608	156	-1024	-768	-1	-1	-1	-1	4	-1024	-768	-1	-1	-1	-1	4		0	0						Untertest3.avi	0	880	547	72	111				0	Content		-72	-111	2608951	1880810178
2625	08:58:48.236	00:00:02.625	157	-1024	-768	-1	-1	-1	-1	4	-1024	-768	-1	-1	-1	-1	4		0	0						Untertest3.avi	0	880	547	72	111				0	Content		-72	-111	2625121	1880826348
2642	08:58:48.253	00:00:02.641	158	-1024	-768	-1	-1	-1	-1	4	-1024	-768	-1	-1	-1	-1	4		0	0						Untertest3.avi	0	880	547	72	111				0	Content		-72	-111	2641741	1880842968
2659	08:58:48.270	00:00:02.658	159	-1024	-768	-1	-1	-1	-1	4	-1024	-768	-1	-1	-1	-1	4		0	0						Untertest3.avi	0	880	547	72	111				0	Content		-72	-111	2658538	1880859765
2675	08:58:48.286	00:00:02.675	160	-1024	-768	-1	-1	-1	-1	4	-1024	-768	-1	-1	-1	-1	4		0	0						Untertest3.avi	0	880	547	72	111				0	Content		-72	-111	2675131	1880876358
2692	08:58:48.303	00:00:02.691	161	-1024	-768	-1	-1	-1	-1	4	-1024	-768	-1	-1	-1	-1	4		0	0						Untertest3.avi	0	880	547	72	111				0	Content		-72	-111	2691795	1880893022
2709	08:58:48.320	00:00:02.708	162	-1024	-768	-1	-1	-1	-1	4	-1024	-768	-1	-1	-1	-1	4		0	0						Untertest3.avi	0	880	547	72	111				0	Content		-72	-111	2708585	1880909812
2725	08:58:48.336	00:00:02.725	163	-1024	-768	-1	-1	-1	-1	4	-1024	-768	-1	-1	-1	-1	4		0	0						Untertest3.avi	0	880	547	72	111				0	Content		-72	-111	2725250	1880926477
2742	08:58:48.353	00:00:02.741	164	-1024	-768	-1	-1	-1	-1	4	-1024	-768	-1	-1	-1	-1	4		0	0						Untertest3.avi	0	880	547	72	111				0	Content		-72	-111	2741914	1880943141
2759	08:58:48.370	00:00:02.758	165	-1024	-768	-1	-1	-1	-1	4	-1024	-768	-1	-1	-1	-1	4		0	0						Untertest3.avi	0	880	547	72	111				0	Content		-72	-111	2758578	1880959805
2775	08:58:48.386	00:00:02.775	166	-1024	-768	-1	-1	-1	-1	4	-1024	-768	-1	-1	-1	-1	4		0	0						Untertest3.avi	0	880	547	72	111				0	Content		-72	-111	2775485	1880976712
2792	08:58:48.403	00:00:02.792	167	-1024	-768	-1	-1	-1	-1	4	-1024	-768	-1	-1	-1	-1	4		0	0						Untertest3.avi	0	880	547	72	111				0	Content		-72	-111	2792149	1880993376
2809	08:58:48.420	00:00:02.808	168	-1024	-768	-1	-1	-1	-1	4	-1024	-768	-1	-1	-1	-1	4		0	0						Untertest3.avi	0	880	547	72	111				0	Content		-72	-111	2808813	1881010040
2825	08:58:48.436	00:00:02.825	169	-1024	-768	-1	-1	-1	-1	4	-1024	-768	-1	-1	-1	-1	4		0	0						Untertest3.avi	0	880	547	72	111				0	Content		-72	-111	2825478	1881026705
2842	08:58:48.453	00:00:02.842	170	-1024	-768	-1	-1	-1	-1	4	-1024	-768	-1	-1	-1	-1	4		0	0						Untertest3.avi	0	880	547	72	111				0	Content		-72	-111	2842467	1881043694
2859	08:58:48.470	00:00:02.859	171	-1024	-768	-1	-1	-1	-1	4	-1024	-768	-1	-1	-1	-1	4		0	0						Untertest3.avi	0	880	547	72	111				0	Content		-72	-111	2859132	1881060359
2876	08:58:48.487	00:00:02.875	172	-1024	-768	-1	-1	-1	-1	4	-1024	-768	-1	-1	-1	-1	4		0	0						Untertest3.avi	0	880	547	72	111				0	Content		-72	-111	2875796	1881077023
2892	08:58:48.503	00:00:02.892	173	-1024	-768	-1	-1	-1	-1	4	-1024	-768	-1	-1	-1	-1	4		0	0						Untertest3.avi	0	880	547	72	111				0	Content		-72	-111	2892460	1881093687
2909	08:58:48.520	00:00:02.908	174	-1024	-768	-1	-1	-1	-1	4	-1024	-768	-1	-1	-1	-1	4		0	0						Untertest3.avi	0	880	547	72	111				0	Content		-72	-111	2908825	1881110052
2925	08:58:48.536	00:00:02.925	175	-1024	-768	-1	-1	-1	-1	4	-1024	-768	-1	-1	-1	-1	4		0	0						Untertest3.avi	0	880	547	72	111				0	Content		-72	-111	2925489	1881126716
2942	08:58:48.553	00:00:02.942	176	-1024	-768	-1	-1	-1	-1	4	-1024	-768	-1	-1	-1	-1	4		0	0						Untertest3.avi	0	880	547	72	111				0	Content		-72	-111	2942154	1881143381
2959	08:58:48.570	00:00:02.958	177	-1024	-768	-1	-1	-1	-1	4	-1024	-768	-1	-1	-1	-1	4		0	0						Untertest3.avi	0	880	547	72	111				0	Content		-72	-111	2958615	1881159842
2975	08:58:48.586	00:00:02.975	178	-1024	-768	-1	-1	-1	-1	4	-1024	-768	-1	-1	-1	-1	4		0	0						Untertest3.avi	0	880	547	72	111				0	Content		-72	-111	2975279	1881176506
2992	08:58:48.603	00:00:02.991	179	-1024	-768	-1	-1	-1	-1	4	-1024	-768	-1	-1	-1	-1	4		0	0						Untertest3.avi	0	880	547	72	111				0	Content		-72	-111	2991944	1881193171
3008	08:58:48.619	00:00:03.008	180	-1024	-768	-1	-1	-1	-1	4	-1024	-768	-1	-1	-1	-1	4		0	0						Untertest3.avi	0	880	547	72	111				0	Content		-72	-111	3008470	1881209697
3025	08:58:48.636	00:00:03.025	181	-1024	-768	-1	-1	-1	-1	4	-1024	-768	-1	-1	-1	-1	4		0	0						Untertest3.avi	0	880	547	72	111				0	Content		-72	-111	3025134	1881226361
3042	08:58:48.653	00:00:03.041	182	-1024	-768	-1	-1	-1	-1	4	-1024	-768	-1	-1	-1	-1	4		0	0						Untertest3.avi	0	880	547	72	111				0	Content		-72	-111	3041799	1881243026
3058	08:58:48.669	00:00:03.058	183	-1024	-768	-1	-1	-1	-1	4	-1024	-768	-1	-1	-1	-1	4		0	0						Untertest3.avi	0	880	547	72	111				0	Content		-72	-111	3058143	1881259370
3075	08:58:48.686	00:00:03.074	184	-1024	-768	-1	-1	-1	-1	4	-1024	-768	-1	-1	-1	-1	4		0	0						Untertest3.avi	0	880	547	72	111				0	Content		-72	-111	3074818	1881276045
3091	08:58:48.702	00:00:03.091	185	-1024	-768	-1	-1	-1	-1	4	-1024	-768	-1	-1	-1	-1	4		0	0						Untertest3.avi	0	880	547	72	111				0	Content		-72	-111	3091411	1881292638
3108	08:58:48.719	00:00:03.108	186	-1024	-768	-1	-1	-1	-1	4	-1024	-768	-1	-1	-1	-1	4		0	0						Untertest3.avi	0	880	547	72	111				0	Content		-72	-111	3108075	1881309302
3125	08:58:48.736	00:00:03.124	187	-1024	-768	-1	-1	-1	-1	4	-1024	-768	-1	-1	-1	-1	4		0	0						Untertest3.avi	0	880	547	72	111				0	Content		-72	-111	3124867	1881326094
3142	08:58:48.753	00:00:03.141	188	-1024	-768	-1	-1	-1	-1	4	-1024	-768	-1	-1	-1	-1	4		0	0						Untertest3.avi	0	880	547	72	111				0	Content		-72	-111	3141531	1881342758
3158	08:58:48.769	00:00:03.158	189	-1024	-768	-1	-1	-1	-1	4	-1024	-768	-1	-1	-1	-1	4		0	0						Untertest3.avi	0	880	547	72	111				0	Content		-72	-111	3158195	1881359422
3175	08:58:48.786	00:00:03.174	190	-1024	-768	-1	-1	-1	-1	4	-1024	-768	-1	-1	-1	-1	4		0	0						Untertest3.avi	0	880	547	72	111				0	Content		-72	-111	3174860	1881376087
3192	08:58:48.803	00:00:03.192	191	-1024	-768	-1	-1	-1	-1	4	-1024	-768	-1	-1	-1	-1	4		0	0						Untertest3.avi	0	880	547	72	111				0	Content		-72	-111	3192211	1881393438
3209	08:58:48.820	00:00:03.208	192	-1024	-768	-1	-1	-1	-1	4	-1024	-768	-1	-1	-1	-1	4		0	0						Untertest3.avi	0	880	547	72	111				0	Content		-72	-111	3208879	1881410106
3226	08:58:48.837	00:00:03.225	193	-1024	-768	-1	-1	-1	-1	4	-1024	-768	-1	-1	-1	-1	4		0	0						Untertest3.avi	0	880	547	72	111				0	Content		-72	-111	3225548	1881426775
3242	08:58:48.853	00:00:03.242	194	-1024	-768	-1	-1	-1	-1	4	-1024	-768	-1	-1	-1	-1	4		0	0						Untertest3.avi	0	880	547	72	111				0	Content		-72	-111	3242216	1881443443
3259	08:58:48.870	00:00:03.259	195	-1024	-768	-1	-1	-1	-1	4	-1024	-768	-1	-1	-1	-1	4		0	0						Untertest3.avi	0	880	547	72	111				0	Content		-72	-111	3259242	1881460469
3276	08:58:48.887	00:00:03.275	196	-1024	-768	-1	-1	-1	-1	4	-1024	-768	-1	-1	-1	-1	4		0	0						Untertest3.avi	0	880	547	72	111				0	Content		-72	-111	3275910	1881477137
3293	08:58:48.904	00:00:03.292	197	-1024	-768	-1	-1	-1	-1	4	-1024	-768	-1	-1	-1	-1	4		0	0						Untertest3.avi	0	880	547	72	111				0	Content		-72	-111	3292578	1881493805
3309	08:58:48.920	00:00:03.309	198	-1024	-768	-1	-1	-1	-1	4	-1024	-768	-1	-1	-1	-1	4		0	0						Untertest3.avi	0	880	547	72	111				0	Content		-72	-111	3309247	1881510474
3326	08:58:48.937	00:00:03.325	199	-1024	-768	-1	-1	-1	-1	4	-1024	-768	-1	-1	-1	-1	4		0	0						Untertest3.avi	0	880	547	72	111				0	Content		-72	-111	3325606	1881526833
3342	08:58:48.953	00:00:03.342	200	-1024	-768	-1	-1	-1	-1	4	-1024	-768	-1	-1	-1	-1	4		0	0						Untertest3.avi	0	880	547	72	111				0	Content		-72	-111	3342274	1881543501
3359	08:58:48.970	00:00:03.358	201	-1024	-768	-1	-1	-1	-1	4	-1024	-768	-1	-1	-1	-1	4		0	0						Untertest3.avi	0	880	547	72	111				0	Content		-72	-111	3358942	1881560169
3375	08:58:48.986	00:00:03.375	202	-1024	-768	-1	-1	-1	-1	4	-1024	-768	-1	-1	-1	-1	4		0	0						Untertest3.avi	0	880	547	72	111				0	Content		-72	-111	3375398	1881576625
3392	08:58:49.003	00:00:03.392	203	-1024	-768	-1	-1	-1	-1	4	-1024	-768	-1	-1	-1	-1	4		0	0						Untertest3.avi	0	880	547	72	111				0	Content		-72	-111	3392067	1881593294
3409	08:58:49.020	00:00:03.408	204	-1024	-768	-1	-1	-1	-1	4	-1024	-768	-1	-1	-1	-1	4		0	0						Untertest3.avi	0	880	547	72	111				0	Content		-72	-111	3408735	1881609962
3425	08:58:49.036	00:00:03.424	205	-1024	-768	-1	-1	-1	-1	4	-1024	-768	-1	-1	-1	-1	4		0	0						Untertest3.avi	0	880	547	72	111				0	Content		-72	-111	3424936	1881626163
3442	08:58:49.053	00:00:03.441	206	-1024	-768	-1	-1	-1	-1	4	-1024	-768	-1	-1	-1	-1	4		0	0						Untertest3.avi	0	880	547	72	111				0	Content		-72	-111	3441684	1881642911
3458	08:58:49.069	00:00:03.458	207	-1024	-768	-1	-1	-1	-1	4	-1024	-768	-1	-1	-1	-1	4		0	0						Untertest3.avi	0	880	547	72	111				0	Content		-72	-111	3458365	1881659592
3475	08:58:49.086	00:00:03.474	208	-1024	-768	-1	-1	-1	-1	4	-1024	-768	-1	-1	-1	-1	4		0	0						Untertest3.avi	0	880	547	72	111				0	Content		-72	-111	3474963	1881676190
3492	08:58:49.103	00:00:03.491	209	-1024	-768	-1	-1	-1	-1	4	-1024	-768	-1	-1	-1	-1	4		0	0						Untertest3.avi	0	880	547	72	111				0	Content		-72	-111	3491631	1881692858
3508	08:58:49.119	00:00:03.508	210	-1024	-768	-1	-1	-1	-1	4	-1024	-768	-1	-1	-1	-1	4		0	0						Untertest3.avi	0	880	547	72	111				0	Content		-72	-111	3508427	1881709654
3525	08:58:49.136	00:00:03.525	211	-1024	-768	-1	-1	-1	-1	4	-1024	-768	-1	-1	-1	-1	4		0	0						Untertest3.avi	0	880	547	72	111				0	Content		-72	-111	3525095	1881726322
3542	08:58:49.153	00:00:03.541	212	-1024	-768	-1	-1	-1	-1	4	-1024	-768	-1	-1	-1	-1	4		0	0						Untertest3.avi	0	880	547	72	111				0	Content		-72	-111	3541764	1881742991
3558	08:58:49.169	00:00:03.558	213	-1024	-768	-1	-1	-1	-1	4	-1024	-768	-1	-1	-1	-1	4		0	0						Untertest3.avi	0	880	547	72	111				0	Content		-72	-111	3558432	1881759659
3575	08:58:49.186	00:00:03.575	214	-1024	-768	-1	-1	-1	-1	4	-1024	-768	-1	-1	-1	-1	4		0	0						Untertest3.avi	0	880	547	72	111				0	Content		-72	-111	3575342	1881776569
3592	08:58:49.203	00:00:03.592	215	-1024	-768	-1	-1	-1	-1	4	-1024	-768	-1	-1	-1	-1	4		0	0						Untertest3.avi	0	880	547	72	111				0	Content		-72	-111	3592010	1881793237
3609	08:58:49.220	00:00:03.608	216	-1024	-768	-1	-1	-1	-1	4	-1024	-768	-1	-1	-1	-1	4		0	0						Untertest3.avi	0	880	547	72	111				0	Content		-72	-111	3608679	1881809906
3625	08:58:49.236	00:00:03.625	217	-1024	-768	-1	-1	-1	-1	4	-1024	-768	-1	-1	-1	-1	4		0	0						Untertest3.avi	0	880	547	72	111				0	Content		-72	-111	3625347	1881826574
3642	08:58:49.253	00:00:03.642	218	-1024	-768	-1	-1	-1	-1	4	-1024	-768	-1	-1	-1	-1	4		0	0						Untertest3.avi	0	880	547	72	111				0	Content		-72	-111	3642467	1881843694
3659	08:58:49.270	00:00:03.659	219	-1024	-768	-1	-1	-1	-1	4	-1024	-768	-1	-1	-1	-1	4		0	0						Untertest3.avi	0	880	547	72	111				0	Content		-72	-111	3659135	1881860362
3676	08:58:49.287	00:00:03.675	220	-1024	-768	-1	-1	-1	-1	4	-1024	-768	-1	-1	-1	-1	4		0	0						Untertest3.avi	0	880	547	72	111				0	Content		-72	-111	3675803	1881877030
3693	08:58:49.304	00:00:03.693	221	-1024	-768	-1	-1	-1	-1	4	-1024	-768	-1	-1	-1	-1	4		0	0						Untertest3.avi	0	880	547	72	111				0	Content		-72	-111	3693448	1881894675
3708	08:58:49.319	00:00:03.708	222	-1024	-768	-1	-1	-1	-1	4	-1024	-768	-1	-1	-1	-1	4		0	0						Untertest3.avi	0	880	547	72	111				0	Content		-72	-111	3708185	1881909412
3725	08:58:49.336	00:00:03.724	223	-1024	-768	-1	-1	-1	-1	4	-1024	-768	-1	-1	-1	-1	4		0	0						Untertest3.avi	0	880	547	72	111				0	Content		-72	-111	3724852	1881926079
3742	08:58:49.353	00:00:03.741	224	-1024	-768	-1	-1	-1	-1	4	-1024	-768	-1	-1	-1	-1	4		0	0						Untertest3.avi	0	880	547	72	111				0	Content		-72	-111	3741520	1881942747
3758	08:58:49.369	00:00:03.758	225	-1024	-768	-1	-1	-1	-1	4	-1024	-768	-1	-1	-1	-1	4		0	0						Untertest3.avi	0	880	547	72	111				0	Content		-72	-111	3758188	1881959415
3775	08:58:49.386	00:00:03.774	226	-1024	-768	-1	-1	-1	-1	4	-1024	-768	-1	-1	-1	-1	4		0	0						Untertest3.avi	0	880	547	72	111				0	Content		-72	-111	3774805	1881976032
3791	08:58:49.402	00:00:03.791	227	-1024	-768	-1	-1	-1	-1	4	-1024	-768	-1	-1	-1	-1	4		0	0						Untertest3.avi	0	880	547	72	111				0	Content		-72	-111	3791480	1881992707
3808	08:58:49.419	00:00:03.808	228	-1024	-768	-1	-1	-1	-1	4	-1024	-768	-1	-1	-1	-1	4		0	0						Untertest3.avi	0	880	547	72	111				0	Content		-72	-111	3808079	1882009306
3825	08:58:49.436	00:00:03.824	229	-1024	-768	-1	-1	-1	-1	4	-1024	-768	-1	-1	-1	-1	4		0	0						Untertest3.avi	0	880	547	72	111				0	Content		-72	-111	3824747	1882025974
3842	08:58:49.453	00:00:03.841	230	-1024	-768	-1	-1	-1	-1	4	-1024	-768	-1	-1	-1	-1	4		0	0						Untertest3.avi	0	880	547	72	111				0	Content		-72	-111	3841650	1882042877
3858	08:58:49.469	00:00:03.858	231	-1024	-768	-1	-1	-1	-1	4	-1024	-768	-1	-1	-1	-1	4		0	0						Untertest3.avi	0	880	547	72	111				0	Content		-72	-111	3858318	1882059545
3875	08:58:49.486	00:00:03.875	232	-1024	-768	-1	-1	-1	-1	4	-1024	-768	-1	-1	-1	-1	4		0	0						Untertest3.avi	0	880	547	72	111				0	Content		-72	-111	3875313	1882076540
3892	08:58:49.503	00:00:03.891	233	-1024	-768	-1	-1	-1	-1	4	-1024	-768	-1	-1	-1	-1	4		0	0						Untertest3.avi	0	880	547	72	111				0	Content		-72	-111	3891981	1882093208
3909	08:58:49.520	00:00:03.908	234	-1024	-768	-1	-1	-1	-1	4	-1024	-768	-1	-1	-1	-1	4		0	0						Untertest3.avi	0	880	547	72	111				0	Content		-72	-111	3908649	1882109876
3926	08:58:49.537	00:00:03.925	235	-1024	-768	-1	-1	-1	-1	4	-1024	-768	-1	-1	-1	-1	4		0	0						Untertest3.avi	0	880	547	72	111				0	Content		-72	-111	3925911	1882127138
3943	08:58:49.554	00:00:03.942	236	-1024	-768	-1	-1	-1	-1	4	-1024	-768	-1	-1	-1	-1	4		0	0						Untertest3.avi	0	880	547	72	111				0	Content		-72	-111	3942579	1882143806
3959	08:58:49.570	00:00:03.958	237	-1024	-768	-1	-1	-1	-1	4	-1024	-768	-1	-1	-1	-1	4		0	0						Untertest3.avi	0	880	547	72	111				0	Content		-72	-111	3958920	1882160147
3976	08:58:49.587	00:00:03.975	238	-1024	-768	-1	-1	-1	-1	4	-1024	-768	-1	-1	-1	-1	4		0	0						Untertest3.avi	0	880	547	72	111				0	Content		-72	-111	3975588	1882176815
3992	08:58:49.603	00:00:03.992	239	-1024	-768	-1	-1	-1	-1	4	-1024	-768	-1	-1	-1	-1	4		0	0						Untertest3.avi	0	880	547	72	111				0	Content		-72	-111	3992257	1882193484
4009	08:58:49.620	00:00:04.008	240	-1024	-768	-1	-1	-1	-1	4	-1024	-768	-1	-1	-1	-1	4		0	0						Untertest3.avi	0	880	547	72	111				0	Content		-72	-111	4008925	1882210152
4025	08:58:49.636	00:00:04.024	241	-1024	-768	-1	-1	-1	-1	4	-1024	-768	-1	-1	-1	-1	4		0	0						Untertest3.avi	0	880	547	72	111				0	Content		-72	-111	4024546	1882225773
4041	08:58:49.652	00:00:04.041	242	-1024	-768	-1	-1	-1	-1	4	-1024	-768	-1	-1	-1	-1	4		0	0						Untertest3.avi	0	880	547	72	111				0	Content		-72	-111	4041294	1882242521
4058	08:58:49.669	00:00:04.057	243	-1024	-768	-1	-1	-1	-1	4	-1024	-768	-1	-1	-1	-1	4		0	0						Untertest3.avi	0	880	547	72	111				0	Content		-72	-111	4057933	1882259160
4075	08:58:49.686	00:00:04.074	244	-1024	-768	-1	-1	-1	-1	4	-1024	-768	-1	-1	-1	-1	4		0	0						Untertest3.avi	0	880	547	72	111				0	Content		-72	-111	4074598	1882275825
4092	08:58:49.703	00:00:04.092	245	-1024	-768	-1	-1	-1	-1	4	-1024	-768	-1	-1	-1	-1	4		0	0						Untertest3.avi	0	880	547	72	111				0	Content		-72	-111	4092417	1882293644
4109	08:58:49.720	00:00:04.108	246	-1024	-768	-1	-1	-1	-1	4	-1024	-768	-1	-1	-1	-1	4		0	0						Untertest3.avi	0	880	547	72	111				0	Content		-72	-111	4108665	1882309892
4126	08:58:49.737	00:00:04.125	247	-1024	-768	-1	-1	-1	-1	4	-1024	-768	-1	-1	-1	-1	4		0	0						Untertest3.avi	0	880	547	72	111				0	Content		-72	-111	4125662	1882326889
4142	08:58:49.753	00:00:04.142	248	-1024	-768	-1	-1	-1	-1	4	-1024	-768	-1	-1	-1	-1	4		0	0						Untertest3.avi	0	880	547	72	111				0	Content		-72	-111	4142162	1882343389
4159	08:58:49.770	00:00:04.158	249	-1024	-768	-1	-1	-1	-1	4	-1024	-768	-1	-1	-1	-1	4		0	0						Untertest3.avi	0	880	547	72	111				0	Content		-72	-111	4158786	1882360013
4175	08:58:49.786	00:00:04.175	250	-1024	-768	-1	-1	-1	-1	4	-1024	-768	-1	-1	-1	-1	4		0	0						Untertest3.avi	0	880	547	72	111				0	Content		-72	-111	4175408	1882376635
4192	08:58:49.803	00:00:04.192	251	-1024	-768	-1	-1	-1	-1	4	-1024	-768	-1	-1	-1	-1	4		0	0						Untertest3.avi	0	880	547	72	111				0	Content		-72	-111	4192163	1882393390
4209	08:58:49.820	00:00:04.208	252	-1024	-768	-1	-1	-1	-1	4	-1024	-768	-1	-1	-1	-1	4		0	0						Untertest3.avi	0	880	547	72	111				0	Content		-72	-111	4208782	1882410009
4225	08:58:49.836	00:00:04.225	253	-1024	-768	-1	-1	-1	-1	4	-1024	-768	-1	-1	-1	-1	4		0	0						Untertest3.avi	0	880	547	72	111				0	Content		-72	-111	4225408	1882426635
4242	08:58:49.853	00:00:04.242	254	-1024	-768	-1	-1	-1	-1	4	-1024	-768	-1	-1	-1	-1	4		0	0						Untertest3.avi	0	880	547	72	111				0	Content		-72	-111	4242076	1882443303
4259	08:58:49.870	00:00:04.258	255	-1024	-768	-1	-1	-1	-1	4	-1024	-768	-1	-1	-1	-1	4		0	0						Untertest3.avi	0	880	547	72	111				0	Content		-72	-111	4258741	1882459968
4275	08:58:49.886	00:00:04.275	256	-1024	-768	-1	-1	-1	-1	4	-1024	-768	-1	-1	-1	-1	4		0	0						Untertest3.avi	0	880	547	72	111				0	Content		-72	-111	4275409	1882476636
4292	08:58:49.903	00:00:04.292	257	-1024	-768	-1	-1	-1	-1	4	-1024	-768	-1	-1	-1	-1	4		0	0						Untertest3.avi	0	880	547	72	111				0	Content		-72	-111	4292153	1882493380
4308	08:58:49.919	00:00:04.308	258	-1024	-768	-1	-1	-1	-1	4	-1024	-768	-1	-1	-1	-1	4		0	0						Untertest3.avi	0	880	547	72	111				0	Content		-72	-111	4308401	1882509628
4326	08:58:49.937	00:00:04.325	259	-1024	-768	-1	-1	-1	-1	4	-1024	-768	-1	-1	-1	-1	4		0	0						Untertest3.avi	0	880	547	72	111				0	Content		-72	-111	4325648	1882526875
4342	08:58:49.953	00:00:04.342	260	-1024	-768	-1	-1	-1	-1	4	-1024	-768	-1	-1	-1	-1	4		0	0						Untertest3.avi	0	880	547	72	111				0	Content		-72	-111	4342272	1882543499
4358	08:58:49.969	00:00:04.358	261	-1024	-768	-1	-1	-1	-1	4	-1024	-768	-1	-1	-1	-1	4		0	0						Untertest3.avi	0	880	547	72	111				0	Content		-72	-111	4358364	1882559591
4375	08:58:49.986	00:00:04.375	262	-1024	-768	-1	-1	-1	-1	4	-1024	-768	-1	-1	-1	-1	4		0	0						Untertest3.avi	0	880	547	72	111				0	Content		-72	-111	4375033	1882576260
4391	08:58:50.002	00:00:04.391	263	-1024	-768	-1	-1	-1	-1	4	-1024	-768	-1	-1	-1	-1	4		0	0						Untertest3.avi	0	880	547	72	111				0	Content		-72	-111	4391404	1882592631
4408	08:58:50.019	00:00:04.408	264	-1024	-768	-1	-1	-1	-1	4	-1024	-768	-1	-1	-1	-1	4		0	0						Untertest3.avi	0	880	547	72	111				0	Content		-72	-111	4408072	1882609299
4425	08:58:50.036	00:00:04.424	265	-1024	-768	-1	-1	-1	-1	4	-1024	-768	-1	-1	-1	-1	4		0	0						Untertest3.avi	0	880	547	72	111				0	Content		-72	-111	4424600	1882625827
4441	08:58:50.052	00:00:04.441	266	-1024	-768	-1	-1	-1	-1	4	-1024	-768	-1	-1	-1	-1	4		0	0						Untertest3.avi	0	880	547	72	111				0	Content		-72	-111	4441268	1882642495
4458	08:58:50.069	00:00:04.457	267	-1024	-768	-1	-1	-1	-1	4	-1024	-768	-1	-1	-1	-1	4		0	0						Untertest3.avi	0	880	547	72	111				0	Content		-72	-111	4457937	1882659164
4475	08:58:50.086	00:00:04.474	268	-1024	-768	-1	-1	-1	-1	4	-1024	-768	-1	-1	-1	-1	4		0	0						Untertest3.avi	0	880	547	72	111				0	Content		-72	-111	4474730	1882675957
4491	08:58:50.102	00:00:04.491	269	-1024	-768	-1	-1	-1	-1	4	-1024	-768	-1	-1	-1	-1	4		0	0						Untertest3.avi	0	880	547	72	111				0	Content		-72	-111	4491398	1882692625
4508	08:58:50.119	00:00:04.508	270	-1024	-768	-1	-1	-1	-1	4	-1024	-768	-1	-1	-1	-1	4		0	0						Untertest3.avi	0	880	547	72	111				0	Content		-72	-111	4508315	1882709542
4525	08:58:50.136	00:00:04.524	271	-1024	-768	-1	-1	-1	-1	4	-1024	-768	-1	-1	-1	-1	4		0	0						Untertest3.avi	0	880	547	72	111				0	Content		-72	-111	4524984	1882726211
4542	08:58:50.153	00:00:04.541	272	-1024	-768	-1	-1	-1	-1	4	-1024	-768	-1	-1	-1	-1	4		0	0						Untertest3.avi	0	880	547	72	111				0	Content		-72	-111	4541652	1882742879
4559	08:58:50.170	00:00:04.558	273	-1024	-768	-1	-1	-1	-1	4	-1024	-768	-1	-1	-1	-1	4		0	0						Untertest3.avi	0	880	547	72	111				0	Content		-72	-111	4558901	1882760128
4576	08:58:50.187	00:00:04.575	274	-1024	-768	-1	-1	-1	-1	4	-1024	-768	-1	-1	-1	-1	4		0	0						Untertest3.avi	0	880	547	72	111				0	Content		-72	-111	4575569	1882776796
4592	08:58:50.203	00:00:04.591	275	-1024	-768	-1	-1	-1	-1	4	-1024	-768	-1	-1	-1	-1	4		0	0						Untertest3.avi	0	880	547	72	111				0	Content		-72	-111	4591806	1882793033
4608	08:58:50.219	00:00:04.608	276	-1024	-768	-1	-1	-1	-1	4	-1024	-768	-1	-1	-1	-1	4		0	0						Untertest3.avi	0	880	547	72	111				0	Content		-72	-111	4608475	1882809702
4625	08:58:50.236	00:00:04.625	277	-1024	-768	-1	-1	-1	-1	4	-1024	-768	-1	-1	-1	-1	4		0	0						Untertest3.avi	0	880	547	72	111				0	Content		-72	-111	4625143	1882826370
4641	08:58:50.252	00:00:04.640	278	-1024	-768	-1	-1	-1	-1	4	-1024	-768	-1	-1	-1	-1	4		0	0						Untertest3.avi	0	880	547	72	111				0	Content		-72	-111	4640904	1882842131
4658	08:58:50.269	00:00:04.657	279	-1024	-768	-1	-1	-1	-1	4	-1024	-768	-1	-1	-1	-1	4		0	0						Untertest3.avi	0	880	547	72	111				0	Content		-72	-111	4657522	1882858749
4674	08:58:50.285	00:00:04.674	280	-1024	-768	-1	-1	-1	-1	4	-1024	-768	-1	-1	-1	-1	4		0	0						Untertest3.avi	0	880	547	72	111				0	Content		-72	-111	4674269	1882875496
4691	08:58:50.302	00:00:04.690	281	-1024	-768	-1	-1	-1	-1	4	-1024	-768	-1	-1	-1	-1	4		0	0						Untertest3.avi	0	880	547	72	111				0	Content		-72	-111	4690950	1882892177
4708	08:58:50.319	00:00:04.707	282	-1024	-768	-1	-1	-1	-1	4	-1024	-768	-1	-1	-1	-1	4		0	0						Untertest3.avi	0	880	547	72	111				0	Content		-72	-111	4707535	1882908762
4724	08:58:50.335	00:00:04.724	283	-1024	-768	-1	-1	-1	-1	4	-1024	-768	-1	-1	-1	-1	4		0	0						Untertest3.avi	0	880	547	72	111				0	Content		-72	-111	4724465	1882925692
4741	08:58:50.352	00:00:04.741	284	-1024	-768	-1	-1	-1	-1	4	-1024	-768	-1	-1	-1	-1	4		0	0						Untertest3.avi	0	880	547	72	111				0	Content		-72	-111	4741133	1882942360
4758	08:58:50.369	00:00:04.758	285	-1024	-768	-1	-1	-1	-1	4	-1024	-768	-1	-1	-1	-1	4		0	0						Untertest3.avi	0	880	547	72	111				0	Content		-72	-111	4758264	1882959491
4775	08:58:50.386	00:00:04.774	286	-1024	-768	-1	-1	-1	-1	4	-1024	-768	-1	-1	-1	-1	4		0	0						Untertest3.avi	0	880	547	72	111				0	Content		-72	-111	4774932	1882976159
4792	08:58:50.403	00:00:04.791	287	-1024	-768	-1	-1	-1	-1	4	-1024	-768	-1	-1	-1	-1	4		0	0						Untertest3.avi	0	880	547	72	111				0	Content		-72	-111	4791961	1882993188
4809	08:58:50.420	00:00:04.808	288	-1024	-768	-1	-1	-1	-1	4	-1024	-768	-1	-1	-1	-1	4		0	0						Untertest3.avi	0	880	547	72	111				0	Content		-72	-111	4808629	1883009856
4825	08:58:50.436	00:00:04.825	289	-1024	-768	-1	-1	-1	-1	4	-1024	-768	-1	-1	-1	-1	4		0	0						Untertest3.avi	0	880	547	72	111				0	Content		-72	-111	4825298	1883026525
4843	08:58:50.454	00:00:04.842	290	-1024	-768	-1	-1	-1	-1	4	-1024	-768	-1	-1	-1	-1	4		0	0						Untertest3.avi	0	880	547	72	111				0	Content		-72	-111	4842643	1883043870
4857	08:58:50.468	00:00:04.857	291	-1024	-768	-1	-1	-1	-1	4	-1024	-768	-1	-1	-1	-1	4		0	0						Untertest3.avi	0	880	547	72	111				0	Content		-72	-111	4857389	1883058616
4874	08:58:50.485	00:00:04.874	292	-1024	-768	-1	-1	-1	-1	4	-1024	-768	-1	-1	-1	-1	4		0	0						Untertest3.avi	0	880	547	72	111				0	Content		-72	-111	4874057	1883075284
4891	08:58:50.502	00:00:04.890	293	-1024	-768	-1	-1	-1	-1	4	-1024	-768	-1	-1	-1	-1	4		0	0						Untertest3.avi	0	880	547	72	111				0	Content		-72	-111	4890725	1883091952
4907	08:58:50.518	00:00:04.907	294	-1024	-768	-1	-1	-1	-1	4	-1024	-768	-1	-1	-1	-1	4		0	0						Untertest3.avi	0	880	547	72	111				0	Content		-72	-111	4907393	1883108620
4924	08:58:50.535	00:00:04.924	295	-1024	-768	-1	-1	-1	-1	4	-1024	-768	-1	-1	-1	-1	4		0	0						Untertest3.avi	0	880	547	72	111				0	Content		-72	-111	4924015	1883125242
4941	08:58:50.552	00:00:04.940	296	-1024	-768	-1	-1	-1	-1	4	-1024	-768	-1	-1	-1	-1	4		0	0						Untertest3.avi	0	880	547	72	111				0	Content		-72	-111	4940816	1883142043
4959	08:58:50.570	00:00:04.958	297	-1024	-768	-1	-1	-1	-1	4	-1024	-768	-1	-1	-1	-1	4		0	0						Untertest3.avi	0	880	547	72	111				0	Content		-72	-111	4958512	1883159739
4975	08:58:50.586	00:00:04.974	298	-1024	-768	-1	-1	-1	-1	4	-1024	-768	-1	-1	-1	-1	4		0	0						Untertest3.avi	0	880	547	72	111				0	Content		-72	-111	4974887	1883176114
4992	08:58:50.603	00:00:04.991	299	-1024	-768	-1	-1	-1	-1	4	-1024	-768	-1	-1	-1	-1	4		0	0						Untertest3.avi	0	880	547	72	111				0	Content		-72	-111	4991760	1883192987
5008	08:58:50.619	00:00:05.008	300	-1024	-768	-1	-1	-1	-1	4	-1024	-768	-1	-1	-1	-1	4		0	0						Untertest3.avi	0	880	547	72	111				0	Content		-72	-111	5008259	1883209486
5025	08:58:50.636	00:00:05.024	301	-1024	-768	-1	-1	-1	-1	4	-1024	-768	-1	-1	-1	-1	4		0	0						Untertest3.avi	0	880	547	72	111				0	Content		-72	-111	5024884	1883226111
5042	08:58:50.653	00:00:05.041	302	-1024	-768	-1	-1	-1	-1	4	-1024	-768	-1	-1	-1	-1	4		0	0						Untertest3.avi	0	880	547	72	111				0	Content		-72	-111	5041629	1883242856
5058	08:58:50.669	00:00:05.058	303	-1024	-768	-1	-1	-1	-1	4	-1024	-768	-1	-1	-1	-1	4		0	0						Untertest3.avi	0	880	547	72	111				0	Content		-72	-111	5058263	1883259490
5075	08:58:50.686	00:00:05.074	304	-1024	-768	-1	-1	-1	-1	4	-1024	-768	-1	-1	-1	-1	4		0	0						Untertest3.avi	0	880	547	72	111				0	Content		-72	-111	5074882	1883276109
5092	08:58:50.703	00:00:05.091	305	-1024	-768	-1	-1	-1	-1	4	-1024	-768	-1	-1	-1	-1	4		0	0						Untertest3.avi	0	880	547	72	111				0	Content		-72	-111	5091567	1883292794
5108	08:58:50.719	00:00:05.108	306	-1024	-768	-1	-1	-1	-1	4	-1024	-768	-1	-1	-1	-1	4		0	0						Untertest3.avi	0	880	547	72	111				0	Content		-72	-111	5108235	1883309462
5125	08:58:50.736	00:00:05.124	307	-1024	-768	-1	-1	-1	-1	4	-1024	-768	-1	-1	-1	-1	4		0	0						Untertest3.avi	0	880	547	72	111				0	Content		-72	-111	5124869	1883326096
5142	08:58:50.753	00:00:05.141	308	-1024	-768	-1	-1	-1	-1	4	-1024	-768	-1	-1	-1	-1	4		0	0						Untertest3.avi	0	880	547	72	111				0	Content		-72	-111	5141538	1883342765
5158	08:58:50.769	00:00:05.158	309	-1024	-768	-1	-1	-1	-1	4	-1024	-768	-1	-1	-1	-1	4		0	0						Untertest3.avi	0	880	547	72	111				0	Content		-72	-111	5158253	1883359480
5174	08:58:50.785	00:00:05.174	310	-1024	-768	-1	-1	-1	-1	4	-1024	-768	-1	-1	-1	-1	4		0	0						Untertest3.avi	0	880	547	72	111				0	Content		-72	-111	5174500	1883375727
5192	08:58:50.803	00:00:05.191	311	-1024	-768	-1	-1	-1	-1	4	-1024	-768	-1	-1	-1	-1	4		0	0						Untertest3.avi	0	880	547	72	111				0	Content		-72	-111	5191874	1883393101
5208	08:58:50.819	00:00:05.208	312	-1024	-768	-1	-1	-1	-1	4	-1024	-768	-1	-1	-1	-1	4		0	0						Untertest3.avi	0	880	547	72	111				0	Content		-72	-111	5208372	1883409599
5224	08:58:50.835	00:00:05.224	313	-1024	-768	-1	-1	-1	-1	4	-1024	-768	-1	-1	-1	-1	4		0	0						Untertest3.avi	0	880	547	72	111				0	Content		-72	-111	5224463	1883425690
5241	08:58:50.852	00:00:05.241	314	-1024	-768	-1	-1	-1	-1	4	-1024	-768	-1	-1	-1	-1	4		0	0						Untertest3.avi	0	880	547	72	111				0	Content		-72	-111	5241131	1883442358
5258	08:58:50.869	00:00:05.257	315	-1024	-768	-1	-1	-1	-1	4	-1024	-768	-1	-1	-1	-1	4		0	0						Untertest3.avi	0	880	547	72	111				0	Content		-72	-111	5257502	1883458729
5274	08:58:50.885	00:00:05.274	316	-1024	-768	-1	-1	-1	-1	4	-1024	-768	-1	-1	-1	-1	4		0	0						Untertest3.avi	0	880	547	72	111				0	Content		-72	-111	5274170	1883475397
5291	08:58:50.902	00:00:05.290	317	-1024	-768	-1	-1	-1	-1	4	-1024	-768	-1	-1	-1	-1	4		0	0						Untertest3.avi	0	880	547	72	111				0	Content		-72	-111	5290696	1883491923
5307	08:58:50.918	00:00:05.307	318	-1024	-768	-1	-1	-1	-1	4	-1024	-768	-1	-1	-1	-1	4		0	0						Untertest3.avi	0	880	547	72	111				0	Content		-72	-111	5307365	1883508592
5324	08:58:50.935	00:00:05.324	319	-1024	-768	-1	-1	-1	-1	4	-1024	-768	-1	-1	-1	-1	4		0	0						Untertest3.avi	0	880	547	72	111				0	Content		-72	-111	5324033	1883525260
5341	08:58:50.952	00:00:05.340	320	-1024	-768	-1	-1	-1	-1	4	-1024	-768	-1	-1	-1	-1	4		0	0						Untertest3.avi	0	880	547	72	111				0	Content		-72	-111	5340826	1883542053
5357	08:58:50.968	00:00:05.357	321	-1024	-768	-1	-1	-1	-1	4	-1024	-768	-1	-1	-1	-1	4		0	0						Untertest3.avi	0	880	547	72	111				0	Content		-72	-111	5357494	1883558721
5374	08:58:50.985	00:00:05.374	322	-1024	-768	-1	-1	-1	-1	4	-1024	-768	-1	-1	-1	-1	4		0	0						Untertest3.avi	0	880	547	72	111				0	Content		-72	-111	5374453	1883575680
5391	08:58:51.002	00:00:05.391	323	-1024	-768	-1	-1	-1	-1	4	-1024	-768	-1	-1	-1	-1	4		0	0						Untertest3.avi	0	880	547	72	111				0	Content		-72	-111	5391121	1883592348
5408	08:58:51.019	00:00:05.407	324	-1024	-768	-1	-1	-1	-1	4	-1024	-768	-1	-1	-1	-1	4		0	0						Untertest3.avi	0	880	547	72	111				0	Content		-72	-111	5407789	1883609016
5425	08:58:51.036	00:00:05.425	325	-1024	-768	-1	-1	-1	-1	4	-1024	-768	-1	-1	-1	-1	4		0	0						Untertest3.avi	0	880	547	72	111				0	Content		-72	-111	5425017	1883626244
5442	08:58:51.053	00:00:05.441	326	-1024	-768	-1	-1	-1	-1	4	-1024	-768	-1	-1	-1	-1	4		0	0						Untertest3.avi	0	880	547	72	111				0	Content		-72	-111	5441686	1883642913
5458	08:58:51.069	00:00:05.458	327	-1024	-768	-1	-1	-1	-1	4	-1024	-768	-1	-1	-1	-1	4		0	0						Untertest3.avi	0	880	547	72	111				0	Content		-72	-111	5458014	1883659241
5475	08:58:51.086	00:00:05.474	328	-1024	-768	-1	-1	-1	-1	4	-1024	-768	-1	-1	-1	-1	4		0	0						Untertest3.avi	0	880	547	72	111				0	Content		-72	-111	5474682	1883675909
5491	08:58:51.102	00:00:05.491	329	-1024	-768	-1	-1	-1	-1	4	-1024	-768	-1	-1	-1	-1	4		0	0						Untertest3.avi	0	880	547	72	111				0	Content		-72	-111	5491350	1883692577
5508	08:58:51.119	00:00:05.508	330	-1024	-768	-1	-1	-1	-1	4	-1024	-768	-1	-1	-1	-1	4		0	0						Untertest3.avi	0	880	547	72	111				0	Content		-72	-111	5508018	1883709245
5524	08:58:51.135	00:00:05.523	331	-1024	-768	-1	-1	-1	-1	4	-1024	-768	-1	-1	-1	-1	4		0	0						Untertest3.avi	0	880	547	72	111				0	Content		-72	-111	5523621	1883724848
5540	08:58:51.151	00:00:05.540	332	-1024	-768	-1	-1	-1	-1	4	-1024	-768	-1	-1	-1	-1	4		0	0						Untertest3.avi	0	880	547	72	111				0	Content		-72	-111	5540367	1883741594
5557	08:58:51.168	00:00:05.556	333	-1024	-768	-1	-1	-1	-1	4	-1024	-768	-1	-1	-1	-1	4		0	0						Untertest3.avi	0	880	547	72	111				0	Content		-72	-111	5556989	1883758216
5574	08:58:51.185	00:00:05.573	334	-1024	-768	-1	-1	-1	-1	4	-1024	-768	-1	-1	-1	-1	4		0	0						Untertest3.avi	0	880	547	72	111				0	Content		-72	-111	5573669	1883774896
5590	08:58:51.201	00:00:05.590	335	-1024	-768	-1	-1	-1	-1	4	-1024	-768	-1	-1	-1	-1	4		0	0						Untertest3.avi	0	880	547	72	111				0	Content		-72	-111	5590361	1883791588
5607	08:58:51.218	00:00:05.607	336	-1024	-768	-1	-1	-1	-1	4	-1024	-768	-1	-1	-1	-1	4		0	0						Untertest3.avi	0	880	547	72	111				0	Content		-72	-111	5607239	1883808466
5624	08:58:51.235	00:00:05.623	337	-1024	-768	-1	-1	-1	-1	4	-1024	-768	-1	-1	-1	-1	4		0	0						Untertest3.avi	0	880	547	72	111				0	Content		-72	-111	5623907	1883825134
5641	08:58:51.252	00:00:05.641	338	-1024	-768	-1	-1	-1	-1	4	-1024	-768	-1	-1	-1	-1	4		0	0						Untertest3.avi	0	880	547	72	111				0	Content		-72	-111	5641011	1883842238
5658	08:58:51.269	00:00:05.657	339	-1024	-768	-1	-1	-1	-1	4	-1024	-768	-1	-1	-1	-1	4		0	0						Untertest3.avi	0	880	547	72	111				0	Content		-72	-111	5657679	1883858906
5675	08:58:51.286	00:00:05.674	340	-1024	-768	-1	-1	-1	-1	4	-1024	-768	-1	-1	-1	-1	4		0	0						Untertest3.avi	0	880	547	72	111				0	Content		-72	-111	5674708	1883875935
5691	08:58:51.302	00:00:05.691	341	-1024	-768	-1	-1	-1	-1	4	-1024	-768	-1	-1	-1	-1	4		0	0						Untertest3.avi	0	880	547	72	111				0	Content		-72	-111	5691376	1883892603
5708	08:58:51.319	00:00:05.708	342	-1024	-768	-1	-1	-1	-1	4	-1024	-768	-1	-1	-1	-1	4		0	0						Untertest3.avi	0	880	547	72	111				0	Content		-72	-111	5708044	1883909271
5725	08:58:51.336	00:00:05.725	343	-1024	-768	-1	-1	-1	-1	4	-1024	-768	-1	-1	-1	-1	4		0	0						Untertest3.avi	0	880	547	72	111				0	Content		-72	-111	5725492	1883926719
5740	08:58:51.351	00:00:05.740	344	-1024	-768	-1	-1	-1	-1	4	-1024	-768	-1	-1	-1	-1	4		0	0						Untertest3.avi	0	880	547	72	111				0	Content		-72	-111	5740255	1883941482
5757	08:58:51.368	00:00:05.756	345	-1024	-768	-1	-1	-1	-1	4	-1024	-768	-1	-1	-1	-1	4		0	0						Untertest3.avi	0	880	547	72	111				0	Content		-72	-111	5756918	1883958145
5774	08:58:51.385	00:00:05.773	346	-1024	-768	-1	-1	-1	-1	4	-1024	-768	-1	-1	-1	-1	4		0	0						Untertest3.avi	0	880	547	72	111				0	Content		-72	-111	5773586	1883974813
5790	08:58:51.401	00:00:05.790	347	-1024	-768	-1	-1	-1	-1	4	-1024	-768	-1	-1	-1	-1	4		0	0						Untertest3.avi	0	880	547	72	111				0	Content		-72	-111	5790254	1883991481
5807	08:58:51.418	00:00:05.806	348	-1024	-768	-1	-1	-1	-1	4	-1024	-768	-1	-1	-1	-1	4		0	0						Untertest3.avi	0	880	547	72	111				0	Content		-72	-111	5806866	1884008093
5824	08:58:51.435	00:00:05.823	349	-1024	-768	-1	-1	-1	-1	4	-1024	-768	-1	-1	-1	-1	4		0	0						Untertest3.avi	0	880	547	72	111				0	Content		-72	-111	5823542	1884024769
5840	08:58:51.451	00:00:05.840	350	-1024	-768	-1	-1	-1	-1	4	-1024	-768	-1	-1	-1	-1	4		0	0						Untertest3.avi	0	880	547	72	111				0	Content		-72	-111	5840205	1884041432
5857	08:58:51.468	00:00:05.856	351	-1024	-768	-1	-1	-1	-1	4	-1024	-768	-1	-1	-1	-1	4		0	0						Untertest3.avi	0	880	547	72	111				0	Content		-72	-111	5856873	1884058100
5874	08:58:51.485	00:00:05.873	352	-1024	-768	-1	-1	-1	-1	4	-1024	-768	-1	-1	-1	-1	4		0	0						Untertest3.avi	0	880	547	72	111				0	Content		-72	-111	5873807	1884075034
5890	08:58:51.501	00:00:05.890	353	-1024	-768	-1	-1	-1	-1	4	-1024	-768	-1	-1	-1	-1	4		0	0						Untertest3.avi	0	880	547	72	111				0	Content		-72	-111	5890475	1884091702
5907	08:58:51.518	00:00:05.907	354	-1024	-768	-1	-1	-1	-1	4	-1024	-768	-1	-1	-1	-1	4		0	0						Untertest3.avi	0	880	547	72	111				0	Content		-72	-111	5907440	1884108667
5924	08:58:51.535	00:00:05.924	355	-1024	-768	-1	-1	-1	-1	4	-1024	-768	-1	-1	-1	-1	4		0	0						Untertest3.avi	0	880	547	72	111				0	Content		-72	-111	5924108	1884125335
5941	08:58:51.552	00:00:05.940	356	-1024	-768	-1	-1	-1	-1	4	-1024	-768	-1	-1	-1	-1	4		0	0						Untertest3.avi	0	880	547	72	111				0	Content		-72	-111	5940776	1884142003
5958	08:58:51.569	00:00:05.958	357	-1024	-768	-1	-1	-1	-1	4	-1024	-768	-1	-1	-1	-1	4		0	0						Untertest3.avi	0	880	547	72	111				0	Content		-72	-111	5958008	1884159235
5975	08:58:51.586	00:00:05.974	358	-1024	-768	-1	-1	-1	-1	4	-1024	-768	-1	-1	-1	-1	4		0	0						Untertest3.avi	0	880	547	72	111				0	Content		-72	-111	5974677	1884175904
5991	08:58:51.602	00:00:05.990	359	-1024	-768	-1	-1	-1	-1	4	-1024	-768	-1	-1	-1	-1	4		0	0						Untertest3.avi	0	880	547	72	111				0	Content		-72	-111	5990907	1884192134
6008	08:58:51.619	00:00:06.007	360	-1024	-768	-1	-1	-1	-1	4	-1024	-768	-1	-1	-1	-1	4		0	0						Untertest3.avi	0	880	547	72	111				0	Content		-72	-111	6007575	1884208802
6024	08:58:51.635	00:00:06.024	361	-1024	-768	-1	-1	-1	-1	4	-1024	-768	-1	-1	-1	-1	4		0	0						Untertest3.avi	0	880	547	72	111				0	Content		-72	-111	6024243	1884225470
6040	08:58:51.651	00:00:06.039	362	-1024	-768	-1	-1	-1	-1	4	-1024	-768	-1	-1	-1	-1	4		0	0						Untertest3.avi	0	880	547	72	111				0	Content		-72	-111	6039990	1884241217
6057	08:58:51.668	00:00:06.056	363	-1024	-768	-1	-1	-1	-1	4	-1024	-768	-1	-1	-1	-1	4		0	0						Untertest3.avi	0	880	547	72	111				0	Content		-72	-111	6056739	1884257966
6073	08:58:51.684	00:00:06.073	364	-1024	-768	-1	-1	-1	-1	4	-1024	-768	-1	-1	-1	-1	4		0	0						Untertest3.avi	0	880	547	72	111				0	Content		-72	-111	6073362	1884274589
6090	08:58:51.701	00:00:06.090	365	-1024	-768	-1	-1	-1	-1	4	-1024	-768	-1	-1	-1	-1	4		0	0						Untertest3.avi	0	880	547	72	111				0	Content		-72	-111	6090040	1884291267
6107	08:58:51.718	00:00:06.106	366	-1024	-768	-1	-1	-1	-1	4	-1024	-768	-1	-1	-1	-1	4		0	0						Untertest3.avi	0	880	547	72	111				0	Content		-72	-111	6106735	1884307962
6124	08:58:51.735	00:00:06.123	367	-1024	-768	-1	-1	-1	-1	4	-1024	-768	-1	-1	-1	-1	4		0	0						Untertest3.avi	0	880	547	72	111				0	Content		-72	-111	6123609	1884324836
6140	08:58:51.751	00:00:06.140	368	-1024	-768	-1	-1	-1	-1	4	-1024	-768	-1	-1	-1	-1	4		0	0						Untertest3.avi	0	880	547	72	111				0	Content		-72	-111	6140278	1884341505
6157	08:58:51.768	00:00:06.157	369	-1024	-768	-1	-1	-1	-1	4	-1024	-768	-1	-1	-1	-1	4		0	0						Untertest3.avi	0	880	547	72	111				0	Content		-72	-111	6157381	1884358608
6174	08:58:51.785	00:00:06.174	370	-1024	-768	-1	-1	-1	-1	4	-1024	-768	-1	-1	-1	-1	4		0	0						Untertest3.avi	0	880	547	72	111				0	Content		-72	-111	6174049	1884375276
6191	08:58:51.802	00:00:06.191	371	-1024	-768	-1	-1	-1	-1	4	-1024	-768	-1	-1	-1	-1	4		0	0						Untertest3.avi	0	880	547	72	111				0	Content		-72	-111	6191070	1884392297
6208	08:58:51.819	00:00:06.207	372	-1024	-768	-1	-1	-1	-1	4	-1024	-768	-1	-1	-1	-1	4		0	0						Untertest3.avi	0	880	547	72	111				0	Content		-72	-111	6207739	1884408966
6224	08:58:51.835	00:00:06.224	373	-1024	-768	-1	-1	-1	-1	4	-1024	-768	-1	-1	-1	-1	4		0	0						Untertest3.avi	0	880	547	72	111				0	Content		-72	-111	6224407	1884425634
6242	08:58:51.853	00:00:06.241	374	-1024	-768	-1	-1	-1	-1	4	-1024	-768	-1	-1	-1	-1	4		0	0						Untertest3.avi	0	880	547	72	111				0	Content		-72	-111	6241857	1884443084
6257	08:58:51.868	00:00:06.256	375	-1024	-768	-1	-1	-1	-1	4	-1024	-768	-1	-1	-1	-1	4		0	0						Untertest3.avi	0	880	547	72	111				0	Content		-72	-111	6256604	1884457831
6273	08:58:51.884	00:00:06.273	376	-1024	-768	-1	-1	-1	-1	4	-1024	-768	-1	-1	-1	-1	4		0	0						Untertest3.avi	0	880	547	72	111				0	Content		-72	-111	6273231	1884474458
6290	08:58:51.901	00:00:06.289	377	-1024	-768	-1	-1	-1	-1	4	-1024	-768	-1	-1	-1	-1	4		0	0						Untertest3.avi	0	880	547	72	111				0	Content		-72	-111	6289900	1884491127
6307	08:58:51.918	00:00:06.306	378	-1024	-768	-1	-1	-1	-1	4	-1024	-768	-1	-1	-1	-1	4		0	0						Untertest3.avi	0	880	547	72	111				0	Content		-72	-111	6306568	1884507795
6323	08:58:51.934	00:00:06.323	379	-1024	-768	-1	-1	-1	-1	4	-1024	-768	-1	-1	-1	-1	4		0	0						Untertest3.avi	0	880	547	72	111				0	Content		-72	-111	6323226	1884524453
6340	08:58:51.951	00:00:06.339	380	-1024	-768	-1	-1	-1	-1	4	-1024	-768	-1	-1	-1	-1	4		0	0						Untertest3.avi	0	880	547	72	111				0	Content		-72	-111	6339903	1884541130
6357	08:58:51.968	00:00:06.356	381	-1024	-768	-1	-1	-1	-1	4	-1024	-768	-1	-1	-1	-1	4		0	0						Untertest3.avi	0	880	547	72	111				0	Content		-72	-111	6356502	1884557729
6373	08:58:51.984	00:00:06.373	382	-1024	-768	-1	-1	-1	-1	4	-1024	-768	-1	-1	-1	-1	4		0	0						Untertest3.avi	0	880	547	72	111				0	Content		-72	-111	6373171	1884574398
6390	08:58:52.001	00:00:06.390	383	-1024	-768	-1	-1	-1	-1	4	-1024	-768	-1	-1	-1	-1	4		0	0						Untertest3.avi	0	880	547	72	111				0	Content		-72	-111	6390073	1884591300
6407	08:58:52.018	00:00:06.406	384	-1024	-768	-1	-1	-1	-1	4	-1024	-768	-1	-1	-1	-1	4		0	0						Untertest3.avi	0	880	547	72	111				0	Content		-72	-111	6406741	1884607968
6424	08:58:52.035	00:00:06.423	385	-1024	-768	-1	-1	-1	-1	4	-1024	-768	-1	-1	-1	-1	4		0	0						Untertest3.avi	0	880	547	72	111				0	Content		-72	-111	6423739	1884624966
6440	08:58:52.051	00:00:06.440	386	-1024	-768	-1	-1	-1	-1	4	-1024	-768	-1	-1	-1	-1	4		0	0						Untertest3.avi	0	880	547	72	111				0	Content		-72	-111	6440408	1884641635
6457	08:58:52.068	00:00:06.457	387	-1024	-768	-1	-1	-1	-1	4	-1024	-768	-1	-1	-1	-1	4		0	0						Untertest3.avi	0	880	547	72	111				0	Content		-72	-111	6457076	1884658303
6474	08:58:52.085	00:00:06.474	388	-1024	-768	-1	-1	-1	-1	4	-1024	-768	-1	-1	-1	-1	4		0	0						Untertest3.avi	0	880	547	72	111				0	Content		-72	-111	6474338	1884675565
6491	08:58:52.102	00:00:06.491	389	-1024	-768	-1	-1	-1	-1	4	-1024	-768	-1	-1	-1	-1	4		0	0						Untertest3.avi	0	880	547	72	111				0	Content		-72	-111	6491006	1884692233
6507	08:58:52.118	00:00:06.507	390	-1024	-768	-1	-1	-1	-1	4	-1024	-768	-1	-1	-1	-1	4		0	0						Untertest3.avi	0	880	547	72	111				0	Content		-72	-111	6507345	1884708572
6524	08:58:52.135	00:00:06.524	391	-1024	-768	-1	-1	-1	-1	4	-1024	-768	-1	-1	-1	-1	4		0	0						Untertest3.avi	0	880	547	72	111				0	Content		-72	-111	6524013	1884725240
6541	08:58:52.152	00:00:06.540	392	-1024	-768	-1	-1	-1	-1	4	-1024	-768	-1	-1	-1	-1	4		0	0						Untertest3.avi	0	880	547	72	111				0	Content		-72	-111	6540681	1884741908
6557	08:58:52.168	00:00:06.557	393	-1024	-768	-1	-1	-1	-1	4	-1024	-768	-1	-1	-1	-1	4		0	0						Untertest3.avi	0	880	547	72	111				0	Content		-72	-111	6557349	1884758576
6573	08:58:52.184	00:00:06.573	394	-1024	-768	-1	-1	-1	-1	4	-1024	-768	-1	-1	-1	-1	4		0	0						Untertest3.avi	0	880	547	72	111				0	Content		-72	-111	6573097	1884774324
6590	08:58:52.201	00:00:06.589	395	-1024	-768	-1	-1	-1	-1	4	-1024	-768	-1	-1	-1	-1	4		0	0						Untertest3.avi	0	880	547	72	111				0	Content		-72	-111	6589733	1884790960
6606	08:58:52.217	00:00:06.606	396	-1024	-768	-1	-1	-1	-1	4	-1024	-768	-1	-1	-1	-1	4		0	0						Untertest3.avi	0	880	547	72	111				0	Content		-72	-111	6606349	1884807576
6623	08:58:52.234	00:00:06.623	397	-1024	-768	-1	-1	-1	-1	4	-1024	-768	-1	-1	-1	-1	4		0	0						Untertest3.avi	0	880	547	72	111				0	Content		-72	-111	6623028	1884824255
6640	08:58:52.251	00:00:06.639	398	-1024	-768	-1	-1	-1	-1	4	-1024	-768	-1	-1	-1	-1	4		0	0						Untertest3.avi	0	880	547	72	111				0	Content		-72	-111	6639733	1884840960
6657	08:58:52.268	00:00:06.656	399	-1024	-768	-1	-1	-1	-1	4	-1024	-768	-1	-1	-1	-1	4		0	0						Untertest3.avi	0	880	547	72	111				0	Content		-72	-111	6656664	1884857891
6673	08:58:52.284	00:00:06.673	400	-1024	-768	-1	-1	-1	-1	4	-1024	-768	-1	-1	-1	-1	4		0	0						Untertest3.avi	0	880	547	72	111				0	Content		-72	-111	6673333	1884874560
6690	08:58:52.301	00:00:06.690	401	-1024	-768	-1	-1	-1	-1	4	-1024	-768	-1	-1	-1	-1	4		0	0						Untertest3.avi	0	880	547	72	111				0	Content		-72	-111	6690463	1884891690
6707	08:58:52.318	00:00:06.707	402	-1024	-768	-1	-1	-1	-1	4	-1024	-768	-1	-1	-1	-1	4		0	0						Untertest3.avi	0	880	547	72	111				0	Content		-72	-111	6707131	1884908358
6724	08:58:52.335	00:00:06.724	403	-1024	-768	-1	-1	-1	-1	4	-1024	-768	-1	-1	-1	-1	4		0	0						Untertest3.avi	0	880	547	72	111				0	Content		-72	-111	6724123	1884925350
6741	08:58:52.352	00:00:06.740	404	-1024	-768	-1	-1	-1	-1	4	-1024	-768	-1	-1	-1	-1	4		0	0						Untertest3.avi	0	880	547	72	111				0	Content		-72	-111	6740792	1884942019
6757	08:58:52.368	00:00:06.757	405	-1024	-768	-1	-1	-1	-1	4	-1024	-768	-1	-1	-1	-1	4		0	0						Untertest3.avi	0	880	547	72	111				0	Content		-72	-111	6757460	1884958687
6775	08:58:52.386	00:00:06.774	406	-1024	-768	-1	-1	-1	-1	4	-1024	-768	-1	-1	-1	-1	4		0	0						Untertest3.avi	0	880	547	72	111				0	Content		-72	-111	6774843	1884976070
6790	08:58:52.401	00:00:06.789	407	-1024	-768	-1	-1	-1	-1	4	-1024	-768	-1	-1	-1	-1	4		0	0						Untertest3.avi	0	880	547	72	111				0	Content		-72	-111	6789595	1884990822
6806	08:58:52.417	00:00:06.806	408	-1024	-768	-1	-1	-1	-1	4	-1024	-768	-1	-1	-1	-1	4		0	0						Untertest3.avi	0	880	547	72	111				0	Content		-72	-111	6806221	1885007448
6823	08:58:52.434	00:00:06.822	409	-1024	-768	-1	-1	-1	-1	4	-1024	-768	-1	-1	-1	-1	4		0	0						Untertest3.avi	0	880	547	72	111				0	Content		-72	-111	6822969	1885024196
6840	08:58:52.451	00:00:06.839	410	-1024	-768	-1	-1	-1	-1	4	-1024	-768	-1	-1	-1	-1	4		0	0						Untertest3.avi	0	880	547	72	111				0	Content		-72	-111	6839647	1885040874
6856	08:58:52.467	00:00:06.856	411	-1024	-768	-1	-1	-1	-1	4	-1024	-768	-1	-1	-1	-1	4		0	0						Untertest3.avi	0	880	547	72	111				0	Content		-72	-111	6856244	1885057471
6873	08:58:52.484	00:00:06.872	412	-1024	-768	-1	-1	-1	-1	4	-1024	-768	-1	-1	-1	-1	4		0	0						Untertest3.avi	0	880	547	72	111				0	Content		-72	-111	6872912	1885074139
6890	08:58:52.501	00:00:06.889	413	-1024	-768	-1	-1	-1	-1	4	-1024	-768	-1	-1	-1	-1	4		0	0						Untertest3.avi	0	880	547	72	111				0	Content		-72	-111	6889815	1885091042
6906	08:58:52.517	00:00:06.906	414	-1024	-768	-1	-1	-1	-1	4	-1024	-768	-1	-1	-1	-1	4		0	0						Untertest3.avi	0	880	547	72	111				0	Content		-72	-111	6906484	1885107711
6923	08:58:52.534	00:00:06.923	415	-1024	-768	-1	-1	-1	-1	4	-1024	-768	-1	-1	-1	-1	4		0	0						Untertest3.avi	0	880	547	72	111				0	Content		-72	-111	6923478	1885124705
6940	08:58:52.551	00:00:06.940	416	-1024	-768	-1	-1	-1	-1	4	-1024	-768	-1	-1	-1	-1	4		0	0						Untertest3.avi	0	880	547	72	111				0	Content		-72	-111	6940146	1885141373
6957	08:58:52.568	00:00:06.956	417	-1024	-768	-1	-1	-1	-1	4	-1024	-768	-1	-1	-1	-1	4		0	0						Untertest3.avi	0	880	547	72	111				0	Content		-72	-111	6956814	1885158041
6974	08:58:52.585	00:00:06.974	418	-1024	-768	-1	-1	-1	-1	4	-1024	-768	-1	-1	-1	-1	4		0	0						Untertest3.avi	0	880	547	72	111				0	Content		-72	-111	6974078	1885175305
6991	08:58:52.602	00:00:06.990	419	-1024	-768	-1	-1	-1	-1	4	-1024	-768	-1	-1	-1	-1	4		0	0						Untertest3.avi	0	880	547	72	111				0	Content		-72	-111	6990746	1885191973
7007	08:58:52.618	00:00:07.007	420	-1024	-768	-1	-1	-1	-1	4	-1024	-768	-1	-1	-1	-1	4		0	0						Untertest3.avi	0	880	547	72	111				0	Content		-72	-111	7007084	1885208311
7024	08:58:52.635	00:00:07.023	421	-1024	-768	-1	-1	-1	-1	4	-1024	-768	-1	-1	-1	-1	4		0	0						Untertest3.avi	0	880	547	72	111				0	Content		-72	-111	7023752	1885224979
7040	08:58:52.651	00:00:07.040	422	-1024	-768	-1	-1	-1	-1	4	-1024	-768	-1	-1	-1	-1	4		0	0						Untertest3.avi	0	880	547	72	111				0	Content		-72	-111	7040420	1885241647
7057	08:58:52.668	00:00:07.057	423	-1024	-768	-1	-1	-1	-1	4	-1024	-768	-1	-1	-1	-1	4		0	0						Untertest3.avi	0	880	547	72	111				0	Content		-72	-111	7057089	1885258316
7073	08:58:52.684	00:00:07.072	424	-1024	-768	-1	-1	-1	-1	4	-1024	-768	-1	-1	-1	-1	4		0	0						Untertest3.avi	0	880	547	72	111				0	Content		-72	-111	7072724	1885273951
7089	08:58:52.700	00:00:07.089	425	-1024	-768	-1	-1	-1	-1	4	-1024	-768	-1	-1	-1	-1	4		0	0						Untertest3.avi	0	880	547	72	111				0	Content		-72	-111	7089341	1885290568
7106	08:58:52.717	00:00:07.106	426	-1024	-768	-1	-1	-1	-1	4	-1024	-768	-1	-1	-1	-1	4		0	0						Untertest3.avi	0	880	547	72	111				0	Content		-72	-111	7106088	1885307315
7123	08:58:52.734	00:00:07.122	427	-1024	-768	-1	-1	-1	-1	4	-1024	-768	-1	-1	-1	-1	4		0	0						Untertest3.avi	0	880	547	72	111				0	Content		-72	-111	7122770	1885323997
7139	08:58:52.750	00:00:07.139	428	-1024	-768	-1	-1	-1	-1	4	-1024	-768	-1	-1	-1	-1	4		0	0						Untertest3.avi	0	880	547	72	111				0	Content		-72	-111	7139339	1885340566
7156	08:58:52.767	00:00:07.156	429	-1024	-768	-1	-1	-1	-1	4	-1024	-768	-1	-1	-1	-1	4		0	0						Untertest3.avi	0	880	547	72	111				0	Content		-72	-111	7156276	1885357503
7173	08:58:52.784	00:00:07.172	430	-1024	-768	-1	-1	-1	-1	4	-1024	-768	-1	-1	-1	-1	4		0	0						Untertest3.avi	0	880	547	72	111				0	Content		-72	-111	7172944	1885374171
7190	08:58:52.801	00:00:07.190	431	-1024	-768	-1	-1	-1	-1	4	-1024	-768	-1	-1	-1	-1	4		0	0						Untertest3.avi	0	880	547	72	111				0	Content		-72	-111	7190077	1885391304
7207	08:58:52.818	00:00:07.206	432	-1024	-768	-1	-1	-1	-1	4	-1024	-768	-1	-1	-1	-1	4		0	0						Untertest3.avi	0	880	547	72	111				0	Content		-72	-111	7206746	1885407973
7224	08:58:52.835	00:00:07.223	433	-1024	-768	-1	-1	-1	-1	4	-1024	-768	-1	-1	-1	-1	4		0	0						Untertest3.avi	0	880	547	72	111				0	Content		-72	-111	7223777	1885425004
7240	08:58:52.851	00:00:07.240	434	-1024	-768	-1	-1	-1	-1	4	-1024	-768	-1	-1	-1	-1	4		0	0						Untertest3.avi	0	880	547	72	111				0	Content		-72	-111	7240445	1885441672
7257	08:58:52.868	00:00:07.257	435	-1024	-768	-1	-1	-1	-1	4	-1024	-768	-1	-1	-1	-1	4		0	0						Untertest3.avi	0	880	547	72	111				0	Content		-72	-111	7257113	1885458340
7274	08:58:52.885	00:00:07.274	436	-1024	-768	-1	-1	-1	-1	4	-1024	-768	-1	-1	-1	-1	4		0	0						Untertest3.avi	0	880	547	72	111				0	Content		-72	-111	7274416	1885475643
7289	08:58:52.900	00:00:07.289	437	-1024	-768	-1	-1	-1	-1	4	-1024	-768	-1	-1	-1	-1	4		0	0						Untertest3.avi	0	880	547	72	111				0	Content		-72	-111	7289164	1885490391
7306	08:58:52.917	00:00:07.305	438	-1024	-768	-1	-1	-1	-1	4	-1024	-768	-1	-1	-1	-1	4		0	0						Untertest3.avi	0	880	547	72	111				0	Content		-72	-111	7305784	1885507011
7322	08:58:52.933	00:00:07.322	439	-1024	-768	-1	-1	-1	-1	4	-1024	-768	-1	-1	-1	-1	4		0	0						Untertest3.avi	0	880	547	72	111				0	Content		-72	-111	7322411	1885523638
7339	08:58:52.950	00:00:07.339	440	-1024	-768	-1	-1	-1	-1	4	-1024	-768	-1	-1	-1	-1	4		0	0						Untertest3.avi	0	880	547	72	111				0	Content		-72	-111	7339087	1885540314
7356	08:58:52.967	00:00:07.355	441	-1024	-768	-1	-1	-1	-1	4	-1024	-768	-1	-1	-1	-1	4		0	0						Untertest3.avi	0	880	547	72	111				0	Content		-72	-111	7355747	1885556974
7372	08:58:52.983	00:00:07.372	442	-1024	-768	-1	-1	-1	-1	4	-1024	-768	-1	-1	-1	-1	4		0	0						Untertest3.avi	0	880	547	72	111				0	Content		-72	-111	7372414	1885573641
7389	08:58:53.000	00:00:07.389	443	-1024	-768	-1	-1	-1	-1	4	-1024	-768	-1	-1	-1	-1	4		0	0						Untertest3.avi	0	880	547	72	111				0	Content		-72	-111	7389348	1885590575
7406	08:58:53.017	00:00:07.406	444	-1024	-768	-1	-1	-1	-1	4	-1024	-768	-1	-1	-1	-1	4		0	0						Untertest3.avi	0	880	547	72	111				0	Content		-72	-111	7406015	1885607242
7423	08:58:53.034	00:00:07.422	445	-1024	-768	-1	-1	-1	-1	4	-1024	-768	-1	-1	-1	-1	4		0	0						Untertest3.avi	0	880	547	72	111				0	Content		-72	-111	7422978	1885624205
7440	08:58:53.051	00:00:07.439	446	-1024	-768	-1	-1	-1	-1	4	-1024	-768	-1	-1	-1	-1	4		0	0						Untertest3.avi	0	880	547	72	111				0	Content		-72	-111	7439645	1885640872
7456	08:58:53.067	00:00:07.456	447	-1024	-768	-1	-1	-1	-1	4	-1024	-768	-1	-1	-1	-1	4		0	0						Untertest3.avi	0	880	547	72	111				0	Content		-72	-111	7456313	1885657540
7473	08:58:53.084	00:00:07.473	448	-1024	-768	-1	-1	-1	-1	4	-1024	-768	-1	-1	-1	-1	4		0	0						Untertest3.avi	0	880	547	72	111				0	Content		-72	-111	7473044	1885674271
7490	08:58:53.101	00:00:07.489	449	-1024	-768	-1	-1	-1	-1	4	-1024	-768	-1	-1	-1	-1	4		0	0						Untertest3.avi	0	880	547	72	111				0	Content		-72	-111	7489712	1885690939
7506	08:58:53.117	00:00:07.506	450	-1024	-768	-1	-1	-1	-1	4	-1024	-768	-1	-1	-1	-1	4		0	0						Untertest3.avi	0	880	547	72	111				0	Content		-72	-111	7506368	1885707595
7523	08:58:53.134	00:00:07.523	451	-1024	-768	-1	-1	-1	-1	4	-1024	-768	-1	-1	-1	-1	4		0	0						Untertest3.avi	0	880	547	72	111				0	Content		-72	-111	7523036	1885724263
7540	08:58:53.151	00:00:07.539	452	682,3825	625,5633	0,5935491	0,7090296	476,3984	3,139379	0	741,9702	633,4432	0,4536097	0,7261342	473,5353	3,167975	0	0	712	630						Untertest3.avi	0	880	547	72	111	625	532	33	0	Content		640	519	7539523	1885740750
7556	08:58:53.167	00:00:07.556	453	682,5281	656,938	0,5828112	0,7068622	476,3984	3,230951	0	-1024	-768	-1	-1	-1	-1	4	0	683	657						Untertest3.avi	0	880	547	72	111	625	532	33	0	Content		611	546	7556272	1885757499
7573	08:58:53.184	00:00:07.572	454	-1024	-768	-1	-1	-1	-1	4	-1024	-768	-1	-1	-1	-1	4		0	0						Untertest3.avi	0	880	547	72	111				0	Content		-72	-111	7572897	1885774124
7590	08:58:53.201	00:00:07.589	455	-1024	-768	-1	-1	-1	-1	4	-1024	-768	-1	-1	-1	-1	4		0	0						Untertest3.avi	0	880	547	72	111				0	Content		-72	-111	7589582	1885790809
7606	08:58:53.217	00:00:07.606	456	-1024	-768	-1	-1	-1	-1	4	-1024	-768	-1	-1	-1	-1	4		0	0						Untertest3.avi	0	880	547	72	111				0	Content		-72	-111	7606249	1885807476
7623	08:58:53.234	00:00:07.622	457	-1024	-768	-1	-1	-1	-1	4	-1024	-768	-1	-1	-1	-1	4		0	0						Untertest3.avi	0	880	547	72	111				0	Content		-72	-111	7622891	1885824118
7640	08:58:53.251	00:00:07.639	458	-1024	-768	-1	-1	-1	-1	4	-1024	-768	-1	-1	-1	-1	4		0	0						Untertest3.avi	0	880	547	72	111				0	Content		-72	-111	7639513	1885840740
7656	08:58:53.267	00:00:07.656	459	-1024	-768	-1	-1	-1	-1	4	-1024	-768	-1	-1	-1	-1	4		0	0						Untertest3.avi	0	880	547	72	111				0	Content		-72	-111	7656181	1885857408
7673	08:58:53.284	00:00:07.672	460	-1024	-768	-1	-1	-1	-1	4	-1024	-768	-1	-1	-1	-1	4		0	0						Untertest3.avi	0	880	547	72	111				0	Content		-72	-111	7672844	1885874071
7690	08:58:53.301	00:00:07.689	461	-1024	-768	-1	-1	-1	-1	4	-1024	-768	-1	-1	-1	-1	4		0	0						Untertest3.avi	0	880	547	72	111				0	Content		-72	-111	7689512	1885890739
7706	08:58:53.317	00:00:07.706	462	-1024	-768	-1	-1	-1	-1	4	-1024	-768	-1	-1	-1	-1	4		0	0						Untertest3.avi	0	880	547	72	111				0	Content		-72	-111	7706132	1885907359
7723	08:58:53.334	00:00:07.722	463	-1024	-768	-1	-1	-1	-1	4	-1024	-768	-1	-1	-1	-1	4		0	0						Untertest3.avi	0	880	547	72	111				0	Content		-72	-111	7722800	1885924027
7739	08:58:53.350	00:00:07.739	464	-1024	-768	-1	-1	-1	-1	4	-1024	-768	-1	-1	-1	-1	4		0	0						Untertest3.avi	0	880	547	72	111				0	Content		-72	-111	7739463	1885940690
7756	08:58:53.367	00:00:07.756	465	-1024	-768	-1	-1	-1	-1	4	-1024	-768	-1	-1	-1	-1	4		0	0						Untertest3.avi	0	880	547	72	111				0	Content		-72	-111	7756130	1885957357
7773	08:58:53.384	00:00:07.772	466	1394,069	732,1634	0,571676	0,6985165	446,7635	2,609296	0	-1024	-768	-1	-1	-1	-1	4	1	1394	732						Untertest3.avi	0	880	547	72	111	1200	618	116	0	Content		1322	621	7772837	1885974064
7789	08:58:53.400	00:00:07.789	467	1272,212	729,1416	0,5882097	0,7003367	400,1055	2,329324	0	-1024	-768	-1	-1	-1	-1	4	1	1272	729						Untertest3.avi	0	880	547	72	111	1200	618	116	0	Content		1200	618	7789011	1885990238
7806	08:58:53.417	00:00:07.806	468	-1024	-768	-1	-1	-1	-1	4	-1024	-768	-1	-1	-1	-1	4	1	0	0						Untertest3.avi	0	880	547	72	111	1200	618	116	0	Content		-72	-111	7806124	1886007351
7823	08:58:53.434	00:00:07.822	469	1262,759	745,7809	0,587796	0,7003629	398,5016	2,449762	0	-1024	-768	-1	-1	-1	-1	4	1	1263	746						Untertest3.avi	0	880	547	72	111	1200	618	116	0	Content		1191	635	7822505	1886023732
7840	08:58:53.451	00:00:07.839	470	1396,614	725,2947	0,5710565	0,6992812	449,8234	2,729938	0	-1024	-768	-1	-1	-1	-1	4	1	1397	725						Untertest3.avi	0	880	547	72	111	1200	618	116	0	Content		1325	614	7839506	1886040733
7856	08:58:53.467	00:00:07.855	471	1252,412	744,1155	0,5870547	0,6994023	400,4087	2,450273	0	-1024	-768	-1	-1	-1	-1	4	1	1252	744						Untertest3.avi	0	880	547	72	111	1200	618	116	0	Content		1180	633	7855746	1886056973
7872	08:58:53.483	00:00:07.872	472	1390,763	702,247	0,5691915	0,6980228	445,3508	2,615839	0	-1024	-768	-1	-1	-1	-1	4	1	1391	702						Untertest3.avi	0	880	547	72	111	1200	618	116	0	Content		1319	591	7872371	1886073598
7889	08:58:53.500	00:00:07.888	473	1255,594	711,4587	0,5872197	0,6981407	398,2043	2,449666	0	-1024	-768	-1	-1	-1	-1	4	2	1256	711						Untertest3.avi	0	880	547	72	111	1341	579	167	0	Content		1184	600	7888993	1886090220
7906	08:58:53.517	00:00:07.906	474	1412,838	690,4564	0,5713132	0,6968186	453,3153	2,751382	0	-1024	-768	-1	-1	-1	-1	4	2	1413	690						Untertest3.avi	0	880	547	72	111	1341	579	167	0	Content		1341	579	7906115	1886107342
7923	08:58:53.534	00:00:07.922	475	-1024	-768	-1	-1	-1	-1	4	-1024	-768	-1	-1	-1	-1	4	2	0	0						Untertest3.avi	0	880	547	72	111	1341	579	167	0	Content		-72	-111	7922750	1886123977
7939	08:58:53.550	00:00:07.939	476	-1024	-768	-1	-1	-1	-1	4	-1024	-768	-1	-1	-1	-1	4	2	0	0						Untertest3.avi	0	880	547	72	111	1341	579	167	0	Content		-72	-111	7939418	1886140645
7956	08:58:53.567	00:00:07.956	477	1411,9	695,0952	0,5711767	0,6954951	457,6666	2,753435	0	-1024	-768	-1	-1	-1	-1	4	2	1412	695						Untertest3.avi	0	880	547	72	111	1341	579	167	0	Content		1340	584	7956010	1886157237
7972	08:58:53.583	00:00:07.972	478	1570,842	691,1656	0,5718698	0,6948968	457,2083	2,836771	0	-1024	-768	-1	-1	-1	-1	4	2	1571	691						Untertest3.avi	0	880	547	72	111	1341	579	167	0	Content		1499	580	7972438	1886173665
7989	08:58:53.600	00:00:07.988	479	1455,268	683,6194	0,5708773	0,6937384	457,5334	2,761816	0	-1024	-768	-1	-1	-1	-1	4	2	1455	684						Untertest3.avi	0	880	547	72	111	1341	579	167	0	Content		1383	573	7988938	1886190165
8006	08:58:53.617	00:00:08.005	480	1345,988	731,2894	0,5639454	0,6909047	434,8696	2,794475	0	-1024	-768	-1	-1	-1	-1	4	2	1346	731						Untertest3.avi	0	880	547	72	111	1341	579	167	0	Content		1274	620	8005560	1886206787
8023	08:58:53.634	00:00:08.022	481	1462,194	666,5336	0,5711052	0,6886043	459,108	2,913445	0	-1024	-768	-1	-1	-1	-1	4	2	1462	667						Untertest3.avi	0	880	547	72	111	1341	579	167	0	Content		1390	556	8022809	1886224036
8039	08:58:53.650	00:00:08.039	482	1486,872	549,3807	0,5716293	0,684485	459,1081	2,936147	0	-1024	-768	-1	-1	-1	-1	4	2	1487	549						Untertest3.avi	0	880	547	72	111	1341	579	167	0	Content		1415	438	8039434	1886240661
8056	08:58:53.667	00:00:08.055	483	-1024	-768	-1	-1	-1	-1	4	-1024	-768	-1	-1	-1	-1	4		0	0						Untertest3.avi	0	880	547	72	111				0	Content		-72	-111	8055878	1886257105
8072	08:58:53.683	00:00:08.072	484	-1024	-768	-1	-1	-1	-1	4	-1024	-768	-1	-1	-1	-1	4		0	0						Untertest3.avi	0	880	547	72	111				0	Content		-72	-111	8072181	1886273408
8089	08:58:53.700	00:00:08.089	485	-1024	-768	-1	-1	-1	-1	4	-1024	-768	-1	-1	-1	-1	4		0	0						Untertest3.avi	0	880	547	72	111				0	Content		-72	-111	8089126	1886290353
8106	08:58:53.717	00:00:08.105	486	-1024	-768	-1	-1	-1	-1	4	-1024	-768	-1	-1	-1	-1	4		0	0						Untertest3.avi	0	880	547	72	111				0	Content		-72	-111	8105557	1886306784
8122	08:58:53.733	00:00:08.122	487	-1024	-768	-1	-1	-1	-1	4	-1024	-768	-1	-1	-1	-1	4		0	0						Untertest3.avi	0	880	547	72	111				0	Content		-72	-111	8122320	1886323547
8139	08:58:53.750	00:00:08.139	488	-1024	-768	-1	-1	-1	-1	4	-1024	-768	-1	-1	-1	-1	4		0	0						Untertest3.avi	0	880	547	72	111				0	Content		-72	-111	8139054	1886340281
8156	08:58:53.767	00:00:08.155	489	-1024	-768	-1	-1	-1	-1	4	-1024	-768	-1	-1	-1	-1	4		0	0						Untertest3.avi	0	880	547	72	111				0	Content		-72	-111	8155677	1886356904
8172	08:58:53.783	00:00:08.172	490	-1024	-768	-1	-1	-1	-1	4	-1024	-768	-1	-1	-1	-1	4		0	0						Untertest3.avi	0	880	547	72	111				0	Content		-72	-111	8172317	1886373544
8189	08:58:53.800	00:00:08.188	491	-1024	-768	-1	-1	-1	-1	4	-1024	-768	-1	-1	-1	-1	4		0	0						Untertest3.avi	0	880	547	72	111				0	Content		-72	-111	8188927	1886390154
8206	08:58:53.817	00:00:08.205	492	-1024	-768	-1	-1	-1	-1	4	-1024	-768	-1	-1	-1	-1	4		0	0						Untertest3.avi	0	880	547	72	111				0	Content		-72	-111	8205675	1886406902
8222	08:58:53.833	00:00:08.222	493	-1024	-768	-1	-1	-1	-1	4	-1024	-768	-1	-1	-1	-1	4		0	0						Untertest3.avi	0	880	547	72	111				0	Content		-72	-111	8222357	1886423584
8239	08:58:53.850	00:00:08.239	494	-1024	-768	-1	-1	-1	-1	4	-1024	-768	-1	-1	-1	-1	4		0	0						Untertest3.avi	0	880	547	72	111				0	Content		-72	-111	8239024	1886440251
8256	08:58:53.867	00:00:08.255	495	-1024	-768	-1	-1	-1	-1	4	-1024	-768	-1	-1	-1	-1	4		0	0						Untertest3.avi	0	880	547	72	111				0	Content		-72	-111	8255671	1886456898
8272	08:58:53.883	00:00:08.271	496	-1024	-768	-1	-1	-1	-1	4	-1024	-768	-1	-1	-1	-1	4		0	0						Untertest3.avi	0	880	547	72	111				0	Content		-72	-111	8271922	1886473149
8289	08:58:53.900	00:00:08.289	497	-1024	-768	-1	-1	-1	-1	4	-1024	-768	-1	-1	-1	-1	4		0	0						Untertest3.avi	0	880	547	72	111				0	Content		-72	-111	8289046	1886490273
8306	08:58:53.917	00:00:08.305	498	-1024	-768	-1	-1	-1	-1	4	-1024	-768	-1	-1	-1	-1	4		0	0						Untertest3.avi	0	880	547	72	111				0	Content		-72	-111	8305738	1886506965
8322	08:58:53.933	00:00:08.322	499	-1024	-768	-1	-1	-1	-1	4	-1024	-768	-1	-1	-1	-1	4		0	0						Untertest3.avi	0	880	547	72	111				0	Content		-72	-111	8322414	1886523641
8339	08:58:53.950	00:00:08.338	500	-1024	-768	-1	-1	-1	-1	4	-1024	-768	-1	-1	-1	-1	4		0	0						Untertest3.avi	0	880	547	72	111				0	Content		-72	-111	8338540	1886539767
8355	08:58:53.966	00:00:08.355	501	-1024	-768	-1	-1	-1	-1	4	-1024	-768	-1	-1	-1	-1	4		0	0						Untertest3.avi	0	880	547	72	111				0	Content		-72	-111	8355161	1886556388
8372	08:58:53.983	00:00:08.371	502	-1024	-768	-1	-1	-1	-1	4	-1024	-768	-1	-1	-1	-1	4		0	0						Untertest3.avi	0	880	547	72	111				0	Content		-72	-111	8371785	1886573012
8389	08:58:54.000	00:00:08.388	503	-1024	-768	-1	-1	-1	-1	4	-1024	-768	-1	-1	-1	-1	4		0	0						Untertest3.avi	0	880	547	72	111				0	Content		-72	-111	8388532	1886589759
8405	08:58:54.016	00:00:08.405	504	-1024	-768	-1	-1	-1	-1	4	-1024	-768	-1	-1	-1	-1	4		0	0						Untertest3.avi	0	880	547	72	111				0	Content		-72	-111	8405157	1886606384
8422	08:58:54.033	00:00:08.421	505	-1024	-768	-1	-1	-1	-1	4	-1024	-768	-1	-1	-1	-1	4		0	0						Untertest3.avi	0	880	547	72	111				0	Content		-72	-111	8421782	1886623009
8439	08:58:54.050	00:00:08.438	506	-1024	-768	-1	-1	-1	-1	4	-1024	-768	-1	-1	-1	-1	4		0	0						Untertest3.avi	0	880	547	72	111				0	Content		-72	-111	8438851	1886640078
8456	08:58:54.067	00:00:08.456	507	-1024	-768	-1	-1	-1	-1	4	-1024	-768	-1	-1	-1	-1	4		0	0						Untertest3.avi	0	880	547	72	111				0	Content		-72	-111	8456227	1886657454
8474	08:58:54.085	00:00:08.473	508	-1024	-768	-1	-1	-1	-1	4	-1024	-768	-1	-1	-1	-1	4		0	0						Untertest3.avi	0	880	547	72	111				0	Content		-72	-111	8473597	1886674824
8488	08:58:54.099	00:00:08.488	509	-1024	-768	-1	-1	-1	-1	4	-1024	-768	-1	-1	-1	-1	4		0	0						Untertest3.avi	0	880	547	72	111				0	Content		-72	-111	8488400	1886689627
8505	08:58:54.116	00:00:08.505	510	-1024	-768	-1	-1	-1	-1	4	-1024	-768	-1	-1	-1	-1	4		0	0						Untertest3.avi	0	880	547	72	111				0	Content		-72	-111	8505023	1886706250
8522	08:58:54.133	00:00:08.521	511	-1024	-768	-1	-1	-1	-1	4	-1024	-768	-1	-1	-1	-1	4		0	0						Untertest3.avi	0	880	547	72	111				0	Content		-72	-111	8521771	1886722998
8538	08:58:54.149	00:00:08.538	512	-1024	-768	-1	-1	-1	-1	4	-1024	-768	-1	-1	-1	-1	4		0	0						Untertest3.avi	0	880	547	72	111				0	Content		-72	-111	8538392	1886739619
8555	08:58:54.166	00:00:08.555	513	-1024	-768	-1	-1	-1	-1	4	-1024	-768	-1	-1	-1	-1	4		0	0						Untertest3.avi	0	880	547	72	111				0	Content		-72	-111	8555018	1886756245
8572	08:58:54.183	00:00:08.571	514	-1024	-768	-1	-1	-1	-1	4	-1024	-768	-1	-1	-1	-1	4		0	0						Untertest3.avi	0	880	547	72	111				0	Content		-72	-111	8571642	1886772869
8589	08:58:54.200	00:00:08.588	515	-1024	-768	-1	-1	-1	-1	4	-1024	-768	-1	-1	-1	-1	4		0	0						Untertest3.avi	0	880	547	72	111				0	Content		-72	-111	8588836	1886790063
8606	08:58:54.217	00:00:08.606	516	-1024	-768	-1	-1	-1	-1	4	-1024	-768	-1	-1	-1	-1	4		0	0						Untertest3.avi	0	880	547	72	111				0	Content		-72	-111	8606208	1886807435
8623	08:58:54.234	00:00:08.623	517	-1024	-768	-1	-1	-1	-1	4	-1024	-768	-1	-1	-1	-1	4		0	0						Untertest3.avi	0	880	547	72	111				0	Content		-72	-111	8623457	1886824684
8638	08:58:54.249	00:00:08.638	518	-1024	-768	-1	-1	-1	-1	4	-1024	-768	-1	-1	-1	-1	4		0	0						Untertest3.avi	0	880	547	72	111				0	Content		-72	-111	8638260	1886839487
8655	08:58:54.266	00:00:08.655	519	-1024	-768	-1	-1	-1	-1	4	-1024	-768	-1	-1	-1	-1	4		0	0						Untertest3.avi	0	880	547	72	111				0	Content		-72	-111	8655008	1886856235
8672	08:58:54.283	00:00:08.671	520	-1024	-768	-1	-1	-1	-1	4	-1024	-768	-1	-1	-1	-1	4		0	0						Untertest3.avi	0	880	547	72	111				0	Content		-72	-111	8671632	1886872859
8688	08:58:54.299	00:00:08.688	521	-1024	-768	-1	-1	-1	-1	4	-1024	-768	-1	-1	-1	-1	4		0	0						Untertest3.avi	0	880	547	72	111				0	Content		-72	-111	8688258	1886889485
8705	08:58:54.316	00:00:08.704	522	-1024	-768	-1	-1	-1	-1	4	-1024	-768	-1	-1	-1	-1	4		0	0						Untertest3.avi	0	880	547	72	111				0	Content		-72	-111	8704878	1886906105
8722	08:58:54.333	00:00:08.721	523	-1024	-768	-1	-1	-1	-1	4	-1024	-768	-1	-1	-1	-1	4		0	0						Untertest3.avi	0	880	547	72	111				0	Content		-72	-111	8721500	1886922727
8739	08:58:54.350	00:00:08.738	524	-1024	-768	-1	-1	-1	-1	4	-1024	-768	-1	-1	-1	-1	4		0	0						Untertest3.avi	0	880	547	72	111				0	Content		-72	-111	8738696	1886939923
8756	08:58:54.367	00:00:08.756	525	-1024	-768	-1	-1	-1	-1	4	-1024	-768	-1	-1	-1	-1	4		0	0						Untertest3.avi	0	880	547	72	111				0	Content		-72	-111	8756068	1886957295
8773	08:58:54.384	00:00:08.773	526	-1024	-768	-1	-1	-1	-1	4	-1024	-768	-1	-1	-1	-1	4		0	0						Untertest3.avi	0	880	547	72	111				0	Content		-72	-111	8773316	1886974543
8788	08:58:54.399	00:00:08.788	527	-1024	-768	-1	-1	-1	-1	4	-1024	-768	-1	-1	-1	-1	4		0	0						Untertest3.avi	0	880	547	72	111				0	Content		-72	-111	8788119	1886989346
8805	08:58:54.416	00:00:08.804	528	-1024	-768	-1	-1	-1	-1	4	-1024	-768	-1	-1	-1	-1	4		0	0						Untertest3.avi	0	880	547	72	111				0	Content		-72	-111	8804870	1887006097
8822	08:58:54.433	00:00:08.821	529	-1024	-768	-1	-1	-1	-1	4	-1024	-768	-1	-1	-1	-1	4		0	0						Untertest3.avi	0	880	547	72	111				0	Content		-72	-111	8821500	1887022727
8838	08:58:54.449	00:00:08.838	530	-1024	-768	-1	-1	-1	-1	4	-1024	-768	-1	-1	-1	-1	4		0	0						Untertest3.avi	0	880	547	72	111				0	Content		-72	-111	8838119	1887039346
8855	08:58:54.466	00:00:08.854	531	-1024	-768	-1	-1	-1	-1	4	-1024	-768	-1	-1	-1	-1	4		0	0						Untertest3.avi	0	880	547	72	111				0	Content		-72	-111	8854740	1887055967
8871	08:58:54.482	00:00:08.871	532	-1024	-768	-1	-1	-1	-1	4	-1024	-768	-1	-1	-1	-1	4		0	0						Untertest3.avi	0	880	547	72	111				0	Content		-72	-111	8871493	1887072720
8889	08:58:54.500	00:00:08.888	533	-1024	-768	-1	-1	-1	-1	4	-1024	-768	-1	-1	-1	-1	4		0	0						Untertest3.avi	0	880	547	72	111				0	Content		-72	-111	8888561	1887089788
8906	08:58:54.517	00:00:08.905	534	-1024	-768	-1	-1	-1	-1	4	-1024	-768	-1	-1	-1	-1	4		0	0						Untertest3.avi	0	880	547	72	111				0	Content		-72	-111	8905933	1887107160
8923	08:58:54.534	00:00:08.923	535	-1024	-768	-1	-1	-1	-1	4	-1024	-768	-1	-1	-1	-1	4		0	0						Untertest3.avi	0	880	547	72	111				0	Content		-72	-111	8923191	1887124418
8938	08:58:54.549	00:00:08.938	536	-1024	-768	-1	-1	-1	-1	4	-1024	-768	-1	-1	-1	-1	4		0	0						Untertest3.avi	0	880	547	72	111				0	Content		-72	-111	8938106	1887139333
8955	08:58:54.566	00:00:08.954	537	-1024	-768	-1	-1	-1	-1	4	-1024	-768	-1	-1	-1	-1	4		0	0						Untertest3.avi	0	880	547	72	111				0	Content		-72	-111	8954730	1887155957
8971	08:58:54.582	00:00:08.971	538	-1024	-768	-1	-1	-1	-1	4	-1024	-768	-1	-1	-1	-1	4		0	0						Untertest3.avi	0	880	547	72	111				0	Content		-72	-111	8971476	1887172703
8988	08:58:54.599	00:00:08.988	539	-1024	-768	-1	-1	-1	-1	4	-1024	-768	-1	-1	-1	-1	4		0	0						Untertest3.avi	0	880	547	72	111				0	Content		-72	-111	8988097	1887189324
9005	08:58:54.616	00:00:09.004	540	-1024	-768	-1	-1	-1	-1	4	-1024	-768	-1	-1	-1	-1	4		0	0						Untertest3.avi	0	880	547	72	111				0	Content		-72	-111	9004722	1887205949
9021	08:58:54.632	00:00:09.021	541	-1024	-768	-1	-1	-1	-1	4	-1024	-768	-1	-1	-1	-1	4		0	0						Untertest3.avi	0	880	547	72	111				0	Content		-72	-111	9021343	1887222570
9039	08:58:54.650	00:00:09.038	542	-1024	-768	-1	-1	-1	-1	4	-1024	-768	-1	-1	-1	-1	4		0	0						Untertest3.avi	0	880	547	72	111				0	Content		-72	-111	9038540	1887239767
9056	08:58:54.667	00:00:09.055	543	-1024	-768	-1	-1	-1	-1	4	-1024	-768	-1	-1	-1	-1	4		0	0						Untertest3.avi	0	880	547	72	111				0	Content		-72	-111	9055788	1887257015
9073	08:58:54.684	00:00:09.073	544	-1024	-768	-1	-1	-1	-1	4	-1024	-768	-1	-1	-1	-1	4		0	0						Untertest3.avi	0	880	547	72	111				0	Content		-72	-111	9073173	1887274400
9088	08:58:54.699	00:00:09.087	545	-1024	-768	-1	-1	-1	-1	4	-1024	-768	-1	-1	-1	-1	4		0	0						Untertest3.avi	0	880	547	72	111				0	Content		-72	-111	9087958	1887289185
9105	08:58:54.716	00:00:09.104	546	-1024	-768	-1	-1	-1	-1	4	-1024	-768	-1	-1	-1	-1	4		0	0						Untertest3.avi	0	880	547	72	111				0	Content		-72	-111	9104584	1887305811
9121	08:58:54.732	00:00:09.121	547	-1024	-768	-1	-1	-1	-1	4	-1024	-768	-1	-1	-1	-1	4		0	0						Untertest3.avi	0	880	547	72	111				0	Content		-72	-111	9121332	1887322559
9138	08:58:54.749	00:00:09.137	548	-1024	-768	-1	-1	-1	-1	4	-1024	-768	-1	-1	-1	-1	4		0	0						Untertest3.avi	0	880	547	72	111				0	Content		-72	-111	9137957	1887339184
9155	08:58:54.766	00:00:09.154	549	-1024	-768	-1	-1	-1	-1	4	-1024	-768	-1	-1	-1	-1	4		0	0						Untertest3.avi	0	880	547	72	111				0	Content		-72	-111	9154581	1887355808
9171	08:58:54.782	00:00:09.171	550	-1024	-768	-1	-1	-1	-1	4	-1024	-768	-1	-1	-1	-1	4		0	0						Untertest3.avi	0	880	547	72	111				0	Content		-72	-111	9171206	1887372433
9188	08:58:54.799	00:00:09.188	551	-1024	-768	-1	-1	-1	-1	4	-1024	-768	-1	-1	-1	-1	4		0	0						Untertest3.avi	0	880	547	72	111				0	Content		-72	-111	9188402	1887389629
9206	08:58:54.817	00:00:09.205	552	-1024	-768	-1	-1	-1	-1	4	-1024	-768	-1	-1	-1	-1	4		0	0						Untertest3.avi	0	880	547	72	111				0	Content		-72	-111	9205778	1887407005
9223	08:58:54.834	00:00:09.223	553	-1024	-768	-1	-1	-1	-1	4	-1024	-768	-1	-1	-1	-1	4		0	0						Untertest3.avi	0	880	547	72	111				0	Content		-72	-111	9223025	1887424252
9238	08:58:54.849	00:00:09.237	554	-1024	-768	-1	-1	-1	-1	4	-1024	-768	-1	-1	-1	-1	4		0	0						Untertest3.avi	0	880	547	72	111				0	Content		-72	-111	9237826	1887439053
9255	08:58:54.866	00:00:09.254	555	-1024	-768	-1	-1	-1	-1	4	-1024	-768	-1	-1	-1	-1	4		0	0						Untertest3.avi	0	880	547	72	111				0	Content		-72	-111	9254575	1887455802
9271	08:58:54.882	00:00:09.271	556	-1024	-768	-1	-1	-1	-1	4	-1024	-768	-1	-1	-1	-1	4		0	0						Untertest3.avi	0	880	547	72	111				0	Content		-72	-111	9271197	1887472424
9288	08:58:54.899	00:00:09.287	557	-1024	-768	-1	-1	-1	-1	4	-1024	-768	-1	-1	-1	-1	4		0	0						Untertest3.avi	0	880	547	72	111				0	Content		-72	-111	9287948	1887489175
9304	08:58:54.915	00:00:09.304	558	-1024	-768	-1	-1	-1	-1	4	-1024	-768	-1	-1	-1	-1	4		0	0						Untertest3.avi	0	880	547	72	111				0	Content		-72	-111	9304446	1887505673
9321	08:58:54.932	00:00:09.321	559	-1024	-768	-1	-1	-1	-1	4	-1024	-768	-1	-1	-1	-1	4		0	0						Untertest3.avi	0	880	547	72	111				0	Content		-72	-111	9321072	1887522299
9338	08:58:54.949	00:00:09.338	560	-1024	-768	-1	-1	-1	-1	4	-1024	-768	-1	-1	-1	-1	4		0	0						Untertest3.avi	0	880	547	72	111				0	Content		-72	-111	9338266	1887539493
9356	08:58:54.967	00:00:09.355	561	-1024	-768	-1	-1	-1	-1	4	-1024	-768	-1	-1	-1	-1	4		0	0						Untertest3.avi	0	880	547	72	111				0	Content		-72	-111	9355639	1887556866
9373	08:58:54.984	00:00:09.372	562	-1024	-768	-1	-1	-1	-1	4	-1024	-768	-1	-1	-1	-1	4		0	0						Untertest3.avi	0	880	547	72	111				0	Content		-72	-111	9372888	1887574115
9388	08:58:54.999	00:00:09.387	563	-1024	-768	-1	-1	-1	-1	4	-1024	-768	-1	-1	-1	-1	4		0	0						Untertest3.avi	0	880	547	72	111				0	Content		-72	-111	9387815	1887589042
9404	08:58:55.015	00:00:09.404	564	-1024	-768	-1	-1	-1	-1	4	-1024	-768	-1	-1	-1	-1	4		0	0						Untertest3.avi	0	880	547	72	111				0	Content		-72	-111	9404438	1887605665
9421	08:58:55.032	00:00:09.421	565	-1024	-768	-1	-1	-1	-1	4	-1024	-768	-1	-1	-1	-1	4		0	0						Untertest3.avi	0	880	547	72	111				0	Content		-72	-111	9421186	1887622413
9438	08:58:55.049	00:00:09.437	566	-1024	-768	-1	-1	-1	-1	4	-1024	-768	-1	-1	-1	-1	4		0	0						Untertest3.avi	0	880	547	72	111				0	Content		-72	-111	9437807	1887639034
9454	08:58:55.065	00:00:09.454	567	-1024	-768	-1	-1	-1	-1	4	-1024	-768	-1	-1	-1	-1	4		0	0						Untertest3.avi	0	880	547	72	111				0	Content		-72	-111	9454427	1887655654
9471	08:58:55.082	00:00:09.471	568	-1024	-768	-1	-1	-1	-1	4	-1024	-768	-1	-1	-1	-1	4		0	0						Untertest3.avi	0	880	547	72	111				0	Content		-72	-111	9471052	1887672279
9488	08:58:55.099	00:00:09.488	569	-1024	-768	-1	-1	-1	-1	4	-1024	-768	-1	-1	-1	-1	4		0	0						Untertest3.avi	0	880	547	72	111				0	Content		-72	-111	9488124	1887689351
9505	08:58:55.116	00:00:09.505	570	-1024	-768	-1	-1	-1	-1	4	-1024	-768	-1	-1	-1	-1	4		0	0						Untertest3.avi	0	880	547	72	111				0	Content		-72	-111	9505494	1887706721
9523	08:58:55.134	00:00:09.522	571	-1024	-768	-1	-1	-1	-1	4	-1024	-768	-1	-1	-1	-1	4		0	0						Untertest3.avi	0	880	547	72	111				0	Content		-72	-111	9522869	1887724096
9538	08:58:55.149	00:00:09.537	572	-1024	-768	-1	-1	-1	-1	4	-1024	-768	-1	-1	-1	-1	4		0	0						Untertest3.avi	0	880	547	72	111				0	Content		-72	-111	9537671	1887738898
9554	08:58:55.165	00:00:09.554	573	-1024	-768	-1	-1	-1	-1	4	-1024	-768	-1	-1	-1	-1	4		0	0						Untertest3.avi	0	880	547	72	111				0	Content		-72	-111	9554296	1887755523
9571	08:58:55.182	00:00:09.571	574	-1024	-768	-1	-1	-1	-1	4	-1024	-768	-1	-1	-1	-1	4		0	0						Untertest3.avi	0	880	547	72	111				0	Content		-72	-111	9571044	1887772271
9588	08:58:55.199	00:00:09.587	575	-1024	-768	-1	-1	-1	-1	4	-1024	-768	-1	-1	-1	-1	4		0	0						Untertest3.avi	0	880	547	72	111				0	Content		-72	-111	9587666	1887788893
9604	08:58:55.215	00:00:09.604	576	-1024	-768	-1	-1	-1	-1	4	-1024	-768	-1	-1	-1	-1	4		0	0						Untertest3.avi	0	880	547	72	111				0	Content		-72	-111	9604289	1887805516
9621	08:58:55.232	00:00:09.620	577	-1024	-768	-1	-1	-1	-1	4	-1024	-768	-1	-1	-1	-1	4		0	0						Untertest3.avi	0	880	547	72	111				0	Content		-72	-111	9620912	1887822139
9638	08:58:55.249	00:00:09.638	578	-1024	-768	-1	-1	-1	-1	4	-1024	-768	-1	-1	-1	-1	4		0	0						Untertest3.avi	0	880	547	72	111				0	Content		-72	-111	9638110	1887839337
9655	08:58:55.266	00:00:09.655	579	-1024	-768	-1	-1	-1	-1	4	-1024	-768	-1	-1	-1	-1	4		0	0						Untertest3.avi	0	880	547	72	111				0	Content		-72	-111	9655479	1887856706
9673	08:58:55.284	00:00:09.672	580	-1024	-768	-1	-1	-1	-1	4	-1024	-768	-1	-1	-1	-1	4		0	0						Untertest3.avi	0	880	547	72	111				0	Content		-72	-111	9672725	1887873952
9688	08:58:55.299	00:00:09.687	581	-1024	-768	-1	-1	-1	-1	4	-1024	-768	-1	-1	-1	-1	4		0	0						Untertest3.avi	0	880	547	72	111				0	Content		-72	-111	9687527	1887888754
9704	08:58:55.315	00:00:09.704	582	-1024	-768	-1	-1	-1	-1	4	-1024	-768	-1	-1	-1	-1	4		0	0						Untertest3.avi	0	880	547	72	111				0	Content		-72	-111	9704277	1887905504
9721	08:58:55.332	00:00:09.720	583	-1024	-768	-1	-1	-1	-1	4	-1024	-768	-1	-1	-1	-1	4		0	0						Untertest3.avi	0	880	547	72	111				0	Content		-72	-111	9720900	1887922127
9738	08:58:55.349	00:00:09.737	584	-1024	-768	-1	-1	-1	-1	4	-1024	-768	-1	-1	-1	-1	4		0	0						Untertest3.avi	0	880	547	72	111				0	Content		-72	-111	9737526	1887938753
9754	08:58:55.365	00:00:09.754	585	-1024	-768	-1	-1	-1	-1	4	-1024	-768	-1	-1	-1	-1	4		0	0						Untertest3.avi	0	880	547	72	111				0	Content		-72	-111	9754147	1887955374
9771	08:58:55.382	00:00:09.770	586	-1024	-768	-1	-1	-1	-1	4	-1024	-768	-1	-1	-1	-1	4		0	0						Untertest3.avi	0	880	547	72	111				0	Content		-72	-111	9770772	1887971999
9788	08:58:55.399	00:00:09.787	587	-1024	-768	-1	-1	-1	-1	4	-1024	-768	-1	-1	-1	-1	4		0	0						Untertest3.avi	0	880	547	72	111				0	Content		-72	-111	9787967	1887989194
9805	08:58:55.416	00:00:09.805	588	-1024	-768	-1	-1	-1	-1	4	-1024	-768	-1	-1	-1	-1	4		0	0						Untertest3.avi	0	880	547	72	111				0	Content		-72	-111	9805341	1888006568
9823	08:58:55.434	00:00:09.822	589	-1024	-768	-1	-1	-1	-1	4	-1024	-768	-1	-1	-1	-1	4		0	0						Untertest3.avi	0	880	547	72	111				0	Content		-72	-111	9822588	1888023815
9838	08:58:55.449	00:00:09.837	590	-1024	-768	-1	-1	-1	-1	4	-1024	-768	-1	-1	-1	-1	4		0	0						Untertest3.avi	0	880	547	72	111				0	Content		-72	-111	9837516	1888038743
9854	08:58:55.465	00:00:09.854	591	-1024	-768	-1	-1	-1	-1	4	-1024	-768	-1	-1	-1	-1	4		0	0						Untertest3.avi	0	880	547	72	111				0	Content		-72	-111	9854141	1888055368
9871	08:58:55.482	00:00:09.870	592	-1024	-768	-1	-1	-1	-1	4	-1024	-768	-1	-1	-1	-1	4		0	0						Untertest3.avi	0	880	547	72	111				0	Content		-72	-111	9870887	1888072114
9888	08:58:55.499	00:00:09.887	593	-1024	-768	-1	-1	-1	-1	4	-1024	-768	-1	-1	-1	-1	4		0	0						Untertest3.avi	0	880	547	72	111				0	Content		-72	-111	9887514	1888088741
9904	08:58:55.515	00:00:09.904	594	-1024	-768	-1	-1	-1	-1	4	-1024	-768	-1	-1	-1	-1	4		0	0						Untertest3.avi	0	880	547	72	111				0	Content		-72	-111	9904137	1888105364
9921	08:58:55.532	00:00:09.920	595	-1024	-768	-1	-1	-1	-1	4	-1024	-768	-1	-1	-1	-1	4		0	0						Untertest3.avi	0	880	547	72	111				0	Content		-72	-111	9920760	1888121987
9938	08:58:55.549	00:00:09.937	596	-1024	-768	-1	-1	-1	-1	4	-1024	-768	-1	-1	-1	-1	4		0	0						Untertest3.avi	0	880	547	72	111				0	Content		-72	-111	9937828	1888139055
9955	08:58:55.566	00:00:09.955	597	-1024	-768	-1	-1	-1	-1	4	-1024	-768	-1	-1	-1	-1	4		0	0						Untertest3.avi	0	880	547	72	111				0	Content		-72	-111	9955201	1888156428
9972	08:58:55.583	00:00:09.972	598	-1024	-768	-1	-1	-1	-1	4	-1024	-768	-1	-1	-1	-1	4		0	0						Untertest3.avi	0	880	547	72	111				0	Content		-72	-111	9972451	1888173678
9987	08:58:55.598	00:00:09.987	599	-1024	-768	-1	-1	-1	-1	4	-1024	-768	-1	-1	-1	-1	4		0	0						Untertest3.avi	0	880	547	72	111				0	Content		-72	-111	9987381	1888188608
10004	08:58:55.615	00:00:10.004	600	-1024	-768	-1	-1	-1	-1	4	-1024	-768	-1	-1	-1	-1	4		0	0						Untertest3.avi	0	880	547	72	111				0	Content		-72	-111	10004004	1888205231
10021	08:58:55.632	00:00:10.020	601	-1024	-768	-1	-1	-1	-1	4	-1024	-768	-1	-1	-1	-1	4		0	0						Untertest3.avi	0	880	547	72	111				0	Content		-72	-111	10020749	1888221976
10037	08:58:55.648	00:00:10.037	602	-1024	-768	-1	-1	-1	-1	4	-1024	-768	-1	-1	-1	-1	4		0	0						Untertest3.avi	0	880	547	72	111				0	Content		-72	-111	10037372	1888238599
10054	08:58:55.665	00:00:10.053	603	-1024	-768	-1	-1	-1	-1	4	-1024	-768	-1	-1	-1	-1	4		0	0						Untertest3.avi	0	880	547	72	111				0	Content		-72	-111	10053993	1888255220
10071	08:58:55.682	00:00:10.070	604	-1024	-768	-1	-1	-1	-1	4	-1024	-768	-1	-1	-1	-1	4		0	0						Untertest3.avi	0	880	547	72	111				0	Content		-72	-111	10070538	1888271765
10088	08:58:55.699	00:00:10.087	605	-1024	-768	-1	-1	-1	-1	4	-1024	-768	-1	-1	-1	-1	4		0	0						Untertest3.avi	0	880	547	72	111				0	Content		-72	-111	10087855	1888289082
10105	08:58:55.716	00:00:10.104	606	-1024	-768	-1	-1	-1	-1	4	-1024	-768	-1	-1	-1	-1	4		0	0						Untertest3.avi	0	880	547	72	111				0	Content		-72	-111	10104523	1888305750
10122	08:58:55.733	00:00:10.121	607	-1024	-768	-1	-1	-1	-1	4	-1024	-768	-1	-1	-1	-1	4		0	0						Untertest3.avi	0	880	547	72	111				0	Content		-72	-111	10121611	1888322838
10138	08:58:55.749	00:00:10.138	608	-1024	-768	-1	-1	-1	-1	4	-1024	-768	-1	-1	-1	-1	4		0	0						Untertest3.avi	0	880	547	72	111				0	Content		-72	-111	10138279	1888339506
10155	08:58:55.766	00:00:10.154	609	-1024	-768	-1	-1	-1	-1	4	-1024	-768	-1	-1	-1	-1	4		0	0						Untertest3.avi	0	880	547	72	111				0	Content		-72	-111	10154947	1888356174
10171	08:58:55.782	00:00:10.171	610	-1024	-768	-1	-1	-1	-1	4	-1024	-768	-1	-1	-1	-1	4		0	0						Untertest3.avi	0	880	547	72	111				0	Content		-72	-111	10171058	1888372285
10188	08:58:55.799	00:00:10.187	611	-1024	-768	-1	-1	-1	-1	4	-1024	-768	-1	-1	-1	-1	4		0	0						Untertest3.avi	0	880	547	72	111				0	Content		-72	-111	10187726	1888388953
10204	08:58:55.815	00:00:10.203	612	-1024	-768	-1	-1	-1	-1	4	-1024	-768	-1	-1	-1	-1	4		0	0						Untertest3.avi	0	880	547	72	111				0	Content		-72	-111	10203786	1888405013
10221	08:58:55.832	00:00:10.220	613	-1024	-768	-1	-1	-1	-1	4	-1024	-768	-1	-1	-1	-1	4		0	0						Untertest3.avi	0	880	547	72	111				0	Content		-72	-111	10220533	1888421760
10237	08:58:55.848	00:00:10.237	614	-1024	-768	-1	-1	-1	-1	4	-1024	-768	-1	-1	-1	-1	4		0	0						Untertest3.avi	0	880	547	72	111				0	Content		-72	-111	10237155	1888438382
10254	08:58:55.865	00:00:10.253	615	-1024	-768	-1	-1	-1	-1	4	-1024	-768	-1	-1	-1	-1	4		0	0						Untertest3.avi	0	880	547	72	111				0	Content		-72	-111	10253832	1888455059
10270	08:58:55.881	00:00:10.270	616	-1024	-768	-1	-1	-1	-1	4	-1024	-768	-1	-1	-1	-1	4		0	0						Untertest3.avi	0	880	547	72	111				0	Content		-72	-111	10270491	1888471718
10287	08:58:55.898	00:00:10.287	617	-1024	-768	-1	-1	-1	-1	4	-1024	-768	-1	-1	-1	-1	4		0	0						Untertest3.avi	0	880	547	72	111				0	Content		-72	-111	10287159	1888488386
10304	08:58:55.915	00:00:10.304	618	-1024	-768	-1	-1	-1	-1	4	-1024	-768	-1	-1	-1	-1	4		0	0						Untertest3.avi	0	880	547	72	111				0	Content		-72	-111	10304092	1888505319
10321	08:58:55.932	00:00:10.320	619	-1024	-768	-1	-1	-1	-1	4	-1024	-768	-1	-1	-1	-1	4		0	0						Untertest3.avi	0	880	547	72	111				0	Content		-72	-111	10320760	1888521987
10338	08:58:55.949	00:00:10.337	620	-1024	-768	-1	-1	-1	-1	4	-1024	-768	-1	-1	-1	-1	4		0	0						Untertest3.avi	0	880	547	72	111				0	Content		-72	-111	10337723	1888538950
10354	08:58:55.965	00:00:10.354	621	-1024	-768	-1	-1	-1	-1	4	-1024	-768	-1	-1	-1	-1	4		0	0						Untertest3.avi	0	880	547	72	111				0	Content		-72	-111	10354391	1888555618
10371	08:58:55.982	00:00:10.371	622	-1024	-768	-1	-1	-1	-1	4	-1024	-768	-1	-1	-1	-1	4		0	0						Untertest3.avi	0	880	547	72	111				0	Content		-72	-111	10371058	1888572285
10388	08:58:55.999	00:00:10.388	623	-1024	-768	-1	-1	-1	-1	4	-1024	-768	-1	-1	-1	-1	4		0	0						Untertest3.avi	0	880	547	72	111				0	Content		-72	-111	10388290	1888589517
10405	08:58:56.016	00:00:10.404	624	-1024	-768	-1	-1	-1	-1	4	-1024	-768	-1	-1	-1	-1	4		0	0						Untertest3.avi	0	880	547	72	111				0	Content		-72	-111	10404957	1888606184
10421	08:58:56.032	00:00:10.421	625	-1024	-768	-1	-1	-1	-1	4	-1024	-768	-1	-1	-1	-1	4		0	0						Untertest3.avi	0	880	547	72	111				0	Content		-72	-111	10421188	1888622415
10438	08:58:56.049	00:00:10.437	626	-1024	-768	-1	-1	-1	-1	4	-1024	-768	-1	-1	-1	-1	4		0	0						Untertest3.avi	0	880	547	72	111				0	Content		-72	-111	10437855	1888639082
10455	08:58:56.066	00:00:10.454	627	-1024	-768	-1	-1	-1	-1	4	-1024	-768	-1	-1	-1	-1	4		0	0						Untertest3.avi	0	880	547	72	111				0	Content		-72	-111	10454523	1888655750
10470	08:58:56.081	00:00:10.470	628	-1024	-768	-1	-1	-1	-1	4	-1024	-768	-1	-1	-1	-1	4		0	0						Untertest3.avi	0	880	547	72	111				0	Content		-72	-111	10470270	1888671497
10487	08:58:56.098	00:00:10.487	629	-1024	-768	-1	-1	-1	-1	4	-1024	-768	-1	-1	-1	-1	4		0	0						Untertest3.avi	0	880	547	72	111				0	Content		-72	-111	10487017	1888688244
10504	08:58:56.115	00:00:10.503	630	-1024	-768	-1	-1	-1	-1	4	-1024	-768	-1	-1	-1	-1	4		0	0						Untertest3.avi	0	880	547	72	111				0	Content		-72	-111	10503642	1888704869
10520	08:58:56.131	00:00:10.520	631	-1024	-768	-1	-1	-1	-1	4	-1024	-768	-1	-1	-1	-1	4		0	0						Untertest3.avi	0	880	547	72	111				0	Content		-72	-111	10520328	1888721555
10537	08:58:56.148	00:00:10.536	632	-1024	-768	-1	-1	-1	-1	4	-1024	-768	-1	-1	-1	-1	4		0	0						Untertest3.avi	0	880	547	72	111				0	Content		-72	-111	10536995	1888738222
10554	08:58:56.165	00:00:10.553	633	-1024	-768	-1	-1	-1	-1	4	-1024	-768	-1	-1	-1	-1	4		0	0						Untertest3.avi	0	880	547	72	111				0	Content		-72	-111	10553630	1888754857
10570	08:58:56.181	00:00:10.570	634	-1024	-768	-1	-1	-1	-1	4	-1024	-768	-1	-1	-1	-1	4		0	0						Untertest3.avi	0	880	547	72	111				0	Content		-72	-111	10570297	1888771524
10587	08:58:56.198	00:00:10.587	635	-1024	-768	-1	-1	-1	-1	4	-1024	-768	-1	-1	-1	-1	4		0	0						Untertest3.avi	0	880	547	72	111				0	Content		-72	-111	10587161	1888788388
10604	08:58:56.215	00:00:10.603	636	-1024	-768	-1	-1	-1	-1	4	-1024	-768	-1	-1	-1	-1	4		0	0						Untertest3.avi	0	880	547	72	111				0	Content		-72	-111	10603828	1888805055
10620	08:58:56.231	00:00:10.620	637	-1024	-768	-1	-1	-1	-1	4	-1024	-768	-1	-1	-1	-1	4		0	0						Untertest3.avi	0	880	547	72	111				0	Content		-72	-111	10620496	1888821723
10638	08:58:56.249	00:00:10.637	638	-1024	-768	-1	-1	-1	-1	4	-1024	-768	-1	-1	-1	-1	4		0	0						Untertest3.avi	0	880	547	72	111				0	Content		-72	-111	10637629	1888838856
10654	08:58:56.265	00:00:10.654	639	-1024	-768	-1	-1	-1	-1	4	-1024	-768	-1	-1	-1	-1	4		0	0						Untertest3.avi	0	880	547	72	111				0	Content		-72	-111	10654297	1888855524
10671	08:58:56.282	00:00:10.671	640	-1024	-768	-1	-1	-1	-1	4	-1024	-768	-1	-1	-1	-1	4		0	0						Untertest3.avi	0	880	547	72	111				0	Content		-72	-111	10671330	1888872557
10688	08:58:56.299	00:00:10.687	641	-1024	-768	-1	-1	-1	-1	4	-1024	-768	-1	-1	-1	-1	4		0	0						Untertest3.avi	0	880	547	72	111				0	Content		-72	-111	10687997	1888889224
10705	08:58:56.316	00:00:10.704	642	-1024	-768	-1	-1	-1	-1	4	-1024	-768	-1	-1	-1	-1	4		0	0						Untertest3.avi	0	880	547	72	111				0	Content		-72	-111	10704665	1888905892
10721	08:58:56.332	00:00:10.720	643	-1024	-768	-1	-1	-1	-1	4	-1024	-768	-1	-1	-1	-1	4		0	0						Untertest3.avi	0	880	547	72	111				0	Content		-72	-111	10720945	1888922172
10738	08:58:56.349	00:00:10.737	644	-1024	-768	-1	-1	-1	-1	4	-1024	-768	-1	-1	-1	-1	4		0	0						Untertest3.avi	0	880	547	72	111				0	Content		-72	-111	10737613	1888938840
10754	08:58:56.365	00:00:10.754	645	-1024	-768	-1	-1	-1	-1	4	-1024	-768	-1	-1	-1	-1	4		0	0						Untertest3.avi	0	880	547	72	111				0	Content		-72	-111	10754280	1888955507
10770	08:58:56.381	00:00:10.770	646	-1024	-768	-1	-1	-1	-1	4	-1024	-768	-1	-1	-1	-1	4		0	0						Untertest3.avi	0	880	547	72	111				0	Content		-72	-111	10770128	1888971355
10787	08:58:56.398	00:00:10.786	647	-1024	-768	-1	-1	-1	-1	4	-1024	-768	-1	-1	-1	-1	4		0	0						Untertest3.avi	0	880	547	72	111				0	Content		-72	-111	10786750	1888987977
10803	08:58:56.414	00:00:10.803	648	-1024	-768	-1	-1	-1	-1	4	-1024	-768	-1	-1	-1	-1	4		0	0						Untertest3.avi	0	880	547	72	111				0	Content		-72	-111	10803498	1889004725
10820	08:58:56.431	00:00:10.820	649	-1024	-768	-1	-1	-1	-1	4	-1024	-768	-1	-1	-1	-1	4		0	0						Untertest3.avi	0	880	547	72	111				0	Content		-72	-111	10820176	1889021403
10837	08:58:56.448	00:00:10.836	650	-1024	-768	-1	-1	-1	-1	4	-1024	-768	-1	-1	-1	-1	4		0	0						Untertest3.avi	0	880	547	72	111				0	Content		-72	-111	10836782	1889038009
10853	08:58:56.464	00:00:10.853	651	-1024	-768	-1	-1	-1	-1	4	-1024	-768	-1	-1	-1	-1	4		0	0						Untertest3.avi	0	880	547	72	111				0	Content		-72	-111	10853449	1889054676
10870	08:58:56.481	00:00:10.870	652	-1024	-768	-1	-1	-1	-1	4	-1024	-768	-1	-1	-1	-1	4		0	0						Untertest3.avi	0	880	547	72	111				0	Content		-72	-111	10870354	1889071581
10887	08:58:56.498	00:00:10.887	653	-1024	-768	-1	-1	-1	-1	4	-1024	-768	-1	-1	-1	-1	4		0	0						Untertest3.avi	0	880	547	72	111				0	Content		-72	-111	10887021	1889088248
10904	08:58:56.515	00:00:10.904	654	-1024	-768	-1	-1	-1	-1	4	-1024	-768	-1	-1	-1	-1	4		0	0						Untertest3.avi	0	880	547	72	111				0	Content		-72	-111	10904031	1889105258
10921	08:58:56.532	00:00:10.920	655	-1024	-768	-1	-1	-1	-1	4	-1024	-768	-1	-1	-1	-1	4		0	0						Untertest3.avi	0	880	547	72	111				0	Content		-72	-111	10920698	1889121925
10937	08:58:56.548	00:00:10.937	656	-1024	-768	-1	-1	-1	-1	4	-1024	-768	-1	-1	-1	-1	4		0	0						Untertest3.avi	0	880	547	72	111				0	Content		-72	-111	10937366	1889138593
10955	08:58:56.566	00:00:10.954	657	-1024	-768	-1	-1	-1	-1	4	-1024	-768	-1	-1	-1	-1	4		0	0						Untertest3.avi	0	880	547	72	111				0	Content		-72	-111	10954626	1889155853
10971	08:58:56.582	00:00:10.971	658	-1024	-768	-1	-1	-1	-1	4	-1024	-768	-1	-1	-1	-1	4		0	0						Untertest3.avi	0	880	547	72	111				0	Content		-72	-111	10971294	1889172521
10988	08:58:56.599	00:00:10.987	659	-1024	-768	-1	-1	-1	-1	4	-1024	-768	-1	-1	-1	-1	4		0	0						Untertest3.avi	0	880	547	72	111				0	Content		-72	-111	10987527	1889188754
11004	08:58:56.615	00:00:11.004	660	-1024	-768	-1	-1	-1	-1	4	-1024	-768	-1	-1	-1	-1	4		0	0						Untertest3.avi	0	880	547	72	111				0	Content		-72	-111	11004195	1889205422
11021	08:58:56.632	00:00:11.020	661	-1024	-768	-1	-1	-1	-1	4	-1024	-768	-1	-1	-1	-1	4		0	0						Untertest3.avi	0	880	547	72	111				0	Content		-72	-111	11020862	1889222089
11037	08:58:56.648	00:00:11.036	662	-1024	-768	-1	-1	-1	-1	4	-1024	-768	-1	-1	-1	-1	4		0	0						Untertest3.avi	0	880	547	72	111				0	Content		-72	-111	11036616	1889237843
11053	08:58:56.664	00:00:11.053	663	-1024	-768	-1	-1	-1	-1	4	-1024	-768	-1	-1	-1	-1	4		0	0						Untertest3.avi	0	880	547	72	111				0	Content		-72	-111	11053238	1889254465
11070	08:58:56.681	00:00:11.069	664	-1024	-768	-1	-1	-1	-1	4	-1024	-768	-1	-1	-1	-1	4		0	0						Untertest3.avi	0	880	547	72	111				0	Content		-72	-111	11069989	1889271216
11087	08:58:56.698	00:00:11.086	665	-1024	-768	-1	-1	-1	-1	4	-1024	-768	-1	-1	-1	-1	4		0	0						Untertest3.avi	0	880	547	72	111				0	Content		-72	-111	11086668	1889287895
11103	08:58:56.714	00:00:11.103	666	-1024	-768	-1	-1	-1	-1	4	-1024	-768	-1	-1	-1	-1	4		0	0						Untertest3.avi	0	880	547	72	111				0	Content		-72	-111	11103234	1889304461
11120	08:58:56.731	00:00:11.120	667	-1024	-768	-1	-1	-1	-1	4	-1024	-768	-1	-1	-1	-1	4		0	0						Untertest3.avi	0	880	547	72	111				0	Content		-72	-111	11120170	1889321397
11137	08:58:56.748	00:00:11.136	668	-1024	-768	-1	-1	-1	-1	4	-1024	-768	-1	-1	-1	-1	4		0	0						Untertest3.avi	0	880	547	72	111				0	Content		-72	-111	11136838	1889338065
11154	08:58:56.765	00:00:11.153	669	-1024	-768	-1	-1	-1	-1	4	-1024	-768	-1	-1	-1	-1	4		0	0						Untertest3.avi	0	880	547	72	111				0	Content		-72	-111	11153972	1889355199
11171	08:58:56.782	00:00:11.170	670	-1024	-768	-1	-1	-1	-1	4	-1024	-768	-1	-1	-1	-1	4		0	0						Untertest3.avi	0	880	547	72	111				0	Content		-72	-111	11170639	1889371866
11188	08:58:56.799	00:00:11.187	671	-1024	-768	-1	-1	-1	-1	4	-1024	-768	-1	-1	-1	-1	4		0	0						Untertest3.avi	0	880	547	72	111				0	Content		-72	-111	11187669	1889388896
11204	08:58:56.815	00:00:11.204	672	-1024	-768	-1	-1	-1	-1	4	-1024	-768	-1	-1	-1	-1	4		0	0						Untertest3.avi	0	880	547	72	111				0	Content		-72	-111	11204336	1889405563
11221	08:58:56.832	00:00:11.221	673	-1024	-768	-1	-1	-1	-1	4	-1024	-768	-1	-1	-1	-1	4		0	0						Untertest3.avi	0	880	547	72	111				0	Content		-72	-111	11221004	1889422231
11237	08:58:56.848	00:00:11.237	674	-1024	-768	-1	-1	-1	-1	4	-1024	-768	-1	-1	-1	-1	4		0	0						Untertest3.avi	0	880	547	72	111				0	Content		-72	-111	11237285	1889438512
11254	08:58:56.865	00:00:11.253	675	-1024	-768	-1	-1	-1	-1	4	-1024	-768	-1	-1	-1	-1	4		0	0						Untertest3.avi	0	880	547	72	111				0	Content		-72	-111	11253953	1889455180
11271	08:58:56.882	00:00:11.270	676	-1024	-768	-1	-1	-1	-1	4	-1024	-768	-1	-1	-1	-1	4		0	0						Untertest3.avi	0	880	547	72	111				0	Content		-72	-111	11270620	1889471847
11286	08:58:56.897	00:00:11.286	677	-1024	-768	-1	-1	-1	-1	4	-1024	-768	-1	-1	-1	-1	4		0	0						Untertest3.avi	0	880	547	72	111				0	Content		-72	-111	11286471	1889487698
11303	08:58:56.914	00:00:11.303	678	-1024	-768	-1	-1	-1	-1	4	-1024	-768	-1	-1	-1	-1	4		0	0						Untertest3.avi	0	880	547	72	111				0	Content		-72	-111	11303094	1889504321
11320	08:58:56.931	00:00:11.319	679	-1024	-768	-1	-1	-1	-1	4	-1024	-768	-1	-1	-1	-1	4		0	0						Untertest3.avi	0	880	547	72	111				0	Content		-72	-111	11319845	1889521072
11337	08:58:56.948	00:00:11.336	680	-1024	-768	-1	-1	-1	-1	4	-1024	-768	-1	-1	-1	-1	4		0	0						Untertest3.avi	0	880	547	72	111				0	Content		-72	-111	11336520	1889537747
11353	08:58:56.964	00:00:11.353	681	-1024	-768	-1	-1	-1	-1	4	-1024	-768	-1	-1	-1	-1	4		0	0						Untertest3.avi	0	880	547	72	111				0	Content		-72	-111	11353117	1889554344
11370	08:58:56.981	00:00:11.369	682	-1024	-768	-1	-1	-1	-1	4	-1024	-768	-1	-1	-1	-1	4		0	0						Untertest3.avi	0	880	547	72	111				0	Content		-72	-111	11369784	1889571011
11387	08:58:56.998	00:00:11.386	683	-1024	-768	-1	-1	-1	-1	4	-1024	-768	-1	-1	-1	-1	4		0	0						Untertest3.avi	0	880	547	72	111				0	Content		-72	-111	11386685	1889587912
11403	08:58:57.014	00:00:11.403	684	-1024	-768	-1	-1	-1	-1	4	-1024	-768	-1	-1	-1	-1	4		0	0						Untertest3.avi	0	880	547	72	111				0	Content		-72	-111	11403352	1889604579
11420	08:58:57.031	00:00:11.420	685	-1024	-768	-1	-1	-1	-1	4	-1024	-768	-1	-1	-1	-1	4		0	0						Untertest3.avi	0	880	547	72	111				0	Content		-72	-111	11420346	1889621573
11437	08:58:57.048	00:00:11.437	686	-1024	-768	-1	-1	-1	-1	4	-1024	-768	-1	-1	-1	-1	4		0	0						Untertest3.avi	0	880	547	72	111				0	Content		-72	-111	11437013	1889638240
11454	08:58:57.065	00:00:11.453	687	-1024	-768	-1	-1	-1	-1	4	-1024	-768	-1	-1	-1	-1	4		0	0						Untertest3.avi	0	880	547	72	111				0	Content		-72	-111	11453681	1889654908
11471	08:58:57.082	00:00:11.470	688	-1024	-768	-1	-1	-1	-1	4	-1024	-768	-1	-1	-1	-1	4		0	0						Untertest3.avi	0	880	547	72	111				0	Content		-72	-111	11470942	1889672169
11488	08:58:57.099	00:00:11.487	689	-1024	-768	-1	-1	-1	-1	4	-1024	-768	-1	-1	-1	-1	4		0	0						Untertest3.avi	0	880	547	72	111				0	Content		-72	-111	11487610	1889688837
11504	08:58:57.115	00:00:11.503	690	-1024	-768	-1	-1	-1	-1	4	-1024	-768	-1	-1	-1	-1	4		0	0						Untertest3.avi	0	880	547	72	111				0	Content		-72	-111	11503850	1889705077
11521	08:58:57.132	00:00:11.520	691	-1024	-768	-1	-1	-1	-1	4	-1024	-768	-1	-1	-1	-1	4		0	0						Untertest3.avi	0	880	547	72	111				0	Content		-72	-111	11520518	1889721745
11537	08:58:57.148	00:00:11.537	692	-1024	-768	-1	-1	-1	-1	4	-1024	-768	-1	-1	-1	-1	4		0	0						Untertest3.avi	0	880	547	72	111				0	Content		-72	-111	11537185	1889738412
11553	08:58:57.164	00:00:11.552	693	-1024	-768	-1	-1	-1	-1	4	-1024	-768	-1	-1	-1	-1	4		0	0						Untertest3.avi	0	880	547	72	111				0	Content		-72	-111	11552964	1889754191
11570	08:58:57.181	00:00:11.569	694	-1024	-768	-1	-1	-1	-1	4	-1024	-768	-1	-1	-1	-1	4		0	0						Untertest3.avi	0	880	547	72	111				0	Content		-72	-111	11569575	1889770802
11586	08:58:57.197	00:00:11.586	695	-1024	-768	-1	-1	-1	-1	4	-1024	-768	-1	-1	-1	-1	4		0	0						Untertest3.avi	0	880	547	72	111				0	Content		-72	-111	11586322	1889787549
11603	08:58:57.214	00:00:11.603	696	-1024	-768	-1	-1	-1	-1	4	-1024	-768	-1	-1	-1	-1	4		0	0						Untertest3.avi	0	880	547	72	111				0	Content		-72	-111	11603000	1889804227
11620	08:58:57.231	00:00:11.619	697	-1024	-768	-1	-1	-1	-1	4	-1024	-768	-1	-1	-1	-1	4		0	0						Untertest3.avi	0	880	547	72	111				0	Content		-72	-111	11619569	1889820796
11637	08:58:57.248	00:00:11.636	698	-1024	-768	-1	-1	-1	-1	4	-1024	-768	-1	-1	-1	-1	4		0	0						Untertest3.avi	0	880	547	72	111				0	Content		-72	-111	11636504	1889837731
11653	08:58:57.264	00:00:11.653	699	-1024	-768	-1	-1	-1	-1	4	-1024	-768	-1	-1	-1	-1	4		0	0						Untertest3.avi	0	880	547	72	111				0	Content		-72	-111	11653172	1889854399
11670	08:58:57.281	00:00:11.670	700	-1024	-768	-1	-1	-1	-1	4	-1024	-768	-1	-1	-1	-1	4		0	0						Untertest3.avi	0	880	547	72	111				0	Content		-72	-111	11670306	1889871533
11687	08:58:57.298	00:00:11.686	701	-1024	-768	-1	-1	-1	-1	4	-1024	-768	-1	-1	-1	-1	4		0	0						Untertest3.avi	0	880	547	72	111				0	Content		-72	-111	11686973	1889888200
11704	08:58:57.315	00:00:11.704	702	-1024	-768	-1	-1	-1	-1	4	-1024	-768	-1	-1	-1	-1	4		0	0						Untertest3.avi	0	880	547	72	111				0	Content		-72	-111	11704003	1889905230
11721	08:58:57.332	00:00:11.720	703	-1024	-768	-1	-1	-1	-1	4	-1024	-768	-1	-1	-1	-1	4		0	0						Untertest3.avi	0	880	547	72	111				0	Content		-72	-111	11720670	1889921897
11737	08:58:57.348	00:00:11.737	704	-1024	-768	-1	-1	-1	-1	4	-1024	-768	-1	-1	-1	-1	4		0	0						Untertest3.avi	0	880	547	72	111				0	Content		-72	-111	11737338	1889938565
11754	08:58:57.365	00:00:11.753	705	-1024	-768	-1	-1	-1	-1	4	-1024	-768	-1	-1	-1	-1	4		0	0						Untertest3.avi	0	880	547	72	111				0	Content		-72	-111	11753621	1889954848
11770	08:58:57.381	00:00:11.770	706	-1024	-768	-1	-1	-1	-1	4	-1024	-768	-1	-1	-1	-1	4		0	0						Untertest3.avi	0	880	547	72	111				0	Content		-72	-111	11770289	1889971516
11787	08:58:57.398	00:00:11.786	707	-1024	-768	-1	-1	-1	-1	4	-1024	-768	-1	-1	-1	-1	4		0	0						Untertest3.avi	0	880	547	72	111				0	Content		-72	-111	11786956	1889988183
11803	08:58:57.414	00:00:11.802	708	-1024	-768	-1	-1	-1	-1	4	-1024	-768	-1	-1	-1	-1	4		0	0						Untertest3.avi	0	880	547	72	111				0	Content		-72	-111	11802807	1890004034
11819	08:58:57.430	00:00:11.819	709	-1024	-768	-1	-1	-1	-1	4	-1024	-768	-1	-1	-1	-1	4		0	0						Untertest3.avi	0	880	547	72	111				0	Content		-72	-111	11819430	1890020657
11836	08:58:57.447	00:00:11.836	710	-1024	-768	-1	-1	-1	-1	4	-1024	-768	-1	-1	-1	-1	4		0	0						Untertest3.avi	0	880	547	72	111				0	Content		-72	-111	11836176	1890037403
11853	08:58:57.464	00:00:11.852	711	-1024	-768	-1	-1	-1	-1	4	-1024	-768	-1	-1	-1	-1	4		0	0						Untertest3.avi	0	880	547	72	111				0	Content		-72	-111	11852855	1890054082
11869	08:58:57.480	00:00:11.869	712	-1024	-768	-1	-1	-1	-1	4	-1024	-768	-1	-1	-1	-1	4		0	0						Untertest3.avi	0	880	547	72	111				0	Content		-72	-111	11869454	1890070681
11886	08:58:57.497	00:00:11.886	713	-1024	-768	-1	-1	-1	-1	4	-1024	-768	-1	-1	-1	-1	4		0	0						Untertest3.avi	0	880	547	72	111				0	Content		-72	-111	11886121	1890087348
11903	08:58:57.514	00:00:11.903	714	-1024	-768	-1	-1	-1	-1	4	-1024	-768	-1	-1	-1	-1	4		0	0						Untertest3.avi	0	880	547	72	111				0	Content		-72	-111	11903025	1890104252
11920	08:58:57.531	00:00:11.919	715	-1024	-768	-1	-1	-1	-1	4	-1024	-768	-1	-1	-1	-1	4		0	0						Untertest3.avi	0	880	547	72	111				0	Content		-72	-111	11919692	1890120919
11937	08:58:57.548	00:00:11.936	716	-1024	-768	-1	-1	-1	-1	4	-1024	-768	-1	-1	-1	-1	4		0	0						Untertest3.avi	0	880	547	72	111				0	Content		-72	-111	11936691	1890137918
11953	08:58:57.564	00:00:11.953	717	-1024	-768	-1	-1	-1	-1	4	-1024	-768	-1	-1	-1	-1	4		0	0						Untertest3.avi	0	880	547	72	111				0	Content		-72	-111	11953358	1890154585
11970	08:58:57.581	00:00:11.970	718	-1024	-768	-1	-1	-1	-1	4	-1024	-768	-1	-1	-1	-1	4		0	0						Untertest3.avi	0	880	547	72	111				0	Content		-72	-111	11970026	1890171253
11987	08:58:57.598	00:00:11.987	719	-1024	-768	-1	-1	-1	-1	4	-1024	-768	-1	-1	-1	-1	4		0	0						Untertest3.avi	0	880	547	72	111				0	Content		-72	-111	11987287	1890188514
12004	08:58:57.615	00:00:12.003	720	-1024	-768	-1	-1	-1	-1	4	-1024	-768	-1	-1	-1	-1	4		0	0						Untertest3.avi	0	880	547	72	111				0	Content		-72	-111	12003955	1890205182
12020	08:58:57.631	00:00:12.020	721	-1024	-768	-1	-1	-1	-1	4	-1024	-768	-1	-1	-1	-1	4		0	0						Untertest3.avi	0	880	547	72	111				0	Content		-72	-111	12020200	1890221427
12037	08:58:57.648	00:00:12.036	722	-1024	-768	-1	-1	-1	-1	4	-1024	-768	-1	-1	-1	-1	4		0	0						Untertest3.avi	0	880	547	72	111				0	Content		-72	-111	12036868	1890238095
12054	08:58:57.665	00:00:12.053	723	-1024	-768	-1	-1	-1	-1	4	-1024	-768	-1	-1	-1	-1	4		0	0						Untertest3.avi	0	880	547	72	111				0	Content		-72	-111	12053535	1890254762
12069	08:58:57.680	00:00:12.069	724	-1024	-768	-1	-1	-1	-1	4	-1024	-768	-1	-1	-1	-1	4		0	0						Untertest3.avi	0	880	547	72	111				0	Content		-72	-111	12069297	1890270524
12086	08:58:57.697	00:00:12.085	725	-1024	-768	-1	-1	-1	-1	4	-1024	-768	-1	-1	-1	-1	4		0	0						Untertest3.avi	0	880	547	72	111				0	Content		-72	-111	12085926	1890287153
12103	08:58:57.714	00:00:12.102	726	-1024	-768	-1	-1	-1	-1	4	-1024	-768	-1	-1	-1	-1	4		0	0						Untertest3.avi	0	880	547	72	111				0	Content		-72	-111	12102668	1890303895
12119	08:58:57.730	00:00:12.119	727	-1024	-768	-1	-1	-1	-1	4	-1024	-768	-1	-1	-1	-1	4		0	0						Untertest3.avi	0	880	547	72	111				0	Content		-72	-111	12119294	1890320521
12136	08:58:57.747	00:00:12.135	728	-1024	-768	-1	-1	-1	-1	4	-1024	-768	-1	-1	-1	-1	4		0	0						Untertest3.avi	0	880	547	72	111				0	Content		-72	-111	12135962	1890337189
12153	08:58:57.764	00:00:12.152	729	-1024	-768	-1	-1	-1	-1	4	-1024	-768	-1	-1	-1	-1	4		0	0						Untertest3.avi	0	880	547	72	111				0	Content		-72	-111	12152623	1890353850
12169	08:58:57.780	00:00:12.169	730	-1024	-768	-1	-1	-1	-1	4	-1024	-768	-1	-1	-1	-1	4		0	0						Untertest3.avi	0	880	547	72	111				0	Content		-72	-111	12169291	1890370518
12186	08:58:57.797	00:00:12.186	731	-1024	-768	-1	-1	-1	-1	4	-1024	-768	-1	-1	-1	-1	4		0	0						Untertest3.avi	0	880	547	72	111				0	Content		-72	-111	12186122	1890387349
12203	08:58:57.814	00:00:12.202	732	-1024	-768	-1	-1	-1	-1	4	-1024	-768	-1	-1	-1	-1	4		0	0						Untertest3.avi	0	880	547	72	111				0	Content		-72	-111	12202789	1890404016
12219	08:58:57.830	00:00:12.219	733	-1024	-768	-1	-1	-1	-1	4	-1024	-768	-1	-1	-1	-1	4		0	0						Untertest3.avi	0	880	547	72	111				0	Content		-72	-111	12219457	1890420684
12237	08:58:57.848	00:00:12.236	734	-1024	-768	-1	-1	-1	-1	4	-1024	-768	-1	-1	-1	-1	4		0	0						Untertest3.avi	0	880	547	72	111				0	Content		-72	-111	12236618	1890437845
12253	08:58:57.864	00:00:12.253	735	-1024	-768	-1	-1	-1	-1	4	-1024	-768	-1	-1	-1	-1	4		0	0						Untertest3.avi	0	880	547	72	111				0	Content		-72	-111	12253286	1890454513
12270	08:58:57.881	00:00:12.270	736	-1024	-768	-1	-1	-1	-1	4	-1024	-768	-1	-1	-1	-1	4		0	0						Untertest3.avi	0	880	547	72	111				0	Content		-72	-111	12270327	1890471554
12287	08:58:57.898	00:00:12.286	737	-1024	-768	-1	-1	-1	-1	4	-1024	-768	-1	-1	-1	-1	4		0	0						Untertest3.avi	0	880	547	72	111				0	Content		-72	-111	12286995	1890488222
12304	08:58:57.915	00:00:12.303	738	-1024	-768	-1	-1	-1	-1	4	-1024	-768	-1	-1	-1	-1	4		0	0						Untertest3.avi	0	880	547	72	111				0	Content		-72	-111	12303662	1890504889
12320	08:58:57.931	00:00:12.319	739	-1024	-768	-1	-1	-1	-1	4	-1024	-768	-1	-1	-1	-1	4		0	0						Untertest3.avi	0	880	547	72	111				0	Content		-72	-111	12319908	1890521135
12337	08:58:57.948	00:00:12.336	740	-1024	-768	-1	-1	-1	-1	4	-1024	-768	-1	-1	-1	-1	4		0	0						Untertest3.avi	0	880	547	72	111				0	Content		-72	-111	12336575	1890537802
12353	08:58:57.964	00:00:12.353	741	-1024	-768	-1	-1	-1	-1	4	-1024	-768	-1	-1	-1	-1	4		0	0						Untertest3.avi	0	880	547	72	111				0	Content		-72	-111	12353243	1890554470
12369	08:58:57.980	00:00:12.369	742	-1024	-768	-1	-1	-1	-1	4	-1024	-768	-1	-1	-1	-1	4		0	0						Untertest3.avi	0	880	547	72	111				0	Content		-72	-111	12369145	1890570372
12386	08:58:57.997	00:00:12.385	743	-1024	-768	-1	-1	-1	-1	4	-1024	-768	-1	-1	-1	-1	4		0	0						Untertest3.avi	0	880	547	72	111				0	Content		-72	-111	12385766	1890586993
12403	08:58:58.014	00:00:12.402	744	-1024	-768	-1	-1	-1	-1	4	-1024	-768	-1	-1	-1	-1	4		0	0						Untertest3.avi	0	880	547	72	111				0	Content		-72	-111	12402517	1890603744
12419	08:58:58.030	00:00:12.419	745	-1024	-768	-1	-1	-1	-1	4	-1024	-768	-1	-1	-1	-1	4		0	0						Untertest3.avi	0	880	547	72	111				0	Content		-72	-111	12419065	1890620292
12437	08:58:58.048	00:00:12.436	746	-1024	-768	-1	-1	-1	-1	4	-1024	-768	-1	-1	-1	-1	4		0	0						Untertest3.avi	0	880	547	72	111				0	Content		-72	-111	12436760	1890637987
12453	08:58:58.064	00:00:12.453	747	-1024	-768	-1	-1	-1	-1	4	-1024	-768	-1	-1	-1	-1	4		0	0						Untertest3.avi	0	880	547	72	111				0	Content		-72	-111	12453385	1890654612
12470	08:58:58.081	00:00:12.470	748	-1024	-768	-1	-1	-1	-1	4	-1024	-768	-1	-1	-1	-1	4		0	0						Untertest3.avi	0	880	547	72	111				0	Content		-72	-111	12470052	1890671279
12487	08:58:58.098	00:00:12.486	749	589,523	577,2557	0,570924	0,7085658	473,7713	3,289819	0	651,6418	582,0016	0,4335912	0,7531801	473,7713	3,27087	0	3	621	580						Untertest3.avi	0	880	547	72	111	549	469	50	0	Content		549	469	12486520	1890687747
12503	08:58:58.114	00:00:12.503	750	589,523	577,2557	0,5672055	0,7092425	461,0778	3,289819	0	651,6418	582,0016	0,4334989	0,7538995	472,3836	3,27087	0	3	621	580						Untertest3.avi	0	880	547	72	111	549	469	50	0	Content		549	469	12503010	1890704237
12520	08:58:58.131	00:00:12.519	751	691,2485	602,8849	0,4262007	0,7551263	461,0778	3,319602	1	647,6594	602,6047	0,4230635	0,7551215	472,3836	3,369668	3	3	691	603						Untertest3.avi	0	880	547	72	111	549	469	50	0	Content		619	492	12519633	1890720860
12536	08:58:58.147	00:00:12.536	752	-1024	-768	-1	-1	-1	-1	4	-1024	-768	-1	-1	-1	-1	4		0	0						Untertest3.avi	0	880	547	72	111				0	Content		-72	-111	12536383	1890737610
12553	08:58:58.164	00:00:12.552	753	-1024	-768	-1	-1	-1	-1	4	-1024	-768	-1	-1	-1	-1	4		0	0						Untertest3.avi	0	880	547	72	111				0	Content		-72	-111	12552943	1890754170
12570	08:58:58.181	00:00:12.569	754	-1024	-768	-1	-1	-1	-1	4	-1024	-768	-1	-1	-1	-1	4		0	0						Untertest3.avi	0	880	547	72	111				0	Content		-72	-111	12569610	1890770837
12586	08:58:58.197	00:00:12.586	755	-1024	-768	-1	-1	-1	-1	4	-1024	-768	-1	-1	-1	-1	4		0	0						Untertest3.avi	0	880	547	72	111				0	Content		-72	-111	12586127	1890787354
12603	08:58:58.214	00:00:12.603	756	-1024	-768	-1	-1	-1	-1	4	-1024	-768	-1	-1	-1	-1	4		0	0						Untertest3.avi	0	880	547	72	111				0	Content		-72	-111	12603251	1890804478
12620	08:58:58.231	00:00:12.619	757	-1024	-768	-1	-1	-1	-1	4	-1024	-768	-1	-1	-1	-1	4		0	0						Untertest3.avi	0	880	547	72	111				0	Content		-72	-111	12619873	1890821100
12637	08:58:58.248	00:00:12.636	758	-1024	-768	-1	-1	-1	-1	4	-1024	-768	-1	-1	-1	-1	4		0	0						Untertest3.avi	0	880	547	72	111				0	Content		-72	-111	12636541	1890837768
12653	08:58:58.264	00:00:12.653	759	-1024	-768	-1	-1	-1	-1	4	-1024	-768	-1	-1	-1	-1	4		0	0						Untertest3.avi	0	880	547	72	111				0	Content		-72	-111	12653015	1890854242
12670	08:58:58.281	00:00:12.669	760	-1024	-768	-1	-1	-1	-1	4	-1024	-768	-1	-1	-1	-1	4		0	0						Untertest3.avi	0	880	547	72	111				0	Content		-72	-111	12669683	1890870910
12686	08:58:58.297	00:00:12.686	761	743,5686	569,5751	0,425614	0,7597527	461,0778	3,113106	1	705,9486	566,3704	0,4224734	0,7597476	472,3836	3,162735	3	4	744	570						Untertest3.avi	0	880	547	72	111	672	459	17	0	Content		672	459	12686115	1890887342
12703	08:58:58.314	00:00:12.703	762	-1024	-768	-1	-1	-1	-1	4	-1024	-768	-1	-1	-1	-1	4		0	0						Untertest3.avi	0	880	547	72	111				0	Content		-72	-111	12703367	1890904594
12720	08:58:58.331	00:00:12.719	763	-1024	-768	-1	-1	-1	-1	4	-1024	-768	-1	-1	-1	-1	4		0	0						Untertest3.avi	0	880	547	72	111				0	Content		-72	-111	12719803	1890921030
12736	08:58:58.347	00:00:12.736	764	-1024	-768	-1	-1	-1	-1	4	-1024	-768	-1	-1	-1	-1	4		0	0						Untertest3.avi	0	880	547	72	111				0	Content		-72	-111	12736471	1890937698
12753	08:58:58.364	00:00:12.753	765	-1024	-768	-1	-1	-1	-1	4	-1024	-768	-1	-1	-1	-1	4		0	0						Untertest3.avi	0	880	547	72	111				0	Content		-72	-111	12753227	1890954454
12770	08:58:58.381	00:00:12.769	766	-1024	-768	-1	-1	-1	-1	4	-1024	-768	-1	-1	-1	-1	4		0	0						Untertest3.avi	0	880	547	72	111				0	Content		-72	-111	12769895	1890971122
12786	08:58:58.397	00:00:12.786	767	-1024	-768	-1	-1	-1	-1	4	-1024	-768	-1	-1	-1	-1	4		0	0						Untertest3.avi	0	880	547	72	111				0	Content		-72	-111	12786500	1890987727
12803	08:58:58.414	00:00:12.803	768	-1024	-768	-1	-1	-1	-1	4	-1024	-768	-1	-1	-1	-1	4		0	0						Untertest3.avi	0	880	547	72	111				0	Content		-72	-111	12803168	1891004395
12820	08:58:58.431	00:00:12.819	769	1379,634	750,7686	0,4119911	0,766036	481,7276	3,068911	1	1143,032	790,6508	0,4235158	0,7660478	441,7495	2,786627	3	5	1380	751						Untertest3.avi	0	880	547	72	111	1058	636	233	0	Content		1308	640	12819730	1891020957
12836	08:58:58.447	00:00:12.836	770	1381,818	700,7356	0,4115042	0,7662995	481,7276	2,989475	1	1145,806	747,4371	0,4230388	0,7663113	441,7495	2,713609	3	5	1382	701						Untertest3.avi	0	880	547	72	111	1058	636	233	0	Content		1310	590	12836359	1891037586
12853	08:58:58.464	00:00:12.853	771	-1024	-768	-1	-1	-1	-1	4	-1024	-768	-1	-1	-1	-1	4	5	0	0						Untertest3.avi	0	880	547	72	111	1058	636	233	0	Content		-72	-111	12853228	1891054455
12870	08:58:58.481	00:00:12.869	772	-1024	-768	-1	-1	-1	-1	4	-1024	-768	-1	-1	-1	-1	4	5	0	0						Untertest3.avi	0	880	547	72	111	1058	636	233	0	Content		-72	-111	12869665	1891070892
12886	08:58:58.497	00:00:12.886	773	-1024	-768	-1	-1	-1	-1	4	-1024	-768	-1	-1	-1	-1	4	5	0	0						Untertest3.avi	0	880	547	72	111	1058	636	233	0	Content		-72	-111	12886332	1891087559
12903	08:58:58.514	00:00:12.903	774	-1024	-768	-1	-1	-1	-1	4	-1024	-768	-1	-1	-1	-1	4	5	0	0						Untertest3.avi	0	880	547	72	111	1058	636	233	0	Content		-72	-111	12903228	1891104455
12920	08:58:58.531	00:00:12.919	775	-1024	-768	-1	-1	-1	-1	4	-1024	-768	-1	-1	-1	-1	4	5	0	0						Untertest3.avi	0	880	547	72	111	1058	636	233	0	Content		-72	-111	12919661	1891120888
12936	08:58:58.547	00:00:12.936	776	-1024	-768	-1	-1	-1	-1	4	-1024	-768	-1	-1	-1	-1	4	5	0	0						Untertest3.avi	0	880	547	72	111	1058	636	233	0	Content		-72	-111	12936329	1891137556
12953	08:58:58.564	00:00:12.953	777	1130,443	746,6582	0,4285237	0,7681373	423,3098	2,558076	1	1205,899	765,0513	0,4220218	0,7680765	444,1636	2,690084	3	5	1130	747						Untertest3.avi	0	880	547	72	111	1058	636	233	0	Content		1058	636	12953219	1891154446
12970	08:58:58.581	00:00:12.969	778	-1024	-768	-1	-1	-1	-1	4	-1024	-768	-1	-1	-1	-1	4	5	0	0						Untertest3.avi	0	880	547	72	111	1058	636	233	0	Content		-72	-111	12969695	1891170922
12986	08:58:58.597	00:00:12.986	779	-1024	-768	-1	-1	-1	-1	4	-1024	-768	-1	-1	-1	-1	4	5	0	0						Untertest3.avi	0	880	547	72	111	1058	636	233	0	Content		-72	-111	12986362	1891187589
13003	08:58:58.614	00:00:13.002	780	1062,063	735,4843	0,5567746	0,7189059	459,6265	2,813471	0	1114,153	799,4299	0,4191302	0,7682444	452,1755	2,690749	0	5	1088	767						Untertest3.avi	0	880	547	72	111	1058	636	233	0	Content		1016	656	13002795	1891204022
13019	08:58:58.630	00:00:13.019	781	1046,257	730,4749	0,5570815	0,718891	459,2401	2,826684	0	1171,503	773,1298	0,4202629	0,7691652	453,1217	2,859908	0	5	1109	752						Untertest3.avi	0	880	547	72	111	1058	636	233	0	Content		1037	641	13019419	1891220646
13036	08:58:58.647	00:00:13.036	782	989,5887	737,1484	0,5570903	0,7187035	459,2401	2,831187	0	1213,286	754,6984	0,4208808	0,7696791	453,6735	2,820262	0	5	1101	746						Untertest3.avi	0	880	547	72	111	1058	636	233	0	Content		1029	635	13036490	1891237717
13053	08:58:58.664	00:00:13.052	783	1107,843	734,2736	0,5572176	0,7203243	459,1637	2,842279	0	1346,203	839,766	0,4207528	0,7704958	455,246	2,894493	0	6	1227	787						Untertest3.avi	0	880	547	72	111	1543	764	217	0	Content		1155	676	13052793	1891254020
13070	08:58:58.681	00:00:13.069	784	1372,694	834,1382	0,5551627	0,7229831	459,08	2,690851	0	-1024	-768	-1	-1	-1	-1	4	6	1373	834						Untertest3.avi	0	880	547	72	111	1543	764	217	0	Content		1301	723	13069542	1891270769
13086	08:58:58.697	00:00:13.086	785	1607,41	870,7059	0,554946	0,7235354	460,9622	2,749417	0	-1024	-768	-1	-1	-1	-1	4	6	1607	871						Untertest3.avi	0	880	547	72	111	1543	764	217	0	Content		1535	760	13086172	1891287399
13103	08:58:58.714	00:00:13.102	786	1298,823	879,5341	0,5704115	0,7241529	398,721	2,195699	0	-1024	-768	-1	-1	-1	-1	4	6	1299	880						Untertest3.avi	0	880	547	72	111	1543	764	217	0	Content		1227	769	13102792	1891304019
13120	08:58:58.731	00:00:13.119	787	1672,171	894,1258	0,5548393	0,7254061	461,2019	2,73174	0	-1024	-768	-1	-1	-1	-1	4	6	1672	894						Untertest3.avi	0	880	547	72	111	1543	764	217	0	Content		1600	783	13119542	1891320769
13136	08:58:58.747	00:00:13.136	788	1692,864	909,4064	0,5548865	0,7263516	460,9721	2,893345	0	-1024	-768	-1	-1	-1	-1	4	6	1693	909						Untertest3.avi	0	880	547	72	111	1543	764	217	0	Content		1621	798	13136163	1891337390
13153	08:58:58.764	00:00:13.152	789	1424,534	866,4175	0,5534765	0,7276395	460,7505	2,860438	0	-1024	-768	-1	-1	-1	-1	4	6	1425	866						Untertest3.avi	0	880	547	72	111	1543	764	217	0	Content		1353	755	13152915	1891354142
13170	08:58:58.781	00:00:13.169	790	1624,494	884,8138	0,5545315	0,7278609	460,5652	3,007469	0	-1024	-768	-1	-1	-1	-1	4	6	1624	885						Untertest3.avi	0	880	547	72	111	1543	764	217	0	Content		1552	774	13169536	1891370763
13186	08:58:58.797	00:00:13.185	791	1532,405	860,7119	0,5559903	0,7284001	466,9992	3,048028	0	-1024	-768	-1	-1	-1	-1	4	6	1532	861						Untertest3.avi	0	880	547	72	111	1543	764	217	0	Content		1460	750	13185788	1891387015
13203	08:58:58.814	00:00:13.202	792	1627,022	844,4253	0,5549068	0,728829	460,4045	3,050632	0	-1024	-768	-1	-1	-1	-1	4	6	1627	844						Untertest3.avi	0	880	547	72	111	1543	764	217	0	Content		1555	733	13202854	1891404081
13220	08:58:58.831	00:00:13.219	793	1660,403	881,2094	0,5552123	0,728586	460,6445	3,073646	0	-1024	-768	-1	-1	-1	-1	4	6	1660	881						Untertest3.avi	0	880	547	72	111	1543	764	217	0	Content		1588	770	13219606	1891420833
13236	08:58:58.847	00:00:13.236	794	1650,516	881,8193	0,5554331	0,7284616	461,1671	3,098378	0	-1024	-768	-1	-1	-1	-1	4	6	1651	882						Untertest3.avi	0	880	547	72	111	1543	764	217	0	Content		1579	771	13236105	1891437332
13252	08:58:58.863	00:00:13.252	795	1630,257	857,8531	0,555708	0,7284909	461,254	3,119072	0	-1024	-768	-1	-1	-1	-1	4	6	1630	858						Untertest3.avi	0	880	547	72	111	1543	764	217	0	Content		1558	747	13252408	1891453635
13270	08:58:58.881	00:00:13.269	796	1115,138	881,7134	0,5358218	0,7284954	402,6277	2,664092	0	-1024	-768	-1	-1	-1	-1	4	7	1115	882						Untertest3.avi	0	880	547	72	111	1038	749	150	0	Content		1043	771	13269533	1891470760
13286	08:58:58.897	00:00:13.285	797	1105,728	860,2012	0,536149	0,7289858	402,6277	2,593339	0	-1024	-768	-1	-1	-1	-1	4	7	1106	860						Untertest3.avi	0	880	547	72	111	1038	749	150	0	Content		1034	749	13285669	1891486896
13303	08:58:58.914	00:00:13.302	798	1104,91	853,1163	0,536374	0,7301202	402,6277	2,610079	0	-1024	-768	-1	-1	-1	-1	4	7	1105	853						Untertest3.avi	0	880	547	72	111	1038	749	150	0	Content		1033	742	13302847	1891504074
13319	08:58:58.930	00:00:13.319	799	1130,247	859,8333	0,5370097	0,7310532	402,6277	2,614938	0	-1024	-768	-1	-1	-1	-1	4	7	1130	860						Untertest3.avi	0	880	547	72	111	1038	749	150	0	Content		1058	749	13319025	1891520252
13336	08:58:58.947	00:00:13.335	800	-1024	-768	-1	-1	-1	-1	4	-1024	-768	-1	-1	-1	-1	4	7	0	0						Untertest3.avi	0	880	547	72	111	1038	749	150	0	Content		-72	-111	13335969	1891537196
13353	08:58:58.964	00:00:13.352	801	-1024	-768	-1	-1	-1	-1	4	-1024	-768	-1	-1	-1	-1	4	7	0	0						Untertest3.avi	0	880	547	72	111	1038	749	150	0	Content		-72	-111	13352521	1891553748
13369	08:58:58.980	00:00:13.369	802	-1024	-768	-1	-1	-1	-1	4	-1024	-768	-1	-1	-1	-1	4	7	0	0						Untertest3.avi	0	880	547	72	111	1038	749	150	0	Content		-72	-111	13369201	1891570428
13386	08:58:58.997	00:00:13.385	803	-1024	-768	-1	-1	-1	-1	4	-1024	-768	-1	-1	-1	-1	4	7	0	0						Untertest3.avi	0	880	547	72	111	1038	749	150	0	Content		-72	-111	13385869	1891587096
13403	08:58:59.014	00:00:13.402	804	680,4156	917,7314	0,5494112	0,7392442	462,2253	3,162566	0	-1024	-768	-1	-1	-1	-1	4	7	680	918						Untertest3.avi	0	880	547	72	111	1038	749	150	0	Content		608	807	13402514	1891603741
13419	08:58:59.030	00:00:13.419	805	-1024	-768	-1	-1	-1	-1	4	-1024	-768	-1	-1	-1	-1	4		0	0						Untertest3.avi	0	880	547	72	111				0	Content		-72	-111	13419336	1891620563
13436	08:58:59.047	00:00:13.435	806	-1024	-768	-1	-1	-1	-1	4	-1024	-768	-1	-1	-1	-1	4		0	0						Untertest3.avi	0	880	547	72	111				0	Content		-72	-111	13435650	1891636877
13453	08:58:59.064	00:00:13.452	807	-1024	-768	-1	-1	-1	-1	4	-1024	-768	-1	-1	-1	-1	4		0	0						Untertest3.avi	0	880	547	72	111				0	Content		-72	-111	13452707	1891653934
13469	08:58:59.080	00:00:13.469	808	-1024	-768	-1	-1	-1	-1	4	-1024	-768	-1	-1	-1	-1	4		0	0						Untertest3.avi	0	880	547	72	111				0	Content		-72	-111	13469009	1891670236
13486	08:58:59.097	00:00:13.485	809	-1024	-768	-1	-1	-1	-1	4	-1024	-768	-1	-1	-1	-1	4		0	0						Untertest3.avi	0	880	547	72	111				0	Content		-72	-111	13485998	1891687225
13502	08:58:59.113	00:00:13.502	810	-1024	-768	-1	-1	-1	-1	4	-1024	-768	-1	-1	-1	-1	4		0	0						Untertest3.avi	0	880	547	72	111				0	Content		-72	-111	13502300	1891703527
13519	08:58:59.130	00:00:13.519	811	-1024	-768	-1	-1	-1	-1	4	-1024	-768	-1	-1	-1	-1	4		0	0						Untertest3.avi	0	880	547	72	111				0	Content		-72	-111	13519186	1891720413
13536	08:58:59.147	00:00:13.535	812	-1024	-768	-1	-1	-1	-1	4	-1024	-768	-1	-1	-1	-1	4		0	0						Untertest3.avi	0	880	547	72	111				0	Content		-72	-111	13535806	1891737033
13552	08:58:59.163	00:00:13.552	813	-1024	-768	-1	-1	-1	-1	4	-1024	-768	-1	-1	-1	-1	4		0	0						Untertest3.avi	0	880	547	72	111				0	Content		-72	-111	13552474	1891753701
13569	08:58:59.180	00:00:13.569	814	-1024	-768	-1	-1	-1	-1	4	-1024	-768	-1	-1	-1	-1	4		0	0						Untertest3.avi	0	880	547	72	111				0	Content		-72	-111	13569134	1891770361
13586	08:58:59.197	00:00:13.585	815	-1024	-768	-1	-1	-1	-1	4	-1024	-768	-1	-1	-1	-1	4		0	0						Untertest3.avi	0	880	547	72	111				0	Content		-72	-111	13585802	1891787029
13602	08:58:59.213	00:00:13.602	816	-1024	-768	-1	-1	-1	-1	4	-1024	-768	-1	-1	-1	-1	4		0	0						Untertest3.avi	0	880	547	72	111				0	Content		-72	-111	13602485	1891803712
13619	08:58:59.230	00:00:13.619	817	-1024	-768	-1	-1	-1	-1	4	-1024	-768	-1	-1	-1	-1	4		0	0						Untertest3.avi	0	880	547	72	111				0	Content		-72	-111	13619152	1891820379
13636	08:58:59.247	00:00:13.635	818	-1024	-768	-1	-1	-1	-1	4	-1024	-768	-1	-1	-1	-1	4		0	0						Untertest3.avi	0	880	547	72	111				0	Content		-72	-111	13635784	1891837011
13652	08:58:59.263	00:00:13.652	819	-1024	-768	-1	-1	-1	-1	4	-1024	-768	-1	-1	-1	-1	4		0	0						Untertest3.avi	0	880	547	72	111				0	Content		-72	-111	13652451	1891853678
13669	08:58:59.280	00:00:13.668	820	-1024	-768	-1	-1	-1	-1	4	-1024	-768	-1	-1	-1	-1	4		0	0						Untertest3.avi	0	880	547	72	111				0	Content		-72	-111	13668992	1891870219
13686	08:58:59.297	00:00:13.685	821	-1024	-768	-1	-1	-1	-1	4	-1024	-768	-1	-1	-1	-1	4		0	0						Untertest3.avi	0	880	547	72	111				0	Content		-72	-111	13685659	1891886886
13702	08:58:59.313	00:00:13.702	822	-1024	-768	-1	-1	-1	-1	4	-1024	-768	-1	-1	-1	-1	4		0	0						Untertest3.avi	0	880	547	72	111				0	Content		-72	-111	13702158	1891903385
13719	08:58:59.330	00:00:13.719	823	-1024	-768	-1	-1	-1	-1	4	-1024	-768	-1	-1	-1	-1	4		0	0						Untertest3.avi	0	880	547	72	111				0	Content		-72	-111	13719406	1891920633
13735	08:58:59.346	00:00:13.735	824	-1024	-768	-1	-1	-1	-1	4	-1024	-768	-1	-1	-1	-1	4		0	0						Untertest3.avi	0	880	547	72	111				0	Content		-72	-111	13735497	1891936724
13752	08:58:59.363	00:00:13.752	825	-1024	-768	-1	-1	-1	-1	4	-1024	-768	-1	-1	-1	-1	4		0	0						Untertest3.avi	0	880	547	72	111				0	Content		-72	-111	13752164	1891953391
13769	08:58:59.380	00:00:13.768	826	-1024	-768	-1	-1	-1	-1	4	-1024	-768	-1	-1	-1	-1	4		0	0						Untertest3.avi	0	880	547	72	111				0	Content		-72	-111	13768533	1891969760
13785	08:58:59.396	00:00:13.785	827	-1024	-768	-1	-1	-1	-1	4	-1024	-768	-1	-1	-1	-1	4		0	0						Untertest3.avi	0	880	547	72	111				0	Content		-72	-111	13785200	1891986427
13802	08:58:59.413	00:00:13.801	828	-1024	-768	-1	-1	-1	-1	4	-1024	-768	-1	-1	-1	-1	4		0	0						Untertest3.avi	0	880	547	72	111				0	Content		-72	-111	13801726	1892002953
13818	08:58:59.429	00:00:13.818	829	-1024	-768	-1	-1	-1	-1	4	-1024	-768	-1	-1	-1	-1	4		0	0						Untertest3.avi	0	880	547	72	111				0	Content		-72	-111	13818393	1892019620
13835	08:58:59.446	00:00:13.835	830	-1024	-768	-1	-1	-1	-1	4	-1024	-768	-1	-1	-1	-1	4		0	0						Untertest3.avi	0	880	547	72	111				0	Content		-72	-111	13835061	1892036288
13852	08:58:59.463	00:00:13.851	831	-1024	-768	-1	-1	-1	-1	4	-1024	-768	-1	-1	-1	-1	4		0	0						Untertest3.avi	0	880	547	72	111				0	Content		-72	-111	13851857	1892053084
13869	08:58:59.480	00:00:13.868	832	-1024	-768	-1	-1	-1	-1	4	-1024	-768	-1	-1	-1	-1	4		0	0						Untertest3.avi	0	880	547	72	111				0	Content		-72	-111	13868525	1892069752
13885	08:58:59.496	00:00:13.885	833	-1024	-768	-1	-1	-1	-1	4	-1024	-768	-1	-1	-1	-1	4		0	0						Untertest3.avi	0	880	547	72	111				0	Content		-72	-111	13885439	1892086666
13902	08:58:59.513	00:00:13.902	834	-1024	-768	-1	-1	-1	-1	4	-1024	-768	-1	-1	-1	-1	4		0	0						Untertest3.avi	0	880	547	72	111				0	Content		-72	-111	13902107	1892103334
13919	08:58:59.530	00:00:13.918	835	-1024	-768	-1	-1	-1	-1	4	-1024	-768	-1	-1	-1	-1	4		0	0						Untertest3.avi	0	880	547	72	111				0	Content		-72	-111	13918774	1892120001
13936	08:58:59.547	00:00:13.936	836	-1024	-768	-1	-1	-1	-1	4	-1024	-768	-1	-1	-1	-1	4		0	0						Untertest3.avi	0	880	547	72	111				0	Content		-72	-111	13936026	1892137253
13953	08:58:59.564	00:00:13.952	837	-1024	-768	-1	-1	-1	-1	4	-1024	-768	-1	-1	-1	-1	4		0	0						Untertest3.avi	0	880	547	72	111				0	Content		-72	-111	13952693	1892153920
13969	08:58:59.580	00:00:13.968	838	-1024	-768	-1	-1	-1	-1	4	-1024	-768	-1	-1	-1	-1	4		0	0						Untertest3.avi	0	880	547	72	111				0	Content		-72	-111	13968933	1892170160
13986	08:58:59.597	00:00:13.985	839	-1024	-768	-1	-1	-1	-1	4	-1024	-768	-1	-1	-1	-1	4		0	0						Untertest3.avi	0	880	547	72	111				0	Content		-72	-111	13985600	1892186827
14002	08:58:59.613	00:00:14.002	840	-1024	-768	-1	-1	-1	-1	4	-1024	-768	-1	-1	-1	-1	4		0	0						Untertest3.avi	0	880	547	72	111				0	Content		-72	-111	14002268	1892203495
14018	08:58:59.629	00:00:14.018	841	-1024	-768	-1	-1	-1	-1	4	-1024	-768	-1	-1	-1	-1	4		0	0						Untertest3.avi	0	880	547	72	111				0	Content		-72	-111	14018013	1892219240
14035	08:58:59.646	00:00:14.034	842	-1024	-768	-1	-1	-1	-1	4	-1024	-768	-1	-1	-1	-1	4		0	0						Untertest3.avi	0	880	547	72	111				0	Content		-72	-111	14034651	1892235878
14051	08:58:59.662	00:00:14.051	843	-1024	-768	-1	-1	-1	-1	4	-1024	-768	-1	-1	-1	-1	4		0	0						Untertest3.avi	0	880	547	72	111				0	Content		-72	-111	14051329	1892252556
14068	08:58:59.679	00:00:14.067	844	-1024	-768	-1	-1	-1	-1	4	-1024	-768	-1	-1	-1	-1	4		0	0						Untertest3.avi	0	880	547	72	111				0	Content		-72	-111	14067997	1892269224
14085	08:58:59.696	00:00:14.084	845	-1024	-768	-1	-1	-1	-1	4	-1024	-768	-1	-1	-1	-1	4		0	0						Untertest3.avi	0	880	547	72	111				0	Content		-72	-111	14084664	1892285891
14101	08:58:59.712	00:00:14.101	846	-1024	-768	-1	-1	-1	-1	4	-1024	-768	-1	-1	-1	-1	4		0	0						Untertest3.avi	0	880	547	72	111				0	Content		-72	-111	14101438	1892302665
14118	08:58:59.729	00:00:14.118	847	-1024	-768	-1	-1	-1	-1	4	-1024	-768	-1	-1	-1	-1	4		0	0						Untertest3.avi	0	880	547	72	111				0	Content		-72	-111	14118023	1892319250
14135	08:58:59.746	00:00:14.134	848	-1024	-768	-1	-1	-1	-1	4	-1024	-768	-1	-1	-1	-1	4		0	0						Untertest3.avi	0	880	547	72	111				0	Content		-72	-111	14134891	1892336118
14152	08:58:59.763	00:00:14.151	849	-1024	-768	-1	-1	-1	-1	4	-1024	-768	-1	-1	-1	-1	4		0	0						Untertest3.avi	0	880	547	72	111				0	Content		-72	-111	14151559	1892352786
14169	08:58:59.780	00:00:14.168	850	-1024	-768	-1	-1	-1	-1	4	-1024	-768	-1	-1	-1	-1	4		0	0						Untertest3.avi	0	880	547	72	111				0	Content		-72	-111	14168658	1892369885
14185	08:58:59.796	00:00:14.185	851	-1024	-768	-1	-1	-1	-1	4	-1024	-768	-1	-1	-1	-1	4		0	0						Untertest3.avi	0	880	547	72	111				0	Content		-72	-111	14185326	1892386553
14202	08:58:59.813	00:00:14.202	852	-1024	-768	-1	-1	-1	-1	4	-1024	-768	-1	-1	-1	-1	4		0	0						Untertest3.avi	0	880	547	72	111				0	Content		-72	-111	14202278	1892403505
14219	08:58:59.830	00:00:14.218	853	-1024	-768	-1	-1	-1	-1	4	-1024	-768	-1	-1	-1	-1	4		0	0						Untertest3.avi	0	880	547	72	111				0	Content		-72	-111	14218946	1892420173
14236	08:58:59.847	00:00:14.235	854	-1024	-768	-1	-1	-1	-1	4	-1024	-768	-1	-1	-1	-1	4		0	0						Untertest3.avi	0	880	547	72	111				0	Content		-72	-111	14235613	1892436840
14252	08:58:59.863	00:00:14.252	855	-1024	-768	-1	-1	-1	-1	4	-1024	-768	-1	-1	-1	-1	4		0	0						Untertest3.avi	0	880	547	72	111				0	Content		-72	-111	14252281	1892453508
14269	08:58:59.880	00:00:14.268	856	-1024	-768	-1	-1	-1	-1	4	-1024	-768	-1	-1	-1	-1	4		0	0						Untertest3.avi	0	880	547	72	111				0	Content		-72	-111	14268564	1892469791
14285	08:58:59.896	00:00:14.285	857	-1024	-768	-1	-1	-1	-1	4	-1024	-768	-1	-1	-1	-1	4		0	0						Untertest3.avi	0	880	547	72	111				0	Content		-72	-111	14285232	1892486459
14302	08:58:59.913	00:00:14.301	858	-1024	-768	-1	-1	-1	-1	4	-1024	-768	-1	-1	-1	-1	4		0	0						Untertest3.avi	0	880	547	72	111				0	Content		-72	-111	14301899	1892503126
14318	08:58:59.929	00:00:14.318	859	-1024	-768	-1	-1	-1	-1	4	-1024	-768	-1	-1	-1	-1	4		0	0						Untertest3.avi	0	880	547	72	111				0	Content		-72	-111	14318308	1892519535
14335	08:58:59.946	00:00:14.334	860	-1024	-768	-1	-1	-1	-1	4	-1024	-768	-1	-1	-1	-1	4		0	0						Untertest3.avi	0	880	547	72	111				0	Content		-72	-111	14334975	1892536202
14352	08:58:59.963	00:00:14.351	861	-1024	-768	-1	-1	-1	-1	4	-1024	-768	-1	-1	-1	-1	4		0	0						Untertest3.avi	0	880	547	72	111				0	Content		-72	-111	14351643	1892552870
14368	08:58:59.979	00:00:14.367	862	-1024	-768	-1	-1	-1	-1	4	-1024	-768	-1	-1	-1	-1	4		0	0						Untertest3.avi	0	880	547	72	111				0	Content		-72	-111	14367873	1892569100
14384	08:58:59.995	00:00:14.384	863	-1024	-768	-1	-1	-1	-1	4	-1024	-768	-1	-1	-1	-1	4		0	0						Untertest3.avi	0	880	547	72	111				0	Content		-72	-111	14384499	1892585726
14401	08:59:00.012	00:00:14.401	864	-1024	-768	-1	-1	-1	-1	4	-1024	-768	-1	-1	-1	-1	4		0	0						Untertest3.avi	0	880	547	72	111				0	Content		-72	-111	14401175	1892602402
14418	08:59:00.029	00:00:14.417	865	-1024	-768	-1	-1	-1	-1	4	-1024	-768	-1	-1	-1	-1	4		0	0						Untertest3.avi	0	880	547	72	111				0	Content		-72	-111	14417746	1892618973
14435	08:59:00.046	00:00:14.434	866	-1024	-768	-1	-1	-1	-1	4	-1024	-768	-1	-1	-1	-1	4		0	0						Untertest3.avi	0	880	547	72	111				0	Content		-72	-111	14434620	1892635847
14451	08:59:00.062	00:00:14.451	867	-1024	-768	-1	-1	-1	-1	4	-1024	-768	-1	-1	-1	-1	4		0	0						Untertest3.avi	0	880	547	72	111				0	Content		-72	-111	14451288	1892652515
14468	08:59:00.079	00:00:14.467	868	-1024	-768	-1	-1	-1	-1	4	-1024	-768	-1	-1	-1	-1	4		0	0						Untertest3.avi	0	880	547	72	111				0	Content		-72	-111	14467955	1892669182
14485	08:59:00.096	00:00:14.484	869	-1024	-768	-1	-1	-1	-1	4	-1024	-768	-1	-1	-1	-1	4		0	0						Untertest3.avi	0	880	547	72	111				0	Content		-72	-111	14484968	1892686195
14502	08:59:00.113	00:00:14.501	870	-1024	-768	-1	-1	-1	-1	4	-1024	-768	-1	-1	-1	-1	4		0	0						Untertest3.avi	0	880	547	72	111				0	Content		-72	-111	14501635	1892702862
14518	08:59:00.129	00:00:14.518	871	-1024	-768	-1	-1	-1	-1	4	-1024	-768	-1	-1	-1	-1	4		0	0						Untertest3.avi	0	880	547	72	111				0	Content		-72	-111	14518303	1892719530
14536	08:59:00.147	00:00:14.535	872	-1024	-768	-1	-1	-1	-1	4	-1024	-768	-1	-1	-1	-1	4		0	0						Untertest3.avi	0	880	547	72	111				0	Content		-72	-111	14535585	1892736812
14552	08:59:00.163	00:00:14.552	873	-1024	-768	-1	-1	-1	-1	4	-1024	-768	-1	-1	-1	-1	4		0	0						Untertest3.avi	0	880	547	72	111				0	Content		-72	-111	14552252	1892753479
14569	08:59:00.180	00:00:14.568	874	-1024	-768	-1	-1	-1	-1	4	-1024	-768	-1	-1	-1	-1	4		0	0						Untertest3.avi	0	880	547	72	111				0	Content		-72	-111	14568595	1892769822
14585	08:59:00.196	00:00:14.585	875	-1024	-768	-1	-1	-1	-1	4	-1024	-768	-1	-1	-1	-1	4		0	0						Untertest3.avi	0	880	547	72	111				0	Content		-72	-111	14585262	1892786489
14602	08:59:00.213	00:00:14.601	876	-1024	-768	-1	-1	-1	-1	4	-1024	-768	-1	-1	-1	-1	4		0	0						Untertest3.avi	0	880	547	72	111				0	Content		-72	-111	14601930	1892803157
14619	08:59:00.230	00:00:14.618	877	-1024	-768	-1	-1	-1	-1	4	-1024	-768	-1	-1	-1	-1	4		0	0						Untertest3.avi	0	880	547	72	111				0	Content		-72	-111	14618597	1892819824
14634	08:59:00.245	00:00:14.634	878	-1024	-768	-1	-1	-1	-1	4	-1024	-768	-1	-1	-1	-1	4		0	0						Untertest3.avi	0	880	547	72	111				0	Content		-72	-111	14634236	1892835463
14651	08:59:00.262	00:00:14.650	879	-1024	-768	-1	-1	-1	-1	4	-1024	-768	-1	-1	-1	-1	4		0	0						Untertest3.avi	0	880	547	72	111				0	Content		-72	-111	14650981	1892852208
14668	08:59:00.279	00:00:14.667	880	-1024	-768	-1	-1	-1	-1	4	-1024	-768	-1	-1	-1	-1	4		0	0						Untertest3.avi	0	880	547	72	111				0	Content		-72	-111	14667609	1892868836
14684	08:59:00.295	00:00:14.684	881	-1024	-768	-1	-1	-1	-1	4	-1024	-768	-1	-1	-1	-1	4		0	0						Untertest3.avi	0	880	547	72	111				0	Content		-72	-111	14684281	1892885508
14701	08:59:00.312	00:00:14.700	882	-1024	-768	-1	-1	-1	-1	4	-1024	-768	-1	-1	-1	-1	4		0	0						Untertest3.avi	0	880	547	72	111				0	Content		-72	-111	14700975	1892902202
14718	08:59:00.329	00:00:14.717	883	-1024	-768	-1	-1	-1	-1	4	-1024	-768	-1	-1	-1	-1	4		0	0						Untertest3.avi	0	880	547	72	111				0	Content		-72	-111	14717849	1892919076
14735	08:59:00.346	00:00:14.734	884	-1024	-768	-1	-1	-1	-1	4	-1024	-768	-1	-1	-1	-1	4		0	0						Untertest3.avi	0	880	547	72	111				0	Content		-72	-111	14734517	1892935744
14752	08:59:00.363	00:00:14.751	885	-1024	-768	-1	-1	-1	-1	4	-1024	-768	-1	-1	-1	-1	4		0	0						Untertest3.avi	0	880	547	72	111				0	Content		-72	-111	14751619	1892952846
14768	08:59:00.379	00:00:14.768	886	-1024	-768	-1	-1	-1	-1	4	-1024	-768	-1	-1	-1	-1	4		0	0						Untertest3.avi	0	880	547	72	111				0	Content		-72	-111	14768287	1892969514
14785	08:59:00.396	00:00:14.785	887	-1024	-768	-1	-1	-1	-1	4	-1024	-768	-1	-1	-1	-1	4		0	0						Untertest3.avi	0	880	547	72	111				0	Content		-72	-111	14785310	1892986537
14802	08:59:00.413	00:00:14.801	888	-1024	-768	-1	-1	-1	-1	4	-1024	-768	-1	-1	-1	-1	4		0	0						Untertest3.avi	0	880	547	72	111				0	Content		-72	-111	14801978	1893003205
14819	08:59:00.430	00:00:14.818	889	-1024	-768	-1	-1	-1	-1	4	-1024	-768	-1	-1	-1	-1	4		0	0						Untertest3.avi	0	880	547	72	111				0	Content		-72	-111	14818645	1893019872
14835	08:59:00.446	00:00:14.834	890	-1024	-768	-1	-1	-1	-1	4	-1024	-768	-1	-1	-1	-1	4		0	0						Untertest3.avi	0	880	547	72	111				0	Content		-72	-111	14834751	1893035978
14851	08:59:00.462	00:00:14.851	891	-1024	-768	-1	-1	-1	-1	4	-1024	-768	-1	-1	-1	-1	4		0	0						Untertest3.avi	0	880	547	72	111				0	Content		-72	-111	14851418	1893052645
14868	08:59:00.479	00:00:14.867	892	-1024	-768	-1	-1	-1	-1	4	-1024	-768	-1	-1	-1	-1	4		0	0						Untertest3.avi	0	880	547	72	111				0	Content		-72	-111	14867893	1893069120
14885	08:59:00.496	00:00:14.884	893	-1024	-768	-1	-1	-1	-1	4	-1024	-768	-1	-1	-1	-1	4		0	0						Untertest3.avi	0	880	547	72	111				0	Content		-72	-111	14884560	1893085787
14901	08:59:00.512	00:00:14.901	894	-1024	-768	-1	-1	-1	-1	4	-1024	-768	-1	-1	-1	-1	4		0	0						Untertest3.avi	0	880	547	72	111				0	Content		-72	-111	14901228	1893102455
14917	08:59:00.528	00:00:14.917	895	-1024	-768	-1	-1	-1	-1	4	-1024	-768	-1	-1	-1	-1	4		0	0						Untertest3.avi	0	880	547	72	111				0	Content		-72	-111	14917467	1893118694
14934	08:59:00.545	00:00:14.934	896	-1024	-768	-1	-1	-1	-1	4	-1024	-768	-1	-1	-1	-1	4		0	0						Untertest3.avi	0	880	547	72	111				0	Content		-72	-111	14934091	1893135318
14951	08:59:00.562	00:00:14.950	897	-1024	-768	-1	-1	-1	-1	4	-1024	-768	-1	-1	-1	-1	4		0	0						Untertest3.avi	0	880	547	72	111				0	Content		-72	-111	14950766	1893151993
14967	08:59:00.578	00:00:14.967	898	-1024	-768	-1	-1	-1	-1	4	-1024	-768	-1	-1	-1	-1	4		0	0						Untertest3.avi	0	880	547	72	111				0	Content		-72	-111	14967427	1893168654
14984	08:59:00.595	00:00:14.984	899	-1024	-768	-1	-1	-1	-1	4	-1024	-768	-1	-1	-1	-1	4		0	0						Untertest3.avi	0	880	547	72	111				0	Content		-72	-111	14984094	1893185321
15001	08:59:00.612	00:00:15.001	900	-1024	-768	-1	-1	-1	-1	4	-1024	-768	-1	-1	-1	-1	4		0	0						Untertest3.avi	0	880	547	72	111				0	Content		-72	-111	15001034	1893202261
15018	08:59:00.629	00:00:15.017	901	-1024	-768	-1	-1	-1	-1	4	-1024	-768	-1	-1	-1	-1	4		0	0						Untertest3.avi	0	880	547	72	111				0	Content		-72	-111	15017701	1893218928
15035	08:59:00.646	00:00:15.034	902	-1024	-768	-1	-1	-1	-1	4	-1024	-768	-1	-1	-1	-1	4		0	0						Untertest3.avi	0	880	547	72	111				0	Content		-72	-111	15034664	1893235891
15051	08:59:00.662	00:00:15.051	903	-1024	-768	-1	-1	-1	-1	4	-1024	-768	-1	-1	-1	-1	4		0	0						Untertest3.avi	0	880	547	72	111				0	Content		-72	-111	15051331	1893252558
15068	08:59:00.679	00:00:15.067	904	-1024	-768	-1	-1	-1	-1	4	-1024	-768	-1	-1	-1	-1	4		0	0						Untertest3.avi	0	880	547	72	111				0	Content		-72	-111	15067999	1893269226
15085	08:59:00.696	00:00:15.085	905	-1024	-768	-1	-1	-1	-1	4	-1024	-768	-1	-1	-1	-1	4		0	0						Untertest3.avi	0	880	547	72	111				0	Content		-72	-111	15085293	1893286520
15102	08:59:00.713	00:00:15.101	906	-1024	-768	-1	-1	-1	-1	4	-1024	-768	-1	-1	-1	-1	4		0	0						Untertest3.avi	0	880	547	72	111				0	Content		-72	-111	15101960	1893303187
15118	08:59:00.729	00:00:15.118	907	-1024	-768	-1	-1	-1	-1	4	-1024	-768	-1	-1	-1	-1	4		0	0						Untertest3.avi	0	880	547	72	111				0	Content		-72	-111	15118305	1893319532
15135	08:59:00.746	00:00:15.134	908	-1024	-768	-1	-1	-1	-1	4	-1024	-768	-1	-1	-1	-1	4		0	0						Untertest3.avi	0	880	547	72	111				0	Content		-72	-111	15134972	1893336199
15152	08:59:00.763	00:00:15.151	909	-1024	-768	-1	-1	-1	-1	4	-1024	-768	-1	-1	-1	-1	4		0	0						Untertest3.avi	0	880	547	72	111				0	Content		-72	-111	15151640	1893352867
15168	08:59:00.779	00:00:15.168	910	-1024	-768	-1	-1	-1	-1	4	-1024	-768	-1	-1	-1	-1	4		0	0						Untertest3.avi	0	880	547	72	111				0	Content		-72	-111	15168307	1893369534
15184	08:59:00.795	00:00:15.183	911	-1024	-768	-1	-1	-1	-1	4	-1024	-768	-1	-1	-1	-1	4		0	0						Untertest3.avi	0	880	547	72	111				0	Content		-72	-111	15183955	1893385182
15201	08:59:00.812	00:00:15.200	912	-1024	-768	-1	-1	-1	-1	4	-1024	-768	-1	-1	-1	-1	4		0	0						Untertest3.avi	0	880	547	72	111				0	Content		-72	-111	15200575	1893401802
15217	08:59:00.828	00:00:15.217	913	-1024	-768	-1	-1	-1	-1	4	-1024	-768	-1	-1	-1	-1	4		0	0						Untertest3.avi	0	880	547	72	111				0	Content		-72	-111	15217322	1893418549
15234	08:59:00.845	00:00:15.234	914	-1024	-768	-1	-1	-1	-1	4	-1024	-768	-1	-1	-1	-1	4		0	0						Untertest3.avi	0	880	547	72	111				0	Content		-72	-111	15234002	1893435229
15251	08:59:00.862	00:00:15.250	915	-1024	-768	-1	-1	-1	-1	4	-1024	-768	-1	-1	-1	-1	4		0	0						Untertest3.avi	0	880	547	72	111				0	Content		-72	-111	15250569	1893451796
15267	08:59:00.878	00:00:15.267	916	-1024	-768	-1	-1	-1	-1	4	-1024	-768	-1	-1	-1	-1	4		0	0						Untertest3.avi	0	880	547	72	111				0	Content		-72	-111	15267157	1893468384
15284	08:59:00.895	00:00:15.283	917	-1024	-768	-1	-1	-1	-1	4	-1024	-768	-1	-1	-1	-1	4		0	0						Untertest3.avi	0	880	547	72	111				0	Content		-72	-111	15283824	1893485051
15301	08:59:00.912	00:00:15.300	918	-1024	-768	-1	-1	-1	-1	4	-1024	-768	-1	-1	-1	-1	4		0	0						Untertest3.avi	0	880	547	72	111				0	Content		-72	-111	15300957	1893502184
15318	08:59:00.929	00:00:15.317	919	-1024	-768	-1	-1	-1	-1	4	-1024	-768	-1	-1	-1	-1	4		0	0						Untertest3.avi	0	880	547	72	111				0	Content		-72	-111	15317624	1893518851
15335	08:59:00.946	00:00:15.334	920	-1024	-768	-1	-1	-1	-1	4	-1024	-768	-1	-1	-1	-1	4		0	0						Untertest3.avi	0	880	547	72	111				0	Content		-72	-111	15334552	1893535779
15351	08:59:00.962	00:00:15.351	921	-1024	-768	-1	-1	-1	-1	4	-1024	-768	-1	-1	-1	-1	4		0	0						Untertest3.avi	0	880	547	72	111				0	Content		-72	-111	15351219	1893552446
15368	08:59:00.979	00:00:15.367	922	-1024	-768	-1	-1	-1	-1	4	-1024	-768	-1	-1	-1	-1	4		0	0						Untertest3.avi	0	880	547	72	111				0	Content		-72	-111	15367886	1893569113
15385	08:59:00.996	00:00:15.384	923	-1024	-768	-1	-1	-1	-1	4	-1024	-768	-1	-1	-1	-1	4		0	0						Untertest3.avi	0	880	547	72	111				0	Content		-72	-111	15384553	1893585780
15401	08:59:01.012	00:00:15.400	924	-1024	-768	-1	-1	-1	-1	4	-1024	-768	-1	-1	-1	-1	4		0	0						Untertest3.avi	0	880	547	72	111				0	Content		-72	-111	15400692	1893601919
15417	08:59:01.028	00:00:15.417	925	-1024	-768	-1	-1	-1	-1	4	-1024	-768	-1	-1	-1	-1	4		0	0						Untertest3.avi	0	880	547	72	111				0	Content		-72	-111	15417358	1893618585
15434	08:59:01.045	00:00:15.433	926	-1024	-768	-1	-1	-1	-1	4	-1024	-768	-1	-1	-1	-1	4		0	0						Untertest3.avi	0	880	547	72	111				0	Content		-72	-111	15433848	1893635075
15451	08:59:01.062	00:00:15.450	927	-1024	-768	-1	-1	-1	-1	4	-1024	-768	-1	-1	-1	-1	4		0	0						Untertest3.avi	0	880	547	72	111				0	Content		-72	-111	15450515	1893651742
15467	08:59:01.078	00:00:15.467	928	-1024	-768	-1	-1	-1	-1	4	-1024	-768	-1	-1	-1	-1	4		0	0						Untertest3.avi	0	880	547	72	111				0	Content		-72	-111	15467182	1893668409
15483	08:59:01.094	00:00:15.483	929	-1024	-768	-1	-1	-1	-1	4	-1024	-768	-1	-1	-1	-1	4		0	0						Untertest3.avi	0	880	547	72	111				0	Content		-72	-111	15483453	1893684680
15500	08:59:01.111	00:00:15.500	930	-1024	-768	-1	-1	-1	-1	4	-1024	-768	-1	-1	-1	-1	4		0	0						Untertest3.avi	0	880	547	72	111				0	Content		-72	-111	15500077	1893701304
15517	08:59:01.128	00:00:15.516	931	-1024	-768	-1	-1	-1	-1	4	-1024	-768	-1	-1	-1	-1	4		0	0						Untertest3.avi	0	880	547	72	111				0	Content		-72	-111	15516749	1893717976
15533	08:59:01.144	00:00:15.533	932	-1024	-768	-1	-1	-1	-1	4	-1024	-768	-1	-1	-1	-1	4		0	0						Untertest3.avi	0	880	547	72	111				0	Content		-72	-111	15533346	1893734573
15550	08:59:01.161	00:00:15.550	933	-1024	-768	-1	-1	-1	-1	4	-1024	-768	-1	-1	-1	-1	4		0	0						Untertest3.avi	0	880	547	72	111				0	Content		-72	-111	15550013	1893751240
15567	08:59:01.178	00:00:15.566	934	-1024	-768	-1	-1	-1	-1	4	-1024	-768	-1	-1	-1	-1	4		0	0						Untertest3.avi	0	880	547	72	111				0	Content		-72	-111	15566915	1893768142
15584	08:59:01.195	00:00:15.583	935	-1024	-768	-1	-1	-1	-1	4	-1024	-768	-1	-1	-1	-1	4		0	0						Untertest3.avi	0	880	547	72	111				0	Content		-72	-111	15583582	1893784809
15601	08:59:01.212	00:00:15.600	936	-1024	-768	-1	-1	-1	-1	4	-1024	-768	-1	-1	-1	-1	4		0	0						Untertest3.avi	0	880	547	72	111				0	Content		-72	-111	15600576	1893801803
15617	08:59:01.228	00:00:15.617	937	-1024	-768	-1	-1	-1	-1	4	-1024	-768	-1	-1	-1	-1	4		0	0						Untertest3.avi	0	880	547	72	111				0	Content		-72	-111	15617243	1893818470
15634	08:59:01.245	00:00:15.633	938	-1024	-768	-1	-1	-1	-1	4	-1024	-768	-1	-1	-1	-1	4		0	0						Untertest3.avi	0	880	547	72	111				0	Content		-72	-111	15633910	1893835137
15651	08:59:01.262	00:00:15.651	939	-1024	-768	-1	-1	-1	-1	4	-1024	-768	-1	-1	-1	-1	4		0	0						Untertest3.avi	0	880	547	72	111				0	Content		-72	-111	15651171	1893852398
15668	08:59:01.279	00:00:15.667	940	-1024	-768	-1	-1	-1	-1	4	-1024	-768	-1	-1	-1	-1	4		0	0						Untertest3.avi	0	880	547	72	111				0	Content		-72	-111	15667838	1893869065
15684	08:59:01.295	00:00:15.684	941	-1024	-768	-1	-1	-1	-1	4	-1024	-768	-1	-1	-1	-1	4		0	0						Untertest3.avi	0	880	547	72	111				0	Content		-72	-111	15684174	1893885401
15701	08:59:01.312	00:00:15.700	942	-1024	-768	-1	-1	-1	-1	4	-1024	-768	-1	-1	-1	-1	4		0	0						Untertest3.avi	0	880	547	72	111				0	Content		-72	-111	15700841	1893902068
15718	08:59:01.329	00:00:15.717	943	-1024	-768	-1	-1	-1	-1	4	-1024	-768	-1	-1	-1	-1	4		0	0						Untertest3.avi	0	880	547	72	111				0	Content		-72	-111	15717508	1893918735
15734	08:59:01.345	00:00:15.734	944	-1024	-768	-1	-1	-1	-1	4	-1024	-768	-1	-1	-1	-1	4		0	0						Untertest3.avi	0	880	547	72	111				0	Content		-72	-111	15734174	1893935401
15750	08:59:01.361	00:00:15.749	945	-1024	-768	-1	-1	-1	-1	4	-1024	-768	-1	-1	-1	-1	4		0	0						Untertest3.avi	0	880	547	72	111				0	Content		-72	-111	15749924	1893951151
15767	08:59:01.378	00:00:15.766	946	-1024	-768	-1	-1	-1	-1	4	-1024	-768	-1	-1	-1	-1	4		0	0						Untertest3.avi	0	880	547	72	111				0	Content		-72	-111	15766547	1893967774
15783	08:59:01.394	00:00:15.783	947	-1024	-768	-1	-1	-1	-1	4	-1024	-768	-1	-1	-1	-1	4		0	0						Untertest3.avi	0	880	547	72	111				0	Content		-72	-111	15783169	1893984396
15800	08:59:01.411	00:00:15.799	948	-1024	-768	-1	-1	-1	-1	4	-1024	-768	-1	-1	-1	-1	4		0	0						Untertest3.avi	0	880	547	72	111				0	Content		-72	-111	15799846	1894001073
15817	08:59:01.428	00:00:15.816	949	-1024	-768	-1	-1	-1	-1	4	-1024	-768	-1	-1	-1	-1	4		0	0						Untertest3.avi	0	880	547	72	111				0	Content		-72	-111	15816539	1894017766
15833	08:59:01.444	00:00:15.833	950	-1024	-768	-1	-1	-1	-1	4	-1024	-768	-1	-1	-1	-1	4		0	0						Untertest3.avi	0	880	547	72	111				0	Content		-72	-111	15833475	1894034702
15850	08:59:01.461	00:00:15.850	951	-1024	-768	-1	-1	-1	-1	4	-1024	-768	-1	-1	-1	-1	4		0	0						Untertest3.avi	0	880	547	72	111				0	Content		-72	-111	15850142	1894051369
15867	08:59:01.478	00:00:15.867	952	-1024	-768	-1	-1	-1	-1	4	-1024	-768	-1	-1	-1	-1	4		0	0						Untertest3.avi	0	880	547	72	111				0	Content		-72	-111	15867274	1894068501
15884	08:59:01.495	00:00:15.883	953	-1024	-768	-1	-1	-1	-1	4	-1024	-768	-1	-1	-1	-1	4		0	0						Untertest3.avi	0	880	547	72	111				0	Content		-72	-111	15883940	1894085167
15901	08:59:01.512	00:00:15.900	954	-1024	-768	-1	-1	-1	-1	4	-1024	-768	-1	-1	-1	-1	4		0	0						Untertest3.avi	0	880	547	72	111				0	Content		-72	-111	15900868	1894102095
15918	08:59:01.529	00:00:15.917	955	-1024	-768	-1	-1	-1	-1	4	-1024	-768	-1	-1	-1	-1	4		0	0						Untertest3.avi	0	880	547	72	111				0	Content		-72	-111	15917535	1894118762
15934	08:59:01.545	00:00:15.934	956	-1024	-768	-1	-1	-1	-1	4	-1024	-768	-1	-1	-1	-1	4		0	0						Untertest3.avi	0	880	547	72	111				0	Content		-72	-111	15934202	1894135429
15951	08:59:01.562	00:00:15.950	957	-1024	-768	-1	-1	-1	-1	4	-1024	-768	-1	-1	-1	-1	4		0	0						Untertest3.avi	0	880	547	72	111				0	Content		-72	-111	15950869	1894152096
15967	08:59:01.578	00:00:15.967	958	-1024	-768	-1	-1	-1	-1	4	-1024	-768	-1	-1	-1	-1	4		0	0						Untertest3.avi	0	880	547	72	111				0	Content		-72	-111	15967008	1894168235
15984	08:59:01.595	00:00:15.983	959	-1024	-768	-1	-1	-1	-1	4	-1024	-768	-1	-1	-1	-1	4		0	0						Untertest3.avi	0	880	547	72	111				0	Content		-72	-111	15983675	1894184902
16000	08:59:01.611	00:00:16.000	960	-1024	-768	-1	-1	-1	-1	4	-1024	-768	-1	-1	-1	-1	4		0	0						Untertest3.avi	0	880	547	72	111				0	Content		-72	-111	16000123	1894201350
16017	08:59:01.628	00:00:16.016	961	-1024	-768	-1	-1	-1	-1	4	-1024	-768	-1	-1	-1	-1	4		0	0						Untertest3.avi	0	880	547	72	111				0	Content		-72	-111	16016790	1894218017
16033	08:59:01.644	00:00:16.033	962	-1024	-768	-1	-1	-1	-1	4	-1024	-768	-1	-1	-1	-1	4		0	0						Untertest3.avi	0	880	547	72	111				0	Content		-72	-111	16033456	1894234683
16050	08:59:01.661	00:00:16.049	963	-1024	-768	-1	-1	-1	-1	4	-1024	-768	-1	-1	-1	-1	4		0	0						Untertest3.avi	0	880	547	72	111				0	Content		-72	-111	16049641	1894250868
16066	08:59:01.677	00:00:16.066	964	-1024	-768	-1	-1	-1	-1	4	-1024	-768	-1	-1	-1	-1	4		0	0						Untertest3.avi	0	880	547	72	111				0	Content		-72	-111	16066265	1894267492
16083	08:59:01.694	00:00:16.083	965	-1024	-768	-1	-1	-1	-1	4	-1024	-768	-1	-1	-1	-1	4		0	0						Untertest3.avi	0	880	547	72	111				0	Content		-72	-111	16083071	1894284298
16100	08:59:01.711	00:00:16.099	966	-1024	-768	-1	-1	-1	-1	4	-1024	-768	-1	-1	-1	-1	4		0	0						Untertest3.avi	0	880	547	72	111				0	Content		-72	-111	16099644	1894300871
16116	08:59:01.727	00:00:16.116	967	-1024	-768	-1	-1	-1	-1	4	-1024	-768	-1	-1	-1	-1	4		0	0						Untertest3.avi	0	880	547	72	111				0	Content		-72	-111	16116474	1894317701
16133	08:59:01.744	00:00:16.133	968	-1024	-768	-1	-1	-1	-1	4	-1024	-768	-1	-1	-1	-1	4		0	0						Untertest3.avi	0	880	547	72	111				0	Content		-72	-111	16133141	1894334368
16150	08:59:01.761	00:00:16.149	969	-1024	-768	-1	-1	-1	-1	4	-1024	-768	-1	-1	-1	-1	4		0	0						Untertest3.avi	0	880	547	72	111				0	Content		-72	-111	16149808	1894351035
16167	08:59:01.778	00:00:16.166	970	-1024	-768	-1	-1	-1	-1	4	-1024	-768	-1	-1	-1	-1	4		0	0						Untertest3.avi	0	880	547	72	111				0	Content		-72	-111	16166797	1894368024
16183	08:59:01.794	00:00:16.183	971	-1024	-768	-1	-1	-1	-1	4	-1024	-768	-1	-1	-1	-1	4		0	0						Untertest3.avi	0	880	547	72	111				0	Content		-72	-111	16183464	1894384691
16200	08:59:01.811	00:00:16.200	972	-1024	-768	-1	-1	-1	-1	4	-1024	-768	-1	-1	-1	-1	4		0	0						Untertest3.avi	0	880	547	72	111				0	Content		-72	-111	16200130	1894401357
16217	08:59:01.828	00:00:16.217	973	-1024	-768	-1	-1	-1	-1	4	-1024	-768	-1	-1	-1	-1	4		0	0						Untertest3.avi	0	880	547	72	111				0	Content		-72	-111	16217441	1894418668
16234	08:59:01.845	00:00:16.234	974	-1024	-768	-1	-1	-1	-1	4	-1024	-768	-1	-1	-1	-1	4		0	0						Untertest3.avi	0	880	547	72	111				0	Content		-72	-111	16234108	1894435335
16250	08:59:01.861	00:00:16.250	975	-1024	-768	-1	-1	-1	-1	4	-1024	-768	-1	-1	-1	-1	4		0	0						Untertest3.avi	0	880	547	72	111				0	Content		-72	-111	16250364	1894451591
16267	08:59:01.878	00:00:16.267	976	-1024	-768	-1	-1	-1	-1	4	-1024	-768	-1	-1	-1	-1	4		0	0						Untertest3.avi	0	880	547	72	111				0	Content		-72	-111	16267031	1894468258
16284	08:59:01.895	00:00:16.283	977	-1024	-768	-1	-1	-1	-1	4	-1024	-768	-1	-1	-1	-1	4		0	0						Untertest3.avi	0	880	547	72	111				0	Content		-72	-111	16283697	1894484924
16299	08:59:01.910	00:00:16.299	978	-1024	-768	-1	-1	-1	-1	4	-1024	-768	-1	-1	-1	-1	4		0	0						Untertest3.avi	0	880	547	72	111				0	Content		-72	-111	16299493	1894500720
16316	08:59:01.927	00:00:16.316	979	-1024	-768	-1	-1	-1	-1	4	-1024	-768	-1	-1	-1	-1	4		0	0						Untertest3.avi	0	880	547	72	111				0	Content		-72	-111	16316116	1894517343
16333	08:59:01.944	00:00:16.332	980	-1024	-768	-1	-1	-1	-1	4	-1024	-768	-1	-1	-1	-1	4		0	0						Untertest3.avi	0	880	547	72	111				0	Content		-72	-111	16332863	1894534090
16350	08:59:01.961	00:00:16.349	981	-1024	-768	-1	-1	-1	-1	4	-1024	-768	-1	-1	-1	-1	4		0	0						Untertest3.avi	0	880	547	72	111				0	Content		-72	-111	16349539	1894550766
16366	08:59:01.977	00:00:16.366	982	-1024	-768	-1	-1	-1	-1	4	-1024	-768	-1	-1	-1	-1	4		0	0						Untertest3.avi	0	880	547	72	111				0	Content		-72	-111	16366106	1894567333
16383	08:59:01.994	00:00:16.383	983	-1024	-768	-1	-1	-1	-1	4	-1024	-768	-1	-1	-1	-1	4		0	0						Untertest3.avi	0	880	547	72	111				0	Content		-72	-111	16383049	1894584276
16400	08:59:02.011	00:00:16.399	984	-1024	-768	-1	-1	-1	-1	4	-1024	-768	-1	-1	-1	-1	4		0	0						Untertest3.avi	0	880	547	72	111				0	Content		-72	-111	16399716	1894600943
16417	08:59:02.028	00:00:16.416	985	-1024	-768	-1	-1	-1	-1	4	-1024	-768	-1	-1	-1	-1	4		0	0						Untertest3.avi	0	880	547	72	111				0	Content		-72	-111	16416852	1894618079
16434	08:59:02.045	00:00:16.433	986	-1024	-768	-1	-1	-1	-1	4	-1024	-768	-1	-1	-1	-1	4		0	0						Untertest3.avi	0	880	547	72	111				0	Content		-72	-111	16433518	1894634745
16451	08:59:02.062	00:00:16.450	987	-1024	-768	-1	-1	-1	-1	4	-1024	-768	-1	-1	-1	-1	4		0	0						Untertest3.avi	0	880	547	72	111				0	Content		-72	-111	16450550	1894651777
16467	08:59:02.078	00:00:16.467	988	-1024	-768	-1	-1	-1	-1	4	-1024	-768	-1	-1	-1	-1	4		0	0						Untertest3.avi	0	880	547	72	111				0	Content		-72	-111	16467217	1894668444
16484	08:59:02.095	00:00:16.483	989	-1024	-768	-1	-1	-1	-1	4	-1024	-768	-1	-1	-1	-1	4		0	0						Untertest3.avi	0	880	547	72	111				0	Content		-72	-111	16483884	1894685111
16500	08:59:02.111	00:00:16.499	990	-1024	-768	-1	-1	-1	-1	4	-1024	-768	-1	-1	-1	-1	4		0	0						Untertest3.avi	0	880	547	72	111				0	Content		-72	-111	16499938	1894701165
16517	08:59:02.128	00:00:16.516	991	-1024	-768	-1	-1	-1	-1	4	-1024	-768	-1	-1	-1	-1	4		0	0						Untertest3.avi	0	880	547	72	111				0	Content		-72	-111	16516604	1894717831
16533	08:59:02.144	00:00:16.533	992	-1024	-768	-1	-1	-1	-1	4	-1024	-768	-1	-1	-1	-1	4		0	0						Untertest3.avi	0	880	547	72	111				0	Content		-72	-111	16533064	1894734291
16550	08:59:02.161	00:00:16.549	993	-1024	-768	-1	-1	-1	-1	4	-1024	-768	-1	-1	-1	-1	4		0	0						Untertest3.avi	0	880	547	72	111				0	Content		-72	-111	16549731	1894750958
16566	08:59:02.177	00:00:16.566	994	-1024	-768	-1	-1	-1	-1	4	-1024	-768	-1	-1	-1	-1	4		0	0						Untertest3.avi	0	880	547	72	111				0	Content		-72	-111	16566398	1894767625
16583	08:59:02.194	00:00:16.582	995	-1024	-768	-1	-1	-1	-1	4	-1024	-768	-1	-1	-1	-1	4		0	0						Untertest3.avi	0	880	547	72	111				0	Content		-72	-111	16582715	1894783942
16599	08:59:02.210	00:00:16.599	996	-1024	-768	-1	-1	-1	-1	4	-1024	-768	-1	-1	-1	-1	4		0	0						Untertest3.avi	0	880	547	72	111				0	Content		-72	-111	16599338	1894800565
16616	08:59:02.227	00:00:16.616	997	-1024	-768	-1	-1	-1	-1	4	-1024	-768	-1	-1	-1	-1	4		0	0						Untertest3.avi	0	880	547	72	111				0	Content		-72	-111	16616012	1894817239
16633	08:59:02.244	00:00:16.632	998	-1024	-768	-1	-1	-1	-1	4	-1024	-768	-1	-1	-1	-1	4		0	0						Untertest3.avi	0	880	547	72	111				0	Content		-72	-111	16632591	1894833818
16649	08:59:02.260	00:00:16.649	999	-1024	-768	-1	-1	-1	-1	4	-1024	-768	-1	-1	-1	-1	4		0	0						Untertest3.avi	0	880	547	72	111				0	Content		-72	-111	16649462	1894850689
16666	08:59:02.277	00:00:16.666	1000	-1024	-768	-1	-1	-1	-1	4	-1024	-768	-1	-1	-1	-1	4		0	0						Untertest3.avi	0	880	547	72	111				0	Content		-72	-111	16666128	1894867355
16683	08:59:02.294	00:00:16.682	1001	-1024	-768	-1	-1	-1	-1	4	-1024	-768	-1	-1	-1	-1	4		0	0						Untertest3.avi	0	880	547	72	111				0	Content		-72	-111	16682795	1894884022
16700	08:59:02.311	00:00:16.699	1002	-1024	-768	-1	-1	-1	-1	4	-1024	-768	-1	-1	-1	-1	4		0	0						Untertest3.avi	0	880	547	72	111				0	Content		-72	-111	16699805	1894901032
16716	08:59:02.327	00:00:16.716	1003	-1024	-768	-1	-1	-1	-1	4	-1024	-768	-1	-1	-1	-1	4		0	0						Untertest3.avi	0	880	547	72	111				0	Content		-72	-111	16716472	1894917699
16733	08:59:02.344	00:00:16.733	1004	-1024	-768	-1	-1	-1	-1	4	-1024	-768	-1	-1	-1	-1	4		0	0						Untertest3.avi	0	880	547	72	111				0	Content		-72	-111	16733139	1894934366
16750	08:59:02.361	00:00:16.750	1005	-1024	-768	-1	-1	-1	-1	4	-1024	-768	-1	-1	-1	-1	4		0	0						Untertest3.avi	0	880	547	72	111				0	Content		-72	-111	16750417	1894951644
16767	08:59:02.378	00:00:16.767	1006	-1024	-768	-1	-1	-1	-1	4	-1024	-768	-1	-1	-1	-1	4		0	0						Untertest3.avi	0	880	547	72	111				0	Content		-72	-111	16767084	1894968311
16783	08:59:02.394	00:00:16.783	1007	-1024	-768	-1	-1	-1	-1	4	-1024	-768	-1	-1	-1	-1	4		0	0						Untertest3.avi	0	880	547	72	111				0	Content		-72	-111	16783329	1894984556
16800	08:59:02.411	00:00:16.799	1008	-1024	-768	-1	-1	-1	-1	4	-1024	-768	-1	-1	-1	-1	4		0	0						Untertest3.avi	0	880	547	72	111				0	Content		-72	-111	16799996	1895001223
16817	08:59:02.428	00:00:16.816	1009	-1024	-768	-1	-1	-1	-1	4	-1024	-768	-1	-1	-1	-1	4		0	0						Untertest3.avi	0	880	547	72	111				0	Content		-72	-111	16816662	1895017889
16832	08:59:02.443	00:00:16.832	1010	-1024	-768	-1	-1	-1	-1	4	-1024	-768	-1	-1	-1	-1	4		0	0						Untertest3.avi	0	880	547	72	111				0	Content		-72	-111	16832438	1895033665
16849	08:59:02.460	00:00:16.849	1011	-1024	-768	-1	-1	-1	-1	4	-1024	-768	-1	-1	-1	-1	4		0	0						Untertest3.avi	0	880	547	72	111				0	Content		-72	-111	16849061	1895050288
16866	08:59:02.477	00:00:16.865	1012	-1024	-768	-1	-1	-1	-1	4	-1024	-768	-1	-1	-1	-1	4		0	0						Untertest3.avi	0	880	547	72	111				0	Content		-72	-111	16865810	1895067037
16882	08:59:02.493	00:00:16.882	1013	-1024	-768	-1	-1	-1	-1	4	-1024	-768	-1	-1	-1	-1	4		0	0						Untertest3.avi	0	880	547	72	111				0	Content		-72	-111	16882485	1895083712
16899	08:59:02.510	00:00:16.899	1014	-1024	-768	-1	-1	-1	-1	4	-1024	-768	-1	-1	-1	-1	4		0	0						Untertest3.avi	0	880	547	72	111				0	Content		-72	-111	16899055	1895100282
16916	08:59:02.527	00:00:16.915	1015	-1024	-768	-1	-1	-1	-1	4	-1024	-768	-1	-1	-1	-1	4		0	0						Untertest3.avi	0	880	547	72	111				0	Content		-72	-111	16915994	1895117221
16933	08:59:02.544	00:00:16.932	1016	-1024	-768	-1	-1	-1	-1	4	-1024	-768	-1	-1	-1	-1	4		0	0						Untertest3.avi	0	880	547	72	111				0	Content		-72	-111	16932661	1895133888
16950	08:59:02.561	00:00:16.949	1017	-1024	-768	-1	-1	-1	-1	4	-1024	-768	-1	-1	-1	-1	4		0	0						Untertest3.avi	0	880	547	72	111				0	Content		-72	-111	16949794	1895151021
16966	08:59:02.577	00:00:16.966	1018	-1024	-768	-1	-1	-1	-1	4	-1024	-768	-1	-1	-1	-1	4		0	0						Untertest3.avi	0	880	547	72	111				0	Content		-72	-111	16966461	1895167688
16983	08:59:02.594	00:00:16.983	1019	-1024	-768	-1	-1	-1	-1	4	-1024	-768	-1	-1	-1	-1	4		0	0						Untertest3.avi	0	880	547	72	111				0	Content		-72	-111	16983489	1895184716
17000	08:59:02.611	00:00:17.000	1020	-1024	-768	-1	-1	-1	-1	4	-1024	-768	-1	-1	-1	-1	4		0	0						Untertest3.avi	0	880	547	72	111				0	Content		-72	-111	17000156	1895201383
17017	08:59:02.628	00:00:17.016	1021	-1024	-768	-1	-1	-1	-1	4	-1024	-768	-1	-1	-1	-1	4		0	0						Untertest3.avi	0	880	547	72	111				0	Content		-72	-111	17016823	1895218050
17033	08:59:02.644	00:00:17.032	1022	-1024	-768	-1	-1	-1	-1	4	-1024	-768	-1	-1	-1	-1	4		0	0						Untertest3.avi	0	880	547	72	111				0	Content		-72	-111	17032936	1895234163
17050	08:59:02.661	00:00:17.049	1023	-1024	-768	-1	-1	-1	-1	4	-1024	-768	-1	-1	-1	-1	4		0	0						Untertest3.avi	0	880	547	72	111				0	Content		-72	-111	17049602	1895250829
17066	08:59:02.677	00:00:17.066	1024	-1024	-768	-1	-1	-1	-1	4	-1024	-768	-1	-1	-1	-1	4		0	0						Untertest3.avi	0	880	547	72	111				0	Content		-72	-111	17066086	1895267313
17083	08:59:02.694	00:00:17.082	1025	-1024	-768	-1	-1	-1	-1	4	-1024	-768	-1	-1	-1	-1	4		0	0						Untertest3.avi	0	880	547	72	111				0	Content		-72	-111	17082753	1895283980
17099	08:59:02.710	00:00:17.099	1026	-1024	-768	-1	-1	-1	-1	4	-1024	-768	-1	-1	-1	-1	4		0	0						Untertest3.avi	0	880	547	72	111				0	Content		-72	-111	17099420	1895300647
17116	08:59:02.727	00:00:17.115	1027	-1024	-768	-1	-1	-1	-1	4	-1024	-768	-1	-1	-1	-1	4		0	0						Untertest3.avi	0	880	547	72	111				0	Content		-72	-111	17115664	1895316891
17132	08:59:02.743	00:00:17.132	1028	-1024	-768	-1	-1	-1	-1	4	-1024	-768	-1	-1	-1	-1	4		0	0						Untertest3.avi	0	880	547	72	111				0	Content		-72	-111	17132288	1895333515
17149	08:59:02.760	00:00:17.148	1029	-1024	-768	-1	-1	-1	-1	4	-1024	-768	-1	-1	-1	-1	4		0	0						Untertest3.avi	0	880	547	72	111				0	Content		-72	-111	17148962	1895350189
17166	08:59:02.777	00:00:17.165	1030	-1024	-768	-1	-1	-1	-1	4	-1024	-768	-1	-1	-1	-1	4		0	0						Untertest3.avi	0	880	547	72	111				0	Content		-72	-111	17165726	1895366953
17183	08:59:02.794	00:00:17.182	1031	-1024	-768	-1	-1	-1	-1	4	-1024	-768	-1	-1	-1	-1	4		0	0						Untertest3.avi	0	880	547	72	111				0	Content		-72	-111	17182536	1895383763
17199	08:59:02.810	00:00:17.199	1032	-1024	-768	-1	-1	-1	-1	4	-1024	-768	-1	-1	-1	-1	4		0	0						Untertest3.avi	0	880	547	72	111				0	Content		-72	-111	17199203	1895400430
17216	08:59:02.827	00:00:17.215	1033	-1024	-768	-1	-1	-1	-1	4	-1024	-768	-1	-1	-1	-1	4		0	0						Untertest3.avi	0	880	547	72	111				0	Content		-72	-111	17215869	1895417096
17233	08:59:02.844	00:00:17.232	1034	-1024	-768	-1	-1	-1	-1	4	-1024	-768	-1	-1	-1	-1	4		0	0						Untertest3.avi	0	880	547	72	111				0	Content		-72	-111	17232845	1895434072
17250	08:59:02.861	00:00:17.249	1035	-1024	-768	-1	-1	-1	-1	4	-1024	-768	-1	-1	-1	-1	4		0	0						Untertest3.avi	0	880	547	72	111				0	Content		-72	-111	17249512	1895450739
17266	08:59:02.877	00:00:17.266	1036	-1024	-768	-1	-1	-1	-1	4	-1024	-768	-1	-1	-1	-1	4		0	0						Untertest3.avi	0	880	547	72	111				0	Content		-72	-111	17266179	1895467406
17283	08:59:02.894	00:00:17.283	1037	-1024	-768	-1	-1	-1	-1	4	-1024	-768	-1	-1	-1	-1	4		0	0						Untertest3.avi	0	880	547	72	111				0	Content		-72	-111	17283476	1895484703
17300	08:59:02.911	00:00:17.300	1038	-1024	-768	-1	-1	-1	-1	4	-1024	-768	-1	-1	-1	-1	4		0	0						Untertest3.avi	0	880	547	72	111				0	Content		-72	-111	17300142	1895501369
17316	08:59:02.927	00:00:17.316	1039	-1024	-768	-1	-1	-1	-1	4	-1024	-768	-1	-1	-1	-1	4		0	0						Untertest3.avi	0	880	547	72	111				0	Content		-72	-111	17316353	1895517580
17333	08:59:02.944	00:00:17.333	1040	-1024	-768	-1	-1	-1	-1	4	-1024	-768	-1	-1	-1	-1	4		0	0						Untertest3.avi	0	880	547	72	111				0	Content		-72	-111	17333020	1895534247
17350	08:59:02.961	00:00:17.349	1041	-1024	-768	-1	-1	-1	-1	4	-1024	-768	-1	-1	-1	-1	4		0	0						Untertest3.avi	0	880	547	72	111				0	Content		-72	-111	17349687	1895550914
17365	08:59:02.976	00:00:17.365	1042	-1024	-768	-1	-1	-1	-1	4	-1024	-768	-1	-1	-1	-1	4		0	0						Untertest3.avi	0	880	547	72	111				0	Content		-72	-111	17365393	1895566620
17382	08:59:02.993	00:00:17.382	1043	-1024	-768	-1	-1	-1	-1	4	-1024	-768	-1	-1	-1	-1	4		0	0						Untertest3.avi	0	880	547	72	111				0	Content		-72	-111	17382138	1895583365
17399	08:59:03.010	00:00:17.398	1044	-1024	-768	-1	-1	-1	-1	4	-1024	-768	-1	-1	-1	-1	4		0	0						Untertest3.avi	0	880	547	72	111				0	Content		-72	-111	17398762	1895599989
17415	08:59:03.026	00:00:17.415	1045	-1024	-768	-1	-1	-1	-1	4	-1024	-768	-1	-1	-1	-1	4		0	0						Untertest3.avi	0	880	547	72	111				0	Content		-72	-111	17415440	1895616667
17432	08:59:03.043	00:00:17.432	1046	-1024	-768	-1	-1	-1	-1	4	-1024	-768	-1	-1	-1	-1	4		0	0						Untertest3.avi	0	880	547	72	111				0	Content		-72	-111	17432133	1895633360
17449	08:59:03.060	00:00:17.449	1047	-1024	-768	-1	-1	-1	-1	4	-1024	-768	-1	-1	-1	-1	4		0	0						Untertest3.avi	0	880	547	72	111				0	Content		-72	-111	17449005	1895650232
17466	08:59:03.077	00:00:17.465	1048	-1024	-768	-1	-1	-1	-1	4	-1024	-768	-1	-1	-1	-1	4		0	0						Untertest3.avi	0	880	547	72	111				0	Content		-72	-111	17465672	1895666899
17483	08:59:03.094	00:00:17.482	1049	-1024	-768	-1	-1	-1	-1	4	-1024	-768	-1	-1	-1	-1	4		0	0						Untertest3.avi	0	880	547	72	111				0	Content		-72	-111	17482776	1895684003
17499	08:59:03.110	00:00:17.499	1050	-1024	-768	-1	-1	-1	-1	4	-1024	-768	-1	-1	-1	-1	4		0	0						Untertest3.avi	0	880	547	72	111				0	Content		-72	-111	17499443	1895700670
17516	08:59:03.127	00:00:17.516	1051	-1024	-768	-1	-1	-1	-1	4	-1024	-768	-1	-1	-1	-1	4		0	0						Untertest3.avi	0	880	547	72	111				0	Content		-72	-111	17516466	1895717693
17533	08:59:03.144	00:00:17.533	1052	-1024	-768	-1	-1	-1	-1	4	-1024	-768	-1	-1	-1	-1	4		0	0						Untertest3.avi	0	880	547	72	111				0	Content		-72	-111	17533132	1895734359
17550	08:59:03.161	00:00:17.549	1053	-1024	-768	-1	-1	-1	-1	4	-1024	-768	-1	-1	-1	-1	4		0	0						Untertest3.avi	0	880	547	72	111				0	Content		-72	-111	17549799	1895751026
17566	08:59:03.177	00:00:17.565	1054	-1024	-768	-1	-1	-1	-1	4	-1024	-768	-1	-1	-1	-1	4		0	0						Untertest3.avi	0	880	547	72	111				0	Content		-72	-111	17565898	1895767125
17583	08:59:03.194	00:00:17.582	1055	-1024	-768	-1	-1	-1	-1	4	-1024	-768	-1	-1	-1	-1	4		0	0						Untertest3.avi	0	880	547	72	111				0	Content		-72	-111	17582565	1895783792
17599	08:59:03.210	00:00:17.599	1056	-1024	-768	-1	-1	-1	-1	4	-1024	-768	-1	-1	-1	-1	4		0	0						Untertest3.avi	0	880	547	72	111				0	Content		-72	-111	17599040	1895800267
17616	08:59:03.227	00:00:17.615	1057	-1024	-768	-1	-1	-1	-1	4	-1024	-768	-1	-1	-1	-1	4		0	0						Untertest3.avi	0	880	547	72	111				0	Content		-72	-111	17615707	1895816934
17632	08:59:03.243	00:00:17.632	1058	-1024	-768	-1	-1	-1	-1	4	-1024	-768	-1	-1	-1	-1	4		0	0						Untertest3.avi	0	880	547	72	111				0	Content		-72	-111	17632374	1895833601
17649	08:59:03.260	00:00:17.648	1059	-1024	-768	-1	-1	-1	-1	4	-1024	-768	-1	-1	-1	-1	4		0	0						Untertest3.avi	0	880	547	72	111				0	Content		-72	-111	17648617	1895849844
17665	08:59:03.276	00:00:17.665	1060	-1024	-768	-1	-1	-1	-1	4	-1024	-768	-1	-1	-1	-1	4		0	0						Untertest3.avi	0	880	547	72	111				0	Content		-72	-111	17665239	1895866466
17682	08:59:03.293	00:00:17.681	1061	-1024	-768	-1	-1	-1	-1	4	-1024	-768	-1	-1	-1	-1	4		0	0						Untertest3.avi	0	880	547	72	111				0	Content		-72	-111	17681913	1895883140
17699	08:59:03.310	00:00:17.698	1062	-1024	-768	-1	-1	-1	-1	4	-1024	-768	-1	-1	-1	-1	4		0	0						Untertest3.avi	0	880	547	72	111				0	Content		-72	-111	17698615	1895899842
17715	08:59:03.326	00:00:17.715	1063	-1024	-768	-1	-1	-1	-1	4	-1024	-768	-1	-1	-1	-1	4		0	0						Untertest3.avi	0	880	547	72	111				0	Content		-72	-111	17715446	1895916673
17732	08:59:03.343	00:00:17.732	1064	-1024	-768	-1	-1	-1	-1	4	-1024	-768	-1	-1	-1	-1	4		0	0						Untertest3.avi	0	880	547	72	111				0	Content		-72	-111	17732113	1895933340
17749	08:59:03.360	00:00:17.748	1065	-1024	-768	-1	-1	-1	-1	4	-1024	-768	-1	-1	-1	-1	4		0	0						Untertest3.avi	0	880	547	72	111				0	Content		-72	-111	17748779	1895950006
17766	08:59:03.377	00:00:17.765	1066	-1024	-768	-1	-1	-1	-1	4	-1024	-768	-1	-1	-1	-1	4		0	0						Untertest3.avi	0	880	547	72	111				0	Content		-72	-111	17765761	1895966988
17782	08:59:03.393	00:00:17.782	1067	-1024	-768	-1	-1	-1	-1	4	-1024	-768	-1	-1	-1	-1	4		0	0						Untertest3.avi	0	880	547	72	111				0	Content		-72	-111	17782428	1895983655
17799	08:59:03.410	00:00:17.799	1068	-1024	-768	-1	-1	-1	-1	4	-1024	-768	-1	-1	-1	-1	4		0	0						Untertest3.avi	0	880	547	72	111				0	Content		-72	-111	17799095	1896000322
17816	08:59:03.427	00:00:17.816	1069	-1024	-768	-1	-1	-1	-1	4	-1024	-768	-1	-1	-1	-1	4		0	0						Untertest3.avi	0	880	547	72	111				0	Content		-72	-111	17816408	1896017635
17833	08:59:03.444	00:00:17.833	1070	-1024	-768	-1	-1	-1	-1	4	-1024	-768	-1	-1	-1	-1	4		0	0						Untertest3.avi	0	880	547	72	111				0	Content		-72	-111	17833074	1896034301
17849	08:59:03.460	00:00:17.849	1071	-1024	-768	-1	-1	-1	-1	4	-1024	-768	-1	-1	-1	-1	4		0	0						Untertest3.avi	0	880	547	72	111				0	Content		-72	-111	17849423	1896050650
17866	08:59:03.477	00:00:17.866	1072	-1024	-768	-1	-1	-1	-1	4	-1024	-768	-1	-1	-1	-1	4		0	0						Untertest3.avi	0	880	547	72	111				0	Content		-72	-111	17866090	1896067317
17883	08:59:03.494	00:00:17.882	1073	-1024	-768	-1	-1	-1	-1	4	-1024	-768	-1	-1	-1	-1	4		0	0						Untertest3.avi	0	880	547	72	111				0	Content		-72	-111	17882757	1896083984
17899	08:59:03.510	00:00:17.899	1074	-1024	-768	-1	-1	-1	-1	4	-1024	-768	-1	-1	-1	-1	4		0	0						Untertest3.avi	0	880	547	72	111				0	Content		-72	-111	17899424	1896100651
17915	08:59:03.526	00:00:17.915	1075	-1024	-768	-1	-1	-1	-1	4	-1024	-768	-1	-1	-1	-1	4		0	0						Untertest3.avi	0	880	547	72	111				0	Content		-72	-111	17915083	1896116310
17932	08:59:03.543	00:00:17.931	1076	-1024	-768	-1	-1	-1	-1	4	-1024	-768	-1	-1	-1	-1	4		0	0						Untertest3.avi	0	880	547	72	111				0	Content		-72	-111	17931703	1896132930
17948	08:59:03.559	00:00:17.948	1077	-1024	-768	-1	-1	-1	-1	4	-1024	-768	-1	-1	-1	-1	4		0	0						Untertest3.avi	0	880	547	72	111				0	Content		-72	-111	17948452	1896149679
17965	08:59:03.576	00:00:17.965	1078	-1024	-768	-1	-1	-1	-1	4	-1024	-768	-1	-1	-1	-1	4		0	0						Untertest3.avi	0	880	547	72	111				0	Content		-72	-111	17965130	1896166357
17982	08:59:03.593	00:00:17.981	1079	-1024	-768	-1	-1	-1	-1	4	-1024	-768	-1	-1	-1	-1	4		0	0						Untertest3.avi	0	880	547	72	111				0	Content		-72	-111	17981699	1896182926
17999	08:59:03.610	00:00:17.998	1080	-1024	-768	-1	-1	-1	-1	4	-1024	-768	-1	-1	-1	-1	4		0	0						Untertest3.avi	0	880	547	72	111				0	Content		-72	-111	17998635	1896199862
18015	08:59:03.626	00:00:18.015	1081	-1024	-768	-1	-1	-1	-1	4	-1024	-768	-1	-1	-1	-1	4		0	0						Untertest3.avi	0	880	547	72	111				0	Content		-72	-111	18015302	1896216529
18032	08:59:03.643	00:00:18.032	1082	-1024	-768	-1	-1	-1	-1	4	-1024	-768	-1	-1	-1	-1	4		0	0						Untertest3.avi	0	880	547	72	111				0	Content		-72	-111	18032435	1896233662
18049	08:59:03.660	00:00:18.049	1083	-1024	-768	-1	-1	-1	-1	4	-1024	-768	-1	-1	-1	-1	4		0	0						Untertest3.avi	0	880	547	72	111				0	Content		-72	-111	18049102	1896250329
18066	08:59:03.677	00:00:18.066	1084	-1024	-768	-1	-1	-1	-1	4	-1024	-768	-1	-1	-1	-1	4		0	0						Untertest3.avi	0	880	547	72	111				0	Content		-72	-111	18066134	1896267361
18083	08:59:03.694	00:00:18.082	1085	-1024	-768	-1	-1	-1	-1	4	-1024	-768	-1	-1	-1	-1	4		0	0						Untertest3.avi	0	880	547	72	111				0	Content		-72	-111	18082801	1896284028
18099	08:59:03.710	00:00:18.099	1086	-1024	-768	-1	-1	-1	-1	4	-1024	-768	-1	-1	-1	-1	4		0	0						Untertest3.avi	0	880	547	72	111				0	Content		-72	-111	18099468	1896300695
18116	08:59:03.727	00:00:18.115	1087	-1024	-768	-1	-1	-1	-1	4	-1024	-768	-1	-1	-1	-1	4		0	0						Untertest3.avi	0	880	547	72	111				0	Content		-72	-111	18115525	1896316752
18132	08:59:03.743	00:00:18.132	1088	-1024	-768	-1	-1	-1	-1	4	-1024	-768	-1	-1	-1	-1	4		0	0						Untertest3.avi	0	880	547	72	111				0	Content		-72	-111	18132192	1896333419
18148	08:59:03.759	00:00:18.148	1089	-1024	-768	-1	-1	-1	-1	4	-1024	-768	-1	-1	-1	-1	4		0	0						Untertest3.avi	0	880	547	72	111				0	Content		-72	-111	18148185	1896349412
18165	08:59:03.776	00:00:18.164	1090	-1024	-768	-1	-1	-1	-1	4	-1024	-768	-1	-1	-1	-1	4		0	0						Untertest3.avi	0	880	547	72	111				0	Content		-72	-111	18164934	1896366161
18182	08:59:03.793	00:00:18.181	1091	-1024	-768	-1	-1	-1	-1	4	-1024	-768	-1	-1	-1	-1	4		0	0						Untertest3.avi	0	880	547	72	111				0	Content		-72	-111	18181560	1896382787
18198	08:59:03.809	00:00:18.198	1092	-1024	-768	-1	-1	-1	-1	4	-1024	-768	-1	-1	-1	-1	4		0	0						Untertest3.avi	0	880	547	72	111				0	Content		-72	-111	18198234	1896399461
18215	08:59:03.826	00:00:18.214	1093	-1024	-768	-1	-1	-1	-1	4	-1024	-768	-1	-1	-1	-1	4		0	0						Untertest3.avi	0	880	547	72	111				0	Content		-72	-111	18214894	1896416121
18232	08:59:03.843	00:00:18.231	1094	-1024	-768	-1	-1	-1	-1	4	-1024	-768	-1	-1	-1	-1	4		0	0						Untertest3.avi	0	880	547	72	111				0	Content		-72	-111	18231560	1896432787
18248	08:59:03.859	00:00:18.248	1095	-1024	-768	-1	-1	-1	-1	4	-1024	-768	-1	-1	-1	-1	4		0	0						Untertest3.avi	0	880	547	72	111				0	Content		-72	-111	18248492	1896449719
18265	08:59:03.876	00:00:18.265	1096	-1024	-768	-1	-1	-1	-1	4	-1024	-768	-1	-1	-1	-1	4		0	0						Untertest3.avi	0	880	547	72	111				0	Content		-72	-111	18265159	1896466386
18282	08:59:03.893	00:00:18.282	1097	-1024	-768	-1	-1	-1	-1	4	-1024	-768	-1	-1	-1	-1	4		0	0						Untertest3.avi	0	880	547	72	111				0	Content		-72	-111	18282126	1896483353
18299	08:59:03.910	00:00:18.298	1098	-1024	-768	-1	-1	-1	-1	4	-1024	-768	-1	-1	-1	-1	4		0	0						Untertest3.avi	0	880	547	72	111				0	Content		-72	-111	18298792	1896500019
18315	08:59:03.926	00:00:18.315	1099	-1024	-768	-1	-1	-1	-1	4	-1024	-768	-1	-1	-1	-1	4		0	0						Untertest3.avi	0	880	547	72	111				0	Content		-72	-111	18315459	1896516686
18333	08:59:03.944	00:00:18.332	1100	-1024	-768	-1	-1	-1	-1	4	-1024	-768	-1	-1	-1	-1	4		0	0						Untertest3.avi	0	880	547	72	111				0	Content		-72	-111	18332696	1896533923
18349	08:59:03.960	00:00:18.349	1101	-1024	-768	-1	-1	-1	-1	4	-1024	-768	-1	-1	-1	-1	4		0	0						Untertest3.avi	0	880	547	72	111				0	Content		-72	-111	18349363	1896550590
18366	08:59:03.977	00:00:18.365	1102	-1024	-768	-1	-1	-1	-1	4	-1024	-768	-1	-1	-1	-1	4		0	0						Untertest3.avi	0	880	547	72	111				0	Content		-72	-111	18365594	1896566821
18382	08:59:03.993	00:00:18.382	1103	-1024	-768	-1	-1	-1	-1	4	-1024	-768	-1	-1	-1	-1	4		0	0						Untertest3.avi	0	880	547	72	111				0	Content		-72	-111	18382260	1896583487
18399	08:59:04.010	00:00:18.398	1104	-1024	-768	-1	-1	-1	-1	4	-1024	-768	-1	-1	-1	-1	4		0	0						Untertest3.avi	0	880	547	72	111				0	Content		-72	-111	18398927	1896600154
18415	08:59:04.026	00:00:18.414	1105	-1024	-768	-1	-1	-1	-1	4	-1024	-768	-1	-1	-1	-1	4		0	0						Untertest3.avi	0	880	547	72	111				0	Content		-72	-111	18414664	1896615891
18431	08:59:04.042	00:00:18.431	1106	-1024	-768	-1	-1	-1	-1	4	-1024	-768	-1	-1	-1	-1	4		0	0						Untertest3.avi	0	880	547	72	111				0	Content		-72	-111	18431412	1896632639
18448	08:59:04.059	00:00:18.448	1107	-1024	-768	-1	-1	-1	-1	4	-1024	-768	-1	-1	-1	-1	4		0	0						Untertest3.avi	0	880	547	72	111				0	Content		-72	-111	18448033	1896649260
18465	08:59:04.076	00:00:18.464	1108	-1024	-768	-1	-1	-1	-1	4	-1024	-768	-1	-1	-1	-1	4		0	0						Untertest3.avi	0	880	547	72	111				0	Content		-72	-111	18464720	1896665947
18481	08:59:04.092	00:00:18.481	1109	-1024	-768	-1	-1	-1	-1	4	-1024	-768	-1	-1	-1	-1	4		0	0						Untertest3.avi	0	880	547	72	111				0	Content		-72	-111	18481403	1896682630
18498	08:59:04.109	00:00:18.498	1110	-1024	-768	-1	-1	-1	-1	4	-1024	-768	-1	-1	-1	-1	4		0	0						Untertest3.avi	0	880	547	72	111				0	Content		-72	-111	18498277	1896699504
18515	08:59:04.126	00:00:18.514	1111	-1024	-768	-1	-1	-1	-1	4	-1024	-768	-1	-1	-1	-1	4		0	0						Untertest3.avi	0	880	547	72	111				0	Content		-72	-111	18514944	1896716171
18532	08:59:04.143	00:00:18.532	1112	-1024	-768	-1	-1	-1	-1	4	-1024	-768	-1	-1	-1	-1	4		0	0						Untertest3.avi	0	880	547	72	111				0	Content		-72	-111	18532046	1896733273
18549	08:59:04.160	00:00:18.548	1113	-1024	-768	-1	-1	-1	-1	4	-1024	-768	-1	-1	-1	-1	4		0	0						Untertest3.avi	0	880	547	72	111				0	Content		-72	-111	18548713	1896749940
18566	08:59:04.177	00:00:18.565	1114	-1024	-768	-1	-1	-1	-1	4	-1024	-768	-1	-1	-1	-1	4		0	0						Untertest3.avi	0	880	547	72	111				0	Content		-72	-111	18565664	1896766891
18582	08:59:04.193	00:00:18.582	1115	-1024	-768	-1	-1	-1	-1	4	-1024	-768	-1	-1	-1	-1	4		0	0						Untertest3.avi	0	880	547	72	111				0	Content		-72	-111	18582331	1896783558
18599	08:59:04.210	00:00:18.598	1116	-1024	-768	-1	-1	-1	-1	4	-1024	-768	-1	-1	-1	-1	4		0	0						Untertest3.avi	0	880	547	72	111				0	Content		-72	-111	18598998	1896800225
18616	08:59:04.227	00:00:18.615	1117	-1024	-768	-1	-1	-1	-1	4	-1024	-768	-1	-1	-1	-1	4		0	0						Untertest3.avi	0	880	547	72	111				0	Content		-72	-111	18615664	1896816891
18632	08:59:04.243	00:00:18.631	1118	-1024	-768	-1	-1	-1	-1	4	-1024	-768	-1	-1	-1	-1	4		0	0						Untertest3.avi	0	880	547	72	111				0	Content		-72	-111	18631775	1896833002
18648	08:59:04.259	00:00:18.648	1119	-1024	-768	-1	-1	-1	-1	4	-1024	-768	-1	-1	-1	-1	4		0	0						Untertest3.avi	0	880	547	72	111				0	Content		-72	-111	18648442	1896849669
18665	08:59:04.276	00:00:18.664	1120	-1024	-768	-1	-1	-1	-1	4	-1024	-768	-1	-1	-1	-1	4		0	0						Untertest3.avi	0	880	547	72	111				0	Content		-72	-111	18664923	1896866150
18682	08:59:04.293	00:00:18.681	1121	-1024	-768	-1	-1	-1	-1	4	-1024	-768	-1	-1	-1	-1	4		0	0						Untertest3.avi	0	880	547	72	111				0	Content		-72	-111	18681590	1896882817
18698	08:59:04.309	00:00:18.698	1122	-1024	-768	-1	-1	-1	-1	4	-1024	-768	-1	-1	-1	-1	4		0	0						Untertest3.avi	0	880	547	72	111				0	Content		-72	-111	18698256	1896899483
18715	08:59:04.326	00:00:18.714	1123	-1024	-768	-1	-1	-1	-1	4	-1024	-768	-1	-1	-1	-1	4		0	0						Untertest3.avi	0	880	547	72	111				0	Content		-72	-111	18714508	1896915735
18731	08:59:04.342	00:00:18.731	1124	-1024	-768	-1	-1	-1	-1	4	-1024	-768	-1	-1	-1	-1	4		0	0						Untertest3.avi	0	880	547	72	111				0	Content		-72	-111	18731129	1896932356
18748	08:59:04.359	00:00:18.747	1125	-1024	-768	-1	-1	-1	-1	4	-1024	-768	-1	-1	-1	-1	4		0	0						Untertest3.avi	0	880	547	72	111				0	Content		-72	-111	18747928	1896949155
18765	08:59:04.376	00:00:18.764	1126	-1024	-768	-1	-1	-1	-1	4	-1024	-768	-1	-1	-1	-1	4		0	0						Untertest3.avi	0	880	547	72	111				0	Content		-72	-111	18764507	1896965734
18781	08:59:04.392	00:00:18.781	1127	-1024	-768	-1	-1	-1	-1	4	-1024	-768	-1	-1	-1	-1	4		0	0						Untertest3.avi	0	880	547	72	111				0	Content		-72	-111	18781335	1896982562
18798	08:59:04.409	00:00:18.798	1128	-1024	-768	-1	-1	-1	-1	4	-1024	-768	-1	-1	-1	-1	4		0	0						Untertest3.avi	0	880	547	72	111				0	Content		-72	-111	18798002	1896999229
18815	08:59:04.426	00:00:18.814	1129	-1024	-768	-1	-1	-1	-1	4	-1024	-768	-1	-1	-1	-1	4		0	0						Untertest3.avi	0	880	547	72	111				0	Content		-72	-111	18814669	1897015896
18832	08:59:04.443	00:00:18.831	1130	-1024	-768	-1	-1	-1	-1	4	-1024	-768	-1	-1	-1	-1	4		0	0						Untertest3.avi	0	880	547	72	111				0	Content		-72	-111	18831655	1897032882
18848	08:59:04.459	00:00:18.848	1131	-1024	-768	-1	-1	-1	-1	4	-1024	-768	-1	-1	-1	-1	4		0	0						Untertest3.avi	0	880	547	72	111				0	Content		-72	-111	18848321	1897049548
18865	08:59:04.476	00:00:18.864	1132	-1024	-768	-1	-1	-1	-1	4	-1024	-768	-1	-1	-1	-1	4		0	0						Untertest3.avi	0	880	547	72	111				0	Content		-72	-111	18864988	1897066215
18882	08:59:04.493	00:00:18.882	1133	-1024	-768	-1	-1	-1	-1	4	-1024	-768	-1	-1	-1	-1	4		0	0						Untertest3.avi	0	880	547	72	111				0	Content		-72	-111	18882303	1897083530
18899	08:59:04.510	00:00:18.898	1134	-1024	-768	-1	-1	-1	-1	4	-1024	-768	-1	-1	-1	-1	4		0	0						Untertest3.avi	0	880	547	72	111				0	Content		-72	-111	18898970	1897100197
18915	08:59:04.526	00:00:18.915	1135	-1024	-768	-1	-1	-1	-1	4	-1024	-768	-1	-1	-1	-1	4		0	0						Untertest3.avi	0	880	547	72	111				0	Content		-72	-111	18915223	1897116450
18932	08:59:04.543	00:00:18.931	1136	-1024	-768	-1	-1	-1	-1	4	-1024	-768	-1	-1	-1	-1	4		0	0						Untertest3.avi	0	880	547	72	111				0	Content		-72	-111	18931889	1897133116
18949	08:59:04.560	00:00:18.948	1137	-1024	-768	-1	-1	-1	-1	4	-1024	-768	-1	-1	-1	-1	4		0	0						Untertest3.avi	0	880	547	72	111				0	Content		-72	-111	18948556	1897149783
18964	08:59:04.575	00:00:18.964	1138	-1024	-768	-1	-1	-1	-1	4	-1024	-768	-1	-1	-1	-1	4		0	0						Untertest3.avi	0	880	547	72	111				0	Content		-72	-111	18964351	1897165578
18981	08:59:04.592	00:00:18.980	1139	-1024	-768	-1	-1	-1	-1	4	-1024	-768	-1	-1	-1	-1	4		0	0						Untertest3.avi	0	880	547	72	111				0	Content		-72	-111	18980973	1897182200
18998	08:59:04.609	00:00:18.997	1140	-1024	-768	-1	-1	-1	-1	4	-1024	-768	-1	-1	-1	-1	4		0	0						Untertest3.avi	0	880	547	72	111				0	Content		-72	-111	18997718	1897198945
19014	08:59:04.625	00:00:19.014	1141	-1024	-768	-1	-1	-1	-1	4	-1024	-768	-1	-1	-1	-1	4		0	0						Untertest3.avi	0	880	547	72	111				0	Content		-72	-111	19014397	1897215624
19031	08:59:04.642	00:00:19.030	1142	-1024	-768	-1	-1	-1	-1	4	-1024	-768	-1	-1	-1	-1	4		0	0						Untertest3.avi	0	880	547	72	111				0	Content		-72	-111	19030966	1897232193
19048	08:59:04.659	00:00:19.047	1143	-1024	-768	-1	-1	-1	-1	4	-1024	-768	-1	-1	-1	-1	4		0	0						Untertest3.avi	0	880	547	72	111				0	Content		-72	-111	19047902	1897249129
19065	08:59:04.676	00:00:19.064	1144	-1024	-768	-1	-1	-1	-1	4	-1024	-768	-1	-1	-1	-1	4		0	0						Untertest3.avi	0	880	547	72	111				0	Content		-72	-111	19064569	1897265796
19082	08:59:04.693	00:00:19.081	1145	-1024	-768	-1	-1	-1	-1	4	-1024	-768	-1	-1	-1	-1	4		0	0						Untertest3.avi	0	880	547	72	111				0	Content		-72	-111	19081700	1897282927
19098	08:59:04.709	00:00:19.098	1146	-1024	-768	-1	-1	-1	-1	4	-1024	-768	-1	-1	-1	-1	4		0	0						Untertest3.avi	0	880	547	72	111				0	Content		-72	-111	19098367	1897299594
19115	08:59:04.726	00:00:19.115	1147	-1024	-768	-1	-1	-1	-1	4	-1024	-768	-1	-1	-1	-1	4		0	0						Untertest3.avi	0	880	547	72	111				0	Content		-72	-111	19115296	1897316523
19132	08:59:04.743	00:00:19.131	1148	-1024	-768	-1	-1	-1	-1	4	-1024	-768	-1	-1	-1	-1	4		0	0						Untertest3.avi	0	880	547	72	111				0	Content		-72	-111	19131963	1897333190
19149	08:59:04.760	00:00:19.148	1149	-1024	-768	-1	-1	-1	-1	4	-1024	-768	-1	-1	-1	-1	4		0	0						Untertest3.avi	0	880	547	72	111				0	Content		-72	-111	19148630	1897349857
19165	08:59:04.776	00:00:19.165	1150	-1024	-768	-1	-1	-1	-1	4	-1024	-768	-1	-1	-1	-1	4		0	0						Untertest3.avi	0	880	547	72	111				0	Content		-72	-111	19165296	1897366523
19181	08:59:04.792	00:00:19.181	1151	-1024	-768	-1	-1	-1	-1	4	-1024	-768	-1	-1	-1	-1	4		0	0						Untertest3.avi	0	880	547	72	111				0	Content		-72	-111	19181444	1897382671
19198	08:59:04.809	00:00:19.198	1152	-1024	-768	-1	-1	-1	-1	4	-1024	-768	-1	-1	-1	-1	4		0	0						Untertest3.avi	0	880	547	72	111				0	Content		-72	-111	19198111	1897399338
19215	08:59:04.826	00:00:19.214	1153	-1024	-768	-1	-1	-1	-1	4	-1024	-768	-1	-1	-1	-1	4		0	0						Untertest3.avi	0	880	547	72	111				0	Content		-72	-111	19214603	1897415830
19231	08:59:04.842	00:00:19.231	1154	-1024	-768	-1	-1	-1	-1	4	-1024	-768	-1	-1	-1	-1	4		0	0						Untertest3.avi	0	880	547	72	111				0	Content		-72	-111	19231270	1897432497
19248	08:59:04.859	00:00:19.247	1155	-1024	-768	-1	-1	-1	-1	4	-1024	-768	-1	-1	-1	-1	4		0	0						Untertest3.avi	0	880	547	72	111				0	Content		-72	-111	19247936	1897449163
19264	08:59:04.875	00:00:19.264	1156	-1024	-768	-1	-1	-1	-1	4	-1024	-768	-1	-1	-1	-1	4		0	0						Untertest3.avi	0	880	547	72	111				0	Content		-72	-111	19264194	1897465421
19281	08:59:04.892	00:00:19.280	1157	-1024	-768	-1	-1	-1	-1	4	-1024	-768	-1	-1	-1	-1	4		0	0						Untertest3.avi	0	880	547	72	111				0	Content		-72	-111	19280816	1897482043
19297	08:59:04.908	00:00:19.297	1158	-1024	-768	-1	-1	-1	-1	4	-1024	-768	-1	-1	-1	-1	4		0	0						Untertest3.avi	0	880	547	72	111				0	Content		-72	-111	19297494	1897498721
19314	08:59:04.925	00:00:19.314	1159	-1024	-768	-1	-1	-1	-1	4	-1024	-768	-1	-1	-1	-1	4		0	0						Untertest3.avi	0	880	547	72	111				0	Content		-72	-111	19314198	1897515425
19331	08:59:04.942	00:00:19.331	1160	-1024	-768	-1	-1	-1	-1	4	-1024	-768	-1	-1	-1	-1	4		0	0						Untertest3.avi	0	880	547	72	111				0	Content		-72	-111	19331028	1897532255
19348	08:59:04.959	00:00:19.347	1161	-1024	-768	-1	-1	-1	-1	4	-1024	-768	-1	-1	-1	-1	4		0	0						Untertest3.avi	0	880	547	72	111				0	Content		-72	-111	19347695	1897548922
19364	08:59:04.975	00:00:19.364	1162	-1024	-768	-1	-1	-1	-1	4	-1024	-768	-1	-1	-1	-1	4		0	0						Untertest3.avi	0	880	547	72	111				0	Content		-72	-111	19364362	1897565589
19381	08:59:04.992	00:00:19.381	1163	-1024	-768	-1	-1	-1	-1	4	-1024	-768	-1	-1	-1	-1	4		0	0						Untertest3.avi	0	880	547	72	111				0	Content		-72	-111	19381350	1897582577
19398	08:59:05.009	00:00:19.398	1164	-1024	-768	-1	-1	-1	-1	4	-1024	-768	-1	-1	-1	-1	4		0	0						Untertest3.avi	0	880	547	72	111				0	Content		-72	-111	19398016	1897599243
19415	08:59:05.026	00:00:19.414	1165	-1024	-768	-1	-1	-1	-1	4	-1024	-768	-1	-1	-1	-1	4		0	0						Untertest3.avi	0	880	547	72	111				0	Content		-72	-111	19414683	1897615910
19432	08:59:05.043	00:00:19.431	1166	-1024	-768	-1	-1	-1	-1	4	-1024	-768	-1	-1	-1	-1	4		0	0						Untertest3.avi	0	880	547	72	111				0	Content		-72	-111	19431994	1897633221
19449	08:59:05.060	00:00:19.448	1167	-1024	-768	-1	-1	-1	-1	4	-1024	-768	-1	-1	-1	-1	4		0	0						Untertest3.avi	0	880	547	72	111				0	Content		-72	-111	19448661	1897649888
19465	08:59:05.076	00:00:19.464	1168	-1024	-768	-1	-1	-1	-1	4	-1024	-768	-1	-1	-1	-1	4		0	0						Untertest3.avi	0	880	547	72	111				0	Content		-72	-111	19464878	1897666105
19482	08:59:05.093	00:00:19.481	1169	-1024	-768	-1	-1	-1	-1	4	-1024	-768	-1	-1	-1	-1	4		0	0						Untertest3.avi	0	880	547	72	111				0	Content		-72	-111	19481544	1897682771
19498	08:59:05.109	00:00:19.498	1170	-1024	-768	-1	-1	-1	-1	4	-1024	-768	-1	-1	-1	-1	4		0	0						Untertest3.avi	0	880	547	72	111				0	Content		-72	-111	19498211	1897699438
19514	08:59:05.125	00:00:19.513	1171	-1024	-768	-1	-1	-1	-1	4	-1024	-768	-1	-1	-1	-1	4		0	0						Untertest3.avi	0	880	547	72	111				0	Content		-72	-111	19513923	1897715150
19531	08:59:05.142	00:00:19.530	1172	-1024	-768	-1	-1	-1	-1	4	-1024	-768	-1	-1	-1	-1	4		0	0						Untertest3.avi	0	880	547	72	111				0	Content		-72	-111	19530673	1897731900
19547	08:59:05.158	00:00:19.547	1173	-1024	-768	-1	-1	-1	-1	4	-1024	-768	-1	-1	-1	-1	4		0	0						Untertest3.avi	0	880	547	72	111				0	Content		-72	-111	19547293	1897748520
19564	08:59:05.175	00:00:19.563	1174	-1024	-768	-1	-1	-1	-1	4	-1024	-768	-1	-1	-1	-1	4		0	0						Untertest3.avi	0	880	547	72	111				0	Content		-72	-111	19563970	1897765197
19581	08:59:05.192	00:00:19.580	1175	-1024	-768	-1	-1	-1	-1	4	-1024	-768	-1	-1	-1	-1	4		0	0						Untertest3.avi	0	880	547	72	111				0	Content		-72	-111	19580663	1897781890
19598	08:59:05.209	00:00:19.597	1176	-1024	-768	-1	-1	-1	-1	4	-1024	-768	-1	-1	-1	-1	4		0	0						Untertest3.avi	0	880	547	72	111				0	Content		-72	-111	19597537	1897798764
19614	08:59:05.225	00:00:19.614	1177	-1024	-768	-1	-1	-1	-1	4	-1024	-768	-1	-1	-1	-1	4		0	0						Untertest3.avi	0	880	547	72	111				0	Content		-72	-111	19614204	1897815431
19631	08:59:05.242	00:00:19.631	1178	-1024	-768	-1	-1	-1	-1	4	-1024	-768	-1	-1	-1	-1	4		0	0						Untertest3.avi	0	880	547	72	111				0	Content		-72	-111	19631307	1897832534
19648	08:59:05.259	00:00:19.647	1179	-1024	-768	-1	-1	-1	-1	4	-1024	-768	-1	-1	-1	-1	4		0	0						Untertest3.avi	0	880	547	72	111				0	Content		-72	-111	19647974	1897849201
19665	08:59:05.276	00:00:19.664	1180	-1024	-768	-1	-1	-1	-1	4	-1024	-768	-1	-1	-1	-1	4		0	0						Untertest3.avi	0	880	547	72	111				0	Content		-72	-111	19664997	1897866224
19682	08:59:05.293	00:00:19.681	1181	-1024	-768	-1	-1	-1	-1	4	-1024	-768	-1	-1	-1	-1	4		0	0						Untertest3.avi	0	880	547	72	111				0	Content		-72	-111	19681664	1897882891
19698	08:59:05.309	00:00:19.698	1182	-1024	-768	-1	-1	-1	-1	4	-1024	-768	-1	-1	-1	-1	4		0	0						Untertest3.avi	0	880	547	72	111				0	Content		-72	-111	19698331	1897899558
19715	08:59:05.326	00:00:19.714	1183	-1024	-768	-1	-1	-1	-1	4	-1024	-768	-1	-1	-1	-1	4		0	0						Untertest3.avi	0	880	547	72	111				0	Content		-72	-111	19714605	1897915832
19731	08:59:05.342	00:00:19.731	1184	-1024	-768	-1	-1	-1	-1	4	-1024	-768	-1	-1	-1	-1	4		0	0						Untertest3.avi	0	880	547	72	111				0	Content		-72	-111	19731272	1897932499
19748	08:59:05.359	00:00:19.747	1185	-1024	-768	-1	-1	-1	-1	4	-1024	-768	-1	-1	-1	-1	4		0	0						Untertest3.avi	0	880	547	72	111				0	Content		-72	-111	19747939	1897949166
19764	08:59:05.375	00:00:19.764	1186	-1024	-768	-1	-1	-1	-1	4	-1024	-768	-1	-1	-1	-1	4		0	0						Untertest3.avi	0	880	547	72	111				0	Content		-72	-111	19764343	1897965570
19781	08:59:05.392	00:00:19.781	1187	-1024	-768	-1	-1	-1	-1	4	-1024	-768	-1	-1	-1	-1	4		0	0						Untertest3.avi	0	880	547	72	111				0	Content		-72	-111	19781009	1897982236
19798	08:59:05.409	00:00:19.797	1188	-1024	-768	-1	-1	-1	-1	4	-1024	-768	-1	-1	-1	-1	4		0	0						Untertest3.avi	0	880	547	72	111				0	Content		-72	-111	19797676	1897998903
19814	08:59:05.425	00:00:19.813	1189	-1024	-768	-1	-1	-1	-1	4	-1024	-768	-1	-1	-1	-1	4		0	0						Untertest3.avi	0	880	547	72	111				0	Content		-72	-111	19813770	1898014997
19830	08:59:05.441	00:00:19.830	1190	-1024	-768	-1	-1	-1	-1	4	-1024	-768	-1	-1	-1	-1	4		0	0						Untertest3.avi	0	880	547	72	111				0	Content		-72	-111	19830397	1898031624
19847	08:59:05.458	00:00:19.847	1191	-1024	-768	-1	-1	-1	-1	4	-1024	-768	-1	-1	-1	-1	4		0	0						Untertest3.avi	0	880	547	72	111				0	Content		-72	-111	19847199	1898048426
19864	08:59:05.475	00:00:19.863	1192	-1024	-768	-1	-1	-1	-1	4	-1024	-768	-1	-1	-1	-1	4		0	0						Untertest3.avi	0	880	547	72	111				0	Content		-72	-111	19863771	1898064998
19881	08:59:05.492	00:00:19.880	1193	-1024	-768	-1	-1	-1	-1	4	-1024	-768	-1	-1	-1	-1	4		0	0						Untertest3.avi	0	880	547	72	111				0	Content		-72	-111	19880602	1898081829
19897	08:59:05.508	00:00:19.897	1194	-1024	-768	-1	-1	-1	-1	4	-1024	-768	-1	-1	-1	-1	4		0	0						Untertest3.avi	0	880	547	72	111				0	Content		-72	-111	19897269	1898098496
19914	08:59:05.525	00:00:19.913	1195	-1024	-768	-1	-1	-1	-1	4	-1024	-768	-1	-1	-1	-1	4		0	0						Untertest3.avi	0	880	547	72	111				0	Content		-72	-111	19913936	1898115163
19931	08:59:05.542	00:00:19.930	1196	-1024	-768	-1	-1	-1	-1	4	-1024	-768	-1	-1	-1	-1	4		0	0						Untertest3.avi	0	880	547	72	111				0	Content		-72	-111	19930920	1898132147
19948	08:59:05.559	00:00:19.947	1197	-1024	-768	-1	-1	-1	-1	4	-1024	-768	-1	-1	-1	-1	4		0	0						Untertest3.avi	0	880	547	72	111				0	Content		-72	-111	19947586	1898148813
19964	08:59:05.575	00:00:19.964	1198	-1024	-768	-1	-1	-1	-1	4	-1024	-768	-1	-1	-1	-1	4		0	0						Untertest3.avi	0	880	547	72	111				0	Content		-72	-111	19964253	1898165480
19982	08:59:05.593	00:00:19.981	1199	-1024	-768	-1	-1	-1	-1	4	-1024	-768	-1	-1	-1	-1	4		0	0						Untertest3.avi	0	880	547	72	111				0	Content		-72	-111	19981568	1898182795
19998	08:59:05.609	00:00:19.998	1200	-1024	-768	-1	-1	-1	-1	4	-1024	-768	-1	-1	-1	-1	4		0	0						Untertest3.avi	0	880	547	72	111				0	Content		-72	-111	19998235	1898199462
20015	08:59:05.626	00:00:20.014	1201	-1024	-768	-1	-1	-1	-1	4	-1024	-768	-1	-1	-1	-1	4		0	0						Untertest3.avi	0	880	547	72	111				0	Content		-72	-111	20014584	1898215811
20031	08:59:05.642	00:00:20.031	1202	-1024	-768	-1	-1	-1	-1	4	-1024	-768	-1	-1	-1	-1	4		0	0						Untertest3.avi	0	880	547	72	111				0	Content		-72	-111	20031250	1898232477
20048	08:59:05.659	00:00:20.047	1203	-1024	-768	-1	-1	-1	-1	4	-1024	-768	-1	-1	-1	-1	4		0	0						Untertest3.avi	0	880	547	72	111				0	Content		-72	-111	20047917	1898249144
20065	08:59:05.676	00:00:20.064	1204	-1024	-768	-1	-1	-1	-1	4	-1024	-768	-1	-1	-1	-1	4		0	0						Untertest3.avi	0	880	547	72	111				0	Content		-72	-111	20064584	1898265811
20080	08:59:05.691	00:00:20.080	1205	-1024	-768	-1	-1	-1	-1	4	-1024	-768	-1	-1	-1	-1	4		0	0						Untertest3.avi	0	880	547	72	111				0	Content		-72	-111	20080251	1898281478
20097	08:59:05.708	00:00:20.096	1206	-1024	-768	-1	-1	-1	-1	4	-1024	-768	-1	-1	-1	-1	4		0	0						Untertest3.avi	0	880	547	72	111				0	Content		-72	-111	20096872	1898298099
20114	08:59:05.725	00:00:20.113	1207	-1024	-768	-1	-1	-1	-1	4	-1024	-768	-1	-1	-1	-1	4		0	0						Untertest3.avi	0	880	547	72	111				0	Content		-72	-111	20113618	1898314845
20130	08:59:05.741	00:00:20.130	1208	-1024	-768	-1	-1	-1	-1	4	-1024	-768	-1	-1	-1	-1	4		0	0						Untertest3.avi	0	880	547	72	111				0	Content		-72	-111	20130296	1898331523
20147	08:59:05.758	00:00:20.146	1209	-1024	-768	-1	-1	-1	-1	4	-1024	-768	-1	-1	-1	-1	4		0	0						Untertest3.avi	0	880	547	72	111				0	Content		-72	-111	20146861	1898348088
20164	08:59:05.775	00:00:20.163	1210	-1024	-768	-1	-1	-1	-1	4	-1024	-768	-1	-1	-1	-1	4		0	0						Untertest3.avi	0	880	547	72	111				0	Content		-72	-111	20163806	1898365033
20180	08:59:05.791	00:00:20.180	1211	-1024	-768	-1	-1	-1	-1	4	-1024	-768	-1	-1	-1	-1	4		0	0						Untertest3.avi	0	880	547	72	111				0	Content		-72	-111	20180472	1898381699
20198	08:59:05.809	00:00:20.197	1212	-1024	-768	-1	-1	-1	-1	4	-1024	-768	-1	-1	-1	-1	4		0	0						Untertest3.avi	0	880	547	72	111				0	Content		-72	-111	20197603	1898398830
20214	08:59:05.825	00:00:20.214	1213	-1024	-768	-1	-1	-1	-1	4	-1024	-768	-1	-1	-1	-1	4		0	0						Untertest3.avi	0	880	547	72	111				0	Content		-72	-111	20214270	1898415497
20231	08:59:05.842	00:00:20.231	1214	-1024	-768	-1	-1	-1	-1	4	-1024	-768	-1	-1	-1	-1	4		0	0						Untertest3.avi	0	880	547	72	111				0	Content		-72	-111	20231302	1898432529
20248	08:59:05.859	00:00:20.247	1215	-1024	-768	-1	-1	-1	-1	4	-1024	-768	-1	-1	-1	-1	4		0	0						Untertest3.avi	0	880	547	72	111				0	Content		-72	-111	20247969	1898449196
20265	08:59:05.876	00:00:20.264	1216	-1024	-768	-1	-1	-1	-1	4	-1024	-768	-1	-1	-1	-1	4		0	0						Untertest3.avi	0	880	547	72	111				0	Content		-72	-111	20264635	1898465862
20281	08:59:05.892	00:00:20.280	1217	-1024	-768	-1	-1	-1	-1	4	-1024	-768	-1	-1	-1	-1	4		0	0						Untertest3.avi	0	880	547	72	111				0	Content		-72	-111	20280750	1898481977
20297	08:59:05.908	00:00:20.297	1218	-1024	-768	-1	-1	-1	-1	4	-1024	-768	-1	-1	-1	-1	4		0	0						Untertest3.avi	0	880	547	72	111				0	Content		-72	-111	20297417	1898498644
20314	08:59:05.925	00:00:20.313	1219	-1024	-768	-1	-1	-1	-1	4	-1024	-768	-1	-1	-1	-1	4		0	0						Untertest3.avi	0	880	547	72	111				0	Content		-72	-111	20313896	1898515123
20331	08:59:05.942	00:00:20.330	1220	-1024	-768	-1	-1	-1	-1	4	-1024	-768	-1	-1	-1	-1	4		0	0						Untertest3.avi	0	880	547	72	111				0	Content		-72	-111	20330562	1898531789
20347	08:59:05.958	00:00:20.347	1221	-1024	-768	-1	-1	-1	-1	4	-1024	-768	-1	-1	-1	-1	4		0	0						Untertest3.avi	0	880	547	72	111				0	Content		-72	-111	20347229	1898548456
20363	08:59:05.974	00:00:20.363	1222	-1024	-768	-1	-1	-1	-1	4	-1024	-768	-1	-1	-1	-1	4		0	0						Untertest3.avi	0	880	547	72	111				0	Content		-72	-111	20363471	1898564698
20380	08:59:05.991	00:00:20.380	1223	-1024	-768	-1	-1	-1	-1	4	-1024	-768	-1	-1	-1	-1	4		0	0						Untertest3.avi	0	880	547	72	111				0	Content		-72	-111	20380093	1898581320
20397	08:59:06.008	00:00:20.396	1224	-1024	-768	-1	-1	-1	-1	4	-1024	-768	-1	-1	-1	-1	4		0	0						Untertest3.avi	0	880	547	72	111				0	Content		-72	-111	20396769	1898597996
20413	08:59:06.024	00:00:20.413	1225	-1024	-768	-1	-1	-1	-1	4	-1024	-768	-1	-1	-1	-1	4		0	0						Untertest3.avi	0	880	547	72	111				0	Content		-72	-111	20413472	1898614699
20430	08:59:06.041	00:00:20.430	1226	-1024	-768	-1	-1	-1	-1	4	-1024	-768	-1	-1	-1	-1	4		0	0						Untertest3.avi	0	880	547	72	111				0	Content		-72	-111	20430307	1898631534
20447	08:59:06.058	00:00:20.446	1227	-1024	-768	-1	-1	-1	-1	4	-1024	-768	-1	-1	-1	-1	4		0	0						Untertest3.avi	0	880	547	72	111				0	Content		-72	-111	20446974	1898648201
20464	08:59:06.075	00:00:20.463	1228	-1024	-768	-1	-1	-1	-1	4	-1024	-768	-1	-1	-1	-1	4		0	0						Untertest3.avi	0	880	547	72	111				0	Content		-72	-111	20463641	1898664868
20481	08:59:06.092	00:00:20.480	1229	-1024	-768	-1	-1	-1	-1	4	-1024	-768	-1	-1	-1	-1	4		0	0						Untertest3.avi	0	880	547	72	111				0	Content		-72	-111	20480622	1898681849
20497	08:59:06.108	00:00:20.497	1230	-1024	-768	-1	-1	-1	-1	4	-1024	-768	-1	-1	-1	-1	4		0	0						Untertest3.avi	0	880	547	72	111				0	Content		-72	-111	20497288	1898698515
20514	08:59:06.125	00:00:20.513	1231	-1024	-768	-1	-1	-1	-1	4	-1024	-768	-1	-1	-1	-1	4		0	0						Untertest3.avi	0	880	547	72	111				0	Content		-72	-111	20513955	1898715182
20531	08:59:06.142	00:00:20.531	1232	-1024	-768	-1	-1	-1	-1	4	-1024	-768	-1	-1	-1	-1	4		0	0						Untertest3.avi	0	880	547	72	111				0	Content		-72	-111	20531269	1898732496
20548	08:59:06.159	00:00:20.547	1233	-1024	-768	-1	-1	-1	-1	4	-1024	-768	-1	-1	-1	-1	4		0	0						Untertest3.avi	0	880	547	72	111				0	Content		-72	-111	20547936	1898749163
20564	08:59:06.175	00:00:20.564	1234	-1024	-768	-1	-1	-1	-1	4	-1024	-768	-1	-1	-1	-1	4		0	0						Untertest3.avi	0	880	547	72	111				0	Content		-72	-111	20564252	1898765479
20581	08:59:06.192	00:00:20.580	1235	-1024	-768	-1	-1	-1	-1	4	-1024	-768	-1	-1	-1	-1	4		0	0						Untertest3.avi	0	880	547	72	111				0	Content		-72	-111	20580919	1898782146
20598	08:59:06.209	00:00:20.597	1236	-1024	-768	-1	-1	-1	-1	4	-1024	-768	-1	-1	-1	-1	4		0	0						Untertest3.avi	0	880	547	72	111				0	Content		-72	-111	20597586	1898798813
20614	08:59:06.225	00:00:20.614	1237	-1024	-768	-1	-1	-1	-1	4	-1024	-768	-1	-1	-1	-1	4		0	0						Untertest3.avi	0	880	547	72	111				0	Content		-72	-111	20614253	1898815480
20630	08:59:06.241	00:00:20.629	1238	-1024	-768	-1	-1	-1	-1	4	-1024	-768	-1	-1	-1	-1	4		0	0						Untertest3.avi	0	880	547	72	111				0	Content		-72	-111	20629952	1898831179
20647	08:59:06.258	00:00:20.646	1239	-1024	-768	-1	-1	-1	-1	4	-1024	-768	-1	-1	-1	-1	4		0	0						Untertest3.avi	0	880	547	72	111				0	Content		-72	-111	20646573	1898847800
20663	08:59:06.274	00:00:20.663	1240	-1024	-768	-1	-1	-1	-1	4	-1024	-768	-1	-1	-1	-1	4		0	0						Untertest3.avi	0	880	547	72	111				0	Content		-72	-111	20663199	1898864426
20680	08:59:06.291	00:00:20.679	1241	-1024	-768	-1	-1	-1	-1	4	-1024	-768	-1	-1	-1	-1	4		0	0						Untertest3.avi	0	880	547	72	111				0	Content		-72	-111	20679874	1898881101
20697	08:59:06.308	00:00:20.696	1242	-1024	-768	-1	-1	-1	-1	4	-1024	-768	-1	-1	-1	-1	4		0	0						Untertest3.avi	0	880	547	72	111				0	Content		-72	-111	20696567	1898897794
20713	08:59:06.324	00:00:20.713	1243	-1024	-768	-1	-1	-1	-1	4	-1024	-768	-1	-1	-1	-1	4		0	0						Untertest3.avi	0	880	547	72	111				0	Content		-72	-111	20713440	1898914667
20730	08:59:06.341	00:00:20.730	1244	-1024	-768	-1	-1	-1	-1	4	-1024	-768	-1	-1	-1	-1	4		0	0						Untertest3.avi	0	880	547	72	111				0	Content		-72	-111	20730106	1898931333
20747	08:59:06.358	00:00:20.747	1245	-1024	-768	-1	-1	-1	-1	4	-1024	-768	-1	-1	-1	-1	4		0	0						Untertest3.avi	0	880	547	72	111				0	Content		-72	-111	20747209	1898948436
20764	08:59:06.375	00:00:20.763	1246	-1024	-768	-1	-1	-1	-1	4	-1024	-768	-1	-1	-1	-1	4		0	0						Untertest3.avi	0	880	547	72	111				0	Content		-72	-111	20763876	1898965103
20781	08:59:06.392	00:00:20.780	1247	-1024	-768	-1	-1	-1	-1	4	-1024	-768	-1	-1	-1	-1	4		0	0						Untertest3.avi	0	880	547	72	111				0	Content		-72	-111	20780828	1898982055
20797	08:59:06.408	00:00:20.797	1248	-1024	-768	-1	-1	-1	-1	4	-1024	-768	-1	-1	-1	-1	4		0	0						Untertest3.avi	0	880	547	72	111				0	Content		-72	-111	20797494	1898998721
20814	08:59:06.425	00:00:20.814	1249	-1024	-768	-1	-1	-1	-1	4	-1024	-768	-1	-1	-1	-1	4		0	0						Untertest3.avi	0	880	547	72	111				0	Content		-72	-111	20814161	1899015388
20831	08:59:06.442	00:00:20.830	1250	-1024	-768	-1	-1	-1	-1	4	-1024	-768	-1	-1	-1	-1	4		0	0						Untertest3.avi	0	880	547	72	111				0	Content		-72	-111	20830828	1899032055
20847	08:59:06.458	00:00:20.846	1251	-1024	-768	-1	-1	-1	-1	4	-1024	-768	-1	-1	-1	-1	4		0	0						Untertest3.avi	0	880	547	72	111				0	Content		-72	-111	20846940	1899048167
20864	08:59:06.475	00:00:20.863	1252	-1024	-768	-1	-1	-1	-1	4	-1024	-768	-1	-1	-1	-1	4		0	0						Untertest3.avi	0	880	547	72	111				0	Content		-72	-111	20863607	1899064834
20880	08:59:06.491	00:00:20.880	1253	-1024	-768	-1	-1	-1	-1	4	-1024	-768	-1	-1	-1	-1	4		0	0						Untertest3.avi	0	880	547	72	111				0	Content		-72	-111	20880086	1899081313
20897	08:59:06.508	00:00:20.896	1254	-1024	-768	-1	-1	-1	-1	4	-1024	-768	-1	-1	-1	-1	4		0	0						Untertest3.avi	0	880	547	72	111				0	Content		-72	-111	20896753	1899097980
20913	08:59:06.524	00:00:20.913	1255	-1024	-768	-1	-1	-1	-1	4	-1024	-768	-1	-1	-1	-1	4		0	0						Untertest3.avi	0	880	547	72	111				0	Content		-72	-111	20913420	1899114647
20930	08:59:06.541	00:00:20.929	1256	-1024	-768	-1	-1	-1	-1	4	-1024	-768	-1	-1	-1	-1	4		0	0						Untertest3.avi	0	880	547	72	111				0	Content		-72	-111	20929668	1899130895
20946	08:59:06.557	00:00:20.946	1257	-1024	-768	-1	-1	-1	-1	4	-1024	-768	-1	-1	-1	-1	4		0	0						Untertest3.avi	0	880	547	72	111				0	Content		-72	-111	20946291	1899147518
20963	08:59:06.574	00:00:20.963	1258	-1024	-768	-1	-1	-1	-1	4	-1024	-768	-1	-1	-1	-1	4		0	0						Untertest3.avi	0	880	547	72	111				0	Content		-72	-111	20963090	1899164317
20980	08:59:06.591	00:00:20.979	1259	-1024	-768	-1	-1	-1	-1	4	-1024	-768	-1	-1	-1	-1	4		0	0						Untertest3.avi	0	880	547	72	111				0	Content		-72	-111	20979660	1899180887
20996	08:59:06.607	00:00:20.996	1260	-1024	-768	-1	-1	-1	-1	4	-1024	-768	-1	-1	-1	-1	4		0	0						Untertest3.avi	0	880	547	72	111				0	Content		-72	-111	20996492	1899197719
21013	08:59:06.624	00:00:21.013	1261	-1024	-768	-1	-1	-1	-1	4	-1024	-768	-1	-1	-1	-1	4		0	0						Untertest3.avi	0	880	547	72	111				0	Content		-72	-111	21013159	1899214386
21030	08:59:06.641	00:00:21.029	1262	-1024	-768	-1	-1	-1	-1	4	-1024	-768	-1	-1	-1	-1	4		0	0						Untertest3.avi	0	880	547	72	111				0	Content		-72	-111	21029825	1899231052
21047	08:59:06.658	00:00:21.046	1263	-1024	-768	-1	-1	-1	-1	4	-1024	-768	-1	-1	-1	-1	4		0	0						Untertest3.avi	0	880	547	72	111				0	Content		-72	-111	21046809	1899248036
21063	08:59:06.674	00:00:21.063	1264	-1024	-768	-1	-1	-1	-1	4	-1024	-768	-1	-1	-1	-1	4		0	0						Untertest3.avi	0	880	547	72	111				0	Content		-72	-111	21063476	1899264703
21080	08:59:06.691	00:00:21.080	1265	-1024	-768	-1	-1	-1	-1	4	-1024	-768	-1	-1	-1	-1	4		0	0						Untertest3.avi	0	880	547	72	111				0	Content		-72	-111	21080143	1899281370
21097	08:59:06.708	00:00:21.097	1266	-1024	-768	-1	-1	-1	-1	4	-1024	-768	-1	-1	-1	-1	4		0	0						Untertest3.avi	0	880	547	72	111				0	Content		-72	-111	21097458	1899298685
21114	08:59:06.725	00:00:21.114	1267	-1024	-768	-1	-1	-1	-1	4	-1024	-768	-1	-1	-1	-1	4		0	0						Untertest3.avi	0	880	547	72	111				0	Content		-72	-111	21114124	1899315351
21130	08:59:06.741	00:00:21.130	1268	-1024	-768	-1	-1	-1	-1	4	-1024	-768	-1	-1	-1	-1	4		0	0						Untertest3.avi	0	880	547	72	111				0	Content		-72	-111	21130380	1899331607
21147	08:59:06.758	00:00:21.147	1269	-1024	-768	-1	-1	-1	-1	4	-1024	-768	-1	-1	-1	-1	4		0	0						Untertest3.avi	0	880	547	72	111				0	Content		-72	-111	21147047	1899348274
21164	08:59:06.775	00:00:21.163	1270	-1024	-768	-1	-1	-1	-1	4	-1024	-768	-1	-1	-1	-1	4		0	0						Untertest3.avi	0	880	547	72	111				0	Content		-72	-111	21163714	1899364941
21180	08:59:06.791	00:00:21.179	1271	-1024	-768	-1	-1	-1	-1	4	-1024	-768	-1	-1	-1	-1	4		0	0						Untertest3.avi	0	880	547	72	111				0	Content		-72	-111	21179516	1899380743
21196	08:59:06.807	00:00:21.196	1272	-1024	-768	-1	-1	-1	-1	4	-1024	-768	-1	-1	-1	-1	4		0	0						Untertest3.avi	0	880	547	72	111				0	Content		-72	-111	21196137	1899397364
21213	08:59:06.824	00:00:21.212	1273	-1024	-768	-1	-1	-1	-1	4	-1024	-768	-1	-1	-1	-1	4		0	0						Untertest3.avi	0	880	547	72	111				0	Content		-72	-111	21212889	1899414116
21230	08:59:06.841	00:00:21.229	1274	-1024	-768	-1	-1	-1	-1	4	-1024	-768	-1	-1	-1	-1	4		0	0						Untertest3.avi	0	880	547	72	111				0	Content		-72	-111	21229568	1899430795
21246	08:59:06.857	00:00:21.246	1275	-1024	-768	-1	-1	-1	-1	4	-1024	-768	-1	-1	-1	-1	4		0	0						Untertest3.avi	0	880	547	72	111				0	Content		-72	-111	21246132	1899447359
21263	08:59:06.874	00:00:21.263	1276	-1024	-768	-1	-1	-1	-1	4	-1024	-768	-1	-1	-1	-1	4		0	0						Untertest3.avi	0	880	547	72	111				0	Content		-72	-111	21263067	1899464294
21280	08:59:06.891	00:00:21.279	1277	-1024	-768	-1	-1	-1	-1	4	-1024	-768	-1	-1	-1	-1	4		0	0						Untertest3.avi	0	880	547	72	111				0	Content		-72	-111	21279734	1899480961
21297	08:59:06.908	00:00:21.296	1278	-1024	-768	-1	-1	-1	-1	4	-1024	-768	-1	-1	-1	-1	4		0	0						Untertest3.avi	0	880	547	72	111				0	Content		-72	-111	21296867	1899498094
21314	08:59:06.925	00:00:21.313	1279	-1024	-768	-1	-1	-1	-1	4	-1024	-768	-1	-1	-1	-1	4		0	0						Untertest3.avi	0	880	547	72	111				0	Content		-72	-111	21313534	1899514761
21331	08:59:06.942	00:00:21.330	1280	-1024	-768	-1	-1	-1	-1	4	-1024	-768	-1	-1	-1	-1	4		0	0						Untertest3.avi	0	880	547	72	111				0	Content		-72	-111	21330566	1899531793
21347	08:59:06.958	00:00:21.347	1281	-1024	-768	-1	-1	-1	-1	4	-1024	-768	-1	-1	-1	-1	4		0	0						Untertest3.avi	0	880	547	72	111				0	Content		-72	-111	21347232	1899548459
21364	08:59:06.975	00:00:21.363	1282	-1024	-768	-1	-1	-1	-1	4	-1024	-768	-1	-1	-1	-1	4		0	0						Untertest3.avi	0	880	547	72	111				0	Content		-72	-111	21363899	1899565126
21380	08:59:06.991	00:00:21.379	1283	-1024	-768	-1	-1	-1	-1	4	-1024	-768	-1	-1	-1	-1	4		0	0						Untertest3.avi	0	880	547	72	111				0	Content		-72	-111	21379950	1899581177
21397	08:59:07.008	00:00:21.396	1284	-1024	-768	-1	-1	-1	-1	4	-1024	-768	-1	-1	-1	-1	4		0	0						Untertest3.avi	0	880	547	72	111				0	Content		-72	-111	21396617	1899597844
21413	08:59:07.024	00:00:21.413	1285	-1024	-768	-1	-1	-1	-1	4	-1024	-768	-1	-1	-1	-1	4		0	0						Untertest3.avi	0	880	547	72	111				0	Content		-72	-111	21413076	1899614303
21430	08:59:07.041	00:00:21.429	1286	-1024	-768	-1	-1	-1	-1	4	-1024	-768	-1	-1	-1	-1	4		0	0						Untertest3.avi	0	880	547	72	111				0	Content		-72	-111	21429742	1899630969
21446	08:59:07.057	00:00:21.446	1287	-1024	-768	-1	-1	-1	-1	4	-1024	-768	-1	-1	-1	-1	4		0	0						Untertest3.avi	0	880	547	72	111				0	Content		-72	-111	21446409	1899647636
21463	08:59:07.074	00:00:21.462	1288	-1024	-768	-1	-1	-1	-1	4	-1024	-768	-1	-1	-1	-1	4		0	0						Untertest3.avi	0	880	547	72	111				0	Content		-72	-111	21462739	1899663966
21479	08:59:07.090	00:00:21.479	1289	-1024	-768	-1	-1	-1	-1	4	-1024	-768	-1	-1	-1	-1	4		0	0						Untertest3.avi	0	880	547	72	111				0	Content		-72	-111	21479363	1899680590
21496	08:59:07.107	00:00:21.496	1290	-1024	-768	-1	-1	-1	-1	4	-1024	-768	-1	-1	-1	-1	4		0	0						Untertest3.avi	0	880	547	72	111				0	Content		-72	-111	21496038	1899697265
21513	08:59:07.124	00:00:21.512	1291	-1024	-768	-1	-1	-1	-1	4	-1024	-768	-1	-1	-1	-1	4		0	0						Untertest3.avi	0	880	547	72	111				0	Content		-72	-111	21512624	1899713851
21530	08:59:07.141	00:00:21.529	1292	-1024	-768	-1	-1	-1	-1	4	-1024	-768	-1	-1	-1	-1	4		0	0						Untertest3.avi	0	880	547	72	111				0	Content		-72	-111	21529509	1899730736
21546	08:59:07.157	00:00:21.546	1293	-1024	-768	-1	-1	-1	-1	4	-1024	-768	-1	-1	-1	-1	4		0	0						Untertest3.avi	0	880	547	72	111				0	Content		-72	-111	21546176	1899747403
21563	08:59:07.174	00:00:21.562	1294	-1024	-768	-1	-1	-1	-1	4	-1024	-768	-1	-1	-1	-1	4		0	0						Untertest3.avi	0	880	547	72	111				0	Content		-72	-111	21562843	1899764070
21580	08:59:07.191	00:00:21.579	1295	-1024	-768	-1	-1	-1	-1	4	-1024	-768	-1	-1	-1	-1	4		0	0						Untertest3.avi	0	880	547	72	111				0	Content		-72	-111	21579846	1899781073
21597	08:59:07.208	00:00:21.596	1296	-1024	-768	-1	-1	-1	-1	4	-1024	-768	-1	-1	-1	-1	4		0	0						Untertest3.avi	0	880	547	72	111				0	Content		-72	-111	21596513	1899797740
21613	08:59:07.224	00:00:21.613	1297	-1024	-768	-1	-1	-1	-1	4	-1024	-768	-1	-1	-1	-1	4		0	0						Untertest3.avi	0	880	547	72	111				0	Content		-72	-111	21613180	1899814407
21630	08:59:07.241	00:00:21.630	1298	-1024	-768	-1	-1	-1	-1	4	-1024	-768	-1	-1	-1	-1	4		0	0						Untertest3.avi	0	880	547	72	111				0	Content		-72	-111	21630453	1899831680
21647	08:59:07.258	00:00:21.647	1299	-1024	-768	-1	-1	-1	-1	4	-1024	-768	-1	-1	-1	-1	4		0	0						Untertest3.avi	0	880	547	72	111				0	Content		-72	-111	21647120	1899848347
21663	08:59:07.274	00:00:21.663	1300	-1024	-768	-1	-1	-1	-1	4	-1024	-768	-1	-1	-1	-1	4		0	0						Untertest3.avi	0	880	547	72	111				0	Content		-72	-111	21663457	1899864684
21680	08:59:07.291	00:00:21.680	1301	-1024	-768	-1	-1	-1	-1	4	-1024	-768	-1	-1	-1	-1	4		0	0						Untertest3.avi	0	880	547	72	111				0	Content		-72	-111	21680124	1899881351
21697	08:59:07.308	00:00:21.696	1302	-1024	-768	-1	-1	-1	-1	4	-1024	-768	-1	-1	-1	-1	4		0	0						Untertest3.avi	0	880	547	72	111				0	Content		-72	-111	21696791	1899898018
21713	08:59:07.324	00:00:21.713	1303	-1024	-768	-1	-1	-1	-1	4	-1024	-768	-1	-1	-1	-1	4		0	0						Untertest3.avi	0	880	547	72	111				0	Content		-72	-111	21713458	1899914685
21729	08:59:07.340	00:00:21.729	1304	-1024	-768	-1	-1	-1	-1	4	-1024	-768	-1	-1	-1	-1	4		0	0						Untertest3.avi	0	880	547	72	111				0	Content		-72	-111	21729092	1899930319
21746	08:59:07.357	00:00:21.745	1305	-1024	-768	-1	-1	-1	-1	4	-1024	-768	-1	-1	-1	-1	4		0	0						Untertest3.avi	0	880	547	72	111				0	Content		-72	-111	21745838	1899947065
21762	08:59:07.373	00:00:21.762	1306	-1024	-768	-1	-1	-1	-1	4	-1024	-768	-1	-1	-1	-1	4		0	0						Untertest3.avi	0	880	547	72	111				0	Content		-72	-111	21762461	1899963688
21779	08:59:07.390	00:00:21.779	1307	-1024	-768	-1	-1	-1	-1	4	-1024	-768	-1	-1	-1	-1	4		0	0						Untertest3.avi	0	880	547	72	111				0	Content		-72	-111	21779262	1899980489
21796	08:59:07.407	00:00:21.795	1308	-1024	-768	-1	-1	-1	-1	4	-1024	-768	-1	-1	-1	-1	4		0	0						Untertest3.avi	0	880	547	72	111				0	Content		-72	-111	21795828	1899997055
21813	08:59:07.424	00:00:21.812	1309	-1024	-768	-1	-1	-1	-1	4	-1024	-768	-1	-1	-1	-1	4		0	0						Untertest3.avi	0	880	547	72	111				0	Content		-72	-111	21812700	1900013927
21829	08:59:07.440	00:00:21.829	1310	-1024	-768	-1	-1	-1	-1	4	-1024	-768	-1	-1	-1	-1	4		0	0						Untertest3.avi	0	880	547	72	111				0	Content		-72	-111	21829367	1900030594
21846	08:59:07.457	00:00:21.846	1311	-1024	-768	-1	-1	-1	-1	4	-1024	-768	-1	-1	-1	-1	4		0	0						Untertest3.avi	0	880	547	72	111				0	Content		-72	-111	21846469	1900047696
21863	08:59:07.474	00:00:21.863	1312	-1024	-768	-1	-1	-1	-1	4	-1024	-768	-1	-1	-1	-1	4		0	0						Untertest3.avi	0	880	547	72	111				0	Content		-72	-111	21863136	1900064363
21880	08:59:07.491	00:00:21.880	1313	-1024	-768	-1	-1	-1	-1	4	-1024	-768	-1	-1	-1	-1	4		0	0						Untertest3.avi	0	880	547	72	111				0	Content		-72	-111	21880158	1900081385
21897	08:59:07.508	00:00:21.896	1314	-1024	-768	-1	-1	-1	-1	4	-1024	-768	-1	-1	-1	-1	4		0	0						Untertest3.avi	0	880	547	72	111				0	Content		-72	-111	21896824	1900098051
21913	08:59:07.524	00:00:21.913	1315	-1024	-768	-1	-1	-1	-1	4	-1024	-768	-1	-1	-1	-1	4		0	0						Untertest3.avi	0	880	547	72	111				0	Content		-72	-111	21913491	1900114718
21930	08:59:07.541	00:00:21.929	1316	-1024	-768	-1	-1	-1	-1	4	-1024	-768	-1	-1	-1	-1	4		0	0						Untertest3.avi	0	880	547	72	111				0	Content		-72	-111	21929590	1900130817
21946	08:59:07.557	00:00:21.946	1317	-1024	-768	-1	-1	-1	-1	4	-1024	-768	-1	-1	-1	-1	4		0	0						Untertest3.avi	0	880	547	72	111				0	Content		-72	-111	21946257	1900147484
21962	08:59:07.573	00:00:21.962	1318	-1024	-768	-1	-1	-1	-1	4	-1024	-768	-1	-1	-1	-1	4		0	0						Untertest3.avi	0	880	547	72	111				0	Content		-72	-111	21962312	1900163539
21979	08:59:07.590	00:00:21.978	1319	-1024	-768	-1	-1	-1	-1	4	-1024	-768	-1	-1	-1	-1	4		0	0						Untertest3.avi	0	880	547	72	111				0	Content		-72	-111	21978936	1900180163
21996	08:59:07.607	00:00:21.995	1320	-1024	-768	-1	-1	-1	-1	4	-1024	-768	-1	-1	-1	-1	4		0	0						Untertest3.avi	0	880	547	72	111				0	Content		-72	-111	21995685	1900196912
22012	08:59:07.623	00:00:22.012	1321	-1024	-768	-1	-1	-1	-1	4	-1024	-768	-1	-1	-1	-1	4		0	0						Untertest3.avi	0	880	547	72	111				0	Content		-72	-111	22012358	1900213585
22029	08:59:07.640	00:00:22.028	1322	-1024	-768	-1	-1	-1	-1	4	-1024	-768	-1	-1	-1	-1	4		0	0						Untertest3.avi	0	880	547	72	111				0	Content		-72	-111	22028955	1900230182
22046	08:59:07.657	00:00:22.045	1323	-1024	-768	-1	-1	-1	-1	4	-1024	-768	-1	-1	-1	-1	4		0	0						Untertest3.avi	0	880	547	72	111				0	Content		-72	-111	22045621	1900246848
22063	08:59:07.674	00:00:22.062	1324	-1024	-768	-1	-1	-1	-1	4	-1024	-768	-1	-1	-1	-1	4		0	0						Untertest3.avi	0	880	547	72	111				0	Content		-72	-111	22062524	1900263751
22079	08:59:07.690	00:00:22.079	1325	-1024	-768	-1	-1	-1	-1	4	-1024	-768	-1	-1	-1	-1	4		0	0						Untertest3.avi	0	880	547	72	111				0	Content		-72	-111	22079191	1900280418
22096	08:59:07.707	00:00:22.096	1326	-1024	-768	-1	-1	-1	-1	4	-1024	-768	-1	-1	-1	-1	4		0	0						Untertest3.avi	0	880	547	72	111				0	Content		-72	-111	22096188	1900297415
22113	08:59:07.724	00:00:22.112	1327	-1024	-768	-1	-1	-1	-1	4	-1024	-768	-1	-1	-1	-1	4		0	0						Untertest3.avi	0	880	547	72	111				0	Content		-72	-111	22112855	1900314082
22130	08:59:07.741	00:00:22.129	1328	-1024	-768	-1	-1	-1	-1	4	-1024	-768	-1	-1	-1	-1	4		0	0						Untertest3.avi	0	880	547	72	111				0	Content		-72	-111	22129521	1900330748
22147	08:59:07.758	00:00:22.146	1329	-1024	-768	-1	-1	-1	-1	4	-1024	-768	-1	-1	-1	-1	4		0	0						Untertest3.avi	0	880	547	72	111				0	Content		-72	-111	22146784	1900348011
22163	08:59:07.774	00:00:22.163	1330	-1024	-768	-1	-1	-1	-1	4	-1024	-768	-1	-1	-1	-1	4		0	0						Untertest3.avi	0	880	547	72	111				0	Content		-72	-111	22163451	1900364678
22180	08:59:07.791	00:00:22.179	1331	-1024	-768	-1	-1	-1	-1	4	-1024	-768	-1	-1	-1	-1	4		0	0						Untertest3.avi	0	880	547	72	111				0	Content		-72	-111	22179691	1900380918
22196	08:59:07.807	00:00:22.196	1332	-1024	-768	-1	-1	-1	-1	4	-1024	-768	-1	-1	-1	-1	4		0	0						Untertest3.avi	0	880	547	72	111				0	Content		-72	-111	22196358	1900397585
22213	08:59:07.824	00:00:22.213	1333	-1024	-768	-1	-1	-1	-1	4	-1024	-768	-1	-1	-1	-1	4		0	0						Untertest3.avi	0	880	547	72	111				0	Content		-72	-111	22213024	1900414251
22229	08:59:07.840	00:00:22.228	1334	-1024	-768	-1	-1	-1	-1	4	-1024	-768	-1	-1	-1	-1	4		0	0						Untertest3.avi	0	880	547	72	111				0	Content		-72	-111	22228787	1900430014
22245	08:59:07.856	00:00:22.245	1335	-1024	-768	-1	-1	-1	-1	4	-1024	-768	-1	-1	-1	-1	4		0	0						Untertest3.avi	0	880	547	72	111				0	Content		-72	-111	22245419	1900446646
22262	08:59:07.873	00:00:22.262	1336	-1024	-768	-1	-1	-1	-1	4	-1024	-768	-1	-1	-1	-1	4		0	0						Untertest3.avi	0	880	547	72	111				0	Content		-72	-111	22262162	1900463389
22279	08:59:07.890	00:00:22.278	1337	-1024	-768	-1	-1	-1	-1	4	-1024	-768	-1	-1	-1	-1	4		0	0						Untertest3.avi	0	880	547	72	111				0	Content		-72	-111	22278836	1900480063
22295	08:59:07.906	00:00:22.295	1338	-1024	-768	-1	-1	-1	-1	4	-1024	-768	-1	-1	-1	-1	4		0	0						Untertest3.avi	0	880	547	72	111				0	Content		-72	-111	22295402	1900496629
22312	08:59:07.923	00:00:22.312	1339	-1024	-768	-1	-1	-1	-1	4	-1024	-768	-1	-1	-1	-1	4		0	0						Untertest3.avi	0	880	547	72	111				0	Content		-72	-111	22312339	1900513566
22329	08:59:07.940	00:00:22.329	1340	-1024	-768	-1	-1	-1	-1	4	-1024	-768	-1	-1	-1	-1	4		0	0						Untertest3.avi	0	880	547	72	111				0	Content		-72	-111	22329006	1900530233
22346	08:59:07.957	00:00:22.346	1341	-1024	-768	-1	-1	-1	-1	4	-1024	-768	-1	-1	-1	-1	4		0	0						Untertest3.avi	0	880	547	72	111				0	Content		-72	-111	22346139	1900547366
22363	08:59:07.974	00:00:22.362	1342	-1024	-768	-1	-1	-1	-1	4	-1024	-768	-1	-1	-1	-1	4		0	0						Untertest3.avi	0	880	547	72	111				0	Content		-72	-111	22362805	1900564032
22380	08:59:07.991	00:00:22.379	1343	-1024	-768	-1	-1	-1	-1	4	-1024	-768	-1	-1	-1	-1	4		0	0						Untertest3.avi	0	880	547	72	111				0	Content		-72	-111	22379734	1900580961
22396	08:59:08.007	00:00:22.396	1344	-1024	-768	-1	-1	-1	-1	4	-1024	-768	-1	-1	-1	-1	4		0	0						Untertest3.avi	0	880	547	72	111				0	Content		-72	-111	22396401	1900597628
22413	08:59:08.024	00:00:22.413	1345	-1024	-768	-1	-1	-1	-1	4	-1024	-768	-1	-1	-1	-1	4		0	0						Untertest3.avi	0	880	547	72	111				0	Content		-72	-111	22413068	1900614295
22430	08:59:08.041	00:00:22.429	1346	-1024	-768	-1	-1	-1	-1	4	-1024	-768	-1	-1	-1	-1	4		0	0						Untertest3.avi	0	880	547	72	111				0	Content		-72	-111	22429735	1900630962
22446	08:59:08.057	00:00:22.445	1347	-1024	-768	-1	-1	-1	-1	4	-1024	-768	-1	-1	-1	-1	4		0	0						Untertest3.avi	0	880	547	72	111				0	Content		-72	-111	22445876	1900647103
22463	08:59:08.074	00:00:22.462	1348	-1024	-768	-1	-1	-1	-1	4	-1024	-768	-1	-1	-1	-1	4		0	0						Untertest3.avi	0	880	547	72	111				0	Content		-72	-111	22462543	1900663770
22479	08:59:08.090	00:00:22.479	1349	-1024	-768	-1	-1	-1	-1	4	-1024	-768	-1	-1	-1	-1	4		0	0						Untertest3.avi	0	880	547	72	111				0	Content		-72	-111	22479032	1900680259
22496	08:59:08.107	00:00:22.495	1350	-1024	-768	-1	-1	-1	-1	4	-1024	-768	-1	-1	-1	-1	4		0	0						Untertest3.avi	0	880	547	72	111				0	Content		-72	-111	22495699	1900696926
22512	08:59:08.123	00:00:22.512	1351	-1024	-768	-1	-1	-1	-1	4	-1024	-768	-1	-1	-1	-1	4		0	0						Untertest3.avi	0	880	547	72	111				0	Content		-72	-111	22512365	1900713592
22529	08:59:08.140	00:00:22.528	1352	-1024	-768	-1	-1	-1	-1	4	-1024	-768	-1	-1	-1	-1	4		0	0						Untertest3.avi	0	880	547	72	111				0	Content		-72	-111	22528632	1900729859
22545	08:59:08.156	00:00:22.545	1353	-1024	-768	-1	-1	-1	-1	4	-1024	-768	-1	-1	-1	-1	4		0	0						Untertest3.avi	0	880	547	72	111				0	Content		-72	-111	22545276	1900746503
22562	08:59:08.173	00:00:22.561	1354	-1024	-768	-1	-1	-1	-1	4	-1024	-768	-1	-1	-1	-1	4		0	0						Untertest3.avi	0	880	547	72	111				0	Content		-72	-111	22561943	1900763170
22579	08:59:08.190	00:00:22.578	1355	-1024	-768	-1	-1	-1	-1	4	-1024	-768	-1	-1	-1	-1	4		0	0						Untertest3.avi	0	880	547	72	111				0	Content		-72	-111	22578597	1900779824
22595	08:59:08.206	00:00:22.595	1356	-1024	-768	-1	-1	-1	-1	4	-1024	-768	-1	-1	-1	-1	4		0	0						Untertest3.avi	0	880	547	72	111				0	Content		-72	-111	22595263	1900796490
22612	08:59:08.223	00:00:22.611	1357	-1024	-768	-1	-1	-1	-1	4	-1024	-768	-1	-1	-1	-1	4		0	0						Untertest3.avi	0	880	547	72	111				0	Content		-72	-111	22611887	1900813114
22629	08:59:08.240	00:00:22.628	1358	-1024	-768	-1	-1	-1	-1	4	-1024	-768	-1	-1	-1	-1	4		0	0						Untertest3.avi	0	880	547	72	111				0	Content		-72	-111	22628554	1900829781
22645	08:59:08.256	00:00:22.645	1359	-1024	-768	-1	-1	-1	-1	4	-1024	-768	-1	-1	-1	-1	4		0	0						Untertest3.avi	0	880	547	72	111				0	Content		-72	-111	22645221	1900846448
22662	08:59:08.273	00:00:22.662	1360	-1024	-768	-1	-1	-1	-1	4	-1024	-768	-1	-1	-1	-1	4		0	0						Untertest3.avi	0	880	547	72	111				0	Content		-72	-111	22662107	1900863334
22679	08:59:08.290	00:00:22.678	1361	-1024	-768	-1	-1	-1	-1	4	-1024	-768	-1	-1	-1	-1	4		0	0						Untertest3.avi	0	880	547	72	111				0	Content		-72	-111	22678773	1900880000
22696	08:59:08.307	00:00:22.695	1362	-1024	-768	-1	-1	-1	-1	4	-1024	-768	-1	-1	-1	-1	4		0	0						Untertest3.avi	0	880	547	72	111				0	Content		-72	-111	22695762	1900896989
22712	08:59:08.323	00:00:22.712	1363	-1024	-768	-1	-1	-1	-1	4	-1024	-768	-1	-1	-1	-1	4		0	0						Untertest3.avi	0	880	547	72	111				0	Content		-72	-111	22712429	1900913656
22729	08:59:08.340	00:00:22.729	1364	-1024	-768	-1	-1	-1	-1	4	-1024	-768	-1	-1	-1	-1	4		0	0						Untertest3.avi	0	880	547	72	111				0	Content		-72	-111	22729096	1900930323
22746	08:59:08.357	00:00:22.746	1365	-1024	-768	-1	-1	-1	-1	4	-1024	-768	-1	-1	-1	-1	4		0	0						Untertest3.avi	0	880	547	72	111				0	Content		-72	-111	22746354	1900947581
22763	08:59:08.374	00:00:22.763	1366	-1024	-768	-1	-1	-1	-1	4	-1024	-768	-1	-1	-1	-1	4		0	0						Untertest3.avi	0	880	547	72	111				0	Content		-72	-111	22763020	1900964247
22779	08:59:08.390	00:00:22.779	1367	-1024	-768	-1	-1	-1	-1	4	-1024	-768	-1	-1	-1	-1	4		0	0						Untertest3.avi	0	880	547	72	111				0	Content		-72	-111	22779262	1900980489
22796	08:59:08.407	00:00:22.795	1368	-1024	-768	-1	-1	-1	-1	4	-1024	-768	-1	-1	-1	-1	4		0	0						Untertest3.avi	0	880	547	72	111				0	Content		-72	-111	22795929	1900997156
22813	08:59:08.424	00:00:22.812	1369	-1024	-768	-1	-1	-1	-1	4	-1024	-768	-1	-1	-1	-1	4		0	0						Untertest3.avi	0	880	547	72	111				0	Content		-72	-111	22812596	1901013823
22828	08:59:08.439	00:00:22.828	1370	-1024	-768	-1	-1	-1	-1	4	-1024	-768	-1	-1	-1	-1	4		0	0						Untertest3.avi	0	880	547	72	111				0	Content		-72	-111	22828354	1901029581
22845	08:59:08.456	00:00:22.845	1371	-1024	-768	-1	-1	-1	-1	4	-1024	-768	-1	-1	-1	-1	4		0	0						Untertest3.avi	0	880	547	72	111				0	Content		-72	-111	22845099	1901046326
22862	08:59:08.473	00:00:22.861	1372	-1024	-768	-1	-1	-1	-1	4	-1024	-768	-1	-1	-1	-1	4		0	0						Untertest3.avi	0	880	547	72	111				0	Content		-72	-111	22861721	1901062948
22878	08:59:08.489	00:00:22.878	1373	-1024	-768	-1	-1	-1	-1	4	-1024	-768	-1	-1	-1	-1	4		0	0						Untertest3.avi	0	880	547	72	111				0	Content		-72	-111	22878399	1901079626
22895	08:59:08.506	00:00:22.894	1374	-1024	-768	-1	-1	-1	-1	4	-1024	-768	-1	-1	-1	-1	4		0	0						Untertest3.avi	0	880	547	72	111				0	Content		-72	-111	22894966	1901096193
22912	08:59:08.523	00:00:22.911	1375	-1024	-768	-1	-1	-1	-1	4	-1024	-768	-1	-1	-1	-1	4		0	0						Untertest3.avi	0	880	547	72	111				0	Content		-72	-111	22911902	1901113129
22929	08:59:08.540	00:00:22.928	1376	-1024	-768	-1	-1	-1	-1	4	-1024	-768	-1	-1	-1	-1	4		0	0						Untertest3.avi	0	880	547	72	111				0	Content		-72	-111	22928569	1901129796
22946	08:59:08.557	00:00:22.945	1377	-1024	-768	-1	-1	-1	-1	4	-1024	-768	-1	-1	-1	-1	4		0	0						Untertest3.avi	0	880	547	72	111				0	Content		-72	-111	22945702	1901146929
22962	08:59:08.573	00:00:22.962	1378	-1024	-768	-1	-1	-1	-1	4	-1024	-768	-1	-1	-1	-1	4		0	0						Untertest3.avi	0	880	547	72	111				0	Content		-72	-111	22962369	1901163596
22979	08:59:08.590	00:00:22.979	1379	-1024	-768	-1	-1	-1	-1	4	-1024	-768	-1	-1	-1	-1	4		0	0						Untertest3.avi	0	880	547	72	111				0	Content		-72	-111	22979401	1901180628
22996	08:59:08.607	00:00:22.996	1380	-1024	-768	-1	-1	-1	-1	4	-1024	-768	-1	-1	-1	-1	4		0	0						Untertest3.avi	0	880	547	72	111				0	Content		-72	-111	22996067	1901197294
23013	08:59:08.624	00:00:23.012	1381	-1024	-768	-1	-1	-1	-1	4	-1024	-768	-1	-1	-1	-1	4		0	0						Untertest3.avi	0	880	547	72	111				0	Content		-72	-111	23012734	1901213961
23029	08:59:08.640	00:00:23.028	1382	-1024	-768	-1	-1	-1	-1	4	-1024	-768	-1	-1	-1	-1	4		0	0						Untertest3.avi	0	880	547	72	111				0	Content		-72	-111	23028845	1901230072
23046	08:59:08.657	00:00:23.045	1383	-1024	-768	-1	-1	-1	-1	4	-1024	-768	-1	-1	-1	-1	4		0	0						Untertest3.avi	0	880	547	72	111				0	Content		-72	-111	23045512	1901246739
23062	08:59:08.673	00:00:23.061	1384	-1024	-768	-1	-1	-1	-1	4	-1024	-768	-1	-1	-1	-1	4		0	0						Untertest3.avi	0	880	547	72	111				0	Content		-72	-111	23061576	1901262803
23078	08:59:08.689	00:00:23.078	1385	-1024	-768	-1	-1	-1	-1	4	-1024	-768	-1	-1	-1	-1	4		0	0						Untertest3.avi	0	880	547	72	111				0	Content		-72	-111	23078199	1901279426
23095	08:59:08.706	00:00:23.094	1386	-1024	-768	-1	-1	-1	-1	4	-1024	-768	-1	-1	-1	-1	4		0	0						Untertest3.avi	0	880	547	72	111				0	Content		-72	-111	23094947	1901296174
23112	08:59:08.723	00:00:23.111	1387	-1024	-768	-1	-1	-1	-1	4	-1024	-768	-1	-1	-1	-1	4		0	0						Untertest3.avi	0	880	547	72	111				0	Content		-72	-111	23111624	1901312851
23128	08:59:08.739	00:00:23.128	1388	-1024	-768	-1	-1	-1	-1	4	-1024	-768	-1	-1	-1	-1	4		0	0						Untertest3.avi	0	880	547	72	111				0	Content		-72	-111	23128195	1901329422
23146	08:59:08.757	00:00:23.145	1389	-1024	-768	-1	-1	-1	-1	4	-1024	-768	-1	-1	-1	-1	4		0	0						Untertest3.avi	0	880	547	72	111				0	Content		-72	-111	23145565	1901346792
23162	08:59:08.773	00:00:23.162	1390	-1024	-768	-1	-1	-1	-1	4	-1024	-768	-1	-1	-1	-1	4		0	0						Untertest3.avi	0	880	547	72	111				0	Content		-72	-111	23162315	1901363542
23179	08:59:08.790	00:00:23.178	1391	-1024	-768	-1	-1	-1	-1	4	-1024	-768	-1	-1	-1	-1	4		0	0						Untertest3.avi	0	880	547	72	111				0	Content		-72	-111	23178982	1901380209
23196	08:59:08.807	00:00:23.195	1392	969,7987	829,5712	0,5742862	0,7601559	444,2093	2,750792	1	913,9882	860,6278	0,5743054	0,7601544	444,2093	2,737061	3	8	970	830						Untertest3.avi	0	880	547	72	111	1319	761	133	0	Content		898	719	23195686	1901396913
23212	08:59:08.823	00:00:23.212	1393	1413,692	885,7714	0,5661113	0,7583079	437,5165	3,190317	1	1372,071	925,3816	0,5660896	0,7583018	437,5165	3,179119	3	8	1414	886						Untertest3.avi	0	880	547	72	111	1319	761	133	0	Content		1342	775	23212431	1901413658
23229	08:59:08.840	00:00:23.229	1394	-1024	-768	-1	-1	-1	-1	4	-1024	-768	-1	-1	-1	-1	4	8	0	0						Untertest3.avi	0	880	547	72	111	1319	761	133	0	Content		-72	-111	23229181	1901430408
23246	08:59:08.857	00:00:23.245	1395	-1024	-768	-1	-1	-1	-1	4	-1024	-768	-1	-1	-1	-1	4	8	0	0						Untertest3.avi	0	880	547	72	111	1319	761	133	0	Content		-72	-111	23245929	1901447156
23262	08:59:08.873	00:00:23.262	1396	-1024	-768	-1	-1	-1	-1	4	-1024	-768	-1	-1	-1	-1	4	8	0	0						Untertest3.avi	0	880	547	72	111	1319	761	133	0	Content		-72	-111	23262062	1901463289
23279	08:59:08.890	00:00:23.279	1397	1376,52	858,7737	0,5578421	0,7541007	427,3014	3,166531	1	1342,616	895,2644	0,5578837	0,754094	427,3014	3,156108	3	8	1377	859						Untertest3.avi	0	880	547	72	111	1319	761	133	0	Content		1305	748	23279189	1901480416
23296	08:59:08.907	00:00:23.295	1398	-1024	-768	-1	-1	-1	-1	4	-1024	-768	-1	-1	-1	-1	4	8	0	0						Untertest3.avi	0	880	547	72	111	1319	761	133	0	Content		-72	-111	23295551	1901496778
23312	08:59:08.923	00:00:23.312	1399	1405,141	939,5012	0,5554391	0,7513701	427,3014	3,205811	1	1373,414	982,1125	0,5554797	0,751368	427,3014	3,196744	3	8	1405	940						Untertest3.avi	0	880	547	72	111	1319	761	133	0	Content		1333	829	23312301	1901513528
23329	08:59:08.940	00:00:23.328	1400	-1024	-768	-1	-1	-1	-1	4	-1024	-768	-1	-1	-1	-1	4		0	0						Untertest3.avi	0	880	547	72	111				0	Content		-72	-111	23328926	1901530153
23346	08:59:08.957	00:00:23.345	1401	-1024	-768	-1	-1	-1	-1	4	-1024	-768	-1	-1	-1	-1	4		0	0						Untertest3.avi	0	880	547	72	111				0	Content		-72	-111	23345612	1901546839
23362	08:59:08.973	00:00:23.362	1402	-1024	-768	-1	-1	-1	-1	4	-1024	-768	-1	-1	-1	-1	4		0	0						Untertest3.avi	0	880	547	72	111				0	Content		-72	-111	23362279	1901563506
23379	08:59:08.990	00:00:23.378	1403	-1024	-768	-1	-1	-1	-1	4	-1024	-768	-1	-1	-1	-1	4		0	0						Untertest3.avi	0	880	547	72	111				0	Content		-72	-111	23378909	1901580136
23396	08:59:09.007	00:00:23.395	1404	-1024	-768	-1	-1	-1	-1	4	-1024	-768	-1	-1	-1	-1	4		0	0						Untertest3.avi	0	880	547	72	111				0	Content		-72	-111	23395576	1901596803
23412	08:59:09.023	00:00:23.412	1405	-1024	-768	-1	-1	-1	-1	4	-1024	-768	-1	-1	-1	-1	4		0	0						Untertest3.avi	0	880	547	72	111				0	Content		-72	-111	23412243	1901613470
23429	08:59:09.040	00:00:23.428	1406	-1024	-768	-1	-1	-1	-1	4	-1024	-768	-1	-1	-1	-1	4		0	0						Untertest3.avi	0	880	547	72	111				0	Content		-72	-111	23428910	1901630137
23446	08:59:09.057	00:00:23.445	1407	-1024	-768	-1	-1	-1	-1	4	-1024	-768	-1	-1	-1	-1	4		0	0						Untertest3.avi	0	880	547	72	111				0	Content		-72	-111	23445533	1901646760
23462	08:59:09.073	00:00:23.462	1408	1327,228	871,1255	0,5478922	0,7439436	415,958	3,084462	1	1290,106	906,7714	0,547923	0,7439367	415,958	3,072471	3	9	1327	871						Untertest3.avi	0	880	547	72	111	1255	760	16	0	Content		1255	760	23462282	1901663509
23479	08:59:09.090	00:00:23.478	1409	-1024	-768	-1	-1	-1	-1	4	-1024	-768	-1	-1	-1	-1	4		0	0						Untertest3.avi	0	880	547	72	111				0	Content		-72	-111	23478656	1901679883
23496	08:59:09.107	00:00:23.495	1410	-1024	-768	-1	-1	-1	-1	4	-1024	-768	-1	-1	-1	-1	4		0	0						Untertest3.avi	0	880	547	72	111				0	Content		-72	-111	23495528	1901696755
23512	08:59:09.123	00:00:23.512	1411	-1024	-768	-1	-1	-1	-1	4	-1024	-768	-1	-1	-1	-1	4		0	0						Untertest3.avi	0	880	547	72	111				0	Content		-72	-111	23512090	1901713317
23529	08:59:09.140	00:00:23.528	1412	-1024	-768	-1	-1	-1	-1	4	-1024	-768	-1	-1	-1	-1	4		0	0						Untertest3.avi	0	880	547	72	111				0	Content		-72	-111	23528756	1901729983
23545	08:59:09.156	00:00:23.545	1413	-1024	-768	-1	-1	-1	-1	4	-1024	-768	-1	-1	-1	-1	4		0	0						Untertest3.avi	0	880	547	72	111				0	Content		-72	-111	23545408	1901746635
23562	08:59:09.173	00:00:23.562	1414	-1024	-768	-1	-1	-1	-1	4	-1024	-768	-1	-1	-1	-1	4		0	0						Untertest3.avi	0	880	547	72	111				0	Content		-72	-111	23562026	1901763253
23579	08:59:09.190	00:00:23.578	1415	-1024	-768	-1	-1	-1	-1	4	-1024	-768	-1	-1	-1	-1	4		0	0						Untertest3.avi	0	880	547	72	111				0	Content		-72	-111	23578693	1901779920
23595	08:59:09.206	00:00:23.595	1416	-1024	-768	-1	-1	-1	-1	4	-1024	-768	-1	-1	-1	-1	4		0	0						Untertest3.avi	0	880	547	72	111				0	Content		-72	-111	23595267	1901796494
23612	08:59:09.223	00:00:23.611	1417	-1024	-768	-1	-1	-1	-1	4	-1024	-768	-1	-1	-1	-1	4		0	0						Untertest3.avi	0	880	547	72	111				0	Content		-72	-111	23611827	1901813054
23628	08:59:09.239	00:00:23.628	1418	-1024	-768	-1	-1	-1	-1	4	-1024	-768	-1	-1	-1	-1	4		0	0						Untertest3.avi	0	880	547	72	111				0	Content		-72	-111	23628494	1901829721
23645	08:59:09.256	00:00:23.645	1419	-1024	-768	-1	-1	-1	-1	4	-1024	-768	-1	-1	-1	-1	4		0	0						Untertest3.avi	0	880	547	72	111				0	Content		-72	-111	23645438	1901846665
23662	08:59:09.273	00:00:23.662	1420	-1024	-768	-1	-1	-1	-1	4	-1024	-768	-1	-1	-1	-1	4		0	0						Untertest3.avi	0	880	547	72	111				0	Content		-72	-111	23662105	1901863332
23679	08:59:09.290	00:00:23.679	1421	-1024	-768	-1	-1	-1	-1	4	-1024	-768	-1	-1	-1	-1	4		0	0						Untertest3.avi	0	880	547	72	111				0	Content		-72	-111	23679142	1901880369
23696	08:59:09.307	00:00:23.695	1422	-1024	-768	-1	-1	-1	-1	4	-1024	-768	-1	-1	-1	-1	4		0	0						Untertest3.avi	0	880	547	72	111				0	Content		-72	-111	23695509	1901896736
23712	08:59:09.323	00:00:23.712	1423	-1024	-768	-1	-1	-1	-1	4	-1024	-768	-1	-1	-1	-1	4		0	0						Untertest3.avi	0	880	547	72	111				0	Content		-72	-111	23712176	1901913403
23729	08:59:09.340	00:00:23.728	1424	-1024	-768	-1	-1	-1	-1	4	-1024	-768	-1	-1	-1	-1	4		0	0						Untertest3.avi	0	880	547	72	111				0	Content		-72	-111	23728712	1901929939
23745	08:59:09.356	00:00:23.745	1425	-1024	-768	-1	-1	-1	-1	4	-1024	-768	-1	-1	-1	-1	4		0	0						Untertest3.avi	0	880	547	72	111				0	Content		-72	-111	23745379	1901946606
23762	08:59:09.373	00:00:23.761	1426	-1024	-768	-1	-1	-1	-1	4	-1024	-768	-1	-1	-1	-1	4		0	0						Untertest3.avi	0	880	547	72	111				0	Content		-72	-111	23761867	1901963094
23778	08:59:09.389	00:00:23.778	1427	-1024	-768	-1	-1	-1	-1	4	-1024	-768	-1	-1	-1	-1	4		0	0						Untertest3.avi	0	880	547	72	111				0	Content		-72	-111	23778367	1901979594
23795	08:59:09.406	00:00:23.795	1428	910,6662	887,2692	0,5484384	0,7627211	496,4192	3,789885	0	852,2925	900,9662	0,422312	0,7962146	450,6904	3,561657	0	10	881	894						Untertest3.avi	0	880	547	72	111	642	735	50	0	Content		809	783	23795493	1901996720
23812	08:59:09.423	00:00:23.811	1429	-1024	-768	-1	-1	-1	-1	4	714,4543	763,2859	0,421474	0,7968843	446,6461	3,044074	0	10	714	763						Untertest3.avi	0	880	547	72	111	642	735	50	0	Content		642	652	23811739	1902012966
23829	08:59:09.440	00:00:23.828	1430	681,1935	929,7031	0,5563712	0,7651582	455,1149	3,623584	0	714,4543	763,2859	0,4250886	0,7978667	454,3678	3,044074	0	10	698	846						Untertest3.avi	0	880	547	72	111	642	735	50	0	Content		626	735	23828735	1902029962
23845	08:59:09.456	00:00:23.845	1431	-1024	-768	-1	-1	-1	-1	4	-1024	-768	-1	-1	-1	-1	4		0	0						Untertest3.avi	0	880	547	72	111				0	Content		-72	-111	23845389	1902046616
23862	08:59:09.473	00:00:23.862	1432	-1024	-768	-1	-1	-1	-1	4	-1024	-768	-1	-1	-1	-1	4		0	0						Untertest3.avi	0	880	547	72	111				0	Content		-72	-111	23862056	1902063283
23879	08:59:09.490	00:00:23.878	1433	-1024	-768	-1	-1	-1	-1	4	-1024	-768	-1	-1	-1	-1	4		0	0						Untertest3.avi	0	880	547	72	111				0	Content		-72	-111	23878738	1902079965
23895	08:59:09.506	00:00:23.895	1434	-1024	-768	-1	-1	-1	-1	4	-1024	-768	-1	-1	-1	-1	4		0	0						Untertest3.avi	0	880	547	72	111				0	Content		-72	-111	23895405	1902096632
23912	08:59:09.523	00:00:23.912	1435	-1024	-768	-1	-1	-1	-1	4	-1024	-768	-1	-1	-1	-1	4		0	0						Untertest3.avi	0	880	547	72	111				0	Content		-72	-111	23912039	1902113266
23929	08:59:09.540	00:00:23.928	1436	-1024	-768	-1	-1	-1	-1	4	-1024	-768	-1	-1	-1	-1	4		0	0						Untertest3.avi	0	880	547	72	111				0	Content		-72	-111	23928705	1902129932
23945	08:59:09.556	00:00:23.945	1437	-1024	-768	-1	-1	-1	-1	4	-1024	-768	-1	-1	-1	-1	4		0	0						Untertest3.avi	0	880	547	72	111				0	Content		-72	-111	23945311	1902146538
23962	08:59:09.573	00:00:23.961	1438	-1024	-768	-1	-1	-1	-1	4	-1024	-768	-1	-1	-1	-1	4		0	0						Untertest3.avi	0	880	547	72	111				0	Content		-72	-111	23961978	1902163205
23979	08:59:09.590	00:00:23.978	1439	-1024	-768	-1	-1	-1	-1	4	-1024	-768	-1	-1	-1	-1	4		0	0						Untertest3.avi	0	880	547	72	111				0	Content		-72	-111	23978667	1902179894
23995	08:59:09.606	00:00:23.995	1440	-1024	-768	-1	-1	-1	-1	4	-1024	-768	-1	-1	-1	-1	4		0	0						Untertest3.avi	0	880	547	72	111				0	Content		-72	-111	23995103	1902196330
24012	08:59:09.623	00:00:24.011	1441	-1024	-768	-1	-1	-1	-1	4	-1024	-768	-1	-1	-1	-1	4		0	0						Untertest3.avi	0	880	547	72	111				0	Content		-72	-111	24011769	1902212996
24028	08:59:09.639	00:00:24.028	1442	-1024	-768	-1	-1	-1	-1	4	-1024	-768	-1	-1	-1	-1	4		0	0						Untertest3.avi	0	880	547	72	111				0	Content		-72	-111	24028162	1902229389
24046	08:59:09.657	00:00:24.045	1443	-1024	-768	-1	-1	-1	-1	4	-1024	-768	-1	-1	-1	-1	4		0	0						Untertest3.avi	0	880	547	72	111				0	Content		-72	-111	24045527	1902246754
24062	08:59:09.673	00:00:24.062	1444	-1024	-768	-1	-1	-1	-1	4	-1024	-768	-1	-1	-1	-1	4		0	0						Untertest3.avi	0	880	547	72	111				0	Content		-72	-111	24062176	1902263403
24079	08:59:09.690	00:00:24.078	1445	-1024	-768	-1	-1	-1	-1	4	-1024	-768	-1	-1	-1	-1	4		0	0						Untertest3.avi	0	880	547	72	111				0	Content		-72	-111	24078781	1902280008
24096	08:59:09.707	00:00:24.096	1446	-1024	-768	-1	-1	-1	-1	4	-1024	-768	-1	-1	-1	-1	4		0	0						Untertest3.avi	0	880	547	72	111				0	Content		-72	-111	24096099	1902297326
24112	08:59:09.723	00:00:24.111	1447	-1024	-768	-1	-1	-1	-1	4	-1024	-768	-1	-1	-1	-1	4		0	0						Untertest3.avi	0	880	547	72	111				0	Content		-72	-111	24111527	1902312754
24129	08:59:09.740	00:00:24.128	1448	-1024	-768	-1	-1	-1	-1	4	-1024	-768	-1	-1	-1	-1	4		0	0						Untertest3.avi	0	880	547	72	111				0	Content		-72	-111	24128733	1902329960
24144	08:59:09.755	00:00:24.144	1449	-1024	-768	-1	-1	-1	-1	4	-1024	-768	-1	-1	-1	-1	4		0	0						Untertest3.avi	0	880	547	72	111				0	Content		-72	-111	24144274	1902345501
24161	08:59:09.772	00:00:24.160	1450	-1024	-768	-1	-1	-1	-1	4	-1024	-768	-1	-1	-1	-1	4		0	0						Untertest3.avi	0	880	547	72	111				0	Content		-72	-111	24160896	1902362123
24178	08:59:09.789	00:00:24.177	1451	-1024	-768	-1	-1	-1	-1	4	-1024	-768	-1	-1	-1	-1	4		0	0						Untertest3.avi	0	880	547	72	111				0	Content		-72	-111	24177519	1902378746
24194	08:59:09.805	00:00:24.194	1452	-1024	-768	-1	-1	-1	-1	4	-1024	-768	-1	-1	-1	-1	4		0	0						Untertest3.avi	0	880	547	72	111				0	Content		-72	-111	24194143	1902395370
24211	08:59:09.822	00:00:24.211	1453	-1024	-768	-1	-1	-1	-1	4	-1024	-768	-1	-1	-1	-1	4		0	0						Untertest3.avi	0	880	547	72	111				0	Content		-72	-111	24211338	1902412565
24229	08:59:09.840	00:00:24.228	1454	-1024	-768	-1	-1	-1	-1	4	-1024	-768	-1	-1	-1	-1	4		0	0						Untertest3.avi	0	880	547	72	111				0	Content		-72	-111	24228583	1902429810
24246	08:59:09.857	00:00:24.245	1455	-1024	-768	-1	-1	-1	-1	4	-1024	-768	-1	-1	-1	-1	4		0	0						Untertest3.avi	0	880	547	72	111				0	Content		-72	-111	24245955	1902447182
24261	08:59:09.872	00:00:24.260	1456	-1024	-768	-1	-1	-1	-1	4	-1024	-768	-1	-1	-1	-1	4		0	0						Untertest3.avi	0	880	547	72	111				0	Content		-72	-111	24260757	1902461984
24278	08:59:09.889	00:00:24.277	1457	-1024	-768	-1	-1	-1	-1	4	-1024	-768	-1	-1	-1	-1	4		0	0						Untertest3.avi	0	880	547	72	111				0	Content		-72	-111	24277504	1902478731
24294	08:59:09.905	00:00:24.294	1458	-1024	-768	-1	-1	-1	-1	4	-1024	-768	-1	-1	-1	-1	4		0	0						Untertest3.avi	0	880	547	72	111				0	Content		-72	-111	24294129	1902495356
24311	08:59:09.922	00:00:24.310	1459	-1024	-768	-1	-1	-1	-1	4	-1024	-768	-1	-1	-1	-1	4		0	0						Untertest3.avi	0	880	547	72	111				0	Content		-72	-111	24310775	1902512002
24327	08:59:09.938	00:00:24.327	1460	-1024	-768	-1	-1	-1	-1	4	-1024	-768	-1	-1	-1	-1	4		0	0						Untertest3.avi	0	880	547	72	111				0	Content		-72	-111	24327371	1902528598
24344	08:59:09.955	00:00:24.343	1461	-1024	-768	-1	-1	-1	-1	4	-1024	-768	-1	-1	-1	-1	4		0	0						Untertest3.avi	0	880	547	72	111				0	Content		-72	-111	24343996	1902545223
24361	08:59:09.972	00:00:24.361	1462	-1024	-768	-1	-1	-1	-1	4	-1024	-768	-1	-1	-1	-1	4		0	0						Untertest3.avi	0	880	547	72	111				0	Content		-72	-111	24361189	1902562416
24379	08:59:09.990	00:00:24.378	1463	-1024	-768	-1	-1	-1	-1	4	-1024	-768	-1	-1	-1	-1	4		0	0						Untertest3.avi	0	880	547	72	111				0	Content		-72	-111	24378563	1902579790
24396	08:59:10.007	00:00:24.395	1464	-1024	-768	-1	-1	-1	-1	4	-1024	-768	-1	-1	-1	-1	4		0	0						Untertest3.avi	0	880	547	72	111				0	Content		-72	-111	24395810	1902597037
24411	08:59:10.022	00:00:24.410	1465	-1024	-768	-1	-1	-1	-1	4	-1024	-768	-1	-1	-1	-1	4		0	0						Untertest3.avi	0	880	547	72	111				0	Content		-72	-111	24410615	1902611842
24427	08:59:10.038	00:00:24.427	1466	-1024	-768	-1	-1	-1	-1	4	-1024	-768	-1	-1	-1	-1	4		0	0						Untertest3.avi	0	880	547	72	111				0	Content		-72	-111	24427363	1902628590
24444	08:59:10.055	00:00:24.443	1467	-1024	-768	-1	-1	-1	-1	4	-1024	-768	-1	-1	-1	-1	4		0	0						Untertest3.avi	0	880	547	72	111				0	Content		-72	-111	24443984	1902645211
24461	08:59:10.072	00:00:24.460	1468	-1024	-768	-1	-1	-1	-1	4	-1024	-768	-1	-1	-1	-1	4		0	0						Untertest3.avi	0	880	547	72	111				0	Content		-72	-111	24460607	1902661834
24477	08:59:10.088	00:00:24.477	1469	-1024	-768	-1	-1	-1	-1	4	-1024	-768	-1	-1	-1	-1	4		0	0						Untertest3.avi	0	880	547	72	111				0	Content		-72	-111	24477229	1902678456
24494	08:59:10.105	00:00:24.493	1470	-1024	-768	-1	-1	-1	-1	4	-1024	-768	-1	-1	-1	-1	4		0	0						Untertest3.avi	0	880	547	72	111				0	Content		-72	-111	24493976	1902695203
24511	08:59:10.122	00:00:24.511	1471	-1024	-768	-1	-1	-1	-1	4	-1024	-768	-1	-1	-1	-1	4		0	0						Untertest3.avi	0	880	547	72	111				0	Content		-72	-111	24511044	1902712271
24528	08:59:10.139	00:00:24.528	1472	-1024	-768	-1	-1	-1	-1	4	-1024	-768	-1	-1	-1	-1	4		0	0						Untertest3.avi	0	880	547	72	111				0	Content		-72	-111	24528417	1902729644
24546	08:59:10.157	00:00:24.545	1473	-1024	-768	-1	-1	-1	-1	4	-1024	-768	-1	-1	-1	-1	4		0	0						Untertest3.avi	0	880	547	72	111				0	Content		-72	-111	24545792	1902747019
24561	08:59:10.172	00:00:24.560	1474	-1024	-768	-1	-1	-1	-1	4	-1024	-768	-1	-1	-1	-1	4		0	0						Untertest3.avi	0	880	547	72	111				0	Content		-72	-111	24560595	1902761822
24577	08:59:10.188	00:00:24.577	1475	-1024	-768	-1	-1	-1	-1	4	-1024	-768	-1	-1	-1	-1	4		0	0						Untertest3.avi	0	880	547	72	111				0	Content		-72	-111	24577217	1902778444
24594	08:59:10.205	00:00:24.593	1476	-1024	-768	-1	-1	-1	-1	4	-1024	-768	-1	-1	-1	-1	4		0	0						Untertest3.avi	0	880	547	72	111				0	Content		-72	-111	24593964	1902795191
24611	08:59:10.222	00:00:24.610	1477	-1024	-768	-1	-1	-1	-1	4	-1024	-768	-1	-1	-1	-1	4		0	0						Untertest3.avi	0	880	547	72	111				0	Content		-72	-111	24610590	1902811817
24627	08:59:10.238	00:00:24.627	1478	-1024	-768	-1	-1	-1	-1	4	-1024	-768	-1	-1	-1	-1	4		0	0						Untertest3.avi	0	880	547	72	111				0	Content		-72	-111	24627211	1902828438
24644	08:59:10.255	00:00:24.643	1479	-1024	-768	-1	-1	-1	-1	4	-1024	-768	-1	-1	-1	-1	4		0	0						Untertest3.avi	0	880	547	72	111				0	Content		-72	-111	24643834	1902845061
24661	08:59:10.272	00:00:24.661	1480	-1024	-768	-1	-1	-1	-1	4	-1024	-768	-1	-1	-1	-1	4		0	0						Untertest3.avi	0	880	547	72	111				0	Content		-72	-111	24661030	1902862257
24678	08:59:10.289	00:00:24.678	1481	-1024	-768	-1	-1	-1	-1	4	-1024	-768	-1	-1	-1	-1	4		0	0						Untertest3.avi	0	880	547	72	111				0	Content		-72	-111	24678278	1902879505
24696	08:59:10.307	00:00:24.695	1482	-1024	-768	-1	-1	-1	-1	4	-1024	-768	-1	-1	-1	-1	4		0	0						Untertest3.avi	0	880	547	72	111				0	Content		-72	-111	24695524	1902896751
24710	08:59:10.321	00:00:24.710	1483	-1024	-768	-1	-1	-1	-1	4	-1024	-768	-1	-1	-1	-1	4		0	0						Untertest3.avi	0	880	547	72	111				0	Content		-72	-111	24710458	1902911685
24727	08:59:10.338	00:00:24.727	1484	-1024	-768	-1	-1	-1	-1	4	-1024	-768	-1	-1	-1	-1	4		0	0						Untertest3.avi	0	880	547	72	111				0	Content		-72	-111	24727076	1902928303
24744	08:59:10.355	00:00:24.743	1485	-1024	-768	-1	-1	-1	-1	4	-1024	-768	-1	-1	-1	-1	4		0	0						Untertest3.avi	0	880	547	72	111				0	Content		-72	-111	24743822	1902945049
24760	08:59:10.371	00:00:24.760	1486	-1024	-768	-1	-1	-1	-1	4	-1024	-768	-1	-1	-1	-1	4		0	0						Untertest3.avi	0	880	547	72	111				0	Content		-72	-111	24760445	1902961672
24777	08:59:10.388	00:00:24.777	1487	-1024	-768	-1	-1	-1	-1	4	-1024	-768	-1	-1	-1	-1	4		0	0						Untertest3.avi	0	880	547	72	111				0	Content		-72	-111	24777068	1902978295
24794	08:59:10.405	00:00:24.793	1488	-1024	-768	-1	-1	-1	-1	4	-1024	-768	-1	-1	-1	-1	4		0	0						Untertest3.avi	0	880	547	72	111				0	Content		-72	-111	24793691	1902994918
24811	08:59:10.422	00:00:24.810	1489	-1024	-768	-1	-1	-1	-1	4	-1024	-768	-1	-1	-1	-1	4		0	0						Untertest3.avi	0	880	547	72	111				0	Content		-72	-111	24810885	1903012112
24828	08:59:10.439	00:00:24.828	1490	-1024	-768	-1	-1	-1	-1	4	-1024	-768	-1	-1	-1	-1	4		0	0						Untertest3.avi	0	880	547	72	111				0	Content		-72	-111	24828258	1903029485
24846	08:59:10.457	00:00:24.845	1491	-1024	-768	-1	-1	-1	-1	4	-1024	-768	-1	-1	-1	-1	4		0	0						Untertest3.avi	0	880	547	72	111				0	Content		-72	-111	24845507	1903046734
24860	08:59:10.471	00:00:24.860	1492	-1024	-768	-1	-1	-1	-1	4	-1024	-768	-1	-1	-1	-1	4		0	0						Untertest3.avi	0	880	547	72	111				0	Content		-72	-111	24860310	1903061537
24877	08:59:10.488	00:00:24.877	1493	-1024	-768	-1	-1	-1	-1	4	-1024	-768	-1	-1	-1	-1	4		0	0						Untertest3.avi	0	880	547	72	111				0	Content		-72	-111	24877054	1903078281
24894	08:59:10.505	00:00:24.893	1494	-1024	-768	-1	-1	-1	-1	4	-1024	-768	-1	-1	-1	-1	4		0	0						Untertest3.avi	0	880	547	72	111				0	Content		-72	-111	24893678	1903094905
24910	08:59:10.521	00:00:24.910	1495	-1024	-768	-1	-1	-1	-1	4	-1024	-768	-1	-1	-1	-1	4		0	0						Untertest3.avi	0	880	547	72	111				0	Content		-72	-111	24910426	1903111653
24927	08:59:10.538	00:00:24.926	1496	-1024	-768	-1	-1	-1	-1	4	-1024	-768	-1	-1	-1	-1	4		0	0						Untertest3.avi	0	880	547	72	111				0	Content		-72	-111	24926924	1903128151
24944	08:59:10.555	00:00:24.943	1497	-1024	-768	-1	-1	-1	-1	4	-1024	-768	-1	-1	-1	-1	4		0	0						Untertest3.avi	0	880	547	72	111				0	Content		-72	-111	24943546	1903144773
24961	08:59:10.572	00:00:24.960	1498	-1024	-768	-1	-1	-1	-1	4	-1024	-768	-1	-1	-1	-1	4		0	0						Untertest3.avi	0	880	547	72	111				0	Content		-72	-111	24960739	1903161966
24978	08:59:10.589	00:00:24.978	1499	-1024	-768	-1	-1	-1	-1	4	-1024	-768	-1	-1	-1	-1	4		0	0						Untertest3.avi	0	880	547	72	111				0	Content		-72	-111	24978114	1903179341
24995	08:59:10.606	00:00:24.995	1500	-1024	-768	-1	-1	-1	-1	4	-1024	-768	-1	-1	-1	-1	4		0	0						Untertest3.avi	0	880	547	72	111				0	Content		-72	-111	24995359	1903196586
25010	08:59:10.621	00:00:25.010	1501	-1024	-768	-1	-1	-1	-1	4	-1024	-768	-1	-1	-1	-1	4		0	0						Untertest3.avi	0	880	547	72	111				0	Content		-72	-111	25010288	1903211515
25027	08:59:10.638	00:00:25.026	1502	-1024	-768	-1	-1	-1	-1	4	-1024	-768	-1	-1	-1	-1	4		0	0						Untertest3.avi	0	880	547	72	111				0	Content		-72	-111	25026911	1903228138
25044	08:59:10.655	00:00:25.043	1503	-1024	-768	-1	-1	-1	-1	4	-1024	-768	-1	-1	-1	-1	4		0	0						Untertest3.avi	0	880	547	72	111				0	Content		-72	-111	25043660	1903244887
25060	08:59:10.671	00:00:25.060	1504	-1024	-768	-1	-1	-1	-1	4	-1024	-768	-1	-1	-1	-1	4		0	0						Untertest3.avi	0	880	547	72	111				0	Content		-72	-111	25060280	1903261507
25077	08:59:10.688	00:00:25.076	1505	-1024	-768	-1	-1	-1	-1	4	-1024	-768	-1	-1	-1	-1	4		0	0						Untertest3.avi	0	880	547	72	111				0	Content		-72	-111	25076904	1903278131
25094	08:59:10.705	00:00:25.093	1506	-1024	-768	-1	-1	-1	-1	4	-1024	-768	-1	-1	-1	-1	4		0	0						Untertest3.avi	0	880	547	72	111				0	Content		-72	-111	25093527	1903294754
25111	08:59:10.722	00:00:25.110	1507	-1024	-768	-1	-1	-1	-1	4	-1024	-768	-1	-1	-1	-1	4		0	0						Untertest3.avi	0	880	547	72	111				0	Content		-72	-111	25110593	1903311820
25128	08:59:10.739	00:00:25.127	1508	-1024	-768	-1	-1	-1	-1	4	-1024	-768	-1	-1	-1	-1	4		0	0						Untertest3.avi	0	880	547	72	111				0	Content		-72	-111	25127968	1903329195
25145	08:59:10.756	00:00:25.145	1509	-1024	-768	-1	-1	-1	-1	4	-1024	-768	-1	-1	-1	-1	4		0	0						Untertest3.avi	0	880	547	72	111				0	Content		-72	-111	25145214	1903346441
25160	08:59:10.771	00:00:25.160	1510	-1024	-768	-1	-1	-1	-1	4	-1024	-768	-1	-1	-1	-1	4		0	0						Untertest3.avi	0	880	547	72	111				0	Content		-72	-111	25160144	1903361371
25177	08:59:10.788	00:00:25.176	1511	-1024	-768	-1	-1	-1	-1	4	-1024	-768	-1	-1	-1	-1	4		0	0						Untertest3.avi	0	880	547	72	111				0	Content		-72	-111	25176764	1903377991
25194	08:59:10.805	00:00:25.193	1512	-1024	-768	-1	-1	-1	-1	4	-1024	-768	-1	-1	-1	-1	4		0	0						Untertest3.avi	0	880	547	72	111				0	Content		-72	-111	25193513	1903394740
25210	08:59:10.821	00:00:25.210	1513	-1024	-768	-1	-1	-1	-1	4	-1024	-768	-1	-1	-1	-1	4		0	0						Untertest3.avi	0	880	547	72	111				0	Content		-72	-111	25210137	1903411364
25227	08:59:10.838	00:00:25.226	1514	-1024	-768	-1	-1	-1	-1	4	-1024	-768	-1	-1	-1	-1	4		0	0						Untertest3.avi	0	880	547	72	111				0	Content		-72	-111	25226757	1903427984
25243	08:59:10.854	00:00:25.243	1515	-1024	-768	-1	-1	-1	-1	4	-1024	-768	-1	-1	-1	-1	4		0	0						Untertest3.avi	0	880	547	72	111				0	Content		-72	-111	25243377	1903444604
25261	08:59:10.872	00:00:25.260	1516	-1024	-768	-1	-1	-1	-1	4	-1024	-768	-1	-1	-1	-1	4		0	0						Untertest3.avi	0	880	547	72	111				0	Content		-72	-111	25260572	1903461799
25278	08:59:10.889	00:00:25.277	1517	-1024	-768	-1	-1	-1	-1	4	-1024	-768	-1	-1	-1	-1	4		0	0						Untertest3.avi	0	880	547	72	111				0	Content		-72	-111	25277946	1903479173
25295	08:59:10.906	00:00:25.295	1518	-1024	-768	-1	-1	-1	-1	4	-1024	-768	-1	-1	-1	-1	4		0	0						Untertest3.avi	0	880	547	72	111				0	Content		-72	-111	25295191	1903496418
25310	08:59:10.921	00:00:25.309	1519	-1024	-768	-1	-1	-1	-1	4	-1024	-768	-1	-1	-1	-1	4		0	0						Untertest3.avi	0	880	547	72	111				0	Content		-72	-111	25309994	1903511221
25327	08:59:10.938	00:00:25.326	1520	-1024	-768	-1	-1	-1	-1	4	-1024	-768	-1	-1	-1	-1	4		0	0						Untertest3.avi	0	880	547	72	111				0	Content		-72	-111	25326741	1903527968
25343	08:59:10.954	00:00:25.343	1521	-1024	-768	-1	-1	-1	-1	4	-1024	-768	-1	-1	-1	-1	4		0	0						Untertest3.avi	0	880	547	72	111				0	Content		-72	-111	25343367	1903544594
25360	08:59:10.971	00:00:25.359	1522	-1024	-768	-1	-1	-1	-1	4	-1024	-768	-1	-1	-1	-1	4		0	0						Untertest3.avi	0	880	547	72	111				0	Content		-72	-111	25359989	1903561216
25377	08:59:10.988	00:00:25.376	1523	-1024	-768	-1	-1	-1	-1	4	-1024	-768	-1	-1	-1	-1	4		0	0						Untertest3.avi	0	880	547	72	111				0	Content		-72	-111	25376610	1903577837
25393	08:59:11.004	00:00:25.393	1524	-1024	-768	-1	-1	-1	-1	4	-1024	-768	-1	-1	-1	-1	4		0	0						Untertest3.avi	0	880	547	72	111				0	Content		-72	-111	25393234	1903594461
25410	08:59:11.021	00:00:25.410	1525	-1024	-768	-1	-1	-1	-1	4	-1024	-768	-1	-1	-1	-1	4		0	0						Untertest3.avi	0	880	547	72	111				0	Content		-72	-111	25410428	1903611655
25428	08:59:11.039	00:00:25.427	1526	-1024	-768	-1	-1	-1	-1	4	-1024	-768	-1	-1	-1	-1	4		0	0						Untertest3.avi	0	880	547	72	111				0	Content		-72	-111	25427799	1903629026
25445	08:59:11.056	00:00:25.445	1527	-1024	-768	-1	-1	-1	-1	4	-1024	-768	-1	-1	-1	-1	4		0	0						Untertest3.avi	0	880	547	72	111				0	Content		-72	-111	25445046	1903646273
25460	08:59:11.071	00:00:25.459	1528	-1024	-768	-1	-1	-1	-1	4	-1024	-768	-1	-1	-1	-1	4		0	0						Untertest3.avi	0	880	547	72	111				0	Content		-72	-111	25459975	1903661202
25477	08:59:11.088	00:00:25.476	1529	-1024	-768	-1	-1	-1	-1	4	-1024	-768	-1	-1	-1	-1	4		0	0						Untertest3.avi	0	880	547	72	111				0	Content		-72	-111	25476595	1903677822
25493	08:59:11.104	00:00:25.493	1530	-1024	-768	-1	-1	-1	-1	4	-1024	-768	-1	-1	-1	-1	4		0	0						Untertest3.avi	0	880	547	72	111				0	Content		-72	-111	25493343	1903694570
25510	08:59:11.121	00:00:25.509	1531	-1024	-768	-1	-1	-1	-1	4	-1024	-768	-1	-1	-1	-1	4		0	0						Untertest3.avi	0	880	547	72	111				0	Content		-72	-111	25509842	1903711069
25527	08:59:11.138	00:00:25.526	1532	-1024	-768	-1	-1	-1	-1	4	-1024	-768	-1	-1	-1	-1	4		0	0						Untertest3.avi	0	880	547	72	111				0	Content		-72	-111	25526588	1903727815
25543	08:59:11.154	00:00:25.543	1533	-1024	-768	-1	-1	-1	-1	4	-1024	-768	-1	-1	-1	-1	4		0	0						Untertest3.avi	0	880	547	72	111				0	Content		-72	-111	25543209	1903744436
25560	08:59:11.171	00:00:25.560	1534	-1024	-768	-1	-1	-1	-1	4	-1024	-768	-1	-1	-1	-1	4		0	0						Untertest3.avi	0	880	547	72	111				0	Content		-72	-111	25560279	1903761506
25578	08:59:11.189	00:00:25.577	1535	-1024	-768	-1	-1	-1	-1	4	-1024	-768	-1	-1	-1	-1	4		0	0						Untertest3.avi	0	880	547	72	111				0	Content		-72	-111	25577650	1903778877
25595	08:59:11.206	00:00:25.595	1536	-1024	-768	-1	-1	-1	-1	4	-1024	-768	-1	-1	-1	-1	4		0	0						Untertest3.avi	0	880	547	72	111				0	Content		-72	-111	25595023	1903796250
25610	08:59:11.221	00:00:25.609	1537	-1024	-768	-1	-1	-1	-1	4	-1024	-768	-1	-1	-1	-1	4		0	0						Untertest3.avi	0	880	547	72	111				0	Content		-72	-111	25609826	1903811053
25626	08:59:11.237	00:00:25.626	1538	-1024	-768	-1	-1	-1	-1	4	-1024	-768	-1	-1	-1	-1	4		0	0						Untertest3.avi	0	880	547	72	111				0	Content		-72	-111	25626461	1903827688
25643	08:59:11.254	00:00:25.643	1539	-1024	-768	-1	-1	-1	-1	4	-1024	-768	-1	-1	-1	-1	4		0	0						Untertest3.avi	0	880	547	72	111				0	Content		-72	-111	25643195	1903844422
25660	08:59:11.271	00:00:25.659	1540	-1024	-768	-1	-1	-1	-1	4	-1024	-768	-1	-1	-1	-1	4		0	0						Untertest3.avi	0	880	547	72	111				0	Content		-72	-111	25659818	1903861045
25676	08:59:11.287	00:00:25.676	1541	-1024	-768	-1	-1	-1	-1	4	-1024	-768	-1	-1	-1	-1	4		0	0						Untertest3.avi	0	880	547	72	111				0	Content		-72	-111	25676455	1903877682
25693	08:59:11.304	00:00:25.693	1542	-1024	-768	-1	-1	-1	-1	4	-1024	-768	-1	-1	-1	-1	4		0	0						Untertest3.avi	0	880	547	72	111				0	Content		-72	-111	25693066	1903894293
25710	08:59:11.321	00:00:25.710	1543	-1024	-768	-1	-1	-1	-1	4	-1024	-768	-1	-1	-1	-1	4		0	0						Untertest3.avi	0	880	547	72	111				0	Content		-72	-111	25710262	1903911489
25728	08:59:11.339	00:00:25.727	1544	-1024	-768	-1	-1	-1	-1	4	-1024	-768	-1	-1	-1	-1	4		0	0						Untertest3.avi	0	880	547	72	111				0	Content		-72	-111	25727639	1903928866
25745	08:59:11.356	00:00:25.744	1545	-1024	-768	-1	-1	-1	-1	4	-1024	-768	-1	-1	-1	-1	4		0	0						Untertest3.avi	0	880	547	72	111				0	Content		-72	-111	25744880	1903946107
25760	08:59:11.371	00:00:25.759	1546	-1024	-768	-1	-1	-1	-1	4	-1024	-768	-1	-1	-1	-1	4		0	0						Untertest3.avi	0	880	547	72	111				0	Content		-72	-111	25759686	1903960913
25776	08:59:11.387	00:00:25.776	1547	-1024	-768	-1	-1	-1	-1	4	-1024	-768	-1	-1	-1	-1	4		0	0						Untertest3.avi	0	880	547	72	111				0	Content		-72	-111	25776446	1903977673
25793	08:59:11.404	00:00:25.793	1548	-1024	-768	-1	-1	-1	-1	4	-1024	-768	-1	-1	-1	-1	4		0	0						Untertest3.avi	0	880	547	72	111				0	Content		-72	-111	25793053	1903994280
25810	08:59:11.421	00:00:25.809	1549	-1024	-768	-1	-1	-1	-1	4	-1024	-768	-1	-1	-1	-1	4		0	0						Untertest3.avi	0	880	547	72	111				0	Content		-72	-111	25809675	1904010902
25826	08:59:11.437	00:00:25.826	1550	-1024	-768	-1	-1	-1	-1	4	-1024	-768	-1	-1	-1	-1	4		0	0						Untertest3.avi	0	880	547	72	111				0	Content		-72	-111	25826295	1904027522
25843	08:59:11.454	00:00:25.842	1551	-1024	-768	-1	-1	-1	-1	4	-1024	-768	-1	-1	-1	-1	4		0	0						Untertest3.avi	0	880	547	72	111				0	Content		-72	-111	25842919	1904044146
25860	08:59:11.471	00:00:25.860	1552	-1024	-768	-1	-1	-1	-1	4	-1024	-768	-1	-1	-1	-1	4		0	0						Untertest3.avi	0	880	547	72	111				0	Content		-72	-111	25860087	1904061314
25877	08:59:11.488	00:00:25.877	1553	-1024	-768	-1	-1	-1	-1	4	-1024	-768	-1	-1	-1	-1	4		0	0						Untertest3.avi	0	880	547	72	111				0	Content		-72	-111	25877212	1904078439
25894	08:59:11.505	00:00:25.893	1554	-1024	-768	-1	-1	-1	-1	4	-1024	-768	-1	-1	-1	-1	4		0	0						Untertest3.avi	0	880	547	72	111				0	Content		-72	-111	25893879	1904095106
25911	08:59:11.522	00:00:25.910	1555	-1024	-768	-1	-1	-1	-1	4	-1024	-768	-1	-1	-1	-1	4		0	0						Untertest3.avi	0	880	547	72	111				0	Content		-72	-111	25910546	1904111773
25927	08:59:11.538	00:00:25.926	1556	-1024	-768	-1	-1	-1	-1	4	-1024	-768	-1	-1	-1	-1	4		0	0						Untertest3.avi	0	880	547	72	111				0	Content		-72	-111	25926961	1904128188
25944	08:59:11.555	00:00:25.943	1557	-1024	-768	-1	-1	-1	-1	4	-1024	-768	-1	-1	-1	-1	4		0	0						Untertest3.avi	0	880	547	72	111				0	Content		-72	-111	25943628	1904144855
25960	08:59:11.571	00:00:25.960	1558	-1024	-768	-1	-1	-1	-1	4	-1024	-768	-1	-1	-1	-1	4		0	0						Untertest3.avi	0	880	547	72	111				0	Content		-72	-111	25960294	1904161521
25977	08:59:11.588	00:00:25.976	1559	-1024	-768	-1	-1	-1	-1	4	-1024	-768	-1	-1	-1	-1	4		0	0						Untertest3.avi	0	880	547	72	111				0	Content		-72	-111	25976961	1904178188
25993	08:59:11.604	00:00:25.992	1560	-1024	-768	-1	-1	-1	-1	4	-1024	-768	-1	-1	-1	-1	4		0	0						Untertest3.avi	0	880	547	72	111				0	Content		-72	-111	25992828	1904194055
26009	08:59:11.620	00:00:26.009	1561	-1024	-768	-1	-1	-1	-1	4	-1024	-768	-1	-1	-1	-1	4		0	0						Untertest3.avi	0	880	547	72	111				0	Content		-72	-111	26009449	1904210676
26026	08:59:11.637	00:00:26.026	1562	-1024	-768	-1	-1	-1	-1	4	-1024	-768	-1	-1	-1	-1	4		0	0						Untertest3.avi	0	880	547	72	111				0	Content		-72	-111	26026197	1904227424
26043	08:59:11.654	00:00:26.042	1563	-1024	-768	-1	-1	-1	-1	4	-1024	-768	-1	-1	-1	-1	4		0	0						Untertest3.avi	0	880	547	72	111				0	Content		-72	-111	26042873	1904244100
26059	08:59:11.670	00:00:26.059	1564	-1024	-768	-1	-1	-1	-1	4	-1024	-768	-1	-1	-1	-1	4		0	0						Untertest3.avi	0	880	547	72	111				0	Content		-72	-111	26059439	1904260666
26076	08:59:11.687	00:00:26.076	1565	-1024	-768	-1	-1	-1	-1	4	-1024	-768	-1	-1	-1	-1	4		0	0						Untertest3.avi	0	880	547	72	111				0	Content		-72	-111	26076375	1904277602
26093	08:59:11.704	00:00:26.093	1566	-1024	-768	-1	-1	-1	-1	4	-1024	-768	-1	-1	-1	-1	4		0	0						Untertest3.avi	0	880	547	72	111				0	Content		-72	-111	26093042	1904294269
26110	08:59:11.721	00:00:26.110	1567	-1024	-768	-1	-1	-1	-1	4	-1024	-768	-1	-1	-1	-1	4		0	0						Untertest3.avi	0	880	547	72	111				0	Content		-72	-111	26110174	1904311401
26127	08:59:11.738	00:00:26.126	1568	-1024	-768	-1	-1	-1	-1	4	-1024	-768	-1	-1	-1	-1	4		0	0						Untertest3.avi	0	880	547	72	111				0	Content		-72	-111	26126841	1904328068
26144	08:59:11.755	00:00:26.143	1569	-1024	-768	-1	-1	-1	-1	4	-1024	-768	-1	-1	-1	-1	4		0	0						Untertest3.avi	0	880	547	72	111				0	Content		-72	-111	26143873	1904345100
26161	08:59:11.772	00:00:26.160	1570	-1024	-768	-1	-1	-1	-1	4	-1024	-768	-1	-1	-1	-1	4		0	0						Untertest3.avi	0	880	547	72	111				0	Content		-72	-111	26160540	1904361767
26177	08:59:11.788	00:00:26.177	1571	-1024	-768	-1	-1	-1	-1	4	-1024	-768	-1	-1	-1	-1	4		0	0						Untertest3.avi	0	880	547	72	111				0	Content		-72	-111	26177207	1904378434
26193	08:59:11.804	00:00:26.193	1572	-1024	-768	-1	-1	-1	-1	4	-1024	-768	-1	-1	-1	-1	4		0	0						Untertest3.avi	0	880	547	72	111				0	Content		-72	-111	26193254	1904394481
26210	08:59:11.821	00:00:26.209	1573	-1024	-768	-1	-1	-1	-1	4	-1024	-768	-1	-1	-1	-1	4		0	0						Untertest3.avi	0	880	547	72	111				0	Content		-72	-111	26209921	1904411148
26226	08:59:11.837	00:00:26.225	1574	-1024	-768	-1	-1	-1	-1	4	-1024	-768	-1	-1	-1	-1	4		0	0						Untertest3.avi	0	880	547	72	111				0	Content		-72	-111	26225925	1904427152
26243	08:59:11.854	00:00:26.242	1575	-1024	-768	-1	-1	-1	-1	4	-1024	-768	-1	-1	-1	-1	4		0	0						Untertest3.avi	0	880	547	72	111				0	Content		-72	-111	26242671	1904443898
26259	08:59:11.870	00:00:26.259	1576	-1024	-768	-1	-1	-1	-1	4	-1024	-768	-1	-1	-1	-1	4		0	0						Untertest3.avi	0	880	547	72	111				0	Content		-72	-111	26259293	1904460520
26276	08:59:11.887	00:00:26.275	1577	-1024	-768	-1	-1	-1	-1	4	-1024	-768	-1	-1	-1	-1	4		0	0						Untertest3.avi	0	880	547	72	111				0	Content		-72	-111	26275972	1904477199
26293	08:59:11.904	00:00:26.292	1578	-1024	-768	-1	-1	-1	-1	4	-1024	-768	-1	-1	-1	-1	4		0	0						Untertest3.avi	0	880	547	72	111				0	Content		-72	-111	26292632	1904493859
26309	08:59:11.920	00:00:26.309	1579	-1024	-768	-1	-1	-1	-1	4	-1024	-768	-1	-1	-1	-1	4		0	0						Untertest3.avi	0	880	547	72	111				0	Content		-72	-111	26309299	1904510526
26326	08:59:11.937	00:00:26.326	1580	-1024	-768	-1	-1	-1	-1	4	-1024	-768	-1	-1	-1	-1	4		0	0						Untertest3.avi	0	880	547	72	111				0	Content		-72	-111	26326237	1904527464
26343	08:59:11.954	00:00:26.342	1581	-1024	-768	-1	-1	-1	-1	4	-1024	-768	-1	-1	-1	-1	4		0	0						Untertest3.avi	0	880	547	72	111				0	Content		-72	-111	26342903	1904544130
26360	08:59:11.971	00:00:26.359	1582	-1024	-768	-1	-1	-1	-1	4	-1024	-768	-1	-1	-1	-1	4		0	0						Untertest3.avi	0	880	547	72	111				0	Content		-72	-111	26359863	1904561090
26377	08:59:11.988	00:00:26.376	1583	-1024	-768	-1	-1	-1	-1	4	-1024	-768	-1	-1	-1	-1	4		0	0						Untertest3.avi	0	880	547	72	111				0	Content		-72	-111	26376530	1904577757
26393	08:59:12.004	00:00:26.393	1584	-1024	-768	-1	-1	-1	-1	4	-1024	-768	-1	-1	-1	-1	4		0	0						Untertest3.avi	0	880	547	72	111				0	Content		-72	-111	26393197	1904594424
26410	08:59:12.021	00:00:26.410	1585	-1024	-768	-1	-1	-1	-1	4	-1024	-768	-1	-1	-1	-1	4		0	0						Untertest3.avi	0	880	547	72	111				0	Content		-72	-111	26410428	1904611655
26426	08:59:12.037	00:00:26.426	1586	-1024	-768	-1	-1	-1	-1	4	-1024	-768	-1	-1	-1	-1	4		0	0						Untertest3.avi	0	880	547	72	111				0	Content		-72	-111	26426151	1904627378
26443	08:59:12.054	00:00:26.442	1587	-1024	-768	-1	-1	-1	-1	4	-1024	-768	-1	-1	-1	-1	4		0	0						Untertest3.avi	0	880	547	72	111				0	Content		-72	-111	26442900	1904644127
26460	08:59:12.071	00:00:26.459	1588	-1024	-768	-1	-1	-1	-1	4	-1024	-768	-1	-1	-1	-1	4		0	0						Untertest3.avi	0	880	547	72	111				0	Content		-72	-111	26459567	1904660794
26476	08:59:12.087	00:00:26.476	1589	-1024	-768	-1	-1	-1	-1	4	792,1015	558,6681	0,4294546	0,7329903	464,2437	3,840942	0	11	792	559						Untertest3.avi	0	880	547	72	111	674	501	267	0	Content		720	448	26476272	1904677499
26493	08:59:12.104	00:00:26.493	1590	713,1057	564,5615	0,5667887	0,7138157	476,0472	3,799297	0	778,7213	583,1388	0,434591	0,736743	447,5747	3,703424	0	11	746	574						Untertest3.avi	0	880	547	72	111	674	501	267	0	Content		674	463	26493018	1904694245
26510	08:59:12.121	00:00:26.509	1591	747,8999	570,2212	0,5765486	0,7161986	476,0472	3,545992	3	620,5235	612,4528	0,567796	0,7162418	447,5747	3,317951	1	11	621	612						Untertest3.avi	0	880	547	72	111	674	501	267	0	Content		549	501	26509641	1904710868
26526	08:59:12.137	00:00:26.526	1592	-1024	-768	-1	-1	-1	-1	4	-1024	-768	-1	-1	-1	-1	4	11	0	0						Untertest3.avi	0	880	547	72	111	674	501	267	0	Content		-72	-111	26526264	1904727491
26543	08:59:12.154	00:00:26.542	1593	-1024	-768	-1	-1	-1	-1	4	-1024	-768	-1	-1	-1	-1	4	11	0	0						Untertest3.avi	0	880	547	72	111	674	501	267	0	Content		-72	-111	26542950	1904744177
26560	08:59:12.171	00:00:26.559	1594	-1024	-768	-1	-1	-1	-1	4	-1024	-768	-1	-1	-1	-1	4	11	0	0						Untertest3.avi	0	880	547	72	111	674	501	267	0	Content		-72	-111	26559617	1904760844
26576	08:59:12.187	00:00:26.576	1595	736,7328	560,2847	0,5799787	0,7277378	476,0472	3,599656	3	610,1282	603,0515	0,5711765	0,7277799	447,5747	3,368355	1	11	610	603						Untertest3.avi	0	880	547	72	111	674	501	267	0	Content		538	492	26576256	1904777483
26593	08:59:12.204	00:00:26.593	1596	-1024	-768	-1	-1	-1	-1	4	-1024	-768	-1	-1	-1	-1	4	11	0	0						Untertest3.avi	0	880	547	72	111	674	501	267	0	Content		-72	-111	26593128	1904794355
26610	08:59:12.221	00:00:26.609	1597	-1024	-768	-1	-1	-1	-1	4	-1024	-768	-1	-1	-1	-1	4	11	0	0						Untertest3.avi	0	880	547	72	111	674	501	267	0	Content		-72	-111	26609762	1904810989
26626	08:59:12.237	00:00:26.626	1598	-1024	-768	-1	-1	-1	-1	4	-1024	-768	-1	-1	-1	-1	4	11	0	0						Untertest3.avi	0	880	547	72	111	674	501	267	0	Content		-72	-111	26626383	1904827610
26643	08:59:12.254	00:00:26.643	1599	-1024	-768	-1	-1	-1	-1	4	-1024	-768	-1	-1	-1	-1	4	11	0	0						Untertest3.avi	0	880	547	72	111	674	501	267	0	Content		-72	-111	26643050	1904844277
26660	08:59:12.271	00:00:26.659	1600	1223,086	719,2106	0,5687038	0,7404966	440,607	3,15081	3	1202,135	742,5853	0,5703211	0,7404867	445,4032	3,169573	1	11	1202	743						Untertest3.avi	0	880	547	72	111	674	501	267	0	Content		1130	632	26659628	1904860855
26676	08:59:12.287	00:00:26.676	1601	-1024	-768	-1	-1	-1	-1	4	-1024	-768	-1	-1	-1	-1	4	11	0	0						Untertest3.avi	0	880	547	72	111	674	501	267	0	Content		-72	-111	26676498	1904877725
26693	08:59:12.304	00:00:26.693	1602	-1024	-768	-1	-1	-1	-1	4	-1024	-768	-1	-1	-1	-1	4	11	0	0						Untertest3.avi	0	880	547	72	111	674	501	267	0	Content		-72	-111	26693121	1904894348
26710	08:59:12.321	00:00:26.709	1603	-1024	-768	-1	-1	-1	-1	4	-1024	-768	-1	-1	-1	-1	4	11	0	0						Untertest3.avi	0	880	547	72	111	674	501	267	0	Content		-72	-111	26709788	1904911015
26726	08:59:12.337	00:00:26.726	1604	1258,585	719,3817	0,575902	0,7465165	452,8086	3,128646	3	1173,342	750,1196	0,573536	0,7465262	445,4032	3,058741	1	11	1173	750						Untertest3.avi	0	880	547	72	111	674	501	267	0	Content		1101	639	26726379	1904927606
26743	08:59:12.354	00:00:26.743	1605	-1024	-768	-1	-1	-1	-1	4	-1024	-768	-1	-1	-1	-1	4		0	0						Untertest3.avi	0	880	547	72	111				0	Content		-72	-111	26743132	1904944359
26760	08:59:12.371	00:00:26.759	1606	-1024	-768	-1	-1	-1	-1	4	-1024	-768	-1	-1	-1	-1	4		0	0						Untertest3.avi	0	880	547	72	111				0	Content		-72	-111	26759816	1904961043
26776	08:59:12.387	00:00:26.776	1607	-1024	-768	-1	-1	-1	-1	4	-1024	-768	-1	-1	-1	-1	4		0	0						Untertest3.avi	0	880	547	72	111				0	Content		-72	-111	26776483	1904977710
26793	08:59:12.404	00:00:26.793	1608	-1024	-768	-1	-1	-1	-1	4	-1024	-768	-1	-1	-1	-1	4		0	0						Untertest3.avi	0	880	547	72	111				0	Content		-72	-111	26793130	1904994357
26810	08:59:12.421	00:00:26.809	1609	-1024	-768	-1	-1	-1	-1	4	-1024	-768	-1	-1	-1	-1	4		0	0						Untertest3.avi	0	880	547	72	111				0	Content		-72	-111	26809870	1905011097
26827	08:59:12.438	00:00:26.826	1610	-1024	-768	-1	-1	-1	-1	4	-1024	-768	-1	-1	-1	-1	4		0	0						Untertest3.avi	0	880	547	72	111				0	Content		-72	-111	26826537	1905027764
26843	08:59:12.454	00:00:26.843	1611	-1024	-768	-1	-1	-1	-1	4	-1024	-768	-1	-1	-1	-1	4		0	0						Untertest3.avi	0	880	547	72	111				0	Content		-72	-111	26843236	1905044463
26860	08:59:12.471	00:00:26.859	1612	-1024	-768	-1	-1	-1	-1	4	-1024	-768	-1	-1	-1	-1	4		0	0						Untertest3.avi	0	880	547	72	111				0	Content		-72	-111	26859922	1905061149
26877	08:59:12.488	00:00:26.876	1613	-1024	-768	-1	-1	-1	-1	4	-1024	-768	-1	-1	-1	-1	4		0	0						Untertest3.avi	0	880	547	72	111				0	Content		-72	-111	26876589	1905077816
26893	08:59:12.504	00:00:26.893	1614	1184,744	716,0131	0,5741807	0,7471689	431,4071	2,766351	0	-1024	-768	-1	-1	-1	-1	4	12	1185	716						Untertest3.avi	0	880	547	72	111	1202	607	1182	0	Content		1113	605	26893227	1905094454
26910	08:59:12.521	00:00:26.909	1615	-1024	-768	-1	-1	-1	-1	4	-1024	-768	-1	-1	-1	-1	4	12	0	0						Untertest3.avi	0	880	547	72	111	1202	607	1182	0	Content		-72	-111	26909633	1905110860
26926	08:59:12.537	00:00:26.926	1616	-1024	-768	-1	-1	-1	-1	4	-1024	-768	-1	-1	-1	-1	4	12	0	0						Untertest3.avi	0	880	547	72	111	1202	607	1182	0	Content		-72	-111	26926300	1905127527
26943	08:59:12.554	00:00:26.942	1617	1255,394	710,5084	0,5648859	0,7484645	457,0097	2,834507	0	-1024	-768	-1	-1	-1	-1	4	12	1255	711						Untertest3.avi	0	880	547	72	111	1202	607	1182	0	Content		1183	600	26942797	1905144024
26959	08:59:12.570	00:00:26.959	1618	1253,547	707,4452	0,563374	0,7496098	460,2103	2,91904	0	-1024	-768	-1	-1	-1	-1	4	12	1254	707						Untertest3.avi	0	880	547	72	111	1202	607	1182	0	Content		1182	596	26959420	1905160647
26976	08:59:12.587	00:00:26.976	1619	1266,259	684,612	0,5659121	0,7514374	445,9087	2,819628	0	-1024	-768	-1	-1	-1	-1	4	12	1266	685						Untertest3.avi	0	880	547	72	111	1202	607	1182	0	Content		1194	574	26976487	1905177714
26993	08:59:12.604	00:00:26.993	1620	1253,989	719,2876	0,5619802	0,7527004	460,0816	3,020263	0	-1024	-768	-1	-1	-1	-1	4	12	1254	719						Untertest3.avi	0	880	547	72	111	1202	607	1182	0	Content		1182	608	26993292	1905194519
27010	08:59:12.621	00:00:27.009	1621	1266,312	713,1727	0,5614862	0,7537451	460,9622	2,970329	0	-1024	-768	-1	-1	-1	-1	4	12	1266	713						Untertest3.avi	0	880	547	72	111	1202	607	1182	0	Content		1194	602	27009861	1905211088
27026	08:59:12.637	00:00:27.026	1622	1269,424	717,925	0,5609788	0,7546798	461,9623	2,971944	0	-1024	-768	-1	-1	-1	-1	4	12	1269	718						Untertest3.avi	0	880	547	72	111	1202	607	1182	0	Content		1197	607	27026038	1905227265
27043	08:59:12.654	00:00:27.043	1623	1307,397	728,0319	0,5606109	0,7551194	461,2065	3,001681	0	-1024	-768	-1	-1	-1	-1	4	12	1307	728						Untertest3.avi	0	880	547	72	111	1202	607	1182	0	Content		1235	617	27043236	1905244463
27060	08:59:12.671	00:00:27.060	1624	1268,266	718,3345	0,5600899	0,7555661	461,6167	3,07337	0	-1024	-768	-1	-1	-1	-1	4	12	1268	718						Untertest3.avi	0	880	547	72	111	1202	607	1182	0	Content		1196	607	27060034	1905261261
27077	08:59:12.688	00:00:27.076	1625	1265,652	721,252	0,5600021	0,7557894	461,4082	3,135364	0	-1024	-768	-1	-1	-1	-1	4	12	1266	721						Untertest3.avi	0	880	547	72	111	1202	607	1182	0	Content		1194	610	27076604	1905277831
27093	08:59:12.704	00:00:27.092	1626	1284,534	715,7255	0,5601583	0,7557672	461,6333	3,111305	0	-1024	-768	-1	-1	-1	-1	4	12	1285	716						Untertest3.avi	0	880	547	72	111	1202	607	1182	0	Content		1213	605	27092657	1905293884
27109	08:59:12.720	00:00:27.109	1627	1264,616	717,8281	0,5607667	0,7557604	461,0338	3,202928	0	-1024	-768	-1	-1	-1	-1	4	12	1265	718						Untertest3.avi	0	880	547	72	111	1202	607	1182	0	Content		1193	607	27109279	1905310506
27126	08:59:12.737	00:00:27.126	1628	1246,398	707,6212	0,5614929	0,7560449	461,9707	3,319654	0	-1024	-768	-1	-1	-1	-1	4	12	1246	708						Untertest3.avi	0	880	547	72	111	1202	607	1182	0	Content		1174	597	27126028	1905327255
27143	08:59:12.754	00:00:27.143	1629	1250,942	705,6106	0,5625952	0,756605	462,1441	3,321968	0	1296,769	793,1827	0,4111131	0,789516	396,8967	2,932314	0	12	1274	749						Untertest3.avi	0	880	547	72	111	1202	607	1182	0	Content		1202	638	27143278	1905344505
27160	08:59:12.771	00:00:27.159	1630	1260,895	729,3182	0,5634943	0,7567744	460,7477	3,285623	0	1244,278	759,0494	0,4095083	0,7902566	387,9432	2,760229	0	12	1253	744						Untertest3.avi	0	880	547	72	111	1202	607	1182	0	Content		1181	633	27159901	1905361128
27176	08:59:12.787	00:00:27.176	1631	1248,984	718,2343	0,5642464	0,7572709	461,5974	3,339982	0	-1024	-768	-1	-1	-1	-1	4	12	1249	718						Untertest3.avi	0	880	547	72	111	1202	607	1182	0	Content		1177	607	27176468	1905377695
27193	08:59:12.804	00:00:27.192	1632	1281,676	724,2482	0,5644395	0,7577258	462,1259	3,329059	0	1289,141	744,6296	0,4130211	0,7911534	397,6883	2,941896	0	12	1285	734						Untertest3.avi	0	880	547	72	111	1202	607	1182	0	Content		1213	623	27192649	1905393876
27210	08:59:12.821	00:00:27.209	1633	1247,411	738,4129	0,5643508	0,7583095	462,9045	3,416353	0	1276,575	741,8707	0,4128695	0,7920957	396,6201	2,974786	0	12	1262	740						Untertest3.avi	0	880	547	72	111	1202	607	1182	0	Content		1190	629	27209890	1905411117
27226	08:59:12.837	00:00:27.225	1634	1219,401	706,0482	0,5636185	0,7594973	463,0657	3,374161	0	1218,193	722,6808	0,4121398	0,7933248	395,8804	2,993946	0	12	1219	714						Untertest3.avi	0	880	547	72	111	1202	607	1182	0	Content		1147	603	27225893	1905427120
27243	08:59:12.854	00:00:27.242	1635	1239,275	722,0615	0,5631446	0,7600516	463,067	3,446315	0	1321,909	639,5505	0,4102278	0,7948835	391,2042	2,493359	0	12	1281	681						Untertest3.avi	0	880	547	72	111	1202	607	1182	0	Content		1209	570	27242640	1905443867
27259	08:59:12.870	00:00:27.259	1636	1271,951	728,5919	0,5622715	0,7609051	462,7431	3,351906	0	1315,277	605,7756	0,4111436	0,7966713	397,0724	2,596576	0	12	1294	667						Untertest3.avi	0	880	547	72	111	1202	607	1182	0	Content		1222	556	27259266	1905460493
27276	08:59:12.887	00:00:27.276	1637	1272,313	718,2512	0,5615153	0,7620726	462,5244	3,367175	0	1244,406	593,2675	0,4063613	0,7976601	383,4063	2,373138	0	12	1258	656						Untertest3.avi	0	880	547	72	111	1202	607	1182	0	Content		1186	545	27276385	1905477612
27293	08:59:12.904	00:00:27.293	1638	1238,143	731,2612	0,5603854	0,7627308	462,2292	3,431952	0	-1024	-768	-1	-1	-1	-1	4	12	1238	731						Untertest3.avi	0	880	547	72	111	1202	607	1182	0	Content		1166	620	27293133	1905494360
27310	08:59:12.921	00:00:27.309	1639	1306,395	748,1116	0,5600175	0,7633857	463,6913	3,427239	0	-1024	-768	-1	-1	-1	-1	4	12	1306	748						Untertest3.avi	0	880	547	72	111	1202	607	1182	0	Content		1234	637	27309758	1905510985
27326	08:59:12.937	00:00:27.325	1640	1271,15	729,9524	0,5595039	0,7643417	463,3334	3,409529	0	-1024	-768	-1	-1	-1	-1	4	12	1271	730						Untertest3.avi	0	880	547	72	111	1202	607	1182	0	Content		1199	619	27325915	1905527142
27343	08:59:12.954	00:00:27.343	1641	1189,948	729,6501	0,5563639	0,764785	453,4981	3,32005	0	-1024	-768	-1	-1	-1	-1	4	12	1190	730						Untertest3.avi	0	880	547	72	111	1202	607	1182	0	Content		1118	619	27343130	1905544357
27359	08:59:12.970	00:00:27.359	1642	1280,43	737,4095	0,5593613	0,7653344	463,2634	3,426599	0	-1024	-768	-1	-1	-1	-1	4	12	1280	737						Untertest3.avi	0	880	547	72	111	1202	607	1182	0	Content		1208	626	27359256	1905560483
27376	08:59:12.987	00:00:27.375	1643	1297,157	710,8941	0,5596132	0,7657694	462,7409	3,462729	0	-1024	-768	-1	-1	-1	-1	4	12	1297	711						Untertest3.avi	0	880	547	72	111	1202	607	1182	0	Content		1225	600	27375879	1905577106
27393	08:59:13.004	00:00:27.392	1644	1263,981	722,2051	0,5596212	0,7657115	463,009	3,451564	0	-1024	-768	-1	-1	-1	-1	4	12	1264	722						Untertest3.avi	0	880	547	72	111	1202	607	1182	0	Content		1192	611	27392628	1905593855
27410	08:59:13.021	00:00:27.409	1645	1256,732	708,4935	0,5598229	0,7656358	462,9118	3,501302	0	-1024	-768	-1	-1	-1	-1	4	12	1257	708						Untertest3.avi	0	880	547	72	111	1202	607	1182	0	Content		1185	597	27409573	1905610800
27426	08:59:13.037	00:00:27.425	1646	1272,103	715,9211	0,5599747	0,7652199	462,9138	3,480379	0	-1024	-768	-1	-1	-1	-1	4	12	1272	716						Untertest3.avi	0	880	547	72	111	1202	607	1182	0	Content		1200	605	27425875	1905627102
27443	08:59:13.054	00:00:27.443	1647	1275,686	718,0534	0,5599163	0,7649587	463,033	3,539541	0	-1024	-768	-1	-1	-1	-1	4	12	1276	718						Untertest3.avi	0	880	547	72	111	1202	607	1182	0	Content		1204	607	27443120	1905644347
27460	08:59:13.071	00:00:27.459	1648	1266,174	722,5665	0,5596045	0,7647687	463,0077	3,616268	0	-1024	-768	-1	-1	-1	-1	4	12	1266	723						Untertest3.avi	0	880	547	72	111	1202	607	1182	0	Content		1194	612	27459743	1905660970
27476	08:59:13.087	00:00:27.476	1649	1257,705	721,7645	0,5593157	0,7646845	462,8468	3,62459	0	-1024	-768	-1	-1	-1	-1	4	12	1258	722						Untertest3.avi	0	880	547	72	111	1202	607	1182	0	Content		1186	611	27476310	1905677537
27492	08:59:13.103	00:00:27.492	1650	1253,497	721,914	0,5587277	0,7647061	462,1392	3,542568	0	-1024	-768	-1	-1	-1	-1	4	12	1253	722						Untertest3.avi	0	880	547	72	111	1202	607	1182	0	Content		1181	611	27492489	1905693716
27509	08:59:13.120	00:00:27.509	1651	1256,065	719,6442	0,5582368	0,7648067	461,8494	3,632507	0	-1024	-768	-1	-1	-1	-1	4	12	1256	720						Untertest3.avi	0	880	547	72	111	1202	607	1182	0	Content		1184	609	27509112	1905710339
27526	08:59:13.137	00:00:27.525	1652	1283,991	706,3979	0,5577894	0,7647907	462,275	3,648163	0	-1024	-768	-1	-1	-1	-1	4	12	1284	706						Untertest3.avi	0	880	547	72	111	1202	607	1182	0	Content		1212	595	27525736	1905726963
27543	08:59:13.154	00:00:27.542	1653	1254,497	670,3296	0,5569755	0,7651981	461,5589	3,655212	0	-1024	-768	-1	-1	-1	-1	4	12	1254	670						Untertest3.avi	0	880	547	72	111	1202	607	1182	0	Content		1182	559	27542983	1905744210
27560	08:59:13.171	00:00:27.559	1654	1254,837	692,2737	0,5562348	0,765061	462,2461	3,632002	0	-1024	-768	-1	-1	-1	-1	4	12	1255	692						Untertest3.avi	0	880	547	72	111	1202	607	1182	0	Content		1183	581	27559733	1905760960
27576	08:59:13.187	00:00:27.576	1655	1254,041	687,1642	0,555458	0,7646844	462,4195	3,643754	0	-1024	-768	-1	-1	-1	-1	4	12	1254	687						Untertest3.avi	0	880	547	72	111	1202	607	1182	0	Content		1182	576	27576300	1905777527
27592	08:59:13.203	00:00:27.592	1656	1292,528	692,5238	0,554796	0,7645285	462,7243	3,672505	0	-1024	-768	-1	-1	-1	-1	4	12	1293	693						Untertest3.avi	0	880	547	72	111	1202	607	1182	0	Content		1221	582	27592354	1905793581
27609	08:59:13.220	00:00:27.609	1657	1291,606	732,5353	0,5539647	0,7636037	462,5717	3,699689	0	-1024	-768	-1	-1	-1	-1	4	12	1292	733						Untertest3.avi	0	880	547	72	111	1202	607	1182	0	Content		1220	622	27609102	1905810329
27626	08:59:13.237	00:00:27.625	1658	1264,697	721,5682	0,5531967	0,7633343	462,8873	3,681772	0	-1024	-768	-1	-1	-1	-1	4	12	1265	722						Untertest3.avi	0	880	547	72	111	1202	607	1182	0	Content		1193	611	27625724	1905826951
27643	08:59:13.254	00:00:27.642	1659	1286,028	713,2797	0,5525214	0,7633201	463,2219	3,733264	0	-1024	-768	-1	-1	-1	-1	4	12	1286	713						Untertest3.avi	0	880	547	72	111	1202	607	1182	0	Content		1214	602	27642973	1905844200
27660	08:59:13.271	00:00:27.659	1660	1257,722	716,7955	0,5518566	0,7633013	462,2439	3,698075	0	-1024	-768	-1	-1	-1	-1	4	12	1258	717						Untertest3.avi	0	880	547	72	111	1202	607	1182	0	Content		1186	606	27659597	1905860824
27676	08:59:13.287	00:00:27.676	1661	1307,868	693,2968	0,551486	0,7629942	463,0008	3,632025	0	-1024	-768	-1	-1	-1	-1	4	12	1308	693						Untertest3.avi	0	880	547	72	111	1202	607	1182	0	Content		1236	582	27676164	1905877391
27692	08:59:13.303	00:00:27.692	1662	1304,559	713,5597	0,5509992	0,7622625	462,2458	3,703861	0	-1024	-768	-1	-1	-1	-1	4	12	1305	714						Untertest3.avi	0	880	547	72	111	1202	607	1182	0	Content		1233	603	27692343	1905893570
27709	08:59:13.320	00:00:27.708	1663	1293,021	721,6389	0,5503248	0,7614518	462,3846	3,650387	0	-1024	-768	-1	-1	-1	-1	4	12	1293	722						Untertest3.avi	0	880	547	72	111	1202	607	1182	0	Content		1221	611	27708966	1905910193
27726	08:59:13.337	00:00:27.725	1664	1302,715	700,6344	0,5498884	0,7608095	462,0226	3,700116	0	-1024	-768	-1	-1	-1	-1	4	12	1303	701						Untertest3.avi	0	880	547	72	111	1202	607	1182	0	Content		1231	590	27725590	1905926817
27743	08:59:13.354	00:00:27.742	1665	1302,256	705,9908	0,5490237	0,7599409	461,9068	3,586574	0	-1024	-768	-1	-1	-1	-1	4	12	1302	706						Untertest3.avi	0	880	547	72	111	1202	607	1182	0	Content		1230	595	27742838	1905944065
27759	08:59:13.370	00:00:27.759	1666	1292,178	721,7772	0,5486673	0,7586231	461,2211	3,58378	0	-1024	-768	-1	-1	-1	-1	4	12	1292	722						Untertest3.avi	0	880	547	72	111	1202	607	1182	0	Content		1220	611	27759460	1905960687
27776	08:59:13.387	00:00:27.776	1667	1306,417	695,6385	0,5483928	0,7579598	462,1831	3,606982	0	-1024	-768	-1	-1	-1	-1	4	12	1306	696						Untertest3.avi	0	880	547	72	111	1202	607	1182	0	Content		1234	585	27776153	1905977380
27792	08:59:13.403	00:00:27.792	1668	1363,084	743,3982	0,5481722	0,7563846	461,9691	3,632823	0	-1024	-768	-1	-1	-1	-1	4	12	1363	743						Untertest3.avi	0	880	547	72	111	1202	607	1182	0	Content		1291	632	27792208	1905993435
27809	08:59:13.420	00:00:27.809	1669	1298,727	701,4855	0,5474634	0,7564024	461,4583	3,646821	0	-1024	-768	-1	-1	-1	-1	4	12	1299	701						Untertest3.avi	0	880	547	72	111	1202	607	1182	0	Content		1227	590	27809281	1906010508
27826	08:59:13.437	00:00:27.826	1670	1279,803	720,8851	0,5468122	0,7552826	461,5655	3,607574	0	-1024	-768	-1	-1	-1	-1	4	12	1280	721						Untertest3.avi	0	880	547	72	111	1202	607	1182	0	Content		1208	610	27826076	1906027303
27843	08:59:13.454	00:00:27.842	1671	1362,835	708,3525	0,5467574	0,7545967	461,755	3,612195	0	-1024	-768	-1	-1	-1	-1	4	12	1363	708						Untertest3.avi	0	880	547	72	111	1202	607	1182	0	Content		1291	597	27842646	1906043873
27859	08:59:13.470	00:00:27.858	1672	1324,171	737,5098	0,5458817	0,7535328	460,9063	3,526087	0	-1024	-768	-1	-1	-1	-1	4	12	1324	738						Untertest3.avi	0	880	547	72	111	1202	607	1182	0	Content		1252	627	27858823	1906060050
27875	08:59:13.486	00:00:27.875	1673	1295,036	724,9776	0,5451096	0,7533337	461,5128	3,55159	0	-1024	-768	-1	-1	-1	-1	4	12	1295	725						Untertest3.avi	0	880	547	72	111	1202	607	1182	0	Content		1223	614	27875449	1906076676
27892	08:59:13.503	00:00:27.892	1674	1302,771	709,2021	0,5449195	0,7531798	460,979	3,569249	0	-1024	-768	-1	-1	-1	-1	4	12	1303	709						Untertest3.avi	0	880	547	72	111	1202	607	1182	0	Content		1231	598	27892081	1906093308
27909	08:59:13.520	00:00:27.909	1675	1306,191	713,7496	0,5461449	0,7524036	465,3403	3,635826	0	-1024	-768	-1	-1	-1	-1	4	12	1306	714						Untertest3.avi	0	880	547	72	111	1202	607	1182	0	Content		1234	603	27909444	1906110671
27926	08:59:13.537	00:00:27.925	1676	1292,797	720,5402	0,5449923	0,7524779	461,1431	3,532328	0	-1024	-768	-1	-1	-1	-1	4	12	1293	721						Untertest3.avi	0	880	547	72	111	1202	607	1182	0	Content		1221	610	27925943	1906127170
27943	08:59:13.554	00:00:27.942	1677	1281,546	734,0557	0,5451767	0,7522319	460,7936	3,592704	0	-1024	-768	-1	-1	-1	-1	4	12	1282	734						Untertest3.avi	0	880	547	72	111	1202	607	1182	0	Content		1210	623	27942634	1906143861
27959	08:59:13.570	00:00:27.958	1678	1285,387	726,882	0,5455575	0,752034	461,1761	3,643999	0	-1024	-768	-1	-1	-1	-1	4	12	1285	727						Untertest3.avi	0	880	547	72	111	1202	607	1182	0	Content		1213	616	27958814	1906160041
27976	08:59:13.587	00:00:27.975	1679	1302,276	735,7539	0,5457598	0,7520445	461,5215	3,595203	0	-1024	-768	-1	-1	-1	-1	4	12	1302	736						Untertest3.avi	0	880	547	72	111	1202	607	1182	0	Content		1230	625	27975883	1906177110
27992	08:59:13.603	00:00:27.992	1680	1271,981	726,3484	0,5456719	0,7522404	461,4759	3,63107	0	-1024	-768	-1	-1	-1	-1	4	12	1272	726						Untertest3.avi	0	880	547	72	111	1202	607	1182	0	Content		1200	615	27992072	1906193299
28009	08:59:13.620	00:00:28.009	1681	1276,838	728,2629	0,5453615	0,7525017	461,3745	3,605323	0	-1024	-768	-1	-1	-1	-1	4	12	1277	728						Untertest3.avi	0	880	547	72	111	1202	607	1182	0	Content		1205	617	28009304	1906210531
28026	08:59:13.637	00:00:28.025	1682	1271,108	715,662	0,5452093	0,7527388	461,0265	3,623343	0	-1024	-768	-1	-1	-1	-1	4	12	1271	716						Untertest3.avi	0	880	547	72	111	1202	607	1182	0	Content		1199	605	28025930	1906227157
28042	08:59:13.653	00:00:28.042	1683	1272,581	720,4551	0,5449628	0,7527574	461,0039	3,6017	0	-1024	-768	-1	-1	-1	-1	4	12	1273	720						Untertest3.avi	0	880	547	72	111	1202	607	1182	0	Content		1201	609	28042498	1906243725
28059	08:59:13.670	00:00:28.058	1684	1307,261	704,5039	0,5447891	0,7527393	460,5873	3,59252	0	-1024	-768	-1	-1	-1	-1	4	12	1307	705						Untertest3.avi	0	880	547	72	111	1202	607	1182	0	Content		1235	594	28058675	1906259902
28075	08:59:13.686	00:00:28.075	1685	1284,837	719,7992	0,5444226	0,7525111	461,0674	3,650615	0	-1024	-768	-1	-1	-1	-1	4	13	1285	720						Untertest3.avi	0	880	547	72	111	1251	625	216	0	Content		1213	609	28075297	1906276524
28092	08:59:13.703	00:00:28.092	1686	1339,333	717,8775	0,5442318	0,7523338	462,1475	3,61643	0	-1024	-768	-1	-1	-1	-1	4	13	1339	718						Untertest3.avi	0	880	547	72	111	1251	625	216	0	Content		1267	607	28092058	1906293285
28109	08:59:13.720	00:00:28.109	1687	1323,278	734,7018	0,5439824	0,7520412	462,2041	3,637051	0	-1024	-768	-1	-1	-1	-1	4	13	1323	735						Untertest3.avi	0	880	547	72	111	1251	625	216	0	Content		1251	624	28109167	1906310394
28126	08:59:13.737	00:00:28.125	1688	1331,574	739,7256	0,5437586	0,7518984	461,9939	3,595035	0	-1024	-768	-1	-1	-1	-1	4	13	1332	740						Untertest3.avi	0	880	547	72	111	1251	625	216	0	Content		1260	629	28125915	1906327142
28142	08:59:13.753	00:00:28.142	1689	1327,591	738,1323	0,5438051	0,7519252	461,9537	3,663607	0	-1024	-768	-1	-1	-1	-1	4	13	1328	738						Untertest3.avi	0	880	547	72	111	1251	625	216	0	Content		1256	627	28142484	1906343711
28159	08:59:13.770	00:00:28.158	1690	1336,979	743,9786	0,5439258	0,7518414	462,4233	3,584547	0	-1024	-768	-1	-1	-1	-1	4	13	1337	744						Untertest3.avi	0	880	547	72	111	1251	625	216	0	Content		1265	633	28158537	1906359764
28175	08:59:13.786	00:00:28.175	1691	1335,993	727,5079	0,5441462	0,7519495	462,2613	3,677828	0	-1024	-768	-1	-1	-1	-1	4	13	1336	728						Untertest3.avi	0	880	547	72	111	1251	625	216	0	Content		1264	617	28175286	1906376513
28192	08:59:13.803	00:00:28.191	1692	1291,796	739,9721	0,5442235	0,7520359	461,79	3,666478	0	-1024	-768	-1	-1	-1	-1	4	13	1292	740						Untertest3.avi	0	880	547	72	111	1251	625	216	0	Content		1220	629	28191908	1906393135
28209	08:59:13.820	00:00:28.209	1693	1309,639	736,4954	0,5444257	0,7520652	461,0226	3,668402	0	-1024	-768	-1	-1	-1	-1	4	13	1310	736						Untertest3.avi	0	880	547	72	111	1251	625	216	0	Content		1238	625	28209156	1906410383
28226	08:59:13.837	00:00:28.225	1694	1323,741	736,1519	0,5446579	0,7518997	461,063	3,647246	0	-1024	-768	-1	-1	-1	-1	4	13	1324	736						Untertest3.avi	0	880	547	72	111	1251	625	216	0	Content		1252	625	28225780	1906427007
28242	08:59:13.853	00:00:28.242	1695	1322,539	732,3931	0,5447961	0,751825	461,0793	3,661649	0	-1024	-768	-1	-1	-1	-1	4	13	1323	732						Untertest3.avi	0	880	547	72	111	1251	625	216	0	Content		1251	621	28242348	1906443575
28259	08:59:13.870	00:00:28.258	1696	1305,947	743,5703	0,5448908	0,7517138	461,2035	3,647653	0	-1024	-768	-1	-1	-1	-1	4	13	1306	744						Untertest3.avi	0	880	547	72	111	1251	625	216	0	Content		1234	633	28258525	1906459752
28275	08:59:13.886	00:00:28.275	1697	1299,757	748,0547	0,5448574	0,7514799	461,0709	3,648662	0	-1024	-768	-1	-1	-1	-1	4	13	1300	748						Untertest3.avi	0	880	547	72	111	1251	625	216	0	Content		1228	637	28275150	1906476377
28292	08:59:13.903	00:00:28.291	1698	1270,611	735,4886	0,5450845	0,7513794	461,0383	3,688727	0	-1024	-768	-1	-1	-1	-1	4	14	1271	735						Untertest3.avi	0	880	547	72	111	1195	609	100	0	Content		1199	624	28291769	1906492996
28309	08:59:13.920	00:00:28.309	1699	1175,164	749,4168	0,5398847	0,7507596	442,3441	3,550207	0	-1024	-768	-1	-1	-1	-1	4	14	1175	749						Untertest3.avi	0	880	547	72	111	1195	609	100	0	Content		1103	638	28309144	1906510371
28326	08:59:13.937	00:00:28.325	1700	1262,285	734,5953	0,5458116	0,7509611	461,2691	3,671237	0	-1024	-768	-1	-1	-1	-1	4	14	1262	735						Untertest3.avi	0	880	547	72	111	1195	609	100	0	Content		1190	624	28325767	1906526994
28342	08:59:13.953	00:00:28.342	1701	1286,889	709,7722	0,546388	0,7509423	460,935	3,628264	0	-1024	-768	-1	-1	-1	-1	4	14	1287	710						Untertest3.avi	0	880	547	72	111	1195	609	100	0	Content		1215	599	28342339	1906543566
28359	08:59:13.970	00:00:28.358	1702	1234,463	720,4092	0,5466199	0,7501618	460,935	3,647895	0	-1024	-768	-1	-1	-1	-1	4	14	1234	720						Untertest3.avi	0	880	547	72	111	1195	609	100	0	Content		1162	609	28358514	1906559741
28376	08:59:13.987	00:00:28.375	1703	1266,881	705,2595	0,5470681	0,7503651	459,9575	3,657716	0	-1024	-768	-1	-1	-1	-1	4	14	1267	705						Untertest3.avi	0	880	547	72	111	1195	609	100	0	Content		1195	594	28375581	1906576808
28392	08:59:14.003	00:00:28.391	1704	1297,813	705,8213	0,5474916	0,7503151	459,558	3,662509	0	-1024	-768	-1	-1	-1	-1	4	15	1298	706						Untertest3.avi	0	880	547	72	111	1240	591	117	0	Content		1226	595	28391757	1906592984
28408	08:59:14.019	00:00:28.408	1705	1300,54	691,9673	0,547795	0,7502971	459,477	3,668547	0	-1024	-768	-1	-1	-1	-1	4	15	1301	692						Untertest3.avi	0	880	547	72	111	1240	591	117	0	Content		1229	581	28408381	1906609608
28425	08:59:14.036	00:00:28.425	1706	1324,104	678,7246	0,54813	0,7504097	459,6231	3,654694	0	-1024	-768	-1	-1	-1	-1	4	15	1324	679						Untertest3.avi	0	880	547	72	111	1240	591	117	0	Content		1252	568	28425134	1906626361
28442	08:59:14.053	00:00:28.442	1707	1349,395	689,0848	0,5484475	0,7500409	460,2987	3,684402	0	-1024	-768	-1	-1	-1	-1	4	15	1349	689						Untertest3.avi	0	880	547	72	111	1240	591	117	0	Content		1277	578	28442205	1906643432
28458	08:59:14.069	00:00:28.458	1708	1350,618	706,7672	0,5486851	0,7496442	460,6293	3,639755	0	-1024	-768	-1	-1	-1	-1	4	15	1351	707						Untertest3.avi	0	880	547	72	111	1240	591	117	0	Content		1279	596	28458380	1906659607
28475	08:59:14.086	00:00:28.475	1709	1342,605	710,4084	0,548875	0,7494451	460,3834	3,656625	0	-1024	-768	-1	-1	-1	-1	4	15	1343	710						Untertest3.avi	0	880	547	72	111	1240	591	117	0	Content		1271	599	28475014	1906676241
28492	08:59:14.103	00:00:28.491	1710	1299,217	723,911	0,548931	0,7494647	459,9091	3,595657	0	-1024	-768	-1	-1	-1	-1	4	15	1299	724						Untertest3.avi	0	880	547	72	111	1240	591	117	0	Content		1227	613	28491752	1906692979
28509	08:59:14.120	00:00:28.508	1711	1183,089	699,1201	0,5497528	0,7492421	460,2638	3,570468	0	-1024	-768	-1	-1	-1	-1	4	16	1183	699						Untertest3.avi	0	880	547	72	111	790	650	100	0	Content		1111	588	28508876	1906710103
28525	08:59:14.136	00:00:28.525	1712	1044,906	705,6038	0,5506536	0,7488674	460,5388	3,510008	0	-1024	-768	-1	-1	-1	-1	4	16	1045	706						Untertest3.avi	0	880	547	72	111	790	650	100	0	Content		973	595	28525494	1906726721
28542	08:59:14.153	00:00:28.542	1713	936,8148	718,506	0,5518954	0,7500561	461,0367	3,51582	0	-1024	-768	-1	-1	-1	-1	4	16	937	719						Untertest3.avi	0	880	547	72	111	790	650	100	0	Content		865	608	28542188	1906743415
28558	08:59:14.169	00:00:28.558	1714	788,0295	802,561	0,5522182	0,7517195	461,0367	3,530391	0	-1024	-768	-1	-1	-1	-1	4	16	788	803						Untertest3.avi	0	880	547	72	111	790	650	100	0	Content		716	692	28558240	1906759467
28575	08:59:14.186	00:00:28.575	1715	756,2713	868,0468	0,5527994	0,7565731	460,2285	3,548676	0	-1024	-768	-1	-1	-1	-1	4	16	756	868						Untertest3.avi	0	880	547	72	111	790	650	100	0	Content		684	757	28575434	1906776661
28592	08:59:14.203	00:00:28.591	1716	708,4835	943,3423	0,5528253	0,7612132	460,2791	3,497058	0	-1024	-768	-1	-1	-1	-1	4	16	708	943						Untertest3.avi	0	880	547	72	111	790	650	100	0	Content		636	832	28591613	1906792840
28609	08:59:14.220	00:00:28.608	1717	-1024	-768	-1	-1	-1	-1	4	-1024	-768	-1	-1	-1	-1	4		0	0						Untertest3.avi	0	880	547	72	111				0	Content		-72	-111	28608678	1906809905
28625	08:59:14.236	00:00:28.625	1718	-1024	-768	-1	-1	-1	-1	4	-1024	-768	-1	-1	-1	-1	4		0	0						Untertest3.avi	0	880	547	72	111				0	Content		-72	-111	28625106	1906826333
28642	08:59:14.253	00:00:28.642	1719	-1024	-768	-1	-1	-1	-1	4	-1024	-768	-1	-1	-1	-1	4		0	0						Untertest3.avi	0	880	547	72	111				0	Content		-72	-111	28642301	1906843528
28658	08:59:14.269	00:00:28.658	1720	-1024	-768	-1	-1	-1	-1	4	-1024	-768	-1	-1	-1	-1	4		0	0						Untertest3.avi	0	880	547	72	111				0	Content		-72	-111	28658480	1906859707
28675	08:59:14.286	00:00:28.675	1721	-1024	-768	-1	-1	-1	-1	4	-1024	-768	-1	-1	-1	-1	4		0	0						Untertest3.avi	0	880	547	72	111				0	Content		-72	-111	28675421	1906876648
28692	08:59:14.303	00:00:28.691	1722	-1024	-768	-1	-1	-1	-1	4	-1024	-768	-1	-1	-1	-1	4		0	0						Untertest3.avi	0	880	547	72	111				0	Content		-72	-111	28691979	1906893206
28709	08:59:14.320	00:00:28.708	1723	-1024	-768	-1	-1	-1	-1	4	-1024	-768	-1	-1	-1	-1	4		0	0						Untertest3.avi	0	880	547	72	111				0	Content		-72	-111	28708598	1906909825
28725	08:59:14.336	00:00:28.725	1724	-1024	-768	-1	-1	-1	-1	4	-1024	-768	-1	-1	-1	-1	4		0	0						Untertest3.avi	0	880	547	72	111				0	Content		-72	-111	28725219	1906926446
28742	08:59:14.353	00:00:28.741	1725	-1024	-768	-1	-1	-1	-1	4	-1024	-768	-1	-1	-1	-1	4		0	0						Untertest3.avi	0	880	547	72	111				0	Content		-72	-111	28741969	1906943196
28759	08:59:14.370	00:00:28.758	1726	-1024	-768	-1	-1	-1	-1	4	-1024	-768	-1	-1	-1	-1	4		0	0						Untertest3.avi	0	880	547	72	111				0	Content		-72	-111	28758648	1906959875
28775	08:59:14.386	00:00:28.775	1727	-1024	-768	-1	-1	-1	-1	4	-1024	-768	-1	-1	-1	-1	4		0	0						Untertest3.avi	0	880	547	72	111				0	Content		-72	-111	28775315	1906976542
28792	08:59:14.403	00:00:28.791	1728	-1024	-768	-1	-1	-1	-1	4	-1024	-768	-1	-1	-1	-1	4		0	0						Untertest3.avi	0	880	547	72	111				0	Content		-72	-111	28791959	1906993186
28809	08:59:14.420	00:00:28.808	1729	-1024	-768	-1	-1	-1	-1	4	-1024	-768	-1	-1	-1	-1	4		0	0						Untertest3.avi	0	880	547	72	111				0	Content		-72	-111	28808583	1907009810
28825	08:59:14.436	00:00:28.825	1730	-1024	-768	-1	-1	-1	-1	4	-1024	-768	-1	-1	-1	-1	4		0	0						Untertest3.avi	0	880	547	72	111				0	Content		-72	-111	28825250	1907026477
28842	08:59:14.453	00:00:28.841	1731	-1024	-768	-1	-1	-1	-1	4	-1024	-768	-1	-1	-1	-1	4		0	0						Untertest3.avi	0	880	547	72	111				0	Content		-72	-111	28841836	1907043063
28859	08:59:14.470	00:00:28.858	1732	-1024	-768	-1	-1	-1	-1	4	-1024	-768	-1	-1	-1	-1	4		0	0						Untertest3.avi	0	880	547	72	111				0	Content		-72	-111	28858645	1907059872
28875	08:59:14.486	00:00:28.875	1733	-1024	-768	-1	-1	-1	-1	4	-1024	-768	-1	-1	-1	-1	4		0	0						Untertest3.avi	0	880	547	72	111				0	Content		-72	-111	28875312	1907076539
28892	08:59:14.503	00:00:28.892	1734	-1024	-768	-1	-1	-1	-1	4	-1024	-768	-1	-1	-1	-1	4		0	0						Untertest3.avi	0	880	547	72	111				0	Content		-72	-111	28892078	1907093305
28908	08:59:14.519	00:00:28.908	1735	-1024	-768	-1	-1	-1	-1	4	-1024	-768	-1	-1	-1	-1	4		0	0						Untertest3.avi	0	880	547	72	111				0	Content		-72	-111	28908134	1907109361
28925	08:59:14.536	00:00:28.924	1736	-1024	-768	-1	-1	-1	-1	4	-1024	-768	-1	-1	-1	-1	4		0	0						Untertest3.avi	0	880	547	72	111				0	Content		-72	-111	28924800	1907126027
28941	08:59:14.552	00:00:28.940	1737	-1024	-768	-1	-1	-1	-1	4	-1024	-768	-1	-1	-1	-1	4		0	0						Untertest3.avi	0	880	547	72	111				0	Content		-72	-111	28940817	1907142044
28958	08:59:14.569	00:00:28.957	1738	-1024	-768	-1	-1	-1	-1	4	-1024	-768	-1	-1	-1	-1	4		0	0						Untertest3.avi	0	880	547	72	111				0	Content		-72	-111	28957566	1907158793
28974	08:59:14.585	00:00:28.974	1739	-1024	-768	-1	-1	-1	-1	4	-1024	-768	-1	-1	-1	-1	4		0	0						Untertest3.avi	0	880	547	72	111				0	Content		-72	-111	28974188	1907175415
28991	08:59:14.602	00:00:28.990	1740	-1024	-768	-1	-1	-1	-1	4	-1024	-768	-1	-1	-1	-1	4		0	0						Untertest3.avi	0	880	547	72	111				0	Content		-72	-111	28990810	1907192037
29008	08:59:14.619	00:00:29.007	1741	-1024	-768	-1	-1	-1	-1	4	-1024	-768	-1	-1	-1	-1	4		0	0						Untertest3.avi	0	880	547	72	111				0	Content		-72	-111	29007891	1907209118
29025	08:59:14.636	00:00:29.025	1742	-1024	-768	-1	-1	-1	-1	4	-1024	-768	-1	-1	-1	-1	4		0	0						Untertest3.avi	0	880	547	72	111				0	Content		-72	-111	29025253	1907226480
29043	08:59:14.654	00:00:29.042	1743	-1024	-768	-1	-1	-1	-1	4	-1024	-768	-1	-1	-1	-1	4		0	0						Untertest3.avi	0	880	547	72	111				0	Content		-72	-111	29042502	1907243729
29057	08:59:14.668	00:00:29.057	1744	-1024	-768	-1	-1	-1	-1	4	-1024	-768	-1	-1	-1	-1	4		0	0						Untertest3.avi	0	880	547	72	111				0	Content		-72	-111	29057431	1907258658
29074	08:59:14.685	00:00:29.074	1745	-1024	-768	-1	-1	-1	-1	4	-1024	-768	-1	-1	-1	-1	4		0	0						Untertest3.avi	0	880	547	72	111				0	Content		-72	-111	29074053	1907275280
29091	08:59:14.702	00:00:29.090	1746	-1024	-768	-1	-1	-1	-1	4	-1024	-768	-1	-1	-1	-1	4		0	0						Untertest3.avi	0	880	547	72	111				0	Content		-72	-111	29090800	1907292027
29107	08:59:14.718	00:00:29.107	1747	-1024	-768	-1	-1	-1	-1	4	-1024	-768	-1	-1	-1	-1	4		0	0						Untertest3.avi	0	880	547	72	111				0	Content		-72	-111	29107422	1907308649
29124	08:59:14.735	00:00:29.124	1748	-1024	-768	-1	-1	-1	-1	4	-1024	-768	-1	-1	-1	-1	4		0	0						Untertest3.avi	0	880	547	72	111				0	Content		-72	-111	29124045	1907325272
29141	08:59:14.752	00:00:29.140	1749	-1024	-768	-1	-1	-1	-1	4	-1024	-768	-1	-1	-1	-1	4		0	0						Untertest3.avi	0	880	547	72	111				0	Content		-72	-111	29140671	1907341898
29158	08:59:14.769	00:00:29.157	1750	-1024	-768	-1	-1	-1	-1	4	-1024	-768	-1	-1	-1	-1	4		0	0						Untertest3.avi	0	880	547	72	111				0	Content		-72	-111	29157877	1907359104
29175	08:59:14.786	00:00:29.175	1751	-1024	-768	-1	-1	-1	-1	4	-1024	-768	-1	-1	-1	-1	4		0	0						Untertest3.avi	0	880	547	72	111				0	Content		-72	-111	29175237	1907376464
29192	08:59:14.803	00:00:29.192	1752	-1024	-768	-1	-1	-1	-1	4	-1024	-768	-1	-1	-1	-1	4		0	0						Untertest3.avi	0	880	547	72	111				0	Content		-72	-111	29192483	1907393710
29207	08:59:14.818	00:00:29.207	1753	-1024	-768	-1	-1	-1	-1	4	-1024	-768	-1	-1	-1	-1	4		0	0						Untertest3.avi	0	880	547	72	111				0	Content		-72	-111	29207285	1907408512
29224	08:59:14.835	00:00:29.224	1754	-1024	-768	-1	-1	-1	-1	4	-1024	-768	-1	-1	-1	-1	4		0	0						Untertest3.avi	0	880	547	72	111				0	Content		-72	-111	29224031	1907425258
29241	08:59:14.852	00:00:29.240	1755	-1024	-768	-1	-1	-1	-1	4	-1024	-768	-1	-1	-1	-1	4		0	0						Untertest3.avi	0	880	547	72	111				0	Content		-72	-111	29240656	1907441883
29257	08:59:14.868	00:00:29.257	1756	-1024	-768	-1	-1	-1	-1	4	-1024	-768	-1	-1	-1	-1	4		0	0						Untertest3.avi	0	880	547	72	111				0	Content		-72	-111	29257278	1907458505
29274	08:59:14.885	00:00:29.273	1757	-1024	-768	-1	-1	-1	-1	4	-1024	-768	-1	-1	-1	-1	4		0	0						Untertest3.avi	0	880	547	72	111				0	Content		-72	-111	29273900	1907475127
29291	08:59:14.902	00:00:29.290	1758	-1024	-768	-1	-1	-1	-1	4	-1024	-768	-1	-1	-1	-1	4		0	0						Untertest3.avi	0	880	547	72	111				0	Content		-72	-111	29290522	1907491749
29308	08:59:14.919	00:00:29.307	1759	-1024	-768	-1	-1	-1	-1	4	-1024	-768	-1	-1	-1	-1	4		0	0						Untertest3.avi	0	880	547	72	111				0	Content		-72	-111	29307717	1907508944
29325	08:59:14.936	00:00:29.325	1760	-1024	-768	-1	-1	-1	-1	4	-1024	-768	-1	-1	-1	-1	4		0	0						Untertest3.avi	0	880	547	72	111				0	Content		-72	-111	29325086	1907526313
29342	08:59:14.953	00:00:29.342	1761	-1024	-768	-1	-1	-1	-1	4	-1024	-768	-1	-1	-1	-1	4		0	0						Untertest3.avi	0	880	547	72	111				0	Content		-72	-111	29342334	1907543561
29357	08:59:14.968	00:00:29.357	1762	-1024	-768	-1	-1	-1	-1	4	-1024	-768	-1	-1	-1	-1	4		0	0						Untertest3.avi	0	880	547	72	111				0	Content		-72	-111	29357135	1907558362
29374	08:59:14.985	00:00:29.373	1763	-1024	-768	-1	-1	-1	-1	4	-1024	-768	-1	-1	-1	-1	4		0	0						Untertest3.avi	0	880	547	72	111				0	Content		-72	-111	29373883	1907575110
29391	08:59:15.002	00:00:29.390	1764	-1024	-768	-1	-1	-1	-1	4	-1024	-768	-1	-1	-1	-1	4		0	0						Untertest3.avi	0	880	547	72	111				0	Content		-72	-111	29390507	1907591734
29407	08:59:15.018	00:00:29.407	1765	-1024	-768	-1	-1	-1	-1	4	-1024	-768	-1	-1	-1	-1	4		0	0						Untertest3.avi	0	880	547	72	111				0	Content		-72	-111	29407129	1907608356
29424	08:59:15.035	00:00:29.423	1766	-1024	-768	-1	-1	-1	-1	4	-1024	-768	-1	-1	-1	-1	4		0	0						Untertest3.avi	0	880	547	72	111				0	Content		-72	-111	29423751	1907624978
29440	08:59:15.051	00:00:29.440	1767	-1024	-768	-1	-1	-1	-1	4	-1024	-768	-1	-1	-1	-1	4		0	0						Untertest3.avi	0	880	547	72	111				0	Content		-72	-111	29440376	1907641603
29458	08:59:15.069	00:00:29.457	1768	-1024	-768	-1	-1	-1	-1	4	-1024	-768	-1	-1	-1	-1	4		0	0						Untertest3.avi	0	880	547	72	111				0	Content		-72	-111	29457568	1907658795
29475	08:59:15.086	00:00:29.474	1769	-1024	-768	-1	-1	-1	-1	4	-1024	-768	-1	-1	-1	-1	4		0	0						Untertest3.avi	0	880	547	72	111				0	Content		-72	-111	29474939	1907676166
29492	08:59:15.103	00:00:29.492	1770	-1024	-768	-1	-1	-1	-1	4	-1024	-768	-1	-1	-1	-1	4		0	0						Untertest3.avi	0	880	547	72	111				0	Content		-72	-111	29492187	1907693414
29507	08:59:15.118	00:00:29.507	1771	-1024	-768	-1	-1	-1	-1	4	-1024	-768	-1	-1	-1	-1	4		0	0						Untertest3.avi	0	880	547	72	111				0	Content		-72	-111	29507117	1907708344
29524	08:59:15.135	00:00:29.523	1772	-1024	-768	-1	-1	-1	-1	4	-1024	-768	-1	-1	-1	-1	4		0	0						Untertest3.avi	0	880	547	72	111				0	Content		-72	-111	29523738	1907724965
29540	08:59:15.151	00:00:29.540	1773	-1024	-768	-1	-1	-1	-1	4	-1024	-768	-1	-1	-1	-1	4		0	0						Untertest3.avi	0	880	547	72	111				0	Content		-72	-111	29540483	1907741710
29557	08:59:15.168	00:00:29.557	1774	-1024	-768	-1	-1	-1	-1	4	-1024	-768	-1	-1	-1	-1	4		0	0						Untertest3.avi	0	880	547	72	111				0	Content		-72	-111	29557107	1907758334
29574	08:59:15.185	00:00:29.573	1775	-1024	-768	-1	-1	-1	-1	4	-1024	-768	-1	-1	-1	-1	4		0	0						Untertest3.avi	0	880	547	72	111				0	Content		-72	-111	29573729	1907774956
29590	08:59:15.201	00:00:29.590	1776	-1024	-768	-1	-1	-1	-1	4	-1024	-768	-1	-1	-1	-1	4		0	0						Untertest3.avi	0	880	547	72	111				0	Content		-72	-111	29590351	1907791578
29608	08:59:15.219	00:00:29.607	1777	-1024	-768	-1	-1	-1	-1	4	-1024	-768	-1	-1	-1	-1	4		0	0						Untertest3.avi	0	880	547	72	111				0	Content		-72	-111	29607547	1907808774
29625	08:59:15.236	00:00:29.624	1778	-1024	-768	-1	-1	-1	-1	4	-1024	-768	-1	-1	-1	-1	4		0	0						Untertest3.avi	0	880	547	72	111				0	Content		-72	-111	29624793	1907826020
29642	08:59:15.253	00:00:29.642	1779	-1024	-768	-1	-1	-1	-1	4	-1024	-768	-1	-1	-1	-1	4		0	0						Untertest3.avi	0	880	547	72	111				0	Content		-72	-111	29642036	1907843263
29657	08:59:15.268	00:00:29.656	1780	-1024	-768	-1	-1	-1	-1	4	-1024	-768	-1	-1	-1	-1	4		0	0						Untertest3.avi	0	880	547	72	111				0	Content		-72	-111	29656964	1907858191
29674	08:59:15.285	00:00:29.673	1781	-1024	-768	-1	-1	-1	-1	4	-1024	-768	-1	-1	-1	-1	4		0	0						Untertest3.avi	0	880	547	72	111				0	Content		-72	-111	29673588	1907874815
29690	08:59:15.301	00:00:29.690	1782	-1024	-768	-1	-1	-1	-1	4	-1024	-768	-1	-1	-1	-1	4		0	0						Untertest3.avi	0	880	547	72	111				0	Content		-72	-111	29690334	1907891561
29707	08:59:15.318	00:00:29.706	1783	-1024	-768	-1	-1	-1	-1	4	-1024	-768	-1	-1	-1	-1	4		0	0						Untertest3.avi	0	880	547	72	111				0	Content		-72	-111	29706957	1907908184
29724	08:59:15.335	00:00:29.723	1784	-1024	-768	-1	-1	-1	-1	4	-1024	-768	-1	-1	-1	-1	4		0	0						Untertest3.avi	0	880	547	72	111				0	Content		-72	-111	29723580	1907924807
29740	08:59:15.351	00:00:29.740	1785	-1024	-768	-1	-1	-1	-1	4	-1024	-768	-1	-1	-1	-1	4		0	0						Untertest3.avi	0	880	547	72	111				0	Content		-72	-111	29740203	1907941430
29757	08:59:15.368	00:00:29.757	1786	-1024	-768	-1	-1	-1	-1	4	-1024	-768	-1	-1	-1	-1	4		0	0						Untertest3.avi	0	880	547	72	111				0	Content		-72	-111	29757400	1907958627
29775	08:59:15.386	00:00:29.774	1787	-1024	-768	-1	-1	-1	-1	4	-1024	-768	-1	-1	-1	-1	4		0	0						Untertest3.avi	0	880	547	72	111				0	Content		-72	-111	29774775	1907976002
29792	08:59:15.403	00:00:29.792	1788	-1024	-768	-1	-1	-1	-1	4	-1024	-768	-1	-1	-1	-1	4		0	0						Untertest3.avi	0	880	547	72	111				0	Content		-72	-111	29792016	1907993243
29807	08:59:15.418	00:00:29.806	1789	-1024	-768	-1	-1	-1	-1	4	-1024	-768	-1	-1	-1	-1	4		0	0						Untertest3.avi	0	880	547	72	111				0	Content		-72	-111	29806819	1908008046
29824	08:59:15.435	00:00:29.823	1790	-1024	-768	-1	-1	-1	-1	4	-1024	-768	-1	-1	-1	-1	4		0	0						Untertest3.avi	0	880	547	72	111				0	Content		-72	-111	29823565	1908024792
29840	08:59:15.451	00:00:29.840	1791	-1024	-768	-1	-1	-1	-1	4	-1024	-768	-1	-1	-1	-1	4		0	0						Untertest3.avi	0	880	547	72	111				0	Content		-72	-111	29840186	1908041413
29857	08:59:15.468	00:00:29.856	1792	-1024	-768	-1	-1	-1	-1	4	-1024	-768	-1	-1	-1	-1	4		0	0						Untertest3.avi	0	880	547	72	111				0	Content		-72	-111	29856809	1908058036
29873	08:59:15.484	00:00:29.873	1793	-1024	-768	-1	-1	-1	-1	4	-1024	-768	-1	-1	-1	-1	4		0	0						Untertest3.avi	0	880	547	72	111				0	Content		-72	-111	29873437	1908074664
29890	08:59:15.501	00:00:29.890	1794	-1024	-768	-1	-1	-1	-1	4	-1024	-768	-1	-1	-1	-1	4		0	0						Untertest3.avi	0	880	547	72	111				0	Content		-72	-111	29890057	1908091284
29907	08:59:15.518	00:00:29.907	1795	-1024	-768	-1	-1	-1	-1	4	-1024	-768	-1	-1	-1	-1	4		0	0						Untertest3.avi	0	880	547	72	111				0	Content		-72	-111	29907251	1908108478
29925	08:59:15.536	00:00:29.924	1796	-1024	-768	-1	-1	-1	-1	4	-1024	-768	-1	-1	-1	-1	4		0	0						Untertest3.avi	0	880	547	72	111				0	Content		-72	-111	29924624	1908125851
29942	08:59:15.553	00:00:29.941	1797	-1024	-768	-1	-1	-1	-1	4	-1024	-768	-1	-1	-1	-1	4		0	0						Untertest3.avi	0	880	547	72	111				0	Content		-72	-111	29941870	1908143097
29957	08:59:15.568	00:00:29.956	1798	-1024	-768	-1	-1	-1	-1	4	-1024	-768	-1	-1	-1	-1	4		0	0						Untertest3.avi	0	880	547	72	111				0	Content		-72	-111	29956798	1908158025
29973	08:59:15.584	00:00:29.973	1799	-1024	-768	-1	-1	-1	-1	4	-1024	-768	-1	-1	-1	-1	4		0	0						Untertest3.avi	0	880	547	72	111				0	Content		-72	-111	29973420	1908174647
29990	08:59:15.601	00:00:29.990	1800	-1024	-768	-1	-1	-1	-1	4	-1024	-768	-1	-1	-1	-1	4		0	0						Untertest3.avi	0	880	547	72	111				0	Content		-72	-111	29990166	1908191393
30007	08:59:15.618	00:00:30.006	1801	-1024	-768	-1	-1	-1	-1	4	-1024	-768	-1	-1	-1	-1	4		0	0						Untertest3.avi	0	880	547	72	111				0	Content		-72	-111	30006788	1908208015
30023	08:59:15.634	00:00:30.023	1802	-1024	-768	-1	-1	-1	-1	4	-1024	-768	-1	-1	-1	-1	4		0	0						Untertest3.avi	0	880	547	72	111				0	Content		-72	-111	30023407	1908224634
30040	08:59:15.651	00:00:30.040	1803	-1024	-768	-1	-1	-1	-1	4	-1024	-768	-1	-1	-1	-1	4		0	0						Untertest3.avi	0	880	547	72	111				0	Content		-72	-111	30040032	1908241259
30057	08:59:15.668	00:00:30.057	1804	-1024	-768	-1	-1	-1	-1	4	-1024	-768	-1	-1	-1	-1	4		0	0						Untertest3.avi	0	880	547	72	111				0	Content		-72	-111	30057101	1908258328
30074	08:59:15.685	00:00:30.074	1805	-1024	-768	-1	-1	-1	-1	4	-1024	-768	-1	-1	-1	-1	4		0	0						Untertest3.avi	0	880	547	72	111				0	Content		-72	-111	30074473	1908275700
30092	08:59:15.703	00:00:30.091	1806	-1024	-768	-1	-1	-1	-1	4	-1024	-768	-1	-1	-1	-1	4		0	0						Untertest3.avi	0	880	547	72	111				0	Content		-72	-111	30091722	1908292949
30107	08:59:15.718	00:00:30.106	1807	-1024	-768	-1	-1	-1	-1	4	-1024	-768	-1	-1	-1	-1	4		0	0						Untertest3.avi	0	880	547	72	111				0	Content		-72	-111	30106649	1908307876
30123	08:59:15.734	00:00:30.123	1808	-1024	-768	-1	-1	-1	-1	4	-1024	-768	-1	-1	-1	-1	4		0	0						Untertest3.avi	0	880	547	72	111				0	Content		-72	-111	30123274	1908324501
30140	08:59:15.751	00:00:30.140	1809	-1024	-768	-1	-1	-1	-1	4	-1024	-768	-1	-1	-1	-1	4		0	0						Untertest3.avi	0	880	547	72	111				0	Content		-72	-111	30140019	1908341246
30157	08:59:15.768	00:00:30.156	1810	-1024	-768	-1	-1	-1	-1	4	-1024	-768	-1	-1	-1	-1	4		0	0						Untertest3.avi	0	880	547	72	111				0	Content		-72	-111	30156641	1908357868
30173	08:59:15.784	00:00:30.173	1811	-1024	-768	-1	-1	-1	-1	4	-1024	-768	-1	-1	-1	-1	4		0	0						Untertest3.avi	0	880	547	72	111				0	Content		-72	-111	30173260	1908374487
30190	08:59:15.801	00:00:30.189	1812	-1024	-768	-1	-1	-1	-1	4	-1024	-768	-1	-1	-1	-1	4		0	0						Untertest3.avi	0	880	547	72	111				0	Content		-72	-111	30189884	1908391111
30207	08:59:15.818	00:00:30.207	1813	-1024	-768	-1	-1	-1	-1	4	-1024	-768	-1	-1	-1	-1	4		0	0						Untertest3.avi	0	880	547	72	111				0	Content		-72	-111	30207076	1908408303
30224	08:59:15.835	00:00:30.224	1814	-1024	-768	-1	-1	-1	-1	4	-1024	-768	-1	-1	-1	-1	4		0	0						Untertest3.avi	0	880	547	72	111				0	Content		-72	-111	30224447	1908425674
30242	08:59:15.853	00:00:30.241	1815	-1024	-768	-1	-1	-1	-1	4	-1024	-768	-1	-1	-1	-1	4		0	0						Untertest3.avi	0	880	547	72	111				0	Content		-72	-111	30241695	1908442922
30256	08:59:15.867	00:00:30.256	1816	-1024	-768	-1	-1	-1	-1	4	-1024	-768	-1	-1	-1	-1	4		0	0						Untertest3.avi	0	880	547	72	111				0	Content		-72	-111	30256496	1908457723
30273	08:59:15.884	00:00:30.273	1817	-1024	-768	-1	-1	-1	-1	4	-1024	-768	-1	-1	-1	-1	4		0	0						Untertest3.avi	0	880	547	72	111				0	Content		-72	-111	30273244	1908474471
30290	08:59:15.901	00:00:30.289	1818	-1024	-768	-1	-1	-1	-1	4	-1024	-768	-1	-1	-1	-1	4		0	0						Untertest3.avi	0	880	547	72	111				0	Content		-72	-111	30289865	1908491092
30306	08:59:15.917	00:00:30.306	1819	-1024	-768	-1	-1	-1	-1	4	-1024	-768	-1	-1	-1	-1	4		0	0						Untertest3.avi	0	880	547	72	111				0	Content		-72	-111	30306490	1908507717
30323	08:59:15.934	00:00:30.323	1820	-1024	-768	-1	-1	-1	-1	4	-1024	-768	-1	-1	-1	-1	4		0	0						Untertest3.avi	0	880	547	72	111				0	Content		-72	-111	30323112	1908524339
30340	08:59:15.951	00:00:30.339	1821	-1024	-768	-1	-1	-1	-1	4	-1024	-768	-1	-1	-1	-1	4		0	0						Untertest3.avi	0	880	547	72	111				0	Content		-72	-111	30339735	1908540962
30357	08:59:15.968	00:00:30.356	1822	-1024	-768	-1	-1	-1	-1	4	-1024	-768	-1	-1	-1	-1	4		0	0						Untertest3.avi	0	880	547	72	111				0	Content		-72	-111	30356929	1908558156
30374	08:59:15.985	00:00:30.374	1823	-1024	-768	-1	-1	-1	-1	4	-1024	-768	-1	-1	-1	-1	4		0	0						Untertest3.avi	0	880	547	72	111				0	Content		-72	-111	30374302	1908575529
30392	08:59:16.003	00:00:30.391	1824	-1024	-768	-1	-1	-1	-1	4	-1024	-768	-1	-1	-1	-1	4		0	0						Untertest3.avi	0	880	547	72	111				0	Content		-72	-111	30391550	1908592777
30406	08:59:16.017	00:00:30.406	1825	-1024	-768	-1	-1	-1	-1	4	-1024	-768	-1	-1	-1	-1	4		0	0						Untertest3.avi	0	880	547	72	111				0	Content		-72	-111	30406474	1908607701
30423	08:59:16.034	00:00:30.423	1826	-1024	-768	-1	-1	-1	-1	4	-1024	-768	-1	-1	-1	-1	4		0	0						Untertest3.avi	0	880	547	72	111				0	Content		-72	-111	30423099	1908624326
30440	08:59:16.051	00:00:30.439	1827	-1024	-768	-1	-1	-1	-1	4	-1024	-768	-1	-1	-1	-1	4		0	0						Untertest3.avi	0	880	547	72	111				0	Content		-72	-111	30439846	1908641073
30456	08:59:16.067	00:00:30.456	1828	-1024	-768	-1	-1	-1	-1	4	-1024	-768	-1	-1	-1	-1	4		0	0						Untertest3.avi	0	880	547	72	111				0	Content		-72	-111	30456347	1908657574
30473	08:59:16.084	00:00:30.473	1829	-1024	-768	-1	-1	-1	-1	4	-1024	-768	-1	-1	-1	-1	4		0	0						Untertest3.avi	0	880	547	72	111				0	Content		-72	-111	30473097	1908674324
30490	08:59:16.101	00:00:30.489	1830	-1024	-768	-1	-1	-1	-1	4	-1024	-768	-1	-1	-1	-1	4		0	0						Untertest3.avi	0	880	547	72	111				0	Content		-72	-111	30489714	1908690941
30507	08:59:16.118	00:00:30.506	1831	-1024	-768	-1	-1	-1	-1	4	-1024	-768	-1	-1	-1	-1	4		0	0						Untertest3.avi	0	880	547	72	111				0	Content		-72	-111	30506784	1908708011
30524	08:59:16.135	00:00:30.524	1832	-1024	-768	-1	-1	-1	-1	4	-1024	-768	-1	-1	-1	-1	4		0	0						Untertest3.avi	0	880	547	72	111				0	Content		-72	-111	30524158	1908725385
30542	08:59:16.153	00:00:30.541	1833	-1024	-768	-1	-1	-1	-1	4	-1024	-768	-1	-1	-1	-1	4		0	0						Untertest3.avi	0	880	547	72	111				0	Content		-72	-111	30541529	1908742756
30556	08:59:16.167	00:00:30.556	1834	-1024	-768	-1	-1	-1	-1	4	-1024	-768	-1	-1	-1	-1	4		0	0						Untertest3.avi	0	880	547	72	111				0	Content		-72	-111	30556334	1908757561
30573	08:59:16.184	00:00:30.572	1835	-1024	-768	-1	-1	-1	-1	4	-1024	-768	-1	-1	-1	-1	4		0	0						Untertest3.avi	0	880	547	72	111				0	Content		-72	-111	30572955	1908774182
30590	08:59:16.201	00:00:30.589	1836	-1024	-768	-1	-1	-1	-1	4	-1024	-768	-1	-1	-1	-1	4		0	0						Untertest3.avi	0	880	547	72	111				0	Content		-72	-111	30589702	1908790929
30606	08:59:16.217	00:00:30.606	1837	-1024	-768	-1	-1	-1	-1	4	-1024	-768	-1	-1	-1	-1	4		0	0						Untertest3.avi	0	880	547	72	111				0	Content		-72	-111	30606326	1908807553
30623	08:59:16.234	00:00:30.622	1838	-1024	-768	-1	-1	-1	-1	4	-1024	-768	-1	-1	-1	-1	4		0	0						Untertest3.avi	0	880	547	72	111				0	Content		-72	-111	30622871	1908824098
30640	08:59:16.251	00:00:30.639	1839	-1024	-768	-1	-1	-1	-1	4	-1024	-768	-1	-1	-1	-1	4		0	0						Untertest3.avi	0	880	547	72	111				0	Content		-72	-111	30639745	1908840972
30656	08:59:16.267	00:00:30.656	1840	-1024	-768	-1	-1	-1	-1	4	-1024	-768	-1	-1	-1	-1	4		0	0						Untertest3.avi	0	880	547	72	111				0	Content		-72	-111	30656412	1908857639
30673	08:59:16.284	00:00:30.673	1841	-1024	-768	-1	-1	-1	-1	4	-1024	-768	-1	-1	-1	-1	4		0	0						Untertest3.avi	0	880	547	72	111				0	Content		-72	-111	30673079	1908874306
30690	08:59:16.301	00:00:30.690	1842	-1024	-768	-1	-1	-1	-1	4	-1024	-768	-1	-1	-1	-1	4		0	0						Untertest3.avi	0	880	547	72	111				0	Content		-72	-111	30690050	1908891277
30707	08:59:16.318	00:00:30.706	1843	-1024	-768	-1	-1	-1	-1	4	-1024	-768	-1	-1	-1	-1	4		0	0						Untertest3.avi	0	880	547	72	111				0	Content		-72	-111	30706716	1908907943
30723	08:59:16.334	00:00:30.723	1844	-1024	-768	-1	-1	-1	-1	4	-1024	-768	-1	-1	-1	-1	4		0	0						Untertest3.avi	0	880	547	72	111				0	Content		-72	-111	30723383	1908924610
30741	08:59:16.352	00:00:30.740	1845	-1024	-768	-1	-1	-1	-1	4	-1024	-768	-1	-1	-1	-1	4		0	0						Untertest3.avi	0	880	547	72	111				0	Content		-72	-111	30740684	1908941911
30757	08:59:16.368	00:00:30.757	1846	-1024	-768	-1	-1	-1	-1	4	-1024	-768	-1	-1	-1	-1	4		0	0						Untertest3.avi	0	880	547	72	111				0	Content		-72	-111	30757351	1908958578
30774	08:59:16.385	00:00:30.773	1847	-1024	-768	-1	-1	-1	-1	4	-1024	-768	-1	-1	-1	-1	4		0	0						Untertest3.avi	0	880	547	72	111				0	Content		-72	-111	30773605	1908974832
30790	08:59:16.401	00:00:30.790	1848	-1024	-768	-1	-1	-1	-1	4	-1024	-768	-1	-1	-1	-1	4		0	0						Untertest3.avi	0	880	547	72	111				0	Content		-72	-111	30790271	1908991498
30807	08:59:16.418	00:00:30.806	1849	-1024	-768	-1	-1	-1	-1	4	-1024	-768	-1	-1	-1	-1	4		0	0						Untertest3.avi	0	880	547	72	111				0	Content		-72	-111	30806938	1909008165
30823	08:59:16.434	00:00:30.822	1850	-1024	-768	-1	-1	-1	-1	4	-1024	-768	-1	-1	-1	-1	4		0	0						Untertest3.avi	0	880	547	72	111				0	Content		-72	-111	30822728	1909023955
30839	08:59:16.450	00:00:30.839	1851	-1024	-768	-1	-1	-1	-1	4	-1024	-768	-1	-1	-1	-1	4		0	0						Untertest3.avi	0	880	547	72	111				0	Content		-72	-111	30839351	1909040578
30856	08:59:16.467	00:00:30.856	1852	-1024	-768	-1	-1	-1	-1	4	-1024	-768	-1	-1	-1	-1	4		0	0						Untertest3.avi	0	880	547	72	111				0	Content		-72	-111	30856098	1909057325
30873	08:59:16.484	00:00:30.872	1853	-1024	-768	-1	-1	-1	-1	4	-1024	-768	-1	-1	-1	-1	4		0	0						Untertest3.avi	0	880	547	72	111				0	Content		-72	-111	30872774	1909074001
30889	08:59:16.500	00:00:30.889	1854	-1024	-768	-1	-1	-1	-1	4	-1024	-768	-1	-1	-1	-1	4		0	0						Untertest3.avi	0	880	547	72	111				0	Content		-72	-111	30889427	1909090654
30906	08:59:16.517	00:00:30.906	1855	-1024	-768	-1	-1	-1	-1	4	-1024	-768	-1	-1	-1	-1	4		0	0						Untertest3.avi	0	880	547	72	111				0	Content		-72	-111	30906094	1909107321
30923	08:59:16.534	00:00:30.922	1856	-1024	-768	-1	-1	-1	-1	4	-1024	-768	-1	-1	-1	-1	4		0	0						Untertest3.avi	0	880	547	72	111				0	Content		-72	-111	30922761	1909123988
30940	08:59:16.551	00:00:30.939	1857	-1024	-768	-1	-1	-1	-1	4	-1024	-768	-1	-1	-1	-1	4		0	0						Untertest3.avi	0	880	547	72	111				0	Content		-72	-111	30939578	1909140805
30956	08:59:16.567	00:00:30.956	1858	-1024	-768	-1	-1	-1	-1	4	-1024	-768	-1	-1	-1	-1	4		0	0						Untertest3.avi	0	880	547	72	111				0	Content		-72	-111	30956245	1909157472
30973	08:59:16.584	00:00:30.972	1859	-1024	-768	-1	-1	-1	-1	4	-1024	-768	-1	-1	-1	-1	4		0	0						Untertest3.avi	0	880	547	72	111				0	Content		-72	-111	30972912	1909174139
30990	08:59:16.601	00:00:30.990	1860	-1024	-768	-1	-1	-1	-1	4	-1024	-768	-1	-1	-1	-1	4		0	0						Untertest3.avi	0	880	547	72	111				0	Content		-72	-111	30990062	1909191289
31007	08:59:16.618	00:00:31.006	1861	-1024	-768	-1	-1	-1	-1	4	-1024	-768	-1	-1	-1	-1	4		0	0						Untertest3.avi	0	880	547	72	111				0	Content		-72	-111	31006729	1909207956
31024	08:59:16.635	00:00:31.023	1862	-1024	-768	-1	-1	-1	-1	4	-1024	-768	-1	-1	-1	-1	4		0	0						Untertest3.avi	0	880	547	72	111				0	Content		-72	-111	31023662	1909224889
31040	08:59:16.651	00:00:31.040	1863	-1024	-768	-1	-1	-1	-1	4	-1024	-768	-1	-1	-1	-1	4		0	0						Untertest3.avi	0	880	547	72	111				0	Content		-72	-111	31040329	1909241556
31057	08:59:16.668	00:00:31.056	1864	-1024	-768	-1	-1	-1	-1	4	-1024	-768	-1	-1	-1	-1	4		0	0						Untertest3.avi	0	880	547	72	111				0	Content		-72	-111	31056996	1909258223
31074	08:59:16.685	00:00:31.073	1865	-1024	-768	-1	-1	-1	-1	4	-1024	-768	-1	-1	-1	-1	4		0	0						Untertest3.avi	0	880	547	72	111				0	Content		-72	-111	31073663	1909274890
31090	08:59:16.701	00:00:31.089	1866	-1024	-768	-1	-1	-1	-1	4	-1024	-768	-1	-1	-1	-1	4		0	0						Untertest3.avi	0	880	547	72	111				0	Content		-72	-111	31089808	1909291035
31106	08:59:16.717	00:00:31.106	1867	-1024	-768	-1	-1	-1	-1	4	-1024	-768	-1	-1	-1	-1	4		0	0						Untertest3.avi	0	880	547	72	111				0	Content		-72	-111	31106474	1909307701
31123	08:59:16.734	00:00:31.122	1868	-1024	-768	-1	-1	-1	-1	4	-1024	-768	-1	-1	-1	-1	4		0	0						Untertest3.avi	0	880	547	72	111				0	Content		-72	-111	31122570	1909323797
31139	08:59:16.750	00:00:31.139	1869	-1024	-768	-1	-1	-1	-1	4	-1024	-768	-1	-1	-1	-1	4		0	0						Untertest3.avi	0	880	547	72	111				0	Content		-72	-111	31139195	1909340422
31156	08:59:16.767	00:00:31.155	1870	-1024	-768	-1	-1	-1	-1	4	-1024	-768	-1	-1	-1	-1	4		0	0						Untertest3.avi	0	880	547	72	111				0	Content		-72	-111	31155942	1909357169
31172	08:59:16.783	00:00:31.172	1871	-1024	-768	-1	-1	-1	-1	4	-1024	-768	-1	-1	-1	-1	4		0	0						Untertest3.avi	0	880	547	72	111				0	Content		-72	-111	31172492	1909373719
31189	08:59:16.800	00:00:31.189	1872	-1024	-768	-1	-1	-1	-1	4	-1024	-768	-1	-1	-1	-1	4		0	0						Untertest3.avi	0	880	547	72	111				0	Content		-72	-111	31189152	1909390379
31206	08:59:16.817	00:00:31.205	1873	-1024	-768	-1	-1	-1	-1	4	-1024	-768	-1	-1	-1	-1	4		0	0						Untertest3.avi	0	880	547	72	111				0	Content		-72	-111	31205819	1909407046
31223	08:59:16.834	00:00:31.222	1874	-1024	-768	-1	-1	-1	-1	4	-1024	-768	-1	-1	-1	-1	4		0	0						Untertest3.avi	0	880	547	72	111				0	Content		-72	-111	31222752	1909423979
31239	08:59:16.850	00:00:31.239	1875	-1024	-768	-1	-1	-1	-1	4	-1024	-768	-1	-1	-1	-1	4		0	0						Untertest3.avi	0	880	547	72	111				0	Content		-72	-111	31239419	1909440646
31257	08:59:16.868	00:00:31.257	1876	-1024	-768	-1	-1	-1	-1	4	-1024	-768	-1	-1	-1	-1	4		0	0						Untertest3.avi	0	880	547	72	111				0	Content		-72	-111	31257257	1909458484
31274	08:59:16.885	00:00:31.273	1877	-1024	-768	-1	-1	-1	-1	4	-1024	-768	-1	-1	-1	-1	4		0	0						Untertest3.avi	0	880	547	72	111				0	Content		-72	-111	31273925	1909475152
31291	08:59:16.902	00:00:31.290	1878	-1024	-768	-1	-1	-1	-1	4	-1024	-768	-1	-1	-1	-1	4		0	0						Untertest3.avi	0	880	547	72	111				0	Content		-72	-111	31290592	1909491819
31308	08:59:16.919	00:00:31.307	1879	-1024	-768	-1	-1	-1	-1	4	-1024	-768	-1	-1	-1	-1	4		0	0						Untertest3.avi	0	880	547	72	111				0	Content		-72	-111	31307888	1909509115
31325	08:59:16.936	00:00:31.324	1880	-1024	-768	-1	-1	-1	-1	4	-1024	-768	-1	-1	-1	-1	4		0	0						Untertest3.avi	0	880	547	72	111				0	Content		-72	-111	31324556	1909525783
31341	08:59:16.952	00:00:31.340	1881	-1024	-768	-1	-1	-1	-1	4	-1024	-768	-1	-1	-1	-1	4		0	0						Untertest3.avi	0	880	547	72	111				0	Content		-72	-111	31340805	1909542032
31357	08:59:16.968	00:00:31.357	1882	-1024	-768	-1	-1	-1	-1	4	-1024	-768	-1	-1	-1	-1	4		0	0						Untertest3.avi	0	880	547	72	111				0	Content		-72	-111	31357473	1909558700
31374	08:59:16.985	00:00:31.374	1883	-1024	-768	-1	-1	-1	-1	4	-1024	-768	-1	-1	-1	-1	4		0	0						Untertest3.avi	0	880	547	72	111				0	Content		-72	-111	31374141	1909575368
31390	08:59:17.001	00:00:31.389	1884	-1024	-768	-1	-1	-1	-1	4	-1024	-768	-1	-1	-1	-1	4		0	0						Untertest3.avi	0	880	547	72	111				0	Content		-72	-111	31389924	1909591151
31407	08:59:17.018	00:00:31.406	1885	-1024	-768	-1	-1	-1	-1	4	-1024	-768	-1	-1	-1	-1	4		0	0						Untertest3.avi	0	880	547	72	111				0	Content		-72	-111	31406548	1909607775
31423	08:59:17.034	00:00:31.423	1886	-1024	-768	-1	-1	-1	-1	4	-1024	-768	-1	-1	-1	-1	4		0	0						Untertest3.avi	0	880	547	72	111				0	Content		-72	-111	31423294	1909624521
31440	08:59:17.051	00:00:31.439	1887	-1024	-768	-1	-1	-1	-1	4	-1024	-768	-1	-1	-1	-1	4		0	0						Untertest3.avi	0	880	547	72	111				0	Content		-72	-111	31439973	1909641200
31457	08:59:17.068	00:00:31.456	1888	-1024	-768	-1	-1	-1	-1	4	-1024	-768	-1	-1	-1	-1	4		0	0						Untertest3.avi	0	880	547	72	111				0	Content		-72	-111	31456584	1909657811
31473	08:59:17.084	00:00:31.473	1889	-1024	-768	-1	-1	-1	-1	4	-1024	-768	-1	-1	-1	-1	4		0	0						Untertest3.avi	0	880	547	72	111				0	Content		-72	-111	31473252	1909674479
31490	08:59:17.101	00:00:31.489	1890	-1024	-768	-1	-1	-1	-1	4	-1024	-768	-1	-1	-1	-1	4		0	0						Untertest3.avi	0	880	547	72	111				0	Content		-72	-111	31489920	1909691147
31507	08:59:17.118	00:00:31.506	1891	-1024	-768	-1	-1	-1	-1	4	-1024	-768	-1	-1	-1	-1	4		0	0						Untertest3.avi	0	880	547	72	111				0	Content		-72	-111	31506766	1909707993
31523	08:59:17.134	00:00:31.523	1892	-1024	-768	-1	-1	-1	-1	4	-1024	-768	-1	-1	-1	-1	4		0	0						Untertest3.avi	0	880	547	72	111				0	Content		-72	-111	31523434	1909724661
31540	08:59:17.151	00:00:31.540	1893	-1024	-768	-1	-1	-1	-1	4	-1024	-768	-1	-1	-1	-1	4		0	0						Untertest3.avi	0	880	547	72	111				0	Content		-72	-111	31540102	1909741329
31557	08:59:17.168	00:00:31.557	1894	-1024	-768	-1	-1	-1	-1	4	-1024	-768	-1	-1	-1	-1	4		0	0						Untertest3.avi	0	880	547	72	111				0	Content		-72	-111	31557196	1909758423
31574	08:59:17.185	00:00:31.573	1895	-1024	-768	-1	-1	-1	-1	4	-1024	-768	-1	-1	-1	-1	4		0	0						Untertest3.avi	0	880	547	72	111				0	Content		-72	-111	31573864	1909775091
31591	08:59:17.202	00:00:31.590	1896	-1024	-768	-1	-1	-1	-1	4	-1024	-768	-1	-1	-1	-1	4		0	0						Untertest3.avi	0	880	547	72	111				0	Content		-72	-111	31590815	1909792042
31607	08:59:17.218	00:00:31.607	1897	-1024	-768	-1	-1	-1	-1	4	-1024	-768	-1	-1	-1	-1	4		0	0						Untertest3.avi	0	880	547	72	111				0	Content		-72	-111	31607483	1909808710
31624	08:59:17.235	00:00:31.624	1898	-1024	-768	-1	-1	-1	-1	4	-1024	-768	-1	-1	-1	-1	4		0	0						Untertest3.avi	0	880	547	72	111				0	Content		-72	-111	31624150	1909825377
31641	08:59:17.252	00:00:31.640	1899	-1024	-768	-1	-1	-1	-1	4	-1024	-768	-1	-1	-1	-1	4		0	0						Untertest3.avi	0	880	547	72	111				0	Content		-72	-111	31640818	1909842045
31657	08:59:17.268	00:00:31.656	1900	-1024	-768	-1	-1	-1	-1	4	-1024	-768	-1	-1	-1	-1	4		0	0						Untertest3.avi	0	880	547	72	111				0	Content		-72	-111	31656927	1909858154
31674	08:59:17.285	00:00:31.673	1901	-1024	-768	-1	-1	-1	-1	4	-1024	-768	-1	-1	-1	-1	4		0	0						Untertest3.avi	0	880	547	72	111				0	Content		-72	-111	31673594	1909874821
31690	08:59:17.301	00:00:31.690	1902	-1024	-768	-1	-1	-1	-1	4	-1024	-768	-1	-1	-1	-1	4		0	0						Untertest3.avi	0	880	547	72	111				0	Content		-72	-111	31690076	1909891303
31707	08:59:17.318	00:00:31.706	1903	-1024	-768	-1	-1	-1	-1	4	-1024	-768	-1	-1	-1	-1	4		0	0						Untertest3.avi	0	880	547	72	111				0	Content		-72	-111	31706744	1909907971
31723	08:59:17.334	00:00:31.723	1904	-1024	-768	-1	-1	-1	-1	4	-1024	-768	-1	-1	-1	-1	4		0	0						Untertest3.avi	0	880	547	72	111				0	Content		-72	-111	31723411	1909924638
31740	08:59:17.351	00:00:31.739	1905	-1024	-768	-1	-1	-1	-1	4	-1024	-768	-1	-1	-1	-1	4		0	0						Untertest3.avi	0	880	547	72	111				0	Content		-72	-111	31739658	1909940885
31756	08:59:17.367	00:00:31.756	1906	-1024	-768	-1	-1	-1	-1	4	-1024	-768	-1	-1	-1	-1	4		0	0						Untertest3.avi	0	880	547	72	111				0	Content		-72	-111	31756284	1909957511
31773	08:59:17.384	00:00:31.773	1907	-1024	-768	-1	-1	-1	-1	4	-1024	-768	-1	-1	-1	-1	4		0	0						Untertest3.avi	0	880	547	72	111				0	Content		-72	-111	31773085	1909974312
31790	08:59:17.401	00:00:31.789	1908	-1024	-768	-1	-1	-1	-1	4	-1024	-768	-1	-1	-1	-1	4		0	0						Untertest3.avi	0	880	547	72	111				0	Content		-72	-111	31789683	1909990910
31806	08:59:17.417	00:00:31.806	1909	-1024	-768	-1	-1	-1	-1	4	-1024	-768	-1	-1	-1	-1	4		0	0						Untertest3.avi	0	880	547	72	111				0	Content		-72	-111	31806351	1910007578
31823	08:59:17.434	00:00:31.823	1910	-1024	-768	-1	-1	-1	-1	4	-1024	-768	-1	-1	-1	-1	4		0	0						Untertest3.avi	0	880	547	72	111				0	Content		-72	-111	31823253	1910024480
31840	08:59:17.451	00:00:31.839	1911	-1024	-768	-1	-1	-1	-1	4	-1024	-768	-1	-1	-1	-1	4		0	0						Untertest3.avi	0	880	547	72	111				0	Content		-72	-111	31839920	1910041147
31857	08:59:17.468	00:00:31.856	1912	-1024	-768	-1	-1	-1	-1	4	-1024	-768	-1	-1	-1	-1	4		0	0						Untertest3.avi	0	880	547	72	111				0	Content		-72	-111	31856915	1910058142
31874	08:59:17.485	00:00:31.873	1913	-1024	-768	-1	-1	-1	-1	4	-1024	-768	-1	-1	-1	-1	4		0	0						Untertest3.avi	0	880	547	72	111				0	Content		-72	-111	31873583	1910074810
31890	08:59:17.501	00:00:31.890	1914	-1024	-768	-1	-1	-1	-1	4	-1024	-768	-1	-1	-1	-1	4		0	0						Untertest3.avi	0	880	547	72	111				0	Content		-72	-111	31890250	1910091477
31908	08:59:17.519	00:00:31.907	1915	-1024	-768	-1	-1	-1	-1	4	-1024	-768	-1	-1	-1	-1	4		0	0						Untertest3.avi	0	880	547	72	111				0	Content		-72	-111	31907514	1910108741
31924	08:59:17.535	00:00:31.924	1916	-1024	-768	-1	-1	-1	-1	4	-1024	-768	-1	-1	-1	-1	4		0	0						Untertest3.avi	0	880	547	72	111				0	Content		-72	-111	31924182	1910125409
31941	08:59:17.552	00:00:31.941	1917	-1024	-768	-1	-1	-1	-1	4	-1024	-768	-1	-1	-1	-1	4		0	0						Untertest3.avi	0	880	547	72	111				0	Content		-72	-111	31941406	1910142633
31957	08:59:17.568	00:00:31.957	1918	-1024	-768	-1	-1	-1	-1	4	-1024	-768	-1	-1	-1	-1	4		0	0						Untertest3.avi	0	880	547	72	111				0	Content		-72	-111	31957271	1910158498
31974	08:59:17.585	00:00:31.973	1919	-1024	-768	-1	-1	-1	-1	4	-1024	-768	-1	-1	-1	-1	4		0	0						Untertest3.avi	0	880	547	72	111				0	Content		-72	-111	31973896	1910175123
31991	08:59:17.602	00:00:31.990	1920	-1024	-768	-1	-1	-1	-1	4	-1024	-768	-1	-1	-1	-1	4		0	0						Untertest3.avi	0	880	547	72	111				0	Content		-72	-111	31990564	1910191791
32007	08:59:17.618	00:00:32.007	1921	-1024	-768	-1	-1	-1	-1	4	-1024	-768	-1	-1	-1	-1	4		0	0						Untertest3.avi	0	880	547	72	111				0	Content		-72	-111	32007143	1910208370
32024	08:59:17.635	00:00:32.023	1922	-1024	-768	-1	-1	-1	-1	4	-1024	-768	-1	-1	-1	-1	4		0	0						Untertest3.avi	0	880	547	72	111				0	Content		-72	-111	32023766	1910224993
32040	08:59:17.651	00:00:32.040	1923	-1024	-768	-1	-1	-1	-1	4	-1024	-768	-1	-1	-1	-1	4		0	0						Untertest3.avi	0	880	547	72	111				0	Content		-72	-111	32040394	1910241621
32057	08:59:17.668	00:00:32.057	1924	-1024	-768	-1	-1	-1	-1	4	-1024	-768	-1	-1	-1	-1	4		0	0						Untertest3.avi	0	880	547	72	111				0	Content		-72	-111	32057078	1910258305
32074	08:59:17.685	00:00:32.073	1925	-1024	-768	-1	-1	-1	-1	4	-1024	-768	-1	-1	-1	-1	4		0	0						Untertest3.avi	0	880	547	72	111				0	Content		-72	-111	32073746	1910274973
32090	08:59:17.701	00:00:32.090	1926	-1024	-768	-1	-1	-1	-1	4	-1024	-768	-1	-1	-1	-1	4		0	0						Untertest3.avi	0	880	547	72	111				0	Content		-72	-111	32090442	1910291669
32107	08:59:17.718	00:00:32.107	1927	-1024	-768	-1	-1	-1	-1	4	-1024	-768	-1	-1	-1	-1	4		0	0						Untertest3.avi	0	880	547	72	111				0	Content		-72	-111	32107110	1910308337
32124	08:59:17.735	00:00:32.123	1928	-1024	-768	-1	-1	-1	-1	4	-1024	-768	-1	-1	-1	-1	4		0	0						Untertest3.avi	0	880	547	72	111				0	Content		-72	-111	32123759	1910324986
32140	08:59:17.751	00:00:32.140	1929	-1024	-768	-1	-1	-1	-1	4	-1024	-768	-1	-1	-1	-1	4		0	0						Untertest3.avi	0	880	547	72	111				0	Content		-72	-111	32140011	1910341238
32157	08:59:17.768	00:00:32.157	1930	-1024	-768	-1	-1	-1	-1	4	-1024	-768	-1	-1	-1	-1	4		0	0						Untertest3.avi	0	880	547	72	111				0	Content		-72	-111	32157391	1910358618
32174	08:59:17.785	00:00:32.174	1931	-1024	-768	-1	-1	-1	-1	4	-1024	-768	-1	-1	-1	-1	4		0	0						Untertest3.avi	0	880	547	72	111				0	Content		-72	-111	32174008	1910375235
32191	08:59:17.802	00:00:32.190	1932	-1024	-768	-1	-1	-1	-1	4	-1024	-768	-1	-1	-1	-1	4		0	0						Untertest3.avi	0	880	547	72	111				0	Content		-72	-111	32190634	1910391861
32206	08:59:17.817	00:00:32.206	1933	-1024	-768	-1	-1	-1	-1	4	-1024	-768	-1	-1	-1	-1	4		0	0						Untertest3.avi	0	880	547	72	111				0	Content		-72	-111	32206182	1910407409
32223	08:59:17.834	00:00:32.223	1934	-1024	-768	-1	-1	-1	-1	4	-1024	-768	-1	-1	-1	-1	4		0	0						Untertest3.avi	0	880	547	72	111				0	Content		-72	-111	32223383	1910424610
32240	08:59:17.851	00:00:32.240	1935	-1024	-768	-1	-1	-1	-1	4	-1024	-768	-1	-1	-1	-1	4		0	0						Untertest3.avi	0	880	547	72	111				0	Content		-72	-111	32240383	1910441610
32257	08:59:17.868	00:00:32.257	1936	-1024	-768	-1	-1	-1	-1	4	-1024	-768	-1	-1	-1	-1	4		0	0						Untertest3.avi	0	880	547	72	111				0	Content		-72	-111	32257003	1910458230
32274	08:59:17.885	00:00:32.273	1937	-1024	-768	-1	-1	-1	-1	4	-1024	-768	-1	-1	-1	-1	4		0	0						Untertest3.avi	0	880	547	72	111				0	Content		-72	-111	32273671	1910474898
32290	08:59:17.901	00:00:32.290	1938	-1024	-768	-1	-1	-1	-1	4	-1024	-768	-1	-1	-1	-1	4		0	0						Untertest3.avi	0	880	547	72	111				0	Content		-72	-111	32290361	1910491588
32307	08:59:17.918	00:00:32.306	1939	-1024	-768	-1	-1	-1	-1	4	-1024	-768	-1	-1	-1	-1	4		0	0						Untertest3.avi	0	880	547	72	111				0	Content		-72	-111	32306871	1910508098
32323	08:59:17.934	00:00:32.323	1940	-1024	-768	-1	-1	-1	-1	4	-1024	-768	-1	-1	-1	-1	4		0	0						Untertest3.avi	0	880	547	72	111				0	Content		-72	-111	32323497	1910524724
32340	08:59:17.951	00:00:32.340	1941	-1024	-768	-1	-1	-1	-1	4	-1024	-768	-1	-1	-1	-1	4		0	0						Untertest3.avi	0	880	547	72	111				0	Content		-72	-111	32340120	1910541347
32357	08:59:17.968	00:00:32.356	1942	-1024	-768	-1	-1	-1	-1	4	-1024	-768	-1	-1	-1	-1	4		0	0						Untertest3.avi	0	880	547	72	111				0	Content		-72	-111	32356809	1910558036
32373	08:59:17.984	00:00:32.373	1943	-1024	-768	-1	-1	-1	-1	4	-1024	-768	-1	-1	-1	-1	4		0	0						Untertest3.avi	0	880	547	72	111				0	Content		-72	-111	32373477	1910574704
32390	08:59:18.001	00:00:32.390	1944	-1024	-768	-1	-1	-1	-1	4	-1024	-768	-1	-1	-1	-1	4		0	0						Untertest3.avi	0	880	547	72	111				0	Content		-72	-111	32390109	1910591336
32407	08:59:18.018	00:00:32.406	1945	-1024	-768	-1	-1	-1	-1	4	-1024	-768	-1	-1	-1	-1	4		0	0						Untertest3.avi	0	880	547	72	111				0	Content		-72	-111	32406777	1910608004
32423	08:59:18.034	00:00:32.423	1946	-1024	-768	-1	-1	-1	-1	4	-1024	-768	-1	-1	-1	-1	4		0	0						Untertest3.avi	0	880	547	72	111				0	Content		-72	-111	32423492	1910624719
32440	08:59:18.051	00:00:32.439	1947	-1024	-768	-1	-1	-1	-1	4	-1024	-768	-1	-1	-1	-1	4		0	0						Untertest3.avi	0	880	547	72	111				0	Content		-72	-111	32439742	1910640969
32457	08:59:18.068	00:00:32.457	1948	-1024	-768	-1	-1	-1	-1	4	-1024	-768	-1	-1	-1	-1	4		0	0						Untertest3.avi	0	880	547	72	111				0	Content		-72	-111	32457117	1910658344
32474	08:59:18.085	00:00:32.473	1949	-1024	-768	-1	-1	-1	-1	4	-1024	-768	-1	-1	-1	-1	4		0	0						Untertest3.avi	0	880	547	72	111				0	Content		-72	-111	32473739	1910674966
32490	08:59:18.101	00:00:32.489	1950	-1024	-768	-1	-1	-1	-1	4	-1024	-768	-1	-1	-1	-1	4		0	0						Untertest3.avi	0	880	547	72	111				0	Content		-72	-111	32489831	1910691058
32506	08:59:18.117	00:00:32.506	1951	-1024	-768	-1	-1	-1	-1	4	-1024	-768	-1	-1	-1	-1	4		0	0						Untertest3.avi	0	880	547	72	111				0	Content		-72	-111	32506498	1910707725
32523	08:59:18.134	00:00:32.522	1952	-1024	-768	-1	-1	-1	-1	4	-1024	-768	-1	-1	-1	-1	4		0	0						Untertest3.avi	0	880	547	72	111				0	Content		-72	-111	32522543	1910723770
32540	08:59:18.151	00:00:32.540	1953	-1024	-768	-1	-1	-1	-1	4	-1024	-768	-1	-1	-1	-1	4		0	0						Untertest3.avi	0	880	547	72	111				0	Content		-72	-111	32540234	1910741461
32556	08:59:18.167	00:00:32.556	1954	-1024	-768	-1	-1	-1	-1	4	-1024	-768	-1	-1	-1	-1	4		0	0						Untertest3.avi	0	880	547	72	111				0	Content		-72	-111	32556496	1910757723
32573	08:59:18.184	00:00:32.573	1955	-1024	-768	-1	-1	-1	-1	4	-1024	-768	-1	-1	-1	-1	4		0	0						Untertest3.avi	0	880	547	72	111				0	Content		-72	-111	32573375	1910774602
32590	08:59:18.201	00:00:32.589	1956	-1024	-768	-1	-1	-1	-1	4	-1024	-768	-1	-1	-1	-1	4		0	0						Untertest3.avi	0	880	547	72	111				0	Content		-72	-111	32589984	1910791211
32607	08:59:18.218	00:00:32.606	1957	-1024	-768	-1	-1	-1	-1	4	-1024	-768	-1	-1	-1	-1	4		0	0						Untertest3.avi	0	880	547	72	111				0	Content		-72	-111	32606610	1910807837
32623	08:59:18.234	00:00:32.623	1958	-1024	-768	-1	-1	-1	-1	4	-1024	-768	-1	-1	-1	-1	4		0	0						Untertest3.avi	0	880	547	72	111				0	Content		-72	-111	32623361	1910824588
32640	08:59:18.251	00:00:32.639	1959	-1024	-768	-1	-1	-1	-1	4	-1024	-768	-1	-1	-1	-1	4		0	0						Untertest3.avi	0	880	547	72	111				0	Content		-72	-111	32639984	1910841211
32657	08:59:18.268	00:00:32.656	1960	-1024	-768	-1	-1	-1	-1	4	-1024	-768	-1	-1	-1	-1	4		0	0						Untertest3.avi	0	880	547	72	111				0	Content		-72	-111	32656670	1910857897
32673	08:59:18.284	00:00:32.673	1961	-1024	-768	-1	-1	-1	-1	4	-1024	-768	-1	-1	-1	-1	4		0	0						Untertest3.avi	0	880	547	72	111				0	Content		-72	-111	32673337	1910874564
32690	08:59:18.301	00:00:32.689	1962	-1024	-768	-1	-1	-1	-1	4	-1024	-768	-1	-1	-1	-1	4		0	0						Untertest3.avi	0	880	547	72	111				0	Content		-72	-111	32689970	1910891197
32707	08:59:18.318	00:00:32.706	1963	-1024	-768	-1	-1	-1	-1	4	-1024	-768	-1	-1	-1	-1	4		0	0						Untertest3.avi	0	880	547	72	111				0	Content		-72	-111	32706638	1910907865
32723	08:59:18.334	00:00:32.723	1964	-1024	-768	-1	-1	-1	-1	4	-1024	-768	-1	-1	-1	-1	4		0	0						Untertest3.avi	0	880	547	72	111				0	Content		-72	-111	32723226	1910924453
32740	08:59:18.351	00:00:32.739	1965	-1024	-768	-1	-1	-1	-1	4	-1024	-768	-1	-1	-1	-1	4		0	0						Untertest3.avi	0	880	547	72	111				0	Content		-72	-111	32739601	1910940828
32757	08:59:18.368	00:00:32.756	1966	-1024	-768	-1	-1	-1	-1	4	-1024	-768	-1	-1	-1	-1	4		0	0						Untertest3.avi	0	880	547	72	111				0	Content		-72	-111	32756976	1910958203
32774	08:59:18.385	00:00:32.773	1967	-1024	-768	-1	-1	-1	-1	4	-1024	-768	-1	-1	-1	-1	4		0	0						Untertest3.avi	0	880	547	72	111				0	Content		-72	-111	32773595	1910974822
32790	08:59:18.401	00:00:32.789	1968	-1024	-768	-1	-1	-1	-1	4	-1024	-768	-1	-1	-1	-1	4		0	0						Untertest3.avi	0	880	547	72	111				0	Content		-72	-111	32789685	1910990912
32806	08:59:18.417	00:00:32.806	1969	-1024	-768	-1	-1	-1	-1	4	-1024	-768	-1	-1	-1	-1	4		0	0						Untertest3.avi	0	880	547	72	111				0	Content		-72	-111	32806353	1911007580
32823	08:59:18.434	00:00:32.822	1970	-1024	-768	-1	-1	-1	-1	4	-1024	-768	-1	-1	-1	-1	4		0	0						Untertest3.avi	0	880	547	72	111				0	Content		-72	-111	32822661	1911023888
32839	08:59:18.450	00:00:32.839	1971	-1024	-768	-1	-1	-1	-1	4	-1024	-768	-1	-1	-1	-1	4		0	0						Untertest3.avi	0	880	547	72	111				0	Content		-72	-111	32839328	1911040555
32856	08:59:18.467	00:00:32.855	1972	-1024	-768	-1	-1	-1	-1	4	-1024	-768	-1	-1	-1	-1	4		0	0						Untertest3.avi	0	880	547	72	111				0	Content		-72	-111	32855874	1911057101
32873	08:59:18.484	00:00:32.872	1973	-1024	-768	-1	-1	-1	-1	4	-1024	-768	-1	-1	-1	-1	4		0	0						Untertest3.avi	0	880	547	72	111				0	Content		-72	-111	32872542	1911073769
32889	08:59:18.500	00:00:32.889	1974	-1024	-768	-1	-1	-1	-1	4	-1024	-768	-1	-1	-1	-1	4		0	0						Untertest3.avi	0	880	547	72	111				0	Content		-72	-111	32889209	1911090436
32906	08:59:18.517	00:00:32.906	1975	-1024	-768	-1	-1	-1	-1	4	-1024	-768	-1	-1	-1	-1	4		0	0						Untertest3.avi	0	880	547	72	111				0	Content		-72	-111	32906024	1911107251
32923	08:59:18.534	00:00:32.922	1976	-1024	-768	-1	-1	-1	-1	4	-1024	-768	-1	-1	-1	-1	4		0	0						Untertest3.avi	0	880	547	72	111				0	Content		-72	-111	32922692	1911123919
32940	08:59:18.551	00:00:32.939	1977	-1024	-768	-1	-1	-1	-1	4	-1024	-768	-1	-1	-1	-1	4		0	0						Untertest3.avi	0	880	547	72	111				0	Content		-72	-111	32939617	1911140844
32956	08:59:18.567	00:00:32.956	1978	-1024	-768	-1	-1	-1	-1	4	-1024	-768	-1	-1	-1	-1	4		0	0						Untertest3.avi	0	880	547	72	111				0	Content		-72	-111	32956284	1911157511
32973	08:59:18.584	00:00:32.972	1979	-1024	-768	-1	-1	-1	-1	4	-1024	-768	-1	-1	-1	-1	4		0	0						Untertest3.avi	0	880	547	72	111				0	Content		-72	-111	32972952	1911174179
[truncated: 1,651 more rows]
