# Supplementary material for: Gaze Duration Biases for Colours in Combination with Dissonant and Consonant Sounds: A Comparative Eye-Tracking Study with Orangutans
Source: PLoS One. 2015 Oct 14;10(10):e0139894. doi: 10.1371/journal.pone.0139894 (PMC4605782; doi:10.1371/journal.pone.0139894)
Supplement: S1 Data — (ZIP) [file pone.0139894.s004.zip › Plos ColourSound Data/Apes/Farben_Musik_U3/Rec 26-All-Data.tsv]

System Properties:
Operating System:	Microsoft Windows NT 6.1.7601 Service Pack 1
System User Name:	tobiiadmin
Machine Name:	LOE7690LAP
Data properties:
Recording name:	Rec 26
Recording date:	06.03.2014
Recording time:	09:15:19
Recording resolution:	1024 x 768
Export date:	09.03.2014
Export time:	12:20:46
Participant:	Raia_S3
Filter settings:
Eye: Average
Validity: Normal
Fixation filter: Tobii fixation filter
Velocity threshold: 35
Distance threshold: 35
Timestamp	DateTimeStamp	DateTimeStampStartOffset	Number	GazePointXLeft	GazePointYLeft	CamXLeft	CamYLeft	DistanceLeft	PupilLeft	ValidityLeft	GazePointXRight	GazePointYRight	CamXRight	CamYRight	DistanceRight	PupilRight	ValidityRight	FixationIndex	GazePointX	GazePointY	Event	EventKey	Data1	Data2	Descriptor	StimuliName	StimuliID	MediaWidth	MediaHeight	MediaPosX	MediaPosY	MappedFixationPointX	MappedFixationPointY	FixationDuration	AoiIds	AoiNames	WebGroupImage	MappedGazeDataPointX	MappedGazeDataPointY	MicroSecondTimestamp	AbsoluteMicroSecondTimestamp
10	09:15:19.380	00:00:00.009	0	-1024	-768	-1	-1	-1	-1	4	-1024	-768	-1	-1	-1	-1	4		0	0						No media	0	1024	768	0	0				0	Content		0	0	9767	2871955597
27	09:15:19.397	00:00:00.026	1	-1024	-768	-1	-1	-1	-1	4	-1024	-768	-1	-1	-1	-1	4		0	0						No media	0	1024	768	0	0				0	Content		0	0	26517	2871972347
43	09:15:19.413	00:00:00.043	2	-1024	-768	-1	-1	-1	-1	4	-1024	-768	-1	-1	-1	-1	4		0	0						No media	0	1024	768	0	0				0	Content		0	0	43133	2871988963
60	09:15:19.430	00:00:00.059	3	-1024	-768	-1	-1	-1	-1	4	-1024	-768	-1	-1	-1	-1	4		0	0						No media	0	1024	768	0	0				0	Content		0	0	59756	2872005586
76	09:15:19.446	00:00:00.076	4	-1024	-768	-1	-1	-1	-1	4	-1024	-768	-1	-1	-1	-1	4		0	0						No media	0	1024	768	0	0				0	Content		0	0	76382	2872022212
93	09:15:19.463	00:00:00.093	5	-1024	-768	-1	-1	-1	-1	4	-1024	-768	-1	-1	-1	-1	4		0	0						No media	0	1024	768	0	0				0	Content		0	0	93450	2872039280
111	09:15:19.481	00:00:00.110	6	-1024	-768	-1	-1	-1	-1	4	-1024	-768	-1	-1	-1	-1	4		0	0						No media	0	1024	768	0	0				0	Content		0	0	110821	2872056651
128	09:15:19.498	00:00:00.128	7	-1024	-768	-1	-1	-1	-1	4	-1024	-768	-1	-1	-1	-1	4		0	0						No media	0	1024	768	0	0				0	Content		0	0	128069	2872073899
143	09:15:19.513	00:00:00.142	8	-1024	-768	-1	-1	-1	-1	4	-1024	-768	-1	-1	-1	-1	4		0	0						No media	0	1024	768	0	0				0	Content		0	0	142998	2872088828
160	09:15:19.530	00:00:00.159	9	-1024	-768	-1	-1	-1	-1	4	-1024	-768	-1	-1	-1	-1	4		0	0						No media	0	1024	768	0	0				0	Content		0	0	159620	2872105450
176	09:15:19.546	00:00:00.176	10	-1024	-768	-1	-1	-1	-1	4	-1024	-768	-1	-1	-1	-1	4		0	0						No media	0	1024	768	0	0				0	Content		0	0	176369	2872122199
193	09:15:19.563	00:00:00.192	11	-1024	-768	-1	-1	-1	-1	4	-1024	-768	-1	-1	-1	-1	4		0	0						No media	0	1024	768	0	0				0	Content		0	0	192989	2872138819
210	09:15:19.580	00:00:00.209	12	-1024	-768	-1	-1	-1	-1	4	-1024	-768	-1	-1	-1	-1	4		0	0						No media	0	1024	768	0	0				0	Content		0	0	209610	2872155440
226	09:15:19.596	00:00:00.226	13	-1024	-768	-1	-1	-1	-1	4	-1024	-768	-1	-1	-1	-1	4		0	0						No media	0	1024	768	0	0				0	Content		0	0	226230	2872172060
244	09:15:19.614	00:00:00.243	14	-1024	-768	-1	-1	-1	-1	4	-1024	-768	-1	-1	-1	-1	4		0	0						No media	0	1024	768	0	0				0	Content		0	0	243600	2872189430
261	09:15:19.631	00:00:00.260	15	-1024	-768	-1	-1	-1	-1	4	-1024	-768	-1	-1	-1	-1	4		0	0						No media	0	1024	768	0	0				0	Content		0	0	260976	2872206806
276	09:15:19.646	00:00:00.276	16	-1024	-768	-1	-1	-1	-1	4	-1024	-768	-1	-1	-1	-1	4		0	0						No media	0	1024	768	0	0				0	Content		0	0	276405	2872222235
293	09:15:19.663	00:00:00.293	17	-1024	-768	-1	-1	-1	-1	4	-1024	-768	-1	-1	-1	-1	4		0	0						No media	0	1024	768	0	0				0	Content		0	0	293080	2872238910
310	09:15:19.680	00:00:00.309	18	661,3772	371,8539	0,6385128	0,5889836	475,2498	2,983986	3	697,7543	370,2723	0,5586334	0,5700061	475,2535	2,935172	1	0	698	370						No media	0	1024	768	0	0	663	389	483	0	Content		698	370	309670	2872255500
326	09:15:19.696	00:00:00.326	19	592,3936	382,9654	0,5587465	0,570076	475,2535	2,999727	3	662,5232	378,1199	0,5588092	0,5700734	475,2535	2,985744	1	0	663	378						No media	0	1024	768	0	0	663	389	483	0	Content		663	378	326423	2872272253
343	09:15:19.713	00:00:00.343	20	592,3936	382,9654	0,5585898	0,5702541	473,4323	2,999727	3	662,5232	378,1199	0,5585898	0,5702541	473,4323	2,985744	1	0	663	378						No media	0	1024	768	0	0	663	389	483	0	Content		663	378	343062	2872288892
360	09:15:19.730	00:00:00.359	21	587,9035	380,8279	0,5587009	0,5706167	473,4323	3,01742	3	657,4565	375,7756	0,558764	0,5706141	473,4323	3,003442	1	0	657	376						No media	0	1024	768	0	0	663	389	483	0	Content		657	376	359805	2872305635
376	09:15:19.746	00:00:00.376	22	597,3493	379,4199	0,5588222	0,5706656	473,4323	3,006354	3	667,6243	374,2576	0,5588852	0,570663	473,4323	2,992283	1	0	668	374						No media	0	1024	768	0	0	663	389	483	0	Content		668	374	376307	2872322137
393	09:15:19.763	00:00:00.393	23	596,4033	378,3134	0,559205	0,5707781	474,456	3,012988	3	666,5021	373,0471	0,559205	0,5707781	474,456	2,998909	1	0	667	373						No media	0	1024	768	0	0	663	389	483	0	Content		667	373	393074	2872338904
410	09:15:19.780	00:00:00.409	24	694,949	424,1544	0,7237033	0,6079023	450,9355	2,9592	0	685,0297	353,4106	0,5593377	0,5707713	474,456	3,014619	0	0	690	389						No media	0	1024	768	0	0	663	389	483	0	Content		690	389	409689	2872355519
426	09:15:19.796	00:00:00.426	25	671,6244	409,2875	0,723748	0,6073432	451,3226	2,936296	0	676,0227	367,5185	0,5593961	0,5704619	474,456	3,00309	0	0	674	388						No media	0	1024	768	0	0	663	389	483	0	Content		674	388	426319	2872372149
443	09:15:19.813	00:00:00.442	26	625,7678	409,4327	0,7319089	0,6061618	471,9084	3,077425	0	682,7577	359,8207	0,5605153	0,5698025	478,2899	3,011736	0	0	654	385						No media	0	1024	768	0	0	663	389	483	0	Content		654	385	442948	2872388778
460	09:15:19.830	00:00:00.459	27	673,4674	412,9393	0,7240755	0,6059582	451,4517	2,963001	0	669,1232	390,5361	0,5609242	0,568924	478,2899	3,057246	0	0	671	402						No media	0	1024	768	0	0	663	389	483	0	Content		671	402	459707	2872405537
461	09:15:19.831																				MovieStart	128	0	0	Untertest3.avi
476	09:15:19.846	00:00:00.476	28	642,5484	382,5646	0,7321732	0,604076	471,9084	3,185304	0	690,9835	373,5171	0,561288	0,5677291	478,2899	3,068835	0	0	667	378						Untertest3.avi	0	880	547	72	111	591	278	483	0	Content		595	267	476331	2872422161
493	09:15:19.863	00:00:00.492	29	703,0623	320,2671	0,7357236	0,6026334	480,0049	3,107224	0	690,3459	381,8561	0,5642629	0,5662224	488,7176	3,080423	0	0	697	351						Untertest3.avi	0	880	547	72	111	591	278	483	0	Content		625	240	492960	2872438790
510	09:15:19.880	00:00:00.509	30	698,5573	354,0122	0,7361873	0,6006441	480,0048	3,29248	0	670,4113	378,5043	0,5647823	0,5645925	488,7077	3,223904	0	0	684	366						Untertest3.avi	0	880	547	72	111	591	278	483	0	Content		612	255	509589	2872455419
526	09:15:19.896	00:00:00.526	31	649,0164	409,7585	0,7256694	0,5995013	452,2502	3,044916	0	666,3184	385,2151	0,5652151	0,5629509	488,7078	3,29193	0	0	658	397						Untertest3.avi	0	880	547	72	111	591	278	483	0	Content		586	286	526343	2872472173
543	09:15:19.913	00:00:00.542	32	657,278	395,4744	0,7262018	0,5978522	451,8824	2,961115	0	662,2254	388,1773	0,564097	0,5616425	484,5048	3,359956	0	0	660	392						Untertest3.avi	0	880	547	72	111	591	278	483	0	Content		588	281	542972	2872488802
560	09:15:19.930	00:00:00.559	33	638,4315	444,3817	0,7262076	0,595941	451,0508	3,148206	0	677,2644	344,5004	0,5644797	0,5607036	484,5048	3,227251	0	0	658	394						Untertest3.avi	0	880	547	72	111	591	278	483	0	Content		586	283	559602	2872505432
576	09:15:19.946	00:00:00.576	34	637,5564	440,2062	0,7262512	0,594759	451,3225	3,154978	0	678,0151	345,9796	0,564386	0,5598057	484,5048	3,188505	0	0	658	393						Untertest3.avi	0	880	547	72	111	591	278	483	0	Content		586	282	576230	2872522060
593	09:15:19.963	00:00:00.592	35	686,7379	373,5214	0,7264931	0,5939648	451,9722	3,012093	0	678,7659	347,4586	0,5623811	0,5591038	477,8082	3,155453	0	0	683	360						Untertest3.avi	0	880	547	72	111	591	278	483	0	Content		611	249	592984	2872538814
610	09:15:19.980	00:00:00.609	36	630,4932	421,8914	0,7257898	0,5927749	451,5652	3,146236	0	665,5814	365,5856	0,5620087	0,5584084	477,8082	3,195021	0	0	648	394						Untertest3.avi	0	880	547	72	111	591	278	483	0	Content		576	283	609610	2872555440
626	09:15:19.996	00:00:00.626	37	636,8084	423,27	0,7257066	0,5916628	451,4974	3,171848	0	683,911	382,442	0,5617293	0,5576359	477,8082	3,104386	0	0	660	403						Untertest3.avi	0	880	547	72	111	591	278	483	0	Content		588	292	626240	2872572070
643	09:15:20.013	00:00:00.642	38	654,7053	442,5453	0,7253873	0,5908923	451,6444	3,093744	0	680,4216	393,0287	0,5620961	0,5570326	481,1803	3,097211	0	0	668	418						Untertest3.avi	0	880	547	72	111	591	278	483	0	Content		596	307	642867	2872588697
660	09:15:20.030	00:00:00.659	39	640,0281	427,0449	0,7247574	0,5900334	451,2771	3,18739	0	662,7829	368,6116	0,5617782	0,5566506	481,1803	3,25084	0	0	651	398						Untertest3.avi	0	880	547	72	111	591	278	483	0	Content		579	287	659623	2872605453
676	09:15:20.046	00:00:00.676	40	644,2604	418,9116	0,7241704	0,5903569	451,27	3,219522	0	-1024	-768	-1	-1	-1	-1	4	0	644	419						Untertest3.avi	0	880	547	72	111	591	278	483	0	Content		572	308	676173	2872622003
693	09:15:20.063	00:00:00.692	41	-1024	-768	-1	-1	-1	-1	4	-1024	-768	-1	-1	-1	-1	4	0	0	0						Untertest3.avi	0	880	547	72	111	591	278	483	0	Content		-72	-111	692926	2872638756
710	09:15:20.080	00:00:00.709	42	-1024	-768	-1	-1	-1	-1	4	-1024	-768	-1	-1	-1	-1	4	0	0	0						Untertest3.avi	0	880	547	72	111	591	278	483	0	Content		-72	-111	709555	2872655385
726	09:15:20.096	00:00:00.726	43	-1024	-768	-1	-1	-1	-1	4	-1024	-768	-1	-1	-1	-1	4	0	0	0						Untertest3.avi	0	880	547	72	111	591	278	483	0	Content		-72	-111	726228	2872672058
743	09:15:20.113	00:00:00.742	44	-1024	-768	-1	-1	-1	-1	4	-1024	-768	-1	-1	-1	-1	4	0	0	0						Untertest3.avi	0	880	547	72	111	591	278	483	0	Content		-72	-111	742939	2872688769
760	09:15:20.130	00:00:00.759	45	-1024	-768	-1	-1	-1	-1	4	-1024	-768	-1	-1	-1	-1	4	0	0	0						Untertest3.avi	0	880	547	72	111	591	278	483	0	Content		-72	-111	759566	2872705396
776	09:15:20.146	00:00:00.776	46	-1024	-768	-1	-1	-1	-1	4	-1024	-768	-1	-1	-1	-1	4	0	0	0						Untertest3.avi	0	880	547	72	111	591	278	483	0	Content		-72	-111	776238	2872722068
793	09:15:20.163	00:00:00.792	47	-1024	-768	-1	-1	-1	-1	4	1200,5	398,8547	0,546698	0,5656083	480,8737	3,287688	0	1	1200	399						Untertest3.avi	0	880	547	72	111	1122	431	200	0	Content		1128	288	792825	2872738655
809	09:15:20.179	00:00:00.809	48	-1024	-768	-1	-1	-1	-1	4	-1024	-768	-1	-1	-1	-1	4	1	0	0						Untertest3.avi	0	880	547	72	111	1122	431	200	0	Content		-72	-111	809452	2872755282
826	09:15:20.196	00:00:00.826	49	-1024	-768	-1	-1	-1	-1	4	1244,14	472,1173	0,5531131	0,5678318	480,8737	3,153251	0	1	1244	472						Untertest3.avi	0	880	547	72	111	1122	431	200	0	Content		1172	361	826216	2872772046
843	09:15:20.213	00:00:00.842	50	1190,235	543,2056	0,7158068	0,595234	444,3877	3,049833	0	1197,036	563,201	0,5517558	0,5703424	449,56	3,016937	0	1	1194	553						Untertest3.avi	0	880	547	72	111	1122	431	200	0	Content		1122	442	842832	2872788662
859	09:15:20.229	00:00:00.859	51	-1024	-768	-1	-1	-1	-1	4	-1024	-768	-1	-1	-1	-1	4	1	0	0						Untertest3.avi	0	880	547	72	111	1122	431	200	0	Content		-72	-111	859464	2872805294
876	09:15:20.246	00:00:00.876	52	-1024	-768	-1	-1	-1	-1	4	-1024	-768	-1	-1	-1	-1	4	1	0	0						Untertest3.avi	0	880	547	72	111	1122	431	200	0	Content		-72	-111	876155	2872821985
893	09:15:20.263	00:00:00.892	53	-1024	-768	-1	-1	-1	-1	4	-1024	-768	-1	-1	-1	-1	4	1	0	0						Untertest3.avi	0	880	547	72	111	1122	431	200	0	Content		-72	-111	892827	2872838657
909	09:15:20.279	00:00:00.909	54	-1024	-768	-1	-1	-1	-1	4	1180,261	554,0291	0,5468162	0,5739806	461,1931	2,85498	0	1	1180	554						Untertest3.avi	0	880	547	72	111	1122	431	200	0	Content		1108	443	909476	2872855306
926	09:15:20.296	00:00:00.926	55	-1024	-768	-1	-1	-1	-1	4	1210,25	534,8914	0,5526969	0,5757412	446,7193	2,798084	0	1	1210	535						Untertest3.avi	0	880	547	72	111	1122	431	200	0	Content		1138	424	926103	2872871933
943	09:15:20.313	00:00:00.942	56	-1024	-768	-1	-1	-1	-1	4	1180,715	544,0479	0,5474746	0,5756183	460,9063	2,847568	0	1	1181	544						Untertest3.avi	0	880	547	72	111	1122	431	200	0	Content		1109	433	942731	2872888561
959	09:15:20.329	00:00:00.959	57	-1024	-768	-1	-1	-1	-1	4	1177,905	542,0323	0,5492386	0,57635	465,7943	2,867045	0	1	1178	542						Untertest3.avi	0	880	547	72	111	1122	431	200	0	Content		1106	431	959483	2872905313
976	09:15:20.346	00:00:00.976	58	-1024	-768	-1	-1	-1	-1	4	-1024	-768	-1	-1	-1	-1	4	1	0	0						Untertest3.avi	0	880	547	72	111	1122	431	200	0	Content		-72	-111	976110	2872921940
993	09:15:20.363	00:00:00.992	59	-1024	-768	-1	-1	-1	-1	4	903,3523	464,0178	0,5549585	0,5756105	471,6495	2,874432	0	2	903	464						Untertest3.avi	0	880	547	72	111	618	319	233	0	Content		831	353	992739	2872938569
1009	09:15:20.379	00:00:01.009	60	-1024	-768	-1	-1	-1	-1	4	-1024	-768	-1	-1	-1	-1	4	2	0	0						Untertest3.avi	0	880	547	72	111	618	319	233	0	Content		-72	-111	1009400	2872955230
1026	09:15:20.396	00:00:01.026	61	-1024	-768	-1	-1	-1	-1	4	-1024	-768	-1	-1	-1	-1	4	2	0	0						Untertest3.avi	0	880	547	72	111	618	319	233	0	Content		-72	-111	1026072	2872971902
1043	09:15:20.413	00:00:01.042	62	-1024	-768	-1	-1	-1	-1	4	-1024	-768	-1	-1	-1	-1	4	2	0	0						Untertest3.avi	0	880	547	72	111	618	319	233	0	Content		-72	-111	1042825	2872988655
1059	09:15:20.429	00:00:01.059	63	694,9219	435,4023	0,7215382	0,5917123	449,6063	2,883186	0	724,8667	394,3976	0,5601279	0,5765288	480,6899	2,890538	0	2	710	415						Untertest3.avi	0	880	547	72	111	618	319	233	0	Content		638	304	1059455	2873005285
1076	09:15:20.446	00:00:01.076	64	695,5054	419,5551	0,7210349	0,5914057	449,1737	2,796919	0	693,7635	408,5952	0,5547895	0,5773103	463,9932	2,789682	0	2	695	414						Untertest3.avi	0	880	547	72	111	618	319	233	0	Content		623	303	1076083	2873021913
1093	09:15:20.463	00:00:01.092	65	696,3654	428,3107	0,7208441	0,591433	449,8468	2,705665	0	696,5129	421,6573	0,5544325	0,5776114	464,1237	2,833984	0	2	696	425						Untertest3.avi	0	880	547	72	111	618	319	233	0	Content		624	314	1092712	2873038542
1109	09:15:20.479	00:00:01.109	66	683,0225	430,9379	0,7201585	0,5913808	449,0527	2,845652	0	679,1376	418,5568	0,5537797	0,5783294	464,1573	2,811132	0	2	681	425						Untertest3.avi	0	880	547	72	111	618	319	233	0	Content		609	314	1109468	2873055298
1126	09:15:20.496	00:00:01.126	67	677,5007	444,4793	0,7197961	0,5917595	449,1475	2,891161	0	696,5172	419,2657	0,5533872	0,579035	464,1809	2,816489	0	2	687	432						Untertest3.avi	0	880	547	72	111	618	319	233	0	Content		615	321	1126097	2873071927
1143	09:15:20.513	00:00:01.142	68	680,616	443,3929	0,7193075	0,5922531	449,2562	2,919166	0	700,0123	409,067	0,5530366	0,5798892	463,932	2,823823	0	2	690	426						Untertest3.avi	0	880	547	72	111	618	319	233	0	Content		618	315	1142724	2873088554
1159	09:15:20.529	00:00:01.159	69	684,2339	440,7232	0,7190641	0,5928163	449,0555	2,904153	0	691,6981	419,9521	0,5526871	0,5806102	463,9761	2,888107	0	2	688	430						Untertest3.avi	0	880	547	72	111	618	319	233	0	Content		616	319	1159352	2873105182
1176	09:15:20.546	00:00:01.176	70	701,6013	442,2794	0,7188301	0,5932991	448,7665	2,873368	0	679,0202	419,1384	0,5524023	0,5812653	464,0724	2,88271	0	2	690	431						Untertest3.avi	0	880	547	72	111	618	319	233	0	Content		618	320	1176106	2873121936
1193	09:15:20.563	00:00:01.192	71	695,786	434,7819	0,7187075	0,5938807	448,791	2,87964	0	687,9988	430,0208	0,5522187	0,5817792	463,9222	2,926621	0	2	692	432						Untertest3.avi	0	880	547	72	111	618	319	233	0	Content		620	321	1192734	2873138564
1209	09:15:20.579	00:00:01.209	72	683,6451	437,2154	0,7185462	0,5945857	448,8033	2,952478	0	688,1802	416,0818	0,5521236	0,5822442	463,8268	2,897901	0	2	686	427						Untertest3.avi	0	880	547	72	111	618	319	233	0	Content		614	316	1209361	2873155191
1226	09:15:20.596	00:00:01.225	73	625,5948	453,183	0,7189913	0,5950431	448,5463	2,9997	0	639,2124	410,034	0,5529252	0,5826168	463,7141	2,902052	0	3	632	432						Untertest3.avi	0	880	547	72	111	448	313	300	0	Content		560	321	1225990	2873171820
1243	09:15:20.613	00:00:01.242	74	554,8497	425,9935	0,7200995	0,5955426	448,2752	2,953144	0	532,6385	428,3581	0,5541356	0,5830189	463,3718	2,989062	0	3	544	427						Untertest3.avi	0	880	547	72	111	448	313	300	0	Content		472	316	1242743	2873188573
1259	09:15:20.629	00:00:01.259	75	516,899	427,2373	0,7205693	0,5962994	448,7677	2,951136	0	506,2288	432,9429	0,5545531	0,5837696	463,3234	2,925572	0	3	512	430						Untertest3.avi	0	880	547	72	111	448	313	300	0	Content		440	319	1259111	2873204941
1276	09:15:20.646	00:00:01.275	76	517,8254	406,9084	0,7205607	0,5971104	448,3014	2,850662	0	511,8362	424,8954	0,5542889	0,584366	463,3458	2,911572	0	3	515	416						Untertest3.avi	0	880	547	72	111	448	313	300	0	Content		443	305	1275735	2873221565
1292	09:15:20.662	00:00:01.292	77	531,9741	411,9394	0,7204912	0,5977546	448,4023	2,841	0	504,2858	419,9353	0,5541482	0,5850763	463,2287	2,898543	0	3	518	416						Untertest3.avi	0	880	547	72	111	448	313	300	0	Content		446	305	1292360	2873238190
1309	09:15:20.679	00:00:01.309	78	518,9934	428,4286	0,720211	0,5979936	448,5807	2,921787	0	521,7593	418,9491	0,5539634	0,5855058	463,1393	2,853257	0	3	520	424						Untertest3.avi	0	880	547	72	111	448	313	300	0	Content		448	313	1309113	2873254943
1326	09:15:20.696	00:00:01.325	79	528,876	439,663	0,720121	0,5978598	448,4352	2,901302	0	495,6364	438,6248	0,5537293	0,585633	463,7803	2,966494	0	3	512	439						Untertest3.avi	0	880	547	72	111	448	313	300	0	Content		440	328	1325740	2873271570
1342	09:15:20.712	00:00:01.342	80	526,6847	426,8784	0,7200068	0,597479	448,9489	2,860273	0	514,971	413,5604	0,5537243	0,5854812	463,5507	2,856839	0	3	521	420						Untertest3.avi	0	880	547	72	111	448	313	300	0	Content		449	309	1342360	2873288190
1359	09:15:20.729	00:00:01.358	81	533,2949	405,2887	0,7200859	0,5971245	448,792	2,774742	0	524,2391	404,256	0,5538139	0,5850845	463,7602	2,836165	0	3	529	405						Untertest3.avi	0	880	547	72	111	448	313	300	0	Content		457	294	1358985	2873304815
1376	09:15:20.746	00:00:01.375	82	518,429	434,3966	0,7202541	0,5965477	448,6697	2,88072	0	510,8847	426,3768	0,5539907	0,5846373	463,9608	2,863224	0	3	515	430						Untertest3.avi	0	880	547	72	111	448	313	300	0	Content		443	319	1375736	2873321566
1392	09:15:20.762	00:00:01.392	83	503,8222	454,906	0,7205991	0,5961905	448,8077	2,92129	0	500,5377	430,1941	0,5542662	0,5842298	464,2388	2,871091	0	3	502	443						Untertest3.avi	0	880	547	72	111	448	313	300	0	Content		430	332	1392359	2873338189
1409	09:15:20.779	00:00:01.408	84	532,3951	403,4258	0,7208573	0,5958175	448,9081	2,7506	0	501,178	430,1288	0,5546956	0,5838367	464,1044	2,88972	0	3	517	417						Untertest3.avi	0	880	547	72	111	448	313	300	0	Content		445	306	1408984	2873354814
1426	09:15:20.796	00:00:01.425	85	531,4551	427,4122	0,7212632	0,595432	448,9361	2,754353	0	531,1778	407,0327	0,5549864	0,5833831	464,5016	2,774552	0	3	531	417						Untertest3.avi	0	880	547	72	111	448	313	300	0	Content		459	306	1425608	2873371438
1442	09:15:20.812	00:00:01.442	86	523,3851	424,0282	0,721656	0,595134	449,0984	2,805966	0	516,1517	431,1161	0,5553886	0,5828327	464,4048	2,825792	0	3	520	428						Untertest3.avi	0	880	547	72	111	448	313	300	0	Content		448	317	1442358	2873388188
1459	09:15:20.829	00:00:01.458	87	514,6013	452,6794	0,7217771	0,5941954	449,0912	2,874324	0	527,3636	419,3965	0,5557272	0,5823485	464,2988	2,764279	0	3	521	436						Untertest3.avi	0	880	547	72	111	448	313	300	0	Content		449	325	1458980	2873404810
1476	09:15:20.846	00:00:01.475	88	547,0294	410,4063	0,7222923	0,5943219	449,4788	2,685774	0	516,4454	421,7123	0,5558864	0,5817158	464,8732	2,779789	0	3	532	416						Untertest3.avi	0	880	547	72	111	448	313	300	0	Content		460	305	1475605	2873421435
1492	09:15:20.862	00:00:01.492	89	519,6903	433,582	0,7224591	0,5940428	449,6635	2,799048	0	508,8536	425,6971	0,5560186	0,5811495	464,7008	2,827117	0	3	514	430						Untertest3.avi	0	880	547	72	111	448	313	300	0	Content		442	319	1492232	2873438062
1509	09:15:20.879	00:00:01.508	90	533,831	421,2622	0,72234	0,5937948	450,366	2,808288	0	524,6489	411,3061	0,5559198	0,580614	464,7383	2,770373	0	3	529	416						Untertest3.avi	0	880	547	72	111	448	313	300	0	Content		457	305	1508980	2873454810
1526	09:15:20.896	00:00:01.525	91	612,5723	399,9241	0,7212365	0,5935962	449,9611	2,742923	0	611,6216	381,25	0,5550526	0,5799631	465,3232	2,758265	0	4	612	391						Untertest3.avi	0	880	547	72	111	670	261	366	0	Content		540	280	1525605	2873471435
1542	09:15:20.912	00:00:01.542	92	672,2476	383,1159	0,7197791	0,5935454	450,4728	2,84061	0	682,0114	372,745	0,5538894	0,5795051	465,1462	2,795279	0	4	677	378						Untertest3.avi	0	880	547	72	111	670	261	366	0	Content		605	267	1542228	2873488058
1559	09:15:20.929	00:00:01.558	93	741,1395	392,3398	0,7190253	0,5939462	450,1435	2,872665	0	742,4787	363,7056	0,5529822	0,5797439	465,5681	2,763748	0	4	742	378						Untertest3.avi	0	880	547	72	111	670	261	366	0	Content		670	267	1558977	2873504807
1576	09:15:20.946	00:00:01.575	94	754,2265	375,245	0,7188298	0,5946279	450,0662	2,820689	0	745,4169	367,0585	0,5525873	0,5800848	465,2827	2,783791	0	4	750	371						Untertest3.avi	0	880	547	72	111	670	261	366	0	Content		678	260	1575601	2873521431
1592	09:15:20.962	00:00:01.592	95	736,8431	389,8065	0,7185305	0,5951506	450,3311	2,851282	0	756,5345	358,4059	0,5522265	0,5804314	465,2021	2,760944	0	4	747	374						Untertest3.avi	0	880	547	72	111	670	261	366	0	Content		675	263	1592224	2873538054
1609	09:15:20.979	00:00:01.608	96	731,838	381,3149	0,7183143	0,5957796	450,1646	2,844874	0	747,5985	365,0366	0,551775	0,5807331	465,0976	2,785204	0	4	740	373						Untertest3.avi	0	880	547	72	111	670	261	366	0	Content		668	262	1608850	2873554680
1626	09:15:20.996	00:00:01.625	97	736,2684	385,952	0,7178849	0,596284	450,3687	2,83574	0	735,0945	365,5028	0,5513126	0,5812021	464,681	2,801132	0	4	736	376						Untertest3.avi	0	880	547	72	111	670	261	366	0	Content		664	265	1625601	2873571431
1642	09:15:21.012	00:00:01.642	98	727,2489	386,7126	0,717419	0,5969724	450,3885	2,83191	0	737,1113	357,1524	0,5506926	0,5816196	464,8363	2,79018	0	4	732	372						Untertest3.avi	0	880	547	72	111	670	261	366	0	Content		660	261	1642224	2873588054
1659	09:15:21.029	00:00:01.658	99	731,2879	377,5804	0,7167957	0,5974516	450,4429	2,797967	0	730,47	360,8803	0,5500773	0,5820685	464,6998	2,803705	0	4	731	369						Untertest3.avi	0	880	547	72	111	670	261	366	0	Content		659	258	1658850	2873604680
1675	09:15:21.045	00:00:01.675	100	733,9739	380,6323	0,7162991	0,5979974	450,3163	2,778768	0	741,6765	362,7808	0,549454	0,5824741	464,4983	2,759091	0	4	738	372						Untertest3.avi	0	880	547	72	111	670	261	366	0	Content		666	261	1675475	2873621305
1692	09:15:21.062	00:00:01.692	101	747,1238	373,0233	0,7157024	0,5984486	450,5493	2,775914	0	740,6796	361,3016	0,5487978	0,5828456	464,1295	2,761305	0	4	744	367						Untertest3.avi	0	880	547	72	111	670	261	366	0	Content		672	256	1692223	2873638053
1709	09:15:21.079	00:00:01.708	102	714,6801	384,5293	0,7151777	0,5987329	450,2965	2,855646	0	736,4853	364,4674	0,5482358	0,5830664	464,0876	2,757351	0	4	726	374						Untertest3.avi	0	880	547	72	111	670	261	366	0	Content		654	263	1708846	2873654676
1725	09:15:21.095	00:00:01.725	103	739,2054	383,0743	0,7147847	0,5989702	450,3327	2,855271	0	744,746	361,432	0,5477358	0,5831361	464,3998	2,790963	0	4	742	372						Untertest3.avi	0	880	547	72	111	670	261	366	0	Content		670	261	1725470	2873671300
1742	09:15:21.112	00:00:01.742	104	749,6093	371,0894	0,714492	0,5991136	449,9949	2,799566	0	736,972	360,6225	0,5473815	0,5831032	464,045	2,82539	0	4	743	366						Untertest3.avi	0	880	547	72	111	670	261	366	0	Content		671	255	1742095	2873687925
1759	09:15:21.129	00:00:01.758	105	751,7703	365,0128	0,7143248	0,5990842	449,929	2,820365	0	737,0989	350,2784	0,5470747	0,5829606	464,0995	2,807329	0	4	744	358						Untertest3.avi	0	880	547	72	111	670	261	366	0	Content		672	247	1758842	2873704672
1775	09:15:21.145	00:00:01.775	106	731,9372	378,9042	0,7141449	0,5990841	449,7127	2,805279	0	756,0084	340,297	0,5468194	0,5828184	464,2948	2,747485	0	4	744	360						Untertest3.avi	0	880	547	72	111	670	261	366	0	Content		672	249	1775467	2873721297
1792	09:15:21.162	00:00:01.792	107	726,1911	383,523	0,7139293	0,5991098	450,0898	2,851726	0	735,7125	355,6427	0,546627	0,5826472	464,0502	2,83158	0	4	731	370						Untertest3.avi	0	880	547	72	111	670	261	366	0	Content		659	259	1792091	2873737921
1809	09:15:21.179	00:00:01.808	108	731,1763	375,6357	0,713807	0,5991185	449,7645	2,843327	0	745,8036	371,9083	0,546442	0,5823069	464,3198	2,832739	0	4	738	374						Untertest3.avi	0	880	547	72	111	670	261	366	0	Content		666	263	1808717	2873754547
1825	09:15:21.195	00:00:01.825	109	727,806	374,7932	0,7136844	0,5991277	449,6231	2,854104	0	744,27	349,3334	0,5463378	0,5822282	463,7929	2,785197	0	4	736	362						Untertest3.avi	0	880	547	72	111	670	261	366	0	Content		664	251	1825465	2873771295
1842	09:15:21.212	00:00:01.842	110	753,0563	374,4432	0,7134963	0,5992948	449,985	2,770407	0	752,4946	362,3442	0,5460999	0,5822889	464,0446	2,765358	0	4	753	368						Untertest3.avi	0	880	547	72	111	670	261	366	0	Content		681	257	1842090	2873787920
1859	09:15:21.229	00:00:01.858	111	816,0709	392,7118	0,7124448	0,5996091	449,9367	2,835442	0	821,1541	358,3345	0,5452738	0,5827704	464,1599	2,813729	0	4	819	376						Untertest3.avi	0	880	547	72	111	670	261	366	0	Content		747	265	1858714	2873804544
1875	09:15:21.245	00:00:01.875	112	887,8408	425,0897	0,7115345	0,6005318	450,5844	2,853374	0	896,7535	389,9224	0,5444123	0,5835394	464,2298	2,790005	0	4	892	408						Untertest3.avi	0	880	547	72	111	670	261	366	0	Content		820	297	1875340	2873821170
1892	09:15:21.262	00:00:01.892	113	934,7764	466,0609	0,7107565	0,601612	450,7926	2,840484	0	962,2316	426,1306	0,543814	0,5844191	464,3759	2,801003	0	5	949	446						Untertest3.avi	0	880	547	72	111	1166	385	300	0	Content		877	335	1892086	2873837916
1909	09:15:21.279	00:00:01.908	114	1026,365	496,288	0,7098729	0,6022447	450,515	2,871163	0	1067,677	446,4261	0,5430619	0,5848519	465,0708	2,841896	0	5	1047	471						Untertest3.avi	0	880	547	72	111	1166	385	300	0	Content		975	360	1908712	2873854542
1925	09:15:21.295	00:00:01.925	115	1094,327	494,0731	0,7091636	0,6025414	451,2594	2,931283	0	1175,311	449,8833	0,5424966	0,5851372	465,4857	2,87089	0	5	1135	472						Untertest3.avi	0	880	547	72	111	1166	385	300	0	Content		1063	361	1925335	2873871165
1942	09:15:21.312	00:00:01.941	116	1176,186	500,9924	0,7088981	0,6023491	451,2534	2,901176	0	1275,397	475,8279	0,5420383	0,5853155	465,7486	2,896207	0	5	1226	488						Untertest3.avi	0	880	547	72	111	1166	385	300	0	Content		1154	377	1941961	2873887791
1959	09:15:21.329	00:00:01.958	117	1204,7	510,2684	0,7085288	0,6029305	451,2113	2,922455	0	1327,914	463,8126	0,5416716	0,5852308	465,968	2,903584	0	5	1266	487						Untertest3.avi	0	880	547	72	111	1166	385	300	0	Content		1194	376	1958710	2873904540
1975	09:15:21.345	00:00:01.975	118	1207,663	506,507	0,7083554	0,6027216	451,2121	2,864471	0	1303,609	478,4797	0,5411642	0,584714	465,3366	2,854414	0	5	1256	492						Untertest3.avi	0	880	547	72	111	1166	385	300	0	Content		1184	381	1975334	2873921164
1992	09:15:21.362	00:00:01.991	119	1176,005	515,4376	0,7082025	0,6024936	451,1925	2,89636	0	1327,454	472,7384	0,5408465	0,5843116	465,3669	2,803407	0	5	1252	494						Untertest3.avi	0	880	547	72	111	1166	385	300	0	Content		1180	383	1991960	2873937790
2009	09:15:21.379	00:00:02.008	120	1175,435	513,7947	0,7080471	0,6022549	451,1673	2,907103	0	1314,243	473,862	0,540599	0,5839595	465,1087	2,815526	0	5	1245	494						Untertest3.avi	0	880	547	72	111	1166	385	300	0	Content		1173	383	2008586	2873954416
2025	09:15:21.395	00:00:02.025	121	1175,88	526,5511	0,7079796	0,6019762	450,9424	2,960382	0	1302,382	480,938	0,5402939	0,5835415	465,2148	2,872346	0	5	1239	504						Untertest3.avi	0	880	547	72	111	1166	385	300	0	Content		1167	393	2025334	2873971164
2042	09:15:21.412	00:00:02.041	122	1192,039	517,8743	0,7077867	0,6018106	451,1047	2,912357	0	1321,205	480,0295	0,5401015	0,583252	464,9955	2,820829	0	5	1257	499						Untertest3.avi	0	880	547	72	111	1166	385	300	0	Content		1185	388	2041960	2873987790
2059	09:15:21.429	00:00:02.058	123	1173,639	520,7323	0,7077198	0,6017367	450,9305	2,943934	0	1307,531	482,7881	0,5399661	0,5830879	465,0716	2,857099	0	5	1241	502						Untertest3.avi	0	880	547	72	111	1166	385	300	0	Content		1169	391	2058584	2874004414
2075	09:15:21.445	00:00:02.075	124	1159,707	517,874	0,7076489	0,6017758	451,0365	2,938785	0	1278,709	485,8478	0,5398391	0,5829256	465,1208	2,884118	0	5	1219	502						Untertest3.avi	0	880	547	72	111	1166	385	300	0	Content		1147	391	2075206	2874021036
2092	09:15:21.462	00:00:02.091	125	1184,15	514,9168	0,7076702	0,6017321	450,9336	2,982841	0	1292,445	490,0398	0,5397785	0,5827224	465,0315	2,929007	0	5	1238	502						Untertest3.avi	0	880	547	72	111	1166	385	300	0	Content		1166	391	2091956	2874037786
2109	09:15:21.479	00:00:02.108	126	1184,091	525,9797	0,7107924	0,6009149	459,4511	3,008969	0	1301,331	494,4813	0,5396925	0,5825082	464,9168	2,891012	0	5	1243	510						Untertest3.avi	0	880	547	72	111	1166	385	300	0	Content		1171	399	2108583	2874054413
2125	09:15:21.495	00:00:02.125	127	1195,002	513,9821	0,7076302	0,6017051	451,078	2,920717	0	1268,43	492,3482	0,5396088	0,5822815	464,9677	2,975868	0	5	1232	503						Untertest3.avi	0	880	547	72	111	1166	385	300	0	Content		1160	392	2125206	2874071036
2142	09:15:21.512	00:00:02.141	128	1170,645	515,2919	0,7075672	0,6016402	451,001	2,972951	0	1276,147	488,1723	0,5395427	0,5820694	464,9	2,962422	0	5	1223	502						Untertest3.avi	0	880	547	72	111	1166	385	300	0	Content		1151	391	2141831	2874087661
2159	09:15:21.529	00:00:02.158	129	1189,512	518,5243	0,707589	0,6016363	450,9022	3,006934	0	1286,93	483,322	0,5394537	0,5819412	465,012	2,902965	0	5	1238	501						Untertest3.avi	0	880	547	72	111	1166	385	300	0	Content		1166	390	2158580	2874104410
2175	09:15:21.545	00:00:02.175	130	1169,195	519,7517	0,7074863	0,6016174	450,9034	3,066534	0	1301,829	472,0827	0,5393878	0,5818027	464,8642	2,916156	0	5	1236	496						Untertest3.avi	0	880	547	72	111	1166	385	300	0	Content		1164	385	2175207	2874121037
2192	09:15:21.562	00:00:02.191	131	1083,075	482,1453	0,7062575	0,5996981	446,2441	2,924305	0	1185,596	445,4225	0,5401127	0,5804762	464,5597	2,961783	0	6	1134	464						Untertest3.avi	0	880	547	72	111	868	211	550	0	Content		1062	353	2191830	2874137660
2208	09:15:21.578	00:00:02.208	132	976,9328	370,2996	0,7090258	0,5983114	451,2404	3,029389	0	1038,382	347,9638	0,5415855	0,5785237	464,1334	2,951113	0	6	1008	359						Untertest3.avi	0	880	547	72	111	868	211	550	0	Content		936	248	2208457	2874154287
2225	09:15:21.595	00:00:02.225	133	922,8504	329,665	0,7096184	0,5973843	451,028	2,996145	0	967,8814	308,5215	0,5421983	0,577462	464,3921	3,001215	0	6	945	319						Untertest3.avi	0	880	547	72	111	868	211	550	0	Content		873	208	2225205	2874171035
2242	09:15:21.612	00:00:02.241	134	920,8646	333,8654	0,7095543	0,5974339	450,9735	3,047131	0	968,2731	315,9292	0,5420323	0,5775498	464,1532	2,94904	0	6	945	325						Untertest3.avi	0	880	547	72	111	868	211	550	0	Content		873	214	2241831	2874187661
2258	09:15:21.628	00:00:02.258	135	925,6437	349,3895	0,709505	0,5975572	450,9423	3,060868	0	952,5869	301,4881	0,5418998	0,5776921	463,9878	2,981695	0	6	939	325						Untertest3.avi	0	880	547	72	111	868	211	550	0	Content		867	214	2258453	2874204283
2275	09:15:21.645	00:00:02.275	136	921,8141	313,5507	0,7095418	0,5976438	450,9474	3,033645	0	966,6096	303,6281	0,5418766	0,5777033	463,7164	2,993198	0	6	944	309						Untertest3.avi	0	880	547	72	111	868	211	550	0	Content		872	198	2275080	2874220910
2292	09:15:21.662	00:00:02.291	137	930,7778	330,2061	0,709689	0,5976995	450,3655	3,008487	0	963,574	291,5176	0,5418202	0,577934	463,6966	2,93836	0	6	947	311						Untertest3.avi	0	880	547	72	111	868	211	550	0	Content		875	200	2291828	2874237658
2308	09:15:21.678	00:00:02.308	138	936,6036	335,6643	0,7097591	0,597784	450,3774	3,075229	0	949,624	306,9031	0,5418296	0,5780051	463,6492	3,005651	0	6	943	321						Untertest3.avi	0	880	547	72	111	868	211	550	0	Content		871	210	2308454	2874254284
2325	09:15:21.695	00:00:02.325	139	928,3656	332,1676	0,7098489	0,5979046	450,3374	3,089347	0	944,566	310,3087	0,541846	0,5781411	463,5764	3,014596	0	6	936	321						Untertest3.avi	0	880	547	72	111	868	211	550	0	Content		864	210	2325078	2874270908
2342	09:15:21.712	00:00:02.341	140	928,8755	334,6745	0,7098358	0,5980455	450,7417	3,081454	0	950,9925	301,887	0,5418023	0,5783293	463,793	3,029828	0	6	940	318						Untertest3.avi	0	880	547	72	111	868	211	550	0	Content		868	207	2341836	2874287666
2358	09:15:21.728	00:00:02.358	141	923,32	338,7208	0,7099876	0,5981576	450,6205	3,103507	0	949,4692	305,4814	0,5418869	0,5785507	463,5561	3,024227	0	6	936	322						Untertest3.avi	0	880	547	72	111	868	211	550	0	Content		864	211	2358454	2874304284
2375	09:15:21.745	00:00:02.375	142	937,3698	338,884	0,710209	0,598345	450,2727	3,114685	0	958,9197	305,5747	0,5419974	0,5787394	463,6758	3,008846	0	6	948	322						Untertest3.avi	0	880	547	72	111	868	211	550	0	Content		876	211	2375080	2874320910
2392	09:15:21.762	00:00:02.391	143	925,1831	342,2126	0,7102529	0,5985801	450,744	3,071528	0	962,257	301,8385	0,5421379	0,5788478	463,3317	2,997071	0	6	944	322						Untertest3.avi	0	880	547	72	111	868	211	550	0	Content		872	211	2391703	2874337533
2408	09:15:21.778	00:00:02.408	144	913,9519	340,3486	0,7103162	0,5987838	450,7428	3,073047	0	947,1317	306,7012	0,5421891	0,578931	463,3183	3,077241	0	6	931	324						Untertest3.avi	0	880	547	72	111	868	211	550	0	Content		859	213	2408453	2874354283
2425	09:15:21.795	00:00:02.425	145	919,5843	340,1489	0,7104276	0,5989282	450,8558	3,077038	0	964,1345	305,4279	0,5422396	0,5790524	463,2844	3,042691	0	6	942	323						Untertest3.avi	0	880	547	72	111	868	211	550	0	Content		870	212	2425079	2874370909
2442	09:15:21.812	00:00:02.441	146	927,1104	332,8527	0,7105199	0,5991565	450,4568	3,081744	0	944,797	312,0835	0,542263	0,5792837	463,2644	3,070018	0	6	936	322						Untertest3.avi	0	880	547	72	111	868	211	550	0	Content		864	211	2441700	2874387530
2458	09:15:21.828	00:00:02.458	147	924,1662	344,1671	0,7105207	0,5993174	450,6177	3,095329	0	947,5962	299,8699	0,5422695	0,5795248	463,2627	3,030197	0	6	936	322						Untertest3.avi	0	880	547	72	111	868	211	550	0	Content		864	211	2458327	2874404157
2475	09:15:21.845	00:00:02.475	148	929,9353	322,2139	0,7106106	0,5998874	450,6092	3,102237	0	947,9859	288,0678	0,5422584	0,579704	463,2387	3,032118	0	6	939	305						Untertest3.avi	0	880	547	72	111	868	211	550	0	Content		867	194	2475076	2874420906
2492	09:15:21.862	00:00:02.491	149	928,3997	329,7163	0,7104679	0,5999955	450,6036	3,094243	0	949,819	308,7438	0,5422055	0,5799958	463,2019	3,052538	0	6	939	319						Untertest3.avi	0	880	547	72	111	868	211	550	0	Content		867	208	2491700	2874437530
2508	09:15:21.878	00:00:02.508	150	929,2927	332,2157	0,7104105	0,5998207	450,4624	3,08432	0	952,2639	304,6072	0,5421187	0,5801635	463,2013	3,038018	0	6	941	318						Untertest3.avi	0	880	547	72	111	868	211	550	0	Content		869	207	2508326	2874454156
2525	09:15:21.895	00:00:02.524	151	937,7209	349,0919	0,710278	0,5998434	450,2956	3,070047	0	945,1062	298,4964	0,5419374	0,5803047	463,4546	3,009353	0	6	941	324						Untertest3.avi	0	880	547	72	111	868	211	550	0	Content		869	213	2524950	2874470780
2542	09:15:21.912	00:00:02.541	152	942,1216	331,3335	0,7102087	0,599835	450,2929	3,072052	0	949,4507	305,1119	0,5418659	0,5802736	463,4778	2,992507	0	6	946	318						Untertest3.avi	0	880	547	72	111	868	211	550	0	Content		874	207	2541700	2874487530
2558	09:15:21.928	00:00:02.558	153	914,5395	328,3225	0,7099793	0,6000953	450,8456	3,063342	0	954,4745	302,2103	0,5418125	0,5800752	463,5039	2,955616	0	6	935	315						Untertest3.avi	0	880	547	72	111	868	211	550	0	Content		863	204	2558325	2874504155
2575	09:15:21.945	00:00:02.574	154	916,4974	329,7771	0,7099476	0,6000654	450,8793	2,984231	0	956,7729	298,7796	0,5416897	0,5800285	463,647	2,979127	0	6	937	314						Untertest3.avi	0	880	547	72	111	868	211	550	0	Content		865	203	2574949	2874520779
2592	09:15:21.962	00:00:02.591	155	932,4193	342,5882	0,7098911	0,5998108	450,3952	3,013509	0	948,2361	306,9242	0,5416294	0,5799555	463,6807	2,970554	0	6	940	325						Untertest3.avi	0	880	547	72	111	868	211	550	0	Content		868	214	2591573	2874537403
2608	09:15:21.978	00:00:02.608	156	932,2395	336,7675	0,7098441	0,5998952	450,358	3,003194	0	939,4905	307,5471	0,5415913	0,5801029	463,717	2,983868	0	6	936	322						Untertest3.avi	0	880	547	72	111	868	211	550	0	Content		864	211	2608323	2874554153
2625	09:15:21.995	00:00:02.624	157	934,7296	336,7997	0,7098346	0,5999179	450,3814	3,02922	0	951,345	301,6074	0,5415623	0,5801449	463,7937	2,960513	0	6	943	319						Untertest3.avi	0	880	547	72	111	868	211	550	0	Content		871	208	2624947	2874570777
2642	09:15:22.012	00:00:02.641	158	919,1479	343,5486	0,7097448	0,5999097	450,8503	2,98911	0	957,001	304,0378	0,5415469	0,5801541	463,8002	2,961348	0	6	938	324						Untertest3.avi	0	880	547	72	111	868	211	550	0	Content		866	213	2641570	2874587400
2658	09:15:22.028	00:00:02.658	159	936,2061	339,7422	0,7097597	0,5998959	450,6145	2,981994	0	953,664	295,6934	0,5414669	0,5800818	464,0267	2,925005	0	6	945	318						Untertest3.avi	0	880	547	72	111	868	211	550	0	Content		873	207	2658197	2874604027
2675	09:15:22.045	00:00:02.674	160	924,4807	338,2885	0,7096261	0,5997913	451,0364	2,997843	0	953,3229	315,0216	0,541378	0,5800244	463,8835	2,955322	0	6	939	327						Untertest3.avi	0	880	547	72	111	868	211	550	0	Content		867	216	2674944	2874620774
2692	09:15:22.062	00:00:02.691	161	923,2563	346,6626	0,7095838	0,5997716	451,0432	2,982232	0	938,7486	308,3839	0,5413135	0,5799952	463,861	2,916614	0	6	931	328						Untertest3.avi	0	880	547	72	111	868	211	550	0	Content		859	217	2691570	2874637400
2708	09:15:22.078	00:00:02.708	162	932,3006	341,7477	0,7095585	0,5998718	450,551	2,969032	0	955,9149	303,221	0,5412523	0,5800083	463,8344	2,903638	0	6	944	322						Untertest3.avi	0	880	547	72	111	868	211	550	0	Content		872	211	2708192	2874654022
2725	09:15:22.095	00:00:02.724	163	937,2552	343,8259	0,7095341	0,5999419	450,5573	2,979968	0	942,6981	305,2458	0,5411737	0,5800561	463,7217	2,895491	0	6	940	325						Untertest3.avi	0	880	547	72	111	868	211	550	0	Content		868	214	2724834	2874670664
2742	09:15:22.112	00:00:02.741	164	953,091	355,4155	0,7091832	0,600547	450,8984	2,983331	0	965,4238	337,709	0,5409037	0,5807292	463,8457	2,894892	0	7	959	347						Untertest3.avi	0	880	547	72	111	1303	435	100	0	Content		887	236	2741567	2874687397
2758	09:15:22.128	00:00:02.758	165	1068,294	446,0904	0,7079099	0,6023399	451,3295	3,027812	0	1077,38	401,9643	0,5403399	0,5825604	464,1653	2,947027	0	7	1073	424						Untertest3.avi	0	880	547	72	111	1303	435	100	0	Content		1001	313	2758192	2874704022
2775	09:15:22.145	00:00:02.774	166	1251,822	527,0027	0,7066227	0,6044439	451,6161	2,969716	0	1347,562	485,8655	0,5399239	0,5843847	465,1275	2,932009	0	7	1300	506						Untertest3.avi	0	880	547	72	111	1303	435	100	0	Content		1228	395	2774826	2874720656
2791	09:15:22.161	00:00:02.791	167	-1024	-768	-1	-1	-1	-1	4	1450,656	586,0831	0,5393983	0,585232	465,1275	2,880399	0	7	1451	586						Untertest3.avi	0	880	547	72	111	1303	435	100	0	Content		1379	475	2791441	2874737271
2808	09:15:22.178	00:00:02.808	168	-1024	-768	-1	-1	-1	-1	4	-1024	-768	-1	-1	-1	-1	4	7	0	0						Untertest3.avi	0	880	547	72	111	1303	435	100	0	Content		-72	-111	2808190	2874754020
2825	09:15:22.195	00:00:02.824	169	-1024	-768	-1	-1	-1	-1	4	1538,798	812,9753	0,5195275	0,5876192	402,8517	2,389064	0	7	1539	813						Untertest3.avi	0	880	547	72	111	1303	435	100	0	Content		1467	702	2824829	2874770659
2841	09:15:22.211	00:00:02.841	170	-1024	-768	-1	-1	-1	-1	4	-1024	-768	-1	-1	-1	-1	4		0	0						Untertest3.avi	0	880	547	72	111				0	Content		-72	-111	2841437	2874787267
2858	09:15:22.228	00:00:02.858	171	-1024	-768	-1	-1	-1	-1	4	-1024	-768	-1	-1	-1	-1	4		0	0						Untertest3.avi	0	880	547	72	111				0	Content		-72	-111	2858188	2874804018
2875	09:15:22.245	00:00:02.874	172	-1024	-768	-1	-1	-1	-1	4	-1024	-768	-1	-1	-1	-1	4		0	0						Untertest3.avi	0	880	547	72	111				0	Content		-72	-111	2874833	2874820663
2891	09:15:22.261	00:00:02.891	173	-1024	-768	-1	-1	-1	-1	4	-1024	-768	-1	-1	-1	-1	4		0	0						Untertest3.avi	0	880	547	72	111				0	Content		-72	-111	2891440	2874837270
2908	09:15:22.278	00:00:02.908	174	-1024	-768	-1	-1	-1	-1	4	-1024	-768	-1	-1	-1	-1	4		0	0						Untertest3.avi	0	880	547	72	111				0	Content		-72	-111	2908065	2874853895
2925	09:15:22.295	00:00:02.924	175	-1024	-768	-1	-1	-1	-1	4	-1024	-768	-1	-1	-1	-1	4		0	0						Untertest3.avi	0	880	547	72	111				0	Content		-72	-111	2924685	2874870515
2941	09:15:22.311	00:00:02.941	176	-1024	-768	-1	-1	-1	-1	4	-1024	-768	-1	-1	-1	-1	4		0	0						Untertest3.avi	0	880	547	72	111				0	Content		-72	-111	2941436	2874887266
2958	09:15:22.328	00:00:02.958	177	-1024	-768	-1	-1	-1	-1	4	-1024	-768	-1	-1	-1	-1	4		0	0						Untertest3.avi	0	880	547	72	111				0	Content		-72	-111	2958060	2874903890
2975	09:15:22.345	00:00:02.974	178	-1024	-768	-1	-1	-1	-1	4	-1024	-768	-1	-1	-1	-1	4		0	0						Untertest3.avi	0	880	547	72	111				0	Content		-72	-111	2974685	2874920515
2991	09:15:22.361	00:00:02.991	179	-1024	-768	-1	-1	-1	-1	4	-1024	-768	-1	-1	-1	-1	4		0	0						Untertest3.avi	0	880	547	72	111				0	Content		-72	-111	2991431	2874937261
3008	09:15:22.378	00:00:03.008	180	-1024	-768	-1	-1	-1	-1	4	-1024	-768	-1	-1	-1	-1	4		0	0						Untertest3.avi	0	880	547	72	111				0	Content		-72	-111	3008056	2874953886
3025	09:15:22.395	00:00:03.024	181	-1024	-768	-1	-1	-1	-1	4	-1024	-768	-1	-1	-1	-1	4		0	0						Untertest3.avi	0	880	547	72	111				0	Content		-72	-111	3024724	2874970554
3041	09:15:22.411	00:00:03.041	182	-1024	-768	-1	-1	-1	-1	4	-1024	-768	-1	-1	-1	-1	4		0	0						Untertest3.avi	0	880	547	72	111				0	Content		-72	-111	3041304	2874987134
3058	09:15:22.428	00:00:03.058	183	-1024	-768	-1	-1	-1	-1	4	-1024	-768	-1	-1	-1	-1	4		0	0						Untertest3.avi	0	880	547	72	111				0	Content		-72	-111	3058052	2875003882
3075	09:15:22.445	00:00:03.074	184	-1024	-768	-1	-1	-1	-1	4	-1024	-768	-1	-1	-1	-1	4		0	0						Untertest3.avi	0	880	547	72	111				0	Content		-72	-111	3074679	2875020509
3091	09:15:22.461	00:00:03.091	185	-1024	-768	-1	-1	-1	-1	4	-1024	-768	-1	-1	-1	-1	4		0	0						Untertest3.avi	0	880	547	72	111				0	Content		-72	-111	3091303	2875037133
3108	09:15:22.478	00:00:03.107	186	-1024	-768	-1	-1	-1	-1	4	-1024	-768	-1	-1	-1	-1	4		0	0						Untertest3.avi	0	880	547	72	111				0	Content		-72	-111	3107923	2875053753
3125	09:15:22.495	00:00:03.124	187	-1024	-768	-1	-1	-1	-1	4	-1024	-768	-1	-1	-1	-1	4		0	0						Untertest3.avi	0	880	547	72	111				0	Content		-72	-111	3124676	2875070506
3141	09:15:22.511	00:00:03.141	188	-1024	-768	-1	-1	-1	-1	4	-1024	-768	-1	-1	-1	-1	4		0	0						Untertest3.avi	0	880	547	72	111				0	Content		-72	-111	3141299	2875087129
3158	09:15:22.528	00:00:03.157	189	-1024	-768	-1	-1	-1	-1	4	-1024	-768	-1	-1	-1	-1	4		0	0						Untertest3.avi	0	880	547	72	111				0	Content		-72	-111	3157922	2875103752
3175	09:15:22.545	00:00:03.174	190	-1024	-768	-1	-1	-1	-1	4	-1024	-768	-1	-1	-1	-1	4		0	0						Untertest3.avi	0	880	547	72	111				0	Content		-72	-111	3174548	2875120378
3191	09:15:22.561	00:00:03.191	191	-1024	-768	-1	-1	-1	-1	4	-1024	-768	-1	-1	-1	-1	4		0	0						Untertest3.avi	0	880	547	72	111				0	Content		-72	-111	3191231	2875137061
3208	09:15:22.578	00:00:03.207	192	-1024	-768	-1	-1	-1	-1	4	-1024	-768	-1	-1	-1	-1	4		0	0						Untertest3.avi	0	880	547	72	111				0	Content		-72	-111	3207899	2875153729
3225	09:15:22.595	00:00:03.224	193	-1024	-768	-1	-1	-1	-1	4	-1024	-768	-1	-1	-1	-1	4		0	0						Untertest3.avi	0	880	547	72	111				0	Content		-72	-111	3224547	2875170377
3241	09:15:22.611	00:00:03.241	194	-1024	-768	-1	-1	-1	-1	4	-1024	-768	-1	-1	-1	-1	4		0	0						Untertest3.avi	0	880	547	72	111				0	Content		-72	-111	3241170	2875187000
3258	09:15:22.628	00:00:03.257	195	-1024	-768	-1	-1	-1	-1	4	-1024	-768	-1	-1	-1	-1	4		0	0						Untertest3.avi	0	880	547	72	111				0	Content		-72	-111	3257919	2875203749
3274	09:15:22.644	00:00:03.274	196	-1024	-768	-1	-1	-1	-1	4	-1024	-768	-1	-1	-1	-1	4		0	0						Untertest3.avi	0	880	547	72	111				0	Content		-72	-111	3274380	2875220210
3292	09:15:22.662	00:00:03.291	197	-1024	-768	-1	-1	-1	-1	4	-1024	-768	-1	-1	-1	-1	4		0	0						Untertest3.avi	0	880	547	72	111				0	Content		-72	-111	3291639	2875237469
3308	09:15:22.678	00:00:03.307	198	-1024	-768	-1	-1	-1	-1	4	-1024	-768	-1	-1	-1	-1	4		0	0						Untertest3.avi	0	880	547	72	111				0	Content		-72	-111	3307876	2875253706
3324	09:15:22.694	00:00:03.324	199	-1024	-768	-1	-1	-1	-1	4	-1024	-768	-1	-1	-1	-1	4		0	0						Untertest3.avi	0	880	547	72	111				0	Content		-72	-111	3324373	2875270203
3341	09:15:22.711	00:00:03.340	200	-1024	-768	-1	-1	-1	-1	4	-1024	-768	-1	-1	-1	-1	4		0	0						Untertest3.avi	0	880	547	72	111				0	Content		-72	-111	3340993	2875286823
3358	09:15:22.728	00:00:03.357	201	-1024	-768	-1	-1	-1	-1	4	-1024	-768	-1	-1	-1	-1	4		0	0						Untertest3.avi	0	880	547	72	111				0	Content		-72	-111	3357628	2875303458
3375	09:15:22.745	00:00:03.374	202	-1024	-768	-1	-1	-1	-1	4	-1024	-768	-1	-1	-1	-1	4		0	0						Untertest3.avi	0	880	547	72	111				0	Content		-72	-111	3374813	2875320643
3392	09:15:22.762	00:00:03.392	203	-1024	-768	-1	-1	-1	-1	4	-1024	-768	-1	-1	-1	-1	4		0	0						Untertest3.avi	0	880	547	72	111				0	Content		-72	-111	3392185	2875338015
3409	09:15:22.779	00:00:03.409	204	-1024	-768	-1	-1	-1	-1	4	-1024	-768	-1	-1	-1	-1	4		0	0						Untertest3.avi	0	880	547	72	111				0	Content		-72	-111	3409431	2875355261
3424	09:15:22.794	00:00:03.424	205	-1024	-768	-1	-1	-1	-1	4	-1024	-768	-1	-1	-1	-1	4		0	0						Untertest3.avi	0	880	547	72	111				0	Content		-72	-111	3424232	2875370062
3441	09:15:22.811	00:00:03.440	206	-1024	-768	-1	-1	-1	-1	4	-1024	-768	-1	-1	-1	-1	4		0	0						Untertest3.avi	0	880	547	72	111				0	Content		-72	-111	3440979	2875386809
3458	09:15:22.828	00:00:03.457	207	-1024	-768	-1	-1	-1	-1	4	-1024	-768	-1	-1	-1	-1	4		0	0						Untertest3.avi	0	880	547	72	111				0	Content		-72	-111	3457608	2875403438
3474	09:15:22.844	00:00:03.474	208	-1024	-768	-1	-1	-1	-1	4	-1024	-768	-1	-1	-1	-1	4		0	0						Untertest3.avi	0	880	547	72	111				0	Content		-72	-111	3474222	2875420052
3491	09:15:22.861	00:00:03.490	209	-1024	-768	-1	-1	-1	-1	4	-1024	-768	-1	-1	-1	-1	4		0	0						Untertest3.avi	0	880	547	72	111				0	Content		-72	-111	3490843	2875436673
3507	09:15:22.877	00:00:03.507	210	-1024	-768	-1	-1	-1	-1	4	-1024	-768	-1	-1	-1	-1	4		0	0						Untertest3.avi	0	880	547	72	111				0	Content		-72	-111	3507466	2875453296
3525	09:15:22.895	00:00:03.524	211	-1024	-768	-1	-1	-1	-1	4	-1024	-768	-1	-1	-1	-1	4		0	0						Untertest3.avi	0	880	547	72	111				0	Content		-72	-111	3524658	2875470488
3542	09:15:22.912	00:00:03.542	212	-1024	-768	-1	-1	-1	-1	4	-1024	-768	-1	-1	-1	-1	4		0	0						Untertest3.avi	0	880	547	72	111				0	Content		-72	-111	3542033	2875487863
3559	09:15:22.929	00:00:03.559	213	-1024	-768	-1	-1	-1	-1	4	-1024	-768	-1	-1	-1	-1	4		0	0						Untertest3.avi	0	880	547	72	111				0	Content		-72	-111	3559278	2875505108
3574	09:15:22.944	00:00:03.574	214	-1024	-768	-1	-1	-1	-1	4	-1024	-768	-1	-1	-1	-1	4		0	0						Untertest3.avi	0	880	547	72	111				0	Content		-72	-111	3574203	2875520033
3591	09:15:22.961	00:00:03.590	215	-1024	-768	-1	-1	-1	-1	4	-1024	-768	-1	-1	-1	-1	4		0	0						Untertest3.avi	0	880	547	72	111				0	Content		-72	-111	3590824	2875536654
3608	09:15:22.978	00:00:03.607	216	-1024	-768	-1	-1	-1	-1	4	-1024	-768	-1	-1	-1	-1	4		0	0						Untertest3.avi	0	880	547	72	111				0	Content		-72	-111	3607576	2875553406
3624	09:15:22.994	00:00:03.624	217	-1024	-768	-1	-1	-1	-1	4	-1024	-768	-1	-1	-1	-1	4		0	0						Untertest3.avi	0	880	547	72	111				0	Content		-72	-111	3624189	2875570019
3641	09:15:23.011	00:00:03.640	218	-1024	-768	-1	-1	-1	-1	4	-1024	-768	-1	-1	-1	-1	4		0	0						Untertest3.avi	0	880	547	72	111				0	Content		-72	-111	3640813	2875586643
3657	09:15:23.027	00:00:03.657	219	-1024	-768	-1	-1	-1	-1	4	-1024	-768	-1	-1	-1	-1	4		0	0						Untertest3.avi	0	880	547	72	111				0	Content		-72	-111	3657435	2875603265
3675	09:15:23.045	00:00:03.674	220	-1024	-768	-1	-1	-1	-1	4	-1024	-768	-1	-1	-1	-1	4		0	0						Untertest3.avi	0	880	547	72	111				0	Content		-72	-111	3674503	2875620333
3692	09:15:23.062	00:00:03.691	221	-1024	-768	-1	-1	-1	-1	4	-1024	-768	-1	-1	-1	-1	4		0	0						Untertest3.avi	0	880	547	72	111				0	Content		-72	-111	3691876	2875637706
3709	09:15:23.079	00:00:03.709	222	-1024	-768	-1	-1	-1	-1	4	-1024	-768	-1	-1	-1	-1	4		0	0						Untertest3.avi	0	880	547	72	111				0	Content		-72	-111	3709246	2875655076
3724	09:15:23.094	00:00:03.724	223	-1024	-768	-1	-1	-1	-1	4	-1024	-768	-1	-1	-1	-1	4		0	0						Untertest3.avi	0	880	547	72	111				0	Content		-72	-111	3724044	2875669874
3741	09:15:23.111	00:00:03.740	224	-1024	-768	-1	-1	-1	-1	4	-1024	-768	-1	-1	-1	-1	4		0	0						Untertest3.avi	0	880	547	72	111				0	Content		-72	-111	3740669	2875686499
3757	09:15:23.127	00:00:03.757	225	-1024	-768	-1	-1	-1	-1	4	-1024	-768	-1	-1	-1	-1	4		0	0						Untertest3.avi	0	880	547	72	111				0	Content		-72	-111	3757417	2875703247
3774	09:15:23.144	00:00:03.774	226	-1024	-768	-1	-1	-1	-1	4	-1024	-768	-1	-1	-1	-1	4		0	0						Untertest3.avi	0	880	547	72	111				0	Content		-72	-111	3774037	2875719867
3791	09:15:23.161	00:00:03.790	227	-1024	-768	-1	-1	-1	-1	4	-1024	-768	-1	-1	-1	-1	4		0	0						Untertest3.avi	0	880	547	72	111				0	Content		-72	-111	3790658	2875736488
3807	09:15:23.177	00:00:03.807	228	-1024	-768	-1	-1	-1	-1	4	-1024	-768	-1	-1	-1	-1	4		0	0						Untertest3.avi	0	880	547	72	111				0	Content		-72	-111	3807281	2875753111
3824	09:15:23.194	00:00:03.824	229	-1024	-768	-1	-1	-1	-1	4	-1024	-768	-1	-1	-1	-1	4		0	0						Untertest3.avi	0	880	547	72	111				0	Content		-72	-111	3824488	2875770318
3842	09:15:23.212	00:00:03.841	230	-1024	-768	-1	-1	-1	-1	4	-1024	-768	-1	-1	-1	-1	4		0	0						Untertest3.avi	0	880	547	72	111				0	Content		-72	-111	3841847	2875787677
3859	09:15:23.229	00:00:03.859	231	-1024	-768	-1	-1	-1	-1	4	-1024	-768	-1	-1	-1	-1	4		0	0						Untertest3.avi	0	880	547	72	111				0	Content		-72	-111	3859093	2875804923
3874	09:15:23.244	00:00:03.873	232	-1024	-768	-1	-1	-1	-1	4	-1024	-768	-1	-1	-1	-1	4		0	0						Untertest3.avi	0	880	547	72	111				0	Content		-72	-111	3873894	2875819724
3891	09:15:23.261	00:00:03.890	233	-1024	-768	-1	-1	-1	-1	4	-1024	-768	-1	-1	-1	-1	4		0	0						Untertest3.avi	0	880	547	72	111				0	Content		-72	-111	3890642	2875836472
3907	09:15:23.277	00:00:03.907	234	-1024	-768	-1	-1	-1	-1	4	-1024	-768	-1	-1	-1	-1	4		0	0						Untertest3.avi	0	880	547	72	111				0	Content		-72	-111	3907263	2875853093
3924	09:15:23.294	00:00:03.923	235	-1024	-768	-1	-1	-1	-1	4	-1024	-768	-1	-1	-1	-1	4		0	0						Untertest3.avi	0	880	547	72	111				0	Content		-72	-111	3923885	2875869715
3941	09:15:23.311	00:00:03.940	236	-1024	-768	-1	-1	-1	-1	4	-1024	-768	-1	-1	-1	-1	4		0	0						Untertest3.avi	0	880	547	72	111				0	Content		-72	-111	3940505	2875886335
3957	09:15:23.327	00:00:03.957	237	-1024	-768	-1	-1	-1	-1	4	-1024	-768	-1	-1	-1	-1	4		0	0						Untertest3.avi	0	880	547	72	111				0	Content		-72	-111	3957128	2875902958
3974	09:15:23.344	00:00:03.974	238	-1024	-768	-1	-1	-1	-1	4	-1024	-768	-1	-1	-1	-1	4		0	0						Untertest3.avi	0	880	547	72	111				0	Content		-72	-111	3974325	2875920155
3992	09:15:23.362	00:00:03.991	239	-1024	-768	-1	-1	-1	-1	4	-1024	-768	-1	-1	-1	-1	4		0	0						Untertest3.avi	0	880	547	72	111				0	Content		-72	-111	3991696	2875937526
4009	09:15:23.379	00:00:04.008	240	-1024	-768	-1	-1	-1	-1	4	-1024	-768	-1	-1	-1	-1	4		0	0						Untertest3.avi	0	880	547	72	111				0	Content		-72	-111	4008944	2875954774
4024	09:15:23.394	00:00:04.023	241	-1024	-768	-1	-1	-1	-1	4	-1024	-768	-1	-1	-1	-1	4		0	0						Untertest3.avi	0	880	547	72	111				0	Content		-72	-111	4023865	2875969695
4040	09:15:23.410	00:00:04.040	242	-1024	-768	-1	-1	-1	-1	4	-1024	-768	-1	-1	-1	-1	4		0	0						Untertest3.avi	0	880	547	72	111				0	Content		-72	-111	4040487	2875986317
4057	09:15:23.427	00:00:04.057	243	-1024	-768	-1	-1	-1	-1	4	-1024	-768	-1	-1	-1	-1	4		0	0						Untertest3.avi	0	880	547	72	111				0	Content		-72	-111	4057234	2876003064
4074	09:15:23.444	00:00:04.073	244	-1024	-768	-1	-1	-1	-1	4	-1024	-768	-1	-1	-1	-1	4		0	0						Untertest3.avi	0	880	547	72	111				0	Content		-72	-111	4073857	2876019687
4090	09:15:23.460	00:00:04.090	245	-1024	-768	-1	-1	-1	-1	4	-1024	-768	-1	-1	-1	-1	4		0	0						Untertest3.avi	0	880	547	72	111				0	Content		-72	-111	4090476	2876036306
4107	09:15:23.477	00:00:04.107	246	-1024	-768	-1	-1	-1	-1	4	-1024	-768	-1	-1	-1	-1	4		0	0						Untertest3.avi	0	880	547	72	111				0	Content		-72	-111	4107097	2876052927
4124	09:15:23.494	00:00:04.124	247	-1024	-768	-1	-1	-1	-1	4	-1024	-768	-1	-1	-1	-1	4		0	0						Untertest3.avi	0	880	547	72	111				0	Content		-72	-111	4124166	2876069996
4142	09:15:23.512	00:00:04.141	248	-1024	-768	-1	-1	-1	-1	4	-1024	-768	-1	-1	-1	-1	4		0	0						Untertest3.avi	0	880	547	72	111				0	Content		-72	-111	4141537	2876087367
4159	09:15:23.529	00:00:04.158	249	-1024	-768	-1	-1	-1	-1	4	-1024	-768	-1	-1	-1	-1	4		0	0						Untertest3.avi	0	880	547	72	111				0	Content		-72	-111	4158785	2876104615
4174	09:15:23.544	00:00:04.173	250	-1024	-768	-1	-1	-1	-1	4	-1024	-768	-1	-1	-1	-1	4		0	0						Untertest3.avi	0	880	547	72	111				0	Content		-72	-111	4173714	2876119544
4190	09:15:23.560	00:00:04.190	251	-1024	-768	-1	-1	-1	-1	4	-1024	-768	-1	-1	-1	-1	4		0	0						Untertest3.avi	0	880	547	72	111				0	Content		-72	-111	4190337	2876136167
4207	09:15:23.577	00:00:04.207	252	-1024	-768	-1	-1	-1	-1	4	-1024	-768	-1	-1	-1	-1	4		0	0						Untertest3.avi	0	880	547	72	111				0	Content		-72	-111	4207083	2876152913
4224	09:15:23.594	00:00:04.223	253	-1024	-768	-1	-1	-1	-1	4	-1024	-768	-1	-1	-1	-1	4		0	0						Untertest3.avi	0	880	547	72	111				0	Content		-72	-111	4223704	2876169534
4240	09:15:23.610	00:00:04.240	254	-1024	-768	-1	-1	-1	-1	4	-1024	-768	-1	-1	-1	-1	4		0	0						Untertest3.avi	0	880	547	72	111				0	Content		-72	-111	4240324	2876186154
4257	09:15:23.627	00:00:04.256	255	-1024	-768	-1	-1	-1	-1	4	-1024	-768	-1	-1	-1	-1	4		0	0						Untertest3.avi	0	880	547	72	111				0	Content		-72	-111	4256947	2876202777
4274	09:15:23.644	00:00:04.274	256	-1024	-768	-1	-1	-1	-1	4	-1024	-768	-1	-1	-1	-1	4		0	0						Untertest3.avi	0	880	547	72	111				0	Content		-72	-111	4274141	2876219971
4292	09:15:23.662	00:00:04.291	257	-1024	-768	-1	-1	-1	-1	4	-1024	-768	-1	-1	-1	-1	4		0	0						Untertest3.avi	0	880	547	72	111				0	Content		-72	-111	4291510	2876237340
4309	09:15:23.679	00:00:04.308	258	-1024	-768	-1	-1	-1	-1	4	-1024	-768	-1	-1	-1	-1	4		0	0						Untertest3.avi	0	880	547	72	111				0	Content		-72	-111	4308758	2876254588
4324	09:15:23.694	00:00:04.323	259	-1024	-768	-1	-1	-1	-1	4	-1024	-768	-1	-1	-1	-1	4		0	0						Untertest3.avi	0	880	547	72	111				0	Content		-72	-111	4323562	2876269392
4340	09:15:23.710	00:00:04.340	260	-1024	-768	-1	-1	-1	-1	4	-1024	-768	-1	-1	-1	-1	4		0	0						Untertest3.avi	0	880	547	72	111				0	Content		-72	-111	4340309	2876286139
4357	09:15:23.727	00:00:04.356	261	-1024	-768	-1	-1	-1	-1	4	-1024	-768	-1	-1	-1	-1	4		0	0						Untertest3.avi	0	880	547	72	111				0	Content		-72	-111	4356931	2876302761
4374	09:15:23.744	00:00:04.373	262	-1024	-768	-1	-1	-1	-1	4	-1024	-768	-1	-1	-1	-1	4		0	0						Untertest3.avi	0	880	547	72	111				0	Content		-72	-111	4373552	2876319382
4390	09:15:23.760	00:00:04.390	263	-1024	-768	-1	-1	-1	-1	4	-1024	-768	-1	-1	-1	-1	4		0	0						Untertest3.avi	0	880	547	72	111				0	Content		-72	-111	4390182	2876336012
4407	09:15:23.777	00:00:04.406	264	-1024	-768	-1	-1	-1	-1	4	-1024	-768	-1	-1	-1	-1	4		0	0						Untertest3.avi	0	880	547	72	111				0	Content		-72	-111	4406803	2876352633
4424	09:15:23.794	00:00:04.423	265	-1024	-768	-1	-1	-1	-1	4	-1024	-768	-1	-1	-1	-1	4		0	0						Untertest3.avi	0	880	547	72	111				0	Content		-72	-111	4423995	2876369825
4441	09:15:23.811	00:00:04.441	266	-1024	-768	-1	-1	-1	-1	4	-1024	-768	-1	-1	-1	-1	4		0	0						Untertest3.avi	0	880	547	72	111				0	Content		-72	-111	4441368	2876387198
4459	09:15:23.829	00:00:04.458	267	-1024	-768	-1	-1	-1	-1	4	-1024	-768	-1	-1	-1	-1	4		0	0						Untertest3.avi	0	880	547	72	111				0	Content		-72	-111	4458611	2876404441
4473	09:15:23.843	00:00:04.473	268	-1024	-768	-1	-1	-1	-1	4	-1024	-768	-1	-1	-1	-1	4		0	0						Untertest3.avi	0	880	547	72	111				0	Content		-72	-111	4473413	2876419243
4490	09:15:23.860	00:00:04.490	269	-1024	-768	-1	-1	-1	-1	4	-1024	-768	-1	-1	-1	-1	4		0	0						Untertest3.avi	0	880	547	72	111				0	Content		-72	-111	4490160	2876435990
4507	09:15:23.877	00:00:04.506	270	-1024	-768	-1	-1	-1	-1	4	-1024	-768	-1	-1	-1	-1	4		0	0						Untertest3.avi	0	880	547	72	111				0	Content		-72	-111	4506783	2876452613
4523	09:15:23.893	00:00:04.523	271	-1024	-768	-1	-1	-1	-1	4	-1024	-768	-1	-1	-1	-1	4		0	0						Untertest3.avi	0	880	547	72	111				0	Content		-72	-111	4523403	2876469233
4540	09:15:23.910	00:00:04.540	272	-1024	-768	-1	-1	-1	-1	4	-1024	-768	-1	-1	-1	-1	4		0	0						Untertest3.avi	0	880	547	72	111				0	Content		-72	-111	4540154	2876485984
4557	09:15:23.927	00:00:04.556	273	-1024	-768	-1	-1	-1	-1	4	-1024	-768	-1	-1	-1	-1	4		0	0						Untertest3.avi	0	880	547	72	111				0	Content		-72	-111	4556775	2876502605
4574	09:15:23.944	00:00:04.573	274	-1024	-768	-1	-1	-1	-1	4	-1024	-768	-1	-1	-1	-1	4		0	0						Untertest3.avi	0	880	547	72	111				0	Content		-72	-111	4573845	2876519675
4591	09:15:23.961	00:00:04.591	275	-1024	-768	-1	-1	-1	-1	4	-1024	-768	-1	-1	-1	-1	4		0	0						Untertest3.avi	0	880	547	72	111				0	Content		-72	-111	4591217	2876537047
4608	09:15:23.978	00:00:04.608	276	-1024	-768	-1	-1	-1	-1	4	-1024	-768	-1	-1	-1	-1	4		0	0						Untertest3.avi	0	880	547	72	111				0	Content		-72	-111	4608463	2876554293
4623	09:15:23.993	00:00:04.623	277	-1024	-768	-1	-1	-1	-1	4	-1024	-768	-1	-1	-1	-1	4		0	0						Untertest3.avi	0	880	547	72	111				0	Content		-72	-111	4623388	2876569218
4640	09:15:24.010	00:00:04.640	278	-1024	-768	-1	-1	-1	-1	4	-1024	-768	-1	-1	-1	-1	4		0	0						Untertest3.avi	0	880	547	72	111				0	Content		-72	-111	4640012	2876585842
4657	09:15:24.027	00:00:04.656	279	-1024	-768	-1	-1	-1	-1	4	-1024	-768	-1	-1	-1	-1	4		0	0						Untertest3.avi	0	880	547	72	111				0	Content		-72	-111	4656757	2876602587
4673	09:15:24.043	00:00:04.673	280	-1024	-768	-1	-1	-1	-1	4	-1024	-768	-1	-1	-1	-1	4		0	0						Untertest3.avi	0	880	547	72	111				0	Content		-72	-111	4673380	2876619210
4690	09:15:24.060	00:00:04.690	281	-1024	-768	-1	-1	-1	-1	4	-1024	-768	-1	-1	-1	-1	4		0	0						Untertest3.avi	0	880	547	72	111				0	Content		-72	-111	4690002	2876635832
4707	09:15:24.077	00:00:04.706	282	-1024	-768	-1	-1	-1	-1	4	-1024	-768	-1	-1	-1	-1	4		0	0						Untertest3.avi	0	880	547	72	111				0	Content		-72	-111	4706626	2876652456
4724	09:15:24.094	00:00:04.723	283	-1024	-768	-1	-1	-1	-1	4	-1024	-768	-1	-1	-1	-1	4		0	0						Untertest3.avi	0	880	547	72	111				0	Content		-72	-111	4723817	2876669647
4741	09:15:24.111	00:00:04.741	284	-1024	-768	-1	-1	-1	-1	4	-1024	-768	-1	-1	-1	-1	4		0	0						Untertest3.avi	0	880	547	72	111				0	Content		-72	-111	4741067	2876686897
4758	09:15:24.128	00:00:04.758	285	-1024	-768	-1	-1	-1	-1	4	-1024	-768	-1	-1	-1	-1	4		0	0						Untertest3.avi	0	880	547	72	111				0	Content		-72	-111	4758440	2876704270
4773	09:15:24.143	00:00:04.773	286	-1024	-768	-1	-1	-1	-1	4	-1024	-768	-1	-1	-1	-1	4		0	0						Untertest3.avi	0	880	547	72	111				0	Content		-72	-111	4773241	2876719071
4790	09:15:24.160	00:00:04.789	287	-1024	-768	-1	-1	-1	-1	4	-1024	-768	-1	-1	-1	-1	4		0	0						Untertest3.avi	0	880	547	72	111				0	Content		-72	-111	4789865	2876735695
4807	09:15:24.177	00:00:04.806	288	-1024	-768	-1	-1	-1	-1	4	-1024	-768	-1	-1	-1	-1	4		0	0						Untertest3.avi	0	880	547	72	111				0	Content		-72	-111	4806611	2876752441
4823	09:15:24.193	00:00:04.823	289	-1024	-768	-1	-1	-1	-1	4	-1024	-768	-1	-1	-1	-1	4		0	0						Untertest3.avi	0	880	547	72	111				0	Content		-72	-111	4823233	2876769063
4840	09:15:24.210	00:00:04.839	290	-1024	-768	-1	-1	-1	-1	4	-1024	-768	-1	-1	-1	-1	4		0	0						Untertest3.avi	0	880	547	72	111				0	Content		-72	-111	4839854	2876785684
4856	09:15:24.226	00:00:04.856	291	-1024	-768	-1	-1	-1	-1	4	-1024	-768	-1	-1	-1	-1	4		0	0						Untertest3.avi	0	880	547	72	111				0	Content		-72	-111	4856478	2876802308
4874	09:15:24.244	00:00:04.873	292	-1024	-768	-1	-1	-1	-1	4	-1024	-768	-1	-1	-1	-1	4		0	0						Untertest3.avi	0	880	547	72	111				0	Content		-72	-111	4873671	2876819501
4891	09:15:24.261	00:00:04.891	293	-1024	-768	-1	-1	-1	-1	4	-1024	-768	-1	-1	-1	-1	4		0	0						Untertest3.avi	0	880	547	72	111				0	Content		-72	-111	4891040	2876836870
4908	09:15:24.278	00:00:04.908	294	-1024	-768	-1	-1	-1	-1	4	-1024	-768	-1	-1	-1	-1	4		0	0						Untertest3.avi	0	880	547	72	111				0	Content		-72	-111	4908288	2876854118
4923	09:15:24.293	00:00:04.923	295	-1024	-768	-1	-1	-1	-1	4	-1024	-768	-1	-1	-1	-1	4		0	0						Untertest3.avi	0	880	547	72	111				0	Content		-72	-111	4923091	2876868921
4940	09:15:24.310	00:00:04.939	296	-1024	-768	-1	-1	-1	-1	4	-1024	-768	-1	-1	-1	-1	4		0	0						Untertest3.avi	0	880	547	72	111				0	Content		-72	-111	4939838	2876885668
4956	09:15:24.326	00:00:04.956	297	-1024	-768	-1	-1	-1	-1	4	-1024	-768	-1	-1	-1	-1	4		0	0						Untertest3.avi	0	880	547	72	111				0	Content		-72	-111	4956458	2876902288
4973	09:15:24.343	00:00:04.973	298	-1024	-768	-1	-1	-1	-1	4	-1024	-768	-1	-1	-1	-1	4		0	0						Untertest3.avi	0	880	547	72	111				0	Content		-72	-111	4973078	2876918908
4990	09:15:24.360	00:00:04.989	299	-1024	-768	-1	-1	-1	-1	4	-1024	-768	-1	-1	-1	-1	4		0	0						Untertest3.avi	0	880	547	72	111				0	Content		-72	-111	4989702	2876935532
5006	09:15:24.376	00:00:05.006	300	-1024	-768	-1	-1	-1	-1	4	-1024	-768	-1	-1	-1	-1	4		0	0						Untertest3.avi	0	880	547	72	111				0	Content		-72	-111	5006322	2876952152
5024	09:15:24.394	00:00:05.023	301	-1024	-768	-1	-1	-1	-1	4	-1024	-768	-1	-1	-1	-1	4		0	0						Untertest3.avi	0	880	547	72	111				0	Content		-72	-111	5023616	2876969446
5041	09:15:24.411	00:00:05.040	302	-1024	-768	-1	-1	-1	-1	4	-1024	-768	-1	-1	-1	-1	4		0	0						Untertest3.avi	0	880	547	72	111				0	Content		-72	-111	5040698	2876986528
5057	09:15:24.427	00:00:05.057	303	-1024	-768	-1	-1	-1	-1	4	-1024	-768	-1	-1	-1	-1	4		0	0						Untertest3.avi	0	880	547	72	111				0	Content		-72	-111	5057365	2877003195
5074	09:15:24.444	00:00:05.074	304	-1024	-768	-1	-1	-1	-1	4	-1024	-768	-1	-1	-1	-1	4		0	0						Untertest3.avi	0	880	547	72	111				0	Content		-72	-111	5074031	2877019861
5090	09:15:24.460	00:00:05.090	305	-1024	-768	-1	-1	-1	-1	4	-1024	-768	-1	-1	-1	-1	4		0	0						Untertest3.avi	0	880	547	72	111				0	Content		-72	-111	5090350	2877036180
5107	09:15:24.477	00:00:05.107	306	-1024	-768	-1	-1	-1	-1	4	-1024	-768	-1	-1	-1	-1	4		0	0						Untertest3.avi	0	880	547	72	111				0	Content		-72	-111	5107016	2877052846
5124	09:15:24.494	00:00:05.123	307	-1024	-768	-1	-1	-1	-1	4	-1024	-768	-1	-1	-1	-1	4		0	0						Untertest3.avi	0	880	547	72	111				0	Content		-72	-111	5123683	2877069513
5140	09:15:24.510	00:00:05.139	308	-1024	-768	-1	-1	-1	-1	4	-1024	-768	-1	-1	-1	-1	4		0	0						Untertest3.avi	0	880	547	72	111				0	Content		-72	-111	5139603	2877085433
5156	09:15:24.526	00:00:05.156	309	-1024	-768	-1	-1	-1	-1	4	-1024	-768	-1	-1	-1	-1	4		0	0						Untertest3.avi	0	880	547	72	111				0	Content		-72	-111	5156223	2877102053
5173	09:15:24.543	00:00:05.172	310	-1024	-768	-1	-1	-1	-1	4	-1024	-768	-1	-1	-1	-1	4		0	0						Untertest3.avi	0	880	547	72	111				0	Content		-72	-111	5172911	2877118741
5190	09:15:24.560	00:00:05.189	311	-1024	-768	-1	-1	-1	-1	4	-1024	-768	-1	-1	-1	-1	4		0	0						Untertest3.avi	0	880	547	72	111				0	Content		-72	-111	5189578	2877135408
5206	09:15:24.576	00:00:05.206	312	-1024	-768	-1	-1	-1	-1	4	-1024	-768	-1	-1	-1	-1	4		0	0						Untertest3.avi	0	880	547	72	111				0	Content		-72	-111	5206244	2877152074
5223	09:15:24.593	00:00:05.222	313	-1024	-768	-1	-1	-1	-1	4	-1024	-768	-1	-1	-1	-1	4		0	0						Untertest3.avi	0	880	547	72	111				0	Content		-72	-111	5222902	2877168732
5240	09:15:24.610	00:00:05.239	314	-1024	-768	-1	-1	-1	-1	4	-1024	-768	-1	-1	-1	-1	4		0	0						Untertest3.avi	0	880	547	72	111				0	Content		-72	-111	5239568	2877185398
5256	09:15:24.626	00:00:05.256	315	-1024	-768	-1	-1	-1	-1	4	-1024	-768	-1	-1	-1	-1	4		0	0						Untertest3.avi	0	880	547	72	111				0	Content		-72	-111	5256235	2877202065
5273	09:15:24.643	00:00:05.272	316	-1024	-768	-1	-1	-1	-1	4	-1024	-768	-1	-1	-1	-1	4		0	0						Untertest3.avi	0	880	547	72	111				0	Content		-72	-111	5272852	2877218682
5290	09:15:24.660	00:00:05.289	317	-1024	-768	-1	-1	-1	-1	4	-1024	-768	-1	-1	-1	-1	4		0	0						Untertest3.avi	0	880	547	72	111				0	Content		-72	-111	5289519	2877235349
5306	09:15:24.676	00:00:05.306	318	-1024	-768	-1	-1	-1	-1	4	-1024	-768	-1	-1	-1	-1	4		0	0						Untertest3.avi	0	880	547	72	111				0	Content		-72	-111	5306185	2877252015
5323	09:15:24.693	00:00:05.323	319	-1024	-768	-1	-1	-1	-1	4	-1024	-768	-1	-1	-1	-1	4		0	0						Untertest3.avi	0	880	547	72	111				0	Content		-72	-111	5323026	2877268856
5340	09:15:24.710	00:00:05.339	320	-1024	-768	-1	-1	-1	-1	4	-1024	-768	-1	-1	-1	-1	4		0	0						Untertest3.avi	0	880	547	72	111				0	Content		-72	-111	5339692	2877285522
5356	09:15:24.726	00:00:05.356	321	-1024	-768	-1	-1	-1	-1	4	-1024	-768	-1	-1	-1	-1	4		0	0						Untertest3.avi	0	880	547	72	111				0	Content		-72	-111	5356359	2877302189
5374	09:15:24.744	00:00:05.373	322	-1024	-768	-1	-1	-1	-1	4	-1024	-768	-1	-1	-1	-1	4		0	0						Untertest3.avi	0	880	547	72	111				0	Content		-72	-111	5373531	2877319361
5390	09:15:24.760	00:00:05.390	323	-1024	-768	-1	-1	-1	-1	4	-1024	-768	-1	-1	-1	-1	4		0	0						Untertest3.avi	0	880	547	72	111				0	Content		-72	-111	5390198	2877336028
5407	09:15:24.777	00:00:05.407	324	-1024	-768	-1	-1	-1	-1	4	-1024	-768	-1	-1	-1	-1	4		0	0						Untertest3.avi	0	880	547	72	111				0	Content		-72	-111	5407205	2877353035
5424	09:15:24.794	00:00:05.423	325	-1024	-768	-1	-1	-1	-1	4	-1024	-768	-1	-1	-1	-1	4		0	0						Untertest3.avi	0	880	547	72	111				0	Content		-72	-111	5423872	2877369702
5441	09:15:24.811	00:00:05.440	326	-1024	-768	-1	-1	-1	-1	4	-1024	-768	-1	-1	-1	-1	4		0	0						Untertest3.avi	0	880	547	72	111				0	Content		-72	-111	5440538	2877386368
5457	09:15:24.827	00:00:05.456	327	-1024	-768	-1	-1	-1	-1	4	-1024	-768	-1	-1	-1	-1	4		0	0						Untertest3.avi	0	880	547	72	111				0	Content		-72	-111	5456617	2877402447
5473	09:15:24.843	00:00:05.473	328	-1024	-768	-1	-1	-1	-1	4	-1024	-768	-1	-1	-1	-1	4		0	0						Untertest3.avi	0	880	547	72	111				0	Content		-72	-111	5473283	2877419113
5490	09:15:24.860	00:00:05.489	329	-1024	-768	-1	-1	-1	-1	4	-1024	-768	-1	-1	-1	-1	4		0	0						Untertest3.avi	0	880	547	72	111				0	Content		-72	-111	5489754	2877435584
5506	09:15:24.876	00:00:05.506	330	-1024	-768	-1	-1	-1	-1	4	-1024	-768	-1	-1	-1	-1	4		0	0						Untertest3.avi	0	880	547	72	111				0	Content		-72	-111	5506420	2877452250
5523	09:15:24.893	00:00:05.523	331	-1024	-768	-1	-1	-1	-1	4	-1024	-768	-1	-1	-1	-1	4		0	0						Untertest3.avi	0	880	547	72	111				0	Content		-72	-111	5523087	2877468917
5540	09:15:24.910	00:00:05.539	332	-1024	-768	-1	-1	-1	-1	4	-1024	-768	-1	-1	-1	-1	4		0	0						Untertest3.avi	0	880	547	72	111				0	Content		-72	-111	5539513	2877485343
5556	09:15:24.926	00:00:05.556	333	-1024	-768	-1	-1	-1	-1	4	-1024	-768	-1	-1	-1	-1	4		0	0						Untertest3.avi	0	880	547	72	111				0	Content		-72	-111	5556180	2877502010
5573	09:15:24.943	00:00:05.572	334	-1024	-768	-1	-1	-1	-1	4	-1024	-768	-1	-1	-1	-1	4		0	0						Untertest3.avi	0	880	547	72	111				0	Content		-72	-111	5572693	2877518523
5589	09:15:24.959	00:00:05.589	335	-1024	-768	-1	-1	-1	-1	4	-1024	-768	-1	-1	-1	-1	4		0	0						Untertest3.avi	0	880	547	72	111				0	Content		-72	-111	5589365	2877535195
5606	09:15:24.976	00:00:05.605	336	-1024	-768	-1	-1	-1	-1	4	-1024	-768	-1	-1	-1	-1	4		0	0						Untertest3.avi	0	880	547	72	111				0	Content		-72	-111	5605963	2877551793
5623	09:15:24.993	00:00:05.622	337	-1024	-768	-1	-1	-1	-1	4	-1024	-768	-1	-1	-1	-1	4		0	0						Untertest3.avi	0	880	547	72	111				0	Content		-72	-111	5622630	2877568460
5639	09:15:25.009	00:00:05.639	338	-1024	-768	-1	-1	-1	-1	4	-1024	-768	-1	-1	-1	-1	4		0	0						Untertest3.avi	0	880	547	72	111				0	Content		-72	-111	5639480	2877585310
5656	09:15:25.026	00:00:05.656	339	-1024	-768	-1	-1	-1	-1	4	-1024	-768	-1	-1	-1	-1	4		0	0						Untertest3.avi	0	880	547	72	111				0	Content		-72	-111	5656147	2877601977
5673	09:15:25.043	00:00:05.672	340	-1024	-768	-1	-1	-1	-1	4	-1024	-768	-1	-1	-1	-1	4		0	0						Untertest3.avi	0	880	547	72	111				0	Content		-72	-111	5672813	2877618643
5690	09:15:25.060	00:00:05.689	341	-1024	-768	-1	-1	-1	-1	4	-1024	-768	-1	-1	-1	-1	4		0	0						Untertest3.avi	0	880	547	72	111				0	Content		-72	-111	5689808	2877635638
5706	09:15:25.076	00:00:05.706	342	-1024	-768	-1	-1	-1	-1	4	-1024	-768	-1	-1	-1	-1	4		0	0						Untertest3.avi	0	880	547	72	111				0	Content		-72	-111	5706474	2877652304
5723	09:15:25.093	00:00:05.723	343	-1024	-768	-1	-1	-1	-1	4	-1024	-768	-1	-1	-1	-1	4		0	0						Untertest3.avi	0	880	547	72	111				0	Content		-72	-111	5723141	2877668971
5740	09:15:25.110	00:00:05.740	344	-1024	-768	-1	-1	-1	-1	4	-1024	-768	-1	-1	-1	-1	4		0	0						Untertest3.avi	0	880	547	72	111				0	Content		-72	-111	5740472	2877686302
5757	09:15:25.127	00:00:05.757	345	-1024	-768	-1	-1	-1	-1	4	-1024	-768	-1	-1	-1	-1	4		0	0						Untertest3.avi	0	880	547	72	111				0	Content		-72	-111	5757139	2877702969
5773	09:15:25.143	00:00:05.773	346	-1024	-768	-1	-1	-1	-1	4	-1024	-768	-1	-1	-1	-1	4		0	0						Untertest3.avi	0	880	547	72	111				0	Content		-72	-111	5773355	2877719185
5790	09:15:25.160	00:00:05.790	347	-1024	-768	-1	-1	-1	-1	4	-1024	-768	-1	-1	-1	-1	4		0	0						Untertest3.avi	0	880	547	72	111				0	Content		-72	-111	5790022	2877735852
5807	09:15:25.177	00:00:05.806	348	-1024	-768	-1	-1	-1	-1	4	-1024	-768	-1	-1	-1	-1	4		0	0						Untertest3.avi	0	880	547	72	111				0	Content		-72	-111	5806688	2877752518
5822	09:15:25.192	00:00:05.822	349	-1024	-768	-1	-1	-1	-1	4	-1024	-768	-1	-1	-1	-1	4		0	0						Untertest3.avi	0	880	547	72	111				0	Content		-72	-111	5822413	2877768243
5839	09:15:25.209	00:00:05.839	350	-1024	-768	-1	-1	-1	-1	4	-1024	-768	-1	-1	-1	-1	4		0	0						Untertest3.avi	0	880	547	72	111				0	Content		-72	-111	5839161	2877784991
5856	09:15:25.226	00:00:05.855	351	-1024	-768	-1	-1	-1	-1	4	-1024	-768	-1	-1	-1	-1	4		0	0						Untertest3.avi	0	880	547	72	111				0	Content		-72	-111	5855780	2877801610
5872	09:15:25.242	00:00:05.872	352	-1024	-768	-1	-1	-1	-1	4	-1024	-768	-1	-1	-1	-1	4		0	0						Untertest3.avi	0	880	547	72	111				0	Content		-72	-111	5872468	2877818298
5889	09:15:25.259	00:00:05.889	353	-1024	-768	-1	-1	-1	-1	4	-1024	-768	-1	-1	-1	-1	4		0	0						Untertest3.avi	0	880	547	72	111				0	Content		-72	-111	5889135	2877834965
5906	09:15:25.276	00:00:05.905	354	-1024	-768	-1	-1	-1	-1	4	-1024	-768	-1	-1	-1	-1	4		0	0						Untertest3.avi	0	880	547	72	111				0	Content		-72	-111	5905764	2877851594
5922	09:15:25.292	00:00:05.922	355	-1024	-768	-1	-1	-1	-1	4	-1024	-768	-1	-1	-1	-1	4		0	0						Untertest3.avi	0	880	547	72	111				0	Content		-72	-111	5922431	2877868261
5939	09:15:25.309	00:00:05.939	356	-1024	-768	-1	-1	-1	-1	4	-1024	-768	-1	-1	-1	-1	4		0	0						Untertest3.avi	0	880	547	72	111				0	Content		-72	-111	5939097	2877884927
5956	09:15:25.326	00:00:05.955	357	-1024	-768	-1	-1	-1	-1	4	-1024	-768	-1	-1	-1	-1	4		0	0						Untertest3.avi	0	880	547	72	111				0	Content		-72	-111	5955947	2877901777
5973	09:15:25.343	00:00:05.972	358	-1024	-768	-1	-1	-1	-1	4	-1024	-768	-1	-1	-1	-1	4		0	0						Untertest3.avi	0	880	547	72	111				0	Content		-72	-111	5972613	2877918443
5989	09:15:25.359	00:00:05.989	359	-1024	-768	-1	-1	-1	-1	4	-1024	-768	-1	-1	-1	-1	4		0	0						Untertest3.avi	0	880	547	72	111				0	Content		-72	-111	5989280	2877935110
6006	09:15:25.376	00:00:06.006	360	-1024	-768	-1	-1	-1	-1	4	-1024	-768	-1	-1	-1	-1	4		0	0						Untertest3.avi	0	880	547	72	111				0	Content		-72	-111	6006274	2877952104
6023	09:15:25.393	00:00:06.022	361	-1024	-768	-1	-1	-1	-1	4	-1024	-768	-1	-1	-1	-1	4		0	0						Untertest3.avi	0	880	547	72	111				0	Content		-72	-111	6022941	2877968771
6040	09:15:25.410	00:00:06.039	362	-1024	-768	-1	-1	-1	-1	4	-1024	-768	-1	-1	-1	-1	4		0	0						Untertest3.avi	0	880	547	72	111				0	Content		-72	-111	6039607	2877985437
6057	09:15:25.427	00:00:06.056	363	-1024	-768	-1	-1	-1	-1	4	-1024	-768	-1	-1	-1	-1	4		0	0						Untertest3.avi	0	880	547	72	111				0	Content		-72	-111	6056661	2878002491
6073	09:15:25.443	00:00:06.073	364	-1024	-768	-1	-1	-1	-1	4	-1024	-768	-1	-1	-1	-1	4		0	0						Untertest3.avi	0	880	547	72	111				0	Content		-72	-111	6073328	2878019158
6090	09:15:25.460	00:00:06.089	365	-1024	-768	-1	-1	-1	-1	4	-1024	-768	-1	-1	-1	-1	4		0	0						Untertest3.avi	0	880	547	72	111				0	Content		-72	-111	6089994	2878035824
6106	09:15:25.476	00:00:06.106	366	-1024	-768	-1	-1	-1	-1	4	-1024	-768	-1	-1	-1	-1	4		0	0						Untertest3.avi	0	880	547	72	111				0	Content		-72	-111	6106129	2878051959
6123	09:15:25.493	00:00:06.122	367	-1024	-768	-1	-1	-1	-1	4	-1024	-768	-1	-1	-1	-1	4		0	0						Untertest3.avi	0	880	547	72	111				0	Content		-72	-111	6122795	2878068625
6139	09:15:25.509	00:00:06.139	368	-1024	-768	-1	-1	-1	-1	4	-1024	-768	-1	-1	-1	-1	4		0	0						Untertest3.avi	0	880	547	72	111				0	Content		-72	-111	6139281	2878085111
6156	09:15:25.526	00:00:06.155	369	-1024	-768	-1	-1	-1	-1	4	-1024	-768	-1	-1	-1	-1	4		0	0						Untertest3.avi	0	880	547	72	111				0	Content		-72	-111	6155947	2878101777
6173	09:15:25.543	00:00:06.172	370	-1024	-768	-1	-1	-1	-1	4	-1024	-768	-1	-1	-1	-1	4		0	0						Untertest3.avi	0	880	547	72	111				0	Content		-72	-111	6172614	2878118444
6189	09:15:25.559	00:00:06.189	371	-1024	-768	-1	-1	-1	-1	4	-1024	-768	-1	-1	-1	-1	4		0	0						Untertest3.avi	0	880	547	72	111				0	Content		-72	-111	6189056	2878134886
6206	09:15:25.576	00:00:06.205	372	-1024	-768	-1	-1	-1	-1	4	-1024	-768	-1	-1	-1	-1	4		0	0						Untertest3.avi	0	880	547	72	111				0	Content		-72	-111	6205723	2878151553
6222	09:15:25.592	00:00:06.222	373	-1024	-768	-1	-1	-1	-1	4	-1024	-768	-1	-1	-1	-1	4		0	0						Untertest3.avi	0	880	547	72	111				0	Content		-72	-111	6222243	2878168073
6239	09:15:25.609	00:00:06.238	374	-1024	-768	-1	-1	-1	-1	4	-1024	-768	-1	-1	-1	-1	4		0	0						Untertest3.avi	0	880	547	72	111				0	Content		-72	-111	6238918	2878184748
6256	09:15:25.626	00:00:06.255	375	-1024	-768	-1	-1	-1	-1	4	-1024	-768	-1	-1	-1	-1	4		0	0						Untertest3.avi	0	880	547	72	111				0	Content		-72	-111	6255565	2878201395
6272	09:15:25.642	00:00:06.272	376	-1024	-768	-1	-1	-1	-1	4	-1024	-768	-1	-1	-1	-1	4		0	0						Untertest3.avi	0	880	547	72	111				0	Content		-72	-111	6272232	2878218062
6289	09:15:25.659	00:00:06.288	377	-1024	-768	-1	-1	-1	-1	4	-1024	-768	-1	-1	-1	-1	4		0	0						Untertest3.avi	0	880	547	72	111				0	Content		-72	-111	6288898	2878234728
6306	09:15:25.676	00:00:06.305	378	-1024	-768	-1	-1	-1	-1	4	-1024	-768	-1	-1	-1	-1	4		0	0						Untertest3.avi	0	880	547	72	111				0	Content		-72	-111	6305718	2878251548
6322	09:15:25.692	00:00:06.322	379	-1024	-768	-1	-1	-1	-1	4	-1024	-768	-1	-1	-1	-1	4		0	0						Untertest3.avi	0	880	547	72	111				0	Content		-72	-111	6322384	2878268214
6339	09:15:25.709	00:00:06.339	380	-1024	-768	-1	-1	-1	-1	4	-1024	-768	-1	-1	-1	-1	4		0	0						Untertest3.avi	0	880	547	72	111				0	Content		-72	-111	6339051	2878284881
6356	09:15:25.726	00:00:06.356	381	-1024	-768	-1	-1	-1	-1	4	-1024	-768	-1	-1	-1	-1	4		0	0						Untertest3.avi	0	880	547	72	111				0	Content		-72	-111	6356026	2878301856
6373	09:15:25.743	00:00:06.372	382	-1024	-768	-1	-1	-1	-1	4	-1024	-768	-1	-1	-1	-1	4		0	0						Untertest3.avi	0	880	547	72	111				0	Content		-72	-111	6372693	2878318523
6389	09:15:25.759	00:00:06.389	383	-1024	-768	-1	-1	-1	-1	4	-1024	-768	-1	-1	-1	-1	4		0	0						Untertest3.avi	0	880	547	72	111				0	Content		-72	-111	6389359	2878335189
6406	09:15:25.776	00:00:06.406	384	-1024	-768	-1	-1	-1	-1	4	-1024	-768	-1	-1	-1	-1	4		0	0						Untertest3.avi	0	880	547	72	111				0	Content		-72	-111	6406437	2878352267
6423	09:15:25.793	00:00:06.423	385	-1024	-768	-1	-1	-1	-1	4	-1024	-768	-1	-1	-1	-1	4		0	0						Untertest3.avi	0	880	547	72	111				0	Content		-72	-111	6423103	2878368933
6440	09:15:25.810	00:00:06.439	386	-1024	-768	-1	-1	-1	-1	4	-1024	-768	-1	-1	-1	-1	4		0	0						Untertest3.avi	0	880	547	72	111				0	Content		-72	-111	6439770	2878385600
6456	09:15:25.826	00:00:06.456	387	-1024	-768	-1	-1	-1	-1	4	-1024	-768	-1	-1	-1	-1	4		0	0						Untertest3.avi	0	880	547	72	111				0	Content		-72	-111	6456090	2878401920
6473	09:15:25.843	00:00:06.472	388	-1024	-768	-1	-1	-1	-1	4	-1024	-768	-1	-1	-1	-1	4		0	0						Untertest3.avi	0	880	547	72	111				0	Content		-72	-111	6472757	2878418587
6489	09:15:25.859	00:00:06.489	389	-1024	-768	-1	-1	-1	-1	4	-1024	-768	-1	-1	-1	-1	4		0	0						Untertest3.avi	0	880	547	72	111				0	Content		-72	-111	6489423	2878435253
6505	09:15:25.875	00:00:06.505	390	-1024	-768	-1	-1	-1	-1	4	-1024	-768	-1	-1	-1	-1	4		0	0						Untertest3.avi	0	880	547	72	111				0	Content		-72	-111	6505344	2878451174
6522	09:15:25.892	00:00:06.521	391	-1024	-768	-1	-1	-1	-1	4	-1024	-768	-1	-1	-1	-1	4		0	0						Untertest3.avi	0	880	547	72	111				0	Content		-72	-111	6521971	2878467801
6539	09:15:25.909	00:00:06.538	392	-1024	-768	-1	-1	-1	-1	4	-1024	-768	-1	-1	-1	-1	4		0	0						Untertest3.avi	0	880	547	72	111				0	Content		-72	-111	6538704	2878484534
6555	09:15:25.925	00:00:06.555	393	-1024	-768	-1	-1	-1	-1	4	-1024	-768	-1	-1	-1	-1	4		0	0						Untertest3.avi	0	880	547	72	111				0	Content		-72	-111	6555328	2878501158
6572	09:15:25.942	00:00:06.571	394	-1024	-768	-1	-1	-1	-1	4	-1024	-768	-1	-1	-1	-1	4		0	0						Untertest3.avi	0	880	547	72	111				0	Content		-72	-111	6571995	2878517825
6589	09:15:25.959	00:00:06.588	395	-1024	-768	-1	-1	-1	-1	4	-1024	-768	-1	-1	-1	-1	4		0	0						Untertest3.avi	0	880	547	72	111				0	Content		-72	-111	6588661	2878534491
6605	09:15:25.975	00:00:06.605	396	-1024	-768	-1	-1	-1	-1	4	-1024	-768	-1	-1	-1	-1	4		0	0						Untertest3.avi	0	880	547	72	111				0	Content		-72	-111	6605303	2878551133
6622	09:15:25.992	00:00:06.621	397	-1024	-768	-1	-1	-1	-1	4	-1024	-768	-1	-1	-1	-1	4		0	0						Untertest3.avi	0	880	547	72	111				0	Content		-72	-111	6621969	2878567799
6639	09:15:26.009	00:00:06.638	398	-1024	-768	-1	-1	-1	-1	4	-1024	-768	-1	-1	-1	-1	4		0	0						Untertest3.avi	0	880	547	72	111				0	Content		-72	-111	6638636	2878584466
6655	09:15:26.025	00:00:06.655	399	-1024	-768	-1	-1	-1	-1	4	-1024	-768	-1	-1	-1	-1	4		0	0						Untertest3.avi	0	880	547	72	111				0	Content		-72	-111	6655450	2878601280
6672	09:15:26.042	00:00:06.672	400	-1024	-768	-1	-1	-1	-1	4	-1024	-768	-1	-1	-1	-1	4		0	0						Untertest3.avi	0	880	547	72	111				0	Content		-72	-111	6672117	2878617947
6689	09:15:26.059	00:00:06.688	401	-1024	-768	-1	-1	-1	-1	4	-1024	-768	-1	-1	-1	-1	4		0	0						Untertest3.avi	0	880	547	72	111				0	Content		-72	-111	6688783	2878634613
6706	09:15:26.076	00:00:06.705	402	-1024	-768	-1	-1	-1	-1	4	-1024	-768	-1	-1	-1	-1	4		0	0						Untertest3.avi	0	880	547	72	111				0	Content		-72	-111	6705752	2878651582
6722	09:15:26.092	00:00:06.722	403	-1024	-768	-1	-1	-1	-1	4	-1024	-768	-1	-1	-1	-1	4		0	0						Untertest3.avi	0	880	547	72	111				0	Content		-72	-111	6722418	2878668248
6739	09:15:26.109	00:00:06.739	404	-1024	-768	-1	-1	-1	-1	4	-1024	-768	-1	-1	-1	-1	4		0	0						Untertest3.avi	0	880	547	72	111				0	Content		-72	-111	6739085	2878684915
6756	09:15:26.126	00:00:06.756	405	-1024	-768	-1	-1	-1	-1	4	-1024	-768	-1	-1	-1	-1	4		0	0						Untertest3.avi	0	880	547	72	111				0	Content		-72	-111	6756158	2878701988
6773	09:15:26.143	00:00:06.772	406	-1024	-768	-1	-1	-1	-1	4	-1024	-768	-1	-1	-1	-1	4		0	0						Untertest3.avi	0	880	547	72	111				0	Content		-72	-111	6772825	2878718655
6789	09:15:26.159	00:00:06.789	407	-1024	-768	-1	-1	-1	-1	4	-1024	-768	-1	-1	-1	-1	4		0	0						Untertest3.avi	0	880	547	72	111				0	Content		-72	-111	6789491	2878735321
6806	09:15:26.176	00:00:06.805	408	-1024	-768	-1	-1	-1	-1	4	-1024	-768	-1	-1	-1	-1	4		0	0						Untertest3.avi	0	880	547	72	111				0	Content		-72	-111	6805802	2878751632
6822	09:15:26.192	00:00:06.822	409	-1024	-768	-1	-1	-1	-1	4	-1024	-768	-1	-1	-1	-1	4		0	0						Untertest3.avi	0	880	547	72	111				0	Content		-72	-111	6822468	2878768298
6839	09:15:26.209	00:00:06.839	410	-1024	-768	-1	-1	-1	-1	4	-1024	-768	-1	-1	-1	-1	4		0	0						Untertest3.avi	0	880	547	72	111				0	Content		-72	-111	6839135	2878784965
6856	09:15:26.226	00:00:06.855	411	-1024	-768	-1	-1	-1	-1	4	-1024	-768	-1	-1	-1	-1	4		0	0						Untertest3.avi	0	880	547	72	111				0	Content		-72	-111	6855564	2878801394
6872	09:15:26.242	00:00:06.872	412	-1024	-768	-1	-1	-1	-1	4	-1024	-768	-1	-1	-1	-1	4		0	0						Untertest3.avi	0	880	547	72	111				0	Content		-72	-111	6872231	2878818061
6889	09:15:26.259	00:00:06.888	413	-1024	-768	-1	-1	-1	-1	4	-1024	-768	-1	-1	-1	-1	4		0	0						Untertest3.avi	0	880	547	72	111				0	Content		-72	-111	6888897	2878834727
6905	09:15:26.275	00:00:06.905	414	-1024	-768	-1	-1	-1	-1	4	-1024	-768	-1	-1	-1	-1	4		0	0						Untertest3.avi	0	880	547	72	111				0	Content		-72	-111	6905283	2878851113
6922	09:15:26.292	00:00:06.921	415	-1024	-768	-1	-1	-1	-1	4	-1024	-768	-1	-1	-1	-1	4		0	0						Untertest3.avi	0	880	547	72	111				0	Content		-72	-111	6921949	2878867779
6938	09:15:26.308	00:00:06.938	416	-1024	-768	-1	-1	-1	-1	4	-1024	-768	-1	-1	-1	-1	4		0	0						Untertest3.avi	0	880	547	72	111				0	Content		-72	-111	6938418	2878884248
6955	09:15:26.325	00:00:06.955	417	-1024	-768	-1	-1	-1	-1	4	-1024	-768	-1	-1	-1	-1	4		0	0						Untertest3.avi	0	880	547	72	111				0	Content		-72	-111	6955090	2878900920
6972	09:15:26.342	00:00:06.971	418	-1024	-768	-1	-1	-1	-1	4	-1024	-768	-1	-1	-1	-1	4		0	0						Untertest3.avi	0	880	547	72	111				0	Content		-72	-111	6971692	2878917522
6988	09:15:26.358	00:00:06.988	419	-1024	-768	-1	-1	-1	-1	4	-1024	-768	-1	-1	-1	-1	4		0	0						Untertest3.avi	0	880	547	72	111				0	Content		-72	-111	6988358	2878934188
7005	09:15:26.375	00:00:07.005	420	-1024	-768	-1	-1	-1	-1	4	-1024	-768	-1	-1	-1	-1	4		0	0						Untertest3.avi	0	880	547	72	111				0	Content		-72	-111	7005208	2878951038
7022	09:15:26.392	00:00:07.021	421	-1024	-768	-1	-1	-1	-1	4	-1024	-768	-1	-1	-1	-1	4		0	0						Untertest3.avi	0	880	547	72	111				0	Content		-72	-111	7021874	2878967704
7039	09:15:26.409	00:00:07.038	422	-1024	-768	-1	-1	-1	-1	4	-1024	-768	-1	-1	-1	-1	4		0	0						Untertest3.avi	0	880	547	72	111				0	Content		-72	-111	7038541	2878984371
7056	09:15:26.426	00:00:07.055	423	-1024	-768	-1	-1	-1	-1	4	-1024	-768	-1	-1	-1	-1	4		0	0						Untertest3.avi	0	880	547	72	111				0	Content		-72	-111	7055537	2879001367
7072	09:15:26.442	00:00:07.072	424	-1024	-768	-1	-1	-1	-1	4	-1024	-768	-1	-1	-1	-1	4		0	0						Untertest3.avi	0	880	547	72	111				0	Content		-72	-111	7072204	2879018034
7089	09:15:26.459	00:00:07.088	425	-1024	-768	-1	-1	-1	-1	4	-1024	-768	-1	-1	-1	-1	4		0	0						Untertest3.avi	0	880	547	72	111				0	Content		-72	-111	7088870	2879034700
7106	09:15:26.476	00:00:07.106	426	-1024	-768	-1	-1	-1	-1	4	-1024	-768	-1	-1	-1	-1	4		0	0						Untertest3.avi	0	880	547	72	111				0	Content		-72	-111	7106140	2879051970
7123	09:15:26.493	00:00:07.122	427	-1024	-768	-1	-1	-1	-1	4	-1024	-768	-1	-1	-1	-1	4		0	0						Untertest3.avi	0	880	547	72	111				0	Content		-72	-111	7122806	2879068636
7139	09:15:26.509	00:00:07.139	428	-1024	-768	-1	-1	-1	-1	4	-1024	-768	-1	-1	-1	-1	4		0	0						Untertest3.avi	0	880	547	72	111				0	Content		-72	-111	7139046	2879084876
7156	09:15:26.526	00:00:07.155	429	-1024	-768	-1	-1	-1	-1	4	-1024	-768	-1	-1	-1	-1	4		0	0						Untertest3.avi	0	880	547	72	111				0	Content		-72	-111	7155712	2879101542
7172	09:15:26.542	00:00:07.172	430	-1024	-768	-1	-1	-1	-1	4	-1024	-768	-1	-1	-1	-1	4		0	0						Untertest3.avi	0	880	547	72	111				0	Content		-72	-111	7172379	2879118209
7188	09:15:26.558	00:00:07.188	431	-1024	-768	-1	-1	-1	-1	4	-1024	-768	-1	-1	-1	-1	4		0	0						Untertest3.avi	0	880	547	72	111				0	Content		-72	-111	7188143	2879133973
7205	09:15:26.575	00:00:07.204	432	-1024	-768	-1	-1	-1	-1	4	-1024	-768	-1	-1	-1	-1	4		0	0						Untertest3.avi	0	880	547	72	111				0	Content		-72	-111	7204889	2879150719
7222	09:15:26.592	00:00:07.221	433	-1024	-768	-1	-1	-1	-1	4	-1024	-768	-1	-1	-1	-1	4		0	0						Untertest3.avi	0	880	547	72	111				0	Content		-72	-111	7221511	2879167341
7238	09:15:26.608	00:00:07.238	434	-1024	-768	-1	-1	-1	-1	4	-1024	-768	-1	-1	-1	-1	4		0	0						Untertest3.avi	0	880	547	72	111				0	Content		-72	-111	7238482	2879184312
7255	09:15:26.625	00:00:07.255	435	-1024	-768	-1	-1	-1	-1	4	-1024	-768	-1	-1	-1	-1	4		0	0						Untertest3.avi	0	880	547	72	111				0	Content		-72	-111	7255150	2879200980
7272	09:15:26.642	00:00:07.271	436	-1024	-768	-1	-1	-1	-1	4	-1024	-768	-1	-1	-1	-1	4		0	0						Untertest3.avi	0	880	547	72	111				0	Content		-72	-111	7271783	2879217613
7288	09:15:26.658	00:00:07.288	437	-1024	-768	-1	-1	-1	-1	4	-1024	-768	-1	-1	-1	-1	4		0	0						Untertest3.avi	0	880	547	72	111				0	Content		-72	-111	7288450	2879234280
7305	09:15:26.675	00:00:07.305	438	-1024	-768	-1	-1	-1	-1	4	-1024	-768	-1	-1	-1	-1	4		0	0						Untertest3.avi	0	880	547	72	111				0	Content		-72	-111	7305118	2879250948
7322	09:15:26.692	00:00:07.321	439	-1024	-768	-1	-1	-1	-1	4	-1024	-768	-1	-1	-1	-1	4		0	0						Untertest3.avi	0	880	547	72	111				0	Content		-72	-111	7321970	2879267800
7339	09:15:26.709	00:00:07.338	440	-1024	-768	-1	-1	-1	-1	4	-1024	-768	-1	-1	-1	-1	4		0	0						Untertest3.avi	0	880	547	72	111				0	Content		-72	-111	7338638	2879284468
7355	09:15:26.725	00:00:07.355	441	-1024	-768	-1	-1	-1	-1	4	-1024	-768	-1	-1	-1	-1	4		0	0						Untertest3.avi	0	880	547	72	111				0	Content		-72	-111	7355305	2879301135
7372	09:15:26.742	00:00:07.372	442	-1024	-768	-1	-1	-1	-1	4	-1024	-768	-1	-1	-1	-1	4		0	0						Untertest3.avi	0	880	547	72	111				0	Content		-72	-111	7372430	2879318260
7389	09:15:26.759	00:00:07.389	443	-1024	-768	-1	-1	-1	-1	4	-1024	-768	-1	-1	-1	-1	4		0	0						Untertest3.avi	0	880	547	72	111				0	Content		-72	-111	7389098	2879334928
7406	09:15:26.776	00:00:07.406	444	-1024	-768	-1	-1	-1	-1	4	-1024	-768	-1	-1	-1	-1	4		0	0						Untertest3.avi	0	880	547	72	111				0	Content		-72	-111	7406121	2879351951
7423	09:15:26.793	00:00:07.422	445	-1024	-768	-1	-1	-1	-1	4	-1024	-768	-1	-1	-1	-1	4		0	0						Untertest3.avi	0	880	547	72	111				0	Content		-72	-111	7422789	2879368619
7439	09:15:26.809	00:00:07.439	446	-1024	-768	-1	-1	-1	-1	4	-1024	-768	-1	-1	-1	-1	4		0	0						Untertest3.avi	0	880	547	72	111				0	Content		-72	-111	7439457	2879385287
7456	09:15:26.826	00:00:07.455	447	-1024	-768	-1	-1	-1	-1	4	-1024	-768	-1	-1	-1	-1	4		0	0						Untertest3.avi	0	880	547	72	111				0	Content		-72	-111	7455561	2879401391
7472	09:15:26.842	00:00:07.472	448	-1024	-768	-1	-1	-1	-1	4	-1024	-768	-1	-1	-1	-1	4		0	0						Untertest3.avi	0	880	547	72	111				0	Content		-72	-111	7472229	2879418059
7489	09:15:26.859	00:00:07.488	449	-1024	-768	-1	-1	-1	-1	4	-1024	-768	-1	-1	-1	-1	4		0	0						Untertest3.avi	0	880	547	72	111				0	Content		-72	-111	7488709	2879434539
7505	09:15:26.875	00:00:07.505	450	-1024	-768	-1	-1	-1	-1	4	-1024	-768	-1	-1	-1	-1	4		0	0						Untertest3.avi	0	880	547	72	111				0	Content		-72	-111	7505377	2879451207
7522	09:15:26.892	00:00:07.522	451	-1024	-768	-1	-1	-1	-1	4	-1024	-768	-1	-1	-1	-1	4		0	0						Untertest3.avi	0	880	547	72	111				0	Content		-72	-111	7522044	2879467874
7539	09:15:26.909	00:00:07.538	452	-1024	-768	-1	-1	-1	-1	4	-1024	-768	-1	-1	-1	-1	4		0	0						Untertest3.avi	0	880	547	72	111				0	Content		-72	-111	7538543	2879484373
7555	09:15:26.925	00:00:07.555	453	-1024	-768	-1	-1	-1	-1	4	-1024	-768	-1	-1	-1	-1	4		0	0						Untertest3.avi	0	880	547	72	111				0	Content		-72	-111	7555211	2879501041
7572	09:15:26.942	00:00:07.571	454	-1024	-768	-1	-1	-1	-1	4	-1024	-768	-1	-1	-1	-1	4		0	0						Untertest3.avi	0	880	547	72	111				0	Content		-72	-111	7571878	2879517708
7588	09:15:26.958	00:00:07.588	455	-1024	-768	-1	-1	-1	-1	4	-1024	-768	-1	-1	-1	-1	4		0	0						Untertest3.avi	0	880	547	72	111				0	Content		-72	-111	7588284	2879534114
7605	09:15:26.975	00:00:07.604	456	-1024	-768	-1	-1	-1	-1	4	-1024	-768	-1	-1	-1	-1	4		0	0						Untertest3.avi	0	880	547	72	111				0	Content		-72	-111	7604962	2879550792
7622	09:15:26.992	00:00:07.621	457	-1024	-768	-1	-1	-1	-1	4	-1024	-768	-1	-1	-1	-1	4		0	0						Untertest3.avi	0	880	547	72	111				0	Content		-72	-111	7621562	2879567392
7638	09:15:27.008	00:00:07.638	458	-1024	-768	-1	-1	-1	-1	4	-1024	-768	-1	-1	-1	-1	4		0	0						Untertest3.avi	0	880	547	72	111				0	Content		-72	-111	7638230	2879584060
7655	09:15:27.025	00:00:07.655	459	-1024	-768	-1	-1	-1	-1	4	-1024	-768	-1	-1	-1	-1	4		0	0						Untertest3.avi	0	880	547	72	111				0	Content		-72	-111	7655087	2879600917
7672	09:15:27.042	00:00:07.671	460	-1024	-768	-1	-1	-1	-1	4	-1024	-768	-1	-1	-1	-1	4		0	0						Untertest3.avi	0	880	547	72	111				0	Content		-72	-111	7671755	2879617585
7688	09:15:27.058	00:00:07.688	461	-1024	-768	-1	-1	-1	-1	4	-1024	-768	-1	-1	-1	-1	4		0	0						Untertest3.avi	0	880	547	72	111				0	Content		-72	-111	7688422	2879634252
7705	09:15:27.075	00:00:07.705	462	-1024	-768	-1	-1	-1	-1	4	-1024	-768	-1	-1	-1	-1	4		0	0						Untertest3.avi	0	880	547	72	111				0	Content		-72	-111	7705418	2879651248
7722	09:15:27.092	00:00:07.722	463	-1024	-768	-1	-1	-1	-1	4	-1024	-768	-1	-1	-1	-1	4		0	0						Untertest3.avi	0	880	547	72	111				0	Content		-72	-111	7722086	2879667916
7739	09:15:27.109	00:00:07.738	464	-1024	-768	-1	-1	-1	-1	4	-1024	-768	-1	-1	-1	-1	4		0	0						Untertest3.avi	0	880	547	72	111				0	Content		-72	-111	7738753	2879684583
7756	09:15:27.126	00:00:07.756	465	-1024	-768	-1	-1	-1	-1	4	-1024	-768	-1	-1	-1	-1	4		0	0						Untertest3.avi	0	880	547	72	111				0	Content		-72	-111	7756085	2879701915
7773	09:15:27.143	00:00:07.772	466	-1024	-768	-1	-1	-1	-1	4	-1024	-768	-1	-1	-1	-1	4		0	0						Untertest3.avi	0	880	547	72	111				0	Content		-72	-111	7772753	2879718583
7789	09:15:27.159	00:00:07.788	467	-1024	-768	-1	-1	-1	-1	4	-1024	-768	-1	-1	-1	-1	4		0	0						Untertest3.avi	0	880	547	72	111				0	Content		-72	-111	7788971	2879734801
7806	09:15:27.176	00:00:07.805	468	-1024	-768	-1	-1	-1	-1	4	-1024	-768	-1	-1	-1	-1	4		0	0						Untertest3.avi	0	880	547	72	111				0	Content		-72	-111	7805638	2879751468
7822	09:15:27.192	00:00:07.822	469	-1024	-768	-1	-1	-1	-1	4	-1024	-768	-1	-1	-1	-1	4		0	0						Untertest3.avi	0	880	547	72	111				0	Content		-72	-111	7822306	2879768136
7839	09:15:27.209	00:00:07.838	470	-1024	-768	-1	-1	-1	-1	4	-1024	-768	-1	-1	-1	-1	4		0	0						Untertest3.avi	0	880	547	72	111				0	Content		-72	-111	7838544	2879784374
7855	09:15:27.225	00:00:07.855	471	-1024	-768	-1	-1	-1	-1	4	-1024	-768	-1	-1	-1	-1	4		0	0						Untertest3.avi	0	880	547	72	111				0	Content		-72	-111	7855211	2879801041
7871	09:15:27.241	00:00:07.871	472	-1024	-768	-1	-1	-1	-1	4	-1024	-768	-1	-1	-1	-1	4		0	0						Untertest3.avi	0	880	547	72	111				0	Content		-72	-111	7871405	2879817235
7888	09:15:27.258	00:00:07.888	473	-1024	-768	-1	-1	-1	-1	4	-1024	-768	-1	-1	-1	-1	4		0	0						Untertest3.avi	0	880	547	72	111				0	Content		-72	-111	7888030	2879833860
7905	09:15:27.275	00:00:07.904	474	-1024	-768	-1	-1	-1	-1	4	-1024	-768	-1	-1	-1	-1	4		0	0						Untertest3.avi	0	880	547	72	111				0	Content		-72	-111	7904717	2879850547
7921	09:15:27.291	00:00:07.921	475	-1024	-768	-1	-1	-1	-1	4	-1024	-768	-1	-1	-1	-1	4		0	0						Untertest3.avi	0	880	547	72	111				0	Content		-72	-111	7921385	2879867215
7938	09:15:27.308	00:00:07.938	476	-1024	-768	-1	-1	-1	-1	4	-1024	-768	-1	-1	-1	-1	4		0	0						Untertest3.avi	0	880	547	72	111				0	Content		-72	-111	7938017	2879883847
7955	09:15:27.325	00:00:07.954	477	-1024	-768	-1	-1	-1	-1	4	-1024	-768	-1	-1	-1	-1	4		0	0						Untertest3.avi	0	880	547	72	111				0	Content		-72	-111	7954684	2879900514
7971	09:15:27.341	00:00:07.971	478	-1024	-768	-1	-1	-1	-1	4	-1024	-768	-1	-1	-1	-1	4		0	0						Untertest3.avi	0	880	547	72	111				0	Content		-72	-111	7971352	2879917182
7988	09:15:27.358	00:00:07.988	479	-1024	-768	-1	-1	-1	-1	4	-1024	-768	-1	-1	-1	-1	4		0	0						Untertest3.avi	0	880	547	72	111				0	Content		-72	-111	7988202	2879934032
8005	09:15:27.375	00:00:08.004	480	-1024	-768	-1	-1	-1	-1	4	-1024	-768	-1	-1	-1	-1	4		0	0						Untertest3.avi	0	880	547	72	111				0	Content		-72	-111	8004870	2879950700
8022	09:15:27.392	00:00:08.021	481	-1024	-768	-1	-1	-1	-1	4	-1024	-768	-1	-1	-1	-1	4		0	0						Untertest3.avi	0	880	547	72	111				0	Content		-72	-111	8021537	2879967367
8039	09:15:27.409	00:00:08.038	482	-1024	-768	-1	-1	-1	-1	4	-1024	-768	-1	-1	-1	-1	4		0	0						Untertest3.avi	0	880	547	72	111				0	Content		-72	-111	8038532	2879984362
8055	09:15:27.425	00:00:08.055	483	-1024	-768	-1	-1	-1	-1	4	-1024	-768	-1	-1	-1	-1	4		0	0						Untertest3.avi	0	880	547	72	111				0	Content		-72	-111	8055200	2880001030
8072	09:15:27.442	00:00:08.071	484	-1024	-768	-1	-1	-1	-1	4	-1024	-768	-1	-1	-1	-1	4		0	0						Untertest3.avi	0	880	547	72	111				0	Content		-72	-111	8071867	2880017697
8089	09:15:27.459	00:00:08.088	485	-1024	-768	-1	-1	-1	-1	4	-1024	-768	-1	-1	-1	-1	4		0	0						Untertest3.avi	0	880	547	72	111				0	Content		-72	-111	8088961	2880034791
8106	09:15:27.476	00:00:08.105	486	-1024	-768	-1	-1	-1	-1	4	-1024	-768	-1	-1	-1	-1	4		0	0						Untertest3.avi	0	880	547	72	111				0	Content		-72	-111	8105629	2880051459
8122	09:15:27.492	00:00:08.122	487	-1024	-768	-1	-1	-1	-1	4	-1024	-768	-1	-1	-1	-1	4		0	0						Untertest3.avi	0	880	547	72	111				0	Content		-72	-111	8122297	2880068127
8138	09:15:27.508	00:00:08.138	488	-1024	-768	-1	-1	-1	-1	4	-1024	-768	-1	-1	-1	-1	4		0	0						Untertest3.avi	0	880	547	72	111				0	Content		-72	-111	8138408	2880084238
8155	09:15:27.525	00:00:08.155	489	-1024	-768	-1	-1	-1	-1	4	-1024	-768	-1	-1	-1	-1	4		0	0						Untertest3.avi	0	880	547	72	111				0	Content		-72	-111	8155076	2880100906
8172	09:15:27.542	00:00:08.171	490	-1024	-768	-1	-1	-1	-1	4	-1024	-768	-1	-1	-1	-1	4		0	0						Untertest3.avi	0	880	547	72	111				0	Content		-72	-111	8171558	2880117388
8188	09:15:27.558	00:00:08.188	491	-1024	-768	-1	-1	-1	-1	4	-1024	-768	-1	-1	-1	-1	4		0	0						Untertest3.avi	0	880	547	72	111				0	Content		-72	-111	8188225	2880134055
8205	09:15:27.575	00:00:08.204	492	-1024	-768	-1	-1	-1	-1	4	-1024	-768	-1	-1	-1	-1	4		0	0						Untertest3.avi	0	880	547	72	111				0	Content		-72	-111	8204893	2880150723
8221	09:15:27.591	00:00:08.221	493	-1024	-768	-1	-1	-1	-1	4	-1024	-768	-1	-1	-1	-1	4		0	0						Untertest3.avi	0	880	547	72	111				0	Content		-72	-111	8221396	2880167226
8238	09:15:27.608	00:00:08.238	494	-1024	-768	-1	-1	-1	-1	4	-1024	-768	-1	-1	-1	-1	4		0	0						Untertest3.avi	0	880	547	72	111				0	Content		-72	-111	8238063	2880183893
8255	09:15:27.625	00:00:08.254	495	-1024	-768	-1	-1	-1	-1	4	-1024	-768	-1	-1	-1	-1	4		0	0						Untertest3.avi	0	880	547	72	111				0	Content		-72	-111	8254517	2880200347
8271	09:15:27.641	00:00:08.271	496	-1024	-768	-1	-1	-1	-1	4	-1024	-768	-1	-1	-1	-1	4		0	0						Untertest3.avi	0	880	547	72	111				0	Content		-72	-111	8271205	2880217035
8288	09:15:27.658	00:00:08.287	497	-1024	-768	-1	-1	-1	-1	4	-1024	-768	-1	-1	-1	-1	4		0	0						Untertest3.avi	0	880	547	72	111				0	Content		-72	-111	8287851	2880233681
8305	09:15:27.675	00:00:08.304	498	-1024	-768	-1	-1	-1	-1	4	-1024	-768	-1	-1	-1	-1	4		0	0						Untertest3.avi	0	880	547	72	111				0	Content		-72	-111	8304518	2880250348
8321	09:15:27.691	00:00:08.321	499	-1024	-768	-1	-1	-1	-1	4	-1024	-768	-1	-1	-1	-1	4		0	0						Untertest3.avi	0	880	547	72	111				0	Content		-72	-111	8321186	2880267016
8338	09:15:27.708	00:00:08.338	500	-1024	-768	-1	-1	-1	-1	4	-1024	-768	-1	-1	-1	-1	4		0	0						Untertest3.avi	0	880	547	72	111				0	Content		-72	-111	8338003	2880283833
8355	09:15:27.725	00:00:08.354	501	-1024	-768	-1	-1	-1	-1	4	-1024	-768	-1	-1	-1	-1	4		0	0						Untertest3.avi	0	880	547	72	111				0	Content		-72	-111	8354670	2880300500
8371	09:15:27.741	00:00:08.371	502	-1024	-768	-1	-1	-1	-1	4	-1024	-768	-1	-1	-1	-1	4		0	0						Untertest3.avi	0	880	547	72	111				0	Content		-72	-111	8371338	2880317168
8388	09:15:27.758	00:00:08.388	503	-1024	-768	-1	-1	-1	-1	4	-1024	-768	-1	-1	-1	-1	4		0	0						Untertest3.avi	0	880	547	72	111				0	Content		-72	-111	8388312	2880334142
8405	09:15:27.775	00:00:08.404	504	-1024	-768	-1	-1	-1	-1	4	-1024	-768	-1	-1	-1	-1	4		0	0						Untertest3.avi	0	880	547	72	111				0	Content		-72	-111	8404980	2880350810
8422	09:15:27.792	00:00:08.421	505	-1024	-768	-1	-1	-1	-1	4	-1024	-768	-1	-1	-1	-1	4		0	0						Untertest3.avi	0	880	547	72	111				0	Content		-72	-111	8421647	2880367477
8439	09:15:27.809	00:00:08.438	506	-1024	-768	-1	-1	-1	-1	4	-1024	-768	-1	-1	-1	-1	4		0	0						Untertest3.avi	0	880	547	72	111				0	Content		-72	-111	8438726	2880384556
8455	09:15:27.825	00:00:08.455	507	-1024	-768	-1	-1	-1	-1	4	-1024	-768	-1	-1	-1	-1	4		0	0						Untertest3.avi	0	880	547	72	111				0	Content		-72	-111	8455394	2880401224
8472	09:15:27.842	00:00:08.472	508	-1024	-768	-1	-1	-1	-1	4	-1024	-768	-1	-1	-1	-1	4		0	0						Untertest3.avi	0	880	547	72	111				0	Content		-72	-111	8472061	2880417891
8488	09:15:27.858	00:00:08.488	509	-1024	-768	-1	-1	-1	-1	4	-1024	-768	-1	-1	-1	-1	4		0	0						Untertest3.avi	0	880	547	72	111				0	Content		-72	-111	8488378	2880434208
8505	09:15:27.875	00:00:08.505	510	-1024	-768	-1	-1	-1	-1	4	-1024	-768	-1	-1	-1	-1	4		0	0						Untertest3.avi	0	880	547	72	111				0	Content		-72	-111	8505046	2880450876
8522	09:15:27.892	00:00:08.521	511	-1024	-768	-1	-1	-1	-1	4	-1024	-768	-1	-1	-1	-1	4		0	0						Untertest3.avi	0	880	547	72	111				0	Content		-72	-111	8521713	2880467543
8538	09:15:27.908	00:00:08.538	512	-1024	-768	-1	-1	-1	-1	4	-1024	-768	-1	-1	-1	-1	4		0	0						Untertest3.avi	0	880	547	72	111				0	Content		-72	-111	8538148	2880483978
8555	09:15:27.925	00:00:08.554	513	-1024	-768	-1	-1	-1	-1	4	-1024	-768	-1	-1	-1	-1	4		0	0						Untertest3.avi	0	880	547	72	111				0	Content		-72	-111	8554816	2880500646
8571	09:15:27.941	00:00:08.571	514	-1024	-768	-1	-1	-1	-1	4	-1024	-768	-1	-1	-1	-1	4		0	0						Untertest3.avi	0	880	547	72	111				0	Content		-72	-111	8571484	2880517314
8588	09:15:27.958	00:00:08.587	515	-1024	-768	-1	-1	-1	-1	4	-1024	-768	-1	-1	-1	-1	4		0	0						Untertest3.avi	0	880	547	72	111				0	Content		-72	-111	8587635	2880533465
8604	09:15:27.974	00:00:08.604	516	-1024	-768	-1	-1	-1	-1	4	-1024	-768	-1	-1	-1	-1	4		0	0						Untertest3.avi	0	880	547	72	111				0	Content		-72	-111	8604250	2880550080
8621	09:15:27.991	00:00:08.620	517	-1024	-768	-1	-1	-1	-1	4	-1024	-768	-1	-1	-1	-1	4		0	0						Untertest3.avi	0	880	547	72	111				0	Content		-72	-111	8620937	2880566767
8638	09:15:28.008	00:00:08.637	518	-1024	-768	-1	-1	-1	-1	4	-1024	-768	-1	-1	-1	-1	4		0	0						Untertest3.avi	0	880	547	72	111				0	Content		-72	-111	8637604	2880583434
8654	09:15:28.024	00:00:08.654	519	-1024	-768	-1	-1	-1	-1	4	-1024	-768	-1	-1	-1	-1	4		0	0						Untertest3.avi	0	880	547	72	111				0	Content		-72	-111	8654235	2880600065
8671	09:15:28.041	00:00:08.670	520	-1024	-768	-1	-1	-1	-1	4	-1024	-768	-1	-1	-1	-1	4		0	0						Untertest3.avi	0	880	547	72	111				0	Content		-72	-111	8670903	2880616733
8688	09:15:28.058	00:00:08.687	521	-1024	-768	-1	-1	-1	-1	4	-1024	-768	-1	-1	-1	-1	4		0	0						Untertest3.avi	0	880	547	72	111				0	Content		-72	-111	8687570	2880633400
8704	09:15:28.074	00:00:08.704	522	-1024	-768	-1	-1	-1	-1	4	-1024	-768	-1	-1	-1	-1	4		0	0						Untertest3.avi	0	880	547	72	111				0	Content		-72	-111	8704434	2880650264
8721	09:15:28.091	00:00:08.721	523	-1024	-768	-1	-1	-1	-1	4	-1024	-768	-1	-1	-1	-1	4		0	0						Untertest3.avi	0	880	547	72	111				0	Content		-72	-111	8721102	2880666932
8738	09:15:28.108	00:00:08.737	524	-1024	-768	-1	-1	-1	-1	4	-1024	-768	-1	-1	-1	-1	4		0	0						Untertest3.avi	0	880	547	72	111				0	Content		-72	-111	8737770	2880683600
8755	09:15:28.125	00:00:08.754	525	-1024	-768	-1	-1	-1	-1	4	-1024	-768	-1	-1	-1	-1	4		0	0						Untertest3.avi	0	880	547	72	111				0	Content		-72	-111	8754763	2880700593
8771	09:15:28.141	00:00:08.771	526	-1024	-768	-1	-1	-1	-1	4	-1024	-768	-1	-1	-1	-1	4		0	0						Untertest3.avi	0	880	547	72	111				0	Content		-72	-111	8771431	2880717261
8788	09:15:28.158	00:00:08.788	527	-1024	-768	-1	-1	-1	-1	4	-1024	-768	-1	-1	-1	-1	4		0	0						Untertest3.avi	0	880	547	72	111				0	Content		-72	-111	8788099	2880733929
8805	09:15:28.175	00:00:08.805	528	-1024	-768	-1	-1	-1	-1	4	-1024	-768	-1	-1	-1	-1	4		0	0						Untertest3.avi	0	880	547	72	111				0	Content		-72	-111	8805190	2880751020
8822	09:15:28.192	00:00:08.821	529	-1024	-768	-1	-1	-1	-1	4	-1024	-768	-1	-1	-1	-1	4		0	0						Untertest3.avi	0	880	547	72	111				0	Content		-72	-111	8821858	2880767688
8839	09:15:28.209	00:00:08.838	530	-1024	-768	-1	-1	-1	-1	4	-1024	-768	-1	-1	-1	-1	4		0	0						Untertest3.avi	0	880	547	72	111				0	Content		-72	-111	8838526	2880784356
8855	09:15:28.225	00:00:08.854	531	-1024	-768	-1	-1	-1	-1	4	-1024	-768	-1	-1	-1	-1	4		0	0						Untertest3.avi	0	880	547	72	111				0	Content		-72	-111	8854806	2880800636
8871	09:15:28.241	00:00:08.871	532	-1024	-768	-1	-1	-1	-1	4	-1024	-768	-1	-1	-1	-1	4		0	0						Untertest3.avi	0	880	547	72	111				0	Content		-72	-111	8871474	2880817304
8888	09:15:28.258	00:00:08.888	533	-1024	-768	-1	-1	-1	-1	4	-1024	-768	-1	-1	-1	-1	4		0	0						Untertest3.avi	0	880	547	72	111				0	Content		-72	-111	8888142	2880833972
8905	09:15:28.275	00:00:08.904	534	-1024	-768	-1	-1	-1	-1	4	-1024	-768	-1	-1	-1	-1	4		0	0						Untertest3.avi	0	880	547	72	111				0	Content		-72	-111	8904591	2880850421
8921	09:15:28.291	00:00:08.921	535	-1024	-768	-1	-1	-1	-1	4	-1024	-768	-1	-1	-1	-1	4		0	0						Untertest3.avi	0	880	547	72	111				0	Content		-72	-111	8921258	2880867088
8938	09:15:28.308	00:00:08.937	536	-1024	-768	-1	-1	-1	-1	4	-1024	-768	-1	-1	-1	-1	4		0	0						Untertest3.avi	0	880	547	72	111				0	Content		-72	-111	8937926	2880883756
8954	09:15:28.324	00:00:08.954	537	-1024	-768	-1	-1	-1	-1	4	-1024	-768	-1	-1	-1	-1	4		0	0						Untertest3.avi	0	880	547	72	111				0	Content		-72	-111	8954405	2880900235
8971	09:15:28.341	00:00:08.971	538	-1024	-768	-1	-1	-1	-1	4	-1024	-768	-1	-1	-1	-1	4		0	0						Untertest3.avi	0	880	547	72	111				0	Content		-72	-111	8971072	2880916902
8988	09:15:28.358	00:00:08.987	539	-1024	-768	-1	-1	-1	-1	4	-1024	-768	-1	-1	-1	-1	4		0	0						Untertest3.avi	0	880	547	72	111				0	Content		-72	-111	8987740	2880933570
9004	09:15:28.374	00:00:09.004	540	-1024	-768	-1	-1	-1	-1	4	-1024	-768	-1	-1	-1	-1	4		0	0						Untertest3.avi	0	880	547	72	111				0	Content		-72	-111	9004122	2880949952
9021	09:15:28.391	00:00:09.020	541	-1024	-768	-1	-1	-1	-1	4	-1024	-768	-1	-1	-1	-1	4		0	0						Untertest3.avi	0	880	547	72	111				0	Content		-72	-111	9020786	2880966616
9037	09:15:28.407	00:00:09.037	542	-1024	-768	-1	-1	-1	-1	4	-1024	-768	-1	-1	-1	-1	4		0	0						Untertest3.avi	0	880	547	72	111				0	Content		-72	-111	9037383	2880983213
9054	09:15:28.424	00:00:09.054	543	-1024	-768	-1	-1	-1	-1	4	-1024	-768	-1	-1	-1	-1	4		0	0						Untertest3.avi	0	880	547	72	111				0	Content		-72	-111	9054051	2880999881
9071	09:15:28.441	00:00:09.070	544	-1024	-768	-1	-1	-1	-1	4	-1024	-768	-1	-1	-1	-1	4		0	0						Untertest3.avi	0	880	547	72	111				0	Content		-72	-111	9070903	2881016733
9088	09:15:28.458	00:00:09.087	545	-1024	-768	-1	-1	-1	-1	4	-1024	-768	-1	-1	-1	-1	4		0	0						Untertest3.avi	0	880	547	72	111				0	Content		-72	-111	9087570	2881033400
9104	09:15:28.474	00:00:09.104	546	-1024	-768	-1	-1	-1	-1	4	-1024	-768	-1	-1	-1	-1	4		0	0						Untertest3.avi	0	880	547	72	111				0	Content		-72	-111	9104238	2881050068
9121	09:15:28.491	00:00:09.121	547	-1024	-768	-1	-1	-1	-1	4	-1024	-768	-1	-1	-1	-1	4		0	0						Untertest3.avi	0	880	547	72	111				0	Content		-72	-111	9121197	2881067027
9138	09:15:28.508	00:00:09.137	548	-1024	-768	-1	-1	-1	-1	4	-1024	-768	-1	-1	-1	-1	4		0	0						Untertest3.avi	0	880	547	72	111				0	Content		-72	-111	9137864	2881083694
9155	09:15:28.525	00:00:09.154	549	-1024	-768	-1	-1	-1	-1	4	-1024	-768	-1	-1	-1	-1	4		0	0						Untertest3.avi	0	880	547	72	111				0	Content		-72	-111	9154532	2881100362
9172	09:15:28.542	00:00:09.171	550	-1024	-768	-1	-1	-1	-1	4	-1024	-768	-1	-1	-1	-1	4		0	0						Untertest3.avi	0	880	547	72	111				0	Content		-72	-111	9171597	2881117427
9188	09:15:28.558	00:00:09.188	551	-1024	-768	-1	-1	-1	-1	4	-1024	-768	-1	-1	-1	-1	4		0	0						Untertest3.avi	0	880	547	72	111				0	Content		-72	-111	9188265	2881134095
9205	09:15:28.575	00:00:09.204	552	-1024	-768	-1	-1	-1	-1	4	-1024	-768	-1	-1	-1	-1	4		0	0						Untertest3.avi	0	880	547	72	111				0	Content		-72	-111	9204932	2881150762
9221	09:15:28.591	00:00:09.221	553	-1024	-768	-1	-1	-1	-1	4	-1024	-768	-1	-1	-1	-1	4		0	0						Untertest3.avi	0	880	547	72	111				0	Content		-72	-111	9221238	2881167068
9238	09:15:28.608	00:00:09.237	554	-1024	-768	-1	-1	-1	-1	4	-1024	-768	-1	-1	-1	-1	4		0	0						Untertest3.avi	0	880	547	72	111				0	Content		-72	-111	9237906	2881183736
9255	09:15:28.625	00:00:09.254	555	-1024	-768	-1	-1	-1	-1	4	-1024	-768	-1	-1	-1	-1	4		0	0						Untertest3.avi	0	880	547	72	111				0	Content		-72	-111	9254573	2881200403
9271	09:15:28.641	00:00:09.270	556	-1024	-768	-1	-1	-1	-1	4	-1024	-768	-1	-1	-1	-1	4		0	0						Untertest3.avi	0	880	547	72	111				0	Content		-72	-111	9270900	2881216730
9288	09:15:28.658	00:00:09.287	557	-1024	-768	-1	-1	-1	-1	4	-1024	-768	-1	-1	-1	-1	4		0	0						Untertest3.avi	0	880	547	72	111				0	Content		-72	-111	9287568	2881233398
9304	09:15:28.674	00:00:09.303	558	-1024	-768	-1	-1	-1	-1	4	-1024	-768	-1	-1	-1	-1	4		0	0						Untertest3.avi	0	880	547	72	111				0	Content		-72	-111	9303848	2881249678
9320	09:15:28.690	00:00:09.320	559	-1024	-768	-1	-1	-1	-1	4	-1024	-768	-1	-1	-1	-1	4		0	0						Untertest3.avi	0	880	547	72	111				0	Content		-72	-111	9320471	2881266301
9337	09:15:28.707	00:00:09.337	560	-1024	-768	-1	-1	-1	-1	4	-1024	-768	-1	-1	-1	-1	4		0	0						Untertest3.avi	0	880	547	72	111				0	Content		-72	-111	9337159	2881282989
9354	09:15:28.724	00:00:09.353	561	-1024	-768	-1	-1	-1	-1	4	-1024	-768	-1	-1	-1	-1	4		0	0						Untertest3.avi	0	880	547	72	111				0	Content		-72	-111	9353826	2881299656
9370	09:15:28.740	00:00:09.370	562	-1024	-768	-1	-1	-1	-1	4	-1024	-768	-1	-1	-1	-1	4		0	0						Untertest3.avi	0	880	547	72	111				0	Content		-72	-111	9370463	2881316293
9387	09:15:28.757	00:00:09.387	563	-1024	-768	-1	-1	-1	-1	4	-1024	-768	-1	-1	-1	-1	4		0	0						Untertest3.avi	0	880	547	72	111				0	Content		-72	-111	9387131	2881332961
9404	09:15:28.774	00:00:09.403	564	-1024	-768	-1	-1	-1	-1	4	-1024	-768	-1	-1	-1	-1	4		0	0						Untertest3.avi	0	880	547	72	111				0	Content		-72	-111	9403994	2881349824
9421	09:15:28.791	00:00:09.420	565	-1024	-768	-1	-1	-1	-1	4	-1024	-768	-1	-1	-1	-1	4		0	0						Untertest3.avi	0	880	547	72	111				0	Content		-72	-111	9420661	2881366491
9437	09:15:28.807	00:00:09.437	566	-1024	-768	-1	-1	-1	-1	4	-1024	-768	-1	-1	-1	-1	4		0	0						Untertest3.avi	0	880	547	72	111				0	Content		-72	-111	9437329	2881383159
9454	09:15:28.824	00:00:09.454	567	-1024	-768	-1	-1	-1	-1	4	-1024	-768	-1	-1	-1	-1	4		0	0						Untertest3.avi	0	880	547	72	111				0	Content		-72	-111	9454333	2881400163
9471	09:15:28.841	00:00:09.471	568	-1024	-768	-1	-1	-1	-1	4	-1024	-768	-1	-1	-1	-1	4		0	0						Untertest3.avi	0	880	547	72	111				0	Content		-72	-111	9471000	2881416830
9488	09:15:28.858	00:00:09.487	569	-1024	-768	-1	-1	-1	-1	4	-1024	-768	-1	-1	-1	-1	4		0	0						Untertest3.avi	0	880	547	72	111				0	Content		-72	-111	9487668	2881433498
9505	09:15:28.875	00:00:09.504	570	-1024	-768	-1	-1	-1	-1	4	-1024	-768	-1	-1	-1	-1	4		0	0						Untertest3.avi	0	880	547	72	111				0	Content		-72	-111	9504724	2881450554
9521	09:15:28.891	00:00:09.521	571	-1024	-768	-1	-1	-1	-1	4	-1024	-768	-1	-1	-1	-1	4		0	0						Untertest3.avi	0	880	547	72	111				0	Content		-72	-111	9521392	2881467222
9538	09:15:28.908	00:00:09.538	572	-1024	-768	-1	-1	-1	-1	4	-1024	-768	-1	-1	-1	-1	4		0	0						Untertest3.avi	0	880	547	72	111				0	Content		-72	-111	9538059	2881483889
9554	09:15:28.924	00:00:09.554	573	-1024	-768	-1	-1	-1	-1	4	-1024	-768	-1	-1	-1	-1	4		0	0						Untertest3.avi	0	880	547	72	111				0	Content		-72	-111	9554358	2881500188
9571	09:15:28.941	00:00:09.571	574	-1024	-768	-1	-1	-1	-1	4	-1024	-768	-1	-1	-1	-1	4		0	0						Untertest3.avi	0	880	547	72	111				0	Content		-72	-111	9571026	2881516856
9588	09:15:28.958	00:00:09.587	575	-1024	-768	-1	-1	-1	-1	4	-1024	-768	-1	-1	-1	-1	4		0	0						Untertest3.avi	0	880	547	72	111				0	Content		-72	-111	9587693	2881533523
9604	09:15:28.974	00:00:09.604	576	-1024	-768	-1	-1	-1	-1	4	-1024	-768	-1	-1	-1	-1	4		0	0						Untertest3.avi	0	880	547	72	111				0	Content		-72	-111	9604026	2881549856
9621	09:15:28.991	00:00:09.620	577	-1024	-768	-1	-1	-1	-1	4	-1024	-768	-1	-1	-1	-1	4		0	0						Untertest3.avi	0	880	547	72	111				0	Content		-72	-111	9620694	2881566524
9637	09:15:29.007	00:00:09.637	578	-1024	-768	-1	-1	-1	-1	4	-1024	-768	-1	-1	-1	-1	4		0	0						Untertest3.avi	0	880	547	72	111				0	Content		-72	-111	9637136	2881582966
9654	09:15:29.024	00:00:09.653	579	-1024	-768	-1	-1	-1	-1	4	-1024	-768	-1	-1	-1	-1	4		0	0						Untertest3.avi	0	880	547	72	111				0	Content		-72	-111	9653804	2881599634
9670	09:15:29.040	00:00:09.670	580	-1024	-768	-1	-1	-1	-1	4	-1024	-768	-1	-1	-1	-1	4		0	0						Untertest3.avi	0	880	547	72	111				0	Content		-72	-111	9670329	2881616159
9687	09:15:29.057	00:00:09.687	581	-1024	-768	-1	-1	-1	-1	4	-1024	-768	-1	-1	-1	-1	4		0	0						Untertest3.avi	0	880	547	72	111				0	Content		-72	-111	9687007	2881632837
9704	09:15:29.074	00:00:09.703	582	-1024	-768	-1	-1	-1	-1	4	-1024	-768	-1	-1	-1	-1	4		0	0						Untertest3.avi	0	880	547	72	111				0	Content		-72	-111	9703605	2881649435
9720	09:15:29.090	00:00:09.720	583	-1024	-768	-1	-1	-1	-1	4	-1024	-768	-1	-1	-1	-1	4		0	0						Untertest3.avi	0	880	547	72	111				0	Content		-72	-111	9720273	2881666103
9737	09:15:29.107	00:00:09.737	584	-1024	-768	-1	-1	-1	-1	4	-1024	-768	-1	-1	-1	-1	4		0	0						Untertest3.avi	0	880	547	72	111				0	Content		-72	-111	9737176	2881683006
9754	09:15:29.124	00:00:09.753	585	-1024	-768	-1	-1	-1	-1	4	-1024	-768	-1	-1	-1	-1	4		0	0						Untertest3.avi	0	880	547	72	111				0	Content		-72	-111	9753843	2881699673
9771	09:15:29.141	00:00:09.770	586	-1024	-768	-1	-1	-1	-1	4	-1024	-768	-1	-1	-1	-1	4		0	0						Untertest3.avi	0	880	547	72	111				0	Content		-72	-111	9770838	2881716668
9788	09:15:29.158	00:00:09.787	587	-1024	-768	-1	-1	-1	-1	4	-1024	-768	-1	-1	-1	-1	4		0	0						Untertest3.avi	0	880	547	72	111				0	Content		-72	-111	9787506	2881733336
9804	09:15:29.174	00:00:09.804	588	-1024	-768	-1	-1	-1	-1	4	-1024	-768	-1	-1	-1	-1	4		0	0						Untertest3.avi	0	880	547	72	111				0	Content		-72	-111	9804174	2881750004
9821	09:15:29.191	00:00:09.821	589	-1024	-768	-1	-1	-1	-1	4	-1024	-768	-1	-1	-1	-1	4		0	0						Untertest3.avi	0	880	547	72	111				0	Content		-72	-111	9821443	2881767273
9838	09:15:29.208	00:00:09.838	590	-1024	-768	-1	-1	-1	-1	4	-1024	-768	-1	-1	-1	-1	4		0	0						Untertest3.avi	0	880	547	72	111				0	Content		-72	-111	9838111	2881783941
9854	09:15:29.224	00:00:09.854	591	-1024	-768	-1	-1	-1	-1	4	-1024	-768	-1	-1	-1	-1	4		0	0						Untertest3.avi	0	880	547	72	111				0	Content		-72	-111	9854351	2881800181
9871	09:15:29.241	00:00:09.871	592	-1024	-768	-1	-1	-1	-1	4	-1024	-768	-1	-1	-1	-1	4		0	0						Untertest3.avi	0	880	547	72	111				0	Content		-72	-111	9871018	2881816848
9888	09:15:29.258	00:00:09.887	593	-1024	-768	-1	-1	-1	-1	4	-1024	-768	-1	-1	-1	-1	4		0	0						Untertest3.avi	0	880	547	72	111				0	Content		-72	-111	9887686	2881833516
9903	09:15:29.273	00:00:09.903	594	-1024	-768	-1	-1	-1	-1	4	-1024	-768	-1	-1	-1	-1	4		0	0						Untertest3.avi	0	880	547	72	111				0	Content		-72	-111	9903451	2881849281
9920	09:15:29.290	00:00:09.920	595	-1024	-768	-1	-1	-1	-1	4	-1024	-768	-1	-1	-1	-1	4		0	0						Untertest3.avi	0	880	547	72	111				0	Content		-72	-111	9920075	2881865905
9937	09:15:29.307	00:00:09.936	596	-1024	-768	-1	-1	-1	-1	4	-1024	-768	-1	-1	-1	-1	4		0	0						Untertest3.avi	0	880	547	72	111				0	Content		-72	-111	9936824	2881882654
9953	09:15:29.323	00:00:09.953	597	-1024	-768	-1	-1	-1	-1	4	-1024	-768	-1	-1	-1	-1	4		0	0						Untertest3.avi	0	880	547	72	111				0	Content		-72	-111	9953447	2881899277
9970	09:15:29.340	00:00:09.970	598	-1024	-768	-1	-1	-1	-1	4	-1024	-768	-1	-1	-1	-1	4		0	0						Untertest3.avi	0	880	547	72	111				0	Content		-72	-111	9970114	2881915944
9987	09:15:29.357	00:00:09.986	599	-1024	-768	-1	-1	-1	-1	4	-1024	-768	-1	-1	-1	-1	4		0	0						Untertest3.avi	0	880	547	72	111				0	Content		-72	-111	9986778	2881932608
10003	09:15:29.373	00:00:10.003	600	-1024	-768	-1	-1	-1	-1	4	-1024	-768	-1	-1	-1	-1	4		0	0						Untertest3.avi	0	880	547	72	111				0	Content		-72	-111	10003446	2881949276
10020	09:15:29.390	00:00:10.020	601	-1024	-768	-1	-1	-1	-1	4	-1024	-768	-1	-1	-1	-1	4		0	0						Untertest3.avi	0	880	547	72	111				0	Content		-72	-111	10020279	2881966109
10037	09:15:29.407	00:00:10.036	602	-1024	-768	-1	-1	-1	-1	4	-1024	-768	-1	-1	-1	-1	4		0	0						Untertest3.avi	0	880	547	72	111				0	Content		-72	-111	10036946	2881982776
10054	09:15:29.424	00:00:10.053	603	-1024	-768	-1	-1	-1	-1	4	-1024	-768	-1	-1	-1	-1	4		0	0						Untertest3.avi	0	880	547	72	111				0	Content		-72	-111	10053614	2881999444
10071	09:15:29.441	00:00:10.070	604	-1024	-768	-1	-1	-1	-1	4	-1024	-768	-1	-1	-1	-1	4		0	0						Untertest3.avi	0	880	547	72	111				0	Content		-72	-111	10070598	2882016428
10087	09:15:29.457	00:00:10.087	605	-1024	-768	-1	-1	-1	-1	4	-1024	-768	-1	-1	-1	-1	4		0	0						Untertest3.avi	0	880	547	72	111				0	Content		-72	-111	10087265	2882033095
10104	09:15:29.474	00:00:10.103	606	-1024	-768	-1	-1	-1	-1	4	-1024	-768	-1	-1	-1	-1	4		0	0						Untertest3.avi	0	880	547	72	111				0	Content		-72	-111	10103933	2882049763
10121	09:15:29.491	00:00:10.121	607	-1024	-768	-1	-1	-1	-1	4	-1024	-768	-1	-1	-1	-1	4		0	0						Untertest3.avi	0	880	547	72	111				0	Content		-72	-111	10121018	2882066848
10138	09:15:29.508	00:00:10.137	608	-1024	-768	-1	-1	-1	-1	4	-1024	-768	-1	-1	-1	-1	4		0	0						Untertest3.avi	0	880	547	72	111				0	Content		-72	-111	10137686	2882083516
10154	09:15:29.524	00:00:10.154	609	-1024	-768	-1	-1	-1	-1	4	-1024	-768	-1	-1	-1	-1	4		0	0						Untertest3.avi	0	880	547	72	111				0	Content		-72	-111	10154353	2882100183
10171	09:15:29.541	00:00:10.170	610	-1024	-768	-1	-1	-1	-1	4	-1024	-768	-1	-1	-1	-1	4		0	0						Untertest3.avi	0	880	547	72	111				0	Content		-72	-111	10170673	2882116503
10187	09:15:29.557	00:00:10.187	611	-1024	-768	-1	-1	-1	-1	4	-1024	-768	-1	-1	-1	-1	4		0	0						Untertest3.avi	0	880	547	72	111				0	Content		-72	-111	10187341	2882133171
10204	09:15:29.574	00:00:10.204	612	-1024	-768	-1	-1	-1	-1	4	-1024	-768	-1	-1	-1	-1	4		0	0						Untertest3.avi	0	880	547	72	111				0	Content		-72	-111	10204008	2882149838
10220	09:15:29.590	00:00:10.220	613	-1024	-768	-1	-1	-1	-1	4	-1024	-768	-1	-1	-1	-1	4		0	0						Untertest3.avi	0	880	547	72	111				0	Content		-72	-111	10220489	2882166319
10237	09:15:29.607	00:00:10.237	614	-1024	-768	-1	-1	-1	-1	4	-1024	-768	-1	-1	-1	-1	4		0	0						Untertest3.avi	0	880	547	72	111				0	Content		-72	-111	10237157	2882182987
10254	09:15:29.624	00:00:10.253	615	-1024	-768	-1	-1	-1	-1	4	-1024	-768	-1	-1	-1	-1	4		0	0						Untertest3.avi	0	880	547	72	111				0	Content		-72	-111	10253824	2882199654
10270	09:15:29.640	00:00:10.270	616	-1024	-768	-1	-1	-1	-1	4	-1024	-768	-1	-1	-1	-1	4		0	0						Untertest3.avi	0	880	547	72	111				0	Content		-72	-111	10270492	2882216322
10287	09:15:29.657	00:00:10.286	617	-1024	-768	-1	-1	-1	-1	4	-1024	-768	-1	-1	-1	-1	4		0	0						Untertest3.avi	0	880	547	72	111				0	Content		-72	-111	10286899	2882232729
10304	09:15:29.674	00:00:10.303	618	-1024	-768	-1	-1	-1	-1	4	-1024	-768	-1	-1	-1	-1	4		0	0						Untertest3.avi	0	880	547	72	111				0	Content		-72	-111	10303567	2882249397
10320	09:15:29.690	00:00:10.319	619	-1024	-768	-1	-1	-1	-1	4	-1024	-768	-1	-1	-1	-1	4		0	0						Untertest3.avi	0	880	547	72	111				0	Content		-72	-111	10319804	2882265634
10337	09:15:29.707	00:00:10.336	620	-1024	-768	-1	-1	-1	-1	4	-1024	-768	-1	-1	-1	-1	4		0	0						Untertest3.avi	0	880	547	72	111				0	Content		-72	-111	10336607	2882282437
10353	09:15:29.723	00:00:10.353	621	-1024	-768	-1	-1	-1	-1	4	-1024	-768	-1	-1	-1	-1	4		0	0						Untertest3.avi	0	880	547	72	111				0	Content		-72	-111	10353205	2882299035
10370	09:15:29.740	00:00:10.369	622	-1024	-768	-1	-1	-1	-1	4	-1024	-768	-1	-1	-1	-1	4		0	0						Untertest3.avi	0	880	547	72	111				0	Content		-72	-111	10369872	2882315702
10387	09:15:29.757	00:00:10.386	623	-1024	-768	-1	-1	-1	-1	4	-1024	-768	-1	-1	-1	-1	4		0	0						Untertest3.avi	0	880	547	72	111				0	Content		-72	-111	10386775	2882332605
10403	09:15:29.773	00:00:10.403	624	-1024	-768	-1	-1	-1	-1	4	-1024	-768	-1	-1	-1	-1	4		0	0						Untertest3.avi	0	880	547	72	111				0	Content		-72	-111	10403443	2882349273
10420	09:15:29.790	00:00:10.420	625	-1024	-768	-1	-1	-1	-1	4	-1024	-768	-1	-1	-1	-1	4		0	0						Untertest3.avi	0	880	547	72	111				0	Content		-72	-111	10420437	2882366267
10437	09:15:29.807	00:00:10.437	626	-1024	-768	-1	-1	-1	-1	4	-1024	-768	-1	-1	-1	-1	4		0	0						Untertest3.avi	0	880	547	72	111				0	Content		-72	-111	10437105	2882382935
10454	09:15:29.824	00:00:10.453	627	-1024	-768	-1	-1	-1	-1	4	-1024	-768	-1	-1	-1	-1	4		0	0						Untertest3.avi	0	880	547	72	111				0	Content		-72	-111	10453773	2882399603
10471	09:15:29.841	00:00:10.471	628	-1024	-768	-1	-1	-1	-1	4	-1024	-768	-1	-1	-1	-1	4		0	0						Untertest3.avi	0	880	547	72	111				0	Content		-72	-111	10471043	2882416873
10488	09:15:29.858	00:00:10.487	629	-1024	-768	-1	-1	-1	-1	4	-1024	-768	-1	-1	-1	-1	4		0	0						Untertest3.avi	0	880	547	72	111				0	Content		-72	-111	10487710	2882433540
10504	09:15:29.874	00:00:10.503	630	-1024	-768	-1	-1	-1	-1	4	-1024	-768	-1	-1	-1	-1	4		0	0						Untertest3.avi	0	880	547	72	111				0	Content		-72	-111	10503949	2882449779
10521	09:15:29.891	00:00:10.520	631	-1024	-768	-1	-1	-1	-1	4	-1024	-768	-1	-1	-1	-1	4		0	0						Untertest3.avi	0	880	547	72	111				0	Content		-72	-111	10520617	2882466447
10537	09:15:29.907	00:00:10.537	632	-1024	-768	-1	-1	-1	-1	4	-1024	-768	-1	-1	-1	-1	4		0	0						Untertest3.avi	0	880	547	72	111				0	Content		-72	-111	10537284	2882483114
10553	09:15:29.923	00:00:10.553	633	-1024	-768	-1	-1	-1	-1	4	-1024	-768	-1	-1	-1	-1	4		0	0						Untertest3.avi	0	880	547	72	111				0	Content		-72	-111	10553479	2882499309
10570	09:15:29.940	00:00:10.570	634	-1024	-768	-1	-1	-1	-1	4	-1024	-768	-1	-1	-1	-1	4		0	0						Untertest3.avi	0	880	547	72	111				0	Content		-72	-111	10570147	2882515977
10586	09:15:29.956	00:00:10.586	635	-1024	-768	-1	-1	-1	-1	4	-1024	-768	-1	-1	-1	-1	4		0	0						Untertest3.avi	0	880	547	72	111				0	Content		-72	-111	10586421	2882532251
10603	09:15:29.973	00:00:10.603	636	-1024	-768	-1	-1	-1	-1	4	-1024	-768	-1	-1	-1	-1	4		0	0						Untertest3.avi	0	880	547	72	111				0	Content		-72	-111	10603044	2882548874
10620	09:15:29.990	00:00:10.619	637	-1024	-768	-1	-1	-1	-1	4	-1024	-768	-1	-1	-1	-1	4		0	0						Untertest3.avi	0	880	547	72	111				0	Content		-72	-111	10619669	2882565499
10636	09:15:30.006	00:00:10.636	638	-1024	-768	-1	-1	-1	-1	4	-1024	-768	-1	-1	-1	-1	4		0	0						Untertest3.avi	0	880	547	72	111				0	Content		-72	-111	10636337	2882582167
10653	09:15:30.023	00:00:10.653	639	-1024	-768	-1	-1	-1	-1	4	-1024	-768	-1	-1	-1	-1	4		0	0						Untertest3.avi	0	880	547	72	111				0	Content		-72	-111	10653011	2882598841
10670	09:15:30.040	00:00:10.669	640	-1024	-768	-1	-1	-1	-1	4	-1024	-768	-1	-1	-1	-1	4		0	0						Untertest3.avi	0	880	547	72	111				0	Content		-72	-111	10669679	2882615509
10687	09:15:30.057	00:00:10.686	641	-1024	-768	-1	-1	-1	-1	4	-1024	-768	-1	-1	-1	-1	4		0	0						Untertest3.avi	0	880	547	72	111				0	Content		-72	-111	10686508	2882632338
10703	09:15:30.073	00:00:10.703	642	-1024	-768	-1	-1	-1	-1	4	-1024	-768	-1	-1	-1	-1	4		0	0						Untertest3.avi	0	880	547	72	111				0	Content		-72	-111	10703175	2882649005
10720	09:15:30.090	00:00:10.719	643	-1024	-768	-1	-1	-1	-1	4	-1024	-768	-1	-1	-1	-1	4		0	0						Untertest3.avi	0	880	547	72	111				0	Content		-72	-111	10719843	2882665673
10737	09:15:30.107	00:00:10.737	644	-1024	-768	-1	-1	-1	-1	4	-1024	-768	-1	-1	-1	-1	4		0	0						Untertest3.avi	0	880	547	72	111				0	Content		-72	-111	10737005	2882682835
10754	09:15:30.124	00:00:10.753	645	-1024	-768	-1	-1	-1	-1	4	-1024	-768	-1	-1	-1	-1	4		0	0						Untertest3.avi	0	880	547	72	111				0	Content		-72	-111	10753673	2882699503
10771	09:15:30.141	00:00:10.770	646	-1024	-768	-1	-1	-1	-1	4	-1024	-768	-1	-1	-1	-1	4		0	0						Untertest3.avi	0	880	547	72	111				0	Content		-72	-111	10770718	2882716548
10787	09:15:30.157	00:00:10.787	647	-1024	-768	-1	-1	-1	-1	4	-1024	-768	-1	-1	-1	-1	4		0	0						Untertest3.avi	0	880	547	72	111				0	Content		-72	-111	10787386	2882733216
10804	09:15:30.174	00:00:10.804	648	-1024	-768	-1	-1	-1	-1	4	-1024	-768	-1	-1	-1	-1	4		0	0						Untertest3.avi	0	880	547	72	111				0	Content		-72	-111	10804054	2882749884
10820	09:15:30.190	00:00:10.820	649	-1024	-768	-1	-1	-1	-1	4	-1024	-768	-1	-1	-1	-1	4		0	0						Untertest3.avi	0	880	547	72	111				0	Content		-72	-111	10820114	2882765944
10837	09:15:30.207	00:00:10.836	650	-1024	-768	-1	-1	-1	-1	4	-1024	-768	-1	-1	-1	-1	4		0	0						Untertest3.avi	0	880	547	72	111				0	Content		-72	-111	10836782	2882782612
10853	09:15:30.223	00:00:10.852	651	-1024	-768	-1	-1	-1	-1	4	-1024	-768	-1	-1	-1	-1	4		0	0						Untertest3.avi	0	880	547	72	111				0	Content		-72	-111	10852914	2882798744
10870	09:15:30.240	00:00:10.869	652	-1024	-768	-1	-1	-1	-1	4	-1024	-768	-1	-1	-1	-1	4		0	0						Untertest3.avi	0	880	547	72	111				0	Content		-72	-111	10869534	2882815364
10886	09:15:30.256	00:00:10.886	653	-1024	-768	-1	-1	-1	-1	4	-1024	-768	-1	-1	-1	-1	4		0	0						Untertest3.avi	0	880	547	72	111				0	Content		-72	-111	10886188	2882832018
10903	09:15:30.273	00:00:10.902	654	-1024	-768	-1	-1	-1	-1	4	-1024	-768	-1	-1	-1	-1	4		0	0						Untertest3.avi	0	880	547	72	111				0	Content		-72	-111	10902856	2882848686
10920	09:15:30.290	00:00:10.919	655	-1024	-768	-1	-1	-1	-1	4	-1024	-768	-1	-1	-1	-1	4		0	0						Untertest3.avi	0	880	547	72	111				0	Content		-72	-111	10919512	2882865342
10936	09:15:30.306	00:00:10.936	656	-1024	-768	-1	-1	-1	-1	4	-1024	-768	-1	-1	-1	-1	4		0	0						Untertest3.avi	0	880	547	72	111				0	Content		-72	-111	10936179	2882882009
10953	09:15:30.323	00:00:10.952	657	-1024	-768	-1	-1	-1	-1	4	-1024	-768	-1	-1	-1	-1	4		0	0						Untertest3.avi	0	880	547	72	111				0	Content		-72	-111	10952793	2882898623
10969	09:15:30.339	00:00:10.969	658	-1024	-768	-1	-1	-1	-1	4	-1024	-768	-1	-1	-1	-1	4		0	0						Untertest3.avi	0	880	547	72	111				0	Content		-72	-111	10969461	2882915291
10986	09:15:30.356	00:00:10.986	659	-1024	-768	-1	-1	-1	-1	4	-1024	-768	-1	-1	-1	-1	4		0	0						Untertest3.avi	0	880	547	72	111				0	Content		-72	-111	10986370	2882932200
11003	09:15:30.373	00:00:11.003	660	-1024	-768	-1	-1	-1	-1	4	-1024	-768	-1	-1	-1	-1	4		0	0						Untertest3.avi	0	880	547	72	111				0	Content		-72	-111	11003038	2882948868
11020	09:15:30.390	00:00:11.020	661	-1024	-768	-1	-1	-1	-1	4	-1024	-768	-1	-1	-1	-1	4		0	0						Untertest3.avi	0	880	547	72	111				0	Content		-72	-111	11020158	2882965988
11037	09:15:30.407	00:00:11.036	662	-1024	-768	-1	-1	-1	-1	4	-1024	-768	-1	-1	-1	-1	4		0	0						Untertest3.avi	0	880	547	72	111				0	Content		-72	-111	11036825	2882982655
11054	09:15:30.424	00:00:11.054	663	-1024	-768	-1	-1	-1	-1	4	-1024	-768	-1	-1	-1	-1	4		0	0						Untertest3.avi	0	880	547	72	111				0	Content		-72	-111	11054050	2882999880
11071	09:15:30.441	00:00:11.070	664	-1024	-768	-1	-1	-1	-1	4	-1024	-768	-1	-1	-1	-1	4		0	0						Untertest3.avi	0	880	547	72	111				0	Content		-72	-111	11070718	2883016548
11087	09:15:30.457	00:00:11.086	665	-1024	-768	-1	-1	-1	-1	4	-1024	-768	-1	-1	-1	-1	4		0	0						Untertest3.avi	0	880	547	72	111				0	Content		-72	-111	11086745	2883032575
11103	09:15:30.473	00:00:11.103	666	-1024	-768	-1	-1	-1	-1	4	-1024	-768	-1	-1	-1	-1	4		0	0						Untertest3.avi	0	880	547	72	111				0	Content		-72	-111	11103412	2883049242
11120	09:15:30.490	00:00:11.119	667	-1024	-768	-1	-1	-1	-1	4	-1024	-768	-1	-1	-1	-1	4		0	0						Untertest3.avi	0	880	547	72	111				0	Content		-72	-111	11119717	2883065547
11136	09:15:30.506	00:00:11.136	668	-1024	-768	-1	-1	-1	-1	4	-1024	-768	-1	-1	-1	-1	4		0	0						Untertest3.avi	0	880	547	72	111				0	Content		-72	-111	11136385	2883082215
11153	09:15:30.523	00:00:11.152	669	-1024	-768	-1	-1	-1	-1	4	-1024	-768	-1	-1	-1	-1	4		0	0						Untertest3.avi	0	880	547	72	111				0	Content		-72	-111	11152770	2883098600
11169	09:15:30.539	00:00:11.169	670	-1024	-768	-1	-1	-1	-1	4	-1024	-768	-1	-1	-1	-1	4		0	0						Untertest3.avi	0	880	547	72	111				0	Content		-72	-111	11169393	2883115223
11186	09:15:30.556	00:00:11.186	671	-1024	-768	-1	-1	-1	-1	4	-1024	-768	-1	-1	-1	-1	4		0	0						Untertest3.avi	0	880	547	72	111				0	Content		-72	-111	11186018	2883131848
11203	09:15:30.573	00:00:11.202	672	-1024	-768	-1	-1	-1	-1	4	-1024	-768	-1	-1	-1	-1	4		0	0						Untertest3.avi	0	880	547	72	111				0	Content		-72	-111	11202685	2883148515
11219	09:15:30.589	00:00:11.219	673	-1024	-768	-1	-1	-1	-1	4	-1024	-768	-1	-1	-1	-1	4		0	0						Untertest3.avi	0	880	547	72	111				0	Content		-72	-111	11219353	2883165183
11236	09:15:30.606	00:00:11.235	674	-1024	-768	-1	-1	-1	-1	4	-1024	-768	-1	-1	-1	-1	4		0	0						Untertest3.avi	0	880	547	72	111				0	Content		-72	-111	11235998	2883181828
11253	09:15:30.623	00:00:11.252	675	-1024	-768	-1	-1	-1	-1	4	-1024	-768	-1	-1	-1	-1	4		0	0						Untertest3.avi	0	880	547	72	111				0	Content		-72	-111	11252666	2883198496
11270	09:15:30.640	00:00:11.269	676	-1024	-768	-1	-1	-1	-1	4	-1024	-768	-1	-1	-1	-1	4		0	0						Untertest3.avi	0	880	547	72	111				0	Content		-72	-111	11269589	2883215419
11286	09:15:30.656	00:00:11.286	677	-1024	-768	-1	-1	-1	-1	4	-1024	-768	-1	-1	-1	-1	4		0	0						Untertest3.avi	0	880	547	72	111				0	Content		-72	-111	11286257	2883232087
11303	09:15:30.673	00:00:11.303	678	-1024	-768	-1	-1	-1	-1	4	-1024	-768	-1	-1	-1	-1	4		0	0						Untertest3.avi	0	880	547	72	111				0	Content		-72	-111	11303385	2883249215
11320	09:15:30.690	00:00:11.320	679	-1024	-768	-1	-1	-1	-1	4	-1024	-768	-1	-1	-1	-1	4		0	0						Untertest3.avi	0	880	547	72	111				0	Content		-72	-111	11320052	2883265882
11337	09:15:30.707	00:00:11.337	680	-1024	-768	-1	-1	-1	-1	4	-1024	-768	-1	-1	-1	-1	4		0	0						Untertest3.avi	0	880	547	72	111				0	Content		-72	-111	11337282	2883283112
11354	09:15:30.724	00:00:11.353	681	-1024	-768	-1	-1	-1	-1	4	-1024	-768	-1	-1	-1	-1	4		0	0						Untertest3.avi	0	880	547	72	111				0	Content		-72	-111	11353950	2883299780
11370	09:15:30.740	00:00:11.369	682	-1024	-768	-1	-1	-1	-1	4	-1024	-768	-1	-1	-1	-1	4		0	0						Untertest3.avi	0	880	547	72	111				0	Content		-72	-111	11369925	2883315755
11387	09:15:30.757	00:00:11.386	683	-1024	-768	-1	-1	-1	-1	4	-1024	-768	-1	-1	-1	-1	4		0	0						Untertest3.avi	0	880	547	72	111				0	Content		-72	-111	11386592	2883332422
11403	09:15:30.773	00:00:11.402	684	-1024	-768	-1	-1	-1	-1	4	-1024	-768	-1	-1	-1	-1	4		0	0						Untertest3.avi	0	880	547	72	111				0	Content		-72	-111	11402507	2883348337
11419	09:15:30.789	00:00:11.419	685	-1024	-768	-1	-1	-1	-1	4	-1024	-768	-1	-1	-1	-1	4		0	0						Untertest3.avi	0	880	547	72	111				0	Content		-72	-111	11419130	2883364960
11436	09:15:30.806	00:00:11.435	686	-1024	-768	-1	-1	-1	-1	4	-1024	-768	-1	-1	-1	-1	4		0	0						Untertest3.avi	0	880	547	72	111				0	Content		-72	-111	11435845	2883381675
11453	09:15:30.823	00:00:11.452	687	-1024	-768	-1	-1	-1	-1	4	-1024	-768	-1	-1	-1	-1	4		0	0						Untertest3.avi	0	880	547	72	111				0	Content		-72	-111	11452513	2883398343
11469	09:15:30.839	00:00:11.469	688	-1024	-768	-1	-1	-1	-1	4	-1024	-768	-1	-1	-1	-1	4		0	0						Untertest3.avi	0	880	547	72	111				0	Content		-72	-111	11469176	2883415006
11486	09:15:30.856	00:00:11.485	689	-1024	-768	-1	-1	-1	-1	4	-1024	-768	-1	-1	-1	-1	4		0	0						Untertest3.avi	0	880	547	72	111				0	Content		-72	-111	11485843	2883431673
11503	09:15:30.873	00:00:11.502	690	-1024	-768	-1	-1	-1	-1	4	-1024	-768	-1	-1	-1	-1	4		0	0						Untertest3.avi	0	880	547	72	111				0	Content		-72	-111	11502511	2883448341
11519	09:15:30.889	00:00:11.519	691	-1024	-768	-1	-1	-1	-1	4	-1024	-768	-1	-1	-1	-1	4		0	0						Untertest3.avi	0	880	547	72	111				0	Content		-72	-111	11519132	2883464962
11536	09:15:30.906	00:00:11.535	692	-1024	-768	-1	-1	-1	-1	4	-1024	-768	-1	-1	-1	-1	4		0	0						Untertest3.avi	0	880	547	72	111				0	Content		-72	-111	11535799	2883481629
11552	09:15:30.922	00:00:11.552	693	-1024	-768	-1	-1	-1	-1	4	-1024	-768	-1	-1	-1	-1	4		0	0						Untertest3.avi	0	880	547	72	111				0	Content		-72	-111	11552467	2883498297
11569	09:15:30.939	00:00:11.569	694	-1024	-768	-1	-1	-1	-1	4	-1024	-768	-1	-1	-1	-1	4		0	0						Untertest3.avi	0	880	547	72	111				0	Content		-72	-111	11569357	2883515187
11586	09:15:30.956	00:00:11.586	695	-1024	-768	-1	-1	-1	-1	4	-1024	-768	-1	-1	-1	-1	4		0	0						Untertest3.avi	0	880	547	72	111				0	Content		-72	-111	11586025	2883531855
11603	09:15:30.973	00:00:11.603	696	-1024	-768	-1	-1	-1	-1	4	-1024	-768	-1	-1	-1	-1	4		0	0						Untertest3.avi	0	880	547	72	111				0	Content		-72	-111	11603135	2883548965
11620	09:15:30.990	00:00:11.619	697	-1024	-768	-1	-1	-1	-1	4	-1024	-768	-1	-1	-1	-1	4		0	0						Untertest3.avi	0	880	547	72	111				0	Content		-72	-111	11619803	2883565633
11637	09:15:31.007	00:00:11.637	698	-1024	-768	-1	-1	-1	-1	4	-1024	-768	-1	-1	-1	-1	4		0	0						Untertest3.avi	0	880	547	72	111				0	Content		-72	-111	11637023	2883582853
11654	09:15:31.024	00:00:11.653	699	-1024	-768	-1	-1	-1	-1	4	-1024	-768	-1	-1	-1	-1	4		0	0						Untertest3.avi	0	880	547	72	111				0	Content		-72	-111	11653691	2883599521
11670	09:15:31.040	00:00:11.669	700	-1024	-768	-1	-1	-1	-1	4	-1024	-768	-1	-1	-1	-1	4		0	0						Untertest3.avi	0	880	547	72	111				0	Content		-72	-111	11669716	2883615546
11686	09:15:31.056	00:00:11.686	701	-1024	-768	-1	-1	-1	-1	4	-1024	-768	-1	-1	-1	-1	4		0	0						Untertest3.avi	0	880	547	72	111				0	Content		-72	-111	11686384	2883632214
11703	09:15:31.073	00:00:11.702	702	-1024	-768	-1	-1	-1	-1	4	-1024	-768	-1	-1	-1	-1	4		0	0						Untertest3.avi	0	880	547	72	111				0	Content		-72	-111	11702694	2883648524
11719	09:15:31.089	00:00:11.719	703	-1024	-768	-1	-1	-1	-1	4	-1024	-768	-1	-1	-1	-1	4		0	0						Untertest3.avi	0	880	547	72	111				0	Content		-72	-111	11719361	2883665191
11736	09:15:31.106	00:00:11.735	704	-1024	-768	-1	-1	-1	-1	4	-1024	-768	-1	-1	-1	-1	4		0	0						Untertest3.avi	0	880	547	72	111				0	Content		-72	-111	11735743	2883681573
11752	09:15:31.122	00:00:11.752	705	-1024	-768	-1	-1	-1	-1	4	-1024	-768	-1	-1	-1	-1	4		0	0						Untertest3.avi	0	880	547	72	111				0	Content		-72	-111	11752369	2883698199
11769	09:15:31.139	00:00:11.768	706	-1024	-768	-1	-1	-1	-1	4	-1024	-768	-1	-1	-1	-1	4		0	0						Untertest3.avi	0	880	547	72	111				0	Content		-72	-111	11768992	2883714822
11786	09:15:31.156	00:00:11.785	707	-1024	-768	-1	-1	-1	-1	4	-1024	-768	-1	-1	-1	-1	4		0	0						Untertest3.avi	0	880	547	72	111				0	Content		-72	-111	11785660	2883731490
11802	09:15:31.172	00:00:11.802	708	-1024	-768	-1	-1	-1	-1	4	-1024	-768	-1	-1	-1	-1	4		0	0						Untertest3.avi	0	880	547	72	111				0	Content		-72	-111	11802328	2883748158
11819	09:15:31.189	00:00:11.818	709	-1024	-768	-1	-1	-1	-1	4	-1024	-768	-1	-1	-1	-1	4		0	0						Untertest3.avi	0	880	547	72	111				0	Content		-72	-111	11818971	2883764801
11836	09:15:31.206	00:00:11.835	710	-1024	-768	-1	-1	-1	-1	4	-1024	-768	-1	-1	-1	-1	4		0	0						Untertest3.avi	0	880	547	72	111				0	Content		-72	-111	11835639	2883781469
11853	09:15:31.223	00:00:11.852	711	-1024	-768	-1	-1	-1	-1	4	-1024	-768	-1	-1	-1	-1	4		0	0						Untertest3.avi	0	880	547	72	111				0	Content		-72	-111	11852573	2883798403
11869	09:15:31.239	00:00:11.869	712	-1024	-768	-1	-1	-1	-1	4	-1024	-768	-1	-1	-1	-1	4		0	0						Untertest3.avi	0	880	547	72	111				0	Content		-72	-111	11869241	2883815071
11886	09:15:31.256	00:00:11.886	713	-1024	-768	-1	-1	-1	-1	4	-1024	-768	-1	-1	-1	-1	4		0	0						Untertest3.avi	0	880	547	72	111				0	Content		-72	-111	11886368	2883832198
11903	09:15:31.273	00:00:11.903	714	-1024	-768	-1	-1	-1	-1	4	-1024	-768	-1	-1	-1	-1	4		0	0						Untertest3.avi	0	880	547	72	111				0	Content		-72	-111	11903036	2883848866
11920	09:15:31.290	00:00:11.920	715	-1024	-768	-1	-1	-1	-1	4	-1024	-768	-1	-1	-1	-1	4		0	0						Untertest3.avi	0	880	547	72	111				0	Content		-72	-111	11920262	2883866092
11937	09:15:31.307	00:00:11.936	716	-1024	-768	-1	-1	-1	-1	4	-1024	-768	-1	-1	-1	-1	4		0	0						Untertest3.avi	0	880	547	72	111				0	Content		-72	-111	11936929	2883882759
11953	09:15:31.323	00:00:11.952	717	-1024	-768	-1	-1	-1	-1	4	-1024	-768	-1	-1	-1	-1	4		0	0						Untertest3.avi	0	880	547	72	111				0	Content		-72	-111	11952896	2883898726
11970	09:15:31.340	00:00:11.969	718	-1024	-768	-1	-1	-1	-1	4	-1024	-768	-1	-1	-1	-1	4		0	0						Untertest3.avi	0	880	547	72	111				0	Content		-72	-111	11969564	2883915394
11985	09:15:31.355	00:00:11.985	719	-1024	-768	-1	-1	-1	-1	4	-1024	-768	-1	-1	-1	-1	4		0	0						Untertest3.avi	0	880	547	72	111				0	Content		-72	-111	11985482	2883931312
12002	09:15:31.372	00:00:12.002	720	-1024	-768	-1	-1	-1	-1	4	-1024	-768	-1	-1	-1	-1	4		0	0						Untertest3.avi	0	880	547	72	111				0	Content		-72	-111	12002102	2883947932
12019	09:15:31.389	00:00:12.018	721	-1024	-768	-1	-1	-1	-1	4	-1024	-768	-1	-1	-1	-1	4		0	0						Untertest3.avi	0	880	547	72	111				0	Content		-72	-111	12018819	2883964649
12035	09:15:31.405	00:00:12.035	722	-1024	-768	-1	-1	-1	-1	4	-1024	-768	-1	-1	-1	-1	4		0	0						Untertest3.avi	0	880	547	72	111				0	Content		-72	-111	12035487	2883981317
12052	09:15:31.422	00:00:12.052	723	-1024	-768	-1	-1	-1	-1	4	-1024	-768	-1	-1	-1	-1	4		0	0						Untertest3.avi	0	880	547	72	111				0	Content		-72	-111	12052150	2883997980
12069	09:15:31.439	00:00:12.068	724	-1024	-768	-1	-1	-1	-1	4	-1024	-768	-1	-1	-1	-1	4		0	0						Untertest3.avi	0	880	547	72	111				0	Content		-72	-111	12068818	2884014648
12085	09:15:31.455	00:00:12.085	725	-1024	-768	-1	-1	-1	-1	4	-1024	-768	-1	-1	-1	-1	4		0	0						Untertest3.avi	0	880	547	72	111				0	Content		-72	-111	12085486	2884031316
12102	09:15:31.472	00:00:12.102	726	-1024	-768	-1	-1	-1	-1	4	-1024	-768	-1	-1	-1	-1	4		0	0						Untertest3.avi	0	880	547	72	111				0	Content		-72	-111	12102106	2884047936
12119	09:15:31.489	00:00:12.118	727	-1024	-768	-1	-1	-1	-1	4	-1024	-768	-1	-1	-1	-1	4		0	0						Untertest3.avi	0	880	547	72	111				0	Content		-72	-111	12118774	2884064604
12135	09:15:31.505	00:00:12.135	728	-1024	-768	-1	-1	-1	-1	4	-1024	-768	-1	-1	-1	-1	4		0	0						Untertest3.avi	0	880	547	72	111				0	Content		-72	-111	12135442	2884081272
12152	09:15:31.522	00:00:12.152	729	-1024	-768	-1	-1	-1	-1	4	-1024	-768	-1	-1	-1	-1	4		0	0						Untertest3.avi	0	880	547	72	111				0	Content		-72	-111	12152329	2884098159
12169	09:15:31.539	00:00:12.168	730	-1024	-768	-1	-1	-1	-1	4	-1024	-768	-1	-1	-1	-1	4		0	0						Untertest3.avi	0	880	547	72	111				0	Content		-72	-111	12168997	2884114827
12186	09:15:31.556	00:00:12.186	731	-1024	-768	-1	-1	-1	-1	4	-1024	-768	-1	-1	-1	-1	4		0	0						Untertest3.avi	0	880	547	72	111				0	Content		-72	-111	12186107	2884131937
12203	09:15:31.573	00:00:12.202	732	-1024	-768	-1	-1	-1	-1	4	-1024	-768	-1	-1	-1	-1	4		0	0						Untertest3.avi	0	880	547	72	111				0	Content		-72	-111	12202775	2884148605
12220	09:15:31.590	00:00:12.219	733	-1024	-768	-1	-1	-1	-1	4	-1024	-768	-1	-1	-1	-1	4		0	0						Untertest3.avi	0	880	547	72	111				0	Content		-72	-111	12219994	2884165824
12237	09:15:31.607	00:00:12.236	734	-1024	-768	-1	-1	-1	-1	4	-1024	-768	-1	-1	-1	-1	4		0	0						Untertest3.avi	0	880	547	72	111				0	Content		-72	-111	12236662	2884182492
12253	09:15:31.623	00:00:12.252	735	-1024	-768	-1	-1	-1	-1	4	-1024	-768	-1	-1	-1	-1	4		0	0						Untertest3.avi	0	880	547	72	111				0	Content		-72	-111	12252689	2884198519
12269	09:15:31.639	00:00:12.269	736	-1024	-768	-1	-1	-1	-1	4	-1024	-768	-1	-1	-1	-1	4		0	0						Untertest3.avi	0	880	547	72	111				0	Content		-72	-111	12269356	2884215186
12286	09:15:31.656	00:00:12.285	737	-1024	-768	-1	-1	-1	-1	4	-1024	-768	-1	-1	-1	-1	4		0	0						Untertest3.avi	0	880	547	72	111				0	Content		-72	-111	12285661	2884231491
12302	09:15:31.672	00:00:12.302	738	-1024	-768	-1	-1	-1	-1	4	-1024	-768	-1	-1	-1	-1	4		0	0						Untertest3.avi	0	880	547	72	111				0	Content		-72	-111	12302329	2884248159
12319	09:15:31.689	00:00:12.318	739	-1024	-768	-1	-1	-1	-1	4	-1024	-768	-1	-1	-1	-1	4		0	0						Untertest3.avi	0	880	547	72	111				0	Content		-72	-111	12318591	2884264421
12335	09:15:31.705	00:00:12.335	740	-1024	-768	-1	-1	-1	-1	4	-1024	-768	-1	-1	-1	-1	4		0	0						Untertest3.avi	0	880	547	72	111				0	Content		-72	-111	12335335	2884281165
12352	09:15:31.722	00:00:12.351	741	-1024	-768	-1	-1	-1	-1	4	-1024	-768	-1	-1	-1	-1	4		0	0						Untertest3.avi	0	880	547	72	111				0	Content		-72	-111	12351959	2884297789
12369	09:15:31.739	00:00:12.368	742	-1024	-768	-1	-1	-1	-1	4	-1024	-768	-1	-1	-1	-1	4		0	0						Untertest3.avi	0	880	547	72	111				0	Content		-72	-111	12368627	2884314457
12385	09:15:31.755	00:00:12.385	743	-1024	-768	-1	-1	-1	-1	4	-1024	-768	-1	-1	-1	-1	4		0	0						Untertest3.avi	0	880	547	72	111				0	Content		-72	-111	12385294	2884331124
12402	09:15:31.772	00:00:12.401	744	-1024	-768	-1	-1	-1	-1	4	-1024	-768	-1	-1	-1	-1	4		0	0						Untertest3.avi	0	880	547	72	111				0	Content		-72	-111	12401938	2884347768
12419	09:15:31.789	00:00:12.418	745	-1024	-768	-1	-1	-1	-1	4	-1024	-768	-1	-1	-1	-1	4		0	0						Untertest3.avi	0	880	547	72	111				0	Content		-72	-111	12418606	2884364436
12436	09:15:31.806	00:00:12.435	746	-1024	-768	-1	-1	-1	-1	4	-1024	-768	-1	-1	-1	-1	4		0	0						Untertest3.avi	0	880	547	72	111				0	Content		-72	-111	12435531	2884381361
12452	09:15:31.822	00:00:12.452	747	-1024	-768	-1	-1	-1	-1	4	-1024	-768	-1	-1	-1	-1	4		0	0						Untertest3.avi	0	880	547	72	111				0	Content		-72	-111	12452199	2884398029
12469	09:15:31.839	00:00:12.469	748	-1024	-768	-1	-1	-1	-1	4	-1024	-768	-1	-1	-1	-1	4		0	0						Untertest3.avi	0	880	547	72	111				0	Content		-72	-111	12469327	2884415157
12486	09:15:31.856	00:00:12.485	749	-1024	-768	-1	-1	-1	-1	4	-1024	-768	-1	-1	-1	-1	4		0	0						Untertest3.avi	0	880	547	72	111				0	Content		-72	-111	12485995	2884431825
12503	09:15:31.873	00:00:12.503	750	-1024	-768	-1	-1	-1	-1	4	-1024	-768	-1	-1	-1	-1	4		0	0						Untertest3.avi	0	880	547	72	111				0	Content		-72	-111	12503159	2884448989
12520	09:15:31.890	00:00:12.519	751	-1024	-768	-1	-1	-1	-1	4	-1024	-768	-1	-1	-1	-1	4		0	0						Untertest3.avi	0	880	547	72	111				0	Content		-72	-111	12519827	2884465657
12536	09:15:31.906	00:00:12.535	752	-1024	-768	-1	-1	-1	-1	4	-1024	-768	-1	-1	-1	-1	4		0	0						Untertest3.avi	0	880	547	72	111				0	Content		-72	-111	12535826	2884481656
12552	09:15:31.922	00:00:12.552	753	-1024	-768	-1	-1	-1	-1	4	-1024	-768	-1	-1	-1	-1	4		0	0						Untertest3.avi	0	880	547	72	111				0	Content		-72	-111	12552493	2884498323
12568	09:15:31.938	00:00:12.568	754	-1024	-768	-1	-1	-1	-1	4	-1024	-768	-1	-1	-1	-1	4		0	0						Untertest3.avi	0	880	547	72	111				0	Content		-72	-111	12568444	2884514274
12585	09:15:31.955	00:00:12.585	755	-1024	-768	-1	-1	-1	-1	4	-1024	-768	-1	-1	-1	-1	4		0	0						Untertest3.avi	0	880	547	72	111				0	Content		-72	-111	12585131	2884530961
12602	09:15:31.972	00:00:12.601	756	-1024	-768	-1	-1	-1	-1	4	-1024	-768	-1	-1	-1	-1	4		0	0						Untertest3.avi	0	880	547	72	111				0	Content		-72	-111	12601798	2884547628
12618	09:15:31.988	00:00:12.618	757	-1024	-768	-1	-1	-1	-1	4	-1024	-768	-1	-1	-1	-1	4		0	0						Untertest3.avi	0	880	547	72	111				0	Content		-72	-111	12618492	2884564322
12635	09:15:32.005	00:00:12.635	758	-1024	-768	-1	-1	-1	-1	4	-1024	-768	-1	-1	-1	-1	4		0	0						Untertest3.avi	0	880	547	72	111				0	Content		-72	-111	12635160	2884580990
12652	09:15:32.022	00:00:12.651	759	-1024	-768	-1	-1	-1	-1	4	-1024	-768	-1	-1	-1	-1	4		0	0						Untertest3.avi	0	880	547	72	111				0	Content		-72	-111	12651828	2884597658
12668	09:15:32.038	00:00:12.668	760	-1024	-768	-1	-1	-1	-1	4	-1024	-768	-1	-1	-1	-1	4		0	0						Untertest3.avi	0	880	547	72	111				0	Content		-72	-111	12668459	2884614289
12685	09:15:32.055	00:00:12.685	761	-1024	-768	-1	-1	-1	-1	4	-1024	-768	-1	-1	-1	-1	4		0	0						Untertest3.avi	0	880	547	72	111				0	Content		-72	-111	12685127	2884630957
12702	09:15:32.072	00:00:12.701	762	-1024	-768	-1	-1	-1	-1	4	-1024	-768	-1	-1	-1	-1	4		0	0						Untertest3.avi	0	880	547	72	111				0	Content		-72	-111	12701777	2884647607
12718	09:15:32.088	00:00:12.718	763	-1024	-768	-1	-1	-1	-1	4	-1024	-768	-1	-1	-1	-1	4		0	0						Untertest3.avi	0	880	547	72	111				0	Content		-72	-111	12718444	2884664274
12735	09:15:32.105	00:00:12.735	764	-1024	-768	-1	-1	-1	-1	4	-1024	-768	-1	-1	-1	-1	4		0	0						Untertest3.avi	0	880	547	72	111				0	Content		-72	-111	12735112	2884680942
12752	09:15:32.122	00:00:12.751	765	-1024	-768	-1	-1	-1	-1	4	-1024	-768	-1	-1	-1	-1	4		0	0						Untertest3.avi	0	880	547	72	111				0	Content		-72	-111	12751969	2884697799
12769	09:15:32.139	00:00:12.768	766	-1024	-768	-1	-1	-1	-1	4	-1024	-768	-1	-1	-1	-1	4		0	0						Untertest3.avi	0	880	547	72	111				0	Content		-72	-111	12768636	2884714466
12786	09:15:32.156	00:00:12.785	767	-1024	-768	-1	-1	-1	-1	4	-1024	-768	-1	-1	-1	-1	4		0	0						Untertest3.avi	0	880	547	72	111				0	Content		-72	-111	12785786	2884731616
12802	09:15:32.172	00:00:12.802	768	-1024	-768	-1	-1	-1	-1	4	-1024	-768	-1	-1	-1	-1	4		0	0						Untertest3.avi	0	880	547	72	111				0	Content		-72	-111	12802454	2884748284
12820	09:15:32.190	00:00:12.819	769	-1024	-768	-1	-1	-1	-1	4	-1024	-768	-1	-1	-1	-1	4		0	0						Untertest3.avi	0	880	547	72	111				0	Content		-72	-111	12819633	2884765463
12836	09:15:32.206	00:00:12.836	770	-1024	-768	-1	-1	-1	-1	4	-1024	-768	-1	-1	-1	-1	4		0	0						Untertest3.avi	0	880	547	72	111				0	Content		-72	-111	12836300	2884782130
12852	09:15:32.222	00:00:12.852	771	-1024	-768	-1	-1	-1	-1	4	-1024	-768	-1	-1	-1	-1	4		0	0						Untertest3.avi	0	880	547	72	111				0	Content		-72	-111	12852306	2884798136
12869	09:15:32.239	00:00:12.868	772	-1024	-768	-1	-1	-1	-1	4	-1024	-768	-1	-1	-1	-1	4		0	0						Untertest3.avi	0	880	547	72	111				0	Content		-72	-111	12868974	2884814804
12885	09:15:32.255	00:00:12.885	773	-1024	-768	-1	-1	-1	-1	4	-1024	-768	-1	-1	-1	-1	4		0	0						Untertest3.avi	0	880	547	72	111				0	Content		-72	-111	12885265	2884831095
12902	09:15:32.272	00:00:12.901	774	-1024	-768	-1	-1	-1	-1	4	-1024	-768	-1	-1	-1	-1	4		0	0						Untertest3.avi	0	880	547	72	111				0	Content		-72	-111	12901933	2884847763
12918	09:15:32.288	00:00:12.918	775	-1024	-768	-1	-1	-1	-1	4	-1024	-768	-1	-1	-1	-1	4		0	0						Untertest3.avi	0	880	547	72	111				0	Content		-72	-111	12918319	2884864149
12935	09:15:32.305	00:00:12.934	776	-1024	-768	-1	-1	-1	-1	4	-1024	-768	-1	-1	-1	-1	4		0	0						Untertest3.avi	0	880	547	72	111				0	Content		-72	-111	12934930	2884880760
12952	09:15:32.322	00:00:12.951	777	-1024	-768	-1	-1	-1	-1	4	-1024	-768	-1	-1	-1	-1	4		0	0						Untertest3.avi	0	880	547	72	111				0	Content		-72	-111	12951556	2884897386
12968	09:15:32.338	00:00:12.968	778	-1024	-768	-1	-1	-1	-1	4	-1024	-768	-1	-1	-1	-1	4		0	0						Untertest3.avi	0	880	547	72	111				0	Content		-72	-111	12968224	2884914054
12985	09:15:32.355	00:00:12.984	779	-1024	-768	-1	-1	-1	-1	4	-1024	-768	-1	-1	-1	-1	4		0	0						Untertest3.avi	0	880	547	72	111				0	Content		-72	-111	12984892	2884930722
13002	09:15:32.372	00:00:13.001	780	-1024	-768	-1	-1	-1	-1	4	-1024	-768	-1	-1	-1	-1	4		0	0						Untertest3.avi	0	880	547	72	111				0	Content		-72	-111	13001536	2884947366
13018	09:15:32.388	00:00:13.018	781	-1024	-768	-1	-1	-1	-1	4	-1024	-768	-1	-1	-1	-1	4		0	0						Untertest3.avi	0	880	547	72	111				0	Content		-72	-111	13018204	2884964034
13035	09:15:32.405	00:00:13.035	782	-1024	-768	-1	-1	-1	-1	4	-1024	-768	-1	-1	-1	-1	4		0	0						Untertest3.avi	0	880	547	72	111				0	Content		-72	-111	13035128	2884980958
13052	09:15:32.422	00:00:13.051	783	-1024	-768	-1	-1	-1	-1	4	-1024	-768	-1	-1	-1	-1	4		0	0						Untertest3.avi	0	880	547	72	111				0	Content		-72	-111	13051795	2884997625
13069	09:15:32.439	00:00:13.068	784	-1024	-768	-1	-1	-1	-1	4	-1024	-768	-1	-1	-1	-1	4		0	0						Untertest3.avi	0	880	547	72	111				0	Content		-72	-111	13068922	2885014752
13086	09:15:32.456	00:00:13.085	785	-1024	-768	-1	-1	-1	-1	4	-1024	-768	-1	-1	-1	-1	4		0	0						Untertest3.avi	0	880	547	72	111				0	Content		-72	-111	13085590	2885031420
13103	09:15:32.473	00:00:13.102	786	-1024	-768	-1	-1	-1	-1	4	-1024	-768	-1	-1	-1	-1	4		0	0						Untertest3.avi	0	880	547	72	111				0	Content		-72	-111	13102817	2885048647
13119	09:15:32.489	00:00:13.119	787	-1024	-768	-1	-1	-1	-1	4	-1024	-768	-1	-1	-1	-1	4		0	0						Untertest3.avi	0	880	547	72	111				0	Content		-72	-111	13119484	2885065314
13135	09:15:32.505	00:00:13.135	788	-1024	-768	-1	-1	-1	-1	4	-1024	-768	-1	-1	-1	-1	4		0	0						Untertest3.avi	0	880	547	72	111				0	Content		-72	-111	13135452	2885081282
13152	09:15:32.522	00:00:13.152	789	-1024	-768	-1	-1	-1	-1	4	-1024	-768	-1	-1	-1	-1	4		0	0						Untertest3.avi	0	880	547	72	111				0	Content		-72	-111	13152120	2885097950
13168	09:15:32.538	00:00:13.168	790	-1024	-768	-1	-1	-1	-1	4	-1024	-768	-1	-1	-1	-1	4		0	0						Untertest3.avi	0	880	547	72	111				0	Content		-72	-111	13168393	2885114223
13185	09:15:32.555	00:00:13.185	791	-1024	-768	-1	-1	-1	-1	4	-1024	-768	-1	-1	-1	-1	4		0	0						Untertest3.avi	0	880	547	72	111				0	Content		-72	-111	13185061	2885130891
13202	09:15:32.572	00:00:13.201	792	-1024	-768	-1	-1	-1	-1	4	-1024	-768	-1	-1	-1	-1	4		0	0						Untertest3.avi	0	880	547	72	111				0	Content		-72	-111	13201552	2885147382
13218	09:15:32.588	00:00:13.218	793	-1024	-768	-1	-1	-1	-1	4	-1024	-768	-1	-1	-1	-1	4		0	0						Untertest3.avi	0	880	547	72	111				0	Content		-72	-111	13218219	2885164049
13235	09:15:32.605	00:00:13.234	794	-1024	-768	-1	-1	-1	-1	4	-1024	-768	-1	-1	-1	-1	4		0	0						Untertest3.avi	0	880	547	72	111				0	Content		-72	-111	13234846	2885180676
13252	09:15:32.622	00:00:13.251	795	-1024	-768	-1	-1	-1	-1	4	-1024	-768	-1	-1	-1	-1	4		0	0						Untertest3.avi	0	880	547	72	111				0	Content		-72	-111	13251514	2885197344
13268	09:15:32.638	00:00:13.268	796	-1024	-768	-1	-1	-1	-1	4	-1024	-768	-1	-1	-1	-1	4		0	0						Untertest3.avi	0	880	547	72	111				0	Content		-72	-111	13268182	2885214012
13285	09:15:32.655	00:00:13.284	797	-1024	-768	-1	-1	-1	-1	4	-1024	-768	-1	-1	-1	-1	4		0	0						Untertest3.avi	0	880	547	72	111				0	Content		-72	-111	13284738	2885230568
13301	09:15:32.671	00:00:13.301	798	-1024	-768	-1	-1	-1	-1	4	-1024	-768	-1	-1	-1	-1	4		0	0						Untertest3.avi	0	880	547	72	111				0	Content		-72	-111	13301406	2885247236
13318	09:15:32.688	00:00:13.318	799	-1024	-768	-1	-1	-1	-1	4	-1024	-768	-1	-1	-1	-1	4		0	0						Untertest3.avi	0	880	547	72	111				0	Content		-72	-111	13318035	2885263865
13335	09:15:32.705	00:00:13.334	800	-1024	-768	-1	-1	-1	-1	4	-1024	-768	-1	-1	-1	-1	4		0	0						Untertest3.avi	0	880	547	72	111				0	Content		-72	-111	13334702	2885280532
13351	09:15:32.721	00:00:13.351	801	-1024	-768	-1	-1	-1	-1	4	-1024	-768	-1	-1	-1	-1	4		0	0						Untertest3.avi	0	880	547	72	111				0	Content		-72	-111	13351370	2885297200
13368	09:15:32.738	00:00:13.368	802	-1024	-768	-1	-1	-1	-1	4	-1024	-768	-1	-1	-1	-1	4		0	0						Untertest3.avi	0	880	547	72	111				0	Content		-72	-111	13368267	2885314097
13385	09:15:32.755	00:00:13.384	803	-1024	-768	-1	-1	-1	-1	4	-1024	-768	-1	-1	-1	-1	4		0	0						Untertest3.avi	0	880	547	72	111				0	Content		-72	-111	13384934	2885330764
13402	09:15:32.772	00:00:13.402	804	-1024	-768	-1	-1	-1	-1	4	-1024	-768	-1	-1	-1	-1	4		0	0						Untertest3.avi	0	880	547	72	111				0	Content		-72	-111	13402048	2885347878
13419	09:15:32.789	00:00:13.418	805	-1024	-768	-1	-1	-1	-1	4	-1024	-768	-1	-1	-1	-1	4		0	0						Untertest3.avi	0	880	547	72	111				0	Content		-72	-111	13418716	2885364546
13436	09:15:32.806	00:00:13.435	806	-1024	-768	-1	-1	-1	-1	4	-1024	-768	-1	-1	-1	-1	4		0	0						Untertest3.avi	0	880	547	72	111				0	Content		-72	-111	13435938	2885381768
13453	09:15:32.823	00:00:13.452	807	-1024	-768	-1	-1	-1	-1	4	-1024	-768	-1	-1	-1	-1	4		0	0						Untertest3.avi	0	880	547	72	111				0	Content		-72	-111	13452605	2885398435
13469	09:15:32.839	00:00:13.468	808	-1024	-768	-1	-1	-1	-1	4	-1024	-768	-1	-1	-1	-1	4		0	0						Untertest3.avi	0	880	547	72	111				0	Content		-72	-111	13468570	2885414400
13485	09:15:32.855	00:00:13.485	809	-1024	-768	-1	-1	-1	-1	4	-1024	-768	-1	-1	-1	-1	4		0	0						Untertest3.avi	0	880	547	72	111				0	Content		-72	-111	13485238	2885431068
13502	09:15:32.872	00:00:13.501	810	-1024	-768	-1	-1	-1	-1	4	-1024	-768	-1	-1	-1	-1	4		0	0						Untertest3.avi	0	880	547	72	111				0	Content		-72	-111	13501572	2885447402
13518	09:15:32.888	00:00:13.518	811	-1024	-768	-1	-1	-1	-1	4	-1024	-768	-1	-1	-1	-1	4		0	0						Untertest3.avi	0	880	547	72	111				0	Content		-72	-111	13518240	2885464070
13535	09:15:32.905	00:00:13.534	812	-1024	-768	-1	-1	-1	-1	4	-1024	-768	-1	-1	-1	-1	4		0	0						Untertest3.avi	0	880	547	72	111				0	Content		-72	-111	13534529	2885480359
13551	09:15:32.921	00:00:13.551	813	-1024	-768	-1	-1	-1	-1	4	-1024	-768	-1	-1	-1	-1	4		0	0						Untertest3.avi	0	880	547	72	111				0	Content		-72	-111	13551150	2885496980
13568	09:15:32.938	00:00:13.567	814	-1024	-768	-1	-1	-1	-1	4	-1024	-768	-1	-1	-1	-1	4		0	0						Untertest3.avi	0	880	547	72	111				0	Content		-72	-111	13567817	2885513647
13584	09:15:32.954	00:00:13.584	815	-1024	-768	-1	-1	-1	-1	4	-1024	-768	-1	-1	-1	-1	4		0	0						Untertest3.avi	0	880	547	72	111				0	Content		-72	-111	13584485	2885530315
13601	09:15:32.971	00:00:13.601	816	-1024	-768	-1	-1	-1	-1	4	-1024	-768	-1	-1	-1	-1	4		0	0						Untertest3.avi	0	880	547	72	111				0	Content		-72	-111	13601153	2885546983
13618	09:15:32.988	00:00:13.617	817	-1024	-768	-1	-1	-1	-1	4	-1024	-768	-1	-1	-1	-1	4		0	0						Untertest3.avi	0	880	547	72	111				0	Content		-72	-111	13617773	2885563603
13634	09:15:33.004	00:00:13.634	818	-1024	-768	-1	-1	-1	-1	4	-1024	-768	-1	-1	-1	-1	4		0	0						Untertest3.avi	0	880	547	72	111				0	Content		-72	-111	13634441	2885580271
13651	09:15:33.021	00:00:13.651	819	-1024	-768	-1	-1	-1	-1	4	-1024	-768	-1	-1	-1	-1	4		0	0						Untertest3.avi	0	880	547	72	111				0	Content		-72	-111	13651356	2885597186
13668	09:15:33.038	00:00:13.668	820	-1024	-768	-1	-1	-1	-1	4	-1024	-768	-1	-1	-1	-1	4		0	0						Untertest3.avi	0	880	547	72	111				0	Content		-72	-111	13668023	2885613853
13685	09:15:33.055	00:00:13.685	821	-1024	-768	-1	-1	-1	-1	4	-1024	-768	-1	-1	-1	-1	4		0	0						Untertest3.avi	0	880	547	72	111				0	Content		-72	-111	13685147	2885630977
13702	09:15:33.072	00:00:13.701	822	-1024	-768	-1	-1	-1	-1	4	-1024	-768	-1	-1	-1	-1	4		0	0						Untertest3.avi	0	880	547	72	111				0	Content		-72	-111	13701815	2885647645
13719	09:15:33.089	00:00:13.719	823	-1024	-768	-1	-1	-1	-1	4	-1024	-768	-1	-1	-1	-1	4		0	0						Untertest3.avi	0	880	547	72	111				0	Content		-72	-111	13719042	2885664872
13736	09:15:33.106	00:00:13.735	824	-1024	-768	-1	-1	-1	-1	4	-1024	-768	-1	-1	-1	-1	4		0	0						Untertest3.avi	0	880	547	72	111				0	Content		-72	-111	13735709	2885681539
13752	09:15:33.122	00:00:13.751	825	-1024	-768	-1	-1	-1	-1	4	-1024	-768	-1	-1	-1	-1	4		0	0						Untertest3.avi	0	880	547	72	111				0	Content		-72	-111	13751739	2885697569
13768	09:15:33.138	00:00:13.768	826	-1024	-768	-1	-1	-1	-1	4	-1024	-768	-1	-1	-1	-1	4		0	0						Untertest3.avi	0	880	547	72	111				0	Content		-72	-111	13768407	2885714237
13785	09:15:33.155	00:00:13.784	827	-1024	-768	-1	-1	-1	-1	4	-1024	-768	-1	-1	-1	-1	4		0	0						Untertest3.avi	0	880	547	72	111				0	Content		-72	-111	13784716	2885730546
13801	09:15:33.171	00:00:13.801	828	-1024	-768	-1	-1	-1	-1	4	-1024	-768	-1	-1	-1	-1	4		0	0						Untertest3.avi	0	880	547	72	111				0	Content		-72	-111	13801384	2885747214
13818	09:15:33.188	00:00:13.817	829	-1024	-768	-1	-1	-1	-1	4	-1024	-768	-1	-1	-1	-1	4		0	0						Untertest3.avi	0	880	547	72	111				0	Content		-72	-111	13817891	2885763721
13835	09:15:33.205	00:00:13.834	830	-1024	-768	-1	-1	-1	-1	4	-1024	-768	-1	-1	-1	-1	4		0	0						Untertest3.avi	0	880	547	72	111				0	Content		-72	-111	13834558	2885780388
13851	09:15:33.221	00:00:13.851	831	-1024	-768	-1	-1	-1	-1	4	-1024	-768	-1	-1	-1	-1	4		0	0						Untertest3.avi	0	880	547	72	111				0	Content		-72	-111	13851016	2885796846
13868	09:15:33.238	00:00:13.867	832	-1024	-768	-1	-1	-1	-1	4	-1024	-768	-1	-1	-1	-1	4		0	0						Untertest3.avi	0	880	547	72	111				0	Content		-72	-111	13867692	2885813522
13884	09:15:33.254	00:00:13.884	833	-1024	-768	-1	-1	-1	-1	4	-1024	-768	-1	-1	-1	-1	4		0	0						Untertest3.avi	0	880	547	72	111				0	Content		-72	-111	13884290	2885830120
13901	09:15:33.271	00:00:13.900	834	-1024	-768	-1	-1	-1	-1	4	-1024	-768	-1	-1	-1	-1	4		0	0						Untertest3.avi	0	880	547	72	111				0	Content		-72	-111	13900957	2885846787
13918	09:15:33.288	00:00:13.917	835	-1024	-768	-1	-1	-1	-1	4	-1024	-768	-1	-1	-1	-1	4		0	0						Untertest3.avi	0	880	547	72	111				0	Content		-72	-111	13917866	2885863696
13935	09:15:33.305	00:00:13.934	836	-1024	-768	-1	-1	-1	-1	4	-1024	-768	-1	-1	-1	-1	4		0	0						Untertest3.avi	0	880	547	72	111				0	Content		-72	-111	13934534	2885880364
13952	09:15:33.322	00:00:13.951	837	-1024	-768	-1	-1	-1	-1	4	-1024	-768	-1	-1	-1	-1	4		0	0						Untertest3.avi	0	880	547	72	111				0	Content		-72	-111	13951648	2885897478
13968	09:15:33.338	00:00:13.968	838	-1024	-768	-1	-1	-1	-1	4	-1024	-768	-1	-1	-1	-1	4		0	0						Untertest3.avi	0	880	547	72	111				0	Content		-72	-111	13968316	2885914146
13986	09:15:33.356	00:00:13.985	839	-1024	-768	-1	-1	-1	-1	4	-1024	-768	-1	-1	-1	-1	4		0	0						Untertest3.avi	0	880	547	72	111				0	Content		-72	-111	13985538	2885931368
14002	09:15:33.372	00:00:14.002	840	-1024	-768	-1	-1	-1	-1	4	-1024	-768	-1	-1	-1	-1	4		0	0						Untertest3.avi	0	880	547	72	111				0	Content		-72	-111	14002206	2885948036
14018	09:15:33.388	00:00:14.018	841	-1024	-768	-1	-1	-1	-1	4	-1024	-768	-1	-1	-1	-1	4		0	0						Untertest3.avi	0	880	547	72	111				0	Content		-72	-111	14018232	2885964062
14035	09:15:33.405	00:00:14.034	842	-1024	-768	-1	-1	-1	-1	4	-1024	-768	-1	-1	-1	-1	4		0	0						Untertest3.avi	0	880	547	72	111				0	Content		-72	-111	14034900	2885980730
14051	09:15:33.421	00:00:14.051	843	-1024	-768	-1	-1	-1	-1	4	-1024	-768	-1	-1	-1	-1	4		0	0						Untertest3.avi	0	880	547	72	111				0	Content		-72	-111	14051203	2885997033
14068	09:15:33.438	00:00:14.067	844	-1024	-768	-1	-1	-1	-1	4	-1024	-768	-1	-1	-1	-1	4		0	0						Untertest3.avi	0	880	547	72	111				0	Content		-72	-111	14067870	2886013700
14084	09:15:33.454	00:00:14.084	845	-1024	-768	-1	-1	-1	-1	4	-1024	-768	-1	-1	-1	-1	4		0	0						Untertest3.avi	0	880	547	72	111				0	Content		-72	-111	14084257	2886030087
14101	09:15:33.471	00:00:14.100	846	-1024	-768	-1	-1	-1	-1	4	-1024	-768	-1	-1	-1	-1	4		0	0						Untertest3.avi	0	880	547	72	111				0	Content		-72	-111	14100878	2886046708
14118	09:15:33.488	00:00:14.117	847	-1024	-768	-1	-1	-1	-1	4	-1024	-768	-1	-1	-1	-1	4		0	0						Untertest3.avi	0	880	547	72	111				0	Content		-72	-111	14117502	2886063332
14134	09:15:33.504	00:00:14.134	848	-1024	-768	-1	-1	-1	-1	4	-1024	-768	-1	-1	-1	-1	4		0	0						Untertest3.avi	0	880	547	72	111				0	Content		-72	-111	14134170	2886080000
14151	09:15:33.521	00:00:14.150	849	-1024	-768	-1	-1	-1	-1	4	-1024	-768	-1	-1	-1	-1	4		0	0						Untertest3.avi	0	880	547	72	111				0	Content		-72	-111	14150838	2886096668
14167	09:15:33.537	00:00:14.167	850	-1024	-768	-1	-1	-1	-1	4	-1024	-768	-1	-1	-1	-1	4		0	0						Untertest3.avi	0	880	547	72	111				0	Content		-72	-111	14167481	2886113311
14184	09:15:33.554	00:00:14.184	851	-1024	-768	-1	-1	-1	-1	4	-1024	-768	-1	-1	-1	-1	4		0	0						Untertest3.avi	0	880	547	72	111				0	Content		-72	-111	14184149	2886129979
14201	09:15:33.571	00:00:14.201	852	-1024	-768	-1	-1	-1	-1	4	-1024	-768	-1	-1	-1	-1	4		0	0						Untertest3.avi	0	880	547	72	111				0	Content		-72	-111	14201074	2886146904
14218	09:15:33.588	00:00:14.217	853	-1024	-768	-1	-1	-1	-1	4	-1024	-768	-1	-1	-1	-1	4		0	0						Untertest3.avi	0	880	547	72	111				0	Content		-72	-111	14217742	2886163572
14235	09:15:33.605	00:00:14.234	854	-1024	-768	-1	-1	-1	-1	4	-1024	-768	-1	-1	-1	-1	4		0	0						Untertest3.avi	0	880	547	72	111				0	Content		-72	-111	14234870	2886180700
14252	09:15:33.622	00:00:14.251	855	-1024	-768	-1	-1	-1	-1	4	-1024	-768	-1	-1	-1	-1	4		0	0						Untertest3.avi	0	880	547	72	111				0	Content		-72	-111	14251538	2886197368
14269	09:15:33.639	00:00:14.268	856	-1024	-768	-1	-1	-1	-1	4	-1024	-768	-1	-1	-1	-1	4		0	0						Untertest3.avi	0	880	547	72	111				0	Content		-72	-111	14268705	2886214535
14285	09:15:33.655	00:00:14.285	857	-1024	-768	-1	-1	-1	-1	4	-1024	-768	-1	-1	-1	-1	4		0	0						Untertest3.avi	0	880	547	72	111				0	Content		-72	-111	14285372	2886231202
14301	09:15:33.671	00:00:14.301	858	-1024	-768	-1	-1	-1	-1	4	-1024	-768	-1	-1	-1	-1	4		0	0						Untertest3.avi	0	880	547	72	111				0	Content		-72	-111	14301372	2886247202
14318	09:15:33.688	00:00:14.318	859	-1024	-768	-1	-1	-1	-1	4	-1024	-768	-1	-1	-1	-1	4		0	0						Untertest3.avi	0	880	547	72	111				0	Content		-72	-111	14318040	2886263870
14334	09:15:33.704	00:00:14.334	860	-1024	-768	-1	-1	-1	-1	4	-1024	-768	-1	-1	-1	-1	4		0	0						Untertest3.avi	0	880	547	72	111				0	Content		-72	-111	14334334	2886280164
14351	09:15:33.721	00:00:14.351	861	-1024	-768	-1	-1	-1	-1	4	-1024	-768	-1	-1	-1	-1	4		0	0						Untertest3.avi	0	880	547	72	111				0	Content		-72	-111	14351001	2886296831
14367	09:15:33.737	00:00:14.367	862	-1024	-768	-1	-1	-1	-1	4	-1024	-768	-1	-1	-1	-1	4		0	0						Untertest3.avi	0	880	547	72	111				0	Content		-72	-111	14367498	2886313328
14384	09:15:33.754	00:00:14.384	863	-1024	-768	-1	-1	-1	-1	4	-1024	-768	-1	-1	-1	-1	4		0	0						Untertest3.avi	0	880	547	72	111				0	Content		-72	-111	14384166	2886329996
14401	09:15:33.771	00:00:14.400	864	-1024	-768	-1	-1	-1	-1	4	-1024	-768	-1	-1	-1	-1	4		0	0						Untertest3.avi	0	880	547	72	111				0	Content		-72	-111	14400621	2886346451
14417	09:15:33.787	00:00:14.417	865	-1024	-768	-1	-1	-1	-1	4	-1024	-768	-1	-1	-1	-1	4		0	0						Untertest3.avi	0	880	547	72	111				0	Content		-72	-111	14417420	2886363250
14434	09:15:33.804	00:00:14.434	866	-1024	-768	-1	-1	-1	-1	4	-1024	-768	-1	-1	-1	-1	4		0	0						Untertest3.avi	0	880	547	72	111				0	Content		-72	-111	14434019	2886379849
14451	09:15:33.821	00:00:14.450	867	-1024	-768	-1	-1	-1	-1	4	-1024	-768	-1	-1	-1	-1	4		0	0						Untertest3.avi	0	880	547	72	111				0	Content		-72	-111	14450686	2886396516
14468	09:15:33.838	00:00:14.467	868	-1024	-768	-1	-1	-1	-1	4	-1024	-768	-1	-1	-1	-1	4		0	0						Untertest3.avi	0	880	547	72	111				0	Content		-72	-111	14467588	2886413418
14484	09:15:33.854	00:00:14.484	869	-1024	-768	-1	-1	-1	-1	4	-1024	-768	-1	-1	-1	-1	4		0	0						Untertest3.avi	0	880	547	72	111				0	Content		-72	-111	14484256	2886430086
14501	09:15:33.871	00:00:14.501	870	-1024	-768	-1	-1	-1	-1	4	-1024	-768	-1	-1	-1	-1	4		0	0						Untertest3.avi	0	880	547	72	111				0	Content		-72	-111	14501371	2886447201
14518	09:15:33.888	00:00:14.518	871	-1024	-768	-1	-1	-1	-1	4	-1024	-768	-1	-1	-1	-1	4		0	0						Untertest3.avi	0	880	547	72	111				0	Content		-72	-111	14518038	2886463868
14535	09:15:33.905	00:00:14.535	872	-1024	-768	-1	-1	-1	-1	4	-1024	-768	-1	-1	-1	-1	4		0	0						Untertest3.avi	0	880	547	72	111				0	Content		-72	-111	14535260	2886481090
14552	09:15:33.922	00:00:14.551	873	-1024	-768	-1	-1	-1	-1	4	-1024	-768	-1	-1	-1	-1	4		0	0						Untertest3.avi	0	880	547	72	111				0	Content		-72	-111	14551928	2886497758
14568	09:15:33.938	00:00:14.567	874	-1024	-768	-1	-1	-1	-1	4	-1024	-768	-1	-1	-1	-1	4		0	0						Untertest3.avi	0	880	547	72	111				0	Content		-72	-111	14567891	2886513721
14585	09:15:33.955	00:00:14.584	875	-1024	-768	-1	-1	-1	-1	4	-1024	-768	-1	-1	-1	-1	4		0	0						Untertest3.avi	0	880	547	72	111				0	Content		-72	-111	14584559	2886530389
14601	09:15:33.971	00:00:14.600	876	-1024	-768	-1	-1	-1	-1	4	-1024	-768	-1	-1	-1	-1	4		0	0						Untertest3.avi	0	880	547	72	111				0	Content		-72	-111	14600832	2886546662
14617	09:15:33.987	00:00:14.617	877	-1024	-768	-1	-1	-1	-1	4	-1024	-768	-1	-1	-1	-1	4		0	0						Untertest3.avi	0	880	547	72	111				0	Content		-72	-111	14617499	2886563329
14634	09:15:34.004	00:00:14.633	878	-1024	-768	-1	-1	-1	-1	4	-1024	-768	-1	-1	-1	-1	4		0	0						Untertest3.avi	0	880	547	72	111				0	Content		-72	-111	14633848	2886579678
14650	09:15:34.020	00:00:14.650	879	-1024	-768	-1	-1	-1	-1	4	-1024	-768	-1	-1	-1	-1	4		0	0						Untertest3.avi	0	880	547	72	111				0	Content		-72	-111	14650475	2886596305
14667	09:15:34.037	00:00:14.667	880	-1024	-768	-1	-1	-1	-1	4	-1024	-768	-1	-1	-1	-1	4		0	0						Untertest3.avi	0	880	547	72	111				0	Content		-72	-111	14667142	2886612972
14684	09:15:34.054	00:00:14.683	881	-1024	-768	-1	-1	-1	-1	4	-1024	-768	-1	-1	-1	-1	4		0	0						Untertest3.avi	0	880	547	72	111				0	Content		-72	-111	14683809	2886629639
14700	09:15:34.070	00:00:14.700	882	-1024	-768	-1	-1	-1	-1	4	-1024	-768	-1	-1	-1	-1	4		0	0						Untertest3.avi	0	880	547	72	111				0	Content		-72	-111	14700477	2886646307
14717	09:15:34.087	00:00:14.717	883	-1024	-768	-1	-1	-1	-1	4	-1024	-768	-1	-1	-1	-1	4		0	0						Untertest3.avi	0	880	547	72	111				0	Content		-72	-111	14717102	2886662932
14734	09:15:34.104	00:00:14.733	884	-1024	-768	-1	-1	-1	-1	4	-1024	-768	-1	-1	-1	-1	4		0	0						Untertest3.avi	0	880	547	72	111				0	Content		-72	-111	14733769	2886679599
14751	09:15:34.121	00:00:14.750	885	-1024	-768	-1	-1	-1	-1	4	-1024	-768	-1	-1	-1	-1	4		0	0						Untertest3.avi	0	880	547	72	111				0	Content		-72	-111	14750683	2886696513
14767	09:15:34.137	00:00:14.767	886	-1024	-768	-1	-1	-1	-1	4	-1024	-768	-1	-1	-1	-1	4		0	0						Untertest3.avi	0	880	547	72	111				0	Content		-72	-111	14767351	2886713181
14784	09:15:34.154	00:00:14.784	887	-1024	-768	-1	-1	-1	-1	4	-1024	-768	-1	-1	-1	-1	4		0	0						Untertest3.avi	0	880	547	72	111				0	Content		-72	-111	14784475	2886730305
14801	09:15:34.171	00:00:14.801	888	-1024	-768	-1	-1	-1	-1	4	-1024	-768	-1	-1	-1	-1	4		0	0						Untertest3.avi	0	880	547	72	111				0	Content		-72	-111	14801142	2886746972
14818	09:15:34.188	00:00:14.818	889	-1024	-768	-1	-1	-1	-1	4	-1024	-768	-1	-1	-1	-1	4		0	0						Untertest3.avi	0	880	547	72	111				0	Content		-72	-111	14818369	2886764199
14835	09:15:34.205	00:00:14.835	890	-1024	-768	-1	-1	-1	-1	4	-1024	-768	-1	-1	-1	-1	4		0	0						Untertest3.avi	0	880	547	72	111				0	Content		-72	-111	14835037	2886780867
14851	09:15:34.221	00:00:14.851	891	-1024	-768	-1	-1	-1	-1	4	-1024	-768	-1	-1	-1	-1	4		0	0						Untertest3.avi	0	880	547	72	111				0	Content		-72	-111	14851073	2886796903
14868	09:15:34.238	00:00:14.867	892	-1024	-768	-1	-1	-1	-1	4	-1024	-768	-1	-1	-1	-1	4		0	0						Untertest3.avi	0	880	547	72	111				0	Content		-72	-111	14867741	2886813571
14884	09:15:34.254	00:00:14.884	893	-1024	-768	-1	-1	-1	-1	4	-1024	-768	-1	-1	-1	-1	4		0	0						Untertest3.avi	0	880	547	72	111				0	Content		-72	-111	14884050	2886829880
14901	09:15:34.271	00:00:14.900	894	-1024	-768	-1	-1	-1	-1	4	-1024	-768	-1	-1	-1	-1	4		0	0						Untertest3.avi	0	880	547	72	111				0	Content		-72	-111	14900717	2886846547
14917	09:15:34.287	00:00:14.917	895	-1024	-768	-1	-1	-1	-1	4	-1024	-768	-1	-1	-1	-1	4		0	0						Untertest3.avi	0	880	547	72	111				0	Content		-72	-111	14917157	2886862987
14934	09:15:34.304	00:00:14.933	896	-1024	-768	-1	-1	-1	-1	4	-1024	-768	-1	-1	-1	-1	4		0	0						Untertest3.avi	0	880	547	72	111				0	Content		-72	-111	14933825	2886879655
14950	09:15:34.320	00:00:14.950	897	-1024	-768	-1	-1	-1	-1	4	-1024	-768	-1	-1	-1	-1	4		0	0						Untertest3.avi	0	880	547	72	111				0	Content		-72	-111	14950434	2886896264
14967	09:15:34.337	00:00:14.967	898	-1024	-768	-1	-1	-1	-1	4	-1024	-768	-1	-1	-1	-1	4		0	0						Untertest3.avi	0	880	547	72	111				0	Content		-72	-111	14967102	2886912932
14984	09:15:34.354	00:00:14.983	899	-1024	-768	-1	-1	-1	-1	4	-1024	-768	-1	-1	-1	-1	4		0	0						Untertest3.avi	0	880	547	72	111				0	Content		-72	-111	14983770	2886929600
15000	09:15:34.370	00:00:15.000	900	-1024	-768	-1	-1	-1	-1	4	-1024	-768	-1	-1	-1	-1	4		0	0						Untertest3.avi	0	880	547	72	111				0	Content		-72	-111	15000376	2886946206
15017	09:15:34.387	00:00:15.017	901	-1024	-768	-1	-1	-1	-1	4	-1024	-768	-1	-1	-1	-1	4		0	0						Untertest3.avi	0	880	547	72	111				0	Content		-72	-111	15017043	2886962873
15034	09:15:34.404	00:00:15.033	902	-1024	-768	-1	-1	-1	-1	4	-1024	-768	-1	-1	-1	-1	4		0	0						Untertest3.avi	0	880	547	72	111				0	Content		-72	-111	15033645	2886979475
15050	09:15:34.420	00:00:15.050	903	-1024	-768	-1	-1	-1	-1	4	-1024	-768	-1	-1	-1	-1	4		0	0						Untertest3.avi	0	880	547	72	111				0	Content		-72	-111	15050313	2886996143
15067	09:15:34.437	00:00:15.066	904	-1024	-768	-1	-1	-1	-1	4	-1024	-768	-1	-1	-1	-1	4		0	0						Untertest3.avi	0	880	547	72	111				0	Content		-72	-111	15066980	2887012810
15084	09:15:34.454	00:00:15.083	905	-1024	-768	-1	-1	-1	-1	4	-1024	-768	-1	-1	-1	-1	4		0	0						Untertest3.avi	0	880	547	72	111				0	Content		-72	-111	15083849	2887029679
15101	09:15:34.471	00:00:15.100	906	-1024	-768	-1	-1	-1	-1	4	-1024	-768	-1	-1	-1	-1	4		0	0						Untertest3.avi	0	880	547	72	111				0	Content		-72	-111	15100517	2887046347
15118	09:15:34.488	00:00:15.117	907	-1024	-768	-1	-1	-1	-1	4	-1024	-768	-1	-1	-1	-1	4		0	0						Untertest3.avi	0	880	547	72	111				0	Content		-72	-111	15117617	2887063447
15134	09:15:34.504	00:00:15.134	908	-1024	-768	-1	-1	-1	-1	4	-1024	-768	-1	-1	-1	-1	4		0	0						Untertest3.avi	0	880	547	72	111				0	Content		-72	-111	15134284	2887080114
15151	09:15:34.521	00:00:15.151	909	-1024	-768	-1	-1	-1	-1	4	-1024	-768	-1	-1	-1	-1	4		0	0						Untertest3.avi	0	880	547	72	111				0	Content		-72	-111	15151499	2887097329
15168	09:15:34.538	00:00:15.168	910	-1024	-768	-1	-1	-1	-1	4	-1024	-768	-1	-1	-1	-1	4		0	0						Untertest3.avi	0	880	547	72	111				0	Content		-72	-111	15168167	2887113997
15184	09:15:34.554	00:00:15.184	911	-1024	-768	-1	-1	-1	-1	4	-1024	-768	-1	-1	-1	-1	4		0	0						Untertest3.avi	0	880	547	72	111				0	Content		-72	-111	15184194	2887130024
15201	09:15:34.571	00:00:15.200	912	-1024	-768	-1	-1	-1	-1	4	-1024	-768	-1	-1	-1	-1	4		0	0						Untertest3.avi	0	880	547	72	111				0	Content		-72	-111	15200862	2887146692
15217	09:15:34.587	00:00:15.217	913	-1024	-768	-1	-1	-1	-1	4	-1024	-768	-1	-1	-1	-1	4		0	0						Untertest3.avi	0	880	547	72	111				0	Content		-72	-111	15217162	2887162992
15234	09:15:34.604	00:00:15.233	914	-1024	-768	-1	-1	-1	-1	4	-1024	-768	-1	-1	-1	-1	4		0	0						Untertest3.avi	0	880	547	72	111				0	Content		-72	-111	15233829	2887179659
15250	09:15:34.620	00:00:15.250	915	-1024	-768	-1	-1	-1	-1	4	-1024	-768	-1	-1	-1	-1	4		0	0						Untertest3.avi	0	880	547	72	111				0	Content		-72	-111	15250087	2887195917
15267	09:15:34.637	00:00:15.266	916	-1024	-768	-1	-1	-1	-1	4	-1024	-768	-1	-1	-1	-1	4		0	0						Untertest3.avi	0	880	547	72	111				0	Content		-72	-111	15266512	2887212342
15283	09:15:34.653	00:00:15.283	917	-1024	-768	-1	-1	-1	-1	4	-1024	-768	-1	-1	-1	-1	4		0	0						Untertest3.avi	0	880	547	72	111				0	Content		-72	-111	15283137	2887228967
15300	09:15:34.670	00:00:15.299	918	-1024	-768	-1	-1	-1	-1	4	-1024	-768	-1	-1	-1	-1	4		0	0						Untertest3.avi	0	880	547	72	111				0	Content		-72	-111	15299804	2887245634
15316	09:15:34.686	00:00:15.316	919	-1024	-768	-1	-1	-1	-1	4	-1024	-768	-1	-1	-1	-1	4		0	0						Untertest3.avi	0	880	547	72	111				0	Content		-72	-111	15316471	2887262301
15333	09:15:34.703	00:00:15.333	920	-1024	-768	-1	-1	-1	-1	4	-1024	-768	-1	-1	-1	-1	4		0	0						Untertest3.avi	0	880	547	72	111				0	Content		-72	-111	15333114	2887278944
15350	09:15:34.720	00:00:15.349	921	-1024	-768	-1	-1	-1	-1	4	-1024	-768	-1	-1	-1	-1	4		0	0						Untertest3.avi	0	880	547	72	111				0	Content		-72	-111	15349781	2887295611
15367	09:15:34.737	00:00:15.366	922	-1024	-768	-1	-1	-1	-1	4	-1024	-768	-1	-1	-1	-1	4		0	0						Untertest3.avi	0	880	547	72	111				0	Content		-72	-111	15366705	2887312535
15383	09:15:34.753	00:00:15.383	923	-1024	-768	-1	-1	-1	-1	4	-1024	-768	-1	-1	-1	-1	4		0	0						Untertest3.avi	0	880	547	72	111				0	Content		-72	-111	15383372	2887329202
15400	09:15:34.770	00:00:15.400	924	-1024	-768	-1	-1	-1	-1	4	-1024	-768	-1	-1	-1	-1	4		0	0						Untertest3.avi	0	880	547	72	111				0	Content		-72	-111	15400500	2887346330
15417	09:15:34.787	00:00:15.417	925	-1024	-768	-1	-1	-1	-1	4	-1024	-768	-1	-1	-1	-1	4		0	0						Untertest3.avi	0	880	547	72	111				0	Content		-72	-111	15417168	2887362998
15434	09:15:34.804	00:00:15.434	926	-1024	-768	-1	-1	-1	-1	4	-1024	-768	-1	-1	-1	-1	4		0	0						Untertest3.avi	0	880	547	72	111				0	Content		-72	-111	15434335	2887380165
15451	09:15:34.821	00:00:15.451	927	-1024	-768	-1	-1	-1	-1	4	-1024	-768	-1	-1	-1	-1	4		0	0						Untertest3.avi	0	880	547	72	111				0	Content		-72	-111	15451002	2887396832
15467	09:15:34.837	00:00:15.467	928	-1024	-768	-1	-1	-1	-1	4	-1024	-768	-1	-1	-1	-1	4		0	0						Untertest3.avi	0	880	547	72	111				0	Content		-72	-111	15467002	2887412832
15484	09:15:34.854	00:00:15.483	929	-1024	-768	-1	-1	-1	-1	4	-1024	-768	-1	-1	-1	-1	4		0	0						Untertest3.avi	0	880	547	72	111				0	Content		-72	-111	15483669	2887429499
15500	09:15:34.870	00:00:15.499	930	-1024	-768	-1	-1	-1	-1	4	-1024	-768	-1	-1	-1	-1	4		0	0						Untertest3.avi	0	880	547	72	111				0	Content		-72	-111	15499959	2887445789
15517	09:15:34.887	00:00:15.516	931	-1024	-768	-1	-1	-1	-1	4	-1024	-768	-1	-1	-1	-1	4		0	0						Untertest3.avi	0	880	547	72	111				0	Content		-72	-111	15516626	2887462456
15533	09:15:34.903	00:00:15.533	932	-1024	-768	-1	-1	-1	-1	4	-1024	-768	-1	-1	-1	-1	4		0	0						Untertest3.avi	0	880	547	72	111				0	Content		-72	-111	15533124	2887478954
15550	09:15:34.920	00:00:15.549	933	-1024	-768	-1	-1	-1	-1	4	-1024	-768	-1	-1	-1	-1	4		0	0						Untertest3.avi	0	880	547	72	111				0	Content		-72	-111	15549791	2887495621
15566	09:15:34.936	00:00:15.566	934	-1024	-768	-1	-1	-1	-1	4	-1024	-768	-1	-1	-1	-1	4		0	0						Untertest3.avi	0	880	547	72	111				0	Content		-72	-111	15566420	2887512250
15583	09:15:34.953	00:00:15.583	935	-1024	-768	-1	-1	-1	-1	4	-1024	-768	-1	-1	-1	-1	4		0	0						Untertest3.avi	0	880	547	72	111				0	Content		-72	-111	15583087	2887528917
15600	09:15:34.970	00:00:15.599	936	-1024	-768	-1	-1	-1	-1	4	-1024	-768	-1	-1	-1	-1	4		0	0						Untertest3.avi	0	880	547	72	111				0	Content		-72	-111	15599754	2887545584
15616	09:15:34.986	00:00:15.616	937	-1024	-768	-1	-1	-1	-1	4	-1024	-768	-1	-1	-1	-1	4		0	0						Untertest3.avi	0	880	547	72	111				0	Content		-72	-111	15616309	2887562139
15633	09:15:35.003	00:00:15.632	938	-1024	-768	-1	-1	-1	-1	4	-1024	-768	-1	-1	-1	-1	4		0	0						Untertest3.avi	0	880	547	72	111				0	Content		-72	-111	15632976	2887578806
15650	09:15:35.020	00:00:15.649	939	-1024	-768	-1	-1	-1	-1	4	-1024	-768	-1	-1	-1	-1	4		0	0						Untertest3.avi	0	880	547	72	111				0	Content		-72	-111	15649604	2887595434
15666	09:15:35.036	00:00:15.666	940	-1024	-768	-1	-1	-1	-1	4	-1024	-768	-1	-1	-1	-1	4		0	0						Untertest3.avi	0	880	547	72	111				0	Content		-72	-111	15666271	2887612101
15683	09:15:35.053	00:00:15.682	941	-1024	-768	-1	-1	-1	-1	4	-1024	-768	-1	-1	-1	-1	4		0	0						Untertest3.avi	0	880	547	72	111				0	Content		-72	-111	15682938	2887628768
15700	09:15:35.070	00:00:15.699	942	-1024	-768	-1	-1	-1	-1	4	-1024	-768	-1	-1	-1	-1	4		0	0						Untertest3.avi	0	880	547	72	111				0	Content		-72	-111	15699835	2887645665
15717	09:15:35.087	00:00:15.716	943	-1024	-768	-1	-1	-1	-1	4	-1024	-768	-1	-1	-1	-1	4		0	0						Untertest3.avi	0	880	547	72	111				0	Content		-72	-111	15716502	2887662332
15734	09:15:35.104	00:00:15.733	944	-1024	-768	-1	-1	-1	-1	4	-1024	-768	-1	-1	-1	-1	4		0	0						Untertest3.avi	0	880	547	72	111				0	Content		-72	-111	15733615	2887679445
15750	09:15:35.120	00:00:15.750	945	-1024	-768	-1	-1	-1	-1	4	-1024	-768	-1	-1	-1	-1	4		0	0						Untertest3.avi	0	880	547	72	111				0	Content		-72	-111	15750282	2887696112
15768	09:15:35.138	00:00:15.767	946	-1024	-768	-1	-1	-1	-1	4	-1024	-768	-1	-1	-1	-1	4		0	0						Untertest3.avi	0	880	547	72	111				0	Content		-72	-111	15767505	2887713335
15784	09:15:35.154	00:00:15.784	947	-1024	-768	-1	-1	-1	-1	4	-1024	-768	-1	-1	-1	-1	4		0	0						Untertest3.avi	0	880	547	72	111				0	Content		-72	-111	15784172	2887730002
15800	09:15:35.170	00:00:15.800	948	-1024	-768	-1	-1	-1	-1	4	-1024	-768	-1	-1	-1	-1	4		0	0						Untertest3.avi	0	880	547	72	111				0	Content		-72	-111	15800134	2887745964
15817	09:15:35.187	00:00:15.816	949	-1024	-768	-1	-1	-1	-1	4	-1024	-768	-1	-1	-1	-1	4		0	0						Untertest3.avi	0	880	547	72	111				0	Content		-72	-111	15816801	2887762631
15833	09:15:35.203	00:00:15.833	950	-1024	-768	-1	-1	-1	-1	4	-1024	-768	-1	-1	-1	-1	4		0	0						Untertest3.avi	0	880	547	72	111				0	Content		-72	-111	15833073	2887778903
15850	09:15:35.220	00:00:15.849	951	-1024	-768	-1	-1	-1	-1	4	-1024	-768	-1	-1	-1	-1	4		0	0						Untertest3.avi	0	880	547	72	111				0	Content		-72	-111	15849740	2887795570
15866	09:15:35.236	00:00:15.866	952	-1024	-768	-1	-1	-1	-1	4	-1024	-768	-1	-1	-1	-1	4		0	0						Untertest3.avi	0	880	547	72	111				0	Content		-72	-111	15866274	2887812104
15883	09:15:35.253	00:00:15.882	953	-1024	-768	-1	-1	-1	-1	4	-1024	-768	-1	-1	-1	-1	4		0	0						Untertest3.avi	0	880	547	72	111				0	Content		-72	-111	15882941	2887828771
15900	09:15:35.270	00:00:15.899	954	-1024	-768	-1	-1	-1	-1	4	-1024	-768	-1	-1	-1	-1	4		0	0						Untertest3.avi	0	880	547	72	111				0	Content		-72	-111	15899608	2887845438
15916	09:15:35.286	00:00:15.916	955	-1024	-768	-1	-1	-1	-1	4	-1024	-768	-1	-1	-1	-1	4		0	0						Untertest3.avi	0	880	547	72	111				0	Content		-72	-111	15916205	2887862035
15933	09:15:35.303	00:00:15.932	956	-1024	-768	-1	-1	-1	-1	4	-1024	-768	-1	-1	-1	-1	4		0	0						Untertest3.avi	0	880	547	72	111				0	Content		-72	-111	15932872	2887878702
15950	09:15:35.320	00:00:15.949	957	-1024	-768	-1	-1	-1	-1	4	-1024	-768	-1	-1	-1	-1	4		0	0						Untertest3.avi	0	880	547	72	111				0	Content		-72	-111	15949539	2887895369
15966	09:15:35.336	00:00:15.966	958	-1024	-768	-1	-1	-1	-1	4	-1024	-768	-1	-1	-1	-1	4		0	0						Untertest3.avi	0	880	547	72	111				0	Content		-72	-111	15966142	2887911972
15983	09:15:35.353	00:00:15.982	959	-1024	-768	-1	-1	-1	-1	4	-1024	-768	-1	-1	-1	-1	4		0	0						Untertest3.avi	0	880	547	72	111				0	Content		-72	-111	15982809	2887928639
15999	09:15:35.369	00:00:15.999	960	-1024	-768	-1	-1	-1	-1	4	-1024	-768	-1	-1	-1	-1	4		0	0						Untertest3.avi	0	880	547	72	111				0	Content		-72	-111	15999476	2887945306
16016	09:15:35.386	00:00:16.016	961	-1024	-768	-1	-1	-1	-1	4	-1024	-768	-1	-1	-1	-1	4		0	0						Untertest3.avi	0	880	547	72	111				0	Content		-72	-111	16016037	2887961867
16033	09:15:35.403	00:00:16.032	962	-1024	-768	-1	-1	-1	-1	4	-1024	-768	-1	-1	-1	-1	4		0	0						Untertest3.avi	0	880	547	72	111				0	Content		-72	-111	16032704	2887978534
16050	09:15:35.420	00:00:16.049	963	-1024	-768	-1	-1	-1	-1	4	-1024	-768	-1	-1	-1	-1	4		0	0						Untertest3.avi	0	880	547	72	111				0	Content		-72	-111	16049589	2887995419
16066	09:15:35.436	00:00:16.066	964	-1024	-768	-1	-1	-1	-1	4	-1024	-768	-1	-1	-1	-1	4		0	0						Untertest3.avi	0	880	547	72	111				0	Content		-72	-111	16066256	2888012086
16083	09:15:35.453	00:00:16.083	965	-1024	-768	-1	-1	-1	-1	4	-1024	-768	-1	-1	-1	-1	4		0	0						Untertest3.avi	0	880	547	72	111				0	Content		-72	-111	16083365	2888029195
16100	09:15:35.470	00:00:16.100	966	-1024	-768	-1	-1	-1	-1	4	-1024	-768	-1	-1	-1	-1	4		0	0						Untertest3.avi	0	880	547	72	111				0	Content		-72	-111	16100032	2888045862
16117	09:15:35.487	00:00:16.117	967	-1024	-768	-1	-1	-1	-1	4	-1024	-768	-1	-1	-1	-1	4		0	0						Untertest3.avi	0	880	547	72	111				0	Content		-72	-111	16117244	2888063074
16134	09:15:35.504	00:00:16.133	968	-1024	-768	-1	-1	-1	-1	4	-1024	-768	-1	-1	-1	-1	4		0	0						Untertest3.avi	0	880	547	72	111				0	Content		-72	-111	16133911	2888079741
16150	09:15:35.520	00:00:16.149	969	-1024	-768	-1	-1	-1	-1	4	-1024	-768	-1	-1	-1	-1	4		0	0						Untertest3.avi	0	880	547	72	111				0	Content		-72	-111	16149934	2888095764
16167	09:15:35.537	00:00:16.166	970	-1024	-768	-1	-1	-1	-1	4	-1024	-768	-1	-1	-1	-1	4		0	0						Untertest3.avi	0	880	547	72	111				0	Content		-72	-111	16166601	2888112431
16183	09:15:35.553	00:00:16.182	971	-1024	-768	-1	-1	-1	-1	4	-1024	-768	-1	-1	-1	-1	4		0	0						Untertest3.avi	0	880	547	72	111				0	Content		-72	-111	16182902	2888128732
16200	09:15:35.570	00:00:16.199	972	-1024	-768	-1	-1	-1	-1	4	-1024	-768	-1	-1	-1	-1	4		0	0						Untertest3.avi	0	880	547	72	111				0	Content		-72	-111	16199569	2888145399
16216	09:15:35.586	00:00:16.216	973	-1024	-768	-1	-1	-1	-1	4	-1024	-768	-1	-1	-1	-1	4		0	0						Untertest3.avi	0	880	547	72	111				0	Content		-72	-111	16216010	2888161840
16233	09:15:35.603	00:00:16.232	974	-1024	-768	-1	-1	-1	-1	4	-1024	-768	-1	-1	-1	-1	4		0	0						Untertest3.avi	0	880	547	72	111				0	Content		-72	-111	16232677	2888178507
16249	09:15:35.619	00:00:16.249	975	-1024	-768	-1	-1	-1	-1	4	-1024	-768	-1	-1	-1	-1	4		0	0						Untertest3.avi	0	880	547	72	111				0	Content		-72	-111	16249287	2888195117
16266	09:15:35.636	00:00:16.265	976	-1024	-768	-1	-1	-1	-1	4	-1024	-768	-1	-1	-1	-1	4		0	0						Untertest3.avi	0	880	547	72	111				0	Content		-72	-111	16265954	2888211784
16283	09:15:35.653	00:00:16.282	977	-1024	-768	-1	-1	-1	-1	4	-1024	-768	-1	-1	-1	-1	4		0	0						Untertest3.avi	0	880	547	72	111				0	Content		-72	-111	16282621	2888228451
16299	09:15:35.669	00:00:16.299	978	-1024	-768	-1	-1	-1	-1	4	-1024	-768	-1	-1	-1	-1	4		0	0						Untertest3.avi	0	880	547	72	111				0	Content		-72	-111	16299222	2888245052
16316	09:15:35.686	00:00:16.315	979	-1024	-768	-1	-1	-1	-1	4	-1024	-768	-1	-1	-1	-1	4		0	0						Untertest3.avi	0	880	547	72	111				0	Content		-72	-111	16315889	2888261719
16332	09:15:35.702	00:00:16.332	980	-1024	-768	-1	-1	-1	-1	4	-1024	-768	-1	-1	-1	-1	4		0	0						Untertest3.avi	0	880	547	72	111				0	Content		-72	-111	16332491	2888278321
16349	09:15:35.719	00:00:16.349	981	-1024	-768	-1	-1	-1	-1	4	-1024	-768	-1	-1	-1	-1	4		0	0						Untertest3.avi	0	880	547	72	111				0	Content		-72	-111	16349158	2888294988
16366	09:15:35.736	00:00:16.365	982	-1024	-768	-1	-1	-1	-1	4	-1024	-768	-1	-1	-1	-1	4		0	0						Untertest3.avi	0	880	547	72	111				0	Content		-72	-111	16365825	2888311655
16383	09:15:35.753	00:00:16.382	983	-1024	-768	-1	-1	-1	-1	4	-1024	-768	-1	-1	-1	-1	4		0	0						Untertest3.avi	0	880	547	72	111				0	Content		-72	-111	16382696	2888328526
16399	09:15:35.769	00:00:16.399	984	-1024	-768	-1	-1	-1	-1	4	-1024	-768	-1	-1	-1	-1	4		0	0						Untertest3.avi	0	880	547	72	111				0	Content		-72	-111	16399363	2888345193
16416	09:15:35.786	00:00:16.416	985	-1024	-768	-1	-1	-1	-1	4	-1024	-768	-1	-1	-1	-1	4		0	0						Untertest3.avi	0	880	547	72	111				0	Content		-72	-111	16416464	2888362294
16433	09:15:35.803	00:00:16.433	986	-1024	-768	-1	-1	-1	-1	4	-1024	-768	-1	-1	-1	-1	4		0	0						Untertest3.avi	0	880	547	72	111				0	Content		-72	-111	16433131	2888378961
16450	09:15:35.820	00:00:16.450	987	-1024	-768	-1	-1	-1	-1	4	-1024	-768	-1	-1	-1	-1	4		0	0						Untertest3.avi	0	880	547	72	111				0	Content		-72	-111	16450311	2888396141
16466	09:15:35.836	00:00:16.466	988	-1024	-768	-1	-1	-1	-1	4	-1024	-768	-1	-1	-1	-1	4		0	0						Untertest3.avi	0	880	547	72	111				0	Content		-72	-111	16466438	2888412268
16483	09:15:35.853	00:00:16.482	989	-1024	-768	-1	-1	-1	-1	4	-1024	-768	-1	-1	-1	-1	4		0	0						Untertest3.avi	0	880	547	72	111				0	Content		-72	-111	16482808	2888428638
16499	09:15:35.869	00:00:16.499	990	-1024	-768	-1	-1	-1	-1	4	-1024	-768	-1	-1	-1	-1	4		0	0						Untertest3.avi	0	880	547	72	111				0	Content		-72	-111	16499494	2888445324
16516	09:15:35.886	00:00:16.516	991	-1024	-768	-1	-1	-1	-1	4	-1024	-768	-1	-1	-1	-1	4		0	0						Untertest3.avi	0	880	547	72	111				0	Content		-72	-111	16516161	2888461991
16533	09:15:35.903	00:00:16.532	992	-1024	-768	-1	-1	-1	-1	4	-1024	-768	-1	-1	-1	-1	4		0	0						Untertest3.avi	0	880	547	72	111				0	Content		-72	-111	16532803	2888478633
16550	09:15:35.920	00:00:16.549	993	-1024	-768	-1	-1	-1	-1	4	-1024	-768	-1	-1	-1	-1	4		0	0						Untertest3.avi	0	880	547	72	111				0	Content		-72	-111	16549551	2888495381
16566	09:15:35.936	00:00:16.566	994	-1024	-768	-1	-1	-1	-1	4	-1024	-768	-1	-1	-1	-1	4		0	0						Untertest3.avi	0	880	547	72	111				0	Content		-72	-111	16566174	2888512004
16583	09:15:35.953	00:00:16.582	995	-1024	-768	-1	-1	-1	-1	4	-1024	-768	-1	-1	-1	-1	4		0	0						Untertest3.avi	0	880	547	72	111				0	Content		-72	-111	16582841	2888528671
16600	09:15:35.970	00:00:16.599	996	-1024	-768	-1	-1	-1	-1	4	-1024	-768	-1	-1	-1	-1	4		0	0						Untertest3.avi	0	880	547	72	111				0	Content		-72	-111	16599507	2888545337
16616	09:15:35.986	00:00:16.616	997	-1024	-768	-1	-1	-1	-1	4	-1024	-768	-1	-1	-1	-1	4		0	0						Untertest3.avi	0	880	547	72	111				0	Content		-72	-111	16616174	2888562004
16633	09:15:36.003	00:00:16.632	998	-1024	-768	-1	-1	-1	-1	4	-1024	-768	-1	-1	-1	-1	4		0	0						Untertest3.avi	0	880	547	72	111				0	Content		-72	-111	16632794	2888578624
16650	09:15:36.020	00:00:16.649	999	-1024	-768	-1	-1	-1	-1	4	-1024	-768	-1	-1	-1	-1	4		0	0						Untertest3.avi	0	880	547	72	111				0	Content		-72	-111	16649542	2888595372
16666	09:15:36.036	00:00:16.665	1000	-1024	-768	-1	-1	-1	-1	4	-1024	-768	-1	-1	-1	-1	4		0	0						Untertest3.avi	0	880	547	72	111				0	Content		-72	-111	16665918	2888611748
16683	09:15:36.053	00:00:16.682	1001	-1024	-768	-1	-1	-1	-1	4	-1024	-768	-1	-1	-1	-1	4		0	0						Untertest3.avi	0	880	547	72	111				0	Content		-72	-111	16682914	2888628744
16699	09:15:36.069	00:00:16.699	1002	-1024	-768	-1	-1	-1	-1	4	-1024	-768	-1	-1	-1	-1	4		0	0						Untertest3.avi	0	880	547	72	111				0	Content		-72	-111	16699290	2888645120
16716	09:15:36.086	00:00:16.716	1003	-1024	-768	-1	-1	-1	-1	4	-1024	-768	-1	-1	-1	-1	4		0	0						Untertest3.avi	0	880	547	72	111				0	Content		-72	-111	16716162	2888661992
16733	09:15:36.103	00:00:16.732	1004	-1024	-768	-1	-1	-1	-1	4	-1024	-768	-1	-1	-1	-1	4		0	0						Untertest3.avi	0	880	547	72	111				0	Content		-72	-111	16732660	2888678490
16749	09:15:36.119	00:00:16.749	1005	-1024	-768	-1	-1	-1	-1	4	-1024	-768	-1	-1	-1	-1	4		0	0						Untertest3.avi	0	880	547	72	111				0	Content		-72	-111	16749350	2888695180
16766	09:15:36.136	00:00:16.766	1006	-1024	-768	-1	-1	-1	-1	4	-1024	-768	-1	-1	-1	-1	4		0	0						Untertest3.avi	0	880	547	72	111				0	Content		-72	-111	16766017	2888711847
16783	09:15:36.153	00:00:16.782	1007	-1024	-768	-1	-1	-1	-1	4	-1024	-768	-1	-1	-1	-1	4		0	0						Untertest3.avi	0	880	547	72	111				0	Content		-72	-111	16782709	2888728539
16799	09:15:36.169	00:00:16.799	1008	-1024	-768	-1	-1	-1	-1	4	-1024	-768	-1	-1	-1	-1	4		0	0						Untertest3.avi	0	880	547	72	111				0	Content		-72	-111	16799376	2888745206
16816	09:15:36.186	00:00:16.816	1009	-1024	-768	-1	-1	-1	-1	4	-1024	-768	-1	-1	-1	-1	4		0	0						Untertest3.avi	0	880	547	72	111				0	Content		-72	-111	16816031	2888761861
16833	09:15:36.203	00:00:16.832	1010	-1024	-768	-1	-1	-1	-1	4	-1024	-768	-1	-1	-1	-1	4		0	0						Untertest3.avi	0	880	547	72	111				0	Content		-72	-111	16832646	2888778476
16849	09:15:36.219	00:00:16.849	1011	-1024	-768	-1	-1	-1	-1	4	-1024	-768	-1	-1	-1	-1	4		0	0						Untertest3.avi	0	880	547	72	111				0	Content		-72	-111	16849334	2888795164
16866	09:15:36.236	00:00:16.866	1012	-1024	-768	-1	-1	-1	-1	4	-1024	-768	-1	-1	-1	-1	4		0	0						Untertest3.avi	0	880	547	72	111				0	Content		-72	-111	16866001	2888811831
16883	09:15:36.253	00:00:16.882	1013	-1024	-768	-1	-1	-1	-1	4	-1024	-768	-1	-1	-1	-1	4		0	0						Untertest3.avi	0	880	547	72	111				0	Content		-72	-111	16882633	2888828463
16899	09:15:36.269	00:00:16.899	1014	-1024	-768	-1	-1	-1	-1	4	-1024	-768	-1	-1	-1	-1	4		0	0						Untertest3.avi	0	880	547	72	111				0	Content		-72	-111	16899300	2888845130
16916	09:15:36.286	00:00:16.916	1015	-1024	-768	-1	-1	-1	-1	4	-1024	-768	-1	-1	-1	-1	4		0	0						Untertest3.avi	0	880	547	72	111				0	Content		-72	-111	16916013	2888861843
16933	09:15:36.303	00:00:16.933	1016	-1024	-768	-1	-1	-1	-1	4	-1024	-768	-1	-1	-1	-1	4		0	0						Untertest3.avi	0	880	547	72	111				0	Content		-72	-111	16933255	2888879085
16949	09:15:36.319	00:00:16.949	1017	-1024	-768	-1	-1	-1	-1	4	-1024	-768	-1	-1	-1	-1	4		0	0						Untertest3.avi	0	880	547	72	111				0	Content		-72	-111	16949316	2888895146
16966	09:15:36.336	00:00:16.965	1018	-1024	-768	-1	-1	-1	-1	4	-1024	-768	-1	-1	-1	-1	4		0	0						Untertest3.avi	0	880	547	72	111				0	Content		-72	-111	16965983	2888911813
16982	09:15:36.352	00:00:16.982	1019	-1024	-768	-1	-1	-1	-1	4	-1024	-768	-1	-1	-1	-1	4		0	0						Untertest3.avi	0	880	547	72	111				0	Content		-72	-111	16982305	2888928135
16999	09:15:36.369	00:00:16.998	1020	-1024	-768	-1	-1	-1	-1	4	-1024	-768	-1	-1	-1	-1	4		0	0						Untertest3.avi	0	880	547	72	111				0	Content		-72	-111	16998972	2888944802
17016	09:15:36.386	00:00:17.015	1021	-1024	-768	-1	-1	-1	-1	4	-1024	-768	-1	-1	-1	-1	4		0	0						Untertest3.avi	0	880	547	72	111				0	Content		-72	-111	17015735	2888961565
17032	09:15:36.402	00:00:17.032	1022	-1024	-768	-1	-1	-1	-1	4	-1024	-768	-1	-1	-1	-1	4		0	0						Untertest3.avi	0	880	547	72	111				0	Content		-72	-111	17032402	2888978232
17049	09:15:36.419	00:00:17.049	1023	-1024	-768	-1	-1	-1	-1	4	-1024	-768	-1	-1	-1	-1	4		0	0						Untertest3.avi	0	880	547	72	111				0	Content		-72	-111	17049457	2888995287
17066	09:15:36.436	00:00:17.066	1024	-1024	-768	-1	-1	-1	-1	4	-1024	-768	-1	-1	-1	-1	4		0	0						Untertest3.avi	0	880	547	72	111				0	Content		-72	-111	17066124	2889011954
17083	09:15:36.453	00:00:17.083	1025	-1024	-768	-1	-1	-1	-1	4	-1024	-768	-1	-1	-1	-1	4		0	0						Untertest3.avi	0	880	547	72	111				0	Content		-72	-111	17083308	2889029138
17100	09:15:36.470	00:00:17.099	1026	-1024	-768	-1	-1	-1	-1	4	-1024	-768	-1	-1	-1	-1	4		0	0						Untertest3.avi	0	880	547	72	111				0	Content		-72	-111	17099975	2889045805
17116	09:15:36.486	00:00:17.115	1027	-1024	-768	-1	-1	-1	-1	4	-1024	-768	-1	-1	-1	-1	4		0	0						Untertest3.avi	0	880	547	72	111				0	Content		-72	-111	17115931	2889061761
17133	09:15:36.503	00:00:17.132	1028	-1024	-768	-1	-1	-1	-1	4	-1024	-768	-1	-1	-1	-1	4		0	0						Untertest3.avi	0	880	547	72	111				0	Content		-72	-111	17132598	2889078428
17149	09:15:36.519	00:00:17.148	1029	-1024	-768	-1	-1	-1	-1	4	-1024	-768	-1	-1	-1	-1	4		0	0						Untertest3.avi	0	880	547	72	111				0	Content		-72	-111	17148918	2889094748
17166	09:15:36.536	00:00:17.165	1030	-1024	-768	-1	-1	-1	-1	4	-1024	-768	-1	-1	-1	-1	4		0	0						Untertest3.avi	0	880	547	72	111				0	Content		-72	-111	17165585	2889111415
17182	09:15:36.552	00:00:17.182	1031	-1024	-768	-1	-1	-1	-1	4	-1024	-768	-1	-1	-1	-1	4		0	0						Untertest3.avi	0	880	547	72	111				0	Content		-72	-111	17182036	2889127866
17199	09:15:36.569	00:00:17.198	1032	-1024	-768	-1	-1	-1	-1	4	-1024	-768	-1	-1	-1	-1	4		0	0						Untertest3.avi	0	880	547	72	111				0	Content		-72	-111	17198703	2889144533
17215	09:15:36.585	00:00:17.215	1033	-1024	-768	-1	-1	-1	-1	4	-1024	-768	-1	-1	-1	-1	4		0	0						Untertest3.avi	0	880	547	72	111				0	Content		-72	-111	17215236	2889161066
17232	09:15:36.602	00:00:17.231	1034	-1024	-768	-1	-1	-1	-1	4	-1024	-768	-1	-1	-1	-1	4		0	0						Untertest3.avi	0	880	547	72	111				0	Content		-72	-111	17231913	2889177743
17249	09:15:36.619	00:00:17.248	1035	-1024	-768	-1	-1	-1	-1	4	-1024	-768	-1	-1	-1	-1	4		0	0						Untertest3.avi	0	880	547	72	111				0	Content		-72	-111	17248516	2889194346
17265	09:15:36.635	00:00:17.265	1036	-1024	-768	-1	-1	-1	-1	4	-1024	-768	-1	-1	-1	-1	4		0	0						Untertest3.avi	0	880	547	72	111				0	Content		-72	-111	17265183	2889211013
17282	09:15:36.652	00:00:17.282	1037	-1024	-768	-1	-1	-1	-1	4	-1024	-768	-1	-1	-1	-1	4		0	0						Untertest3.avi	0	880	547	72	111				0	Content		-72	-111	17282081	2889227911
17299	09:15:36.669	00:00:17.298	1038	-1024	-768	-1	-1	-1	-1	4	-1024	-768	-1	-1	-1	-1	4		0	0						Untertest3.avi	0	880	547	72	111				0	Content		-72	-111	17298748	2889244578
17316	09:15:36.686	00:00:17.315	1039	-1024	-768	-1	-1	-1	-1	4	-1024	-768	-1	-1	-1	-1	4		0	0						Untertest3.avi	0	880	547	72	111				0	Content		-72	-111	17315862	2889261692
17333	09:15:36.703	00:00:17.332	1040	-1024	-768	-1	-1	-1	-1	4	-1024	-768	-1	-1	-1	-1	4		0	0						Untertest3.avi	0	880	547	72	111				0	Content		-72	-111	17332530	2889278360
17350	09:15:36.720	00:00:17.349	1041	-1024	-768	-1	-1	-1	-1	4	-1024	-768	-1	-1	-1	-1	4		0	0						Untertest3.avi	0	880	547	72	111				0	Content		-72	-111	17349753	2889295583
17366	09:15:36.736	00:00:17.366	1042	-1024	-768	-1	-1	-1	-1	4	-1024	-768	-1	-1	-1	-1	4		0	0						Untertest3.avi	0	880	547	72	111				0	Content		-72	-111	17366420	2889312250
17382	09:15:36.752	00:00:17.382	1043	-1024	-768	-1	-1	-1	-1	4	-1024	-768	-1	-1	-1	-1	4		0	0						Untertest3.avi	0	880	547	72	111				0	Content		-72	-111	17382446	2889328276
17399	09:15:36.769	00:00:17.399	1044	-1024	-768	-1	-1	-1	-1	4	-1024	-768	-1	-1	-1	-1	4		0	0						Untertest3.avi	0	880	547	72	111				0	Content		-72	-111	17399113	2889344943
17415	09:15:36.785	00:00:17.415	1045	-1024	-768	-1	-1	-1	-1	4	-1024	-768	-1	-1	-1	-1	4		0	0						Untertest3.avi	0	880	547	72	111				0	Content		-72	-111	17415418	2889361248
17432	09:15:36.802	00:00:17.432	1046	-1024	-768	-1	-1	-1	-1	4	-1024	-768	-1	-1	-1	-1	4		0	0						Untertest3.avi	0	880	547	72	111				0	Content		-72	-111	17432085	2889377915
17448	09:15:36.818	00:00:17.448	1047	-1024	-768	-1	-1	-1	-1	4	-1024	-768	-1	-1	-1	-1	4		0	0						Untertest3.avi	0	880	547	72	111				0	Content		-72	-111	17448343	2889394173
17465	09:15:36.835	00:00:17.464	1048	-1024	-768	-1	-1	-1	-1	4	-1024	-768	-1	-1	-1	-1	4		0	0						Untertest3.avi	0	880	547	72	111				0	Content		-72	-111	17464963	2889410793
17482	09:15:36.852	00:00:17.481	1049	-1024	-768	-1	-1	-1	-1	4	-1024	-768	-1	-1	-1	-1	4		0	0						Untertest3.avi	0	880	547	72	111				0	Content		-72	-111	17481656	2889427486
17498	09:15:36.868	00:00:17.498	1050	-1024	-768	-1	-1	-1	-1	4	-1024	-768	-1	-1	-1	-1	4		0	0						Untertest3.avi	0	880	547	72	111				0	Content		-72	-111	17498323	2889444153
17515	09:15:36.885	00:00:17.514	1051	-1024	-768	-1	-1	-1	-1	4	-1024	-768	-1	-1	-1	-1	4		0	0						Untertest3.avi	0	880	547	72	111				0	Content		-72	-111	17514951	2889460781
17532	09:15:36.902	00:00:17.531	1052	-1024	-768	-1	-1	-1	-1	4	-1024	-768	-1	-1	-1	-1	4		0	0						Untertest3.avi	0	880	547	72	111				0	Content		-72	-111	17531618	2889477448
17548	09:15:36.918	00:00:17.548	1053	-1024	-768	-1	-1	-1	-1	4	-1024	-768	-1	-1	-1	-1	4		0	0						Untertest3.avi	0	880	547	72	111				0	Content		-72	-111	17548285	2889494115
17565	09:15:36.935	00:00:17.565	1054	-1024	-768	-1	-1	-1	-1	4	-1024	-768	-1	-1	-1	-1	4		0	0						Untertest3.avi	0	880	547	72	111				0	Content		-72	-111	17565181	2889511011
17582	09:15:36.952	00:00:17.581	1055	-1024	-768	-1	-1	-1	-1	4	-1024	-768	-1	-1	-1	-1	4		0	0						Untertest3.avi	0	880	547	72	111				0	Content		-72	-111	17581848	2889527678
17599	09:15:36.969	00:00:17.598	1056	-1024	-768	-1	-1	-1	-1	4	-1024	-768	-1	-1	-1	-1	4		0	0						Untertest3.avi	0	880	547	72	111				0	Content		-72	-111	17598962	2889544792
17616	09:15:36.986	00:00:17.615	1057	-1024	-768	-1	-1	-1	-1	4	-1024	-768	-1	-1	-1	-1	4		0	0						Untertest3.avi	0	880	547	72	111				0	Content		-72	-111	17615629	2889561459
17633	09:15:37.003	00:00:17.632	1058	-1024	-768	-1	-1	-1	-1	4	-1024	-768	-1	-1	-1	-1	4		0	0						Untertest3.avi	0	880	547	72	111				0	Content		-72	-111	17632850	2889578680
17650	09:15:37.020	00:00:17.649	1059	-1024	-768	-1	-1	-1	-1	4	-1024	-768	-1	-1	-1	-1	4		0	0						Untertest3.avi	0	880	547	72	111				0	Content		-72	-111	17649517	2889595347
17666	09:15:37.036	00:00:17.665	1060	-1024	-768	-1	-1	-1	-1	4	-1024	-768	-1	-1	-1	-1	4		0	0						Untertest3.avi	0	880	547	72	111				0	Content		-72	-111	17665543	2889611373
17682	09:15:37.052	00:00:17.682	1061	-1024	-768	-1	-1	-1	-1	4	-1024	-768	-1	-1	-1	-1	4		0	0						Untertest3.avi	0	880	547	72	111				0	Content		-72	-111	17682210	2889628040
17699	09:15:37.069	00:00:17.698	1062	-1024	-768	-1	-1	-1	-1	4	-1024	-768	-1	-1	-1	-1	4		0	0						Untertest3.avi	0	880	547	72	111				0	Content		-72	-111	17698512	2889644342
17715	09:15:37.085	00:00:17.715	1063	-1024	-768	-1	-1	-1	-1	4	-1024	-768	-1	-1	-1	-1	4		0	0						Untertest3.avi	0	880	547	72	111				0	Content		-72	-111	17715179	2889661009
17732	09:15:37.102	00:00:17.731	1064	-1024	-768	-1	-1	-1	-1	4	-1024	-768	-1	-1	-1	-1	4		0	0						Untertest3.avi	0	880	547	72	111				0	Content		-72	-111	17731684	2889677514
17748	09:15:37.118	00:00:17.748	1065	-1024	-768	-1	-1	-1	-1	4	-1024	-768	-1	-1	-1	-1	4		0	0						Untertest3.avi	0	880	547	72	111				0	Content		-72	-111	17748351	2889694181
17765	09:15:37.135	00:00:17.764	1066	-1024	-768	-1	-1	-1	-1	4	-1024	-768	-1	-1	-1	-1	4		0	0						Untertest3.avi	0	880	547	72	111				0	Content		-72	-111	17764922	2889710752
17782	09:15:37.152	00:00:17.781	1067	-1024	-768	-1	-1	-1	-1	4	-1024	-768	-1	-1	-1	-1	4		0	0						Untertest3.avi	0	880	547	72	111				0	Content		-72	-111	17781589	2889727419
17798	09:15:37.168	00:00:17.798	1068	-1024	-768	-1	-1	-1	-1	4	-1024	-768	-1	-1	-1	-1	4		0	0						Untertest3.avi	0	880	547	72	111				0	Content		-72	-111	17798204	2889744034
17815	09:15:37.185	00:00:17.814	1069	-1024	-768	-1	-1	-1	-1	4	-1024	-768	-1	-1	-1	-1	4		0	0						Untertest3.avi	0	880	547	72	111				0	Content		-72	-111	17814871	2889760701
17832	09:15:37.202	00:00:17.831	1070	-1024	-768	-1	-1	-1	-1	4	-1024	-768	-1	-1	-1	-1	4		0	0						Untertest3.avi	0	880	547	72	111				0	Content		-72	-111	17831539	2889777369
17848	09:15:37.218	00:00:17.848	1071	-1024	-768	-1	-1	-1	-1	4	-1024	-768	-1	-1	-1	-1	4		0	0						Untertest3.avi	0	880	547	72	111				0	Content		-72	-111	17848170	2889794000
17865	09:15:37.235	00:00:17.864	1072	-1024	-768	-1	-1	-1	-1	4	-1024	-768	-1	-1	-1	-1	4		0	0						Untertest3.avi	0	880	547	72	111				0	Content		-72	-111	17864837	2889810667
17882	09:15:37.252	00:00:17.881	1073	-1024	-768	-1	-1	-1	-1	4	-1024	-768	-1	-1	-1	-1	4		0	0						Untertest3.avi	0	880	547	72	111				0	Content		-72	-111	17881504	2889827334
17898	09:15:37.268	00:00:17.898	1074	-1024	-768	-1	-1	-1	-1	4	-1024	-768	-1	-1	-1	-1	4		0	0						Untertest3.avi	0	880	547	72	111				0	Content		-72	-111	17898404	2889844234
17915	09:15:37.285	00:00:17.915	1075	-1024	-768	-1	-1	-1	-1	4	-1024	-768	-1	-1	-1	-1	4		0	0						Untertest3.avi	0	880	547	72	111				0	Content		-72	-111	17915071	2889860901
17932	09:15:37.302	00:00:17.932	1076	-1024	-768	-1	-1	-1	-1	4	-1024	-768	-1	-1	-1	-1	4		0	0						Untertest3.avi	0	880	547	72	111				0	Content		-72	-111	17932187	2889878017
17949	09:15:37.319	00:00:17.948	1077	-1024	-768	-1	-1	-1	-1	4	-1024	-768	-1	-1	-1	-1	4		0	0						Untertest3.avi	0	880	547	72	111				0	Content		-72	-111	17948854	2889894684
17966	09:15:37.336	00:00:17.966	1078	-1024	-768	-1	-1	-1	-1	4	-1024	-768	-1	-1	-1	-1	4		0	0						Untertest3.avi	0	880	547	72	111				0	Content		-72	-111	17966014	2889911844
17983	09:15:37.353	00:00:17.982	1079	-1024	-768	-1	-1	-1	-1	4	-1024	-768	-1	-1	-1	-1	4		0	0						Untertest3.avi	0	880	547	72	111				0	Content		-72	-111	17982681	2889928511
17999	09:15:37.369	00:00:17.998	1080	-1024	-768	-1	-1	-1	-1	4	-1024	-768	-1	-1	-1	-1	4		0	0						Untertest3.avi	0	880	547	72	111				0	Content		-72	-111	17998676	2889944506
18015	09:15:37.385	00:00:18.015	1081	-1024	-768	-1	-1	-1	-1	4	-1024	-768	-1	-1	-1	-1	4		0	0						Untertest3.avi	0	880	547	72	111				0	Content		-72	-111	18015343	2889961173
18032	09:15:37.402	00:00:18.031	1082	-1024	-768	-1	-1	-1	-1	4	-1024	-768	-1	-1	-1	-1	4		0	0						Untertest3.avi	0	880	547	72	111				0	Content		-72	-111	18031630	2889977460
18048	09:15:37.418	00:00:18.048	1083	-1024	-768	-1	-1	-1	-1	4	-1024	-768	-1	-1	-1	-1	4		0	0						Untertest3.avi	0	880	547	72	111				0	Content		-72	-111	18048297	2889994127
18065	09:15:37.435	00:00:18.064	1084	-1024	-768	-1	-1	-1	-1	4	-1024	-768	-1	-1	-1	-1	4		0	0						Untertest3.avi	0	880	547	72	111				0	Content		-72	-111	18064662	2890010492
18081	09:15:37.451	00:00:18.081	1085	-1024	-768	-1	-1	-1	-1	4	-1024	-768	-1	-1	-1	-1	4		0	0						Untertest3.avi	0	880	547	72	111				0	Content		-72	-111	18081283	2890027113
18098	09:15:37.468	00:00:18.097	1086	-1024	-768	-1	-1	-1	-1	4	-1024	-768	-1	-1	-1	-1	4		0	0						Untertest3.avi	0	880	547	72	111				0	Content		-72	-111	18097916	2890043746
18115	09:15:37.485	00:00:18.114	1087	-1024	-768	-1	-1	-1	-1	4	-1024	-768	-1	-1	-1	-1	4		0	0						Untertest3.avi	0	880	547	72	111				0	Content		-72	-111	18114583	2890060413
18131	09:15:37.501	00:00:18.131	1088	-1024	-768	-1	-1	-1	-1	4	-1024	-768	-1	-1	-1	-1	4		0	0						Untertest3.avi	0	880	547	72	111				0	Content		-72	-111	18131237	2890077067
18148	09:15:37.518	00:00:18.147	1089	-1024	-768	-1	-1	-1	-1	4	-1024	-768	-1	-1	-1	-1	4		0	0						Untertest3.avi	0	880	547	72	111				0	Content		-72	-111	18147904	2890093734
18165	09:15:37.535	00:00:18.164	1090	-1024	-768	-1	-1	-1	-1	4	-1024	-768	-1	-1	-1	-1	4		0	0						Untertest3.avi	0	880	547	72	111				0	Content		-72	-111	18164571	2890110401
18181	09:15:37.551	00:00:18.181	1091	-1024	-768	-1	-1	-1	-1	4	-1024	-768	-1	-1	-1	-1	4		0	0						Untertest3.avi	0	880	547	72	111				0	Content		-72	-111	18181494	2890127324
18198	09:15:37.568	00:00:18.198	1092	-1024	-768	-1	-1	-1	-1	4	-1024	-768	-1	-1	-1	-1	4		0	0						Untertest3.avi	0	880	547	72	111				0	Content		-72	-111	18198161	2890143991
18215	09:15:37.585	00:00:18.215	1093	-1024	-768	-1	-1	-1	-1	4	-1024	-768	-1	-1	-1	-1	4		0	0						Untertest3.avi	0	880	547	72	111				0	Content		-72	-111	18215286	2890161116
18232	09:15:37.602	00:00:18.231	1094	-1024	-768	-1	-1	-1	-1	4	-1024	-768	-1	-1	-1	-1	4		0	0						Untertest3.avi	0	880	547	72	111				0	Content		-72	-111	18231953	2890177783
18249	09:15:37.619	00:00:18.249	1095	-1024	-768	-1	-1	-1	-1	4	-1024	-768	-1	-1	-1	-1	4		0	0						Untertest3.avi	0	880	547	72	111				0	Content		-72	-111	18249112	2890194942
18266	09:15:37.636	00:00:18.265	1096	-1024	-768	-1	-1	-1	-1	4	-1024	-768	-1	-1	-1	-1	4		0	0						Untertest3.avi	0	880	547	72	111				0	Content		-72	-111	18265780	2890211610
18282	09:15:37.652	00:00:18.281	1097	-1024	-768	-1	-1	-1	-1	4	-1024	-768	-1	-1	-1	-1	4		0	0						Untertest3.avi	0	880	547	72	111				0	Content		-72	-111	18281774	2890227604
18298	09:15:37.668	00:00:18.298	1098	-1024	-768	-1	-1	-1	-1	4	-1024	-768	-1	-1	-1	-1	4		0	0						Untertest3.avi	0	880	547	72	111				0	Content		-72	-111	18298441	2890244271
18315	09:15:37.685	00:00:18.314	1099	-1024	-768	-1	-1	-1	-1	4	-1024	-768	-1	-1	-1	-1	4		0	0						Untertest3.avi	0	880	547	72	111				0	Content		-72	-111	18314791	2890260621
18331	09:15:37.701	00:00:18.331	1100	-1024	-768	-1	-1	-1	-1	4	-1024	-768	-1	-1	-1	-1	4		0	0						Untertest3.avi	0	880	547	72	111				0	Content		-72	-111	18331458	2890277288
18348	09:15:37.718	00:00:18.347	1101	-1024	-768	-1	-1	-1	-1	4	-1024	-768	-1	-1	-1	-1	4		0	0						Untertest3.avi	0	880	547	72	111				0	Content		-72	-111	18347924	2890293754
18365	09:15:37.735	00:00:18.364	1102	-1024	-768	-1	-1	-1	-1	4	-1024	-768	-1	-1	-1	-1	4		0	0						Untertest3.avi	0	880	547	72	111				0	Content		-72	-111	18364591	2890310421
18381	09:15:37.751	00:00:18.381	1103	-1024	-768	-1	-1	-1	-1	4	-1024	-768	-1	-1	-1	-1	4		0	0						Untertest3.avi	0	880	547	72	111				0	Content		-72	-111	18381208	2890327038
18398	09:15:37.768	00:00:18.397	1104	-1024	-768	-1	-1	-1	-1	4	-1024	-768	-1	-1	-1	-1	4		0	0						Untertest3.avi	0	880	547	72	111				0	Content		-72	-111	18397875	2890343705
18414	09:15:37.784	00:00:18.414	1105	-1024	-768	-1	-1	-1	-1	4	-1024	-768	-1	-1	-1	-1	4		0	0						Untertest3.avi	0	880	547	72	111				0	Content		-72	-111	18414461	2890360291
18431	09:15:37.801	00:00:18.431	1106	-1024	-768	-1	-1	-1	-1	4	-1024	-768	-1	-1	-1	-1	4		0	0						Untertest3.avi	0	880	547	72	111				0	Content		-72	-111	18431128	2890376958
18448	09:15:37.818	00:00:18.447	1107	-1024	-768	-1	-1	-1	-1	4	-1024	-768	-1	-1	-1	-1	4		0	0						Untertest3.avi	0	880	547	72	111				0	Content		-72	-111	18447795	2890393625
18464	09:15:37.834	00:00:18.464	1108	-1024	-768	-1	-1	-1	-1	4	-1024	-768	-1	-1	-1	-1	4		0	0						Untertest3.avi	0	880	547	72	111				0	Content		-72	-111	18464406	2890410236
18481	09:15:37.851	00:00:18.481	1109	-1024	-768	-1	-1	-1	-1	4	-1024	-768	-1	-1	-1	-1	4		0	0						Untertest3.avi	0	880	547	72	111				0	Content		-72	-111	18481073	2890426903
18498	09:15:37.868	00:00:18.497	1110	-1024	-768	-1	-1	-1	-1	4	-1024	-768	-1	-1	-1	-1	4		0	0						Untertest3.avi	0	880	547	72	111				0	Content		-72	-111	18497740	2890443570
18515	09:15:37.885	00:00:18.514	1111	-1024	-768	-1	-1	-1	-1	4	-1024	-768	-1	-1	-1	-1	4		0	0						Untertest3.avi	0	880	547	72	111				0	Content		-72	-111	18514626	2890460456
18531	09:15:37.901	00:00:18.531	1112	-1024	-768	-1	-1	-1	-1	4	-1024	-768	-1	-1	-1	-1	4		0	0						Untertest3.avi	0	880	547	72	111				0	Content		-72	-111	18531293	2890477123
18548	09:15:37.918	00:00:18.548	1113	-1024	-768	-1	-1	-1	-1	4	-1024	-768	-1	-1	-1	-1	4		0	0						Untertest3.avi	0	880	547	72	111				0	Content		-72	-111	18548395	2890494225
18565	09:15:37.935	00:00:18.565	1114	-1024	-768	-1	-1	-1	-1	4	-1024	-768	-1	-1	-1	-1	4		0	0						Untertest3.avi	0	880	547	72	111				0	Content		-72	-111	18565062	2890510892
18582	09:15:37.952	00:00:18.582	1115	-1024	-768	-1	-1	-1	-1	4	-1024	-768	-1	-1	-1	-1	4		0	0						Untertest3.avi	0	880	547	72	111				0	Content		-72	-111	18582279	2890528109
18599	09:15:37.969	00:00:18.598	1116	-1024	-768	-1	-1	-1	-1	4	-1024	-768	-1	-1	-1	-1	4		0	0						Untertest3.avi	0	880	547	72	111				0	Content		-72	-111	18598946	2890544776
18615	09:15:37.985	00:00:18.614	1117	-1024	-768	-1	-1	-1	-1	4	-1024	-768	-1	-1	-1	-1	4		0	0						Untertest3.avi	0	880	547	72	111				0	Content		-72	-111	18614969	2890560799
18632	09:15:38.002	00:00:18.631	1118	-1024	-768	-1	-1	-1	-1	4	-1024	-768	-1	-1	-1	-1	4		0	0						Untertest3.avi	0	880	547	72	111				0	Content		-72	-111	18631636	2890577466
18648	09:15:38.018	00:00:18.647	1119	-1024	-768	-1	-1	-1	-1	4	-1024	-768	-1	-1	-1	-1	4		0	0						Untertest3.avi	0	880	547	72	111				0	Content		-72	-111	18647938	2890593768
18665	09:15:38.035	00:00:18.664	1120	-1024	-768	-1	-1	-1	-1	4	-1024	-768	-1	-1	-1	-1	4		0	0						Untertest3.avi	0	880	547	72	111				0	Content		-72	-111	18664605	2890610435
18681	09:15:38.051	00:00:18.680	1121	-1024	-768	-1	-1	-1	-1	4	-1024	-768	-1	-1	-1	-1	4		0	0						Untertest3.avi	0	880	547	72	111				0	Content		-72	-111	18680861	2890626691
18698	09:15:38.068	00:00:18.697	1122	-1024	-768	-1	-1	-1	-1	4	-1024	-768	-1	-1	-1	-1	4		0	0						Untertest3.avi	0	880	547	72	111				0	Content		-72	-111	18697575	2890643405
18714	09:15:38.084	00:00:18.714	1123	-1024	-768	-1	-1	-1	-1	4	-1024	-768	-1	-1	-1	-1	4		0	0						Untertest3.avi	0	880	547	72	111				0	Content		-72	-111	18714242	2890660072
18731	09:15:38.101	00:00:18.730	1124	-1024	-768	-1	-1	-1	-1	4	-1024	-768	-1	-1	-1	-1	4		0	0						Untertest3.avi	0	880	547	72	111				0	Content		-72	-111	18730862	2890676692
18748	09:15:38.118	00:00:18.747	1125	-1024	-768	-1	-1	-1	-1	4	-1024	-768	-1	-1	-1	-1	4		0	0						Untertest3.avi	0	880	547	72	111				0	Content		-72	-111	18747529	2890693359
18764	09:15:38.134	00:00:18.764	1126	-1024	-768	-1	-1	-1	-1	4	-1024	-768	-1	-1	-1	-1	4		0	0						Untertest3.avi	0	880	547	72	111				0	Content		-72	-111	18764149	2890709979
18781	09:15:38.151	00:00:18.780	1127	-1024	-768	-1	-1	-1	-1	4	-1024	-768	-1	-1	-1	-1	4		0	0						Untertest3.avi	0	880	547	72	111				0	Content		-72	-111	18780817	2890726647
18798	09:15:38.168	00:00:18.797	1128	-1024	-768	-1	-1	-1	-1	4	-1024	-768	-1	-1	-1	-1	4		0	0						Untertest3.avi	0	880	547	72	111				0	Content		-72	-111	18797710	2890743540
18814	09:15:38.184	00:00:18.814	1129	-1024	-768	-1	-1	-1	-1	4	-1024	-768	-1	-1	-1	-1	4		0	0						Untertest3.avi	0	880	547	72	111				0	Content		-72	-111	18814377	2890760207
18831	09:15:38.201	00:00:18.831	1130	-1024	-768	-1	-1	-1	-1	4	-1024	-768	-1	-1	-1	-1	4		0	0						Untertest3.avi	0	880	547	72	111				0	Content		-72	-111	18831490	2890777320
18848	09:15:38.218	00:00:18.848	1131	-1024	-768	-1	-1	-1	-1	4	-1024	-768	-1	-1	-1	-1	4		0	0						Untertest3.avi	0	880	547	72	111				0	Content		-72	-111	18848157	2890793987
18865	09:15:38.235	00:00:18.865	1132	-1024	-768	-1	-1	-1	-1	4	-1024	-768	-1	-1	-1	-1	4		0	0						Untertest3.avi	0	880	547	72	111				0	Content		-72	-111	18865377	2890811207
18882	09:15:38.252	00:00:18.882	1133	-1024	-768	-1	-1	-1	-1	4	-1024	-768	-1	-1	-1	-1	4		0	0						Untertest3.avi	0	880	547	72	111				0	Content		-72	-111	18882044	2890827874
18898	09:15:38.268	00:00:18.898	1134	-1024	-768	-1	-1	-1	-1	4	-1024	-768	-1	-1	-1	-1	4		0	0						Untertest3.avi	0	880	547	72	111				0	Content		-72	-111	18898069	2890843899
18915	09:15:38.285	00:00:18.914	1135	-1024	-768	-1	-1	-1	-1	4	-1024	-768	-1	-1	-1	-1	4		0	0						Untertest3.avi	0	880	547	72	111				0	Content		-72	-111	18914736	2890860566
18931	09:15:38.301	00:00:18.931	1136	-1024	-768	-1	-1	-1	-1	4	-1024	-768	-1	-1	-1	-1	4		0	0						Untertest3.avi	0	880	547	72	111				0	Content		-72	-111	18931037	2890876867
18948	09:15:38.318	00:00:18.947	1137	-1024	-768	-1	-1	-1	-1	4	-1024	-768	-1	-1	-1	-1	4		0	0						Untertest3.avi	0	880	547	72	111				0	Content		-72	-111	18947704	2890893534
18964	09:15:38.334	00:00:18.964	1138	-1024	-768	-1	-1	-1	-1	4	-1024	-768	-1	-1	-1	-1	4		0	0						Untertest3.avi	0	880	547	72	111				0	Content		-72	-111	18964213	2890910043
18981	09:15:38.351	00:00:18.980	1139	-1024	-768	-1	-1	-1	-1	4	-1024	-768	-1	-1	-1	-1	4		0	0						Untertest3.avi	0	880	547	72	111				0	Content		-72	-111	18980880	2890926710
18997	09:15:38.367	00:00:18.997	1140	-1024	-768	-1	-1	-1	-1	4	-1024	-768	-1	-1	-1	-1	4		0	0						Untertest3.avi	0	880	547	72	111				0	Content		-72	-111	18997444	2890943274
19014	09:15:38.384	00:00:19.014	1141	-1024	-768	-1	-1	-1	-1	4	-1024	-768	-1	-1	-1	-1	4		0	0						Untertest3.avi	0	880	547	72	111				0	Content		-72	-111	19014111	2890959941
19031	09:15:38.401	00:00:19.030	1142	-1024	-768	-1	-1	-1	-1	4	-1024	-768	-1	-1	-1	-1	4		0	0						Untertest3.avi	0	880	547	72	111				0	Content		-72	-111	19030726	2890976556
19047	09:15:38.417	00:00:19.047	1143	-1024	-768	-1	-1	-1	-1	4	-1024	-768	-1	-1	-1	-1	4		0	0						Untertest3.avi	0	880	547	72	111				0	Content		-72	-111	19047393	2890993223
19064	09:15:38.434	00:00:19.064	1144	-1024	-768	-1	-1	-1	-1	4	-1024	-768	-1	-1	-1	-1	4		0	0						Untertest3.avi	0	880	547	72	111				0	Content		-72	-111	19064060	2891009890
19081	09:15:38.451	00:00:19.080	1145	-1024	-768	-1	-1	-1	-1	4	-1024	-768	-1	-1	-1	-1	4		0	0						Untertest3.avi	0	880	547	72	111				0	Content		-72	-111	19080690	2891026520
19097	09:15:38.467	00:00:19.097	1146	-1024	-768	-1	-1	-1	-1	4	-1024	-768	-1	-1	-1	-1	4		0	0						Untertest3.avi	0	880	547	72	111				0	Content		-72	-111	19097357	2891043187
19114	09:15:38.484	00:00:19.114	1147	-1024	-768	-1	-1	-1	-1	4	-1024	-768	-1	-1	-1	-1	4		0	0						Untertest3.avi	0	880	547	72	111				0	Content		-72	-111	19114024	2891059854
19131	09:15:38.501	00:00:19.130	1148	-1024	-768	-1	-1	-1	-1	4	-1024	-768	-1	-1	-1	-1	4		0	0						Untertest3.avi	0	880	547	72	111				0	Content		-72	-111	19130922	2891076752
19148	09:15:38.518	00:00:19.147	1149	-1024	-768	-1	-1	-1	-1	4	-1024	-768	-1	-1	-1	-1	4		0	0						Untertest3.avi	0	880	547	72	111				0	Content		-72	-111	19147589	2891093419
19165	09:15:38.535	00:00:19.164	1150	-1024	-768	-1	-1	-1	-1	4	-1024	-768	-1	-1	-1	-1	4		0	0						Untertest3.avi	0	880	547	72	111				0	Content		-72	-111	19164713	2891110543
19181	09:15:38.551	00:00:19.181	1151	-1024	-768	-1	-1	-1	-1	4	-1024	-768	-1	-1	-1	-1	4		0	0						Untertest3.avi	0	880	547	72	111				0	Content		-72	-111	19181380	2891127210
19199	09:15:38.569	00:00:19.198	1152	-1024	-768	-1	-1	-1	-1	4	-1024	-768	-1	-1	-1	-1	4		0	0						Untertest3.avi	0	880	547	72	111				0	Content		-72	-111	19198541	2891144371
19215	09:15:38.585	00:00:19.215	1153	-1024	-768	-1	-1	-1	-1	4	-1024	-768	-1	-1	-1	-1	4		0	0						Untertest3.avi	0	880	547	72	111				0	Content		-72	-111	19215209	2891161039
19231	09:15:38.601	00:00:19.231	1154	-1024	-768	-1	-1	-1	-1	4	-1024	-768	-1	-1	-1	-1	4		0	0						Untertest3.avi	0	880	547	72	111				0	Content		-72	-111	19231207	2891177037
19248	09:15:38.618	00:00:19.247	1155	-1024	-768	-1	-1	-1	-1	4	-1024	-768	-1	-1	-1	-1	4		0	0						Untertest3.avi	0	880	547	72	111				0	Content		-72	-111	19247875	2891193705
19264	09:15:38.634	00:00:19.264	1156	-1024	-768	-1	-1	-1	-1	4	-1024	-768	-1	-1	-1	-1	4		0	0						Untertest3.avi	0	880	547	72	111				0	Content		-72	-111	19264158	2891209988
19281	09:15:38.651	00:00:19.280	1157	-1024	-768	-1	-1	-1	-1	4	-1024	-768	-1	-1	-1	-1	4		0	0						Untertest3.avi	0	880	547	72	111				0	Content		-72	-111	19280825	2891226655
19297	09:15:38.667	00:00:19.297	1158	-1024	-768	-1	-1	-1	-1	4	-1024	-768	-1	-1	-1	-1	4		0	0						Untertest3.avi	0	880	547	72	111				0	Content		-72	-111	19297317	2891243147
19314	09:15:38.684	00:00:19.313	1159	-1024	-768	-1	-1	-1	-1	4	-1024	-768	-1	-1	-1	-1	4		0	0						Untertest3.avi	0	880	547	72	111				0	Content		-72	-111	19313984	2891259814
19331	09:15:38.701	00:00:19.330	1160	-1024	-768	-1	-1	-1	-1	4	-1024	-768	-1	-1	-1	-1	4		0	0						Untertest3.avi	0	880	547	72	111				0	Content		-72	-111	19330611	2891276441
19347	09:15:38.717	00:00:19.347	1161	-1024	-768	-1	-1	-1	-1	4	-1024	-768	-1	-1	-1	-1	4		0	0						Untertest3.avi	0	880	547	72	111				0	Content		-72	-111	19347278	2891293108
19364	09:15:38.734	00:00:19.363	1162	-1024	-768	-1	-1	-1	-1	4	-1024	-768	-1	-1	-1	-1	4		0	0						Untertest3.avi	0	880	547	72	111				0	Content		-72	-111	19363945	2891309775
19380	09:15:38.750	00:00:19.380	1163	-1024	-768	-1	-1	-1	-1	4	-1024	-768	-1	-1	-1	-1	4		0	0						Untertest3.avi	0	880	547	72	111				0	Content		-72	-111	19380500	2891326330
19397	09:15:38.767	00:00:19.397	1164	-1024	-768	-1	-1	-1	-1	4	-1024	-768	-1	-1	-1	-1	4		0	0						Untertest3.avi	0	880	547	72	111				0	Content		-72	-111	19397167	2891342997
19414	09:15:38.784	00:00:19.413	1165	-1024	-768	-1	-1	-1	-1	4	-1024	-768	-1	-1	-1	-1	4		0	0						Untertest3.avi	0	880	547	72	111				0	Content		-72	-111	19413796	2891359626
19430	09:15:38.800	00:00:19.430	1166	-1024	-768	-1	-1	-1	-1	4	-1024	-768	-1	-1	-1	-1	4		0	0						Untertest3.avi	0	880	547	72	111				0	Content		-72	-111	19430463	2891376293
19447	09:15:38.817	00:00:19.447	1167	-1024	-768	-1	-1	-1	-1	4	-1024	-768	-1	-1	-1	-1	4		0	0						Untertest3.avi	0	880	547	72	111				0	Content		-72	-111	19447130	2891392960
19464	09:15:38.834	00:00:19.463	1168	-1024	-768	-1	-1	-1	-1	4	-1024	-768	-1	-1	-1	-1	4		0	0						Untertest3.avi	0	880	547	72	111				0	Content		-72	-111	19463936	2891409766
19481	09:15:38.851	00:00:19.480	1169	-1024	-768	-1	-1	-1	-1	4	-1024	-768	-1	-1	-1	-1	4		0	0						Untertest3.avi	0	880	547	72	111				0	Content		-72	-111	19480603	2891426433
19497	09:15:38.867	00:00:19.497	1170	-1024	-768	-1	-1	-1	-1	4	-1024	-768	-1	-1	-1	-1	4		0	0						Untertest3.avi	0	880	547	72	111				0	Content		-72	-111	19497270	2891443100
19514	09:15:38.884	00:00:19.514	1171	-1024	-768	-1	-1	-1	-1	4	-1024	-768	-1	-1	-1	-1	4		0	0						Untertest3.avi	0	880	547	72	111				0	Content		-72	-111	19514407	2891460237
19531	09:15:38.901	00:00:19.531	1172	-1024	-768	-1	-1	-1	-1	4	-1024	-768	-1	-1	-1	-1	4		0	0						Untertest3.avi	0	880	547	72	111				0	Content		-72	-111	19531074	2891476904
19548	09:15:38.918	00:00:19.548	1173	-1024	-768	-1	-1	-1	-1	4	-1024	-768	-1	-1	-1	-1	4		0	0						Untertest3.avi	0	880	547	72	111				0	Content		-72	-111	19548306	2891494136
19565	09:15:38.935	00:00:19.564	1174	-1024	-768	-1	-1	-1	-1	4	-1024	-768	-1	-1	-1	-1	4		0	0						Untertest3.avi	0	880	547	72	111				0	Content		-72	-111	19564973	2891510803
19581	09:15:38.951	00:00:19.580	1175	-1024	-768	-1	-1	-1	-1	4	-1024	-768	-1	-1	-1	-1	4		0	0						Untertest3.avi	0	880	547	72	111				0	Content		-72	-111	19580941	2891526771
19598	09:15:38.968	00:00:19.597	1176	-1024	-768	-1	-1	-1	-1	4	-1024	-768	-1	-1	-1	-1	4		0	0						Untertest3.avi	0	880	547	72	111				0	Content		-72	-111	19597608	2891543438
19614	09:15:38.984	00:00:19.613	1177	-1024	-768	-1	-1	-1	-1	4	-1024	-768	-1	-1	-1	-1	4		0	0						Untertest3.avi	0	880	547	72	111				0	Content		-72	-111	19613882	2891559712
19631	09:15:39.001	00:00:19.630	1178	-1024	-768	-1	-1	-1	-1	4	-1024	-768	-1	-1	-1	-1	4		0	0						Untertest3.avi	0	880	547	72	111				0	Content		-72	-111	19630549	2891576379
19647	09:15:39.017	00:00:19.647	1179	-1024	-768	-1	-1	-1	-1	4	-1024	-768	-1	-1	-1	-1	4		0	0						Untertest3.avi	0	880	547	72	111				0	Content		-72	-111	19647037	2891592867
19664	09:15:39.034	00:00:19.663	1180	-1024	-768	-1	-1	-1	-1	4	-1024	-768	-1	-1	-1	-1	4		0	0						Untertest3.avi	0	880	547	72	111				0	Content		-72	-111	19663704	2891609534
19680	09:15:39.050	00:00:19.680	1181	-1024	-768	-1	-1	-1	-1	4	-1024	-768	-1	-1	-1	-1	4		0	0						Untertest3.avi	0	880	547	72	111				0	Content		-72	-111	19680329	2891626159
19697	09:15:39.067	00:00:19.696	1182	-1024	-768	-1	-1	-1	-1	4	-1024	-768	-1	-1	-1	-1	4		0	0						Untertest3.avi	0	880	547	72	111				0	Content		-72	-111	19696996	2891642826
19714	09:15:39.084	00:00:19.713	1183	-1024	-768	-1	-1	-1	-1	4	-1024	-768	-1	-1	-1	-1	4		0	0						Untertest3.avi	0	880	547	72	111				0	Content		-72	-111	19713589	2891659419
19730	09:15:39.100	00:00:19.730	1184	-1024	-768	-1	-1	-1	-1	4	-1024	-768	-1	-1	-1	-1	4		0	0						Untertest3.avi	0	880	547	72	111				0	Content		-72	-111	19730257	2891676087
19747	09:15:39.117	00:00:19.746	1185	-1024	-768	-1	-1	-1	-1	4	-1024	-768	-1	-1	-1	-1	4		0	0						Untertest3.avi	0	880	547	72	111				0	Content		-72	-111	19746924	2891692754
19764	09:15:39.134	00:00:19.763	1186	-1024	-768	-1	-1	-1	-1	4	-1024	-768	-1	-1	-1	-1	4		0	0						Untertest3.avi	0	880	547	72	111				0	Content		-72	-111	19763539	2891709369
19780	09:15:39.150	00:00:19.780	1187	-1024	-768	-1	-1	-1	-1	4	-1024	-768	-1	-1	-1	-1	4		0	0						Untertest3.avi	0	880	547	72	111				0	Content		-72	-111	19780206	2891726036
19797	09:15:39.167	00:00:19.796	1188	-1024	-768	-1	-1	-1	-1	4	-1024	-768	-1	-1	-1	-1	4		0	0						Untertest3.avi	0	880	547	72	111				0	Content		-72	-111	19796873	2891742703
19814	09:15:39.184	00:00:19.813	1189	-1024	-768	-1	-1	-1	-1	4	-1024	-768	-1	-1	-1	-1	4		0	0						Untertest3.avi	0	880	547	72	111				0	Content		-72	-111	19813759	2891759589
19830	09:15:39.200	00:00:19.830	1190	-1024	-768	-1	-1	-1	-1	4	-1024	-768	-1	-1	-1	-1	4		0	0						Untertest3.avi	0	880	547	72	111				0	Content		-72	-111	19830426	2891776256
19848	09:15:39.218	00:00:19.847	1191	-1024	-768	-1	-1	-1	-1	4	-1024	-768	-1	-1	-1	-1	4		0	0						Untertest3.avi	0	880	547	72	111				0	Content		-72	-111	19847533	2891793363
19864	09:15:39.234	00:00:19.864	1192	-1024	-768	-1	-1	-1	-1	4	-1024	-768	-1	-1	-1	-1	4		0	0						Untertest3.avi	0	880	547	72	111				0	Content		-72	-111	19864200	2891810030
19881	09:15:39.251	00:00:19.881	1193	-1024	-768	-1	-1	-1	-1	4	-1024	-768	-1	-1	-1	-1	4		0	0						Untertest3.avi	0	880	547	72	111				0	Content		-72	-111	19881420	2891827250
19898	09:15:39.268	00:00:19.898	1194	-1024	-768	-1	-1	-1	-1	4	-1024	-768	-1	-1	-1	-1	4		0	0						Untertest3.avi	0	880	547	72	111				0	Content		-72	-111	19898087	2891843917
19914	09:15:39.284	00:00:19.914	1195	-1024	-768	-1	-1	-1	-1	4	-1024	-768	-1	-1	-1	-1	4		0	0						Untertest3.avi	0	880	547	72	111				0	Content		-72	-111	19914048	2891859878
19931	09:15:39.301	00:00:19.930	1196	-1024	-768	-1	-1	-1	-1	4	-1024	-768	-1	-1	-1	-1	4		0	0						Untertest3.avi	0	880	547	72	111				0	Content		-72	-111	19930715	2891876545
19947	09:15:39.317	00:00:19.947	1197	-1024	-768	-1	-1	-1	-1	4	-1024	-768	-1	-1	-1	-1	4		0	0						Untertest3.avi	0	880	547	72	111				0	Content		-72	-111	19947049	2891892879
19964	09:15:39.334	00:00:19.963	1198	-1024	-768	-1	-1	-1	-1	4	-1024	-768	-1	-1	-1	-1	4		0	0						Untertest3.avi	0	880	547	72	111				0	Content		-72	-111	19963716	2891909546
19980	09:15:39.350	00:00:19.980	1199	-1024	-768	-1	-1	-1	-1	4	-1024	-768	-1	-1	-1	-1	4		0	0						Untertest3.avi	0	880	547	72	111				0	Content		-72	-111	19980172	2891926002
19997	09:15:39.367	00:00:19.996	1200	-1024	-768	-1	-1	-1	-1	4	-1024	-768	-1	-1	-1	-1	4		0	0						Untertest3.avi	0	880	547	72	111				0	Content		-72	-111	19996839	2891942669
20013	09:15:39.383	00:00:20.013	1201	-1024	-768	-1	-1	-1	-1	4	-1024	-768	-1	-1	-1	-1	4		0	0						Untertest3.avi	0	880	547	72	111				0	Content		-72	-111	20013453	2891959283
20030	09:15:39.400	00:00:20.030	1202	-1024	-768	-1	-1	-1	-1	4	-1024	-768	-1	-1	-1	-1	4		0	0						Untertest3.avi	0	880	547	72	111				0	Content		-72	-111	20030120	2891975950
20047	09:15:39.417	00:00:20.046	1203	-1024	-768	-1	-1	-1	-1	4	-1024	-768	-1	-1	-1	-1	4		0	0						Untertest3.avi	0	880	547	72	111				0	Content		-72	-111	20046787	2891992617
20063	09:15:39.433	00:00:20.063	1204	-1024	-768	-1	-1	-1	-1	4	-1024	-768	-1	-1	-1	-1	4		0	0						Untertest3.avi	0	880	547	72	111				0	Content		-72	-111	20063328	2892009158
20080	09:15:39.450	00:00:20.079	1205	-1024	-768	-1	-1	-1	-1	4	-1024	-768	-1	-1	-1	-1	4		0	0						Untertest3.avi	0	880	547	72	111				0	Content		-72	-111	20079995	2892025825
20097	09:15:39.467	00:00:20.096	1206	-1024	-768	-1	-1	-1	-1	4	-1024	-768	-1	-1	-1	-1	4		0	0						Untertest3.avi	0	880	547	72	111				0	Content		-72	-111	20096619	2892042449
20113	09:15:39.483	00:00:20.113	1207	-1024	-768	-1	-1	-1	-1	4	-1024	-768	-1	-1	-1	-1	4		0	0						Untertest3.avi	0	880	547	72	111				0	Content		-72	-111	20113286	2892059116
20130	09:15:39.500	00:00:20.129	1208	-1024	-768	-1	-1	-1	-1	4	-1024	-768	-1	-1	-1	-1	4		0	0						Untertest3.avi	0	880	547	72	111				0	Content		-72	-111	20129953	2892075783
20147	09:15:39.517	00:00:20.146	1209	-1024	-768	-1	-1	-1	-1	4	-1024	-768	-1	-1	-1	-1	4		0	0						Untertest3.avi	0	880	547	72	111				0	Content		-72	-111	20146797	2892092627
20163	09:15:39.533	00:00:20.163	1210	-1024	-768	-1	-1	-1	-1	4	-1024	-768	-1	-1	-1	-1	4		0	0						Untertest3.avi	0	880	547	72	111				0	Content		-72	-111	20163464	2892109294
20180	09:15:39.550	00:00:20.180	1211	-1024	-768	-1	-1	-1	-1	4	-1024	-768	-1	-1	-1	-1	4		0	0						Untertest3.avi	0	880	547	72	111				0	Content		-72	-111	20180131	2892125961
20197	09:15:39.567	00:00:20.197	1212	-1024	-768	-1	-1	-1	-1	4	-1024	-768	-1	-1	-1	-1	4		0	0						Untertest3.avi	0	880	547	72	111				0	Content		-72	-111	20197253	2892143083
20214	09:15:39.584	00:00:20.213	1213	-1024	-768	-1	-1	-1	-1	4	-1024	-768	-1	-1	-1	-1	4		0	0						Untertest3.avi	0	880	547	72	111				0	Content		-72	-111	20213920	2892159750
20231	09:15:39.601	00:00:20.231	1214	-1024	-768	-1	-1	-1	-1	4	-1024	-768	-1	-1	-1	-1	4		0	0						Untertest3.avi	0	880	547	72	111				0	Content		-72	-111	20231140	2892176970
20248	09:15:39.618	00:00:20.247	1215	-1024	-768	-1	-1	-1	-1	4	-1024	-768	-1	-1	-1	-1	4		0	0						Untertest3.avi	0	880	547	72	111				0	Content		-72	-111	20247807	2892193637
20264	09:15:39.634	00:00:20.263	1216	-1024	-768	-1	-1	-1	-1	4	-1024	-768	-1	-1	-1	-1	4		0	0						Untertest3.avi	0	880	547	72	111				0	Content		-72	-111	20263836	2892209666
20281	09:15:39.651	00:00:20.280	1217	-1024	-768	-1	-1	-1	-1	4	-1024	-768	-1	-1	-1	-1	4		0	0						Untertest3.avi	0	880	547	72	111				0	Content		-72	-111	20280503	2892226333
20297	09:15:39.667	00:00:20.296	1218	-1024	-768	-1	-1	-1	-1	4	-1024	-768	-1	-1	-1	-1	4		0	0						Untertest3.avi	0	880	547	72	111				0	Content		-72	-111	20296802	2892242632
20313	09:15:39.683	00:00:20.313	1219	-1024	-768	-1	-1	-1	-1	4	-1024	-768	-1	-1	-1	-1	4		0	0						Untertest3.avi	0	880	547	72	111				0	Content		-72	-111	20313469	2892259299
20330	09:15:39.700	00:00:20.329	1220	-1024	-768	-1	-1	-1	-1	4	-1024	-768	-1	-1	-1	-1	4		0	0						Untertest3.avi	0	880	547	72	111				0	Content		-72	-111	20329971	2892275801
20347	09:15:39.717	00:00:20.346	1221	-1024	-768	-1	-1	-1	-1	4	-1024	-768	-1	-1	-1	-1	4		0	0						Untertest3.avi	0	880	547	72	111				0	Content		-72	-111	20346638	2892292468
20363	09:15:39.733	00:00:20.363	1222	-1024	-768	-1	-1	-1	-1	4	-1024	-768	-1	-1	-1	-1	4		0	0						Untertest3.avi	0	880	547	72	111				0	Content		-72	-111	20363206	2892309036
20380	09:15:39.750	00:00:20.379	1223	-1024	-768	-1	-1	-1	-1	4	-1024	-768	-1	-1	-1	-1	4		0	0						Untertest3.avi	0	880	547	72	111				0	Content		-72	-111	20379873	2892325703
20396	09:15:39.766	00:00:20.396	1224	-1024	-768	-1	-1	-1	-1	4	-1024	-768	-1	-1	-1	-1	4		0	0						Untertest3.avi	0	880	547	72	111				0	Content		-72	-111	20396487	2892342317
20413	09:15:39.783	00:00:20.413	1225	-1024	-768	-1	-1	-1	-1	4	-1024	-768	-1	-1	-1	-1	4		0	0						Untertest3.avi	0	880	547	72	111				0	Content		-72	-111	20413154	2892358984
20430	09:15:39.800	00:00:20.429	1226	-1024	-768	-1	-1	-1	-1	4	-1024	-768	-1	-1	-1	-1	4		0	0						Untertest3.avi	0	880	547	72	111				0	Content		-72	-111	20429821	2892375651
20446	09:15:39.816	00:00:20.446	1227	-1024	-768	-1	-1	-1	-1	4	-1024	-768	-1	-1	-1	-1	4		0	0						Untertest3.avi	0	880	547	72	111				0	Content		-72	-111	20446410	2892392240
20463	09:15:39.833	00:00:20.463	1228	-1024	-768	-1	-1	-1	-1	4	-1024	-768	-1	-1	-1	-1	4		0	0						Untertest3.avi	0	880	547	72	111				0	Content		-72	-111	20463077	2892408907
20480	09:15:39.850	00:00:20.479	1229	-1024	-768	-1	-1	-1	-1	4	-1024	-768	-1	-1	-1	-1	4		0	0						Untertest3.avi	0	880	547	72	111				0	Content		-72	-111	20479744	2892425574
20497	09:15:39.867	00:00:20.496	1230	-1024	-768	-1	-1	-1	-1	4	-1024	-768	-1	-1	-1	-1	4		0	0						Untertest3.avi	0	880	547	72	111				0	Content		-72	-111	20496603	2892442433
20513	09:15:39.883	00:00:20.513	1231	-1024	-768	-1	-1	-1	-1	4	-1024	-768	-1	-1	-1	-1	4		0	0						Untertest3.avi	0	880	547	72	111				0	Content		-72	-111	20513270	2892459100
20530	09:15:39.900	00:00:20.530	1232	-1024	-768	-1	-1	-1	-1	4	-1024	-768	-1	-1	-1	-1	4		0	0						Untertest3.avi	0	880	547	72	111				0	Content		-72	-111	20530365	2892476195
20547	09:15:39.917	00:00:20.547	1233	-1024	-768	-1	-1	-1	-1	4	-1024	-768	-1	-1	-1	-1	4		0	0						Untertest3.avi	0	880	547	72	111				0	Content		-72	-111	20547032	2892492862
20564	09:15:39.934	00:00:20.564	1234	-1024	-768	-1	-1	-1	-1	4	-1024	-768	-1	-1	-1	-1	4		0	0						Untertest3.avi	0	880	547	72	111				0	Content		-72	-111	20564243	2892510073
20581	09:15:39.951	00:00:20.580	1235	-1024	-768	-1	-1	-1	-1	4	-1024	-768	-1	-1	-1	-1	4		0	0						Untertest3.avi	0	880	547	72	111				0	Content		-72	-111	20580910	2892526740
20597	09:15:39.967	00:00:20.596	1236	-1024	-768	-1	-1	-1	-1	4	-1024	-768	-1	-1	-1	-1	4		0	0						Untertest3.avi	0	880	547	72	111				0	Content		-72	-111	20596930	2892542760
20614	09:15:39.984	00:00:20.613	1237	-1024	-768	-1	-1	-1	-1	4	-1024	-768	-1	-1	-1	-1	4		0	0						Untertest3.avi	0	880	547	72	111				0	Content		-72	-111	20613597	2892559427
20630	09:15:40.000	00:00:20.629	1238	-1024	-768	-1	-1	-1	-1	4	-1024	-768	-1	-1	-1	-1	4		0	0						Untertest3.avi	0	880	547	72	111				0	Content		-72	-111	20629896	2892575726
20647	09:15:40.017	00:00:20.646	1239	-1024	-768	-1	-1	-1	-1	4	-1024	-768	-1	-1	-1	-1	4		0	0						Untertest3.avi	0	880	547	72	111				0	Content		-72	-111	20646563	2892592393
20663	09:15:40.033	00:00:20.663	1240	-1024	-768	-1	-1	-1	-1	4	-1024	-768	-1	-1	-1	-1	4		0	0						Untertest3.avi	0	880	547	72	111				0	Content		-72	-111	20663065	2892608895
20680	09:15:40.050	00:00:20.679	1241	-1024	-768	-1	-1	-1	-1	4	-1024	-768	-1	-1	-1	-1	4		0	0						Untertest3.avi	0	880	547	72	111				0	Content		-72	-111	20679733	2892625563
20696	09:15:40.066	00:00:20.696	1242	-1024	-768	-1	-1	-1	-1	4	-1024	-768	-1	-1	-1	-1	4		0	0						Untertest3.avi	0	880	547	72	111				0	Content		-72	-111	20696324	2892642154
20713	09:15:40.083	00:00:20.712	1243	-1024	-768	-1	-1	-1	-1	4	-1024	-768	-1	-1	-1	-1	4		0	0						Untertest3.avi	0	880	547	72	111				0	Content		-72	-111	20712991	2892658821
20730	09:15:40.100	00:00:20.729	1244	-1024	-768	-1	-1	-1	-1	4	-1024	-768	-1	-1	-1	-1	4		0	0						Untertest3.avi	0	880	547	72	111				0	Content		-72	-111	20729658	2892675488
20746	09:15:40.116	00:00:20.746	1245	-1024	-768	-1	-1	-1	-1	4	-1024	-768	-1	-1	-1	-1	4		0	0						Untertest3.avi	0	880	547	72	111				0	Content		-72	-111	20746235	2892692065
20763	09:15:40.133	00:00:20.762	1246	-1024	-768	-1	-1	-1	-1	4	-1024	-768	-1	-1	-1	-1	4		0	0						Untertest3.avi	0	880	547	72	111				0	Content		-72	-111	20762902	2892708732
20780	09:15:40.150	00:00:20.779	1247	-1024	-768	-1	-1	-1	-1	4	-1024	-768	-1	-1	-1	-1	4		0	0						Untertest3.avi	0	880	547	72	111				0	Content		-72	-111	20779537	2892725367
20796	09:15:40.166	00:00:20.796	1248	-1024	-768	-1	-1	-1	-1	4	-1024	-768	-1	-1	-1	-1	4		0	0						Untertest3.avi	0	880	547	72	111				0	Content		-72	-111	20796204	2892742034
20813	09:15:40.183	00:00:20.812	1249	-1024	-768	-1	-1	-1	-1	4	-1024	-768	-1	-1	-1	-1	4		0	0						Untertest3.avi	0	880	547	72	111				0	Content		-72	-111	20812871	2892758701
20830	09:15:40.200	00:00:20.829	1250	-1024	-768	-1	-1	-1	-1	4	-1024	-768	-1	-1	-1	-1	4		0	0						Untertest3.avi	0	880	547	72	111				0	Content		-72	-111	20829682	2892775512
20846	09:15:40.216	00:00:20.846	1251	-1024	-768	-1	-1	-1	-1	4	-1024	-768	-1	-1	-1	-1	4		0	0						Untertest3.avi	0	880	547	72	111				0	Content		-72	-111	20846349	2892792179
20863	09:15:40.233	00:00:20.863	1252	-1024	-768	-1	-1	-1	-1	4	-1024	-768	-1	-1	-1	-1	4		0	0						Untertest3.avi	0	880	547	72	111				0	Content		-72	-111	20863016	2892808846
20880	09:15:40.250	00:00:20.880	1253	-1024	-768	-1	-1	-1	-1	4	-1024	-768	-1	-1	-1	-1	4		0	0						Untertest3.avi	0	880	547	72	111				0	Content		-72	-111	20880156	2892825986
20897	09:15:40.267	00:00:20.896	1254	-1024	-768	-1	-1	-1	-1	4	-1024	-768	-1	-1	-1	-1	4		0	0						Untertest3.avi	0	880	547	72	111				0	Content		-72	-111	20896823	2892842653
20914	09:15:40.284	00:00:20.914	1255	-1024	-768	-1	-1	-1	-1	4	-1024	-768	-1	-1	-1	-1	4		0	0						Untertest3.avi	0	880	547	72	111				0	Content		-72	-111	20914057	2892859887
20931	09:15:40.301	00:00:20.930	1256	-1024	-768	-1	-1	-1	-1	4	-1024	-768	-1	-1	-1	-1	4		0	0						Untertest3.avi	0	880	547	72	111				0	Content		-72	-111	20930724	2892876554
20947	09:15:40.317	00:00:20.946	1257	-1024	-768	-1	-1	-1	-1	4	-1024	-768	-1	-1	-1	-1	4		0	0						Untertest3.avi	0	880	547	72	111				0	Content		-72	-111	20946694	2892892524
20963	09:15:40.333	00:00:20.963	1258	-1024	-768	-1	-1	-1	-1	4	-1024	-768	-1	-1	-1	-1	4		0	0						Untertest3.avi	0	880	547	72	111				0	Content		-72	-111	20963361	2892909191
20980	09:15:40.350	00:00:20.979	1259	-1024	-768	-1	-1	-1	-1	4	-1024	-768	-1	-1	-1	-1	4		0	0						Untertest3.avi	0	880	547	72	111				0	Content		-72	-111	20979636	2892925466
20996	09:15:40.366	00:00:20.996	1260	-1024	-768	-1	-1	-1	-1	4	-1024	-768	-1	-1	-1	-1	4		0	0						Untertest3.avi	0	880	547	72	111				0	Content		-72	-111	20996303	2892942133
21013	09:15:40.383	00:00:21.012	1261	-1024	-768	-1	-1	-1	-1	4	-1024	-768	-1	-1	-1	-1	4		0	0						Untertest3.avi	0	880	547	72	111				0	Content		-72	-111	21012793	2892958623
21029	09:15:40.399	00:00:21.029	1262	-1024	-768	-1	-1	-1	-1	4	-1024	-768	-1	-1	-1	-1	4		0	0						Untertest3.avi	0	880	547	72	111				0	Content		-72	-111	21029460	2892975290
21046	09:15:40.416	00:00:21.046	1263	-1024	-768	-1	-1	-1	-1	4	-1024	-768	-1	-1	-1	-1	4		0	0						Untertest3.avi	0	880	547	72	111				0	Content		-72	-111	21046085	2892991915
21063	09:15:40.433	00:00:21.062	1264	-1024	-768	-1	-1	-1	-1	4	-1024	-768	-1	-1	-1	-1	4		0	0						Untertest3.avi	0	880	547	72	111				0	Content		-72	-111	21062752	2893008582
21079	09:15:40.449	00:00:21.079	1265	-1024	-768	-1	-1	-1	-1	4	-1024	-768	-1	-1	-1	-1	4		0	0						Untertest3.avi	0	880	547	72	111				0	Content		-72	-111	21079344	2893025174
21096	09:15:40.466	00:00:21.096	1266	-1024	-768	-1	-1	-1	-1	4	-1024	-768	-1	-1	-1	-1	4		0	0						Untertest3.avi	0	880	547	72	111				0	Content		-72	-111	21096011	2893041841
21113	09:15:40.483	00:00:21.112	1267	-1024	-768	-1	-1	-1	-1	4	-1024	-768	-1	-1	-1	-1	4		0	0						Untertest3.avi	0	880	547	72	111				0	Content		-72	-111	21112678	2893058508
21129	09:15:40.499	00:00:21.129	1268	-1024	-768	-1	-1	-1	-1	4	-1024	-768	-1	-1	-1	-1	4		0	0						Untertest3.avi	0	880	547	72	111				0	Content		-72	-111	21129295	2893075125
21146	09:15:40.516	00:00:21.145	1269	-1024	-768	-1	-1	-1	-1	4	-1024	-768	-1	-1	-1	-1	4		0	0						Untertest3.avi	0	880	547	72	111				0	Content		-72	-111	21145962	2893091792
21163	09:15:40.533	00:00:21.162	1270	-1024	-768	-1	-1	-1	-1	4	-1024	-768	-1	-1	-1	-1	4		0	0						Untertest3.avi	0	880	547	72	111				0	Content		-72	-111	21162630	2893108460
21179	09:15:40.549	00:00:21.179	1271	-1024	-768	-1	-1	-1	-1	4	-1024	-768	-1	-1	-1	-1	4		0	0						Untertest3.avi	0	880	547	72	111				0	Content		-72	-111	21179297	2893125127
21196	09:15:40.566	00:00:21.196	1272	-1024	-768	-1	-1	-1	-1	4	-1024	-768	-1	-1	-1	-1	4		0	0						Untertest3.avi	0	880	547	72	111				0	Content		-72	-111	21196159	2893141989
21213	09:15:40.583	00:00:21.212	1273	-1024	-768	-1	-1	-1	-1	4	-1024	-768	-1	-1	-1	-1	4		0	0						Untertest3.avi	0	880	547	72	111				0	Content		-72	-111	21212826	2893158656
21230	09:15:40.600	00:00:21.229	1274	-1024	-768	-1	-1	-1	-1	4	-1024	-768	-1	-1	-1	-1	4		0	0						Untertest3.avi	0	880	547	72	111				0	Content		-72	-111	21229924	2893175754
21247	09:15:40.617	00:00:21.246	1275	-1024	-768	-1	-1	-1	-1	4	-1024	-768	-1	-1	-1	-1	4		0	0						Untertest3.avi	0	880	547	72	111				0	Content		-72	-111	21246591	2893192421
21264	09:15:40.634	00:00:21.263	1276	-1024	-768	-1	-1	-1	-1	4	-1024	-768	-1	-1	-1	-1	4		0	0						Untertest3.avi	0	880	547	72	111				0	Content		-72	-111	21263812	2893209642
21280	09:15:40.650	00:00:21.280	1277	-1024	-768	-1	-1	-1	-1	4	-1024	-768	-1	-1	-1	-1	4		0	0						Untertest3.avi	0	880	547	72	111				0	Content		-72	-111	21280479	2893226309
21297	09:15:40.667	00:00:21.296	1278	-1024	-768	-1	-1	-1	-1	4	-1024	-768	-1	-1	-1	-1	4		0	0						Untertest3.avi	0	880	547	72	111				0	Content		-72	-111	21296501	2893242331
21313	09:15:40.683	00:00:21.313	1279	-1024	-768	-1	-1	-1	-1	4	-1024	-768	-1	-1	-1	-1	4		0	0						Untertest3.avi	0	880	547	72	111				0	Content		-72	-111	21313168	2893258998
21329	09:15:40.699	00:00:21.329	1280	-1024	-768	-1	-1	-1	-1	4	-1024	-768	-1	-1	-1	-1	4		0	0						Untertest3.avi	0	880	547	72	111				0	Content		-72	-111	21329464	2893275294
21346	09:15:40.716	00:00:21.346	1281	-1024	-768	-1	-1	-1	-1	4	-1024	-768	-1	-1	-1	-1	4		0	0						Untertest3.avi	0	880	547	72	111				0	Content		-72	-111	21346131	2893291961
21363	09:15:40.733	00:00:21.362	1282	-1024	-768	-1	-1	-1	-1	4	-1024	-768	-1	-1	-1	-1	4		0	0						Untertest3.avi	0	880	547	72	111				0	Content		-72	-111	21362630	2893308460
21379	09:15:40.749	00:00:21.379	1283	-1024	-768	-1	-1	-1	-1	4	-1024	-768	-1	-1	-1	-1	4		0	0						Untertest3.avi	0	880	547	72	111				0	Content		-72	-111	21379297	2893325127
21396	09:15:40.766	00:00:21.395	1284	-1024	-768	-1	-1	-1	-1	4	-1024	-768	-1	-1	-1	-1	4		0	0						Untertest3.avi	0	880	547	72	111				0	Content		-72	-111	21395885	2893341715
21413	09:15:40.783	00:00:21.412	1285	-1024	-768	-1	-1	-1	-1	4	-1024	-768	-1	-1	-1	-1	4		0	0						Untertest3.avi	0	880	547	72	111				0	Content		-72	-111	21412552	2893358382
21429	09:15:40.799	00:00:21.429	1286	-1024	-768	-1	-1	-1	-1	4	-1024	-768	-1	-1	-1	-1	4		0	0						Untertest3.avi	0	880	547	72	111				0	Content		-72	-111	21429219	2893375049
21446	09:15:40.816	00:00:21.445	1287	-1024	-768	-1	-1	-1	-1	4	-1024	-768	-1	-1	-1	-1	4		0	0						Untertest3.avi	0	880	547	72	111				0	Content		-72	-111	21445802	2893391632
21462	09:15:40.832	00:00:21.462	1288	-1024	-768	-1	-1	-1	-1	4	-1024	-768	-1	-1	-1	-1	4		0	0						Untertest3.avi	0	880	547	72	111				0	Content		-72	-111	21462469	2893408299
21479	09:15:40.849	00:00:21.479	1289	-1024	-768	-1	-1	-1	-1	4	-1024	-768	-1	-1	-1	-1	4		0	0						Untertest3.avi	0	880	547	72	111				0	Content		-72	-111	21479061	2893424891
21496	09:15:40.866	00:00:21.495	1290	-1024	-768	-1	-1	-1	-1	4	-1024	-768	-1	-1	-1	-1	4		0	0						Untertest3.avi	0	880	547	72	111				0	Content		-72	-111	21495728	2893441558
21512	09:15:40.882	00:00:21.512	1291	-1024	-768	-1	-1	-1	-1	4	-1024	-768	-1	-1	-1	-1	4		0	0						Untertest3.avi	0	880	547	72	111				0	Content		-72	-111	21512395	2893458225
21529	09:15:40.899	00:00:21.529	1292	-1024	-768	-1	-1	-1	-1	4	-1024	-768	-1	-1	-1	-1	4		0	0						Untertest3.avi	0	880	547	72	111				0	Content		-72	-111	21529218	2893475048
21546	09:15:40.916	00:00:21.545	1293	-1024	-768	-1	-1	-1	-1	4	-1024	-768	-1	-1	-1	-1	4		0	0						Untertest3.avi	0	880	547	72	111				0	Content		-72	-111	21545885	2893491715
21563	09:15:40.933	00:00:21.562	1294	-1024	-768	-1	-1	-1	-1	4	-1024	-768	-1	-1	-1	-1	4		0	0						Untertest3.avi	0	880	547	72	111				0	Content		-72	-111	21562552	2893508382
21580	09:15:40.950	00:00:21.579	1295	-1024	-768	-1	-1	-1	-1	4	-1024	-768	-1	-1	-1	-1	4		0	0						Untertest3.avi	0	880	547	72	111				0	Content		-72	-111	21579643	2893525473
21596	09:15:40.966	00:00:21.596	1296	-1024	-768	-1	-1	-1	-1	4	-1024	-768	-1	-1	-1	-1	4		0	0						Untertest3.avi	0	880	547	72	111				0	Content		-72	-111	21596310	2893542140
21614	09:15:40.984	00:00:21.613	1297	-1024	-768	-1	-1	-1	-1	4	-1024	-768	-1	-1	-1	-1	4		0	0						Untertest3.avi	0	880	547	72	111				0	Content		-72	-111	21613522	2893559352
21630	09:15:41.000	00:00:21.630	1298	-1024	-768	-1	-1	-1	-1	4	-1024	-768	-1	-1	-1	-1	4		0	0						Untertest3.avi	0	880	547	72	111				0	Content		-72	-111	21630189	2893576019
21646	09:15:41.016	00:00:21.646	1299	-1024	-768	-1	-1	-1	-1	4	-1024	-768	-1	-1	-1	-1	4		0	0						Untertest3.avi	0	880	547	72	111				0	Content		-72	-111	21646209	2893592039
21663	09:15:41.033	00:00:21.662	1300	-1024	-768	-1	-1	-1	-1	4	-1024	-768	-1	-1	-1	-1	4		0	0						Untertest3.avi	0	880	547	72	111				0	Content		-72	-111	21662876	2893608706
21679	09:15:41.049	00:00:21.679	1301	-1024	-768	-1	-1	-1	-1	4	-1024	-768	-1	-1	-1	-1	4		0	0						Untertest3.avi	0	880	547	72	111				0	Content		-72	-111	21679177	2893625007
21696	09:15:41.066	00:00:21.695	1302	-1024	-768	-1	-1	-1	-1	4	-1024	-768	-1	-1	-1	-1	4		0	0						Untertest3.avi	0	880	547	72	111				0	Content		-72	-111	21695844	2893641674
21712	09:15:41.082	00:00:21.712	1303	-1024	-768	-1	-1	-1	-1	4	-1024	-768	-1	-1	-1	-1	4		0	0						Untertest3.avi	0	880	547	72	111				0	Content		-72	-111	21712347	2893658177
21729	09:15:41.099	00:00:21.729	1304	-1024	-768	-1	-1	-1	-1	4	-1024	-768	-1	-1	-1	-1	4		0	0						Untertest3.avi	0	880	547	72	111				0	Content		-72	-111	21729014	2893674844
21746	09:15:41.116	00:00:21.745	1305	-1024	-768	-1	-1	-1	-1	4	-1024	-768	-1	-1	-1	-1	4		0	0						Untertest3.avi	0	880	547	72	111				0	Content		-72	-111	21745583	2893691413
21762	09:15:41.132	00:00:21.762	1306	-1024	-768	-1	-1	-1	-1	4	-1024	-768	-1	-1	-1	-1	4		0	0						Untertest3.avi	0	880	547	72	111				0	Content		-72	-111	21762250	2893708080
21779	09:15:41.149	00:00:21.778	1307	-1024	-768	-1	-1	-1	-1	4	-1024	-768	-1	-1	-1	-1	4		0	0						Untertest3.avi	0	880	547	72	111				0	Content		-72	-111	21778865	2893724695
21796	09:15:41.166	00:00:21.795	1308	-1024	-768	-1	-1	-1	-1	4	-1024	-768	-1	-1	-1	-1	4		0	0						Untertest3.avi	0	880	547	72	111				0	Content		-72	-111	21795532	2893741362
21812	09:15:41.182	00:00:21.812	1309	-1024	-768	-1	-1	-1	-1	4	-1024	-768	-1	-1	-1	-1	4		0	0						Untertest3.avi	0	880	547	72	111				0	Content		-72	-111	21812199	2893758029
21829	09:15:41.199	00:00:21.828	1310	-1024	-768	-1	-1	-1	-1	4	-1024	-768	-1	-1	-1	-1	4		0	0						Untertest3.avi	0	880	547	72	111				0	Content		-72	-111	21828830	2893774660
21845	09:15:41.215	00:00:21.845	1311	-1024	-768	-1	-1	-1	-1	4	-1024	-768	-1	-1	-1	-1	4		0	0						Untertest3.avi	0	880	547	72	111				0	Content		-72	-111	21845497	2893791327
21862	09:15:41.232	00:00:21.862	1312	-1024	-768	-1	-1	-1	-1	4	-1024	-768	-1	-1	-1	-1	4		0	0						Untertest3.avi	0	880	547	72	111				0	Content		-72	-111	21862164	2893807994
21879	09:15:41.249	00:00:21.878	1313	-1024	-768	-1	-1	-1	-1	4	-1024	-768	-1	-1	-1	-1	4		0	0						Untertest3.avi	0	880	547	72	111				0	Content		-72	-111	21878831	2893824661
21895	09:15:41.265	00:00:21.895	1314	-1024	-768	-1	-1	-1	-1	4	-1024	-768	-1	-1	-1	-1	4		0	0						Untertest3.avi	0	880	547	72	111				0	Content		-72	-111	21895460	2893841290
21912	09:15:41.282	00:00:21.912	1315	-1024	-768	-1	-1	-1	-1	4	-1024	-768	-1	-1	-1	-1	4		0	0						Untertest3.avi	0	880	547	72	111				0	Content		-72	-111	21912127	2893857957
21929	09:15:41.299	00:00:21.928	1316	-1024	-768	-1	-1	-1	-1	4	-1024	-768	-1	-1	-1	-1	4		0	0						Untertest3.avi	0	880	547	72	111				0	Content		-72	-111	21928710	2893874540
21945	09:15:41.315	00:00:21.945	1317	-1024	-768	-1	-1	-1	-1	4	-1024	-768	-1	-1	-1	-1	4		0	0						Untertest3.avi	0	880	547	72	111				0	Content		-72	-111	21945352	2893891182
21962	09:15:41.332	00:00:21.962	1318	-1024	-768	-1	-1	-1	-1	4	-1024	-768	-1	-1	-1	-1	4		0	0						Untertest3.avi	0	880	547	72	111				0	Content		-72	-111	21962032	2893907862
21979	09:15:41.349	00:00:21.978	1319	-1024	-768	-1	-1	-1	-1	4	-1024	-768	-1	-1	-1	-1	4		0	0						Untertest3.avi	0	880	547	72	111				0	Content		-72	-111	21978699	2893924529
21995	09:15:41.365	00:00:21.995	1320	-1024	-768	-1	-1	-1	-1	4	-1024	-768	-1	-1	-1	-1	4		0	0						Untertest3.avi	0	880	547	72	111				0	Content		-72	-111	21995329	2893941159
22012	09:15:41.382	00:00:22.011	1321	-1024	-768	-1	-1	-1	-1	4	-1024	-768	-1	-1	-1	-1	4		0	0						Untertest3.avi	0	880	547	72	111				0	Content		-72	-111	22011996	2893957826
22029	09:15:41.399	00:00:22.028	1322	-1024	-768	-1	-1	-1	-1	4	-1024	-768	-1	-1	-1	-1	4		0	0						Untertest3.avi	0	880	547	72	111				0	Content		-72	-111	22028665	2893974495
22045	09:15:41.415	00:00:22.045	1323	-1024	-768	-1	-1	-1	-1	4	-1024	-768	-1	-1	-1	-1	4		0	0						Untertest3.avi	0	880	547	72	111				0	Content		-72	-111	22045332	2893991162
22062	09:15:41.432	00:00:22.061	1324	-1024	-768	-1	-1	-1	-1	4	-1024	-768	-1	-1	-1	-1	4		0	0						Untertest3.avi	0	880	547	72	111				0	Content		-72	-111	22061953	2894007783
22079	09:15:41.449	00:00:22.078	1325	-1024	-768	-1	-1	-1	-1	4	-1024	-768	-1	-1	-1	-1	4		0	0						Untertest3.avi	0	880	547	72	111				0	Content		-72	-111	22078620	2894024450
22095	09:15:41.465	00:00:22.095	1326	-1024	-768	-1	-1	-1	-1	4	-1024	-768	-1	-1	-1	-1	4		0	0						Untertest3.avi	0	880	547	72	111				0	Content		-72	-111	22095196	2894041026
22112	09:15:41.482	00:00:22.111	1327	-1024	-768	-1	-1	-1	-1	4	-1024	-768	-1	-1	-1	-1	4		0	0						Untertest3.avi	0	880	547	72	111				0	Content		-72	-111	22111944	2894057774
22129	09:15:41.499	00:00:22.128	1328	-1024	-768	-1	-1	-1	-1	4	-1024	-768	-1	-1	-1	-1	4		0	0						Untertest3.avi	0	880	547	72	111				0	Content		-72	-111	22128569	2894074399
22145	09:15:41.515	00:00:22.145	1329	-1024	-768	-1	-1	-1	-1	4	-1024	-768	-1	-1	-1	-1	4		0	0						Untertest3.avi	0	880	547	72	111				0	Content		-72	-111	22145236	2894091066
22162	09:15:41.532	00:00:22.161	1330	-1024	-768	-1	-1	-1	-1	4	-1024	-768	-1	-1	-1	-1	4		0	0						Untertest3.avi	0	880	547	72	111				0	Content		-72	-111	22161927	2894107757
22179	09:15:41.549	00:00:22.178	1331	-1024	-768	-1	-1	-1	-1	4	-1024	-768	-1	-1	-1	-1	4		0	0						Untertest3.avi	0	880	547	72	111				0	Content		-72	-111	22178594	2894124424
22195	09:15:41.565	00:00:22.195	1332	-1024	-768	-1	-1	-1	-1	4	-1024	-768	-1	-1	-1	-1	4		0	0						Untertest3.avi	0	880	547	72	111				0	Content		-72	-111	22195207	2894141037
22212	09:15:41.582	00:00:22.211	1333	-1024	-768	-1	-1	-1	-1	4	-1024	-768	-1	-1	-1	-1	4		0	0						Untertest3.avi	0	880	547	72	111				0	Content		-72	-111	22211874	2894157704
22229	09:15:41.599	00:00:22.228	1334	-1024	-768	-1	-1	-1	-1	4	-1024	-768	-1	-1	-1	-1	4		0	0						Untertest3.avi	0	880	547	72	111				0	Content		-72	-111	22228541	2894174371
22245	09:15:41.615	00:00:22.245	1335	-1024	-768	-1	-1	-1	-1	4	-1024	-768	-1	-1	-1	-1	4		0	0						Untertest3.avi	0	880	547	72	111				0	Content		-72	-111	22245174	2894191004
22262	09:15:41.632	00:00:22.261	1336	-1024	-768	-1	-1	-1	-1	4	-1024	-768	-1	-1	-1	-1	4		0	0						Untertest3.avi	0	880	547	72	111				0	Content		-72	-111	22261841	2894207671
22279	09:15:41.649	00:00:22.278	1337	-1024	-768	-1	-1	-1	-1	4	-1024	-768	-1	-1	-1	-1	4		0	0						Untertest3.avi	0	880	547	72	111				0	Content		-72	-111	22278508	2894224338
22295	09:15:41.665	00:00:22.295	1338	-1024	-768	-1	-1	-1	-1	4	-1024	-768	-1	-1	-1	-1	4		0	0						Untertest3.avi	0	880	547	72	111				0	Content		-72	-111	22295418	2894241248
22312	09:15:41.682	00:00:22.312	1339	-1024	-768	-1	-1	-1	-1	4	-1024	-768	-1	-1	-1	-1	4		0	0						Untertest3.avi	0	880	547	72	111				0	Content		-72	-111	22312085	2894257915
22329	09:15:41.699	00:00:22.329	1340	-1024	-768	-1	-1	-1	-1	4	-1024	-768	-1	-1	-1	-1	4		0	0						Untertest3.avi	0	880	547	72	111				0	Content		-72	-111	22329204	2894275034
22346	09:15:41.716	00:00:22.345	1341	-1024	-768	-1	-1	-1	-1	4	-1024	-768	-1	-1	-1	-1	4		0	0						Untertest3.avi	0	880	547	72	111				0	Content		-72	-111	22345871	2894291701
22363	09:15:41.733	00:00:22.363	1342	-1024	-768	-1	-1	-1	-1	4	-1024	-768	-1	-1	-1	-1	4		0	0						Untertest3.avi	0	880	547	72	111				0	Content		-72	-111	22363095	2894308925
22380	09:15:41.750	00:00:22.379	1343	-1024	-768	-1	-1	-1	-1	4	-1024	-768	-1	-1	-1	-1	4		0	0						Untertest3.avi	0	880	547	72	111				0	Content		-72	-111	22379762	2894325592
22396	09:15:41.766	00:00:22.395	1344	-1024	-768	-1	-1	-1	-1	4	-1024	-768	-1	-1	-1	-1	4		0	0						Untertest3.avi	0	880	547	72	111				0	Content		-72	-111	22395781	2894341611
22412	09:15:41.782	00:00:22.412	1345	-1024	-768	-1	-1	-1	-1	4	-1024	-768	-1	-1	-1	-1	4		0	0						Untertest3.avi	0	880	547	72	111				0	Content		-72	-111	22412448	2894358278
22429	09:15:41.799	00:00:22.428	1346	-1024	-768	-1	-1	-1	-1	4	-1024	-768	-1	-1	-1	-1	4		0	0						Untertest3.avi	0	880	547	72	111				0	Content		-72	-111	22428748	2894374578
22445	09:15:41.815	00:00:22.445	1347	-1024	-768	-1	-1	-1	-1	4	-1024	-768	-1	-1	-1	-1	4		0	0						Untertest3.avi	0	880	547	72	111				0	Content		-72	-111	22445415	2894391245
22462	09:15:41.832	00:00:22.461	1348	-1024	-768	-1	-1	-1	-1	4	-1024	-768	-1	-1	-1	-1	4		0	0						Untertest3.avi	0	880	547	72	111				0	Content		-72	-111	22461854	2894407684
22479	09:15:41.849	00:00:22.478	1349	-1024	-768	-1	-1	-1	-1	4	-1024	-768	-1	-1	-1	-1	4		0	0						Untertest3.avi	0	880	547	72	111				0	Content		-72	-111	22478521	2894424351
22495	09:15:41.865	00:00:22.495	1350	-1024	-768	-1	-1	-1	-1	4	-1024	-768	-1	-1	-1	-1	4		0	0						Untertest3.avi	0	880	547	72	111				0	Content		-72	-111	22495129	2894440959
22512	09:15:41.882	00:00:22.511	1351	-1024	-768	-1	-1	-1	-1	4	-1024	-768	-1	-1	-1	-1	4		0	0						Untertest3.avi	0	880	547	72	111				0	Content		-72	-111	22511796	2894457626
22528	09:15:41.898	00:00:22.528	1352	-1024	-768	-1	-1	-1	-1	4	-1024	-768	-1	-1	-1	-1	4		0	0						Untertest3.avi	0	880	547	72	111				0	Content		-72	-111	22528463	2894474293
22545	09:15:41.915	00:00:22.545	1353	-1024	-768	-1	-1	-1	-1	4	-1024	-768	-1	-1	-1	-1	4		0	0						Untertest3.avi	0	880	547	72	111				0	Content		-72	-111	22545062	2894490892
22562	09:15:41.932	00:00:22.561	1354	-1024	-768	-1	-1	-1	-1	4	-1024	-768	-1	-1	-1	-1	4		0	0						Untertest3.avi	0	880	547	72	111				0	Content		-72	-111	22561729	2894507559
22578	09:15:41.948	00:00:22.578	1355	-1024	-768	-1	-1	-1	-1	4	-1024	-768	-1	-1	-1	-1	4		0	0						Untertest3.avi	0	880	547	72	111				0	Content		-72	-111	22578329	2894524159
22595	09:15:41.965	00:00:22.594	1356	-1024	-768	-1	-1	-1	-1	4	-1024	-768	-1	-1	-1	-1	4		0	0						Untertest3.avi	0	880	547	72	111				0	Content		-72	-111	22594997	2894540827
22612	09:15:41.982	00:00:22.611	1357	-1024	-768	-1	-1	-1	-1	4	-1024	-768	-1	-1	-1	-1	4		0	0						Untertest3.avi	0	880	547	72	111				0	Content		-72	-111	22611664	2894557494
22628	09:15:41.998	00:00:22.628	1358	-1024	-768	-1	-1	-1	-1	4	-1024	-768	-1	-1	-1	-1	4		0	0						Untertest3.avi	0	880	547	72	111				0	Content		-72	-111	22628492	2894574322
22645	09:15:42.015	00:00:22.645	1359	-1024	-768	-1	-1	-1	-1	4	-1024	-768	-1	-1	-1	-1	4		0	0						Untertest3.avi	0	880	547	72	111				0	Content		-72	-111	22645159	2894590989
22662	09:15:42.032	00:00:22.661	1360	-1024	-768	-1	-1	-1	-1	4	-1024	-768	-1	-1	-1	-1	4		0	0						Untertest3.avi	0	880	547	72	111				0	Content		-72	-111	22661826	2894607656
22679	09:15:42.049	00:00:22.678	1361	-1024	-768	-1	-1	-1	-1	4	-1024	-768	-1	-1	-1	-1	4		0	0						Untertest3.avi	0	880	547	72	111				0	Content		-72	-111	22678923	2894624753
22696	09:15:42.066	00:00:22.695	1362	-1024	-768	-1	-1	-1	-1	4	-1024	-768	-1	-1	-1	-1	4		0	0						Untertest3.avi	0	880	547	72	111				0	Content		-72	-111	22695590	2894641420
22713	09:15:42.083	00:00:22.712	1363	-1024	-768	-1	-1	-1	-1	4	-1024	-768	-1	-1	-1	-1	4		0	0						Untertest3.avi	0	880	547	72	111				0	Content		-72	-111	22712804	2894658634
22729	09:15:42.099	00:00:22.729	1364	-1024	-768	-1	-1	-1	-1	4	-1024	-768	-1	-1	-1	-1	4		0	0						Untertest3.avi	0	880	547	72	111				0	Content		-72	-111	22729471	2894675301
22745	09:15:42.115	00:00:22.745	1365	-1024	-768	-1	-1	-1	-1	4	-1024	-768	-1	-1	-1	-1	4		0	0						Untertest3.avi	0	880	547	72	111				0	Content		-72	-111	22745492	2894691322
22762	09:15:42.132	00:00:22.762	1366	-1024	-768	-1	-1	-1	-1	4	-1024	-768	-1	-1	-1	-1	4		0	0						Untertest3.avi	0	880	547	72	111				0	Content		-72	-111	22762159	2894707989
22778	09:15:42.148	00:00:22.778	1367	-1024	-768	-1	-1	-1	-1	4	-1024	-768	-1	-1	-1	-1	4		0	0						Untertest3.avi	0	880	547	72	111				0	Content		-72	-111	22778458	2894724288
22795	09:15:42.165	00:00:22.795	1368	-1024	-768	-1	-1	-1	-1	4	-1024	-768	-1	-1	-1	-1	4		0	0						Untertest3.avi	0	880	547	72	111				0	Content		-72	-111	22795125	2894740955
22812	09:15:42.182	00:00:22.811	1369	-1024	-768	-1	-1	-1	-1	4	-1024	-768	-1	-1	-1	-1	4		0	0						Untertest3.avi	0	880	547	72	111				0	Content		-72	-111	22811627	2894757457
22828	09:15:42.198	00:00:22.828	1370	-1024	-768	-1	-1	-1	-1	4	-1024	-768	-1	-1	-1	-1	4		0	0						Untertest3.avi	0	880	547	72	111				0	Content		-72	-111	22828294	2894774124
22845	09:15:42.215	00:00:22.844	1371	-1024	-768	-1	-1	-1	-1	4	-1024	-768	-1	-1	-1	-1	4		0	0						Untertest3.avi	0	880	547	72	111				0	Content		-72	-111	22844925	2894790755
22862	09:15:42.232	00:00:22.861	1372	-1024	-768	-1	-1	-1	-1	4	-1024	-768	-1	-1	-1	-1	4		0	0						Untertest3.avi	0	880	547	72	111				0	Content		-72	-111	22861592	2894807422
22878	09:15:42.248	00:00:22.878	1373	-1024	-768	-1	-1	-1	-1	4	-1024	-768	-1	-1	-1	-1	4		0	0						Untertest3.avi	0	880	547	72	111				0	Content		-72	-111	22878187	2894824017
22895	09:15:42.265	00:00:22.894	1374	-1024	-768	-1	-1	-1	-1	4	-1024	-768	-1	-1	-1	-1	4		0	0						Untertest3.avi	0	880	547	72	111				0	Content		-72	-111	22894854	2894840684
22912	09:15:42.282	00:00:22.911	1375	-1024	-768	-1	-1	-1	-1	4	-1024	-768	-1	-1	-1	-1	4		0	0						Untertest3.avi	0	880	547	72	111				0	Content		-72	-111	22911521	2894857351
22928	09:15:42.298	00:00:22.928	1376	-1024	-768	-1	-1	-1	-1	4	-1024	-768	-1	-1	-1	-1	4		0	0						Untertest3.avi	0	880	547	72	111				0	Content		-72	-111	22928140	2894873970
22945	09:15:42.315	00:00:22.944	1377	-1024	-768	-1	-1	-1	-1	4	-1024	-768	-1	-1	-1	-1	4		0	0						Untertest3.avi	0	880	547	72	111				0	Content		-72	-111	22944807	2894890637
22961	09:15:42.331	00:00:22.961	1378	-1024	-768	-1	-1	-1	-1	4	-1024	-768	-1	-1	-1	-1	4		0	0						Untertest3.avi	0	880	547	72	111				0	Content		-72	-111	22961474	2894907304
22978	09:15:42.348	00:00:22.978	1379	-1024	-768	-1	-1	-1	-1	4	-1024	-768	-1	-1	-1	-1	4		0	0						Untertest3.avi	0	880	547	72	111				0	Content		-72	-111	22978141	2894923971
22995	09:15:42.365	00:00:22.995	1380	-1024	-768	-1	-1	-1	-1	4	-1024	-768	-1	-1	-1	-1	4		0	0						Untertest3.avi	0	880	547	72	111				0	Content		-72	-111	22995004	2894940834
23012	09:15:42.382	00:00:23.011	1381	-1024	-768	-1	-1	-1	-1	4	-1024	-768	-1	-1	-1	-1	4		0	0						Untertest3.avi	0	880	547	72	111				0	Content		-72	-111	23011671	2894957501
23029	09:15:42.399	00:00:23.028	1382	-1024	-768	-1	-1	-1	-1	4	-1024	-768	-1	-1	-1	-1	4		0	0						Untertest3.avi	0	880	547	72	111				0	Content		-72	-111	23028768	2894974598
23045	09:15:42.415	00:00:23.045	1383	-1024	-768	-1	-1	-1	-1	4	-1024	-768	-1	-1	-1	-1	4		0	0						Untertest3.avi	0	880	547	72	111				0	Content		-72	-111	23045435	2894991265
23063	09:15:42.433	00:00:23.062	1384	-1024	-768	-1	-1	-1	-1	4	-1024	-768	-1	-1	-1	-1	4		0	0						Untertest3.avi	0	880	547	72	111				0	Content		-72	-111	23062650	2895008480
23079	09:15:42.449	00:00:23.079	1385	-1024	-768	-1	-1	-1	-1	4	-1024	-768	-1	-1	-1	-1	4		0	0						Untertest3.avi	0	880	547	72	111				0	Content		-72	-111	23079317	2895025147
23095	09:15:42.465	00:00:23.095	1386	-1024	-768	-1	-1	-1	-1	4	-1024	-768	-1	-1	-1	-1	4		0	0						Untertest3.avi	0	880	547	72	111				0	Content		-72	-111	23095276	2895041106
23112	09:15:42.482	00:00:23.111	1387	-1024	-768	-1	-1	-1	-1	4	-1024	-768	-1	-1	-1	-1	4		0	0						Untertest3.avi	0	880	547	72	111				0	Content		-72	-111	23111943	2895057773
23128	09:15:42.498	00:00:23.128	1388	-1024	-768	-1	-1	-1	-1	4	-1024	-768	-1	-1	-1	-1	4		0	0						Untertest3.avi	0	880	547	72	111				0	Content		-72	-111	23128210	2895074040
23145	09:15:42.515	00:00:23.144	1389	-1024	-768	-1	-1	-1	-1	4	-1024	-768	-1	-1	-1	-1	4		0	0						Untertest3.avi	0	880	547	72	111				0	Content		-72	-111	23144877	2895090707
23161	09:15:42.531	00:00:23.161	1390	-1024	-768	-1	-1	-1	-1	4	-1024	-768	-1	-1	-1	-1	4		0	0						Untertest3.avi	0	880	547	72	111				0	Content		-72	-111	23161363	2895107193
23178	09:15:42.548	00:00:23.178	1391	-1024	-768	-1	-1	-1	-1	4	-1024	-768	-1	-1	-1	-1	4		0	0						Untertest3.avi	0	880	547	72	111				0	Content		-72	-111	23178030	2895123860
23195	09:15:42.565	00:00:23.194	1392	-1024	-768	-1	-1	-1	-1	4	-1024	-768	-1	-1	-1	-1	4		0	0						Untertest3.avi	0	880	547	72	111				0	Content		-72	-111	23194653	2895140483
23211	09:15:42.581	00:00:23.211	1393	-1024	-768	-1	-1	-1	-1	4	-1024	-768	-1	-1	-1	-1	4		0	0						Untertest3.avi	0	880	547	72	111				0	Content		-72	-111	23211320	2895157150
23228	09:15:42.598	00:00:23.227	1394	-1024	-768	-1	-1	-1	-1	4	-1024	-768	-1	-1	-1	-1	4		0	0						Untertest3.avi	0	880	547	72	111				0	Content		-72	-111	23227987	2895173817
23245	09:15:42.615	00:00:23.244	1395	-1024	-768	-1	-1	-1	-1	4	-1024	-768	-1	-1	-1	-1	4		0	0						Untertest3.avi	0	880	547	72	111				0	Content		-72	-111	23244539	2895190369
23261	09:15:42.631	00:00:23.261	1396	-1024	-768	-1	-1	-1	-1	4	-1024	-768	-1	-1	-1	-1	4		0	0						Untertest3.avi	0	880	547	72	111				0	Content		-72	-111	23261206	2895207036
23278	09:15:42.648	00:00:23.277	1397	-1024	-768	-1	-1	-1	-1	4	-1024	-768	-1	-1	-1	-1	4		0	0						Untertest3.avi	0	880	547	72	111				0	Content		-72	-111	23277834	2895223664
23295	09:15:42.665	00:00:23.294	1398	-1024	-768	-1	-1	-1	-1	4	-1024	-768	-1	-1	-1	-1	4		0	0						Untertest3.avi	0	880	547	72	111				0	Content		-72	-111	23294501	2895240331
23311	09:15:42.681	00:00:23.311	1399	-1024	-768	-1	-1	-1	-1	4	-1024	-768	-1	-1	-1	-1	4		0	0						Untertest3.avi	0	880	547	72	111				0	Content		-72	-111	23311168	2895256998
23328	09:15:42.698	00:00:23.328	1400	-1024	-768	-1	-1	-1	-1	4	-1024	-768	-1	-1	-1	-1	4		0	0						Untertest3.avi	0	880	547	72	111				0	Content		-72	-111	23328015	2895273845
23345	09:15:42.715	00:00:23.344	1401	-1024	-768	-1	-1	-1	-1	4	-1024	-768	-1	-1	-1	-1	4		0	0						Untertest3.avi	0	880	547	72	111				0	Content		-72	-111	23344682	2895290512
23361	09:15:42.731	00:00:23.361	1402	-1024	-768	-1	-1	-1	-1	4	-1024	-768	-1	-1	-1	-1	4		0	0						Untertest3.avi	0	880	547	72	111				0	Content		-72	-111	23361349	2895307179
23378	09:15:42.748	00:00:23.378	1403	-1024	-768	-1	-1	-1	-1	4	-1024	-768	-1	-1	-1	-1	4		0	0						Untertest3.avi	0	880	547	72	111				0	Content		-72	-111	23378340	2895324170
23394	09:15:42.764	00:00:23.394	1404	-1024	-768	-1	-1	-1	-1	4	-1024	-768	-1	-1	-1	-1	4		0	0						Untertest3.avi	0	880	547	72	111				0	Content		-72	-111	23394324	2895340154
23411	09:15:42.781	00:00:23.411	1405	852,0686	883,0261	0,5122064	0,5593774	431,0192	2,704648	3	1096,116	938,8801	0,5241188	0,5591974	471,3257	2,936038	1	8	1096	939						Untertest3.avi	0	880	547	72	111	1024	828	17	0	Content		1024	828	23411081	2895356911
23428	09:15:42.798	00:00:23.427	1406	-1024	-768	-1	-1	-1	-1	4	-1024	-768	-1	-1	-1	-1	4		0	0						Untertest3.avi	0	880	547	72	111				0	Content		-72	-111	23427712	2895373542
23444	09:15:42.814	00:00:23.444	1407	-1024	-768	-1	-1	-1	-1	4	-1024	-768	-1	-1	-1	-1	4		0	0						Untertest3.avi	0	880	547	72	111				0	Content		-72	-111	23444329	2895390159
23461	09:15:42.831	00:00:23.460	1408	-1024	-768	-1	-1	-1	-1	4	-1024	-768	-1	-1	-1	-1	4		0	0						Untertest3.avi	0	880	547	72	111				0	Content		-72	-111	23460996	2895406826
23478	09:15:42.848	00:00:23.477	1409	-1024	-768	-1	-1	-1	-1	4	-1024	-768	-1	-1	-1	-1	4		0	0						Untertest3.avi	0	880	547	72	111				0	Content		-72	-111	23477693	2895423523
23494	09:15:42.864	00:00:23.494	1410	-1024	-768	-1	-1	-1	-1	4	-1024	-768	-1	-1	-1	-1	4		0	0						Untertest3.avi	0	880	547	72	111				0	Content		-72	-111	23494315	2895440145
23511	09:15:42.881	00:00:23.510	1411	-1024	-768	-1	-1	-1	-1	4	-1024	-768	-1	-1	-1	-1	4		0	0						Untertest3.avi	0	880	547	72	111				0	Content		-72	-111	23510982	2895456812
23528	09:15:42.898	00:00:23.527	1412	-1024	-768	-1	-1	-1	-1	4	-1024	-768	-1	-1	-1	-1	4		0	0						Untertest3.avi	0	880	547	72	111				0	Content		-72	-111	23527559	2895473389
23544	09:15:42.914	00:00:23.544	1413	-1024	-768	-1	-1	-1	-1	4	-1024	-768	-1	-1	-1	-1	4		0	0						Untertest3.avi	0	880	547	72	111				0	Content		-72	-111	23544244	2895490074
23561	09:15:42.931	00:00:23.560	1414	-1024	-768	-1	-1	-1	-1	4	-1024	-768	-1	-1	-1	-1	4		0	0						Untertest3.avi	0	880	547	72	111				0	Content		-72	-111	23560912	2895506742
23578	09:15:42.948	00:00:23.577	1415	-1024	-768	-1	-1	-1	-1	4	-1024	-768	-1	-1	-1	-1	4		0	0						Untertest3.avi	0	880	547	72	111				0	Content		-72	-111	23577543	2895523373
23594	09:15:42.964	00:00:23.594	1416	-1024	-768	-1	-1	-1	-1	4	-1024	-768	-1	-1	-1	-1	4		0	0						Untertest3.avi	0	880	547	72	111				0	Content		-72	-111	23594210	2895540040
23611	09:15:42.981	00:00:23.610	1417	-1024	-768	-1	-1	-1	-1	4	-1024	-768	-1	-1	-1	-1	4		0	0						Untertest3.avi	0	880	547	72	111				0	Content		-72	-111	23610922	2895556752
23628	09:15:42.998	00:00:23.627	1418	-1024	-768	-1	-1	-1	-1	4	-1024	-768	-1	-1	-1	-1	4		0	0						Untertest3.avi	0	880	547	72	111				0	Content		-72	-111	23627544	2895573374
23644	09:15:43.014	00:00:23.644	1419	-1024	-768	-1	-1	-1	-1	4	-1024	-768	-1	-1	-1	-1	4		0	0						Untertest3.avi	0	880	547	72	111				0	Content		-72	-111	23644211	2895590041
23661	09:15:43.031	00:00:23.660	1420	-1024	-768	-1	-1	-1	-1	4	1406,418	987,0829	0,5193326	0,5569779	461,0978	2,922077	0	9	1406	987						Untertest3.avi	0	880	547	72	111	1270	831	133	0	Content		1334	876	23660797	2895606627
23678	09:15:43.048	00:00:23.677	1421	-1024	-768	-1	-1	-1	-1	4	1339,442	933,6976	0,5280402	0,5573696	429,762	2,791165	0	9	1339	934						Untertest3.avi	0	880	547	72	111	1270	831	133	0	Content		1267	823	23677539	2895623369
23694	09:15:43.064	00:00:23.694	1422	-1024	-768	-1	-1	-1	-1	4	1316,56	936,407	0,5162074	0,5565311	451,1124	2,921479	0	9	1317	936						Untertest3.avi	0	880	547	72	111	1270	831	133	0	Content		1245	825	23694160	2895639990
23711	09:15:43.081	00:00:23.710	1423	-1024	-768	-1	-1	-1	-1	4	-1024	-768	-1	-1	-1	-1	4	9	0	0						Untertest3.avi	0	880	547	72	111	1270	831	133	0	Content		-72	-111	23710784	2895656614
23727	09:15:43.097	00:00:23.727	1424	-1024	-768	-1	-1	-1	-1	4	1345,57	973,4379	0,5176553	0,5553331	458,513	2,938173	0	9	1346	973						Untertest3.avi	0	880	547	72	111	1270	831	133	0	Content		1274	862	23727413	2895673243
23744	09:15:43.114	00:00:23.744	1425	-1024	-768	-1	-1	-1	-1	4	1313,802	938,8478	0,527317	0,5554125	428,6086	2,744555	0	9	1314	939						Untertest3.avi	0	880	547	72	111	1270	831	133	0	Content		1242	828	23744155	2895689985
23761	09:15:43.131	00:00:23.760	1426	-1024	-768	-1	-1	-1	-1	4	1363,401	979,6397	0,5174424	0,5541694	459,6556	2,857069	0	9	1363	980						Untertest3.avi	0	880	547	72	111	1270	831	133	0	Content		1291	869	23760784	2895706614
23777	09:15:43.147	00:00:23.777	1427	-1024	-768	-1	-1	-1	-1	4	1362,953	945,6579	0,5249844	0,554419	435,6083	2,798665	0	9	1363	946						Untertest3.avi	0	880	547	72	111	1270	831	133	0	Content		1291	835	23777403	2895723233
23794	09:15:43.164	00:00:23.794	1428	-1024	-768	-1	-1	-1	-1	4	-1024	-768	-1	-1	-1	-1	4		0	0						Untertest3.avi	0	880	547	72	111				0	Content		-72	-111	23794038	2895739868
23811	09:15:43.181	00:00:23.810	1429	-1024	-768	-1	-1	-1	-1	4	-1024	-768	-1	-1	-1	-1	4		0	0						Untertest3.avi	0	880	547	72	111				0	Content		-72	-111	23810750	2895756580
23827	09:15:43.197	00:00:23.827	1430	-1024	-768	-1	-1	-1	-1	4	-1024	-768	-1	-1	-1	-1	4		0	0						Untertest3.avi	0	880	547	72	111				0	Content		-72	-111	23827417	2895773247
23844	09:15:43.214	00:00:23.844	1431	-1024	-768	-1	-1	-1	-1	4	-1024	-768	-1	-1	-1	-1	4		0	0						Untertest3.avi	0	880	547	72	111				0	Content		-72	-111	23844095	2895789925
23861	09:15:43.231	00:00:23.860	1432	-1024	-768	-1	-1	-1	-1	4	-1024	-768	-1	-1	-1	-1	4		0	0						Untertest3.avi	0	880	547	72	111				0	Content		-72	-111	23860718	2895806548
23877	09:15:43.247	00:00:23.877	1433	-1024	-768	-1	-1	-1	-1	4	-1024	-768	-1	-1	-1	-1	4		0	0						Untertest3.avi	0	880	547	72	111				0	Content		-72	-111	23877341	2895823171
23894	09:15:43.264	00:00:23.894	1434	-1024	-768	-1	-1	-1	-1	4	-1024	-768	-1	-1	-1	-1	4		0	0						Untertest3.avi	0	880	547	72	111				0	Content		-72	-111	23894021	2895839851
23911	09:15:43.281	00:00:23.910	1435	-1024	-768	-1	-1	-1	-1	4	-1024	-768	-1	-1	-1	-1	4		0	0						Untertest3.avi	0	880	547	72	111				0	Content		-72	-111	23910688	2895856518
23927	09:15:43.297	00:00:23.927	1436	-1024	-768	-1	-1	-1	-1	4	-1024	-768	-1	-1	-1	-1	4		0	0						Untertest3.avi	0	880	547	72	111				0	Content		-72	-111	23927333	2895873163
23944	09:15:43.314	00:00:23.943	1437	-1024	-768	-1	-1	-1	-1	4	-1024	-768	-1	-1	-1	-1	4		0	0						Untertest3.avi	0	880	547	72	111				0	Content		-72	-111	23943955	2895889785
23961	09:15:43.331	00:00:23.960	1438	-1024	-768	-1	-1	-1	-1	4	-1024	-768	-1	-1	-1	-1	4		0	0						Untertest3.avi	0	880	547	72	111				0	Content		-72	-111	23960705	2895906535
23977	09:15:43.347	00:00:23.977	1439	-1024	-768	-1	-1	-1	-1	4	-1024	-768	-1	-1	-1	-1	4		0	0						Untertest3.avi	0	880	547	72	111				0	Content		-72	-111	23977329	2895923159
23994	09:15:43.364	00:00:23.993	1440	-1024	-768	-1	-1	-1	-1	4	-1024	-768	-1	-1	-1	-1	4		0	0						Untertest3.avi	0	880	547	72	111				0	Content		-72	-111	23993951	2895939781
24011	09:15:43.381	00:00:24.010	1441	-1024	-768	-1	-1	-1	-1	4	-1024	-768	-1	-1	-1	-1	4		0	0						Untertest3.avi	0	880	547	72	111				0	Content		-72	-111	24010576	2895956406
24027	09:15:43.397	00:00:24.027	1442	-1024	-768	-1	-1	-1	-1	4	-1024	-768	-1	-1	-1	-1	4		0	0						Untertest3.avi	0	880	547	72	111				0	Content		-72	-111	24027325	2895973155
24044	09:15:43.414	00:00:24.043	1443	-1024	-768	-1	-1	-1	-1	4	-1024	-768	-1	-1	-1	-1	4		0	0						Untertest3.avi	0	880	547	72	111				0	Content		-72	-111	24043950	2895989780
24061	09:15:43.431	00:00:24.060	1444	-1024	-768	-1	-1	-1	-1	4	-1024	-768	-1	-1	-1	-1	4		0	0						Untertest3.avi	0	880	547	72	111				0	Content		-72	-111	24060571	2896006401
24077	09:15:43.447	00:00:24.077	1445	-1024	-768	-1	-1	-1	-1	4	-1024	-768	-1	-1	-1	-1	4		0	0						Untertest3.avi	0	880	547	72	111				0	Content		-72	-111	24077191	2896023021
24094	09:15:43.464	00:00:24.093	1446	-1024	-768	-1	-1	-1	-1	4	-1024	-768	-1	-1	-1	-1	4		0	0						Untertest3.avi	0	880	547	72	111				0	Content		-72	-111	24093941	2896039771
24111	09:15:43.481	00:00:24.110	1447	-1024	-768	-1	-1	-1	-1	4	-1024	-768	-1	-1	-1	-1	4		0	0						Untertest3.avi	0	880	547	72	111				0	Content		-72	-111	24110565	2896056395
24127	09:15:43.497	00:00:24.127	1448	-1024	-768	-1	-1	-1	-1	4	-1024	-768	-1	-1	-1	-1	4		0	0						Untertest3.avi	0	880	547	72	111				0	Content		-72	-111	24127191	2896073021
24144	09:15:43.514	00:00:24.143	1449	-1024	-768	-1	-1	-1	-1	4	-1024	-768	-1	-1	-1	-1	4		0	0						Untertest3.avi	0	880	547	72	111				0	Content		-72	-111	24143813	2896089643
24161	09:15:43.531	00:00:24.160	1450	-1024	-768	-1	-1	-1	-1	4	-1024	-768	-1	-1	-1	-1	4		0	0						Untertest3.avi	0	880	547	72	111				0	Content		-72	-111	24160559	2896106389
24177	09:15:43.547	00:00:24.177	1451	-1024	-768	-1	-1	-1	-1	4	-1024	-768	-1	-1	-1	-1	4		0	0						Untertest3.avi	0	880	547	72	111				0	Content		-72	-111	24177306	2896123136
24194	09:15:43.564	00:00:24.193	1452	-1024	-768	-1	-1	-1	-1	4	-1024	-768	-1	-1	-1	-1	4		0	0						Untertest3.avi	0	880	547	72	111				0	Content		-72	-111	24193929	2896139759
24211	09:15:43.581	00:00:24.210	1453	-1024	-768	-1	-1	-1	-1	4	-1024	-768	-1	-1	-1	-1	4		0	0						Untertest3.avi	0	880	547	72	111				0	Content		-72	-111	24210551	2896156381
24227	09:15:43.597	00:00:24.227	1454	-1024	-768	-1	-1	-1	-1	4	-1024	-768	-1	-1	-1	-1	4		0	0						Untertest3.avi	0	880	547	72	111				0	Content		-72	-111	24227176	2896173006
24244	09:15:43.614	00:00:24.244	1455	-1024	-768	-1	-1	-1	-1	4	-1024	-768	-1	-1	-1	-1	4		0	0						Untertest3.avi	0	880	547	72	111				0	Content		-72	-111	24244243	2896190073
24262	09:15:43.632	00:00:24.261	1456	-1024	-768	-1	-1	-1	-1	4	-1024	-768	-1	-1	-1	-1	4		0	0						Untertest3.avi	0	880	547	72	111				0	Content		-72	-111	24261614	2896207444
24279	09:15:43.649	00:00:24.278	1457	-1024	-768	-1	-1	-1	-1	4	-1024	-768	-1	-1	-1	-1	4		0	0						Untertest3.avi	0	880	547	72	111				0	Content		-72	-111	24278989	2896224819
24294	09:15:43.664	00:00:24.293	1458	-1024	-768	-1	-1	-1	-1	4	-1024	-768	-1	-1	-1	-1	4		0	0						Untertest3.avi	0	880	547	72	111				0	Content		-72	-111	24293792	2896239622
24310	09:15:43.680	00:00:24.310	1459	-1024	-768	-1	-1	-1	-1	4	-1024	-768	-1	-1	-1	-1	4		0	0						Untertest3.avi	0	880	547	72	111				0	Content		-72	-111	24310416	2896256246
24327	09:15:43.697	00:00:24.327	1460	-1024	-768	-1	-1	-1	-1	4	-1024	-768	-1	-1	-1	-1	4		0	0						Untertest3.avi	0	880	547	72	111				0	Content		-72	-111	24327162	2896272992
24344	09:15:43.714	00:00:24.343	1461	-1024	-768	-1	-1	-1	-1	4	-1024	-768	-1	-1	-1	-1	4		0	0						Untertest3.avi	0	880	547	72	111				0	Content		-72	-111	24343785	2896289615
24360	09:15:43.730	00:00:24.360	1462	-1024	-768	-1	-1	-1	-1	4	-1024	-768	-1	-1	-1	-1	4		0	0						Untertest3.avi	0	880	547	72	111				0	Content		-72	-111	24360409	2896306239
24377	09:15:43.747	00:00:24.377	1463	-1024	-768	-1	-1	-1	-1	4	-1024	-768	-1	-1	-1	-1	4		0	0						Untertest3.avi	0	880	547	72	111				0	Content		-72	-111	24377034	2896322864
24394	09:15:43.764	00:00:24.394	1464	-1024	-768	-1	-1	-1	-1	4	-1024	-768	-1	-1	-1	-1	4		0	0						Untertest3.avi	0	880	547	72	111				0	Content		-72	-111	24394231	2896340061
24412	09:15:43.782	00:00:24.411	1465	-1024	-768	-1	-1	-1	-1	4	-1024	-768	-1	-1	-1	-1	4		0	0						Untertest3.avi	0	880	547	72	111				0	Content		-72	-111	24411600	2896357430
24429	09:15:43.799	00:00:24.428	1466	-1024	-768	-1	-1	-1	-1	4	-1024	-768	-1	-1	-1	-1	4		0	0						Untertest3.avi	0	880	547	72	111				0	Content		-72	-111	24428855	2896374685
24444	09:15:43.814	00:00:24.443	1467	-1024	-768	-1	-1	-1	-1	4	-1024	-768	-1	-1	-1	-1	4		0	0						Untertest3.avi	0	880	547	72	111				0	Content		-72	-111	24443650	2896389480
24460	09:15:43.830	00:00:24.460	1468	-1024	-768	-1	-1	-1	-1	4	-1024	-768	-1	-1	-1	-1	4		0	0						Untertest3.avi	0	880	547	72	111				0	Content		-72	-111	24460407	2896406237
24477	09:15:43.847	00:00:24.477	1469	-1024	-768	-1	-1	-1	-1	4	-1024	-768	-1	-1	-1	-1	4		0	0						Untertest3.avi	0	880	547	72	111				0	Content		-72	-111	24477024	2896422854
24494	09:15:43.864	00:00:24.493	1470	-1024	-768	-1	-1	-1	-1	4	-1024	-768	-1	-1	-1	-1	4		0	0						Untertest3.avi	0	880	547	72	111				0	Content		-72	-111	24493772	2896439602
24510	09:15:43.880	00:00:24.510	1471	-1024	-768	-1	-1	-1	-1	4	-1024	-768	-1	-1	-1	-1	4		0	0						Untertest3.avi	0	880	547	72	111				0	Content		-72	-111	24510270	2896456100
24527	09:15:43.897	00:00:24.526	1472	-1024	-768	-1	-1	-1	-1	4	-1024	-768	-1	-1	-1	-1	4		0	0						Untertest3.avi	0	880	547	72	111				0	Content		-72	-111	24526894	2896472724
24544	09:15:43.914	00:00:24.544	1473	-1024	-768	-1	-1	-1	-1	4	-1024	-768	-1	-1	-1	-1	4		0	0						Untertest3.avi	0	880	547	72	111				0	Content		-72	-111	24544089	2896489919
24561	09:15:43.931	00:00:24.561	1474	-1024	-768	-1	-1	-1	-1	4	-1024	-768	-1	-1	-1	-1	4		0	0						Untertest3.avi	0	880	547	72	111				0	Content		-72	-111	24561460	2896507290
24579	09:15:43.949	00:00:24.578	1475	-1024	-768	-1	-1	-1	-1	4	-1024	-768	-1	-1	-1	-1	4		0	0						Untertest3.avi	0	880	547	72	111				0	Content		-72	-111	24578708	2896524538
24594	09:15:43.964	00:00:24.593	1476	-1024	-768	-1	-1	-1	-1	4	-1024	-768	-1	-1	-1	-1	4		0	0						Untertest3.avi	0	880	547	72	111				0	Content		-72	-111	24593635	2896539465
24610	09:15:43.980	00:00:24.610	1477	-1024	-768	-1	-1	-1	-1	4	-1024	-768	-1	-1	-1	-1	4		0	0						Untertest3.avi	0	880	547	72	111				0	Content		-72	-111	24610257	2896556087
24627	09:15:43.997	00:00:24.627	1478	-1024	-768	-1	-1	-1	-1	4	-1024	-768	-1	-1	-1	-1	4		0	0						Untertest3.avi	0	880	547	72	111				0	Content		-72	-111	24627004	2896572834
24644	09:15:44.014	00:00:24.643	1479	-1024	-768	-1	-1	-1	-1	4	-1024	-768	-1	-1	-1	-1	4		0	0						Untertest3.avi	0	880	547	72	111				0	Content		-72	-111	24643628	2896589458
24660	09:15:44.030	00:00:24.660	1480	-1024	-768	-1	-1	-1	-1	4	-1024	-768	-1	-1	-1	-1	4		0	0						Untertest3.avi	0	880	547	72	111				0	Content		-72	-111	24660250	2896606080
24677	09:15:44.047	00:00:24.676	1481	-1024	-768	-1	-1	-1	-1	4	-1024	-768	-1	-1	-1	-1	4		0	0						Untertest3.avi	0	880	547	72	111				0	Content		-72	-111	24676876	2896622706
24694	09:15:44.064	00:00:24.693	1482	-1024	-768	-1	-1	-1	-1	4	-1024	-768	-1	-1	-1	-1	4		0	0						Untertest3.avi	0	880	547	72	111				0	Content		-72	-111	24693946	2896639776
24711	09:15:44.081	00:00:24.711	1483	-1024	-768	-1	-1	-1	-1	4	-1024	-768	-1	-1	-1	-1	4		0	0						Untertest3.avi	0	880	547	72	111				0	Content		-72	-111	24711319	2896657149
24729	09:15:44.099	00:00:24.728	1484	-1024	-768	-1	-1	-1	-1	4	-1024	-768	-1	-1	-1	-1	4		0	0						Untertest3.avi	0	880	547	72	111				0	Content		-72	-111	24728568	2896674398
24743	09:15:44.113	00:00:24.743	1485	-1024	-768	-1	-1	-1	-1	4	-1024	-768	-1	-1	-1	-1	4		0	0						Untertest3.avi	0	880	547	72	111				0	Content		-72	-111	24743494	2896689324
24760	09:15:44.130	00:00:24.760	1486	-1024	-768	-1	-1	-1	-1	4	-1024	-768	-1	-1	-1	-1	4		0	0						Untertest3.avi	0	880	547	72	111				0	Content		-72	-111	24760117	2896705947
24777	09:15:44.147	00:00:24.776	1487	-1024	-768	-1	-1	-1	-1	4	-1024	-768	-1	-1	-1	-1	4		0	0						Untertest3.avi	0	880	547	72	111				0	Content		-72	-111	24776864	2896722694
24793	09:15:44.163	00:00:24.793	1488	-1024	-768	-1	-1	-1	-1	4	-1024	-768	-1	-1	-1	-1	4		0	0						Untertest3.avi	0	880	547	72	111				0	Content		-72	-111	24793486	2896739316
24810	09:15:44.180	00:00:24.810	1489	-1024	-768	-1	-1	-1	-1	4	-1024	-768	-1	-1	-1	-1	4		0	0						Untertest3.avi	0	880	547	72	111				0	Content		-72	-111	24810104	2896755934
24827	09:15:44.197	00:00:24.826	1490	-1024	-768	-1	-1	-1	-1	4	-1024	-768	-1	-1	-1	-1	4		0	0						Untertest3.avi	0	880	547	72	111				0	Content		-72	-111	24826730	2896772560
24844	09:15:44.214	00:00:24.843	1491	-1024	-768	-1	-1	-1	-1	4	-1024	-768	-1	-1	-1	-1	4		0	0						Untertest3.avi	0	880	547	72	111				0	Content		-72	-111	24843923	2896789753
24861	09:15:44.231	00:00:24.861	1492	-1024	-768	-1	-1	-1	-1	4	-1024	-768	-1	-1	-1	-1	4		0	0						Untertest3.avi	0	880	547	72	111				0	Content		-72	-111	24861297	2896807127
24879	09:15:44.249	00:00:24.878	1493	-1024	-768	-1	-1	-1	-1	4	-1024	-768	-1	-1	-1	-1	4		0	0						Untertest3.avi	0	880	547	72	111				0	Content		-72	-111	24878546	2896824376
24893	09:15:44.263	00:00:24.893	1494	-1024	-768	-1	-1	-1	-1	4	-1024	-768	-1	-1	-1	-1	4		0	0						Untertest3.avi	0	880	547	72	111				0	Content		-72	-111	24893347	2896839177
24910	09:15:44.280	00:00:24.910	1495	-1024	-768	-1	-1	-1	-1	4	-1024	-768	-1	-1	-1	-1	4		0	0						Untertest3.avi	0	880	547	72	111				0	Content		-72	-111	24910096	2896855926
24927	09:15:44.297	00:00:24.926	1496	-1024	-768	-1	-1	-1	-1	4	-1024	-768	-1	-1	-1	-1	4		0	0						Untertest3.avi	0	880	547	72	111				0	Content		-72	-111	24926718	2896872548
24943	09:15:44.313	00:00:24.943	1497	-1024	-768	-1	-1	-1	-1	4	-1024	-768	-1	-1	-1	-1	4		0	0						Untertest3.avi	0	880	547	72	111				0	Content		-72	-111	24943338	2896889168
24960	09:15:44.330	00:00:24.959	1498	-1024	-768	-1	-1	-1	-1	4	-1024	-768	-1	-1	-1	-1	4		0	0						Untertest3.avi	0	880	547	72	111				0	Content		-72	-111	24959961	2896905791
24977	09:15:44.347	00:00:24.976	1499	-1024	-768	-1	-1	-1	-1	4	-1024	-768	-1	-1	-1	-1	4		0	0						Untertest3.avi	0	880	547	72	111				0	Content		-72	-111	24976583	2896922413
24994	09:15:44.364	00:00:24.993	1500	-1024	-768	-1	-1	-1	-1	4	-1024	-768	-1	-1	-1	-1	4		0	0						Untertest3.avi	0	880	547	72	111				0	Content		-72	-111	24993778	2896939608
25011	09:15:44.381	00:00:25.011	1501	-1024	-768	-1	-1	-1	-1	4	-1024	-768	-1	-1	-1	-1	4		0	0						Untertest3.avi	0	880	547	72	111				0	Content		-72	-111	25011152	2896956982
25028	09:15:44.398	00:00:25.028	1502	-1024	-768	-1	-1	-1	-1	4	-1024	-768	-1	-1	-1	-1	4		0	0						Untertest3.avi	0	880	547	72	111				0	Content		-72	-111	25028397	2896974227
25043	09:15:44.413	00:00:25.043	1503	-1024	-768	-1	-1	-1	-1	4	-1024	-768	-1	-1	-1	-1	4		0	0						Untertest3.avi	0	880	547	72	111				0	Content		-72	-111	25043201	2896989031
25060	09:15:44.430	00:00:25.059	1504	-1024	-768	-1	-1	-1	-1	4	-1024	-768	-1	-1	-1	-1	4		0	0						Untertest3.avi	0	880	547	72	111				0	Content		-72	-111	25059950	2897005780
25077	09:15:44.447	00:00:25.076	1505	-1024	-768	-1	-1	-1	-1	4	-1024	-768	-1	-1	-1	-1	4		0	0						Untertest3.avi	0	880	547	72	111				0	Content		-72	-111	25076572	2897022402
25093	09:15:44.463	00:00:25.093	1506	-1024	-768	-1	-1	-1	-1	4	-1024	-768	-1	-1	-1	-1	4		0	0						Untertest3.avi	0	880	547	72	111				0	Content		-72	-111	25093195	2897039025
25110	09:15:44.480	00:00:25.109	1507	-1024	-768	-1	-1	-1	-1	4	-1024	-768	-1	-1	-1	-1	4		0	0						Untertest3.avi	0	880	547	72	111				0	Content		-72	-111	25109814	2897055644
25127	09:15:44.497	00:00:25.126	1508	-1024	-768	-1	-1	-1	-1	4	-1024	-768	-1	-1	-1	-1	4		0	0						Untertest3.avi	0	880	547	72	111				0	Content		-72	-111	25126564	2897072394
25144	09:15:44.514	00:00:25.143	1509	-1024	-768	-1	-1	-1	-1	4	-1024	-768	-1	-1	-1	-1	4		0	0						Untertest3.avi	0	880	547	72	111				0	Content		-72	-111	25143650	2897089480
25161	09:15:44.531	00:00:25.161	1510	-1024	-768	-1	-1	-1	-1	4	-1024	-768	-1	-1	-1	-1	4		0	0						Untertest3.avi	0	880	547	72	111				0	Content		-72	-111	25161006	2897106836
25178	09:15:44.548	00:00:25.178	1511	-1024	-768	-1	-1	-1	-1	4	-1024	-768	-1	-1	-1	-1	4		0	0						Untertest3.avi	0	880	547	72	111				0	Content		-72	-111	25178375	2897124205
25193	09:15:44.563	00:00:25.193	1512	-1024	-768	-1	-1	-1	-1	4	-1024	-768	-1	-1	-1	-1	4		0	0						Untertest3.avi	0	880	547	72	111				0	Content		-72	-111	25193177	2897139007
25210	09:15:44.580	00:00:25.209	1513	-1024	-768	-1	-1	-1	-1	4	-1024	-768	-1	-1	-1	-1	4		0	0						Untertest3.avi	0	880	547	72	111				0	Content		-72	-111	25209798	2897155628
25227	09:15:44.597	00:00:25.226	1514	-1024	-768	-1	-1	-1	-1	4	-1024	-768	-1	-1	-1	-1	4		0	0						Untertest3.avi	0	880	547	72	111				0	Content		-72	-111	25226545	2897172375
25243	09:15:44.613	00:00:25.243	1515	-1024	-768	-1	-1	-1	-1	4	-1024	-768	-1	-1	-1	-1	4		0	0						Untertest3.avi	0	880	547	72	111				0	Content		-72	-111	25243168	2897188998
25260	09:15:44.630	00:00:25.259	1516	-1024	-768	-1	-1	-1	-1	4	-1024	-768	-1	-1	-1	-1	4		0	0						Untertest3.avi	0	880	547	72	111				0	Content		-72	-111	25259790	2897205620
25276	09:15:44.646	00:00:25.276	1517	-1024	-768	-1	-1	-1	-1	4	-1024	-768	-1	-1	-1	-1	4		0	0						Untertest3.avi	0	880	547	72	111				0	Content		-72	-111	25276415	2897222245
25294	09:15:44.664	00:00:25.293	1518	-1024	-768	-1	-1	-1	-1	4	-1024	-768	-1	-1	-1	-1	4		0	0						Untertest3.avi	0	880	547	72	111				0	Content		-72	-111	25293609	2897239439
25311	09:15:44.681	00:00:25.310	1519	-1024	-768	-1	-1	-1	-1	4	-1024	-768	-1	-1	-1	-1	4		0	0						Untertest3.avi	0	880	547	72	111				0	Content		-72	-111	25310856	2897256686
25328	09:15:44.698	00:00:25.328	1520	-1024	-768	-1	-1	-1	-1	4	-1024	-768	-1	-1	-1	-1	4		0	0						Untertest3.avi	0	880	547	72	111				0	Content		-72	-111	25328230	2897274060
25343	09:15:44.713	00:00:25.343	1521	-1024	-768	-1	-1	-1	-1	4	-1024	-768	-1	-1	-1	-1	4		0	0						Untertest3.avi	0	880	547	72	111				0	Content		-72	-111	25343032	2897288862
25360	09:15:44.730	00:00:25.359	1522	-1024	-768	-1	-1	-1	-1	4	-1024	-768	-1	-1	-1	-1	4		0	0						Untertest3.avi	0	880	547	72	111				0	Content		-72	-111	25359666	2897305496
25376	09:15:44.746	00:00:25.376	1523	-1024	-768	-1	-1	-1	-1	4	-1024	-768	-1	-1	-1	-1	4		0	0						Untertest3.avi	0	880	547	72	111				0	Content		-72	-111	25376403	2897322233
25393	09:15:44.763	00:00:25.393	1524	-1024	-768	-1	-1	-1	-1	4	-1024	-768	-1	-1	-1	-1	4		0	0						Untertest3.avi	0	880	547	72	111				0	Content		-72	-111	25393024	2897338854
25410	09:15:44.780	00:00:25.409	1525	-1024	-768	-1	-1	-1	-1	4	-1024	-768	-1	-1	-1	-1	4		0	0						Untertest3.avi	0	880	547	72	111				0	Content		-72	-111	25409694	2897355524
25426	09:15:44.796	00:00:25.426	1526	-1024	-768	-1	-1	-1	-1	4	-1024	-768	-1	-1	-1	-1	4		0	0						Untertest3.avi	0	880	547	72	111				0	Content		-72	-111	25426273	2897372103
25443	09:15:44.813	00:00:25.443	1527	-1024	-768	-1	-1	-1	-1	4	-1024	-768	-1	-1	-1	-1	4		0	0						Untertest3.avi	0	880	547	72	111				0	Content		-72	-111	25443463	2897389293
25461	09:15:44.831	00:00:25.460	1528	-1024	-768	-1	-1	-1	-1	4	-1024	-768	-1	-1	-1	-1	4		0	0						Untertest3.avi	0	880	547	72	111				0	Content		-72	-111	25460836	2897406666
25478	09:15:44.848	00:00:25.478	1529	-1024	-768	-1	-1	-1	-1	4	-1024	-768	-1	-1	-1	-1	4		0	0						Untertest3.avi	0	880	547	72	111				0	Content		-72	-111	25478095	2897423925
25493	09:15:44.863	00:00:25.492	1530	-1024	-768	-1	-1	-1	-1	4	-1024	-768	-1	-1	-1	-1	4		0	0						Untertest3.avi	0	880	547	72	111				0	Content		-72	-111	25492890	2897438720
25510	09:15:44.880	00:00:25.509	1531	-1024	-768	-1	-1	-1	-1	4	-1024	-768	-1	-1	-1	-1	4		0	0						Untertest3.avi	0	880	547	72	111				0	Content		-72	-111	25509654	2897455484
25526	09:15:44.896	00:00:25.526	1532	-1024	-768	-1	-1	-1	-1	4	-1024	-768	-1	-1	-1	-1	4		0	0						Untertest3.avi	0	880	547	72	111				0	Content		-72	-111	25526262	2897472092
25543	09:15:44.913	00:00:25.542	1533	-1024	-768	-1	-1	-1	-1	4	-1024	-768	-1	-1	-1	-1	4		0	0						Untertest3.avi	0	880	547	72	111				0	Content		-72	-111	25542882	2897488712
25560	09:15:44.930	00:00:25.559	1534	-1024	-768	-1	-1	-1	-1	4	-1024	-768	-1	-1	-1	-1	4		0	0						Untertest3.avi	0	880	547	72	111				0	Content		-72	-111	25559503	2897505333
25576	09:15:44.946	00:00:25.576	1535	-1024	-768	-1	-1	-1	-1	4	-1024	-768	-1	-1	-1	-1	4		0	0						Untertest3.avi	0	880	547	72	111				0	Content		-72	-111	25576128	2897521958
25593	09:15:44.963	00:00:25.593	1536	-1024	-768	-1	-1	-1	-1	4	-1024	-768	-1	-1	-1	-1	4		0	0						Untertest3.avi	0	880	547	72	111				0	Content		-72	-111	25593323	2897539153
25611	09:15:44.981	00:00:25.610	1537	-1024	-768	-1	-1	-1	-1	4	-1024	-768	-1	-1	-1	-1	4		0	0						Untertest3.avi	0	880	547	72	111				0	Content		-72	-111	25610695	2897556525
25628	09:15:44.998	00:00:25.627	1538	-1024	-768	-1	-1	-1	-1	4	-1024	-768	-1	-1	-1	-1	4		0	0						Untertest3.avi	0	880	547	72	111				0	Content		-72	-111	25627942	2897573772
25643	09:15:45.013	00:00:25.642	1539	-1024	-768	-1	-1	-1	-1	4	-1024	-768	-1	-1	-1	-1	4		0	0						Untertest3.avi	0	880	547	72	111				0	Content		-72	-111	25642868	2897588698
25659	09:15:45.029	00:00:25.659	1540	-1024	-768	-1	-1	-1	-1	4	-1024	-768	-1	-1	-1	-1	4		0	0						Untertest3.avi	0	880	547	72	111				0	Content		-72	-111	25659491	2897605321
25676	09:15:45.046	00:00:25.676	1541	-1024	-768	-1	-1	-1	-1	4	-1024	-768	-1	-1	-1	-1	4		0	0						Untertest3.avi	0	880	547	72	111				0	Content		-72	-111	25676240	2897622070
25693	09:15:45.063	00:00:25.692	1542	-1024	-768	-1	-1	-1	-1	4	-1024	-768	-1	-1	-1	-1	4		0	0						Untertest3.avi	0	880	547	72	111				0	Content		-72	-111	25692863	2897638693
25709	09:15:45.079	00:00:25.709	1543	-1024	-768	-1	-1	-1	-1	4	-1024	-768	-1	-1	-1	-1	4		0	0						Untertest3.avi	0	880	547	72	111				0	Content		-72	-111	25709482	2897655312
25726	09:15:45.096	00:00:25.726	1544	-1024	-768	-1	-1	-1	-1	4	-1024	-768	-1	-1	-1	-1	4		0	0						Untertest3.avi	0	880	547	72	111				0	Content		-72	-111	25726105	2897671935
25743	09:15:45.113	00:00:25.743	1545	-1024	-768	-1	-1	-1	-1	4	-1024	-768	-1	-1	-1	-1	4		0	0						Untertest3.avi	0	880	547	72	111				0	Content		-72	-111	25743175	2897689005
25761	09:15:45.131	00:00:25.760	1546	-1024	-768	-1	-1	-1	-1	4	-1024	-768	-1	-1	-1	-1	4		0	0						Untertest3.avi	0	880	547	72	111				0	Content		-72	-111	25760548	2897706378
25778	09:15:45.148	00:00:25.777	1547	-1024	-768	-1	-1	-1	-1	4	-1024	-768	-1	-1	-1	-1	4		0	0						Untertest3.avi	0	880	547	72	111				0	Content		-72	-111	25777919	2897723749
25793	09:15:45.163	00:00:25.792	1548	-1024	-768	-1	-1	-1	-1	4	-1024	-768	-1	-1	-1	-1	4		0	0						Untertest3.avi	0	880	547	72	111				0	Content		-72	-111	25792719	2897738549
25809	09:15:45.179	00:00:25.809	1549	-1024	-768	-1	-1	-1	-1	4	-1024	-768	-1	-1	-1	-1	4		0	0						Untertest3.avi	0	880	547	72	111				0	Content		-72	-111	25809342	2897755172
25826	09:15:45.196	00:00:25.826	1550	-1024	-768	-1	-1	-1	-1	4	-1024	-768	-1	-1	-1	-1	4		0	0						Untertest3.avi	0	880	547	72	111				0	Content		-72	-111	25826090	2897771920
25843	09:15:45.213	00:00:25.842	1551	-1024	-768	-1	-1	-1	-1	4	-1024	-768	-1	-1	-1	-1	4		0	0						Untertest3.avi	0	880	547	72	111				0	Content		-72	-111	25842714	2897788544
25859	09:15:45.229	00:00:25.859	1552	-1024	-768	-1	-1	-1	-1	4	-1024	-768	-1	-1	-1	-1	4		0	0						Untertest3.avi	0	880	547	72	111				0	Content		-72	-111	25859261	2897805091
25876	09:15:45.246	00:00:25.876	1553	-1024	-768	-1	-1	-1	-1	4	-1024	-768	-1	-1	-1	-1	4		0	0						Untertest3.avi	0	880	547	72	111				0	Content		-72	-111	25876135	2897821965
25893	09:15:45.263	00:00:25.892	1554	-1024	-768	-1	-1	-1	-1	4	-1024	-768	-1	-1	-1	-1	4		0	0						Untertest3.avi	0	880	547	72	111				0	Content		-72	-111	25892802	2897838632
25909	09:15:45.279	00:00:25.909	1555	-1024	-768	-1	-1	-1	-1	4	-1024	-768	-1	-1	-1	-1	4		0	0						Untertest3.avi	0	880	547	72	111				0	Content		-72	-111	25909469	2897855299
25927	09:15:45.297	00:00:25.926	1556	-1024	-768	-1	-1	-1	-1	4	-1024	-768	-1	-1	-1	-1	4		0	0						Untertest3.avi	0	880	547	72	111				0	Content		-72	-111	25926611	2897872441
25943	09:15:45.313	00:00:25.943	1557	-1024	-768	-1	-1	-1	-1	4	-1024	-768	-1	-1	-1	-1	4		0	0						Untertest3.avi	0	880	547	72	111				0	Content		-72	-111	25943278	2897889108
25961	09:15:45.331	00:00:25.960	1558	-1024	-768	-1	-1	-1	-1	4	-1024	-768	-1	-1	-1	-1	4		0	0						Untertest3.avi	0	880	547	72	111				0	Content		-72	-111	25960514	2897906344
25977	09:15:45.347	00:00:25.977	1559	-1024	-768	-1	-1	-1	-1	4	-1024	-768	-1	-1	-1	-1	4		0	0						Untertest3.avi	0	880	547	72	111				0	Content		-72	-111	25977181	2897923011
25993	09:15:45.363	00:00:25.993	1560	-1024	-768	-1	-1	-1	-1	4	-1024	-768	-1	-1	-1	-1	4		0	0						Untertest3.avi	0	880	547	72	111				0	Content		-72	-111	25993215	2897939045
26010	09:15:45.380	00:00:26.009	1561	-1024	-768	-1	-1	-1	-1	4	-1024	-768	-1	-1	-1	-1	4		0	0						Untertest3.avi	0	880	547	72	111				0	Content		-72	-111	26009882	2897955712
26026	09:15:45.396	00:00:26.026	1562	-1024	-768	-1	-1	-1	-1	4	-1024	-768	-1	-1	-1	-1	4		0	0						Untertest3.avi	0	880	547	72	111				0	Content		-72	-111	26026188	2897972018
26043	09:15:45.413	00:00:26.042	1563	-1024	-768	-1	-1	-1	-1	4	-1024	-768	-1	-1	-1	-1	4		0	0						Untertest3.avi	0	880	547	72	111				0	Content		-72	-111	26042855	2897988685
26059	09:15:45.429	00:00:26.059	1564	-1024	-768	-1	-1	-1	-1	4	-1024	-768	-1	-1	-1	-1	4		0	0						Untertest3.avi	0	880	547	72	111				0	Content		-72	-111	26059360	2898005190
26076	09:15:45.446	00:00:26.076	1565	-1024	-768	-1	-1	-1	-1	4	-1024	-768	-1	-1	-1	-1	4		0	0						Untertest3.avi	0	880	547	72	111				0	Content		-72	-111	26076027	2898021857
26093	09:15:45.463	00:00:26.092	1566	-1024	-768	-1	-1	-1	-1	4	-1024	-768	-1	-1	-1	-1	4		0	0						Untertest3.avi	0	880	547	72	111				0	Content		-72	-111	26092613	2898038443
26109	09:15:45.479	00:00:26.109	1567	-1024	-768	-1	-1	-1	-1	4	-1024	-768	-1	-1	-1	-1	4		0	0						Untertest3.avi	0	880	547	72	111				0	Content		-72	-111	26109280	2898055110
26126	09:15:45.496	00:00:26.125	1568	-1024	-768	-1	-1	-1	-1	4	-1024	-768	-1	-1	-1	-1	4		0	0						Untertest3.avi	0	880	547	72	111				0	Content		-72	-111	26125947	2898071777
26143	09:15:45.513	00:00:26.142	1569	-1024	-768	-1	-1	-1	-1	4	-1024	-768	-1	-1	-1	-1	4		0	0						Untertest3.avi	0	880	547	72	111				0	Content		-72	-111	26142526	2898088356
26159	09:15:45.529	00:00:26.159	1570	-1024	-768	-1	-1	-1	-1	4	-1024	-768	-1	-1	-1	-1	4		0	0						Untertest3.avi	0	880	547	72	111				0	Content		-72	-111	26159193	2898105023
26176	09:15:45.546	00:00:26.175	1571	-1024	-768	-1	-1	-1	-1	4	-1024	-768	-1	-1	-1	-1	4		0	0						Untertest3.avi	0	880	547	72	111				0	Content		-72	-111	26175788	2898121618
26192	09:15:45.562	00:00:26.192	1572	-1024	-768	-1	-1	-1	-1	4	-1024	-768	-1	-1	-1	-1	4		0	0						Untertest3.avi	0	880	547	72	111				0	Content		-72	-111	26192455	2898138285
26209	09:15:45.579	00:00:26.209	1573	-1024	-768	-1	-1	-1	-1	4	-1024	-768	-1	-1	-1	-1	4		0	0						Untertest3.avi	0	880	547	72	111				0	Content		-72	-111	26209122	2898154952
26226	09:15:45.596	00:00:26.225	1574	-1024	-768	-1	-1	-1	-1	4	-1024	-768	-1	-1	-1	-1	4		0	0						Untertest3.avi	0	880	547	72	111				0	Content		-72	-111	26225985	2898171815
26243	09:15:45.613	00:00:26.242	1575	-1024	-768	-1	-1	-1	-1	4	-1024	-768	-1	-1	-1	-1	4		0	0						Untertest3.avi	0	880	547	72	111				0	Content		-72	-111	26242652	2898188482
26260	09:15:45.630	00:00:26.259	1576	-1024	-768	-1	-1	-1	-1	4	-1024	-768	-1	-1	-1	-1	4		0	0						Untertest3.avi	0	880	547	72	111				0	Content		-72	-111	26259810	2898205640
26276	09:15:45.646	00:00:26.276	1577	-1024	-768	-1	-1	-1	-1	4	-1024	-768	-1	-1	-1	-1	4		0	0						Untertest3.avi	0	880	547	72	111				0	Content		-72	-111	26276477	2898222307
26294	09:15:45.664	00:00:26.293	1578	-1024	-768	-1	-1	-1	-1	4	-1024	-768	-1	-1	-1	-1	4		0	0						Untertest3.avi	0	880	547	72	111				0	Content		-72	-111	26293659	2898239489
26310	09:15:45.680	00:00:26.310	1579	-1024	-768	-1	-1	-1	-1	4	-1024	-768	-1	-1	-1	-1	4		0	0						Untertest3.avi	0	880	547	72	111				0	Content		-72	-111	26310326	2898256156
26326	09:15:45.696	00:00:26.326	1580	-1024	-768	-1	-1	-1	-1	4	-1024	-768	-1	-1	-1	-1	4		0	0						Untertest3.avi	0	880	547	72	111				0	Content		-72	-111	26326332	2898272162
26343	09:15:45.713	00:00:26.342	1581	-1024	-768	-1	-1	-1	-1	4	-1024	-768	-1	-1	-1	-1	4		0	0						Untertest3.avi	0	880	547	72	111				0	Content		-72	-111	26342999	2898288829
26359	09:15:45.729	00:00:26.359	1582	-1024	-768	-1	-1	-1	-1	4	-1024	-768	-1	-1	-1	-1	4		0	0						Untertest3.avi	0	880	547	72	111				0	Content		-72	-111	26359297	2898305127
26376	09:15:45.746	00:00:26.375	1583	-1024	-768	-1	-1	-1	-1	4	-1024	-768	-1	-1	-1	-1	4		0	0						Untertest3.avi	0	880	547	72	111				0	Content		-72	-111	26375964	2898321794
26392	09:15:45.762	00:00:26.392	1584	-1024	-768	-1	-1	-1	-1	4	-1024	-768	-1	-1	-1	-1	4		0	0						Untertest3.avi	0	880	547	72	111				0	Content		-72	-111	26392460	2898338290
26409	09:15:45.779	00:00:26.409	1585	-1024	-768	-1	-1	-1	-1	4	-1024	-768	-1	-1	-1	-1	4		0	0						Untertest3.avi	0	880	547	72	111				0	Content		-72	-111	26409127	2898354957
26426	09:15:45.796	00:00:26.425	1586	-1024	-768	-1	-1	-1	-1	4	-1024	-768	-1	-1	-1	-1	4		0	0						Untertest3.avi	0	880	547	72	111				0	Content		-72	-111	26425696	2898371526
26442	09:15:45.812	00:00:26.442	1587	-1024	-768	-1	-1	-1	-1	4	-1024	-768	-1	-1	-1	-1	4		0	0						Untertest3.avi	0	880	547	72	111				0	Content		-72	-111	26442363	2898388193
26459	09:15:45.829	00:00:26.458	1588	-1024	-768	-1	-1	-1	-1	4	-1024	-768	-1	-1	-1	-1	4		0	0						Untertest3.avi	0	880	547	72	111				0	Content		-72	-111	26458982	2898404812
26476	09:15:45.846	00:00:26.475	1589	-1024	-768	-1	-1	-1	-1	4	-1024	-768	-1	-1	-1	-1	4		0	0						Untertest3.avi	0	880	547	72	111				0	Content		-72	-111	26475649	2898421479
26492	09:15:45.862	00:00:26.492	1590	-1024	-768	-1	-1	-1	-1	4	-1024	-768	-1	-1	-1	-1	4		0	0						Untertest3.avi	0	880	547	72	111				0	Content		-72	-111	26492316	2898438146
26509	09:15:45.879	00:00:26.508	1591	-1024	-768	-1	-1	-1	-1	4	-1024	-768	-1	-1	-1	-1	4		0	0						Untertest3.avi	0	880	547	72	111				0	Content		-72	-111	26508948	2898454778
26526	09:15:45.896	00:00:26.525	1592	-1024	-768	-1	-1	-1	-1	4	-1024	-768	-1	-1	-1	-1	4		0	0						Untertest3.avi	0	880	547	72	111				0	Content		-72	-111	26525615	2898471445
26542	09:15:45.912	00:00:26.542	1593	-1024	-768	-1	-1	-1	-1	4	-1024	-768	-1	-1	-1	-1	4		0	0						Untertest3.avi	0	880	547	72	111				0	Content		-72	-111	26542282	2898488112
26559	09:15:45.929	00:00:26.559	1594	-1024	-768	-1	-1	-1	-1	4	-1024	-768	-1	-1	-1	-1	4		0	0						Untertest3.avi	0	880	547	72	111				0	Content		-72	-111	26559183	2898505013
26576	09:15:45.946	00:00:26.575	1595	-1024	-768	-1	-1	-1	-1	4	-1024	-768	-1	-1	-1	-1	4		0	0						Untertest3.avi	0	880	547	72	111				0	Content		-72	-111	26575850	2898521680
26593	09:15:45.963	00:00:26.592	1596	-1024	-768	-1	-1	-1	-1	4	-1024	-768	-1	-1	-1	-1	4		0	0						Untertest3.avi	0	880	547	72	111				0	Content		-72	-111	26592960	2898538790
26610	09:15:45.980	00:00:26.609	1597	-1024	-768	-1	-1	-1	-1	4	-1024	-768	-1	-1	-1	-1	4		0	0						Untertest3.avi	0	880	547	72	111				0	Content		-72	-111	26609627	2898555457
26627	09:15:45.997	00:00:26.626	1598	-1024	-768	-1	-1	-1	-1	4	-1024	-768	-1	-1	-1	-1	4		0	0						Untertest3.avi	0	880	547	72	111				0	Content		-72	-111	26626785	2898572615
26643	09:15:46.013	00:00:26.643	1599	-1024	-768	-1	-1	-1	-1	4	-1024	-768	-1	-1	-1	-1	4		0	0						Untertest3.avi	0	880	547	72	111				0	Content		-72	-111	26643452	2898589282
26659	09:15:46.029	00:00:26.659	1600	-1024	-768	-1	-1	-1	-1	4	-1024	-768	-1	-1	-1	-1	4		0	0						Untertest3.avi	0	880	547	72	111				0	Content		-72	-111	26659445	2898605275
26676	09:15:46.046	00:00:26.676	1601	-1024	-768	-1	-1	-1	-1	4	-1024	-768	-1	-1	-1	-1	4		0	0						Untertest3.avi	0	880	547	72	111				0	Content		-72	-111	26676112	2898621942
26692	09:15:46.062	00:00:26.692	1602	-1024	-768	-1	-1	-1	-1	4	-1024	-768	-1	-1	-1	-1	4		0	0						Untertest3.avi	0	880	547	72	111				0	Content		-72	-111	26692400	2898638230
26709	09:15:46.079	00:00:26.709	1603	-1024	-768	-1	-1	-1	-1	4	-1024	-768	-1	-1	-1	-1	4		0	0						Untertest3.avi	0	880	547	72	111				0	Content		-72	-111	26709067	2898654897
26726	09:15:46.096	00:00:26.725	1604	-1024	-768	-1	-1	-1	-1	4	-1024	-768	-1	-1	-1	-1	4		0	0						Untertest3.avi	0	880	547	72	111				0	Content		-72	-111	26725563	2898671393
26742	09:15:46.112	00:00:26.742	1605	-1024	-768	-1	-1	-1	-1	4	-1024	-768	-1	-1	-1	-1	4		0	0						Untertest3.avi	0	880	547	72	111				0	Content		-72	-111	26742230	2898688060
26759	09:15:46.129	00:00:26.758	1606	-1024	-768	-1	-1	-1	-1	4	-1024	-768	-1	-1	-1	-1	4		0	0						Untertest3.avi	0	880	547	72	111				0	Content		-72	-111	26758857	2898704687
26776	09:15:46.146	00:00:26.775	1607	-1024	-768	-1	-1	-1	-1	4	-1024	-768	-1	-1	-1	-1	4		0	0						Untertest3.avi	0	880	547	72	111				0	Content		-72	-111	26775524	2898721354
26792	09:15:46.162	00:00:26.792	1608	-1024	-768	-1	-1	-1	-1	4	-1024	-768	-1	-1	-1	-1	4		0	0						Untertest3.avi	0	880	547	72	111				0	Content		-72	-111	26792191	2898738021
26809	09:15:46.179	00:00:26.808	1609	-1024	-768	-1	-1	-1	-1	4	-1024	-768	-1	-1	-1	-1	4		0	0						Untertest3.avi	0	880	547	72	111				0	Content		-72	-111	26808745	2898754575
26825	09:15:46.195	00:00:26.825	1610	-1024	-768	-1	-1	-1	-1	4	-1024	-768	-1	-1	-1	-1	4		0	0						Untertest3.avi	0	880	547	72	111				0	Content		-72	-111	26825412	2898771242
26842	09:15:46.212	00:00:26.842	1611	-1024	-768	-1	-1	-1	-1	4	-1024	-768	-1	-1	-1	-1	4		0	0						Untertest3.avi	0	880	547	72	111				0	Content		-72	-111	26842041	2898787871
26859	09:15:46.229	00:00:26.858	1612	-1024	-768	-1	-1	-1	-1	4	-1024	-768	-1	-1	-1	-1	4		0	0						Untertest3.avi	0	880	547	72	111				0	Content		-72	-111	26858708	2898804538
26875	09:15:46.245	00:00:26.875	1613	-1024	-768	-1	-1	-1	-1	4	-1024	-768	-1	-1	-1	-1	4		0	0						Untertest3.avi	0	880	547	72	111				0	Content		-72	-111	26875375	2898821205
26892	09:15:46.262	00:00:26.892	1614	-1024	-768	-1	-1	-1	-1	4	-1024	-768	-1	-1	-1	-1	4		0	0						Untertest3.avi	0	880	547	72	111				0	Content		-72	-111	26892273	2898838103
26909	09:15:46.279	00:00:26.908	1615	-1024	-768	-1	-1	-1	-1	4	-1024	-768	-1	-1	-1	-1	4		0	0						Untertest3.avi	0	880	547	72	111				0	Content		-72	-111	26908940	2898854770
26926	09:15:46.296	00:00:26.926	1616	-1024	-768	-1	-1	-1	-1	4	-1024	-768	-1	-1	-1	-1	4		0	0						Untertest3.avi	0	880	547	72	111				0	Content		-72	-111	26926053	2898871883
26943	09:15:46.313	00:00:26.942	1617	-1024	-768	-1	-1	-1	-1	4	-1024	-768	-1	-1	-1	-1	4		0	0						Untertest3.avi	0	880	547	72	111				0	Content		-72	-111	26942720	2898888550
26960	09:15:46.330	00:00:26.959	1618	-1024	-768	-1	-1	-1	-1	4	-1024	-768	-1	-1	-1	-1	4		0	0						Untertest3.avi	0	880	547	72	111				0	Content		-72	-111	26959880	2898905710
26977	09:15:46.347	00:00:26.976	1619	-1024	-768	-1	-1	-1	-1	4	-1024	-768	-1	-1	-1	-1	4		0	0						Untertest3.avi	0	880	547	72	111				0	Content		-72	-111	26976547	2898922377
26993	09:15:46.363	00:00:26.992	1620	-1024	-768	-1	-1	-1	-1	4	-1024	-768	-1	-1	-1	-1	4		0	0						Untertest3.avi	0	880	547	72	111				0	Content		-72	-111	26992542	2898938372
27009	09:15:46.379	00:00:27.009	1621	-1024	-768	-1	-1	-1	-1	4	-1024	-768	-1	-1	-1	-1	4		0	0						Untertest3.avi	0	880	547	72	111				0	Content		-72	-111	27009209	2898955039
27025	09:15:46.395	00:00:27.025	1622	-1024	-768	-1	-1	-1	-1	4	-1024	-768	-1	-1	-1	-1	4		0	0						Untertest3.avi	0	880	547	72	111				0	Content		-72	-111	27025496	2898971326
27042	09:15:46.412	00:00:27.042	1623	-1024	-768	-1	-1	-1	-1	4	-1024	-768	-1	-1	-1	-1	4		0	0						Untertest3.avi	0	880	547	72	111				0	Content		-72	-111	27042163	2898987993
27059	09:15:46.429	00:00:27.058	1624	-1024	-768	-1	-1	-1	-1	4	-1024	-768	-1	-1	-1	-1	4		0	0						Untertest3.avi	0	880	547	72	111				0	Content		-72	-111	27058660	2899004490
27075	09:15:46.445	00:00:27.075	1625	-1024	-768	-1	-1	-1	-1	4	-1024	-768	-1	-1	-1	-1	4		0	0						Untertest3.avi	0	880	547	72	111				0	Content		-72	-111	27075327	2899021157
27092	09:15:46.462	00:00:27.091	1626	-1024	-768	-1	-1	-1	-1	4	-1024	-768	-1	-1	-1	-1	4		0	0						Untertest3.avi	0	880	547	72	111				0	Content		-72	-111	27091891	2899037721
27109	09:15:46.479	00:00:27.108	1627	-1024	-768	-1	-1	-1	-1	4	-1024	-768	-1	-1	-1	-1	4		0	0						Untertest3.avi	0	880	547	72	111				0	Content		-72	-111	27108558	2899054388
27125	09:15:46.495	00:00:27.125	1628	-1024	-768	-1	-1	-1	-1	4	-1024	-768	-1	-1	-1	-1	4		0	0						Untertest3.avi	0	880	547	72	111				0	Content		-72	-111	27125173	2899071003
27142	09:15:46.512	00:00:27.141	1629	-1024	-768	-1	-1	-1	-1	4	-1024	-768	-1	-1	-1	-1	4		0	0						Untertest3.avi	0	880	547	72	111				0	Content		-72	-111	27141840	2899087670
27159	09:15:46.529	00:00:27.158	1630	-1024	-768	-1	-1	-1	-1	4	-1024	-768	-1	-1	-1	-1	4		0	0						Untertest3.avi	0	880	547	72	111				0	Content		-72	-111	27158507	2899104337
27175	09:15:46.545	00:00:27.175	1631	-1024	-768	-1	-1	-1	-1	4	-1024	-768	-1	-1	-1	-1	4		0	0						Untertest3.avi	0	880	547	72	111				0	Content		-72	-111	27175140	2899120970
27192	09:15:46.562	00:00:27.191	1632	-1024	-768	-1	-1	-1	-1	4	-1024	-768	-1	-1	-1	-1	4		0	0						Untertest3.avi	0	880	547	72	111				0	Content		-72	-111	27191807	2899137637
27208	09:15:46.578	00:00:27.208	1633	-1024	-768	-1	-1	-1	-1	4	-1024	-768	-1	-1	-1	-1	4		0	0						Untertest3.avi	0	880	547	72	111				0	Content		-72	-111	27208474	2899154304
27225	09:15:46.595	00:00:27.225	1634	-1024	-768	-1	-1	-1	-1	4	-1024	-768	-1	-1	-1	-1	4		0	0						Untertest3.avi	0	880	547	72	111				0	Content		-72	-111	27225378	2899171208
27242	09:15:46.612	00:00:27.242	1635	-1024	-768	-1	-1	-1	-1	4	-1024	-768	-1	-1	-1	-1	4		0	0						Untertest3.avi	0	880	547	72	111				0	Content		-72	-111	27242045	2899187875
27259	09:15:46.629	00:00:27.259	1636	-1024	-768	-1	-1	-1	-1	4	-1024	-768	-1	-1	-1	-1	4		0	0						Untertest3.avi	0	880	547	72	111				0	Content		-72	-111	27259156	2899204986
27276	09:15:46.646	00:00:27.275	1637	-1024	-768	-1	-1	-1	-1	4	-1024	-768	-1	-1	-1	-1	4		0	0						Untertest3.avi	0	880	547	72	111				0	Content		-72	-111	27275823	2899221653
27293	09:15:46.663	00:00:27.293	1638	-1024	-768	-1	-1	-1	-1	4	-1024	-768	-1	-1	-1	-1	4		0	0						Untertest3.avi	0	880	547	72	111				0	Content		-72	-111	27293045	2899238875
27310	09:15:46.680	00:00:27.309	1639	-1024	-768	-1	-1	-1	-1	4	-1024	-768	-1	-1	-1	-1	4		0	0						Untertest3.avi	0	880	547	72	111				0	Content		-72	-111	27309712	2899255542
27326	09:15:46.696	00:00:27.325	1640	-1024	-768	-1	-1	-1	-1	4	-1024	-768	-1	-1	-1	-1	4		0	0						Untertest3.avi	0	880	547	72	111				0	Content		-72	-111	27325676	2899271506
27342	09:15:46.712	00:00:27.342	1641	-1024	-768	-1	-1	-1	-1	4	-1024	-768	-1	-1	-1	-1	4		0	0						Untertest3.avi	0	880	547	72	111				0	Content		-72	-111	27342343	2899288173
27359	09:15:46.729	00:00:27.358	1642	-1024	-768	-1	-1	-1	-1	4	-1024	-768	-1	-1	-1	-1	4		0	0						Untertest3.avi	0	880	547	72	111				0	Content		-72	-111	27358615	2899304445
27375	09:15:46.745	00:00:27.375	1643	-1024	-768	-1	-1	-1	-1	4	-1024	-768	-1	-1	-1	-1	4		0	0						Untertest3.avi	0	880	547	72	111				0	Content		-72	-111	27375283	2899321113
27392	09:15:46.762	00:00:27.391	1644	-1024	-768	-1	-1	-1	-1	4	-1024	-768	-1	-1	-1	-1	4		0	0						Untertest3.avi	0	880	547	72	111				0	Content		-72	-111	27391771	2899337601
27408	09:15:46.778	00:00:27.408	1645	-1024	-768	-1	-1	-1	-1	4	-1024	-768	-1	-1	-1	-1	4		0	0						Untertest3.avi	0	880	547	72	111				0	Content		-72	-111	27408438	2899354268
27425	09:15:46.795	00:00:27.425	1646	-1024	-768	-1	-1	-1	-1	4	-1024	-768	-1	-1	-1	-1	4		0	0						Untertest3.avi	0	880	547	72	111				0	Content		-72	-111	27425062	2899370892
27442	09:15:46.812	00:00:27.441	1647	-1024	-768	-1	-1	-1	-1	4	-1024	-768	-1	-1	-1	-1	4		0	0						Untertest3.avi	0	880	547	72	111				0	Content		-72	-111	27441729	2899387559
27458	09:15:46.828	00:00:27.458	1648	-1024	-768	-1	-1	-1	-1	4	-1024	-768	-1	-1	-1	-1	4		0	0						Untertest3.avi	0	880	547	72	111				0	Content		-72	-111	27458396	2899404226
27475	09:15:46.845	00:00:27.474	1649	-1024	-768	-1	-1	-1	-1	4	-1024	-768	-1	-1	-1	-1	4		0	0						Untertest3.avi	0	880	547	72	111				0	Content		-72	-111	27474955	2899420785
27492	09:15:46.862	00:00:27.491	1650	-1024	-768	-1	-1	-1	-1	4	-1024	-768	-1	-1	-1	-1	4		0	0						Untertest3.avi	0	880	547	72	111				0	Content		-72	-111	27491622	2899437452
27508	09:15:46.878	00:00:27.508	1651	-1024	-768	-1	-1	-1	-1	4	-1024	-768	-1	-1	-1	-1	4		0	0						Untertest3.avi	0	880	547	72	111				0	Content		-72	-111	27508248	2899454078
27525	09:15:46.895	00:00:27.524	1652	-1024	-768	-1	-1	-1	-1	4	-1024	-768	-1	-1	-1	-1	4		0	0						Untertest3.avi	0	880	547	72	111				0	Content		-72	-111	27524915	2899470745
27542	09:15:46.912	00:00:27.541	1653	-1024	-768	-1	-1	-1	-1	4	-1024	-768	-1	-1	-1	-1	4		0	0						Untertest3.avi	0	880	547	72	111				0	Content		-72	-111	27541582	2899487412
27558	09:15:46.928	00:00:27.558	1654	-1024	-768	-1	-1	-1	-1	4	-1024	-768	-1	-1	-1	-1	4		0	0						Untertest3.avi	0	880	547	72	111				0	Content		-72	-111	27558482	2899504312
27575	09:15:46.945	00:00:27.575	1655	-1024	-768	-1	-1	-1	-1	4	-1024	-768	-1	-1	-1	-1	4		0	0						Untertest3.avi	0	880	547	72	111				0	Content		-72	-111	27575149	2899520979
27592	09:15:46.962	00:00:27.592	1656	-1024	-768	-1	-1	-1	-1	4	-1024	-768	-1	-1	-1	-1	4		0	0						Untertest3.avi	0	880	547	72	111				0	Content		-72	-111	27592269	2899538099
27609	09:15:46.979	00:00:27.608	1657	-1024	-768	-1	-1	-1	-1	4	-1024	-768	-1	-1	-1	-1	4		0	0						Untertest3.avi	0	880	547	72	111				0	Content		-72	-111	27608936	2899554766
27626	09:15:46.996	00:00:27.626	1658	-1024	-768	-1	-1	-1	-1	4	-1024	-768	-1	-1	-1	-1	4		0	0						Untertest3.avi	0	880	547	72	111				0	Content		-72	-111	27626095	2899571925
27643	09:15:47.013	00:00:27.642	1659	-1024	-768	-1	-1	-1	-1	4	-1024	-768	-1	-1	-1	-1	4		0	0						Untertest3.avi	0	880	547	72	111				0	Content		-72	-111	27642762	2899588592
27659	09:15:47.029	00:00:27.658	1660	-1024	-768	-1	-1	-1	-1	4	-1024	-768	-1	-1	-1	-1	4		0	0						Untertest3.avi	0	880	547	72	111				0	Content		-72	-111	27658750	2899604580
27675	09:15:47.045	00:00:27.675	1661	-1024	-768	-1	-1	-1	-1	4	-1024	-768	-1	-1	-1	-1	4		0	0						Untertest3.avi	0	880	547	72	111				0	Content		-72	-111	27675417	2899621247
27692	09:15:47.062	00:00:27.691	1662	-1024	-768	-1	-1	-1	-1	4	-1024	-768	-1	-1	-1	-1	4		0	0						Untertest3.avi	0	880	547	72	111				0	Content		-72	-111	27691765	2899637595
27708	09:15:47.078	00:00:27.708	1663	-1024	-768	-1	-1	-1	-1	4	-1024	-768	-1	-1	-1	-1	4		0	0						Untertest3.avi	0	880	547	72	111				0	Content		-72	-111	27708432	2899654262
27725	09:15:47.095	00:00:27.724	1664	-1024	-768	-1	-1	-1	-1	4	-1024	-768	-1	-1	-1	-1	4		0	0						Untertest3.avi	0	880	547	72	111				0	Content		-72	-111	27724896	2899670726
27742	09:15:47.112	00:00:27.741	1665	-1024	-768	-1	-1	-1	-1	4	-1024	-768	-1	-1	-1	-1	4		0	0						Untertest3.avi	0	880	547	72	111				0	Content		-72	-111	27741563	2899687393
27758	09:15:47.128	00:00:27.758	1666	-1024	-768	-1	-1	-1	-1	4	-1024	-768	-1	-1	-1	-1	4		0	0						Untertest3.avi	0	880	547	72	111				0	Content		-72	-111	27758174	2899704004
27775	09:15:47.145	00:00:27.774	1667	-1024	-768	-1	-1	-1	-1	4	-1024	-768	-1	-1	-1	-1	4		0	0						Untertest3.avi	0	880	547	72	111				0	Content		-72	-111	27774841	2899720671
27791	09:15:47.161	00:00:27.791	1668	-1024	-768	-1	-1	-1	-1	4	-1024	-768	-1	-1	-1	-1	4		0	0						Untertest3.avi	0	880	547	72	111				0	Content		-72	-111	27791428	2899737258
27808	09:15:47.178	00:00:27.808	1669	-1024	-768	-1	-1	-1	-1	4	-1024	-768	-1	-1	-1	-1	4		0	0						Untertest3.avi	0	880	547	72	111				0	Content		-72	-111	27808095	2899753925
27825	09:15:47.195	00:00:27.824	1670	-1024	-768	-1	-1	-1	-1	4	-1024	-768	-1	-1	-1	-1	4		0	0						Untertest3.avi	0	880	547	72	111				0	Content		-72	-111	27824762	2899770592
27841	09:15:47.211	00:00:27.841	1671	-1024	-768	-1	-1	-1	-1	4	-1024	-768	-1	-1	-1	-1	4		0	0						Untertest3.avi	0	880	547	72	111				0	Content		-72	-111	27841379	2899787209
27858	09:15:47.228	00:00:27.858	1672	-1024	-768	-1	-1	-1	-1	4	-1024	-768	-1	-1	-1	-1	4		0	0						Untertest3.avi	0	880	547	72	111				0	Content		-72	-111	27858047	2899803877
27875	09:15:47.245	00:00:27.874	1673	-1024	-768	-1	-1	-1	-1	4	-1024	-768	-1	-1	-1	-1	4		0	0						Untertest3.avi	0	880	547	72	111				0	Content		-72	-111	27874714	2899820544
27891	09:15:47.261	00:00:27.891	1674	-1024	-768	-1	-1	-1	-1	4	-1024	-768	-1	-1	-1	-1	4		0	0						Untertest3.avi	0	880	547	72	111				0	Content		-72	-111	27891381	2899837211
27908	09:15:47.278	00:00:27.908	1675	-1024	-768	-1	-1	-1	-1	4	-1024	-768	-1	-1	-1	-1	4		0	0						Untertest3.avi	0	880	547	72	111				0	Content		-72	-111	27908244	2899854074
27925	09:15:47.295	00:00:27.924	1676	-1024	-768	-1	-1	-1	-1	4	-1024	-768	-1	-1	-1	-1	4		0	0						Untertest3.avi	0	880	547	72	111				0	Content		-72	-111	27924911	2899870741
27942	09:15:47.312	00:00:27.942	1677	-1024	-768	-1	-1	-1	-1	4	-1024	-768	-1	-1	-1	-1	4		0	0						Untertest3.avi	0	880	547	72	111				0	Content		-72	-111	27942004	2899887834
27959	09:15:47.329	00:00:27.958	1678	-1024	-768	-1	-1	-1	-1	4	-1024	-768	-1	-1	-1	-1	4		0	0						Untertest3.avi	0	880	547	72	111				0	Content		-72	-111	27958671	2899904501
27976	09:15:47.346	00:00:27.975	1679	-1024	-768	-1	-1	-1	-1	4	-1024	-768	-1	-1	-1	-1	4		0	0						Untertest3.avi	0	880	547	72	111				0	Content		-72	-111	27975883	2899921713
27993	09:15:47.363	00:00:27.992	1680	-1024	-768	-1	-1	-1	-1	4	-1024	-768	-1	-1	-1	-1	4		0	0						Untertest3.avi	0	880	547	72	111				0	Content		-72	-111	27992550	2899938380
28009	09:15:47.379	00:00:28.008	1681	-1024	-768	-1	-1	-1	-1	4	-1024	-768	-1	-1	-1	-1	4		0	0						Untertest3.avi	0	880	547	72	111				0	Content		-72	-111	28008571	2899954401
28025	09:15:47.395	00:00:28.025	1682	-1024	-768	-1	-1	-1	-1	4	-1024	-768	-1	-1	-1	-1	4		0	0						Untertest3.avi	0	880	547	72	111				0	Content		-72	-111	28025238	2899971068
28042	09:15:47.412	00:00:28.041	1683	-1024	-768	-1	-1	-1	-1	4	-1024	-768	-1	-1	-1	-1	4		0	0						Untertest3.avi	0	880	547	72	111				0	Content		-72	-111	28041538	2899987368
28058	09:15:47.428	00:00:28.058	1684	-1024	-768	-1	-1	-1	-1	4	-1024	-768	-1	-1	-1	-1	4		0	0						Untertest3.avi	0	880	547	72	111				0	Content		-72	-111	28058205	2900004035
28075	09:15:47.445	00:00:28.074	1685	-1024	-768	-1	-1	-1	-1	4	-1024	-768	-1	-1	-1	-1	4		0	0						Untertest3.avi	0	880	547	72	111				0	Content		-72	-111	28074707	2900020537
28091	09:15:47.461	00:00:28.091	1686	-1024	-768	-1	-1	-1	-1	4	-1024	-768	-1	-1	-1	-1	4		0	0						Untertest3.avi	0	880	547	72	111				0	Content		-72	-111	28091374	2900037204
28108	09:15:47.478	00:00:28.107	1687	-1024	-768	-1	-1	-1	-1	4	-1024	-768	-1	-1	-1	-1	4		0	0						Untertest3.avi	0	880	547	72	111				0	Content		-72	-111	28107960	2900053790
28125	09:15:47.495	00:00:28.124	1688	-1024	-768	-1	-1	-1	-1	4	-1024	-768	-1	-1	-1	-1	4		0	0						Untertest3.avi	0	880	547	72	111				0	Content		-72	-111	28124627	2900070457
28141	09:15:47.511	00:00:28.141	1689	-1024	-768	-1	-1	-1	-1	4	-1024	-768	-1	-1	-1	-1	4		0	0						Untertest3.avi	0	880	547	72	111				0	Content		-72	-111	28141294	2900087124
28158	09:15:47.528	00:00:28.157	1690	-1024	-768	-1	-1	-1	-1	4	-1024	-768	-1	-1	-1	-1	4		0	0						Untertest3.avi	0	880	547	72	111				0	Content		-72	-111	28157873	2900103703
28175	09:15:47.545	00:00:28.174	1691	-1024	-768	-1	-1	-1	-1	4	-1024	-768	-1	-1	-1	-1	4		0	0						Untertest3.avi	0	880	547	72	111				0	Content		-72	-111	28174540	2900120370
28191	09:15:47.561	00:00:28.191	1692	-1024	-768	-1	-1	-1	-1	4	-1024	-768	-1	-1	-1	-1	4		0	0						Untertest3.avi	0	880	547	72	111				0	Content		-72	-111	28191135	2900136965
28208	09:15:47.578	00:00:28.207	1693	-1024	-768	-1	-1	-1	-1	4	-1024	-768	-1	-1	-1	-1	4		0	0						Untertest3.avi	0	880	547	72	111				0	Content		-72	-111	28207802	2900153632
28224	09:15:47.594	00:00:28.224	1694	-1024	-768	-1	-1	-1	-1	4	-1024	-768	-1	-1	-1	-1	4		0	0						Untertest3.avi	0	880	547	72	111				0	Content		-72	-111	28224469	2900170299
28241	09:15:47.611	00:00:28.241	1695	-1024	-768	-1	-1	-1	-1	4	-1024	-768	-1	-1	-1	-1	4		0	0						Untertest3.avi	0	880	547	72	111				0	Content		-72	-111	28241294	2900187124
28258	09:15:47.628	00:00:28.257	1696	-1024	-768	-1	-1	-1	-1	4	-1024	-768	-1	-1	-1	-1	4		0	0						Untertest3.avi	0	880	547	72	111				0	Content		-72	-111	28257961	2900203791
28275	09:15:47.645	00:00:28.274	1697	-1024	-768	-1	-1	-1	-1	4	-1024	-768	-1	-1	-1	-1	4		0	0						Untertest3.avi	0	880	547	72	111				0	Content		-72	-111	28274628	2900220458
28292	09:15:47.662	00:00:28.291	1698	-1024	-768	-1	-1	-1	-1	4	-1024	-768	-1	-1	-1	-1	4		0	0						Untertest3.avi	0	880	547	72	111				0	Content		-72	-111	28291566	2900237396
28308	09:15:47.678	00:00:28.307	1699	-1024	-768	-1	-1	-1	-1	4	-1024	-768	-1	-1	-1	-1	4		0	0						Untertest3.avi	0	880	547	72	111				0	Content		-72	-111	28307686	2900253516
28324	09:15:47.694	00:00:28.324	1700	-1024	-768	-1	-1	-1	-1	4	-1024	-768	-1	-1	-1	-1	4		0	0						Untertest3.avi	0	880	547	72	111				0	Content		-72	-111	28324311	2900270141
28341	09:15:47.711	00:00:28.340	1701	-1024	-768	-1	-1	-1	-1	4	-1024	-768	-1	-1	-1	-1	4		0	0						Untertest3.avi	0	880	547	72	111				0	Content		-72	-111	28340998	2900286828
28358	09:15:47.728	00:00:28.357	1702	-1024	-768	-1	-1	-1	-1	4	-1024	-768	-1	-1	-1	-1	4		0	0						Untertest3.avi	0	880	547	72	111				0	Content		-72	-111	28357665	2900303495
28374	09:15:47.744	00:00:28.374	1703	-1024	-768	-1	-1	-1	-1	4	-1024	-768	-1	-1	-1	-1	4		0	0						Untertest3.avi	0	880	547	72	111				0	Content		-72	-111	28374297	2900320127
28391	09:15:47.761	00:00:28.390	1704	-1024	-768	-1	-1	-1	-1	4	-1024	-768	-1	-1	-1	-1	4		0	0						Untertest3.avi	0	880	547	72	111				0	Content		-72	-111	28390964	2900336794
28408	09:15:47.778	00:00:28.407	1705	-1024	-768	-1	-1	-1	-1	4	-1024	-768	-1	-1	-1	-1	4		0	0						Untertest3.avi	0	880	547	72	111				0	Content		-72	-111	28407633	2900353463
28424	09:15:47.794	00:00:28.424	1706	-1024	-768	-1	-1	-1	-1	4	-1024	-768	-1	-1	-1	-1	4		0	0						Untertest3.avi	0	880	547	72	111				0	Content		-72	-111	28424300	2900370130
28441	09:15:47.811	00:00:28.440	1707	-1024	-768	-1	-1	-1	-1	4	-1024	-768	-1	-1	-1	-1	4		0	0						Untertest3.avi	0	880	547	72	111				0	Content		-72	-111	28440923	2900386753
28458	09:15:47.828	00:00:28.457	1708	-1024	-768	-1	-1	-1	-1	4	-1024	-768	-1	-1	-1	-1	4		0	0						Untertest3.avi	0	880	547	72	111				0	Content		-72	-111	28457544	2900403374
28474	09:15:47.844	00:00:28.474	1709	-1024	-768	-1	-1	-1	-1	4	-1024	-768	-1	-1	-1	-1	4		0	0						Untertest3.avi	0	880	547	72	111				0	Content		-72	-111	28474229	2900420059
28491	09:15:47.861	00:00:28.490	1710	-1024	-768	-1	-1	-1	-1	4	-1024	-768	-1	-1	-1	-1	4		0	0						Untertest3.avi	0	880	547	72	111				0	Content		-72	-111	28490896	2900436726
28508	09:15:47.878	00:00:28.507	1711	-1024	-768	-1	-1	-1	-1	4	-1024	-768	-1	-1	-1	-1	4		0	0						Untertest3.avi	0	880	547	72	111				0	Content		-72	-111	28507536	2900453366
28524	09:15:47.894	00:00:28.524	1712	-1024	-768	-1	-1	-1	-1	4	-1024	-768	-1	-1	-1	-1	4		0	0						Untertest3.avi	0	880	547	72	111				0	Content		-72	-111	28524187	2900470017
28541	09:15:47.911	00:00:28.540	1713	-1024	-768	-1	-1	-1	-1	4	-1024	-768	-1	-1	-1	-1	4		0	0						Untertest3.avi	0	880	547	72	111				0	Content		-72	-111	28540799	2900486629
28557	09:15:47.927	00:00:28.557	1714	-1024	-768	-1	-1	-1	-1	4	-1024	-768	-1	-1	-1	-1	4		0	0						Untertest3.avi	0	880	547	72	111				0	Content		-72	-111	28557479	2900503309
28574	09:15:47.944	00:00:28.574	1715	-1024	-768	-1	-1	-1	-1	4	-1024	-768	-1	-1	-1	-1	4		0	0						Untertest3.avi	0	880	547	72	111				0	Content		-72	-111	28574146	2900519976
28591	09:15:47.961	00:00:28.590	1716	-1024	-768	-1	-1	-1	-1	4	-1024	-768	-1	-1	-1	-1	4		0	0						Untertest3.avi	0	880	547	72	111				0	Content		-72	-111	28590774	2900536604
28607	09:15:47.977	00:00:28.607	1717	-1024	-768	-1	-1	-1	-1	4	-1024	-768	-1	-1	-1	-1	4		0	0						Untertest3.avi	0	880	547	72	111				0	Content		-72	-111	28607441	2900553271
28624	09:15:47.994	00:00:28.624	1718	-1024	-768	-1	-1	-1	-1	4	-1024	-768	-1	-1	-1	-1	4		0	0						Untertest3.avi	0	880	547	72	111				0	Content		-72	-111	28624108	2900569938
28641	09:15:48.011	00:00:28.640	1719	-1024	-768	-1	-1	-1	-1	4	-1024	-768	-1	-1	-1	-1	4		0	0						Untertest3.avi	0	880	547	72	111				0	Content		-72	-111	28640775	2900586605
28657	09:15:48.027	00:00:28.657	1720	-1024	-768	-1	-1	-1	-1	4	-1024	-768	-1	-1	-1	-1	4		0	0						Untertest3.avi	0	880	547	72	111				0	Content		-72	-111	28657408	2900603238
28674	09:15:48.044	00:00:28.674	1721	-1024	-768	-1	-1	-1	-1	4	-1024	-768	-1	-1	-1	-1	4		0	0						Untertest3.avi	0	880	547	72	111				0	Content		-72	-111	28674022	2900619852
28691	09:15:48.061	00:00:28.690	1722	-1024	-768	-1	-1	-1	-1	4	-1024	-768	-1	-1	-1	-1	4		0	0						Untertest3.avi	0	880	547	72	111				0	Content		-72	-111	28690771	2900636601
28707	09:15:48.077	00:00:28.707	1723	-1024	-768	-1	-1	-1	-1	4	-1024	-768	-1	-1	-1	-1	4		0	0						Untertest3.avi	0	880	547	72	111				0	Content		-72	-111	28707394	2900653224
28724	09:15:48.094	00:00:28.724	1724	-1024	-768	-1	-1	-1	-1	4	-1024	-768	-1	-1	-1	-1	4		0	0						Untertest3.avi	0	880	547	72	111				0	Content		-72	-111	28724061	2900669891
28741	09:15:48.111	00:00:28.740	1725	-1024	-768	-1	-1	-1	-1	4	-1024	-768	-1	-1	-1	-1	4		0	0						Untertest3.avi	0	880	547	72	111				0	Content		-72	-111	28740725	2900686555
28757	09:15:48.127	00:00:28.757	1726	-1024	-768	-1	-1	-1	-1	4	-1024	-768	-1	-1	-1	-1	4		0	0						Untertest3.avi	0	880	547	72	111				0	Content		-72	-111	28757392	2900703222
28774	09:15:48.144	00:00:28.774	1727	-1024	-768	-1	-1	-1	-1	4	-1024	-768	-1	-1	-1	-1	4		0	0						Untertest3.avi	0	880	547	72	111				0	Content		-72	-111	28774014	2900719844
28791	09:15:48.161	00:00:28.790	1728	-1024	-768	-1	-1	-1	-1	4	-1024	-768	-1	-1	-1	-1	4		0	0						Untertest3.avi	0	880	547	72	111				0	Content		-72	-111	28790681	2900736511
28807	09:15:48.177	00:00:28.807	1729	-1024	-768	-1	-1	-1	-1	4	-1024	-768	-1	-1	-1	-1	4		0	0						Untertest3.avi	0	880	547	72	111				0	Content		-72	-111	28807349	2900753179
28824	09:15:48.194	00:00:28.824	1730	-1024	-768	-1	-1	-1	-1	4	-1024	-768	-1	-1	-1	-1	4		0	0						Untertest3.avi	0	880	547	72	111				0	Content		-72	-111	28824016	2900769846
28841	09:15:48.211	00:00:28.840	1731	-1024	-768	-1	-1	-1	-1	4	-1024	-768	-1	-1	-1	-1	4		0	0						Untertest3.avi	0	880	547	72	111				0	Content		-72	-111	28840683	2900786513
28857	09:15:48.227	00:00:28.857	1732	-1024	-768	-1	-1	-1	-1	4	-1024	-768	-1	-1	-1	-1	4		0	0						Untertest3.avi	0	880	547	72	111				0	Content		-72	-111	28857280	2900803110
28874	09:15:48.244	00:00:28.873	1733	-1024	-768	-1	-1	-1	-1	4	-1024	-768	-1	-1	-1	-1	4		0	0						Untertest3.avi	0	880	547	72	111				0	Content		-72	-111	28873947	2900819777
28891	09:15:48.261	00:00:28.890	1734	-1024	-768	-1	-1	-1	-1	4	-1024	-768	-1	-1	-1	-1	4		0	0						Untertest3.avi	0	880	547	72	111				0	Content		-72	-111	28890590	2900836420
28907	09:15:48.277	00:00:28.907	1735	-1024	-768	-1	-1	-1	-1	4	-1024	-768	-1	-1	-1	-1	4		0	0						Untertest3.avi	0	880	547	72	111				0	Content		-72	-111	28907257	2900853087
28924	09:15:48.294	00:00:28.923	1736	-1024	-768	-1	-1	-1	-1	4	-1024	-768	-1	-1	-1	-1	4		0	0						Untertest3.avi	0	880	547	72	111				0	Content		-72	-111	28923924	2900869754
28941	09:15:48.311	00:00:28.940	1737	-1024	-768	-1	-1	-1	-1	4	-1024	-768	-1	-1	-1	-1	4		0	0						Untertest3.avi	0	880	547	72	111				0	Content		-72	-111	28940781	2900886611
28957	09:15:48.327	00:00:28.957	1738	-1024	-768	-1	-1	-1	-1	4	-1024	-768	-1	-1	-1	-1	4		0	0						Untertest3.avi	0	880	547	72	111				0	Content		-72	-111	28957448	2900903278
28974	09:15:48.344	00:00:28.974	1739	-1024	-768	-1	-1	-1	-1	4	-1024	-768	-1	-1	-1	-1	4		0	0						Untertest3.avi	0	880	547	72	111				0	Content		-72	-111	28974115	2900919945
28991	09:15:48.361	00:00:28.991	1740	-1024	-768	-1	-1	-1	-1	4	-1024	-768	-1	-1	-1	-1	4		0	0						Untertest3.avi	0	880	547	72	111				0	Content		-72	-111	28991240	2900937070
29008	09:15:48.378	00:00:29.007	1741	-1024	-768	-1	-1	-1	-1	4	-1024	-768	-1	-1	-1	-1	4		0	0						Untertest3.avi	0	880	547	72	111				0	Content		-72	-111	29007907	2900953737
29025	09:15:48.395	00:00:29.025	1742	-1024	-768	-1	-1	-1	-1	4	-1024	-768	-1	-1	-1	-1	4		0	0						Untertest3.avi	0	880	547	72	111				0	Content		-72	-111	29025135	2900970965
29042	09:15:48.412	00:00:29.041	1743	-1024	-768	-1	-1	-1	-1	4	-1024	-768	-1	-1	-1	-1	4		0	0						Untertest3.avi	0	880	547	72	111				0	Content		-72	-111	29041802	2900987632
29058	09:15:48.428	00:00:29.057	1744	-1024	-768	-1	-1	-1	-1	4	-1024	-768	-1	-1	-1	-1	4		0	0						Untertest3.avi	0	880	547	72	111				0	Content		-72	-111	29057832	2901003662
29074	09:15:48.444	00:00:29.074	1745	-1024	-768	-1	-1	-1	-1	4	-1024	-768	-1	-1	-1	-1	4		0	0						Untertest3.avi	0	880	547	72	111				0	Content		-72	-111	29074499	2901020329
29091	09:15:48.461	00:00:29.090	1746	-1024	-768	-1	-1	-1	-1	4	-1024	-768	-1	-1	-1	-1	4		0	0						Untertest3.avi	0	880	547	72	111				0	Content		-72	-111	29090803	2901036633
29107	09:15:48.477	00:00:29.107	1747	-1024	-768	-1	-1	-1	-1	4	-1024	-768	-1	-1	-1	-1	4		0	0						Untertest3.avi	0	880	547	72	111				0	Content		-72	-111	29107470	2901053300
29124	09:15:48.494	00:00:29.123	1748	-1024	-768	-1	-1	-1	-1	4	-1024	-768	-1	-1	-1	-1	4		0	0						Untertest3.avi	0	880	547	72	111				0	Content		-72	-111	29123975	2901069805
29141	09:15:48.511	00:00:29.140	1749	-1024	-768	-1	-1	-1	-1	4	-1024	-768	-1	-1	-1	-1	4		0	0						Untertest3.avi	0	880	547	72	111				0	Content		-72	-111	29140642	2901086472
29157	09:15:48.527	00:00:29.157	1750	-1024	-768	-1	-1	-1	-1	4	-1024	-768	-1	-1	-1	-1	4		0	0						Untertest3.avi	0	880	547	72	111				0	Content		-72	-111	29157213	2901103043
29174	09:15:48.544	00:00:29.173	1751	-1024	-768	-1	-1	-1	-1	4	-1024	-768	-1	-1	-1	-1	4		0	0						Untertest3.avi	0	880	547	72	111				0	Content		-72	-111	29173880	2901119710
29190	09:15:48.560	00:00:29.190	1752	-1024	-768	-1	-1	-1	-1	4	-1024	-768	-1	-1	-1	-1	4		0	0						Untertest3.avi	0	880	547	72	111				0	Content		-72	-111	29190496	2901136326
29207	09:15:48.577	00:00:29.207	1753	-1024	-768	-1	-1	-1	-1	4	-1024	-768	-1	-1	-1	-1	4		0	0						Untertest3.avi	0	880	547	72	111				0	Content		-72	-111	29207163	2901152993
29224	09:15:48.594	00:00:29.223	1754	-1024	-768	-1	-1	-1	-1	4	-1024	-768	-1	-1	-1	-1	4		0	0						Untertest3.avi	0	880	547	72	111				0	Content		-72	-111	29223830	2901169660
29240	09:15:48.610	00:00:29.240	1755	-1024	-768	-1	-1	-1	-1	4	-1024	-768	-1	-1	-1	-1	4		0	0						Untertest3.avi	0	880	547	72	111				0	Content		-72	-111	29240462	2901186292
29257	09:15:48.627	00:00:29.257	1756	-1024	-768	-1	-1	-1	-1	4	-1024	-768	-1	-1	-1	-1	4		0	0						Untertest3.avi	0	880	547	72	111				0	Content		-72	-111	29257129	2901202959
29274	09:15:48.644	00:00:29.273	1757	-1024	-768	-1	-1	-1	-1	4	-1024	-768	-1	-1	-1	-1	4		0	0						Untertest3.avi	0	880	547	72	111				0	Content		-72	-111	29273796	2901219626
29291	09:15:48.661	00:00:29.290	1758	-1024	-768	-1	-1	-1	-1	4	-1024	-768	-1	-1	-1	-1	4		0	0						Untertest3.avi	0	880	547	72	111				0	Content		-72	-111	29290702	2901236532
29307	09:15:48.677	00:00:29.307	1759	-1024	-768	-1	-1	-1	-1	4	-1024	-768	-1	-1	-1	-1	4		0	0						Untertest3.avi	0	880	547	72	111				0	Content		-72	-111	29307369	2901253199
29324	09:15:48.694	00:00:29.324	1760	-1024	-768	-1	-1	-1	-1	4	-1024	-768	-1	-1	-1	-1	4		0	0						Untertest3.avi	0	880	547	72	111				0	Content		-72	-111	29324483	2901270313
29341	09:15:48.711	00:00:29.341	1761	-1024	-768	-1	-1	-1	-1	4	-1024	-768	-1	-1	-1	-1	4		0	0						Untertest3.avi	0	880	547	72	111				0	Content		-72	-111	29341150	2901286980
29358	09:15:48.728	00:00:29.358	1762	-1024	-768	-1	-1	-1	-1	4	-1024	-768	-1	-1	-1	-1	4		0	0						Untertest3.avi	0	880	547	72	111				0	Content		-72	-111	29358309	2901304139
29375	09:15:48.745	00:00:29.374	1763	-1024	-768	-1	-1	-1	-1	4	-1024	-768	-1	-1	-1	-1	4		0	0						Untertest3.avi	0	880	547	72	111				0	Content		-72	-111	29374976	2901320806
29391	09:15:48.761	00:00:29.390	1764	-1024	-768	-1	-1	-1	-1	4	-1024	-768	-1	-1	-1	-1	4		0	0						Untertest3.avi	0	880	547	72	111				0	Content		-72	-111	29390971	2901336801
29408	09:15:48.778	00:00:29.407	1765	-1024	-768	-1	-1	-1	-1	4	-1024	-768	-1	-1	-1	-1	4		0	0						Untertest3.avi	0	880	547	72	111				0	Content		-72	-111	29407638	2901353468
29424	09:15:48.794	00:00:29.423	1766	-1024	-768	-1	-1	-1	-1	4	-1024	-768	-1	-1	-1	-1	4		0	0						Untertest3.avi	0	880	547	72	111				0	Content		-72	-111	29423927	2901369757
29441	09:15:48.811	00:00:29.440	1767	-1024	-768	-1	-1	-1	-1	4	-1024	-768	-1	-1	-1	-1	4		0	0						Untertest3.avi	0	880	547	72	111				0	Content		-72	-111	29440594	2901386424
29457	09:15:48.827	00:00:29.457	1768	-1024	-768	-1	-1	-1	-1	4	-1024	-768	-1	-1	-1	-1	4		0	0						Untertest3.avi	0	880	547	72	111				0	Content		-72	-111	29457088	2901402918
29474	09:15:48.844	00:00:29.473	1769	-1024	-768	-1	-1	-1	-1	4	-1024	-768	-1	-1	-1	-1	4		0	0						Untertest3.avi	0	880	547	72	111				0	Content		-72	-111	29473755	2901419585
29490	09:15:48.860	00:00:29.490	1770	-1024	-768	-1	-1	-1	-1	4	-1024	-768	-1	-1	-1	-1	4		0	0						Untertest3.avi	0	880	547	72	111				0	Content		-72	-111	29490382	2901436212
29507	09:15:48.877	00:00:29.507	1771	-1024	-768	-1	-1	-1	-1	4	-1024	-768	-1	-1	-1	-1	4		0	0						Untertest3.avi	0	880	547	72	111				0	Content		-72	-111	29507049	2901452879
29524	09:15:48.894	00:00:29.523	1772	-1024	-768	-1	-1	-1	-1	4	-1024	-768	-1	-1	-1	-1	4		0	0						Untertest3.avi	0	880	547	72	111				0	Content		-72	-111	29523716	2901469546
29540	09:15:48.910	00:00:29.540	1773	-1024	-768	-1	-1	-1	-1	4	-1024	-768	-1	-1	-1	-1	4		0	0						Untertest3.avi	0	880	547	72	111				0	Content		-72	-111	29540271	2901486101
29557	09:15:48.927	00:00:29.556	1774	-1024	-768	-1	-1	-1	-1	4	-1024	-768	-1	-1	-1	-1	4		0	0						Untertest3.avi	0	880	547	72	111				0	Content		-72	-111	29556938	2901502768
29574	09:15:48.944	00:00:29.573	1775	-1024	-768	-1	-1	-1	-1	4	-1024	-768	-1	-1	-1	-1	4		0	0						Untertest3.avi	0	880	547	72	111				0	Content		-72	-111	29573567	2901519397
29590	09:15:48.960	00:00:29.590	1776	-1024	-768	-1	-1	-1	-1	4	-1024	-768	-1	-1	-1	-1	4		0	0						Untertest3.avi	0	880	547	72	111				0	Content		-72	-111	29590234	2901536064
29607	09:15:48.977	00:00:29.606	1777	-1024	-768	-1	-1	-1	-1	4	-1024	-768	-1	-1	-1	-1	4		0	0						Untertest3.avi	0	880	547	72	111				0	Content		-72	-111	29606901	2901552731
29624	09:15:48.994	00:00:29.623	1778	-1024	-768	-1	-1	-1	-1	4	-1024	-768	-1	-1	-1	-1	4		0	0						Untertest3.avi	0	880	547	72	111				0	Content		-72	-111	29623707	2901569537
29640	09:15:49.010	00:00:29.640	1779	-1024	-768	-1	-1	-1	-1	4	-1024	-768	-1	-1	-1	-1	4		0	0						Untertest3.avi	0	880	547	72	111				0	Content		-72	-111	29640374	2901586204
29657	09:15:49.027	00:00:29.657	1780	-1024	-768	-1	-1	-1	-1	4	-1024	-768	-1	-1	-1	-1	4		0	0						Untertest3.avi	0	880	547	72	111				0	Content		-72	-111	29657041	2901602871
29674	09:15:49.044	00:00:29.674	1781	-1024	-768	-1	-1	-1	-1	4	-1024	-768	-1	-1	-1	-1	4		0	0						Untertest3.avi	0	880	547	72	111				0	Content		-72	-111	29674183	2901620013
29691	09:15:49.061	00:00:29.690	1782	-1024	-768	-1	-1	-1	-1	4	-1024	-768	-1	-1	-1	-1	4		0	0						Untertest3.avi	0	880	547	72	111				0	Content		-72	-111	29690850	2901636680
29708	09:15:49.078	00:00:29.708	1783	-1024	-768	-1	-1	-1	-1	4	-1024	-768	-1	-1	-1	-1	4		0	0						Untertest3.avi	0	880	547	72	111				0	Content		-72	-111	29708081	2901653911
29725	09:15:49.095	00:00:29.724	1784	-1024	-768	-1	-1	-1	-1	4	-1024	-768	-1	-1	-1	-1	4		0	0						Untertest3.avi	0	880	547	72	111				0	Content		-72	-111	29724749	2901670579
29741	09:15:49.111	00:00:29.740	1785	-1024	-768	-1	-1	-1	-1	4	-1024	-768	-1	-1	-1	-1	4		0	0						Untertest3.avi	0	880	547	72	111				0	Content		-72	-111	29740716	2901686546
29757	09:15:49.127	00:00:29.757	1786	-1024	-768	-1	-1	-1	-1	4	-1024	-768	-1	-1	-1	-1	4		0	0						Untertest3.avi	0	880	547	72	111				0	Content		-72	-111	29757384	2901703214
29774	09:15:49.144	00:00:29.773	1787	-1024	-768	-1	-1	-1	-1	4	-1024	-768	-1	-1	-1	-1	4		0	0						Untertest3.avi	0	880	547	72	111				0	Content		-72	-111	29773720	2901719550
29790	09:15:49.160	00:00:29.790	1788	-1024	-768	-1	-1	-1	-1	4	-1024	-768	-1	-1	-1	-1	4		0	0						Untertest3.avi	0	880	547	72	111				0	Content		-72	-111	29790387	2901736217
29807	09:15:49.177	00:00:29.806	1789	-1024	-768	-1	-1	-1	-1	4	-1024	-768	-1	-1	-1	-1	4		0	0						Untertest3.avi	0	880	547	72	111				0	Content		-72	-111	29806845	2901752675
29824	09:15:49.194	00:00:29.823	1790	-1024	-768	-1	-1	-1	-1	4	-1024	-768	-1	-1	-1	-1	4		0	0						Untertest3.avi	0	880	547	72	111				0	Content		-72	-111	29823512	2901769342
29840	09:15:49.210	00:00:29.840	1791	-1024	-768	-1	-1	-1	-1	4	-1024	-768	-1	-1	-1	-1	4		0	0						Untertest3.avi	0	880	547	72	111				0	Content		-72	-111	29840122	2901785952
29857	09:15:49.227	00:00:29.856	1792	-1024	-768	-1	-1	-1	-1	4	-1024	-768	-1	-1	-1	-1	4		0	0						Untertest3.avi	0	880	547	72	111				0	Content		-72	-111	29856789	2901802619
29873	09:15:49.243	00:00:29.873	1793	-1024	-768	-1	-1	-1	-1	4	-1024	-768	-1	-1	-1	-1	4		0	0						Untertest3.avi	0	880	547	72	111				0	Content		-72	-111	29873376	2901819206
29890	09:15:49.260	00:00:29.890	1794	-1024	-768	-1	-1	-1	-1	4	-1024	-768	-1	-1	-1	-1	4		0	0						Untertest3.avi	0	880	547	72	111				0	Content		-72	-111	29890043	2901835873
29907	09:15:49.277	00:00:29.906	1795	-1024	-768	-1	-1	-1	-1	4	-1024	-768	-1	-1	-1	-1	4		0	0						Untertest3.avi	0	880	547	72	111				0	Content		-72	-111	29906710	2901852540
29923	09:15:49.293	00:00:29.923	1796	-1024	-768	-1	-1	-1	-1	4	-1024	-768	-1	-1	-1	-1	4		0	0						Untertest3.avi	0	880	547	72	111				0	Content		-72	-111	29923323	2901869153
29940	09:15:49.310	00:00:29.939	1797	-1024	-768	-1	-1	-1	-1	4	-1024	-768	-1	-1	-1	-1	4		0	0						Untertest3.avi	0	880	547	72	111				0	Content		-72	-111	29939990	2901885820
29957	09:15:49.327	00:00:29.956	1798	-1024	-768	-1	-1	-1	-1	4	-1024	-768	-1	-1	-1	-1	4		0	0						Untertest3.avi	0	880	547	72	111				0	Content		-72	-111	29956657	2901902487
29974	09:15:49.344	00:00:29.973	1799	-1024	-768	-1	-1	-1	-1	4	-1024	-768	-1	-1	-1	-1	4		0	0						Untertest3.avi	0	880	547	72	111				0	Content		-72	-111	29973539	2901919369
29990	09:15:49.360	00:00:29.990	1800	-1024	-768	-1	-1	-1	-1	4	-1024	-768	-1	-1	-1	-1	4		0	0						Untertest3.avi	0	880	547	72	111				0	Content		-72	-111	29990206	2901936036
30007	09:15:49.377	00:00:30.007	1801	-1024	-768	-1	-1	-1	-1	4	-1024	-768	-1	-1	-1	-1	4		0	0						Untertest3.avi	0	880	547	72	111				0	Content		-72	-111	30007311	2901953141
30024	09:15:49.394	00:00:30.023	1802	-1024	-768	-1	-1	-1	-1	4	-1024	-768	-1	-1	-1	-1	4		0	0						Untertest3.avi	0	880	547	72	111				0	Content		-72	-111	30023978	2901969808
30041	09:15:49.411	00:00:30.041	1803	-1024	-768	-1	-1	-1	-1	4	-1024	-768	-1	-1	-1	-1	4		0	0						Untertest3.avi	0	880	547	72	111				0	Content		-72	-111	30041196	2901987026
30058	09:15:49.428	00:00:30.057	1804	-1024	-768	-1	-1	-1	-1	4	-1024	-768	-1	-1	-1	-1	4		0	0						Untertest3.avi	0	880	547	72	111				0	Content		-72	-111	30057863	2902003693
30074	09:15:49.444	00:00:30.073	1805	-1024	-768	-1	-1	-1	-1	4	-1024	-768	-1	-1	-1	-1	4		0	0						Untertest3.avi	0	880	547	72	111				0	Content		-72	-111	30073887	2902019717
30091	09:15:49.461	00:00:30.090	1806	-1024	-768	-1	-1	-1	-1	4	-1024	-768	-1	-1	-1	-1	4		0	0						Untertest3.avi	0	880	547	72	111				0	Content		-72	-111	30090554	2902036384
30107	09:15:49.477	00:00:30.106	1807	-1024	-768	-1	-1	-1	-1	4	-1024	-768	-1	-1	-1	-1	4		0	0						Untertest3.avi	0	880	547	72	111				0	Content		-72	-111	30106854	2902052684
30124	09:15:49.494	00:00:30.123	1808	-1024	-768	-1	-1	-1	-1	4	-1024	-768	-1	-1	-1	-1	4		0	0						Untertest3.avi	0	880	547	72	111				0	Content		-72	-111	30123521	2902069351
30140	09:15:49.510	00:00:30.139	1809	-1024	-768	-1	-1	-1	-1	4	-1024	-768	-1	-1	-1	-1	4		0	0						Untertest3.avi	0	880	547	72	111				0	Content		-72	-111	30139961	2902085791
30157	09:15:49.527	00:00:30.156	1810	-1024	-768	-1	-1	-1	-1	4	-1024	-768	-1	-1	-1	-1	4		0	0						Untertest3.avi	0	880	547	72	111				0	Content		-72	-111	30156628	2902102458
30173	09:15:49.543	00:00:30.173	1811	-1024	-768	-1	-1	-1	-1	4	-1024	-768	-1	-1	-1	-1	4		0	0						Untertest3.avi	0	880	547	72	111				0	Content		-72	-111	30173236	2902119066
30190	09:15:49.560	00:00:30.189	1812	-1024	-768	-1	-1	-1	-1	4	-1024	-768	-1	-1	-1	-1	4		0	0						Untertest3.avi	0	880	547	72	111				0	Content		-72	-111	30189903	2902135733
30207	09:15:49.577	00:00:30.206	1813	-1024	-768	-1	-1	-1	-1	4	-1024	-768	-1	-1	-1	-1	4		0	0						Untertest3.avi	0	880	547	72	111				0	Content		-72	-111	30206570	2902152400
30223	09:15:49.593	00:00:30.223	1814	-1024	-768	-1	-1	-1	-1	4	-1024	-768	-1	-1	-1	-1	4		0	0						Untertest3.avi	0	880	547	72	111				0	Content		-72	-111	30223169	2902168999
30240	09:15:49.610	00:00:30.239	1815	-1024	-768	-1	-1	-1	-1	4	-1024	-768	-1	-1	-1	-1	4		0	0						Untertest3.avi	0	880	547	72	111				0	Content		-72	-111	30239837	2902185667
30256	09:15:49.626	00:00:30.256	1816	-1024	-768	-1	-1	-1	-1	4	-1024	-768	-1	-1	-1	-1	4		0	0						Untertest3.avi	0	880	547	72	111				0	Content		-72	-111	30256439	2902202269
30273	09:15:49.643	00:00:30.273	1817	-1024	-768	-1	-1	-1	-1	4	-1024	-768	-1	-1	-1	-1	4		0	0						Untertest3.avi	0	880	547	72	111				0	Content		-72	-111	30273106	2902218936
30290	09:15:49.660	00:00:30.289	1818	-1024	-768	-1	-1	-1	-1	4	-1024	-768	-1	-1	-1	-1	4		0	0						Untertest3.avi	0	880	547	72	111				0	Content		-72	-111	30289773	2902235603
30307	09:15:49.677	00:00:30.306	1819	-1024	-768	-1	-1	-1	-1	4	-1024	-768	-1	-1	-1	-1	4		0	0						Untertest3.avi	0	880	547	72	111				0	Content		-72	-111	30306602	2902252432
30323	09:15:49.693	00:00:30.323	1820	-1024	-768	-1	-1	-1	-1	4	-1024	-768	-1	-1	-1	-1	4		0	0						Untertest3.avi	0	880	547	72	111				0	Content		-72	-111	30323269	2902269099
30340	09:15:49.710	00:00:30.339	1821	-1024	-768	-1	-1	-1	-1	4	-1024	-768	-1	-1	-1	-1	4		0	0						Untertest3.avi	0	880	547	72	111				0	Content		-72	-111	30339936	2902285766
30357	09:15:49.727	00:00:30.357	1822	-1024	-768	-1	-1	-1	-1	4	-1024	-768	-1	-1	-1	-1	4		0	0						Untertest3.avi	0	880	547	72	111				0	Content		-72	-111	30357035	2902302865
30374	09:15:49.744	00:00:30.373	1823	-1024	-768	-1	-1	-1	-1	4	-1024	-768	-1	-1	-1	-1	4		0	0						Untertest3.avi	0	880	547	72	111				0	Content		-72	-111	30373702	2902319532
30391	09:15:49.761	00:00:30.390	1824	-1024	-768	-1	-1	-1	-1	4	-1024	-768	-1	-1	-1	-1	4		0	0						Untertest3.avi	0	880	547	72	111				0	Content		-72	-111	30390917	2902336747
30408	09:15:49.778	00:00:30.407	1825	-1024	-768	-1	-1	-1	-1	4	-1024	-768	-1	-1	-1	-1	4		0	0						Untertest3.avi	0	880	547	72	111				0	Content		-72	-111	30407584	2902353414
30424	09:15:49.794	00:00:30.423	1826	-1024	-768	-1	-1	-1	-1	4	-1024	-768	-1	-1	-1	-1	4		0	0						Untertest3.avi	0	880	547	72	111				0	Content		-72	-111	30423606	2902369436
30440	09:15:49.810	00:00:30.440	1827	-1024	-768	-1	-1	-1	-1	4	-1024	-768	-1	-1	-1	-1	4		0	0						Untertest3.avi	0	880	547	72	111				0	Content		-72	-111	30440273	2902386103
30457	09:15:49.827	00:00:30.456	1828	-1024	-768	-1	-1	-1	-1	4	-1024	-768	-1	-1	-1	-1	4		0	0						Untertest3.avi	0	880	547	72	111				0	Content		-72	-111	30456575	2902402405
30473	09:15:49.843	00:00:30.473	1829	-1024	-768	-1	-1	-1	-1	4	-1024	-768	-1	-1	-1	-1	4		0	0						Untertest3.avi	0	880	547	72	111				0	Content		-72	-111	30473242	2902419072
30490	09:15:49.860	00:00:30.489	1830	-1024	-768	-1	-1	-1	-1	4	-1024	-768	-1	-1	-1	-1	4		0	0						Untertest3.avi	0	880	547	72	111				0	Content		-72	-111	30489745	2902435575
30506	09:15:49.876	00:00:30.506	1831	-1024	-768	-1	-1	-1	-1	4	-1024	-768	-1	-1	-1	-1	4		0	0						Untertest3.avi	0	880	547	72	111				0	Content		-72	-111	30506412	2902452242
30523	09:15:49.893	00:00:30.522	1832	-1024	-768	-1	-1	-1	-1	4	-1024	-768	-1	-1	-1	-1	4		0	0						Untertest3.avi	0	880	547	72	111				0	Content		-72	-111	30522980	2902468810
30540	09:15:49.910	00:00:30.539	1833	-1024	-768	-1	-1	-1	-1	4	-1024	-768	-1	-1	-1	-1	4		0	0						Untertest3.avi	0	880	547	72	111				0	Content		-72	-111	30539647	2902485477
30556	09:15:49.926	00:00:30.556	1834	-1024	-768	-1	-1	-1	-1	4	-1024	-768	-1	-1	-1	-1	4		0	0						Untertest3.avi	0	880	547	72	111				0	Content		-72	-111	30556264	2902502094
30573	09:15:49.943	00:00:30.572	1835	-1024	-768	-1	-1	-1	-1	4	-1024	-768	-1	-1	-1	-1	4		0	0						Untertest3.avi	0	880	547	72	111				0	Content		-72	-111	30572931	2902518761
30590	09:15:49.960	00:00:30.589	1836	-1024	-768	-1	-1	-1	-1	4	-1024	-768	-1	-1	-1	-1	4		0	0						Untertest3.avi	0	880	547	72	111				0	Content		-72	-111	30589598	2902535428
30606	09:15:49.976	00:00:30.606	1837	-1024	-768	-1	-1	-1	-1	4	-1024	-768	-1	-1	-1	-1	4		0	0						Untertest3.avi	0	880	547	72	111				0	Content		-72	-111	30606234	2902552064
30623	09:15:49.993	00:00:30.622	1838	-1024	-768	-1	-1	-1	-1	4	-1024	-768	-1	-1	-1	-1	4		0	0						Untertest3.avi	0	880	547	72	111				0	Content		-72	-111	30622901	2902568731
30640	09:15:50.010	00:00:30.639	1839	-1024	-768	-1	-1	-1	-1	4	-1024	-768	-1	-1	-1	-1	4		0	0						Untertest3.avi	0	880	547	72	111				0	Content		-72	-111	30639568	2902585398
30656	09:15:50.026	00:00:30.656	1840	-1024	-768	-1	-1	-1	-1	4	-1024	-768	-1	-1	-1	-1	4		0	0						Untertest3.avi	0	880	547	72	111				0	Content		-72	-111	30656407	2902602237
30673	09:15:50.043	00:00:30.673	1841	-1024	-768	-1	-1	-1	-1	4	-1024	-768	-1	-1	-1	-1	4		0	0						Untertest3.avi	0	880	547	72	111				0	Content		-72	-111	30673074	2902618904
30690	09:15:50.060	00:00:30.690	1842	-1024	-768	-1	-1	-1	-1	4	-1024	-768	-1	-1	-1	-1	4		0	0						Untertest3.avi	0	880	547	72	111				0	Content		-72	-111	30690217	2902636047
30707	09:15:50.077	00:00:30.706	1843	-1024	-768	-1	-1	-1	-1	4	-1024	-768	-1	-1	-1	-1	4		0	0						Untertest3.avi	0	880	547	72	111				0	Content		-72	-111	30706885	2902652715
30724	09:15:50.094	00:00:30.724	1844	-1024	-768	-1	-1	-1	-1	4	-1024	-768	-1	-1	-1	-1	4		0	0						Untertest3.avi	0	880	547	72	111				0	Content		-72	-111	30724067	2902669897
30741	09:15:50.111	00:00:30.740	1845	-1024	-768	-1	-1	-1	-1	4	-1024	-768	-1	-1	-1	-1	4		0	0						Untertest3.avi	0	880	547	72	111				0	Content		-72	-111	30740734	2902686564
30757	09:15:50.127	00:00:30.756	1846	-1024	-768	-1	-1	-1	-1	4	-1024	-768	-1	-1	-1	-1	4		0	0						Untertest3.avi	0	880	547	72	111				0	Content		-72	-111	30756735	2902702565
30773	09:15:50.143	00:00:30.773	1847	-1024	-768	-1	-1	-1	-1	4	-1024	-768	-1	-1	-1	-1	4		0	0						Untertest3.avi	0	880	547	72	111				0	Content		-72	-111	30773402	2902719232
30790	09:15:50.160	00:00:30.789	1848	-1024	-768	-1	-1	-1	-1	4	-1024	-768	-1	-1	-1	-1	4		0	0						Untertest3.avi	0	880	547	72	111				0	Content		-72	-111	30789692	2902735522
30806	09:15:50.176	00:00:30.806	1849	-1024	-768	-1	-1	-1	-1	4	-1024	-768	-1	-1	-1	-1	4		0	0						Untertest3.avi	0	880	547	72	111				0	Content		-72	-111	30806359	2902752189
30823	09:15:50.193	00:00:30.822	1850	-1024	-768	-1	-1	-1	-1	4	-1024	-768	-1	-1	-1	-1	4		0	0						Untertest3.avi	0	880	547	72	111				0	Content		-72	-111	30822856	2902768686
30840	09:15:50.210	00:00:30.839	1851	-1024	-768	-1	-1	-1	-1	4	-1024	-768	-1	-1	-1	-1	4		0	0						Untertest3.avi	0	880	547	72	111				0	Content		-72	-111	30839523	2902785353
30856	09:15:50.226	00:00:30.856	1852	-1024	-768	-1	-1	-1	-1	4	-1024	-768	-1	-1	-1	-1	4		0	0						Untertest3.avi	0	880	547	72	111				0	Content		-72	-111	30856149	2902801979
30873	09:15:50.243	00:00:30.872	1853	-1024	-768	-1	-1	-1	-1	4	-1024	-768	-1	-1	-1	-1	4		0	0						Untertest3.avi	0	880	547	72	111				0	Content		-72	-111	30872816	2902818646
30889	09:15:50.259	00:00:30.889	1854	-1024	-768	-1	-1	-1	-1	4	-1024	-768	-1	-1	-1	-1	4		0	0						Untertest3.avi	0	880	547	72	111				0	Content		-72	-111	30889483	2902835313
30906	09:15:50.276	00:00:30.906	1855	-1024	-768	-1	-1	-1	-1	4	-1024	-768	-1	-1	-1	-1	4		0	0						Untertest3.avi	0	880	547	72	111				0	Content		-72	-111	30906039	2902851869
30923	09:15:50.293	00:00:30.922	1856	-1024	-768	-1	-1	-1	-1	4	-1024	-768	-1	-1	-1	-1	4		0	0						Untertest3.avi	0	880	547	72	111				0	Content		-72	-111	30922706	2902868536
30939	09:15:50.309	00:00:30.939	1857	-1024	-768	-1	-1	-1	-1	4	-1024	-768	-1	-1	-1	-1	4		0	0						Untertest3.avi	0	880	547	72	111				0	Content		-72	-111	30939335	2902885165
30956	09:15:50.326	00:00:30.956	1858	-1024	-768	-1	-1	-1	-1	4	-1024	-768	-1	-1	-1	-1	4		0	0						Untertest3.avi	0	880	547	72	111				0	Content		-72	-111	30956002	2902901832
30973	09:15:50.343	00:00:30.972	1859	-1024	-768	-1	-1	-1	-1	4	-1024	-768	-1	-1	-1	-1	4		0	0						Untertest3.avi	0	880	547	72	111				0	Content		-72	-111	30972669	2902918499
30990	09:15:50.360	00:00:30.989	1860	-1024	-768	-1	-1	-1	-1	4	-1024	-768	-1	-1	-1	-1	4		0	0						Untertest3.avi	0	880	547	72	111				0	Content		-72	-111	30989571	2902935401
31006	09:15:50.376	00:00:31.006	1861	-1024	-768	-1	-1	-1	-1	4	-1024	-768	-1	-1	-1	-1	4		0	0						Untertest3.avi	0	880	547	72	111				0	Content		-72	-111	31006238	2902952068
31023	09:15:50.393	00:00:31.023	1862	-1024	-768	-1	-1	-1	-1	4	-1024	-768	-1	-1	-1	-1	4		0	0						Untertest3.avi	0	880	547	72	111				0	Content		-72	-111	31023350	2902969180
31040	09:15:50.410	00:00:31.040	1863	-1024	-768	-1	-1	-1	-1	4	-1024	-768	-1	-1	-1	-1	4		0	0						Untertest3.avi	0	880	547	72	111				0	Content		-72	-111	31040017	2902985847
31057	09:15:50.427	00:00:31.057	1864	-1024	-768	-1	-1	-1	-1	4	-1024	-768	-1	-1	-1	-1	4		0	0						Untertest3.avi	0	880	547	72	111				0	Content		-72	-111	31057239	2903003069
31074	09:15:50.444	00:00:31.073	1865	-1024	-768	-1	-1	-1	-1	4	-1024	-768	-1	-1	-1	-1	4		0	0						Untertest3.avi	0	880	547	72	111				0	Content		-72	-111	31073906	2903019736
31090	09:15:50.460	00:00:31.089	1866	-1024	-768	-1	-1	-1	-1	4	-1024	-768	-1	-1	-1	-1	4		0	0						Untertest3.avi	0	880	547	72	111				0	Content		-72	-111	31089869	2903035699
31107	09:15:50.477	00:00:31.106	1867	-1024	-768	-1	-1	-1	-1	4	-1024	-768	-1	-1	-1	-1	4		0	0						Untertest3.avi	0	880	547	72	111				0	Content		-72	-111	31106536	2903052366
31123	09:15:50.493	00:00:31.122	1868	-1024	-768	-1	-1	-1	-1	4	-1024	-768	-1	-1	-1	-1	4		0	0						Untertest3.avi	0	880	547	72	111				0	Content		-72	-111	31122808	2903068638
31139	09:15:50.509	00:00:31.139	1869	-1024	-768	-1	-1	-1	-1	4	-1024	-768	-1	-1	-1	-1	4		0	0						Untertest3.avi	0	880	547	72	111				0	Content		-72	-111	31139475	2903085305
31156	09:15:50.526	00:00:31.155	1870	-1024	-768	-1	-1	-1	-1	4	-1024	-768	-1	-1	-1	-1	4		0	0						Untertest3.avi	0	880	547	72	111				0	Content		-72	-111	31155964	2903101794
31173	09:15:50.543	00:00:31.172	1871	-1024	-768	-1	-1	-1	-1	4	-1024	-768	-1	-1	-1	-1	4		0	0						Untertest3.avi	0	880	547	72	111				0	Content		-72	-111	31172631	2903118461
31189	09:15:50.559	00:00:31.189	1872	-1024	-768	-1	-1	-1	-1	4	-1024	-768	-1	-1	-1	-1	4		0	0						Untertest3.avi	0	880	547	72	111				0	Content		-72	-111	31189256	2903135086
31206	09:15:50.576	00:00:31.205	1873	-1024	-768	-1	-1	-1	-1	4	-1024	-768	-1	-1	-1	-1	4		0	0						Untertest3.avi	0	880	547	72	111				0	Content		-72	-111	31205923	2903151753
31223	09:15:50.593	00:00:31.222	1874	-1024	-768	-1	-1	-1	-1	4	-1024	-768	-1	-1	-1	-1	4		0	0						Untertest3.avi	0	880	547	72	111				0	Content		-72	-111	31222615	2903168445
31239	09:15:50.609	00:00:31.239	1875	-1024	-768	-1	-1	-1	-1	4	-1024	-768	-1	-1	-1	-1	4		0	0						Untertest3.avi	0	880	547	72	111				0	Content		-72	-111	31239282	2903185112
31256	09:15:50.626	00:00:31.255	1876	-1024	-768	-1	-1	-1	-1	4	-1024	-768	-1	-1	-1	-1	4		0	0						Untertest3.avi	0	880	547	72	111				0	Content		-72	-111	31255949	2903201779
31273	09:15:50.643	00:00:31.272	1877	-1024	-768	-1	-1	-1	-1	4	-1024	-768	-1	-1	-1	-1	4		0	0						Untertest3.avi	0	880	547	72	111				0	Content		-72	-111	31272566	2903218396
31289	09:15:50.659	00:00:31.289	1878	-1024	-768	-1	-1	-1	-1	4	-1024	-768	-1	-1	-1	-1	4		0	0						Untertest3.avi	0	880	547	72	111				0	Content		-72	-111	31289233	2903235063
31306	09:15:50.676	00:00:31.305	1879	-1024	-768	-1	-1	-1	-1	4	-1024	-768	-1	-1	-1	-1	4		0	0						Untertest3.avi	0	880	547	72	111				0	Content		-72	-111	31305900	2903251730
31323	09:15:50.693	00:00:31.322	1880	-1024	-768	-1	-1	-1	-1	4	-1024	-768	-1	-1	-1	-1	4		0	0						Untertest3.avi	0	880	547	72	111				0	Content		-72	-111	31322783	2903268613
31339	09:15:50.709	00:00:31.339	1881	-1024	-768	-1	-1	-1	-1	4	-1024	-768	-1	-1	-1	-1	4		0	0						Untertest3.avi	0	880	547	72	111				0	Content		-72	-111	31339450	2903285280
31357	09:15:50.727	00:00:31.356	1882	-1024	-768	-1	-1	-1	-1	4	-1024	-768	-1	-1	-1	-1	4		0	0						Untertest3.avi	0	880	547	72	111				0	Content		-72	-111	31356557	2903302387
31373	09:15:50.743	00:00:31.373	1883	-1024	-768	-1	-1	-1	-1	4	-1024	-768	-1	-1	-1	-1	4		0	0						Untertest3.avi	0	880	547	72	111				0	Content		-72	-111	31373224	2903319054
31390	09:15:50.760	00:00:31.390	1884	-1024	-768	-1	-1	-1	-1	4	-1024	-768	-1	-1	-1	-1	4		0	0						Untertest3.avi	0	880	547	72	111				0	Content		-72	-111	31390442	2903336272
31407	09:15:50.777	00:00:31.407	1885	-1024	-768	-1	-1	-1	-1	4	-1024	-768	-1	-1	-1	-1	4		0	0						Untertest3.avi	0	880	547	72	111				0	Content		-72	-111	31407109	2903352939
31423	09:15:50.793	00:00:31.423	1886	-1024	-768	-1	-1	-1	-1	4	-1024	-768	-1	-1	-1	-1	4		0	0						Untertest3.avi	0	880	547	72	111				0	Content		-72	-111	31423076	2903368906
31440	09:15:50.810	00:00:31.439	1887	-1024	-768	-1	-1	-1	-1	4	-1024	-768	-1	-1	-1	-1	4		0	0						Untertest3.avi	0	880	547	72	111				0	Content		-72	-111	31439743	2903385573
31456	09:15:50.826	00:00:31.455	1888	-1024	-768	-1	-1	-1	-1	4	-1024	-768	-1	-1	-1	-1	4		0	0						Untertest3.avi	0	880	547	72	111				0	Content		-72	-111	31455656	2903401486
31472	09:15:50.842	00:00:31.472	1889	-1024	-768	-1	-1	-1	-1	4	-1024	-768	-1	-1	-1	-1	4		0	0						Untertest3.avi	0	880	547	72	111				0	Content		-72	-111	31472278	2903418108
31489	09:15:50.859	00:00:31.489	1890	-1024	-768	-1	-1	-1	-1	4	-1024	-768	-1	-1	-1	-1	4		0	0						Untertest3.avi	0	880	547	72	111				0	Content		-72	-111	31489039	2903434869
31506	09:15:50.876	00:00:31.505	1891	-1024	-768	-1	-1	-1	-1	4	-1024	-768	-1	-1	-1	-1	4		0	0						Untertest3.avi	0	880	547	72	111				0	Content		-72	-111	31505658	2903451488
31522	09:15:50.892	00:00:31.522	1892	-1024	-768	-1	-1	-1	-1	4	-1024	-768	-1	-1	-1	-1	4		0	0						Untertest3.avi	0	880	547	72	111				0	Content		-72	-111	31522325	2903468155
31539	09:15:50.909	00:00:31.538	1893	-1024	-768	-1	-1	-1	-1	4	-1024	-768	-1	-1	-1	-1	4		0	0						Untertest3.avi	0	880	547	72	111				0	Content		-72	-111	31538973	2903484803
31556	09:15:50.926	00:00:31.555	1894	-1024	-768	-1	-1	-1	-1	4	-1024	-768	-1	-1	-1	-1	4		0	0						Untertest3.avi	0	880	547	72	111				0	Content		-72	-111	31555640	2903501470
31572	09:15:50.942	00:00:31.572	1895	-1024	-768	-1	-1	-1	-1	4	-1024	-768	-1	-1	-1	-1	4		0	0						Untertest3.avi	0	880	547	72	111				0	Content		-72	-111	31572307	2903518137
31589	09:15:50.959	00:00:31.589	1896	-1024	-768	-1	-1	-1	-1	4	-1024	-768	-1	-1	-1	-1	4		0	0						Untertest3.avi	0	880	547	72	111				0	Content		-72	-111	31589127	2903534957
31606	09:15:50.976	00:00:31.605	1897	-1024	-768	-1	-1	-1	-1	4	-1024	-768	-1	-1	-1	-1	4		0	0						Untertest3.avi	0	880	547	72	111				0	Content		-72	-111	31605794	2903551624
31622	09:15:50.992	00:00:31.622	1898	-1024	-768	-1	-1	-1	-1	4	-1024	-768	-1	-1	-1	-1	4		0	0						Untertest3.avi	0	880	547	72	111				0	Content		-72	-111	31622462	2903568292
31640	09:15:51.010	00:00:31.639	1899	-1024	-768	-1	-1	-1	-1	4	-1024	-768	-1	-1	-1	-1	4		0	0						Untertest3.avi	0	880	547	72	111				0	Content		-72	-111	31639612	2903585442
31656	09:15:51.026	00:00:31.656	1900	-1024	-768	-1	-1	-1	-1	4	-1024	-768	-1	-1	-1	-1	4		0	0						Untertest3.avi	0	880	547	72	111				0	Content		-72	-111	31656279	2903602109
31674	09:15:51.044	00:00:31.673	1901	-1024	-768	-1	-1	-1	-1	4	-1024	-768	-1	-1	-1	-1	4		0	0						Untertest3.avi	0	880	547	72	111				0	Content		-72	-111	31673528	2903619358
31690	09:15:51.060	00:00:31.690	1902	-1024	-768	-1	-1	-1	-1	4	-1024	-768	-1	-1	-1	-1	4		0	0						Untertest3.avi	0	880	547	72	111				0	Content		-72	-111	31690195	2903636025
31706	09:15:51.076	00:00:31.706	1903	-1024	-768	-1	-1	-1	-1	4	-1024	-768	-1	-1	-1	-1	4		0	0						Untertest3.avi	0	880	547	72	111				0	Content		-72	-111	31706170	2903652000
31723	09:15:51.093	00:00:31.722	1904	-1024	-768	-1	-1	-1	-1	4	-1024	-768	-1	-1	-1	-1	4		0	0						Untertest3.avi	0	880	547	72	111				0	Content		-72	-111	31722837	2903668667
31739	09:15:51.109	00:00:31.739	1905	-1024	-768	-1	-1	-1	-1	4	-1024	-768	-1	-1	-1	-1	4		0	0						Untertest3.avi	0	880	547	72	111				0	Content		-72	-111	31739272	2903685102
31756	09:15:51.126	00:00:31.755	1906	-1024	-768	-1	-1	-1	-1	4	-1024	-768	-1	-1	-1	-1	4		0	0						Untertest3.avi	0	880	547	72	111				0	Content		-72	-111	31755939	2903701769
31773	09:15:51.143	00:00:31.772	1907	-1024	-768	-1	-1	-1	-1	4	-1024	-768	-1	-1	-1	-1	4		0	0						Untertest3.avi	0	880	547	72	111				0	Content		-72	-111	31772606	2903718436
31789	09:15:51.159	00:00:31.789	1908	-1024	-768	-1	-1	-1	-1	4	-1024	-768	-1	-1	-1	-1	4		0	0						Untertest3.avi	0	880	547	72	111				0	Content		-72	-111	31789055	2903734885
31806	09:15:51.176	00:00:31.805	1909	-1024	-768	-1	-1	-1	-1	4	-1024	-768	-1	-1	-1	-1	4		0	0						Untertest3.avi	0	880	547	72	111				0	Content		-72	-111	31805722	2903751552
31822	09:15:51.192	00:00:31.822	1910	-1024	-768	-1	-1	-1	-1	4	-1024	-768	-1	-1	-1	-1	4		0	0						Untertest3.avi	0	880	547	72	111				0	Content		-72	-111	31822126	2903767956
31839	09:15:51.209	00:00:31.838	1911	-1024	-768	-1	-1	-1	-1	4	-1024	-768	-1	-1	-1	-1	4		0	0						Untertest3.avi	0	880	547	72	111				0	Content		-72	-111	31838804	2903784634
31855	09:15:51.225	00:00:31.855	1912	-1024	-768	-1	-1	-1	-1	4	-1024	-768	-1	-1	-1	-1	4		0	0						Untertest3.avi	0	880	547	72	111				0	Content		-72	-111	31855464	2903801294
31872	09:15:51.242	00:00:31.872	1913	-1024	-768	-1	-1	-1	-1	4	-1024	-768	-1	-1	-1	-1	4		0	0						Untertest3.avi	0	880	547	72	111				0	Content		-72	-111	31872132	2903817962
31889	09:15:51.259	00:00:31.888	1914	-1024	-768	-1	-1	-1	-1	4	-1024	-768	-1	-1	-1	-1	4		0	0						Untertest3.avi	0	880	547	72	111				0	Content		-72	-111	31888962	2903834792
31906	09:15:51.276	00:00:31.905	1915	-1024	-768	-1	-1	-1	-1	4	-1024	-768	-1	-1	-1	-1	4		0	0						Untertest3.avi	0	880	547	72	111				0	Content		-72	-111	31905629	2903851459
31922	09:15:51.292	00:00:31.922	1916	-1024	-768	-1	-1	-1	-1	4	-1024	-768	-1	-1	-1	-1	4		0	0						Untertest3.avi	0	880	547	72	111				0	Content		-72	-111	31922296	2903868126
31939	09:15:51.309	00:00:31.939	1917	-1024	-768	-1	-1	-1	-1	4	-1024	-768	-1	-1	-1	-1	4		0	0						Untertest3.avi	0	880	547	72	111				0	Content		-72	-111	31939277	2903885107
31956	09:15:51.326	00:00:31.955	1918	-1024	-768	-1	-1	-1	-1	4	-1024	-768	-1	-1	-1	-1	4		0	0						Untertest3.avi	0	880	547	72	111				0	Content		-72	-111	31955944	2903901774
31973	09:15:51.343	00:00:31.972	1919	-1024	-768	-1	-1	-1	-1	4	-1024	-768	-1	-1	-1	-1	4		0	0						Untertest3.avi	0	880	547	72	111				0	Content		-72	-111	31972612	2903918442
31990	09:15:51.360	00:00:31.989	1920	-1024	-768	-1	-1	-1	-1	4	-1024	-768	-1	-1	-1	-1	4		0	0						Untertest3.avi	0	880	547	72	111				0	Content		-72	-111	31989925	2903935755
32007	09:15:51.377	00:00:32.006	1921	-1024	-768	-1	-1	-1	-1	4	-1024	-768	-1	-1	-1	-1	4		0	0						Untertest3.avi	0	880	547	72	111				0	Content		-72	-111	32006592	2903952422
32023	09:15:51.393	00:00:32.022	1922	-1024	-768	-1	-1	-1	-1	4	-1024	-768	-1	-1	-1	-1	4		0	0						Untertest3.avi	0	880	547	72	111				0	Content		-72	-111	32022607	2903968437
32039	09:15:51.409	00:00:32.039	1923	-1024	-768	-1	-1	-1	-1	4	-1024	-768	-1	-1	-1	-1	4		0	0						Untertest3.avi	0	880	547	72	111				0	Content		-72	-111	32039274	2903985104
32055	09:15:51.425	00:00:32.055	1924	-1024	-768	-1	-1	-1	-1	4	-1024	-768	-1	-1	-1	-1	4		0	0						Untertest3.avi	0	880	547	72	111				0	Content		-72	-111	32055236	2904001066
32072	09:15:51.442	00:00:32.071	1925	-1024	-768	-1	-1	-1	-1	4	-1024	-768	-1	-1	-1	-1	4		0	0						Untertest3.avi	0	880	547	72	111				0	Content		-72	-111	32071989	2904017819
32089	09:15:51.459	00:00:32.088	1926	-1024	-768	-1	-1	-1	-1	4	-1024	-768	-1	-1	-1	-1	4		0	0						Untertest3.avi	0	880	547	72	111				0	Content		-72	-111	32088638	2904034468
32105	09:15:51.475	00:00:32.105	1927	-1024	-768	-1	-1	-1	-1	4	-1024	-768	-1	-1	-1	-1	4		0	0						Untertest3.avi	0	880	547	72	111				0	Content		-72	-111	32105306	2904051136
32122	09:15:51.492	00:00:32.121	1928	-1024	-768	-1	-1	-1	-1	4	-1024	-768	-1	-1	-1	-1	4		0	0						Untertest3.avi	0	880	547	72	111				0	Content		-72	-111	32121954	2904067784
32139	09:15:51.509	00:00:32.138	1929	-1024	-768	-1	-1	-1	-1	4	-1024	-768	-1	-1	-1	-1	4		0	0						Untertest3.avi	0	880	547	72	111				0	Content		-72	-111	32138621	2904084451
32155	09:15:51.525	00:00:32.155	1930	-1024	-768	-1	-1	-1	-1	4	-1024	-768	-1	-1	-1	-1	4		0	0						Untertest3.avi	0	880	547	72	111				0	Content		-72	-111	32155236	2904101066
32172	09:15:51.542	00:00:32.171	1931	-1024	-768	-1	-1	-1	-1	4	-1024	-768	-1	-1	-1	-1	4		0	0						Untertest3.avi	0	880	547	72	111				0	Content		-72	-111	32171903	2904117733
32189	09:15:51.559	00:00:32.188	1932	-1024	-768	-1	-1	-1	-1	4	-1024	-768	-1	-1	-1	-1	4		0	0						Untertest3.avi	0	880	547	72	111				0	Content		-72	-111	32188760	2904134590
32205	09:15:51.575	00:00:32.205	1933	-1024	-768	-1	-1	-1	-1	4	-1024	-768	-1	-1	-1	-1	4		0	0						Untertest3.avi	0	880	547	72	111				0	Content		-72	-111	32205427	2904151257
32222	09:15:51.592	00:00:32.222	1934	-1024	-768	-1	-1	-1	-1	4	-1024	-768	-1	-1	-1	-1	4		0	0						Untertest3.avi	0	880	547	72	111				0	Content		-72	-111	32222095	2904167925
32239	09:15:51.609	00:00:32.239	1935	-1024	-768	-1	-1	-1	-1	4	-1024	-768	-1	-1	-1	-1	4		0	0						Untertest3.avi	0	880	547	72	111				0	Content		-72	-111	32239096	2904184926
32256	09:15:51.626	00:00:32.255	1936	-1024	-768	-1	-1	-1	-1	4	-1024	-768	-1	-1	-1	-1	4		0	0						Untertest3.avi	0	880	547	72	111				0	Content		-72	-111	32255763	2904201593
32272	09:15:51.642	00:00:32.272	1937	-1024	-768	-1	-1	-1	-1	4	-1024	-768	-1	-1	-1	-1	4		0	0						Untertest3.avi	0	880	547	72	111				0	Content		-72	-111	32272430	2904218260
32289	09:15:51.659	00:00:32.289	1938	-1024	-768	-1	-1	-1	-1	4	-1024	-768	-1	-1	-1	-1	4		0	0						Untertest3.avi	0	880	547	72	111				0	Content		-72	-111	32289483	2904235313
32306	09:15:51.676	00:00:32.306	1939	-1024	-768	-1	-1	-1	-1	4	-1024	-768	-1	-1	-1	-1	4		0	0						Untertest3.avi	0	880	547	72	111				0	Content		-72	-111	32306150	2904251980
32323	09:15:51.693	00:00:32.322	1940	-1024	-768	-1	-1	-1	-1	4	-1024	-768	-1	-1	-1	-1	4		0	0						Untertest3.avi	0	880	547	72	111				0	Content		-72	-111	32322818	2904268648
32339	09:15:51.709	00:00:32.338	1941	-1024	-768	-1	-1	-1	-1	4	-1024	-768	-1	-1	-1	-1	4		0	0						Untertest3.avi	0	880	547	72	111				0	Content		-72	-111	32338954	2904284784
32356	09:15:51.726	00:00:32.355	1942	-1024	-768	-1	-1	-1	-1	4	-1024	-768	-1	-1	-1	-1	4		0	0						Untertest3.avi	0	880	547	72	111				0	Content		-72	-111	32355621	2904301451
32372	09:15:51.742	00:00:32.371	1943	-1024	-768	-1	-1	-1	-1	4	-1024	-768	-1	-1	-1	-1	4		0	0						Untertest3.avi	0	880	547	72	111				0	Content		-72	-111	32371979	2904317809
32389	09:15:51.759	00:00:32.388	1944	-1024	-768	-1	-1	-1	-1	4	-1024	-768	-1	-1	-1	-1	4		0	0						Untertest3.avi	0	880	547	72	111				0	Content		-72	-111	32388646	2904334476
32405	09:15:51.775	00:00:32.405	1945	-1024	-768	-1	-1	-1	-1	4	-1024	-768	-1	-1	-1	-1	4		0	0						Untertest3.avi	0	880	547	72	111				0	Content		-72	-111	32405087	2904350917
32422	09:15:51.792	00:00:32.421	1946	-1024	-768	-1	-1	-1	-1	4	-1024	-768	-1	-1	-1	-1	4		0	0						Untertest3.avi	0	880	547	72	111				0	Content		-72	-111	32421712	2904367542
32438	09:15:51.808	00:00:32.438	1947	-1024	-768	-1	-1	-1	-1	4	-1024	-768	-1	-1	-1	-1	4		0	0						Untertest3.avi	0	880	547	72	111				0	Content		-72	-111	32438388	2904384218
32455	09:15:51.825	00:00:32.455	1948	-1024	-768	-1	-1	-1	-1	4	-1024	-768	-1	-1	-1	-1	4		0	0						Untertest3.avi	0	880	547	72	111				0	Content		-72	-111	32455049	2904400879
32472	09:15:51.842	00:00:32.471	1949	-1024	-768	-1	-1	-1	-1	4	-1024	-768	-1	-1	-1	-1	4		0	0						Untertest3.avi	0	880	547	72	111				0	Content		-72	-111	32471716	2904417546
32489	09:15:51.859	00:00:32.488	1950	-1024	-768	-1	-1	-1	-1	4	-1024	-768	-1	-1	-1	-1	4		0	0						Untertest3.avi	0	880	547	72	111				0	Content		-72	-111	32488648	2904434478
32505	09:15:51.875	00:00:32.505	1951	-1024	-768	-1	-1	-1	-1	4	-1024	-768	-1	-1	-1	-1	4		0	0						Untertest3.avi	0	880	547	72	111				0	Content		-72	-111	32505315	2904451145
32522	09:15:51.892	00:00:32.522	1952	-1024	-768	-1	-1	-1	-1	4	-1024	-768	-1	-1	-1	-1	4		0	0						Untertest3.avi	0	880	547	72	111				0	Content		-72	-111	32522277	2904468107
32539	09:15:51.909	00:00:32.538	1953	-1024	-768	-1	-1	-1	-1	4	-1024	-768	-1	-1	-1	-1	4		0	0						Untertest3.avi	0	880	547	72	111				0	Content		-72	-111	32538944	2904484774
32556	09:15:51.926	00:00:32.555	1954	-1024	-768	-1	-1	-1	-1	4	-1024	-768	-1	-1	-1	-1	4		0	0						Untertest3.avi	0	880	547	72	111				0	Content		-72	-111	32555611	2904501441
32573	09:15:51.943	00:00:32.572	1955	-1024	-768	-1	-1	-1	-1	4	-1024	-768	-1	-1	-1	-1	4		0	0						Untertest3.avi	0	880	547	72	111				0	Content		-72	-111	32572683	2904518513
32589	09:15:51.959	00:00:32.589	1956	-1024	-768	-1	-1	-1	-1	4	-1024	-768	-1	-1	-1	-1	4		0	0						Untertest3.avi	0	880	547	72	111				0	Content		-72	-111	32589350	2904535180
32606	09:15:51.976	00:00:32.606	1957	-1024	-768	-1	-1	-1	-1	4	-1024	-768	-1	-1	-1	-1	4		0	0						Untertest3.avi	0	880	547	72	111				0	Content		-72	-111	32606017	2904551847
32622	09:15:51.992	00:00:32.622	1958	-1024	-768	-1	-1	-1	-1	4	-1024	-768	-1	-1	-1	-1	4		0	0						Untertest3.avi	0	880	547	72	111				0	Content		-72	-111	32622326	2904568156
32639	09:15:52.009	00:00:32.638	1959	-1024	-768	-1	-1	-1	-1	4	-1024	-768	-1	-1	-1	-1	4		0	0						Untertest3.avi	0	880	547	72	111				0	Content		-72	-111	32638993	2904584823
32656	09:15:52.026	00:00:32.655	1960	-1024	-768	-1	-1	-1	-1	4	-1024	-768	-1	-1	-1	-1	4		0	0						Untertest3.avi	0	880	547	72	111				0	Content		-72	-111	32655660	2904601490
32672	09:15:52.042	00:00:32.671	1961	-1024	-768	-1	-1	-1	-1	4	-1024	-768	-1	-1	-1	-1	4		0	0						Untertest3.avi	0	880	547	72	111				0	Content		-72	-111	32671563	2904617393
32688	09:15:52.058	00:00:32.688	1962	-1024	-768	-1	-1	-1	-1	4	-1024	-768	-1	-1	-1	-1	4		0	0						Untertest3.avi	0	880	547	72	111				0	Content		-72	-111	32688185	2904634015
32705	09:15:52.075	00:00:32.704	1963	-1024	-768	-1	-1	-1	-1	4	-1024	-768	-1	-1	-1	-1	4		0	0						Untertest3.avi	0	880	547	72	111				0	Content		-72	-111	32704934	2904650764
32722	09:15:52.092	00:00:32.721	1964	-1024	-768	-1	-1	-1	-1	4	-1024	-768	-1	-1	-1	-1	4		0	0						Untertest3.avi	0	880	547	72	111				0	Content		-72	-111	32721612	2904667442
32738	09:15:52.108	00:00:32.738	1965	-1024	-768	-1	-1	-1	-1	4	-1024	-768	-1	-1	-1	-1	4		0	0						Untertest3.avi	0	880	547	72	111				0	Content		-72	-111	32738209	2904684039
32755	09:15:52.125	00:00:32.754	1966	-1024	-768	-1	-1	-1	-1	4	-1024	-768	-1	-1	-1	-1	4		0	0						Untertest3.avi	0	880	547	72	111				0	Content		-72	-111	32754876	2904700706
32772	09:15:52.142	00:00:32.771	1967	-1024	-768	-1	-1	-1	-1	4	-1024	-768	-1	-1	-1	-1	4		0	0						Untertest3.avi	0	880	547	72	111				0	Content		-72	-111	32771732	2904717562
32788	09:15:52.158	00:00:32.788	1968	-1024	-768	-1	-1	-1	-1	4	-1024	-768	-1	-1	-1	-1	4		0	0						Untertest3.avi	0	880	547	72	111				0	Content		-72	-111	32788399	2904734229
32805	09:15:52.175	00:00:32.805	1969	-1024	-768	-1	-1	-1	-1	4	-1024	-768	-1	-1	-1	-1	4		0	0						Untertest3.avi	0	880	547	72	111				0	Content		-72	-111	32805067	2904750897
32822	09:15:52.192	00:00:32.822	1970	-1024	-768	-1	-1	-1	-1	4	-1024	-768	-1	-1	-1	-1	4		0	0						Untertest3.avi	0	880	547	72	111				0	Content		-72	-111	32822187	2904768017
32839	09:15:52.209	00:00:32.838	1971	-1024	-768	-1	-1	-1	-1	4	-1024	-768	-1	-1	-1	-1	4		0	0						Untertest3.avi	0	880	547	72	111				0	Content		-72	-111	32838854	2904784684
32856	09:15:52.226	00:00:32.856	1972	-1024	-768	-1	-1	-1	-1	4	-1024	-768	-1	-1	-1	-1	4		0	0						Untertest3.avi	0	880	547	72	111				0	Content		-72	-111	32856082	2904801912
32873	09:15:52.243	00:00:32.872	1973	-1024	-768	-1	-1	-1	-1	4	-1024	-768	-1	-1	-1	-1	4		0	0						Untertest3.avi	0	880	547	72	111				0	Content		-72	-111	32872749	2904818579
32889	09:15:52.259	00:00:32.888	1974	-1024	-768	-1	-1	-1	-1	4	-1024	-768	-1	-1	-1	-1	4		0	0						Untertest3.avi	0	880	547	72	111				0	Content		-72	-111	32888972	2904834802
32906	09:15:52.276	00:00:32.905	1975	-1024	-768	-1	-1	-1	-1	4	-1024	-768	-1	-1	-1	-1	4		0	0						Untertest3.avi	0	880	547	72	111				0	Content		-72	-111	32905639	2904851469
32922	09:15:52.292	00:00:32.922	1976	-1024	-768	-1	-1	-1	-1	4	-1024	-768	-1	-1	-1	-1	4		0	0						Untertest3.avi	0	880	547	72	111				0	Content		-72	-111	32922307	2904868137
32939	09:15:52.309	00:00:32.938	1977	-1024	-768	-1	-1	-1	-1	4	-1024	-768	-1	-1	-1	-1	4		0	0						Untertest3.avi	0	880	547	72	111				0	Content		-72	-111	32938677	2904884507
32955	09:15:52.325	00:00:32.955	1978	-1024	-768	-1	-1	-1	-1	4	-1024	-768	-1	-1	-1	-1	4		0	0						Untertest3.avi	0	880	547	72	111				0	Content		-72	-111	32955344	2904901174
32972	09:15:52.342	00:00:32.972	1979	-1024	-768	-1	-1	-1	-1	4	-1024	-768	-1	-1	-1	-1	4		0	0						Untertest3.avi	0	880	547	72	111				0	Content		-72	-111	32972011	2904917841
[truncated: 1,654 more rows]
