# Supplementary material for: Gaze Duration Biases for Colours in Combination with Dissonant and Consonant Sounds: A Comparative Eye-Tracking Study with Orangutans
Source: PLoS One. 2015 Oct 14;10(10):e0139894. doi: 10.1371/journal.pone.0139894 (PMC4605782; doi:10.1371/journal.pone.0139894)
Supplement: S1 Data — (ZIP) [file pone.0139894.s004.zip › Plos ColourSound Data/Apes/Farben_Musik_U3/Rec 27-All-Data.tsv]

System Properties:
Operating System:	Microsoft Windows NT 6.1.7601 Service Pack 1
System User Name:	tobiiadmin
Machine Name:	LOE7690LAP
Data properties:
Recording name:	Rec 27
Recording date:	06.03.2014
Recording time:	09:20:33
Recording resolution:	1024 x 768
Export date:	09.03.2014
Export time:	12:20:47
Participant:	Pini
Filter settings:
Eye: Average
Validity: Normal
Fixation filter: Tobii fixation filter
Velocity threshold: 35
Distance threshold: 35
Timestamp	DateTimeStamp	DateTimeStampStartOffset	Number	GazePointXLeft	GazePointYLeft	CamXLeft	CamYLeft	DistanceLeft	PupilLeft	ValidityLeft	GazePointXRight	GazePointYRight	CamXRight	CamYRight	DistanceRight	PupilRight	ValidityRight	FixationIndex	GazePointX	GazePointY	Event	EventKey	Data1	Data2	Descriptor	StimuliName	StimuliID	MediaWidth	MediaHeight	MediaPosX	MediaPosY	MappedFixationPointX	MappedFixationPointY	FixationDuration	AoiIds	AoiNames	WebGroupImage	MappedGazeDataPointX	MappedGazeDataPointY	MicroSecondTimestamp	AbsoluteMicroSecondTimestamp
7	09:20:33.776	00:00:00.006	0	-1024	-768	-1	-1	-1	-1	4	-1024	-768	-1	-1	-1	-1	4		0	0						No media	0	1024	768	0	0				0	Content		0	0	6971	3186349013
24	09:20:33.793	00:00:00.023	1	-1024	-768	-1	-1	-1	-1	4	-1024	-768	-1	-1	-1	-1	4		0	0						No media	0	1024	768	0	0				0	Content		0	0	23630	3186365672
40	09:20:33.809	00:00:00.039	2	-1024	-768	-1	-1	-1	-1	4	-1024	-768	-1	-1	-1	-1	4		0	0						No media	0	1024	768	0	0				0	Content		0	0	39986	3186382028
57	09:20:33.826	00:00:00.056	3	-1024	-768	-1	-1	-1	-1	4	-1024	-768	-1	-1	-1	-1	4		0	0						No media	0	1024	768	0	0				0	Content		0	0	56645	3186398687
73	09:20:33.842	00:00:00.073	4	-1024	-768	-1	-1	-1	-1	4	-1024	-768	-1	-1	-1	-1	4		0	0						No media	0	1024	768	0	0				0	Content		0	0	73303	3186415345
90	09:20:33.859	00:00:00.089	5	-1024	-768	-1	-1	-1	-1	4	-1024	-768	-1	-1	-1	-1	4		0	0						No media	0	1024	768	0	0				0	Content		0	0	89961	3186432003
107	09:20:33.876	00:00:00.106	6	-1024	-768	-1	-1	-1	-1	4	-1024	-768	-1	-1	-1	-1	4		0	0						No media	0	1024	768	0	0				0	Content		0	0	106647	3186448689
123	09:20:33.892	00:00:00.123	7	-1024	-768	-1	-1	-1	-1	4	-1024	-768	-1	-1	-1	-1	4		0	0						No media	0	1024	768	0	0				0	Content		0	0	123318	3186465360
140	09:20:33.909	00:00:00.139	8	-1024	-768	-1	-1	-1	-1	4	-1024	-768	-1	-1	-1	-1	4		0	0						No media	0	1024	768	0	0				0	Content		0	0	139990	3186482032
156	09:20:33.925	00:00:00.156	9	-1024	-768	-1	-1	-1	-1	4	-1024	-768	-1	-1	-1	-1	4		0	0						No media	0	1024	768	0	0				0	Content		0	0	156418	3186498460
173	09:20:33.942	00:00:00.173	10	-1024	-768	-1	-1	-1	-1	4	-1024	-768	-1	-1	-1	-1	4		0	0						No media	0	1024	768	0	0				0	Content		0	0	173089	3186515131
190	09:20:33.959	00:00:00.189	11	-1024	-768	-1	-1	-1	-1	4	-1024	-768	-1	-1	-1	-1	4		0	0						No media	0	1024	768	0	0				0	Content		0	0	189760	3186531802
206	09:20:33.975	00:00:00.206	12	-1024	-768	-1	-1	-1	-1	4	-1024	-768	-1	-1	-1	-1	4		0	0						No media	0	1024	768	0	0				0	Content		0	0	206286	3186548328
223	09:20:33.992	00:00:00.222	13	-1024	-768	-1	-1	-1	-1	4	-1024	-768	-1	-1	-1	-1	4		0	0						No media	0	1024	768	0	0				0	Content		0	0	222957	3186564999
240	09:20:34.009	00:00:00.239	14	-1024	-768	-1	-1	-1	-1	4	-1024	-768	-1	-1	-1	-1	4		0	0						No media	0	1024	768	0	0				0	Content		0	0	239628	3186581670
256	09:20:34.025	00:00:00.256	15	-1024	-768	-1	-1	-1	-1	4	-1024	-768	-1	-1	-1	-1	4		0	0						No media	0	1024	768	0	0				0	Content		0	0	256199	3186598241
273	09:20:34.042	00:00:00.272	16	-1024	-768	-1	-1	-1	-1	4	-1024	-768	-1	-1	-1	-1	4		0	0						No media	0	1024	768	0	0				0	Content		0	0	272870	3186614912
290	09:20:34.059	00:00:00.289	17	-1024	-768	-1	-1	-1	-1	4	-1024	-768	-1	-1	-1	-1	4		0	0						No media	0	1024	768	0	0				0	Content		0	0	289541	3186631583
306	09:20:34.075	00:00:00.306	18	-1024	-768	-1	-1	-1	-1	4	-1024	-768	-1	-1	-1	-1	4		0	0						No media	0	1024	768	0	0				0	Content		0	0	306212	3186648254
323	09:20:34.092	00:00:00.322	19	-1024	-768	-1	-1	-1	-1	4	-1024	-768	-1	-1	-1	-1	4		0	0						No media	0	1024	768	0	0				0	Content		0	0	322802	3186664844
339	09:20:34.108	00:00:00.339	20	-1024	-768	-1	-1	-1	-1	4	-1024	-768	-1	-1	-1	-1	4		0	0						No media	0	1024	768	0	0				0	Content		0	0	339474	3186681516
356	09:20:34.125	00:00:00.356	21	-1024	-768	-1	-1	-1	-1	4	-1024	-768	-1	-1	-1	-1	4		0	0						No media	0	1024	768	0	0				0	Content		0	0	356145	3186698187
373	09:20:34.142	00:00:00.372	22	-1024	-768	-1	-1	-1	-1	4	-1024	-768	-1	-1	-1	-1	4		0	0						No media	0	1024	768	0	0				0	Content		0	0	372816	3186714858
390	09:20:34.159	00:00:00.389	23	-1024	-768	-1	-1	-1	-1	4	-1024	-768	-1	-1	-1	-1	4		0	0						No media	0	1024	768	0	0				0	Content		0	0	389541	3186731583
406	09:20:34.175	00:00:00.406	24	-1024	-768	-1	-1	-1	-1	4	-1024	-768	-1	-1	-1	-1	4		0	0						No media	0	1024	768	0	0				0	Content		0	0	406212	3186748254
423	09:20:34.192	00:00:00.422	25	-1024	-768	-1	-1	-1	-1	4	-1024	-768	-1	-1	-1	-1	4		0	0						No media	0	1024	768	0	0				0	Content		0	0	422883	3186764925
440	09:20:34.209	00:00:00.439	26	-1024	-768	-1	-1	-1	-1	4	-1024	-768	-1	-1	-1	-1	4		0	0						No media	0	1024	768	0	0				0	Content		0	0	439554	3186781596
456	09:20:34.225	00:00:00.456	27	-1024	-768	-1	-1	-1	-1	4	-1024	-768	-1	-1	-1	-1	4		0	0						No media	0	1024	768	0	0				0	Content		0	0	456225	3186798267
473	09:20:34.242	00:00:00.473	28	-1024	-768	-1	-1	-1	-1	4	-1024	-768	-1	-1	-1	-1	4		0	0						No media	0	1024	768	0	0				0	Content		0	0	473048	3186815090
490	09:20:34.259	00:00:00.489	29	-1024	-768	-1	-1	-1	-1	4	-1024	-768	-1	-1	-1	-1	4		0	0						No media	0	1024	768	0	0				0	Content		0	0	489719	3186831761
506	09:20:34.275	00:00:00.506	30	-1024	-768	-1	-1	-1	-1	4	-1024	-768	-1	-1	-1	-1	4		0	0						No media	0	1024	768	0	0				0	Content		0	0	506391	3186848433
523	09:20:34.292	00:00:00.523	31	-1024	-768	-1	-1	-1	-1	4	-1024	-768	-1	-1	-1	-1	4		0	0						No media	0	1024	768	0	0				0	Content		0	0	523062	3186865104
525	09:20:34.294																				MovieStart	128	0	0	Untertest3.avi
540	09:20:34.309	00:00:00.539	32	-1024	-768	-1	-1	-1	-1	4	-1024	-768	-1	-1	-1	-1	4		0	0						Untertest3.avi	0	880	547	72	111				0	Content		-72	-111	539733	3186881775
557	09:20:34.326	00:00:00.556	33	-1024	-768	-1	-1	-1	-1	4	-1024	-768	-1	-1	-1	-1	4		0	0						Untertest3.avi	0	880	547	72	111				0	Content		-72	-111	556730	3186898772
573	09:20:34.342	00:00:00.573	34	-1024	-768	-1	-1	-1	-1	4	-1024	-768	-1	-1	-1	-1	4		0	0						Untertest3.avi	0	880	547	72	111				0	Content		-72	-111	573401	3186915443
590	09:20:34.359	00:00:00.590	35	-1024	-768	-1	-1	-1	-1	4	-1024	-768	-1	-1	-1	-1	4		0	0						Untertest3.avi	0	880	547	72	111				0	Content		-72	-111	590072	3186932114
607	09:20:34.376	00:00:00.606	36	-1024	-768	-1	-1	-1	-1	4	-1024	-768	-1	-1	-1	-1	4		0	0						Untertest3.avi	0	880	547	72	111				0	Content		-72	-111	606743	3186948785
623	09:20:34.392	00:00:00.623	37	-1024	-768	-1	-1	-1	-1	4	-1024	-768	-1	-1	-1	-1	4		0	0						Untertest3.avi	0	880	547	72	111				0	Content		-72	-111	623179	3186965221
640	09:20:34.409	00:00:00.639	38	-1024	-768	-1	-1	-1	-1	4	-1024	-768	-1	-1	-1	-1	4		0	0						Untertest3.avi	0	880	547	72	111				0	Content		-72	-111	639850	3186981892
657	09:20:34.426	00:00:00.656	39	-1024	-768	-1	-1	-1	-1	4	-1024	-768	-1	-1	-1	-1	4		0	0						Untertest3.avi	0	880	547	72	111				0	Content		-72	-111	656521	3186998563
673	09:20:34.442	00:00:00.673	40	-1024	-768	-1	-1	-1	-1	4	-1024	-768	-1	-1	-1	-1	4		0	0						Untertest3.avi	0	880	547	72	111				0	Content		-72	-111	673193	3187015235
690	09:20:34.459	00:00:00.689	41	-1024	-768	-1	-1	-1	-1	4	-1024	-768	-1	-1	-1	-1	4		0	0						Untertest3.avi	0	880	547	72	111				0	Content		-72	-111	689625	3187031667
706	09:20:34.475	00:00:00.706	42	-1024	-768	-1	-1	-1	-1	4	-1024	-768	-1	-1	-1	-1	4		0	0						Untertest3.avi	0	880	547	72	111				0	Content		-72	-111	706296	3187048338
723	09:20:34.492	00:00:00.722	43	-1024	-768	-1	-1	-1	-1	4	-1024	-768	-1	-1	-1	-1	4		0	0						Untertest3.avi	0	880	547	72	111				0	Content		-72	-111	722967	3187065009
739	09:20:34.508	00:00:00.739	44	-1024	-768	-1	-1	-1	-1	4	-1024	-768	-1	-1	-1	-1	4		0	0						Untertest3.avi	0	880	547	72	111				0	Content		-72	-111	739116	3187081158
756	09:20:34.525	00:00:00.755	45	-1024	-768	-1	-1	-1	-1	4	-1024	-768	-1	-1	-1	-1	4		0	0						Untertest3.avi	0	880	547	72	111				0	Content		-72	-111	755740	3187097782
772	09:20:34.541	00:00:00.772	46	-1024	-768	-1	-1	-1	-1	4	-1024	-768	-1	-1	-1	-1	4		0	0						Untertest3.avi	0	880	547	72	111				0	Content		-72	-111	772410	3187114452
789	09:20:34.558	00:00:00.789	47	-1024	-768	-1	-1	-1	-1	4	-1024	-768	-1	-1	-1	-1	4		0	0						Untertest3.avi	0	880	547	72	111				0	Content		-72	-111	789081	3187131123
806	09:20:34.575	00:00:00.805	48	-1024	-768	-1	-1	-1	-1	4	-1024	-768	-1	-1	-1	-1	4		0	0						Untertest3.avi	0	880	547	72	111				0	Content		-72	-111	805752	3187147794
822	09:20:34.591	00:00:00.822	49	-1024	-768	-1	-1	-1	-1	4	-1024	-768	-1	-1	-1	-1	4		0	0						Untertest3.avi	0	880	547	72	111				0	Content		-72	-111	822413	3187164455
839	09:20:34.608	00:00:00.839	50	-1024	-768	-1	-1	-1	-1	4	-1024	-768	-1	-1	-1	-1	4		0	0						Untertest3.avi	0	880	547	72	111				0	Content		-72	-111	839084	3187181126
856	09:20:34.625	00:00:00.855	51	-1024	-768	-1	-1	-1	-1	4	-1024	-768	-1	-1	-1	-1	4		0	0						Untertest3.avi	0	880	547	72	111				0	Content		-72	-111	855755	3187197797
872	09:20:34.641	00:00:00.872	52	-1024	-768	-1	-1	-1	-1	4	-1024	-768	-1	-1	-1	-1	4		0	0						Untertest3.avi	0	880	547	72	111				0	Content		-72	-111	872426	3187214468
889	09:20:34.658	00:00:00.889	53	-1024	-768	-1	-1	-1	-1	4	-1024	-768	-1	-1	-1	-1	4		0	0						Untertest3.avi	0	880	547	72	111				0	Content		-72	-111	889175	3187231217
906	09:20:34.675	00:00:00.905	54	-1024	-768	-1	-1	-1	-1	4	-1024	-768	-1	-1	-1	-1	4		0	0						Untertest3.avi	0	880	547	72	111				0	Content		-72	-111	905846	3187247888
923	09:20:34.692	00:00:00.922	55	-1024	-768	-1	-1	-1	-1	4	-1024	-768	-1	-1	-1	-1	4		0	0						Untertest3.avi	0	880	547	72	111				0	Content		-72	-111	922517	3187264559
939	09:20:34.708	00:00:00.939	56	-1024	-768	-1	-1	-1	-1	4	-1024	-768	-1	-1	-1	-1	4		0	0						Untertest3.avi	0	880	547	72	111				0	Content		-72	-111	939188	3187281230
956	09:20:34.725	00:00:00.955	57	-1024	-768	-1	-1	-1	-1	4	-1024	-768	-1	-1	-1	-1	4		0	0						Untertest3.avi	0	880	547	72	111				0	Content		-72	-111	955859	3187297901
973	09:20:34.742	00:00:00.972	58	-1024	-768	-1	-1	-1	-1	4	-1024	-768	-1	-1	-1	-1	4		0	0						Untertest3.avi	0	880	547	72	111				0	Content		-72	-111	972723	3187314765
989	09:20:34.758	00:00:00.989	59	-1024	-768	-1	-1	-1	-1	4	-1024	-768	-1	-1	-1	-1	4		0	0						Untertest3.avi	0	880	547	72	111				0	Content		-72	-111	989394	3187331436
1006	09:20:34.775	00:00:01.006	60	-1024	-768	-1	-1	-1	-1	4	-1024	-768	-1	-1	-1	-1	4		0	0						Untertest3.avi	0	880	547	72	111				0	Content		-72	-111	1006065	3187348107
1023	09:20:34.792	00:00:01.022	61	-1024	-768	-1	-1	-1	-1	4	-1024	-768	-1	-1	-1	-1	4		0	0						Untertest3.avi	0	880	547	72	111				0	Content		-72	-111	1022736	3187364778
1039	09:20:34.808	00:00:01.039	62	-1024	-768	-1	-1	-1	-1	4	-1024	-768	-1	-1	-1	-1	4		0	0						Untertest3.avi	0	880	547	72	111				0	Content		-72	-111	1039407	3187381449
1056	09:20:34.825	00:00:01.056	63	-1024	-768	-1	-1	-1	-1	4	-1024	-768	-1	-1	-1	-1	4		0	0						Untertest3.avi	0	880	547	72	111				0	Content		-72	-111	1056416	3187398458
1073	09:20:34.842	00:00:01.073	64	-1024	-768	-1	-1	-1	-1	4	-1024	-768	-1	-1	-1	-1	4		0	0						Untertest3.avi	0	880	547	72	111				0	Content		-72	-111	1073087	3187415129
1090	09:20:34.859	00:00:01.089	65	-1024	-768	-1	-1	-1	-1	4	-1024	-768	-1	-1	-1	-1	4		0	0						Untertest3.avi	0	880	547	72	111				0	Content		-72	-111	1089758	3187431800
1106	09:20:34.875	00:00:01.106	66	-1024	-768	-1	-1	-1	-1	4	-1024	-768	-1	-1	-1	-1	4		0	0						Untertest3.avi	0	880	547	72	111				0	Content		-72	-111	1106429	3187448471
1123	09:20:34.892	00:00:01.122	67	-1024	-768	-1	-1	-1	-1	4	-1024	-768	-1	-1	-1	-1	4		0	0						Untertest3.avi	0	880	547	72	111				0	Content		-72	-111	1122656	3187464698
1139	09:20:34.908	00:00:01.139	68	-1024	-768	-1	-1	-1	-1	4	-1024	-768	-1	-1	-1	-1	4		0	0						Untertest3.avi	0	880	547	72	111				0	Content		-72	-111	1139323	3187481365
1156	09:20:34.925	00:00:01.155	69	-1024	-768	-1	-1	-1	-1	4	-1024	-768	-1	-1	-1	-1	4		0	0						Untertest3.avi	0	880	547	72	111				0	Content		-72	-111	1155990	3187498032
1173	09:20:34.942	00:00:01.172	70	-1024	-768	-1	-1	-1	-1	4	-1024	-768	-1	-1	-1	-1	4		0	0						Untertest3.avi	0	880	547	72	111				0	Content		-72	-111	1172658	3187514700
1189	09:20:34.958	00:00:01.189	71	-1024	-768	-1	-1	-1	-1	4	-1024	-768	-1	-1	-1	-1	4		0	0						Untertest3.avi	0	880	547	72	111				0	Content		-72	-111	1189095	3187531137
1206	09:20:34.975	00:00:01.205	72	-1024	-768	-1	-1	-1	-1	4	-1024	-768	-1	-1	-1	-1	4		0	0						Untertest3.avi	0	880	547	72	111				0	Content		-72	-111	1205762	3187547804
1222	09:20:34.991	00:00:01.222	73	-1024	-768	-1	-1	-1	-1	4	-1024	-768	-1	-1	-1	-1	4		0	0						Untertest3.avi	0	880	547	72	111				0	Content		-72	-111	1222430	3187564472
1239	09:20:35.008	00:00:01.238	74	-1024	-768	-1	-1	-1	-1	4	-1024	-768	-1	-1	-1	-1	4		0	0						Untertest3.avi	0	880	547	72	111				0	Content		-72	-111	1238596	3187580638
1255	09:20:35.024	00:00:01.255	75	-1024	-768	-1	-1	-1	-1	4	-1024	-768	-1	-1	-1	-1	4		0	0						Untertest3.avi	0	880	547	72	111				0	Content		-72	-111	1255279	3187597321
1272	09:20:35.041	00:00:01.271	76	-1024	-768	-1	-1	-1	-1	4	-1024	-768	-1	-1	-1	-1	4		0	0						Untertest3.avi	0	880	547	72	111				0	Content		-72	-111	1271946	3187613988
1289	09:20:35.058	00:00:01.288	77	-1024	-768	-1	-1	-1	-1	4	-1024	-768	-1	-1	-1	-1	4		0	0						Untertest3.avi	0	880	547	72	111				0	Content		-72	-111	1288614	3187630656
1305	09:20:35.074	00:00:01.305	78	-1024	-768	-1	-1	-1	-1	4	-1024	-768	-1	-1	-1	-1	4		0	0						Untertest3.avi	0	880	547	72	111				0	Content		-72	-111	1305262	3187647304
1322	09:20:35.091	00:00:01.321	79	-1024	-768	-1	-1	-1	-1	4	-1024	-768	-1	-1	-1	-1	4		0	0						Untertest3.avi	0	880	547	72	111				0	Content		-72	-111	1321929	3187663971
1339	09:20:35.108	00:00:01.338	80	-1024	-768	-1	-1	-1	-1	4	-1024	-768	-1	-1	-1	-1	4		0	0						Untertest3.avi	0	880	547	72	111				0	Content		-72	-111	1338597	3187680639
1355	09:20:35.124	00:00:01.355	81	-1024	-768	-1	-1	-1	-1	4	-1024	-768	-1	-1	-1	-1	4		0	0						Untertest3.avi	0	880	547	72	111				0	Content		-72	-111	1355264	3187697306
1372	09:20:35.141	00:00:01.371	82	-1024	-768	-1	-1	-1	-1	4	-1024	-768	-1	-1	-1	-1	4		0	0						Untertest3.avi	0	880	547	72	111				0	Content		-72	-111	1371905	3187713947
1389	09:20:35.158	00:00:01.388	83	-1024	-768	-1	-1	-1	-1	4	-1024	-768	-1	-1	-1	-1	4		0	0						Untertest3.avi	0	880	547	72	111				0	Content		-72	-111	1388572	3187730614
1405	09:20:35.174	00:00:01.405	84	-1024	-768	-1	-1	-1	-1	4	-1024	-768	-1	-1	-1	-1	4		0	0						Untertest3.avi	0	880	547	72	111				0	Content		-72	-111	1405240	3187747282
1422	09:20:35.191	00:00:01.421	85	-1024	-768	-1	-1	-1	-1	4	-1024	-768	-1	-1	-1	-1	4		0	0						Untertest3.avi	0	880	547	72	111				0	Content		-72	-111	1421907	3187763949
1439	09:20:35.208	00:00:01.438	86	-1024	-768	-1	-1	-1	-1	4	-1024	-768	-1	-1	-1	-1	4		0	0						Untertest3.avi	0	880	547	72	111				0	Content		-72	-111	1438669	3187780711
1455	09:20:35.224	00:00:01.455	87	-1024	-768	-1	-1	-1	-1	4	-1024	-768	-1	-1	-1	-1	4		0	0						Untertest3.avi	0	880	547	72	111				0	Content		-72	-111	1455337	3187797379
1472	09:20:35.241	00:00:01.472	88	-1024	-768	-1	-1	-1	-1	4	-1024	-768	-1	-1	-1	-1	4		0	0						Untertest3.avi	0	880	547	72	111				0	Content		-72	-111	1472004	3187814046
1489	09:20:35.258	00:00:01.488	89	-1024	-768	-1	-1	-1	-1	4	-1024	-768	-1	-1	-1	-1	4		0	0						Untertest3.avi	0	880	547	72	111				0	Content		-72	-111	1488671	3187830713
1505	09:20:35.274	00:00:01.505	90	-1024	-768	-1	-1	-1	-1	4	-1024	-768	-1	-1	-1	-1	4		0	0						Untertest3.avi	0	880	547	72	111				0	Content		-72	-111	1505338	3187847380
1522	09:20:35.291	00:00:01.522	91	-1024	-768	-1	-1	-1	-1	4	-1024	-768	-1	-1	-1	-1	4		0	0						Untertest3.avi	0	880	547	72	111				0	Content		-72	-111	1522213	3187864255
1539	09:20:35.308	00:00:01.538	92	-1024	-768	-1	-1	-1	-1	4	-1024	-768	-1	-1	-1	-1	4		0	0						Untertest3.avi	0	880	547	72	111				0	Content		-72	-111	1538880	3187880922
1556	09:20:35.325	00:00:01.555	93	-1024	-768	-1	-1	-1	-1	4	-1024	-768	-1	-1	-1	-1	4		0	0						Untertest3.avi	0	880	547	72	111				0	Content		-72	-111	1555547	3187897589
1572	09:20:35.341	00:00:01.572	94	-1024	-768	-1	-1	-1	-1	4	-1024	-768	-1	-1	-1	-1	4		0	0						Untertest3.avi	0	880	547	72	111				0	Content		-72	-111	1572215	3187914257
1589	09:20:35.358	00:00:01.588	95	-1024	-768	-1	-1	-1	-1	4	-1024	-768	-1	-1	-1	-1	4		0	0						Untertest3.avi	0	880	547	72	111				0	Content		-72	-111	1588882	3187930924
1606	09:20:35.375	00:00:01.605	96	-1024	-768	-1	-1	-1	-1	4	-1024	-768	-1	-1	-1	-1	4		0	0						Untertest3.avi	0	880	547	72	111				0	Content		-72	-111	1605986	3187948028
1623	09:20:35.392	00:00:01.622	97	-1024	-768	-1	-1	-1	-1	4	-1024	-768	-1	-1	-1	-1	4		0	0						Untertest3.avi	0	880	547	72	111				0	Content		-72	-111	1622653	3187964695
1639	09:20:35.408	00:00:01.639	98	-1024	-768	-1	-1	-1	-1	4	-1024	-768	-1	-1	-1	-1	4		0	0						Untertest3.avi	0	880	547	72	111				0	Content		-72	-111	1639321	3187981363
1657	09:20:35.426	00:00:01.656	99	-1024	-768	-1	-1	-1	-1	4	-1024	-768	-1	-1	-1	-1	4		0	0						Untertest3.avi	0	880	547	72	111				0	Content		-72	-111	1656945	3187998987
1673	09:20:35.442	00:00:01.672	100	-1024	-768	-1	-1	-1	-1	4	-1024	-768	-1	-1	-1	-1	4		0	0						Untertest3.avi	0	880	547	72	111				0	Content		-72	-111	1672693	3188014735
1689	09:20:35.458	00:00:01.689	101	-1024	-768	-1	-1	-1	-1	4	-1024	-768	-1	-1	-1	-1	4		0	0						Untertest3.avi	0	880	547	72	111				0	Content		-72	-111	1689442	3188031484
1706	09:20:35.475	00:00:01.706	102	-1024	-768	-1	-1	-1	-1	4	-1024	-768	-1	-1	-1	-1	4		0	0						Untertest3.avi	0	880	547	72	111				0	Content		-72	-111	1706109	3188048151
1723	09:20:35.492	00:00:01.722	103	-14,6865	551,7886	0,5256502	0,8155729	435,237	2,982697	1	-14,6865	551,7886	0,5256502	0,8155729	435,237	2,982697	3	0	-15	552						Untertest3.avi	0	880	547	72	111	56	513	83	0	Content		-87	441	1722813	3188064855
1740	09:20:35.509	00:00:01.739	104	38,46062	589,0623	0,5234931	0,8164417	440,1085	3,121661	1	38,46062	589,0623	0,5234931	0,8164417	440,1085	3,121661	3	0	38	589						Untertest3.avi	0	880	547	72	111	56	513	83	0	Content		-34	478	1739813	3188081855
1756	09:20:35.525	00:00:01.755	105	-1024	-768	-1	-1	-1	-1	4	-1024	-768	-1	-1	-1	-1	4	0	0	0						Untertest3.avi	0	880	547	72	111	56	513	83	0	Content		-72	-111	1755938	3188097980
1773	09:20:35.542	00:00:01.772	106	217,8071	664,7738	0,5229621	0,8181728	432,2071	2,97491	1	217,8071	664,7738	0,5229621	0,8181728	432,2071	2,97491	3	0	218	665						Untertest3.avi	0	880	547	72	111	56	513	83	0	Content		146	554	1772567	3188114609
1789	09:20:35.558	00:00:01.789	107	235,1147	660,3644	0,5221574	0,8176267	433,4139	2,981676	1	235,1147	660,3644	0,5221574	0,8176267	433,4139	2,981676	3	0	235	660						Untertest3.avi	0	880	547	72	111	56	513	83	0	Content		163	549	1789185	3188131227
1806	09:20:35.575	00:00:01.806	108	-1024	-768	-1	-1	-1	-1	4	-1024	-768	-1	-1	-1	-1	4	1	0	0						Untertest3.avi	0	880	547	72	111	170	560	250	0	Content		-72	-111	1806310	3188148352
1823	09:20:35.592	00:00:01.822	109	-1024	-768	-1	-1	-1	-1	4	-1024	-768	-1	-1	-1	-1	4	1	0	0						Untertest3.avi	0	880	547	72	111	170	560	250	0	Content		-72	-111	1822995	3188165037
1840	09:20:35.609	00:00:01.839	110	-1024	-768	-1	-1	-1	-1	4	-1024	-768	-1	-1	-1	-1	4	1	0	0						Untertest3.avi	0	880	547	72	111	170	560	250	0	Content		-72	-111	1839662	3188181704
1856	09:20:35.625	00:00:01.856	111	244,9967	668,7471	0,5208617	0,8161139	433,3695	2,923915	1	244,9967	668,7471	0,5208617	0,8161139	433,3695	2,923915	3	1	245	669						Untertest3.avi	0	880	547	72	111	170	560	250	0	Content		173	558	1856304	3188198346
1873	09:20:35.642	00:00:01.872	112	-1024	-768	-1	-1	-1	-1	4	-1024	-768	-1	-1	-1	-1	4	1	0	0						Untertest3.avi	0	880	547	72	111	170	560	250	0	Content		-72	-111	1872677	3188214719
1889	09:20:35.658	00:00:01.889	113	244,2934	670,605	0,5204432	0,8158472	431,5836	2,924603	1	244,2934	670,605	0,5204432	0,8158472	431,5836	2,924603	3	1	244	671						Untertest3.avi	0	880	547	72	111	170	560	250	0	Content		172	560	1889310	3188231352
1906	09:20:35.675	00:00:01.905	114	238,0627	677,2562	0,5202519	0,8156585	430,8215	2,919965	1	238,0627	677,2562	0,5202519	0,8156585	430,8215	2,919965	3	1	238	677						Untertest3.avi	0	880	547	72	111	170	560	250	0	Content		166	566	1905798	3188247840
1923	09:20:35.692	00:00:01.922	115	-1024	-768	-1	-1	-1	-1	4	-1024	-768	-1	-1	-1	-1	4	1	0	0						Untertest3.avi	0	880	547	72	111	170	560	250	0	Content		-72	-111	1922921	3188264963
1940	09:20:35.709	00:00:01.939	116	241,5513	677,0367	0,5194116	0,8151028	431,2205	2,89106	1	241,5513	677,0367	0,5194116	0,8151028	431,2205	2,89106	3	1	242	677						Untertest3.avi	0	880	547	72	111	170	560	250	0	Content		170	566	1939555	3188281597
1956	09:20:35.725	00:00:01.956	117	249,9585	679,7319	0,5187486	0,8148414	432,5807	2,872231	1	249,9585	679,7319	0,5187486	0,8148414	432,5807	2,872231	3	1	250	680						Untertest3.avi	0	880	547	72	111	170	560	250	0	Content		178	569	1956292	3188298334
1973	09:20:35.742	00:00:01.972	118	-1024	-768	-1	-1	-1	-1	4	-1024	-768	-1	-1	-1	-1	4	1	0	0						Untertest3.avi	0	880	547	72	111	170	560	250	0	Content		-72	-111	1972543	3188314585
1989	09:20:35.758	00:00:01.989	119	232,9284	675,8185	0,5181852	0,814554	432,5211	2,869516	1	232,9284	675,8185	0,5181852	0,814554	432,5211	2,869516	3	1	233	676						Untertest3.avi	0	880	547	72	111	170	560	250	0	Content		161	565	1989167	3188331209
2006	09:20:35.775	00:00:02.005	120	223,723	670,5385	0,5181753	0,8144122	431,7391	2,881991	1	223,723	670,5385	0,5181753	0,8144122	431,7391	2,881991	3	1	224	671						Untertest3.avi	0	880	547	72	111	170	560	250	0	Content		152	560	2005790	3188347832
2023	09:20:35.792	00:00:02.022	121	-1024	-768	-1	-1	-1	-1	4	-1024	-768	-1	-1	-1	-1	4	1	0	0						Untertest3.avi	0	880	547	72	111	170	560	250	0	Content		-72	-111	2022789	3188364831
2040	09:20:35.809	00:00:02.039	122	377,9142	566,0641	0,5242732	0,8155225	404,8375	1,655854	1	377,9142	566,0641	0,5242732	0,8155225	404,8375	1,655854	3	1	378	566						Untertest3.avi	0	880	547	72	111	170	560	250	0	Content		306	455	2039536	3188381578
2056	09:20:35.825	00:00:02.056	123	-1024	-768	-1	-1	-1	-1	4	-1024	-768	-1	-1	-1	-1	4		0	0						Untertest3.avi	0	880	547	72	111				0	Content		-72	-111	2056284	3188398326
2072	09:20:35.841	00:00:02.072	124	-1024	-768	-1	-1	-1	-1	4	-1024	-768	-1	-1	-1	-1	4		0	0						Untertest3.avi	0	880	547	72	111				0	Content		-72	-111	2072407	3188414449
2089	09:20:35.858	00:00:02.089	125	-1024	-768	-1	-1	-1	-1	4	-1024	-768	-1	-1	-1	-1	4		0	0						Untertest3.avi	0	880	547	72	111				0	Content		-72	-111	2089162	3188431204
2106	09:20:35.875	00:00:02.105	126	-1024	-768	-1	-1	-1	-1	4	-1024	-768	-1	-1	-1	-1	4		0	0						Untertest3.avi	0	880	547	72	111				0	Content		-72	-111	2105653	3188447695
2123	09:20:35.892	00:00:02.122	127	-1024	-768	-1	-1	-1	-1	4	-1024	-768	-1	-1	-1	-1	4		0	0						Untertest3.avi	0	880	547	72	111				0	Content		-72	-111	2122650	3188464692
2139	09:20:35.908	00:00:02.139	128	-1024	-768	-1	-1	-1	-1	4	-1024	-768	-1	-1	-1	-1	4		0	0						Untertest3.avi	0	880	547	72	111				0	Content		-72	-111	2139273	3188481315
2156	09:20:35.925	00:00:02.155	129	-1024	-768	-1	-1	-1	-1	4	-1024	-768	-1	-1	-1	-1	4		0	0						Untertest3.avi	0	880	547	72	111				0	Content		-72	-111	2155941	3188497983
2173	09:20:35.942	00:00:02.172	130	-1024	-768	-1	-1	-1	-1	4	-1024	-768	-1	-1	-1	-1	4		0	0						Untertest3.avi	0	880	547	72	111				0	Content		-72	-111	2172519	3188514561
2189	09:20:35.958	00:00:02.189	131	-1024	-768	-1	-1	-1	-1	4	-1024	-768	-1	-1	-1	-1	4		0	0						Untertest3.avi	0	880	547	72	111				0	Content		-72	-111	2189142	3188531184
2206	09:20:35.975	00:00:02.205	132	-1024	-768	-1	-1	-1	-1	4	-1024	-768	-1	-1	-1	-1	4		0	0						Untertest3.avi	0	880	547	72	111				0	Content		-72	-111	2205829	3188547871
2222	09:20:35.991	00:00:02.222	133	-1024	-768	-1	-1	-1	-1	4	-1024	-768	-1	-1	-1	-1	4		0	0						Untertest3.avi	0	880	547	72	111				0	Content		-72	-111	2222496	3188564538
2239	09:20:36.008	00:00:02.239	134	-1024	-768	-1	-1	-1	-1	4	-1024	-768	-1	-1	-1	-1	4		0	0						Untertest3.avi	0	880	547	72	111				0	Content		-72	-111	2239128	3188581170
2256	09:20:36.025	00:00:02.255	135	-1024	-768	-1	-1	-1	-1	4	-1024	-768	-1	-1	-1	-1	4		0	0						Untertest3.avi	0	880	547	72	111				0	Content		-72	-111	2255795	3188597837
2273	09:20:36.042	00:00:02.272	136	-1024	-768	-1	-1	-1	-1	4	-1024	-768	-1	-1	-1	-1	4		0	0						Untertest3.avi	0	880	547	72	111				0	Content		-72	-111	2272509	3188614551
2289	09:20:36.058	00:00:02.289	137	-1024	-768	-1	-1	-1	-1	4	-1024	-768	-1	-1	-1	-1	4		0	0						Untertest3.avi	0	880	547	72	111				0	Content		-72	-111	2289155	3188631197
2305	09:20:36.074	00:00:02.305	138	-1024	-768	-1	-1	-1	-1	4	-1024	-768	-1	-1	-1	-1	4		0	0						Untertest3.avi	0	880	547	72	111				0	Content		-72	-111	2305140	3188647182
2322	09:20:36.091	00:00:02.321	139	-1024	-768	-1	-1	-1	-1	4	-1024	-768	-1	-1	-1	-1	4		0	0						Untertest3.avi	0	880	547	72	111				0	Content		-72	-111	2321882	3188663924
2340	09:20:36.109	00:00:02.339	140	-1024	-768	-1	-1	-1	-1	4	-1024	-768	-1	-1	-1	-1	4		0	0						Untertest3.avi	0	880	547	72	111				0	Content		-72	-111	2339754	3188681796
2356	09:20:36.125	00:00:02.355	141	-1024	-768	-1	-1	-1	-1	4	-1024	-768	-1	-1	-1	-1	4		0	0						Untertest3.avi	0	880	547	72	111				0	Content		-72	-111	2355801	3188697843
2372	09:20:36.141	00:00:02.372	142	-1024	-768	-1	-1	-1	-1	4	-1024	-768	-1	-1	-1	-1	4		0	0						Untertest3.avi	0	880	547	72	111				0	Content		-72	-111	2372468	3188714510
2389	09:20:36.158	00:00:02.389	143	-1024	-768	-1	-1	-1	-1	4	-1024	-768	-1	-1	-1	-1	4		0	0						Untertest3.avi	0	880	547	72	111				0	Content		-72	-111	2389136	3188731178
2405	09:20:36.174	00:00:02.405	144	-1024	-768	-1	-1	-1	-1	4	-1024	-768	-1	-1	-1	-1	4		0	0						Untertest3.avi	0	880	547	72	111				0	Content		-72	-111	2405381	3188747423
2422	09:20:36.191	00:00:02.422	145	-1024	-768	-1	-1	-1	-1	4	-1024	-768	-1	-1	-1	-1	4		0	0						Untertest3.avi	0	880	547	72	111				0	Content		-72	-111	2422048	3188764090
2439	09:20:36.208	00:00:02.438	146	-1024	-768	-1	-1	-1	-1	4	-1024	-768	-1	-1	-1	-1	4		0	0						Untertest3.avi	0	880	547	72	111				0	Content		-72	-111	2438715	3188780757
2455	09:20:36.224	00:00:02.455	147	-1024	-768	-1	-1	-1	-1	4	-1024	-768	-1	-1	-1	-1	4		0	0						Untertest3.avi	0	880	547	72	111				0	Content		-72	-111	2455267	3188797309
2472	09:20:36.241	00:00:02.471	148	-1024	-768	-1	-1	-1	-1	4	-1024	-768	-1	-1	-1	-1	4		0	0						Untertest3.avi	0	880	547	72	111				0	Content		-72	-111	2471934	3188813976
2489	09:20:36.258	00:00:02.488	149	-1024	-768	-1	-1	-1	-1	4	-1024	-768	-1	-1	-1	-1	4		0	0						Untertest3.avi	0	880	547	72	111				0	Content		-72	-111	2488601	3188830643
2505	09:20:36.274	00:00:02.505	150	-1024	-768	-1	-1	-1	-1	4	-1024	-768	-1	-1	-1	-1	4		0	0						Untertest3.avi	0	880	547	72	111				0	Content		-72	-111	2505398	3188847440
2522	09:20:36.291	00:00:02.522	151	-1024	-768	-1	-1	-1	-1	4	-1024	-768	-1	-1	-1	-1	4		0	0						Untertest3.avi	0	880	547	72	111				0	Content		-72	-111	2522065	3188864107
2539	09:20:36.308	00:00:02.538	152	-1024	-768	-1	-1	-1	-1	4	-1024	-768	-1	-1	-1	-1	4		0	0						Untertest3.avi	0	880	547	72	111				0	Content		-72	-111	2538732	3188880774
2556	09:20:36.325	00:00:02.555	153	-1024	-768	-1	-1	-1	-1	4	-1024	-768	-1	-1	-1	-1	4		0	0						Untertest3.avi	0	880	547	72	111				0	Content		-72	-111	2555860	3188897902
2573	09:20:36.342	00:00:02.572	154	-1024	-768	-1	-1	-1	-1	4	-1024	-768	-1	-1	-1	-1	4		0	0						Untertest3.avi	0	880	547	72	111				0	Content		-72	-111	2572527	3188914569
2589	09:20:36.358	00:00:02.588	155	-1024	-768	-1	-1	-1	-1	4	-1024	-768	-1	-1	-1	-1	4		0	0						Untertest3.avi	0	880	547	72	111				0	Content		-72	-111	2588680	3188930722
2605	09:20:36.374	00:00:02.605	156	-1024	-768	-1	-1	-1	-1	4	-1024	-768	-1	-1	-1	-1	4		0	0						Untertest3.avi	0	880	547	72	111				0	Content		-72	-111	2605347	3188947389
2622	09:20:36.391	00:00:02.622	157	-1024	-768	-1	-1	-1	-1	4	-1024	-768	-1	-1	-1	-1	4		0	0						Untertest3.avi	0	880	547	72	111				0	Content		-72	-111	2622015	3188964057
2638	09:20:36.407	00:00:02.637	158	-1024	-768	-1	-1	-1	-1	4	-1024	-768	-1	-1	-1	-1	4		0	0						Untertest3.avi	0	880	547	72	111				0	Content		-72	-111	2637729	3188979771
2654	09:20:36.423	00:00:02.654	159	-1024	-768	-1	-1	-1	-1	4	-1024	-768	-1	-1	-1	-1	4		0	0						Untertest3.avi	0	880	547	72	111				0	Content		-72	-111	2654351	3188996393
2671	09:20:36.440	00:00:02.671	160	-1024	-768	-1	-1	-1	-1	4	-1024	-768	-1	-1	-1	-1	4		0	0						Untertest3.avi	0	880	547	72	111				0	Content		-72	-111	2671100	3189013142
2688	09:20:36.457	00:00:02.687	161	-1024	-768	-1	-1	-1	-1	4	-1024	-768	-1	-1	-1	-1	4		0	0						Untertest3.avi	0	880	547	72	111				0	Content		-72	-111	2687655	3189029697
2704	09:20:36.473	00:00:02.704	162	-1024	-768	-1	-1	-1	-1	4	-1024	-768	-1	-1	-1	-1	4		0	0						Untertest3.avi	0	880	547	72	111				0	Content		-72	-111	2704302	3189046344
2721	09:20:36.490	00:00:02.720	163	-1024	-768	-1	-1	-1	-1	4	-1024	-768	-1	-1	-1	-1	4		0	0						Untertest3.avi	0	880	547	72	111				0	Content		-72	-111	2720969	3189063011
2738	09:20:36.507	00:00:02.737	164	-1024	-768	-1	-1	-1	-1	4	-1024	-768	-1	-1	-1	-1	4		0	0						Untertest3.avi	0	880	547	72	111				0	Content		-72	-111	2737637	3189079679
2755	09:20:36.524	00:00:02.754	165	-1024	-768	-1	-1	-1	-1	4	-1024	-768	-1	-1	-1	-1	4		0	0						Untertest3.avi	0	880	547	72	111				0	Content		-72	-111	2754503	3189096545
2771	09:20:36.540	00:00:02.771	166	-1024	-768	-1	-1	-1	-1	4	-1024	-768	-1	-1	-1	-1	4		0	0						Untertest3.avi	0	880	547	72	111				0	Content		-72	-111	2771170	3189113212
2788	09:20:36.557	00:00:02.787	167	-1024	-768	-1	-1	-1	-1	4	-1024	-768	-1	-1	-1	-1	4		0	0						Untertest3.avi	0	880	547	72	111				0	Content		-72	-111	2787837	3189129879
2805	09:20:36.574	00:00:02.804	168	-1024	-768	-1	-1	-1	-1	4	-1024	-768	-1	-1	-1	-1	4		0	0						Untertest3.avi	0	880	547	72	111				0	Content		-72	-111	2804840	3189146882
2822	09:20:36.591	00:00:02.821	169	-1024	-768	-1	-1	-1	-1	4	-1024	-768	-1	-1	-1	-1	4		0	0						Untertest3.avi	0	880	547	72	111				0	Content		-72	-111	2821507	3189163549
2838	09:20:36.607	00:00:02.838	170	-1024	-768	-1	-1	-1	-1	4	-1024	-768	-1	-1	-1	-1	4		0	0						Untertest3.avi	0	880	547	72	111				0	Content		-72	-111	2838174	3189180216
2855	09:20:36.624	00:00:02.855	171	-1024	-768	-1	-1	-1	-1	4	-1024	-768	-1	-1	-1	-1	4		0	0						Untertest3.avi	0	880	547	72	111				0	Content		-72	-111	2855272	3189197314
2872	09:20:36.641	00:00:02.871	172	-1024	-768	-1	-1	-1	-1	4	-1024	-768	-1	-1	-1	-1	4		0	0						Untertest3.avi	0	880	547	72	111				0	Content		-72	-111	2871939	3189213981
2889	09:20:36.658	00:00:02.888	173	-1024	-768	-1	-1	-1	-1	4	-1024	-768	-1	-1	-1	-1	4		0	0						Untertest3.avi	0	880	547	72	111				0	Content		-72	-111	2888606	3189230648
2905	09:20:36.674	00:00:02.904	174	-1024	-768	-1	-1	-1	-1	4	-1024	-768	-1	-1	-1	-1	4		0	0						Untertest3.avi	0	880	547	72	111				0	Content		-72	-111	2904722	3189246764
2921	09:20:36.690	00:00:02.921	175	-1024	-768	-1	-1	-1	-1	4	-1024	-768	-1	-1	-1	-1	4		0	0						Untertest3.avi	0	880	547	72	111				0	Content		-72	-111	2921390	3189263432
2938	09:20:36.707	00:00:02.937	176	-1024	-768	-1	-1	-1	-1	4	-1024	-768	-1	-1	-1	-1	4		0	0						Untertest3.avi	0	880	547	72	111				0	Content		-72	-111	2937871	3189279913
2955	09:20:36.724	00:00:02.954	177	-1024	-768	-1	-1	-1	-1	4	-1024	-768	-1	-1	-1	-1	4		0	0						Untertest3.avi	0	880	547	72	111				0	Content		-72	-111	2954538	3189296580
2971	09:20:36.740	00:00:02.971	178	-1024	-768	-1	-1	-1	-1	4	-1024	-768	-1	-1	-1	-1	4		0	0						Untertest3.avi	0	880	547	72	111				0	Content		-72	-111	2971206	3189313248
2987	09:20:36.756	00:00:02.987	179	-1024	-768	-1	-1	-1	-1	4	-1024	-768	-1	-1	-1	-1	4		0	0						Untertest3.avi	0	880	547	72	111				0	Content		-72	-111	2987456	3189329498
3004	09:20:36.773	00:00:03.004	180	-1024	-768	-1	-1	-1	-1	4	-1024	-768	-1	-1	-1	-1	4		0	0						Untertest3.avi	0	880	547	72	111				0	Content		-72	-111	3004078	3189346120
3021	09:20:36.790	00:00:03.020	181	-1024	-768	-1	-1	-1	-1	4	-1024	-768	-1	-1	-1	-1	4		0	0						Untertest3.avi	0	880	547	72	111				0	Content		-72	-111	3020744	3189362786
3037	09:20:36.806	00:00:03.037	182	-1024	-768	-1	-1	-1	-1	4	-1024	-768	-1	-1	-1	-1	4		0	0						Untertest3.avi	0	880	547	72	111				0	Content		-72	-111	3037412	3189379454
3054	09:20:36.823	00:00:03.054	183	-1024	-768	-1	-1	-1	-1	4	-1024	-768	-1	-1	-1	-1	4		0	0						Untertest3.avi	0	880	547	72	111				0	Content		-72	-111	3054079	3189396121
3071	09:20:36.840	00:00:03.070	184	-1024	-768	-1	-1	-1	-1	4	-1024	-768	-1	-1	-1	-1	4		0	0						Untertest3.avi	0	880	547	72	111				0	Content		-72	-111	3070767	3189412809
3087	09:20:36.856	00:00:03.087	185	-1024	-768	-1	-1	-1	-1	4	-1024	-768	-1	-1	-1	-1	4		0	0						Untertest3.avi	0	880	547	72	111				0	Content		-72	-111	3087435	3189429477
3104	09:20:36.873	00:00:03.104	186	-1024	-768	-1	-1	-1	-1	4	-1024	-768	-1	-1	-1	-1	4		0	0						Untertest3.avi	0	880	547	72	111				0	Content		-72	-111	3104384	3189446426
3121	09:20:36.890	00:00:03.121	187	-1024	-768	-1	-1	-1	-1	4	-1024	-768	-1	-1	-1	-1	4		0	0						Untertest3.avi	0	880	547	72	111				0	Content		-72	-111	3121051	3189463093
3138	09:20:36.907	00:00:03.138	188	-1024	-768	-1	-1	-1	-1	4	-1024	-768	-1	-1	-1	-1	4		0	0						Untertest3.avi	0	880	547	72	111				0	Content		-72	-111	3138016	3189480058
3155	09:20:36.924	00:00:03.154	189	-1024	-768	-1	-1	-1	-1	4	-1024	-768	-1	-1	-1	-1	4		0	0						Untertest3.avi	0	880	547	72	111				0	Content		-72	-111	3154684	3189496726
3171	09:20:36.940	00:00:03.171	190	-1024	-768	-1	-1	-1	-1	4	-1024	-768	-1	-1	-1	-1	4		0	0						Untertest3.avi	0	880	547	72	111				0	Content		-72	-111	3171351	3189513393
3189	09:20:36.958	00:00:03.188	191	-1024	-768	-1	-1	-1	-1	4	-1024	-768	-1	-1	-1	-1	4		0	0						Untertest3.avi	0	880	547	72	111				0	Content		-72	-111	3188540	3189530582
3205	09:20:36.974	00:00:03.205	192	-1024	-768	-1	-1	-1	-1	4	-1024	-768	-1	-1	-1	-1	4		0	0						Untertest3.avi	0	880	547	72	111				0	Content		-72	-111	3205207	3189547249
3221	09:20:36.990	00:00:03.221	193	-1024	-768	-1	-1	-1	-1	4	-1024	-768	-1	-1	-1	-1	4		0	0						Untertest3.avi	0	880	547	72	111				0	Content		-72	-111	3221436	3189563478
3238	09:20:37.007	00:00:03.238	194	-1024	-768	-1	-1	-1	-1	4	-1024	-768	-1	-1	-1	-1	4		0	0						Untertest3.avi	0	880	547	72	111				0	Content		-72	-111	3238103	3189580145
3255	09:20:37.024	00:00:03.254	195	-1024	-768	-1	-1	-1	-1	4	-1024	-768	-1	-1	-1	-1	4		0	0						Untertest3.avi	0	880	547	72	111				0	Content		-72	-111	3254770	3189596812
3271	09:20:37.040	00:00:03.270	196	-1024	-768	-1	-1	-1	-1	4	-1024	-768	-1	-1	-1	-1	4		0	0						Untertest3.avi	0	880	547	72	111				0	Content		-72	-111	3270517	3189612559
3287	09:20:37.056	00:00:03.287	197	-1024	-768	-1	-1	-1	-1	4	-1024	-768	-1	-1	-1	-1	4		0	0						Untertest3.avi	0	880	547	72	111				0	Content		-72	-111	3287268	3189629310
3304	09:20:37.073	00:00:03.303	198	-1024	-768	-1	-1	-1	-1	4	-1024	-768	-1	-1	-1	-1	4		0	0						Untertest3.avi	0	880	547	72	111				0	Content		-72	-111	3303892	3189645934
3321	09:20:37.090	00:00:03.320	199	-1024	-768	-1	-1	-1	-1	4	-1024	-768	-1	-1	-1	-1	4		0	0						Untertest3.avi	0	880	547	72	111				0	Content		-72	-111	3320698	3189662740
3337	09:20:37.106	00:00:03.337	200	-1024	-768	-1	-1	-1	-1	4	-1024	-768	-1	-1	-1	-1	4		0	0						Untertest3.avi	0	880	547	72	111				0	Content		-72	-111	3337263	3189679305
3355	09:20:37.124	00:00:03.355	201	196,679	635,1283	0,4922355	0,8207583	442,4479	3,173942	3	196,679	635,1283	0,4922355	0,8207583	442,4479	3,173942	1	2	197	635						Untertest3.avi	0	880	547	72	111	-28	474	83	0	Content		125	524	3355258	3189697300
3372	09:20:37.141	00:00:03.371	202	-1024	-768	-1	-1	-1	-1	4	-1024	-768	-1	-1	-1	-1	4	2	0	0						Untertest3.avi	0	880	547	72	111	-28	474	83	0	Content		-72	-111	3371758	3189713800
3389	09:20:37.158	00:00:03.388	203	66,51064	587,6702	0,4938162	0,8206704	442,4479	3,186931	3	66,51064	587,6702	0,4938162	0,8206704	442,4479	3,186931	1	2	67	588						Untertest3.avi	0	880	547	72	111	-28	474	83	0	Content		-5	477	3388506	3189730548
3405	09:20:37.174	00:00:03.404	204	20,84491	582,0607	0,4927133	0,8209797	438,1384	3,137937	3	20,84491	582,0607	0,4927133	0,8209797	438,1384	3,137937	1	2	21	582						Untertest3.avi	0	880	547	72	111	-28	474	83	0	Content		-51	471	3404755	3189746797
3422	09:20:37.191	00:00:03.421	205	-1024	-768	-1	-1	-1	-1	4	-1024	-768	-1	-1	-1	-1	4	2	0	0						Untertest3.avi	0	880	547	72	111	-28	474	83	0	Content		-72	-111	3421876	3189763918
3439	09:20:37.208	00:00:03.438	206	-8,408419	574,1556	0,4913518	0,8226393	434,4326	3,212363	3	-8,408419	574,1556	0,4913518	0,8226393	434,4326	3,212363	1	3	-8	574						Untertest3.avi	0	880	547	72	111	-103	448	316	0	Content		-80	463	3438501	3189780543
3455	09:20:37.224	00:00:03.455	207	-1024	-768	-1	-1	-1	-1	4	-1024	-768	-1	-1	-1	-1	4	3	0	0						Untertest3.avi	0	880	547	72	111	-103	448	316	0	Content		-72	-111	3455032	3189797074
3472	09:20:37.241	00:00:03.471	208	-1024	-768	-1	-1	-1	-1	4	-1024	-768	-1	-1	-1	-1	4	3	0	0						Untertest3.avi	0	880	547	72	111	-103	448	316	0	Content		-72	-111	3471699	3189813741
3488	09:20:37.257	00:00:03.488	209	-21,43928	568,3884	0,4927838	0,8243678	442,2664	3,290845	3	-21,43928	568,3884	0,4927838	0,8243678	442,2664	3,290845	1	3	-21	568						Untertest3.avi	0	880	547	72	111	-103	448	316	0	Content		-93	457	3488196	3189830238
3505	09:20:37.274	00:00:03.505	210	-20,35434	568,4695	0,4923739	0,8251761	442,3495	3,267826	3	-20,35434	568,4695	0,4923739	0,8251761	442,3495	3,267826	1	3	-20	568						Untertest3.avi	0	880	547	72	111	-103	448	316	0	Content		-92	457	3505195	3189847237
3521	09:20:37.290	00:00:03.521	211	-17,89192	565,3903	0,4910851	0,8271894	439,7969	3,243428	3	-17,89192	565,3903	0,4910851	0,8271894	439,7969	3,243428	1	3	-18	565						Untertest3.avi	0	880	547	72	111	-103	448	316	0	Content		-90	454	3521441	3189863483
3538	09:20:37.307	00:00:03.538	212	-18,13868	573,0134	0,4895499	0,8279983	434,9589	3,256208	3	-18,13868	573,0134	0,4895499	0,8279983	434,9589	3,256208	1	3	-18	573						Untertest3.avi	0	880	547	72	111	-103	448	316	0	Content		-90	462	3538067	3189880109
3555	09:20:37.324	00:00:03.554	213	-14,09504	568,5666	0,489319	0,8287868	434,4499	3,229013	3	-14,09504	568,5666	0,489319	0,8287868	434,4499	3,229013	1	3	-14	569						Untertest3.avi	0	880	547	72	111	-103	448	316	0	Content		-86	458	3554815	3189896857
3572	09:20:37.341	00:00:03.571	214	-28,56186	564,6204	0,4905576	0,8294316	439,2879	3,241684	3	-28,56186	564,6204	0,4905576	0,8294316	439,2879	3,241684	1	3	-29	565						Untertest3.avi	0	880	547	72	111	-103	448	316	0	Content		-101	454	3571883	3189913925
3588	09:20:37.357	00:00:03.588	215	-31,26886	556,2076	0,4909914	0,8300337	440,5395	3,234169	3	-31,26886	556,2076	0,4909914	0,8300337	440,5395	3,234169	1	3	-31	556						Untertest3.avi	0	880	547	72	111	-103	448	316	0	Content		-103	445	3588187	3189930229
3605	09:20:37.374	00:00:03.604	216	-27,85663	563,6403	0,4906171	0,8303765	438,9474	3,216511	3	-27,85663	563,6403	0,4906171	0,8303765	438,9474	3,216511	1	3	-28	564						Untertest3.avi	0	880	547	72	111	-103	448	316	0	Content		-100	453	3604809	3189946851
3621	09:20:37.390	00:00:03.621	217	-39,80568	558,1081	0,4913854	0,8307508	441,3451	3,218208	3	-39,80568	558,1081	0,4913854	0,8307508	441,3451	3,218208	1	3	-40	558						Untertest3.avi	0	880	547	72	111	-103	448	316	0	Content		-112	447	3621434	3189963476
3639	09:20:37.408	00:00:03.638	218	-38,61794	555,4498	0,4917267	0,8309686	442,2412	3,221568	3	-38,61794	555,4498	0,4917267	0,8309686	442,2412	3,221568	1	3	-39	555						Untertest3.avi	0	880	547	72	111	-103	448	316	0	Content		-111	444	3638503	3189980545
3655	09:20:37.424	00:00:03.655	219	-30,98408	559,1442	0,4919078	0,8311306	442,5536	3,178874	3	-30,98408	559,1442	0,4919078	0,8311306	442,5536	3,178874	1	3	-31	559						Untertest3.avi	0	880	547	72	111	-103	448	316	0	Content		-103	448	3655125	3189997167
3672	09:20:37.441	00:00:03.671	220	-31,03172	549,9772	0,4911798	0,831231	439,4195	3,093403	3	-31,03172	549,9772	0,4911798	0,831231	439,4195	3,093403	1	3	-31	550						Untertest3.avi	0	880	547	72	111	-103	448	316	0	Content		-103	439	3671872	3190013914
3688	09:20:37.457	00:00:03.688	221	-38,55683	550,6282	0,4915384	0,831164	440,2397	3,151138	3	-38,55683	550,6282	0,4915384	0,831164	440,2397	3,151138	1	3	-39	551						Untertest3.avi	0	880	547	72	111	-103	448	316	0	Content		-111	440	3688174	3190030216
3705	09:20:37.474	00:00:03.704	222	-1024	-768	-1	-1	-1	-1	4	-1024	-768	-1	-1	-1	-1	4	3	0	0						Untertest3.avi	0	880	547	72	111	-103	448	316	0	Content		-72	-111	3704672	3190046714
3721	09:20:37.490	00:00:03.721	223	-34,3596	547,6746	0,4918802	0,8307013	440,9604	3,147151	3	-34,3596	547,6746	0,4918802	0,8307013	440,9604	3,147151	1	3	-34	548						Untertest3.avi	0	880	547	72	111	-103	448	316	0	Content		-106	437	3721416	3190063458
3738	09:20:37.507	00:00:03.738	224	-37,60749	547,3799	0,4924084	0,830083	440,7446	3,145157	3	-37,60749	547,3799	0,4924084	0,830083	440,7446	3,145157	1	3	-38	547						Untertest3.avi	0	880	547	72	111	-103	448	316	0	Content		-110	436	3738490	3190080532
3755	09:20:37.524	00:00:03.754	225	-1024	-768	-1	-1	-1	-1	4	-1024	-768	-1	-1	-1	-1	4	4	0	0						Untertest3.avi	0	880	547	72	111	-228	308	400	0	Content		-72	-111	3754791	3190096833
3772	09:20:37.541	00:00:03.771	226	-164,8471	415,674	0,4930548	0,8278488	439,2067	3,005765	3	-164,8471	415,674	0,4930548	0,8278488	439,2067	3,005765	1	4	-165	416						Untertest3.avi	0	880	547	72	111	-228	308	400	0	Content		-237	305	3771538	3190113580
3788	09:20:37.557	00:00:03.788	227	-155,6902	415,2102	0,4930632	0,8280339	439,2067	2,999134	3	-155,6902	415,2102	0,4930632	0,8280339	439,2067	2,999134	1	4	-156	415						Untertest3.avi	0	880	547	72	111	-228	308	400	0	Content		-228	304	3788035	3190130077
3805	09:20:37.574	00:00:03.805	228	-155,6902	415,2102	0,4927079	0,8282408	437,58	2,999134	3	-155,6902	415,2102	0,4927079	0,8282408	437,58	2,999134	1	4	-156	415						Untertest3.avi	0	880	547	72	111	-228	308	400	0	Content		-228	304	3805103	3190147145
3822	09:20:37.591	00:00:03.821	229	-150,1194	408,6444	0,4926314	0,8283633	437,58	2,943598	3	-150,1194	408,6444	0,4926314	0,8283633	437,58	2,943598	1	4	-150	409						Untertest3.avi	0	880	547	72	111	-228	308	400	0	Content		-222	298	3821780	3190163822
3838	09:20:37.607	00:00:03.838	230	-164,076	430,4899	0,4926083	0,8284665	437,58	2,989943	3	-164,076	430,4899	0,4926083	0,8284665	437,58	2,989943	1	4	-164	430						Untertest3.avi	0	880	547	72	111	-228	308	400	0	Content		-236	319	3838404	3190180446
3855	09:20:37.624	00:00:03.854	231	-163,1508	429,9991	0,4932822	0,8286472	439,9295	2,970409	3	-163,1508	429,9991	0,4932822	0,8286472	439,9295	2,970409	1	4	-163	430						Untertest3.avi	0	880	547	72	111	-228	308	400	0	Content		-235	319	3854654	3190196696
3871	09:20:37.640	00:00:03.871	232	-175,6199	418,5405	0,49323	0,8286406	439,9296	3,020687	3	-175,6199	418,5405	0,49323	0,8286406	439,9296	3,020687	1	4	-176	419						Untertest3.avi	0	880	547	72	111	-228	308	400	0	Content		-248	308	3871276	3190213318
3888	09:20:37.657	00:00:03.887	233	-174,1425	418,0308	0,4931425	0,8287219	439,9296	2,958785	3	-174,1425	418,0308	0,4931425	0,8287219	439,9296	2,958785	1	4	-174	418						Untertest3.avi	0	880	547	72	111	-228	308	400	0	Content		-246	307	3887897	3190229939
3905	09:20:37.674	00:00:03.904	234	-172,6652	417,521	0,4931334	0,8288494	440,3608	2,965571	3	-172,6652	417,521	0,4931334	0,8288494	440,3608	2,965571	1	4	-173	418						Untertest3.avi	0	880	547	72	111	-228	308	400	0	Content		-245	307	3904965	3190247007
3922	09:20:37.691	00:00:03.921	235	-151,2945	424,0154	0,493014	0,8288469	440,3608	2,949731	3	-151,2945	424,0154	0,493014	0,8288469	440,3608	2,949731	1	4	-151	424						Untertest3.avi	0	880	547	72	111	-228	308	400	0	Content		-223	313	3921643	3190263685
3938	09:20:37.707	00:00:03.938	236	-150,1168	410,2021	0,4928451	0,8289061	440,3608	2,936247	3	-150,1168	410,2021	0,4928451	0,8289061	440,3608	2,936247	1	4	-150	410						Untertest3.avi	0	880	547	72	111	-228	308	400	0	Content		-222	299	3938391	3190280433
3955	09:20:37.724	00:00:03.954	237	-133,9871	390,9389	0,4921056	0,8290225	438,3445	2,74487	3	-133,9871	390,9389	0,4921056	0,8290225	438,3445	2,74487	1	4	-134	391						Untertest3.avi	0	880	547	72	111	-228	308	400	0	Content		-206	280	3954517	3190296559
3971	09:20:37.740	00:00:03.971	238	-158,4884	419,5342	0,4919281	0,8291212	438,3445	2,939883	3	-158,4884	419,5342	0,4919281	0,8291212	438,3445	2,939883	1	4	-158	420						Untertest3.avi	0	880	547	72	111	-228	308	400	0	Content		-230	309	3971137	3190313179
3988	09:20:37.757	00:00:03.987	239	-162,1453	426,8887	0,4917669	0,8291784	438,3445	3,002539	3	-162,1453	426,8887	0,4917669	0,8291784	438,3445	3,002539	1	4	-162	427						Untertest3.avi	0	880	547	72	111	-228	308	400	0	Content		-234	316	3987762	3190329804
4005	09:20:37.774	00:00:04.004	240	-149,8131	409,0927	0,4920042	0,8290871	439,8383	2,897565	3	-149,8131	409,0927	0,4920042	0,8290871	439,8383	2,897565	1	4	-150	409						Untertest3.avi	0	880	547	72	111	-228	308	400	0	Content		-222	298	4004830	3190346872
4022	09:20:37.791	00:00:04.021	241	-160,2333	414,6512	0,491878	0,8295057	439,8383	2,974517	3	-160,2333	414,6512	0,491878	0,8295057	439,8383	2,974517	1	4	-160	415						Untertest3.avi	0	880	547	72	111	-228	308	400	0	Content		-232	304	4021631	3190363673
4038	09:20:37.807	00:00:04.038	242	-159,1241	413,4726	0,4918773	0,8296576	440,5616	2,982488	3	-159,1241	413,4726	0,4918773	0,8296576	440,5616	2,982488	1	4	-159	413						Untertest3.avi	0	880	547	72	111	-228	308	400	0	Content		-231	302	4038255	3190380297
4055	09:20:37.824	00:00:04.054	243	-174,9624	421,666	0,4916559	0,8298199	440,5616	3,019136	3	-174,9624	421,666	0,4916559	0,8298199	440,5616	3,019136	1	4	-175	422						Untertest3.avi	0	880	547	72	111	-228	308	400	0	Content		-247	311	4054504	3190396546
4071	09:20:37.840	00:00:04.071	244	-154,2005	416,4639	0,4913895	0,8300411	440,5616	2,858688	3	-154,2005	416,4639	0,4913895	0,8300411	440,5616	2,858688	1	4	-154	416						Untertest3.avi	0	880	547	72	111	-228	308	400	0	Content		-226	305	4071125	3190413167
4088	09:20:37.857	00:00:04.087	245	-158,4398	419,0035	0,491851	0,8304062	443,1145	2,860691	3	-158,4398	419,0035	0,491851	0,8304062	443,1145	2,860691	1	4	-158	419						Untertest3.avi	0	880	547	72	111	-228	308	400	0	Content		-230	308	4087748	3190429790
4105	09:20:37.874	00:00:04.104	246	-151,8675	423,9552	0,4917524	0,8305528	443,1145	2,95413	3	-151,8675	423,9552	0,4917524	0,8305528	443,1145	2,95413	1	4	-152	424						Untertest3.avi	0	880	547	72	111	-228	308	400	0	Content		-224	313	4104818	3190446860
4121	09:20:37.890	00:00:04.121	247	-150,2806	442,1088	0,491316	0,8316947	443,1145	2,928099	3	-150,2806	442,1088	0,491316	0,8316947	443,1145	2,928099	1	4	-150	442						Untertest3.avi	0	880	547	72	111	-228	308	400	0	Content		-222	331	4121495	3190463537
4138	09:20:37.907	00:00:04.138	248	-149,0674	447,4553	0,4905904	0,833945	443,5842	2,967625	3	-149,0674	447,4553	0,4905904	0,833945	443,5842	2,967625	1	4	-149	447						Untertest3.avi	0	880	547	72	111	-228	308	400	0	Content		-221	336	4138242	3190480284
4154	09:20:37.923	00:00:04.154	249	-68,88771	558,2632	0,4900087	0,8359475	443,5842	2,941514	3	-68,88771	558,2632	0,4900087	0,8359475	443,5842	2,941514	1	5	-69	558						Untertest3.avi	0	880	547	72	111	-139	502	384	0	Content		-141	447	4154368	3190496410
4171	09:20:37.940	00:00:04.170	250	-89,89487	595,9586	0,4897094	0,8367191	443,5842	3,017434	3	-89,89487	595,9586	0,4897094	0,8367191	443,5842	3,017434	1	5	-90	596						Untertest3.avi	0	880	547	72	111	-139	502	384	0	Content		-162	485	4170989	3190513031
4188	09:20:37.957	00:00:04.187	251	-70,52619	610,7664	0,4885449	0,8369832	439,8319	2,988028	3	-70,52619	610,7664	0,4885449	0,8369832	439,8319	2,988028	1	5	-71	611						Untertest3.avi	0	880	547	72	111	-139	502	384	0	Content		-143	500	4187739	3190529781
4205	09:20:37.974	00:00:04.204	252	-81,77484	597,5441	0,4884881	0,8373935	439,8319	2,959155	3	-81,77484	597,5441	0,4884881	0,8373935	439,8319	2,959155	1	5	-82	598						Untertest3.avi	0	880	547	72	111	-139	502	384	0	Content		-154	487	4204808	3190546850
4221	09:20:37.990	00:00:04.221	253	-81,92377	607,6477	0,4884999	0,8377114	439,8319	2,993088	3	-81,92377	607,6477	0,4884999	0,8377114	439,8319	2,993088	1	5	-82	608						Untertest3.avi	0	880	547	72	111	-139	502	384	0	Content		-154	497	4221112	3190563154
4238	09:20:38.007	00:00:04.237	254	-64,96917	604,876	0,4891469	0,8379364	441,9302	2,948908	3	-64,96917	604,876	0,4891469	0,8379364	441,9302	2,948908	1	5	-65	605						Untertest3.avi	0	880	547	72	111	-139	502	384	0	Content		-137	494	4237734	3190579776
4254	09:20:38.023	00:00:04.254	255	-77,92116	604,2698	0,4892096	0,8382451	441,9302	2,97011	3	-77,92116	604,2698	0,4892096	0,8382451	441,9302	2,97011	1	5	-78	604						Untertest3.avi	0	880	547	72	111	-139	502	384	0	Content		-150	493	4254355	3190596397
4271	09:20:38.040	00:00:04.271	256	-71,6539	612,1543	0,4894652	0,8386242	442,4298	3,033666	3	-71,6539	612,1543	0,4894652	0,8386242	442,4298	3,033666	1	5	-72	612						Untertest3.avi	0	880	547	72	111	-139	502	384	0	Content		-144	501	4271424	3190613466
4288	09:20:38.057	00:00:04.288	257	-67,96143	612,1691	0,489467	0,8390855	441,699	3,021409	3	-67,96143	612,1691	0,489467	0,8390855	441,699	3,021409	1	5	-68	612						Untertest3.avi	0	880	547	72	111	-139	502	384	0	Content		-140	501	4288171	3190630213
4305	09:20:38.074	00:00:04.304	258	-62,87866	610,4492	0,4890391	0,839459	439,7596	2,964102	3	-62,87866	610,4492	0,4890391	0,839459	439,7596	2,964102	1	5	-63	610						Untertest3.avi	0	880	547	72	111	-139	502	384	0	Content		-135	499	4304794	3190646836
4321	09:20:38.090	00:00:04.320	259	-68,82877	609,0514	0,4900211	0,8399664	442,7324	3,030837	3	-68,82877	609,0514	0,4900211	0,8399664	442,7324	3,030837	1	5	-69	609						Untertest3.avi	0	880	547	72	111	-139	502	384	0	Content		-141	498	4320972	3190663014
4338	09:20:38.107	00:00:04.337	260	-1024	-768	-1	-1	-1	-1	4	-1024	-768	-1	-1	-1	-1	4	5	0	0						Untertest3.avi	0	880	547	72	111	-139	502	384	0	Content		-72	-111	4337728	3190679770
4354	09:20:38.123	00:00:04.354	261	-60,15993	614,7562	0,4919508	0,8409742	448,0029	3,064514	3	-60,15993	614,7562	0,4919508	0,8409742	448,0029	3,064514	1	5	-60	615						Untertest3.avi	0	880	547	72	111	-139	502	384	0	Content		-132	504	4354346	3190696388
4371	09:20:38.140	00:00:04.371	262	-55,66774	626,0279	0,4912073	0,8416007	444,2048	3,02344	3	-55,66774	626,0279	0,4912073	0,8416007	444,2048	3,02344	1	5	-56	626						Untertest3.avi	0	880	547	72	111	-139	502	384	0	Content		-128	515	4371414	3190713456
4388	09:20:38.157	00:00:04.387	263	-57,89792	619,2124	0,4906975	0,8423232	441,121	3,04702	3	-57,89792	619,2124	0,4906975	0,8423232	441,121	3,04702	1	5	-58	619						Untertest3.avi	0	880	547	72	111	-139	502	384	0	Content		-130	508	4387717	3190729759
4404	09:20:38.173	00:00:04.404	264	-48,05349	632,3043	0,4907135	0,8429554	439,8934	2,954201	3	-48,05349	632,3043	0,4907135	0,8429554	439,8934	2,954201	1	5	-48	632						Untertest3.avi	0	880	547	72	111	-139	502	384	0	Content		-120	521	4404465	3190746507
4421	09:20:38.190	00:00:04.421	265	-52,69045	632,1672	0,4910581	0,843706	439,7637	2,961095	3	-52,69045	632,1672	0,4910581	0,843706	439,7637	2,961095	1	5	-53	632						Untertest3.avi	0	880	547	72	111	-139	502	384	0	Content		-125	521	4421087	3190763129
4438	09:20:38.207	00:00:04.438	266	-55,04816	629,3234	0,4917898	0,8444685	440,9112	2,984085	3	-55,04816	629,3234	0,4917898	0,8444685	440,9112	2,984085	1	5	-55	629						Untertest3.avi	0	880	547	72	111	-139	502	384	0	Content		-127	518	4438031	3190780073
4455	09:20:38.224	00:00:04.454	267	-42,37016	632,1675	0,4923228	0,845175	441,1424	2,926997	3	-42,37016	632,1675	0,4923228	0,845175	441,1424	2,926997	1	5	-42	632						Untertest3.avi	0	880	547	72	111	-139	502	384	0	Content		-114	521	4454653	3190796695
4471	09:20:38.240	00:00:04.471	268	-67,25838	634,8297	0,4938716	0,8458084	445,0078	2,98993	3	-67,25838	634,8297	0,4938716	0,8458084	445,0078	2,98993	1	5	-67	635						Untertest3.avi	0	880	547	72	111	-139	502	384	0	Content		-139	524	4471402	3190813444
4488	09:20:38.257	00:00:04.487	269	-57,16345	630,7461	0,493863	0,8466502	442,5872	2,967388	3	-57,16345	630,7461	0,493863	0,8466502	442,5872	2,967388	1	5	-57	631						Untertest3.avi	0	880	547	72	111	-139	502	384	0	Content		-129	520	4487580	3190829622
4504	09:20:38.273	00:00:04.504	270	-59,61081	638,7553	0,4955088	0,8477871	445,3277	2,971114	3	-59,61081	638,7553	0,4955088	0,8477871	445,3277	2,971114	1	5	-60	639						Untertest3.avi	0	880	547	72	111	-139	502	384	0	Content		-132	528	4504202	3190846244
4521	09:20:38.290	00:00:04.520	271	-90,10269	651,4973	0,496541	0,8494085	444,4546	2,987073	3	-90,10269	651,4973	0,496541	0,8494085	444,4546	2,987073	1	5	-90	651						Untertest3.avi	0	880	547	72	111	-139	502	384	0	Content		-162	540	4520949	3190862991
4538	09:20:38.307	00:00:04.538	272	-122,499	659,3492	0,498317	0,8511781	445,4924	2,960577	3	-122,499	659,3492	0,498317	0,8511781	445,4924	2,960577	1	6	-122	659						Untertest3.avi	0	880	547	72	111	-272	581	266	0	Content		-194	548	4538018	3190880060
4555	09:20:38.324	00:00:04.554	273	-163,4913	673,0479	0,4996476	0,853048	444,5362	2,96464	3	-163,4913	673,0479	0,4996476	0,853048	444,5362	2,96464	1	6	-163	673						Untertest3.avi	0	880	547	72	111	-272	581	266	0	Content		-235	562	4554642	3190896684
4571	09:20:38.340	00:00:04.571	274	-202,1079	680,1675	0,5020605	0,855197	446,6225	2,996898	3	-202,1079	680,1675	0,5020605	0,855197	446,6225	2,996898	1	6	-202	680						Untertest3.avi	0	880	547	72	111	-272	581	266	0	Content		-274	569	4571265	3190913307
4588	09:20:38.357	00:00:04.587	275	-199,0254	687,5629	0,503282	0,8569356	443,598	2,979291	3	-199,0254	687,5629	0,503282	0,8569356	443,598	2,979291	1	6	-199	688						Untertest3.avi	0	880	547	72	111	-272	581	266	0	Content		-271	577	4587565	3190929607
4605	09:20:38.374	00:00:04.604	276	-204,8121	697,446	0,5057251	0,8585101	444,433	2,942474	3	-204,8121	697,446	0,5057251	0,8585101	444,433	2,942474	1	6	-205	697						Untertest3.avi	0	880	547	72	111	-272	581	266	0	Content		-277	586	4604632	3190946674
4621	09:20:38.390	00:00:04.620	277	-200,8882	699,7034	0,5087263	0,8600026	446,0861	2,906228	3	-200,8882	699,7034	0,5087263	0,8600026	446,0861	2,906228	1	6	-201	700						Untertest3.avi	0	880	547	72	111	-272	581	266	0	Content		-273	589	4620930	3190962972
4638	09:20:38.407	00:00:04.637	278	-200,692	701,9608	0,513124	0,8612612	451,674	2,880664	3	-200,692	701,9608	0,513124	0,8612612	451,674	2,880664	1	6	-201	702						Untertest3.avi	0	880	547	72	111	-272	581	266	0	Content		-273	591	4637553	3190979595
4654	09:20:38.423	00:00:04.654	279	-196,7188	696,6549	0,5151989	0,8625218	447,1483	2,904522	3	-196,7188	696,6549	0,5151989	0,8625218	447,1483	2,904522	1	6	-197	697						Untertest3.avi	0	880	547	72	111	-272	581	266	0	Content		-269	586	4654303	3190996345
4671	09:20:38.440	00:00:04.671	280	-182,499	703,6251	0,5190136	0,8636028	447,1483	2,901375	3	-182,499	703,6251	0,5190136	0,8636028	447,1483	2,901375	1	6	-182	704						Untertest3.avi	0	880	547	72	111	-272	581	266	0	Content		-254	593	4671372	3191013414
4688	09:20:38.457	00:00:04.687	281	-93,44462	726,0837	0,5233673	0,8646981	447,1483	2,584128	3	-93,44462	726,0837	0,5233673	0,8646981	447,1483	2,584128	1	6	-93	726						Untertest3.avi	0	880	547	72	111	-272	581	266	0	Content		-165	615	4687550	3191029592
4705	09:20:38.474	00:00:04.704	282	-1024	-768	-1	-1	-1	-1	4	-1024	-768	-1	-1	-1	-1	4	6	0	0						Untertest3.avi	0	880	547	72	111	-272	581	266	0	Content		-72	-111	4704808	3191046850
4721	09:20:38.490	00:00:04.721	283	-1024	-768	-1	-1	-1	-1	4	-1024	-768	-1	-1	-1	-1	4	6	0	0						Untertest3.avi	0	880	547	72	111	-272	581	266	0	Content		-72	-111	4721421	3191063463
4738	09:20:38.507	00:00:04.737	284	-1024	-768	-1	-1	-1	-1	4	-1024	-768	-1	-1	-1	-1	4	6	0	0						Untertest3.avi	0	880	547	72	111	-272	581	266	0	Content		-72	-111	4737989	3191080031
4754	09:20:38.523	00:00:04.754	285	-1024	-768	-1	-1	-1	-1	4	-1024	-768	-1	-1	-1	-1	4	6	0	0						Untertest3.avi	0	880	547	72	111	-272	581	266	0	Content		-72	-111	4754291	3191096333
4771	09:20:38.540	00:00:04.771	286	-440,9673	526,978	0,5857702	0,8708351	447,1483	2,877019	1	-440,9673	526,978	0,5857702	0,8708351	447,1483	2,877019	3	6	-441	527						Untertest3.avi	0	880	547	72	111	-272	581	266	0	Content		-513	416	4771165	3191113207
4788	09:20:38.557	00:00:04.787	287	-643,3448	339,6004	0,5863246	0,8707919	500,9088	2,973396	1	-541,4203	420,7264	0,5835624	0,870832	447,1483	2,669906	3	6	-643	340						Untertest3.avi	0	880	547	72	111	-272	581	266	0	Content		-715	229	4787795	3191129837
4804	09:20:38.573	00:00:04.804	288	-680,4537	405,84	0,6101224	0,8725849	437,9105	2,881338	1	-701,7606	391,7886	0,6082304	0,8725615	447,1483	2,938638	3	7	-680	406						Untertest3.avi	0	880	547	72	111	-983	219	100	0	Content		-752	295	4804408	3191146450
4821	09:20:38.590	00:00:04.820	289	-870,7468	315,1672	0,6222888	0,8742319	437,9105	2,85612	1	-870,7468	315,1672	0,6222888	0,8742319	437,9105	2,85612	3	7	-871	315						Untertest3.avi	0	880	547	72	111	-983	219	100	0	Content		-943	204	4820910	3191162952
4838	09:20:38.607	00:00:04.837	290	-947,4229	299,2482	0,6404166	0,8765661	410,4258	2,646553	1	-947,4229	299,2482	0,6404166	0,8765661	410,4258	2,646553	3	7	-947	299						Untertest3.avi	0	880	547	72	111	-983	219	100	0	Content		-1019	188	4837978	3191180020
4854	09:20:38.623	00:00:04.854	291	-910,7676	346,4369	0,6641989	0,8796117	360,258	2,293546	1	-910,7676	346,4369	0,6641989	0,8796117	360,258	2,293546	3	7	-911	346						Untertest3.avi	0	880	547	72	111	-983	219	100	0	Content		-983	235	4854154	3191196196
4871	09:20:38.640	00:00:04.871	292	-1024	-768	-1	-1	-1	-1	4	-1024	-768	-1	-1	-1	-1	4	7	0	0						Untertest3.avi	0	880	547	72	111	-983	219	100	0	Content		-72	-111	4871222	3191213264
4888	09:20:38.657	00:00:04.887	293	-3630,372	-964,7838	0,6625376	0,8874267	494,2648	3,325676	1	-3630,372	-964,7838	0,6625376	0,8874267	494,2648	3,325676	3	7	-3630	-965						Untertest3.avi	0	880	547	72	111	-983	219	100	0	Content		-3702	-1076	4887524	3191229566
4905	09:20:38.674	00:00:04.904	294	-1024	-768	-1	-1	-1	-1	4	-1024	-768	-1	-1	-1	-1	4		0	0						Untertest3.avi	0	880	547	72	111				0	Content		-72	-111	4904637	3191246679
4921	09:20:38.690	00:00:04.920	295	-1024	-768	-1	-1	-1	-1	4	-1024	-768	-1	-1	-1	-1	4		0	0						Untertest3.avi	0	880	547	72	111				0	Content		-72	-111	4920893	3191262935
4938	09:20:38.707	00:00:04.937	296	-1024	-768	-1	-1	-1	-1	4	-1024	-768	-1	-1	-1	-1	4		0	0						Untertest3.avi	0	880	547	72	111				0	Content		-72	-111	4937962	3191280004
4954	09:20:38.723	00:00:04.954	297	-1024	-768	-1	-1	-1	-1	4	-1024	-768	-1	-1	-1	-1	4		0	0						Untertest3.avi	0	880	547	72	111				0	Content		-72	-111	4954266	3191296308
4971	09:20:38.740	00:00:04.971	298	-1024	-768	-1	-1	-1	-1	4	-1024	-768	-1	-1	-1	-1	4		0	0						Untertest3.avi	0	880	547	72	111				0	Content		-72	-111	4971139	3191313181
4988	09:20:38.757	00:00:04.987	299	-1024	-768	-1	-1	-1	-1	4	-1024	-768	-1	-1	-1	-1	4		0	0						Untertest3.avi	0	880	547	72	111				0	Content		-72	-111	4987633	3191329675
5004	09:20:38.773	00:00:05.004	300	-1024	-768	-1	-1	-1	-1	4	-1024	-768	-1	-1	-1	-1	4		0	0						Untertest3.avi	0	880	547	72	111				0	Content		-72	-111	5004382	3191346424
5021	09:20:38.790	00:00:05.021	301	-1024	-768	-1	-1	-1	-1	4	-1024	-768	-1	-1	-1	-1	4		0	0						Untertest3.avi	0	880	547	72	111				0	Content		-72	-111	5021005	3191363047
5038	09:20:38.807	00:00:05.037	302	-1024	-768	-1	-1	-1	-1	4	-1024	-768	-1	-1	-1	-1	4		0	0						Untertest3.avi	0	880	547	72	111				0	Content		-72	-111	5037701	3191379743
5054	09:20:38.823	00:00:05.054	303	-1024	-768	-1	-1	-1	-1	4	-1024	-768	-1	-1	-1	-1	4		0	0						Untertest3.avi	0	880	547	72	111				0	Content		-72	-111	5054378	3191396420
5071	09:20:38.840	00:00:05.070	304	-1024	-768	-1	-1	-1	-1	4	-1024	-768	-1	-1	-1	-1	4		0	0						Untertest3.avi	0	880	547	72	111				0	Content		-72	-111	5070999	3191413041
5088	09:20:38.857	00:00:05.087	305	-1024	-768	-1	-1	-1	-1	4	-1024	-768	-1	-1	-1	-1	4		0	0						Untertest3.avi	0	880	547	72	111				0	Content		-72	-111	5087748	3191429790
5104	09:20:38.873	00:00:05.104	306	-1024	-768	-1	-1	-1	-1	4	-1024	-768	-1	-1	-1	-1	4		0	0						Untertest3.avi	0	880	547	72	111				0	Content		-72	-111	5104244	3191446286
5121	09:20:38.890	00:00:05.120	307	-1024	-768	-1	-1	-1	-1	4	-1024	-768	-1	-1	-1	-1	4		0	0						Untertest3.avi	0	880	547	72	111				0	Content		-72	-111	5120616	3191462658
5138	09:20:38.907	00:00:05.137	308	-1024	-768	-1	-1	-1	-1	4	-1024	-768	-1	-1	-1	-1	4		0	0						Untertest3.avi	0	880	547	72	111				0	Content		-72	-111	5137861	3191479903
5155	09:20:38.924	00:00:05.154	309	-1024	-768	-1	-1	-1	-1	4	-1024	-768	-1	-1	-1	-1	4		0	0						Untertest3.avi	0	880	547	72	111				0	Content		-72	-111	5154609	3191496651
5171	09:20:38.940	00:00:05.171	310	-1024	-768	-1	-1	-1	-1	4	-1024	-768	-1	-1	-1	-1	4		0	0						Untertest3.avi	0	880	547	72	111				0	Content		-72	-111	5171227	3191513269
5187	09:20:38.956	00:00:05.187	311	-1024	-768	-1	-1	-1	-1	4	-1024	-768	-1	-1	-1	-1	4		0	0						Untertest3.avi	0	880	547	72	111				0	Content		-72	-111	5187226	3191529268
5203	09:20:38.972	00:00:05.202	312	-1024	-768	-1	-1	-1	-1	4	-1024	-768	-1	-1	-1	-1	4		0	0						Untertest3.avi	0	880	547	72	111				0	Content		-72	-111	5202726	3191544768
5219	09:20:38.988	00:00:05.219	313	-1024	-768	-1	-1	-1	-1	4	-1024	-768	-1	-1	-1	-1	4		0	0						Untertest3.avi	0	880	547	72	111				0	Content		-72	-111	5219220	3191561262
5236	09:20:39.005	00:00:05.235	314	-1024	-768	-1	-1	-1	-1	4	-1024	-768	-1	-1	-1	-1	4		0	0						Untertest3.avi	0	880	547	72	111				0	Content		-72	-111	5235846	3191577888
5253	09:20:39.022	00:00:05.253	315	-1024	-768	-1	-1	-1	-1	4	-1024	-768	-1	-1	-1	-1	4		0	0						Untertest3.avi	0	880	547	72	111				0	Content		-72	-111	5253040	3191595082
5270	09:20:39.039	00:00:05.270	316	-1024	-768	-1	-1	-1	-1	4	-1024	-768	-1	-1	-1	-1	4		0	0						Untertest3.avi	0	880	547	72	111				0	Content		-72	-111	5270412	3191612454
5288	09:20:39.057	00:00:05.287	317	-1024	-768	-1	-1	-1	-1	4	-1024	-768	-1	-1	-1	-1	4		0	0						Untertest3.avi	0	880	547	72	111				0	Content		-72	-111	5287671	3191629713
5303	09:20:39.072	00:00:05.302	318	-1024	-768	-1	-1	-1	-1	4	-1024	-768	-1	-1	-1	-1	4		0	0						Untertest3.avi	0	880	547	72	111				0	Content		-72	-111	5302587	3191644629
5319	09:20:39.088	00:00:05.319	319	-1024	-768	-1	-1	-1	-1	4	-1024	-768	-1	-1	-1	-1	4		0	0						Untertest3.avi	0	880	547	72	111				0	Content		-72	-111	5319210	3191661252
5336	09:20:39.105	00:00:05.335	320	-1024	-768	-1	-1	-1	-1	4	-1024	-768	-1	-1	-1	-1	4		0	0						Untertest3.avi	0	880	547	72	111				0	Content		-72	-111	5335831	3191677873
5352	09:20:39.121	00:00:05.352	321	-1024	-768	-1	-1	-1	-1	4	-1024	-768	-1	-1	-1	-1	4		0	0						Untertest3.avi	0	880	547	72	111				0	Content		-72	-111	5352461	3191694503
5369	09:20:39.138	00:00:05.369	322	-1024	-768	-1	-1	-1	-1	4	-1024	-768	-1	-1	-1	-1	4		0	0						Untertest3.avi	0	880	547	72	111				0	Content		-72	-111	5369201	3191711243
5386	09:20:39.155	00:00:05.385	323	-1024	-768	-1	-1	-1	-1	4	-1024	-768	-1	-1	-1	-1	4		0	0						Untertest3.avi	0	880	547	72	111				0	Content		-72	-111	5385823	3191727865
5403	09:20:39.172	00:00:05.402	324	-1024	-768	-1	-1	-1	-1	4	-1024	-768	-1	-1	-1	-1	4		0	0						Untertest3.avi	0	880	547	72	111				0	Content		-72	-111	5402895	3191744937
5420	09:20:39.189	00:00:05.420	325	-1024	-768	-1	-1	-1	-1	4	-1024	-768	-1	-1	-1	-1	4		0	0						Untertest3.avi	0	880	547	72	111				0	Content		-72	-111	5420268	3191762310
5438	09:20:39.207	00:00:05.437	326	-1024	-768	-1	-1	-1	-1	4	-1024	-768	-1	-1	-1	-1	4		0	0						Untertest3.avi	0	880	547	72	111				0	Content		-72	-111	5437650	3191779692
5452	09:20:39.221	00:00:05.452	327	-1024	-768	-1	-1	-1	-1	4	-1024	-768	-1	-1	-1	-1	4		0	0						Untertest3.avi	0	880	547	72	111				0	Content		-72	-111	5452445	3191794487
5469	09:20:39.238	00:00:05.469	328	-1024	-768	-1	-1	-1	-1	4	-1024	-768	-1	-1	-1	-1	4		0	0						Untertest3.avi	0	880	547	72	111				0	Content		-72	-111	5469067	3191811109
5486	09:20:39.255	00:00:05.485	329	-1024	-768	-1	-1	-1	-1	4	-1024	-768	-1	-1	-1	-1	4		0	0						Untertest3.avi	0	880	547	72	111				0	Content		-72	-111	5485814	3191827856
5502	09:20:39.271	00:00:05.502	330	-1024	-768	-1	-1	-1	-1	4	-1024	-768	-1	-1	-1	-1	4		0	0						Untertest3.avi	0	880	547	72	111				0	Content		-72	-111	5502439	3191844481
5519	09:20:39.288	00:00:05.519	331	-1024	-768	-1	-1	-1	-1	4	-1024	-768	-1	-1	-1	-1	4		0	0						Untertest3.avi	0	880	547	72	111				0	Content		-72	-111	5519063	3191861105
5536	09:20:39.305	00:00:05.535	332	-1024	-768	-1	-1	-1	-1	4	-1024	-768	-1	-1	-1	-1	4		0	0						Untertest3.avi	0	880	547	72	111				0	Content		-72	-111	5535684	3191877726
5553	09:20:39.322	00:00:05.552	333	-1024	-768	-1	-1	-1	-1	4	-1024	-768	-1	-1	-1	-1	4		0	0						Untertest3.avi	0	880	547	72	111				0	Content		-72	-111	5552880	3191894922
5570	09:20:39.339	00:00:05.570	334	-1024	-768	-1	-1	-1	-1	4	-1024	-768	-1	-1	-1	-1	4		0	0						Untertest3.avi	0	880	547	72	111				0	Content		-72	-111	5570126	3191912168
5587	09:20:39.356	00:00:05.587	335	-1024	-768	-1	-1	-1	-1	4	-1024	-768	-1	-1	-1	-1	4		0	0						Untertest3.avi	0	880	547	72	111				0	Content		-72	-111	5587498	3191929540
5602	09:20:39.371	00:00:05.602	336	-1024	-768	-1	-1	-1	-1	4	-1024	-768	-1	-1	-1	-1	4		0	0						Untertest3.avi	0	880	547	72	111				0	Content		-72	-111	5602301	3191944343
5619	09:20:39.388	00:00:05.619	337	-1024	-768	-1	-1	-1	-1	4	-1024	-768	-1	-1	-1	-1	4		0	0						Untertest3.avi	0	880	547	72	111				0	Content		-72	-111	5619048	3191961090
5636	09:20:39.405	00:00:05.635	338	-1024	-768	-1	-1	-1	-1	4	-1024	-768	-1	-1	-1	-1	4		0	0						Untertest3.avi	0	880	547	72	111				0	Content		-72	-111	5635670	3191977712
5652	09:20:39.421	00:00:05.652	339	-1024	-768	-1	-1	-1	-1	4	-1024	-768	-1	-1	-1	-1	4		0	0						Untertest3.avi	0	880	547	72	111				0	Content		-72	-111	5652291	3191994333
5669	09:20:39.438	00:00:05.668	340	-1024	-768	-1	-1	-1	-1	4	-1024	-768	-1	-1	-1	-1	4		0	0						Untertest3.avi	0	880	547	72	111				0	Content		-72	-111	5668913	3192010955
5686	09:20:39.455	00:00:05.685	341	-1024	-768	-1	-1	-1	-1	4	-1024	-768	-1	-1	-1	-1	4		0	0						Untertest3.avi	0	880	547	72	111				0	Content		-72	-111	5685538	3192027580
5703	09:20:39.472	00:00:05.702	342	-1024	-768	-1	-1	-1	-1	4	-1024	-768	-1	-1	-1	-1	4		0	0						Untertest3.avi	0	880	547	72	111				0	Content		-72	-111	5702730	3192044772
5720	09:20:39.489	00:00:05.720	343	-1024	-768	-1	-1	-1	-1	4	-1024	-768	-1	-1	-1	-1	4		0	0						Untertest3.avi	0	880	547	72	111				0	Content		-72	-111	5720103	3192062145
5737	09:20:39.506	00:00:05.737	344	-1024	-768	-1	-1	-1	-1	4	-1024	-768	-1	-1	-1	-1	4		0	0						Untertest3.avi	0	880	547	72	111				0	Content		-72	-111	5737349	3192079391
5752	09:20:39.521	00:00:05.752	345	-1024	-768	-1	-1	-1	-1	4	-1024	-768	-1	-1	-1	-1	4		0	0						Untertest3.avi	0	880	547	72	111				0	Content		-72	-111	5752154	3192094196
5769	09:20:39.538	00:00:05.768	346	-1024	-768	-1	-1	-1	-1	4	-1024	-768	-1	-1	-1	-1	4		0	0						Untertest3.avi	0	880	547	72	111				0	Content		-72	-111	5768901	3192110943
5786	09:20:39.555	00:00:05.785	347	-1024	-768	-1	-1	-1	-1	4	-1024	-768	-1	-1	-1	-1	4		0	0						Untertest3.avi	0	880	547	72	111				0	Content		-72	-111	5785522	3192127564
5802	09:20:39.571	00:00:05.802	348	-1024	-768	-1	-1	-1	-1	4	-1024	-768	-1	-1	-1	-1	4		0	0						Untertest3.avi	0	880	547	72	111				0	Content		-72	-111	5802268	3192144310
5819	09:20:39.588	00:00:05.818	349	-1024	-768	-1	-1	-1	-1	4	-1024	-768	-1	-1	-1	-1	4		0	0						Untertest3.avi	0	880	547	72	111				0	Content		-72	-111	5818769	3192160811
5835	09:20:39.604	00:00:05.835	350	-1024	-768	-1	-1	-1	-1	4	-1024	-768	-1	-1	-1	-1	4		0	0						Untertest3.avi	0	880	547	72	111				0	Content		-72	-111	5835390	3192177432
5853	09:20:39.622	00:00:05.852	351	-1024	-768	-1	-1	-1	-1	4	-1024	-768	-1	-1	-1	-1	4		0	0						Untertest3.avi	0	880	547	72	111				0	Content		-72	-111	5852584	3192194626
5870	09:20:39.639	00:00:05.869	352	-1024	-768	-1	-1	-1	-1	4	-1024	-768	-1	-1	-1	-1	4		0	0						Untertest3.avi	0	880	547	72	111				0	Content		-72	-111	5869959	3192212001
5887	09:20:39.656	00:00:05.887	353	-1024	-768	-1	-1	-1	-1	4	-1024	-768	-1	-1	-1	-1	4		0	0						Untertest3.avi	0	880	547	72	111				0	Content		-72	-111	5887205	3192229247
5902	09:20:39.671	00:00:05.902	354	-1024	-768	-1	-1	-1	-1	4	-1024	-768	-1	-1	-1	-1	4		0	0						Untertest3.avi	0	880	547	72	111				0	Content		-72	-111	5902128	3192244170
5919	09:20:39.688	00:00:05.918	355	-1024	-768	-1	-1	-1	-1	4	-1024	-768	-1	-1	-1	-1	4		0	0						Untertest3.avi	0	880	547	72	111				0	Content		-72	-111	5918751	3192260793
5936	09:20:39.705	00:00:05.935	356	-1024	-768	-1	-1	-1	-1	4	-1024	-768	-1	-1	-1	-1	4		0	0						Untertest3.avi	0	880	547	72	111				0	Content		-72	-111	5935503	3192277545
5952	09:20:39.721	00:00:05.952	357	-1024	-768	-1	-1	-1	-1	4	-1024	-768	-1	-1	-1	-1	4		0	0						Untertest3.avi	0	880	547	72	111				0	Content		-72	-111	5952121	3192294163
5969	09:20:39.738	00:00:05.968	358	-1024	-768	-1	-1	-1	-1	4	-1024	-768	-1	-1	-1	-1	4		0	0						Untertest3.avi	0	880	547	72	111				0	Content		-72	-111	5968742	3192310784
5985	09:20:39.754	00:00:05.985	359	-1024	-768	-1	-1	-1	-1	4	-1024	-768	-1	-1	-1	-1	4		0	0						Untertest3.avi	0	880	547	72	111				0	Content		-72	-111	5985366	3192327408
6002	09:20:39.771	00:00:06.002	360	-1024	-768	-1	-1	-1	-1	4	-1024	-768	-1	-1	-1	-1	4		0	0						Untertest3.avi	0	880	547	72	111				0	Content		-72	-111	6002435	3192344477
6020	09:20:39.789	00:00:06.019	361	-1024	-768	-1	-1	-1	-1	4	-1024	-768	-1	-1	-1	-1	4		0	0						Untertest3.avi	0	880	547	72	111				0	Content		-72	-111	6019808	3192361850
6037	09:20:39.806	00:00:06.037	362	-1024	-768	-1	-1	-1	-1	4	-1024	-768	-1	-1	-1	-1	4		0	0						Untertest3.avi	0	880	547	72	111				0	Content		-72	-111	6037054	3192379096
6052	09:20:39.821	00:00:06.051	363	-1024	-768	-1	-1	-1	-1	4	-1024	-768	-1	-1	-1	-1	4		0	0						Untertest3.avi	0	880	547	72	111				0	Content		-72	-111	6051979	3192394021
6069	09:20:39.838	00:00:06.068	364	-1024	-768	-1	-1	-1	-1	4	-1024	-768	-1	-1	-1	-1	4		0	0						Untertest3.avi	0	880	547	72	111				0	Content		-72	-111	6068604	3192410646
6085	09:20:39.854	00:00:06.085	365	-1024	-768	-1	-1	-1	-1	4	-1024	-768	-1	-1	-1	-1	4		0	0						Untertest3.avi	0	880	547	72	111				0	Content		-72	-111	6085351	3192427393
6102	09:20:39.871	00:00:06.101	366	-1024	-768	-1	-1	-1	-1	4	-1024	-768	-1	-1	-1	-1	4		0	0						Untertest3.avi	0	880	547	72	111				0	Content		-72	-111	6101975	3192444017
6119	09:20:39.888	00:00:06.118	367	-1024	-768	-1	-1	-1	-1	4	-1024	-768	-1	-1	-1	-1	4		0	0						Untertest3.avi	0	880	547	72	111				0	Content		-72	-111	6118596	3192460638
6135	09:20:39.904	00:00:06.135	368	-1024	-768	-1	-1	-1	-1	4	-1024	-768	-1	-1	-1	-1	4		0	0						Untertest3.avi	0	880	547	72	111				0	Content		-72	-111	6135219	3192477261
6152	09:20:39.921	00:00:06.152	369	-1024	-768	-1	-1	-1	-1	4	-1024	-768	-1	-1	-1	-1	4		0	0						Untertest3.avi	0	880	547	72	111				0	Content		-72	-111	6152414	3192494456
6170	09:20:39.939	00:00:06.169	370	-1024	-768	-1	-1	-1	-1	4	-1024	-768	-1	-1	-1	-1	4		0	0						Untertest3.avi	0	880	547	72	111				0	Content		-72	-111	6169785	3192511827
6187	09:20:39.956	00:00:06.187	371	-1024	-768	-1	-1	-1	-1	4	-1024	-768	-1	-1	-1	-1	4		0	0						Untertest3.avi	0	880	547	72	111				0	Content		-72	-111	6187033	3192529075
6202	09:20:39.971	00:00:06.201	372	-1024	-768	-1	-1	-1	-1	4	-1024	-768	-1	-1	-1	-1	4		0	0						Untertest3.avi	0	880	547	72	111				0	Content		-72	-111	6201831	3192543873
6219	09:20:39.988	00:00:06.218	373	-1024	-768	-1	-1	-1	-1	4	-1024	-768	-1	-1	-1	-1	4		0	0						Untertest3.avi	0	880	547	72	111				0	Content		-72	-111	6218581	3192560623
6235	09:20:40.004	00:00:06.235	374	-1024	-768	-1	-1	-1	-1	4	-1024	-768	-1	-1	-1	-1	4		0	0						Untertest3.avi	0	880	547	72	111				0	Content		-72	-111	6235204	3192577246
6252	09:20:40.021	00:00:06.251	375	-1024	-768	-1	-1	-1	-1	4	-1024	-768	-1	-1	-1	-1	4		0	0						Untertest3.avi	0	880	547	72	111				0	Content		-72	-111	6251827	3192593869
6268	09:20:40.037	00:00:06.268	376	-1024	-768	-1	-1	-1	-1	4	-1024	-768	-1	-1	-1	-1	4		0	0						Untertest3.avi	0	880	547	72	111				0	Content		-72	-111	6268447	3192610489
6285	09:20:40.054	00:00:06.285	377	-1024	-768	-1	-1	-1	-1	4	-1024	-768	-1	-1	-1	-1	4		0	0						Untertest3.avi	0	880	547	72	111				0	Content		-72	-111	6285067	3192627109
6302	09:20:40.071	00:00:06.302	378	-1024	-768	-1	-1	-1	-1	4	-1024	-768	-1	-1	-1	-1	4		0	0						Untertest3.avi	0	880	547	72	111				0	Content		-72	-111	6302265	3192644307
6320	09:20:40.089	00:00:06.319	379	-1024	-768	-1	-1	-1	-1	4	-1024	-768	-1	-1	-1	-1	4		0	0						Untertest3.avi	0	880	547	72	111				0	Content		-72	-111	6319637	3192661679
6337	09:20:40.106	00:00:06.337	380	-1024	-768	-1	-1	-1	-1	4	-1024	-768	-1	-1	-1	-1	4		0	0						Untertest3.avi	0	880	547	72	111				0	Content		-72	-111	6337010	3192679052
6352	09:20:40.121	00:00:06.351	381	-1024	-768	-1	-1	-1	-1	4	-1024	-768	-1	-1	-1	-1	4		0	0						Untertest3.avi	0	880	547	72	111				0	Content		-72	-111	6351812	3192693854
6368	09:20:40.137	00:00:06.368	382	-1024	-768	-1	-1	-1	-1	4	-1024	-768	-1	-1	-1	-1	4		0	0						Untertest3.avi	0	880	547	72	111				0	Content		-72	-111	6368439	3192710481
6385	09:20:40.154	00:00:06.385	383	-1024	-768	-1	-1	-1	-1	4	-1024	-768	-1	-1	-1	-1	4		0	0						Untertest3.avi	0	880	547	72	111				0	Content		-72	-111	6385182	3192727224
6402	09:20:40.171	00:00:06.401	384	-1024	-768	-1	-1	-1	-1	4	-1024	-768	-1	-1	-1	-1	4		0	0						Untertest3.avi	0	880	547	72	111				0	Content		-72	-111	6401801	3192743843
6418	09:20:40.187	00:00:06.418	385	-1024	-768	-1	-1	-1	-1	4	-1024	-768	-1	-1	-1	-1	4		0	0						Untertest3.avi	0	880	547	72	111				0	Content		-72	-111	6418423	3192760465
6435	09:20:40.204	00:00:06.435	386	-1024	-768	-1	-1	-1	-1	4	-1024	-768	-1	-1	-1	-1	4		0	0						Untertest3.avi	0	880	547	72	111				0	Content		-72	-111	6435050	3192777092
6452	09:20:40.221	00:00:06.452	387	-1024	-768	-1	-1	-1	-1	4	-1024	-768	-1	-1	-1	-1	4		0	0						Untertest3.avi	0	880	547	72	111				0	Content		-72	-111	6452117	3192794159
6469	09:20:40.238	00:00:06.469	388	-1024	-768	-1	-1	-1	-1	4	-1024	-768	-1	-1	-1	-1	4		0	0						Untertest3.avi	0	880	547	72	111				0	Content		-72	-111	6469488	3192811530
6487	09:20:40.256	00:00:06.486	389	-1024	-768	-1	-1	-1	-1	4	-1024	-768	-1	-1	-1	-1	4		0	0						Untertest3.avi	0	880	547	72	111				0	Content		-72	-111	6486862	3192828904
6502	09:20:40.271	00:00:06.501	390	-1024	-768	-1	-1	-1	-1	4	-1024	-768	-1	-1	-1	-1	4		0	0						Untertest3.avi	0	880	547	72	111				0	Content		-72	-111	6501665	3192843707
6518	09:20:40.287	00:00:06.518	391	-1024	-768	-1	-1	-1	-1	4	-1024	-768	-1	-1	-1	-1	4		0	0						Untertest3.avi	0	880	547	72	111				0	Content		-72	-111	6518287	3192860329
6535	09:20:40.304	00:00:06.535	392	-1024	-768	-1	-1	-1	-1	4	-1024	-768	-1	-1	-1	-1	4		0	0						Untertest3.avi	0	880	547	72	111				0	Content		-72	-111	6535036	3192877078
6552	09:20:40.321	00:00:06.551	393	-1024	-768	-1	-1	-1	-1	4	-1024	-768	-1	-1	-1	-1	4		0	0						Untertest3.avi	0	880	547	72	111				0	Content		-72	-111	6551659	3192893701
6568	09:20:40.337	00:00:06.568	394	-1024	-768	-1	-1	-1	-1	4	-1024	-768	-1	-1	-1	-1	4		0	0						Untertest3.avi	0	880	547	72	111				0	Content		-72	-111	6568278	3192910320
6585	09:20:40.354	00:00:06.584	395	-1024	-768	-1	-1	-1	-1	4	-1024	-768	-1	-1	-1	-1	4		0	0						Untertest3.avi	0	880	547	72	111				0	Content		-72	-111	6584903	3192926945
6602	09:20:40.371	00:00:06.602	396	-1024	-768	-1	-1	-1	-1	4	-1024	-768	-1	-1	-1	-1	4		0	0						Untertest3.avi	0	880	547	72	111				0	Content		-72	-111	6602098	3192944140
6619	09:20:40.388	00:00:06.619	397	-1024	-768	-1	-1	-1	-1	4	-1024	-768	-1	-1	-1	-1	4		0	0						Untertest3.avi	0	880	547	72	111				0	Content		-72	-111	6619468	3192961510
6637	09:20:40.406	00:00:06.636	398	-1024	-768	-1	-1	-1	-1	4	-1024	-768	-1	-1	-1	-1	4		0	0						Untertest3.avi	0	880	547	72	111				0	Content		-72	-111	6636712	3192978754
6652	09:20:40.421	00:00:06.651	399	-1024	-768	-1	-1	-1	-1	4	-1024	-768	-1	-1	-1	-1	4		0	0						Untertest3.avi	0	880	547	72	111				0	Content		-72	-111	6651514	3192993556
6668	09:20:40.437	00:00:06.668	400	-1024	-768	-1	-1	-1	-1	4	-1024	-768	-1	-1	-1	-1	4		0	0						Untertest3.avi	0	880	547	72	111				0	Content		-72	-111	6668263	3193010305
6685	09:20:40.454	00:00:06.684	401	-1024	-768	-1	-1	-1	-1	4	-1024	-768	-1	-1	-1	-1	4		0	0						Untertest3.avi	0	880	547	72	111				0	Content		-72	-111	6684886	3193026928
6702	09:20:40.471	00:00:06.701	402	-1024	-768	-1	-1	-1	-1	4	-1024	-768	-1	-1	-1	-1	4		0	0						Untertest3.avi	0	880	547	72	111				0	Content		-72	-111	6701508	3193043550
6718	09:20:40.487	00:00:06.718	403	-1024	-768	-1	-1	-1	-1	4	-1024	-768	-1	-1	-1	-1	4		0	0						Untertest3.avi	0	880	547	72	111				0	Content		-72	-111	6718132	3193060174
6735	09:20:40.504	00:00:06.734	404	-1024	-768	-1	-1	-1	-1	4	-1024	-768	-1	-1	-1	-1	4		0	0						Untertest3.avi	0	880	547	72	111				0	Content		-72	-111	6734759	3193076801
6752	09:20:40.521	00:00:06.751	405	-1024	-768	-1	-1	-1	-1	4	-1024	-768	-1	-1	-1	-1	4		0	0						Untertest3.avi	0	880	547	72	111				0	Content		-72	-111	6751952	3193093994
6769	09:20:40.538	00:00:06.769	406	-1024	-768	-1	-1	-1	-1	4	-1024	-768	-1	-1	-1	-1	4		0	0						Untertest3.avi	0	880	547	72	111				0	Content		-72	-111	6769328	3193111370
6787	09:20:40.556	00:00:06.786	407	-1024	-768	-1	-1	-1	-1	4	-1024	-768	-1	-1	-1	-1	4		0	0						Untertest3.avi	0	880	547	72	111				0	Content		-72	-111	6786573	3193128615
6802	09:20:40.571	00:00:06.801	408	-1024	-768	-1	-1	-1	-1	4	-1024	-768	-1	-1	-1	-1	4		0	0						Untertest3.avi	0	880	547	72	111				0	Content		-72	-111	6801501	3193143543
6818	09:20:40.587	00:00:06.818	409	-1024	-768	-1	-1	-1	-1	4	-1024	-768	-1	-1	-1	-1	4		0	0						Untertest3.avi	0	880	547	72	111				0	Content		-72	-111	6818122	3193160164
6835	09:20:40.604	00:00:06.834	410	-1024	-768	-1	-1	-1	-1	4	-1024	-768	-1	-1	-1	-1	4		0	0						Untertest3.avi	0	880	547	72	111				0	Content		-72	-111	6834871	3193176913
6851	09:20:40.620	00:00:06.851	411	-1024	-768	-1	-1	-1	-1	4	-1024	-768	-1	-1	-1	-1	4		0	0						Untertest3.avi	0	880	547	72	111				0	Content		-72	-111	6851380	3193193422
6868	09:20:40.637	00:00:06.868	412	-1024	-768	-1	-1	-1	-1	4	-1024	-768	-1	-1	-1	-1	4		0	0						Untertest3.avi	0	880	547	72	111				0	Content		-72	-111	6868114	3193210156
6885	09:20:40.654	00:00:06.884	413	-1024	-768	-1	-1	-1	-1	4	-1024	-768	-1	-1	-1	-1	4		0	0						Untertest3.avi	0	880	547	72	111				0	Content		-72	-111	6884737	3193226779
6902	09:20:40.671	00:00:06.901	414	-1024	-768	-1	-1	-1	-1	4	-1024	-768	-1	-1	-1	-1	4		0	0						Untertest3.avi	0	880	547	72	111				0	Content		-72	-111	6901805	3193243847
6919	09:20:40.688	00:00:06.919	415	-1024	-768	-1	-1	-1	-1	4	-1024	-768	-1	-1	-1	-1	4		0	0						Untertest3.avi	0	880	547	72	111				0	Content		-72	-111	6919152	3193261194
6935	09:20:40.704	00:00:06.935	416	-1024	-768	-1	-1	-1	-1	4	-1024	-768	-1	-1	-1	-1	4		0	0						Untertest3.avi	0	880	547	72	111				0	Content		-72	-111	6935402	3193277444
6952	09:20:40.721	00:00:06.952	417	-1024	-768	-1	-1	-1	-1	4	-1024	-768	-1	-1	-1	-1	4		0	0						Untertest3.avi	0	880	547	72	111				0	Content		-72	-111	6952069	3193294111
6969	09:20:40.738	00:00:06.968	418	-1024	-768	-1	-1	-1	-1	4	-1024	-768	-1	-1	-1	-1	4		0	0						Untertest3.avi	0	880	547	72	111				0	Content		-72	-111	6968736	3193310778
6985	09:20:40.754	00:00:06.985	419	-1024	-768	-1	-1	-1	-1	4	-1024	-768	-1	-1	-1	-1	4		0	0						Untertest3.avi	0	880	547	72	111				0	Content		-72	-111	6985123	3193327165
7002	09:20:40.771	00:00:07.001	420	-1024	-768	-1	-1	-1	-1	4	-1024	-768	-1	-1	-1	-1	4		0	0						Untertest3.avi	0	880	547	72	111				0	Content		-72	-111	7001789	3193343831
7018	09:20:40.787	00:00:07.018	421	-1024	-768	-1	-1	-1	-1	4	-1024	-768	-1	-1	-1	-1	4		0	0						Untertest3.avi	0	880	547	72	111				0	Content		-72	-111	7018456	3193360498
7035	09:20:40.804	00:00:07.034	422	-1024	-768	-1	-1	-1	-1	4	-1024	-768	-1	-1	-1	-1	4		0	0						Untertest3.avi	0	880	547	72	111				0	Content		-72	-111	7034517	3193376559
7051	09:20:40.820	00:00:07.051	423	-1024	-768	-1	-1	-1	-1	4	-1024	-768	-1	-1	-1	-1	4		0	0						Untertest3.avi	0	880	547	72	111				0	Content		-72	-111	7051264	3193393306
7068	09:20:40.837	00:00:07.067	424	-1024	-768	-1	-1	-1	-1	4	-1024	-768	-1	-1	-1	-1	4		0	0						Untertest3.avi	0	880	547	72	111				0	Content		-72	-111	7067940	3193409982
7085	09:20:40.854	00:00:07.084	425	-1024	-768	-1	-1	-1	-1	4	-1024	-768	-1	-1	-1	-1	4		0	0						Untertest3.avi	0	880	547	72	111				0	Content		-72	-111	7084513	3193426555
7101	09:20:40.870	00:00:07.101	426	-1024	-768	-1	-1	-1	-1	4	-1024	-768	-1	-1	-1	-1	4		0	0						Untertest3.avi	0	880	547	72	111				0	Content		-72	-111	7101387	3193443429
7118	09:20:40.887	00:00:07.118	427	-1024	-768	-1	-1	-1	-1	4	-1024	-768	-1	-1	-1	-1	4		0	0						Untertest3.avi	0	880	547	72	111				0	Content		-72	-111	7118054	3193460096
7135	09:20:40.904	00:00:07.134	428	-1024	-768	-1	-1	-1	-1	4	-1024	-768	-1	-1	-1	-1	4		0	0						Untertest3.avi	0	880	547	72	111				0	Content		-72	-111	7134721	3193476763
7152	09:20:40.921	00:00:07.152	429	-1024	-768	-1	-1	-1	-1	4	-1024	-768	-1	-1	-1	-1	4		0	0						Untertest3.avi	0	880	547	72	111				0	Content		-72	-111	7152002	3193494044
7169	09:20:40.938	00:00:07.168	430	-1024	-768	-1	-1	-1	-1	4	-1024	-768	-1	-1	-1	-1	4		0	0						Untertest3.avi	0	880	547	72	111				0	Content		-72	-111	7168671	3193510713
7185	09:20:40.954	00:00:07.185	431	-1024	-768	-1	-1	-1	-1	4	-1024	-768	-1	-1	-1	-1	4		0	0						Untertest3.avi	0	880	547	72	111				0	Content		-72	-111	7185339	3193527381
7202	09:20:40.971	00:00:07.202	432	-1024	-768	-1	-1	-1	-1	4	-1024	-768	-1	-1	-1	-1	4		0	0						Untertest3.avi	0	880	547	72	111				0	Content		-72	-111	7202401	3193544443
7219	09:20:40.988	00:00:07.219	433	-1024	-768	-1	-1	-1	-1	4	-1024	-768	-1	-1	-1	-1	4		0	0						Untertest3.avi	0	880	547	72	111				0	Content		-72	-111	7219069	3193561111
7236	09:20:41.005	00:00:07.235	434	-1024	-768	-1	-1	-1	-1	4	-1024	-768	-1	-1	-1	-1	4		0	0						Untertest3.avi	0	880	547	72	111				0	Content		-72	-111	7235737	3193577779
7252	09:20:41.021	00:00:07.252	435	-1024	-768	-1	-1	-1	-1	4	-1024	-768	-1	-1	-1	-1	4		0	0						Untertest3.avi	0	880	547	72	111				0	Content		-72	-111	7252045	3193594087
7269	09:20:41.038	00:00:07.268	436	-1024	-768	-1	-1	-1	-1	4	-1024	-768	-1	-1	-1	-1	4		0	0						Untertest3.avi	0	880	547	72	111				0	Content		-72	-111	7268713	3193610755
7285	09:20:41.054	00:00:07.285	437	-1024	-768	-1	-1	-1	-1	4	-1024	-768	-1	-1	-1	-1	4		0	0						Untertest3.avi	0	880	547	72	111				0	Content		-72	-111	7285381	3193627423
7301	09:20:41.070	00:00:07.301	438	-1024	-768	-1	-1	-1	-1	4	-1024	-768	-1	-1	-1	-1	4		0	0						Untertest3.avi	0	880	547	72	111				0	Content		-72	-111	7301270	3193643312
7318	09:20:41.087	00:00:07.318	439	-1024	-768	-1	-1	-1	-1	4	-1024	-768	-1	-1	-1	-1	4		0	0						Untertest3.avi	0	880	547	72	111				0	Content		-72	-111	7318017	3193660059
7335	09:20:41.104	00:00:07.334	440	-1024	-768	-1	-1	-1	-1	4	-1024	-768	-1	-1	-1	-1	4		0	0						Untertest3.avi	0	880	547	72	111				0	Content		-72	-111	7334640	3193676682
7351	09:20:41.120	00:00:07.351	441	-1024	-768	-1	-1	-1	-1	4	-1024	-768	-1	-1	-1	-1	4		0	0						Untertest3.avi	0	880	547	72	111				0	Content		-72	-111	7351317	3193693359
7368	09:20:41.137	00:00:07.367	442	-1024	-768	-1	-1	-1	-1	4	-1024	-768	-1	-1	-1	-1	4		0	0						Untertest3.avi	0	880	547	72	111				0	Content		-72	-111	7367967	3193710009
7385	09:20:41.154	00:00:07.384	443	-1024	-768	-1	-1	-1	-1	4	-1024	-768	-1	-1	-1	-1	4		0	0						Untertest3.avi	0	880	547	72	111				0	Content		-72	-111	7384635	3193726677
7401	09:20:41.170	00:00:07.401	444	-1024	-768	-1	-1	-1	-1	4	-1024	-768	-1	-1	-1	-1	4		0	0						Untertest3.avi	0	880	547	72	111				0	Content		-72	-111	7401303	3193743345
7418	09:20:41.187	00:00:07.418	445	-1024	-768	-1	-1	-1	-1	4	-1024	-768	-1	-1	-1	-1	4		0	0						Untertest3.avi	0	880	547	72	111				0	Content		-72	-111	7418123	3193760165
7435	09:20:41.204	00:00:07.434	446	-1024	-768	-1	-1	-1	-1	4	-1024	-768	-1	-1	-1	-1	4		0	0						Untertest3.avi	0	880	547	72	111				0	Content		-72	-111	7434791	3193776833
7451	09:20:41.220	00:00:07.451	447	-1024	-768	-1	-1	-1	-1	4	-1024	-768	-1	-1	-1	-1	4		0	0						Untertest3.avi	0	880	547	72	111				0	Content		-72	-111	7451460	3193793502
7469	09:20:41.238	00:00:07.468	448	-1024	-768	-1	-1	-1	-1	4	-1024	-768	-1	-1	-1	-1	4		0	0						Untertest3.avi	0	880	547	72	111				0	Content		-72	-111	7468619	3193810661
7485	09:20:41.254	00:00:07.485	449	-1024	-768	-1	-1	-1	-1	4	-1024	-768	-1	-1	-1	-1	4		0	0						Untertest3.avi	0	880	547	72	111				0	Content		-72	-111	7485287	3193827329
7502	09:20:41.271	00:00:07.502	450	-1024	-768	-1	-1	-1	-1	4	-1024	-768	-1	-1	-1	-1	4		0	0						Untertest3.avi	0	880	547	72	111				0	Content		-72	-111	7502326	3193844368
7519	09:20:41.288	00:00:07.518	451	-1024	-768	-1	-1	-1	-1	4	-1024	-768	-1	-1	-1	-1	4		0	0						Untertest3.avi	0	880	547	72	111				0	Content		-72	-111	7518994	3193861036
7536	09:20:41.305	00:00:07.535	452	-1024	-768	-1	-1	-1	-1	4	-1024	-768	-1	-1	-1	-1	4		0	0						Untertest3.avi	0	880	547	72	111				0	Content		-72	-111	7535662	3193877704
7552	09:20:41.321	00:00:07.551	453	-1024	-768	-1	-1	-1	-1	4	-1024	-768	-1	-1	-1	-1	4		0	0						Untertest3.avi	0	880	547	72	111				0	Content		-72	-111	7551946	3193893988
7569	09:20:41.338	00:00:07.568	454	-1024	-768	-1	-1	-1	-1	4	-1024	-768	-1	-1	-1	-1	4		0	0						Untertest3.avi	0	880	547	72	111				0	Content		-72	-111	7568614	3193910656
7585	09:20:41.354	00:00:07.585	455	-1024	-768	-1	-1	-1	-1	4	-1024	-768	-1	-1	-1	-1	4		0	0						Untertest3.avi	0	880	547	72	111				0	Content		-72	-111	7585282	3193927324
7602	09:20:41.371	00:00:07.601	456	-1024	-768	-1	-1	-1	-1	4	-1024	-768	-1	-1	-1	-1	4		0	0						Untertest3.avi	0	880	547	72	111				0	Content		-72	-111	7601693	3193943735
7618	09:20:41.387	00:00:07.618	457	-1024	-768	-1	-1	-1	-1	4	-1024	-768	-1	-1	-1	-1	4		0	0						Untertest3.avi	0	880	547	72	111				0	Content		-72	-111	7618361	3193960403
7635	09:20:41.404	00:00:07.635	458	-1024	-768	-1	-1	-1	-1	4	-1024	-768	-1	-1	-1	-1	4		0	0						Untertest3.avi	0	880	547	72	111				0	Content		-72	-111	7635029	3193977071
7651	09:20:41.420	00:00:07.651	459	-1024	-768	-1	-1	-1	-1	4	-1024	-768	-1	-1	-1	-1	4		0	0						Untertest3.avi	0	880	547	72	111				0	Content		-72	-111	7651136	3193993178
7668	09:20:41.437	00:00:07.667	460	-1024	-768	-1	-1	-1	-1	4	-1024	-768	-1	-1	-1	-1	4		0	0						Untertest3.avi	0	880	547	72	111				0	Content		-72	-111	7667758	3194009800
7684	09:20:41.453	00:00:07.684	461	-1024	-768	-1	-1	-1	-1	4	-1024	-768	-1	-1	-1	-1	4		0	0						Untertest3.avi	0	880	547	72	111				0	Content		-72	-111	7684436	3194026478
7701	09:20:41.470	00:00:07.701	462	-1024	-768	-1	-1	-1	-1	4	-1024	-768	-1	-1	-1	-1	4		0	0						Untertest3.avi	0	880	547	72	111				0	Content		-72	-111	7701142	3194043184
7718	09:20:41.487	00:00:07.717	463	-1024	-768	-1	-1	-1	-1	4	-1024	-768	-1	-1	-1	-1	4		0	0						Untertest3.avi	0	880	547	72	111				0	Content		-72	-111	7717977	3194060019
7735	09:20:41.504	00:00:07.734	464	-1024	-768	-1	-1	-1	-1	4	-1024	-768	-1	-1	-1	-1	4		0	0						Untertest3.avi	0	880	547	72	111				0	Content		-72	-111	7734645	3194076687
7751	09:20:41.520	00:00:07.751	465	-1024	-768	-1	-1	-1	-1	4	-1024	-768	-1	-1	-1	-1	4		0	0						Untertest3.avi	0	880	547	72	111				0	Content		-72	-111	7751313	3194093355
7768	09:20:41.537	00:00:07.768	466	-1024	-768	-1	-1	-1	-1	4	-1024	-768	-1	-1	-1	-1	4		0	0						Untertest3.avi	0	880	547	72	111				0	Content		-72	-111	7768296	3194110338
7785	09:20:41.554	00:00:07.784	467	-1024	-768	-1	-1	-1	-1	4	-1024	-768	-1	-1	-1	-1	4		0	0						Untertest3.avi	0	880	547	72	111				0	Content		-72	-111	7784964	3194127006
7802	09:20:41.571	00:00:07.801	468	-1024	-768	-1	-1	-1	-1	4	-1024	-768	-1	-1	-1	-1	4		0	0						Untertest3.avi	0	880	547	72	111				0	Content		-72	-111	7801632	3194143674
7819	09:20:41.588	00:00:07.818	469	-1024	-768	-1	-1	-1	-1	4	-1024	-768	-1	-1	-1	-1	4		0	0						Untertest3.avi	0	880	547	72	111				0	Content		-72	-111	7818718	3194160760
7835	09:20:41.604	00:00:07.835	470	-1024	-768	-1	-1	-1	-1	4	-1024	-768	-1	-1	-1	-1	4		0	0						Untertest3.avi	0	880	547	72	111				0	Content		-72	-111	7835386	3194177428
7852	09:20:41.621	00:00:07.852	471	-1024	-768	-1	-1	-1	-1	4	-1024	-768	-1	-1	-1	-1	4		0	0						Untertest3.avi	0	880	547	72	111				0	Content		-72	-111	7852054	3194194096
7868	09:20:41.637	00:00:07.868	472	-1024	-768	-1	-1	-1	-1	4	-1024	-768	-1	-1	-1	-1	4		0	0						Untertest3.avi	0	880	547	72	111				0	Content		-72	-111	7868452	3194210494
7885	09:20:41.654	00:00:07.885	473	-1024	-768	-1	-1	-1	-1	4	-1024	-768	-1	-1	-1	-1	4		0	0						Untertest3.avi	0	880	547	72	111				0	Content		-72	-111	7885120	3194227162
7902	09:20:41.671	00:00:07.901	474	-1024	-768	-1	-1	-1	-1	4	-1024	-768	-1	-1	-1	-1	4		0	0						Untertest3.avi	0	880	547	72	111				0	Content		-72	-111	7901788	3194243830
7918	09:20:41.687	00:00:07.918	475	-1024	-768	-1	-1	-1	-1	4	-1024	-768	-1	-1	-1	-1	4		0	0						Untertest3.avi	0	880	547	72	111				0	Content		-72	-111	7918456	3194260498
7934	09:20:41.703	00:00:07.934	476	-1024	-768	-1	-1	-1	-1	4	-1024	-768	-1	-1	-1	-1	4		0	0						Untertest3.avi	0	880	547	72	111				0	Content		-72	-111	7934257	3194276299
7951	09:20:41.720	00:00:07.950	477	-1024	-768	-1	-1	-1	-1	4	-1024	-768	-1	-1	-1	-1	4		0	0						Untertest3.avi	0	880	547	72	111				0	Content		-72	-111	7950880	3194292922
7968	09:20:41.737	00:00:07.967	478	-1024	-768	-1	-1	-1	-1	4	-1024	-768	-1	-1	-1	-1	4		0	0						Untertest3.avi	0	880	547	72	111				0	Content		-72	-111	7967642	3194309684
7984	09:20:41.753	00:00:07.984	479	-1024	-768	-1	-1	-1	-1	4	-1024	-768	-1	-1	-1	-1	4		0	0						Untertest3.avi	0	880	547	72	111				0	Content		-72	-111	7984307	3194326349
8001	09:20:41.770	00:00:08.000	480	-1024	-768	-1	-1	-1	-1	4	-1024	-768	-1	-1	-1	-1	4		0	0						Untertest3.avi	0	880	547	72	111				0	Content		-72	-111	8000957	3194342999
8018	09:20:41.787	00:00:08.017	481	-1024	-768	-1	-1	-1	-1	4	-1024	-768	-1	-1	-1	-1	4		0	0						Untertest3.avi	0	880	547	72	111				0	Content		-72	-111	8017625	3194359667
8034	09:20:41.803	00:00:08.034	482	-1024	-768	-1	-1	-1	-1	4	-1024	-768	-1	-1	-1	-1	4		0	0						Untertest3.avi	0	880	547	72	111				0	Content		-72	-111	8034293	3194376335
8051	09:20:41.820	00:00:08.051	483	-1024	-768	-1	-1	-1	-1	4	-1024	-768	-1	-1	-1	-1	4		0	0						Untertest3.avi	0	880	547	72	111				0	Content		-72	-111	8051114	3194393156
8068	09:20:41.837	00:00:08.067	484	-1024	-768	-1	-1	-1	-1	4	-1024	-768	-1	-1	-1	-1	4		0	0						Untertest3.avi	0	880	547	72	111				0	Content		-72	-111	8067782	3194409824
8084	09:20:41.853	00:00:08.084	485	-1024	-768	-1	-1	-1	-1	4	-1024	-768	-1	-1	-1	-1	4		0	0						Untertest3.avi	0	880	547	72	111				0	Content		-72	-111	8084450	3194426492
8101	09:20:41.870	00:00:08.101	486	-1024	-768	-1	-1	-1	-1	4	-1024	-768	-1	-1	-1	-1	4		0	0						Untertest3.avi	0	880	547	72	111				0	Content		-72	-111	8101427	3194443469
8118	09:20:41.887	00:00:08.118	487	-1024	-768	-1	-1	-1	-1	4	-1024	-768	-1	-1	-1	-1	4		0	0						Untertest3.avi	0	880	547	72	111				0	Content		-72	-111	8118095	3194460137
8135	09:20:41.904	00:00:08.134	488	-1024	-768	-1	-1	-1	-1	4	-1024	-768	-1	-1	-1	-1	4		0	0						Untertest3.avi	0	880	547	72	111				0	Content		-72	-111	8134763	3194476805
8152	09:20:41.921	00:00:08.151	489	-1024	-768	-1	-1	-1	-1	4	-1024	-768	-1	-1	-1	-1	4		0	0						Untertest3.avi	0	880	547	72	111				0	Content		-72	-111	8151842	3194493884
8169	09:20:41.938	00:00:08.168	490	-1024	-768	-1	-1	-1	-1	4	-1024	-768	-1	-1	-1	-1	4		0	0						Untertest3.avi	0	880	547	72	111				0	Content		-72	-111	8168510	3194510552
8185	09:20:41.954	00:00:08.185	491	-1024	-768	-1	-1	-1	-1	4	-1024	-768	-1	-1	-1	-1	4		0	0						Untertest3.avi	0	880	547	72	111				0	Content		-72	-111	8185178	3194527220
8201	09:20:41.970	00:00:08.201	492	-1024	-768	-1	-1	-1	-1	4	-1024	-768	-1	-1	-1	-1	4		0	0						Untertest3.avi	0	880	547	72	111				0	Content		-72	-111	8201339	3194543381
8218	09:20:41.987	00:00:08.218	493	-1024	-768	-1	-1	-1	-1	4	-1024	-768	-1	-1	-1	-1	4		0	0						Untertest3.avi	0	880	547	72	111				0	Content		-72	-111	8218007	3194560049
8234	09:20:42.003	00:00:08.234	494	-1024	-768	-1	-1	-1	-1	4	-1024	-768	-1	-1	-1	-1	4		0	0						Untertest3.avi	0	880	547	72	111				0	Content		-72	-111	8234125	3194576167
8251	09:20:42.020	00:00:08.250	495	-1024	-768	-1	-1	-1	-1	4	-1024	-768	-1	-1	-1	-1	4		0	0						Untertest3.avi	0	880	547	72	111				0	Content		-72	-111	8250751	3194592793
8267	09:20:42.036	00:00:08.267	496	-1024	-768	-1	-1	-1	-1	4	-1024	-768	-1	-1	-1	-1	4		0	0						Untertest3.avi	0	880	547	72	111				0	Content		-72	-111	8267420	3194609462
8284	09:20:42.053	00:00:08.284	497	-1024	-768	-1	-1	-1	-1	4	-1024	-768	-1	-1	-1	-1	4		0	0						Untertest3.avi	0	880	547	72	111				0	Content		-72	-111	8284088	3194626130
8301	09:20:42.070	00:00:08.300	498	-1024	-768	-1	-1	-1	-1	4	-1024	-768	-1	-1	-1	-1	4		0	0						Untertest3.avi	0	880	547	72	111				0	Content		-72	-111	8300787	3194642829
8317	09:20:42.086	00:00:08.317	499	-1024	-768	-1	-1	-1	-1	4	-1024	-768	-1	-1	-1	-1	4		0	0						Untertest3.avi	0	880	547	72	111				0	Content		-72	-111	8317455	3194659497
8334	09:20:42.103	00:00:08.334	500	-1024	-768	-1	-1	-1	-1	4	-1024	-768	-1	-1	-1	-1	4		0	0						Untertest3.avi	0	880	547	72	111				0	Content		-72	-111	8334123	3194676165
8351	09:20:42.120	00:00:08.350	501	-1024	-768	-1	-1	-1	-1	4	-1024	-768	-1	-1	-1	-1	4		0	0						Untertest3.avi	0	880	547	72	111				0	Content		-72	-111	8350757	3194692799
8367	09:20:42.136	00:00:08.367	502	-1024	-768	-1	-1	-1	-1	4	-1024	-768	-1	-1	-1	-1	4		0	0						Untertest3.avi	0	880	547	72	111				0	Content		-72	-111	8367425	3194709467
8384	09:20:42.153	00:00:08.384	503	-1024	-768	-1	-1	-1	-1	4	-1024	-768	-1	-1	-1	-1	4		0	0						Untertest3.avi	0	880	547	72	111				0	Content		-72	-111	8384040	3194726082
8401	09:20:42.170	00:00:08.400	504	-1024	-768	-1	-1	-1	-1	4	-1024	-768	-1	-1	-1	-1	4		0	0						Untertest3.avi	0	880	547	72	111				0	Content		-72	-111	8400708	3194742750
8417	09:20:42.186	00:00:08.417	505	-1024	-768	-1	-1	-1	-1	4	-1024	-768	-1	-1	-1	-1	4		0	0						Untertest3.avi	0	880	547	72	111				0	Content		-72	-111	8417376	3194759418
8434	09:20:42.203	00:00:08.434	506	-1024	-768	-1	-1	-1	-1	4	-1024	-768	-1	-1	-1	-1	4		0	0						Untertest3.avi	0	880	547	72	111				0	Content		-72	-111	8434211	3194776253
8451	09:20:42.220	00:00:08.450	507	-1024	-768	-1	-1	-1	-1	4	-1024	-768	-1	-1	-1	-1	4		0	0						Untertest3.avi	0	880	547	72	111				0	Content		-72	-111	8450879	3194792921
8468	09:20:42.237	00:00:08.467	508	-1024	-768	-1	-1	-1	-1	4	-1024	-768	-1	-1	-1	-1	4		0	0						Untertest3.avi	0	880	547	72	111				0	Content		-72	-111	8467547	3194809589
8485	09:20:42.254	00:00:08.484	509	-1024	-768	-1	-1	-1	-1	4	-1024	-768	-1	-1	-1	-1	4		0	0						Untertest3.avi	0	880	547	72	111				0	Content		-72	-111	8484537	3194826579
8501	09:20:42.270	00:00:08.501	510	-1024	-768	-1	-1	-1	-1	4	-1024	-768	-1	-1	-1	-1	4		0	0						Untertest3.avi	0	880	547	72	111				0	Content		-72	-111	8501205	3194843247
8518	09:20:42.287	00:00:08.517	511	-1024	-768	-1	-1	-1	-1	4	-1024	-768	-1	-1	-1	-1	4		0	0						Untertest3.avi	0	880	547	72	111				0	Content		-72	-111	8517874	3194859916
8535	09:20:42.304	00:00:08.535	512	-1024	-768	-1	-1	-1	-1	4	-1024	-768	-1	-1	-1	-1	4		0	0						Untertest3.avi	0	880	547	72	111				0	Content		-72	-111	8535128	3194877170
8551	09:20:42.320	00:00:08.551	513	581,0355	686,7661	0,590745	0,7658888	369,9781	3,027065	1	581,0355	686,7661	0,590745	0,7658888	369,9781	3,027065	3	8	581	687						Untertest3.avi	0	880	547	72	111	509	576	17	0	Content		509	576	8551381	3194893423
8568	09:20:42.337	00:00:08.568	514	-1024	-768	-1	-1	-1	-1	4	-1024	-768	-1	-1	-1	-1	4		0	0						Untertest3.avi	0	880	547	72	111				0	Content		-72	-111	8568131	3194910173
8585	09:20:42.354	00:00:08.584	515	-1024	-768	-1	-1	-1	-1	4	-1024	-768	-1	-1	-1	-1	4		0	0						Untertest3.avi	0	880	547	72	111				0	Content		-72	-111	8584879	3194926921
8602	09:20:42.371	00:00:08.601	516	-1024	-768	-1	-1	-1	-1	4	-1024	-768	-1	-1	-1	-1	4		0	0						Untertest3.avi	0	880	547	72	111				0	Content		-72	-111	8601547	3194943589
8618	09:20:42.387	00:00:08.618	517	-1024	-768	-1	-1	-1	-1	4	-1024	-768	-1	-1	-1	-1	4		0	0						Untertest3.avi	0	880	547	72	111				0	Content		-72	-111	8618377	3194960419
8635	09:20:42.404	00:00:08.634	518	-1024	-768	-1	-1	-1	-1	4	-1024	-768	-1	-1	-1	-1	4		0	0						Untertest3.avi	0	880	547	72	111				0	Content		-72	-111	8634626	3194976668
8651	09:20:42.420	00:00:08.651	519	-1024	-768	-1	-1	-1	-1	4	-1024	-768	-1	-1	-1	-1	4		0	0						Untertest3.avi	0	880	547	72	111				0	Content		-72	-111	8651374	3194993416
8668	09:20:42.437	00:00:08.668	520	-1024	-768	-1	-1	-1	-1	4	-1024	-768	-1	-1	-1	-1	4		0	0						Untertest3.avi	0	880	547	72	111				0	Content		-72	-111	8668042	3195010084
8685	09:20:42.454	00:00:08.684	521	664,5071	777,1586	0,5829016	0,7710937	392,6717	3,047522	1	664,5071	777,1586	0,5829016	0,7710937	392,6717	3,047522	3	9	665	777						Untertest3.avi	0	880	547	72	111	593	666	17	0	Content		593	666	8684749	3195026791
8701	09:20:42.470	00:00:08.701	522	-1024	-768	-1	-1	-1	-1	4	-1024	-768	-1	-1	-1	-1	4		0	0						Untertest3.avi	0	880	547	72	111				0	Content		-72	-111	8701373	3195043415
8718	09:20:42.487	00:00:08.718	523	-1024	-768	-1	-1	-1	-1	4	-1024	-768	-1	-1	-1	-1	4		0	0						Untertest3.avi	0	880	547	72	111				0	Content		-72	-111	8718184	3195060226
8735	09:20:42.504	00:00:08.734	524	-1024	-768	-1	-1	-1	-1	4	-1024	-768	-1	-1	-1	-1	4		0	0						Untertest3.avi	0	880	547	72	111				0	Content		-72	-111	8734852	3195076894
8752	09:20:42.521	00:00:08.751	525	-1024	-768	-1	-1	-1	-1	4	-1024	-768	-1	-1	-1	-1	4		0	0						Untertest3.avi	0	880	547	72	111				0	Content		-72	-111	8751619	3195093661
8768	09:20:42.537	00:00:08.767	526	-1024	-768	-1	-1	-1	-1	4	-1024	-768	-1	-1	-1	-1	4		0	0						Untertest3.avi	0	880	547	72	111				0	Content		-72	-111	8767868	3195109910
8785	09:20:42.554	00:00:08.784	527	-1024	-768	-1	-1	-1	-1	4	-1024	-768	-1	-1	-1	-1	4		0	0						Untertest3.avi	0	880	547	72	111				0	Content		-72	-111	8784616	3195126658
8801	09:20:42.570	00:00:08.801	528	-1024	-768	-1	-1	-1	-1	4	-1024	-768	-1	-1	-1	-1	4		0	0						Untertest3.avi	0	880	547	72	111				0	Content		-72	-111	8801241	3195143283
8818	09:20:42.587	00:00:08.817	529	-1024	-768	-1	-1	-1	-1	4	-1024	-768	-1	-1	-1	-1	4		0	0						Untertest3.avi	0	880	547	72	111				0	Content		-72	-111	8817926	3195159968
8835	09:20:42.604	00:00:08.834	530	-1024	-768	-1	-1	-1	-1	4	-1024	-768	-1	-1	-1	-1	4		0	0						Untertest3.avi	0	880	547	72	111				0	Content		-72	-111	8834594	3195176636
8851	09:20:42.620	00:00:08.851	531	-1024	-768	-1	-1	-1	-1	4	-1024	-768	-1	-1	-1	-1	4		0	0						Untertest3.avi	0	880	547	72	111				0	Content		-72	-111	8851356	3195193398
8868	09:20:42.637	00:00:08.868	532	-1024	-768	-1	-1	-1	-1	4	-1024	-768	-1	-1	-1	-1	4		0	0						Untertest3.avi	0	880	547	72	111				0	Content		-72	-111	8868233	3195210275
8885	09:20:42.654	00:00:08.884	533	-1024	-768	-1	-1	-1	-1	4	-1024	-768	-1	-1	-1	-1	4		0	0						Untertest3.avi	0	880	547	72	111				0	Content		-72	-111	8884795	3195226837
8901	09:20:42.670	00:00:08.901	534	-1024	-768	-1	-1	-1	-1	4	-1024	-768	-1	-1	-1	-1	4		0	0						Untertest3.avi	0	880	547	72	111				0	Content		-72	-111	8901463	3195243505
8918	09:20:42.687	00:00:08.917	535	-1024	-768	-1	-1	-1	-1	4	-1024	-768	-1	-1	-1	-1	4		0	0						Untertest3.avi	0	880	547	72	111				0	Content		-72	-111	8917979	3195260021
8934	09:20:42.703	00:00:08.934	536	-1024	-768	-1	-1	-1	-1	4	-1024	-768	-1	-1	-1	-1	4		0	0						Untertest3.avi	0	880	547	72	111				0	Content		-72	-111	8934351	3195276393
8951	09:20:42.720	00:00:08.951	537	-1024	-768	-1	-1	-1	-1	4	-1024	-768	-1	-1	-1	-1	4		0	0						Untertest3.avi	0	880	547	72	111				0	Content		-72	-111	8951360	3195293402
8968	09:20:42.737	00:00:08.967	538	-1024	-768	-1	-1	-1	-1	4	-1024	-768	-1	-1	-1	-1	4		0	0						Untertest3.avi	0	880	547	72	111				0	Content		-72	-111	8967848	3195309890
8985	09:20:42.754	00:00:08.984	539	-1024	-768	-1	-1	-1	-1	4	-1024	-768	-1	-1	-1	-1	4		0	0						Untertest3.avi	0	880	547	72	111				0	Content		-72	-111	8984847	3195326889
9001	09:20:42.770	00:00:09.001	540	-1024	-768	-1	-1	-1	-1	4	-1024	-768	-1	-1	-1	-1	4		0	0						Untertest3.avi	0	880	547	72	111				0	Content		-72	-111	9001408	3195343450
9018	09:20:42.787	00:00:09.018	541	-1024	-768	-1	-1	-1	-1	4	-1024	-768	-1	-1	-1	-1	4		0	0						Untertest3.avi	0	880	547	72	111				0	Content		-72	-111	9018076	3195360118
9035	09:20:42.804	00:00:09.034	542	-1024	-768	-1	-1	-1	-1	4	-1024	-768	-1	-1	-1	-1	4		0	0						Untertest3.avi	0	880	547	72	111				0	Content		-72	-111	9034593	3195376635
9051	09:20:42.820	00:00:09.050	543	-1024	-768	-1	-1	-1	-1	4	-1024	-768	-1	-1	-1	-1	4		0	0						Untertest3.avi	0	880	547	72	111				0	Content		-72	-111	9050968	3195393010
9068	09:20:42.837	00:00:09.067	544	-1024	-768	-1	-1	-1	-1	4	-1024	-768	-1	-1	-1	-1	4		0	0						Untertest3.avi	0	880	547	72	111				0	Content		-72	-111	9067716	3195409758
9084	09:20:42.853	00:00:09.084	545	-1024	-768	-1	-1	-1	-1	4	-1024	-768	-1	-1	-1	-1	4		0	0						Untertest3.avi	0	880	547	72	111				0	Content		-72	-111	9084384	3195426426
9101	09:20:42.870	00:00:09.101	546	-1024	-768	-1	-1	-1	-1	4	-1024	-768	-1	-1	-1	-1	4		0	0						Untertest3.avi	0	880	547	72	111				0	Content		-72	-111	9101090	3195443132
9118	09:20:42.887	00:00:09.117	547	-1024	-768	-1	-1	-1	-1	4	-1024	-768	-1	-1	-1	-1	4		0	0						Untertest3.avi	0	880	547	72	111				0	Content		-72	-111	9117962	3195460004
9135	09:20:42.904	00:00:09.134	548	-1024	-768	-1	-1	-1	-1	4	-1024	-768	-1	-1	-1	-1	4		0	0						Untertest3.avi	0	880	547	72	111				0	Content		-72	-111	9134523	3195476565
9151	09:20:42.920	00:00:09.151	549	-1024	-768	-1	-1	-1	-1	4	-1024	-768	-1	-1	-1	-1	4		0	0						Untertest3.avi	0	880	547	72	111				0	Content		-72	-111	9151191	3195493233
9168	09:20:42.937	00:00:09.167	550	-1024	-768	-1	-1	-1	-1	4	-1024	-768	-1	-1	-1	-1	4		0	0						Untertest3.avi	0	880	547	72	111				0	Content		-72	-111	9167832	3195509874
9184	09:20:42.953	00:00:09.184	551	-1024	-768	-1	-1	-1	-1	4	-1024	-768	-1	-1	-1	-1	4		0	0						Untertest3.avi	0	880	547	72	111				0	Content		-72	-111	9184202	3195526244
9201	09:20:42.970	00:00:09.200	552	-1024	-768	-1	-1	-1	-1	4	-1024	-768	-1	-1	-1	-1	4		0	0						Untertest3.avi	0	880	547	72	111				0	Content		-72	-111	9200952	3195542994
9218	09:20:42.987	00:00:09.217	553	-1024	-768	-1	-1	-1	-1	4	-1024	-768	-1	-1	-1	-1	4		0	0						Untertest3.avi	0	880	547	72	111				0	Content		-72	-111	9217620	3195559662
9234	09:20:43.003	00:00:09.234	554	-1024	-768	-1	-1	-1	-1	4	-1024	-768	-1	-1	-1	-1	4		0	0						Untertest3.avi	0	880	547	72	111				0	Content		-72	-111	9234326	3195576368
9251	09:20:43.020	00:00:09.251	555	-1024	-768	-1	-1	-1	-1	4	-1024	-768	-1	-1	-1	-1	4		0	0						Untertest3.avi	0	880	547	72	111				0	Content		-72	-111	9251198	3195593240
9268	09:20:43.037	00:00:09.267	556	-1024	-768	-1	-1	-1	-1	4	-1024	-768	-1	-1	-1	-1	4		0	0						Untertest3.avi	0	880	547	72	111				0	Content		-72	-111	9267822	3195609864
9284	09:20:43.053	00:00:09.284	557	-1024	-768	-1	-1	-1	-1	4	-1024	-768	-1	-1	-1	-1	4		0	0						Untertest3.avi	0	880	547	72	111				0	Content		-72	-111	9284490	3195626532
9301	09:20:43.070	00:00:09.301	558	-1024	-768	-1	-1	-1	-1	4	-1024	-768	-1	-1	-1	-1	4		0	0						Untertest3.avi	0	880	547	72	111				0	Content		-72	-111	9301094	3195643136
9318	09:20:43.087	00:00:09.317	559	-1024	-768	-1	-1	-1	-1	4	-1024	-768	-1	-1	-1	-1	4		0	0						Untertest3.avi	0	880	547	72	111				0	Content		-72	-111	9317762	3195659804
9334	09:20:43.103	00:00:09.334	560	-1024	-768	-1	-1	-1	-1	4	-1024	-768	-1	-1	-1	-1	4		0	0						Untertest3.avi	0	880	547	72	111				0	Content		-72	-111	9334354	3195676396
9351	09:20:43.120	00:00:09.351	561	-1024	-768	-1	-1	-1	-1	4	-1024	-768	-1	-1	-1	-1	4		0	0						Untertest3.avi	0	880	547	72	111				0	Content		-72	-111	9351022	3195693064
9368	09:20:43.137	00:00:09.367	562	-1024	-768	-1	-1	-1	-1	4	-1024	-768	-1	-1	-1	-1	4		0	0						Untertest3.avi	0	880	547	72	111				0	Content		-72	-111	9367671	3195709713
9384	09:20:43.153	00:00:09.384	563	-1024	-768	-1	-1	-1	-1	4	-1024	-768	-1	-1	-1	-1	4		0	0						Untertest3.avi	0	880	547	72	111				0	Content		-72	-111	9384339	3195726381
9401	09:20:43.170	00:00:09.400	564	-1024	-768	-1	-1	-1	-1	4	-1024	-768	-1	-1	-1	-1	4		0	0						Untertest3.avi	0	880	547	72	111				0	Content		-72	-111	9400955	3195742997
9418	09:20:43.187	00:00:09.417	565	-1024	-768	-1	-1	-1	-1	4	-1024	-768	-1	-1	-1	-1	4		0	0						Untertest3.avi	0	880	547	72	111				0	Content		-72	-111	9417623	3195759665
9434	09:20:43.203	00:00:09.434	566	-1024	-768	-1	-1	-1	-1	4	-1024	-768	-1	-1	-1	-1	4		0	0						Untertest3.avi	0	880	547	72	111				0	Content		-72	-111	9434095	3195776137
9451	09:20:43.220	00:00:09.450	567	-1024	-768	-1	-1	-1	-1	4	-1024	-768	-1	-1	-1	-1	4		0	0						Untertest3.avi	0	880	547	72	111				0	Content		-72	-111	9450763	3195792805
9467	09:20:43.236	00:00:09.467	568	-1024	-768	-1	-1	-1	-1	4	-1024	-768	-1	-1	-1	-1	4		0	0						Untertest3.avi	0	880	547	72	111				0	Content		-72	-111	9467329	3195809371
9485	09:20:43.254	00:00:09.484	569	-1024	-768	-1	-1	-1	-1	4	-1024	-768	-1	-1	-1	-1	4		0	0						Untertest3.avi	0	880	547	72	111				0	Content		-72	-111	9484565	3195826607
9501	09:20:43.270	00:00:09.500	570	-1024	-768	-1	-1	-1	-1	4	-1024	-768	-1	-1	-1	-1	4		0	0						Untertest3.avi	0	880	547	72	111				0	Content		-72	-111	9500569	3195842611
9517	09:20:43.286	00:00:09.517	571	-1024	-768	-1	-1	-1	-1	4	-1024	-768	-1	-1	-1	-1	4		0	0						Untertest3.avi	0	880	547	72	111				0	Content		-72	-111	9517237	3195859279
9534	09:20:43.303	00:00:09.533	572	-1024	-768	-1	-1	-1	-1	4	-1024	-768	-1	-1	-1	-1	4		0	0						Untertest3.avi	0	880	547	72	111				0	Content		-72	-111	9533680	3195875722
9550	09:20:43.319	00:00:09.550	573	-1024	-768	-1	-1	-1	-1	4	-1024	-768	-1	-1	-1	-1	4		0	0						Untertest3.avi	0	880	547	72	111				0	Content		-72	-111	9550348	3195892390
9567	09:20:43.336	00:00:09.567	574	-1024	-768	-1	-1	-1	-1	4	-1024	-768	-1	-1	-1	-1	4		0	0						Untertest3.avi	0	880	547	72	111				0	Content		-72	-111	9567016	3195909058
9584	09:20:43.353	00:00:09.583	575	-1024	-768	-1	-1	-1	-1	4	-1024	-768	-1	-1	-1	-1	4		0	0						Untertest3.avi	0	880	547	72	111				0	Content		-72	-111	9583742	3195925784
9600	09:20:43.369	00:00:09.600	576	-1024	-768	-1	-1	-1	-1	4	-1024	-768	-1	-1	-1	-1	4		0	0						Untertest3.avi	0	880	547	72	111				0	Content		-72	-111	9600411	3195942453
9617	09:20:43.386	00:00:09.617	577	-1024	-768	-1	-1	-1	-1	4	-1024	-768	-1	-1	-1	-1	4		0	0						Untertest3.avi	0	880	547	72	111				0	Content		-72	-111	9617079	3195959121
9634	09:20:43.403	00:00:09.633	578	-1024	-768	-1	-1	-1	-1	4	-1024	-768	-1	-1	-1	-1	4		0	0						Untertest3.avi	0	880	547	72	111				0	Content		-72	-111	9633991	3195976033
9651	09:20:43.420	00:00:09.650	579	-1024	-768	-1	-1	-1	-1	4	-1024	-768	-1	-1	-1	-1	4		0	0						Untertest3.avi	0	880	547	72	111				0	Content		-72	-111	9650659	3195992701
9667	09:20:43.436	00:00:09.667	580	-1024	-768	-1	-1	-1	-1	4	-1024	-768	-1	-1	-1	-1	4		0	0						Untertest3.avi	0	880	547	72	111				0	Content		-72	-111	9667327	3196009369
9684	09:20:43.453	00:00:09.684	581	-1024	-768	-1	-1	-1	-1	4	-1024	-768	-1	-1	-1	-1	4		0	0						Untertest3.avi	0	880	547	72	111				0	Content		-72	-111	9684323	3196026365
9701	09:20:43.470	00:00:09.700	582	-1024	-768	-1	-1	-1	-1	4	-1024	-768	-1	-1	-1	-1	4		0	0						Untertest3.avi	0	880	547	72	111				0	Content		-72	-111	9700991	3196043033
9718	09:20:43.487	00:00:09.717	583	-1024	-768	-1	-1	-1	-1	4	-1024	-768	-1	-1	-1	-1	4		0	0						Untertest3.avi	0	880	547	72	111				0	Content		-72	-111	9717659	3196059701
9734	09:20:43.503	00:00:09.733	584	-1024	-768	-1	-1	-1	-1	4	-1024	-768	-1	-1	-1	-1	4		0	0						Untertest3.avi	0	880	547	72	111				0	Content		-72	-111	9733738	3196075780
9750	09:20:43.519	00:00:09.750	585	-1024	-768	-1	-1	-1	-1	4	-1024	-768	-1	-1	-1	-1	4		0	0						Untertest3.avi	0	880	547	72	111				0	Content		-72	-111	9750406	3196092448
9767	09:20:43.536	00:00:09.766	586	-1024	-768	-1	-1	-1	-1	4	-1024	-768	-1	-1	-1	-1	4		0	0						Untertest3.avi	0	880	547	72	111				0	Content		-72	-111	9766876	3196108918
9784	09:20:43.553	00:00:09.783	587	-1024	-768	-1	-1	-1	-1	4	-1024	-768	-1	-1	-1	-1	4		0	0						Untertest3.avi	0	880	547	72	111				0	Content		-72	-111	9783544	3196125586
9800	09:20:43.569	00:00:09.800	588	-1024	-768	-1	-1	-1	-1	4	-1024	-768	-1	-1	-1	-1	4		0	0						Untertest3.avi	0	880	547	72	111				0	Content		-72	-111	9800212	3196142254
9816	09:20:43.585	00:00:09.816	589	-1024	-768	-1	-1	-1	-1	4	-1024	-768	-1	-1	-1	-1	4		0	0						Untertest3.avi	0	880	547	72	111				0	Content		-72	-111	9816437	3196158479
9833	09:20:43.602	00:00:09.833	590	-1024	-768	-1	-1	-1	-1	4	-1024	-768	-1	-1	-1	-1	4		0	0						Untertest3.avi	0	880	547	72	111				0	Content		-72	-111	9833060	3196175102
9850	09:20:43.619	00:00:09.849	591	-1024	-768	-1	-1	-1	-1	4	-1024	-768	-1	-1	-1	-1	4		0	0						Untertest3.avi	0	880	547	72	111				0	Content		-72	-111	9849727	3196191769
9866	09:20:43.635	00:00:09.866	592	-1024	-768	-1	-1	-1	-1	4	-1024	-768	-1	-1	-1	-1	4		0	0						Untertest3.avi	0	880	547	72	111				0	Content		-72	-111	9866395	3196208437
9883	09:20:43.652	00:00:09.883	593	-1024	-768	-1	-1	-1	-1	4	-1024	-768	-1	-1	-1	-1	4		0	0						Untertest3.avi	0	880	547	72	111				0	Content		-72	-111	9883064	3196225106
9900	09:20:43.669	00:00:09.899	594	-1024	-768	-1	-1	-1	-1	4	-1024	-768	-1	-1	-1	-1	4		0	0						Untertest3.avi	0	880	547	72	111				0	Content		-72	-111	9899728	3196241770
9916	09:20:43.685	00:00:09.916	595	-1024	-768	-1	-1	-1	-1	4	-1024	-768	-1	-1	-1	-1	4		0	0						Untertest3.avi	0	880	547	72	111				0	Content		-72	-111	9916396	3196258438
9933	09:20:43.702	00:00:09.933	596	-1024	-768	-1	-1	-1	-1	4	-1024	-768	-1	-1	-1	-1	4		0	0						Untertest3.avi	0	880	547	72	111				0	Content		-72	-111	9933064	3196275106
9950	09:20:43.719	00:00:09.949	597	-1024	-768	-1	-1	-1	-1	4	-1024	-768	-1	-1	-1	-1	4		0	0						Untertest3.avi	0	880	547	72	111				0	Content		-72	-111	9949896	3196291938
9967	09:20:43.736	00:00:09.966	598	-1024	-768	-1	-1	-1	-1	4	-1024	-768	-1	-1	-1	-1	4		0	0						Untertest3.avi	0	880	547	72	111				0	Content		-72	-111	9966564	3196308606
9983	09:20:43.752	00:00:09.983	599	-1024	-768	-1	-1	-1	-1	4	-1024	-768	-1	-1	-1	-1	4		0	0						Untertest3.avi	0	880	547	72	111				0	Content		-72	-111	9983232	3196325274
10000	09:20:43.769	00:00:10.000	600	-1024	-768	-1	-1	-1	-1	4	-1024	-768	-1	-1	-1	-1	4		0	0						Untertest3.avi	0	880	547	72	111				0	Content		-72	-111	10000216	3196342258
10017	09:20:43.786	00:00:10.016	601	-1024	-768	-1	-1	-1	-1	4	-1024	-768	-1	-1	-1	-1	4		0	0						Untertest3.avi	0	880	547	72	111				0	Content		-72	-111	10016884	3196358926
10034	09:20:43.803	00:00:10.033	602	-1024	-768	-1	-1	-1	-1	4	-1024	-768	-1	-1	-1	-1	4		0	0						Untertest3.avi	0	880	547	72	111				0	Content		-72	-111	10033552	3196375594
10051	09:20:43.820	00:00:10.050	603	-1024	-768	-1	-1	-1	-1	4	-1024	-768	-1	-1	-1	-1	4		0	0						Untertest3.avi	0	880	547	72	111				0	Content		-72	-111	10050868	3196392910
10068	09:20:43.837	00:00:10.067	604	-1024	-768	-1	-1	-1	-1	4	-1024	-768	-1	-1	-1	-1	4		0	0						Untertest3.avi	0	880	547	72	111				0	Content		-72	-111	10067536	3196409578
10084	09:20:43.853	00:00:10.083	605	-1024	-768	-1	-1	-1	-1	4	-1024	-768	-1	-1	-1	-1	4		0	0						Untertest3.avi	0	880	547	72	111				0	Content		-72	-111	10083793	3196425835
10100	09:20:43.869	00:00:10.100	606	-1024	-768	-1	-1	-1	-1	4	-1024	-768	-1	-1	-1	-1	4		0	0						Untertest3.avi	0	880	547	72	111				0	Content		-72	-111	10100461	3196442503
10117	09:20:43.886	00:00:10.117	607	-1024	-768	-1	-1	-1	-1	4	-1024	-768	-1	-1	-1	-1	4		0	0						Untertest3.avi	0	880	547	72	111				0	Content		-72	-111	10117130	3196459172
10133	09:20:43.902	00:00:10.132	608	-1024	-768	-1	-1	-1	-1	4	-1024	-768	-1	-1	-1	-1	4		0	0						Untertest3.avi	0	880	547	72	111				0	Content		-72	-111	10132928	3196474970
10150	09:20:43.919	00:00:10.149	609	-1024	-768	-1	-1	-1	-1	4	-1024	-768	-1	-1	-1	-1	4		0	0						Untertest3.avi	0	880	547	72	111				0	Content		-72	-111	10149552	3196491594
10166	09:20:43.935	00:00:10.166	610	-1024	-768	-1	-1	-1	-1	4	-1024	-768	-1	-1	-1	-1	4		0	0						Untertest3.avi	0	880	547	72	111				0	Content		-72	-111	10166298	3196508340
10183	09:20:43.952	00:00:10.182	611	-1024	-768	-1	-1	-1	-1	4	-1024	-768	-1	-1	-1	-1	4		0	0						Untertest3.avi	0	880	547	72	111				0	Content		-72	-111	10182978	3196525020
10200	09:20:43.969	00:00:10.199	612	-1024	-768	-1	-1	-1	-1	4	-1024	-768	-1	-1	-1	-1	4		0	0						Untertest3.avi	0	880	547	72	111				0	Content		-72	-111	10199585	3196541627
10216	09:20:43.985	00:00:10.216	613	-1024	-768	-1	-1	-1	-1	4	-1024	-768	-1	-1	-1	-1	4		0	0						Untertest3.avi	0	880	547	72	111				0	Content		-72	-111	10216253	3196558295
10233	09:20:44.002	00:00:10.232	614	-1024	-768	-1	-1	-1	-1	4	-1024	-768	-1	-1	-1	-1	4		0	0						Untertest3.avi	0	880	547	72	111				0	Content		-72	-111	10232921	3196574963
10250	09:20:44.019	00:00:10.249	615	-1024	-768	-1	-1	-1	-1	4	-1024	-768	-1	-1	-1	-1	4		0	0						Untertest3.avi	0	880	547	72	111				0	Content		-72	-111	10249760	3196591802
10266	09:20:44.035	00:00:10.266	616	-1024	-768	-1	-1	-1	-1	4	-1024	-768	-1	-1	-1	-1	4		0	0						Untertest3.avi	0	880	547	72	111				0	Content		-72	-111	10266428	3196608470
10283	09:20:44.052	00:00:10.283	617	-1024	-768	-1	-1	-1	-1	4	-1024	-768	-1	-1	-1	-1	4		0	0						Untertest3.avi	0	880	547	72	111				0	Content		-72	-111	10283096	3196625138
10300	09:20:44.069	00:00:10.300	618	-1024	-768	-1	-1	-1	-1	4	-1024	-768	-1	-1	-1	-1	4		0	0						Untertest3.avi	0	880	547	72	111				0	Content		-72	-111	10300079	3196642121
10317	09:20:44.086	00:00:10.316	619	-1024	-768	-1	-1	-1	-1	4	-1024	-768	-1	-1	-1	-1	4		0	0						Untertest3.avi	0	880	547	72	111				0	Content		-72	-111	10316747	3196658789
10333	09:20:44.102	00:00:10.333	620	-1024	-768	-1	-1	-1	-1	4	-1024	-768	-1	-1	-1	-1	4		0	0						Untertest3.avi	0	880	547	72	111				0	Content		-72	-111	10333415	3196675457
10351	09:20:44.120	00:00:10.350	621	-1024	-768	-1	-1	-1	-1	4	-1024	-768	-1	-1	-1	-1	4		0	0						Untertest3.avi	0	880	547	72	111				0	Content		-72	-111	10350501	3196692543
10367	09:20:44.136	00:00:10.367	622	-1024	-768	-1	-1	-1	-1	4	-1024	-768	-1	-1	-1	-1	4		0	0						Untertest3.avi	0	880	547	72	111				0	Content		-72	-111	10367169	3196709211
10384	09:20:44.153	00:00:10.383	623	-1024	-768	-1	-1	-1	-1	4	-1024	-768	-1	-1	-1	-1	4		0	0						Untertest3.avi	0	880	547	72	111				0	Content		-72	-111	10383838	3196725880
10400	09:20:44.169	00:00:10.399	624	-1024	-768	-1	-1	-1	-1	4	-1024	-768	-1	-1	-1	-1	4		0	0						Untertest3.avi	0	880	547	72	111				0	Content		-72	-111	10399943	3196741985
10417	09:20:44.186	00:00:10.416	625	-1024	-768	-1	-1	-1	-1	4	-1024	-768	-1	-1	-1	-1	4		0	0						Untertest3.avi	0	880	547	72	111				0	Content		-72	-111	10416611	3196758653
10433	09:20:44.202	00:00:10.432	626	-1024	-768	-1	-1	-1	-1	4	-1024	-768	-1	-1	-1	-1	4		0	0						Untertest3.avi	0	880	547	72	111				0	Content		-72	-111	10432669	3196774711
10449	09:20:44.218	00:00:10.449	627	-1024	-768	-1	-1	-1	-1	4	-1024	-768	-1	-1	-1	-1	4		0	0						Untertest3.avi	0	880	547	72	111				0	Content		-72	-111	10449429	3196791471
10466	09:20:44.235	00:00:10.466	628	-1024	-768	-1	-1	-1	-1	4	-1024	-768	-1	-1	-1	-1	4		0	0						Untertest3.avi	0	880	547	72	111				0	Content		-72	-111	10466042	3196808084
10483	09:20:44.252	00:00:10.482	629	-1024	-768	-1	-1	-1	-1	4	-1024	-768	-1	-1	-1	-1	4		0	0						Untertest3.avi	0	880	547	72	111				0	Content		-72	-111	10482713	3196824755
10499	09:20:44.268	00:00:10.499	630	-1024	-768	-1	-1	-1	-1	4	-1024	-768	-1	-1	-1	-1	4		0	0						Untertest3.avi	0	880	547	72	111				0	Content		-72	-111	10499381	3196841423
10516	09:20:44.285	00:00:10.516	631	-1024	-768	-1	-1	-1	-1	4	-1024	-768	-1	-1	-1	-1	4		0	0						Untertest3.avi	0	880	547	72	111				0	Content		-72	-111	10516049	3196858091
10533	09:20:44.302	00:00:10.532	632	-1024	-768	-1	-1	-1	-1	4	-1024	-768	-1	-1	-1	-1	4		0	0						Untertest3.avi	0	880	547	72	111				0	Content		-72	-111	10532676	3196874718
10549	09:20:44.318	00:00:10.549	633	-1024	-768	-1	-1	-1	-1	4	-1024	-768	-1	-1	-1	-1	4		0	0						Untertest3.avi	0	880	547	72	111				0	Content		-72	-111	10549344	3196891386
10566	09:20:44.335	00:00:10.566	634	-1024	-768	-1	-1	-1	-1	4	-1024	-768	-1	-1	-1	-1	4		0	0						Untertest3.avi	0	880	547	72	111				0	Content		-72	-111	10566202	3196908244
10583	09:20:44.352	00:00:10.582	635	-1024	-768	-1	-1	-1	-1	4	-1024	-768	-1	-1	-1	-1	4		0	0						Untertest3.avi	0	880	547	72	111				0	Content		-72	-111	10582870	3196924912
10600	09:20:44.369	00:00:10.599	636	-1024	-768	-1	-1	-1	-1	4	-1024	-768	-1	-1	-1	-1	4		0	0						Untertest3.avi	0	880	547	72	111				0	Content		-72	-111	10599538	3196941580
10617	09:20:44.386	00:00:10.616	637	-1024	-768	-1	-1	-1	-1	4	-1024	-768	-1	-1	-1	-1	4		0	0						Untertest3.avi	0	880	547	72	111				0	Content		-72	-111	10616540	3196958582
10633	09:20:44.402	00:00:10.633	638	-1024	-768	-1	-1	-1	-1	4	-1024	-768	-1	-1	-1	-1	4		0	0						Untertest3.avi	0	880	547	72	111				0	Content		-72	-111	10633208	3196975250
10650	09:20:44.419	00:00:10.649	639	-1024	-768	-1	-1	-1	-1	4	-1024	-768	-1	-1	-1	-1	4		0	0						Untertest3.avi	0	880	547	72	111				0	Content		-72	-111	10649876	3196991918
10667	09:20:44.436	00:00:10.667	640	-1024	-768	-1	-1	-1	-1	4	-1024	-768	-1	-1	-1	-1	4		0	0						Untertest3.avi	0	880	547	72	111				0	Content		-72	-111	10667210	3197009252
10684	09:20:44.453	00:00:10.683	641	-1024	-768	-1	-1	-1	-1	4	-1024	-768	-1	-1	-1	-1	4		0	0						Untertest3.avi	0	880	547	72	111				0	Content		-72	-111	10683878	3197025920
10700	09:20:44.469	00:00:10.700	642	-1024	-768	-1	-1	-1	-1	4	-1024	-768	-1	-1	-1	-1	4		0	0						Untertest3.avi	0	880	547	72	111				0	Content		-72	-111	10700099	3197042141
10717	09:20:44.486	00:00:10.716	643	-1024	-768	-1	-1	-1	-1	4	-1024	-768	-1	-1	-1	-1	4		0	0						Untertest3.avi	0	880	547	72	111				0	Content		-72	-111	10716767	3197058809
10733	09:20:44.502	00:00:10.733	644	-1024	-768	-1	-1	-1	-1	4	-1024	-768	-1	-1	-1	-1	4		0	0						Untertest3.avi	0	880	547	72	111				0	Content		-72	-111	10733435	3197075477
10749	09:20:44.518	00:00:10.749	645	-1024	-768	-1	-1	-1	-1	4	-1024	-768	-1	-1	-1	-1	4		0	0						Untertest3.avi	0	880	547	72	111				0	Content		-72	-111	10749166	3197091208
10766	09:20:44.535	00:00:10.765	646	-1024	-768	-1	-1	-1	-1	4	-1024	-768	-1	-1	-1	-1	4		0	0						Untertest3.avi	0	880	547	72	111				0	Content		-72	-111	10765917	3197107959
10783	09:20:44.552	00:00:10.782	647	-1024	-768	-1	-1	-1	-1	4	-1024	-768	-1	-1	-1	-1	4		0	0						Untertest3.avi	0	880	547	72	111				0	Content		-72	-111	10782537	3197124579
10799	09:20:44.568	00:00:10.799	648	-1024	-768	-1	-1	-1	-1	4	-1024	-768	-1	-1	-1	-1	4		0	0						Untertest3.avi	0	880	547	72	111				0	Content		-72	-111	10799219	3197141261
10816	09:20:44.585	00:00:10.815	649	-1024	-768	-1	-1	-1	-1	4	-1024	-768	-1	-1	-1	-1	4		0	0						Untertest3.avi	0	880	547	72	111				0	Content		-72	-111	10815867	3197157909
10833	09:20:44.602	00:00:10.832	650	-1024	-768	-1	-1	-1	-1	4	-1024	-768	-1	-1	-1	-1	4		0	0						Untertest3.avi	0	880	547	72	111				0	Content		-72	-111	10832535	3197174577
10849	09:20:44.618	00:00:10.849	651	-1024	-768	-1	-1	-1	-1	4	-1024	-768	-1	-1	-1	-1	4		0	0						Untertest3.avi	0	880	547	72	111				0	Content		-72	-111	10849203	3197191245
10866	09:20:44.635	00:00:10.866	652	-1024	-768	-1	-1	-1	-1	4	-1024	-768	-1	-1	-1	-1	4		0	0						Untertest3.avi	0	880	547	72	111				0	Content		-72	-111	10866024	3197208066
10883	09:20:44.652	00:00:10.882	653	-1024	-768	-1	-1	-1	-1	4	-1024	-768	-1	-1	-1	-1	4		0	0						Untertest3.avi	0	880	547	72	111				0	Content		-72	-111	10882692	3197224734
10899	09:20:44.668	00:00:10.899	654	-1024	-768	-1	-1	-1	-1	4	-1024	-768	-1	-1	-1	-1	4		0	0						Untertest3.avi	0	880	547	72	111				0	Content		-72	-111	10899360	3197241402
10916	09:20:44.685	00:00:10.916	655	-1024	-768	-1	-1	-1	-1	4	-1024	-768	-1	-1	-1	-1	4		0	0						Untertest3.avi	0	880	547	72	111				0	Content		-72	-111	10916337	3197258379
10933	09:20:44.702	00:00:10.933	656	-1024	-768	-1	-1	-1	-1	4	-1024	-768	-1	-1	-1	-1	4		0	0						Untertest3.avi	0	880	547	72	111				0	Content		-72	-111	10933006	3197275048
10950	09:20:44.719	00:00:10.949	657	-1024	-768	-1	-1	-1	-1	4	-1024	-768	-1	-1	-1	-1	4		0	0						Untertest3.avi	0	880	547	72	111				0	Content		-72	-111	10949674	3197291716
10967	09:20:44.736	00:00:10.966	658	-1024	-768	-1	-1	-1	-1	4	-1024	-768	-1	-1	-1	-1	4		0	0						Untertest3.avi	0	880	547	72	111				0	Content		-72	-111	10966754	3197308796
10983	09:20:44.752	00:00:10.983	659	-1024	-768	-1	-1	-1	-1	4	-1024	-768	-1	-1	-1	-1	4		0	0						Untertest3.avi	0	880	547	72	111				0	Content		-72	-111	10983422	3197325464
11000	09:20:44.769	00:00:11.000	660	-1024	-768	-1	-1	-1	-1	4	-1024	-768	-1	-1	-1	-1	4		0	0						Untertest3.avi	0	880	547	72	111				0	Content		-72	-111	11000090	3197342132
11016	09:20:44.785	00:00:11.016	661	-1024	-768	-1	-1	-1	-1	4	-1024	-768	-1	-1	-1	-1	4		0	0						Untertest3.avi	0	880	547	72	111				0	Content		-72	-111	11016252	3197358294
11033	09:20:44.802	00:00:11.032	662	-1024	-768	-1	-1	-1	-1	4	-1024	-768	-1	-1	-1	-1	4		0	0						Untertest3.avi	0	880	547	72	111				0	Content		-72	-111	11032920	3197374962
11049	09:20:44.818	00:00:11.049	663	-1024	-768	-1	-1	-1	-1	4	-1024	-768	-1	-1	-1	-1	4		0	0						Untertest3.avi	0	880	547	72	111				0	Content		-72	-111	11049036	3197391078
11066	09:20:44.835	00:00:11.065	664	-1024	-768	-1	-1	-1	-1	4	-1024	-768	-1	-1	-1	-1	4		0	0						Untertest3.avi	0	880	547	72	111				0	Content		-72	-111	11065660	3197407702
11082	09:20:44.851	00:00:11.082	665	-1024	-768	-1	-1	-1	-1	4	-1024	-768	-1	-1	-1	-1	4		0	0						Untertest3.avi	0	880	547	72	111				0	Content		-72	-111	11082411	3197424453
11099	09:20:44.868	00:00:11.099	666	-1024	-768	-1	-1	-1	-1	4	-1024	-768	-1	-1	-1	-1	4		0	0						Untertest3.avi	0	880	547	72	111				0	Content		-72	-111	11099036	3197441078
11116	09:20:44.885	00:00:11.115	667	-1024	-768	-1	-1	-1	-1	4	-1024	-768	-1	-1	-1	-1	4		0	0						Untertest3.avi	0	880	547	72	111				0	Content		-72	-111	11115704	3197457746
11132	09:20:44.901	00:00:11.132	668	-1024	-768	-1	-1	-1	-1	4	-1024	-768	-1	-1	-1	-1	4		0	0						Untertest3.avi	0	880	547	72	111				0	Content		-72	-111	11132372	3197474414
11149	09:20:44.918	00:00:11.149	669	-1024	-768	-1	-1	-1	-1	4	-1024	-768	-1	-1	-1	-1	4		0	0						Untertest3.avi	0	880	547	72	111				0	Content		-72	-111	11149009	3197491051
11166	09:20:44.935	00:00:11.165	670	-1024	-768	-1	-1	-1	-1	4	-1024	-768	-1	-1	-1	-1	4		0	0						Untertest3.avi	0	880	547	72	111				0	Content		-72	-111	11165677	3197507719
11182	09:20:44.951	00:00:11.182	671	-1024	-768	-1	-1	-1	-1	4	-1024	-768	-1	-1	-1	-1	4		0	0						Untertest3.avi	0	880	547	72	111				0	Content		-72	-111	11182345	3197524387
11199	09:20:44.968	00:00:11.199	672	-1024	-768	-1	-1	-1	-1	4	-1024	-768	-1	-1	-1	-1	4		0	0						Untertest3.avi	0	880	547	72	111				0	Content		-72	-111	11199198	3197541240
11216	09:20:44.985	00:00:11.215	673	-1024	-768	-1	-1	-1	-1	4	-1024	-768	-1	-1	-1	-1	4		0	0						Untertest3.avi	0	880	547	72	111				0	Content		-72	-111	11215867	3197557909
11233	09:20:45.002	00:00:11.232	674	-1024	-768	-1	-1	-1	-1	4	-1024	-768	-1	-1	-1	-1	4		0	0						Untertest3.avi	0	880	547	72	111				0	Content		-72	-111	11232535	3197574577
11249	09:20:45.018	00:00:11.249	675	-1024	-768	-1	-1	-1	-1	4	-1024	-768	-1	-1	-1	-1	4		0	0						Untertest3.avi	0	880	547	72	111				0	Content		-72	-111	11249496	3197591538
11266	09:20:45.035	00:00:11.266	676	-1024	-768	-1	-1	-1	-1	4	-1024	-768	-1	-1	-1	-1	4		0	0						Untertest3.avi	0	880	547	72	111				0	Content		-72	-111	11266164	3197608206
11283	09:20:45.052	00:00:11.282	677	-1024	-768	-1	-1	-1	-1	4	-1024	-768	-1	-1	-1	-1	4		0	0						Untertest3.avi	0	880	547	72	111				0	Content		-72	-111	11282832	3197624874
11300	09:20:45.069	00:00:11.300	678	-1024	-768	-1	-1	-1	-1	4	-1024	-768	-1	-1	-1	-1	4		0	0						Untertest3.avi	0	880	547	72	111				0	Content		-72	-111	11300124	3197642166
11317	09:20:45.086	00:00:11.316	679	-1024	-768	-1	-1	-1	-1	4	-1024	-768	-1	-1	-1	-1	4		0	0						Untertest3.avi	0	880	547	72	111				0	Content		-72	-111	11316792	3197658834
11333	09:20:45.102	00:00:11.333	680	-1024	-768	-1	-1	-1	-1	4	-1024	-768	-1	-1	-1	-1	4		0	0						Untertest3.avi	0	880	547	72	111				0	Content		-72	-111	11333040	3197675082
11350	09:20:45.119	00:00:11.349	681	-1024	-768	-1	-1	-1	-1	4	-1024	-768	-1	-1	-1	-1	4		0	0						Untertest3.avi	0	880	547	72	111				0	Content		-72	-111	11349708	3197691750
11366	09:20:45.135	00:00:11.366	682	-1024	-768	-1	-1	-1	-1	4	-1024	-768	-1	-1	-1	-1	4		0	0						Untertest3.avi	0	880	547	72	111				0	Content		-72	-111	11366376	3197708418
11382	09:20:45.151	00:00:11.382	683	-1024	-768	-1	-1	-1	-1	4	-1024	-768	-1	-1	-1	-1	4		0	0						Untertest3.avi	0	880	547	72	111				0	Content		-72	-111	11382154	3197724196
11399	09:20:45.168	00:00:11.398	684	-1024	-768	-1	-1	-1	-1	4	-1024	-768	-1	-1	-1	-1	4		0	0						Untertest3.avi	0	880	547	72	111				0	Content		-72	-111	11398780	3197740822
11416	09:20:45.185	00:00:11.415	685	-1024	-768	-1	-1	-1	-1	4	-1024	-768	-1	-1	-1	-1	4		0	0						Untertest3.avi	0	880	547	72	111				0	Content		-72	-111	11415530	3197757572
11432	09:20:45.201	00:00:11.432	686	-1024	-768	-1	-1	-1	-1	4	-1024	-768	-1	-1	-1	-1	4		0	0						Untertest3.avi	0	880	547	72	111				0	Content		-72	-111	11432209	3197774251
11449	09:20:45.218	00:00:11.448	687	-1024	-768	-1	-1	-1	-1	4	-1024	-768	-1	-1	-1	-1	4		0	0						Untertest3.avi	0	880	547	72	111				0	Content		-72	-111	11448857	3197790899
11466	09:20:45.235	00:00:11.465	688	-1024	-768	-1	-1	-1	-1	4	-1024	-768	-1	-1	-1	-1	4		0	0						Untertest3.avi	0	880	547	72	111				0	Content		-72	-111	11465525	3197807567
11482	09:20:45.251	00:00:11.482	689	-1024	-768	-1	-1	-1	-1	4	-1024	-768	-1	-1	-1	-1	4		0	0						Untertest3.avi	0	880	547	72	111				0	Content		-72	-111	11482194	3197824236
11499	09:20:45.268	00:00:11.499	690	-1024	-768	-1	-1	-1	-1	4	-1024	-768	-1	-1	-1	-1	4		0	0						Untertest3.avi	0	880	547	72	111				0	Content		-72	-111	11499014	3197841056
11516	09:20:45.285	00:00:11.515	691	-1024	-768	-1	-1	-1	-1	4	-1024	-768	-1	-1	-1	-1	4		0	0						Untertest3.avi	0	880	547	72	111				0	Content		-72	-111	11515682	3197857724
11532	09:20:45.301	00:00:11.532	692	-1024	-768	-1	-1	-1	-1	4	-1024	-768	-1	-1	-1	-1	4		0	0						Untertest3.avi	0	880	547	72	111				0	Content		-72	-111	11532350	3197874392
11549	09:20:45.318	00:00:11.549	693	-1024	-768	-1	-1	-1	-1	4	-1024	-768	-1	-1	-1	-1	4		0	0						Untertest3.avi	0	880	547	72	111				0	Content		-72	-111	11549326	3197891368
11566	09:20:45.335	00:00:11.565	694	-1024	-768	-1	-1	-1	-1	4	-1024	-768	-1	-1	-1	-1	4		0	0						Untertest3.avi	0	880	547	72	111				0	Content		-72	-111	11565994	3197908036
11583	09:20:45.352	00:00:11.582	695	-1024	-768	-1	-1	-1	-1	4	-1024	-768	-1	-1	-1	-1	4		0	0						Untertest3.avi	0	880	547	72	111				0	Content		-72	-111	11582662	3197924704
11600	09:20:45.369	00:00:11.599	696	-1024	-768	-1	-1	-1	-1	4	-1024	-768	-1	-1	-1	-1	4		0	0						Untertest3.avi	0	880	547	72	111				0	Content		-72	-111	11599748	3197941790
11616	09:20:45.385	00:00:11.616	697	-1024	-768	-1	-1	-1	-1	4	-1024	-768	-1	-1	-1	-1	4		0	0						Untertest3.avi	0	880	547	72	111				0	Content		-72	-111	11616416	3197958458
11633	09:20:45.402	00:00:11.633	698	-1024	-768	-1	-1	-1	-1	4	-1024	-768	-1	-1	-1	-1	4		0	0						Untertest3.avi	0	880	547	72	111				0	Content		-72	-111	11633084	3197975126
11649	09:20:45.418	00:00:11.649	699	-1024	-768	-1	-1	-1	-1	4	-1024	-768	-1	-1	-1	-1	4		0	0						Untertest3.avi	0	880	547	72	111				0	Content		-72	-111	11649246	3197991288
11666	09:20:45.435	00:00:11.665	700	-1024	-768	-1	-1	-1	-1	4	-1024	-768	-1	-1	-1	-1	4		0	0						Untertest3.avi	0	880	547	72	111				0	Content		-72	-111	11665914	3198007956
11682	09:20:45.451	00:00:11.682	701	-1024	-768	-1	-1	-1	-1	4	-1024	-768	-1	-1	-1	-1	4		0	0						Untertest3.avi	0	880	547	72	111				0	Content		-72	-111	11682371	3198024413
11699	09:20:45.468	00:00:11.699	702	-1024	-768	-1	-1	-1	-1	4	-1024	-768	-1	-1	-1	-1	4		0	0						Untertest3.avi	0	880	547	72	111				0	Content		-72	-111	11699039	3198041081
11716	09:20:45.485	00:00:11.715	703	-1024	-768	-1	-1	-1	-1	4	-1024	-768	-1	-1	-1	-1	4		0	0						Untertest3.avi	0	880	547	72	111				0	Content		-72	-111	11715707	3198057749
11732	09:20:45.501	00:00:11.732	704	-1024	-768	-1	-1	-1	-1	4	-1024	-768	-1	-1	-1	-1	4		0	0						Untertest3.avi	0	880	547	72	111				0	Content		-72	-111	11732028	3198074070
11749	09:20:45.518	00:00:11.748	705	-1024	-768	-1	-1	-1	-1	4	-1024	-768	-1	-1	-1	-1	4		0	0						Untertest3.avi	0	880	547	72	111				0	Content		-72	-111	11748653	3198090695
11765	09:20:45.534	00:00:11.765	706	-1024	-768	-1	-1	-1	-1	4	-1024	-768	-1	-1	-1	-1	4		0	0						Untertest3.avi	0	880	547	72	111				0	Content		-72	-111	11765280	3198107322
11782	09:20:45.551	00:00:11.781	707	-1024	-768	-1	-1	-1	-1	4	-1024	-768	-1	-1	-1	-1	4		0	0						Untertest3.avi	0	880	547	72	111				0	Content		-72	-111	11781948	3198123990
11799	09:20:45.568	00:00:11.798	708	-1024	-768	-1	-1	-1	-1	4	-1024	-768	-1	-1	-1	-1	4		0	0						Untertest3.avi	0	880	547	72	111				0	Content		-72	-111	11798616	3198140658
11815	09:20:45.584	00:00:11.815	709	-1024	-768	-1	-1	-1	-1	4	-1024	-768	-1	-1	-1	-1	4		0	0						Untertest3.avi	0	880	547	72	111				0	Content		-72	-111	11815261	3198157303
11832	09:20:45.601	00:00:11.831	710	-1024	-768	-1	-1	-1	-1	4	-1024	-768	-1	-1	-1	-1	4		0	0						Untertest3.avi	0	880	547	72	111				0	Content		-72	-111	11831929	3198173971
11849	09:20:45.618	00:00:11.848	711	-1024	-768	-1	-1	-1	-1	4	-1024	-768	-1	-1	-1	-1	4		0	0						Untertest3.avi	0	880	547	72	111				0	Content		-72	-111	11848753	3198190795
11865	09:20:45.634	00:00:11.865	712	-1024	-768	-1	-1	-1	-1	4	-1024	-768	-1	-1	-1	-1	4		0	0						Untertest3.avi	0	880	547	72	111				0	Content		-72	-111	11865421	3198207463
11882	09:20:45.651	00:00:11.882	713	-1024	-768	-1	-1	-1	-1	4	-1024	-768	-1	-1	-1	-1	4		0	0						Untertest3.avi	0	880	547	72	111				0	Content		-72	-111	11882089	3198224131
11899	09:20:45.668	00:00:11.899	714	-1024	-768	-1	-1	-1	-1	4	-1024	-768	-1	-1	-1	-1	4		0	0						Untertest3.avi	0	880	547	72	111				0	Content		-72	-111	11899070	3198241112
11916	09:20:45.685	00:00:11.915	715	-1024	-768	-1	-1	-1	-1	4	-1024	-768	-1	-1	-1	-1	4		0	0						Untertest3.avi	0	880	547	72	111				0	Content		-72	-111	11915738	3198257780
11932	09:20:45.701	00:00:11.932	716	-1024	-768	-1	-1	-1	-1	4	-1024	-768	-1	-1	-1	-1	4		0	0						Untertest3.avi	0	880	547	72	111				0	Content		-72	-111	11932406	3198274448
11950	09:20:45.719	00:00:11.949	717	-1024	-768	-1	-1	-1	-1	4	-1024	-768	-1	-1	-1	-1	4		0	0						Untertest3.avi	0	880	547	72	111				0	Content		-72	-111	11949723	3198291765
11966	09:20:45.735	00:00:11.966	718	-1024	-768	-1	-1	-1	-1	4	-1024	-768	-1	-1	-1	-1	4		0	0						Untertest3.avi	0	880	547	72	111				0	Content		-72	-111	11966391	3198308433
11983	09:20:45.752	00:00:11.982	719	-1024	-768	-1	-1	-1	-1	4	-1024	-768	-1	-1	-1	-1	4		0	0						Untertest3.avi	0	880	547	72	111				0	Content		-72	-111	11982646	3198324688
11999	09:20:45.768	00:00:11.999	720	-1024	-768	-1	-1	-1	-1	4	-1024	-768	-1	-1	-1	-1	4		0	0						Untertest3.avi	0	880	547	72	111				0	Content		-72	-111	11999315	3198341357
12016	09:20:45.785	00:00:12.015	721	-1024	-768	-1	-1	-1	-1	4	-1024	-768	-1	-1	-1	-1	4		0	0						Untertest3.avi	0	880	547	72	111				0	Content		-72	-111	12015983	3198358025
12032	09:20:45.801	00:00:12.031	722	-1024	-768	-1	-1	-1	-1	4	-1024	-768	-1	-1	-1	-1	4		0	0						Untertest3.avi	0	880	547	72	111				0	Content		-72	-111	12031774	3198373816
12048	09:20:45.817	00:00:12.048	723	-1024	-768	-1	-1	-1	-1	4	-1024	-768	-1	-1	-1	-1	4		0	0						Untertest3.avi	0	880	547	72	111				0	Content		-72	-111	12048400	3198390442
12065	09:20:45.834	00:00:12.065	724	-1024	-768	-1	-1	-1	-1	4	-1024	-768	-1	-1	-1	-1	4		0	0						Untertest3.avi	0	880	547	72	111				0	Content		-72	-111	12065148	3198407190
12082	09:20:45.851	00:00:12.081	725	-1024	-768	-1	-1	-1	-1	4	-1024	-768	-1	-1	-1	-1	4		0	0						Untertest3.avi	0	880	547	72	111				0	Content		-72	-111	12081824	3198423866
12098	09:20:45.867	00:00:12.098	726	-1024	-768	-1	-1	-1	-1	4	-1024	-768	-1	-1	-1	-1	4		0	0						Untertest3.avi	0	880	547	72	111				0	Content		-72	-111	12098473	3198440515
12115	09:20:45.884	00:00:12.115	727	-1024	-768	-1	-1	-1	-1	4	-1024	-768	-1	-1	-1	-1	4		0	0						Untertest3.avi	0	880	547	72	111				0	Content		-72	-111	12115141	3198457183
12132	09:20:45.901	00:00:12.131	728	-1024	-768	-1	-1	-1	-1	4	-1024	-768	-1	-1	-1	-1	4		0	0						Untertest3.avi	0	880	547	72	111				0	Content		-72	-111	12131809	3198473851
12149	09:20:45.918	00:00:12.148	729	-1024	-768	-1	-1	-1	-1	4	-1024	-768	-1	-1	-1	-1	4		0	0						Untertest3.avi	0	880	547	72	111				0	Content		-72	-111	12148629	3198490671
12165	09:20:45.934	00:00:12.165	730	-1024	-768	-1	-1	-1	-1	4	-1024	-768	-1	-1	-1	-1	4		0	0						Untertest3.avi	0	880	547	72	111				0	Content		-72	-111	12165297	3198507339
12182	09:20:45.951	00:00:12.181	731	-1024	-768	-1	-1	-1	-1	4	-1024	-768	-1	-1	-1	-1	4		0	0						Untertest3.avi	0	880	547	72	111				0	Content		-72	-111	12181965	3198524007
12199	09:20:45.968	00:00:12.198	732	-1024	-768	-1	-1	-1	-1	4	-1024	-768	-1	-1	-1	-1	4		0	0						Untertest3.avi	0	880	547	72	111				0	Content		-72	-111	12198941	3198540983
12216	09:20:45.985	00:00:12.215	733	-1024	-768	-1	-1	-1	-1	4	-1024	-768	-1	-1	-1	-1	4		0	0						Untertest3.avi	0	880	547	72	111				0	Content		-72	-111	12215609	3198557651
12232	09:20:46.001	00:00:12.232	734	-1024	-768	-1	-1	-1	-1	4	-1024	-768	-1	-1	-1	-1	4		0	0						Untertest3.avi	0	880	547	72	111				0	Content		-72	-111	12232277	3198574319
12249	09:20:46.018	00:00:12.249	735	-1024	-768	-1	-1	-1	-1	4	-1024	-768	-1	-1	-1	-1	4		0	0						Untertest3.avi	0	880	547	72	111				0	Content		-72	-111	12249357	3198591399
12266	09:20:46.035	00:00:12.266	736	-1024	-768	-1	-1	-1	-1	4	-1024	-768	-1	-1	-1	-1	4		0	0						Untertest3.avi	0	880	547	72	111				0	Content		-72	-111	12266026	3198608068
12283	09:20:46.052	00:00:12.282	737	-1024	-768	-1	-1	-1	-1	4	-1024	-768	-1	-1	-1	-1	4		0	0						Untertest3.avi	0	880	547	72	111				0	Content		-72	-111	12282694	3198624736
12299	09:20:46.068	00:00:12.298	738	-1024	-768	-1	-1	-1	-1	4	-1024	-768	-1	-1	-1	-1	4		0	0						Untertest3.avi	0	880	547	72	111				0	Content		-72	-111	12298856	3198640898
12316	09:20:46.085	00:00:12.315	739	-1024	-768	-1	-1	-1	-1	4	-1024	-768	-1	-1	-1	-1	4		0	0						Untertest3.avi	0	880	547	72	111				0	Content		-72	-111	12315524	3198657566
12332	09:20:46.101	00:00:12.331	740	-1024	-768	-1	-1	-1	-1	4	-1024	-768	-1	-1	-1	-1	4		0	0						Untertest3.avi	0	880	547	72	111				0	Content		-72	-111	12331639	3198673681
12348	09:20:46.117	00:00:12.348	741	-1024	-768	-1	-1	-1	-1	4	-1024	-768	-1	-1	-1	-1	4		0	0						Untertest3.avi	0	880	547	72	111				0	Content		-72	-111	12348261	3198690303
12365	09:20:46.134	00:00:12.364	742	-1024	-768	-1	-1	-1	-1	4	-1024	-768	-1	-1	-1	-1	4		0	0						Untertest3.avi	0	880	547	72	111				0	Content		-72	-111	12364884	3198706926
12382	09:20:46.151	00:00:12.381	743	-1024	-768	-1	-1	-1	-1	4	-1024	-768	-1	-1	-1	-1	4		0	0						Untertest3.avi	0	880	547	72	111				0	Content		-72	-111	12381550	3198723592
12398	09:20:46.167	00:00:12.398	744	-1024	-768	-1	-1	-1	-1	4	-1024	-768	-1	-1	-1	-1	4		0	0						Untertest3.avi	0	880	547	72	111				0	Content		-72	-111	12398218	3198740260
12415	09:20:46.184	00:00:12.414	745	-1024	-768	-1	-1	-1	-1	4	-1024	-768	-1	-1	-1	-1	4		0	0						Untertest3.avi	0	880	547	72	111				0	Content		-72	-111	12414886	3198756928
12432	09:20:46.201	00:00:12.431	746	-1024	-768	-1	-1	-1	-1	4	-1024	-768	-1	-1	-1	-1	4		0	0						Untertest3.avi	0	880	547	72	111				0	Content		-72	-111	12431513	3198773555
12448	09:20:46.217	00:00:12.448	747	-1024	-768	-1	-1	-1	-1	4	-1024	-768	-1	-1	-1	-1	4		0	0						Untertest3.avi	0	880	547	72	111				0	Content		-72	-111	12448181	3198790223
12465	09:20:46.234	00:00:12.465	748	-1024	-768	-1	-1	-1	-1	4	-1024	-768	-1	-1	-1	-1	4		0	0						Untertest3.avi	0	880	547	72	111				0	Content		-72	-111	12465039	3198807081
12482	09:20:46.251	00:00:12.481	749	-1024	-768	-1	-1	-1	-1	4	-1024	-768	-1	-1	-1	-1	4		0	0						Untertest3.avi	0	880	547	72	111				0	Content		-72	-111	12481707	3198823749
12498	09:20:46.267	00:00:12.498	750	-1024	-768	-1	-1	-1	-1	4	-1024	-768	-1	-1	-1	-1	4		0	0						Untertest3.avi	0	880	547	72	111				0	Content		-72	-111	12498375	3198840417
12515	09:20:46.284	00:00:12.515	751	-1024	-768	-1	-1	-1	-1	4	-1024	-768	-1	-1	-1	-1	4		0	0						Untertest3.avi	0	880	547	72	111				0	Content		-72	-111	12515377	3198857419
12532	09:20:46.301	00:00:12.532	752	-1024	-768	-1	-1	-1	-1	4	-1024	-768	-1	-1	-1	-1	4		0	0						Untertest3.avi	0	880	547	72	111				0	Content		-72	-111	12532045	3198874087
12549	09:20:46.318	00:00:12.548	753	-1024	-768	-1	-1	-1	-1	4	-1024	-768	-1	-1	-1	-1	4		0	0						Untertest3.avi	0	880	547	72	111				0	Content		-72	-111	12548714	3198890756
12566	09:20:46.335	00:00:12.566	754	-1024	-768	-1	-1	-1	-1	4	-1024	-768	-1	-1	-1	-1	4		0	0						Untertest3.avi	0	880	547	72	111				0	Content		-72	-111	12566053	3198908095
12583	09:20:46.352	00:00:12.582	755	-1024	-768	-1	-1	-1	-1	4	-1024	-768	-1	-1	-1	-1	4		0	0						Untertest3.avi	0	880	547	72	111				0	Content		-72	-111	12582721	3198924763
12599	09:20:46.368	00:00:12.598	756	-1024	-768	-1	-1	-1	-1	4	-1024	-768	-1	-1	-1	-1	4		0	0						Untertest3.avi	0	880	547	72	111				0	Content		-72	-111	12598945	3198940987
12616	09:20:46.385	00:00:12.615	757	-1024	-768	-1	-1	-1	-1	4	-1024	-768	-1	-1	-1	-1	4		0	0						Untertest3.avi	0	880	547	72	111				0	Content		-72	-111	12615613	3198957655
12632	09:20:46.401	00:00:12.632	758	-1024	-768	-1	-1	-1	-1	4	-1024	-768	-1	-1	-1	-1	4		0	0						Untertest3.avi	0	880	547	72	111				0	Content		-72	-111	12632281	3198974323
12648	09:20:46.417	00:00:12.648	759	-1024	-768	-1	-1	-1	-1	4	-1024	-768	-1	-1	-1	-1	4		0	0						Untertest3.avi	0	880	547	72	111				0	Content		-72	-111	12648028	3198990070
12665	09:20:46.434	00:00:12.664	760	-1024	-768	-1	-1	-1	-1	4	-1024	-768	-1	-1	-1	-1	4		0	0						Untertest3.avi	0	880	547	72	111				0	Content		-72	-111	12664754	3199006796
12681	09:20:46.450	00:00:12.681	761	-1024	-768	-1	-1	-1	-1	4	-1024	-768	-1	-1	-1	-1	4		0	0						Untertest3.avi	0	880	547	72	111				0	Content		-72	-111	12681374	3199023416
12698	09:20:46.467	00:00:12.698	762	-1024	-768	-1	-1	-1	-1	4	-1024	-768	-1	-1	-1	-1	4		0	0						Untertest3.avi	0	880	547	72	111				0	Content		-72	-111	12698054	3199040096
12715	09:20:46.484	00:00:12.714	763	-1024	-768	-1	-1	-1	-1	4	-1024	-768	-1	-1	-1	-1	4		0	0						Untertest3.avi	0	880	547	72	111				0	Content		-72	-111	12714703	3199056745
12731	09:20:46.500	00:00:12.731	764	-1024	-768	-1	-1	-1	-1	4	-1024	-768	-1	-1	-1	-1	4		0	0						Untertest3.avi	0	880	547	72	111				0	Content		-72	-111	12731371	3199073413
12748	09:20:46.517	00:00:12.748	765	-1024	-768	-1	-1	-1	-1	4	-1024	-768	-1	-1	-1	-1	4		0	0						Untertest3.avi	0	880	547	72	111				0	Content		-72	-111	12748039	3199090081
12765	09:20:46.534	00:00:12.764	766	-1024	-768	-1	-1	-1	-1	4	-1024	-768	-1	-1	-1	-1	4		0	0						Untertest3.avi	0	880	547	72	111				0	Content		-72	-111	12764903	3199106945
12782	09:20:46.551	00:00:12.781	767	-1024	-768	-1	-1	-1	-1	4	-1024	-768	-1	-1	-1	-1	4		0	0						Untertest3.avi	0	880	547	72	111				0	Content		-72	-111	12781571	3199123613
12798	09:20:46.567	00:00:12.798	768	-1024	-768	-1	-1	-1	-1	4	-1024	-768	-1	-1	-1	-1	4		0	0						Untertest3.avi	0	880	547	72	111				0	Content		-72	-111	12798239	3199140281
12815	09:20:46.584	00:00:12.815	769	-1024	-768	-1	-1	-1	-1	4	-1024	-768	-1	-1	-1	-1	4		0	0						Untertest3.avi	0	880	547	72	111				0	Content		-72	-111	12815248	3199157290
12832	09:20:46.601	00:00:12.831	770	-1024	-768	-1	-1	-1	-1	4	-1024	-768	-1	-1	-1	-1	4		0	0						Untertest3.avi	0	880	547	72	111				0	Content		-72	-111	12831916	3199173958
12849	09:20:46.618	00:00:12.848	771	-1024	-768	-1	-1	-1	-1	4	-1024	-768	-1	-1	-1	-1	4		0	0						Untertest3.avi	0	880	547	72	111				0	Content		-72	-111	12848584	3199190626
12866	09:20:46.635	00:00:12.865	772	-1024	-768	-1	-1	-1	-1	4	-1024	-768	-1	-1	-1	-1	4		0	0						Untertest3.avi	0	880	547	72	111				0	Content		-72	-111	12865639	3199207681
12882	09:20:46.651	00:00:12.882	773	-1024	-768	-1	-1	-1	-1	4	-1024	-768	-1	-1	-1	-1	4		0	0						Untertest3.avi	0	880	547	72	111				0	Content		-72	-111	12882307	3199224349
12899	09:20:46.668	00:00:12.898	774	-1024	-768	-1	-1	-1	-1	4	-1024	-768	-1	-1	-1	-1	4		0	0						Untertest3.avi	0	880	547	72	111				0	Content		-72	-111	12898975	3199241017
12915	09:20:46.684	00:00:12.915	775	-1024	-768	-1	-1	-1	-1	4	-1024	-768	-1	-1	-1	-1	4		0	0						Untertest3.avi	0	880	547	72	111				0	Content		-72	-111	12915117	3199257159
12932	09:20:46.701	00:00:12.931	776	-1024	-768	-1	-1	-1	-1	4	-1024	-768	-1	-1	-1	-1	4		0	0						Untertest3.avi	0	880	547	72	111				0	Content		-72	-111	12931785	3199273827
12948	09:20:46.717	00:00:12.947	777	-1024	-768	-1	-1	-1	-1	4	-1024	-768	-1	-1	-1	-1	4		0	0						Untertest3.avi	0	880	547	72	111				0	Content		-72	-111	12947871	3199289913
12964	09:20:46.733	00:00:12.964	778	-1024	-768	-1	-1	-1	-1	4	-1024	-768	-1	-1	-1	-1	4		0	0						Untertest3.avi	0	880	547	72	111				0	Content		-72	-111	12964495	3199306537
12981	09:20:46.750	00:00:12.981	779	-1024	-768	-1	-1	-1	-1	4	-1024	-768	-1	-1	-1	-1	4		0	0						Untertest3.avi	0	880	547	72	111				0	Content		-72	-111	12981255	3199323297
12998	09:20:46.767	00:00:12.997	780	-1024	-768	-1	-1	-1	-1	4	-1024	-768	-1	-1	-1	-1	4		0	0						Untertest3.avi	0	880	547	72	111				0	Content		-72	-111	12997875	3199339917
13015	09:20:46.784	00:00:13.014	781	-1024	-768	-1	-1	-1	-1	4	-1024	-768	-1	-1	-1	-1	4		0	0						Untertest3.avi	0	880	547	72	111				0	Content		-72	-111	13014543	3199356585
13031	09:20:46.800	00:00:13.031	782	-1024	-768	-1	-1	-1	-1	4	-1024	-768	-1	-1	-1	-1	4		0	0						Untertest3.avi	0	880	547	72	111				0	Content		-72	-111	13031211	3199373253
13048	09:20:46.817	00:00:13.047	783	-1024	-768	-1	-1	-1	-1	4	-1024	-768	-1	-1	-1	-1	4		0	0						Untertest3.avi	0	880	547	72	111				0	Content		-72	-111	13047855	3199389897
13065	09:20:46.834	00:00:13.064	784	-1024	-768	-1	-1	-1	-1	4	-1024	-768	-1	-1	-1	-1	4		0	0						Untertest3.avi	0	880	547	72	111				0	Content		-72	-111	13064523	3199406565
13081	09:20:46.850	00:00:13.081	785	-1024	-768	-1	-1	-1	-1	4	-1024	-768	-1	-1	-1	-1	4		0	0						Untertest3.avi	0	880	547	72	111				0	Content		-72	-111	13081345	3199423387
13098	09:20:46.867	00:00:13.098	786	-1024	-768	-1	-1	-1	-1	4	-1024	-768	-1	-1	-1	-1	4		0	0						Untertest3.avi	0	880	547	72	111				0	Content		-72	-111	13098014	3199440056
13115	09:20:46.884	00:00:13.114	787	-1024	-768	-1	-1	-1	-1	4	-1024	-768	-1	-1	-1	-1	4		0	0						Untertest3.avi	0	880	547	72	111				0	Content		-72	-111	13114682	3199456724
13132	09:20:46.901	00:00:13.131	788	-1024	-768	-1	-1	-1	-1	4	-1024	-768	-1	-1	-1	-1	4		0	0						Untertest3.avi	0	880	547	72	111				0	Content		-72	-111	13131659	3199473701
13148	09:20:46.917	00:00:13.148	789	-1024	-768	-1	-1	-1	-1	4	-1024	-768	-1	-1	-1	-1	4		0	0						Untertest3.avi	0	880	547	72	111				0	Content		-72	-111	13148327	3199490369
13165	09:20:46.934	00:00:13.164	790	-1024	-768	-1	-1	-1	-1	4	-1024	-768	-1	-1	-1	-1	4		0	0						Untertest3.avi	0	880	547	72	111				0	Content		-72	-111	13164995	3199507037
13182	09:20:46.951	00:00:13.182	791	-1024	-768	-1	-1	-1	-1	4	-1024	-768	-1	-1	-1	-1	4		0	0						Untertest3.avi	0	880	547	72	111				0	Content		-72	-111	13182304	3199524346
13199	09:20:46.968	00:00:13.198	792	-1024	-768	-1	-1	-1	-1	4	-1024	-768	-1	-1	-1	-1	4		0	0						Untertest3.avi	0	880	547	72	111				0	Content		-72	-111	13198972	3199541014
13215	09:20:46.984	00:00:13.215	793	-1024	-768	-1	-1	-1	-1	4	-1024	-768	-1	-1	-1	-1	4		0	0						Untertest3.avi	0	880	547	72	111				0	Content		-72	-111	13215226	3199557268
13232	09:20:47.001	00:00:13.231	794	-1024	-768	-1	-1	-1	-1	4	-1024	-768	-1	-1	-1	-1	4		0	0						Untertest3.avi	0	880	547	72	111				0	Content		-72	-111	13231894	3199573936
13249	09:20:47.018	00:00:13.248	795	-1024	-768	-1	-1	-1	-1	4	-1024	-768	-1	-1	-1	-1	4		0	0						Untertest3.avi	0	880	547	72	111				0	Content		-72	-111	13248562	3199590604
13264	09:20:47.033	00:00:13.264	796	-1024	-768	-1	-1	-1	-1	4	-1024	-768	-1	-1	-1	-1	4		0	0						Untertest3.avi	0	880	547	72	111				0	Content		-72	-111	13264361	3199606403
13281	09:20:47.050	00:00:13.280	797	-1024	-768	-1	-1	-1	-1	4	-1024	-768	-1	-1	-1	-1	4		0	0						Untertest3.avi	0	880	547	72	111				0	Content		-72	-111	13280986	3199623028
13298	09:20:47.067	00:00:13.297	798	-1024	-768	-1	-1	-1	-1	4	-1024	-768	-1	-1	-1	-1	4		0	0						Untertest3.avi	0	880	547	72	111				0	Content		-72	-111	13297733	3199639775
13314	09:20:47.083	00:00:13.314	799	-1024	-768	-1	-1	-1	-1	4	-1024	-768	-1	-1	-1	-1	4		0	0						Untertest3.avi	0	880	547	72	111				0	Content		-72	-111	13314412	3199656454
13331	09:20:47.100	00:00:13.331	800	-1024	-768	-1	-1	-1	-1	4	-1024	-768	-1	-1	-1	-1	4		0	0						Untertest3.avi	0	880	547	72	111				0	Content		-72	-111	13331019	3199673061
13348	09:20:47.117	00:00:13.347	801	-1024	-768	-1	-1	-1	-1	4	-1024	-768	-1	-1	-1	-1	4		0	0						Untertest3.avi	0	880	547	72	111				0	Content		-72	-111	13347687	3199689729
13364	09:20:47.133	00:00:13.364	802	-1024	-768	-1	-1	-1	-1	4	-1024	-768	-1	-1	-1	-1	4		0	0						Untertest3.avi	0	880	547	72	111				0	Content		-72	-111	13364355	3199706397
13381	09:20:47.150	00:00:13.381	803	-1024	-768	-1	-1	-1	-1	4	-1024	-768	-1	-1	-1	-1	4		0	0						Untertest3.avi	0	880	547	72	111				0	Content		-72	-111	13381189	3199723231
13398	09:20:47.167	00:00:13.397	804	-1024	-768	-1	-1	-1	-1	4	-1024	-768	-1	-1	-1	-1	4		0	0						Untertest3.avi	0	880	547	72	111				0	Content		-72	-111	13397857	3199739899
13415	09:20:47.184	00:00:13.414	805	-1024	-768	-1	-1	-1	-1	4	-1024	-768	-1	-1	-1	-1	4		0	0						Untertest3.avi	0	880	547	72	111				0	Content		-72	-111	13414525	3199756567
13432	09:20:47.201	00:00:13.431	806	-1024	-768	-1	-1	-1	-1	4	-1024	-768	-1	-1	-1	-1	4		0	0						Untertest3.avi	0	880	547	72	111				0	Content		-72	-111	13431510	3199773552
13448	09:20:47.217	00:00:13.448	807	-1024	-768	-1	-1	-1	-1	4	-1024	-768	-1	-1	-1	-1	4		0	0						Untertest3.avi	0	880	547	72	111				0	Content		-72	-111	13448178	3199790220
13465	09:20:47.234	00:00:13.464	808	-1024	-768	-1	-1	-1	-1	4	-1024	-768	-1	-1	-1	-1	4		0	0						Untertest3.avi	0	880	547	72	111				0	Content		-72	-111	13464846	3199806888
13482	09:20:47.251	00:00:13.481	809	-1024	-768	-1	-1	-1	-1	4	-1024	-768	-1	-1	-1	-1	4		0	0						Untertest3.avi	0	880	547	72	111				0	Content		-72	-111	13481933	3199823975
13499	09:20:47.268	00:00:13.498	810	-1024	-768	-1	-1	-1	-1	4	-1024	-768	-1	-1	-1	-1	4		0	0						Untertest3.avi	0	880	547	72	111				0	Content		-72	-111	13498601	3199840643
13515	09:20:47.284	00:00:13.515	811	-1024	-768	-1	-1	-1	-1	4	-1024	-768	-1	-1	-1	-1	4		0	0						Untertest3.avi	0	880	547	72	111				0	Content		-72	-111	13515269	3199857311
13531	09:20:47.300	00:00:13.531	812	-1024	-768	-1	-1	-1	-1	4	-1024	-768	-1	-1	-1	-1	4		0	0						Untertest3.avi	0	880	547	72	111				0	Content		-72	-111	13531374	3199873416
13548	09:20:47.317	00:00:13.548	813	-1024	-768	-1	-1	-1	-1	4	-1024	-768	-1	-1	-1	-1	4		0	0						Untertest3.avi	0	880	547	72	111				0	Content		-72	-111	13548042	3199890084
13565	09:20:47.334	00:00:13.564	814	-1024	-768	-1	-1	-1	-1	4	-1024	-768	-1	-1	-1	-1	4		0	0						Untertest3.avi	0	880	547	72	111				0	Content		-72	-111	13564520	3199906562
13581	09:20:47.350	00:00:13.581	815	-1024	-768	-1	-1	-1	-1	4	-1024	-768	-1	-1	-1	-1	4		0	0						Untertest3.avi	0	880	547	72	111				0	Content		-72	-111	13581188	3199923230
13598	09:20:47.367	00:00:13.597	816	-1024	-768	-1	-1	-1	-1	4	-1024	-768	-1	-1	-1	-1	4		0	0						Untertest3.avi	0	880	547	72	111				0	Content		-72	-111	13597856	3199939898
13614	09:20:47.383	00:00:13.614	817	-1024	-768	-1	-1	-1	-1	4	-1024	-768	-1	-1	-1	-1	4		0	0						Untertest3.avi	0	880	547	72	111				0	Content		-72	-111	13614100	3199956142
13631	09:20:47.400	00:00:13.630	818	-1024	-768	-1	-1	-1	-1	4	-1024	-768	-1	-1	-1	-1	4		0	0						Untertest3.avi	0	880	547	72	111				0	Content		-72	-111	13630848	3199972890
13647	09:20:47.416	00:00:13.647	819	-1024	-768	-1	-1	-1	-1	4	-1024	-768	-1	-1	-1	-1	4		0	0						Untertest3.avi	0	880	547	72	111				0	Content		-72	-111	13647479	3199989521
13664	09:20:47.433	00:00:13.664	820	-1024	-768	-1	-1	-1	-1	4	-1024	-768	-1	-1	-1	-1	4		0	0						Untertest3.avi	0	880	547	72	111				0	Content		-72	-111	13664147	3200006189
13681	09:20:47.450	00:00:13.680	821	-1024	-768	-1	-1	-1	-1	4	-1024	-768	-1	-1	-1	-1	4		0	0						Untertest3.avi	0	880	547	72	111				0	Content		-72	-111	13680815	3200022857
13697	09:20:47.466	00:00:13.697	822	-1024	-768	-1	-1	-1	-1	4	-1024	-768	-1	-1	-1	-1	4		0	0						Untertest3.avi	0	880	547	72	111				0	Content		-72	-111	13697452	3200039494
13714	09:20:47.483	00:00:13.714	823	-1024	-768	-1	-1	-1	-1	4	-1024	-768	-1	-1	-1	-1	4		0	0						Untertest3.avi	0	880	547	72	111				0	Content		-72	-111	13714120	3200056162
13731	09:20:47.500	00:00:13.730	824	-1024	-768	-1	-1	-1	-1	4	-1024	-768	-1	-1	-1	-1	4		0	0						Untertest3.avi	0	880	547	72	111				0	Content		-72	-111	13730788	3200072830
13748	09:20:47.517	00:00:13.747	825	-1024	-768	-1	-1	-1	-1	4	-1024	-768	-1	-1	-1	-1	4		0	0						Untertest3.avi	0	880	547	72	111				0	Content		-72	-111	13747699	3200089741
13764	09:20:47.533	00:00:13.764	826	-1024	-768	-1	-1	-1	-1	4	-1024	-768	-1	-1	-1	-1	4		0	0						Untertest3.avi	0	880	547	72	111				0	Content		-72	-111	13764367	3200106409
13781	09:20:47.550	00:00:13.781	827	-1024	-768	-1	-1	-1	-1	4	-1024	-768	-1	-1	-1	-1	4		0	0						Untertest3.avi	0	880	547	72	111				0	Content		-72	-111	13781319	3200123361
13798	09:20:47.567	00:00:13.797	828	-1024	-768	-1	-1	-1	-1	4	-1024	-768	-1	-1	-1	-1	4		0	0						Untertest3.avi	0	880	547	72	111				0	Content		-72	-111	13797987	3200140029
13815	09:20:47.584	00:00:13.814	829	-1024	-768	-1	-1	-1	-1	4	-1024	-768	-1	-1	-1	-1	4		0	0						Untertest3.avi	0	880	547	72	111				0	Content		-72	-111	13814655	3200156697
13832	09:20:47.601	00:00:13.831	830	-1024	-768	-1	-1	-1	-1	4	-1024	-768	-1	-1	-1	-1	4		0	0						Untertest3.avi	0	880	547	72	111				0	Content		-72	-111	13831940	3200173982
13849	09:20:47.618	00:00:13.848	831	-1024	-768	-1	-1	-1	-1	4	-1024	-768	-1	-1	-1	-1	4		0	0						Untertest3.avi	0	880	547	72	111				0	Content		-72	-111	13848608	3200190650
13865	09:20:47.634	00:00:13.864	832	-1024	-768	-1	-1	-1	-1	4	-1024	-768	-1	-1	-1	-1	4		0	0						Untertest3.avi	0	880	547	72	111				0	Content		-72	-111	13864855	3200206897
13882	09:20:47.651	00:00:13.881	833	-1024	-768	-1	-1	-1	-1	4	-1024	-768	-1	-1	-1	-1	4		0	0						Untertest3.avi	0	880	547	72	111				0	Content		-72	-111	13881524	3200223566
13898	09:20:47.667	00:00:13.898	834	-1024	-768	-1	-1	-1	-1	4	-1024	-768	-1	-1	-1	-1	4		0	0						Untertest3.avi	0	880	547	72	111				0	Content		-72	-111	13898192	3200240234
13914	09:20:47.683	00:00:13.913	835	-1024	-768	-1	-1	-1	-1	4	-1024	-768	-1	-1	-1	-1	4		0	0						Untertest3.avi	0	880	547	72	111				0	Content		-72	-111	13913975	3200256017
13931	09:20:47.700	00:00:13.930	836	-1024	-768	-1	-1	-1	-1	4	-1024	-768	-1	-1	-1	-1	4		0	0						Untertest3.avi	0	880	547	72	111				0	Content		-72	-111	13930597	3200272639
13947	09:20:47.716	00:00:13.947	837	-1024	-768	-1	-1	-1	-1	4	-1024	-768	-1	-1	-1	-1	4		0	0						Untertest3.avi	0	880	547	72	111				0	Content		-72	-111	13947283	3200289325
13964	09:20:47.733	00:00:13.963	838	-1024	-768	-1	-1	-1	-1	4	-1024	-768	-1	-1	-1	-1	4		0	0						Untertest3.avi	0	880	547	72	111				0	Content		-72	-111	13963951	3200305993
13981	09:20:47.750	00:00:13.980	839	-1024	-768	-1	-1	-1	-1	4	-1024	-768	-1	-1	-1	-1	4		0	0						Untertest3.avi	0	880	547	72	111				0	Content		-72	-111	13980619	3200322661
13997	09:20:47.766	00:00:13.997	840	-1024	-768	-1	-1	-1	-1	4	-1024	-768	-1	-1	-1	-1	4		0	0						Untertest3.avi	0	880	547	72	111				0	Content		-72	-111	13997279	3200339321
14014	09:20:47.783	00:00:14.013	841	-1024	-768	-1	-1	-1	-1	4	-1024	-768	-1	-1	-1	-1	4		0	0						Untertest3.avi	0	880	547	72	111				0	Content		-72	-111	14013947	3200355989
14031	09:20:47.800	00:00:14.030	842	-1024	-768	-1	-1	-1	-1	4	-1024	-768	-1	-1	-1	-1	4		0	0						Untertest3.avi	0	880	547	72	111				0	Content		-72	-111	14030615	3200372657
14047	09:20:47.816	00:00:14.047	843	-1024	-768	-1	-1	-1	-1	4	-1024	-768	-1	-1	-1	-1	4		0	0						Untertest3.avi	0	880	547	72	111				0	Content		-72	-111	14047231	3200389273
14064	09:20:47.833	00:00:14.063	844	-1024	-768	-1	-1	-1	-1	4	-1024	-768	-1	-1	-1	-1	4		0	0						Untertest3.avi	0	880	547	72	111				0	Content		-72	-111	14063899	3200405941
14081	09:20:47.850	00:00:14.080	845	-1024	-768	-1	-1	-1	-1	4	-1024	-768	-1	-1	-1	-1	4		0	0						Untertest3.avi	0	880	547	72	111				0	Content		-72	-111	14080757	3200422799
14097	09:20:47.866	00:00:14.097	846	-1024	-768	-1	-1	-1	-1	4	-1024	-768	-1	-1	-1	-1	4		0	0						Untertest3.avi	0	880	547	72	111				0	Content		-72	-111	14097425	3200439467
14114	09:20:47.883	00:00:14.114	847	-1024	-768	-1	-1	-1	-1	4	-1024	-768	-1	-1	-1	-1	4		0	0						Untertest3.avi	0	880	547	72	111				0	Content		-72	-111	14114093	3200456135
14131	09:20:47.900	00:00:14.131	848	-1024	-768	-1	-1	-1	-1	4	-1024	-768	-1	-1	-1	-1	4		0	0						Untertest3.avi	0	880	547	72	111				0	Content		-72	-111	14131093	3200473135
14148	09:20:47.917	00:00:14.147	849	-1024	-768	-1	-1	-1	-1	4	-1024	-768	-1	-1	-1	-1	4		0	0						Untertest3.avi	0	880	547	72	111				0	Content		-72	-111	14147761	3200489803
14164	09:20:47.933	00:00:14.164	850	-1024	-768	-1	-1	-1	-1	4	-1024	-768	-1	-1	-1	-1	4		0	0						Untertest3.avi	0	880	547	72	111				0	Content		-72	-111	14164430	3200506472
14182	09:20:47.951	00:00:14.181	851	-1024	-768	-1	-1	-1	-1	4	-1024	-768	-1	-1	-1	-1	4		0	0						Untertest3.avi	0	880	547	72	111				0	Content		-72	-111	14181526	3200523568
14198	09:20:47.967	00:00:14.198	852	-1024	-768	-1	-1	-1	-1	4	-1024	-768	-1	-1	-1	-1	4		0	0						Untertest3.avi	0	880	547	72	111				0	Content		-72	-111	14198194	3200540236
14215	09:20:47.984	00:00:14.214	853	-1024	-768	-1	-1	-1	-1	4	-1024	-768	-1	-1	-1	-1	4		0	0						Untertest3.avi	0	880	547	72	111				0	Content		-72	-111	14214862	3200556904
14231	09:20:48.000	00:00:14.230	854	-1024	-768	-1	-1	-1	-1	4	-1024	-768	-1	-1	-1	-1	4		0	0						Untertest3.avi	0	880	547	72	111				0	Content		-72	-111	14230978	3200573020
14248	09:20:48.017	00:00:14.247	855	-1024	-768	-1	-1	-1	-1	4	-1024	-768	-1	-1	-1	-1	4		0	0						Untertest3.avi	0	880	547	72	111				0	Content		-72	-111	14247646	3200589688
14264	09:20:48.033	00:00:14.263	856	-1024	-768	-1	-1	-1	-1	4	-1024	-768	-1	-1	-1	-1	4		0	0						Untertest3.avi	0	880	547	72	111				0	Content		-72	-111	14263716	3200605758
14280	09:20:48.049	00:00:14.280	857	-1024	-768	-1	-1	-1	-1	4	-1024	-768	-1	-1	-1	-1	4		0	0						Untertest3.avi	0	880	547	72	111				0	Content		-72	-111	14280462	3200622504
14297	09:20:48.066	00:00:14.297	858	-1024	-768	-1	-1	-1	-1	4	-1024	-768	-1	-1	-1	-1	4		0	0						Untertest3.avi	0	880	547	72	111				0	Content		-72	-111	14297089	3200639131
14314	09:20:48.083	00:00:14.313	859	-1024	-768	-1	-1	-1	-1	4	-1024	-768	-1	-1	-1	-1	4		0	0						Untertest3.avi	0	880	547	72	111				0	Content		-72	-111	14313756	3200655798
14330	09:20:48.099	00:00:14.330	860	-1024	-768	-1	-1	-1	-1	4	-1024	-768	-1	-1	-1	-1	4		0	0						Untertest3.avi	0	880	547	72	111				0	Content		-72	-111	14330424	3200672466
14347	09:20:48.116	00:00:14.347	861	-1024	-768	-1	-1	-1	-1	4	-1024	-768	-1	-1	-1	-1	4		0	0						Untertest3.avi	0	880	547	72	111				0	Content		-72	-111	14347092	3200689134
14364	09:20:48.133	00:00:14.363	862	-1024	-768	-1	-1	-1	-1	4	-1024	-768	-1	-1	-1	-1	4		0	0						Untertest3.avi	0	880	547	72	111				0	Content		-72	-111	14363716	3200705758
14380	09:20:48.149	00:00:14.380	863	-1024	-768	-1	-1	-1	-1	4	-1024	-768	-1	-1	-1	-1	4		0	0						Untertest3.avi	0	880	547	72	111				0	Content		-72	-111	14380384	3200722426
14397	09:20:48.166	00:00:14.397	864	-1024	-768	-1	-1	-1	-1	4	-1024	-768	-1	-1	-1	-1	4		0	0						Untertest3.avi	0	880	547	72	111				0	Content		-72	-111	14397243	3200739285
14414	09:20:48.183	00:00:14.413	865	-1024	-768	-1	-1	-1	-1	4	-1024	-768	-1	-1	-1	-1	4		0	0						Untertest3.avi	0	880	547	72	111				0	Content		-72	-111	14413911	3200755953
14431	09:20:48.200	00:00:14.430	866	-1024	-768	-1	-1	-1	-1	4	-1024	-768	-1	-1	-1	-1	4		0	0						Untertest3.avi	0	880	547	72	111				0	Content		-72	-111	14430579	3200772621
14448	09:20:48.217	00:00:14.447	867	-1024	-768	-1	-1	-1	-1	4	-1024	-768	-1	-1	-1	-1	4		0	0						Untertest3.avi	0	880	547	72	111				0	Content		-72	-111	14447584	3200789626
14464	09:20:48.233	00:00:14.464	868	-1024	-768	-1	-1	-1	-1	4	-1024	-768	-1	-1	-1	-1	4		0	0						Untertest3.avi	0	880	547	72	111				0	Content		-72	-111	14464252	3200806294
14481	09:20:48.250	00:00:14.480	869	-1024	-768	-1	-1	-1	-1	4	-1024	-768	-1	-1	-1	-1	4		0	0						Untertest3.avi	0	880	547	72	111				0	Content		-72	-111	14480920	3200822962
14498	09:20:48.267	00:00:14.498	870	-1024	-768	-1	-1	-1	-1	4	-1024	-768	-1	-1	-1	-1	4		0	0						Untertest3.avi	0	880	547	72	111				0	Content		-72	-111	14498191	3200840233
14515	09:20:48.284	00:00:14.514	871	-1024	-768	-1	-1	-1	-1	4	-1024	-768	-1	-1	-1	-1	4		0	0						Untertest3.avi	0	880	547	72	111				0	Content		-72	-111	14514859	3200856901
14531	09:20:48.300	00:00:14.531	872	-1024	-768	-1	-1	-1	-1	4	-1024	-768	-1	-1	-1	-1	4		0	0						Untertest3.avi	0	880	547	72	111				0	Content		-72	-111	14531101	3200873143
14548	09:20:48.317	00:00:14.547	873	-1024	-768	-1	-1	-1	-1	4	-1024	-768	-1	-1	-1	-1	4		0	0						Untertest3.avi	0	880	547	72	111				0	Content		-72	-111	14547769	3200889811
14564	09:20:48.333	00:00:14.564	874	-1024	-768	-1	-1	-1	-1	4	-1024	-768	-1	-1	-1	-1	4		0	0						Untertest3.avi	0	880	547	72	111				0	Content		-72	-111	14564437	3200906479
14580	09:20:48.349	00:00:14.580	875	-1024	-768	-1	-1	-1	-1	4	-1024	-768	-1	-1	-1	-1	4		0	0						Untertest3.avi	0	880	547	72	111				0	Content		-72	-111	14580209	3200922251
14597	09:20:48.366	00:00:14.596	876	-1024	-768	-1	-1	-1	-1	4	-1024	-768	-1	-1	-1	-1	4		0	0						Untertest3.avi	0	880	547	72	111				0	Content		-72	-111	14596832	3200938874
14614	09:20:48.383	00:00:14.613	877	-1024	-768	-1	-1	-1	-1	4	-1024	-768	-1	-1	-1	-1	4		0	0						Untertest3.avi	0	880	547	72	111				0	Content		-72	-111	14613582	3200955624
14630	09:20:48.399	00:00:14.630	878	-1024	-768	-1	-1	-1	-1	4	-1024	-768	-1	-1	-1	-1	4		0	0						Untertest3.avi	0	880	547	72	111				0	Content		-72	-111	14630259	3200972301
14647	09:20:48.416	00:00:14.646	879	-1024	-768	-1	-1	-1	-1	4	-1024	-768	-1	-1	-1	-1	4		0	0						Untertest3.avi	0	880	547	72	111				0	Content		-72	-111	14646829	3200988871
14664	09:20:48.433	00:00:14.664	880	-1024	-768	-1	-1	-1	-1	4	-1024	-768	-1	-1	-1	-1	4		0	0						Untertest3.avi	0	880	547	72	111				0	Content		-72	-111	14664329	3201006371
14681	09:20:48.450	00:00:14.681	881	28,03936	539,612	0,5153313	0,8175916	433,8597	3,347346	1	27,93812	539,3557	0,5152631	0,8175911	434,1049	3,349148	3	10	28	540						Untertest3.avi	0	880	547	72	111	26	481	50	0	Content		-44	429	14681468	3201023510
14698	09:20:48.467	00:00:14.697	882	103,3408	591,7872	0,4843313	0,8185084	433,8597	3,353538	3	103,4674	591,6023	0,484402	0,8185081	434,1049	3,355368	1	10	103	592						Untertest3.avi	0	880	547	72	111	26	481	50	0	Content		31	481	14697845	3201039887
14715	09:20:48.484	00:00:14.714	883	98,62614	623,6344	0,4842341	0,8197368	433,8597	3,317982	3	98,25977	622,736	0,484627	0,8197327	435,2744	3,328239	1	10	98	623						Untertest3.avi	0	880	547	72	111	26	481	50	0	Content		26	512	14714956	3201056998
14731	09:20:48.500	00:00:14.731	884	-1024	-768	-1	-1	-1	-1	4	-1024	-768	-1	-1	-1	-1	4		0	0						Untertest3.avi	0	880	547	72	111				0	Content		-72	-111	14731089	3201073131
14748	09:20:48.517	00:00:14.748	885	-1024	-768	-1	-1	-1	-1	4	-1024	-768	-1	-1	-1	-1	4		0	0						Untertest3.avi	0	880	547	72	111				0	Content		-72	-111	14748219	3201090261
14765	09:20:48.534	00:00:14.764	886	-1024	-768	-1	-1	-1	-1	4	-1024	-768	-1	-1	-1	-1	4		0	0						Untertest3.avi	0	880	547	72	111				0	Content		-72	-111	14764782	3201106824
14781	09:20:48.550	00:00:14.781	887	-1024	-768	-1	-1	-1	-1	4	-1024	-768	-1	-1	-1	-1	4		0	0						Untertest3.avi	0	880	547	72	111				0	Content		-72	-111	14781450	3201123492
14798	09:20:48.567	00:00:14.798	888	-1024	-768	-1	-1	-1	-1	4	-1024	-768	-1	-1	-1	-1	4		0	0						Untertest3.avi	0	880	547	72	111				0	Content		-72	-111	14798081	3201140123
14815	09:20:48.584	00:00:14.814	889	-1024	-768	-1	-1	-1	-1	4	-1024	-768	-1	-1	-1	-1	4		0	0						Untertest3.avi	0	880	547	72	111				0	Content		-72	-111	14814705	3201156747
14831	09:20:48.600	00:00:14.831	890	-1024	-768	-1	-1	-1	-1	4	-1024	-768	-1	-1	-1	-1	4		0	0						Untertest3.avi	0	880	547	72	111				0	Content		-72	-111	14831373	3201173415
14848	09:20:48.617	00:00:14.847	891	-1024	-768	-1	-1	-1	-1	4	-1024	-768	-1	-1	-1	-1	4		0	0						Untertest3.avi	0	880	547	72	111				0	Content		-72	-111	14847952	3201189994
14865	09:20:48.634	00:00:14.864	892	-1024	-768	-1	-1	-1	-1	4	-1024	-768	-1	-1	-1	-1	4		0	0						Untertest3.avi	0	880	547	72	111				0	Content		-72	-111	14864639	3201206681
14881	09:20:48.650	00:00:14.881	893	-1024	-768	-1	-1	-1	-1	4	-1024	-768	-1	-1	-1	-1	4		0	0						Untertest3.avi	0	880	547	72	111				0	Content		-72	-111	14881307	3201223349
14898	09:20:48.667	00:00:14.897	894	-1024	-768	-1	-1	-1	-1	4	-1024	-768	-1	-1	-1	-1	4		0	0						Untertest3.avi	0	880	547	72	111				0	Content		-72	-111	14897940	3201239982
14915	09:20:48.684	00:00:14.914	895	-1024	-768	-1	-1	-1	-1	4	-1024	-768	-1	-1	-1	-1	4		0	0						Untertest3.avi	0	880	547	72	111				0	Content		-72	-111	14914608	3201256650
14931	09:20:48.700	00:00:14.931	896	-1024	-768	-1	-1	-1	-1	4	-1024	-768	-1	-1	-1	-1	4		0	0						Untertest3.avi	0	880	547	72	111				0	Content		-72	-111	14931277	3201273319
14948	09:20:48.717	00:00:14.947	897	-1024	-768	-1	-1	-1	-1	4	-1024	-768	-1	-1	-1	-1	4		0	0						Untertest3.avi	0	880	547	72	111				0	Content		-72	-111	14947946	3201289988
14965	09:20:48.734	00:00:14.964	898	108,3437	667,9861	0,486276	0,8203108	439,9861	3,194657	3	108,3437	667,9861	0,486276	0,8203108	439,9861	3,194657	1	11	108	668						Untertest3.avi	0	880	547	72	111	36	557	17	0	Content		36	557	14964571	3201306613
14982	09:20:48.751	00:00:14.981	899	-1024	-768	-1	-1	-1	-1	4	-1024	-768	-1	-1	-1	-1	4		0	0						Untertest3.avi	0	880	547	72	111				0	Content		-72	-111	14981944	3201323986
14998	09:20:48.767	00:00:14.998	900	-1024	-768	-1	-1	-1	-1	4	-1024	-768	-1	-1	-1	-1	4		0	0						Untertest3.avi	0	880	547	72	111				0	Content		-72	-111	14998192	3201340234
15015	09:20:48.784	00:00:15.014	901	-1024	-768	-1	-1	-1	-1	4	-1024	-768	-1	-1	-1	-1	4		0	0						Untertest3.avi	0	880	547	72	111				0	Content		-72	-111	15014816	3201356858
15031	09:20:48.800	00:00:15.031	902	-1024	-768	-1	-1	-1	-1	4	-1024	-768	-1	-1	-1	-1	4		0	0						Untertest3.avi	0	880	547	72	111				0	Content		-72	-111	15031484	3201373526
15048	09:20:48.817	00:00:15.047	903	-1024	-768	-1	-1	-1	-1	4	-1024	-768	-1	-1	-1	-1	4		0	0						Untertest3.avi	0	880	547	72	111				0	Content		-72	-111	15047941	3201389983
15065	09:20:48.834	00:00:15.064	904	-1024	-768	-1	-1	-1	-1	4	-1024	-768	-1	-1	-1	-1	4		0	0						Untertest3.avi	0	880	547	72	111				0	Content		-72	-111	15064565	3201406607
15081	09:20:48.850	00:00:15.081	905	-1024	-768	-1	-1	-1	-1	4	-1024	-768	-1	-1	-1	-1	4		0	0						Untertest3.avi	0	880	547	72	111				0	Content		-72	-111	15081233	3201423275
15098	09:20:48.867	00:00:15.097	906	-1024	-768	-1	-1	-1	-1	4	-1024	-768	-1	-1	-1	-1	4		0	0						Untertest3.avi	0	880	547	72	111				0	Content		-72	-111	15097812	3201439854
15114	09:20:48.883	00:00:15.114	907	-1024	-768	-1	-1	-1	-1	4	-1024	-768	-1	-1	-1	-1	4		0	0						Untertest3.avi	0	880	547	72	111				0	Content		-72	-111	15114500	3201456542
15131	09:20:48.900	00:00:15.131	908	-1024	-768	-1	-1	-1	-1	4	-1024	-768	-1	-1	-1	-1	4		0	0						Untertest3.avi	0	880	547	72	111				0	Content		-72	-111	15131168	3201473210
15148	09:20:48.917	00:00:15.147	909	112,5189	661,0653	0,4860273	0,821233	438,8425	2,935884	3	112,5189	661,0653	0,4860273	0,821233	438,8425	2,935884	1	12	113	661						Untertest3.avi	0	880	547	72	111	36	550	149	0	Content		41	550	15147814	3201489856
15164	09:20:48.933	00:00:15.164	910	108,6639	660,4616	0,4855986	0,8212714	437,7495	2,860819	3	108,6639	660,4616	0,4855986	0,8212714	437,7495	2,860819	1	12	109	660						Untertest3.avi	0	880	547	72	111	36	550	149	0	Content		37	549	15164435	3201506477
15181	09:20:48.950	00:00:15.181	911	-1024	-768	-1	-1	-1	-1	4	-1024	-768	-1	-1	-1	-1	4	12	0	0						Untertest3.avi	0	880	547	72	111	36	550	149	0	Content		-72	-111	15181155	3201523197
15198	09:20:48.967	00:00:15.197	912	-1024	-768	-1	-1	-1	-1	4	-1024	-768	-1	-1	-1	-1	4	12	0	0						Untertest3.avi	0	880	547	72	111	36	550	149	0	Content		-72	-111	15197823	3201539865
15215	09:20:48.984	00:00:15.214	913	109,0701	661,4556	0,4848577	0,8213587	436,5478	2,852964	3	109,0701	661,4556	0,4848577	0,8213587	436,5478	2,852964	1	12	109	661						Untertest3.avi	0	880	547	72	111	36	550	149	0	Content		37	550	15214512	3201556554
15231	09:20:49.000	00:00:15.230	914	90,13714	662,8031	0,4851033	0,8214552	438,0191	2,847746	3	90,13714	662,8031	0,4851033	0,8214552	438,0191	2,847746	1	12	90	663						Untertest3.avi	0	880	547	72	111	36	550	149	0	Content		18	552	15230794	3201572836
15248	09:20:49.017	00:00:15.247	915	104,9601	661,099	0,4847064	0,8215489	436,9735	2,821352	3	104,9601	661,099	0,4847064	0,8215489	436,9735	2,821352	1	12	105	661						Untertest3.avi	0	880	547	72	111	36	550	149	0	Content		33	550	15247861	3201589903
15264	09:20:49.033	00:00:15.264	916	108,4463	662,223	0,4842195	0,8216107	435,6537	2,859665	3	108,4463	662,223	0,4842195	0,8216107	435,6537	2,859665	1	12	108	662						Untertest3.avi	0	880	547	72	111	36	550	149	0	Content		36	551	15264107	3201606149
15280	09:20:49.049	00:00:15.280	917	100,7773	658,4286	0,4844115	0,8219041	435,8073	2,823788	3	100,7773	658,4286	0,4844115	0,8219041	435,8073	2,823788	1	12	101	658						Untertest3.avi	0	880	547	72	111	36	550	149	0	Content		29	547	15280411	3201622453
15297	09:20:49.066	00:00:15.297	918	47,84306	660,4538	0,4855644	0,8221288	437,6751	2,867613	3	47,84306	660,4538	0,4855644	0,8221288	437,6751	2,867613	1	13	48	660						Untertest3.avi	0	880	547	72	111	-119	572	750	0	Content		-24	549	15297033	3201639075
15314	09:20:49.083	00:00:15.313	919	-11,22607	675,024	0,4865488	0,8225468	439,1609	2,823169	3	-11,22607	675,024	0,4865488	0,8225468	439,1609	2,823169	1	13	-11	675						Untertest3.avi	0	880	547	72	111	-119	572	750	0	Content		-83	564	15313783	3201655825
15331	09:20:49.100	00:00:15.330	920	-18,67454	682,8635	0,4869896	0,8229417	440,1339	2,814446	3	-18,67454	682,8635	0,4869896	0,8229417	440,1339	2,814446	1	13	-19	683						Untertest3.avi	0	880	547	72	111	-119	572	750	0	Content		-91	572	15330907	3201672949
15348	09:20:49.117	00:00:15.347	921	-24,7148	677,9623	0,486504	0,8228193	438,1621	2,837616	3	-24,7148	677,9623	0,486504	0,8228193	438,1621	2,837616	1	13	-25	678						Untertest3.avi	0	880	547	72	111	-119	572	750	0	Content		-97	567	15347529	3201689571
15364	09:20:49.133	00:00:15.364	922	-18,51097	691,0468	0,4866456	0,822636	438,5509	2,822059	3	-18,51097	691,0468	0,4866456	0,822636	438,5509	2,822059	1	13	-19	691						Untertest3.avi	0	880	547	72	111	-119	572	750	0	Content		-91	580	15364098	3201706140
15380	09:20:49.149	00:00:15.380	923	-29,27593	677,9525	0,4875807	0,822741	441,6603	2,870856	3	-29,27593	677,9525	0,4875807	0,822741	441,6603	2,870856	1	13	-29	678						Untertest3.avi	0	880	547	72	111	-119	572	750	0	Content		-101	567	15380402	3201722444
15397	09:20:49.166	00:00:15.397	924	-40,16399	676,0529	0,4874746	0,8227479	441,1645	2,856425	3	-40,16399	676,0529	0,4874746	0,8227479	441,1645	2,856425	1	13	-40	676						Untertest3.avi	0	880	547	72	111	-119	572	750	0	Content		-112	565	15397024	3201739066
15414	09:20:49.183	00:00:15.413	925	-29,75053	677,2528	0,4870211	0,8228632	439,2911	2,888091	3	-29,75053	677,2528	0,4870211	0,8228632	439,2911	2,888091	1	13	-30	677						Untertest3.avi	0	880	547	72	111	-119	572	750	0	Content		-102	566	15413649	3201755691
15431	09:20:49.200	00:00:15.430	926	-19,18881	677,1028	0,4862809	0,8229376	436,5435	2,795786	3	-19,18881	677,1028	0,4862809	0,8229376	436,5435	2,795786	1	13	-19	677						Untertest3.avi	0	880	547	72	111	-119	572	750	0	Content		-91	566	15430773	3201772815
15448	09:20:49.217	00:00:15.447	927	-31,3519	679,9486	0,4867037	0,8229126	437,8014	2,744309	3	-31,3519	679,9486	0,4867037	0,8229126	437,8014	2,744309	1	13	-31	680						Untertest3.avi	0	880	547	72	111	-119	572	750	0	Content		-103	569	15447520	3201789562
15464	09:20:49.233	00:00:15.463	928	-31,78735	677,7408	0,4870776	0,8228933	438,863	2,820598	3	-31,78735	677,7408	0,4870776	0,8228933	438,863	2,820598	1	13	-32	678						Untertest3.avi	0	880	547	72	111	-119	572	750	0	Content		-104	567	15463965	3201806007
15480	09:20:49.249	00:00:15.480	929	-16,25549	689,307	0,4866699	0,8226725	437,032	2,746523	3	-16,25549	689,307	0,4866699	0,8226725	437,032	2,746523	1	13	-16	689						Untertest3.avi	0	880	547	72	111	-119	572	750	0	Content		-88	578	15480266	3201822308
15497	09:20:49.266	00:00:15.496	930	-11,8551	677,7204	0,4868508	0,8227188	437,4549	2,769905	3	-11,8551	677,7204	0,4868508	0,8227188	437,4549	2,769905	1	13	-12	678						Untertest3.avi	0	880	547	72	111	-119	572	750	0	Content		-84	567	15496890	3201838932
15514	09:20:49.283	00:00:15.513	931	-30,13031	674,8251	0,4872559	0,8227068	438,5772	2,816637	3	-30,13031	674,8251	0,4872559	0,8227068	438,5772	2,816637	1	13	-30	675						Untertest3.avi	0	880	547	72	111	-119	572	750	0	Content		-102	564	15513513	3201855555
15531	09:20:49.300	00:00:15.530	932	-2,487626	675,7256	0,4870199	0,8225937	437,5088	2,760351	3	-2,487626	675,7256	0,4870199	0,8225937	437,5088	2,760351	1	13	-2	676						Untertest3.avi	0	880	547	72	111	-119	572	750	0	Content		-74	565	15530763	3201872805
15547	09:20:49.316	00:00:15.547	933	-18,97109	680,2476	0,4869694	0,8226556	437,1078	2,720663	3	-18,97109	680,2476	0,4869694	0,8226556	437,1078	2,720663	1	13	-19	680						Untertest3.avi	0	880	547	72	111	-119	572	750	0	Content		-91	569	15547387	3201889429
15564	09:20:49.333	00:00:15.563	934	-28,92658	685,9145	0,4864464	0,822566	434,8348	2,756428	3	-28,92658	685,9145	0,4864464	0,822566	434,8348	2,756428	1	13	-29	686						Untertest3.avi	0	880	547	72	111	-119	572	750	0	Content		-101	575	15563956	3201905998
15580	09:20:49.349	00:00:15.580	935	-40,85662	676,9421	0,4866839	0,8227814	434,3481	2,778362	3	-40,85662	676,9421	0,4866839	0,8227814	434,3481	2,778362	1	13	-41	677						Untertest3.avi	0	880	547	72	111	-119	572	750	0	Content		-113	566	15580131	3201922173
15597	09:20:49.366	00:00:15.596	936	-64,47773	689,3745	0,4881174	0,822727	438,9181	2,80795	3	-64,47773	689,3745	0,4881174	0,822727	438,9181	2,80795	1	13	-64	689						Untertest3.avi	0	880	547	72	111	-119	572	750	0	Content		-136	578	15596880	3201938922
15614	09:20:49.383	00:00:15.613	937	-70,99157	691,7712	0,4890945	0,8227322	442,2421	2,833815	3	-70,99157	691,7712	0,4890945	0,8227322	442,2421	2,833815	1	13	-71	692						Untertest3.avi	0	880	547	72	111	-119	572	750	0	Content		-143	581	15613504	3201955546
15631	09:20:49.400	00:00:15.630	938	-70,40117	689,5063	0,4891902	0,8225853	442,4151	2,818763	3	-70,40117	689,5063	0,4891902	0,8225853	442,4151	2,818763	1	13	-70	690						Untertest3.avi	0	880	547	72	111	-119	572	750	0	Content		-142	579	15630622	3201972664
15647	09:20:49.416	00:00:15.647	939	-56,45607	694,0157	0,4885432	0,8226122	439,8142	2,76939	3	-56,45607	694,0157	0,4885432	0,8226122	439,8142	2,76939	1	13	-56	694						Untertest3.avi	0	880	547	72	111	-119	572	750	0	Content		-128	583	15647373	3201989415
15664	09:20:49.433	00:00:15.663	940	-78,49815	686,5081	0,4883183	0,8226372	438,8067	2,839501	3	-78,49815	686,5081	0,4883183	0,8226372	438,8067	2,839501	1	13	-78	687						Untertest3.avi	0	880	547	72	111	-119	572	750	0	Content		-150	576	15663942	3202005984
15680	09:20:49.449	00:00:15.680	941	-56,95248	691,8531	0,4878362	0,8228046	436,6698	2,804282	3	-56,95248	691,8531	0,4878362	0,8228046	436,6698	2,804282	1	13	-57	692						Untertest3.avi	0	880	547	72	111	-119	572	750	0	Content		-129	581	15680120	3202022162
15697	09:20:49.466	00:00:15.696	942	-71,58089	683,9054	0,4880207	0,8227792	437,125	2,824305	3	-71,58089	683,9054	0,4880207	0,8227792	437,125	2,824305	1	13	-72	684						Untertest3.avi	0	880	547	72	111	-119	572	750	0	Content		-144	573	15696870	3202038912
15713	09:20:49.482	00:00:15.713	943	-62,1624	682,4525	0,4880059	0,8226519	436,8003	2,770312	3	-62,1624	682,4525	0,4880059	0,8226519	436,8003	2,770312	1	13	-62	682						Untertest3.avi	0	880	547	72	111	-119	572	750	0	Content		-134	571	15713492	3202055534
15731	09:20:49.500	00:00:15.730	944	-53,59711	690,8615	0,4884942	0,8225367	438,1449	2,741539	3	-53,59711	690,8615	0,4884942	0,8225367	438,1449	2,741539	1	13	-54	691						Untertest3.avi	0	880	547	72	111	-119	572	750	0	Content		-126	580	15730616	3202072658
15747	09:20:49.516	00:00:15.747	945	-46,68607	692,4232	0,4882383	0,8226097	437,0555	2,738835	3	-46,68607	692,4232	0,4882383	0,8226097	437,0555	2,738835	1	13	-47	692						Untertest3.avi	0	880	547	72	111	-119	572	750	0	Content		-119	581	15747240	3202089282
15764	09:20:49.533	00:00:15.763	946	-53,07323	689,6575	0,4871224	0,8229123	432,9959	2,669639	3	-53,07323	689,6575	0,4871224	0,8229123	432,9959	2,669639	1	13	-53	690						Untertest3.avi	0	880	547	72	111	-119	572	750	0	Content		-125	579	15763934	3202105976
15780	09:20:49.549	00:00:15.780	947	-37,50764	685,4776	0,4870204	0,8230587	432,5345	2,649063	3	-37,50764	685,4776	0,4870204	0,8230587	432,5345	2,649063	1	13	-38	685						Untertest3.avi	0	880	547	72	111	-119	572	750	0	Content		-110	574	15780112	3202122154
15797	09:20:49.566	00:00:15.796	948	-50,68774	691,7443	0,4875874	0,8231362	434,3843	2,709886	3	-50,68774	691,7443	0,4875874	0,8231362	434,3843	2,709886	1	13	-51	692						Untertest3.avi	0	880	547	72	111	-119	572	750	0	Content		-123	581	15796735	3202138777
15813	09:20:49.582	00:00:15.813	949	-54,28946	687,4603	0,4869698	0,8233563	432,0951	2,70865	3	-54,28946	687,4603	0,4869698	0,8233563	432,0951	2,70865	1	13	-54	687						Untertest3.avi	0	880	547	72	111	-119	572	750	0	Content		-126	576	15813357	3202155399
15830	09:20:49.599	00:00:15.830	950	-40,39988	679,9403	0,4876269	0,8234051	434,6864	2,671416	3	-40,39988	679,9403	0,4876269	0,8234051	434,6864	2,671416	1	13	-40	680						Untertest3.avi	0	880	547	72	111	-119	572	750	0	Content		-112	569	15830482	3202172524
15847	09:20:49.616	00:00:15.847	951	-48,28855	683,1558	0,4882159	0,8233458	437,0686	2,721398	3	-48,28855	683,1558	0,4882159	0,8233458	437,0686	2,721398	1	13	-48	683						Untertest3.avi	0	880	547	72	111	-119	572	750	0	Content		-120	572	15847232	3202189274
15864	09:20:49.633	00:00:15.863	952	-49,9183	680,7199	0,4876381	0,8235369	435,487	2,716715	3	-49,9183	680,7199	0,4876381	0,8235369	435,487	2,716715	1	13	-50	681						Untertest3.avi	0	880	547	72	111	-119	572	750	0	Content		-122	570	15863799	3202205841
15880	09:20:49.649	00:00:15.879	953	-58,96944	685,4781	0,487724	0,823629	436,0769	2,748596	3	-58,96944	685,4781	0,487724	0,823629	436,0769	2,748596	1	13	-59	685						Untertest3.avi	0	880	547	72	111	-119	572	750	0	Content		-131	574	15879980	3202222022
15897	09:20:49.666	00:00:15.896	954	-56,94257	686,3592	0,4881779	0,8235936	438,1459	2,696898	3	-56,94257	686,3592	0,4881779	0,8235936	438,1459	2,696898	1	13	-57	686						Untertest3.avi	0	880	547	72	111	-119	572	750	0	Content		-129	575	15896602	3202238644
15913	09:20:49.682	00:00:15.913	955	-70,40762	681,2021	0,4878377	0,8237815	437,2904	2,732417	3	-70,40762	681,2021	0,4878377	0,8237815	437,2904	2,732417	1	13	-70	681						Untertest3.avi	0	880	547	72	111	-119	572	750	0	Content		-142	570	15913351	3202255393
15930	09:20:49.699	00:00:15.930	956	-54,95556	683,9769	0,4885029	0,8237217	440,1242	2,724704	3	-54,95556	683,9769	0,4885029	0,8237217	440,1242	2,724704	1	13	-55	684						Untertest3.avi	0	880	547	72	111	-119	572	750	0	Content		-127	573	15930473	3202272515
15947	09:20:49.716	00:00:15.947	957	-56,00331	677,6705	0,48871	0,823783	441,222	2,721651	3	-56,00331	677,6705	0,48871	0,823783	441,222	2,721651	1	13	-56	678						Untertest3.avi	0	880	547	72	111	-119	572	750	0	Content		-128	567	15947096	3202289138
15964	09:20:49.733	00:00:15.963	958	-60,40309	681,5375	0,4881054	0,8238006	439,3134	2,761312	3	-60,40309	681,5375	0,4881054	0,8238006	439,3134	2,761312	1	13	-60	682						Untertest3.avi	0	880	547	72	111	-119	572	750	0	Content		-132	571	15963666	3202305708
15980	09:20:49.749	00:00:15.979	959	-60,51608	679,313	0,4875632	0,8238255	437,8513	2,711706	3	-60,51608	679,313	0,4875632	0,8238255	437,8513	2,711706	1	13	-61	679						Untertest3.avi	0	880	547	72	111	-119	572	750	0	Content		-133	568	15979971	3202322013
15997	09:20:49.766	00:00:15.996	960	-86,18528	673,3306	0,4878097	0,8238345	439,2163	2,784003	3	-86,18528	673,3306	0,4878097	0,8238345	439,2163	2,784003	1	13	-86	673						Untertest3.avi	0	880	547	72	111	-119	572	750	0	Content		-158	562	15996591	3202338633
16013	09:20:49.782	00:00:16.013	961	-46,65205	686,1744	0,4870559	0,824564	437,7315	2,765997	3	-46,65205	686,1744	0,4870559	0,824564	437,7315	2,765997	1	13	-47	686						Untertest3.avi	0	880	547	72	111	-119	572	750	0	Content		-119	575	16013341	3202355383
16030	09:20:49.799	00:00:16.030	962	-3,229955	757,0636	0,4859388	0,8269959	437,5378	2,724201	3	-3,229955	757,0636	0,4859388	0,8269959	437,5378	2,724201	1	13	-3	757						Untertest3.avi	0	880	547	72	111	-119	572	750	0	Content		-75	646	16030338	3202372380
16047	09:20:49.816	00:00:16.047	963	-1024	-768	-1	-1	-1	-1	4	-1024	-768	-1	-1	-1	-1	4		0	0						Untertest3.avi	0	880	547	72	111				0	Content		-72	-111	16047085	3202389127
16064	09:20:49.833	00:00:16.063	964	-1024	-768	-1	-1	-1	-1	4	-1024	-768	-1	-1	-1	-1	4		0	0						Untertest3.avi	0	880	547	72	111				0	Content		-72	-111	16063656	3202405698
16080	09:20:49.849	00:00:16.079	965	-1024	-768	-1	-1	-1	-1	4	-1024	-768	-1	-1	-1	-1	4		0	0						Untertest3.avi	0	880	547	72	111				0	Content		-72	-111	16079960	3202422002
16097	09:20:49.866	00:00:16.096	966	-1024	-768	-1	-1	-1	-1	4	-1024	-768	-1	-1	-1	-1	4		0	0						Untertest3.avi	0	880	547	72	111				0	Content		-72	-111	16096902	3202438944
16113	09:20:49.882	00:00:16.113	967	-1024	-768	-1	-1	-1	-1	4	-1024	-768	-1	-1	-1	-1	4		0	0						Untertest3.avi	0	880	547	72	111				0	Content		-72	-111	16113330	3202455372
16130	09:20:49.899	00:00:16.130	968	-1024	-768	-1	-1	-1	-1	4	-1024	-768	-1	-1	-1	-1	4		0	0						Untertest3.avi	0	880	547	72	111				0	Content		-72	-111	16130204	3202472246
16147	09:20:49.916	00:00:16.146	969	-1024	-768	-1	-1	-1	-1	4	-1024	-768	-1	-1	-1	-1	4		0	0						Untertest3.avi	0	880	547	72	111				0	Content		-72	-111	16146828	3202488870
16163	09:20:49.932	00:00:16.163	970	-1024	-768	-1	-1	-1	-1	4	-1024	-768	-1	-1	-1	-1	4		0	0						Untertest3.avi	0	880	547	72	111				0	Content		-72	-111	16163450	3202505492
16180	09:20:49.949	00:00:16.180	971	-1024	-768	-1	-1	-1	-1	4	-1024	-768	-1	-1	-1	-1	4		0	0						Untertest3.avi	0	880	547	72	111				0	Content		-72	-111	16180073	3202522115
16197	09:20:49.966	00:00:16.196	972	-1024	-768	-1	-1	-1	-1	4	-1024	-768	-1	-1	-1	-1	4		0	0						Untertest3.avi	0	880	547	72	111				0	Content		-72	-111	16196696	3202538738
16213	09:20:49.982	00:00:16.213	973	-1024	-768	-1	-1	-1	-1	4	-1024	-768	-1	-1	-1	-1	4		0	0						Untertest3.avi	0	880	547	72	111				0	Content		-72	-111	16213445	3202555487
16230	09:20:49.999	00:00:16.230	974	-1024	-768	-1	-1	-1	-1	4	-1024	-768	-1	-1	-1	-1	4		0	0						Untertest3.avi	0	880	547	72	111				0	Content		-72	-111	16230069	3202572111
16247	09:20:50.016	00:00:16.246	975	-1024	-768	-1	-1	-1	-1	4	-1024	-768	-1	-1	-1	-1	4		0	0						Untertest3.avi	0	880	547	72	111				0	Content		-72	-111	16246693	3202588735
16263	09:20:50.032	00:00:16.263	976	-1024	-768	-1	-1	-1	-1	4	-1024	-768	-1	-1	-1	-1	4		0	0						Untertest3.avi	0	880	547	72	111				0	Content		-72	-111	16263315	3202605357
16280	09:20:50.049	00:00:16.279	977	-1024	-768	-1	-1	-1	-1	4	-1024	-768	-1	-1	-1	-1	4		0	0						Untertest3.avi	0	880	547	72	111				0	Content		-72	-111	16279940	3202621982
16297	09:20:50.066	00:00:16.297	978	-1024	-768	-1	-1	-1	-1	4	-1024	-768	-1	-1	-1	-1	4		0	0						Untertest3.avi	0	880	547	72	111				0	Content		-72	-111	16297188	3202639230
16314	09:20:50.083	00:00:16.313	979	-1024	-768	-1	-1	-1	-1	4	-1024	-768	-1	-1	-1	-1	4		0	0						Untertest3.avi	0	880	547	72	111				0	Content		-72	-111	16313811	3202655853
16331	09:20:50.100	00:00:16.330	980	-1024	-768	-1	-1	-1	-1	4	-1024	-768	-1	-1	-1	-1	4		0	0						Untertest3.avi	0	880	547	72	111				0	Content		-72	-111	16330558	3202672600
16345	09:20:50.114	00:00:16.345	981	-1024	-768	-1	-1	-1	-1	4	-1024	-768	-1	-1	-1	-1	4		0	0						Untertest3.avi	0	880	547	72	111				0	Content		-72	-111	16345432	3202687474
16362	09:20:50.131	00:00:16.361	982	-1024	-768	-1	-1	-1	-1	4	-1024	-768	-1	-1	-1	-1	4		0	0						Untertest3.avi	0	880	547	72	111				0	Content		-72	-111	16361927	3202703969
16379	09:20:50.148	00:00:16.379	983	-1024	-768	-1	-1	-1	-1	4	-1024	-768	-1	-1	-1	-1	4		0	0						Untertest3.avi	0	880	547	72	111				0	Content		-72	-111	16379122	3202721164
16396	09:20:50.165	00:00:16.396	984	-1024	-768	-1	-1	-1	-1	4	-1024	-768	-1	-1	-1	-1	4		0	0						Untertest3.avi	0	880	547	72	111				0	Content		-72	-111	16396495	3202738537
16414	09:20:50.183	00:00:16.413	985	-1024	-768	-1	-1	-1	-1	4	-1024	-768	-1	-1	-1	-1	4		0	0						Untertest3.avi	0	880	547	72	111				0	Content		-72	-111	16413742	3202755784
16429	09:20:50.198	00:00:16.428	986	-1024	-768	-1	-1	-1	-1	4	-1024	-768	-1	-1	-1	-1	4		0	0						Untertest3.avi	0	880	547	72	111				0	Content		-72	-111	16428547	3202770589
16445	09:20:50.214	00:00:16.445	987	-1024	-768	-1	-1	-1	-1	4	-1024	-768	-1	-1	-1	-1	4		0	0						Untertest3.avi	0	880	547	72	111				0	Content		-72	-111	16445296	3202787338
16462	09:20:50.231	00:00:16.461	988	-1024	-768	-1	-1	-1	-1	4	-1024	-768	-1	-1	-1	-1	4		0	0						Untertest3.avi	0	880	547	72	111				0	Content		-72	-111	16461919	3202803961
16479	09:20:50.248	00:00:16.478	989	-1024	-768	-1	-1	-1	-1	4	-1024	-768	-1	-1	-1	-1	4		0	0						Untertest3.avi	0	880	547	72	111				0	Content		-72	-111	16478541	3202820583
16495	09:20:50.264	00:00:16.495	990	-1024	-768	-1	-1	-1	-1	4	-1024	-768	-1	-1	-1	-1	4		0	0						Untertest3.avi	0	880	547	72	111				0	Content		-72	-111	16495164	3202837206
16512	09:20:50.281	00:00:16.511	991	-1024	-768	-1	-1	-1	-1	4	-1024	-768	-1	-1	-1	-1	4		0	0						Untertest3.avi	0	880	547	72	111				0	Content		-72	-111	16511789	3202853831
16529	09:20:50.298	00:00:16.528	992	-1024	-768	-1	-1	-1	-1	4	-1024	-768	-1	-1	-1	-1	4		0	0						Untertest3.avi	0	880	547	72	111				0	Content		-72	-111	16528984	3202871026
16546	09:20:50.315	00:00:16.546	993	-1024	-768	-1	-1	-1	-1	4	-1024	-768	-1	-1	-1	-1	4		0	0						Untertest3.avi	0	880	547	72	111				0	Content		-72	-111	16546355	3202888397
16564	09:20:50.333	00:00:16.563	994	-1024	-768	-1	-1	-1	-1	4	-1024	-768	-1	-1	-1	-1	4		0	0						Untertest3.avi	0	880	547	72	111				0	Content		-72	-111	16563603	3202905645
16579	09:20:50.348	00:00:16.578	995	-1024	-768	-1	-1	-1	-1	4	-1024	-768	-1	-1	-1	-1	4		0	0						Untertest3.avi	0	880	547	72	111				0	Content		-72	-111	16578529	3202920571
16595	09:20:50.364	00:00:16.595	996	-1024	-768	-1	-1	-1	-1	4	-1024	-768	-1	-1	-1	-1	4		0	0						Untertest3.avi	0	880	547	72	111				0	Content		-72	-111	16595151	3202937193
16612	09:20:50.381	00:00:16.611	997	-1024	-768	-1	-1	-1	-1	4	-1024	-768	-1	-1	-1	-1	4		0	0						Untertest3.avi	0	880	547	72	111				0	Content		-72	-111	16611899	3202953941
16629	09:20:50.398	00:00:16.628	998	-1024	-768	-1	-1	-1	-1	4	-1024	-768	-1	-1	-1	-1	4		0	0						Untertest3.avi	0	880	547	72	111				0	Content		-72	-111	16628521	3202970563
16645	09:20:50.414	00:00:16.645	999	-1024	-768	-1	-1	-1	-1	4	-1024	-768	-1	-1	-1	-1	4		0	0						Untertest3.avi	0	880	547	72	111				0	Content		-72	-111	16645144	3202987186
16662	09:20:50.431	00:00:16.661	1000	-1024	-768	-1	-1	-1	-1	4	-1024	-768	-1	-1	-1	-1	4		0	0						Untertest3.avi	0	880	547	72	111				0	Content		-72	-111	16661769	3203003811
16679	09:20:50.448	00:00:16.678	1001	-1024	-768	-1	-1	-1	-1	4	-1024	-768	-1	-1	-1	-1	4		0	0						Untertest3.avi	0	880	547	72	111				0	Content		-72	-111	16678837	3203020879
16696	09:20:50.465	00:00:16.696	1002	-1024	-768	-1	-1	-1	-1	4	-1024	-768	-1	-1	-1	-1	4		0	0						Untertest3.avi	0	880	547	72	111				0	Content		-72	-111	16696212	3203038254
16714	09:20:50.483	00:00:16.713	1003	-1024	-768	-1	-1	-1	-1	4	-1024	-768	-1	-1	-1	-1	4		0	0						Untertest3.avi	0	880	547	72	111				0	Content		-72	-111	16713583	3203055625
16728	09:20:50.497	00:00:16.728	1004	-1024	-768	-1	-1	-1	-1	4	-1024	-768	-1	-1	-1	-1	4		0	0						Untertest3.avi	0	880	547	72	111				0	Content		-72	-111	16728381	3203070423
16745	09:20:50.514	00:00:16.745	1005	-1024	-768	-1	-1	-1	-1	4	-1024	-768	-1	-1	-1	-1	4		0	0						Untertest3.avi	0	880	547	72	111				0	Content		-72	-111	16745009	3203087051
16762	09:20:50.531	00:00:16.761	1006	-1024	-768	-1	-1	-1	-1	4	-1024	-768	-1	-1	-1	-1	4		0	0						Untertest3.avi	0	880	547	72	111				0	Content		-72	-111	16761757	3203103799
16778	09:20:50.547	00:00:16.778	1007	-1024	-768	-1	-1	-1	-1	4	-1024	-768	-1	-1	-1	-1	4		0	0						Untertest3.avi	0	880	547	72	111				0	Content		-72	-111	16778377	3203120419
16795	09:20:50.564	00:00:16.795	1008	-1024	-768	-1	-1	-1	-1	4	-1024	-768	-1	-1	-1	-1	4		0	0						Untertest3.avi	0	880	547	72	111				0	Content		-72	-111	16795001	3203137043
16812	09:20:50.581	00:00:16.811	1009	-1024	-768	-1	-1	-1	-1	4	-1024	-768	-1	-1	-1	-1	4		0	0						Untertest3.avi	0	880	547	72	111				0	Content		-72	-111	16811626	3203153668
16829	09:20:50.598	00:00:16.828	1010	-1024	-768	-1	-1	-1	-1	4	-1024	-768	-1	-1	-1	-1	4		0	0						Untertest3.avi	0	880	547	72	111				0	Content		-72	-111	16828820	3203170862
16846	09:20:50.615	00:00:16.846	1011	-1024	-768	-1	-1	-1	-1	4	-1024	-768	-1	-1	-1	-1	4		0	0						Untertest3.avi	0	880	547	72	111				0	Content		-72	-111	16846193	3203188235
16863	09:20:50.632	00:00:16.863	1012	-1024	-768	-1	-1	-1	-1	4	-1024	-768	-1	-1	-1	-1	4		0	0						Untertest3.avi	0	880	547	72	111				0	Content		-72	-111	16863439	3203205481
16878	09:20:50.647	00:00:16.878	1013	-1024	-768	-1	-1	-1	-1	4	-1024	-768	-1	-1	-1	-1	4		0	0						Untertest3.avi	0	880	547	72	111				0	Content		-72	-111	16878254	3203220296
16895	09:20:50.664	00:00:16.894	1014	-1024	-768	-1	-1	-1	-1	4	-1024	-768	-1	-1	-1	-1	4		0	0						Untertest3.avi	0	880	547	72	111				0	Content		-72	-111	16894991	3203237033
16912	09:20:50.681	00:00:16.911	1015	-1024	-768	-1	-1	-1	-1	4	-1024	-768	-1	-1	-1	-1	4		0	0						Untertest3.avi	0	880	547	72	111				0	Content		-72	-111	16911611	3203253653
16928	09:20:50.697	00:00:16.928	1016	-1024	-768	-1	-1	-1	-1	4	-1024	-768	-1	-1	-1	-1	4		0	0						Untertest3.avi	0	880	547	72	111				0	Content		-72	-111	16928248	3203270290
16945	09:20:50.714	00:00:16.944	1017	-1024	-768	-1	-1	-1	-1	4	-1024	-768	-1	-1	-1	-1	4		0	0						Untertest3.avi	0	880	547	72	111				0	Content		-72	-111	16944858	3203286900
16961	09:20:50.730	00:00:16.961	1018	-1024	-768	-1	-1	-1	-1	4	-1024	-768	-1	-1	-1	-1	4		0	0						Untertest3.avi	0	880	547	72	111				0	Content		-72	-111	16961482	3203303524
16979	09:20:50.748	00:00:16.978	1019	-1024	-768	-1	-1	-1	-1	4	-1024	-768	-1	-1	-1	-1	4		0	0						Untertest3.avi	0	880	547	72	111				0	Content		-72	-111	16978676	3203320718
16996	09:20:50.765	00:00:16.996	1020	-1024	-768	-1	-1	-1	-1	4	-1024	-768	-1	-1	-1	-1	4		0	0						Untertest3.avi	0	880	547	72	111				0	Content		-72	-111	16996047	3203338089
17013	09:20:50.782	00:00:17.013	1021	-1024	-768	-1	-1	-1	-1	4	-1024	-768	-1	-1	-1	-1	4		0	0						Untertest3.avi	0	880	547	72	111				0	Content		-72	-111	17013297	3203355339
17028	09:20:50.797	00:00:17.028	1022	-1024	-768	-1	-1	-1	-1	4	-1024	-768	-1	-1	-1	-1	4		0	0						Untertest3.avi	0	880	547	72	111				0	Content		-72	-111	17028234	3203370276
17045	09:20:50.814	00:00:17.044	1023	-1024	-768	-1	-1	-1	-1	4	-1024	-768	-1	-1	-1	-1	4		0	0						Untertest3.avi	0	880	547	72	111				0	Content		-72	-111	17044844	3203386886
17062	09:20:50.831	00:00:17.061	1024	-1024	-768	-1	-1	-1	-1	4	-1024	-768	-1	-1	-1	-1	4		0	0						Untertest3.avi	0	880	547	72	111				0	Content		-72	-111	17061592	3203403634
17078	09:20:50.847	00:00:17.078	1025	-1024	-768	-1	-1	-1	-1	4	-1024	-768	-1	-1	-1	-1	4		0	0						Untertest3.avi	0	880	547	72	111				0	Content		-72	-111	17078225	3203420267
17095	09:20:50.864	00:00:17.094	1026	-1024	-768	-1	-1	-1	-1	4	-1024	-768	-1	-1	-1	-1	4		0	0						Untertest3.avi	0	880	547	72	111				0	Content		-72	-111	17094834	3203436876
17111	09:20:50.880	00:00:17.111	1027	-1024	-768	-1	-1	-1	-1	4	-1024	-768	-1	-1	-1	-1	4		0	0						Untertest3.avi	0	880	547	72	111				0	Content		-72	-111	17111456	3203453498
17129	09:20:50.898	00:00:17.128	1028	-1024	-768	-1	-1	-1	-1	4	-1024	-768	-1	-1	-1	-1	4		0	0						Untertest3.avi	0	880	547	72	111				0	Content		-72	-111	17128526	3203470568
17146	09:20:50.915	00:00:17.145	1029	-1024	-768	-1	-1	-1	-1	4	-1024	-768	-1	-1	-1	-1	4		0	0						Untertest3.avi	0	880	547	72	111				0	Content		-72	-111	17145899	3203487941
17163	09:20:50.932	00:00:17.163	1030	-1024	-768	-1	-1	-1	-1	4	-1024	-768	-1	-1	-1	-1	4		0	0						Untertest3.avi	0	880	547	72	111				0	Content		-72	-111	17163147	3203505189
17178	09:20:50.947	00:00:17.178	1031	-1024	-768	-1	-1	-1	-1	4	-1024	-768	-1	-1	-1	-1	4		0	0						Untertest3.avi	0	880	547	72	111				0	Content		-72	-111	17178074	3203520116
17195	09:20:50.964	00:00:17.194	1032	-1024	-768	-1	-1	-1	-1	4	-1024	-768	-1	-1	-1	-1	4		0	0						Untertest3.avi	0	880	547	72	111				0	Content		-72	-111	17194697	3203536739
17211	09:20:50.980	00:00:17.211	1033	-1024	-768	-1	-1	-1	-1	4	-1024	-768	-1	-1	-1	-1	4		0	0						Untertest3.avi	0	880	547	72	111				0	Content		-72	-111	17211443	3203553485
17228	09:20:50.997	00:00:17.228	1034	-1024	-768	-1	-1	-1	-1	4	-1024	-768	-1	-1	-1	-1	4		0	0						Untertest3.avi	0	880	547	72	111				0	Content		-72	-111	17228062	3203570104
17245	09:20:51.014	00:00:17.244	1035	-1024	-768	-1	-1	-1	-1	4	-1024	-768	-1	-1	-1	-1	4		0	0						Untertest3.avi	0	880	547	72	111				0	Content		-72	-111	17244685	3203586727
17261	09:20:51.030	00:00:17.261	1036	-1024	-768	-1	-1	-1	-1	4	-1024	-768	-1	-1	-1	-1	4		0	0						Untertest3.avi	0	880	547	72	111				0	Content		-72	-111	17261309	3203603351
17279	09:20:51.048	00:00:17.278	1037	-1024	-768	-1	-1	-1	-1	4	-1024	-768	-1	-1	-1	-1	4		0	0						Untertest3.avi	0	880	547	72	111				0	Content		-72	-111	17278505	3203620547
17296	09:20:51.065	00:00:17.295	1038	-1024	-768	-1	-1	-1	-1	4	-1024	-768	-1	-1	-1	-1	4		0	0						Untertest3.avi	0	880	547	72	111				0	Content		-72	-111	17295876	3203637918
17313	09:20:51.082	00:00:17.313	1039	-1024	-768	-1	-1	-1	-1	4	-1024	-768	-1	-1	-1	-1	4		0	0						Untertest3.avi	0	880	547	72	111				0	Content		-72	-111	17313124	3203655166
17328	09:20:51.097	00:00:17.327	1040	-1024	-768	-1	-1	-1	-1	4	-1024	-768	-1	-1	-1	-1	4		0	0						Untertest3.avi	0	880	547	72	111				0	Content		-72	-111	17327923	3203669965
17345	09:20:51.114	00:00:17.344	1041	-1024	-768	-1	-1	-1	-1	4	-1024	-768	-1	-1	-1	-1	4		0	0						Untertest3.avi	0	880	547	72	111				0	Content		-72	-111	17344671	3203686713
17361	09:20:51.130	00:00:17.361	1042	-1024	-768	-1	-1	-1	-1	4	-1024	-768	-1	-1	-1	-1	4		0	0						Untertest3.avi	0	880	547	72	111				0	Content		-72	-111	17361294	3203703336
17378	09:20:51.147	00:00:17.377	1043	-1024	-768	-1	-1	-1	-1	4	-1024	-768	-1	-1	-1	-1	4		0	0						Untertest3.avi	0	880	547	72	111				0	Content		-72	-111	17377920	3203719962
17395	09:20:51.164	00:00:17.394	1044	-1024	-768	-1	-1	-1	-1	4	-1024	-768	-1	-1	-1	-1	4		0	0						Untertest3.avi	0	880	547	72	111				0	Content		-72	-111	17394539	3203736581
17411	09:20:51.180	00:00:17.411	1045	-1024	-768	-1	-1	-1	-1	4	-1024	-768	-1	-1	-1	-1	4		0	0						Untertest3.avi	0	880	547	72	111				0	Content		-72	-111	17411167	3203753209
17428	09:20:51.197	00:00:17.428	1046	-1024	-768	-1	-1	-1	-1	4	-1024	-768	-1	-1	-1	-1	4		0	0						Untertest3.avi	0	880	547	72	111				0	Content		-72	-111	17428359	3203770401
17446	09:20:51.215	00:00:17.445	1047	-1024	-768	-1	-1	-1	-1	4	-1024	-768	-1	-1	-1	-1	4		0	0						Untertest3.avi	0	880	547	72	111				0	Content		-72	-111	17445732	3203787774
17463	09:20:51.232	00:00:17.462	1048	-1024	-768	-1	-1	-1	-1	4	-1024	-768	-1	-1	-1	-1	4		0	0						Untertest3.avi	0	880	547	72	111				0	Content		-72	-111	17462979	3203805021
17478	09:20:51.247	00:00:17.477	1049	-1024	-768	-1	-1	-1	-1	4	-1024	-768	-1	-1	-1	-1	4		0	0						Untertest3.avi	0	880	547	72	111				0	Content		-72	-111	17477906	3203819948
17495	09:20:51.264	00:00:17.494	1050	-1024	-768	-1	-1	-1	-1	4	-1024	-768	-1	-1	-1	-1	4		0	0						Untertest3.avi	0	880	547	72	111				0	Content		-72	-111	17494532	3203836574
17511	09:20:51.280	00:00:17.511	1051	-1024	-768	-1	-1	-1	-1	4	-1024	-768	-1	-1	-1	-1	4		0	0						Untertest3.avi	0	880	547	72	111				0	Content		-72	-111	17511277	3203853319
17528	09:20:51.297	00:00:17.527	1052	-1024	-768	-1	-1	-1	-1	4	-1024	-768	-1	-1	-1	-1	4		0	0						Untertest3.avi	0	880	547	72	111				0	Content		-72	-111	17527774	3203869816
17545	09:20:51.314	00:00:17.544	1053	-1024	-768	-1	-1	-1	-1	4	-1024	-768	-1	-1	-1	-1	4		0	0						Untertest3.avi	0	880	547	72	111				0	Content		-72	-111	17544523	3203886565
17561	09:20:51.330	00:00:17.561	1054	-1024	-768	-1	-1	-1	-1	4	-1024	-768	-1	-1	-1	-1	4		0	0						Untertest3.avi	0	880	547	72	111				0	Content		-72	-111	17561150	3203903192
17578	09:20:51.347	00:00:17.578	1055	-1024	-768	-1	-1	-1	-1	4	-1024	-768	-1	-1	-1	-1	4		0	0						Untertest3.avi	0	880	547	72	111				0	Content		-72	-111	17578213	3203920255
17596	09:20:51.365	00:00:17.595	1056	-1024	-768	-1	-1	-1	-1	4	-1024	-768	-1	-1	-1	-1	4		0	0						Untertest3.avi	0	880	547	72	111				0	Content		-72	-111	17595585	3203937627
17613	09:20:51.382	00:00:17.612	1057	-1024	-768	-1	-1	-1	-1	4	-1024	-768	-1	-1	-1	-1	4		0	0						Untertest3.avi	0	880	547	72	111				0	Content		-72	-111	17612955	3203954997
17628	09:20:51.397	00:00:17.627	1058	-1024	-768	-1	-1	-1	-1	4	-1024	-768	-1	-1	-1	-1	4		0	0						Untertest3.avi	0	880	547	72	111				0	Content		-72	-111	17627757	3203969799
17644	09:20:51.413	00:00:17.644	1059	-1024	-768	-1	-1	-1	-1	4	-1024	-768	-1	-1	-1	-1	4		0	0						Untertest3.avi	0	880	547	72	111				0	Content		-72	-111	17644381	3203986423
17661	09:20:51.430	00:00:17.661	1060	-1024	-768	-1	-1	-1	-1	4	-1024	-768	-1	-1	-1	-1	4		0	0						Untertest3.avi	0	880	547	72	111				0	Content		-72	-111	17661128	3204003170
17678	09:20:51.447	00:00:17.677	1061	-1024	-768	-1	-1	-1	-1	4	-1024	-768	-1	-1	-1	-1	4		0	0						Untertest3.avi	0	880	547	72	111				0	Content		-72	-111	17677747	3204019789
17694	09:20:51.463	00:00:17.694	1062	-1024	-768	-1	-1	-1	-1	4	-1024	-768	-1	-1	-1	-1	4		0	0						Untertest3.avi	0	880	547	72	111				0	Content		-72	-111	17694370	3204036412
17711	09:20:51.480	00:00:17.710	1063	-1024	-768	-1	-1	-1	-1	4	-1024	-768	-1	-1	-1	-1	4		0	0						Untertest3.avi	0	880	547	72	111				0	Content		-72	-111	17710992	3204053034
17728	09:20:51.497	00:00:17.728	1064	-1024	-768	-1	-1	-1	-1	4	-1024	-768	-1	-1	-1	-1	4		0	0						Untertest3.avi	0	880	547	72	111				0	Content		-72	-111	17728186	3204070228
17746	09:20:51.515	00:00:17.745	1065	-1024	-768	-1	-1	-1	-1	4	-1024	-768	-1	-1	-1	-1	4		0	0						Untertest3.avi	0	880	547	72	111				0	Content		-72	-111	17745564	3204087606
17763	09:20:51.532	00:00:17.762	1066	-1024	-768	-1	-1	-1	-1	4	-1024	-768	-1	-1	-1	-1	4		0	0						Untertest3.avi	0	880	547	72	111				0	Content		-72	-111	17762810	3204104852
17778	09:20:51.547	00:00:17.777	1067	-1024	-768	-1	-1	-1	-1	4	-1024	-768	-1	-1	-1	-1	4		0	0						Untertest3.avi	0	880	547	72	111				0	Content		-72	-111	17777614	3204119656
17794	09:20:51.563	00:00:17.794	1068	-1024	-768	-1	-1	-1	-1	4	-1024	-768	-1	-1	-1	-1	4		0	0						Untertest3.avi	0	880	547	72	111				0	Content		-72	-111	17794364	3204136406
17811	09:20:51.580	00:00:17.810	1069	-1024	-768	-1	-1	-1	-1	4	-1024	-768	-1	-1	-1	-1	4		0	0						Untertest3.avi	0	880	547	72	111				0	Content		-72	-111	17810986	3204153028
17828	09:20:51.597	00:00:17.827	1070	-1024	-768	-1	-1	-1	-1	4	-1024	-768	-1	-1	-1	-1	4		0	0						Untertest3.avi	0	880	547	72	111				0	Content		-72	-111	17827604	3204169646
17844	09:20:51.613	00:00:17.844	1071	-1024	-768	-1	-1	-1	-1	4	-1024	-768	-1	-1	-1	-1	4		0	0						Untertest3.avi	0	880	547	72	111				0	Content		-72	-111	17844229	3204186271
17861	09:20:51.630	00:00:17.860	1072	-1024	-768	-1	-1	-1	-1	4	-1024	-768	-1	-1	-1	-1	4		0	0						Untertest3.avi	0	880	547	72	111				0	Content		-72	-111	17860851	3204202893
17878	09:20:51.647	00:00:17.878	1073	-1024	-768	-1	-1	-1	-1	4	-1024	-768	-1	-1	-1	-1	4		0	0						Untertest3.avi	0	880	547	72	111				0	Content		-72	-111	17878060	3204220102
17895	09:20:51.664	00:00:17.895	1074	-1024	-768	-1	-1	-1	-1	4	-1024	-768	-1	-1	-1	-1	4		0	0						Untertest3.avi	0	880	547	72	111				0	Content		-72	-111	17895418	3204237460
17913	09:20:51.682	00:00:17.912	1075	-1024	-768	-1	-1	-1	-1	4	-1024	-768	-1	-1	-1	-1	4		0	0						Untertest3.avi	0	880	547	72	111				0	Content		-72	-111	17912664	3204254706
17927	09:20:51.696	00:00:17.927	1076	-1024	-768	-1	-1	-1	-1	4	-1024	-768	-1	-1	-1	-1	4		0	0						Untertest3.avi	0	880	547	72	111				0	Content		-72	-111	17927466	3204269508
17944	09:20:51.713	00:00:17.944	1077	-1024	-768	-1	-1	-1	-1	4	-1024	-768	-1	-1	-1	-1	4		0	0						Untertest3.avi	0	880	547	72	111				0	Content		-72	-111	17944213	3204286255
17961	09:20:51.730	00:00:17.960	1078	-1024	-768	-1	-1	-1	-1	4	-1024	-768	-1	-1	-1	-1	4		0	0						Untertest3.avi	0	880	547	72	111				0	Content		-72	-111	17960838	3204302880
17978	09:20:51.747	00:00:17.977	1079	-1024	-768	-1	-1	-1	-1	4	-1024	-768	-1	-1	-1	-1	4		0	0						Untertest3.avi	0	880	547	72	111				0	Content		-72	-111	17977588	3204319630
17994	09:20:51.763	00:00:17.994	1080	-1024	-768	-1	-1	-1	-1	4	-1024	-768	-1	-1	-1	-1	4		0	0						Untertest3.avi	0	880	547	72	111				0	Content		-72	-111	17994085	3204336127
18011	09:20:51.780	00:00:18.010	1081	-1024	-768	-1	-1	-1	-1	4	-1024	-768	-1	-1	-1	-1	4		0	0						Untertest3.avi	0	880	547	72	111				0	Content		-72	-111	18010705	3204352747
18028	09:20:51.797	00:00:18.027	1082	-1024	-768	-1	-1	-1	-1	4	-1024	-768	-1	-1	-1	-1	4		0	0						Untertest3.avi	0	880	547	72	111				0	Content		-72	-111	18027902	3204369944
18045	09:20:51.814	00:00:18.045	1083	-1024	-768	-1	-1	-1	-1	4	-1024	-768	-1	-1	-1	-1	4		0	0						Untertest3.avi	0	880	547	72	111				0	Content		-72	-111	18045274	3204387316
18063	09:20:51.832	00:00:18.062	1084	-1024	-768	-1	-1	-1	-1	4	-1024	-768	-1	-1	-1	-1	4		0	0						Untertest3.avi	0	880	547	72	111				0	Content		-72	-111	18062620	3204404662
18079	09:20:51.848	00:00:18.078	1085	-1024	-768	-1	-1	-1	-1	4	-1024	-768	-1	-1	-1	-1	4		0	0						Untertest3.avi	0	880	547	72	111				0	Content		-72	-111	18078662	3204420704
18095	09:20:51.864	00:00:18.095	1086	-1024	-768	-1	-1	-1	-1	4	-1024	-768	-1	-1	-1	-1	4		0	0						Untertest3.avi	0	880	547	72	111				0	Content		-72	-111	18095329	3204437371
18112	09:20:51.881	00:00:18.111	1087	-1024	-768	-1	-1	-1	-1	4	-1024	-768	-1	-1	-1	-1	4		0	0						Untertest3.avi	0	880	547	72	111				0	Content		-72	-111	18111996	3204454038
18127	09:20:51.896	00:00:18.127	1088	-1024	-768	-1	-1	-1	-1	4	-1024	-768	-1	-1	-1	-1	4		0	0						Untertest3.avi	0	880	547	72	111				0	Content		-72	-111	18127362	3204469404
18144	09:20:51.913	00:00:18.143	1089	-1024	-768	-1	-1	-1	-1	4	-1024	-768	-1	-1	-1	-1	4		0	0						Untertest3.avi	0	880	547	72	111				0	Content		-72	-111	18143988	3204486030
18161	09:20:51.930	00:00:18.160	1090	-1024	-768	-1	-1	-1	-1	4	-1024	-768	-1	-1	-1	-1	4		0	0						Untertest3.avi	0	880	547	72	111				0	Content		-72	-111	18160665	3204502707
18177	09:20:51.946	00:00:18.177	1091	-1024	-768	-1	-1	-1	-1	4	-1024	-768	-1	-1	-1	-1	4		0	0						Untertest3.avi	0	880	547	72	111				0	Content		-72	-111	18177312	3204519354
18194	09:20:51.963	00:00:18.193	1092	-1024	-768	-1	-1	-1	-1	4	-1024	-768	-1	-1	-1	-1	4		0	0						Untertest3.avi	0	880	547	72	111				0	Content		-72	-111	18193979	3204536021
18211	09:20:51.980	00:00:18.210	1093	-1024	-768	-1	-1	-1	-1	4	-1024	-768	-1	-1	-1	-1	4		0	0						Untertest3.avi	0	880	547	72	111				0	Content		-72	-111	18210646	3204552688
18227	09:20:51.996	00:00:18.227	1094	-1024	-768	-1	-1	-1	-1	4	-1024	-768	-1	-1	-1	-1	4		0	0						Untertest3.avi	0	880	547	72	111				0	Content		-72	-111	18227465	3204569507
18244	09:20:52.013	00:00:18.244	1095	-1024	-768	-1	-1	-1	-1	4	-1024	-768	-1	-1	-1	-1	4		0	0						Untertest3.avi	0	880	547	72	111				0	Content		-72	-111	18244132	3204586174
18261	09:20:52.030	00:00:18.260	1096	-1024	-768	-1	-1	-1	-1	4	-1024	-768	-1	-1	-1	-1	4		0	0						Untertest3.avi	0	880	547	72	111				0	Content		-72	-111	18260799	3204602841
18278	09:20:52.047	00:00:18.277	1097	-1024	-768	-1	-1	-1	-1	4	-1024	-768	-1	-1	-1	-1	4		0	0						Untertest3.avi	0	880	547	72	111				0	Content		-72	-111	18277774	3204619816
18294	09:20:52.063	00:00:18.294	1098	-1024	-768	-1	-1	-1	-1	4	-1024	-768	-1	-1	-1	-1	4		0	0						Untertest3.avi	0	880	547	72	111				0	Content		-72	-111	18294441	3204636483
18311	09:20:52.080	00:00:18.311	1099	-1024	-768	-1	-1	-1	-1	4	-1024	-768	-1	-1	-1	-1	4		0	0						Untertest3.avi	0	880	547	72	111				0	Content		-72	-111	18311108	3204653150
18328	09:20:52.097	00:00:18.328	1100	-1024	-768	-1	-1	-1	-1	4	-1024	-768	-1	-1	-1	-1	4		0	0						Untertest3.avi	0	880	547	72	111				0	Content		-72	-111	18328190	3204670232
18345	09:20:52.114	00:00:18.344	1101	-1024	-768	-1	-1	-1	-1	4	-1024	-768	-1	-1	-1	-1	4		0	0						Untertest3.avi	0	880	547	72	111				0	Content		-72	-111	18344857	3204686899
18362	09:20:52.131	00:00:18.361	1102	-1024	-768	-1	-1	-1	-1	4	-1024	-768	-1	-1	-1	-1	4		0	0						Untertest3.avi	0	880	547	72	111				0	Content		-72	-111	18361524	3204703566
18378	09:20:52.147	00:00:18.377	1103	-1024	-768	-1	-1	-1	-1	4	-1024	-768	-1	-1	-1	-1	4		0	0						Untertest3.avi	0	880	547	72	111				0	Content		-72	-111	18377684	3204719726
18394	09:20:52.163	00:00:18.394	1104	-1024	-768	-1	-1	-1	-1	4	-1024	-768	-1	-1	-1	-1	4		0	0						Untertest3.avi	0	880	547	72	111				0	Content		-72	-111	18394351	3204736393
18411	09:20:52.180	00:00:18.410	1105	-1024	-768	-1	-1	-1	-1	4	-1024	-768	-1	-1	-1	-1	4		0	0						Untertest3.avi	0	880	547	72	111				0	Content		-72	-111	18410848	3204752890
18428	09:20:52.197	00:00:18.427	1106	-1024	-768	-1	-1	-1	-1	4	-1024	-768	-1	-1	-1	-1	4		0	0						Untertest3.avi	0	880	547	72	111				0	Content		-72	-111	18427515	3204769557
18444	09:20:52.213	00:00:18.444	1107	-1024	-768	-1	-1	-1	-1	4	-1024	-768	-1	-1	-1	-1	4		0	0						Untertest3.avi	0	880	547	72	111				0	Content		-72	-111	18444182	3204786224
18460	09:20:52.229	00:00:18.460	1108	-1024	-768	-1	-1	-1	-1	4	-1024	-768	-1	-1	-1	-1	4		0	0						Untertest3.avi	0	880	547	72	111				0	Content		-72	-111	18460460	3204802502
18477	09:20:52.246	00:00:18.477	1109	-1024	-768	-1	-1	-1	-1	4	-1024	-768	-1	-1	-1	-1	4		0	0						Untertest3.avi	0	880	547	72	111				0	Content		-72	-111	18477087	3204819129
18494	09:20:52.263	00:00:18.493	1110	-1024	-768	-1	-1	-1	-1	4	-1024	-768	-1	-1	-1	-1	4		0	0						Untertest3.avi	0	880	547	72	111				0	Content		-72	-111	18493752	3204835794
18510	09:20:52.279	00:00:18.510	1111	-1024	-768	-1	-1	-1	-1	4	-1024	-768	-1	-1	-1	-1	4		0	0						Untertest3.avi	0	880	547	72	111				0	Content		-72	-111	18510420	3204852462
18527	09:20:52.296	00:00:18.527	1112	-1024	-768	-1	-1	-1	-1	4	-1024	-768	-1	-1	-1	-1	4		0	0						Untertest3.avi	0	880	547	72	111				0	Content		-72	-111	18527087	3204869129
18544	09:20:52.313	00:00:18.543	1113	-1024	-768	-1	-1	-1	-1	4	-1024	-768	-1	-1	-1	-1	4		0	0						Untertest3.avi	0	880	547	72	111				0	Content		-72	-111	18543750	3204885792
18560	09:20:52.329	00:00:18.560	1114	-1024	-768	-1	-1	-1	-1	4	-1024	-768	-1	-1	-1	-1	4		0	0						Untertest3.avi	0	880	547	72	111				0	Content		-72	-111	18560417	3204902459
18577	09:20:52.346	00:00:18.577	1115	-1024	-768	-1	-1	-1	-1	4	-1024	-768	-1	-1	-1	-1	4		0	0						Untertest3.avi	0	880	547	72	111				0	Content		-72	-111	18577084	3204919126
18594	09:20:52.363	00:00:18.594	1116	-1024	-768	-1	-1	-1	-1	4	-1024	-768	-1	-1	-1	-1	4		0	0						Untertest3.avi	0	880	547	72	111				0	Content		-72	-111	18594021	3204936063
18611	09:20:52.380	00:00:18.610	1117	-1024	-768	-1	-1	-1	-1	4	-1024	-768	-1	-1	-1	-1	4		0	0						Untertest3.avi	0	880	547	72	111				0	Content		-72	-111	18610688	3204952730
18628	09:20:52.397	00:00:18.627	1118	-1024	-768	-1	-1	-1	-1	4	-1024	-768	-1	-1	-1	-1	4		0	0						Untertest3.avi	0	880	547	72	111				0	Content		-72	-111	18627648	3204969690
18644	09:20:52.413	00:00:18.644	1119	-1024	-768	-1	-1	-1	-1	4	-1024	-768	-1	-1	-1	-1	4		0	0						Untertest3.avi	0	880	547	72	111				0	Content		-72	-111	18644315	3204986357
18661	09:20:52.430	00:00:18.660	1120	-1024	-768	-1	-1	-1	-1	4	-1024	-768	-1	-1	-1	-1	4		0	0						Untertest3.avi	0	880	547	72	111				0	Content		-72	-111	18660982	3205003024
18678	09:20:52.447	00:00:18.678	1121	-1024	-768	-1	-1	-1	-1	4	-1024	-768	-1	-1	-1	-1	4		0	0						Untertest3.avi	0	880	547	72	111				0	Content		-72	-111	18678219	3205020261
18695	09:20:52.464	00:00:18.694	1122	-1024	-768	-1	-1	-1	-1	4	-1024	-768	-1	-1	-1	-1	4		0	0						Untertest3.avi	0	880	547	72	111				0	Content		-72	-111	18694886	3205036928
18711	09:20:52.480	00:00:18.711	1123	-1024	-768	-1	-1	-1	-1	4	-1024	-768	-1	-1	-1	-1	4		0	0						Untertest3.avi	0	880	547	72	111				0	Content		-72	-111	18711113	3205053155
18728	09:20:52.497	00:00:18.727	1124	-1024	-768	-1	-1	-1	-1	4	-1024	-768	-1	-1	-1	-1	4		0	0						Untertest3.avi	0	880	547	72	111				0	Content		-72	-111	18727780	3205069822
18744	09:20:52.513	00:00:18.744	1125	-1024	-768	-1	-1	-1	-1	4	-1024	-768	-1	-1	-1	-1	4		0	0						Untertest3.avi	0	880	547	72	111				0	Content		-72	-111	18744447	3205086489
18760	09:20:52.529	00:00:18.760	1126	-1024	-768	-1	-1	-1	-1	4	-1024	-768	-1	-1	-1	-1	4		0	0						Untertest3.avi	0	880	547	72	111				0	Content		-72	-111	18760185	3205102227
18777	09:20:52.546	00:00:18.776	1127	-1024	-768	-1	-1	-1	-1	4	-1024	-768	-1	-1	-1	-1	4		0	0						Untertest3.avi	0	880	547	72	111				0	Content		-72	-111	18776948	3205118990
18794	09:20:52.563	00:00:18.793	1128	-1024	-768	-1	-1	-1	-1	4	-1024	-768	-1	-1	-1	-1	4		0	0						Untertest3.avi	0	880	547	72	111				0	Content		-72	-111	18793555	3205135597
18810	09:20:52.579	00:00:18.810	1129	-1024	-768	-1	-1	-1	-1	4	-1024	-768	-1	-1	-1	-1	4		0	0						Untertest3.avi	0	880	547	72	111				0	Content		-72	-111	18810235	3205152277
18827	09:20:52.596	00:00:18.826	1130	-1024	-768	-1	-1	-1	-1	4	-1024	-768	-1	-1	-1	-1	4		0	0						Untertest3.avi	0	880	547	72	111				0	Content		-72	-111	18826887	3205168929
18844	09:20:52.613	00:00:18.843	1131	-1024	-768	-1	-1	-1	-1	4	-1024	-768	-1	-1	-1	-1	4		0	0						Untertest3.avi	0	880	547	72	111				0	Content		-72	-111	18843554	3205185596
18860	09:20:52.629	00:00:18.860	1132	-1024	-768	-1	-1	-1	-1	4	-1024	-768	-1	-1	-1	-1	4		0	0						Untertest3.avi	0	880	547	72	111				0	Content		-72	-111	18860221	3205202263
18877	09:20:52.646	00:00:18.877	1133	-1024	-768	-1	-1	-1	-1	4	-1024	-768	-1	-1	-1	-1	4		0	0						Untertest3.avi	0	880	547	72	111				0	Content		-72	-111	18877041	3205219083
18894	09:20:52.663	00:00:18.893	1134	-1024	-768	-1	-1	-1	-1	4	-1024	-768	-1	-1	-1	-1	4		0	0						Untertest3.avi	0	880	547	72	111				0	Content		-72	-111	18893708	3205235750
18910	09:20:52.679	00:00:18.910	1135	-1024	-768	-1	-1	-1	-1	4	-1024	-768	-1	-1	-1	-1	4		0	0						Untertest3.avi	0	880	547	72	111				0	Content		-72	-111	18910375	3205252417
18927	09:20:52.696	00:00:18.927	1136	-1024	-768	-1	-1	-1	-1	4	-1024	-768	-1	-1	-1	-1	4		0	0						Untertest3.avi	0	880	547	72	111				0	Content		-72	-111	18927350	3205269392
18944	09:20:52.713	00:00:18.944	1137	-1024	-768	-1	-1	-1	-1	4	-1024	-768	-1	-1	-1	-1	4		0	0						Untertest3.avi	0	880	547	72	111				0	Content		-72	-111	18944017	3205286059
18961	09:20:52.730	00:00:18.960	1138	-1024	-768	-1	-1	-1	-1	4	-1024	-768	-1	-1	-1	-1	4		0	0						Untertest3.avi	0	880	547	72	111				0	Content		-72	-111	18960684	3205302726
18978	09:20:52.747	00:00:18.977	1139	-1024	-768	-1	-1	-1	-1	4	-1024	-768	-1	-1	-1	-1	4		0	0						Untertest3.avi	0	880	547	72	111				0	Content		-72	-111	18977762	3205319804
18994	09:20:52.763	00:00:18.994	1140	-1024	-768	-1	-1	-1	-1	4	-1024	-768	-1	-1	-1	-1	4		0	0						Untertest3.avi	0	880	547	72	111				0	Content		-72	-111	18994429	3205336471
19011	09:20:52.780	00:00:19.011	1141	-1024	-768	-1	-1	-1	-1	4	-1024	-768	-1	-1	-1	-1	4		0	0						Untertest3.avi	0	880	547	72	111				0	Content		-72	-111	19011096	3205353138
19027	09:20:52.796	00:00:19.027	1142	-1024	-768	-1	-1	-1	-1	4	-1024	-768	-1	-1	-1	-1	4		0	0						Untertest3.avi	0	880	547	72	111				0	Content		-72	-111	19027256	3205369298
19044	09:20:52.813	00:00:19.043	1143	-1024	-768	-1	-1	-1	-1	4	-1024	-768	-1	-1	-1	-1	4		0	0						Untertest3.avi	0	880	547	72	111				0	Content		-72	-111	19043923	3205385965
19060	09:20:52.829	00:00:19.060	1144	-1024	-768	-1	-1	-1	-1	4	-1024	-768	-1	-1	-1	-1	4		0	0						Untertest3.avi	0	880	547	72	111				0	Content		-72	-111	19060421	3205402463
19077	09:20:52.846	00:00:19.077	1145	-1024	-768	-1	-1	-1	-1	4	-1024	-768	-1	-1	-1	-1	4		0	0						Untertest3.avi	0	880	547	72	111				0	Content		-72	-111	19077088	3205419130
19094	09:20:52.863	00:00:19.093	1146	-1024	-768	-1	-1	-1	-1	4	-1024	-768	-1	-1	-1	-1	4		0	0						Untertest3.avi	0	880	547	72	111				0	Content		-72	-111	19093755	3205435797
19110	09:20:52.879	00:00:19.110	1147	-1024	-768	-1	-1	-1	-1	4	-1024	-768	-1	-1	-1	-1	4		0	0						Untertest3.avi	0	880	547	72	111				0	Content		-72	-111	19110032	3205452074
19127	09:20:52.896	00:00:19.126	1148	-1024	-768	-1	-1	-1	-1	4	-1024	-768	-1	-1	-1	-1	4		0	0						Untertest3.avi	0	880	547	72	111				0	Content		-72	-111	19126656	3205468698
19143	09:20:52.912	00:00:19.143	1149	-1024	-768	-1	-1	-1	-1	4	-1024	-768	-1	-1	-1	-1	4		0	0						Untertest3.avi	0	880	547	72	111				0	Content		-72	-111	19143332	3205485374
19160	09:20:52.929	00:00:19.159	1150	-1024	-768	-1	-1	-1	-1	4	-1024	-768	-1	-1	-1	-1	4		0	0						Untertest3.avi	0	880	547	72	111				0	Content		-72	-111	19159991	3205502033
19177	09:20:52.946	00:00:19.176	1151	-1024	-768	-1	-1	-1	-1	4	-1024	-768	-1	-1	-1	-1	4		0	0						Untertest3.avi	0	880	547	72	111				0	Content		-72	-111	19176658	3205518700
19193	09:20:52.962	00:00:19.193	1152	-1024	-768	-1	-1	-1	-1	4	-1024	-768	-1	-1	-1	-1	4		0	0						Untertest3.avi	0	880	547	72	111				0	Content		-72	-111	19193488	3205535530
19210	09:20:52.979	00:00:19.210	1153	-1024	-768	-1	-1	-1	-1	4	-1024	-768	-1	-1	-1	-1	4		0	0						Untertest3.avi	0	880	547	72	111				0	Content		-72	-111	19210155	3205552197
19227	09:20:52.996	00:00:19.226	1154	-1024	-768	-1	-1	-1	-1	4	-1024	-768	-1	-1	-1	-1	4		0	0						Untertest3.avi	0	880	547	72	111				0	Content		-72	-111	19226822	3205568864
19244	09:20:53.013	00:00:19.243	1155	-1024	-768	-1	-1	-1	-1	4	-1024	-768	-1	-1	-1	-1	4		0	0						Untertest3.avi	0	880	547	72	111				0	Content		-72	-111	19243804	3205585846
19260	09:20:53.029	00:00:19.260	1156	-1024	-768	-1	-1	-1	-1	4	-1024	-768	-1	-1	-1	-1	4		0	0						Untertest3.avi	0	880	547	72	111				0	Content		-72	-111	19260471	3205602513
19277	09:20:53.046	00:00:19.277	1157	-1024	-768	-1	-1	-1	-1	4	-1024	-768	-1	-1	-1	-1	4		0	0						Untertest3.avi	0	880	547	72	111				0	Content		-72	-111	19277138	3205619180
19294	09:20:53.063	00:00:19.294	1158	-1024	-768	-1	-1	-1	-1	4	-1024	-768	-1	-1	-1	-1	4		0	0						Untertest3.avi	0	880	547	72	111				0	Content		-72	-111	19294456	3205636498
19311	09:20:53.080	00:00:19.311	1159	-1024	-768	-1	-1	-1	-1	4	-1024	-768	-1	-1	-1	-1	4		0	0						Untertest3.avi	0	880	547	72	111				0	Content		-72	-111	19311123	3205653165
19327	09:20:53.096	00:00:19.327	1160	-1024	-768	-1	-1	-1	-1	4	-1024	-768	-1	-1	-1	-1	4		0	0						Untertest3.avi	0	880	547	72	111				0	Content		-72	-111	19327377	3205669419
19344	09:20:53.113	00:00:19.344	1161	-1024	-768	-1	-1	-1	-1	4	-1024	-768	-1	-1	-1	-1	4		0	0						Untertest3.avi	0	880	547	72	111				0	Content		-72	-111	19344044	3205686086
19361	09:20:53.130	00:00:19.360	1162	-1024	-768	-1	-1	-1	-1	4	-1024	-768	-1	-1	-1	-1	4		0	0						Untertest3.avi	0	880	547	72	111				0	Content		-72	-111	19360711	3205702753
19377	09:20:53.146	00:00:19.376	1163	-1024	-768	-1	-1	-1	-1	4	-1024	-768	-1	-1	-1	-1	4		0	0						Untertest3.avi	0	880	547	72	111				0	Content		-72	-111	19376508	3205718550
19393	09:20:53.162	00:00:19.393	1164	-1024	-768	-1	-1	-1	-1	4	-1024	-768	-1	-1	-1	-1	4		0	0						Untertest3.avi	0	880	547	72	111				0	Content		-72	-111	19393133	3205735175
19410	09:20:53.179	00:00:19.409	1165	-1024	-768	-1	-1	-1	-1	4	-1024	-768	-1	-1	-1	-1	4		0	0						Untertest3.avi	0	880	547	72	111				0	Content		-72	-111	19409883	3205751925
19427	09:20:53.196	00:00:19.426	1166	-1024	-768	-1	-1	-1	-1	4	-1024	-768	-1	-1	-1	-1	4		0	0						Untertest3.avi	0	880	547	72	111				0	Content		-72	-111	19426558	3205768600
19443	09:20:53.212	00:00:19.443	1167	-1024	-768	-1	-1	-1	-1	4	-1024	-768	-1	-1	-1	-1	4		0	0						Untertest3.avi	0	880	547	72	111				0	Content		-72	-111	19443164	3205785206
19460	09:20:53.229	00:00:19.459	1168	-1024	-768	-1	-1	-1	-1	4	-1024	-768	-1	-1	-1	-1	4		0	0						Untertest3.avi	0	880	547	72	111				0	Content		-72	-111	19459831	3205801873
19476	09:20:53.245	00:00:19.476	1169	-1024	-768	-1	-1	-1	-1	4	-1024	-768	-1	-1	-1	-1	4		0	0						Untertest3.avi	0	880	547	72	111				0	Content		-72	-111	19476498	3205818540
19493	09:20:53.262	00:00:19.493	1170	-1024	-768	-1	-1	-1	-1	4	-1024	-768	-1	-1	-1	-1	4		0	0						Untertest3.avi	0	880	547	72	111				0	Content		-72	-111	19493331	3205835373
19510	09:20:53.279	00:00:19.509	1171	-1024	-768	-1	-1	-1	-1	4	-1024	-768	-1	-1	-1	-1	4		0	0						Untertest3.avi	0	880	547	72	111				0	Content		-72	-111	19509998	3205852040
19527	09:20:53.296	00:00:19.526	1172	-1024	-768	-1	-1	-1	-1	4	-1024	-768	-1	-1	-1	-1	4		0	0						Untertest3.avi	0	880	547	72	111				0	Content		-72	-111	19526665	3205868707
19544	09:20:53.313	00:00:19.543	1173	-1024	-768	-1	-1	-1	-1	4	-1024	-768	-1	-1	-1	-1	4		0	0						Untertest3.avi	0	880	547	72	111				0	Content		-72	-111	19543651	3205885693
19560	09:20:53.329	00:00:19.560	1174	-1024	-768	-1	-1	-1	-1	4	-1024	-768	-1	-1	-1	-1	4		0	0						Untertest3.avi	0	880	547	72	111				0	Content		-72	-111	19560318	3205902360
19577	09:20:53.346	00:00:19.576	1175	-1024	-768	-1	-1	-1	-1	4	-1024	-768	-1	-1	-1	-1	4		0	0						Untertest3.avi	0	880	547	72	111				0	Content		-72	-111	19576985	3205919027
19594	09:20:53.363	00:00:19.594	1176	-1024	-768	-1	-1	-1	-1	4	-1024	-768	-1	-1	-1	-1	4		0	0						Untertest3.avi	0	880	547	72	111				0	Content		-72	-111	19594075	3205936117
19611	09:20:53.380	00:00:19.610	1177	-1024	-768	-1	-1	-1	-1	4	-1024	-768	-1	-1	-1	-1	4		0	0						Untertest3.avi	0	880	547	72	111				0	Content		-72	-111	19610742	3205952784
19627	09:20:53.396	00:00:19.627	1178	-1024	-768	-1	-1	-1	-1	4	-1024	-768	-1	-1	-1	-1	4		0	0						Untertest3.avi	0	880	547	72	111				0	Content		-72	-111	19627409	3205969451
19645	09:20:53.414	00:00:19.644	1179	-1024	-768	-1	-1	-1	-1	4	-1024	-768	-1	-1	-1	-1	4		0	0						Untertest3.avi	0	880	547	72	111				0	Content		-72	-111	19644863	3205986905
19661	09:20:53.430	00:00:19.660	1180	64,47923	474,3697	0,5524426	0,7867346	439,4192	3,048769	1	64,47923	474,3697	0,5524426	0,7867346	439,4192	3,048769	3	14	64	474						Untertest3.avi	0	880	547	72	111	-34	427	100	0	Content		-8	363	19660734	3206002776
19677	09:20:53.446	00:00:19.677	1181	-352,5403	706,8291	0,5530897	0,7859969	439,4192	2,284389	1	-352,5403	706,8291	0,5530897	0,7859969	439,4192	2,284389	3	14	-353	707						Untertest3.avi	0	880	547	72	111	-34	427	100	0	Content		-425	596	19677233	3206019275
19694	09:20:53.463	00:00:19.693	1182	-1024	-768	-1	-1	-1	-1	4	-1024	-768	-1	-1	-1	-1	4	14	0	0						Untertest3.avi	0	880	547	72	111	-34	427	100	0	Content		-72	-111	19693980	3206036022
19710	09:20:53.479	00:00:19.710	1183	74,58207	469,3715	0,5553046	0,7835972	436,2498	2,829551	1	74,58207	469,3715	0,5553046	0,7835972	436,2498	2,829551	3	14	75	469						Untertest3.avi	0	880	547	72	111	-34	427	100	0	Content		3	358	19710351	3206052393
19728	09:20:53.497	00:00:19.727	1184	-1024	-768	-1	-1	-1	-1	4	-1024	-768	-1	-1	-1	-1	4	14	0	0						Untertest3.avi	0	880	547	72	111	-34	427	100	0	Content		-72	-111	19727598	3206069640
19744	09:20:53.513	00:00:19.743	1185	30,61351	538,493	0,5573269	0,784088	436,8522	2,919234	1	30,61351	538,493	0,5573269	0,784088	436,8522	2,919234	3	14	31	538						Untertest3.avi	0	880	547	72	111	-34	427	100	0	Content		-41	427	19743721	3206085763
19761	09:20:53.530	00:00:19.760	1186	37,92757	537,6208	0,5587194	0,7850616	436,9652	2,806833	1	37,92757	537,6208	0,5587194	0,7850616	436,9652	2,806833	3	15	38	538						Untertest3.avi	0	880	547	72	111	-32	498	549	0	Content		-34	427	19760843	3206102885
19777	09:20:53.546	00:00:19.776	1187	-1024	-768	-1	-1	-1	-1	4	-1024	-768	-1	-1	-1	-1	4	15	0	0						Untertest3.avi	0	880	547	72	111	-32	498	549	0	Content		-72	-111	19776965	3206119007
19794	09:20:53.563	00:00:19.793	1188	-1024	-768	-1	-1	-1	-1	4	-1024	-768	-1	-1	-1	-1	4	15	0	0						Untertest3.avi	0	880	547	72	111	-32	498	549	0	Content		-72	-111	19793590	3206135632
19810	09:20:53.579	00:00:19.810	1189	-1024	-768	-1	-1	-1	-1	4	-1024	-768	-1	-1	-1	-1	4	15	0	0						Untertest3.avi	0	880	547	72	111	-32	498	549	0	Content		-72	-111	19810257	3206152299
19827	09:20:53.596	00:00:19.826	1190	-3,359443	601,732	0,5622513	0,7879056	437,9388	2,977592	1	-3,359443	601,732	0,5622513	0,7879056	437,9388	2,977592	3	15	-3	602						Untertest3.avi	0	880	547	72	111	-32	498	549	0	Content		-75	491	19826961	3206169003
19844	09:20:53.613	00:00:19.844	1191	-1024	-768	-1	-1	-1	-1	4	-1024	-768	-1	-1	-1	-1	4	15	0	0						Untertest3.avi	0	880	547	72	111	-32	498	549	0	Content		-72	-111	19844205	3206186247
19861	09:20:53.630	00:00:19.860	1192	-1024	-768	-1	-1	-1	-1	4	-1024	-768	-1	-1	-1	-1	4	15	0	0						Untertest3.avi	0	880	547	72	111	-32	498	549	0	Content		-72	-111	19860578	3206202620
19877	09:20:53.646	00:00:19.877	1193	-1024	-768	-1	-1	-1	-1	4	-1024	-768	-1	-1	-1	-1	4	15	0	0						Untertest3.avi	0	880	547	72	111	-32	498	549	0	Content		-72	-111	19877245	3206219287
19894	09:20:53.663	00:00:19.894	1194	24,82262	603,7057	0,5650652	0,7931362	437,2292	2,923991	1	24,82262	603,7057	0,5650652	0,7931362	437,2292	2,923991	3	15	25	604						Untertest3.avi	0	880	547	72	111	-32	498	549	0	Content		-47	493	19894076	3206236118
19910	09:20:53.679	00:00:19.910	1195	-1024	-768	-1	-1	-1	-1	4	-1024	-768	-1	-1	-1	-1	4	15	0	0						Untertest3.avi	0	880	547	72	111	-32	498	549	0	Content		-72	-111	19910209	3206252251
19927	09:20:53.696	00:00:19.926	1196	-1024	-768	-1	-1	-1	-1	4	-1024	-768	-1	-1	-1	-1	4	15	0	0						Untertest3.avi	0	880	547	72	111	-32	498	549	0	Content		-72	-111	19926889	3206268931
19944	09:20:53.713	00:00:19.943	1197	-1024	-768	-1	-1	-1	-1	4	-1024	-768	-1	-1	-1	-1	4	15	0	0						Untertest3.avi	0	880	547	72	111	-32	498	549	0	Content		-72	-111	19943556	3206285598
19960	09:20:53.729	00:00:19.960	1198	-1024	-768	-1	-1	-1	-1	4	-1024	-768	-1	-1	-1	-1	4	15	0	0						Untertest3.avi	0	880	547	72	111	-32	498	549	0	Content		-72	-111	19960191	3206302233
19977	09:20:53.746	00:00:19.977	1199	82,90063	617,2306	0,5398405	0,7994992	437,2292	2,929664	3	84,19902	617,9344	0,5395696	0,7995019	436,3014	2,923875	1	15	84	618						Untertest3.avi	0	880	547	72	111	-32	498	549	0	Content		12	507	19977312	3206319354
19994	09:20:53.763	00:00:19.993	1200	59,65276	608,3373	0,569232	0,8016708	437,2292	2,675033	3	58,99516	608,9781	0,5694469	0,8016713	436,3014	2,669454	1	15	59	609						Untertest3.avi	0	880	547	72	111	-32	498	549	0	Content		-13	498	19993811	3206335853
20010	09:20:53.779	00:00:20.010	1201	39,70858	607,1954	0,5694538	0,8021743	437,2292	2,74463	3	34,93887	603,9191	0,5684379	0,8021656	441,2364	2,767878	1	15	35	604						Untertest3.avi	0	880	547	72	111	-32	498	549	0	Content		-37	493	20010433	3206352475
20027	09:20:53.796	00:00:20.027	1202	85,43414	608,4864	0,5405651	0,8018671	437,2292	2,88101	3	86,32676	608,9999	0,5403771	0,8018689	436,5861	2,877061	1	15	86	609						Untertest3.avi	0	880	547	72	111	-32	498	549	0	Content		14	498	20027179	3206369221
20044	09:20:53.813	00:00:20.044	1203	47,01922	606,7596	0,5693547	0,8028858	437,2292	2,745652	3	45,53628	605,7128	0,5690285	0,802883	438,51	2,753087	1	15	46	606						Untertest3.avi	0	880	547	72	111	-32	498	549	0	Content		-26	495	20044052	3206386094
20060	09:20:53.829	00:00:20.060	1204	91,96449	599,7313	0,5401899	0,8021517	437,2292	2,866796	3	91,20926	600,8462	0,5396577	0,8021566	435,5514	2,856193	1	15	91	601						Untertest3.avi	0	880	547	72	111	-32	498	549	0	Content		19	490	20060176	3206402218
20077	09:20:53.846	00:00:20.077	1205	47,02733	609,0309	0,5687951	0,8025646	437,2292	2,73841	3	46,61227	607,9554	0,5684329	0,8025613	438,7173	2,747277	1	15	47	608						Untertest3.avi	0	880	547	72	111	-32	498	549	0	Content		-25	497	20077299	3206419341
20094	09:20:53.863	00:00:20.093	1206	86,54227	610,1832	0,5399434	0,8013997	439,385	2,856676	3	86,54227	610,1832	0,5399434	0,8013997	439,385	2,856676	1	15	87	610						Untertest3.avi	0	880	547	72	111	-32	498	549	0	Content		15	499	20093922	3206435964
20111	09:20:53.880	00:00:20.110	1207	42,25346	656,8315	0,5677372	0,8025422	436,8071	2,745357	3	42,25346	656,8315	0,5677372	0,8025422	436,8071	2,745357	1	15	42	657						Untertest3.avi	0	880	547	72	111	-32	498	549	0	Content		-30	546	20110669	3206452711
20127	09:20:53.896	00:00:20.126	1208	100,1218	659,3845	0,5362564	0,8020478	432,1753	2,727566	3	100,1218	659,3845	0,5362564	0,8020478	432,1753	2,727566	1	15	100	659						Untertest3.avi	0	880	547	72	111	-32	498	549	0	Content		28	548	20126805	3206468847
20144	09:20:53.913	00:00:20.143	1209	-1024	-768	-1	-1	-1	-1	4	-1024	-768	-1	-1	-1	-1	4	15	0	0						Untertest3.avi	0	880	547	72	111	-32	498	549	0	Content		-72	-111	20143518	3206485560
20160	09:20:53.929	00:00:20.160	1210	-1024	-768	-1	-1	-1	-1	4	-1024	-768	-1	-1	-1	-1	4	15	0	0						Untertest3.avi	0	880	547	72	111	-32	498	549	0	Content		-72	-111	20160185	3206502227
20177	09:20:53.946	00:00:20.176	1211	-5,313346	635,899	0,5514522	0,7989737	495,8476	3,057283	3	46,80575	633,8054	0,552011	0,7991229	495,8476	3,065594	1	15	47	634						Untertest3.avi	0	880	547	72	111	-32	498	549	0	Content		-25	523	20176863	3206518905
20194	09:20:53.963	00:00:20.193	1212	-11,73629	633,0056	0,5509021	0,7979178	496,1458	3,024954	3	41,39936	632,9894	0,5514714	0,7980223	496,1457	3,033273	1	15	41	633						Untertest3.avi	0	880	547	72	111	-32	498	549	0	Content		-31	522	20193936	3206535978
20210	09:20:53.979	00:00:20.210	1213	64,51503	641,547	0,5512255	0,7968341	496,166	3,049151	3	39,82441	637,3876	0,5509698	0,7968888	496,166	3,043982	1	15	40	637						Untertest3.avi	0	880	547	72	111	-32	498	549	0	Content		-32	526	20210361	3206552403
20227	09:20:53.996	00:00:20.227	1214	91,83181	642,1235	0,5511096	0,7955449	496,281	3,044561	3	38,56524	627,9106	0,5505354	0,7957879	496,281	3,036154	1	15	39	628						Untertest3.avi	0	880	547	72	111	-32	498	549	0	Content		-33	517	20227359	3206569401
20243	09:20:54.012	00:00:20.243	1215	94,86249	633,8643	0,5508882	0,7948058	496,7082	3,071995	3	94,86249	633,8643	0,5508882	0,7948058	496,7082	3,071995	1	15	95	634						Untertest3.avi	0	880	547	72	111	-32	498	549	0	Content		23	523	20243483	3206585525
20260	09:20:54.029	00:00:20.260	1216	86,88638	634,3344	0,5505819	0,79372	496,6158	3,00767	3	34,65416	627,9946	0,5500239	0,793777	496,6158	2,998819	1	15	35	628						Untertest3.avi	0	880	547	72	111	-32	498	549	0	Content		-37	517	20260110	3206602152
20277	09:20:54.046	00:00:20.276	1217	68,70901	624,9374	0,5506036	0,7927054	496,5981	3,034354	3	14,87805	617,9656	0,5500298	0,7927729	496,5981	3,026014	1	15	15	618						Untertest3.avi	0	880	547	72	111	-32	498	549	0	Content		-57	507	20276854	3206618896
20294	09:20:54.063	00:00:20.293	1218	-45,47537	609,2326	0,5500716	0,7917722	496,873	3,05706	3	-10,73189	625,7484	0,550437	0,7914561	496,873	3,062099	1	15	-11	626						Untertest3.avi	0	880	547	72	111	-32	498	549	0	Content		-83	515	20293977	3206636019
20310	09:20:54.079	00:00:20.310	1219	-83,10571	501,8904	0,5522575	0,7890317	496,8868	3,009726	3	-111,5126	514,5145	0,5519642	0,7886604	496,8868	3,003687	1	16	-112	515						Untertest3.avi	0	880	547	72	111	-255	232	250	0	Content		-184	404	20310102	3206652144
20327	09:20:54.096	00:00:20.326	1220	-123,4454	391,6547	0,554345	0,7855425	497,5881	2,969229	3	-106,5022	392,4228	0,5543465	0,7855424	497,5881	2,962498	1	16	-107	392						Untertest3.avi	0	880	547	72	111	-255	232	250	0	Content		-179	281	20326727	3206668769
20343	09:20:54.112	00:00:20.343	1221	-159,3051	349,2086	0,5555095	0,7837082	497,66	2,975433	3	-159,7366	349,2057	0,5555112	0,7837081	497,66	2,975425	1	16	-160	349						Untertest3.avi	0	880	547	72	111	-255	232	250	0	Content		-232	238	20343349	3206685391
20360	09:20:54.129	00:00:20.360	1222	-170,4118	345,2524	0,5561996	0,7827914	497,3019	2,916857	3	-170,7866	345,3266	0,556201	0,7827914	497,3019	2,916922	1	16	-171	345						Untertest3.avi	0	880	547	72	111	-255	232	250	0	Content		-243	234	20360418	3206702460
20377	09:20:54.146	00:00:20.376	1223	-188,2195	336,8822	0,5569552	0,7821354	497,0782	2,97911	3	-188,6438	336,8896	0,5569566	0,7821353	497,0782	2,979169	1	16	-189	337						Untertest3.avi	0	880	547	72	111	-255	232	250	0	Content		-261	226	20376595	3206718637
20394	09:20:54.163	00:00:20.393	1224	-174,3403	336,7408	0,5580115	0,7819273	497,0549	2,946601	3	-174,7795	336,7617	0,5580128	0,7819273	497,0549	2,94662	1	16	-175	337						Untertest3.avi	0	880	547	72	111	-255	232	250	0	Content		-247	226	20393675	3206735717
20410	09:20:54.179	00:00:20.410	1225	-186,7454	338,4564	0,5590117	0,7820836	496,9271	2,956821	3	-187,2023	338,4752	0,5590131	0,7820836	496,9271	2,956878	1	16	-187	338						Untertest3.avi	0	880	547	72	111	-255	232	250	0	Content		-259	227	20410285	3206752327
20427	09:20:54.196	00:00:20.427	1226	-198,5062	334,066	0,5600944	0,7828683	496,6739	2,930333	3	-198,8896	334,2155	0,5600958	0,7828683	496,6739	2,930247	1	16	-199	334						Untertest3.avi	0	880	547	72	111	-255	232	250	0	Content		-271	223	20427034	3206769076
20443	09:20:54.212	00:00:20.443	1227	-198,0607	331,5926	0,5613364	0,7842556	496,5269	2,947536	3	-198,3643	331,7352	0,5613379	0,7842556	496,5269	2,947334	1	16	-198	332						Untertest3.avi	0	880	547	72	111	-255	232	250	0	Content		-270	221	20443212	3206785254
20460	09:20:54.229	00:00:20.459	1228	-188,2614	328,0935	0,5626624	0,7860195	495,9426	2,900207	3	-188,6408	328,2199	0,562664	0,7860195	495,9426	2,900218	1	16	-189	328						Untertest3.avi	0	880	547	72	111	-255	232	250	0	Content		-261	217	20459835	3206801877
20476	09:20:54.245	00:00:20.476	1229	-184,646	342,3759	0,5641356	0,7882929	495,4389	2,954835	3	-185,1515	342,4418	0,5641372	0,7882929	495,4389	2,954962	1	16	-185	342						Untertest3.avi	0	880	547	72	111	-255	232	250	0	Content		-257	231	20476458	3206818500
20494	09:20:54.263	00:00:20.493	1230	-185,0202	348,9982	0,5656362	0,7906682	495,1367	2,883938	3	-185,5221	349,0921	0,5656379	0,7906681	495,1367	2,884022	1	16	-186	349						Untertest3.avi	0	880	547	72	111	-255	232	250	0	Content		-258	238	20493666	3206835708
20510	09:20:54.279	00:00:20.510	1231	-181,7338	349,4935	0,5674317	0,7933725	494,6421	2,939138	3	-182,1761	349,5539	0,5674332	0,7933725	494,6421	2,939286	1	16	-182	350						Untertest3.avi	0	880	547	72	111	-255	232	250	0	Content		-254	239	20510278	3206852320
20527	09:20:54.296	00:00:20.526	1232	-175,6198	342,09	0,5690873	0,7960127	494,1801	2,889875	3	-176,1629	342,1906	0,5690893	0,7960126	494,1801	2,889942	1	16	-176	342						Untertest3.avi	0	880	547	72	111	-255	232	250	0	Content		-248	231	20526901	3206868943
20543	09:20:54.312	00:00:20.543	1233	-180,7095	358,8547	0,5707113	0,7983357	494,1673	2,928351	3	-181,1194	358,8943	0,5707127	0,7983356	494,1673	2,928393	1	16	-181	359						Untertest3.avi	0	880	547	72	111	-255	232	250	0	Content		-253	248	20543206	3206885248
20560	09:20:54.329	00:00:20.560	1234	-184,5972	354,4644	0,5721091	0,8007884	493,7206	2,956701	3	-185,0276	354,5052	0,5721109	0,8007883	493,7206	2,956655	1	17	-185	355						Untertest3.avi	0	880	547	72	111	-244	399	100	0	Content		-257	244	20560271	3206902313
20577	09:20:54.346	00:00:20.576	1235	-206,4933	366,305	0,5733852	0,8039896	492,8126	2,947304	3	-206,904	366,6569	0,5733877	0,8039895	492,8126	2,947183	1	17	-207	367						Untertest3.avi	0	880	547	72	111	-244	399	100	0	Content		-279	256	20576574	3206918616
20593	09:20:54.362	00:00:20.593	1236	-216,8027	458,3479	0,5745043	0,8077512	492,8942	2,98356	3	-217,0294	458,4044	0,5745059	0,8077511	492,8942	2,983464	1	17	-217	458						Untertest3.avi	0	880	547	72	111	-244	399	100	0	Content		-289	347	20593197	3206935239
20610	09:20:54.379	00:00:20.609	1237	-159,0586	561,6741	0,5749287	0,8116304	492,8942	2,916536	3	-159,0586	561,6741	0,5749287	0,8116304	492,8942	2,916536	1	17	-159	562						Untertest3.avi	0	880	547	72	111	-244	399	100	0	Content		-231	451	20609823	3206951865
20627	09:20:54.396	00:00:20.627	1238	-154,5621	694,3221	0,5749673	0,8157567	492,8942	2,990273	3	-154,5621	694,3221	0,5749673	0,8157567	492,8942	2,990273	1	17	-155	694						Untertest3.avi	0	880	547	72	111	-244	399	100	0	Content		-227	583	20627016	3206969058
20643	09:20:54.412	00:00:20.643	1239	-126,6006	821,6553	0,5747423	0,820302	492,3219	2,784022	3	-126,6181	821,7649	0,5747439	0,820302	492,3219	2,784301	1	17	-127	822						Untertest3.avi	0	880	547	72	111	-244	399	100	0	Content		-199	711	20643320	3206985362
20660	09:20:54.429	00:00:20.660	1240	-1024	-768	-1	-1	-1	-1	4	-1024	-768	-1	-1	-1	-1	4		0	0						Untertest3.avi	0	880	547	72	111				0	Content		-72	-111	20660260	3207002302
20677	09:20:54.446	00:00:20.676	1241	-1024	-768	-1	-1	-1	-1	4	-1024	-768	-1	-1	-1	-1	4		0	0						Untertest3.avi	0	880	547	72	111				0	Content		-72	-111	20676686	3207018728
20694	09:20:54.463	00:00:20.693	1242	-1024	-768	-1	-1	-1	-1	4	-1024	-768	-1	-1	-1	-1	4		0	0						Untertest3.avi	0	880	547	72	111				0	Content		-72	-111	20693754	3207035796
20710	09:20:54.479	00:00:20.710	1243	-1024	-768	-1	-1	-1	-1	4	-1024	-768	-1	-1	-1	-1	4		0	0						Untertest3.avi	0	880	547	72	111				0	Content		-72	-111	20710057	3207052099
20727	09:20:54.496	00:00:20.727	1244	-1024	-768	-1	-1	-1	-1	4	-1024	-768	-1	-1	-1	-1	4		0	0						Untertest3.avi	0	880	547	72	111				0	Content		-72	-111	20727050	3207069092
20744	09:20:54.513	00:00:20.743	1245	-1024	-768	-1	-1	-1	-1	4	-1024	-768	-1	-1	-1	-1	4		0	0						Untertest3.avi	0	880	547	72	111				0	Content		-72	-111	20743553	3207085595
20760	09:20:54.529	00:00:20.760	1246	-1024	-768	-1	-1	-1	-1	4	-1024	-768	-1	-1	-1	-1	4		0	0						Untertest3.avi	0	880	547	72	111				0	Content		-72	-111	20760176	3207102218
20777	09:20:54.546	00:00:20.776	1247	-1024	-768	-1	-1	-1	-1	4	-1024	-768	-1	-1	-1	-1	4		0	0						Untertest3.avi	0	880	547	72	111				0	Content		-72	-111	20776795	3207118837
20794	09:20:54.563	00:00:20.793	1248	-1024	-768	-1	-1	-1	-1	4	-1024	-768	-1	-1	-1	-1	4		0	0						Untertest3.avi	0	880	547	72	111				0	Content		-72	-111	20793546	3207135588
20810	09:20:54.579	00:00:20.810	1249	-1024	-768	-1	-1	-1	-1	4	-1024	-768	-1	-1	-1	-1	4		0	0						Untertest3.avi	0	880	547	72	111				0	Content		-72	-111	20810174	3207152216
20827	09:20:54.596	00:00:20.826	1250	-1024	-768	-1	-1	-1	-1	4	-1024	-768	-1	-1	-1	-1	4		0	0						Untertest3.avi	0	880	547	72	111				0	Content		-72	-111	20826795	3207168837
20844	09:20:54.613	00:00:20.843	1251	-1024	-768	-1	-1	-1	-1	4	-1024	-768	-1	-1	-1	-1	4		0	0						Untertest3.avi	0	880	547	72	111				0	Content		-72	-111	20843542	3207185584
20860	09:20:54.629	00:00:20.860	1252	-1024	-768	-1	-1	-1	-1	4	-1024	-768	-1	-1	-1	-1	4		0	0						Untertest3.avi	0	880	547	72	111				0	Content		-72	-111	20860166	3207202208
20877	09:20:54.646	00:00:20.876	1253	-1024	-768	-1	-1	-1	-1	4	-1024	-768	-1	-1	-1	-1	4		0	0						Untertest3.avi	0	880	547	72	111				0	Content		-72	-111	20876789	3207218831
20893	09:20:54.662	00:00:20.893	1254	-1024	-768	-1	-1	-1	-1	4	-1024	-768	-1	-1	-1	-1	4		0	0						Untertest3.avi	0	880	547	72	111				0	Content		-72	-111	20893415	3207235457
20911	09:20:54.680	00:00:20.910	1255	-1024	-768	-1	-1	-1	-1	4	-1024	-768	-1	-1	-1	-1	4		0	0						Untertest3.avi	0	880	547	72	111				0	Content		-72	-111	20910663	3207252705
20927	09:20:54.696	00:00:20.927	1256	-1024	-768	-1	-1	-1	-1	4	-1024	-768	-1	-1	-1	-1	4		0	0						Untertest3.avi	0	880	547	72	111				0	Content		-72	-111	20927413	3207269455
20944	09:20:54.713	00:00:20.944	1257	-1024	-768	-1	-1	-1	-1	4	-1024	-768	-1	-1	-1	-1	4		0	0						Untertest3.avi	0	880	547	72	111				0	Content		-72	-111	20944038	3207286080
20959	09:20:54.728	00:00:20.958	1258	-1024	-768	-1	-1	-1	-1	4	-1024	-768	-1	-1	-1	-1	4		0	0						Untertest3.avi	0	880	547	72	111				0	Content		-72	-111	20958783	3207300825
20975	09:20:54.744	00:00:20.975	1259	-1024	-768	-1	-1	-1	-1	4	-1024	-768	-1	-1	-1	-1	4		0	0						Untertest3.avi	0	880	547	72	111				0	Content		-72	-111	20975408	3207317450
20993	09:20:54.762	00:00:20.992	1260	-1024	-768	-1	-1	-1	-1	4	-1024	-768	-1	-1	-1	-1	4		0	0						Untertest3.avi	0	880	547	72	111				0	Content		-72	-111	20992604	3207334646
21010	09:20:54.779	00:00:21.009	1261	-1024	-768	-1	-1	-1	-1	4	-1024	-768	-1	-1	-1	-1	4		0	0						Untertest3.avi	0	880	547	72	111				0	Content		-72	-111	21009975	3207352017
21027	09:20:54.796	00:00:21.027	1262	-1024	-768	-1	-1	-1	-1	4	-1024	-768	-1	-1	-1	-1	4		0	0						Untertest3.avi	0	880	547	72	111				0	Content		-72	-111	21027221	3207369263
21042	09:20:54.811	00:00:21.042	1263	-1024	-768	-1	-1	-1	-1	4	-1024	-768	-1	-1	-1	-1	4		0	0						Untertest3.avi	0	880	547	72	111				0	Content		-72	-111	21042024	3207384066
21059	09:20:54.828	00:00:21.058	1264	-1024	-768	-1	-1	-1	-1	4	-1024	-768	-1	-1	-1	-1	4		0	0						Untertest3.avi	0	880	547	72	111				0	Content		-72	-111	21058773	3207400815
21075	09:20:54.844	00:00:21.075	1265	-1024	-768	-1	-1	-1	-1	4	-1024	-768	-1	-1	-1	-1	4		0	0						Untertest3.avi	0	880	547	72	111				0	Content		-72	-111	21075395	3207417437
21092	09:20:54.861	00:00:21.092	1266	-1024	-768	-1	-1	-1	-1	4	-1024	-768	-1	-1	-1	-1	4		0	0						Untertest3.avi	0	880	547	72	111				0	Content		-72	-111	21092019	3207434061
21109	09:20:54.878	00:00:21.108	1267	-1024	-768	-1	-1	-1	-1	4	-1024	-768	-1	-1	-1	-1	4		0	0						Untertest3.avi	0	880	547	72	111				0	Content		-72	-111	21108641	3207450683
21125	09:20:54.894	00:00:21.125	1268	-1024	-768	-1	-1	-1	-1	4	-1024	-768	-1	-1	-1	-1	4		0	0						Untertest3.avi	0	880	547	72	111				0	Content		-72	-111	21125265	3207467307
21142	09:20:54.911	00:00:21.142	1269	-1024	-768	-1	-1	-1	-1	4	-1024	-768	-1	-1	-1	-1	4		0	0						Untertest3.avi	0	880	547	72	111				0	Content		-72	-111	21142459	3207484501
21160	09:20:54.929	00:00:21.159	1270	-1024	-768	-1	-1	-1	-1	4	-1024	-768	-1	-1	-1	-1	4		0	0						Untertest3.avi	0	880	547	72	111				0	Content		-72	-111	21159831	3207501873
21177	09:20:54.946	00:00:21.177	1271	-1024	-768	-1	-1	-1	-1	4	-1024	-768	-1	-1	-1	-1	4		0	0						Untertest3.avi	0	880	547	72	111				0	Content		-72	-111	21177077	3207519119
21192	09:20:54.961	00:00:21.192	1272	-1024	-768	-1	-1	-1	-1	4	-1024	-768	-1	-1	-1	-1	4		0	0						Untertest3.avi	0	880	547	72	111				0	Content		-72	-111	21192003	3207534045
21209	09:20:54.978	00:00:21.208	1273	-1024	-768	-1	-1	-1	-1	4	-1024	-768	-1	-1	-1	-1	4		0	0						Untertest3.avi	0	880	547	72	111				0	Content		-72	-111	21208625	3207550667
21225	09:20:54.994	00:00:21.225	1274	-1024	-768	-1	-1	-1	-1	4	-1024	-768	-1	-1	-1	-1	4		0	0						Untertest3.avi	0	880	547	72	111				0	Content		-72	-111	21225370	3207567412
21242	09:20:55.011	00:00:21.241	1275	-1024	-768	-1	-1	-1	-1	4	-1024	-768	-1	-1	-1	-1	4		0	0						Untertest3.avi	0	880	547	72	111				0	Content		-72	-111	21241870	3207583912
21259	09:20:55.028	00:00:21.258	1276	-1024	-768	-1	-1	-1	-1	4	-1024	-768	-1	-1	-1	-1	4		0	0						Untertest3.avi	0	880	547	72	111				0	Content		-72	-111	21258615	3207600657
21275	09:20:55.044	00:00:21.275	1277	-1024	-768	-1	-1	-1	-1	4	-1024	-768	-1	-1	-1	-1	4		0	0						Untertest3.avi	0	880	547	72	111				0	Content		-72	-111	21275238	3207617280
21292	09:20:55.061	00:00:21.292	1278	-1024	-768	-1	-1	-1	-1	4	-1024	-768	-1	-1	-1	-1	4		0	0						Untertest3.avi	0	880	547	72	111				0	Content		-72	-111	21292309	3207634351
21310	09:20:55.079	00:00:21.309	1279	-1024	-768	-1	-1	-1	-1	4	-1024	-768	-1	-1	-1	-1	4		0	0						Untertest3.avi	0	880	547	72	111				0	Content		-72	-111	21309681	3207651723
21327	09:20:55.096	00:00:21.327	1280	-1024	-768	-1	-1	-1	-1	4	-1024	-768	-1	-1	-1	-1	4		0	0						Untertest3.avi	0	880	547	72	111				0	Content		-72	-111	21327053	3207669095
21342	09:20:55.111	00:00:21.341	1281	-1024	-768	-1	-1	-1	-1	4	-1024	-768	-1	-1	-1	-1	4		0	0						Untertest3.avi	0	880	547	72	111				0	Content		-72	-111	21341857	3207683899
21358	09:20:55.127	00:00:21.358	1282	-1024	-768	-1	-1	-1	-1	4	-1024	-768	-1	-1	-1	-1	4		0	0						Untertest3.avi	0	880	547	72	111				0	Content		-72	-111	21358481	3207700523
21375	09:20:55.144	00:00:21.375	1283	-1024	-768	-1	-1	-1	-1	4	-1024	-768	-1	-1	-1	-1	4		0	0						Untertest3.avi	0	880	547	72	111				0	Content		-72	-111	21375229	3207717271
21392	09:20:55.161	00:00:21.391	1284	-1024	-768	-1	-1	-1	-1	4	-1024	-768	-1	-1	-1	-1	4		0	0						Untertest3.avi	0	880	547	72	111				0	Content		-72	-111	21391851	3207733893
21408	09:20:55.177	00:00:21.408	1285	-1024	-768	-1	-1	-1	-1	4	-1024	-768	-1	-1	-1	-1	4		0	0						Untertest3.avi	0	880	547	72	111				0	Content		-72	-111	21408472	3207750514
21425	09:20:55.194	00:00:21.425	1286	-1024	-768	-1	-1	-1	-1	4	-1024	-768	-1	-1	-1	-1	4		0	0						Untertest3.avi	0	880	547	72	111				0	Content		-72	-111	21425097	3207767139
21442	09:20:55.211	00:00:21.442	1287	-1024	-768	-1	-1	-1	-1	4	-1024	-768	-1	-1	-1	-1	4		0	0						Untertest3.avi	0	880	547	72	111				0	Content		-72	-111	21442291	3207784333
21460	09:20:55.229	00:00:21.459	1288	-1024	-768	-1	-1	-1	-1	4	-1024	-768	-1	-1	-1	-1	4		0	0						Untertest3.avi	0	880	547	72	111				0	Content		-72	-111	21459662	3207801704
21477	09:20:55.246	00:00:21.476	1289	-1024	-768	-1	-1	-1	-1	4	-1024	-768	-1	-1	-1	-1	4		0	0						Untertest3.avi	0	880	547	72	111				0	Content		-72	-111	21476910	3207818952
21492	09:20:55.261	00:00:21.491	1290	-1024	-768	-1	-1	-1	-1	4	-1024	-768	-1	-1	-1	-1	4		0	0						Untertest3.avi	0	880	547	72	111				0	Content		-72	-111	21491714	3207833756
21508	09:20:55.277	00:00:21.508	1291	-1024	-768	-1	-1	-1	-1	4	-1024	-768	-1	-1	-1	-1	4		0	0						Untertest3.avi	0	880	547	72	111				0	Content		-72	-111	21508460	3207850502
21525	09:20:55.294	00:00:21.525	1292	-1024	-768	-1	-1	-1	-1	4	-1024	-768	-1	-1	-1	-1	4		0	0						Untertest3.avi	0	880	547	72	111				0	Content		-72	-111	21525081	3207867123
21542	09:20:55.311	00:00:21.541	1293	-1024	-768	-1	-1	-1	-1	4	-1024	-768	-1	-1	-1	-1	4		0	0						Untertest3.avi	0	880	547	72	111				0	Content		-72	-111	21541828	3207883870
21558	09:20:55.327	00:00:21.558	1294	-1024	-768	-1	-1	-1	-1	4	-1024	-768	-1	-1	-1	-1	4		0	0						Untertest3.avi	0	880	547	72	111				0	Content		-72	-111	21558323	3207900365
21575	09:20:55.344	00:00:21.574	1295	-1024	-768	-1	-1	-1	-1	4	-1024	-768	-1	-1	-1	-1	4		0	0						Untertest3.avi	0	880	547	72	111				0	Content		-72	-111	21574947	3207916989
21592	09:20:55.361	00:00:21.592	1296	-1024	-768	-1	-1	-1	-1	4	-1024	-768	-1	-1	-1	-1	4		0	0						Untertest3.avi	0	880	547	72	111				0	Content		-72	-111	21592141	3207934183
21610	09:20:55.379	00:00:21.609	1297	-1024	-768	-1	-1	-1	-1	4	-1024	-768	-1	-1	-1	-1	4		0	0						Untertest3.avi	0	880	547	72	111				0	Content		-72	-111	21609514	3207951556
21627	09:20:55.396	00:00:21.626	1298	-1024	-768	-1	-1	-1	-1	4	-1024	-768	-1	-1	-1	-1	4		0	0						Untertest3.avi	0	880	547	72	111				0	Content		-72	-111	21626760	3207968802
21642	09:20:55.411	00:00:21.641	1299	-1024	-768	-1	-1	-1	-1	4	-1024	-768	-1	-1	-1	-1	4		0	0						Untertest3.avi	0	880	547	72	111				0	Content		-72	-111	21641560	3207983602
21658	09:20:55.427	00:00:21.658	1300	-1024	-768	-1	-1	-1	-1	4	-1024	-768	-1	-1	-1	-1	4		0	0						Untertest3.avi	0	880	547	72	111				0	Content		-72	-111	21658312	3208000354
21675	09:20:55.444	00:00:21.675	1301	-1024	-768	-1	-1	-1	-1	4	-1024	-768	-1	-1	-1	-1	4		0	0						Untertest3.avi	0	880	547	72	111				0	Content		-72	-111	21675061	3208017103
21692	09:20:55.461	00:00:21.691	1302	-1024	-768	-1	-1	-1	-1	4	-1024	-768	-1	-1	-1	-1	4		0	0						Untertest3.avi	0	880	547	72	111				0	Content		-72	-111	21691555	3208033597
21708	09:20:55.477	00:00:21.708	1303	-1024	-768	-1	-1	-1	-1	4	-1024	-768	-1	-1	-1	-1	4		0	0						Untertest3.avi	0	880	547	72	111				0	Content		-72	-111	21708303	3208050345
21725	09:20:55.494	00:00:21.724	1304	-1024	-768	-1	-1	-1	-1	4	-1024	-768	-1	-1	-1	-1	4		0	0						Untertest3.avi	0	880	547	72	111				0	Content		-72	-111	21724926	3208066968
21742	09:20:55.511	00:00:21.741	1305	-1024	-768	-1	-1	-1	-1	4	-1024	-768	-1	-1	-1	-1	4		0	0						Untertest3.avi	0	880	547	72	111				0	Content		-72	-111	21741996	3208084038
21759	09:20:55.528	00:00:21.759	1306	-1024	-768	-1	-1	-1	-1	4	-1024	-768	-1	-1	-1	-1	4		0	0						Untertest3.avi	0	880	547	72	111				0	Content		-72	-111	21759369	3208101411
21777	09:20:55.546	00:00:21.776	1307	-1024	-768	-1	-1	-1	-1	4	-1024	-768	-1	-1	-1	-1	4		0	0						Untertest3.avi	0	880	547	72	111				0	Content		-72	-111	21776616	3208118658
21792	09:20:55.561	00:00:21.791	1308	-1024	-768	-1	-1	-1	-1	4	-1024	-768	-1	-1	-1	-1	4		0	0						Untertest3.avi	0	880	547	72	111				0	Content		-72	-111	21791545	3208133587
21808	09:20:55.577	00:00:21.808	1309	-1024	-768	-1	-1	-1	-1	4	-1024	-768	-1	-1	-1	-1	4		0	0						Untertest3.avi	0	880	547	72	111				0	Content		-72	-111	21808167	3208150209
21825	09:20:55.594	00:00:21.824	1310	-1024	-768	-1	-1	-1	-1	4	-1024	-768	-1	-1	-1	-1	4		0	0						Untertest3.avi	0	880	547	72	111				0	Content		-72	-111	21824920	3208166962
21842	09:20:55.611	00:00:21.841	1311	-1024	-768	-1	-1	-1	-1	4	-1024	-768	-1	-1	-1	-1	4		0	0						Untertest3.avi	0	880	547	72	111				0	Content		-72	-111	21841540	3208183582
21858	09:20:55.627	00:00:21.858	1312	-1024	-768	-1	-1	-1	-1	4	-1024	-768	-1	-1	-1	-1	4		0	0						Untertest3.avi	0	880	547	72	111				0	Content		-72	-111	21858163	3208200205
21875	09:20:55.644	00:00:21.874	1313	-1024	-768	-1	-1	-1	-1	4	-1024	-768	-1	-1	-1	-1	4		0	0						Untertest3.avi	0	880	547	72	111				0	Content		-72	-111	21874784	3208216826
21892	09:20:55.661	00:00:21.891	1314	-1024	-768	-1	-1	-1	-1	4	-1024	-768	-1	-1	-1	-1	4		0	0						Untertest3.avi	0	880	547	72	111				0	Content		-72	-111	21891979	3208234021
21909	09:20:55.678	00:00:21.909	1315	-1024	-768	-1	-1	-1	-1	4	-1024	-768	-1	-1	-1	-1	4		0	0						Untertest3.avi	0	880	547	72	111				0	Content		-72	-111	21909226	3208251268
21927	09:20:55.696	00:00:21.926	1316	-1024	-768	-1	-1	-1	-1	4	-1024	-768	-1	-1	-1	-1	4		0	0						Untertest3.avi	0	880	547	72	111				0	Content		-72	-111	21926601	3208268643
21941	09:20:55.710	00:00:21.941	1317	-1024	-768	-1	-1	-1	-1	4	-1024	-768	-1	-1	-1	-1	4		0	0						Untertest3.avi	0	880	547	72	111				0	Content		-72	-111	21941415	3208283457
21958	09:20:55.727	00:00:21.958	1318	-1024	-768	-1	-1	-1	-1	4	-1024	-768	-1	-1	-1	-1	4		0	0						Untertest3.avi	0	880	547	72	111				0	Content		-72	-111	21958031	3208300073
21975	09:20:55.744	00:00:21.974	1319	-1024	-768	-1	-1	-1	-1	4	-1024	-768	-1	-1	-1	-1	4		0	0						Untertest3.avi	0	880	547	72	111				0	Content		-72	-111	21974781	3208316823
21991	09:20:55.760	00:00:21.991	1320	-1024	-768	-1	-1	-1	-1	4	-1024	-768	-1	-1	-1	-1	4		0	0						Untertest3.avi	0	880	547	72	111				0	Content		-72	-111	21991413	3208333455
22008	09:20:55.777	00:00:22.008	1321	-1024	-768	-1	-1	-1	-1	4	-1024	-768	-1	-1	-1	-1	4		0	0						Untertest3.avi	0	880	547	72	111				0	Content		-72	-111	22008024	3208350066
22025	09:20:55.794	00:00:22.024	1322	-1024	-768	-1	-1	-1	-1	4	-1024	-768	-1	-1	-1	-1	4		0	0						Untertest3.avi	0	880	547	72	111				0	Content		-72	-111	22024648	3208366690
22042	09:20:55.811	00:00:22.041	1323	-1024	-768	-1	-1	-1	-1	4	-1024	-768	-1	-1	-1	-1	4		0	0						Untertest3.avi	0	880	547	72	111				0	Content		-72	-111	22041842	3208383884
22059	09:20:55.828	00:00:22.059	1324	-1024	-768	-1	-1	-1	-1	4	-1024	-768	-1	-1	-1	-1	4		0	0						Untertest3.avi	0	880	547	72	111				0	Content		-72	-111	22059210	3208401252
22076	09:20:55.845	00:00:22.076	1325	-1024	-768	-1	-1	-1	-1	4	-1024	-768	-1	-1	-1	-1	4		0	0						Untertest3.avi	0	880	547	72	111				0	Content		-72	-111	22076460	3208418502
22091	09:20:55.860	00:00:22.091	1326	-1024	-768	-1	-1	-1	-1	4	-1024	-768	-1	-1	-1	-1	4		0	0						Untertest3.avi	0	880	547	72	111				0	Content		-72	-111	22091262	3208433304
22108	09:20:55.877	00:00:22.108	1327	-1024	-768	-1	-1	-1	-1	4	-1024	-768	-1	-1	-1	-1	4		0	0						Untertest3.avi	0	880	547	72	111				0	Content		-72	-111	22108010	3208450052
22125	09:20:55.894	00:00:22.124	1328	-1024	-768	-1	-1	-1	-1	4	-1024	-768	-1	-1	-1	-1	4		0	0						Untertest3.avi	0	880	547	72	111				0	Content		-72	-111	22124633	3208466675
22141	09:20:55.910	00:00:22.141	1329	-1024	-768	-1	-1	-1	-1	4	-1024	-768	-1	-1	-1	-1	4		0	0						Untertest3.avi	0	880	547	72	111				0	Content		-72	-111	22141255	3208483297
22158	09:20:55.927	00:00:22.157	1330	-1024	-768	-1	-1	-1	-1	4	-1024	-768	-1	-1	-1	-1	4		0	0						Untertest3.avi	0	880	547	72	111				0	Content		-72	-111	22157881	3208499923
22175	09:20:55.944	00:00:22.174	1331	-1024	-768	-1	-1	-1	-1	4	-1024	-768	-1	-1	-1	-1	4		0	0						Untertest3.avi	0	880	547	72	111				0	Content		-72	-111	22174503	3208516545
22192	09:20:55.961	00:00:22.191	1332	-1024	-768	-1	-1	-1	-1	4	-1024	-768	-1	-1	-1	-1	4		0	0						Untertest3.avi	0	880	547	72	111				0	Content		-72	-111	22191698	3208533740
22209	09:20:55.978	00:00:22.209	1333	-1024	-768	-1	-1	-1	-1	4	-1024	-768	-1	-1	-1	-1	4		0	0						Untertest3.avi	0	880	547	72	111				0	Content		-72	-111	22209070	3208551112
22226	09:20:55.995	00:00:22.226	1334	-1024	-768	-1	-1	-1	-1	4	-1024	-768	-1	-1	-1	-1	4		0	0						Untertest3.avi	0	880	547	72	111				0	Content		-72	-111	22226441	3208568483
22241	09:20:56.010	00:00:22.241	1335	-1024	-768	-1	-1	-1	-1	4	-1024	-768	-1	-1	-1	-1	4		0	0						Untertest3.avi	0	880	547	72	111				0	Content		-72	-111	22241242	3208583284
22258	09:20:56.027	00:00:22.257	1336	-1024	-768	-1	-1	-1	-1	4	-1024	-768	-1	-1	-1	-1	4		0	0						Untertest3.avi	0	880	547	72	111				0	Content		-72	-111	22257862	3208599904
22275	09:20:56.044	00:00:22.274	1337	-1024	-768	-1	-1	-1	-1	4	-1024	-768	-1	-1	-1	-1	4		0	0						Untertest3.avi	0	880	547	72	111				0	Content		-72	-111	22274609	3208616651
22291	09:20:56.060	00:00:22.291	1338	-1024	-768	-1	-1	-1	-1	4	-1024	-768	-1	-1	-1	-1	4		0	0						Untertest3.avi	0	880	547	72	111				0	Content		-72	-111	22291230	3208633272
22308	09:20:56.077	00:00:22.307	1339	-1024	-768	-1	-1	-1	-1	4	-1024	-768	-1	-1	-1	-1	4		0	0						Untertest3.avi	0	880	547	72	111				0	Content		-72	-111	22307853	3208649895
22324	09:20:56.093	00:00:22.324	1340	-1024	-768	-1	-1	-1	-1	4	-1024	-768	-1	-1	-1	-1	4		0	0						Untertest3.avi	0	880	547	72	111				0	Content		-72	-111	22324478	3208666520
22342	09:20:56.111	00:00:22.341	1341	-1024	-768	-1	-1	-1	-1	4	-1024	-768	-1	-1	-1	-1	4		0	0						Untertest3.avi	0	880	547	72	111				0	Content		-72	-111	22341675	3208683717
22359	09:20:56.128	00:00:22.358	1342	-1024	-768	-1	-1	-1	-1	4	-1024	-768	-1	-1	-1	-1	4		0	0						Untertest3.avi	0	880	547	72	111				0	Content		-72	-111	22358920	3208700962
22376	09:20:56.145	00:00:22.376	1343	-1024	-768	-1	-1	-1	-1	4	-1024	-768	-1	-1	-1	-1	4		0	0						Untertest3.avi	0	880	547	72	111				0	Content		-72	-111	22376167	3208718209
22391	09:20:56.160	00:00:22.391	1344	-1024	-768	-1	-1	-1	-1	4	-1024	-768	-1	-1	-1	-1	4		0	0						Untertest3.avi	0	880	547	72	111				0	Content		-72	-111	22391093	3208733135
22408	09:20:56.177	00:00:22.407	1345	-1024	-768	-1	-1	-1	-1	4	-1024	-768	-1	-1	-1	-1	4		0	0						Untertest3.avi	0	880	547	72	111				0	Content		-72	-111	22407717	3208749759
22424	09:20:56.193	00:00:22.424	1346	-1024	-768	-1	-1	-1	-1	4	-1024	-768	-1	-1	-1	-1	4		0	0						Untertest3.avi	0	880	547	72	111				0	Content		-72	-111	22424462	3208766504
22441	09:20:56.210	00:00:22.441	1347	-1024	-768	-1	-1	-1	-1	4	-1024	-768	-1	-1	-1	-1	4		0	0						Untertest3.avi	0	880	547	72	111				0	Content		-72	-111	22441086	3208783128
22458	09:20:56.227	00:00:22.457	1348	-1024	-768	-1	-1	-1	-1	4	-1024	-768	-1	-1	-1	-1	4		0	0						Untertest3.avi	0	880	547	72	111				0	Content		-72	-111	22457709	3208799751
22474	09:20:56.243	00:00:22.474	1349	-1024	-768	-1	-1	-1	-1	4	-1024	-768	-1	-1	-1	-1	4		0	0						Untertest3.avi	0	880	547	72	111				0	Content		-72	-111	22474332	3208816374
22492	09:20:56.261	00:00:22.491	1350	-1024	-768	-1	-1	-1	-1	4	-1024	-768	-1	-1	-1	-1	4		0	0						Untertest3.avi	0	880	547	72	111				0	Content		-72	-111	22491526	3208833568
22509	09:20:56.278	00:00:22.508	1351	-1024	-768	-1	-1	-1	-1	4	-1024	-768	-1	-1	-1	-1	4		0	0						Untertest3.avi	0	880	547	72	111				0	Content		-72	-111	22508900	3208850942
22526	09:20:56.295	00:00:22.526	1352	-1024	-768	-1	-1	-1	-1	4	-1024	-768	-1	-1	-1	-1	4		0	0						Untertest3.avi	0	880	547	72	111				0	Content		-72	-111	22526146	3208868188
22541	09:20:56.310	00:00:22.540	1353	-1024	-768	-1	-1	-1	-1	4	-1024	-768	-1	-1	-1	-1	4		0	0						Untertest3.avi	0	880	547	72	111				0	Content		-72	-111	22540946	3208882988
22558	09:20:56.327	00:00:22.557	1354	-1024	-768	-1	-1	-1	-1	4	-1024	-768	-1	-1	-1	-1	4		0	0						Untertest3.avi	0	880	547	72	111				0	Content		-72	-111	22557695	3208899737
22574	09:20:56.343	00:00:22.574	1355	-1024	-768	-1	-1	-1	-1	4	-1024	-768	-1	-1	-1	-1	4		0	0						Untertest3.avi	0	880	547	72	111				0	Content		-72	-111	22574323	3208916365
22591	09:20:56.360	00:00:22.590	1356	-1024	-768	-1	-1	-1	-1	4	-1024	-768	-1	-1	-1	-1	4		0	0						Untertest3.avi	0	880	547	72	111				0	Content		-72	-111	22590940	3208932982
22608	09:20:56.377	00:00:22.607	1357	-1024	-768	-1	-1	-1	-1	4	-1024	-768	-1	-1	-1	-1	4		0	0						Untertest3.avi	0	880	547	72	111				0	Content		-72	-111	22607560	3208949602
22624	09:20:56.393	00:00:22.624	1358	-1024	-768	-1	-1	-1	-1	4	-1024	-768	-1	-1	-1	-1	4		0	0						Untertest3.avi	0	880	547	72	111				0	Content		-72	-111	22624184	3208966226
22641	09:20:56.410	00:00:22.641	1359	-1024	-768	-1	-1	-1	-1	4	-1024	-768	-1	-1	-1	-1	4		0	0						Untertest3.avi	0	880	547	72	111				0	Content		-72	-111	22641376	3208983418
22659	09:20:56.428	00:00:22.658	1360	-1024	-768	-1	-1	-1	-1	4	-1024	-768	-1	-1	-1	-1	4		0	0						Untertest3.avi	0	880	547	72	111				0	Content		-72	-111	22658748	3209000790
22676	09:20:56.445	00:00:22.675	1361	-1024	-768	-1	-1	-1	-1	4	-1024	-768	-1	-1	-1	-1	4		0	0						Untertest3.avi	0	880	547	72	111				0	Content		-72	-111	22675968	3209018010
22692	09:20:56.461	00:00:22.692	1362	-1024	-768	-1	-1	-1	-1	4	-1024	-768	-1	-1	-1	-1	4		0	0						Untertest3.avi	0	880	547	72	111				0	Content		-72	-111	22692052	3209034094
22709	09:20:56.478	00:00:22.708	1363	-1024	-768	-1	-1	-1	-1	4	-1024	-768	-1	-1	-1	-1	4		0	0						Untertest3.avi	0	880	547	72	111				0	Content		-72	-111	22708719	3209050761
22725	09:20:56.494	00:00:22.725	1364	-1024	-768	-1	-1	-1	-1	4	-1024	-768	-1	-1	-1	-1	4		0	0						Untertest3.avi	0	880	547	72	111				0	Content		-72	-111	22725386	3209067428
22741	09:20:56.510	00:00:22.740	1365	-1024	-768	-1	-1	-1	-1	4	-1024	-768	-1	-1	-1	-1	4		0	0						Untertest3.avi	0	880	547	72	111				0	Content		-72	-111	22740837	3209082879
22757	09:20:56.526	00:00:22.757	1366	-1024	-768	-1	-1	-1	-1	4	-1024	-768	-1	-1	-1	-1	4		0	0						Untertest3.avi	0	880	547	72	111				0	Content		-72	-111	22757460	3209099502
22774	09:20:56.543	00:00:22.774	1367	-1024	-768	-1	-1	-1	-1	4	-1024	-768	-1	-1	-1	-1	4		0	0						Untertest3.avi	0	880	547	72	111				0	Content		-72	-111	22774138	3209116180
22791	09:20:56.560	00:00:22.790	1368	-1024	-768	-1	-1	-1	-1	4	-1024	-768	-1	-1	-1	-1	4		0	0						Untertest3.avi	0	880	547	72	111				0	Content		-72	-111	22790786	3209132828
22807	09:20:56.576	00:00:22.807	1369	-1024	-768	-1	-1	-1	-1	4	-1024	-768	-1	-1	-1	-1	4		0	0						Untertest3.avi	0	880	547	72	111				0	Content		-72	-111	22807453	3209149495
22824	09:20:56.593	00:00:22.824	1370	-1024	-768	-1	-1	-1	-1	4	-1024	-768	-1	-1	-1	-1	4		0	0						Untertest3.avi	0	880	547	72	111				0	Content		-72	-111	22824120	3209166162
22841	09:20:56.610	00:00:22.840	1371	-1024	-768	-1	-1	-1	-1	4	-1024	-768	-1	-1	-1	-1	4		0	0						Untertest3.avi	0	880	547	72	111				0	Content		-72	-111	22840944	3209182986
22858	09:20:56.627	00:00:22.857	1372	-1024	-768	-1	-1	-1	-1	4	-1024	-768	-1	-1	-1	-1	4		0	0						Untertest3.avi	0	880	547	72	111				0	Content		-72	-111	22857611	3209199653
22874	09:20:56.643	00:00:22.874	1373	-1024	-768	-1	-1	-1	-1	4	-1024	-768	-1	-1	-1	-1	4		0	0						Untertest3.avi	0	880	547	72	111				0	Content		-72	-111	22874278	3209216320
22891	09:20:56.660	00:00:22.891	1374	-1024	-768	-1	-1	-1	-1	4	-1024	-768	-1	-1	-1	-1	4		0	0						Untertest3.avi	0	880	547	72	111				0	Content		-72	-111	22891253	3209233295
22908	09:20:56.677	00:00:22.907	1375	-1024	-768	-1	-1	-1	-1	4	-1024	-768	-1	-1	-1	-1	4		0	0						Untertest3.avi	0	880	547	72	111				0	Content		-72	-111	22907920	3209249962
22925	09:20:56.694	00:00:22.924	1376	-1024	-768	-1	-1	-1	-1	4	-1024	-768	-1	-1	-1	-1	4		0	0						Untertest3.avi	0	880	547	72	111				0	Content		-72	-111	22924587	3209266629
22942	09:20:56.711	00:00:22.941	1377	-1024	-768	-1	-1	-1	-1	4	-1024	-768	-1	-1	-1	-1	4		0	0						Untertest3.avi	0	880	547	72	111				0	Content		-72	-111	22941670	3209283712
22958	09:20:56.727	00:00:22.958	1378	-1024	-768	-1	-1	-1	-1	4	-1024	-768	-1	-1	-1	-1	4		0	0						Untertest3.avi	0	880	547	72	111				0	Content		-72	-111	22958337	3209300379
22975	09:20:56.744	00:00:22.975	1379	-1024	-768	-1	-1	-1	-1	4	-1024	-768	-1	-1	-1	-1	4		0	0						Untertest3.avi	0	880	547	72	111				0	Content		-72	-111	22975004	3209317046
22991	09:20:56.760	00:00:22.991	1380	-1024	-768	-1	-1	-1	-1	4	-1024	-768	-1	-1	-1	-1	4		0	0						Untertest3.avi	0	880	547	72	111				0	Content		-72	-111	22991182	3209333224
23008	09:20:56.777	00:00:23.007	1381	-1024	-768	-1	-1	-1	-1	4	-1024	-768	-1	-1	-1	-1	4		0	0						Untertest3.avi	0	880	547	72	111				0	Content		-72	-111	23007849	3209349891
23024	09:20:56.793	00:00:23.024	1382	-1024	-768	-1	-1	-1	-1	4	-1024	-768	-1	-1	-1	-1	4		0	0						Untertest3.avi	0	880	547	72	111				0	Content		-72	-111	23024341	3209366383
23041	09:20:56.810	00:00:23.041	1383	-1024	-768	-1	-1	-1	-1	4	-1024	-768	-1	-1	-1	-1	4		0	0						Untertest3.avi	0	880	547	72	111				0	Content		-72	-111	23041008	3209383050
23058	09:20:56.827	00:00:23.057	1384	-1024	-768	-1	-1	-1	-1	4	-1024	-768	-1	-1	-1	-1	4		0	0						Untertest3.avi	0	880	547	72	111				0	Content		-72	-111	23057676	3209399718
23074	09:20:56.843	00:00:23.073	1385	-1024	-768	-1	-1	-1	-1	4	-1024	-768	-1	-1	-1	-1	4		0	0						Untertest3.avi	0	880	547	72	111				0	Content		-72	-111	23073937	3209415979
23091	09:20:56.860	00:00:23.090	1386	-1024	-768	-1	-1	-1	-1	4	-1024	-768	-1	-1	-1	-1	4		0	0						Untertest3.avi	0	880	547	72	111				0	Content		-72	-111	23090558	3209432600
23107	09:20:56.876	00:00:23.107	1387	-1024	-768	-1	-1	-1	-1	4	-1024	-768	-1	-1	-1	-1	4		0	0						Untertest3.avi	0	880	547	72	111				0	Content		-72	-111	23107225	3209449267
23124	09:20:56.893	00:00:23.123	1388	-1024	-768	-1	-1	-1	-1	4	-1024	-768	-1	-1	-1	-1	4		0	0						Untertest3.avi	0	880	547	72	111				0	Content		-72	-111	23123892	3209465934
23141	09:20:56.910	00:00:23.140	1389	-1024	-768	-1	-1	-1	-1	4	-1024	-768	-1	-1	-1	-1	4		0	0						Untertest3.avi	0	880	547	72	111				0	Content		-72	-111	23140559	3209482601
23157	09:20:56.926	00:00:23.157	1390	-1024	-768	-1	-1	-1	-1	4	-1024	-768	-1	-1	-1	-1	4		0	0						Untertest3.avi	0	880	547	72	111				0	Content		-72	-111	23157186	3209499228
23174	09:20:56.943	00:00:23.173	1391	-1024	-768	-1	-1	-1	-1	4	-1024	-768	-1	-1	-1	-1	4		0	0						Untertest3.avi	0	880	547	72	111				0	Content		-72	-111	23173853	3209515895
23191	09:20:56.960	00:00:23.190	1392	-1024	-768	-1	-1	-1	-1	4	-1024	-768	-1	-1	-1	-1	4		0	0						Untertest3.avi	0	880	547	72	111				0	Content		-72	-111	23190772	3209532814
23207	09:20:56.976	00:00:23.207	1393	-1024	-768	-1	-1	-1	-1	4	-1024	-768	-1	-1	-1	-1	4		0	0						Untertest3.avi	0	880	547	72	111				0	Content		-72	-111	23207439	3209549481
23224	09:20:56.993	00:00:23.224	1394	-1024	-768	-1	-1	-1	-1	4	-1024	-768	-1	-1	-1	-1	4		0	0						Untertest3.avi	0	880	547	72	111				0	Content		-72	-111	23224435	3209566477
23241	09:20:57.010	00:00:23.241	1395	-1024	-768	-1	-1	-1	-1	4	-1024	-768	-1	-1	-1	-1	4		0	0						Untertest3.avi	0	880	547	72	111				0	Content		-72	-111	23241103	3209583145
23258	09:20:57.027	00:00:23.257	1396	-1024	-768	-1	-1	-1	-1	4	-1024	-768	-1	-1	-1	-1	4		0	0						Untertest3.avi	0	880	547	72	111				0	Content		-72	-111	23257770	3209599812
23275	09:20:57.044	00:00:23.275	1397	-1024	-768	-1	-1	-1	-1	4	-1024	-768	-1	-1	-1	-1	4		0	0						Untertest3.avi	0	880	547	72	111				0	Content		-72	-111	23275036	3209617078
23292	09:20:57.061	00:00:23.291	1398	-1024	-768	-1	-1	-1	-1	4	-1024	-768	-1	-1	-1	-1	4		0	0						Untertest3.avi	0	880	547	72	111				0	Content		-72	-111	23291703	3209633745
23308	09:20:57.077	00:00:23.307	1399	-1024	-768	-1	-1	-1	-1	4	-1024	-768	-1	-1	-1	-1	4		0	0						Untertest3.avi	0	880	547	72	111				0	Content		-72	-111	23307942	3209649984
23325	09:20:57.094	00:00:23.324	1400	-1024	-768	-1	-1	-1	-1	4	-1024	-768	-1	-1	-1	-1	4		0	0						Untertest3.avi	0	880	547	72	111				0	Content		-72	-111	23324609	3209666651
23341	09:20:57.110	00:00:23.341	1401	-1024	-768	-1	-1	-1	-1	4	-1024	-768	-1	-1	-1	-1	4		0	0						Untertest3.avi	0	880	547	72	111				0	Content		-72	-111	23341276	3209683318
23357	09:20:57.126	00:00:23.357	1402	-1024	-768	-1	-1	-1	-1	4	-1024	-768	-1	-1	-1	-1	4		0	0						Untertest3.avi	0	880	547	72	111				0	Content		-72	-111	23357043	3209699085
23374	09:20:57.143	00:00:23.373	1403	-1024	-768	-1	-1	-1	-1	4	-1024	-768	-1	-1	-1	-1	4		0	0						Untertest3.avi	0	880	547	72	111				0	Content		-72	-111	23373665	3209715707
23390	09:20:57.159	00:00:23.390	1404	-1024	-768	-1	-1	-1	-1	4	-1024	-768	-1	-1	-1	-1	4		0	0						Untertest3.avi	0	880	547	72	111				0	Content		-72	-111	23390411	3209732453
23407	09:20:57.176	00:00:23.407	1405	-1024	-768	-1	-1	-1	-1	4	-1024	-768	-1	-1	-1	-1	4		0	0						Untertest3.avi	0	880	547	72	111				0	Content		-72	-111	23407090	3209749132
23424	09:20:57.193	00:00:23.423	1406	-1024	-768	-1	-1	-1	-1	4	-1024	-768	-1	-1	-1	-1	4		0	0						Untertest3.avi	0	880	547	72	111				0	Content		-72	-111	23423738	3209765780
23440	09:20:57.209	00:00:23.440	1407	-1024	-768	-1	-1	-1	-1	4	-1024	-768	-1	-1	-1	-1	4		0	0						Untertest3.avi	0	880	547	72	111				0	Content		-72	-111	23440406	3209782448
23457	09:20:57.226	00:00:23.457	1408	-1024	-768	-1	-1	-1	-1	4	-1024	-768	-1	-1	-1	-1	4		0	0						Untertest3.avi	0	880	547	72	111				0	Content		-72	-111	23457073	3209799115
23474	09:20:57.243	00:00:23.473	1409	-1024	-768	-1	-1	-1	-1	4	-1024	-768	-1	-1	-1	-1	4		0	0						Untertest3.avi	0	880	547	72	111				0	Content		-72	-111	23473893	3209815935
23491	09:20:57.260	00:00:23.490	1410	-1024	-768	-1	-1	-1	-1	4	-1024	-768	-1	-1	-1	-1	4		0	0						Untertest3.avi	0	880	547	72	111				0	Content		-72	-111	23490560	3209832602
23507	09:20:57.276	00:00:23.507	1411	-1024	-768	-1	-1	-1	-1	4	-1024	-768	-1	-1	-1	-1	4		0	0						Untertest3.avi	0	880	547	72	111				0	Content		-72	-111	23507227	3209849269
23524	09:20:57.293	00:00:23.524	1412	-1024	-768	-1	-1	-1	-1	4	-1024	-768	-1	-1	-1	-1	4		0	0						Untertest3.avi	0	880	547	72	111				0	Content		-72	-111	23524202	3209866244
23541	09:20:57.310	00:00:23.540	1413	-1024	-768	-1	-1	-1	-1	4	-1024	-768	-1	-1	-1	-1	4		0	0						Untertest3.avi	0	880	547	72	111				0	Content		-72	-111	23540869	3209882911
23558	09:20:57.327	00:00:23.557	1414	-1024	-768	-1	-1	-1	-1	4	-1024	-768	-1	-1	-1	-1	4		0	0						Untertest3.avi	0	880	547	72	111				0	Content		-72	-111	23557536	3209899578
23575	09:20:57.344	00:00:23.574	1415	-1024	-768	-1	-1	-1	-1	4	-1024	-768	-1	-1	-1	-1	4		0	0						Untertest3.avi	0	880	547	72	111				0	Content		-72	-111	23574614	3209916656
23591	09:20:57.360	00:00:23.591	1416	-1024	-768	-1	-1	-1	-1	4	-1024	-768	-1	-1	-1	-1	4		0	0						Untertest3.avi	0	880	547	72	111				0	Content		-72	-111	23591281	3209933323
23608	09:20:57.377	00:00:23.607	1417	-1024	-768	-1	-1	-1	-1	4	-1024	-768	-1	-1	-1	-1	4		0	0						Untertest3.avi	0	880	547	72	111				0	Content		-72	-111	23607949	3209949991
23624	09:20:57.393	00:00:23.624	1418	-1024	-768	-1	-1	-1	-1	4	-1024	-768	-1	-1	-1	-1	4		0	0						Untertest3.avi	0	880	547	72	111				0	Content		-72	-111	23624046	3209966088
23641	09:20:57.410	00:00:23.640	1419	-1024	-768	-1	-1	-1	-1	4	-1024	-768	-1	-1	-1	-1	4		0	0						Untertest3.avi	0	880	547	72	111				0	Content		-72	-111	23640713	3209982755
23657	09:20:57.426	00:00:23.657	1420	-1024	-768	-1	-1	-1	-1	4	-1024	-768	-1	-1	-1	-1	4		0	0						Untertest3.avi	0	880	547	72	111				0	Content		-72	-111	23657188	3209999230
23674	09:20:57.443	00:00:23.673	1421	-1024	-768	-1	-1	-1	-1	4	-1024	-768	-1	-1	-1	-1	4		0	0						Untertest3.avi	0	880	547	72	111				0	Content		-72	-111	23673855	3210015897
23691	09:20:57.460	00:00:23.690	1422	-1024	-768	-1	-1	-1	-1	4	-1024	-768	-1	-1	-1	-1	4		0	0						Untertest3.avi	0	880	547	72	111				0	Content		-72	-111	23690522	3210032564
23707	09:20:57.476	00:00:23.706	1423	-1024	-768	-1	-1	-1	-1	4	-1024	-768	-1	-1	-1	-1	4		0	0						Untertest3.avi	0	880	547	72	111				0	Content		-72	-111	23706883	3210048925
23724	09:20:57.493	00:00:23.723	1424	-1024	-768	-1	-1	-1	-1	4	-1024	-768	-1	-1	-1	-1	4		0	0						Untertest3.avi	0	880	547	72	111				0	Content		-72	-111	23723503	3210065545
23740	09:20:57.509	00:00:23.740	1425	-1024	-768	-1	-1	-1	-1	4	-1024	-768	-1	-1	-1	-1	4		0	0						Untertest3.avi	0	880	547	72	111				0	Content		-72	-111	23740128	3210082170
23757	09:20:57.526	00:00:23.756	1426	-1024	-768	-1	-1	-1	-1	4	-1024	-768	-1	-1	-1	-1	4		0	0						Untertest3.avi	0	880	547	72	111				0	Content		-72	-111	23756795	3210098837
23773	09:20:57.542	00:00:23.773	1427	-1024	-768	-1	-1	-1	-1	4	-1024	-768	-1	-1	-1	-1	4		0	0						Untertest3.avi	0	880	547	72	111				0	Content		-72	-111	23773462	3210115504
23790	09:20:57.559	00:00:23.790	1428	-1024	-768	-1	-1	-1	-1	4	-1024	-768	-1	-1	-1	-1	4		0	0						Untertest3.avi	0	880	547	72	111				0	Content		-72	-111	23790116	3210132158
23807	09:20:57.576	00:00:23.806	1429	-1024	-768	-1	-1	-1	-1	4	-1024	-768	-1	-1	-1	-1	4		0	0						Untertest3.avi	0	880	547	72	111				0	Content		-72	-111	23806783	3210148825
23824	09:20:57.593	00:00:23.823	1430	-1024	-768	-1	-1	-1	-1	4	-1024	-768	-1	-1	-1	-1	4		0	0						Untertest3.avi	0	880	547	72	111				0	Content		-72	-111	23823706	3210165748
23840	09:20:57.609	00:00:23.840	1431	-1024	-768	-1	-1	-1	-1	4	-1024	-768	-1	-1	-1	-1	4		0	0						Untertest3.avi	0	880	547	72	111				0	Content		-72	-111	23840373	3210182415
23857	09:20:57.626	00:00:23.857	1432	-1024	-768	-1	-1	-1	-1	4	-1024	-768	-1	-1	-1	-1	4		0	0						Untertest3.avi	0	880	547	72	111				0	Content		-72	-111	23857330	3210199372
23874	09:20:57.643	00:00:23.873	1433	-1024	-768	-1	-1	-1	-1	4	-1024	-768	-1	-1	-1	-1	4		0	0						Untertest3.avi	0	880	547	72	111				0	Content		-72	-111	23873997	3210216039
23891	09:20:57.660	00:00:23.890	1434	-1024	-768	-1	-1	-1	-1	4	-1024	-768	-1	-1	-1	-1	4		0	0						Untertest3.avi	0	880	547	72	111				0	Content		-72	-111	23890664	3210232706
23908	09:20:57.677	00:00:23.907	1435	-1024	-768	-1	-1	-1	-1	4	-1024	-768	-1	-1	-1	-1	4		0	0						Untertest3.avi	0	880	547	72	111				0	Content		-72	-111	23907961	3210250003
23925	09:20:57.694	00:00:23.924	1436	-1024	-768	-1	-1	-1	-1	4	-1024	-768	-1	-1	-1	-1	4		0	0						Untertest3.avi	0	880	547	72	111				0	Content		-72	-111	23924628	3210266670
23941	09:20:57.710	00:00:23.940	1437	-1024	-768	-1	-1	-1	-1	4	-1024	-768	-1	-1	-1	-1	4		0	0						Untertest3.avi	0	880	547	72	111				0	Content		-72	-111	23940833	3210282875
23958	09:20:57.727	00:00:23.957	1438	-1024	-768	-1	-1	-1	-1	4	-1024	-768	-1	-1	-1	-1	4		0	0						Untertest3.avi	0	880	547	72	111				0	Content		-72	-111	23957500	3210299542
23974	09:20:57.743	00:00:23.974	1439	-1024	-768	-1	-1	-1	-1	4	-1024	-768	-1	-1	-1	-1	4		0	0						Untertest3.avi	0	880	547	72	111				0	Content		-72	-111	23974168	3210316210
23990	09:20:57.759	00:00:23.989	1440	-1024	-768	-1	-1	-1	-1	4	-1024	-768	-1	-1	-1	-1	4		0	0						Untertest3.avi	0	880	547	72	111				0	Content		-72	-111	23989991	3210332033
24007	09:20:57.776	00:00:24.006	1441	-1024	-768	-1	-1	-1	-1	4	-1024	-768	-1	-1	-1	-1	4		0	0						Untertest3.avi	0	880	547	72	111				0	Content		-72	-111	24006613	3210348655
24023	09:20:57.792	00:00:24.023	1442	-1024	-768	-1	-1	-1	-1	4	-1024	-768	-1	-1	-1	-1	4		0	0						Untertest3.avi	0	880	547	72	111				0	Content		-72	-111	24023361	3210365403
24040	09:20:57.809	00:00:24.039	1443	-1024	-768	-1	-1	-1	-1	4	-1024	-768	-1	-1	-1	-1	4		0	0						Untertest3.avi	0	880	547	72	111				0	Content		-72	-111	24039914	3210381956
24057	09:20:57.826	00:00:24.056	1444	-1024	-768	-1	-1	-1	-1	4	-1024	-768	-1	-1	-1	-1	4		0	0						Untertest3.avi	0	880	547	72	111				0	Content		-72	-111	24056565	3210398607
24073	09:20:57.842	00:00:24.073	1445	-1024	-768	-1	-1	-1	-1	4	-1024	-768	-1	-1	-1	-1	4		0	0						Untertest3.avi	0	880	547	72	111				0	Content		-72	-111	24073232	3210415274
24090	09:20:57.859	00:00:24.089	1446	-1024	-768	-1	-1	-1	-1	4	-1024	-768	-1	-1	-1	-1	4		0	0						Untertest3.avi	0	880	547	72	111				0	Content		-72	-111	24089899	3210431941
24107	09:20:57.876	00:00:24.106	1447	-1024	-768	-1	-1	-1	-1	4	-1024	-768	-1	-1	-1	-1	4		0	0						Untertest3.avi	0	880	547	72	111				0	Content		-72	-111	24106760	3210448802
24123	09:20:57.892	00:00:24.123	1448	-1024	-768	-1	-1	-1	-1	4	-1024	-768	-1	-1	-1	-1	4		0	0						Untertest3.avi	0	880	547	72	111				0	Content		-72	-111	24123427	3210465469
24140	09:20:57.909	00:00:24.140	1449	-1024	-768	-1	-1	-1	-1	4	-1024	-768	-1	-1	-1	-1	4		0	0						Untertest3.avi	0	880	547	72	111				0	Content		-72	-111	24140094	3210482136
24157	09:20:57.926	00:00:24.157	1450	-1024	-768	-1	-1	-1	-1	4	-1024	-768	-1	-1	-1	-1	4		0	0						Untertest3.avi	0	880	547	72	111				0	Content		-72	-111	24157098	3210499140
24174	09:20:57.943	00:00:24.173	1451	-1024	-768	-1	-1	-1	-1	4	-1024	-768	-1	-1	-1	-1	4		0	0						Untertest3.avi	0	880	547	72	111				0	Content		-72	-111	24173765	3210515807
24190	09:20:57.959	00:00:24.190	1452	-1024	-768	-1	-1	-1	-1	4	-1024	-768	-1	-1	-1	-1	4		0	0						Untertest3.avi	0	880	547	72	111				0	Content		-72	-111	24190432	3210532474
24208	09:20:57.977	00:00:24.207	1453	-1024	-768	-1	-1	-1	-1	4	-1024	-768	-1	-1	-1	-1	4		0	0						Untertest3.avi	0	880	547	72	111				0	Content		-72	-111	24207530	3210549572
24224	09:20:57.993	00:00:24.224	1454	-1024	-768	-1	-1	-1	-1	4	-1024	-768	-1	-1	-1	-1	4		0	0						Untertest3.avi	0	880	547	72	111				0	Content		-72	-111	24224197	3210566239
24241	09:20:58.010	00:00:24.240	1455	-1024	-768	-1	-1	-1	-1	4	-1024	-768	-1	-1	-1	-1	4		0	0						Untertest3.avi	0	880	547	72	111				0	Content		-72	-111	24240864	3210582906
24257	09:20:58.026	00:00:24.256	1456	-1024	-768	-1	-1	-1	-1	4	-1024	-768	-1	-1	-1	-1	4		0	0						Untertest3.avi	0	880	547	72	111				0	Content		-72	-111	24256980	3210599022
24274	09:20:58.043	00:00:24.273	1457	-1024	-768	-1	-1	-1	-1	4	-1024	-768	-1	-1	-1	-1	4		0	0						Untertest3.avi	0	880	547	72	111				0	Content		-72	-111	24273647	3210615689
24290	09:20:58.059	00:00:24.290	1458	-1024	-768	-1	-1	-1	-1	4	-1024	-768	-1	-1	-1	-1	4		0	0						Untertest3.avi	0	880	547	72	111				0	Content		-72	-111	24290130	3210632172
24307	09:20:58.076	00:00:24.306	1459	-1024	-768	-1	-1	-1	-1	4	-1024	-768	-1	-1	-1	-1	4		0	0						Untertest3.avi	0	880	547	72	111				0	Content		-72	-111	24306797	3210648839
24323	09:20:58.092	00:00:24.323	1460	-1024	-768	-1	-1	-1	-1	4	-1024	-768	-1	-1	-1	-1	4		0	0						Untertest3.avi	0	880	547	72	111				0	Content		-72	-111	24323464	3210665506
24340	09:20:58.109	00:00:24.339	1461	-1024	-768	-1	-1	-1	-1	4	-1024	-768	-1	-1	-1	-1	4		0	0						Untertest3.avi	0	880	547	72	111				0	Content		-72	-111	24339717	3210681759
24356	09:20:58.125	00:00:24.356	1462	-1024	-768	-1	-1	-1	-1	4	-1024	-768	-1	-1	-1	-1	4		0	0						Untertest3.avi	0	880	547	72	111				0	Content		-72	-111	24356338	3210698380
24373	09:20:58.142	00:00:24.373	1463	-1024	-768	-1	-1	-1	-1	4	-1024	-768	-1	-1	-1	-1	4		0	0						Untertest3.avi	0	880	547	72	111				0	Content		-72	-111	24373005	3210715047
24390	09:20:58.159	00:00:24.389	1464	-1024	-768	-1	-1	-1	-1	4	-1024	-768	-1	-1	-1	-1	4		0	0						Untertest3.avi	0	880	547	72	111				0	Content		-72	-111	24389672	3210731714
24406	09:20:58.175	00:00:24.406	1465	-1024	-768	-1	-1	-1	-1	4	-1024	-768	-1	-1	-1	-1	4		0	0						Untertest3.avi	0	880	547	72	111				0	Content		-72	-111	24406339	3210748381
24423	09:20:58.192	00:00:24.423	1466	-1024	-768	-1	-1	-1	-1	4	-1024	-768	-1	-1	-1	-1	4		0	0						Untertest3.avi	0	880	547	72	111				0	Content		-72	-111	24423003	3210765045
24440	09:20:58.209	00:00:24.439	1467	-1024	-768	-1	-1	-1	-1	4	-1024	-768	-1	-1	-1	-1	4		0	0						Untertest3.avi	0	880	547	72	111				0	Content		-72	-111	24439670	3210781712
24456	09:20:58.225	00:00:24.456	1468	-1024	-768	-1	-1	-1	-1	4	-1024	-768	-1	-1	-1	-1	4		0	0						Untertest3.avi	0	880	547	72	111				0	Content		-72	-111	24456337	3210798379
24473	09:20:58.242	00:00:24.473	1469	-1024	-768	-1	-1	-1	-1	4	-1024	-768	-1	-1	-1	-1	4		0	0						Untertest3.avi	0	880	547	72	111				0	Content		-72	-111	24473166	3210815208
24490	09:20:58.259	00:00:24.489	1470	-1024	-768	-1	-1	-1	-1	4	-1024	-768	-1	-1	-1	-1	4		0	0						Untertest3.avi	0	880	547	72	111				0	Content		-72	-111	24489833	3210831875
24506	09:20:58.275	00:00:24.506	1471	-1024	-768	-1	-1	-1	-1	4	-1024	-768	-1	-1	-1	-1	4		0	0						Untertest3.avi	0	880	547	72	111				0	Content		-72	-111	24506500	3210848542
24523	09:20:58.292	00:00:24.523	1472	-1024	-768	-1	-1	-1	-1	4	-1024	-768	-1	-1	-1	-1	4		0	0						Untertest3.avi	0	880	547	72	111				0	Content		-72	-111	24523484	3210865526
24540	09:20:58.309	00:00:24.540	1473	-1024	-768	-1	-1	-1	-1	4	-1024	-768	-1	-1	-1	-1	4		0	0						Untertest3.avi	0	880	547	72	111				0	Content		-72	-111	24540151	3210882193
24557	09:20:58.326	00:00:24.556	1474	-1024	-768	-1	-1	-1	-1	4	-1024	-768	-1	-1	-1	-1	4		0	0						Untertest3.avi	0	880	547	72	111				0	Content		-72	-111	24556818	3210898860
24574	09:20:58.343	00:00:24.574	1475	-1024	-768	-1	-1	-1	-1	4	-1024	-768	-1	-1	-1	-1	4		0	0						Untertest3.avi	0	880	547	72	111				0	Content		-72	-111	24574133	3210916175
24591	09:20:58.360	00:00:24.590	1476	-1024	-768	-1	-1	-1	-1	4	-1024	-768	-1	-1	-1	-1	4		0	0						Untertest3.avi	0	880	547	72	111				0	Content		-72	-111	24590800	3210932842
24607	09:20:58.376	00:00:24.607	1477	-1024	-768	-1	-1	-1	-1	4	-1024	-768	-1	-1	-1	-1	4		0	0						Untertest3.avi	0	880	547	72	111				0	Content		-72	-111	24607057	3210949099
24624	09:20:58.393	00:00:24.623	1478	-1024	-768	-1	-1	-1	-1	4	-1024	-768	-1	-1	-1	-1	4		0	0						Untertest3.avi	0	880	547	72	111				0	Content		-72	-111	24623724	3210965766
24640	09:20:58.409	00:00:24.640	1479	-1024	-768	-1	-1	-1	-1	4	-1024	-768	-1	-1	-1	-1	4		0	0						Untertest3.avi	0	880	547	72	111				0	Content		-72	-111	24640391	3210982433
24656	09:20:58.425	00:00:24.656	1480	-1024	-768	-1	-1	-1	-1	4	-1024	-768	-1	-1	-1	-1	4		0	0						Untertest3.avi	0	880	547	72	111				0	Content		-72	-111	24656188	3210998230
24673	09:20:58.442	00:00:24.672	1481	-1024	-768	-1	-1	-1	-1	4	-1024	-768	-1	-1	-1	-1	4		0	0						Untertest3.avi	0	880	547	72	111				0	Content		-72	-111	24672810	3211014852
24690	09:20:58.459	00:00:24.689	1482	-1024	-768	-1	-1	-1	-1	4	-1024	-768	-1	-1	-1	-1	4		0	0						Untertest3.avi	0	880	547	72	111				0	Content		-72	-111	24689557	3211031599
24706	09:20:58.475	00:00:24.706	1483	-1024	-768	-1	-1	-1	-1	4	-1024	-768	-1	-1	-1	-1	4		0	0						Untertest3.avi	0	880	547	72	111				0	Content		-72	-111	24706233	3211048275
24723	09:20:58.492	00:00:24.722	1484	-1024	-768	-1	-1	-1	-1	4	-1024	-768	-1	-1	-1	-1	4		0	0						Untertest3.avi	0	880	547	72	111				0	Content		-72	-111	24722840	3211064882
24740	09:20:58.509	00:00:24.739	1485	-1024	-768	-1	-1	-1	-1	4	-1024	-768	-1	-1	-1	-1	4		0	0						Untertest3.avi	0	880	547	72	111				0	Content		-72	-111	24739507	3211081549
24756	09:20:58.525	00:00:24.756	1486	-1024	-768	-1	-1	-1	-1	4	-1024	-768	-1	-1	-1	-1	4		0	0						Untertest3.avi	0	880	547	72	111				0	Content		-72	-111	24756174	3211098216
24773	09:20:58.542	00:00:24.773	1487	-1024	-768	-1	-1	-1	-1	4	-1024	-768	-1	-1	-1	-1	4		0	0						Untertest3.avi	0	880	547	72	111				0	Content		-72	-111	24773008	3211115050
24790	09:20:58.559	00:00:24.789	1488	-1024	-768	-1	-1	-1	-1	4	-1024	-768	-1	-1	-1	-1	4		0	0						Untertest3.avi	0	880	547	72	111				0	Content		-72	-111	24789675	3211131717
24806	09:20:58.575	00:00:24.806	1489	-1024	-768	-1	-1	-1	-1	4	-1024	-768	-1	-1	-1	-1	4		0	0						Untertest3.avi	0	880	547	72	111				0	Content		-72	-111	24806342	3211148384
24823	09:20:58.592	00:00:24.823	1490	-1024	-768	-1	-1	-1	-1	4	-1024	-768	-1	-1	-1	-1	4		0	0						Untertest3.avi	0	880	547	72	111				0	Content		-72	-111	24823327	3211165369
24840	09:20:58.609	00:00:24.839	1491	-1024	-768	-1	-1	-1	-1	4	-1024	-768	-1	-1	-1	-1	4		0	0						Untertest3.avi	0	880	547	72	111				0	Content		-72	-111	24839994	3211182036
24857	09:20:58.626	00:00:24.856	1492	-1024	-768	-1	-1	-1	-1	4	-1024	-768	-1	-1	-1	-1	4		0	0						Untertest3.avi	0	880	547	72	111				0	Content		-72	-111	24856661	3211198703
24874	09:20:58.643	00:00:24.873	1493	-1024	-768	-1	-1	-1	-1	4	-1024	-768	-1	-1	-1	-1	4		0	0						Untertest3.avi	0	880	547	72	111				0	Content		-72	-111	24873749	3211215791
24890	09:20:58.659	00:00:24.890	1494	-1024	-768	-1	-1	-1	-1	4	-1024	-768	-1	-1	-1	-1	4		0	0						Untertest3.avi	0	880	547	72	111				0	Content		-72	-111	24890416	3211232458
24907	09:20:58.676	00:00:24.907	1495	-1024	-768	-1	-1	-1	-1	4	-1024	-768	-1	-1	-1	-1	4		0	0						Untertest3.avi	0	880	547	72	111				0	Content		-72	-111	24907083	3211249125
24923	09:20:58.692	00:00:24.923	1496	-1024	-768	-1	-1	-1	-1	4	-1024	-768	-1	-1	-1	-1	4		0	0						Untertest3.avi	0	880	547	72	111				0	Content		-72	-111	24923186	3211265228
24940	09:20:58.709	00:00:24.939	1497	-1024	-768	-1	-1	-1	-1	4	-1024	-768	-1	-1	-1	-1	4		0	0						Untertest3.avi	0	880	547	72	111				0	Content		-72	-111	24939853	3211281895
24956	09:20:58.725	00:00:24.956	1498	-1024	-768	-1	-1	-1	-1	4	-1024	-768	-1	-1	-1	-1	4		0	0						Untertest3.avi	0	880	547	72	111				0	Content		-72	-111	24956331	3211298373
24973	09:20:58.742	00:00:24.972	1499	-1024	-768	-1	-1	-1	-1	4	-1024	-768	-1	-1	-1	-1	4		0	0						Untertest3.avi	0	880	547	72	111				0	Content		-72	-111	24972998	3211315040
24990	09:20:58.759	00:00:24.989	1500	-1024	-768	-1	-1	-1	-1	4	-1024	-768	-1	-1	-1	-1	4		0	0						Untertest3.avi	0	880	547	72	111				0	Content		-72	-111	24989665	3211331707
25006	09:20:58.775	00:00:25.006	1501	-1024	-768	-1	-1	-1	-1	4	-1024	-768	-1	-1	-1	-1	4		0	0						Untertest3.avi	0	880	547	72	111				0	Content		-72	-111	25006033	3211348075
25023	09:20:58.792	00:00:25.022	1502	-1024	-768	-1	-1	-1	-1	4	-1024	-768	-1	-1	-1	-1	4		0	0						Untertest3.avi	0	880	547	72	111				0	Content		-72	-111	25022657	3211364699
25039	09:20:58.808	00:00:25.039	1503	-1024	-768	-1	-1	-1	-1	4	-1024	-768	-1	-1	-1	-1	4		0	0						Untertest3.avi	0	880	547	72	111				0	Content		-72	-111	25039281	3211381323
25056	09:20:58.825	00:00:25.055	1504	-1024	-768	-1	-1	-1	-1	4	-1024	-768	-1	-1	-1	-1	4		0	0						Untertest3.avi	0	880	547	72	111				0	Content		-72	-111	25055948	3211397990
25073	09:20:58.842	00:00:25.072	1505	-1024	-768	-1	-1	-1	-1	4	-1024	-768	-1	-1	-1	-1	4		0	0						Untertest3.avi	0	880	547	72	111				0	Content		-72	-111	25072616	3211414658
25089	09:20:58.858	00:00:25.089	1506	-1024	-768	-1	-1	-1	-1	4	-1024	-768	-1	-1	-1	-1	4		0	0						Untertest3.avi	0	880	547	72	111				0	Content		-72	-111	25089266	3211431308
25106	09:20:58.875	00:00:25.105	1507	-1024	-768	-1	-1	-1	-1	4	-1024	-768	-1	-1	-1	-1	4		0	0						Untertest3.avi	0	880	547	72	111				0	Content		-72	-111	25105933	3211447975
25123	09:20:58.892	00:00:25.122	1508	-1024	-768	-1	-1	-1	-1	4	-1024	-768	-1	-1	-1	-1	4		0	0						Untertest3.avi	0	880	547	72	111				0	Content		-72	-111	25122863	3211464905
25140	09:20:58.909	00:00:25.139	1509	-1024	-768	-1	-1	-1	-1	4	-1024	-768	-1	-1	-1	-1	4		0	0						Untertest3.avi	0	880	547	72	111				0	Content		-72	-111	25139530	3211481572
25156	09:20:58.925	00:00:25.156	1510	-1024	-768	-1	-1	-1	-1	4	-1024	-768	-1	-1	-1	-1	4		0	0						Untertest3.avi	0	880	547	72	111				0	Content		-72	-111	25156491	3211498533
25173	09:20:58.942	00:00:25.173	1511	-1024	-768	-1	-1	-1	-1	4	-1024	-768	-1	-1	-1	-1	4		0	0						Untertest3.avi	0	880	547	72	111				0	Content		-72	-111	25173158	3211515200
25190	09:20:58.959	00:00:25.189	1512	-1024	-768	-1	-1	-1	-1	4	-1024	-768	-1	-1	-1	-1	4		0	0						Untertest3.avi	0	880	547	72	111				0	Content		-72	-111	25189825	3211531867
25207	09:20:58.976	00:00:25.207	1513	-1024	-768	-1	-1	-1	-1	4	-1024	-768	-1	-1	-1	-1	4		0	0						Untertest3.avi	0	880	547	72	111				0	Content		-72	-111	25207109	3211549151
25224	09:20:58.993	00:00:25.223	1514	-1024	-768	-1	-1	-1	-1	4	-1024	-768	-1	-1	-1	-1	4		0	0						Untertest3.avi	0	880	547	72	111				0	Content		-72	-111	25223776	3211565818
25240	09:20:59.009	00:00:25.239	1515	-1024	-768	-1	-1	-1	-1	4	-1024	-768	-1	-1	-1	-1	4		0	0						Untertest3.avi	0	880	547	72	111				0	Content		-72	-111	25239982	3211582024
25257	09:20:59.026	00:00:25.256	1516	-1024	-768	-1	-1	-1	-1	4	-1024	-768	-1	-1	-1	-1	4		0	0						Untertest3.avi	0	880	547	72	111				0	Content		-72	-111	25256649	3211598691
25273	09:20:59.042	00:00:25.273	1517	-1024	-768	-1	-1	-1	-1	4	-1024	-768	-1	-1	-1	-1	4		0	0						Untertest3.avi	0	880	547	72	111				0	Content		-72	-111	25273316	3211615358
25289	09:20:59.058	00:00:25.289	1518	-1024	-768	-1	-1	-1	-1	4	-1024	-768	-1	-1	-1	-1	4		0	0						Untertest3.avi	0	880	547	72	111				0	Content		-72	-111	25289137	3211631179
25306	09:20:59.075	00:00:25.305	1519	-1024	-768	-1	-1	-1	-1	4	-1024	-768	-1	-1	-1	-1	4		0	0						Untertest3.avi	0	880	547	72	111				0	Content		-72	-111	25305761	3211647803
25322	09:20:59.091	00:00:25.322	1520	-1024	-768	-1	-1	-1	-1	4	-1024	-768	-1	-1	-1	-1	4		0	0						Untertest3.avi	0	880	547	72	111				0	Content		-72	-111	25322386	3211664428
25339	09:20:59.108	00:00:25.339	1521	-1024	-768	-1	-1	-1	-1	4	-1024	-768	-1	-1	-1	-1	4		0	0						Untertest3.avi	0	880	547	72	111				0	Content		-72	-111	25339061	3211681103
25356	09:20:59.125	00:00:25.355	1522	-1024	-768	-1	-1	-1	-1	4	-1024	-768	-1	-1	-1	-1	4		0	0						Untertest3.avi	0	880	547	72	111				0	Content		-72	-111	25355713	3211697755
25372	09:20:59.141	00:00:25.372	1523	-1024	-768	-1	-1	-1	-1	4	-1024	-768	-1	-1	-1	-1	4		0	0						Untertest3.avi	0	880	547	72	111				0	Content		-72	-111	25372380	3211714422
25389	09:20:59.158	00:00:25.389	1524	-1024	-768	-1	-1	-1	-1	4	-1024	-768	-1	-1	-1	-1	4		0	0						Untertest3.avi	0	880	547	72	111				0	Content		-72	-111	25389047	3211731089
25406	09:20:59.175	00:00:25.405	1525	-1024	-768	-1	-1	-1	-1	4	-1024	-768	-1	-1	-1	-1	4		0	0						Untertest3.avi	0	880	547	72	111				0	Content		-72	-111	25405907	3211747949
25423	09:20:59.192	00:00:25.422	1526	-1024	-768	-1	-1	-1	-1	4	-1024	-768	-1	-1	-1	-1	4		0	0						Untertest3.avi	0	880	547	72	111				0	Content		-72	-111	25422574	3211764616
25439	09:20:59.208	00:00:25.439	1527	-1024	-768	-1	-1	-1	-1	4	-1024	-768	-1	-1	-1	-1	4		0	0						Untertest3.avi	0	880	547	72	111				0	Content		-72	-111	25439242	3211781284
25456	09:20:59.225	00:00:25.456	1528	-1024	-768	-1	-1	-1	-1	4	-1024	-768	-1	-1	-1	-1	4		0	0						Untertest3.avi	0	880	547	72	111				0	Content		-72	-111	25456245	3211798287
25473	09:20:59.242	00:00:25.472	1529	-1024	-768	-1	-1	-1	-1	4	-1024	-768	-1	-1	-1	-1	4		0	0						Untertest3.avi	0	880	547	72	111				0	Content		-72	-111	25472912	3211814954
25490	09:20:59.259	00:00:25.489	1530	-1024	-768	-1	-1	-1	-1	4	-1024	-768	-1	-1	-1	-1	4		0	0						Untertest3.avi	0	880	547	72	111				0	Content		-72	-111	25489579	3211831621
25507	09:20:59.276	00:00:25.506	1531	-1024	-768	-1	-1	-1	-1	4	-1024	-768	-1	-1	-1	-1	4		0	0						Untertest3.avi	0	880	547	72	111				0	Content		-72	-111	25506675	3211848717
25523	09:20:59.292	00:00:25.523	1532	-1024	-768	-1	-1	-1	-1	4	-1024	-768	-1	-1	-1	-1	4		0	0						Untertest3.avi	0	880	547	72	111				0	Content		-72	-111	25523342	3211865384
25540	09:20:59.309	00:00:25.540	1533	-1024	-768	-1	-1	-1	-1	4	-1024	-768	-1	-1	-1	-1	4		0	0						Untertest3.avi	0	880	547	72	111				0	Content		-72	-111	25540009	3211882051
25556	09:20:59.325	00:00:25.556	1534	-1024	-768	-1	-1	-1	-1	4	-1024	-768	-1	-1	-1	-1	4		0	0						Untertest3.avi	0	880	547	72	111				0	Content		-72	-111	25556125	3211898167
25573	09:20:59.342	00:00:25.572	1535	-1024	-768	-1	-1	-1	-1	4	-1024	-768	-1	-1	-1	-1	4		0	0						Untertest3.avi	0	880	547	72	111				0	Content		-72	-111	25572792	3211914834
25589	09:20:59.358	00:00:25.589	1536	-1024	-768	-1	-1	-1	-1	4	-1024	-768	-1	-1	-1	-1	4		0	0						Untertest3.avi	0	880	547	72	111				0	Content		-72	-111	25589273	3211931315
25606	09:20:59.375	00:00:25.605	1537	-1024	-768	-1	-1	-1	-1	4	-1024	-768	-1	-1	-1	-1	4		0	0						Untertest3.avi	0	880	547	72	111				0	Content		-72	-111	25605940	3211947982
25623	09:20:59.392	00:00:25.622	1538	-1024	-768	-1	-1	-1	-1	4	-1024	-768	-1	-1	-1	-1	4		0	0						Untertest3.avi	0	880	547	72	111				0	Content		-72	-111	25622608	3211964650
25639	09:20:59.408	00:00:25.638	1539	-1024	-768	-1	-1	-1	-1	4	-1024	-768	-1	-1	-1	-1	4		0	0						Untertest3.avi	0	880	547	72	111				0	Content		-72	-111	25638862	3211980904
25655	09:20:59.424	00:00:25.655	1540	-1024	-768	-1	-1	-1	-1	4	-1024	-768	-1	-1	-1	-1	4		0	0						Untertest3.avi	0	880	547	72	111				0	Content		-72	-111	25655481	3211997523
25672	09:20:59.441	00:00:25.672	1541	-1024	-768	-1	-1	-1	-1	4	-1024	-768	-1	-1	-1	-1	4		0	0						Untertest3.avi	0	880	547	72	111				0	Content		-72	-111	25672148	3212014190
25689	09:20:59.458	00:00:25.688	1542	-1024	-768	-1	-1	-1	-1	4	-1024	-768	-1	-1	-1	-1	4		0	0						Untertest3.avi	0	880	547	72	111				0	Content		-72	-111	25688815	3212030857
25705	09:20:59.474	00:00:25.705	1543	-1024	-768	-1	-1	-1	-1	4	-1024	-768	-1	-1	-1	-1	4		0	0						Untertest3.avi	0	880	547	72	111				0	Content		-72	-111	25705482	3212047524
25722	09:20:59.491	00:00:25.722	1544	-1024	-768	-1	-1	-1	-1	4	-1024	-768	-1	-1	-1	-1	4		0	0						Untertest3.avi	0	880	547	72	111				0	Content		-72	-111	25722170	3212064212
25739	09:20:59.508	00:00:25.738	1545	-1024	-768	-1	-1	-1	-1	4	-1024	-768	-1	-1	-1	-1	4		0	0						Untertest3.avi	0	880	547	72	111				0	Content		-72	-111	25738837	3212080879
25756	09:20:59.525	00:00:25.755	1546	-1024	-768	-1	-1	-1	-1	4	-1024	-768	-1	-1	-1	-1	4		0	0						Untertest3.avi	0	880	547	72	111				0	Content		-72	-111	25755782	3212097824
25772	09:20:59.541	00:00:25.772	1547	-1024	-768	-1	-1	-1	-1	4	-1024	-768	-1	-1	-1	-1	4		0	0						Untertest3.avi	0	880	547	72	111				0	Content		-72	-111	25772449	3212114491
25789	09:20:59.558	00:00:25.789	1548	-1024	-768	-1	-1	-1	-1	4	-1024	-768	-1	-1	-1	-1	4		0	0						Untertest3.avi	0	880	547	72	111				0	Content		-72	-111	25789417	3212131459
25806	09:20:59.575	00:00:25.806	1549	-1024	-768	-1	-1	-1	-1	4	-1024	-768	-1	-1	-1	-1	4		0	0						Untertest3.avi	0	880	547	72	111				0	Content		-72	-111	25806084	3212148126
25823	09:20:59.592	00:00:25.822	1550	-1024	-768	-1	-1	-1	-1	4	-1024	-768	-1	-1	-1	-1	4		0	0						Untertest3.avi	0	880	547	72	111				0	Content		-72	-111	25822751	3212164793
25840	09:20:59.609	00:00:25.839	1551	-1024	-768	-1	-1	-1	-1	4	-1024	-768	-1	-1	-1	-1	4		0	0						Untertest3.avi	0	880	547	72	111				0	Content		-72	-111	25839986	3212182028
25857	09:20:59.626	00:00:25.856	1552	-1024	-768	-1	-1	-1	-1	4	-1024	-768	-1	-1	-1	-1	4		0	0						Untertest3.avi	0	880	547	72	111				0	Content		-72	-111	25856653	3212198695
25873	09:20:59.642	00:00:25.872	1553	-1024	-768	-1	-1	-1	-1	4	-1024	-768	-1	-1	-1	-1	4		0	0						Untertest3.avi	0	880	547	72	111				0	Content		-72	-111	25872883	3212214925
25890	09:20:59.659	00:00:25.889	1554	-1024	-768	-1	-1	-1	-1	4	-1024	-768	-1	-1	-1	-1	4		0	0						Untertest3.avi	0	880	547	72	111				0	Content		-72	-111	25889550	3212231592
25906	09:20:59.675	00:00:25.906	1555	-1024	-768	-1	-1	-1	-1	4	-1024	-768	-1	-1	-1	-1	4		0	0						Untertest3.avi	0	880	547	72	111				0	Content		-72	-111	25906217	3212248259
25922	09:20:59.691	00:00:25.921	1556	-1024	-768	-1	-1	-1	-1	4	-1024	-768	-1	-1	-1	-1	4		0	0						Untertest3.avi	0	880	547	72	111				0	Content		-72	-111	25921971	3212264013
25939	09:20:59.708	00:00:25.938	1557	-1024	-768	-1	-1	-1	-1	4	-1024	-768	-1	-1	-1	-1	4		0	0						Untertest3.avi	0	880	547	72	111				0	Content		-72	-111	25938713	3212280755
25955	09:20:59.724	00:00:25.955	1558	-1024	-768	-1	-1	-1	-1	4	-1024	-768	-1	-1	-1	-1	4		0	0						Untertest3.avi	0	880	547	72	111				0	Content		-72	-111	25955333	3212297375
25972	09:20:59.741	00:00:25.972	1559	-1024	-768	-1	-1	-1	-1	4	-1024	-768	-1	-1	-1	-1	4		0	0						Untertest3.avi	0	880	547	72	111				0	Content		-72	-111	25972134	3212314176
25989	09:20:59.758	00:00:25.988	1560	-1024	-768	-1	-1	-1	-1	4	-1024	-768	-1	-1	-1	-1	4		0	0						Untertest3.avi	0	880	547	72	111				0	Content		-72	-111	25988745	3212330787
26005	09:20:59.774	00:00:26.005	1561	-1024	-768	-1	-1	-1	-1	4	-1024	-768	-1	-1	-1	-1	4		0	0						Untertest3.avi	0	880	547	72	111				0	Content		-72	-111	26005412	3212347454
26022	09:20:59.791	00:00:26.022	1562	-1024	-768	-1	-1	-1	-1	4	-1024	-768	-1	-1	-1	-1	4		0	0						Untertest3.avi	0	880	547	72	111				0	Content		-72	-111	26022079	3212364121
26039	09:20:59.808	00:00:26.038	1563	-1024	-768	-1	-1	-1	-1	4	-1024	-768	-1	-1	-1	-1	4		0	0						Untertest3.avi	0	880	547	72	111				0	Content		-72	-111	26038871	3212380913
26056	09:20:59.825	00:00:26.055	1564	-1024	-768	-1	-1	-1	-1	4	-1024	-768	-1	-1	-1	-1	4		0	0						Untertest3.avi	0	880	547	72	111				0	Content		-72	-111	26055538	3212397580
26072	09:20:59.841	00:00:26.072	1565	-1024	-768	-1	-1	-1	-1	4	-1024	-768	-1	-1	-1	-1	4		0	0						Untertest3.avi	0	880	547	72	111				0	Content		-72	-111	26072205	3212414247
26089	09:20:59.858	00:00:26.089	1566	-1024	-768	-1	-1	-1	-1	4	-1024	-768	-1	-1	-1	-1	4		0	0						Untertest3.avi	0	880	547	72	111				0	Content		-72	-111	26089160	3212431202
26106	09:20:59.875	00:00:26.105	1567	-1024	-768	-1	-1	-1	-1	4	-1024	-768	-1	-1	-1	-1	4		0	0						Untertest3.avi	0	880	547	72	111				0	Content		-72	-111	26105827	3212447869
26122	09:20:59.891	00:00:26.122	1568	-1024	-768	-1	-1	-1	-1	4	-1024	-768	-1	-1	-1	-1	4		0	0						Untertest3.avi	0	880	547	72	111				0	Content		-72	-111	26122494	3212464536
26140	09:20:59.909	00:00:26.139	1569	-1024	-768	-1	-1	-1	-1	4	-1024	-768	-1	-1	-1	-1	4		0	0						Untertest3.avi	0	880	547	72	111				0	Content		-72	-111	26139560	3212481602
26156	09:20:59.925	00:00:26.156	1570	-1024	-768	-1	-1	-1	-1	4	-1024	-768	-1	-1	-1	-1	4		0	0						Untertest3.avi	0	880	547	72	111				0	Content		-72	-111	26156228	3212498270
26173	09:20:59.942	00:00:26.172	1571	-1024	-768	-1	-1	-1	-1	4	-1024	-768	-1	-1	-1	-1	4		0	0						Untertest3.avi	0	880	547	72	111				0	Content		-72	-111	26172895	3212514937
26189	09:20:59.958	00:00:26.189	1572	-1024	-768	-1	-1	-1	-1	4	-1024	-768	-1	-1	-1	-1	4		0	0						Untertest3.avi	0	880	547	72	111				0	Content		-72	-111	26189050	3212531092
26206	09:20:59.975	00:00:26.205	1573	-1024	-768	-1	-1	-1	-1	4	-1024	-768	-1	-1	-1	-1	4		0	0						Untertest3.avi	0	880	547	72	111				0	Content		-72	-111	26205717	3212547759
26222	09:20:59.991	00:00:26.222	1574	-1024	-768	-1	-1	-1	-1	4	-1024	-768	-1	-1	-1	-1	4		0	0						Untertest3.avi	0	880	547	72	111				0	Content		-72	-111	26222208	3212564250
26239	09:21:00.008	00:00:26.238	1575	-1024	-768	-1	-1	-1	-1	4	-1024	-768	-1	-1	-1	-1	4		0	0						Untertest3.avi	0	880	547	72	111				0	Content		-72	-111	26238875	3212580917
26256	09:21:00.025	00:00:26.255	1576	-1024	-768	-1	-1	-1	-1	4	-1024	-768	-1	-1	-1	-1	4		0	0						Untertest3.avi	0	880	547	72	111				0	Content		-72	-111	26255542	3212597584
26272	09:21:00.041	00:00:26.271	1577	-1024	-768	-1	-1	-1	-1	4	-1024	-768	-1	-1	-1	-1	4		0	0						Untertest3.avi	0	880	547	72	111				0	Content		-72	-111	26271809	3212613851
26288	09:21:00.057	00:00:26.288	1578	-1024	-768	-1	-1	-1	-1	4	-1024	-768	-1	-1	-1	-1	4		0	0						Untertest3.avi	0	880	547	72	111				0	Content		-72	-111	26288434	3212630476
26305	09:21:00.074	00:00:26.305	1579	-1024	-768	-1	-1	-1	-1	4	-1024	-768	-1	-1	-1	-1	4		0	0						Untertest3.avi	0	880	547	72	111				0	Content		-72	-111	26305112	3212647154
26322	09:21:00.091	00:00:26.321	1580	-1024	-768	-1	-1	-1	-1	4	-1024	-768	-1	-1	-1	-1	4		0	0						Untertest3.avi	0	880	547	72	111				0	Content		-72	-111	26321770	3212663812
26338	09:21:00.107	00:00:26.338	1581	-1024	-768	-1	-1	-1	-1	4	-1024	-768	-1	-1	-1	-1	4		0	0						Untertest3.avi	0	880	547	72	111				0	Content		-72	-111	26338437	3212680479
26355	09:21:00.124	00:00:26.355	1582	-1024	-768	-1	-1	-1	-1	4	-1024	-768	-1	-1	-1	-1	4		0	0						Untertest3.avi	0	880	547	72	111				0	Content		-72	-111	26355376	3212697418
26372	09:21:00.141	00:00:26.372	1583	-1024	-768	-1	-1	-1	-1	4	-1024	-768	-1	-1	-1	-1	4		0	0						Untertest3.avi	0	880	547	72	111				0	Content		-72	-111	26372043	3212714085
26389	09:21:00.158	00:00:26.389	1584	-1024	-768	-1	-1	-1	-1	4	-1024	-768	-1	-1	-1	-1	4		0	0						Untertest3.avi	0	880	547	72	111				0	Content		-72	-111	26389005	3212731047
26406	09:21:00.175	00:00:26.405	1585	-1024	-768	-1	-1	-1	-1	4	-1024	-768	-1	-1	-1	-1	4		0	0						Untertest3.avi	0	880	547	72	111				0	Content		-72	-111	26405672	3212747714
26422	09:21:00.191	00:00:26.422	1586	-1024	-768	-1	-1	-1	-1	4	-1024	-768	-1	-1	-1	-1	4		0	0						Untertest3.avi	0	880	547	72	111				0	Content		-72	-111	26422339	3212764381
26440	09:21:00.209	00:00:26.439	1587	-1024	-768	-1	-1	-1	-1	4	-1024	-768	-1	-1	-1	-1	4		0	0						Untertest3.avi	0	880	547	72	111				0	Content		-72	-111	26439632	3212781674
26456	09:21:00.225	00:00:26.456	1588	-1024	-768	-1	-1	-1	-1	4	-1024	-768	-1	-1	-1	-1	4		0	0						Untertest3.avi	0	880	547	72	111				0	Content		-72	-111	26456299	3212798341
26473	09:21:00.242	00:00:26.472	1589	-1024	-768	-1	-1	-1	-1	4	-1024	-768	-1	-1	-1	-1	4		0	0						Untertest3.avi	0	880	547	72	111				0	Content		-72	-111	26472507	3212814549
26489	09:21:00.258	00:00:26.489	1590	-1024	-768	-1	-1	-1	-1	4	-1024	-768	-1	-1	-1	-1	4		0	0						Untertest3.avi	0	880	547	72	111				0	Content		-72	-111	26489174	3212831216
26506	09:21:00.275	00:00:26.505	1591	-1024	-768	-1	-1	-1	-1	4	-1024	-768	-1	-1	-1	-1	4		0	0						Untertest3.avi	0	880	547	72	111				0	Content		-72	-111	26505841	3212847883
26522	09:21:00.291	00:00:26.521	1592	-1024	-768	-1	-1	-1	-1	4	-1024	-768	-1	-1	-1	-1	4		0	0						Untertest3.avi	0	880	547	72	111				0	Content		-72	-111	26521669	3212863711
26538	09:21:00.307	00:00:26.538	1593	-1024	-768	-1	-1	-1	-1	4	-1024	-768	-1	-1	-1	-1	4		0	0						Untertest3.avi	0	880	547	72	111				0	Content		-72	-111	26538291	3212880333
26555	09:21:00.324	00:00:26.554	1594	-1024	-768	-1	-1	-1	-1	4	-1024	-768	-1	-1	-1	-1	4		0	0						Untertest3.avi	0	880	547	72	111				0	Content		-72	-111	26554912	3212896954
26572	09:21:00.341	00:00:26.571	1595	-1024	-768	-1	-1	-1	-1	4	-1024	-768	-1	-1	-1	-1	4		0	0						Untertest3.avi	0	880	547	72	111				0	Content		-72	-111	26571588	3212913630
26588	09:21:00.357	00:00:26.588	1596	-1024	-768	-1	-1	-1	-1	4	-1024	-768	-1	-1	-1	-1	4		0	0						Untertest3.avi	0	880	547	72	111				0	Content		-72	-111	26588237	3212930279
26605	09:21:00.374	00:00:26.604	1597	-1024	-768	-1	-1	-1	-1	4	-1024	-768	-1	-1	-1	-1	4		0	0						Untertest3.avi	0	880	547	72	111				0	Content		-72	-111	26604904	3212946946
26622	09:21:00.391	00:00:26.621	1598	-1024	-768	-1	-1	-1	-1	4	-1024	-768	-1	-1	-1	-1	4		0	0						Untertest3.avi	0	880	547	72	111				0	Content		-72	-111	26621571	3212963613
26638	09:21:00.407	00:00:26.638	1599	-1024	-768	-1	-1	-1	-1	4	-1024	-768	-1	-1	-1	-1	4		0	0						Untertest3.avi	0	880	547	72	111				0	Content		-72	-111	26638431	3212980473
26655	09:21:00.424	00:00:26.655	1600	-1024	-768	-1	-1	-1	-1	4	-1024	-768	-1	-1	-1	-1	4		0	0						Untertest3.avi	0	880	547	72	111				0	Content		-72	-111	26655098	3212997140
26672	09:21:00.441	00:00:26.671	1601	-1024	-768	-1	-1	-1	-1	4	-1024	-768	-1	-1	-1	-1	4		0	0						Untertest3.avi	0	880	547	72	111				0	Content		-72	-111	26671765	3213013807
26689	09:21:00.458	00:00:26.688	1602	-1024	-768	-1	-1	-1	-1	4	-1024	-768	-1	-1	-1	-1	4		0	0						Untertest3.avi	0	880	547	72	111				0	Content		-72	-111	26688768	3213030810
26705	09:21:00.474	00:00:26.705	1603	-1024	-768	-1	-1	-1	-1	4	-1024	-768	-1	-1	-1	-1	4		0	0						Untertest3.avi	0	880	547	72	111				0	Content		-72	-111	26705436	3213047478
26722	09:21:00.491	00:00:26.722	1604	-1024	-768	-1	-1	-1	-1	4	-1024	-768	-1	-1	-1	-1	4		0	0						Untertest3.avi	0	880	547	72	111				0	Content		-72	-111	26722103	3213064145
26739	09:21:00.508	00:00:26.739	1605	-1024	-768	-1	-1	-1	-1	4	-1024	-768	-1	-1	-1	-1	4		0	0						Untertest3.avi	0	880	547	72	111				0	Content		-72	-111	26739159	3213081201
26756	09:21:00.525	00:00:26.755	1606	-1024	-768	-1	-1	-1	-1	4	-1024	-768	-1	-1	-1	-1	4		0	0						Untertest3.avi	0	880	547	72	111				0	Content		-72	-111	26755826	3213097868
26772	09:21:00.541	00:00:26.772	1607	-1024	-768	-1	-1	-1	-1	4	-1024	-768	-1	-1	-1	-1	4		0	0						Untertest3.avi	0	880	547	72	111				0	Content		-72	-111	26772493	3213114535
26789	09:21:00.558	00:00:26.788	1608	-1024	-768	-1	-1	-1	-1	4	-1024	-768	-1	-1	-1	-1	4		0	0						Untertest3.avi	0	880	547	72	111				0	Content		-72	-111	26788630	3213130672
26805	09:21:00.574	00:00:26.805	1609	-1024	-768	-1	-1	-1	-1	4	-1024	-768	-1	-1	-1	-1	4		0	0						Untertest3.avi	0	880	547	72	111				0	Content		-72	-111	26805297	3213147339
26822	09:21:00.591	00:00:26.821	1610	-1024	-768	-1	-1	-1	-1	4	-1024	-768	-1	-1	-1	-1	4		0	0						Untertest3.avi	0	880	547	72	111				0	Content		-72	-111	26821785	3213163827
26838	09:21:00.607	00:00:26.838	1611	-1024	-768	-1	-1	-1	-1	4	-1024	-768	-1	-1	-1	-1	4		0	0						Untertest3.avi	0	880	547	72	111				0	Content		-72	-111	26838452	3213180494
26855	09:21:00.624	00:00:26.855	1612	-1024	-768	-1	-1	-1	-1	4	-1024	-768	-1	-1	-1	-1	4		0	0						Untertest3.avi	0	880	547	72	111				0	Content		-72	-111	26855119	3213197161
26871	09:21:00.640	00:00:26.871	1613	-1024	-768	-1	-1	-1	-1	4	-1024	-768	-1	-1	-1	-1	4		0	0						Untertest3.avi	0	880	547	72	111				0	Content		-72	-111	26871386	3213213428
26888	09:21:00.657	00:00:26.888	1614	-1024	-768	-1	-1	-1	-1	4	-1024	-768	-1	-1	-1	-1	4		0	0						Untertest3.avi	0	880	547	72	111				0	Content		-72	-111	26888007	3213230049
26905	09:21:00.674	00:00:26.904	1615	-1024	-768	-1	-1	-1	-1	4	-1024	-768	-1	-1	-1	-1	4		0	0						Untertest3.avi	0	880	547	72	111				0	Content		-72	-111	26904674	3213246716
26921	09:21:00.690	00:00:26.921	1616	-1024	-768	-1	-1	-1	-1	4	-1024	-768	-1	-1	-1	-1	4		0	0						Untertest3.avi	0	880	547	72	111				0	Content		-72	-111	26921341	3213263383
26938	09:21:00.707	00:00:26.938	1617	-1024	-768	-1	-1	-1	-1	4	-1024	-768	-1	-1	-1	-1	4		0	0						Untertest3.avi	0	880	547	72	111				0	Content		-72	-111	26938008	3213280050
26955	09:21:00.724	00:00:26.954	1618	-1024	-768	-1	-1	-1	-1	4	-1024	-768	-1	-1	-1	-1	4		0	0						Untertest3.avi	0	880	547	72	111				0	Content		-72	-111	26954635	3213296677
26971	09:21:00.740	00:00:26.971	1619	-1024	-768	-1	-1	-1	-1	4	-1024	-768	-1	-1	-1	-1	4		0	0						Untertest3.avi	0	880	547	72	111				0	Content		-72	-111	26971302	3213313344
26988	09:21:00.757	00:00:26.988	1620	-1024	-768	-1	-1	-1	-1	4	-1024	-768	-1	-1	-1	-1	4		0	0						Untertest3.avi	0	880	547	72	111				0	Content		-72	-111	26988160	3213330202
27005	09:21:00.774	00:00:27.004	1621	-1024	-768	-1	-1	-1	-1	4	-1024	-768	-1	-1	-1	-1	4		0	0						Untertest3.avi	0	880	547	72	111				0	Content		-72	-111	27004827	3213346869
27021	09:21:00.790	00:00:27.021	1622	-1024	-768	-1	-1	-1	-1	4	-1024	-768	-1	-1	-1	-1	4		0	0						Untertest3.avi	0	880	547	72	111				0	Content		-72	-111	27021494	3213363536
27039	09:21:00.808	00:00:27.038	1623	-1024	-768	-1	-1	-1	-1	4	-1024	-768	-1	-1	-1	-1	4		0	0						Untertest3.avi	0	880	547	72	111				0	Content		-72	-111	27038502	3213380544
27055	09:21:00.824	00:00:27.055	1624	-1024	-768	-1	-1	-1	-1	4	-1024	-768	-1	-1	-1	-1	4		0	0						Untertest3.avi	0	880	547	72	111				0	Content		-72	-111	27055169	3213397211
27072	09:21:00.841	00:00:27.071	1625	-1024	-768	-1	-1	-1	-1	4	-1024	-768	-1	-1	-1	-1	4		0	0						Untertest3.avi	0	880	547	72	111				0	Content		-72	-111	27071837	3213413879
27089	09:21:00.858	00:00:27.088	1626	-1024	-768	-1	-1	-1	-1	4	-1024	-768	-1	-1	-1	-1	4		0	0						Untertest3.avi	0	880	547	72	111				0	Content		-72	-111	27088542	3213430584
27105	09:21:00.874	00:00:27.105	1627	-1024	-768	-1	-1	-1	-1	4	-1024	-768	-1	-1	-1	-1	4		0	0						Untertest3.avi	0	880	547	72	111				0	Content		-72	-111	27105209	3213447251
27122	09:21:00.891	00:00:27.121	1628	-1024	-768	-1	-1	-1	-1	4	-1024	-768	-1	-1	-1	-1	4		0	0						Untertest3.avi	0	880	547	72	111				0	Content		-72	-111	27121995	3213464037
27139	09:21:00.908	00:00:27.138	1629	-1024	-768	-1	-1	-1	-1	4	-1024	-768	-1	-1	-1	-1	4		0	0						Untertest3.avi	0	880	547	72	111				0	Content		-72	-111	27138681	3213480723
27155	09:21:00.924	00:00:27.155	1630	-1024	-768	-1	-1	-1	-1	4	-1024	-768	-1	-1	-1	-1	4		0	0						Untertest3.avi	0	880	547	72	111				0	Content		-72	-111	27155348	3213497390
27172	09:21:00.941	00:00:27.171	1631	-1024	-768	-1	-1	-1	-1	4	-1024	-768	-1	-1	-1	-1	4		0	0						Untertest3.avi	0	880	547	72	111				0	Content		-72	-111	27171990	3213514032
27189	09:21:00.958	00:00:27.188	1632	-1024	-768	-1	-1	-1	-1	4	-1024	-768	-1	-1	-1	-1	4		0	0						Untertest3.avi	0	880	547	72	111				0	Content		-72	-111	27188736	3213530778
27205	09:21:00.974	00:00:27.205	1633	-1024	-768	-1	-1	-1	-1	4	-1024	-768	-1	-1	-1	-1	4		0	0						Untertest3.avi	0	880	547	72	111				0	Content		-72	-111	27205109	3213547151
27222	09:21:00.991	00:00:27.221	1634	-1024	-768	-1	-1	-1	-1	4	-1024	-768	-1	-1	-1	-1	4		0	0						Untertest3.avi	0	880	547	72	111				0	Content		-72	-111	27221803	3213563845
27238	09:21:01.007	00:00:27.238	1635	-1024	-768	-1	-1	-1	-1	4	-1024	-768	-1	-1	-1	-1	4		0	0						Untertest3.avi	0	880	547	72	111				0	Content		-72	-111	27238470	3213580512
27255	09:21:01.024	00:00:27.255	1636	-942,582	121,5753	0,5806183	0,7538641	389,4708	2,562732	1	-942,582	121,5753	0,5806183	0,7538641	389,4708	2,562732	3	18	-943	122						Untertest3.avi	0	880	547	72	111	-1082	-50	267	0	Content		-1015	11	27255119	3213597161
27272	09:21:01.041	00:00:27.271	1637	-1024	-768	-1	-1	-1	-1	4	-1024	-768	-1	-1	-1	-1	4	18	0	0						Untertest3.avi	0	880	547	72	111	-1082	-50	267	0	Content		-72	-111	27271993	3213614035
27288	09:21:01.057	00:00:27.288	1638	-959,7595	76,83359	0,5781333	0,7499555	397,4327	2,592214	1	-959,7595	76,83359	0,5781333	0,7499555	397,4327	2,592214	3	18	-960	77						Untertest3.avi	0	880	547	72	111	-1082	-50	267	0	Content		-1032	-34	27288354	3213630396
27305	09:21:01.074	00:00:27.305	1639	-988,7616	52,8611	0,5789491	0,7480237	394,1641	2,651219	1	-988,7616	52,8611	0,5789491	0,7480237	394,1641	2,651219	3	18	-989	53						Untertest3.avi	0	880	547	72	111	-1082	-50	267	0	Content		-1061	-58	27305476	3213647518
27322	09:21:01.091	00:00:27.321	1640	-1024	-768	-1	-1	-1	-1	4	-1024	-768	-1	-1	-1	-1	4	18	0	0						Untertest3.avi	0	880	547	72	111	-1082	-50	267	0	Content		-72	-111	27321722	3213663764
27338	09:21:01.107	00:00:27.338	1641	-1024	-768	-1	-1	-1	-1	4	-1024	-768	-1	-1	-1	-1	4	18	0	0						Untertest3.avi	0	880	547	72	111	-1082	-50	267	0	Content		-72	-111	27338284	3213680326
27355	09:21:01.124	00:00:27.354	1642	-1024	-768	-1	-1	-1	-1	4	-1024	-768	-1	-1	-1	-1	4	18	0	0						Untertest3.avi	0	880	547	72	111	-1082	-50	267	0	Content		-72	-111	27354951	3213696993
27371	09:21:01.140	00:00:27.371	1643	-1017,055	61,40594	0,5808048	0,7399176	391,3775	2,810421	1	-1017,055	61,40594	0,5808048	0,7399176	391,3775	2,810421	3	18	-1017	61						Untertest3.avi	0	880	547	72	111	-1082	-50	267	0	Content		-1089	-50	27371465	3213713507
27389	09:21:01.158	00:00:27.388	1644	-1024	-768	-1	-1	-1	-1	4	-1024	-768	-1	-1	-1	-1	4	18	0	0						Untertest3.avi	0	880	547	72	111	-1082	-50	267	0	Content		-72	-111	27388587	3213730629
27405	09:21:01.174	00:00:27.405	1645	-1024	-768	-1	-1	-1	-1	4	-1024	-768	-1	-1	-1	-1	4	18	0	0						Untertest3.avi	0	880	547	72	111	-1082	-50	267	0	Content		-72	-111	27405272	3213747314
27422	09:21:01.191	00:00:27.421	1646	-1024	-768	-1	-1	-1	-1	4	-1024	-768	-1	-1	-1	-1	4	18	0	0						Untertest3.avi	0	880	547	72	111	-1082	-50	267	0	Content		-72	-111	27421939	3213763981
27439	09:21:01.208	00:00:27.438	1647	-1028,742	46,76446	0,5811158	0,7324558	392,1966	2,799876	1	-1028,742	46,76446	0,5811158	0,7324558	392,1966	2,799876	3	18	-1029	47						Untertest3.avi	0	880	547	72	111	-1082	-50	267	0	Content		-1101	-64	27438579	3213780621
27455	09:21:01.224	00:00:27.454	1648	-1024	-768	-1	-1	-1	-1	4	-1024	-768	-1	-1	-1	-1	4	18	0	0						Untertest3.avi	0	880	547	72	111	-1082	-50	267	0	Content		-72	-111	27454827	3213796869
27471	09:21:01.240	00:00:27.471	1649	-1024	-768	-1	-1	-1	-1	4	-1024	-768	-1	-1	-1	-1	4	18	0	0						Untertest3.avi	0	880	547	72	111	-1082	-50	267	0	Content		-72	-111	27471451	3213813493
27488	09:21:01.257	00:00:27.488	1650	-1024	-768	-1	-1	-1	-1	4	-1024	-768	-1	-1	-1	-1	4	18	0	0						Untertest3.avi	0	880	547	72	111	-1082	-50	267	0	Content		-72	-111	27488118	3213830160
27505	09:21:01.274	00:00:27.504	1651	-1010,294	155,2659	0,5797458	0,724367	388,4588	2,578342	1	-1010,294	155,2659	0,5797458	0,724367	388,4588	2,578342	3	18	-1010	155						Untertest3.avi	0	880	547	72	111	-1082	-50	267	0	Content		-1082	44	27504697	3213846739
27522	09:21:01.291	00:00:27.521	1652	-1024	-768	-1	-1	-1	-1	4	-1024	-768	-1	-1	-1	-1	4	19	0	0						Untertest3.avi	0	880	547	72	111	-766	139	116	0	Content		-72	-111	27521694	3213863736
27538	09:21:01.307	00:00:27.537	1653	-1024	-768	-1	-1	-1	-1	4	-1024	-768	-1	-1	-1	-1	4	19	0	0						Untertest3.avi	0	880	547	72	111	-766	139	116	0	Content		-72	-111	27537941	3213879983
27555	09:21:01.324	00:00:27.555	1654	321,8128	60,50355	0,51323	0,7307726	388,4587	3,491147	3	321,8128	60,50355	0,51323	0,7307726	388,4587	3,491147	1	19	322	61						Untertest3.avi	0	880	547	72	111	-766	139	116	0	Content		250	-50	27555060	3213897102
27571	09:21:01.340	00:00:27.571	1655	-241,3224	715,9985	0,5768493	0,7134817	388,4587	2,057601	1	-241,3224	715,9985	0,5768493	0,7134817	388,4587	2,057601	3	19	-241	716						Untertest3.avi	0	880	547	72	111	-766	139	116	0	Content		-313	605	27571308	3213913350
27588	09:21:01.357	00:00:27.588	1656	-1024	-768	-1	-1	-1	-1	4	-1024	-768	-1	-1	-1	-1	4	19	0	0						Untertest3.avi	0	880	547	72	111	-766	139	116	0	Content		-72	-111	27588305	3213930347
27605	09:21:01.374	00:00:27.604	1657	-761,982	212,036	0,5192125	0,7081456	388,4588	2,793246	3	-694,0106	263,4014	0,5118767	0,708234	369,2921	2,661049	1	19	-694	263						Untertest3.avi	0	880	547	72	111	-766	139	116	0	Content		-766	152	27604804	3213946846
27622	09:21:01.391	00:00:27.621	1658	-783,9268	249,8868	0,5807177	0,7062834	365,906	2,652348	1	-796,5071	240,2132	0,5797231	0,7062726	369,2921	2,676063	3	19	-784	250						Untertest3.avi	0	880	547	72	111	-766	139	116	0	Content		-856	139	27621690	3213963732
27638	09:21:01.407	00:00:27.637	1659	-469,5774	493,1575	0,5441004	0,7051211	365,906	2,364961	3	-478,6327	487,8271	0,5442505	0,7051179	369,2921	2,385636	3	20	0	0						Untertest3.avi	0	880	547	72	111	-831	156	250	0	Content		-72	-111	27637925	3213979967
27655	09:21:01.424	00:00:27.654	1660	-762,4807	252,9104	0,5781572	0,7036567	364,2298	2,573004	1	-780,7176	238,5772	0,5766546	0,7036405	369,2921	2,607389	3	20	-762	253						Untertest3.avi	0	880	547	72	111	-831	156	250	0	Content		-834	142	27654798	3213996840
27671	09:21:01.440	00:00:27.671	1661	-683,0876	269,3654	0,5041999	0,7024477	364,2298	2,675023	3	-679,1044	272,348	0,5037391	0,7024535	363,078	2,666972	1	20	-679	272						Untertest3.avi	0	880	547	72	111	-831	156	250	0	Content		-751	161	27671047	3214013089
27688	09:21:01.457	00:00:27.688	1662	-761,0444	264,0205	0,5743935	0,7014922	364,2298	2,676592	1	-756,8496	267,325	0,5747429	0,7014927	363,078	2,668418	3	20	-761	264						Untertest3.avi	0	880	547	72	111	-831	156	250	0	Content		-833	153	27688294	3214030336
27705	09:21:01.474	00:00:27.704	1663	-1024	-768	-1	-1	-1	-1	4	-1024	-768	-1	-1	-1	-1	4	20	0	0						Untertest3.avi	0	880	547	72	111	-831	156	250	0	Content		-72	-111	27704825	3214046867
27721	09:21:01.490	00:00:27.721	1664	-1024	-768	-1	-1	-1	-1	4	-1024	-768	-1	-1	-1	-1	4	20	0	0						Untertest3.avi	0	880	547	72	111	-831	156	250	0	Content		-72	-111	27721492	3214063534
27738	09:21:01.507	00:00:27.738	1665	-724,8006	269,9183	0,5338329	0,6999037	364,2298	2,659876	3	-720,6653	273,1029	0,5337822	0,6999052	363,078	2,651801	3	20	0	0						Untertest3.avi	0	880	547	72	111	-831	156	250	0	Content		-72	-111	27738061	3214080103
27754	09:21:01.523	00:00:27.754	1666	-714,3232	278,7921	0,5325797	0,6995529	364,2298	2,66423	3	-710,2675	281,91	0,5325301	0,6995544	363,078	2,656149	3	20	0	0						Untertest3.avi	0	880	547	72	111	-831	156	250	0	Content		-72	-111	27754361	3214096403
27771	09:21:01.540	00:00:27.771	1667	-758,585	274,221	0,5659277	0,6997444	368,617	2,745497	1	-739,4553	288,7164	0,5676215	0,6997619	363,078	2,706008	3	20	-759	274						Untertest3.avi	0	880	547	72	111	-831	156	250	0	Content		-831	163	27771430	3214113472
27788	09:21:01.557	00:00:27.788	1668	-764,1782	228,068	0,5303867	0,6997439	375,6225	2,760746	3	-705,3666	273,5302	0,529708	0,6998107	359,0475	2,643764	3	20	0	0						Untertest3.avi	0	880	547	72	111	-831	156	250	0	Content		-72	-111	27788233	3214130275
27805	09:21:01.574	00:00:27.804	1669	-722,4753	262,9922	0,5285271	0,7000024	365,0983	2,689051	3	-703,549	277,4557	0,5283047	0,7000251	359,6495	2,650714	3	20	0	0						Untertest3.avi	0	880	547	72	111	-831	156	250	0	Content		-72	-111	27804856	3214146898
27821	09:21:01.590	00:00:27.820	1670	-750,1525	253,8254	0,5634541	0,700514	362,8869	2,670202	1	-738,8044	262,8651	0,56447	0,7005246	359,6495	2,64733	3	20	-750	254						Untertest3.avi	0	880	547	72	111	-831	156	250	0	Content		-822	143	27820982	3214163024
27838	09:21:01.607	00:00:27.837	1671	-753,2502	270,2126	0,5619712	0,7011442	363,5508	2,731907	1	-739,595	280,7113	0,5631978	0,701157	359,6495	2,703803	3	20	-753	270						Untertest3.avi	0	880	547	72	111	-831	156	250	0	Content		-825	159	27837924	3214179966
27855	09:21:01.624	00:00:27.854	1672	-711,3151	296,0308	0,5637404	0,7017958	354,0953	2,643018	1	-730,2305	281,3964	0,5619603	0,7017769	359,6495	2,682611	3	20	-711	296						Untertest3.avi	0	880	547	72	111	-831	156	250	0	Content		-783	185	27854726	3214196768
27871	09:21:01.640	00:00:27.871	1673	-1024	-768	-1	-1	-1	-1	4	-1024	-768	-1	-1	-1	-1	4	20	0	0						Untertest3.avi	0	880	547	72	111	-831	156	250	0	Content		-72	-111	27871419	3214213461
27888	09:21:01.657	00:00:27.887	1674	-673,2267	293,6617	0,5227413	0,7031531	354,0953	2,634462	3	-1209,848	-151,3517	0,5266231	0,7027632	489,0573	3,621061	1	21	-1210	-151						Untertest3.avi	0	880	547	72	111	-1282	-258	133	0	Content		-1282	-262	27887723	3214229765
27905	09:21:01.674	00:00:27.904	1675	-682,9015	285,0259	0,5224709	0,7037222	354,0953	2,648088	3	-1232,791	-172,302	0,5263355	0,7033318	489,3253	3,64269	1	21	-1233	-172						Untertest3.avi	0	880	547	72	111	-1282	-258	133	0	Content		-1305	-283	27904716	3214246758
27921	09:21:01.690	00:00:27.921	1676	-641,4914	290,0443	0,4828314	0,7040812	354,0953	2,649415	3	-631,0883	297,9221	0,4815652	0,7040982	350,9561	2,627224	1	21	-631	298						Untertest3.avi	0	880	547	72	111	-1282	-258	133	0	Content		-703	187	27921096	3214263138
27938	09:21:01.707	00:00:27.937	1677	-673,1118	295,5552	0,5224297	0,7047758	354,0953	2,632659	3	-1209,533	-147,1113	0,5262894	0,7043854	489,2611	3,618147	1	21	-1210	-147						Untertest3.avi	0	880	547	72	111	-1282	-258	133	0	Content		-1282	-258	27937593	3214279635
27954	09:21:01.723	00:00:27.954	1678	-690,3278	288,4449	0,5225198	0,7055057	354,0953	2,591333	3	-1246,895	-165,7736	0,5263925	0,7051148	489,5099	3,566143	1	21	-1247	-166						Untertest3.avi	0	880	547	72	111	-1282	-258	133	0	Content		-1319	-277	27954217	3214296259
27971	09:21:01.740	00:00:27.971	1679	-680,9091	290,0816	0,5227765	0,7063428	354,0953	2,627367	3	-1230,444	-163,7583	0,5266793	0,705951	489,9015	3,618328	1	21	-1230	-164						Untertest3.avi	0	880	547	72	111	-1282	-258	133	0	Content		-1302	-275	27971215	3214313257
27988	09:21:01.757	00:00:27.987	1680	-644,9087	320,6954	0,5228503	0,7076486	354,0953	2,633654	3	-1151,476	-93,05392	0,5267696	0,7072557	490,3849	3,620336	1	21	-1151	-93						Untertest3.avi	0	880	547	72	111	-1282	-258	133	0	Content		-1223	-204	27987964	3214330006
28005	09:21:01.774	00:00:28.004	1681	-568,2378	378,616	0,5224937	0,7094251	354,0953	2,646091	3	-986,249	39,78791	0,5263717	0,709033	489,8716	3,614766	1	21	-986	40						Untertest3.avi	0	880	547	72	111	-1282	-258	133	0	Content		-1058	-71	28004656	3214346698
28021	09:21:01.790	00:00:28.020	1682	-438,5558	433,2431	0,5235548	0,7114089	354,0953	2,62824	3	-1041,696	73,8891	0,525547	0,7110211	489,5678	3,626986	1	22	-1042	74						Untertest3.avi	0	880	547	72	111	-1015	21	100	0	Content		-1114	-37	28020836	3214362878
28037	09:21:01.806	00:00:28.037	1683	-669,3823	303,3405	0,5252207	0,7127008	427,213	3,210263	3	-952,9678	132,063	0,5260498	0,7125642	489,6708	3,675722	1	22	-953	132						Untertest3.avi	0	880	547	72	111	-1015	21	100	0	Content		-1025	21	28037459	3214379501
28054	09:21:01.823	00:00:28.054	1684	-662,3345	309,8961	0,5257744	0,7137874	429,2509	3,209178	3	-932,5706	148,2751	0,5265953	0,7136553	490,0614	3,658422	1	22	-933	148						Untertest3.avi	0	880	547	72	111	-1015	21	100	0	Content		-1005	37	28054206	3214396248
28071	09:21:01.840	00:00:28.071	1685	-942,7244	137,8577	0,5270547	0,7151936	489,9887	3,639048	3	-942,7244	137,8577	0,5270547	0,7151936	489,9887	3,639048	1	22	-943	138						Untertest3.avi	0	880	547	72	111	-1015	21	100	0	Content		-1015	27	28071274	3214413316
28088	09:21:01.857	00:00:28.087	1686	-886,7343	141,252	0,5280398	0,7167208	489,7071	3,661341	3	-886,7343	141,252	0,5280398	0,7167208	489,7071	3,661341	1	22	-887	141						Untertest3.avi	0	880	547	72	111	-1015	21	100	0	Content		-959	30	28087576	3214429618
28104	09:21:01.873	00:00:28.104	1687	-728,0295	262,85	0,5273873	0,7180035	436,3102	3,250953	3	-968,3269	110,8198	0,5282093	0,7178887	490,1133	3,649482	1	22	-968	111						Untertest3.avi	0	880	547	72	111	-1015	21	100	0	Content		-1040	0	28104206	3214446248
28121	09:21:01.890	00:00:28.120	1688	-661,4659	298,3177	0,527963	0,7192894	428,0146	3,223148	3	-940,8421	126,1826	0,5288759	0,7191535	490,1727	3,687519	1	23	-941	126						Untertest3.avi	0	880	547	72	111	-912	49	183	0	Content		-1013	15	28120824	3214462866
28138	09:21:01.907	00:00:28.137	1689	-835,2329	163,5342	0,5303336	0,7204887	490,3097	3,657389	3	-835,2329	163,5342	0,5303336	0,7204887	490,3097	3,657389	1	23	-835	164						Untertest3.avi	0	880	547	72	111	-912	49	183	0	Content		-907	53	28137893	3214479935
28154	09:21:01.923	00:00:28.154	1690	-669,4841	301,4695	0,5294643	0,7220603	429,9327	3,193511	3	-827,2736	169,8646	0,5310592	0,7219266	490,2936	3,622091	1	23	-827	170						Untertest3.avi	0	880	547	72	111	-912	49	183	0	Content		-899	59	28154194	3214496236
28171	09:21:01.940	00:00:28.170	1691	-844,0383	152,5622	0,5317783	0,7233738	490,6946	3,6237	3	-844,0383	152,5622	0,5317783	0,7233738	490,6946	3,6237	1	23	-844	153						Untertest3.avi	0	880	547	72	111	-912	49	183	0	Content		-916	42	28170943	3214512985
28188	09:21:01.957	00:00:28.187	1692	-673,1285	296,5099	0,5307505	0,7248638	426,5581	3,177274	3	-845,3822	152,211	0,5325059	0,7247198	490,8388	3,635707	1	23	-845	152						Untertest3.avi	0	880	547	72	111	-912	49	183	0	Content		-917	41	28187566	3214529608
28205	09:21:01.974	00:00:28.204	1693	-852,9554	147,2718	0,5331769	0,7261701	490,8924	3,63413	3	-852,9554	147,2718	0,5331769	0,7261701	490,8924	3,63413	1	23	-853	147						Untertest3.avi	0	880	547	72	111	-912	49	183	0	Content		-925	36	28204517	3214546559
28221	09:21:01.990	00:00:28.220	1694	-663,8425	303,8115	0,5320702	0,7275484	425,9226	3,189242	3	-835,8874	159,5687	0,5338966	0,727402	491,0634	3,656037	1	23	-836	160						Untertest3.avi	0	880	547	72	111	-912	49	183	0	Content		-908	49	28220935	3214562977
28238	09:21:02.007	00:00:28.237	1695	-676,2819	291,9324	0,5327754	0,728301	428,439	3,159773	3	-844,2567	150,4422	0,5345462	0,7281612	491,1966	3,603406	1	23	-844	150						Untertest3.avi	0	880	547	72	111	-912	49	183	0	Content		-916	39	28237558	3214579600
28254	09:21:02.023	00:00:28.254	1696	-848,1982	160,7323	0,5352909	0,7284997	491,2938	3,611429	3	-848,1982	160,7323	0,5352909	0,7284997	491,2938	3,611429	1	23	-848	161						Untertest3.avi	0	880	547	72	111	-912	49	183	0	Content		-920	50	28254180	3214596222
28271	09:21:02.040	00:00:28.271	1697	-727,3404	294,8955	0,5500194	0,7290819	428,5865	3,235121	3	-727,3404	294,8955	0,5500194	0,7290819	428,5865	3,235121	1	23	-727	295						Untertest3.avi	0	880	547	72	111	-912	49	183	0	Content		-799	184	28271249	3214613291
28288	09:21:02.057	00:00:28.287	1698	-722,079	249,1555	0,5354001	0,7300827	490,9446	3,650389	3	-722,079	249,1555	0,5354001	0,7300827	490,9446	3,650389	1	23	-722	249						Untertest3.avi	0	880	547	72	111	-912	49	183	0	Content		-794	138	28287550	3214629592
28304	09:21:02.073	00:00:28.304	1699	-587,2717	403,2903	0,5343999	0,7324211	490,9446	3,772907	3	-587,2717	403,2903	0,5343999	0,7324211	490,9446	3,772907	1	24	-587	403						Untertest3.avi	0	880	547	72	111	-256	661	767	0	Content		-659	292	28304172	3214646214
28321	09:21:02.090	00:00:28.320	1700	-418,6682	533,353	0,5457935	0,7357003	434,3103	3,266712	3	-418,6682	533,353	0,5457935	0,7357003	434,3103	3,266712	1	24	-419	533						Untertest3.avi	0	880	547	72	111	-256	661	767	0	Content		-491	422	28320795	3214662837
28338	09:21:02.107	00:00:28.337	1701	-409,2257	574,3536	0,5311148	0,7390167	490,9446	3,714697	3	-409,2257	574,3536	0,5311148	0,7390167	490,9446	3,714697	1	24	-409	574						Untertest3.avi	0	880	547	72	111	-256	661	767	0	Content		-481	463	28337866	3214679908
28354	09:21:02.123	00:00:28.354	1702	-293,5861	662,3139	0,5301952	0,742078	490,9446	3,6983	3	-293,5861	662,3139	0,5301952	0,742078	490,9446	3,6983	1	24	-294	662						Untertest3.avi	0	880	547	72	111	-256	661	767	0	Content		-366	551	28354166	3214696208
28371	09:21:02.140	00:00:28.371	1703	-301,4487	711,288	0,528451	0,7447371	490,9446	3,71235	3	-301,4487	711,288	0,528451	0,7447371	490,9446	3,71235	1	24	-301	711						Untertest3.avi	0	880	547	72	111	-256	661	767	0	Content		-373	600	28371236	3214713278
28388	09:21:02.157	00:00:28.387	1704	-227,4635	760,9002	0,5280613	0,7466633	490,9446	3,729355	3	-227,4635	760,9002	0,5280613	0,7466633	490,9446	3,729355	1	24	-227	761						Untertest3.avi	0	880	547	72	111	-256	661	767	0	Content		-299	650	28387537	3214729579
28405	09:21:02.174	00:00:28.404	1705	-187,5612	774,0829	0,5402917	0,7477013	436,1974	3,281935	3	-187,5612	774,0829	0,5402917	0,7477013	436,1974	3,281935	1	24	-188	774						Untertest3.avi	0	880	547	72	111	-256	661	767	0	Content		-260	663	28404651	3214746693
28421	09:21:02.190	00:00:28.420	1706	-173,423	771,5487	0,5405521	0,7486532	434,949	3,302271	3	-173,423	771,5487	0,5405521	0,7486532	434,949	3,302271	1	24	-173	772						Untertest3.avi	0	880	547	72	111	-256	661	767	0	Content		-245	661	28420910	3214762952
28438	09:21:02.207	00:00:28.437	1707	-176,6248	783,483	0,5276257	0,7494373	490,9446	3,654565	3	-176,6248	783,483	0,5276257	0,7494373	490,9446	3,654565	1	24	-177	783						Untertest3.avi	0	880	547	72	111	-256	661	767	0	Content		-249	672	28437978	3214780020
28455	09:21:02.224	00:00:28.454	1708	-186,0882	774,9753	0,5396997	0,7502804	437,2799	3,32218	3	-186,0882	774,9753	0,5396997	0,7502804	437,2799	3,32218	1	24	-186	775						Untertest3.avi	0	880	547	72	111	-256	661	767	0	Content		-258	664	28454645	3214796687
28471	09:21:02.240	00:00:28.471	1709	-186,7815	774,1227	0,5392765	0,7509423	436,758	3,340658	3	-186,7815	774,1227	0,5392765	0,7509423	436,758	3,340658	1	24	-187	774						Untertest3.avi	0	880	547	72	111	-256	661	767	0	Content		-259	663	28471349	3214813391
28488	09:21:02.257	00:00:28.487	1710	-173,854	779,6313	0,5386209	0,7515063	435,8398	3,251817	3	-173,854	779,6313	0,5386209	0,7515063	435,8398	3,251817	1	24	-174	780						Untertest3.avi	0	880	547	72	111	-256	661	767	0	Content		-246	669	28487648	3214829690
28504	09:21:02.273	00:00:28.504	1711	-183,6898	780,1085	0,5369516	0,7521648	438,738	3,293108	3	-183,6898	780,1085	0,5369516	0,7521648	438,738	3,293108	1	24	-184	780						Untertest3.avi	0	880	547	72	111	-256	661	767	0	Content		-256	669	28504147	3214846189
28521	09:21:02.290	00:00:28.520	1712	-192,0748	767,7254	0,5366653	0,752808	436,245	3,31231	3	-192,0748	767,7254	0,5366653	0,752808	436,245	3,31231	1	24	-192	768						Untertest3.avi	0	880	547	72	111	-256	661	767	0	Content		-264	657	28520895	3214862937
28538	09:21:02.307	00:00:28.537	1713	-181,8574	779,9395	0,5353478	0,7531363	437,4319	3,291418	3	-181,8574	779,9395	0,5353478	0,7531363	437,4319	3,291418	1	24	-182	780						Untertest3.avi	0	880	547	72	111	-256	661	767	0	Content		-254	669	28537964	3214880006
28555	09:21:02.324	00:00:28.554	1714	-196,7654	774,4257	0,533914	0,7534002	438,3843	3,308653	3	-196,7654	774,4257	0,533914	0,7534002	438,3843	3,308653	1	24	-197	774						Untertest3.avi	0	880	547	72	111	-256	661	767	0	Content		-269	663	28554766	3214896808
28571	09:21:02.340	00:00:28.571	1715	-192,7884	775,7825	0,5318426	0,7531677	443,0033	3,279832	3	-192,7884	775,7825	0,5318426	0,7531677	443,0033	3,279832	1	24	-193	776						Untertest3.avi	0	880	547	72	111	-256	661	767	0	Content		-265	665	28571391	3214913433
28588	09:21:02.357	00:00:28.587	1716	-179,9028	773,4908	0,533423	0,7530017	434,8075	3,179278	3	-179,9028	773,4908	0,533423	0,7530017	434,8075	3,179278	1	24	-180	773						Untertest3.avi	0	880	547	72	111	-256	661	767	0	Content		-252	662	28587637	3214929679
28604	09:21:02.373	00:00:28.604	1717	-183,1448	771,2448	0,5328947	0,7524935	436,2173	3,250261	3	-183,1448	771,2448	0,5328947	0,7524935	436,2173	3,250261	1	24	-183	771						Untertest3.avi	0	880	547	72	111	-256	661	767	0	Content		-255	660	28604136	3214946178
28621	09:21:02.390	00:00:28.620	1718	-194,5569	772,9329	0,5333506	0,7517568	435,0608	3,234831	3	-194,5569	772,9329	0,5333506	0,7517568	435,0608	3,234831	1	24	-195	773						Untertest3.avi	0	880	547	72	111	-256	661	767	0	Content		-267	662	28620885	3214962927
28638	09:21:02.407	00:00:28.637	1719	-194,2635	777,5062	0,532935	0,7507038	437,8391	3,191009	3	-194,2635	777,5062	0,532935	0,7507038	437,8391	3,191009	1	24	-194	778						Untertest3.avi	0	880	547	72	111	-256	661	767	0	Content		-266	667	28637883	3214979925
28655	09:21:02.424	00:00:28.654	1720	-201,8716	760,4342	0,5332159	0,7499877	438,2571	3,260118	3	-201,8716	760,4342	0,5332159	0,7499877	438,2571	3,260118	1	24	-202	760						Untertest3.avi	0	880	547	72	111	-256	661	767	0	Content		-274	649	28654631	3214996673
28671	09:21:02.440	00:00:28.671	1721	-186,4545	765,2502	0,5338124	0,7495241	437,7518	3,165186	3	-186,4545	765,2502	0,5338124	0,7495241	437,7518	3,165186	1	24	-186	765						Untertest3.avi	0	880	547	72	111	-256	661	767	0	Content		-258	654	28671200	3215013242
28688	09:21:02.457	00:00:28.687	1722	-187,7439	784,6657	0,5352242	0,7492214	434,4919	3,131395	3	-187,7439	784,6657	0,5352242	0,7492214	434,4919	3,131395	1	24	-188	785						Untertest3.avi	0	880	547	72	111	-256	661	767	0	Content		-260	674	28687504	3215029546
28704	09:21:02.473	00:00:28.704	1723	-173,8832	781,7598	0,5354404	0,7495362	435,8246	3,071591	3	-173,8832	781,7598	0,5354404	0,7495362	435,8246	3,071591	1	24	-174	782						Untertest3.avi	0	880	547	72	111	-256	661	767	0	Content		-246	671	28704129	3215046171
28721	09:21:02.490	00:00:28.720	1724	-187,4971	759,7906	0,5361284	0,7499396	435,7573	3,175195	3	-187,4971	759,7906	0,5361284	0,7499396	435,7573	3,175195	1	24	-187	760						Untertest3.avi	0	880	547	72	111	-256	661	767	0	Content		-259	649	28720752	3215062794
28738	09:21:02.507	00:00:28.737	1725	-1024	-768	-1	-1	-1	-1	4	-1024	-768	-1	-1	-1	-1	4	24	0	0						Untertest3.avi	0	880	547	72	111	-256	661	767	0	Content		-72	-111	28737875	3215079917
28754	09:21:02.523	00:00:28.754	1726	-177,7067	773,3468	0,5363874	0,7513731	439,7308	3,158781	3	-177,7067	773,3468	0,5363874	0,7513731	439,7308	3,158781	1	24	-178	773						Untertest3.avi	0	880	547	72	111	-256	661	767	0	Content		-250	662	28754496	3215096538
28771	09:21:02.540	00:00:28.771	1727	-162,5064	776,4102	0,5371225	0,7522708	438,4131	3,014356	3	-162,5064	776,4102	0,5371225	0,7522708	438,4131	3,014356	1	24	-163	776						Untertest3.avi	0	880	547	72	111	-256	661	767	0	Content		-235	665	28771193	3215113235
28787	09:21:02.556	00:00:28.787	1728	-163,0618	769,2079	0,5376341	0,7535776	437,2339	3,023383	3	-163,0618	769,2079	0,5376341	0,7535776	437,2339	3,023383	1	24	-163	769						Untertest3.avi	0	880	547	72	111	-256	661	767	0	Content		-235	658	28787495	3215129537
28804	09:21:02.573	00:00:28.804	1729	-172,7384	766,4603	0,5387996	0,7550743	433,0674	3,056441	3	-172,7384	766,4603	0,5387996	0,7550743	433,0674	3,056441	1	24	-173	766						Untertest3.avi	0	880	547	72	111	-256	661	767	0	Content		-245	655	28804116	3215146158
28821	09:21:02.590	00:00:28.820	1730	-183,4279	776,2663	0,5371701	0,7567502	438,7474	3,091246	3	-183,4279	776,2663	0,5371701	0,7567502	438,7474	3,091246	1	24	-183	776						Untertest3.avi	0	880	547	72	111	-256	661	767	0	Content		-255	665	28820741	3215162783
28838	09:21:02.607	00:00:28.837	1731	-184,1065	769,9045	0,5369403	0,7586941	438,7365	3,057394	3	-184,1065	769,9045	0,5369403	0,7586941	438,7365	3,057394	1	24	-184	770						Untertest3.avi	0	880	547	72	111	-256	661	767	0	Content		-256	659	28837681	3215179723
28854	09:21:02.623	00:00:28.854	1732	-164,9393	775,5137	0,5374578	0,7604694	435,9774	3,033153	3	-164,9393	775,5137	0,5374578	0,7604694	435,9774	3,033153	1	24	-165	776						Untertest3.avi	0	880	547	72	111	-256	661	767	0	Content		-237	665	28854427	3215196469
28871	09:21:02.640	00:00:28.871	1733	-150,5222	779,8817	0,5372896	0,762437	435,4313	2,954126	3	-150,5222	779,8817	0,5372896	0,762437	435,4313	2,954126	1	24	-151	780						Untertest3.avi	0	880	547	72	111	-256	661	767	0	Content		-223	669	28871053	3215213095
28887	09:21:02.656	00:00:28.887	1734	-176,1345	769,5765	0,5365391	0,7641669	437,6949	3,085779	3	-176,1345	769,5765	0,5365391	0,7641669	437,6949	3,085779	1	24	-176	770						Untertest3.avi	0	880	547	72	111	-256	661	767	0	Content		-248	659	28887357	3215229399
28904	09:21:02.673	00:00:28.904	1735	-178,2577	766,4817	0,5355616	0,7658643	441,2419	3,043413	3	-178,2577	766,4817	0,5355616	0,7658643	441,2419	3,043413	1	24	-178	766						Untertest3.avi	0	880	547	72	111	-256	661	767	0	Content		-250	655	28904422	3215246464
28921	09:21:02.690	00:00:28.921	1736	-189,0638	765,9861	0,5354421	0,7673481	441,7758	3,112268	3	-189,0638	765,9861	0,5354421	0,7673481	441,7758	3,112268	1	24	-189	766						Untertest3.avi	0	880	547	72	111	-256	661	767	0	Content		-261	655	28921049	3215263091
28938	09:21:02.707	00:00:28.937	1737	-185,6664	762,5862	0,5360197	0,7684472	439,9111	3,125998	3	-185,6664	762,5862	0,5360197	0,7684472	439,9111	3,125998	1	24	-186	763						Untertest3.avi	0	880	547	72	111	-256	661	767	0	Content		-258	652	28937794	3215279836
28954	09:21:02.723	00:00:28.953	1738	-183,9068	775,7988	0,5367216	0,7693112	437,4416	3,072437	3	-183,9068	775,7988	0,5367216	0,7693112	437,4416	3,072437	1	24	-184	776						Untertest3.avi	0	880	547	72	111	-256	661	767	0	Content		-256	665	28953973	3215296015
28971	09:21:02.740	00:00:28.971	1739	-177,5251	768,5572	0,5365956	0,7699822	437,8999	3,104155	3	-177,5251	768,5572	0,5365956	0,7699822	437,8999	3,104155	1	24	-178	769						Untertest3.avi	0	880	547	72	111	-256	661	767	0	Content		-250	658	28971163	3215313205
28988	09:21:02.757	00:00:28.987	1740	-195,2081	767,6716	0,5354329	0,7703861	441,973	3,165662	3	-195,2081	767,6716	0,5354329	0,7703861	441,973	3,165662	1	24	-195	768						Untertest3.avi	0	880	547	72	111	-256	661	767	0	Content		-267	657	28987786	3215329828
29004	09:21:02.773	00:00:29.004	1741	-115,409	785,3822	0,5352283	0,7708642	439,341	3,124967	3	-115,409	785,3822	0,5352283	0,7708642	439,341	3,124967	1	24	-115	785						Untertest3.avi	0	880	547	72	111	-256	661	767	0	Content		-187	674	29004411	3215346453
29021	09:21:02.790	00:00:29.020	1742	40,4034	787,4911	0,5341423	0,7717028	433,3847	3,068452	3	40,4034	787,4911	0,5341423	0,7717028	433,3847	3,068452	1	24	40	787						Untertest3.avi	0	880	547	72	111	-256	661	767	0	Content		-32	676	29020715	3215362757
29037	09:21:02.806	00:00:29.037	1743	192,2854	771,8019	0,5321909	0,7723668	430,5033	3,065471	3	192,2854	771,8019	0,5321909	0,7723668	430,5033	3,065471	1	24	192	772						Untertest3.avi	0	880	547	72	111	-256	661	767	0	Content		120	661	29037336	3215379378
29054	09:21:02.823	00:00:29.053	1744	341,4162	767,8076	0,5331803	0,7732746	417,8306	2,946975	3	341,4162	767,8076	0,5331803	0,7732746	417,8306	2,946975	1	24	341	768						Untertest3.avi	0	880	547	72	111	-256	661	767	0	Content		269	657	29053960	3215396002
29071	09:21:02.840	00:00:29.071	1745	-1024	-768	-1	-1	-1	-1	4	-1024	-768	-1	-1	-1	-1	4	25	0	0						Untertest3.avi	0	880	547	72	111	1440	713	267	0	Content		-72	-111	29071032	3215413074
29087	09:21:02.856	00:00:29.087	1746	-1024	-768	-1	-1	-1	-1	4	-1024	-768	-1	-1	-1	-1	4	25	0	0						Untertest3.avi	0	880	547	72	111	1440	713	267	0	Content		-72	-111	29087346	3215429388
29104	09:21:02.873	00:00:29.103	1747	-1024	-768	-1	-1	-1	-1	4	-1024	-768	-1	-1	-1	-1	4	25	0	0						Untertest3.avi	0	880	547	72	111	1440	713	267	0	Content		-72	-111	29103959	3215446001
29121	09:21:02.890	00:00:29.120	1748	-1024	-768	-1	-1	-1	-1	4	-1024	-768	-1	-1	-1	-1	4	25	0	0						Untertest3.avi	0	880	547	72	111	1440	713	267	0	Content		-72	-111	29120707	3215462749
29138	09:21:02.907	00:00:29.137	1749	-1024	-768	-1	-1	-1	-1	4	-1024	-768	-1	-1	-1	-1	4	25	0	0						Untertest3.avi	0	880	547	72	111	1440	713	267	0	Content		-72	-111	29137583	3215479625
29154	09:21:02.923	00:00:29.154	1750	-1024	-768	-1	-1	-1	-1	4	-1024	-768	-1	-1	-1	-1	4	25	0	0						Untertest3.avi	0	880	547	72	111	1440	713	267	0	Content		-72	-111	29154077	3215496119
29171	09:21:02.940	00:00:29.170	1751	1498,577	821,2715	0,5112554	0,7809032	538,3008	4,207171	3	1498,577	821,2715	0,5112554	0,7809032	538,3008	4,207171	1	25	1499	821						Untertest3.avi	0	880	547	72	111	1440	713	267	0	Content		1427	710	29170824	3215512866
29187	09:21:02.956	00:00:29.187	1752	-1024	-768	-1	-1	-1	-1	4	-1024	-768	-1	-1	-1	-1	4	25	0	0						Untertest3.avi	0	880	547	72	111	1440	713	267	0	Content		-72	-111	29187449	3215529491
29204	09:21:02.973	00:00:29.204	1753	-1024	-768	-1	-1	-1	-1	4	-1024	-768	-1	-1	-1	-1	4	25	0	0						Untertest3.avi	0	880	547	72	111	1440	713	267	0	Content		-72	-111	29204195	3215546237
29221	09:21:02.990	00:00:29.220	1754	1583,014	824,2601	0,5105134	0,7821364	541,5355	4,395519	3	1583,014	824,2601	0,5105134	0,7821364	541,5355	4,395519	1	25	1583	824						Untertest3.avi	0	880	547	72	111	1440	713	267	0	Content		1511	713	29220819	3215562861
29237	09:21:03.006	00:00:29.237	1755	1583,014	824,2601	0,5068981	0,7832792	526,5827	4,395519	3	1583,014	824,2601	0,5068981	0,7832792	526,5827	4,395519	1	25	1583	824						Untertest3.avi	0	880	547	72	111	1440	713	267	0	Content		1511	713	29237443	3215579485
29254	09:21:03.023	00:00:29.254	1756	-1024	-768	-1	-1	-1	-1	4	-1024	-768	-1	-1	-1	-1	4	25	0	0						Untertest3.avi	0	880	547	72	111	1440	713	267	0	Content		-72	-111	29254068	3215596110
29271	09:21:03.040	00:00:29.270	1757	1518,778	842,7347	0,5055661	0,7846552	529,3275	4,317113	3	1518,778	842,7347	0,5055661	0,7846552	529,3275	4,317113	1	25	1519	843						Untertest3.avi	0	880	547	72	111	1440	713	267	0	Content		1447	732	29270689	3215612731
29287	09:21:03.056	00:00:29.287	1758	1504,503	846,8403	0,5038807	0,7864873	525,4305	4,29969	3	1504,503	846,8403	0,5038807	0,7864873	525,4305	4,29969	1	25	1505	847						Untertest3.avi	0	880	547	72	111	1440	713	267	0	Content		1433	736	29287062	3215629104
29304	09:21:03.073	00:00:29.304	1759	1559,908	835,4922	0,5049769	0,7862379	534,7312	4,384092	3	1559,908	835,4922	0,5049769	0,7862379	534,7312	4,384092	1	25	1560	835						Untertest3.avi	0	880	547	72	111	1440	713	267	0	Content		1488	724	29304255	3215646297
29321	09:21:03.090	00:00:29.320	1760	1387,677	835,4407	0,5013495	0,7861477	520,7186	4,149409	3	1387,677	835,4407	0,5013495	0,7861477	520,7186	4,149409	1	25	1388	835						Untertest3.avi	0	880	547	72	111	1440	713	267	0	Content		1316	724	29320879	3215662921
29338	09:21:03.107	00:00:29.337	1761	-1024	-768	-1	-1	-1	-1	4	-1024	-768	-1	-1	-1	-1	4		0	0						Untertest3.avi	0	880	547	72	111				0	Content		-72	-111	29337625	3215679667
29354	09:21:03.123	00:00:29.353	1762	-1024	-768	-1	-1	-1	-1	4	-1024	-768	-1	-1	-1	-1	4		0	0						Untertest3.avi	0	880	547	72	111				0	Content		-72	-111	29353676	3215695718
29371	09:21:03.140	00:00:29.370	1763	-1024	-768	-1	-1	-1	-1	4	-1024	-768	-1	-1	-1	-1	4		0	0						Untertest3.avi	0	880	547	72	111				0	Content		-72	-111	29370922	3215712964
29387	09:21:03.156	00:00:29.387	1764	-1024	-768	-1	-1	-1	-1	4	-1024	-768	-1	-1	-1	-1	4		0	0						Untertest3.avi	0	880	547	72	111				0	Content		-72	-111	29387309	3215729351
29404	09:21:03.173	00:00:29.404	1765	-1024	-768	-1	-1	-1	-1	4	-1024	-768	-1	-1	-1	-1	4		0	0						Untertest3.avi	0	880	547	72	111				0	Content		-72	-111	29404166	3215746208
29421	09:21:03.190	00:00:29.420	1766	-1024	-768	-1	-1	-1	-1	4	-1024	-768	-1	-1	-1	-1	4		0	0						Untertest3.avi	0	880	547	72	111				0	Content		-72	-111	29420664	3215762706
29437	09:21:03.206	00:00:29.437	1767	-1024	-768	-1	-1	-1	-1	4	-1024	-768	-1	-1	-1	-1	4		0	0						Untertest3.avi	0	880	547	72	111				0	Content		-72	-111	29437414	3215779456
29454	09:21:03.223	00:00:29.454	1768	-1024	-768	-1	-1	-1	-1	4	-1024	-768	-1	-1	-1	-1	4		0	0						Untertest3.avi	0	880	547	72	111				0	Content		-72	-111	29454036	3215796078
29471	09:21:03.240	00:00:29.470	1769	-1024	-768	-1	-1	-1	-1	4	-1024	-768	-1	-1	-1	-1	4		0	0						Untertest3.avi	0	880	547	72	111				0	Content		-72	-111	29470659	3215812701
29487	09:21:03.256	00:00:29.487	1770	-1024	-768	-1	-1	-1	-1	4	-1024	-768	-1	-1	-1	-1	4		0	0						Untertest3.avi	0	880	547	72	111				0	Content		-72	-111	29487293	3215829335
29504	09:21:03.273	00:00:29.504	1771	-1024	-768	-1	-1	-1	-1	4	-1024	-768	-1	-1	-1	-1	4		0	0						Untertest3.avi	0	880	547	72	111				0	Content		-72	-111	29504031	3215846073
29521	09:21:03.290	00:00:29.520	1772	-1024	-768	-1	-1	-1	-1	4	-1024	-768	-1	-1	-1	-1	4		0	0						Untertest3.avi	0	880	547	72	111				0	Content		-72	-111	29520655	3215862697
29537	09:21:03.306	00:00:29.537	1773	-1024	-768	-1	-1	-1	-1	4	-1024	-768	-1	-1	-1	-1	4		0	0						Untertest3.avi	0	880	547	72	111				0	Content		-72	-111	29537289	3215879331
29554	09:21:03.323	00:00:29.553	1774	-1024	-768	-1	-1	-1	-1	4	-1024	-768	-1	-1	-1	-1	4		0	0						Untertest3.avi	0	880	547	72	111				0	Content		-72	-111	29553526	3215895568
29571	09:21:03.340	00:00:29.570	1775	-1024	-768	-1	-1	-1	-1	4	-1024	-768	-1	-1	-1	-1	4		0	0						Untertest3.avi	0	880	547	72	111				0	Content		-72	-111	29570777	3215912819
29588	09:21:03.357	00:00:29.587	1776	-1024	-768	-1	-1	-1	-1	4	-1024	-768	-1	-1	-1	-1	4		0	0						Untertest3.avi	0	880	547	72	111				0	Content		-72	-111	29587521	3215929563
29604	09:21:03.373	00:00:29.604	1777	-1024	-768	-1	-1	-1	-1	4	-1024	-768	-1	-1	-1	-1	4		0	0						Untertest3.avi	0	880	547	72	111				0	Content		-72	-111	29604145	3215946187
29620	09:21:03.389	00:00:29.620	1778	-1024	-768	-1	-1	-1	-1	4	-1024	-768	-1	-1	-1	-1	4		0	0						Untertest3.avi	0	880	547	72	111				0	Content		-72	-111	29620143	3215962185
29636	09:21:03.405	00:00:29.636	1779	-1024	-768	-1	-1	-1	-1	4	-1024	-768	-1	-1	-1	-1	4		0	0						Untertest3.avi	0	880	547	72	111				0	Content		-72	-111	29636276	3215978318
29653	09:21:03.422	00:00:29.652	1780	-1024	-768	-1	-1	-1	-1	4	-1024	-768	-1	-1	-1	-1	4		0	0						Untertest3.avi	0	880	547	72	111				0	Content		-72	-111	29652884	3215994926
29670	09:21:03.439	00:00:29.669	1781	-1024	-768	-1	-1	-1	-1	4	-1024	-768	-1	-1	-1	-1	4		0	0						Untertest3.avi	0	880	547	72	111				0	Content		-72	-111	29669506	3216011548
29686	09:21:03.455	00:00:29.686	1782	-1024	-768	-1	-1	-1	-1	4	-1024	-768	-1	-1	-1	-1	4		0	0						Untertest3.avi	0	880	547	72	111				0	Content		-72	-111	29686130	3216028172
29703	09:21:03.472	00:00:29.703	1783	-1024	-768	-1	-1	-1	-1	4	-1024	-768	-1	-1	-1	-1	4		0	0						Untertest3.avi	0	880	547	72	111				0	Content		-72	-111	29703320	3216045362
29721	09:21:03.490	00:00:29.720	1784	-1024	-768	-1	-1	-1	-1	4	-1024	-768	-1	-1	-1	-1	4		0	0						Untertest3.avi	0	880	547	72	111				0	Content		-72	-111	29720567	3216062609
29738	09:21:03.507	00:00:29.737	1785	-1024	-768	-1	-1	-1	-1	4	-1024	-768	-1	-1	-1	-1	4		0	0						Untertest3.avi	0	880	547	72	111				0	Content		-72	-111	29737939	3216079981
29753	09:21:03.522	00:00:29.752	1786	-1024	-768	-1	-1	-1	-1	4	-1024	-768	-1	-1	-1	-1	4		0	0						Untertest3.avi	0	880	547	72	111				0	Content		-72	-111	29752740	3216094782
29769	09:21:03.538	00:00:29.769	1787	-1024	-768	-1	-1	-1	-1	4	-1024	-768	-1	-1	-1	-1	4		0	0						Untertest3.avi	0	880	547	72	111				0	Content		-72	-111	29769362	3216111404
29786	09:21:03.555	00:00:29.786	1788	-1024	-768	-1	-1	-1	-1	4	-1024	-768	-1	-1	-1	-1	4		0	0						Untertest3.avi	0	880	547	72	111				0	Content		-72	-111	29786111	3216128153
29803	09:21:03.572	00:00:29.802	1789	-1024	-768	-1	-1	-1	-1	4	-1024	-768	-1	-1	-1	-1	4		0	0						Untertest3.avi	0	880	547	72	111				0	Content		-72	-111	29802734	3216144776
29819	09:21:03.588	00:00:29.819	1790	-1024	-768	-1	-1	-1	-1	4	-1024	-768	-1	-1	-1	-1	4		0	0						Untertest3.avi	0	880	547	72	111				0	Content		-72	-111	29819356	3216161398
29836	09:21:03.605	00:00:29.835	1791	-1024	-768	-1	-1	-1	-1	4	-1024	-768	-1	-1	-1	-1	4		0	0						Untertest3.avi	0	880	547	72	111				0	Content		-72	-111	29835978	3216178020
29853	09:21:03.622	00:00:29.853	1792	-1024	-768	-1	-1	-1	-1	4	-1024	-768	-1	-1	-1	-1	4		0	0						Untertest3.avi	0	880	547	72	111				0	Content		-72	-111	29853173	3216195215
29871	09:21:03.640	00:00:29.870	1793	-1024	-768	-1	-1	-1	-1	4	-1024	-768	-1	-1	-1	-1	4		0	0						Untertest3.avi	0	880	547	72	111				0	Content		-72	-111	29870544	3216212586
29888	09:21:03.657	00:00:29.887	1794	-1024	-768	-1	-1	-1	-1	4	-1024	-768	-1	-1	-1	-1	4		0	0						Untertest3.avi	0	880	547	72	111				0	Content		-72	-111	29887790	3216229832
29903	09:21:03.672	00:00:29.902	1795	-1024	-768	-1	-1	-1	-1	4	-1024	-768	-1	-1	-1	-1	4		0	0						Untertest3.avi	0	880	547	72	111				0	Content		-72	-111	29902592	3216244634
29919	09:21:03.688	00:00:29.919	1796	-1024	-768	-1	-1	-1	-1	4	-1024	-768	-1	-1	-1	-1	4		0	0						Untertest3.avi	0	880	547	72	111				0	Content		-72	-111	29919341	3216261383
29936	09:21:03.705	00:00:29.935	1797	418,0897	621,7174	0,4852986	0,7870463	428,5055	3,04131	3	418,0897	621,7174	0,4852986	0,7870463	428,5055	3,04131	1	26	418	622						Untertest3.avi	0	880	547	72	111	139	516	101	0	Content		346	511	29935964	3216278006
29953	09:21:03.722	00:00:29.952	1798	-1024	-768	-1	-1	-1	-1	4	-1024	-768	-1	-1	-1	-1	4	26	0	0						Untertest3.avi	0	880	547	72	111	139	516	101	0	Content		-72	-111	29952585	3216294627
29969	09:21:03.738	00:00:29.969	1799	-1024	-768	-1	-1	-1	-1	4	-1024	-768	-1	-1	-1	-1	4	26	0	0						Untertest3.avi	0	880	547	72	111	139	516	101	0	Content		-72	-111	29969205	3216311247
29987	09:21:03.756	00:00:29.986	1800	222,6349	647,312	0,5018343	0,7893875	427,1512	3,039089	3	213,5514	606,0718	0,5014716	0,7892443	492,0975	3,47771	1	26	214	606						Untertest3.avi	0	880	547	72	111	139	516	101	0	Content		142	495	29986695	3216328737
30004	09:21:03.773	00:00:30.003	1801	177,6302	662,979	0,5016176	0,7905432	430,745	3,058609	3	188,5973	631,9341	0,5016225	0,7904097	491,7398	3,475171	1	26	189	632						Untertest3.avi	0	880	547	72	111	139	516	101	0	Content		117	521	30003697	3216345739
30020	09:21:03.789	00:00:30.020	1802	143,2955	679,0073	0,5014151	0,7916365	430,745	2,985839	3	208,7183	653,5171	0,5021108	0,7915921	491,955	3,408618	1	26	209	654						Untertest3.avi	0	880	547	72	111	139	516	101	0	Content		137	543	30020202	3216362244
30037	09:21:03.806	00:00:30.037	1803	98,23261	691,7241	0,5014032	0,7928506	431,2996	3,067453	3	94,40292	669,3802	0,5014828	0,7927494	491,0005	3,47191	1	27	94	669						Untertest3.avi	0	880	547	72	111	-117	627	167	0	Content		22	558	30037017	3216379059
30053	09:21:03.822	00:00:30.053	1804	70,51547	710,5067	0,5016543	0,7935272	432,1695	3,033791	3	55,28923	692,2407	0,5016987	0,7934605	491,1323	3,425677	1	27	55	692						Untertest3.avi	0	880	547	72	111	-117	627	167	0	Content		-17	581	30053321	3216395363
30070	09:21:03.839	00:00:30.070	1805	30,85921	730,4025	0,5021626	0,7939039	433,5627	3,091244	3	6,829228	718,5215	0,5022302	0,7938355	491,2202	3,47898	1	27	7	719						Untertest3.avi	0	880	547	72	111	-117	627	167	0	Content		-65	608	30070068	3216412110
30087	09:21:03.856	00:00:30.086	1806	-0,02882762	744,7827	0,5026445	0,7942568	432,6774	3,074102	3	-34,04179	739,0786	0,5027204	0,7941332	491,2514	3,465217	1	27	-34	739						Untertest3.avi	0	880	547	72	111	-117	627	167	0	Content		-106	628	30086691	3216428733
30104	09:21:03.873	00:00:30.103	1807	-14,57241	751,9061	0,5029556	0,7942005	434,5739	3,065611	3	-49,58069	748,3797	0,5030515	0,794086	491,371	3,442127	1	27	-50	748						Untertest3.avi	0	880	547	72	111	-117	627	167	0	Content		-122	637	30103758	3216445800
30120	09:21:03.889	00:00:30.120	1808	-99,24427	736,1699	0,5028286	0,7937656	491,2795	3,487814	3	-61,51106	737,7555	0,5032043	0,7937883	491,2795	3,492761	1	27	-62	738						Untertest3.avi	0	880	547	72	111	-117	627	167	0	Content		-134	627	30120061	3216462103
30137	09:21:03.906	00:00:30.136	1809	-87,15878	732,4805	0,5029645	0,793653	491,2448	3,44966	3	-49,29129	733,9233	0,5033441	0,7936807	491,2448	3,454575	1	27	-49	734						Untertest3.avi	0	880	547	72	111	-117	627	167	0	Content		-121	623	30136682	3216478724
30153	09:21:03.922	00:00:30.153	1810	-88,10617	738,7817	0,5031023	0,7936919	491,2467	3,435749	3	-45,06821	740,5221	0,5035349	0,7937186	491,2467	3,441198	1	27	-45	741						Untertest3.avi	0	880	547	72	111	-117	627	167	0	Content		-117	630	30153308	3216495350
30170	09:21:03.939	00:00:30.170	1811	-30,07753	742,414	0,5033547	0,7936237	491,2467	3,410859	3	-30,07753	742,414	0,5033547	0,7936237	491,2467	3,410859	1	27	-30	742						Untertest3.avi	0	880	547	72	111	-117	627	167	0	Content		-102	631	30170376	3216512418
30187	09:21:03.956	00:00:30.186	1812	-16,33037	744,4431	0,5034817	0,7944873	438,7263	3,05603	3	-46,68314	738,5008	0,5036005	0,7944057	491,2663	3,400178	1	27	-47	739						Untertest3.avi	0	880	547	72	111	-117	627	167	0	Content		-119	628	30186998	3216529040
30204	09:21:03.973	00:00:30.203	1813	-12,78231	734,0754	0,5034447	0,7949195	437,5352	3,057638	3	-45,73558	724,2914	0,5035394	0,7948546	491,3375	3,410955	1	28	-46	724						Untertest3.avi	0	880	547	72	111	-75	613	216	0	Content		-118	613	30203745	3216545787
30220	09:21:03.989	00:00:30.220	1814	-19,94833	734,4164	0,503334	0,795467	437,5351	3,046005	3	0,02517407	727,2291	0,5039861	0,7954285	491,3136	3,405122	1	28	0	727						Untertest3.avi	0	880	547	72	111	-75	613	216	0	Content		-72	616	30220047	3216562089
30237	09:21:04.006	00:00:30.236	1815	-2,983574	731,0705	0,5039237	0,7959948	491,3812	3,392882	3	-3,073992	731,16	0,5039248	0,7959948	491,3812	3,393011	1	28	-3	731						Untertest3.avi	0	880	547	72	111	-75	613	216	0	Content		-75	620	30236671	3216578713
30253	09:21:04.022	00:00:30.253	1816	2,425355	726,0424	0,5039687	0,7966875	491,4459	3,355495	3	2,319168	726,1705	0,5039698	0,7966875	491,4459	3,355623	1	28	2	726						Untertest3.avi	0	880	547	72	111	-75	613	216	0	Content		-70	615	30253295	3216595337
30270	09:21:04.039	00:00:30.270	1817	7,692718	727,8445	0,5042256	0,7972509	491,7224	3,30633	3	7,57425	728,0319	0,5042271	0,7972508	491,7224	3,306459	1	28	8	728						Untertest3.avi	0	880	547	72	111	-75	613	216	0	Content		-64	617	30270240	3216612282
30287	09:21:04.056	00:00:30.286	1818	6,925376	720,7258	0,5046872	0,7977242	491,7462	3,330977	3	6,836539	720,8242	0,5046884	0,7977242	491,7462	3,331112	1	28	7	721						Untertest3.avi	0	880	547	72	111	-75	613	216	0	Content		-65	610	30286987	3216629029
30304	09:21:04.073	00:00:30.303	1819	-12,46423	712,5517	0,5052523	0,7982169	491,5247	3,330457	3	-12,57784	712,6801	0,5052534	0,7982169	491,5246	3,330565	1	28	-13	713						Untertest3.avi	0	880	547	72	111	-75	613	216	0	Content		-85	602	30303610	3216645652
30320	09:21:04.089	00:00:30.319	1820	-9,126342	711,2348	0,5057535	0,7985954	491,7537	3,304423	3	-9,20773	711,317	0,5057549	0,7985953	491,7537	3,304494	1	28	-9	711						Untertest3.avi	0	880	547	72	111	-75	613	216	0	Content		-81	600	30319913	3216661955
30337	09:21:04.106	00:00:30.336	1821	-5,194335	723,261	0,5063233	0,7990746	491,8601	3,267558	3	-5,301204	723,3871	0,5063245	0,7990746	491,86	3,267673	1	28	-5	723						Untertest3.avi	0	880	547	72	111	-75	613	216	0	Content		-77	612	30336541	3216678583
30353	09:21:04.122	00:00:30.353	1822	-3,834153	721,5089	0,5068221	0,7996376	492,1389	3,205782	3	-3,968866	721,7023	0,5068237	0,7996376	492,1388	3,205873	1	28	-4	722						Untertest3.avi	0	880	547	72	111	-75	613	216	0	Content		-76	611	30353157	3216695199
30370	09:21:04.139	00:00:30.370	1823	-3,670339	717,2431	0,5072389	0,8003193	492,0078	3,238864	3	-3,800224	717,387	0,5072405	0,8003192	492,0078	3,238981	1	28	-4	717						Untertest3.avi	0	880	547	72	111	-75	613	216	0	Content		-76	606	30370226	3216712268
30387	09:21:04.156	00:00:30.386	1824	128,352	792,3704	0,5066131	0,8025789	492,0891	3,219528	3	143,5797	783,8337	0,5066144	0,8025789	492,0891	3,215538	1	28	144	784						Untertest3.avi	0	880	547	72	111	-75	613	216	0	Content		72	673	30386850	3216728892
30404	09:21:04.173	00:00:30.403	1825	279,2803	864,73	0,505401	0,805389	492,6134	3,196709	3	257,6931	876,161	0,5054024	0,805389	492,6134	3,165767	1	28	258	876						Untertest3.avi	0	880	547	72	111	-75	613	216	0	Content		186	765	30403596	3216745638
30420	09:21:04.189	00:00:30.419	1826	-1024	-768	-1	-1	-1	-1	4	-1024	-768	-1	-1	-1	-1	4		0	0						Untertest3.avi	0	880	547	72	111				0	Content		-72	-111	30419775	3216761817
30437	09:21:04.206	00:00:30.436	1827	-1024	-768	-1	-1	-1	-1	4	-1024	-768	-1	-1	-1	-1	4		0	0						Untertest3.avi	0	880	547	72	111				0	Content		-72	-111	30436842	3216778884
30453	09:21:04.222	00:00:30.453	1828	-1024	-768	-1	-1	-1	-1	4	-1024	-768	-1	-1	-1	-1	4		0	0						Untertest3.avi	0	880	547	72	111				0	Content		-72	-111	30453267	3216795309
30470	09:21:04.239	00:00:30.470	1829	-1024	-768	-1	-1	-1	-1	4	-1024	-768	-1	-1	-1	-1	4		0	0						Untertest3.avi	0	880	547	72	111				0	Content		-72	-111	30470212	3216812254
30487	09:21:04.256	00:00:30.486	1830	-1024	-768	-1	-1	-1	-1	4	-1024	-768	-1	-1	-1	-1	4		0	0						Untertest3.avi	0	880	547	72	111				0	Content		-72	-111	30486639	3216828681
30504	09:21:04.273	00:00:30.503	1831	-1024	-768	-1	-1	-1	-1	4	-1024	-768	-1	-1	-1	-1	4		0	0						Untertest3.avi	0	880	547	72	111				0	Content		-72	-111	30503509	3216845551
30520	09:21:04.289	00:00:30.520	1832	-1024	-768	-1	-1	-1	-1	4	-1024	-768	-1	-1	-1	-1	4		0	0						Untertest3.avi	0	880	547	72	111				0	Content		-72	-111	30520007	3216862049
30537	09:21:04.306	00:00:30.536	1833	-1024	-768	-1	-1	-1	-1	4	-1024	-768	-1	-1	-1	-1	4		0	0						Untertest3.avi	0	880	547	72	111				0	Content		-72	-111	30536756	3216878798
30553	09:21:04.322	00:00:30.553	1834	-1024	-768	-1	-1	-1	-1	4	-1024	-768	-1	-1	-1	-1	4		0	0						Untertest3.avi	0	880	547	72	111				0	Content		-72	-111	30553378	3216895420
30570	09:21:04.339	00:00:30.570	1835	-1024	-768	-1	-1	-1	-1	4	-1024	-768	-1	-1	-1	-1	4		0	0						Untertest3.avi	0	880	547	72	111				0	Content		-72	-111	30570003	3216912045
30587	09:21:04.356	00:00:30.586	1836	-1024	-768	-1	-1	-1	-1	4	-1024	-768	-1	-1	-1	-1	4		0	0						Untertest3.avi	0	880	547	72	111				0	Content		-72	-111	30586751	3216928793
30603	09:21:04.372	00:00:30.603	1837	-1024	-768	-1	-1	-1	-1	4	-1024	-768	-1	-1	-1	-1	4		0	0						Untertest3.avi	0	880	547	72	111				0	Content		-72	-111	30603250	3216945292
30620	09:21:04.389	00:00:30.619	1838	-1024	-768	-1	-1	-1	-1	4	-1024	-768	-1	-1	-1	-1	4		0	0						Untertest3.avi	0	880	547	72	111				0	Content		-72	-111	30619997	3216962039
30637	09:21:04.406	00:00:30.636	1839	-1024	-768	-1	-1	-1	-1	4	-1024	-768	-1	-1	-1	-1	4		0	0						Untertest3.avi	0	880	547	72	111				0	Content		-72	-111	30636744	3216978786
30653	09:21:04.422	00:00:30.653	1840	-1024	-768	-1	-1	-1	-1	4	-1024	-768	-1	-1	-1	-1	4		0	0						Untertest3.avi	0	880	547	72	111				0	Content		-72	-111	30653366	3216995408
30669	09:21:04.438	00:00:30.669	1841	-1024	-768	-1	-1	-1	-1	4	-1024	-768	-1	-1	-1	-1	4		0	0						Untertest3.avi	0	880	547	72	111				0	Content		-72	-111	30669365	3217011407
30686	09:21:04.455	00:00:30.685	1842	-1024	-768	-1	-1	-1	-1	4	-1024	-768	-1	-1	-1	-1	4		0	0						Untertest3.avi	0	880	547	72	111				0	Content		-72	-111	30685984	3217028026
30704	09:21:04.473	00:00:30.703	1843	-1024	-768	-1	-1	-1	-1	4	-1024	-768	-1	-1	-1	-1	4		0	0						Untertest3.avi	0	880	547	72	111				0	Content		-72	-111	30703983	3217046025
30719	09:21:04.488	00:00:30.718	1844	-1024	-768	-1	-1	-1	-1	4	-1024	-768	-1	-1	-1	-1	4		0	0						Untertest3.avi	0	880	547	72	111				0	Content		-72	-111	30718731	3217060773
30735	09:21:04.504	00:00:30.735	1845	-1024	-768	-1	-1	-1	-1	4	-1024	-768	-1	-1	-1	-1	4		0	0						Untertest3.avi	0	880	547	72	111				0	Content		-72	-111	30735357	3217077399
30753	09:21:04.522	00:00:30.752	1846	-1024	-768	-1	-1	-1	-1	4	-1024	-768	-1	-1	-1	-1	4		0	0						Untertest3.avi	0	880	547	72	111				0	Content		-72	-111	30752550	3217094592
30770	09:21:04.539	00:00:30.769	1847	-1024	-768	-1	-1	-1	-1	4	-1024	-768	-1	-1	-1	-1	4		0	0						Untertest3.avi	0	880	547	72	111				0	Content		-72	-111	30769922	3217111964
30787	09:21:04.556	00:00:30.787	1848	-1024	-768	-1	-1	-1	-1	4	-1024	-768	-1	-1	-1	-1	4		0	0						Untertest3.avi	0	880	547	72	111				0	Content		-72	-111	30787173	3217129215
30802	09:21:04.571	00:00:30.801	1849	-1024	-768	-1	-1	-1	-1	4	-1024	-768	-1	-1	-1	-1	4		0	0						Untertest3.avi	0	880	547	72	111				0	Content		-72	-111	30801974	3217144016
30819	09:21:04.588	00:00:30.818	1850	-1024	-768	-1	-1	-1	-1	4	-1024	-768	-1	-1	-1	-1	4		0	0						Untertest3.avi	0	880	547	72	111				0	Content		-72	-111	30818724	3217160766
30835	09:21:04.604	00:00:30.835	1851	-1024	-768	-1	-1	-1	-1	4	-1024	-768	-1	-1	-1	-1	4		0	0						Untertest3.avi	0	880	547	72	111				0	Content		-72	-111	30835346	3217177388
30852	09:21:04.621	00:00:30.851	1852	-1024	-768	-1	-1	-1	-1	4	-1024	-768	-1	-1	-1	-1	4		0	0						Untertest3.avi	0	880	547	72	111				0	Content		-72	-111	30851968	3217194010
30869	09:21:04.638	00:00:30.868	1853	-1024	-768	-1	-1	-1	-1	4	-1024	-768	-1	-1	-1	-1	4		0	0						Untertest3.avi	0	880	547	72	111				0	Content		-72	-111	30868585	3217210627
30885	09:21:04.654	00:00:30.885	1854	-1024	-768	-1	-1	-1	-1	4	-1024	-768	-1	-1	-1	-1	4		0	0						Untertest3.avi	0	880	547	72	111				0	Content		-72	-111	30885209	3217227251
30902	09:21:04.671	00:00:30.902	1855	-1024	-768	-1	-1	-1	-1	4	-1024	-768	-1	-1	-1	-1	4		0	0						Untertest3.avi	0	880	547	72	111				0	Content		-72	-111	30902406	3217244448
30920	09:21:04.689	00:00:30.919	1856	-1024	-768	-1	-1	-1	-1	4	-1024	-768	-1	-1	-1	-1	4		0	0						Untertest3.avi	0	880	547	72	111				0	Content		-72	-111	30919776	3217261818
30937	09:21:04.706	00:00:30.937	1857	-1024	-768	-1	-1	-1	-1	4	-1024	-768	-1	-1	-1	-1	4		0	0						Untertest3.avi	0	880	547	72	111				0	Content		-72	-111	30937031	3217279073
30952	09:21:04.721	00:00:30.951	1858	-1024	-768	-1	-1	-1	-1	4	-1024	-768	-1	-1	-1	-1	4		0	0						Untertest3.avi	0	880	547	72	111				0	Content		-72	-111	30951824	3217293866
30969	09:21:04.738	00:00:30.968	1859	-1024	-768	-1	-1	-1	-1	4	-1024	-768	-1	-1	-1	-1	4		0	0						Untertest3.avi	0	880	547	72	111				0	Content		-72	-111	30968573	3217310615
30985	09:21:04.754	00:00:30.985	1860	-1024	-768	-1	-1	-1	-1	4	-1024	-768	-1	-1	-1	-1	4		0	0						Untertest3.avi	0	880	547	72	111				0	Content		-72	-111	30985195	3217327237
31002	09:21:04.771	00:00:31.001	1861	-1024	-768	-1	-1	-1	-1	4	-1024	-768	-1	-1	-1	-1	4		0	0						Untertest3.avi	0	880	547	72	111				0	Content		-72	-111	31001821	3217343863
31018	09:21:04.787	00:00:31.018	1862	-1024	-768	-1	-1	-1	-1	4	-1024	-768	-1	-1	-1	-1	4		0	0						Untertest3.avi	0	880	547	72	111				0	Content		-72	-111	31018444	3217360486
31035	09:21:04.804	00:00:31.035	1863	-1024	-768	-1	-1	-1	-1	4	-1024	-768	-1	-1	-1	-1	4		0	0						Untertest3.avi	0	880	547	72	111				0	Content		-72	-111	31035192	3217377234
31052	09:21:04.821	00:00:31.052	1864	-1024	-768	-1	-1	-1	-1	4	-1024	-768	-1	-1	-1	-1	4		0	0						Untertest3.avi	0	880	547	72	111				0	Content		-72	-111	31052260	3217394302
31070	09:21:04.839	00:00:31.069	1865	-1024	-768	-1	-1	-1	-1	4	-1024	-768	-1	-1	-1	-1	4		0	0						Untertest3.avi	0	880	547	72	111				0	Content		-72	-111	31069634	3217411676
31087	09:21:04.856	00:00:31.086	1866	-1024	-768	-1	-1	-1	-1	4	-1024	-768	-1	-1	-1	-1	4		0	0						Untertest3.avi	0	880	547	72	111				0	Content		-72	-111	31086883	3217428925
31102	09:21:04.871	00:00:31.101	1867	-1024	-768	-1	-1	-1	-1	4	-1024	-768	-1	-1	-1	-1	4		0	0						Untertest3.avi	0	880	547	72	111				0	Content		-72	-111	31101809	3217443851
31118	09:21:04.887	00:00:31.118	1868	-1024	-768	-1	-1	-1	-1	4	-1024	-768	-1	-1	-1	-1	4		0	0						Untertest3.avi	0	880	547	72	111				0	Content		-72	-111	31118433	3217460475
31135	09:21:04.904	00:00:31.135	1869	-1024	-768	-1	-1	-1	-1	4	-1024	-768	-1	-1	-1	-1	4		0	0						Untertest3.avi	0	880	547	72	111				0	Content		-72	-111	31135181	3217477223
31152	09:21:04.921	00:00:31.151	1870	-1024	-768	-1	-1	-1	-1	4	-1024	-768	-1	-1	-1	-1	4		0	0						Untertest3.avi	0	880	547	72	111				0	Content		-72	-111	31151805	3217493847
31168	09:21:04.937	00:00:31.168	1871	-1024	-768	-1	-1	-1	-1	4	-1024	-768	-1	-1	-1	-1	4		0	0						Untertest3.avi	0	880	547	72	111				0	Content		-72	-111	31168436	3217510478
31185	09:21:04.954	00:00:31.185	1872	-1024	-768	-1	-1	-1	-1	4	-1024	-768	-1	-1	-1	-1	4		0	0						Untertest3.avi	0	880	547	72	111				0	Content		-72	-111	31185053	3217527095
31202	09:21:04.971	00:00:31.202	1873	-1024	-768	-1	-1	-1	-1	4	-1024	-768	-1	-1	-1	-1	4		0	0						Untertest3.avi	0	880	547	72	111				0	Content		-72	-111	31202246	3217544288
31219	09:21:04.988	00:00:31.219	1874	-1024	-768	-1	-1	-1	-1	4	-1024	-768	-1	-1	-1	-1	4		0	0						Untertest3.avi	0	880	547	72	111				0	Content		-72	-111	31219495	3217561537
31237	09:21:05.006	00:00:31.237	1875	-1024	-768	-1	-1	-1	-1	4	-1024	-768	-1	-1	-1	-1	4		0	0						Untertest3.avi	0	880	547	72	111				0	Content		-72	-111	31237434	3217579476
31252	09:21:05.021	00:00:31.252	1876	-1024	-768	-1	-1	-1	-1	4	-1024	-768	-1	-1	-1	-1	4		0	0						Untertest3.avi	0	880	547	72	111				0	Content		-72	-111	31252213	3217594255
31269	09:21:05.038	00:00:31.268	1877	-1024	-768	-1	-1	-1	-1	4	-1024	-768	-1	-1	-1	-1	4		0	0						Untertest3.avi	0	880	547	72	111				0	Content		-72	-111	31268964	3217611006
31286	09:21:05.055	00:00:31.285	1878	-1024	-768	-1	-1	-1	-1	4	-1024	-768	-1	-1	-1	-1	4		0	0						Untertest3.avi	0	880	547	72	111				0	Content		-72	-111	31285585	3217627627
31302	09:21:05.071	00:00:31.302	1879	-1024	-768	-1	-1	-1	-1	4	-1024	-768	-1	-1	-1	-1	4		0	0						Untertest3.avi	0	880	547	72	111				0	Content		-72	-111	31302207	3217644249
31319	09:21:05.088	00:00:31.318	1880	-1024	-768	-1	-1	-1	-1	4	-1024	-768	-1	-1	-1	-1	4		0	0						Untertest3.avi	0	880	547	72	111				0	Content		-72	-111	31318833	3217660875
31335	09:21:05.104	00:00:31.335	1881	-1024	-768	-1	-1	-1	-1	4	-1024	-768	-1	-1	-1	-1	4		0	0						Untertest3.avi	0	880	547	72	111				0	Content		-72	-111	31335456	3217677498
31353	09:21:05.122	00:00:31.352	1882	-1024	-768	-1	-1	-1	-1	4	-1024	-768	-1	-1	-1	-1	4		0	0						Untertest3.avi	0	880	547	72	111				0	Content		-72	-111	31352650	3217694692
31370	09:21:05.139	00:00:31.370	1883	-1024	-768	-1	-1	-1	-1	4	-1024	-768	-1	-1	-1	-1	4		0	0						Untertest3.avi	0	880	547	72	111				0	Content		-72	-111	31370025	3217712067
31387	09:21:05.156	00:00:31.387	1884	-1024	-768	-1	-1	-1	-1	4	-1024	-768	-1	-1	-1	-1	4		0	0						Untertest3.avi	0	880	547	72	111				0	Content		-72	-111	31387270	3217729312
31402	09:21:05.171	00:00:31.402	1885	-1024	-768	-1	-1	-1	-1	4	-1024	-768	-1	-1	-1	-1	4		0	0						Untertest3.avi	0	880	547	72	111				0	Content		-72	-111	31402076	3217744118
31419	09:21:05.188	00:00:31.418	1886	-1024	-768	-1	-1	-1	-1	4	-1024	-768	-1	-1	-1	-1	4		0	0						Untertest3.avi	0	880	547	72	111				0	Content		-72	-111	31418824	3217760866
31435	09:21:05.204	00:00:31.435	1887	-1024	-768	-1	-1	-1	-1	4	-1024	-768	-1	-1	-1	-1	4		0	0						Untertest3.avi	0	880	547	72	111				0	Content		-72	-111	31435447	3217777489
31452	09:21:05.221	00:00:31.452	1888	-1024	-768	-1	-1	-1	-1	4	-1024	-768	-1	-1	-1	-1	4		0	0						Untertest3.avi	0	880	547	72	111				0	Content		-72	-111	31452067	3217794109
31469	09:21:05.238	00:00:31.468	1889	-1024	-768	-1	-1	-1	-1	4	-1024	-768	-1	-1	-1	-1	4		0	0						Untertest3.avi	0	880	547	72	111				0	Content		-72	-111	31468690	3217810732
31485	09:21:05.254	00:00:31.485	1890	-1024	-768	-1	-1	-1	-1	4	-1024	-768	-1	-1	-1	-1	4		0	0						Untertest3.avi	0	880	547	72	111				0	Content		-72	-111	31485314	3217827356
31503	09:21:05.272	00:00:31.502	1891	-1024	-768	-1	-1	-1	-1	4	-1024	-768	-1	-1	-1	-1	4		0	0						Untertest3.avi	0	880	547	72	111				0	Content		-72	-111	31502506	3217844548
31520	09:21:05.289	00:00:31.519	1892	-1024	-768	-1	-1	-1	-1	4	-1024	-768	-1	-1	-1	-1	4		0	0						Untertest3.avi	0	880	547	72	111				0	Content		-72	-111	31519881	3217861923
31537	09:21:05.306	00:00:31.537	1893	-1024	-768	-1	-1	-1	-1	4	-1024	-768	-1	-1	-1	-1	4		0	0						Untertest3.avi	0	880	547	72	111				0	Content		-72	-111	31537128	3217879170
31552	09:21:05.321	00:00:31.552	1894	-1024	-768	-1	-1	-1	-1	4	-1024	-768	-1	-1	-1	-1	4		0	0						Untertest3.avi	0	880	547	72	111				0	Content		-72	-111	31552054	3217894096
31569	09:21:05.338	00:00:31.568	1895	-1024	-768	-1	-1	-1	-1	4	-1024	-768	-1	-1	-1	-1	4		0	0						Untertest3.avi	0	880	547	72	111				0	Content		-72	-111	31568678	3217910720
31585	09:21:05.354	00:00:31.585	1896	-1024	-768	-1	-1	-1	-1	4	-1024	-768	-1	-1	-1	-1	4		0	0						Untertest3.avi	0	880	547	72	111				0	Content		-72	-111	31585436	3217927478
31602	09:21:05.371	00:00:31.602	1897	-1024	-768	-1	-1	-1	-1	4	-1024	-768	-1	-1	-1	-1	4		0	0						Untertest3.avi	0	880	547	72	111				0	Content		-72	-111	31602046	3217944088
31619	09:21:05.388	00:00:31.618	1898	-1024	-768	-1	-1	-1	-1	4	-1024	-768	-1	-1	-1	-1	4		0	0						Untertest3.avi	0	880	547	72	111				0	Content		-72	-111	31618668	3217960710
31635	09:21:05.404	00:00:31.635	1899	-1024	-768	-1	-1	-1	-1	4	-1024	-768	-1	-1	-1	-1	4		0	0						Untertest3.avi	0	880	547	72	111				0	Content		-72	-111	31635295	3217977337
31652	09:21:05.421	00:00:31.652	1900	-1024	-768	-1	-1	-1	-1	4	-1024	-768	-1	-1	-1	-1	4		0	0						Untertest3.avi	0	880	547	72	111				0	Content		-72	-111	31652363	3217994405
31670	09:21:05.439	00:00:31.669	1901	-1024	-768	-1	-1	-1	-1	4	-1024	-768	-1	-1	-1	-1	4		0	0						Untertest3.avi	0	880	547	72	111				0	Content		-72	-111	31669737	3218011779
31687	09:21:05.456	00:00:31.686	1902	-1024	-768	-1	-1	-1	-1	4	-1024	-768	-1	-1	-1	-1	4		0	0						Untertest3.avi	0	880	547	72	111				0	Content		-72	-111	31686985	3218029027
31702	09:21:05.471	00:00:31.701	1903	-1024	-768	-1	-1	-1	-1	4	-1024	-768	-1	-1	-1	-1	4		0	0						Untertest3.avi	0	880	547	72	111				0	Content		-72	-111	31701911	3218043953
31719	09:21:05.488	00:00:31.718	1904	-1024	-768	-1	-1	-1	-1	4	-1024	-768	-1	-1	-1	-1	4		0	0						Untertest3.avi	0	880	547	72	111				0	Content		-72	-111	31718535	3218060577
31735	09:21:05.504	00:00:31.735	1905	-1024	-768	-1	-1	-1	-1	4	-1024	-768	-1	-1	-1	-1	4		0	0						Untertest3.avi	0	880	547	72	111				0	Content		-72	-111	31735282	3218077324
31752	09:21:05.521	00:00:31.751	1906	-1024	-768	-1	-1	-1	-1	4	-1024	-768	-1	-1	-1	-1	4		0	0						Untertest3.avi	0	880	547	72	111				0	Content		-72	-111	31751905	3218093947
31769	09:21:05.538	00:00:31.768	1907	-1024	-768	-1	-1	-1	-1	4	-1024	-768	-1	-1	-1	-1	4		0	0						Untertest3.avi	0	880	547	72	111				0	Content		-72	-111	31768528	3218110570
31785	09:21:05.554	00:00:31.785	1908	-1024	-768	-1	-1	-1	-1	4	-1024	-768	-1	-1	-1	-1	4		0	0						Untertest3.avi	0	880	547	72	111				0	Content		-72	-111	31785151	3218127193
31802	09:21:05.571	00:00:31.802	1909	-1024	-768	-1	-1	-1	-1	4	-1024	-768	-1	-1	-1	-1	4		0	0						Untertest3.avi	0	880	547	72	111				0	Content		-72	-111	31802347	3218144389
31820	09:21:05.589	00:00:31.819	1910	-1024	-768	-1	-1	-1	-1	4	-1024	-768	-1	-1	-1	-1	4		0	0						Untertest3.avi	0	880	547	72	111				0	Content		-72	-111	31819718	3218161760
31837	09:21:05.606	00:00:31.836	1911	-1024	-768	-1	-1	-1	-1	4	-1024	-768	-1	-1	-1	-1	4		0	0						Untertest3.avi	0	880	547	72	111				0	Content		-72	-111	31836967	3218179009
31852	09:21:05.621	00:00:31.851	1912	-1024	-768	-1	-1	-1	-1	4	-1024	-768	-1	-1	-1	-1	4		0	0						Untertest3.avi	0	880	547	72	111				0	Content		-72	-111	31851769	3218193811
31869	09:21:05.638	00:00:31.868	1913	-1024	-768	-1	-1	-1	-1	4	-1024	-768	-1	-1	-1	-1	4		0	0						Untertest3.avi	0	880	547	72	111				0	Content		-72	-111	31868518	3218210560
31885	09:21:05.654	00:00:31.885	1914	-1024	-768	-1	-1	-1	-1	4	-1024	-768	-1	-1	-1	-1	4		0	0						Untertest3.avi	0	880	547	72	111				0	Content		-72	-111	31885143	3218227185
31902	09:21:05.671	00:00:31.901	1915	-1024	-768	-1	-1	-1	-1	4	-1024	-768	-1	-1	-1	-1	4		0	0						Untertest3.avi	0	880	547	72	111				0	Content		-72	-111	31901761	3218243803
31918	09:21:05.687	00:00:31.918	1916	-1024	-768	-1	-1	-1	-1	4	-1024	-768	-1	-1	-1	-1	4		0	0						Untertest3.avi	0	880	547	72	111				0	Content		-72	-111	31918396	3218260438
31935	09:21:05.704	00:00:31.935	1917	-1024	-768	-1	-1	-1	-1	4	-1024	-768	-1	-1	-1	-1	4		0	0						Untertest3.avi	0	880	547	72	111				0	Content		-72	-111	31935010	3218277052
31952	09:21:05.721	00:00:31.952	1918	-1024	-768	-1	-1	-1	-1	4	-1024	-768	-1	-1	-1	-1	4		0	0						Untertest3.avi	0	880	547	72	111				0	Content		-72	-111	31952206	3218294248
31970	09:21:05.739	00:00:31.969	1919	-1024	-768	-1	-1	-1	-1	4	-1024	-768	-1	-1	-1	-1	4		0	0						Untertest3.avi	0	880	547	72	111				0	Content		-72	-111	31969576	3218311618
31987	09:21:05.756	00:00:31.986	1920	-1024	-768	-1	-1	-1	-1	4	-1024	-768	-1	-1	-1	-1	4		0	0						Untertest3.avi	0	880	547	72	111				0	Content		-72	-111	31986825	3218328867
32002	09:21:05.771	00:00:32.001	1921	-1024	-768	-1	-1	-1	-1	4	-1024	-768	-1	-1	-1	-1	4		0	0						Untertest3.avi	0	880	547	72	111				0	Content		-72	-111	32001756	3218343798
32018	09:21:05.787	00:00:32.018	1922	-1024	-768	-1	-1	-1	-1	4	-1024	-768	-1	-1	-1	-1	4		0	0						Untertest3.avi	0	880	547	72	111				0	Content		-72	-111	32018388	3218360430
32035	09:21:05.804	00:00:32.035	1923	-1024	-768	-1	-1	-1	-1	4	-1024	-768	-1	-1	-1	-1	4		0	0						Untertest3.avi	0	880	547	72	111				0	Content		-72	-111	32035124	3218377166
32052	09:21:05.821	00:00:32.051	1924	-1024	-768	-1	-1	-1	-1	4	-1024	-768	-1	-1	-1	-1	4		0	0						Untertest3.avi	0	880	547	72	111				0	Content		-72	-111	32051744	3218393786
32068	09:21:05.837	00:00:32.068	1925	-1024	-768	-1	-1	-1	-1	4	-1024	-768	-1	-1	-1	-1	4		0	0						Untertest3.avi	0	880	547	72	111				0	Content		-72	-111	32068380	3218410422
32085	09:21:05.854	00:00:32.084	1926	-1024	-768	-1	-1	-1	-1	4	-1024	-768	-1	-1	-1	-1	4		0	0						Untertest3.avi	0	880	547	72	111				0	Content		-72	-111	32084991	3218427033
32102	09:21:05.871	00:00:32.102	1927	-1024	-768	-1	-1	-1	-1	4	-1024	-768	-1	-1	-1	-1	4		0	0						Untertest3.avi	0	880	547	72	111				0	Content		-72	-111	32102063	3218444105
32119	09:21:05.888	00:00:32.119	1928	-1024	-768	-1	-1	-1	-1	4	-1024	-768	-1	-1	-1	-1	4		0	0						Untertest3.avi	0	880	547	72	111				0	Content		-72	-111	32119437	3218461479
32137	09:21:05.906	00:00:32.136	1929	-1024	-768	-1	-1	-1	-1	4	-1024	-768	-1	-1	-1	-1	4		0	0						Untertest3.avi	0	880	547	72	111				0	Content		-72	-111	32136808	3218478850
32152	09:21:05.921	00:00:32.151	1930	-1024	-768	-1	-1	-1	-1	4	-1024	-768	-1	-1	-1	-1	4		0	0						Untertest3.avi	0	880	547	72	111				0	Content		-72	-111	32151606	3218493648
32169	09:21:05.938	00:00:32.169	1931	98,66393	516,952	0,4992166	0,8026101	435,4622	3,190905	3	98,66393	516,952	0,4992166	0,8026101	435,4622	3,190905	1	29	99	517						Untertest3.avi	0	880	547	72	111	-91	399	133	0	Content		27	406	32169428	3218511470
32186	09:21:05.955	00:00:32.185	1932	68,76919	542,7092	0,4994479	0,802832	434,4457	3,399594	3	68,76919	542,7092	0,4994479	0,802832	434,4457	3,399594	1	29	69	543						Untertest3.avi	0	880	547	72	111	-91	399	133	0	Content		-3	432	32185862	3218527904
32203	09:21:05.972	00:00:32.202	1933	36,15385	516,8495	0,5149517	0,8034546	434,4457	3,190112	3	36,15385	516,8495	0,5149517	0,8034546	434,4457	3,190112	3	29	0	0						Untertest3.avi	0	880	547	72	111	-91	399	133	0	Content		-72	-111	32202730	3218544772
32219	09:21:05.988	00:00:32.219	1934	17,91245	527,6328	0,515533	0,8035178	434,019	3,207188	3	22,77626	531,94	0,5155364	0,8035274	430,3196	3,181559	3	29	0	0						Untertest3.avi	0	880	547	72	111	-91	399	133	0	Content		-72	-111	32219363	3218561405
32236	09:21:06.005	00:00:32.235	1935	-21,03181	540,6117	0,5163293	0,8031946	436,3334	3,185836	3	-21,28709	540,4404	0,5163288	0,8031942	436,4843	3,18686	3	29	0	0						Untertest3.avi	0	880	547	72	111	-91	399	133	0	Content		-72	-111	32235977	3218578019
32252	09:21:06.021	00:00:32.252	1936	-41,5111	527,8147	0,5172617	0,8028563	433,7708	3,036095	3	-46,04821	523,8027	0,5172759	0,8028472	437,3228	3,059515	3	29	0	0						Untertest3.avi	0	880	547	72	111	-91	399	133	0	Content		-72	-111	32252360	3218594402
32269	09:21:06.038	00:00:32.269	1937	-108,4725	482,9466	0,53289	0,8029797	434,985	3,132551	1	-113,7062	479,1302	0,5031093	0,802573	437,3228	3,181705	3	29	-108	483						Untertest3.avi	0	880	547	72	111	-91	399	133	0	Content		-180	372	32269420	3218611462
32286	09:21:06.055	00:00:32.286	1938	-1024	-768	-1	-1	-1	-1	4	-1024	-768	-1	-1	-1	-1	4	29	0	0						Untertest3.avi	0	880	547	72	111	-91	399	133	0	Content		-72	-111	32286224	3218628266
32303	09:21:06.072	00:00:32.302	1939	-174,7917	503,4196	0,5343304	0,8029895	434,985	3,13231	1	-175,6591	498,6192	0,5332488	0,8029872	439,2927	3,161953	3	30	-175	503						Untertest3.avi	0	880	547	72	111	-463	298	400	0	Content		-247	392	32302790	3218644832
32319	09:21:06.088	00:00:32.319	1940	-204,3048	498,0363	0,5350397	0,8028612	434,985	3,121293	1	-205,6995	493,1474	0,5339598	0,8028588	439,2927	3,150721	3	30	-204	498						Untertest3.avi	0	880	547	72	111	-463	298	400	0	Content		-276	387	32319093	3218661135
32336	09:21:06.105	00:00:32.336	1941	-204,3048	498,0363	0,5344564	0,8027823	440,3322	3,121293	1	-205,6995	493,1474	0,5052001	0,8025033	439,2927	3,150721	3	30	-204	498						Untertest3.avi	0	880	547	72	111	-463	298	400	0	Content		-276	387	32336087	3218678129
32353	09:21:06.122	00:00:32.352	1942	-301,4304	450,0372	0,535579	0,8019549	440,3323	3,254364	1	-300,7068	451,4135	0,5358364	0,8019555	439,2927	3,24707	3	30	-301	450						Untertest3.avi	0	880	547	72	111	-463	298	400	0	Content		-373	339	32352713	3218694755
32369	09:21:06.138	00:00:32.369	1943	-354,8983	421,7229	0,5366083	0,8011196	440,3322	3,231962	1	-353,9458	423,2308	0,5368651	0,8011201	439,2927	3,224717	3	30	-355	422						Untertest3.avi	0	880	547	72	111	-463	298	400	0	Content		-427	311	32369461	3218711503
32386	09:21:06.155	00:00:32.385	1944	-404,0062	397,244	0,5393238	0,8007564	432,7005	3,20956	1	-402,0868	401,551	0,5052001	0,8025033	439,2927	3,202365	3	30	-404	397						Untertest3.avi	0	880	547	72	111	-463	298	400	0	Content		-476	286	32385710	3218727752
32402	09:21:06.171	00:00:32.402	1945	-387,3145	405,2249	0,5396553	0,8001521	432,7005	3,077443	1	-394,529	394,911	0,5380118	0,8001487	439,2927	3,121972	3	30	-387	405						Untertest3.avi	0	880	547	72	111	-463	298	400	0	Content		-459	294	32402340	3218744382
32419	09:21:06.188	00:00:32.418	1946	-397,0837	408,9286	0,5398523	0,7998629	432,7005	3,124109	1	-404,5515	398,7119	0,5382096	0,7998595	439,2927	3,169245	3	30	-397	409						Untertest3.avi	0	880	547	72	111	-463	298	400	0	Content		-469	298	32418958	3218761000
32436	09:21:06.205	00:00:32.435	1947	-406,8529	412,6324	0,5389062	0,7998486	436,7459	3,060619	1	-414,5741	402,5128	0,5052001	0,8025033	439,2927	3,128833	3	30	-407	413						Untertest3.avi	0	880	547	72	111	-463	298	400	0	Content		-479	302	32435957	3218777999
32452	09:21:06.221	00:00:32.452	1948	-1024	-768	-1	-1	-1	-1	4	-1024	-768	-1	-1	-1	-1	4	30	0	0						Untertest3.avi	0	880	547	72	111	-463	298	400	0	Content		-72	-111	32452332	3218794374
32469	09:21:06.238	00:00:32.468	1949	-385,7368	393,3636	0,539206	0,7993058	436,7459	3,137236	1	-385,7368	393,3636	0,539206	0,7993058	436,7459	3,137236	3	30	-386	393						Untertest3.avi	0	880	547	72	111	-463	298	400	0	Content		-458	282	32468952	3218810994
32486	09:21:06.255	00:00:32.485	1950	-385,7368	393,3636	0,539708	0,7992146	434,712	3,137236	1	-385,7368	393,3636	0,539708	0,7992146	434,712	3,137236	3	30	-386	393						Untertest3.avi	0	880	547	72	111	-463	298	400	0	Content		-458	282	32485573	3218827615
32503	09:21:06.272	00:00:32.502	1951	-391,3928	414,2969	0,5397559	0,7990779	434,712	3,101545	1	-391,3928	414,2969	0,5397559	0,7990779	434,712	3,101545	3	30	-391	414						Untertest3.avi	0	880	547	72	111	-463	298	400	0	Content		-463	303	32502697	3218844739
32519	09:21:06.288	00:00:32.519	1952	-405,1968	397,3833	0,5397376	0,798637	434,712	3,101964	1	-405,1968	397,3833	0,5397376	0,798637	434,712	3,101964	3	30	-405	397						Untertest3.avi	0	880	547	72	111	-463	298	400	0	Content		-477	286	32519194	3218861236
32536	09:21:06.305	00:00:32.535	1953	-409,2444	404,8077	0,5402983	0,7985073	432,3351	3,102383	1	-409,2444	404,8077	0,5402983	0,7985073	432,3351	3,102383	3	30	-409	405						Untertest3.avi	0	880	547	72	111	-463	298	400	0	Content		-481	294	32535884	3218877926
32552	09:21:06.321	00:00:32.552	1954	-397,5388	389,5037	0,5402322	0,7981661	432,3351	2,998076	1	-397,5388	389,5037	0,5402322	0,7981661	432,3351	2,998076	3	30	-398	390						Untertest3.avi	0	880	547	72	111	-463	298	400	0	Content		-470	279	32552131	3218894173
32569	09:21:06.338	00:00:32.568	1955	-402,9304	404,1298	0,5402701	0,7977896	432,3351	3,002151	1	-402,9304	404,1298	0,5402701	0,7977896	432,3351	3,002151	3	30	-403	404						Untertest3.avi	0	880	547	72	111	-463	298	400	0	Content		-475	293	32568796	3218910838
32586	09:21:06.355	00:00:32.585	1956	-400,1259	402,2528	0,5399697	0,7978229	433,5323	3,006226	1	-400,1259	402,2528	0,5399697	0,7978229	433,5323	3,006226	3	30	-400	402						Untertest3.avi	0	880	547	72	111	-463	298	400	0	Content		-472	291	32585553	3218927595
32602	09:21:06.371	00:00:32.602	1957	-380,8204	393,7414	0,5400671	0,7975549	433,5323	2,889601	1	-380,8204	393,7414	0,5400671	0,7975549	433,5323	2,889601	3	30	-381	394						Untertest3.avi	0	880	547	72	111	-463	298	400	0	Content		-453	283	32602498	3218944540
32619	09:21:06.388	00:00:32.619	1958	-404,6263	403,8679	0,5401784	0,7973651	433,5323	2,899946	1	-404,6263	403,8679	0,5401784	0,7973651	433,5323	2,899946	3	30	-405	404						Untertest3.avi	0	880	547	72	111	-463	298	400	0	Content		-477	293	32619305	3218961347
32636	09:21:06.405	00:00:32.635	1959	-397,4447	400,376	0,5401373	0,797389	434,2591	2,91029	1	-397,4447	400,376	0,5401373	0,797389	434,2591	2,91029	3	30	-397	400						Untertest3.avi	0	880	547	72	111	-463	298	400	0	Content		-469	289	32635925	3218977967
32652	09:21:06.421	00:00:32.652	1960	-410,5378	420,9963	0,540278	0,7976502	434,2591	2,98844	1	-410,5378	420,9963	0,540278	0,7976502	434,2591	2,98844	3	30	-411	421						Untertest3.avi	0	880	547	72	111	-463	298	400	0	Content		-483	310	32652051	3218994093
32669	09:21:06.438	00:00:32.668	1961	-356,135	505,8121	0,5396338	0,7995046	434,2591	2,87502	1	-356,135	505,8121	0,5396338	0,7995046	434,2591	2,87502	3	30	-356	506						Untertest3.avi	0	880	547	72	111	-463	298	400	0	Content		-428	395	32668671	3219010713
32685	09:21:06.454	00:00:32.685	1962	-352,7177	522,8487	0,5379023	0,8023176	438,0764	2,901749	1	-352,7177	522,8487	0,5379023	0,8023176	438,0764	2,901749	3	30	-353	523						Untertest3.avi	0	880	547	72	111	-463	298	400	0	Content		-425	412	32685420	3219027462
32702	09:21:06.471	00:00:32.702	1963	-277,1528	700,558	0,5374014	0,8046682	438,0764	2,896869	1	-277,1528	700,558	0,5374014	0,8046682	438,0764	2,896869	3	31	-277	701						Untertest3.avi	0	880	547	72	111	-299	709	899	0	Content		-349	590	32702488	3219044530
32719	09:21:06.488	00:00:32.718	1964	-240,802	769,2768	0,5371695	0,8064674	438,0764	2,926478	1	-240,802	769,2768	0,5371695	0,8064674	438,0764	2,926478	3	31	-241	769						Untertest3.avi	0	880	547	72	111	-299	709	899	0	Content		-313	658	32718792	3219060834
32736	09:21:06.505	00:00:32.735	1965	-204,4512	837,9957	0,5372618	0,8075593	437,8418	2,939478	1	-204,4512	837,9957	0,5372618	0,8075593	437,8418	2,939478	3	31	-204	838						Untertest3.avi	0	880	547	72	111	-299	709	899	0	Content		-276	727	32735862	3219077904
32752	09:21:06.521	00:00:32.752	1966	-227,693	820,3022	0,5375587	0,8073149	437,8418	2,835366	1	-227,693	820,3022	0,5375587	0,8073149	437,8418	2,835366	3	31	-228	820						Untertest3.avi	0	880	547	72	111	-299	709	899	0	Content		-300	709	32752041	3219094083
32769	09:21:06.538	00:00:32.769	1967	-220,654	836,8427	0,5378237	0,8070394	437,8418	2,792187	1	-220,654	836,8427	0,5378237	0,8070394	437,8418	2,792187	3	31	-221	837						Untertest3.avi	0	880	547	72	111	-299	709	899	0	Content		-293	726	32769247	3219111289
32786	09:21:06.555	00:00:32.785	1968	-1024	-768	-1	-1	-1	-1	4	-1024	-768	-1	-1	-1	-1	4	31	0	0						Untertest3.avi	0	880	547	72	111	-299	709	899	0	Content		-72	-111	32785536	3219127578
32802	09:21:06.571	00:00:32.802	1969	-212,6093	829,9996	0,5385097	0,8058779	437,8418	2,850811	1	-212,6093	829,9996	0,5385097	0,8058779	437,8418	2,850811	3	31	-213	830						Untertest3.avi	0	880	547	72	111	-299	709	899	0	Content		-285	719	32802034	3219144076
32819	09:21:06.588	00:00:32.818	1970	-212,2513	840,3373	0,5388733	0,8051269	437,8418	2,756702	1	-212,2513	840,3373	0,5388733	0,8051269	437,8418	2,756702	3	31	-212	840						Untertest3.avi	0	880	547	72	111	-299	709	899	0	Content		-284	729	32818783	3219160825
32836	09:21:06.605	00:00:32.835	1971	-1024	-768	-1	-1	-1	-1	4	-1024	-768	-1	-1	-1	-1	4	31	0	0						Untertest3.avi	0	880	547	72	111	-299	709	899	0	Content		-72	-111	32835727	3219177769
32852	09:21:06.621	00:00:32.852	1972	-214,3979	829,6159	0,5395094	0,8038586	437,8418	2,774535	1	-214,3979	829,6159	0,5395094	0,8038586	437,8418	2,774535	3	31	-214	830						Untertest3.avi	0	880	547	72	111	-299	709	899	0	Content		-286	719	32852474	3219194516
32869	09:21:06.638	00:00:32.869	1973	-218,2161	833,7528	0,5398604	0,8030473	437,8418	2,694743	1	-218,2161	833,7528	0,5398604	0,8030473	437,8418	2,694743	3	31	-218	834						Untertest3.avi	0	880	547	72	111	-299	709	899	0	Content		-290	723	32869100	3219211142
32885	09:21:06.654	00:00:32.885	1974	-201,9842	834,2507	0,5403388	0,8025412	437,141	2,734821	1	-201,9842	834,2507	0,5403388	0,8025412	437,141	2,734821	3	31	-202	834						Untertest3.avi	0	880	547	72	111	-299	709	899	0	Content		-274	723	32885401	3219227443
32902	09:21:06.671	00:00:32.902	1975	-210,4551	844,0471	0,5406397	0,8019307	437,141	2,672742	1	-210,4551	844,0471	0,5406397	0,8019307	437,141	2,672742	3	31	-210	844						Untertest3.avi	0	880	547	72	111	-299	709	899	0	Content		-282	733	32902152	3219244194
32919	09:21:06.688	00:00:32.918	1976	-229,2087	807,1825	0,5409512	0,8014823	437,141	2,740166	1	-229,2087	807,1825	0,5409512	0,8014823	437,141	2,740166	3	31	-229	807						Untertest3.avi	0	880	547	72	111	-299	709	899	0	Content		-301	696	32918647	3219260689
32936	09:21:06.705	00:00:32.935	1977	-221,1926	821,2715	0,5399068	0,8010941	442,3867	2,842983	1	-221,1926	821,2715	0,5399068	0,8010941	442,3867	2,842983	3	31	-221	821						Untertest3.avi	0	880	547	72	111	-299	709	899	0	Content		-293	710	32935717	3219277759
32952	09:21:06.721	00:00:32.952	1978	-238,243	828,8443	0,5391859	0,800742	446,4018	2,808223	1	-238,243	828,8443	0,5391859	0,800742	446,4018	2,808223	3	31	-238	829						Untertest3.avi	0	880	547	72	111	-299	709	899	0	Content		-310	718	32952342	3219294384
32969	09:21:06.738	00:00:32.969	1979	-239,4527	809,5047	0,5403003	0,8005003	442,9715	2,856337	1	-239,4527	809,5047	0,5403003	0,8005003	442,9715	2,856337	3	31	-239	810						Untertest3.avi	0	880	547	72	111	-299	709	899	0	Content		-311	699	32969090	3219311132
[truncated: 1,659 more rows]
