# Supplementary material for: Gaze Duration Biases for Colours in Combination with Dissonant and Consonant Sounds: A Comparative Eye-Tracking Study with Orangutans
Source: PLoS One. 2015 Oct 14;10(10):e0139894. doi: 10.1371/journal.pone.0139894 (PMC4605782; doi:10.1371/journal.pone.0139894)
Supplement: S1 Data — (ZIP) [file pone.0139894.s004.zip › Plos ColourSound Data/Apes/Farben_Musik_U3/Rec 29-All-Data.tsv]

System Properties:
Operating System:	Microsoft Windows NT 6.1.7601 Service Pack 1
System User Name:	tobiiadmin
Machine Name:	LOE7690LAP
Data properties:
Recording name:	Rec 29
Recording date:	07.03.2014
Recording time:	08:54:42
Recording resolution:	1024 x 768
Export date:	09.03.2014
Export time:	12:20:47
Participant:	Pini
Filter settings:
Eye: Average
Validity: Normal
Fixation filter: Tobii fixation filter
Velocity threshold: 35
Distance threshold: 35
Timestamp	DateTimeStamp	DateTimeStampStartOffset	Number	GazePointXLeft	GazePointYLeft	CamXLeft	CamYLeft	DistanceLeft	PupilLeft	ValidityLeft	GazePointXRight	GazePointYRight	CamXRight	CamYRight	DistanceRight	PupilRight	ValidityRight	FixationIndex	GazePointX	GazePointY	Event	EventKey	Data1	Data2	Descriptor	StimuliName	StimuliID	MediaWidth	MediaHeight	MediaPosX	MediaPosY	MappedFixationPointX	MappedFixationPointY	FixationDuration	AoiIds	AoiNames	WebGroupImage	MappedGazeDataPointX	MappedGazeDataPointY	MicroSecondTimestamp	AbsoluteMicroSecondTimestamp
3	08:54:42.337	00:00:00.003	0	141,2772	710,6517	0,4920232	0,7033416	447,4398	3,418488	0	-40,72465	690,3591	0,325383	0,753804	449,0532	3,411577	0	1	50	701						No media	0	1024	768	0	0	54	701	853	0	Content		50	701	3026	1300484791
20	08:54:42.354	00:00:00.019	1	121,838	717,059	0,4916417	0,7035488	447,3246	3,384457	0	-89,93326	700,6328	0,3248269	0,7539664	448,9411	3,387397	0	1	16	709						No media	0	1024	768	0	0	54	701	853	0	Content		16	709	19641	1300501406
36	08:54:42.370	00:00:00.036	2	147,0356	706,5775	0,4921766	0,7040931	447,2124	3,393211	0	-48,24578	679,7937	0,3253801	0,7546297	449,0714	3,348585	0	1	49	693						No media	0	1024	768	0	0	54	701	853	0	Content		49	693	36392	1300518157
53	08:54:42.387	00:00:00.053	3	162,2313	706,2534	0,4924216	0,7046891	447,136	3,39182	0	-39,24724	696,2738	0,3255341	0,7549883	448,8819	3,342643	0	1	61	701						No media	0	1024	768	0	0	54	701	853	0	Content		61	701	53021	1300534786
70	08:54:42.404	00:00:00.069	4	175,3552	708,3284	0,4926998	0,7048153	447,136	3,471377	0	-55,83713	688,1923	0,3257102	0,7554516	448,7133	3,423059	0	1	60	698						No media	0	1024	768	0	0	54	701	853	0	Content		60	698	69766	1300551531
86	08:54:42.420	00:00:00.086	5	149,7255	708,6252	0,492844	0,7050998	447,2139	3,412024	0	-49,48242	674,7527	0,3258411	0,7559144	448,7192	3,332523	0	1	50	692						No media	0	1024	768	0	0	54	701	853	0	Content		50	692	86391	1300568156
103	08:54:42.437	00:00:00.103	6	127,0794	703,2328	0,4929357	0,7052615	447,0593	3,475898	0	-37,99323	690,5278	0,3261005	0,7556595	448,5822	3,368375	0	1	45	697						No media	0	1024	768	0	0	54	701	853	0	Content		45	697	103020	1300584785
120	08:54:42.454	00:00:00.119	7	158,672	714,043	0,4932297	0,7050111	447,164	3,38353	0	-44,07332	685,3824	0,3261765	0,7557677	448,5302	3,364786	0	1	57	700						No media	0	1024	768	0	0	54	701	853	0	Content		57	700	119642	1300601407
136	08:54:42.470	00:00:00.136	8	167,4809	714,4279	0,4932951	0,704815	447,164	3,411815	0	-52,23991	677,5123	0,326217	0,7557919	448,5117	3,383144	0	1	58	696						No media	0	1024	768	0	0	54	701	853	0	Content		58	696	136392	1300618157
153	08:54:42.487	00:00:00.153	9	153,669	714,9871	0,4932696	0,705136	446,9907	3,384492	0	-48,66478	680,3427	0,3262199	0,7557079	448,4992	3,369676	0	1	53	698						No media	0	1024	768	0	0	54	701	853	0	Content		53	698	153022	1300634787
170	08:54:42.504	00:00:00.169	10	162,5189	705,6602	0,4933352	0,7050986	446,7272	3,336995	0	-44,39203	691,8402	0,3262346	0,7553923	448,4281	3,350763	0	1	59	699						No media	0	1024	768	0	0	54	701	853	0	Content		59	699	169762	1300651527
187	08:54:42.521	00:00:00.186	11	183,0089	718,5555	0,4933319	0,7047597	446,7272	3,427689	0	-50,9066	699,6622	0,3262075	0,7553437	448,4162	3,339262	0	1	66	709						No media	0	1024	768	0	0	54	701	853	0	Content		66	709	186515	1300668280
203	08:54:42.537	00:00:00.203	12	167,0877	710,8203	0,4933949	0,705037	446,8882	3,334504	0	-43,75108	694,6504	0,3262198	0,7553043	448,404	3,366532	0	1	62	703						No media	0	1024	768	0	0	54	701	853	0	Content		62	703	203150	1300684915
220	08:54:42.554	00:00:00.219	13	153,5598	712,1908	0,493436	0,7049072	446,8731	3,364493	0	-47,1077	693,1385	0,3262245	0,7552775	448,3929	3,341078	0	1	53	703						No media	0	1024	768	0	0	54	701	853	0	Content		53	703	219775	1300701540
236	08:54:42.570	00:00:00.236	14	150,9523	709,0361	0,4934081	0,7050835	446,8329	3,310514	0	-57,38087	688,4373	0,3261977	0,7553549	448,1293	3,305282	0	1	47	699						No media	0	1024	768	0	0	54	701	853	0	Content		47	699	236402	1300718167
253	08:54:42.587	00:00:00.253	15	157,4525	702,6157	0,4934751	0,7049983	446,9818	3,28201	0	-46,71522	687,6137	0,3262706	0,7552504	448,3844	3,319952	0	1	55	695						No media	0	1024	768	0	0	54	701	853	0	Content		55	695	253156	1300734921
270	08:54:42.604	00:00:00.269	16	159,5988	702,2875	0,4935	0,7048805	446,9979	3,260653	0	-63,18213	696,7904	0,3262964	0,7550551	448,3849	3,26875	0	1	48	700						No media	0	1024	768	0	0	54	701	853	0	Content		48	700	269786	1300751551
286	08:54:42.620	00:00:00.286	17	142,7281	702,1907	0,4935049	0,7048787	447,0195	3,294162	0	-27,23728	698,5301	0,3263127	0,7551105	448,4265	3,153326	0	1	58	700						No media	0	1024	768	0	0	54	701	853	0	Content		58	700	286412	1300768177
303	08:54:42.637	00:00:00.303	18	146,3582	707,3115	0,4935022	0,7049006	447,1409	3,276006	0	-71,71021	691,6631	0,3262869	0,7550982	448,1974	3,251759	0	1	37	699						No media	0	1024	768	0	0	54	701	853	0	Content		37	699	303041	1300784806
320	08:54:42.654	00:00:00.319	19	149,9749	718,2697	0,4935044	0,704948	446,7845	3,221988	0	-76,26541	692,1929	0,3263351	0,7551584	448,4045	3,260216	0	1	37	705						No media	0	1024	768	0	0	54	701	853	0	Content		37	705	319794	1300801559
336	08:54:42.670	00:00:00.336	20	132,7833	710,0282	0,4935283	0,7049899	446,7921	3,237385	0	-83,62147	689,9841	0,3264086	0,7551183	448,7346	3,29231	0	1	25	700						No media	0	1024	768	0	0	54	701	853	0	Content		25	700	336424	1300818189
353	08:54:42.687	00:00:00.353	21	154,9875	717,6172	0,4935463	0,704618	446,7921	3,279137	0	-50,12203	697,1159	0,3264441	0,7549897	448,7544	3,168668	0	1	52	707						No media	0	1024	768	0	0	54	701	853	0	Content		52	707	353052	1300834817
370	08:54:42.704	00:00:00.369	22	143,6201	712,7861	0,4937287	0,7047167	447,2659	3,236917	0	-28,43447	716,1105	0,3264592	0,7548773	448,4742	3,041592	0	1	58	714						No media	0	1024	768	0	0	54	701	853	0	Content		58	714	369682	1300851447
386	08:54:42.720	00:00:00.386	23	156,2859	714,5245	0,4938032	0,70443	447,266	3,256533	0	-84,25978	698,9446	0,3266589	0,7546691	448,4613	3,255497	0	1	36	707						No media	0	1024	768	0	0	54	701	853	0	Content		36	707	386435	1300868200
403	08:54:42.737	00:00:00.403	24	132,4503	711,8054	0,493789	0,7049385	447,1839	3,19059	0	-46,39008	723,7146	0,3267075	0,7546092	448,4251	3,102042	0	1	43	718						No media	0	1024	768	0	0	54	701	853	0	Content		43	718	403066	1300884831
420	08:54:42.754	00:00:00.419	25	179,3701	697,9894	0,4931232	0,7040979	447,1724	3,155224	0	-2,994828	684,3107	0,3263915	0,7539662	448,839	3,200373	0	1	88	691						No media	0	1024	768	0	0	54	701	853	0	Content		88	691	419694	1300901459
436	08:54:42.770	00:00:00.436	26	179,4415	692,6562	0,4929608	0,7039124	447,0625	3,228425	0	10,02068	683,3071	0,3262335	0,7540529	448,5872	3,06896	0	1	95	688						No media	0	1024	768	0	0	54	701	853	0	Content		95	688	436326	1300918091
451	08:54:42.785																				MovieStart	128	0	0	Untertest3.avi
453	08:54:42.787	00:00:00.452	27	180,7388	695,1052	0,4930662	0,7041747	447,0991	3,184991	0	-39,18694	672,6935	0,3262238	0,7543361	448,4026	3,15683	0	1	71	684						Untertest3.avi	0	880	547	72	111	-18	590	853	0	Content		-1	573	452954	1300934719
470	08:54:42.804	00:00:00.469	28	177,0329	699,2521	0,4930559	0,7042608	447,1049	3,235157	0	-2,036484	690,7509	0,3263129	0,7542844	448,9435	3,092841	0	1	87	695						Untertest3.avi	0	880	547	72	111	-18	590	853	0	Content		15	584	469708	1300951473
486	08:54:42.820	00:00:00.486	29	172,5531	692,4348	0,4931093	0,7043565	447,2184	3,185857	0	5,781524	710,619	0,3262652	0,7543613	448,73	3,026644	0	1	89	702						Untertest3.avi	0	880	547	72	111	-18	590	853	0	Content		17	591	486337	1300968102
503	08:54:42.837	00:00:00.502	30	162,3823	695,8387	0,4930527	0,704445	447,4973	3,211342	0	-36,80118	673,2483	0,3262983	0,7543783	448,8969	3,216152	0	1	63	685						Untertest3.avi	0	880	547	72	111	-18	590	853	0	Content		-9	574	502965	1300984730
520	08:54:42.854	00:00:00.519	31	154,9683	700,1942	0,4930281	0,7045316	447,4277	3,202749	0	-17,59569	687,835	0,3262732	0,7544661	448,7796	3,241311	0	1	69	694						Untertest3.avi	0	880	547	72	111	-18	590	853	0	Content		-3	583	519719	1301001484
536	08:54:42.870	00:00:00.536	32	164,7529	698,0759	0,4930426	0,7046106	447,3346	3,255096	0	-49,52221	673,8031	0,3261722	0,7544823	448,7161	3,293961	0	1	58	686						Untertest3.avi	0	880	547	72	111	-18	590	853	0	Content		-14	575	536348	1301018113
553	08:54:42.887	00:00:00.552	33	157,1842	700,3145	0,4930884	0,7045457	447,1277	3,239318	0	-45,21669	686,9703	0,3261355	0,7544512	448,7578	3,206801	0	1	56	694						Untertest3.avi	0	880	547	72	111	-18	590	853	0	Content		-16	583	552985	1301034750
570	08:54:42.904	00:00:00.569	34	148,5474	701,352	0,4930938	0,7043329	447,5826	3,339447	0	-31,39338	691,5062	0,3261507	0,7543493	448,2632	3,196732	0	1	59	696						Untertest3.avi	0	880	547	72	111	-18	590	853	0	Content		-13	585	569611	1301051376
586	08:54:42.920	00:00:00.586	35	164,2237	689,9797	0,4932511	0,7042331	447,5826	3,343974	0	-28,02941	702,764	0,3261738	0,7541011	448,1943	3,127338	0	1	68	696						Untertest3.avi	0	880	547	72	111	-18	590	853	0	Content		-4	585	586362	1301068127
603	08:54:42.937	00:00:00.602	36	169,0294	708,1412	0,4932707	0,7039508	447,5826	3,358711	0	-30,4695	699,684	0,3262285	0,7538006	448,4644	3,204843	0	1	69	704						Untertest3.avi	0	880	547	72	111	-18	590	853	0	Content		-3	593	602990	1301084755
620	08:54:42.954	00:00:00.619	37	179,1602	704,9844	0,4932822	0,7041527	447,5826	3,351836	0	-53,15602	697,4354	0,32624	0,7537305	448,4388	3,192793	0	1	63	701						Untertest3.avi	0	880	547	72	111	-18	590	853	0	Content		-9	590	619619	1301101384
636	08:54:42.970	00:00:00.636	38	136,1603	707,3454	0,4932643	0,7041107	447,2834	3,328725	0	-30,36141	711,6641	0,326293	0,7536659	448,4073	3,191177	0	1	53	710						Untertest3.avi	0	880	547	72	111	-18	590	853	0	Content		-19	599	636249	1301118014
653	08:54:42.987	00:00:00.652	39	167,8457	698,6393	0,4933801	0,7039163	447,2834	3,380811	0	-31,40536	716,7988	0,3264556	0,7534922	448,3505	3,21027	0	1	68	708						Untertest3.avi	0	880	547	72	111	-18	590	853	0	Content		-4	597	652884	1301134649
670	08:54:43.004	00:00:00.669	40	133,8958	705,2817	0,4935266	0,7040192	447,1382	3,373095	0	-30,94025	725,7442	0,3264352	0,7533945	448,3897	3,157562	0	1	51	716						Untertest3.avi	0	880	547	72	111	-18	590	853	0	Content		-21	605	669507	1301151272
686	08:54:43.020	00:00:00.686	41	163,5141	706,2883	0,4935909	0,7038435	447,1382	3,481326	0	-28,92152	732,144	0,326558	0,7533816	448,1296	3,148439	0	1	67	719						Untertest3.avi	0	880	547	72	111	-18	590	853	0	Content		-5	608	686262	1301168027
703	08:54:43.037	00:00:00.703	42	157,9761	704,2124	0,4936458	0,7041068	447,1382	3,482625	0	-34,94633	714,4327	0,3266541	0,7534838	448,3201	3,213002	0	1	62	709						Untertest3.avi	0	880	547	72	111	-18	590	853	0	Content		-10	598	703017	1301184782
720	08:54:43.054	00:00:00.719	43	138,1068	709,4338	0,4937031	0,7041562	447,2797	3,449325	0	-104,9134	689,1985	0,3266586	0,7539937	448,3201	3,369711	0	1	17	699						Untertest3.avi	0	880	547	72	111	-18	590	853	0	Content		-55	588	719646	1301201411
736	08:54:43.070	00:00:00.736	44	127,9407	710,7062	0,4936316	0,7042587	447,0909	3,459793	0	-49,81662	718,1273	0,3265915	0,7535522	448,08	3,354185	0	1	39	714						Untertest3.avi	0	880	547	72	111	-18	590	853	0	Content		-33	603	736275	1301218040
753	08:54:43.087	00:00:00.752	45	134,4306	713,6542	0,4935949	0,7042195	447,111	3,486331	0	-65,7016	712,5118	0,3266022	0,7535012	448,3235	3,455769	0	1	34	713						Untertest3.avi	0	880	547	72	111	-18	590	853	0	Content		-38	602	752906	1301234671
770	08:54:43.104	00:00:00.769	46	121,3694	710,1804	0,4935866	0,7041789	447,1467	3,550958	0	-12,62929	717,2402	0,3265564	0,7530226	448,3235	3,431698	0	1	54	714						Untertest3.avi	0	880	547	72	111	-18	590	853	0	Content		-18	603	769659	1301251424
786	08:54:43.120	00:00:00.786	47	133,0036	717,3179	0,493633	0,7041856	447,3069	3,507292	0	-95,19461	702,6618	0,3264115	0,7536085	448,0421	3,480449	0	1	19	710						Untertest3.avi	0	880	547	72	111	-18	590	853	0	Content		-53	599	786286	1301268051
803	08:54:43.137	00:00:00.802	48	124,7803	719,0488	0,4935807	0,7043839	447,3248	3,564001	0	-60,11666	719,0997	0,3265959	0,7536344	448,3938	3,329531	0	1	32	719						Untertest3.avi	0	880	547	72	111	-18	590	853	0	Content		-40	608	802915	1301284680
820	08:54:43.154	00:00:00.819	49	119,7013	719,2876	0,4936611	0,7044551	447,1917	3,589727	0	-27,59328	721,3604	0,32667	0,7537181	448,2937	3,290304	0	1	46	720						Untertest3.avi	0	880	547	72	111	-18	590	853	0	Content		-26	609	819670	1301301435
836	08:54:43.170	00:00:00.836	50	120,3839	705,9869	0,4935361	0,7047639	447,1422	3,60985	0	25,94127	757,569	0,3265347	0,7535054	448,2938	3,277402	0	1	73	732						Untertest3.avi	0	880	547	72	111	-18	590	853	0	Content		1	621	836299	1301318064
853	08:54:43.187	00:00:00.852	51	233,42	714,4805	0,4913142	0,7042419	447,8575	3,600657	0	121,2277	720,7803	0,3248873	0,7537423	448,7533	3,454206	0	2	177	718						Untertest3.avi	0	880	547	72	111	388	601	167	0	Content		105	607	852930	1301334695
870	08:54:43.204	00:00:00.869	52	412,1657	712,8533	0,4887786	0,7041746	448,4554	3,602923	0	308,5863	732,8401	0,3228215	0,7535764	449,5526	3,246662	0	2	360	723						Untertest3.avi	0	880	547	72	111	388	601	167	0	Content		288	612	869559	1301351324
886	08:54:43.220	00:00:00.886	53	526,9852	704,8896	0,4874106	0,704459	449,4279	3,654516	0	397,8167	693,7668	0,3216149	0,7538344	449,6401	3,56224	0	2	462	699						Untertest3.avi	0	880	547	72	111	388	601	167	0	Content		390	588	886311	1301368076
903	08:54:43.237	00:00:00.902	54	551,6625	724,6237	0,4870372	0,7046362	449,4279	3,665416	0	414,6127	699,1898	0,3212864	0,7540011	449,9241	3,541942	0	2	483	712						Untertest3.avi	0	880	547	72	111	388	601	167	0	Content		411	601	902941	1301384706
920	08:54:43.254	00:00:00.919	55	547,3731	721,8938	0,487243	0,7047799	449,4279	3,755821	0	400,1813	692,2561	0,3213698	0,7543058	449,7546	3,567721	0	2	474	707						Untertest3.avi	0	880	547	72	111	388	601	167	0	Content		402	596	919571	1301401336
936	08:54:43.270	00:00:00.936	56	556,5844	707,8266	0,4872691	0,7048535	449,4279	3,694968	0	409,6649	698,3049	0,3213068	0,7544085	449,8044	3,606666	0	2	483	703						Untertest3.avi	0	880	547	72	111	388	601	167	0	Content		411	592	936198	1301417963
953	08:54:43.287	00:00:00.952	57	584,5067	714,3239	0,487438	0,7051387	449,7229	3,741268	0	336,0298	709,8991	0,3204778	0,7543679	449,5875	3,485898	0	2	460	712						Untertest3.avi	0	880	547	72	111	388	601	167	0	Content		388	601	952826	1301434591
969	08:54:43.303	00:00:00.969	58	424,5528	724,9252	0,4704429	0,7053099	393,0233	3,19653	0	392,9207	718,3778	0,3208044	0,7542878	449,5875	3,425928	0	2	409	722						Untertest3.avi	0	880	547	72	111	388	601	167	0	Content		337	611	969454	1301451219
986	08:54:43.320	00:00:00.986	59	603,8511	712,5689	0,4876148	0,7052073	449,5159	3,728944	0	313,042	707,8395	0,3201856	0,7544222	449,5501	3,480283	0	2	458	710						Untertest3.avi	0	880	547	72	111	388	601	167	0	Content		386	599	986085	1301467850
1003	08:54:43.337	00:00:01.002	60	606,7318	715,0501	0,4875528	0,7052548	449,3288	3,736624	0	325,9646	705,3542	0,3202931	0,7545562	449,4523	3,561702	0	2	466	710						Untertest3.avi	0	880	547	72	111	388	601	167	0	Content		394	599	1002840	1301484605
1019	08:54:43.353	00:00:01.019	61	569,6186	712,7423	0,4872556	0,70537	449,0015	3,70555	0	322,4121	712,4595	0,3202292	0,7546344	449,5989	3,567651	0	3	446	713						Untertest3.avi	0	880	547	72	111	328	598	283	0	Content		374	602	1019467	1301501232
1036	08:54:43.370	00:00:01.036	62	585,5388	718,7678	0,4874524	0,705477	448,8021	3,776892	0	305,6218	711,9133	0,3201047	0,7546895	449,4462	3,516462	0	3	446	715						Untertest3.avi	0	880	547	72	111	328	598	283	0	Content		374	604	1036221	1301517986
1053	08:54:43.387	00:00:01.052	63	502,0025	709,1604	0,486696	0,7055799	448,6843	3,691557	0	337,3259	712,5363	0,320454	0,7548138	449,4856	3,542436	0	3	420	711						Untertest3.avi	0	880	547	72	111	328	598	283	0	Content		348	600	1052851	1301534616
1069	08:54:43.403	00:00:01.069	64	485,8155	711,1188	0,4864363	0,7058418	448,3365	3,665502	0	315,5647	703,6422	0,3202096	0,7551011	449,363	3,544537	0	3	401	707						Untertest3.avi	0	880	547	72	111	328	598	283	0	Content		329	596	1069481	1301551246
1086	08:54:43.420	00:00:01.086	65	511,0045	716,1326	0,4869448	0,7059227	448,3454	3,697021	0	313,1395	704,4354	0,3203191	0,7552769	449,448	3,586755	0	3	412	710						Untertest3.avi	0	880	547	72	111	328	598	283	0	Content		340	599	1086110	1301567875
1103	08:54:43.437	00:00:01.102	66	508,6536	708,8492	0,4869876	0,7060308	448,3257	3,705401	0	289,0351	701,3402	0,3203221	0,755302	449,5335	3,604502	0	3	399	705						Untertest3.avi	0	880	547	72	111	328	598	283	0	Content		327	594	1102867	1301584632
1119	08:54:43.453	00:00:01.119	67	553,9022	720,8891	0,4875119	0,7059667	448,3102	3,73456	0	311,9227	717,5821	0,320349	0,7553555	449,4597	3,557685	0	3	433	719						Untertest3.avi	0	880	547	72	111	328	598	283	0	Content		361	608	1119494	1301601259
1136	08:54:43.470	00:00:01.136	68	540,1899	718,5902	0,4875135	0,7060409	448,2016	3,727648	0	305,4643	698,2233	0,3204193	0,7556329	449,3322	3,606589	0	3	423	708						Untertest3.avi	0	880	547	72	111	328	598	283	0	Content		351	597	1136126	1301617891
1153	08:54:43.487	00:00:01.152	69	505,4946	716,356	0,4873014	0,7063338	448,0034	3,74097	0	295,4177	695,7952	0,3204831	0,7558435	449,2094	3,607296	0	3	400	706						Untertest3.avi	0	880	547	72	111	328	598	283	0	Content		328	595	1152879	1301634644
1169	08:54:43.503	00:00:01.169	70	509,9339	716,6693	0,4875968	0,7067633	448,1564	3,787419	0	309,5949	713,3071	0,3206761	0,7560676	449,1008	3,58288	0	3	410	715						Untertest3.avi	0	880	547	72	111	328	598	283	0	Content		338	604	1169200	1301650965
1186	08:54:43.520	00:00:01.185	71	539,8031	711,6852	0,4880491	0,707405	447,8602	3,781122	0	312,1589	702,5823	0,3209286	0,7565945	448,9615	3,606375	0	3	426	707						Untertest3.avi	0	880	547	72	111	328	598	283	0	Content		354	596	1185825	1301667590
1202	08:54:43.536	00:00:01.202	72	421,003	708,3957	0,4872555	0,7079635	447,8034	3,796428	0	238,8141	703,2126	0,3205993	0,756974	448,8937	3,605318	0	3	330	706						Untertest3.avi	0	880	547	72	111	328	598	283	0	Content		258	595	1202448	1301684213
1219	08:54:43.553	00:00:01.219	73	446,7136	706,6221	0,4877971	0,708066	447,5653	3,771254	0	295,0625	702,361	0,3214681	0,7570904	448,9272	3,613969	0	3	371	704						Untertest3.avi	0	880	547	72	111	328	598	283	0	Content		299	593	1219072	1301700837
1236	08:54:43.570	00:00:01.235	74	434,5218	705,7881	0,487862	0,7080597	447,6447	3,803142	0	255,6252	701,4007	0,3214389	0,7569437	448,8628	3,631912	0	3	345	704						Untertest3.avi	0	880	547	72	111	328	598	283	0	Content		273	593	1235824	1301717589
1252	08:54:43.586	00:00:01.252	75	463,7135	712,5383	0,4885636	0,707741	447,8304	3,810762	0	282,4133	702,4155	0,3216923	0,75676	448,8064	3,597473	0	3	373	707						Untertest3.avi	0	880	547	72	111	328	598	283	0	Content		301	596	1252448	1301734213
1269	08:54:43.603	00:00:01.269	76	461,8915	717,4203	0,4886099	0,7075174	447,6535	3,838903	0	255,3084	702,9878	0,3215857	0,7565118	448,7095	3,641986	0	3	359	710						Untertest3.avi	0	880	547	72	111	328	598	283	0	Content		287	599	1269074	1301750839
1286	08:54:43.620	00:00:01.285	77	371,7601	718,1064	0,4779733	0,7069521	406,7307	3,536846	0	248,8535	757,5764	0,3139928	0,7558466	400,3009	3,092809	0	3	310	738						Untertest3.avi	0	880	547	72	111	328	598	283	0	Content		238	627	1285822	1301767587
1302	08:54:43.636	00:00:01.302	78	208,1185	681,1124	0,4921234	0,7059296	447,3621	3,797812	0	49,06588	749,2157	0,3258205	0,7551801	448,5528	3,434342	0	4	129	715						Untertest3.avi	0	880	547	72	111	-48	570	350	0	Content		57	604	1302447	1301784212
1319	08:54:43.653	00:00:01.319	79	136,6487	684,467	0,4934362	0,70572	447,2994	3,794205	0	-81,93913	673,8635	0,3268533	0,7549837	448,5022	3,815934	0	4	27	679						Untertest3.avi	0	880	547	72	111	-48	570	350	0	Content		-45	568	1319069	1301800834
1336	08:54:43.670	00:00:01.335	80	139,9768	687,2121	0,4932892	0,7056937	447,3149	3,811229	0	-72,81751	665,7591	0,3416273	0,7553707	409,6111	3,475361	0	4	34	676						Untertest3.avi	0	880	547	72	111	-48	570	350	0	Content		-38	565	1335817	1301817582
1352	08:54:43.686	00:00:01.352	81	177,859	684,0376	0,49376	0,7056172	447,3583	3,826134	0	-71,38782	675,1488	0,3416089	0,7554371	409,6111	3,467168	0	4	53	680						Untertest3.avi	0	880	547	72	111	-48	570	350	0	Content		-19	569	1352316	1301834081
1369	08:54:43.703	00:00:01.369	82	164,113	688,908	0,4937259	0,7054947	447,5097	3,816011	0	-84,37659	667,7405	0,3415562	0,7553679	409,6111	3,490771	0	4	40	678						Untertest3.avi	0	880	547	72	111	-48	570	350	0	Content		-32	567	1369065	1301850830
1386	08:54:43.720	00:00:01.385	83	170,2907	676,4783	0,4936923	0,7056599	447,4289	3,781529	0	-95,71406	672,881	0,3415119	0,7552223	409,6111	3,49095	0	4	37	675						Untertest3.avi	0	880	547	72	111	-48	570	350	0	Content		-35	564	1385688	1301867453
1402	08:54:43.736	00:00:01.402	84	168,8447	678,0267	0,493738	0,7055569	447,3061	3,833764	0	-80,05231	664,0736	0,3414879	0,7551148	409,6111	3,47981	0	4	44	671						Untertest3.avi	0	880	547	72	111	-48	570	350	0	Content		-28	560	1402436	1301884201
1419	08:54:43.753	00:00:01.418	85	170,0596	682,9989	0,4937375	0,7052413	447,3365	3,803913	0	-100,5316	664,5057	0,3413517	0,7549584	409,6111	3,407618	0	4	35	674						Untertest3.avi	0	880	547	72	111	-48	570	350	0	Content		-37	563	1418936	1301900701
1436	08:54:43.770	00:00:01.435	86	165,3418	687,6967	0,4937232	0,7051305	447,318	3,822125	0	-104,4168	666,7319	0,341258	0,7548135	409,6111	3,539066	0	4	30	677						Untertest3.avi	0	880	547	72	111	-48	570	350	0	Content		-42	566	1435685	1301917450
1452	08:54:43.786	00:00:01.452	87	111,2331	684,6193	0,4932251	0,70509	447,2316	3,892654	0	-115,145	672,2288	0,3425975	0,7546459	406,4491	3,546566	0	4	-2	678						Untertest3.avi	0	880	547	72	111	-48	570	350	0	Content		-74	567	1452309	1301934074
1469	08:54:43.803	00:00:01.468	88	144,6849	696,3604	0,4937169	0,7048999	447,4052	3,88624	0	-39,56957	700,7704	0,3268336	0,7540859	448,0327	3,722335	0	4	53	699						Untertest3.avi	0	880	547	72	111	-48	570	350	0	Content		-19	588	1468933	1301950698
1486	08:54:43.820	00:00:01.485	89	148,8373	684,3716	0,4936077	0,7049802	447,2569	3,881917	0	-101,3061	674,2837	0,3424093	0,7547375	406,4492	3,533347	0	4	24	679						Untertest3.avi	0	880	547	72	111	-48	570	350	0	Content		-48	568	1485557	1301967322
1502	08:54:43.836	00:00:01.502	90	102,1254	682,9958	0,492925	0,7050543	447,2769	3,934458	0	-109,2691	684,3663	0,3420911	0,7546929	406,9531	3,486972	0	4	-4	684						Untertest3.avi	0	880	547	72	111	-48	570	350	0	Content		-76	573	1502250	1301984015
1519	08:54:43.853	00:00:01.519	91	104,6121	691,5654	0,4927826	0,7050143	447,3613	3,921124	0	-92,32479	736,084	0,3258479	0,7542681	448,2457	3,698075	0	4	6	714						Untertest3.avi	0	880	547	72	111	-48	570	350	0	Content		-66	603	1519055	1302000820
1536	08:54:43.870	00:00:01.535	92	102,956	692,8558	0,4926826	0,7050991	447,2581	3,903455	0	-116,2871	679,3683	0,3404609	0,7547653	410,1695	3,53464	0	4	-7	686						Untertest3.avi	0	880	547	72	111	-48	570	350	0	Content		-79	575	1535679	1302017444
1552	08:54:43.886	00:00:01.552	93	83,2719	686,9426	0,4925817	0,7050298	447,2018	3,941108	0	-111,6866	673,6973	0,3415515	0,7546871	407,4726	3,533338	0	4	-14	680						Untertest3.avi	0	880	547	72	111	-48	570	350	0	Content		-86	569	1552304	1302034069
1569	08:54:43.903	00:00:01.568	94	140,4445	700,2098	0,4800418	0,704854	404,2382	3,513483	0	-91,95227	679,4815	0,3414354	0,7546535	407,4727	3,496453	0	4	24	690						Untertest3.avi	0	880	547	72	111	-48	570	350	0	Content		-48	579	1568927	1302050692
1586	08:54:43.920	00:00:01.585	95	126,951	695,3073	0,4928599	0,7049906	447,3085	3,949358	0	-129,0073	674,7427	0,3412676	0,7547026	407,4727	3,599792	0	4	-1	685						Untertest3.avi	0	880	547	72	111	-48	570	350	0	Content		-73	574	1585685	1302067450
1602	08:54:43.936	00:00:01.602	96	136,8625	703,8398	0,4927665	0,7050626	447,2914	3,946731	0	-126,126	675,8859	0,3410968	0,7547683	407,4727	3,566059	0	4	5	690						Untertest3.avi	0	880	547	72	111	-48	570	350	0	Content		-67	579	1602179	1302083944
1619	08:54:43.953	00:00:01.618	97	155,7842	697,5488	0,49268	0,7049439	447,2914	3,971141	0	-114,5927	690,5495	0,3409968	0,754796	407,4727	3,59872	0	4	21	694						Untertest3.avi	0	880	547	72	111	-48	570	350	0	Content		-51	583	1618944	1302100709
1636	08:54:43.970	00:00:01.635	98	151,0101	686,854	0,4924569	0,705013	447,2914	3,960501	0	-130,5572	679,3115	0,3407928	0,7548551	407,4727	3,521041	0	4	10	683						Untertest3.avi	0	880	547	72	111	-48	570	350	0	Content		-62	572	1635551	1302117316
1652	08:54:43.986	00:00:01.652	99	56,83612	737,1703	0,4831347	0,7061614	413,9379	3,745816	0	-201,3401	710,4182	0,3425307	0,7559247	405,6947	3,598221	0	5	-72	724						Untertest3.avi	0	880	547	72	111	-274	700	833	0	Content		-144	613	1652176	1302133941
1669	08:54:44.003	00:00:01.668	100	-23,34629	794,7076	0,4938741	0,7082692	447,5562	3,967716	0	-289,1929	763,5466	0,3436525	0,757369	405,6947	3,565351	0	5	-156	779						Untertest3.avi	0	880	547	72	111	-274	700	833	0	Content		-228	668	1668744	1302150509
1685	08:54:44.019	00:00:01.685	101	-50,17868	825,7897	0,494007	0,7091982	447,459	4,01058	0	-320,4438	815,4073	0,3277402	0,7575054	448,5378	3,938707	0	5	-185	821						Untertest3.avi	0	880	547	72	111	-274	700	833	0	Content		-257	710	1685422	1302167187
1702	08:54:44.036	00:00:01.702	102	-111,72	821,7291	0,4933372	0,709083	447,4383	4,037292	0	-328,5935	784,4174	0,3407229	0,7578337	412,8929	3,683541	0	5	-220	803						Untertest3.avi	0	880	547	72	111	-274	700	833	0	Content		-292	692	1702170	1302183935
1719	08:54:44.053	00:00:01.718	103	-57,25121	811,7971	0,4937986	0,7093589	447,2004	4,043014	0	-362,1638	782,3934	0,3407009	0,7580057	412,893	3,672723	0	5	-210	797						Untertest3.avi	0	880	547	72	111	-274	700	833	0	Content		-282	686	1718936	1302200701
1736	08:54:44.070	00:00:01.735	104	-55,57222	818,3944	0,4937596	0,7094363	447,1625	4,023619	0	-350,207	785,8885	0,3406364	0,7580701	412,893	3,623475	0	5	-203	802						Untertest3.avi	0	880	547	72	111	-274	700	833	0	Content		-275	691	1735546	1302217311
1752	08:54:44.086	00:00:01.752	105	-115,945	815,6754	0,4931216	0,7092654	447,4471	4,039345	0	-351,6638	782,1813	0,3420966	0,7581322	408,9615	3,637995	0	5	-234	799						Untertest3.avi	0	880	547	72	111	-274	700	833	0	Content		-306	688	1752166	1302233931
1769	08:54:44.103	00:00:01.768	106	-112,7953	826,1665	0,4930701	0,7092055	447,4734	4,048372	0	-369,5508	789,0394	0,3386809	0,7579642	417,1274	3,71815	0	5	-241	808						Untertest3.avi	0	880	547	72	111	-274	700	833	0	Content		-313	697	1768792	1302250557
1785	08:54:44.119	00:00:01.785	107	-443,681	815,3068	0,4898972	0,7092344	436,2538	3,957687	0	-351,3041	796,9735	0,341374	0,7579612	410,0626	3,660567	0	5	-397	806						Untertest3.avi	0	880	547	72	111	-274	700	833	0	Content		-469	695	1785416	1302267181
1802	08:54:44.136	00:00:01.802	108	-32,90707	816,6492	0,481229	0,709057	406,8451	3,72986	0	-349,4533	780,251	0,342133	0,7580128	407,7255	3,600294	0	5	-191	798						Untertest3.avi	0	880	547	72	111	-274	700	833	0	Content		-263	687	1802165	1302283930
1819	08:54:44.153	00:00:01.818	109	-42,2512	816,6553	0,4813622	0,7090713	407,383	3,752265	0	-880,9041	798,5591	0,3221867	0,757883	459,8678	4,072934	0	5	-462	808						Untertest3.avi	0	880	547	72	111	-274	700	833	0	Content		-534	697	1818925	1302300690
1835	08:54:44.169	00:00:01.835	110	-41,12569	818,6532	0,4813195	0,7090879	407,1272	3,838801	0	-349,2119	795,8329	0,3421291	0,757897	407,6168	3,541573	0	5	-195	807						Untertest3.avi	0	880	547	72	111	-274	700	833	0	Content		-267	696	1835415	1302317180
1852	08:54:44.186	00:00:01.852	111	-31,89515	822,5543	0,4820223	0,709093	408,9967	3,829909	0	-355,9836	790,4972	0,3426417	0,7578659	406,5127	3,613109	0	5	-194	807						Untertest3.avi	0	880	547	72	111	-274	700	833	0	Content		-266	696	1852164	1302333929
1869	08:54:44.203	00:00:01.868	112	-40,52621	815,8289	0,482179	0,7092962	408,9967	3,759009	0	-371,1628	792,7246	0,3425477	0,757977	406,5127	3,570883	0	5	-206	804						Untertest3.avi	0	880	547	72	111	-274	700	833	0	Content		-278	693	1868661	1302350426
1885	08:54:44.219	00:00:01.885	113	-35,24011	813,5254	0,4821725	0,7092375	408,9967	3,752311	0	-366,1262	780,7417	0,3425128	0,7578651	406,5127	3,596399	0	5	-201	797						Untertest3.avi	0	880	547	72	111	-274	700	833	0	Content		-273	686	1885286	1302367051
1902	08:54:44.236	00:00:01.901	114	-28,39856	827,0737	0,4821345	0,7089629	408,9967	3,802292	0	-338,1234	814,7807	0,3267696	0,7571898	448,2764	4,0259	0	5	-183	821						Untertest3.avi	0	880	547	72	111	-274	700	833	0	Content		-255	710	1901924	1302383689
1919	08:54:44.253	00:00:01.918	115	-24,15753	822,8864	0,481087	0,7090265	406,0405	3,811377	0	-373,1533	793,1467	0,3398092	0,7574534	412,8495	3,70573	0	5	-199	808						Untertest3.avi	0	880	547	72	111	-274	700	833	0	Content		-271	697	1918657	1302400422
1935	08:54:44.269	00:00:01.935	116	-29,84023	822,8459	0,4809403	0,7088564	405,7141	3,755884	0	-364,7912	794,8651	0,3399841	0,7574291	412,3017	3,702953	0	5	-197	809						Untertest3.avi	0	880	547	72	111	-274	700	833	0	Content		-269	698	1935406	1302417171
1952	08:54:44.286	00:00:01.952	117	-37,39798	823,4009	0,4813997	0,7088364	407,631	3,784154	0	-359,3974	797,6833	0,3397529	0,7574616	412,8105	3,651777	0	5	-198	811						Untertest3.avi	0	880	547	72	111	-274	700	833	0	Content		-270	700	1952031	1302433796
1969	08:54:44.303	00:00:01.968	118	-41,0074	818,2787	0,4813827	0,7088181	407,5712	3,828208	0	-387,9669	799,322	0,3398485	0,7574817	412,5457	3,649852	0	5	-214	809						Untertest3.avi	0	880	547	72	111	-274	700	833	0	Content		-286	698	1968919	1302450684
1985	08:54:44.319	00:00:01.985	119	-43,34913	815,6641	0,4822623	0,7088131	410,3477	3,781223	0	-371,0778	796,6408	0,3395737	0,7574939	413,2106	3,698834	0	5	-207	806						Untertest3.avi	0	880	547	72	111	-274	700	833	0	Content		-279	695	1985279	1302467044
2002	08:54:44.336	00:00:02.002	120	-42,78361	815,1399	0,4822565	0,7090366	410,3477	3,864562	0	-375,5074	799,4897	0,3395764	0,7576191	413,2106	3,72005	0	5	-209	807						Untertest3.avi	0	880	547	72	111	-274	700	833	0	Content		-281	696	2002397	1302484162
2019	08:54:44.353	00:00:02.019	121	-31,76627	823,6624	0,4822081	0,7090394	410,3477	3,804535	0	-384,1135	790,2651	0,3393991	0,7576865	413,2106	3,664728	0	5	-208	807						Untertest3.avi	0	880	547	72	111	-274	700	833	0	Content		-280	696	2019018	1302500783
2036	08:54:44.370	00:00:02.035	122	-42,05675	817,2614	0,4811187	0,7088886	407,0339	3,793722	0	-353,7234	793,17	0,3411415	0,7577236	408,9168	3,68714	0	5	-198	805						Untertest3.avi	0	880	547	72	111	-274	700	833	0	Content		-270	694	2035716	1302517481
2052	08:54:44.386	00:00:02.051	123	-38,03393	823,4214	0,4811507	0,7089956	407,0339	3,749328	0	-365,6191	795,3326	0,3410504	0,7579289	408,9168	3,651217	0	5	-202	809						Untertest3.avi	0	880	547	72	111	-274	700	833	0	Content		-274	698	2051911	1302533676
2069	08:54:44.403	00:00:02.068	124	-38,87651	821,6331	0,4811172	0,7089691	407,0339	3,734043	0	-366,0573	825,2803	0,326275	0,7574354	448,3009	4,023471	0	5	-202	823						Untertest3.avi	0	880	547	72	111	-274	700	833	0	Content		-274	712	2068520	1302550285
2085	08:54:44.419	00:00:02.085	125	-42,34211	830,2765	0,4817658	0,7088968	409,7324	3,778426	0	-1024	-768	-1	-1	-1	-1	4	5	-42	830						Untertest3.avi	0	880	547	72	111	-274	700	833	0	Content		-114	719	2085143	1302566908
2102	08:54:44.436	00:00:02.102	126	-38,36312	809,7819	0,4818306	0,7090182	409,7324	3,768587	0	-379,8713	805,0928	0,3408103	0,7579262	408,9168	3,725675	0	5	-209	807						Untertest3.avi	0	880	547	72	111	-274	700	833	0	Content		-281	696	2102334	1302584099
2119	08:54:44.453	00:00:02.118	127	-39,20315	821,9768	0,4807031	0,7089025	406,8402	3,790229	0	-1024	-768	-1	-1	-1	-1	4	5	-39	822						Untertest3.avi	0	880	547	72	111	-274	700	833	0	Content		-111	711	2118961	1302600726
2136	08:54:44.470	00:00:02.135	128	-39,179	828,8741	0,4811334	0,7089781	408,7138	3,782022	0	-1024	-768	-1	-1	-1	-1	4	5	-39	829						Untertest3.avi	0	880	547	72	111	-274	700	833	0	Content		-111	718	2135584	1302617349
2152	08:54:44.486	00:00:02.151	129	-38,41689	828,7436	0,4811609	0,7090628	409,2378	3,799894	0	-356,5426	801,3965	0,3424315	0,7582483	404,6395	3,626398	0	5	-197	815						Untertest3.avi	0	880	547	72	111	-274	700	833	0	Content		-269	704	2151899	1302633664
2169	08:54:44.503	00:00:02.168	130	-26,93078	834,2281	0,4808339	0,7091846	408,2984	3,805388	0	-385,1165	794,7333	0,3403342	0,758361	409,4248	3,654938	0	5	-206	814						Untertest3.avi	0	880	547	72	111	-274	700	833	0	Content		-278	703	2168891	1302650656
2185	08:54:44.519	00:00:02.185	131	417,3603	853,3387	0,4872703	0,7092276	408,2984	3,939313	0	-366,686	797,8221	0,3411426	0,7584437	407,5011	3,632355	0	5	25	826						Untertest3.avi	0	880	547	72	111	-274	700	833	0	Content		-47	715	2185260	1302667025
2202	08:54:44.536	00:00:02.202	132	-39,98177	835,704	0,4798682	0,7092285	405,4417	3,777658	0	-354,3304	802,0027	0,3413405	0,7584587	406,9927	3,691045	0	5	-197	819						Untertest3.avi	0	880	547	72	111	-274	700	833	0	Content		-269	708	2202200	1302683965
2219	08:54:44.553	00:00:02.218	133	-26,62863	834,8978	0,4797719	0,7092517	405,2067	3,743098	0	-391,0115	799,5439	0,3402673	0,7584653	409,4208	3,594748	0	5	-209	817						Untertest3.avi	0	880	547	72	111	-274	700	833	0	Content		-281	706	2218505	1302700270
2236	08:54:44.570	00:00:02.235	134	431,6396	851,8242	0,4862504	0,7092677	405,2067	3,800433	0	-365,728	797,1044	0,3401024	0,7585075	409,7367	3,67898	0	5	33	824						Untertest3.avi	0	880	547	72	111	-274	700	833	0	Content		-39	713	2235573	1302717338
2252	08:54:44.586	00:00:02.252	135	-47,53534	835,0773	0,4800085	0,7093753	406,1403	3,773982	0	-366,7698	797,2487	0,3403073	0,7586218	409,2839	3,658811	0	5	-207	816						Untertest3.avi	0	880	547	72	111	-274	700	833	0	Content		-279	705	2252245	1302734010
2269	08:54:44.603	00:00:02.268	136	-43,1165	823,2339	0,4794848	0,7095308	404,5272	3,724561	0	-356,3549	802,9321	0,3412049	0,7587339	407,213	3,639849	0	5	-200	813						Untertest3.avi	0	880	547	72	111	-274	700	833	0	Content		-272	702	2268943	1302750708
2285	08:54:44.619	00:00:02.285	137	-40,58084	836,2326	0,479725	0,709703	405,1955	3,708989	0	-401,1742	802,7006	0,3250116	0,7586342	448,8513	4,034512	0	5	-221	819						Untertest3.avi	0	880	547	72	111	-274	700	833	0	Content		-293	708	2285122	1302766887
2302	08:54:44.636	00:00:02.301	138	-30,7251	837,2401	0,4797911	0,7096886	405,2603	3,733814	0	-371,2185	802,65	0,3399217	0,7588473	410,3339	3,642252	0	5	-201	820						Untertest3.avi	0	880	547	72	111	-274	700	833	0	Content		-273	709	2301690	1302783455
2318	08:54:44.652	00:00:02.318	139	-1024	-768	-1	-1	-1	-1	4	-419,878	821,302	0,3251176	0,7586318	448,7771	3,931268	0	5	-420	821						Untertest3.avi	0	880	547	72	111	-274	700	833	0	Content		-492	710	2318369	1302800134
2335	08:54:44.669	00:00:02.335	140	-37,56648	826,7998	0,4798981	0,7097491	405,2831	3,819044	0	-474,5034	823,5176	0,3251715	0,7586505	448,7689	3,946811	0	5	-256	825						Untertest3.avi	0	880	547	72	111	-274	700	833	0	Content		-328	714	2335485	1302817250
2352	08:54:44.686	00:00:02.352	141	422,2475	851,6093	0,4864424	0,709738	405,2831	3,855947	0	-415,6713	817,6688	0,3251867	0,7586784	448,7939	3,959167	0	5	3	835						Untertest3.avi	0	880	547	72	111	-274	700	833	0	Content		-69	724	2352185	1302833950
2369	08:54:44.703	00:00:02.368	142	-31,30267	834,3556	0,4800085	0,7099407	405,2831	3,689135	0	-364,2168	816,5173	0,3256224	0,7588366	448,9352	3,913893	0	5	-198	825						Untertest3.avi	0	880	547	72	111	-274	700	833	0	Content		-270	714	2368806	1302850571
2385	08:54:44.719	00:00:02.384	143	-37,4744	825,943	0,479973	0,7099828	405,2831	3,657741	0	-369,7064	815,5845	0,3255704	0,7588868	448,92	3,948765	0	5	-204	821						Untertest3.avi	0	880	547	72	111	-274	700	833	0	Content		-276	710	2384985	1302866750
2402	08:54:44.736	00:00:02.401	144	-1024	-768	-1	-1	-1	-1	4	-384,8743	807,2883	0,3402293	0,7591982	409,6426	3,591845	0	5	-385	807						Untertest3.avi	0	880	547	72	111	-274	700	833	0	Content		-457	696	2401610	1302883375
2418	08:54:44.752	00:00:02.418	145	-72,98917	848,8083	0,4926684	0,7106113	447,5835	4,043012	0	-375,965	823,6727	0,3256112	0,7594981	448,8676	3,881687	0	5	-224	836						Untertest3.avi	0	880	547	72	111	-274	700	833	0	Content		-296	725	2418357	1302900122
2435	08:54:44.769	00:00:02.435	146	-51,47863	816,7982	0,4802021	0,7108503	405,2831	3,722129	0	-365,8772	819,1309	0,3257843	0,7601011	448,6344	3,877517	0	5	-209	818						Untertest3.avi	0	880	547	72	111	-274	700	833	0	Content		-281	707	2435427	1302917192
2452	08:54:44.786	00:00:02.452	147	-43,62774	831,6015	0,4793365	0,7112639	401,7058	3,700431	0	-406,3398	815,1165	0,3255285	0,7603723	448,7258	3,950286	0	5	-225	823						Untertest3.avi	0	880	547	72	111	-274	700	833	0	Content		-297	712	2452048	1302933813
2468	08:54:44.802	00:00:02.468	148	-1024	-768	-1	-1	-1	-1	4	-354,8084	801,9847	0,3419238	0,760578	406,8214	3,633293	0	5	-355	802						Untertest3.avi	0	880	547	72	111	-274	700	833	0	Content		-427	691	2468352	1302950117
2485	08:54:44.819	00:00:02.484	149	41,82803	823,0139	0,4813183	0,7100505	412,7865	3,762039	0	-227,4205	809,4164	0,3244368	0,7594225	448,8972	3,921289	0	6	-93	816						Untertest3.avi	0	880	547	72	111	142	662	216	0	Content		-165	705	2484975	1302966740
2502	08:54:44.836	00:00:02.501	150	172,6685	792,9689	0,4894185	0,7091388	447,8498	4,039935	0	-241,5195	804,8668	0,3231095	0,7583851	449,3025	3,893786	0	6	-34	799						Untertest3.avi	0	880	547	72	111	142	662	216	0	Content		-106	688	2501602	1302983367
2518	08:54:44.852	00:00:02.518	151	281,6437	768,5352	0,4881729	0,7084759	447,8055	4,002815	0	162,0282	773,6003	0,3218199	0,7577125	449,5163	3,891724	0	6	222	771						Untertest3.avi	0	880	547	72	111	142	662	216	0	Content		150	660	2518223	1302999988
2535	08:54:44.869	00:00:02.534	152	324,7115	775,9521	0,4876175	0,7082801	448,1083	4,033016	0	213,2171	762,8505	0,3211946	0,7576767	449,2068	3,929302	0	6	269	769						Untertest3.avi	0	880	547	72	111	142	662	216	0	Content		197	658	2534853	1303016618
2552	08:54:44.886	00:00:02.551	153	312,114	777,5792	0,4879645	0,7083512	447,9728	4,008234	0	218,012	769,3265	0,3212495	0,757855	449,386	3,912816	0	6	265	773						Untertest3.avi	0	880	547	72	111	142	662	216	0	Content		193	662	2551595	1303033360
2568	08:54:44.902	00:00:02.568	154	264,4519	769,8967	0,4874749	0,7084626	447,6028	4,072548	0	174,2668	767,9548	0,3206223	0,757771	449,0112	3,924848	0	6	219	769						Untertest3.avi	0	880	547	72	111	142	662	216	0	Content		147	658	2568219	1303049984
2585	08:54:44.919	00:00:02.584	155	253,054	769,676	0,4874998	0,708614	447,4788	4,038896	0	167,4822	776,3954	0,320525	0,7577869	449,1207	3,976744	0	6	210	773						Untertest3.avi	0	880	547	72	111	142	662	216	0	Content		138	662	2584970	1303066735
2602	08:54:44.936	00:00:02.601	156	258,3581	766,5294	0,4874344	0,7085756	447,4695	4,100488	0	159,7883	763,5082	0,3203865	0,7577597	449,1853	3,885066	0	6	209	765						Untertest3.avi	0	880	547	72	111	142	662	216	0	Content		137	654	2601594	1303083359
2618	08:54:44.952	00:00:02.618	157	254,8189	767,8783	0,4874086	0,7085239	447,4918	4,06624	0	173,6199	772,527	0,3202591	0,7578049	449,0068	3,942981	0	6	214	770						Untertest3.avi	0	880	547	72	111	142	662	216	0	Content		142	659	2618219	1303099984
2635	08:54:44.969	00:00:02.634	158	252,9697	771,3048	0,4873858	0,7082343	447,543	4,065174	0	175,4325	777,1027	0,3201304	0,7576389	449,0477	3,977857	0	6	214	774						Untertest3.avi	0	880	547	72	111	142	662	216	0	Content		142	663	2634970	1303116735
2652	08:54:44.986	00:00:02.651	159	252,793	770,9354	0,4873501	0,708268	447,5062	4,056828	0	169	768,3323	0,3199949	0,75761	449,1387	3,971244	0	6	211	770						Untertest3.avi	0	880	547	72	111	142	662	216	0	Content		139	659	2651592	1303133357
2668	08:54:45.002	00:00:02.668	160	264,1613	785,7131	0,4867055	0,7088187	447,6938	4,057251	0	214,3582	788,3469	0,3194916	0,7582988	449,2669	4,01991	0	6	239	787						Untertest3.avi	0	880	547	72	111	142	662	216	0	Content		167	676	2668218	1303149983
2685	08:54:45.019	00:00:02.684	161	-160,0894	842,1649	0,4781224	0,7111524	447,6938	3,893748	0	361,5849	842,9985	0,3074481	0,7599324	393,9267	3,513651	0	6	101	843						Untertest3.avi	0	880	547	72	111	142	662	216	0	Content		29	732	2684849	1303166614
2701	08:54:45.035	00:00:02.701	162	-1024	-768	-1	-1	-1	-1	4	-1024	-768	-1	-1	-1	-1	4		0	0						Untertest3.avi	0	880	547	72	111				0	Content		-72	-111	2701467	1303183232
2718	08:54:45.052	00:00:02.718	163	-1024	-768	-1	-1	-1	-1	4	-1024	-768	-1	-1	-1	-1	4		0	0						Untertest3.avi	0	880	547	72	111				0	Content		-72	-111	2718218	1303199983
2735	08:54:45.069	00:00:02.734	164	-1024	-768	-1	-1	-1	-1	4	-1024	-768	-1	-1	-1	-1	4		0	0						Untertest3.avi	0	880	547	72	111				0	Content		-72	-111	2734906	1303216671
2752	08:54:45.086	00:00:02.751	165	-1024	-768	-1	-1	-1	-1	4	-1024	-768	-1	-1	-1	-1	4		0	0						Untertest3.avi	0	880	547	72	111				0	Content		-72	-111	2751573	1303233338
2768	08:54:45.102	00:00:02.768	166	-1024	-768	-1	-1	-1	-1	4	-1024	-768	-1	-1	-1	-1	4		0	0						Untertest3.avi	0	880	547	72	111				0	Content		-72	-111	2768216	1303249981
2785	08:54:45.119	00:00:02.784	167	-1024	-768	-1	-1	-1	-1	4	-1024	-768	-1	-1	-1	-1	4		0	0						Untertest3.avi	0	880	547	72	111				0	Content		-72	-111	2784854	1303266619
2802	08:54:45.136	00:00:02.801	168	-1024	-768	-1	-1	-1	-1	4	-1024	-768	-1	-1	-1	-1	4		0	0						Untertest3.avi	0	880	547	72	111				0	Content		-72	-111	2801584	1303283349
2818	08:54:45.152	00:00:02.818	169	-1024	-768	-1	-1	-1	-1	4	-1024	-768	-1	-1	-1	-1	4		0	0						Untertest3.avi	0	880	547	72	111				0	Content		-72	-111	2818211	1303299976
2835	08:54:45.169	00:00:02.834	170	-1024	-768	-1	-1	-1	-1	4	-1024	-768	-1	-1	-1	-1	4		0	0						Untertest3.avi	0	880	547	72	111				0	Content		-72	-111	2834833	1303316598
2852	08:54:45.186	00:00:02.851	171	-1024	-768	-1	-1	-1	-1	4	-1024	-768	-1	-1	-1	-1	4		0	0						Untertest3.avi	0	880	547	72	111				0	Content		-72	-111	2851500	1303333265
2868	08:54:45.202	00:00:02.868	172	-1024	-768	-1	-1	-1	-1	4	-1024	-768	-1	-1	-1	-1	4		0	0						Untertest3.avi	0	880	547	72	111				0	Content		-72	-111	2868204	1303349969
2885	08:54:45.219	00:00:02.884	173	-1024	-768	-1	-1	-1	-1	4	-1024	-768	-1	-1	-1	-1	4		0	0						Untertest3.avi	0	880	547	72	111				0	Content		-72	-111	2884831	1303366596
2902	08:54:45.236	00:00:02.901	174	-1024	-768	-1	-1	-1	-1	4	-1024	-768	-1	-1	-1	-1	4		0	0						Untertest3.avi	0	880	547	72	111				0	Content		-72	-111	2901703	1303383468
2918	08:54:45.252	00:00:02.918	175	-1024	-768	-1	-1	-1	-1	4	-1024	-768	-1	-1	-1	-1	4		0	0						Untertest3.avi	0	880	547	72	111				0	Content		-72	-111	2918370	1303400135
2935	08:54:45.269	00:00:02.935	176	-1024	-768	-1	-1	-1	-1	4	-1024	-768	-1	-1	-1	-1	4		0	0						Untertest3.avi	0	880	547	72	111				0	Content		-72	-111	2935200	1303416965
2951	08:54:45.285	00:00:02.951	177	-1024	-768	-1	-1	-1	-1	4	-1024	-768	-1	-1	-1	-1	4		0	0						Untertest3.avi	0	880	547	72	111				0	Content		-72	-111	2951199	1303432964
2968	08:54:45.302	00:00:02.967	178	-1024	-768	-1	-1	-1	-1	4	-1024	-768	-1	-1	-1	-1	4		0	0						Untertest3.avi	0	880	547	72	111				0	Content		-72	-111	2967822	1303449587
2984	08:54:45.318	00:00:02.984	179	-1024	-768	-1	-1	-1	-1	4	-1024	-768	-1	-1	-1	-1	4		0	0						Untertest3.avi	0	880	547	72	111				0	Content		-72	-111	2984064	1303465829
3001	08:54:45.335	00:00:03.000	180	-1024	-768	-1	-1	-1	-1	4	-1024	-768	-1	-1	-1	-1	4		0	0						Untertest3.avi	0	880	547	72	111				0	Content		-72	-111	3000689	1303482454
3017	08:54:45.351	00:00:03.017	181	-1024	-768	-1	-1	-1	-1	4	-1024	-768	-1	-1	-1	-1	4		0	0						Untertest3.avi	0	880	547	72	111				0	Content		-72	-111	3017313	1303499078
3034	08:54:45.368	00:00:03.033	182	-1024	-768	-1	-1	-1	-1	4	-1024	-768	-1	-1	-1	-1	4		0	0						Untertest3.avi	0	880	547	72	111				0	Content		-72	-111	3033935	1303515700
3051	08:54:45.385	00:00:03.050	183	-1024	-768	-1	-1	-1	-1	4	-1024	-768	-1	-1	-1	-1	4		0	0						Untertest3.avi	0	880	547	72	111				0	Content		-72	-111	3050562	1303532327
3068	08:54:45.402	00:00:03.067	184	-1024	-768	-1	-1	-1	-1	4	-1024	-768	-1	-1	-1	-1	4		0	0						Untertest3.avi	0	880	547	72	111				0	Content		-72	-111	3067768	1303549533
3085	08:54:45.419	00:00:03.085	185	-1024	-768	-1	-1	-1	-1	4	-1024	-768	-1	-1	-1	-1	4		0	0						Untertest3.avi	0	880	547	72	111				0	Content		-72	-111	3085129	1303566894
3102	08:54:45.436	00:00:03.102	186	-1024	-768	-1	-1	-1	-1	4	-1024	-768	-1	-1	-1	-1	4		0	0						Untertest3.avi	0	880	547	72	111				0	Content		-72	-111	3102375	1303584140
3117	08:54:45.451	00:00:03.117	187	-1024	-768	-1	-1	-1	-1	4	-1024	-768	-1	-1	-1	-1	4		0	0						Untertest3.avi	0	880	547	72	111				0	Content		-72	-111	3117179	1303598944
3134	08:54:45.468	00:00:03.133	188	-1024	-768	-1	-1	-1	-1	4	-1024	-768	-1	-1	-1	-1	4		0	0						Untertest3.avi	0	880	547	72	111				0	Content		-72	-111	3133926	1303615691
3151	08:54:45.485	00:00:03.150	189	-1024	-768	-1	-1	-1	-1	4	-1024	-768	-1	-1	-1	-1	4		0	0						Untertest3.avi	0	880	547	72	111				0	Content		-72	-111	3150549	1303632314
3167	08:54:45.501	00:00:03.167	190	-1024	-768	-1	-1	-1	-1	4	-1024	-768	-1	-1	-1	-1	4		0	0						Untertest3.avi	0	880	547	72	111				0	Content		-72	-111	3167166	1303648931
3184	08:54:45.518	00:00:03.184	191	-1024	-768	-1	-1	-1	-1	4	-1024	-768	-1	-1	-1	-1	4		0	0						Untertest3.avi	0	880	547	72	111				0	Content		-72	-111	3184492	1303666257
3201	08:54:45.535	00:00:03.200	192	-1024	-768	-1	-1	-1	-1	4	-1024	-768	-1	-1	-1	-1	4		0	0						Untertest3.avi	0	880	547	72	111				0	Content		-72	-111	3200870	1303682635
3218	08:54:45.552	00:00:03.217	193	-1024	-768	-1	-1	-1	-1	4	-1024	-768	-1	-1	-1	-1	4		0	0						Untertest3.avi	0	880	547	72	111				0	Content		-72	-111	3217617	1303699382
3234	08:54:45.568	00:00:03.234	194	-1024	-768	-1	-1	-1	-1	4	-1024	-768	-1	-1	-1	-1	4		0	0						Untertest3.avi	0	880	547	72	111				0	Content		-72	-111	3234240	1303716005
3251	08:54:45.585	00:00:03.250	195	35,55903	696,1279	0,4800195	0,7052395	411,0357	4,015592	3	35,55903	696,1279	0,4800195	0,7052395	411,0357	4,015592	1	7	36	696						Untertest3.avi	0	880	547	72	111	-17	630	583	0	Content		-36	585	3250864	1303732629
3267	08:54:45.601	00:00:03.267	196	41,14262	711,1256	0,479074	0,7058054	408,6474	3,911352	3	41,14262	711,1256	0,479074	0,7058054	408,6474	3,911352	1	7	41	711						Untertest3.avi	0	880	547	72	111	-17	630	583	0	Content		-31	600	3267361	1303749126
3284	08:54:45.618	00:00:03.284	197	49,46343	736,564	0,4793892	0,706797	411,6119	3,947898	3	49,46343	736,564	0,4793892	0,706797	411,6119	3,947898	1	7	49	737						Untertest3.avi	0	880	547	72	111	-17	630	583	0	Content		-23	626	3284429	1303766194
3301	08:54:45.635	00:00:03.300	198	59,19262	742,2355	0,479434	0,7069201	411,8756	3,925831	3	59,19262	742,2355	0,479434	0,7069201	411,8756	3,925831	1	7	59	742						Untertest3.avi	0	880	547	72	111	-17	630	583	0	Content		-13	631	3300607	1303782372
3317	08:54:45.651	00:00:03.317	199	63,99081	747,9445	0,4792531	0,7070086	411,3658	3,93784	3	63,99081	747,9445	0,4792531	0,7070086	411,3658	3,93784	1	7	64	748						Untertest3.avi	0	880	547	72	111	-17	630	583	0	Content		-8	637	3317355	1303799120
3334	08:54:45.668	00:00:03.333	200	44,82559	738,9161	0,4793065	0,7071685	411,4974	3,923261	3	44,82559	738,9161	0,4793065	0,7071685	411,4974	3,923261	1	7	45	739						Untertest3.avi	0	880	547	72	111	-17	630	583	0	Content		-27	628	3333977	1303815742
3351	08:54:45.685	00:00:03.351	201	52,85291	739,3422	0,4795158	0,7070798	412,0911	3,921485	3	52,85291	739,3422	0,4795158	0,7070798	412,0911	3,921485	1	7	53	739						Untertest3.avi	0	880	547	72	111	-17	630	583	0	Content		-19	628	3351099	1303832864
3368	08:54:45.702	00:00:03.367	202	51,63188	742,2996	0,4793032	0,7072446	411,3751	3,893571	3	51,63188	742,2996	0,4793032	0,7072446	411,3751	3,893571	1	7	52	742						Untertest3.avi	0	880	547	72	111	-17	630	583	0	Content		-20	631	3367723	1303849488
3384	08:54:45.718	00:00:03.384	203	52,63646	733,2785	0,4792143	0,707365	411,1797	3,837027	3	52,63646	733,2785	0,4792143	0,707365	411,1797	3,837027	1	7	53	733						Untertest3.avi	0	880	547	72	111	-17	630	583	0	Content		-19	622	3384292	1303866057
3401	08:54:45.735	00:00:03.400	204	49,41094	749,5942	0,4791377	0,7074929	410,9988	3,857018	3	49,41094	749,5942	0,4791377	0,7074929	410,9988	3,857018	1	7	49	750						Untertest3.avi	0	880	547	72	111	-17	630	583	0	Content		-23	639	3400594	1303882359
3417	08:54:45.751	00:00:03.417	205	46,79594	742,1122	0,479236	0,7076346	411,2961	3,883344	3	46,79594	742,1122	0,479236	0,7076346	411,2961	3,883344	1	7	47	742						Untertest3.avi	0	880	547	72	111	-17	630	583	0	Content		-25	631	3417218	1303898983
3434	08:54:45.768	00:00:03.433	206	58,1782	737,1688	0,4792879	0,7077401	411,3629	3,862964	3	58,1782	737,1688	0,4792879	0,7077401	411,3629	3,862964	1	7	58	737						Untertest3.avi	0	880	547	72	111	-17	630	583	0	Content		-14	626	3433966	1303915731
3451	08:54:45.785	00:00:03.450	207	58,01958	740,3933	0,4792075	0,7077678	410,8156	3,864661	3	58,01958	740,3933	0,4792075	0,7077678	410,8156	3,864661	1	7	58	740						Untertest3.avi	0	880	547	72	111	-17	630	583	0	Content		-14	629	3450964	1303932729
3468	08:54:45.802	00:00:03.467	208	53,6552	738,5892	0,478642	0,7078863	408,644	3,85061	3	53,6552	738,5892	0,478642	0,7078863	408,644	3,85061	1	7	54	739						Untertest3.avi	0	880	547	72	111	-17	630	583	0	Content		-18	628	3467711	1303949476
3484	08:54:45.818	00:00:03.484	209	45,74909	739,9319	0,4797238	0,7078981	411,8935	3,869212	3	45,74909	739,9319	0,4797238	0,7078981	411,8935	3,869212	1	7	46	740						Untertest3.avi	0	880	547	72	111	-17	630	583	0	Content		-26	629	3484279	1303966044
3501	08:54:45.835	00:00:03.500	210	62,78061	740,7596	0,479225	0,7080259	409,9802	3,892439	3	62,78061	740,7596	0,479225	0,7080259	409,9802	3,892439	1	7	63	741						Untertest3.avi	0	880	547	72	111	-17	630	583	0	Content		-9	630	3500584	1303982349
3517	08:54:45.851	00:00:03.517	211	61,54268	734,7415	0,4794232	0,7081126	410,5089	3,848481	3	61,54268	734,7415	0,4794232	0,7081126	410,5089	3,848481	1	7	62	735						Untertest3.avi	0	880	547	72	111	-17	630	583	0	Content		-10	624	3517206	1303998971
3534	08:54:45.868	00:00:03.533	212	63,61205	743,3241	0,4793485	0,7081813	410,1977	3,868621	3	63,61205	743,3241	0,4793485	0,7081813	410,1977	3,868621	1	7	64	743						Untertest3.avi	0	880	547	72	111	-17	630	583	0	Content		-8	632	3533829	1304015594
3551	08:54:45.885	00:00:03.550	213	49,28966	741,0519	0,479275	0,7082231	409,9073	3,89786	3	49,28966	741,0519	0,479275	0,7082231	409,9073	3,89786	1	7	49	741						Untertest3.avi	0	880	547	72	111	-17	630	583	0	Content		-23	630	3550954	1304032719
3568	08:54:45.902	00:00:03.567	214	61,40916	742,2075	0,4793166	0,7081997	410,0257	3,80907	3	61,40916	742,2075	0,4793166	0,7081997	410,0257	3,80907	1	7	61	742						Untertest3.avi	0	880	547	72	111	-17	630	583	0	Content		-11	631	3567577	1304049342
3584	08:54:45.918	00:00:03.584	215	49,79073	737,9388	0,4790846	0,708259	409,2018	3,830211	3	49,79073	737,9388	0,4790846	0,708259	409,2018	3,830211	1	7	50	738						Untertest3.avi	0	880	547	72	111	-17	630	583	0	Content		-22	627	3584145	1304065910
3600	08:54:45.934	00:00:03.600	216	61,6531	742,8227	0,4794194	0,7083067	410,2434	3,801754	3	61,6531	742,8227	0,4794194	0,7083067	410,2434	3,801754	1	7	62	743						Untertest3.avi	0	880	547	72	111	-17	630	583	0	Content		-10	632	3600447	1304082212
3617	08:54:45.951	00:00:03.617	217	54,50693	737,4939	0,4783697	0,7083565	406,4971	3,821251	3	54,50693	737,4939	0,4783697	0,7083565	406,4971	3,821251	1	7	55	737						Untertest3.avi	0	880	547	72	111	-17	630	583	0	Content		-17	626	3617070	1304098835
3634	08:54:45.968	00:00:03.633	218	54,72832	743,6652	0,4792117	0,7083047	409,2893	3,8254	3	54,72832	743,6652	0,4792117	0,7083047	409,2893	3,8254	1	7	55	744						Untertest3.avi	0	880	547	72	111	-17	630	583	0	Content		-17	633	3633819	1304115584
3651	08:54:45.985	00:00:03.650	219	57,10957	741,3326	0,4789777	0,7083886	408,1598	3,799624	3	57,10957	741,3326	0,4789777	0,7083886	408,1598	3,799624	1	7	57	741						Untertest3.avi	0	880	547	72	111	-17	630	583	0	Content		-15	630	3650818	1304132583
3668	08:54:46.002	00:00:03.667	220	51,22596	742,6667	0,4803024	0,7085666	411,8032	3,855882	3	51,22596	742,6667	0,4803024	0,7085666	411,8032	3,855882	1	7	51	743						Untertest3.avi	0	880	547	72	111	-17	630	583	0	Content		-21	632	3667567	1304149332
3684	08:54:46.018	00:00:03.684	221	73,04889	744,9973	0,480527	0,7090514	411,4171	3,818737	3	73,04889	744,9973	0,480527	0,7090514	411,4171	3,818737	1	7	73	745						Untertest3.avi	0	880	547	72	111	-17	630	583	0	Content		1	634	3684134	1304165899
3700	08:54:46.034	00:00:03.700	222	61,28199	740,5145	0,481115	0,7093417	412,2788	3,797594	3	61,28199	740,5145	0,481115	0,7093417	412,2788	3,797594	1	7	61	741						Untertest3.avi	0	880	547	72	111	-17	630	583	0	Content		-11	630	3700436	1304182201
3717	08:54:46.051	00:00:03.717	223	53,38989	740,6127	0,4808171	0,7096156	410,5104	3,797078	3	53,38989	740,6127	0,4808171	0,7096156	410,5104	3,797078	1	7	53	741						Untertest3.avi	0	880	547	72	111	-17	630	583	0	Content		-19	630	3717060	1304198825
3734	08:54:46.068	00:00:03.733	224	61,69983	748,627	0,4798529	0,7097476	406,6505	3,745252	3	61,69983	748,627	0,4798529	0,7097476	406,6505	3,745252	1	7	62	749						Untertest3.avi	0	880	547	72	111	-17	630	583	0	Content		-10	638	3733808	1304215573
3751	08:54:46.085	00:00:03.750	225	54,33156	744,2166	0,4809549	0,7096813	409,624	3,817261	3	54,33156	744,2166	0,4809549	0,7096813	409,624	3,817261	1	7	54	744						Untertest3.avi	0	880	547	72	111	-17	630	583	0	Content		-18	633	3750805	1304232570
3767	08:54:46.101	00:00:03.767	226	64,71493	743,025	0,4800944	0,7096793	406,2344	3,758242	3	64,71493	743,025	0,4800944	0,7096793	406,2344	3,758242	1	7	65	743						Untertest3.avi	0	880	547	72	111	-17	630	583	0	Content		-7	632	3767431	1304249196
3784	08:54:46.118	00:00:03.783	227	72,64785	750,2369	0,4801989	0,7095462	406,2151	3,698137	3	72,64785	750,2369	0,4801989	0,7095462	406,2151	3,698137	1	7	73	750						Untertest3.avi	0	880	547	72	111	-17	630	583	0	Content		1	639	3783999	1304265764
3800	08:54:46.134	00:00:03.800	228	67,02121	748,6643	0,4811396	0,7094381	408,9357	3,77892	3	67,02121	748,6643	0,4811396	0,7094381	408,9357	3,77892	1	7	67	749						Untertest3.avi	0	880	547	72	111	-17	630	583	0	Content		-5	638	3800434	1304282199
3817	08:54:46.151	00:00:03.817	229	58,47067	742,6405	0,4811583	0,7093933	408,8503	3,76618	3	58,47067	742,6405	0,4811583	0,7093933	408,8503	3,76618	1	7	58	743						Untertest3.avi	0	880	547	72	111	-17	630	583	0	Content		-14	632	3817053	1304298818
3834	08:54:46.168	00:00:03.833	230	53,55225	749,5389	0,4812572	0,7094999	409,1339	3,786773	3	53,55225	749,5389	0,4812572	0,7094999	409,1339	3,786773	1	8	54	750						Untertest3.avi	0	880	547	72	111	-87	645	184	0	Content		-18	639	3833675	1304315440
3851	08:54:46.185	00:00:03.850	231	56,91067	745,3582	0,4812041	0,7093514	409,0245	3,78042	0	-91,82615	769,9081	0,3170801	0,7590894	406,882	3,581143	0	8	-17	758						Untertest3.avi	0	880	547	72	111	-87	645	184	0	Content		-89	647	3850799	1304332564
3867	08:54:46.201	00:00:03.867	232	71,18459	746,0095	0,4811147	0,7092267	408,8315	3,757101	0	-80,51561	767,7987	0,3169978	0,758927	406,5808	3,467559	0	8	-5	757						Untertest3.avi	0	880	547	72	111	-87	645	184	0	Content		-77	646	3867421	1304349186
3884	08:54:46.218	00:00:03.883	233	52,8982	746,6307	0,481096	0,7091148	408,8883	3,758621	0	-1024	-768	-1	-1	-1	-1	4	8	53	747						Untertest3.avi	0	880	547	72	111	-87	645	184	0	Content		-19	636	3883988	1304365753
3901	08:54:46.235	00:00:03.900	234	55,83862	747,0217	0,4810496	0,7090727	408,8892	3,802096	0	-66,35368	789,939	0,3164796	0,7587805	404,5214	3,422984	0	8	-5	768						Untertest3.avi	0	880	547	72	111	-87	645	184	0	Content		-77	657	3900663	1304382428
3917	08:54:46.251	00:00:03.917	235	58,20514	748,2314	0,4802853	0,7090306	406,8022	3,732102	0	-91,22849	763,6133	0,3165393	0,7588015	405,0772	3,490932	0	8	-17	756						Untertest3.avi	0	880	547	72	111	-87	645	184	0	Content		-89	645	3917286	1304399051
3934	08:54:46.268	00:00:03.934	236	55,39809	755,3088	0,4799619	0,7090635	405,8923	3,762692	0	-83,37759	768,644	0,3165023	0,7588034	405,1291	3,513149	0	8	-14	762						Untertest3.avi	0	880	547	72	111	-87	645	184	0	Content		-86	651	3934034	1304415799
3951	08:54:46.285	00:00:03.950	237	47,49145	749,6912	0,4808885	0,7090433	409,3144	3,799826	0	-78,84313	782,1048	0,3162785	0,7588135	404,3038	3,48475	0	8	-16	766						Untertest3.avi	0	880	547	72	111	-87	645	184	0	Content		-88	655	3950658	1304432423
3967	08:54:46.301	00:00:03.967	238	45,68372	747,5642	0,4807995	0,7089577	409,3144	3,795503	0	-99,14912	752,1731	0,3161919	0,7585325	404,3038	3,464135	0	8	-27	750						Untertest3.avi	0	880	547	72	111	-87	645	184	0	Content		-99	639	3967282	1304449047
3984	08:54:46.318	00:00:03.983	239	67,17255	745,6246	0,4807946	0,7090562	409,3144	3,741406	0	-127,5305	728,3391	0,3159755	0,7584121	404,3038	3,665698	0	8	-30	737						Untertest3.avi	0	880	547	72	111	-87	645	184	0	Content		-102	626	3983904	1304465669
4001	08:54:46.335	00:00:04.000	240	62,7185	746,6208	0,4797742	0,7088908	406,9314	3,699117	0	-88,76315	774,9884	0,3157296	0,7582941	403,5911	3,513269	0	8	-13	761						Untertest3.avi	0	880	547	72	111	-87	645	184	0	Content		-85	650	4000654	1304482419
4017	08:54:46.351	00:00:04.017	241	45,59904	749,3354	0,4798332	0,7092473	406,9314	3,743386	0	-134,1216	749,6184	0,3158702	0,7587776	403,5911	3,548559	0	9	-44	749						Untertest3.avi	0	880	547	72	111	-135	716	500	0	Content		-116	638	4017276	1304499041
4034	08:54:46.368	00:00:04.033	242	-30,02167	788,2271	0,4809054	0,7104476	406,9314	3,794607	0	-222,2961	789,635	0,3172498	0,7598663	403,5911	3,519475	0	9	-126	789						Untertest3.avi	0	880	547	72	111	-135	716	500	0	Content		-198	678	4033901	1304515666
4051	08:54:46.385	00:00:04.050	243	-62,90252	811,618	0,4822291	0,7121134	410,5526	3,803731	0	-1024	-768	-1	-1	-1	-1	4	9	-63	812						Untertest3.avi	0	880	547	72	111	-135	716	500	0	Content		-135	701	4050525	1304532290
4067	08:54:46.401	00:00:04.067	244	-60,18981	813,8856	0,4815832	0,7122887	409,1091	3,87494	0	-1024	-768	-1	-1	-1	-1	4	9	-60	814						Untertest3.avi	0	880	547	72	111	-135	716	500	0	Content		-132	703	4067272	1304549037
4084	08:54:46.418	00:00:04.083	245	-56,59023	830,1319	0,4814374	0,711951	409,0278	3,792454	0	-1024	-768	-1	-1	-1	-1	4	9	-57	830						Untertest3.avi	0	880	547	72	111	-135	716	500	0	Content		-129	719	4083895	1304565660
4101	08:54:46.435	00:00:04.100	246	-59,27925	829,3134	0,4804302	0,7119946	406,0728	3,808155	0	-1024	-768	-1	-1	-1	-1	4	9	-59	829						Untertest3.avi	0	880	547	72	111	-135	716	500	0	Content		-131	718	4100643	1304582408
4117	08:54:46.451	00:00:04.117	247	-64,53204	829,5277	0,4812635	0,7121207	409,1713	3,834157	0	-1024	-768	-1	-1	-1	-1	4	9	-65	830						Untertest3.avi	0	880	547	72	111	-135	716	500	0	Content		-137	719	4117268	1304599033
4134	08:54:46.468	00:00:04.134	248	-68,8902	835,0005	0,4809037	0,7120861	408,2199	3,819893	0	-1024	-768	-1	-1	-1	-1	4	9	-69	835						Untertest3.avi	0	880	547	72	111	-135	716	500	0	Content		-141	724	4134016	1304615781
4151	08:54:46.485	00:00:04.150	249	-73,70292	830,6117	0,4825417	0,7117723	413,6349	3,891735	0	-1024	-768	-1	-1	-1	-1	4	9	-74	831						Untertest3.avi	0	880	547	72	111	-135	716	500	0	Content		-146	720	4150640	1304632405
4167	08:54:46.501	00:00:04.166	250	-60,96043	828,8387	0,4812154	0,7116617	409,5545	3,827935	0	-273,9027	821,9962	0,3176875	0,7604368	407,2884	3,698724	0	9	-167	825						Untertest3.avi	0	880	547	72	111	-135	716	500	0	Content		-239	714	4166763	1304648528
4183	08:54:46.517	00:00:04.183	251	-1024	-768	-1	-1	-1	-1	4	-1024	-768	-1	-1	-1	-1	4	9	0	0						Untertest3.avi	0	880	547	72	111	-135	716	500	0	Content		-72	-111	4183387	1304665152
4200	08:54:46.534	00:00:04.200	252	-58,31382	826,4575	0,4800968	0,7115968	406,2419	3,769615	0	-1024	-768	-1	-1	-1	-1	4	9	-58	826						Untertest3.avi	0	880	547	72	111	-135	716	500	0	Content		-130	715	4200008	1304681773
4217	08:54:46.551	00:00:04.217	253	-66,17351	816,1827	0,4810534	0,7115356	409,7025	3,81406	0	-1024	-768	-1	-1	-1	-1	4	9	-66	816						Untertest3.avi	0	880	547	72	111	-135	716	500	0	Content		-138	705	4217258	1304699023
4234	08:54:46.568	00:00:04.233	254	-51,85427	832,3842	0,4804022	0,7115221	407,8287	3,773122	0	-1024	-768	-1	-1	-1	-1	4	9	-52	832						Untertest3.avi	0	880	547	72	111	-135	716	500	0	Content		-124	721	4233882	1304715647
4251	08:54:46.585	00:00:04.250	255	-62,57312	823,5536	0,4811002	0,7115018	410,1132	3,828819	0	-1024	-768	-1	-1	-1	-1	4	9	-63	824						Untertest3.avi	0	880	547	72	111	-135	716	500	0	Content		-135	713	4250516	1304732281
4267	08:54:46.601	00:00:04.267	256	-69,49416	830,9828	0,4810507	0,7115779	409,9392	3,851483	0	-1024	-768	-1	-1	-1	-1	4	9	-69	831						Untertest3.avi	0	880	547	72	111	-135	716	500	0	Content		-141	720	4267253	1304749018
4284	08:54:46.618	00:00:04.284	257	-708,9303	812,1168	0,4746388	0,7117735	409,9392	3,945284	0	-1024	-768	-1	-1	-1	-1	4	9	-709	812						Untertest3.avi	0	880	547	72	111	-135	716	500	0	Content		-781	701	4284002	1304765767
4300	08:54:46.634	00:00:04.299	258	412,013	853,7009	0,4875108	0,7119091	409,9392	3,947281	2	411,8907	852,7555	0,4867379	0,711919	407,2884	3,922977	2	9	0	0						Untertest3.avi	0	880	547	72	111	-135	716	500	0	Content		-72	-111	4299999	1304781764
4317	08:54:46.651	00:00:04.316	259	-1024	-768	-1	-1	-1	-1	4	-1024	-768	-1	-1	-1	-1	4	9	0	0						Untertest3.avi	0	880	547	72	111	-135	716	500	0	Content		-72	-111	4316623	1304798388
4333	08:54:46.667	00:00:04.333	260	-1024	-768	-1	-1	-1	-1	4	-1024	-768	-1	-1	-1	-1	4	9	0	0						Untertest3.avi	0	880	547	72	111	-135	716	500	0	Content		-72	-111	4333372	1304815137
4350	08:54:46.684	00:00:04.350	261	-1024	-768	-1	-1	-1	-1	4	-1024	-768	-1	-1	-1	-1	4	9	0	0						Untertest3.avi	0	880	547	72	111	-135	716	500	0	Content		-72	-111	4350315	1304832080
4367	08:54:46.701	00:00:04.366	262	-47,0081	832,3384	0,4812237	0,7121699	409,9392	3,813842	0	-1024	-768	-1	-1	-1	-1	4	9	-47	832						Untertest3.avi	0	880	547	72	111	-135	716	500	0	Content		-119	721	4366744	1304848509
4384	08:54:46.718	00:00:04.383	263	-73,65134	834,8491	0,4809515	0,7119759	409,9392	3,829356	0	-295,4956	830,3959	0,3176592	0,7608376	409,9392	3,599998	0	9	-185	833						Untertest3.avi	0	880	547	72	111	-135	716	500	0	Content		-257	722	4383620	1304865385
4400	08:54:46.734	00:00:04.400	264	-59,09276	835,4958	0,4807063	0,7119569	409,2605	3,790132	0	-1024	-768	-1	-1	-1	-1	4	9	-59	835						Untertest3.avi	0	880	547	72	111	-135	716	500	0	Content		-131	724	4400243	1304882008
4417	08:54:46.751	00:00:04.416	265	-63,64808	835,2335	0,4802778	0,7120731	408,0973	3,768005	0	-1024	-768	-1	-1	-1	-1	4	9	-64	835						Untertest3.avi	0	880	547	72	111	-135	716	500	0	Content		-136	724	4416937	1304898702
4434	08:54:46.768	00:00:04.433	266	-56,34928	833,7473	0,4809295	0,7121298	410,1704	3,738331	0	-1024	-768	-1	-1	-1	-1	4	9	-56	834						Untertest3.avi	0	880	547	72	111	-135	716	500	0	Content		-128	723	4433739	1304915504
4450	08:54:46.784	00:00:04.450	267	-63,55024	835,7902	0,4801175	0,7121583	407,8009	3,769131	0	-1024	-768	-1	-1	-1	-1	4	9	-64	836						Untertest3.avi	0	880	547	72	111	-135	716	500	0	Content		-136	725	4450361	1304932126
4467	08:54:46.801	00:00:04.467	268	-1024	-768	-1	-1	-1	-1	4	-1024	-768	-1	-1	-1	-1	4	9	0	0						Untertest3.avi	0	880	547	72	111	-135	716	500	0	Content		-72	-111	4467110	1304948875
4484	08:54:46.818	00:00:04.483	269	-59,70775	820,2438	0,4806507	0,7116717	410,8299	3,787197	0	-1024	-768	-1	-1	-1	-1	4	9	-60	820						Untertest3.avi	0	880	547	72	111	-135	716	500	0	Content		-132	709	4483735	1304965500
4500	08:54:46.834	00:00:04.500	270	66,6684	780,9205	0,4777554	0,7100561	409,863	3,762292	0	-67,72382	790,5339	0,3138554	0,7590131	403,4258	3,497415	0	9	-1	786						Untertest3.avi	0	880	547	72	111	-135	716	500	0	Content		-73	675	4500494	1304982259
4517	08:54:46.851	00:00:04.517	271	210,6422	775,7179	0,4753927	0,7087145	411,5738	3,659709	0	138,2215	778,9825	0,3118614	0,7578312	404,812	3,316984	0	10	174	777						Untertest3.avi	0	880	547	72	111	210	622	583	0	Content		102	666	4517106	1304998871
4533	08:54:46.867	00:00:04.533	272	328,3773	746,8599	0,4728123	0,7079443	408,3998	3,676808	0	239,1986	757,1899	0,3103374	0,7571256	404,3869	3,354624	0	10	284	752						Untertest3.avi	0	880	547	72	111	210	622	583	0	Content		212	641	4533229	1305014994
4550	08:54:46.884	00:00:04.550	273	341,9514	712,2896	0,4720585	0,7079467	407,1184	3,77738	0	266,8921	736,5841	0,3094737	0,7571802	402,5091	3,400076	0	10	304	724						Untertest3.avi	0	880	547	72	111	210	622	583	0	Content		232	613	4550228	1305031993
4567	08:54:46.901	00:00:04.566	274	340,1232	719,0115	0,4726483	0,708179	408,1187	3,794083	0	247,5603	740,0735	0,3094901	0,7575924	402,174	3,330291	0	10	294	730						Untertest3.avi	0	880	547	72	111	210	622	583	0	Content		222	619	4566851	1305048616
4583	08:54:46.917	00:00:04.583	275	338,94	733,0672	0,4728924	0,7082585	408,522	3,739453	0	251,0234	738,5278	0,3095808	0,7577661	402,2737	3,403139	0	10	295	736						Untertest3.avi	0	880	547	72	111	210	622	583	0	Content		223	625	4583492	1305065257
4600	08:54:46.934	00:00:04.600	276	324,8188	731,7526	0,4729412	0,7082724	408,243	3,730437	0	235,4087	734,3696	0,3095926	0,7578465	402,129	3,344548	0	10	280	733						Untertest3.avi	0	880	547	72	111	210	622	583	0	Content		208	622	4600223	1305081988
4617	08:54:46.951	00:00:04.616	277	328,6643	730,46	0,4729025	0,7083347	407,4765	3,720877	0	251,5426	737,964	0,3096796	0,7578978	402,3911	3,325415	0	10	290	734						Untertest3.avi	0	880	547	72	111	210	622	583	0	Content		218	623	4616845	1305098610
4633	08:54:46.967	00:00:04.633	278	343,3123	726,2873	0,4727441	0,7084524	406,7097	3,671773	0	235,3041	734,1134	0,3096527	0,7581331	402,224	3,310054	0	10	289	730						Untertest3.avi	0	880	547	72	111	210	622	583	0	Content		217	619	4633486	1305115251
4650	08:54:46.984	00:00:04.650	279	344,3138	727,3276	0,4739513	0,7085611	410,4222	3,757631	0	228,6368	730,0292	0,3101692	0,7582303	404,9697	3,360425	0	10	286	729						Untertest3.avi	0	880	547	72	111	210	622	583	0	Content		214	618	4650090	1305131855
4667	08:54:47.001	00:00:04.666	280	339,354	726,5219	0,4738245	0,7087012	409,8243	3,702468	0	228,3092	729,2258	0,310115	0,7582725	404,674	3,29809	0	10	284	728						Untertest3.avi	0	880	547	72	111	210	622	583	0	Content		212	617	4666838	1305148603
4683	08:54:47.017	00:00:04.683	281	344,1437	730,644	0,4750255	0,7087089	413,2851	3,703787	0	220,5384	726,4302	0,3097419	0,7582262	402,8608	3,354795	0	10	282	729						Untertest3.avi	0	880	547	72	111	210	622	583	0	Content		210	618	4683478	1305165243
4700	08:54:47.034	00:00:04.700	282	327,1104	729,7529	0,4722143	0,7087328	404,053	3,617677	0	236,9294	736,5856	0,3096613	0,758145	402,156	3,212707	0	10	282	733						Untertest3.avi	0	880	547	72	111	210	622	583	0	Content		210	622	4700085	1305181850
4717	08:54:47.051	00:00:04.716	283	331,0402	726,6067	0,4723546	0,7085034	404,3347	3,616952	0	231,9164	735,8489	0,3096716	0,7579604	402,0926	3,263666	0	10	281	731						Untertest3.avi	0	880	547	72	111	210	622	583	0	Content		209	620	4716833	1305198598
4733	08:54:47.067	00:00:04.733	284	324,3128	729,218	0,4724575	0,7083979	404,5869	3,591048	0	242,2777	737,3471	0,3096305	0,7578758	401,8703	3,294512	0	10	283	733						Untertest3.avi	0	880	547	72	111	210	622	583	0	Content		211	622	4733477	1305215242
4750	08:54:47.084	00:00:04.750	285	328,8917	724,9875	0,4725698	0,7083441	404,9178	3,657765	0	218,3137	743,1129	0,3095905	0,7578709	401,7536	3,283223	0	10	274	734						Untertest3.avi	0	880	547	72	111	210	622	583	0	Content		202	623	4750086	1305231851
4767	08:54:47.101	00:00:04.766	286	320,0083	734,0348	0,4723179	0,708357	404,0377	3,658805	0	232,0832	734,2443	0,3095809	0,7578938	401,7149	3,210652	0	10	276	734						Untertest3.avi	0	880	547	72	111	210	622	583	0	Content		204	623	4766706	1305248471
4783	08:54:47.117	00:00:04.783	287	341,4626	723,3829	0,4733773	0,7084598	407,1641	3,667634	0	242,9	747,5424	0,3093911	0,7579005	400,3908	3,216326	0	10	292	735						Untertest3.avi	0	880	547	72	111	210	622	583	0	Content		220	624	4783471	1305265236
4800	08:54:47.134	00:00:04.800	288	337,4245	730,2311	0,4713754	0,7084826	399,7876	3,533841	0	244,1757	746,2624	0,3096419	0,7578961	400,9542	3,215864	0	10	291	738						Untertest3.avi	0	880	547	72	111	210	622	583	0	Content		219	627	4800077	1305281842
4817	08:54:47.151	00:00:04.816	289	328,1523	723,7593	0,4730908	0,7082827	405,2963	3,591776	0	233,0261	738,3618	0,3097646	0,7578763	401,0822	3,190515	0	10	281	731						Untertest3.avi	0	880	547	72	111	210	622	583	0	Content		209	620	4816704	1305298469
4833	08:54:47.167	00:00:04.833	290	331,2945	721,6926	0,4755053	0,7084293	412,8654	3,633427	0	233,7052	736,9214	0,3099709	0,7579219	401,8555	3,209918	0	10	282	729						Untertest3.avi	0	880	547	72	111	210	622	583	0	Content		210	618	4833324	1305315089
4850	08:54:47.184	00:00:04.849	291	320,55	733,8024	0,4743894	0,7084036	409,4111	3,581788	0	240,7214	746,5266	0,3098483	0,7580494	401,2579	3,156709	0	10	281	740						Untertest3.avi	0	880	547	72	111	210	622	583	0	Content		209	629	4849948	1305331713
4867	08:54:47.201	00:00:04.866	292	330,5948	731,0818	0,4743974	0,708428	409,5121	3,629491	0	235,5445	742,3939	0,3096309	0,7582543	400,3566	3,189022	0	10	283	737						Untertest3.avi	0	880	547	72	111	210	622	583	0	Content		211	626	4866697	1305348462
4883	08:54:47.217	00:00:04.883	293	323,0467	732,2984	0,4737353	0,708399	407,5971	3,552593	0	212,5526	728,1107	0,3097543	0,7583306	401,2296	3,253183	0	10	268	730						Untertest3.avi	0	880	547	72	111	210	622	583	0	Content		196	619	4883322	1305365087
4900	08:54:47.234	00:00:04.899	294	326,5928	730,4376	0,4733305	0,708316	406,3275	3,538054	0	236,5072	731,1399	0,309685	0,7582802	401,1126	3,257401	0	10	282	731						Untertest3.avi	0	880	547	72	111	210	622	583	0	Content		210	620	4899944	1305381709
4917	08:54:47.251	00:00:04.916	295	321,8605	731,8057	0,4744634	0,7082267	409,9201	3,596434	0	226,981	742,9279	0,309676	0,7581888	401,1086	3,202349	0	10	274	737						Untertest3.avi	0	880	547	72	111	210	622	583	0	Content		202	626	4916567	1305398332
4933	08:54:47.267	00:00:04.933	296	314,918	731,412	0,4732594	0,7082232	405,7895	3,553385	0	233,8392	740,0427	0,3096761	0,7580687	400,8645	3,162718	0	10	274	736						Untertest3.avi	0	880	547	72	111	210	622	583	0	Content		202	625	4933315	1305415080
4950	08:54:47.284	00:00:04.949	297	326,9833	731,6967	0,4748913	0,7082795	410,5307	3,567844	0	244,0727	747,1408	0,3098699	0,7580438	401,2746	3,146257	0	10	286	739						Untertest3.avi	0	880	547	72	111	210	622	583	0	Content		214	628	4949937	1305431702
4967	08:54:47.301	00:00:04.966	298	331,2543	720,5256	0,4751334	0,7082762	411,2083	3,562325	0	233,1701	744,835	0,3099968	0,7580503	401,7648	3,144423	0	10	282	733						Untertest3.avi	0	880	547	72	111	210	622	583	0	Content		210	622	4966561	1305448326
4983	08:54:47.317	00:00:04.983	299	323,6694	722,0042	0,4747228	0,7083536	409,8944	3,545474	0	237,9834	743,7513	0,3097147	0,7581573	400,6671	3,111735	0	10	281	733						Untertest3.avi	0	880	547	72	111	210	622	583	0	Content		209	622	4983308	1305465073
5000	08:54:47.334	00:00:04.999	300	-1024	-768	-1	-1	-1	-1	4	230,4597	747,0166	0,309769	0,7582113	401,5019	3,158453	0	10	230	747						Untertest3.avi	0	880	547	72	111	210	622	583	0	Content		158	636	4999930	1305481695
5017	08:54:47.351	00:00:05.016	301	318,7651	721,0317	0,4716408	0,7084868	400,1629	3,422606	0	203,6649	731,0032	0,3098146	0,7583215	402,0101	3,2141	0	10	261	726						Untertest3.avi	0	880	547	72	111	210	622	583	0	Content		189	615	5016555	1305498320
5033	08:54:47.367	00:00:05.033	302	313,5648	718,2242	0,4713966	0,7084953	399,3362	3,372113	0	224,4023	742,2035	0,3097545	0,7583579	401,776	3,116173	0	10	269	730						Untertest3.avi	0	880	547	72	111	210	622	583	0	Content		197	619	5033176	1305514941
5050	08:54:47.384	00:00:05.049	303	312,3177	726,5879	0,4747552	0,7082939	410,1538	3,480464	0	210,7436	734,2318	0,309714	0,7583463	401,4239	3,169392	0	10	262	730						Untertest3.avi	0	880	547	72	111	210	622	583	0	Content		190	619	5049801	1305531566
5067	08:54:47.401	00:00:05.066	304	317,336	733,3512	0,4743665	0,7082214	408,6193	3,456082	0	201,5211	730,9557	0,309823	0,7583674	401,6844	3,160815	0	10	259	732						Untertest3.avi	0	880	547	72	111	210	622	583	0	Content		187	621	5066550	1305548315
5083	08:54:47.417	00:00:05.083	305	319,5025	732,6099	0,4738133	0,7083157	408,2621	3,421678	0	223,4062	731,2238	0,3093697	0,7585429	400,6659	3,1537	0	10	271	732						Untertest3.avi	0	880	547	72	111	210	622	583	0	Content		199	621	5083174	1305564939
5100	08:54:47.434	00:00:05.099	306	404,2116	740,4305	0,4675808	0,7086546	393,9374	3,307705	0	331,7986	729,4713	0,30735	0,7586299	397,2562	3,183798	0	11	368	735						Untertest3.avi	0	880	547	72	111	344	638	733	0	Content		296	624	5099796	1305581561
5117	08:54:47.451	00:00:05.116	307	478,29	763,6327	0,457114	0,7091979	365,2897	3,05406	0	423,8376	754,7242	0,3046247	0,7587858	389,7988	3,159621	0	11	451	759						Untertest3.avi	0	880	547	72	111	344	638	733	0	Content		379	648	5116545	1305598310
5133	08:54:47.467	00:00:05.133	308	-1024	-768	-1	-1	-1	-1	4	455,3888	757,7598	0,3017828	0,759011	378,1614	2,998974	0	11	455	758						Untertest3.avi	0	880	547	72	111	344	638	733	0	Content		383	647	5133170	1305614935
5150	08:54:47.484	00:00:05.149	309	-1024	-768	-1	-1	-1	-1	4	448,5479	753,3736	0,3030537	0,7590942	384,7208	3,106134	0	11	449	753						Untertest3.avi	0	880	547	72	111	344	638	733	0	Content		377	642	5149793	1305631558
5166	08:54:47.500	00:00:05.166	310	-1024	-768	-1	-1	-1	-1	4	432,3823	735,0817	0,3026913	0,7595976	383,4014	3,057606	0	11	432	735						Untertest3.avi	0	880	547	72	111	344	638	733	0	Content		360	624	5166424	1305648189
5183	08:54:47.517	00:00:05.183	311	-1024	-768	-1	-1	-1	-1	4	434,749	743,2092	0,3028627	0,7596663	384,5421	3,09135	0	11	435	743						Untertest3.avi	0	880	547	72	111	344	638	733	0	Content		363	632	5183164	1305664929
5200	08:54:47.534	00:00:05.199	312	-1024	-768	-1	-1	-1	-1	4	437,0389	738,6411	0,3030487	0,7597721	385,6358	3,076571	0	11	437	739						Untertest3.avi	0	880	547	72	111	344	638	733	0	Content		365	628	5199788	1305681553
5216	08:54:47.550	00:00:05.216	313	-1024	-768	-1	-1	-1	-1	4	437,2134	740,4512	0,3034112	0,7598471	387,8123	3,111968	0	11	437	740						Untertest3.avi	0	880	547	72	111	344	638	733	0	Content		365	629	5216286	1305698051
5233	08:54:47.567	00:00:05.233	314	-1024	-768	-1	-1	-1	-1	4	421,9944	751,7474	0,3037309	0,7595073	389,8791	3,144221	0	11	422	752						Untertest3.avi	0	880	547	72	111	344	638	733	0	Content		350	641	5233034	1305714799
5250	08:54:47.584	00:00:05.250	315	-1024	-768	-1	-1	-1	-1	4	436,9128	755,2344	0,3038166	0,7595646	390,5394	3,108747	0	11	437	755						Untertest3.avi	0	880	547	72	111	344	638	733	0	Content		365	644	5250101	1305731866
5267	08:54:47.601	00:00:05.266	316	-1024	-768	-1	-1	-1	-1	4	428,0558	747,3302	0,3038354	0,7595351	390,7209	3,098284	0	11	428	747						Untertest3.avi	0	880	547	72	111	344	638	733	0	Content		356	636	5266906	1305748671
5284	08:54:47.618	00:00:05.283	317	-1024	-768	-1	-1	-1	-1	4	424,9331	744,5356	0,3037915	0,759553	390,3924	3,124853	0	11	425	745						Untertest3.avi	0	880	547	72	111	344	638	733	0	Content		353	634	5283529	1305765294
5300	08:54:47.634	00:00:05.299	318	-1024	-768	-1	-1	-1	-1	4	408,0253	749,1382	0,3035626	0,7596105	389,0362	3,127128	0	11	408	749						Untertest3.avi	0	880	547	72	111	344	638	733	0	Content		336	638	5299653	1305781418
5316	08:54:47.650	00:00:05.316	319	-1024	-768	-1	-1	-1	-1	4	418,1205	755,1769	0,3039021	0,759675	390,7568	3,125438	0	11	418	755						Untertest3.avi	0	880	547	72	111	344	638	733	0	Content		346	644	5316275	1305798040
5333	08:54:47.667	00:00:05.332	320	-1024	-768	-1	-1	-1	-1	4	414,0722	753,7502	0,303901	0,7597089	390,865	3,116983	0	11	414	754						Untertest3.avi	0	880	547	72	111	344	638	733	0	Content		342	643	5332897	1305814662
5350	08:54:47.684	00:00:05.349	321	-1024	-768	-1	-1	-1	-1	4	415,8396	748,616	0,3035468	0,7597786	389,5552	3,108892	0	11	416	749						Untertest3.avi	0	880	547	72	111	344	638	733	0	Content		344	638	5349965	1305831730
5367	08:54:47.701	00:00:05.366	322	-1024	-768	-1	-1	-1	-1	4	409,649	750,5718	0,3036123	0,7599557	390,0723	3,087542	0	11	410	751						Untertest3.avi	0	880	547	72	111	344	638	733	0	Content		338	640	5366767	1305848532
5383	08:54:47.717	00:00:05.383	323	-1024	-768	-1	-1	-1	-1	4	403,215	746,0446	0,3038521	0,7600098	391,3527	3,094544	0	11	403	746						Untertest3.avi	0	880	547	72	111	344	638	733	0	Content		331	635	5383396	1305865161
5400	08:54:47.734	00:00:05.399	324	-1024	-768	-1	-1	-1	-1	4	415,3846	751,5054	0,303886	0,7600858	391,3599	3,011343	0	11	415	752						Untertest3.avi	0	880	547	72	111	344	638	733	0	Content		343	641	5399515	1305881280
5416	08:54:47.750	00:00:05.416	325	-1024	-768	-1	-1	-1	-1	4	404,5205	753,3649	0,3043233	0,7601861	392,9355	3,051463	0	11	405	753						Untertest3.avi	0	880	547	72	111	344	638	733	0	Content		333	642	5416139	1305897904
5433	08:54:47.767	00:00:05.432	326	-1024	-768	-1	-1	-1	-1	4	408,9508	759,4747	0,3044985	0,7603629	392,8213	3,121145	0	11	409	759						Untertest3.avi	0	880	547	72	111	344	638	733	0	Content		337	648	5432761	1305914526
5450	08:54:47.784	00:00:05.449	327	-1024	-768	-1	-1	-1	-1	4	396,0323	750,0059	0,3043842	0,7607142	391,1129	3,108667	0	11	396	750						Untertest3.avi	0	880	547	72	111	344	638	733	0	Content		324	639	5449954	1305931719
5467	08:54:47.801	00:00:05.466	328	-1024	-768	-1	-1	-1	-1	4	388,8087	733,3954	0,3049592	0,7613778	393,2399	3,096944	0	11	389	733						Untertest3.avi	0	880	547	72	111	344	638	733	0	Content		317	622	5466756	1305948521
5483	08:54:47.817	00:00:05.483	329	-1024	-768	-1	-1	-1	-1	4	387,925	747,4158	0,3048671	0,7612498	391,4544	3,074221	0	11	388	747						Untertest3.avi	0	880	547	72	111	344	638	733	0	Content		316	636	5483383	1305965148
5500	08:54:47.834	00:00:05.499	330	-1024	-768	-1	-1	-1	-1	4	392,4671	740,1373	0,3054062	0,7612835	393,0655	3,065174	0	11	392	740						Untertest3.avi	0	880	547	72	111	344	638	733	0	Content		320	629	5499504	1305981269
5516	08:54:47.850	00:00:05.516	331	-1024	-768	-1	-1	-1	-1	4	377,1754	749,3289	0,3057607	0,7613128	394,0146	3,105188	0	11	377	749						Untertest3.avi	0	880	547	72	111	344	638	733	0	Content		305	638	5516129	1305997894
5533	08:54:47.867	00:00:05.532	332	-1024	-768	-1	-1	-1	-1	4	394,862	746,4919	0,3058065	0,7613202	393,4938	3,093802	0	11	395	746						Untertest3.avi	0	880	547	72	111	344	638	733	0	Content		323	635	5532753	1306014518
5550	08:54:47.884	00:00:05.549	333	-1024	-768	-1	-1	-1	-1	4	382,804	744,5045	0,3060334	0,761362	394,0596	3,171182	0	11	383	745						Untertest3.avi	0	880	547	72	111	344	638	733	0	Content		311	634	5549945	1306031710
5567	08:54:47.901	00:00:05.566	334	-1024	-768	-1	-1	-1	-1	4	364,2719	739,2731	0,3063868	0,7615971	395,6971	3,125369	0	11	364	739						Untertest3.avi	0	880	547	72	111	344	638	733	0	Content		292	628	5566749	1306048514
5583	08:54:47.917	00:00:05.583	335	-1024	-768	-1	-1	-1	-1	4	364,1171	745,6001	0,3065093	0,7616831	396,2635	3,188835	0	11	364	746						Untertest3.avi	0	880	547	72	111	344	638	733	0	Content		292	635	5583372	1306065137
5599	08:54:47.933	00:00:05.599	336	-1024	-768	-1	-1	-1	-1	4	368,6796	740,2251	0,3062878	0,7617581	395,026	3,20997	0	11	369	740						Untertest3.avi	0	880	547	72	111	344	638	733	0	Content		297	629	5599496	1306081261
5616	08:54:47.950	00:00:05.615	337	-1024	-768	-1	-1	-1	-1	4	369,6933	723,4028	0,3065989	0,7621658	396,7894	3,218354	0	11	370	723						Untertest3.avi	0	880	547	72	111	344	638	733	0	Content		298	612	5615994	1306097759
5633	08:54:47.967	00:00:05.632	338	491,3851	774,8666	0,4503834	0,7114714	343,541	2,813009	0	368,7327	724,5675	0,306223	0,7620732	395,1819	3,177008	0	11	430	750						Untertest3.avi	0	880	547	72	111	344	638	733	0	Content		358	639	5632619	1306114384
5650	08:54:47.984	00:00:05.649	339	495,363	777,8647	0,451164	0,7113216	345,9381	2,859852	0	364,8354	748,6102	0,3061092	0,7615371	394,6953	3,245845	0	11	430	763						Untertest3.avi	0	880	547	72	111	344	638	733	0	Content		358	652	5649811	1306131576
5667	08:54:48.001	00:00:05.666	340	-1024	-768	-1	-1	-1	-1	4	368,8062	738,3035	0,3060476	0,7614158	394,593	3,221855	0	11	369	738						Untertest3.avi	0	880	547	72	111	344	638	733	0	Content		297	627	5666615	1306148380
5683	08:54:48.017	00:00:05.682	341	486,2229	777,0887	0,4528985	0,7110006	351,1642	2,902974	0	365,0698	732,7803	0,3064887	0,7612324	397,0098	3,191346	0	11	426	755						Untertest3.avi	0	880	547	72	111	344	638	733	0	Content		354	644	5682738	1306164503
5699	08:54:48.033	00:00:05.699	342	486,5031	773,1546	0,4533016	0,7109109	352,3584	2,933007	0	367,7797	735,6373	0,3063278	0,7611068	396,2314	3,223337	0	11	427	754						Untertest3.avi	0	880	547	72	111	344	638	733	0	Content		355	643	5699488	1306181253
5716	08:54:48.050	00:00:05.716	343	485,9358	772,1932	0,4577054	0,7107837	365,6699	3,039718	0	363,2143	739,4774	0,3065692	0,7610238	397,6185	3,290977	0	11	425	756						Untertest3.avi	0	880	547	72	111	344	638	733	0	Content		353	645	5716111	1306197876
5733	08:54:48.067	00:00:05.732	344	486,6806	763,3569	0,4588195	0,7106791	369,2071	3,097333	0	368,1921	739,7572	0,3067411	0,7608941	398,7726	3,285551	0	11	427	752						Untertest3.avi	0	880	547	72	111	344	638	733	0	Content		355	641	5732736	1306214501
5749	08:54:48.083	00:00:05.749	345	494,0369	772,3065	0,459505	0,7105502	371,6161	3,110145	0	364,3537	739,5936	0,3067854	0,7607734	399,3549	3,291793	0	11	429	756						Untertest3.avi	0	880	547	72	111	344	638	733	0	Content		357	645	5749356	1306231121
5766	08:54:48.100	00:00:05.766	346	482,5838	766,9314	0,4597419	0,7105446	372,757	3,079452	0	350,9818	733,4944	0,3056936	0,7606576	394,6484	3,217842	0	11	417	750						Untertest3.avi	0	880	547	72	111	344	638	733	0	Content		345	639	5766108	1306247873
5783	08:54:48.117	00:00:05.782	347	483,2881	766,7402	0,4594962	0,7105494	372,1334	3,13167	0	343,3176	730,8247	0,3060697	0,7604935	396,9723	3,181643	0	11	413	749						Untertest3.avi	0	880	547	72	111	344	638	733	0	Content		341	638	5782725	1306264490
5799	08:54:48.133	00:00:05.799	348	484,4357	764,0234	0,4596794	0,7104628	372,9039	3,168943	0	360,297	737,7964	0,306046	0,7604309	397,3251	3,233459	0	11	422	751						Untertest3.avi	0	880	547	72	111	344	638	733	0	Content		350	640	5799350	1306281115
5816	08:54:48.150	00:00:05.815	349	488,6841	759,7109	0,4608511	0,7103869	376,7296	3,161772	0	361,0584	742,5712	0,3058999	0,7603267	396,6181	3,199858	0	11	425	751						Untertest3.avi	0	880	547	72	111	344	638	733	0	Content		353	640	5815973	1306297738
5833	08:54:48.167	00:00:05.832	350	440,1192	748,6981	0,4669334	0,7097713	393,6663	3,367642	0	317,834	739,661	0,3077548	0,759598	401,0821	3,328927	0	12	379	744						Untertest3.avi	0	880	547	72	111	210	600	300	0	Content		307	633	5832725	1306314490
5849	08:54:48.183	00:00:05.849	351	-1024	-768	-1	-1	-1	-1	4	324,3904	741,8742	0,3086978	0,7582421	394,8978	3,34955	0	12	324	742						Untertest3.avi	0	880	547	72	111	210	600	300	0	Content		252	631	5849348	1306331113
5866	08:54:48.200	00:00:05.865	352	293,8979	699,4741	0,4729348	0,7081357	403,3935	3,51247	0	206,3465	808,6393	0,3089319	0,7573645	392,341	2,925277	0	12	250	754						Untertest3.avi	0	880	547	72	111	210	600	300	0	Content		178	643	5865971	1306347736
5883	08:54:48.217	00:00:05.882	353	293,62	707,6399	0,4750162	0,7078825	410,672	3,613541	0	191,133	835,1927	0,3091598	0,757149	393,7499	2,862622	0	12	242	771						Untertest3.avi	0	880	547	72	111	210	600	300	0	Content		170	660	5882599	1306364364
5899	08:54:48.233	00:00:05.899	354	300,4392	709,8187	0,4770825	0,7075037	416,9192	3,712814	0	-1024	-768	-1	-1	-1	-1	4	12	300	710						Untertest3.avi	0	880	547	72	111	210	600	300	0	Content		228	599	5899221	1306380986
5916	08:54:48.250	00:00:05.915	355	279,5898	707,9529	0,4752682	0,7073767	410,5925	3,621817	0	-1024	-768	-1	-1	-1	-1	4	12	280	708						Untertest3.avi	0	880	547	72	111	210	600	300	0	Content		208	597	5915969	1306397734
5933	08:54:48.267	00:00:05.932	356	287,5142	711,2313	0,475453	0,7072926	410,9554	3,596502	0	-1024	-768	-1	-1	-1	-1	4	12	288	711						Untertest3.avi	0	880	547	72	111	210	600	300	0	Content		216	600	5932592	1306414357
5949	08:54:48.283	00:00:05.949	357	280,3503	709,733	0,4753001	0,7072618	410,3914	3,634888	0	-1024	-768	-1	-1	-1	-1	4	12	280	710						Untertest3.avi	0	880	547	72	111	210	600	300	0	Content		208	599	5949340	1306431105
5966	08:54:48.300	00:00:05.965	358	282,543	707,3636	0,475437	0,7072272	410,8795	3,649663	0	-1024	-768	-1	-1	-1	-1	4	12	283	707						Untertest3.avi	0	880	547	72	111	210	600	300	0	Content		211	596	5965965	1306447730
5983	08:54:48.317	00:00:05.982	359	284,6088	710,9603	0,474793	0,7072411	408,3775	3,624763	0	-1024	-768	-1	-1	-1	-1	4	12	285	711						Untertest3.avi	0	880	547	72	111	210	600	300	0	Content		213	600	5982712	1306464477
5999	08:54:48.333	00:00:05.999	360	282,0139	705,8676	0,4756913	0,7073542	410,9105	3,753701	0	-1024	-768	-1	-1	-1	-1	4	12	282	706						Untertest3.avi	0	880	547	72	111	210	600	300	0	Content		210	595	5999336	1306481101
6016	08:54:48.350	00:00:06.015	361	288,799	716,3466	0,4767982	0,7070748	414,1111	3,710242	0	-1024	-768	-1	-1	-1	-1	4	12	289	716						Untertest3.avi	0	880	547	72	111	210	600	300	0	Content		217	605	6015903	1306497668
6032	08:54:48.366	00:00:06.032	362	275,1687	713,6458	0,4754485	0,7070146	409,4428	3,71095	0	-359,917	810,7782	0,3028785	0,7573789	393,75	2,819719	0	12	-42	762						Untertest3.avi	0	880	547	72	111	210	600	300	0	Content		-114	651	6032082	1306513847
6049	08:54:48.383	00:00:06.048	363	284,5373	710,0674	0,4757991	0,7068512	410,4086	3,695963	0	-1024	-768	-1	-1	-1	-1	4	12	285	710						Untertest3.avi	0	880	547	72	111	210	600	300	0	Content		213	599	6048708	1306530473
6065	08:54:48.399	00:00:06.065	364	-1024	-768	-1	-1	-1	-1	4	-1024	-768	-1	-1	-1	-1	4	12	0	0						Untertest3.avi	0	880	547	72	111	210	600	300	0	Content		-72	-111	6065453	1306547218
6083	08:54:48.417	00:00:06.082	365	269,2871	703,593	0,4758344	0,7068819	410,4086	3,709517	0	-1024	-768	-1	-1	-1	-1	4	12	269	704						Untertest3.avi	0	880	547	72	111	210	600	300	0	Content		197	593	6082577	1306564342
6099	08:54:48.433	00:00:06.099	366	272,9467	704,1353	0,4758809	0,7068762	410,4086	3,729543	0	-1024	-768	-1	-1	-1	-1	4	12	273	704						Untertest3.avi	0	880	547	72	111	210	600	300	0	Content		201	593	6099198	1306580963
6116	08:54:48.450	00:00:06.115	367	221,6833	719,2838	0,475575	0,7072714	405,9194	3,671313	0	-1024	-768	-1	-1	-1	-1	4	12	222	719						Untertest3.avi	0	880	547	72	111	210	600	300	0	Content		150	608	6115822	1306597587
6132	08:54:48.466	00:00:06.132	368	111,8154	732,3463	0,4773912	0,7081434	405,9194	3,709046	0	-1024	-768	-1	-1	-1	-1	4	13	112	732						Untertest3.avi	0	880	547	72	111	-28	653	450	0	Content		40	621	6132445	1306614210
6149	08:54:48.483	00:00:06.149	369	57,71779	757,3029	0,4782952	0,7088815	405,9194	3,704095	0	-1024	-768	-1	-1	-1	-1	4	13	58	757						Untertest3.avi	0	880	547	72	111	-28	653	450	0	Content		-14	646	6149196	1306630961
6166	08:54:48.500	00:00:06.165	370	59,89109	758,2312	0,4796512	0,7088567	409,9228	3,753243	0	-1024	-768	-1	-1	-1	-1	4	13	60	758						Untertest3.avi	0	880	547	72	111	-28	653	450	0	Content		-12	647	6165943	1306647708
6183	08:54:48.517	00:00:06.182	371	56,43461	756,471	0,4794755	0,7088702	409,1753	3,673146	0	-1024	-768	-1	-1	-1	-1	4	13	56	756						Untertest3.avi	0	880	547	72	111	-28	653	450	0	Content		-16	645	6182511	1306664276
6199	08:54:48.533	00:00:06.198	372	41,61332	761,0341	0,4790718	0,7090409	407,4143	3,745852	0	-1024	-768	-1	-1	-1	-1	4	13	42	761						Untertest3.avi	0	880	547	72	111	-28	653	450	0	Content		-30	650	6198688	1306680453
6215	08:54:48.549	00:00:06.215	373	36,82432	759,2119	0,4798213	0,7091954	409,609	3,749898	0	-1024	-768	-1	-1	-1	-1	4	13	37	759						Untertest3.avi	0	880	547	72	111	-28	653	450	0	Content		-35	648	6215313	1306697078
6232	08:54:48.566	00:00:06.231	374	56,4651	765,4626	0,4796965	0,7093912	409,1082	3,700399	0	-1024	-768	-1	-1	-1	-1	4	13	56	765						Untertest3.avi	0	880	547	72	111	-28	653	450	0	Content		-16	654	6231937	1306713702
6249	08:54:48.583	00:00:06.249	375	51,04937	754,242	0,4799498	0,7094023	410,0206	3,713521	0	-1024	-768	-1	-1	-1	-1	4	13	51	754						Untertest3.avi	0	880	547	72	111	-28	653	450	0	Content		-21	643	6249128	1306730893
6266	08:54:48.600	00:00:06.265	376	51,49746	758,7782	0,4800828	0,7094883	410,6259	3,723982	0	-1024	-768	-1	-1	-1	-1	4	13	51	759						Untertest3.avi	0	880	547	72	111	-28	653	450	0	Content		-21	648	6265810	1306747575
6283	08:54:48.617	00:00:06.282	377	52,64284	764,2297	0,4790595	0,709541	407,438	3,643992	0	-1024	-768	-1	-1	-1	-1	4	13	53	764						Untertest3.avi	0	880	547	72	111	-28	653	450	0	Content		-19	653	6282501	1306764266
6299	08:54:48.633	00:00:06.298	378	54,25294	761,3682	0,4787444	0,7096317	406,2944	3,640756	0	-1024	-768	-1	-1	-1	-1	4	13	54	761						Untertest3.avi	0	880	547	72	111	-28	653	450	0	Content		-18	650	6298554	1306780319
6315	08:54:48.649	00:00:06.315	379	54,54489	760,9932	0,4791451	0,7097325	407,6788	3,648109	0	-1024	-768	-1	-1	-1	-1	4	13	55	761						Untertest3.avi	0	880	547	72	111	-28	653	450	0	Content		-17	650	6315300	1306797065
6332	08:54:48.666	00:00:06.331	380	46,75986	766,4329	0,4796356	0,7098774	409,5555	3,639428	0	-1024	-768	-1	-1	-1	-1	4	13	47	766						Untertest3.avi	0	880	547	72	111	-28	653	450	0	Content		-25	655	6331924	1306813689
6349	08:54:48.683	00:00:06.348	381	50,33081	768,0192	0,4793383	0,7100104	408,9819	3,621878	0	-1024	-768	-1	-1	-1	-1	4	13	50	768						Untertest3.avi	0	880	547	72	111	-28	653	450	0	Content		-22	657	6348989	1306830754
6366	08:54:48.700	00:00:06.365	382	41,69616	767,2667	0,478534	0,7100822	406,872	3,642795	0	-1024	-768	-1	-1	-1	-1	4	13	42	767						Untertest3.avi	0	880	547	72	111	-28	653	450	0	Content		-30	656	6365736	1306847501
6382	08:54:48.716	00:00:06.382	383	49,07942	772,2275	0,4791355	0,7101238	409,3054	3,645151	0	-1024	-768	-1	-1	-1	-1	4	13	49	772						Untertest3.avi	0	880	547	72	111	-28	653	450	0	Content		-23	661	6382360	1306864125
6399	08:54:48.733	00:00:06.398	384	21,80168	759,8232	0,4791435	0,7102529	409,4287	3,704241	0	-1024	-768	-1	-1	-1	-1	4	13	22	760						Untertest3.avi	0	880	547	72	111	-28	653	450	0	Content		-50	649	6398540	1306880305
6415	08:54:48.749	00:00:06.415	385	39,75654	769,452	0,478434	0,7102178	406,9917	3,595729	0	-1024	-768	-1	-1	-1	-1	4	13	40	769						Untertest3.avi	0	880	547	72	111	-28	653	450	0	Content		-32	658	6415164	1306896929
6432	08:54:48.766	00:00:06.431	386	29,90195	770,9906	0,4786176	0,7103848	407,601	3,672981	0	-1024	-768	-1	-1	-1	-1	4	13	30	771						Untertest3.avi	0	880	547	72	111	-28	653	450	0	Content		-42	660	6431912	1306913677
6449	08:54:48.783	00:00:06.448	387	32,65231	765,6163	0,4793884	0,7105594	410,2414	3,650301	0	-1024	-768	-1	-1	-1	-1	4	13	33	766						Untertest3.avi	0	880	547	72	111	-28	653	450	0	Content		-39	655	6448977	1306930742
6466	08:54:48.800	00:00:06.465	388	48,04824	774,1265	0,4793026	0,7106935	410,0045	3,604903	0	-1024	-768	-1	-1	-1	-1	4	13	48	774						Untertest3.avi	0	880	547	72	111	-28	653	450	0	Content		-24	663	6465599	1306947364
6482	08:54:48.816	00:00:06.482	389	25,1687	762,5864	0,479341	0,7108532	410,1641	3,649095	0	-1024	-768	-1	-1	-1	-1	4	13	25	763						Untertest3.avi	0	880	547	72	111	-28	653	450	0	Content		-47	652	6482346	1306964111
6498	08:54:48.832	00:00:06.498	390	38,7174	774,4191	0,478614	0,7112047	407,5575	3,641582	0	-1024	-768	-1	-1	-1	-1	4	13	39	774						Untertest3.avi	0	880	547	72	111	-28	653	450	0	Content		-33	663	6498404	1306980169
6515	08:54:48.849	00:00:06.515	391	33,45207	766,1198	0,4794082	0,711588	410,1727	3,608273	0	-1024	-768	-1	-1	-1	-1	4	13	33	766						Untertest3.avi	0	880	547	72	111	-28	653	450	0	Content		-39	655	6515149	1306996914
6532	08:54:48.866	00:00:06.531	392	37,01002	762,6036	0,4787414	0,7122295	407,3883	3,584782	0	-1024	-768	-1	-1	-1	-1	4	13	37	763						Untertest3.avi	0	880	547	72	111	-28	653	450	0	Content		-35	652	6531772	1307013537
6549	08:54:48.883	00:00:06.548	393	34,40018	765,5825	0,479697	0,7131025	409,8796	3,584213	0	-1024	-768	-1	-1	-1	-1	4	13	34	766						Untertest3.avi	0	880	547	72	111	-28	653	450	0	Content		-38	655	6548964	1307030729
6566	08:54:48.900	00:00:06.565	394	42,39171	773,9944	0,4788483	0,7140892	406,3645	3,607116	0	-1024	-768	-1	-1	-1	-1	4	13	42	774						Untertest3.avi	0	880	547	72	111	-28	653	450	0	Content		-30	663	6565588	1307047353
6582	08:54:48.916	00:00:06.582	395	33,90105	771,7628	0,4804508	0,7149726	410,8091	3,647614	0	-1024	-768	-1	-1	-1	-1	4	14	34	772						Untertest3.avi	0	880	547	72	111	-255	692	217	0	Content		-38	661	6582210	1307063975
6598	08:54:48.932	00:00:06.598	396	-179,2975	740,4161	0,3171724	0,7667782	410,8091	3,574497	3	-180,041	740,3698	0,3172173	0,7667774	411,0525	3,576471	1	14	-180	740						Untertest3.avi	0	880	547	72	111	-255	692	217	0	Content		-252	629	6598394	1307080159
6616	08:54:48.950	00:00:06.615	397	-194,0074	750,6788	0,3177814	0,7680007	410,8091	3,567042	3	-191,9834	750,5384	0,3170123	0,7680121	407,2216	3,53838	1	14	-192	751						Untertest3.avi	0	880	547	72	111	-255	692	217	0	Content		-264	640	6615640	1307097405
6632	08:54:48.966	00:00:06.632	398	-18,07048	792,2849	0,4816939	0,7183033	409,1461	3,558655	0	-275,7596	776,8086	0,3189133	0,768524	411,2975	3,604322	0	14	-147	785						Untertest3.avi	0	880	547	72	111	-255	692	217	0	Content		-219	674	6632265	1307114030
6649	08:54:48.983	00:00:06.648	399	-41,76983	816,3663	0,4834212	0,7185928	413,7462	3,638538	0	-315,1255	789,9584	0,3194497	0,7686944	411,8109	3,602998	0	14	-178	803						Untertest3.avi	0	880	547	72	111	-255	692	217	0	Content		-250	692	6648886	1307130651
6665	08:54:48.999	00:00:06.665	400	-50,98332	824,043	0,4828227	0,7180804	411,9624	3,636284	0	-326,1664	792,0084	0,3194446	0,7682675	412,1487	3,546182	0	14	-189	808						Untertest3.avi	0	880	547	72	111	-255	692	217	0	Content		-261	697	6665385	1307147150
6682	08:54:49.016	00:00:06.682	401	-46,45696	819,3364	0,4826093	0,7175301	411,6914	3,590711	0	-318,9638	788,2921	0,3193218	0,767939	411,7864	3,530227	0	14	-183	804						Untertest3.avi	0	880	547	72	111	-255	692	217	0	Content		-255	693	6682133	1307163898
6699	08:54:49.033	00:00:06.698	402	-41,98178	817,937	0,481319	0,7173113	407,8749	3,626372	0	-334,3245	787,1082	0,3192997	0,7675954	412,5507	3,523505	0	14	-188	803						Untertest3.avi	0	880	547	72	111	-255	692	217	0	Content		-260	692	6698880	1307180645
6716	08:54:49.050	00:00:06.715	403	-45,79513	815,7943	0,4805485	0,7173519	405,9414	3,500216	0	-329,5173	790,5952	0,3190443	0,767491	412,084	3,529155	0	14	-188	803						Untertest3.avi	0	880	547	72	111	-255	692	217	0	Content		-260	692	6715504	1307197269
6732	08:54:49.066	00:00:06.732	404	-56,40966	812,8317	0,4806044	0,7173492	406,4429	3,627341	0	-317,2772	779,0665	0,3190831	0,7674947	412,9599	3,523704	0	14	-187	796						Untertest3.avi	0	880	547	72	111	-255	692	217	0	Content		-259	685	6732137	1307213902
6749	08:54:49.083	00:00:06.748	405	-45,37254	834,3818	0,4810171	0,7173675	407,8467	3,567572	0	-320,3895	789,3535	0,3190695	0,7676917	413,1373	3,577939	0	14	-183	812						Untertest3.avi	0	880	547	72	111	-255	692	217	0	Content		-255	701	6748751	1307230516
6765	08:54:49.099	00:00:06.765	406	-46,0536	815,486	0,4807859	0,7180225	406,9013	3,567536	0	-320,6833	780,4913	0,3188968	0,7681934	411,7843	3,544598	0	14	-183	798						Untertest3.avi	0	880	547	72	111	-255	692	217	0	Content		-255	687	6765376	1307247141
6782	08:54:49.116	00:00:06.782	407	-28,42218	823,5769	0,4811062	0,7186539	406,9903	3,578787	0	-335,6121	782,9742	0,3192557	0,7688144	412,4181	3,511259	0	14	-182	803						Untertest3.avi	0	880	547	72	111	-255	692	217	0	Content		-254	692	6782155	1307263920
6799	08:54:49.133	00:00:06.798	408	-38,15097	826,0966	0,4839726	0,7191784	415,4718	3,653698	0	-326,3616	797,3807	0,3193164	0,7692385	411,2254	3,527924	0	15	-182	812						Untertest3.avi	0	880	547	72	111	-128	702	783	0	Content		-254	701	6798749	1307280514
6815	08:54:49.149	00:00:06.815	409	-57,27633	814,9803	0,4834142	0,7195696	413,1077	3,631798	0	-1024	-768	-1	-1	-1	-1	4	15	-57	815						Untertest3.avi	0	880	547	72	111	-128	702	783	0	Content		-129	704	6815370	1307297135
6832	08:54:49.166	00:00:06.832	410	-73,68787	812,8546	0,4839512	0,7195609	413,9136	3,71845	0	-1024	-768	-1	-1	-1	-1	4	15	-74	813						Untertest3.avi	0	880	547	72	111	-128	702	783	0	Content		-146	702	6832133	1307313898
6849	08:54:49.183	00:00:06.848	411	-63,13813	813,938	0,484964	0,7193605	416,4202	3,640812	0	-1024	-768	-1	-1	-1	-1	4	15	-63	814						Untertest3.avi	0	880	547	72	111	-128	702	783	0	Content		-135	703	6848742	1307330507
6865	08:54:49.199	00:00:06.865	412	-56,09472	812,7498	0,4850798	0,719037	416,0736	3,633347	0	-1024	-768	-1	-1	-1	-1	4	15	-56	813						Untertest3.avi	0	880	547	72	111	-128	702	783	0	Content		-128	702	6865488	1307347253
6882	08:54:49.216	00:00:06.882	413	-43,62199	817,8633	0,4837794	0,7186657	411,8072	3,582809	0	-1024	-768	-1	-1	-1	-1	4	15	-44	818						Untertest3.avi	0	880	547	72	111	-128	702	783	0	Content		-116	707	6882124	1307363889
6899	08:54:49.233	00:00:06.898	414	-48,40695	798,7161	0,483426	0,7180983	411,0101	3,638782	0	-1024	-768	-1	-1	-1	-1	4	15	-48	799						Untertest3.avi	0	880	547	72	111	-128	702	783	0	Content		-120	688	6898863	1307380628
6915	08:54:49.249	00:00:06.915	415	-53,29166	802,2622	0,4838596	0,7178337	413,257	3,589969	0	-1024	-768	-1	-1	-1	-1	4	15	-53	802						Untertest3.avi	0	880	547	72	111	-128	702	783	0	Content		-125	691	6915485	1307397250
6932	08:54:49.266	00:00:06.931	416	-61,57975	808,0759	0,4844126	0,7176116	415,9588	3,664232	0	-1024	-768	-1	-1	-1	-1	4	15	-62	808						Untertest3.avi	0	880	547	72	111	-128	702	783	0	Content		-134	697	6931610	1307413375
6948	08:54:49.282	00:00:06.948	417	-37,29969	820,3105	0,4834584	0,7175929	413,1106	3,581536	0	-1024	-768	-1	-1	-1	-1	4	15	-37	820						Untertest3.avi	0	880	547	72	111	-128	702	783	0	Content		-109	709	6948233	1307429998
6965	08:54:49.299	00:00:06.964	418	-48,21929	816,1002	0,483264	0,7178674	413,1449	3,633307	0	-1024	-768	-1	-1	-1	-1	4	15	-48	816						Untertest3.avi	0	880	547	72	111	-128	702	783	0	Content		-120	705	6964859	1307446624
6982	08:54:49.316	00:00:06.981	419	-36,90252	813,9574	0,4827325	0,7182705	411,8379	3,623452	0	-1024	-768	-1	-1	-1	-1	4	15	-37	814						Untertest3.avi	0	880	547	72	111	-128	702	783	0	Content		-109	703	6981924	1307463689
6999	08:54:49.333	00:00:06.998	420	-36,60821	826,5652	0,4821309	0,7186713	410,6048	3,652444	0	-1024	-768	-1	-1	-1	-1	4	15	-37	827						Untertest3.avi	0	880	547	72	111	-128	702	783	0	Content		-109	716	6998727	1307480492
7015	08:54:49.349	00:00:07.015	421	-45,42276	822,1709	0,4816452	0,7189956	409,5177	3,662848	0	-1024	-768	-1	-1	-1	-1	4	15	-45	822						Untertest3.avi	0	880	547	72	111	-128	702	783	0	Content		-117	711	7015476	1307497241
7031	08:54:49.365	00:00:07.031	422	-42,43904	808,0654	0,4819326	0,7192032	410,8947	3,682759	0	-1024	-768	-1	-1	-1	-1	4	15	-42	808						Untertest3.avi	0	880	547	72	111	-128	702	783	0	Content		-114	697	7031473	1307513238
7048	08:54:49.382	00:00:07.048	423	-42,18702	814,2499	0,4809889	0,7193341	408,2924	3,638178	0	-1024	-768	-1	-1	-1	-1	4	15	-42	814						Untertest3.avi	0	880	547	72	111	-128	702	783	0	Content		-114	703	7048109	1307529874
7065	08:54:49.399	00:00:07.064	424	-57,94299	819,4327	0,481843	0,7194666	411,7215	3,704504	0	-1024	-768	-1	-1	-1	-1	4	15	-58	819						Untertest3.avi	0	880	547	72	111	-128	702	783	0	Content		-130	708	7064844	1307546609
7082	08:54:49.416	00:00:07.081	425	-34,39225	825,1008	0,4819227	0,7197693	412,6798	3,676777	0	-1024	-768	-1	-1	-1	-1	4	15	-34	825						Untertest3.avi	0	880	547	72	111	-128	702	783	0	Content		-106	714	7081911	1307563676
7099	08:54:49.433	00:00:07.098	426	-47,76913	816,2891	0,4813554	0,7202542	411,4765	3,656302	0	-1024	-768	-1	-1	-1	-1	4	15	-48	816						Untertest3.avi	0	880	547	72	111	-128	702	783	0	Content		-120	705	7098717	1307580482
7115	08:54:49.449	00:00:07.115	427	-51,45598	809,72	0,4815639	0,7204939	413,0099	3,61423	0	-1024	-768	-1	-1	-1	-1	4	15	-51	810						Untertest3.avi	0	880	547	72	111	-128	702	783	0	Content		-123	699	7115340	1307597105
7131	08:54:49.465	00:00:07.131	428	-44,2068	814,6918	0,4811876	0,7209205	412,8362	3,609015	0	-1024	-768	-1	-1	-1	-1	4	15	-44	815						Untertest3.avi	0	880	547	72	111	-128	702	783	0	Content		-116	704	7131463	1307613228
7148	08:54:49.482	00:00:07.148	429	-51,52353	809,4283	0,4806167	0,7220687	412,7758	3,639422	0	-1024	-768	-1	-1	-1	-1	4	15	-52	809						Untertest3.avi	0	880	547	72	111	-128	702	783	0	Content		-124	698	7148098	1307629863
7165	08:54:49.499	00:00:07.164	430	-57,76169	811,8613	0,4807593	0,723268	414,4804	3,66552	0	-1024	-768	-1	-1	-1	-1	4	15	-58	812						Untertest3.avi	0	880	547	72	111	-128	702	783	0	Content		-130	701	7164707	1307646472
7182	08:54:49.516	00:00:07.181	431	-41,74417	812,7189	0,480407	0,7247339	414,6216	3,666383	0	-1024	-768	-1	-1	-1	-1	4	15	-42	813						Untertest3.avi	0	880	547	72	111	-128	702	783	0	Content		-114	702	7181899	1307663664
7199	08:54:49.533	00:00:07.198	432	-49,58198	813,1718	0,4785188	0,7260572	409,8258	3,665025	0	-1024	-768	-1	-1	-1	-1	4	15	-50	813						Untertest3.avi	0	880	547	72	111	-128	702	783	0	Content		-122	702	7198717	1307680482
7215	08:54:49.549	00:00:07.215	433	-53,05973	819,4421	0,4792717	0,727429	413,5036	3,679955	0	-1024	-768	-1	-1	-1	-1	4	15	-53	819						Untertest3.avi	0	880	547	72	111	-128	702	783	0	Content		-125	708	7215342	1307697107
7231	08:54:49.565	00:00:07.231	434	-74,5756	806,7951	0,479339	0,7291996	414,7684	3,729823	0	-1024	-768	-1	-1	-1	-1	4	15	-75	807						Untertest3.avi	0	880	547	72	111	-128	702	783	0	Content		-147	696	7231466	1307713231
7249	08:54:49.583	00:00:07.248	435	-60,14824	827,553	0,4800861	0,7310216	418,1569	3,688742	0	-1024	-768	-1	-1	-1	-1	4	15	-60	828						Untertest3.avi	0	880	547	72	111	-128	702	783	0	Content		-132	717	7248656	1307730421
7265	08:54:49.599	00:00:07.265	436	-55,71429	818,6804	0,478669	0,7332783	414,0028	3,678562	0	-1024	-768	-1	-1	-1	-1	4	15	-56	819						Untertest3.avi	0	880	547	72	111	-128	702	783	0	Content		-128	708	7265335	1307747100
7282	08:54:49.616	00:00:07.282	437	-55,7248	814,3643	0,4787333	0,7357068	414,4561	3,662027	0	-1024	-768	-1	-1	-1	-1	4	15	-56	814						Untertest3.avi	0	880	547	72	111	-128	702	783	0	Content		-128	703	7282097	1307763862
7298	08:54:49.632	00:00:07.298	438	-55,49227	814,7266	0,4800797	0,7378613	419,1181	3,7486	0	-1024	-768	-1	-1	-1	-1	4	15	-55	815						Untertest3.avi	0	880	547	72	111	-128	702	783	0	Content		-127	704	7298096	1307779861
7315	08:54:49.649	00:00:07.315	439	-60,43749	819,9516	0,4793707	0,7400646	417,2973	3,648021	0	-1024	-768	-1	-1	-1	-1	4	15	-60	820						Untertest3.avi	0	880	547	72	111	-128	702	783	0	Content		-132	709	7315272	1307797037
7331	08:54:49.665	00:00:07.331	440	-71,63271	797,5131	0,4797466	0,7426054	418,6227	3,760018	0	-1024	-768	-1	-1	-1	-1	4	15	-72	798						Untertest3.avi	0	880	547	72	111	-128	702	783	0	Content		-144	687	7331452	1307813217
7348	08:54:49.682	00:00:07.348	441	-55,62211	809,5226	0,478925	0,7448568	415,6512	3,65287	0	-1024	-768	-1	-1	-1	-1	4	15	-56	810						Untertest3.avi	0	880	547	72	111	-128	702	783	0	Content		-128	699	7348086	1307829851
7365	08:54:49.699	00:00:07.364	442	-76,00941	813,2054	0,4799453	0,7470229	419,1265	3,715256	0	-1024	-768	-1	-1	-1	-1	4	15	-76	813						Untertest3.avi	0	880	547	72	111	-128	702	783	0	Content		-148	702	7364820	1307846585
7382	08:54:49.716	00:00:07.382	443	-60,27877	801,4917	0,4792803	0,7491043	416,3165	3,788787	0	-1024	-768	-1	-1	-1	-1	4	15	-60	801						Untertest3.avi	0	880	547	72	111	-128	702	783	0	Content		-132	690	7382011	1307863776
7398	08:54:49.732	00:00:07.398	444	-69,50317	795,6364	0,4782992	0,7508181	412,703	3,74485	0	-1024	-768	-1	-1	-1	-1	4	15	-70	796						Untertest3.avi	0	880	547	72	111	-128	702	783	0	Content		-142	685	7398078	1307879843
7415	08:54:49.749	00:00:07.415	445	-52,69345	807,9699	0,4792596	0,7524496	415,756	3,752054	0	-1024	-768	-1	-1	-1	-1	4	15	-53	808						Untertest3.avi	0	880	547	72	111	-128	702	783	0	Content		-125	697	7415313	1307897078
7431	08:54:49.765	00:00:07.431	446	-68,6572	794,2252	0,4792899	0,7544759	416,0235	3,749028	0	-1024	-768	-1	-1	-1	-1	4	15	-69	794						Untertest3.avi	0	880	547	72	111	-128	702	783	0	Content		-141	683	7431436	1307913201
7448	08:54:49.782	00:00:07.448	447	-71,05756	793,0784	0,4792869	0,7562623	416,1828	3,757451	0	-1024	-768	-1	-1	-1	-1	4	15	-71	793						Untertest3.avi	0	880	547	72	111	-128	702	783	0	Content		-143	682	7448184	1307929949
7465	08:54:49.799	00:00:07.464	448	-61,22239	806,3692	0,4794061	0,7575379	417,188	3,826704	0	-1024	-768	-1	-1	-1	-1	4	15	-61	806						Untertest3.avi	0	880	547	72	111	-128	702	783	0	Content		-133	695	7464808	1307946573
7482	08:54:49.816	00:00:07.482	449	-70,71691	802,7659	0,4792793	0,758693	417,5471	3,778576	0	-1024	-768	-1	-1	-1	-1	4	15	-71	803						Untertest3.avi	0	880	547	72	111	-128	702	783	0	Content		-143	692	7482063	1307963828
7498	08:54:49.832	00:00:07.498	450	-66,0041	801,4184	0,4802144	0,7596701	421,2213	3,796604	0	-1084,893	763,6204	0,3114956	0,8113473	421,2214	3,713624	0	15	-575	783						Untertest3.avi	0	880	547	72	111	-128	702	783	0	Content		-647	672	7498176	1307979941
7515	08:54:49.849	00:00:07.514	451	-86,16653	799,8136	0,4797835	0,760475	420,4038	3,860397	0	-1024	-768	-1	-1	-1	-1	4	15	-86	800						Untertest3.avi	0	880	547	72	111	-128	702	783	0	Content		-158	689	7514801	1307996566
7531	08:54:49.865	00:00:07.531	452	-55,88906	800,5936	0,4792593	0,7610335	419,2127	3,806007	0	-227,3225	827,0151	0,3160587	0,8125309	414,1967	3,572479	0	15	-142	814						Untertest3.avi	0	880	547	72	111	-128	702	783	0	Content		-214	703	7531425	1308013190
7549	08:54:49.883	00:00:07.548	453	-75,75438	801,9354	0,4796911	0,7612969	421,5855	3,821013	0	-1024	-768	-1	-1	-1	-1	4	15	-76	802						Untertest3.avi	0	880	547	72	111	-128	702	783	0	Content		-148	691	7548546	1308030311
7565	08:54:49.899	00:00:07.565	454	-70,37634	795,0472	0,4785858	0,7614204	418,8519	3,79932	0	-1024	-768	-1	-1	-1	-1	4	15	-70	795						Untertest3.avi	0	880	547	72	111	-128	702	783	0	Content		-142	684	7565296	1308047061
7582	08:54:49.916	00:00:07.581	455	-52,40086	796,6573	0,4785617	0,7615896	418,8519	3,779384	0	-1024	-768	-1	-1	-1	-1	4	16	-52	797						Untertest3.avi	0	880	547	72	111	142	614	1099	0	Content		-124	686	7581919	1308063684
7599	08:54:49.933	00:00:07.598	456	-55,69104	796,2208	0,4778574	0,7610593	418,8519	3,788257	0	-1024	-768	-1	-1	-1	-1	4	16	-56	796						Untertest3.avi	0	880	547	72	111	142	614	1099	0	Content		-128	685	7598541	1308080306
7615	08:54:49.949	00:00:07.615	457	67,10539	780,087	0,4739636	0,7593897	413,8074	3,758231	0	-1024	-768	-1	-1	-1	-1	4	16	67	780						Untertest3.avi	0	880	547	72	111	142	614	1099	0	Content		-5	669	7615289	1308097054
7632	08:54:49.966	00:00:07.631	458	131,2474	760,9494	0,4715896	0,7571973	413,8074	3,735121	0	-1024	-768	-1	-1	-1	-1	4	16	131	761						Untertest3.avi	0	880	547	72	111	142	614	1099	0	Content		59	650	7631913	1308113678
7649	08:54:49.983	00:00:07.648	459	204,6216	729,8618	0,4705936	0,7556432	413,8074	3,775693	0	-1024	-768	-1	-1	-1	-1	4	16	205	730						Untertest3.avi	0	880	547	72	111	142	614	1099	0	Content		133	619	7648659	1308130424
7665	08:54:49.999	00:00:07.664	460	236,1359	713,54	0,4710377	0,7547942	415,7368	3,783401	0	-1024	-768	-1	-1	-1	-1	4	16	236	714						Untertest3.avi	0	880	547	72	111	142	614	1099	0	Content		164	603	7664660	1308146425
7682	08:54:50.016	00:00:07.681	461	237,267	721,6114	0,4722169	0,754073	419,2981	3,808569	0	-1024	-768	-1	-1	-1	-1	4	16	237	722						Untertest3.avi	0	880	547	72	111	142	614	1099	0	Content		165	611	7681723	1308163488
7699	08:54:50.033	00:00:07.698	462	213,0081	726,2969	0,4711851	0,753238	416,0508	3,81318	0	-1024	-768	-1	-1	-1	-1	4	16	213	726						Untertest3.avi	0	880	547	72	111	142	614	1099	0	Content		141	615	7698529	1308180294
7715	08:54:50.049	00:00:07.715	463	224,094	714,8632	0,4714863	0,7525063	417,319	3,787731	0	-1024	-768	-1	-1	-1	-1	4	16	224	715						Untertest3.avi	0	880	547	72	111	142	614	1099	0	Content		152	604	7715154	1308196919
7731	08:54:50.065	00:00:07.731	464	229,0519	720,9263	0,4704956	0,75173	414,3943	3,788256	0	-1024	-768	-1	-1	-1	-1	4	16	229	721						Untertest3.avi	0	880	547	72	111	142	614	1099	0	Content		157	610	7731279	1308213044
7748	08:54:50.082	00:00:07.747	465	220,7688	716,6464	0,4701791	0,75097	413,8105	3,759434	0	-1024	-768	-1	-1	-1	-1	4	16	221	717						Untertest3.avi	0	880	547	72	111	142	614	1099	0	Content		149	606	7747898	1308229663
7765	08:54:50.099	00:00:07.764	466	227,9725	723,4501	0,4702247	0,7502213	414,8234	3,809542	0	-1024	-768	-1	-1	-1	-1	4	16	228	723						Untertest3.avi	0	880	547	72	111	142	614	1099	0	Content		156	612	7764518	1308246283
7782	08:54:50.116	00:00:07.781	467	219,8779	723,1495	0,4705529	0,7495426	416,5804	3,824272	0	-1024	-768	-1	-1	-1	-1	4	16	220	723						Untertest3.avi	0	880	547	72	111	142	614	1099	0	Content		148	612	7781582	1308263347
7798	08:54:50.132	00:00:07.798	468	217,9768	718,6297	0,4699448	0,7489848	415,0046	3,826946	0	-1024	-768	-1	-1	-1	-1	4	16	218	719						Untertest3.avi	0	880	547	72	111	142	614	1099	0	Content		146	608	7798205	1308279970
7815	08:54:50.149	00:00:07.814	469	227,4373	712,6089	0,4692148	0,7482616	412,8845	3,791664	0	-1024	-768	-1	-1	-1	-1	4	16	227	713						Untertest3.avi	0	880	547	72	111	142	614	1099	0	Content		155	602	7814984	1308296749
7831	08:54:50.165	00:00:07.831	470	225,115	716,6251	0,4715245	0,7474647	421,475	3,875104	0	-1024	-768	-1	-1	-1	-1	4	16	225	717						Untertest3.avi	0	880	547	72	111	142	614	1099	0	Content		153	606	7831134	1308312899
7848	08:54:50.182	00:00:07.847	471	231,021	723,0432	0,4719653	0,7469265	423,4568	3,885892	0	-1024	-768	-1	-1	-1	-1	4	16	231	723						Untertest3.avi	0	880	547	72	111	142	614	1099	0	Content		159	612	7847759	1308329524
7864	08:54:50.198	00:00:07.864	472	218,8538	724,1652	0,4704879	0,7468139	418,6477	3,852894	0	-1024	-768	-1	-1	-1	-1	4	16	219	724						Untertest3.avi	0	880	547	72	111	142	614	1099	0	Content		147	613	7864381	1308346146
7882	08:54:50.216	00:00:07.881	473	220,5033	725,4	0,4703124	0,7468296	418,1384	3,877852	0	-1024	-768	-1	-1	-1	-1	4	16	221	725						Untertest3.avi	0	880	547	72	111	142	614	1099	0	Content		149	614	7881576	1308363341
7898	08:54:50.232	00:00:07.898	474	216,7487	727,5093	0,4703558	0,7468209	418,2805	3,833954	0	-1024	-768	-1	-1	-1	-1	4	16	217	728						Untertest3.avi	0	880	547	72	111	142	614	1099	0	Content		145	617	7898200	1308379965
7915	08:54:50.249	00:00:07.914	475	229,0056	722,782	0,4699974	0,7467197	416,9521	3,785436	0	-1024	-768	-1	-1	-1	-1	4	16	229	723						Untertest3.avi	0	880	547	72	111	142	614	1099	0	Content		157	612	7914823	1308396588
7931	08:54:50.265	00:00:07.931	476	212,766	724,9396	0,4695779	0,7464889	415,6094	3,821665	0	-1024	-768	-1	-1	-1	-1	4	16	213	725						Untertest3.avi	0	880	547	72	111	142	614	1099	0	Content		141	614	7931007	1308412772
7948	08:54:50.282	00:00:07.947	477	216,0867	727,8057	0,4692915	0,7459548	414,7427	3,7692	0	-1024	-768	-1	-1	-1	-1	4	16	216	728						Untertest3.avi	0	880	547	72	111	142	614	1099	0	Content		144	617	7947750	1308429515
7964	08:54:50.298	00:00:07.964	478	216,3601	726,235	0,4691078	0,7452576	414,1886	3,769722	0	-1024	-768	-1	-1	-1	-1	4	16	216	726						Untertest3.avi	0	880	547	72	111	142	614	1099	0	Content		144	615	7964375	1308446140
7981	08:54:50.315	00:00:07.981	479	215,8878	733,7657	0,4693219	0,7444769	414,8716	3,771115	0	-1024	-768	-1	-1	-1	-1	4	16	216	734						Untertest3.avi	0	880	547	72	111	142	614	1099	0	Content		144	623	7981441	1308463206
7998	08:54:50.332	00:00:07.998	480	235,6806	719,8936	0,4688908	0,7439703	413,0251	3,746323	0	-1024	-768	-1	-1	-1	-1	4	16	236	720						Untertest3.avi	0	880	547	72	111	142	614	1099	0	Content		164	609	7998188	1308479953
8015	08:54:50.349	00:00:08.014	481	207,8805	715,7785	0,4694611	0,7433677	414,8459	3,754972	0	-1024	-768	-1	-1	-1	-1	4	16	208	716						Untertest3.avi	0	880	547	72	111	142	614	1099	0	Content		136	605	8014809	1308496574
8031	08:54:50.365	00:00:08.030	482	226,4685	723,2695	0,4704745	0,7429937	417,7896	3,750486	0	-1024	-768	-1	-1	-1	-1	4	16	226	723						Untertest3.avi	0	880	547	72	111	142	614	1099	0	Content		154	612	8030989	1308512754
8048	08:54:50.382	00:00:08.047	483	221,4595	730,0047	0,4687489	0,7428298	411,6119	3,724256	0	-1024	-768	-1	-1	-1	-1	4	16	221	730						Untertest3.avi	0	880	547	72	111	142	614	1099	0	Content		149	619	8047612	1308529377
8064	08:54:50.398	00:00:08.064	484	227,9226	723,0031	0,468706	0,742706	411,3902	3,679597	0	-1024	-768	-1	-1	-1	-1	4	16	228	723						Untertest3.avi	0	880	547	72	111	142	614	1099	0	Content		156	612	8064238	1308546003
8081	08:54:50.415	00:00:08.081	485	220,5943	729,5499	0,4695781	0,742798	414,2882	3,71716	0	-1024	-768	-1	-1	-1	-1	4	16	221	730						Untertest3.avi	0	880	547	72	111	142	614	1099	0	Content		149	619	8081427	1308563192
8098	08:54:50.432	00:00:08.098	486	219,6174	723,1157	0,4704009	0,7426819	417,3664	3,750969	0	-1024	-768	-1	-1	-1	-1	4	16	220	723						Untertest3.avi	0	880	547	72	111	142	614	1099	0	Content		148	612	8098049	1308579814
8115	08:54:50.449	00:00:08.114	487	219,9501	718,1414	0,4683969	0,7426928	410,4628	3,67804	0	-1024	-768	-1	-1	-1	-1	4	16	220	718						Untertest3.avi	0	880	547	72	111	142	614	1099	0	Content		148	607	8114672	1308596437
8131	08:54:50.465	00:00:08.130	488	218,0621	723,338	0,4685923	0,7426839	410,9868	3,702289	0	-1024	-768	-1	-1	-1	-1	4	16	218	723						Untertest3.avi	0	880	547	72	111	142	614	1099	0	Content		146	612	8130855	1308612620
8147	08:54:50.481	00:00:08.147	489	220,1518	729,5861	0,4699329	0,7426028	415,4067	3,705853	0	-1024	-768	-1	-1	-1	-1	4	16	220	730						Untertest3.avi	0	880	547	72	111	142	614	1099	0	Content		148	619	8147476	1308629241
8164	08:54:50.498	00:00:08.164	490	215,7186	726,9667	0,4698586	0,7424937	414,5844	3,694228	0	-1024	-768	-1	-1	-1	-1	4	16	216	727						Untertest3.avi	0	880	547	72	111	142	614	1099	0	Content		144	616	8164222	1308645987
8181	08:54:50.515	00:00:08.181	491	225,3147	731,6782	0,4704159	0,7421192	415,8347	3,737762	0	-1024	-768	-1	-1	-1	-1	4	16	225	732						Untertest3.avi	0	880	547	72	111	142	614	1099	0	Content		153	621	8181412	1308663177
8198	08:54:50.532	00:00:08.198	492	217,7667	728,4318	0,4710859	0,7418309	417,4343	3,71047	0	-1024	-768	-1	-1	-1	-1	4	16	218	728						Untertest3.avi	0	880	547	72	111	142	614	1099	0	Content		146	617	8198035	1308679800
8215	08:54:50.549	00:00:08.214	493	221,9887	730,6675	0,4717306	0,741365	418,8966	3,755846	0	-1024	-768	-1	-1	-1	-1	4	16	222	731						Untertest3.avi	0	880	547	72	111	142	614	1099	0	Content		150	620	8214535	1308696300
8231	08:54:50.565	00:00:08.230	494	220,8707	725,1801	0,4707633	0,7408732	415,0321	3,724769	0	-1024	-768	-1	-1	-1	-1	4	16	221	725						Untertest3.avi	0	880	547	72	111	142	614	1099	0	Content		149	614	8230841	1308712606
8247	08:54:50.581	00:00:08.247	495	213,7936	724,5211	0,4725614	0,7402344	420,4273	3,746884	0	-1024	-768	-1	-1	-1	-1	4	16	214	725						Untertest3.avi	0	880	547	72	111	142	614	1099	0	Content		142	614	8247464	1308729229
8264	08:54:50.598	00:00:08.264	496	208,4045	726,364	0,4711651	0,7395403	415,0521	3,711898	0	-1024	-768	-1	-1	-1	-1	4	16	208	726						Untertest3.avi	0	880	547	72	111	142	614	1099	0	Content		136	615	8264208	1308745973
8281	08:54:50.615	00:00:08.281	497	207,5827	719,9068	0,4712386	0,7386969	414,4204	3,699839	0	-1024	-768	-1	-1	-1	-1	4	16	208	720						Untertest3.avi	0	880	547	72	111	142	614	1099	0	Content		136	609	8281151	1308762916
8298	08:54:50.632	00:00:08.297	498	207,6977	725,3824	0,4715526	0,7378033	414,8705	3,748824	0	-1024	-768	-1	-1	-1	-1	4	16	208	725						Untertest3.avi	0	880	547	72	111	142	614	1099	0	Content		136	614	8297911	1308779676
8315	08:54:50.649	00:00:08.314	499	204,5387	721,731	0,4720686	0,7369321	415,8264	3,708273	0	-1024	-768	-1	-1	-1	-1	4	16	205	722						Untertest3.avi	0	880	547	72	111	142	614	1099	0	Content		133	611	8314522	1308796287
8331	08:54:50.665	00:00:08.330	500	209,1884	729,2243	0,4711908	0,7361635	412,2397	3,695639	0	-1024	-768	-1	-1	-1	-1	4	16	209	729						Untertest3.avi	0	880	547	72	111	142	614	1099	0	Content		137	618	8330702	1308812467
8347	08:54:50.681	00:00:08.347	501	202,0543	725,5237	0,4716196	0,7351952	413,222	3,728782	0	-1024	-768	-1	-1	-1	-1	4	16	202	726						Untertest3.avi	0	880	547	72	111	142	614	1099	0	Content		130	615	8347328	1308829093
8364	08:54:50.698	00:00:08.363	502	216,802	730,2083	0,4735041	0,7341435	418,696	3,755719	0	-1024	-768	-1	-1	-1	-1	4	16	217	730						Untertest3.avi	0	880	547	72	111	142	614	1099	0	Content		145	619	8363951	1308845716
8381	08:54:50.715	00:00:08.381	503	195,5035	728,6597	0,4731074	0,7331545	416,6546	3,735206	0	-1024	-768	-1	-1	-1	-1	4	16	196	729						Untertest3.avi	0	880	547	72	111	142	614	1099	0	Content		124	618	8381143	1308862908
8398	08:54:50.732	00:00:08.397	504	208,889	730,7422	0,4730147	0,7322608	415,0673	3,738554	0	-1024	-768	-1	-1	-1	-1	4	16	209	731						Untertest3.avi	0	880	547	72	111	142	614	1099	0	Content		137	620	8397947	1308879712
8415	08:54:50.749	00:00:08.414	505	205,1933	721,7759	0,4733114	0,731606	414,5675	3,747358	0	-1024	-768	-1	-1	-1	-1	4	16	205	722						Untertest3.avi	0	880	547	72	111	142	614	1099	0	Content		133	611	8414570	1308896335
8431	08:54:50.765	00:00:08.430	506	197,5398	716,1569	0,4731986	0,731118	412,4487	3,715356	0	-1024	-768	-1	-1	-1	-1	4	16	198	716						Untertest3.avi	0	880	547	72	111	142	614	1099	0	Content		126	605	8430570	1308912335
8447	08:54:50.781	00:00:08.447	507	200,4819	725,3813	0,474361	0,7303869	414,748	3,729241	0	-1024	-768	-1	-1	-1	-1	4	16	200	725						Untertest3.avi	0	880	547	72	111	142	614	1099	0	Content		128	614	8447317	1308929082
8464	08:54:50.798	00:00:08.463	508	197,8441	727,188	0,4744375	0,7296621	413,1601	3,775343	0	-1024	-768	-1	-1	-1	-1	4	16	198	727						Untertest3.avi	0	880	547	72	111	142	614	1099	0	Content		126	616	8463937	1308945702
8481	08:54:50.815	00:00:08.481	509	207,5455	726,7279	0,4753698	0,7289643	414,3859	3,741757	0	-1024	-768	-1	-1	-1	-1	4	16	208	727						Untertest3.avi	0	880	547	72	111	142	614	1099	0	Content		136	616	8481006	1308962771
8498	08:54:50.832	00:00:08.497	510	191,045	732,1885	0,4754887	0,7282038	413,0956	3,752701	0	-1024	-768	-1	-1	-1	-1	4	16	191	732						Untertest3.avi	0	880	547	72	111	142	614	1099	0	Content		119	621	8497812	1308979577
8514	08:54:50.848	00:00:08.514	511	192,088	733,6959	0,476235	0,7274135	413,8869	3,748552	0	-1024	-768	-1	-1	-1	-1	4	16	192	734						Untertest3.avi	0	880	547	72	111	142	614	1099	0	Content		120	623	8514435	1308996200
8531	08:54:50.865	00:00:08.530	512	202,5861	726,5205	0,4771988	0,7265457	415,0347	3,744356	0	-1024	-768	-1	-1	-1	-1	4	16	203	727						Untertest3.avi	0	880	547	72	111	142	614	1099	0	Content		131	616	8530554	1309012319
8547	08:54:50.881	00:00:08.547	513	199,3263	724,7423	0,4755642	0,7256861	407,3865	3,699071	0	-1024	-768	-1	-1	-1	-1	4	16	199	725						Untertest3.avi	0	880	547	72	111	142	614	1099	0	Content		127	614	8547179	1309028944
8564	08:54:50.898	00:00:08.563	514	200,5568	728,2299	0,4775306	0,7245213	412,1919	3,760362	0	-1024	-768	-1	-1	-1	-1	4	16	201	728						Untertest3.avi	0	880	547	72	111	142	614	1099	0	Content		129	617	8563801	1309045566
8581	08:54:50.915	00:00:08.580	515	193,4893	726,7771	0,4772903	0,723305	409,0648	3,717061	0	-1024	-768	-1	-1	-1	-1	4	16	193	727						Untertest3.avi	0	880	547	72	111	142	614	1099	0	Content		121	616	8580873	1309062638
8598	08:54:50.932	00:00:08.597	516	192,6832	729,7614	0,4790653	0,7222686	412,1905	3,804903	0	-1024	-768	-1	-1	-1	-1	4	16	193	730						Untertest3.avi	0	880	547	72	111	142	614	1099	0	Content		121	619	8597676	1309079441
8614	08:54:50.948	00:00:08.614	517	198,6897	721,4255	0,4800145	0,7214745	412,573	3,764358	0	-1024	-768	-1	-1	-1	-1	4	16	199	721						Untertest3.avi	0	880	547	72	111	142	614	1099	0	Content		127	610	8614299	1309096064
8630	08:54:50.964	00:00:08.630	518	199,7204	732,0095	0,4804059	0,7206926	411,0857	3,718068	0	-1024	-768	-1	-1	-1	-1	4	16	200	732						Untertest3.avi	0	880	547	72	111	142	614	1099	0	Content		128	621	8630426	1309112191
8647	08:54:50.981	00:00:08.647	519	203,8199	723,4664	0,4814122	0,7200729	412,0284	3,703276	0	-1024	-768	-1	-1	-1	-1	4	16	204	723						Untertest3.avi	0	880	547	72	111	142	614	1099	0	Content		132	612	8647048	1309128813
8664	08:54:50.998	00:00:08.663	520	198,0827	729,4393	0,4808992	0,7194407	407,6591	3,771962	0	-1024	-768	-1	-1	-1	-1	4	16	198	729						Untertest3.avi	0	880	547	72	111	142	614	1099	0	Content		126	618	8663671	1309145436
8681	08:54:51.015	00:00:08.680	521	140,5068	716,7556	0,4832959	0,7185636	409,4932	3,724771	0	-1024	-768	-1	-1	-1	-1	4	17	141	717						Untertest3.avi	0	880	547	72	111	-5	633	233	0	Content		69	606	8680861	1309162626
8698	08:54:51.032	00:00:08.697	522	65,80453	734,2031	0,4857306	0,7183763	411,0796	3,780393	0	-1024	-768	-1	-1	-1	-1	4	17	66	734						Untertest3.avi	0	880	547	72	111	-5	633	233	0	Content		-6	623	8697539	1309179304
8714	08:54:51.048	00:00:08.714	523	51,51413	748,7778	0,4872794	0,7179859	413,3472	3,790076	0	-1024	-768	-1	-1	-1	-1	4	17	52	749						Untertest3.avi	0	880	547	72	111	-5	633	233	0	Content		-20	638	8714290	1309196055
8730	08:54:51.064	00:00:08.730	524	49,91454	730,2913	0,4882736	0,7176013	414,8337	3,827074	0	-1024	-768	-1	-1	-1	-1	4	17	50	730						Untertest3.avi	0	880	547	72	111	-5	633	233	0	Content		-22	619	8730287	1309212052
8747	08:54:51.081	00:00:08.746	525	63,80904	734,3134	0,4872185	0,717329	409,1567	3,779079	0	-1024	-768	-1	-1	-1	-1	4	17	64	734						Untertest3.avi	0	880	547	72	111	-5	633	233	0	Content		-8	623	8746910	1309228675
8764	08:54:51.098	00:00:08.763	526	64,87731	741,0717	0,4888495	0,7168868	412,7667	3,833471	0	-1024	-768	-1	-1	-1	-1	4	17	65	741						Untertest3.avi	0	880	547	72	111	-5	633	233	0	Content		-7	630	8763536	1309245301
8781	08:54:51.115	00:00:08.780	527	76,64674	746,3773	0,4878917	0,7163103	408,265	3,711953	0	-1024	-768	-1	-1	-1	-1	4	17	77	746						Untertest3.avi	0	880	547	72	111	-5	633	233	0	Content		5	635	8780727	1309262492
8798	08:54:51.132	00:00:08.797	528	65,20676	746,0698	0,4882948	0,7157316	408,0397	3,808547	0	-1024	-768	-1	-1	-1	-1	4	17	65	746						Untertest3.avi	0	880	547	72	111	-5	633	233	0	Content		-7	635	8797534	1309279299
8814	08:54:51.148	00:00:08.814	529	69,18341	748,0692	0,4907514	0,7150041	414,0573	3,870887	0	-1024	-768	-1	-1	-1	-1	4	17	69	748						Untertest3.avi	0	880	547	72	111	-5	633	233	0	Content		-3	637	8814157	1309295922
8830	08:54:51.164	00:00:08.830	530	80,57185	740,5801	0,4887378	0,714387	405,8683	3,764014	0	-1024	-768	-1	-1	-1	-1	4	17	81	741						Untertest3.avi	0	880	547	72	111	-5	633	233	0	Content		9	630	8830281	1309312046
8847	08:54:51.181	00:00:08.846	531	72,48682	744,9108	0,4908138	0,7135933	410,5464	3,781471	0	-1024	-768	-1	-1	-1	-1	4	17	72	745						Untertest3.avi	0	880	547	72	111	-5	633	233	0	Content		0	634	8846903	1309328668
8864	08:54:51.198	00:00:08.863	532	66,55753	743,9728	0,4952886	0,7128856	422,8671	3,987608	0	-1024	-768	-1	-1	-1	-1	4	17	67	744						Untertest3.avi	0	880	547	72	111	-5	633	233	0	Content		-5	633	8863527	1309345292
8881	08:54:51.215	00:00:08.880	533	78,02351	746,9551	0,4916071	0,7122772	408,6382	3,848346	0	-1024	-768	-1	-1	-1	-1	4	17	78	747						Untertest3.avi	0	880	547	72	111	-5	633	233	0	Content		6	636	8880595	1309362360
8897	08:54:51.231	00:00:08.897	534	69,6992	749,6903	0,4920287	0,7116578	407,4821	3,900421	0	-1024	-768	-1	-1	-1	-1	4	17	70	750						Untertest3.avi	0	880	547	72	111	-5	633	233	0	Content		-2	639	8897402	1309379167
8914	08:54:51.248	00:00:08.914	535	66,50297	755,2968	0,494056	0,7109252	411,5421	3,9445	0	-128,6338	725,0362	0,3278406	0,7423519	408,9399	3,801554	0	18	-31	740						Untertest3.avi	0	880	547	72	111	-106	636	116	0	Content		-103	629	8914025	1309395790
8930	08:54:51.264	00:00:08.930	536	70,95517	746,7518	0,4933532	0,7105819	405,9286	3,851809	0	-144,402	729,7224	0,3288037	0,7409665	409,764	3,811501	0	18	-37	738						Untertest3.avi	0	880	547	72	111	-106	636	116	0	Content		-109	627	8930149	1309411914
8947	08:54:51.281	00:00:08.946	537	74,47344	748,3035	0,4955464	0,7103593	409,0584	3,808156	0	-1024	-768	-1	-1	-1	-1	4	18	74	748						Untertest3.avi	0	880	547	72	111	-106	636	116	0	Content		2	637	8946769	1309428534
8964	08:54:51.298	00:00:08.963	538	66,60923	751,8638	0,4973391	0,7101684	410,2262	3,898262	0	-126,5621	738,8082	0,3309042	0,7383606	407,9881	3,788172	0	18	-30	745						Untertest3.avi	0	880	547	72	111	-106	636	116	0	Content		-102	634	8963893	1309445658
8981	08:54:51.315	00:00:08.980	539	84,18395	754,0783	0,4979832	0,7099592	407,2875	3,836508	0	-125,8134	740,7467	0,3321774	0,7368877	407,738	3,810136	0	18	-21	747						Untertest3.avi	0	880	547	72	111	-106	636	116	0	Content		-93	636	8980518	1309462283
8997	08:54:51.331	00:00:08.997	540	57,92851	758,7947	0,5003745	0,710049	410,0361	3,856443	0	-144,0623	746,8668	0,3343157	0,7357499	410,3585	3,836333	0	18	-43	753						Untertest3.avi	0	880	547	72	111	-106	636	116	0	Content		-115	642	8997142	1309478907
9014	08:54:51.348	00:00:09.013	541	-3,265706	790,2524	0,5019636	0,7107264	407,9529	3,851038	0	-212,913	777,0752	0,336034	0,7348597	407,7278	3,821131	0	18	-108	784						Untertest3.avi	0	880	547	72	111	-106	636	116	0	Content		-180	673	9013889	1309495654
9031	08:54:51.365	00:00:09.030	542	-32,4114	794,5342	0,5021946	0,7107253	404,8554	3,800552	0	-271,6831	782,9203	0,3373356	0,733365	408,2876	3,804193	0	19	-152	789						Untertest3.avi	0	880	547	72	111	-348	685	283	0	Content		-224	678	9030510	1309512275
9047	08:54:51.381	00:00:09.047	543	-40,76918	801,5099	0,505246	0,7103114	411,5563	3,896364	0	-287,6233	784,2759	0,3381531	0,7315782	408,6522	3,784379	0	19	-164	793						Untertest3.avi	0	880	547	72	111	-348	685	283	0	Content		-236	682	9047133	1309528898
9064	08:54:51.398	00:00:09.063	544	-1024	-768	-1	-1	-1	-1	4	-271,1503	784,0061	0,3390263	0,7300292	408,723	3,809886	0	19	-271	784						Untertest3.avi	0	880	547	72	111	-348	685	283	0	Content		-343	673	9063757	1309545522
9080	08:54:51.414	00:00:09.080	545	-1024	-768	-1	-1	-1	-1	4	-279,2888	790,7332	0,3393391	0,7283598	405,6436	3,727775	0	19	-279	791						Untertest3.avi	0	880	547	72	111	-348	685	283	0	Content		-351	680	9080379	1309562144
9097	08:54:51.431	00:00:09.097	546	-1024	-768	-1	-1	-1	-1	4	-264,4223	777,3763	0,3408661	0,726949	408,0434	3,789168	0	19	-264	777						Untertest3.avi	0	880	547	72	111	-348	685	283	0	Content		-336	666	9097002	1309578767
9114	08:54:51.448	00:00:09.113	547	-1024	-768	-1	-1	-1	-1	4	-298,3805	790,5005	0,341967	0,7259367	407,8206	3,695911	0	19	-298	791						Untertest3.avi	0	880	547	72	111	-348	685	283	0	Content		-370	680	9113625	1309595390
9130	08:54:51.464	00:00:09.130	548	-1024	-768	-1	-1	-1	-1	4	-276,9566	793,1255	0,343122	0,7252048	407,7538	3,740876	0	19	-277	793						Untertest3.avi	0	880	547	72	111	-348	685	283	0	Content		-349	682	9130247	1309612012
9147	08:54:51.481	00:00:09.146	549	-1024	-768	-1	-1	-1	-1	4	-275,5496	796,1611	0,3442619	0,7245319	407,43	3,779256	0	19	-276	796						Untertest3.avi	0	880	547	72	111	-348	685	283	0	Content		-348	685	9146998	1309628763
9164	08:54:51.498	00:00:09.163	550	-1024	-768	-1	-1	-1	-1	4	-302,1434	800,0833	0,3454716	0,724211	407,7828	3,748411	0	19	-302	800						Untertest3.avi	0	880	547	72	111	-348	685	283	0	Content		-374	689	9163622	1309645387
9181	08:54:51.515	00:00:09.180	551	-1024	-768	-1	-1	-1	-1	4	-271,7071	802,0419	0,3461591	0,7236252	406,2483	3,744224	0	19	-272	802						Untertest3.avi	0	880	547	72	111	-348	685	283	0	Content		-344	691	9180563	1309662328
9197	08:54:51.531	00:00:09.196	552	-1024	-768	-1	-1	-1	-1	4	-292,6372	804,8113	0,3471209	0,7229712	406,9585	3,694307	0	19	-293	805						Untertest3.avi	0	880	547	72	111	-348	685	283	0	Content		-365	694	9196741	1309678506
9213	08:54:51.547	00:00:09.213	553	-1024	-768	-1	-1	-1	-1	4	-276,9978	813,0123	0,3476962	0,7221805	406,4089	3,721761	0	19	-277	813						Untertest3.avi	0	880	547	72	111	-348	685	283	0	Content		-349	702	9213362	1309695127
9230	08:54:51.564	00:00:09.229	554	-1024	-768	-1	-1	-1	-1	4	-291,3309	796,3562	0,3494245	0,7214152	411,6191	3,671233	0	19	-291	796						Untertest3.avi	0	880	547	72	111	-348	685	283	0	Content		-363	685	9229982	1309711747
9247	08:54:51.581	00:00:09.247	555	-1024	-768	-1	-1	-1	-1	4	-283,7516	806,5856	0,3486083	0,7205818	404,6526	3,674752	0	19	-284	807						Untertest3.avi	0	880	547	72	111	-348	685	283	0	Content		-356	696	9247173	1309728938
9264	08:54:51.598	00:00:09.263	556	-1024	-768	-1	-1	-1	-1	4	-288,3705	822,9008	0,3496433	0,7196153	405,8734	3,67373	0	19	-288	823						Untertest3.avi	0	880	547	72	111	-348	685	283	0	Content		-360	712	9263794	1309745559
9280	08:54:51.614	00:00:09.280	557	-225,2769	769,9631	0,5132557	0,7144214	394,3811	2,861413	0	-292,8425	806,2583	0,3512355	0,7185469	409,5388	3,71831	0	19	-259	788						Untertest3.avi	0	880	547	72	111	-348	685	283	0	Content		-331	677	9280418	1309762183
9297	08:54:51.631	00:00:09.296	558	-1024	-768	-1	-1	-1	-1	4	-274,57	820,1415	0,351302	0,7178349	405,0802	3,72664	0	19	-275	820						Untertest3.avi	0	880	547	72	111	-348	685	283	0	Content		-347	709	9296739	1309778504
9313	08:54:51.647	00:00:09.313	559	-1024	-768	-1	-1	-1	-1	4	-1024	-768	-1	-1	-1	-1	4	20	0	0						Untertest3.avi	0	880	547	72	111	-102	728	633	0	Content		-72	-111	9313350	1309795115
9330	08:54:51.664	00:00:09.330	560	-1024	-768	-1	-1	-1	-1	4	-1024	-768	-1	-1	-1	-1	4	20	0	0						Untertest3.avi	0	880	547	72	111	-102	728	633	0	Content		-72	-111	9330095	1309811860
9347	08:54:51.681	00:00:09.346	561	-51,58002	834,5236	0,5175519	0,7144309	394,3811	3,653355	0	-1024	-768	-1	-1	-1	-1	4	20	-52	835						Untertest3.avi	0	880	547	72	111	-102	728	633	0	Content		-124	724	9346845	1309828610
9363	08:54:51.697	00:00:09.363	562	-1024	-768	-1	-1	-1	-1	4	-1024	-768	-1	-1	-1	-1	4	20	0	0						Untertest3.avi	0	880	547	72	111	-102	728	633	0	Content		-72	-111	9363468	1309845233
9380	08:54:51.714	00:00:09.380	563	-25,51389	829,0748	0,5191537	0,7136072	394,3811	3,684443	0	-1024	-768	-1	-1	-1	-1	4	20	-26	829						Untertest3.avi	0	880	547	72	111	-102	728	633	0	Content		-98	718	9380089	1309861854
9397	08:54:51.731	00:00:09.396	564	-35,53044	825,5652	0,5199395	0,7136026	394,3811	3,690213	0	-1024	-768	-1	-1	-1	-1	4	20	-36	826						Untertest3.avi	0	880	547	72	111	-102	728	633	0	Content		-108	715	9396838	1309878603
9413	08:54:51.747	00:00:09.413	565	-32,78258	833,0654	0,5249401	0,7136403	407,3395	3,758255	0	-1024	-768	-1	-1	-1	-1	4	20	-33	833						Untertest3.avi	0	880	547	72	111	-102	728	633	0	Content		-105	722	9413460	1309895225
9430	08:54:51.764	00:00:09.429	566	-40,03935	839,5857	0,5255361	0,71382	407,3395	3,814965	0	-1024	-768	-1	-1	-1	-1	4	20	-40	840						Untertest3.avi	0	880	547	72	111	-102	728	633	0	Content		-112	729	9429832	1309911597
9447	08:54:51.781	00:00:09.446	567	-22,30889	838,9135	0,525513	0,7138534	406,0841	3,770444	0	-1024	-768	-1	-1	-1	-1	4	20	-22	839						Untertest3.avi	0	880	547	72	111	-102	728	633	0	Content		-94	728	9446901	1309928666
9463	08:54:51.797	00:00:09.463	568	-23,36574	834,0247	0,5236772	0,7139416	399,2548	3,702883	0	-1024	-768	-1	-1	-1	-1	4	20	-23	834						Untertest3.avi	0	880	547	72	111	-102	728	633	0	Content		-95	723	9463206	1309944971
9480	08:54:51.814	00:00:09.479	569	-1024	-768	-1	-1	-1	-1	4	-1024	-768	-1	-1	-1	-1	4	20	0	0						Untertest3.avi	0	880	547	72	111	-102	728	633	0	Content		-72	-111	9479830	1309961595
9496	08:54:51.830	00:00:09.496	570	-20,49661	837,4419	0,5266284	0,7133227	406,2302	3,739119	0	-1024	-768	-1	-1	-1	-1	4	20	-20	837						Untertest3.avi	0	880	547	72	111	-102	728	633	0	Content		-92	726	9496451	1309978216
9514	08:54:51.848	00:00:09.513	571	-1024	-768	-1	-1	-1	-1	4	217,475	837,1796	0,3664697	0,7124779	406,2302	3,731843	0	20	217	837						Untertest3.avi	0	880	547	72	111	-102	728	633	0	Content		145	726	9513517	1309995282
9530	08:54:51.864	00:00:09.529	572	-1024	-768	-1	-1	-1	-1	4	-1024	-768	-1	-1	-1	-1	4	20	0	0						Untertest3.avi	0	880	547	72	111	-102	728	633	0	Content		-72	-111	9529824	1310011589
9547	08:54:51.881	00:00:09.546	573	-1024	-768	-1	-1	-1	-1	4	-1024	-768	-1	-1	-1	-1	4	20	0	0						Untertest3.avi	0	880	547	72	111	-102	728	633	0	Content		-72	-111	9546766	1310028531
9563	08:54:51.897	00:00:09.563	574	-40,60132	845,4652	0,5384633	0,7140812	406,2302	3,744545	3	-77,13193	843,2972	0,5490612	0,7144743	406,2302	3,630798	1	20	-77	843						Untertest3.avi	0	880	547	72	111	-102	728	633	0	Content		-149	732	9563318	1310045083
9580	08:54:51.914	00:00:09.579	575	-54,64597	846,3319	0,5396999	0,7148964	442,1494	4,051324	0	-1024	-768	-1	-1	-1	-1	4	20	-55	846						Untertest3.avi	0	880	547	72	111	-102	728	633	0	Content		-127	735	9579941	1310061706
9597	08:54:51.931	00:00:09.596	576	-1024	-768	-1	-1	-1	-1	4	-1024	-768	-1	-1	-1	-1	4	20	0	0						Untertest3.avi	0	880	547	72	111	-102	728	633	0	Content		-72	-111	9596701	1310078466
9613	08:54:51.947	00:00:09.613	577	-2,574633	866,0789	0,5393776	0,7156729	442,1494	4,059942	0	-1024	-768	-1	-1	-1	-1	4	20	-3	866						Untertest3.avi	0	880	547	72	111	-102	728	633	0	Content		-75	755	9613440	1310095205
9630	08:54:51.964	00:00:09.629	578	8,686783	867,7806	0,5393289	0,7163581	442,1494	4,016654	0	-1024	-768	-1	-1	-1	-1	4	20	9	868						Untertest3.avi	0	880	547	72	111	-102	728	633	0	Content		-63	757	9629813	1310111578
9647	08:54:51.981	00:00:09.646	579	-662,3777	825,6351	0,532383	0,7167438	442,1494	4,075391	0	-1024	-768	-1	-1	-1	-1	4	20	-662	826						Untertest3.avi	0	880	547	72	111	-102	728	633	0	Content		-734	715	9646799	1310128564
9663	08:54:51.997	00:00:09.663	580	-1024	-768	-1	-1	-1	-1	4	-1024	-768	-1	-1	-1	-1	4	20	0	0						Untertest3.avi	0	880	547	72	111	-102	728	633	0	Content		-72	-111	9663187	1310144952
9680	08:54:52.014	00:00:09.679	581	-1024	-768	-1	-1	-1	-1	4	-1024	-768	-1	-1	-1	-1	4	20	0	0						Untertest3.avi	0	880	547	72	111	-102	728	633	0	Content		-72	-111	9679928	1310161693
9697	08:54:52.031	00:00:09.696	582	-1024	-768	-1	-1	-1	-1	4	-1024	-768	-1	-1	-1	-1	4	20	0	0						Untertest3.avi	0	880	547	72	111	-102	728	633	0	Content		-72	-111	9696697	1310178462
9713	08:54:52.047	00:00:09.713	583	-1024	-768	-1	-1	-1	-1	4	-1024	-768	-1	-1	-1	-1	4	20	0	0						Untertest3.avi	0	880	547	72	111	-102	728	633	0	Content		-72	-111	9713182	1310194947
9730	08:54:52.064	00:00:09.729	584	-18,75009	859,5918	0,5376244	0,7179582	441,2906	4,03121	0	-1024	-768	-1	-1	-1	-1	4	20	-19	860						Untertest3.avi	0	880	547	72	111	-102	728	633	0	Content		-91	749	9729928	1310211693
9747	08:54:52.081	00:00:09.746	585	-14,51343	857,1104	0,5374171	0,7186754	440,6315	4,040217	0	-1024	-768	-1	-1	-1	-1	4	20	-15	857						Untertest3.avi	0	880	547	72	111	-102	728	633	0	Content		-87	746	9746554	1310228319
9763	08:54:52.097	00:00:09.763	586	-1024	-768	-1	-1	-1	-1	4	-1024	-768	-1	-1	-1	-1	4	20	0	0						Untertest3.avi	0	880	547	72	111	-102	728	633	0	Content		-72	-111	9763303	1310245068
9780	08:54:52.114	00:00:09.779	587	-29,68515	854,4891	0,5369183	0,7197921	440,38	4,088124	0	-1024	-768	-1	-1	-1	-1	4	20	-30	854						Untertest3.avi	0	880	547	72	111	-102	728	633	0	Content		-102	743	9779993	1310261758
9796	08:54:52.130	00:00:09.796	588	-1024	-768	-1	-1	-1	-1	4	-1024	-768	-1	-1	-1	-1	4	20	0	0						Untertest3.avi	0	880	547	72	111	-102	728	633	0	Content		-72	-111	9796300	1310278065
9813	08:54:52.147	00:00:09.812	589	-29,32972	841,2737	0,5363017	0,7215531	440,1079	4,031722	0	-1024	-768	-1	-1	-1	-1	4	20	-29	841						Untertest3.avi	0	880	547	72	111	-102	728	633	0	Content		-101	730	9812923	1310294688
9830	08:54:52.164	00:00:09.829	590	-31,84021	850,7539	0,5359985	0,7220145	440,1838	3,948648	0	-1024	-768	-1	-1	-1	-1	4	20	-32	851						Untertest3.avi	0	880	547	72	111	-102	728	633	0	Content		-104	740	9829684	1310311449
9847	08:54:52.181	00:00:09.846	591	-31,99415	851,3114	0,5357159	0,7225537	439,6431	3,982383	0	-1024	-768	-1	-1	-1	-1	4	20	-32	851						Untertest3.avi	0	880	547	72	111	-102	728	633	0	Content		-104	740	9846681	1310328446
9863	08:54:52.197	00:00:09.863	592	-1024	-768	-1	-1	-1	-1	4	-1024	-768	-1	-1	-1	-1	4	20	0	0						Untertest3.avi	0	880	547	72	111	-102	728	633	0	Content		-72	-111	9863294	1310345059
9880	08:54:52.214	00:00:09.880	593	-1024	-768	-1	-1	-1	-1	4	-1024	-768	-1	-1	-1	-1	4	20	0	0						Untertest3.avi	0	880	547	72	111	-102	728	633	0	Content		-72	-111	9880109	1310361874
9896	08:54:52.230	00:00:09.896	594	-1024	-768	-1	-1	-1	-1	4	-1024	-768	-1	-1	-1	-1	4	20	0	0						Untertest3.avi	0	880	547	72	111	-102	728	633	0	Content		-72	-111	9896292	1310378057
9913	08:54:52.247	00:00:09.913	595	-1024	-768	-1	-1	-1	-1	4	-1024	-768	-1	-1	-1	-1	4	20	0	0						Untertest3.avi	0	880	547	72	111	-102	728	633	0	Content		-72	-111	9913358	1310395123
9930	08:54:52.264	00:00:09.929	596	-36,96934	793,0422	0,5346757	0,7229919	440,2985	4,02856	0	-1024	-768	-1	-1	-1	-1	4	20	-37	793						Untertest3.avi	0	880	547	72	111	-102	728	633	0	Content		-109	682	9929676	1310411441
9947	08:54:52.281	00:00:09.946	597	-16,05089	719,3632	0,5345182	0,7216929	440,0047	4,004223	0	-1024	-768	-1	-1	-1	-1	4	21	-16	719						Untertest3.avi	0	880	547	72	111	-230	604	350	0	Content		-88	608	9946535	1310428300
9963	08:54:52.297	00:00:09.963	598	-23,94816	721,2615	0,534652	0,7220691	440,2809	4,024938	0	-250,015	723,9478	0,3550111	0,7233644	403,3908	3,563789	0	21	-137	723						Untertest3.avi	0	880	547	72	111	-230	604	350	0	Content		-209	612	9963157	1310444922
9980	08:54:52.314	00:00:09.979	599	-30,95802	705,2662	0,5346683	0,7234324	439,7068	4,005608	0	-255,1291	726,1489	0,3548802	0,7247157	403,3908	3,540076	0	21	-143	716						Untertest3.avi	0	880	547	72	111	-230	604	350	0	Content		-215	605	9979971	1310461736
9996	08:54:52.330	00:00:09.996	600	-10,99623	719,6749	0,5163541	0,7237446	386,4122	3,525804	0	-306,1291	701,2324	0,3630337	0,7256169	440,138	3,853379	0	21	-159	710						Untertest3.avi	0	880	547	72	111	-230	604	350	0	Content		-231	599	9996155	1310477920
10013	08:54:52.347	00:00:10.013	601	-1024	-768	-1	-1	-1	-1	4	-1024	-768	-1	-1	-1	-1	4	21	0	0						Untertest3.avi	0	880	547	72	111	-230	604	350	0	Content		-72	-111	10013271	1310495036
10030	08:54:52.364	00:00:10.029	602	-1024	-768	-1	-1	-1	-1	4	-1024	-768	-1	-1	-1	-1	4	21	0	0						Untertest3.avi	0	880	547	72	111	-230	604	350	0	Content		-72	-111	10029831	1310511596
10046	08:54:52.380	00:00:10.046	603	-1024	-768	-1	-1	-1	-1	4	-1024	-768	-1	-1	-1	-1	4	21	0	0						Untertest3.avi	0	880	547	72	111	-230	604	350	0	Content		-72	-111	10046498	1310528263
10063	08:54:52.397	00:00:10.063	604	-14,61162	728,8182	0,5216169	0,7240769	401,1726	3,518884	0	-314,7461	706,588	0,3626691	0,7256781	440,3818	3,736086	0	21	-165	718						Untertest3.avi	0	880	547	72	111	-230	604	350	0	Content		-237	607	10063022	1310544787
10080	08:54:52.414	00:00:10.079	605	-10,48938	736,6197	0,5216394	0,7239688	401,1726	3,536324	0	-318,568	701,2693	0,3626657	0,7256759	440,3915	3,717562	0	21	-165	719						Untertest3.avi	0	880	547	72	111	-230	604	350	0	Content		-237	608	10079771	1310561536
10096	08:54:52.430	00:00:10.096	606	-2,635674	716,0979	0,5217749	0,7240784	401,1726	3,50435	0	-307,7097	702,5547	0,3625854	0,7257933	440,2144	3,67177	0	21	-155	709						Untertest3.avi	0	880	547	72	111	-230	604	350	0	Content		-227	598	10096393	1310578158
10113	08:54:52.447	00:00:10.113	607	-13,21756	715,2025	0,5344085	0,7240183	439,0761	3,740788	0	-311,7012	704,3232	0,3624802	0,7259017	440,3248	3,672087	0	21	-162	710						Untertest3.avi	0	880	547	72	111	-230	604	350	0	Content		-234	599	10113018	1310594783
10130	08:54:52.464	00:00:10.129	608	-40,68548	713,9028	0,5339946	0,7238686	439,6165	3,714276	0	-316,6671	706,2811	0,3623442	0,726154	440,5561	3,648108	0	21	-179	710						Untertest3.avi	0	880	547	72	111	-230	604	350	0	Content		-251	599	10129645	1310611410
10146	08:54:52.480	00:00:10.146	609	-5,469273	711,9926	0,5339964	0,7239149	438,9986	3,696096	0	-312,6047	701,6492	0,3621872	0,7263522	440,0015	3,59573	0	21	-159	707						Untertest3.avi	0	880	547	72	111	-230	604	350	0	Content		-231	596	10146389	1310628154
10163	08:54:52.497	00:00:10.163	610	-26,33874	724,2954	0,5338165	0,7236234	439,6818	3,707862	0	-318,7599	708,1608	0,3620391	0,726185	440,2036	3,616396	0	21	-173	716						Untertest3.avi	0	880	547	72	111	-230	604	350	0	Content		-245	605	10163012	1310644777
10180	08:54:52.514	00:00:10.179	611	-14,31472	722,389	0,5339471	0,7233176	439,1606	3,672852	0	-296,9593	688,7064	0,3619896	0,7263536	440,2879	3,627646	0	21	-156	706						Untertest3.avi	0	880	547	72	111	-230	604	350	0	Content		-228	595	10179642	1310661407
10196	08:54:52.530	00:00:10.196	612	-10,02862	722,7286	0,5339444	0,7230235	439,7031	3,641042	0	-312,1842	708,4191	0,3620422	0,7260209	440,2394	3,611004	0	21	-161	716						Untertest3.avi	0	880	547	72	111	-230	604	350	0	Content		-233	605	10196260	1310678025
10213	08:54:52.547	00:00:10.213	613	9,898338	723,4232	0,5338234	0,7224451	439,7031	3,667608	0	-303,4541	702,7286	0,3620901	0,7258213	440,2769	3,554135	0	21	-147	713						Untertest3.avi	0	880	547	72	111	-230	604	350	0	Content		-219	602	10213010	1310694775
10230	08:54:52.564	00:00:10.229	614	-7,353528	723,3012	0,5340405	0,7223656	439,334	3,650221	0	-309,6981	701,124	0,3621229	0,7257025	440,493	3,567376	0	21	-159	712						Untertest3.avi	0	880	547	72	111	-230	604	350	0	Content		-231	601	10229637	1310711402
10246	08:54:52.580	00:00:10.246	615	-4,037014	722,301	0,5338864	0,7219518	439,6922	3,617872	0	-308,6542	707,504	0,3620261	0,7255374	440,4261	3,604247	0	21	-156	715						Untertest3.avi	0	880	547	72	111	-230	604	350	0	Content		-228	604	10246257	1310728022
10263	08:54:52.597	00:00:10.263	616	-9,230165	722,786	0,5338136	0,7216135	439,8852	3,633834	0	-295,1798	711,7115	0,3618465	0,7255655	440,7066	3,567163	0	21	-152	717						Untertest3.avi	0	880	547	72	111	-230	604	350	0	Content		-224	606	10263009	1310744774
10280	08:54:52.614	00:00:10.279	617	-10,90387	725,7151	0,5333104	0,7212291	440,0443	3,664074	0	-305,5147	709,3551	0,3615619	0,7256805	440,905	3,577879	0	21	-158	718						Untertest3.avi	0	880	547	72	111	-230	604	350	0	Content		-230	607	10279634	1310761399
10296	08:54:52.630	00:00:10.296	618	24,71535	732,307	0,5327293	0,7210581	440,0443	3,693527	0	-296,2952	703,6365	0,3610303	0,7263614	440,8499	3,542037	0	22	-136	718						Untertest3.avi	0	880	547	72	111	-137	670	217	0	Content		-208	607	10296256	1310778021
10313	08:54:52.647	00:00:10.312	619	86,6131	761,6207	0,5314764	0,721467	440,6162	3,557195	0	-163,4844	758,3485	0,3600786	0,7265301	441,1622	3,499862	0	22	-38	760						Untertest3.avi	0	880	547	72	111	-137	670	217	0	Content		-110	649	10312879	1310794644
10330	08:54:52.664	00:00:10.329	620	54,20862	775,4511	0,5306448	0,7213433	440,9021	3,59646	0	-228,8049	765,8429	0,3596421	0,726949	441,1622	3,610536	0	22	-87	771						Untertest3.avi	0	880	547	72	111	-137	670	217	0	Content		-159	660	10329500	1310811265
10346	08:54:52.680	00:00:10.346	621	60,01086	772,0117	0,5302743	0,7208008	441,1704	3,591318	0	-242,1878	773,36	0,3593988	0,7268133	441,1622	3,516661	0	22	-91	773						Untertest3.avi	0	880	547	72	111	-137	670	217	0	Content		-163	662	10346249	1310828014
10363	08:54:52.697	00:00:10.362	622	76,32611	776,8568	0,5299723	0,720528	440,7162	3,587789	0	-199,6838	765,7415	0,3588052	0,7265947	441,8404	3,570985	0	22	-62	771						Untertest3.avi	0	880	547	72	111	-137	670	217	0	Content		-134	660	10362871	1310844636
10379	08:54:52.713	00:00:10.379	623	58,9729	781,1851	0,5295632	0,7201859	441,6176	3,563774	0	-195,2996	772,6467	0,358487	0,7267137	442,0175	3,57247	0	22	-68	777						Untertest3.avi	0	880	547	72	111	-137	670	217	0	Content		-140	666	10379496	1310861261
10396	08:54:52.730	00:00:10.396	624	60,34873	779,736	0,529362	0,7198941	441,3837	3,554905	0	-205,6204	784,684	0,3581299	0,7267236	442,075	3,596327	0	22	-73	782						Untertest3.avi	0	880	547	72	111	-137	670	217	0	Content		-145	671	10396243	1310878008
10413	08:54:52.747	00:00:10.412	625	56,10538	778,7072	0,5290294	0,7194524	441,951	3,535965	0	-212,8143	780,8134	0,3579013	0,7266318	442,0509	3,557932	0	22	-78	780						Untertest3.avi	0	880	547	72	111	-137	670	217	0	Content		-150	669	10412868	1310894633
10429	08:54:52.763	00:00:10.429	626	48,31968	795,8502	0,5288126	0,7191442	442,3459	3,586651	0	-209,9683	790,3156	0,3577405	0,726717	442,3788	3,537924	0	22	-81	793						Untertest3.avi	0	880	547	72	111	-137	670	217	0	Content		-153	682	10429490	1310911255
10446	08:54:52.780	00:00:10.446	627	54,72699	822,6986	0,5284141	0,7201227	442,7288	3,545878	0	-180,9359	827,1145	0,3576307	0,727807	442,7708	3,497352	0	22	-63	825						Untertest3.avi	0	880	547	72	111	-137	670	217	0	Content		-135	714	10446116	1310927881
10463	08:54:52.797	00:00:10.462	628	50,43797	853,6659	0,5278482	0,7205399	442,8889	3,591573	0	-1024	-768	-1	-1	-1	-1	4	22	50	854						Untertest3.avi	0	880	547	72	111	-137	670	217	0	Content		-22	743	10462738	1310944503
10479	08:54:52.813	00:00:10.479	629	71,06104	844,1512	0,52763	0,7204452	443,0325	3,540918	0	-122,3805	857,7226	0,3567615	0,7285964	442,7708	3,446326	0	22	-26	851						Untertest3.avi	0	880	547	72	111	-137	670	217	0	Content		-98	740	10479489	1310961254
10496	08:54:52.830	00:00:10.496	630	59,73392	855,1537	0,5273503	0,7203717	443,7214	3,489663	0	-1024	-768	-1	-1	-1	-1	4	22	60	855						Untertest3.avi	0	880	547	72	111	-137	670	217	0	Content		-12	744	10496108	1310977873
10513	08:54:52.847	00:00:10.512	631	67,39657	856,2924	0,5270216	0,7205531	443,9736	3,527457	0	-184,5726	839,0565	0,3562879	0,7296239	442,7708	3,53695	0	23	-59	848						Untertest3.avi	0	880	547	72	111	-131	737	117	0	Content		-131	737	10512857	1310994622
10529	08:54:52.863	00:00:10.529	632	-1024	-768	-1	-1	-1	-1	4	-1024	-768	-1	-1	-1	-1	4	23	0	0						Untertest3.avi	0	880	547	72	111	-131	737	117	0	Content		-72	-111	10529481	1311011246
10546	08:54:52.880	00:00:10.546	633	72,05391	864,1807	0,5259022	0,7203127	444,4971	3,497534	0	-138,1238	846,0887	0,3551391	0,7307786	442,7708	3,45178	0	23	-33	855						Untertest3.avi	0	880	547	72	111	-131	737	117	0	Content		-105	744	10546105	1311027870
10563	08:54:52.897	00:00:10.562	634	66,14123	857,8905	0,5253074	0,7202125	445,0615	3,552605	0	-1024	-768	-1	-1	-1	-1	4	23	66	858						Untertest3.avi	0	880	547	72	111	-131	737	117	0	Content		-6	747	10562727	1311044492
10579	08:54:52.913	00:00:10.579	635	-581,9941	831,5843	0,5177689	0,7198492	445,3206	3,549114	0	-1024	-768	-1	-1	-1	-1	4	23	-582	832						Untertest3.avi	0	880	547	72	111	-131	737	117	0	Content		-654	721	10579349	1311061114
10596	08:54:52.930	00:00:10.596	636	-1024	-768	-1	-1	-1	-1	4	-1024	-768	-1	-1	-1	-1	4	23	0	0						Untertest3.avi	0	880	547	72	111	-131	737	117	0	Content		-72	-111	10596222	1311077987
10612	08:54:52.946	00:00:10.612	637	-1024	-768	-1	-1	-1	-1	4	-1024	-768	-1	-1	-1	-1	4	23	0	0						Untertest3.avi	0	880	547	72	111	-131	737	117	0	Content		-72	-111	10612464	1311094229
10630	08:54:52.964	00:00:10.629	638	13,82172	828,7537	0,5364026	0,7166944	395,4344	3,178726	0	-1024	-768	-1	-1	-1	-1	4	24	14	829						Untertest3.avi	0	880	547	72	111	-23	739	166	0	Content		-58	718	10629597	1311111362
10646	08:54:52.980	00:00:10.645	639	9,357086	847,5288	0,5359747	0,714677	395,4344	3,045514	0	-1024	-768	-1	-1	-1	-1	4	24	9	848						Untertest3.avi	0	880	547	72	111	-23	739	166	0	Content		-63	737	10645720	1311127485
10663	08:54:52.997	00:00:10.662	640	41,91377	858,9633	0,521652	0,7125259	447,2772	3,586767	0	-1024	-768	-1	-1	-1	-1	4	24	42	859						Untertest3.avi	0	880	547	72	111	-23	739	166	0	Content		-30	748	10662846	1311144611
10679	08:54:53.013	00:00:10.679	641	512,2676	850,3502	0,5267967	0,7113109	447,2772	3,813526	0	-1024	-768	-1	-1	-1	-1	4	24	512	850						Untertest3.avi	0	880	547	72	111	-23	739	166	0	Content		440	739	10679467	1311161232
10696	08:54:53.030	00:00:10.696	642	-1024	-768	-1	-1	-1	-1	4	-1024	-768	-1	-1	-1	-1	4	24	0	0						Untertest3.avi	0	880	547	72	111	-23	739	166	0	Content		-72	-111	10696212	1311177977
10712	08:54:53.046	00:00:10.712	643	-1024	-768	-1	-1	-1	-1	4	-1024	-768	-1	-1	-1	-1	4	24	0	0						Untertest3.avi	0	880	547	72	111	-23	739	166	0	Content		-72	-111	10712211	1311193976
10729	08:54:53.063	00:00:10.729	644	-1024	-768	-1	-1	-1	-1	4	-1024	-768	-1	-1	-1	-1	4	24	0	0						Untertest3.avi	0	880	547	72	111	-23	739	166	0	Content		-72	-111	10729400	1311211165
10746	08:54:53.080	00:00:10.745	645	-1024	-768	-1	-1	-1	-1	4	-1024	-768	-1	-1	-1	-1	4	24	0	0						Untertest3.avi	0	880	547	72	111	-23	739	166	0	Content		-72	-111	10745579	1311227344
10763	08:54:53.097	00:00:10.762	646	58,66067	853,8682	0,5167544	0,6989341	447,2772	3,713066	0	-1024	-768	-1	-1	-1	-1	4	24	59	854						Untertest3.avi	0	880	547	72	111	-23	739	166	0	Content		-13	743	10762575	1311244340
10779	08:54:53.113	00:00:10.779	647	56,80897	854,8577	0,5158005	0,6962616	447,2772	3,68142	0	-1024	-768	-1	-1	-1	-1	4	24	57	855						Untertest3.avi	0	880	547	72	111	-23	739	166	0	Content		-15	744	10779076	1311260841
10796	08:54:53.130	00:00:10.795	648	23,73384	823,6345	0,5050511	0,6924743	412,9987	3,486658	0	-1024	-768	-1	-1	-1	-1	4	25	24	824						Untertest3.avi	0	880	547	72	111	-62	701	266	0	Content		-48	713	10795823	1311277588
10813	08:54:53.147	00:00:10.812	649	11,05836	797,7382	0,5046118	0,6893618	412,7838	3,546503	0	-1024	-768	-1	-1	-1	-1	4	25	11	798						Untertest3.avi	0	880	547	72	111	-62	701	266	0	Content		-61	687	10812571	1311294336
10829	08:54:53.163	00:00:10.829	650	-3,623471	817,6483	0,5044777	0,687481	413,902	3,452023	0	-1024	-768	-1	-1	-1	-1	4	25	-4	818						Untertest3.avi	0	880	547	72	111	-62	701	266	0	Content		-76	707	10829014	1311310779
10846	08:54:53.180	00:00:10.845	651	20,33205	816,5049	0,5040613	0,6860734	413,329	3,541155	0	-1024	-768	-1	-1	-1	-1	4	25	20	817						Untertest3.avi	0	880	547	72	111	-62	701	266	0	Content		-52	706	10845638	1311327403
10862	08:54:53.196	00:00:10.862	652	7,980331	804,4297	0,502342	0,6849341	408,4316	3,424678	0	-1024	-768	-1	-1	-1	-1	4	25	8	804						Untertest3.avi	0	880	547	72	111	-62	701	266	0	Content		-64	693	10862260	1311344025
10879	08:54:53.213	00:00:10.879	653	5,12247	812,0442	0,5019984	0,6840278	407,4475	3,465688	0	-1024	-768	-1	-1	-1	-1	4	25	5	812						Untertest3.avi	0	880	547	72	111	-62	701	266	0	Content		-67	701	10879066	1311360831
10896	08:54:53.230	00:00:10.895	654	-4,232253	810,74	0,5033555	0,6835021	411,6031	3,492427	0	-1024	-768	-1	-1	-1	-1	4	25	-4	811						Untertest3.avi	0	880	547	72	111	-62	701	266	0	Content		-76	700	10895812	1311377577
10912	08:54:53.246	00:00:10.912	655	7,726284	814,0719	0,503224	0,6830834	410,5976	3,445586	0	-1024	-768	-1	-1	-1	-1	4	25	8	814						Untertest3.avi	0	880	547	72	111	-62	701	266	0	Content		-64	703	10912436	1311394201
10929	08:54:53.263	00:00:10.929	656	8,199985	800,6699	0,5039508	0,6828694	412,469	3,4811	0	-1024	-768	-1	-1	-1	-1	4	25	8	801						Untertest3.avi	0	880	547	72	111	-62	701	266	0	Content		-64	690	10929002	1311410767
10946	08:54:53.280	00:00:10.945	657	12,52771	801,4762	0,504158	0,6825702	412,3691	3,475682	0	-1024	-768	-1	-1	-1	-1	4	25	13	801						Untertest3.avi	0	880	547	72	111	-62	701	266	0	Content		-59	690	10945624	1311427389
10962	08:54:53.296	00:00:10.962	658	18,30764	819,5192	0,5047029	0,6821986	413,5606	3,510345	0	-1024	-768	-1	-1	-1	-1	4	25	18	820						Untertest3.avi	0	880	547	72	111	-62	701	266	0	Content		-54	709	10962248	1311444013
10980	08:54:53.314	00:00:10.979	659	10,86719	814,196	0,5049017	0,6819677	413,8456	3,436179	0	-1024	-768	-1	-1	-1	-1	4	25	11	814						Untertest3.avi	0	880	547	72	111	-62	701	266	0	Content		-61	703	10979618	1311461383
10996	08:54:53.330	00:00:10.995	660	8,194416	819,4777	0,5060378	0,6820338	417,2064	3,548414	0	-1024	-768	-1	-1	-1	-1	4	25	8	819						Untertest3.avi	0	880	547	72	111	-62	701	266	0	Content		-64	708	10995801	1311477566
11012	08:54:53.346	00:00:11.011	661	1,450321	797,1835	0,505089	0,6823019	414,0596	3,56091	0	-1024	-768	-1	-1	-1	-1	4	25	1	797						Untertest3.avi	0	880	547	72	111	-62	701	266	0	Content		-71	686	11011799	1311493564
11029	08:54:53.363	00:00:11.028	662	12,70929	802,3009	0,5050083	0,6826507	413,188	3,530686	0	-1024	-768	-1	-1	-1	-1	4	25	13	802						Untertest3.avi	0	880	547	72	111	-62	701	266	0	Content		-59	691	11028547	1311510312
11045	08:54:53.379	00:00:11.045	663	10,29332	813,416	0,5045845	0,682841	411,4246	3,509314	0	-1024	-768	-1	-1	-1	-1	4	25	10	813						Untertest3.avi	0	880	547	72	111	-62	701	266	0	Content		-62	702	11045170	1311526935
11062	08:54:53.396	00:00:11.062	664	11,61461	807,4905	0,5047482	0,682972	411,0586	3,529593	0	-1024	-768	-1	-1	-1	-1	4	26	12	807						Untertest3.avi	0	880	547	72	111	-177	692	150	0	Content		-60	696	11062236	1311544001
11079	08:54:53.413	00:00:11.079	665	11,34522	815,1088	0,5052233	0,6830433	411,4316	3,481341	0	-238,1078	779,8259	0,3400964	0,7075263	409,971	3,486441	0	26	-113	797						Untertest3.avi	0	880	547	72	111	-177	692	150	0	Content		-185	686	11079040	1311560805
11096	08:54:53.430	00:00:11.095	666	5,027181	813,414	0,5070556	0,6830778	416,2354	3,559577	0	-236,1211	793,4405	0,3404093	0,7081015	409,7288	3,481266	0	26	-116	803						Untertest3.avi	0	880	547	72	111	-177	692	150	0	Content		-188	692	11095664	1311577429
11112	08:54:53.446	00:00:11.111	667	13,28455	796,4337	0,5069358	0,6833644	414,3871	3,518896	0	-227,845	793,9182	0,3409126	0,7087455	410,2852	3,524999	0	26	-107	795						Untertest3.avi	0	880	547	72	111	-177	692	150	0	Content		-179	684	11111786	1311593551
11129	08:54:53.463	00:00:11.128	668	23,26854	808,2501	0,5066814	0,6837	412,6151	3,547868	0	-243,2476	800,9163	0,3412536	0,7094116	410,3885	3,526939	0	26	-110	805						Untertest3.avi	0	880	547	72	111	-177	692	150	0	Content		-182	694	11128910	1311610675
11146	08:54:53.480	00:00:11.145	669	20,26431	806,0475	0,5066409	0,684181	411,661	3,550757	0	-233,1685	794,472	0,341578	0,7102506	410,9068	3,541821	0	26	-106	800						Untertest3.avi	0	880	547	72	111	-177	692	150	0	Content		-178	689	11145535	1311627300
11162	08:54:53.496	00:00:11.162	670	6,301728	802,4252	0,5069059	0,6848292	412,1283	3,629249	0	-216,2391	806,4902	0,341836	0,7109232	411,7259	3,590136	0	26	-105	804						Untertest3.avi	0	880	547	72	111	-177	692	150	0	Content		-177	693	11162158	1311643923
11179	08:54:53.513	00:00:11.178	671	11,45365	812,5917	0,506959	0,6855499	412,2296	3,597929	0	-206,9812	800,1366	0,3416505	0,7120292	411,0728	3,619244	0	26	-98	806						Untertest3.avi	0	880	547	72	111	-177	692	150	0	Content		-170	695	11178784	1311660549
11195	08:54:53.529	00:00:11.195	672	34,84025	807,5765	0,5058392	0,6860711	410,7234	3,600394	0	-170,9903	807,1548	0,340785	0,7127876	409,7928	3,604394	0	26	-68	807						Untertest3.avi	0	880	547	72	111	-177	692	150	0	Content		-140	696	11195402	1311677167
11212	08:54:53.546	00:00:11.212	673	131,2342	784,0419	0,5043592	0,6853977	412,8775	3,64915	0	-41,1973	785,1671	0,3390573	0,7124012	409,9766	3,563427	0	27	45	785						Untertest3.avi	0	880	547	72	111	36	655	533	0	Content		-27	674	11212151	1311693916
11229	08:54:53.563	00:00:11.228	674	205,1717	762,8851	0,5014585	0,6851459	407,5411	3,607946	0	29,8105	784,3456	0,3381141	0,7123871	410,713	3,56507	0	27	117	774						Untertest3.avi	0	880	547	72	111	36	655	533	0	Content		45	663	11228775	1311710540
11246	08:54:53.580	00:00:11.245	675	195,4736	752,651	0,5021334	0,6856541	409,6835	3,690397	0	12,74935	783,9908	0,3375527	0,7133126	409,0804	3,640707	0	27	104	768						Untertest3.avi	0	880	547	72	111	36	655	533	0	Content		32	657	11245524	1311727289
11262	08:54:53.596	00:00:11.262	676	183,3862	775,5842	0,5010521	0,6862208	406,1592	3,597846	0	22,66615	773,1367	0,3371345	0,7144595	407,8739	3,584464	0	27	103	774						Untertest3.avi	0	880	547	72	111	36	655	533	0	Content		31	663	11262148	1311743913
11279	08:54:53.613	00:00:11.278	677	183,6511	771,8596	0,5013797	0,6868878	407,3834	3,641982	0	29,53759	770,2249	0,3370017	0,7156289	408,1869	3,600642	0	27	107	771						Untertest3.avi	0	880	547	72	111	36	655	533	0	Content		35	660	11278772	1311760537
11295	08:54:53.629	00:00:11.295	678	191,5735	765,4637	0,501727	0,6876923	408,6726	3,6027	0	25,17151	767,8754	0,3362552	0,7169763	405,6954	3,63959	0	27	108	767						Untertest3.avi	0	880	547	72	111	36	655	533	0	Content		36	656	11295396	1311777161
11312	08:54:53.646	00:00:11.312	679	187,4609	773,7314	0,4993832	0,6885368	401,6678	3,569364	0	41,36833	772,8812	0,3361653	0,7183218	406,6436	3,613913	0	27	114	773						Untertest3.avi	0	880	547	72	111	36	655	533	0	Content		42	662	11312019	1311793784
11329	08:54:53.663	00:00:11.328	680	194,5779	772,9235	0,4999798	0,6895745	404,0078	3,614105	0	11,24238	761,4263	0,3353574	0,7197738	404,1718	3,601977	0	27	103	767						Untertest3.avi	0	880	547	72	111	36	655	533	0	Content		31	656	11328770	1311810535
11345	08:54:53.679	00:00:11.345	681	191,2607	768,854	0,5007318	0,6907186	406,6761	3,645577	0	12,36632	762,0142	0,3356673	0,7211581	406,479	3,612922	0	27	102	765						Untertest3.avi	0	880	547	72	111	36	655	533	0	Content		30	654	11345396	1311827161
11362	08:54:53.696	00:00:11.362	682	197,2286	768,6645	0,5015904	0,6919301	409,1794	3,698164	0	29,27334	763,8644	0,3348586	0,7224454	403,4013	3,601249	0	27	113	766						Untertest3.avi	0	880	547	72	111	36	655	533	0	Content		41	655	11362020	1311843785
11379	08:54:53.713	00:00:11.378	683	188,5777	773,8147	0,5010408	0,6924849	407,8475	3,690181	0	35,60127	766,5826	0,3347451	0,7235003	403,2542	3,566249	0	27	112	770						Untertest3.avi	0	880	547	72	111	36	655	533	0	Content		40	659	11378643	1311860408
11395	08:54:53.729	00:00:11.395	684	192,6872	772,4111	0,5001788	0,6932828	405,043	3,658623	0	17,62376	761,439	0,3350679	0,724474	404,9682	3,618478	0	27	105	767						Untertest3.avi	0	880	547	72	111	36	655	533	0	Content		33	656	11395390	1311877155
11412	08:54:53.746	00:00:11.412	685	180,8759	773,8969	0,5003439	0,6939118	405,4886	3,667978	0	35,31541	756,789	0,3348494	0,7254697	404,1118	3,641626	0	27	108	765						Untertest3.avi	0	880	547	72	111	36	655	533	0	Content		36	654	11412013	1311893778
11429	08:54:53.763	00:00:11.428	686	198,121	768,2892	0,5000753	0,6944751	404,3995	3,647311	0	22,38182	765,645	0,3347633	0,7261737	403,8628	3,558798	0	27	110	767						Untertest3.avi	0	880	547	72	111	36	655	533	0	Content		38	656	11428637	1311910402
11445	08:54:53.779	00:00:11.445	687	199,2484	765,3401	0,5030206	0,6948541	413,2735	3,740764	0	30,49326	763,5093	0,3347003	0,7269362	403,6729	3,591511	0	27	115	764						Untertest3.avi	0	880	547	72	111	36	655	533	0	Content		43	653	11445384	1311927149
11462	08:54:53.796	00:00:11.462	688	191,6009	768,7015	0,4999577	0,6952262	403,8344	3,703853	0	33,45907	756,8586	0,3347975	0,7278432	404,3512	3,564577	0	27	113	763						Untertest3.avi	0	880	547	72	111	36	655	533	0	Content		41	652	11462007	1311943772
11479	08:54:53.813	00:00:11.478	689	189,174	770,3439	0,5001007	0,6958398	404,1889	3,688541	0	22,4046	760,8456	0,3346014	0,728775	403,5203	3,620208	0	27	106	766						Untertest3.avi	0	880	547	72	111	36	655	533	0	Content		34	655	11478630	1311960395
11495	08:54:53.829	00:00:11.495	690	202,8844	770,6666	0,5015068	0,6965089	408,1848	3,697938	0	33,80713	735,2416	0,3347005	0,7303614	403,611	3,604886	0	27	118	753						Untertest3.avi	0	880	547	72	111	36	655	533	0	Content		46	642	11495254	1311977019
11512	08:54:53.846	00:00:11.512	691	193,1873	779,4025	0,5011812	0,697196	406,6834	3,728731	0	30,66338	766,1265	0,3345757	0,7308922	402,3881	3,558519	0	27	112	773						Untertest3.avi	0	880	547	72	111	36	655	533	0	Content		40	662	11512005	1311993770
11529	08:54:53.863	00:00:11.528	692	193,2686	779,7985	0,5002936	0,6982657	403,3455	3,716577	0	32,47912	763,3229	0,3351752	0,7320557	404,4232	3,60172	0	27	113	772						Untertest3.avi	0	880	547	72	111	36	655	533	0	Content		41	661	11528626	1312010391
11545	08:54:53.879	00:00:11.545	693	185,6015	768,9257	0,4999204	0,6992757	401,7892	3,697785	0	10,37835	755,5785	0,3355417	0,7333275	405,6376	3,611797	0	27	98	762						Untertest3.avi	0	880	547	72	111	36	655	533	0	Content		26	651	11545376	1312027141
11562	08:54:53.896	00:00:11.562	694	204,3069	774,2249	0,4999486	0,7000942	401,3032	3,639427	0	38,01561	762,5144	0,3351474	0,7343981	403,4286	3,610198	0	27	121	768						Untertest3.avi	0	880	547	72	111	36	655	533	0	Content		49	657	11562001	1312043766
11579	08:54:53.913	00:00:11.578	695	196,4542	766,9289	0,5006675	0,7008009	403,3054	3,672779	0	35,86245	761,5722	0,3349233	0,7352813	402,278	3,594561	0	27	116	764						Untertest3.avi	0	880	547	72	111	36	655	533	0	Content		44	653	11578625	1312060390
11595	08:54:53.929	00:00:11.595	696	200,7981	768,5607	0,501335	0,7014766	405,1763	3,703522	0	20,58235	757,071	0,3353257	0,7361897	404,0557	3,611275	0	27	111	763						Untertest3.avi	0	880	547	72	111	36	655	533	0	Content		39	652	11595248	1312077013
11612	08:54:53.946	00:00:11.611	697	186,4606	769,2626	0,5014307	0,7020139	405,2239	3,795058	0	25,43974	755,8617	0,3351581	0,7371033	402,9716	3,602972	0	27	106	763						Untertest3.avi	0	880	547	72	111	36	655	533	0	Content		34	652	11611995	1312093760
11629	08:54:53.963	00:00:11.628	698	192,1954	769,8838	0,5024927	0,7026594	408,0655	3,7596	0	22,40926	752,4153	0,3353216	0,7378517	403,262	3,594834	0	27	107	761						Untertest3.avi	0	880	547	72	111	36	655	533	0	Content		35	650	11628621	1312110386
11645	08:54:53.979	00:00:11.645	699	208,6903	769,8539	0,5012265	0,7034609	403,5284	3,662427	0	26,65234	750,3623	0,3350993	0,7387497	401,7975	3,571676	0	27	118	760						Untertest3.avi	0	880	547	72	111	36	655	533	0	Content		46	649	11645245	1312127010
11662	08:54:53.996	00:00:11.661	700	203,2574	772,4658	0,500006	0,7043405	399,2813	3,672473	0	11,14423	746,011	0,335539	0,7395771	403,3156	3,556039	0	27	107	759						Untertest3.avi	0	880	547	72	111	36	655	533	0	Content		35	648	11661993	1312143758
11679	08:54:54.013	00:00:11.678	701	187,66	773,3381	0,503746	0,7052816	410,3246	3,820782	0	15,34968	740,2955	0,335662	0,7406049	403,3692	3,618097	0	27	102	757						Untertest3.avi	0	880	547	72	111	36	655	533	0	Content		30	646	11678616	1312160381
11695	08:54:54.029	00:00:11.695	702	205,8794	772,7678	0,5006523	0,7063867	400,1688	3,711865	0	5,575387	747,3032	0,3361693	0,7417801	404,9227	3,667511	0	27	106	760						Untertest3.avi	0	880	547	72	111	36	655	533	0	Content		34	649	11695241	1312177006
11712	08:54:54.046	00:00:11.711	703	184,6694	770,2035	0,5020137	0,7073199	404,2768	3,801397	0	13,89004	738,4117	0,3358989	0,7430012	403,0345	3,621252	0	27	99	754						Untertest3.avi	0	880	547	72	111	36	655	533	0	Content		27	643	11711988	1312193753
11729	08:54:54.063	00:00:11.728	704	187,8286	766,3248	0,5025167	0,7082819	405,1936	3,756639	0	-21,22906	698,7767	0,3361726	0,7441276	403,2549	3,480153	0	27	83	733						Untertest3.avi	0	880	547	72	111	36	655	533	0	Content		11	622	11728613	1312210378
11745	08:54:54.079	00:00:11.745	705	192,3086	768,4152	0,5025124	0,7090258	404,5228	3,804603	0	-1024	-768	-1	-1	-1	-1	4	28	192	768						Untertest3.avi	0	880	547	72	111	123	657	117	0	Content		120	657	11745236	1312227001
11762	08:54:54.096	00:00:11.761	706	201,223	769,5635	0,5033349	0,7096512	405,8997	3,778427	0	-1024	-768	-1	-1	-1	-1	4	28	201	770						Untertest3.avi	0	880	547	72	111	123	657	117	0	Content		129	659	11761858	1312243623
11779	08:54:54.113	00:00:11.778	707	206,317	771,3067	0,5035644	0,7100991	405,8997	3,695979	0	-1024	-768	-1	-1	-1	-1	4	28	206	771						Untertest3.avi	0	880	547	72	111	123	657	117	0	Content		134	660	11778605	1312260370
11795	08:54:54.129	00:00:11.795	708	210,5459	768,2246	0,5034371	0,7104803	405,8997	3,726146	0	-1024	-768	-1	-1	-1	-1	4	28	211	768						Untertest3.avi	0	880	547	72	111	123	657	117	0	Content		139	657	11795229	1312276994
11812	08:54:54.146	00:00:11.811	709	198,2425	759,6321	0,5038894	0,7108932	407,4962	3,816735	0	-1024	-768	-1	-1	-1	-1	4	28	198	760						Untertest3.avi	0	880	547	72	111	123	657	117	0	Content		126	649	11811978	1312293743
11829	08:54:54.163	00:00:11.828	710	182,5846	770,3173	0,5035916	0,7112047	407,4962	3,839092	0	-1024	-768	-1	-1	-1	-1	4	28	183	770						Untertest3.avi	0	880	547	72	111	123	657	117	0	Content		111	659	11828725	1312310490
11845	08:54:54.179	00:00:11.845	711	187,5073	762,767	0,5034286	0,7117125	407,4962	3,849967	0	-1024	-768	-1	-1	-1	-1	4	28	188	763						Untertest3.avi	0	880	547	72	111	123	657	117	0	Content		116	652	11845361	1312327126
11862	08:54:54.196	00:00:11.861	712	178,8835	757,631	0,5022736	0,711573	403,8297	3,756762	0	-1024	-768	-1	-1	-1	-1	4	29	179	758						Untertest3.avi	0	880	547	72	111	50	627	183	0	Content		107	647	11861917	1312343682
11878	08:54:54.212	00:00:11.878	713	129,2452	734,7023	0,5055839	0,7107591	411,9847	3,875855	0	-1024	-768	-1	-1	-1	-1	4	29	129	735						Untertest3.avi	0	880	547	72	111	50	627	183	0	Content		57	624	11878098	1312359863
11895	08:54:54.229	00:00:11.894	714	122,6337	738,1304	0,5057463	0,7110605	412,5629	3,903544	0	-1024	-768	-1	-1	-1	-1	4	29	123	738						Untertest3.avi	0	880	547	72	111	50	627	183	0	Content		51	627	11894843	1312376608
11911	08:54:54.245	00:00:11.911	715	129,9178	748,7191	0,5033734	0,7114823	406,1378	3,845252	0	-1024	-768	-1	-1	-1	-1	4	29	130	749						Untertest3.avi	0	880	547	72	111	50	627	183	0	Content		58	638	11911467	1312393232
11929	08:54:54.263	00:00:11.928	716	116,6661	734,0502	0,5027571	0,7120768	404,8323	3,830381	0	-1024	-768	-1	-1	-1	-1	4	29	117	734						Untertest3.avi	0	880	547	72	111	50	627	183	0	Content		45	623	11928532	1312410297
11945	08:54:54.279	00:00:11.945	717	113,8455	736,9327	0,5061553	0,7125503	416,2929	3,990181	0	-1024	-768	-1	-1	-1	-1	4	29	114	737						Untertest3.avi	0	880	547	72	111	50	627	183	0	Content		42	626	11945289	1312427054
11962	08:54:54.296	00:00:11.961	718	112,5964	737,6426	0,5027469	0,7132298	406,2895	3,896609	0	-1024	-768	-1	-1	-1	-1	4	29	113	738						Untertest3.avi	0	880	547	72	111	50	627	183	0	Content		41	627	11961904	1312443669
11978	08:54:54.312	00:00:11.978	719	119,3464	734,0198	0,5027796	0,7139913	406,4765	3,825032	0	-1024	-768	-1	-1	-1	-1	4	29	119	734						Untertest3.avi	0	880	547	72	111	50	627	183	0	Content		47	623	11978084	1312459849
11995	08:54:54.329	00:00:11.994	720	143,1921	739,9679	0,5020532	0,7151648	403,9429	3,780794	0	-1024	-768	-1	-1	-1	-1	4	29	143	740						Untertest3.avi	0	880	547	72	111	50	627	183	0	Content		71	629	11994706	1312476471
12011	08:54:54.345	00:00:12.011	721	123,8112	732,9797	0,5032691	0,7161202	407,9275	3,867516	0	-1024	-768	-1	-1	-1	-1	4	29	124	733						Untertest3.avi	0	880	547	72	111	50	627	183	0	Content		52	622	12011344	1312493109
12029	08:54:54.363	00:00:12.028	722	121,2544	741,1316	0,5033366	0,7171553	408,3547	3,936584	0	-1024	-768	-1	-1	-1	-1	4	29	121	741						Untertest3.avi	0	880	547	72	111	50	627	183	0	Content		49	630	12028522	1312510287
12045	08:54:54.379	00:00:12.044	723	136,3822	738,9641	0,5001977	0,7181385	398,761	3,81681	0	-8,442531	748,8855	0,336688	0,7558887	406,0367	3,577698	0	30	64	744						Untertest3.avi	0	880	547	72	111	-55	618	317	0	Content		-8	633	12044702	1312526467
12061	08:54:54.395	00:00:12.061	724	119,0278	738,8475	0,5006359	0,7187909	400,7899	3,821784	0	-74,69296	711,1676	0,3369238	0,7566969	407,8888	3,744189	0	30	22	725						Untertest3.avi	0	880	547	72	111	-55	618	317	0	Content		-50	614	12061339	1312543104
12078	08:54:54.412	00:00:12.077	725	132,0324	740,097	0,5006434	0,7193167	401,2064	3,810613	0	-79,75397	710,5846	0,3368103	0,7569697	408,0602	3,836783	0	30	26	725						Untertest3.avi	0	880	547	72	111	-55	618	317	0	Content		-46	614	12077948	1312559713
12095	08:54:54.429	00:00:12.095	726	116,401	752,3006	0,5004823	0,7193856	401,0241	3,889611	0	-91,67499	711,1324	0,3362113	0,7571512	406,1158	3,813066	0	30	12	732						Untertest3.avi	0	880	547	72	111	-55	618	317	0	Content		-60	621	12095196	1312576961
12112	08:54:54.446	00:00:12.111	727	133,4823	734,0755	0,4993037	0,7194023	397,4007	3,778059	0	-89,3628	708,5187	0,336362	0,7571161	407,2224	3,763319	0	30	22	721						Untertest3.avi	0	880	547	72	111	-55	618	317	0	Content		-50	610	12111693	1312593458
12128	08:54:54.462	00:00:12.128	728	134,4784	740,5945	0,5006956	0,7193271	401,883	3,812286	0	-85,45889	719,1677	0,3364113	0,7569938	407,4235	3,815581	0	30	25	730						Untertest3.avi	0	880	547	72	111	-55	618	317	0	Content		-47	619	12128441	1312610206
12145	08:54:54.479	00:00:12.145	729	125,5047	744,1968	0,5006918	0,7193695	401,7839	3,813423	0	-94,4821	707,3799	0,3362684	0,7573391	406,5792	3,793273	0	30	16	726						Untertest3.avi	0	880	547	72	111	-55	618	317	0	Content		-56	615	12145063	1312626828
12162	08:54:54.496	00:00:12.161	730	120,7934	737,6757	0,5003512	0,7194555	400,6147	3,905156	0	-85,69633	702,6314	0,336566	0,7574967	407,6931	3,832874	0	30	18	720						Untertest3.avi	0	880	547	72	111	-55	618	317	0	Content		-54	609	12161686	1312643451
12178	08:54:54.512	00:00:12.178	731	100,153	745,5975	0,5003428	0,7195124	400,4785	3,865899	0	-82,89449	712,1334	0,336674	0,7574412	408,0273	3,882807	0	30	9	729						Untertest3.avi	0	880	547	72	111	-55	618	317	0	Content		-63	618	12178322	1312660087
12195	08:54:54.529	00:00:12.195	732	112,4687	733,5261	0,5004178	0,7195903	400,628	3,752192	0	-81,15656	717,8976	0,3366726	0,7574711	407,9617	3,83568	0	30	16	726						Untertest3.avi	0	880	547	72	111	-55	618	317	0	Content		-56	615	12195061	1312676826
12212	08:54:54.546	00:00:12.211	733	121,6208	739,062	0,4979486	0,7198991	392,7337	3,767472	0	-85,93439	727,3632	0,3363182	0,7575009	406,5328	3,842698	0	30	18	733						Untertest3.avi	0	880	547	72	111	-55	618	317	0	Content		-54	622	12211683	1312693448
12228	08:54:54.562	00:00:12.228	734	120,1636	741,0998	0,5004843	0,7201614	401,0243	3,834404	0	-90,17725	711,203	0,3364694	0,7576345	407,678	3,858569	0	30	15	726						Untertest3.avi	0	880	547	72	111	-55	618	317	0	Content		-57	615	12228322	1312710087
12245	08:54:54.579	00:00:12.245	735	117,8418	742,6544	0,4990118	0,7204181	396,5323	3,815669	0	-93,43114	719,1334	0,3364218	0,7578579	407,7995	3,823956	0	30	12	731						Untertest3.avi	0	880	547	72	111	-55	618	317	0	Content		-60	620	12245058	1312726823
12262	08:54:54.596	00:00:12.261	736	118,7015	739,0155	0,5005912	0,7207438	401,5798	3,83327	0	-85,66938	718,7109	0,3360338	0,758226	405,9638	3,806447	0	30	17	729						Untertest3.avi	0	880	547	72	111	-55	618	317	0	Content		-55	618	12261680	1312743445
12278	08:54:54.612	00:00:12.278	737	107,2375	743,8984	0,5008182	0,7209325	402,0099	3,837591	0	-76,38335	714,2384	0,3356486	0,7584411	403,6747	3,729042	0	30	15	729						Untertest3.avi	0	880	547	72	111	-55	618	317	0	Content		-57	618	12278317	1312760082
12295	08:54:54.629	00:00:12.294	738	125,6765	739,8774	0,5021361	0,7211351	405,4709	3,824826	0	-89,46225	719,0276	0,3362981	0,7586213	406,2127	3,84303	0	30	18	729						Untertest3.avi	0	880	547	72	111	-55	618	317	0	Content		-54	618	12294929	1312776694
12312	08:54:54.646	00:00:12.311	739	123,1243	740,5567	0,5014513	0,7214486	402,383	3,875788	0	-92,77612	715,5153	0,3366814	0,7589534	407,1778	3,790251	0	30	15	728						Untertest3.avi	0	880	547	72	111	-55	618	317	0	Content		-57	617	12311676	1312793441
12328	08:54:54.662	00:00:12.328	740	117,079	738,8461	0,5018156	0,7217373	403,1891	3,920552	0	-85,15032	720,875	0,3368067	0,7591382	407,4589	3,809188	0	30	16	730						Untertest3.avi	0	880	547	72	111	-55	618	317	0	Content		-56	619	12328313	1312810078
12345	08:54:54.679	00:00:12.344	741	137,6737	750,4004	0,5012513	0,7219427	403,5545	3,875859	0	-50,17961	712,2547	0,3359646	0,7592463	405,6773	3,750447	0	30	44	731						Untertest3.avi	0	880	547	72	111	-55	618	317	0	Content		-28	620	12344921	1312826686
12362	08:54:54.696	00:00:12.361	742	267,6948	731,0153	0,4965257	0,7215924	398,2989	3,888116	0	153,1557	723,6787	0,3323399	0,7582848	398,9604	3,681287	0	31	210	727						Untertest3.avi	0	880	547	72	111	295	614	366	0	Content		138	616	12361546	1312843311
12378	08:54:54.712	00:00:12.378	743	386,4215	733,5859	0,4938522	0,7211601	398,4527	3,812462	0	307,6955	724,9061	0,3299059	0,7577855	396,9724	3,661804	0	31	347	729						Untertest3.avi	0	880	547	72	111	295	614	366	0	Content		275	618	12378168	1312859933
12395	08:54:54.729	00:00:12.394	744	461,4976	723,1377	0,490345	0,7215011	390,9177	3,657164	0	368,6077	726,2192	0,3291344	0,7575342	396,7959	3,617741	0	31	415	725						Untertest3.avi	0	880	547	72	111	295	614	366	0	Content		343	614	12394915	1312876680
12412	08:54:54.746	00:00:12.411	745	-1024	-768	-1	-1	-1	-1	4	347,5333	715,2867	0,3291011	0,757538	395,9285	3,671226	0	31	348	715						Untertest3.avi	0	880	547	72	111	295	614	366	0	Content		276	604	12411540	1312893305
12428	08:54:54.762	00:00:12.428	746	460,8541	734,1777	0,4905382	0,7213729	389,0654	3,823582	0	344,3196	725,7702	0,3290335	0,7575895	395,1218	3,662791	0	31	403	730						Untertest3.avi	0	880	547	72	111	295	614	366	0	Content		331	619	12428164	1312909929
12445	08:54:54.779	00:00:12.444	747	430,5423	730,8936	0,489528	0,7214823	385,9898	3,674377	0	335,8542	717,6774	0,3292081	0,7577253	396,0881	3,703464	0	31	383	724						Untertest3.avi	0	880	547	72	111	295	614	366	0	Content		311	613	12444910	1312926675
12462	08:54:54.796	00:00:12.461	748	444,1624	739,2822	0,4914261	0,7217184	391,3166	3,759929	0	335,6955	716,9187	0,3289166	0,7580456	394,6476	3,649228	0	31	390	728						Untertest3.avi	0	880	547	72	111	295	614	366	0	Content		318	617	12461534	1312943299
12478	08:54:54.812	00:00:12.478	749	439,3985	730,9058	0,4920263	0,7219827	392,679	3,742366	0	336,7338	718,1985	0,3293855	0,7583649	396,1196	3,647718	0	31	388	725						Untertest3.avi	0	880	547	72	111	295	614	366	0	Content		316	614	12478158	1312959923
12495	08:54:54.829	00:00:12.494	750	432,7426	731,929	0,4911754	0,7220945	389,5619	3,732262	0	327,3246	709,4122	0,3301565	0,7585472	398,8281	3,671633	0	31	380	721						Untertest3.avi	0	880	547	72	111	295	614	366	0	Content		308	610	12494781	1312976546
12512	08:54:54.846	00:00:12.511	751	427,985	735,3646	0,4909132	0,7222068	388,4886	3,658688	0	323,9928	709,6321	0,3295938	0,7584072	396,0378	3,622068	0	31	376	722						Untertest3.avi	0	880	547	72	111	295	614	366	0	Content		304	611	12511528	1312993293
12528	08:54:54.862	00:00:12.528	752	423,797	735,5931	0,4909729	0,7222922	388,2491	3,702282	0	320,8603	711,6691	0,3295427	0,7583841	395,6752	3,657521	0	31	372	724						Untertest3.avi	0	880	547	72	111	295	614	366	0	Content		300	613	12528151	1313009916
12545	08:54:54.879	00:00:12.544	753	420,4818	738,7667	0,4894924	0,7224785	383,4547	3,67948	0	326,7848	712,3707	0,3296769	0,758418	396,2777	3,618289	0	31	374	726						Untertest3.avi	0	880	547	72	111	295	614	366	0	Content		302	615	12544776	1313026541
12562	08:54:54.896	00:00:12.561	754	430,2171	737,1267	0,489611	0,7227091	383,8178	3,702163	0	318,7426	710,7103	0,3300869	0,7585141	398,1766	3,683163	0	31	374	724						Untertest3.avi	0	880	547	72	111	295	614	366	0	Content		302	613	12561522	1313043287
12578	08:54:54.912	00:00:12.578	755	420,1832	734,6124	0,4896654	0,7228291	384,0567	3,645765	0	312,5265	714,8495	0,3302751	0,7586553	399,1941	3,620128	0	31	366	725						Untertest3.avi	0	880	547	72	111	295	614	366	0	Content		294	614	12578148	1313059913
12595	08:54:54.929	00:00:12.594	756	416,1054	739,761	0,4918401	0,7227532	390,9888	3,802204	0	318,1602	712,2593	0,3303456	0,7586873	399,6693	3,686275	0	31	367	726						Untertest3.avi	0	880	547	72	111	295	614	366	0	Content		295	615	12594772	1313076537
12611	08:54:54.945	00:00:12.611	757	417,4241	733,3948	0,4918535	0,7226919	391,1468	3,758368	0	301,3557	705,4602	0,3299018	0,7586851	397,9355	3,661467	0	31	359	719						Untertest3.avi	0	880	547	72	111	295	614	366	0	Content		287	608	12611394	1313093159
12628	08:54:54.962	00:00:12.628	758	437,1994	733,5258	0,4925067	0,7226804	393,2672	3,75853	0	306,4615	708,3682	0,3306325	0,7586478	401,658	3,691617	0	31	372	721						Untertest3.avi	0	880	547	72	111	295	614	366	0	Content		300	610	12628017	1313109782
12645	08:54:54.979	00:00:12.644	759	415,1718	735,5918	0,4917755	0,7227618	391,3518	3,764445	0	302,6315	710,3691	0,3308348	0,7586895	402,9797	3,688121	0	31	359	723						Untertest3.avi	0	880	547	72	111	295	614	366	0	Content		287	612	12644769	1313126534
12661	08:54:54.995	00:00:12.661	760	419,2161	736,8441	0,4917348	0,722923	391,3308	3,7687	0	299,9816	717,1075	0,3299816	0,7588974	399,3661	3,695577	0	31	360	727						Untertest3.avi	0	880	547	72	111	295	614	366	0	Content		288	616	12661392	1313143157
12678	08:54:55.012	00:00:12.678	761	409,6556	738,1648	0,4924658	0,7232203	393,7315	3,801623	0	293,2515	715,7285	0,3298891	0,7592047	399,0496	3,637691	0	31	351	727						Untertest3.avi	0	880	547	72	111	295	614	366	0	Content		279	616	12678015	1313159780
12695	08:54:55.029	00:00:12.694	762	415,1529	740,5714	0,4923898	0,7235984	393,4385	3,721507	0	300,4575	710,427	0,3295904	0,7595098	397,6667	3,655915	0	31	358	725						Untertest3.avi	0	880	547	72	111	295	614	366	0	Content		286	614	12694636	1313176401
12711	08:54:55.045	00:00:12.711	763	368,9792	743,2401	0,4968053	0,7236004	403,5453	3,918494	0	226,9675	718,4291	0,330651	0,7593114	397,4712	3,706209	0	31	298	731						Untertest3.avi	0	880	547	72	111	295	614	366	0	Content		226	620	12711386	1313193151
12728	08:54:55.062	00:00:12.728	764	232,9454	714,3483	0,4981608	0,7230185	398,9201	3,832727	0	66,76317	693,6485	0,3345257	0,7593059	403,1674	3,776155	0	32	150	704						Untertest3.avi	0	880	547	72	111	-26	594	266	0	Content		78	593	12728010	1313209775
12745	08:54:55.079	00:00:12.744	765	127,1861	728,7276	0,4999869	0,7227582	399,9034	3,85572	0	-40,58366	694,7286	0,3367187	0,7593866	406,8527	3,76222	0	32	43	712						Untertest3.avi	0	880	547	72	111	-26	594	266	0	Content		-29	601	12744633	1313226398
12761	08:54:55.095	00:00:12.761	766	149,7316	714,9831	0,5005161	0,722739	402,1772	3,830022	0	-38,62835	683,5342	0,3363773	0,7592495	405,8903	3,791507	0	32	56	699						Untertest3.avi	0	880	547	72	111	-26	594	266	0	Content		-16	588	12761381	1313243146
12778	08:54:55.112	00:00:12.778	767	143,7184	720,2906	0,5020208	0,7227381	407,6162	3,857313	0	-42,34078	686,2596	0,3359115	0,7591745	404,5355	3,749037	0	32	51	703						Untertest3.avi	0	880	547	72	111	-26	594	266	0	Content		-21	592	12778004	1313259769
12795	08:54:55.129	00:00:12.794	768	138,8748	714,4753	0,501168	0,7228525	405,2333	3,835832	0	-50,7613	697,2662	0,3359952	0,7592624	405,7175	3,830851	0	32	44	706						Untertest3.avi	0	880	547	72	111	-26	594	266	0	Content		-28	595	12794628	1313276393
12811	08:54:55.145	00:00:12.811	769	141,9691	706,1652	0,5036944	0,7231942	413,0712	3,919372	0	-47,79453	695,8124	0,3358826	0,7594122	405,5985	3,791037	0	32	47	701						Untertest3.avi	0	880	547	72	111	-26	594	266	0	Content		-25	590	12811259	1313293024
12828	08:54:55.162	00:00:12.827	770	143,0231	720,6168	0,5017837	0,7232949	407,1165	3,902547	0	-54,76482	688,9147	0,3358466	0,7594659	405,4594	3,766563	0	32	44	705						Untertest3.avi	0	880	547	72	111	-26	594	266	0	Content		-28	594	12827876	1313309641
12845	08:54:55.179	00:00:12.844	771	147,453	722,3788	0,5016975	0,7231489	406,6487	3,907664	0	-54,98821	686,6182	0,3359784	0,7593485	405,9592	3,798568	0	32	46	704						Untertest3.avi	0	880	547	72	111	-26	594	266	0	Content		-26	593	12844623	1313326388
12861	08:54:55.195	00:00:12.861	772	134,9312	725,2094	0,5005743	0,7231295	402,7773	3,928771	0	-45,59291	695,9036	0,3363683	0,7592164	407,6952	3,818437	0	32	45	711						Untertest3.avi	0	880	547	72	111	-26	594	266	0	Content		-27	600	12861247	1313343012
12878	08:54:55.212	00:00:12.877	773	147,3635	719,624	0,4993829	0,7232858	398,7809	3,839259	0	-52,291	690,5767	0,3361413	0,7592081	406,4554	3,792685	0	32	48	705						Untertest3.avi	0	880	547	72	111	-26	594	266	0	Content		-24	594	12877869	1313359634
12894	08:54:55.228	00:00:12.894	774	145,8777	716,0582	0,5005932	0,7233396	402,5079	3,874396	0	-52,87685	694,557	0,3362012	0,7592057	406,6722	3,850898	0	32	47	705						Untertest3.avi	0	880	547	72	111	-26	594	266	0	Content		-25	594	12894492	1313376257
12911	08:54:55.245	00:00:12.911	775	141,1985	721,7703	0,5002885	0,7233678	401,0528	3,874181	0	-53,2271	692,5018	0,3364099	0,7592316	407,3878	3,866137	0	32	44	707						Untertest3.avi	0	880	547	72	111	-26	594	266	0	Content		-28	596	12911248	1313393013
12928	08:54:55.262	00:00:12.927	776	153,7718	717,4115	0,5005191	0,7233554	401,3916	3,863317	0	-55,77533	696,255	0,3363005	0,759234	406,5374	3,861637	0	32	49	707						Untertest3.avi	0	880	547	72	111	-26	594	266	0	Content		-23	596	12927867	1313409632
12944	08:54:55.278	00:00:12.944	777	146,3005	721,2062	0,5005631	0,7233616	401,3188	3,891719	0	-57,96504	688,3629	0,3361467	0,7591857	405,5816	3,785811	0	32	44	705						Untertest3.avi	0	880	547	72	111	-26	594	266	0	Content		-28	594	12944488	1313426253
12961	08:54:55.295	00:00:12.961	778	133,3322	719,4944	0,5010693	0,7232546	402,678	3,943149	0	-54,58181	690,4503	0,3364038	0,7590727	406,4325	3,844579	0	32	39	705						Untertest3.avi	0	880	547	72	111	-26	594	266	0	Content		-33	594	12961116	1313442881
12978	08:54:55.312	00:00:12.977	779	144,0612	718,0924	0,5018955	0,7232369	404,7269	3,915647	0	-69,8344	691,7913	0,3367656	0,7589983	407,6681	3,864097	0	32	37	705						Untertest3.avi	0	880	547	72	111	-26	594	266	0	Content		-35	594	12977866	1313459631
12994	08:54:55.328	00:00:12.994	780	140,6398	710,1516	0,5017816	0,7233662	403,7997	3,885236	0	-46,33745	705,0506	0,3368608	0,7590616	407,4923	3,908588	0	33	47	708						Untertest3.avi	0	880	547	72	111	-126	715	233	0	Content		-25	597	12994484	1313476249
13011	08:54:55.345	00:00:13.011	781	136,8721	727,9852	0,5036538	0,7238534	408,8246	3,998929	0	-57,20776	709,2619	0,3371534	0,7593432	407,2096	3,831424	0	33	40	719						Untertest3.avi	0	880	547	72	111	-126	715	233	0	Content		-32	608	13011235	1313493000
13028	08:54:55.362	00:00:13.027	782	50,54544	759,8789	0,5061508	0,7256824	412,5281	4,049595	0	-157,6473	756,9436	0,3388296	0,7607362	406,7476	3,834801	0	33	-54	758						Untertest3.avi	0	880	547	72	111	-126	715	233	0	Content		-126	647	13027859	1313509624
13044	08:54:55.378	00:00:13.044	783	-1024	-768	-1	-1	-1	-1	4	-1024	-768	-1	-1	-1	-1	4	33	0	0						Untertest3.avi	0	880	547	72	111	-126	715	233	0	Content		-72	-111	13044482	1313526247
13061	08:54:55.395	00:00:13.061	784	-1024	-768	-1	-1	-1	-1	4	-252,488	821,0778	0,3406069	0,7623158	407,6963	3,826974	0	33	-252	821						Untertest3.avi	0	880	547	72	111	-126	715	233	0	Content		-324	710	13061105	1313542870
13078	08:54:55.412	00:00:13.077	785	-1024	-768	-1	-1	-1	-1	4	-1024	-768	-1	-1	-1	-1	4	33	0	0						Untertest3.avi	0	880	547	72	111	-126	715	233	0	Content		-72	-111	13077851	1313559616
13094	08:54:55.428	00:00:13.094	786	-1024	-768	-1	-1	-1	-1	4	-1024	-768	-1	-1	-1	-1	4	33	0	0						Untertest3.avi	0	880	547	72	111	-126	715	233	0	Content		-72	-111	13094475	1313576240
13111	08:54:55.445	00:00:13.111	787	-1024	-768	-1	-1	-1	-1	4	-1024	-768	-1	-1	-1	-1	4	33	0	0						Untertest3.avi	0	880	547	72	111	-126	715	233	0	Content		-72	-111	13111099	1313592864
13128	08:54:55.462	00:00:13.127	788	-1024	-768	-1	-1	-1	-1	4	-1024	-768	-1	-1	-1	-1	4	33	0	0						Untertest3.avi	0	880	547	72	111	-126	715	233	0	Content		-72	-111	13127723	1313609488
13144	08:54:55.478	00:00:13.144	789	438,8771	849,1617	0,5319518	0,7276563	412,5281	4,187338	3	435,5412	847,5613	0,5334326	0,727667	407,6963	4,139844	1	33	436	848						Untertest3.avi	0	880	547	72	111	-126	715	233	0	Content		364	737	13144347	1313626112
13161	08:54:55.495	00:00:13.161	790	-57,4457	832,4298	0,5256769	0,7275953	412,5281	3,897662	3	-58,891	831,1003	0,5270396	0,7275964	407,6963	3,854143	1	33	-59	831						Untertest3.avi	0	880	547	72	111	-126	715	233	0	Content		-131	720	13161098	1313642863
13178	08:54:55.512	00:00:13.177	791	-25,44277	841,8988	0,5176309	0,7269883	443,2567	4,219098	0	-1024	-768	-1	-1	-1	-1	4	33	-25	842						Untertest3.avi	0	880	547	72	111	-126	715	233	0	Content		-97	731	13177721	1313659486
13194	08:54:55.528	00:00:13.194	792	-25,80639	855,0629	0,5176703	0,7269666	443,4087	4,170131	0	-291,6851	838,6653	0,3408401	0,7594215	407,6964	3,660773	0	33	-159	847						Untertest3.avi	0	880	547	72	111	-126	715	233	0	Content		-231	736	13194460	1313676225
13211	08:54:55.545	00:00:13.210	793	-41,37663	840,8632	0,5177872	0,7268516	443,4635	4,173475	0	-1024	-768	-1	-1	-1	-1	4	33	-41	841						Untertest3.avi	0	880	547	72	111	-126	715	233	0	Content		-113	730	13210844	1313692609
13227	08:54:55.561	00:00:13.227	794	-32,14516	852,6711	0,5178485	0,7267277	443,5711	4,188133	0	-326,6367	852,9249	0,3486662	0,7591646	443,5711	4,026647	0	34	-179	853						Untertest3.avi	0	880	547	72	111	-557	710	100	0	Content		-251	742	13227465	1313709230
13244	08:54:55.578	00:00:13.243	795	-1024	-768	-1	-1	-1	-1	4	-1462,601	783,5734	0,3421524	0,7595171	443,5711	4,218986	0	34	-1463	784						Untertest3.avi	0	880	547	72	111	-557	710	100	0	Content		-1535	673	13243964	1313725729
13261	08:54:55.595	00:00:13.261	796	442,8685	868,3006	0,5234814	0,7269784	443,5711	4,37584	0	-1412,211	784,4255	0,3421361	0,7594535	443,5711	4,251562	0	34	-485	826						Untertest3.avi	0	880	547	72	111	-557	710	100	0	Content		-557	715	13261211	1313742976
13278	08:54:55.612	00:00:13.277	797	-1024	-768	-1	-1	-1	-1	4	-286,6219	820,5081	0,3408894	0,7590961	408,1571	3,762501	0	34	-287	821						Untertest3.avi	0	880	547	72	111	-557	710	100	0	Content		-359	710	13277835	1313759600
13294	08:54:55.628	00:00:13.294	798	-1024	-768	-1	-1	-1	-1	4	-1024	-768	-1	-1	-1	-1	4	34	0	0						Untertest3.avi	0	880	547	72	111	-557	710	100	0	Content		-72	-111	13294457	1313776222
13311	08:54:55.645	00:00:13.310	799	-1024	-768	-1	-1	-1	-1	4	-1204,462	765,9425	0,3344826	0,7595596	408,1571	3,83422	0	34	-1204	766						Untertest3.avi	0	880	547	72	111	-557	710	100	0	Content		-1276	655	13310704	1313792469
13328	08:54:55.662	00:00:13.327	800	-1024	-768	-1	-1	-1	-1	4	-1024	-768	-1	-1	-1	-1	4	35	0	0						Untertest3.avi	0	880	547	72	111	-135	733	216	0	Content		-72	-111	13327701	1313809466
13344	08:54:55.678	00:00:13.344	801	-1024	-768	-1	-1	-1	-1	4	-1024	-768	-1	-1	-1	-1	4	35	0	0						Untertest3.avi	0	880	547	72	111	-135	733	216	0	Content		-72	-111	13344197	1313825962
13361	08:54:55.695	00:00:13.360	802	-1024	-768	-1	-1	-1	-1	4	-1024	-768	-1	-1	-1	-1	4	35	0	0						Untertest3.avi	0	880	547	72	111	-135	733	216	0	Content		-72	-111	13360821	1313842586
13377	08:54:55.711	00:00:13.377	803	-1024	-768	-1	-1	-1	-1	4	-1024	-768	-1	-1	-1	-1	4	35	0	0						Untertest3.avi	0	880	547	72	111	-135	733	216	0	Content		-72	-111	13377446	1313859211
13394	08:54:55.728	00:00:13.394	804	-1024	-768	-1	-1	-1	-1	4	-1024	-768	-1	-1	-1	-1	4	35	0	0						Untertest3.avi	0	880	547	72	111	-135	733	216	0	Content		-72	-111	13394192	1313875957
13411	08:54:55.745	00:00:13.410	805	-18,0004	844,1941	0,506871	0,7283732	408,1571	3,838902	0	-285,2119	836,9321	0,3409292	0,7609464	408,1571	3,665247	0	35	-152	841						Untertest3.avi	0	880	547	72	111	-135	733	216	0	Content		-224	730	13410817	1313892582
13428	08:54:55.762	00:00:13.427	806	-90,39365	827,5553	0,5265655	0,729402	410,8795	3,7404	0	240,0485	843,1291	0,3473349	0,7614779	408,1571	3,797126	0	35	75	835						Untertest3.avi	0	880	547	72	111	-135	733	216	0	Content		3	724	13427563	1313909328
13444	08:54:55.778	00:00:13.444	807	-93,52358	847,245	0,526794	0,729158	410,8795	3,822809	0	-1024	-768	-1	-1	-1	-1	4	35	-94	847						Untertest3.avi	0	880	547	72	111	-135	733	216	0	Content		-166	736	13444186	1313925951
13461	08:54:55.795	00:00:13.460	808	-1024	-768	-1	-1	-1	-1	4	-1024	-768	-1	-1	-1	-1	4	35	0	0						Untertest3.avi	0	880	547	72	111	-135	733	216	0	Content		-72	-111	13460811	1313942576
13477	08:54:55.811	00:00:13.477	809	-72,77355	835,2433	0,5269626	0,7296418	410,8795	3,725092	0	-1024	-768	-1	-1	-1	-1	4	35	-73	835						Untertest3.avi	0	880	547	72	111	-135	733	216	0	Content		-145	724	13477183	1313958948
13494	08:54:55.828	00:00:13.494	810	-47,57937	844,1636	0,5182158	0,7296695	443,7385	4,171694	0	-1024	-768	-1	-1	-1	-1	4	35	-48	844						Untertest3.avi	0	880	547	72	111	-135	733	216	0	Content		-120	733	13494426	1313976191
13511	08:54:55.845	00:00:13.511	811	-1024	-768	-1	-1	-1	-1	4	-1024	-768	-1	-1	-1	-1	4	35	0	0						Untertest3.avi	0	880	547	72	111	-135	733	216	0	Content		-72	-111	13511050	1313992815
13528	08:54:55.862	00:00:13.527	812	-52,95752	854,8042	0,5182334	0,7295306	443,8439	4,196109	0	-1024	-768	-1	-1	-1	-1	4	35	-53	855						Untertest3.avi	0	880	547	72	111	-135	733	216	0	Content		-125	744	13527674	1314009439
13544	08:54:55.878	00:00:13.543	813	-41,14211	846,645	0,5177884	0,7287852	443,8439	4,201878	0	-1024	-768	-1	-1	-1	-1	4	36	-41	847						Untertest3.avi	0	880	547	72	111	-96	638	300	0	Content		-113	736	13543803	1314025568
13561	08:54:55.895	00:00:13.560	814	59,48686	788,0426	0,5161362	0,7272495	443,9389	4,200474	0	-1024	-768	-1	-1	-1	-1	4	36	59	788						Untertest3.avi	0	880	547	72	111	-96	638	300	0	Content		-13	677	13560554	1314042319
13577	08:54:55.911	00:00:13.577	815	105,412	737,3427	0,5155073	0,7259301	444,2523	4,195162	0	-68,58871	760,6472	0,3466763	0,7581782	444,2523	3,900125	0	36	18	749						Untertest3.avi	0	880	547	72	111	-96	638	300	0	Content		-54	638	13577176	1314058941
13594	08:54:55.928	00:00:13.594	816	105,4352	736,3394	0,5158464	0,7261461	443,7537	4,201322	0	-1024	-768	-1	-1	-1	-1	4	36	105	736						Untertest3.avi	0	880	547	72	111	-96	638	300	0	Content		33	625	13594121	1314075886
13611	08:54:55.945	00:00:13.610	817	67,26517	746,9435	0,5153742	0,7264965	443,8166	4,131448	0	-83,71849	746,1863	0,3383774	0,7585896	406,1334	3,613114	0	36	-8	747						Untertest3.avi	0	880	547	72	111	-96	638	300	0	Content		-80	636	13610923	1314092688
13628	08:54:55.962	00:00:13.627	818	41,89666	752,3861	0,5154094	0,726724	443,7537	4,1551	0	-95,91024	734,9371	0,3385192	0,7587615	406,8267	3,709274	0	36	-27	744						Untertest3.avi	0	880	547	72	111	-96	638	300	0	Content		-99	633	13627544	1314109309
13644	08:54:55.978	00:00:13.643	819	39,85871	752,0879	0,5155183	0,726775	443,7848	4,165452	0	-102,7359	741,4454	0,3382894	0,7591339	405,7301	3,611173	0	36	-31	747						Untertest3.avi	0	880	547	72	111	-96	638	300	0	Content		-103	636	13643670	1314125435
13660	08:54:55.994	00:00:13.660	820	37,15403	752,842	0,5155421	0,7268651	443,9374	4,160051	0	-85,85376	745,516	0,3384444	0,7591226	406,4867	3,625364	0	36	-24	749						Untertest3.avi	0	880	547	72	111	-96	638	300	0	Content		-96	638	13660417	1314142182
13677	08:54:56.011	00:00:13.677	821	54,37867	752,3011	0,5155389	0,7269982	444,0276	4,109423	0	-83,30928	747,0317	0,33853	0,7591873	406,9355	3,626712	0	36	-14	750						Untertest3.avi	0	880	547	72	111	-96	638	300	0	Content		-86	639	13677042	1314158807
13694	08:54:56.028	00:00:13.694	822	43,98561	754,2518	0,515588	0,7270091	443,9911	4,165578	0	-87,47716	742,3075	0,3379091	0,7593046	404,2983	3,664145	0	36	-22	748						Untertest3.avi	0	880	547	72	111	-96	638	300	0	Content		-94	637	13694164	1314175929
13711	08:54:56.045	00:00:13.710	823	49,51151	757,3815	0,5155739	0,7267576	443,9005	4,16169	0	-109,396	733,4106	0,3387221	0,7591174	408,4184	3,69297	0	36	-30	745						Untertest3.avi	0	880	547	72	111	-96	638	300	0	Content		-102	634	13710915	1314192680
13728	08:54:56.062	00:00:13.727	824	45,56226	757,9232	0,5155795	0,7267526	443,9572	4,203483	0	-99,19582	745,9267	0,3387021	0,7591336	408,3378	3,638639	0	36	-27	752						Untertest3.avi	0	880	547	72	111	-96	638	300	0	Content		-99	641	13727531	1314209296
13744	08:54:56.078	00:00:13.743	825	49,42004	758,3201	0,5156227	0,7268372	444,2951	4,167637	0	-100,7217	746,3553	0,3382042	0,7592936	406,0848	3,597831	0	36	-26	752						Untertest3.avi	0	880	547	72	111	-96	638	300	0	Content		-98	641	13743664	1314225429
13760	08:54:56.094	00:00:13.760	826	37,49189	753,8132	0,5156334	0,7271801	444,0961	4,14239	0	-89,69411	745,0325	0,338312	0,7593241	406,4395	3,603303	0	36	-26	749						Untertest3.avi	0	880	547	72	111	-96	638	300	0	Content		-98	638	13760285	1314242050
13777	08:54:56.111	00:00:13.776	827	32,35804	758,8194	0,5156307	0,7274768	444,1255	4,220312	0	-83,93147	751,8868	0,3378758	0,759504	404,5448	3,556682	0	36	-26	755						Untertest3.avi	0	880	547	72	111	-96	638	300	0	Content		-98	644	13776911	1314258676
13794	08:54:56.128	00:00:13.794	828	41,33804	759,3086	0,5155339	0,727848	444,1944	4,190278	0	-83,65963	755,6515	0,3380196	0,7599496	405,7855	3,586647	0	36	-21	757						Untertest3.avi	0	880	547	72	111	-96	638	300	0	Content		-93	646	13794157	1314275922
13811	08:54:56.145	00:00:13.810	829	43,32414	760,8915	0,5155566	0,7280785	444,3076	4,169295	0	-92,98052	753,6965	0,3376929	0,7600972	404,7797	3,605562	0	36	-25	757						Untertest3.avi	0	880	547	72	111	-96	638	300	0	Content		-97	646	13810780	1314292545
13827	08:54:56.161	00:00:13.827	830	50,80872	760,0886	0,5151449	0,7282169	444,1477	4,168909	0	-87,54846	755,4649	0,3379711	0,760165	407,4218	3,614297	0	36	-18	758						Untertest3.avi	0	880	547	72	111	-96	638	300	0	Content		-90	647	13827405	1314309170
13844	08:54:56.178	00:00:13.843	831	179,8669	710,571	0,5127826	0,7269508	444,6956	4,225197	0	69,95997	723,3064	0,3359534	0,758745	405,6664	3,61507	0	37	125	717						Untertest3.avi	0	880	547	72	111	299	579	134	0	Content		53	606	13843654	1314325419
13860	08:54:56.194	00:00:13.860	832	301,4955	667,9136	0,5103865	0,7257944	444,812	4,265808	0	212,9489	706,3435	0,332554	0,7574269	398,795	3,594232	0	37	257	687						Untertest3.avi	0	880	547	72	111	299	579	134	0	Content		185	576	13860276	1314342041
13877	08:54:56.211	00:00:13.876	833	384,0984	663,9395	0,5091153	0,7252839	445,2422	4,274021	0	300,4211	716,2321	0,331568	0,7567245	398,4822	3,583723	0	37	342	690						Untertest3.avi	0	880	547	72	111	299	579	134	0	Content		270	579	13876899	1314358664
13894	08:54:56.228	00:00:13.894	834	406,7435	677,6311	0,5087433	0,7254448	445,2337	4,182861	0	334,6256	760,5867	0,3291949	0,7558865	388,5851	3,504433	0	37	371	719						Untertest3.avi	0	880	547	72	111	299	579	134	0	Content		299	608	13894026	1314375791
13910	08:54:56.244	00:00:13.910	835	373,1928	687,9917	0,5084528	0,7255839	445,3119	4,177069	0	-1024	-768	-1	-1	-1	-1	4	37	373	688						Untertest3.avi	0	880	547	72	111	299	579	134	0	Content		301	577	13910144	1314391909
13927	08:54:56.261	00:00:13.926	836	383,5056	679,1644	0,5087044	0,7258807	445,0634	4,218048	0	-1024	-768	-1	-1	-1	-1	4	37	384	679						Untertest3.avi	0	880	547	72	111	299	579	134	0	Content		312	568	13926769	1314408534
13944	08:54:56.278	00:00:13.943	837	435,1844	674,1033	0,5094469	0,7263935	444,8853	4,212165	0	335,2121	802,2429	0,329429	0,7566185	389,4092	3,335505	0	37	385	738						Untertest3.avi	0	880	547	72	111	299	579	134	0	Content		313	627	13943519	1314425284
13961	08:54:56.295	00:00:13.960	838	471,7981	679,6809	0,5099905	0,7266118	445,0285	4,260706	0	316,7646	722,3742	0,3307354	0,7579944	396,0176	3,414417	0	37	394	701						Untertest3.avi	0	880	547	72	111	299	579	134	0	Content		322	590	13960647	1314442412
13977	08:54:56.311	00:00:13.977	839	421,1007	677,4131	0,5094333	0,7267802	444,8598	4,2786	0	263,6173	692,8506	0,3314019	0,7582401	398,9328	3,581495	0	38	342	685						Untertest3.avi	0	880	547	72	111	263	591	166	0	Content		270	574	13977396	1314459161
13994	08:54:56.328	00:00:13.994	840	398,9211	703,0972	0,4947931	0,7267842	395,3734	3,803444	0	268,4295	696,2278	0,3309818	0,7580817	396,2742	3,593893	0	38	334	700						Untertest3.avi	0	880	547	72	111	263	591	166	0	Content		262	589	13994021	1314475786
14010	08:54:56.344	00:00:14.010	841	412,7089	670,5204	0,5099187	0,72694	444,8192	4,232283	0	269,6181	693,9083	0,3312177	0,757921	396,5132	3,522667	0	38	341	682						Untertest3.avi	0	880	547	72	111	263	591	166	0	Content		269	571	14010140	1314491905
14027	08:54:56.361	00:00:14.026	842	388,8611	681,2824	0,5097636	0,7264922	445,0211	4,198191	0	312,567	723,6139	0,3311429	0,7577989	395,331	3,366155	0	38	351	702						Untertest3.avi	0	880	547	72	111	263	591	166	0	Content		279	591	14026764	1314508529
14044	08:54:56.378	00:00:14.043	843	385,3053	700,553	0,4957809	0,726375	396,676	3,768449	0	281,6245	709,1935	0,3305629	0,7577103	391,8834	3,54467	0	38	333	705						Untertest3.avi	0	880	547	72	111	263	591	166	0	Content		261	594	14043517	1314525282
14061	08:54:56.395	00:00:14.060	844	351,0542	677,1569	0,5098333	0,7264588	445,1005	4,20581	0	294,3584	734,4738	0,3300484	0,7573357	388,2392	3,523945	0	38	323	706						Untertest3.avi	0	880	547	72	111	263	591	166	0	Content		251	595	14060516	1314542281
14077	08:54:56.411	00:00:14.076	845	365,2145	681,139	0,510228	0,7266086	445,2699	4,180557	0	318,6351	759,9504	0,3302752	0,757228	388,385	3,366827	0	38	342	721						Untertest3.avi	0	880	547	72	111	263	591	166	0	Content		270	610	14076763	1314558528
14093	08:54:56.427	00:00:14.093	846	351,6102	676,5961	0,5103399	0,7268349	445,3029	4,199391	0	310,7498	732,7275	0,3312145	0,7573982	391,6475	3,569148	0	38	331	705						Untertest3.avi	0	880	547	72	111	263	591	166	0	Content		259	594	14093387	1314575152
14110	08:54:56.444	00:00:14.110	847	378,8368	684,6725	0,5108874	0,7270359	445,1066	4,252007	0	290,2071	707,9495	0,3321045	0,7578261	395,0682	3,611305	0	38	335	696						Untertest3.avi	0	880	547	72	111	263	591	166	0	Content		263	585	14110138	1314591903
14127	08:54:56.461	00:00:14.127	848	368,7546	680,7377	0,5108717	0,7269685	445,1351	4,22401	0	265,3657	699,8254	0,3324599	0,7577894	395,9252	3,640066	0	38	317	690						Untertest3.avi	0	880	547	72	111	263	591	166	0	Content		245	579	14127260	1314609025
14143	08:54:56.477	00:00:14.143	849	386,939	677,2123	0,511227	0,7269279	445,1149	4,22988	0	294,043	727,3873	0,331396	0,7574314	390,1652	3,537444	0	39	340	702						Untertest3.avi	0	880	547	72	111	315	579	233	0	Content		268	591	14143385	1314625150
14160	08:54:56.494	00:00:14.160	850	443,6913	687,4322	0,5121219	0,7269444	445,0268	4,294127	0	329,4113	791,5142	0,3304326	0,7568039	385,072	3,418578	0	39	387	739						Untertest3.avi	0	880	547	72	111	315	579	233	0	Content		315	628	14160008	1314641773
14177	08:54:56.511	00:00:14.176	851	343,8495	679,1965	0,5110904	0,7266123	445,1042	4,196115	0	313,7745	777,9597	0,331148	0,7560101	387,4879	3,570439	0	39	329	729						Untertest3.avi	0	880	547	72	111	315	579	233	0	Content		257	618	14176756	1314658521
14194	08:54:56.528	00:00:14.193	852	414,3114	683,3153	0,5120769	0,7264922	444,9289	4,217012	0	-1024	-768	-1	-1	-1	-1	4	39	414	683						Untertest3.avi	0	880	547	72	111	315	579	233	0	Content		342	572	14193881	1314675646
14211	08:54:56.545	00:00:14.210	853	418,6763	690,0603	0,5123354	0,7266577	445,1507	4,255445	0	-1024	-768	-1	-1	-1	-1	4	39	419	690						Untertest3.avi	0	880	547	72	111	315	579	233	0	Content		347	579	14210503	1314692268
14227	08:54:56.561	00:00:14.227	854	413,5996	685,7637	0,5124378	0,7267359	445,2963	4,26443	0	-1024	-768	-1	-1	-1	-1	4	39	414	686						Untertest3.avi	0	880	547	72	111	315	579	233	0	Content		342	575	14227129	1314708894
14243	08:54:56.577	00:00:14.243	855	374,0676	683,0458	0,5121195	0,7271404	445,2414	4,197714	0	-1024	-768	-1	-1	-1	-1	4	39	374	683						Untertest3.avi	0	880	547	72	111	315	579	233	0	Content		302	572	14243253	1314725018
14260	08:54:56.594	00:00:14.259	856	367,5463	689,8647	0,512221	0,7274821	445,297	4,23524	0	295,2296	782,1041	0,3317693	0,7569678	387,7922	3,41131	0	39	331	736						Untertest3.avi	0	880	547	72	111	315	579	233	0	Content		259	625	14259876	1314741641
14277	08:54:56.611	00:00:14.276	857	388,9498	685,0355	0,5125152	0,7278625	445,3897	4,171158	0	313,5187	786,8018	0,3319856	0,7572152	388,5167	3,448275	0	39	351	736						Untertest3.avi	0	880	547	72	111	315	579	233	0	Content		279	625	14276623	1314758388
14294	08:54:56.628	00:00:14.293	858	406,5674	688,6495	0,5129601	0,7281272	445,4842	4,253815	0	-1024	-768	-1	-1	-1	-1	4	39	407	689						Untertest3.avi	0	880	547	72	111	315	579	233	0	Content		335	578	14293749	1314775514
14310	08:54:56.644	00:00:14.310	859	376,3174	693,2609	0,5125259	0,7285604	445,5345	4,192858	0	-1024	-768	-1	-1	-1	-1	4	39	376	693						Untertest3.avi	0	880	547	72	111	315	579	233	0	Content		304	582	14310496	1314792261
14327	08:54:56.661	00:00:14.327	860	452,3676	687,1398	0,5134327	0,7289113	445,5909	4,238132	0	-1024	-768	-1	-1	-1	-1	4	39	452	687						Untertest3.avi	0	880	547	72	111	315	579	233	0	Content		380	576	14327120	1314808885
14343	08:54:56.677	00:00:14.343	861	426,9727	690,4562	0,5133189	0,7293561	445,2758	4,242106	0	-1024	-768	-1	-1	-1	-1	4	39	427	690						Untertest3.avi	0	880	547	72	111	315	579	233	0	Content		355	579	14343245	1314825010
14360	08:54:56.694	00:00:14.359	862	437,2957	692,899	0,5136216	0,7297639	445,5668	4,233051	0	-1024	-768	-1	-1	-1	-1	4	39	437	693						Untertest3.avi	0	880	547	72	111	315	579	233	0	Content		365	582	14359867	1314841632
14377	08:54:56.711	00:00:14.376	863	382,4125	685,2351	0,5129793	0,7303964	445,6949	4,174222	0	-1024	-768	-1	-1	-1	-1	4	40	382	685						Untertest3.avi	0	880	547	72	111	271	577	233	0	Content		310	574	14376617	1314858382
14394	08:54:56.728	00:00:14.393	864	321,1692	687,2635	0,5123591	0,7308849	445,6848	4,206608	0	-1024	-768	-1	-1	-1	-1	4	40	321	687						Untertest3.avi	0	880	547	72	111	271	577	233	0	Content		249	576	14393741	1314875506
14410	08:54:56.744	00:00:14.410	865	343,0064	684,8865	0,5126135	0,7316005	445,5862	4,213876	0	-1024	-768	-1	-1	-1	-1	4	40	343	685						Untertest3.avi	0	880	547	72	111	271	577	233	0	Content		271	574	14410489	1314892254
14427	08:54:56.761	00:00:14.427	866	364,2387	686,7579	0,5128812	0,7321396	445,7361	4,182642	0	-1024	-768	-1	-1	-1	-1	4	40	364	687						Untertest3.avi	0	880	547	72	111	271	577	233	0	Content		292	576	14427055	1314908820
14443	08:54:56.777	00:00:14.443	867	354,1225	687,7001	0,5127784	0,7326491	445,7777	4,233448	0	-1024	-768	-1	-1	-1	-1	4	40	354	688						Untertest3.avi	0	880	547	72	111	271	577	233	0	Content		282	577	14443237	1314925002
14460	08:54:56.794	00:00:14.459	868	422,182	688,0782	0,5134467	0,7329542	445,7577	4,224388	0	-1024	-768	-1	-1	-1	-1	4	40	422	688						Untertest3.avi	0	880	547	72	111	271	577	233	0	Content		350	577	14459859	1314941624
14476	08:54:56.810	00:00:14.476	869	295,4338	706,7758	0,52825	0,7335646	392,5141	3,72067	0	-1024	-768	-1	-1	-1	-1	4	40	295	707						Untertest3.avi	0	880	547	72	111	271	577	233	0	Content		223	596	14476401	1314958166
14494	08:54:56.828	00:00:14.493	870	346,9278	709,6417	0,4996894	0,7334239	402,5776	3,778912	0	-1024	-768	-1	-1	-1	-1	4	40	347	710						Untertest3.avi	0	880	547	72	111	271	577	233	0	Content		275	599	14493646	1314975411
14510	08:54:56.844	00:00:14.510	871	280,5579	715,6811	0,527837	0,7341784	393,8153	3,704799	0	-1024	-768	-1	-1	-1	-1	4	40	281	716						Untertest3.avi	0	880	547	72	111	271	577	233	0	Content		209	605	14510268	1314992033
14527	08:54:56.861	00:00:14.526	872	-1024	-768	-1	-1	-1	-1	4	-1024	-768	-1	-1	-1	-1	4	40	0	0						Untertest3.avi	0	880	547	72	111	271	577	233	0	Content		-72	-111	14526888	1315008653
14543	08:54:56.877	00:00:14.543	873	-1024	-768	-1	-1	-1	-1	4	-1024	-768	-1	-1	-1	-1	4	40	0	0						Untertest3.avi	0	880	547	72	111	271	577	233	0	Content		-72	-111	14543135	1315024900
14560	08:54:56.894	00:00:14.560	874	-1024	-768	-1	-1	-1	-1	4	-1024	-768	-1	-1	-1	-1	4	40	0	0						Untertest3.avi	0	880	547	72	111	271	577	233	0	Content		-72	-111	14560271	1315042036
14577	08:54:56.911	00:00:14.576	875	-1024	-768	-1	-1	-1	-1	4	-1024	-768	-1	-1	-1	-1	4	40	0	0						Untertest3.avi	0	880	547	72	111	271	577	233	0	Content		-72	-111	14576510	1315058275
14593	08:54:56.927	00:00:14.593	876	334,9967	701,7263	0,4989725	0,7364529	401,7933	3,79942	0	-1024	-768	-1	-1	-1	-1	4	40	335	702						Untertest3.avi	0	880	547	72	111	271	577	233	0	Content		263	591	14593256	1315075021
14610	08:54:56.944	00:00:14.609	877	-1024	-768	-1	-1	-1	-1	4	-1024	-768	-1	-1	-1	-1	4		0	0						Untertest3.avi	0	880	547	72	111				0	Content		-72	-111	14609755	1315091520
14627	08:54:56.961	00:00:14.626	878	-1024	-768	-1	-1	-1	-1	4	-1024	-768	-1	-1	-1	-1	4		0	0						Untertest3.avi	0	880	547	72	111				0	Content		-72	-111	14626753	1315108518
14643	08:54:56.977	00:00:14.643	879	-1024	-768	-1	-1	-1	-1	4	-1024	-768	-1	-1	-1	-1	4		0	0						Untertest3.avi	0	880	547	72	111				0	Content		-72	-111	14643249	1315125014
14660	08:54:56.994	00:00:14.659	880	-1024	-768	-1	-1	-1	-1	4	-1024	-768	-1	-1	-1	-1	4		0	0						Untertest3.avi	0	880	547	72	111				0	Content		-72	-111	14659937	1315141702
14677	08:54:57.011	00:00:14.676	881	-1024	-768	-1	-1	-1	-1	4	-1024	-768	-1	-1	-1	-1	4		0	0						Untertest3.avi	0	880	547	72	111				0	Content		-72	-111	14676604	1315158369
14693	08:54:57.027	00:00:14.693	882	-1024	-768	-1	-1	-1	-1	4	-1024	-768	-1	-1	-1	-1	4		0	0						Untertest3.avi	0	880	547	72	111				0	Content		-72	-111	14693246	1315175011
14710	08:54:57.044	00:00:14.710	883	171,8511	688,4576	0,3639919	0,7703641	392,8782	3,722644	3	170,5021	683,4653	0,359255	0,7703354	404,1027	3,822555	1	41	171	683						Untertest3.avi	0	880	547	72	111	99	590	150	0	Content		99	572	14710250	1315192015
14726	08:54:57.060	00:00:14.726	884	-1024	-768	-1	-1	-1	-1	4	-1024	-768	-1	-1	-1	-1	4	41	0	0						Untertest3.avi	0	880	547	72	111	99	590	150	0	Content		-72	-111	14726493	1315208258
14744	08:54:57.078	00:00:14.743	885	114,2465	697,1082	0,3553733	0,7659503	409,4539	3,805353	3	123,2078	700,6309	0,3589066	0,7659707	401,1071	3,734606	1	41	123	701						Untertest3.avi	0	880	547	72	111	99	590	150	0	Content		51	590	14743629	1315225394
14760	08:54:57.094	00:00:14.759	886	-1024	-768	-1	-1	-1	-1	4	-1024	-768	-1	-1	-1	-1	4	41	0	0						Untertest3.avi	0	880	547	72	111	99	590	150	0	Content		-72	-111	14759865	1315241630
14776	08:54:57.110	00:00:14.776	887	-1024	-768	-1	-1	-1	-1	4	-1024	-768	-1	-1	-1	-1	4	41	0	0						Untertest3.avi	0	880	547	72	111	99	590	150	0	Content		-72	-111	14776487	1315258252
14793	08:54:57.127	00:00:14.793	888	-1024	-768	-1	-1	-1	-1	4	-1024	-768	-1	-1	-1	-1	4	41	0	0						Untertest3.avi	0	880	547	72	111	99	590	150	0	Content		-72	-111	14793233	1315274998
14810	08:54:57.144	00:00:14.809	889	-1024	-768	-1	-1	-1	-1	4	-1024	-768	-1	-1	-1	-1	4	41	0	0						Untertest3.avi	0	880	547	72	111	99	590	150	0	Content		-72	-111	14809918	1315291683
14827	08:54:57.161	00:00:14.826	890	-1024	-768	-1	-1	-1	-1	4	-1024	-768	-1	-1	-1	-1	4	41	0	0						Untertest3.avi	0	880	547	72	111	99	590	150	0	Content		-72	-111	14826585	1315308350
14843	08:54:57.177	00:00:14.843	891	341,8716	710,2225	0,4970367	0,7308943	409,4539	3,84829	0	-1024	-768	-1	-1	-1	-1	4	41	342	710						Untertest3.avi	0	880	547	72	111	99	590	150	0	Content		270	599	14843228	1315324993
14860	08:54:57.194	00:00:14.859	892	-1024	-768	-1	-1	-1	-1	4	-1024	-768	-1	-1	-1	-1	4	42	0	0						Untertest3.avi	0	880	547	72	111	249	608	267	0	Content		-72	-111	14859884	1315341649
14877	08:54:57.211	00:00:14.876	893	-1024	-768	-1	-1	-1	-1	4	-1024	-768	-1	-1	-1	-1	4	42	0	0						Untertest3.avi	0	880	547	72	111	249	608	267	0	Content		-72	-111	14876551	1315358316
14893	08:54:57.227	00:00:14.893	894	333,2066	716,0305	0,4967371	0,729739	407,2876	3,938893	0	-1024	-768	-1	-1	-1	-1	4	42	333	716						Untertest3.avi	0	880	547	72	111	249	608	267	0	Content		261	605	14893175	1315374940
14910	08:54:57.244	00:00:14.910	895	325,8181	712,093	0,496362	0,7291021	405,653	3,955089	0	-1024	-768	-1	-1	-1	-1	4	42	326	712						Untertest3.avi	0	880	547	72	111	249	608	267	0	Content		254	601	14910047	1315391812
14927	08:54:57.261	00:00:14.926	896	325,6464	712,4429	0,4955476	0,728633	402,6639	3,876029	0	-1024	-768	-1	-1	-1	-1	4	42	326	712						Untertest3.avi	0	880	547	72	111	249	608	267	0	Content		254	601	14926670	1315408435
14943	08:54:57.277	00:00:14.943	897	325,8875	715,7854	0,4959006	0,7280705	403,6294	3,872498	0	-1024	-768	-1	-1	-1	-1	4	42	326	716						Untertest3.avi	0	880	547	72	111	249	608	267	0	Content		254	605	14943295	1315425060
14960	08:54:57.294	00:00:14.959	898	322,1063	722,8804	0,4931947	0,7275663	394,7805	3,756859	0	-1024	-768	-1	-1	-1	-1	4	42	322	723						Untertest3.avi	0	880	547	72	111	249	608	267	0	Content		250	612	14959929	1315441694
14977	08:54:57.311	00:00:14.976	899	321,0408	716,7903	0,494598	0,727009	399,3927	3,810046	0	-1024	-768	-1	-1	-1	-1	4	42	321	717						Untertest3.avi	0	880	547	72	111	249	608	267	0	Content		249	606	14976611	1315458376
14993	08:54:57.327	00:00:14.993	900	328,3513	723,3694	0,4968962	0,7264426	406,5827	3,825226	0	-1024	-768	-1	-1	-1	-1	4	42	328	723						Untertest3.avi	0	880	547	72	111	249	608	267	0	Content		256	612	14993291	1315475056
15010	08:54:57.344	00:00:15.009	901	324,7547	718,9395	0,4969788	0,7258053	406,7744	3,763408	0	-1024	-768	-1	-1	-1	-1	4	42	325	719						Untertest3.avi	0	880	547	72	111	249	608	267	0	Content		253	608	15009947	1315491712
15026	08:54:57.360	00:00:15.026	902	305,502	730,2359	0,4955226	0,7252138	402,3318	3,785555	0	136,085	641,9067	0,3314541	0,755385	402,0269	3,370954	0	42	221	686						Untertest3.avi	0	880	547	72	111	249	608	267	0	Content		149	575	15026288	1315508053
15043	08:54:57.377	00:00:15.043	903	311,3977	720,417	0,4952656	0,7246341	401,4636	3,648829	0	-1024	-768	-1	-1	-1	-1	4	42	311	720						Untertest3.avi	0	880	547	72	111	249	608	267	0	Content		239	609	15043481	1315525246
15060	08:54:57.394	00:00:15.060	904	306,6678	725,8214	0,4964252	0,7241269	404,7255	3,693895	0	-1024	-768	-1	-1	-1	-1	4	42	307	726						Untertest3.avi	0	880	547	72	111	249	608	267	0	Content		235	615	15060227	1315541992
15077	08:54:57.411	00:00:15.076	905	310,7933	719,9409	0,4942011	0,7238983	397,1497	3,596207	0	-1024	-768	-1	-1	-1	-1	4	42	311	720						Untertest3.avi	0	880	547	72	111	249	608	267	0	Content		239	609	15076848	1315558613
15093	08:54:57.427	00:00:15.092	906	307,0297	721,6324	0,4964275	0,7239088	403,7698	3,674308	0	-1024	-768	-1	-1	-1	-1	4	42	307	722						Untertest3.avi	0	880	547	72	111	249	608	267	0	Content		235	611	15092933	1315574698
15110	08:54:57.444	00:00:15.109	907	306,7643	724,973	0,4974303	0,7245448	405,5906	3,605394	0	-1024	-768	-1	-1	-1	-1	4	42	307	725						Untertest3.avi	0	880	547	72	111	249	608	267	0	Content		235	614	15109777	1315591542
15126	08:54:57.460	00:00:15.126	908	210,8256	751,5786	0,499331	0,7267241	405,6079	3,612899	0	-1024	-768	-1	-1	-1	-1	4	43	211	752						Untertest3.avi	0	880	547	72	111	-53	683	900	0	Content		139	641	15126400	1315608165
15143	08:54:57.477	00:00:15.143	909	138,9652	788,3354	0,5020874	0,7297357	407,8559	3,647878	0	-63,36706	780,7344	0,3385313	0,7598642	410,4844	3,569968	0	43	38	785						Untertest3.avi	0	880	547	72	111	-53	683	900	0	Content		-34	674	15143149	1315624914
15159	08:54:57.493	00:00:15.159	910	81,88538	807,915	0,5035443	0,7317506	409,9498	3,628885	0	-79,0153	805,0227	0,3392422	0,7615345	409,6112	3,604297	0	43	1	806						Untertest3.avi	0	880	547	72	111	-53	683	900	0	Content		-71	695	15159397	1315641162
15176	08:54:57.510	00:00:15.176	911	96,3558	807,1252	0,5026482	0,7330518	405,586	3,601465	0	-1024	-768	-1	-1	-1	-1	4	43	96	807						Untertest3.avi	0	880	547	72	111	-53	683	900	0	Content		24	696	15176466	1315658231
15193	08:54:57.527	00:00:15.193	912	106,9906	807,8238	0,5044279	0,7342266	410,0329	3,596124	0	-87,74948	803,8625	0,3400193	0,7638658	410,2361	3,589677	0	43	10	806						Untertest3.avi	0	880	547	72	111	-53	683	900	0	Content		-62	695	15193145	1315674910
15210	08:54:57.544	00:00:15.209	913	113,8114	796,9172	0,503222	0,7360442	404,9158	3,517406	0	-75,6223	797,2135	0,3402743	0,7656584	410,2562	3,527884	0	43	19	797						Untertest3.avi	0	880	547	72	111	-53	683	900	0	Content		-53	686	15209910	1315691675
15227	08:54:57.561	00:00:15.226	914	92,43511	801,4707	0,5044002	0,7376708	407,8688	3,52032	0	-79,09085	806,2739	0,3402376	0,7672731	408,9041	3,472728	0	43	7	804						Untertest3.avi	0	880	547	72	111	-53	683	900	0	Content		-65	693	15226533	1315708298
15243	08:54:57.577	00:00:15.243	915	95,71246	799,5189	0,5071065	0,7393268	415,559	3,610555	0	-84,76856	807,7897	0,3407567	0,7690269	410,4165	3,464825	0	43	5	804						Untertest3.avi	0	880	547	72	111	-53	683	900	0	Content		-67	693	15243157	1315724922
15260	08:54:57.594	00:00:15.259	916	104,0072	792,9355	0,5049301	0,7408155	408,1144	3,490422	0	-67,33914	799,9142	0,3411897	0,7706126	411,5943	3,454301	0	43	18	796						Untertest3.avi	0	880	547	72	111	-53	683	900	0	Content		-54	685	15259906	1315741671
15277	08:54:57.611	00:00:15.276	917	94,40627	797,6403	0,5074029	0,7422796	415,0902	3,566524	0	-92,36212	785,4282	0,3409195	0,7722124	409,4365	3,392493	0	43	1	792						Untertest3.avi	0	880	547	72	111	-53	683	900	0	Content		-71	681	15276527	1315758292
15293	08:54:57.627	00:00:15.293	918	106,6363	800,11	0,5047643	0,7439108	406,0601	3,479014	0	-110,5733	797,8625	0,3414434	0,7739657	410,4597	3,461387	0	43	-2	799						Untertest3.avi	0	880	547	72	111	-53	683	900	0	Content		-74	688	15293154	1315774919
15310	08:54:57.644	00:00:15.309	919	91,02663	791,2677	0,5071617	0,745901	412,0232	3,493618	0	-82,52051	796,9647	0,34192	0,7759635	410,7614	3,455866	0	43	4	794						Untertest3.avi	0	880	547	72	111	-53	683	900	0	Content		-68	683	15309902	1315791667
15327	08:54:57.661	00:00:15.326	920	117,8004	796,0114	0,5074369	0,7479903	411,2458	3,543093	0	-93,6321	791,4874	0,3423371	0,7779457	410,4889	3,435698	0	43	12	794						Untertest3.avi	0	880	547	72	111	-53	683	900	0	Content		-60	683	15326523	1315808288
15343	08:54:57.677	00:00:15.343	921	109,3835	804,6113	0,5088052	0,7500651	413,9056	3,556886	0	-84,52589	798,9342	0,3432221	0,7797396	412,8265	3,409004	0	43	12	802						Untertest3.avi	0	880	547	72	111	-53	683	900	0	Content		-60	691	15343147	1315824912
15360	08:54:57.694	00:00:15.359	922	100,0025	799,7383	0,50678	0,7521178	406,6724	3,48	0	-88,35336	799,5569	0,3431096	0,7816309	410,7946	3,406807	0	43	6	800						Untertest3.avi	0	880	547	72	111	-53	683	900	0	Content		-66	689	15359898	1315841663
15377	08:54:57.711	00:00:15.376	923	101,4678	791,2532	0,5079513	0,7541335	409,4391	3,455511	0	-105,2966	794,4288	0,3436102	0,7833909	411,9535	3,472817	0	43	-2	793						Untertest3.avi	0	880	547	72	111	-53	683	900	0	Content		-74	682	15376516	1315858281
15393	08:54:57.727	00:00:15.393	924	108,9282	795,8735	0,507934	0,7561471	408,4272	3,435353	0	-95,14976	792,4559	0,3424979	0,785149	406,2571	3,408253	0	43	7	794						Untertest3.avi	0	880	547	72	111	-53	683	900	0	Content		-65	683	15393143	1315874908
15410	08:54:57.744	00:00:15.409	925	84,81933	799,2186	0,5102742	0,7576699	415,4278	3,532208	0	-73,86088	785,5548	0,3423838	0,7866745	405,2062	3,288525	0	43	5	792						Untertest3.avi	0	880	547	72	111	-53	683	900	0	Content		-67	681	15409892	1315891657
15427	08:54:57.761	00:00:15.426	926	109,4309	801,0741	0,5076367	0,7593911	406,7677	3,442692	0	-92,93916	784,1707	0,3432612	0,7879968	408,4858	3,403013	0	43	8	793						Untertest3.avi	0	880	547	72	111	-53	683	900	0	Content		-64	682	15426517	1315908282
15443	08:54:57.777	00:00:15.443	927	96,87993	791,8362	0,5083134	0,7605049	408,7214	3,451219	0	-85,106	782,7866	0,3429067	0,78894	406,6815	3,361357	0	43	6	787						Untertest3.avi	0	880	547	72	111	-53	683	900	0	Content		-66	676	15443138	1315924903
15460	08:54:57.794	00:00:15.459	928	121,9871	785,9495	0,5074434	0,7616214	405,103	3,389298	0	-1024	-768	-1	-1	-1	-1	4	43	122	786						Untertest3.avi	0	880	547	72	111	-53	683	900	0	Content		50	675	15459885	1315941650
15477	08:54:57.811	00:00:15.476	929	124,9105	790,6606	0,5075121	0,7622704	405,1029	3,464445	0	-1024	-768	-1	-1	-1	-1	4	43	125	791						Untertest3.avi	0	880	547	72	111	-53	683	900	0	Content		53	680	15476507	1315958272
15493	08:54:57.827	00:00:15.493	930	56,79484	796,9283	0,5079677	0,762024	405,1029	3,466106	0	-1024	-768	-1	-1	-1	-1	4	43	57	797						Untertest3.avi	0	880	547	72	111	-53	683	900	0	Content		-15	686	15493132	1315974897
15510	08:54:57.844	00:00:15.509	931	8,309221	775,8675	0,510842	0,7618418	412,1911	3,495839	0	-1024	-768	-1	-1	-1	-1	4	43	8	776						Untertest3.avi	0	880	547	72	111	-53	683	900	0	Content		-64	665	15509880	1315991645
15527	08:54:57.861	00:00:15.526	932	50,88113	799,4589	0,510932	0,76169	412,1911	3,396943	0	-1024	-768	-1	-1	-1	-1	4	43	51	799						Untertest3.avi	0	880	547	72	111	-53	683	900	0	Content		-21	688	15526502	1316008267
15543	08:54:57.877	00:00:15.543	933	37,61361	785,4106	0,5110078	0,76143	412,1911	3,389657	0	-1024	-768	-1	-1	-1	-1	4	43	38	785						Untertest3.avi	0	880	547	72	111	-53	683	900	0	Content		-34	674	15543250	1316025015
15560	08:54:57.894	00:00:15.559	934	34,80276	793,9113	0,5080318	0,7606012	402,8564	3,329346	0	-1024	-768	-1	-1	-1	-1	4	43	35	794						Untertest3.avi	0	880	547	72	111	-53	683	900	0	Content		-37	683	15559875	1316041640
15577	08:54:57.911	00:00:15.576	935	28,54451	795,0681	0,5147852	0,7596476	424,1414	3,452312	0	-1024	-768	-1	-1	-1	-1	4	43	29	795						Untertest3.avi	0	880	547	72	111	-53	683	900	0	Content		-43	684	15576569	1316058334
15593	08:54:57.927	00:00:15.592	936	13,823	791,9881	0,5113907	0,7584058	413,4051	3,490261	0	-1024	-768	-1	-1	-1	-1	4	43	14	792						Untertest3.avi	0	880	547	72	111	-53	683	900	0	Content		-58	681	15592749	1316074514
15610	08:54:57.944	00:00:15.609	937	35,23985	796,2073	0,5133871	0,7574406	419,1974	3,414321	0	-1024	-768	-1	-1	-1	-1	4	43	35	796						Untertest3.avi	0	880	547	72	111	-53	683	900	0	Content		-37	685	15609812	1316091577
15627	08:54:57.961	00:00:15.626	938	34,29357	798,9241	0,5096812	0,7558385	408,1877	3,313778	0	-1024	-768	-1	-1	-1	-1	4	43	34	799						Untertest3.avi	0	880	547	72	111	-53	683	900	0	Content		-38	688	15626563	1316108328
15643	08:54:57.977	00:00:15.643	939	31,07487	799,4403	0,5109729	0,7541233	413,2297	3,385373	0	-1024	-768	-1	-1	-1	-1	4	43	31	799						Untertest3.avi	0	880	547	72	111	-53	683	900	0	Content		-41	688	15643183	1316124948
15659	08:54:57.993	00:00:15.659	940	44,17097	797,3218	0,5079762	0,7523312	403,8708	3,359159	0	-1024	-768	-1	-1	-1	-1	4	43	44	797						Untertest3.avi	0	880	547	72	111	-53	683	900	0	Content		-28	686	15659362	1316141127
15676	08:54:58.010	00:00:15.675	941	17,00474	794,4937	0,5097144	0,7504294	410,4107	3,369159	0	-1024	-768	-1	-1	-1	-1	4	43	17	794						Untertest3.avi	0	880	547	72	111	-53	683	900	0	Content		-55	683	15675987	1316157752
15693	08:54:58.027	00:00:15.692	942	16,73234	786,4832	0,5101876	0,7484569	412,7535	3,377896	0	-1024	-768	-1	-1	-1	-1	4	43	17	786						Untertest3.avi	0	880	547	72	111	-53	683	900	0	Content		-55	675	15692613	1316174378
15710	08:54:58.044	00:00:15.709	943	21,77866	798,2034	0,5094302	0,7461804	411,0178	3,36125	0	-1024	-768	-1	-1	-1	-1	4	43	22	798						Untertest3.avi	0	880	547	72	111	-53	683	900	0	Content		-50	687	15709859	1316191624
15726	08:54:58.060	00:00:15.725	944	20,58593	789,6612	0,509378	0,7439129	411,5191	3,319726	0	-1024	-768	-1	-1	-1	-1	4	43	21	790						Untertest3.avi	0	880	547	72	111	-53	683	900	0	Content		-51	679	15725856	1316207621
15743	08:54:58.077	00:00:15.743	945	24,23259	797,0527	0,5074778	0,741164	405,9845	3,338995	0	-1024	-768	-1	-1	-1	-1	4	43	24	797						Untertest3.avi	0	880	547	72	111	-53	683	900	0	Content		-48	686	15743051	1316224816
15759	08:54:58.093	00:00:15.759	946	21,124	791,7495	0,5089413	0,7381181	411,1974	3,360635	0	-1024	-768	-1	-1	-1	-1	4	43	21	792						Untertest3.avi	0	880	547	72	111	-53	683	900	0	Content		-51	681	15759230	1316240995
15776	08:54:58.110	00:00:15.776	947	21,38474	794,9094	0,5092131	0,7352946	412,3537	3,344639	0	-1024	-768	-1	-1	-1	-1	4	43	21	795						Untertest3.avi	0	880	547	72	111	-53	683	900	0	Content		-51	684	15776298	1316258063
15792	08:54:58.126	00:00:15.792	948	15,87878	793,3159	0,5093464	0,7324746	413,014	3,358477	0	-1024	-768	-1	-1	-1	-1	4	43	16	793						Untertest3.avi	0	880	547	72	111	-53	683	900	0	Content		-56	682	15792478	1316274243
15810	08:54:58.144	00:00:15.809	949	20,72616	785,5083	0,5093874	0,7300663	413,014	3,408226	0	-1024	-768	-1	-1	-1	-1	4	43	21	786						Untertest3.avi	0	880	547	72	111	-53	683	900	0	Content		-51	675	15809548	1316291313
15826	08:54:58.160	00:00:15.825	950	-2,381215	800,7886	0,50906	0,7273888	413,014	3,427835	0	-1024	-768	-1	-1	-1	-1	4	43	-2	801						Untertest3.avi	0	880	547	72	111	-53	683	900	0	Content		-74	690	15825726	1316307491
15843	08:54:58.177	00:00:15.842	951	13,14247	793,5185	0,5092103	0,7250238	413,5924	3,322922	0	-1024	-768	-1	-1	-1	-1	4	43	13	794						Untertest3.avi	0	880	547	72	111	-53	683	900	0	Content		-59	683	15842932	1316324697
15860	08:54:58.194	00:00:15.859	952	27,80713	791,6292	0,5093007	0,7229237	413,5924	3,320258	0	-1024	-768	-1	-1	-1	-1	4	43	28	792						Untertest3.avi	0	880	547	72	111	-53	683	900	0	Content		-44	681	15859597	1316341362
15876	08:54:58.210	00:00:15.876	953	4,157031	792,0886	0,5091513	0,7206125	413,5924	3,408631	0	-1024	-768	-1	-1	-1	-1	4	43	4	792						Untertest3.avi	0	880	547	72	111	-53	683	900	0	Content		-68	681	15876223	1316357988
15892	08:54:58.226	00:00:15.892	954	17,91866	800,4198	0,5087702	0,7180297	412,3481	3,356519	0	-1024	-768	-1	-1	-1	-1	4	43	18	800						Untertest3.avi	0	880	547	72	111	-53	683	900	0	Content		-54	689	15892222	1316373987
15909	08:54:58.243	00:00:15.908	955	20,96705	792,5272	0,5088789	0,7161537	412,3481	3,347563	0	-1024	-768	-1	-1	-1	-1	4	43	21	793						Untertest3.avi	0	880	547	72	111	-53	683	900	0	Content		-51	682	15908845	1316390610
15926	08:54:58.260	00:00:15.925	956	33,52815	800,5798	0,5090992	0,7143894	412,3481	3,324589	0	-1024	-768	-1	-1	-1	-1	4	43	34	801						Untertest3.avi	0	880	547	72	111	-53	683	900	0	Content		-38	690	15925591	1316407356
15943	08:54:58.277	00:00:15.942	957	26,03474	810,4822	0,5096554	0,712726	414,4333	3,327131	0	-1024	-768	-1	-1	-1	-1	4	43	26	810						Untertest3.avi	0	880	547	72	111	-53	683	900	0	Content		-46	699	15942662	1316424427
15959	08:54:58.293	00:00:15.958	958	12,42925	807,3506	0,5107105	0,7120809	417,8409	3,449037	0	-1024	-768	-1	-1	-1	-1	4	43	12	807						Untertest3.avi	0	880	547	72	111	-53	683	900	0	Content		-60	696	15958844	1316440609
15975	08:54:58.309	00:00:15.975	959	12,58591	794,7014	0,510662	0,7120423	417,6098	3,414783	0	-1024	-768	-1	-1	-1	-1	4	43	13	795						Untertest3.avi	0	880	547	72	111	-53	683	900	0	Content		-59	684	15975462	1316457227
15992	08:54:58.326	00:00:15.992	960	22,42344	805,988	0,5095835	0,7123905	413,816	3,35708	0	-1024	-768	-1	-1	-1	-1	4	43	22	806						Untertest3.avi	0	880	547	72	111	-53	683	900	0	Content		-50	695	15992207	1316473972
16009	08:54:58.343	00:00:16.009	961	48,10489	780,3818	0,5080267	0,7118382	411,9827	3,324004	0	-1024	-768	-1	-1	-1	-1	4	43	48	780						Untertest3.avi	0	880	547	72	111	-53	683	900	0	Content		-24	669	16009273	1316491038
16026	08:54:58.360	00:00:16.025	962	159,8071	758,4832	0,5082721	0,711121	418,3612	3,400495	0	-1024	-768	-1	-1	-1	-1	4	44	160	758						Untertest3.avi	0	880	547	72	111	192	667	216	0	Content		88	647	16025919	1316507684
16043	08:54:58.377	00:00:16.042	963	225,9196	756,5585	0,5037002	0,711342	408,0747	3,375143	0	-1024	-768	-1	-1	-1	-1	4	44	226	757						Untertest3.avi	0	880	547	72	111	192	667	216	0	Content		154	646	16042523	1316524288
16059	08:54:58.393	00:00:16.058	964	269,2704	770,5534	0,5014276	0,7121342	403,9944	3,284078	0	-1024	-768	-1	-1	-1	-1	4	44	269	771						Untertest3.avi	0	880	547	72	111	192	667	216	0	Content		197	660	16058827	1316540592
16075	08:54:58.409	00:00:16.075	965	276,5821	787,7364	0,5051469	0,7125594	415,4001	3,430609	0	-1024	-768	-1	-1	-1	-1	4	44	277	788						Untertest3.avi	0	880	547	72	111	192	667	216	0	Content		205	677	16075324	1316557089
16092	08:54:58.426	00:00:16.092	966	271,871	780,532	0,5022382	0,7126534	405,5429	3,320778	0	-1024	-768	-1	-1	-1	-1	4	44	272	781						Untertest3.avi	0	880	547	72	111	192	667	216	0	Content		200	670	16092071	1316573836
16109	08:54:58.443	00:00:16.109	967	267,5745	775,9113	0,5023389	0,7126113	405,7463	3,363285	0	-1024	-768	-1	-1	-1	-1	4	44	268	776						Untertest3.avi	0	880	547	72	111	192	667	216	0	Content		196	665	16109263	1316591028
16126	08:54:58.460	00:00:16.125	968	266,6369	770,5904	0,5032384	0,7125291	408,1514	3,384887	0	-1024	-768	-1	-1	-1	-1	4	44	267	771						Untertest3.avi	0	880	547	72	111	192	667	216	0	Content		195	660	16125893	1316607658
16143	08:54:58.477	00:00:16.142	969	263,9375	784,0333	0,5024272	0,7123539	405,6236	3,397821	0	-1024	-768	-1	-1	-1	-1	4	44	264	784						Untertest3.avi	0	880	547	72	111	192	667	216	0	Content		192	673	16142512	1316624277
16159	08:54:58.493	00:00:16.158	970	263,6893	781,1595	0,503235	0,7123231	407,8127	3,435295	0	-1024	-768	-1	-1	-1	-1	4	44	264	781						Untertest3.avi	0	880	547	72	111	192	667	216	0	Content		192	670	16158693	1316640458
16175	08:54:58.509	00:00:16.175	971	264,4058	789,5832	0,50354	0,7124938	408,2471	3,414189	0	196,2875	795,0507	0,3367993	0,7343701	402,5345	3,246599	0	44	230	792						Untertest3.avi	0	880	547	72	111	192	667	216	0	Content		158	681	16175316	1316657081
16192	08:54:58.526	00:00:16.192	972	272,413	784,1646	0,5041412	0,7127731	409,4239	3,432317	0	207,9516	792,3156	0,3373169	0,7344186	404,3182	3,319613	0	44	240	788						Untertest3.avi	0	880	547	72	111	192	667	216	0	Content		168	677	16192067	1316673832
16209	08:54:58.543	00:00:16.209	973	277,7313	783,2672	0,5043551	0,7129946	409,7398	3,439779	0	-1024	-768	-1	-1	-1	-1	4	44	278	783						Untertest3.avi	0	880	547	72	111	192	667	216	0	Content		206	672	16209134	1316690899
16226	08:54:58.560	00:00:16.225	974	287,2251	775,2894	0,5042456	0,7128484	409,6111	3,462821	0	195,4527	775,2574	0,3375658	0,7344168	405,0194	3,34764	0	44	241	775						Untertest3.avi	0	880	547	72	111	192	667	216	0	Content		169	664	16225687	1316707452
16242	08:54:58.576	00:00:16.242	975	306,08	735,843	0,5032936	0,7119325	407,295	3,452857	0	218,9285	741,0057	0,337236	0,7336266	403,3935	3,416077	0	45	263	738						Untertest3.avi	0	880	547	72	111	178	622	300	0	Content		191	627	16242311	1316724076
16259	08:54:58.593	00:00:16.258	976	296,3292	726,5472	0,5047081	0,7124065	410,9536	3,474911	0	203,3195	738,9828	0,3369451	0,7342237	401,2513	3,352412	0	45	250	733						Untertest3.avi	0	880	547	72	111	178	622	300	0	Content		178	622	16258937	1316740702
16276	08:54:58.610	00:00:16.275	977	292,8781	729,6476	0,5038094	0,713442	407,8852	3,478576	0	207,7255	733,6957	0,3370902	0,7351778	402,1462	3,395369	0	45	250	732						Untertest3.avi	0	880	547	72	111	178	622	300	0	Content		178	621	16275685	1316757450
16292	08:54:58.626	00:00:16.292	978	299,0413	731,96	0,5038196	0,7140627	408,0365	3,493705	0	192,559	736,4911	0,3369021	0,73582	402,0106	3,443741	0	45	246	734						Untertest3.avi	0	880	547	72	111	178	622	300	0	Content		174	623	16292309	1316774074
16309	08:54:58.643	00:00:16.308	979	301,7544	727,6556	0,5036166	0,714669	407,4944	3,522958	0	203,689	738,2387	0,336345	0,7363356	400,249	3,344555	0	45	253	733						Untertest3.avi	0	880	547	72	111	178	622	300	0	Content		181	622	16308932	1316790697
16326	08:54:58.660	00:00:16.325	980	308,4535	721,5054	0,5050119	0,7150186	411,8048	3,498869	0	191,8783	732,762	0,3364677	0,7366702	401,4772	3,399465	0	45	250	727						Untertest3.avi	0	880	547	72	111	178	622	300	0	Content		178	616	16325682	1316807447
16342	08:54:58.676	00:00:16.342	981	303,2794	726,0437	0,503296	0,7152261	406,643	3,482091	0	198,9582	748,5822	0,3366182	0,7367285	402,6565	3,509286	0	45	251	737						Untertest3.avi	0	880	547	72	111	178	622	300	0	Content		179	626	16342306	1316824071
16359	08:54:58.693	00:00:16.358	982	304,1452	729,2405	0,5033987	0,7151709	407,0885	3,555799	0	197,8044	740,449	0,3359879	0,7367077	400,3854	3,383371	0	45	251	735						Untertest3.avi	0	880	547	72	111	178	622	300	0	Content		179	624	16358930	1316840695
16376	08:54:58.710	00:00:16.375	983	301,4945	726,4133	0,5019731	0,7149049	403,0156	3,488866	0	204,3487	726,2095	0,3356625	0,7366115	399,5504	3,410919	0	45	253	726						Untertest3.avi	0	880	547	72	111	178	622	300	0	Content		181	615	16375551	1316857316
16392	08:54:58.726	00:00:16.392	984	307,8747	732,1276	0,5007398	0,7147579	399,185	3,482197	0	196,631	728,0869	0,3363254	0,7364658	403,125	3,416238	0	45	252	730						Untertest3.avi	0	880	547	72	111	178	622	300	0	Content		180	619	16392301	1316874066
16409	08:54:58.743	00:00:16.408	985	329,0618	731,2762	0,5030047	0,7144282	406,42	3,465232	0	191,7553	730,6433	0,3359239	0,7363754	401,8503	3,399062	0	45	260	731						Untertest3.avi	0	880	547	72	111	178	622	300	0	Content		188	620	16408927	1316890692
16426	08:54:58.760	00:00:16.425	986	297,0275	736,6418	0,5026514	0,7142176	405,8131	3,532536	0	191,7463	746,0334	0,3357788	0,7362117	401,5681	3,428222	0	45	244	741						Untertest3.avi	0	880	547	72	111	178	622	300	0	Content		172	630	16425549	1316907314
16442	08:54:58.776	00:00:16.442	987	310,5821	736,3445	0,5016024	0,7143343	402,2952	3,479359	0	187,8824	729,1638	0,335489	0,7362879	400,4098	3,40197	0	45	249	733						Untertest3.avi	0	880	547	72	111	178	622	300	0	Content		177	622	16442174	1316923939
16459	08:54:58.793	00:00:16.458	988	302,7633	731,1023	0,5005202	0,7146661	398,3088	3,486069	0	182,7196	743,236	0,3359574	0,73665	401,8749	3,408121	0	45	243	737						Untertest3.avi	0	880	547	72	111	178	622	300	0	Content		171	626	16458798	1316940563
16476	08:54:58.810	00:00:16.475	989	316,4327	733,287	0,5055012	0,7152352	412,6168	3,601241	0	-1024	-768	-1	-1	-1	-1	4	45	316	733						Untertest3.avi	0	880	547	72	111	178	622	300	0	Content		244	622	16475546	1316957311
16492	08:54:58.826	00:00:16.492	990	299,4234	745,2347	0,5033338	0,7157953	405,2339	3,537334	0	193,2229	737,7341	0,3361044	0,7379161	400,0391	3,368895	0	45	246	741						Untertest3.avi	0	880	547	72	111	178	622	300	0	Content		174	630	16492169	1316973934
16509	08:54:58.843	00:00:16.508	991	298,7688	738,0035	0,5026535	0,7164092	402,1808	3,492316	0	191,0152	727,2087	0,3361531	0,738312	399,0112	3,368891	0	45	245	733						Untertest3.avi	0	880	547	72	111	178	622	300	0	Content		173	622	16508919	1316990684
16526	08:54:58.860	00:00:16.525	992	308,5115	741,5037	0,5031033	0,7169329	402,6311	3,521564	0	190,796	741,6791	0,3367718	0,7388162	400,8099	3,442566	0	45	250	742						Untertest3.avi	0	880	547	72	111	178	622	300	0	Content		178	631	16525543	1317007308
16542	08:54:58.876	00:00:16.542	993	323,7665	735,989	0,5062802	0,7174497	411,8055	3,571323	0	188,893	731,8444	0,3364854	0,7391794	399,0221	3,405287	0	46	256	734						Untertest3.avi	0	880	547	72	111	324	638	100	0	Content		184	623	16542167	1317023932
16559	08:54:58.893	00:00:16.558	994	307,2664	748,6416	0,5024257	0,7182333	401,3477	3,478181	0	206,4129	740,8585	0,3362716	0,7398382	399,5186	3,393384	0	46	257	745						Untertest3.avi	0	880	547	72	111	324	638	100	0	Content		185	634	16558789	1317040554
16576	08:54:58.910	00:00:16.575	995	415,7509	751,3734	0,4962556	0,7194747	389,1971	3,351231	0	333,541	755,6517	0,3342595	0,7406597	397,4784	3,353888	0	46	375	754						Untertest3.avi	0	880	547	72	111	324	638	100	0	Content		303	643	16575537	1317057302
16592	08:54:58.926	00:00:16.592	996	-1024	-768	-1	-1	-1	-1	4	423,4551	761,9902	0,330639	0,7415016	386,9795	3,294769	0	46	423	762						Untertest3.avi	0	880	547	72	111	324	638	100	0	Content		351	651	16592160	1317073925
16609	08:54:58.943	00:00:16.608	997	-1024	-768	-1	-1	-1	-1	4	-1024	-768	-1	-1	-1	-1	4	46	0	0						Untertest3.avi	0	880	547	72	111	324	638	100	0	Content		-72	-111	16608785	1317090550
16626	08:54:58.960	00:00:16.625	998	-1024	-768	-1	-1	-1	-1	4	417,5319	629,7941	0,3303685	0,742867	387,1844	2,382832	0	46	418	630						Untertest3.avi	0	880	547	72	111	324	638	100	0	Content		346	519	16625534	1317107299
16642	08:54:58.976	00:00:16.642	999	-1024	-768	-1	-1	-1	-1	4	-1024	-768	-1	-1	-1	-1	4		0	0						Untertest3.avi	0	880	547	72	111				0	Content		-72	-111	16642157	1317123922
16659	08:54:58.993	00:00:16.658	1000	-1024	-768	-1	-1	-1	-1	4	-1024	-768	-1	-1	-1	-1	4		0	0						Untertest3.avi	0	880	547	72	111				0	Content		-72	-111	16658781	1317140546
16675	08:54:59.009	00:00:16.675	1001	-1024	-768	-1	-1	-1	-1	4	-1024	-768	-1	-1	-1	-1	4		0	0						Untertest3.avi	0	880	547	72	111				0	Content		-72	-111	16675403	1317157168
16692	08:54:59.026	00:00:16.692	1002	-1024	-768	-1	-1	-1	-1	4	-1024	-768	-1	-1	-1	-1	4		0	0						Untertest3.avi	0	880	547	72	111				0	Content		-72	-111	16692024	1317173789
16709	08:54:59.043	00:00:16.708	1003	-1024	-768	-1	-1	-1	-1	4	-1024	-768	-1	-1	-1	-1	4		0	0						Untertest3.avi	0	880	547	72	111				0	Content		-72	-111	16708692	1317190457
16725	08:54:59.059	00:00:16.725	1004	-1024	-768	-1	-1	-1	-1	4	-1024	-768	-1	-1	-1	-1	4		0	0						Untertest3.avi	0	880	547	72	111				0	Content		-72	-111	16725400	1317207165
16742	08:54:59.076	00:00:16.742	1005	-1024	-768	-1	-1	-1	-1	4	-1024	-768	-1	-1	-1	-1	4		0	0						Untertest3.avi	0	880	547	72	111				0	Content		-72	-111	16742022	1317223787
16759	08:54:59.093	00:00:16.758	1006	-1024	-768	-1	-1	-1	-1	4	-1024	-768	-1	-1	-1	-1	4		0	0						Untertest3.avi	0	880	547	72	111				0	Content		-72	-111	16758647	1317240412
16775	08:54:59.109	00:00:16.775	1007	-1024	-768	-1	-1	-1	-1	4	-1024	-768	-1	-1	-1	-1	4		0	0						Untertest3.avi	0	880	547	72	111				0	Content		-72	-111	16775333	1317257098
16792	08:54:59.126	00:00:16.792	1008	-1024	-768	-1	-1	-1	-1	4	-1024	-768	-1	-1	-1	-1	4		0	0						Untertest3.avi	0	880	547	72	111				0	Content		-72	-111	16792000	1317273765
16809	08:54:59.143	00:00:16.808	1009	-1024	-768	-1	-1	-1	-1	4	-1024	-768	-1	-1	-1	-1	4		0	0						Untertest3.avi	0	880	547	72	111				0	Content		-72	-111	16808644	1317290409
16825	08:54:59.159	00:00:16.825	1010	-1024	-768	-1	-1	-1	-1	4	-1024	-768	-1	-1	-1	-1	4		0	0						Untertest3.avi	0	880	547	72	111				0	Content		-72	-111	16825269	1317307034
16842	08:54:59.176	00:00:16.842	1011	-1024	-768	-1	-1	-1	-1	4	-1024	-768	-1	-1	-1	-1	4		0	0						Untertest3.avi	0	880	547	72	111				0	Content		-72	-111	16842204	1317323969
16859	08:54:59.193	00:00:16.858	1012	-1024	-768	-1	-1	-1	-1	4	-1024	-768	-1	-1	-1	-1	4		0	0						Untertest3.avi	0	880	547	72	111				0	Content		-72	-111	16858871	1317340636
16876	08:54:59.210	00:00:16.875	1013	-1024	-768	-1	-1	-1	-1	4	-1024	-768	-1	-1	-1	-1	4		0	0						Untertest3.avi	0	880	547	72	111				0	Content		-72	-111	16875762	1317357527
16892	08:54:59.226	00:00:16.892	1014	367,0295	764,4645	0,3770905	0,7407612	361,463	3,21001	1	367,0295	764,4645	0,3770905	0,7407612	361,463	3,21001	3	47	367	764						Untertest3.avi	0	880	547	72	111	280	658	100	0	Content		295	653	16892082	1317373847
16909	08:54:59.243	00:00:16.908	1015	352,4282	764,9976	0,3772955	0,7410907	360,2383	3,163044	1	352,4282	764,9976	0,3772955	0,7410907	360,2383	3,163044	3	47	352	765						Untertest3.avi	0	880	547	72	111	280	658	100	0	Content		280	654	16908513	1317390278
16925	08:54:59.259	00:00:16.925	1016	-1024	-768	-1	-1	-1	-1	4	-1024	-768	-1	-1	-1	-1	4	47	0	0						Untertest3.avi	0	880	547	72	111	280	658	100	0	Content		-72	-111	16925382	1317407147
16942	08:54:59.276	00:00:16.941	1017	350,6974	778,442	0,3758622	0,7411598	362,5878	3,132808	1	350,6974	778,442	0,3758622	0,7411598	362,5878	3,132808	3	47	351	778						Untertest3.avi	0	880	547	72	111	280	658	100	0	Content		279	667	16941771	1317423536
16959	08:54:59.293	00:00:16.958	1018	360,7289	773,441	0,3754372	0,7418268	363,4215	3,188725	1	360,7289	773,441	0,3754372	0,7418268	363,4215	3,188725	3	47	361	773						Untertest3.avi	0	880	547	72	111	280	658	100	0	Content		289	662	16958825	1317440590
16975	08:54:59.309	00:00:16.975	1019	353,4696	775,8572	0,3789461	0,7420901	356,3489	3,128505	1	353,4696	775,8572	0,3789461	0,7420901	356,3489	3,128505	3	47	353	776						Untertest3.avi	0	880	547	72	111	280	658	100	0	Content		281	665	16975132	1317456897
16992	08:54:59.326	00:00:16.991	1020	-1024	-768	-1	-1	-1	-1	4	-1024	-768	-1	-1	-1	-1	4		0	0						Untertest3.avi	0	880	547	72	111				0	Content		-72	-111	16991765	1317473530
17008	08:54:59.342	00:00:17.008	1021	-1024	-768	-1	-1	-1	-1	4	-1024	-768	-1	-1	-1	-1	4		0	0						Untertest3.avi	0	880	547	72	111				0	Content		-72	-111	17008379	1317490144
17025	08:54:59.359	00:00:17.025	1022	-1024	-768	-1	-1	-1	-1	4	-1024	-768	-1	-1	-1	-1	4		0	0						Untertest3.avi	0	880	547	72	111				0	Content		-72	-111	17025444	1317507209
17042	08:54:59.376	00:00:17.041	1023	-1024	-768	-1	-1	-1	-1	4	-1024	-768	-1	-1	-1	-1	4		0	0						Untertest3.avi	0	880	547	72	111				0	Content		-72	-111	17041790	1317523555
17059	08:54:59.393	00:00:17.058	1024	-1024	-768	-1	-1	-1	-1	4	-1024	-768	-1	-1	-1	-1	4		0	0						Untertest3.avi	0	880	547	72	111				0	Content		-72	-111	17058622	1317540387
17075	08:54:59.409	00:00:17.075	1025	-1024	-768	-1	-1	-1	-1	4	-1024	-768	-1	-1	-1	-1	4		0	0						Untertest3.avi	0	880	547	72	111				0	Content		-72	-111	17075244	1317557009
17092	08:54:59.426	00:00:17.091	1026	-1024	-768	-1	-1	-1	-1	4	-1024	-768	-1	-1	-1	-1	4		0	0						Untertest3.avi	0	880	547	72	111				0	Content		-72	-111	17091867	1317573632
17108	08:54:59.442	00:00:17.108	1027	-1024	-768	-1	-1	-1	-1	4	-1024	-768	-1	-1	-1	-1	4		0	0						Untertest3.avi	0	880	547	72	111				0	Content		-72	-111	17108491	1317590256
17125	08:54:59.459	00:00:17.125	1028	-1024	-768	-1	-1	-1	-1	4	-1024	-768	-1	-1	-1	-1	4		0	0						Untertest3.avi	0	880	547	72	111				0	Content		-72	-111	17125240	1317607005
17142	08:54:59.476	00:00:17.141	1029	-1024	-768	-1	-1	-1	-1	4	-1024	-768	-1	-1	-1	-1	4		0	0						Untertest3.avi	0	880	547	72	111				0	Content		-72	-111	17141864	1317623629
17158	08:54:59.492	00:00:17.158	1030	-1024	-768	-1	-1	-1	-1	4	-1024	-768	-1	-1	-1	-1	4		0	0						Untertest3.avi	0	880	547	72	111				0	Content		-72	-111	17158489	1317640254
17175	08:54:59.509	00:00:17.175	1031	-1024	-768	-1	-1	-1	-1	4	-1024	-768	-1	-1	-1	-1	4		0	0						Untertest3.avi	0	880	547	72	111				0	Content		-72	-111	17175113	1317656878
17192	08:54:59.526	00:00:17.191	1032	-1024	-768	-1	-1	-1	-1	4	-1024	-768	-1	-1	-1	-1	4		0	0						Untertest3.avi	0	880	547	72	111				0	Content		-72	-111	17191863	1317673628
17208	08:54:59.542	00:00:17.208	1033	-1024	-768	-1	-1	-1	-1	4	-1024	-768	-1	-1	-1	-1	4		0	0						Untertest3.avi	0	880	547	72	111				0	Content		-72	-111	17208361	1317690126
17226	08:54:59.560	00:00:17.225	1034	-1024	-768	-1	-1	-1	-1	4	-1024	-768	-1	-1	-1	-1	4		0	0						Untertest3.avi	0	880	547	72	111				0	Content		-72	-111	17225551	1317707316
17242	08:54:59.576	00:00:17.242	1035	167,1705	743,508	0,5072553	0,7155228	411,5028	3,907244	1	167,1705	743,508	0,5072553	0,7155228	411,5028	3,907244	3	48	167	744						Untertest3.avi	0	880	547	72	111	82	635	882	0	Content		95	633	17242177	1317723942
17259	08:54:59.593	00:00:17.258	1036	175,4907	737,074	0,5076523	0,7155994	411,5028	3,880231	1	175,4907	737,074	0,5076523	0,7155994	411,5028	3,880231	3	48	175	737						Untertest3.avi	0	880	547	72	111	82	635	882	0	Content		103	626	17258922	1317740687
17275	08:54:59.609	00:00:17.274	1037	164,8748	736,376	0,5076857	0,7153746	411,5028	3,898445	1	164,8748	736,376	0,5076857	0,7153746	411,5028	3,898445	3	48	165	736						Untertest3.avi	0	880	547	72	111	82	635	882	0	Content		93	625	17274977	1317756742
17292	08:54:59.626	00:00:17.291	1038	164,6862	745,8375	0,5055066	0,7150875	404,3288	3,849002	1	164,6862	745,8375	0,5055066	0,7150875	404,3288	3,849002	3	48	165	746						Untertest3.avi	0	880	547	72	111	82	635	882	0	Content		93	635	17291736	1317773501
17308	08:54:59.642	00:00:17.308	1039	174,4259	744,6924	0,504167	0,7149475	399,7636	3,840777	1	174,4259	744,6924	0,504167	0,7149475	399,7636	3,840777	3	48	174	745						Untertest3.avi	0	880	547	72	111	82	635	882	0	Content		102	634	17308098	1317789863
17325	08:54:59.659	00:00:17.325	1040	161,8926	740,3309	0,5078462	0,7148693	410,4973	3,933188	1	161,8926	740,3309	0,5078462	0,7148693	410,4973	3,933188	3	48	162	740						Untertest3.avi	0	880	547	72	111	82	635	882	0	Content		90	629	17325040	1317806805
17342	08:54:59.676	00:00:17.341	1041	166,8245	744,0485	0,503765	0,7148675	397,2892	3,821538	1	166,8245	744,0485	0,503765	0,7148675	397,2892	3,821538	3	48	167	744						Untertest3.avi	0	880	547	72	111	82	635	882	0	Content		95	633	17341662	1317823427
17358	08:54:59.692	00:00:17.358	1042	155,0088	741,6187	0,5055072	0,7148657	402,3308	3,915358	1	155,0088	741,6187	0,5055072	0,7148657	402,3308	3,915358	3	48	155	742						Untertest3.avi	0	880	547	72	111	82	635	882	0	Content		83	631	17358286	1317840051
17375	08:54:59.709	00:00:17.374	1043	157,3095	740,2216	0,5080086	0,7149217	409,3956	3,971132	1	157,3095	740,2216	0,5080086	0,7149217	409,3956	3,971132	3	48	157	740						Untertest3.avi	0	880	547	72	111	82	635	882	0	Content		85	629	17374727	1317856492
17391	08:54:59.725	00:00:17.391	1044	170,1078	747,0306	0,5046474	0,7149927	398,6922	3,862616	1	170,1078	747,0306	0,5046474	0,7149927	398,6922	3,862616	3	48	170	747						Untertest3.avi	0	880	547	72	111	82	635	882	0	Content		98	636	17391336	1317873101
17408	08:54:59.742	00:00:17.407	1045	170,0505	742,0681	0,5049492	0,7150548	399,3325	3,812429	1	170,0505	742,0681	0,5049492	0,7150548	399,3325	3,812429	3	48	170	742						Untertest3.avi	0	880	547	72	111	82	635	882	0	Content		98	631	17407958	1317889723
17425	08:54:59.759	00:00:17.425	1046	153,5411	740,4485	0,5072616	0,7147897	406,2474	3,864334	1	153,5411	740,4485	0,5072616	0,7147897	406,2474	3,864334	3	48	154	740						Untertest3.avi	0	880	547	72	111	82	635	882	0	Content		82	629	17425027	1317906792
17442	08:54:59.776	00:00:17.441	1047	161,6011	744,2885	0,5054597	0,7145531	400,317	3,829069	1	161,6011	744,2885	0,5054597	0,7145531	400,317	3,829069	3	48	162	744						Untertest3.avi	0	880	547	72	111	82	635	882	0	Content		90	633	17441651	1317923416
17458	08:54:59.792	00:00:17.458	1048	172,4335	745,4724	0,5060149	0,7142462	401,5859	3,886027	1	172,4335	745,4724	0,5060149	0,7142462	401,5859	3,886027	3	48	172	745						Untertest3.avi	0	880	547	72	111	82	635	882	0	Content		100	634	17458273	1317940038
17475	08:54:59.809	00:00:17.474	1049	152,1778	745,0827	0,5057155	0,7139706	400,3831	3,832905	1	152,1778	745,0827	0,5057155	0,7139706	400,3831	3,832905	3	48	152	745						Untertest3.avi	0	880	547	72	111	82	635	882	0	Content		80	634	17474577	1317956342
17491	08:54:59.825	00:00:17.491	1050	148,3273	748,7465	0,5059969	0,7138811	401,0477	3,896182	1	148,3273	748,7465	0,5059969	0,7138811	401,0477	3,896182	3	48	148	749						Untertest3.avi	0	880	547	72	111	82	635	882	0	Content		76	638	17491327	1317973092
17508	08:54:59.842	00:00:17.507	1051	160,981	746,9313	0,5056316	0,7138067	399,8737	3,808952	1	160,981	746,9313	0,5056316	0,7138067	399,8737	3,808952	3	48	161	747						Untertest3.avi	0	880	547	72	111	82	635	882	0	Content		89	636	17507947	1317989712
17525	08:54:59.859	00:00:17.524	1052	171,3841	744,7407	0,508626	0,7138759	408,7238	3,864973	1	171,3841	744,7407	0,508626	0,7138759	408,7238	3,864973	3	48	171	745						Untertest3.avi	0	880	547	72	111	82	635	882	0	Content		99	634	17524889	1318006654
17542	08:54:59.876	00:00:17.541	1053	151,8731	754,3437	0,5081878	0,7140031	407,2425	3,887866	1	151,8731	754,3437	0,5081878	0,7140031	407,2425	3,887866	3	48	152	754						Untertest3.avi	0	880	547	72	111	82	635	882	0	Content		80	643	17541511	1318023276
17558	08:54:59.892	00:00:17.558	1054	167,8617	754,9022	0,508237	0,7141132	407,381	3,831228	1	167,8617	754,9022	0,508237	0,7141132	407,381	3,831228	3	48	168	755						Untertest3.avi	0	880	547	72	111	82	635	882	0	Content		96	644	17558259	1318040024
17574	08:54:59.908	00:00:17.574	1055	167,1844	753,4463	0,5083707	0,7142144	407,7905	3,900299	1	167,1844	753,4463	0,5083707	0,7142144	407,7905	3,900299	3	48	167	753						Untertest3.avi	0	880	547	72	111	82	635	882	0	Content		95	642	17574438	1318056203
17591	08:54:59.925	00:00:17.591	1056	163,7011	749,8999	0,5075557	0,7144163	405,0565	3,882847	1	163,7011	749,8999	0,5075557	0,7144163	405,0565	3,882847	3	48	164	750						Untertest3.avi	0	880	547	72	111	82	635	882	0	Content		92	639	17591186	1318072951
17608	08:54:59.942	00:00:17.607	1057	158,0866	747,4449	0,5062777	0,714498	401,0987	3,76873	1	158,0866	747,4449	0,5062777	0,714498	401,0987	3,76873	3	48	158	747						Untertest3.avi	0	880	547	72	111	82	635	882	0	Content		86	636	17607810	1318089575
17625	08:54:59.959	00:00:17.624	1058	142,969	747,4045	0,5064203	0,7146544	401,1917	3,891425	1	142,969	747,4045	0,5064203	0,7146544	401,1917	3,891425	3	48	143	747						Untertest3.avi	0	880	547	72	111	82	635	882	0	Content		71	636	17624877	1318106642
17642	08:54:59.976	00:00:17.641	1059	160,9062	746,4899	0,509223	0,7147277	409,0977	3,866734	1	160,9062	746,4899	0,509223	0,7147277	409,0977	3,866734	3	48	161	746						Untertest3.avi	0	880	547	72	111	82	635	882	0	Content		89	635	17641500	1318123265
17658	08:54:59.992	00:00:17.658	1060	177,789	752,2394	0,5070608	0,7150931	401,6902	3,771577	1	177,789	752,2394	0,5070608	0,7150931	401,6902	3,771577	3	48	178	752						Untertest3.avi	0	880	547	72	111	82	635	882	0	Content		106	641	17658121	1318139886
17674	08:55:00.008	00:00:17.674	1061	153,5787	744,4701	0,5072929	0,715242	402,4618	3,791205	1	153,5787	744,4701	0,5072929	0,715242	402,4618	3,791205	3	48	154	744						Untertest3.avi	0	880	547	72	111	82	635	882	0	Content		82	633	17674425	1318156190
17691	08:55:00.025	00:00:17.691	1062	142,4142	748,5854	0,5068092	0,7153034	400,8087	3,815892	1	142,4142	748,5854	0,5068092	0,7153034	400,8087	3,815892	3	48	142	749						Untertest3.avi	0	880	547	72	111	82	635	882	0	Content		70	638	17691177	1318172942
17708	08:55:00.042	00:00:17.707	1063	151,3801	743,7321	0,5100954	0,7153577	410,6412	3,904417	1	151,3801	743,7321	0,5100954	0,7153577	410,6412	3,904417	3	48	151	744						Untertest3.avi	0	880	547	72	111	82	635	882	0	Content		79	633	17707798	1318189563
17725	08:55:00.059	00:00:17.724	1064	156,9955	749,4294	0,5084347	0,7155752	405,6907	3,80671	1	156,9955	749,4294	0,5084347	0,7155752	405,6907	3,80671	3	48	157	749						Untertest3.avi	0	880	547	72	111	82	635	882	0	Content		85	638	17724740	1318206505
17741	08:55:00.075	00:00:17.741	1065	145,0299	746,5278	0,5071088	0,7157934	401,8689	3,773108	1	145,0299	746,5278	0,5071088	0,7157934	401,8689	3,773108	3	48	145	747						Untertest3.avi	0	880	547	72	111	82	635	882	0	Content		73	636	17741366	1318223131
17758	08:55:00.092	00:00:17.758	1066	144,9125	743,362	0,5067672	0,7160262	400,8119	3,830105	1	144,9125	743,362	0,5067672	0,7160262	400,8119	3,830105	3	48	145	743						Untertest3.avi	0	880	547	72	111	82	635	882	0	Content		73	632	17758113	1318239878
17774	08:55:00.108	00:00:17.774	1067	161,7171	752,9206	0,5073391	0,7162685	402,6155	3,772151	1	161,7171	752,9206	0,5073391	0,7162685	402,6155	3,772151	3	48	162	753						Untertest3.avi	0	880	547	72	111	82	635	882	0	Content		90	642	17774416	1318256181
17791	08:55:00.125	00:00:17.791	1068	157,8479	742,64	0,5068721	0,7168074	401,0088	3,789102	0	-91,8611	629,317	0,3401286	0,7407475	399,798	3,351038	0	48	33	686						Untertest3.avi	0	880	547	72	111	82	635	882	0	Content		-39	575	17791041	1318272806
17808	08:55:00.142	00:00:17.807	1069	153,7322	745,2182	0,5083067	0,7171411	405,1628	3,803745	0	-82,79293	606,6345	0,3406829	0,7414802	401,6706	3,527548	0	48	35	676						Untertest3.avi	0	880	547	72	111	82	635	882	0	Content		-37	565	17807669	1318289434
17825	08:55:00.159	00:00:17.824	1070	140,426	746,6584	0,5081996	0,7176024	404,4937	3,790807	0	-1024	-768	-1	-1	-1	-1	4	48	140	747						Untertest3.avi	0	880	547	72	111	82	635	882	0	Content		68	636	17824730	1318306495
17841	08:55:00.175	00:00:17.841	1071	154,7351	747,4899	0,5065756	0,7180494	399,0227	3,737094	0	-1024	-768	-1	-1	-1	-1	4	48	155	747						Untertest3.avi	0	880	547	72	111	82	635	882	0	Content		83	636	17841282	1318323047
17858	08:55:00.192	00:00:17.857	1072	146,9154	747,2139	0,5088313	0,7184798	406,0288	3,843328	0	-1024	-768	-1	-1	-1	-1	4	48	147	747						Untertest3.avi	0	880	547	72	111	82	635	882	0	Content		75	636	17857906	1318339671
17875	08:55:00.209	00:00:17.874	1073	142,8257	752,7367	0,5083193	0,7187247	404,2729	3,818481	0	-1024	-768	-1	-1	-1	-1	4	48	143	753						Untertest3.avi	0	880	547	72	111	82	635	882	0	Content		71	642	17874660	1318356425
17891	08:55:00.225	00:00:17.891	1074	160,4474	748,0824	0,507074	0,7190943	400,1789	3,794656	0	-1024	-768	-1	-1	-1	-1	4	48	160	748						Untertest3.avi	0	880	547	72	111	82	635	882	0	Content		88	637	17891404	1318373169
17908	08:55:00.242	00:00:17.908	1075	149,1464	755,0869	0,5111046	0,7189673	412,4332	3,911796	0	-1024	-768	-1	-1	-1	-1	4	48	149	755						Untertest3.avi	0	880	547	72	111	82	635	882	0	Content		77	644	17908028	1318389793
17925	08:55:00.259	00:00:17.924	1076	154,2371	751,7372	0,5106153	0,7190637	410,6924	3,894108	0	-69,75983	613,4626	0,341483	0,7433107	403,9058	3,29064	0	48	42	683						Untertest3.avi	0	880	547	72	111	82	635	882	0	Content		-30	572	17924652	1318406417
17941	08:55:00.275	00:00:17.940	1077	145,6408	753,0534	0,5092878	0,7190481	406,7369	3,876251	0	-50,36501	630,9952	0,3409891	0,7433758	401,3812	3,333512	0	48	48	692						Untertest3.avi	0	880	547	72	111	82	635	882	0	Content		-24	581	17940901	1318422666
17958	08:55:00.292	00:00:17.957	1078	155,4677	753,3192	0,5111346	0,7188166	412,4116	3,878046	0	-1024	-768	-1	-1	-1	-1	4	48	155	753						Untertest3.avi	0	880	547	72	111	82	635	882	0	Content		83	642	17957967	1318439732
17975	08:55:00.309	00:00:17.974	1079	141,668	752,6139	0,5094951	0,7186145	407,6047	3,903785	0	-1024	-768	-1	-1	-1	-1	4	48	142	753						Untertest3.avi	0	880	547	72	111	82	635	882	0	Content		70	642	17974648	1318456413
17991	08:55:00.325	00:00:17.991	1080	149,627	740,3856	0,5094621	0,7185732	407,6047	3,848112	0	-88,87953	643,5773	0,3408959	0,7432662	401,3812	3,533827	0	48	30	692						Untertest3.avi	0	880	547	72	111	82	635	882	0	Content		-42	581	17991146	1318472911
18008	08:55:00.342	00:00:18.007	1081	149,0143	747,3206	0,5094522	0,7185746	407,6047	3,856304	0	-1024	-768	-1	-1	-1	-1	4	48	149	747						Untertest3.avi	0	880	547	72	111	82	635	882	0	Content		77	636	18007775	1318489540
18025	08:55:00.359	00:00:18.024	1082	142,9137	750,1088	0,5083196	0,7186996	404,2313	3,860249	0	-1024	-768	-1	-1	-1	-1	4	48	143	750						Untertest3.avi	0	880	547	72	111	82	635	882	0	Content		71	639	18024648	1318506413
18041	08:55:00.375	00:00:18.041	1083	153,4661	739,5941	0,5084911	0,7192957	404,2313	3,852725	0	-60,62167	624,3186	0,3409365	0,7437667	401,3812	3,44006	0	48	46	682						Untertest3.avi	0	880	547	72	111	82	635	882	0	Content		-26	571	18041269	1318523034
18058	08:55:00.392	00:00:18.057	1084	148,4462	749,5217	0,5083915	0,7192926	404,2313	3,814283	0	23,87237	559,1394	0,3409563	0,7440315	401,3812	2,9632	0	48	86	654						Untertest3.avi	0	880	547	72	111	82	635	882	0	Content		14	543	18057892	1318539657
18075	08:55:00.409	00:00:18.074	1085	154,5648	754,1768	0,5089632	0,7192795	405,812	3,862367	0	-1024	-768	-1	-1	-1	-1	4	48	155	754						Untertest3.avi	0	880	547	72	111	82	635	882	0	Content		83	643	18074517	1318556282
18091	08:55:00.425	00:00:18.091	1086	148,8394	750,8229	0,5091113	0,7192217	406,1984	3,930724	0	-1024	-768	-1	-1	-1	-1	4	48	149	751						Untertest3.avi	0	880	547	72	111	82	635	882	0	Content		77	640	18091267	1318573032
18108	08:55:00.442	00:00:18.107	1087	151,1517	756,6082	0,5109418	0,719052	411,6249	3,925629	0	-1024	-768	-1	-1	-1	-1	4	48	151	757						Untertest3.avi	0	880	547	72	111	82	635	882	0	Content		79	646	18107766	1318589531
18125	08:55:00.459	00:00:18.124	1088	161,199	761,877	0,511294	0,7188979	412,683	3,950283	0	-100,9565	592,876	0,3410532	0,7440524	401,396	3,393705	0	49	30	677						Untertest3.avi	0	880	547	72	111	-36	579	166	0	Content		-42	566	18124526	1318606291
18141	08:55:00.475	00:00:18.141	1089	167,2295	747,5783	0,5082813	0,7191735	402,758	3,859625	0	-105,9422	618,0604	0,3418476	0,7440026	404,3931	3,408913	0	49	31	683						Untertest3.avi	0	880	547	72	111	-36	579	166	0	Content		-41	572	18141144	1318622909
18158	08:55:00.492	00:00:18.157	1090	146,1035	752,6003	0,506555	0,7190602	397,4497	3,889908	0	-98,72773	606,1283	0,3421522	0,7439705	405,0446	3,442339	0	49	24	679						Untertest3.avi	0	880	547	72	111	-36	579	166	0	Content		-48	568	18157763	1318639528
18175	08:55:00.509	00:00:18.174	1091	151,2869	747,7195	0,5070328	0,719203	398,6658	3,830437	0	-67,336	633,0454	0,3415254	0,744065	401,7048	3,415148	0	49	42	690						Untertest3.avi	0	880	547	72	111	-36	579	166	0	Content		-30	579	18174514	1318656279
18191	08:55:00.525	00:00:18.191	1092	139,1346	757,871	0,5069722	0,7192864	398,6658	3,85364	0	-90,42327	629,7827	0,3415312	0,7442722	401,7048	3,477847	0	49	24	694						Untertest3.avi	0	880	547	72	111	-36	579	166	0	Content		-48	583	18191013	1318672778
18208	08:55:00.542	00:00:18.207	1093	149,3979	752,7056	0,5069574	0,7195742	398,6658	3,815963	0	-87,35415	629,7916	0,341516	0,7445608	401,7048	3,543302	0	49	31	691						Untertest3.avi	0	880	547	72	111	-36	579	166	0	Content		-41	580	18207761	1318689526
18224	08:55:00.558	00:00:18.224	1094	142,3868	753,5706	0,508495	0,7196696	403,0762	3,931388	0	-1024	-768	-1	-1	-1	-1	4	49	142	754						Untertest3.avi	0	880	547	72	111	-36	579	166	0	Content		70	643	18224384	1318706149
18241	08:55:00.575	00:00:18.241	1095	128,7408	762,8461	0,5085859	0,7195855	403,0762	3,893089	0	-57,39049	607,7813	0,3416352	0,7445937	401,7048	3,343594	0	49	36	685						Untertest3.avi	0	880	547	72	111	-36	579	166	0	Content		-36	574	18241006	1318722771
18258	08:55:00.592	00:00:18.257	1096	155,8603	751,129	0,5088952	0,7196124	403,0762	3,879138	0	-71,402	670,1198	0,341827	0,7444727	401,7048	3,735482	0	49	42	711						Untertest3.avi	0	880	547	72	111	-36	579	166	0	Content		-30	600	18257632	1318739397
18274	08:55:00.608	00:00:18.274	1097	147,0765	754,9	0,507632	0,7193076	399,4572	3,885884	0	-1024	-768	-1	-1	-1	-1	4	49	147	755						Untertest3.avi	0	880	547	72	111	-36	579	166	0	Content		75	644	18274380	1318756145
18291	08:55:00.625	00:00:18.291	1098	154,6557	754,5902	0,5091862	0,7193184	403,8248	3,881872	0	-70,07349	622,5881	0,3416563	0,7443977	400,2693	3,429591	0	50	42	689						Untertest3.avi	0	880	547	72	111	-25	630	466	0	Content		-30	578	18291003	1318772768
18308	08:55:00.642	00:00:18.307	1099	152,1113	753,0587	0,5090358	0,7194107	403,2592	3,917329	0	-93,14739	645,3701	0,3417266	0,7444847	400,383	3,578699	0	50	29	699						Untertest3.avi	0	880	547	72	111	-25	630	466	0	Content		-43	588	18307627	1318789392
18324	08:55:00.658	00:00:18.324	1100	146,0729	757,802	0,5107937	0,7195516	408,4105	3,985374	0	-84,31157	651,3191	0,3419174	0,7445965	401,0977	3,644331	0	50	31	705						Untertest3.avi	0	880	547	72	111	-25	630	466	0	Content		-41	594	18324377	1318806142
18341	08:55:00.675	00:00:18.341	1101	146,8778	755,6907	0,509417	0,7197459	404,3145	3,863117	0	-94,20302	655,053	0,3417583	0,7447365	400,3778	3,638612	0	50	26	705						Untertest3.avi	0	880	547	72	111	-25	630	466	0	Content		-46	594	18341002	1318822767
18358	08:55:00.692	00:00:18.357	1102	132,1571	753,6603	0,5111163	0,7198621	409,4032	3,976089	0	-83,18952	659,8467	0,3418395	0,744818	400,6629	3,547497	0	50	24	707						Untertest3.avi	0	880	547	72	111	-25	630	466	0	Content		-48	596	18357625	1318839390
18374	08:55:00.708	00:00:18.374	1103	145,7415	755,4025	0,5109318	0,7200276	408,8299	3,9396	0	-64,35098	689,1151	0,3418773	0,7449329	400,8006	3,64836	0	50	41	722						Untertest3.avi	0	880	547	72	111	-25	630	466	0	Content		-31	611	18374249	1318856014
18391	08:55:00.725	00:00:18.390	1104	152,6731	756,8853	0,510671	0,7202223	407,8476	3,899051	0	-60,02171	672,3846	0,3419131	0,7452251	400,7787	3,648534	0	50	46	715						Untertest3.avi	0	880	547	72	111	-25	630	466	0	Content		-26	604	18390996	1318872761
18408	08:55:00.742	00:00:18.407	1105	150,0837	743,5773	0,5088808	0,7207218	401,9956	3,898725	0	-72,96098	678,3337	0,3424501	0,7454186	402,8907	3,712011	0	50	39	711						Untertest3.avi	0	880	547	72	111	-25	630	466	0	Content		-33	600	18407621	1318889386
18424	08:55:00.758	00:00:18.424	1106	146,3449	754,4798	0,5104768	0,7206767	407,0948	3,92759	0	-56,65457	709,2164	0,342275	0,7456278	402,121	3,742817	0	50	45	732						Untertest3.avi	0	880	547	72	111	-25	630	466	0	Content		-27	621	18424245	1318906010
18441	08:55:00.775	00:00:18.440	1107	163,3885	754,8971	0,5106831	0,7208832	407,787	3,892725	0	-58,07557	694,8656	0,3425718	0,745998	403,351	3,712934	0	50	53	725						Untertest3.avi	0	880	547	72	111	-25	630	466	0	Content		-19	614	18440866	1318922631
18458	08:55:00.792	00:00:18.457	1108	152,4827	758,7944	0,5088697	0,7211272	402,3551	3,866585	0	-79,35441	691,5332	0,3426747	0,746225	403,6307	3,704768	0	50	37	725						Untertest3.avi	0	880	547	72	111	-25	630	466	0	Content		-35	614	18457617	1318939382
18474	08:55:00.808	00:00:18.474	1109	155,8122	751,658	0,5090076	0,721558	402,2621	3,851008	0	-63,60061	689,29	0,3427546	0,7463011	403,7516	3,741159	0	50	46	720						Untertest3.avi	0	880	547	72	111	-25	630	466	0	Content		-26	609	18474241	1318956006
18491	08:55:00.825	00:00:18.490	1110	149,5225	758,304	0,5075377	0,7214242	397,9002	3,791379	0	-56,09375	714,949	0,342942	0,7463288	404,303	3,781419	0	50	47	737						Untertest3.avi	0	880	547	72	111	-25	630	466	0	Content		-25	626	18490865	1318972630
18508	08:55:00.842	00:00:18.507	1111	150,8302	756,1301	0,5076374	0,7214451	398,0721	3,843625	0	-51,87991	725,1641	0,3423717	0,746349	401,4011	3,805021	0	50	49	741						Untertest3.avi	0	880	547	72	111	-25	630	466	0	Content		-23	630	18507612	1318989377
18524	08:55:00.858	00:00:18.524	1112	142,6382	760,5191	0,5077024	0,7214252	398,1657	3,833443	0	-37,66466	732,6445	0,3424564	0,7463857	401,5971	3,83884	0	50	52	747						Untertest3.avi	0	880	547	72	111	-25	630	466	0	Content		-20	636	18524238	1319006003
18541	08:55:00.875	00:00:18.540	1113	145,8793	749,9128	0,5079581	0,7213647	398,8984	3,836437	0	-34,92726	739,0298	0,3427098	0,7463315	402,5649	3,783711	0	50	55	744						Untertest3.avi	0	880	547	72	111	-25	630	466	0	Content		-17	633	18540860	1319022625
18557	08:55:00.891	00:00:18.557	1114	137,6381	751,6119	0,5093055	0,7211992	403,2385	3,850968	0	-42,63268	735,5126	0,3424014	0,7462661	401,2487	3,819965	0	50	48	744						Untertest3.avi	0	880	547	72	111	-25	630	466	0	Content		-24	633	18557485	1319039250
18574	08:55:00.908	00:00:18.574	1115	126,1313	756,3788	0,5094717	0,7211365	403,8245	3,844655	0	-31,88068	730,9002	0,3425957	0,7461618	402,0915	3,816894	0	50	47	744						Untertest3.avi	0	880	547	72	111	-25	630	466	0	Content		-25	633	18574232	1319055997
18591	08:55:00.925	00:00:18.590	1116	133,2173	754,3239	0,5082974	0,7210657	400,1605	3,866079	0	-34,2958	739,4401	0,3429946	0,7460853	403,7749	3,819023	0	50	49	747						Untertest3.avi	0	880	547	72	111	-25	630	466	0	Content		-23	636	18590855	1319072620
18607	08:55:00.941	00:00:18.607	1117	146,8311	751,1448	0,5094246	0,7210131	403,75	3,848373	0	-38,03824	741,3186	0,3429219	0,7460805	403,3123	3,841713	0	50	54	746						Untertest3.avi	0	880	547	72	111	-25	630	466	0	Content		-18	635	18607478	1319089243
18624	08:55:00.958	00:00:18.624	1118	145,336	757,3463	0,5082974	0,7210412	400,0064	3,841542	0	-39,34457	729,7852	0,3434	0,746115	405,1802	3,835967	0	50	53	744						Untertest3.avi	0	880	547	72	111	-25	630	466	0	Content		-19	633	18624102	1319105867
18641	08:55:00.975	00:00:18.640	1119	154,2796	761,9144	0,5122368	0,7209541	411,8412	3,911488	0	-42,84291	748,6028	0,3434418	0,746101	405,0544	3,850071	0	50	56	755						Untertest3.avi	0	880	547	72	111	-25	630	466	0	Content		-16	644	18640852	1319122617
18657	08:55:00.991	00:00:18.657	1120	134,2481	759,1378	0,5125818	0,7209378	412,7299	3,964565	0	-39,97518	740,2332	0,3433805	0,746106	404,5128	3,864958	0	50	47	750						Untertest3.avi	0	880	547	72	111	-25	630	466	0	Content		-25	639	18657474	1319139239
18674	08:55:01.008	00:00:18.674	1121	140,4388	761,6628	0,5139238	0,7208157	416,5967	4,002314	0	-50,01468	729,9175	0,3433354	0,746065	403,9156	3,840395	0	50	45	746						Untertest3.avi	0	880	547	72	111	-25	630	466	0	Content		-27	635	18674098	1319155863
18691	08:55:01.025	00:00:18.690	1122	152,7153	752,8817	0,5132175	0,7207658	414,1187	3,93404	0	-42,19016	727,0842	0,343032	0,746033	402,2907	3,754313	0	50	55	740						Untertest3.avi	0	880	547	72	111	-25	630	466	0	Content		-17	629	18690723	1319172488
18707	08:55:01.041	00:00:18.707	1123	146,652	755,3982	0,5086852	0,7208458	400,2181	3,795797	0	-42,77945	726,9452	0,3436627	0,7460756	404,781	3,788467	0	50	52	741						Untertest3.avi	0	880	547	72	111	-25	630	466	0	Content		-20	630	18707347	1319189112
18724	08:55:01.058	00:00:18.724	1124	147,0312	759,0606	0,50683	0,7210353	394,2432	3,764252	0	-51,74282	731,0071	0,3437281	0,7462085	404,7377	3,805445	0	50	48	745						Untertest3.avi	0	880	547	72	111	-25	630	466	0	Content		-24	634	18724094	1319205859
18741	08:55:01.075	00:00:18.740	1125	105,1692	766,9581	0,5110741	0,7217937	405,6059	3,887113	0	-81,11712	755,7401	0,3442878	0,7470783	404,0094	3,814982	0	50	12	761						Untertest3.avi	0	880	547	72	111	-25	630	466	0	Content		-60	650	18740718	1319222483
18757	08:55:01.091	00:00:18.757	1126	39,6961	802,1095	0,5118502	0,7230803	405,0947	3,906382	0	-172,5852	788,6428	0,3462518	0,7481067	407,0286	3,885633	0	51	-66	795						Untertest3.avi	0	880	547	72	111	-169	701	133	0	Content		-138	684	18757339	1319239104
18774	08:55:01.108	00:00:18.773	1127	15,67501	812,7953	0,5132926	0,7241612	408,2796	3,886832	0	-206,1591	809,1674	0,3466094	0,7489535	406,2967	3,797798	0	51	-95	811						Untertest3.avi	0	880	547	72	111	-169	701	133	0	Content		-167	700	18773966	1319255731
18791	08:55:01.125	00:00:18.790	1128	14,15015	826,5637	0,5135363	0,7243548	409,1609	3,914644	0	-202,4175	796,3848	0,3461967	0,7491726	404,5493	3,789497	0	51	-94	811						Untertest3.avi	0	880	547	72	111	-169	701	133	0	Content		-166	700	18790715	1319272480
18807	08:55:01.141	00:00:18.807	1129	12,4298	819,1644	0,5133672	0,7243807	409,1585	3,842977	0	-205,8491	796,3951	0,3461331	0,7494127	404,6223	3,716166	0	51	-97	808						Untertest3.avi	0	880	547	72	111	-169	701	133	0	Content		-169	697	18807464	1319289229
18824	08:55:01.158	00:00:18.824	1130	22,23899	826,9788	0,5117397	0,7242579	404,2946	3,829087	0	-207,3374	798,0767	0,3461968	0,7492786	405,3931	3,783509	0	51	-93	813						Untertest3.avi	0	880	547	72	111	-169	701	133	0	Content		-165	702	18824088	1319305853
18841	08:55:01.175	00:00:18.840	1131	12,15887	823,05	0,5129569	0,7238742	408,4283	3,88611	0	-221,4261	800,3824	0,3461446	0,7486641	405,6337	3,789524	0	51	-105	812						Untertest3.avi	0	880	547	72	111	-169	701	133	0	Content		-177	701	18840711	1319322476
18857	08:55:01.191	00:00:18.857	1132	18,85939	829,8391	0,5127506	0,7236413	407,881	3,884855	0	-221,887	815,4741	0,3457506	0,7483823	404,0869	3,7447	0	51	-102	823						Untertest3.avi	0	880	547	72	111	-169	701	133	0	Content		-174	712	18857337	1319339102
18874	08:55:01.208	00:00:18.873	1133	10,53678	826,6697	0,5142349	0,7234691	412,3209	3,878231	0	-230,2726	804,6846	0,3461053	0,7480232	405,5395	3,81267	0	51	-110	816						Untertest3.avi	0	880	547	72	111	-169	701	133	0	Content		-182	705	18873960	1319355725
18891	08:55:01.225	00:00:18.890	1134	26,40591	838,5448	0,5126194	0,7233942	407,5038	3,740145	0	-231,1714	799,8667	0,3463302	0,7479196	406,4496	3,78769	0	52	-102	819						Untertest3.avi	0	880	547	72	111	-313	707	200	0	Content		-174	708	18890708	1319372473
18907	08:55:01.241	00:00:18.907	1135	-551,4526	814,8497	0,506171	0,7236896	407,5038	3,873582	0	-232,8801	814,4192	0,3461221	0,7480174	405,3898	3,746317	0	52	-392	815						Untertest3.avi	0	880	547	72	111	-313	707	200	0	Content		-464	704	18907334	1319389099
18924	08:55:01.258	00:00:18.923	1136	10,33933	829,6898	0,5129168	0,7238478	408,2057	3,846679	0	-226,1771	805,7032	0,3465097	0,7484946	406,8463	3,793285	0	52	-108	818						Untertest3.avi	0	880	547	72	111	-313	707	200	0	Content		-180	707	18923958	1319405723
18941	08:55:01.275	00:00:18.940	1137	24,08839	831,1057	0,5128687	0,7242701	407,9311	3,78941	0	-212,2433	812,6259	0,3465624	0,7487776	406,8167	3,827183	0	52	-94	822						Untertest3.avi	0	880	547	72	111	-313	707	200	0	Content		-166	711	18940706	1319422471
18957	08:55:01.291	00:00:18.957	1138	-1024	-768	-1	-1	-1	-1	4	-250,2773	818,9508	0,3466965	0,7489218	407,2545	3,699079	0	52	-250	819						Untertest3.avi	0	880	547	72	111	-313	707	200	0	Content		-322	708	18957329	1319439094
18974	08:55:01.308	00:00:18.973	1139	-1024	-768	-1	-1	-1	-1	4	-243,144	817,5054	0,346883	0,7486939	408,0663	3,760626	0	52	-243	818						Untertest3.avi	0	880	547	72	111	-313	707	200	0	Content		-315	707	18973955	1319455720
18991	08:55:01.325	00:00:18.990	1140	-1024	-768	-1	-1	-1	-1	4	-229,7712	812,1775	0,3464396	0,7485843	405,8125	3,727297	0	52	-230	812						Untertest3.avi	0	880	547	72	111	-313	707	200	0	Content		-302	701	18990578	1319472343
19007	08:55:01.341	00:00:19.007	1141	-1024	-768	-1	-1	-1	-1	4	-231,1159	807,8257	0,3465019	0,7485611	405,6921	3,718299	0	52	-231	808						Untertest3.avi	0	880	547	72	111	-313	707	200	0	Content		-303	697	19007201	1319488966
19024	08:55:01.358	00:00:19.023	1142	-1024	-768	-1	-1	-1	-1	4	-244,7738	814,7946	0,3470461	0,7486845	407,4682	3,710766	0	52	-245	815						Untertest3.avi	0	880	547	72	111	-313	707	200	0	Content		-317	704	19023825	1319505590
19040	08:55:01.374	00:00:19.040	1143	-1024	-768	-1	-1	-1	-1	4	-245,3001	815,2993	0,3472128	0,7490172	407,602	3,69176	0	52	-245	815						Untertest3.avi	0	880	547	72	111	-313	707	200	0	Content		-317	704	19040449	1319522214
19057	08:55:01.391	00:00:19.057	1144	31,54996	838,3772	0,512768	0,7253757	405,5829	3,634329	0	-221,9395	816,7198	0,346945	0,7494308	405,7535	3,699694	0	52	-95	828						Untertest3.avi	0	880	547	72	111	-313	707	200	0	Content		-167	717	19057198	1319538963
19074	08:55:01.408	00:00:19.073	1145	-1024	-768	-1	-1	-1	-1	4	-240,9445	818,4332	0,3473732	0,7497739	406,6848	3,704634	0	52	-241	818						Untertest3.avi	0	880	547	72	111	-313	707	200	0	Content		-313	707	19073699	1319555464
19091	08:55:01.425	00:00:19.090	1146	-1024	-768	-1	-1	-1	-1	4	-261,2556	813,3673	0,3478417	0,7500578	408,3614	3,64114	0	53	-261	813						Untertest3.avi	0	880	547	72	111	-192	713	100	0	Content		-333	702	19090767	1319572532
19107	08:55:01.441	00:00:19.107	1147	-1024	-768	-1	-1	-1	-1	4	-240,6318	808,4493	0,3475832	0,7500532	406,7014	3,645049	0	53	-241	808						Untertest3.avi	0	880	547	72	111	-192	713	100	0	Content		-313	697	19107196	1319588961
19124	08:55:01.458	00:00:19.123	1148	18,54817	825,3887	0,513674	0,7259083	406,7451	3,68716	0	-254,3156	814,3169	0,3481009	0,7499076	408,6515	3,674138	0	53	-118	820						Untertest3.avi	0	880	547	72	111	-192	713	100	0	Content		-190	709	19123819	1319605584
19140	08:55:01.474	00:00:19.140	1149	12,2704	836,6074	0,5135096	0,7257169	405,9533	3,675746	0	270,8513	836,1965	0,3546354	0,7500229	408,6515	3,729242	0	53	142	836						Untertest3.avi	0	880	547	72	111	-192	713	100	0	Content		70	725	19140442	1319622207
19157	08:55:01.491	00:00:19.157	1150	17,6009	835,9125	0,5140807	0,7255759	407,2134	3,652453	0	-262,8145	821,5695	0,3485085	0,7495213	409,4966	3,662367	0	53	-123	829						Untertest3.avi	0	880	547	72	111	-192	713	100	0	Content		-195	718	19157076	1319638841
19174	08:55:01.508	00:00:19.173	1151	-1024	-768	-1	-1	-1	-1	4	234,8497	839,6153	0,355306	0,7505465	409,4966	3,638683	0	53	235	840						Untertest3.avi	0	880	547	72	111	-192	713	100	0	Content		163	729	19173814	1319655579
19190	08:55:01.524	00:00:19.190	1152	-1024	-768	-1	-1	-1	-1	4	-1024	-768	-1	-1	-1	-1	4		0	0						Untertest3.avi	0	880	547	72	111				0	Content		-72	-111	19190440	1319672205
19207	08:55:01.541	00:00:19.207	1153	-1024	-768	-1	-1	-1	-1	4	-1024	-768	-1	-1	-1	-1	4		0	0						Untertest3.avi	0	880	547	72	111				0	Content		-72	-111	19207187	1319688952
19224	08:55:01.558	00:00:19.223	1154	-1024	-768	-1	-1	-1	-1	4	-1024	-768	-1	-1	-1	-1	4		0	0						Untertest3.avi	0	880	547	72	111				0	Content		-72	-111	19223812	1319705577
19240	08:55:01.574	00:00:19.240	1155	-1024	-768	-1	-1	-1	-1	4	-1024	-768	-1	-1	-1	-1	4		0	0						Untertest3.avi	0	880	547	72	111				0	Content		-72	-111	19240434	1319722199
19257	08:55:01.591	00:00:19.257	1156	-1024	-768	-1	-1	-1	-1	4	-1024	-768	-1	-1	-1	-1	4		0	0						Untertest3.avi	0	880	547	72	111				0	Content		-72	-111	19257060	1319738825
19274	08:55:01.608	00:00:19.273	1157	-1024	-768	-1	-1	-1	-1	4	-1024	-768	-1	-1	-1	-1	4		0	0						Untertest3.avi	0	880	547	72	111				0	Content		-72	-111	19273681	1319755446
19290	08:55:01.624	00:00:19.290	1158	-1024	-768	-1	-1	-1	-1	4	-1024	-768	-1	-1	-1	-1	4		0	0						Untertest3.avi	0	880	547	72	111				0	Content		-72	-111	19290432	1319772197
19307	08:55:01.641	00:00:19.307	1159	-1024	-768	-1	-1	-1	-1	4	-1024	-768	-1	-1	-1	-1	4		0	0						Untertest3.avi	0	880	547	72	111				0	Content		-72	-111	19307055	1319788820
19324	08:55:01.658	00:00:19.323	1160	-1024	-768	-1	-1	-1	-1	4	-1024	-768	-1	-1	-1	-1	4		0	0						Untertest3.avi	0	880	547	72	111				0	Content		-72	-111	19323677	1319805442
19340	08:55:01.674	00:00:19.340	1161	-1024	-768	-1	-1	-1	-1	4	-1024	-768	-1	-1	-1	-1	4		0	0						Untertest3.avi	0	880	547	72	111				0	Content		-72	-111	19340303	1319822068
19357	08:55:01.691	00:00:19.357	1162	-1024	-768	-1	-1	-1	-1	4	-1024	-768	-1	-1	-1	-1	4		0	0						Untertest3.avi	0	880	547	72	111				0	Content		-72	-111	19357052	1319838817
19374	08:55:01.708	00:00:19.373	1163	-1024	-768	-1	-1	-1	-1	4	-1024	-768	-1	-1	-1	-1	4		0	0						Untertest3.avi	0	880	547	72	111				0	Content		-72	-111	19373679	1319855444
19391	08:55:01.725	00:00:19.390	1164	-1024	-768	-1	-1	-1	-1	4	-1024	-768	-1	-1	-1	-1	4		0	0						Untertest3.avi	0	880	547	72	111				0	Content		-72	-111	19390607	1319872372
19407	08:55:01.741	00:00:19.407	1165	-1024	-768	-1	-1	-1	-1	4	-1024	-768	-1	-1	-1	-1	4		0	0						Untertest3.avi	0	880	547	72	111				0	Content		-72	-111	19407274	1319889039
19424	08:55:01.758	00:00:19.424	1166	-1024	-768	-1	-1	-1	-1	4	-1024	-768	-1	-1	-1	-1	4		0	0						Untertest3.avi	0	880	547	72	111				0	Content		-72	-111	19424171	1319905936
19440	08:55:01.774	00:00:19.440	1167	-1024	-768	-1	-1	-1	-1	4	-1024	-768	-1	-1	-1	-1	4		0	0						Untertest3.avi	0	880	547	72	111				0	Content		-72	-111	19440042	1319921807
19457	08:55:01.791	00:00:19.456	1168	-1024	-768	-1	-1	-1	-1	4	-1024	-768	-1	-1	-1	-1	4		0	0						Untertest3.avi	0	880	547	72	111				0	Content		-72	-111	19456789	1319938554
19473	08:55:01.807	00:00:19.473	1169	-1024	-768	-1	-1	-1	-1	4	-1024	-768	-1	-1	-1	-1	4		0	0						Untertest3.avi	0	880	547	72	111				0	Content		-72	-111	19473426	1319955191
19490	08:55:01.824	00:00:19.489	1170	-1024	-768	-1	-1	-1	-1	4	-1024	-768	-1	-1	-1	-1	4		0	0						Untertest3.avi	0	880	547	72	111				0	Content		-72	-111	19489540	1319971305
19506	08:55:01.840	00:00:19.506	1171	-1024	-768	-1	-1	-1	-1	4	-1024	-768	-1	-1	-1	-1	4		0	0						Untertest3.avi	0	880	547	72	111				0	Content		-72	-111	19506161	1319987926
19523	08:55:01.857	00:00:19.522	1172	-1024	-768	-1	-1	-1	-1	4	-1024	-768	-1	-1	-1	-1	4		0	0						Untertest3.avi	0	880	547	72	111				0	Content		-72	-111	19522909	1320004674
19539	08:55:01.873	00:00:19.539	1173	-1024	-768	-1	-1	-1	-1	4	-1024	-768	-1	-1	-1	-1	4		0	0						Untertest3.avi	0	880	547	72	111				0	Content		-72	-111	19539416	1320021181
19557	08:55:01.891	00:00:19.556	1174	-1024	-768	-1	-1	-1	-1	4	-1024	-768	-1	-1	-1	-1	4		0	0						Untertest3.avi	0	880	547	72	111				0	Content		-72	-111	19556600	1320038365
19574	08:55:01.908	00:00:19.573	1175	-1024	-768	-1	-1	-1	-1	4	-1024	-768	-1	-1	-1	-1	4		0	0						Untertest3.avi	0	880	547	72	111				0	Content		-72	-111	19573973	1320055738
19591	08:55:01.925	00:00:19.591	1176	-1024	-768	-1	-1	-1	-1	4	-1024	-768	-1	-1	-1	-1	4		0	0						Untertest3.avi	0	880	547	72	111				0	Content		-72	-111	19591218	1320072983
19606	08:55:01.940	00:00:19.606	1177	-1024	-768	-1	-1	-1	-1	4	-1024	-768	-1	-1	-1	-1	4		0	0						Untertest3.avi	0	880	547	72	111				0	Content		-72	-111	19606150	1320087915
19623	08:55:01.957	00:00:19.622	1178	-1024	-768	-1	-1	-1	-1	4	-1024	-768	-1	-1	-1	-1	4		0	0						Untertest3.avi	0	880	547	72	111				0	Content		-72	-111	19622772	1320104537
19640	08:55:01.974	00:00:19.639	1179	-1024	-768	-1	-1	-1	-1	4	-1024	-768	-1	-1	-1	-1	4		0	0						Untertest3.avi	0	880	547	72	111				0	Content		-72	-111	19639518	1320121283
19656	08:55:01.990	00:00:19.656	1180	-1024	-768	-1	-1	-1	-1	4	-1024	-768	-1	-1	-1	-1	4		0	0						Untertest3.avi	0	880	547	72	111				0	Content		-72	-111	19656140	1320137905
19673	08:55:02.007	00:00:19.672	1181	-1024	-768	-1	-1	-1	-1	4	-1024	-768	-1	-1	-1	-1	4		0	0						Untertest3.avi	0	880	547	72	111				0	Content		-72	-111	19672761	1320154526
19689	08:55:02.023	00:00:19.689	1182	-1024	-768	-1	-1	-1	-1	4	-1024	-768	-1	-1	-1	-1	4		0	0						Untertest3.avi	0	880	547	72	111				0	Content		-72	-111	19689395	1320171160
19706	08:55:02.040	00:00:19.706	1183	-1024	-768	-1	-1	-1	-1	4	-1024	-768	-1	-1	-1	-1	4		0	0						Untertest3.avi	0	880	547	72	111				0	Content		-72	-111	19706450	1320188215
19724	08:55:02.058	00:00:19.723	1184	-1024	-768	-1	-1	-1	-1	4	-1024	-768	-1	-1	-1	-1	4		0	0						Untertest3.avi	0	880	547	72	111				0	Content		-72	-111	19723825	1320205590
19741	08:55:02.075	00:00:19.741	1185	-1024	-768	-1	-1	-1	-1	4	-1024	-768	-1	-1	-1	-1	4		0	0						Untertest3.avi	0	880	547	72	111				0	Content		-72	-111	19741072	1320222837
19756	08:55:02.090	00:00:19.756	1186	-1024	-768	-1	-1	-1	-1	4	-1024	-768	-1	-1	-1	-1	4		0	0						Untertest3.avi	0	880	547	72	111				0	Content		-72	-111	19756001	1320237766
19773	08:55:02.107	00:00:19.772	1187	-1024	-768	-1	-1	-1	-1	4	-1024	-768	-1	-1	-1	-1	4		0	0						Untertest3.avi	0	880	547	72	111				0	Content		-72	-111	19772625	1320254390
19789	08:55:02.123	00:00:19.789	1188	-1024	-768	-1	-1	-1	-1	4	-1024	-768	-1	-1	-1	-1	4		0	0						Untertest3.avi	0	880	547	72	111				0	Content		-72	-111	19789384	1320271149
19806	08:55:02.140	00:00:19.805	1189	-1024	-768	-1	-1	-1	-1	4	-1024	-768	-1	-1	-1	-1	4		0	0						Untertest3.avi	0	880	547	72	111				0	Content		-72	-111	19805997	1320287762
19823	08:55:02.157	00:00:19.822	1190	-1024	-768	-1	-1	-1	-1	4	-1024	-768	-1	-1	-1	-1	4		0	0						Untertest3.avi	0	880	547	72	111				0	Content		-72	-111	19822617	1320304382
19839	08:55:02.173	00:00:19.839	1191	-1024	-768	-1	-1	-1	-1	4	-1024	-768	-1	-1	-1	-1	4		0	0						Untertest3.avi	0	880	547	72	111				0	Content		-72	-111	19839241	1320321006
19856	08:55:02.190	00:00:19.856	1192	-1024	-768	-1	-1	-1	-1	4	-1024	-768	-1	-1	-1	-1	4		0	0						Untertest3.avi	0	880	547	72	111				0	Content		-72	-111	19856432	1320338197
19874	08:55:02.208	00:00:19.873	1193	-1024	-768	-1	-1	-1	-1	4	-1024	-768	-1	-1	-1	-1	4		0	0						Untertest3.avi	0	880	547	72	111				0	Content		-72	-111	19873804	1320355569
19891	08:55:02.225	00:00:19.891	1194	-1024	-768	-1	-1	-1	-1	4	-1024	-768	-1	-1	-1	-1	4		0	0						Untertest3.avi	0	880	547	72	111				0	Content		-72	-111	19891051	1320372816
19906	08:55:02.240	00:00:19.905	1195	-1024	-768	-1	-1	-1	-1	4	-1024	-768	-1	-1	-1	-1	4		0	0						Untertest3.avi	0	880	547	72	111				0	Content		-72	-111	19905853	1320387618
19923	08:55:02.257	00:00:19.922	1196	-1024	-768	-1	-1	-1	-1	4	-1024	-768	-1	-1	-1	-1	4		0	0						Untertest3.avi	0	880	547	72	111				0	Content		-72	-111	19922601	1320404366
19939	08:55:02.273	00:00:19.939	1197	-1024	-768	-1	-1	-1	-1	4	-1024	-768	-1	-1	-1	-1	4		0	0						Untertest3.avi	0	880	547	72	111				0	Content		-72	-111	19939226	1320420991
19956	08:55:02.290	00:00:19.955	1198	-1024	-768	-1	-1	-1	-1	4	-1024	-768	-1	-1	-1	-1	4		0	0						Untertest3.avi	0	880	547	72	111				0	Content		-72	-111	19955848	1320437613
19973	08:55:02.307	00:00:19.973	1199	69,2142	796,528	0,514006	0,7263665	408,1683	3,513608	0	-155,3838	788,9558	0,3480663	0,7503845	409,4188	3,555494	0	54	-43	793						Untertest3.avi	0	880	547	72	111	-119	685	816	0	Content		-115	682	19973412	1320455177
19990	08:55:02.324	00:00:19.989	1200	78,80209	803,3787	0,5097226	0,726572	394,7597	3,383073	0	-141,4182	782,574	0,3477162	0,7508276	407,524	3,530552	0	54	-31	793						Untertest3.avi	0	880	547	72	111	-119	685	816	0	Content		-103	682	19989842	1320471607
20007	08:55:02.341	00:00:20.006	1201	55,17615	792,9277	0,5131918	0,7265784	405,5752	3,518398	0	-146,2298	783,1748	0,3482611	0,7508273	409,9216	3,502176	0	54	-46	788						Untertest3.avi	0	880	547	72	111	-119	685	816	0	Content		-118	677	20006782	1320488547
20023	08:55:02.357	00:00:20.023	1202	63,53292	806,9788	0,511317	0,7265447	399,5764	3,48219	0	-126,2606	795,1967	0,3480732	0,7506694	409,148	3,442778	0	54	-31	801						Untertest3.avi	0	880	547	72	111	-119	685	816	0	Content		-103	690	20023211	1320504976
20040	08:55:02.374	00:00:20.039	1203	75,10241	796,3267	0,5093958	0,7264209	393,7469	3,422307	0	-152,6332	777,8386	0,3481562	0,7505069	409,7953	3,503698	0	54	-39	787						Untertest3.avi	0	880	547	72	111	-119	685	816	0	Content		-111	676	20039835	1320521600
20057	08:55:02.391	00:00:20.056	1204	63,0512	797,5981	0,5124419	0,7263236	403,4816	3,500088	0	-155,337	784,2039	0,3479524	0,7504827	409,217	3,495006	0	54	-46	791						Untertest3.avi	0	880	547	72	111	-119	685	816	0	Content		-118	680	20056584	1320538349
20073	08:55:02.407	00:00:20.073	1205	57,86525	803,4673	0,5143286	0,7264102	409,3022	3,499509	0	-160,2971	782,798	0,3474046	0,7504616	407,2543	3,464068	0	54	-51	793						Untertest3.avi	0	880	547	72	111	-119	685	816	0	Content		-123	682	20073207	1320554972
20090	08:55:02.424	00:00:20.089	1206	61,10775	798,9608	0,5136114	0,726389	407,6614	3,50812	0	-157,5561	787,4921	0,347016	0,7504905	406,1246	3,513484	0	54	-48	793						Untertest3.avi	0	880	547	72	111	-119	685	816	0	Content		-120	682	20089830	1320571595
20107	08:55:02.441	00:00:20.106	1207	64,45273	789,7161	0,51279	0,7265702	405,2173	3,478048	0	-158,3184	781,0746	0,3472174	0,750659	407,2856	3,440834	0	54	-47	785						Untertest3.avi	0	880	547	72	111	-119	685	816	0	Content		-119	674	20106578	1320588343
20123	08:55:02.457	00:00:20.123	1208	58,15428	801,8673	0,5134713	0,7267672	407,2898	3,448299	0	-153,7552	777,0845	0,3472981	0,7509335	407,4996	3,464851	0	54	-48	789						Untertest3.avi	0	880	547	72	111	-119	685	816	0	Content		-120	678	20123201	1320604966
20140	08:55:02.474	00:00:20.139	1209	59,26188	802,6646	0,5135475	0,726997	407,2898	3,459271	0	-162,3328	794,0344	0,3473532	0,7510363	407,4996	3,399095	0	54	-52	798						Untertest3.avi	0	880	547	72	111	-119	685	816	0	Content		-124	687	20139827	1320621592
20156	08:55:02.490	00:00:20.156	1210	61,73951	803,374	0,5135428	0,7270684	407,2898	3,431048	0	-160,872	791,0073	0,3473732	0,7510533	407,4996	3,36823	0	54	-50	797						Untertest3.avi	0	880	547	72	111	-119	685	816	0	Content		-122	686	20156450	1320638215
20173	08:55:02.507	00:00:20.173	1211	58,64108	804,0834	0,5129807	0,7271072	405,5618	3,428955	0	-147,6387	776,2445	0,3471101	0,7511241	406,5591	3,450076	0	54	-44	790						Untertest3.avi	0	880	547	72	111	-119	685	816	0	Content		-116	679	20173076	1320654841
20190	08:55:02.524	00:00:20.189	1212	67,83958	816,7266	0,5129346	0,7271547	405,5618	3,330979	0	-162,5446	799,1505	0,3471018	0,7510495	406,5591	3,374525	0	54	-47	808						Untertest3.avi	0	880	547	72	111	-119	685	816	0	Content		-119	697	20189827	1320671592
20206	08:55:02.540	00:00:20.206	1213	57,87939	803,1047	0,5129191	0,7268903	405,5618	3,450692	0	-172,3499	784,9885	0,3470988	0,7510054	406,5591	3,341875	0	54	-57	794						Untertest3.avi	0	880	547	72	111	-119	685	816	0	Content		-129	683	20206445	1320688210
20223	08:55:02.557	00:00:20.223	1214	76,60381	799,8722	0,5115946	0,7267615	401,3735	3,3428	0	-168,2744	795,2246	0,3470559	0,7510226	406,322	3,362036	0	54	-46	798						Untertest3.avi	0	880	547	72	111	-119	685	816	0	Content		-118	687	20223071	1320704836
20240	08:55:02.574	00:00:20.239	1215	73,21082	793,3387	0,5117919	0,7269996	401,3735	3,342268	0	-163,3423	798,0338	0,3471241	0,7509937	406,3221	3,339394	0	54	-45	796						Untertest3.avi	0	880	547	72	111	-119	685	816	0	Content		-117	685	20239817	1320721582
20256	08:55:02.590	00:00:20.256	1216	58,95132	803,4713	0,5118261	0,7270001	401,3735	3,341605	0	-164,3838	784,9595	0,3471547	0,7509519	406,3221	3,325842	0	54	-53	794						Untertest3.avi	0	880	547	72	111	-119	685	816	0	Content		-125	683	20256442	1320738207
20273	08:55:02.607	00:00:20.273	1217	48,41773	803,9852	0,512354	0,7267947	403,2152	3,440861	0	-158,3218	797,0154	0,3473806	0,7508196	407,0709	3,420249	0	54	-55	801						Untertest3.avi	0	880	547	72	111	-119	685	816	0	Content		-127	690	20273068	1320754833
20290	08:55:02.624	00:00:20.289	1218	67,53064	799,2239	0,5125151	0,7269174	403,2152	3,40583	0	-154,4623	790,7982	0,3473787	0,7508875	407,071	3,298417	0	54	-43	795						Untertest3.avi	0	880	547	72	111	-119	685	816	0	Content		-115	684	20289691	1320771456
20306	08:55:02.640	00:00:20.306	1219	63,59264	792,0702	0,5125321	0,7268565	403,2152	3,395266	0	-177,1412	769,1569	0,3473993	0,7508416	407,071	3,369811	0	54	-57	781						Untertest3.avi	0	880	547	72	111	-119	685	816	0	Content		-129	670	20306318	1320788083
20323	08:55:02.657	00:00:20.323	1220	61,37307	797,3989	0,5112872	0,7264033	399,5262	3,339416	0	-131,2075	778,8284	0,3477683	0,7504601	408,3594	3,472578	0	54	-35	788						Untertest3.avi	0	880	547	72	111	-119	685	816	0	Content		-107	677	20323066	1320804831
20340	08:55:02.674	00:00:20.339	1221	78,51199	808,447	0,5108253	0,7263835	397,6187	3,298672	0	-168,9341	786,7836	0,3477205	0,7503515	407,8971	3,338208	0	54	-45	798						Untertest3.avi	0	880	547	72	111	-119	685	816	0	Content		-117	687	20339687	1320821452
20356	08:55:02.690	00:00:20.356	1222	52,76938	817,0962	0,5135413	0,7261956	406,0486	3,343858	0	-170,0514	788,7491	0,3478837	0,7502664	408,364	3,327567	0	54	-59	803						Untertest3.avi	0	880	547	72	111	-119	685	816	0	Content		-131	692	20356315	1320838080
20373	08:55:02.707	00:00:20.373	1223	55,04239	824,608	0,5131564	0,7263134	404,7352	3,331758	0	-166,5211	776,2991	0,3478867	0,7503607	408,2109	3,399517	0	54	-56	800						Untertest3.avi	0	880	547	72	111	-119	685	816	0	Content		-128	689	20373062	1320854827
20390	08:55:02.724	00:00:20.389	1224	-1024	-768	-1	-1	-1	-1	4	-169,2109	788,7876	0,3472958	0,7504563	405,4374	3,346535	0	54	-169	789						Untertest3.avi	0	880	547	72	111	-119	685	816	0	Content		-241	678	20389688	1320871453
20406	08:55:02.740	00:00:20.406	1225	48,06606	791,8552	0,5132071	0,7265981	404,9724	3,347751	0	-175,3978	789,7622	0,3472836	0,7506522	405,4375	3,239227	0	54	-64	791						Untertest3.avi	0	880	547	72	111	-119	685	816	0	Content		-136	680	20406313	1320888078
20423	08:55:02.757	00:00:20.422	1226	41,2981	803,7168	0,5131838	0,7267718	404,9724	3,296016	0	-164,3279	786,3359	0,3472838	0,7508239	405,4375	3,302571	0	54	-62	795						Untertest3.avi	0	880	547	72	111	-119	685	816	0	Content		-134	684	20422934	1320904699
20440	08:55:02.774	00:00:20.439	1227	69,22007	801,2624	0,5150135	0,7268981	410,2636	3,30257	0	-144,9315	795,646	0,347823	0,7510383	407,9557	3,257242	0	54	-38	798						Untertest3.avi	0	880	547	72	111	-119	685	816	0	Content		-110	687	20439684	1320921449
20456	08:55:02.790	00:00:20.456	1228	63,28342	792,938	0,5149761	0,7270974	410,2635	3,355047	0	-169,3792	757,6112	0,3478164	0,7517776	407,9557	3,332999	0	54	-53	775						Untertest3.avi	0	880	547	72	111	-119	685	816	0	Content		-125	664	20456308	1320938073
20473	08:55:02.807	00:00:20.472	1229	53,88546	792,4646	0,5149871	0,7272415	410,2635	3,455574	0	-185,4447	788,8833	0,3478768	0,751399	407,9557	3,348351	0	54	-66	791						Untertest3.avi	0	880	547	72	111	-119	685	816	0	Content		-138	680	20472932	1320954697
20490	08:55:02.824	00:00:20.489	1230	67,41122	791,9913	0,5144463	0,7274919	408,328	3,485266	0	-140,3246	779,9009	0,3476067	0,7513044	406,7805	3,426557	0	54	-36	786						Untertest3.avi	0	880	547	72	111	-119	685	816	0	Content		-108	675	20489556	1320971321
20506	08:55:02.840	00:00:20.506	1231	56,47638	815,7109	0,5143894	0,7273439	408,328	3,177884	0	-170,0897	780,2602	0,3475998	0,7517853	406,7805	3,256218	0	54	-57	798						Untertest3.avi	0	880	547	72	111	-119	685	816	0	Content		-129	687	20506306	1320988071
20523	08:55:02.857	00:00:20.522	1232	32,15371	806,4551	0,5143301	0,7271999	408,328	3,289062	0	-182,4839	778,8101	0,3475938	0,751313	406,7805	3,256419	0	54	-75	793						Untertest3.avi	0	880	547	72	111	-119	685	816	0	Content		-147	682	20522930	1321004695
20540	08:55:02.874	00:00:20.539	1233	63,20792	800,4203	0,5126746	0,7273079	403,1704	3,238761	0	-157,1467	785,3053	0,3476405	0,7511777	407,2589	3,319743	0	54	-47	793						Untertest3.avi	0	880	547	72	111	-119	685	816	0	Content		-119	682	20539554	1321021319
20556	08:55:02.890	00:00:20.556	1234	34,18918	807,4358	0,5125607	0,7273148	403,1703	3,214957	0	-182,2201	786,9789	0,3476797	0,751386	407,2589	3,242818	0	54	-74	797						Untertest3.avi	0	880	547	72	111	-119	685	816	0	Content		-146	686	20556177	1321037942
20573	08:55:02.907	00:00:20.572	1235	75,06979	807,6683	0,5125306	0,7273535	403,1703	3,08876	0	-165,1272	784,1367	0,3476468	0,751844	407,2589	3,160312	0	54	-45	796						Untertest3.avi	0	880	547	72	111	-119	685	816	0	Content		-117	685	20572927	1321054692
20590	08:55:02.924	00:00:20.589	1236	69,35084	807,9009	0,5134882	0,727424	405,9987	3,040966	0	-144,1445	792,2014	0,3468443	0,7512071	403,6497	3,247161	0	54	-37	800						Untertest3.avi	0	880	547	72	111	-119	685	816	0	Content		-109	689	20589549	1321071314
20606	08:55:02.940	00:00:20.606	1237	61,06528	821,6766	0,5134668	0,7273786	405,9987	3,129394	0	-165,5101	802,7119	0,346694	0,7513265	403,6497	3,136581	0	54	-52	812						Untertest3.avi	0	880	547	72	111	-119	685	816	0	Content		-124	701	20606172	1321087937
20623	08:55:02.957	00:00:20.622	1238	76,797	803,6367	0,5135517	0,7274541	405,9987	3,116897	0	-168,5907	797,9658	0,3466681	0,7511309	403,6497	3,052736	0	54	-46	801						Untertest3.avi	0	880	547	72	111	-119	685	816	0	Content		-118	690	20622797	1321104562
20640	08:55:02.974	00:00:20.639	1239	72,44286	818,7767	0,5113581	0,7269894	399,8066	3,157253	0	-157,2946	801,4876	0,3477714	0,7507605	408,503	3,221668	0	54	-42	810						Untertest3.avi	0	880	547	72	111	-119	685	816	0	Content		-114	699	20639547	1321121312
20656	08:55:02.990	00:00:20.656	1240	72,22839	815,3623	0,5113233	0,7269959	399,8066	3,04442	0	-174,5525	795,3783	0,3477013	0,7509465	408,5031	3,107691	0	54	-51	805						Untertest3.avi	0	880	547	72	111	-119	685	816	0	Content		-123	694	20656169	1321137934
20673	08:55:03.007	00:00:20.672	1241	59,6123	804,0509	0,5112702	0,7270015	399,8066	3,105304	0	-178,1415	795,7042	0,3476237	0,750954	408,5031	3,061029	0	54	-59	800						Untertest3.avi	0	880	547	72	111	-119	685	816	0	Content		-131	689	20672794	1321154559
20689	08:55:03.023	00:00:20.689	1242	55,94955	810,8018	0,5142173	0,7271134	409,0462	3,096307	0	-169,0061	787,7351	0,3469929	0,7507878	406,1822	3,239191	0	54	-57	799						Untertest3.avi	0	880	547	72	111	-119	685	816	0	Content		-129	688	20689417	1321171182
20706	08:55:03.040	00:00:20.706	1243	59,18646	817,9943	0,514143	0,7270041	409,0462	3,105951	0	-163,7031	800,7859	0,3469987	0,7510663	406,1822	3,107048	0	54	-52	809						Untertest3.avi	0	880	547	72	111	-119	685	816	0	Content		-124	698	20706167	1321187932
20723	08:55:03.057	00:00:20.722	1244	82,76587	838,6486	0,5142757	0,7271361	409,0462	2,932996	0	-177,1962	791,7087	0,3470567	0,7510303	406,1822	3,097635	0	54	-47	815						Untertest3.avi	0	880	547	72	111	-119	685	816	0	Content		-119	704	20722791	1321204556
20739	08:55:03.073	00:00:20.739	1245	55,65012	804,9025	0,5109903	0,7270576	398,9627	3,132732	0	-144,8627	797,3026	0,3473345	0,751074	407,2596	3,2143	0	54	-45	801						Untertest3.avi	0	880	547	72	111	-119	685	816	0	Content		-117	690	20739415	1321221180
20756	08:55:03.090	00:00:20.756	1246	64,32233	809,0847	0,5110039	0,7273588	398,9627	3,101701	0	-174,0783	790,1074	0,3473442	0,7510699	407,2596	3,105369	0	54	-55	800						Untertest3.avi	0	880	547	72	111	-119	685	816	0	Content		-127	689	20756163	1321237928
20773	08:55:03.107	00:00:20.772	1247	75,09151	809,3256	0,5103834	0,7267558	398,9627	3,095805	0	-151,0971	782,4011	0,3469071	0,7508807	407,2596	3,160395	0	54	-38	796						Untertest3.avi	0	880	547	72	111	-119	685	816	0	Content		-110	685	20772788	1321254553
20789	08:55:03.123	00:00:20.789	1248	141,0446	771,1042	0,5107317	0,7256023	404,3991	3,18768	0	-32,94012	770,1014	0,3454394	0,7495293	406,2418	3,121928	0	55	54	771						Untertest3.avi	0	880	547	72	111	50	632	200	0	Content		-18	660	20789412	1321271177
20806	08:55:03.140	00:00:20.806	1249	217,7092	743,8182	0,50982	0,7245939	404,399	2,998446	0	27,14261	741,3699	0,3447935	0,7486174	406,2418	3,013948	0	55	122	743						Untertest3.avi	0	880	547	72	111	50	632	200	0	Content		50	632	20806036	1321287801
20823	08:55:03.157	00:00:20.822	1250	212,871	750,0358	0,5097315	0,7242982	404,399	3,041553	0	29,83185	728,9676	0,3447193	0,7485044	406,2418	3,068872	0	55	121	740						Untertest3.avi	0	880	547	72	111	50	632	200	0	Content		49	629	20822659	1321304424
20839	08:55:03.173	00:00:20.839	1251	212,1036	736,7619	0,5095163	0,7244523	402,6498	3,113024	0	27,84274	748,4698	0,3445136	0,7484055	405,5179	3,212475	0	55	120	743						Untertest3.avi	0	880	547	72	111	50	632	200	0	Content		48	632	20839408	1321321173
20856	08:55:03.190	00:00:20.856	1252	214,3952	750,1895	0,5095945	0,7244704	402,6497	3,02469	0	41,6066	736,2449	0,3446024	0,7484021	405,518	3,070319	0	55	128	743						Untertest3.avi	0	880	547	72	111	50	632	200	0	Content		56	632	20856032	1321337797
20873	08:55:03.207	00:00:20.872	1253	205,6687	751,3328	0,5095423	0,7243835	402,6497	3,031454	0	44,01943	747,1942	0,3446144	0,7484381	405,518	3,113977	0	55	125	749						Untertest3.avi	0	880	547	72	111	50	632	200	0	Content		53	638	20872655	1321354420
20889	08:55:03.223	00:00:20.889	1254	194,1673	746,3383	0,5109239	0,7245308	406,6332	3,218669	0	31,16577	737,1883	0,3446358	0,7486812	406,0814	3,132473	0	55	113	742						Untertest3.avi	0	880	547	72	111	50	632	200	0	Content		41	631	20889279	1321371044
20906	08:55:03.240	00:00:20.905	1255	215,8941	736,1844	0,5110323	0,7249871	406,6332	3,16541	0	45,06772	739,0719	0,3446518	0,7487133	406,0815	3,099454	0	55	130	738						Untertest3.avi	0	880	547	72	111	50	632	200	0	Content		58	627	20905905	1321387670
20923	08:55:03.257	00:00:20.922	1256	202,8986	735,2352	0,5110224	0,725031	406,6332	3,187388	0	21,82285	743,1334	0,3445481	0,7488492	406,0815	3,1744	0	55	112	739						Untertest3.avi	0	880	547	72	111	50	632	200	0	Content		40	628	20922651	1321404416
20939	08:55:03.273	00:00:20.939	1257	190,0708	749,6962	0,5101346	0,7247165	404,0814	3,364199	0	-1024	-768	-1	-1	-1	-1	4	55	190	750						Untertest3.avi	0	880	547	72	111	50	632	200	0	Content		118	639	20939274	1321421039
20956	08:55:03.290	00:00:20.955	1258	185,2737	742,5432	0,5100651	0,7242783	404,0813	3,208957	0	56,30808	744,9733	0,3445784	0,7483644	406,0815	3,409244	0	55	121	744						Untertest3.avi	0	880	547	72	111	50	632	200	0	Content		49	633	20955899	1321437664
20973	08:55:03.307	00:00:20.972	1259	195,3006	755,7948	0,5097108	0,7240935	404,0813	3,265673	0	53,52945	738,7715	0,3443043	0,7481834	406,0815	3,335803	0	55	124	747						Untertest3.avi	0	880	547	72	111	50	632	200	0	Content		52	636	20972521	1321454286
20989	08:55:03.323	00:00:20.989	1260	282,442	729,2307	0,5097567	0,7234845	409,0228	3,407342	0	159,8164	749,2872	0,3412456	0,7473313	398,2316	3,276794	0	56	221	739						Untertest3.avi	0	880	547	72	111	160	617	366	0	Content		149	628	20989271	1321471036
21006	08:55:03.340	00:00:21.005	1261	312,9119	729,4	0,5090311	0,7232854	409,0228	3,268805	0	188,5238	713,3132	0,3405939	0,7476407	398,2317	3,283403	0	56	251	721						Untertest3.avi	0	880	547	72	111	160	617	366	0	Content		179	610	21005893	1321487658
21023	08:55:03.357	00:00:21.022	1262	-1024	-768	-1	-1	-1	-1	4	195,015	712,7169	0,3406799	0,7478296	398,2317	3,283613	0	56	195	713						Untertest3.avi	0	880	547	72	111	160	617	366	0	Content		123	602	21022646	1321504411
21039	08:55:03.373	00:00:21.039	1263	293,3783	724,899	0,5067078	0,723621	401,7828	3,343855	0	-1024	-768	-1	-1	-1	-1	4	56	293	725						Untertest3.avi	0	880	547	72	111	160	617	366	0	Content		221	614	21039143	1321520908
21056	08:55:03.390	00:00:21.055	1264	285,7275	735,2744	0,5047585	0,723633	396,299	3,329945	0	192,3696	726,8502	0,341088	0,7476901	401,4096	3,36911	0	56	239	731						Untertest3.avi	0	880	547	72	111	160	617	366	0	Content		167	620	21055892	1321537657
21073	08:55:03.407	00:00:21.072	1265	295,552	729,5814	0,503926	0,7235775	394,013	3,266622	0	183,2858	721,3298	0,3411196	0,7477973	402,0207	3,373416	0	56	239	725						Untertest3.avi	0	880	547	72	111	160	617	366	0	Content		167	614	21072515	1321554280
21089	08:55:03.423	00:00:21.089	1266	293,1489	732,7176	0,5052829	0,7234055	397,8846	3,340856	0	184,6729	729,7669	0,3412069	0,7474589	402,4068	3,448915	0	56	239	731						Untertest3.avi	0	880	547	72	111	160	617	366	0	Content		167	620	21089141	1321570906
21106	08:55:03.440	00:00:21.105	1267	290,7295	733,1046	0,5061861	0,7230175	400,672	3,395681	0	188,0866	733,456	0,3407755	0,7471654	400,2814	3,399951	0	56	239	733						Untertest3.avi	0	880	547	72	111	160	617	366	0	Content		167	622	21105888	1321587653
21123	08:55:03.457	00:00:21.122	1268	288,7858	732,8535	0,5063039	0,7228537	400,8117	3,426413	0	170,1029	725,7617	0,3414499	0,7471378	402,9932	3,38375	0	56	229	729						Untertest3.avi	0	880	547	72	111	160	617	366	0	Content		157	618	21122514	1321604279
21139	08:55:03.473	00:00:21.139	1269	289,5126	732,9556	0,507641	0,7228728	404,6542	3,443585	0	157,1762	723,2255	0,3412561	0,747154	402,115	3,368924	0	56	223	728						Untertest3.avi	0	880	547	72	111	160	617	366	0	Content		151	617	21139134	1321620899
21156	08:55:03.490	00:00:21.155	1270	295,655	733,2305	0,5077915	0,7230808	405,0802	3,484662	0	168,7923	731,7834	0,3408665	0,7471874	400,4997	3,369803	0	56	232	733						Untertest3.avi	0	880	547	72	111	160	617	366	0	Content		160	622	21155759	1321637524
21173	08:55:03.507	00:00:21.172	1271	301,3338	729,1057	0,5093182	0,7234622	409,6493	3,522315	0	172,4117	728,3174	0,3410178	0,7476242	401,3207	3,367043	0	56	237	729						Untertest3.avi	0	880	547	72	111	160	617	366	0	Content		165	618	21172507	1321654272
21189	08:55:03.523	00:00:21.189	1272	291,7708	731,2542	0,5079695	0,7237715	405,8181	3,483094	0	175,8264	711,987	0,3408854	0,7480148	401,1125	3,421191	0	56	234	722						Untertest3.avi	0	880	547	72	111	160	617	366	0	Content		162	611	21189131	1321670896
21206	08:55:03.540	00:00:21.205	1273	287,0715	730,6862	0,5068249	0,7240927	402,5525	3,476777	0	176,8276	726,0796	0,3410883	0,7481696	402,2975	3,406428	0	56	232	728						Untertest3.avi	0	880	547	72	111	160	617	366	0	Content		160	617	21205760	1321687525
21222	08:55:03.556	00:00:21.222	1274	280,2653	725,1212	0,5065942	0,7242375	401,9574	3,502586	0	179,3256	723,8238	0,3406022	0,7483602	400,3291	3,374577	0	56	230	724						Untertest3.avi	0	880	547	72	111	160	617	366	0	Content		158	613	21222379	1321704144
21239	08:55:03.573	00:00:21.239	1275	285,2054	730,8887	0,5073532	0,7241729	404,3138	3,510239	0	155,4371	716,1901	0,34125	0,7484769	403,0591	3,444858	0	56	220	724						Untertest3.avi	0	880	547	72	111	160	617	366	0	Content		148	613	21239005	1321720770
21256	08:55:03.590	00:00:21.255	1276	283,7385	726,7949	0,5067737	0,7241889	402,4429	3,547016	0	164,2793	714,959	0,3413284	0,7485132	403,3383	3,519772	0	56	224	721						Untertest3.avi	0	880	547	72	111	160	617	366	0	Content		152	610	21255753	1321737518
21272	08:55:03.606	00:00:21.272	1277	289,8911	737,9475	0,5067195	0,724125	402,3562	3,518379	0	175,7272	718,8233	0,3407102	0,748489	400,7609	3,464786	0	56	233	728						Untertest3.avi	0	880	547	72	111	160	617	366	0	Content		161	617	21272376	1321754141
21289	08:55:03.623	00:00:21.289	1278	287,5331	731,8645	0,5079144	0,7241346	405,9749	3,537079	0	166,2802	721,7653	0,3408536	0,7486033	401,6111	3,440203	0	56	227	727						Untertest3.avi	0	880	547	72	111	160	617	366	0	Content		155	616	21289001	1321770766
21306	08:55:03.640	00:00:21.305	1279	294,7877	730,8317	0,5063949	0,7242559	401,536	3,517011	0	171,3564	722,4888	0,3407353	0,7486873	401,127	3,554358	0	56	233	727						Untertest3.avi	0	880	547	72	111	160	617	366	0	Content		161	616	21305749	1321787514
21322	08:55:03.656	00:00:21.322	1280	281,6485	733,1651	0,5063208	0,7243479	401,2784	3,533018	0	166,8534	722,7209	0,3408509	0,7486933	401,5516	3,483131	0	56	224	728						Untertest3.avi	0	880	547	72	111	160	617	366	0	Content		152	617	21322371	1321804136
21339	08:55:03.673	00:00:21.338	1281	276,8747	739,9928	0,5075852	0,7246615	403,5616	3,601284	0	131,0971	723,285	0,3418823	0,748885	403,6035	3,575218	0	56	204	732						Untertest3.avi	0	880	547	72	111	160	617	366	0	Content		132	621	21338996	1321820761
21356	08:55:03.690	00:00:21.355	1282	168,2265	758,006	0,5124437	0,7251373	412,3435	3,664715	0	-0,06763212	744,3522	0,3441772	0,7495462	404,795	3,552354	0	57	84	751						Untertest3.avi	0	880	547	72	111	-80	669	1816	0	Content		12	640	21355621	1321837386
21372	08:55:03.706	00:00:21.372	1283	115,8136	769,8675	0,5107782	0,7255961	404,1071	3,618355	0	-72,04266	766,1528	0,3455581	0,7499365	406,2129	3,595147	0	57	22	768						Untertest3.avi	0	880	547	72	111	-80	669	1816	0	Content		-50	657	21372243	1321854008
21389	08:55:03.723	00:00:21.388	1284	85,77392	780,6995	0,5114105	0,7253129	406,2145	3,734178	0	-86,18591	770,4952	0,3459089	0,7495704	407,9978	3,61445	0	57	0	776						Untertest3.avi	0	880	547	72	111	-80	669	1816	0	Content		-72	665	21388992	1321870757
21406	08:55:03.740	00:00:21.405	1285	104,6007	786,026	0,5111502	0,7247465	405,6019	3,610379	0	-93,10526	766,8323	0,3456766	0,7491996	407,348	3,577338	0	57	6	776						Untertest3.avi	0	880	547	72	111	-80	669	1816	0	Content		-66	665	21405616	1321887381
21422	08:55:03.756	00:00:21.422	1286	98,27624	778,1118	0,5116601	0,724312	407,2499	3,606323	0	-87,35771	758,8245	0,3457749	0,748786	408,0328	3,622897	0	57	5	768						Untertest3.avi	0	880	547	72	111	-80	669	1816	0	Content		-67	657	21422367	1321904132
21439	08:55:03.773	00:00:21.438	1287	119,7258	788,8541	0,5113076	0,724197	406,1589	3,60029	0	-90,94325	767,7295	0,3451053	0,7486391	405,4283	3,568465	0	57	14	778						Untertest3.avi	0	880	547	72	111	-80	669	1816	0	Content		-58	667	21438991	1321920756
21456	08:55:03.790	00:00:21.455	1288	96,0725	784,7168	0,5114906	0,7244289	406,7359	3,712481	0	-97,43102	768,1206	0,3448688	0,7488191	404,4641	3,618088	0	57	-1	776						Untertest3.avi	0	880	547	72	111	-80	669	1816	0	Content		-73	665	21455615	1321937380
21472	08:55:03.806	00:00:21.472	1289	89,98255	779,0188	0,5112032	0,725013	405,8141	3,67888	0	-89,18172	770,3044	0,344595	0,7493575	403,3281	3,555202	0	57	0	775						Untertest3.avi	0	880	547	72	111	-80	669	1816	0	Content		-72	664	21472238	1321954003
21489	08:55:03.823	00:00:21.488	1290	99,85089	781,6193	0,5111591	0,7255455	405,5841	3,69162	0	-97,06667	767,3405	0,3447905	0,7498109	404,0941	3,635343	0	57	1	774						Untertest3.avi	0	880	547	72	111	-80	669	1816	0	Content		-71	663	21488987	1321970752
21506	08:55:03.840	00:00:21.505	1291	96,7697	777,1875	0,5106214	0,7260391	403,7574	3,675869	0	-77,80069	771,464	0,344548	0,7502662	403,0631	3,613361	0	57	9	774						Untertest3.avi	0	880	547	72	111	-80	669	1816	0	Content		-63	663	21505611	1321987376
21522	08:55:03.856	00:00:21.522	1292	110,2286	771,0962	0,5106307	0,7260973	403,7067	3,680839	0	-74,82341	767,204	0,3446236	0,7503287	403,3604	3,629841	0	57	18	769						Untertest3.avi	0	880	547	72	111	-80	669	1816	0	Content		-54	658	21522234	1322003999
21539	08:55:03.873	00:00:21.538	1293	108,5252	773,9786	0,5091419	0,7258124	398,9287	3,601205	0	-98,00497	759,8331	0,3444727	0,7502154	402,6886	3,64208	0	57	5	767						Untertest3.avi	0	880	547	72	111	-80	669	1816	0	Content		-67	656	21538983	1322020748
21556	08:55:03.890	00:00:21.555	1294	106,0959	784,8979	0,5103751	0,72536	402,7596	3,652142	0	-91,6158	759,752	0,3448757	0,7497066	404,4369	3,620229	0	57	7	772						Untertest3.avi	0	880	547	72	111	-80	669	1816	0	Content		-65	661	21555608	1322037373
21572	08:55:03.906	00:00:21.572	1295	100,4109	776,066	0,510554	0,7250654	403,2934	3,716641	0	-90,1489	770,5413	0,3449805	0,7493796	404,948	3,610291	0	57	5	773						Untertest3.avi	0	880	547	72	111	-80	669	1816	0	Content		-67	662	21572232	1322053997
21589	08:55:03.923	00:00:21.588	1296	102,3534	786,4102	0,5106893	0,7250401	403,6356	3,68737	0	-98,83018	767,8458	0,3448659	0,7493668	404,4172	3,651446	0	57	2	777						Untertest3.avi	0	880	547	72	111	-80	669	1816	0	Content		-70	666	21588855	1322070620
21605	08:55:03.939	00:00:21.605	1297	99,8856	778,3938	0,5105705	0,7252395	403,2083	3,745577	0	-91,96425	758,8698	0,3446856	0,7495155	403,5628	3,635801	0	57	4	769						Untertest3.avi	0	880	547	72	111	-80	669	1816	0	Content		-68	658	21605479	1322087244
21622	08:55:03.956	00:00:21.622	1298	99,21214	779,7805	0,5104572	0,7253116	402,6604	3,693839	0	-100,0637	769,1289	0,3457382	0,749592	407,8497	3,660151	0	57	0	774						Untertest3.avi	0	880	547	72	111	-80	669	1816	0	Content		-72	663	21622227	1322103992
21639	08:55:03.973	00:00:21.638	1299	106,1616	781,287	0,511928	0,7252864	406,8172	3,745152	0	-94,25934	765,1404	0,3458864	0,7495508	408,3413	3,726697	0	57	6	773						Untertest3.avi	0	880	547	72	111	-80	669	1816	0	Content		-66	662	21638852	1322120617
21655	08:55:03.989	00:00:21.655	1300	92,12732	784,8422	0,5117231	0,7250791	406,1522	3,739788	0	-103,6575	764,0593	0,3458221	0,7493746	407,981	3,719668	0	57	-6	774						Untertest3.avi	0	880	547	72	111	-80	669	1816	0	Content		-78	663	21655474	1322137239
21672	08:55:04.006	00:00:21.672	1301	104,6101	776,6853	0,5115591	0,7249809	405,5809	3,749874	0	-100,0472	767,689	0,3458437	0,7492766	408,0252	3,723922	0	57	2	772						Untertest3.avi	0	880	547	72	111	-80	669	1816	0	Content		-70	661	21672223	1322153988
21689	08:55:04.023	00:00:21.688	1302	93,03241	784,3901	0,5114752	0,7250062	405,2824	3,784905	0	-100,9985	771,3734	0,3457936	0,7492997	407,832	3,69917	0	57	-4	778						Untertest3.avi	0	880	547	72	111	-80	669	1816	0	Content		-76	667	21688846	1322170611
21705	08:55:04.039	00:00:21.705	1303	101,589	784,5877	0,5117689	0,7250729	406,2938	3,755307	0	-114,1004	761,0583	0,3458073	0,7493868	408,0112	3,659836	0	57	-6	773						Untertest3.avi	0	880	547	72	111	-80	669	1816	0	Content		-78	662	21705470	1322187235
21722	08:55:04.056	00:00:21.722	1304	91,97728	781,4109	0,5120353	0,725261	407,112	3,777108	0	-106,007	770,4983	0,3456027	0,7495963	407,1308	3,736906	0	57	-7	776						Untertest3.avi	0	880	547	72	111	-80	669	1816	0	Content		-79	665	21722094	1322203859
21739	08:55:04.073	00:00:21.738	1305	103,1458	783,3813	0,5116842	0,7254548	406,0013	3,762455	0	-99,55419	765,0043	0,3453037	0,7497525	405,8546	3,631829	0	57	2	774						Untertest3.avi	0	880	547	72	111	-80	669	1816	0	Content		-70	663	21738719	1322220484
21755	08:55:04.089	00:00:21.755	1306	107,4772	777,1172	0,5116637	0,7254809	405,852	3,721801	0	-99,02882	765,3488	0,3452625	0,7499245	405,4661	3,67222	0	57	4	771						Untertest3.avi	0	880	547	72	111	-80	669	1816	0	Content		-68	660	21755467	1322237232
21772	08:55:04.106	00:00:21.772	1307	93,17409	780,215	0,512947	0,7254108	409,4172	3,78761	0	-113,063	767,0037	0,3457771	0,7497059	407,5649	3,707976	0	57	-10	774						Untertest3.avi	0	880	547	72	111	-80	669	1816	0	Content		-82	663	21772090	1322253855
21789	08:55:04.123	00:00:21.788	1308	104,97	789,1754	0,5106314	0,7254288	402,2025	3,707051	0	-109,2705	767,251	0,3456083	0,7497049	406,6065	3,728886	0	57	-2	778						Untertest3.avi	0	880	547	72	111	-80	669	1816	0	Content		-74	667	21788714	1322270479
21805	08:55:04.139	00:00:21.805	1309	95,7027	782,2839	0,5110162	0,7255106	403,2173	3,745452	0	-120,0787	763,1448	0,3455594	0,7497471	405,9706	3,685037	0	57	-12	773						Untertest3.avi	0	880	547	72	111	-80	669	1816	0	Content		-84	662	21805340	1322287105
21822	08:55:04.156	00:00:21.822	1310	108,7545	782,1823	0,5100342	0,7256472	399,8888	3,67247	0	-92,0532	747,5634	0,3452477	0,7504929	404,4635	3,610838	0	57	8	765						Untertest3.avi	0	880	547	72	111	-80	669	1816	0	Content		-64	654	21822089	1322303854
21839	08:55:04.173	00:00:21.838	1311	118,0642	786,9562	0,5111103	0,7256853	402,9248	3,684217	0	-106,1758	763,3621	0,3451433	0,7498178	404,0283	3,630622	0	57	6	775						Untertest3.avi	0	880	547	72	111	-80	669	1816	0	Content		-66	664	21838714	1322320479
21855	08:55:04.189	00:00:21.855	1312	98,9648	779,3527	0,5100135	0,7255708	399,799	3,673468	0	-92,37777	771,095	0,3454373	0,7497149	405,3499	3,676828	0	57	3	775						Untertest3.avi	0	880	547	72	111	-80	669	1816	0	Content		-69	664	21855336	1322337101
21872	08:55:04.206	00:00:21.872	1313	99,58704	785,289	0,5122929	0,7252493	406,7899	3,738233	0	-94,08971	773,0327	0,3453474	0,7495146	404,9254	3,608791	0	57	3	779						Untertest3.avi	0	880	547	72	111	-80	669	1816	0	Content		-69	668	21872086	1322353851
21889	08:55:04.223	00:00:21.888	1314	95,87733	791,3253	0,5140176	0,7250146	411,8376	3,782083	0	-102,8991	767,7712	0,3455121	0,749324	405,5402	3,629091	0	57	-4	780						Untertest3.avi	0	880	547	72	111	-80	669	1816	0	Content		-76	669	21888709	1322370474
21905	08:55:04.239	00:00:21.905	1315	84,85867	780,4385	0,5138054	0,7249538	411,0211	3,767846	0	-92,15404	767,2082	0,3453578	0,7492591	404,5546	3,623636	0	57	-4	774						Untertest3.avi	0	880	547	72	111	-80	669	1816	0	Content		-76	663	21905333	1322387098
21922	08:55:04.256	00:00:21.921	1316	106,2754	783,0952	0,5126026	0,7250886	407,3904	3,688745	0	-84,89463	780,2125	0,3455295	0,7493941	404,9049	3,64322	0	57	11	782						Untertest3.avi	0	880	547	72	111	-80	669	1816	0	Content		-61	671	21921958	1322403723
21939	08:55:04.273	00:00:21.938	1317	102,906	783,596	0,5125095	0,7252147	406,9904	3,699509	0	-113,1422	763,3435	0,34545	0,7495599	404,5439	3,622061	0	57	-5	773						Untertest3.avi	0	880	547	72	111	-80	669	1816	0	Content		-77	662	21938582	1322420347
21955	08:55:04.289	00:00:21.955	1318	80,78307	782,0206	0,5125872	0,7253108	407,3021	3,761209	0	-92,57978	769,5078	0,3456245	0,7495658	405,4746	3,631876	0	57	-6	776						Untertest3.avi	0	880	547	72	111	-80	669	1816	0	Content		-78	665	21955329	1322437094
21972	08:55:04.306	00:00:21.971	1319	98,67741	789,8092	0,5141341	0,7252868	411,9043	3,765793	0	-100,8555	764,0981	0,3455051	0,7496257	404,8019	3,601074	0	57	-1	777						Untertest3.avi	0	880	547	72	111	-80	669	1816	0	Content		-73	666	21971954	1322453719
21989	08:55:04.323	00:00:21.988	1320	87,03069	791,2091	0,514056	0,7251794	411,5764	3,778963	0	-101,0015	767,5898	0,3459053	0,7495341	406,3937	3,667965	0	57	-7	779						Untertest3.avi	0	880	547	72	111	-80	669	1816	0	Content		-79	668	21988579	1322470344
22005	08:55:04.339	00:00:22.005	1321	95,22323	789,9862	0,5117349	0,7250999	404,2787	3,735137	0	-103,9281	762,2169	0,3455382	0,7494702	404,6078	3,630289	0	57	-4	776						Untertest3.avi	0	880	547	72	111	-80	669	1816	0	Content		-76	665	22005327	1322487092
22022	08:55:04.356	00:00:22.021	1322	89,15845	785,1165	0,5119866	0,725084	404,9521	3,746426	0	-112,2447	759,5406	0,3459173	0,7494719	406,0982	3,628274	0	57	-12	772						Untertest3.avi	0	880	547	72	111	-80	669	1816	0	Content		-84	661	22021951	1322503716
22039	08:55:04.373	00:00:22.038	1323	88,84875	788,9523	0,5121695	0,7252092	405,574	3,705048	0	-99,7217	770,2147	0,3458017	0,7495913	405,6319	3,6684	0	57	-5	780						Untertest3.avi	0	880	547	72	111	-80	669	1816	0	Content		-77	669	22038573	1322520338
22055	08:55:04.389	00:00:22.055	1324	103,0533	788,7041	0,5132745	0,7253437	408,7337	3,712823	0	-99,2792	758,6102	0,3455038	0,7498874	404,3042	3,600347	0	57	2	774						Untertest3.avi	0	880	547	72	111	-80	669	1816	0	Content		-70	663	22055195	1322536960
22072	08:55:04.406	00:00:22.071	1325	90,05589	791,8711	0,5133461	0,725571	408,9187	3,766646	0	-96,97421	752,2689	0,3462641	0,7504264	407,5918	3,615645	0	57	-3	772						Untertest3.avi	0	880	547	72	111	-80	669	1816	0	Content		-75	661	22071945	1322553710
22089	08:55:04.423	00:00:22.088	1326	99,82249	790,2654	0,5132287	0,7255892	408,5894	3,709845	0	-116,2661	767,2131	0,3457212	0,7498699	405,3271	3,639449	0	57	-8	779						Untertest3.avi	0	880	547	72	111	-80	669	1816	0	Content		-80	668	22088570	1322570335
22105	08:55:04.439	00:00:22.105	1327	79,1995	790,8218	0,5132185	0,7255349	408,6446	3,768988	0	-112,0465	773,2278	0,3458636	0,7497274	406,0474	3,64998	0	57	-16	782						Untertest3.avi	0	880	547	72	111	-80	669	1816	0	Content		-88	671	22105194	1322586959
22122	08:55:04.456	00:00:22.121	1328	92,91806	780,1668	0,5130471	0,7253693	408,1485	3,730376	0	-99,56015	765,635	0,3457077	0,7496487	405,447	3,609585	0	57	-3	773						Untertest3.avi	0	880	547	72	111	-80	669	1816	0	Content		-75	662	22121941	1322603706
22139	08:55:04.473	00:00:22.138	1329	110,5862	780,6906	0,5115913	0,7252599	403,4081	3,685604	0	-114,7986	769,5511	0,3458184	0,749535	405,8192	3,679889	0	57	-2	775						Untertest3.avi	0	880	547	72	111	-80	669	1816	0	Content		-74	664	22138572	1322620337
22155	08:55:04.489	00:00:22.155	1330	97,23146	791,0905	0,5107776	0,7250286	401,0359	3,677457	0	-107,946	771,8754	0,3460815	0,7494415	406,7815	3,639232	0	57	-5	781						Untertest3.avi	0	880	547	72	111	-80	669	1816	0	Content		-77	670	22155189	1322636954
22172	08:55:04.506	00:00:22.171	1331	82,84238	786,6526	0,5121027	0,7249457	405,1978	3,688384	0	-104,7961	764,6138	0,3460852	0,7494308	406,6567	3,617765	0	57	-11	776						Untertest3.avi	0	880	547	72	111	-80	669	1816	0	Content		-83	665	22171812	1322653577
22188	08:55:04.522	00:00:22.188	1332	78,39883	780,6862	0,5118818	0,724871	404,5711	3,689329	0	-98,14762	772,7327	0,3462251	0,7493549	407,3433	3,612977	0	57	-10	777						Untertest3.avi	0	880	547	72	111	-80	669	1816	0	Content		-82	666	22188435	1322670200
22205	08:55:04.539	00:00:22.205	1333	89,09059	786,674	0,5128982	0,7247621	407,6783	3,707116	0	-97,26058	772,5938	0,345969	0,749288	406,4886	3,575078	0	57	-4	780						Untertest3.avi	0	880	547	72	111	-80	669	1816	0	Content		-76	669	22205186	1322686951
22222	08:55:04.556	00:00:22.221	1334	83,31671	796,3119	0,5140803	0,7245327	411,7502	3,788266	0	-116,0509	772,7102	0,3460889	0,7489566	407,4373	3,607173	0	57	-16	785						Untertest3.avi	0	880	547	72	111	-80	669	1816	0	Content		-88	674	22221817	1322703582
22238	08:55:04.572	00:00:22.238	1335	77,03445	796,3965	0,5123935	0,7244088	406,8	3,692898	0	-109,0873	772,0212	0,3452921	0,7488627	404,177	3,532319	0	57	-16	784						Untertest3.avi	0	880	547	72	111	-80	669	1816	0	Content		-88	673	22238432	1322720197
22255	08:55:04.589	00:00:22.255	1336	89,41636	789,2474	0,512431	0,7243167	406,9778	3,702179	0	-119,6842	760,1075	0,345405	0,7488117	404,7289	3,618539	0	57	-15	775						Untertest3.avi	0	880	547	72	111	-80	669	1816	0	Content		-87	664	22255182	1322736947
22272	08:55:04.606	00:00:22.271	1337	106,1999	790,0194	0,5139112	0,7241927	411,286	3,663679	0	-117,3676	774,0592	0,345845	0,7487476	406,5378	3,634677	0	57	-6	782						Untertest3.avi	0	880	547	72	111	-80	669	1816	0	Content		-78	671	22271807	1322753572
22288	08:55:04.622	00:00:22.288	1338	86,90986	786,3186	0,5138116	0,724112	411,005	3,746892	0	-116,263	772,3545	0,3456891	0,7487485	405,8311	3,617534	0	57	-15	779						Untertest3.avi	0	880	547	72	111	-80	669	1816	0	Content		-87	668	22288432	1322770197
22305	08:55:04.639	00:00:22.305	1339	92,12366	785,1371	0,5138463	0,724137	411,1187	3,771135	0	-117,8903	779,1467	0,3461082	0,7488087	407,6219	3,652349	0	57	-13	782						Untertest3.avi	0	880	547	72	111	-80	669	1816	0	Content		-85	671	22305068	1322786833
22322	08:55:04.656	00:00:22.321	1340	93,04164	802,745	0,5138361	0,7241382	411,1145	3,768715	0	-121,0613	772,6448	0,3458504	0,7488547	406,4875	3,670226	0	57	-14	788						Untertest3.avi	0	880	547	72	111	-80	669	1816	0	Content		-86	677	22321684	1322803449
22338	08:55:04.672	00:00:22.338	1341	94,05521	790,6606	0,5137253	0,7241532	410,8002	3,732397	0	-106,2925	774,2833	0,3453633	0,7488619	404,4964	3,610861	0	57	-6	782						Untertest3.avi	0	880	547	72	111	-80	669	1816	0	Content		-78	671	22338432	1322820197
22355	08:55:04.689	00:00:22.355	1342	82,84274	796,1316	0,5141665	0,7240955	412,2601	3,734068	0	-120,9725	768,8368	0,3459431	0,7487709	407,0383	3,648268	0	57	-19	782						Untertest3.avi	0	880	547	72	111	-80	669	1816	0	Content		-91	671	22355070	1322836835
22372	08:55:04.706	00:00:22.371	1343	75,88246	787,15	0,5120522	0,724068	405,9129	3,737274	0	-96,62223	777,1877	0,3455229	0,7487084	405,4485	3,7233	0	57	-10	782						Untertest3.avi	0	880	547	72	111	-80	669	1816	0	Content		-82	671	22371677	1322853442
22388	08:55:04.722	00:00:22.388	1344	81,43492	790,1677	0,5141925	0,7240059	412,3197	3,78706	0	-122,3036	774,7842	0,3459757	0,7486538	407,1749	3,685955	0	57	-20	782						Untertest3.avi	0	880	547	72	111	-80	669	1816	0	Content		-92	671	22388303	1322870068
22405	08:55:04.739	00:00:22.405	1345	73,62081	793,6042	0,5141178	0,7239818	412,0407	3,759774	0	-92,15976	775,9451	0,3459699	0,7486533	407,0062	3,585822	0	57	-9	785						Untertest3.avi	0	880	547	72	111	-80	669	1816	0	Content		-81	674	22405067	1322886832
22422	08:55:04.756	00:00:22.421	1346	92,1834	790,2562	0,5137665	0,72394	410,878	3,77476	0	-108,6549	776,4457	0,3459436	0,7486886	406,8723	3,622688	0	57	-8	783						Untertest3.avi	0	880	547	72	111	-80	669	1816	0	Content		-80	672	22421675	1322903440
22438	08:55:04.772	00:00:22.438	1347	85,04206	797,0558	0,512354	0,7240382	406,8259	3,741917	0	-117,466	777,582	0,3458318	0,7487594	406,4732	3,640556	0	57	-16	787						Untertest3.avi	0	880	547	72	111	-80	669	1816	0	Content		-88	676	22438300	1322920065
22455	08:55:04.789	00:00:22.455	1348	80,00285	791,9268	0,5123393	0,7240716	406,8466	3,730116	0	-126,6969	783,0884	0,3455055	0,7488095	405,236	3,674784	0	57	-23	788						Untertest3.avi	0	880	547	72	111	-80	669	1816	0	Content		-95	677	22455059	1322936824
22472	08:55:04.806	00:00:22.471	1349	82,46876	795,5238	0,5124379	0,724033	407,21	3,728297	0	-116,4397	779,6742	0,3457959	0,7487996	406,6826	3,713209	0	57	-17	788						Untertest3.avi	0	880	547	72	111	-80	669	1816	0	Content		-89	677	22471672	1322953437
22488	08:55:04.822	00:00:22.488	1350	94,52841	793,5121	0,5108969	0,7239732	402,298	3,679604	0	-104,9631	776,1394	0,3456613	0,7486729	406,1888	3,620341	0	57	-5	785						Untertest3.avi	0	880	547	72	111	-80	669	1816	0	Content		-77	674	22488296	1322970061
22505	08:55:04.839	00:00:22.504	1351	84,38091	789,3143	0,5107575	0,7239118	401,8799	3,676595	0	-124,1803	774,2153	0,3457894	0,7486339	406,7602	3,747716	0	57	-20	782						Untertest3.avi	0	880	547	72	111	-80	669	1816	0	Content		-92	671	22504921	1322986686
22522	08:55:04.856	00:00:22.521	1352	91,4612	783,4363	0,5108472	0,7239644	402,1257	3,708365	0	-104,257	770,3146	0,3456835	0,7486974	406,2518	3,669562	0	57	-6	777						Untertest3.avi	0	880	547	72	111	-80	669	1816	0	Content		-78	666	22521545	1323003310
22538	08:55:04.872	00:00:22.538	1353	89,31724	790,166	0,5122366	0,7238771	406,5441	3,729139	0	-119,7642	779,2495	0,3457183	0,748728	406,3125	3,718813	0	57	-15	785						Untertest3.avi	0	880	547	72	111	-80	669	1816	0	Content		-87	674	22538293	1323020058
22555	08:55:04.889	00:00:22.554	1354	72,73172	791,1647	0,5125427	0,7237902	407,4954	3,736689	0	-116,7309	767,9183	0,3458248	0,7486628	406,7743	3,70996	0	57	-22	780						Untertest3.avi	0	880	547	72	111	-80	669	1816	0	Content		-94	669	22554916	1323036681
22572	08:55:04.906	00:00:22.571	1355	79,41855	795,0035	0,5125233	0,7236476	407,3876	3,71514	0	-117,8438	775,0807	0,3460806	0,7485253	407,8177	3,657755	0	57	-19	785						Untertest3.avi	0	880	547	72	111	-80	669	1816	0	Content		-91	674	22571539	1323053304
22588	08:55:04.922	00:00:22.588	1356	83,54936	798,6541	0,5142435	0,7235451	412,4206	3,783425	0	-112,2771	778,4236	0,3457961	0,7484041	406,33	3,709962	0	57	-14	789						Untertest3.avi	0	880	547	72	111	-80	669	1816	0	Content		-86	678	22588287	1323070052
22605	08:55:04.939	00:00:22.604	1357	73,89944	790,7574	0,5124627	0,7234264	407,0064	3,716152	0	-109,6217	776,155	0,3456699	0,7481738	405,6275	3,715048	0	57	-18	783						Untertest3.avi	0	880	547	72	111	-80	669	1816	0	Content		-90	672	22604910	1323086675
22622	08:55:04.956	00:00:22.621	1358	78,53121	795,5594	0,512195	0,7233528	406,192	3,667943	0	-101,2662	783,9479	0,3458233	0,748049	406,3146	3,665044	0	57	-11	790						Untertest3.avi	0	880	547	72	111	-80	669	1816	0	Content		-83	679	22621533	1323103298
22638	08:55:04.972	00:00:22.638	1359	88,18942	795,5404	0,5141103	0,7232624	411,9733	3,742983	0	-96,71074	785,0332	0,3461625	0,7480386	407,8068	3,693026	0	57	-4	790						Untertest3.avi	0	880	547	72	111	-80	669	1816	0	Content		-76	679	22638157	1323119922
22655	08:55:04.989	00:00:22.654	1360	81,72169	790,7751	0,5124051	0,7233537	406,9621	3,744094	0	-112,0932	788,3937	0,3454914	0,7480766	405,1476	3,635688	0	57	-15	790						Untertest3.avi	0	880	547	72	111	-80	669	1816	0	Content		-87	679	22654782	1323136547
22672	08:55:05.006	00:00:22.671	1361	78,32043	798,0031	0,512929	0,7233465	408,895	3,751385	0	-109,8508	787,3776	0,3456224	0,7481371	406,0638	3,690327	0	57	-16	793						Untertest3.avi	0	880	547	72	111	-80	669	1816	0	Content		-88	682	22671530	1323153295
22688	08:55:05.022	00:00:22.688	1362	74,10464	787,7199	0,5114725	0,723344	404,5976	3,720047	0	-119,8634	771,5836	0,3457801	0,7481235	407,0758	3,654925	0	57	-23	780						Untertest3.avi	0	880	547	72	111	-80	669	1816	0	Content		-95	669	22688155	1323169920
22705	08:55:05.039	00:00:22.704	1363	71,00541	794,1022	0,5117878	0,7231891	405,6938	3,720167	0	-120,7199	780,4717	0,3460747	0,7479729	408,5383	3,755382	0	57	-25	787						Untertest3.avi	0	880	547	72	111	-80	669	1816	0	Content		-97	676	22704905	1323186670
22722	08:55:05.056	00:00:22.721	1364	101,0821	795,3433	0,5097504	0,7230038	399,2479	3,624744	0	-116,1162	775,9942	0,3458959	0,7478021	407,7482	3,654971	0	57	-8	786						Untertest3.avi	0	880	547	72	111	-80	669	1816	0	Content		-80	675	22721527	1323203292
22738	08:55:05.072	00:00:22.738	1365	87,13788	793,0786	0,5097029	0,7228666	399,0692	3,606391	0	-102,8232	783,7084	0,345654	0,7476213	406,4733	3,668983	0	57	-8	788						Untertest3.avi	0	880	547	72	111	-80	669	1816	0	Content		-80	677	22738150	1323219915
22755	08:55:05.089	00:00:22.754	1366	97,13106	788,2109	0,5100297	0,7227879	399,933	3,616988	0	-114,48	783,3793	0,3455887	0,7475253	406,0056	3,648626	0	57	-9	786						Untertest3.avi	0	880	547	72	111	-80	669	1816	0	Content		-81	675	22754774	1323236539
22771	08:55:05.105	00:00:22.771	1367	63,19382	788,6041	0,5119529	0,7227176	405,9694	3,761802	0	-110,0485	779,5665	0,3455289	0,7473919	405,5044	3,707972	0	57	-23	784						Untertest3.avi	0	880	547	72	111	-80	669	1816	0	Content		-95	673	22771399	1323253164
22788	08:55:05.122	00:00:22.788	1368	78,22459	800,8356	0,5123765	0,7227059	406,9394	3,747381	0	-118,723	784,8533	0,3458136	0,7473574	406,5074	3,666651	0	57	-20	793						Untertest3.avi	0	880	547	72	111	-80	669	1816	0	Content		-92	682	22788027	1323269792
22805	08:55:05.139	00:00:22.804	1369	75,84338	788,7648	0,5124063	0,7226542	406,9985	3,695711	0	-106,3474	786,9475	0,3458366	0,7473466	406,5624	3,69314	0	57	-15	788						Untertest3.avi	0	880	547	72	111	-80	669	1816	0	Content		-87	677	22804769	1323286534
22821	08:55:05.155	00:00:22.821	1370	78,56483	791,1317	0,5143634	0,7225775	412,9441	3,730195	0	-107,3856	788,6138	0,3456094	0,7472795	405,7924	3,621827	0	57	-14	790						Untertest3.avi	0	880	547	72	111	-80	669	1816	0	Content		-86	679	22821393	1323303158
22838	08:55:05.172	00:00:22.838	1371	79,76114	789,4785	0,5126802	0,7227042	407,524	3,759843	0	-110,3773	780,3044	0,3454055	0,7471889	404,8279	3,691111	0	57	-15	785						Untertest3.avi	0	880	547	72	111	-80	669	1816	0	Content		-87	674	22838024	1323319789
22855	08:55:05.189	00:00:22.854	1372	82,42488	790,1123	0,5100955	0,7224551	399,9204	3,682168	0	-119,6068	785,1357	0,345383	0,7471046	404,5633	3,716073	0	57	-19	788						Untertest3.avi	0	880	547	72	111	-80	669	1816	0	Content		-91	677	22854767	1323336532
22871	08:55:05.205	00:00:22.871	1373	90,98021	791,278	0,509749	0,7223188	398,4147	3,688244	0	-122,4202	777,8254	0,3458354	0,7469714	406,3103	3,656479	0	57	-16	785						Untertest3.avi	0	880	547	72	111	-80	669	1816	0	Content		-88	674	22871391	1323353156
22888	08:55:05.222	00:00:22.888	1374	78,75437	795,0624	0,5123546	0,7220315	406,5794	3,746261	0	-100,1198	788,5681	0,3460323	0,7468898	406,8098	3,716805	0	57	-11	792						Untertest3.avi	0	880	547	72	111	-80	669	1816	0	Content		-83	681	22888020	1323369785
22905	08:55:05.239	00:00:22.904	1375	78,28892	791,483	0,5130519	0,7222105	408,1962	3,725789	0	-98,83205	783,0255	0,3464175	0,7469864	408,2151	3,680698	0	57	-10	787						Untertest3.avi	0	880	547	72	111	-80	669	1816	0	Content		-82	676	22904638	1323386403
22921	08:55:05.255	00:00:22.921	1376	89,26785	792,0291	0,5104071	0,7225624	399,9449	3,668845	0	-107,9872	782,8964	0,3462546	0,7471709	407,2198	3,800826	0	57	-9	787						Untertest3.avi	0	880	547	72	111	-80	669	1816	0	Content		-81	676	22921388	1323403153
22938	08:55:05.272	00:00:22.938	1377	73,95559	786,6714	0,5114923	0,7229314	403,4368	3,708964	0	-121,9966	779,6516	0,3458137	0,747601	405,1834	3,673305	0	57	-24	783						Untertest3.avi	0	880	547	72	111	-80	669	1816	0	Content		-96	672	22938018	1323419783
22955	08:55:05.289	00:00:22.954	1378	74,68826	793,134	0,5115365	0,7232777	403,6254	3,704568	0	-122,4556	770,4415	0,3461905	0,7479069	407,0184	3,719384	0	57	-24	782						Untertest3.avi	0	880	547	72	111	-80	669	1816	0	Content		-96	671	22954635	1323436400
22971	08:55:05.305	00:00:22.971	1379	75,24424	792,1459	0,5117354	0,723542	404,2462	3,758529	0	-112,9663	786,0537	0,3463576	0,7481251	407,8068	3,707464	0	57	-19	789						Untertest3.avi	0	880	547	72	111	-80	669	1816	0	Content		-91	678	22971259	1323453024
22988	08:55:05.322	00:00:22.987	1380	77,57025	791,9623	0,5134398	0,7236841	409,3424	3,706046	0	-110,4414	779,6476	0,3458286	0,7484427	405,3146	3,667337	0	57	-16	786						Untertest3.avi	0	880	547	72	111	-80	669	1816	0	Content		-88	675	22987883	1323469648
23005	08:55:05.339	00:00:23.004	1381	71,78308	792,3333	0,5117393	0,7239324	404,2505	3,708423	0	-118,061	772,4233	0,3462772	0,7486031	407,3575	3,740404	0	57	-23	782						Untertest3.avi	0	880	547	72	111	-80	669	1816	0	Content		-95	671	23004631	1323486396
23021	08:55:05.355	00:00:23.021	1382	84,47495	793,5707	0,5115366	0,7242234	403,2517	3,741664	0	-115,6489	776,7453	0,3458377	0,7487116	405,3538	3,714529	0	57	-16	785						Untertest3.avi	0	880	547	72	111	-80	669	1816	0	Content		-88	674	23021254	1323503019
23038	08:55:05.372	00:00:23.038	1383	80,13114	796,6398	0,5117911	0,7241557	404,494	3,693448	0	-102,7688	793,0527	0,3461137	0,7487379	406,7527	3,71415	0	57	-11	795						Untertest3.avi	0	880	547	72	111	-80	669	1816	0	Content		-83	684	23038010	1323519775
23055	08:55:05.389	00:00:23.054	1384	71,57093	799,16	0,5124141	0,7241154	406,7383	3,824676	0	-122,0551	796,042	0,3463301	0,7487054	408,0023	3,730524	0	57	-25	798						Untertest3.avi	0	880	547	72	111	-80	669	1816	0	Content		-97	687	23054627	1323536392
23071	08:55:05.405	00:00:23.071	1385	81,12796	794,2661	0,5139053	0,7240465	411,2683	3,769423	0	-101,3455	793,7166	0,3465132	0,7485581	408,9633	3,713693	0	57	-10	794						Untertest3.avi	0	880	547	72	111	-80	669	1816	0	Content		-82	683	23071250	1323553015
23088	08:55:05.422	00:00:23.087	1386	83,9571	791,7246	0,514053	0,7239548	411,8882	3,754893	0	-126,3952	794,2113	0,3466739	0,7485525	409,8233	3,794714	0	57	-21	793						Untertest3.avi	0	880	547	72	111	-80	669	1816	0	Content		-93	682	23087875	1323569640
23104	08:55:05.438	00:00:23.104	1387	77,98357	800,269	0,5139269	0,7240452	411,4301	3,802986	0	-126,6767	792,5923	0,3465207	0,7485738	409,15	3,680688	0	57	-24	796						Untertest3.avi	0	880	547	72	111	-80	669	1816	0	Content		-96	685	23104497	1323586262
23121	08:55:05.455	00:00:23.121	1388	84,71714	797,1572	0,5138193	0,7241396	411,0669	3,769175	0	-103,9643	798,4455	0,3463553	0,7486736	408,2803	3,696972	0	57	-10	798						Untertest3.avi	0	880	547	72	111	-80	669	1816	0	Content		-82	687	23121246	1323603011
23138	08:55:05.472	00:00:23.137	1389	77,95171	801,436	0,5142516	0,7242038	412,3859	3,845373	0	-105,5501	807,5778	0,3464119	0,7487092	408,4682	3,704573	0	57	-14	805						Untertest3.avi	0	880	547	72	111	-80	669	1816	0	Content		-86	694	23137870	1323619635
23154	08:55:05.488	00:00:23.154	1390	81,93034	801,2029	0,5142124	0,7240856	412,3734	3,838152	0	-114,1156	799,0874	0,3462723	0,7486393	407,8842	3,690837	0	57	-16	800						Untertest3.avi	0	880	547	72	111	-80	669	1816	0	Content		-88	689	23154493	1323636258
23171	08:55:05.505	00:00:23.171	1391	126,3651	770,9264	0,5113541	0,7229415	406,1675	3,762505	0	-70,24854	758,0464	0,3466972	0,7475035	412,3671	3,737404	0	58	28	764						Untertest3.avi	0	880	547	72	111	17	628	450	0	Content		-44	653	23171257	1323653022
23188	08:55:05.522	00:00:23.187	1392	170,806	745,2505	0,5105527	0,7217768	407,0008	3,783832	0	6,017529	733,2115	0,3449631	0,7462761	407,8391	3,64326	0	58	88	739						Untertest3.avi	0	880	547	72	111	17	628	450	0	Content		16	628	23187865	1323669630
23204	08:55:05.538	00:00:23.204	1393	166,7547	730,1036	0,5104771	0,7213532	407,3986	3,846869	0	24,26832	748,9419	0,3444829	0,7457808	406,6939	3,691767	0	58	96	740						Untertest3.avi	0	880	547	72	111	17	628	450	0	Content		24	629	23204487	1323686252
23221	08:55:05.555	00:00:23.221	1394	177,042	734,798	0,5098023	0,7215573	404,2862	3,785872	0	14,44398	734,2965	0,3448316	0,7458643	407,6524	3,682047	0	58	96	735						Untertest3.avi	0	880	547	72	111	17	628	450	0	Content		24	624	23221113	1323702878
23238	08:55:05.572	00:00:23.237	1395	161,7637	739,8909	0,5108797	0,7214136	407,5881	3,823485	0	7,44602	736,3643	0,3448266	0,746035	407,4783	3,718997	0	58	85	738						Untertest3.avi	0	880	547	72	111	17	628	450	0	Content		13	627	23237738	1323719503
23254	08:55:05.588	00:00:23.254	1396	175,5484	743,3223	0,5098813	0,7215823	404,1215	3,792325	0	22,67061	720,0947	0,345003	0,7462828	408,1713	3,685218	0	58	99	732						Untertest3.avi	0	880	547	72	111	17	628	450	0	Content		27	621	23254488	1323736253
23271	08:55:05.605	00:00:23.271	1397	169,9965	741,6698	0,5101867	0,7215973	405,0073	3,815465	0	-1,558432	727,5405	0,3450009	0,7460235	408,2	3,694623	0	58	84	735						Untertest3.avi	0	880	547	72	111	17	628	450	0	Content		12	624	23271109	1323752874
23288	08:55:05.622	00:00:23.287	1398	165,4396	749,2891	0,5099466	0,7215353	404,2096	3,841189	0	19,96008	739,1625	0,3446775	0,745982	406,8784	3,68266	0	58	93	744						Untertest3.avi	0	880	547	72	111	17	628	450	0	Content		21	633	23287738	1323769503
23304	08:55:05.638	00:00:23.304	1399	162,0737	740,7665	0,5099111	0,7215219	404,0858	3,848794	0	13,32612	738,4474	0,3448421	0,7458103	407,6737	3,730864	0	58	88	740						Untertest3.avi	0	880	547	72	111	17	628	450	0	Content		16	629	23304361	1323786126
23321	08:55:05.655	00:00:23.321	1400	161,9052	741,9751	0,5098045	0,7213354	403,777	3,78876	0	21,67311	741,5524	0,3446851	0,7457598	407,1183	3,705702	0	58	92	742						Untertest3.avi	0	880	547	72	111	17	628	450	0	Content		20	631	23321107	1323802872
23338	08:55:05.672	00:00:23.337	1401	176,1083	739,9106	0,50866	0,7211055	400,0992	3,773323	0	16,72915	730,3701	0,3446153	0,7455903	407,0018	3,714112	0	58	96	735						Untertest3.avi	0	880	547	72	111	17	628	450	0	Content		24	624	23337731	1323819496
23354	08:55:05.688	00:00:23.354	1402	169,3636	745,0233	0,5100884	0,7208421	404,5496	3,824452	0	18,91077	731,738	0,3446256	0,745442	407,0511	3,704459	0	58	94	738						Untertest3.avi	0	880	547	72	111	17	628	450	0	Content		22	627	23354355	1323836120
23371	08:55:05.705	00:00:23.370	1403	171,8997	746,6539	0,5102743	0,7206853	404,9815	3,807185	0	6,297894	730,4734	0,3450264	0,7453963	408,6082	3,768358	0	58	89	739						Untertest3.avi	0	880	547	72	111	17	628	450	0	Content		17	628	23370978	1323852743
23388	08:55:05.722	00:00:23.387	1404	173,6581	747,5911	0,5112379	0,7208026	407,5352	3,853099	0	6,578494	742,3397	0,3452902	0,7454561	409,4504	3,811229	0	58	90	745						Untertest3.avi	0	880	547	72	111	17	628	450	0	Content		18	634	23387725	1323869490
23404	08:55:05.738	00:00:23.404	1405	166,8817	744,9638	0,5111488	0,7210059	407,0163	3,810286	0	10,90071	740,2203	0,3452222	0,7456512	408,7875	3,782298	0	58	89	743						Untertest3.avi	0	880	547	72	111	17	628	450	0	Content		17	632	23404351	1323886116
23421	08:55:05.755	00:00:23.420	1406	162,2495	748,5688	0,5106554	0,7212115	405,3546	3,817372	0	-3,142387	722,7446	0,3454531	0,7462317	409,5645	3,793519	0	58	80	736						Untertest3.avi	0	880	547	72	111	17	628	450	0	Content		8	625	23420973	1323902738
23438	08:55:05.772	00:00:23.437	1407	170,9701	741,4353	0,5100768	0,7214687	403,4718	3,853113	0	10,37564	727,598	0,3456372	0,7462917	410,4894	3,778007	0	58	91	735						Untertest3.avi	0	880	547	72	111	17	628	450	0	Content		19	624	23437598	1323919363
23454	08:55:05.788	00:00:23.454	1408	169,0695	748,1937	0,5109158	0,7213913	406,28	3,851839	0	20,44748	724,5503	0,3453611	0,7462951	409,5063	3,750058	0	58	95	736						Untertest3.avi	0	880	547	72	111	17	628	450	0	Content		23	625	23454346	1323936111
23471	08:55:05.805	00:00:23.470	1409	172,325	747,7037	0,5113315	0,7213644	407,6908	3,863768	0	5,732174	738,3562	0,3452983	0,7462457	409,3349	3,834416	0	58	89	743						Untertest3.avi	0	880	547	72	111	17	628	450	0	Content		17	632	23470973	1323952738
23488	08:55:05.822	00:00:23.487	1410	164,2662	747,4459	0,5113264	0,7213477	407,7456	3,847894	0	8,473276	744,6055	0,3450381	0,746004	408,3103	3,80561	0	58	86	746						Untertest3.avi	0	880	547	72	111	17	628	450	0	Content		14	635	23487595	1323969360
23504	08:55:05.838	00:00:23.504	1411	173,5909	747,2824	0,5101326	0,7214941	404,0735	3,867347	0	14,66818	730,6449	0,3451914	0,7462775	409,2358	3,77341	0	58	94	739						Untertest3.avi	0	880	547	72	111	17	628	450	0	Content		22	628	23504221	1323985986
23521	08:55:05.855	00:00:23.520	1412	175,3562	748,236	0,5088423	0,7214669	400,5386	3,784891	0	0,8075151	727,5549	0,3444311	0,7461458	406,2674	3,765807	0	58	88	738						Untertest3.avi	0	880	547	72	111	17	628	450	0	Content		16	627	23520965	1324002730
23538	08:55:05.872	00:00:23.537	1413	164,4428	738,0019	0,5097941	0,721646	403,8152	3,850049	0	4,984821	744,4038	0,3441098	0,7462844	405,2735	3,766483	0	58	85	741						Untertest3.avi	0	880	547	72	111	17	628	450	0	Content		13	630	23537589	1324019354
23554	08:55:05.888	00:00:23.554	1414	168,4765	745,2721	0,5105869	0,7217206	406,5654	3,841681	0	13,25783	742,0703	0,3442711	0,7463604	406,3468	3,744166	0	58	91	744						Untertest3.avi	0	880	547	72	111	17	628	450	0	Content		19	633	23554216	1324035981
23571	08:55:05.905	00:00:23.570	1415	159,3005	746,9492	0,5102333	0,7217931	405,6738	3,866904	0	0,4957737	735,8116	0,3442646	0,7463766	406,7645	3,785053	0	58	80	741						Untertest3.avi	0	880	547	72	111	17	628	450	0	Content		8	630	23570838	1324052603
23588	08:55:05.922	00:00:23.587	1416	167,8112	748,8784	0,5120245	0,7217585	411,1158	3,930197	0	2,315836	739,1727	0,344459	0,7463357	407,9408	3,725733	0	58	85	744						Untertest3.avi	0	880	547	72	111	17	628	450	0	Content		13	633	23587585	1324069350
23604	08:55:05.938	00:00:23.604	1417	198,3815	755,0386	0,5101038	0,7214207	408,1705	3,88021	0	56,70856	745,0735	0,3432196	0,7459623	405,6686	3,715639	0	58	128	750						Untertest3.avi	0	880	547	72	111	17	628	450	0	Content		56	639	23604211	1324085976
23621	08:55:05.955	00:00:23.620	1418	316,0518	715,6925	0,5066458	0,7210695	403,7441	3,79518	0	182,2641	747,874	0,3403195	0,7450939	400,0989	3,678918	0	59	249	732						Untertest3.avi	0	880	547	72	111	312	628	899	0	Content		177	621	23620834	1324102599
23637	08:55:05.971	00:00:23.637	1419	355,4179	711,0463	0,5038722	0,7205312	400,8878	3,809578	0	288,4557	739,1892	0,3389928	0,7445927	399,7922	3,655962	0	59	322	725						Untertest3.avi	0	880	547	72	111	312	628	899	0	Content		250	614	23637459	1324119224
23654	08:55:05.988	00:00:23.654	1420	418,5846	721,2036	0,5010728	0,7203593	396,0132	3,756861	0	347,9797	741,3119	0,338026	0,744386	398,9854	3,579979	0	59	383	731						Untertest3.avi	0	880	547	72	111	312	628	899	0	Content		311	620	23654210	1324135975
23671	08:55:06.005	00:00:23.670	1421	428,0884	729,9005	0,4990449	0,7205856	391,0611	3,695628	0	369,5903	742,0659	0,3372645	0,7446305	397,0796	3,597855	0	59	399	736						Untertest3.avi	0	880	547	72	111	312	628	899	0	Content		327	625	23670834	1324152599
23687	08:55:06.021	00:00:23.687	1422	-1024	-768	-1	-1	-1	-1	4	362,5388	742,0581	0,3373283	0,7448342	397,3528	3,556131	0	59	363	742						Untertest3.avi	0	880	547	72	111	312	628	899	0	Content		291	631	23687459	1324169224
23704	08:55:06.038	00:00:23.704	1423	421,8286	734,9633	0,4987115	0,7209513	389,5991	3,550967	0	343,8242	737,8065	0,337008	0,7451197	396,1997	3,579892	0	59	383	736						Untertest3.avi	0	880	547	72	111	312	628	899	0	Content		311	625	23704081	1324185846
23721	08:55:06.055	00:00:23.720	1424	428,6851	740,9293	0,4994894	0,7210523	391,493	3,533602	0	349,0776	746,0565	0,3372392	0,7451724	397,2492	3,599255	0	59	389	743						Untertest3.avi	0	880	547	72	111	312	628	899	0	Content		317	632	23720830	1324202595
23737	08:55:06.071	00:00:23.737	1425	426,2058	730,1153	0,4996181	0,7211509	391,5916	3,52539	0	356,5847	740,533	0,3372297	0,7452989	397,1358	3,594729	0	59	391	735						Untertest3.avi	0	880	547	72	111	312	628	899	0	Content		319	624	23737453	1324219218
23754	08:55:06.088	00:00:23.754	1426	433,5233	740,5846	0,4990415	0,7212344	389,5559	3,551474	0	353,7949	737,7797	0,3372114	0,7453389	397,0213	3,518261	0	59	394	739						Untertest3.avi	0	880	547	72	111	312	628	899	0	Content		322	628	23754075	1324235840
23771	08:55:06.105	00:00:23.770	1427	421,555	738,2253	0,4992279	0,7212246	390,0078	3,556921	0	348,1837	736,7391	0,3375667	0,745335	398,4973	3,562723	0	59	385	737						Untertest3.avi	0	880	547	72	111	312	628	899	0	Content		313	626	23770700	1324252465
23787	08:55:06.121	00:00:23.787	1428	432,6067	732,2934	0,4980476	0,7211732	386,254	3,499587	0	350,1142	737,499	0,3370901	0,7452908	396,5651	3,578666	0	59	391	735						Untertest3.avi	0	880	547	72	111	312	628	899	0	Content		319	624	23787449	1324269214
23804	08:55:06.138	00:00:23.804	1429	432,4666	733,4172	0,4996653	0,7211239	390,8339	3,544743	0	353,7578	738,4012	0,3371466	0,7451578	396,791	3,522843	0	59	393	736						Untertest3.avi	0	880	547	72	111	312	628	899	0	Content		321	625	23804074	1324285839
23821	08:55:06.155	00:00:23.820	1430	431,0886	733,4025	0,4998074	0,7212682	391,0925	3,59325	0	344,4842	731,9879	0,3370068	0,7453123	396,1063	3,540445	0	59	388	733						Untertest3.avi	0	880	547	72	111	312	628	899	0	Content		316	622	23820699	1324302464
23837	08:55:06.171	00:00:23.837	1431	433,2493	729,3832	0,4996244	0,721345	390,467	3,567696	0	360,4011	738,2771	0,3373435	0,7454907	397,4702	3,538813	0	59	397	734						Untertest3.avi	0	880	547	72	111	312	628	899	0	Content		325	623	23837325	1324319090
23854	08:55:06.188	00:00:23.853	1432	426,8198	730,5125	0,4995989	0,7213393	390,3739	3,516154	0	345,9258	733,5283	0,337315	0,7455162	397,2885	3,545361	0	59	386	732						Untertest3.avi	0	880	547	72	111	312	628	899	0	Content		314	621	23853947	1324335712
23871	08:55:06.205	00:00:23.870	1433	424,3289	731,4481	0,4996191	0,7211773	390,4319	3,527407	0	344,976	735,7908	0,3374411	0,7454871	397,8773	3,537555	0	59	385	734						Untertest3.avi	0	880	547	72	111	312	628	899	0	Content		313	623	23870694	1324352459
23887	08:55:06.221	00:00:23.887	1434	424,268	739,0002	0,4997443	0,7211639	390,7689	3,573985	0	343,9307	727,4904	0,3375554	0,7455006	398,3546	3,522605	0	59	384	733						Untertest3.avi	0	880	547	72	111	312	628	899	0	Content		312	622	23887318	1324369083
23904	08:55:06.238	00:00:23.903	1435	427,8568	736,2469	0,5008423	0,7211345	394,1264	3,588653	0	347,1797	731,2556	0,3372816	0,7454994	396,9689	3,56004	0	59	388	734						Untertest3.avi	0	880	547	72	111	312	628	899	0	Content		316	623	23903941	1324385706
23921	08:55:06.255	00:00:23.920	1436	435,0788	731,2569	0,5001152	0,7211257	391,7103	3,554036	0	349,1567	728,5166	0,3372528	0,7454559	396,7395	3,563181	0	59	392	730						Untertest3.avi	0	880	547	72	111	312	628	899	0	Content		320	619	23920690	1324402455
23937	08:55:06.271	00:00:23.937	1437	432,1252	733,011	0,498402	0,7211508	386,4124	3,527806	0	338,8665	728,9772	0,3373115	0,7454572	397,0067	3,501038	0	59	385	731						Untertest3.avi	0	880	547	72	111	312	628	899	0	Content		313	620	23937317	1324419082
23954	08:55:06.288	00:00:23.953	1438	423,0134	737,2845	0,4985145	0,7211764	386,7119	3,521884	0	339,8126	733,7142	0,3367994	0,7454894	394,9232	3,556115	0	59	381	735						Untertest3.avi	0	880	547	72	111	312	628	899	0	Content		309	624	23953939	1324435704
23971	08:55:06.305	00:00:23.970	1439	429,3766	742,3621	0,4985094	0,7211327	386,6112	3,518965	0	338,6722	736,5338	0,3373179	0,7454008	396,9537	3,539535	0	59	384	739						Untertest3.avi	0	880	547	72	111	312	628	899	0	Content		312	628	23970563	1324452328
23987	08:55:06.321	00:00:23.987	1440	428,4619	735,6678	0,4987248	0,7209795	387,069	3,550633	0	350,1188	734,5132	0,3375212	0,7451426	397,5375	3,552523	0	59	389	735						Untertest3.avi	0	880	547	72	111	312	628	899	0	Content		317	624	23987314	1324469079
24004	08:55:06.338	00:00:24.003	1441	428,0939	735,3003	0,4989181	0,7207526	387,4607	3,521831	0	336,4139	737,3975	0,3374713	0,7448965	397,0004	3,528352	0	59	382	736						Untertest3.avi	0	880	547	72	111	312	628	899	0	Content		310	625	24003938	1324485703
24021	08:55:06.355	00:00:24.020	1442	428,3462	735,2238	0,4996357	0,7207898	389,2489	3,550595	0	344,1462	746,5594	0,3376475	0,744799	397,4434	3,571826	0	59	386	741						Untertest3.avi	0	880	547	72	111	312	628	899	0	Content		314	630	24020564	1324502329
24037	08:55:06.371	00:00:24.037	1443	421,891	729,5637	0,5010815	0,720997	393,2581	3,614429	0	330,2737	737,1488	0,3377816	0,7448319	397,78	3,581138	0	59	376	733						Untertest3.avi	0	880	547	72	111	312	628	899	0	Content		304	622	24037185	1324518950
24054	08:55:06.388	00:00:24.053	1444	432,6083	734,6809	0,499701	0,7211899	388,9315	3,579039	0	345,0438	736,0674	0,3379882	0,7449455	398,7428	3,579921	0	59	389	735						Untertest3.avi	0	880	547	72	111	312	628	899	0	Content		317	624	24053811	1324535576
24071	08:55:06.405	00:00:24.070	1445	436,8278	728,8199	0,5011569	0,7214235	393,4479	3,596144	0	343,0936	746,314	0,3379136	0,7449677	398,4318	3,627621	0	59	390	738						Untertest3.avi	0	880	547	72	111	312	628	899	0	Content		318	627	24070558	1324552323
24087	08:55:06.421	00:00:24.087	1446	440,5979	738,2803	0,499589	0,7211879	388,6449	3,566341	0	327,9022	750,6462	0,3380319	0,7449182	399,0115	3,625656	0	59	384	744						Untertest3.avi	0	880	547	72	111	312	628	899	0	Content		312	633	24087181	1324568946
24104	08:55:06.438	00:00:24.103	1447	442,7426	740,4584	0,5012733	0,7210476	393,8735	3,61288	0	342,0451	749,0205	0,3376912	0,7448408	397,2561	3,582733	0	59	392	745						Untertest3.avi	0	880	547	72	111	312	628	899	0	Content		320	634	24103805	1324585570
24121	08:55:06.455	00:00:24.120	1448	427,1676	731,1869	0,4997464	0,7210827	389,005	3,543063	0	327,1761	743,694	0,3377534	0,7448009	397,4346	3,568112	0	59	377	737						Untertest3.avi	0	880	547	72	111	312	628	899	0	Content		305	626	24120555	1324602320
24137	08:55:06.471	00:00:24.137	1449	428,1602	728,7305	0,5000491	0,7210991	389,8454	3,543881	0	323,6701	743,9665	0,3380314	0,7447562	398,4791	3,553455	0	59	376	736						Untertest3.avi	0	880	547	72	111	312	628	899	0	Content		304	625	24137181	1324618946
24154	08:55:06.488	00:00:24.153	1450	437,181	736,7816	0,4997051	0,7211803	388,815	3,565882	0	335,6466	754,4379	0,338013	0,7448055	398,4313	3,58958	0	59	386	746						Untertest3.avi	0	880	547	72	111	312	628	899	0	Content		314	635	24153804	1324635569
24170	08:55:06.504	00:00:24.170	1451	440,6323	740,0342	0,5015053	0,7211503	394,4194	3,594875	0	343,1129	750,2962	0,3381484	0,7448549	399,068	3,591234	0	59	392	745						Untertest3.avi	0	880	547	72	111	312	628	899	0	Content		320	634	24170429	1324652194
24187	08:55:06.521	00:00:24.187	1452	429,0067	737,2175	0,5013269	0,7211513	393,8782	3,616024	0	341,9207	746,6791	0,3380655	0,7448675	398,7767	3,517867	0	59	385	742						Untertest3.avi	0	880	547	72	111	312	628	899	0	Content		313	631	24187179	1324668944
24204	08:55:06.538	00:00:24.203	1453	434,6914	738,1389	0,5022879	0,7211108	396,8078	3,584877	0	334,1976	755,0774	0,3381718	0,7448306	399,1118	3,58018	0	59	384	747						Untertest3.avi	0	880	547	72	111	312	628	899	0	Content		312	636	24203807	1324685572
24220	08:55:06.554	00:00:24.220	1454	425,5413	738,4094	0,5021777	0,7212819	396,3198	3,626746	0	340,825	746,5339	0,338335	0,7449062	399,7003	3,60617	0	59	383	742						Untertest3.avi	0	880	547	72	111	312	628	899	0	Content		311	631	24220424	1324702189
24237	08:55:06.571	00:00:24.237	1455	422,5942	735,53	0,5014923	0,7213379	394,1169	3,592333	0	343,7667	754,3429	0,338391	0,7448592	399,8907	3,616461	0	59	383	745						Untertest3.avi	0	880	547	72	111	312	628	899	0	Content		311	634	24237048	1324718813
24254	08:55:06.588	00:00:24.253	1456	427,9767	738,7348	0,5002619	0,7213091	390,2213	3,555835	0	341,6344	747,8355	0,3379199	0,74477	397,7628	3,58882	0	59	385	743						Untertest3.avi	0	880	547	72	111	312	628	899	0	Content		313	632	24253797	1324735562
24270	08:55:06.604	00:00:24.270	1457	430,2741	732,9954	0,5002825	0,7212304	390,2683	3,508387	0	335,4323	747,8951	0,3382586	0,7446872	399,3555	3,549665	0	59	383	740						Untertest3.avi	0	880	547	72	111	312	628	899	0	Content		311	629	24270427	1324752192
24287	08:55:06.621	00:00:24.287	1458	426,4163	736,2937	0,5001521	0,7212296	389,8391	3,595475	0	335,0407	745,8698	0,3381619	0,744628	398,9186	3,575397	0	59	381	741						Untertest3.avi	0	880	547	72	111	312	628	899	0	Content		309	630	24287045	1324768810
24304	08:55:06.638	00:00:24.303	1459	428,7157	734,7811	0,4984855	0,7213088	384,6211	3,468567	0	330,9562	748,7646	0,3379558	0,7446284	397,7559	3,560392	0	59	380	742						Untertest3.avi	0	880	547	72	111	312	628	899	0	Content		308	631	24303796	1324785561
24320	08:55:06.654	00:00:24.320	1460	420,6743	734,2247	0,5002193	0,7214188	389,7487	3,542891	0	327,9901	749,962	0,3381978	0,7446905	398,5362	3,573663	0	59	374	742						Untertest3.avi	0	880	547	72	111	312	628	899	0	Content		302	631	24320418	1324802183
24337	08:55:06.671	00:00:24.337	1461	427,2571	744,0929	0,5030544	0,7213723	398,1446	3,634889	0	351,5668	751,9811	0,3381264	0,7447345	398,0863	3,553576	0	59	389	748						Untertest3.avi	0	880	547	72	111	312	628	899	0	Content		317	637	24337042	1324818807
24354	08:55:06.688	00:00:24.353	1462	422,1042	739,3298	0,5018284	0,7214013	394,652	3,574724	0	330,0291	754,2644	0,3380949	0,7447361	398,0483	3,617747	0	59	376	747						Untertest3.avi	0	880	547	72	111	312	628	899	0	Content		304	636	24353665	1324835430
24370	08:55:06.704	00:00:24.370	1463	418,5435	734,5692	0,5018181	0,7213792	394,6485	3,569845	0	328,6382	745,783	0,3379832	0,7447134	397,6286	3,521814	0	59	374	740						Untertest3.avi	0	880	547	72	111	312	628	899	0	Content		302	629	24370416	1324852181
24387	08:55:06.721	00:00:24.387	1464	427,817	738,2653	0,5029379	0,7213109	397,8423	3,613871	0	335,3953	757,6785	0,3380525	0,7447267	397,9314	3,584565	0	59	382	748						Untertest3.avi	0	880	547	72	111	312	628	899	0	Content		310	637	24387039	1324868804
24404	08:55:06.738	00:00:24.403	1465	432,3967	740,7179	0,5031099	0,7212984	398,3438	3,601882	0	330,7688	745,3428	0,3381209	0,7447587	398,2579	3,580602	0	59	382	743						Untertest3.avi	0	880	547	72	111	312	628	899	0	Content		310	632	24403662	1324885427
24420	08:55:06.754	00:00:24.420	1466	435,2795	744,7553	0,5030302	0,7212819	398,1403	3,599468	0	346,3456	754,5591	0,3380117	0,7447315	397,8376	3,627474	0	59	391	750						Untertest3.avi	0	880	547	72	111	312	628	899	0	Content		319	639	24420286	1324902051
24437	08:55:06.771	00:00:24.436	1467	421,4839	728,407	0,5004023	0,7214172	390,2702	3,570127	0	334,7517	741,554	0,3381341	0,7446463	398,4299	3,559191	0	59	378	735						Untertest3.avi	0	880	547	72	111	312	628	899	0	Content		306	624	24436909	1324918674
24454	08:55:06.788	00:00:24.453	1468	432,7903	738,734	0,5002423	0,7212106	389,3262	3,541162	0	326,0098	747,4111	0,3381674	0,7445986	398,4251	3,601924	0	59	379	743						Untertest3.avi	0	880	547	72	111	312	628	899	0	Content		307	632	24453656	1324935421
24470	08:55:06.804	00:00:24.470	1469	427,4221	742,5272	0,5015568	0,7209092	393,7996	3,591522	0	339,3003	753,2258	0,3380924	0,7446697	398,1637	3,589686	0	59	383	748						Untertest3.avi	0	880	547	72	111	312	628	899	0	Content		311	637	24470285	1324952050
24487	08:55:06.821	00:00:24.486	1470	471,947	762,7803	0,4867705	0,7213851	354,0811	3,254823	0	431,5566	762,8208	0,3346573	0,7451361	386,0035	3,504115	0	59	452	763						Untertest3.avi	0	880	547	72	111	312	628	899	0	Content		380	652	24486905	1324968670
24504	08:55:06.838	00:00:24.503	1471	-1024	-768	-1	-1	-1	-1	4	505,0353	786,3323	0,3229239	0,7456818	339,3371	3,04972	0	59	505	786						Untertest3.avi	0	880	547	72	111	312	628	899	0	Content		433	675	24503656	1324985421
24520	08:55:06.854	00:00:24.520	1472	-1024	-768	-1	-1	-1	-1	4	-1024	-768	-1	-1	-1	-1	4		0	0						Untertest3.avi	0	880	547	72	111				0	Content		-72	-111	24520280	1325002045
24537	08:55:06.871	00:00:24.536	1473	-1024	-768	-1	-1	-1	-1	4	-1024	-768	-1	-1	-1	-1	4		0	0						Untertest3.avi	0	880	547	72	111				0	Content		-72	-111	24536903	1325018668
24554	08:55:06.888	00:00:24.553	1474	-1024	-768	-1	-1	-1	-1	4	-1024	-768	-1	-1	-1	-1	4		0	0						Untertest3.avi	0	880	547	72	111				0	Content		-72	-111	24553528	1325035293
24570	08:55:06.904	00:00:24.570	1475	-1024	-768	-1	-1	-1	-1	4	-1024	-768	-1	-1	-1	-1	4		0	0						Untertest3.avi	0	880	547	72	111				0	Content		-72	-111	24570279	1325052044
24587	08:55:06.921	00:00:24.586	1476	-1024	-768	-1	-1	-1	-1	4	-1024	-768	-1	-1	-1	-1	4		0	0						Untertest3.avi	0	880	547	72	111				0	Content		-72	-111	24586900	1325068665
24604	08:55:06.938	00:00:24.603	1477	-1024	-768	-1	-1	-1	-1	4	-1024	-768	-1	-1	-1	-1	4		0	0						Untertest3.avi	0	880	547	72	111				0	Content		-72	-111	24603523	1325085288
24620	08:55:06.954	00:00:24.620	1478	-1024	-768	-1	-1	-1	-1	4	-1024	-768	-1	-1	-1	-1	4		0	0						Untertest3.avi	0	880	547	72	111				0	Content		-72	-111	24620146	1325101911
24637	08:55:06.971	00:00:24.636	1479	-1024	-768	-1	-1	-1	-1	4	-1024	-768	-1	-1	-1	-1	4		0	0						Untertest3.avi	0	880	547	72	111				0	Content		-72	-111	24636837	1325118602
24654	08:55:06.988	00:00:24.653	1480	-1024	-768	-1	-1	-1	-1	4	-1024	-768	-1	-1	-1	-1	4		0	0						Untertest3.avi	0	880	547	72	111				0	Content		-72	-111	24653520	1325135285
24670	08:55:07.004	00:00:24.670	1481	-1024	-768	-1	-1	-1	-1	4	-1024	-768	-1	-1	-1	-1	4		0	0						Untertest3.avi	0	880	547	72	111				0	Content		-72	-111	24670145	1325151910
24687	08:55:07.021	00:00:24.686	1482	-1024	-768	-1	-1	-1	-1	4	-1024	-768	-1	-1	-1	-1	4		0	0						Untertest3.avi	0	880	547	72	111				0	Content		-72	-111	24686782	1325168547
24704	08:55:07.038	00:00:24.703	1483	-1024	-768	-1	-1	-1	-1	4	-1024	-768	-1	-1	-1	-1	4		0	0						Untertest3.avi	0	880	547	72	111				0	Content		-72	-111	24703519	1325185284
24720	08:55:07.054	00:00:24.720	1484	-1024	-768	-1	-1	-1	-1	4	-1024	-768	-1	-1	-1	-1	4		0	0						Untertest3.avi	0	880	547	72	111				0	Content		-72	-111	24720017	1325201782
24737	08:55:07.071	00:00:24.737	1485	-1024	-768	-1	-1	-1	-1	4	-1024	-768	-1	-1	-1	-1	4		0	0						Untertest3.avi	0	880	547	72	111				0	Content		-72	-111	24737010	1325218775
24754	08:55:07.088	00:00:24.753	1486	-1024	-768	-1	-1	-1	-1	4	-1024	-768	-1	-1	-1	-1	4		0	0						Untertest3.avi	0	880	547	72	111				0	Content		-72	-111	24753678	1325235443
24770	08:55:07.104	00:00:24.770	1487	-1024	-768	-1	-1	-1	-1	4	-1024	-768	-1	-1	-1	-1	4		0	0						Untertest3.avi	0	880	547	72	111				0	Content		-72	-111	24770013	1325251778
24787	08:55:07.121	00:00:24.786	1488	-1024	-768	-1	-1	-1	-1	4	-1024	-768	-1	-1	-1	-1	4		0	0						Untertest3.avi	0	880	547	72	111				0	Content		-72	-111	24786636	1325268401
24803	08:55:07.137	00:00:24.803	1489	-1024	-768	-1	-1	-1	-1	4	-1024	-768	-1	-1	-1	-1	4		0	0						Untertest3.avi	0	880	547	72	111				0	Content		-72	-111	24803259	1325285024
24819	08:55:07.153	00:00:24.819	1490	-1024	-768	-1	-1	-1	-1	4	-1024	-768	-1	-1	-1	-1	4		0	0						Untertest3.avi	0	880	547	72	111				0	Content		-72	-111	24819379	1325301144
24836	08:55:07.170	00:00:24.836	1491	-1024	-768	-1	-1	-1	-1	4	-1024	-768	-1	-1	-1	-1	4		0	0						Untertest3.avi	0	880	547	72	111				0	Content		-72	-111	24836001	1325317766
24853	08:55:07.187	00:00:24.852	1492	-1024	-768	-1	-1	-1	-1	4	-1024	-768	-1	-1	-1	-1	4		0	0						Untertest3.avi	0	880	547	72	111				0	Content		-72	-111	24852624	1325334389
24869	08:55:07.203	00:00:24.869	1493	-1024	-768	-1	-1	-1	-1	4	-1024	-768	-1	-1	-1	-1	4		0	0						Untertest3.avi	0	880	547	72	111				0	Content		-72	-111	24869248	1325351013
24886	08:55:07.220	00:00:24.886	1494	-1024	-768	-1	-1	-1	-1	4	-1024	-768	-1	-1	-1	-1	4		0	0						Untertest3.avi	0	880	547	72	111				0	Content		-72	-111	24886443	1325368208
24904	08:55:07.238	00:00:24.903	1495	-1024	-768	-1	-1	-1	-1	4	-1024	-768	-1	-1	-1	-1	4		0	0						Untertest3.avi	0	880	547	72	111				0	Content		-72	-111	24903817	1325385582
24921	08:55:07.255	00:00:24.921	1496	-1024	-768	-1	-1	-1	-1	4	-1024	-768	-1	-1	-1	-1	4		0	0						Untertest3.avi	0	880	547	72	111				0	Content		-72	-111	24921065	1325402830
24936	08:55:07.270	00:00:24.935	1497	-1024	-768	-1	-1	-1	-1	4	-1024	-768	-1	-1	-1	-1	4		0	0						Untertest3.avi	0	880	547	72	111				0	Content		-72	-111	24935995	1325417760
24953	08:55:07.287	00:00:24.952	1498	-1024	-768	-1	-1	-1	-1	4	-1024	-768	-1	-1	-1	-1	4		0	0						Untertest3.avi	0	880	547	72	111				0	Content		-72	-111	24952616	1325434381
24969	08:55:07.303	00:00:24.969	1499	-1024	-768	-1	-1	-1	-1	4	-1024	-768	-1	-1	-1	-1	4		0	0						Untertest3.avi	0	880	547	72	111				0	Content		-72	-111	24969366	1325451131
24986	08:55:07.320	00:00:24.985	1500	-1024	-768	-1	-1	-1	-1	4	-1024	-768	-1	-1	-1	-1	4		0	0						Untertest3.avi	0	880	547	72	111				0	Content		-72	-111	24985852	1325467617
25003	08:55:07.337	00:00:25.003	1501	184,2418	757,0928	0,5140134	0,7200445	416,232	3,451388	1	184,2418	757,0928	0,5140134	0,7200445	416,232	3,451388	3	60	184	757						Untertest3.avi	0	880	547	72	111	58	645	84	0	Content		112	646	25003099	1325484864
25020	08:55:07.354	00:00:25.020	1502	170,9503	756,763	0,5110611	0,7203357	407,6421	3,464981	1	170,9503	756,763	0,5110611	0,7203357	407,6421	3,464981	3	60	171	757						Untertest3.avi	0	880	547	72	111	58	645	84	0	Content		99	646	25020091	1325501856
25037	08:55:07.371	00:00:25.036	1503	161,248	749,1309	0,5112978	0,7205922	407,6421	3,502731	1	161,248	749,1309	0,5112978	0,7205922	407,6421	3,502731	3	60	161	749						Untertest3.avi	0	880	547	72	111	58	645	84	0	Content		89	638	25036604	1325518369
25053	08:55:07.387	00:00:25.053	1504	177,248	743,5291	0,5107589	0,7205829	405,9427	3,442915	0	23,42908	757,9302	0,345372	0,7440948	407,4039	3,452984	0	60	100	751						Untertest3.avi	0	880	547	72	111	58	645	84	0	Content		28	640	25053348	1325535113
25070	08:55:07.404	00:00:25.069	1505	176,5162	752,2382	0,5116822	0,7204039	408,7399	3,417795	0	16,67845	762,0236	0,3451821	0,7440183	406,3657	3,487936	0	60	97	757						Untertest3.avi	0	880	547	72	111	58	645	84	0	Content		25	646	25069971	1325551736
25087	08:55:07.421	00:00:25.086	1506	168,4351	751,7855	0,5115521	0,7204114	408,1974	3,431715	0	27,84179	758,9922	0,3451334	0,7440217	406,0815	3,38569	0	61	98	755						Untertest3.avi	0	880	547	72	111	20	644	233	0	Content		26	644	25086665	1325568430
25103	08:55:07.437	00:00:25.103	1507	164,0416	756,8418	0,5116157	0,7204049	408,3085	3,444955	0	6,245073	766,9656	0,3451255	0,7440577	406,0623	3,399495	0	61	85	762						Untertest3.avi	0	880	547	72	111	20	644	233	0	Content		13	651	25103219	1325584984
25120	08:55:07.454	00:00:25.119	1508	163,9762	749,6992	0,5111429	0,7205523	406,802	3,404945	0	19,95435	762,6729	0,345396	0,7441799	407,5961	3,442905	0	61	92	756						Untertest3.avi	0	880	547	72	111	20	644	233	0	Content		20	645	25119844	1325601609
25136	08:55:07.470	00:00:25.136	1509	179,4829	757,595	0,5111198	0,720711	406,7558	3,406789	0	-1,13903	741,5283	0,3453713	0,7444005	407,7167	3,370524	0	61	89	750						Untertest3.avi	0	880	547	72	111	20	644	233	0	Content		17	639	25136468	1325618233
25153	08:55:07.487	00:00:25.153	1510	168,407	752,4568	0,5102544	0,7207339	404,2604	3,374979	0	21,29889	756,3754	0,3453786	0,7444049	408,0309	3,305438	0	61	95	754						Untertest3.avi	0	880	547	72	111	20	644	233	0	Content		23	643	25153219	1325634984
25170	08:55:07.504	00:00:25.169	1511	167,0465	752,5051	0,5115534	0,7206202	408,3148	3,375853	0	-1024	-768	-1	-1	-1	-1	4	61	167	753						Untertest3.avi	0	880	547	72	111	20	644	233	0	Content		95	642	25169840	1325651605
25186	08:55:07.520	00:00:25.186	1512	171,1683	751,5472	0,5117003	0,7206607	408,9109	3,399151	0	13,77542	757,9235	0,3451451	0,7445734	407,7187	3,376943	0	61	92	755						Untertest3.avi	0	880	547	72	111	20	644	233	0	Content		20	644	25186465	1325668230
25203	08:55:07.537	00:00:25.203	1513	183,3908	752,968	0,5105014	0,7210261	404,6375	3,415603	0	11,32017	751,625	0,3454223	0,7446646	409,3026	3,442422	0	61	97	752						Untertest3.avi	0	880	547	72	111	20	644	233	0	Content		25	641	25203089	1325684854
25220	08:55:07.554	00:00:25.219	1514	169,5829	748,5303	0,5103951	0,7209431	404,8181	3,382263	0	12,80953	761,1583	0,3451296	0,7445092	408,236	3,330963	0	61	91	755						Untertest3.avi	0	880	547	72	111	20	644	233	0	Content		19	644	25219838	1325701603
25236	08:55:07.570	00:00:25.236	1515	179,5916	749,7985	0,5103133	0,7209709	404,6057	3,362231	0	-10,133	745,1705	0,3451501	0,7444966	408,3943	3,273414	0	61	85	747						Untertest3.avi	0	880	547	72	111	20	644	233	0	Content		13	636	25236460	1325718225
25253	08:55:07.587	00:00:25.253	1516	168,0322	748,9719	0,5101821	0,7209907	404,2165	3,28864	0	15,48373	751,5024	0,3451407	0,7445326	408,5487	3,343627	0	61	92	750						Untertest3.avi	0	880	547	72	111	20	644	233	0	Content		20	639	25253084	1325734849
25270	08:55:07.604	00:00:25.269	1517	179,6327	766,4265	0,5091365	0,7209628	401,136	3,264853	0	5,501904	750,3591	0,34505	0,7445086	408,1768	3,27126	0	61	93	758						Untertest3.avi	0	880	547	72	111	20	644	233	0	Content		21	647	25269835	1325751600
25286	08:55:07.620	00:00:25.286	1518	173,779	753,2158	0,5077251	0,7209156	396,7207	3,250874	0	-7,04354	759,7744	0,345044	0,7444226	408,2649	3,366499	0	61	83	756						Untertest3.avi	0	880	547	72	111	20	644	233	0	Content		11	645	25286460	1325768225
25303	08:55:07.637	00:00:25.303	1519	158,6675	752,2979	0,5123562	0,7208006	411,4058	3,364413	0	-1,144809	748,5112	0,3449101	0,7443855	407,909	3,321563	0	61	79	750						Untertest3.avi	0	880	547	72	111	20	644	233	0	Content		7	639	25303085	1325784850
25320	08:55:07.654	00:00:25.319	1520	137,1788	773,8159	0,5100189	0,7211272	402,5495	3,282063	0	-28,37465	772,7822	0,3453893	0,744681	406,8125	3,273675	0	62	54	773						Untertest3.avi	0	880	547	72	111	-118	701	200	0	Content		-18	662	25319712	1325801477
25336	08:55:07.670	00:00:25.336	1521	30,42279	790,4493	0,5133903	0,7221541	408,438	3,331937	0	-122,6747	798,7338	0,3480037	0,7456149	410,7491	3,442876	0	62	-46	795						Untertest3.avi	0	880	547	72	111	-118	701	200	0	Content		-118	684	25336333	1325818098
25353	08:55:07.687	00:00:25.353	1522	5,548505	798,4726	0,5130163	0,7231531	405,2445	3,293662	0	-1024	-768	-1	-1	-1	-1	4	62	6	798						Untertest3.avi	0	880	547	72	111	-118	701	200	0	Content		-66	687	25353081	1325834846
25370	08:55:07.704	00:00:25.369	1523	-1024	-768	-1	-1	-1	-1	4	-1024	-768	-1	-1	-1	-1	4	62	0	0						Untertest3.avi	0	880	547	72	111	-118	701	200	0	Content		-72	-111	25369707	1325851472
25386	08:55:07.720	00:00:25.386	1524	28,69105	827,8083	0,5135356	0,7234557	406,2921	3,250992	0	-232,4891	800,3959	0,3489611	0,7470643	410,7492	3,29855	0	62	-102	814						Untertest3.avi	0	880	547	72	111	-118	701	200	0	Content		-174	703	25386451	1325868216
25403	08:55:07.737	00:00:25.403	1525	-5,208148	825,9922	0,5134538	0,7233067	406,2921	3,248404	0	-253,3124	788,9881	0,3490027	0,746681	410,7492	3,324994	0	62	-129	807						Untertest3.avi	0	880	547	72	111	-118	701	200	0	Content		-201	696	25403078	1325884843
25420	08:55:07.754	00:00:25.419	1526	21,79036	819,9201	0,5132405	0,7233465	405,2063	3,234506	0	-1024	-768	-1	-1	-1	-1	4	62	22	820						Untertest3.avi	0	880	547	72	111	-118	701	200	0	Content		-50	709	25419707	1325901472
25436	08:55:07.770	00:00:25.436	1527	-26,57628	799,8543	0,5131962	0,7232801	405,2063	3,297684	0	-239,911	792,653	0,3490601	0,7470156	410,7492	3,338637	0	62	-133	796						Untertest3.avi	0	880	547	72	111	-118	701	200	0	Content		-205	685	25436449	1325918214
25453	08:55:07.787	00:00:25.453	1528	0,4349883	829,7455	0,5132425	0,7233253	405,2063	3,211611	0	-236,3564	806,5278	0,3490831	0,7466314	410,7492	3,368443	0	62	-118	818						Untertest3.avi	0	880	547	72	111	-118	701	200	0	Content		-190	707	25453074	1325934839
25470	08:55:07.804	00:00:25.469	1529	6,901014	817,1017	0,513547	0,7235355	405,3532	3,281107	0	-1024	-768	-1	-1	-1	-1	4	62	7	817						Untertest3.avi	0	880	547	72	111	-118	701	200	0	Content		-65	706	25469698	1325951463
25486	08:55:07.820	00:00:25.486	1530	2,587094	813,2981	0,5135652	0,7236492	405,3532	3,310294	0	-240,2926	811,5116	0,3490718	0,7469094	410,7492	3,365888	0	62	-119	812						Untertest3.avi	0	880	547	72	111	-118	701	200	0	Content		-191	701	25486321	1325968086
25503	08:55:07.837	00:00:25.503	1531	-2,206774	831,3801	0,5133005	0,7234964	405,3532	3,23167	0	-233,8715	823,0966	0,3477857	0,7468618	405,3533	3,254415	0	62	-118	827						Untertest3.avi	0	880	547	72	111	-118	701	200	0	Content		-190	716	25503071	1325984836
25520	08:55:07.854	00:00:25.519	1532	-0,2723877	824,2436	0,5132902	0,7235191	404,9132	3,275387	0	-1024	-768	-1	-1	-1	-1	4	63	0	824						Untertest3.avi	0	880	547	72	111	-178	707	200	0	Content		-72	713	25519698	1326001463
25536	08:55:07.870	00:00:25.536	1533	9,393145	825,9321	0,5133697	0,7234721	404,9132	3,17651	0	-233,0739	819,3293	0,3477782	0,7468884	404,9132	3,232435	0	63	-112	823						Untertest3.avi	0	880	547	72	111	-178	707	200	0	Content		-184	712	25536317	1326018082
25553	08:55:07.887	00:00:25.552	1534	9,617949	827,1884	0,5134483	0,723487	404,9132	3,167372	0	-243,212	803,2766	0,3478124	0,7468498	404,9132	3,113855	0	63	-117	815						Untertest3.avi	0	880	547	72	111	-178	707	200	0	Content		-189	704	25552941	1326034706
25570	08:55:07.904	00:00:25.569	1535	9,842754	828,4448	0,5144774	0,7234924	407,9023	3,158234	0	286,9546	837,6184	0,3549578	0,7468135	407,9023	3,214278	0	63	148	833						Untertest3.avi	0	880	547	72	111	-178	707	200	0	Content		76	722	25569688	1326051453
25586	08:55:07.920	00:00:25.586	1536	8,742294	838,7853	0,5144941	0,7234185	407,9023	3,190037	0	-254,011	809,9498	0,3485264	0,7467691	407,9023	3,230099	0	63	-123	824						Untertest3.avi	0	880	547	72	111	-178	707	200	0	Content		-195	713	25586313	1326068078
25603	08:55:07.937	00:00:25.602	1537	-2,25821	826,4277	0,5144864	0,7233539	407,9023	3,215197	0	-218,2806	833,9467	0,3484958	0,7467068	407,9023	3,023789	0	63	-110	830						Untertest3.avi	0	880	547	72	111	-178	707	200	0	Content		-182	719	25602936	1326084701
25620	08:55:07.954	00:00:25.619	1538	19,16073	812,1835	0,515148	0,7233983	409,5861	3,244413	0	-1024	-768	-1	-1	-1	-1	4	63	19	812						Untertest3.avi	0	880	547	72	111	-178	707	200	0	Content		-53	701	25619560	1326101325
25636	08:55:07.970	00:00:25.636	1539	27,86477	819,2874	0,5151656	0,7234354	409,5861	3,187655	0	-239,276	801,7833	0,3488654	0,74665	409,5861	3,29036	0	63	-106	811						Untertest3.avi	0	880	547	72	111	-178	707	200	0	Content		-178	700	25636182	1326117947
25653	08:55:07.987	00:00:25.652	1540	21,16009	826,8489	0,5151508	0,723446	409,5861	3,196258	0	-245,6628	809,1168	0,3488396	0,7466875	409,5861	3,216942	0	63	-112	818						Untertest3.avi	0	880	547	72	111	-178	707	200	0	Content		-184	707	25652930	1326134695
25670	08:55:08.004	00:00:25.669	1541	7,459842	813,3838	0,5132557	0,723362	404,1969	3,318974	0	-1024	-768	-1	-1	-1	-1	4	63	7	813						Untertest3.avi	0	880	547	72	111	-178	707	200	0	Content		-65	702	25669558	1326151323
25686	08:55:08.020	00:00:25.686	1542	24,38514	825,5011	0,5132741	0,7234581	404,1969	3,111814	0	-226,2556	805,309	0,3474959	0,7470069	404,197	3,293241	0	63	-101	815						Untertest3.avi	0	880	547	72	111	-178	707	200	0	Content		-173	704	25686179	1326167944
25703	08:55:08.037	00:00:25.702	1543	18,629	826,836	0,5133012	0,7234391	404,1969	3,148957	0	-242,702	775,3339	0,3475069	0,7465528	404,197	3,387022	0	63	-112	801						Untertest3.avi	0	880	547	72	111	-178	707	200	0	Content		-184	690	25702928	1326184693
25720	08:55:08.054	00:00:25.719	1544	26,34628	821,6683	0,5134333	0,7233873	404,5944	3,131791	0	-1024	-768	-1	-1	-1	-1	4	64	26	822						Untertest3.avi	0	880	547	72	111	-109	710	150	0	Content		-46	711	25719554	1326201319
25736	08:55:08.070	00:00:25.736	1545	33,76405	820,161	0,5136472	0,7232938	404,5944	3,089946	0	-226,5826	788,7541	0,3475687	0,7468551	404,5945	3,182348	0	64	-96	804						Untertest3.avi	0	880	547	72	111	-109	710	150	0	Content		-168	693	25736174	1326217939
25753	08:55:08.087	00:00:25.752	1546	12,02673	823,2158	0,5136481	0,7231742	404,5944	3,249441	0	-236,4503	803,8462	0,3475451	0,7461919	404,5945	3,211339	0	64	-112	814						Untertest3.avi	0	880	547	72	111	-109	710	150	0	Content		-184	703	25752925	1326234690
25770	08:55:08.104	00:00:25.769	1547	30,4286	822,7733	0,5145533	0,7227848	408,1411	3,295354	0	-1024	-768	-1	-1	-1	-1	4	64	30	823						Untertest3.avi	0	880	547	72	111	-109	710	150	0	Content		-42	712	25769549	1326251314
25786	08:55:08.120	00:00:25.786	1548	34,05926	819,0234	0,5135707	0,7227985	405,0247	3,252825	0	-1024	-768	-1	-1	-1	-1	4	64	34	819						Untertest3.avi	0	880	547	72	111	-109	710	150	0	Content		-38	708	25786173	1326267938
25803	08:55:08.137	00:00:25.802	1549	36,8196	827,8473	0,5121123	0,7227233	400,8477	3,211998	0	265,4197	841,2494	0,3530804	0,7460664	400,8477	3,014451	0	64	151	835						Untertest3.avi	0	880	547	72	111	-109	710	150	0	Content		79	724	25802797	1326284562
25819	08:55:08.153	00:00:25.819	1550	15,26315	817,6055	0,5120925	0,722847	400,8477	3,238729	0	-235,6002	811,587	0,3464704	0,7460124	400,8477	3,14194	0	64	-110	815						Untertest3.avi	0	880	547	72	111	-109	710	150	0	Content		-182	704	25819422	1326301187
25836	08:55:08.170	00:00:25.836	1551	21,83394	824,6768	0,5120701	0,7228436	400,8477	3,192786	0	-215,8502	819,3499	0,3464472	0,7461189	400,8477	3,02689	0	64	-97	822						Untertest3.avi	0	880	547	72	111	-109	710	150	0	Content		-169	711	25836170	1326317935
25853	08:55:08.187	00:00:25.852	1552	22,15689	821,2847	0,512027	0,7226691	400,7649	3,184188	0	-1024	-768	-1	-1	-1	-1	4	64	22	821						Untertest3.avi	0	880	547	72	111	-109	710	150	0	Content		-50	710	25852795	1326334560
25869	08:55:08.203	00:00:25.869	1553	14,9576	825,3838	0,5120605	0,7224748	400,7648	3,098477	0	-213,1987	820,1456	0,3464295	0,7455931	400,7649	3,103451	0	65	-99	823						Untertest3.avi	0	880	547	72	111	-173	709	116	0	Content		-171	712	25869421	1326351186
25886	08:55:08.220	00:00:25.886	1554	25,4421	826,5059	0,5120688	0,7220404	400,7648	3,074119	0	-233,6451	806,7531	0,3464555	0,7451921	400,7649	3,019806	0	65	-104	817						Untertest3.avi	0	880	547	72	111	-173	709	116	0	Content		-176	706	25886043	1326367808
25903	08:55:08.237	00:00:25.902	1555	24,10443	825,9871	0,5133049	0,7219061	404,672	3,049761	0	-1024	-768	-1	-1	-1	-1	4	65	24	826						Untertest3.avi	0	880	547	72	111	-173	709	116	0	Content		-48	715	25902668	1326384433
25919	08:55:08.253	00:00:25.919	1556	-0,7787706	821,4714	0,5134324	0,7220271	404,672	3,208102	0	-226,8063	802,8462	0,347385	0,7451288	404,6721	3,189559	0	65	-114	812						Untertest3.avi	0	880	547	72	111	-173	709	116	0	Content		-186	701	25919416	1326401181
25936	08:55:08.270	00:00:25.936	1557	13,84046	835,5677	0,513319	0,7219952	404,672	3,114627	0	-253,2802	820,8068	0,347369	0,7453132	404,6721	3,098552	0	65	-120	828						Untertest3.avi	0	880	547	72	111	-173	709	116	0	Content		-192	717	25936041	1326417806
25953	08:55:08.287	00:00:25.952	1558	3,811099	834,8965	0,5133189	0,7219782	404,7155	3,163789	0	-253,2802	820,8068	0,3488016	0,7452398	410,866	3,098552	0	65	-125	828						Untertest3.avi	0	880	547	72	111	-173	709	116	0	Content		-197	717	25952664	1326434429
25969	08:55:08.303	00:00:25.969	1559	49,1404	796,6628	0,5122021	0,7201797	404,7155	3,077562	0	-149,0184	776,8749	0,3480749	0,7439505	410,866	3,062214	0	65	-50	787						Untertest3.avi	0	880	547	72	111	-173	709	116	0	Content		-122	676	25969411	1326451176
25986	08:55:08.320	00:00:25.985	1560	98,43153	734,1677	0,5111436	0,7180426	404,7155	3,159169	0	-83,62315	728,342	0,3470101	0,7419088	410,866	3,093083	0	66	7	731						Untertest3.avi	0	880	547	72	111	-16	611	233	0	Content		-65	620	25985915	1326467680
26003	08:55:08.337	00:00:26.002	1561	118,7517	711,0021	0,5109216	0,7169779	404,353	3,159822	0	-1024	-768	-1	-1	-1	-1	4	66	119	711						Untertest3.avi	0	880	547	72	111	-16	611	233	0	Content		47	600	26002662	1326484427
26019	08:55:08.353	00:00:26.019	1562	116,3063	729,2748	0,5110965	0,716906	404,353	3,048321	0	-0,9077918	701,1371	0,3465044	0,7413545	410,866	3,243612	0	66	58	715						Untertest3.avi	0	880	547	72	111	-16	611	233	0	Content		-14	604	26019284	1326501049
26036	08:55:08.370	00:00:26.035	1563	103,5933	717,7451	0,5112717	0,7170342	404,353	3,078267	0	-22,98413	707,2282	0,3464229	0,7411194	410,866	3,248241	0	66	40	712						Untertest3.avi	0	880	547	72	111	-16	611	233	0	Content		-32	601	26035911	1326517676
26053	08:55:08.387	00:00:26.052	1564	118,3813	723,736	0,5096734	0,7169237	399,1949	3,054564	0	-1024	-768	-1	-1	-1	-1	4	66	118	724						Untertest3.avi	0	880	547	72	111	-16	611	233	0	Content		46	613	26052537	1326534302
26069	08:55:08.403	00:00:26.069	1565	114,5211	721,6584	0,5097537	0,7172133	399,1949	3,127974	0	-1024	-768	-1	-1	-1	-1	4	66	115	722						Untertest3.avi	0	880	547	72	111	-16	611	233	0	Content		43	611	26069282	1326551047
26086	08:55:08.420	00:00:26.085	1566	119,9587	725,8599	0,5097859	0,7173579	399,1949	3,123809	0	-22,44242	716,5668	0,3464589	0,7414381	410,866	3,15821	0	66	49	721						Untertest3.avi	0	880	547	72	111	-16	611	233	0	Content		-23	610	26085906	1326567671
26103	08:55:08.437	00:00:26.102	1567	105,6905	728,022	0,5113489	0,7174079	404,1506	3,182137	0	-1024	-768	-1	-1	-1	-1	4	66	106	728						Untertest3.avi	0	880	547	72	111	-16	611	233	0	Content		34	617	26102529	1326584294
26119	08:55:08.453	00:00:26.119	1568	121,7129	725,9995	0,5110313	0,7173822	403,2364	3,123223	0	-9,962849	725,4976	0,3449327	0,7413449	404,5594	3,098068	0	66	56	726						Untertest3.avi	0	880	547	72	111	-16	611	233	0	Content		-16	615	26119279	1326601044
26136	08:55:08.470	00:00:26.135	1569	109,0499	720,6106	0,5110215	0,7172911	403,2121	3,173507	0	-1024	-768	-1	-1	-1	-1	4	66	109	721						Untertest3.avi	0	880	547	72	111	-16	611	233	0	Content		37	610	26135902	1326617667
26153	08:55:08.487	00:00:26.152	1570	108,7821	719,6704	0,5110421	0,7171846	403,2121	3,116842	0	-7,268437	725,5958	0,3449001	0,7414536	404,5595	3,343244	0	66	51	723						Untertest3.avi	0	880	547	72	111	-16	611	233	0	Content		-21	612	26152524	1326634289
26169	08:55:08.503	00:00:26.169	1571	107,1815	729,2835	0,511094	0,7171906	403,2121	3,137696	0	-18,02547	720,0605	0,3449333	0,7414776	404,5595	3,242024	0	66	45	725						Untertest3.avi	0	880	547	72	111	-16	611	233	0	Content		-27	614	26169147	1326650912
26186	08:55:08.520	00:00:26.185	1572	106,4694	726,6276	0,5122291	0,7174193	406,2279	3,149878	0	-1024	-768	-1	-1	-1	-1	4	66	106	727						Untertest3.avi	0	880	547	72	111	-16	611	233	0	Content		34	616	26185898	1326667663
26203	08:55:08.537	00:00:26.202	1573	120,0142	719,8907	0,5125479	0,717784	406,2279	3,200807	0	-28,35486	715,0797	0,3449706	0,7419361	404,5595	3,257932	0	66	46	717						Untertest3.avi	0	880	547	72	111	-16	611	233	0	Content		-26	606	26202519	1326684284
26219	08:55:08.553	00:00:26.219	1574	71,18137	665,2145	0,5134659	0,7154475	406,2279	3,214533	0	-72,21501	634,7887	0,3460274	0,7404314	404,5595	3,235882	0	67	-1	650						Untertest3.avi	0	880	547	72	111	-193	380	583	0	Content		-73	539	26219146	1326700911
26236	08:55:08.570	00:00:26.235	1575	-6,002203	568,2747	0,5175511	0,7120134	414,5804	3,352679	0	-101,5499	576,5884	0,3478017	0,7373139	407,0202	3,256082	0	67	-54	572						Untertest3.avi	0	880	547	72	111	-193	380	583	0	Content		-126	461	26235770	1326717535
26253	08:55:08.587	00:00:26.252	1576	-89,77258	496,2747	0,5185914	0,7098528	414,5804	3,257936	0	-142,0757	511,2504	0,3482322	0,7361792	407,0202	3,257939	0	67	-116	504						Untertest3.avi	0	880	547	72	111	-193	380	583	0	Content		-188	393	26252523	1326734288
26269	08:55:08.603	00:00:26.269	1577	-97,69569	464,382	0,5193911	0,7097389	414,5804	3,277364	0	-147,9478	501,3908	0,3480598	0,7360255	407,0202	3,260568	0	67	-123	483						Untertest3.avi	0	880	547	72	111	-193	380	583	0	Content		-195	372	26269016	1326750781
26286	08:55:08.620	00:00:26.285	1578	-105,6188	432,4893	0,515978	0,7101188	404,3574	3,296791	0	-153,8198	491,5313	0,3481801	0,7365565	408,1756	3,262682	0	67	-130	462						Untertest3.avi	0	880	547	72	111	-193	380	583	0	Content		-202	351	26285639	1326767404
26302	08:55:08.636	00:00:26.302	1579	-105,7647	488,6368	0,5162252	0,7105055	404,3574	3,153162	0	-135,7943	493,5048	0,348157	0,7371255	408,1756	3,252824	0	67	-121	491						Untertest3.avi	0	880	547	72	111	-193	380	583	0	Content		-193	380	26302264	1326784029
26319	08:55:08.653	00:00:26.319	1580	-116,4252	490,3058	0,5161705	0,7109075	404,3574	3,24484	0	-132,1529	483,0303	0,3480328	0,7374877	408,1756	3,258629	0	67	-124	487						Untertest3.avi	0	880	547	72	111	-193	380	583	0	Content		-196	376	26319014	1326800779
26336	08:55:08.670	00:00:26.335	1581	-121,1959	491,9747	0,5161449	0,7113452	404,1046	3,199826	0	-128,5116	478,3615	0,3476685	0,7382408	407,2005	3,255833	0	67	-125	485						Untertest3.avi	0	880	547	72	111	-193	380	583	0	Content		-197	374	26335637	1326817402
26352	08:55:08.686	00:00:26.352	1582	-101,5576	486,0367	0,5161504	0,7113947	404,1046	3,233428	0	-138,8893	480,4956	0,347533	0,7381455	407,2006	3,245385	0	67	-120	483						Untertest3.avi	0	880	547	72	111	-193	380	583	0	Content		-192	372	26352260	1326834025
26369	08:55:08.703	00:00:26.369	1583	-100,847	479,5814	0,5162778	0,7114635	404,1046	3,28102	0	-119,5939	489,7974	0,3473912	0,7376831	407,2006	3,249035	0	67	-110	485						Untertest3.avi	0	880	547	72	111	-193	380	583	0	Content		-182	374	26369013	1326850778
26386	08:55:08.720	00:00:26.385	1584	-100,1364	476,9668	0,5169781	0,7112825	407,0314	3,281236	0	-120,444	489,7044	0,3474777	0,7374626	407,8867	3,243555	0	67	-110	483						Untertest3.avi	0	880	547	72	111	-193	380	583	0	Content		-182	372	26385636	1326867401
26402	08:55:08.736	00:00:26.402	1585	-140,282	502,511	0,5169975	0,7112797	407,0314	3,374357	0	-144,2138	493,3155	0,3474195	0,7375746	407,8867	3,371705	0	67	-142	498						Untertest3.avi	0	880	547	72	111	-193	380	583	0	Content		-214	387	26402260	1326884025
26419	08:55:08.753	00:00:26.418	1586	-122,8504	485,9552	0,5169795	0,7113663	407,0314	3,324029	0	-138,3402	496,1528	0,3473853	0,7376544	407,8867	3,3275	0	67	-131	491						Untertest3.avi	0	880	547	72	111	-193	380	583	0	Content		-203	380	26418883	1326900648
26436	08:55:08.770	00:00:26.435	1587	-138,4402	494,3066	0,5169497	0,7114792	407,0553	3,359921	0	-132,4667	498,0317	0,3474678	0,7375739	408,6831	3,377108	0	67	-135	496						Untertest3.avi	0	880	547	72	111	-193	380	583	0	Content		-207	385	26435631	1326917396
26452	08:55:08.786	00:00:26.452	1588	-118,95	480,0654	0,5169607	0,7114784	407,0553	3,322818	0	-134,911	496,9814	0,347455	0,7376628	408,6831	3,360317	0	67	-127	489						Untertest3.avi	0	880	547	72	111	-193	380	583	0	Content		-199	378	26452253	1326934018
26469	08:55:08.803	00:00:26.468	1589	-101,3482	484,1389	0,5172289	0,7117838	407,0553	3,360961	0	-130,6131	500,3932	0,3474098	0,737582	408,6831	3,365549	0	67	-116	492						Untertest3.avi	0	880	547	72	111	-193	380	583	0	Content		-188	381	26468877	1326950642
26486	08:55:08.820	00:00:26.485	1590	-97,65889	481,9738	0,5167699	0,7113913	406,7496	3,364661	0	-128,6114	501,1405	0,3472022	0,7373858	408,1364	3,370781	0	67	-113	492						Untertest3.avi	0	880	547	72	111	-193	380	583	0	Content		-185	381	26485502	1326967267
26502	08:55:08.836	00:00:26.502	1591	-124,5499	498,6124	0,5167621	0,7113833	406,7496	3,407652	0	-137,489	499,8293	0,3471639	0,7375017	408,1364	3,369279	0	67	-131	499						Untertest3.avi	0	880	547	72	111	-193	380	583	0	Content		-203	388	26502126	1326983891
26519	08:55:08.853	00:00:26.518	1592	-94,16962	471,0861	0,517051	0,7118267	406,7496	3,246511	0	-131,9778	506,5224	0,347124	0,7376077	408,1364	3,385813	0	67	-113	489						Untertest3.avi	0	880	547	72	111	-193	380	583	0	Content		-185	378	26518875	1327000640
26536	08:55:08.870	00:00:26.535	1593	-101,1059	474,4602	0,5156825	0,7117885	403,8012	3,249357	0	-134,4214	507,0155	0,3465575	0,7377029	405,8368	3,389308	0	67	-118	491						Untertest3.avi	0	880	547	72	111	-193	380	583	0	Content		-190	380	26535500	1327017265
26552	08:55:08.886	00:00:26.552	1594	-103,8914	500,67	0,5158075	0,7120628	403,8012	3,285554	0	-115,0206	485,6119	0,3465091	0,73784	405,8368	3,168766	0	67	-109	493						Untertest3.avi	0	880	547	72	111	-193	380	583	0	Content		-181	382	26552122	1327033887
26569	08:55:08.903	00:00:26.568	1595	-127,8701	505,2027	0,5156015	0,7118464	403,8012	3,326155	0	-116,0039	502,1279	0,3464529	0,7378194	405,8368	3,196026	0	67	-122	504						Untertest3.avi	0	880	547	72	111	-193	380	583	0	Content		-194	393	26568875	1327050640
26586	08:55:08.920	00:00:26.585	1596	-134,8551	509,7355	0,5153282	0,7117583	403,1923	3,348019	0	-116,9872	494,6695	0,3468568	0,7377171	408,0541	3,223286	0	67	-126	502						Untertest3.avi	0	880	547	72	111	-193	380	583	0	Content		-198	391	26585500	1327067265
26602	08:55:08.936	00:00:26.602	1597	-133,0763	495,7072	0,5152046	0,7115344	403,1923	3,17525	0	-114,3199	507,3185	0,3468479	0,7376991	408,0542	3,206826	0	67	-124	502						Untertest3.avi	0	880	547	72	111	-193	380	583	0	Content		-196	391	26602121	1327083886
26619	08:55:08.953	00:00:26.618	1598	-110,0295	491,4932	0,5152127	0,7115379	403,1923	3,079762	0	-131,9972	499,1398	0,3468685	0,737738	408,0542	3,184267	0	67	-121	495						Untertest3.avi	0	880	547	72	111	-193	380	583	0	Content		-193	384	26618747	1327100512
26635	08:55:08.969	00:00:26.635	1599	-109,7826	487,2791	0,5152802	0,7117224	402,9891	3,002083	0	-133,213	500,538	0,3467788	0,7377197	407,4971	3,186561	0	67	-121	494						Untertest3.avi	0	880	547	72	111	-193	380	583	0	Content		-193	383	26635371	1327117136
26652	08:55:08.986	00:00:26.652	1600	-103,5456	472,7776	0,5155212	0,711947	402,9891	3,030972	0	-121,2595	499,0695	0,3469076	0,7378138	407,4972	3,15238	0	67	-112	486						Untertest3.avi	0	880	547	72	111	-193	380	583	0	Content		-184	375	26652119	1327133884
26669	08:55:09.003	00:00:26.668	1601	-108,0773	496,2736	0,5154818	0,7119442	402,9891	3,077599	0	-132,7154	489,3746	0,3470064	0,7378727	407,4972	3,092829	0	67	-120	493						Untertest3.avi	0	880	547	72	111	-193	380	583	0	Content		-192	382	26668743	1327150508
26685	08:55:09.019	00:00:26.685	1602	-105,6991	490,5662	0,5184283	0,7120821	411,3743	3,061095	0	-129,216	488,2662	0,3472196	0,7379113	407,8999	3,07204	0	67	-117	489						Untertest3.avi	0	880	547	72	111	-193	380	583	0	Content		-189	378	26685369	1327167134
26702	08:55:09.036	00:00:26.702	1603	-116,3753	475,936	0,5186209	0,7120116	411,3743	3,056805	0	-121,7717	499,5843	0,3473167	0,7378888	407,8999	3,070652	0	67	-119	488						Untertest3.avi	0	880	547	72	111	-193	380	583	0	Content		-191	377	26702116	1327183881
26719	08:55:09.053	00:00:26.718	1604	-132,6672	487,2866	0,5188359	0,711962	411,3743	3,053231	0	-128,129	487,0024	0,3474415	0,7377565	407,8999	3,039376	0	67	-130	487						Untertest3.avi	0	880	547	72	111	-193	380	583	0	Content		-202	376	26718742	1327200507
26735	08:55:09.069	00:00:26.735	1605	-138,1654	479,5089	0,5176721	0,7116505	408,1314	3,049657	0	-123,9714	490,142	0,347784	0,7375267	408,9033	3,026045	0	67	-131	485						Untertest3.avi	0	880	547	72	111	-193	380	583	0	Content		-203	374	26735366	1327217131
26752	08:55:09.086	00:00:26.751	1606	-122,9369	477,0671	0,5178074	0,7115935	408,1314	2,986411	0	-127,3642	468,0945	0,3479538	0,7380452	408,9033	3,02416	0	67	-125	473						Untertest3.avi	0	880	547	72	111	-193	380	583	0	Content		-197	362	26751992	1327233757
26769	08:55:09.103	00:00:26.768	1607	-137,4828	486,0369	0,5180933	0,7119339	408,1314	3,002199	0	-119,6863	488,3427	0,3482238	0,7378432	408,9033	2,999889	0	67	-129	487						Untertest3.avi	0	880	547	72	111	-193	380	583	0	Content		-201	376	26768740	1327250505
26785	08:55:09.119	00:00:26.785	1608	-134,7745	482,4915	0,5180571	0,7135317	404,1833	3,017987	0	-223,5211	560,8666	0,3493078	0,7388937	406,3041	3,193024	0	67	-179	522						Untertest3.avi	0	880	547	72	111	-193	380	583	0	Content		-251	411	26785364	1327267129
26802	08:55:09.136	00:00:26.801	1609	-300,0656	588,9162	0,5195814	0,7155543	404,1833	3,04677	0	-347,215	601,9346	0,3511823	0,7407603	406,3042	3,004772	0	68	-324	595						Untertest3.avi	0	880	547	72	111	-483	517	267	0	Content		-396	484	26801986	1327283751
26819	08:55:09.153	00:00:26.818	1610	-346,7812	614,5589	0,5206698	0,7167189	404,1833	2,940302	0	-397,2985	632,5198	0,352326	0,7416303	406,3042	2,936345	0	68	-372	624						Untertest3.avi	0	880	547	72	111	-483	517	267	0	Content		-444	513	26818610	1327300375
26835	08:55:09.169	00:00:26.835	1611	-374,0372	621,1123	0,5198621	0,7169377	401,8772	2,942746	0	-448,8835	634,5985	0,3533275	0,7418733	409,5703	2,899469	0	68	-411	628						Untertest3.avi	0	880	547	72	111	-483	517	267	0	Content		-483	517	26835357	1327317122
26852	08:55:09.186	00:00:26.851	1612	-387,5349	629,1405	0,5200787	0,7171389	401,8772	2,913474	0	-430,6174	641,7703	0,3532963	0,7417692	409,5703	2,987663	0	68	-409	635						Untertest3.avi	0	880	547	72	111	-483	517	267	0	Content		-481	524	26851981	1327333746
26869	08:55:09.203	00:00:26.868	1613	-389,3135	630,6364	0,5199719	0,7169635	401,8772	2,983176	0	-433,6639	642,5272	0,3532651	0,7417327	409,5703	2,974939	0	68	-411	637						Untertest3.avi	0	880	547	72	111	-483	517	267	0	Content		-483	526	26868730	1327350495
26885	08:55:09.219	00:00:26.885	1614	-413,5363	623,8173	0,5209136	0,7169304	404,7428	2,942912	0	-409,3316	641,7315	0,3522887	0,7416749	405,9158	3,011951	0	68	-411	633						Untertest3.avi	0	880	547	72	111	-483	517	267	0	Content		-483	522	26885355	1327367120
26902	08:55:09.236	00:00:26.901	1615	-406,107	618,2822	0,5210598	0,7169065	404,7428	2,951827	0	-437,3872	646,3177	0,3523007	0,7417424	405,9159	2,86028	0	68	-422	632						Untertest3.avi	0	880	547	72	111	-483	517	267	0	Content		-494	521	26901978	1327383743
26919	08:55:09.253	00:00:26.918	1616	-406,1568	624,7804	0,5212513	0,7169461	404,7428	2,89968	0	-434,124	628,044	0,3523762	0,7417716	405,9159	2,837511	0	68	-420	626						Untertest3.avi	0	880	547	72	111	-483	517	267	0	Content		-492	515	26918604	1327400369
26935	08:55:09.269	00:00:26.935	1617	-428,8763	617,7735	0,5216514	0,7169437	406,1326	2,869113	0	-407,2435	623,1659	0,3523305	0,7419114	405,8736	2,892881	0	68	-418	620						Untertest3.avi	0	880	547	72	111	-483	517	267	0	Content		-490	509	26935351	1327417116
26952	08:55:09.286	00:00:26.951	1618	-381,1676	624,0499	0,521927	0,7171235	406,1326	2,907465	0	-422,9507	638,0855	0,3522769	0,7418048	405,8736	2,868245	0	68	-402	631						Untertest3.avi	0	880	547	72	111	-483	517	267	0	Content		-474	520	26951976	1327433741
26969	08:55:09.303	00:00:26.968	1619	-392,8156	626,9979	0,5219038	0,7172405	406,1326	2,962552	0	-427,778	625,2607	0,3522107	0,7419077	405,8736	2,824525	0	68	-410	626						Untertest3.avi	0	880	547	72	111	-483	517	267	0	Content		-482	515	26968600	1327450365
26985	08:55:09.319	00:00:26.985	1620	-410,494	613,6079	0,5218379	0,7171789	406,9271	2,841896	0	-436,5003	627,2869	0,3522093	0,7420998	406,3812	2,815843	0	68	-423	620						Untertest3.avi	0	880	547	72	111	-483	517	267	0	Content		-495	509	26985222	1327466987
27002	08:55:09.336	00:00:27.001	1621	-406,186	621,8669	0,5218132	0,7171395	406,9271	2,910823	0	-419,0065	633,6237	0,3521252	0,7420764	406,3812	2,931412	0	68	-413	628						Untertest3.avi	0	880	547	72	111	-483	517	267	0	Content		-485	517	27001971	1327483736
27019	08:55:09.353	00:00:27.018	1622	-401,8576	615,2661	0,5219282	0,7173086	406,9271	2,930231	0	-420,8699	637,2809	0,3520666	0,7420926	406,3812	2,831881	0	68	-411	626						Untertest3.avi	0	880	547	72	111	-483	517	267	0	Content		-483	515	27018596	1327500361
27035	08:55:09.369	00:00:27.035	1623	-410,5206	623,2033	0,5202657	0,7171999	402,6374	2,89265	0	-425,1764	637,7376	0,3517013	0,7420842	405,0777	2,847837	0	68	-418	630						Untertest3.avi	0	880	547	72	111	-483	517	267	0	Content		-490	519	27035218	1327516983
27052	08:55:09.386	00:00:27.051	1624	-353,0024	619,985	0,520532	0,7176067	402,6374	2,904801	0	-410,1152	646,8624	0,351611	0,7425843	405,0778	2,906798	0	68	-382	633						Untertest3.avi	0	880	547	72	111	-483	517	267	0	Content		-454	522	27051972	1327533737
27069	08:55:09.403	00:00:27.068	1625	-311,6809	686,1549	0,5185561	0,7199699	402,6374	2,891827	0	-336,4839	713,6208	0,3505094	0,7440688	405,0778	2,913679	0	69	-324	700						Untertest3.avi	0	880	547	72	111	-343	644	283	0	Content		-396	589	27068592	1327550357
27085	08:55:09.419	00:00:27.085	1626	-294,1181	695,2263	0,5165045	0,7215516	401,3939	2,895603	0	-289,3703	778,946	0,3504006	0,7450345	408,4142	3,256973	0	69	-292	737						Untertest3.avi	0	880	547	72	111	-343	644	283	0	Content		-364	626	27085218	1327566983
27102	08:55:09.436	00:00:27.101	1627	-243,6147	749,5504	0,5161188	0,7217636	401,3939	2,95191	0	-259,2364	766,2228	0,3501593	0,7455164	408,4143	2,966096	0	69	-251	758						Untertest3.avi	0	880	547	72	111	-343	644	283	0	Content		-323	647	27101843	1327583608
27119	08:55:09.453	00:00:27.118	1628	-251,8843	748,1893	0,5161549	0,7218112	401,3939	2,931198	0	-273,7291	756,6674	0,3500648	0,7453947	408,4143	2,987369	0	69	-263	752						Untertest3.avi	0	880	547	72	111	-343	644	283	0	Content		-335	641	27118590	1327600355
27135	08:55:09.469	00:00:27.135	1629	-260,1539	746,8284	0,5187457	0,7220032	409,4606	2,955601	0	-255,5984	814,345	0,3501247	0,7454333	409,0892	3,291414	0	69	-258	781						Untertest3.avi	0	880	547	72	111	-343	644	283	0	Content		-330	670	27135215	1327616980
27152	08:55:09.486	00:00:27.151	1630	-268,7545	748,8585	0,5187579	0,7219958	409,4606	3,04108	0	-273,0066	766,9498	0,3500369	0,7456404	409,0892	2,928931	0	69	-271	758						Untertest3.avi	0	880	547	72	111	-343	644	283	0	Content		-343	647	27151837	1327633602
27169	08:55:09.503	00:00:27.168	1631	-274,0155	746,2036	0,518698	0,7219912	409,4606	3,033725	0	-284,5544	758,0212	0,3499164	0,7456545	409,0892	3,066049	0	69	-279	752						Untertest3.avi	0	880	547	72	111	-343	644	283	0	Content		-351	641	27168587	1327650352
27185	08:55:09.519	00:00:27.185	1632	-279,2765	746,206	0,5187187	0,722083	409,7143	3,026369	0	-277,2688	779,631	0,3488802	0,7455039	404,6015	2,955199	0	69	-278	763						Untertest3.avi	0	880	547	72	111	-343	644	283	0	Content		-350	652	27185211	1327666976
27202	08:55:09.536	00:00:27.201	1633	-265,188	746,4545	0,5187322	0,7220078	409,7143	3,086298	0	-279,529	751,4719	0,3487549	0,7461404	404,6015	2,901262	0	69	-272	749						Untertest3.avi	0	880	547	72	111	-343	644	283	0	Content		-344	638	27201834	1327683599
27219	08:55:09.553	00:00:27.218	1634	-265,6109	748,1064	0,5187503	0,7220278	409,7143	3,082775	0	-272,6505	764,5433	0,3487737	0,7458584	404,6015	2,960516	0	69	-269	756						Untertest3.avi	0	880	547	72	111	-343	644	283	0	Content		-341	645	27218583	1327700348
27235	08:55:09.569	00:00:27.235	1635	-266,0338	748,4014	0,5189338	0,7221444	410,3016	3,079252	0	-315,3256	794,6143	0,3493278	0,7455245	407,2262	2,92056	0	69	-291	772						Untertest3.avi	0	880	547	72	111	-343	644	283	0	Content		-363	661	27235209	1327716974
27252	08:55:09.586	00:00:27.251	1636	-266,3087	749,1548	0,5189869	0,7221525	410,3016	3,119669	0	-268,3023	760,2328	0,3492702	0,7458724	407,2263	3,003778	0	69	-267	755						Untertest3.avi	0	880	547	72	111	-343	644	283	0	Content		-339	644	27251830	1327733595
27269	08:55:09.603	00:00:27.268	1637	-267,1813	750,5126	0,5189911	0,7222481	410,3016	3,107591	0	-279,4362	762,9088	0,3492442	0,7458936	407,2263	3,043631	0	69	-273	757						Untertest3.avi	0	880	547	72	111	-343	644	283	0	Content		-345	646	27268502	1327750267
27285	08:55:09.619	00:00:27.285	1638	-244,8871	740,8673	0,5177804	0,7224172	406,5629	3,194214	0	-270,8597	771,5173	0,3493768	0,7455919	407,9792	3,177664	0	69	-258	756						Untertest3.avi	0	880	547	72	111	-343	644	283	0	Content		-330	645	27285080	1327766845
27302	08:55:09.636	00:00:27.301	1639	-242,766	741,7848	0,5177959	0,7225786	406,5629	3,148152	0	-268,8102	761,807	0,3493001	0,7457209	407,9793	3,049691	0	69	-256	752						Untertest3.avi	0	880	547	72	111	-343	644	283	0	Content		-328	641	27301829	1327783594
27318	08:55:09.652	00:00:27.318	1640	-247,6866	745,2424	0,5177667	0,7225571	406,5629	3,166075	0	-272,3716	763,3351	0,3492393	0,7458385	407,9793	3,051261	0	69	-260	754						Untertest3.avi	0	880	547	72	111	-343	644	283	0	Content		-332	643	27318467	1327800232
27335	08:55:09.669	00:00:27.335	1641	-247,9128	740,2099	0,5206787	0,7220123	414,1577	3,141342	0	-297,9299	782,0269	0,3496708	0,7451236	407,3477	3,206427	0	69	-273	761						Untertest3.avi	0	880	547	72	111	-343	644	283	0	Content		-345	650	27335085	1327816850
27352	08:55:09.686	00:00:27.351	1642	-403,8546	683,8406	0,5227492	0,7200586	414,1577	3,248757	0	-1024	-768	-1	-1	-1	-1	4	70	-404	684						Untertest3.avi	0	880	547	72	111	-571	562	416	0	Content		-476	573	27351824	1327833589
27368	08:55:09.702	00:00:27.368	1643	-479,143	650,2565	0,5237849	0,7186872	414,1577	3,267826	0	-509,1724	667,9403	0,3528239	0,7426623	407,3477	3,164868	0	70	-494	659						Untertest3.avi	0	880	547	72	111	-571	562	416	0	Content		-566	548	27368461	1327850226
27385	08:55:09.719	00:00:27.385	1644	-478,5179	666,4048	0,5194823	0,7185498	401,8846	3,170124	0	-519,2621	689,4136	0,3519568	0,7423675	404,4477	3,106251	0	70	-499	678						Untertest3.avi	0	880	547	72	111	-571	562	416	0	Content		-571	567	27385077	1327866842
27402	08:55:09.736	00:00:27.401	1645	-483,5264	657,5704	0,5194733	0,7186585	401,8846	3,221814	0	-510,5309	674,6136	0,3518961	0,743	404,4477	3,110239	0	70	-497	666						Untertest3.avi	0	880	547	72	111	-571	562	416	0	Content		-569	555	27401701	1327883466
27418	08:55:09.752	00:00:27.418	1646	-484,7304	663,7143	0,5195133	0,7187386	401,8846	3,238032	0	-509,1862	667,628	0,3518188	0,7430476	404,4477	3,138992	0	70	-497	666						Untertest3.avi	0	880	547	72	111	-571	562	416	0	Content		-569	555	27418325	1327900090
27435	08:55:09.769	00:00:27.434	1647	-470,7494	659,5764	0,5198212	0,7189194	402,5852	3,269154	0	-523,3708	687,6313	0,3521295	0,742722	406,0875	3,156159	0	70	-497	674						Untertest3.avi	0	880	547	72	111	-571	562	416	0	Content		-569	563	27434948	1327916713
27452	08:55:09.786	00:00:27.451	1648	-487,9947	659,9031	0,5198784	0,7190368	402,5852	3,265592	0	-517,2582	688,0046	0,3521919	0,7429336	406,0875	3,218311	0	70	-503	674						Untertest3.avi	0	880	547	72	111	-571	562	416	0	Content		-575	563	27451698	1327933463
27468	08:55:09.802	00:00:27.468	1649	-493,3188	662,4967	0,5199376	0,7190595	402,5852	3,287818	0	-519,5201	672,2578	0,3521991	0,742896	406,0875	3,208575	0	70	-506	667						Untertest3.avi	0	880	547	72	111	-571	562	416	0	Content		-578	556	27468323	1327950088
27485	08:55:09.819	00:00:27.484	1650	-492,0215	662,7085	0,5202456	0,7190384	403,0966	3,262659	0	-513,429	680,8158	0,3516805	0,7425921	404,1708	3,200701	0	70	-503	672						Untertest3.avi	0	880	547	72	111	-571	562	416	0	Content		-575	561	27484946	1327966711
27502	08:55:09.836	00:00:27.501	1651	-488,565	665,2934	0,5201795	0,7190477	403,0965	3,300959	0	-495,4454	686,321	0,3517176	0,7428947	404,1709	3,300855	0	70	-492	676						Untertest3.avi	0	880	547	72	111	-571	562	416	0	Content		-564	565	27501569	1327983334
27518	08:55:09.852	00:00:27.518	1652	-493,5349	657,8546	0,5201483	0,7190533	403,0965	3,341935	0	-500,2857	677,318	0,3515722	0,7428641	404,1709	3,3411	0	70	-497	668						Untertest3.avi	0	880	547	72	111	-571	562	416	0	Content		-569	557	27518319	1328000084
27535	08:55:09.869	00:00:27.534	1653	-499,9052	660,178	0,5210379	0,7188399	405,8028	3,383194	0	-518,8521	688,689	0,3514826	0,7424205	404,1418	3,268813	0	70	-509	674						Untertest3.avi	0	880	547	72	111	-571	562	416	0	Content		-581	563	27534944	1328016709
27552	08:55:09.886	00:00:27.551	1654	-493,4852	655,292	0,5210228	0,7187497	405,8028	3,416766	0	-498,4652	668,4568	0,3514231	0,7429739	404,1418	3,290192	0	70	-496	662						Untertest3.avi	0	880	547	72	111	-571	562	416	0	Content		-568	551	27551567	1328033332
27568	08:55:09.902	00:00:27.568	1655	-491,7379	665,2499	0,5210418	0,7187367	405,8028	3,457696	0	-507,7118	661,962	0,3513997	0,7429503	404,1418	3,272107	0	70	-500	664						Untertest3.avi	0	880	547	72	111	-571	562	416	0	Content		-572	553	27568318	1328050083
27585	08:55:09.919	00:00:27.584	1656	-500,9091	675,0327	0,5207111	0,7187238	404,8161	3,404175	0	-504,1675	693,7671	0,3518364	0,742254	406,2483	3,387178	0	70	-503	684						Untertest3.avi	0	880	547	72	111	-571	562	416	0	Content		-575	573	27584937	1328066702
27602	08:55:09.936	00:00:27.601	1657	-507,7107	666,763	0,5206739	0,7187075	404,8161	3,430627	0	-508,4571	663,6688	0,3518142	0,7428399	406,2483	3,410802	0	70	-508	665						Untertest3.avi	0	880	547	72	111	-571	562	416	0	Content		-580	554	27601558	1328083323
27618	08:55:09.952	00:00:27.618	1658	-482,1015	667,5118	0,5206637	0,7187635	404,8161	3,440706	0	-519,585	666,5941	0,351727	0,7425851	406,2483	3,387707	0	70	-501	667						Untertest3.avi	0	880	547	72	111	-571	562	416	0	Content		-573	556	27618307	1328100072
27635	08:55:09.969	00:00:27.634	1659	-479,049	667,5922	0,5196445	0,7189062	402,0063	3,417609	0	-503,4686	682,167	0,3519158	0,7422512	407,2659	3,415369	0	70	-491	675						Untertest3.avi	0	880	547	72	111	-571	562	416	0	Content		-563	564	27634805	1328116570
27652	08:55:09.986	00:00:27.651	1660	-485,6147	663,755	0,5196205	0,7191715	402,0063	3,489568	0	-527,8891	667,6087	0,3518297	0,7430041	407,266	3,509736	0	70	-507	666						Untertest3.avi	0	880	547	72	111	-571	562	416	0	Content		-579	555	27651556	1328133321
27668	08:55:10.002	00:00:27.668	1661	-489,7596	659,4526	0,519577	0,7192708	402,0063	3,438101	0	-515,2197	672,2819	0,3517663	0,742808	407,266	3,474254	0	70	-502	666						Untertest3.avi	0	880	547	72	111	-571	562	416	0	Content		-574	555	27668180	1328149945
27685	08:55:10.019	00:00:27.684	1662	-485,2531	664,6744	0,5202369	0,7192828	404,1813	3,47726	0	-538,3495	689,9745	0,351963	0,7425225	408,6275	3,43505	0	70	-512	677						Untertest3.avi	0	880	547	72	111	-571	562	416	0	Content		-584	566	27684804	1328166569
27702	08:55:10.036	00:00:27.701	1663	-463,7688	663,1112	0,5203577	0,7196079	404,1813	3,500693	0	-523,9498	683,5991	0,351969	0,7429814	408,6276	3,452917	0	70	-494	673						Untertest3.avi	0	880	547	72	111	-571	562	416	0	Content		-566	562	27701550	1328183315
27718	08:55:10.052	00:00:27.718	1664	-474,1846	662,0407	0,519937	0,7200813	404,1813	3,499918	0	-531,5679	683,4294	0,3517336	0,7435844	408,6276	3,459803	0	70	-503	673						Untertest3.avi	0	880	547	72	111	-571	562	416	0	Content		-575	562	27718176	1328199941
27735	08:55:10.069	00:00:27.734	1665	-389,6691	713,6531	0,5177158	0,7217517	403,0973	3,489215	0	-377,3702	744,0145	0,3505274	0,7446154	409,6617	3,516664	0	70	-384	729						Untertest3.avi	0	880	547	72	111	-571	562	416	0	Content		-456	618	27734800	1328216565
27752	08:55:10.086	00:00:27.751	1666	-269,7822	773,6956	0,5155354	0,7235212	403,0973	3,522206	0	-281,0136	788,3286	0,3486944	0,7457384	409,6617	3,431583	0	70	-275	781						Untertest3.avi	0	880	547	72	111	-571	562	416	0	Content		-347	670	27751548	1328233313
27768	08:55:10.102	00:00:27.768	1667	-1024	-768	-1	-1	-1	-1	4	-1024	-768	-1	-1	-1	-1	4		0	0						Untertest3.avi	0	880	547	72	111				0	Content		-72	-111	27768172	1328249937
27785	08:55:10.119	00:00:27.784	1668	-1024	-768	-1	-1	-1	-1	4	-1024	-768	-1	-1	-1	-1	4		0	0						Untertest3.avi	0	880	547	72	111				0	Content		-72	-111	27784785	1328266550
27802	08:55:10.136	00:00:27.801	1669	-1024	-768	-1	-1	-1	-1	4	-1024	-768	-1	-1	-1	-1	4		0	0						Untertest3.avi	0	880	547	72	111				0	Content		-72	-111	27801534	1328283299
27818	08:55:10.152	00:00:27.818	1670	-1024	-768	-1	-1	-1	-1	4	-1024	-768	-1	-1	-1	-1	4		0	0						Untertest3.avi	0	880	547	72	111				0	Content		-72	-111	27818167	1328299932
27835	08:55:10.169	00:00:27.834	1671	-1024	-768	-1	-1	-1	-1	4	-1024	-768	-1	-1	-1	-1	4		0	0						Untertest3.avi	0	880	547	72	111				0	Content		-72	-111	27834789	1328316554
27852	08:55:10.186	00:00:27.851	1672	-1024	-768	-1	-1	-1	-1	4	-1024	-768	-1	-1	-1	-1	4		0	0						Untertest3.avi	0	880	547	72	111				0	Content		-72	-111	27851538	1328333303
27868	08:55:10.202	00:00:27.868	1673	-1024	-768	-1	-1	-1	-1	4	-1024	-768	-1	-1	-1	-1	4		0	0						Untertest3.avi	0	880	547	72	111				0	Content		-72	-111	27868039	1328349804
27885	08:55:10.219	00:00:27.884	1674	-1024	-768	-1	-1	-1	-1	4	-1024	-768	-1	-1	-1	-1	4		0	0						Untertest3.avi	0	880	547	72	111				0	Content		-72	-111	27884658	1328366423
27901	08:55:10.235	00:00:27.901	1675	-1024	-768	-1	-1	-1	-1	4	-1024	-768	-1	-1	-1	-1	4		0	0						Untertest3.avi	0	880	547	72	111				0	Content		-72	-111	27901413	1328383178
27918	08:55:10.252	00:00:27.918	1676	-1024	-768	-1	-1	-1	-1	4	-1024	-768	-1	-1	-1	-1	4		0	0						Untertest3.avi	0	880	547	72	111				0	Content		-72	-111	27918031	1328399796
27935	08:55:10.269	00:00:27.934	1677	-1024	-768	-1	-1	-1	-1	4	-1024	-768	-1	-1	-1	-1	4		0	0						Untertest3.avi	0	880	547	72	111				0	Content		-72	-111	27934779	1328416544
27951	08:55:10.285	00:00:27.951	1678	-1024	-768	-1	-1	-1	-1	4	-1024	-768	-1	-1	-1	-1	4		0	0						Untertest3.avi	0	880	547	72	111				0	Content		-72	-111	27951407	1328433172
27968	08:55:10.302	00:00:27.968	1679	-1024	-768	-1	-1	-1	-1	4	-1024	-768	-1	-1	-1	-1	4		0	0						Untertest3.avi	0	880	547	72	111				0	Content		-72	-111	27968026	1328449791
27985	08:55:10.319	00:00:27.984	1680	-1024	-768	-1	-1	-1	-1	4	-1024	-768	-1	-1	-1	-1	4		0	0						Untertest3.avi	0	880	547	72	111				0	Content		-72	-111	27984525	1328466290
28002	08:55:10.336	00:00:28.001	1681	-1024	-768	-1	-1	-1	-1	4	-1024	-768	-1	-1	-1	-1	4		0	0						Untertest3.avi	0	880	547	72	111				0	Content		-72	-111	28001515	1328483280
28018	08:55:10.352	00:00:28.018	1682	-1024	-768	-1	-1	-1	-1	4	-1024	-768	-1	-1	-1	-1	4		0	0						Untertest3.avi	0	880	547	72	111				0	Content		-72	-111	28018182	1328499947
28035	08:55:10.369	00:00:28.034	1683	-1024	-768	-1	-1	-1	-1	4	-313,9168	842,2982	0,3492197	0,7488857	413,5399	3,489724	0	71	-314	842						Untertest3.avi	0	880	547	72	111	-122	730	133	0	Content		-386	731	28034519	1328516284
28051	08:55:10.385	00:00:28.051	1684	-1024	-768	-1	-1	-1	-1	4	-1024	-768	-1	-1	-1	-1	4	71	0	0						Untertest3.avi	0	880	547	72	111	-122	730	133	0	Content		-72	-111	28051269	1328533034
28068	08:55:10.402	00:00:28.068	1685	-1024	-768	-1	-1	-1	-1	4	249,9206	841,2952	0,3555208	0,7487624	413,5399	3,710616	0	71	250	841						Untertest3.avi	0	880	547	72	111	-122	730	133	0	Content		178	730	28068333	1328550098
28084	08:55:10.418	00:00:28.084	1686	-1024	-768	-1	-1	-1	-1	4	-1024	-768	-1	-1	-1	-1	4	71	0	0						Untertest3.avi	0	880	547	72	111	-122	730	133	0	Content		-72	-111	28084395	1328566160
28102	08:55:10.436	00:00:28.101	1687	-1024	-768	-1	-1	-1	-1	4	-1024	-768	-1	-1	-1	-1	4	71	0	0						Untertest3.avi	0	880	547	72	111	-122	730	133	0	Content		-72	-111	28101576	1328583341
28118	08:55:10.452	00:00:28.117	1688	-1024	-768	-1	-1	-1	-1	4	-1024	-768	-1	-1	-1	-1	4	71	0	0						Untertest3.avi	0	880	547	72	111	-122	730	133	0	Content		-72	-111	28117883	1328599648
28135	08:55:10.469	00:00:28.134	1689	-1024	-768	-1	-1	-1	-1	4	-1024	-768	-1	-1	-1	-1	4	71	0	0						Untertest3.avi	0	880	547	72	111	-122	730	133	0	Content		-72	-111	28134745	1328616510
28151	08:55:10.485	00:00:28.151	1690	-1024	-768	-1	-1	-1	-1	4	-49,83522	800,1498	0,3471006	0,7444913	413,5399	3,38083	0	71	-50	800						Untertest3.avi	0	880	547	72	111	-122	730	133	0	Content		-122	689	28151254	1328633019
28168	08:55:10.502	00:00:28.167	1691	-1024	-768	-1	-1	-1	-1	4	-1024	-768	-1	-1	-1	-1	4	72	0	0						Untertest3.avi	0	880	547	72	111	-43	667	316	0	Content		-72	-111	28167999	1328649764
28185	08:55:10.519	00:00:28.184	1692	110,2799	812,5593	0,5110581	0,7236888	408,411	3,45156	0	-74,77332	774,1633	0,3459581	0,7447441	408,3181	3,497584	0	72	18	793						Untertest3.avi	0	880	547	72	111	-43	667	316	0	Content		-54	682	28184621	1328666386
28201	08:55:10.535	00:00:28.201	1693	111,1237	786,3204	0,5124197	0,7238236	412,2473	3,529559	0	-55,29329	770,5275	0,3458463	0,7449328	407,8735	3,46749	0	72	28	778						Untertest3.avi	0	880	547	72	111	-43	667	316	0	Content		-44	667	28201326	1328683091
28218	08:55:10.552	00:00:28.217	1694	111,6587	787,7232	0,5108905	0,7240823	407,4222	3,506518	0	-53,3082	781,1604	0,345872	0,7452085	408,1815	3,448143	0	72	29	784						Untertest3.avi	0	880	547	72	111	-43	667	316	0	Content		-43	673	28217866	1328699631
28234	08:55:10.568	00:00:28.234	1695	110,8377	773,4392	0,5103201	0,7242557	405,4842	3,552807	0	-50,11443	768,0815	0,3454925	0,7452986	406,6328	3,435128	0	72	30	771						Untertest3.avi	0	880	547	72	111	-43	667	316	0	Content		-42	660	28234491	1328716256
28251	08:55:10.585	00:00:28.251	1696	120,5857	780,2745	0,5101663	0,7243021	404,8336	3,529899	0	-55,76102	772,1082	0,3455094	0,745268	406,7267	3,449036	0	72	32	776						Untertest3.avi	0	880	547	72	111	-43	667	316	0	Content		-40	665	28251116	1328732881
28268	08:55:10.602	00:00:28.267	1697	122,0011	780,5835	0,5114691	0,7241721	408,4663	3,540361	0	-54,85413	777,5469	0,3457495	0,7449487	407,5882	3,430296	0	72	34	779						Untertest3.avi	0	880	547	72	111	-43	667	316	0	Content		-38	668	28267864	1328749629
28284	08:55:10.618	00:00:28.284	1698	135,0241	778,3411	0,5116203	0,7238824	408,6632	3,533932	0	-62,66119	775,1955	0,3459638	0,7446862	408,4007	3,467529	0	72	36	777						Untertest3.avi	0	880	547	72	111	-43	667	316	0	Content		-36	666	28284486	1328766251
28301	08:55:10.635	00:00:28.301	1699	116,577	778,3042	0,511571	0,72371	408,3006	3,567033	0	-65,3385	774,3917	0,3459829	0,7445669	408,3496	3,456083	0	72	26	776						Untertest3.avi	0	880	547	72	111	-43	667	316	0	Content		-46	665	28301108	1328782873
28318	08:55:10.652	00:00:28.317	1700	121,389	779,5518	0,5116102	0,7237007	408,3374	3,534804	0	-64,83965	772,7578	0,3460246	0,7446379	408,5334	3,44706	0	72	28	776						Untertest3.avi	0	880	547	72	111	-43	667	316	0	Content		-44	665	28317735	1328799500
28334	08:55:10.668	00:00:28.334	1701	121,9916	780,3669	0,5105946	0,7240278	405,0598	3,511435	0	-63,54472	775,5413	0,3459105	0,7448437	408,1434	3,445414	0	72	29	778						Untertest3.avi	0	880	547	72	111	-43	667	316	0	Content		-43	667	28334484	1328816249
28351	08:55:10.685	00:00:28.351	1702	125,1209	784,4369	0,5114927	0,7241089	408,0598	3,54849	0	-67,6486	767,6899	0,3457651	0,745161	407,706	3,443244	0	72	29	776						Untertest3.avi	0	880	547	72	111	-43	667	316	0	Content		-43	665	28351108	1328832873
28368	08:55:10.702	00:00:28.367	1703	117,5691	793,8043	0,5115551	0,7241934	408,3853	3,516057	0	-61,86383	776,7451	0,3454314	0,7452678	406,5666	3,476858	0	72	28	785						Untertest3.avi	0	880	547	72	111	-43	667	316	0	Content		-44	674	28367733	1328849498
28384	08:55:10.718	00:00:28.384	1704	118,5789	782,3011	0,5114831	0,7243277	408,2685	3,534525	0	-65,57558	777,2452	0,3455448	0,7453699	407,3948	3,458944	0	72	27	780						Untertest3.avi	0	880	547	72	111	-43	667	316	0	Content		-45	669	28384353	1328866118
28401	08:55:10.735	00:00:28.401	1705	113,1411	789,5734	0,5111597	0,724381	407,3277	3,478132	0	-64,24654	773,0625	0,3452879	0,7454069	406,4076	3,47886	0	72	24	781						Untertest3.avi	0	880	547	72	111	-43	667	316	0	Content		-48	670	28401105	1328882870
28418	08:55:10.752	00:00:28.417	1706	123,3218	774,0527	0,5115476	0,7244039	408,4117	3,534039	0	-61,96162	773,3662	0,3457184	0,7454433	408,2658	3,429046	0	72	31	774						Untertest3.avi	0	880	547	72	111	-43	667	316	0	Content		-41	663	28417731	1328899496
28434	08:55:10.768	00:00:28.434	1707	112,8702	789,7317	0,5114691	0,7243716	408,0701	3,47672	0	-50,90209	779,3011	0,3453166	0,7454412	406,4715	3,384093	0	72	31	785						Untertest3.avi	0	880	547	72	111	-43	667	316	0	Content		-41	674	28434353	1328916118
[truncated: 1,925 more rows]
