# Supplementary material for: Gaze Duration Biases for Colours in Combination with Dissonant and Consonant Sounds: A Comparative Eye-Tracking Study with Orangutans
Source: PLoS One. 2015 Oct 14;10(10):e0139894. doi: 10.1371/journal.pone.0139894 (PMC4605782; doi:10.1371/journal.pone.0139894)
Supplement: S1 Data — (ZIP) [file pone.0139894.s004.zip › Plos ColourSound Data/Apes/Farben_Musik_U3/Rec 30-All-Data.tsv]

System Properties:
Operating System:	Microsoft Windows NT 6.1.7601 Service Pack 1
System User Name:	tobiiadmin
Machine Name:	LOE7690LAP
Data properties:
Recording name:	Rec 30
Recording date:	07.03.2014
Recording time:	09:11:14
Recording resolution:	1024 x 768
Export date:	09.03.2014
Export time:	12:20:47
Participant:	Raia_S3
Filter settings:
Eye: Average
Validity: Normal
Fixation filter: Tobii fixation filter
Velocity threshold: 35
Distance threshold: 35
Timestamp	DateTimeStamp	DateTimeStampStartOffset	Number	GazePointXLeft	GazePointYLeft	CamXLeft	CamYLeft	DistanceLeft	PupilLeft	ValidityLeft	GazePointXRight	GazePointYRight	CamXRight	CamYRight	DistanceRight	PupilRight	ValidityRight	FixationIndex	GazePointX	GazePointY	Event	EventKey	Data1	Data2	Descriptor	StimuliName	StimuliID	MediaWidth	MediaHeight	MediaPosX	MediaPosY	MappedFixationPointX	MappedFixationPointY	FixationDuration	AoiIds	AoiNames	WebGroupImage	MappedGazeDataPointX	MappedGazeDataPointY	MicroSecondTimestamp	AbsoluteMicroSecondTimestamp
12	09:11:14.844	00:00:00.012	0	-1024	-768	-1	-1	-1	-1	4	-1024	-768	-1	-1	-1	-1	4		0	0						No media	0	1024	768	0	0				0	Content		0	0	12175	2292967101
29	09:11:14.861	00:00:00.029	1	-1024	-768	-1	-1	-1	-1	4	-1024	-768	-1	-1	-1	-1	4		0	0						No media	0	1024	768	0	0				0	Content		0	0	29369	2292984295
47	09:11:14.879	00:00:00.046	2	-1024	-768	-1	-1	-1	-1	4	-1024	-768	-1	-1	-1	-1	4		0	0						No media	0	1024	768	0	0				0	Content		0	0	46743	2293001669
64	09:11:14.896	00:00:00.063	3	-1024	-768	-1	-1	-1	-1	4	-1024	-768	-1	-1	-1	-1	4		0	0						No media	0	1024	768	0	0				0	Content		0	0	63989	2293018915
79	09:11:14.911	00:00:00.078	4	-1024	-768	-1	-1	-1	-1	4	-1024	-768	-1	-1	-1	-1	4		0	0						No media	0	1024	768	0	0				0	Content		0	0	78918	2293033844
96	09:11:14.928	00:00:00.095	5	-1024	-768	-1	-1	-1	-1	4	-1024	-768	-1	-1	-1	-1	4		0	0						No media	0	1024	768	0	0				0	Content		0	0	95541	2293050467
112	09:11:14.944	00:00:00.112	6	-1024	-768	-1	-1	-1	-1	4	-1024	-768	-1	-1	-1	-1	4		0	0						No media	0	1024	768	0	0				0	Content		0	0	112286	2293067212
129	09:11:14.961	00:00:00.128	7	1092,061	899,8459	0,6553324	0,6320435	465,9065	3,006893	0	781,8931	917,572	0,48844	0,6103534	469,4238	3,027183	0	0	937	909						No media	0	1024	768	0	0	894	887	251	0	Content		937	909	128902	2293083828
145	09:11:14.977	00:00:00.145	8	1090,478	927,4609	0,6513875	0,6381398	468,2129	2,984838	0	792,7896	903,7908	0,4881034	0,6160327	469,6246	2,994682	0	0	942	916						No media	0	1024	768	0	0	894	887	251	0	Content		942	916	145413	2293100339
162	09:11:14.994	00:00:00.162	9	1039,26	868,0691	0,6524026	0,6425411	460,4607	2,966996	0	743,3832	912,8783	0,4876484	0,6213115	469,5775	2,957787	0	0	891	890						No media	0	1024	768	0	0	894	887	251	0	Content		891	890	162161	2293117087
179	09:11:15.011	00:00:00.178	10	1045,18	908,6266	0,652116	0,6471319	460,105	2,928478	0	764,3122	929,5029	0,4874074	0,6263815	469,8673	2,868794	0	0	905	919						No media	0	1024	768	0	0	894	887	251	0	Content		905	919	178909	2293133835
196	09:11:15.028	00:00:00.195	11	1039,569	881,231	0,6520174	0,6517125	460,2372	2,875909	0	741,929	906,1686	0,4873224	0,631072	470,0294	2,941548	0	0	891	894						No media	0	1024	768	0	0	894	887	251	0	Content		891	894	195731	2293150657
212	09:11:15.044	00:00:00.212	12	1044,779	893,3743	0,6518299	0,6560501	460,5122	2,906185	0	761,7259	925,3771	0,4873741	0,635753	470,3992	2,983559	0	0	903	909						No media	0	1024	768	0	0	894	887	251	0	Content		903	909	212490	2293167416
229	09:11:15.061	00:00:00.229	13	1036,351	898,5488	0,6517947	0,6604726	460,4306	2,925518	0	765,7364	903,3959	0,4874526	0,6405442	470,6028	2,907995	0	0	901	901						No media	0	1024	768	0	0	894	887	251	0	Content		901	901	229245	2293184171
246	09:11:15.078	00:00:00.245	14	1039,423	878,4008	0,6519331	0,6646861	460,7311	2,870648	0	750,691	898,3379	0,4875998	0,6452023	470,879	2,890307	0	0	895	888						No media	0	1024	768	0	0	894	887	251	0	Content		895	888	245876	2293200802
263	09:11:15.095	00:00:00.262	15	1041,054	882,5328	0,6521152	0,6685666	461,1986	2,884577	0	767,6678	888,4861	0,4877926	0,6495783	471,3191	2,87955	0	0	904	886						No media	0	1024	768	0	0	894	887	251	0	Content		904	886	262507	2293217433
279	09:11:15.111	00:00:00.279	16	1033,139	880,4888	0,6522271	0,672374	461,3794	2,883536	0	744,6951	885,2526	0,4879739	0,6537961	471,6695	2,93065	0	0	889	883						No media	0	1024	768	0	0	894	887	251	0	Content		889	883	279263	2293234189
296	09:11:15.128	00:00:00.295	17	1042,547	880,929	0,6522748	0,676383	461,7277	2,863818	0	740,0946	893,8313	0,4880631	0,6584803	471,869	2,895151	0	0	891	887						No media	0	1024	768	0	0	894	887	251	0	Content		891	887	295894	2293250820
313	09:11:15.145	00:00:00.312	18	1024,25	876,0468	0,6521676	0,6805977	462,1903	2,882628	0	748,1204	894,6835	0,4882262	0,6631415	472,2299	2,884508	0	0	886	885						No media	0	1024	768	0	0	894	887	251	0	Content		886	885	312650	2293267576
329	09:11:15.161	00:00:00.329	19	1042,089	876,997	0,6520002	0,6846715	462,2224	2,869671	0	746,7141	875,4374	0,4881306	0,6676813	472,702	2,915702	0	0	894	876						No media	0	1024	768	0	0	894	887	251	0	Content		894	876	329279	2293284205
346	09:11:15.178	00:00:00.346	20	1018,233	869,5007	0,6517584	0,6886569	462,7305	2,867835	0	751,6863	878,9819	0,4880732	0,6720237	473,2704	2,877613	0	0	885	874						No media	0	1024	768	0	0	894	887	251	0	Content		885	874	346033	2293300959
363	09:11:15.195	00:00:00.362	21	1025,07	855,1962	0,6514142	0,6925258	463,212	2,883581	0	758,1442	882,4404	0,4878549	0,6761916	473,706	2,888763	0	0	892	869						No media	0	1024	768	0	0	894	887	251	0	Content		892	869	362664	2293317590
379	09:11:15.211	00:00:00.379	22	1093,494	825,967	0,6502537	0,6953483	463,7911	2,883205	0	800,7977	828,3167	0,4871896	0,6794331	474,5097	2,857634	0	1	947	827						No media	0	1024	768	0	0	971	795	150	0	Content		947	827	379420	2293334346
396	09:11:15.228	00:00:00.396	23	1128,106	796,2639	0,6493194	0,6981981	464,6422	2,886415	0	850,1718	797,58	0,4864725	0,6828034	475,2818	2,814467	0	1	989	797						No media	0	1024	768	0	0	971	795	150	0	Content		989	797	396053	2293350979
413	09:11:15.245	00:00:00.412	24	1107,606	796,6111	0,6485422	0,7010869	465,0116	2,890876	0	855,582	800,1879	0,4858758	0,6862966	475,7222	2,82339	0	1	982	798						No media	0	1024	768	0	0	971	795	150	0	Content		982	798	412808	2293367734
429	09:11:15.261	00:00:00.429	25	1111,955	797,1059	0,6475943	0,7043608	465,0116	2,909088	0	859,1976	784,5087	0,4852073	0,690195	475,7222	2,804699	0	1	986	791						No media	0	1024	768	0	0	971	795	150	0	Content		986	791	429358	2293384284
446	09:11:15.278	00:00:00.446	26	1079,826	803,3911	0,6462004	0,7055814	465,0116	2,956988	0	819,6226	804,1898	0,4838708	0,6922552	475,7222	2,892957	0	1	950	804						No media	0	1024	768	0	0	971	795	150	0	Content		950	804	446001	2293400927
463	09:11:15.295	00:00:00.462	27	1105,208	776,1168	0,6456624	0,7090667	465,0116	2,924853	0	841,3447	801,814	0,4838403	0,695918	475,7222	2,913069	0	1	973	789						No media	0	1024	768	0	0	971	795	150	0	Content		973	789	462763	2293417689
479	09:11:15.311	00:00:00.479	28	1083,505	786,4331	0,6438066	0,709924	465,0116	2,949836	0	824,0092	792,3494	0,4817887	0,6974282	475,7222	2,866907	0	1	954	789						No media	0	1024	768	0	0	971	795	150	0	Content		954	789	479378	2293434304
496	09:11:15.328	00:00:00.496	29	1097,344	768,2448	0,6437103	0,7130325	465,0116	2,929244	0	834,6978	797,1453	0,4825635	0,7005922	475,7222	2,900481	0	1	966	783						No media	0	1024	768	0	0	971	795	150	0	Content		966	783	496131	2293451057
504	09:11:15.336																				MovieStart	128	0	0	Untertest3.avi
513	09:11:15.345	00:00:00.512	30	1072,351	792,6821	0,6411165	0,7136959	465,0116	2,982615	0	-1024	-768	-1	-1	-1	-1	4	1	1072	793						Untertest3.avi	0	880	547	72	111	899	684	150	0	Content		1000	682	512762	2293467688
529	09:11:15.361	00:00:00.529	31	1086,023	794,7136	0,6415455	0,7165573	465,0116	2,962167	0	851,5839	799,9795	0,4811432	0,7052729	475,7222	2,878819	0	2	969	797						Untertest3.avi	0	880	547	72	111	1041	610	117	0	Content		897	686	529391	2293484317
546	09:11:15.378	00:00:00.546	32	1071,388	792,8152	0,6385708	0,7173229	465,0116	2,989205	0	-1024	-768	-1	-1	-1	-1	4	2	1071	793						Untertest3.avi	0	880	547	72	111	1041	610	117	0	Content		999	682	546144	2293501070
563	09:11:15.395	00:00:00.562	33	-1024	-768	-1	-1	-1	-1	4	-1024	-768	-1	-1	-1	-1	4	2	0	0						Untertest3.avi	0	880	547	72	111	1041	610	117	0	Content		-72	-111	562744	2293517670
579	09:11:15.411	00:00:00.579	34	-1024	-768	-1	-1	-1	-1	4	-1024	-768	-1	-1	-1	-1	4	2	0	0						Untertest3.avi	0	880	547	72	111	1041	610	117	0	Content		-72	-111	579419	2293534345
596	09:11:15.428	00:00:00.596	35	-1024	-768	-1	-1	-1	-1	4	1156,306	650,3773	0,4741529	0,7100748	484,2901	3,036286	0	2	1156	650						Untertest3.avi	0	880	547	72	111	1041	610	117	0	Content		1084	539	596113	2293551039
613	09:11:15.445	00:00:00.612	36	-1024	-768	-1	-1	-1	-1	4	1453,409	523,9265	0,4722795	0,7108782	486,4189	3,112883	0	2	1453	524						Untertest3.avi	0	880	547	72	111	1041	610	117	0	Content		1381	413	612743	2293567669
629	09:11:15.461	00:00:00.629	37	-1024	-768	-1	-1	-1	-1	4	1418,797	510,6957	0,4698879	0,7116689	486,4189	3,105958	0	2	1419	511						Untertest3.avi	0	880	547	72	111	1041	610	117	0	Content		1347	400	629499	2293584425
646	09:11:15.478	00:00:00.646	38	-1024	-768	-1	-1	-1	-1	4	-1024	-768	-1	-1	-1	-1	4		0	0						Untertest3.avi	0	880	547	72	111				0	Content		-72	-111	646256	2293601182
663	09:11:15.495	00:00:00.662	39	-1024	-768	-1	-1	-1	-1	4	-1024	-768	-1	-1	-1	-1	4		0	0						Untertest3.avi	0	880	547	72	111				0	Content		-72	-111	662888	2293617814
680	09:11:15.512	00:00:00.679	40	-1024	-768	-1	-1	-1	-1	4	-1024	-768	-1	-1	-1	-1	4		0	0						Untertest3.avi	0	880	547	72	111				0	Content		-72	-111	679551	2293634477
696	09:11:15.528	00:00:00.696	41	-1024	-768	-1	-1	-1	-1	4	-1024	-768	-1	-1	-1	-1	4		0	0						Untertest3.avi	0	880	547	72	111				0	Content		-72	-111	696228	2293651154
713	09:11:15.545	00:00:00.712	42	-1024	-768	-1	-1	-1	-1	4	-1024	-768	-1	-1	-1	-1	4		0	0						Untertest3.avi	0	880	547	72	111				0	Content		-72	-111	712903	2293667829
730	09:11:15.562	00:00:00.729	43	-1024	-768	-1	-1	-1	-1	4	-1024	-768	-1	-1	-1	-1	4		0	0						Untertest3.avi	0	880	547	72	111				0	Content		-72	-111	729597	2293684523
746	09:11:15.578	00:00:00.746	44	-1024	-768	-1	-1	-1	-1	4	-1024	-768	-1	-1	-1	-1	4		0	0						Untertest3.avi	0	880	547	72	111				0	Content		-72	-111	746271	2293701197
763	09:11:15.595	00:00:00.762	45	-1024	-768	-1	-1	-1	-1	4	1318,377	574,7167	0,4585249	0,7252754	455,5321	3,054063	0	3	1318	575						Untertest3.avi	0	880	547	72	111	1219	450	166	0	Content		1246	464	762921	2293717847
779	09:11:15.611	00:00:00.779	46	-1024	-768	-1	-1	-1	-1	4	1298,333	557,6682	0,4545344	0,7272393	459,8565	3,053082	0	3	1298	558						Untertest3.avi	0	880	547	72	111	1219	450	166	0	Content		1226	447	779177	2293734103
796	09:11:15.628	00:00:00.796	47	-1024	-768	-1	-1	-1	-1	4	1306,91	561,5582	0,451562	0,7290437	460,5344	3,082287	0	3	1307	562						Untertest3.avi	0	880	547	72	111	1219	450	166	0	Content		1235	451	796423	2293751349
813	09:11:15.645	00:00:00.813	48	-1024	-768	-1	-1	-1	-1	4	1287,081	561,8289	0,4485988	0,7306371	460,2398	3,072007	0	3	1287	562						Untertest3.avi	0	880	547	72	111	1219	450	166	0	Content		1215	451	813060	2293767986
830	09:11:15.662	00:00:00.829	49	-1024	-768	-1	-1	-1	-1	4	1299,409	550,6217	0,4424694	0,7321866	472,487	3,235526	0	3	1299	551						Untertest3.avi	0	880	547	72	111	1219	450	166	0	Content		1227	440	829762	2293784688
846	09:11:15.678	00:00:00.845	50	-1024	-768	-1	-1	-1	-1	4	1291,161	561,2159	0,4416341	0,7340046	464,9787	3,043711	0	3	1291	561						Untertest3.avi	0	880	547	72	111	1219	450	166	0	Content		1219	450	845949	2293800875
863	09:11:15.695	00:00:00.862	51	-1024	-768	-1	-1	-1	-1	4	1275,206	551,9396	0,4367417	0,7354989	471,9264	3,117888	0	3	1275	552						Untertest3.avi	0	880	547	72	111	1219	450	166	0	Content		1203	441	862581	2293817507
879	09:11:15.711	00:00:00.879	52	-1024	-768	-1	-1	-1	-1	4	1239,404	553,5146	0,4386151	0,7369353	456,9125	2,959859	0	3	1239	554						Untertest3.avi	0	880	547	72	111	1219	450	166	0	Content		1167	443	879211	2293834137
896	09:11:15.728	00:00:00.896	53	-1024	-768	-1	-1	-1	-1	4	1259,68	563,3369	0,4321527	0,7380462	469,7902	3,095299	0	3	1260	563						Untertest3.avi	0	880	547	72	111	1219	450	166	0	Content		1188	452	896410	2293851336
913	09:11:15.745	00:00:00.912	54	-1024	-768	-1	-1	-1	-1	4	1351,135	558,4681	0,4239007	0,738833	490,2472	3,006128	0	3	1351	558						Untertest3.avi	0	880	547	72	111	1219	450	166	0	Content		1279	447	912594	2293867520
929	09:11:15.761	00:00:00.929	55	-1024	-768	-1	-1	-1	-1	4	1223,01	574,5061	0,4366185	0,7395512	438,5291	2,878933	0	4	1223	575						Untertest3.avi	0	880	547	72	111	2030	84	167	0	Content		1151	464	929226	2293884152
946	09:11:15.778	00:00:00.945	56	-1024	-768	-1	-1	-1	-1	4	1601,068	404,2102	0,4178318	0,7389175	490,1391	3,159418	0	4	1601	404						Untertest3.avi	0	880	547	72	111	2030	84	167	0	Content		1529	293	945979	2293900905
963	09:11:15.795	00:00:00.963	57	-1024	-768	-1	-1	-1	-1	4	-1024	-768	-1	-1	-1	-1	4	4	0	0						Untertest3.avi	0	880	547	72	111	2030	84	167	0	Content		-72	-111	963179	2293918105
980	09:11:15.812	00:00:00.979	58	-1024	-768	-1	-1	-1	-1	4	-1024	-768	-1	-1	-1	-1	4	4	0	0						Untertest3.avi	0	880	547	72	111	2030	84	167	0	Content		-72	-111	979867	2293934793
996	09:11:15.828	00:00:00.996	59	-1024	-768	-1	-1	-1	-1	4	-1024	-768	-1	-1	-1	-1	4	4	0	0						Untertest3.avi	0	880	547	72	111	2030	84	167	0	Content		-72	-111	996441	2293951367
1013	09:11:15.845	00:00:01.012	60	-1024	-768	-1	-1	-1	-1	4	-1024	-768	-1	-1	-1	-1	4	4	0	0						Untertest3.avi	0	880	547	72	111	2030	84	167	0	Content		-72	-111	1012503	2293967429
1030	09:11:15.862	00:00:01.029	61	-1024	-768	-1	-1	-1	-1	4	-1024	-768	-1	-1	-1	-1	4	4	0	0						Untertest3.avi	0	880	547	72	111	2030	84	167	0	Content		-72	-111	1029702	2293984628
1046	09:11:15.878	00:00:01.046	62	-1024	-768	-1	-1	-1	-1	4	3203,655	-256,5341	0,4011967	0,7376648	490,1391	3,573927	0	4	3204	-257						Untertest3.avi	0	880	547	72	111	2030	84	167	0	Content		3132	-368	1046012	2294000938
1063	09:11:15.895	00:00:01.062	63	-1024	-768	-1	-1	-1	-1	4	-1024	-768	-1	-1	-1	-1	4	4	0	0						Untertest3.avi	0	880	547	72	111	2030	84	167	0	Content		-72	-111	1062890	2294017816
1080	09:11:15.912	00:00:01.079	64	-1024	-768	-1	-1	-1	-1	4	2603,574	-13,76664	0,3935272	0,7354606	477,7876	3,23276	0	4	2604	-14						Untertest3.avi	0	880	547	72	111	2030	84	167	0	Content		2532	-125	1079521	2294034447
1096	09:11:15.928	00:00:01.096	65	-1024	-768	-1	-1	-1	-1	4	-1024	-768	-1	-1	-1	-1	4		0	0						Untertest3.avi	0	880	547	72	111				0	Content		-72	-111	1096069	2294050995
1113	09:11:15.945	00:00:01.112	66	-1024	-768	-1	-1	-1	-1	4	-1024	-768	-1	-1	-1	-1	4		0	0						Untertest3.avi	0	880	547	72	111				0	Content		-72	-111	1112698	2294067624
1129	09:11:15.961	00:00:01.129	67	-1024	-768	-1	-1	-1	-1	4	-1024	-768	-1	-1	-1	-1	4		0	0						Untertest3.avi	0	880	547	72	111				0	Content		-72	-111	1129453	2294084379
1146	09:11:15.978	00:00:01.146	68	-1024	-768	-1	-1	-1	-1	4	-1024	-768	-1	-1	-1	-1	4		0	0						Untertest3.avi	0	880	547	72	111				0	Content		-72	-111	1146085	2294101011
1163	09:11:15.995	00:00:01.162	69	-1024	-768	-1	-1	-1	-1	4	-1024	-768	-1	-1	-1	-1	4		0	0						Untertest3.avi	0	880	547	72	111				0	Content		-72	-111	1162759	2294117685
1179	09:11:16.011	00:00:01.179	70	-1024	-768	-1	-1	-1	-1	4	-1024	-768	-1	-1	-1	-1	4		0	0						Untertest3.avi	0	880	547	72	111				0	Content		-72	-111	1179472	2294134398
1196	09:11:16.028	00:00:01.195	71	-1024	-768	-1	-1	-1	-1	4	-1024	-768	-1	-1	-1	-1	4		0	0						Untertest3.avi	0	880	547	72	111				0	Content		-72	-111	1195570	2294150496
1212	09:11:16.044	00:00:01.212	72	-1024	-768	-1	-1	-1	-1	4	-1024	-768	-1	-1	-1	-1	4		0	0						Untertest3.avi	0	880	547	72	111				0	Content		-72	-111	1212236	2294167162
1229	09:11:16.061	00:00:01.228	73	-1024	-768	-1	-1	-1	-1	4	-1024	-768	-1	-1	-1	-1	4		0	0						Untertest3.avi	0	880	547	72	111				0	Content		-72	-111	1228884	2294183810
1246	09:11:16.078	00:00:01.246	74	-1024	-768	-1	-1	-1	-1	4	-1024	-768	-1	-1	-1	-1	4		0	0						Untertest3.avi	0	880	547	72	111				0	Content		-72	-111	1246125	2294201051
1263	09:11:16.095	00:00:01.262	75	-1024	-768	-1	-1	-1	-1	4	-1024	-768	-1	-1	-1	-1	4		0	0						Untertest3.avi	0	880	547	72	111				0	Content		-72	-111	1262745	2294217671
1279	09:11:16.111	00:00:01.278	76	-1024	-768	-1	-1	-1	-1	4	-1024	-768	-1	-1	-1	-1	4		0	0						Untertest3.avi	0	880	547	72	111				0	Content		-72	-111	1278868	2294233794
1295	09:11:16.127	00:00:01.295	77	-1024	-768	-1	-1	-1	-1	4	-1024	-768	-1	-1	-1	-1	4		0	0						Untertest3.avi	0	880	547	72	111				0	Content		-72	-111	1295427	2294250353
1312	09:11:16.144	00:00:01.312	78	-1024	-768	-1	-1	-1	-1	4	-1024	-768	-1	-1	-1	-1	4		0	0						Untertest3.avi	0	880	547	72	111				0	Content		-72	-111	1312094	2294267020
1329	09:11:16.161	00:00:01.328	79	-1024	-768	-1	-1	-1	-1	4	-1024	-768	-1	-1	-1	-1	4		0	0						Untertest3.avi	0	880	547	72	111				0	Content		-72	-111	1328609	2294283535
1346	09:11:16.178	00:00:01.345	80	-1024	-768	-1	-1	-1	-1	4	-1024	-768	-1	-1	-1	-1	4		0	0						Untertest3.avi	0	880	547	72	111				0	Content		-72	-111	1345981	2294300907
1363	09:11:16.195	00:00:01.362	81	-1024	-768	-1	-1	-1	-1	4	-1024	-768	-1	-1	-1	-1	4		0	0						Untertest3.avi	0	880	547	72	111				0	Content		-72	-111	1362732	2294317658
1379	09:11:16.211	00:00:01.379	82	-1024	-768	-1	-1	-1	-1	4	-1024	-768	-1	-1	-1	-1	4		0	0						Untertest3.avi	0	880	547	72	111				0	Content		-72	-111	1379356	2294334282
1396	09:11:16.228	00:00:01.395	83	-1024	-768	-1	-1	-1	-1	4	-1024	-768	-1	-1	-1	-1	4		0	0						Untertest3.avi	0	880	547	72	111				0	Content		-72	-111	1395606	2294350532
1412	09:11:16.244	00:00:01.412	84	-1024	-768	-1	-1	-1	-1	4	-1024	-768	-1	-1	-1	-1	4		0	0						Untertest3.avi	0	880	547	72	111				0	Content		-72	-111	1412272	2294367198
1429	09:11:16.261	00:00:01.428	85	-1024	-768	-1	-1	-1	-1	4	-1024	-768	-1	-1	-1	-1	4		0	0						Untertest3.avi	0	880	547	72	111				0	Content		-72	-111	1428938	2294383864
1445	09:11:16.277	00:00:01.445	86	-1024	-768	-1	-1	-1	-1	4	-1024	-768	-1	-1	-1	-1	4		0	0						Untertest3.avi	0	880	547	72	111				0	Content		-72	-111	1445287	2294400213
1462	09:11:16.294	00:00:01.461	87	-1024	-768	-1	-1	-1	-1	4	-1024	-768	-1	-1	-1	-1	4		0	0						Untertest3.avi	0	880	547	72	111				0	Content		-72	-111	1461953	2294416879
1479	09:11:16.311	00:00:01.478	88	-1024	-768	-1	-1	-1	-1	4	-1024	-768	-1	-1	-1	-1	4		0	0						Untertest3.avi	0	880	547	72	111				0	Content		-72	-111	1478619	2294433545
1495	09:11:16.327	00:00:01.495	89	-1024	-768	-1	-1	-1	-1	4	-1024	-768	-1	-1	-1	-1	4		0	0						Untertest3.avi	0	880	547	72	111				0	Content		-72	-111	1495281	2294450207
1512	09:11:16.344	00:00:01.511	90	-1024	-768	-1	-1	-1	-1	4	-1024	-768	-1	-1	-1	-1	4		0	0						Untertest3.avi	0	880	547	72	111				0	Content		-72	-111	1511947	2294466873
1529	09:11:16.361	00:00:01.528	91	-1024	-768	-1	-1	-1	-1	4	-1024	-768	-1	-1	-1	-1	4		0	0						Untertest3.avi	0	880	547	72	111				0	Content		-72	-111	1528614	2294483540
1545	09:11:16.377	00:00:01.545	92	-1024	-768	-1	-1	-1	-1	4	-1024	-768	-1	-1	-1	-1	4		0	0						Untertest3.avi	0	880	547	72	111				0	Content		-72	-111	1545482	2294500408
1562	09:11:16.394	00:00:01.562	93	-1024	-768	-1	-1	-1	-1	4	-1024	-768	-1	-1	-1	-1	4		0	0						Untertest3.avi	0	880	547	72	111				0	Content		-72	-111	1562148	2294517074
1579	09:11:16.411	00:00:01.578	94	-1024	-768	-1	-1	-1	-1	4	-1024	-768	-1	-1	-1	-1	4		0	0						Untertest3.avi	0	880	547	72	111				0	Content		-72	-111	1578815	2294533741
1596	09:11:16.428	00:00:01.596	95	-1024	-768	-1	-1	-1	-1	4	-1024	-768	-1	-1	-1	-1	4		0	0						Untertest3.avi	0	880	547	72	111				0	Content		-72	-111	1596010	2294550936
1613	09:11:16.445	00:00:01.612	96	-1024	-768	-1	-1	-1	-1	4	-1024	-768	-1	-1	-1	-1	4		0	0						Untertest3.avi	0	880	547	72	111				0	Content		-72	-111	1612677	2294567603
1629	09:11:16.461	00:00:01.628	97	-1024	-768	-1	-1	-1	-1	4	-1024	-768	-1	-1	-1	-1	4		0	0						Untertest3.avi	0	880	547	72	111				0	Content		-72	-111	1628852	2294583778
1646	09:11:16.478	00:00:01.645	98	-1024	-768	-1	-1	-1	-1	4	-1024	-768	-1	-1	-1	-1	4		0	0						Untertest3.avi	0	880	547	72	111				0	Content		-72	-111	1645518	2294600444
1662	09:11:16.494	00:00:01.662	99	-1024	-768	-1	-1	-1	-1	4	-1024	-768	-1	-1	-1	-1	4		0	0						Untertest3.avi	0	880	547	72	111				0	Content		-72	-111	1662185	2294617111
1678	09:11:16.510	00:00:01.677	100	-1024	-768	-1	-1	-1	-1	4	-1024	-768	-1	-1	-1	-1	4		0	0						Untertest3.avi	0	880	547	72	111				0	Content		-72	-111	1677823	2294632749
1695	09:11:16.527	00:00:01.694	101	-1024	-768	-1	-1	-1	-1	4	-1024	-768	-1	-1	-1	-1	4		0	0						Untertest3.avi	0	880	547	72	111				0	Content		-72	-111	1694571	2294649497
1711	09:11:16.543	00:00:01.711	102	-1024	-768	-1	-1	-1	-1	4	-1024	-768	-1	-1	-1	-1	4		0	0						Untertest3.avi	0	880	547	72	111				0	Content		-72	-111	1711220	2294666146
1728	09:11:16.560	00:00:01.727	103	-1024	-768	-1	-1	-1	-1	4	-1024	-768	-1	-1	-1	-1	4		0	0						Untertest3.avi	0	880	547	72	111				0	Content		-72	-111	1727886	2294682812
1745	09:11:16.577	00:00:01.744	104	-1024	-768	-1	-1	-1	-1	4	-1024	-768	-1	-1	-1	-1	4		0	0						Untertest3.avi	0	880	547	72	111				0	Content		-72	-111	1744528	2294699454
1761	09:11:16.593	00:00:01.761	105	-1024	-768	-1	-1	-1	-1	4	-1024	-768	-1	-1	-1	-1	4		0	0						Untertest3.avi	0	880	547	72	111				0	Content		-72	-111	1761194	2294716120
1778	09:11:16.610	00:00:01.777	106	-1024	-768	-1	-1	-1	-1	4	-1024	-768	-1	-1	-1	-1	4		0	0						Untertest3.avi	0	880	547	72	111				0	Content		-72	-111	1777861	2294732787
1794	09:11:16.626	00:00:01.794	107	-1024	-768	-1	-1	-1	-1	4	-1024	-768	-1	-1	-1	-1	4		0	0						Untertest3.avi	0	880	547	72	111				0	Content		-72	-111	1794459	2294749385
1811	09:11:16.643	00:00:01.811	108	-1024	-768	-1	-1	-1	-1	4	-1024	-768	-1	-1	-1	-1	4		0	0						Untertest3.avi	0	880	547	72	111				0	Content		-72	-111	1811125	2294766051
1828	09:11:16.660	00:00:01.827	109	-1024	-768	-1	-1	-1	-1	4	-1024	-768	-1	-1	-1	-1	4		0	0						Untertest3.avi	0	880	547	72	111				0	Content		-72	-111	1827976	2294782902
1845	09:11:16.677	00:00:01.844	110	-1024	-768	-1	-1	-1	-1	4	-1024	-768	-1	-1	-1	-1	4		0	0						Untertest3.avi	0	880	547	72	111				0	Content		-72	-111	1844642	2294799568
1861	09:11:16.693	00:00:01.861	111	-1024	-768	-1	-1	-1	-1	4	-1024	-768	-1	-1	-1	-1	4		0	0						Untertest3.avi	0	880	547	72	111				0	Content		-72	-111	1861309	2294816235
1878	09:11:16.710	00:00:01.878	112	-1024	-768	-1	-1	-1	-1	4	-1024	-768	-1	-1	-1	-1	4		0	0						Untertest3.avi	0	880	547	72	111				0	Content		-72	-111	1878490	2294833416
1895	09:11:16.727	00:00:01.895	113	-1024	-768	-1	-1	-1	-1	4	-1024	-768	-1	-1	-1	-1	4		0	0						Untertest3.avi	0	880	547	72	111				0	Content		-72	-111	1895156	2294850082
1912	09:11:16.744	00:00:01.912	114	-1024	-768	-1	-1	-1	-1	4	-1024	-768	-1	-1	-1	-1	4		0	0						Untertest3.avi	0	880	547	72	111				0	Content		-72	-111	1912161	2294867087
1929	09:11:16.761	00:00:01.928	115	-1024	-768	-1	-1	-1	-1	4	-1024	-768	-1	-1	-1	-1	4		0	0						Untertest3.avi	0	880	547	72	111				0	Content		-72	-111	1928827	2294883753
1945	09:11:16.777	00:00:01.945	116	-1024	-768	-1	-1	-1	-1	4	-1024	-768	-1	-1	-1	-1	4		0	0						Untertest3.avi	0	880	547	72	111				0	Content		-72	-111	1945494	2294900420
1962	09:11:16.794	00:00:01.961	117	-1024	-768	-1	-1	-1	-1	4	-1024	-768	-1	-1	-1	-1	4		0	0						Untertest3.avi	0	880	547	72	111				0	Content		-72	-111	1961577	2294916503
1978	09:11:16.810	00:00:01.978	118	-1024	-768	-1	-1	-1	-1	4	-1024	-768	-1	-1	-1	-1	4		0	0						Untertest3.avi	0	880	547	72	111				0	Content		-72	-111	1978243	2294933169
1994	09:11:16.826	00:00:01.994	119	-1024	-768	-1	-1	-1	-1	4	-1024	-768	-1	-1	-1	-1	4		0	0						Untertest3.avi	0	880	547	72	111				0	Content		-72	-111	1994281	2294949207
2011	09:11:16.843	00:00:02.010	120	-1024	-768	-1	-1	-1	-1	4	-1024	-768	-1	-1	-1	-1	4		0	0						Untertest3.avi	0	880	547	72	111				0	Content		-72	-111	2010902	2294965828
2028	09:11:16.860	00:00:02.027	121	-1024	-768	-1	-1	-1	-1	4	-1024	-768	-1	-1	-1	-1	4		0	0						Untertest3.avi	0	880	547	72	111				0	Content		-72	-111	2027614	2294982540
2044	09:11:16.876	00:00:02.044	122	-1024	-768	-1	-1	-1	-1	4	-1024	-768	-1	-1	-1	-1	4		0	0						Untertest3.avi	0	880	547	72	111				0	Content		-72	-111	2044281	2294999207
2061	09:11:16.893	00:00:02.060	123	-1024	-768	-1	-1	-1	-1	4	-1024	-768	-1	-1	-1	-1	4		0	0						Untertest3.avi	0	880	547	72	111				0	Content		-72	-111	2060942	2295015868
2079	09:11:16.911	00:00:02.078	124	-1024	-768	-1	-1	-1	-1	4	-1024	-768	-1	-1	-1	-1	4		0	0						Untertest3.avi	0	880	547	72	111				0	Content		-72	-111	2078513	2295033439
2095	09:11:16.927	00:00:02.095	125	-1024	-768	-1	-1	-1	-1	4	-1024	-768	-1	-1	-1	-1	4		0	0						Untertest3.avi	0	880	547	72	111				0	Content		-72	-111	2095074	2295050000
2112	09:11:16.944	00:00:02.111	126	-1024	-768	-1	-1	-1	-1	4	-1024	-768	-1	-1	-1	-1	4		0	0						Untertest3.avi	0	880	547	72	111				0	Content		-72	-111	2111740	2295066666
2128	09:11:16.960	00:00:02.128	127	1297,432	612,9178	0,5278958	0,7399716	462,8458	3,396889	0	1204,118	620,524	0,3872931	0,7390618	496,3362	3,411994	0	5	1251	617						Untertest3.avi	0	880	547	72	111	1179	514	67	0	Content		1179	506	2128381	2295083307
2145	09:11:16.977	00:00:02.145	128	1301,662	627,848	0,5288686	0,7399451	463,473	3,375007	0	1202,015	623,1038	0,3878913	0,7386997	496,5104	3,422642	0	5	1252	625						Untertest3.avi	0	880	547	72	111	1179	514	67	0	Content		1180	514	2145002	2295099928
2162	09:11:16.994	00:00:02.161	129	-1024	-768	-1	-1	-1	-1	4	-1024	-768	-1	-1	-1	-1	4	5	0	0						Untertest3.avi	0	880	547	72	111	1179	514	67	0	Content		-72	-111	2161623	2295116549
2178	09:11:17.010	00:00:02.178	130	1244,552	849,4928	0,5336314	0,7433598	472,5052	3,464925	0	1020,037	831,6438	0,3932932	0,7416778	507,0792	3,509492	0	5	1132	841						Untertest3.avi	0	880	547	72	111	1179	514	67	0	Content		1060	730	2178243	2295133169
2195	09:11:17.027	00:00:02.194	131	-1024	-768	-1	-1	-1	-1	4	-1024	-768	-1	-1	-1	-1	4		0	0						Untertest3.avi	0	880	547	72	111				0	Content		-72	-111	2194989	2295149915
2212	09:11:17.044	00:00:02.211	132	-1024	-768	-1	-1	-1	-1	4	-1024	-768	-1	-1	-1	-1	4		0	0						Untertest3.avi	0	880	547	72	111				0	Content		-72	-111	2211612	2295166538
2228	09:11:17.060	00:00:02.228	133	-1024	-768	-1	-1	-1	-1	4	-1024	-768	-1	-1	-1	-1	4		0	0						Untertest3.avi	0	880	547	72	111				0	Content		-72	-111	2228233	2295183159
2245	09:11:17.077	00:00:02.244	134	-1024	-768	-1	-1	-1	-1	4	-1024	-768	-1	-1	-1	-1	4		0	0						Untertest3.avi	0	880	547	72	111				0	Content		-72	-111	2244900	2295199826
2262	09:11:17.094	00:00:02.261	135	-1024	-768	-1	-1	-1	-1	4	-1024	-768	-1	-1	-1	-1	4		0	0						Untertest3.avi	0	880	547	72	111				0	Content		-72	-111	2261562	2295216488
2278	09:11:17.110	00:00:02.278	136	-1024	-768	-1	-1	-1	-1	4	-1024	-768	-1	-1	-1	-1	4		0	0						Untertest3.avi	0	880	547	72	111				0	Content		-72	-111	2278228	2295233154
2295	09:11:17.127	00:00:02.294	137	-1024	-768	-1	-1	-1	-1	4	-1024	-768	-1	-1	-1	-1	4		0	0						Untertest3.avi	0	880	547	72	111				0	Content		-72	-111	2294847	2295249773
2311	09:11:17.143	00:00:02.311	138	-1024	-768	-1	-1	-1	-1	4	-1024	-768	-1	-1	-1	-1	4		0	0						Untertest3.avi	0	880	547	72	111				0	Content		-72	-111	2311468	2295266394
2328	09:11:17.160	00:00:02.328	139	-1024	-768	-1	-1	-1	-1	4	-1024	-768	-1	-1	-1	-1	4		0	0						Untertest3.avi	0	880	547	72	111				0	Content		-72	-111	2328135	2295283061
2345	09:11:17.177	00:00:02.344	140	-1024	-768	-1	-1	-1	-1	4	-1024	-768	-1	-1	-1	-1	4		0	0						Untertest3.avi	0	880	547	72	111				0	Content		-72	-111	2344797	2295299723
2361	09:11:17.193	00:00:02.361	141	-1024	-768	-1	-1	-1	-1	4	-1024	-768	-1	-1	-1	-1	4		0	0						Untertest3.avi	0	880	547	72	111				0	Content		-72	-111	2361463	2295316389
2378	09:11:17.210	00:00:02.378	142	-1024	-768	-1	-1	-1	-1	4	-1024	-768	-1	-1	-1	-1	4		0	0						Untertest3.avi	0	880	547	72	111				0	Content		-72	-111	2378084	2295333010
2395	09:11:17.227	00:00:02.394	143	-1024	-768	-1	-1	-1	-1	4	-1024	-768	-1	-1	-1	-1	4		0	0						Untertest3.avi	0	880	547	72	111				0	Content		-72	-111	2394750	2295349676
2411	09:11:17.243	00:00:02.411	144	-1024	-768	-1	-1	-1	-1	4	-1024	-768	-1	-1	-1	-1	4		0	0						Untertest3.avi	0	880	547	72	111				0	Content		-72	-111	2411288	2295366214
2428	09:11:17.260	00:00:02.427	145	-1024	-768	-1	-1	-1	-1	4	-1024	-768	-1	-1	-1	-1	4		0	0						Untertest3.avi	0	880	547	72	111				0	Content		-72	-111	2427954	2295382880
2445	09:11:17.277	00:00:02.444	146	-1024	-768	-1	-1	-1	-1	4	-1024	-768	-1	-1	-1	-1	4		0	0						Untertest3.avi	0	880	547	72	111				0	Content		-72	-111	2444570	2295399496
2462	09:11:17.294	00:00:02.461	147	-1024	-768	-1	-1	-1	-1	4	-1024	-768	-1	-1	-1	-1	4		0	0						Untertest3.avi	0	880	547	72	111				0	Content		-72	-111	2461817	2295416743
2479	09:11:17.311	00:00:02.478	148	-1024	-768	-1	-1	-1	-1	4	-1024	-768	-1	-1	-1	-1	4		0	0						Untertest3.avi	0	880	547	72	111				0	Content		-72	-111	2478563	2295433489
2495	09:11:17.327	00:00:02.494	149	-1024	-768	-1	-1	-1	-1	4	-1024	-768	-1	-1	-1	-1	4		0	0						Untertest3.avi	0	880	547	72	111				0	Content		-72	-111	2494921	2295449847
2512	09:11:17.344	00:00:02.511	150	-1024	-768	-1	-1	-1	-1	4	-1024	-768	-1	-1	-1	-1	4		0	0						Untertest3.avi	0	880	547	72	111				0	Content		-72	-111	2511588	2295466514
2528	09:11:17.360	00:00:02.528	151	-1024	-768	-1	-1	-1	-1	4	-1024	-768	-1	-1	-1	-1	4		0	0						Untertest3.avi	0	880	547	72	111				0	Content		-72	-111	2528254	2295483180
2545	09:11:17.377	00:00:02.544	152	-1024	-768	-1	-1	-1	-1	4	-1024	-768	-1	-1	-1	-1	4		0	0						Untertest3.avi	0	880	547	72	111				0	Content		-72	-111	2544921	2295499847
2561	09:11:17.393	00:00:02.561	153	-1024	-768	-1	-1	-1	-1	4	-1024	-768	-1	-1	-1	-1	4		0	0						Untertest3.avi	0	880	547	72	111				0	Content		-72	-111	2561220	2295516146
2578	09:11:17.410	00:00:02.577	154	-1024	-768	-1	-1	-1	-1	4	-1024	-768	-1	-1	-1	-1	4		0	0						Untertest3.avi	0	880	547	72	111				0	Content		-72	-111	2577886	2295532812
2595	09:11:17.427	00:00:02.594	155	-1024	-768	-1	-1	-1	-1	4	-1024	-768	-1	-1	-1	-1	4		0	0						Untertest3.avi	0	880	547	72	111				0	Content		-72	-111	2594553	2295549479
2611	09:11:17.443	00:00:02.610	156	-1024	-768	-1	-1	-1	-1	4	-1024	-768	-1	-1	-1	-1	4		0	0						Untertest3.avi	0	880	547	72	111				0	Content		-72	-111	2610863	2295565789
2628	09:11:17.460	00:00:02.627	157	-1024	-768	-1	-1	-1	-1	4	-1024	-768	-1	-1	-1	-1	4		0	0						Untertest3.avi	0	880	547	72	111				0	Content		-72	-111	2627530	2295582456
2644	09:11:17.476	00:00:02.644	158	-1024	-768	-1	-1	-1	-1	4	-1024	-768	-1	-1	-1	-1	4		0	0						Untertest3.avi	0	880	547	72	111				0	Content		-72	-111	2644243	2295599169
2661	09:11:17.493	00:00:02.660	159	-1024	-768	-1	-1	-1	-1	4	-1024	-768	-1	-1	-1	-1	4		0	0						Untertest3.avi	0	880	547	72	111				0	Content		-72	-111	2660909	2295615835
2678	09:11:17.510	00:00:02.677	160	-1024	-768	-1	-1	-1	-1	4	-1024	-768	-1	-1	-1	-1	4		0	0						Untertest3.avi	0	880	547	72	111				0	Content		-72	-111	2677576	2295632502
2695	09:11:17.527	00:00:02.694	161	-1024	-768	-1	-1	-1	-1	4	-1024	-768	-1	-1	-1	-1	4		0	0						Untertest3.avi	0	880	547	72	111				0	Content		-72	-111	2694626	2295649552
2711	09:11:17.543	00:00:02.711	162	-1024	-768	-1	-1	-1	-1	4	-1024	-768	-1	-1	-1	-1	4		0	0						Untertest3.avi	0	880	547	72	111				0	Content		-72	-111	2711293	2295666219
2728	09:11:17.560	00:00:02.728	163	-1024	-768	-1	-1	-1	-1	4	-1024	-768	-1	-1	-1	-1	4		0	0						Untertest3.avi	0	880	547	72	111				0	Content		-72	-111	2728295	2295683221
2745	09:11:17.577	00:00:02.744	164	-1024	-768	-1	-1	-1	-1	4	-1024	-768	-1	-1	-1	-1	4		0	0						Untertest3.avi	0	880	547	72	111				0	Content		-72	-111	2744961	2295699887
2762	09:11:17.594	00:00:02.761	165	-1024	-768	-1	-1	-1	-1	4	-1024	-768	-1	-1	-1	-1	4		0	0						Untertest3.avi	0	880	547	72	111				0	Content		-72	-111	2761628	2295716554
2778	09:11:17.610	00:00:02.777	166	-1024	-768	-1	-1	-1	-1	4	-1024	-768	-1	-1	-1	-1	4		0	0						Untertest3.avi	0	880	547	72	111				0	Content		-72	-111	2777704	2295732630
2794	09:11:17.626	00:00:02.794	167	-1024	-768	-1	-1	-1	-1	4	-1024	-768	-1	-1	-1	-1	4		0	0						Untertest3.avi	0	880	547	72	111				0	Content		-72	-111	2794371	2295749297
2810	09:11:17.642	00:00:02.810	168	-1024	-768	-1	-1	-1	-1	4	-1024	-768	-1	-1	-1	-1	4		0	0						Untertest3.avi	0	880	547	72	111				0	Content		-72	-111	2810404	2295765330
2827	09:11:17.659	00:00:02.827	169	-1024	-768	-1	-1	-1	-1	4	-1024	-768	-1	-1	-1	-1	4		0	0						Untertest3.avi	0	880	547	72	111				0	Content		-72	-111	2827026	2295781952
2844	09:11:17.676	00:00:02.843	170	-1024	-768	-1	-1	-1	-1	4	-1024	-768	-1	-1	-1	-1	4		0	0						Untertest3.avi	0	880	547	72	111				0	Content		-72	-111	2843773	2295798699
2860	09:11:17.692	00:00:02.860	171	-1024	-768	-1	-1	-1	-1	4	-1024	-768	-1	-1	-1	-1	4		0	0						Untertest3.avi	0	880	547	72	111				0	Content		-72	-111	2860397	2295815323
2877	09:11:17.709	00:00:02.877	172	-1024	-768	-1	-1	-1	-1	4	-1024	-768	-1	-1	-1	-1	4		0	0						Untertest3.avi	0	880	547	72	111				0	Content		-72	-111	2877063	2295831989
2894	09:11:17.726	00:00:02.893	173	-1024	-768	-1	-1	-1	-1	4	-1024	-768	-1	-1	-1	-1	4		0	0						Untertest3.avi	0	880	547	72	111				0	Content		-72	-111	2893730	2295848656
2910	09:11:17.742	00:00:02.910	174	-1024	-768	-1	-1	-1	-1	4	-1024	-768	-1	-1	-1	-1	4		0	0						Untertest3.avi	0	880	547	72	111				0	Content		-72	-111	2910366	2295865292
2927	09:11:17.759	00:00:02.927	175	-1024	-768	-1	-1	-1	-1	4	-1024	-768	-1	-1	-1	-1	4		0	0						Untertest3.avi	0	880	547	72	111				0	Content		-72	-111	2927033	2295881959
2944	09:11:17.776	00:00:02.943	176	-1024	-768	-1	-1	-1	-1	4	-1024	-768	-1	-1	-1	-1	4		0	0						Untertest3.avi	0	880	547	72	111				0	Content		-72	-111	2943699	2295898625
2961	09:11:17.793	00:00:02.960	177	-1024	-768	-1	-1	-1	-1	4	-1024	-768	-1	-1	-1	-1	4		0	0						Untertest3.avi	0	880	547	72	111				0	Content		-72	-111	2960611	2295915537
2977	09:11:17.809	00:00:02.977	178	-1024	-768	-1	-1	-1	-1	4	-1024	-768	-1	-1	-1	-1	4		0	0						Untertest3.avi	0	880	547	72	111				0	Content		-72	-111	2977278	2295932204
2994	09:11:17.826	00:00:02.994	179	-1024	-768	-1	-1	-1	-1	4	-1024	-768	-1	-1	-1	-1	4		0	0						Untertest3.avi	0	880	547	72	111				0	Content		-72	-111	2994229	2295949155
3011	09:11:17.843	00:00:03.010	180	-1024	-768	-1	-1	-1	-1	4	-1024	-768	-1	-1	-1	-1	4		0	0						Untertest3.avi	0	880	547	72	111				0	Content		-72	-111	3010896	2295965822
3028	09:11:17.860	00:00:03.027	181	-1024	-768	-1	-1	-1	-1	4	-1024	-768	-1	-1	-1	-1	4		0	0						Untertest3.avi	0	880	547	72	111				0	Content		-72	-111	3027562	2295982488
3045	09:11:17.877	00:00:03.044	182	-1024	-768	-1	-1	-1	-1	4	-1024	-768	-1	-1	-1	-1	4		0	0						Untertest3.avi	0	880	547	72	111				0	Content		-72	-111	3044842	2295999768
3062	09:11:17.894	00:00:03.061	183	-1024	-768	-1	-1	-1	-1	4	-1024	-768	-1	-1	-1	-1	4		0	0						Untertest3.avi	0	880	547	72	111				0	Content		-72	-111	3061509	2296016435
3078	09:11:17.910	00:00:03.077	184	-1024	-768	-1	-1	-1	-1	4	-1024	-768	-1	-1	-1	-1	4		0	0						Untertest3.avi	0	880	547	72	111				0	Content		-72	-111	3077711	2296032637
3094	09:11:17.926	00:00:03.094	185	-1024	-768	-1	-1	-1	-1	4	-1024	-768	-1	-1	-1	-1	4		0	0						Untertest3.avi	0	880	547	72	111				0	Content		-72	-111	3094378	2296049304
3111	09:11:17.943	00:00:03.111	186	-1024	-768	-1	-1	-1	-1	4	-1024	-768	-1	-1	-1	-1	4		0	0						Untertest3.avi	0	880	547	72	111				0	Content		-72	-111	3111044	2296065970
3127	09:11:17.959	00:00:03.126	187	-1024	-768	-1	-1	-1	-1	4	-1024	-768	-1	-1	-1	-1	4		0	0						Untertest3.avi	0	880	547	72	111				0	Content		-72	-111	3126860	2296081786
3143	09:11:17.975	00:00:03.143	188	-1024	-768	-1	-1	-1	-1	4	-1024	-768	-1	-1	-1	-1	4		0	0						Untertest3.avi	0	880	547	72	111				0	Content		-72	-111	3143481	2296098407
3160	09:11:17.992	00:00:03.160	189	-1024	-768	-1	-1	-1	-1	4	-1024	-768	-1	-1	-1	-1	4		0	0						Untertest3.avi	0	880	547	72	111				0	Content		-72	-111	3160105	2296115031
3177	09:11:18.009	00:00:03.176	190	-1024	-768	-1	-1	-1	-1	4	-1024	-768	-1	-1	-1	-1	4		0	0						Untertest3.avi	0	880	547	72	111				0	Content		-72	-111	3176783	2296131709
3193	09:11:18.025	00:00:03.193	191	-1024	-768	-1	-1	-1	-1	4	-1024	-768	-1	-1	-1	-1	4		0	0						Untertest3.avi	0	880	547	72	111				0	Content		-72	-111	3193431	2296148357
3210	09:11:18.042	00:00:03.210	192	-1024	-768	-1	-1	-1	-1	4	-1024	-768	-1	-1	-1	-1	4		0	0						Untertest3.avi	0	880	547	72	111				0	Content		-72	-111	3210097	2296165023
3227	09:11:18.059	00:00:03.226	193	-1024	-768	-1	-1	-1	-1	4	-1024	-768	-1	-1	-1	-1	4		0	0						Untertest3.avi	0	880	547	72	111				0	Content		-72	-111	3226763	2296181689
3244	09:11:18.076	00:00:03.243	194	-1024	-768	-1	-1	-1	-1	4	-1024	-768	-1	-1	-1	-1	4		0	0						Untertest3.avi	0	880	547	72	111				0	Content		-72	-111	3243624	2296198550
3260	09:11:18.092	00:00:03.260	195	-1024	-768	-1	-1	-1	-1	4	-1024	-768	-1	-1	-1	-1	4		0	0						Untertest3.avi	0	880	547	72	111				0	Content		-72	-111	3260290	2296215216
3277	09:11:18.109	00:00:03.276	196	-1024	-768	-1	-1	-1	-1	4	-1024	-768	-1	-1	-1	-1	4		0	0						Untertest3.avi	0	880	547	72	111				0	Content		-72	-111	3276957	2296231883
3294	09:11:18.126	00:00:03.294	197	-1024	-768	-1	-1	-1	-1	4	-1024	-768	-1	-1	-1	-1	4		0	0						Untertest3.avi	0	880	547	72	111				0	Content		-72	-111	3294092	2296249018
3311	09:11:18.143	00:00:03.310	198	-1024	-768	-1	-1	-1	-1	4	-1024	-768	-1	-1	-1	-1	4		0	0						Untertest3.avi	0	880	547	72	111				0	Content		-72	-111	3310758	2296265684
3328	09:11:18.160	00:00:03.327	199	-1024	-768	-1	-1	-1	-1	4	-1024	-768	-1	-1	-1	-1	4		0	0						Untertest3.avi	0	880	547	72	111				0	Content		-72	-111	3327785	2296282711
3344	09:11:18.176	00:00:03.344	200	-1024	-768	-1	-1	-1	-1	4	-1024	-768	-1	-1	-1	-1	4		0	0						Untertest3.avi	0	880	547	72	111				0	Content		-72	-111	3344451	2296299377
3361	09:11:18.193	00:00:03.361	201	-1024	-768	-1	-1	-1	-1	4	-1024	-768	-1	-1	-1	-1	4		0	0						Untertest3.avi	0	880	547	72	111				0	Content		-72	-111	3361118	2296316044
3377	09:11:18.209	00:00:03.377	202	-1024	-768	-1	-1	-1	-1	4	-1024	-768	-1	-1	-1	-1	4		0	0						Untertest3.avi	0	880	547	72	111				0	Content		-72	-111	3377224	2296332150
3394	09:11:18.226	00:00:03.393	203	-1024	-768	-1	-1	-1	-1	4	-1024	-768	-1	-1	-1	-1	4		0	0						Untertest3.avi	0	880	547	72	111				0	Content		-72	-111	3393890	2296348816
3410	09:11:18.242	00:00:03.409	204	-1024	-768	-1	-1	-1	-1	4	-1024	-768	-1	-1	-1	-1	4		0	0						Untertest3.avi	0	880	547	72	111				0	Content		-72	-111	3409952	2296364878
3427	09:11:18.259	00:00:03.426	205	-1024	-768	-1	-1	-1	-1	4	-1024	-768	-1	-1	-1	-1	4		0	0						Untertest3.avi	0	880	547	72	111				0	Content		-72	-111	3426576	2296381502
3443	09:11:18.275	00:00:03.443	206	-1024	-768	-1	-1	-1	-1	4	-1024	-768	-1	-1	-1	-1	4		0	0						Untertest3.avi	0	880	547	72	111				0	Content		-72	-111	3443323	2296398249
3460	09:11:18.292	00:00:03.459	207	-1024	-768	-1	-1	-1	-1	4	-1024	-768	-1	-1	-1	-1	4		0	0						Untertest3.avi	0	880	547	72	111				0	Content		-72	-111	3459947	2296414873
3477	09:11:18.309	00:00:03.476	208	-1024	-768	-1	-1	-1	-1	4	-1024	-768	-1	-1	-1	-1	4		0	0						Untertest3.avi	0	880	547	72	111				0	Content		-72	-111	3476613	2296431539
3493	09:11:18.325	00:00:03.493	209	-1024	-768	-1	-1	-1	-1	4	-1024	-768	-1	-1	-1	-1	4		0	0						Untertest3.avi	0	880	547	72	111				0	Content		-72	-111	3493280	2296448206
3510	09:11:18.342	00:00:03.509	210	-1024	-768	-1	-1	-1	-1	4	-1024	-768	-1	-1	-1	-1	4		0	0						Untertest3.avi	0	880	547	72	111				0	Content		-72	-111	3509927	2296464853
3527	09:11:18.359	00:00:03.526	211	-1024	-768	-1	-1	-1	-1	4	-1024	-768	-1	-1	-1	-1	4		0	0						Untertest3.avi	0	880	547	72	111				0	Content		-72	-111	3526593	2296481519
3543	09:11:18.375	00:00:03.543	212	-1024	-768	-1	-1	-1	-1	4	-1024	-768	-1	-1	-1	-1	4		0	0						Untertest3.avi	0	880	547	72	111				0	Content		-72	-111	3543260	2296498186
3560	09:11:18.392	00:00:03.560	213	-1024	-768	-1	-1	-1	-1	4	-1024	-768	-1	-1	-1	-1	4		0	0						Untertest3.avi	0	880	547	72	111				0	Content		-72	-111	3560168	2296515094
3577	09:11:18.409	00:00:03.576	214	-1024	-768	-1	-1	-1	-1	4	-1024	-768	-1	-1	-1	-1	4		0	0						Untertest3.avi	0	880	547	72	111				0	Content		-72	-111	3576835	2296531761
3594	09:11:18.426	00:00:03.593	215	-1024	-768	-1	-1	-1	-1	4	-1024	-768	-1	-1	-1	-1	4		0	0						Untertest3.avi	0	880	547	72	111				0	Content		-72	-111	3593789	2296548715
3610	09:11:18.442	00:00:03.610	216	-1024	-768	-1	-1	-1	-1	4	-1024	-768	-1	-1	-1	-1	4		0	0						Untertest3.avi	0	880	547	72	111				0	Content		-72	-111	3610455	2296565381
3627	09:11:18.459	00:00:03.627	217	-1024	-768	-1	-1	-1	-1	4	-1024	-768	-1	-1	-1	-1	4		0	0						Untertest3.avi	0	880	547	72	111				0	Content		-72	-111	3627122	2296582048
3644	09:11:18.476	00:00:03.644	218	-1024	-768	-1	-1	-1	-1	4	-1024	-768	-1	-1	-1	-1	4		0	0						Untertest3.avi	0	880	547	72	111				0	Content		-72	-111	3644404	2296599330
3661	09:11:18.493	00:00:03.661	219	-1024	-768	-1	-1	-1	-1	4	-1024	-768	-1	-1	-1	-1	4		0	0						Untertest3.avi	0	880	547	72	111				0	Content		-72	-111	3661071	2296615997
3677	09:11:18.509	00:00:03.677	220	-1024	-768	-1	-1	-1	-1	4	-1024	-768	-1	-1	-1	-1	4		0	0						Untertest3.avi	0	880	547	72	111				0	Content		-72	-111	3677314	2296632240
3694	09:11:18.526	00:00:03.693	221	-1024	-768	-1	-1	-1	-1	4	-1024	-768	-1	-1	-1	-1	4		0	0						Untertest3.avi	0	880	547	72	111				0	Content		-72	-111	3693980	2296648906
3711	09:11:18.543	00:00:03.710	222	-1024	-768	-1	-1	-1	-1	4	-1024	-768	-1	-1	-1	-1	4		0	0						Untertest3.avi	0	880	547	72	111				0	Content		-72	-111	3710647	2296665573
3726	09:11:18.558	00:00:03.726	223	-1024	-768	-1	-1	-1	-1	4	-1024	-768	-1	-1	-1	-1	4		0	0						Untertest3.avi	0	880	547	72	111				0	Content		-72	-111	3726419	2296681345
3743	09:11:18.575	00:00:03.743	224	-1024	-768	-1	-1	-1	-1	4	-1024	-768	-1	-1	-1	-1	4		0	0						Untertest3.avi	0	880	547	72	111				0	Content		-72	-111	3743042	2296697968
3760	09:11:18.592	00:00:03.759	225	-1024	-768	-1	-1	-1	-1	4	-1024	-768	-1	-1	-1	-1	4		0	0						Untertest3.avi	0	880	547	72	111				0	Content		-72	-111	3759727	2296714653
3776	09:11:18.608	00:00:03.776	226	-1024	-768	-1	-1	-1	-1	4	-1024	-768	-1	-1	-1	-1	4		0	0						Untertest3.avi	0	880	547	72	111				0	Content		-72	-111	3776393	2296731319
3793	09:11:18.625	00:00:03.793	227	-1024	-768	-1	-1	-1	-1	4	-1024	-768	-1	-1	-1	-1	4		0	0						Untertest3.avi	0	880	547	72	111				0	Content		-72	-111	3793060	2296747986
3810	09:11:18.642	00:00:03.809	228	-1024	-768	-1	-1	-1	-1	4	-1024	-768	-1	-1	-1	-1	4		0	0						Untertest3.avi	0	880	547	72	111				0	Content		-72	-111	3809716	2296764642
3826	09:11:18.658	00:00:03.826	229	-1024	-768	-1	-1	-1	-1	4	-1024	-768	-1	-1	-1	-1	4		0	0						Untertest3.avi	0	880	547	72	111				0	Content		-72	-111	3826283	2296781209
3843	09:11:18.675	00:00:03.843	230	-1024	-768	-1	-1	-1	-1	4	-1024	-768	-1	-1	-1	-1	4		0	0						Untertest3.avi	0	880	547	72	111				0	Content		-72	-111	3843219	2296798145
3860	09:11:18.692	00:00:03.859	231	-1024	-768	-1	-1	-1	-1	4	-1024	-768	-1	-1	-1	-1	4		0	0						Untertest3.avi	0	880	547	72	111				0	Content		-72	-111	3859885	2296814811
3877	09:11:18.709	00:00:03.876	232	-1024	-768	-1	-1	-1	-1	4	-1024	-768	-1	-1	-1	-1	4		0	0						Untertest3.avi	0	880	547	72	111				0	Content		-72	-111	3876889	2296831815
3894	09:11:18.726	00:00:03.893	233	-1024	-768	-1	-1	-1	-1	4	-1024	-768	-1	-1	-1	-1	4		0	0						Untertest3.avi	0	880	547	72	111				0	Content		-72	-111	3893555	2296848481
3910	09:11:18.742	00:00:03.910	234	-1024	-768	-1	-1	-1	-1	4	-1024	-768	-1	-1	-1	-1	4		0	0						Untertest3.avi	0	880	547	72	111				0	Content		-72	-111	3910222	2296865148
3927	09:11:18.759	00:00:03.927	235	-1024	-768	-1	-1	-1	-1	4	-1024	-768	-1	-1	-1	-1	4		0	0						Untertest3.avi	0	880	547	72	111				0	Content		-72	-111	3927321	2296882247
3944	09:11:18.776	00:00:03.943	236	-1024	-768	-1	-1	-1	-1	4	-1024	-768	-1	-1	-1	-1	4		0	0						Untertest3.avi	0	880	547	72	111				0	Content		-72	-111	3943987	2296898913
3961	09:11:18.793	00:00:03.960	237	-1024	-768	-1	-1	-1	-1	4	-1024	-768	-1	-1	-1	-1	4		0	0						Untertest3.avi	0	880	547	72	111				0	Content		-72	-111	3960654	2296915580
3978	09:11:18.810	00:00:03.978	238	-1024	-768	-1	-1	-1	-1	4	-1024	-768	-1	-1	-1	-1	4		0	0						Untertest3.avi	0	880	547	72	111				0	Content		-72	-111	3978142	2296933068
3993	09:11:18.825	00:00:03.992	239	-1024	-768	-1	-1	-1	-1	4	-1024	-768	-1	-1	-1	-1	4		0	0						Untertest3.avi	0	880	547	72	111				0	Content		-72	-111	3992889	2296947815
4010	09:11:18.842	00:00:04.009	240	-1024	-768	-1	-1	-1	-1	4	-1024	-768	-1	-1	-1	-1	4		0	0						Untertest3.avi	0	880	547	72	111				0	Content		-72	-111	4009555	2296964481
4026	09:11:18.858	00:00:04.026	241	-1024	-768	-1	-1	-1	-1	4	-1024	-768	-1	-1	-1	-1	4		0	0						Untertest3.avi	0	880	547	72	111				0	Content		-72	-111	4026221	2296981147
4043	09:11:18.875	00:00:04.042	242	-1024	-768	-1	-1	-1	-1	4	-1024	-768	-1	-1	-1	-1	4		0	0						Untertest3.avi	0	880	547	72	111				0	Content		-72	-111	4042888	2296997814
4060	09:11:18.892	00:00:04.059	243	-1024	-768	-1	-1	-1	-1	4	-1024	-768	-1	-1	-1	-1	4		0	0						Untertest3.avi	0	880	547	72	111				0	Content		-72	-111	4059505	2297014431
4076	09:11:18.908	00:00:04.076	244	-1024	-768	-1	-1	-1	-1	4	-1024	-768	-1	-1	-1	-1	4		0	0						Untertest3.avi	0	880	547	72	111				0	Content		-72	-111	4076185	2297031111
4093	09:11:18.925	00:00:04.092	245	-1024	-768	-1	-1	-1	-1	4	-1024	-768	-1	-1	-1	-1	4		0	0						Untertest3.avi	0	880	547	72	111				0	Content		-72	-111	4092842	2297047768
4110	09:11:18.942	00:00:04.109	246	-1024	-768	-1	-1	-1	-1	4	-1024	-768	-1	-1	-1	-1	4		0	0						Untertest3.avi	0	880	547	72	111				0	Content		-72	-111	4109508	2297064434
4126	09:11:18.958	00:00:04.126	247	-1024	-768	-1	-1	-1	-1	4	-1024	-768	-1	-1	-1	-1	4		0	0						Untertest3.avi	0	880	547	72	111				0	Content		-72	-111	4126339	2297081265
4143	09:11:18.975	00:00:04.143	248	-1024	-768	-1	-1	-1	-1	4	-1024	-768	-1	-1	-1	-1	4		0	0						Untertest3.avi	0	880	547	72	111				0	Content		-72	-111	4143005	2297097931
4160	09:11:18.992	00:00:04.159	249	-1024	-768	-1	-1	-1	-1	4	-1024	-768	-1	-1	-1	-1	4		0	0						Untertest3.avi	0	880	547	72	111				0	Content		-72	-111	4159672	2297114598
4177	09:11:19.009	00:00:04.176	250	-1024	-768	-1	-1	-1	-1	4	-1024	-768	-1	-1	-1	-1	4		0	0						Untertest3.avi	0	880	547	72	111				0	Content		-72	-111	4176652	2297131578
4193	09:11:19.025	00:00:04.193	251	-1024	-768	-1	-1	-1	-1	4	-1024	-768	-1	-1	-1	-1	4		0	0						Untertest3.avi	0	880	547	72	111				0	Content		-72	-111	4193318	2297148244
4210	09:11:19.042	00:00:04.209	252	-1024	-768	-1	-1	-1	-1	4	-1024	-768	-1	-1	-1	-1	4		0	0						Untertest3.avi	0	880	547	72	111				0	Content		-72	-111	4209985	2297164911
4227	09:11:19.059	00:00:04.227	253	-1024	-768	-1	-1	-1	-1	4	-1024	-768	-1	-1	-1	-1	4		0	0						Untertest3.avi	0	880	547	72	111				0	Content		-72	-111	4227295	2297182221
4244	09:11:19.076	00:00:04.243	254	-1024	-768	-1	-1	-1	-1	4	-1024	-768	-1	-1	-1	-1	4		0	0						Untertest3.avi	0	880	547	72	111				0	Content		-72	-111	4243962	2297198888
4260	09:11:19.092	00:00:04.260	255	-1024	-768	-1	-1	-1	-1	4	-1024	-768	-1	-1	-1	-1	4		0	0						Untertest3.avi	0	880	547	72	111				0	Content		-72	-111	4260220	2297215146
4277	09:11:19.109	00:00:04.276	256	-1024	-768	-1	-1	-1	-1	4	-1024	-768	-1	-1	-1	-1	4		0	0						Untertest3.avi	0	880	547	72	111				0	Content		-72	-111	4276886	2297231812
4294	09:11:19.126	00:00:04.293	257	-1024	-768	-1	-1	-1	-1	4	-1024	-768	-1	-1	-1	-1	4		0	0						Untertest3.avi	0	880	547	72	111				0	Content		-72	-111	4293553	2297248479
4309	09:11:19.141	00:00:04.309	258	-1024	-768	-1	-1	-1	-1	4	-1024	-768	-1	-1	-1	-1	4		0	0						Untertest3.avi	0	880	547	72	111				0	Content		-72	-111	4309348	2297264274
4326	09:11:19.158	00:00:04.325	259	-1024	-768	-1	-1	-1	-1	4	-1024	-768	-1	-1	-1	-1	4		0	0						Untertest3.avi	0	880	547	72	111				0	Content		-72	-111	4325970	2297280896
4343	09:11:19.175	00:00:04.342	260	-1024	-768	-1	-1	-1	-1	4	-1024	-768	-1	-1	-1	-1	4		0	0						Untertest3.avi	0	880	547	72	111				0	Content		-72	-111	4342718	2297297644
4359	09:11:19.191	00:00:04.359	261	-1024	-768	-1	-1	-1	-1	4	-1024	-768	-1	-1	-1	-1	4		0	0						Untertest3.avi	0	880	547	72	111				0	Content		-72	-111	4359341	2297314267
4376	09:11:19.208	00:00:04.376	262	-1024	-768	-1	-1	-1	-1	4	-1024	-768	-1	-1	-1	-1	4		0	0						Untertest3.avi	0	880	547	72	111				0	Content		-72	-111	4376008	2297330934
4393	09:11:19.225	00:00:04.392	263	-1024	-768	-1	-1	-1	-1	4	-1024	-768	-1	-1	-1	-1	4		0	0						Untertest3.avi	0	880	547	72	111				0	Content		-72	-111	4392616	2297347542
4409	09:11:19.241	00:00:04.409	264	-1024	-768	-1	-1	-1	-1	4	-1024	-768	-1	-1	-1	-1	4		0	0						Untertest3.avi	0	880	547	72	111				0	Content		-72	-111	4409283	2297364209
4426	09:11:19.258	00:00:04.426	265	-1024	-768	-1	-1	-1	-1	4	-1024	-768	-1	-1	-1	-1	4		0	0						Untertest3.avi	0	880	547	72	111				0	Content		-72	-111	4426132	2297381058
4443	09:11:19.275	00:00:04.442	266	-1024	-768	-1	-1	-1	-1	4	-1024	-768	-1	-1	-1	-1	4		0	0						Untertest3.avi	0	880	547	72	111				0	Content		-72	-111	4442798	2297397724
4459	09:11:19.291	00:00:04.459	267	-1024	-768	-1	-1	-1	-1	4	-1024	-768	-1	-1	-1	-1	4		0	0						Untertest3.avi	0	880	547	72	111				0	Content		-72	-111	4459465	2297414391
4477	09:11:19.309	00:00:04.476	268	-1024	-768	-1	-1	-1	-1	4	-1024	-768	-1	-1	-1	-1	4		0	0						Untertest3.avi	0	880	547	72	111				0	Content		-72	-111	4476583	2297431509
4493	09:11:19.325	00:00:04.493	269	-1024	-768	-1	-1	-1	-1	4	-1024	-768	-1	-1	-1	-1	4		0	0						Untertest3.avi	0	880	547	72	111				0	Content		-72	-111	4493250	2297448176
4510	09:11:19.342	00:00:04.510	270	-1024	-768	-1	-1	-1	-1	4	-1024	-768	-1	-1	-1	-1	4		0	0						Untertest3.avi	0	880	547	72	111				0	Content		-72	-111	4510274	2297465200
4527	09:11:19.359	00:00:04.526	271	-1024	-768	-1	-1	-1	-1	4	-1024	-768	-1	-1	-1	-1	4		0	0						Untertest3.avi	0	880	547	72	111				0	Content		-72	-111	4526940	2297481866
4544	09:11:19.376	00:00:04.543	272	-1024	-768	-1	-1	-1	-1	4	-1024	-768	-1	-1	-1	-1	4		0	0						Untertest3.avi	0	880	547	72	111				0	Content		-72	-111	4543607	2297498533
4561	09:11:19.393	00:00:04.561	273	-1024	-768	-1	-1	-1	-1	4	-1024	-768	-1	-1	-1	-1	4		0	0						Untertest3.avi	0	880	547	72	111				0	Content		-72	-111	4561067	2297515993
4576	09:11:19.408	00:00:04.575	274	-1024	-768	-1	-1	-1	-1	4	-1024	-768	-1	-1	-1	-1	4		0	0						Untertest3.avi	0	880	547	72	111				0	Content		-72	-111	4575814	2297530740
4592	09:11:19.424	00:00:04.592	275	-1024	-768	-1	-1	-1	-1	4	-1024	-768	-1	-1	-1	-1	4		0	0						Untertest3.avi	0	880	547	72	111				0	Content		-72	-111	4592479	2297547405
4609	09:11:19.441	00:00:04.609	276	-1024	-768	-1	-1	-1	-1	4	-1024	-768	-1	-1	-1	-1	4		0	0						Untertest3.avi	0	880	547	72	111				0	Content		-72	-111	4609145	2297564071
4626	09:11:19.458	00:00:04.625	277	-1024	-768	-1	-1	-1	-1	4	-1024	-768	-1	-1	-1	-1	4		0	0						Untertest3.avi	0	880	547	72	111				0	Content		-72	-111	4625812	2297580738
4642	09:11:19.474	00:00:04.642	278	-1024	-768	-1	-1	-1	-1	4	-1024	-768	-1	-1	-1	-1	4		0	0						Untertest3.avi	0	880	547	72	111				0	Content		-72	-111	4642432	2297597358
4659	09:11:19.491	00:00:04.659	279	-1024	-768	-1	-1	-1	-1	4	-1024	-768	-1	-1	-1	-1	4		0	0						Untertest3.avi	0	880	547	72	111				0	Content		-72	-111	4659111	2297614037
4676	09:11:19.508	00:00:04.675	280	-1024	-768	-1	-1	-1	-1	4	-1024	-768	-1	-1	-1	-1	4		0	0						Untertest3.avi	0	880	547	72	111				0	Content		-72	-111	4675776	2297630702
4692	09:11:19.524	00:00:04.692	281	-1024	-768	-1	-1	-1	-1	4	-1024	-768	-1	-1	-1	-1	4		0	0						Untertest3.avi	0	880	547	72	111				0	Content		-72	-111	4692442	2297647368
4709	09:11:19.541	00:00:04.709	282	-1024	-768	-1	-1	-1	-1	4	-1024	-768	-1	-1	-1	-1	4		0	0						Untertest3.avi	0	880	547	72	111				0	Content		-72	-111	4709270	2297664196
4726	09:11:19.558	00:00:04.725	283	-1024	-768	-1	-1	-1	-1	4	-1024	-768	-1	-1	-1	-1	4		0	0						Untertest3.avi	0	880	547	72	111				0	Content		-72	-111	4725936	2297680862
4743	09:11:19.575	00:00:04.742	284	-1024	-768	-1	-1	-1	-1	4	-1024	-768	-1	-1	-1	-1	4		0	0						Untertest3.avi	0	880	547	72	111				0	Content		-72	-111	4742603	2297697529
4760	09:11:19.592	00:00:04.759	285	-1024	-768	-1	-1	-1	-1	4	-1024	-768	-1	-1	-1	-1	4		0	0						Untertest3.avi	0	880	547	72	111				0	Content		-72	-111	4759583	2297714509
4776	09:11:19.608	00:00:04.776	286	-1024	-768	-1	-1	-1	-1	4	-1024	-768	-1	-1	-1	-1	4		0	0						Untertest3.avi	0	880	547	72	111				0	Content		-72	-111	4776249	2297731175
4793	09:11:19.625	00:00:04.792	287	-1024	-768	-1	-1	-1	-1	4	-1024	-768	-1	-1	-1	-1	4		0	0						Untertest3.avi	0	880	547	72	111				0	Content		-72	-111	4792916	2297747842
4810	09:11:19.642	00:00:04.810	288	-1024	-768	-1	-1	-1	-1	4	-1024	-768	-1	-1	-1	-1	4		0	0						Untertest3.avi	0	880	547	72	111				0	Content		-72	-111	4810226	2297765152
4827	09:11:19.659	00:00:04.826	289	-1024	-768	-1	-1	-1	-1	4	-1024	-768	-1	-1	-1	-1	4		0	0						Untertest3.avi	0	880	547	72	111				0	Content		-72	-111	4826893	2297781819
4843	09:11:19.675	00:00:04.843	290	-1024	-768	-1	-1	-1	-1	4	-1024	-768	-1	-1	-1	-1	4		0	0						Untertest3.avi	0	880	547	72	111				0	Content		-72	-111	4843105	2297798031
4860	09:11:19.692	00:00:04.859	291	-1024	-768	-1	-1	-1	-1	4	-1024	-768	-1	-1	-1	-1	4		0	0						Untertest3.avi	0	880	547	72	111				0	Content		-72	-111	4859771	2297814697
4876	09:11:19.708	00:00:04.876	292	-1024	-768	-1	-1	-1	-1	4	-1024	-768	-1	-1	-1	-1	4		0	0						Untertest3.avi	0	880	547	72	111				0	Content		-72	-111	4876438	2297831364
4892	09:11:19.724	00:00:04.892	293	-1024	-768	-1	-1	-1	-1	4	-1024	-768	-1	-1	-1	-1	4		0	0						Untertest3.avi	0	880	547	72	111				0	Content		-72	-111	4892279	2297847205
4909	09:11:19.741	00:00:04.908	294	-1024	-768	-1	-1	-1	-1	4	-1024	-768	-1	-1	-1	-1	4		0	0						Untertest3.avi	0	880	547	72	111				0	Content		-72	-111	4908902	2297863828
4926	09:11:19.758	00:00:04.925	295	-1024	-768	-1	-1	-1	-1	4	-1024	-768	-1	-1	-1	-1	4		0	0						Untertest3.avi	0	880	547	72	111				0	Content		-72	-111	4925649	2297880575
4942	09:11:19.774	00:00:04.942	296	-1024	-768	-1	-1	-1	-1	4	-1024	-768	-1	-1	-1	-1	4		0	0						Untertest3.avi	0	880	547	72	111				0	Content		-72	-111	4942282	2297897208
4959	09:11:19.791	00:00:04.958	297	-1024	-768	-1	-1	-1	-1	4	-1024	-768	-1	-1	-1	-1	4		0	0						Untertest3.avi	0	880	547	72	111				0	Content		-72	-111	4958949	2297913875
4976	09:11:19.808	00:00:04.975	298	-1024	-768	-1	-1	-1	-1	4	-1024	-768	-1	-1	-1	-1	4		0	0						Untertest3.avi	0	880	547	72	111				0	Content		-72	-111	4975550	2297930476
4992	09:11:19.824	00:00:04.992	299	-1024	-768	-1	-1	-1	-1	4	-1024	-768	-1	-1	-1	-1	4		0	0						Untertest3.avi	0	880	547	72	111				0	Content		-72	-111	4992216	2297947142
5009	09:11:19.841	00:00:05.009	300	-1024	-768	-1	-1	-1	-1	4	-1024	-768	-1	-1	-1	-1	4		0	0						Untertest3.avi	0	880	547	72	111				0	Content		-72	-111	5009067	2297963993
5026	09:11:19.858	00:00:05.025	301	-1024	-768	-1	-1	-1	-1	4	-1024	-768	-1	-1	-1	-1	4		0	0						Untertest3.avi	0	880	547	72	111				0	Content		-72	-111	5025733	2297980659
5042	09:11:19.874	00:00:05.042	302	-1024	-768	-1	-1	-1	-1	4	-1024	-768	-1	-1	-1	-1	4		0	0						Untertest3.avi	0	880	547	72	111				0	Content		-72	-111	5042400	2297997326
5060	09:11:19.892	00:00:05.059	303	-1024	-768	-1	-1	-1	-1	4	-1024	-768	-1	-1	-1	-1	4		0	0						Untertest3.avi	0	880	547	72	111				0	Content		-72	-111	5059517	2298014443
5076	09:11:19.908	00:00:05.076	304	-1024	-768	-1	-1	-1	-1	4	-1024	-768	-1	-1	-1	-1	4		0	0						Untertest3.avi	0	880	547	72	111				0	Content		-72	-111	5076183	2298031109
5093	09:11:19.925	00:00:05.093	305	-1024	-768	-1	-1	-1	-1	4	-1024	-768	-1	-1	-1	-1	4		0	0						Untertest3.avi	0	880	547	72	111				0	Content		-72	-111	5093207	2298048133
5110	09:11:19.942	00:00:05.109	306	-1024	-768	-1	-1	-1	-1	4	-1024	-768	-1	-1	-1	-1	4		0	0						Untertest3.avi	0	880	547	72	111				0	Content		-72	-111	5109873	2298064799
5127	09:11:19.959	00:00:05.126	307	-1024	-768	-1	-1	-1	-1	4	-1024	-768	-1	-1	-1	-1	4		0	0						Untertest3.avi	0	880	547	72	111				0	Content		-72	-111	5126540	2298081466
5144	09:11:19.976	00:00:05.143	308	-1024	-768	-1	-1	-1	-1	4	-1024	-768	-1	-1	-1	-1	4		0	0						Untertest3.avi	0	880	547	72	111				0	Content		-72	-111	5143997	2298098923
5159	09:11:19.991	00:00:05.158	309	-1024	-768	-1	-1	-1	-1	4	-1024	-768	-1	-1	-1	-1	4		0	0						Untertest3.avi	0	880	547	72	111				0	Content		-72	-111	5158746	2298113672
5175	09:11:20.007	00:00:05.175	310	-1024	-768	-1	-1	-1	-1	4	-1024	-768	-1	-1	-1	-1	4		0	0						Untertest3.avi	0	880	547	72	111				0	Content		-72	-111	5175368	2298130294
5192	09:11:20.024	00:00:05.192	311	-1024	-768	-1	-1	-1	-1	4	-1024	-768	-1	-1	-1	-1	4		0	0						Untertest3.avi	0	880	547	72	111				0	Content		-72	-111	5192082	2298147008
5209	09:11:20.041	00:00:05.208	312	-1024	-768	-1	-1	-1	-1	4	-1024	-768	-1	-1	-1	-1	4		0	0						Untertest3.avi	0	880	547	72	111				0	Content		-72	-111	5208749	2298163675
5225	09:11:20.057	00:00:05.225	313	-1024	-768	-1	-1	-1	-1	4	-1024	-768	-1	-1	-1	-1	4		0	0						Untertest3.avi	0	880	547	72	111				0	Content		-72	-111	5225368	2298180294
5242	09:11:20.074	00:00:05.242	314	-1024	-768	-1	-1	-1	-1	4	-1024	-768	-1	-1	-1	-1	4		0	0						Untertest3.avi	0	880	547	72	111				0	Content		-72	-111	5242034	2298196960
5259	09:11:20.091	00:00:05.258	315	-1024	-768	-1	-1	-1	-1	4	-1024	-768	-1	-1	-1	-1	4		0	0						Untertest3.avi	0	880	547	72	111				0	Content		-72	-111	5258685	2298213611
5275	09:11:20.107	00:00:05.275	316	-1024	-768	-1	-1	-1	-1	4	-1024	-768	-1	-1	-1	-1	4		0	0						Untertest3.avi	0	880	547	72	111				0	Content		-72	-111	5275351	2298230277
5292	09:11:20.124	00:00:05.292	317	-1024	-768	-1	-1	-1	-1	4	-1024	-768	-1	-1	-1	-1	4		0	0						Untertest3.avi	0	880	547	72	111				0	Content		-72	-111	5292018	2298246944
5309	09:11:20.141	00:00:05.308	318	-1024	-768	-1	-1	-1	-1	4	-1024	-768	-1	-1	-1	-1	4		0	0						Untertest3.avi	0	880	547	72	111				0	Content		-72	-111	5308837	2298263763
5326	09:11:20.158	00:00:05.325	319	-1024	-768	-1	-1	-1	-1	4	-1024	-768	-1	-1	-1	-1	4		0	0						Untertest3.avi	0	880	547	72	111				0	Content		-72	-111	5325503	2298280429
5342	09:11:20.174	00:00:05.342	320	-1024	-768	-1	-1	-1	-1	4	-1024	-768	-1	-1	-1	-1	4		0	0						Untertest3.avi	0	880	547	72	111				0	Content		-72	-111	5342170	2298297096
5359	09:11:20.191	00:00:05.359	321	-1024	-768	-1	-1	-1	-1	4	-1024	-768	-1	-1	-1	-1	4		0	0						Untertest3.avi	0	880	547	72	111				0	Content		-72	-111	5359145	2298314071
5376	09:11:20.208	00:00:05.375	322	-1024	-768	-1	-1	-1	-1	4	-1024	-768	-1	-1	-1	-1	4		0	0						Untertest3.avi	0	880	547	72	111				0	Content		-72	-111	5375812	2298330738
5392	09:11:20.224	00:00:05.392	323	-1024	-768	-1	-1	-1	-1	4	-1024	-768	-1	-1	-1	-1	4		0	0						Untertest3.avi	0	880	547	72	111				0	Content		-72	-111	5392478	2298347404
5410	09:11:20.242	00:00:05.409	324	-1024	-768	-1	-1	-1	-1	4	-1024	-768	-1	-1	-1	-1	4		0	0						Untertest3.avi	0	880	547	72	111				0	Content		-72	-111	5409782	2298364708
5426	09:11:20.258	00:00:05.426	325	-1024	-768	-1	-1	-1	-1	4	-1024	-768	-1	-1	-1	-1	4		0	0						Untertest3.avi	0	880	547	72	111				0	Content		-72	-111	5426449	2298381375
5444	09:11:20.276	00:00:05.443	326	-1024	-768	-1	-1	-1	-1	4	-1024	-768	-1	-1	-1	-1	4		0	0						Untertest3.avi	0	880	547	72	111				0	Content		-72	-111	5443710	2298398636
5459	09:11:20.291	00:00:05.458	327	-1024	-768	-1	-1	-1	-1	4	-1024	-768	-1	-1	-1	-1	4		0	0						Untertest3.avi	0	880	547	72	111				0	Content		-72	-111	5458583	2298413509
5475	09:11:20.307	00:00:05.475	328	-1024	-768	-1	-1	-1	-1	4	-1024	-768	-1	-1	-1	-1	4		0	0						Untertest3.avi	0	880	547	72	111				0	Content		-72	-111	5475226	2298430152
5492	09:11:20.324	00:00:05.491	329	-1024	-768	-1	-1	-1	-1	4	-1024	-768	-1	-1	-1	-1	4		0	0						Untertest3.avi	0	880	547	72	111				0	Content		-72	-111	5491841	2298446767
5509	09:11:20.341	00:00:05.508	330	-1024	-768	-1	-1	-1	-1	4	-1024	-768	-1	-1	-1	-1	4		0	0						Untertest3.avi	0	880	547	72	111				0	Content		-72	-111	5508521	2298463447
5525	09:11:20.357	00:00:05.525	331	-1024	-768	-1	-1	-1	-1	4	-1024	-768	-1	-1	-1	-1	4		0	0						Untertest3.avi	0	880	547	72	111				0	Content		-72	-111	5525187	2298480113
5542	09:11:20.374	00:00:05.541	332	-1024	-768	-1	-1	-1	-1	4	-1024	-768	-1	-1	-1	-1	4		0	0						Untertest3.avi	0	880	547	72	111				0	Content		-72	-111	5541817	2298496743
5558	09:11:20.390	00:00:05.558	333	-1024	-768	-1	-1	-1	-1	4	-1024	-768	-1	-1	-1	-1	4		0	0						Untertest3.avi	0	880	547	72	111				0	Content		-72	-111	5558483	2298513409
5575	09:11:20.407	00:00:05.575	334	-1024	-768	-1	-1	-1	-1	4	-1024	-768	-1	-1	-1	-1	4		0	0						Untertest3.avi	0	880	547	72	111				0	Content		-72	-111	5575343	2298530269
5592	09:11:20.424	00:00:05.592	335	-1024	-768	-1	-1	-1	-1	4	-1024	-768	-1	-1	-1	-1	4		0	0						Untertest3.avi	0	880	547	72	111				0	Content		-72	-111	5592010	2298546936
5609	09:11:20.441	00:00:05.608	336	-1024	-768	-1	-1	-1	-1	4	-1024	-768	-1	-1	-1	-1	4		0	0						Untertest3.avi	0	880	547	72	111				0	Content		-72	-111	5608676	2298563602
5626	09:11:20.458	00:00:05.625	337	-1024	-768	-1	-1	-1	-1	4	-1024	-768	-1	-1	-1	-1	4		0	0						Untertest3.avi	0	880	547	72	111				0	Content		-72	-111	5625687	2298580613
5642	09:11:20.474	00:00:05.641	338	-1024	-768	-1	-1	-1	-1	4	-1024	-768	-1	-1	-1	-1	4		0	0						Untertest3.avi	0	880	547	72	111				0	Content		-72	-111	5641682	2298596608
5658	09:11:20.490	00:00:05.658	339	-1024	-768	-1	-1	-1	-1	4	-1024	-768	-1	-1	-1	-1	4		0	0						Untertest3.avi	0	880	547	72	111				0	Content		-72	-111	5658367	2298613293
5675	09:11:20.507	00:00:05.675	340	-1024	-768	-1	-1	-1	-1	4	-1024	-768	-1	-1	-1	-1	4		0	0						Untertest3.avi	0	880	547	72	111				0	Content		-72	-111	5675034	2298629960
5692	09:11:20.524	00:00:05.691	341	-1024	-768	-1	-1	-1	-1	4	-1024	-768	-1	-1	-1	-1	4		0	0						Untertest3.avi	0	880	547	72	111				0	Content		-72	-111	5691673	2298646599
5708	09:11:20.540	00:00:05.708	342	-1024	-768	-1	-1	-1	-1	4	-1024	-768	-1	-1	-1	-1	4		0	0						Untertest3.avi	0	880	547	72	111				0	Content		-72	-111	5708420	2298663346
5725	09:11:20.557	00:00:05.725	343	-1024	-768	-1	-1	-1	-1	4	-1024	-768	-1	-1	-1	-1	4		0	0						Untertest3.avi	0	880	547	72	111				0	Content		-72	-111	5725051	2298679977
5742	09:11:20.574	00:00:05.741	344	-1024	-768	-1	-1	-1	-1	4	-1024	-768	-1	-1	-1	-1	4		0	0						Untertest3.avi	0	880	547	72	111				0	Content		-72	-111	5741717	2298696643
5758	09:11:20.590	00:00:05.758	345	-1024	-768	-1	-1	-1	-1	4	-1024	-768	-1	-1	-1	-1	4		0	0						Untertest3.avi	0	880	547	72	111				0	Content		-72	-111	5758314	2298713240
5775	09:11:20.607	00:00:05.774	346	-1024	-768	-1	-1	-1	-1	4	-1024	-768	-1	-1	-1	-1	4		0	0						Untertest3.avi	0	880	547	72	111				0	Content		-72	-111	5774980	2298729906
5792	09:11:20.624	00:00:05.791	347	-1024	-768	-1	-1	-1	-1	4	-1024	-768	-1	-1	-1	-1	4		0	0						Untertest3.avi	0	880	547	72	111				0	Content		-72	-111	5791630	2298746556
5808	09:11:20.640	00:00:05.808	348	-1024	-768	-1	-1	-1	-1	4	-1024	-768	-1	-1	-1	-1	4		0	0						Untertest3.avi	0	880	547	72	111				0	Content		-72	-111	5808296	2298763222
5825	09:11:20.657	00:00:05.824	349	-1024	-768	-1	-1	-1	-1	4	-1024	-768	-1	-1	-1	-1	4		0	0						Untertest3.avi	0	880	547	72	111				0	Content		-72	-111	5824910	2298779836
5842	09:11:20.674	00:00:05.841	350	-1024	-768	-1	-1	-1	-1	4	-1024	-768	-1	-1	-1	-1	4		0	0						Untertest3.avi	0	880	547	72	111				0	Content		-72	-111	5841577	2298796503
5858	09:11:20.690	00:00:05.858	351	-1024	-768	-1	-1	-1	-1	4	-1024	-768	-1	-1	-1	-1	4		0	0						Untertest3.avi	0	880	547	72	111				0	Content		-72	-111	5858236	2298813162
5875	09:11:20.707	00:00:05.874	352	-1024	-768	-1	-1	-1	-1	4	-1024	-768	-1	-1	-1	-1	4		0	0						Untertest3.avi	0	880	547	72	111				0	Content		-72	-111	5874903	2298829829
5892	09:11:20.724	00:00:05.891	353	-1024	-768	-1	-1	-1	-1	4	-1024	-768	-1	-1	-1	-1	4		0	0						Untertest3.avi	0	880	547	72	111				0	Content		-72	-111	5891531	2298846457
5908	09:11:20.740	00:00:05.908	354	-1024	-768	-1	-1	-1	-1	4	-1024	-768	-1	-1	-1	-1	4		0	0						Untertest3.avi	0	880	547	72	111				0	Content		-72	-111	5908210	2298863136
5925	09:11:20.757	00:00:05.924	355	-1024	-768	-1	-1	-1	-1	4	-1024	-768	-1	-1	-1	-1	4		0	0						Untertest3.avi	0	880	547	72	111				0	Content		-72	-111	5924877	2298879803
5942	09:11:20.774	00:00:05.941	356	-1024	-768	-1	-1	-1	-1	4	-1024	-768	-1	-1	-1	-1	4		0	0						Untertest3.avi	0	880	547	72	111				0	Content		-72	-111	5941513	2298896439
5958	09:11:20.790	00:00:05.958	357	-1024	-768	-1	-1	-1	-1	4	-1024	-768	-1	-1	-1	-1	4		0	0						Untertest3.avi	0	880	547	72	111				0	Content		-72	-111	5958140	2298913066
5975	09:11:20.807	00:00:05.974	358	-1024	-768	-1	-1	-1	-1	4	-1024	-768	-1	-1	-1	-1	4		0	0						Untertest3.avi	0	880	547	72	111				0	Content		-72	-111	5974806	2298929732
5991	09:11:20.823	00:00:05.991	359	-1024	-768	-1	-1	-1	-1	4	-1024	-768	-1	-1	-1	-1	4		0	0						Untertest3.avi	0	880	547	72	111				0	Content		-72	-111	5991469	2298946395
6008	09:11:20.840	00:00:06.008	360	-1024	-768	-1	-1	-1	-1	4	-1024	-768	-1	-1	-1	-1	4		0	0						Untertest3.avi	0	880	547	72	111				0	Content		-72	-111	6008136	2298963062
6025	09:11:20.857	00:00:06.024	361	-1024	-768	-1	-1	-1	-1	4	-1024	-768	-1	-1	-1	-1	4		0	0						Untertest3.avi	0	880	547	72	111				0	Content		-72	-111	6024753	2298979679
6041	09:11:20.873	00:00:06.041	362	-1024	-768	-1	-1	-1	-1	4	-1024	-768	-1	-1	-1	-1	4		0	0						Untertest3.avi	0	880	547	72	111				0	Content		-72	-111	6041429	2298996355
6058	09:11:20.890	00:00:06.058	363	-1024	-768	-1	-1	-1	-1	4	-1024	-768	-1	-1	-1	-1	4		0	0						Untertest3.avi	0	880	547	72	111				0	Content		-72	-111	6058086	2299013012
6075	09:11:20.907	00:00:06.074	364	-1024	-768	-1	-1	-1	-1	4	-1024	-768	-1	-1	-1	-1	4		0	0						Untertest3.avi	0	880	547	72	111				0	Content		-72	-111	6074752	2299029678
6092	09:11:20.924	00:00:06.091	365	-1024	-768	-1	-1	-1	-1	4	-1024	-768	-1	-1	-1	-1	4		0	0						Untertest3.avi	0	880	547	72	111				0	Content		-72	-111	6091582	2299046508
6108	09:11:20.940	00:00:06.108	366	-1024	-768	-1	-1	-1	-1	4	-1024	-768	-1	-1	-1	-1	4		0	0						Untertest3.avi	0	880	547	72	111				0	Content		-72	-111	6108248	2299063174
6125	09:11:20.957	00:00:06.124	367	-1024	-768	-1	-1	-1	-1	4	-1024	-768	-1	-1	-1	-1	4		0	0						Untertest3.avi	0	880	547	72	111				0	Content		-72	-111	6124915	2299079841
6142	09:11:20.974	00:00:06.141	368	-1024	-768	-1	-1	-1	-1	4	-1024	-768	-1	-1	-1	-1	4		0	0						Untertest3.avi	0	880	547	72	111				0	Content		-72	-111	6141897	2299096823
6159	09:11:20.991	00:00:06.158	369	-1024	-768	-1	-1	-1	-1	4	-1024	-768	-1	-1	-1	-1	4		0	0						Untertest3.avi	0	880	547	72	111				0	Content		-72	-111	6158563	2299113489
6175	09:11:21.007	00:00:06.175	370	-1024	-768	-1	-1	-1	-1	4	-1024	-768	-1	-1	-1	-1	4		0	0						Untertest3.avi	0	880	547	72	111				0	Content		-72	-111	6175230	2299130156
6193	09:11:21.025	00:00:06.192	371	-1024	-768	-1	-1	-1	-1	4	-1024	-768	-1	-1	-1	-1	4		0	0						Untertest3.avi	0	880	547	72	111				0	Content		-72	-111	6192541	2299147467
6209	09:11:21.041	00:00:06.209	372	-1024	-768	-1	-1	-1	-1	4	-1024	-768	-1	-1	-1	-1	4		0	0						Untertest3.avi	0	880	547	72	111				0	Content		-72	-111	6209208	2299164134
6226	09:11:21.058	00:00:06.226	373	-1024	-768	-1	-1	-1	-1	4	-1024	-768	-1	-1	-1	-1	4		0	0						Untertest3.avi	0	880	547	72	111				0	Content		-72	-111	6226474	2299181400
6243	09:11:21.075	00:00:06.242	374	-1024	-768	-1	-1	-1	-1	4	-1024	-768	-1	-1	-1	-1	4		0	0						Untertest3.avi	0	880	547	72	111				0	Content		-72	-111	6242514	2299197440
6259	09:11:21.091	00:00:06.259	375	-1024	-768	-1	-1	-1	-1	4	-1024	-768	-1	-1	-1	-1	4		0	0						Untertest3.avi	0	880	547	72	111				0	Content		-72	-111	6259181	2299214107
6276	09:11:21.108	00:00:06.275	376	-1024	-768	-1	-1	-1	-1	4	-1024	-768	-1	-1	-1	-1	4		0	0						Untertest3.avi	0	880	547	72	111				0	Content		-72	-111	6275847	2299230773
6292	09:11:21.124	00:00:06.292	377	-1024	-768	-1	-1	-1	-1	4	-1024	-768	-1	-1	-1	-1	4		0	0						Untertest3.avi	0	880	547	72	111				0	Content		-72	-111	6292096	2299247022
6309	09:11:21.141	00:00:06.308	378	-1024	-768	-1	-1	-1	-1	4	-1024	-768	-1	-1	-1	-1	4		0	0						Untertest3.avi	0	880	547	72	111				0	Content		-72	-111	6308762	2299263688
6325	09:11:21.157	00:00:06.325	379	-1024	-768	-1	-1	-1	-1	4	-1024	-768	-1	-1	-1	-1	4		0	0						Untertest3.avi	0	880	547	72	111				0	Content		-72	-111	6325428	2299280354
6342	09:11:21.174	00:00:06.341	380	-1024	-768	-1	-1	-1	-1	4	-1024	-768	-1	-1	-1	-1	4		0	0						Untertest3.avi	0	880	547	72	111				0	Content		-72	-111	6341725	2299296651
6358	09:11:21.190	00:00:06.358	381	-1024	-768	-1	-1	-1	-1	4	-1024	-768	-1	-1	-1	-1	4		0	0						Untertest3.avi	0	880	547	72	111				0	Content		-72	-111	6358391	2299313317
6375	09:11:21.207	00:00:06.374	382	-1024	-768	-1	-1	-1	-1	4	-1024	-768	-1	-1	-1	-1	4		0	0						Untertest3.avi	0	880	547	72	111				0	Content		-72	-111	6374641	2299329567
6391	09:11:21.223	00:00:06.391	383	-1024	-768	-1	-1	-1	-1	4	-1024	-768	-1	-1	-1	-1	4		0	0						Untertest3.avi	0	880	547	72	111				0	Content		-72	-111	6391206	2299346132
6408	09:11:21.240	00:00:06.408	384	-1024	-768	-1	-1	-1	-1	4	-1024	-768	-1	-1	-1	-1	4		0	0						Untertest3.avi	0	880	547	72	111				0	Content		-72	-111	6408140	2299363066
6425	09:11:21.257	00:00:06.424	385	-1024	-768	-1	-1	-1	-1	4	-1024	-768	-1	-1	-1	-1	4		0	0						Untertest3.avi	0	880	547	72	111				0	Content		-72	-111	6424807	2299379733
6442	09:11:21.274	00:00:06.441	386	-1024	-768	-1	-1	-1	-1	4	-1024	-768	-1	-1	-1	-1	4		0	0						Untertest3.avi	0	880	547	72	111				0	Content		-72	-111	6441940	2299396866
6459	09:11:21.291	00:00:06.458	387	-1024	-768	-1	-1	-1	-1	4	-1024	-768	-1	-1	-1	-1	4		0	0						Untertest3.avi	0	880	547	72	111				0	Content		-72	-111	6458606	2299413532
6476	09:11:21.308	00:00:06.475	388	-1024	-768	-1	-1	-1	-1	4	-1024	-768	-1	-1	-1	-1	4		0	0						Untertest3.avi	0	880	547	72	111				0	Content		-72	-111	6475637	2299430563
6492	09:11:21.324	00:00:06.492	389	-1024	-768	-1	-1	-1	-1	4	-1024	-768	-1	-1	-1	-1	4		0	0						Untertest3.avi	0	880	547	72	111				0	Content		-72	-111	6492303	2299447229
6509	09:11:21.341	00:00:06.508	390	-1024	-768	-1	-1	-1	-1	4	-1024	-768	-1	-1	-1	-1	4		0	0						Untertest3.avi	0	880	547	72	111				0	Content		-72	-111	6508970	2299463896
6526	09:11:21.358	00:00:06.526	391	-1024	-768	-1	-1	-1	-1	4	-1024	-768	-1	-1	-1	-1	4		0	0						Untertest3.avi	0	880	547	72	111				0	Content		-72	-111	6526314	2299481240
6541	09:11:21.373	00:00:06.541	392	-1024	-768	-1	-1	-1	-1	4	-1024	-768	-1	-1	-1	-1	4		0	0						Untertest3.avi	0	880	547	72	111				0	Content		-72	-111	6541059	2299495985
6558	09:11:21.390	00:00:06.557	393	-1024	-768	-1	-1	-1	-1	4	-1024	-768	-1	-1	-1	-1	4		0	0						Untertest3.avi	0	880	547	72	111				0	Content		-72	-111	6557685	2299512611
6574	09:11:21.406	00:00:06.574	394	-1024	-768	-1	-1	-1	-1	4	-1024	-768	-1	-1	-1	-1	4		0	0						Untertest3.avi	0	880	547	72	111				0	Content		-72	-111	6574398	2299529324
6591	09:11:21.423	00:00:06.591	395	-1024	-768	-1	-1	-1	-1	4	-1024	-768	-1	-1	-1	-1	4		0	0						Untertest3.avi	0	880	547	72	111				0	Content		-72	-111	6591065	2299545991
6608	09:11:21.440	00:00:06.607	396	-1024	-768	-1	-1	-1	-1	4	-1024	-768	-1	-1	-1	-1	4		0	0						Untertest3.avi	0	880	547	72	111				0	Content		-72	-111	6607744	2299562670
6624	09:11:21.456	00:00:06.624	397	-1024	-768	-1	-1	-1	-1	4	-1024	-768	-1	-1	-1	-1	4		0	0						Untertest3.avi	0	880	547	72	111				0	Content		-72	-111	6624410	2299579336
6641	09:11:21.473	00:00:06.641	398	-1024	-768	-1	-1	-1	-1	4	-1024	-768	-1	-1	-1	-1	4		0	0						Untertest3.avi	0	880	547	72	111				0	Content		-72	-111	6641044	2299595970
6658	09:11:21.490	00:00:06.657	399	-1024	-768	-1	-1	-1	-1	4	-1024	-768	-1	-1	-1	-1	4		0	0						Untertest3.avi	0	880	547	72	111				0	Content		-72	-111	6657710	2299612636
6674	09:11:21.506	00:00:06.674	400	-1024	-768	-1	-1	-1	-1	4	-1024	-768	-1	-1	-1	-1	4		0	0						Untertest3.avi	0	880	547	72	111				0	Content		-72	-111	6674377	2299629303
6691	09:11:21.523	00:00:06.691	401	-1024	-768	-1	-1	-1	-1	4	-1024	-768	-1	-1	-1	-1	4		0	0						Untertest3.avi	0	880	547	72	111				0	Content		-72	-111	6691280	2299646206
6708	09:11:21.540	00:00:06.707	402	-1024	-768	-1	-1	-1	-1	4	-1024	-768	-1	-1	-1	-1	4		0	0						Untertest3.avi	0	880	547	72	111				0	Content		-72	-111	6707946	2299662872
6725	09:11:21.557	00:00:06.724	403	-1024	-768	-1	-1	-1	-1	4	-1024	-768	-1	-1	-1	-1	4		0	0						Untertest3.avi	0	880	547	72	111				0	Content		-72	-111	6724899	2299679825
6742	09:11:21.574	00:00:06.741	404	-1024	-768	-1	-1	-1	-1	4	-1024	-768	-1	-1	-1	-1	4		0	0						Untertest3.avi	0	880	547	72	111				0	Content		-72	-111	6741565	2299696491
6758	09:11:21.590	00:00:06.758	405	-1024	-768	-1	-1	-1	-1	4	-1024	-768	-1	-1	-1	-1	4		0	0						Untertest3.avi	0	880	547	72	111				0	Content		-72	-111	6758232	2299713158
6776	09:11:21.608	00:00:06.775	406	-1024	-768	-1	-1	-1	-1	4	-1024	-768	-1	-1	-1	-1	4		0	0						Untertest3.avi	0	880	547	72	111				0	Content		-72	-111	6775514	2299730440
6792	09:11:21.624	00:00:06.792	407	-1024	-768	-1	-1	-1	-1	4	-1024	-768	-1	-1	-1	-1	4		0	0						Untertest3.avi	0	880	547	72	111				0	Content		-72	-111	6792180	2299747106
6808	09:11:21.640	00:00:06.808	408	-1024	-768	-1	-1	-1	-1	4	-1024	-768	-1	-1	-1	-1	4		0	0						Untertest3.avi	0	880	547	72	111				0	Content		-72	-111	6808422	2299763348
6825	09:11:21.657	00:00:06.825	409	-1024	-768	-1	-1	-1	-1	4	-1024	-768	-1	-1	-1	-1	4		0	0						Untertest3.avi	0	880	547	72	111				0	Content		-72	-111	6825088	2299780014
6842	09:11:21.674	00:00:06.841	410	-1024	-768	-1	-1	-1	-1	4	-1024	-768	-1	-1	-1	-1	4		0	0						Untertest3.avi	0	880	547	72	111				0	Content		-72	-111	6841755	2299796681
6858	09:11:21.690	00:00:06.857	411	-1024	-768	-1	-1	-1	-1	4	-1024	-768	-1	-1	-1	-1	4		0	0						Untertest3.avi	0	880	547	72	111				0	Content		-72	-111	6857526	2299812452
6874	09:11:21.706	00:00:06.874	412	-1024	-768	-1	-1	-1	-1	4	-1024	-768	-1	-1	-1	-1	4		0	0						Untertest3.avi	0	880	547	72	111				0	Content		-72	-111	6874183	2299829109
6891	09:11:21.723	00:00:06.890	413	-1024	-768	-1	-1	-1	-1	4	-1024	-768	-1	-1	-1	-1	4		0	0						Untertest3.avi	0	880	547	72	111				0	Content		-72	-111	6890898	2299845824
6908	09:11:21.740	00:00:06.907	414	-1024	-768	-1	-1	-1	-1	4	-1024	-768	-1	-1	-1	-1	4		0	0						Untertest3.avi	0	880	547	72	111				0	Content		-72	-111	6907520	2299862446
6924	09:11:21.756	00:00:06.924	415	-1024	-768	-1	-1	-1	-1	4	-1024	-768	-1	-1	-1	-1	4		0	0						Untertest3.avi	0	880	547	72	111				0	Content		-72	-111	6924142	2299879068
6941	09:11:21.773	00:00:06.940	416	-1024	-768	-1	-1	-1	-1	4	-1024	-768	-1	-1	-1	-1	4		0	0						Untertest3.avi	0	880	547	72	111				0	Content		-72	-111	6940808	2299895734
6957	09:11:21.789	00:00:06.957	417	1163,466	752,7875	0,4499286	0,5912814	448,3006	2,78758	3	1291,608	771,088	0,4499971	0,5912785	448,3006	2,779155	1	6	1292	771						Untertest3.avi	0	880	547	72	111	1244	643	133	0	Content		1220	660	6957384	2299912310
6974	09:11:21.806	00:00:06.974	418	1200,297	731,6473	0,4509481	0,590868	452,2154	2,903438	3	1333,823	748,3369	0,4510061	0,5908578	452,2154	2,896133	1	6	1334	748						Untertest3.avi	0	880	547	72	111	1244	643	133	0	Content		1262	637	6974130	2299929056
6991	09:11:21.823	00:00:06.990	419	-1024	-768	-1	-1	-1	-1	4	-1024	-768	-1	-1	-1	-1	4	6	0	0						Untertest3.avi	0	880	547	72	111	1244	643	133	0	Content		-72	-111	6990754	2299945680
7007	09:11:21.839	00:00:07.007	420	1194,898	738,9504	0,4521588	0,589236	455,0703	2,903529	3	1327,073	756,6703	0,4522081	0,5892259	455,0703	2,895753	1	6	1327	757						Untertest3.avi	0	880	547	72	111	1244	643	133	0	Content		1255	646	7007377	2299962303
7024	09:11:21.856	00:00:07.023	421	1180,597	734,3613	0,4519588	0,5883083	451,9889	2,912665	3	1304,755	751,6195	0,4519668	0,5882983	451,9889	2,902971	1	6	1305	752						Untertest3.avi	0	880	547	72	111	1244	643	133	0	Content		1233	641	7023998	2299978924
7041	09:11:21.873	00:00:07.040	422	-1024	-768	-1	-1	-1	-1	4	-1024	-768	-1	-1	-1	-1	4	6	0	0						Untertest3.avi	0	880	547	72	111	1244	643	133	0	Content		-72	-111	7040744	2299995670
7057	09:11:21.889	00:00:07.057	423	1176,306	738,4567	0,4541618	0,5858372	456,5313	2,952927	3	1295,034	756,6388	0,4541244	0,5858276	456,5313	2,941661	1	6	1295	757						Untertest3.avi	0	880	547	72	111	1244	643	133	0	Content		1223	646	7057367	2300012293
7074	09:11:21.906	00:00:07.073	424	1597,425	835,4881	0,6145438	0,5832586	433,8159	2,62664	1	1935,99	879,3096	0,6218442	0,5831509	456,5314	2,768019	3	6	1597	835						Untertest3.avi	0	880	547	72	111	1244	643	133	0	Content		1525	724	7073990	2300028916
7091	09:11:21.923	00:00:07.090	425	-1024	-768	-1	-1	-1	-1	4	-1024	-768	-1	-1	-1	-1	4		0	0						Untertest3.avi	0	880	547	72	111				0	Content		-72	-111	7090737	2300045663
7107	09:11:21.939	00:00:07.107	426	-1024	-768	-1	-1	-1	-1	4	-1024	-768	-1	-1	-1	-1	4		0	0						Untertest3.avi	0	880	547	72	111				0	Content		-72	-111	7107356	2300062282
7124	09:11:21.956	00:00:07.123	427	-1024	-768	-1	-1	-1	-1	4	-1024	-768	-1	-1	-1	-1	4		0	0						Untertest3.avi	0	880	547	72	111				0	Content		-72	-111	7123975	2300078901
7141	09:11:21.973	00:00:07.140	428	-1024	-768	-1	-1	-1	-1	4	-1024	-768	-1	-1	-1	-1	4		0	0						Untertest3.avi	0	880	547	72	111				0	Content		-72	-111	7140595	2300095521
7157	09:11:21.989	00:00:07.157	429	-1024	-768	-1	-1	-1	-1	4	-1024	-768	-1	-1	-1	-1	4		0	0						Untertest3.avi	0	880	547	72	111				0	Content		-72	-111	7157342	2300112268
7174	09:11:22.006	00:00:07.173	430	-1024	-768	-1	-1	-1	-1	4	-1024	-768	-1	-1	-1	-1	4		0	0						Untertest3.avi	0	880	547	72	111				0	Content		-72	-111	7173971	2300128897
7191	09:11:22.023	00:00:07.190	431	-1024	-768	-1	-1	-1	-1	4	-1024	-768	-1	-1	-1	-1	4		0	0						Untertest3.avi	0	880	547	72	111				0	Content		-72	-111	7190829	2300145755
7207	09:11:22.039	00:00:07.207	432	-1024	-768	-1	-1	-1	-1	4	-1024	-768	-1	-1	-1	-1	4		0	0						Untertest3.avi	0	880	547	72	111				0	Content		-72	-111	7207496	2300162422
7224	09:11:22.056	00:00:07.224	433	-1024	-768	-1	-1	-1	-1	4	-1024	-768	-1	-1	-1	-1	4		0	0						Untertest3.avi	0	880	547	72	111				0	Content		-72	-111	7224160	2300179086
7241	09:11:22.073	00:00:07.240	434	-1024	-768	-1	-1	-1	-1	4	-1024	-768	-1	-1	-1	-1	4		0	0						Untertest3.avi	0	880	547	72	111				0	Content		-72	-111	7240827	2300195753
7257	09:11:22.089	00:00:07.257	435	-1024	-768	-1	-1	-1	-1	4	-1024	-768	-1	-1	-1	-1	4		0	0						Untertest3.avi	0	880	547	72	111				0	Content		-72	-111	7257449	2300212375
7274	09:11:22.106	00:00:07.274	436	-1024	-768	-1	-1	-1	-1	4	-1024	-768	-1	-1	-1	-1	4		0	0						Untertest3.avi	0	880	547	72	111				0	Content		-72	-111	7274116	2300229042
7291	09:11:22.123	00:00:07.290	437	-1024	-768	-1	-1	-1	-1	4	-1024	-768	-1	-1	-1	-1	4		0	0						Untertest3.avi	0	880	547	72	111				0	Content		-72	-111	7290780	2300245706
7307	09:11:22.139	00:00:07.307	438	-1024	-768	-1	-1	-1	-1	4	-1024	-768	-1	-1	-1	-1	4		0	0						Untertest3.avi	0	880	547	72	111				0	Content		-72	-111	7307448	2300262374
7324	09:11:22.156	00:00:07.324	439	-1024	-768	-1	-1	-1	-1	4	-1024	-768	-1	-1	-1	-1	4		0	0						Untertest3.avi	0	880	547	72	111				0	Content		-72	-111	7324064	2300278990
7341	09:11:22.173	00:00:07.340	440	-1024	-768	-1	-1	-1	-1	4	-1024	-768	-1	-1	-1	-1	4		0	0						Untertest3.avi	0	880	547	72	111				0	Content		-72	-111	7340690	2300295616
7357	09:11:22.189	00:00:07.357	441	-1024	-768	-1	-1	-1	-1	4	-1024	-768	-1	-1	-1	-1	4		0	0						Untertest3.avi	0	880	547	72	111				0	Content		-72	-111	7357376	2300312302
7374	09:11:22.206	00:00:07.374	442	-1024	-768	-1	-1	-1	-1	4	-1024	-768	-1	-1	-1	-1	4		0	0						Untertest3.avi	0	880	547	72	111				0	Content		-72	-111	7374043	2300328969
7391	09:11:22.223	00:00:07.390	443	-1024	-768	-1	-1	-1	-1	4	-1024	-768	-1	-1	-1	-1	4		0	0						Untertest3.avi	0	880	547	72	111				0	Content		-72	-111	7390716	2300345642
7407	09:11:22.239	00:00:07.407	444	-1024	-768	-1	-1	-1	-1	4	-1024	-768	-1	-1	-1	-1	4		0	0						Untertest3.avi	0	880	547	72	111				0	Content		-72	-111	7407383	2300362309
7424	09:11:22.256	00:00:07.424	445	-1024	-768	-1	-1	-1	-1	4	-1024	-768	-1	-1	-1	-1	4		0	0						Untertest3.avi	0	880	547	72	111				0	Content		-72	-111	7424051	2300378977
7441	09:11:22.273	00:00:07.440	446	-1024	-768	-1	-1	-1	-1	4	-1024	-768	-1	-1	-1	-1	4		0	0						Untertest3.avi	0	880	547	72	111				0	Content		-72	-111	7440678	2300395604
7457	09:11:22.289	00:00:07.457	447	-1024	-768	-1	-1	-1	-1	4	-1024	-768	-1	-1	-1	-1	4		0	0						Untertest3.avi	0	880	547	72	111				0	Content		-72	-111	7457345	2300412271
7474	09:11:22.306	00:00:07.474	448	-1024	-768	-1	-1	-1	-1	4	-1024	-768	-1	-1	-1	-1	4		0	0						Untertest3.avi	0	880	547	72	111				0	Content		-72	-111	7474013	2300428939
7491	09:11:22.323	00:00:07.490	449	-1024	-768	-1	-1	-1	-1	4	-1024	-768	-1	-1	-1	-1	4		0	0						Untertest3.avi	0	880	547	72	111				0	Content		-72	-111	7490680	2300445606
7507	09:11:22.339	00:00:07.507	450	-1024	-768	-1	-1	-1	-1	4	-1024	-768	-1	-1	-1	-1	4		0	0						Untertest3.avi	0	880	547	72	111				0	Content		-72	-111	7507365	2300462291
7524	09:11:22.356	00:00:07.524	451	-1024	-768	-1	-1	-1	-1	4	-1024	-768	-1	-1	-1	-1	4		0	0						Untertest3.avi	0	880	547	72	111				0	Content		-72	-111	7524032	2300478958
7541	09:11:22.373	00:00:07.540	452	-1024	-768	-1	-1	-1	-1	4	-1024	-768	-1	-1	-1	-1	4		0	0						Untertest3.avi	0	880	547	72	111				0	Content		-72	-111	7540699	2300495625
7557	09:11:22.389	00:00:07.557	453	-1024	-768	-1	-1	-1	-1	4	-1024	-768	-1	-1	-1	-1	4		0	0						Untertest3.avi	0	880	547	72	111				0	Content		-72	-111	7557312	2300512238
7574	09:11:22.406	00:00:07.573	454	-1024	-768	-1	-1	-1	-1	4	-1024	-768	-1	-1	-1	-1	4		0	0						Untertest3.avi	0	880	547	72	111				0	Content		-72	-111	7573979	2300528905
7591	09:11:22.423	00:00:07.590	455	-1024	-768	-1	-1	-1	-1	4	-1024	-768	-1	-1	-1	-1	4		0	0						Untertest3.avi	0	880	547	72	111				0	Content		-72	-111	7590628	2300545554
7607	09:11:22.439	00:00:07.607	456	-1024	-768	-1	-1	-1	-1	4	-1024	-768	-1	-1	-1	-1	4		0	0						Untertest3.avi	0	880	547	72	111				0	Content		-72	-111	7607295	2300562221
7624	09:11:22.456	00:00:07.623	457	-1024	-768	-1	-1	-1	-1	4	-1024	-768	-1	-1	-1	-1	4		0	0						Untertest3.avi	0	880	547	72	111				0	Content		-72	-111	7623962	2300578888
7641	09:11:22.473	00:00:07.640	458	-1024	-768	-1	-1	-1	-1	4	-1024	-768	-1	-1	-1	-1	4		0	0						Untertest3.avi	0	880	547	72	111				0	Content		-72	-111	7640884	2300595810
7658	09:11:22.490	00:00:07.657	459	-1024	-768	-1	-1	-1	-1	4	-1024	-768	-1	-1	-1	-1	4		0	0						Untertest3.avi	0	880	547	72	111				0	Content		-72	-111	7657551	2300612477
7675	09:11:22.507	00:00:07.674	460	-1024	-768	-1	-1	-1	-1	4	-1024	-768	-1	-1	-1	-1	4		0	0						Untertest3.avi	0	880	547	72	111				0	Content		-72	-111	7674507	2300629433
7691	09:11:22.523	00:00:07.691	461	-1024	-768	-1	-1	-1	-1	4	-1024	-768	-1	-1	-1	-1	4		0	0						Untertest3.avi	0	880	547	72	111				0	Content		-72	-111	7691174	2300646100
7708	09:11:22.540	00:00:07.707	462	-1024	-768	-1	-1	-1	-1	4	-1024	-768	-1	-1	-1	-1	4		0	0						Untertest3.avi	0	880	547	72	111				0	Content		-72	-111	7707842	2300662768
7725	09:11:22.557	00:00:07.725	463	-1024	-768	-1	-1	-1	-1	4	-1024	-768	-1	-1	-1	-1	4		0	0						Untertest3.avi	0	880	547	72	111				0	Content		-72	-111	7725065	2300679991
7742	09:11:22.574	00:00:07.741	464	-1024	-768	-1	-1	-1	-1	4	-1024	-768	-1	-1	-1	-1	4		0	0						Untertest3.avi	0	880	547	72	111				0	Content		-72	-111	7741732	2300696658
7758	09:11:22.590	00:00:07.757	465	-1024	-768	-1	-1	-1	-1	4	-1024	-768	-1	-1	-1	-1	4		0	0						Untertest3.avi	0	880	547	72	111				0	Content		-72	-111	7757965	2300712891
7775	09:11:22.607	00:00:07.774	466	-1024	-768	-1	-1	-1	-1	4	-1024	-768	-1	-1	-1	-1	4		0	0						Untertest3.avi	0	880	547	72	111				0	Content		-72	-111	7774632	2300729558
7791	09:11:22.623	00:00:07.791	467	-1024	-768	-1	-1	-1	-1	4	-1024	-768	-1	-1	-1	-1	4		0	0						Untertest3.avi	0	880	547	72	111				0	Content		-72	-111	7791300	2300746226
7807	09:11:22.639	00:00:07.807	468	-1024	-768	-1	-1	-1	-1	4	-1024	-768	-1	-1	-1	-1	4		0	0						Untertest3.avi	0	880	547	72	111				0	Content		-72	-111	7807161	2300762087
7824	09:11:22.656	00:00:07.823	469	-1024	-768	-1	-1	-1	-1	4	-1024	-768	-1	-1	-1	-1	4		0	0						Untertest3.avi	0	880	547	72	111				0	Content		-72	-111	7823788	2300778714
7840	09:11:22.672	00:00:07.840	470	-1024	-768	-1	-1	-1	-1	4	-1024	-768	-1	-1	-1	-1	4		0	0						Untertest3.avi	0	880	547	72	111				0	Content		-72	-111	7840415	2300795341
7857	09:11:22.689	00:00:07.857	471	-1024	-768	-1	-1	-1	-1	4	-1024	-768	-1	-1	-1	-1	4		0	0						Untertest3.avi	0	880	547	72	111				0	Content		-72	-111	7857105	2300812031
7874	09:11:22.706	00:00:07.873	472	-1024	-768	-1	-1	-1	-1	4	-1024	-768	-1	-1	-1	-1	4		0	0						Untertest3.avi	0	880	547	72	111				0	Content		-72	-111	7873773	2300828699
7890	09:11:22.722	00:00:07.890	473	-1024	-768	-1	-1	-1	-1	4	-1024	-768	-1	-1	-1	-1	4		0	0						Untertest3.avi	0	880	547	72	111				0	Content		-72	-111	7890404	2300845330
7907	09:11:22.739	00:00:07.907	474	-1024	-768	-1	-1	-1	-1	4	-1024	-768	-1	-1	-1	-1	4		0	0						Untertest3.avi	0	880	547	72	111				0	Content		-72	-111	7907071	2300861997
7924	09:11:22.756	00:00:07.923	475	-1024	-768	-1	-1	-1	-1	4	-1024	-768	-1	-1	-1	-1	4		0	0						Untertest3.avi	0	880	547	72	111				0	Content		-72	-111	7923938	2300878864
7941	09:11:22.773	00:00:07.940	476	-1024	-768	-1	-1	-1	-1	4	-1024	-768	-1	-1	-1	-1	4		0	0						Untertest3.avi	0	880	547	72	111				0	Content		-72	-111	7940605	2300895531
7957	09:11:22.789	00:00:07.957	477	-1024	-768	-1	-1	-1	-1	4	-1024	-768	-1	-1	-1	-1	4		0	0						Untertest3.avi	0	880	547	72	111				0	Content		-72	-111	7957273	2300912199
7974	09:11:22.806	00:00:07.974	478	-1024	-768	-1	-1	-1	-1	4	-1024	-768	-1	-1	-1	-1	4		0	0						Untertest3.avi	0	880	547	72	111				0	Content		-72	-111	7974407	2300929333
7991	09:11:22.823	00:00:07.991	479	-1024	-768	-1	-1	-1	-1	4	-1024	-768	-1	-1	-1	-1	4		0	0						Untertest3.avi	0	880	547	72	111				0	Content		-72	-111	7991074	2300946000
8008	09:11:22.840	00:00:08.008	480	-1024	-768	-1	-1	-1	-1	4	-1024	-768	-1	-1	-1	-1	4		0	0						Untertest3.avi	0	880	547	72	111				0	Content		-72	-111	8008102	2300963028
8025	09:11:22.857	00:00:08.024	481	-1024	-768	-1	-1	-1	-1	4	-1024	-768	-1	-1	-1	-1	4		0	0						Untertest3.avi	0	880	547	72	111				0	Content		-72	-111	8024769	2300979695
8041	09:11:22.873	00:00:08.041	482	-1024	-768	-1	-1	-1	-1	4	-1024	-768	-1	-1	-1	-1	4		0	0						Untertest3.avi	0	880	547	72	111				0	Content		-72	-111	8041437	2300996363
8059	09:11:22.891	00:00:08.058	483	-1024	-768	-1	-1	-1	-1	4	-1024	-768	-1	-1	-1	-1	4		0	0						Untertest3.avi	0	880	547	72	111				0	Content		-72	-111	8058897	2301013823
8074	09:11:22.906	00:00:08.073	484	-1024	-768	-1	-1	-1	-1	4	-1024	-768	-1	-1	-1	-1	4		0	0						Untertest3.avi	0	880	547	72	111				0	Content		-72	-111	8073655	2301028581
8090	09:11:22.922	00:00:08.090	485	-1024	-768	-1	-1	-1	-1	4	-1024	-768	-1	-1	-1	-1	4		0	0						Untertest3.avi	0	880	547	72	111				0	Content		-72	-111	8090278	2301045204
8107	09:11:22.939	00:00:08.106	486	-1024	-768	-1	-1	-1	-1	4	-1024	-768	-1	-1	-1	-1	4		0	0						Untertest3.avi	0	880	547	72	111				0	Content		-72	-111	8106945	2301061871
8124	09:11:22.956	00:00:08.123	487	-1024	-768	-1	-1	-1	-1	4	-1024	-768	-1	-1	-1	-1	4		0	0						Untertest3.avi	0	880	547	72	111				0	Content		-72	-111	8123613	2301078539
8140	09:11:22.972	00:00:08.140	488	-1024	-768	-1	-1	-1	-1	4	-1024	-768	-1	-1	-1	-1	4		0	0						Untertest3.avi	0	880	547	72	111				0	Content		-72	-111	8140308	2301095234
8157	09:11:22.989	00:00:08.156	489	-1024	-768	-1	-1	-1	-1	4	-1024	-768	-1	-1	-1	-1	4		0	0						Untertest3.avi	0	880	547	72	111				0	Content		-72	-111	8156975	2301111901
8174	09:11:23.006	00:00:08.173	490	-1024	-768	-1	-1	-1	-1	4	-1024	-768	-1	-1	-1	-1	4		0	0						Untertest3.avi	0	880	547	72	111				0	Content		-72	-111	8173643	2301128569
8190	09:11:23.022	00:00:08.190	491	-1024	-768	-1	-1	-1	-1	4	-1024	-768	-1	-1	-1	-1	4		0	0						Untertest3.avi	0	880	547	72	111				0	Content		-72	-111	8190268	2301145194
8207	09:11:23.039	00:00:08.206	492	-1024	-768	-1	-1	-1	-1	4	-1024	-768	-1	-1	-1	-1	4		0	0						Untertest3.avi	0	880	547	72	111				0	Content		-72	-111	8206936	2301161862
8224	09:11:23.056	00:00:08.223	493	-1024	-768	-1	-1	-1	-1	4	-1024	-768	-1	-1	-1	-1	4		0	0						Untertest3.avi	0	880	547	72	111				0	Content		-72	-111	8223545	2301178471
8240	09:11:23.072	00:00:08.240	494	-1024	-768	-1	-1	-1	-1	4	-1024	-768	-1	-1	-1	-1	4		0	0						Untertest3.avi	0	880	547	72	111				0	Content		-72	-111	8240212	2301195138
8257	09:11:23.089	00:00:08.256	495	-1024	-768	-1	-1	-1	-1	4	-1024	-768	-1	-1	-1	-1	4		0	0						Untertest3.avi	0	880	547	72	111				0	Content		-72	-111	8256880	2301211806
8274	09:11:23.106	00:00:08.273	496	-1024	-768	-1	-1	-1	-1	4	-1024	-768	-1	-1	-1	-1	4		0	0						Untertest3.avi	0	880	547	72	111				0	Content		-72	-111	8273769	2301228695
8290	09:11:23.122	00:00:08.290	497	-1024	-768	-1	-1	-1	-1	4	-1024	-768	-1	-1	-1	-1	4		0	0						Untertest3.avi	0	880	547	72	111				0	Content		-72	-111	8290437	2301245363
8307	09:11:23.139	00:00:08.307	498	-1024	-768	-1	-1	-1	-1	4	-1024	-768	-1	-1	-1	-1	4		0	0						Untertest3.avi	0	880	547	72	111				0	Content		-72	-111	8307421	2301262347
8324	09:11:23.156	00:00:08.324	499	-1024	-768	-1	-1	-1	-1	4	-1024	-768	-1	-1	-1	-1	4		0	0						Untertest3.avi	0	880	547	72	111				0	Content		-72	-111	8324088	2301279014
8341	09:11:23.173	00:00:08.340	500	-1024	-768	-1	-1	-1	-1	4	-1024	-768	-1	-1	-1	-1	4		0	0						Untertest3.avi	0	880	547	72	111				0	Content		-72	-111	8340756	2301295682
8358	09:11:23.190	00:00:08.358	501	-1024	-768	-1	-1	-1	-1	4	-1024	-768	-1	-1	-1	-1	4		0	0						Untertest3.avi	0	880	547	72	111				0	Content		-72	-111	8358006	2301312932
8375	09:11:23.207	00:00:08.374	502	-1024	-768	-1	-1	-1	-1	4	-1024	-768	-1	-1	-1	-1	4		0	0						Untertest3.avi	0	880	547	72	111				0	Content		-72	-111	8374674	2301329600
8391	09:11:23.223	00:00:08.390	503	-1024	-768	-1	-1	-1	-1	4	-1024	-768	-1	-1	-1	-1	4		0	0						Untertest3.avi	0	880	547	72	111				0	Content		-72	-111	8390910	2301345836
8408	09:11:23.240	00:00:08.407	504	-1024	-768	-1	-1	-1	-1	4	-1024	-768	-1	-1	-1	-1	4		0	0						Untertest3.avi	0	880	547	72	111				0	Content		-72	-111	8407577	2301362503
8424	09:11:23.256	00:00:08.424	505	-1024	-768	-1	-1	-1	-1	4	-1024	-768	-1	-1	-1	-1	4		0	0						Untertest3.avi	0	880	547	72	111				0	Content		-72	-111	8424245	2301379171
8440	09:11:23.272	00:00:08.440	506	-1024	-768	-1	-1	-1	-1	4	-1024	-768	-1	-1	-1	-1	4		0	0						Untertest3.avi	0	880	547	72	111				0	Content		-72	-111	8440004	2301394930
8457	09:11:23.289	00:00:08.456	507	-1024	-768	-1	-1	-1	-1	4	-1024	-768	-1	-1	-1	-1	4		0	0						Untertest3.avi	0	880	547	72	111				0	Content		-72	-111	8456635	2301411561
8473	09:11:23.305	00:00:08.473	508	-1024	-768	-1	-1	-1	-1	4	-1024	-768	-1	-1	-1	-1	4		0	0						Untertest3.avi	0	880	547	72	111				0	Content		-72	-111	8473376	2301428302
8490	09:11:23.322	00:00:08.490	509	-1024	-768	-1	-1	-1	-1	4	-1024	-768	-1	-1	-1	-1	4		0	0						Untertest3.avi	0	880	547	72	111				0	Content		-72	-111	8490056	2301444982
8507	09:11:23.339	00:00:08.506	510	-1024	-768	-1	-1	-1	-1	4	-1024	-768	-1	-1	-1	-1	4		0	0						Untertest3.avi	0	880	547	72	111				0	Content		-72	-111	8506624	2301461550
8524	09:11:23.356	00:00:08.523	511	-1024	-768	-1	-1	-1	-1	4	-1024	-768	-1	-1	-1	-1	4		0	0						Untertest3.avi	0	880	547	72	111				0	Content		-72	-111	8523560	2301478486
8540	09:11:23.372	00:00:08.540	512	-1024	-768	-1	-1	-1	-1	4	-1024	-768	-1	-1	-1	-1	4		0	0						Untertest3.avi	0	880	547	72	111				0	Content		-72	-111	8540228	2301495154
8557	09:11:23.389	00:00:08.557	513	-1024	-768	-1	-1	-1	-1	4	-1024	-768	-1	-1	-1	-1	4		0	0						Untertest3.avi	0	880	547	72	111				0	Content		-72	-111	8557234	2301512160
8574	09:11:23.406	00:00:08.573	514	-1024	-768	-1	-1	-1	-1	4	-1024	-768	-1	-1	-1	-1	4		0	0						Untertest3.avi	0	880	547	72	111				0	Content		-72	-111	8573902	2301528828
8591	09:11:23.423	00:00:08.590	515	-1024	-768	-1	-1	-1	-1	4	-1024	-768	-1	-1	-1	-1	4		0	0						Untertest3.avi	0	880	547	72	111				0	Content		-72	-111	8590569	2301545495
8608	09:11:23.440	00:00:08.607	516	-1024	-768	-1	-1	-1	-1	4	-1024	-768	-1	-1	-1	-1	4		0	0						Untertest3.avi	0	880	547	72	111				0	Content		-72	-111	8607627	2301562553
8624	09:11:23.456	00:00:08.624	517	-1024	-768	-1	-1	-1	-1	4	-1024	-768	-1	-1	-1	-1	4		0	0						Untertest3.avi	0	880	547	72	111				0	Content		-72	-111	8624295	2301579221
8641	09:11:23.473	00:00:08.640	518	-1024	-768	-1	-1	-1	-1	4	-1024	-768	-1	-1	-1	-1	4		0	0						Untertest3.avi	0	880	547	72	111				0	Content		-72	-111	8640962	2301595888
8658	09:11:23.490	00:00:08.658	519	-1024	-768	-1	-1	-1	-1	4	-1024	-768	-1	-1	-1	-1	4		0	0						Untertest3.avi	0	880	547	72	111				0	Content		-72	-111	8658489	2301613415
8673	09:11:23.505	00:00:08.673	520	-1024	-768	-1	-1	-1	-1	4	-1024	-768	-1	-1	-1	-1	4		0	0						Untertest3.avi	0	880	547	72	111				0	Content		-72	-111	8673236	2301628162
8690	09:11:23.522	00:00:08.689	521	-1024	-768	-1	-1	-1	-1	4	-1024	-768	-1	-1	-1	-1	4		0	0						Untertest3.avi	0	880	547	72	111				0	Content		-72	-111	8689903	2301644829
8707	09:11:23.539	00:00:08.706	522	-1024	-768	-1	-1	-1	-1	4	-1024	-768	-1	-1	-1	-1	4		0	0						Untertest3.avi	0	880	547	72	111				0	Content		-72	-111	8706571	2301661497
8723	09:11:23.555	00:00:08.723	523	-1024	-768	-1	-1	-1	-1	4	-1024	-768	-1	-1	-1	-1	4		0	0						Untertest3.avi	0	880	547	72	111				0	Content		-72	-111	8723238	2301678164
8740	09:11:23.572	00:00:08.739	524	-1024	-768	-1	-1	-1	-1	4	-1024	-768	-1	-1	-1	-1	4		0	0						Untertest3.avi	0	880	547	72	111				0	Content		-72	-111	8739859	2301694785
8757	09:11:23.589	00:00:08.756	525	-1024	-768	-1	-1	-1	-1	4	-1024	-768	-1	-1	-1	-1	4		0	0						Untertest3.avi	0	880	547	72	111				0	Content		-72	-111	8756540	2301711466
8773	09:11:23.605	00:00:08.773	526	-1024	-768	-1	-1	-1	-1	4	-1024	-768	-1	-1	-1	-1	4		0	0						Untertest3.avi	0	880	547	72	111				0	Content		-72	-111	8773199	2301728125
8790	09:11:23.622	00:00:08.789	527	-1024	-768	-1	-1	-1	-1	4	-1024	-768	-1	-1	-1	-1	4		0	0						Untertest3.avi	0	880	547	72	111				0	Content		-72	-111	8789867	2301744793
8807	09:11:23.639	00:00:08.806	528	-1024	-768	-1	-1	-1	-1	4	-1024	-768	-1	-1	-1	-1	4		0	0						Untertest3.avi	0	880	547	72	111				0	Content		-72	-111	8806697	2301761623
8823	09:11:23.655	00:00:08.823	529	-1024	-768	-1	-1	-1	-1	4	-1024	-768	-1	-1	-1	-1	4		0	0						Untertest3.avi	0	880	547	72	111				0	Content		-72	-111	8823365	2301778291
8840	09:11:23.672	00:00:08.840	530	-1024	-768	-1	-1	-1	-1	4	-1024	-768	-1	-1	-1	-1	4		0	0						Untertest3.avi	0	880	547	72	111				0	Content		-72	-111	8840032	2301794958
8857	09:11:23.689	00:00:08.857	531	-1024	-768	-1	-1	-1	-1	4	-1024	-768	-1	-1	-1	-1	4		0	0						Untertest3.avi	0	880	547	72	111				0	Content		-72	-111	8857015	2301811941
8874	09:11:23.706	00:00:08.873	532	-1024	-768	-1	-1	-1	-1	4	-1024	-768	-1	-1	-1	-1	4		0	0						Untertest3.avi	0	880	547	72	111				0	Content		-72	-111	8873683	2301828609
8890	09:11:23.722	00:00:08.890	533	-1024	-768	-1	-1	-1	-1	4	-1024	-768	-1	-1	-1	-1	4		0	0						Untertest3.avi	0	880	547	72	111				0	Content		-72	-111	8890350	2301845276
8908	09:11:23.740	00:00:08.907	534	-1024	-768	-1	-1	-1	-1	4	-1024	-768	-1	-1	-1	-1	4		0	0						Untertest3.avi	0	880	547	72	111				0	Content		-72	-111	8907669	2301862595
8924	09:11:23.756	00:00:08.924	535	-1024	-768	-1	-1	-1	-1	4	-1024	-768	-1	-1	-1	-1	4		0	0						Untertest3.avi	0	880	547	72	111				0	Content		-72	-111	8924336	2301879262
8941	09:11:23.773	00:00:08.940	536	-1024	-768	-1	-1	-1	-1	4	-1024	-768	-1	-1	-1	-1	4		0	0						Untertest3.avi	0	880	547	72	111				0	Content		-72	-111	8940549	2301895475
8957	09:11:23.789	00:00:08.957	537	-1024	-768	-1	-1	-1	-1	4	-1024	-768	-1	-1	-1	-1	4		0	0						Untertest3.avi	0	880	547	72	111				0	Content		-72	-111	8957217	2301912143
8974	09:11:23.806	00:00:08.973	538	-1024	-768	-1	-1	-1	-1	4	-1024	-768	-1	-1	-1	-1	4		0	0						Untertest3.avi	0	880	547	72	111				0	Content		-72	-111	8973884	2301928810
8990	09:11:23.822	00:00:08.989	539	-1024	-768	-1	-1	-1	-1	4	-1024	-768	-1	-1	-1	-1	4		0	0						Untertest3.avi	0	880	547	72	111				0	Content		-72	-111	8989723	2301944649
9006	09:11:23.838	00:00:09.006	540	-1024	-768	-1	-1	-1	-1	4	-1024	-768	-1	-1	-1	-1	4		0	0						Untertest3.avi	0	880	547	72	111				0	Content		-72	-111	9006347	2301961273
9023	09:11:23.855	00:00:09.023	541	-1024	-768	-1	-1	-1	-1	4	-1024	-768	-1	-1	-1	-1	4		0	0						Untertest3.avi	0	880	547	72	111				0	Content		-72	-111	9023093	2301978019
9040	09:11:23.872	00:00:09.039	542	-1024	-768	-1	-1	-1	-1	4	-1024	-768	-1	-1	-1	-1	4		0	0						Untertest3.avi	0	880	547	72	111				0	Content		-72	-111	9039652	2301994578
9056	09:11:23.888	00:00:09.056	543	-1024	-768	-1	-1	-1	-1	4	-1024	-768	-1	-1	-1	-1	4		0	0						Untertest3.avi	0	880	547	72	111				0	Content		-72	-111	9056341	2302011267
9073	09:11:23.905	00:00:09.073	544	-1024	-768	-1	-1	-1	-1	4	-1024	-768	-1	-1	-1	-1	4		0	0						Untertest3.avi	0	880	547	72	111				0	Content		-72	-111	9073278	2302028204
9090	09:11:23.922	00:00:09.089	545	-1024	-768	-1	-1	-1	-1	4	-1024	-768	-1	-1	-1	-1	4		0	0						Untertest3.avi	0	880	547	72	111				0	Content		-72	-111	9089945	2302044871
9107	09:11:23.939	00:00:09.106	546	-1024	-768	-1	-1	-1	-1	4	-1024	-768	-1	-1	-1	-1	4		0	0						Untertest3.avi	0	880	547	72	111				0	Content		-72	-111	9106909	2302061835
9124	09:11:23.956	00:00:09.123	547	-1024	-768	-1	-1	-1	-1	4	-1024	-768	-1	-1	-1	-1	4		0	0						Untertest3.avi	0	880	547	72	111				0	Content		-72	-111	9123577	2302078503
9140	09:11:23.972	00:00:09.140	548	-1024	-768	-1	-1	-1	-1	4	-1024	-768	-1	-1	-1	-1	4		0	0						Untertest3.avi	0	880	547	72	111				0	Content		-72	-111	9140244	2302095170
9157	09:11:23.989	00:00:09.157	549	-1024	-768	-1	-1	-1	-1	4	-1024	-768	-1	-1	-1	-1	4		0	0						Untertest3.avi	0	880	547	72	111				0	Content		-72	-111	9157316	2302112242
9174	09:11:24.006	00:00:09.173	550	-1024	-768	-1	-1	-1	-1	4	-1024	-768	-1	-1	-1	-1	4		0	0						Untertest3.avi	0	880	547	72	111				0	Content		-72	-111	9173983	2302128909
9191	09:11:24.023	00:00:09.190	551	-1024	-768	-1	-1	-1	-1	4	-1024	-768	-1	-1	-1	-1	4		0	0						Untertest3.avi	0	880	547	72	111				0	Content		-72	-111	9190651	2302145577
9208	09:11:24.040	00:00:09.208	552	-1024	-768	-1	-1	-1	-1	4	-1024	-768	-1	-1	-1	-1	4		0	0						Untertest3.avi	0	880	547	72	111				0	Content		-72	-111	9208078	2302163004
9223	09:11:24.055	00:00:09.222	553	-1024	-768	-1	-1	-1	-1	4	-1024	-768	-1	-1	-1	-1	4		0	0						Untertest3.avi	0	880	547	72	111				0	Content		-72	-111	9222950	2302177876
9240	09:11:24.072	00:00:09.239	554	-1024	-768	-1	-1	-1	-1	4	-1024	-768	-1	-1	-1	-1	4		0	0						Untertest3.avi	0	880	547	72	111				0	Content		-72	-111	9239576	2302194502
9256	09:11:24.088	00:00:09.256	555	-1024	-768	-1	-1	-1	-1	4	-1024	-768	-1	-1	-1	-1	4		0	0						Untertest3.avi	0	880	547	72	111				0	Content		-72	-111	9256243	2302211169
9273	09:11:24.105	00:00:09.272	556	-1024	-768	-1	-1	-1	-1	4	-1024	-768	-1	-1	-1	-1	4		0	0						Untertest3.avi	0	880	547	72	111				0	Content		-72	-111	9272910	2302227836
9289	09:11:24.121	00:00:09.289	557	-1024	-768	-1	-1	-1	-1	4	-1024	-768	-1	-1	-1	-1	4		0	0						Untertest3.avi	0	880	547	72	111				0	Content		-72	-111	9289448	2302244374
9306	09:11:24.138	00:00:09.306	558	-1024	-768	-1	-1	-1	-1	4	-1024	-768	-1	-1	-1	-1	4		0	0						Untertest3.avi	0	880	547	72	111				0	Content		-72	-111	9306249	2302261175
9323	09:11:24.155	00:00:09.322	559	-1024	-768	-1	-1	-1	-1	4	-1024	-768	-1	-1	-1	-1	4		0	0						Untertest3.avi	0	880	547	72	111				0	Content		-72	-111	9322845	2302277771
9340	09:11:24.172	00:00:09.339	560	-1024	-768	-1	-1	-1	-1	4	-1024	-768	-1	-1	-1	-1	4		0	0						Untertest3.avi	0	880	547	72	111				0	Content		-72	-111	9339512	2302294438
9356	09:11:24.188	00:00:09.356	561	-1024	-768	-1	-1	-1	-1	4	-1024	-768	-1	-1	-1	-1	4		0	0						Untertest3.avi	0	880	547	72	111				0	Content		-72	-111	9356363	2302311289
9373	09:11:24.205	00:00:09.373	562	-1024	-768	-1	-1	-1	-1	4	-1024	-768	-1	-1	-1	-1	4		0	0						Untertest3.avi	0	880	547	72	111				0	Content		-72	-111	9373031	2302327957
9390	09:11:24.222	00:00:09.389	563	-1024	-768	-1	-1	-1	-1	4	-1024	-768	-1	-1	-1	-1	4		0	0						Untertest3.avi	0	880	547	72	111				0	Content		-72	-111	9389698	2302344624
9407	09:11:24.239	00:00:09.406	564	-1024	-768	-1	-1	-1	-1	4	-1024	-768	-1	-1	-1	-1	4		0	0						Untertest3.avi	0	880	547	72	111				0	Content		-72	-111	9406696	2302361622
9423	09:11:24.255	00:00:09.423	565	-1024	-768	-1	-1	-1	-1	4	-1024	-768	-1	-1	-1	-1	4		0	0						Untertest3.avi	0	880	547	72	111				0	Content		-72	-111	9423363	2302378289
9440	09:11:24.272	00:00:09.440	566	-1024	-768	-1	-1	-1	-1	4	-1024	-768	-1	-1	-1	-1	4		0	0						Untertest3.avi	0	880	547	72	111				0	Content		-72	-111	9440031	2302394957
9457	09:11:24.289	00:00:09.457	567	-1024	-768	-1	-1	-1	-1	4	-1024	-768	-1	-1	-1	-1	4		0	0						Untertest3.avi	0	880	547	72	111				0	Content		-72	-111	9457295	2302412221
9474	09:11:24.306	00:00:09.473	568	-1024	-768	-1	-1	-1	-1	4	-1024	-768	-1	-1	-1	-1	4		0	0						Untertest3.avi	0	880	547	72	111				0	Content		-72	-111	9473962	2302428888
9490	09:11:24.322	00:00:09.490	569	-1024	-768	-1	-1	-1	-1	4	-1024	-768	-1	-1	-1	-1	4		0	0						Untertest3.avi	0	880	547	72	111				0	Content		-72	-111	9490203	2302445129
9507	09:11:24.339	00:00:09.506	570	-1024	-768	-1	-1	-1	-1	4	-1024	-768	-1	-1	-1	-1	4		0	0						Untertest3.avi	0	880	547	72	111				0	Content		-72	-111	9506870	2302461796
9524	09:11:24.356	00:00:09.523	571	-1024	-768	-1	-1	-1	-1	4	-1024	-768	-1	-1	-1	-1	4		0	0						Untertest3.avi	0	880	547	72	111				0	Content		-72	-111	9523538	2302478464
9539	09:11:24.371	00:00:09.539	572	-1024	-768	-1	-1	-1	-1	4	-1024	-768	-1	-1	-1	-1	4		0	0						Untertest3.avi	0	880	547	72	111				0	Content		-72	-111	9539304	2302494230
9556	09:11:24.388	00:00:09.555	573	-1024	-768	-1	-1	-1	-1	4	-1024	-768	-1	-1	-1	-1	4		0	0						Untertest3.avi	0	880	547	72	111				0	Content		-72	-111	9555929	2302510855
9573	09:11:24.405	00:00:09.572	574	-1024	-768	-1	-1	-1	-1	4	-1024	-768	-1	-1	-1	-1	4		0	0						Untertest3.avi	0	880	547	72	111				0	Content		-72	-111	9572675	2302527601
9589	09:11:24.421	00:00:09.589	575	-1024	-768	-1	-1	-1	-1	4	-1024	-768	-1	-1	-1	-1	4		0	0						Untertest3.avi	0	880	547	72	111				0	Content		-72	-111	9589359	2302544285
9606	09:11:24.438	00:00:09.605	576	-1024	-768	-1	-1	-1	-1	4	-1024	-768	-1	-1	-1	-1	4		0	0						Untertest3.avi	0	880	547	72	111				0	Content		-72	-111	9605922	2302560848
9623	09:11:24.455	00:00:09.622	577	-1024	-768	-1	-1	-1	-1	4	-1024	-768	-1	-1	-1	-1	4		0	0						Untertest3.avi	0	880	547	72	111				0	Content		-72	-111	9622858	2302577784
9640	09:11:24.472	00:00:09.639	578	-1024	-768	-1	-1	-1	-1	4	-1024	-768	-1	-1	-1	-1	4		0	0						Untertest3.avi	0	880	547	72	111				0	Content		-72	-111	9639525	2302594451
9656	09:11:24.488	00:00:09.656	579	-1024	-768	-1	-1	-1	-1	4	-1024	-768	-1	-1	-1	-1	4		0	0						Untertest3.avi	0	880	547	72	111				0	Content		-72	-111	9656488	2302611414
9673	09:11:24.505	00:00:09.673	580	-1024	-768	-1	-1	-1	-1	4	-1024	-768	-1	-1	-1	-1	4		0	0						Untertest3.avi	0	880	547	72	111				0	Content		-72	-111	9673155	2302628081
9690	09:11:24.522	00:00:09.689	581	-1024	-768	-1	-1	-1	-1	4	-1024	-768	-1	-1	-1	-1	4		0	0						Untertest3.avi	0	880	547	72	111				0	Content		-72	-111	9689823	2302644749
9707	09:11:24.539	00:00:09.706	582	-1024	-768	-1	-1	-1	-1	4	-1024	-768	-1	-1	-1	-1	4		0	0						Untertest3.avi	0	880	547	72	111				0	Content		-72	-111	9706893	2302661819
9724	09:11:24.556	00:00:09.723	583	-1024	-768	-1	-1	-1	-1	4	-1024	-768	-1	-1	-1	-1	4		0	0						Untertest3.avi	0	880	547	72	111				0	Content		-72	-111	9723560	2302678486
9740	09:11:24.572	00:00:09.740	584	-1024	-768	-1	-1	-1	-1	4	-1024	-768	-1	-1	-1	-1	4		0	0						Untertest3.avi	0	880	547	72	111				0	Content		-72	-111	9740228	2302695154
9758	09:11:24.590	00:00:09.757	585	-1024	-768	-1	-1	-1	-1	4	-1024	-768	-1	-1	-1	-1	4		0	0						Untertest3.avi	0	880	547	72	111				0	Content		-72	-111	9757656	2302712582
9773	09:11:24.605	00:00:09.772	586	-1024	-768	-1	-1	-1	-1	4	-1024	-768	-1	-1	-1	-1	4		0	0						Untertest3.avi	0	880	547	72	111				0	Content		-72	-111	9772529	2302727455
9789	09:11:24.621	00:00:09.789	587	-1024	-768	-1	-1	-1	-1	4	-1024	-768	-1	-1	-1	-1	4		0	0						Untertest3.avi	0	880	547	72	111				0	Content		-72	-111	9789153	2302744079
9806	09:11:24.638	00:00:09.805	588	-1024	-768	-1	-1	-1	-1	4	-1024	-768	-1	-1	-1	-1	4		0	0						Untertest3.avi	0	880	547	72	111				0	Content		-72	-111	9805820	2302760746
9822	09:11:24.654	00:00:09.822	589	-1024	-768	-1	-1	-1	-1	4	-1024	-768	-1	-1	-1	-1	4		0	0						Untertest3.avi	0	880	547	72	111				0	Content		-72	-111	9822488	2302777414
9839	09:11:24.671	00:00:09.839	590	-1024	-768	-1	-1	-1	-1	4	-1024	-768	-1	-1	-1	-1	4		0	0						Untertest3.avi	0	880	547	72	111				0	Content		-72	-111	9839154	2302794080
9856	09:11:24.688	00:00:09.855	591	-1024	-768	-1	-1	-1	-1	4	-1024	-768	-1	-1	-1	-1	4		0	0						Untertest3.avi	0	880	547	72	111				0	Content		-72	-111	9855829	2302810755
9872	09:11:24.704	00:00:09.872	592	-1024	-768	-1	-1	-1	-1	4	-1024	-768	-1	-1	-1	-1	4		0	0						Untertest3.avi	0	880	547	72	111				0	Content		-72	-111	9872425	2302827351
9889	09:11:24.721	00:00:09.889	593	-1024	-768	-1	-1	-1	-1	4	-1024	-768	-1	-1	-1	-1	4		0	0						Untertest3.avi	0	880	547	72	111				0	Content		-72	-111	9889092	2302844018
9906	09:11:24.738	00:00:09.905	594	-1024	-768	-1	-1	-1	-1	4	-1024	-768	-1	-1	-1	-1	4		0	0						Untertest3.avi	0	880	547	72	111				0	Content		-72	-111	9905943	2302860869
9923	09:11:24.755	00:00:09.922	595	-1024	-768	-1	-1	-1	-1	4	-1024	-768	-1	-1	-1	-1	4		0	0						Untertest3.avi	0	880	547	72	111				0	Content		-72	-111	9922610	2302877536
9939	09:11:24.771	00:00:09.939	596	-1024	-768	-1	-1	-1	-1	4	-1024	-768	-1	-1	-1	-1	4		0	0						Untertest3.avi	0	880	547	72	111				0	Content		-72	-111	9939278	2302894204
9956	09:11:24.788	00:00:09.956	597	-1024	-768	-1	-1	-1	-1	4	-1024	-768	-1	-1	-1	-1	4		0	0						Untertest3.avi	0	880	547	72	111				0	Content		-72	-111	9956276	2302911202
9973	09:11:24.805	00:00:09.972	598	-1024	-768	-1	-1	-1	-1	4	-1024	-768	-1	-1	-1	-1	4		0	0						Untertest3.avi	0	880	547	72	111				0	Content		-72	-111	9972943	2302927869
9990	09:11:24.822	00:00:09.989	599	-1024	-768	-1	-1	-1	-1	4	-1024	-768	-1	-1	-1	-1	4		0	0						Untertest3.avi	0	880	547	72	111				0	Content		-72	-111	9989611	2302944537
10007	09:11:24.839	00:00:10.006	600	-1024	-768	-1	-1	-1	-1	4	-1024	-768	-1	-1	-1	-1	4		0	0						Untertest3.avi	0	880	547	72	111				0	Content		-72	-111	10006940	2302961866
10024	09:11:24.856	00:00:10.023	601	-1024	-768	-1	-1	-1	-1	4	-1024	-768	-1	-1	-1	-1	4		0	0						Untertest3.avi	0	880	547	72	111				0	Content		-72	-111	10023608	2302978534
10040	09:11:24.872	00:00:10.039	602	-1024	-768	-1	-1	-1	-1	4	-1024	-768	-1	-1	-1	-1	4		0	0						Untertest3.avi	0	880	547	72	111				0	Content		-72	-111	10039827	2302994753
10056	09:11:24.888	00:00:10.056	603	-1024	-768	-1	-1	-1	-1	4	-1024	-768	-1	-1	-1	-1	4		0	0						Untertest3.avi	0	880	547	72	111				0	Content		-72	-111	10056494	2303011420
10073	09:11:24.905	00:00:10.073	604	-1024	-768	-1	-1	-1	-1	4	-1024	-768	-1	-1	-1	-1	4		0	0						Untertest3.avi	0	880	547	72	111				0	Content		-72	-111	10073162	2303028088
10089	09:11:24.921	00:00:10.089	605	-1024	-768	-1	-1	-1	-1	4	-1024	-768	-1	-1	-1	-1	4		0	0						Untertest3.avi	0	880	547	72	111				0	Content		-72	-111	10089013	2303043939
10106	09:11:24.938	00:00:10.105	606	-1024	-768	-1	-1	-1	-1	4	-1024	-768	-1	-1	-1	-1	4		0	0						Untertest3.avi	0	880	547	72	111				0	Content		-72	-111	10105635	2303060561
10122	09:11:24.954	00:00:10.122	607	-1024	-768	-1	-1	-1	-1	4	-1024	-768	-1	-1	-1	-1	4		0	0						Untertest3.avi	0	880	547	72	111				0	Content		-72	-111	10122258	2303077184
10139	09:11:24.971	00:00:10.138	608	-1024	-768	-1	-1	-1	-1	4	-1024	-768	-1	-1	-1	-1	4		0	0						Untertest3.avi	0	880	547	72	111				0	Content		-72	-111	10138943	2303093869
10156	09:11:24.988	00:00:10.155	609	-1024	-768	-1	-1	-1	-1	4	-1024	-768	-1	-1	-1	-1	4		0	0						Untertest3.avi	0	880	547	72	111				0	Content		-72	-111	10155611	2303110537
10172	09:11:25.004	00:00:10.172	610	-1024	-768	-1	-1	-1	-1	4	-1024	-768	-1	-1	-1	-1	4		0	0						Untertest3.avi	0	880	547	72	111				0	Content		-72	-111	10172244	2303127170
10189	09:11:25.021	00:00:10.188	611	-1024	-768	-1	-1	-1	-1	4	-1024	-768	-1	-1	-1	-1	4		0	0						Untertest3.avi	0	880	547	72	111				0	Content		-72	-111	10188912	2303143838
10206	09:11:25.038	00:00:10.205	612	-1024	-768	-1	-1	-1	-1	4	-1024	-768	-1	-1	-1	-1	4		0	0						Untertest3.avi	0	880	547	72	111				0	Content		-72	-111	10205773	2303160699
10222	09:11:25.054	00:00:10.222	613	-1024	-768	-1	-1	-1	-1	4	-1024	-768	-1	-1	-1	-1	4		0	0						Untertest3.avi	0	880	547	72	111				0	Content		-72	-111	10222440	2303177366
10239	09:11:25.071	00:00:10.239	614	-1024	-768	-1	-1	-1	-1	4	-1024	-768	-1	-1	-1	-1	4		0	0						Untertest3.avi	0	880	547	72	111				0	Content		-72	-111	10239108	2303194034
10256	09:11:25.088	00:00:10.256	615	-1024	-768	-1	-1	-1	-1	4	-1024	-768	-1	-1	-1	-1	4		0	0						Untertest3.avi	0	880	547	72	111				0	Content		-72	-111	10256246	2303211172
10273	09:11:25.105	00:00:10.272	616	-1024	-768	-1	-1	-1	-1	4	-1024	-768	-1	-1	-1	-1	4		0	0						Untertest3.avi	0	880	547	72	111				0	Content		-72	-111	10272914	2303227840
10290	09:11:25.122	00:00:10.289	617	-1024	-768	-1	-1	-1	-1	4	-1024	-768	-1	-1	-1	-1	4		0	0						Untertest3.avi	0	880	547	72	111				0	Content		-72	-111	10289941	2303244867
10307	09:11:25.139	00:00:10.306	618	-1024	-768	-1	-1	-1	-1	4	-1024	-768	-1	-1	-1	-1	4		0	0						Untertest3.avi	0	880	547	72	111				0	Content		-72	-111	10306609	2303261535
10323	09:11:25.155	00:00:10.323	619	-1024	-768	-1	-1	-1	-1	4	-1024	-768	-1	-1	-1	-1	4		0	0						Untertest3.avi	0	880	547	72	111				0	Content		-72	-111	10323276	2303278202
10341	09:11:25.173	00:00:10.340	620	-1024	-768	-1	-1	-1	-1	4	-1024	-768	-1	-1	-1	-1	4		0	0						Untertest3.avi	0	880	547	72	111				0	Content		-72	-111	10340741	2303295667
10355	09:11:25.187	00:00:10.355	621	-1024	-768	-1	-1	-1	-1	4	-1024	-768	-1	-1	-1	-1	4		0	0						Untertest3.avi	0	880	547	72	111				0	Content		-72	-111	10355491	2303310417
10372	09:11:25.204	00:00:10.372	622	-1024	-768	-1	-1	-1	-1	4	-1024	-768	-1	-1	-1	-1	4		0	0						Untertest3.avi	0	880	547	72	111				0	Content		-72	-111	10372116	2303327042
10389	09:11:25.221	00:00:10.388	623	-1024	-768	-1	-1	-1	-1	4	-1024	-768	-1	-1	-1	-1	4		0	0						Untertest3.avi	0	880	547	72	111				0	Content		-72	-111	10388768	2303343694
10405	09:11:25.237	00:00:10.405	624	-1024	-768	-1	-1	-1	-1	4	-1024	-768	-1	-1	-1	-1	4		0	0						Untertest3.avi	0	880	547	72	111				0	Content		-72	-111	10405436	2303360362
10422	09:11:25.254	00:00:10.422	625	-1024	-768	-1	-1	-1	-1	4	-1024	-768	-1	-1	-1	-1	4		0	0						Untertest3.avi	0	880	547	72	111				0	Content		-72	-111	10422086	2303377012
10439	09:11:25.271	00:00:10.438	626	-1024	-768	-1	-1	-1	-1	4	-1024	-768	-1	-1	-1	-1	4		0	0						Untertest3.avi	0	880	547	72	111				0	Content		-72	-111	10438754	2303393680
10455	09:11:25.287	00:00:10.455	627	-1024	-768	-1	-1	-1	-1	4	-1024	-768	-1	-1	-1	-1	4		0	0						Untertest3.avi	0	880	547	72	111				0	Content		-72	-111	10455414	2303410340
10472	09:11:25.304	00:00:10.472	628	-1024	-768	-1	-1	-1	-1	4	-1024	-768	-1	-1	-1	-1	4		0	0						Untertest3.avi	0	880	547	72	111				0	Content		-72	-111	10472082	2303427008
10489	09:11:25.321	00:00:10.488	629	-1024	-768	-1	-1	-1	-1	4	-1024	-768	-1	-1	-1	-1	4		0	0						Untertest3.avi	0	880	547	72	111				0	Content		-72	-111	10488749	2303443675
10506	09:11:25.338	00:00:10.505	630	-1024	-768	-1	-1	-1	-1	4	-1024	-768	-1	-1	-1	-1	4		0	0						Untertest3.avi	0	880	547	72	111				0	Content		-72	-111	10505684	2303460610
10522	09:11:25.354	00:00:10.522	631	-1024	-768	-1	-1	-1	-1	4	-1024	-768	-1	-1	-1	-1	4		0	0						Untertest3.avi	0	880	547	72	111				0	Content		-72	-111	10522352	2303477278
10539	09:11:25.371	00:00:10.539	632	-1024	-768	-1	-1	-1	-1	4	-1024	-768	-1	-1	-1	-1	4		0	0						Untertest3.avi	0	880	547	72	111				0	Content		-72	-111	10539312	2303494238
10556	09:11:25.388	00:00:10.555	633	-1024	-768	-1	-1	-1	-1	4	-1024	-768	-1	-1	-1	-1	4		0	0						Untertest3.avi	0	880	547	72	111				0	Content		-72	-111	10555980	2303510906
10573	09:11:25.405	00:00:10.572	634	-1024	-768	-1	-1	-1	-1	4	-1024	-768	-1	-1	-1	-1	4		0	0						Untertest3.avi	0	880	547	72	111				0	Content		-72	-111	10572647	2303527573
10590	09:11:25.422	00:00:10.589	635	-1024	-768	-1	-1	-1	-1	4	-1024	-768	-1	-1	-1	-1	4		0	0						Untertest3.avi	0	880	547	72	111				0	Content		-72	-111	10589875	2303544801
10607	09:11:25.439	00:00:10.606	636	-1024	-768	-1	-1	-1	-1	4	-1024	-768	-1	-1	-1	-1	4		0	0						Untertest3.avi	0	880	547	72	111				0	Content		-72	-111	10606543	2303561469
10624	09:11:25.456	00:00:10.623	637	-1024	-768	-1	-1	-1	-1	4	-1024	-768	-1	-1	-1	-1	4		0	0						Untertest3.avi	0	880	547	72	111				0	Content		-72	-111	10623851	2303578777
10639	09:11:25.471	00:00:10.638	638	-1024	-768	-1	-1	-1	-1	4	-1024	-768	-1	-1	-1	-1	4		0	0						Untertest3.avi	0	880	547	72	111				0	Content		-72	-111	10638600	2303593526
10655	09:11:25.487	00:00:10.655	639	-1024	-768	-1	-1	-1	-1	4	-1024	-768	-1	-1	-1	-1	4		0	0						Untertest3.avi	0	880	547	72	111				0	Content		-72	-111	10655285	2303610211
10672	09:11:25.504	00:00:10.671	640	-1024	-768	-1	-1	-1	-1	4	-1024	-768	-1	-1	-1	-1	4		0	0						Untertest3.avi	0	880	547	72	111				0	Content		-72	-111	10671952	2303626878
10689	09:11:25.521	00:00:10.688	641	-1024	-768	-1	-1	-1	-1	4	-1024	-768	-1	-1	-1	-1	4		0	0						Untertest3.avi	0	880	547	72	111				0	Content		-72	-111	10688616	2303643542
10705	09:11:25.537	00:00:10.705	642	-1024	-768	-1	-1	-1	-1	4	-1024	-768	-1	-1	-1	-1	4		0	0						Untertest3.avi	0	880	547	72	111				0	Content		-72	-111	10705283	2303660209
10722	09:11:25.554	00:00:10.722	643	-1024	-768	-1	-1	-1	-1	4	-1024	-768	-1	-1	-1	-1	4		0	0						Untertest3.avi	0	880	547	72	111				0	Content		-72	-111	10722026	2303676952
10739	09:11:25.571	00:00:10.738	644	-1024	-768	-1	-1	-1	-1	4	-1024	-768	-1	-1	-1	-1	4		0	0						Untertest3.avi	0	880	547	72	111				0	Content		-72	-111	10738591	2303693517
10755	09:11:25.587	00:00:10.755	645	-1024	-768	-1	-1	-1	-1	4	-1024	-768	-1	-1	-1	-1	4		0	0						Untertest3.avi	0	880	547	72	111				0	Content		-72	-111	10755468	2303710394
10772	09:11:25.604	00:00:10.772	646	-1024	-768	-1	-1	-1	-1	4	-1024	-768	-1	-1	-1	-1	4		0	0						Untertest3.avi	0	880	547	72	111				0	Content		-72	-111	10772136	2303727062
10789	09:11:25.621	00:00:10.789	647	-1024	-768	-1	-1	-1	-1	4	-1024	-768	-1	-1	-1	-1	4		0	0						Untertest3.avi	0	880	547	72	111				0	Content		-72	-111	10789237	2303744163
10806	09:11:25.638	00:00:10.805	648	-1024	-768	-1	-1	-1	-1	4	-1024	-768	-1	-1	-1	-1	4		0	0						Untertest3.avi	0	880	547	72	111				0	Content		-72	-111	10805905	2303760831
10823	09:11:25.655	00:00:10.822	649	-1024	-768	-1	-1	-1	-1	4	-1024	-768	-1	-1	-1	-1	4		0	0						Untertest3.avi	0	880	547	72	111				0	Content		-72	-111	10822931	2303777857
10840	09:11:25.672	00:00:10.839	650	-1024	-768	-1	-1	-1	-1	4	-1024	-768	-1	-1	-1	-1	4		0	0						Untertest3.avi	0	880	547	72	111				0	Content		-72	-111	10839598	2303794524
10856	09:11:25.688	00:00:10.856	651	-1024	-768	-1	-1	-1	-1	4	-1024	-768	-1	-1	-1	-1	4		0	0						Untertest3.avi	0	880	547	72	111				0	Content		-72	-111	10856266	2303811192
10874	09:11:25.706	00:00:10.873	652	-1024	-768	-1	-1	-1	-1	4	-1024	-768	-1	-1	-1	-1	4		0	0						Untertest3.avi	0	880	547	72	111				0	Content		-72	-111	10873711	2303828637
10888	09:11:25.720	00:00:10.888	653	-1024	-768	-1	-1	-1	-1	4	-1024	-768	-1	-1	-1	-1	4		0	0						Untertest3.avi	0	880	547	72	111				0	Content		-72	-111	10888460	2303843386
10905	09:11:25.737	00:00:10.905	654	-1024	-768	-1	-1	-1	-1	4	-1024	-768	-1	-1	-1	-1	4		0	0						Untertest3.avi	0	880	547	72	111				0	Content		-72	-111	10905128	2303860054
10922	09:11:25.754	00:00:10.921	655	-1024	-768	-1	-1	-1	-1	4	-1024	-768	-1	-1	-1	-1	4		0	0						Untertest3.avi	0	880	547	72	111				0	Content		-72	-111	10921795	2303876721
10938	09:11:25.770	00:00:10.938	656	-1024	-768	-1	-1	-1	-1	4	-1024	-768	-1	-1	-1	-1	4		0	0						Untertest3.avi	0	880	547	72	111				0	Content		-72	-111	10938463	2303893389
10955	09:11:25.787	00:00:10.955	657	-1024	-768	-1	-1	-1	-1	4	-1024	-768	-1	-1	-1	-1	4		0	0						Untertest3.avi	0	880	547	72	111				0	Content		-72	-111	10955083	2303910009
10972	09:11:25.804	00:00:10.971	658	-1024	-768	-1	-1	-1	-1	4	-1024	-768	-1	-1	-1	-1	4		0	0						Untertest3.avi	0	880	547	72	111				0	Content		-72	-111	10971759	2303926685
10988	09:11:25.820	00:00:10.988	659	-1024	-768	-1	-1	-1	-1	4	-1024	-768	-1	-1	-1	-1	4		0	0						Untertest3.avi	0	880	547	72	111				0	Content		-72	-111	10988418	2303943344
11005	09:11:25.837	00:00:11.005	660	-1024	-768	-1	-1	-1	-1	4	-1024	-768	-1	-1	-1	-1	4		0	0						Untertest3.avi	0	880	547	72	111				0	Content		-72	-111	11005085	2303960011
11022	09:11:25.854	00:00:11.021	661	-1024	-768	-1	-1	-1	-1	4	-1024	-768	-1	-1	-1	-1	4		0	0						Untertest3.avi	0	880	547	72	111				0	Content		-72	-111	11021915	2303976841
11039	09:11:25.871	00:00:11.038	662	-1024	-768	-1	-1	-1	-1	4	-1024	-768	-1	-1	-1	-1	4		0	0						Untertest3.avi	0	880	547	72	111				0	Content		-72	-111	11038582	2303993508
11055	09:11:25.887	00:00:11.055	663	-1024	-768	-1	-1	-1	-1	4	-1024	-768	-1	-1	-1	-1	4		0	0						Untertest3.avi	0	880	547	72	111				0	Content		-72	-111	11055250	2304010176
11072	09:11:25.904	00:00:11.072	664	-1024	-768	-1	-1	-1	-1	4	-1024	-768	-1	-1	-1	-1	4		0	0						Untertest3.avi	0	880	547	72	111				0	Content		-72	-111	11072232	2304027158
11089	09:11:25.921	00:00:11.088	665	-1024	-768	-1	-1	-1	-1	4	-1024	-768	-1	-1	-1	-1	4		0	0						Untertest3.avi	0	880	547	72	111				0	Content		-72	-111	11088899	2304043825
11106	09:11:25.938	00:00:11.105	666	-1024	-768	-1	-1	-1	-1	4	-1024	-768	-1	-1	-1	-1	4		0	0						Untertest3.avi	0	880	547	72	111				0	Content		-72	-111	11105567	2304060493
11123	09:11:25.955	00:00:11.122	667	-1024	-768	-1	-1	-1	-1	4	-1024	-768	-1	-1	-1	-1	4		0	0						Untertest3.avi	0	880	547	72	111				0	Content		-72	-111	11122878	2304077804
11140	09:11:25.972	00:00:11.139	668	-1024	-768	-1	-1	-1	-1	4	-1024	-768	-1	-1	-1	-1	4		0	0						Untertest3.avi	0	880	547	72	111				0	Content		-72	-111	11139546	2304094472
11157	09:11:25.989	00:00:11.156	669	-1024	-768	-1	-1	-1	-1	4	-1024	-768	-1	-1	-1	-1	4		0	0						Untertest3.avi	0	880	547	72	111				0	Content		-72	-111	11156812	2304111738
11172	09:11:26.004	00:00:11.171	670	-1024	-768	-1	-1	-1	-1	4	-1024	-768	-1	-1	-1	-1	4		0	0						Untertest3.avi	0	880	547	72	111				0	Content		-72	-111	11171683	2304126609
11188	09:11:26.020	00:00:11.188	671	-1024	-768	-1	-1	-1	-1	4	-1024	-768	-1	-1	-1	-1	4		0	0						Untertest3.avi	0	880	547	72	111				0	Content		-72	-111	11188306	2304143232
11205	09:11:26.037	00:00:11.204	672	-1024	-768	-1	-1	-1	-1	4	-1024	-768	-1	-1	-1	-1	4		0	0						Untertest3.avi	0	880	547	72	111				0	Content		-72	-111	11204973	2304159899
11222	09:11:26.054	00:00:11.221	673	-1024	-768	-1	-1	-1	-1	4	-1024	-768	-1	-1	-1	-1	4		0	0						Untertest3.avi	0	880	547	72	111				0	Content		-72	-111	11221604	2304176530
11238	09:11:26.070	00:00:11.238	674	-1024	-768	-1	-1	-1	-1	4	-1024	-768	-1	-1	-1	-1	4		0	0						Untertest3.avi	0	880	547	72	111				0	Content		-72	-111	11238271	2304193197
11255	09:11:26.087	00:00:11.254	675	-1024	-768	-1	-1	-1	-1	4	-1024	-768	-1	-1	-1	-1	4		0	0						Untertest3.avi	0	880	547	72	111				0	Content		-72	-111	11254980	2304209906
11272	09:11:26.104	00:00:11.271	676	-1024	-768	-1	-1	-1	-1	4	-1024	-768	-1	-1	-1	-1	4		0	0						Untertest3.avi	0	880	547	72	111				0	Content		-72	-111	11271551	2304226477
11288	09:11:26.120	00:00:11.288	677	-1024	-768	-1	-1	-1	-1	4	-1024	-768	-1	-1	-1	-1	4		0	0						Untertest3.avi	0	880	547	72	111				0	Content		-72	-111	11288487	2304243413
11305	09:11:26.137	00:00:11.305	678	-1024	-768	-1	-1	-1	-1	4	-1024	-768	-1	-1	-1	-1	4		0	0						Untertest3.avi	0	880	547	72	111				0	Content		-72	-111	11305155	2304260081
11322	09:11:26.154	00:00:11.322	679	-1024	-768	-1	-1	-1	-1	4	-1024	-768	-1	-1	-1	-1	4		0	0						Untertest3.avi	0	880	547	72	111				0	Content		-72	-111	11322289	2304277215
11339	09:11:26.171	00:00:11.338	680	-1024	-768	-1	-1	-1	-1	4	-1024	-768	-1	-1	-1	-1	4		0	0						Untertest3.avi	0	880	547	72	111				0	Content		-72	-111	11338957	2304293883
11356	09:11:26.188	00:00:11.355	681	-1024	-768	-1	-1	-1	-1	4	-1024	-768	-1	-1	-1	-1	4		0	0						Untertest3.avi	0	880	547	72	111				0	Content		-72	-111	11355987	2304310913
11373	09:11:26.205	00:00:11.372	682	-1024	-768	-1	-1	-1	-1	4	-1024	-768	-1	-1	-1	-1	4		0	0						Untertest3.avi	0	880	547	72	111				0	Content		-72	-111	11372654	2304327580
11389	09:11:26.221	00:00:11.389	683	-1024	-768	-1	-1	-1	-1	4	-1024	-768	-1	-1	-1	-1	4		0	0						Untertest3.avi	0	880	547	72	111				0	Content		-72	-111	11389322	2304344248
11407	09:11:26.239	00:00:11.406	684	-1024	-768	-1	-1	-1	-1	4	-1024	-768	-1	-1	-1	-1	4		0	0						Untertest3.avi	0	880	547	72	111				0	Content		-72	-111	11406667	2304361593
11421	09:11:26.253	00:00:11.421	685	-1024	-768	-1	-1	-1	-1	4	-1024	-768	-1	-1	-1	-1	4		0	0						Untertest3.avi	0	880	547	72	111				0	Content		-72	-111	11421417	2304376343
11438	09:11:26.270	00:00:11.438	686	-1024	-768	-1	-1	-1	-1	4	-1024	-768	-1	-1	-1	-1	4		0	0						Untertest3.avi	0	880	547	72	111				0	Content		-72	-111	11438041	2304392967
11455	09:11:26.287	00:00:11.454	687	-1024	-768	-1	-1	-1	-1	4	-1024	-768	-1	-1	-1	-1	4		0	0						Untertest3.avi	0	880	547	72	111				0	Content		-72	-111	11454757	2304409683
11471	09:11:26.303	00:00:11.471	688	-1024	-768	-1	-1	-1	-1	4	-1024	-768	-1	-1	-1	-1	4		0	0						Untertest3.avi	0	880	547	72	111				0	Content		-72	-111	11471425	2304426351
11488	09:11:26.320	00:00:11.488	689	-1024	-768	-1	-1	-1	-1	4	-1024	-768	-1	-1	-1	-1	4		0	0						Untertest3.avi	0	880	547	72	111				0	Content		-72	-111	11488107	2304443033
11505	09:11:26.337	00:00:11.504	690	-1024	-768	-1	-1	-1	-1	4	-1024	-768	-1	-1	-1	-1	4		0	0						Untertest3.avi	0	880	547	72	111				0	Content		-72	-111	11504775	2304459701
11521	09:11:26.353	00:00:11.521	691	-1024	-768	-1	-1	-1	-1	4	-1024	-768	-1	-1	-1	-1	4		0	0						Untertest3.avi	0	880	547	72	111				0	Content		-72	-111	11521404	2304476330
11538	09:11:26.370	00:00:11.538	692	-1024	-768	-1	-1	-1	-1	4	-1024	-768	-1	-1	-1	-1	4		0	0						Untertest3.avi	0	880	547	72	111				0	Content		-72	-111	11538071	2304492997
11555	09:11:26.387	00:00:11.554	693	-1024	-768	-1	-1	-1	-1	4	-1024	-768	-1	-1	-1	-1	4		0	0						Untertest3.avi	0	880	547	72	111				0	Content		-72	-111	11554739	2304509665
11572	09:11:26.404	00:00:11.571	694	-1024	-768	-1	-1	-1	-1	4	-1024	-768	-1	-1	-1	-1	4		0	0						Untertest3.avi	0	880	547	72	111				0	Content		-72	-111	11571645	2304526571
11588	09:11:26.420	00:00:11.588	695	-1024	-768	-1	-1	-1	-1	4	-1024	-768	-1	-1	-1	-1	4		0	0						Untertest3.avi	0	880	547	72	111				0	Content		-72	-111	11588313	2304543239
11605	09:11:26.437	00:00:11.605	696	-1024	-768	-1	-1	-1	-1	4	-1024	-768	-1	-1	-1	-1	4		0	0						Untertest3.avi	0	880	547	72	111				0	Content		-72	-111	11605266	2304560192
11622	09:11:26.454	00:00:11.621	697	-1024	-768	-1	-1	-1	-1	4	-1024	-768	-1	-1	-1	-1	4		0	0						Untertest3.avi	0	880	547	72	111				0	Content		-72	-111	11621933	2304576859
11639	09:11:26.471	00:00:11.638	698	-1024	-768	-1	-1	-1	-1	4	-1024	-768	-1	-1	-1	-1	4		0	0						Untertest3.avi	0	880	547	72	111				0	Content		-72	-111	11638601	2304593527
11656	09:11:26.488	00:00:11.655	699	-1024	-768	-1	-1	-1	-1	4	-1024	-768	-1	-1	-1	-1	4		0	0						Untertest3.avi	0	880	547	72	111				0	Content		-72	-111	11655880	2304610806
11673	09:11:26.505	00:00:11.672	700	-1024	-768	-1	-1	-1	-1	4	-1024	-768	-1	-1	-1	-1	4		0	0						Untertest3.avi	0	880	547	72	111				0	Content		-72	-111	11672548	2304627474
11690	09:11:26.522	00:00:11.689	701	-1024	-768	-1	-1	-1	-1	4	-1024	-768	-1	-1	-1	-1	4		0	0						Untertest3.avi	0	880	547	72	111				0	Content		-72	-111	11689782	2304644708
11705	09:11:26.537	00:00:11.704	702	-1024	-768	-1	-1	-1	-1	4	-1024	-768	-1	-1	-1	-1	4		0	0						Untertest3.avi	0	880	547	72	111				0	Content		-72	-111	11704529	2304659455
11721	09:11:26.553	00:00:11.721	703	-1024	-768	-1	-1	-1	-1	4	-1024	-768	-1	-1	-1	-1	4		0	0						Untertest3.avi	0	880	547	72	111				0	Content		-72	-111	11721216	2304676142
11738	09:11:26.570	00:00:11.737	704	-1024	-768	-1	-1	-1	-1	4	-1024	-768	-1	-1	-1	-1	4		0	0						Untertest3.avi	0	880	547	72	111				0	Content		-72	-111	11737883	2304692809
11755	09:11:26.587	00:00:11.754	705	-1024	-768	-1	-1	-1	-1	4	-1024	-768	-1	-1	-1	-1	4		0	0						Untertest3.avi	0	880	547	72	111				0	Content		-72	-111	11754553	2304709479
11771	09:11:26.603	00:00:11.771	706	-1024	-768	-1	-1	-1	-1	4	-1024	-768	-1	-1	-1	-1	4		0	0						Untertest3.avi	0	880	547	72	111				0	Content		-72	-111	11771220	2304726146
11788	09:11:26.620	00:00:11.787	707	-1024	-768	-1	-1	-1	-1	4	-1024	-768	-1	-1	-1	-1	4		0	0						Untertest3.avi	0	880	547	72	111				0	Content		-72	-111	11787953	2304742879
11805	09:11:26.637	00:00:11.804	708	-1024	-768	-1	-1	-1	-1	4	-1024	-768	-1	-1	-1	-1	4		0	0						Untertest3.avi	0	880	547	72	111				0	Content		-72	-111	11804522	2304759448
11821	09:11:26.653	00:00:11.821	709	-1024	-768	-1	-1	-1	-1	4	-1024	-768	-1	-1	-1	-1	4		0	0						Untertest3.avi	0	880	547	72	111				0	Content		-72	-111	11821458	2304776384
11838	09:11:26.670	00:00:11.838	710	-1024	-768	-1	-1	-1	-1	4	-1024	-768	-1	-1	-1	-1	4		0	0						Untertest3.avi	0	880	547	72	111				0	Content		-72	-111	11838126	2304793052
11855	09:11:26.687	00:00:11.855	711	-1024	-768	-1	-1	-1	-1	4	-1024	-768	-1	-1	-1	-1	4		0	0						Untertest3.avi	0	880	547	72	111				0	Content		-72	-111	11855265	2304810191
11872	09:11:26.704	00:00:11.871	712	-1024	-768	-1	-1	-1	-1	4	-1024	-768	-1	-1	-1	-1	4		0	0						Untertest3.avi	0	880	547	72	111				0	Content		-72	-111	11871932	2304826858
11889	09:11:26.721	00:00:11.888	713	-1024	-768	-1	-1	-1	-1	4	-1024	-768	-1	-1	-1	-1	4		0	0						Untertest3.avi	0	880	547	72	111				0	Content		-72	-111	11888968	2304843894
11906	09:11:26.738	00:00:11.905	714	-1024	-768	-1	-1	-1	-1	4	-1024	-768	-1	-1	-1	-1	4		0	0						Untertest3.avi	0	880	547	72	111				0	Content		-72	-111	11905635	2304860561
11922	09:11:26.754	00:00:11.922	715	-1024	-768	-1	-1	-1	-1	4	-1024	-768	-1	-1	-1	-1	4		0	0						Untertest3.avi	0	880	547	72	111				0	Content		-72	-111	11922303	2304877229
11940	09:11:26.772	00:00:11.939	716	-1024	-768	-1	-1	-1	-1	4	-1024	-768	-1	-1	-1	-1	4		0	0						Untertest3.avi	0	880	547	72	111				0	Content		-72	-111	11939639	2304894565
11954	09:11:26.786	00:00:11.954	717	-1024	-768	-1	-1	-1	-1	4	-1024	-768	-1	-1	-1	-1	4		0	0						Untertest3.avi	0	880	547	72	111				0	Content		-72	-111	11954386	2304909312
11971	09:11:26.803	00:00:11.971	718	-1024	-768	-1	-1	-1	-1	4	-1024	-768	-1	-1	-1	-1	4		0	0						Untertest3.avi	0	880	547	72	111				0	Content		-72	-111	11971054	2304925980
11988	09:11:26.820	00:00:11.987	719	-1024	-768	-1	-1	-1	-1	4	-1024	-768	-1	-1	-1	-1	4		0	0						Untertest3.avi	0	880	547	72	111				0	Content		-72	-111	11987721	2304942647
12004	09:11:26.836	00:00:12.004	720	-1024	-768	-1	-1	-1	-1	4	-1024	-768	-1	-1	-1	-1	4		0	0						Untertest3.avi	0	880	547	72	111				0	Content		-72	-111	12004389	2304959315
12021	09:11:26.853	00:00:12.021	721	-1024	-768	-1	-1	-1	-1	4	-1024	-768	-1	-1	-1	-1	4		0	0						Untertest3.avi	0	880	547	72	111				0	Content		-72	-111	12021010	2304975936
12038	09:11:26.870	00:00:12.037	722	-1024	-768	-1	-1	-1	-1	4	-1024	-768	-1	-1	-1	-1	4		0	0						Untertest3.avi	0	880	547	72	111				0	Content		-72	-111	12037813	2304992739
12054	09:11:26.886	00:00:12.054	723	-1024	-768	-1	-1	-1	-1	4	-1024	-768	-1	-1	-1	-1	4		0	0						Untertest3.avi	0	880	547	72	111				0	Content		-72	-111	12054410	2305009336
12071	09:11:26.903	00:00:12.071	724	-1024	-768	-1	-1	-1	-1	4	-1024	-768	-1	-1	-1	-1	4		0	0						Untertest3.avi	0	880	547	72	111				0	Content		-72	-111	12071077	2305026003
12088	09:11:26.920	00:00:12.087	725	-1024	-768	-1	-1	-1	-1	4	-1024	-768	-1	-1	-1	-1	4		0	0						Untertest3.avi	0	880	547	72	111				0	Content		-72	-111	12087928	2305042854
12105	09:11:26.937	00:00:12.104	726	-1024	-768	-1	-1	-1	-1	4	-1024	-768	-1	-1	-1	-1	4		0	0						Untertest3.avi	0	880	547	72	111				0	Content		-72	-111	12104595	2305059521
12121	09:11:26.953	00:00:12.121	727	-1024	-768	-1	-1	-1	-1	4	-1024	-768	-1	-1	-1	-1	4		0	0						Untertest3.avi	0	880	547	72	111				0	Content		-72	-111	12121263	2305076189
12138	09:11:26.970	00:00:12.138	728	-1024	-768	-1	-1	-1	-1	4	-1024	-768	-1	-1	-1	-1	4		0	0						Untertest3.avi	0	880	547	72	111				0	Content		-72	-111	12138218	2305093144
12155	09:11:26.987	00:00:12.154	729	-1024	-768	-1	-1	-1	-1	4	-1024	-768	-1	-1	-1	-1	4		0	0						Untertest3.avi	0	880	547	72	111				0	Content		-72	-111	12154885	2305109811
12172	09:11:27.004	00:00:12.171	730	-1024	-768	-1	-1	-1	-1	4	-1024	-768	-1	-1	-1	-1	4		0	0						Untertest3.avi	0	880	547	72	111				0	Content		-72	-111	12171553	2305126479
12189	09:11:27.021	00:00:12.188	731	-1024	-768	-1	-1	-1	-1	4	-1024	-768	-1	-1	-1	-1	4		0	0						Untertest3.avi	0	880	547	72	111				0	Content		-72	-111	12188836	2305143762
12206	09:11:27.038	00:00:12.205	732	-1024	-768	-1	-1	-1	-1	4	-1024	-768	-1	-1	-1	-1	4		0	0						Untertest3.avi	0	880	547	72	111				0	Content		-72	-111	12205504	2305160430
12223	09:11:27.055	00:00:12.222	733	-1024	-768	-1	-1	-1	-1	4	-1024	-768	-1	-1	-1	-1	4		0	0						Untertest3.avi	0	880	547	72	111				0	Content		-72	-111	12222743	2305177669
12238	09:11:27.070	00:00:12.237	734	-1024	-768	-1	-1	-1	-1	4	-1024	-768	-1	-1	-1	-1	4		0	0						Untertest3.avi	0	880	547	72	111				0	Content		-72	-111	12237614	2305192540
12254	09:11:27.086	00:00:12.254	735	-1024	-768	-1	-1	-1	-1	4	-1024	-768	-1	-1	-1	-1	4		0	0						Untertest3.avi	0	880	547	72	111				0	Content		-72	-111	12254238	2305209164
12271	09:11:27.103	00:00:12.270	736	-1024	-768	-1	-1	-1	-1	4	-1024	-768	-1	-1	-1	-1	4		0	0						Untertest3.avi	0	880	547	72	111				0	Content		-72	-111	12270905	2305225831
12288	09:11:27.120	00:00:12.287	737	-1024	-768	-1	-1	-1	-1	4	-1024	-768	-1	-1	-1	-1	4		0	0						Untertest3.avi	0	880	547	72	111				0	Content		-72	-111	12287599	2305242525
12304	09:11:27.136	00:00:12.304	738	-1024	-768	-1	-1	-1	-1	4	-1024	-768	-1	-1	-1	-1	4		0	0						Untertest3.avi	0	880	547	72	111				0	Content		-72	-111	12304266	2305259192
12321	09:11:27.153	00:00:12.320	739	-1024	-768	-1	-1	-1	-1	4	-1024	-768	-1	-1	-1	-1	4		0	0						Untertest3.avi	0	880	547	72	111				0	Content		-72	-111	12320914	2305275840
12337	09:11:27.169	00:00:12.337	740	-1024	-768	-1	-1	-1	-1	4	-1024	-768	-1	-1	-1	-1	4		0	0						Untertest3.avi	0	880	547	72	111				0	Content		-72	-111	12337483	2305292409
12354	09:11:27.186	00:00:12.354	741	-1024	-768	-1	-1	-1	-1	4	-1024	-768	-1	-1	-1	-1	4		0	0						Untertest3.avi	0	880	547	72	111				0	Content		-72	-111	12354419	2305309345
12371	09:11:27.203	00:00:12.371	742	-1024	-768	-1	-1	-1	-1	4	-1024	-768	-1	-1	-1	-1	4		0	0						Untertest3.avi	0	880	547	72	111				0	Content		-72	-111	12371087	2305326013
12388	09:11:27.220	00:00:12.388	743	-1024	-768	-1	-1	-1	-1	4	-1024	-768	-1	-1	-1	-1	4		0	0						Untertest3.avi	0	880	547	72	111				0	Content		-72	-111	12388220	2305343146
12405	09:11:27.237	00:00:12.404	744	-1024	-768	-1	-1	-1	-1	4	-1024	-768	-1	-1	-1	-1	4		0	0						Untertest3.avi	0	880	547	72	111				0	Content		-72	-111	12404887	2305359813
12422	09:11:27.254	00:00:12.421	745	-1024	-768	-1	-1	-1	-1	4	-1024	-768	-1	-1	-1	-1	4		0	0						Untertest3.avi	0	880	547	72	111				0	Content		-72	-111	12421918	2305376844
12439	09:11:27.271	00:00:12.438	746	-1024	-768	-1	-1	-1	-1	4	-1024	-768	-1	-1	-1	-1	4		0	0						Untertest3.avi	0	880	547	72	111				0	Content		-72	-111	12438585	2305393511
12455	09:11:27.287	00:00:12.455	747	-1024	-768	-1	-1	-1	-1	4	-1024	-768	-1	-1	-1	-1	4		0	0						Untertest3.avi	0	880	547	72	111				0	Content		-72	-111	12455253	2305410179
12473	09:11:27.305	00:00:12.472	748	-1024	-768	-1	-1	-1	-1	4	-1024	-768	-1	-1	-1	-1	4		0	0						Untertest3.avi	0	880	547	72	111				0	Content		-72	-111	12472596	2305427522
12487	09:11:27.319	00:00:12.487	749	-1024	-768	-1	-1	-1	-1	4	-1024	-768	-1	-1	-1	-1	4		0	0						Untertest3.avi	0	880	547	72	111				0	Content		-72	-111	12487469	2305442395
12504	09:11:27.336	00:00:12.504	750	-1024	-768	-1	-1	-1	-1	4	-1024	-768	-1	-1	-1	-1	4		0	0						Untertest3.avi	0	880	547	72	111				0	Content		-72	-111	12504092	2305459018
12521	09:11:27.353	00:00:12.520	751	-1024	-768	-1	-1	-1	-1	4	-1024	-768	-1	-1	-1	-1	4		0	0						Untertest3.avi	0	880	547	72	111				0	Content		-72	-111	12520712	2305475638
12538	09:11:27.370	00:00:12.537	752	-1024	-768	-1	-1	-1	-1	4	-1024	-768	-1	-1	-1	-1	4		0	0						Untertest3.avi	0	880	547	72	111				0	Content		-72	-111	12537586	2305492512
12554	09:11:27.386	00:00:12.554	753	-1024	-768	-1	-1	-1	-1	4	-1024	-768	-1	-1	-1	-1	4		0	0						Untertest3.avi	0	880	547	72	111				0	Content		-72	-111	12554145	2305509071
12571	09:11:27.403	00:00:12.570	754	-1024	-768	-1	-1	-1	-1	4	-1024	-768	-1	-1	-1	-1	4		0	0						Untertest3.avi	0	880	547	72	111				0	Content		-72	-111	12570812	2305525738
12587	09:11:27.419	00:00:12.587	755	-1024	-768	-1	-1	-1	-1	4	-1024	-768	-1	-1	-1	-1	4		0	0						Untertest3.avi	0	880	547	72	111				0	Content		-72	-111	12587384	2305542310
12604	09:11:27.436	00:00:12.604	756	-1024	-768	-1	-1	-1	-1	4	-1024	-768	-1	-1	-1	-1	4		0	0						Untertest3.avi	0	880	547	72	111				0	Content		-72	-111	12604051	2305558977
12621	09:11:27.453	00:00:12.620	757	-1024	-768	-1	-1	-1	-1	4	-1024	-768	-1	-1	-1	-1	4		0	0						Untertest3.avi	0	880	547	72	111				0	Content		-72	-111	12620690	2305575616
12637	09:11:27.469	00:00:12.637	758	-1024	-768	-1	-1	-1	-1	4	-1024	-768	-1	-1	-1	-1	4		0	0						Untertest3.avi	0	880	547	72	111				0	Content		-72	-111	12637357	2305592283
12654	09:11:27.486	00:00:12.653	759	-1024	-768	-1	-1	-1	-1	4	-1024	-768	-1	-1	-1	-1	4		0	0						Untertest3.avi	0	880	547	72	111				0	Content		-72	-111	12653952	2305608878
12671	09:11:27.503	00:00:12.670	760	-1024	-768	-1	-1	-1	-1	4	-1024	-768	-1	-1	-1	-1	4		0	0						Untertest3.avi	0	880	547	72	111				0	Content		-72	-111	12670588	2305625514
12687	09:11:27.519	00:00:12.687	761	-1024	-768	-1	-1	-1	-1	4	-1024	-768	-1	-1	-1	-1	4		0	0						Untertest3.avi	0	880	547	72	111				0	Content		-72	-111	12687198	2305642124
12704	09:11:27.536	00:00:12.703	762	1515,656	846,0585	0,6035468	0,6230116	442,1799	3,074162	0	-1024	-768	-1	-1	-1	-1	4	7	1516	846						Untertest3.avi	0	880	547	72	111	1444	735	17	0	Content		1444	735	12703947	2305658873
12721	09:11:27.553	00:00:12.720	763	-1024	-768	-1	-1	-1	-1	4	-1024	-768	-1	-1	-1	-1	4		0	0						Untertest3.avi	0	880	547	72	111				0	Content		-72	-111	12720572	2305675498
12737	09:11:27.569	00:00:12.737	764	-1024	-768	-1	-1	-1	-1	4	-1024	-768	-1	-1	-1	-1	4		0	0						Untertest3.avi	0	880	547	72	111				0	Content		-72	-111	12737193	2305692119
12754	09:11:27.586	00:00:12.753	765	-1024	-768	-1	-1	-1	-1	4	-1024	-768	-1	-1	-1	-1	4		0	0						Untertest3.avi	0	880	547	72	111				0	Content		-72	-111	12753880	2305708806
12771	09:11:27.603	00:00:12.770	766	-1024	-768	-1	-1	-1	-1	4	-1024	-768	-1	-1	-1	-1	4		0	0						Untertest3.avi	0	880	547	72	111				0	Content		-72	-111	12770547	2305725473
12787	09:11:27.619	00:00:12.787	767	-1024	-768	-1	-1	-1	-1	4	-1024	-768	-1	-1	-1	-1	4		0	0						Untertest3.avi	0	880	547	72	111				0	Content		-72	-111	12787180	2305742106
12804	09:11:27.636	00:00:12.803	768	-1024	-768	-1	-1	-1	-1	4	-1024	-768	-1	-1	-1	-1	4		0	0						Untertest3.avi	0	880	547	72	111				0	Content		-72	-111	12803847	2305758773
12821	09:11:27.653	00:00:12.820	769	-1024	-768	-1	-1	-1	-1	4	-1024	-768	-1	-1	-1	-1	4		0	0						Untertest3.avi	0	880	547	72	111				0	Content		-72	-111	12820514	2305775440
12837	09:11:27.669	00:00:12.837	770	-1024	-768	-1	-1	-1	-1	4	-1024	-768	-1	-1	-1	-1	4		0	0						Untertest3.avi	0	880	547	72	111				0	Content		-72	-111	12837182	2305792108
12854	09:11:27.686	00:00:12.853	771	1504,567	833,9822	0,6200888	0,6412935	456,7705	3,064029	0	1195,47	791,7262	0,4606818	0,6523697	482,6091	3,137584	0	8	1350	813						Untertest3.avi	0	880	547	72	111	1008	655	234	0	Content		1278	702	12853806	2305808732
12870	09:11:27.702	00:00:12.870	772	1079,663	765,8017	0,4614797	0,6549046	472,0509	3,038023	1	1215,202	786,5875	0,4584859	0,6548791	482,6091	3,091048	3	8	1080	766						Untertest3.avi	0	880	547	72	111	1008	655	234	0	Content		1008	655	12870430	2305825356
12887	09:11:27.719	00:00:12.887	773	-1024	-768	-1	-1	-1	-1	4	-1024	-768	-1	-1	-1	-1	4	8	0	0						Untertest3.avi	0	880	547	72	111	1008	655	234	0	Content		-72	-111	12887176	2305842102
12904	09:11:27.736	00:00:12.903	774	-1024	-768	-1	-1	-1	-1	4	-1024	-768	-1	-1	-1	-1	4	8	0	0						Untertest3.avi	0	880	547	72	111	1008	655	234	0	Content		-72	-111	12903800	2305858726
12920	09:11:27.752	00:00:12.920	775	-1024	-768	-1	-1	-1	-1	4	-1024	-768	-1	-1	-1	-1	4	8	0	0						Untertest3.avi	0	880	547	72	111	1008	655	234	0	Content		-72	-111	12920468	2305875394
12937	09:11:27.769	00:00:12.937	776	1085,47	774,7566	0,4647633	0,6605467	475,315	3,110771	1	1219,94	796,7986	0,4628885	0,6605271	481,9798	3,142061	3	8	1085	775						Untertest3.avi	0	880	547	72	111	1008	655	234	0	Content		1013	664	12937099	2305892025
12954	09:11:27.786	00:00:12.954	777	1461,192	814,584	0,6236343	0,6473349	457,8309	3,018886	0	-1024	-768	-1	-1	-1	-1	4	8	1461	815						Untertest3.avi	0	880	547	72	111	1008	655	234	0	Content		1389	704	12954098	2305909024
12971	09:11:27.803	00:00:12.970	778	1095,624	754,1183	0,4647503	0,6638333	479,8186	3,060146	1	1233,699	773,7015	0,4641816	0,6638207	481,9798	3,067142	3	8	1096	754						Untertest3.avi	0	880	547	72	111	1008	655	234	0	Content		1024	643	12970814	2305925740
12988	09:11:27.820	00:00:12.987	779	1078,917	760,6539	0,4646609	0,6654658	481,882	3,091661	1	1209,593	781,197	0,4646331	0,6654565	481,9798	3,085305	3	8	1079	761						Untertest3.avi	0	880	547	72	111	1008	655	234	0	Content		1007	650	12987557	2305942483
13004	09:11:27.836	00:00:13.003	780	-1024	-768	-1	-1	-1	-1	4	-1024	-768	-1	-1	-1	-1	4	8	0	0						Untertest3.avi	0	880	547	72	111	1008	655	234	0	Content		-72	-111	13003795	2305958721
13020	09:11:27.852	00:00:13.020	781	-1024	-768	-1	-1	-1	-1	4	-1024	-768	-1	-1	-1	-1	4	8	0	0						Untertest3.avi	0	880	547	72	111	1008	655	234	0	Content		-72	-111	13020426	2305975352
13037	09:11:27.869	00:00:13.037	782	-1024	-768	-1	-1	-1	-1	4	-1024	-768	-1	-1	-1	-1	4	8	0	0						Untertest3.avi	0	880	547	72	111	1008	655	234	0	Content		-72	-111	13037094	2305992020
13054	09:11:27.886	00:00:13.053	783	-1024	-768	-1	-1	-1	-1	4	-1024	-768	-1	-1	-1	-1	4	8	0	0						Untertest3.avi	0	880	547	72	111	1008	655	234	0	Content		-72	-111	13053944	2306008870
13071	09:11:27.903	00:00:13.070	784	-1024	-768	-1	-1	-1	-1	4	-1024	-768	-1	-1	-1	-1	4	8	0	0						Untertest3.avi	0	880	547	72	111	1008	655	234	0	Content		-72	-111	13070612	2306025538
13087	09:11:27.919	00:00:13.087	785	1070,799	747,4031	0,4638433	0,6740305	484,8208	3,057387	1	1188,256	767,1864	0,4645469	0,674026	481,9798	3,031638	3	9	1071	747						Untertest3.avi	0	880	547	72	111	1219	695	117	0	Content		999	636	13087416	2306042342
13104	09:11:27.936	00:00:13.103	786	1461,105	824,7511	0,6233719	0,6580157	466,5396	2,954745	0	1179,412	785,2882	0,4653476	0,674973	491,3212	3,014329	0	9	1320	805						Untertest3.avi	0	880	547	72	111	1219	695	117	0	Content		1248	694	13103915	2306058841
13121	09:11:27.953	00:00:13.120	787	1073,557	759,7601	0,4618302	0,6773022	488,0868	3,124398	1	1199,87	780,6161	0,4609118	0,6772885	491,3212	3,133301	3	9	1074	760						Untertest3.avi	0	880	547	72	111	1219	695	117	0	Content		1002	649	13120537	2306075463
13137	09:11:27.969	00:00:13.137	788	1424,638	823,6228	0,6203843	0,6608985	462,8883	2,962779	0	1157,804	793,0654	0,4644434	0,6782666	494,9234	3,129214	0	9	1291	808						Untertest3.avi	0	880	547	72	111	1219	695	117	0	Content		1219	697	13137044	2306091970
13154	09:11:27.986	00:00:13.153	789	-1024	-768	-1	-1	-1	-1	4	-1024	-768	-1	-1	-1	-1	4	9	0	0						Untertest3.avi	0	880	547	72	111	1219	695	117	0	Content		-72	-111	13153948	2306108874
13171	09:11:28.003	00:00:13.170	790	-1024	-768	-1	-1	-1	-1	4	-1024	-768	-1	-1	-1	-1	4	9	0	0						Untertest3.avi	0	880	547	72	111	1219	695	117	0	Content		-72	-111	13170615	2306125541
13187	09:11:28.019	00:00:13.187	791	1460,099	852,2839	0,6203418	0,6671539	471,4581	3,05083	0	1124,925	842,2454	0,4623788	0,6847618	493,7598	3,061266	0	9	1293	847						Untertest3.avi	0	880	547	72	111	1219	695	117	0	Content		1221	736	13187481	2306142407
13204	09:11:28.036	00:00:13.204	792	-1024	-768	-1	-1	-1	-1	4	-1024	-768	-1	-1	-1	-1	4		0	0						Untertest3.avi	0	880	547	72	111				0	Content		-72	-111	13204110	2306159036
13221	09:11:28.053	00:00:13.220	793	-1024	-768	-1	-1	-1	-1	4	-1024	-768	-1	-1	-1	-1	4		0	0						Untertest3.avi	0	880	547	72	111				0	Content		-72	-111	13220608	2306175534
13237	09:11:28.069	00:00:13.237	794	-1024	-768	-1	-1	-1	-1	4	-1024	-768	-1	-1	-1	-1	4		0	0						Untertest3.avi	0	880	547	72	111				0	Content		-72	-111	13237231	2306192157
13254	09:11:28.086	00:00:13.253	795	-1024	-768	-1	-1	-1	-1	4	-1024	-768	-1	-1	-1	-1	4		0	0						Untertest3.avi	0	880	547	72	111				0	Content		-72	-111	13253911	2306208837
13271	09:11:28.103	00:00:13.270	796	-1024	-768	-1	-1	-1	-1	4	-1024	-768	-1	-1	-1	-1	4		0	0						Untertest3.avi	0	880	547	72	111				0	Content		-72	-111	13270578	2306225504
13287	09:11:28.119	00:00:13.287	797	-1024	-768	-1	-1	-1	-1	4	-1024	-768	-1	-1	-1	-1	4		0	0						Untertest3.avi	0	880	547	72	111				0	Content		-72	-111	13287226	2306242152
13304	09:11:28.136	00:00:13.303	798	-1024	-768	-1	-1	-1	-1	4	-1024	-768	-1	-1	-1	-1	4		0	0						Untertest3.avi	0	880	547	72	111				0	Content		-72	-111	13303973	2306258899
13321	09:11:28.153	00:00:13.320	799	-1024	-768	-1	-1	-1	-1	4	-1024	-768	-1	-1	-1	-1	4		0	0						Untertest3.avi	0	880	547	72	111				0	Content		-72	-111	13320598	2306275524
13337	09:11:28.169	00:00:13.337	800	-1024	-768	-1	-1	-1	-1	4	-1024	-768	-1	-1	-1	-1	4		0	0						Untertest3.avi	0	880	547	72	111				0	Content		-72	-111	13337223	2306292149
13354	09:11:28.186	00:00:13.353	801	-1024	-768	-1	-1	-1	-1	4	-1024	-768	-1	-1	-1	-1	4		0	0						Untertest3.avi	0	880	547	72	111				0	Content		-72	-111	13353596	2306308522
13371	09:11:28.203	00:00:13.370	802	-1024	-768	-1	-1	-1	-1	4	-1024	-768	-1	-1	-1	-1	4		0	0						Untertest3.avi	0	880	547	72	111				0	Content		-72	-111	13370721	2306325647
13387	09:11:28.219	00:00:13.387	803	-1024	-768	-1	-1	-1	-1	4	-1024	-768	-1	-1	-1	-1	4		0	0						Untertest3.avi	0	880	547	72	111				0	Content		-72	-111	13387468	2306342394
13404	09:11:28.236	00:00:13.404	804	-1024	-768	-1	-1	-1	-1	4	-1024	-768	-1	-1	-1	-1	4		0	0						Untertest3.avi	0	880	547	72	111				0	Content		-72	-111	13404092	2306359018
13420	09:11:28.252	00:00:13.420	805	-1024	-768	-1	-1	-1	-1	4	-1024	-768	-1	-1	-1	-1	4		0	0						Untertest3.avi	0	880	547	72	111				0	Content		-72	-111	13420214	2306375140
13437	09:11:28.269	00:00:13.436	806	-1024	-768	-1	-1	-1	-1	4	-1024	-768	-1	-1	-1	-1	4		0	0						Untertest3.avi	0	880	547	72	111				0	Content		-72	-111	13436839	2306391765
13453	09:11:28.285	00:00:13.453	807	-1024	-768	-1	-1	-1	-1	4	-1024	-768	-1	-1	-1	-1	4		0	0						Untertest3.avi	0	880	547	72	111				0	Content		-72	-111	13453461	2306408387
13471	09:11:28.303	00:00:13.470	808	-1024	-768	-1	-1	-1	-1	4	-1024	-768	-1	-1	-1	-1	4		0	0						Untertest3.avi	0	880	547	72	111				0	Content		-72	-111	13470708	2306425634
13487	09:11:28.319	00:00:13.487	809	-1024	-768	-1	-1	-1	-1	4	-1024	-768	-1	-1	-1	-1	4		0	0						Untertest3.avi	0	880	547	72	111				0	Content		-72	-111	13487333	2306442259
13503	09:11:28.335	00:00:13.503	810	-1024	-768	-1	-1	-1	-1	4	-1024	-768	-1	-1	-1	-1	4		0	0						Untertest3.avi	0	880	547	72	111				0	Content		-72	-111	13503456	2306458382
13520	09:11:28.352	00:00:13.520	811	-1024	-768	-1	-1	-1	-1	4	-1024	-768	-1	-1	-1	-1	4		0	0						Untertest3.avi	0	880	547	72	111				0	Content		-72	-111	13520083	2306475009
13537	09:11:28.369	00:00:13.536	812	-1024	-768	-1	-1	-1	-1	4	-1024	-768	-1	-1	-1	-1	4		0	0						Untertest3.avi	0	880	547	72	111				0	Content		-72	-111	13536832	2306491758
13553	09:11:28.385	00:00:13.553	813	-1024	-768	-1	-1	-1	-1	4	-1024	-768	-1	-1	-1	-1	4		0	0						Untertest3.avi	0	880	547	72	111				0	Content		-72	-111	13553330	2306508256
13571	09:11:28.403	00:00:13.570	814	-1024	-768	-1	-1	-1	-1	4	-1024	-768	-1	-1	-1	-1	4		0	0						Untertest3.avi	0	880	547	72	111				0	Content		-72	-111	13570522	2306525448
13588	09:11:28.420	00:00:13.587	815	-1024	-768	-1	-1	-1	-1	4	-1024	-768	-1	-1	-1	-1	4		0	0						Untertest3.avi	0	880	547	72	111				0	Content		-72	-111	13587898	2306542824
13605	09:11:28.437	00:00:13.605	816	-1024	-768	-1	-1	-1	-1	4	-1024	-768	-1	-1	-1	-1	4		0	0						Untertest3.avi	0	880	547	72	111				0	Content		-72	-111	13605270	2306560196
13620	09:11:28.452	00:00:13.620	817	-1024	-768	-1	-1	-1	-1	4	-1024	-768	-1	-1	-1	-1	4		0	0						Untertest3.avi	0	880	547	72	111				0	Content		-72	-111	13620073	2306574999
13637	09:11:28.469	00:00:13.636	818	-1024	-768	-1	-1	-1	-1	4	-1024	-768	-1	-1	-1	-1	4		0	0						Untertest3.avi	0	880	547	72	111				0	Content		-72	-111	13636696	2306591622
13653	09:11:28.485	00:00:13.653	819	-1024	-768	-1	-1	-1	-1	4	-1024	-768	-1	-1	-1	-1	4		0	0						Untertest3.avi	0	880	547	72	111				0	Content		-72	-111	13653445	2306608371
13670	09:11:28.502	00:00:13.670	820	-1024	-768	-1	-1	-1	-1	4	-1024	-768	-1	-1	-1	-1	4		0	0						Untertest3.avi	0	880	547	72	111				0	Content		-72	-111	13670067	2306624993
13687	09:11:28.519	00:00:13.686	821	-1024	-768	-1	-1	-1	-1	4	-1024	-768	-1	-1	-1	-1	4		0	0						Untertest3.avi	0	880	547	72	111				0	Content		-72	-111	13686691	2306641617
13703	09:11:28.535	00:00:13.703	822	-1024	-768	-1	-1	-1	-1	4	-1024	-768	-1	-1	-1	-1	4		0	0						Untertest3.avi	0	880	547	72	111				0	Content		-72	-111	13703317	2306658243
13720	09:11:28.552	00:00:13.720	823	-1024	-768	-1	-1	-1	-1	4	-1024	-768	-1	-1	-1	-1	4		0	0						Untertest3.avi	0	880	547	72	111				0	Content		-72	-111	13720384	2306675310
13738	09:11:28.570	00:00:13.737	824	-1024	-768	-1	-1	-1	-1	4	-1024	-768	-1	-1	-1	-1	4		0	0						Untertest3.avi	0	880	547	72	111				0	Content		-72	-111	13737758	2306692684
13755	09:11:28.587	00:00:13.755	825	-1024	-768	-1	-1	-1	-1	4	-1024	-768	-1	-1	-1	-1	4		0	0						Untertest3.avi	0	880	547	72	111				0	Content		-72	-111	13755129	2306710055
13770	09:11:28.602	00:00:13.769	826	-1024	-768	-1	-1	-1	-1	4	-1024	-768	-1	-1	-1	-1	4		0	0						Untertest3.avi	0	880	547	72	111				0	Content		-72	-111	13769932	2306724858
13787	09:11:28.619	00:00:13.786	827	-1024	-768	-1	-1	-1	-1	4	-1024	-768	-1	-1	-1	-1	4		0	0						Untertest3.avi	0	880	547	72	111				0	Content		-72	-111	13786557	2306741483
13803	09:11:28.635	00:00:13.803	828	-1024	-768	-1	-1	-1	-1	4	-1024	-768	-1	-1	-1	-1	4		0	0						Untertest3.avi	0	880	547	72	111				0	Content		-72	-111	13803305	2306758231
13820	09:11:28.652	00:00:13.819	829	-1024	-768	-1	-1	-1	-1	4	-1024	-768	-1	-1	-1	-1	4		0	0						Untertest3.avi	0	880	547	72	111				0	Content		-72	-111	13819928	2306774854
13837	09:11:28.669	00:00:13.836	830	-1024	-768	-1	-1	-1	-1	4	-1024	-768	-1	-1	-1	-1	4		0	0						Untertest3.avi	0	880	547	72	111				0	Content		-72	-111	13836551	2306791477
13853	09:11:28.685	00:00:13.853	831	-1024	-768	-1	-1	-1	-1	4	-1024	-768	-1	-1	-1	-1	4		0	0						Untertest3.avi	0	880	547	72	111				0	Content		-72	-111	13853174	2306808100
13870	09:11:28.702	00:00:13.870	832	-1024	-768	-1	-1	-1	-1	4	-1024	-768	-1	-1	-1	-1	4		0	0						Untertest3.avi	0	880	547	72	111				0	Content		-72	-111	13870367	2306825293
13888	09:11:28.720	00:00:13.887	833	-1024	-768	-1	-1	-1	-1	4	-1024	-768	-1	-1	-1	-1	4		0	0						Untertest3.avi	0	880	547	72	111				0	Content		-72	-111	13887742	2306842668
13905	09:11:28.737	00:00:13.904	834	-1024	-768	-1	-1	-1	-1	4	-1024	-768	-1	-1	-1	-1	4		0	0						Untertest3.avi	0	880	547	72	111				0	Content		-72	-111	13904990	2306859916
13920	09:11:28.752	00:00:13.919	835	-1024	-768	-1	-1	-1	-1	4	-1024	-768	-1	-1	-1	-1	4		0	0						Untertest3.avi	0	880	547	72	111				0	Content		-72	-111	13919795	2306874721
13937	09:11:28.769	00:00:13.936	836	-1024	-768	-1	-1	-1	-1	4	-1024	-768	-1	-1	-1	-1	4		0	0						Untertest3.avi	0	880	547	72	111				0	Content		-72	-111	13936542	2306891468
13953	09:11:28.785	00:00:13.953	837	-1024	-768	-1	-1	-1	-1	4	-1024	-768	-1	-1	-1	-1	4		0	0						Untertest3.avi	0	880	547	72	111				0	Content		-72	-111	13953165	2306908091
13970	09:11:28.802	00:00:13.969	838	-1024	-768	-1	-1	-1	-1	4	-1024	-768	-1	-1	-1	-1	4		0	0						Untertest3.avi	0	880	547	72	111				0	Content		-72	-111	13969789	2306924715
13986	09:11:28.818	00:00:13.986	839	-1024	-768	-1	-1	-1	-1	4	-1024	-768	-1	-1	-1	-1	4		0	0						Untertest3.avi	0	880	547	72	111				0	Content		-72	-111	13986412	2306941338
14003	09:11:28.835	00:00:14.003	840	-1024	-768	-1	-1	-1	-1	4	-1024	-768	-1	-1	-1	-1	4		0	0						Untertest3.avi	0	880	547	72	111				0	Content		-72	-111	14003035	2306957961
14020	09:11:28.852	00:00:14.020	841	-1024	-768	-1	-1	-1	-1	4	-1024	-768	-1	-1	-1	-1	4		0	0						Untertest3.avi	0	880	547	72	111				0	Content		-72	-111	14020229	2306975155
14038	09:11:28.870	00:00:14.037	842	-1024	-768	-1	-1	-1	-1	4	-1024	-768	-1	-1	-1	-1	4		0	0						Untertest3.avi	0	880	547	72	111				0	Content		-72	-111	14037620	2306992546
14055	09:11:28.887	00:00:14.054	843	-1024	-768	-1	-1	-1	-1	4	-1024	-768	-1	-1	-1	-1	4		0	0						Untertest3.avi	0	880	547	72	111				0	Content		-72	-111	14054854	2307009780
14070	09:11:28.902	00:00:14.069	844	-1024	-768	-1	-1	-1	-1	4	-1024	-768	-1	-1	-1	-1	4		0	0						Untertest3.avi	0	880	547	72	111				0	Content		-72	-111	14069796	2307024722
14086	09:11:28.918	00:00:14.086	845	-1024	-768	-1	-1	-1	-1	4	-1024	-768	-1	-1	-1	-1	4		0	0						Untertest3.avi	0	880	547	72	111				0	Content		-72	-111	14086402	2307041328
14103	09:11:28.935	00:00:14.103	846	-1024	-768	-1	-1	-1	-1	4	-1024	-768	-1	-1	-1	-1	4		0	0						Untertest3.avi	0	880	547	72	111				0	Content		-72	-111	14103149	2307058075
14120	09:11:28.952	00:00:14.119	847	-1024	-768	-1	-1	-1	-1	4	-1024	-768	-1	-1	-1	-1	4		0	0						Untertest3.avi	0	880	547	72	111				0	Content		-72	-111	14119645	2307074571
14136	09:11:28.968	00:00:14.136	848	-1024	-768	-1	-1	-1	-1	4	-1024	-768	-1	-1	-1	-1	4		0	0						Untertest3.avi	0	880	547	72	111				0	Content		-72	-111	14136393	2307091319
14153	09:11:28.985	00:00:14.153	849	-1024	-768	-1	-1	-1	-1	4	-1024	-768	-1	-1	-1	-1	4		0	0						Untertest3.avi	0	880	547	72	111				0	Content		-72	-111	14153017	2307107943
14170	09:11:29.002	00:00:14.170	850	-1024	-768	-1	-1	-1	-1	4	-1024	-768	-1	-1	-1	-1	4		0	0						Untertest3.avi	0	880	547	72	111				0	Content		-72	-111	14170084	2307125010
14187	09:11:29.019	00:00:14.187	851	-1024	-768	-1	-1	-1	-1	4	-1024	-768	-1	-1	-1	-1	4		0	0						Untertest3.avi	0	880	547	72	111				0	Content		-72	-111	14187459	2307142385
14205	09:11:29.037	00:00:14.204	852	-1024	-768	-1	-1	-1	-1	4	-1024	-768	-1	-1	-1	-1	4		0	0						Untertest3.avi	0	880	547	72	111				0	Content		-72	-111	14204831	2307159757
14220	09:11:29.052	00:00:14.219	853	-1024	-768	-1	-1	-1	-1	4	-1024	-768	-1	-1	-1	-1	4		0	0						Untertest3.avi	0	880	547	72	111				0	Content		-72	-111	14219634	2307174560
14236	09:11:29.068	00:00:14.236	854	-1024	-768	-1	-1	-1	-1	4	-1024	-768	-1	-1	-1	-1	4		0	0						Untertest3.avi	0	880	547	72	111				0	Content		-72	-111	14236257	2307191183
14253	09:11:29.085	00:00:14.253	855	-1024	-768	-1	-1	-1	-1	4	-1024	-768	-1	-1	-1	-1	4		0	0						Untertest3.avi	0	880	547	72	111				0	Content		-72	-111	14253006	2307207932
14270	09:11:29.102	00:00:14.269	856	-1024	-768	-1	-1	-1	-1	4	-1024	-768	-1	-1	-1	-1	4		0	0						Untertest3.avi	0	880	547	72	111				0	Content		-72	-111	14269628	2307224554
14286	09:11:29.118	00:00:14.286	857	-1024	-768	-1	-1	-1	-1	4	-1024	-768	-1	-1	-1	-1	4		0	0						Untertest3.avi	0	880	547	72	111				0	Content		-72	-111	14286252	2307241178
14303	09:11:29.135	00:00:14.302	858	-1024	-768	-1	-1	-1	-1	4	-1024	-768	-1	-1	-1	-1	4		0	0						Untertest3.avi	0	880	547	72	111				0	Content		-72	-111	14302874	2307257800
14320	09:11:29.152	00:00:14.320	859	-1024	-768	-1	-1	-1	-1	4	-1024	-768	-1	-1	-1	-1	4		0	0						Untertest3.avi	0	880	547	72	111				0	Content		-72	-111	14320069	2307274995
14337	09:11:29.169	00:00:14.337	860	-1024	-768	-1	-1	-1	-1	4	-1024	-768	-1	-1	-1	-1	4		0	0						Untertest3.avi	0	880	547	72	111				0	Content		-72	-111	14337441	2307292367
14355	09:11:29.187	00:00:14.354	861	-1024	-768	-1	-1	-1	-1	4	-1024	-768	-1	-1	-1	-1	4		0	0						Untertest3.avi	0	880	547	72	111				0	Content		-72	-111	14354691	2307309617
14369	09:11:29.201	00:00:14.369	862	-1024	-768	-1	-1	-1	-1	4	-1024	-768	-1	-1	-1	-1	4		0	0						Untertest3.avi	0	880	547	72	111				0	Content		-72	-111	14369494	2307324420
14386	09:11:29.218	00:00:14.386	863	-1024	-768	-1	-1	-1	-1	4	-1024	-768	-1	-1	-1	-1	4		0	0						Untertest3.avi	0	880	547	72	111				0	Content		-72	-111	14386242	2307341168
14403	09:11:29.235	00:00:14.402	864	-1024	-768	-1	-1	-1	-1	4	-1024	-768	-1	-1	-1	-1	4		0	0						Untertest3.avi	0	880	547	72	111				0	Content		-72	-111	14402866	2307357792
14419	09:11:29.251	00:00:14.419	865	-1024	-768	-1	-1	-1	-1	4	-1024	-768	-1	-1	-1	-1	4		0	0						Untertest3.avi	0	880	547	72	111				0	Content		-72	-111	14419490	2307374416
14436	09:11:29.268	00:00:14.436	866	-1024	-768	-1	-1	-1	-1	4	-1024	-768	-1	-1	-1	-1	4		0	0						Untertest3.avi	0	880	547	72	111				0	Content		-72	-111	14436113	2307391039
14453	09:11:29.285	00:00:14.452	867	-1024	-768	-1	-1	-1	-1	4	-1024	-768	-1	-1	-1	-1	4		0	0						Untertest3.avi	0	880	547	72	111				0	Content		-72	-111	14452751	2307407677
14470	09:11:29.302	00:00:14.469	868	-1024	-768	-1	-1	-1	-1	4	-1024	-768	-1	-1	-1	-1	4		0	0						Untertest3.avi	0	880	547	72	111				0	Content		-72	-111	14469929	2307424855
14487	09:11:29.319	00:00:14.487	869	-1024	-768	-1	-1	-1	-1	4	-1024	-768	-1	-1	-1	-1	4		0	0						Untertest3.avi	0	880	547	72	111				0	Content		-72	-111	14487300	2307442226
14503	09:11:29.335	00:00:14.502	870	1248,531	934,6667	0,5560668	0,6236544	464,047	3,134675	3	1407,73	976,5565	0,5561336	0,6236444	464,047	3,12743	1	10	1408	977						Untertest3.avi	0	880	547	72	111	1131	861	83	0	Content		1336	866	14502729	2307457655
14520	09:11:29.352	00:00:14.519	871	572,443	933,657	0,547649	0,6188384	464,047	3,014827	3	646,2509	968,1265	0,5477158	0,6188284	464,047	2,99625	1	10	646	968						Untertest3.avi	0	880	547	72	111	1131	861	83	0	Content		574	857	14519668	2307474594
14536	09:11:29.368	00:00:14.536	872	1330,482	947,2289	0,5513734	0,6141877	464,047	3,115591	1	1529,118	993,15	0,5514082	0,614185	464,047	3,125791	3	10	1330	947						Untertest3.avi	0	880	547	72	111	1131	861	83	0	Content		1258	836	14536097	2307491023
14553	09:11:29.385	00:00:14.552	873	924,2462	947,059	0,547433	0,60989	471,9413	3,174112	3	1076,373	978,5448	0,5476064	0,6100678	471,9413	3,172057	1	10	1076	979						Untertest3.avi	0	880	547	72	111	1131	861	83	0	Content		1004	868	14552843	2307507769
14569	09:11:29.401	00:00:14.569	874	-1024	-768	-1	-1	-1	-1	4	-1024	-768	-1	-1	-1	-1	4	10	0	0						Untertest3.avi	0	880	547	72	111	1131	861	83	0	Content		-72	-111	14569466	2307524392
14586	09:11:29.418	00:00:14.586	875	1266,857	857,5939	0,5455657	0,6031662	430,201	2,9965	3	1607,86	902,3925	0,5464339	0,6031103	456,9434	3,203152	1	11	1608	902						Untertest3.avi	0	880	547	72	111	1538	750	433	0	Content		1536	791	14586210	2307541136
14603	09:11:29.435	00:00:14.602	876	1417,276	818,9053	0,5366459	0,6007696	432,3154	2,923972	3	1605,243	845,9923	0,536721	0,6007583	432,3154	2,925925	1	11	1605	846						Untertest3.avi	0	880	547	72	111	1538	750	433	0	Content		1533	735	14602729	2307557655
14619	09:11:29.451	00:00:14.619	877	1386,655	813,4823	0,5350182	0,5995411	432,1035	2,966111	3	1567,691	839,5838	0,5350932	0,5995298	432,1035	2,967268	1	11	1568	840						Untertest3.avi	0	880	547	72	111	1538	750	433	0	Content		1496	729	14619462	2307574388
14636	09:11:29.468	00:00:14.635	878	1432,067	830,0253	0,5339071	0,5984178	431,301	2,965483	3	1624,873	858,8714	0,5339824	0,5984064	431,301	2,968979	1	11	1625	859						Untertest3.avi	0	880	547	72	111	1538	750	433	0	Content		1553	748	14635959	2307590885
14653	09:11:29.485	00:00:14.652	879	1452,613	816,2294	0,5319331	0,5966295	426,2052	2,906789	3	1649,08	842,9324	0,5320099	0,5966179	426,2052	2,910675	1	11	1649	843						Untertest3.avi	0	880	547	72	111	1538	750	433	0	Content		1577	732	14652719	2307607645
14669	09:11:29.501	00:00:14.669	880	1456,301	833,2238	0,5310483	0,5941541	424,1065	2,872268	3	1654,766	862,4262	0,5311257	0,5941424	424,1065	2,877131	1	11	1655	862						Untertest3.avi	0	880	547	72	111	1538	750	433	0	Content		1583	751	14669332	2307624258
14686	09:11:29.518	00:00:14.685	881	1401,115	830,5592	0,5297117	0,5909037	420,4619	2,831381	3	1584,904	858,6022	0,5297901	0,5908918	420,4619	2,833272	1	11	1585	859						Untertest3.avi	0	880	547	72	111	1538	750	433	0	Content		1513	748	14685958	2307640884
14703	09:11:29.535	00:00:14.702	882	1447,833	813,2388	0,5313882	0,588159	425,9105	2,917243	3	1644,435	839,6686	0,5314651	0,5881475	425,9105	2,922769	1	11	1644	840						Untertest3.avi	0	880	547	72	111	1538	750	433	0	Content		1572	729	14702577	2307657503
14719	09:11:29.551	00:00:14.719	883	1436,258	842,0682	0,5299949	0,5863374	421,1808	2,960235	3	1631,21	872,438	0,5300732	0,5863255	421,1808	2,964891	1	11	1631	872						Untertest3.avi	0	880	547	72	111	1538	750	433	0	Content		1559	761	14719201	2307674127
14736	09:11:29.568	00:00:14.735	884	1429,827	836,5984	0,5285036	0,5851867	415,8034	2,839411	3	1621,624	865,71	0,5285835	0,5851746	415,8034	2,843304	1	11	1622	866						Untertest3.avi	0	880	547	72	111	1538	750	433	0	Content		1550	755	14735951	2307690877
14753	09:11:29.585	00:00:14.752	885	1425,461	826,9968	0,5293018	0,5846621	416,8309	2,890669	3	1617,004	854,7845	0,5293814	0,5846501	416,8309	2,895513	1	11	1617	855						Untertest3.avi	0	880	547	72	111	1538	750	433	0	Content		1545	744	14752575	2307707501
14769	09:11:29.601	00:00:14.769	886	1421,458	829,146	0,5284606	0,5846159	414,3049	2,899251	3	1612,479	857,0834	0,5285409	0,5846038	414,3049	2,904404	1	11	1612	857						Untertest3.avi	0	880	547	72	111	1538	750	433	0	Content		1540	746	14769197	2307724123
14786	09:11:29.618	00:00:14.785	887	1422,315	832,2174	0,5274891	0,584246	411,5363	2,841428	3	1612,872	860,4191	0,5275703	0,5842336	411,5363	2,846135	1	11	1613	860						Untertest3.avi	0	880	547	72	111	1538	750	433	0	Content		1541	749	14785819	2307740745
14803	09:11:29.635	00:00:14.802	888	1391,492	837,0114	0,5257286	0,5843943	405,8889	2,800328	3	1573,92	865,2146	0,5258116	0,5843816	405,8889	2,803302	1	11	1574	865						Untertest3.avi	0	880	547	72	111	1538	750	433	0	Content		1502	754	14802570	2307757496
14819	09:11:29.651	00:00:14.819	889	1420,119	828,8538	0,5260974	0,5842871	405,7166	2,809927	3	1609,866	856,1834	0,5261805	0,5842745	405,7166	2,814635	1	11	1610	856						Untertest3.avi	0	880	547	72	111	1538	750	433	0	Content		1538	745	14819193	2307774119
14836	09:11:29.668	00:00:14.835	890	1424,364	831,3101	0,5261834	0,5838754	404,2697	2,805104	3	1615,719	858,9972	0,5262671	0,5838626	404,2697	2,810528	1	11	1616	859						Untertest3.avi	0	880	547	72	111	1538	750	433	0	Content		1544	748	14835814	2307790740
14852	09:11:29.684	00:00:14.852	891	1405,398	833,612	0,5256674	0,5835208	400,9297	2,78999	3	1592,093	861,2577	0,5257521	0,5835079	400,9297	2,794803	1	11	1592	861						Untertest3.avi	0	880	547	72	111	1538	750	433	0	Content		1520	750	14852438	2307807364
14870	09:11:29.702	00:00:14.869	892	1397,755	836,668	0,5266918	0,5833001	402,181	2,830219	3	1583,277	864,801	0,5267761	0,5832872	402,181	2,835095	1	11	1583	865						Untertest3.avi	0	880	547	72	111	1538	750	433	0	Content		1511	754	14869631	2307824557
14886	09:11:29.718	00:00:14.885	893	1424,765	841,1205	0,5273288	0,5832488	402,6081	2,780783	3	1616,199	870,1826	0,527413	0,583236	402,6081	2,785519	1	11	1616	870						Untertest3.avi	0	880	547	72	111	1538	750	433	0	Content		1544	759	14885810	2307840736
14902	09:11:29.734	00:00:14.902	894	1404,585	837,1111	0,5279219	0,5832763	402,798	2,825461	3	1591,359	865,3954	0,528006	0,5832635	402,798	2,829826	1	11	1591	865						Untertest3.avi	0	880	547	72	111	1538	750	433	0	Content		1519	754	14902435	2307857361
14919	09:11:29.751	00:00:14.919	895	1404,217	834,177	0,5286871	0,5834425	403,4393	2,81246	3	1590,95	862,0684	0,528771	0,5834298	403,4393	2,817118	1	11	1591	862						Untertest3.avi	0	880	547	72	111	1538	750	433	0	Content		1519	751	14919184	2307874110
14936	09:11:29.768	00:00:14.935	896	1392,433	838,9736	0,5276117	0,5835802	398,9991	2,773435	3	1576,153	867,1697	0,527697	0,5835671	398,9991	2,777589	1	11	1576	867						Untertest3.avi	0	880	547	72	111	1538	750	433	0	Content		1504	756	14935807	2307890733
14952	09:11:29.784	00:00:14.952	897	1420,643	843,1547	0,5289459	0,5836609	402,4318	2,738987	3	1611,456	872,4836	0,5290301	0,583648	402,4318	2,744243	1	11	1611	872						Untertest3.avi	0	880	547	72	111	1538	750	433	0	Content		1539	761	14952431	2307907357
14969	09:11:29.801	00:00:14.969	898	1378,537	833,1182	0,5286241	0,5838743	401,3761	2,802399	3	1558,539	860,4369	0,5287087	0,5838614	401,3761	2,805605	1	11	1559	860						Untertest3.avi	0	880	547	72	111	1538	750	433	0	Content		1487	749	14969055	2307923981
14986	09:11:29.818	00:00:14.985	899	1431,008	836,4583	0,5310487	0,5839986	408,828	2,861027	3	1624,853	865,3037	0,5311308	0,583986	408,828	2,86646	1	11	1625	865						Untertest3.avi	0	880	547	72	111	1538	750	433	0	Content		1553	754	14985682	2307940608
15002	09:11:29.834	00:00:15.002	900	1420,008	841,1249	0,5302585	0,5841237	406,9075	2,805666	3	1610,399	870,3774	0,5303413	0,5841111	406,9075	2,810054	1	11	1610	870						Untertest3.avi	0	880	547	72	111	1538	750	433	0	Content		1538	759	15002429	2307957355
15019	09:11:29.851	00:00:15.019	901	-1024	-768	-1	-1	-1	-1	4	-1024	-768	-1	-1	-1	-1	4		0	0						Untertest3.avi	0	880	547	72	111				0	Content		-72	-111	15019053	2307973979
15036	09:11:29.868	00:00:15.035	902	-1024	-768	-1	-1	-1	-1	4	-1024	-768	-1	-1	-1	-1	4		0	0						Untertest3.avi	0	880	547	72	111				0	Content		-72	-111	15035801	2307990727
15052	09:11:29.884	00:00:15.052	903	-1024	-768	-1	-1	-1	-1	4	-1024	-768	-1	-1	-1	-1	4		0	0						Untertest3.avi	0	880	547	72	111				0	Content		-72	-111	15052299	2308007225
15069	09:11:29.901	00:00:15.069	904	-1024	-768	-1	-1	-1	-1	4	-1024	-768	-1	-1	-1	-1	4		0	0						Untertest3.avi	0	880	547	72	111				0	Content		-72	-111	15069051	2308023977
15086	09:11:29.918	00:00:15.085	905	-1024	-768	-1	-1	-1	-1	4	-1024	-768	-1	-1	-1	-1	4		0	0						Untertest3.avi	0	880	547	72	111				0	Content		-72	-111	15085677	2308040603
15102	09:11:29.934	00:00:15.102	906	-1024	-768	-1	-1	-1	-1	4	-1024	-768	-1	-1	-1	-1	4		0	0						Untertest3.avi	0	880	547	72	111				0	Content		-72	-111	15102297	2308057223
15119	09:11:29.951	00:00:15.118	907	-1024	-768	-1	-1	-1	-1	4	-1024	-768	-1	-1	-1	-1	4		0	0						Untertest3.avi	0	880	547	72	111				0	Content		-72	-111	15118920	2308073846
15136	09:11:29.968	00:00:15.135	908	-1024	-768	-1	-1	-1	-1	4	-1024	-768	-1	-1	-1	-1	4		0	0						Untertest3.avi	0	880	547	72	111				0	Content		-72	-111	15135673	2308090599
15152	09:11:29.984	00:00:15.152	909	-1024	-768	-1	-1	-1	-1	4	-1024	-768	-1	-1	-1	-1	4		0	0						Untertest3.avi	0	880	547	72	111				0	Content		-72	-111	15152293	2308107219
15169	09:11:30.001	00:00:15.168	910	-1024	-768	-1	-1	-1	-1	4	-1024	-768	-1	-1	-1	-1	4		0	0						Untertest3.avi	0	880	547	72	111				0	Content		-72	-111	15168916	2308123842
15186	09:11:30.018	00:00:15.185	911	-1024	-768	-1	-1	-1	-1	4	-1024	-768	-1	-1	-1	-1	4		0	0						Untertest3.avi	0	880	547	72	111				0	Content		-72	-111	15185667	2308140593
15202	09:11:30.034	00:00:15.202	912	-1024	-768	-1	-1	-1	-1	4	-1024	-768	-1	-1	-1	-1	4		0	0						Untertest3.avi	0	880	547	72	111				0	Content		-72	-111	15202289	2308157215
15219	09:11:30.051	00:00:15.218	913	-1024	-768	-1	-1	-1	-1	4	-1024	-768	-1	-1	-1	-1	4		0	0						Untertest3.avi	0	880	547	72	111				0	Content		-72	-111	15218911	2308173837
15236	09:11:30.068	00:00:15.235	914	-1024	-768	-1	-1	-1	-1	4	-1024	-768	-1	-1	-1	-1	4		0	0						Untertest3.avi	0	880	547	72	111				0	Content		-72	-111	15235532	2308190458
15252	09:11:30.084	00:00:15.252	915	-1024	-768	-1	-1	-1	-1	4	-1024	-768	-1	-1	-1	-1	4		0	0						Untertest3.avi	0	880	547	72	111				0	Content		-72	-111	15252212	2308207138
15269	09:11:30.101	00:00:15.268	916	-1024	-768	-1	-1	-1	-1	4	-1024	-768	-1	-1	-1	-1	4		0	0						Untertest3.avi	0	880	547	72	111				0	Content		-72	-111	15268831	2308223757
15285	09:11:30.117	00:00:15.285	917	-1024	-768	-1	-1	-1	-1	4	-1024	-768	-1	-1	-1	-1	4		0	0						Untertest3.avi	0	880	547	72	111				0	Content		-72	-111	15285454	2308240380
15302	09:11:30.134	00:00:15.302	918	-1024	-768	-1	-1	-1	-1	4	-1024	-768	-1	-1	-1	-1	4		0	0						Untertest3.avi	0	880	547	72	111				0	Content		-72	-111	15302076	2308257002
15319	09:11:30.151	00:00:15.318	919	-1024	-768	-1	-1	-1	-1	4	-1024	-768	-1	-1	-1	-1	4		0	0						Untertest3.avi	0	880	547	72	111				0	Content		-72	-111	15318827	2308273753
15336	09:11:30.168	00:00:15.335	920	-1024	-768	-1	-1	-1	-1	4	-1024	-768	-1	-1	-1	-1	4		0	0						Untertest3.avi	0	880	547	72	111				0	Content		-72	-111	15335571	2308290497
15352	09:11:30.184	00:00:15.352	921	-1024	-768	-1	-1	-1	-1	4	-1024	-768	-1	-1	-1	-1	4		0	0						Untertest3.avi	0	880	547	72	111				0	Content		-72	-111	15352070	2308306996
15369	09:11:30.201	00:00:15.368	922	-1024	-768	-1	-1	-1	-1	4	-1024	-768	-1	-1	-1	-1	4		0	0						Untertest3.avi	0	880	547	72	111				0	Content		-72	-111	15368815	2308323741
15385	09:11:30.217	00:00:15.385	923	-1024	-768	-1	-1	-1	-1	4	-1024	-768	-1	-1	-1	-1	4		0	0						Untertest3.avi	0	880	547	72	111				0	Content		-72	-111	15385436	2308340362
15403	09:11:30.235	00:00:15.402	924	-1024	-768	-1	-1	-1	-1	4	-1024	-768	-1	-1	-1	-1	4		0	0						Untertest3.avi	0	880	547	72	111				0	Content		-72	-111	15402518	2308357444
15420	09:11:30.252	00:00:15.419	925	-1024	-768	-1	-1	-1	-1	4	-1024	-768	-1	-1	-1	-1	4		0	0						Untertest3.avi	0	880	547	72	111				0	Content		-72	-111	15419878	2308374804
15437	09:11:30.269	00:00:15.437	926	-1024	-768	-1	-1	-1	-1	4	-1024	-768	-1	-1	-1	-1	4		0	0						Untertest3.avi	0	880	547	72	111				0	Content		-72	-111	15437126	2308392052
15452	09:11:30.284	00:00:15.452	927	-1024	-768	-1	-1	-1	-1	4	-1024	-768	-1	-1	-1	-1	4		0	0						Untertest3.avi	0	880	547	72	111				0	Content		-72	-111	15452051	2308406977
15469	09:11:30.301	00:00:15.468	928	-1024	-768	-1	-1	-1	-1	4	-1024	-768	-1	-1	-1	-1	4		0	0						Untertest3.avi	0	880	547	72	111				0	Content		-72	-111	15468675	2308423601
15485	09:11:30.317	00:00:15.485	929	-1024	-768	-1	-1	-1	-1	4	-1024	-768	-1	-1	-1	-1	4		0	0						Untertest3.avi	0	880	547	72	111				0	Content		-72	-111	15485423	2308440349
15502	09:11:30.334	00:00:15.502	930	-1024	-768	-1	-1	-1	-1	4	-1024	-768	-1	-1	-1	-1	4		0	0						Untertest3.avi	0	880	547	72	111				0	Content		-72	-111	15502046	2308456972
15519	09:11:30.351	00:00:15.518	931	-1024	-768	-1	-1	-1	-1	4	-1024	-768	-1	-1	-1	-1	4		0	0						Untertest3.avi	0	880	547	72	111				0	Content		-72	-111	15518667	2308473593
15535	09:11:30.367	00:00:15.535	932	-1024	-768	-1	-1	-1	-1	4	-1024	-768	-1	-1	-1	-1	4		0	0						Untertest3.avi	0	880	547	72	111				0	Content		-72	-111	15535293	2308490219
15552	09:11:30.384	00:00:15.552	933	-1024	-768	-1	-1	-1	-1	4	-1024	-768	-1	-1	-1	-1	4		0	0						Untertest3.avi	0	880	547	72	111				0	Content		-72	-111	15552498	2308507424
15570	09:11:30.402	00:00:15.569	934	-1024	-768	-1	-1	-1	-1	4	-1024	-768	-1	-1	-1	-1	4		0	0						Untertest3.avi	0	880	547	72	111				0	Content		-72	-111	15569733	2308524659
15587	09:11:30.419	00:00:15.587	935	-1024	-768	-1	-1	-1	-1	4	-1024	-768	-1	-1	-1	-1	4		0	0						Untertest3.avi	0	880	547	72	111				0	Content		-72	-111	15587103	2308542029
15602	09:11:30.434	00:00:15.601	936	-1024	-768	-1	-1	-1	-1	4	-1024	-768	-1	-1	-1	-1	4		0	0						Untertest3.avi	0	880	547	72	111				0	Content		-72	-111	15601906	2308556832
15619	09:11:30.451	00:00:15.618	937	-1024	-768	-1	-1	-1	-1	4	-1024	-768	-1	-1	-1	-1	4		0	0						Untertest3.avi	0	880	547	72	111				0	Content		-72	-111	15618529	2308573455
15635	09:11:30.467	00:00:15.635	938	-1024	-768	-1	-1	-1	-1	4	-1024	-768	-1	-1	-1	-1	4		0	0						Untertest3.avi	0	880	547	72	111				0	Content		-72	-111	15635276	2308590202
15652	09:11:30.484	00:00:15.651	939	-1024	-768	-1	-1	-1	-1	4	-1024	-768	-1	-1	-1	-1	4		0	0						Untertest3.avi	0	880	547	72	111				0	Content		-72	-111	15651902	2308606828
15669	09:11:30.501	00:00:15.668	940	-1024	-768	-1	-1	-1	-1	4	-1024	-768	-1	-1	-1	-1	4		0	0						Untertest3.avi	0	880	547	72	111				0	Content		-72	-111	15668523	2308623449
15685	09:11:30.517	00:00:15.685	941	-1024	-768	-1	-1	-1	-1	4	-1024	-768	-1	-1	-1	-1	4		0	0						Untertest3.avi	0	880	547	72	111				0	Content		-72	-111	15685147	2308640073
15702	09:11:30.534	00:00:15.702	942	-1024	-768	-1	-1	-1	-1	4	-1024	-768	-1	-1	-1	-1	4		0	0						Untertest3.avi	0	880	547	72	111				0	Content		-72	-111	15702340	2308657266
15720	09:11:30.552	00:00:15.719	943	-1024	-768	-1	-1	-1	-1	4	-1024	-768	-1	-1	-1	-1	4		0	0						Untertest3.avi	0	880	547	72	111				0	Content		-72	-111	15719710	2308674636
15737	09:11:30.569	00:00:15.736	944	-1024	-768	-1	-1	-1	-1	4	-1024	-768	-1	-1	-1	-1	4		0	0						Untertest3.avi	0	880	547	72	111				0	Content		-72	-111	15736956	2308691882
15752	09:11:30.584	00:00:15.751	945	-1024	-768	-1	-1	-1	-1	4	-1024	-768	-1	-1	-1	-1	4		0	0						Untertest3.avi	0	880	547	72	111				0	Content		-72	-111	15751760	2308706686
15769	09:11:30.601	00:00:15.768	946	-1024	-768	-1	-1	-1	-1	4	-1024	-768	-1	-1	-1	-1	4		0	0						Untertest3.avi	0	880	547	72	111				0	Content		-72	-111	15768507	2308723433
15785	09:11:30.617	00:00:15.785	947	-1024	-768	-1	-1	-1	-1	4	-1024	-768	-1	-1	-1	-1	4		0	0						Untertest3.avi	0	880	547	72	111				0	Content		-72	-111	15785130	2308740056
15802	09:11:30.634	00:00:15.801	948	-1024	-768	-1	-1	-1	-1	4	-1024	-768	-1	-1	-1	-1	4		0	0						Untertest3.avi	0	880	547	72	111				0	Content		-72	-111	15801754	2308756680
15818	09:11:30.650	00:00:15.818	949	-1024	-768	-1	-1	-1	-1	4	-1024	-768	-1	-1	-1	-1	4		0	0						Untertest3.avi	0	880	547	72	111				0	Content		-72	-111	15818375	2308773301
15835	09:11:30.667	00:00:15.834	950	-1024	-768	-1	-1	-1	-1	4	-1024	-768	-1	-1	-1	-1	4		0	0						Untertest3.avi	0	880	547	72	111				0	Content		-72	-111	15834999	2308789925
15852	09:11:30.684	00:00:15.852	951	-1024	-768	-1	-1	-1	-1	4	-1024	-768	-1	-1	-1	-1	4		0	0						Untertest3.avi	0	880	547	72	111				0	Content		-72	-111	15852192	2308807118
15870	09:11:30.702	00:00:15.869	952	-1024	-768	-1	-1	-1	-1	4	-1024	-768	-1	-1	-1	-1	4		0	0						Untertest3.avi	0	880	547	72	111				0	Content		-72	-111	15869565	2308824491
15887	09:11:30.719	00:00:15.886	953	-1024	-768	-1	-1	-1	-1	4	-1024	-768	-1	-1	-1	-1	4		0	0						Untertest3.avi	0	880	547	72	111				0	Content		-72	-111	15886813	2308841739
15902	09:11:30.734	00:00:15.901	954	-1024	-768	-1	-1	-1	-1	4	-1024	-768	-1	-1	-1	-1	4		0	0						Untertest3.avi	0	880	547	72	111				0	Content		-72	-111	15901745	2308856671
15918	09:11:30.750	00:00:15.918	955	-1024	-768	-1	-1	-1	-1	4	-1024	-768	-1	-1	-1	-1	4		0	0						Untertest3.avi	0	880	547	72	111				0	Content		-72	-111	15918366	2308873292
15935	09:11:30.767	00:00:15.935	956	-1024	-768	-1	-1	-1	-1	4	-1024	-768	-1	-1	-1	-1	4		0	0						Untertest3.avi	0	880	547	72	111				0	Content		-72	-111	15935114	2308890040
15952	09:11:30.784	00:00:15.951	957	-1024	-768	-1	-1	-1	-1	4	-1024	-768	-1	-1	-1	-1	4		0	0						Untertest3.avi	0	880	547	72	111				0	Content		-72	-111	15951736	2308906662
15968	09:11:30.800	00:00:15.968	958	-1024	-768	-1	-1	-1	-1	4	-1024	-768	-1	-1	-1	-1	4		0	0						Untertest3.avi	0	880	547	72	111				0	Content		-72	-111	15968359	2308923285
15985	09:11:30.817	00:00:15.984	959	-1024	-768	-1	-1	-1	-1	4	-1024	-768	-1	-1	-1	-1	4		0	0						Untertest3.avi	0	880	547	72	111				0	Content		-72	-111	15984982	2308939908
16002	09:11:30.834	00:00:16.002	960	-1024	-768	-1	-1	-1	-1	4	-1024	-768	-1	-1	-1	-1	4		0	0						Untertest3.avi	0	880	547	72	111				0	Content		-72	-111	16002052	2308956978
16019	09:11:30.851	00:00:16.019	961	-1024	-768	-1	-1	-1	-1	4	-1024	-768	-1	-1	-1	-1	4		0	0						Untertest3.avi	0	880	547	72	111				0	Content		-72	-111	16019431	2308974357
16037	09:11:30.869	00:00:16.036	962	-1024	-768	-1	-1	-1	-1	4	-1024	-768	-1	-1	-1	-1	4		0	0						Untertest3.avi	0	880	547	72	111				0	Content		-72	-111	16036684	2308991610
16052	09:11:30.884	00:00:16.051	963	-1024	-768	-1	-1	-1	-1	4	-1024	-768	-1	-1	-1	-1	4		0	0						Untertest3.avi	0	880	547	72	111				0	Content		-72	-111	16051603	2309006529
16068	09:11:30.900	00:00:16.068	964	-1024	-768	-1	-1	-1	-1	4	-1024	-768	-1	-1	-1	-1	4		0	0						Untertest3.avi	0	880	547	72	111				0	Content		-72	-111	16068226	2309023152
16085	09:11:30.917	00:00:16.084	965	-1024	-768	-1	-1	-1	-1	4	-1024	-768	-1	-1	-1	-1	4		0	0						Untertest3.avi	0	880	547	72	111				0	Content		-72	-111	16084981	2309039907
16102	09:11:30.934	00:00:16.101	966	-1024	-768	-1	-1	-1	-1	4	-1024	-768	-1	-1	-1	-1	4		0	0						Untertest3.avi	0	880	547	72	111				0	Content		-72	-111	16101599	2309056525
16118	09:11:30.950	00:00:16.118	967	-1024	-768	-1	-1	-1	-1	4	-1024	-768	-1	-1	-1	-1	4		0	0						Untertest3.avi	0	880	547	72	111				0	Content		-72	-111	16118223	2309073149
16135	09:11:30.967	00:00:16.134	968	-1024	-768	-1	-1	-1	-1	4	-1024	-768	-1	-1	-1	-1	4		0	0						Untertest3.avi	0	880	547	72	111				0	Content		-72	-111	16134848	2309089774
16152	09:11:30.984	00:00:16.152	969	-1024	-768	-1	-1	-1	-1	4	-1024	-768	-1	-1	-1	-1	4		0	0						Untertest3.avi	0	880	547	72	111				0	Content		-72	-111	16152041	2309106967
16169	09:11:31.001	00:00:16.169	970	-1024	-768	-1	-1	-1	-1	4	-1024	-768	-1	-1	-1	-1	4		0	0						Untertest3.avi	0	880	547	72	111				0	Content		-72	-111	16169417	2309124343
16187	09:11:31.019	00:00:16.186	971	-1024	-768	-1	-1	-1	-1	4	-1024	-768	-1	-1	-1	-1	4		0	0						Untertest3.avi	0	880	547	72	111				0	Content		-72	-111	16186657	2309141583
16201	09:11:31.033	00:00:16.201	972	-1024	-768	-1	-1	-1	-1	4	-1024	-768	-1	-1	-1	-1	4		0	0						Untertest3.avi	0	880	547	72	111				0	Content		-72	-111	16201462	2309156388
16218	09:11:31.050	00:00:16.218	973	1198,387	165,3581	0,4118135	0,6672758	421,872	2,931835	3	1323,174	113,4856	0,4117709	0,6672641	421,872	2,944974	1	12	1323	113						Untertest3.avi	0	880	547	72	111	1167	227	350	0	Content		1251	2	16218209	2309173135
16235	09:11:31.067	00:00:16.234	974	-1024	-768	-1	-1	-1	-1	4	-1024	-768	-1	-1	-1	-1	4	12	0	0						Untertest3.avi	0	880	547	72	111	1167	227	350	0	Content		-72	-111	16234832	2309189758
16251	09:11:31.083	00:00:16.251	975	-1024	-768	-1	-1	-1	-1	4	-1024	-768	-1	-1	-1	-1	4	12	0	0						Untertest3.avi	0	880	547	72	111	1167	227	350	0	Content		-72	-111	16251448	2309206374
16268	09:11:31.100	00:00:16.268	976	-1024	-768	-1	-1	-1	-1	4	-1024	-768	-1	-1	-1	-1	4	12	0	0						Untertest3.avi	0	880	547	72	111	1167	227	350	0	Content		-72	-111	16268192	2309223118
16285	09:11:31.117	00:00:16.285	977	1186,936	336,5866	0,5566307	0,5815486	402,2849	2,862747	1	1356,907	251,8714	0,5630301	0,5814382	421,872	3,004609	3	12	1187	337						Untertest3.avi	0	880	547	72	111	1167	227	350	0	Content		1115	226	16285064	2309239990
16302	09:11:31.134	00:00:16.301	978	-1024	-768	-1	-1	-1	-1	4	-1024	-768	-1	-1	-1	-1	4	12	0	0						Untertest3.avi	0	880	547	72	111	1167	227	350	0	Content		-72	-111	16301573	2309256499
16318	09:11:31.150	00:00:16.318	979	-1024	-768	-1	-1	-1	-1	4	-1024	-768	-1	-1	-1	-1	4	12	0	0						Untertest3.avi	0	880	547	72	111	1167	227	350	0	Content		-72	-111	16318320	2309273246
16335	09:11:31.167	00:00:16.334	980	1174,151	359,4497	0,4068649	0,6697626	402,2849	2,740515	3	1266,06	356,1649	0,4043862	0,6697985	392,4762	2,676727	1	12	1266	356						Untertest3.avi	0	880	547	72	111	1167	227	350	0	Content		1194	245	16334816	2309289742
16351	09:11:31.183	00:00:16.351	981	-1024	-768	-1	-1	-1	-1	4	-1024	-768	-1	-1	-1	-1	4	12	0	0						Untertest3.avi	0	880	547	72	111	1167	227	350	0	Content		-72	-111	16351441	2309306367
16368	09:11:31.200	00:00:16.368	982	-1024	-768	-1	-1	-1	-1	4	-1024	-768	-1	-1	-1	-1	4	12	0	0						Untertest3.avi	0	880	547	72	111	1167	227	350	0	Content		-72	-111	16368064	2309322990
16385	09:11:31.217	00:00:16.384	983	1197,732	351,6205	0,4071642	0,669593	402,2849	2,69338	3	1292,142	347,0429	0,4046918	0,6696288	392,5085	2,631833	1	12	1292	347						Untertest3.avi	0	880	547	72	111	1167	227	350	0	Content		1220	236	16384688	2309339614
16401	09:11:31.233	00:00:16.401	984	1200,958	328,5915	0,5572259	0,5819618	401,196	2,8362	0	1276,821	347,7798	0,4049657	0,6695037	393,1566	2,703424	0	12	1239	338						Untertest3.avi	0	880	547	72	111	1167	227	350	0	Content		1167	227	16401312	2309356238
16418	09:11:31.250	00:00:16.417	985	-1024	-768	-1	-1	-1	-1	4	-1024	-768	-1	-1	-1	-1	4	12	0	0						Untertest3.avi	0	880	547	72	111	1167	227	350	0	Content		-72	-111	16417937	2309372863
16435	09:11:31.267	00:00:16.434	986	-1024	-768	-1	-1	-1	-1	4	1290,051	341,8085	0,4052126	0,6691039	392,9114	2,719407	0	12	1290	342						Untertest3.avi	0	880	547	72	111	1167	227	350	0	Content		1218	231	16434684	2309389610
16451	09:11:31.283	00:00:16.451	987	1190,134	335,5248	0,5588233	0,5815819	404,7519	2,876384	0	1278,893	357,9673	0,4056621	0,6690204	394,2999	2,694895	0	12	1235	347						Untertest3.avi	0	880	547	72	111	1167	227	350	0	Content		1163	236	16451309	2309406235
16468	09:11:31.300	00:00:16.468	988	1184,032	327,8144	0,5590301	0,5814743	405,2889	2,924073	0	1278,387	357,2859	0,405315	0,6689869	392,8133	2,73322	0	12	1231	343						Untertest3.avi	0	880	547	72	111	1167	227	350	0	Content		1159	232	16468055	2309422981
16485	09:11:31.317	00:00:16.484	989	1206,731	319,9787	0,5586454	0,581331	404,2122	2,9174	0	1273,618	350,5656	0,4057084	0,668863	394,4679	2,740871	0	12	1240	335						Untertest3.avi	0	880	547	72	111	1167	227	350	0	Content		1168	224	16484678	2309439604
16501	09:11:31.333	00:00:16.501	990	-1024	-768	-1	-1	-1	-1	4	1276,464	345,6427	0,4053425	0,6687477	392,9332	2,724164	0	12	1276	346						Untertest3.avi	0	880	547	72	111	1167	227	350	0	Content		1204	235	16501303	2309456229
16518	09:11:31.350	00:00:16.517	991	1173,553	346,8443	0,5570168	0,5809934	399,2491	2,888561	0	1295,849	347,9345	0,4062632	0,6685799	396,1584	2,708441	0	12	1235	347						Untertest3.avi	0	880	547	72	111	1167	227	350	0	Content		1163	236	16517926	2309472852
16535	09:11:31.367	00:00:16.534	992	1181,173	322,6721	0,5570998	0,5810373	399,263	2,810588	0	1286,501	342,2865	0,4063925	0,6683654	396,072	2,75575	0	12	1234	332						Untertest3.avi	0	880	547	72	111	1167	227	350	0	Content		1162	221	16534552	2309489478
16551	09:11:31.383	00:00:16.551	993	-1024	-768	-1	-1	-1	-1	4	-1024	-768	-1	-1	-1	-1	4	12	0	0						Untertest3.avi	0	880	547	72	111	1167	227	350	0	Content		-72	-111	16551174	2309506100
16568	09:11:31.400	00:00:16.567	994	-1024	-768	-1	-1	-1	-1	4	1402,136	200,7131	0,4139543	0,6672643	425,603	2,942779	0	13	1402	201						Untertest3.avi	0	880	547	72	111	1322	49	100	0	Content		1330	90	16567924	2309522850
16585	09:11:31.417	00:00:16.584	995	-1024	-768	-1	-1	-1	-1	4	1428,004	167,9644	0,4143602	0,6668397	427,1007	2,97216	0	13	1428	168						Untertest3.avi	0	880	547	72	111	1322	49	100	0	Content		1356	57	16584548	2309539474
16601	09:11:31.433	00:00:16.601	996	-1024	-768	-1	-1	-1	-1	4	1396,009	178,1585	0,4138952	0,6668938	425,0136	2,976865	0	13	1396	178						Untertest3.avi	0	880	547	72	111	1322	49	100	0	Content		1324	67	16601173	2309556099
16618	09:11:31.450	00:00:16.617	997	-1024	-768	-1	-1	-1	-1	4	1394,034	159,763	0,4144287	0,6669511	427,3466	2,923977	0	13	1394	160						Untertest3.avi	0	880	547	72	111	1322	49	100	0	Content		1322	49	16617922	2309572848
16635	09:11:31.467	00:00:16.634	998	-1024	-768	-1	-1	-1	-1	4	1383,184	143,4364	0,41407	0,6671137	425,8053	2,884303	0	13	1383	143						Untertest3.avi	0	880	547	72	111	1322	49	100	0	Content		1311	32	16634545	2309589471
16651	09:11:31.483	00:00:16.651	999	-1024	-768	-1	-1	-1	-1	4	1359,609	118,3536	0,4139478	0,6673944	425,3908	2,805882	0	13	1360	118						Untertest3.avi	0	880	547	72	111	1322	49	100	0	Content		1288	7	16651169	2309606095
16668	09:11:31.500	00:00:16.667	1000	-1024	-768	-1	-1	-1	-1	4	1357,031	88,04839	0,4144176	0,6678933	427,5104	2,727947	0	14	1357	88						Untertest3.avi	0	880	547	72	111	1168	-77	100	0	Content		1285	-23	16667917	2309622843
16685	09:11:31.517	00:00:16.684	1001	-1024	-768	-1	-1	-1	-1	4	1286,318	71,81393	0,4140261	0,6682464	426,023	2,592189	0	14	1286	72						Untertest3.avi	0	880	547	72	111	1168	-77	100	0	Content		1214	-39	16684858	2309639784
16702	09:11:31.534	00:00:16.701	1002	-1024	-768	-1	-1	-1	-1	4	1240,502	49,2545	0,4130773	0,6687979	422,1985	2,439419	0	14	1241	49						Untertest3.avi	0	880	547	72	111	1168	-77	100	0	Content		1169	-62	16701607	2309656533
16718	09:11:31.550	00:00:16.718	1003	-1024	-768	-1	-1	-1	-1	4	1238,59	19,14968	0,4128606	0,6691526	421,3401	2,325041	0	14	1239	19						Untertest3.avi	0	880	547	72	111	1168	-77	100	0	Content		1167	-92	16718231	2309673157
16735	09:11:31.567	00:00:16.734	1004	-1024	-768	-1	-1	-1	-1	4	1227,901	-9,039091	0,412686	0,6695911	420,5175	2,212736	0	14	1228	-9						Untertest3.avi	0	880	547	72	111	1168	-77	100	0	Content		1156	-120	16734534	2309689460
16751	09:11:31.583	00:00:16.751	1005	-1024	-768	-1	-1	-1	-1	4	1230,356	-28,56279	0,41316	0,6697897	422,2063	2,1471	0	14	1230	-29						Untertest3.avi	0	880	547	72	111	1168	-77	100	0	Content		1158	-140	16751156	2309706082
16768	09:11:31.600	00:00:16.767	1006	-1024	-768	-1	-1	-1	-1	4	-1024	-768	-1	-1	-1	-1	4		0	0						Untertest3.avi	0	880	547	72	111				0	Content		-72	-111	16767782	2309722708
16785	09:11:31.617	00:00:16.784	1007	-1024	-768	-1	-1	-1	-1	4	-1024	-768	-1	-1	-1	-1	4		0	0						Untertest3.avi	0	880	547	72	111				0	Content		-72	-111	16784847	2309739773
16801	09:11:31.633	00:00:16.801	1008	-1024	-768	-1	-1	-1	-1	4	-1024	-768	-1	-1	-1	-1	4		0	0						Untertest3.avi	0	880	547	72	111				0	Content		-72	-111	16801471	2309756397
16818	09:11:31.650	00:00:16.818	1009	-1024	-768	-1	-1	-1	-1	4	-1024	-768	-1	-1	-1	-1	4		0	0						Untertest3.avi	0	880	547	72	111				0	Content		-72	-111	16818095	2309773021
16835	09:11:31.667	00:00:16.834	1010	-1024	-768	-1	-1	-1	-1	4	-1024	-768	-1	-1	-1	-1	4		0	0						Untertest3.avi	0	880	547	72	111				0	Content		-72	-111	16834524	2309789450
16851	09:11:31.683	00:00:16.851	1011	-1024	-768	-1	-1	-1	-1	4	-1024	-768	-1	-1	-1	-1	4		0	0						Untertest3.avi	0	880	547	72	111				0	Content		-72	-111	16851396	2309806322
16868	09:11:31.700	00:00:16.867	1012	-1024	-768	-1	-1	-1	-1	4	-1024	-768	-1	-1	-1	-1	4		0	0						Untertest3.avi	0	880	547	72	111				0	Content		-72	-111	16867893	2309822819
16885	09:11:31.717	00:00:16.884	1013	-1024	-768	-1	-1	-1	-1	4	-1024	-768	-1	-1	-1	-1	4		0	0						Untertest3.avi	0	880	547	72	111				0	Content		-72	-111	16884641	2309839567
16901	09:11:31.733	00:00:16.901	1014	-1024	-768	-1	-1	-1	-1	4	-1024	-768	-1	-1	-1	-1	4		0	0						Untertest3.avi	0	880	547	72	111				0	Content		-72	-111	16901275	2309856201
16918	09:11:31.750	00:00:16.917	1015	-1024	-768	-1	-1	-1	-1	4	-1024	-768	-1	-1	-1	-1	4		0	0						Untertest3.avi	0	880	547	72	111				0	Content		-72	-111	16917886	2309872812
16935	09:11:31.767	00:00:16.934	1016	-1024	-768	-1	-1	-1	-1	4	-1024	-768	-1	-1	-1	-1	4		0	0						Untertest3.avi	0	880	547	72	111				0	Content		-72	-111	16934636	2309889562
16951	09:11:31.783	00:00:16.951	1017	-1024	-768	-1	-1	-1	-1	4	-1024	-768	-1	-1	-1	-1	4		0	0						Untertest3.avi	0	880	547	72	111				0	Content		-72	-111	16951271	2309906197
16968	09:11:31.800	00:00:16.967	1018	-1024	-768	-1	-1	-1	-1	4	-1024	-768	-1	-1	-1	-1	4		0	0						Untertest3.avi	0	880	547	72	111				0	Content		-72	-111	16967883	2309922809
16985	09:11:31.817	00:00:16.984	1019	-1024	-768	-1	-1	-1	-1	4	-1024	-768	-1	-1	-1	-1	4		0	0						Untertest3.avi	0	880	547	72	111				0	Content		-72	-111	16984506	2309939432
17001	09:11:31.833	00:00:17.000	1020	-1024	-768	-1	-1	-1	-1	4	-1024	-768	-1	-1	-1	-1	4		0	0						Untertest3.avi	0	880	547	72	111				0	Content		-72	-111	17000878	2309955804
17018	09:11:31.850	00:00:17.018	1021	-1024	-768	-1	-1	-1	-1	4	-1024	-768	-1	-1	-1	-1	4		0	0						Untertest3.avi	0	880	547	72	111				0	Content		-72	-111	17018127	2309973053
17035	09:11:31.867	00:00:17.034	1022	-1024	-768	-1	-1	-1	-1	4	-1024	-768	-1	-1	-1	-1	4		0	0						Untertest3.avi	0	880	547	72	111				0	Content		-72	-111	17034874	2309989800
17051	09:11:31.883	00:00:17.051	1023	-1024	-768	-1	-1	-1	-1	4	-1024	-768	-1	-1	-1	-1	4		0	0						Untertest3.avi	0	880	547	72	111				0	Content		-72	-111	17051498	2310006424
17068	09:11:31.900	00:00:17.067	1024	-1024	-768	-1	-1	-1	-1	4	-1024	-768	-1	-1	-1	-1	4		0	0						Untertest3.avi	0	880	547	72	111				0	Content		-72	-111	17067620	2310022546
17084	09:11:31.916	00:00:17.084	1025	-1024	-768	-1	-1	-1	-1	4	-1024	-768	-1	-1	-1	-1	4		0	0						Untertest3.avi	0	880	547	72	111				0	Content		-72	-111	17084256	2310039182
17101	09:11:31.933	00:00:17.100	1026	-1024	-768	-1	-1	-1	-1	4	-1024	-768	-1	-1	-1	-1	4		0	0						Untertest3.avi	0	880	547	72	111				0	Content		-72	-111	17100874	2310055800
17117	09:11:31.949	00:00:17.117	1027	-1024	-768	-1	-1	-1	-1	4	-1024	-768	-1	-1	-1	-1	4		0	0						Untertest3.avi	0	880	547	72	111				0	Content		-72	-111	17117492	2310072418
17135	09:11:31.967	00:00:17.134	1028	-1024	-768	-1	-1	-1	-1	4	-1024	-768	-1	-1	-1	-1	4		0	0						Untertest3.avi	0	880	547	72	111				0	Content		-72	-111	17134685	2310089611
17152	09:11:31.984	00:00:17.152	1029	-1024	-768	-1	-1	-1	-1	4	-1024	-768	-1	-1	-1	-1	4		0	0						Untertest3.avi	0	880	547	72	111				0	Content		-72	-111	17152056	2310106982
17169	09:11:32.001	00:00:17.169	1030	-1024	-768	-1	-1	-1	-1	4	-1024	-768	-1	-1	-1	-1	4		0	0						Untertest3.avi	0	880	547	72	111				0	Content		-72	-111	17169305	2310124231
17184	09:11:32.016	00:00:17.184	1031	-1024	-768	-1	-1	-1	-1	4	-1024	-768	-1	-1	-1	-1	4		0	0						Untertest3.avi	0	880	547	72	111				0	Content		-72	-111	17184109	2310139035
17201	09:11:32.033	00:00:17.200	1032	-1024	-768	-1	-1	-1	-1	4	-1024	-768	-1	-1	-1	-1	4		0	0						Untertest3.avi	0	880	547	72	111				0	Content		-72	-111	17200855	2310155781
17217	09:11:32.049	00:00:17.217	1033	-1024	-768	-1	-1	-1	-1	4	-1024	-768	-1	-1	-1	-1	4		0	0						Untertest3.avi	0	880	547	72	111				0	Content		-72	-111	17217477	2310172403
17234	09:11:32.066	00:00:17.234	1034	-1024	-768	-1	-1	-1	-1	4	-1024	-768	-1	-1	-1	-1	4		0	0						Untertest3.avi	0	880	547	72	111				0	Content		-72	-111	17234100	2310189026
17251	09:11:32.083	00:00:17.250	1035	-1024	-768	-1	-1	-1	-1	4	-1024	-768	-1	-1	-1	-1	4		0	0						Untertest3.avi	0	880	547	72	111				0	Content		-72	-111	17250723	2310205649
17267	09:11:32.099	00:00:17.267	1036	-1024	-768	-1	-1	-1	-1	4	-1024	-768	-1	-1	-1	-1	4		0	0						Untertest3.avi	0	880	547	72	111				0	Content		-72	-111	17267348	2310222274
17285	09:11:32.117	00:00:17.284	1037	-1024	-768	-1	-1	-1	-1	4	-1024	-768	-1	-1	-1	-1	4		0	0						Untertest3.avi	0	880	547	72	111				0	Content		-72	-111	17284542	2310239468
17302	09:11:32.134	00:00:17.301	1038	-1024	-768	-1	-1	-1	-1	4	-1024	-768	-1	-1	-1	-1	4		0	0						Untertest3.avi	0	880	547	72	111				0	Content		-72	-111	17301915	2310256841
17319	09:11:32.151	00:00:17.319	1039	-1024	-768	-1	-1	-1	-1	4	-1024	-768	-1	-1	-1	-1	4		0	0						Untertest3.avi	0	880	547	72	111				0	Content		-72	-111	17319287	2310274213
17334	09:11:32.166	00:00:17.334	1040	-1024	-768	-1	-1	-1	-1	4	-1024	-768	-1	-1	-1	-1	4		0	0						Untertest3.avi	0	880	547	72	111				0	Content		-72	-111	17334092	2310289018
17351	09:11:32.183	00:00:17.350	1041	-1024	-768	-1	-1	-1	-1	4	-1024	-768	-1	-1	-1	-1	4		0	0						Untertest3.avi	0	880	547	72	111				0	Content		-72	-111	17350717	2310305643
17367	09:11:32.199	00:00:17.367	1042	-1024	-768	-1	-1	-1	-1	4	-1024	-768	-1	-1	-1	-1	4		0	0						Untertest3.avi	0	880	547	72	111				0	Content		-72	-111	17367465	2310322391
17384	09:11:32.216	00:00:17.384	1043	-1024	-768	-1	-1	-1	-1	4	-1024	-768	-1	-1	-1	-1	4		0	0						Untertest3.avi	0	880	547	72	111				0	Content		-72	-111	17384085	2310339011
17401	09:11:32.233	00:00:17.400	1044	-1024	-768	-1	-1	-1	-1	4	-1024	-768	-1	-1	-1	-1	4		0	0						Untertest3.avi	0	880	547	72	111				0	Content		-72	-111	17400710	2310355636
17417	09:11:32.249	00:00:17.417	1045	-1024	-768	-1	-1	-1	-1	4	-1024	-768	-1	-1	-1	-1	4		0	0						Untertest3.avi	0	880	547	72	111				0	Content		-72	-111	17417332	2310372258
17434	09:11:32.266	00:00:17.434	1046	-1024	-768	-1	-1	-1	-1	4	-1024	-768	-1	-1	-1	-1	4		0	0						Untertest3.avi	0	880	547	72	111				0	Content		-72	-111	17434400	2310389326
17452	09:11:32.284	00:00:17.451	1047	-1024	-768	-1	-1	-1	-1	4	-1024	-768	-1	-1	-1	-1	4		0	0						Untertest3.avi	0	880	547	72	111				0	Content		-72	-111	17451774	2310406700
17469	09:11:32.301	00:00:17.469	1048	-1024	-768	-1	-1	-1	-1	4	-1024	-768	-1	-1	-1	-1	4		0	0						Untertest3.avi	0	880	547	72	111				0	Content		-72	-111	17469023	2310423949
17484	09:11:32.316	00:00:17.483	1049	-1024	-768	-1	-1	-1	-1	4	-1024	-768	-1	-1	-1	-1	4		0	0						Untertest3.avi	0	880	547	72	111				0	Content		-72	-111	17483952	2310438878
17501	09:11:32.333	00:00:17.500	1050	-1024	-768	-1	-1	-1	-1	4	-1024	-768	-1	-1	-1	-1	4		0	0						Untertest3.avi	0	880	547	72	111				0	Content		-72	-111	17500574	2310455500
17517	09:11:32.349	00:00:17.517	1051	-1024	-768	-1	-1	-1	-1	4	-1024	-768	-1	-1	-1	-1	4		0	0						Untertest3.avi	0	880	547	72	111				0	Content		-72	-111	17517321	2310472247
17534	09:11:32.366	00:00:17.533	1052	-1024	-768	-1	-1	-1	-1	4	-1024	-768	-1	-1	-1	-1	4		0	0						Untertest3.avi	0	880	547	72	111				0	Content		-72	-111	17533945	2310488871
17551	09:11:32.383	00:00:17.550	1053	-1024	-768	-1	-1	-1	-1	4	-1024	-768	-1	-1	-1	-1	4		0	0						Untertest3.avi	0	880	547	72	111				0	Content		-72	-111	17550569	2310505495
17567	09:11:32.399	00:00:17.567	1054	-1024	-768	-1	-1	-1	-1	4	-1024	-768	-1	-1	-1	-1	4		0	0						Untertest3.avi	0	880	547	72	111				0	Content		-72	-111	17567197	2310522123
17584	09:11:32.416	00:00:17.584	1055	-1024	-768	-1	-1	-1	-1	4	-1024	-768	-1	-1	-1	-1	4		0	0						Untertest3.avi	0	880	547	72	111				0	Content		-72	-111	17584386	2310539312
17602	09:11:32.434	00:00:17.601	1056	-1024	-768	-1	-1	-1	-1	4	-1024	-768	-1	-1	-1	-1	4		0	0						Untertest3.avi	0	880	547	72	111				0	Content		-72	-111	17601759	2310556685
17619	09:11:32.451	00:00:17.619	1057	-1024	-768	-1	-1	-1	-1	4	-1024	-768	-1	-1	-1	-1	4		0	0						Untertest3.avi	0	880	547	72	111				0	Content		-72	-111	17619006	2310573932
17634	09:11:32.466	00:00:17.633	1058	-1024	-768	-1	-1	-1	-1	4	-1024	-768	-1	-1	-1	-1	4		0	0						Untertest3.avi	0	880	547	72	111				0	Content		-72	-111	17633810	2310588736
17651	09:11:32.483	00:00:17.650	1059	-1024	-768	-1	-1	-1	-1	4	-1024	-768	-1	-1	-1	-1	4		0	0						Untertest3.avi	0	880	547	72	111				0	Content		-72	-111	17650558	2310605484
17667	09:11:32.499	00:00:17.667	1060	-1024	-768	-1	-1	-1	-1	4	-1024	-768	-1	-1	-1	-1	4		0	0						Untertest3.avi	0	880	547	72	111				0	Content		-72	-111	17667182	2310622108
17684	09:11:32.516	00:00:17.683	1061	-1024	-768	-1	-1	-1	-1	4	-1024	-768	-1	-1	-1	-1	4		0	0						Untertest3.avi	0	880	547	72	111				0	Content		-72	-111	17683929	2310638855
17700	09:11:32.532	00:00:17.700	1062	-1024	-768	-1	-1	-1	-1	4	-1024	-768	-1	-1	-1	-1	4		0	0						Untertest3.avi	0	880	547	72	111				0	Content		-72	-111	17700426	2310655352
17717	09:11:32.549	00:00:17.717	1063	-1024	-768	-1	-1	-1	-1	4	-1024	-768	-1	-1	-1	-1	4		0	0						Untertest3.avi	0	880	547	72	111				0	Content		-72	-111	17717050	2310671976
17734	09:11:32.566	00:00:17.734	1064	-1024	-768	-1	-1	-1	-1	4	-1024	-768	-1	-1	-1	-1	4		0	0						Untertest3.avi	0	880	547	72	111				0	Content		-72	-111	17734244	2310689170
17752	09:11:32.584	00:00:17.751	1065	-1024	-768	-1	-1	-1	-1	4	-1024	-768	-1	-1	-1	-1	4		0	0						Untertest3.avi	0	880	547	72	111				0	Content		-72	-111	17751618	2310706544
17769	09:11:32.601	00:00:17.768	1066	-1024	-768	-1	-1	-1	-1	4	-1024	-768	-1	-1	-1	-1	4		0	0						Untertest3.avi	0	880	547	72	111				0	Content		-72	-111	17768867	2310723793
17784	09:11:32.616	00:00:17.783	1067	-1024	-768	-1	-1	-1	-1	4	-1024	-768	-1	-1	-1	-1	4		0	0						Untertest3.avi	0	880	547	72	111				0	Content		-72	-111	17783794	2310738720
17800	09:11:32.632	00:00:17.800	1068	-1024	-768	-1	-1	-1	-1	4	-1024	-768	-1	-1	-1	-1	4		0	0						Untertest3.avi	0	880	547	72	111				0	Content		-72	-111	17800418	2310755344
17817	09:11:32.649	00:00:17.817	1069	-1024	-768	-1	-1	-1	-1	4	-1024	-768	-1	-1	-1	-1	4		0	0						Untertest3.avi	0	880	547	72	111				0	Content		-72	-111	17817165	2310772091
17834	09:11:32.666	00:00:17.833	1070	-1024	-768	-1	-1	-1	-1	4	-1024	-768	-1	-1	-1	-1	4		0	0						Untertest3.avi	0	880	547	72	111				0	Content		-72	-111	17833788	2310788714
17850	09:11:32.682	00:00:17.850	1071	-1024	-768	-1	-1	-1	-1	4	-1024	-768	-1	-1	-1	-1	4		0	0						Untertest3.avi	0	880	547	72	111				0	Content		-72	-111	17850411	2310805337
17867	09:11:32.699	00:00:17.867	1072	-1024	-768	-1	-1	-1	-1	4	-1024	-768	-1	-1	-1	-1	4		0	0						Untertest3.avi	0	880	547	72	111				0	Content		-72	-111	17867033	2310821959
17884	09:11:32.716	00:00:17.884	1073	-1024	-768	-1	-1	-1	-1	4	-1024	-768	-1	-1	-1	-1	4		0	0						Untertest3.avi	0	880	547	72	111				0	Content		-72	-111	17884115	2310839041
17901	09:11:32.733	00:00:17.901	1074	-1024	-768	-1	-1	-1	-1	4	-1024	-768	-1	-1	-1	-1	4		0	0						Untertest3.avi	0	880	547	72	111				0	Content		-72	-111	17901476	2310856402
17919	09:11:32.751	00:00:17.918	1075	-1024	-768	-1	-1	-1	-1	4	-1024	-768	-1	-1	-1	-1	4		0	0						Untertest3.avi	0	880	547	72	111				0	Content		-72	-111	17918723	2310873649
17934	09:11:32.766	00:00:17.933	1076	-1024	-768	-1	-1	-1	-1	4	-1024	-768	-1	-1	-1	-1	4		0	0						Untertest3.avi	0	880	547	72	111				0	Content		-72	-111	17933651	2310888577
17950	09:11:32.782	00:00:17.950	1077	-1024	-768	-1	-1	-1	-1	4	-1024	-768	-1	-1	-1	-1	4		0	0						Untertest3.avi	0	880	547	72	111				0	Content		-72	-111	17950276	2310905202
17967	09:11:32.799	00:00:17.967	1078	-1024	-768	-1	-1	-1	-1	4	-1024	-768	-1	-1	-1	-1	4		0	0						Untertest3.avi	0	880	547	72	111				0	Content		-72	-111	17967018	2310921944
17984	09:11:32.816	00:00:17.983	1079	54,78372	238,017	0,5881329	0,5875795	410,5246	2,995774	1	78,45866	227,4147	0,5882148	0,587567	410,5246	3,009082	3	15	55	238						Untertest3.avi	0	880	547	72	111	-17	127	166	0	Content		-17	127	17983764	2310938690
18000	09:11:32.832	00:00:18.000	1080	54,78372	238,017	0,5894924	0,58982	413,3565	2,995774	1	78,45866	227,4147	0,5894924	0,58982	413,3565	3,009082	3	15	55	238						Untertest3.avi	0	880	547	72	111	-17	127	166	0	Content		-17	127	18000268	2310955194
18017	09:11:32.849	00:00:18.016	1081	-5,067998	211,4524	0,5891451	0,5899602	413,3565	2,994771	0	82,90664	274,1709	0,4268781	0,6251338	413,3565	3,017432	0	15	39	243						Untertest3.avi	0	880	547	72	111	-17	127	166	0	Content		-33	132	18016891	2310971817
18034	09:11:32.866	00:00:18.033	1082	0,8203402	207,2566	0,5905157	0,5911712	416,6658	3,053548	0	48,20922	145,9711	0,4371121	0,6249841	452,8209	3,291388	0	15	25	177						Untertest3.avi	0	880	547	72	111	-17	127	166	0	Content		-47	66	18033515	2310988441
18050	09:11:32.882	00:00:18.050	1083	6,067561	210,1394	0,6047283	0,592734	419,7328	3,058026	3	73,27288	227,6799	0,5231267	0,6090776	423,2514	3,094834	1	15	73	228						Untertest3.avi	0	880	547	72	111	-17	127	166	0	Content		1	117	18050141	2311005067
18067	09:11:32.899	00:00:18.066	1084	5,133235	225,8612	0,6047763	0,5938416	417,7484	3,088395	3	76,12738	232,4125	0,5231265	0,6097873	419,2094	3,089194	1	15	76	232						Untertest3.avi	0	880	547	72	111	-17	127	166	0	Content		4	121	18066894	2311021820
18084	09:11:32.916	00:00:18.083	1085	18,60152	241,4166	0,60467	0,5949739	411,1247	3,064402	3	46,95514	221,7832	0,6183593	0,5950556	419,7746	3,104304	1	15	47	222						Untertest3.avi	0	880	547	72	111	-17	127	166	0	Content		-25	111	18083517	2311038443
18100	09:11:32.932	00:00:18.100	1086	28,79846	243,0288	0,6050881	0,59589	410,4424	3,032098	3	74,44176	231,3478	0,5236789	0,6107147	419,5441	3,10241	1	15	74	231						Untertest3.avi	0	880	547	72	111	-17	127	166	0	Content		2	120	18100149	2311055075
18117	09:11:32.949	00:00:18.116	1087	9,102301	218,5054	0,6060417	0,5964029	416,5059	3,116853	3	68,39943	238,0831	0,524063	0,6107965	417,4676	3,108278	1	15	68	238						Untertest3.avi	0	880	547	72	111	-17	127	166	0	Content		-4	127	18116893	2311071819
18134	09:11:32.966	00:00:18.133	1088	18,54959	224,7441	0,6067364	0,5968054	415,079	3,093016	3	72,04959	240,192	0,5248057	0,6106719	415,5408	3,066117	1	15	72	240						Untertest3.avi	0	880	547	72	111	-17	127	166	0	Content		0	129	18133515	2311088441
18150	09:11:32.982	00:00:18.150	1089	-1024	-768	-1	-1	-1	-1	4	-50,27901	240,559	0,4338981	0,6245062	428,4497	3,204341	0	16	-50	241						Untertest3.avi	0	880	547	72	111	-298	60	366	0	Content		-122	130	18150133	2311105059
18167	09:11:32.999	00:00:18.166	1090	-171,8824	275,0695	0,6215286	0,5990571	427,1842	3,239986	0	-96,51549	319,4823	0,4317771	0,6246873	413,6035	3,08619	0	16	-134	297						Untertest3.avi	0	880	547	72	111	-298	60	366	0	Content		-206	186	18166758	2311121684
18184	09:11:33.016	00:00:18.183	1091	-1024	-768	-1	-1	-1	-1	4	-140,1764	332,2797	0,4322103	0,6237087	412,0435	3,053782	0	16	-140	332						Untertest3.avi	0	880	547	72	111	-298	60	366	0	Content		-212	221	18183508	2311138434
18200	09:11:33.032	00:00:18.200	1092	-1024	-768	-1	-1	-1	-1	4	-1024	-768	-1	-1	-1	-1	4	16	0	0						Untertest3.avi	0	880	547	72	111	-298	60	366	0	Content		-72	-111	18200129	2311155055
18217	09:11:33.049	00:00:18.216	1093	-1024	-768	-1	-1	-1	-1	4	-1024	-768	-1	-1	-1	-1	4	16	0	0						Untertest3.avi	0	880	547	72	111	-298	60	366	0	Content		-72	-111	18216751	2311171677
18233	09:11:33.065	00:00:18.233	1094	-1024	-768	-1	-1	-1	-1	4	-1024	-768	-1	-1	-1	-1	4	16	0	0						Untertest3.avi	0	880	547	72	111	-298	60	366	0	Content		-72	-111	18233418	2311188344
18250	09:11:33.082	00:00:18.250	1095	-1024	-768	-1	-1	-1	-1	4	-1024	-768	-1	-1	-1	-1	4	16	0	0						Untertest3.avi	0	880	547	72	111	-298	60	366	0	Content		-72	-111	18250124	2311205050
18267	09:11:33.099	00:00:18.266	1096	-1024	-768	-1	-1	-1	-1	4	-1024	-768	-1	-1	-1	-1	4	16	0	0						Untertest3.avi	0	880	547	72	111	-298	60	366	0	Content		-72	-111	18266748	2311221674
18283	09:11:33.115	00:00:18.283	1097	-1024	-768	-1	-1	-1	-1	4	-1024	-768	-1	-1	-1	-1	4	16	0	0						Untertest3.avi	0	880	547	72	111	-298	60	366	0	Content		-72	-111	18283416	2311238342
18300	09:11:33.132	00:00:18.300	1098	-1024	-768	-1	-1	-1	-1	4	-238,4113	172,1859	0,4495181	0,617963	471,1955	3,481601	0	16	-238	172						Untertest3.avi	0	880	547	72	111	-298	60	366	0	Content		-310	61	18300124	2311255050
18317	09:11:33.149	00:00:18.316	1099	-1024	-768	-1	-1	-1	-1	4	-265,337	153,1511	0,4493899	0,6171615	471,124	3,480221	0	16	-265	153						Untertest3.avi	0	880	547	72	111	-298	60	366	0	Content		-337	42	18316748	2311271674
18333	09:11:33.165	00:00:18.333	1100	-1024	-768	-1	-1	-1	-1	4	-243,5612	177,1246	0,4494121	0,6164079	470,8902	3,466885	0	16	-244	177						Untertest3.avi	0	880	547	72	111	-298	60	366	0	Content		-316	66	18333371	2311288297
18350	09:11:33.182	00:00:18.350	1101	-1024	-768	-1	-1	-1	-1	4	-246,913	158,009	0,4494657	0,615739	470,7185	3,484586	0	16	-247	158						Untertest3.avi	0	880	547	72	111	-298	60	366	0	Content		-319	47	18350120	2311305046
18367	09:11:33.199	00:00:18.366	1102	-1024	-768	-1	-1	-1	-1	4	-246,3796	167,6581	0,4495963	0,6150984	470,4766	3,477722	0	16	-246	168						Untertest3.avi	0	880	547	72	111	-298	60	366	0	Content		-318	57	18366868	2311321794
18383	09:11:33.215	00:00:18.383	1103	-1024	-768	-1	-1	-1	-1	4	-238,3209	159,388	0,4496597	0,6145021	470,2509	3,475943	0	16	-238	159						Untertest3.avi	0	880	547	72	111	-298	60	366	0	Content		-310	48	18383491	2311338417
18400	09:11:33.232	00:00:18.399	1104	-1024	-768	-1	-1	-1	-1	4	-237,4628	169,8777	0,4497412	0,6140329	470,0554	3,438578	0	16	-237	170						Untertest3.avi	0	880	547	72	111	-298	60	366	0	Content		-309	59	18399992	2311354918
18417	09:11:33.249	00:00:18.416	1105	-1024	-768	-1	-1	-1	-1	4	-222,9535	172,7684	0,4498189	0,6136189	469,8286	3,43305	0	16	-223	173						Untertest3.avi	0	880	547	72	111	-298	60	366	0	Content		-295	62	18416616	2311371542
18433	09:11:33.265	00:00:18.433	1106	-1024	-768	-1	-1	-1	-1	4	-222,9104	173,8737	0,4498944	0,6132956	469,7094	3,47174	0	16	-223	174						Untertest3.avi	0	880	547	72	111	-298	60	366	0	Content		-295	63	18433366	2311388292
18450	09:11:33.282	00:00:18.450	1107	-1024	-768	-1	-1	-1	-1	4	-222,4098	168,7251	0,4499058	0,6130422	469,5497	3,477003	0	16	-222	169						Untertest3.avi	0	880	547	72	111	-298	60	366	0	Content		-294	58	18450114	2311405040
18467	09:11:33.299	00:00:18.466	1108	-1024	-768	-1	-1	-1	-1	4	-245,9914	164,8445	0,4499151	0,6128609	469,4723	3,452306	0	16	-246	165						Untertest3.avi	0	880	547	72	111	-298	60	366	0	Content		-318	54	18466863	2311421789
18483	09:11:33.315	00:00:18.483	1109	-1024	-768	-1	-1	-1	-1	4	-228,3212	163,6542	0,4499543	0,6127211	469,3169	3,450131	0	16	-228	164						Untertest3.avi	0	880	547	72	111	-298	60	366	0	Content		-300	53	18483475	2311438401
18500	09:11:33.332	00:00:18.499	1110	-1024	-768	-1	-1	-1	-1	4	-223,6253	173,9139	0,449966	0,6126161	469,2377	3,483696	0	16	-224	174						Untertest3.avi	0	880	547	72	111	-298	60	366	0	Content		-296	63	18499859	2311454785
18517	09:11:33.349	00:00:18.516	1111	-1024	-768	-1	-1	-1	-1	4	-215,8199	166,5433	0,4500114	0,6123172	468,9975	3,442507	0	17	-216	167						Untertest3.avi	0	880	547	72	111	-241	91	100	0	Content		-288	56	18516606	2311471532
18533	09:11:33.365	00:00:18.533	1112	-1024	-768	-1	-1	-1	-1	4	-238,6354	176,3587	0,4499687	0,6121241	468,9823	3,450244	0	17	-239	176						Untertest3.avi	0	880	547	72	111	-241	91	100	0	Content		-311	65	18533230	2311488156
18550	09:11:33.382	00:00:18.550	1113	-1024	-768	-1	-1	-1	-1	4	-210,6141	173,8836	0,4498682	0,6120787	469,1866	3,437215	0	17	-211	174						Untertest3.avi	0	880	547	72	111	-241	91	100	0	Content		-283	63	18550103	2311505029
18567	09:11:33.399	00:00:18.566	1114	-1024	-768	-1	-1	-1	-1	4	-126,5554	228,6486	0,4482958	0,6128486	468,9719	3,501828	0	17	-127	229						Untertest3.avi	0	880	547	72	111	-241	91	100	0	Content		-199	118	18566730	2311521656
18583	09:11:33.415	00:00:18.583	1115	69,07826	395,7703	0,6124503	0,5968271	454,39	3,405306	0	82,95869	381,0176	0,4470074	0,6135809	468,9604	3,523319	0	17	76	388						Untertest3.avi	0	880	547	72	111	-241	91	100	0	Content		4	277	18583352	2311538278
18600	09:11:33.432	00:00:18.599	1116	278,6756	476,9709	0,6131904	0,5974993	463,1703	3,51561	0	225,3219	623,4063	0,4396037	0,6141017	491,2953	2,978868	0	17	252	550						Untertest3.avi	0	880	547	72	111	-241	91	100	0	Content		180	439	18599854	2311554780
18616	09:11:33.448	00:00:18.616	1117	-1024	-768	-1	-1	-1	-1	4	-1024	-768	-1	-1	-1	-1	4		0	0						Untertest3.avi	0	880	547	72	111				0	Content		-72	-111	18616476	2311571402
18633	09:11:33.465	00:00:18.633	1118	-1024	-768	-1	-1	-1	-1	4	-1024	-768	-1	-1	-1	-1	4		0	0						Untertest3.avi	0	880	547	72	111				0	Content		-72	-111	18633086	2311588012
18650	09:11:33.482	00:00:18.649	1119	-1024	-768	-1	-1	-1	-1	4	-1024	-768	-1	-1	-1	-1	4		0	0						Untertest3.avi	0	880	547	72	111				0	Content		-72	-111	18649839	2311604765
18666	09:11:33.498	00:00:18.666	1120	-1024	-768	-1	-1	-1	-1	4	-1024	-768	-1	-1	-1	-1	4		0	0						Untertest3.avi	0	880	547	72	111				0	Content		-72	-111	18666468	2311621394
18683	09:11:33.515	00:00:18.683	1121	-1024	-768	-1	-1	-1	-1	4	-1024	-768	-1	-1	-1	-1	4		0	0						Untertest3.avi	0	880	547	72	111				0	Content		-72	-111	18683089	2311638015
18700	09:11:33.532	00:00:18.699	1122	-1024	-768	-1	-1	-1	-1	4	-1024	-768	-1	-1	-1	-1	4		0	0						Untertest3.avi	0	880	547	72	111				0	Content		-72	-111	18699711	2311654637
18716	09:11:33.548	00:00:18.716	1123	-1024	-768	-1	-1	-1	-1	4	-1024	-768	-1	-1	-1	-1	4		0	0						Untertest3.avi	0	880	547	72	111				0	Content		-72	-111	18716461	2311671387
18733	09:11:33.565	00:00:18.733	1124	854,8759	964,1061	0,6022737	0,6001056	463,1638	3,909322	0	-1024	-768	-1	-1	-1	-1	4	18	855	964						Untertest3.avi	0	880	547	72	111	783	853	17	0	Content		783	853	18733085	2311688011
18750	09:11:33.582	00:00:18.749	1125	-1024	-768	-1	-1	-1	-1	4	-1024	-768	-1	-1	-1	-1	4		0	0						Untertest3.avi	0	880	547	72	111				0	Content		-72	-111	18749710	2311704636
18766	09:11:33.598	00:00:18.766	1126	-1024	-768	-1	-1	-1	-1	4	-1024	-768	-1	-1	-1	-1	4		0	0						Untertest3.avi	0	880	547	72	111				0	Content		-72	-111	18766459	2311721385
18783	09:11:33.615	00:00:18.783	1127	-1024	-768	-1	-1	-1	-1	4	-1024	-768	-1	-1	-1	-1	4		0	0						Untertest3.avi	0	880	547	72	111				0	Content		-72	-111	18783078	2311738004
18800	09:11:33.632	00:00:18.799	1128	-1024	-768	-1	-1	-1	-1	4	-1024	-768	-1	-1	-1	-1	4		0	0						Untertest3.avi	0	880	547	72	111				0	Content		-72	-111	18799745	2311754671
18816	09:11:33.648	00:00:18.816	1129	-1024	-768	-1	-1	-1	-1	4	-1024	-768	-1	-1	-1	-1	4		0	0						Untertest3.avi	0	880	547	72	111				0	Content		-72	-111	18816452	2311771378
18833	09:11:33.665	00:00:18.833	1130	-1024	-768	-1	-1	-1	-1	4	-1024	-768	-1	-1	-1	-1	4		0	0						Untertest3.avi	0	880	547	72	111				0	Content		-72	-111	18833080	2311788006
18850	09:11:33.682	00:00:18.849	1131	-1024	-768	-1	-1	-1	-1	4	-1024	-768	-1	-1	-1	-1	4		0	0						Untertest3.avi	0	880	547	72	111				0	Content		-72	-111	18849703	2311804629
18866	09:11:33.698	00:00:18.866	1132	-1024	-768	-1	-1	-1	-1	4	-1024	-768	-1	-1	-1	-1	4		0	0						Untertest3.avi	0	880	547	72	111				0	Content		-72	-111	18866370	2311821296
18883	09:11:33.715	00:00:18.882	1133	-1024	-768	-1	-1	-1	-1	4	-1024	-768	-1	-1	-1	-1	4		0	0						Untertest3.avi	0	880	547	72	111				0	Content		-72	-111	18882949	2311837875
18900	09:11:33.732	00:00:18.900	1134	-1024	-768	-1	-1	-1	-1	4	-1024	-768	-1	-1	-1	-1	4		0	0						Untertest3.avi	0	880	547	72	111				0	Content		-72	-111	18900141	2311855067
18916	09:11:33.748	00:00:18.916	1135	-1024	-768	-1	-1	-1	-1	4	-1024	-768	-1	-1	-1	-1	4		0	0						Untertest3.avi	0	880	547	72	111				0	Content		-72	-111	18916321	2311871247
18933	09:11:33.765	00:00:18.932	1136	-1024	-768	-1	-1	-1	-1	4	-1024	-768	-1	-1	-1	-1	4		0	0						Untertest3.avi	0	880	547	72	111				0	Content		-72	-111	18932938	2311887864
18950	09:11:33.782	00:00:18.949	1137	-1024	-768	-1	-1	-1	-1	4	-1024	-768	-1	-1	-1	-1	4		0	0						Untertest3.avi	0	880	547	72	111				0	Content		-72	-111	18949605	2311904531
18966	09:11:33.798	00:00:18.966	1138	-1024	-768	-1	-1	-1	-1	4	-1024	-768	-1	-1	-1	-1	4		0	0						Untertest3.avi	0	880	547	72	111				0	Content		-72	-111	18966265	2311921191
18983	09:11:33.815	00:00:18.982	1139	-1024	-768	-1	-1	-1	-1	4	-1024	-768	-1	-1	-1	-1	4		0	0						Untertest3.avi	0	880	547	72	111				0	Content		-72	-111	18982932	2311937858
19000	09:11:33.832	00:00:18.999	1140	-1024	-768	-1	-1	-1	-1	4	-1024	-768	-1	-1	-1	-1	4		0	0						Untertest3.avi	0	880	547	72	111				0	Content		-72	-111	18999559	2311954485
19016	09:11:33.848	00:00:19.016	1141	-1024	-768	-1	-1	-1	-1	4	-1024	-768	-1	-1	-1	-1	4		0	0						Untertest3.avi	0	880	547	72	111				0	Content		-72	-111	19016185	2311971111
19033	09:11:33.865	00:00:19.032	1142	-1024	-768	-1	-1	-1	-1	4	-1024	-768	-1	-1	-1	-1	4		0	0						Untertest3.avi	0	880	547	72	111				0	Content		-72	-111	19032949	2311987875
19050	09:11:33.882	00:00:19.049	1143	-1024	-768	-1	-1	-1	-1	4	-1024	-768	-1	-1	-1	-1	4		0	0						Untertest3.avi	0	880	547	72	111				0	Content		-72	-111	19049557	2312004483
19066	09:11:33.898	00:00:19.066	1144	-1024	-768	-1	-1	-1	-1	4	-1024	-768	-1	-1	-1	-1	4		0	0						Untertest3.avi	0	880	547	72	111				0	Content		-72	-111	19066178	2312021104
19083	09:11:33.915	00:00:19.082	1145	-1024	-768	-1	-1	-1	-1	4	-1024	-768	-1	-1	-1	-1	4		0	0						Untertest3.avi	0	880	547	72	111				0	Content		-72	-111	19082936	2312037862
19100	09:11:33.932	00:00:19.099	1146	-1024	-768	-1	-1	-1	-1	4	-1024	-768	-1	-1	-1	-1	4		0	0						Untertest3.avi	0	880	547	72	111				0	Content		-72	-111	19099550	2312054476
19117	09:11:33.949	00:00:19.116	1147	-1024	-768	-1	-1	-1	-1	4	-1024	-768	-1	-1	-1	-1	4		0	0						Untertest3.avi	0	880	547	72	111				0	Content		-72	-111	19116618	2312071544
19134	09:11:33.966	00:00:19.133	1148	-1024	-768	-1	-1	-1	-1	4	-1024	-768	-1	-1	-1	-1	4		0	0						Untertest3.avi	0	880	547	72	111				0	Content		-72	-111	19133994	2312088920
19151	09:11:33.983	00:00:19.151	1149	-1024	-768	-1	-1	-1	-1	4	-1024	-768	-1	-1	-1	-1	4		0	0						Untertest3.avi	0	880	547	72	111				0	Content		-72	-111	19151240	2312106166
19166	09:11:33.998	00:00:19.166	1150	-1024	-768	-1	-1	-1	-1	4	-1024	-768	-1	-1	-1	-1	4		0	0						Untertest3.avi	0	880	547	72	111				0	Content		-72	-111	19166168	2312121094
19183	09:11:34.015	00:00:19.182	1151	-1024	-768	-1	-1	-1	-1	4	-1024	-768	-1	-1	-1	-1	4		0	0						Untertest3.avi	0	880	547	72	111				0	Content		-72	-111	19182797	2312137723
19200	09:11:34.032	00:00:19.199	1152	-1024	-768	-1	-1	-1	-1	4	-1024	-768	-1	-1	-1	-1	4		0	0						Untertest3.avi	0	880	547	72	111				0	Content		-72	-111	19199542	2312154468
19216	09:11:34.048	00:00:19.216	1153	-1024	-768	-1	-1	-1	-1	4	-1024	-768	-1	-1	-1	-1	4		0	0						Untertest3.avi	0	880	547	72	111				0	Content		-72	-111	19216165	2312171091
19233	09:11:34.065	00:00:19.232	1154	-1024	-768	-1	-1	-1	-1	4	-1024	-768	-1	-1	-1	-1	4		0	0						Untertest3.avi	0	880	547	72	111				0	Content		-72	-111	19232786	2312187712
19249	09:11:34.081	00:00:19.249	1155	-1024	-768	-1	-1	-1	-1	4	-1024	-768	-1	-1	-1	-1	4		0	0						Untertest3.avi	0	880	547	72	111				0	Content		-72	-111	19249410	2312204336
19267	09:11:34.099	00:00:19.266	1156	-1024	-768	-1	-1	-1	-1	4	-1024	-768	-1	-1	-1	-1	4		0	0						Untertest3.avi	0	880	547	72	111				0	Content		-72	-111	19266601	2312221527
19284	09:11:34.116	00:00:19.283	1157	-1024	-768	-1	-1	-1	-1	4	-1024	-768	-1	-1	-1	-1	4		0	0						Untertest3.avi	0	880	547	72	111				0	Content		-72	-111	19283975	2312238901
19301	09:11:34.133	00:00:19.301	1158	-1024	-768	-1	-1	-1	-1	4	-1024	-768	-1	-1	-1	-1	4		0	0						Untertest3.avi	0	880	547	72	111				0	Content		-72	-111	19301221	2312256147
19316	09:11:34.148	00:00:19.316	1159	-1024	-768	-1	-1	-1	-1	4	-1024	-768	-1	-1	-1	-1	4		0	0						Untertest3.avi	0	880	547	72	111				0	Content		-72	-111	19316025	2312270951
19333	09:11:34.165	00:00:19.332	1160	-1024	-768	-1	-1	-1	-1	4	-1024	-768	-1	-1	-1	-1	4		0	0						Untertest3.avi	0	880	547	72	111				0	Content		-72	-111	19332774	2312287700
19349	09:11:34.181	00:00:19.349	1161	-1024	-768	-1	-1	-1	-1	4	-1024	-768	-1	-1	-1	-1	4		0	0						Untertest3.avi	0	880	547	72	111				0	Content		-72	-111	19349398	2312304324
19366	09:11:34.198	00:00:19.366	1162	-1024	-768	-1	-1	-1	-1	4	-1024	-768	-1	-1	-1	-1	4		0	0						Untertest3.avi	0	880	547	72	111				0	Content		-72	-111	19366021	2312320947
19383	09:11:34.215	00:00:19.382	1163	-1024	-768	-1	-1	-1	-1	4	-1024	-768	-1	-1	-1	-1	4		0	0						Untertest3.avi	0	880	547	72	111				0	Content		-72	-111	19382646	2312337572
19399	09:11:34.231	00:00:19.399	1164	-1024	-768	-1	-1	-1	-1	4	-1024	-768	-1	-1	-1	-1	4		0	0						Untertest3.avi	0	880	547	72	111				0	Content		-72	-111	19399269	2312354195
19416	09:11:34.248	00:00:19.416	1165	-1024	-768	-1	-1	-1	-1	4	-1024	-768	-1	-1	-1	-1	4		0	0						Untertest3.avi	0	880	547	72	111				0	Content		-72	-111	19416463	2312371389
19434	09:11:34.266	00:00:19.433	1166	-1024	-768	-1	-1	-1	-1	4	-1024	-768	-1	-1	-1	-1	4		0	0						Untertest3.avi	0	880	547	72	111				0	Content		-72	-111	19433835	2312388761
19451	09:11:34.283	00:00:19.451	1167	-1024	-768	-1	-1	-1	-1	4	-1024	-768	-1	-1	-1	-1	4		0	0						Untertest3.avi	0	880	547	72	111				0	Content		-72	-111	19451081	2312406007
19466	09:11:34.298	00:00:19.465	1168	-1024	-768	-1	-1	-1	-1	4	-1024	-768	-1	-1	-1	-1	4		0	0						Untertest3.avi	0	880	547	72	111				0	Content		-72	-111	19465898	2312420824
19483	09:11:34.315	00:00:19.482	1169	-1024	-768	-1	-1	-1	-1	4	-1024	-768	-1	-1	-1	-1	4		0	0						Untertest3.avi	0	880	547	72	111				0	Content		-72	-111	19482637	2312437563
19499	09:11:34.331	00:00:19.499	1170	-1024	-768	-1	-1	-1	-1	4	-1024	-768	-1	-1	-1	-1	4		0	0						Untertest3.avi	0	880	547	72	111				0	Content		-72	-111	19499256	2312454182
19516	09:11:34.348	00:00:19.515	1171	-1024	-768	-1	-1	-1	-1	4	-1024	-768	-1	-1	-1	-1	4		0	0						Untertest3.avi	0	880	547	72	111				0	Content		-72	-111	19515889	2312470815
19533	09:11:34.365	00:00:19.532	1172	-1024	-768	-1	-1	-1	-1	4	-1024	-768	-1	-1	-1	-1	4		0	0						Untertest3.avi	0	880	547	72	111				0	Content		-72	-111	19532503	2312487429
19549	09:11:34.381	00:00:19.549	1173	-1024	-768	-1	-1	-1	-1	4	-1024	-768	-1	-1	-1	-1	4		0	0						Untertest3.avi	0	880	547	72	111				0	Content		-72	-111	19549251	2312504177
19566	09:11:34.398	00:00:19.566	1174	-1024	-768	-1	-1	-1	-1	4	-1024	-768	-1	-1	-1	-1	4		0	0						Untertest3.avi	0	880	547	72	111				0	Content		-72	-111	19566320	2312521246
19584	09:11:34.416	00:00:19.583	1175	-1024	-768	-1	-1	-1	-1	4	-1024	-768	-1	-1	-1	-1	4		0	0						Untertest3.avi	0	880	547	72	111				0	Content		-72	-111	19583690	2312538616
19599	09:11:34.431	00:00:19.599	1176	716,4585	797,9568	0,4177011	0,605444	477,3063	3,098752	3	799,8342	822,4652	0,4176541	0,6054351	477,3065	3,080367	1	19	800	822						Untertest3.avi	0	880	547	72	111	1082	761	366	0	Content		728	711	19599236	2312554162
19616	09:11:34.448	00:00:19.615	1177	716,4585	797,9568	0,4179169	0,6054306	475,7341	3,098752	3	799,8342	822,4652	0,4179169	0,6054306	475,7341	3,080367	1	19	800	822						Untertest3.avi	0	880	547	72	111	1082	761	366	0	Content		728	711	19615880	2312570806
19632	09:11:34.464	00:00:19.632	1178	1120,395	848,2406	0,590347	0,58212	475,7311	3,162564	3	1176,635	874,1395	0,5893698	0,5821337	458,1469	3,033463	1	19	1177	874						Untertest3.avi	0	880	547	72	111	1082	761	366	0	Content		1105	763	19632493	2312587419
19649	09:11:34.481	00:00:19.649	1179	1051,579	855,3766	0,5891308	0,5820274	457,9143	3,032268	3	1198,343	881,2804	0,5893065	0,5820997	457,9143	3,025939	1	19	1198	881						Untertest3.avi	0	880	547	72	111	1082	761	366	0	Content		1126	770	19649116	2312604042
19666	09:11:34.498	00:00:19.665	1180	1062,918	845,2458	0,5893486	0,5819964	464,3296	3,145824	3	1184,153	868,5262	0,5891725	0,5820771	458,0052	3,095539	1	19	1184	869						Untertest3.avi	0	880	547	72	111	1082	761	366	0	Content		1112	758	19665739	2312620665
19682	09:11:34.514	00:00:19.682	1181	1030,086	843,3831	0,5889664	0,5820703	457,8765	3,103149	3	1167,643	866,8967	0,5891022	0,5821538	457,8765	3,09431	1	19	1168	867						Untertest3.avi	0	880	547	72	111	1082	761	366	0	Content		1096	756	19682489	2312637415
19699	09:11:34.531	00:00:19.699	1182	1044,286	853,1255	0,588991	0,5821094	457,9292	3,104915	3	1185,622	878,373	0,5891323	0,5821875	457,9292	3,097129	1	19	1186	878						Untertest3.avi	0	880	547	72	111	1082	761	366	0	Content		1114	767	19699113	2312654039
19716	09:11:34.548	00:00:19.715	1183	1032,784	847,0015	0,5890329	0,5821939	457,9363	3,125702	3	1166,837	871,7067	0,5891314	0,5822684	457,9363	3,116688	1	19	1167	872						Untertest3.avi	0	880	547	72	111	1082	761	366	0	Content		1095	761	19715735	2312670661
19732	09:11:34.564	00:00:19.732	1184	1038,062	845,4349	0,5893594	0,5823062	464,9088	3,2014	3	1150,029	867,1406	0,5891188	0,5824091	458,0046	3,144935	1	19	1150	867						Untertest3.avi	0	880	547	72	111	1082	761	366	0	Content		1078	756	19732484	2312687410
19749	09:11:34.581	00:00:19.749	1185	1019,752	848,9595	0,5889764	0,5825546	458,0253	3,124596	3	1154,176	866,9213	0,5891044	0,5827466	458,0253	3,11547	1	19	1154	867						Untertest3.avi	0	880	547	72	111	1082	761	366	0	Content		1082	756	19749107	2312704033
19766	09:11:34.598	00:00:19.765	1186	1061,809	853,1075	0,5893323	0,582874	464,6636	3,20434	3	1172,523	879,7076	0,5890544	0,5829099	458,0361	3,14965	1	19	1173	880						Untertest3.avi	0	880	547	72	111	1082	761	366	0	Content		1101	769	19765732	2312720658
19782	09:11:34.614	00:00:19.782	1187	1021,709	837,1674	0,5887585	0,5831507	458,2671	3,110242	3	1152,893	864,7075	0,5888453	0,5831537	458,2671	3,100312	1	19	1153	865						Untertest3.avi	0	880	547	72	111	1082	761	366	0	Content		1081	754	19782355	2312737281
19799	09:11:34.631	00:00:19.799	1188	1018,458	852,2278	0,5885697	0,5834898	458,1095	3,150679	3	1152,463	881,4138	0,5886759	0,583496	458,1095	3,141155	1	19	1152	881						Untertest3.avi	0	880	547	72	111	1082	761	366	0	Content		1080	770	19799104	2312754030
19816	09:11:34.648	00:00:19.815	1189	1041,412	851,2842	0,5885409	0,5837507	462,5682	3,113592	3	1157,261	877,4207	0,5883827	0,5837916	458,1899	3,074421	1	19	1157	877						Untertest3.avi	0	880	547	72	111	1082	761	366	0	Content		1085	766	19815728	2312770654
19832	09:11:34.664	00:00:19.832	1190	1035,915	845,3883	0,5881151	0,583918	464,0657	3,178038	3	1154,646	868,5079	0,587959	0,5840008	458,2483	3,129585	1	19	1155	869						Untertest3.avi	0	880	547	72	111	1082	761	366	0	Content		1083	758	19832350	2312787276
19849	09:11:34.681	00:00:19.848	1191	1040,829	860,0786	0,5875608	0,5841233	464,6707	3,164057	3	1157,158	885,8422	0,5873634	0,5841797	458,2802	3,111952	1	19	1157	886						Untertest3.avi	0	880	547	72	111	1082	761	366	0	Content		1085	775	19848974	2312803900
19866	09:11:34.698	00:00:19.865	1192	1001,43	847,5654	0,58639	0,5840775	458,3321	3,091079	3	1138,122	872,8988	0,5865517	0,5841377	458,3321	3,082129	1	19	1138	873						Untertest3.avi	0	880	547	72	111	1082	761	366	0	Content		1066	762	19865598	2312820524
19882	09:11:34.714	00:00:19.882	1193	1004,726	840,5713	0,5854272	0,5840048	458,2908	3,090898	3	1145,313	864,9179	0,5856191	0,5840687	458,2908	3,082719	1	19	1145	865						Untertest3.avi	0	880	547	72	111	1082	761	366	0	Content		1073	754	19882347	2312837273
19899	09:11:34.731	00:00:19.898	1194	1033,846	840,2071	0,5846834	0,5839626	458,5619	3,050733	3	1163,339	866,5795	0,5847523	0,583996	458,5619	3,040031	1	19	1163	867						Untertest3.avi	0	880	547	72	111	1082	761	366	0	Content		1091	756	19898971	2312853897
19916	09:11:34.748	00:00:19.915	1195	1009,09	851,4835	0,583822	0,5838377	458,4185	3,075412	3	1141,583	879,3037	0,5839333	0,5838634	458,4185	3,066119	1	19	1142	879						Untertest3.avi	0	880	547	72	111	1082	761	366	0	Content		1070	768	19915596	2312870522
19932	09:11:34.764	00:00:19.932	1196	1025,176	835,5171	0,58342	0,5837181	465,649	3,114272	3	1128,804	859,9484	0,5831352	0,5837613	458,3806	3,055913	1	19	1129	860						Untertest3.avi	0	880	547	72	111	1082	761	366	0	Content		1057	749	19932345	2312887271
19949	09:11:34.781	00:00:19.948	1197	1005,704	847,9766	0,5823539	0,5836572	459,8901	3,043988	3	1132,678	872,6058	0,5824063	0,5837292	458,5694	3,025572	1	19	1133	873						Untertest3.avi	0	880	547	72	111	1082	761	366	0	Content		1061	762	19948970	2312903896
19966	09:11:34.798	00:00:19.965	1198	946,8336	865,575	0,5821513	0,5839944	460,2817	3,064214	3	1061,447	890,0554	0,5821567	0,5840882	458,5197	3,039867	1	20	1061	890						Untertest3.avi	0	880	547	72	111	935	807	533	0	Content		989	779	19965592	2312920518
19982	09:11:34.814	00:00:19.982	1199	899,813	895,4702	0,5820943	0,5837817	465,1834	3,063315	3	1001,289	920,1067	0,5819053	0,5838742	458,5296	3,007851	1	20	1001	920						Untertest3.avi	0	880	547	72	111	935	807	533	0	Content		929	809	19982216	2312937142
19999	09:11:34.831	00:00:19.998	1200	910,0066	882,811	0,5811225	0,5835704	458,5066	3,074651	3	1037,669	911,0375	0,5813135	0,5836339	458,5066	3,063346	1	20	1038	911						Untertest3.avi	0	880	547	72	111	935	807	533	0	Content		966	800	19998966	2312953892
20016	09:11:34.848	00:00:20.015	1201	906,8777	903,1248	0,5807524	0,5832654	463,0251	3,027298	3	1015,942	921,908	0,5806869	0,5834919	458,461	2,985697	1	20	1016	922						Untertest3.avi	0	880	547	72	111	935	807	533	0	Content		944	811	20015589	2312970515
20032	09:11:34.864	00:00:20.032	1202	893,037	887,572	0,5799035	0,5829046	458,7038	3,030954	3	1020,04	916,2226	0,5801062	0,5829673	458,7038	3,019742	1	20	1020	916						Untertest3.avi	0	880	547	72	111	935	807	533	0	Content		948	805	20032212	2312987138
20049	09:11:34.881	00:00:20.048	1203	885,4126	882,7411	0,5793922	0,5825019	458,4118	3,013319	3	1007,751	912,0167	0,5795638	0,582545	458,4118	3,001754	1	20	1008	912						Untertest3.avi	0	880	547	72	111	935	807	533	0	Content		936	801	20048844	2313003770
20065	09:11:34.897	00:00:20.065	1204	892,4611	895,7421	0,5788115	0,5821193	458,3567	3,056463	3	1016,786	926,1528	0,5789906	0,5821636	458,3567	3,044461	1	20	1017	926						Untertest3.avi	0	880	547	72	111	935	807	533	0	Content		945	815	20065461	2313020387
20082	09:11:34.914	00:00:20.082	1205	889,9277	889,4458	0,5783162	0,5817907	458,2799	3,044431	3	1016,499	918,5704	0,5785236	0,5818465	458,2798	3,032564	1	20	1016	919						Untertest3.avi	0	880	547	72	111	935	807	533	0	Content		944	808	20082210	2313037136
20099	09:11:34.931	00:00:20.098	1206	862,5259	890,9958	0,5778631	0,5815355	458,3399	3,056243	3	987,6586	914,8402	0,5780949	0,5816857	458,3399	3,043849	1	20	988	915						Untertest3.avi	0	880	547	72	111	935	807	533	0	Content		916	804	20098837	2313053763
20116	09:11:34.948	00:00:20.115	1207	886,8431	889,3369	0,5776194	0,5813781	458,38	3,04706	3	1007,639	918,0403	0,5777804	0,5814385	458,38	3,034109	1	20	1008	918						Untertest3.avi	0	880	547	72	111	935	807	533	0	Content		936	807	20115587	2313070513
20132	09:11:34.964	00:00:20.132	1208	888,9045	886,6282	0,5773876	0,5813706	458,4142	3,054383	3	1004,091	917,1658	0,5774928	0,5813985	458,4142	3,040666	1	20	1004	917						Untertest3.avi	0	880	547	72	111	935	807	533	0	Content		932	806	20132209	2313087135
20149	09:11:34.981	00:00:20.148	1209	899,0347	888,8666	0,5770857	0,5814188	458,3598	3,044675	3	1012,712	921,1417	0,5771611	0,5814194	458,3598	3,031474	1	20	1013	921						Untertest3.avi	0	880	547	72	111	935	807	533	0	Content		941	810	20148848	2313103774
20165	09:11:34.997	00:00:20.165	1210	885,8319	886,0578	0,5766582	0,5814732	458,4634	3,043116	3	1002,315	917,4926	0,5767745	0,5814803	458,4634	3,030516	1	20	1002	917						Untertest3.avi	0	880	547	72	111	935	807	533	0	Content		930	806	20165455	2313120381
20182	09:11:35.014	00:00:20.182	1211	908,3466	889,6527	0,5767847	0,5814559	469,146	3,122494	3	1001,164	914,9319	0,5764424	0,5815121	458,4334	3,040989	1	20	1001	915						Untertest3.avi	0	880	547	72	111	935	807	533	0	Content		929	804	20182081	2313137007
20199	09:11:35.031	00:00:20.198	1212	886,3548	899,1844	0,57581	0,5815142	458,5951	3,006513	3	1012,7	929,957	0,5760122	0,5815644	458,5951	2,995264	1	20	1013	930						Untertest3.avi	0	880	547	72	111	935	807	533	0	Content		941	819	20198846	2313153772
20215	09:11:35.047	00:00:20.215	1213	905,0664	919,6318	0,5753284	0,5815668	458,649	2,928034	3	1034,561	949,5341	0,5755396	0,581664	458,649	2,917598	1	20	1035	950						Untertest3.avi	0	880	547	72	111	935	807	533	0	Content		963	839	20215454	2313170380
20232	09:11:35.064	00:00:20.232	1214	868,2136	895,2838	0,5748036	0,581778	458,6178	2,982924	3	997,0512	925,4246	0,5750549	0,5818229	458,6178	2,971766	1	20	997	925						Untertest3.avi	0	880	547	72	111	935	807	533	0	Content		925	814	20232077	2313187003
20249	09:11:35.081	00:00:20.248	1215	926,5103	893,5062	0,5749694	0,5819456	468,9623	3,062814	3	1017,771	918,3928	0,5746233	0,5820121	458,6898	2,985315	1	20	1018	918						Untertest3.avi	0	880	547	72	111	935	807	533	0	Content		946	807	20248700	2313203626
20265	09:11:35.097	00:00:20.265	1216	927,1489	904,0542	0,5745479	0,5821911	469,1194	2,975694	3	1015,475	928,3022	0,5741782	0,5822726	458,7446	2,899449	1	20	1015	928						Untertest3.avi	0	880	547	72	111	935	807	533	0	Content		943	817	20265325	2313220251
20282	09:11:35.114	00:00:20.282	1217	916,9459	883,9872	0,5741836	0,5825256	469,8865	2,995495	3	1005,846	901,6704	0,5738205	0,5827068	458,7415	2,914364	1	20	1006	902						Untertest3.avi	0	880	547	72	111	935	807	533	0	Content		934	791	20282074	2313237000
20299	09:11:35.131	00:00:20.298	1218	927,8752	900,3341	0,5740364	0,5828058	472,3051	2,974766	3	1013,217	925,8957	0,5735734	0,5828493	458,7321	2,880261	1	20	1013	926						Untertest3.avi	0	880	547	72	111	935	807	533	0	Content		941	815	20298699	2313253625
20315	09:11:35.147	00:00:20.315	1219	895,8153	899,7699	0,5735548	0,5830871	466,6131	2,940988	3	997,8051	927,6573	0,5733775	0,5831251	458,7792	2,881454	1	20	998	928						Untertest3.avi	0	880	547	72	111	935	807	533	0	Content		926	817	20315447	2313270373
20332	09:11:35.164	00:00:20.332	1220	908,623	894,4135	0,5734227	0,5834154	467,3339	2,913219	3	1007,384	912,751	0,5732136	0,5836057	458,9172	2,850488	1	20	1007	913						Untertest3.avi	0	880	547	72	111	935	807	533	0	Content		935	802	20332070	2313286996
20349	09:11:35.181	00:00:20.348	1221	922,4519	893,1149	0,5732513	0,583761	466,0055	2,878984	3	1019,599	922,12	0,5730234	0,5837834	458,9419	2,824934	1	20	1020	922						Untertest3.avi	0	880	547	72	111	935	807	533	0	Content		948	811	20348691	2313303617
20365	09:11:35.197	00:00:20.365	1222	911,2325	892,442	0,572982	0,5842307	462,5071	2,80331	3	1006,407	922,6563	0,5728228	0,5842415	459,1302	2,770222	1	20	1006	923						Untertest3.avi	0	880	547	72	111	935	807	533	0	Content		934	812	20365317	2313320243
20382	09:11:35.214	00:00:20.381	1223	895,3138	878,4567	0,5729041	0,5843321	464,6638	2,891732	3	990,7354	906,9056	0,5727198	0,584345	459,0474	2,844918	1	20	991	907						Untertest3.avi	0	880	547	72	111	935	807	533	0	Content		919	796	20381941	2313336867
20399	09:11:35.231	00:00:20.398	1224	874,4872	885,7794	0,5724552	0,5845783	459,0978	2,848173	3	989,5059	916,7612	0,5725817	0,5845891	459,0978	2,835662	1	20	990	917						Untertest3.avi	0	880	547	72	111	935	807	533	0	Content		918	806	20398688	2313353614
20415	09:11:35.247	00:00:20.415	1225	284,4386	922,3534	0,5683787	0,5853434	445,9121	2,589625	3	346,6863	979,3933	0,5684391	0,584852	445,9121	2,575982	1	20	347	979						Untertest3.avi	0	880	547	72	111	935	807	533	0	Content		275	868	20415313	2313370239
20432	09:11:35.264	00:00:20.431	1226	900,77	891,5424	0,5725754	0,585225	465,4281	2,907832	3	1005,044	917,8959	0,5724591	0,5852888	459,2745	2,85841	1	20	1005	918						Untertest3.avi	0	880	547	72	111	935	807	533	0	Content		933	807	20431939	2313386865
20449	09:11:35.281	00:00:20.448	1227	888,5617	881,2147	0,572732	0,5854899	465,8801	2,904079	3	989,9431	906,091	0,5725946	0,5855634	459,3844	2,852672	1	20	990	906						Untertest3.avi	0	880	547	72	111	935	807	533	0	Content		918	795	20448561	2313403487
20465	09:11:35.297	00:00:20.465	1228	856,4075	871,1753	0,5726727	0,5857996	459,3134	2,851808	3	979,8232	896,4377	0,5729045	0,5858842	459,3134	2,840263	1	20	980	896						Untertest3.avi	0	880	547	72	111	935	807	533	0	Content		908	785	20465307	2313420233
20482	09:11:35.314	00:00:20.481	1229	622,5064	919,8135	0,5704427	0,5861513	472,3226	2,812533	3	712,4097	945,5693	0,5704904	0,5862987	472,3226	2,798784	1	20	712	946						Untertest3.avi	0	880	547	72	111	935	807	533	0	Content		640	835	20481933	2313436859
20499	09:11:35.331	00:00:20.498	1230	901,6932	916,1793	0,573786	0,5864928	459,3339	2,767437	3	1025,753	950,2296	0,5739518	0,5865109	459,3339	2,756846	1	21	1026	950						Untertest3.avi	0	880	547	72	111	621	853	183	0	Content		954	839	20498556	2313453482
20515	09:11:35.347	00:00:20.515	1231	918,871	893,3022	0,5749853	0,5873262	471,2678	2,843863	3	1013,176	916,6949	0,5746495	0,5874047	459,5305	2,764368	1	21	1013	917						Untertest3.avi	0	880	547	72	111	621	853	183	0	Content		941	806	20515306	2313470232
20532	09:11:35.364	00:00:20.531	1232	-1024	-768	-1	-1	-1	-1	4	-1024	-768	-1	-1	-1	-1	4	21	0	0						Untertest3.avi	0	880	547	72	111	621	853	183	0	Content		-72	-111	20531927	2313486853
20549	09:11:35.381	00:00:20.548	1233	-1024	-768	-1	-1	-1	-1	4	-1024	-768	-1	-1	-1	-1	4	21	0	0						Untertest3.avi	0	880	547	72	111	621	853	183	0	Content		-72	-111	20548552	2313503478
20565	09:11:35.397	00:00:20.565	1234	-1024	-768	-1	-1	-1	-1	4	-1024	-768	-1	-1	-1	-1	4	21	0	0						Untertest3.avi	0	880	547	72	111	621	853	183	0	Content		-72	-111	20565175	2313520101
20582	09:11:35.414	00:00:20.581	1235	-1024	-768	-1	-1	-1	-1	4	-1024	-768	-1	-1	-1	-1	4	21	0	0						Untertest3.avi	0	880	547	72	111	621	853	183	0	Content		-72	-111	20581799	2313536725
20599	09:11:35.431	00:00:20.598	1236	-1024	-768	-1	-1	-1	-1	4	-1024	-768	-1	-1	-1	-1	4	21	0	0						Untertest3.avi	0	880	547	72	111	621	853	183	0	Content		-72	-111	20598550	2313553476
20615	09:11:35.447	00:00:20.615	1237	306,5544	957,0562	0,4108488	0,6306493	471,2678	2,875206	3	373,2432	992,846	0,4108826	0,6306467	471,2678	2,858052	1	21	373	993						Untertest3.avi	0	880	547	72	111	621	853	183	0	Content		301	882	20615173	2313570099
20632	09:11:35.464	00:00:20.631	1238	-1024	-768	-1	-1	-1	-1	4	-1024	-768	-1	-1	-1	-1	4	21	0	0						Untertest3.avi	0	880	547	72	111	621	853	183	0	Content		-72	-111	20631790	2313586716
20648	09:11:35.480	00:00:20.648	1239	-1024	-768	-1	-1	-1	-1	4	-1024	-768	-1	-1	-1	-1	4	21	0	0						Untertest3.avi	0	880	547	72	111	621	853	183	0	Content		-72	-111	20648457	2313603383
20665	09:11:35.497	00:00:20.665	1240	301,4141	943,8531	0,4120479	0,6316128	471,2678	2,874327	3	367,5481	978,7372	0,4120817	0,6316102	471,2678	2,857103	1	21	368	979						Untertest3.avi	0	880	547	72	111	621	853	183	0	Content		296	868	20665169	2313620095
20682	09:11:35.514	00:00:20.681	1241	-1024	-768	-1	-1	-1	-1	4	-1024	-768	-1	-1	-1	-1	4		0	0						Untertest3.avi	0	880	547	72	111				0	Content		-72	-111	20681793	2313636719
20699	09:11:35.531	00:00:20.698	1242	-1024	-768	-1	-1	-1	-1	4	-1024	-768	-1	-1	-1	-1	4		0	0						Untertest3.avi	0	880	547	72	111				0	Content		-72	-111	20698747	2313653673
20715	09:11:35.547	00:00:20.715	1243	-1024	-768	-1	-1	-1	-1	4	-1024	-768	-1	-1	-1	-1	4		0	0						Untertest3.avi	0	880	547	72	111				0	Content		-72	-111	20715358	2313670284
20732	09:11:35.564	00:00:20.732	1244	-1024	-768	-1	-1	-1	-1	4	-1024	-768	-1	-1	-1	-1	4		0	0						Untertest3.avi	0	880	547	72	111				0	Content		-72	-111	20732031	2313686957
20748	09:11:35.580	00:00:20.748	1245	-1024	-768	-1	-1	-1	-1	4	-1024	-768	-1	-1	-1	-1	4		0	0						Untertest3.avi	0	880	547	72	111				0	Content		-72	-111	20748410	2313703336
20765	09:11:35.597	00:00:20.765	1246	-1024	-768	-1	-1	-1	-1	4	-1024	-768	-1	-1	-1	-1	4		0	0						Untertest3.avi	0	880	547	72	111				0	Content		-72	-111	20765158	2313720084
20782	09:11:35.614	00:00:20.781	1247	-1024	-768	-1	-1	-1	-1	4	-1024	-768	-1	-1	-1	-1	4		0	0						Untertest3.avi	0	880	547	72	111				0	Content		-72	-111	20781778	2313736704
20798	09:11:35.630	00:00:20.798	1248	-1024	-768	-1	-1	-1	-1	4	-1024	-768	-1	-1	-1	-1	4		0	0						Untertest3.avi	0	880	547	72	111				0	Content		-72	-111	20798402	2313753328
20815	09:11:35.647	00:00:20.815	1249	-1024	-768	-1	-1	-1	-1	4	-1024	-768	-1	-1	-1	-1	4		0	0						Untertest3.avi	0	880	547	72	111				0	Content		-72	-111	20815150	2313770076
20832	09:11:35.664	00:00:20.831	1250	-1024	-768	-1	-1	-1	-1	4	-1024	-768	-1	-1	-1	-1	4		0	0						Untertest3.avi	0	880	547	72	111				0	Content		-72	-111	20831773	2313786699
20848	09:11:35.680	00:00:20.848	1251	-1024	-768	-1	-1	-1	-1	4	-1024	-768	-1	-1	-1	-1	4		0	0						Untertest3.avi	0	880	547	72	111				0	Content		-72	-111	20848398	2313803324
20865	09:11:35.697	00:00:20.865	1252	-1024	-768	-1	-1	-1	-1	4	-1024	-768	-1	-1	-1	-1	4		0	0						Untertest3.avi	0	880	547	72	111				0	Content		-72	-111	20865019	2313819945
20882	09:11:35.714	00:00:20.881	1253	-1024	-768	-1	-1	-1	-1	4	-1024	-768	-1	-1	-1	-1	4		0	0						Untertest3.avi	0	880	547	72	111				0	Content		-72	-111	20881767	2313836693
20898	09:11:35.730	00:00:20.898	1254	-1024	-768	-1	-1	-1	-1	4	-1024	-768	-1	-1	-1	-1	4		0	0						Untertest3.avi	0	880	547	72	111				0	Content		-72	-111	20898389	2313853315
20915	09:11:35.747	00:00:20.915	1255	-1024	-768	-1	-1	-1	-1	4	-1024	-768	-1	-1	-1	-1	4		0	0						Untertest3.avi	0	880	547	72	111				0	Content		-72	-111	20915004	2313869930
20932	09:11:35.764	00:00:20.931	1256	-1024	-768	-1	-1	-1	-1	4	-1024	-768	-1	-1	-1	-1	4		0	0						Untertest3.avi	0	880	547	72	111				0	Content		-72	-111	20931955	2313886881
20948	09:11:35.780	00:00:20.948	1257	-1024	-768	-1	-1	-1	-1	4	-1024	-768	-1	-1	-1	-1	4		0	0						Untertest3.avi	0	880	547	72	111				0	Content		-72	-111	20948384	2313903310
20965	09:11:35.797	00:00:20.965	1258	-1024	-768	-1	-1	-1	-1	4	-1024	-768	-1	-1	-1	-1	4		0	0						Untertest3.avi	0	880	547	72	111				0	Content		-72	-111	20965128	2313920054
20982	09:11:35.814	00:00:20.981	1259	-1024	-768	-1	-1	-1	-1	4	-1024	-768	-1	-1	-1	-1	4		0	0						Untertest3.avi	0	880	547	72	111				0	Content		-72	-111	20981626	2313936552
20999	09:11:35.831	00:00:20.998	1260	-1024	-768	-1	-1	-1	-1	4	-1024	-768	-1	-1	-1	-1	4		0	0						Untertest3.avi	0	880	547	72	111				0	Content		-72	-111	20998571	2313953497
21015	09:11:35.847	00:00:21.014	1261	-1024	-768	-1	-1	-1	-1	4	-1024	-768	-1	-1	-1	-1	4		0	0						Untertest3.avi	0	880	547	72	111				0	Content		-72	-111	21014999	2313969925
21032	09:11:35.864	00:00:21.031	1262	669,4083	787,5784	0,4167917	0,6487675	485,1527	2,892848	1	757,7419	811,236	0,416824	0,648765	485,1527	2,876136	3	22	669	788						Untertest3.avi	0	880	547	72	111	643	664	283	0	Content		597	677	21031622	2313986548
21048	09:11:35.880	00:00:21.048	1263	704,2858	775,2222	0,4170593	0,6493879	485,1527	2,932451	1	795,1594	797,8536	0,4170915	0,6493854	485,1527	2,915931	3	22	704	775						Untertest3.avi	0	880	547	72	111	643	664	283	0	Content		632	664	21048245	2314003171
21065	09:11:35.897	00:00:21.065	1264	745,4821	785,8054	0,4158309	0,6503099	491,6613	2,862922	1	839,8569	809,8588	0,4158534	0,6503012	491,6613	2,84738	3	22	745	786						Untertest3.avi	0	880	547	72	111	643	664	283	0	Content		673	675	21065189	2314020115
21082	09:11:35.914	00:00:21.081	1265	708,1272	774,178	0,4159216	0,651001	491,6613	2,832911	1	799,9864	797,0971	0,4159531	0,6509985	491,6613	2,817027	3	22	708	774						Untertest3.avi	0	880	547	72	111	643	664	283	0	Content		636	663	21081989	2314036915
21099	09:11:35.931	00:00:21.098	1266	694,5325	778,0139	0,4166895	0,6524364	491,6613	2,882118	1	785,5478	801,259	0,416721	0,6524339	491,6613	2,865774	3	22	695	778						Untertest3.avi	0	880	547	72	111	643	664	283	0	Content		623	667	21098557	2314053483
21115	09:11:35.947	00:00:21.114	1267	701,6258	775,6465	0,4219043	0,6539871	475,2173	2,911415	1	784,2685	798,1212	0,4218703	0,6539778	475,2173	2,894311	3	22	702	776						Untertest3.avi	0	880	547	72	111	643	664	283	0	Content		630	665	21114862	2314069788
21131	09:11:35.963	00:00:21.131	1268	719,2524	779,9599	0,4222912	0,6557435	475,2173	2,737622	1	809,9996	802,2523	0,4223245	0,6557409	475,2173	2,722831	3	22	719	780						Untertest3.avi	0	880	547	72	111	643	664	283	0	Content		647	669	21131486	2314086412
21148	09:11:35.980	00:00:21.148	1269	691,8524	765,3534	0,4223961	0,6576976	475,2173	2,665979	1	779,8544	786,6738	0,4224294	0,6576949	475,2173	2,6511	3	22	692	765						Untertest3.avi	0	880	547	72	111	643	664	283	0	Content		620	654	21148108	2314103034
21165	09:11:35.997	00:00:21.165	1270	734,8517	757,8362	0,4183368	0,6600403	491,9984	2,851872	1	823,8502	779,8409	0,4183218	0,6600316	491,9984	2,835722	3	22	735	758						Untertest3.avi	0	880	547	72	111	643	664	283	0	Content		663	647	21165178	2314120104
21181	09:11:36.013	00:00:21.181	1271	694,9594	774,6545	0,4186495	0,6623871	491,9984	2,914861	1	786,1033	797,6265	0,4186809	0,6623846	491,9984	2,898305	3	22	695	775						Untertest3.avi	0	880	547	72	111	643	664	283	0	Content		623	664	21181481	2314136407
21198	09:11:36.030	00:00:21.198	1272	712,5159	774,8498	0,4188722	0,6649529	491,9984	2,921764	1	805,0193	797,757	0,4189037	0,6649503	491,9984	2,905352	3	22	713	775						Untertest3.avi	0	880	547	72	111	643	664	283	0	Content		641	664	21198105	2314153031
21215	09:11:36.047	00:00:21.214	1273	712,1545	770,9676	0,4177468	0,6676862	497,2004	3,006544	1	797,7242	794,3318	0,4177071	0,6676776	497,2004	2,98858	3	22	712	771						Untertest3.avi	0	880	547	72	111	643	664	283	0	Content		640	660	21214728	2314169654
21232	09:11:36.064	00:00:21.231	1274	734,2772	774,8705	0,4179677	0,6705251	497,2004	2,869065	1	829,2963	797,9873	0,4179986	0,6705226	497,2004	2,853378	3	22	734	775						Untertest3.avi	0	880	547	72	111	643	664	283	0	Content		662	664	21231798	2314186724
21248	09:11:36.080	00:00:21.248	1275	717,2991	761,0656	0,4180872	0,6735238	497,2004	2,892648	1	810,6182	783,2136	0,4181181	0,6735213	497,2004	2,876478	3	22	717	761						Untertest3.avi	0	880	547	72	111	643	664	283	0	Content		645	650	21248098	2314203024
21265	09:11:36.097	00:00:21.265	1276	716,957	787,5339	0,4171916	0,675757	501,4763	3,066932	1	801,7437	812,3575	0,4171328	0,6757485	501,4763	3,048336	3	22	717	788						Untertest3.avi	0	880	547	72	111	643	664	283	0	Content		645	677	21265165	2314220091
21281	09:11:36.113	00:00:21.281	1277	727,9549	748,7734	0,4174175	0,6783153	501,4764	2,903427	1	822,4974	770,2094	0,417448	0,6783128	501,4764	2,887291	3	22	728	749						Untertest3.avi	0	880	547	72	111	643	664	283	0	Content		656	638	21281469	2314236395
21299	09:11:36.131	00:00:21.298	1278	720,542	758,1003	0,4176489	0,6802676	501,4764	3,039593	1	814,9243	780,238	0,4176794	0,6802651	501,4764	3,022431	3	22	721	758						Untertest3.avi	0	880	547	72	111	643	664	283	0	Content		649	647	21298538	2314253464
21315	09:11:36.147	00:00:21.314	1279	756,8204	760,1096	0,4197349	0,6825098	493,7978	2,996564	1	853,1884	782,1235	0,4197676	0,6825011	493,7978	2,980193	3	23	757	760						Untertest3.avi	0	880	547	72	111	959	789	217	0	Content		685	649	21314842	2314269768
21332	09:11:36.164	00:00:21.331	1280	1087,132	868,5052	0,5848532	0,6547777	493,7977	3,085944	1	1234,471	901,297	0,5848844	0,6547752	493,7977	3,079045	3	23	1087	869						Untertest3.avi	0	880	547	72	111	959	789	217	0	Content		1015	758	21331965	2314286891
21349	09:11:36.181	00:00:21.348	1281	1009,856	903,7781	0,5903343	0,6571501	493,7977	3,065725	3	1056,405	928,2225	0,5892436	0,6571655	473,0223	2,924886	1	23	1056	928						Untertest3.avi	0	880	547	72	111	959	789	217	0	Content		984	817	21348589	2314303515
21365	09:11:36.197	00:00:21.365	1282	979,5788	909,281	0,5903114	0,6596043	493,7977	3,096428	3	1043,37	930,4816	0,5893685	0,6596773	473,0586	2,956899	1	23	1043	930						Untertest3.avi	0	880	547	72	111	959	789	217	0	Content		971	819	21365157	2314320083
21381	09:11:36.213	00:00:21.381	1283	995,843	887,7527	0,5902306	0,6621084	493,7977	3,044502	3	1041,259	911,7764	0,5891327	0,6621239	472,8751	2,903585	1	23	1041	912						Untertest3.avi	0	880	547	72	111	959	789	217	0	Content		969	801	21381335	2314336261
21398	09:11:36.230	00:00:21.398	1284	968,6248	896,3798	0,5899822	0,6642731	493,7977	3,125241	3	1014,538	920,4659	0,5888925	0,6642885	472,9777	2,981397	1	23	1015	920						Untertest3.avi	0	880	547	72	111	959	789	217	0	Content		943	809	21398404	2314353330
21415	09:11:36.247	00:00:21.414	1285	971,2786	880,921	0,5898885	0,6660617	493,7977	3,158431	3	1033,425	900,9683	0,5889437	0,6661462	473,0135	3,015703	1	23	1033	901						Untertest3.avi	0	880	547	72	111	959	789	217	0	Content		961	790	21414708	2314369634
21431	09:11:36.263	00:00:21.431	1286	962,9322	876,7599	0,5897503	0,6675655	493,7978	3,146204	3	1025,422	896,8533	0,5888096	0,667646	472,8229	3,002825	1	23	1025	897						Untertest3.avi	0	880	547	72	111	959	789	217	0	Content		953	786	21431330	2314386256
21448	09:11:36.280	00:00:21.447	1287	960,3034	875,7473	0,589562	0,6685666	493,7977	3,150807	3	1021,303	894,9946	0,5886119	0,6686607	472,8365	3,006999	1	23	1021	895						Untertest3.avi	0	880	547	72	111	959	789	217	0	Content		949	784	21447953	2314402879
21465	09:11:36.297	00:00:21.465	1288	958,0016	879,6245	0,5893267	0,669344	493,7977	3,191096	3	1017,897	899,1256	0,5883719	0,6694324	472,955	3,046066	1	23	1018	899						Untertest3.avi	0	880	547	72	111	959	789	217	0	Content		946	788	21465200	2314420126
21482	09:11:36.314	00:00:21.481	1289	969,0519	891,1519	0,5889465	0,6701462	493,7977	3,156931	3	1029,806	910,6926	0,5879989	0,6702388	473,0325	3,01402	1	23	1030	911						Untertest3.avi	0	880	547	72	111	959	789	217	0	Content		958	800	21481826	2314436752
21498	09:11:36.330	00:00:21.498	1290	937,5353	878,2014	0,5878988	0,6709011	482,3195	3,070612	3	1034,662	903,0023	0,5875514	0,6709588	472,9957	3,000381	1	23	1035	903						Untertest3.avi	0	880	547	72	111	959	789	217	0	Content		963	792	21498393	2314453319
21515	09:11:36.347	00:00:21.514	1291	937,6938	876,2935	0,5876045	0,6715664	486,0191	3,155685	3	1026,361	899,4659	0,5870952	0,6716295	472,8362	3,059854	1	23	1026	899						Untertest3.avi	0	880	547	72	111	959	789	217	0	Content		954	788	21514699	2314469625
21532	09:11:36.364	00:00:21.531	1292	923,6245	866,507	0,5866107	0,6725771	472,9279	3,013109	3	1044,266	895,6796	0,5867072	0,6725888	472,9279	3,000813	1	24	1044	896						Untertest3.avi	0	880	547	72	111	742	822	133	0	Content		972	785	21531821	2314486747
21548	09:11:36.380	00:00:21.548	1293	804,6207	903,2427	0,5868828	0,6746359	472,9279	3,1405	3	912,3157	936,5311	0,5869179	0,6746262	472,9279	3,125313	1	24	912	937						Untertest3.avi	0	880	547	72	111	742	822	133	0	Content		840	826	21548444	2314503370
21565	09:11:36.397	00:00:21.565	1294	134,5841	943,5705	0,5806343	0,6757566	472,9279	3,104269	3	190,5287	979,3821	0,5806695	0,6757469	472,9279	3,087003	1	24	191	979						Untertest3.avi	0	880	547	72	111	742	822	133	0	Content		119	868	21565014	2314519940
21581	09:11:36.413	00:00:21.581	1295	725,81	897,5067	0,5865679	0,6757267	472,9279	3,24413	3	814,1564	929,7307	0,5866327	0,6757168	472,9279	3,22389	1	24	814	930						Untertest3.avi	0	880	547	72	111	742	822	133	0	Content		742	819	21581316	2314536242
21598	09:11:36.430	00:00:21.597	1296	-1024	-768	-1	-1	-1	-1	4	-1024	-768	-1	-1	-1	-1	4	24	0	0						Untertest3.avi	0	880	547	72	111	742	822	133	0	Content		-72	-111	21597940	2314552866
21615	09:11:36.447	00:00:21.614	1297	-1024	-768	-1	-1	-1	-1	4	-1024	-768	-1	-1	-1	-1	4	24	0	0						Untertest3.avi	0	880	547	72	111	742	822	133	0	Content		-72	-111	21614580	2314569506
21632	09:11:36.464	00:00:21.631	1298	-1024	-768	-1	-1	-1	-1	4	-1024	-768	-1	-1	-1	-1	4	24	0	0						Untertest3.avi	0	880	547	72	111	742	822	133	0	Content		-72	-111	21631631	2314586557
21648	09:11:36.480	00:00:21.648	1299	151,1601	943,8951	0,5793647	0,6794132	472,9279	3,169691	3	208,1131	979,6415	0,5793999	0,6794035	472,9279	3,151608	1	24	208	980						Untertest3.avi	0	880	547	72	111	742	822	133	0	Content		136	869	21648059	2314602985
21665	09:11:36.497	00:00:21.664	1300	-1024	-768	-1	-1	-1	-1	4	-1024	-768	-1	-1	-1	-1	4		0	0						Untertest3.avi	0	880	547	72	111				0	Content		-72	-111	21664806	2314619732
21682	09:11:36.514	00:00:21.681	1301	-1024	-768	-1	-1	-1	-1	4	-1024	-768	-1	-1	-1	-1	4		0	0						Untertest3.avi	0	880	547	72	111				0	Content		-72	-111	21681568	2314636494
21698	09:11:36.530	00:00:21.698	1302	-1024	-768	-1	-1	-1	-1	4	-1024	-768	-1	-1	-1	-1	4		0	0						Untertest3.avi	0	880	547	72	111				0	Content		-72	-111	21698422	2314653348
21715	09:11:36.547	00:00:21.714	1303	-1024	-768	-1	-1	-1	-1	4	-1024	-768	-1	-1	-1	-1	4		0	0						Untertest3.avi	0	880	547	72	111				0	Content		-72	-111	21714674	2314669600
21732	09:11:36.564	00:00:21.731	1304	-1024	-768	-1	-1	-1	-1	4	-1024	-768	-1	-1	-1	-1	4		0	0						Untertest3.avi	0	880	547	72	111				0	Content		-72	-111	21731557	2314686483
21748	09:11:36.580	00:00:21.748	1305	-1024	-768	-1	-1	-1	-1	4	-1024	-768	-1	-1	-1	-1	4		0	0						Untertest3.avi	0	880	547	72	111				0	Content		-72	-111	21748048	2314702974
21765	09:11:36.597	00:00:21.764	1306	-1024	-768	-1	-1	-1	-1	4	-1024	-768	-1	-1	-1	-1	4		0	0						Untertest3.avi	0	880	547	72	111				0	Content		-72	-111	21764799	2314719725
21781	09:11:36.613	00:00:21.781	1307	-1024	-768	-1	-1	-1	-1	4	-1024	-768	-1	-1	-1	-1	4		0	0						Untertest3.avi	0	880	547	72	111				0	Content		-72	-111	21781422	2314736348
21798	09:11:36.630	00:00:21.798	1308	-1024	-768	-1	-1	-1	-1	4	-1024	-768	-1	-1	-1	-1	4		0	0						Untertest3.avi	0	880	547	72	111				0	Content		-72	-111	21798046	2314752972
21815	09:11:36.647	00:00:21.814	1309	474,3768	861,3481	0,4154949	0,714345	501,3589	3,232835	3	543,3506	892,0634	0,4154361	0,7143364	501,3589	3,211515	1	25	543	892						Untertest3.avi	0	880	547	72	111	449	824	34	0	Content		471	781	21814548	2314769474
21831	09:11:36.663	00:00:21.831	1310	427,3226	943,1274	0,4203693	0,7163826	485,336	3,18786	3	500,4498	979,0817	0,4203819	0,7163734	485,336	3,167985	1	25	500	979						Untertest3.avi	0	880	547	72	111	449	824	34	0	Content		428	868	21831414	2314786340
21848	09:11:36.680	00:00:21.848	1311	-1024	-768	-1	-1	-1	-1	4	-1024	-768	-1	-1	-1	-1	4		0	0						Untertest3.avi	0	880	547	72	111				0	Content		-72	-111	21848164	2314803090
21865	09:11:36.697	00:00:21.864	1312	-1024	-768	-1	-1	-1	-1	4	-1024	-768	-1	-1	-1	-1	4		0	0						Untertest3.avi	0	880	547	72	111				0	Content		-72	-111	21864787	2314819713
21881	09:11:36.713	00:00:21.881	1313	-1024	-768	-1	-1	-1	-1	4	-1024	-768	-1	-1	-1	-1	4		0	0						Untertest3.avi	0	880	547	72	111				0	Content		-72	-111	21881355	2314836281
21898	09:11:36.730	00:00:21.898	1314	-1024	-768	-1	-1	-1	-1	4	-1024	-768	-1	-1	-1	-1	4		0	0						Untertest3.avi	0	880	547	72	111				0	Content		-72	-111	21898036	2314852962
21915	09:11:36.747	00:00:21.914	1315	-1024	-768	-1	-1	-1	-1	4	-1024	-768	-1	-1	-1	-1	4		0	0						Untertest3.avi	0	880	547	72	111				0	Content		-72	-111	21914784	2314869710
21931	09:11:36.763	00:00:21.931	1316	-1024	-768	-1	-1	-1	-1	4	-1024	-768	-1	-1	-1	-1	4		0	0						Untertest3.avi	0	880	547	72	111				0	Content		-72	-111	21931409	2314886335
21948	09:11:36.780	00:00:21.948	1317	-1024	-768	-1	-1	-1	-1	4	-1024	-768	-1	-1	-1	-1	4		0	0						Untertest3.avi	0	880	547	72	111				0	Content		-72	-111	21948034	2314902960
21965	09:11:36.797	00:00:21.964	1318	-1024	-768	-1	-1	-1	-1	4	-1024	-768	-1	-1	-1	-1	4		0	0						Untertest3.avi	0	880	547	72	111				0	Content		-72	-111	21964657	2314919583
21981	09:11:36.813	00:00:21.981	1319	-1024	-768	-1	-1	-1	-1	4	-1024	-768	-1	-1	-1	-1	4		0	0						Untertest3.avi	0	880	547	72	111				0	Content		-72	-111	21981405	2314936331
21998	09:11:36.830	00:00:21.997	1320	-1024	-768	-1	-1	-1	-1	4	-1024	-768	-1	-1	-1	-1	4		0	0						Untertest3.avi	0	880	547	72	111				0	Content		-72	-111	21997655	2314952581
22015	09:11:36.847	00:00:22.014	1321	-1024	-768	-1	-1	-1	-1	4	-1024	-768	-1	-1	-1	-1	4		0	0						Untertest3.avi	0	880	547	72	111				0	Content		-72	-111	22014719	2314969645
22031	09:11:36.863	00:00:22.031	1322	-1024	-768	-1	-1	-1	-1	4	-1024	-768	-1	-1	-1	-1	4		0	0						Untertest3.avi	0	880	547	72	111				0	Content		-72	-111	22031344	2314986270
22048	09:11:36.880	00:00:22.047	1323	-1024	-768	-1	-1	-1	-1	4	-1024	-768	-1	-1	-1	-1	4		0	0						Untertest3.avi	0	880	547	72	111				0	Content		-72	-111	22047969	2315002895
22064	09:11:36.896	00:00:22.064	1324	-1024	-768	-1	-1	-1	-1	4	-1024	-768	-1	-1	-1	-1	4		0	0						Untertest3.avi	0	880	547	72	111				0	Content		-72	-111	22064274	2315019200
22081	09:11:36.913	00:00:22.080	1325	-1024	-768	-1	-1	-1	-1	4	-1024	-768	-1	-1	-1	-1	4		0	0						Untertest3.avi	0	880	547	72	111				0	Content		-72	-111	22080893	2315035819
22099	09:11:36.931	00:00:22.098	1326	-1024	-768	-1	-1	-1	-1	4	-1024	-768	-1	-1	-1	-1	4		0	0						Untertest3.avi	0	880	547	72	111				0	Content		-72	-111	22098767	2315053693
22115	09:11:36.947	00:00:22.115	1327	-1024	-768	-1	-1	-1	-1	4	-1024	-768	-1	-1	-1	-1	4		0	0						Untertest3.avi	0	880	547	72	111				0	Content		-72	-111	22115392	2315070318
22131	09:11:36.963	00:00:22.131	1328	-1024	-768	-1	-1	-1	-1	4	-1024	-768	-1	-1	-1	-1	4		0	0						Untertest3.avi	0	880	547	72	111				0	Content		-72	-111	22131392	2315086318
22148	09:11:36.980	00:00:22.147	1329	-1024	-768	-1	-1	-1	-1	4	-1024	-768	-1	-1	-1	-1	4		0	0						Untertest3.avi	0	880	547	72	111				0	Content		-72	-111	22147527	2315102453
22164	09:11:36.996	00:00:22.164	1330	-1024	-768	-1	-1	-1	-1	4	-1024	-768	-1	-1	-1	-1	4		0	0						Untertest3.avi	0	880	547	72	111				0	Content		-72	-111	22164135	2315119061
22181	09:11:37.013	00:00:22.180	1331	-1024	-768	-1	-1	-1	-1	4	-1024	-768	-1	-1	-1	-1	4		0	0						Untertest3.avi	0	880	547	72	111				0	Content		-72	-111	22180762	2315135688
22198	09:11:37.030	00:00:22.197	1332	-1024	-768	-1	-1	-1	-1	4	-1024	-768	-1	-1	-1	-1	4		0	0						Untertest3.avi	0	880	547	72	111				0	Content		-72	-111	22197951	2315152877
22215	09:11:37.047	00:00:22.215	1333	-1024	-768	-1	-1	-1	-1	4	-1024	-768	-1	-1	-1	-1	4		0	0						Untertest3.avi	0	880	547	72	111				0	Content		-72	-111	22215323	2315170249
22233	09:11:37.065	00:00:22.232	1334	-1024	-768	-1	-1	-1	-1	4	-1024	-768	-1	-1	-1	-1	4		0	0						Untertest3.avi	0	880	547	72	111				0	Content		-72	-111	22232585	2315187511
22247	09:11:37.079	00:00:22.247	1335	-1024	-768	-1	-1	-1	-1	4	-1024	-768	-1	-1	-1	-1	4		0	0						Untertest3.avi	0	880	547	72	111				0	Content		-72	-111	22247378	2315202304
22264	09:11:37.096	00:00:22.264	1336	-1024	-768	-1	-1	-1	-1	4	-1024	-768	-1	-1	-1	-1	4		0	0						Untertest3.avi	0	880	547	72	111				0	Content		-72	-111	22264125	2315219051
22281	09:11:37.113	00:00:22.280	1337	-1024	-768	-1	-1	-1	-1	4	-1024	-768	-1	-1	-1	-1	4		0	0						Untertest3.avi	0	880	547	72	111				0	Content		-72	-111	22280747	2315235673
22297	09:11:37.129	00:00:22.297	1338	-1024	-768	-1	-1	-1	-1	4	-1024	-768	-1	-1	-1	-1	4		0	0						Untertest3.avi	0	880	547	72	111				0	Content		-72	-111	22297369	2315252295
22314	09:11:37.146	00:00:22.313	1339	-1024	-768	-1	-1	-1	-1	4	-1024	-768	-1	-1	-1	-1	4		0	0						Untertest3.avi	0	880	547	72	111				0	Content		-72	-111	22313996	2315268922
22331	09:11:37.163	00:00:22.330	1340	-1024	-768	-1	-1	-1	-1	4	-1024	-768	-1	-1	-1	-1	4		0	0						Untertest3.avi	0	880	547	72	111				0	Content		-72	-111	22330619	2315285545
22348	09:11:37.180	00:00:22.347	1341	-1024	-768	-1	-1	-1	-1	4	-1024	-768	-1	-1	-1	-1	4		0	0						Untertest3.avi	0	880	547	72	111				0	Content		-72	-111	22347813	2315302739
22365	09:11:37.197	00:00:22.365	1342	-1024	-768	-1	-1	-1	-1	4	-1024	-768	-1	-1	-1	-1	4		0	0						Untertest3.avi	0	880	547	72	111				0	Content		-72	-111	22365186	2315320112
22382	09:11:37.214	00:00:22.382	1343	-1024	-768	-1	-1	-1	-1	4	-1024	-768	-1	-1	-1	-1	4		0	0						Untertest3.avi	0	880	547	72	111				0	Content		-72	-111	22382433	2315337359
22397	09:11:37.229	00:00:22.397	1344	-1024	-768	-1	-1	-1	-1	4	-1024	-768	-1	-1	-1	-1	4		0	0						Untertest3.avi	0	880	547	72	111				0	Content		-72	-111	22397238	2315352164
22414	09:11:37.246	00:00:22.413	1345	-1024	-768	-1	-1	-1	-1	4	-1024	-768	-1	-1	-1	-1	4		0	0						Untertest3.avi	0	880	547	72	111				0	Content		-72	-111	22413986	2315368912
22431	09:11:37.263	00:00:22.430	1346	-1024	-768	-1	-1	-1	-1	4	-1024	-768	-1	-1	-1	-1	4		0	0						Untertest3.avi	0	880	547	72	111				0	Content		-72	-111	22430609	2315385535
22447	09:11:37.279	00:00:22.447	1347	-1024	-768	-1	-1	-1	-1	4	-1024	-768	-1	-1	-1	-1	4		0	0						Untertest3.avi	0	880	547	72	111				0	Content		-72	-111	22447234	2315402160
22464	09:11:37.296	00:00:22.463	1348	-1024	-768	-1	-1	-1	-1	4	-1024	-768	-1	-1	-1	-1	4		0	0						Untertest3.avi	0	880	547	72	111				0	Content		-72	-111	22463858	2315418784
22481	09:11:37.313	00:00:22.480	1349	-1024	-768	-1	-1	-1	-1	4	-1024	-768	-1	-1	-1	-1	4		0	0						Untertest3.avi	0	880	547	72	111				0	Content		-72	-111	22480605	2315435531
22498	09:11:37.330	00:00:22.497	1350	-1024	-768	-1	-1	-1	-1	4	-1024	-768	-1	-1	-1	-1	4		0	0						Untertest3.avi	0	880	547	72	111				0	Content		-72	-111	22497674	2315452600
22515	09:11:37.347	00:00:22.515	1351	-1024	-768	-1	-1	-1	-1	4	-1024	-768	-1	-1	-1	-1	4		0	0						Untertest3.avi	0	880	547	72	111				0	Content		-72	-111	22515047	2315469973
22532	09:11:37.364	00:00:22.532	1352	-1024	-768	-1	-1	-1	-1	4	-1024	-768	-1	-1	-1	-1	4		0	0						Untertest3.avi	0	880	547	72	111				0	Content		-72	-111	22532293	2315487219
22547	09:11:37.379	00:00:22.547	1353	-1024	-768	-1	-1	-1	-1	4	-1024	-768	-1	-1	-1	-1	4		0	0						Untertest3.avi	0	880	547	72	111				0	Content		-72	-111	22547220	2315502146
22564	09:11:37.396	00:00:22.563	1354	-1024	-768	-1	-1	-1	-1	4	-1024	-768	-1	-1	-1	-1	4		0	0						Untertest3.avi	0	880	547	72	111				0	Content		-72	-111	22563844	2315518770
22581	09:11:37.413	00:00:22.580	1355	-1024	-768	-1	-1	-1	-1	4	-1024	-768	-1	-1	-1	-1	4		0	0						Untertest3.avi	0	880	547	72	111				0	Content		-72	-111	22580591	2315535517
22597	09:11:37.429	00:00:22.597	1356	-1024	-768	-1	-1	-1	-1	4	-1024	-768	-1	-1	-1	-1	4		0	0						Untertest3.avi	0	880	547	72	111				0	Content		-72	-111	22597214	2315552140
22614	09:11:37.446	00:00:22.613	1357	-1024	-768	-1	-1	-1	-1	4	-1024	-768	-1	-1	-1	-1	4		0	0						Untertest3.avi	0	880	547	72	111				0	Content		-72	-111	22613835	2315568761
22632	09:11:37.464	00:00:22.631	1358	831,959	965,2467	0,5957459	0,8043651	495,5925	3,198696	1	936,0474	1004,476	0,5958056	0,8043557	495,5925	3,180357	3	26	832	965						Untertest3.avi	0	880	547	72	111	718	871	133	0	Content		760	854	22631903	2315586829
22648	09:11:37.480	00:00:22.648	1359	151,5164	959,2217	0,5790193	0,8063093	495,5925	3,279352	3	211,6144	997,5397	0,5790517	0,8063	495,5925	3,260416	1	26	212	998						Untertest3.avi	0	880	547	72	111	718	871	133	0	Content		140	887	22648332	2315603258
22665	09:11:37.497	00:00:22.665	1360	-1024	-768	-1	-1	-1	-1	4	-1024	-768	-1	-1	-1	-1	4	26	0	0						Untertest3.avi	0	880	547	72	111	718	871	133	0	Content		-72	-111	22665079	2315620005
22682	09:11:37.514	00:00:22.681	1361	836,8077	957,3811	0,5836931	0,8075294	495,5925	3,255826	3	928,196	987,0485	0,5856307	0,8075423	485,5499	3,177172	1	26	928	987						Untertest3.avi	0	880	547	72	111	718	871	133	0	Content		856	876	22681705	2315636631
22698	09:11:37.530	00:00:22.698	1362	1007,994	972,7352	0,5877157	0,8077091	495,5925	3,397327	1	1181,274	1012,827	0,5873089	0,8077246	485,5499	3,347268	3	26	1008	973						Untertest3.avi	0	880	547	72	111	718	871	133	0	Content		936	862	22698457	2315653383
22715	09:11:37.547	00:00:22.714	1363	1712,501	992,1927	0,5980808	0,8071864	495,5926	3,376659	1	1916,522	1036,107	0,5953683	0,8072043	485,55	3,314594	3	26	1713	992						Untertest3.avi	0	880	547	72	111	718	871	133	0	Content		1641	881	22714826	2315669752
22731	09:11:37.563	00:00:22.731	1364	789,6536	939,3485	0,584829	0,807478	474,7816	3,155829	1	900,2305	984,9843	0,5852519	0,807416	485,5499	3,205111	3	26	790	939						Untertest3.avi	0	880	547	72	111	718	871	133	0	Content		718	828	22731452	2315686378
22748	09:11:37.580	00:00:22.747	1365	789,7772	982,2612	0,5805954	0,8075216	489,5126	3,196182	1	888,0621	1018,564	0,5813681	0,8075209	485,5499	3,155587	3	26	790	982						Untertest3.avi	0	880	547	72	111	718	871	133	0	Content		718	871	22747947	2315702873
22765	09:11:37.597	00:00:22.765	1366	727,8752	932,4613	0,5822618	0,8067718	474,5224	3,185058	1	851,2496	974,2804	0,5828803	0,8067583	485,5499	3,237028	3	27	728	932						Untertest3.avi	0	880	547	72	111	656	837	116	0	Content		656	821	22765011	2315719937
22782	09:11:37.614	00:00:22.781	1367	-1024	-768	-1	-1	-1	-1	4	-1024	-768	-1	-1	-1	-1	4	27	0	0						Untertest3.avi	0	880	547	72	111	656	837	116	0	Content		-72	-111	22781633	2315736559
22798	09:11:37.630	00:00:22.798	1368	791,2141	983,7831	0,5769431	0,8064898	489,5126	3,295679	1	889,771	1020,328	0,5777225	0,806489	485,5499	3,253744	3	27	791	984						Untertest3.avi	0	880	547	72	111	656	837	116	0	Content		719	873	22798392	2315753318
22815	09:11:37.647	00:00:22.814	1369	371,9264	924,2365	0,4200691	0,8290645	489,5126	3,197191	3	407,4048	965,2821	0,4215326	0,8290341	497,6543	3,230042	1	27	407	965						Untertest3.avi	0	880	547	72	111	656	837	116	0	Content		335	854	22814562	2315769488
22832	09:11:37.664	00:00:22.831	1370	371,9264	924,2365	0,5818499	0,8078766	489,5126	3,197191	3	407,4048	965,2821	0,4216535	0,8290423	504,6111	3,230042	1	27	407	965						Untertest3.avi	0	880	547	72	111	656	837	116	0	Content		335	854	22831685	2315786611
22848	09:11:37.680	00:00:22.848	1371	758,6467	929,9163	0,5823048	0,8039793	495,1208	3,483784	0	-1024	-768	-1	-1	-1	-1	4	27	759	930						Untertest3.avi	0	880	547	72	111	656	837	116	0	Content		687	819	22848432	2315803358
22865	09:11:37.697	00:00:22.864	1372	795,8948	988,407	0,5710532	0,8045964	495,1208	3,338289	1	866,6169	1016,24	0,5737334	0,8046016	481,2246	3,230978	3	27	796	988						Untertest3.avi	0	880	547	72	111	656	837	116	0	Content		724	877	22864930	2315819856
22881	09:11:37.713	00:00:22.881	1373	-1024	-768	-1	-1	-1	-1	4	403,8311	929,1401	0,4135092	0,8287841	481,2246	3,074155	0	28	404	929						Untertest3.avi	0	880	547	72	111	325	787	183	0	Content		332	818	22881429	2315836355
22898	09:11:37.730	00:00:22.897	1374	-1024	-768	-1	-1	-1	-1	4	-1024	-768	-1	-1	-1	-1	4	28	0	0						Untertest3.avi	0	880	547	72	111	325	787	183	0	Content		-72	-111	22897983	2315852909
22915	09:11:37.747	00:00:22.914	1375	-1024	-768	-1	-1	-1	-1	4	-1024	-768	-1	-1	-1	-1	4	28	0	0						Untertest3.avi	0	880	547	72	111	325	787	183	0	Content		-72	-111	22914650	2315869576
22931	09:11:37.763	00:00:22.931	1376	751,2326	987,3466	0,5660201	0,8026351	495,1208	3,260818	0	367,8287	943,1617	0,4097212	0,8280492	480,3378	3,135752	0	28	560	965						Untertest3.avi	0	880	547	72	111	325	787	183	0	Content		488	854	22931174	2315886100
22948	09:11:37.780	00:00:22.948	1377	-1024	-768	-1	-1	-1	-1	4	366,9165	939,3015	0,408392	0,8273455	480,224	3,106321	0	28	367	939						Untertest3.avi	0	880	547	72	111	325	787	183	0	Content		295	828	22948171	2315903097
22965	09:11:37.797	00:00:22.964	1378	-1024	-768	-1	-1	-1	-1	4	377,1824	924,7859	0,4071814	0,8256118	480,6203	3,137576	0	28	377	925						Untertest3.avi	0	880	547	72	111	325	787	183	0	Content		305	814	22964796	2315919722
22981	09:11:37.813	00:00:22.981	1379	-1024	-768	-1	-1	-1	-1	4	360,031	861,6708	0,4055823	0,8231089	480,606	3,079971	0	28	360	862						Untertest3.avi	0	880	547	72	111	325	787	183	0	Content		288	751	22981417	2315936343
22998	09:11:37.830	00:00:22.998	1380	-1024	-768	-1	-1	-1	-1	4	397,1687	881,3843	0,4037983	0,8212414	481,3318	3,035831	0	28	397	881						Untertest3.avi	0	880	547	72	111	325	787	183	0	Content		325	770	22998165	2315953091
23015	09:11:37.847	00:00:23.014	1381	-1024	-768	-1	-1	-1	-1	4	404,8299	879,8355	0,4017612	0,8189645	481,3318	3,0697	0	28	405	880						Untertest3.avi	0	880	547	72	111	325	787	183	0	Content		333	769	23014664	2315969590
23031	09:11:37.863	00:00:23.031	1382	-1024	-768	-1	-1	-1	-1	4	373,0405	875,2172	0,4030611	0,8167678	501,2726	3,196779	0	28	373	875						Untertest3.avi	0	880	547	72	111	325	787	183	0	Content		301	764	23031413	2315986339
23048	09:11:37.880	00:00:23.048	1383	-1024	-768	-1	-1	-1	-1	4	354,2711	880,521	0,4008321	0,8143025	501,2727	3,208411	0	28	354	881						Untertest3.avi	0	880	547	72	111	325	787	183	0	Content		282	770	23048028	2316002954
23065	09:11:37.897	00:00:23.064	1384	642,5064	916,2534	0,5592836	0,7900894	494,9314	3,302972	0	351,6887	879,2864	0,3984798	0,8117013	501,2727	3,183452	0	29	497	898						Untertest3.avi	0	880	547	72	111	423	794	249	0	Content		425	787	23064659	2316019585
23081	09:11:37.913	00:00:23.081	1385	642,5064	916,2534	0,5550607	0,7881749	489,2052	3,302972	0	348,8005	879,1179	0,3961373	0,8088377	501,493	3,161293	0	29	496	898						Untertest3.avi	0	880	547	72	111	423	794	249	0	Content		424	787	23081409	2316036335
23098	09:11:37.930	00:00:23.098	1386	631,2088	906,4266	0,5472987	0,7865559	471,0034	3,096484	0	351,9732	881,6421	0,3938659	0,8062693	501,493	3,178878	0	29	492	894						Untertest3.avi	0	880	547	72	111	423	794	249	0	Content		420	783	23098030	2316052956
23115	09:11:37.947	00:00:23.114	1387	607,2098	908,0869	0,5446442	0,7845916	470,8126	3,1526	0	354,4308	898,3094	0,3916734	0,803854	501,493	3,174447	0	29	481	903						Untertest3.avi	0	880	547	72	111	423	794	249	0	Content		409	792	23114653	2316069579
23131	09:11:37.963	00:00:23.131	1388	680,7225	906,2219	0,5423164	0,7828879	470,7528	3,146626	0	349,9131	905,6469	0,3901252	0,8017865	505,096	3,204831	0	29	515	906						Untertest3.avi	0	880	547	72	111	423	794	249	0	Content		443	795	23131274	2316086200
23148	09:11:37.980	00:00:23.148	1389	630,4866	914,6554	0,539511	0,7811843	470,42	3,077862	0	326,429	858,492	0,383985	0,8003874	483,4067	2,960577	0	29	478	887						Untertest3.avi	0	880	547	72	111	423	794	249	0	Content		406	776	23148140	2316103066
23164	09:11:37.996	00:00:23.164	1390	612,1662	890,715	0,5371023	0,7793615	470,2491	3,106243	0	354,7029	900,455	0,3861098	0,7982494	505,0961	3,184357	0	29	483	896						Untertest3.avi	0	880	547	72	111	423	794	249	0	Content		411	785	23164145	2316119071
23181	09:11:38.013	00:00:23.180	1391	678,2786	914,6135	0,5350568	0,777578	470,2343	3,205369	0	346,7849	894,0549	0,3838951	0,7966428	503,0137	3,173027	0	29	513	904						Untertest3.avi	0	880	547	72	111	423	794	249	0	Content		441	793	23180895	2316135821
23198	09:11:38.030	00:00:23.197	1392	602,859	915,0015	0,5326218	0,7754497	470,0113	3,162053	0	340,9729	897,4213	0,3821319	0,7952507	503,0138	3,177027	0	29	472	906						Untertest3.avi	0	880	547	72	111	423	794	249	0	Content		400	795	23197898	2316152824
23215	09:11:38.047	00:00:23.214	1393	594,2781	897,3792	0,5305421	0,7736297	470,0778	3,127781	0	335,641	892,7766	0,3804662	0,793645	503,0138	3,180398	0	29	465	895						Untertest3.avi	0	880	547	72	111	423	794	249	0	Content		393	784	23214517	2316169443
23231	09:11:38.063	00:00:23.231	1394	644,7498	946,1895	0,5239439	0,7722621	490,8104	3,352559	0	330,9457	901,7931	0,3788798	0,7921127	503,0138	3,219961	0	29	488	924						Untertest3.avi	0	880	547	72	111	423	794	249	0	Content		416	813	23231267	2316186193
23248	09:11:38.080	00:00:23.247	1395	655,4002	945,3961	0,5220099	0,7703326	490,8104	3,317468	0	332,7623	887,0498	0,3772734	0,7905027	503,0138	3,157317	0	29	494	916						Untertest3.avi	0	880	547	72	111	423	794	249	0	Content		422	805	23247897	2316202823
23265	09:11:38.097	00:00:23.264	1396	675,2496	971,7512	0,5200044	0,7682872	490,8104	3,314716	0	350,6982	920,2688	0,3755868	0,7887741	503,0138	3,170662	0	29	513	946						Untertest3.avi	0	880	547	72	111	423	794	249	0	Content		441	835	23264515	2316219441
23281	09:11:38.113	00:00:23.281	1397	658,0412	943,4976	0,5178396	0,7655962	492,1546	3,437807	0	371,4297	918,0209	0,3740907	0,7862188	502,3151	3,184853	0	29	515	931						Untertest3.avi	0	880	547	72	111	423	794	249	0	Content		443	820	23281255	2316236181
23297	09:11:38.129	00:00:23.297	1398	666,5368	973,6976	0,5161089	0,7629789	492,1546	3,300961	0	360,2769	922,3684	0,3727978	0,7836345	502,3152	3,181799	0	29	513	948						Untertest3.avi	0	880	547	72	111	423	794	249	0	Content		441	837	23297383	2316252309
23314	09:11:38.146	00:00:23.314	1399	664,1697	973,3624	0,5146819	0,7601217	492,1546	3,383578	0	355,8513	918,7367	0,371663	0,7809023	502,3152	3,13811	0	30	510	946						Untertest3.avi	0	880	547	72	111	432	832	116	0	Content		438	835	23314009	2316268935
23331	09:11:38.163	00:00:23.330	1400	-1024	-768	-1	-1	-1	-1	4	347,4349	933,2169	0,3708799	0,777952	503,503	3,165168	0	30	347	933						Untertest3.avi	0	880	547	72	111	432	832	116	0	Content		275	822	23330633	2316285559
23348	09:11:38.180	00:00:23.347	1401	650,1208	926,5878	0,5126266	0,7537575	490,4789	3,303355	0	358,5477	942,4188	0,3704333	0,7748138	506,173	3,185122	0	30	504	935						Untertest3.avi	0	880	547	72	111	432	832	116	0	Content		432	824	23347698	2316302624
23365	09:11:38.197	00:00:23.364	1402	664,2702	953,274	0,5117203	0,7504393	490,1761	3,330271	0	346,8345	932,5927	0,3693657	0,7715534	504,3004	3,127427	0	30	506	943						Untertest3.avi	0	880	547	72	111	432	832	116	0	Content		434	832	23364501	2316319427
23381	09:11:38.213	00:00:23.380	1403	-1024	-768	-1	-1	-1	-1	4	340,7361	940,8671	0,3686707	0,7684345	504,2607	3,186312	0	30	341	941						Untertest3.avi	0	880	547	72	111	432	832	116	0	Content		269	830	23380944	2316335870
23397	09:11:38.229	00:00:23.397	1404	-1024	-768	-1	-1	-1	-1	4	347,1831	950,7145	0,3680894	0,7652615	504,7552	3,172058	0	30	347	951						Untertest3.avi	0	880	547	72	111	432	832	116	0	Content		275	840	23397247	2316352173
23414	09:11:38.246	00:00:23.413	1405	-1024	-768	-1	-1	-1	-1	4	1014,419	1000,428	0,3737458	0,7627831	504,7552	3,140124	0	30	1014	1000						Untertest3.avi	0	880	547	72	111	432	832	116	0	Content		942	889	23413871	2316368797
23430	09:11:38.262	00:00:23.430	1406	-1024	-768	-1	-1	-1	-1	4	-1024	-768	-1	-1	-1	-1	4		0	0						Untertest3.avi	0	880	547	72	111				0	Content		-72	-111	23430494	2316385420
23447	09:11:38.279	00:00:23.447	1407	-1024	-768	-1	-1	-1	-1	4	-1024	-768	-1	-1	-1	-1	4		0	0						Untertest3.avi	0	880	547	72	111				0	Content		-72	-111	23447437	2316402363
23464	09:11:38.296	00:00:23.463	1408	-1024	-768	-1	-1	-1	-1	4	-1024	-768	-1	-1	-1	-1	4		0	0						Untertest3.avi	0	880	547	72	111				0	Content		-72	-111	23463866	2316418792
23481	09:11:38.313	00:00:23.480	1409	-1024	-768	-1	-1	-1	-1	4	-1024	-768	-1	-1	-1	-1	4		0	0						Untertest3.avi	0	880	547	72	111				0	Content		-72	-111	23480730	2316435656
23497	09:11:38.329	00:00:23.497	1410	-1024	-768	-1	-1	-1	-1	4	-1024	-768	-1	-1	-1	-1	4		0	0						Untertest3.avi	0	880	547	72	111				0	Content		-72	-111	23497364	2316452290
23514	09:11:38.346	00:00:23.513	1411	-1024	-768	-1	-1	-1	-1	4	-1024	-768	-1	-1	-1	-1	4		0	0						Untertest3.avi	0	880	547	72	111				0	Content		-72	-111	23513985	2316468911
23531	09:11:38.363	00:00:23.530	1412	-1024	-768	-1	-1	-1	-1	4	-1024	-768	-1	-1	-1	-1	4		0	0						Untertest3.avi	0	880	547	72	111				0	Content		-72	-111	23530735	2316485661
23547	09:11:38.379	00:00:23.547	1413	-1024	-768	-1	-1	-1	-1	4	-1024	-768	-1	-1	-1	-1	4		0	0						Untertest3.avi	0	880	547	72	111				0	Content		-72	-111	23547358	2316502284
23564	09:11:38.396	00:00:23.563	1414	-1024	-768	-1	-1	-1	-1	4	-1024	-768	-1	-1	-1	-1	4		0	0						Untertest3.avi	0	880	547	72	111				0	Content		-72	-111	23563983	2316518909
23581	09:11:38.413	00:00:23.580	1415	-1024	-768	-1	-1	-1	-1	4	-1024	-768	-1	-1	-1	-1	4		0	0						Untertest3.avi	0	880	547	72	111				0	Content		-72	-111	23580730	2316535656
23597	09:11:38.429	00:00:23.597	1416	-1024	-768	-1	-1	-1	-1	4	-1024	-768	-1	-1	-1	-1	4		0	0						Untertest3.avi	0	880	547	72	111				0	Content		-72	-111	23597230	2316552156
23614	09:11:38.446	00:00:23.613	1417	-1024	-768	-1	-1	-1	-1	4	-1024	-768	-1	-1	-1	-1	4		0	0						Untertest3.avi	0	880	547	72	111				0	Content		-72	-111	23613727	2316568653
23631	09:11:38.463	00:00:23.631	1418	-1024	-768	-1	-1	-1	-1	4	-1024	-768	-1	-1	-1	-1	4		0	0						Untertest3.avi	0	880	547	72	111				0	Content		-72	-111	23631047	2316585973
23648	09:11:38.480	00:00:23.647	1419	-1024	-768	-1	-1	-1	-1	4	-1024	-768	-1	-1	-1	-1	4		0	0						Untertest3.avi	0	880	547	72	111				0	Content		-72	-111	23647593	2316602519
23664	09:11:38.496	00:00:23.664	1420	-1024	-768	-1	-1	-1	-1	4	-1024	-768	-1	-1	-1	-1	4		0	0						Untertest3.avi	0	880	547	72	111				0	Content		-72	-111	23664292	2316619218
23680	09:11:38.512	00:00:23.680	1421	-1024	-768	-1	-1	-1	-1	4	-1024	-768	-1	-1	-1	-1	4		0	0						Untertest3.avi	0	880	547	72	111				0	Content		-72	-111	23680346	2316635272
23697	09:11:38.529	00:00:23.696	1422	-1024	-768	-1	-1	-1	-1	4	-1024	-768	-1	-1	-1	-1	4		0	0						Untertest3.avi	0	880	547	72	111				0	Content		-72	-111	23696965	2316651891
23714	09:11:38.546	00:00:23.713	1423	-1024	-768	-1	-1	-1	-1	4	-1024	-768	-1	-1	-1	-1	4		0	0						Untertest3.avi	0	880	547	72	111				0	Content		-72	-111	23713714	2316668640
23730	09:11:38.562	00:00:23.729	1424	-1024	-768	-1	-1	-1	-1	4	-1024	-768	-1	-1	-1	-1	4		0	0						Untertest3.avi	0	880	547	72	111				0	Content		-72	-111	23729714	2316684640
23746	09:11:38.578	00:00:23.746	1425	-1024	-768	-1	-1	-1	-1	4	-1024	-768	-1	-1	-1	-1	4		0	0						Untertest3.avi	0	880	547	72	111				0	Content		-72	-111	23746338	2316701264
23763	09:11:38.595	00:00:23.762	1426	-1024	-768	-1	-1	-1	-1	4	-1024	-768	-1	-1	-1	-1	4		0	0						Untertest3.avi	0	880	547	72	111				0	Content		-72	-111	23762962	2316717888
23780	09:11:38.612	00:00:23.780	1427	-1024	-768	-1	-1	-1	-1	4	-1024	-768	-1	-1	-1	-1	4		0	0						Untertest3.avi	0	880	547	72	111				0	Content		-72	-111	23780155	2316735081
23798	09:11:38.630	00:00:23.797	1428	-1024	-768	-1	-1	-1	-1	4	-1024	-768	-1	-1	-1	-1	4		0	0						Untertest3.avi	0	880	547	72	111				0	Content		-72	-111	23797524	2316752450
23815	09:11:38.647	00:00:23.814	1429	-1024	-768	-1	-1	-1	-1	4	-1024	-768	-1	-1	-1	-1	4		0	0						Untertest3.avi	0	880	547	72	111				0	Content		-72	-111	23814772	2316769698
23830	09:11:38.662	00:00:23.829	1430	-1024	-768	-1	-1	-1	-1	4	-1024	-768	-1	-1	-1	-1	4		0	0						Untertest3.avi	0	880	547	72	111				0	Content		-72	-111	23829575	2316784501
23846	09:11:38.678	00:00:23.846	1431	-1024	-768	-1	-1	-1	-1	4	-1024	-768	-1	-1	-1	-1	4		0	0						Untertest3.avi	0	880	547	72	111				0	Content		-72	-111	23846324	2316801250
23863	09:11:38.695	00:00:23.862	1432	-1024	-768	-1	-1	-1	-1	4	-1024	-768	-1	-1	-1	-1	4		0	0						Untertest3.avi	0	880	547	72	111				0	Content		-72	-111	23862945	2316817871
23880	09:11:38.712	00:00:23.879	1433	-1024	-768	-1	-1	-1	-1	4	-1024	-768	-1	-1	-1	-1	4		0	0						Untertest3.avi	0	880	547	72	111				0	Content		-72	-111	23879572	2316834498
23896	09:11:38.728	00:00:23.896	1434	-1024	-768	-1	-1	-1	-1	4	-1024	-768	-1	-1	-1	-1	4		0	0						Untertest3.avi	0	880	547	72	111				0	Content		-72	-111	23896319	2316851245
23913	09:11:38.745	00:00:23.912	1435	-1024	-768	-1	-1	-1	-1	4	-1024	-768	-1	-1	-1	-1	4		0	0						Untertest3.avi	0	880	547	72	111				0	Content		-72	-111	23912940	2316867866
23930	09:11:38.762	00:00:23.930	1436	-1024	-768	-1	-1	-1	-1	4	-1024	-768	-1	-1	-1	-1	4		0	0						Untertest3.avi	0	880	547	72	111				0	Content		-72	-111	23930006	2316884932
23947	09:11:38.779	00:00:23.947	1437	-1024	-768	-1	-1	-1	-1	4	-1024	-768	-1	-1	-1	-1	4		0	0						Untertest3.avi	0	880	547	72	111				0	Content		-72	-111	23947378	2316902304
23965	09:11:38.797	00:00:23.964	1438	-1024	-768	-1	-1	-1	-1	4	-1024	-768	-1	-1	-1	-1	4		0	0						Untertest3.avi	0	880	547	72	111				0	Content		-72	-111	23964627	2316919553
23980	09:11:38.812	00:00:23.979	1439	-1024	-768	-1	-1	-1	-1	4	-1024	-768	-1	-1	-1	-1	4		0	0						Untertest3.avi	0	880	547	72	111				0	Content		-72	-111	23979557	2316934483
23996	09:11:38.828	00:00:23.996	1440	-1024	-768	-1	-1	-1	-1	4	-1024	-768	-1	-1	-1	-1	4		0	0						Untertest3.avi	0	880	547	72	111				0	Content		-72	-111	23996183	2316951109
24013	09:11:38.845	00:00:24.012	1441	-1024	-768	-1	-1	-1	-1	4	-1024	-768	-1	-1	-1	-1	4		0	0						Untertest3.avi	0	880	547	72	111				0	Content		-72	-111	24012930	2316967856
24030	09:11:38.862	00:00:24.029	1442	-1024	-768	-1	-1	-1	-1	4	-1024	-768	-1	-1	-1	-1	4		0	0						Untertest3.avi	0	880	547	72	111				0	Content		-72	-111	24029552	2316984478
24046	09:11:38.878	00:00:24.046	1443	-1024	-768	-1	-1	-1	-1	4	-1024	-768	-1	-1	-1	-1	4		0	0						Untertest3.avi	0	880	547	72	111				0	Content		-72	-111	24046173	2317001099
24063	09:11:38.895	00:00:24.062	1444	-1024	-768	-1	-1	-1	-1	4	-1024	-768	-1	-1	-1	-1	4		0	0						Untertest3.avi	0	880	547	72	111				0	Content		-72	-111	24062796	2317017722
24080	09:11:38.912	00:00:24.079	1445	-1024	-768	-1	-1	-1	-1	4	-1024	-768	-1	-1	-1	-1	4		0	0						Untertest3.avi	0	880	547	72	111				0	Content		-72	-111	24079989	2317034915
24097	09:11:38.929	00:00:24.097	1446	-1024	-768	-1	-1	-1	-1	4	-1024	-768	-1	-1	-1	-1	4		0	0						Untertest3.avi	0	880	547	72	111				0	Content		-72	-111	24097236	2317052162
24115	09:11:38.947	00:00:24.114	1447	-1024	-768	-1	-1	-1	-1	4	-1024	-768	-1	-1	-1	-1	4		0	0						Untertest3.avi	0	880	547	72	111				0	Content		-72	-111	24114606	2317069532
24129	09:11:38.961	00:00:24.129	1448	-1024	-768	-1	-1	-1	-1	4	-1024	-768	-1	-1	-1	-1	4		0	0						Untertest3.avi	0	880	547	72	111				0	Content		-72	-111	24129411	2317084337
24146	09:11:38.978	00:00:24.146	1449	-1024	-768	-1	-1	-1	-1	4	-1024	-768	-1	-1	-1	-1	4		0	0						Untertest3.avi	0	880	547	72	111				0	Content		-72	-111	24146036	2317100962
24163	09:11:38.995	00:00:24.162	1450	-1024	-768	-1	-1	-1	-1	4	-1024	-768	-1	-1	-1	-1	4		0	0						Untertest3.avi	0	880	547	72	111				0	Content		-72	-111	24162783	2317117709
24179	09:11:39.011	00:00:24.179	1451	-1024	-768	-1	-1	-1	-1	4	-1024	-768	-1	-1	-1	-1	4		0	0						Untertest3.avi	0	880	547	72	111				0	Content		-72	-111	24179408	2317134334
24196	09:11:39.028	00:00:24.196	1452	-1024	-768	-1	-1	-1	-1	4	-1024	-768	-1	-1	-1	-1	4		0	0						Untertest3.avi	0	880	547	72	111				0	Content		-72	-111	24196028	2317150954
24213	09:11:39.045	00:00:24.212	1453	-1024	-768	-1	-1	-1	-1	4	-1024	-768	-1	-1	-1	-1	4		0	0						Untertest3.avi	0	880	547	72	111				0	Content		-72	-111	24212652	2317167578
24230	09:11:39.062	00:00:24.229	1454	-1024	-768	-1	-1	-1	-1	4	-1024	-768	-1	-1	-1	-1	4		0	0						Untertest3.avi	0	880	547	72	111				0	Content		-72	-111	24229851	2317184777
24247	09:11:39.079	00:00:24.247	1455	-1024	-768	-1	-1	-1	-1	4	-1024	-768	-1	-1	-1	-1	4		0	0						Untertest3.avi	0	880	547	72	111				0	Content		-72	-111	24247220	2317202146
24264	09:11:39.096	00:00:24.264	1456	-1024	-768	-1	-1	-1	-1	4	-1024	-768	-1	-1	-1	-1	4		0	0						Untertest3.avi	0	880	547	72	111				0	Content		-72	-111	24264478	2317219404
24279	09:11:39.111	00:00:24.279	1457	-1024	-768	-1	-1	-1	-1	4	-1024	-768	-1	-1	-1	-1	4		0	0						Untertest3.avi	0	880	547	72	111				0	Content		-72	-111	24279274	2317234200
24296	09:11:39.128	00:00:24.296	1458	-1024	-768	-1	-1	-1	-1	4	-1024	-768	-1	-1	-1	-1	4		0	0						Untertest3.avi	0	880	547	72	111				0	Content		-72	-111	24296021	2317250947
24313	09:11:39.145	00:00:24.312	1459	-1024	-768	-1	-1	-1	-1	4	-1024	-768	-1	-1	-1	-1	4		0	0						Untertest3.avi	0	880	547	72	111				0	Content		-72	-111	24312644	2317267570
24329	09:11:39.161	00:00:24.329	1460	-1024	-768	-1	-1	-1	-1	4	-1024	-768	-1	-1	-1	-1	4		0	0						Untertest3.avi	0	880	547	72	111				0	Content		-72	-111	24329268	2317284194
24346	09:11:39.178	00:00:24.345	1461	-1024	-768	-1	-1	-1	-1	4	-1024	-768	-1	-1	-1	-1	4		0	0						Untertest3.avi	0	880	547	72	111				0	Content		-72	-111	24345890	2317300816
24363	09:11:39.195	00:00:24.362	1462	-1024	-768	-1	-1	-1	-1	4	-1024	-768	-1	-1	-1	-1	4		0	0						Untertest3.avi	0	880	547	72	111				0	Content		-72	-111	24362517	2317317443
24380	09:11:39.212	00:00:24.379	1463	-1024	-768	-1	-1	-1	-1	4	-1024	-768	-1	-1	-1	-1	4		0	0						Untertest3.avi	0	880	547	72	111				0	Content		-72	-111	24379707	2317334633
24397	09:11:39.229	00:00:24.397	1464	-1024	-768	-1	-1	-1	-1	4	-1024	-768	-1	-1	-1	-1	4		0	0						Untertest3.avi	0	880	547	72	111				0	Content		-72	-111	24397081	2317352007
24414	09:11:39.246	00:00:24.414	1465	-1024	-768	-1	-1	-1	-1	4	-1024	-768	-1	-1	-1	-1	4		0	0						Untertest3.avi	0	880	547	72	111				0	Content		-72	-111	24414452	2317369378
24429	09:11:39.261	00:00:24.429	1466	-1024	-768	-1	-1	-1	-1	4	-1024	-768	-1	-1	-1	-1	4		0	0						Untertest3.avi	0	880	547	72	111				0	Content		-72	-111	24429256	2317384182
24446	09:11:39.278	00:00:24.445	1467	-1024	-768	-1	-1	-1	-1	4	-1024	-768	-1	-1	-1	-1	4		0	0						Untertest3.avi	0	880	547	72	111				0	Content		-72	-111	24445881	2317400807
24463	09:11:39.295	00:00:24.462	1468	-1024	-768	-1	-1	-1	-1	4	-1024	-768	-1	-1	-1	-1	4		0	0						Untertest3.avi	0	880	547	72	111				0	Content		-72	-111	24462628	2317417554
24479	09:11:39.311	00:00:24.479	1469	-1024	-768	-1	-1	-1	-1	4	-1024	-768	-1	-1	-1	-1	4		0	0						Untertest3.avi	0	880	547	72	111				0	Content		-72	-111	24479252	2317434178
24496	09:11:39.328	00:00:24.495	1470	-1024	-768	-1	-1	-1	-1	4	-1024	-768	-1	-1	-1	-1	4		0	0						Untertest3.avi	0	880	547	72	111				0	Content		-72	-111	24495875	2317450801
24513	09:11:39.345	00:00:24.512	1471	-1024	-768	-1	-1	-1	-1	4	-1024	-768	-1	-1	-1	-1	4		0	0						Untertest3.avi	0	880	547	72	111				0	Content		-72	-111	24512501	2317467427
24530	09:11:39.362	00:00:24.529	1472	-1024	-768	-1	-1	-1	-1	4	-1024	-768	-1	-1	-1	-1	4		0	0						Untertest3.avi	0	880	547	72	111				0	Content		-72	-111	24529565	2317484491
24547	09:11:39.379	00:00:24.546	1473	-1024	-768	-1	-1	-1	-1	4	-1024	-768	-1	-1	-1	-1	4		0	0						Untertest3.avi	0	880	547	72	111				0	Content		-72	-111	24546939	2317501865
24564	09:11:39.396	00:00:24.564	1474	-1024	-768	-1	-1	-1	-1	4	-1024	-768	-1	-1	-1	-1	4		0	0						Untertest3.avi	0	880	547	72	111				0	Content		-72	-111	24564189	2317519115
24579	09:11:39.411	00:00:24.579	1475	-1024	-768	-1	-1	-1	-1	4	-1024	-768	-1	-1	-1	-1	4		0	0						Untertest3.avi	0	880	547	72	111				0	Content		-72	-111	24579129	2317534055
24596	09:11:39.428	00:00:24.595	1476	-1024	-768	-1	-1	-1	-1	4	-1024	-768	-1	-1	-1	-1	4		0	0						Untertest3.avi	0	880	547	72	111				0	Content		-72	-111	24595741	2317550667
24612	09:11:39.444	00:00:24.612	1477	-1024	-768	-1	-1	-1	-1	4	-1024	-768	-1	-1	-1	-1	4		0	0						Untertest3.avi	0	880	547	72	111				0	Content		-72	-111	24612487	2317567413
24629	09:11:39.461	00:00:24.629	1478	-1024	-768	-1	-1	-1	-1	4	-1024	-768	-1	-1	-1	-1	4		0	0						Untertest3.avi	0	880	547	72	111				0	Content		-72	-111	24629125	2317584051
24646	09:11:39.478	00:00:24.645	1479	-1024	-768	-1	-1	-1	-1	4	-1024	-768	-1	-1	-1	-1	4		0	0						Untertest3.avi	0	880	547	72	111				0	Content		-72	-111	24645731	2317600657
24662	09:11:39.494	00:00:24.662	1480	-1024	-768	-1	-1	-1	-1	4	-1024	-768	-1	-1	-1	-1	4		0	0						Untertest3.avi	0	880	547	72	111				0	Content		-72	-111	24662353	2317617279
24680	09:11:39.512	00:00:24.679	1481	-1024	-768	-1	-1	-1	-1	4	-1024	-768	-1	-1	-1	-1	4		0	0						Untertest3.avi	0	880	547	72	111				0	Content		-72	-111	24679547	2317634473
24697	09:11:39.529	00:00:24.696	1482	-1024	-768	-1	-1	-1	-1	4	-1024	-768	-1	-1	-1	-1	4		0	0						Untertest3.avi	0	880	547	72	111				0	Content		-72	-111	24696919	2317651845
24714	09:11:39.546	00:00:24.714	1483	-1024	-768	-1	-1	-1	-1	4	-1024	-768	-1	-1	-1	-1	4		0	0						Untertest3.avi	0	880	547	72	111				0	Content		-72	-111	24714167	2317669093
24729	09:11:39.561	00:00:24.728	1484	-1024	-768	-1	-1	-1	-1	4	-1024	-768	-1	-1	-1	-1	4		0	0						Untertest3.avi	0	880	547	72	111				0	Content		-72	-111	24728971	2317683897
24746	09:11:39.578	00:00:24.745	1485	-1024	-768	-1	-1	-1	-1	4	-1024	-768	-1	-1	-1	-1	4		0	0						Untertest3.avi	0	880	547	72	111				0	Content		-72	-111	24745718	2317700644
24762	09:11:39.594	00:00:24.762	1486	-1024	-768	-1	-1	-1	-1	4	-1024	-768	-1	-1	-1	-1	4		0	0						Untertest3.avi	0	880	547	72	111				0	Content		-72	-111	24762343	2317717269
24779	09:11:39.611	00:00:24.778	1487	-1024	-768	-1	-1	-1	-1	4	-1024	-768	-1	-1	-1	-1	4		0	0						Untertest3.avi	0	880	547	72	111				0	Content		-72	-111	24778965	2317733891
24796	09:11:39.628	00:00:24.795	1488	-1024	-768	-1	-1	-1	-1	4	-1024	-768	-1	-1	-1	-1	4		0	0						Untertest3.avi	0	880	547	72	111				0	Content		-72	-111	24795587	2317750513
24812	09:11:39.644	00:00:24.812	1489	-1024	-768	-1	-1	-1	-1	4	-1024	-768	-1	-1	-1	-1	4		0	0						Untertest3.avi	0	880	547	72	111				0	Content		-72	-111	24812211	2317767137
24829	09:11:39.661	00:00:24.829	1490	-1024	-768	-1	-1	-1	-1	4	-1024	-768	-1	-1	-1	-1	4		0	0						Untertest3.avi	0	880	547	72	111				0	Content		-72	-111	24829404	2317784330
24847	09:11:39.679	00:00:24.846	1491	-1024	-768	-1	-1	-1	-1	4	-1024	-768	-1	-1	-1	-1	4		0	0						Untertest3.avi	0	880	547	72	111				0	Content		-72	-111	24846777	2317801703
24864	09:11:39.696	00:00:24.864	1492	-1024	-768	-1	-1	-1	-1	4	-1024	-768	-1	-1	-1	-1	4		0	0						Untertest3.avi	0	880	547	72	111				0	Content		-72	-111	24864023	2317818949
24879	09:11:39.711	00:00:24.878	1493	-1024	-768	-1	-1	-1	-1	4	-1024	-768	-1	-1	-1	-1	4		0	0						Untertest3.avi	0	880	547	72	111				0	Content		-72	-111	24878955	2317833881
24896	09:11:39.728	00:00:24.895	1494	-1024	-768	-1	-1	-1	-1	4	-1024	-768	-1	-1	-1	-1	4		0	0						Untertest3.avi	0	880	547	72	111				0	Content		-72	-111	24895575	2317850501
24912	09:11:39.744	00:00:24.912	1495	-1024	-768	-1	-1	-1	-1	4	-1024	-768	-1	-1	-1	-1	4		0	0						Untertest3.avi	0	880	547	72	111				0	Content		-72	-111	24912323	2317867249
24929	09:11:39.761	00:00:24.928	1496	-1024	-768	-1	-1	-1	-1	4	-1024	-768	-1	-1	-1	-1	4		0	0						Untertest3.avi	0	880	547	72	111				0	Content		-72	-111	24928819	2317883745
24946	09:11:39.778	00:00:24.945	1497	-1024	-768	-1	-1	-1	-1	4	-1024	-768	-1	-1	-1	-1	4		0	0						Untertest3.avi	0	880	547	72	111				0	Content		-72	-111	24945568	2317900494
24962	09:11:39.794	00:00:24.962	1498	-1024	-768	-1	-1	-1	-1	4	-1024	-768	-1	-1	-1	-1	4		0	0						Untertest3.avi	0	880	547	72	111				0	Content		-72	-111	24962191	2317917117
24979	09:11:39.811	00:00:24.979	1499	-1024	-768	-1	-1	-1	-1	4	-1024	-768	-1	-1	-1	-1	4		0	0						Untertest3.avi	0	880	547	72	111				0	Content		-72	-111	24979258	2317934184
24997	09:11:39.829	00:00:24.996	1500	-1024	-768	-1	-1	-1	-1	4	-1024	-768	-1	-1	-1	-1	4		0	0						Untertest3.avi	0	880	547	72	111				0	Content		-72	-111	24996633	2317951559
25014	09:11:39.846	00:00:25.014	1501	-1024	-768	-1	-1	-1	-1	4	-1024	-768	-1	-1	-1	-1	4		0	0						Untertest3.avi	0	880	547	72	111				0	Content		-72	-111	25014003	2317968929
25029	09:11:39.861	00:00:25.028	1502	-1024	-768	-1	-1	-1	-1	4	-1024	-768	-1	-1	-1	-1	4		0	0						Untertest3.avi	0	880	547	72	111				0	Content		-72	-111	25028809	2317983735
25045	09:11:39.877	00:00:25.045	1503	-1024	-768	-1	-1	-1	-1	4	-1024	-768	-1	-1	-1	-1	4		0	0						Untertest3.avi	0	880	547	72	111				0	Content		-72	-111	25045432	2318000358
25062	09:11:39.894	00:00:25.062	1504	-1024	-768	-1	-1	-1	-1	4	-1024	-768	-1	-1	-1	-1	4		0	0						Untertest3.avi	0	880	547	72	111				0	Content		-72	-111	25062180	2318017106
25079	09:11:39.911	00:00:25.078	1505	-1024	-768	-1	-1	-1	-1	4	-1024	-768	-1	-1	-1	-1	4		0	0						Untertest3.avi	0	880	547	72	111				0	Content		-72	-111	25078801	2318033727
25096	09:11:39.928	00:00:25.095	1506	618,713	687,3568	0,4320823	0,6767602	492,2251	3,246034	3	693,9488	704,9404	0,4321423	0,6767513	492,2251	3,224846	1	31	694	705						Untertest3.avi	0	880	547	72	111	737	608	167	0	Content		622	594	25095541	2318050467
25113	09:11:39.945	00:00:25.112	1507	906,3105	730,8487	0,5958838	0,6487038	478,5983	3,196017	0	712,2482	706,5976	0,4273329	0,6753566	471,4911	3,097241	0	31	809	719						Untertest3.avi	0	880	547	72	111	737	608	167	0	Content		737	608	25112617	2318067543
25129	09:11:39.961	00:00:25.129	1508	858,3818	739,0206	0,5922857	0,6467916	466,2649	3,095804	0	696,045	714,9066	0,4268681	0,6729481	471,4911	3,111228	0	31	777	727						Untertest3.avi	0	880	547	72	111	737	608	167	0	Content		705	616	25129050	2318083976
25146	09:11:39.978	00:00:25.145	1509	864,0164	729,738	0,5928562	0,6445411	465,8754	3,122943	0	751,1383	711,7811	0,4268807	0,6707583	471,4583	3,096614	0	31	808	721						Untertest3.avi	0	880	547	72	111	737	608	167	0	Content		736	610	25145673	2318100599
25162	09:11:39.994	00:00:25.162	1510	854,0074	735,0045	0,5931971	0,6422406	466,0775	3,129481	0	772,5187	699,0156	0,4310124	0,6682137	491,9989	3,20452	0	31	813	717						Untertest3.avi	0	880	547	72	111	737	608	167	0	Content		741	606	25162170	2318117096
25179	09:11:40.011	00:00:25.178	1511	838,3365	738,6387	0,593421	0,6400037	466,0745	3,135959	0	775,6318	718,0009	0,4266747	0,6662596	471,776	3,084074	0	31	807	728						Untertest3.avi	0	880	547	72	111	737	608	167	0	Content		735	617	25178922	2318133848
25196	09:11:40.028	00:00:25.195	1512	816,4494	754,8232	0,5937255	0,6379006	465,919	3,156215	0	811,027	722,665	0,4303195	0,6636224	489,0893	3,202574	0	31	814	739						Untertest3.avi	0	880	547	72	111	737	608	167	0	Content		742	628	25195546	2318150472
25212	09:11:40.044	00:00:25.212	1513	827,7165	733,6797	0,5940987	0,6359528	465,8957	3,12167	0	800,959	719,8223	0,4266928	0,6621154	471,4355	3,108113	0	31	814	727						Untertest3.avi	0	880	547	72	111	737	608	167	0	Content		742	616	25212168	2318167094
25229	09:11:40.061	00:00:25.228	1514	766,3156	716,1801	0,5941076	0,6334255	466,118	3,114276	0	774,3298	687,9162	0,4266581	0,6597671	471,4355	3,13231	0	31	770	702						Untertest3.avi	0	880	547	72	111	737	608	167	0	Content		698	591	25228918	2318183844
25246	09:11:40.078	00:00:25.245	1515	802,1519	553,3602	0,5936822	0,6287967	466,3356	3,081298	0	844,5558	519,0368	0,4269705	0,6550386	471,4416	3,056613	0	31	823	536						Untertest3.avi	0	880	547	72	111	737	608	167	0	Content		751	425	25245544	2318200470
25262	09:11:40.094	00:00:25.262	1516	854,6348	373,6512	0,5930608	0,6244109	466,8658	3,081578	0	937,9438	350,9848	0,4271684	0,6505895	472,1368	3,04822	0	32	896	362						Untertest3.avi	0	880	547	72	111	1168	-32	116	0	Content		824	251	25262166	2318217092
25279	09:11:40.111	00:00:25.278	1517	931,1624	231,023	0,5925873	0,6211995	467,1984	3,065634	0	1095,423	170,8036	0,4270509	0,6474989	473,0671	3,084538	0	32	1013	201						Untertest3.avi	0	880	547	72	111	1168	-32	116	0	Content		941	90	25278788	2318233714
25295	09:11:40.127	00:00:25.295	1518	1062,016	119,5998	0,592173	0,6193181	467,5906	3,077936	0	1415,739	-106,533	0,4273814	0,6467302	475,3053	3,15877	0	32	1239	7						Untertest3.avi	0	880	547	72	111	1168	-32	116	0	Content		1167	-104	25295414	2318250340
25312	09:11:40.144	00:00:25.311	1519	1116,113	121,0427	0,5917434	0,6180838	467,5814	3,036727	0	1599,368	-218,4287	0,4277456	0,6463944	475,3053	3,277539	0	32	1358	-49						Untertest3.avi	0	880	547	72	111	1168	-32	116	0	Content		1286	-160	25311914	2318266840
25329	09:11:40.161	00:00:25.328	1520	1147,449	161,9511	0,5915101	0,6176932	467,5814	3,010577	0	1742,35	-230,965	0,4252885	0,6462156	475,3053	3,399318	0	32	1445	-35						Untertest3.avi	0	880	547	72	111	1168	-32	116	0	Content		1373	-146	25328538	2318283464
25345	09:11:40.177	00:00:25.345	1521	1146,784	151,764	0,5917783	0,6168573	467,5815	2,988236	0	1708,098	-216,6648	0,4252091	0,6454195	475,3053	3,276855	0	32	1427	-32						Untertest3.avi	0	880	547	72	111	1168	-32	116	0	Content		1355	-143	25345284	2318300210
25362	09:11:40.194	00:00:25.361	1522	1152,762	199,932	0,5906732	0,6154241	463,6377	2,849483	0	1330,778	101,3189	0,424406	0,6421594	471,9205	2,894421	0	32	1242	151						Untertest3.avi	0	880	547	72	111	1168	-32	116	0	Content		1170	40	25361910	2318316836
25379	09:11:40.211	00:00:25.378	1523	-1024	-768	-1	-1	-1	-1	4	1211,708	301,4269	0,4099128	0,6414823	406,8456	2,447289	0	33	1212	301						Untertest3.avi	0	880	547	72	111	1162	39	233	0	Content		1140	190	25378534	2318333460
25395	09:11:40.227	00:00:25.395	1524	1152,517	207,8742	0,5894315	0,6142383	458,0744	2,834449	0	1351,677	86,83349	0,4243976	0,6411076	471,7535	2,859261	0	33	1252	147						Untertest3.avi	0	880	547	72	111	1162	39	233	0	Content		1180	36	25395285	2318350211
25412	09:11:40.244	00:00:25.411	1525	1125,099	220,233	0,5893448	0,6135954	457,4344	2,819457	0	1343,401	88,02935	0,4244207	0,640606	471,6746	2,826	0	33	1234	154						Untertest3.avi	0	880	547	72	111	1162	39	233	0	Content		1162	43	25411908	2318366834
25429	09:11:40.261	00:00:25.428	1526	1125,938	217,8552	0,5890317	0,6130248	456,0761	2,775403	0	1333,869	91,50909	0,4243961	0,6401988	471,3393	2,826808	0	33	1230	155						Untertest3.avi	0	880	547	72	111	1162	39	233	0	Content		1158	44	25428532	2318383458
25445	09:11:40.277	00:00:25.445	1527	1129,633	212,4385	0,5904169	0,6124625	460,1101	2,786893	0	1339,214	86,80481	0,4244134	0,6397347	471,3635	2,802316	0	33	1234	150						Untertest3.avi	0	880	547	72	111	1162	39	233	0	Content		1162	39	25445399	2318400325
25462	09:11:40.294	00:00:25.461	1528	1130,797	219,353	0,5896037	0,6120468	456,9209	2,783354	0	1336,38	88,62213	0,4244476	0,6394702	471,1943	2,781413	0	33	1234	154						Untertest3.avi	0	880	547	72	111	1162	39	233	0	Content		1162	43	25461779	2318416705
25479	09:11:40.311	00:00:25.478	1529	1151,308	193,3835	0,5914707	0,611612	462,5066	2,818324	0	1334,596	102,8037	0,4244943	0,6391787	470,9974	2,783691	0	33	1243	148						Untertest3.avi	0	880	547	72	111	1162	39	233	0	Content		1171	37	25478651	2318433577
25495	09:11:40.327	00:00:25.495	1530	1150,587	183,035	0,589777	0,6111307	456,3682	2,692465	0	1321,742	95,09779	0,4245901	0,638836	471,0492	2,735291	0	33	1236	139						Untertest3.avi	0	880	547	72	111	1162	39	233	0	Content		1164	28	25495394	2318450320
25512	09:11:40.344	00:00:25.512	1531	1144,734	196,725	0,5903109	0,6106187	457,7011	2,787708	0	1335,217	84,37171	0,4246445	0,6384135	470,9683	2,735966	0	33	1240	141						Untertest3.avi	0	880	547	72	111	1162	39	233	0	Content		1168	30	25512092	2318467018
25528	09:11:40.360	00:00:25.528	1532	1134,585	196,4721	0,5909784	0,6100768	459,2356	2,782903	0	1346,276	103,5801	0,4248329	0,6378168	471,026	2,76129	0	33	1240	150						Untertest3.avi	0	880	547	72	111	1162	39	233	0	Content		1168	39	25528397	2318483323
25545	09:11:40.377	00:00:25.545	1533	1117,043	222,757	0,5883843	0,6093675	450,4828	2,732835	0	1330,48	105,479	0,4249646	0,6371087	471,0059	2,745936	0	33	1224	164						Untertest3.avi	0	880	547	72	111	1162	39	233	0	Content		1152	53	25545389	2318500315
25562	09:11:40.394	00:00:25.562	1534	1124,428	202,357	0,5915115	0,6088336	460,0292	2,819418	0	1330,93	94,71666	0,4250755	0,6365399	471,0506	2,797896	0	33	1228	149						Untertest3.avi	0	880	547	72	111	1162	39	233	0	Content		1156	38	25562012	2318516938
25579	09:11:40.411	00:00:25.578	1535	1151,688	187,4845	0,5925487	0,6082903	462,5468	2,797555	0	1181,845	292,9746	0,4106008	0,635914	405,3479	2,356784	0	33	1167	240						Untertest3.avi	0	880	547	72	111	1162	39	233	0	Content		1095	129	25578711	2318533637
25595	09:11:40.427	00:00:25.595	1536	1235,783	175,124	0,5930446	0,6088446	466,7125	2,818054	0	1371,284	103,9204	0,4251616	0,6361507	470,8996	2,799914	0	33	1304	140						Untertest3.avi	0	880	547	72	111	1162	39	233	0	Content		1232	29	25595015	2318549941
25612	09:11:40.444	00:00:25.611	1537	1232,417	293,5891	0,5839645	0,6088891	436,7778	2,646563	0	1495,015	86,86988	0,4252004	0,6363797	469,8199	2,76588	0	34	1364	190						Untertest3.avi	0	880	547	72	111	1294	79	366	0	Content		1292	79	25611765	2318566691
25628	09:11:40.460	00:00:25.628	1538	-1024	-768	-1	-1	-1	-1	4	1519,135	67,63075	0,4256678	0,6368376	469,8199	2,825073	0	34	1519	68						Untertest3.avi	0	880	547	72	111	1294	79	366	0	Content		1447	-43	25628388	2318583314
25645	09:11:40.477	00:00:25.645	1539	1240,98	286,9585	0,5836108	0,6086845	434,1441	2,650286	0	1519,155	82,61293	0,4254225	0,6363504	469,5458	2,789254	0	34	1380	185						Untertest3.avi	0	880	547	72	111	1294	79	366	0	Content		1308	74	25645013	2318599939
25662	09:11:40.494	00:00:25.661	1540	1204,858	295,3637	0,5823967	0,6086179	429,7267	2,569988	0	1531,993	84,0201	0,4256219	0,636384	469,4638	2,792886	0	34	1368	190						Untertest3.avi	0	880	547	72	111	1294	79	366	0	Content		1296	79	25661635	2318616561
25678	09:11:40.510	00:00:25.678	1541	-1024	-768	-1	-1	-1	-1	4	1519,748	74,33338	0,4259495	0,6363181	469,5552	2,834003	0	34	1520	74						Untertest3.avi	0	880	547	72	111	1294	79	366	0	Content		1448	-37	25678384	2318633310
25695	09:11:40.527	00:00:25.695	1542	-1024	-768	-1	-1	-1	-1	4	1518,854	89,21857	0,426265	0,636215	469,8132	2,882288	0	34	1519	89						Untertest3.avi	0	880	547	72	111	1294	79	366	0	Content		1447	-22	25695007	2318649933
25712	09:11:40.544	00:00:25.711	1543	1227,033	296,1866	0,5850813	0,60856	434,4677	2,745847	0	1544,49	85,65904	0,4266496	0,6359723	470,0641	2,898637	0	34	1386	191						Untertest3.avi	0	880	547	72	111	1294	79	366	0	Content		1314	80	25711632	2318666558
25728	09:11:40.560	00:00:25.728	1544	1225,222	277,3286	0,5854194	0,6083781	434,3072	2,753381	0	1556,539	83,67838	0,4269894	0,6356967	470,3134	2,896976	0	34	1391	181						Untertest3.avi	0	880	547	72	111	1294	79	366	0	Content		1319	70	25728256	2318683182
25745	09:11:40.577	00:00:25.745	1545	1239,975	271,9409	0,5860291	0,6082041	435,214	2,718054	0	1309,346	296,4656	0,4122145	0,6354048	405,0668	2,46608	0	34	1275	284						Untertest3.avi	0	880	547	72	111	1294	79	366	0	Content		1203	173	25745248	2318700174
25762	09:11:40.594	00:00:25.761	1546	-1024	-768	-1	-1	-1	-1	4	1556,257	81,87641	0,4274935	0,6353721	469,877	2,933148	0	34	1556	82						Untertest3.avi	0	880	547	72	111	1294	79	366	0	Content		1484	-29	25761627	2318716553
25778	09:11:40.610	00:00:25.778	1547	1205,775	302,7188	0,5860652	0,6079637	433,4101	2,830895	0	1535,415	82,96309	0,4277662	0,6353194	469,4417	2,922273	0	34	1371	193						Untertest3.avi	0	880	547	72	111	1294	79	366	0	Content		1299	82	25778494	2318733420
25795	09:11:40.627	00:00:25.794	1548	1227,874	283,8911	0,5864272	0,6079833	433,3918	2,781803	0	1517,627	104,8731	0,4279599	0,6353584	469,2764	2,976737	0	34	1373	194						Untertest3.avi	0	880	547	72	111	1294	79	366	0	Content		1301	83	25794874	2318749800
25812	09:11:40.644	00:00:25.811	1549	1206,956	301,764	0,586301	0,6080804	432,172	2,829063	0	1520,84	86,86304	0,4282309	0,6354481	469,1093	2,964236	0	34	1364	194						Untertest3.avi	0	880	547	72	111	1294	79	366	0	Content		1292	83	25811865	2318766791
25828	09:11:40.660	00:00:25.828	1550	1197,508	291,6525	0,586044	0,6080158	430,3388	2,783817	0	1508,561	100,8862	0,4284945	0,6353298	468,9901	2,944737	0	34	1353	196						Untertest3.avi	0	880	547	72	111	1294	79	366	0	Content		1281	85	25828248	2318783174
25845	09:11:40.677	00:00:25.845	1551	1193,487	297,037	0,5860945	0,6079078	429,6281	2,794616	0	1518,23	97,27301	0,428811	0,6351315	468,8548	2,987667	0	34	1356	197						Untertest3.avi	0	880	547	72	111	1294	79	366	0	Content		1284	86	25845187	2318800113
25862	09:11:40.694	00:00:25.861	1552	1231,291	304,0691	0,5874685	0,6075559	432,5206	2,820726	0	1500,438	97,66245	0,4290248	0,63475	468,6793	2,959316	0	34	1366	201						Untertest3.avi	0	880	547	72	111	1294	79	366	0	Content		1294	90	25861812	2318816738
25878	09:11:40.710	00:00:25.878	1553	1223,575	282,1514	0,5893808	0,6072456	437,6693	2,89255	0	1478,636	124,2685	0,4293136	0,6342288	468,5267	2,980796	0	34	1351	203						Untertest3.avi	0	880	547	72	111	1294	79	366	0	Content		1279	92	25878484	2318833410
25895	09:11:40.727	00:00:25.894	1554	1257,875	220,3642	0,5979963	0,6072661	465,2949	3,010732	0	1447,927	139,3123	0,4296829	0,6337677	469,9749	2,978324	0	34	1353	180						Untertest3.avi	0	880	547	72	111	1294	79	366	0	Content		1281	69	25894865	2318849791
25911	09:11:40.743	00:00:25.911	1555	1210,26	273,3546	0,5925435	0,6065283	445,0858	2,925535	0	1515,491	122,9966	0,4302464	0,6336842	469,9749	3,023479	0	34	1363	198						Untertest3.avi	0	880	547	72	111	1294	79	366	0	Content		1291	87	25911490	2318866416
25928	09:11:40.760	00:00:25.928	1556	1246,919	217,7136	0,5985148	0,6065001	465,4256	3,069765	0	1445,804	141,4947	0,4301645	0,6330063	469,8014	3,015824	0	34	1346	180						Untertest3.avi	0	880	547	72	111	1294	79	366	0	Content		1274	69	25928236	2318883162
25945	09:11:40.777	00:00:25.944	1557	1246,05	222,5249	0,5987626	0,6063991	464,9482	3,067141	0	1438,913	144,4892	0,4304566	0,6328021	469,5922	3,024535	0	34	1342	184						Untertest3.avi	0	880	547	72	111	1294	79	366	0	Content		1270	73	25944864	2318899790
25961	09:11:40.793	00:00:25.961	1558	1262,359	228,7091	0,5990556	0,6063164	465,0289	3,059134	0	1500,173	119,1825	0,4309785	0,6330284	469,5922	3,034802	0	34	1381	174						Untertest3.avi	0	880	547	72	111	1294	79	366	0	Content		1309	63	25961486	2318916412
25978	09:11:40.810	00:00:25.978	1559	1232,325	215,6552	0,599687	0,6059958	465,0289	3,116886	0	1403,799	210,8558	0,4425911	0,6331834	433,6265	2,861659	0	35	1318	213						Untertest3.avi	0	880	547	72	111	1222	144	417	0	Content		1246	102	25978113	2318933039
25995	09:11:40.827	00:00:25.994	1560	1248,868	223,171	0,5995262	0,6064788	465,1096	3,130117	0	1398,441	223,0718	0,4420855	0,6332416	435,7369	2,840207	0	35	1324	223						Untertest3.avi	0	880	547	72	111	1222	144	417	0	Content		1252	112	25994860	2318949786
26011	09:11:40.843	00:00:26.011	1561	1231,977	235,0072	0,5996689	0,6066726	464,9913	3,133561	0	1411,934	215,8414	0,4425173	0,6333263	434,9761	2,816255	0	35	1322	225						Untertest3.avi	0	880	547	72	111	1222	144	417	0	Content		1250	114	26011485	2318966411
26028	09:11:40.860	00:00:26.028	1562	1219,277	252,4939	0,5976986	0,6064543	456,2659	3,179848	0	1402,175	206,0498	0,4421653	0,6333991	436,5055	2,841756	0	35	1311	229						Untertest3.avi	0	880	547	72	111	1222	144	417	0	Content		1239	118	26028107	2318983033
26045	09:11:40.877	00:00:26.044	1563	1245,209	230,3657	0,6001123	0,6070165	464,9561	3,130045	0	1411,585	208,5528	0,4423466	0,633513	436,2437	2,855794	0	35	1328	219						Untertest3.avi	0	880	547	72	111	1222	144	417	0	Content		1256	108	26044857	2318999783
26061	09:11:40.893	00:00:26.061	1564	1214,092	278,8765	0,5968193	0,6067336	451,981	3,130216	0	1404,501	218,9952	0,4430681	0,6335701	434,5558	2,853009	0	35	1309	249						Untertest3.avi	0	880	547	72	111	1222	144	417	0	Content		1237	138	26061483	2319016409
26078	09:11:40.910	00:00:26.078	1565	1256,23	225,6665	0,6004961	0,6072158	464,5822	3,138116	0	1398,445	224,0433	0,443088	0,63362	434,8413	2,848622	0	35	1327	225						Untertest3.avi	0	880	547	72	111	1222	144	417	0	Content		1255	114	26078105	2319033031
26095	09:11:40.927	00:00:26.094	1566	1206,926	265,257	0,5959858	0,6068625	447,6749	3,011485	0	1383,58	224,7892	0,4436449	0,6336466	433,6752	2,817185	0	35	1295	245						Untertest3.avi	0	880	547	72	111	1222	144	417	0	Content		1223	134	26094730	2319049656
26111	09:11:40.943	00:00:26.111	1567	1219,251	259,8361	0,597179	0,6069477	450,7406	3,071666	0	1392,761	217,7657	0,4435784	0,6336305	434,3365	2,815618	0	35	1306	239						Untertest3.avi	0	880	547	72	111	1222	144	417	0	Content		1234	128	26111479	2319066405
26128	09:11:40.960	00:00:26.128	1568	1225,959	255,9023	0,5974751	0,6070121	451,3827	3,109511	0	1389,61	238,9212	0,4445583	0,633682	431,6249	2,823226	0	35	1308	247						Untertest3.avi	0	880	547	72	111	1222	144	417	0	Content		1236	136	26128103	2319083029
26145	09:11:40.977	00:00:26.144	1569	1187,89	289,2365	0,5960909	0,6070461	447,1173	3,118322	0	1390,702	245,8726	0,4448897	0,6336945	430,7096	2,84132	0	35	1289	268						Untertest3.avi	0	880	547	72	111	1222	144	417	0	Content		1217	157	26144726	2319099652
26161	09:11:40.993	00:00:26.161	1570	1205,794	277,8054	0,5965478	0,6071784	448,4133	3,07716	0	1382,126	232,03	0,4447603	0,6338132	431,1366	2,840178	0	35	1294	255						Untertest3.avi	0	880	547	72	111	1222	144	417	0	Content		1222	144	26161350	2319116276
26178	09:11:41.010	00:00:26.177	1571	1197,399	267,4427	0,5965219	0,6072319	448,3634	3,054387	0	1387,48	251,407	0,4445274	0,6338842	431,7707	2,861703	0	35	1292	259						Untertest3.avi	0	880	547	72	111	1222	144	417	0	Content		1220	148	26177974	2319132900
26195	09:11:41.027	00:00:26.194	1572	1203,661	260,0571	0,5963091	0,6073409	447,8075	3,046842	0	1390,47	223,619	0,4437412	0,6340315	433,9221	2,847358	0	35	1297	242						Untertest3.avi	0	880	547	72	111	1222	144	417	0	Content		1225	131	26194724	2319149650
26212	09:11:41.044	00:00:26.211	1573	1187,528	282,6961	0,5942021	0,6075695	441,2483	2,992097	0	1389,515	232,0914	0,4442615	0,6341352	432,0465	2,818082	0	35	1289	257						Untertest3.avi	0	880	547	72	111	1222	144	417	0	Content		1217	146	26211594	2319166520
26228	09:11:41.060	00:00:26.228	1574	1209,576	261,5767	0,5983062	0,6076386	454,1345	3,151962	0	1387,232	249,7546	0,4441583	0,6341946	432,2667	2,838761	0	35	1298	256						Untertest3.avi	0	880	547	72	111	1222	144	417	0	Content		1226	145	26228093	2319183019
26245	09:11:41.077	00:00:26.244	1575	1193,906	276,414	0,5959359	0,6074991	446,6452	3,026525	0	1384,811	237,9175	0,444054	0,6340936	432,6455	2,881142	0	35	1289	257						Untertest3.avi	0	880	547	72	111	1222	144	417	0	Content		1217	146	26244717	2319199643
26261	09:11:41.093	00:00:26.261	1576	1192,465	266,6159	0,5961409	0,6072389	447,2042	3,058869	0	1412,334	199,5321	0,4435914	0,633845	434,3651	2,843588	0	35	1302	233						Untertest3.avi	0	880	547	72	111	1222	144	417	0	Content		1230	122	26261341	2319216267
26278	09:11:41.110	00:00:26.278	1577	1183,294	284,7469	0,5944538	0,6068928	441,5361	3,034059	0	1370,042	247,2358	0,4444237	0,6335794	432,0436	2,876319	0	35	1277	266						Untertest3.avi	0	880	547	72	111	1222	144	417	0	Content		1205	155	26278207	2319233133
26295	09:11:41.127	00:00:26.294	1578	1199,613	283,3231	0,5971102	0,6064629	449,505	3,109636	0	1377,485	233,4612	0,4446817	0,6333031	431,759	2,87764	0	35	1289	258						Untertest3.avi	0	880	547	72	111	1222	144	417	0	Content		1217	147	26294845	2319249771
26312	09:11:41.144	00:00:26.311	1579	1191,807	290,0461	0,5959268	0,6061942	445,287	3,060505	0	1386,19	235,364	0,4445608	0,6329793	432,5603	2,882001	0	35	1289	263						Untertest3.avi	0	880	547	72	111	1222	144	417	0	Content		1217	152	26311587	2319266513
26328	09:11:41.160	00:00:26.327	1580	1214,942	276,6263	0,5961061	0,6060385	444,9782	3,004695	0	1366,734	238,9249	0,4460194	0,6329556	428,3557	2,798554	0	35	1291	258						Untertest3.avi	0	880	547	72	111	1222	144	417	0	Content		1219	147	26327960	2319282886
26345	09:11:41.177	00:00:26.344	1581	1197,696	272,2298	0,5974341	0,6059629	448,8212	3,108487	0	1367,986	243,9486	0,4469904	0,6329207	425,8075	2,835762	0	35	1283	258						Untertest3.avi	0	880	547	72	111	1222	144	417	0	Content		1211	147	26344583	2319299509
26361	09:11:41.193	00:00:26.361	1582	1202,201	275,2343	0,5982025	0,6060189	450,3156	3,155463	0	1381,486	235,5415	0,4460658	0,6329423	429,3451	2,839365	0	35	1292	255						Untertest3.avi	0	880	547	72	111	1222	144	417	0	Content		1220	144	26361207	2319316133
26378	09:11:41.210	00:00:26.378	1583	1206,564	302,6838	0,597244	0,6069754	446,8518	3,127781	0	1349,198	304,3852	0,449533	0,6338005	419,8463	2,856882	0	35	1278	304						Untertest3.avi	0	880	547	72	111	1222	144	417	0	Content		1206	193	26378154	2319333080
26395	09:11:41.227	00:00:26.394	1584	1276,989	417,9391	0,6019178	0,609387	463,584	3,226933	0	-1024	-768	-1	-1	-1	-1	4	36	1277	418						Untertest3.avi	0	880	547	72	111	1226	381	250	0	Content		1205	307	26394831	2319349757
26411	09:11:41.243	00:00:26.411	1585	1313,576	461,6582	0,6021929	0,6108003	462,9109	3,213553	0	1273,144	514,5273	0,4226747	0,6357601	418,7653	2,855295	0	36	1293	488						Untertest3.avi	0	880	547	72	111	1226	381	250	0	Content		1221	377	26411452	2319366378
26428	09:11:41.260	00:00:26.427	1586	1228,594	487,4979	0,5998976	0,6098517	454,6193	3,221478	0	1301,867	510,2084	0,4223967	0,6354606	417,3303	2,821862	0	36	1265	499						Untertest3.avi	0	880	547	72	111	1226	381	250	0	Content		1193	388	26427952	2319382878
26445	09:11:41.277	00:00:26.444	1587	1303,15	469,7162	0,6027238	0,6101301	462,7781	3,256144	0	-1024	-768	-1	-1	-1	-1	4	36	1303	470						Untertest3.avi	0	880	547	72	111	1226	381	250	0	Content		1231	359	26444576	2319399502
26461	09:11:41.293	00:00:26.461	1588	1306,014	466,0596	0,602883	0,6096878	462,7573	3,212071	0	1306,01	499,4986	0,4231911	0,6348293	420,1441	2,847965	0	36	1306	483						Untertest3.avi	0	880	547	72	111	1226	381	250	0	Content		1234	372	26461204	2319416130
26478	09:11:41.310	00:00:26.477	1589	1300,067	471,8839	0,6030046	0,6092634	462,9688	3,248129	0	1305,461	516,4116	0,4233622	0,6344162	420,5716	2,841466	0	36	1303	494						Untertest3.avi	0	880	547	72	111	1226	381	250	0	Content		1231	383	26477828	2319432754
26494	09:11:41.326	00:00:26.494	1590	1303,125	468,5483	0,6032259	0,6089473	462,72	3,286469	0	1313,756	518,4069	0,4227863	0,6341208	417,5215	2,83708	0	36	1308	493						Untertest3.avi	0	880	547	72	111	1226	381	250	0	Content		1236	382	26494450	2319449376
26511	09:11:41.343	00:00:26.511	1591	1312,632	464,8477	0,6034035	0,6086012	462,7407	3,276675	0	1284,585	522,739	0,4226983	0,6338437	416,7759	2,859069	0	36	1299	494						Untertest3.avi	0	880	547	72	111	1226	381	250	0	Content		1227	383	26511325	2319466251
26528	09:11:41.360	00:00:26.527	1592	1294,275	474,5871	0,6036061	0,6082925	462,9621	3,269166	0	1304,948	518,8539	0,4226868	0,633432	415,6413	2,798844	0	36	1300	497						Untertest3.avi	0	880	547	72	111	1226	381	250	0	Content		1228	386	26527839	2319482765
26544	09:11:41.376	00:00:26.544	1593	1292,657	473,9278	0,6038482	0,6080161	462,7976	3,292478	0	1302,104	516,0814	0,4232398	0,6331855	417,2442	2,816117	0	36	1297	495						Untertest3.avi	0	880	547	72	111	1226	381	250	0	Content		1225	384	26544446	2319499372
26561	09:11:41.393	00:00:26.561	1594	1297,472	475,2422	0,6040516	0,6076955	463,1342	3,267626	0	1292,629	514,4489	0,4233631	0,6328102	416,9074	2,793328	0	36	1295	495						Untertest3.avi	0	880	547	72	111	1226	381	250	0	Content		1223	384	26561072	2319515998
26578	09:11:41.410	00:00:26.577	1595	1297,453	467,4634	0,6043178	0,6073575	462,8431	3,274254	0	1307,001	514,3958	0,4236015	0,6324573	416,9185	2,81592	0	36	1302	491						Untertest3.avi	0	880	547	72	111	1226	381	250	0	Content		1230	380	26577936	2319532862
26595	09:11:41.427	00:00:26.594	1596	1300,875	461,0898	0,6044914	0,6070127	463,001	3,270542	0	1295,805	524,9948	0,4238498	0,6320676	417,2457	2,826737	0	36	1298	493						Untertest3.avi	0	880	547	72	111	1226	381	250	0	Content		1226	382	26594568	2319549494
26611	09:11:41.443	00:00:26.611	1597	1298,505	461,338	0,6046677	0,6066888	463,0183	3,259324	0	1315,522	512,3406	0,4242294	0,6317176	418,0886	2,765355	0	36	1307	487						Untertest3.avi	0	880	547	72	111	1226	381	250	0	Content		1235	376	26611191	2319566117
26628	09:11:41.460	00:00:26.627	1598	1306,126	465,2363	0,6048081	0,6060657	463,0889	3,32729	0	1268,081	507,6148	0,4226727	0,6311033	411,2595	2,81462	0	36	1287	486						Untertest3.avi	0	880	547	72	111	1226	381	250	0	Content		1215	375	26627692	2319582618
26644	09:11:41.476	00:00:26.644	1599	1294,863	328,8448	0,6044407	0,6032678	463,0889	3,236052	0	-1024	-768	-1	-1	-1	-1	4	37	1295	329						Untertest3.avi	0	880	547	72	111	1193	190	116	0	Content		1223	218	26644441	2319599367
26661	09:11:41.493	00:00:26.661	1600	1295,449	202,9268	0,6044093	0,6014916	463,0889	3,256034	0	1345,84	296,259	0,4244217	0,6269466	414,686	2,812927	0	37	1321	250						Untertest3.avi	0	880	547	72	111	1193	190	116	0	Content		1249	139	26661065	2319615991
26678	09:11:41.510	00:00:26.677	1601	1193,023	302,5911	0,591664	0,6012999	422,0181	3,051449	0	1304,679	311,8687	0,4197243	0,6267717	395,836	2,707195	0	37	1249	307						Untertest3.avi	0	880	547	72	111	1193	190	116	0	Content		1177	196	26677823	2319632749
26694	09:11:41.526	00:00:26.694	1602	1215,233	291,0795	0,5918888	0,6013544	422,0023	3,027269	0	1301,333	315,0977	0,4207057	0,6267365	400,1517	2,782769	0	37	1258	303						Untertest3.avi	0	880	547	72	111	1193	190	116	0	Content		1186	192	26694313	2319649239
26711	09:11:41.543	00:00:26.711	1603	1226,693	285,2984	0,5934916	0,6013275	426,1264	3,081831	0	1305,33	308,7124	0,421013	0,6267464	401,2254	2,74625	0	37	1266	297						Untertest3.avi	0	880	547	72	111	1193	190	116	0	Content		1194	186	26711062	2319665988
26728	09:11:41.560	00:00:26.727	1604	1221,762	284,9489	0,5937206	0,601378	426,5672	3,06682	0	1308,832	302,8216	0,4214659	0,6268536	402,6335	2,764242	0	37	1265	294						Untertest3.avi	0	880	547	72	111	1193	190	116	0	Content		1193	183	26727686	2319682612
26744	09:11:41.576	00:00:26.744	1605	-1024	-768	-1	-1	-1	-1	4	1315,682	299,8489	0,4215477	0,6268932	402,78	2,759109	0	37	1316	300						Untertest3.avi	0	880	547	72	111	1193	190	116	0	Content		1244	189	26744309	2319699235
26761	09:11:41.593	00:00:26.760	1606	1209,219	304,5584	0,5932916	0,6014996	424,8721	3,04205	0	1314,069	305,19	0,4213569	0,6269602	401,9547	2,8131	0	38	1262	305						Untertest3.avi	0	880	547	72	111	1237	190	117	0	Content		1190	194	26760935	2319715861
26778	09:11:41.610	00:00:26.777	1607	-1024	-768	-1	-1	-1	-1	4	1331,218	297,3217	0,4218293	0,6270189	403,8297	2,785713	0	38	1331	297						Untertest3.avi	0	880	547	72	111	1237	190	117	0	Content		1259	186	26777682	2319732608
26794	09:11:41.626	00:00:26.794	1608	-1024	-768	-1	-1	-1	-1	4	1305,933	312,9167	0,4218256	0,6271553	404,0394	2,79652	0	38	1306	313						Untertest3.avi	0	880	547	72	111	1237	190	117	0	Content		1234	202	26794308	2319749234
26811	09:11:41.643	00:00:26.810	1609	-1024	-768	-1	-1	-1	-1	4	1315,179	296,2515	0,4214294	0,6273478	402,8746	2,816216	0	38	1315	296						Untertest3.avi	0	880	547	72	111	1237	190	117	0	Content		1243	185	26810931	2319765857
26828	09:11:41.660	00:00:26.827	1610	-1024	-768	-1	-1	-1	-1	4	1313,399	299,032	0,4217421	0,6273693	404,1858	2,792501	0	38	1313	299						Untertest3.avi	0	880	547	72	111	1237	190	117	0	Content		1241	188	26827556	2319782482
26844	09:11:41.676	00:00:26.844	1611	-1024	-768	-1	-1	-1	-1	4	1300,849	304,4339	0,4207091	0,6272394	399,8808	2,831046	0	38	1301	304						Untertest3.avi	0	880	547	72	111	1237	190	117	0	Content		1229	193	26844305	2319799231
26861	09:11:41.693	00:00:26.860	1612	1193,774	307,3212	0,592307	0,6013638	421,8572	3,09665	0	1312,268	306,9661	0,4211104	0,6269178	401,1553	2,819256	0	38	1253	307						Untertest3.avi	0	880	547	72	111	1237	190	117	0	Content		1181	196	26860929	2319815855
26878	09:11:41.710	00:00:26.877	1613	-1024	-768	-1	-1	-1	-1	4	1317,679	298,1014	0,4220949	0,6265294	404,4263	2,856593	0	39	1318	298						Untertest3.avi	0	880	547	72	111	1272	153	267	0	Content		1246	187	26877550	2319832476
26894	09:11:41.726	00:00:26.894	1614	-1024	-768	-1	-1	-1	-1	4	1348,237	278,6577	0,4241055	0,6261189	411,8364	2,913418	0	39	1348	279						Untertest3.avi	0	880	547	72	111	1272	153	267	0	Content		1276	168	26894303	2319849229
26911	09:11:41.743	00:00:26.910	1615	1212,583	282,0516	0,5943397	0,6001478	427,0507	3,127432	0	1363,271	246,7728	0,4248221	0,6258527	414,3917	2,920701	0	39	1288	264						Untertest3.avi	0	880	547	72	111	1272	153	267	0	Content		1216	153	26910925	2319865851
26928	09:11:41.760	00:00:26.927	1616	-1024	-768	-1	-1	-1	-1	4	1383,092	228,6862	0,4260257	0,6254537	418,8512	2,954355	0	39	1383	229						Untertest3.avi	0	880	547	72	111	1272	153	267	0	Content		1311	118	26927547	2319882473
26944	09:11:41.776	00:00:26.944	1617	1187,756	311,572	0,5920783	0,5989774	420,5294	3,102633	0	1378,155	244,7425	0,4255877	0,6247188	417,0617	2,9246	0	39	1283	278						Untertest3.avi	0	880	547	72	111	1272	153	267	0	Content		1211	167	26944170	2319899096
26961	09:11:41.793	00:00:26.960	1618	-1024	-768	-1	-1	-1	-1	4	1352,468	260,479	0,4247599	0,62382	414,1724	2,887523	0	39	1352	260						Untertest3.avi	0	880	547	72	111	1272	153	267	0	Content		1280	149	26960808	2319915734
26978	09:11:41.810	00:00:26.977	1619	-1024	-768	-1	-1	-1	-1	4	1339,625	260,1982	0,4245525	0,6232611	413,4499	2,867649	0	39	1340	260						Untertest3.avi	0	880	547	72	111	1272	153	267	0	Content		1268	149	26977542	2319932468
26994	09:11:41.826	00:00:26.994	1620	-1024	-768	-1	-1	-1	-1	4	1335,727	266,1103	0,4239514	0,6225756	411,0192	2,854899	0	39	1336	266						Untertest3.avi	0	880	547	72	111	1272	153	267	0	Content		1264	155	26994165	2319949091
27011	09:11:41.843	00:00:27.010	1621	-1024	-768	-1	-1	-1	-1	4	1339,839	273,2433	0,4238335	0,6218794	410,6622	2,858228	0	39	1340	273						Untertest3.avi	0	880	547	72	111	1272	153	267	0	Content		1268	162	27010804	2319965730
27027	09:11:41.859	00:00:27.027	1622	-1024	-768	-1	-1	-1	-1	4	1333,555	273,3676	0,4239072	0,6212186	411,0556	2,851728	0	39	1334	273						Untertest3.avi	0	880	547	72	111	1272	153	267	0	Content		1262	162	27027414	2319982340
27044	09:11:41.876	00:00:27.044	1623	-1024	-768	-1	-1	-1	-1	4	1349,142	267,3884	0,4241685	0,6207086	412,2121	2,86913	0	39	1349	267						Untertest3.avi	0	880	547	72	111	1272	153	267	0	Content		1277	156	27044162	2319999088
27061	09:11:41.893	00:00:27.060	1624	-1024	-768	-1	-1	-1	-1	4	1344,406	270,7627	0,4241468	0,6202385	412,2447	2,873262	0	39	1344	271						Untertest3.avi	0	880	547	72	111	1272	153	267	0	Content		1272	160	27060799	2320015725
27078	09:11:41.910	00:00:27.077	1625	-1024	-768	-1	-1	-1	-1	4	1393,188	182,5449	0,428739	0,6193801	431,1038	2,978541	0	39	1393	183						Untertest3.avi	0	880	547	72	111	1272	153	267	0	Content		1321	72	27077651	2320032577
27094	09:11:41.926	00:00:27.094	1626	-1024	-768	-1	-1	-1	-1	4	1405,852	151,6899	0,4293086	0,6186163	433,0606	2,946165	0	39	1406	152						Untertest3.avi	0	880	547	72	111	1272	153	267	0	Content		1334	41	27094158	2320049084
27111	09:11:41.943	00:00:27.110	1627	-1024	-768	-1	-1	-1	-1	4	1366,277	184,2086	0,4287306	0,6178988	430,3277	2,945698	0	39	1366	184						Untertest3.avi	0	880	547	72	111	1272	153	267	0	Content		1294	73	27110793	2320065719
27127	09:11:41.959	00:00:27.127	1628	-1024	-768	-1	-1	-1	-1	4	1411,616	166,7624	0,428763	0,6171795	429,5578	2,891998	0	39	1412	167						Untertest3.avi	0	880	547	72	111	1272	153	267	0	Content		1340	56	27127402	2320082328
27144	09:11:41.976	00:00:27.144	1629	1199,369	279,203	0,5902488	0,5906112	413,351	2,91149	0	1409,169	163,0981	0,4297228	0,6163582	433,0656	2,939388	0	40	1304	221						Untertest3.avi	0	880	547	72	111	1227	110	683	0	Content		1232	110	27144263	2320099189
27161	09:11:41.993	00:00:27.160	1630	1211,454	276,3864	0,5907747	0,5897167	414,3957	2,943316	0	1384,847	162,5144	0,4298078	0,6156183	432,4425	2,937307	0	40	1298	219						Untertest3.avi	0	880	547	72	111	1227	110	683	0	Content		1226	108	27160891	2320115817
27178	09:11:42.010	00:00:27.177	1631	1198,494	280,0535	0,5920481	0,5888299	417,196	2,952691	0	1380,364	177,7212	0,4289218	0,6149008	427,6914	2,880818	0	40	1289	229						Untertest3.avi	0	880	547	72	111	1227	110	683	0	Content		1217	118	27177519	2320132445
27194	09:11:42.026	00:00:27.194	1632	1191,901	272,793	0,5916406	0,5880012	415,6617	2,935475	0	1378,841	198,1765	0,4287304	0,6141794	426,2649	2,889499	0	40	1285	235						Untertest3.avi	0	880	547	72	111	1227	110	683	0	Content		1213	124	27194016	2320148942
27211	09:11:42.043	00:00:27.210	1633	1208,29	268,4935	0,5937538	0,5871626	421,4969	2,976928	0	-1024	-768	-1	-1	-1	-1	4	40	1208	268						Untertest3.avi	0	880	547	72	111	1227	110	683	0	Content		1136	157	27210641	2320165567
27227	09:11:42.059	00:00:27.227	1634	1203,241	274,735	0,5919929	0,5863372	415,7646	2,933131	0	1410,779	177,2702	0,4303475	0,6124948	431,4268	2,943047	0	40	1307	226						Untertest3.avi	0	880	547	72	111	1227	110	683	0	Content		1235	115	27227267	2320182193
27244	09:11:42.076	00:00:27.244	1635	1207,316	260,0705	0,5934797	0,5853705	419,9008	2,952699	0	1433,417	187,2944	0,4306107	0,6113217	431,4268	2,950272	0	40	1320	224						Untertest3.avi	0	880	547	72	111	1227	110	683	0	Content		1248	113	27244014	2320198940
27261	09:11:42.093	00:00:27.260	1636	1212,845	266,1905	0,5933511	0,5843101	419,402	2,963063	0	1419,415	171,649	0,4307295	0,6105251	431,4268	2,913904	0	40	1316	219						Untertest3.avi	0	880	547	72	111	1227	110	683	0	Content		1244	108	27260636	2320215562
27277	09:11:42.109	00:00:27.277	1637	1189,068	273,3838	0,5921179	0,5834364	415,6596	2,9628	0	1341,284	170,406	0,4277488	0,6108412	421,1502	2,894393	0	40	1265	222						Untertest3.avi	0	880	547	72	111	1227	110	683	0	Content		1193	111	27277261	2320232187
27294	09:11:42.126	00:00:27.293	1638	1204,391	256,535	0,5940343	0,5824644	421,0201	2,965757	0	1318,058	197,477	0,4275763	0,6094974	420,1543	2,879262	0	40	1261	227						Untertest3.avi	0	880	547	72	111	1227	110	683	0	Content		1189	116	27293884	2320248810
27311	09:11:42.143	00:00:27.310	1639	1171,419	281,6705	0,5923592	0,5816211	415,9505	2,966283	0	1326,621	211,4089	0,4284666	0,6083732	423,2836	2,90886	0	40	1249	247						Untertest3.avi	0	880	547	72	111	1227	110	683	0	Content		1177	136	27310641	2320265567
27327	09:11:42.159	00:00:27.327	1640	1201,728	273,6166	0,593012	0,5808868	417,3207	2,989041	0	1401,725	168,7245	0,4306433	0,6076446	430,7854	2,870264	0	40	1302	221						Untertest3.avi	0	880	547	72	111	1227	110	683	0	Content		1230	110	27327255	2320282181
27344	09:11:42.176	00:00:27.343	1641	1190,881	279,8488	0,5923223	0,5801842	415,1464	2,997413	0	1415,333	185,6578	0,4307355	0,6065978	430,6898	2,876498	0	40	1303	233						Untertest3.avi	0	880	547	72	111	1227	110	683	0	Content		1231	122	27343880	2320298806
27361	09:11:42.193	00:00:27.360	1642	1217,062	251,8835	0,5951919	0,5794052	423,0204	3,023889	0	1433,68	189,9112	0,4318029	0,605682	434,4179	2,959183	0	40	1325	221						Untertest3.avi	0	880	547	72	111	1227	110	683	0	Content		1253	110	27360633	2320315559
27377	09:11:42.209	00:00:27.377	1643	1217,789	260,1475	0,5940735	0,578778	419,5645	2,984523	0	1336,133	228,2249	0,4275824	0,605485	418,4299	2,821141	0	40	1277	244						Untertest3.avi	0	880	547	72	111	1227	110	683	0	Content		1205	133	27377250	2320332176
27394	09:11:42.226	00:00:27.393	1644	1186,981	272,2466	0,592896	0,5781679	416,425	2,957708	0	1286,209	219,3679	0,4259999	0,6055807	412,8458	2,837668	0	40	1237	246						Untertest3.avi	0	880	547	72	111	1227	110	683	0	Content		1165	135	27393875	2320348801
27411	09:11:42.243	00:00:27.410	1645	1189,229	258,8632	0,5946885	0,5775385	421,5572	2,999431	0	1299,205	231,4717	0,4259256	0,6048844	412,5869	2,810048	0	40	1244	245						Untertest3.avi	0	880	547	72	111	1227	110	683	0	Content		1172	134	27410501	2320365427
27427	09:11:42.259	00:00:27.427	1646	1225,483	247,1122	0,5953557	0,5769866	423,4617	3,033907	0	1336,91	228,5846	0,4275404	0,6039091	419,1931	2,829962	0	40	1281	238						Untertest3.avi	0	880	547	72	111	1227	110	683	0	Content		1209	127	27427248	2320382174
27444	09:11:42.276	00:00:27.443	1647	1206,651	285,8419	0,5934054	0,5765432	418,4786	2,996019	0	1436,904	126,2314	0,4323738	0,603732	438,6857	3,025286	0	40	1322	206						Untertest3.avi	0	880	547	72	111	1227	110	683	0	Content		1250	95	27443874	2320398800
27460	09:11:42.292	00:00:27.460	1648	1208,405	269,9868	0,5933284	0,5761091	418,9352	2,993276	0	1467,778	86,79316	0,4332889	0,6033912	443,3324	3,077664	0	40	1338	178						Untertest3.avi	0	880	547	72	111	1227	110	683	0	Content		1266	67	27460498	2320415424
27477	09:11:42.309	00:00:27.477	1649	1211,54	258,1279	0,5934099	0,5756195	420,6327	2,949254	0	1425,094	138,2336	0,4303724	0,6028579	433,1249	2,944008	0	40	1318	198						Untertest3.avi	0	880	547	72	111	1227	110	683	0	Content		1246	87	27477122	2320432048
27494	09:11:42.326	00:00:27.493	1650	1201,759	262,2141	0,5929368	0,5750123	419,8945	3,0094	0	1401,318	168,7291	0,4291109	0,6023654	429,7776	2,962299	0	40	1302	215						Untertest3.avi	0	880	547	72	111	1227	110	683	0	Content		1230	104	27493869	2320448795
27510	09:11:42.342	00:00:27.510	1651	1202,039	274,8842	0,5908865	0,5745177	415,0566	2,956068	0	1397,474	169,6609	0,4289042	0,6020187	430,6541	2,904806	0	40	1300	222						Untertest3.avi	0	880	547	72	111	1227	110	683	0	Content		1228	111	27510492	2320465418
27527	09:11:42.359	00:00:27.527	1652	1195,984	263,0861	0,5906435	0,5741102	415,4375	2,937435	0	1392,962	167,1498	0,4275896	0,6018276	426,6497	2,881327	0	40	1294	215						Untertest3.avi	0	880	547	72	111	1227	110	683	0	Content		1222	104	27527119	2320482045
27544	09:11:42.376	00:00:27.543	1653	1212,348	245,3988	0,5919019	0,5739452	420,2976	2,935807	0	1401,184	163,384	0,4283275	0,6017354	431,1031	2,965498	0	40	1307	204						Untertest3.avi	0	880	547	72	111	1227	110	683	0	Content		1235	93	27543742	2320498668
27560	09:11:42.392	00:00:27.560	1654	1194,709	286,8853	0,5898402	0,5740718	415,7114	2,967095	0	1379,726	170,4337	0,4275682	0,6018228	430,5662	2,948524	0	40	1287	229						Untertest3.avi	0	880	547	72	111	1227	110	683	0	Content		1215	118	27560490	2320515416
27577	09:11:42.409	00:00:27.577	1655	1233,524	258,3021	0,5910094	0,574465	420,0905	2,969068	0	1396,176	169,6307	0,4272406	0,6020356	431,5887	2,988186	0	40	1315	214						Untertest3.avi	0	880	547	72	111	1227	110	683	0	Content		1243	103	27577116	2320532042
27594	09:11:42.426	00:00:27.593	1656	1194,068	274,5624	0,5888555	0,5750365	415,672	2,931539	0	1412,009	158,1927	0,4259573	0,6023802	427,9007	2,892847	0	40	1303	216						Untertest3.avi	0	880	547	72	111	1227	110	683	0	Content		1231	105	27593747	2320548673
27610	09:11:42.442	00:00:27.610	1657	1208,493	266,951	0,5891684	0,5755709	417,9727	2,920863	0	1388,974	188,1973	0,4253858	0,6027403	427,6414	2,900738	0	40	1299	228						Untertest3.avi	0	880	547	72	111	1227	110	683	0	Content		1227	117	27610363	2320565289
27627	09:11:42.459	00:00:27.627	1658	1196,727	264,843	0,5889412	0,5761613	418,4673	2,948002	0	1390,279	183,3508	0,4243392	0,6030544	425,023	2,891394	0	40	1294	224						Untertest3.avi	0	880	547	72	111	1227	110	683	0	Content		1222	113	27627114	2320582040
27644	09:11:42.476	00:00:27.643	1659	1185,873	273,556	0,5877106	0,5766448	415,8512	2,930066	0	1411,545	167,635	0,4256285	0,6032715	432,0006	2,97016	0	40	1299	221						Untertest3.avi	0	880	547	72	111	1227	110	683	0	Content		1227	110	27643740	2320598666
27660	09:11:42.492	00:00:27.660	1660	1200,844	277,4504	0,5884044	0,5770143	418,2712	2,94921	0	1385,441	158,5162	0,4257482	0,603441	433,9724	2,938332	0	40	1293	218						Untertest3.avi	0	880	547	72	111	1227	110	683	0	Content		1221	107	27660362	2320615288
27677	09:11:42.509	00:00:27.676	1661	1216,74	252,6184	0,5887676	0,577298	419,8238	2,944203	0	1420,952	126,9509	0,4260032	0,6034976	435,9677	2,940437	0	40	1319	190						Untertest3.avi	0	880	547	72	111	1227	110	683	0	Content		1247	79	27676985	2320631911
27694	09:11:42.526	00:00:27.693	1662	1211,058	263,7099	0,5873985	0,5775136	416,5635	2,969214	0	1395,383	173,8951	0,4248281	0,6034972	432,0919	2,939593	0	40	1303	219						Untertest3.avi	0	880	547	72	111	1227	110	683	0	Content		1231	108	27693736	2320648662
27710	09:11:42.542	00:00:27.710	1663	1205,583	254,9614	0,5883042	0,5776803	419,8284	2,976974	0	1420,166	150,8859	0,4254611	0,6035196	435,8896	2,960358	0	40	1313	203						Untertest3.avi	0	880	547	72	111	1227	110	683	0	Content		1241	92	27710358	2320665284
27727	09:11:42.559	00:00:27.726	1664	1181,754	276,4171	0,5861458	0,5779641	414,8103	2,91158	0	1408,661	144,7817	0,4257528	0,6035576	438,5876	3,00465	0	40	1295	211						Untertest3.avi	0	880	547	72	111	1227	110	683	0	Content		1223	100	27726983	2320681909
27744	09:11:42.576	00:00:27.743	1665	1200,356	261,2203	0,5875112	0,5781615	419,5284	2,935873	0	1434,083	128,5573	0,4257103	0,6036445	439,6607	2,986243	0	40	1317	195						Untertest3.avi	0	880	547	72	111	1227	110	683	0	Content		1245	84	27743606	2320698532
27760	09:11:42.592	00:00:27.760	1666	1214,035	267,5693	0,5875669	0,5783584	420,2302	2,970207	0	1431,544	138,5155	0,4253829	0,6037835	439,215	3,013231	0	40	1323	203						Untertest3.avi	0	880	547	72	111	1227	110	683	0	Content		1251	92	27760358	2320715284
27777	09:11:42.609	00:00:27.776	1667	1221,683	287,4943	0,5911416	0,5794644	431,3563	3,04988	0	1377,497	230,2584	0,4253259	0,6047015	439,215	3,019371	0	40	1300	259						Untertest3.avi	0	880	547	72	111	1227	110	683	0	Content		1228	148	27776981	2320731907
27794	09:11:42.626	00:00:27.793	1668	1252,537	388,3527	0,5964365	0,5819257	448,6754	3,213305	0	1316,374	414,1766	0,4243054	0,6067718	432,6822	3,032122	0	40	1284	401						Untertest3.avi	0	880	547	72	111	1227	110	683	0	Content		1212	290	27793605	2320748531
27810	09:11:42.642	00:00:27.810	1669	1280,328	512,569	0,600505	0,5843359	462,5667	3,325358	0	-1024	-768	-1	-1	-1	-1	4	40	1280	513						Untertest3.avi	0	880	547	72	111	1227	110	683	0	Content		1208	402	27810229	2320765155
27827	09:11:42.659	00:00:27.826	1670	1268,637	635,6052	0,6011975	0,5862071	464,8499	3,3211	0	1241,816	649,0285	0,433428	0,6099454	466,6172	3,251879	0	41	1255	642						Untertest3.avi	0	880	547	72	111	963	833	166	0	Content		1183	531	27826978	2320781904
27844	09:11:42.676	00:00:27.843	1671	1263,827	720,8385	0,6014819	0,5875937	465,415	3,314215	0	1193,171	694,9135	0,4367166	0,6111674	478,161	3,19613	0	41	1228	708						Untertest3.avi	0	880	547	72	111	963	833	166	0	Content		1156	597	27843601	2320798527
27860	09:11:42.692	00:00:27.860	1672	1272,786	812,8273	0,6023648	0,5890039	466,6779	3,337104	0	1143,854	801,1212	0,4379211	0,612295	478,997	3,240956	0	41	1208	807						Untertest3.avi	0	880	547	72	111	963	833	166	0	Content		1136	696	27860224	2320815150
27877	09:11:42.709	00:00:27.876	1673	1231,771	892,5802	0,6006671	0,5903479	460,0297	3,317024	0	1049,504	850,5618	0,4364265	0,6138855	466,9274	3,160092	0	41	1141	872						Untertest3.avi	0	880	547	72	111	963	833	166	0	Content		1069	761	27876849	2320831775
27894	09:11:42.726	00:00:27.893	1674	1243,652	956,9774	0,6053402	0,5912313	473,7569	3,348596	0	1014,723	939,9958	0,4373198	0,614739	466,9797	3,049685	0	41	1129	948						Untertest3.avi	0	880	547	72	111	963	833	166	0	Content		1057	837	27893597	2320848523
27910	09:11:42.742	00:00:27.910	1675	1145,415	950,2166	0,6052594	0,5916636	472,4857	3,491657	0	924,1571	933,4895	0,4376486	0,6151006	466,7706	3,167856	0	41	1035	942						Untertest3.avi	0	880	547	72	111	963	833	166	0	Content		963	831	27910220	2320865146
27927	09:11:42.759	00:00:27.926	1676	-1024	-768	-1	-1	-1	-1	4	916,1232	953,3942	0,4375285	0,6149722	466,6003	3,193699	0	41	916	953						Untertest3.avi	0	880	547	72	111	963	833	166	0	Content		844	842	27926847	2320881773
27944	09:11:42.776	00:00:27.943	1677	-1024	-768	-1	-1	-1	-1	4	938,6016	943,9684	0,4327976	0,6148345	483,348	3,308309	0	41	939	944						Untertest3.avi	0	880	547	72	111	963	833	166	0	Content		867	833	27943788	2320898714
27960	09:11:42.792	00:00:27.960	1678	-1024	-768	-1	-1	-1	-1	4	886,7094	948,45	0,4373607	0,6144509	466,6401	3,147398	0	41	887	948						Untertest3.avi	0	880	547	72	111	963	833	166	0	Content		815	837	27960217	2320915143
27977	09:11:42.809	00:00:27.977	1679	-1024	-768	-1	-1	-1	-1	4	904,9167	947,0337	0,4336764	0,6143672	479,3465	3,303302	0	41	905	947						Untertest3.avi	0	880	547	72	111	963	833	166	0	Content		833	836	27977088	2320932014
27993	09:11:42.825	00:00:27.993	1680	494,1338	944,7742	0,5931662	0,5924305	472,4941	3,124517	0	891,9532	966,0529	0,4328908	0,6141237	481,8404	3,339283	0	42	693	955						Untertest3.avi	0	880	547	72	111	825	839	100	0	Content		621	844	27993466	2320948392
28010	09:11:42.842	00:00:28.010	1681	473,8524	936,8729	0,593205	0,5919542	472,4941	3,196588	0	886,9633	952,244	0,4341577	0,6140071	476,9565	3,25881	0	42	680	945						Untertest3.avi	0	880	547	72	111	825	839	100	0	Content		608	834	28010215	2320965141
28027	09:11:42.859	00:00:28.026	1682	-1024	-768	-1	-1	-1	-1	4	2048,839	1021,013	0,4407437	0,6140018	476,9565	3,657852	0	42	2049	1021						Untertest3.avi	0	880	547	72	111	825	839	100	0	Content		1977	910	28026842	2320981768
28043	09:11:42.875	00:00:28.043	1683	-1024	-768	-1	-1	-1	-1	4	896,74	945,7939	0,437052	0,6135742	466,0478	3,104613	0	42	897	946						Untertest3.avi	0	880	547	72	111	825	839	100	0	Content		825	835	28043462	2320998388
28060	09:11:42.892	00:00:28.060	1684	-1024	-768	-1	-1	-1	-1	4	-1024	-768	-1	-1	-1	-1	4	42	0	0						Untertest3.avi	0	880	547	72	111	825	839	100	0	Content		-72	-111	28060086	2321015012
28077	09:11:42.909	00:00:28.076	1685	-1024	-768	-1	-1	-1	-1	4	910,3657	966,4359	0,4386112	0,6128711	466,0478	2,848711	0	42	910	966						Untertest3.avi	0	880	547	72	111	825	839	100	0	Content		838	855	28076835	2321031761
28093	09:11:42.925	00:00:28.093	1686	-1024	-768	-1	-1	-1	-1	4	-1024	-768	-1	-1	-1	-1	4		0	0						Untertest3.avi	0	880	547	72	111				0	Content		-72	-111	28093461	2321048387
28110	09:11:42.942	00:00:28.110	1687	-1024	-768	-1	-1	-1	-1	4	-1024	-768	-1	-1	-1	-1	4		0	0						Untertest3.avi	0	880	547	72	111				0	Content		-72	-111	28110085	2321065011
28127	09:11:42.959	00:00:28.126	1688	-1024	-768	-1	-1	-1	-1	4	-1024	-768	-1	-1	-1	-1	4		0	0						Untertest3.avi	0	880	547	72	111				0	Content		-72	-111	28126709	2321081635
28143	09:11:42.975	00:00:28.143	1689	-1024	-768	-1	-1	-1	-1	4	-1024	-768	-1	-1	-1	-1	4		0	0						Untertest3.avi	0	880	547	72	111				0	Content		-72	-111	28143457	2321098383
28160	09:11:42.992	00:00:28.160	1690	-1024	-768	-1	-1	-1	-1	4	-1024	-768	-1	-1	-1	-1	4		0	0						Untertest3.avi	0	880	547	72	111				0	Content		-72	-111	28160076	2321115002
28177	09:11:43.009	00:00:28.176	1691	-1024	-768	-1	-1	-1	-1	4	-1024	-768	-1	-1	-1	-1	4		0	0						Untertest3.avi	0	880	547	72	111				0	Content		-72	-111	28176743	2321131669
28193	09:11:43.025	00:00:28.193	1692	-1024	-768	-1	-1	-1	-1	4	-1024	-768	-1	-1	-1	-1	4		0	0						Untertest3.avi	0	880	547	72	111				0	Content		-72	-111	28193409	2321148335
28210	09:11:43.042	00:00:28.210	1693	-1024	-768	-1	-1	-1	-1	4	-1024	-768	-1	-1	-1	-1	4		0	0						Untertest3.avi	0	880	547	72	111				0	Content		-72	-111	28210076	2321165002
28227	09:11:43.059	00:00:28.226	1694	-1024	-768	-1	-1	-1	-1	4	-1024	-768	-1	-1	-1	-1	4		0	0						Untertest3.avi	0	880	547	72	111				0	Content		-72	-111	28226701	2321181627
28243	09:11:43.075	00:00:28.243	1695	-1024	-768	-1	-1	-1	-1	4	-1024	-768	-1	-1	-1	-1	4		0	0						Untertest3.avi	0	880	547	72	111				0	Content		-72	-111	28243368	2321198294
28260	09:11:43.092	00:00:28.260	1696	-1024	-768	-1	-1	-1	-1	4	-1024	-768	-1	-1	-1	-1	4		0	0						Untertest3.avi	0	880	547	72	111				0	Content		-72	-111	28260032	2321214958
28277	09:11:43.109	00:00:28.276	1697	-1024	-768	-1	-1	-1	-1	4	-1024	-768	-1	-1	-1	-1	4		0	0						Untertest3.avi	0	880	547	72	111				0	Content		-72	-111	28276699	2321231625
28293	09:11:43.125	00:00:28.293	1698	-1024	-768	-1	-1	-1	-1	4	-1024	-768	-1	-1	-1	-1	4		0	0						Untertest3.avi	0	880	547	72	111				0	Content		-72	-111	28293316	2321248242
28310	09:11:43.142	00:00:28.309	1699	-1024	-768	-1	-1	-1	-1	4	-1024	-768	-1	-1	-1	-1	4		0	0						Untertest3.avi	0	880	547	72	111				0	Content		-72	-111	28309983	2321264909
28327	09:11:43.159	00:00:28.326	1700	-1024	-768	-1	-1	-1	-1	4	-1024	-768	-1	-1	-1	-1	4		0	0						Untertest3.avi	0	880	547	72	111				0	Content		-72	-111	28326568	2321281494
28343	09:11:43.175	00:00:28.343	1701	-1024	-768	-1	-1	-1	-1	4	-1024	-768	-1	-1	-1	-1	4		0	0						Untertest3.avi	0	880	547	72	111				0	Content		-72	-111	28343323	2321298249
28360	09:11:43.192	00:00:28.360	1702	-1024	-768	-1	-1	-1	-1	4	-1024	-768	-1	-1	-1	-1	4		0	0						Untertest3.avi	0	880	547	72	111				0	Content		-72	-111	28360441	2321315367
28377	09:11:43.209	00:00:28.376	1703	-1024	-768	-1	-1	-1	-1	4	-1024	-768	-1	-1	-1	-1	4		0	0						Untertest3.avi	0	880	547	72	111				0	Content		-72	-111	28376573	2321331499
28393	09:11:43.225	00:00:28.393	1704	-1024	-768	-1	-1	-1	-1	4	-1024	-768	-1	-1	-1	-1	4		0	0						Untertest3.avi	0	880	547	72	111				0	Content		-72	-111	28393190	2321348116
28410	09:11:43.242	00:00:28.409	1705	-1024	-768	-1	-1	-1	-1	4	-1024	-768	-1	-1	-1	-1	4		0	0						Untertest3.avi	0	880	547	72	111				0	Content		-72	-111	28409939	2321364865
28427	09:11:43.259	00:00:28.426	1706	-1024	-768	-1	-1	-1	-1	4	-1024	-768	-1	-1	-1	-1	4		0	0						Untertest3.avi	0	880	547	72	111				0	Content		-72	-111	28426686	2321381612
28443	09:11:43.275	00:00:28.443	1707	-1024	-768	-1	-1	-1	-1	4	-1024	-768	-1	-1	-1	-1	4		0	0						Untertest3.avi	0	880	547	72	111				0	Content		-72	-111	28443182	2321398108
28460	09:11:43.292	00:00:28.459	1708	-1024	-768	-1	-1	-1	-1	4	-1024	-768	-1	-1	-1	-1	4		0	0						Untertest3.avi	0	880	547	72	111				0	Content		-72	-111	28459930	2321414856
28477	09:11:43.309	00:00:28.476	1709	-1024	-768	-1	-1	-1	-1	4	-1024	-768	-1	-1	-1	-1	4		0	0						Untertest3.avi	0	880	547	72	111				0	Content		-72	-111	28476553	2321431479
28494	09:11:43.326	00:00:28.493	1710	-1024	-768	-1	-1	-1	-1	4	-1024	-768	-1	-1	-1	-1	4		0	0						Untertest3.avi	0	880	547	72	111				0	Content		-72	-111	28493625	2321448551
28511	09:11:43.343	00:00:28.510	1711	-1024	-768	-1	-1	-1	-1	4	-1024	-768	-1	-1	-1	-1	4		0	0						Untertest3.avi	0	880	547	72	111				0	Content		-72	-111	28510993	2321465919
28528	09:11:43.360	00:00:28.528	1712	-1024	-768	-1	-1	-1	-1	4	-1024	-768	-1	-1	-1	-1	4		0	0						Untertest3.avi	0	880	547	72	111				0	Content		-72	-111	28528365	2321483291
28543	09:11:43.375	00:00:28.543	1713	-1024	-768	-1	-1	-1	-1	4	-1024	-768	-1	-1	-1	-1	4		0	0						Untertest3.avi	0	880	547	72	111				0	Content		-72	-111	28543171	2321498097
28560	09:11:43.392	00:00:28.559	1714	-1024	-768	-1	-1	-1	-1	4	-1024	-768	-1	-1	-1	-1	4		0	0						Untertest3.avi	0	880	547	72	111				0	Content		-72	-111	28559791	2321514717
28577	09:11:43.409	00:00:28.576	1715	-1024	-768	-1	-1	-1	-1	4	-1024	-768	-1	-1	-1	-1	4		0	0						Untertest3.avi	0	880	547	72	111				0	Content		-72	-111	28576541	2321531467
28593	09:11:43.425	00:00:28.593	1716	-1024	-768	-1	-1	-1	-1	4	-1024	-768	-1	-1	-1	-1	4		0	0						Untertest3.avi	0	880	547	72	111				0	Content		-72	-111	28593164	2321548090
28610	09:11:43.442	00:00:28.609	1717	-1024	-768	-1	-1	-1	-1	4	-1024	-768	-1	-1	-1	-1	4		0	0						Untertest3.avi	0	880	547	72	111				0	Content		-72	-111	28609785	2321564711
28626	09:11:43.458	00:00:28.626	1718	-1024	-768	-1	-1	-1	-1	4	-1024	-768	-1	-1	-1	-1	4		0	0						Untertest3.avi	0	880	547	72	111				0	Content		-72	-111	28626407	2321581333
28644	09:11:43.476	00:00:28.643	1719	-1024	-768	-1	-1	-1	-1	4	-1024	-768	-1	-1	-1	-1	4		0	0						Untertest3.avi	0	880	547	72	111				0	Content		-72	-111	28643603	2321598529
28661	09:11:43.493	00:00:28.660	1720	-1024	-768	-1	-1	-1	-1	4	-1024	-768	-1	-1	-1	-1	4		0	0						Untertest3.avi	0	880	547	72	111				0	Content		-72	-111	28660973	2321615899
28678	09:11:43.510	00:00:28.678	1721	-1024	-768	-1	-1	-1	-1	4	-1024	-768	-1	-1	-1	-1	4		0	0						Untertest3.avi	0	880	547	72	111				0	Content		-72	-111	28678219	2321633145
28693	09:11:43.525	00:00:28.693	1722	-1024	-768	-1	-1	-1	-1	4	-1024	-768	-1	-1	-1	-1	4		0	0						Untertest3.avi	0	880	547	72	111				0	Content		-72	-111	28693022	2321647948
28710	09:11:43.542	00:00:28.709	1723	-1024	-768	-1	-1	-1	-1	4	-1024	-768	-1	-1	-1	-1	4		0	0						Untertest3.avi	0	880	547	72	111				0	Content		-72	-111	28709701	2321664627
28726	09:11:43.558	00:00:28.726	1724	-1024	-768	-1	-1	-1	-1	4	-1024	-768	-1	-1	-1	-1	4		0	0						Untertest3.avi	0	880	547	72	111				0	Content		-72	-111	28726369	2321681295
28743	09:11:43.575	00:00:28.743	1725	-1024	-768	-1	-1	-1	-1	4	-1024	-768	-1	-1	-1	-1	4		0	0						Untertest3.avi	0	880	547	72	111				0	Content		-72	-111	28743017	2321697943
28760	09:11:43.592	00:00:28.759	1726	-1024	-768	-1	-1	-1	-1	4	-1024	-768	-1	-1	-1	-1	4		0	0						Untertest3.avi	0	880	547	72	111				0	Content		-72	-111	28759638	2321714564
28776	09:11:43.608	00:00:28.776	1727	-1024	-768	-1	-1	-1	-1	4	-1024	-768	-1	-1	-1	-1	4		0	0						Untertest3.avi	0	880	547	72	111				0	Content		-72	-111	28776386	2321731312
28793	09:11:43.625	00:00:28.793	1728	-1024	-768	-1	-1	-1	-1	4	-1024	-768	-1	-1	-1	-1	4		0	0						Untertest3.avi	0	880	547	72	111				0	Content		-72	-111	28793008	2321747934
28810	09:11:43.642	00:00:28.810	1729	-1024	-768	-1	-1	-1	-1	4	-1024	-768	-1	-1	-1	-1	4		0	0						Untertest3.avi	0	880	547	72	111				0	Content		-72	-111	28810075	2321765001
28827	09:11:43.659	00:00:28.827	1730	-1024	-768	-1	-1	-1	-1	4	-1024	-768	-1	-1	-1	-1	4		0	0						Untertest3.avi	0	880	547	72	111				0	Content		-72	-111	28827448	2321782374
28845	09:11:43.677	00:00:28.844	1731	-1024	-768	-1	-1	-1	-1	4	-1024	-768	-1	-1	-1	-1	4		0	0						Untertest3.avi	0	880	547	72	111				0	Content		-72	-111	28844694	2321799620
28860	09:11:43.692	00:00:28.859	1732	-1024	-768	-1	-1	-1	-1	4	-1024	-768	-1	-1	-1	-1	4		0	0						Untertest3.avi	0	880	547	72	111				0	Content		-72	-111	28859624	2321814550
28876	09:11:43.708	00:00:28.876	1733	-1024	-768	-1	-1	-1	-1	4	-1024	-768	-1	-1	-1	-1	4		0	0						Untertest3.avi	0	880	547	72	111				0	Content		-72	-111	28876248	2321831174
28893	09:11:43.725	00:00:28.892	1734	-1024	-768	-1	-1	-1	-1	4	-1024	-768	-1	-1	-1	-1	4		0	0						Untertest3.avi	0	880	547	72	111				0	Content		-72	-111	28892995	2321847921
28910	09:11:43.742	00:00:28.909	1735	-1024	-768	-1	-1	-1	-1	4	-1024	-768	-1	-1	-1	-1	4		0	0						Untertest3.avi	0	880	547	72	111				0	Content		-72	-111	28909619	2321864545
28926	09:11:43.758	00:00:28.926	1736	-1024	-768	-1	-1	-1	-1	4	-1024	-768	-1	-1	-1	-1	4		0	0						Untertest3.avi	0	880	547	72	111				0	Content		-72	-111	28926240	2321881166
28943	09:11:43.775	00:00:28.942	1737	-1024	-768	-1	-1	-1	-1	4	-1024	-768	-1	-1	-1	-1	4		0	0						Untertest3.avi	0	880	547	72	111				0	Content		-72	-111	28942865	2321897791
28960	09:11:43.792	00:00:28.960	1738	-1024	-768	-1	-1	-1	-1	4	-1024	-768	-1	-1	-1	-1	4		0	0						Untertest3.avi	0	880	547	72	111				0	Content		-72	-111	28960055	2321914981
28977	09:11:43.809	00:00:28.977	1739	-1024	-768	-1	-1	-1	-1	4	-1024	-768	-1	-1	-1	-1	4		0	0						Untertest3.avi	0	880	547	72	111				0	Content		-72	-111	28977303	2321932229
28995	09:11:43.827	00:00:28.994	1740	-1024	-768	-1	-1	-1	-1	4	-1024	-768	-1	-1	-1	-1	4		0	0						Untertest3.avi	0	880	547	72	111				0	Content		-72	-111	28994553	2321949479
29009	09:11:43.841	00:00:29.009	1741	-1024	-768	-1	-1	-1	-1	4	-1024	-768	-1	-1	-1	-1	4		0	0						Untertest3.avi	0	880	547	72	111				0	Content		-72	-111	29009483	2321964409
29026	09:11:43.858	00:00:29.026	1742	-1024	-768	-1	-1	-1	-1	4	-1024	-768	-1	-1	-1	-1	4		0	0						Untertest3.avi	0	880	547	72	111				0	Content		-72	-111	29026105	2321981031
29043	09:11:43.875	00:00:29.042	1743	-1024	-768	-1	-1	-1	-1	4	-1024	-768	-1	-1	-1	-1	4		0	0						Untertest3.avi	0	880	547	72	111				0	Content		-72	-111	29042849	2321997775
29059	09:11:43.891	00:00:29.059	1744	-1024	-768	-1	-1	-1	-1	4	-1024	-768	-1	-1	-1	-1	4		0	0						Untertest3.avi	0	880	547	72	111				0	Content		-72	-111	29059463	2322014389
29076	09:11:43.908	00:00:29.076	1745	-1024	-768	-1	-1	-1	-1	4	-1024	-768	-1	-1	-1	-1	4		0	0						Untertest3.avi	0	880	547	72	111				0	Content		-72	-111	29076218	2322031144
29093	09:11:43.925	00:00:29.092	1746	-1024	-768	-1	-1	-1	-1	4	-1024	-768	-1	-1	-1	-1	4		0	0						Untertest3.avi	0	880	547	72	111				0	Content		-72	-111	29092718	2322047644
29109	09:11:43.941	00:00:29.109	1747	-1024	-768	-1	-1	-1	-1	4	-1024	-768	-1	-1	-1	-1	4		0	0						Untertest3.avi	0	880	547	72	111				0	Content		-72	-111	29109400	2322064326
29126	09:11:43.958	00:00:29.126	1748	-1024	-768	-1	-1	-1	-1	4	-1024	-768	-1	-1	-1	-1	4		0	0						Untertest3.avi	0	880	547	72	111				0	Content		-72	-111	29126067	2322080993
29143	09:11:43.975	00:00:29.142	1749	-1024	-768	-1	-1	-1	-1	4	-1024	-768	-1	-1	-1	-1	4		0	0						Untertest3.avi	0	880	547	72	111				0	Content		-72	-111	29142702	2322097628
29159	09:11:43.991	00:00:29.159	1750	-1024	-768	-1	-1	-1	-1	4	-1024	-768	-1	-1	-1	-1	4		0	0						Untertest3.avi	0	880	547	72	111				0	Content		-72	-111	29159369	2322114295
29176	09:11:44.008	00:00:29.175	1751	-1024	-768	-1	-1	-1	-1	4	-1024	-768	-1	-1	-1	-1	4		0	0						Untertest3.avi	0	880	547	72	111				0	Content		-72	-111	29175965	2322130891
29193	09:11:44.025	00:00:29.192	1752	-1024	-768	-1	-1	-1	-1	4	-1024	-768	-1	-1	-1	-1	4		0	0						Untertest3.avi	0	880	547	72	111				0	Content		-72	-111	29192651	2322147577
29209	09:11:44.041	00:00:29.209	1753	-1024	-768	-1	-1	-1	-1	4	-1024	-768	-1	-1	-1	-1	4		0	0						Untertest3.avi	0	880	547	72	111				0	Content		-72	-111	29209318	2322164244
29226	09:11:44.058	00:00:29.225	1754	-1024	-768	-1	-1	-1	-1	4	-1024	-768	-1	-1	-1	-1	4		0	0						Untertest3.avi	0	880	547	72	111				0	Content		-72	-111	29225952	2322180878
29243	09:11:44.075	00:00:29.242	1755	-1024	-768	-1	-1	-1	-1	4	-1024	-768	-1	-1	-1	-1	4		0	0						Untertest3.avi	0	880	547	72	111				0	Content		-72	-111	29242619	2322197545
29259	09:11:44.091	00:00:29.259	1756	-1024	-768	-1	-1	-1	-1	4	-1024	-768	-1	-1	-1	-1	4		0	0						Untertest3.avi	0	880	547	72	111				0	Content		-72	-111	29259282	2322214208
29276	09:11:44.108	00:00:29.275	1757	-1024	-768	-1	-1	-1	-1	4	-1024	-768	-1	-1	-1	-1	4		0	0						Untertest3.avi	0	880	547	72	111				0	Content		-72	-111	29275949	2322230875
29293	09:11:44.125	00:00:29.292	1758	-1024	-768	-1	-1	-1	-1	4	-1024	-768	-1	-1	-1	-1	4		0	0						Untertest3.avi	0	880	547	72	111				0	Content		-72	-111	29292883	2322247809
29310	09:11:44.142	00:00:29.309	1759	-1024	-768	-1	-1	-1	-1	4	-1024	-768	-1	-1	-1	-1	4		0	0						Untertest3.avi	0	880	547	72	111				0	Content		-72	-111	29309550	2322264476
29327	09:11:44.159	00:00:29.326	1760	-1024	-768	-1	-1	-1	-1	4	-1024	-768	-1	-1	-1	-1	4		0	0						Untertest3.avi	0	880	547	72	111				0	Content		-72	-111	29326574	2322281500
29343	09:11:44.175	00:00:29.342	1761	-1024	-768	-1	-1	-1	-1	4	-1024	-768	-1	-1	-1	-1	4		0	0						Untertest3.avi	0	880	547	72	111				0	Content		-72	-111	29342699	2322297625
29359	09:11:44.191	00:00:29.359	1762	-1024	-768	-1	-1	-1	-1	4	-1024	-768	-1	-1	-1	-1	4		0	0						Untertest3.avi	0	880	547	72	111				0	Content		-72	-111	29359330	2322314256
29376	09:11:44.208	00:00:29.375	1763	-1024	-768	-1	-1	-1	-1	4	-1024	-768	-1	-1	-1	-1	4		0	0						Untertest3.avi	0	880	547	72	111				0	Content		-72	-111	29375945	2322330871
29393	09:11:44.225	00:00:29.392	1764	-1024	-768	-1	-1	-1	-1	4	-1024	-768	-1	-1	-1	-1	4		0	0						Untertest3.avi	0	880	547	72	111				0	Content		-72	-111	29392568	2322347494
29410	09:11:44.242	00:00:29.409	1765	-1024	-768	-1	-1	-1	-1	4	-1024	-768	-1	-1	-1	-1	4		0	0						Untertest3.avi	0	880	547	72	111				0	Content		-72	-111	29409636	2322364562
29427	09:11:44.259	00:00:29.427	1766	-1024	-768	-1	-1	-1	-1	4	-1024	-768	-1	-1	-1	-1	4		0	0						Untertest3.avi	0	880	547	72	111				0	Content		-72	-111	29427010	2322381936
29444	09:11:44.276	00:00:29.444	1767	-1024	-768	-1	-1	-1	-1	4	-1024	-768	-1	-1	-1	-1	4		0	0						Untertest3.avi	0	880	547	72	111				0	Content		-72	-111	29444256	2322399182
29459	09:11:44.291	00:00:29.459	1768	-1024	-768	-1	-1	-1	-1	4	-1024	-768	-1	-1	-1	-1	4		0	0						Untertest3.avi	0	880	547	72	111				0	Content		-72	-111	29459190	2322414116
29476	09:11:44.308	00:00:29.475	1769	-1024	-768	-1	-1	-1	-1	4	-1024	-768	-1	-1	-1	-1	4		0	0						Untertest3.avi	0	880	547	72	111				0	Content		-72	-111	29475814	2322430740
29493	09:11:44.325	00:00:29.492	1770	-1024	-768	-1	-1	-1	-1	4	-1024	-768	-1	-1	-1	-1	4		0	0						Untertest3.avi	0	880	547	72	111				0	Content		-72	-111	29492562	2322447488
29509	09:11:44.341	00:00:29.509	1771	-1024	-768	-1	-1	-1	-1	4	-1024	-768	-1	-1	-1	-1	4		0	0						Untertest3.avi	0	880	547	72	111				0	Content		-72	-111	29509184	2322464110
29526	09:11:44.358	00:00:29.525	1772	-1024	-768	-1	-1	-1	-1	4	-1024	-768	-1	-1	-1	-1	4		0	0						Untertest3.avi	0	880	547	72	111				0	Content		-72	-111	29525806	2322480732
29542	09:11:44.374	00:00:29.542	1773	-1024	-768	-1	-1	-1	-1	4	-1024	-768	-1	-1	-1	-1	4		0	0						Untertest3.avi	0	880	547	72	111				0	Content		-72	-111	29542445	2322497371
29560	09:11:44.392	00:00:29.559	1774	-1024	-768	-1	-1	-1	-1	4	-1024	-768	-1	-1	-1	-1	4		0	0						Untertest3.avi	0	880	547	72	111				0	Content		-72	-111	29559622	2322514548
29577	09:11:44.409	00:00:29.576	1775	-1024	-768	-1	-1	-1	-1	4	-1024	-768	-1	-1	-1	-1	4		0	0						Untertest3.avi	0	880	547	72	111				0	Content		-72	-111	29576996	2322531922
29594	09:11:44.426	00:00:29.594	1776	-1024	-768	-1	-1	-1	-1	4	-1024	-768	-1	-1	-1	-1	4		0	0						Untertest3.avi	0	880	547	72	111				0	Content		-72	-111	29594242	2322549168
29609	09:11:44.441	00:00:29.609	1777	-1024	-768	-1	-1	-1	-1	4	-1024	-768	-1	-1	-1	-1	4		0	0						Untertest3.avi	0	880	547	72	111				0	Content		-72	-111	29609049	2322563975
29626	09:11:44.458	00:00:29.625	1778	-1024	-768	-1	-1	-1	-1	4	-1024	-768	-1	-1	-1	-1	4		0	0						Untertest3.avi	0	880	547	72	111				0	Content		-72	-111	29625797	2322580723
29642	09:11:44.474	00:00:29.642	1779	-1024	-768	-1	-1	-1	-1	4	-1024	-768	-1	-1	-1	-1	4		0	0						Untertest3.avi	0	880	547	72	111				0	Content		-72	-111	29642432	2322597358
29659	09:11:44.491	00:00:29.659	1780	-1024	-768	-1	-1	-1	-1	4	-1024	-768	-1	-1	-1	-1	4		0	0						Untertest3.avi	0	880	547	72	111				0	Content		-72	-111	29659040	2322613966
29676	09:11:44.508	00:00:29.675	1781	-1024	-768	-1	-1	-1	-1	4	-1024	-768	-1	-1	-1	-1	4		0	0						Untertest3.avi	0	880	547	72	111				0	Content		-72	-111	29675664	2322630590
29692	09:11:44.524	00:00:29.692	1782	-1024	-768	-1	-1	-1	-1	4	-1024	-768	-1	-1	-1	-1	4		0	0						Untertest3.avi	0	880	547	72	111				0	Content		-72	-111	29692284	2322647210
29709	09:11:44.541	00:00:29.709	1783	-1024	-768	-1	-1	-1	-1	4	-1024	-768	-1	-1	-1	-1	4		0	0						Untertest3.avi	0	880	547	72	111				0	Content		-72	-111	29709473	2322664399
29727	09:11:44.559	00:00:29.726	1784	-1024	-768	-1	-1	-1	-1	4	-1024	-768	-1	-1	-1	-1	4		0	0						Untertest3.avi	0	880	547	72	111				0	Content		-72	-111	29726846	2322681772
29744	09:11:44.576	00:00:29.744	1785	-1024	-768	-1	-1	-1	-1	4	-1024	-768	-1	-1	-1	-1	4		0	0						Untertest3.avi	0	880	547	72	111				0	Content		-72	-111	29744090	2322699016
29759	09:11:44.591	00:00:29.759	1786	-1024	-768	-1	-1	-1	-1	4	-1024	-768	-1	-1	-1	-1	4		0	0						Untertest3.avi	0	880	547	72	111				0	Content		-72	-111	29759018	2322713944
29776	09:11:44.608	00:00:29.775	1787	-1024	-768	-1	-1	-1	-1	4	-1024	-768	-1	-1	-1	-1	4		0	0						Untertest3.avi	0	880	547	72	111				0	Content		-72	-111	29775641	2322730567
29792	09:11:44.624	00:00:29.792	1788	-1024	-768	-1	-1	-1	-1	4	-1024	-768	-1	-1	-1	-1	4		0	0						Untertest3.avi	0	880	547	72	111				0	Content		-72	-111	29792405	2322747331
29809	09:11:44.641	00:00:29.808	1789	-1024	-768	-1	-1	-1	-1	4	-1024	-768	-1	-1	-1	-1	4		0	0						Untertest3.avi	0	880	547	72	111				0	Content		-72	-111	29808887	2322763813
29826	09:11:44.658	00:00:29.825	1790	-1024	-768	-1	-1	-1	-1	4	-1024	-768	-1	-1	-1	-1	4		0	0						Untertest3.avi	0	880	547	72	111				0	Content		-72	-111	29825635	2322780561
29842	09:11:44.674	00:00:29.842	1791	-1024	-768	-1	-1	-1	-1	4	-1024	-768	-1	-1	-1	-1	4		0	0						Untertest3.avi	0	880	547	72	111				0	Content		-72	-111	29842254	2322797180
29859	09:11:44.691	00:00:29.859	1792	-1024	-768	-1	-1	-1	-1	4	-1024	-768	-1	-1	-1	-1	4		0	0						Untertest3.avi	0	880	547	72	111				0	Content		-72	-111	29859320	2322814246
29877	09:11:44.709	00:00:29.876	1793	-1024	-768	-1	-1	-1	-1	4	-1024	-768	-1	-1	-1	-1	4		0	0						Untertest3.avi	0	880	547	72	111				0	Content		-72	-111	29876693	2322831619
29894	09:11:44.726	00:00:29.894	1794	-1024	-768	-1	-1	-1	-1	4	-1024	-768	-1	-1	-1	-1	4		0	0						Untertest3.avi	0	880	547	72	111				0	Content		-72	-111	29894064	2322848990
29909	09:11:44.741	00:00:29.908	1795	-1024	-768	-1	-1	-1	-1	4	-1024	-768	-1	-1	-1	-1	4		0	0						Untertest3.avi	0	880	547	72	111				0	Content		-72	-111	29908868	2322863794
29925	09:11:44.757	00:00:29.925	1796	-1024	-768	-1	-1	-1	-1	4	-1024	-768	-1	-1	-1	-1	4		0	0						Untertest3.avi	0	880	547	72	111				0	Content		-72	-111	29925491	2322880417
29942	09:11:44.774	00:00:29.942	1797	-1024	-768	-1	-1	-1	-1	4	-1024	-768	-1	-1	-1	-1	4		0	0						Untertest3.avi	0	880	547	72	111				0	Content		-72	-111	29942241	2322897167
29959	09:11:44.791	00:00:29.958	1798	-1024	-768	-1	-1	-1	-1	4	-1024	-768	-1	-1	-1	-1	4		0	0						Untertest3.avi	0	880	547	72	111				0	Content		-72	-111	29958861	2322913787
29975	09:11:44.807	00:00:29.975	1799	-1024	-768	-1	-1	-1	-1	4	-1024	-768	-1	-1	-1	-1	4		0	0						Untertest3.avi	0	880	547	72	111				0	Content		-72	-111	29975483	2322930409
29992	09:11:44.824	00:00:29.992	1800	-1024	-768	-1	-1	-1	-1	4	-1024	-768	-1	-1	-1	-1	4		0	0						Untertest3.avi	0	880	547	72	111				0	Content		-72	-111	29992107	2322947033
30009	09:11:44.841	00:00:30.009	1801	-1024	-768	-1	-1	-1	-1	4	-1024	-768	-1	-1	-1	-1	4		0	0						Untertest3.avi	0	880	547	72	111				0	Content		-72	-111	30009300	2322964226
30027	09:11:44.859	00:00:30.026	1802	-1024	-768	-1	-1	-1	-1	4	-1024	-768	-1	-1	-1	-1	4		0	0						Untertest3.avi	0	880	547	72	111				0	Content		-72	-111	30026670	2322981596
30044	09:11:44.876	00:00:30.043	1803	-1024	-768	-1	-1	-1	-1	4	-1024	-768	-1	-1	-1	-1	4		0	0						Untertest3.avi	0	880	547	72	111				0	Content		-72	-111	30043917	2322998843
30059	09:11:44.891	00:00:30.058	1804	-1024	-768	-1	-1	-1	-1	4	-1024	-768	-1	-1	-1	-1	4		0	0						Untertest3.avi	0	880	547	72	111				0	Content		-72	-111	30058721	2323013647
30075	09:11:44.907	00:00:30.075	1805	-1024	-768	-1	-1	-1	-1	4	-1024	-768	-1	-1	-1	-1	4		0	0						Untertest3.avi	0	880	547	72	111				0	Content		-72	-111	30075467	2323030393
30092	09:11:44.924	00:00:30.092	1806	-1024	-768	-1	-1	-1	-1	4	-1024	-768	-1	-1	-1	-1	4		0	0						Untertest3.avi	0	880	547	72	111				0	Content		-72	-111	30092093	2323047019
30109	09:11:44.941	00:00:30.108	1807	-1024	-768	-1	-1	-1	-1	4	-1024	-768	-1	-1	-1	-1	4		0	0						Untertest3.avi	0	880	547	72	111				0	Content		-72	-111	30108714	2323063640
30125	09:11:44.957	00:00:30.125	1808	-1024	-768	-1	-1	-1	-1	4	-1024	-768	-1	-1	-1	-1	4		0	0						Untertest3.avi	0	880	547	72	111				0	Content		-72	-111	30125342	2323080268
30142	09:11:44.974	00:00:30.141	1809	-1024	-768	-1	-1	-1	-1	4	-1024	-768	-1	-1	-1	-1	4		0	0						Untertest3.avi	0	880	547	72	111				0	Content		-72	-111	30141960	2323096886
30159	09:11:44.991	00:00:30.159	1810	-1024	-768	-1	-1	-1	-1	4	-1024	-768	-1	-1	-1	-1	4		0	0						Untertest3.avi	0	880	547	72	111				0	Content		-72	-111	30159154	2323114080
30177	09:11:45.009	00:00:30.176	1811	-1024	-768	-1	-1	-1	-1	4	-1024	-768	-1	-1	-1	-1	4		0	0						Untertest3.avi	0	880	547	72	111				0	Content		-72	-111	30176528	2323131454
30194	09:11:45.026	00:00:30.193	1812	-1024	-768	-1	-1	-1	-1	4	-1024	-768	-1	-1	-1	-1	4		0	0						Untertest3.avi	0	880	547	72	111				0	Content		-72	-111	30193774	2323148700
30209	09:11:45.041	00:00:30.208	1813	-1024	-768	-1	-1	-1	-1	4	-1024	-768	-1	-1	-1	-1	4		0	0						Untertest3.avi	0	880	547	72	111				0	Content		-72	-111	30208577	2323163503
30225	09:11:45.057	00:00:30.225	1814	-1024	-768	-1	-1	-1	-1	4	-1024	-768	-1	-1	-1	-1	4		0	0						Untertest3.avi	0	880	547	72	111				0	Content		-72	-111	30225339	2323180265
30242	09:11:45.074	00:00:30.241	1815	-1024	-768	-1	-1	-1	-1	4	-1024	-768	-1	-1	-1	-1	4		0	0						Untertest3.avi	0	880	547	72	111				0	Content		-72	-111	30241949	2323196875
30259	09:11:45.091	00:00:30.258	1816	-1024	-768	-1	-1	-1	-1	4	-1024	-768	-1	-1	-1	-1	4		0	0						Untertest3.avi	0	880	547	72	111				0	Content		-72	-111	30258569	2323213495
30275	09:11:45.107	00:00:30.275	1817	-1024	-768	-1	-1	-1	-1	4	-1024	-768	-1	-1	-1	-1	4		0	0						Untertest3.avi	0	880	547	72	111				0	Content		-72	-111	30275191	2323230117
30292	09:11:45.124	00:00:30.291	1818	-1024	-768	-1	-1	-1	-1	4	-1024	-768	-1	-1	-1	-1	4		0	0						Untertest3.avi	0	880	547	72	111				0	Content		-72	-111	30291939	2323246865
30309	09:11:45.141	00:00:30.309	1819	-1024	-768	-1	-1	-1	-1	4	-1024	-768	-1	-1	-1	-1	4		0	0						Untertest3.avi	0	880	547	72	111				0	Content		-72	-111	30309005	2323263931
30326	09:11:45.158	00:00:30.326	1820	-1024	-768	-1	-1	-1	-1	4	-1024	-768	-1	-1	-1	-1	4		0	0						Untertest3.avi	0	880	547	72	111				0	Content		-72	-111	30326379	2323281305
30344	09:11:45.176	00:00:30.343	1821	-1024	-768	-1	-1	-1	-1	4	-1024	-768	-1	-1	-1	-1	4		0	0						Untertest3.avi	0	880	547	72	111				0	Content		-72	-111	30343751	2323298677
30359	09:11:45.191	00:00:30.358	1822	-1024	-768	-1	-1	-1	-1	4	-1024	-768	-1	-1	-1	-1	4		0	0						Untertest3.avi	0	880	547	72	111				0	Content		-72	-111	30358558	2323313484
30375	09:11:45.207	00:00:30.375	1823	-1024	-768	-1	-1	-1	-1	4	-1024	-768	-1	-1	-1	-1	4		0	0						Untertest3.avi	0	880	547	72	111				0	Content		-72	-111	30375245	2323330171
30392	09:11:45.224	00:00:30.391	1824	-1024	-768	-1	-1	-1	-1	4	-1024	-768	-1	-1	-1	-1	4		0	0						Untertest3.avi	0	880	547	72	111				0	Content		-72	-111	30391912	2323346838
30409	09:11:45.241	00:00:30.408	1825	-1024	-768	-1	-1	-1	-1	4	-1024	-768	-1	-1	-1	-1	4		0	0						Untertest3.avi	0	880	547	72	111				0	Content		-72	-111	30408553	2323363479
30425	09:11:45.257	00:00:30.425	1826	-1024	-768	-1	-1	-1	-1	4	-1024	-768	-1	-1	-1	-1	4		0	0						Untertest3.avi	0	880	547	72	111				0	Content		-72	-111	30425181	2323380107
30442	09:11:45.274	00:00:30.441	1827	-1024	-768	-1	-1	-1	-1	4	-1024	-768	-1	-1	-1	-1	4		0	0						Untertest3.avi	0	880	547	72	111				0	Content		-72	-111	30441798	2323396724
30458	09:11:45.290	00:00:30.458	1828	-1024	-768	-1	-1	-1	-1	4	-1024	-768	-1	-1	-1	-1	4		0	0						Untertest3.avi	0	880	547	72	111				0	Content		-72	-111	30458424	2323413350
30476	09:11:45.308	00:00:30.475	1829	-1024	-768	-1	-1	-1	-1	4	-1024	-768	-1	-1	-1	-1	4		0	0						Untertest3.avi	0	880	547	72	111				0	Content		-72	-111	30475616	2323430542
30493	09:11:45.325	00:00:30.492	1830	-1024	-768	-1	-1	-1	-1	4	-1024	-768	-1	-1	-1	-1	4		0	0						Untertest3.avi	0	880	547	72	111				0	Content		-72	-111	30492987	2323447913
30510	09:11:45.342	00:00:30.510	1831	-1024	-768	-1	-1	-1	-1	4	-1024	-768	-1	-1	-1	-1	4		0	0						Untertest3.avi	0	880	547	72	111				0	Content		-72	-111	30510247	2323465173
30525	09:11:45.357	00:00:30.525	1832	-1024	-768	-1	-1	-1	-1	4	-1024	-768	-1	-1	-1	-1	4		0	0						Untertest3.avi	0	880	547	72	111				0	Content		-72	-111	30525040	2323479966
30542	09:11:45.374	00:00:30.541	1833	-1024	-768	-1	-1	-1	-1	4	-1024	-768	-1	-1	-1	-1	4		0	0						Untertest3.avi	0	880	547	72	111				0	Content		-72	-111	30541786	2323496712
30558	09:11:45.390	00:00:30.558	1834	-1024	-768	-1	-1	-1	-1	4	-1024	-768	-1	-1	-1	-1	4		0	0						Untertest3.avi	0	880	547	72	111				0	Content		-72	-111	30558411	2323513337
30575	09:11:45.407	00:00:30.575	1835	-1024	-768	-1	-1	-1	-1	4	-1024	-768	-1	-1	-1	-1	4		0	0						Untertest3.avi	0	880	547	72	111				0	Content		-72	-111	30575159	2323530085
30592	09:11:45.424	00:00:30.591	1836	-1024	-768	-1	-1	-1	-1	4	-1024	-768	-1	-1	-1	-1	4		0	0						Untertest3.avi	0	880	547	72	111				0	Content		-72	-111	30591656	2323546582
30608	09:11:45.440	00:00:30.608	1837	-1024	-768	-1	-1	-1	-1	4	-1024	-768	-1	-1	-1	-1	4		0	0						Untertest3.avi	0	880	547	72	111				0	Content		-72	-111	30608279	2323563205
30625	09:11:45.457	00:00:30.625	1838	-1024	-768	-1	-1	-1	-1	4	-1024	-768	-1	-1	-1	-1	4		0	0						Untertest3.avi	0	880	547	72	111				0	Content		-72	-111	30625471	2323580397
30643	09:11:45.475	00:00:30.642	1839	-1024	-768	-1	-1	-1	-1	4	-1024	-768	-1	-1	-1	-1	4		0	0						Untertest3.avi	0	880	547	72	111				0	Content		-72	-111	30642844	2323597770
30660	09:11:45.492	00:00:30.660	1840	-1024	-768	-1	-1	-1	-1	4	-1024	-768	-1	-1	-1	-1	4		0	0						Untertest3.avi	0	880	547	72	111				0	Content		-72	-111	30660092	2323615018
30675	09:11:45.507	00:00:30.675	1841	-1024	-768	-1	-1	-1	-1	4	-1024	-768	-1	-1	-1	-1	4		0	0						Untertest3.avi	0	880	547	72	111				0	Content		-72	-111	30675024	2323629950
30692	09:11:45.524	00:00:30.691	1842	-1024	-768	-1	-1	-1	-1	4	-1024	-768	-1	-1	-1	-1	4		0	0						Untertest3.avi	0	880	547	72	111				0	Content		-72	-111	30691645	2323646571
30708	09:11:45.540	00:00:30.708	1843	-1024	-768	-1	-1	-1	-1	4	-1024	-768	-1	-1	-1	-1	4		0	0						Untertest3.avi	0	880	547	72	111				0	Content		-72	-111	30708395	2323663321
30725	09:11:45.557	00:00:30.725	1844	-1024	-768	-1	-1	-1	-1	4	-1024	-768	-1	-1	-1	-1	4		0	0						Untertest3.avi	0	880	547	72	111				0	Content		-72	-111	30725018	2323679944
30742	09:11:45.574	00:00:30.741	1845	-1024	-768	-1	-1	-1	-1	4	-1024	-768	-1	-1	-1	-1	4		0	0						Untertest3.avi	0	880	547	72	111				0	Content		-72	-111	30741645	2323696571
30758	09:11:45.590	00:00:30.758	1846	-1024	-768	-1	-1	-1	-1	4	-1024	-768	-1	-1	-1	-1	4		0	0						Untertest3.avi	0	880	547	72	111				0	Content		-72	-111	30758267	2323713193
30775	09:11:45.607	00:00:30.775	1847	-1024	-768	-1	-1	-1	-1	4	-1024	-768	-1	-1	-1	-1	4		0	0						Untertest3.avi	0	880	547	72	111				0	Content		-72	-111	30775334	2323730260
30793	09:11:45.625	00:00:30.792	1848	-1024	-768	-1	-1	-1	-1	4	-1024	-768	-1	-1	-1	-1	4		0	0						Untertest3.avi	0	880	547	72	111				0	Content		-72	-111	30792706	2323747632
30808	09:11:45.640	00:00:30.808	1849	1184,988	860,3172	0,5766199	0,5929444	468,6041	3,127768	3	1331,195	892,9851	0,5766857	0,5929347	468,6041	3,117482	1	43	1331	893						Untertest3.avi	0	880	547	72	111	1218	771	117	0	Content		1259	782	30808246	2323763172
30825	09:11:45.657	00:00:30.824	1850	1145,99	858,1976	0,5758004	0,5928562	465,367	3,073853	3	1285,104	890,0205	0,575867	0,5928463	465,367	3,062812	1	43	1285	890						Untertest3.avi	0	880	547	72	111	1218	771	117	0	Content		1213	779	30824882	2323779808
30842	09:11:45.674	00:00:30.841	1851	1159,827	848,1161	0,576037	0,5927436	465,367	3,095449	3	1300,846	878,4958	0,576102	0,5927409	465,367	3,084851	1	43	1301	878						Untertest3.avi	0	880	547	72	111	1218	771	117	0	Content		1229	767	30841504	2323796430
30858	09:11:45.690	00:00:30.858	1852	1152,021	836,5812	0,5777467	0,5926871	471,1058	3,157312	3	1292,528	866,3817	0,577812	0,5926775	471,1058	3,14608	1	43	1293	866						Untertest3.avi	0	880	547	72	111	1218	771	117	0	Content		1221	755	30858129	2323813055
30875	09:11:45.707	00:00:30.874	1853	1161,593	849,4001	0,5752752	0,5929642	462,1113	3,056177	3	1314,022	876,2958	0,5753489	0,5930231	462,1113	3,051316	1	43	1314	876						Untertest3.avi	0	880	547	72	111	1218	771	117	0	Content		1242	765	30874877	2323829803
30892	09:11:45.724	00:00:30.891	1854	1144,349	837,746	0,5754854	0,5928559	461,9164	3,029522	3	1288,033	865,0999	0,5755221	0,592882	461,9164	3,022749	1	43	1288	865						Untertest3.avi	0	880	547	72	111	1218	771	117	0	Content		1216	754	30891502	2323846428
30908	09:11:45.740	00:00:30.908	1855	1088,91	858,6696	0,5762196	0,5930047	462,0282	3,019307	3	1223,371	886,6006	0,5762563	0,5930521	462,0282	3,009952	1	43	1223	887						Untertest3.avi	0	880	547	72	111	1218	771	117	0	Content		1151	776	30908123	2323863049
30925	09:11:45.757	00:00:30.924	1856	958,3277	904,5628	0,5774482	0,5933558	462,1143	3,022516	3	1090,796	936,9	0,5776125	0,5933901	462,1142	3,011976	1	44	1091	937						Untertest3.avi	0	880	547	72	111	903	838	700	0	Content		1019	826	30924873	2323879799
30941	09:11:45.773	00:00:30.941	1857	861,7047	911,4194	0,5781555	0,5931687	462,0504	3,012379	3	989,5286	943,5148	0,5783861	0,5932162	462,0504	3,00116	1	44	990	944						Untertest3.avi	0	880	547	72	111	903	838	700	0	Content		918	833	30941497	2323896423
30958	09:11:45.790	00:00:30.958	1858	905,3259	919,3157	0,5784951	0,5930224	462,0002	2,937145	3	1016,936	952,7859	0,5785397	0,5930572	462,0002	2,923206	1	44	1017	953						Untertest3.avi	0	880	547	72	111	903	838	700	0	Content		945	842	30958119	2323913045
30975	09:11:45.807	00:00:30.974	1859	876,8151	898,7158	0,5787139	0,5929179	461,7655	3,008779	3	974,5755	929,9167	0,5786726	0,5929478	461,7655	2,992427	1	44	975	930						Untertest3.avi	0	880	547	72	111	903	838	700	0	Content		903	819	30974740	2323929666
30991	09:11:45.823	00:00:30.991	1860	901,9335	908,3963	0,5791134	0,5927987	472,1231	3,051539	3	988,5573	936,4407	0,5787056	0,5928266	461,7745	2,973597	1	44	989	936						Untertest3.avi	0	880	547	72	111	903	838	700	0	Content		917	825	30991489	2323946415
31008	09:11:45.840	00:00:31.008	1861	868,0827	900,415	0,5787373	0,5927893	461,68	2,970386	3	974,4957	933,9597	0,578777	0,5927823	461,68	2,956038	1	44	974	934						Untertest3.avi	0	880	547	72	111	903	838	700	0	Content		902	823	31008114	2323963040
31025	09:11:45.857	00:00:31.024	1862	889,3317	913,1299	0,5828974	0,5922412	475,944	3,055147	3	995,8728	948,9318	0,5829616	0,5922318	475,944	3,038449	1	44	996	949						Untertest3.avi	0	880	547	72	111	903	838	700	0	Content		924	838	31024736	2323979662
31041	09:11:45.873	00:00:31.041	1863	888,3422	907,6282	0,5793247	0,5927613	472,0813	3,011559	3	974,3002	935,412	0,5789251	0,5927806	461,8603	2,934855	1	44	974	935						Untertest3.avi	0	880	547	72	111	903	838	700	0	Content		902	824	31041363	2323996289
31058	09:11:45.890	00:00:31.058	1864	898,8809	900,339	0,5773878	0,5931953	469,5616	2,942122	3	1011,709	934,5989	0,5773783	0,5931861	469,5615	2,929771	1	44	1012	935						Untertest3.avi	0	880	547	72	111	903	838	700	0	Content		940	824	31058110	2324013036
31075	09:11:45.907	00:00:31.074	1865	915,5648	912,6516	0,5837233	0,5923599	477,2693	3,039582	3	1020,905	948,5881	0,5837505	0,5923507	477,2693	3,022807	1	44	1021	949						Untertest3.avi	0	880	547	72	111	903	838	700	0	Content		949	838	31074735	2324029661
31091	09:11:45.923	00:00:31.091	1866	856,627	928,0187	0,5791058	0,5926952	461,7184	2,95162	3	986,6799	960,9922	0,5793666	0,5927474	461,7184	2,940232	1	44	987	961						Untertest3.avi	0	880	547	72	111	903	838	700	0	Content		915	850	31091359	2324046285
31108	09:11:45.940	00:00:31.107	1867	883,6461	935,7015	0,5824962	0,5922865	472,0314	2,963156	3	987,5435	973,3928	0,5825433	0,5922769	472,0314	2,947032	1	44	988	973						Untertest3.avi	0	880	547	72	111	903	838	700	0	Content		916	862	31107984	2324062910
31125	09:11:45.957	00:00:31.124	1868	904,4361	931,005	0,5772665	0,5929376	472,6302	2,986632	3	1024,877	968,7664	0,5773017	0,5929282	472,6302	2,975192	1	44	1025	969						Untertest3.avi	0	880	547	72	111	903	838	700	0	Content		953	858	31124609	2324079535
31141	09:11:45.973	00:00:31.141	1869	542,8415	910,2427	0,5755281	0,5928008	448,616	2,731136	3	638,4238	946,8186	0,5757841	0,5927014	448,616	2,717355	1	44	638	947						Untertest3.avi	0	880	547	72	111	903	838	700	0	Content		566	836	31141358	2324096284
31158	09:11:45.990	00:00:31.157	1870	848,8995	905,051	0,579626	0,59266	461,6284	2,942755	3	973,5759	931,19	0,5798606	0,5927911	461,6284	2,93091	1	44	974	931						Untertest3.avi	0	880	547	72	111	903	838	700	0	Content		902	820	31157982	2324112908
31175	09:11:46.007	00:00:31.174	1871	852,9697	896,9083	0,5797886	0,5926996	461,4698	2,96018	3	972,1488	924,708	0,5799682	0,5927849	461,4698	2,947634	1	44	972	925						Untertest3.avi	0	880	547	72	111	903	838	700	0	Content		900	814	31174604	2324129530
31191	09:11:46.023	00:00:31.191	1872	890,939	943,2335	0,5772681	0,5929617	474,0595	2,978557	3	1010,253	982,1999	0,5773032	0,5929524	474,0595	2,966869	1	44	1010	982						Untertest3.avi	0	880	547	72	111	903	838	700	0	Content		938	871	31191354	2324146280
31208	09:11:46.040	00:00:31.207	1873	519,4886	894,7103	0,5758192	0,5930548	448,2661	2,797763	3	608,8747	933,6083	0,5760421	0,5928902	448,2661	2,783613	1	44	609	934						Untertest3.avi	0	880	547	72	111	903	838	700	0	Content		537	823	31207977	2324162903
31225	09:11:46.057	00:00:31.224	1874	245,0117	929,9563	0,5690295	0,5926069	448,2661	2,837542	3	294,2154	962,8553	0,5691003	0,5925964	448,2661	2,823298	1	44	294	963						Untertest3.avi	0	880	547	72	111	903	838	700	0	Content		222	852	31224725	2324179651
31241	09:11:46.073	00:00:31.241	1875	852,095	936,8278	0,5799693	0,5926588	461,502	2,919572	3	976,2523	968,2671	0,5801825	0,5927511	461,502	2,907907	1	44	976	968						Untertest3.avi	0	880	547	72	111	903	838	700	0	Content		904	857	31241434	2324196360
31258	09:11:46.090	00:00:31.258	1876	847,5233	906,7124	0,5799285	0,5926474	461,5179	2,941279	3	976,8494	935,5159	0,5802038	0,5927334	461,5179	2,929793	1	44	977	936						Untertest3.avi	0	880	547	72	111	903	838	700	0	Content		905	825	31258059	2324212985
31275	09:11:46.107	00:00:31.274	1877	255,5936	931,8445	0,5733123	0,5928453	461,6094	2,862896	3	312,5505	965,7208	0,573365	0,5928352	461,6093	2,847077	1	44	313	966						Untertest3.avi	0	880	547	72	111	903	838	700	0	Content		241	855	31274807	2324229733
31292	09:11:46.124	00:00:31.291	1878	875,0358	929,1642	0,57982	0,5925876	461,4988	2,827674	3	1004,025	960,5099	0,5800568	0,5926691	461,4988	2,817083	1	44	1004	961						Untertest3.avi	0	880	547	72	111	903	838	700	0	Content		932	850	31291559	2324246485
31308	09:11:46.140	00:00:31.308	1879	917,8094	936,2433	0,5804428	0,5925665	475,1342	2,930934	3	1001,54	959,6047	0,5799245	0,5926611	461,5763	2,837956	1	44	1002	960						Untertest3.avi	0	880	547	72	111	903	838	700	0	Content		930	849	31308057	2324262983
31325	09:11:46.157	00:00:31.324	1880	838,4559	928,6485	0,5795413	0,5925921	461,6385	2,959056	3	964,4866	959,8427	0,5797874	0,5926704	461,6385	2,946972	1	44	964	960						Untertest3.avi	0	880	547	72	111	903	838	700	0	Content		892	849	31324678	2324279604
31341	09:11:46.173	00:00:31.341	1881	846,6714	919,0754	0,5794287	0,5926345	461,5822	2,996188	3	971,4859	949,0938	0,57966	0,5927169	461,5822	2,983647	1	44	971	949						Untertest3.avi	0	880	547	72	111	903	838	700	0	Content		899	838	31341428	2324296354
31358	09:11:46.190	00:00:31.358	1882	570,9876	930,299	0,5766864	0,5928481	474,5527	3,024106	3	655,8438	959,069	0,5767156	0,5929644	474,5526	3,009267	1	44	656	959						Untertest3.avi	0	880	547	72	111	903	838	700	0	Content		584	848	31358050	2324312976
31375	09:11:46.207	00:00:31.374	1883	887,2974	915,2324	0,5796681	0,592908	472,2305	3,034764	3	982,3862	940,3333	0,5793405	0,592992	461,7204	2,957141	1	44	982	940						Untertest3.avi	0	880	547	72	111	903	838	700	0	Content		910	829	31374800	2324329726
31391	09:11:46.223	00:00:31.391	1884	893,8193	941,4996	0,5795268	0,5930774	471,126	3,000602	3	992,3156	969,9135	0,579245	0,5931321	461,6947	2,930413	1	44	992	970						Untertest3.avi	0	880	547	72	111	903	838	700	0	Content		920	859	31391426	2324346352
31408	09:11:46.240	00:00:31.408	1885	866,6484	935,2106	0,5794604	0,5932496	470,9492	3,057784	3	967,6142	961,6227	0,5792222	0,5933328	461,5261	2,986278	1	44	968	962						Untertest3.avi	0	880	547	72	111	903	838	700	0	Content		896	851	31408049	2324362975
31425	09:11:46.257	00:00:31.424	1886	905,8312	955,6357	0,5853295	0,5930453	482,798	3,108914	3	1016,73	996,3807	0,5853922	0,5930361	482,798	3,092293	1	44	1017	996						Untertest3.avi	0	880	547	72	111	903	838	700	0	Content		945	885	31424674	2324379600
31441	09:11:46.273	00:00:31.441	1887	869,9763	946,5834	0,5796255	0,5936999	474,0755	3,134304	3	959,382	969,8373	0,579212	0,5938083	461,7229	3,042052	1	44	959	970						Untertest3.avi	0	880	547	72	111	903	838	700	0	Content		887	859	31441346	2324396272
31458	09:11:46.290	00:00:31.458	1888	832,7632	903,4478	0,5789669	0,5940877	461,6802	3,024798	3	962,4497	931,582	0,5792623	0,5941758	461,6802	3,01264	1	44	962	932						Untertest3.avi	0	880	547	72	111	903	838	700	0	Content		890	821	31458045	2324412971
31475	09:11:46.307	00:00:31.474	1889	841,0468	908,5594	0,5790815	0,5945133	461,8231	3,050291	3	959,4991	940,1672	0,5792564	0,5945544	461,8231	3,037206	1	44	959	940						Untertest3.avi	0	880	547	72	111	903	838	700	0	Content		887	829	31474672	2324429598
31491	09:11:46.323	00:00:31.491	1890	827,8682	902,6731	0,5790468	0,5949056	461,9346	3,081355	3	952,8956	933,3888	0,5792959	0,5949523	461,9346	3,06874	1	44	953	933						Untertest3.avi	0	880	547	72	111	903	838	700	0	Content		881	822	31491297	2324446223
31508	09:11:46.340	00:00:31.508	1891	874,6214	938,4042	0,5797285	0,5951474	472,7841	3,144373	3	971,5172	962,6958	0,5794114	0,5952529	461,8624	3,061196	1	44	972	963						Untertest3.avi	0	880	547	72	111	903	838	700	0	Content		900	852	31508044	2324462970
31525	09:11:46.357	00:00:31.524	1892	842,8676	910,9554	0,5794175	0,595583	461,9577	3,061539	3	962,6471	941,4448	0,5796055	0,5956439	461,9577	3,048101	1	44	963	941						Untertest3.avi	0	880	547	72	111	903	838	700	0	Content		891	830	31524667	2324479593
31541	09:11:46.373	00:00:31.541	1893	857,3893	923,5267	0,5796775	0,5960152	462,0829	3,002052	3	982,5268	954,8584	0,5798937	0,5960925	462,0829	2,989861	1	44	983	955						Untertest3.avi	0	880	547	72	111	903	838	700	0	Content		911	844	31541289	2324496215
31558	09:11:46.390	00:00:31.557	1894	854,5915	917,2798	0,5801622	0,5966151	462,0866	3,058516	3	976,8507	949,0345	0,5803524	0,5966738	462,0866	3,045908	1	44	977	949						Untertest3.avi	0	880	547	72	111	903	838	700	0	Content		905	838	31557914	2324512840
31575	09:11:46.407	00:00:31.574	1895	863,0178	928,7355	0,5805698	0,597177	462,2858	3,02125	3	988,431	960,355	0,5807801	0,5972534	462,2858	3,009127	1	44	988	960						Untertest3.avi	0	880	547	72	111	903	838	700	0	Content		916	849	31574662	2324529588
31591	09:11:46.423	00:00:31.591	1896	871,2402	914,5656	0,5815824	0,5976476	472,879	3,159781	3	963,7751	938,5258	0,5812336	0,5977455	462,3949	3,078636	1	44	964	939						Untertest3.avi	0	880	547	72	111	903	838	700	0	Content		892	828	31591288	2324546214
31608	09:11:46.440	00:00:31.607	1897	862,4127	937,7948	0,5823138	0,598951	474,6519	3,201304	3	948,7966	962,6512	0,5818682	0,5990279	462,7202	3,109347	1	44	949	963						Untertest3.avi	0	880	547	72	111	903	838	700	0	Content		877	852	31607911	2324562837
31625	09:11:46.457	00:00:31.624	1898	-1024	-768	-1	-1	-1	-1	4	-1024	-768	-1	-1	-1	-1	4		0	0						Untertest3.avi	0	880	547	72	111				0	Content		-72	-111	31624660	2324579586
31641	09:11:46.473	00:00:31.641	1899	-1024	-768	-1	-1	-1	-1	4	-1024	-768	-1	-1	-1	-1	4		0	0						Untertest3.avi	0	880	547	72	111				0	Content		-72	-111	31641297	2324596223
31658	09:11:46.490	00:00:31.657	1900	-1024	-768	-1	-1	-1	-1	4	-1024	-768	-1	-1	-1	-1	4		0	0						Untertest3.avi	0	880	547	72	111				0	Content		-72	-111	31657907	2324612833
31675	09:11:46.507	00:00:31.674	1901	-1024	-768	-1	-1	-1	-1	4	-1024	-768	-1	-1	-1	-1	4		0	0						Untertest3.avi	0	880	547	72	111				0	Content		-72	-111	31674529	2324629455
31691	09:11:46.523	00:00:31.691	1902	-1024	-768	-1	-1	-1	-1	4	-1024	-768	-1	-1	-1	-1	4		0	0						Untertest3.avi	0	880	547	72	111				0	Content		-72	-111	31691153	2324646079
31708	09:11:46.540	00:00:31.707	1903	-1024	-768	-1	-1	-1	-1	4	-1024	-768	-1	-1	-1	-1	4		0	0						Untertest3.avi	0	880	547	72	111				0	Content		-72	-111	31707833	2324662759
31724	09:11:46.556	00:00:31.724	1904	-1024	-768	-1	-1	-1	-1	4	-1024	-768	-1	-1	-1	-1	4		0	0						Untertest3.avi	0	880	547	72	111				0	Content		-72	-111	31724500	2324679426
31741	09:11:46.573	00:00:31.741	1905	-1024	-768	-1	-1	-1	-1	4	-1024	-768	-1	-1	-1	-1	4		0	0						Untertest3.avi	0	880	547	72	111				0	Content		-72	-111	31741135	2324696061
31758	09:11:46.590	00:00:31.757	1906	-1024	-768	-1	-1	-1	-1	4	-1024	-768	-1	-1	-1	-1	4		0	0						Untertest3.avi	0	880	547	72	111				0	Content		-72	-111	31757802	2324712728
31774	09:11:46.606	00:00:31.774	1907	-1024	-768	-1	-1	-1	-1	4	-1024	-768	-1	-1	-1	-1	4		0	0						Untertest3.avi	0	880	547	72	111				0	Content		-72	-111	31774472	2324729398
31791	09:11:46.623	00:00:31.791	1908	-1024	-768	-1	-1	-1	-1	4	-1024	-768	-1	-1	-1	-1	4		0	0						Untertest3.avi	0	880	547	72	111				0	Content		-72	-111	31791139	2324746065
31808	09:11:46.640	00:00:31.807	1909	-1024	-768	-1	-1	-1	-1	4	-1024	-768	-1	-1	-1	-1	4		0	0						Untertest3.avi	0	880	547	72	111				0	Content		-72	-111	31807766	2324762692
31824	09:11:46.656	00:00:31.824	1910	-1024	-768	-1	-1	-1	-1	4	-1024	-768	-1	-1	-1	-1	4		0	0						Untertest3.avi	0	880	547	72	111				0	Content		-72	-111	31824386	2324779312
31841	09:11:46.673	00:00:31.841	1911	-1024	-768	-1	-1	-1	-1	4	-1024	-768	-1	-1	-1	-1	4		0	0						Untertest3.avi	0	880	547	72	111				0	Content		-72	-111	31841054	2324795980
31858	09:11:46.690	00:00:31.857	1912	-1024	-768	-1	-1	-1	-1	4	-1024	-768	-1	-1	-1	-1	4		0	0						Untertest3.avi	0	880	547	72	111				0	Content		-72	-111	31857761	2324812687
31874	09:11:46.706	00:00:31.874	1913	-1024	-768	-1	-1	-1	-1	4	-1024	-768	-1	-1	-1	-1	4		0	0						Untertest3.avi	0	880	547	72	111				0	Content		-72	-111	31874387	2324829313
31892	09:11:46.724	00:00:31.891	1914	-1024	-768	-1	-1	-1	-1	4	-1024	-768	-1	-1	-1	-1	4		0	0						Untertest3.avi	0	880	547	72	111				0	Content		-72	-111	31891635	2324846561
31908	09:11:46.740	00:00:31.907	1915	-1024	-768	-1	-1	-1	-1	4	-1024	-768	-1	-1	-1	-1	4		0	0						Untertest3.avi	0	880	547	72	111				0	Content		-72	-111	31907757	2324862683
31924	09:11:46.756	00:00:31.924	1916	-1024	-768	-1	-1	-1	-1	4	-1024	-768	-1	-1	-1	-1	4		0	0						Untertest3.avi	0	880	547	72	111				0	Content		-72	-111	31924385	2324879311
31941	09:11:46.773	00:00:31.941	1917	-1024	-768	-1	-1	-1	-1	4	-1024	-768	-1	-1	-1	-1	4		0	0						Untertest3.avi	0	880	547	72	111				0	Content		-72	-111	31941008	2324895934
31958	09:11:46.790	00:00:31.957	1918	-1024	-768	-1	-1	-1	-1	4	-1024	-768	-1	-1	-1	-1	4		0	0						Untertest3.avi	0	880	547	72	111				0	Content		-72	-111	31957757	2324912683
31974	09:11:46.806	00:00:31.974	1919	-1024	-768	-1	-1	-1	-1	4	-1024	-768	-1	-1	-1	-1	4		0	0						Untertest3.avi	0	880	547	72	111				0	Content		-72	-111	31974380	2324929306
31991	09:11:46.823	00:00:31.991	1920	-1024	-768	-1	-1	-1	-1	4	-1024	-768	-1	-1	-1	-1	4		0	0						Untertest3.avi	0	880	547	72	111				0	Content		-72	-111	31991003	2324945929
32008	09:11:46.840	00:00:32.007	1921	-1024	-768	-1	-1	-1	-1	4	-1024	-768	-1	-1	-1	-1	4		0	0						Untertest3.avi	0	880	547	72	111				0	Content		-72	-111	32007627	2324962553
32025	09:11:46.857	00:00:32.024	1922	-1024	-768	-1	-1	-1	-1	4	-1024	-768	-1	-1	-1	-1	4		0	0						Untertest3.avi	0	880	547	72	111				0	Content		-72	-111	32024820	2324979746
32042	09:11:46.874	00:00:32.042	1923	-1024	-768	-1	-1	-1	-1	4	-1024	-768	-1	-1	-1	-1	4		0	0						Untertest3.avi	0	880	547	72	111				0	Content		-72	-111	32042067	2324996993
32059	09:11:46.891	00:00:32.059	1924	-1024	-768	-1	-1	-1	-1	4	-1024	-768	-1	-1	-1	-1	4		0	0						Untertest3.avi	0	880	547	72	111				0	Content		-72	-111	32059441	2325014367
32074	09:11:46.906	00:00:32.074	1925	-1024	-768	-1	-1	-1	-1	4	-1024	-768	-1	-1	-1	-1	4		0	0						Untertest3.avi	0	880	547	72	111				0	Content		-72	-111	32074258	2325029184
32091	09:11:46.923	00:00:32.090	1926	-1024	-768	-1	-1	-1	-1	4	-1024	-768	-1	-1	-1	-1	4		0	0						Untertest3.avi	0	880	547	72	111				0	Content		-72	-111	32090995	2325045921
32108	09:11:46.940	00:00:32.107	1927	-1024	-768	-1	-1	-1	-1	4	-1024	-768	-1	-1	-1	-1	4		0	0						Untertest3.avi	0	880	547	72	111				0	Content		-72	-111	32107619	2325062545
32124	09:11:46.956	00:00:32.124	1928	-1024	-768	-1	-1	-1	-1	4	-1024	-768	-1	-1	-1	-1	4		0	0						Untertest3.avi	0	880	547	72	111				0	Content		-72	-111	32124259	2325079185
32141	09:11:46.973	00:00:32.140	1929	-1024	-768	-1	-1	-1	-1	4	-1024	-768	-1	-1	-1	-1	4		0	0						Untertest3.avi	0	880	547	72	111				0	Content		-72	-111	32140868	2325095794
32157	09:11:46.989	00:00:32.157	1930	-1024	-768	-1	-1	-1	-1	4	-1024	-768	-1	-1	-1	-1	4		0	0						Untertest3.avi	0	880	547	72	111				0	Content		-72	-111	32157491	2325112417
32175	09:11:47.007	00:00:32.174	1931	-1024	-768	-1	-1	-1	-1	4	-1024	-768	-1	-1	-1	-1	4		0	0						Untertest3.avi	0	880	547	72	111				0	Content		-72	-111	32174684	2325129610
32192	09:11:47.024	00:00:32.192	1932	-1024	-768	-1	-1	-1	-1	4	-1024	-768	-1	-1	-1	-1	4		0	0						Untertest3.avi	0	880	547	72	111				0	Content		-72	-111	32192058	2325146984
32209	09:11:47.041	00:00:32.209	1933	-1024	-768	-1	-1	-1	-1	4	-1024	-768	-1	-1	-1	-1	4		0	0						Untertest3.avi	0	880	547	72	111				0	Content		-72	-111	32209308	2325164234
32224	09:11:47.056	00:00:32.224	1934	-1024	-768	-1	-1	-1	-1	4	-1024	-768	-1	-1	-1	-1	4		0	0						Untertest3.avi	0	880	547	72	111				0	Content		-72	-111	32224111	2325179037
32241	09:11:47.073	00:00:32.240	1935	-1024	-768	-1	-1	-1	-1	4	-1024	-768	-1	-1	-1	-1	4		0	0						Untertest3.avi	0	880	547	72	111				0	Content		-72	-111	32240861	2325195787
32257	09:11:47.089	00:00:32.257	1936	-1024	-768	-1	-1	-1	-1	4	-1024	-768	-1	-1	-1	-1	4		0	0						Untertest3.avi	0	880	547	72	111				0	Content		-72	-111	32257482	2325212408
32274	09:11:47.106	00:00:32.274	1937	-1024	-768	-1	-1	-1	-1	4	-1024	-768	-1	-1	-1	-1	4		0	0						Untertest3.avi	0	880	547	72	111				0	Content		-72	-111	32274103	2325229029
32291	09:11:47.123	00:00:32.290	1938	-1024	-768	-1	-1	-1	-1	4	-1024	-768	-1	-1	-1	-1	4		0	0						Untertest3.avi	0	880	547	72	111				0	Content		-72	-111	32290726	2325245652
32307	09:11:47.139	00:00:32.307	1939	-1024	-768	-1	-1	-1	-1	4	-1024	-768	-1	-1	-1	-1	4		0	0						Untertest3.avi	0	880	547	72	111				0	Content		-72	-111	32307350	2325262276
32325	09:11:47.157	00:00:32.324	1940	-1024	-768	-1	-1	-1	-1	4	-1024	-768	-1	-1	-1	-1	4		0	0						Untertest3.avi	0	880	547	72	111				0	Content		-72	-111	32324543	2325279469
32342	09:11:47.174	00:00:32.341	1941	-1024	-768	-1	-1	-1	-1	4	-1024	-768	-1	-1	-1	-1	4		0	0						Untertest3.avi	0	880	547	72	111				0	Content		-72	-111	32341917	2325296843
32359	09:11:47.191	00:00:32.359	1942	-1024	-768	-1	-1	-1	-1	4	-1024	-768	-1	-1	-1	-1	4		0	0						Untertest3.avi	0	880	547	72	111				0	Content		-72	-111	32359289	2325314215
32374	09:11:47.206	00:00:32.374	1943	-1024	-768	-1	-1	-1	-1	4	-1024	-768	-1	-1	-1	-1	4		0	0						Untertest3.avi	0	880	547	72	111				0	Content		-72	-111	32374093	2325329019
32391	09:11:47.223	00:00:32.390	1944	-1024	-768	-1	-1	-1	-1	4	-1024	-768	-1	-1	-1	-1	4		0	0						Untertest3.avi	0	880	547	72	111				0	Content		-72	-111	32390715	2325345641
32407	09:11:47.239	00:00:32.407	1945	-1024	-768	-1	-1	-1	-1	4	-1024	-768	-1	-1	-1	-1	4		0	0						Untertest3.avi	0	880	547	72	111				0	Content		-72	-111	32407463	2325362389
32424	09:11:47.256	00:00:32.424	1946	-1024	-768	-1	-1	-1	-1	4	-1024	-768	-1	-1	-1	-1	4		0	0						Untertest3.avi	0	880	547	72	111				0	Content		-72	-111	32424095	2325379021
32441	09:11:47.273	00:00:32.440	1947	-1024	-768	-1	-1	-1	-1	4	-1024	-768	-1	-1	-1	-1	4		0	0						Untertest3.avi	0	880	547	72	111				0	Content		-72	-111	32440706	2325395632
32457	09:11:47.289	00:00:32.457	1948	-1024	-768	-1	-1	-1	-1	4	-1024	-768	-1	-1	-1	-1	4		0	0						Untertest3.avi	0	880	547	72	111				0	Content		-72	-111	32457330	2325412256
32475	09:11:47.307	00:00:32.474	1949	-1024	-768	-1	-1	-1	-1	4	-1024	-768	-1	-1	-1	-1	4		0	0						Untertest3.avi	0	880	547	72	111				0	Content		-72	-111	32474522	2325429448
32492	09:11:47.324	00:00:32.491	1950	-1024	-768	-1	-1	-1	-1	4	-1024	-768	-1	-1	-1	-1	4		0	0						Untertest3.avi	0	880	547	72	111				0	Content		-72	-111	32491773	2325446699
32509	09:11:47.341	00:00:32.509	1951	-1024	-768	-1	-1	-1	-1	4	-1024	-768	-1	-1	-1	-1	4		0	0						Untertest3.avi	0	880	547	72	111				0	Content		-72	-111	32509023	2325463949
32524	09:11:47.356	00:00:32.523	1952	-1024	-768	-1	-1	-1	-1	4	-1024	-768	-1	-1	-1	-1	4		0	0						Untertest3.avi	0	880	547	72	111				0	Content		-72	-111	32523952	2325478878
32541	09:11:47.373	00:00:32.540	1953	-1024	-768	-1	-1	-1	-1	4	-1024	-768	-1	-1	-1	-1	4		0	0						Untertest3.avi	0	880	547	72	111				0	Content		-72	-111	32540576	2325495502
32557	09:11:47.389	00:00:32.557	1954	-1024	-768	-1	-1	-1	-1	4	-1024	-768	-1	-1	-1	-1	4		0	0						Untertest3.avi	0	880	547	72	111				0	Content		-72	-111	32557324	2325512250
32574	09:11:47.406	00:00:32.573	1955	-1024	-768	-1	-1	-1	-1	4	-1024	-768	-1	-1	-1	-1	4		0	0						Untertest3.avi	0	880	547	72	111				0	Content		-72	-111	32573947	2325528873
32591	09:11:47.423	00:00:32.590	1956	-1024	-768	-1	-1	-1	-1	4	-1024	-768	-1	-1	-1	-1	4		0	0						Untertest3.avi	0	880	547	72	111				0	Content		-72	-111	32590568	2325545494
32607	09:11:47.439	00:00:32.607	1957	-1024	-768	-1	-1	-1	-1	4	-1024	-768	-1	-1	-1	-1	4		0	0						Untertest3.avi	0	880	547	72	111				0	Content		-72	-111	32607193	2325562119
32624	09:11:47.456	00:00:32.624	1958	-1024	-768	-1	-1	-1	-1	4	-1024	-768	-1	-1	-1	-1	4		0	0						Untertest3.avi	0	880	547	72	111				0	Content		-72	-111	32624384	2325579310
32642	09:11:47.474	00:00:32.641	1959	-1024	-768	-1	-1	-1	-1	4	-1024	-768	-1	-1	-1	-1	4		0	0						Untertest3.avi	0	880	547	72	111				0	Content		-72	-111	32641754	2325596680
32659	09:11:47.491	00:00:32.659	1960	-1024	-768	-1	-1	-1	-1	4	-1024	-768	-1	-1	-1	-1	4		0	0						Untertest3.avi	0	880	547	72	111				0	Content		-72	-111	32659003	2325613929
32674	09:11:47.506	00:00:32.673	1961	-1024	-768	-1	-1	-1	-1	4	-1024	-768	-1	-1	-1	-1	4		0	0						Untertest3.avi	0	880	547	72	111				0	Content		-72	-111	32673806	2325628732
32691	09:11:47.523	00:00:32.690	1962	-1024	-768	-1	-1	-1	-1	4	-1024	-768	-1	-1	-1	-1	4		0	0						Untertest3.avi	0	880	547	72	111				0	Content		-72	-111	32690556	2325645482
32707	09:11:47.539	00:00:32.707	1963	-1024	-768	-1	-1	-1	-1	4	-1024	-768	-1	-1	-1	-1	4		0	0						Untertest3.avi	0	880	547	72	111				0	Content		-72	-111	32707181	2325662107
32724	09:11:47.556	00:00:32.723	1964	-1024	-768	-1	-1	-1	-1	4	-1024	-768	-1	-1	-1	-1	4		0	0						Untertest3.avi	0	880	547	72	111				0	Content		-72	-111	32723924	2325678850
32740	09:11:47.572	00:00:32.740	1965	-1024	-768	-1	-1	-1	-1	4	-1024	-768	-1	-1	-1	-1	4		0	0						Untertest3.avi	0	880	547	72	111				0	Content		-72	-111	32740420	2325695346
32757	09:11:47.589	00:00:32.757	1966	-1024	-768	-1	-1	-1	-1	4	-1024	-768	-1	-1	-1	-1	4		0	0						Untertest3.avi	0	880	547	72	111				0	Content		-72	-111	32757044	2325711970
32774	09:11:47.606	00:00:32.774	1967	-1024	-768	-1	-1	-1	-1	4	-1024	-768	-1	-1	-1	-1	4		0	0						Untertest3.avi	0	880	547	72	111				0	Content		-72	-111	32774233	2325729159
32792	09:11:47.624	00:00:32.791	1968	-1024	-768	-1	-1	-1	-1	4	-1024	-768	-1	-1	-1	-1	4		0	0						Untertest3.avi	0	880	547	72	111				0	Content		-72	-111	32791605	2325746531
32809	09:11:47.641	00:00:32.808	1969	-1024	-768	-1	-1	-1	-1	4	-1024	-768	-1	-1	-1	-1	4		0	0						Untertest3.avi	0	880	547	72	111				0	Content		-72	-111	32808849	2325763775
32824	09:11:47.656	00:00:32.823	1970	-1024	-768	-1	-1	-1	-1	4	-1024	-768	-1	-1	-1	-1	4		0	0						Untertest3.avi	0	880	547	72	111				0	Content		-72	-111	32823779	2325778705
32840	09:11:47.672	00:00:32.840	1971	-1024	-768	-1	-1	-1	-1	4	-1024	-768	-1	-1	-1	-1	4		0	0						Untertest3.avi	0	880	547	72	111				0	Content		-72	-111	32840402	2325795328
32857	09:11:47.689	00:00:32.857	1972	-1024	-768	-1	-1	-1	-1	4	-1024	-768	-1	-1	-1	-1	4		0	0						Untertest3.avi	0	880	547	72	111				0	Content		-72	-111	32857152	2325812078
32874	09:11:47.706	00:00:32.873	1973	-1024	-768	-1	-1	-1	-1	4	-1024	-768	-1	-1	-1	-1	4		0	0						Untertest3.avi	0	880	547	72	111				0	Content		-72	-111	32873775	2325828701
32890	09:11:47.722	00:00:32.890	1974	-1024	-768	-1	-1	-1	-1	4	-1024	-768	-1	-1	-1	-1	4		0	0						Untertest3.avi	0	880	547	72	111				0	Content		-72	-111	32890397	2325845323
32907	09:11:47.739	00:00:32.907	1975	-1024	-768	-1	-1	-1	-1	4	-1024	-768	-1	-1	-1	-1	4		0	0						Untertest3.avi	0	880	547	72	111				0	Content		-72	-111	32907020	2325861946
32924	09:11:47.756	00:00:32.924	1976	-1024	-768	-1	-1	-1	-1	4	-1024	-768	-1	-1	-1	-1	4		0	0						Untertest3.avi	0	880	547	72	111				0	Content		-72	-111	32924102	2325879028
32941	09:11:47.773	00:00:32.941	1977	-1024	-768	-1	-1	-1	-1	4	-1024	-768	-1	-1	-1	-1	4		0	0						Untertest3.avi	0	880	547	72	111				0	Content		-72	-111	32941464	2325896390
32959	09:11:47.791	00:00:32.958	1978	-1024	-768	-1	-1	-1	-1	4	-1024	-768	-1	-1	-1	-1	4		0	0						Untertest3.avi	0	880	547	72	111				0	Content		-72	-111	32958709	2325913635
32974	09:11:47.806	00:00:32.973	1979	-1024	-768	-1	-1	-1	-1	4	-1024	-768	-1	-1	-1	-1	4		0	0						Untertest3.avi	0	880	547	72	111				0	Content		-72	-111	32973641	2325928567
[truncated: 1,672 more rows]
