# Supplementary material for: Gaze Duration Biases for Colours in Combination with Dissonant and Consonant Sounds: A Comparative Eye-Tracking Study with Orangutans
Source: PLoS One. 2015 Oct 14;10(10):e0139894. doi: 10.1371/journal.pone.0139894 (PMC4605782; doi:10.1371/journal.pone.0139894)
Supplement: S1 Data — (ZIP) [file pone.0139894.s004.zip › Plos ColourSound Data/Apes/Farben_Musik_U3/Rec 31-All-Data.tsv]

System Properties:
Operating System:	Microsoft Windows NT 6.1.7601 Service Pack 1
System User Name:	tobiiadmin
Machine Name:	LOE7690LAP
Data properties:
Recording name:	Rec 31
Recording date:	07.03.2014
Recording time:	09:19:54
Recording resolution:	1024 x 768
Export date:	09.03.2014
Export time:	12:20:48
Participant:	Batek
Filter settings:
Eye: Average
Validity: Normal
Fixation filter: Tobii fixation filter
Velocity threshold: 35
Distance threshold: 35
Timestamp	DateTimeStamp	DateTimeStampStartOffset	Number	GazePointXLeft	GazePointYLeft	CamXLeft	CamYLeft	DistanceLeft	PupilLeft	ValidityLeft	GazePointXRight	GazePointYRight	CamXRight	CamYRight	DistanceRight	PupilRight	ValidityRight	FixationIndex	GazePointX	GazePointY	Event	EventKey	Data1	Data2	Descriptor	StimuliName	StimuliID	MediaWidth	MediaHeight	MediaPosX	MediaPosY	MappedFixationPointX	MappedFixationPointY	FixationDuration	AoiIds	AoiNames	WebGroupImage	MappedGazeDataPointX	MappedGazeDataPointY	MicroSecondTimestamp	AbsoluteMicroSecondTimestamp
14	09:19:54.942	00:00:00.014	0	548,9406	408,3134	0,4431853	0,5269853	452,6987	3,079937	0	473,6688	433,767	0,3112417	0,5570619	439,1269	3,338176	0	1	511	421						No media	0	1024	768	0	0	509	408	148	0	Content		511	421	14346	2813050886
31	09:19:54.959	00:00:00.031	1	533,4188	408,1973	0,4476925	0,5288077	452,263	3,058892	0	487,2202	381,7011	0,3155346	0,5569869	438,8008	3,227734	0	1	510	395						No media	0	1024	768	0	0	509	408	148	0	Content		510	395	31094	2813067634
48	09:19:54.976	00:00:00.047	2	514,3071	416,6053	0,4521434	0,5304084	451,7683	3,091826	0	478,6492	409,2395	0,3199994	0,5571799	439,5229	3,261472	0	1	496	413						No media	0	1024	768	0	0	509	408	148	0	Content		496	413	47718	2813084258
64	09:19:54.992	00:00:00.064	3	532,4064	411,9183	0,4568596	0,5321936	452,8778	3,069597	0	485,1069	381,7475	0,3244155	0,5577224	439,6044	3,206546	0	1	509	397						No media	0	1024	768	0	0	509	408	148	0	Content		509	397	64341	2813100881
81	09:19:55.009	00:00:00.080	4	527,8854	402,9414	0,4609959	0,5337989	453,4362	3,054984	0	503,8143	395,9511	0,3286153	0,5585452	440,4363	3,212649	0	1	516	399						No media	0	1024	768	0	0	509	408	148	0	Content		516	399	80970	2813117510
98	09:19:55.026	00:00:00.097	5	513,5336	425,9858	0,4647899	0,5353049	453,6453	3,096648	0	493,9523	402,4861	0,3323314	0,5597714	441,0583	3,205929	0	1	504	414						No media	0	1024	768	0	0	509	408	148	0	Content		504	414	97715	2813134255
114	09:19:55.042	00:00:00.114	6	531,9148	411,6953	0,4682249	0,537062	453,9786	3,086598	0	473,6283	420,5082	0,3357167	0,561248	441,5577	3,329778	0	1	503	416						No media	0	1024	768	0	0	509	408	148	0	Content		503	416	114339	2813150879
131	09:19:55.059	00:00:00.130	7	513,8531	414,7308	0,4711485	0,5388494	454,405	3,094433	0	495,815	404,2517	0,3385578	0,5627709	442,0033	3,228349	0	1	505	409						No media	0	1024	768	0	0	509	408	148	0	Content		505	409	130961	2813167501
148	09:19:55.076	00:00:00.147	8	512,0905	436,9909	0,4736899	0,5411708	454,6974	3,048536	0	490,624	439,2559	0,341182	0,5647821	442,3333	3,167317	0	2	501	438						No media	0	1024	768	0	0	450	691	100	0	Content		501	438	147586	2813184126
164	09:19:55.092	00:00:00.164	9	506,6566	511,9489	0,4760648	0,5438737	455,0221	3,023454	0	459,4334	532,4215	0,3436852	0,566641	442,6419	3,216796	0	2	483	522						No media	0	1024	768	0	0	450	691	100	0	Content		483	522	164333	2813200873
181	09:19:55.109	00:00:00.180	10	479,062	629,5444	0,4778343	0,5468819	455,2477	3,117358	0	427,9385	638,6071	0,3459526	0,5690016	443,3873	3,187552	0	2	454	634						No media	0	1024	768	0	0	450	691	100	0	Content		454	634	180959	2813217499
198	09:19:55.126	00:00:00.197	11	502,8748	742,8793	0,4792591	0,5494047	455,4148	2,996111	0	390,0741	753,7881	0,3480093	0,5710945	444,0374	3,129674	0	2	446	748						No media	0	1024	768	0	0	450	691	100	0	Content		446	748	197581	2813234121
214	09:19:55.142	00:00:00.214	12	474,2166	849,0955	0,4802874	0,5515487	455,8327	3,05955	0	341,9506	853,3521	0,3498345	0,5731512	444,3835	3,046859	0	2	408	851						No media	0	1024	768	0	0	450	691	100	0	Content		408	851	214206	2813250746
231	09:19:55.159	00:00:00.230	13	-1024	-768	-1	-1	-1	-1	4	280,6485	1006,092	0,3514602	0,5753745	444,9683	3,076499	0	2	281	1006						No media	0	1024	768	0	0	450	691	100	0	Content		281	1006	230953	2813267493
248	09:19:55.176	00:00:00.247	14	-1024	-768	-1	-1	-1	-1	4	-1024	-768	-1	-1	-1	-1	4		0	0						No media	0	1024	768	0	0				0	Content		0	0	247577	2813284117
264	09:19:55.192	00:00:00.264	15	-1024	-768	-1	-1	-1	-1	4	-1024	-768	-1	-1	-1	-1	4		0	0						No media	0	1024	768	0	0				0	Content		0	0	264201	2813300741
281	09:19:55.209	00:00:00.280	16	-1024	-768	-1	-1	-1	-1	4	-1024	-768	-1	-1	-1	-1	4		0	0						No media	0	1024	768	0	0				0	Content		0	0	280905	2813317445
298	09:19:55.226	00:00:00.297	17	-1024	-768	-1	-1	-1	-1	4	-1024	-768	-1	-1	-1	-1	4		0	0						No media	0	1024	768	0	0				0	Content		0	0	297660	2813334200
314	09:19:55.242	00:00:00.314	18	-1024	-768	-1	-1	-1	-1	4	-1024	-768	-1	-1	-1	-1	4		0	0						No media	0	1024	768	0	0				0	Content		0	0	314284	2813350824
331	09:19:55.259	00:00:00.330	19	-1024	-768	-1	-1	-1	-1	4	-1024	-768	-1	-1	-1	-1	4		0	0						No media	0	1024	768	0	0				0	Content		0	0	330909	2813367449
348	09:19:55.276	00:00:00.347	20	-1024	-768	-1	-1	-1	-1	4	-1024	-768	-1	-1	-1	-1	4		0	0						No media	0	1024	768	0	0				0	Content		0	0	347535	2813384075
364	09:19:55.292	00:00:00.364	21	-1024	-768	-1	-1	-1	-1	4	-1024	-768	-1	-1	-1	-1	4		0	0						No media	0	1024	768	0	0				0	Content		0	0	364286	2813400826
381	09:19:55.309	00:00:00.380	22	-1024	-768	-1	-1	-1	-1	4	-1024	-768	-1	-1	-1	-1	4		0	0						No media	0	1024	768	0	0				0	Content		0	0	380913	2813417453
398	09:19:55.326	00:00:00.397	23	-1024	-768	-1	-1	-1	-1	4	-1024	-768	-1	-1	-1	-1	4		0	0						No media	0	1024	768	0	0				0	Content		0	0	397538	2813434078
414	09:19:55.342	00:00:00.414	24	-1024	-768	-1	-1	-1	-1	4	-1024	-768	-1	-1	-1	-1	4		0	0						No media	0	1024	768	0	0				0	Content		0	0	414291	2813450831
431	09:19:55.359	00:00:00.430	25	-1024	-768	-1	-1	-1	-1	4	-1024	-768	-1	-1	-1	-1	4		0	0						No media	0	1024	768	0	0				0	Content		0	0	430915	2813467455
448	09:19:55.376	00:00:00.447	26	-1024	-768	-1	-1	-1	-1	4	-1024	-768	-1	-1	-1	-1	4		0	0						No media	0	1024	768	0	0				0	Content		0	0	447541	2813484081
451	09:19:55.379																				MovieStart	128	0	0	Untertest3.avi
464	09:19:55.392	00:00:00.464	27	-1024	-768	-1	-1	-1	-1	4	-1024	-768	-1	-1	-1	-1	4		0	0						Untertest3.avi	0	880	547	72	111				0	Content		-72	-111	464169	2813500709
481	09:19:55.409	00:00:00.480	28	-1024	-768	-1	-1	-1	-1	4	-1024	-768	-1	-1	-1	-1	4		0	0						Untertest3.avi	0	880	547	72	111				0	Content		-72	-111	480920	2813517460
498	09:19:55.426	00:00:00.497	29	-1024	-768	-1	-1	-1	-1	4	-1024	-768	-1	-1	-1	-1	4		0	0						Untertest3.avi	0	880	547	72	111				0	Content		-72	-111	497546	2813534086
514	09:19:55.442	00:00:00.514	30	-1024	-768	-1	-1	-1	-1	4	-1024	-768	-1	-1	-1	-1	4		0	0						Untertest3.avi	0	880	547	72	111				0	Content		-72	-111	514168	2813550708
531	09:19:55.459	00:00:00.530	31	-1024	-768	-1	-1	-1	-1	4	-1024	-768	-1	-1	-1	-1	4		0	0						Untertest3.avi	0	880	547	72	111				0	Content		-72	-111	530794	2813567334
548	09:19:55.476	00:00:00.547	32	-1024	-768	-1	-1	-1	-1	4	-1024	-768	-1	-1	-1	-1	4		0	0						Untertest3.avi	0	880	547	72	111				0	Content		-72	-111	547546	2813584086
564	09:19:55.492	00:00:00.564	33	-1024	-768	-1	-1	-1	-1	4	-1024	-768	-1	-1	-1	-1	4		0	0						Untertest3.avi	0	880	547	72	111				0	Content		-72	-111	564170	2813600710
581	09:19:55.509	00:00:00.580	34	-1024	-768	-1	-1	-1	-1	4	-1024	-768	-1	-1	-1	-1	4		0	0						Untertest3.avi	0	880	547	72	111				0	Content		-72	-111	580922	2813617462
598	09:19:55.526	00:00:00.597	35	-1024	-768	-1	-1	-1	-1	4	-1024	-768	-1	-1	-1	-1	4		0	0						Untertest3.avi	0	880	547	72	111				0	Content		-72	-111	597553	2813634093
614	09:19:55.542	00:00:00.614	36	-1024	-768	-1	-1	-1	-1	4	-1024	-768	-1	-1	-1	-1	4		0	0						Untertest3.avi	0	880	547	72	111				0	Content		-72	-111	614174	2813650714
631	09:19:55.559	00:00:00.630	37	-1024	-768	-1	-1	-1	-1	4	-1024	-768	-1	-1	-1	-1	4		0	0						Untertest3.avi	0	880	547	72	111				0	Content		-72	-111	630800	2813667340
648	09:19:55.576	00:00:00.648	38	-1024	-768	-1	-1	-1	-1	4	-1024	-768	-1	-1	-1	-1	4		0	0						Untertest3.avi	0	880	547	72	111				0	Content		-72	-111	648006	2813684546
665	09:19:55.593	00:00:00.665	39	-1024	-768	-1	-1	-1	-1	4	-1024	-768	-1	-1	-1	-1	4		0	0						Untertest3.avi	0	880	547	72	111				0	Content		-72	-111	665248	2813701788
683	09:19:55.611	00:00:00.682	40	-1024	-768	-1	-1	-1	-1	4	-1024	-768	-1	-1	-1	-1	4		0	0						Untertest3.avi	0	880	547	72	111				0	Content		-72	-111	682625	2813719165
697	09:19:55.625	00:00:00.697	41	-1024	-768	-1	-1	-1	-1	4	-1024	-768	-1	-1	-1	-1	4		0	0						Untertest3.avi	0	880	547	72	111				0	Content		-72	-111	697427	2813733967
714	09:19:55.642	00:00:00.714	42	-1024	-768	-1	-1	-1	-1	4	-1024	-768	-1	-1	-1	-1	4		0	0						Untertest3.avi	0	880	547	72	111				0	Content		-72	-111	714054	2813750594
731	09:19:55.659	00:00:00.730	43	-1024	-768	-1	-1	-1	-1	4	-1024	-768	-1	-1	-1	-1	4		0	0						Untertest3.avi	0	880	547	72	111				0	Content		-72	-111	730806	2813767346
747	09:19:55.675	00:00:00.747	44	-1024	-768	-1	-1	-1	-1	4	-1024	-768	-1	-1	-1	-1	4		0	0						Untertest3.avi	0	880	547	72	111				0	Content		-72	-111	747431	2813783971
764	09:19:55.692	00:00:00.764	45	-1024	-768	-1	-1	-1	-1	4	-1024	-768	-1	-1	-1	-1	4		0	0						Untertest3.avi	0	880	547	72	111				0	Content		-72	-111	764055	2813800595
781	09:19:55.709	00:00:00.780	46	-1024	-768	-1	-1	-1	-1	4	-1024	-768	-1	-1	-1	-1	4		0	0						Untertest3.avi	0	880	547	72	111				0	Content		-72	-111	780682	2813817222
798	09:19:55.726	00:00:00.797	47	-1024	-768	-1	-1	-1	-1	4	-1024	-768	-1	-1	-1	-1	4		0	0						Untertest3.avi	0	880	547	72	111				0	Content		-72	-111	797878	2813834418
815	09:19:55.743	00:00:00.815	48	-1024	-768	-1	-1	-1	-1	4	-1024	-768	-1	-1	-1	-1	4		0	0						Untertest3.avi	0	880	547	72	111				0	Content		-72	-111	815253	2813851793
833	09:19:55.761	00:00:00.832	49	-1024	-768	-1	-1	-1	-1	4	-1024	-768	-1	-1	-1	-1	4		0	0						Untertest3.avi	0	880	547	72	111				0	Content		-72	-111	832502	2813869042
847	09:19:55.775	00:00:00.847	50	-1024	-768	-1	-1	-1	-1	4	-1024	-768	-1	-1	-1	-1	4		0	0						Untertest3.avi	0	880	547	72	111				0	Content		-72	-111	847309	2813883849
864	09:19:55.792	00:00:00.864	51	-1024	-768	-1	-1	-1	-1	4	-1024	-768	-1	-1	-1	-1	4		0	0						Untertest3.avi	0	880	547	72	111				0	Content		-72	-111	864060	2813900600
881	09:19:55.809	00:00:00.880	52	-1024	-768	-1	-1	-1	-1	4	-1024	-768	-1	-1	-1	-1	4		0	0						Untertest3.avi	0	880	547	72	111				0	Content		-72	-111	880684	2813917224
897	09:19:55.825	00:00:00.897	53	-1024	-768	-1	-1	-1	-1	4	-1024	-768	-1	-1	-1	-1	4		0	0						Untertest3.avi	0	880	547	72	111				0	Content		-72	-111	897309	2813933849
914	09:19:55.842	00:00:00.913	54	-1024	-768	-1	-1	-1	-1	4	-1024	-768	-1	-1	-1	-1	4		0	0						Untertest3.avi	0	880	547	72	111				0	Content		-72	-111	913935	2813950475
931	09:19:55.859	00:00:00.930	55	-1024	-768	-1	-1	-1	-1	4	-1024	-768	-1	-1	-1	-1	4		0	0						Untertest3.avi	0	880	547	72	111				0	Content		-72	-111	930562	2813967102
948	09:19:55.876	00:00:00.947	56	-1024	-768	-1	-1	-1	-1	4	-1024	-768	-1	-1	-1	-1	4		0	0						Untertest3.avi	0	880	547	72	111				0	Content		-72	-111	947757	2813984297
965	09:19:55.893	00:00:00.965	57	-1024	-768	-1	-1	-1	-1	4	-1024	-768	-1	-1	-1	-1	4		0	0						Untertest3.avi	0	880	547	72	111				0	Content		-72	-111	965133	2814001673
982	09:19:55.910	00:00:00.982	58	-1024	-768	-1	-1	-1	-1	4	-1024	-768	-1	-1	-1	-1	4		0	0						Untertest3.avi	0	880	547	72	111				0	Content		-72	-111	982384	2814018924
997	09:19:55.925	00:00:00.997	59	-1024	-768	-1	-1	-1	-1	4	-1024	-768	-1	-1	-1	-1	4		0	0						Untertest3.avi	0	880	547	72	111				0	Content		-72	-111	997318	2814033858
1014	09:19:55.942	00:00:01.013	60	-1024	-768	-1	-1	-1	-1	4	-1024	-768	-1	-1	-1	-1	4		0	0						Untertest3.avi	0	880	547	72	111				0	Content		-72	-111	1013953	2814050493
1031	09:19:55.959	00:00:01.030	61	-1024	-768	-1	-1	-1	-1	4	-1024	-768	-1	-1	-1	-1	4		0	0						Untertest3.avi	0	880	547	72	111				0	Content		-72	-111	1030696	2814067236
1047	09:19:55.975	00:00:01.047	62	-1024	-768	-1	-1	-1	-1	4	-1024	-768	-1	-1	-1	-1	4		0	0						Untertest3.avi	0	880	547	72	111				0	Content		-72	-111	1047322	2814083862
1064	09:19:55.992	00:00:01.063	63	-1024	-768	-1	-1	-1	-1	4	-1024	-768	-1	-1	-1	-1	4		0	0						Untertest3.avi	0	880	547	72	111				0	Content		-72	-111	1063945	2814100485
1081	09:19:56.009	00:00:01.080	64	-1024	-768	-1	-1	-1	-1	4	-1024	-768	-1	-1	-1	-1	4		0	0						Untertest3.avi	0	880	547	72	111				0	Content		-72	-111	1080571	2814117111
1098	09:19:56.026	00:00:01.097	65	-1024	-768	-1	-1	-1	-1	4	-1024	-768	-1	-1	-1	-1	4		0	0						Untertest3.avi	0	880	547	72	111				0	Content		-72	-111	1097641	2814134181
1115	09:19:56.043	00:00:01.115	66	-1024	-768	-1	-1	-1	-1	4	-1024	-768	-1	-1	-1	-1	4		0	0						Untertest3.avi	0	880	547	72	111				0	Content		-72	-111	1115018	2814151558
1132	09:19:56.060	00:00:01.132	67	-1024	-768	-1	-1	-1	-1	4	-1024	-768	-1	-1	-1	-1	4		0	0						Untertest3.avi	0	880	547	72	111				0	Content		-72	-111	1132267	2814168807
1147	09:19:56.075	00:00:01.147	68	-1024	-768	-1	-1	-1	-1	4	-1024	-768	-1	-1	-1	-1	4		0	0						Untertest3.avi	0	880	547	72	111				0	Content		-72	-111	1147199	2814183739
1164	09:19:56.092	00:00:01.163	69	-1024	-768	-1	-1	-1	-1	4	-1024	-768	-1	-1	-1	-1	4		0	0						Untertest3.avi	0	880	547	72	111				0	Content		-72	-111	1163825	2814200365
1181	09:19:56.109	00:00:01.180	70	-1024	-768	-1	-1	-1	-1	4	-1024	-768	-1	-1	-1	-1	4		0	0						Untertest3.avi	0	880	547	72	111				0	Content		-72	-111	1180576	2814217116
1197	09:19:56.125	00:00:01.197	71	-1024	-768	-1	-1	-1	-1	4	-1024	-768	-1	-1	-1	-1	4		0	0						Untertest3.avi	0	880	547	72	111				0	Content		-72	-111	1197201	2814233741
1214	09:19:56.142	00:00:01.213	72	-1024	-768	-1	-1	-1	-1	4	-1024	-768	-1	-1	-1	-1	4		0	0						Untertest3.avi	0	880	547	72	111				0	Content		-72	-111	1213827	2814250367
1230	09:19:56.158	00:00:01.230	73	-1024	-768	-1	-1	-1	-1	4	-1024	-768	-1	-1	-1	-1	4		0	0						Untertest3.avi	0	880	547	72	111				0	Content		-72	-111	1230453	2814266993
1248	09:19:56.176	00:00:01.247	74	-1024	-768	-1	-1	-1	-1	4	-1024	-768	-1	-1	-1	-1	4		0	0						Untertest3.avi	0	880	547	72	111				0	Content		-72	-111	1247648	2814284188
1265	09:19:56.193	00:00:01.265	75	-1024	-768	-1	-1	-1	-1	4	-1024	-768	-1	-1	-1	-1	4		0	0						Untertest3.avi	0	880	547	72	111				0	Content		-72	-111	1265022	2814301562
1282	09:19:56.210	00:00:01.282	76	-1024	-768	-1	-1	-1	-1	4	-1024	-768	-1	-1	-1	-1	4		0	0						Untertest3.avi	0	880	547	72	111				0	Content		-72	-111	1282099	2814318639
1297	09:19:56.225	00:00:01.296	77	-1024	-768	-1	-1	-1	-1	4	-1024	-768	-1	-1	-1	-1	4		0	0						Untertest3.avi	0	880	547	72	111				0	Content		-72	-111	1296901	2814333441
1314	09:19:56.242	00:00:01.313	78	-1024	-768	-1	-1	-1	-1	4	-1024	-768	-1	-1	-1	-1	4		0	0						Untertest3.avi	0	880	547	72	111				0	Content		-72	-111	1313649	2814350189
1330	09:19:56.258	00:00:01.330	79	-1024	-768	-1	-1	-1	-1	4	-1024	-768	-1	-1	-1	-1	4		0	0						Untertest3.avi	0	880	547	72	111				0	Content		-72	-111	1330274	2814366814
1347	09:19:56.275	00:00:01.346	80	-1024	-768	-1	-1	-1	-1	4	-1024	-768	-1	-1	-1	-1	4		0	0						Untertest3.avi	0	880	547	72	111				0	Content		-72	-111	1346895	2814383435
1364	09:19:56.292	00:00:01.363	81	-1024	-768	-1	-1	-1	-1	4	-1024	-768	-1	-1	-1	-1	4		0	0						Untertest3.avi	0	880	547	72	111				0	Content		-72	-111	1363515	2814400055
1380	09:19:56.308	00:00:01.380	82	-1024	-768	-1	-1	-1	-1	4	-1024	-768	-1	-1	-1	-1	4		0	0						Untertest3.avi	0	880	547	72	111				0	Content		-72	-111	1380139	2814416679
1397	09:19:56.325	00:00:01.397	83	-1024	-768	-1	-1	-1	-1	4	-1024	-768	-1	-1	-1	-1	4		0	0						Untertest3.avi	0	880	547	72	111				0	Content		-72	-111	1397333	2814433873
1415	09:19:56.343	00:00:01.414	84	-1024	-768	-1	-1	-1	-1	4	-1024	-768	-1	-1	-1	-1	4		0	0						Untertest3.avi	0	880	547	72	111				0	Content		-72	-111	1414705	2814451245
1432	09:19:56.360	00:00:01.431	85	-1024	-768	-1	-1	-1	-1	4	-1024	-768	-1	-1	-1	-1	4		0	0						Untertest3.avi	0	880	547	72	111				0	Content		-72	-111	1431951	2814468491
1447	09:19:56.375	00:00:01.446	86	-1024	-768	-1	-1	-1	-1	4	-1024	-768	-1	-1	-1	-1	4		0	0						Untertest3.avi	0	880	547	72	111				0	Content		-72	-111	1446880	2814483420
1464	09:19:56.392	00:00:01.463	87	-1024	-768	-1	-1	-1	-1	4	-1024	-768	-1	-1	-1	-1	4		0	0						Untertest3.avi	0	880	547	72	111				0	Content		-72	-111	1463501	2814500041
1480	09:19:56.408	00:00:01.480	88	-1024	-768	-1	-1	-1	-1	4	-1024	-768	-1	-1	-1	-1	4		0	0						Untertest3.avi	0	880	547	72	111				0	Content		-72	-111	1480247	2814516787
1497	09:19:56.425	00:00:01.496	89	-1024	-768	-1	-1	-1	-1	4	-1024	-768	-1	-1	-1	-1	4		0	0						Untertest3.avi	0	880	547	72	111				0	Content		-72	-111	1496870	2814533410
1513	09:19:56.441	00:00:01.513	90	-1024	-768	-1	-1	-1	-1	4	-1024	-768	-1	-1	-1	-1	4		0	0						Untertest3.avi	0	880	547	72	111				0	Content		-72	-111	1513491	2814550031
1530	09:19:56.458	00:00:01.530	91	-1024	-768	-1	-1	-1	-1	4	-1024	-768	-1	-1	-1	-1	4		0	0						Untertest3.avi	0	880	547	72	111				0	Content		-72	-111	1530112	2814566652
1547	09:19:56.475	00:00:01.547	92	-1024	-768	-1	-1	-1	-1	4	-1024	-768	-1	-1	-1	-1	4		0	0						Untertest3.avi	0	880	547	72	111				0	Content		-72	-111	1547178	2814583718
1565	09:19:56.493	00:00:01.564	93	-1024	-768	-1	-1	-1	-1	4	-1024	-768	-1	-1	-1	-1	4		0	0						Untertest3.avi	0	880	547	72	111				0	Content		-72	-111	1564552	2814601092
1582	09:19:56.510	00:00:01.581	94	-1024	-768	-1	-1	-1	-1	4	-1024	-768	-1	-1	-1	-1	4		0	0						Untertest3.avi	0	880	547	72	111				0	Content		-72	-111	1581801	2814618341
1597	09:19:56.525	00:00:01.596	95	-1024	-768	-1	-1	-1	-1	4	-1024	-768	-1	-1	-1	-1	4		0	0						Untertest3.avi	0	880	547	72	111				0	Content		-72	-111	1596745	2814633285
1613	09:19:56.541	00:00:01.613	96	-1024	-768	-1	-1	-1	-1	4	-1024	-768	-1	-1	-1	-1	4		0	0						Untertest3.avi	0	880	547	72	111				0	Content		-72	-111	1613358	2814649898
1630	09:19:56.558	00:00:01.630	97	-1024	-768	-1	-1	-1	-1	4	-1024	-768	-1	-1	-1	-1	4		0	0						Untertest3.avi	0	880	547	72	111				0	Content		-72	-111	1630114	2814666654
1647	09:19:56.575	00:00:01.646	98	-1024	-768	-1	-1	-1	-1	4	-1024	-768	-1	-1	-1	-1	4		0	0						Untertest3.avi	0	880	547	72	111				0	Content		-72	-111	1646741	2814683281
1663	09:19:56.591	00:00:01.663	99	-1024	-768	-1	-1	-1	-1	4	-1024	-768	-1	-1	-1	-1	4		0	0						Untertest3.avi	0	880	547	72	111				0	Content		-72	-111	1663346	2814699886
1680	09:19:56.608	00:00:01.679	100	-1024	-768	-1	-1	-1	-1	4	-1024	-768	-1	-1	-1	-1	4		0	0						Untertest3.avi	0	880	547	72	111				0	Content		-72	-111	1679969	2814716509
1697	09:19:56.625	00:00:01.697	101	-1024	-768	-1	-1	-1	-1	4	-1024	-768	-1	-1	-1	-1	4		0	0						Untertest3.avi	0	880	547	72	111				0	Content		-72	-111	1697163	2814733703
1715	09:19:56.643	00:00:01.714	102	-1024	-768	-1	-1	-1	-1	4	-1024	-768	-1	-1	-1	-1	4		0	0						Untertest3.avi	0	880	547	72	111				0	Content		-72	-111	1714536	2814751076
1732	09:19:56.660	00:00:01.731	103	-1024	-768	-1	-1	-1	-1	4	-1024	-768	-1	-1	-1	-1	4		0	0						Untertest3.avi	0	880	547	72	111				0	Content		-72	-111	1731783	2814768323
1747	09:19:56.675	00:00:01.746	104	-1024	-768	-1	-1	-1	-1	4	-1024	-768	-1	-1	-1	-1	4		0	0						Untertest3.avi	0	880	547	72	111				0	Content		-72	-111	1746588	2814783128
1763	09:19:56.691	00:00:01.763	105	-1024	-768	-1	-1	-1	-1	4	-1024	-768	-1	-1	-1	-1	4		0	0						Untertest3.avi	0	880	547	72	111				0	Content		-72	-111	1763337	2814799877
1780	09:19:56.708	00:00:01.779	106	-1024	-768	-1	-1	-1	-1	4	-1024	-768	-1	-1	-1	-1	4		0	0						Untertest3.avi	0	880	547	72	111				0	Content		-72	-111	1779960	2814816500
1797	09:19:56.725	00:00:01.796	107	-1024	-768	-1	-1	-1	-1	4	-1024	-768	-1	-1	-1	-1	4		0	0						Untertest3.avi	0	880	547	72	111				0	Content		-72	-111	1796579	2814833119
1813	09:19:56.741	00:00:01.813	108	-1024	-768	-1	-1	-1	-1	4	-1024	-768	-1	-1	-1	-1	4		0	0						Untertest3.avi	0	880	547	72	111				0	Content		-72	-111	1813202	2814849742
1830	09:19:56.758	00:00:01.829	109	-1024	-768	-1	-1	-1	-1	4	-1024	-768	-1	-1	-1	-1	4		0	0						Untertest3.avi	0	880	547	72	111				0	Content		-72	-111	1829826	2814866366
1847	09:19:56.775	00:00:01.847	110	-1024	-768	-1	-1	-1	-1	4	-1024	-768	-1	-1	-1	-1	4		0	0						Untertest3.avi	0	880	547	72	111				0	Content		-72	-111	1847021	2814883561
1864	09:19:56.792	00:00:01.864	111	-1024	-768	-1	-1	-1	-1	4	-1024	-768	-1	-1	-1	-1	4		0	0						Untertest3.avi	0	880	547	72	111				0	Content		-72	-111	1864390	2814900930
1882	09:19:56.810	00:00:01.881	112	-1024	-768	-1	-1	-1	-1	4	-1024	-768	-1	-1	-1	-1	4		0	0						Untertest3.avi	0	880	547	72	111				0	Content		-72	-111	1881637	2814918177
1896	09:19:56.824	00:00:01.896	113	-1024	-768	-1	-1	-1	-1	4	-1024	-768	-1	-1	-1	-1	4		0	0						Untertest3.avi	0	880	547	72	111				0	Content		-72	-111	1896443	2814932983
1913	09:19:56.841	00:00:01.913	114	-1024	-768	-1	-1	-1	-1	4	-1024	-768	-1	-1	-1	-1	4		0	0						Untertest3.avi	0	880	547	72	111				0	Content		-72	-111	1913192	2814949732
1930	09:19:56.858	00:00:01.929	115	-1024	-768	-1	-1	-1	-1	4	-1024	-768	-1	-1	-1	-1	4		0	0						Untertest3.avi	0	880	547	72	111				0	Content		-72	-111	1929814	2814966354
1946	09:19:56.874	00:00:01.946	116	-1024	-768	-1	-1	-1	-1	4	-1024	-768	-1	-1	-1	-1	4		0	0						Untertest3.avi	0	880	547	72	111				0	Content		-72	-111	1946437	2814982977
1963	09:19:56.891	00:00:01.963	117	-1024	-768	-1	-1	-1	-1	4	-1024	-768	-1	-1	-1	-1	4		0	0						Untertest3.avi	0	880	547	72	111				0	Content		-72	-111	1963058	2814999598
1980	09:19:56.908	00:00:01.979	118	-1024	-768	-1	-1	-1	-1	4	-1024	-768	-1	-1	-1	-1	4		0	0						Untertest3.avi	0	880	547	72	111				0	Content		-72	-111	1979806	2815016346
1997	09:19:56.925	00:00:01.996	119	-1024	-768	-1	-1	-1	-1	4	-1024	-768	-1	-1	-1	-1	4		0	0						Untertest3.avi	0	880	547	72	111				0	Content		-72	-111	1996873	2815033413
2014	09:19:56.942	00:00:02.014	120	-1024	-768	-1	-1	-1	-1	4	-1024	-768	-1	-1	-1	-1	4		0	0						Untertest3.avi	0	880	547	72	111				0	Content		-72	-111	2014246	2815050786
2032	09:19:56.960	00:00:02.031	121	-1024	-768	-1	-1	-1	-1	4	-1024	-768	-1	-1	-1	-1	4		0	0						Untertest3.avi	0	880	547	72	111				0	Content		-72	-111	2031628	2815068168
2046	09:19:56.974	00:00:02.046	122	-1024	-768	-1	-1	-1	-1	4	-1024	-768	-1	-1	-1	-1	4		0	0						Untertest3.avi	0	880	547	72	111				0	Content		-72	-111	2046426	2815082966
2063	09:19:56.991	00:00:02.063	123	-1024	-768	-1	-1	-1	-1	4	-1024	-768	-1	-1	-1	-1	4		0	0						Untertest3.avi	0	880	547	72	111				0	Content		-72	-111	2063047	2815099587
2080	09:19:57.008	00:00:02.079	124	-1024	-768	-1	-1	-1	-1	4	-1024	-768	-1	-1	-1	-1	4		0	0						Untertest3.avi	0	880	547	72	111				0	Content		-72	-111	2079793	2815116333
2096	09:19:57.024	00:00:02.096	125	-1024	-768	-1	-1	-1	-1	4	-1024	-768	-1	-1	-1	-1	4		0	0						Untertest3.avi	0	880	547	72	111				0	Content		-72	-111	2096415	2815132955
2113	09:19:57.041	00:00:02.113	126	-1024	-768	-1	-1	-1	-1	4	-1024	-768	-1	-1	-1	-1	4		0	0						Untertest3.avi	0	880	547	72	111				0	Content		-72	-111	2113038	2815149578
2130	09:19:57.058	00:00:02.129	127	-1024	-768	-1	-1	-1	-1	4	-1024	-768	-1	-1	-1	-1	4		0	0						Untertest3.avi	0	880	547	72	111				0	Content		-72	-111	2129675	2815166215
2147	09:19:57.075	00:00:02.146	128	-1024	-768	-1	-1	-1	-1	4	-1024	-768	-1	-1	-1	-1	4		0	0						Untertest3.avi	0	880	547	72	111				0	Content		-72	-111	2146853	2815183393
2164	09:19:57.092	00:00:02.164	129	-1024	-768	-1	-1	-1	-1	4	-1024	-768	-1	-1	-1	-1	4		0	0						Untertest3.avi	0	880	547	72	111				0	Content		-72	-111	2164101	2815200641
2181	09:19:57.109	00:00:02.181	130	-1024	-768	-1	-1	-1	-1	4	-1024	-768	-1	-1	-1	-1	4		0	0						Untertest3.avi	0	880	547	72	111				0	Content		-72	-111	2181471	2815218011
2196	09:19:57.124	00:00:02.196	131	-1024	-768	-1	-1	-1	-1	4	-1024	-768	-1	-1	-1	-1	4		0	0						Untertest3.avi	0	880	547	72	111				0	Content		-72	-111	2196274	2815232814
2213	09:19:57.141	00:00:02.213	132	-1024	-768	-1	-1	-1	-1	4	-1024	-768	-1	-1	-1	-1	4		0	0						Untertest3.avi	0	880	547	72	111				0	Content		-72	-111	2213022	2815249562
2230	09:19:57.158	00:00:02.229	133	-1024	-768	-1	-1	-1	-1	4	-1024	-768	-1	-1	-1	-1	4		0	0						Untertest3.avi	0	880	547	72	111				0	Content		-72	-111	2229655	2815266195
2246	09:19:57.174	00:00:02.246	134	-1024	-768	-1	-1	-1	-1	4	-1024	-768	-1	-1	-1	-1	4		0	0						Untertest3.avi	0	880	547	72	111				0	Content		-72	-111	2246268	2815282808
2263	09:19:57.191	00:00:02.262	135	-1024	-768	-1	-1	-1	-1	4	-1024	-768	-1	-1	-1	-1	4		0	0						Untertest3.avi	0	880	547	72	111				0	Content		-72	-111	2262808	2815299348
2280	09:19:57.208	00:00:02.279	136	-1024	-768	-1	-1	-1	-1	4	-1024	-768	-1	-1	-1	-1	4		0	0						Untertest3.avi	0	880	547	72	111				0	Content		-72	-111	2279683	2815316223
2296	09:19:57.224	00:00:02.296	137	-1024	-768	-1	-1	-1	-1	4	-1024	-768	-1	-1	-1	-1	4		0	0						Untertest3.avi	0	880	547	72	111				0	Content		-72	-111	2296350	2815332890
2313	09:19:57.241	00:00:02.313	138	-1024	-768	-1	-1	-1	-1	4	-1024	-768	-1	-1	-1	-1	4		0	0						Untertest3.avi	0	880	547	72	111				0	Content		-72	-111	2313016	2815349556
2330	09:19:57.258	00:00:02.330	139	-1024	-768	-1	-1	-1	-1	4	-1024	-768	-1	-1	-1	-1	4		0	0						Untertest3.avi	0	880	547	72	111				0	Content		-72	-111	2330165	2815366705
2347	09:19:57.275	00:00:02.346	140	-1024	-768	-1	-1	-1	-1	4	-1024	-768	-1	-1	-1	-1	4		0	0						Untertest3.avi	0	880	547	72	111				0	Content		-72	-111	2346832	2815383372
2364	09:19:57.292	00:00:02.364	141	-1024	-768	-1	-1	-1	-1	4	-1024	-768	-1	-1	-1	-1	4		0	0						Untertest3.avi	0	880	547	72	111				0	Content		-72	-111	2364067	2815400607
2381	09:19:57.309	00:00:02.380	142	-1024	-768	-1	-1	-1	-1	4	-1024	-768	-1	-1	-1	-1	4		0	0						Untertest3.avi	0	880	547	72	111				0	Content		-72	-111	2380733	2815417273
2398	09:19:57.326	00:00:02.397	143	-1024	-768	-1	-1	-1	-1	4	-1024	-768	-1	-1	-1	-1	4		0	0						Untertest3.avi	0	880	547	72	111				0	Content		-72	-111	2397922	2815434462
2413	09:19:57.341	00:00:02.412	144	-1024	-768	-1	-1	-1	-1	4	-1024	-768	-1	-1	-1	-1	4		0	0						Untertest3.avi	0	880	547	72	111				0	Content		-72	-111	2412795	2815449335
2429	09:19:57.357	00:00:02.429	145	-1024	-768	-1	-1	-1	-1	4	-1024	-768	-1	-1	-1	-1	4		0	0						Untertest3.avi	0	880	547	72	111				0	Content		-72	-111	2429417	2815465957
2446	09:19:57.374	00:00:02.446	146	-1024	-768	-1	-1	-1	-1	4	-1024	-768	-1	-1	-1	-1	4		0	0						Untertest3.avi	0	880	547	72	111				0	Content		-72	-111	2446039	2815482579
2463	09:19:57.391	00:00:02.462	147	-1024	-768	-1	-1	-1	-1	4	-1024	-768	-1	-1	-1	-1	4		0	0						Untertest3.avi	0	880	547	72	111				0	Content		-72	-111	2462726	2815499266
2479	09:19:57.407	00:00:02.479	148	-1024	-768	-1	-1	-1	-1	4	-1024	-768	-1	-1	-1	-1	4		0	0						Untertest3.avi	0	880	547	72	111				0	Content		-72	-111	2479393	2815515933
2496	09:19:57.424	00:00:02.496	149	-1024	-768	-1	-1	-1	-1	4	-1024	-768	-1	-1	-1	-1	4		0	0						Untertest3.avi	0	880	547	72	111				0	Content		-72	-111	2496026	2815532566
2513	09:19:57.441	00:00:02.512	150	-1024	-768	-1	-1	-1	-1	4	-1024	-768	-1	-1	-1	-1	4		0	0						Untertest3.avi	0	880	547	72	111				0	Content		-72	-111	2512692	2815549232
2530	09:19:57.458	00:00:02.529	151	-1024	-768	-1	-1	-1	-1	4	-1024	-768	-1	-1	-1	-1	4		0	0						Untertest3.avi	0	880	547	72	111				0	Content		-72	-111	2529554	2815566094
2546	09:19:57.474	00:00:02.546	152	-1024	-768	-1	-1	-1	-1	4	-1024	-768	-1	-1	-1	-1	4		0	0						Untertest3.avi	0	880	547	72	111				0	Content		-72	-111	2546221	2815582761
2563	09:19:57.491	00:00:02.562	153	-1024	-768	-1	-1	-1	-1	4	-1024	-768	-1	-1	-1	-1	4		0	0						Untertest3.avi	0	880	547	72	111				0	Content		-72	-111	2562888	2815599428
2580	09:19:57.508	00:00:02.580	154	-1024	-768	-1	-1	-1	-1	4	-1024	-768	-1	-1	-1	-1	4		0	0						Untertest3.avi	0	880	547	72	111				0	Content		-72	-111	2580018	2815616558
2597	09:19:57.525	00:00:02.596	155	-1024	-768	-1	-1	-1	-1	4	-1024	-768	-1	-1	-1	-1	4		0	0						Untertest3.avi	0	880	547	72	111				0	Content		-72	-111	2596685	2815633225
2614	09:19:57.542	00:00:02.613	156	-1024	-768	-1	-1	-1	-1	4	-1024	-768	-1	-1	-1	-1	4		0	0						Untertest3.avi	0	880	547	72	111				0	Content		-72	-111	2613719	2815650259
2630	09:19:57.558	00:00:02.630	157	-1024	-768	-1	-1	-1	-1	4	-1024	-768	-1	-1	-1	-1	4		0	0						Untertest3.avi	0	880	547	72	111				0	Content		-72	-111	2630386	2815666926
2647	09:19:57.575	00:00:02.647	158	-1024	-768	-1	-1	-1	-1	4	-1024	-768	-1	-1	-1	-1	4		0	0						Untertest3.avi	0	880	547	72	111				0	Content		-72	-111	2647052	2815683592
2665	09:19:57.593	00:00:02.664	159	-1024	-768	-1	-1	-1	-1	4	-1024	-768	-1	-1	-1	-1	4		0	0						Untertest3.avi	0	880	547	72	111				0	Content		-72	-111	2664520	2815701060
2679	09:19:57.607	00:00:02.679	160	-1024	-768	-1	-1	-1	-1	4	-1024	-768	-1	-1	-1	-1	4		0	0						Untertest3.avi	0	880	547	72	111				0	Content		-72	-111	2679269	2815715809
2696	09:19:57.624	00:00:02.695	161	-1024	-768	-1	-1	-1	-1	4	-1024	-768	-1	-1	-1	-1	4		0	0						Untertest3.avi	0	880	547	72	111				0	Content		-72	-111	2695892	2815732432
2713	09:19:57.641	00:00:02.712	162	-1024	-768	-1	-1	-1	-1	4	-1024	-768	-1	-1	-1	-1	4		0	0						Untertest3.avi	0	880	547	72	111				0	Content		-72	-111	2712513	2815749053
2729	09:19:57.657	00:00:02.729	163	-1024	-768	-1	-1	-1	-1	4	-1024	-768	-1	-1	-1	-1	4		0	0						Untertest3.avi	0	880	547	72	111				0	Content		-72	-111	2729316	2815765856
2746	09:19:57.674	00:00:02.745	164	-1024	-768	-1	-1	-1	-1	4	-1024	-768	-1	-1	-1	-1	4		0	0						Untertest3.avi	0	880	547	72	111				0	Content		-72	-111	2745916	2815782456
2763	09:19:57.691	00:00:02.762	165	-1024	-768	-1	-1	-1	-1	4	-1024	-768	-1	-1	-1	-1	4		0	0						Untertest3.avi	0	880	547	72	111				0	Content		-72	-111	2762582	2815799122
2779	09:19:57.707	00:00:02.779	166	-1024	-768	-1	-1	-1	-1	4	-1024	-768	-1	-1	-1	-1	4		0	0						Untertest3.avi	0	880	547	72	111				0	Content		-72	-111	2779482	2815816022
2796	09:19:57.724	00:00:02.796	167	-1024	-768	-1	-1	-1	-1	4	-1024	-768	-1	-1	-1	-1	4		0	0						Untertest3.avi	0	880	547	72	111				0	Content		-72	-111	2796149	2815832689
2813	09:19:57.741	00:00:02.813	168	-1024	-768	-1	-1	-1	-1	4	-1024	-768	-1	-1	-1	-1	4		0	0						Untertest3.avi	0	880	547	72	111				0	Content		-72	-111	2813107	2815849647
2830	09:19:57.758	00:00:02.829	169	-1024	-768	-1	-1	-1	-1	4	-1024	-768	-1	-1	-1	-1	4		0	0						Untertest3.avi	0	880	547	72	111				0	Content		-72	-111	2829773	2815866313
2846	09:19:57.774	00:00:02.846	170	-1024	-768	-1	-1	-1	-1	4	-1024	-768	-1	-1	-1	-1	4		0	0						Untertest3.avi	0	880	547	72	111				0	Content		-72	-111	2846440	2815882980
2864	09:19:57.792	00:00:02.863	171	-1024	-768	-1	-1	-1	-1	4	-1024	-768	-1	-1	-1	-1	4		0	0						Untertest3.avi	0	880	547	72	111				0	Content		-72	-111	2863636	2815900176
2881	09:19:57.809	00:00:02.880	172	-1024	-768	-1	-1	-1	-1	4	-1024	-768	-1	-1	-1	-1	4		0	0						Untertest3.avi	0	880	547	72	111				0	Content		-72	-111	2880998	2815917538
2896	09:19:57.824	00:00:02.895	173	-1024	-768	-1	-1	-1	-1	4	-1024	-768	-1	-1	-1	-1	4		0	0						Untertest3.avi	0	880	547	72	111				0	Content		-72	-111	2895746	2815932286
2912	09:19:57.840	00:00:02.912	174	-1024	-768	-1	-1	-1	-1	4	-1024	-768	-1	-1	-1	-1	4		0	0						Untertest3.avi	0	880	547	72	111				0	Content		-72	-111	2912433	2815948973
2929	09:19:57.857	00:00:02.929	175	-1024	-768	-1	-1	-1	-1	4	-1024	-768	-1	-1	-1	-1	4		0	0						Untertest3.avi	0	880	547	72	111				0	Content		-72	-111	2929100	2815965640
2946	09:19:57.874	00:00:02.945	176	-1024	-768	-1	-1	-1	-1	4	-1024	-768	-1	-1	-1	-1	4		0	0						Untertest3.avi	0	880	547	72	111				0	Content		-72	-111	2945763	2815982303
2962	09:19:57.890	00:00:02.962	177	-1024	-768	-1	-1	-1	-1	4	-1024	-768	-1	-1	-1	-1	4		0	0						Untertest3.avi	0	880	547	72	111				0	Content		-72	-111	2962429	2815998969
2979	09:19:57.907	00:00:02.979	178	-1024	-768	-1	-1	-1	-1	4	-1024	-768	-1	-1	-1	-1	4		0	0						Untertest3.avi	0	880	547	72	111				0	Content		-72	-111	2979170	2816015710
2996	09:19:57.924	00:00:02.995	179	-1024	-768	-1	-1	-1	-1	4	-1024	-768	-1	-1	-1	-1	4		0	0						Untertest3.avi	0	880	547	72	111				0	Content		-72	-111	2995737	2816032277
3012	09:19:57.940	00:00:03.012	180	-1024	-768	-1	-1	-1	-1	4	-1024	-768	-1	-1	-1	-1	4		0	0						Untertest3.avi	0	880	547	72	111				0	Content		-72	-111	3012361	2816048901
3029	09:19:57.957	00:00:03.029	181	-1024	-768	-1	-1	-1	-1	4	-1024	-768	-1	-1	-1	-1	4		0	0						Untertest3.avi	0	880	547	72	111				0	Content		-72	-111	3029404	2816065944
3046	09:19:57.974	00:00:03.046	182	-1024	-768	-1	-1	-1	-1	4	-1024	-768	-1	-1	-1	-1	4		0	0						Untertest3.avi	0	880	547	72	111				0	Content		-72	-111	3046071	2816082611
3063	09:19:57.991	00:00:03.062	183	-1024	-768	-1	-1	-1	-1	4	-1024	-768	-1	-1	-1	-1	4		0	0						Untertest3.avi	0	880	547	72	111				0	Content		-72	-111	3062738	2816099278
3080	09:19:58.008	00:00:03.080	184	-1024	-768	-1	-1	-1	-1	4	-1024	-768	-1	-1	-1	-1	4		0	0						Untertest3.avi	0	880	547	72	111				0	Content		-72	-111	3080245	2816116785
3097	09:19:58.025	00:00:03.097	185	-1024	-768	-1	-1	-1	-1	4	-1024	-768	-1	-1	-1	-1	4		0	0						Untertest3.avi	0	880	547	72	111				0	Content		-72	-111	3097476	2816134016
3112	09:19:58.040	00:00:03.112	186	-1024	-768	-1	-1	-1	-1	4	-1024	-768	-1	-1	-1	-1	4		0	0						Untertest3.avi	0	880	547	72	111				0	Content		-72	-111	3112349	2816148889
3129	09:19:58.057	00:00:03.128	187	-1024	-768	-1	-1	-1	-1	4	-1024	-768	-1	-1	-1	-1	4		0	0						Untertest3.avi	0	880	547	72	111				0	Content		-72	-111	3128970	2816165510
3146	09:19:58.074	00:00:03.145	188	-1024	-768	-1	-1	-1	-1	4	-1024	-768	-1	-1	-1	-1	4		0	0						Untertest3.avi	0	880	547	72	111				0	Content		-72	-111	3145621	2816182161
3162	09:19:58.090	00:00:03.162	189	-1024	-768	-1	-1	-1	-1	4	-1024	-768	-1	-1	-1	-1	4		0	0						Untertest3.avi	0	880	547	72	111				0	Content		-72	-111	3162287	2816198827
3179	09:19:58.107	00:00:03.178	190	-1024	-768	-1	-1	-1	-1	4	-1024	-768	-1	-1	-1	-1	4		0	0						Untertest3.avi	0	880	547	72	111				0	Content		-72	-111	3178939	2816215479
3196	09:19:58.124	00:00:03.195	191	-1024	-768	-1	-1	-1	-1	4	-1024	-768	-1	-1	-1	-1	4		0	0						Untertest3.avi	0	880	547	72	111				0	Content		-72	-111	3195606	2816232146
3212	09:19:58.140	00:00:03.212	192	-1024	-768	-1	-1	-1	-1	4	-1024	-768	-1	-1	-1	-1	4		0	0						Untertest3.avi	0	880	547	72	111				0	Content		-72	-111	3212225	2816248765
3229	09:19:58.157	00:00:03.228	193	-1024	-768	-1	-1	-1	-1	4	-1024	-768	-1	-1	-1	-1	4		0	0						Untertest3.avi	0	880	547	72	111				0	Content		-72	-111	3228891	2816265431
3246	09:19:58.174	00:00:03.245	194	-1024	-768	-1	-1	-1	-1	4	-1024	-768	-1	-1	-1	-1	4		0	0						Untertest3.avi	0	880	547	72	111				0	Content		-72	-111	3245558	2816282098
3262	09:19:58.190	00:00:03.262	195	-1024	-768	-1	-1	-1	-1	4	-1024	-768	-1	-1	-1	-1	4		0	0						Untertest3.avi	0	880	547	72	111				0	Content		-72	-111	3262203	2816298743
3279	09:19:58.207	00:00:03.279	196	-1024	-768	-1	-1	-1	-1	4	-1024	-768	-1	-1	-1	-1	4		0	0						Untertest3.avi	0	880	547	72	111				0	Content		-72	-111	3279437	2816315977
3297	09:19:58.225	00:00:03.296	197	-1024	-768	-1	-1	-1	-1	4	-1024	-768	-1	-1	-1	-1	4		0	0						Untertest3.avi	0	880	547	72	111				0	Content		-72	-111	3296566	2816333106
3313	09:19:58.241	00:00:03.313	198	-1024	-768	-1	-1	-1	-1	4	-1024	-768	-1	-1	-1	-1	4		0	0						Untertest3.avi	0	880	547	72	111				0	Content		-72	-111	3313234	2816349774
3330	09:19:58.258	00:00:03.329	199	-1024	-768	-1	-1	-1	-1	4	-1024	-768	-1	-1	-1	-1	4		0	0						Untertest3.avi	0	880	547	72	111				0	Content		-72	-111	3329901	2816366441
3347	09:19:58.275	00:00:03.347	200	-1024	-768	-1	-1	-1	-1	4	-1024	-768	-1	-1	-1	-1	4		0	0						Untertest3.avi	0	880	547	72	111				0	Content		-72	-111	3347435	2816383975
3362	09:19:58.290	00:00:03.362	201	-1024	-768	-1	-1	-1	-1	4	-1024	-768	-1	-1	-1	-1	4		0	0						Untertest3.avi	0	880	547	72	111				0	Content		-72	-111	3362184	2816398724
3379	09:19:58.307	00:00:03.378	202	-1024	-768	-1	-1	-1	-1	4	-1024	-768	-1	-1	-1	-1	4		0	0						Untertest3.avi	0	880	547	72	111				0	Content		-72	-111	3378870	2816415410
3396	09:19:58.324	00:00:03.395	203	-1024	-768	-1	-1	-1	-1	4	-1024	-768	-1	-1	-1	-1	4		0	0						Untertest3.avi	0	880	547	72	111				0	Content		-72	-111	3395538	2816432078
3412	09:19:58.340	00:00:03.412	204	-1024	-768	-1	-1	-1	-1	4	-1024	-768	-1	-1	-1	-1	4		0	0						Untertest3.avi	0	880	547	72	111				0	Content		-72	-111	3412242	2816448782
3429	09:19:58.357	00:00:03.428	205	-1024	-768	-1	-1	-1	-1	4	-1024	-768	-1	-1	-1	-1	4		0	0						Untertest3.avi	0	880	547	72	111				0	Content		-72	-111	3428909	2816465449
3446	09:19:58.374	00:00:03.445	206	-1024	-768	-1	-1	-1	-1	4	-1024	-768	-1	-1	-1	-1	4		0	0						Untertest3.avi	0	880	547	72	111				0	Content		-72	-111	3445610	2816482150
3462	09:19:58.390	00:00:03.462	207	-1024	-768	-1	-1	-1	-1	4	-1024	-768	-1	-1	-1	-1	4		0	0						Untertest3.avi	0	880	547	72	111				0	Content		-72	-111	3462175	2816498715
3479	09:19:58.407	00:00:03.478	208	-1024	-768	-1	-1	-1	-1	4	-1024	-768	-1	-1	-1	-1	4		0	0						Untertest3.avi	0	880	547	72	111				0	Content		-72	-111	3478800	2816515340
3496	09:19:58.424	00:00:03.495	209	-1024	-768	-1	-1	-1	-1	4	-1024	-768	-1	-1	-1	-1	4		0	0						Untertest3.avi	0	880	547	72	111				0	Content		-72	-111	3495842	2816532382
3513	09:19:58.441	00:00:03.512	210	-1024	-768	-1	-1	-1	-1	4	-1024	-768	-1	-1	-1	-1	4		0	0						Untertest3.avi	0	880	547	72	111				0	Content		-72	-111	3512510	2816549050
3529	09:19:58.457	00:00:03.529	211	-1024	-768	-1	-1	-1	-1	4	-1024	-768	-1	-1	-1	-1	4		0	0						Untertest3.avi	0	880	547	72	111				0	Content		-72	-111	3529177	2816565717
3547	09:19:58.475	00:00:03.546	212	-1024	-768	-1	-1	-1	-1	4	-1024	-768	-1	-1	-1	-1	4		0	0						Untertest3.avi	0	880	547	72	111				0	Content		-72	-111	3546674	2816583214
3564	09:19:58.492	00:00:03.563	213	-1024	-768	-1	-1	-1	-1	4	-1024	-768	-1	-1	-1	-1	4		0	0						Untertest3.avi	0	880	547	72	111				0	Content		-72	-111	3563924	2816600464
3579	09:19:58.507	00:00:03.578	214	-1024	-768	-1	-1	-1	-1	4	-1024	-768	-1	-1	-1	-1	4		0	0						Untertest3.avi	0	880	547	72	111				0	Content		-72	-111	3578796	2816615336
3595	09:19:58.523	00:00:03.595	215	-1024	-768	-1	-1	-1	-1	4	-1024	-768	-1	-1	-1	-1	4		0	0						Untertest3.avi	0	880	547	72	111				0	Content		-72	-111	3595421	2816631961
3612	09:19:58.540	00:00:03.612	216	-1024	-768	-1	-1	-1	-1	4	-1024	-768	-1	-1	-1	-1	4		0	0						Untertest3.avi	0	880	547	72	111				0	Content		-72	-111	3612136	2816648676
3629	09:19:58.557	00:00:03.628	217	-1024	-768	-1	-1	-1	-1	4	-1024	-768	-1	-1	-1	-1	4		0	0						Untertest3.avi	0	880	547	72	111				0	Content		-72	-111	3628803	2816665343
3645	09:19:58.573	00:00:03.645	218	-1024	-768	-1	-1	-1	-1	4	-1024	-768	-1	-1	-1	-1	4		0	0						Untertest3.avi	0	880	547	72	111				0	Content		-72	-111	3645429	2816681969
3662	09:19:58.590	00:00:03.662	219	-1024	-768	-1	-1	-1	-1	4	-1024	-768	-1	-1	-1	-1	4		0	0						Untertest3.avi	0	880	547	72	111				0	Content		-72	-111	3662097	2816698637
3679	09:19:58.607	00:00:03.678	220	-1024	-768	-1	-1	-1	-1	4	-1024	-768	-1	-1	-1	-1	4		0	0						Untertest3.avi	0	880	547	72	111				0	Content		-72	-111	3678746	2816715286
3695	09:19:58.623	00:00:03.695	221	-1024	-768	-1	-1	-1	-1	4	-1024	-768	-1	-1	-1	-1	4		0	0						Untertest3.avi	0	880	547	72	111				0	Content		-72	-111	3695414	2816731954
3712	09:19:58.640	00:00:03.712	222	-1024	-768	-1	-1	-1	-1	4	-1024	-768	-1	-1	-1	-1	4		0	0						Untertest3.avi	0	880	547	72	111				0	Content		-72	-111	3712082	2816748622
3729	09:19:58.657	00:00:03.728	223	-1024	-768	-1	-1	-1	-1	4	-1024	-768	-1	-1	-1	-1	4		0	0						Untertest3.avi	0	880	547	72	111				0	Content		-72	-111	3728667	2816765207
3746	09:19:58.674	00:00:03.745	224	-1024	-768	-1	-1	-1	-1	4	-1024	-768	-1	-1	-1	-1	4		0	0						Untertest3.avi	0	880	547	72	111				0	Content		-72	-111	3745789	2816782329
3763	09:19:58.691	00:00:03.762	225	-1024	-768	-1	-1	-1	-1	4	-1024	-768	-1	-1	-1	-1	4		0	0						Untertest3.avi	0	880	547	72	111				0	Content		-72	-111	3762915	2816799455
3780	09:19:58.708	00:00:03.779	226	-1024	-768	-1	-1	-1	-1	4	-1024	-768	-1	-1	-1	-1	4		0	0						Untertest3.avi	0	880	547	72	111				0	Content		-72	-111	3779583	2816816123
3796	09:19:58.724	00:00:03.796	227	-1024	-768	-1	-1	-1	-1	4	-1024	-768	-1	-1	-1	-1	4		0	0						Untertest3.avi	0	880	547	72	111				0	Content		-72	-111	3796250	2816832790
3814	09:19:58.742	00:00:03.813	228	-1024	-768	-1	-1	-1	-1	4	-1024	-768	-1	-1	-1	-1	4		0	0						Untertest3.avi	0	880	547	72	111				0	Content		-72	-111	3813786	2816850326
3829	09:19:58.757	00:00:03.828	229	-1024	-768	-1	-1	-1	-1	4	-1024	-768	-1	-1	-1	-1	4		0	0						Untertest3.avi	0	880	547	72	111				0	Content		-72	-111	3828537	2816865077
3845	09:19:58.773	00:00:03.845	230	-1024	-768	-1	-1	-1	-1	4	-1024	-768	-1	-1	-1	-1	4		0	0						Untertest3.avi	0	880	547	72	111				0	Content		-72	-111	3845224	2816881764
3862	09:19:58.790	00:00:03.861	231	-1024	-768	-1	-1	-1	-1	4	-1024	-768	-1	-1	-1	-1	4		0	0						Untertest3.avi	0	880	547	72	111				0	Content		-72	-111	3861892	2816898432
3879	09:19:58.807	00:00:03.878	232	-1024	-768	-1	-1	-1	-1	4	-1024	-768	-1	-1	-1	-1	4		0	0						Untertest3.avi	0	880	547	72	111				0	Content		-72	-111	3878554	2816915094
3895	09:19:58.823	00:00:03.895	233	-1024	-768	-1	-1	-1	-1	4	-1024	-768	-1	-1	-1	-1	4		0	0						Untertest3.avi	0	880	547	72	111				0	Content		-72	-111	3895222	2816931762
3912	09:19:58.840	00:00:03.911	234	-1024	-768	-1	-1	-1	-1	4	-1024	-768	-1	-1	-1	-1	4		0	0						Untertest3.avi	0	880	547	72	111				0	Content		-72	-111	3911964	2816948504
3929	09:19:58.857	00:00:03.928	235	-1024	-768	-1	-1	-1	-1	4	-1024	-768	-1	-1	-1	-1	4		0	0						Untertest3.avi	0	880	547	72	111				0	Content		-72	-111	3928533	2816965073
3945	09:19:58.873	00:00:03.945	236	-1024	-768	-1	-1	-1	-1	4	-1024	-768	-1	-1	-1	-1	4		0	0						Untertest3.avi	0	880	547	72	111				0	Content		-72	-111	3945469	2816982009
3962	09:19:58.890	00:00:03.962	237	-1024	-768	-1	-1	-1	-1	4	-1024	-768	-1	-1	-1	-1	4		0	0						Untertest3.avi	0	880	547	72	111				0	Content		-72	-111	3962137	2816998677
3979	09:19:58.907	00:00:03.979	238	-1024	-768	-1	-1	-1	-1	4	-1024	-768	-1	-1	-1	-1	4		0	0						Untertest3.avi	0	880	547	72	111				0	Content		-72	-111	3979027	2817015567
3996	09:19:58.924	00:00:03.996	239	-1024	-768	-1	-1	-1	-1	4	-1024	-768	-1	-1	-1	-1	4		0	0						Untertest3.avi	0	880	547	72	111				0	Content		-72	-111	3996398	2817032938
4014	09:19:58.942	00:00:04.013	240	-1024	-768	-1	-1	-1	-1	4	-1024	-768	-1	-1	-1	-1	4		0	0						Untertest3.avi	0	880	547	72	111				0	Content		-72	-111	4013649	2817050189
4028	09:19:58.956	00:00:04.028	241	-1024	-768	-1	-1	-1	-1	4	-1024	-768	-1	-1	-1	-1	4		0	0						Untertest3.avi	0	880	547	72	111				0	Content		-72	-111	4028398	2817064938
4045	09:19:58.973	00:00:04.045	242	-1024	-768	-1	-1	-1	-1	4	-1024	-768	-1	-1	-1	-1	4		0	0						Untertest3.avi	0	880	547	72	111				0	Content		-72	-111	4045148	2817081688
4062	09:19:58.990	00:00:04.061	243	-1024	-768	-1	-1	-1	-1	4	-1024	-768	-1	-1	-1	-1	4		0	0						Untertest3.avi	0	880	547	72	111				0	Content		-72	-111	4061834	2817098374
4079	09:19:59.007	00:00:04.078	244	-1024	-768	-1	-1	-1	-1	4	-1024	-768	-1	-1	-1	-1	4		0	0						Untertest3.avi	0	880	547	72	111				0	Content		-72	-111	4078502	2817115042
4095	09:19:59.023	00:00:04.095	245	-1024	-768	-1	-1	-1	-1	4	-1024	-768	-1	-1	-1	-1	4		0	0						Untertest3.avi	0	880	547	72	111				0	Content		-72	-111	4095169	2817131709
4112	09:19:59.040	00:00:04.111	246	-1024	-768	-1	-1	-1	-1	4	-1024	-768	-1	-1	-1	-1	4		0	0						Untertest3.avi	0	880	547	72	111				0	Content		-72	-111	4111824	2817148364
4128	09:19:59.056	00:00:04.128	247	-1024	-768	-1	-1	-1	-1	4	-1024	-768	-1	-1	-1	-1	4		0	0						Untertest3.avi	0	880	547	72	111				0	Content		-72	-111	4128392	2817164932
4145	09:19:59.073	00:00:04.145	248	-1024	-768	-1	-1	-1	-1	4	-1024	-768	-1	-1	-1	-1	4		0	0						Untertest3.avi	0	880	547	72	111				0	Content		-72	-111	4145225	2817181765
4162	09:19:59.090	00:00:04.161	249	-1024	-768	-1	-1	-1	-1	4	-1024	-768	-1	-1	-1	-1	4		0	0						Untertest3.avi	0	880	547	72	111				0	Content		-72	-111	4161893	2817198433
4179	09:19:59.107	00:00:04.178	250	-1024	-768	-1	-1	-1	-1	4	-1024	-768	-1	-1	-1	-1	4		0	0						Untertest3.avi	0	880	547	72	111				0	Content		-72	-111	4178561	2817215101
4196	09:19:59.124	00:00:04.195	251	-1024	-768	-1	-1	-1	-1	4	-1024	-768	-1	-1	-1	-1	4		0	0						Untertest3.avi	0	880	547	72	111				0	Content		-72	-111	4195547	2817232087
4212	09:19:59.140	00:00:04.212	252	-1024	-768	-1	-1	-1	-1	4	-1024	-768	-1	-1	-1	-1	4		0	0						Untertest3.avi	0	880	547	72	111				0	Content		-72	-111	4212215	2817248755
4229	09:19:59.157	00:00:04.228	253	-1024	-768	-1	-1	-1	-1	4	-1024	-768	-1	-1	-1	-1	4		0	0						Untertest3.avi	0	880	547	72	111				0	Content		-72	-111	4228883	2817265423
4246	09:19:59.174	00:00:04.246	254	-1024	-768	-1	-1	-1	-1	4	-1024	-768	-1	-1	-1	-1	4		0	0						Untertest3.avi	0	880	547	72	111				0	Content		-72	-111	4246261	2817282801
4264	09:19:59.192	00:00:04.263	255	-1024	-768	-1	-1	-1	-1	4	-1024	-768	-1	-1	-1	-1	4		0	0						Untertest3.avi	0	880	547	72	111				0	Content		-72	-111	4263511	2817300051
4278	09:19:59.206	00:00:04.278	256	-1024	-768	-1	-1	-1	-1	4	-1024	-768	-1	-1	-1	-1	4		0	0						Untertest3.avi	0	880	547	72	111				0	Content		-72	-111	4278258	2817314798
4295	09:19:59.223	00:00:04.294	257	-1024	-768	-1	-1	-1	-1	4	-1024	-768	-1	-1	-1	-1	4		0	0						Untertest3.avi	0	880	547	72	111				0	Content		-72	-111	4294944	2817331484
4312	09:19:59.240	00:00:04.311	258	-1024	-768	-1	-1	-1	-1	4	-1024	-768	-1	-1	-1	-1	4		0	0						Untertest3.avi	0	880	547	72	111				0	Content		-72	-111	4311612	2817348152
4328	09:19:59.256	00:00:04.328	259	-1024	-768	-1	-1	-1	-1	4	-1024	-768	-1	-1	-1	-1	4		0	0						Untertest3.avi	0	880	547	72	111				0	Content		-72	-111	4328275	2817364815
4345	09:19:59.273	00:00:04.344	260	-1024	-768	-1	-1	-1	-1	4	-1024	-768	-1	-1	-1	-1	4		0	0						Untertest3.avi	0	880	547	72	111				0	Content		-72	-111	4344942	2817381482
4362	09:19:59.290	00:00:04.361	261	-1024	-768	-1	-1	-1	-1	4	-1024	-768	-1	-1	-1	-1	4		0	0						Untertest3.avi	0	880	547	72	111				0	Content		-72	-111	4361683	2817398223
4378	09:19:59.306	00:00:04.378	262	-1024	-768	-1	-1	-1	-1	4	-1024	-768	-1	-1	-1	-1	4		0	0						Untertest3.avi	0	880	547	72	111				0	Content		-72	-111	4378252	2817414792
4395	09:19:59.323	00:00:04.395	263	-1024	-768	-1	-1	-1	-1	4	-1024	-768	-1	-1	-1	-1	4		0	0						Untertest3.avi	0	880	547	72	111				0	Content		-72	-111	4395187	2817431727
4412	09:19:59.340	00:00:04.411	264	-1024	-768	-1	-1	-1	-1	4	-1024	-768	-1	-1	-1	-1	4		0	0						Untertest3.avi	0	880	547	72	111				0	Content		-72	-111	4411855	2817448395
4429	09:19:59.357	00:00:04.428	265	-1024	-768	-1	-1	-1	-1	4	-1024	-768	-1	-1	-1	-1	4		0	0						Untertest3.avi	0	880	547	72	111				0	Content		-72	-111	4428744	2817465284
4446	09:19:59.374	00:00:04.446	266	-1024	-768	-1	-1	-1	-1	4	-1024	-768	-1	-1	-1	-1	4		0	0						Untertest3.avi	0	880	547	72	111				0	Content		-72	-111	4446117	2817482657
4462	09:19:59.390	00:00:04.462	267	-1024	-768	-1	-1	-1	-1	4	-1024	-768	-1	-1	-1	-1	4		0	0						Untertest3.avi	0	880	547	72	111				0	Content		-72	-111	4462368	2817498908
4479	09:19:59.407	00:00:04.479	268	-1024	-768	-1	-1	-1	-1	4	-1024	-768	-1	-1	-1	-1	4		0	0						Untertest3.avi	0	880	547	72	111				0	Content		-72	-111	4479036	2817515576
4496	09:19:59.424	00:00:04.495	269	-1024	-768	-1	-1	-1	-1	4	-1024	-768	-1	-1	-1	-1	4		0	0						Untertest3.avi	0	880	547	72	111				0	Content		-72	-111	4495704	2817532244
4511	09:19:59.439	00:00:04.511	270	-1024	-768	-1	-1	-1	-1	4	-1024	-768	-1	-1	-1	-1	4		0	0						Untertest3.avi	0	880	547	72	111				0	Content		-72	-111	4511490	2817548030
4528	09:19:59.456	00:00:04.528	271	-1024	-768	-1	-1	-1	-1	4	-1024	-768	-1	-1	-1	-1	4		0	0						Untertest3.avi	0	880	547	72	111				0	Content		-72	-111	4528113	2817564653
4545	09:19:59.473	00:00:04.544	272	-1024	-768	-1	-1	-1	-1	4	-1024	-768	-1	-1	-1	-1	4		0	0						Untertest3.avi	0	880	547	72	111				0	Content		-72	-111	4544843	2817581383
4562	09:19:59.490	00:00:04.561	273	-1024	-768	-1	-1	-1	-1	4	-1024	-768	-1	-1	-1	-1	4		0	0						Untertest3.avi	0	880	547	72	111				0	Content		-72	-111	4561510	2817598050
4578	09:19:59.506	00:00:04.578	274	-1024	-768	-1	-1	-1	-1	4	-1024	-768	-1	-1	-1	-1	4		0	0						Untertest3.avi	0	880	547	72	111				0	Content		-72	-111	4578164	2817614704
4595	09:19:59.523	00:00:04.594	275	-1024	-768	-1	-1	-1	-1	4	-1024	-768	-1	-1	-1	-1	4		0	0						Untertest3.avi	0	880	547	72	111				0	Content		-72	-111	4594734	2817631274
4612	09:19:59.540	00:00:04.611	276	-1024	-768	-1	-1	-1	-1	4	-1024	-768	-1	-1	-1	-1	4		0	0						Untertest3.avi	0	880	547	72	111				0	Content		-72	-111	4611608	2817648148
4628	09:19:59.556	00:00:04.628	277	-1024	-768	-1	-1	-1	-1	4	-1024	-768	-1	-1	-1	-1	4		0	0						Untertest3.avi	0	880	547	72	111				0	Content		-72	-111	4628276	2817664816
4645	09:19:59.573	00:00:04.644	278	-1024	-768	-1	-1	-1	-1	4	-1024	-768	-1	-1	-1	-1	4		0	0						Untertest3.avi	0	880	547	72	111				0	Content		-72	-111	4644944	2817681484
4662	09:19:59.590	00:00:04.661	279	-1024	-768	-1	-1	-1	-1	4	-1024	-768	-1	-1	-1	-1	4		0	0						Untertest3.avi	0	880	547	72	111				0	Content		-72	-111	4661956	2817698496
4679	09:19:59.607	00:00:04.678	280	-1024	-768	-1	-1	-1	-1	4	-1024	-768	-1	-1	-1	-1	4		0	0						Untertest3.avi	0	880	547	72	111				0	Content		-72	-111	4678624	2817715164
4695	09:19:59.623	00:00:04.695	281	-1024	-768	-1	-1	-1	-1	4	-1024	-768	-1	-1	-1	-1	4		0	0						Untertest3.avi	0	880	547	72	111				0	Content		-72	-111	4695292	2817731832
4713	09:19:59.641	00:00:04.712	282	-1024	-768	-1	-1	-1	-1	4	-1024	-768	-1	-1	-1	-1	4		0	0						Untertest3.avi	0	880	547	72	111				0	Content		-72	-111	4712617	2817749157
4730	09:19:59.658	00:00:04.729	283	-1024	-768	-1	-1	-1	-1	4	-1024	-768	-1	-1	-1	-1	4		0	0						Untertest3.avi	0	880	547	72	111				0	Content		-72	-111	4729851	2817766391
4745	09:19:59.673	00:00:04.744	284	-1024	-768	-1	-1	-1	-1	4	-1024	-768	-1	-1	-1	-1	4		0	0						Untertest3.avi	0	880	547	72	111				0	Content		-72	-111	4744725	2817781265
4761	09:19:59.689	00:00:04.761	285	-1024	-768	-1	-1	-1	-1	4	-1024	-768	-1	-1	-1	-1	4		0	0						Untertest3.avi	0	880	547	72	111				0	Content		-72	-111	4761350	2817797890
4778	09:19:59.706	00:00:04.778	286	-1024	-768	-1	-1	-1	-1	4	-1024	-768	-1	-1	-1	-1	4		0	0						Untertest3.avi	0	880	547	72	111				0	Content		-72	-111	4778018	2817814558
4795	09:19:59.723	00:00:04.794	287	-1024	-768	-1	-1	-1	-1	4	-1024	-768	-1	-1	-1	-1	4		0	0						Untertest3.avi	0	880	547	72	111				0	Content		-72	-111	4794596	2817831136
4811	09:19:59.739	00:00:04.811	288	-1024	-768	-1	-1	-1	-1	4	-1024	-768	-1	-1	-1	-1	4		0	0						Untertest3.avi	0	880	547	72	111				0	Content		-72	-111	4811275	2817847815
4828	09:19:59.756	00:00:04.827	289	-1024	-768	-1	-1	-1	-1	4	-1024	-768	-1	-1	-1	-1	4		0	0						Untertest3.avi	0	880	547	72	111				0	Content		-72	-111	4827968	2817864508
4845	09:19:59.773	00:00:04.844	290	-1024	-768	-1	-1	-1	-1	4	-1024	-768	-1	-1	-1	-1	4		0	0						Untertest3.avi	0	880	547	72	111				0	Content		-72	-111	4844589	2817881129
4862	09:19:59.790	00:00:04.861	291	-1024	-768	-1	-1	-1	-1	4	-1024	-768	-1	-1	-1	-1	4		0	0						Untertest3.avi	0	880	547	72	111				0	Content		-72	-111	4861630	2817898170
4878	09:19:59.806	00:00:04.878	292	-1024	-768	-1	-1	-1	-1	4	-1024	-768	-1	-1	-1	-1	4		0	0						Untertest3.avi	0	880	547	72	111				0	Content		-72	-111	4878298	2817914838
4895	09:19:59.823	00:00:04.894	293	-1024	-768	-1	-1	-1	-1	4	-1024	-768	-1	-1	-1	-1	4		0	0						Untertest3.avi	0	880	547	72	111				0	Content		-72	-111	4894966	2817931506
4912	09:19:59.840	00:00:04.912	294	-1024	-768	-1	-1	-1	-1	4	-1024	-768	-1	-1	-1	-1	4		0	0						Untertest3.avi	0	880	547	72	111				0	Content		-72	-111	4912459	2817948999
4929	09:19:59.857	00:00:04.928	295	-1024	-768	-1	-1	-1	-1	4	-1024	-768	-1	-1	-1	-1	4		0	0						Untertest3.avi	0	880	547	72	111				0	Content		-72	-111	4928714	2817965254
4945	09:19:59.873	00:00:04.945	296	-1024	-768	-1	-1	-1	-1	4	-1024	-768	-1	-1	-1	-1	4		0	0						Untertest3.avi	0	880	547	72	111				0	Content		-72	-111	4945382	2817981922
4962	09:19:59.890	00:00:04.962	297	-1024	-768	-1	-1	-1	-1	4	-1024	-768	-1	-1	-1	-1	4		0	0						Untertest3.avi	0	880	547	72	111				0	Content		-72	-111	4962050	2817998590
4978	09:19:59.906	00:00:04.977	298	-1024	-768	-1	-1	-1	-1	4	-1024	-768	-1	-1	-1	-1	4		0	0						Untertest3.avi	0	880	547	72	111				0	Content		-72	-111	4977832	2818014372
4994	09:19:59.922	00:00:04.994	299	-1024	-768	-1	-1	-1	-1	4	-1024	-768	-1	-1	-1	-1	4		0	0						Untertest3.avi	0	880	547	72	111				0	Content		-72	-111	4994454	2818030994
5011	09:19:59.939	00:00:05.011	300	-1024	-768	-1	-1	-1	-1	4	-1024	-768	-1	-1	-1	-1	4		0	0						Untertest3.avi	0	880	547	72	111				0	Content		-72	-111	5011138	2818047678
5028	09:19:59.956	00:00:05.027	301	-1024	-768	-1	-1	-1	-1	4	-1024	-768	-1	-1	-1	-1	4		0	0						Untertest3.avi	0	880	547	72	111				0	Content		-72	-111	5027806	2818064346
5044	09:19:59.972	00:00:05.044	302	-1024	-768	-1	-1	-1	-1	4	-1024	-768	-1	-1	-1	-1	4		0	0						Untertest3.avi	0	880	547	72	111				0	Content		-72	-111	5044474	2818081014
5061	09:19:59.989	00:00:05.061	303	-1024	-768	-1	-1	-1	-1	4	-1024	-768	-1	-1	-1	-1	4		0	0						Untertest3.avi	0	880	547	72	111				0	Content		-72	-111	5061256	2818097796
5078	09:20:00.006	00:00:05.077	304	-1024	-768	-1	-1	-1	-1	4	-1024	-768	-1	-1	-1	-1	4		0	0						Untertest3.avi	0	880	547	72	111				0	Content		-72	-111	5077824	2818114364
5095	09:20:00.023	00:00:05.094	305	-1024	-768	-1	-1	-1	-1	4	-1024	-768	-1	-1	-1	-1	4		0	0						Untertest3.avi	0	880	547	72	111				0	Content		-72	-111	5094663	2818131203
5111	09:20:00.039	00:00:05.111	306	-1024	-768	-1	-1	-1	-1	4	-1024	-768	-1	-1	-1	-1	4		0	0						Untertest3.avi	0	880	547	72	111				0	Content		-72	-111	5111331	2818147871
5128	09:20:00.056	00:00:05.127	307	-1024	-768	-1	-1	-1	-1	4	-1024	-768	-1	-1	-1	-1	4		0	0						Untertest3.avi	0	880	547	72	111				0	Content		-72	-111	5127998	2818164538
5145	09:20:00.073	00:00:05.144	308	-1024	-768	-1	-1	-1	-1	4	-1024	-768	-1	-1	-1	-1	4		0	0						Untertest3.avi	0	880	547	72	111				0	Content		-72	-111	5144946	2818181486
5162	09:20:00.090	00:00:05.162	309	-1024	-768	-1	-1	-1	-1	4	-1024	-768	-1	-1	-1	-1	4		0	0						Untertest3.avi	0	880	547	72	111				0	Content		-72	-111	5162321	2818198861
5180	09:20:00.108	00:00:05.179	310	-1024	-768	-1	-1	-1	-1	4	-1024	-768	-1	-1	-1	-1	4		0	0						Untertest3.avi	0	880	547	72	111				0	Content		-72	-111	5179566	2818216106
5194	09:20:00.122	00:00:05.194	311	-1024	-768	-1	-1	-1	-1	4	-1024	-768	-1	-1	-1	-1	4		0	0						Untertest3.avi	0	880	547	72	111				0	Content		-72	-111	5194453	2818230993
5211	09:20:00.139	00:00:05.211	312	-1024	-768	-1	-1	-1	-1	4	-1024	-768	-1	-1	-1	-1	4		0	0						Untertest3.avi	0	880	547	72	111				0	Content		-72	-111	5211073	2818247613
5228	09:20:00.156	00:00:05.227	313	-1024	-768	-1	-1	-1	-1	4	-1024	-768	-1	-1	-1	-1	4		0	0						Untertest3.avi	0	880	547	72	111				0	Content		-72	-111	5227740	2818264280
5244	09:20:00.172	00:00:05.244	314	-1024	-768	-1	-1	-1	-1	4	-1024	-768	-1	-1	-1	-1	4		0	0						Untertest3.avi	0	880	547	72	111				0	Content		-72	-111	5244314	2818280854
5261	09:20:00.189	00:00:05.260	315	-1024	-768	-1	-1	-1	-1	4	-1024	-768	-1	-1	-1	-1	4		0	0						Untertest3.avi	0	880	547	72	111				0	Content		-72	-111	5260993	2818297533
5278	09:20:00.206	00:00:05.277	316	-1024	-768	-1	-1	-1	-1	4	-1024	-768	-1	-1	-1	-1	4		0	0						Untertest3.avi	0	880	547	72	111				0	Content		-72	-111	5277683	2818314223
5294	09:20:00.222	00:00:05.294	317	-1024	-768	-1	-1	-1	-1	4	-1024	-768	-1	-1	-1	-1	4		0	0						Untertest3.avi	0	880	547	72	111				0	Content		-72	-111	5294306	2818330846
5311	09:20:00.239	00:00:05.311	318	-1024	-768	-1	-1	-1	-1	4	-1024	-768	-1	-1	-1	-1	4		0	0						Untertest3.avi	0	880	547	72	111				0	Content		-72	-111	5311359	2818347899
5328	09:20:00.256	00:00:05.328	319	-1024	-768	-1	-1	-1	-1	4	-1024	-768	-1	-1	-1	-1	4		0	0						Untertest3.avi	0	880	547	72	111				0	Content		-72	-111	5328026	2818364566
5345	09:20:00.273	00:00:05.344	320	-1024	-768	-1	-1	-1	-1	4	-1024	-768	-1	-1	-1	-1	4		0	0						Untertest3.avi	0	880	547	72	111				0	Content		-72	-111	5344694	2818381234
5362	09:20:00.290	00:00:05.362	321	-1024	-768	-1	-1	-1	-1	4	-1024	-768	-1	-1	-1	-1	4		0	0						Untertest3.avi	0	880	547	72	111				0	Content		-72	-111	5362180	2818398720
5379	09:20:00.307	00:00:05.379	322	-1024	-768	-1	-1	-1	-1	4	-1024	-768	-1	-1	-1	-1	4		0	0						Untertest3.avi	0	880	547	72	111				0	Content		-72	-111	5379442	2818415982
5394	09:20:00.322	00:00:05.394	323	-1024	-768	-1	-1	-1	-1	4	-1024	-768	-1	-1	-1	-1	4		0	0						Untertest3.avi	0	880	547	72	111				0	Content		-72	-111	5394303	2818430843
5411	09:20:00.339	00:00:05.410	324	-1024	-768	-1	-1	-1	-1	4	-1024	-768	-1	-1	-1	-1	4		0	0						Untertest3.avi	0	880	547	72	111				0	Content		-72	-111	5410927	2818447467
5428	09:20:00.356	00:00:05.427	325	-1024	-768	-1	-1	-1	-1	4	-1024	-768	-1	-1	-1	-1	4		0	0						Untertest3.avi	0	880	547	72	111				0	Content		-72	-111	5427581	2818464121
5444	09:20:00.372	00:00:05.444	326	-1024	-768	-1	-1	-1	-1	4	-1024	-768	-1	-1	-1	-1	4		0	0						Untertest3.avi	0	880	547	72	111				0	Content		-72	-111	5444249	2818480789
5461	09:20:00.389	00:00:05.460	327	-1024	-768	-1	-1	-1	-1	4	-1024	-768	-1	-1	-1	-1	4		0	0						Untertest3.avi	0	880	547	72	111				0	Content		-72	-111	5460980	2818497520
5478	09:20:00.406	00:00:05.477	328	-1024	-768	-1	-1	-1	-1	4	-1024	-768	-1	-1	-1	-1	4		0	0						Untertest3.avi	0	880	547	72	111				0	Content		-72	-111	5477548	2818514088
5494	09:20:00.422	00:00:05.494	329	-1024	-768	-1	-1	-1	-1	4	-1024	-768	-1	-1	-1	-1	4		0	0						Untertest3.avi	0	880	547	72	111				0	Content		-72	-111	5494382	2818530922
5511	09:20:00.439	00:00:05.511	330	-1024	-768	-1	-1	-1	-1	4	-1024	-768	-1	-1	-1	-1	4		0	0						Untertest3.avi	0	880	547	72	111				0	Content		-72	-111	5511050	2818547590
5528	09:20:00.456	00:00:05.527	331	-1024	-768	-1	-1	-1	-1	4	-1024	-768	-1	-1	-1	-1	4		0	0						Untertest3.avi	0	880	547	72	111				0	Content		-72	-111	5527718	2818564258
5545	09:20:00.473	00:00:05.544	332	-1024	-768	-1	-1	-1	-1	4	-1024	-768	-1	-1	-1	-1	4		0	0						Untertest3.avi	0	880	547	72	111				0	Content		-72	-111	5544670	2818581210
5562	09:20:00.490	00:00:05.562	333	-1024	-768	-1	-1	-1	-1	4	-1024	-768	-1	-1	-1	-1	4		0	0						Untertest3.avi	0	880	547	72	111				0	Content		-72	-111	5562042	2818598582
5579	09:20:00.507	00:00:05.579	334	-1024	-768	-1	-1	-1	-1	4	-1024	-768	-1	-1	-1	-1	4		0	0						Untertest3.avi	0	880	547	72	111				0	Content		-72	-111	5579289	2818615829
5594	09:20:00.522	00:00:05.594	335	-1024	-768	-1	-1	-1	-1	4	-1024	-768	-1	-1	-1	-1	4		0	0						Untertest3.avi	0	880	547	72	111				0	Content		-72	-111	5594163	2818630703
5611	09:20:00.539	00:00:05.610	336	-1024	-768	-1	-1	-1	-1	4	-1024	-768	-1	-1	-1	-1	4		0	0						Untertest3.avi	0	880	547	72	111				0	Content		-72	-111	5610794	2818647334
5627	09:20:00.555	00:00:05.627	337	-1024	-768	-1	-1	-1	-1	4	-1024	-768	-1	-1	-1	-1	4		0	0						Untertest3.avi	0	880	547	72	111				0	Content		-72	-111	5627462	2818664002
5644	09:20:00.572	00:00:05.644	338	-1024	-768	-1	-1	-1	-1	4	-1024	-768	-1	-1	-1	-1	4		0	0						Untertest3.avi	0	880	547	72	111				0	Content		-72	-111	5644153	2818680693
5661	09:20:00.589	00:00:05.660	339	-1024	-768	-1	-1	-1	-1	4	-1024	-768	-1	-1	-1	-1	4		0	0						Untertest3.avi	0	880	547	72	111				0	Content		-72	-111	5660821	2818697361
5677	09:20:00.605	00:00:05.677	340	-1024	-768	-1	-1	-1	-1	4	-1024	-768	-1	-1	-1	-1	4		0	0						Untertest3.avi	0	880	547	72	111				0	Content		-72	-111	5677465	2818714005
5694	09:20:00.622	00:00:05.694	341	-1024	-768	-1	-1	-1	-1	4	-1024	-768	-1	-1	-1	-1	4		0	0						Untertest3.avi	0	880	547	72	111				0	Content		-72	-111	5694035	2818730575
5711	09:20:00.639	00:00:05.710	342	-1024	-768	-1	-1	-1	-1	4	-1024	-768	-1	-1	-1	-1	4		0	0						Untertest3.avi	0	880	547	72	111				0	Content		-72	-111	5710981	2818747521
5728	09:20:00.656	00:00:05.727	343	-1024	-768	-1	-1	-1	-1	4	-1024	-768	-1	-1	-1	-1	4		0	0						Untertest3.avi	0	880	547	72	111				0	Content		-72	-111	5727649	2818764189
5745	09:20:00.673	00:00:05.744	344	-1024	-768	-1	-1	-1	-1	4	-1024	-768	-1	-1	-1	-1	4		0	0						Untertest3.avi	0	880	547	72	111				0	Content		-72	-111	5744531	2818781071
5762	09:20:00.690	00:00:05.761	345	-1024	-768	-1	-1	-1	-1	4	-1024	-768	-1	-1	-1	-1	4		0	0						Untertest3.avi	0	880	547	72	111				0	Content		-72	-111	5761904	2818798444
5779	09:20:00.707	00:00:05.779	346	-1024	-768	-1	-1	-1	-1	4	-1024	-768	-1	-1	-1	-1	4		0	0						Untertest3.avi	0	880	547	72	111				0	Content		-72	-111	5779153	2818815693
5794	09:20:00.722	00:00:05.794	347	-1024	-768	-1	-1	-1	-1	4	-1024	-768	-1	-1	-1	-1	4		0	0						Untertest3.avi	0	880	547	72	111				0	Content		-72	-111	5794023	2818830563
5811	09:20:00.739	00:00:05.810	348	-1024	-768	-1	-1	-1	-1	4	-1024	-768	-1	-1	-1	-1	4		0	0						Untertest3.avi	0	880	547	72	111				0	Content		-72	-111	5810645	2818847185
5827	09:20:00.755	00:00:05.827	349	-1024	-768	-1	-1	-1	-1	4	-1024	-768	-1	-1	-1	-1	4		0	0						Untertest3.avi	0	880	547	72	111				0	Content		-72	-111	5827362	2818863902
5844	09:20:00.772	00:00:05.844	350	-1024	-768	-1	-1	-1	-1	4	-1024	-768	-1	-1	-1	-1	4		0	0						Untertest3.avi	0	880	547	72	111				0	Content		-72	-111	5844029	2818880569
5861	09:20:00.789	00:00:05.860	351	-1024	-768	-1	-1	-1	-1	4	-1024	-768	-1	-1	-1	-1	4		0	0						Untertest3.avi	0	880	547	72	111				0	Content		-72	-111	5860650	2818897190
5877	09:20:00.805	00:00:05.877	352	-1024	-768	-1	-1	-1	-1	4	-1024	-768	-1	-1	-1	-1	4		0	0						Untertest3.avi	0	880	547	72	111				0	Content		-72	-111	5877318	2818913858
5894	09:20:00.822	00:00:05.893	353	-1024	-768	-1	-1	-1	-1	4	-1024	-768	-1	-1	-1	-1	4		0	0						Untertest3.avi	0	880	547	72	111				0	Content		-72	-111	5893968	2818930508
5911	09:20:00.839	00:00:05.910	354	-1024	-768	-1	-1	-1	-1	4	-1024	-768	-1	-1	-1	-1	4		0	0						Untertest3.avi	0	880	547	72	111				0	Content		-72	-111	5910636	2818947176
5927	09:20:00.855	00:00:05.927	355	-1024	-768	-1	-1	-1	-1	4	-1024	-768	-1	-1	-1	-1	4		0	0						Untertest3.avi	0	880	547	72	111				0	Content		-72	-111	5927304	2818963844
5944	09:20:00.872	00:00:05.943	356	-1024	-768	-1	-1	-1	-1	4	-1024	-768	-1	-1	-1	-1	4		0	0						Untertest3.avi	0	880	547	72	111				0	Content		-72	-111	5943890	2818980430
5961	09:20:00.889	00:00:05.961	357	-1024	-768	-1	-1	-1	-1	4	-1024	-768	-1	-1	-1	-1	4		0	0						Untertest3.avi	0	880	547	72	111				0	Content		-72	-111	5961017	2818997557
5978	09:20:00.906	00:00:05.978	358	-1024	-768	-1	-1	-1	-1	4	-1024	-768	-1	-1	-1	-1	4		0	0						Untertest3.avi	0	880	547	72	111				0	Content		-72	-111	5978388	2819014928
5996	09:20:00.924	00:00:05.995	359	-1024	-768	-1	-1	-1	-1	4	-1024	-768	-1	-1	-1	-1	4		0	0						Untertest3.avi	0	880	547	72	111				0	Content		-72	-111	5995763	2819032303
6011	09:20:00.939	00:00:06.010	360	-1024	-768	-1	-1	-1	-1	4	-1024	-768	-1	-1	-1	-1	4		0	0						Untertest3.avi	0	880	547	72	111				0	Content		-72	-111	6010511	2819047051
6027	09:20:00.955	00:00:06.027	361	-1024	-768	-1	-1	-1	-1	4	-1024	-768	-1	-1	-1	-1	4		0	0						Untertest3.avi	0	880	547	72	111				0	Content		-72	-111	6027199	2819063739
6044	09:20:00.972	00:00:06.043	362	-1024	-768	-1	-1	-1	-1	4	-1024	-768	-1	-1	-1	-1	4		0	0						Untertest3.avi	0	880	547	72	111				0	Content		-72	-111	6043866	2819080406
6061	09:20:00.989	00:00:06.060	363	-1024	-768	-1	-1	-1	-1	4	-1024	-768	-1	-1	-1	-1	4		0	0						Untertest3.avi	0	880	547	72	111				0	Content		-72	-111	6060530	2819097070
6077	09:20:01.005	00:00:06.077	364	-1024	-768	-1	-1	-1	-1	4	-1024	-768	-1	-1	-1	-1	4		0	0						Untertest3.avi	0	880	547	72	111				0	Content		-72	-111	6077198	2819113738
6094	09:20:01.022	00:00:06.093	365	-1024	-768	-1	-1	-1	-1	4	-1024	-768	-1	-1	-1	-1	4		0	0						Untertest3.avi	0	880	547	72	111				0	Content		-72	-111	6093813	2819130353
6110	09:20:01.038	00:00:06.110	366	-1024	-768	-1	-1	-1	-1	4	-1024	-768	-1	-1	-1	-1	4		0	0						Untertest3.avi	0	880	547	72	111				0	Content		-72	-111	6110385	2819146925
6127	09:20:01.055	00:00:06.127	367	-1024	-768	-1	-1	-1	-1	4	-1024	-768	-1	-1	-1	-1	4		0	0						Untertest3.avi	0	880	547	72	111				0	Content		-72	-111	6127331	2819163871
6144	09:20:01.072	00:00:06.143	368	-1024	-768	-1	-1	-1	-1	4	-1024	-768	-1	-1	-1	-1	4		0	0						Untertest3.avi	0	880	547	72	111				0	Content		-72	-111	6143999	2819180539
6161	09:20:01.089	00:00:06.161	369	-1024	-768	-1	-1	-1	-1	4	-1024	-768	-1	-1	-1	-1	4		0	0						Untertest3.avi	0	880	547	72	111				0	Content		-72	-111	6161006	2819197546
6178	09:20:01.106	00:00:06.178	370	-1024	-768	-1	-1	-1	-1	4	-1024	-768	-1	-1	-1	-1	4		0	0						Untertest3.avi	0	880	547	72	111				0	Content		-72	-111	6178254	2819214794
6196	09:20:01.124	00:00:06.195	371	-1024	-768	-1	-1	-1	-1	4	-1024	-768	-1	-1	-1	-1	4		0	0						Untertest3.avi	0	880	547	72	111				0	Content		-72	-111	6195625	2819232165
6210	09:20:01.138	00:00:06.210	372	-1024	-768	-1	-1	-1	-1	4	-1024	-768	-1	-1	-1	-1	4		0	0						Untertest3.avi	0	880	547	72	111				0	Content		-72	-111	6210372	2819246912
6227	09:20:01.155	00:00:06.226	373	-1024	-768	-1	-1	-1	-1	4	-1024	-768	-1	-1	-1	-1	4		0	0						Untertest3.avi	0	880	547	72	111				0	Content		-72	-111	6226996	2819263536
6244	09:20:01.172	00:00:06.243	374	-1024	-768	-1	-1	-1	-1	4	-1024	-768	-1	-1	-1	-1	4		0	0						Untertest3.avi	0	880	547	72	111				0	Content		-72	-111	6243712	2819280252
6260	09:20:01.188	00:00:06.260	375	-1024	-768	-1	-1	-1	-1	4	-1024	-768	-1	-1	-1	-1	4		0	0						Untertest3.avi	0	880	547	72	111				0	Content		-72	-111	6260379	2819296919
6277	09:20:01.205	00:00:06.277	376	-1024	-768	-1	-1	-1	-1	4	-1024	-768	-1	-1	-1	-1	4		0	0						Untertest3.avi	0	880	547	72	111				0	Content		-72	-111	6277062	2819313602
6294	09:20:01.222	00:00:06.293	377	-1024	-768	-1	-1	-1	-1	4	-1024	-768	-1	-1	-1	-1	4		0	0						Untertest3.avi	0	880	547	72	111				0	Content		-72	-111	6293730	2819330270
6310	09:20:01.238	00:00:06.310	378	-1024	-768	-1	-1	-1	-1	4	-1024	-768	-1	-1	-1	-1	4		0	0						Untertest3.avi	0	880	547	72	111				0	Content		-72	-111	6310360	2819346900
6327	09:20:01.255	00:00:06.327	379	-1024	-768	-1	-1	-1	-1	4	-1024	-768	-1	-1	-1	-1	4		0	0						Untertest3.avi	0	880	547	72	111				0	Content		-72	-111	6327028	2819363568
6344	09:20:01.272	00:00:06.343	380	-1024	-768	-1	-1	-1	-1	4	-1024	-768	-1	-1	-1	-1	4		0	0						Untertest3.avi	0	880	547	72	111				0	Content		-72	-111	6343696	2819380236
6360	09:20:01.288	00:00:06.360	381	-1024	-768	-1	-1	-1	-1	4	-1024	-768	-1	-1	-1	-1	4		0	0						Untertest3.avi	0	880	547	72	111				0	Content		-72	-111	6360240	2819396780
6377	09:20:01.305	00:00:06.377	382	-1024	-768	-1	-1	-1	-1	4	-1024	-768	-1	-1	-1	-1	4		0	0						Untertest3.avi	0	880	547	72	111				0	Content		-72	-111	6377486	2819414026
6395	09:20:01.323	00:00:06.394	383	-1024	-768	-1	-1	-1	-1	4	-1024	-768	-1	-1	-1	-1	4		0	0						Untertest3.avi	0	880	547	72	111				0	Content		-72	-111	6394571	2819431111
6411	09:20:01.339	00:00:06.411	384	-1024	-768	-1	-1	-1	-1	4	-1024	-768	-1	-1	-1	-1	4		0	0						Untertest3.avi	0	880	547	72	111				0	Content		-72	-111	6411238	2819447778
6428	09:20:01.356	00:00:06.427	385	-1024	-768	-1	-1	-1	-1	4	-1024	-768	-1	-1	-1	-1	4		0	0						Untertest3.avi	0	880	547	72	111				0	Content		-72	-111	6427906	2819464446
6445	09:20:01.373	00:00:06.445	386	-1024	-768	-1	-1	-1	-1	4	-1024	-768	-1	-1	-1	-1	4		0	0						Untertest3.avi	0	880	547	72	111				0	Content		-72	-111	6445486	2819482026
6460	09:20:01.388	00:00:06.460	387	-1024	-768	-1	-1	-1	-1	4	-1024	-768	-1	-1	-1	-1	4		0	0						Untertest3.avi	0	880	547	72	111				0	Content		-72	-111	6460235	2819496775
6477	09:20:01.405	00:00:06.476	388	-1024	-768	-1	-1	-1	-1	4	-1024	-768	-1	-1	-1	-1	4		0	0						Untertest3.avi	0	880	547	72	111				0	Content		-72	-111	6476921	2819513461
6494	09:20:01.422	00:00:06.493	389	-1024	-768	-1	-1	-1	-1	4	-1024	-768	-1	-1	-1	-1	4		0	0						Untertest3.avi	0	880	547	72	111				0	Content		-72	-111	6493589	2819530129
6510	09:20:01.438	00:00:06.510	390	-1024	-768	-1	-1	-1	-1	4	-1024	-768	-1	-1	-1	-1	4		0	0						Untertest3.avi	0	880	547	72	111				0	Content		-72	-111	6510252	2819546792
6527	09:20:01.455	00:00:06.526	391	-1024	-768	-1	-1	-1	-1	4	-1024	-768	-1	-1	-1	-1	4		0	0						Untertest3.avi	0	880	547	72	111				0	Content		-72	-111	6526920	2819563460
6544	09:20:01.472	00:00:06.543	392	-1024	-768	-1	-1	-1	-1	4	-1024	-768	-1	-1	-1	-1	4		0	0						Untertest3.avi	0	880	547	72	111				0	Content		-72	-111	6543537	2819580077
6560	09:20:01.488	00:00:06.560	393	-1024	-768	-1	-1	-1	-1	4	-1024	-768	-1	-1	-1	-1	4		0	0						Untertest3.avi	0	880	547	72	111				0	Content		-72	-111	6560104	2819596644
6577	09:20:01.505	00:00:06.576	394	-1024	-768	-1	-1	-1	-1	4	-1024	-768	-1	-1	-1	-1	4		0	0						Untertest3.avi	0	880	547	72	111				0	Content		-72	-111	6576854	2819613394
6594	09:20:01.522	00:00:06.593	395	-1024	-768	-1	-1	-1	-1	4	-1024	-768	-1	-1	-1	-1	4		0	0						Untertest3.avi	0	880	547	72	111				0	Content		-72	-111	6593896	2819630436
6611	09:20:01.539	00:00:06.610	396	-1024	-768	-1	-1	-1	-1	4	-1024	-768	-1	-1	-1	-1	4		0	0						Untertest3.avi	0	880	547	72	111				0	Content		-72	-111	6610564	2819647104
6627	09:20:01.555	00:00:06.627	397	-1024	-768	-1	-1	-1	-1	4	-1024	-768	-1	-1	-1	-1	4		0	0						Untertest3.avi	0	880	547	72	111				0	Content		-72	-111	6627231	2819663771
6645	09:20:01.573	00:00:06.644	398	-1024	-768	-1	-1	-1	-1	4	-1024	-768	-1	-1	-1	-1	4		0	0						Untertest3.avi	0	880	547	72	111				0	Content		-72	-111	6644603	2819681143
6662	09:20:01.590	00:00:06.661	399	-1024	-768	-1	-1	-1	-1	4	-1024	-768	-1	-1	-1	-1	4		0	0						Untertest3.avi	0	880	547	72	111				0	Content		-72	-111	6661979	2819698519
6677	09:20:01.605	00:00:06.676	400	-1024	-768	-1	-1	-1	-1	4	-1024	-768	-1	-1	-1	-1	4		0	0						Untertest3.avi	0	880	547	72	111				0	Content		-72	-111	6676724	2819713264
6693	09:20:01.621	00:00:06.693	401	-1024	-768	-1	-1	-1	-1	4	-1024	-768	-1	-1	-1	-1	4		0	0						Untertest3.avi	0	880	547	72	111				0	Content		-72	-111	6693351	2819729891
6710	09:20:01.638	00:00:06.710	402	-1024	-768	-1	-1	-1	-1	4	-1024	-768	-1	-1	-1	-1	4		0	0						Untertest3.avi	0	880	547	72	111				0	Content		-72	-111	6710067	2819746607
6727	09:20:01.655	00:00:06.726	403	-1024	-768	-1	-1	-1	-1	4	-1024	-768	-1	-1	-1	-1	4		0	0						Untertest3.avi	0	880	547	72	111				0	Content		-72	-111	6726734	2819763274
6743	09:20:01.671	00:00:06.743	404	-1024	-768	-1	-1	-1	-1	4	-1024	-768	-1	-1	-1	-1	4		0	0						Untertest3.avi	0	880	547	72	111				0	Content		-72	-111	6743404	2819779944
6760	09:20:01.688	00:00:06.760	405	-1024	-768	-1	-1	-1	-1	4	-1024	-768	-1	-1	-1	-1	4		0	0						Untertest3.avi	0	880	547	72	111				0	Content		-72	-111	6760111	2819796651
6777	09:20:01.705	00:00:06.776	406	-1024	-768	-1	-1	-1	-1	4	-1024	-768	-1	-1	-1	-1	4		0	0						Untertest3.avi	0	880	547	72	111				0	Content		-72	-111	6776940	2819813480
6794	09:20:01.722	00:00:06.793	407	-1024	-768	-1	-1	-1	-1	4	-1024	-768	-1	-1	-1	-1	4		0	0						Untertest3.avi	0	880	547	72	111				0	Content		-72	-111	6793608	2819830148
6810	09:20:01.738	00:00:06.810	408	-1024	-768	-1	-1	-1	-1	4	-1024	-768	-1	-1	-1	-1	4		0	0						Untertest3.avi	0	880	547	72	111				0	Content		-72	-111	6810276	2819846816
6827	09:20:01.755	00:00:06.827	409	-1024	-768	-1	-1	-1	-1	4	-1024	-768	-1	-1	-1	-1	4		0	0						Untertest3.avi	0	880	547	72	111				0	Content		-72	-111	6827218	2819863758
6844	09:20:01.772	00:00:06.844	410	-1024	-768	-1	-1	-1	-1	4	-1024	-768	-1	-1	-1	-1	4		0	0						Untertest3.avi	0	880	547	72	111				0	Content		-72	-111	6844464	2819881004
6862	09:20:01.790	00:00:06.861	411	-1024	-768	-1	-1	-1	-1	4	-1024	-768	-1	-1	-1	-1	4		0	0						Untertest3.avi	0	880	547	72	111				0	Content		-72	-111	6861839	2819898379
6877	09:20:01.805	00:00:06.876	412	-1024	-768	-1	-1	-1	-1	4	-1024	-768	-1	-1	-1	-1	4		0	0						Untertest3.avi	0	880	547	72	111				0	Content		-72	-111	6876711	2819913251
6893	09:20:01.821	00:00:06.893	413	-1024	-768	-1	-1	-1	-1	4	-1024	-768	-1	-1	-1	-1	4		0	0						Untertest3.avi	0	880	547	72	111				0	Content		-72	-111	6893336	2819929876
6910	09:20:01.838	00:00:06.910	414	-1024	-768	-1	-1	-1	-1	4	-1024	-768	-1	-1	-1	-1	4		0	0						Untertest3.avi	0	880	547	72	111				0	Content		-72	-111	6910004	2819946544
6927	09:20:01.855	00:00:06.926	415	-1024	-768	-1	-1	-1	-1	4	-1024	-768	-1	-1	-1	-1	4		0	0						Untertest3.avi	0	880	547	72	111				0	Content		-72	-111	6926639	2819963179
6943	09:20:01.871	00:00:06.943	416	-1024	-768	-1	-1	-1	-1	4	-1024	-768	-1	-1	-1	-1	4		0	0						Untertest3.avi	0	880	547	72	111				0	Content		-72	-111	6943307	2819979847
6960	09:20:01.888	00:00:06.960	417	-1024	-768	-1	-1	-1	-1	4	-1024	-768	-1	-1	-1	-1	4		0	0						Untertest3.avi	0	880	547	72	111				0	Content		-72	-111	6960012	2819996552
6977	09:20:01.905	00:00:06.976	418	-1024	-768	-1	-1	-1	-1	4	-1024	-768	-1	-1	-1	-1	4		0	0						Untertest3.avi	0	880	547	72	111				0	Content		-72	-111	6976580	2820013120
6993	09:20:01.921	00:00:06.993	419	-1024	-768	-1	-1	-1	-1	4	-1024	-768	-1	-1	-1	-1	4		0	0						Untertest3.avi	0	880	547	72	111				0	Content		-72	-111	6993204	2820029744
7010	09:20:01.938	00:00:07.010	420	-1024	-768	-1	-1	-1	-1	4	-1024	-768	-1	-1	-1	-1	4		0	0						Untertest3.avi	0	880	547	72	111				0	Content		-72	-111	7010246	2820046786
7027	09:20:01.955	00:00:07.026	421	-1024	-768	-1	-1	-1	-1	4	-1024	-768	-1	-1	-1	-1	4		0	0						Untertest3.avi	0	880	547	72	111				0	Content		-72	-111	7026913	2820063453
7044	09:20:01.972	00:00:07.043	422	-1024	-768	-1	-1	-1	-1	4	-1024	-768	-1	-1	-1	-1	4		0	0						Untertest3.avi	0	880	547	72	111				0	Content		-72	-111	7043581	2820080121
7061	09:20:01.989	00:00:07.061	423	-1024	-768	-1	-1	-1	-1	4	-1024	-768	-1	-1	-1	-1	4		0	0						Untertest3.avi	0	880	547	72	111				0	Content		-72	-111	7061074	2820097614
7078	09:20:02.006	00:00:07.078	424	-1024	-768	-1	-1	-1	-1	4	-1024	-768	-1	-1	-1	-1	4		0	0						Untertest3.avi	0	880	547	72	111				0	Content		-72	-111	7078324	2820114864
7094	09:20:02.022	00:00:07.094	425	-1024	-768	-1	-1	-1	-1	4	-1024	-768	-1	-1	-1	-1	4		0	0						Untertest3.avi	0	880	547	72	111				0	Content		-72	-111	7094072	2820130612
7111	09:20:02.039	00:00:07.110	426	-1024	-768	-1	-1	-1	-1	4	-1024	-768	-1	-1	-1	-1	4		0	0						Untertest3.avi	0	880	547	72	111				0	Content		-72	-111	7110740	2820147280
7127	09:20:02.055	00:00:07.126	427	-1024	-768	-1	-1	-1	-1	4	-1024	-768	-1	-1	-1	-1	4		0	0						Untertest3.avi	0	880	547	72	111				0	Content		-72	-111	7126905	2820163445
7144	09:20:02.072	00:00:07.143	428	-1024	-768	-1	-1	-1	-1	4	-1024	-768	-1	-1	-1	-1	4		0	0						Untertest3.avi	0	880	547	72	111				0	Content		-72	-111	7143573	2820180113
7160	09:20:02.088	00:00:07.159	429	-1024	-768	-1	-1	-1	-1	4	-1024	-768	-1	-1	-1	-1	4		0	0						Untertest3.avi	0	880	547	72	111				0	Content		-72	-111	7159822	2820196362
7176	09:20:02.104	00:00:07.176	430	-1024	-768	-1	-1	-1	-1	4	-1024	-768	-1	-1	-1	-1	4		0	0						Untertest3.avi	0	880	547	72	111				0	Content		-72	-111	7176498	2820213038
7193	09:20:02.121	00:00:07.193	431	-1024	-768	-1	-1	-1	-1	4	-1024	-768	-1	-1	-1	-1	4		0	0						Untertest3.avi	0	880	547	72	111				0	Content		-72	-111	7193095	2820229635
7210	09:20:02.138	00:00:07.209	432	-1024	-768	-1	-1	-1	-1	4	-1024	-768	-1	-1	-1	-1	4		0	0						Untertest3.avi	0	880	547	72	111				0	Content		-72	-111	7209763	2820246303
7226	09:20:02.154	00:00:07.226	433	-1024	-768	-1	-1	-1	-1	4	-1024	-768	-1	-1	-1	-1	4		0	0						Untertest3.avi	0	880	547	72	111				0	Content		-72	-111	7226442	2820262982
7244	09:20:02.172	00:00:07.243	434	-1024	-768	-1	-1	-1	-1	4	-1024	-768	-1	-1	-1	-1	4		0	0						Untertest3.avi	0	880	547	72	111				0	Content		-72	-111	7243564	2820280104
7261	09:20:02.189	00:00:07.260	435	-1024	-768	-1	-1	-1	-1	4	-1024	-768	-1	-1	-1	-1	4		0	0						Untertest3.avi	0	880	547	72	111				0	Content		-72	-111	7260937	2820297477
7278	09:20:02.206	00:00:07.278	436	-1024	-768	-1	-1	-1	-1	4	-1024	-768	-1	-1	-1	-1	4		0	0						Untertest3.avi	0	880	547	72	111				0	Content		-72	-111	7278183	2820314723
7293	09:20:02.221	00:00:07.292	437	-1024	-768	-1	-1	-1	-1	4	-1024	-768	-1	-1	-1	-1	4		0	0						Untertest3.avi	0	880	547	72	111				0	Content		-72	-111	7292911	2820329451
7310	09:20:02.238	00:00:07.309	438	-1024	-768	-1	-1	-1	-1	4	-1024	-768	-1	-1	-1	-1	4		0	0						Untertest3.avi	0	880	547	72	111				0	Content		-72	-111	7309535	2820346075
7326	09:20:02.254	00:00:07.326	439	-1024	-768	-1	-1	-1	-1	4	-1024	-768	-1	-1	-1	-1	4		0	0						Untertest3.avi	0	880	547	72	111				0	Content		-72	-111	7326202	2820362742
7343	09:20:02.271	00:00:07.342	440	-1024	-768	-1	-1	-1	-1	4	-1024	-768	-1	-1	-1	-1	4		0	0						Untertest3.avi	0	880	547	72	111				0	Content		-72	-111	7342892	2820379432
7360	09:20:02.288	00:00:07.359	441	-1024	-768	-1	-1	-1	-1	4	-1024	-768	-1	-1	-1	-1	4		0	0						Untertest3.avi	0	880	547	72	111				0	Content		-72	-111	7359559	2820396099
7376	09:20:02.304	00:00:07.376	442	-1024	-768	-1	-1	-1	-1	4	-1024	-768	-1	-1	-1	-1	4		0	0						Untertest3.avi	0	880	547	72	111				0	Content		-72	-111	7376206	2820412746
7393	09:20:02.321	00:00:07.392	443	-1024	-768	-1	-1	-1	-1	4	-1024	-768	-1	-1	-1	-1	4		0	0						Untertest3.avi	0	880	547	72	111				0	Content		-72	-111	7392776	2820429316
7410	09:20:02.338	00:00:07.409	444	-1024	-768	-1	-1	-1	-1	4	-1024	-768	-1	-1	-1	-1	4		0	0						Untertest3.avi	0	880	547	72	111				0	Content		-72	-111	7409711	2820446251
7426	09:20:02.354	00:00:07.426	445	-1024	-768	-1	-1	-1	-1	4	-1024	-768	-1	-1	-1	-1	4		0	0						Untertest3.avi	0	880	547	72	111				0	Content		-72	-111	7426378	2820462918
7443	09:20:02.371	00:00:07.443	446	-1024	-768	-1	-1	-1	-1	4	-1024	-768	-1	-1	-1	-1	4		0	0						Untertest3.avi	0	880	547	72	111				0	Content		-72	-111	7443393	2820479933
7461	09:20:02.389	00:00:07.460	447	-1024	-768	-1	-1	-1	-1	4	-1024	-768	-1	-1	-1	-1	4		0	0						Untertest3.avi	0	880	547	72	111				0	Content		-72	-111	7460639	2820497179
7478	09:20:02.406	00:00:07.478	448	-1024	-768	-1	-1	-1	-1	4	-1024	-768	-1	-1	-1	-1	4		0	0						Untertest3.avi	0	880	547	72	111				0	Content		-72	-111	7478010	2820514550
7494	09:20:02.422	00:00:07.493	449	-1024	-768	-1	-1	-1	-1	4	-1024	-768	-1	-1	-1	-1	4		0	0						Untertest3.avi	0	880	547	72	111				0	Content		-72	-111	7493696	2820530236
7510	09:20:02.438	00:00:07.510	450	-1024	-768	-1	-1	-1	-1	4	-1024	-768	-1	-1	-1	-1	4		0	0						Untertest3.avi	0	880	547	72	111				0	Content		-72	-111	7510363	2820546903
7527	09:20:02.455	00:00:07.526	451	-1024	-768	-1	-1	-1	-1	4	-1024	-768	-1	-1	-1	-1	4		0	0						Untertest3.avi	0	880	547	72	111				0	Content		-72	-111	7526559	2820563099
7543	09:20:02.471	00:00:07.543	452	-1024	-768	-1	-1	-1	-1	4	-1024	-768	-1	-1	-1	-1	4		0	0						Untertest3.avi	0	880	547	72	111				0	Content		-72	-111	7543226	2820579766
7559	09:20:02.487	00:00:07.559	453	-1024	-768	-1	-1	-1	-1	4	-1024	-768	-1	-1	-1	-1	4		0	0						Untertest3.avi	0	880	547	72	111				0	Content		-72	-111	7559376	2820595916
7576	09:20:02.504	00:00:07.576	454	-1024	-768	-1	-1	-1	-1	4	-1024	-768	-1	-1	-1	-1	4		0	0						Untertest3.avi	0	880	547	72	111				0	Content		-72	-111	7576059	2820612599
7593	09:20:02.521	00:00:07.592	455	-1024	-768	-1	-1	-1	-1	4	-1024	-768	-1	-1	-1	-1	4		0	0						Untertest3.avi	0	880	547	72	111				0	Content		-72	-111	7592652	2820629192
7609	09:20:02.537	00:00:07.609	456	-1024	-768	-1	-1	-1	-1	4	-1024	-768	-1	-1	-1	-1	4		0	0						Untertest3.avi	0	880	547	72	111				0	Content		-72	-111	7609319	2820645859
7626	09:20:02.554	00:00:07.626	457	-1024	-768	-1	-1	-1	-1	4	-1024	-768	-1	-1	-1	-1	4		0	0						Untertest3.avi	0	880	547	72	111				0	Content		-72	-111	7626001	2820662541
7643	09:20:02.571	00:00:07.643	458	-1024	-768	-1	-1	-1	-1	4	-1024	-768	-1	-1	-1	-1	4		0	0						Untertest3.avi	0	880	547	72	111				0	Content		-72	-111	7643112	2820679652
7660	09:20:02.588	00:00:07.660	459	-1024	-768	-1	-1	-1	-1	4	-1024	-768	-1	-1	-1	-1	4		0	0						Untertest3.avi	0	880	547	72	111				0	Content		-72	-111	7660235	2820696775
7677	09:20:02.605	00:00:07.676	460	-1024	-768	-1	-1	-1	-1	4	-1024	-768	-1	-1	-1	-1	4		0	0						Untertest3.avi	0	880	547	72	111				0	Content		-72	-111	7676902	2820713442
7694	09:20:02.622	00:00:07.693	461	-1024	-768	-1	-1	-1	-1	4	-1024	-768	-1	-1	-1	-1	4		0	0						Untertest3.avi	0	880	547	72	111				0	Content		-72	-111	7693569	2820730109
7711	09:20:02.639	00:00:07.711	462	-1024	-768	-1	-1	-1	-1	4	-1024	-768	-1	-1	-1	-1	4		0	0						Untertest3.avi	0	880	547	72	111				0	Content		-72	-111	7711103	2820747643
7726	09:20:02.654	00:00:07.725	463	-1024	-768	-1	-1	-1	-1	4	-1024	-768	-1	-1	-1	-1	4		0	0						Untertest3.avi	0	880	547	72	111				0	Content		-72	-111	7725851	2820762391
7743	09:20:02.671	00:00:07.742	464	-1024	-768	-1	-1	-1	-1	4	-1024	-768	-1	-1	-1	-1	4		0	0						Untertest3.avi	0	880	547	72	111				0	Content		-72	-111	7742541	2820779081
7759	09:20:02.687	00:00:07.759	465	-1024	-768	-1	-1	-1	-1	4	-1024	-768	-1	-1	-1	-1	4		0	0						Untertest3.avi	0	880	547	72	111				0	Content		-72	-111	7759208	2820795748
7776	09:20:02.704	00:00:07.775	466	-1024	-768	-1	-1	-1	-1	4	-1024	-768	-1	-1	-1	-1	4		0	0						Untertest3.avi	0	880	547	72	111				0	Content		-72	-111	7775869	2820812409
7793	09:20:02.721	00:00:07.792	467	-1024	-768	-1	-1	-1	-1	4	-1024	-768	-1	-1	-1	-1	4		0	0						Untertest3.avi	0	880	547	72	111				0	Content		-72	-111	7792536	2820829076
7809	09:20:02.737	00:00:07.809	468	-1024	-768	-1	-1	-1	-1	4	-1024	-768	-1	-1	-1	-1	4		0	0						Untertest3.avi	0	880	547	72	111				0	Content		-72	-111	7809281	2820845821
7826	09:20:02.754	00:00:07.825	469	-1024	-768	-1	-1	-1	-1	4	-1024	-768	-1	-1	-1	-1	4		0	0						Untertest3.avi	0	880	547	72	111				0	Content		-72	-111	7825844	2820862384
7843	09:20:02.771	00:00:07.842	470	-1024	-768	-1	-1	-1	-1	4	-1024	-768	-1	-1	-1	-1	4		0	0						Untertest3.avi	0	880	547	72	111				0	Content		-72	-111	7842780	2820879320
7859	09:20:02.787	00:00:07.859	471	-1024	-768	-1	-1	-1	-1	4	-1024	-768	-1	-1	-1	-1	4		0	0						Untertest3.avi	0	880	547	72	111				0	Content		-72	-111	7859447	2820895987
7876	09:20:02.804	00:00:07.876	472	-1024	-768	-1	-1	-1	-1	4	-1024	-768	-1	-1	-1	-1	4		0	0						Untertest3.avi	0	880	547	72	111				0	Content		-72	-111	7876338	2820912878
7894	09:20:02.822	00:00:07.893	473	-1024	-768	-1	-1	-1	-1	4	-1024	-768	-1	-1	-1	-1	4		0	0						Untertest3.avi	0	880	547	72	111				0	Content		-72	-111	7893709	2820930249
7911	09:20:02.839	00:00:07.910	474	-1024	-768	-1	-1	-1	-1	4	-1024	-768	-1	-1	-1	-1	4		0	0						Untertest3.avi	0	880	547	72	111				0	Content		-72	-111	7910972	2820947512
7926	09:20:02.854	00:00:07.925	475	-1024	-768	-1	-1	-1	-1	4	-1024	-768	-1	-1	-1	-1	4		0	0						Untertest3.avi	0	880	547	72	111				0	Content		-72	-111	7925706	2820962246
7942	09:20:02.870	00:00:07.942	476	-1024	-768	-1	-1	-1	-1	4	-1024	-768	-1	-1	-1	-1	4		0	0						Untertest3.avi	0	880	547	72	111				0	Content		-72	-111	7942455	2820978995
7959	09:20:02.887	00:00:07.959	477	-1024	-768	-1	-1	-1	-1	4	-1024	-768	-1	-1	-1	-1	4		0	0						Untertest3.avi	0	880	547	72	111				0	Content		-72	-111	7959105	2820995645
7976	09:20:02.904	00:00:07.975	478	-1024	-768	-1	-1	-1	-1	4	-1024	-768	-1	-1	-1	-1	4		0	0						Untertest3.avi	0	880	547	72	111				0	Content		-72	-111	7975773	2821012313
7992	09:20:02.920	00:00:07.992	479	-1024	-768	-1	-1	-1	-1	4	-1024	-768	-1	-1	-1	-1	4		0	0						Untertest3.avi	0	880	547	72	111				0	Content		-72	-111	7992423	2821028963
8009	09:20:02.937	00:00:08.009	480	-1024	-768	-1	-1	-1	-1	4	-1024	-768	-1	-1	-1	-1	4		0	0						Untertest3.avi	0	880	547	72	111				0	Content		-72	-111	8009090	2821045630
8026	09:20:02.954	00:00:08.025	481	-1024	-768	-1	-1	-1	-1	4	-1024	-768	-1	-1	-1	-1	4		0	0						Untertest3.avi	0	880	547	72	111				0	Content		-72	-111	8025713	2821062253
8042	09:20:02.970	00:00:08.042	482	-1024	-768	-1	-1	-1	-1	4	-1024	-768	-1	-1	-1	-1	4		0	0						Untertest3.avi	0	880	547	72	111				0	Content		-72	-111	8042380	2821078920
8059	09:20:02.987	00:00:08.059	483	-1024	-768	-1	-1	-1	-1	4	-1024	-768	-1	-1	-1	-1	4		0	0						Untertest3.avi	0	880	547	72	111				0	Content		-72	-111	8059047	2821095587
8076	09:20:03.004	00:00:08.075	484	-1024	-768	-1	-1	-1	-1	4	-1024	-768	-1	-1	-1	-1	4		0	0						Untertest3.avi	0	880	547	72	111				0	Content		-72	-111	8075694	2821112234
8093	09:20:03.021	00:00:08.092	485	-1024	-768	-1	-1	-1	-1	4	-1024	-768	-1	-1	-1	-1	4		0	0						Untertest3.avi	0	880	547	72	111				0	Content		-72	-111	8092814	2821129354
8110	09:20:03.038	00:00:08.110	486	-1024	-768	-1	-1	-1	-1	4	-1024	-768	-1	-1	-1	-1	4		0	0						Untertest3.avi	0	880	547	72	111				0	Content		-72	-111	8110185	2821146725
8126	09:20:03.054	00:00:08.126	487	-1024	-768	-1	-1	-1	-1	4	-1024	-768	-1	-1	-1	-1	4		0	0						Untertest3.avi	0	880	547	72	111				0	Content		-72	-111	8126246	2821162786
8143	09:20:03.071	00:00:08.142	488	-1024	-768	-1	-1	-1	-1	4	-1024	-768	-1	-1	-1	-1	4		0	0						Untertest3.avi	0	880	547	72	111				0	Content		-72	-111	8142913	2821179453
8159	09:20:03.087	00:00:08.159	489	-1024	-768	-1	-1	-1	-1	4	-1024	-768	-1	-1	-1	-1	4		0	0						Untertest3.avi	0	880	547	72	111				0	Content		-72	-111	8159240	2821195780
8176	09:20:03.104	00:00:08.175	490	-1024	-768	-1	-1	-1	-1	4	-1024	-768	-1	-1	-1	-1	4		0	0						Untertest3.avi	0	880	547	72	111				0	Content		-72	-111	8175907	2821212447
8192	09:20:03.120	00:00:08.192	491	-1024	-768	-1	-1	-1	-1	4	-1024	-768	-1	-1	-1	-1	4		0	0						Untertest3.avi	0	880	547	72	111				0	Content		-72	-111	8192315	2821228855
8209	09:20:03.137	00:00:08.208	492	-1024	-768	-1	-1	-1	-1	4	-1024	-768	-1	-1	-1	-1	4		0	0						Untertest3.avi	0	880	547	72	111				0	Content		-72	-111	8208933	2821245473
8226	09:20:03.154	00:00:08.225	493	-1024	-768	-1	-1	-1	-1	4	-1024	-768	-1	-1	-1	-1	4		0	0						Untertest3.avi	0	880	547	72	111				0	Content		-72	-111	8225553	2821262093
8242	09:20:03.170	00:00:08.242	494	-1024	-768	-1	-1	-1	-1	4	-1024	-768	-1	-1	-1	-1	4		0	0						Untertest3.avi	0	880	547	72	111				0	Content		-72	-111	8242220	2821278760
8259	09:20:03.187	00:00:08.258	495	-1024	-768	-1	-1	-1	-1	4	-1024	-768	-1	-1	-1	-1	4		0	0						Untertest3.avi	0	880	547	72	111				0	Content		-72	-111	8258882	2821295422
8276	09:20:03.204	00:00:08.275	496	-1024	-768	-1	-1	-1	-1	4	-1024	-768	-1	-1	-1	-1	4		0	0						Untertest3.avi	0	880	547	72	111				0	Content		-72	-111	8275549	2821312089
8292	09:20:03.220	00:00:08.292	497	-1024	-768	-1	-1	-1	-1	4	-1024	-768	-1	-1	-1	-1	4		0	0						Untertest3.avi	0	880	547	72	111				0	Content		-72	-111	8292379	2821328919
8309	09:20:03.237	00:00:08.309	498	-1024	-768	-1	-1	-1	-1	4	-1024	-768	-1	-1	-1	-1	4		0	0						Untertest3.avi	0	880	547	72	111				0	Content		-72	-111	8309046	2821345586
8326	09:20:03.254	00:00:08.325	499	-1024	-768	-1	-1	-1	-1	4	-1024	-768	-1	-1	-1	-1	4		0	0						Untertest3.avi	0	880	547	72	111				0	Content		-72	-111	8325713	2821362253
8343	09:20:03.271	00:00:08.342	500	-1024	-768	-1	-1	-1	-1	4	-1024	-768	-1	-1	-1	-1	4		0	0						Untertest3.avi	0	880	547	72	111				0	Content		-72	-111	8342875	2821379415
8360	09:20:03.288	00:00:08.359	501	-1024	-768	-1	-1	-1	-1	4	-1024	-768	-1	-1	-1	-1	4		0	0						Untertest3.avi	0	880	547	72	111				0	Content		-72	-111	8359542	2821396082
8377	09:20:03.305	00:00:08.376	502	-1024	-768	-1	-1	-1	-1	4	-1024	-768	-1	-1	-1	-1	4		0	0						Untertest3.avi	0	880	547	72	111				0	Content		-72	-111	8376659	2821413199
8394	09:20:03.322	00:00:08.394	503	-1024	-768	-1	-1	-1	-1	4	-1024	-768	-1	-1	-1	-1	4		0	0						Untertest3.avi	0	880	547	72	111				0	Content		-72	-111	8394031	2821430571
8410	09:20:03.338	00:00:08.409	504	-1024	-768	-1	-1	-1	-1	4	-1024	-768	-1	-1	-1	-1	4		0	0						Untertest3.avi	0	880	547	72	111				0	Content		-72	-111	8409718	2821446258
8426	09:20:03.354	00:00:08.426	505	-1024	-768	-1	-1	-1	-1	4	-1024	-768	-1	-1	-1	-1	4		0	0						Untertest3.avi	0	880	547	72	111				0	Content		-72	-111	8426386	2821462926
8443	09:20:03.371	00:00:08.442	506	-1024	-768	-1	-1	-1	-1	4	-1024	-768	-1	-1	-1	-1	4		0	0						Untertest3.avi	0	880	547	72	111				0	Content		-72	-111	8442582	2821479122
8459	09:20:03.387	00:00:08.459	507	-1024	-768	-1	-1	-1	-1	4	-1024	-768	-1	-1	-1	-1	4		0	0						Untertest3.avi	0	880	547	72	111				0	Content		-72	-111	8459249	2821495789
8475	09:20:03.403	00:00:08.475	508	-1024	-768	-1	-1	-1	-1	4	-1024	-768	-1	-1	-1	-1	4		0	0						Untertest3.avi	0	880	547	72	111				0	Content		-72	-111	8475400	2821511940
8492	09:20:03.420	00:00:08.492	509	-1024	-768	-1	-1	-1	-1	4	-1024	-768	-1	-1	-1	-1	4		0	0						Untertest3.avi	0	880	547	72	111				0	Content		-72	-111	8492080	2821528620
8509	09:20:03.437	00:00:08.508	510	-1024	-768	-1	-1	-1	-1	4	-1024	-768	-1	-1	-1	-1	4		0	0						Untertest3.avi	0	880	547	72	111				0	Content		-72	-111	8508675	2821545215
8525	09:20:03.453	00:00:08.525	511	-1024	-768	-1	-1	-1	-1	4	-1024	-768	-1	-1	-1	-1	4		0	0						Untertest3.avi	0	880	547	72	111				0	Content		-72	-111	8525342	2821561882
8542	09:20:03.470	00:00:08.542	512	-1024	-768	-1	-1	-1	-1	4	-1024	-768	-1	-1	-1	-1	4		0	0						Untertest3.avi	0	880	547	72	111				0	Content		-72	-111	8542243	2821578783
8559	09:20:03.487	00:00:08.558	513	-1024	-768	-1	-1	-1	-1	4	-1024	-768	-1	-1	-1	-1	4		0	0						Untertest3.avi	0	880	547	72	111				0	Content		-72	-111	8558910	2821595450
8576	09:20:03.504	00:00:08.576	514	-1024	-768	-1	-1	-1	-1	4	-1024	-768	-1	-1	-1	-1	4		0	0						Untertest3.avi	0	880	547	72	111				0	Content		-72	-111	8576032	2821612572
8593	09:20:03.521	00:00:08.592	515	-1024	-768	-1	-1	-1	-1	4	-1024	-768	-1	-1	-1	-1	4		0	0						Untertest3.avi	0	880	547	72	111				0	Content		-72	-111	8592699	2821629239
8610	09:20:03.538	00:00:08.609	516	-1024	-768	-1	-1	-1	-1	4	-1024	-768	-1	-1	-1	-1	4		0	0						Untertest3.avi	0	880	547	72	111				0	Content		-72	-111	8609919	2821646459
8627	09:20:03.555	00:00:08.626	517	-1024	-768	-1	-1	-1	-1	4	-1024	-768	-1	-1	-1	-1	4		0	0						Untertest3.avi	0	880	547	72	111				0	Content		-72	-111	8626586	2821663126
8644	09:20:03.572	00:00:08.643	518	-1024	-768	-1	-1	-1	-1	4	-1024	-768	-1	-1	-1	-1	4		0	0						Untertest3.avi	0	880	547	72	111				0	Content		-72	-111	8643763	2821680303
8659	09:20:03.587	00:00:08.658	519	-1024	-768	-1	-1	-1	-1	4	-1024	-768	-1	-1	-1	-1	4		0	0						Untertest3.avi	0	880	547	72	111				0	Content		-72	-111	8658635	2821695175
8675	09:20:03.603	00:00:08.675	520	-1024	-768	-1	-1	-1	-1	4	-1024	-768	-1	-1	-1	-1	4		0	0						Untertest3.avi	0	880	547	72	111				0	Content		-72	-111	8675261	2821711801
8692	09:20:03.620	00:00:08.691	521	-1024	-768	-1	-1	-1	-1	4	-1024	-768	-1	-1	-1	-1	4		0	0						Untertest3.avi	0	880	547	72	111				0	Content		-72	-111	8691928	2821728468
8709	09:20:03.637	00:00:08.708	522	-1024	-768	-1	-1	-1	-1	4	-1024	-768	-1	-1	-1	-1	4		0	0						Untertest3.avi	0	880	547	72	111				0	Content		-72	-111	8708619	2821745159
8725	09:20:03.653	00:00:08.725	523	-1024	-768	-1	-1	-1	-1	4	-1024	-768	-1	-1	-1	-1	4		0	0						Untertest3.avi	0	880	547	72	111				0	Content		-72	-111	8725286	2821761826
8742	09:20:03.670	00:00:08.741	524	-1024	-768	-1	-1	-1	-1	4	-1024	-768	-1	-1	-1	-1	4		0	0						Untertest3.avi	0	880	547	72	111				0	Content		-72	-111	8741933	2821778473
8759	09:20:03.687	00:00:08.758	525	-1024	-768	-1	-1	-1	-1	4	-1024	-768	-1	-1	-1	-1	4		0	0						Untertest3.avi	0	880	547	72	111				0	Content		-72	-111	8758501	2821795041
8775	09:20:03.703	00:00:08.775	526	-1024	-768	-1	-1	-1	-1	4	-1024	-768	-1	-1	-1	-1	4		0	0						Untertest3.avi	0	880	547	72	111				0	Content		-72	-111	8775436	2821811976
8792	09:20:03.720	00:00:08.792	527	-1024	-768	-1	-1	-1	-1	4	-1024	-768	-1	-1	-1	-1	4		0	0						Untertest3.avi	0	880	547	72	111				0	Content		-72	-111	8792103	2821828643
8809	09:20:03.737	00:00:08.809	528	-1024	-768	-1	-1	-1	-1	4	-1024	-768	-1	-1	-1	-1	4		0	0						Untertest3.avi	0	880	547	72	111				0	Content		-72	-111	8809243	2821845783
8826	09:20:03.754	00:00:08.825	529	-1024	-768	-1	-1	-1	-1	4	-1024	-768	-1	-1	-1	-1	4		0	0						Untertest3.avi	0	880	547	72	111				0	Content		-72	-111	8825910	2821862450
8843	09:20:03.771	00:00:08.843	530	-1024	-768	-1	-1	-1	-1	4	-1024	-768	-1	-1	-1	-1	4		0	0						Untertest3.avi	0	880	547	72	111				0	Content		-72	-111	8843004	2821879544
8860	09:20:03.788	00:00:08.860	531	-1024	-768	-1	-1	-1	-1	4	-1024	-768	-1	-1	-1	-1	4		0	0						Untertest3.avi	0	880	547	72	111				0	Content		-72	-111	8860238	2821896778
8875	09:20:03.803	00:00:08.875	532	-1024	-768	-1	-1	-1	-1	4	-1024	-768	-1	-1	-1	-1	4		0	0						Untertest3.avi	0	880	547	72	111				0	Content		-72	-111	8875110	2821911650
8892	09:20:03.820	00:00:08.891	533	-1024	-768	-1	-1	-1	-1	4	-1024	-768	-1	-1	-1	-1	4		0	0						Untertest3.avi	0	880	547	72	111				0	Content		-72	-111	8891732	2821928272
8908	09:20:03.836	00:00:08.908	534	-1024	-768	-1	-1	-1	-1	4	-1024	-768	-1	-1	-1	-1	4		0	0						Untertest3.avi	0	880	547	72	111				0	Content		-72	-111	8908449	2821944989
8925	09:20:03.853	00:00:08.925	535	-1024	-768	-1	-1	-1	-1	4	-1024	-768	-1	-1	-1	-1	4		0	0						Untertest3.avi	0	880	547	72	111				0	Content		-72	-111	8925116	2821961656
8942	09:20:03.870	00:00:08.941	536	-1024	-768	-1	-1	-1	-1	4	-1024	-768	-1	-1	-1	-1	4		0	0						Untertest3.avi	0	880	547	72	111				0	Content		-72	-111	8941786	2821978326
8958	09:20:03.886	00:00:08.958	537	-1024	-768	-1	-1	-1	-1	4	-1024	-768	-1	-1	-1	-1	4		0	0						Untertest3.avi	0	880	547	72	111				0	Content		-72	-111	8958355	2821994895
8975	09:20:03.903	00:00:08.975	538	-1024	-768	-1	-1	-1	-1	4	-1024	-768	-1	-1	-1	-1	4		0	0						Untertest3.avi	0	880	547	72	111				0	Content		-72	-111	8975229	2822011769
8992	09:20:03.920	00:00:08.991	539	-1024	-768	-1	-1	-1	-1	4	-1024	-768	-1	-1	-1	-1	4		0	0						Untertest3.avi	0	880	547	72	111				0	Content		-72	-111	8991896	2822028436
9009	09:20:03.937	00:00:09.008	540	-1024	-768	-1	-1	-1	-1	4	-1024	-768	-1	-1	-1	-1	4		0	0						Untertest3.avi	0	880	547	72	111				0	Content		-72	-111	9008563	2822045103
9026	09:20:03.954	00:00:09.025	541	-1024	-768	-1	-1	-1	-1	4	-1024	-768	-1	-1	-1	-1	4		0	0						Untertest3.avi	0	880	547	72	111				0	Content		-72	-111	9025575	2822062115
9042	09:20:03.970	00:00:09.042	542	-1024	-768	-1	-1	-1	-1	4	-1024	-768	-1	-1	-1	-1	4		0	0						Untertest3.avi	0	880	547	72	111				0	Content		-72	-111	9042242	2822078782
9059	09:20:03.987	00:00:09.058	543	-1024	-768	-1	-1	-1	-1	4	-1024	-768	-1	-1	-1	-1	4		0	0						Untertest3.avi	0	880	547	72	111				0	Content		-72	-111	9058909	2822095449
9076	09:20:04.004	00:00:09.076	544	-1024	-768	-1	-1	-1	-1	4	-1024	-768	-1	-1	-1	-1	4		0	0						Untertest3.avi	0	880	547	72	111				0	Content		-72	-111	9076222	2822112762
9093	09:20:04.021	00:00:09.093	545	-1024	-768	-1	-1	-1	-1	4	-1024	-768	-1	-1	-1	-1	4		0	0						Untertest3.avi	0	880	547	72	111				0	Content		-72	-111	9093467	2822130007
9108	09:20:04.036	00:00:09.108	546	-1024	-768	-1	-1	-1	-1	4	-1024	-768	-1	-1	-1	-1	4		0	0						Untertest3.avi	0	880	547	72	111				0	Content		-72	-111	9108340	2822144880
9125	09:20:04.053	00:00:09.124	547	-1024	-768	-1	-1	-1	-1	4	-1024	-768	-1	-1	-1	-1	4		0	0						Untertest3.avi	0	880	547	72	111				0	Content		-72	-111	9124965	2822161505
9142	09:20:04.070	00:00:09.141	548	-1024	-768	-1	-1	-1	-1	4	-1024	-768	-1	-1	-1	-1	4		0	0						Untertest3.avi	0	880	547	72	111				0	Content		-72	-111	9141633	2822178173
9158	09:20:04.086	00:00:09.158	549	-1024	-768	-1	-1	-1	-1	4	-1024	-768	-1	-1	-1	-1	4		0	0						Untertest3.avi	0	880	547	72	111				0	Content		-72	-111	9158325	2822194865
9175	09:20:04.103	00:00:09.174	550	-1024	-768	-1	-1	-1	-1	4	-1024	-768	-1	-1	-1	-1	4		0	0						Untertest3.avi	0	880	547	72	111				0	Content		-72	-111	9174992	2822211532
9192	09:20:04.120	00:00:09.191	551	-1024	-768	-1	-1	-1	-1	4	-1024	-768	-1	-1	-1	-1	4		0	0						Untertest3.avi	0	880	547	72	111				0	Content		-72	-111	9191639	2822228179
9208	09:20:04.136	00:00:09.208	552	-1024	-768	-1	-1	-1	-1	4	-1024	-768	-1	-1	-1	-1	4		0	0						Untertest3.avi	0	880	547	72	111				0	Content		-72	-111	9208224	2822244764
9225	09:20:04.153	00:00:09.224	553	-1024	-768	-1	-1	-1	-1	4	-1024	-768	-1	-1	-1	-1	4		0	0						Untertest3.avi	0	880	547	72	111				0	Content		-72	-111	9224836	2822261376
9242	09:20:04.170	00:00:09.241	554	-1024	-768	-1	-1	-1	-1	4	-1024	-768	-1	-1	-1	-1	4		0	0						Untertest3.avi	0	880	547	72	111				0	Content		-72	-111	9241918	2822278458
9259	09:20:04.187	00:00:09.258	555	-1024	-768	-1	-1	-1	-1	4	-1024	-768	-1	-1	-1	-1	4		0	0						Untertest3.avi	0	880	547	72	111				0	Content		-72	-111	9258585	2822295125
9275	09:20:04.203	00:00:09.275	556	-1024	-768	-1	-1	-1	-1	4	-1024	-768	-1	-1	-1	-1	4		0	0						Untertest3.avi	0	880	547	72	111				0	Content		-72	-111	9275252	2822311792
9293	09:20:04.221	00:00:09.292	557	-1024	-768	-1	-1	-1	-1	4	-1024	-768	-1	-1	-1	-1	4		0	0						Untertest3.avi	0	880	547	72	111				0	Content		-72	-111	9292664	2822329204
9309	09:20:04.237	00:00:09.309	558	-1024	-768	-1	-1	-1	-1	4	-1024	-768	-1	-1	-1	-1	4		0	0						Untertest3.avi	0	880	547	72	111				0	Content		-72	-111	9309331	2822345871
9327	09:20:04.255	00:00:09.326	559	-1024	-768	-1	-1	-1	-1	4	-1024	-768	-1	-1	-1	-1	4		0	0						Untertest3.avi	0	880	547	72	111				0	Content		-72	-111	9326697	2822363237
9341	09:20:04.269	00:00:09.341	560	-1024	-768	-1	-1	-1	-1	4	-1024	-768	-1	-1	-1	-1	4		0	0						Untertest3.avi	0	880	547	72	111				0	Content		-72	-111	9341445	2822377985
9358	09:20:04.286	00:00:09.358	561	-1024	-768	-1	-1	-1	-1	4	-1024	-768	-1	-1	-1	-1	4		0	0						Untertest3.avi	0	880	547	72	111				0	Content		-72	-111	9358071	2822394611
9375	09:20:04.303	00:00:09.374	562	-1024	-768	-1	-1	-1	-1	4	-1024	-768	-1	-1	-1	-1	4		0	0						Untertest3.avi	0	880	547	72	111				0	Content		-72	-111	9374787	2822411327
9391	09:20:04.319	00:00:09.391	563	-1024	-768	-1	-1	-1	-1	4	-1024	-768	-1	-1	-1	-1	4		0	0						Untertest3.avi	0	880	547	72	111				0	Content		-72	-111	9391454	2822427994
9408	09:20:04.336	00:00:09.408	564	-1024	-768	-1	-1	-1	-1	4	-1024	-768	-1	-1	-1	-1	4		0	0						Untertest3.avi	0	880	547	72	111				0	Content		-72	-111	9408123	2822444663
9425	09:20:04.353	00:00:09.424	565	-1024	-768	-1	-1	-1	-1	4	-1024	-768	-1	-1	-1	-1	4		0	0						Untertest3.avi	0	880	547	72	111				0	Content		-72	-111	9424817	2822461357
9442	09:20:04.370	00:00:09.441	566	-1024	-768	-1	-1	-1	-1	4	-1024	-768	-1	-1	-1	-1	4		0	0						Untertest3.avi	0	880	547	72	111				0	Content		-72	-111	9441650	2822478190
9458	09:20:04.386	00:00:09.458	567	-1024	-768	-1	-1	-1	-1	4	-1024	-768	-1	-1	-1	-1	4		0	0						Untertest3.avi	0	880	547	72	111				0	Content		-72	-111	9458317	2822494857
9475	09:20:04.403	00:00:09.474	568	-1024	-768	-1	-1	-1	-1	4	-1024	-768	-1	-1	-1	-1	4		0	0						Untertest3.avi	0	880	547	72	111				0	Content		-72	-111	9474984	2822511524
9492	09:20:04.420	00:00:09.491	569	-1024	-768	-1	-1	-1	-1	4	-1024	-768	-1	-1	-1	-1	4		0	0						Untertest3.avi	0	880	547	72	111				0	Content		-72	-111	9491967	2822528507
9509	09:20:04.437	00:00:09.508	570	-1024	-768	-1	-1	-1	-1	4	-1024	-768	-1	-1	-1	-1	4		0	0						Untertest3.avi	0	880	547	72	111				0	Content		-72	-111	9508634	2822545174
9525	09:20:04.453	00:00:09.525	571	-1024	-768	-1	-1	-1	-1	4	-1024	-768	-1	-1	-1	-1	4		0	0						Untertest3.avi	0	880	547	72	111				0	Content		-72	-111	9525301	2822561841
9543	09:20:04.471	00:00:09.542	572	-1024	-768	-1	-1	-1	-1	4	-1024	-768	-1	-1	-1	-1	4		0	0						Untertest3.avi	0	880	547	72	111				0	Content		-72	-111	9542555	2822579095
9560	09:20:04.488	00:00:09.559	573	-1024	-768	-1	-1	-1	-1	4	-1024	-768	-1	-1	-1	-1	4		0	0						Untertest3.avi	0	880	547	72	111				0	Content		-72	-111	9559804	2822596344
9575	09:20:04.503	00:00:09.574	574	-1024	-768	-1	-1	-1	-1	4	-1024	-768	-1	-1	-1	-1	4		0	0						Untertest3.avi	0	880	547	72	111				0	Content		-72	-111	9574678	2822611218
9591	09:20:04.519	00:00:09.591	575	-1024	-768	-1	-1	-1	-1	4	-1024	-768	-1	-1	-1	-1	4		0	0						Untertest3.avi	0	880	547	72	111				0	Content		-72	-111	9591303	2822627843
9608	09:20:04.536	00:00:09.607	576	-1024	-768	-1	-1	-1	-1	4	-1024	-768	-1	-1	-1	-1	4		0	0						Untertest3.avi	0	880	547	72	111				0	Content		-72	-111	9607971	2822644511
9625	09:20:04.553	00:00:09.624	577	-1024	-768	-1	-1	-1	-1	4	-1024	-768	-1	-1	-1	-1	4		0	0						Untertest3.avi	0	880	547	72	111				0	Content		-72	-111	9624638	2822661178
9641	09:20:04.569	00:00:09.641	578	-1024	-768	-1	-1	-1	-1	4	-1024	-768	-1	-1	-1	-1	4		0	0						Untertest3.avi	0	880	547	72	111				0	Content		-72	-111	9641308	2822677848
9658	09:20:04.586	00:00:09.657	579	-1024	-768	-1	-1	-1	-1	4	-1024	-768	-1	-1	-1	-1	4		0	0						Untertest3.avi	0	880	547	72	111				0	Content		-72	-111	9657975	2822694515
9675	09:20:04.603	00:00:09.674	580	-1024	-768	-1	-1	-1	-1	4	-1024	-768	-1	-1	-1	-1	4		0	0						Untertest3.avi	0	880	547	72	111				0	Content		-72	-111	9674600	2822711140
9691	09:20:04.619	00:00:09.691	581	-1024	-768	-1	-1	-1	-1	4	-1024	-768	-1	-1	-1	-1	4		0	0						Untertest3.avi	0	880	547	72	111				0	Content		-72	-111	9691292	2822727832
9708	09:20:04.636	00:00:09.707	582	-1024	-768	-1	-1	-1	-1	4	-1024	-768	-1	-1	-1	-1	4		0	0						Untertest3.avi	0	880	547	72	111				0	Content		-72	-111	9707916	2822744456
9725	09:20:04.653	00:00:09.724	583	-1024	-768	-1	-1	-1	-1	4	-1024	-768	-1	-1	-1	-1	4		0	0						Untertest3.avi	0	880	547	72	111				0	Content		-72	-111	9724957	2822761497
9742	09:20:04.670	00:00:09.741	584	-1024	-768	-1	-1	-1	-1	4	-1024	-768	-1	-1	-1	-1	4		0	0						Untertest3.avi	0	880	547	72	111				0	Content		-72	-111	9741624	2822778164
9758	09:20:04.686	00:00:09.758	585	-1024	-768	-1	-1	-1	-1	4	-1024	-768	-1	-1	-1	-1	4		0	0						Untertest3.avi	0	880	547	72	111				0	Content		-72	-111	9758291	2822794831
9776	09:20:04.704	00:00:09.775	586	-1024	-768	-1	-1	-1	-1	4	-1024	-768	-1	-1	-1	-1	4		0	0						Untertest3.avi	0	880	547	72	111				0	Content		-72	-111	9775660	2822812200
9793	09:20:04.721	00:00:09.793	587	-1024	-768	-1	-1	-1	-1	4	-1024	-768	-1	-1	-1	-1	4		0	0						Untertest3.avi	0	880	547	72	111				0	Content		-72	-111	9793029	2822829569
9808	09:20:04.736	00:00:09.807	588	-1024	-768	-1	-1	-1	-1	4	-1024	-768	-1	-1	-1	-1	4		0	0						Untertest3.avi	0	880	547	72	111				0	Content		-72	-111	9807903	2822844443
9824	09:20:04.752	00:00:09.824	589	-1024	-768	-1	-1	-1	-1	4	-1024	-768	-1	-1	-1	-1	4		0	0						Untertest3.avi	0	880	547	72	111				0	Content		-72	-111	9824400	2822860940
9841	09:20:04.769	00:00:09.841	590	-1024	-768	-1	-1	-1	-1	4	-1024	-768	-1	-1	-1	-1	4		0	0						Untertest3.avi	0	880	547	72	111				0	Content		-72	-111	9841117	2822877657
9858	09:20:04.786	00:00:09.857	591	-1024	-768	-1	-1	-1	-1	4	-1024	-768	-1	-1	-1	-1	4		0	0						Untertest3.avi	0	880	547	72	111				0	Content		-72	-111	9857784	2822894324
9874	09:20:04.802	00:00:09.874	592	-1024	-768	-1	-1	-1	-1	4	-1024	-768	-1	-1	-1	-1	4		0	0						Untertest3.avi	0	880	547	72	111				0	Content		-72	-111	9874465	2822911005
9891	09:20:04.819	00:00:09.891	593	-1024	-768	-1	-1	-1	-1	4	-1024	-768	-1	-1	-1	-1	4		0	0						Untertest3.avi	0	880	547	72	111				0	Content		-72	-111	9891132	2822927672
9908	09:20:04.836	00:00:09.907	594	-1024	-768	-1	-1	-1	-1	4	-1024	-768	-1	-1	-1	-1	4		0	0						Untertest3.avi	0	880	547	72	111				0	Content		-72	-111	9907761	2822944301
9924	09:20:04.852	00:00:09.924	595	-1024	-768	-1	-1	-1	-1	4	-1024	-768	-1	-1	-1	-1	4		0	0						Untertest3.avi	0	880	547	72	111				0	Content		-72	-111	9924428	2822960968
9941	09:20:04.869	00:00:09.941	596	-1024	-768	-1	-1	-1	-1	4	-1024	-768	-1	-1	-1	-1	4		0	0						Untertest3.avi	0	880	547	72	111				0	Content		-72	-111	9941095	2822977635
9958	09:20:04.886	00:00:09.957	597	-1024	-768	-1	-1	-1	-1	4	-1024	-768	-1	-1	-1	-1	4		0	0						Untertest3.avi	0	880	547	72	111				0	Content		-72	-111	9957640	2822994180
9975	09:20:04.903	00:00:09.974	598	-1024	-768	-1	-1	-1	-1	4	-1024	-768	-1	-1	-1	-1	4		0	0						Untertest3.avi	0	880	547	72	111				0	Content		-72	-111	9974887	2823011427
9992	09:20:04.920	00:00:09.992	599	-1024	-768	-1	-1	-1	-1	4	-1024	-768	-1	-1	-1	-1	4		0	0						Untertest3.avi	0	880	547	72	111				0	Content		-72	-111	9992011	2823028551
10009	09:20:04.937	00:00:10.008	600	-1024	-768	-1	-1	-1	-1	4	-1024	-768	-1	-1	-1	-1	4		0	0						Untertest3.avi	0	880	547	72	111				0	Content		-72	-111	10008678	2823045218
10025	09:20:04.953	00:00:10.025	601	-1024	-768	-1	-1	-1	-1	4	-1024	-768	-1	-1	-1	-1	4		0	0						Untertest3.avi	0	880	547	72	111				0	Content		-72	-111	10025345	2823061885
10043	09:20:04.971	00:00:10.042	602	-1024	-768	-1	-1	-1	-1	4	-1024	-768	-1	-1	-1	-1	4		0	0						Untertest3.avi	0	880	547	72	111				0	Content		-72	-111	10042879	2823079419
10058	09:20:04.986	00:00:10.057	603	-1024	-768	-1	-1	-1	-1	4	-1024	-768	-1	-1	-1	-1	4		0	0						Untertest3.avi	0	880	547	72	111				0	Content		-72	-111	10057625	2823094165
10074	09:20:05.002	00:00:10.074	604	-1024	-768	-1	-1	-1	-1	4	-1024	-768	-1	-1	-1	-1	4		0	0						Untertest3.avi	0	880	547	72	111				0	Content		-72	-111	10074296	2823110836
10091	09:20:05.019	00:00:10.090	605	-1024	-768	-1	-1	-1	-1	4	-1024	-768	-1	-1	-1	-1	4		0	0						Untertest3.avi	0	880	547	72	111				0	Content		-72	-111	10090963	2823127503
10108	09:20:05.036	00:00:10.107	606	-1024	-768	-1	-1	-1	-1	4	-1024	-768	-1	-1	-1	-1	4		0	0						Untertest3.avi	0	880	547	72	111				0	Content		-72	-111	10107630	2823144170
10124	09:20:05.052	00:00:10.124	607	-1024	-768	-1	-1	-1	-1	4	-1024	-768	-1	-1	-1	-1	4		0	0						Untertest3.avi	0	880	547	72	111				0	Content		-72	-111	10124278	2823160818
10141	09:20:05.069	00:00:10.140	608	-1024	-768	-1	-1	-1	-1	4	-1024	-768	-1	-1	-1	-1	4		0	0						Untertest3.avi	0	880	547	72	111				0	Content		-72	-111	10140945	2823177485
10158	09:20:05.086	00:00:10.157	609	-1024	-768	-1	-1	-1	-1	4	-1024	-768	-1	-1	-1	-1	4		0	0						Untertest3.avi	0	880	547	72	111				0	Content		-72	-111	10157673	2823194213
10174	09:20:05.102	00:00:10.174	610	-1024	-768	-1	-1	-1	-1	4	-1024	-768	-1	-1	-1	-1	4		0	0						Untertest3.avi	0	880	547	72	111				0	Content		-72	-111	10174244	2823210784
10191	09:20:05.119	00:00:10.190	611	-1024	-768	-1	-1	-1	-1	4	-1024	-768	-1	-1	-1	-1	4		0	0						Untertest3.avi	0	880	547	72	111				0	Content		-72	-111	10190864	2823227404
10208	09:20:05.136	00:00:10.207	612	-1024	-768	-1	-1	-1	-1	4	-1024	-768	-1	-1	-1	-1	4		0	0						Untertest3.avi	0	880	547	72	111				0	Content		-72	-111	10207953	2823244493
10225	09:20:05.153	00:00:10.224	613	-1024	-768	-1	-1	-1	-1	4	-1024	-768	-1	-1	-1	-1	4		0	0						Untertest3.avi	0	880	547	72	111				0	Content		-72	-111	10224620	2823261160
10241	09:20:05.169	00:00:10.241	614	-1024	-768	-1	-1	-1	-1	4	-1024	-768	-1	-1	-1	-1	4		0	0						Untertest3.avi	0	880	547	72	111				0	Content		-72	-111	10241287	2823277827
10259	09:20:05.187	00:00:10.258	615	-1024	-768	-1	-1	-1	-1	4	-1024	-768	-1	-1	-1	-1	4		0	0						Untertest3.avi	0	880	547	72	111				0	Content		-72	-111	10258734	2823295274
10276	09:20:05.204	00:00:10.275	616	-1024	-768	-1	-1	-1	-1	4	-1024	-768	-1	-1	-1	-1	4		0	0						Untertest3.avi	0	880	547	72	111				0	Content		-72	-111	10275985	2823312525
10291	09:20:05.219	00:00:10.290	617	-1024	-768	-1	-1	-1	-1	4	-1024	-768	-1	-1	-1	-1	4		0	0						Untertest3.avi	0	880	547	72	111				0	Content		-72	-111	10290855	2823327395
10307	09:20:05.235	00:00:10.307	618	-1024	-768	-1	-1	-1	-1	4	-1024	-768	-1	-1	-1	-1	4		0	0						Untertest3.avi	0	880	547	72	111				0	Content		-72	-111	10307477	2823344017
10324	09:20:05.252	00:00:10.324	619	-1024	-768	-1	-1	-1	-1	4	-1024	-768	-1	-1	-1	-1	4		0	0						Untertest3.avi	0	880	547	72	111				0	Content		-72	-111	10324130	2823360670
10341	09:20:05.269	00:00:10.340	620	-1024	-768	-1	-1	-1	-1	4	-1024	-768	-1	-1	-1	-1	4		0	0						Untertest3.avi	0	880	547	72	111				0	Content		-72	-111	10340797	2823377337
10357	09:20:05.285	00:00:10.357	621	-1024	-768	-1	-1	-1	-1	4	-1024	-768	-1	-1	-1	-1	4		0	0						Untertest3.avi	0	880	547	72	111				0	Content		-72	-111	10357447	2823393987
10374	09:20:05.302	00:00:10.374	622	-1024	-768	-1	-1	-1	-1	4	-1024	-768	-1	-1	-1	-1	4		0	0						Untertest3.avi	0	880	547	72	111				0	Content		-72	-111	10374114	2823410654
10391	09:20:05.319	00:00:10.390	623	-1024	-768	-1	-1	-1	-1	4	-1024	-768	-1	-1	-1	-1	4		0	0						Untertest3.avi	0	880	547	72	111				0	Content		-72	-111	10390774	2823427314
10407	09:20:05.335	00:00:10.407	624	-1024	-768	-1	-1	-1	-1	4	-1024	-768	-1	-1	-1	-1	4		0	0						Untertest3.avi	0	880	547	72	111				0	Content		-72	-111	10407441	2823443981
10424	09:20:05.352	00:00:10.424	625	-1024	-768	-1	-1	-1	-1	4	-1024	-768	-1	-1	-1	-1	4		0	0						Untertest3.avi	0	880	547	72	111				0	Content		-72	-111	10424108	2823460648
10441	09:20:05.369	00:00:10.440	626	-1024	-768	-1	-1	-1	-1	4	-1024	-768	-1	-1	-1	-1	4		0	0						Untertest3.avi	0	880	547	72	111				0	Content		-72	-111	10440717	2823477257
10458	09:20:05.386	00:00:10.457	627	-1024	-768	-1	-1	-1	-1	4	-1024	-768	-1	-1	-1	-1	4		0	0						Untertest3.avi	0	880	547	72	111				0	Content		-72	-111	10457965	2823494505
10475	09:20:05.403	00:00:10.474	628	-1024	-768	-1	-1	-1	-1	4	-1024	-768	-1	-1	-1	-1	4		0	0						Untertest3.avi	0	880	547	72	111				0	Content		-72	-111	10474632	2823511172
10492	09:20:05.420	00:00:10.491	629	-1024	-768	-1	-1	-1	-1	4	-1024	-768	-1	-1	-1	-1	4		0	0						Untertest3.avi	0	880	547	72	111				0	Content		-72	-111	10491960	2823528500
10509	09:20:05.437	00:00:10.509	630	-1024	-768	-1	-1	-1	-1	4	-1024	-768	-1	-1	-1	-1	4		0	0						Untertest3.avi	0	880	547	72	111				0	Content		-72	-111	10509208	2823545748
10524	09:20:05.452	00:00:10.523	631	-1024	-768	-1	-1	-1	-1	4	-1024	-768	-1	-1	-1	-1	4		0	0						Untertest3.avi	0	880	547	72	111				0	Content		-72	-111	10523954	2823560494
10541	09:20:05.469	00:00:10.540	632	-1024	-768	-1	-1	-1	-1	4	-1024	-768	-1	-1	-1	-1	4		0	0						Untertest3.avi	0	880	547	72	111				0	Content		-72	-111	10540621	2823577161
10557	09:20:05.485	00:00:10.557	633	-1024	-768	-1	-1	-1	-1	4	-1024	-768	-1	-1	-1	-1	4		0	0						Untertest3.avi	0	880	547	72	111				0	Content		-72	-111	10557288	2823593828
10574	09:20:05.502	00:00:10.573	634	-1024	-768	-1	-1	-1	-1	4	-1024	-768	-1	-1	-1	-1	4		0	0						Untertest3.avi	0	880	547	72	111				0	Content		-72	-111	10573955	2823610495
10591	09:20:05.519	00:00:10.590	635	-1024	-768	-1	-1	-1	-1	4	-1024	-768	-1	-1	-1	-1	4		0	0						Untertest3.avi	0	880	547	72	111				0	Content		-72	-111	10590666	2823627206
10607	09:20:05.535	00:00:10.607	636	-1024	-768	-1	-1	-1	-1	4	-1024	-768	-1	-1	-1	-1	4		0	0						Untertest3.avi	0	880	547	72	111				0	Content		-72	-111	10607333	2823643873
10624	09:20:05.552	00:00:10.623	637	-1024	-768	-1	-1	-1	-1	4	-1024	-768	-1	-1	-1	-1	4		0	0						Untertest3.avi	0	880	547	72	111				0	Content		-72	-111	10623999	2823660539
10641	09:20:05.569	00:00:10.640	638	-1024	-768	-1	-1	-1	-1	4	-1024	-768	-1	-1	-1	-1	4		0	0						Untertest3.avi	0	880	547	72	111				0	Content		-72	-111	10640575	2823677115
10657	09:20:05.585	00:00:10.657	639	-1024	-768	-1	-1	-1	-1	4	-1024	-768	-1	-1	-1	-1	4		0	0						Untertest3.avi	0	880	547	72	111				0	Content		-72	-111	10657188	2823693728
10674	09:20:05.602	00:00:10.674	640	-1024	-768	-1	-1	-1	-1	4	-1024	-768	-1	-1	-1	-1	4		0	0						Untertest3.avi	0	880	547	72	111				0	Content		-72	-111	10674271	2823710811
10691	09:20:05.619	00:00:10.690	641	-1024	-768	-1	-1	-1	-1	4	-1024	-768	-1	-1	-1	-1	4		0	0						Untertest3.avi	0	880	547	72	111				0	Content		-72	-111	10690938	2823727478
10708	09:20:05.636	00:00:10.707	642	-1024	-768	-1	-1	-1	-1	4	-1024	-768	-1	-1	-1	-1	4		0	0						Untertest3.avi	0	880	547	72	111				0	Content		-72	-111	10707605	2823744145
10725	09:20:05.653	00:00:10.725	643	-1024	-768	-1	-1	-1	-1	4	-1024	-768	-1	-1	-1	-1	4		0	0						Untertest3.avi	0	880	547	72	111				0	Content		-72	-111	10725058	2823761598
10742	09:20:05.670	00:00:10.742	644	-1024	-768	-1	-1	-1	-1	4	-1024	-768	-1	-1	-1	-1	4		0	0						Untertest3.avi	0	880	547	72	111				0	Content		-72	-111	10742430	2823778970
10757	09:20:05.685	00:00:10.757	645	-1024	-768	-1	-1	-1	-1	4	-1024	-768	-1	-1	-1	-1	4		0	0						Untertest3.avi	0	880	547	72	111				0	Content		-72	-111	10757176	2823793716
10774	09:20:05.702	00:00:10.773	646	-1024	-768	-1	-1	-1	-1	4	-1024	-768	-1	-1	-1	-1	4		0	0						Untertest3.avi	0	880	547	72	111				0	Content		-72	-111	10773798	2823810338
10791	09:20:05.719	00:00:10.790	647	-1024	-768	-1	-1	-1	-1	4	-1024	-768	-1	-1	-1	-1	4		0	0						Untertest3.avi	0	880	547	72	111				0	Content		-72	-111	10790514	2823827054
10807	09:20:05.735	00:00:10.807	648	-1024	-768	-1	-1	-1	-1	4	-1024	-768	-1	-1	-1	-1	4		0	0						Untertest3.avi	0	880	547	72	111				0	Content		-72	-111	10807181	2823843721
10824	09:20:05.752	00:00:10.823	649	-1024	-768	-1	-1	-1	-1	4	-1024	-768	-1	-1	-1	-1	4		0	0						Untertest3.avi	0	880	547	72	111				0	Content		-72	-111	10823800	2823860340
10840	09:20:05.768	00:00:10.840	650	-1024	-768	-1	-1	-1	-1	4	-1024	-768	-1	-1	-1	-1	4		0	0						Untertest3.avi	0	880	547	72	111				0	Content		-72	-111	10840467	2823877007
10857	09:20:05.785	00:00:10.857	651	-1024	-768	-1	-1	-1	-1	4	-1024	-768	-1	-1	-1	-1	4		0	0						Untertest3.avi	0	880	547	72	111				0	Content		-72	-111	10857120	2823893660
10874	09:20:05.802	00:00:10.873	652	-1024	-768	-1	-1	-1	-1	4	-1024	-768	-1	-1	-1	-1	4		0	0						Untertest3.avi	0	880	547	72	111				0	Content		-72	-111	10873787	2823910327
10890	09:20:05.818	00:00:10.890	653	-1024	-768	-1	-1	-1	-1	4	-1024	-768	-1	-1	-1	-1	4		0	0						Untertest3.avi	0	880	547	72	111				0	Content		-72	-111	10890454	2823926994
10907	09:20:05.835	00:00:10.907	654	-1024	-768	-1	-1	-1	-1	4	-1024	-768	-1	-1	-1	-1	4		0	0						Untertest3.avi	0	880	547	72	111				0	Content		-72	-111	10907042	2823943582
10924	09:20:05.852	00:00:10.924	655	-1024	-768	-1	-1	-1	-1	4	-1024	-768	-1	-1	-1	-1	4		0	0						Untertest3.avi	0	880	547	72	111				0	Content		-72	-111	10924290	2823960830
10942	09:20:05.870	00:00:10.941	656	-1024	-768	-1	-1	-1	-1	4	-1024	-768	-1	-1	-1	-1	4		0	0						Untertest3.avi	0	880	547	72	111				0	Content		-72	-111	10941661	2823978201
10959	09:20:05.887	00:00:10.958	657	-1024	-768	-1	-1	-1	-1	4	-1024	-768	-1	-1	-1	-1	4		0	0						Untertest3.avi	0	880	547	72	111				0	Content		-72	-111	10958908	2823995448
10974	09:20:05.902	00:00:10.973	658	-1024	-768	-1	-1	-1	-1	4	-1024	-768	-1	-1	-1	-1	4		0	0						Untertest3.avi	0	880	547	72	111				0	Content		-72	-111	10973658	2824010198
10990	09:20:05.918	00:00:10.990	659	-1024	-768	-1	-1	-1	-1	4	-1024	-768	-1	-1	-1	-1	4		0	0						Untertest3.avi	0	880	547	72	111				0	Content		-72	-111	10990345	2824026885
11007	09:20:05.935	00:00:11.007	660	-1024	-768	-1	-1	-1	-1	4	-1024	-768	-1	-1	-1	-1	4		0	0						Untertest3.avi	0	880	547	72	111				0	Content		-72	-111	11007013	2824043553
11024	09:20:05.952	00:00:11.023	661	-1024	-768	-1	-1	-1	-1	4	-1024	-768	-1	-1	-1	-1	4		0	0						Untertest3.avi	0	880	547	72	111				0	Content		-72	-111	11023674	2824060214
11040	09:20:05.968	00:00:11.040	662	-1024	-768	-1	-1	-1	-1	4	-1024	-768	-1	-1	-1	-1	4		0	0						Untertest3.avi	0	880	547	72	111				0	Content		-72	-111	11040341	2824076881
11057	09:20:05.985	00:00:11.057	663	-1024	-768	-1	-1	-1	-1	4	-1024	-768	-1	-1	-1	-1	4		0	0						Untertest3.avi	0	880	547	72	111				0	Content		-72	-111	11057084	2824093624
11074	09:20:06.002	00:00:11.073	664	-1024	-768	-1	-1	-1	-1	4	-1024	-768	-1	-1	-1	-1	4		0	0						Untertest3.avi	0	880	547	72	111				0	Content		-72	-111	11073653	2824110193
11091	09:20:06.019	00:00:11.090	665	-1024	-768	-1	-1	-1	-1	4	-1024	-768	-1	-1	-1	-1	4		0	0						Untertest3.avi	0	880	547	72	111				0	Content		-72	-111	11090589	2824127129
11107	09:20:06.035	00:00:11.107	666	-1024	-768	-1	-1	-1	-1	4	-1024	-768	-1	-1	-1	-1	4		0	0						Untertest3.avi	0	880	547	72	111				0	Content		-72	-111	11107256	2824143796
11124	09:20:06.052	00:00:11.124	667	-1024	-768	-1	-1	-1	-1	4	-1024	-768	-1	-1	-1	-1	4		0	0						Untertest3.avi	0	880	547	72	111				0	Content		-72	-111	11124149	2824160689
11141	09:20:06.069	00:00:11.141	668	-1024	-768	-1	-1	-1	-1	4	-1024	-768	-1	-1	-1	-1	4		0	0						Untertest3.avi	0	880	547	72	111				0	Content		-72	-111	11141458	2824177998
11158	09:20:06.086	00:00:11.158	669	-1024	-768	-1	-1	-1	-1	4	-1024	-768	-1	-1	-1	-1	4		0	0						Untertest3.avi	0	880	547	72	111				0	Content		-72	-111	11158125	2824194665
11175	09:20:06.103	00:00:11.175	670	-1024	-768	-1	-1	-1	-1	4	-1024	-768	-1	-1	-1	-1	4		0	0						Untertest3.avi	0	880	547	72	111				0	Content		-72	-111	11175389	2824211929
11190	09:20:06.118	00:00:11.190	671	-1024	-768	-1	-1	-1	-1	4	-1024	-768	-1	-1	-1	-1	4		0	0						Untertest3.avi	0	880	547	72	111				0	Content		-72	-111	11190261	2824226801
11207	09:20:06.135	00:00:11.206	672	-1024	-768	-1	-1	-1	-1	4	-1024	-768	-1	-1	-1	-1	4		0	0						Untertest3.avi	0	880	547	72	111				0	Content		-72	-111	11206883	2824243423
11224	09:20:06.152	00:00:11.223	673	-1024	-768	-1	-1	-1	-1	4	-1024	-768	-1	-1	-1	-1	4		0	0						Untertest3.avi	0	880	547	72	111				0	Content		-72	-111	11223536	2824260076
11240	09:20:06.168	00:00:11.240	674	-1024	-768	-1	-1	-1	-1	4	-1024	-768	-1	-1	-1	-1	4		0	0						Untertest3.avi	0	880	547	72	111				0	Content		-72	-111	11240204	2824276744
11257	09:20:06.185	00:00:11.256	675	-1024	-768	-1	-1	-1	-1	4	-1024	-768	-1	-1	-1	-1	4		0	0						Untertest3.avi	0	880	547	72	111				0	Content		-72	-111	11256862	2824293402
11274	09:20:06.202	00:00:11.273	676	-1024	-768	-1	-1	-1	-1	4	-1024	-768	-1	-1	-1	-1	4		0	0						Untertest3.avi	0	880	547	72	111				0	Content		-72	-111	11273529	2824310069
11290	09:20:06.218	00:00:11.290	677	-1024	-768	-1	-1	-1	-1	4	-1024	-768	-1	-1	-1	-1	4		0	0						Untertest3.avi	0	880	547	72	111				0	Content		-72	-111	11290146	2824326686
11307	09:20:06.235	00:00:11.306	678	-1024	-768	-1	-1	-1	-1	4	-1024	-768	-1	-1	-1	-1	4		0	0						Untertest3.avi	0	880	547	72	111				0	Content		-72	-111	11306813	2824343353
11323	09:20:06.251	00:00:11.323	679	-1024	-768	-1	-1	-1	-1	4	-1024	-768	-1	-1	-1	-1	4		0	0						Untertest3.avi	0	880	547	72	111				0	Content		-72	-111	11323480	2824360020
11340	09:20:06.268	00:00:11.340	680	-1024	-768	-1	-1	-1	-1	4	-1024	-768	-1	-1	-1	-1	4		0	0						Untertest3.avi	0	880	547	72	111				0	Content		-72	-111	11340364	2824376904
11357	09:20:06.285	00:00:11.357	681	-1024	-768	-1	-1	-1	-1	4	-1024	-768	-1	-1	-1	-1	4		0	0						Untertest3.avi	0	880	547	72	111				0	Content		-72	-111	11357031	2824393571
11374	09:20:06.302	00:00:11.374	682	-1024	-768	-1	-1	-1	-1	4	-1024	-768	-1	-1	-1	-1	4		0	0						Untertest3.avi	0	880	547	72	111				0	Content		-72	-111	11374020	2824410560
11391	09:20:06.319	00:00:11.390	683	-1024	-768	-1	-1	-1	-1	4	-1024	-768	-1	-1	-1	-1	4		0	0						Untertest3.avi	0	880	547	72	111				0	Content		-72	-111	11390687	2824427227
11407	09:20:06.335	00:00:11.407	684	-1024	-768	-1	-1	-1	-1	4	-1024	-768	-1	-1	-1	-1	4		0	0						Untertest3.avi	0	880	547	72	111				0	Content		-72	-111	11407354	2824443894
11425	09:20:06.353	00:00:11.424	685	-1024	-768	-1	-1	-1	-1	4	-1024	-768	-1	-1	-1	-1	4		0	0						Untertest3.avi	0	880	547	72	111				0	Content		-72	-111	11424617	2824461157
11441	09:20:06.369	00:00:11.440	686	-1024	-768	-1	-1	-1	-1	4	-1024	-768	-1	-1	-1	-1	4		0	0						Untertest3.avi	0	880	547	72	111				0	Content		-72	-111	11440679	2824477219
11457	09:20:06.385	00:00:11.457	687	-1024	-768	-1	-1	-1	-1	4	-1024	-768	-1	-1	-1	-1	4		0	0						Untertest3.avi	0	880	547	72	111				0	Content		-72	-111	11457347	2824493887
11474	09:20:06.402	00:00:11.473	688	-1024	-768	-1	-1	-1	-1	4	-1024	-768	-1	-1	-1	-1	4		0	0						Untertest3.avi	0	880	547	72	111				0	Content		-72	-111	11473668	2824510208
11490	09:20:06.418	00:00:11.490	689	-1024	-768	-1	-1	-1	-1	4	-1024	-768	-1	-1	-1	-1	4		0	0						Untertest3.avi	0	880	547	72	111				0	Content		-72	-111	11490335	2824526875
11507	09:20:06.435	00:00:11.506	690	-1024	-768	-1	-1	-1	-1	4	-1024	-768	-1	-1	-1	-1	4		0	0						Untertest3.avi	0	880	547	72	111				0	Content		-72	-111	11506734	2824543274
11523	09:20:06.451	00:00:11.523	691	-1024	-768	-1	-1	-1	-1	4	-1024	-768	-1	-1	-1	-1	4		0	0						Untertest3.avi	0	880	547	72	111				0	Content		-72	-111	11523360	2824559900
11540	09:20:06.468	00:00:11.539	692	-1024	-768	-1	-1	-1	-1	4	-1024	-768	-1	-1	-1	-1	4		0	0						Untertest3.avi	0	880	547	72	111				0	Content		-72	-111	11539982	2824576522
11557	09:20:06.485	00:00:11.556	693	-1024	-768	-1	-1	-1	-1	4	-1024	-768	-1	-1	-1	-1	4		0	0						Untertest3.avi	0	880	547	72	111				0	Content		-72	-111	11556649	2824593189
11573	09:20:06.501	00:00:11.573	694	-1024	-768	-1	-1	-1	-1	4	-1024	-768	-1	-1	-1	-1	4		0	0						Untertest3.avi	0	880	547	72	111				0	Content		-72	-111	11573313	2824609853
11590	09:20:06.518	00:00:11.589	695	-1024	-768	-1	-1	-1	-1	4	-1024	-768	-1	-1	-1	-1	4		0	0						Untertest3.avi	0	880	547	72	111				0	Content		-72	-111	11589980	2824626520
11607	09:20:06.535	00:00:11.606	696	-1024	-768	-1	-1	-1	-1	4	-1024	-768	-1	-1	-1	-1	4		0	0						Untertest3.avi	0	880	547	72	111				0	Content		-72	-111	11606812	2824643352
11623	09:20:06.551	00:00:11.623	697	-1024	-768	-1	-1	-1	-1	4	-1024	-768	-1	-1	-1	-1	4		0	0						Untertest3.avi	0	880	547	72	111				0	Content		-72	-111	11623479	2824660019
11640	09:20:06.568	00:00:11.640	698	-1024	-768	-1	-1	-1	-1	4	-1024	-768	-1	-1	-1	-1	4		0	0						Untertest3.avi	0	880	547	72	111				0	Content		-72	-111	11640146	2824676686
11657	09:20:06.585	00:00:11.657	699	-1024	-768	-1	-1	-1	-1	4	-1024	-768	-1	-1	-1	-1	4		0	0						Untertest3.avi	0	880	547	72	111				0	Content		-72	-111	11657309	2824693849
11674	09:20:06.602	00:00:11.673	700	-1024	-768	-1	-1	-1	-1	4	-1024	-768	-1	-1	-1	-1	4		0	0						Untertest3.avi	0	880	547	72	111				0	Content		-72	-111	11673976	2824710516
11691	09:20:06.619	00:00:11.691	701	-1024	-768	-1	-1	-1	-1	4	-1024	-768	-1	-1	-1	-1	4		0	0						Untertest3.avi	0	880	547	72	111				0	Content		-72	-111	11691093	2824727633
11708	09:20:06.636	00:00:11.708	702	-1024	-768	-1	-1	-1	-1	4	-1024	-768	-1	-1	-1	-1	4		0	0						Untertest3.avi	0	880	547	72	111				0	Content		-72	-111	11708468	2824745008
11723	09:20:06.651	00:00:11.723	703	-1024	-768	-1	-1	-1	-1	4	-1024	-768	-1	-1	-1	-1	4		0	0						Untertest3.avi	0	880	547	72	111				0	Content		-72	-111	11723216	2824759756
11740	09:20:06.668	00:00:11.739	704	-1024	-768	-1	-1	-1	-1	4	-1024	-768	-1	-1	-1	-1	4		0	0						Untertest3.avi	0	880	547	72	111				0	Content		-72	-111	11739838	2824776378
11756	09:20:06.684	00:00:11.756	705	-1024	-768	-1	-1	-1	-1	4	-1024	-768	-1	-1	-1	-1	4		0	0						Untertest3.avi	0	880	547	72	111				0	Content		-72	-111	11756490	2824793030
11773	09:20:06.701	00:00:11.773	706	-1024	-768	-1	-1	-1	-1	4	-1024	-768	-1	-1	-1	-1	4		0	0						Untertest3.avi	0	880	547	72	111				0	Content		-72	-111	11773157	2824809697
11790	09:20:06.718	00:00:11.789	707	-1024	-768	-1	-1	-1	-1	4	-1024	-768	-1	-1	-1	-1	4		0	0						Untertest3.avi	0	880	547	72	111				0	Content		-72	-111	11789808	2824826348
11806	09:20:06.734	00:00:11.806	708	-1024	-768	-1	-1	-1	-1	4	-1024	-768	-1	-1	-1	-1	4		0	0						Untertest3.avi	0	880	547	72	111				0	Content		-72	-111	11806475	2824843015
11823	09:20:06.751	00:00:11.823	709	-1024	-768	-1	-1	-1	-1	4	-1024	-768	-1	-1	-1	-1	4		0	0						Untertest3.avi	0	880	547	72	111				0	Content		-72	-111	11823136	2824859676
11840	09:20:06.768	00:00:11.839	710	-1024	-768	-1	-1	-1	-1	4	-1024	-768	-1	-1	-1	-1	4		0	0						Untertest3.avi	0	880	547	72	111				0	Content		-72	-111	11839803	2824876343
11856	09:20:06.784	00:00:11.856	711	-1024	-768	-1	-1	-1	-1	4	-1024	-768	-1	-1	-1	-1	4		0	0						Untertest3.avi	0	880	547	72	111				0	Content		-72	-111	11856470	2824893010
11873	09:20:06.801	00:00:11.873	712	-1024	-768	-1	-1	-1	-1	4	-1024	-768	-1	-1	-1	-1	4		0	0						Untertest3.avi	0	880	547	72	111				0	Content		-72	-111	11873076	2824909616
11890	09:20:06.818	00:00:11.890	713	-1024	-768	-1	-1	-1	-1	4	-1024	-768	-1	-1	-1	-1	4		0	0						Untertest3.avi	0	880	547	72	111				0	Content		-72	-111	11890322	2824926862
11908	09:20:06.836	00:00:11.907	714	-1024	-768	-1	-1	-1	-1	4	-1024	-768	-1	-1	-1	-1	4		0	0						Untertest3.avi	0	880	547	72	111				0	Content		-72	-111	11907581	2824944121
11925	09:20:06.853	00:00:11.924	715	-1024	-768	-1	-1	-1	-1	4	-1024	-768	-1	-1	-1	-1	4		0	0						Untertest3.avi	0	880	547	72	111				0	Content		-72	-111	11924953	2824961493
11940	09:20:06.868	00:00:11.939	716	-1024	-768	-1	-1	-1	-1	4	-1024	-768	-1	-1	-1	-1	4		0	0						Untertest3.avi	0	880	547	72	111				0	Content		-72	-111	11939691	2824976231
11956	09:20:06.884	00:00:11.956	717	-1024	-768	-1	-1	-1	-1	4	-1024	-768	-1	-1	-1	-1	4		0	0						Untertest3.avi	0	880	547	72	111				0	Content		-72	-111	11956378	2824992918
11973	09:20:06.901	00:00:11.973	718	-1024	-768	-1	-1	-1	-1	4	-1024	-768	-1	-1	-1	-1	4		0	0						Untertest3.avi	0	880	547	72	111				0	Content		-72	-111	11973045	2825009585
11990	09:20:06.918	00:00:11.989	719	-1024	-768	-1	-1	-1	-1	4	-1024	-768	-1	-1	-1	-1	4		0	0						Untertest3.avi	0	880	547	72	111				0	Content		-72	-111	11989713	2825026253
12006	09:20:06.934	00:00:12.006	720	-1024	-768	-1	-1	-1	-1	4	-1024	-768	-1	-1	-1	-1	4		0	0						Untertest3.avi	0	880	547	72	111				0	Content		-72	-111	12006380	2825042920
12023	09:20:06.951	00:00:12.022	721	-1024	-768	-1	-1	-1	-1	4	-1024	-768	-1	-1	-1	-1	4		0	0						Untertest3.avi	0	880	547	72	111				0	Content		-72	-111	12022988	2825059528
12040	09:20:06.968	00:00:12.039	722	-1024	-768	-1	-1	-1	-1	4	-1024	-768	-1	-1	-1	-1	4		0	0						Untertest3.avi	0	880	547	72	111				0	Content		-72	-111	12039556	2825076096
12056	09:20:06.984	00:00:12.056	723	-1024	-768	-1	-1	-1	-1	4	-1024	-768	-1	-1	-1	-1	4		0	0						Untertest3.avi	0	880	547	72	111				0	Content		-72	-111	12056304	2825092844
12073	09:20:07.001	00:00:12.073	724	-1024	-768	-1	-1	-1	-1	4	-1024	-768	-1	-1	-1	-1	4		0	0						Untertest3.avi	0	880	547	72	111				0	Content		-72	-111	12073386	2825109926
12090	09:20:07.018	00:00:12.090	725	-1024	-768	-1	-1	-1	-1	4	-1024	-768	-1	-1	-1	-1	4		0	0						Untertest3.avi	0	880	547	72	111				0	Content		-72	-111	12090053	2825126593
12107	09:20:07.035	00:00:12.106	726	-1024	-768	-1	-1	-1	-1	4	-1024	-768	-1	-1	-1	-1	4		0	0						Untertest3.avi	0	880	547	72	111				0	Content		-72	-111	12106720	2825143260
12124	09:20:07.052	00:00:12.124	727	-1024	-768	-1	-1	-1	-1	4	-1024	-768	-1	-1	-1	-1	4		0	0						Untertest3.avi	0	880	547	72	111				0	Content		-72	-111	12124171	2825160711
12141	09:20:07.069	00:00:12.141	728	-1024	-768	-1	-1	-1	-1	4	-1024	-768	-1	-1	-1	-1	4		0	0						Untertest3.avi	0	880	547	72	111				0	Content		-72	-111	12141421	2825177961
12156	09:20:07.084	00:00:12.156	729	-1024	-768	-1	-1	-1	-1	4	-1024	-768	-1	-1	-1	-1	4		0	0						Untertest3.avi	0	880	547	72	111				0	Content		-72	-111	12156293	2825192833
12173	09:20:07.101	00:00:12.172	730	-1024	-768	-1	-1	-1	-1	4	-1024	-768	-1	-1	-1	-1	4		0	0						Untertest3.avi	0	880	547	72	111				0	Content		-72	-111	12172790	2825209330
12190	09:20:07.118	00:00:12.189	731	-1024	-768	-1	-1	-1	-1	4	-1024	-768	-1	-1	-1	-1	4		0	0						Untertest3.avi	0	880	547	72	111				0	Content		-72	-111	12189505	2825226045
12206	09:20:07.134	00:00:12.206	732	-1024	-768	-1	-1	-1	-1	4	-1024	-768	-1	-1	-1	-1	4		0	0						Untertest3.avi	0	880	547	72	111				0	Content		-72	-111	12206172	2825242712
12223	09:20:07.151	00:00:12.222	733	-1024	-768	-1	-1	-1	-1	4	-1024	-768	-1	-1	-1	-1	4		0	0						Untertest3.avi	0	880	547	72	111				0	Content		-72	-111	12222851	2825259391
12240	09:20:07.168	00:00:12.239	734	-1024	-768	-1	-1	-1	-1	4	-1024	-768	-1	-1	-1	-1	4		0	0						Untertest3.avi	0	880	547	72	111				0	Content		-72	-111	12239518	2825276058
12256	09:20:07.184	00:00:12.256	735	-1024	-768	-1	-1	-1	-1	4	-1024	-768	-1	-1	-1	-1	4		0	0						Untertest3.avi	0	880	547	72	111				0	Content		-72	-111	12256152	2825292692
12273	09:20:07.201	00:00:12.272	736	-1024	-768	-1	-1	-1	-1	4	-1024	-768	-1	-1	-1	-1	4		0	0						Untertest3.avi	0	880	547	72	111				0	Content		-72	-111	12272819	2825309359
12289	09:20:07.217	00:00:12.289	737	-1024	-768	-1	-1	-1	-1	4	-1024	-768	-1	-1	-1	-1	4		0	0						Untertest3.avi	0	880	547	72	111				0	Content		-72	-111	12289486	2825326026
12306	09:20:07.234	00:00:12.306	738	-1024	-768	-1	-1	-1	-1	4	-1024	-768	-1	-1	-1	-1	4		0	0						Untertest3.avi	0	880	547	72	111				0	Content		-72	-111	12306380	2825342920
12323	09:20:07.251	00:00:12.323	739	-1024	-768	-1	-1	-1	-1	4	-1024	-768	-1	-1	-1	-1	4		0	0						Untertest3.avi	0	880	547	72	111				0	Content		-72	-111	12323047	2825359587
12340	09:20:07.268	00:00:12.340	740	-1024	-768	-1	-1	-1	-1	4	-1024	-768	-1	-1	-1	-1	4		0	0						Untertest3.avi	0	880	547	72	111				0	Content		-72	-111	12340159	2825376699
12357	09:20:07.285	00:00:12.356	741	-1024	-768	-1	-1	-1	-1	4	-1024	-768	-1	-1	-1	-1	4		0	0						Untertest3.avi	0	880	547	72	111				0	Content		-72	-111	12356826	2825393366
12374	09:20:07.302	00:00:12.374	742	-1024	-768	-1	-1	-1	-1	4	-1024	-768	-1	-1	-1	-1	4		0	0						Untertest3.avi	0	880	547	72	111				0	Content		-72	-111	12374018	2825410558
12391	09:20:07.319	00:00:12.391	743	-1024	-768	-1	-1	-1	-1	4	-1024	-768	-1	-1	-1	-1	4		0	0						Untertest3.avi	0	880	547	72	111				0	Content		-72	-111	12391263	2825427803
12406	09:20:07.334	00:00:12.406	744	-1024	-768	-1	-1	-1	-1	4	-1024	-768	-1	-1	-1	-1	4		0	0						Untertest3.avi	0	880	547	72	111				0	Content		-72	-111	12406010	2825442550
12423	09:20:07.351	00:00:12.422	745	-1024	-768	-1	-1	-1	-1	4	-1024	-768	-1	-1	-1	-1	4		0	0						Untertest3.avi	0	880	547	72	111				0	Content		-72	-111	12422696	2825459236
12439	09:20:07.367	00:00:12.439	746	-1024	-768	-1	-1	-1	-1	4	-1024	-768	-1	-1	-1	-1	4		0	0						Untertest3.avi	0	880	547	72	111				0	Content		-72	-111	12439363	2825475903
12456	09:20:07.384	00:00:12.456	747	-1024	-768	-1	-1	-1	-1	4	-1024	-768	-1	-1	-1	-1	4		0	0						Untertest3.avi	0	880	547	72	111				0	Content		-72	-111	12456023	2825492563
12473	09:20:07.401	00:00:12.472	748	-1024	-768	-1	-1	-1	-1	4	-1024	-768	-1	-1	-1	-1	4		0	0						Untertest3.avi	0	880	547	72	111				0	Content		-72	-111	12472690	2825509230
12489	09:20:07.417	00:00:12.489	749	-1024	-768	-1	-1	-1	-1	4	-1024	-768	-1	-1	-1	-1	4		0	0						Untertest3.avi	0	880	547	72	111				0	Content		-72	-111	12489432	2825525972
12506	09:20:07.434	00:00:12.506	750	-1024	-768	-1	-1	-1	-1	4	-1024	-768	-1	-1	-1	-1	4		0	0						Untertest3.avi	0	880	547	72	111				0	Content		-72	-111	12506001	2825542541
12523	09:20:07.451	00:00:12.522	751	-1024	-768	-1	-1	-1	-1	4	-1024	-768	-1	-1	-1	-1	4		0	0						Untertest3.avi	0	880	547	72	111				0	Content		-72	-111	12522936	2825559476
12540	09:20:07.468	00:00:12.539	752	-1024	-768	-1	-1	-1	-1	4	-1024	-768	-1	-1	-1	-1	4		0	0						Untertest3.avi	0	880	547	72	111				0	Content		-72	-111	12539603	2825576143
12556	09:20:07.484	00:00:12.556	753	-1024	-768	-1	-1	-1	-1	4	-1024	-768	-1	-1	-1	-1	4		0	0						Untertest3.avi	0	880	547	72	111				0	Content		-72	-111	12556492	2825593032
12574	09:20:07.502	00:00:12.573	754	-1024	-768	-1	-1	-1	-1	4	-1024	-768	-1	-1	-1	-1	4		0	0						Untertest3.avi	0	880	547	72	111				0	Content		-72	-111	12573863	2825610403
12590	09:20:07.518	00:00:12.589	755	-1024	-768	-1	-1	-1	-1	4	-1024	-768	-1	-1	-1	-1	4		0	0						Untertest3.avi	0	880	547	72	111				0	Content		-72	-111	12589861	2825626401
12607	09:20:07.535	00:00:12.606	756	-1024	-768	-1	-1	-1	-1	4	-1024	-768	-1	-1	-1	-1	4		0	0						Untertest3.avi	0	880	547	72	111				0	Content		-72	-111	12606528	2825643068
12622	09:20:07.550	00:00:12.622	757	-1024	-768	-1	-1	-1	-1	4	-1024	-768	-1	-1	-1	-1	4		0	0						Untertest3.avi	0	880	547	72	111				0	Content		-72	-111	12622481	2825659021
12639	09:20:07.567	00:00:12.639	758	-1024	-768	-1	-1	-1	-1	4	-1024	-768	-1	-1	-1	-1	4		0	0						Untertest3.avi	0	880	547	72	111				0	Content		-72	-111	12639239	2825675779
12656	09:20:07.584	00:00:12.655	759	-1024	-768	-1	-1	-1	-1	4	-1024	-768	-1	-1	-1	-1	4		0	0						Untertest3.avi	0	880	547	72	111				0	Content		-72	-111	12655884	2825692424
12673	09:20:07.601	00:00:12.672	760	-1024	-768	-1	-1	-1	-1	4	-1024	-768	-1	-1	-1	-1	4		0	0						Untertest3.avi	0	880	547	72	111				0	Content		-72	-111	12672551	2825709091
12689	09:20:07.617	00:00:12.689	761	-1024	-768	-1	-1	-1	-1	4	-1024	-768	-1	-1	-1	-1	4		0	0						Untertest3.avi	0	880	547	72	111				0	Content		-72	-111	12689199	2825725739
12706	09:20:07.634	00:00:12.705	762	-1024	-768	-1	-1	-1	-1	4	-1024	-768	-1	-1	-1	-1	4		0	0						Untertest3.avi	0	880	547	72	111				0	Content		-72	-111	12705866	2825742406
12723	09:20:07.651	00:00:12.722	763	-1024	-768	-1	-1	-1	-1	4	-1024	-768	-1	-1	-1	-1	4		0	0						Untertest3.avi	0	880	547	72	111				0	Content		-72	-111	12722518	2825759058
12739	09:20:07.667	00:00:12.739	764	-1024	-768	-1	-1	-1	-1	4	-1024	-768	-1	-1	-1	-1	4		0	0						Untertest3.avi	0	880	547	72	111				0	Content		-72	-111	12739185	2825775725
12756	09:20:07.684	00:00:12.755	765	-1024	-768	-1	-1	-1	-1	4	-1024	-768	-1	-1	-1	-1	4		0	0						Untertest3.avi	0	880	547	72	111				0	Content		-72	-111	12755852	2825792392
12773	09:20:07.701	00:00:12.772	766	-1024	-768	-1	-1	-1	-1	4	-1024	-768	-1	-1	-1	-1	4		0	0						Untertest3.avi	0	880	547	72	111				0	Content		-72	-111	12772519	2825809059
12789	09:20:07.717	00:00:12.789	767	-1024	-768	-1	-1	-1	-1	4	-1024	-768	-1	-1	-1	-1	4		0	0						Untertest3.avi	0	880	547	72	111				0	Content		-72	-111	12789089	2825825629
12806	09:20:07.734	00:00:12.806	768	-1024	-768	-1	-1	-1	-1	4	-1024	-768	-1	-1	-1	-1	4		0	0						Untertest3.avi	0	880	547	72	111				0	Content		-72	-111	12806335	2825842875
12824	09:20:07.752	00:00:12.823	769	-1024	-768	-1	-1	-1	-1	4	-1024	-768	-1	-1	-1	-1	4		0	0						Untertest3.avi	0	880	547	72	111				0	Content		-72	-111	12823708	2825860248
12840	09:20:07.768	00:00:12.839	770	-1024	-768	-1	-1	-1	-1	4	-1024	-768	-1	-1	-1	-1	4		0	0						Untertest3.avi	0	880	547	72	111				0	Content		-72	-111	12839706	2825876246
12856	09:20:07.784	00:00:12.856	771	-1024	-768	-1	-1	-1	-1	4	-1024	-768	-1	-1	-1	-1	4		0	0						Untertest3.avi	0	880	547	72	111				0	Content		-72	-111	12856374	2825892914
12873	09:20:07.801	00:00:12.872	772	-1024	-768	-1	-1	-1	-1	4	-1024	-768	-1	-1	-1	-1	4		0	0						Untertest3.avi	0	880	547	72	111				0	Content		-72	-111	12872663	2825909203
12889	09:20:07.817	00:00:12.889	773	-1024	-768	-1	-1	-1	-1	4	-1024	-768	-1	-1	-1	-1	4		0	0						Untertest3.avi	0	880	547	72	111				0	Content		-72	-111	12889330	2825925870
12906	09:20:07.834	00:00:12.905	774	-1024	-768	-1	-1	-1	-1	4	-1024	-768	-1	-1	-1	-1	4		0	0						Untertest3.avi	0	880	547	72	111				0	Content		-72	-111	12905702	2825942242
12922	09:20:07.850	00:00:12.922	775	-1024	-768	-1	-1	-1	-1	4	-1024	-768	-1	-1	-1	-1	4		0	0						Untertest3.avi	0	880	547	72	111				0	Content		-72	-111	12922322	2825958862
12939	09:20:07.867	00:00:12.939	776	-1024	-768	-1	-1	-1	-1	4	-1024	-768	-1	-1	-1	-1	4		0	0						Untertest3.avi	0	880	547	72	111				0	Content		-72	-111	12939015	2825975555
12956	09:20:07.884	00:00:12.955	777	-1024	-768	-1	-1	-1	-1	4	-1024	-768	-1	-1	-1	-1	4		0	0						Untertest3.avi	0	880	547	72	111				0	Content		-72	-111	12955682	2825992222
12972	09:20:07.900	00:00:12.972	778	-1024	-768	-1	-1	-1	-1	4	-1024	-768	-1	-1	-1	-1	4		0	0						Untertest3.avi	0	880	547	72	111				0	Content		-72	-111	12972313	2826008853
12989	09:20:07.917	00:00:12.988	779	-1024	-768	-1	-1	-1	-1	4	-1024	-768	-1	-1	-1	-1	4		0	0						Untertest3.avi	0	880	547	72	111				0	Content		-72	-111	12988980	2826025520
13006	09:20:07.934	00:00:13.005	780	-1024	-768	-1	-1	-1	-1	4	-1024	-768	-1	-1	-1	-1	4		0	0						Untertest3.avi	0	880	547	72	111				0	Content		-72	-111	13005844	2826042384
13023	09:20:07.951	00:00:13.022	781	-1024	-768	-1	-1	-1	-1	4	-1024	-768	-1	-1	-1	-1	4		0	0						Untertest3.avi	0	880	547	72	111				0	Content		-72	-111	13022511	2826059051
13039	09:20:07.967	00:00:13.039	782	-1024	-768	-1	-1	-1	-1	4	-1024	-768	-1	-1	-1	-1	4		0	0						Untertest3.avi	0	880	547	72	111				0	Content		-72	-111	13039178	2826075718
13056	09:20:07.984	00:00:13.056	783	-1024	-768	-1	-1	-1	-1	4	-1024	-768	-1	-1	-1	-1	4		0	0						Untertest3.avi	0	880	547	72	111				0	Content		-72	-111	13056202	2826092742
13073	09:20:08.001	00:00:13.073	784	-1024	-768	-1	-1	-1	-1	4	-1024	-768	-1	-1	-1	-1	4		0	0						Untertest3.avi	0	880	547	72	111				0	Content		-72	-111	13073439	2826109979
13091	09:20:08.019	00:00:13.090	785	-1024	-768	-1	-1	-1	-1	4	-1024	-768	-1	-1	-1	-1	4		0	0						Untertest3.avi	0	880	547	72	111				0	Content		-72	-111	13090812	2826127352
13106	09:20:08.034	00:00:13.105	786	-1024	-768	-1	-1	-1	-1	4	-1024	-768	-1	-1	-1	-1	4		0	0						Untertest3.avi	0	880	547	72	111				0	Content		-72	-111	13105561	2826142101
13122	09:20:08.050	00:00:13.122	787	-1024	-768	-1	-1	-1	-1	4	-1024	-768	-1	-1	-1	-1	4		0	0						Untertest3.avi	0	880	547	72	111				0	Content		-72	-111	13122193	2826158733
13139	09:20:08.067	00:00:13.138	788	-1024	-768	-1	-1	-1	-1	4	-1024	-768	-1	-1	-1	-1	4		0	0						Untertest3.avi	0	880	547	72	111				0	Content		-72	-111	13138902	2826175442
13156	09:20:08.084	00:00:13.155	789	-1024	-768	-1	-1	-1	-1	4	-1024	-768	-1	-1	-1	-1	4		0	0						Untertest3.avi	0	880	547	72	111				0	Content		-72	-111	13155569	2826192109
13172	09:20:08.100	00:00:13.172	790	-1024	-768	-1	-1	-1	-1	4	-1024	-768	-1	-1	-1	-1	4		0	0						Untertest3.avi	0	880	547	72	111				0	Content		-72	-111	13172186	2826208726
13189	09:20:08.117	00:00:13.188	791	-1024	-768	-1	-1	-1	-1	4	-1024	-768	-1	-1	-1	-1	4		0	0						Untertest3.avi	0	880	547	72	111				0	Content		-72	-111	13188853	2826225393
13206	09:20:08.134	00:00:13.205	792	-1024	-768	-1	-1	-1	-1	4	-1024	-768	-1	-1	-1	-1	4		0	0						Untertest3.avi	0	880	547	72	111				0	Content		-72	-111	13205502	2826242042
13222	09:20:08.150	00:00:13.222	793	-1024	-768	-1	-1	-1	-1	4	-1024	-768	-1	-1	-1	-1	4		0	0						Untertest3.avi	0	880	547	72	111				0	Content		-72	-111	13222169	2826258709
13239	09:20:08.167	00:00:13.238	794	-1024	-768	-1	-1	-1	-1	4	-1024	-768	-1	-1	-1	-1	4		0	0						Untertest3.avi	0	880	547	72	111				0	Content		-72	-111	13238836	2826275376
13256	09:20:08.184	00:00:13.255	795	-1024	-768	-1	-1	-1	-1	4	-1024	-768	-1	-1	-1	-1	4		0	0						Untertest3.avi	0	880	547	72	111				0	Content		-72	-111	13255753	2826292293
13272	09:20:08.200	00:00:13.272	796	-1024	-768	-1	-1	-1	-1	4	-1024	-768	-1	-1	-1	-1	4		0	0						Untertest3.avi	0	880	547	72	111				0	Content		-72	-111	13272420	2826308960
13289	09:20:08.217	00:00:13.289	797	-1024	-768	-1	-1	-1	-1	4	-1024	-768	-1	-1	-1	-1	4		0	0						Untertest3.avi	0	880	547	72	111				0	Content		-72	-111	13289292	2826325832
13307	09:20:08.235	00:00:13.306	798	-1024	-768	-1	-1	-1	-1	4	-1024	-768	-1	-1	-1	-1	4		0	0						Untertest3.avi	0	880	547	72	111				0	Content		-72	-111	13306665	2826343205
13324	09:20:08.252	00:00:13.323	799	-1024	-768	-1	-1	-1	-1	4	-1024	-768	-1	-1	-1	-1	4		0	0						Untertest3.avi	0	880	547	72	111				0	Content		-72	-111	13323929	2826360469
13339	09:20:08.267	00:00:13.338	800	-1024	-768	-1	-1	-1	-1	4	-1024	-768	-1	-1	-1	-1	4		0	0						Untertest3.avi	0	880	547	72	111				0	Content		-72	-111	13338660	2826375200
13355	09:20:08.283	00:00:13.355	801	-1024	-768	-1	-1	-1	-1	4	-1024	-768	-1	-1	-1	-1	4		0	0						Untertest3.avi	0	880	547	72	111				0	Content		-72	-111	13355347	2826391887
13372	09:20:08.300	00:00:13.372	802	-1024	-768	-1	-1	-1	-1	4	-1024	-768	-1	-1	-1	-1	4		0	0						Untertest3.avi	0	880	547	72	111				0	Content		-72	-111	13372014	2826408554
13389	09:20:08.317	00:00:13.388	803	-1024	-768	-1	-1	-1	-1	4	-1024	-768	-1	-1	-1	-1	4		0	0						Untertest3.avi	0	880	547	72	111				0	Content		-72	-111	13388738	2826425278
13405	09:20:08.333	00:00:13.405	804	-1024	-768	-1	-1	-1	-1	4	-1024	-768	-1	-1	-1	-1	4		0	0						Untertest3.avi	0	880	547	72	111				0	Content		-72	-111	13405405	2826441945
13422	09:20:08.350	00:00:13.422	805	-1024	-768	-1	-1	-1	-1	4	-1024	-768	-1	-1	-1	-1	4		0	0						Untertest3.avi	0	880	547	72	111				0	Content		-72	-111	13422084	2826458624
13439	09:20:08.367	00:00:13.438	806	-1024	-768	-1	-1	-1	-1	4	-1024	-768	-1	-1	-1	-1	4		0	0						Untertest3.avi	0	880	547	72	111				0	Content		-72	-111	13438654	2826475194
13455	09:20:08.383	00:00:13.455	807	-1024	-768	-1	-1	-1	-1	4	-1024	-768	-1	-1	-1	-1	4		0	0						Untertest3.avi	0	880	547	72	111				0	Content		-72	-111	13455276	2826491816
13472	09:20:08.400	00:00:13.472	808	-1024	-768	-1	-1	-1	-1	4	-1024	-768	-1	-1	-1	-1	4		0	0						Untertest3.avi	0	880	547	72	111				0	Content		-72	-111	13472359	2826508899
13489	09:20:08.417	00:00:13.489	809	-1024	-768	-1	-1	-1	-1	4	-1024	-768	-1	-1	-1	-1	4		0	0						Untertest3.avi	0	880	547	72	111				0	Content		-72	-111	13489026	2826525566
13506	09:20:08.434	00:00:13.505	810	-1024	-768	-1	-1	-1	-1	4	-1024	-768	-1	-1	-1	-1	4		0	0						Untertest3.avi	0	880	547	72	111				0	Content		-72	-111	13505693	2826542233
13523	09:20:08.451	00:00:13.523	811	-1024	-768	-1	-1	-1	-1	4	-1024	-768	-1	-1	-1	-1	4		0	0						Untertest3.avi	0	880	547	72	111				0	Content		-72	-111	13523145	2826559685
13541	09:20:08.469	00:00:13.540	812	-1024	-768	-1	-1	-1	-1	4	-1024	-768	-1	-1	-1	-1	4		0	0						Untertest3.avi	0	880	547	72	111				0	Content		-72	-111	13540518	2826577058
13555	09:20:08.483	00:00:13.555	813	-1024	-768	-1	-1	-1	-1	4	-1024	-768	-1	-1	-1	-1	4		0	0						Untertest3.avi	0	880	547	72	111				0	Content		-72	-111	13555267	2826591807
13572	09:20:08.500	00:00:13.571	814	-1024	-768	-1	-1	-1	-1	4	-1024	-768	-1	-1	-1	-1	4		0	0						Untertest3.avi	0	880	547	72	111				0	Content		-72	-111	13571892	2826608432
13589	09:20:08.517	00:00:13.588	815	-1024	-768	-1	-1	-1	-1	4	-1024	-768	-1	-1	-1	-1	4		0	0						Untertest3.avi	0	880	547	72	111				0	Content		-72	-111	13588545	2826625085
13605	09:20:08.533	00:00:13.605	816	-1024	-768	-1	-1	-1	-1	4	-1024	-768	-1	-1	-1	-1	4		0	0						Untertest3.avi	0	880	547	72	111				0	Content		-72	-111	13605212	2826641752
13622	09:20:08.550	00:00:13.621	817	-1024	-768	-1	-1	-1	-1	4	-1024	-768	-1	-1	-1	-1	4		0	0						Untertest3.avi	0	880	547	72	111				0	Content		-72	-111	13621944	2826658484
13639	09:20:08.567	00:00:13.638	818	-1024	-768	-1	-1	-1	-1	4	-1024	-768	-1	-1	-1	-1	4		0	0						Untertest3.avi	0	880	547	72	111				0	Content		-72	-111	13638509	2826675049
13655	09:20:08.583	00:00:13.655	819	-1024	-768	-1	-1	-1	-1	4	-1024	-768	-1	-1	-1	-1	4		0	0						Untertest3.avi	0	880	547	72	111				0	Content		-72	-111	13655384	2826691924
13672	09:20:08.600	00:00:13.672	820	-1024	-768	-1	-1	-1	-1	4	-1024	-768	-1	-1	-1	-1	4		0	0						Untertest3.avi	0	880	547	72	111				0	Content		-72	-111	13672051	2826708591
13689	09:20:08.617	00:00:13.688	821	-1024	-768	-1	-1	-1	-1	4	-1024	-768	-1	-1	-1	-1	4		0	0						Untertest3.avi	0	880	547	72	111				0	Content		-72	-111	13688718	2826725258
13706	09:20:08.634	00:00:13.705	822	-1024	-768	-1	-1	-1	-1	4	-1024	-768	-1	-1	-1	-1	4		0	0						Untertest3.avi	0	880	547	72	111				0	Content		-72	-111	13705755	2826742295
13723	09:20:08.651	00:00:13.723	823	-1024	-768	-1	-1	-1	-1	4	-1024	-768	-1	-1	-1	-1	4		0	0						Untertest3.avi	0	880	547	72	111				0	Content		-72	-111	13723002	2826759542
13740	09:20:08.668	00:00:13.740	824	-1024	-768	-1	-1	-1	-1	4	-1024	-768	-1	-1	-1	-1	4		0	0						Untertest3.avi	0	880	547	72	111				0	Content		-72	-111	13740373	2826776913
13755	09:20:08.683	00:00:13.755	825	-1024	-768	-1	-1	-1	-1	4	-1024	-768	-1	-1	-1	-1	4		0	0						Untertest3.avi	0	880	547	72	111				0	Content		-72	-111	13755121	2826791661
13772	09:20:08.700	00:00:13.771	826	-1024	-768	-1	-1	-1	-1	4	-1024	-768	-1	-1	-1	-1	4		0	0						Untertest3.avi	0	880	547	72	111				0	Content		-72	-111	13771807	2826808347
13788	09:20:08.716	00:00:13.788	827	-1024	-768	-1	-1	-1	-1	4	-1024	-768	-1	-1	-1	-1	4		0	0						Untertest3.avi	0	880	547	72	111				0	Content		-72	-111	13788475	2826825015
13805	09:20:08.733	00:00:13.805	828	-1024	-768	-1	-1	-1	-1	4	-1024	-768	-1	-1	-1	-1	4		0	0						Untertest3.avi	0	880	547	72	111				0	Content		-72	-111	13805116	2826841656
13822	09:20:08.750	00:00:13.821	829	-1024	-768	-1	-1	-1	-1	4	-1024	-768	-1	-1	-1	-1	4		0	0						Untertest3.avi	0	880	547	72	111				0	Content		-72	-111	13821793	2826858333
13838	09:20:08.766	00:00:13.838	830	-1024	-768	-1	-1	-1	-1	4	-1024	-768	-1	-1	-1	-1	4		0	0						Untertest3.avi	0	880	547	72	111				0	Content		-72	-111	13838361	2826874901
13855	09:20:08.783	00:00:13.854	831	-1024	-768	-1	-1	-1	-1	4	-1024	-768	-1	-1	-1	-1	4		0	0						Untertest3.avi	0	880	547	72	111				0	Content		-72	-111	13854984	2826891524
13872	09:20:08.800	00:00:13.872	832	-1024	-768	-1	-1	-1	-1	4	-1024	-768	-1	-1	-1	-1	4		0	0						Untertest3.avi	0	880	547	72	111				0	Content		-72	-111	13872231	2826908771
13890	09:20:08.818	00:00:13.889	833	-1024	-768	-1	-1	-1	-1	4	-1024	-768	-1	-1	-1	-1	4		0	0						Untertest3.avi	0	880	547	72	111				0	Content		-72	-111	13889603	2826926143
13907	09:20:08.835	00:00:13.906	834	-1024	-768	-1	-1	-1	-1	4	-1024	-768	-1	-1	-1	-1	4		0	0						Untertest3.avi	0	880	547	72	111				0	Content		-72	-111	13906851	2826943391
13922	09:20:08.850	00:00:13.921	835	-1024	-768	-1	-1	-1	-1	4	-1024	-768	-1	-1	-1	-1	4		0	0						Untertest3.avi	0	880	547	72	111				0	Content		-72	-111	13921723	2826958263
13938	09:20:08.866	00:00:13.938	836	-1024	-768	-1	-1	-1	-1	4	-1024	-768	-1	-1	-1	-1	4		0	0						Untertest3.avi	0	880	547	72	111				0	Content		-72	-111	13938346	2826974886
13955	09:20:08.883	00:00:13.954	837	-1024	-768	-1	-1	-1	-1	4	-1024	-768	-1	-1	-1	-1	4		0	0						Untertest3.avi	0	880	547	72	111				0	Content		-72	-111	13954999	2826991539
13972	09:20:08.900	00:00:13.971	838	-1024	-768	-1	-1	-1	-1	4	-1024	-768	-1	-1	-1	-1	4		0	0						Untertest3.avi	0	880	547	72	111				0	Content		-72	-111	13971666	2827008206
13988	09:20:08.916	00:00:13.988	839	-1024	-768	-1	-1	-1	-1	4	-1024	-768	-1	-1	-1	-1	4		0	0						Untertest3.avi	0	880	547	72	111				0	Content		-72	-111	13988399	2827024939
14005	09:20:08.933	00:00:14.004	840	-1024	-768	-1	-1	-1	-1	4	-1024	-768	-1	-1	-1	-1	4		0	0						Untertest3.avi	0	880	547	72	111				0	Content		-72	-111	14004965	2827041505
14022	09:20:08.950	00:00:14.021	841	-1024	-768	-1	-1	-1	-1	4	-1024	-768	-1	-1	-1	-1	4		0	0						Untertest3.avi	0	880	547	72	111				0	Content		-72	-111	14021588	2827058128
14039	09:20:08.967	00:00:14.038	842	-1024	-768	-1	-1	-1	-1	4	-1024	-768	-1	-1	-1	-1	4		0	0						Untertest3.avi	0	880	547	72	111				0	Content		-72	-111	14038837	2827075377
14056	09:20:08.984	00:00:14.056	843	-1024	-768	-1	-1	-1	-1	4	-1024	-768	-1	-1	-1	-1	4		0	0						Untertest3.avi	0	880	547	72	111				0	Content		-72	-111	14056083	2827092623
14073	09:20:09.001	00:00:14.073	844	-1024	-768	-1	-1	-1	-1	4	-1024	-768	-1	-1	-1	-1	4		0	0						Untertest3.avi	0	880	547	72	111				0	Content		-72	-111	14073455	2827109995
14088	09:20:09.016	00:00:14.088	845	-1024	-768	-1	-1	-1	-1	4	-1024	-768	-1	-1	-1	-1	4		0	0						Untertest3.avi	0	880	547	72	111				0	Content		-72	-111	14088205	2827124745
14105	09:20:09.033	00:00:14.104	846	-1024	-768	-1	-1	-1	-1	4	-1024	-768	-1	-1	-1	-1	4		0	0						Untertest3.avi	0	880	547	72	111				0	Content		-72	-111	14104892	2827141432
14122	09:20:09.050	00:00:14.121	847	-1024	-768	-1	-1	-1	-1	4	-1024	-768	-1	-1	-1	-1	4		0	0						Untertest3.avi	0	880	547	72	111				0	Content		-72	-111	14121559	2827158099
14138	09:20:09.066	00:00:14.138	848	-1024	-768	-1	-1	-1	-1	4	-1024	-768	-1	-1	-1	-1	4		0	0						Untertest3.avi	0	880	547	72	111				0	Content		-72	-111	14138200	2827174740
14155	09:20:09.083	00:00:14.154	849	-1024	-768	-1	-1	-1	-1	4	-1024	-768	-1	-1	-1	-1	4		0	0						Untertest3.avi	0	880	547	72	111				0	Content		-72	-111	14154880	2827191420
14171	09:20:09.099	00:00:14.171	850	-1024	-768	-1	-1	-1	-1	4	-1024	-768	-1	-1	-1	-1	4		0	0						Untertest3.avi	0	880	547	72	111				0	Content		-72	-111	14171446	2827207986
14188	09:20:09.116	00:00:14.188	851	-1024	-768	-1	-1	-1	-1	4	-1024	-768	-1	-1	-1	-1	4		0	0						Untertest3.avi	0	880	547	72	111				0	Content		-72	-111	14188070	2827224610
14205	09:20:09.133	00:00:14.205	852	-1024	-768	-1	-1	-1	-1	4	-1024	-768	-1	-1	-1	-1	4		0	0						Untertest3.avi	0	880	547	72	111				0	Content		-72	-111	14205318	2827241858
14223	09:20:09.151	00:00:14.222	853	-1024	-768	-1	-1	-1	-1	4	-1024	-768	-1	-1	-1	-1	4		0	0						Untertest3.avi	0	880	547	72	111				0	Content		-72	-111	14222690	2827259230
14240	09:20:09.168	00:00:14.239	854	-1024	-768	-1	-1	-1	-1	4	-1024	-768	-1	-1	-1	-1	4		0	0						Untertest3.avi	0	880	547	72	111				0	Content		-72	-111	14239942	2827276482
14255	09:20:09.183	00:00:14.254	855	-1024	-768	-1	-1	-1	-1	4	-1024	-768	-1	-1	-1	-1	4		0	0						Untertest3.avi	0	880	547	72	111				0	Content		-72	-111	14254813	2827291353
14271	09:20:09.199	00:00:14.271	856	-1024	-768	-1	-1	-1	-1	4	-1024	-768	-1	-1	-1	-1	4		0	0						Untertest3.avi	0	880	547	72	111				0	Content		-72	-111	14271434	2827307974
14288	09:20:09.216	00:00:14.288	857	-1024	-768	-1	-1	-1	-1	4	-1024	-768	-1	-1	-1	-1	4		0	0						Untertest3.avi	0	880	547	72	111				0	Content		-72	-111	14288148	2827324688
14305	09:20:09.233	00:00:14.304	858	-1024	-768	-1	-1	-1	-1	4	-1024	-768	-1	-1	-1	-1	4		0	0						Untertest3.avi	0	880	547	72	111				0	Content		-72	-111	14304815	2827341355
14321	09:20:09.249	00:00:14.321	859	-1024	-768	-1	-1	-1	-1	4	-1024	-768	-1	-1	-1	-1	4		0	0						Untertest3.avi	0	880	547	72	111				0	Content		-72	-111	14321484	2827358024
14338	09:20:09.266	00:00:14.338	860	-1024	-768	-1	-1	-1	-1	4	-1024	-768	-1	-1	-1	-1	4		0	0						Untertest3.avi	0	880	547	72	111				0	Content		-72	-111	14338071	2827374611
14355	09:20:09.283	00:00:14.354	861	-1024	-768	-1	-1	-1	-1	4	-1024	-768	-1	-1	-1	-1	4		0	0						Untertest3.avi	0	880	547	72	111				0	Content		-72	-111	14354675	2827391215
14372	09:20:09.300	00:00:14.371	862	-1024	-768	-1	-1	-1	-1	4	-1024	-768	-1	-1	-1	-1	4		0	0						Untertest3.avi	0	880	547	72	111				0	Content		-72	-111	14371921	2827408461
14389	09:20:09.317	00:00:14.389	863	-1024	-768	-1	-1	-1	-1	4	-1024	-768	-1	-1	-1	-1	4		0	0						Untertest3.avi	0	880	547	72	111				0	Content		-72	-111	14389294	2827425834
14407	09:20:09.335	00:00:14.406	864	-1024	-768	-1	-1	-1	-1	4	-1024	-768	-1	-1	-1	-1	4		0	0						Untertest3.avi	0	880	547	72	111				0	Content		-72	-111	14406541	2827443081
14421	09:20:09.349	00:00:14.421	865	-1024	-768	-1	-1	-1	-1	4	-1024	-768	-1	-1	-1	-1	4		0	0						Untertest3.avi	0	880	547	72	111				0	Content		-72	-111	14421288	2827457828
14438	09:20:09.366	00:00:14.437	866	-1024	-768	-1	-1	-1	-1	4	-1024	-768	-1	-1	-1	-1	4		0	0						Untertest3.avi	0	880	547	72	111				0	Content		-72	-111	14437972	2827474512
14455	09:20:09.383	00:00:14.454	867	-1024	-768	-1	-1	-1	-1	4	-1024	-768	-1	-1	-1	-1	4		0	0						Untertest3.avi	0	880	547	72	111				0	Content		-72	-111	14454639	2827491179
14471	09:20:09.399	00:00:14.471	868	-1024	-768	-1	-1	-1	-1	4	-1024	-768	-1	-1	-1	-1	4		0	0						Untertest3.avi	0	880	547	72	111				0	Content		-72	-111	14471279	2827507819
14488	09:20:09.416	00:00:14.487	869	-1024	-768	-1	-1	-1	-1	4	-1024	-768	-1	-1	-1	-1	4		0	0						Untertest3.avi	0	880	547	72	111				0	Content		-72	-111	14487969	2827524509
14505	09:20:09.433	00:00:14.504	870	-1024	-768	-1	-1	-1	-1	4	-1024	-768	-1	-1	-1	-1	4		0	0						Untertest3.avi	0	880	547	72	111				0	Content		-72	-111	14504652	2827541192
14521	09:20:09.449	00:00:14.521	871	-1024	-768	-1	-1	-1	-1	4	-1024	-768	-1	-1	-1	-1	4		0	0						Untertest3.avi	0	880	547	72	111				0	Content		-72	-111	14521276	2827557816
14538	09:20:09.466	00:00:14.538	872	-1024	-768	-1	-1	-1	-1	4	-1024	-768	-1	-1	-1	-1	4		0	0						Untertest3.avi	0	880	547	72	111				0	Content		-72	-111	14538399	2827574939
14556	09:20:09.484	00:00:14.555	873	-1024	-768	-1	-1	-1	-1	4	-1024	-768	-1	-1	-1	-1	4		0	0						Untertest3.avi	0	880	547	72	111				0	Content		-72	-111	14555770	2827592310
14573	09:20:09.501	00:00:14.573	874	-1024	-768	-1	-1	-1	-1	4	-1024	-768	-1	-1	-1	-1	4		0	0						Untertest3.avi	0	880	547	72	111				0	Content		-72	-111	14573018	2827609558
14588	09:20:09.516	00:00:14.587	875	-1024	-768	-1	-1	-1	-1	4	-1024	-768	-1	-1	-1	-1	4		0	0						Untertest3.avi	0	880	547	72	111				0	Content		-72	-111	14587891	2827624431
14605	09:20:09.533	00:00:14.604	876	-1024	-768	-1	-1	-1	-1	4	-1024	-768	-1	-1	-1	-1	4		0	0						Untertest3.avi	0	880	547	72	111				0	Content		-72	-111	14604514	2827641054
14621	09:20:09.549	00:00:14.621	877	-1024	-768	-1	-1	-1	-1	4	-1024	-768	-1	-1	-1	-1	4		0	0						Untertest3.avi	0	880	547	72	111				0	Content		-72	-111	14621163	2827657703
14638	09:20:09.566	00:00:14.637	878	-1024	-768	-1	-1	-1	-1	4	-1024	-768	-1	-1	-1	-1	4		0	0						Untertest3.avi	0	880	547	72	111				0	Content		-72	-111	14637830	2827674370
14655	09:20:09.583	00:00:14.654	879	-1024	-768	-1	-1	-1	-1	4	-1024	-768	-1	-1	-1	-1	4		0	0						Untertest3.avi	0	880	547	72	111				0	Content		-72	-111	14654563	2827691103
14671	09:20:09.599	00:00:14.671	880	-1024	-768	-1	-1	-1	-1	4	-1024	-768	-1	-1	-1	-1	4		0	0						Untertest3.avi	0	880	547	72	111				0	Content		-72	-111	14671129	2827707669
14688	09:20:09.616	00:00:14.687	881	-1024	-768	-1	-1	-1	-1	4	-1024	-768	-1	-1	-1	-1	4		0	0						Untertest3.avi	0	880	547	72	111				0	Content		-72	-111	14687752	2827724292
14705	09:20:09.633	00:00:14.704	882	-1024	-768	-1	-1	-1	-1	4	-1024	-768	-1	-1	-1	-1	4		0	0						Untertest3.avi	0	880	547	72	111				0	Content		-72	-111	14704998	2827741538
14722	09:20:09.650	00:00:14.722	883	-1024	-768	-1	-1	-1	-1	4	-1024	-768	-1	-1	-1	-1	4		0	0						Untertest3.avi	0	880	547	72	111				0	Content		-72	-111	14722371	2827758911
14740	09:20:09.668	00:00:14.739	884	-1024	-768	-1	-1	-1	-1	4	-1024	-768	-1	-1	-1	-1	4		0	0						Untertest3.avi	0	880	547	72	111				0	Content		-72	-111	14739618	2827776158
14754	09:20:09.682	00:00:14.754	885	-1024	-768	-1	-1	-1	-1	4	-1024	-768	-1	-1	-1	-1	4		0	0						Untertest3.avi	0	880	547	72	111				0	Content		-72	-111	14754365	2827790905
14771	09:20:09.699	00:00:14.771	886	-1024	-768	-1	-1	-1	-1	4	-1024	-768	-1	-1	-1	-1	4		0	0						Untertest3.avi	0	880	547	72	111				0	Content		-72	-111	14771051	2827807591
14788	09:20:09.716	00:00:14.787	887	-1024	-768	-1	-1	-1	-1	4	-1024	-768	-1	-1	-1	-1	4		0	0						Untertest3.avi	0	880	547	72	111				0	Content		-72	-111	14787718	2827824258
14804	09:20:09.732	00:00:14.804	888	-1024	-768	-1	-1	-1	-1	4	-1024	-768	-1	-1	-1	-1	4		0	0						Untertest3.avi	0	880	547	72	111				0	Content		-72	-111	14804359	2827840899
14821	09:20:09.749	00:00:14.821	889	-1024	-768	-1	-1	-1	-1	4	-1024	-768	-1	-1	-1	-1	4		0	0						Untertest3.avi	0	880	547	72	111				0	Content		-72	-111	14821036	2827857576
14838	09:20:09.766	00:00:14.837	890	-1024	-768	-1	-1	-1	-1	4	-1024	-768	-1	-1	-1	-1	4		0	0						Untertest3.avi	0	880	547	72	111				0	Content		-72	-111	14837729	2827874269
14854	09:20:09.782	00:00:14.854	891	-1024	-768	-1	-1	-1	-1	4	-1024	-768	-1	-1	-1	-1	4		0	0						Untertest3.avi	0	880	547	72	111				0	Content		-72	-111	14854353	2827890893
14871	09:20:09.799	00:00:14.871	892	-1024	-768	-1	-1	-1	-1	4	-1024	-768	-1	-1	-1	-1	4		0	0						Untertest3.avi	0	880	547	72	111				0	Content		-72	-111	14871475	2827908015
14889	09:20:09.817	00:00:14.888	893	-1024	-768	-1	-1	-1	-1	4	-1024	-768	-1	-1	-1	-1	4		0	0						Untertest3.avi	0	880	547	72	111				0	Content		-72	-111	14888846	2827925386
14906	09:20:09.834	00:00:14.906	894	-1024	-768	-1	-1	-1	-1	4	-1024	-768	-1	-1	-1	-1	4		0	0						Untertest3.avi	0	880	547	72	111				0	Content		-72	-111	14906217	2827942757
14921	09:20:09.849	00:00:14.920	895	-1024	-768	-1	-1	-1	-1	4	-1024	-768	-1	-1	-1	-1	4		0	0						Untertest3.avi	0	880	547	72	111				0	Content		-72	-111	14920965	2827957505
14938	09:20:09.866	00:00:14.937	896	-1024	-768	-1	-1	-1	-1	4	-1024	-768	-1	-1	-1	-1	4		0	0						Untertest3.avi	0	880	547	72	111				0	Content		-72	-111	14937589	2827974129
14954	09:20:09.882	00:00:14.954	897	-1024	-768	-1	-1	-1	-1	4	-1024	-768	-1	-1	-1	-1	4		0	0						Untertest3.avi	0	880	547	72	111				0	Content		-72	-111	14954249	2827990789
14971	09:20:09.899	00:00:14.970	898	-1024	-768	-1	-1	-1	-1	4	-1024	-768	-1	-1	-1	-1	4		0	0						Untertest3.avi	0	880	547	72	111				0	Content		-72	-111	14970916	2828007456
14988	09:20:09.916	00:00:14.987	899	-1024	-768	-1	-1	-1	-1	4	-1024	-768	-1	-1	-1	-1	4		0	0						Untertest3.avi	0	880	547	72	111				0	Content		-72	-111	14987645	2828024185
15004	09:20:09.932	00:00:15.004	900	-1024	-768	-1	-1	-1	-1	4	-1024	-768	-1	-1	-1	-1	4		0	0						Untertest3.avi	0	880	547	72	111				0	Content		-72	-111	15004210	2828040750
15021	09:20:09.949	00:00:15.020	901	-1024	-768	-1	-1	-1	-1	4	-1024	-768	-1	-1	-1	-1	4		0	0						Untertest3.avi	0	880	547	72	111				0	Content		-72	-111	15020833	2828057373
15038	09:20:09.966	00:00:15.038	902	-1024	-768	-1	-1	-1	-1	4	-1024	-768	-1	-1	-1	-1	4		0	0						Untertest3.avi	0	880	547	72	111				0	Content		-72	-111	15038080	2828074620
15055	09:20:09.983	00:00:15.055	903	-1024	-768	-1	-1	-1	-1	4	-1024	-768	-1	-1	-1	-1	4		0	0						Untertest3.avi	0	880	547	72	111				0	Content		-72	-111	15055452	2828091992
15073	09:20:10.001	00:00:15.072	904	-1024	-768	-1	-1	-1	-1	4	-1024	-768	-1	-1	-1	-1	4		0	0						Untertest3.avi	0	880	547	72	111				0	Content		-72	-111	15072698	2828109238
15087	09:20:10.015	00:00:15.087	905	-1024	-768	-1	-1	-1	-1	4	-1024	-768	-1	-1	-1	-1	4		0	0						Untertest3.avi	0	880	547	72	111				0	Content		-72	-111	15087446	2828123986
15104	09:20:10.032	00:00:15.104	906	-1024	-768	-1	-1	-1	-1	4	-1024	-768	-1	-1	-1	-1	4		0	0						Untertest3.avi	0	880	547	72	111				0	Content		-72	-111	15104139	2828140679
15121	09:20:10.049	00:00:15.120	907	-1024	-768	-1	-1	-1	-1	4	-1024	-768	-1	-1	-1	-1	4		0	0						Untertest3.avi	0	880	547	72	111				0	Content		-72	-111	15120806	2828157346
15137	09:20:10.065	00:00:15.137	908	-1024	-768	-1	-1	-1	-1	4	-1024	-768	-1	-1	-1	-1	4		0	0						Untertest3.avi	0	880	547	72	111				0	Content		-72	-111	15137441	2828173981
15154	09:20:10.082	00:00:15.154	909	-1024	-768	-1	-1	-1	-1	4	-1024	-768	-1	-1	-1	-1	4		0	0						Untertest3.avi	0	880	547	72	111				0	Content		-72	-111	15154118	2828190658
15171	09:20:10.099	00:00:15.170	910	-1024	-768	-1	-1	-1	-1	4	-1024	-768	-1	-1	-1	-1	4		0	0						Untertest3.avi	0	880	547	72	111				0	Content		-72	-111	15170823	2828207363
15187	09:20:10.115	00:00:15.187	911	-1024	-768	-1	-1	-1	-1	4	-1024	-768	-1	-1	-1	-1	4		0	0						Untertest3.avi	0	880	547	72	111				0	Content		-72	-111	15187435	2828223975
15205	09:20:10.133	00:00:15.204	912	-1024	-768	-1	-1	-1	-1	4	-1024	-768	-1	-1	-1	-1	4		0	0						Untertest3.avi	0	880	547	72	111				0	Content		-72	-111	15204684	2828241224
15222	09:20:10.150	00:00:15.221	913	-1024	-768	-1	-1	-1	-1	4	-1024	-768	-1	-1	-1	-1	4		0	0						Untertest3.avi	0	880	547	72	111				0	Content		-72	-111	15221930	2828258470
15239	09:20:10.167	00:00:15.239	914	-1024	-768	-1	-1	-1	-1	4	-1024	-768	-1	-1	-1	-1	4		0	0						Untertest3.avi	0	880	547	72	111				0	Content		-72	-111	15239179	2828275719
15254	09:20:10.182	00:00:15.254	915	-1024	-768	-1	-1	-1	-1	4	-1024	-768	-1	-1	-1	-1	4		0	0						Untertest3.avi	0	880	547	72	111				0	Content		-72	-111	15254051	2828290591
15271	09:20:10.199	00:00:15.270	916	-1024	-768	-1	-1	-1	-1	4	-1024	-768	-1	-1	-1	-1	4		0	0						Untertest3.avi	0	880	547	72	111				0	Content		-72	-111	15270672	2828307212
15287	09:20:10.215	00:00:15.287	917	-1024	-768	-1	-1	-1	-1	4	-1024	-768	-1	-1	-1	-1	4		0	0						Untertest3.avi	0	880	547	72	111				0	Content		-72	-111	15287386	2828323926
15304	09:20:10.232	00:00:15.304	918	-1024	-768	-1	-1	-1	-1	4	-1024	-768	-1	-1	-1	-1	4		0	0						Untertest3.avi	0	880	547	72	111				0	Content		-72	-111	15304053	2828340593
15321	09:20:10.249	00:00:15.320	919	-1024	-768	-1	-1	-1	-1	4	-1024	-768	-1	-1	-1	-1	4		0	0						Untertest3.avi	0	880	547	72	111				0	Content		-72	-111	15320625	2828357165
15337	09:20:10.265	00:00:15.337	920	-1024	-768	-1	-1	-1	-1	4	-1024	-768	-1	-1	-1	-1	4		0	0						Untertest3.avi	0	880	547	72	111				0	Content		-72	-111	15337193	2828373733
15354	09:20:10.282	00:00:15.353	921	-1024	-768	-1	-1	-1	-1	4	-1024	-768	-1	-1	-1	-1	4		0	0						Untertest3.avi	0	880	547	72	111				0	Content		-72	-111	15353818	2828390358
15371	09:20:10.299	00:00:15.371	922	-1024	-768	-1	-1	-1	-1	4	-1024	-768	-1	-1	-1	-1	4		0	0						Untertest3.avi	0	880	547	72	111				0	Content		-72	-111	15371075	2828407615
15388	09:20:10.316	00:00:15.388	923	-1024	-768	-1	-1	-1	-1	4	-1024	-768	-1	-1	-1	-1	4		0	0						Untertest3.avi	0	880	547	72	111				0	Content		-72	-111	15388436	2828424976
15406	09:20:10.334	00:00:15.405	924	-1024	-768	-1	-1	-1	-1	4	-1024	-768	-1	-1	-1	-1	4		0	0						Untertest3.avi	0	880	547	72	111				0	Content		-72	-111	15405698	2828442238
15421	09:20:10.349	00:00:15.420	925	-1024	-768	-1	-1	-1	-1	4	-1024	-768	-1	-1	-1	-1	4		0	0						Untertest3.avi	0	880	547	72	111				0	Content		-72	-111	15420557	2828457097
15437	09:20:10.365	00:00:15.437	926	-1024	-768	-1	-1	-1	-1	4	-1024	-768	-1	-1	-1	-1	4		0	0						Untertest3.avi	0	880	547	72	111				0	Content		-72	-111	15437181	2828473721
15454	09:20:10.382	00:00:15.453	927	-1024	-768	-1	-1	-1	-1	4	-1024	-768	-1	-1	-1	-1	4		0	0						Untertest3.avi	0	880	547	72	111				0	Content		-72	-111	15453848	2828490388
15470	09:20:10.398	00:00:15.470	928	-1024	-768	-1	-1	-1	-1	4	-1024	-768	-1	-1	-1	-1	4		0	0						Untertest3.avi	0	880	547	72	111				0	Content		-72	-111	15470429	2828506969
15487	09:20:10.415	00:00:15.487	929	-1024	-768	-1	-1	-1	-1	4	-1024	-768	-1	-1	-1	-1	4		0	0						Untertest3.avi	0	880	547	72	111				0	Content		-72	-111	15487108	2828523648
15504	09:20:10.432	00:00:15.503	930	-1024	-768	-1	-1	-1	-1	4	-1024	-768	-1	-1	-1	-1	4		0	0						Untertest3.avi	0	880	547	72	111				0	Content		-72	-111	15503799	2828540339
15520	09:20:10.448	00:00:15.520	931	-1024	-768	-1	-1	-1	-1	4	-1024	-768	-1	-1	-1	-1	4		0	0						Untertest3.avi	0	880	547	72	111				0	Content		-72	-111	15520423	2828556963
15538	09:20:10.466	00:00:15.537	932	-1024	-768	-1	-1	-1	-1	4	-1024	-768	-1	-1	-1	-1	4		0	0						Untertest3.avi	0	880	547	72	111				0	Content		-72	-111	15537681	2828574221
15555	09:20:10.483	00:00:15.555	933	-1024	-768	-1	-1	-1	-1	4	-1024	-768	-1	-1	-1	-1	4		0	0						Untertest3.avi	0	880	547	72	111				0	Content		-72	-111	15555042	2828591582
15572	09:20:10.500	00:00:15.572	934	-1024	-768	-1	-1	-1	-1	4	-1024	-768	-1	-1	-1	-1	4		0	0						Untertest3.avi	0	880	547	72	111				0	Content		-72	-111	15572289	2828608829
15587	09:20:10.515	00:00:15.587	935	-1024	-768	-1	-1	-1	-1	4	-1024	-768	-1	-1	-1	-1	4		0	0						Untertest3.avi	0	880	547	72	111				0	Content		-72	-111	15587034	2828623574
15604	09:20:10.532	00:00:15.603	936	-1024	-768	-1	-1	-1	-1	4	-1024	-768	-1	-1	-1	-1	4		0	0						Untertest3.avi	0	880	547	72	111				0	Content		-72	-111	15603667	2828640207
15620	09:20:10.548	00:00:15.620	937	-1024	-768	-1	-1	-1	-1	4	-1024	-768	-1	-1	-1	-1	4		0	0						Untertest3.avi	0	880	547	72	111				0	Content		-72	-111	15620377	2828656917
15637	09:20:10.565	00:00:15.637	938	-1024	-768	-1	-1	-1	-1	4	-1024	-768	-1	-1	-1	-1	4		0	0						Untertest3.avi	0	880	547	72	111				0	Content		-72	-111	15637044	2828673584
15654	09:20:10.582	00:00:15.653	939	-1024	-768	-1	-1	-1	-1	4	-1024	-768	-1	-1	-1	-1	4		0	0						Untertest3.avi	0	880	547	72	111				0	Content		-72	-111	15653709	2828690249
15670	09:20:10.598	00:00:15.670	940	-1024	-768	-1	-1	-1	-1	4	-1024	-768	-1	-1	-1	-1	4		0	0						Untertest3.avi	0	880	547	72	111				0	Content		-72	-111	15670405	2828706945
15687	09:20:10.615	00:00:15.686	941	-1024	-768	-1	-1	-1	-1	4	-1024	-768	-1	-1	-1	-1	4		0	0						Untertest3.avi	0	880	547	72	111				0	Content		-72	-111	15686903	2828723443
15704	09:20:10.632	00:00:15.704	942	-1024	-768	-1	-1	-1	-1	4	-1024	-768	-1	-1	-1	-1	4		0	0						Untertest3.avi	0	880	547	72	111				0	Content		-72	-111	15704149	2828740689
15722	09:20:10.650	00:00:15.721	943	-1024	-768	-1	-1	-1	-1	4	-1024	-768	-1	-1	-1	-1	4		0	0						Untertest3.avi	0	880	547	72	111				0	Content		-72	-111	15721521	2828758061
15739	09:20:10.667	00:00:15.738	944	-1024	-768	-1	-1	-1	-1	4	-1024	-768	-1	-1	-1	-1	4		0	0						Untertest3.avi	0	880	547	72	111				0	Content		-72	-111	15738765	2828775305
15754	09:20:10.682	00:00:15.753	945	-1024	-768	-1	-1	-1	-1	4	-1024	-768	-1	-1	-1	-1	4		0	0						Untertest3.avi	0	880	547	72	111				0	Content		-72	-111	15753643	2828790183
15770	09:20:10.698	00:00:15.770	946	-1024	-768	-1	-1	-1	-1	4	-1024	-768	-1	-1	-1	-1	4		0	0						Untertest3.avi	0	880	547	72	111				0	Content		-72	-111	15770265	2828806805
15787	09:20:10.715	00:00:15.786	947	-1024	-768	-1	-1	-1	-1	4	-1024	-768	-1	-1	-1	-1	4		0	0						Untertest3.avi	0	880	547	72	111				0	Content		-72	-111	15786932	2828823472
15804	09:20:10.732	00:00:15.803	948	-1024	-768	-1	-1	-1	-1	4	-1024	-768	-1	-1	-1	-1	4		0	0						Untertest3.avi	0	880	547	72	111				0	Content		-72	-111	15803507	2828840047
15820	09:20:10.748	00:00:15.820	949	-1024	-768	-1	-1	-1	-1	4	-1024	-768	-1	-1	-1	-1	4		0	0						Untertest3.avi	0	880	547	72	111				0	Content		-72	-111	15820310	2828856850
15837	09:20:10.765	00:00:15.836	950	-1024	-768	-1	-1	-1	-1	4	-1024	-768	-1	-1	-1	-1	4		0	0						Untertest3.avi	0	880	547	72	111				0	Content		-72	-111	15836879	2828873419
15854	09:20:10.782	00:00:15.853	951	-1024	-768	-1	-1	-1	-1	4	-1024	-768	-1	-1	-1	-1	4		0	0						Untertest3.avi	0	880	547	72	111				0	Content		-72	-111	15853501	2828890041
15871	09:20:10.799	00:00:15.870	952	-1024	-768	-1	-1	-1	-1	4	-1024	-768	-1	-1	-1	-1	4		0	0						Untertest3.avi	0	880	547	72	111				0	Content		-72	-111	15870747	2828907287
15888	09:20:10.816	00:00:15.888	953	-1024	-768	-1	-1	-1	-1	4	-1024	-768	-1	-1	-1	-1	4		0	0						Untertest3.avi	0	880	547	72	111				0	Content		-72	-111	15888120	2828924660
15905	09:20:10.833	00:00:15.905	954	-1024	-768	-1	-1	-1	-1	4	-1024	-768	-1	-1	-1	-1	4		0	0						Untertest3.avi	0	880	547	72	111				0	Content		-72	-111	15905365	2828941905
15920	09:20:10.848	00:00:15.920	955	-1024	-768	-1	-1	-1	-1	4	-1024	-768	-1	-1	-1	-1	4		0	0						Untertest3.avi	0	880	547	72	111				0	Content		-72	-111	15920115	2828956655
15937	09:20:10.865	00:00:15.936	956	-1024	-768	-1	-1	-1	-1	4	-1024	-768	-1	-1	-1	-1	4		0	0						Untertest3.avi	0	880	547	72	111				0	Content		-72	-111	15936735	2828973275
15953	09:20:10.881	00:00:15.953	957	-1024	-768	-1	-1	-1	-1	4	-1024	-768	-1	-1	-1	-1	4		0	0						Untertest3.avi	0	880	547	72	111				0	Content		-72	-111	15953448	2828989988
15970	09:20:10.898	00:00:15.970	958	-1024	-768	-1	-1	-1	-1	4	-1024	-768	-1	-1	-1	-1	4		0	0						Untertest3.avi	0	880	547	72	111				0	Content		-72	-111	15970114	2829006654
15987	09:20:10.915	00:00:15.986	959	-1024	-768	-1	-1	-1	-1	4	-1024	-768	-1	-1	-1	-1	4		0	0						Untertest3.avi	0	880	547	72	111				0	Content		-72	-111	15986787	2829023327
16003	09:20:10.931	00:00:16.003	960	-1024	-768	-1	-1	-1	-1	4	-1024	-768	-1	-1	-1	-1	4		0	0						Untertest3.avi	0	880	547	72	111				0	Content		-72	-111	16003497	2829040037
16020	09:20:10.948	00:00:16.020	961	-1024	-768	-1	-1	-1	-1	4	-1024	-768	-1	-1	-1	-1	4		0	0						Untertest3.avi	0	880	547	72	111				0	Content		-72	-111	16020120	2829056660
16037	09:20:10.965	00:00:16.037	962	-1024	-768	-1	-1	-1	-1	4	-1024	-768	-1	-1	-1	-1	4		0	0						Untertest3.avi	0	880	547	72	111				0	Content		-72	-111	16037229	2829073769
16055	09:20:10.983	00:00:16.054	963	-1024	-768	-1	-1	-1	-1	4	-1024	-768	-1	-1	-1	-1	4		0	0						Untertest3.avi	0	880	547	72	111				0	Content		-72	-111	16054601	2829091141
16072	09:20:11.000	00:00:16.071	964	-1024	-768	-1	-1	-1	-1	4	-1024	-768	-1	-1	-1	-1	4		0	0						Untertest3.avi	0	880	547	72	111				0	Content		-72	-111	16071850	2829108390
16087	09:20:11.015	00:00:16.086	965	-1024	-768	-1	-1	-1	-1	4	-1024	-768	-1	-1	-1	-1	4		0	0						Untertest3.avi	0	880	547	72	111				0	Content		-72	-111	16086723	2829123263
16103	09:20:11.031	00:00:16.103	966	-1024	-768	-1	-1	-1	-1	4	-1024	-768	-1	-1	-1	-1	4		0	0						Untertest3.avi	0	880	547	72	111				0	Content		-72	-111	16103346	2829139886
16120	09:20:11.048	00:00:16.120	967	-1024	-768	-1	-1	-1	-1	4	-1024	-768	-1	-1	-1	-1	4		0	0						Untertest3.avi	0	880	547	72	111				0	Content		-72	-111	16120013	2829156553
16137	09:20:11.065	00:00:16.136	968	-1024	-768	-1	-1	-1	-1	4	-1024	-768	-1	-1	-1	-1	4		0	0						Untertest3.avi	0	880	547	72	111				0	Content		-72	-111	16136593	2829173133
16153	09:20:11.081	00:00:16.153	969	-1024	-768	-1	-1	-1	-1	4	-1024	-768	-1	-1	-1	-1	4		0	0						Untertest3.avi	0	880	547	72	111				0	Content		-72	-111	16153394	2829189934
16170	09:20:11.098	00:00:16.169	970	-1024	-768	-1	-1	-1	-1	4	-1024	-768	-1	-1	-1	-1	4		0	0						Untertest3.avi	0	880	547	72	111				0	Content		-72	-111	16169959	2829206499
16187	09:20:11.115	00:00:16.186	971	-1024	-768	-1	-1	-1	-1	4	-1024	-768	-1	-1	-1	-1	4		0	0						Untertest3.avi	0	880	547	72	111				0	Content		-72	-111	16186584	2829223124
16204	09:20:11.132	00:00:16.203	972	-1024	-768	-1	-1	-1	-1	4	-1024	-768	-1	-1	-1	-1	4		0	0						Untertest3.avi	0	880	547	72	111				0	Content		-72	-111	16203832	2829240372
16221	09:20:11.149	00:00:16.221	973	-1024	-768	-1	-1	-1	-1	4	-1024	-768	-1	-1	-1	-1	4		0	0						Untertest3.avi	0	880	547	72	111				0	Content		-72	-111	16221206	2829257746
16238	09:20:11.166	00:00:16.238	974	-1024	-768	-1	-1	-1	-1	4	-1024	-768	-1	-1	-1	-1	4		0	0						Untertest3.avi	0	880	547	72	111				0	Content		-72	-111	16238453	2829274993
16253	09:20:11.181	00:00:16.253	975	-1024	-768	-1	-1	-1	-1	4	-1024	-768	-1	-1	-1	-1	4		0	0						Untertest3.avi	0	880	547	72	111				0	Content		-72	-111	16253200	2829289740
16270	09:20:11.198	00:00:16.269	976	-1024	-768	-1	-1	-1	-1	4	-1024	-768	-1	-1	-1	-1	4		0	0						Untertest3.avi	0	880	547	72	111				0	Content		-72	-111	16269821	2829306361
16287	09:20:11.215	00:00:16.286	977	-1024	-768	-1	-1	-1	-1	4	-1024	-768	-1	-1	-1	-1	4		0	0						Untertest3.avi	0	880	547	72	111				0	Content		-72	-111	16286533	2829323073
16303	09:20:11.231	00:00:16.303	978	-1024	-768	-1	-1	-1	-1	4	-1024	-768	-1	-1	-1	-1	4		0	0						Untertest3.avi	0	880	547	72	111				0	Content		-72	-111	16303200	2829339740
16320	09:20:11.248	00:00:16.319	979	-1024	-768	-1	-1	-1	-1	4	-1024	-768	-1	-1	-1	-1	4		0	0						Untertest3.avi	0	880	547	72	111				0	Content		-72	-111	16319869	2829356409
16337	09:20:11.265	00:00:16.336	980	-1024	-768	-1	-1	-1	-1	4	-1024	-768	-1	-1	-1	-1	4		0	0						Untertest3.avi	0	880	547	72	111				0	Content		-72	-111	16336565	2829373105
16353	09:20:11.281	00:00:16.353	981	-1024	-768	-1	-1	-1	-1	4	-1024	-768	-1	-1	-1	-1	4		0	0						Untertest3.avi	0	880	547	72	111				0	Content		-72	-111	16353187	2829389727
16370	09:20:11.298	00:00:16.370	982	-1024	-768	-1	-1	-1	-1	4	-1024	-768	-1	-1	-1	-1	4		0	0						Untertest3.avi	0	880	547	72	111				0	Content		-72	-111	16370308	2829406848
16388	09:20:11.316	00:00:16.387	983	-1024	-768	-1	-1	-1	-1	4	-1024	-768	-1	-1	-1	-1	4		0	0						Untertest3.avi	0	880	547	72	111				0	Content		-72	-111	16387695	2829424235
16405	09:20:11.333	00:00:16.404	984	-1024	-768	-1	-1	-1	-1	4	-1024	-768	-1	-1	-1	-1	4		0	0						Untertest3.avi	0	880	547	72	111				0	Content		-72	-111	16404930	2829441470
16420	09:20:11.348	00:00:16.419	985	-1024	-768	-1	-1	-1	-1	4	-1024	-768	-1	-1	-1	-1	4		0	0						Untertest3.avi	0	880	547	72	111				0	Content		-72	-111	16419803	2829456343
16436	09:20:11.364	00:00:16.436	986	-1024	-768	-1	-1	-1	-1	4	-1024	-768	-1	-1	-1	-1	4		0	0						Untertest3.avi	0	880	547	72	111				0	Content		-72	-111	16436488	2829473028
16453	09:20:11.381	00:00:16.453	987	-1024	-768	-1	-1	-1	-1	4	-1024	-768	-1	-1	-1	-1	4		0	0						Untertest3.avi	0	880	547	72	111				0	Content		-72	-111	16453155	2829489695
16470	09:20:11.398	00:00:16.469	988	-1024	-768	-1	-1	-1	-1	4	-1024	-768	-1	-1	-1	-1	4		0	0						Untertest3.avi	0	880	547	72	111				0	Content		-72	-111	16469794	2829506334
16486	09:20:11.414	00:00:16.486	989	-1024	-768	-1	-1	-1	-1	4	-1024	-768	-1	-1	-1	-1	4		0	0						Untertest3.avi	0	880	547	72	111				0	Content		-72	-111	16486475	2829523015
16503	09:20:11.431	00:00:16.503	990	-1024	-768	-1	-1	-1	-1	4	-1024	-768	-1	-1	-1	-1	4		0	0						Untertest3.avi	0	880	547	72	111				0	Content		-72	-111	16503042	2829539582
16520	09:20:11.448	00:00:16.519	991	-1024	-768	-1	-1	-1	-1	4	-1024	-768	-1	-1	-1	-1	4		0	0						Untertest3.avi	0	880	547	72	111				0	Content		-72	-111	16519666	2829556206
16537	09:20:11.465	00:00:16.536	992	-1024	-768	-1	-1	-1	-1	4	-1024	-768	-1	-1	-1	-1	4		0	0						Untertest3.avi	0	880	547	72	111				0	Content		-72	-111	16536914	2829573454
16554	09:20:11.482	00:00:16.554	993	-1024	-768	-1	-1	-1	-1	4	-1024	-768	-1	-1	-1	-1	4		0	0						Untertest3.avi	0	880	547	72	111				0	Content		-72	-111	16554286	2829590826
16572	09:20:11.500	00:00:16.571	994	-1024	-768	-1	-1	-1	-1	4	-1024	-768	-1	-1	-1	-1	4		0	0						Untertest3.avi	0	880	547	72	111				0	Content		-72	-111	16571535	2829608075
16586	09:20:11.514	00:00:16.586	995	-1024	-768	-1	-1	-1	-1	4	-1024	-768	-1	-1	-1	-1	4		0	0						Untertest3.avi	0	880	547	72	111				0	Content		-72	-111	16586283	2829622823
16603	09:20:11.531	00:00:16.603	996	-1024	-768	-1	-1	-1	-1	4	-1024	-768	-1	-1	-1	-1	4		0	0						Untertest3.avi	0	880	547	72	111				0	Content		-72	-111	16603031	2829639571
16620	09:20:11.548	00:00:16.619	997	-1024	-768	-1	-1	-1	-1	4	-1024	-768	-1	-1	-1	-1	4		0	0						Untertest3.avi	0	880	547	72	111				0	Content		-72	-111	16619680	2829656220
16636	09:20:11.564	00:00:16.636	998	-1024	-768	-1	-1	-1	-1	4	-1024	-768	-1	-1	-1	-1	4		0	0						Untertest3.avi	0	880	547	72	111				0	Content		-72	-111	16636347	2829672887
16653	09:20:11.581	00:00:16.653	999	-1024	-768	-1	-1	-1	-1	4	-1024	-768	-1	-1	-1	-1	4		0	0						Untertest3.avi	0	880	547	72	111				0	Content		-72	-111	16653078	2829689618
16670	09:20:11.598	00:00:16.669	1000	-1024	-768	-1	-1	-1	-1	4	-1024	-768	-1	-1	-1	-1	4		0	0						Untertest3.avi	0	880	547	72	111				0	Content		-72	-111	16669647	2829706187
16686	09:20:11.614	00:00:16.686	1001	-1024	-768	-1	-1	-1	-1	4	-1024	-768	-1	-1	-1	-1	4		0	0						Untertest3.avi	0	880	547	72	111				0	Content		-72	-111	16686273	2829722813
16704	09:20:11.632	00:00:16.703	1002	-1024	-768	-1	-1	-1	-1	4	-1024	-768	-1	-1	-1	-1	4		0	0						Untertest3.avi	0	880	547	72	111				0	Content		-72	-111	16703517	2829740057
16721	09:20:11.649	00:00:16.720	1003	-1024	-768	-1	-1	-1	-1	4	-1024	-768	-1	-1	-1	-1	4		0	0						Untertest3.avi	0	880	547	72	111				0	Content		-72	-111	16720767	2829757307
16738	09:20:11.666	00:00:16.738	1004	-1024	-768	-1	-1	-1	-1	4	-1024	-768	-1	-1	-1	-1	4		0	0						Untertest3.avi	0	880	547	72	111				0	Content		-72	-111	16738012	2829774552
16753	09:20:11.681	00:00:16.752	1005	-1024	-768	-1	-1	-1	-1	4	-1024	-768	-1	-1	-1	-1	4		0	0						Untertest3.avi	0	880	547	72	111				0	Content		-72	-111	16752884	2829789424
16770	09:20:11.698	00:00:16.769	1006	-1024	-768	-1	-1	-1	-1	4	-1024	-768	-1	-1	-1	-1	4		0	0						Untertest3.avi	0	880	547	72	111				0	Content		-72	-111	16769570	2829806110
16786	09:20:11.714	00:00:16.786	1007	-1024	-768	-1	-1	-1	-1	4	-1024	-768	-1	-1	-1	-1	4		0	0						Untertest3.avi	0	880	547	72	111				0	Content		-72	-111	16786237	2829822777
16803	09:20:11.731	00:00:16.802	1008	-1024	-768	-1	-1	-1	-1	4	-1024	-768	-1	-1	-1	-1	4		0	0						Untertest3.avi	0	880	547	72	111				0	Content		-72	-111	16802876	2829839416
16820	09:20:11.748	00:00:16.819	1009	-1024	-768	-1	-1	-1	-1	4	-1024	-768	-1	-1	-1	-1	4		0	0						Untertest3.avi	0	880	547	72	111				0	Content		-72	-111	16819555	2829856095
16836	09:20:11.764	00:00:16.836	1010	-1024	-768	-1	-1	-1	-1	4	-1024	-768	-1	-1	-1	-1	4		0	0						Untertest3.avi	0	880	547	72	111				0	Content		-72	-111	16836121	2829872661
16853	09:20:11.781	00:00:16.852	1011	-1024	-768	-1	-1	-1	-1	4	-1024	-768	-1	-1	-1	-1	4		0	0						Untertest3.avi	0	880	547	72	111				0	Content		-72	-111	16852743	2829889283
16870	09:20:11.798	00:00:16.869	1012	-1024	-768	-1	-1	-1	-1	4	-1024	-768	-1	-1	-1	-1	4		0	0						Untertest3.avi	0	880	547	72	111				0	Content		-72	-111	16869992	2829906532
16887	09:20:11.815	00:00:16.887	1013	-1024	-768	-1	-1	-1	-1	4	-1024	-768	-1	-1	-1	-1	4		0	0						Untertest3.avi	0	880	547	72	111				0	Content		-72	-111	16887364	2829923904
16905	09:20:11.833	00:00:16.904	1014	-1024	-768	-1	-1	-1	-1	4	-1024	-768	-1	-1	-1	-1	4		0	0						Untertest3.avi	0	880	547	72	111				0	Content		-72	-111	16904611	2829941151
16919	09:20:11.847	00:00:16.919	1015	-1024	-768	-1	-1	-1	-1	4	-1024	-768	-1	-1	-1	-1	4		0	0						Untertest3.avi	0	880	547	72	111				0	Content		-72	-111	16919485	2829956025
16936	09:20:11.864	00:00:16.936	1016	-1024	-768	-1	-1	-1	-1	4	-1024	-768	-1	-1	-1	-1	4		0	0						Untertest3.avi	0	880	547	72	111				0	Content		-72	-111	16936107	2829972647
16953	09:20:11.881	00:00:16.952	1017	-1024	-768	-1	-1	-1	-1	4	-1024	-768	-1	-1	-1	-1	4		0	0						Untertest3.avi	0	880	547	72	111				0	Content		-72	-111	16952765	2829989305
16969	09:20:11.897	00:00:16.969	1018	-1024	-768	-1	-1	-1	-1	4	-1024	-768	-1	-1	-1	-1	4		0	0						Untertest3.avi	0	880	547	72	111				0	Content		-72	-111	16969431	2830005971
16986	09:20:11.914	00:00:16.986	1019	-1024	-768	-1	-1	-1	-1	4	-1024	-768	-1	-1	-1	-1	4		0	0						Untertest3.avi	0	880	547	72	111				0	Content		-72	-111	16986158	2830022698
17003	09:20:11.931	00:00:17.002	1020	-1024	-768	-1	-1	-1	-1	4	-1024	-768	-1	-1	-1	-1	4		0	0						Untertest3.avi	0	880	547	72	111				0	Content		-72	-111	17002724	2830039264
17019	09:20:11.947	00:00:17.019	1021	-1024	-768	-1	-1	-1	-1	4	-1024	-768	-1	-1	-1	-1	4		0	0						Untertest3.avi	0	880	547	72	111				0	Content		-72	-111	17019348	2830055888
17037	09:20:11.965	00:00:17.036	1022	-1024	-768	-1	-1	-1	-1	4	-1024	-768	-1	-1	-1	-1	4		0	0						Untertest3.avi	0	880	547	72	111				0	Content		-72	-111	17036610	2830073150
17054	09:20:11.982	00:00:17.053	1023	-1024	-768	-1	-1	-1	-1	4	-1024	-768	-1	-1	-1	-1	4		0	0						Untertest3.avi	0	880	547	72	111				0	Content		-72	-111	17053978	2830090518
17071	09:20:11.999	00:00:17.071	1024	-1024	-768	-1	-1	-1	-1	4	-1024	-768	-1	-1	-1	-1	4		0	0						Untertest3.avi	0	880	547	72	111				0	Content		-72	-111	17071217	2830107757
17086	09:20:12.014	00:00:17.085	1025	-1024	-768	-1	-1	-1	-1	4	-1024	-768	-1	-1	-1	-1	4		0	0						Untertest3.avi	0	880	547	72	111				0	Content		-72	-111	17085965	2830122505
17103	09:20:12.031	00:00:17.102	1026	-1024	-768	-1	-1	-1	-1	4	-1024	-768	-1	-1	-1	-1	4		0	0						Untertest3.avi	0	880	547	72	111				0	Content		-72	-111	17102651	2830139191
17119	09:20:12.047	00:00:17.119	1027	-1024	-768	-1	-1	-1	-1	4	-1024	-768	-1	-1	-1	-1	4		0	0						Untertest3.avi	0	880	547	72	111				0	Content		-72	-111	17119318	2830155858
17136	09:20:12.064	00:00:17.135	1028	-1024	-768	-1	-1	-1	-1	4	-1024	-768	-1	-1	-1	-1	4		0	0						Untertest3.avi	0	880	547	72	111				0	Content		-72	-111	17135958	2830172498
17153	09:20:12.081	00:00:17.152	1029	-1024	-768	-1	-1	-1	-1	4	-1024	-768	-1	-1	-1	-1	4		0	0						Untertest3.avi	0	880	547	72	111				0	Content		-72	-111	17152634	2830189174
17169	09:20:12.097	00:00:17.169	1030	-1024	-768	-1	-1	-1	-1	4	-1024	-768	-1	-1	-1	-1	4		0	0						Untertest3.avi	0	880	547	72	111				0	Content		-72	-111	17169326	2830205866
17186	09:20:12.114	00:00:17.185	1031	-1024	-768	-1	-1	-1	-1	4	-1024	-768	-1	-1	-1	-1	4		0	0						Untertest3.avi	0	880	547	72	111				0	Content		-72	-111	17185824	2830222364
17203	09:20:12.131	00:00:17.203	1032	-1024	-768	-1	-1	-1	-1	4	-1024	-768	-1	-1	-1	-1	4		0	0						Untertest3.avi	0	880	547	72	111				0	Content		-72	-111	17203071	2830239611
17220	09:20:12.148	00:00:17.220	1033	-1024	-768	-1	-1	-1	-1	4	-1024	-768	-1	-1	-1	-1	4		0	0						Untertest3.avi	0	880	547	72	111				0	Content		-72	-111	17220443	2830256983
17238	09:20:12.166	00:00:17.237	1034	-1024	-768	-1	-1	-1	-1	4	-1024	-768	-1	-1	-1	-1	4		0	0						Untertest3.avi	0	880	547	72	111				0	Content		-72	-111	17237815	2830274355
17253	09:20:12.181	00:00:17.252	1035	-1024	-768	-1	-1	-1	-1	4	-1024	-768	-1	-1	-1	-1	4		0	0						Untertest3.avi	0	880	547	72	111				0	Content		-72	-111	17252561	2830289101
17269	09:20:12.197	00:00:17.269	1036	-1024	-768	-1	-1	-1	-1	4	-1024	-768	-1	-1	-1	-1	4		0	0						Untertest3.avi	0	880	547	72	111				0	Content		-72	-111	17269182	2830305722
17286	09:20:12.214	00:00:17.285	1037	-1024	-768	-1	-1	-1	-1	4	-1024	-768	-1	-1	-1	-1	4		0	0						Untertest3.avi	0	880	547	72	111				0	Content		-72	-111	17285831	2830322371
17302	09:20:12.230	00:00:17.302	1038	-1024	-768	-1	-1	-1	-1	4	-1024	-768	-1	-1	-1	-1	4		0	0						Untertest3.avi	0	880	547	72	111				0	Content		-72	-111	17302498	2830339038
17319	09:20:12.247	00:00:17.319	1039	-1024	-768	-1	-1	-1	-1	4	-1024	-768	-1	-1	-1	-1	4		0	0						Untertest3.avi	0	880	547	72	111				0	Content		-72	-111	17319228	2830355768
17336	09:20:12.264	00:00:17.335	1040	-1024	-768	-1	-1	-1	-1	4	-1024	-768	-1	-1	-1	-1	4		0	0						Untertest3.avi	0	880	547	72	111				0	Content		-72	-111	17335800	2830372340
17352	09:20:12.280	00:00:17.352	1041	-1024	-768	-1	-1	-1	-1	4	-1024	-768	-1	-1	-1	-1	4		0	0						Untertest3.avi	0	880	547	72	111				0	Content		-72	-111	17352423	2830388963
17370	09:20:12.298	00:00:17.369	1042	-1024	-768	-1	-1	-1	-1	4	-1024	-768	-1	-1	-1	-1	4		0	0						Untertest3.avi	0	880	547	72	111				0	Content		-72	-111	17369667	2830406207
17387	09:20:12.315	00:00:17.387	1043	-1024	-768	-1	-1	-1	-1	4	-1024	-768	-1	-1	-1	-1	4		0	0						Untertest3.avi	0	880	547	72	111				0	Content		-72	-111	17387038	2830423578
17404	09:20:12.332	00:00:17.404	1044	-1024	-768	-1	-1	-1	-1	4	-1024	-768	-1	-1	-1	-1	4		0	0						Untertest3.avi	0	880	547	72	111				0	Content		-72	-111	17404332	2830440872
17419	09:20:12.347	00:00:17.419	1045	-1024	-768	-1	-1	-1	-1	4	-1024	-768	-1	-1	-1	-1	4		0	0						Untertest3.avi	0	880	547	72	111				0	Content		-72	-111	17419035	2830455575
17436	09:20:12.364	00:00:17.435	1046	-1024	-768	-1	-1	-1	-1	4	-1024	-768	-1	-1	-1	-1	4		0	0						Untertest3.avi	0	880	547	72	111				0	Content		-72	-111	17435720	2830472260
17452	09:20:12.380	00:00:17.452	1047	-1024	-768	-1	-1	-1	-1	4	-1024	-768	-1	-1	-1	-1	4		0	0						Untertest3.avi	0	880	547	72	111				0	Content		-72	-111	17452387	2830488927
17469	09:20:12.397	00:00:17.469	1048	-1024	-768	-1	-1	-1	-1	4	-1024	-768	-1	-1	-1	-1	4		0	0						Untertest3.avi	0	880	547	72	111				0	Content		-72	-111	17469026	2830505566
17486	09:20:12.414	00:00:17.485	1049	-1024	-768	-1	-1	-1	-1	4	-1024	-768	-1	-1	-1	-1	4		0	0						Untertest3.avi	0	880	547	72	111				0	Content		-72	-111	17485703	2830522243
17502	09:20:12.430	00:00:17.502	1050	-1024	-768	-1	-1	-1	-1	4	-1024	-768	-1	-1	-1	-1	4		0	0						Untertest3.avi	0	880	547	72	111				0	Content		-72	-111	17502395	2830538935
17519	09:20:12.447	00:00:17.519	1051	-1024	-768	-1	-1	-1	-1	4	-1024	-768	-1	-1	-1	-1	4		0	0						Untertest3.avi	0	880	547	72	111				0	Content		-72	-111	17519019	2830555559
17536	09:20:12.464	00:00:17.536	1052	-1024	-768	-1	-1	-1	-1	4	-1024	-768	-1	-1	-1	-1	4		0	0						Untertest3.avi	0	880	547	72	111				0	Content		-72	-111	17536060	2830572600
17553	09:20:12.481	00:00:17.552	1053	-1024	-768	-1	-1	-1	-1	4	-1024	-768	-1	-1	-1	-1	4		0	0						Untertest3.avi	0	880	547	72	111				0	Content		-72	-111	17552727	2830589267
17569	09:20:12.497	00:00:17.569	1054	-1024	-768	-1	-1	-1	-1	4	-1024	-768	-1	-1	-1	-1	4		0	0						Untertest3.avi	0	880	547	72	111				0	Content		-72	-111	17569394	2830605934
17587	09:20:12.515	00:00:17.586	1055	-1024	-768	-1	-1	-1	-1	4	-1024	-768	-1	-1	-1	-1	4		0	0						Untertest3.avi	0	880	547	72	111				0	Content		-72	-111	17586763	2830623303
17604	09:20:12.532	00:00:17.604	1056	-1024	-768	-1	-1	-1	-1	4	-1024	-768	-1	-1	-1	-1	4		0	0						Untertest3.avi	0	880	547	72	111				0	Content		-72	-111	17604135	2830640675
17619	09:20:12.547	00:00:17.619	1057	-1024	-768	-1	-1	-1	-1	4	-1024	-768	-1	-1	-1	-1	4		0	0						Untertest3.avi	0	880	547	72	111				0	Content		-72	-111	17619006	2830655546
17636	09:20:12.564	00:00:17.635	1058	-1024	-768	-1	-1	-1	-1	4	-1024	-768	-1	-1	-1	-1	4		0	0						Untertest3.avi	0	880	547	72	111				0	Content		-72	-111	17635504	2830672044
17652	09:20:12.580	00:00:17.652	1059	-1024	-768	-1	-1	-1	-1	4	-1024	-768	-1	-1	-1	-1	4		0	0						Untertest3.avi	0	880	547	72	111				0	Content		-72	-111	17652216	2830688756
17669	09:20:12.597	00:00:17.668	1060	-1024	-768	-1	-1	-1	-1	4	-1024	-768	-1	-1	-1	-1	4		0	0						Untertest3.avi	0	880	547	72	111				0	Content		-72	-111	17668883	2830705423
17686	09:20:12.614	00:00:17.685	1061	-1024	-768	-1	-1	-1	-1	4	-1024	-768	-1	-1	-1	-1	4		0	0						Untertest3.avi	0	880	547	72	111				0	Content		-72	-111	17685554	2830722094
17702	09:20:12.630	00:00:17.702	1062	-1024	-768	-1	-1	-1	-1	4	-1024	-768	-1	-1	-1	-1	4		0	0						Untertest3.avi	0	880	547	72	111				0	Content		-72	-111	17702257	2830738797
17719	09:20:12.647	00:00:17.719	1063	-1024	-768	-1	-1	-1	-1	4	-1024	-768	-1	-1	-1	-1	4		0	0						Untertest3.avi	0	880	547	72	111				0	Content		-72	-111	17719085	2830755625
17736	09:20:12.664	00:00:17.735	1064	-1024	-768	-1	-1	-1	-1	4	-1024	-768	-1	-1	-1	-1	4		0	0						Untertest3.avi	0	880	547	72	111				0	Content		-72	-111	17735752	2830772292
17752	09:20:12.680	00:00:17.752	1065	-1024	-768	-1	-1	-1	-1	4	-1024	-768	-1	-1	-1	-1	4		0	0						Untertest3.avi	0	880	547	72	111				0	Content		-72	-111	17752419	2830788959
17769	09:20:12.697	00:00:17.769	1066	-1024	-768	-1	-1	-1	-1	4	-1024	-768	-1	-1	-1	-1	4		0	0						Untertest3.avi	0	880	547	72	111				0	Content		-72	-111	17769363	2830805903
17787	09:20:12.715	00:00:17.786	1067	-1024	-768	-1	-1	-1	-1	4	-1024	-768	-1	-1	-1	-1	4		0	0						Untertest3.avi	0	880	547	72	111				0	Content		-72	-111	17786736	2830823276
17804	09:20:12.732	00:00:17.803	1068	-1024	-768	-1	-1	-1	-1	4	-1024	-768	-1	-1	-1	-1	4		0	0						Untertest3.avi	0	880	547	72	111				0	Content		-72	-111	17803983	2830840523
17819	09:20:12.747	00:00:17.818	1069	-1024	-768	-1	-1	-1	-1	4	-1024	-768	-1	-1	-1	-1	4		0	0						Untertest3.avi	0	880	547	72	111				0	Content		-72	-111	17818857	2830855397
17835	09:20:12.763	00:00:17.835	1070	-1024	-768	-1	-1	-1	-1	4	-1024	-768	-1	-1	-1	-1	4		0	0						Untertest3.avi	0	880	547	72	111				0	Content		-72	-111	17835480	2830872020
17852	09:20:12.780	00:00:17.852	1071	-1024	-768	-1	-1	-1	-1	4	-1024	-768	-1	-1	-1	-1	4		0	0						Untertest3.avi	0	880	547	72	111				0	Content		-72	-111	17852146	2830888686
17869	09:20:12.797	00:00:17.868	1072	-1024	-768	-1	-1	-1	-1	4	-1024	-768	-1	-1	-1	-1	4		0	0						Untertest3.avi	0	880	547	72	111				0	Content		-72	-111	17868725	2830905265
17885	09:20:12.813	00:00:17.885	1073	-1024	-768	-1	-1	-1	-1	4	-1024	-768	-1	-1	-1	-1	4		0	0						Untertest3.avi	0	880	547	72	111				0	Content		-72	-111	17885402	2830921942
17902	09:20:12.830	00:00:17.902	1074	-1024	-768	-1	-1	-1	-1	4	-1024	-768	-1	-1	-1	-1	4		0	0						Untertest3.avi	0	880	547	72	111				0	Content		-72	-111	17902097	2830938637
17919	09:20:12.847	00:00:17.918	1075	-1024	-768	-1	-1	-1	-1	4	-1024	-768	-1	-1	-1	-1	4		0	0						Untertest3.avi	0	880	547	72	111				0	Content		-72	-111	17918717	2830955257
17936	09:20:12.864	00:00:17.935	1076	-1024	-768	-1	-1	-1	-1	4	-1024	-768	-1	-1	-1	-1	4		0	0						Untertest3.avi	0	880	547	72	111				0	Content		-72	-111	17935759	2830972299
17952	09:20:12.880	00:00:17.952	1077	-1024	-768	-1	-1	-1	-1	4	-1024	-768	-1	-1	-1	-1	4		0	0						Untertest3.avi	0	880	547	72	111				0	Content		-72	-111	17952426	2830988966
17969	09:20:12.897	00:00:17.969	1078	-1024	-768	-1	-1	-1	-1	4	-1024	-768	-1	-1	-1	-1	4		0	0						Untertest3.avi	0	880	547	72	111				0	Content		-72	-111	17969093	2831005633
17987	09:20:12.915	00:00:17.986	1079	-1024	-768	-1	-1	-1	-1	4	-1024	-768	-1	-1	-1	-1	4		0	0						Untertest3.avi	0	880	547	72	111				0	Content		-72	-111	17986588	2831023128
18004	09:20:12.932	00:00:18.003	1080	-1024	-768	-1	-1	-1	-1	4	-1024	-768	-1	-1	-1	-1	4		0	0						Untertest3.avi	0	880	547	72	111				0	Content		-72	-111	18003834	2831040374
18019	09:20:12.947	00:00:18.018	1081	-1024	-768	-1	-1	-1	-1	4	-1024	-768	-1	-1	-1	-1	4		0	0						Untertest3.avi	0	880	547	72	111				0	Content		-72	-111	18018707	2831055247
18035	09:20:12.963	00:00:18.035	1082	-1024	-768	-1	-1	-1	-1	4	-1024	-768	-1	-1	-1	-1	4		0	0						Untertest3.avi	0	880	547	72	111				0	Content		-72	-111	18035333	2831071873
18052	09:20:12.980	00:00:18.051	1083	-1024	-768	-1	-1	-1	-1	4	-1024	-768	-1	-1	-1	-1	4		0	0						Untertest3.avi	0	880	547	72	111				0	Content		-72	-111	18051985	2831088525
18069	09:20:12.997	00:00:18.068	1084	-1024	-768	-1	-1	-1	-1	4	-1024	-768	-1	-1	-1	-1	4		0	0						Untertest3.avi	0	880	547	72	111				0	Content		-72	-111	18068652	2831105192
18085	09:20:13.013	00:00:18.085	1085	-1024	-768	-1	-1	-1	-1	4	-1024	-768	-1	-1	-1	-1	4		0	0						Untertest3.avi	0	880	547	72	111				0	Content		-72	-111	18085261	2831121801
18102	09:20:13.030	00:00:18.101	1086	-1024	-768	-1	-1	-1	-1	4	-1024	-768	-1	-1	-1	-1	4		0	0						Untertest3.avi	0	880	547	72	111				0	Content		-72	-111	18101952	2831138492
18119	09:20:13.047	00:00:18.118	1087	-1024	-768	-1	-1	-1	-1	4	-1024	-768	-1	-1	-1	-1	4		0	0						Untertest3.avi	0	880	547	72	111				0	Content		-72	-111	18118786	2831155326
18135	09:20:13.063	00:00:18.135	1088	-1024	-768	-1	-1	-1	-1	4	-1024	-768	-1	-1	-1	-1	4		0	0						Untertest3.avi	0	880	547	72	111				0	Content		-72	-111	18135453	2831171993
18152	09:20:13.080	00:00:18.152	1089	-1024	-768	-1	-1	-1	-1	4	-1024	-768	-1	-1	-1	-1	4		0	0						Untertest3.avi	0	880	547	72	111				0	Content		-72	-111	18152120	2831188660
18169	09:20:13.097	00:00:18.169	1090	-1024	-768	-1	-1	-1	-1	4	-1024	-768	-1	-1	-1	-1	4		0	0						Untertest3.avi	0	880	547	72	111				0	Content		-72	-111	18169074	2831205614
18186	09:20:13.114	00:00:18.186	1091	-1024	-768	-1	-1	-1	-1	4	-1024	-768	-1	-1	-1	-1	4		0	0						Untertest3.avi	0	880	547	72	111				0	Content		-72	-111	18186446	2831222986
18204	09:20:13.132	00:00:18.203	1092	-1024	-768	-1	-1	-1	-1	4	-1024	-768	-1	-1	-1	-1	4		0	0						Untertest3.avi	0	880	547	72	111				0	Content		-72	-111	18203694	2831240234
18219	09:20:13.147	00:00:18.218	1093	-1024	-768	-1	-1	-1	-1	4	-1024	-768	-1	-1	-1	-1	4		0	0						Untertest3.avi	0	880	547	72	111				0	Content		-72	-111	18218567	2831255107
18235	09:20:13.163	00:00:18.235	1094	-1024	-768	-1	-1	-1	-1	4	-1024	-768	-1	-1	-1	-1	4		0	0						Untertest3.avi	0	880	547	72	111				0	Content		-72	-111	18235191	2831271731
18252	09:20:13.180	00:00:18.251	1095	-1024	-768	-1	-1	-1	-1	4	-1024	-768	-1	-1	-1	-1	4		0	0						Untertest3.avi	0	880	547	72	111				0	Content		-72	-111	18251858	2831288398
18268	09:20:13.196	00:00:18.268	1096	-1024	-768	-1	-1	-1	-1	4	-1024	-768	-1	-1	-1	-1	4		0	0						Untertest3.avi	0	880	547	72	111				0	Content		-72	-111	18268435	2831304975
18285	09:20:13.213	00:00:18.285	1097	-1024	-768	-1	-1	-1	-1	4	-1024	-768	-1	-1	-1	-1	4		0	0						Untertest3.avi	0	880	547	72	111				0	Content		-72	-111	18285111	2831321651
18302	09:20:13.230	00:00:18.301	1098	-1024	-768	-1	-1	-1	-1	4	-1024	-768	-1	-1	-1	-1	4		0	0						Untertest3.avi	0	880	547	72	111				0	Content		-72	-111	18301805	2831338345
18318	09:20:13.246	00:00:18.318	1099	-1024	-768	-1	-1	-1	-1	4	-1024	-768	-1	-1	-1	-1	4		0	0						Untertest3.avi	0	880	547	72	111				0	Content		-72	-111	18318428	2831354968
18335	09:20:13.263	00:00:18.335	1100	-1024	-768	-1	-1	-1	-1	4	-1024	-768	-1	-1	-1	-1	4		0	0						Untertest3.avi	0	880	547	72	111				0	Content		-72	-111	18335398	2831371938
18352	09:20:13.280	00:00:18.352	1101	-1024	-768	-1	-1	-1	-1	4	-1024	-768	-1	-1	-1	-1	4		0	0						Untertest3.avi	0	880	547	72	111				0	Content		-72	-111	18352064	2831388604
18369	09:20:13.297	00:00:18.368	1102	-1024	-768	-1	-1	-1	-1	4	-1024	-768	-1	-1	-1	-1	4		0	0						Untertest3.avi	0	880	547	72	111				0	Content		-72	-111	18368731	2831405271
18385	09:20:13.313	00:00:18.385	1103	-1024	-768	-1	-1	-1	-1	4	-1024	-768	-1	-1	-1	-1	4		0	0						Untertest3.avi	0	880	547	72	111				0	Content		-72	-111	18385398	2831421938
18403	09:20:13.331	00:00:18.402	1104	-1024	-768	-1	-1	-1	-1	4	-1024	-768	-1	-1	-1	-1	4		0	0						Untertest3.avi	0	880	547	72	111				0	Content		-72	-111	18402922	2831439462
18420	09:20:13.348	00:00:18.420	1105	-1024	-768	-1	-1	-1	-1	4	-1024	-768	-1	-1	-1	-1	4		0	0						Untertest3.avi	0	880	547	72	111				0	Content		-72	-111	18420310	2831456850
18435	09:20:13.363	00:00:18.435	1106	-1024	-768	-1	-1	-1	-1	4	-1024	-768	-1	-1	-1	-1	4		0	0						Untertest3.avi	0	880	547	72	111				0	Content		-72	-111	18435046	2831471586
18452	09:20:13.380	00:00:18.451	1107	-1024	-768	-1	-1	-1	-1	4	-1024	-768	-1	-1	-1	-1	4		0	0						Untertest3.avi	0	880	547	72	111				0	Content		-72	-111	18451668	2831488208
18468	09:20:13.396	00:00:18.468	1108	-1024	-768	-1	-1	-1	-1	4	-1024	-768	-1	-1	-1	-1	4		0	0						Untertest3.avi	0	880	547	72	111				0	Content		-72	-111	18468412	2831504952
18485	09:20:13.413	00:00:18.485	1109	-1024	-768	-1	-1	-1	-1	4	-1024	-768	-1	-1	-1	-1	4		0	0						Untertest3.avi	0	880	547	72	111				0	Content		-72	-111	18485091	2831521631
18502	09:20:13.430	00:00:18.501	1110	-1024	-768	-1	-1	-1	-1	4	-1024	-768	-1	-1	-1	-1	4		0	0						Untertest3.avi	0	880	547	72	111				0	Content		-72	-111	18501661	2831538201
18518	09:20:13.446	00:00:18.518	1111	-1024	-768	-1	-1	-1	-1	4	-1024	-768	-1	-1	-1	-1	4		0	0						Untertest3.avi	0	880	547	72	111				0	Content		-72	-111	18518495	2831555035
18535	09:20:13.463	00:00:18.535	1112	-1024	-768	-1	-1	-1	-1	4	-1024	-768	-1	-1	-1	-1	4		0	0						Untertest3.avi	0	880	547	72	111				0	Content		-72	-111	18535162	2831571702
18552	09:20:13.480	00:00:18.551	1113	-1024	-768	-1	-1	-1	-1	4	-1024	-768	-1	-1	-1	-1	4		0	0						Untertest3.avi	0	880	547	72	111				0	Content		-72	-111	18551829	2831588369
18569	09:20:13.497	00:00:18.568	1114	-1024	-768	-1	-1	-1	-1	4	-1024	-768	-1	-1	-1	-1	4		0	0						Untertest3.avi	0	880	547	72	111				0	Content		-72	-111	18568783	2831605323
18586	09:20:13.514	00:00:18.586	1115	-1024	-768	-1	-1	-1	-1	4	-1024	-768	-1	-1	-1	-1	4		0	0						Untertest3.avi	0	880	547	72	111				0	Content		-72	-111	18586154	2831622694
18603	09:20:13.531	00:00:18.603	1116	-1024	-768	-1	-1	-1	-1	4	-1024	-768	-1	-1	-1	-1	4		0	0						Untertest3.avi	0	880	547	72	111				0	Content		-72	-111	18603402	2831639942
18618	09:20:13.546	00:00:18.618	1117	-1024	-768	-1	-1	-1	-1	4	-1024	-768	-1	-1	-1	-1	4		0	0						Untertest3.avi	0	880	547	72	111				0	Content		-72	-111	18618275	2831654815
18635	09:20:13.563	00:00:18.634	1118	-1024	-768	-1	-1	-1	-1	4	-1024	-768	-1	-1	-1	-1	4		0	0						Untertest3.avi	0	880	547	72	111				0	Content		-72	-111	18634899	2831671439
18652	09:20:13.580	00:00:18.651	1119	-1024	-768	-1	-1	-1	-1	4	-1024	-768	-1	-1	-1	-1	4		0	0						Untertest3.avi	0	880	547	72	111				0	Content		-72	-111	18651566	2831688106
18668	09:20:13.596	00:00:18.668	1120	-1024	-768	-1	-1	-1	-1	4	-1024	-768	-1	-1	-1	-1	4		0	0						Untertest3.avi	0	880	547	72	111				0	Content		-72	-111	18668145	2831704685
18685	09:20:13.613	00:00:18.684	1121	-1024	-768	-1	-1	-1	-1	4	-1024	-768	-1	-1	-1	-1	4		0	0						Untertest3.avi	0	880	547	72	111				0	Content		-72	-111	18684948	2831721488
18702	09:20:13.630	00:00:18.701	1122	-1024	-768	-1	-1	-1	-1	4	-1024	-768	-1	-1	-1	-1	4		0	0						Untertest3.avi	0	880	547	72	111				0	Content		-72	-111	18701514	2831738054
18718	09:20:13.646	00:00:18.718	1123	-1024	-768	-1	-1	-1	-1	4	-1024	-768	-1	-1	-1	-1	4		0	0						Untertest3.avi	0	880	547	72	111				0	Content		-72	-111	18718138	2831754678
18735	09:20:13.663	00:00:18.735	1124	-1024	-768	-1	-1	-1	-1	4	-1024	-768	-1	-1	-1	-1	4		0	0						Untertest3.avi	0	880	547	72	111				0	Content		-72	-111	18735386	2831771926
18753	09:20:13.681	00:00:18.752	1125	-1024	-768	-1	-1	-1	-1	4	-1024	-768	-1	-1	-1	-1	4		0	0						Untertest3.avi	0	880	547	72	111				0	Content		-72	-111	18752758	2831789298
18770	09:20:13.698	00:00:18.770	1126	-1024	-768	-1	-1	-1	-1	4	-1024	-768	-1	-1	-1	-1	4		0	0						Untertest3.avi	0	880	547	72	111				0	Content		-72	-111	18770005	2831806545
18785	09:20:13.713	00:00:18.784	1127	-1024	-768	-1	-1	-1	-1	4	-1024	-768	-1	-1	-1	-1	4		0	0						Untertest3.avi	0	880	547	72	111				0	Content		-72	-111	18784754	2831821294
18801	09:20:13.729	00:00:18.801	1128	-1024	-768	-1	-1	-1	-1	4	-1024	-768	-1	-1	-1	-1	4		0	0						Untertest3.avi	0	880	547	72	111				0	Content		-72	-111	18801377	2831837917
18818	09:20:13.746	00:00:18.818	1129	-1024	-768	-1	-1	-1	-1	4	-1024	-768	-1	-1	-1	-1	4		0	0						Untertest3.avi	0	880	547	72	111				0	Content		-72	-111	18818123	2831854663
18835	09:20:13.763	00:00:18.834	1130	-1024	-768	-1	-1	-1	-1	4	-1024	-768	-1	-1	-1	-1	4		0	0						Untertest3.avi	0	880	547	72	111				0	Content		-72	-111	18834799	2831871339
18851	09:20:13.779	00:00:18.851	1131	-1024	-768	-1	-1	-1	-1	4	-1024	-768	-1	-1	-1	-1	4		0	0						Untertest3.avi	0	880	547	72	111				0	Content		-72	-111	18851367	2831887907
18868	09:20:13.796	00:00:18.868	1132	-1024	-768	-1	-1	-1	-1	4	-1024	-768	-1	-1	-1	-1	4		0	0						Untertest3.avi	0	880	547	72	111				0	Content		-72	-111	18868242	2831904782
18885	09:20:13.813	00:00:18.884	1133	-1024	-768	-1	-1	-1	-1	4	-1024	-768	-1	-1	-1	-1	4		0	0						Untertest3.avi	0	880	547	72	111				0	Content		-72	-111	18884909	2831921449
18902	09:20:13.830	00:00:18.901	1134	-1024	-768	-1	-1	-1	-1	4	-1024	-768	-1	-1	-1	-1	4		0	0						Untertest3.avi	0	880	547	72	111				0	Content		-72	-111	18901576	2831938116
18919	09:20:13.847	00:00:18.918	1135	-1024	-768	-1	-1	-1	-1	4	-1024	-768	-1	-1	-1	-1	4		0	0						Untertest3.avi	0	880	547	72	111				0	Content		-72	-111	18918612	2831955152
18936	09:20:13.864	00:00:18.935	1136	-1024	-768	-1	-1	-1	-1	4	-1024	-768	-1	-1	-1	-1	4		0	0						Untertest3.avi	0	880	547	72	111				0	Content		-72	-111	18935860	2831972400
18953	09:20:13.881	00:00:18.953	1137	-1024	-768	-1	-1	-1	-1	4	-1024	-768	-1	-1	-1	-1	4		0	0						Untertest3.avi	0	880	547	72	111				0	Content		-72	-111	18953232	2831989772
18968	09:20:13.896	00:00:18.967	1138	-1024	-768	-1	-1	-1	-1	4	-1024	-768	-1	-1	-1	-1	4		0	0						Untertest3.avi	0	880	547	72	111				0	Content		-72	-111	18967981	2832004521
18985	09:20:13.913	00:00:18.984	1139	-1024	-768	-1	-1	-1	-1	4	-1024	-768	-1	-1	-1	-1	4		0	0						Untertest3.avi	0	880	547	72	111				0	Content		-72	-111	18984668	2832021208
19001	09:20:13.929	00:00:19.001	1140	-1024	-768	-1	-1	-1	-1	4	-1024	-768	-1	-1	-1	-1	4		0	0						Untertest3.avi	0	880	547	72	111				0	Content		-72	-111	19001335	2832037875
19018	09:20:13.946	00:00:19.017	1141	-1024	-768	-1	-1	-1	-1	4	-1024	-768	-1	-1	-1	-1	4		0	0						Untertest3.avi	0	880	547	72	111				0	Content		-72	-111	19017975	2832054515
19035	09:20:13.963	00:00:19.034	1142	-1024	-768	-1	-1	-1	-1	4	-1024	-768	-1	-1	-1	-1	4		0	0						Untertest3.avi	0	880	547	72	111				0	Content		-72	-111	19034651	2832071191
19051	09:20:13.979	00:00:19.051	1143	-1024	-768	-1	-1	-1	-1	4	-1024	-768	-1	-1	-1	-1	4		0	0						Untertest3.avi	0	880	547	72	111				0	Content		-72	-111	19051219	2832087759
19068	09:20:13.996	00:00:19.067	1144	-1024	-768	-1	-1	-1	-1	4	-1024	-768	-1	-1	-1	-1	4		0	0						Untertest3.avi	0	880	547	72	111				0	Content		-72	-111	19067842	2832104382
19085	09:20:14.013	00:00:19.085	1145	-1024	-768	-1	-1	-1	-1	4	-1024	-768	-1	-1	-1	-1	4		0	0						Untertest3.avi	0	880	547	72	111				0	Content		-72	-111	19085105	2832121645
19102	09:20:14.030	00:00:19.102	1146	-1024	-768	-1	-1	-1	-1	4	-1024	-768	-1	-1	-1	-1	4		0	0						Untertest3.avi	0	880	547	72	111				0	Content		-72	-111	19102466	2832139006
19120	09:20:14.048	00:00:19.119	1147	-1024	-768	-1	-1	-1	-1	4	-1024	-768	-1	-1	-1	-1	4		0	0						Untertest3.avi	0	880	547	72	111				0	Content		-72	-111	19119712	2832156252
19135	09:20:14.063	00:00:19.134	1148	-1024	-768	-1	-1	-1	-1	4	-1024	-768	-1	-1	-1	-1	4		0	0						Untertest3.avi	0	880	547	72	111				0	Content		-72	-111	19134586	2832171126
19151	09:20:14.079	00:00:19.151	1149	-1024	-768	-1	-1	-1	-1	4	-1024	-768	-1	-1	-1	-1	4		0	0						Untertest3.avi	0	880	547	72	111				0	Content		-72	-111	19151213	2832187753
19168	09:20:14.096	00:00:19.167	1150	-1024	-768	-1	-1	-1	-1	4	-1024	-768	-1	-1	-1	-1	4		0	0						Untertest3.avi	0	880	547	72	111				0	Content		-72	-111	19167834	2832204374
19185	09:20:14.113	00:00:19.184	1151	-1024	-768	-1	-1	-1	-1	4	-1024	-768	-1	-1	-1	-1	4		0	0						Untertest3.avi	0	880	547	72	111				0	Content		-72	-111	19184637	2832221177
19201	09:20:14.129	00:00:19.201	1152	-1024	-768	-1	-1	-1	-1	4	-1024	-768	-1	-1	-1	-1	4		0	0						Untertest3.avi	0	880	547	72	111				0	Content		-72	-111	19201202	2832237742
19218	09:20:14.146	00:00:19.218	1153	-1024	-768	-1	-1	-1	-1	4	-1024	-768	-1	-1	-1	-1	4		0	0						Untertest3.avi	0	880	547	72	111				0	Content		-72	-111	19218034	2832254574
19235	09:20:14.163	00:00:19.234	1154	-1024	-768	-1	-1	-1	-1	4	-1024	-768	-1	-1	-1	-1	4		0	0						Untertest3.avi	0	880	547	72	111				0	Content		-72	-111	19234701	2832271241
19251	09:20:14.179	00:00:19.251	1155	-1024	-768	-1	-1	-1	-1	4	-1024	-768	-1	-1	-1	-1	4		0	0						Untertest3.avi	0	880	547	72	111				0	Content		-72	-111	19251368	2832287908
19268	09:20:14.196	00:00:19.268	1156	-1024	-768	-1	-1	-1	-1	4	-1024	-768	-1	-1	-1	-1	4		0	0						Untertest3.avi	0	880	547	72	111				0	Content		-72	-111	19268322	2832304862
19286	09:20:14.214	00:00:19.285	1157	-1024	-768	-1	-1	-1	-1	4	-1024	-768	-1	-1	-1	-1	4		0	0						Untertest3.avi	0	880	547	72	111				0	Content		-72	-111	19285694	2832322234
19303	09:20:14.231	00:00:19.302	1158	-1024	-768	-1	-1	-1	-1	4	-1024	-768	-1	-1	-1	-1	4		0	0						Untertest3.avi	0	880	547	72	111				0	Content		-72	-111	19302941	2832339481
19318	09:20:14.246	00:00:19.317	1159	-1024	-768	-1	-1	-1	-1	4	-1024	-768	-1	-1	-1	-1	4		0	0						Untertest3.avi	0	880	547	72	111				0	Content		-72	-111	19317813	2832354353
19334	09:20:14.262	00:00:19.334	1160	-1024	-768	-1	-1	-1	-1	4	-1024	-768	-1	-1	-1	-1	4		0	0						Untertest3.avi	0	880	547	72	111				0	Content		-72	-111	19334437	2832370977
19351	09:20:14.279	00:00:19.351	1161	-1024	-768	-1	-1	-1	-1	4	-1024	-768	-1	-1	-1	-1	4		0	0						Untertest3.avi	0	880	547	72	111				0	Content		-72	-111	19351103	2832387643
19368	09:20:14.296	00:00:19.367	1162	-1024	-768	-1	-1	-1	-1	4	-1024	-768	-1	-1	-1	-1	4		0	0						Untertest3.avi	0	880	547	72	111				0	Content		-72	-111	19367684	2832404224
19384	09:20:14.312	00:00:19.384	1163	-1024	-768	-1	-1	-1	-1	4	-1024	-768	-1	-1	-1	-1	4		0	0						Untertest3.avi	0	880	547	72	111				0	Content		-72	-111	19384360	2832420900
19401	09:20:14.329	00:00:19.401	1164	-1024	-768	-1	-1	-1	-1	4	-1024	-768	-1	-1	-1	-1	4		0	0						Untertest3.avi	0	880	547	72	111				0	Content		-72	-111	19401051	2832437591
19418	09:20:14.346	00:00:19.417	1165	-1024	-768	-1	-1	-1	-1	4	-1024	-768	-1	-1	-1	-1	4		0	0						Untertest3.avi	0	880	547	72	111				0	Content		-72	-111	19417676	2832454216
19435	09:20:14.363	00:00:19.434	1166	-1024	-768	-1	-1	-1	-1	4	-1024	-768	-1	-1	-1	-1	4		0	0						Untertest3.avi	0	880	547	72	111				0	Content		-72	-111	19434820	2832471360
19452	09:20:14.380	00:00:19.452	1167	-1024	-768	-1	-1	-1	-1	4	-1024	-768	-1	-1	-1	-1	4		0	0						Untertest3.avi	0	880	547	72	111				0	Content		-72	-111	19452171	2832488711
19469	09:20:14.397	00:00:19.469	1168	-1024	-768	-1	-1	-1	-1	4	-1024	-768	-1	-1	-1	-1	4		0	0						Untertest3.avi	0	880	547	72	111				0	Content		-72	-111	19469419	2832505959
19484	09:20:14.412	00:00:19.484	1169	-1024	-768	-1	-1	-1	-1	4	-1024	-768	-1	-1	-1	-1	4		0	0						Untertest3.avi	0	880	547	72	111				0	Content		-72	-111	19484292	2832520832
19501	09:20:14.429	00:00:19.500	1170	-1024	-768	-1	-1	-1	-1	4	-1024	-768	-1	-1	-1	-1	4		0	0						Untertest3.avi	0	880	547	72	111				0	Content		-72	-111	19500912	2832537452
19518	09:20:14.446	00:00:19.517	1171	-1024	-768	-1	-1	-1	-1	4	-1024	-768	-1	-1	-1	-1	4		0	0						Untertest3.avi	0	880	547	72	111				0	Content		-72	-111	19517664	2832554204
19534	09:20:14.462	00:00:19.534	1172	-1024	-768	-1	-1	-1	-1	4	-1024	-768	-1	-1	-1	-1	4		0	0						Untertest3.avi	0	880	547	72	111				0	Content		-72	-111	19534341	2832570881
19551	09:20:14.479	00:00:19.550	1173	-1024	-768	-1	-1	-1	-1	4	-1024	-768	-1	-1	-1	-1	4		0	0						Untertest3.avi	0	880	547	72	111				0	Content		-72	-111	19550910	2832587450
19568	09:20:14.496	00:00:19.567	1174	-1024	-768	-1	-1	-1	-1	4	-1024	-768	-1	-1	-1	-1	4		0	0						Untertest3.avi	0	880	547	72	111				0	Content		-72	-111	19567743	2832604283
19584	09:20:14.512	00:00:19.584	1175	-1024	-768	-1	-1	-1	-1	4	-1024	-768	-1	-1	-1	-1	4		0	0						Untertest3.avi	0	880	547	72	111				0	Content		-72	-111	19584410	2832620950
19601	09:20:14.529	00:00:19.601	1176	-1024	-768	-1	-1	-1	-1	4	-1024	-768	-1	-1	-1	-1	4		0	0						Untertest3.avi	0	880	547	72	111				0	Content		-72	-111	19601076	2832637616
19618	09:20:14.546	00:00:19.618	1177	-1024	-768	-1	-1	-1	-1	4	-1024	-768	-1	-1	-1	-1	4		0	0						Untertest3.avi	0	880	547	72	111				0	Content		-72	-111	19618027	2832654567
19635	09:20:14.563	00:00:19.635	1178	-1024	-768	-1	-1	-1	-1	4	-1024	-768	-1	-1	-1	-1	4		0	0						Untertest3.avi	0	880	547	72	111				0	Content		-72	-111	19635398	2832671938
19653	09:20:14.581	00:00:19.652	1179	-1024	-768	-1	-1	-1	-1	4	-1024	-768	-1	-1	-1	-1	4		0	0						Untertest3.avi	0	880	547	72	111				0	Content		-72	-111	19652644	2832689184
19668	09:20:14.596	00:00:19.667	1180	-1024	-768	-1	-1	-1	-1	4	-1024	-768	-1	-1	-1	-1	4		0	0						Untertest3.avi	0	880	547	72	111				0	Content		-72	-111	19667516	2832704056
19684	09:20:14.612	00:00:19.684	1181	-1024	-768	-1	-1	-1	-1	4	-1024	-768	-1	-1	-1	-1	4		0	0						Untertest3.avi	0	880	547	72	111				0	Content		-72	-111	19684142	2832720682
19701	09:20:14.629	00:00:19.700	1182	-1024	-768	-1	-1	-1	-1	4	-1024	-768	-1	-1	-1	-1	4		0	0						Untertest3.avi	0	880	547	72	111				0	Content		-72	-111	19700809	2832737349
19717	09:20:14.645	00:00:19.717	1183	-1024	-768	-1	-1	-1	-1	4	-1024	-768	-1	-1	-1	-1	4		0	0						Untertest3.avi	0	880	547	72	111				0	Content		-72	-111	19717389	2832753929
19734	09:20:14.662	00:00:19.734	1184	-1024	-768	-1	-1	-1	-1	4	-1024	-768	-1	-1	-1	-1	4		0	0						Untertest3.avi	0	880	547	72	111				0	Content		-72	-111	19734192	2832770732
19751	09:20:14.679	00:00:19.750	1185	-1024	-768	-1	-1	-1	-1	4	-1024	-768	-1	-1	-1	-1	4		0	0						Untertest3.avi	0	880	547	72	111				0	Content		-72	-111	19750757	2832787297
19767	09:20:14.695	00:00:19.767	1186	-1024	-768	-1	-1	-1	-1	4	-1024	-768	-1	-1	-1	-1	4		0	0						Untertest3.avi	0	880	547	72	111				0	Content		-72	-111	19767379	2832803919
19785	09:20:14.713	00:00:19.784	1187	-1024	-768	-1	-1	-1	-1	4	-1024	-768	-1	-1	-1	-1	4		0	0						Untertest3.avi	0	880	547	72	111				0	Content		-72	-111	19784630	2832821170
19802	09:20:14.730	00:00:19.802	1188	-1024	-768	-1	-1	-1	-1	4	-1024	-768	-1	-1	-1	-1	4		0	0						Untertest3.avi	0	880	547	72	111				0	Content		-72	-111	19802000	2832838540
19819	09:20:14.747	00:00:19.819	1189	-1024	-768	-1	-1	-1	-1	4	-1024	-768	-1	-1	-1	-1	4		0	0						Untertest3.avi	0	880	547	72	111				0	Content		-72	-111	19819248	2832855788
19834	09:20:14.762	00:00:19.833	1190	-1024	-768	-1	-1	-1	-1	4	-1024	-768	-1	-1	-1	-1	4		0	0						Untertest3.avi	0	880	547	72	111				0	Content		-72	-111	19833998	2832870538
19851	09:20:14.779	00:00:19.850	1191	-1024	-768	-1	-1	-1	-1	4	-1024	-768	-1	-1	-1	-1	4		0	0						Untertest3.avi	0	880	547	72	111				0	Content		-72	-111	19850619	2832887159
19867	09:20:14.795	00:00:19.867	1192	-1024	-768	-1	-1	-1	-1	4	-1024	-768	-1	-1	-1	-1	4		0	0						Untertest3.avi	0	880	547	72	111				0	Content		-72	-111	19867366	2832903906
19884	09:20:14.812	00:00:19.884	1193	-1024	-768	-1	-1	-1	-1	4	-1024	-768	-1	-1	-1	-1	4		0	0						Untertest3.avi	0	880	547	72	111				0	Content		-72	-111	19884045	2832920585
19901	09:20:14.829	00:00:19.900	1194	-1024	-768	-1	-1	-1	-1	4	-1024	-768	-1	-1	-1	-1	4		0	0						Untertest3.avi	0	880	547	72	111				0	Content		-72	-111	19900613	2832937153
19917	09:20:14.845	00:00:19.917	1195	-1024	-768	-1	-1	-1	-1	4	-1024	-768	-1	-1	-1	-1	4		0	0						Untertest3.avi	0	880	547	72	111				0	Content		-72	-111	19917488	2832954028
19934	09:20:14.862	00:00:19.934	1196	-1024	-768	-1	-1	-1	-1	4	-1024	-768	-1	-1	-1	-1	4		0	0						Untertest3.avi	0	880	547	72	111				0	Content		-72	-111	19934155	2832970695
19951	09:20:14.879	00:00:19.950	1197	-1024	-768	-1	-1	-1	-1	4	-1024	-768	-1	-1	-1	-1	4		0	0						Untertest3.avi	0	880	547	72	111				0	Content		-72	-111	19950822	2832987362
19968	09:20:14.896	00:00:19.967	1198	-1024	-768	-1	-1	-1	-1	4	-1024	-768	-1	-1	-1	-1	4		0	0						Untertest3.avi	0	880	547	72	111				0	Content		-72	-111	19967858	2833004398
19985	09:20:14.913	00:00:19.985	1199	-1024	-768	-1	-1	-1	-1	4	-1024	-768	-1	-1	-1	-1	4		0	0						Untertest3.avi	0	880	547	72	111				0	Content		-72	-111	19985104	2833021644
20002	09:20:14.930	00:00:20.002	1200	-1024	-768	-1	-1	-1	-1	4	-1024	-768	-1	-1	-1	-1	4		0	0						Untertest3.avi	0	880	547	72	111				0	Content		-72	-111	20002474	2833039014
20017	09:20:14.945	00:00:20.017	1201	-1024	-768	-1	-1	-1	-1	4	-1024	-768	-1	-1	-1	-1	4		0	0						Untertest3.avi	0	880	547	72	111				0	Content		-72	-111	20017222	2833053762
20034	09:20:14.962	00:00:20.033	1202	-1024	-768	-1	-1	-1	-1	4	-1024	-768	-1	-1	-1	-1	4		0	0						Untertest3.avi	0	880	547	72	111				0	Content		-72	-111	20033909	2833070449
20051	09:20:14.979	00:00:20.050	1203	-1024	-768	-1	-1	-1	-1	4	-1024	-768	-1	-1	-1	-1	4		0	0						Untertest3.avi	0	880	547	72	111				0	Content		-72	-111	20050576	2833087116
20067	09:20:14.995	00:00:20.067	1204	-1024	-768	-1	-1	-1	-1	4	-1024	-768	-1	-1	-1	-1	4		0	0						Untertest3.avi	0	880	547	72	111				0	Content		-72	-111	20067219	2833103759
20084	09:20:15.012	00:00:20.083	1205	-1024	-768	-1	-1	-1	-1	4	-1024	-768	-1	-1	-1	-1	4		0	0						Untertest3.avi	0	880	547	72	111				0	Content		-72	-111	20083900	2833120440
20101	09:20:15.029	00:00:20.100	1206	-1024	-768	-1	-1	-1	-1	4	-1024	-768	-1	-1	-1	-1	4		0	0						Untertest3.avi	0	880	547	72	111				0	Content		-72	-111	20100602	2833137142
20117	09:20:15.045	00:00:20.117	1207	-1024	-768	-1	-1	-1	-1	4	-1024	-768	-1	-1	-1	-1	4		0	0						Untertest3.avi	0	880	547	72	111				0	Content		-72	-111	20117085	2833153625
20134	09:20:15.062	00:00:20.134	1208	-1024	-768	-1	-1	-1	-1	4	-1024	-768	-1	-1	-1	-1	4		0	0						Untertest3.avi	0	880	547	72	111				0	Content		-72	-111	20134333	2833170873
20152	09:20:15.080	00:00:20.151	1209	-1024	-768	-1	-1	-1	-1	4	-1024	-768	-1	-1	-1	-1	4		0	0						Untertest3.avi	0	880	547	72	111				0	Content		-72	-111	20151705	2833188245
20169	09:20:15.097	00:00:20.168	1210	-1024	-768	-1	-1	-1	-1	4	-1024	-768	-1	-1	-1	-1	4		0	0						Untertest3.avi	0	880	547	72	111				0	Content		-72	-111	20168951	2833205491
20184	09:20:15.112	00:00:20.183	1211	-1024	-768	-1	-1	-1	-1	4	-1024	-768	-1	-1	-1	-1	4		0	0						Untertest3.avi	0	880	547	72	111				0	Content		-72	-111	20183835	2833220375
20200	09:20:15.128	00:00:20.200	1212	-1024	-768	-1	-1	-1	-1	4	-1024	-768	-1	-1	-1	-1	4		0	0						Untertest3.avi	0	880	547	72	111				0	Content		-72	-111	20200445	2833236985
20217	09:20:15.145	00:00:20.217	1213	-1024	-768	-1	-1	-1	-1	4	-1024	-768	-1	-1	-1	-1	4		0	0						Untertest3.avi	0	880	547	72	111				0	Content		-72	-111	20217065	2833253605
20234	09:20:15.162	00:00:20.233	1214	-1024	-768	-1	-1	-1	-1	4	-1024	-768	-1	-1	-1	-1	4		0	0						Untertest3.avi	0	880	547	72	111				0	Content		-72	-111	20233743	2833270283
20250	09:20:15.178	00:00:20.250	1215	-1024	-768	-1	-1	-1	-1	4	-1024	-768	-1	-1	-1	-1	4		0	0						Untertest3.avi	0	880	547	72	111				0	Content		-72	-111	20250436	2833286976
20267	09:20:15.195	00:00:20.267	1216	-1024	-768	-1	-1	-1	-1	4	-1024	-768	-1	-1	-1	-1	4		0	0						Untertest3.avi	0	880	547	72	111				0	Content		-72	-111	20267269	2833303809
20284	09:20:15.212	00:00:20.283	1217	-1024	-768	-1	-1	-1	-1	4	-1024	-768	-1	-1	-1	-1	4		0	0						Untertest3.avi	0	880	547	72	111				0	Content		-72	-111	20283936	2833320476
20301	09:20:15.229	00:00:20.300	1218	-1024	-768	-1	-1	-1	-1	4	-1024	-768	-1	-1	-1	-1	4		0	0						Untertest3.avi	0	880	547	72	111				0	Content		-72	-111	20300603	2833337143
20318	09:20:15.246	00:00:20.317	1219	-1024	-768	-1	-1	-1	-1	4	-1024	-768	-1	-1	-1	-1	4		0	0						Untertest3.avi	0	880	547	72	111				0	Content		-72	-111	20317554	2833354094
20335	09:20:15.263	00:00:20.334	1220	-1024	-768	-1	-1	-1	-1	4	-1024	-768	-1	-1	-1	-1	4		0	0						Untertest3.avi	0	880	547	72	111				0	Content		-72	-111	20334928	2833371468
20352	09:20:15.280	00:00:20.352	1221	-1024	-768	-1	-1	-1	-1	4	-1024	-768	-1	-1	-1	-1	4		0	0						Untertest3.avi	0	880	547	72	111				0	Content		-72	-111	20352176	2833388716
20367	09:20:15.295	00:00:20.367	1222	-1024	-768	-1	-1	-1	-1	4	-1024	-768	-1	-1	-1	-1	4		0	0						Untertest3.avi	0	880	547	72	111				0	Content		-72	-111	20367048	2833403588
20384	09:20:15.312	00:00:20.383	1223	-1024	-768	-1	-1	-1	-1	4	-1024	-768	-1	-1	-1	-1	4		0	0						Untertest3.avi	0	880	547	72	111				0	Content		-72	-111	20383672	2833420212
20400	09:20:15.328	00:00:20.400	1224	-1024	-768	-1	-1	-1	-1	4	-1024	-768	-1	-1	-1	-1	4		0	0						Untertest3.avi	0	880	547	72	111				0	Content		-72	-111	20400339	2833436879
20417	09:20:15.345	00:00:20.416	1225	-1024	-768	-1	-1	-1	-1	4	-1024	-768	-1	-1	-1	-1	4		0	0						Untertest3.avi	0	880	547	72	111				0	Content		-72	-111	20416919	2833453459
20434	09:20:15.362	00:00:20.433	1226	-1024	-768	-1	-1	-1	-1	4	-1024	-768	-1	-1	-1	-1	4		0	0						Untertest3.avi	0	880	547	72	111				0	Content		-72	-111	20433600	2833470140
20450	09:20:15.378	00:00:20.450	1227	-1024	-768	-1	-1	-1	-1	4	-1024	-768	-1	-1	-1	-1	4		0	0						Untertest3.avi	0	880	547	72	111				0	Content		-72	-111	20450296	2833486836
20467	09:20:15.395	00:00:20.466	1228	-1024	-768	-1	-1	-1	-1	4	-1024	-768	-1	-1	-1	-1	4		0	0						Untertest3.avi	0	880	547	72	111				0	Content		-72	-111	20466917	2833503457
20484	09:20:15.412	00:00:20.484	1229	-1024	-768	-1	-1	-1	-1	4	-1024	-768	-1	-1	-1	-1	4		0	0						Untertest3.avi	0	880	547	72	111				0	Content		-72	-111	20484164	2833520704
20501	09:20:15.429	00:00:20.501	1230	-1024	-768	-1	-1	-1	-1	4	-1024	-768	-1	-1	-1	-1	4		0	0						Untertest3.avi	0	880	547	72	111				0	Content		-72	-111	20501411	2833537951
20519	09:20:15.447	00:00:20.518	1231	-1024	-768	-1	-1	-1	-1	4	-1024	-768	-1	-1	-1	-1	4		0	0						Untertest3.avi	0	880	547	72	111				0	Content		-72	-111	20518799	2833555339
20534	09:20:15.462	00:00:20.533	1232	-1024	-768	-1	-1	-1	-1	4	-1024	-768	-1	-1	-1	-1	4		0	0						Untertest3.avi	0	880	547	72	111				0	Content		-72	-111	20533533	2833570073
20550	09:20:15.478	00:00:20.550	1233	-1024	-768	-1	-1	-1	-1	4	-1024	-768	-1	-1	-1	-1	4		0	0						Untertest3.avi	0	880	547	72	111				0	Content		-72	-111	20550157	2833586697
20567	09:20:15.495	00:00:20.566	1234	-1024	-768	-1	-1	-1	-1	4	-1024	-768	-1	-1	-1	-1	4		0	0						Untertest3.avi	0	880	547	72	111				0	Content		-72	-111	20566904	2833603444
20584	09:20:15.512	00:00:20.583	1235	-1024	-768	-1	-1	-1	-1	4	-1024	-768	-1	-1	-1	-1	4		0	0						Untertest3.avi	0	880	547	72	111				0	Content		-72	-111	20583583	2833620123
20600	09:20:15.528	00:00:20.600	1236	-1024	-768	-1	-1	-1	-1	4	-1024	-768	-1	-1	-1	-1	4		0	0						Untertest3.avi	0	880	547	72	111				0	Content		-72	-111	20600148	2833636688
20617	09:20:15.545	00:00:20.616	1237	-1024	-768	-1	-1	-1	-1	4	-1024	-768	-1	-1	-1	-1	4		0	0						Untertest3.avi	0	880	547	72	111				0	Content		-72	-111	20616981	2833653521
20634	09:20:15.562	00:00:20.633	1238	-1024	-768	-1	-1	-1	-1	4	-1024	-768	-1	-1	-1	-1	4		0	0						Untertest3.avi	0	880	547	72	111				0	Content		-72	-111	20633648	2833670188
20650	09:20:15.578	00:00:20.650	1239	-1024	-768	-1	-1	-1	-1	4	-1024	-768	-1	-1	-1	-1	4		0	0						Untertest3.avi	0	880	547	72	111				0	Content		-72	-111	20650315	2833686855
20667	09:20:15.595	00:00:20.667	1240	-1024	-768	-1	-1	-1	-1	4	-1024	-768	-1	-1	-1	-1	4		0	0						Untertest3.avi	0	880	547	72	111				0	Content		-72	-111	20667395	2833703935
20685	09:20:15.613	00:00:20.684	1241	-1024	-768	-1	-1	-1	-1	4	-1024	-768	-1	-1	-1	-1	4		0	0						Untertest3.avi	0	880	547	72	111				0	Content		-72	-111	20684642	2833721182
20702	09:20:15.630	00:00:20.702	1242	-1024	-768	-1	-1	-1	-1	4	-1024	-768	-1	-1	-1	-1	4		0	0						Untertest3.avi	0	880	547	72	111				0	Content		-72	-111	20702013	2833738553
20717	09:20:15.645	00:00:20.716	1243	-1024	-768	-1	-1	-1	-1	4	-1024	-768	-1	-1	-1	-1	4		0	0						Untertest3.avi	0	880	547	72	111				0	Content		-72	-111	20716768	2833753308
20733	09:20:15.661	00:00:20.733	1244	-1024	-768	-1	-1	-1	-1	4	-1024	-768	-1	-1	-1	-1	4		0	0						Untertest3.avi	0	880	547	72	111				0	Content		-72	-111	20733451	2833769991
20750	09:20:15.678	00:00:20.750	1245	-1024	-768	-1	-1	-1	-1	4	-1024	-768	-1	-1	-1	-1	4		0	0						Untertest3.avi	0	880	547	72	111				0	Content		-72	-111	20750118	2833786658
20767	09:20:15.695	00:00:20.766	1246	-1024	-768	-1	-1	-1	-1	4	-1024	-768	-1	-1	-1	-1	4		0	0						Untertest3.avi	0	880	547	72	111				0	Content		-72	-111	20766630	2833803170
20783	09:20:15.711	00:00:20.783	1247	-1024	-768	-1	-1	-1	-1	4	-1024	-768	-1	-1	-1	-1	4		0	0						Untertest3.avi	0	880	547	72	111				0	Content		-72	-111	20783432	2833819972
20800	09:20:15.728	00:00:20.800	1248	-1024	-768	-1	-1	-1	-1	4	-1024	-768	-1	-1	-1	-1	4		0	0						Untertest3.avi	0	880	547	72	111				0	Content		-72	-111	20800001	2833836541
20817	09:20:15.745	00:00:20.816	1249	-1024	-768	-1	-1	-1	-1	4	-1024	-768	-1	-1	-1	-1	4		0	0						Untertest3.avi	0	880	547	72	111				0	Content		-72	-111	20816624	2833853164
20834	09:20:15.762	00:00:20.833	1250	-1024	-768	-1	-1	-1	-1	4	-1024	-768	-1	-1	-1	-1	4		0	0						Untertest3.avi	0	880	547	72	111				0	Content		-72	-111	20833870	2833870410
20851	09:20:15.779	00:00:20.851	1251	-1024	-768	-1	-1	-1	-1	4	-1024	-768	-1	-1	-1	-1	4		0	0						Untertest3.avi	0	880	547	72	111				0	Content		-72	-111	20851242	2833887782
20868	09:20:15.796	00:00:20.868	1252	-1024	-768	-1	-1	-1	-1	4	-1024	-768	-1	-1	-1	-1	4		0	0						Untertest3.avi	0	880	547	72	111				0	Content		-72	-111	20868489	2833905029
20883	09:20:15.811	00:00:20.883	1253	-1024	-768	-1	-1	-1	-1	4	-1024	-768	-1	-1	-1	-1	4		0	0						Untertest3.avi	0	880	547	72	111				0	Content		-72	-111	20883363	2833919903
20900	09:20:15.828	00:00:20.899	1254	-1024	-768	-1	-1	-1	-1	4	-1024	-768	-1	-1	-1	-1	4		0	0						Untertest3.avi	0	880	547	72	111				0	Content		-72	-111	20899984	2833936524
20917	09:20:15.845	00:00:20.916	1255	-1024	-768	-1	-1	-1	-1	4	-1024	-768	-1	-1	-1	-1	4		0	0						Untertest3.avi	0	880	547	72	111				0	Content		-72	-111	20916609	2833953149
20933	09:20:15.861	00:00:20.933	1256	-1024	-768	-1	-1	-1	-1	4	-1024	-768	-1	-1	-1	-1	4		0	0						Untertest3.avi	0	880	547	72	111				0	Content		-72	-111	20933287	2833969827
20950	09:20:15.878	00:00:20.949	1257	-1024	-768	-1	-1	-1	-1	4	-1024	-768	-1	-1	-1	-1	4		0	0						Untertest3.avi	0	880	547	72	111				0	Content		-72	-111	20949979	2833986519
20967	09:20:15.895	00:00:20.966	1258	-1024	-768	-1	-1	-1	-1	4	-1024	-768	-1	-1	-1	-1	4		0	0						Untertest3.avi	0	880	547	72	111				0	Content		-72	-111	20966811	2834003351
20983	09:20:15.911	00:00:20.983	1259	-1024	-768	-1	-1	-1	-1	4	-1024	-768	-1	-1	-1	-1	4		0	0						Untertest3.avi	0	880	547	72	111				0	Content		-72	-111	20983478	2834020018
21000	09:20:15.928	00:00:21.000	1260	-1024	-768	-1	-1	-1	-1	4	-1024	-768	-1	-1	-1	-1	4		0	0						Untertest3.avi	0	880	547	72	111				0	Content		-72	-111	21000145	2834036685
21017	09:20:15.945	00:00:21.017	1261	-1024	-768	-1	-1	-1	-1	4	-1024	-768	-1	-1	-1	-1	4		0	0						Untertest3.avi	0	880	547	72	111				0	Content		-72	-111	21017099	2834053639
21034	09:20:15.962	00:00:21.034	1262	-1024	-768	-1	-1	-1	-1	4	-1024	-768	-1	-1	-1	-1	4		0	0						Untertest3.avi	0	880	547	72	111				0	Content		-72	-111	21034345	2834070885
21052	09:20:15.980	00:00:21.051	1263	-1024	-768	-1	-1	-1	-1	4	-1024	-768	-1	-1	-1	-1	4		0	0						Untertest3.avi	0	880	547	72	111				0	Content		-72	-111	21051721	2834088261
21066	09:20:15.994	00:00:21.066	1264	-1024	-768	-1	-1	-1	-1	4	-1024	-768	-1	-1	-1	-1	4		0	0						Untertest3.avi	0	880	547	72	111				0	Content		-72	-111	21066468	2834103008
21083	09:20:16.011	00:00:21.083	1265	-1024	-768	-1	-1	-1	-1	4	-1024	-768	-1	-1	-1	-1	4		0	0						Untertest3.avi	0	880	547	72	111				0	Content		-72	-111	21083156	2834119696
21100	09:20:16.028	00:00:21.099	1266	-1024	-768	-1	-1	-1	-1	4	-1024	-768	-1	-1	-1	-1	4		0	0						Untertest3.avi	0	880	547	72	111				0	Content		-72	-111	21099822	2834136362
21116	09:20:16.044	00:00:21.116	1267	-1024	-768	-1	-1	-1	-1	4	-1024	-768	-1	-1	-1	-1	4		0	0						Untertest3.avi	0	880	547	72	111				0	Content		-72	-111	21116469	2834153009
21133	09:20:16.061	00:00:21.133	1268	-1024	-768	-1	-1	-1	-1	4	-1024	-768	-1	-1	-1	-1	4		0	0						Untertest3.avi	0	880	547	72	111				0	Content		-72	-111	21133145	2834169685
21150	09:20:16.078	00:00:21.149	1269	-1024	-768	-1	-1	-1	-1	4	-1024	-768	-1	-1	-1	-1	4		0	0						Untertest3.avi	0	880	547	72	111				0	Content		-72	-111	21149837	2834186377
21166	09:20:16.094	00:00:21.166	1270	-1024	-768	-1	-1	-1	-1	4	-1024	-768	-1	-1	-1	-1	4		0	0						Untertest3.avi	0	880	547	72	111				0	Content		-72	-111	21166461	2834203001
21184	09:20:16.112	00:00:21.183	1271	-1024	-768	-1	-1	-1	-1	4	-1024	-768	-1	-1	-1	-1	4		0	0						Untertest3.avi	0	880	547	72	111				0	Content		-72	-111	21183583	2834220123
21201	09:20:16.129	00:00:21.200	1272	-1024	-768	-1	-1	-1	-1	4	-1024	-768	-1	-1	-1	-1	4		0	0						Untertest3.avi	0	880	547	72	111				0	Content		-72	-111	21200956	2834237496
21218	09:20:16.146	00:00:21.218	1273	-1024	-768	-1	-1	-1	-1	4	-1024	-768	-1	-1	-1	-1	4		0	0						Untertest3.avi	0	880	547	72	111				0	Content		-72	-111	21218202	2834254742
21233	09:20:16.161	00:00:21.233	1274	-1024	-768	-1	-1	-1	-1	4	-1024	-768	-1	-1	-1	-1	4		0	0						Untertest3.avi	0	880	547	72	111				0	Content		-72	-111	21233073	2834269613
21250	09:20:16.178	00:00:21.249	1275	-1024	-768	-1	-1	-1	-1	4	-1024	-768	-1	-1	-1	-1	4		0	0						Untertest3.avi	0	880	547	72	111				0	Content		-72	-111	21249695	2834286235
21266	09:20:16.194	00:00:21.266	1276	-1024	-768	-1	-1	-1	-1	4	-1024	-768	-1	-1	-1	-1	4		0	0						Untertest3.avi	0	880	547	72	111				0	Content		-72	-111	21266318	2834302858
21283	09:20:16.211	00:00:21.283	1277	-1024	-768	-1	-1	-1	-1	4	-1024	-768	-1	-1	-1	-1	4		0	0						Untertest3.avi	0	880	547	72	111				0	Content		-72	-111	21283120	2834319660
21300	09:20:16.228	00:00:21.299	1278	-1024	-768	-1	-1	-1	-1	4	-1024	-768	-1	-1	-1	-1	4		0	0						Untertest3.avi	0	880	547	72	111				0	Content		-72	-111	21299689	2834336229
21317	09:20:16.245	00:00:21.316	1279	-1024	-768	-1	-1	-1	-1	4	-1024	-768	-1	-1	-1	-1	4		0	0						Untertest3.avi	0	880	547	72	111				0	Content		-72	-111	21316521	2834353061
21333	09:20:16.261	00:00:21.333	1280	-1024	-768	-1	-1	-1	-1	4	-1024	-768	-1	-1	-1	-1	4		0	0						Untertest3.avi	0	880	547	72	111				0	Content		-72	-111	21333188	2834369728
21350	09:20:16.278	00:00:21.349	1281	-1024	-768	-1	-1	-1	-1	4	-1024	-768	-1	-1	-1	-1	4		0	0						Untertest3.avi	0	880	547	72	111				0	Content		-72	-111	21349854	2834386394
21367	09:20:16.295	00:00:21.366	1282	-1024	-768	-1	-1	-1	-1	4	-1024	-768	-1	-1	-1	-1	4		0	0						Untertest3.avi	0	880	547	72	111				0	Content		-72	-111	21366809	2834403349
21384	09:20:16.312	00:00:21.384	1283	-1024	-768	-1	-1	-1	-1	4	-1024	-768	-1	-1	-1	-1	4		0	0						Untertest3.avi	0	880	547	72	111				0	Content		-72	-111	21384182	2834420722
21401	09:20:16.329	00:00:21.401	1284	-1024	-768	-1	-1	-1	-1	4	-1024	-768	-1	-1	-1	-1	4		0	0						Untertest3.avi	0	880	547	72	111				0	Content		-72	-111	21401429	2834437969
21416	09:20:16.344	00:00:21.416	1285	-1024	-768	-1	-1	-1	-1	4	-1024	-768	-1	-1	-1	-1	4		0	0						Untertest3.avi	0	880	547	72	111				0	Content		-72	-111	21416303	2834452843
21433	09:20:16.361	00:00:21.432	1286	-1024	-768	-1	-1	-1	-1	4	-1024	-768	-1	-1	-1	-1	4		0	0						Untertest3.avi	0	880	547	72	111				0	Content		-72	-111	21432927	2834469467
21450	09:20:16.378	00:00:21.449	1287	-1024	-768	-1	-1	-1	-1	4	-1024	-768	-1	-1	-1	-1	4		0	0						Untertest3.avi	0	880	547	72	111				0	Content		-72	-111	21449594	2834486134
21466	09:20:16.394	00:00:21.466	1288	-1024	-768	-1	-1	-1	-1	4	-1024	-768	-1	-1	-1	-1	4		0	0						Untertest3.avi	0	880	547	72	111				0	Content		-72	-111	21466171	2834502711
21483	09:20:16.411	00:00:21.482	1289	-1024	-768	-1	-1	-1	-1	4	-1024	-768	-1	-1	-1	-1	4		0	0						Untertest3.avi	0	880	547	72	111				0	Content		-72	-111	21482975	2834519515
21500	09:20:16.428	00:00:21.499	1290	-1024	-768	-1	-1	-1	-1	4	-1024	-768	-1	-1	-1	-1	4		0	0						Untertest3.avi	0	880	547	72	111				0	Content		-72	-111	21499542	2834536082
21516	09:20:16.444	00:00:21.516	1291	-1024	-768	-1	-1	-1	-1	4	-1024	-768	-1	-1	-1	-1	4		0	0						Untertest3.avi	0	880	547	72	111				0	Content		-72	-111	21516164	2834552704
21533	09:20:16.461	00:00:21.533	1292	-1024	-768	-1	-1	-1	-1	4	-1024	-768	-1	-1	-1	-1	4		0	0						Untertest3.avi	0	880	547	72	111				0	Content		-72	-111	21533411	2834569951
21551	09:20:16.479	00:00:21.550	1293	-1024	-768	-1	-1	-1	-1	4	-1024	-768	-1	-1	-1	-1	4		0	0						Untertest3.avi	0	880	547	72	111				0	Content		-72	-111	21550781	2834587321
21568	09:20:16.496	00:00:21.568	1294	-1024	-768	-1	-1	-1	-1	4	-1024	-768	-1	-1	-1	-1	4		0	0						Untertest3.avi	0	880	547	72	111				0	Content		-72	-111	21568032	2834604572
21583	09:20:16.511	00:00:21.582	1295	-1024	-768	-1	-1	-1	-1	4	-1024	-768	-1	-1	-1	-1	4		0	0						Untertest3.avi	0	880	547	72	111				0	Content		-72	-111	21582777	2834619317
21599	09:20:16.527	00:00:21.599	1296	-1024	-768	-1	-1	-1	-1	4	-1024	-768	-1	-1	-1	-1	4		0	0						Untertest3.avi	0	880	547	72	111				0	Content		-72	-111	21599398	2834635938
21616	09:20:16.544	00:00:21.616	1297	-1024	-768	-1	-1	-1	-1	4	-1024	-768	-1	-1	-1	-1	4		0	0						Untertest3.avi	0	880	547	72	111				0	Content		-72	-111	21616149	2834652689
21633	09:20:16.561	00:00:21.632	1298	-1024	-768	-1	-1	-1	-1	4	-1024	-768	-1	-1	-1	-1	4		0	0						Untertest3.avi	0	880	547	72	111				0	Content		-72	-111	21632826	2834669366
21649	09:20:16.577	00:00:21.649	1299	-1024	-768	-1	-1	-1	-1	4	-1024	-768	-1	-1	-1	-1	4		0	0						Untertest3.avi	0	880	547	72	111				0	Content		-72	-111	21649394	2834685934
21666	09:20:16.594	00:00:21.666	1300	-1024	-768	-1	-1	-1	-1	4	-1024	-768	-1	-1	-1	-1	4		0	0						Untertest3.avi	0	880	547	72	111				0	Content		-72	-111	21666270	2834702810
21683	09:20:16.611	00:00:21.682	1301	-1024	-768	-1	-1	-1	-1	4	-1024	-768	-1	-1	-1	-1	4		0	0						Untertest3.avi	0	880	547	72	111				0	Content		-72	-111	21682937	2834719477
21700	09:20:16.628	00:00:21.699	1302	-1024	-768	-1	-1	-1	-1	4	-1024	-768	-1	-1	-1	-1	4		0	0						Untertest3.avi	0	880	547	72	111				0	Content		-72	-111	21699604	2834736144
21717	09:20:16.645	00:00:21.716	1303	-1024	-768	-1	-1	-1	-1	4	-1024	-768	-1	-1	-1	-1	4		0	0						Untertest3.avi	0	880	547	72	111				0	Content		-72	-111	21716641	2834753181
21734	09:20:16.662	00:00:21.733	1304	-1024	-768	-1	-1	-1	-1	4	-1024	-768	-1	-1	-1	-1	4		0	0						Untertest3.avi	0	880	547	72	111				0	Content		-72	-111	21733890	2834770430
21751	09:20:16.679	00:00:21.751	1305	-1024	-768	-1	-1	-1	-1	4	-1024	-768	-1	-1	-1	-1	4		0	0						Untertest3.avi	0	880	547	72	111				0	Content		-72	-111	21751264	2834787804
21766	09:20:16.694	00:00:21.766	1306	-1024	-768	-1	-1	-1	-1	4	-1024	-768	-1	-1	-1	-1	4		0	0						Untertest3.avi	0	880	547	72	111				0	Content		-72	-111	21766011	2834802551
21783	09:20:16.711	00:00:21.782	1307	-1024	-768	-1	-1	-1	-1	4	-1024	-768	-1	-1	-1	-1	4		0	0						Untertest3.avi	0	880	547	72	111				0	Content		-72	-111	21782699	2834819239
21799	09:20:16.727	00:00:21.799	1308	-1024	-768	-1	-1	-1	-1	4	-1024	-768	-1	-1	-1	-1	4		0	0						Untertest3.avi	0	880	547	72	111				0	Content		-72	-111	21799366	2834835906
21816	09:20:16.744	00:00:21.816	1309	-1024	-768	-1	-1	-1	-1	4	-1024	-768	-1	-1	-1	-1	4		0	0						Untertest3.avi	0	880	547	72	111				0	Content		-72	-111	21816008	2834852548
21833	09:20:16.761	00:00:21.832	1310	-1024	-768	-1	-1	-1	-1	4	-1024	-768	-1	-1	-1	-1	4		0	0						Untertest3.avi	0	880	547	72	111				0	Content		-72	-111	21832686	2834869226
21849	09:20:16.777	00:00:21.849	1311	-1024	-768	-1	-1	-1	-1	4	-1024	-768	-1	-1	-1	-1	4		0	0						Untertest3.avi	0	880	547	72	111				0	Content		-72	-111	21849254	2834885794
21866	09:20:16.794	00:00:21.865	1312	-1024	-768	-1	-1	-1	-1	4	-1024	-768	-1	-1	-1	-1	4		0	0						Untertest3.avi	0	880	547	72	111				0	Content		-72	-111	21865877	2834902417
21883	09:20:16.811	00:00:21.883	1313	-1024	-768	-1	-1	-1	-1	4	-1024	-768	-1	-1	-1	-1	4		0	0						Untertest3.avi	0	880	547	72	111				0	Content		-72	-111	21883124	2834919664
21900	09:20:16.828	00:00:21.900	1314	-1024	-768	-1	-1	-1	-1	4	-1024	-768	-1	-1	-1	-1	4		0	0						Untertest3.avi	0	880	547	72	111				0	Content		-72	-111	21900497	2834937037
21918	09:20:16.846	00:00:21.917	1315	-1024	-768	-1	-1	-1	-1	4	-1024	-768	-1	-1	-1	-1	4		0	0						Untertest3.avi	0	880	547	72	111				0	Content		-72	-111	21917743	2834954283
21933	09:20:16.861	00:00:21.932	1316	-1024	-768	-1	-1	-1	-1	4	-1024	-768	-1	-1	-1	-1	4		0	0						Untertest3.avi	0	880	547	72	111				0	Content		-72	-111	21932618	2834969158
21949	09:20:16.877	00:00:21.949	1317	-1024	-768	-1	-1	-1	-1	4	-1024	-768	-1	-1	-1	-1	4		0	0						Untertest3.avi	0	880	547	72	111				0	Content		-72	-111	21949237	2834985777
21966	09:20:16.894	00:00:21.965	1318	-1024	-768	-1	-1	-1	-1	4	-1024	-768	-1	-1	-1	-1	4		0	0						Untertest3.avi	0	880	547	72	111				0	Content		-72	-111	21965858	2835002398
21983	09:20:16.911	00:00:21.982	1319	-1024	-768	-1	-1	-1	-1	4	-1024	-768	-1	-1	-1	-1	4		0	0						Untertest3.avi	0	880	547	72	111				0	Content		-72	-111	21982547	2835019087
21999	09:20:16.927	00:00:21.999	1320	-1024	-768	-1	-1	-1	-1	4	-1024	-768	-1	-1	-1	-1	4		0	0						Untertest3.avi	0	880	547	72	111				0	Content		-72	-111	21999227	2835035767
22016	09:20:16.944	00:00:22.016	1321	-1024	-768	-1	-1	-1	-1	4	-1024	-768	-1	-1	-1	-1	4		0	0						Untertest3.avi	0	880	547	72	111				0	Content		-72	-111	22016061	2835052601
22033	09:20:16.961	00:00:22.032	1322	-1024	-768	-1	-1	-1	-1	4	-1024	-768	-1	-1	-1	-1	4		0	0						Untertest3.avi	0	880	547	72	111				0	Content		-72	-111	22032728	2835069268
22049	09:20:16.977	00:00:22.049	1323	-1024	-768	-1	-1	-1	-1	4	-1024	-768	-1	-1	-1	-1	4		0	0						Untertest3.avi	0	880	547	72	111				0	Content		-72	-111	22049395	2835085935
22066	09:20:16.994	00:00:22.066	1324	-1024	-768	-1	-1	-1	-1	4	-1024	-768	-1	-1	-1	-1	4		0	0						Untertest3.avi	0	880	547	72	111				0	Content		-72	-111	22066350	2835102890
22084	09:20:17.012	00:00:22.083	1325	-1024	-768	-1	-1	-1	-1	4	-1024	-768	-1	-1	-1	-1	4		0	0						Untertest3.avi	0	880	547	72	111				0	Content		-72	-111	22083723	2835120263
22101	09:20:17.029	00:00:22.100	1326	-1024	-768	-1	-1	-1	-1	4	-1024	-768	-1	-1	-1	-1	4		0	0						Untertest3.avi	0	880	547	72	111				0	Content		-72	-111	22100968	2835137508
22116	09:20:17.044	00:00:22.115	1327	-1024	-768	-1	-1	-1	-1	4	-1024	-768	-1	-1	-1	-1	4		0	0						Untertest3.avi	0	880	547	72	111				0	Content		-72	-111	22115840	2835152380
22132	09:20:17.060	00:00:22.132	1328	-1024	-768	-1	-1	-1	-1	4	-1024	-768	-1	-1	-1	-1	4		0	0						Untertest3.avi	0	880	547	72	111				0	Content		-72	-111	22132466	2835169006
22149	09:20:17.077	00:00:22.149	1329	-1024	-768	-1	-1	-1	-1	4	-1024	-768	-1	-1	-1	-1	4		0	0						Untertest3.avi	0	880	547	72	111				0	Content		-72	-111	22149133	2835185673
22166	09:20:17.094	00:00:22.165	1330	-1024	-768	-1	-1	-1	-1	4	-1024	-768	-1	-1	-1	-1	4		0	0						Untertest3.avi	0	880	547	72	111				0	Content		-72	-111	22165714	2835202254
22182	09:20:17.110	00:00:22.182	1331	-1024	-768	-1	-1	-1	-1	4	-1024	-768	-1	-1	-1	-1	4		0	0						Untertest3.avi	0	880	547	72	111				0	Content		-72	-111	22182390	2835218930
22199	09:20:17.127	00:00:22.199	1332	-1024	-768	-1	-1	-1	-1	4	-1024	-768	-1	-1	-1	-1	4		0	0						Untertest3.avi	0	880	547	72	111				0	Content		-72	-111	22199082	2835235622
22216	09:20:17.144	00:00:22.215	1333	-1024	-768	-1	-1	-1	-1	4	-1024	-768	-1	-1	-1	-1	4		0	0						Untertest3.avi	0	880	547	72	111				0	Content		-72	-111	22215702	2835252242
22233	09:20:17.161	00:00:22.232	1334	-1024	-768	-1	-1	-1	-1	4	-1024	-768	-1	-1	-1	-1	4		0	0						Untertest3.avi	0	880	547	72	111				0	Content		-72	-111	22232824	2835269364
22250	09:20:17.178	00:00:22.250	1335	-1024	-768	-1	-1	-1	-1	4	-1024	-768	-1	-1	-1	-1	4		0	0						Untertest3.avi	0	880	547	72	111				0	Content		-72	-111	22250198	2835286738
22268	09:20:17.196	00:00:22.267	1336	-1024	-768	-1	-1	-1	-1	4	-1024	-768	-1	-1	-1	-1	4		0	0						Untertest3.avi	0	880	547	72	111				0	Content		-72	-111	22267572	2835304112
22282	09:20:17.210	00:00:22.282	1337	-1024	-768	-1	-1	-1	-1	4	-1024	-768	-1	-1	-1	-1	4		0	0						Untertest3.avi	0	880	547	72	111				0	Content		-72	-111	22282321	2835318861
22299	09:20:17.227	00:00:22.298	1338	-1024	-768	-1	-1	-1	-1	4	-1024	-768	-1	-1	-1	-1	4		0	0						Untertest3.avi	0	880	547	72	111				0	Content		-72	-111	22298942	2835335482
22316	09:20:17.244	00:00:22.315	1339	-1024	-768	-1	-1	-1	-1	4	-1024	-768	-1	-1	-1	-1	4		0	0						Untertest3.avi	0	880	547	72	111				0	Content		-72	-111	22315686	2835352226
22332	09:20:17.260	00:00:22.332	1340	-1024	-768	-1	-1	-1	-1	4	-1024	-768	-1	-1	-1	-1	4		0	0						Untertest3.avi	0	880	547	72	111				0	Content		-72	-111	22332363	2835368903
22349	09:20:17.277	00:00:22.348	1341	-1024	-768	-1	-1	-1	-1	4	-1024	-768	-1	-1	-1	-1	4		0	0						Untertest3.avi	0	880	547	72	111				0	Content		-72	-111	22348930	2835385470
22366	09:20:17.294	00:00:22.365	1342	-1024	-768	-1	-1	-1	-1	4	-1024	-768	-1	-1	-1	-1	4		0	0						Untertest3.avi	0	880	547	72	111				0	Content		-72	-111	22365765	2835402305
22382	09:20:17.310	00:00:22.382	1343	-1024	-768	-1	-1	-1	-1	4	-1024	-768	-1	-1	-1	-1	4		0	0						Untertest3.avi	0	880	547	72	111				0	Content		-72	-111	22382432	2835418972
22399	09:20:17.327	00:00:22.399	1344	-1024	-768	-1	-1	-1	-1	4	-1024	-768	-1	-1	-1	-1	4		0	0						Untertest3.avi	0	880	547	72	111				0	Content		-72	-111	22399099	2835435639
22416	09:20:17.344	00:00:22.416	1345	-1024	-768	-1	-1	-1	-1	4	-1024	-768	-1	-1	-1	-1	4		0	0						Untertest3.avi	0	880	547	72	111				0	Content		-72	-111	22416049	2835452589
22433	09:20:17.361	00:00:22.433	1346	-1024	-768	-1	-1	-1	-1	4	-1024	-768	-1	-1	-1	-1	4		0	0						Untertest3.avi	0	880	547	72	111				0	Content		-72	-111	22433422	2835469962
22451	09:20:17.379	00:00:22.450	1347	-1024	-768	-1	-1	-1	-1	4	-1024	-768	-1	-1	-1	-1	4		0	0						Untertest3.avi	0	880	547	72	111				0	Content		-72	-111	22450670	2835487210
22466	09:20:17.394	00:00:22.465	1348	-1024	-768	-1	-1	-1	-1	4	-1024	-768	-1	-1	-1	-1	4		0	0						Untertest3.avi	0	880	547	72	111				0	Content		-72	-111	22465542	2835502082
22482	09:20:17.410	00:00:22.482	1349	-1024	-768	-1	-1	-1	-1	4	-1024	-768	-1	-1	-1	-1	4		0	0						Untertest3.avi	0	880	547	72	111				0	Content		-72	-111	22482168	2835518708
22499	09:20:17.427	00:00:22.498	1350	-1024	-768	-1	-1	-1	-1	4	-1024	-768	-1	-1	-1	-1	4		0	0						Untertest3.avi	0	880	547	72	111				0	Content		-72	-111	22498835	2835535375
22515	09:20:17.443	00:00:22.515	1351	-1024	-768	-1	-1	-1	-1	4	-1024	-768	-1	-1	-1	-1	4		0	0						Untertest3.avi	0	880	547	72	111				0	Content		-72	-111	22515413	2835551953
22532	09:20:17.460	00:00:22.532	1352	-1024	-768	-1	-1	-1	-1	4	-1024	-768	-1	-1	-1	-1	4		0	0						Untertest3.avi	0	880	547	72	111				0	Content		-72	-111	22532213	2835568753
22549	09:20:17.477	00:00:22.548	1353	-1024	-768	-1	-1	-1	-1	4	-1024	-768	-1	-1	-1	-1	4		0	0						Untertest3.avi	0	880	547	72	111				0	Content		-72	-111	22548781	2835585321
22565	09:20:17.493	00:00:22.565	1354	-1024	-768	-1	-1	-1	-1	4	-1024	-768	-1	-1	-1	-1	4		0	0						Untertest3.avi	0	880	547	72	111				0	Content		-72	-111	22565401	2835601941
22583	09:20:17.511	00:00:22.582	1355	-1024	-768	-1	-1	-1	-1	4	-1024	-768	-1	-1	-1	-1	4		0	0						Untertest3.avi	0	880	547	72	111				0	Content		-72	-111	22582649	2835619189
22600	09:20:17.528	00:00:22.600	1356	-1024	-768	-1	-1	-1	-1	4	-1024	-768	-1	-1	-1	-1	4		0	0						Untertest3.avi	0	880	547	72	111				0	Content		-72	-111	22600020	2835636560
22617	09:20:17.545	00:00:22.617	1357	-1024	-768	-1	-1	-1	-1	4	-1024	-768	-1	-1	-1	-1	4		0	0						Untertest3.avi	0	880	547	72	111				0	Content		-72	-111	22617266	2835653806
22632	09:20:17.560	00:00:22.632	1358	-1024	-768	-1	-1	-1	-1	4	-1024	-768	-1	-1	-1	-1	4		0	0						Untertest3.avi	0	880	547	72	111				0	Content		-72	-111	22632015	2835668555
22649	09:20:17.577	00:00:22.648	1359	-1024	-768	-1	-1	-1	-1	4	-1024	-768	-1	-1	-1	-1	4		0	0						Untertest3.avi	0	880	547	72	111				0	Content		-72	-111	22648638	2835685178
22665	09:20:17.593	00:00:22.665	1360	-1024	-768	-1	-1	-1	-1	4	-1024	-768	-1	-1	-1	-1	4		0	0						Untertest3.avi	0	880	547	72	111				0	Content		-72	-111	22665395	2835701935
22682	09:20:17.610	00:00:22.682	1361	-1024	-768	-1	-1	-1	-1	4	-1024	-768	-1	-1	-1	-1	4		0	0						Untertest3.avi	0	880	547	72	111				0	Content		-72	-111	22682057	2835718597
22699	09:20:17.627	00:00:22.698	1362	-1024	-768	-1	-1	-1	-1	4	-1024	-768	-1	-1	-1	-1	4		0	0						Untertest3.avi	0	880	547	72	111				0	Content		-72	-111	22698627	2835735167
22716	09:20:17.644	00:00:22.715	1363	-1024	-768	-1	-1	-1	-1	4	-1024	-768	-1	-1	-1	-1	4		0	0						Untertest3.avi	0	880	547	72	111				0	Content		-72	-111	22715502	2835752042
22732	09:20:17.660	00:00:22.732	1364	-1024	-768	-1	-1	-1	-1	4	-1024	-768	-1	-1	-1	-1	4		0	0						Untertest3.avi	0	880	547	72	111				0	Content		-72	-111	22732169	2835768709
22749	09:20:17.677	00:00:22.748	1365	-1024	-768	-1	-1	-1	-1	4	-1024	-768	-1	-1	-1	-1	4		0	0						Untertest3.avi	0	880	547	72	111				0	Content		-72	-111	22748836	2835785376
22766	09:20:17.694	00:00:22.765	1366	-1024	-768	-1	-1	-1	-1	4	-1024	-768	-1	-1	-1	-1	4		0	0						Untertest3.avi	0	880	547	72	111				0	Content		-72	-111	22765872	2835802412
22783	09:20:17.711	00:00:22.783	1367	-1024	-768	-1	-1	-1	-1	4	-1024	-768	-1	-1	-1	-1	4		0	0						Untertest3.avi	0	880	547	72	111				0	Content		-72	-111	22783120	2835819660
22800	09:20:17.728	00:00:22.800	1368	-1024	-768	-1	-1	-1	-1	4	-1024	-768	-1	-1	-1	-1	4		0	0						Untertest3.avi	0	880	547	72	111				0	Content		-72	-111	22800492	2835837032
22815	09:20:17.743	00:00:22.815	1369	-1024	-768	-1	-1	-1	-1	4	-1024	-768	-1	-1	-1	-1	4		0	0						Untertest3.avi	0	880	547	72	111				0	Content		-72	-111	22815242	2835851782
22832	09:20:17.760	00:00:22.831	1370	-1024	-768	-1	-1	-1	-1	4	-1024	-768	-1	-1	-1	-1	4		0	0						Untertest3.avi	0	880	547	72	111				0	Content		-72	-111	22831928	2835868468
22849	09:20:17.777	00:00:22.848	1371	-1024	-768	-1	-1	-1	-1	4	-1024	-768	-1	-1	-1	-1	4		0	0						Untertest3.avi	0	880	547	72	111				0	Content		-72	-111	22848594	2835885134
22865	09:20:17.793	00:00:22.865	1372	-1024	-768	-1	-1	-1	-1	4	-1024	-768	-1	-1	-1	-1	4		0	0						Untertest3.avi	0	880	547	72	111				0	Content		-72	-111	22865236	2835901776
22882	09:20:17.810	00:00:22.881	1373	-1024	-768	-1	-1	-1	-1	4	-1024	-768	-1	-1	-1	-1	4		0	0						Untertest3.avi	0	880	547	72	111				0	Content		-72	-111	22881912	2835918452
22899	09:20:17.827	00:00:22.898	1374	-1024	-768	-1	-1	-1	-1	4	-1024	-768	-1	-1	-1	-1	4		0	0						Untertest3.avi	0	880	547	72	111				0	Content		-72	-111	22898605	2835935145
22915	09:20:17.843	00:00:22.915	1375	-1024	-768	-1	-1	-1	-1	4	-1024	-768	-1	-1	-1	-1	4		0	0						Untertest3.avi	0	880	547	72	111				0	Content		-72	-111	22915101	2835951641
22932	09:20:17.860	00:00:22.932	1376	-1024	-768	-1	-1	-1	-1	4	-1024	-768	-1	-1	-1	-1	4		0	0						Untertest3.avi	0	880	547	72	111				0	Content		-72	-111	22932363	2835968903
22950	09:20:17.878	00:00:22.949	1377	-1024	-768	-1	-1	-1	-1	4	-1024	-768	-1	-1	-1	-1	4		0	0						Untertest3.avi	0	880	547	72	111				0	Content		-72	-111	22949721	2835986261
22967	09:20:17.895	00:00:22.966	1378	-1024	-768	-1	-1	-1	-1	4	-1024	-768	-1	-1	-1	-1	4		0	0						Untertest3.avi	0	880	547	72	111				0	Content		-72	-111	22966969	2836003509
22982	09:20:17.910	00:00:22.981	1379	-1024	-768	-1	-1	-1	-1	4	-1024	-768	-1	-1	-1	-1	4		0	0						Untertest3.avi	0	880	547	72	111				0	Content		-72	-111	22981842	2836018382
22998	09:20:17.926	00:00:22.998	1380	-1024	-768	-1	-1	-1	-1	4	-1024	-768	-1	-1	-1	-1	4		0	0						Untertest3.avi	0	880	547	72	111				0	Content		-72	-111	22998468	2836035008
23015	09:20:17.943	00:00:23.015	1381	-1024	-768	-1	-1	-1	-1	4	-1024	-768	-1	-1	-1	-1	4		0	0						Untertest3.avi	0	880	547	72	111				0	Content		-72	-111	23015091	2836051631
23032	09:20:17.960	00:00:23.031	1382	-1024	-768	-1	-1	-1	-1	4	-1024	-768	-1	-1	-1	-1	4		0	0						Untertest3.avi	0	880	547	72	111				0	Content		-72	-111	23031768	2836068308
23048	09:20:17.976	00:00:23.048	1383	-1024	-768	-1	-1	-1	-1	4	-1024	-768	-1	-1	-1	-1	4		0	0						Untertest3.avi	0	880	547	72	111				0	Content		-72	-111	23048461	2836085001
23065	09:20:17.993	00:00:23.065	1384	-1024	-768	-1	-1	-1	-1	4	-1024	-768	-1	-1	-1	-1	4		0	0						Untertest3.avi	0	880	547	72	111				0	Content		-72	-111	23065297	2836101837
23082	09:20:18.010	00:00:23.081	1385	-1024	-768	-1	-1	-1	-1	4	-1024	-768	-1	-1	-1	-1	4		0	0						Untertest3.avi	0	880	547	72	111				0	Content		-72	-111	23081964	2836118504
23099	09:20:18.027	00:00:23.098	1386	-1024	-768	-1	-1	-1	-1	4	-1024	-768	-1	-1	-1	-1	4		0	0						Untertest3.avi	0	880	547	72	111				0	Content		-72	-111	23098630	2836135170
23116	09:20:18.044	00:00:23.115	1387	-1024	-768	-1	-1	-1	-1	4	-1024	-768	-1	-1	-1	-1	4		0	0						Untertest3.avi	0	880	547	72	111				0	Content		-72	-111	23115581	2836152121
23133	09:20:18.061	00:00:23.132	1388	-1024	-768	-1	-1	-1	-1	4	-1024	-768	-1	-1	-1	-1	4		0	0						Untertest3.avi	0	880	547	72	111				0	Content		-72	-111	23132955	2836169495
23150	09:20:18.078	00:00:23.150	1389	-1024	-768	-1	-1	-1	-1	4	-1024	-768	-1	-1	-1	-1	4		0	0						Untertest3.avi	0	880	547	72	111				0	Content		-72	-111	23150205	2836186745
23165	09:20:18.093	00:00:23.165	1390	-1024	-768	-1	-1	-1	-1	4	-1024	-768	-1	-1	-1	-1	4		0	0						Untertest3.avi	0	880	547	72	111				0	Content		-72	-111	23165095	2836201635
23182	09:20:18.110	00:00:23.181	1391	-1024	-768	-1	-1	-1	-1	4	-1024	-768	-1	-1	-1	-1	4		0	0						Untertest3.avi	0	880	547	72	111				0	Content		-72	-111	23181725	2836218265
23198	09:20:18.126	00:00:23.198	1392	-1024	-768	-1	-1	-1	-1	4	-1024	-768	-1	-1	-1	-1	4		0	0						Untertest3.avi	0	880	547	72	111				0	Content		-72	-111	23198392	2836234932
23215	09:20:18.143	00:00:23.214	1393	-1024	-768	-1	-1	-1	-1	4	-1024	-768	-1	-1	-1	-1	4		0	0						Untertest3.avi	0	880	547	72	111				0	Content		-72	-111	23214951	2836251491
23232	09:20:18.160	00:00:23.231	1394	-1024	-768	-1	-1	-1	-1	4	-1024	-768	-1	-1	-1	-1	4		0	0						Untertest3.avi	0	880	547	72	111				0	Content		-72	-111	23231626	2836268166
23248	09:20:18.176	00:00:23.248	1395	-1024	-768	-1	-1	-1	-1	4	-1024	-768	-1	-1	-1	-1	4		0	0						Untertest3.avi	0	880	547	72	111				0	Content		-72	-111	23248325	2836284865
23265	09:20:18.193	00:00:23.264	1396	-1024	-768	-1	-1	-1	-1	4	-1024	-768	-1	-1	-1	-1	4		0	0						Untertest3.avi	0	880	547	72	111				0	Content		-72	-111	23264943	2836301483
23282	09:20:18.210	00:00:23.282	1397	-1024	-768	-1	-1	-1	-1	4	-1024	-768	-1	-1	-1	-1	4		0	0						Untertest3.avi	0	880	547	72	111				0	Content		-72	-111	23282191	2836318731
23299	09:20:18.227	00:00:23.299	1398	-1024	-768	-1	-1	-1	-1	4	-1024	-768	-1	-1	-1	-1	4		0	0						Untertest3.avi	0	880	547	72	111				0	Content		-72	-111	23299440	2836335980
23317	09:20:18.245	00:00:23.316	1399	-1024	-768	-1	-1	-1	-1	4	-1024	-768	-1	-1	-1	-1	4		0	0						Untertest3.avi	0	880	547	72	111				0	Content		-72	-111	23316812	2836353352
23332	09:20:18.260	00:00:23.331	1400	-1024	-768	-1	-1	-1	-1	4	-1024	-768	-1	-1	-1	-1	4		0	0						Untertest3.avi	0	880	547	72	111				0	Content		-72	-111	23331561	2836368101
23348	09:20:18.276	00:00:23.348	1401	-1024	-768	-1	-1	-1	-1	4	-1024	-768	-1	-1	-1	-1	4		0	0						Untertest3.avi	0	880	547	72	111				0	Content		-72	-111	23348180	2836384720
23365	09:20:18.293	00:00:23.364	1402	-1024	-768	-1	-1	-1	-1	4	-1024	-768	-1	-1	-1	-1	4		0	0						Untertest3.avi	0	880	547	72	111				0	Content		-72	-111	23364930	2836401470
23382	09:20:18.310	00:00:23.381	1403	-1024	-768	-1	-1	-1	-1	4	-1024	-768	-1	-1	-1	-1	4		0	0						Untertest3.avi	0	880	547	72	111				0	Content		-72	-111	23381609	2836418149
23398	09:20:18.326	00:00:23.398	1404	-1024	-768	-1	-1	-1	-1	4	-1024	-768	-1	-1	-1	-1	4		0	0						Untertest3.avi	0	880	547	72	111				0	Content		-72	-111	23398178	2836434718
23415	09:20:18.343	00:00:23.415	1405	-1024	-768	-1	-1	-1	-1	4	-1024	-768	-1	-1	-1	-1	4		0	0						Untertest3.avi	0	880	547	72	111				0	Content		-72	-111	23415011	2836451551
23432	09:20:18.360	00:00:23.431	1406	-1024	-768	-1	-1	-1	-1	4	-1024	-768	-1	-1	-1	-1	4		0	0						Untertest3.avi	0	880	547	72	111				0	Content		-72	-111	23431678	2836468218
23448	09:20:18.376	00:00:23.448	1407	-1024	-768	-1	-1	-1	-1	4	-1024	-768	-1	-1	-1	-1	4		0	0						Untertest3.avi	0	880	547	72	111				0	Content		-72	-111	23448345	2836484885
23465	09:20:18.393	00:00:23.465	1408	-1024	-768	-1	-1	-1	-1	4	-1024	-768	-1	-1	-1	-1	4		0	0						Untertest3.avi	0	880	547	72	111				0	Content		-72	-111	23465424	2836501964
23483	09:20:18.411	00:00:23.482	1409	-1024	-768	-1	-1	-1	-1	4	-1024	-768	-1	-1	-1	-1	4		0	0						Untertest3.avi	0	880	547	72	111				0	Content		-72	-111	23482671	2836519211
23500	09:20:18.428	00:00:23.500	1410	-1024	-768	-1	-1	-1	-1	4	-1024	-768	-1	-1	-1	-1	4		0	0						Untertest3.avi	0	880	547	72	111				0	Content		-72	-111	23500045	2836536585
23515	09:20:18.443	00:00:23.514	1411	-1024	-768	-1	-1	-1	-1	4	-1024	-768	-1	-1	-1	-1	4		0	0						Untertest3.avi	0	880	547	72	111				0	Content		-72	-111	23514805	2836551345
23531	09:20:18.459	00:00:23.531	1412	-1024	-768	-1	-1	-1	-1	4	-1024	-768	-1	-1	-1	-1	4		0	0						Untertest3.avi	0	880	547	72	111				0	Content		-72	-111	23531488	2836568028
23548	09:20:18.476	00:00:23.548	1413	-1024	-768	-1	-1	-1	-1	4	-1024	-768	-1	-1	-1	-1	4		0	0						Untertest3.avi	0	880	547	72	111				0	Content		-72	-111	23548155	2836584695
23565	09:20:18.493	00:00:23.564	1414	-1024	-768	-1	-1	-1	-1	4	-1024	-768	-1	-1	-1	-1	4		0	0						Untertest3.avi	0	880	547	72	111				0	Content		-72	-111	23564664	2836601204
23581	09:20:18.509	00:00:23.581	1415	-1024	-768	-1	-1	-1	-1	4	-1024	-768	-1	-1	-1	-1	4		0	0						Untertest3.avi	0	880	547	72	111				0	Content		-72	-111	23581468	2836618008
23598	09:20:18.526	00:00:23.598	1416	-1024	-768	-1	-1	-1	-1	4	-1024	-768	-1	-1	-1	-1	4		0	0						Untertest3.avi	0	880	547	72	111				0	Content		-72	-111	23598035	2836634575
23615	09:20:18.543	00:00:23.614	1417	-1024	-768	-1	-1	-1	-1	4	-1024	-768	-1	-1	-1	-1	4		0	0						Untertest3.avi	0	880	547	72	111				0	Content		-72	-111	23614654	2836651194
23632	09:20:18.560	00:00:23.631	1418	-1024	-768	-1	-1	-1	-1	4	-1024	-768	-1	-1	-1	-1	4		0	0						Untertest3.avi	0	880	547	72	111				0	Content		-72	-111	23631906	2836668446
23649	09:20:18.577	00:00:23.649	1419	-1024	-768	-1	-1	-1	-1	4	-1024	-768	-1	-1	-1	-1	4		0	0						Untertest3.avi	0	880	547	72	111				0	Content		-72	-111	23649278	2836685818
23667	09:20:18.595	00:00:23.666	1420	-1024	-768	-1	-1	-1	-1	4	-1024	-768	-1	-1	-1	-1	4		0	0						Untertest3.avi	0	880	547	72	111				0	Content		-72	-111	23666524	2836703064
23681	09:20:18.609	00:00:23.681	1421	-1024	-768	-1	-1	-1	-1	4	-1024	-768	-1	-1	-1	-1	4		0	0						Untertest3.avi	0	880	547	72	111				0	Content		-72	-111	23681398	2836717938
23698	09:20:18.626	00:00:23.698	1422	-1024	-768	-1	-1	-1	-1	4	-1024	-768	-1	-1	-1	-1	4		0	0						Untertest3.avi	0	880	547	72	111				0	Content		-72	-111	23698021	2836734561
23715	09:20:18.643	00:00:23.714	1423	-1024	-768	-1	-1	-1	-1	4	-1024	-768	-1	-1	-1	-1	4		0	0						Untertest3.avi	0	880	547	72	111				0	Content		-72	-111	23714641	2836751181
23731	09:20:18.659	00:00:23.731	1424	-1024	-768	-1	-1	-1	-1	4	-1024	-768	-1	-1	-1	-1	4		0	0						Untertest3.avi	0	880	547	72	111				0	Content		-72	-111	23731319	2836767859
23748	09:20:18.676	00:00:23.747	1425	-1024	-768	-1	-1	-1	-1	4	-1024	-768	-1	-1	-1	-1	4		0	0						Untertest3.avi	0	880	547	72	111				0	Content		-72	-111	23747887	2836784427
23765	09:20:18.693	00:00:23.764	1426	-1024	-768	-1	-1	-1	-1	4	-1024	-768	-1	-1	-1	-1	4		0	0						Untertest3.avi	0	880	547	72	111				0	Content		-72	-111	23764761	2836801301
23781	09:20:18.709	00:00:23.781	1427	-1024	-768	-1	-1	-1	-1	4	-1024	-768	-1	-1	-1	-1	4		0	0						Untertest3.avi	0	880	547	72	111				0	Content		-72	-111	23781428	2836817968
23798	09:20:18.726	00:00:23.798	1428	-1024	-768	-1	-1	-1	-1	4	-1024	-768	-1	-1	-1	-1	4		0	0						Untertest3.avi	0	880	547	72	111				0	Content		-72	-111	23798095	2836834635
23815	09:20:18.743	00:00:23.815	1429	-1024	-768	-1	-1	-1	-1	4	-1024	-768	-1	-1	-1	-1	4		0	0						Untertest3.avi	0	880	547	72	111				0	Content		-72	-111	23815129	2836851669
23832	09:20:18.760	00:00:23.832	1430	-1024	-768	-1	-1	-1	-1	4	-1024	-768	-1	-1	-1	-1	4		0	0						Untertest3.avi	0	880	547	72	111				0	Content		-72	-111	23832375	2836868915
23850	09:20:18.778	00:00:23.849	1431	-1024	-768	-1	-1	-1	-1	4	-1024	-768	-1	-1	-1	-1	4		0	0						Untertest3.avi	0	880	547	72	111				0	Content		-72	-111	23849749	2836886289
23864	09:20:18.792	00:00:23.864	1432	-1024	-768	-1	-1	-1	-1	4	-1024	-768	-1	-1	-1	-1	4		0	0						Untertest3.avi	0	880	547	72	111				0	Content		-72	-111	23864494	2836901034
23881	09:20:18.809	00:00:23.881	1433	-1024	-768	-1	-1	-1	-1	4	-1024	-768	-1	-1	-1	-1	4		0	0						Untertest3.avi	0	880	547	72	111				0	Content		-72	-111	23881181	2836917721
23898	09:20:18.826	00:00:23.897	1434	-1024	-768	-1	-1	-1	-1	4	-1024	-768	-1	-1	-1	-1	4		0	0						Untertest3.avi	0	880	547	72	111				0	Content		-72	-111	23897848	2836934388
23914	09:20:18.842	00:00:23.914	1435	-1024	-768	-1	-1	-1	-1	4	-1024	-768	-1	-1	-1	-1	4		0	0						Untertest3.avi	0	880	547	72	111				0	Content		-72	-111	23914491	2836951031
23931	09:20:18.859	00:00:23.931	1436	-1024	-768	-1	-1	-1	-1	4	-1024	-768	-1	-1	-1	-1	4		0	0						Untertest3.avi	0	880	547	72	111				0	Content		-72	-111	23931172	2836967712
23948	09:20:18.876	00:00:23.947	1437	-1024	-768	-1	-1	-1	-1	4	-1024	-768	-1	-1	-1	-1	4		0	0						Untertest3.avi	0	880	547	72	111				0	Content		-72	-111	23947863	2836984403
23964	09:20:18.892	00:00:23.964	1438	-1024	-768	-1	-1	-1	-1	4	-1024	-768	-1	-1	-1	-1	4		0	0						Untertest3.avi	0	880	547	72	111				0	Content		-72	-111	23964486	2837001026
23982	09:20:18.910	00:00:23.981	1439	-1024	-768	-1	-1	-1	-1	4	-1024	-768	-1	-1	-1	-1	4		0	0						Untertest3.avi	0	880	547	72	111				0	Content		-72	-111	23981607	2837018147
23999	09:20:18.927	00:00:23.998	1440	-1024	-768	-1	-1	-1	-1	4	-1024	-768	-1	-1	-1	-1	4		0	0						Untertest3.avi	0	880	547	72	111				0	Content		-72	-111	23998982	2837035522
24016	09:20:18.944	00:00:24.016	1441	-1024	-768	-1	-1	-1	-1	4	-1024	-768	-1	-1	-1	-1	4		0	0						Untertest3.avi	0	880	547	72	111				0	Content		-72	-111	24016228	2837052768
24031	09:20:18.959	00:00:24.031	1442	-1024	-768	-1	-1	-1	-1	4	-1024	-768	-1	-1	-1	-1	4		0	0						Untertest3.avi	0	880	547	72	111				0	Content		-72	-111	24031101	2837067641
24048	09:20:18.976	00:00:24.047	1443	-1024	-768	-1	-1	-1	-1	4	-1024	-768	-1	-1	-1	-1	4		0	0						Untertest3.avi	0	880	547	72	111				0	Content		-72	-111	24047725	2837084265
24064	09:20:18.992	00:00:24.064	1444	-1024	-768	-1	-1	-1	-1	4	-1024	-768	-1	-1	-1	-1	4		0	0						Untertest3.avi	0	880	547	72	111				0	Content		-72	-111	24064444	2837100984
24081	09:20:19.009	00:00:24.081	1445	-1024	-768	-1	-1	-1	-1	4	-1024	-768	-1	-1	-1	-1	4		0	0						Untertest3.avi	0	880	547	72	111				0	Content		-72	-111	24081111	2837117651
24098	09:20:19.026	00:00:24.097	1446	-1024	-768	-1	-1	-1	-1	4	-1024	-768	-1	-1	-1	-1	4		0	0						Untertest3.avi	0	880	547	72	111				0	Content		-72	-111	24097775	2837134315
24114	09:20:19.042	00:00:24.114	1447	-1024	-768	-1	-1	-1	-1	4	-1024	-768	-1	-1	-1	-1	4		0	0						Untertest3.avi	0	880	547	72	111				0	Content		-72	-111	24114340	2837150880
24131	09:20:19.059	00:00:24.131	1448	-1024	-768	-1	-1	-1	-1	4	-1024	-768	-1	-1	-1	-1	4		0	0						Untertest3.avi	0	880	547	72	111				0	Content		-72	-111	24131172	2837167712
24148	09:20:19.076	00:00:24.147	1449	-1024	-768	-1	-1	-1	-1	4	-1024	-768	-1	-1	-1	-1	4		0	0						Untertest3.avi	0	880	547	72	111				0	Content		-72	-111	24147839	2837184379
24165	09:20:19.093	00:00:24.164	1450	-1024	-768	-1	-1	-1	-1	4	-1024	-768	-1	-1	-1	-1	4		0	0						Untertest3.avi	0	880	547	72	111				0	Content		-72	-111	24164506	2837201046
24182	09:20:19.110	00:00:24.181	1451	-1024	-768	-1	-1	-1	-1	4	-1024	-768	-1	-1	-1	-1	4		0	0						Untertest3.avi	0	880	547	72	111				0	Content		-72	-111	24181585	2837218125
24199	09:20:19.127	00:00:24.198	1452	-1024	-768	-1	-1	-1	-1	4	-1024	-768	-1	-1	-1	-1	4		0	0						Untertest3.avi	0	880	547	72	111				0	Content		-72	-111	24198835	2837235375
24216	09:20:19.144	00:00:24.216	1453	-1024	-768	-1	-1	-1	-1	4	-1024	-768	-1	-1	-1	-1	4		0	0						Untertest3.avi	0	880	547	72	111				0	Content		-72	-111	24216225	2837252765
24231	09:20:19.159	00:00:24.230	1454	-1024	-768	-1	-1	-1	-1	4	-1024	-768	-1	-1	-1	-1	4		0	0						Untertest3.avi	0	880	547	72	111				0	Content		-72	-111	24230973	2837267513
24248	09:20:19.176	00:00:24.247	1455	-1024	-768	-1	-1	-1	-1	4	-1024	-768	-1	-1	-1	-1	4		0	0						Untertest3.avi	0	880	547	72	111				0	Content		-72	-111	24247652	2837284192
24264	09:20:19.192	00:00:24.264	1456	-1024	-768	-1	-1	-1	-1	4	-1024	-768	-1	-1	-1	-1	4		0	0						Untertest3.avi	0	880	547	72	111				0	Content		-72	-111	24264319	2837300859
24281	09:20:19.209	00:00:24.280	1457	-1024	-768	-1	-1	-1	-1	4	-1024	-768	-1	-1	-1	-1	4		0	0						Untertest3.avi	0	880	547	72	111				0	Content		-72	-111	24280830	2837317370
24298	09:20:19.226	00:00:24.297	1458	-1024	-768	-1	-1	-1	-1	4	-1024	-768	-1	-1	-1	-1	4		0	0						Untertest3.avi	0	880	547	72	111				0	Content		-72	-111	24297631	2837334171
24314	09:20:19.242	00:00:24.314	1459	-1024	-768	-1	-1	-1	-1	4	-1024	-768	-1	-1	-1	-1	4		0	0						Untertest3.avi	0	880	547	72	111				0	Content		-72	-111	24314198	2837350738
24331	09:20:19.259	00:00:24.330	1460	-1024	-768	-1	-1	-1	-1	4	-1024	-768	-1	-1	-1	-1	4		0	0						Untertest3.avi	0	880	547	72	111				0	Content		-72	-111	24330822	2837367362
24348	09:20:19.276	00:00:24.348	1461	-1024	-768	-1	-1	-1	-1	4	-1024	-768	-1	-1	-1	-1	4		0	0						Untertest3.avi	0	880	547	72	111				0	Content		-72	-111	24348068	2837384608
24365	09:20:19.293	00:00:24.365	1462	-1024	-768	-1	-1	-1	-1	4	-1024	-768	-1	-1	-1	-1	4		0	0						Untertest3.avi	0	880	547	72	111				0	Content		-72	-111	24365441	2837401981
24383	09:20:19.311	00:00:24.382	1463	-1024	-768	-1	-1	-1	-1	4	-1024	-768	-1	-1	-1	-1	4		0	0						Untertest3.avi	0	880	547	72	111				0	Content		-72	-111	24382688	2837419228
24398	09:20:19.326	00:00:24.397	1464	-1024	-768	-1	-1	-1	-1	4	-1024	-768	-1	-1	-1	-1	4		0	0						Untertest3.avi	0	880	547	72	111				0	Content		-72	-111	24397561	2837434101
24414	09:20:19.342	00:00:24.414	1465	-1024	-768	-1	-1	-1	-1	4	-1024	-768	-1	-1	-1	-1	4		0	0						Untertest3.avi	0	880	547	72	111				0	Content		-72	-111	24414186	2837450726
24431	09:20:19.359	00:00:24.430	1466	-1024	-768	-1	-1	-1	-1	4	-1024	-768	-1	-1	-1	-1	4		0	0						Untertest3.avi	0	880	547	72	111				0	Content		-72	-111	24430837	2837467377
24448	09:20:19.376	00:00:24.447	1467	-1024	-768	-1	-1	-1	-1	4	-1024	-768	-1	-1	-1	-1	4		0	0						Untertest3.avi	0	880	547	72	111				0	Content		-72	-111	24447504	2837484044
24464	09:20:19.392	00:00:24.464	1468	-1024	-768	-1	-1	-1	-1	4	-1024	-768	-1	-1	-1	-1	4		0	0						Untertest3.avi	0	880	547	72	111				0	Content		-72	-111	24464125	2837500665
24481	09:20:19.409	00:00:24.480	1469	-1024	-768	-1	-1	-1	-1	4	-1024	-768	-1	-1	-1	-1	4		0	0						Untertest3.avi	0	880	547	72	111				0	Content		-72	-111	24480803	2837517343
24498	09:20:19.426	00:00:24.497	1470	-1024	-768	-1	-1	-1	-1	4	-1024	-768	-1	-1	-1	-1	4		0	0						Untertest3.avi	0	880	547	72	111				0	Content		-72	-111	24497640	2837534180
24514	09:20:19.442	00:00:24.514	1471	-1024	-768	-1	-1	-1	-1	4	-1024	-768	-1	-1	-1	-1	4		0	0						Untertest3.avi	0	880	547	72	111				0	Content		-72	-111	24514307	2837550847
24531	09:20:19.459	00:00:24.530	1472	-1024	-768	-1	-1	-1	-1	4	-1024	-768	-1	-1	-1	-1	4		0	0						Untertest3.avi	0	880	547	72	111				0	Content		-72	-111	24530974	2837567514
24548	09:20:19.476	00:00:24.547	1473	-1024	-768	-1	-1	-1	-1	4	-1024	-768	-1	-1	-1	-1	4		0	0						Untertest3.avi	0	880	547	72	111				0	Content		-72	-111	24547924	2837584464
24565	09:20:19.493	00:00:24.565	1474	-1024	-768	-1	-1	-1	-1	4	-1024	-768	-1	-1	-1	-1	4		0	0						Untertest3.avi	0	880	547	72	111				0	Content		-72	-111	24565314	2837601854
24583	09:20:19.511	00:00:24.582	1475	-1024	-768	-1	-1	-1	-1	4	-1024	-768	-1	-1	-1	-1	4		0	0						Untertest3.avi	0	880	547	72	111				0	Content		-72	-111	24582548	2837619088
24597	09:20:19.525	00:00:24.597	1476	-1024	-768	-1	-1	-1	-1	4	-1024	-768	-1	-1	-1	-1	4		0	0						Untertest3.avi	0	880	547	72	111				0	Content		-72	-111	24597420	2837633960
24614	09:20:19.542	00:00:24.614	1477	-1024	-768	-1	-1	-1	-1	4	-1024	-768	-1	-1	-1	-1	4		0	0						Untertest3.avi	0	880	547	72	111				0	Content		-72	-111	24614044	2837650584
24631	09:20:19.559	00:00:24.630	1478	-1024	-768	-1	-1	-1	-1	4	-1024	-768	-1	-1	-1	-1	4		0	0						Untertest3.avi	0	880	547	72	111				0	Content		-72	-111	24630711	2837667251
24647	09:20:19.575	00:00:24.647	1479	-1024	-768	-1	-1	-1	-1	4	-1024	-768	-1	-1	-1	-1	4		0	0						Untertest3.avi	0	880	547	72	111				0	Content		-72	-111	24647291	2837683831
24664	09:20:19.592	00:00:24.663	1480	-1024	-768	-1	-1	-1	-1	4	-1024	-768	-1	-1	-1	-1	4		0	0						Untertest3.avi	0	880	547	72	111				0	Content		-72	-111	24663970	2837700510
24681	09:20:19.609	00:00:24.680	1481	-1024	-768	-1	-1	-1	-1	4	-1024	-768	-1	-1	-1	-1	4		0	0						Untertest3.avi	0	880	547	72	111				0	Content		-72	-111	24680660	2837717200
24697	09:20:19.625	00:00:24.697	1482	-1024	-768	-1	-1	-1	-1	4	-1024	-768	-1	-1	-1	-1	4		0	0						Untertest3.avi	0	880	547	72	111				0	Content		-72	-111	24697283	2837733823
24715	09:20:19.643	00:00:24.714	1483	-1024	-768	-1	-1	-1	-1	4	-1024	-768	-1	-1	-1	-1	4		0	0						Untertest3.avi	0	880	547	72	111				0	Content		-72	-111	24714530	2837751070
24732	09:20:19.660	00:00:24.731	1484	-1024	-768	-1	-1	-1	-1	4	-1024	-768	-1	-1	-1	-1	4		0	0						Untertest3.avi	0	880	547	72	111				0	Content		-72	-111	24731778	2837768318
24749	09:20:19.677	00:00:24.749	1485	-1024	-768	-1	-1	-1	-1	4	-1024	-768	-1	-1	-1	-1	4		0	0						Untertest3.avi	0	880	547	72	111				0	Content		-72	-111	24749150	2837785690
24764	09:20:19.692	00:00:24.763	1486	-1024	-768	-1	-1	-1	-1	4	-1024	-768	-1	-1	-1	-1	4		0	0						Untertest3.avi	0	880	547	72	111				0	Content		-72	-111	24763897	2837800437
24781	09:20:19.709	00:00:24.780	1487	-1024	-768	-1	-1	-1	-1	4	-1024	-768	-1	-1	-1	-1	4		0	0						Untertest3.avi	0	880	547	72	111				0	Content		-72	-111	24780520	2837817060
24797	09:20:19.725	00:00:24.797	1488	-1024	-768	-1	-1	-1	-1	4	-1024	-768	-1	-1	-1	-1	4		0	0						Untertest3.avi	0	880	547	72	111				0	Content		-72	-111	24797234	2837833774
24814	09:20:19.742	00:00:24.813	1489	-1024	-768	-1	-1	-1	-1	4	-1024	-768	-1	-1	-1	-1	4		0	0						Untertest3.avi	0	880	547	72	111				0	Content		-72	-111	24813901	2837850441
24831	09:20:19.759	00:00:24.830	1490	-1024	-768	-1	-1	-1	-1	4	-1024	-768	-1	-1	-1	-1	4		0	0						Untertest3.avi	0	880	547	72	111				0	Content		-72	-111	24830570	2837867110
24847	09:20:19.775	00:00:24.847	1491	-1024	-768	-1	-1	-1	-1	4	-1024	-768	-1	-1	-1	-1	4		0	0						Untertest3.avi	0	880	547	72	111				0	Content		-72	-111	24847262	2837883802
24864	09:20:19.792	00:00:24.864	1492	-1024	-768	-1	-1	-1	-1	4	-1024	-768	-1	-1	-1	-1	4		0	0						Untertest3.avi	0	880	547	72	111				0	Content		-72	-111	24864095	2837900635
24881	09:20:19.809	00:00:24.880	1493	-1024	-768	-1	-1	-1	-1	4	-1024	-768	-1	-1	-1	-1	4		0	0						Untertest3.avi	0	880	547	72	111				0	Content		-72	-111	24880762	2837917302
24897	09:20:19.825	00:00:24.897	1494	-1024	-768	-1	-1	-1	-1	4	-1024	-768	-1	-1	-1	-1	4		0	0						Untertest3.avi	0	880	547	72	111				0	Content		-72	-111	24897429	2837933969
24914	09:20:19.842	00:00:24.914	1495	-1024	-768	-1	-1	-1	-1	4	-1024	-768	-1	-1	-1	-1	4		0	0						Untertest3.avi	0	880	547	72	111				0	Content		-72	-111	24914379	2837950919
24932	09:20:19.860	00:00:24.931	1496	-1024	-768	-1	-1	-1	-1	4	-1024	-768	-1	-1	-1	-1	4		0	0						Untertest3.avi	0	880	547	72	111				0	Content		-72	-111	24931627	2837968167
24949	09:20:19.877	00:00:24.948	1497	-1024	-768	-1	-1	-1	-1	4	-1024	-768	-1	-1	-1	-1	4		0	0						Untertest3.avi	0	880	547	72	111				0	Content		-72	-111	24948998	2837985538
24964	09:20:19.892	00:00:24.963	1498	-1024	-768	-1	-1	-1	-1	4	-1024	-768	-1	-1	-1	-1	4		0	0						Untertest3.avi	0	880	547	72	111				0	Content		-72	-111	24963744	2838000284
24980	09:20:19.908	00:00:24.980	1499	-1024	-768	-1	-1	-1	-1	4	-1024	-768	-1	-1	-1	-1	4		0	0						Untertest3.avi	0	880	547	72	111				0	Content		-72	-111	24980431	2838016971
24997	09:20:19.925	00:00:24.997	1500	-1024	-768	-1	-1	-1	-1	4	-1024	-768	-1	-1	-1	-1	4		0	0						Untertest3.avi	0	880	547	72	111				0	Content		-72	-111	24997098	2838033638
25014	09:20:19.942	00:00:25.013	1501	-1024	-768	-1	-1	-1	-1	4	-1024	-768	-1	-1	-1	-1	4		0	0						Untertest3.avi	0	880	547	72	111				0	Content		-72	-111	25013739	2838050279
25030	09:20:19.958	00:00:25.030	1502	-1024	-768	-1	-1	-1	-1	4	-1024	-768	-1	-1	-1	-1	4		0	0						Untertest3.avi	0	880	547	72	111				0	Content		-72	-111	25030415	2838066955
25047	09:20:19.975	00:00:25.047	1503	-1024	-768	-1	-1	-1	-1	4	-1024	-768	-1	-1	-1	-1	4		0	0						Untertest3.avi	0	880	547	72	111				0	Content		-72	-111	25047107	2838083647
25064	09:20:19.992	00:00:25.063	1504	-1024	-768	-1	-1	-1	-1	4	-1024	-768	-1	-1	-1	-1	4		0	0						Untertest3.avi	0	880	547	72	111				0	Content		-72	-111	25063729	2838100269
25081	09:20:20.009	00:00:25.080	1505	-1024	-768	-1	-1	-1	-1	4	-1024	-768	-1	-1	-1	-1	4		0	0						Untertest3.avi	0	880	547	72	111				0	Content		-72	-111	25080854	2838117394
25098	09:20:20.026	00:00:25.098	1506	-1024	-768	-1	-1	-1	-1	4	-1024	-768	-1	-1	-1	-1	4		0	0						Untertest3.avi	0	880	547	72	111				0	Content		-72	-111	25098226	2838134766
25115	09:20:20.043	00:00:25.115	1507	-1024	-768	-1	-1	-1	-1	4	-1024	-768	-1	-1	-1	-1	4		0	0						Untertest3.avi	0	880	547	72	111				0	Content		-72	-111	25115473	2838152013
25130	09:20:20.058	00:00:25.130	1508	-1024	-768	-1	-1	-1	-1	4	-1024	-768	-1	-1	-1	-1	4		0	0						Untertest3.avi	0	880	547	72	111				0	Content		-72	-111	25130345	2838166885
25147	09:20:20.075	00:00:25.146	1509	-1024	-768	-1	-1	-1	-1	4	-1024	-768	-1	-1	-1	-1	4		0	0						Untertest3.avi	0	880	547	72	111				0	Content		-72	-111	25146983	2838183523
25164	09:20:20.092	00:00:25.163	1510	-1024	-768	-1	-1	-1	-1	4	-1024	-768	-1	-1	-1	-1	4		0	0						Untertest3.avi	0	880	547	72	111				0	Content		-72	-111	25163628	2838200168
25180	09:20:20.108	00:00:25.180	1511	-1024	-768	-1	-1	-1	-1	4	-1024	-768	-1	-1	-1	-1	4		0	0						Untertest3.avi	0	880	547	72	111				0	Content		-72	-111	25180295	2838216835
25197	09:20:20.125	00:00:25.197	1512	-1024	-768	-1	-1	-1	-1	4	-1024	-768	-1	-1	-1	-1	4		0	0						Untertest3.avi	0	880	547	72	111				0	Content		-72	-111	25197023	2838233563
25214	09:20:20.142	00:00:25.213	1513	-1024	-768	-1	-1	-1	-1	4	-1024	-768	-1	-1	-1	-1	4		0	0						Untertest3.avi	0	880	547	72	111				0	Content		-72	-111	25213839	2838250379
25231	09:20:20.159	00:00:25.230	1514	497,9305	664,1969	0,3633032	0,6845626	429,6489	3,632559	1	485,0584	664,5235	0,360427	0,6845425	437,9446	3,689719	3	3	498	664						Untertest3.avi	0	880	547	72	111	841	553	83	0	Content		426	553	25230711	2838267251
25247	09:20:20.175	00:00:25.247	1515	-1024	-768	-1	-1	-1	-1	4	-1024	-768	-1	-1	-1	-1	4	3	0	0						Untertest3.avi	0	880	547	72	111	841	553	83	0	Content		-72	-111	25247208	2838283748
25264	09:20:20.192	00:00:25.264	1516	930,2211	758,3549	0,366085	0,6817334	429,6488	3,38277	3	912,8212	765,6766	0,3678127	0,6816961	438,5715	3,44085	1	3	913	766						Untertest3.avi	0	880	547	72	111	841	553	83	0	Content		841	655	25264078	2838300618
25280	09:20:20.208	00:00:25.280	1517	-1024	-768	-1	-1	-1	-1	4	-1024	-768	-1	-1	-1	-1	4	3	0	0						Untertest3.avi	0	880	547	72	111	841	553	83	0	Content		-72	-111	25280344	2838316884
25297	09:20:20.225	00:00:25.297	1518	1084,298	652,0842	0,3650403	0,6792044	429,6489	3,35433	3	1108,605	650,7643	0,3670756	0,6791894	438,5715	3,423316	1	3	1109	651						Untertest3.avi	0	880	547	72	111	841	553	83	0	Content		1037	540	25297341	2838333881
25314	09:20:20.242	00:00:25.313	1519	-1024	-768	-1	-1	-1	-1	4	-1024	-768	-1	-1	-1	-1	4	4	0	0						Untertest3.avi	0	880	547	72	111	1008	536	183	0	Content		-72	-111	25313825	2838350365
25331	09:20:20.259	00:00:25.330	1520	1104,871	613,4092	0,3656824	0,6801776	429,6488	3,178401	3	1091,945	616,9297	0,3665071	0,6801571	433,9275	3,204348	1	4	1092	617						Untertest3.avi	0	880	547	72	111	1008	536	183	0	Content		1020	506	25330575	2838367115
25347	09:20:20.275	00:00:25.347	1521	-1024	-768	-1	-1	-1	-1	4	-1024	-768	-1	-1	-1	-1	4	4	0	0						Untertest3.avi	0	880	547	72	111	1008	536	183	0	Content		-72	-111	25347199	2838383739
25364	09:20:20.292	00:00:25.363	1522	1052,982	651,4772	0,3660779	0,6802342	429,6489	3,287726	3	1054,047	655,2871	0,3670574	0,6802142	433,9046	3,317759	1	4	1054	655						Untertest3.avi	0	880	547	72	111	1008	536	183	0	Content		982	544	25363822	2838400362
25380	09:20:20.308	00:00:25.380	1523	1067,123	641,2617	0,3664339	0,6802876	429,6488	3,410332	3	1050,867	647,0358	0,3668532	0,6802748	431,8538	3,422323	1	4	1051	647						Untertest3.avi	0	880	547	72	111	1008	536	183	0	Content		979	536	25380444	2838416984
25397	09:20:20.325	00:00:25.397	1524	-1024	-768	-1	-1	-1	-1	4	-1024	-768	-1	-1	-1	-1	4	4	0	0						Untertest3.avi	0	880	547	72	111	1008	536	183	0	Content		-72	-111	25397193	2838433733
25414	09:20:20.342	00:00:25.413	1525	1085,759	640,6107	0,3674488	0,6796325	433,9698	3,333595	3	1069,473	648,1208	0,3674568	0,679628	433,9698	3,330389	1	4	1069	648						Untertest3.avi	0	880	547	72	111	1008	536	183	0	Content		997	537	25413816	2838450356
25430	09:20:20.358	00:00:25.430	1526	-1024	-768	-1	-1	-1	-1	4	-1024	-768	-1	-1	-1	-1	4	4	0	0						Untertest3.avi	0	880	547	72	111	1008	536	183	0	Content		-72	-111	25430437	2838466977
25447	09:20:20.375	00:00:25.447	1527	-1024	-768	-1	-1	-1	-1	4	-1024	-768	-1	-1	-1	-1	4	4	0	0						Untertest3.avi	0	880	547	72	111	1008	536	183	0	Content		-72	-111	25447195	2838483735
25463	09:20:20.391	00:00:25.463	1528	1169,778	570,7687	0,3643089	0,6747693	426,1859	3,299713	3	1152,983	577,5074	0,3642921	0,6747647	426,1859	3,29742	1	4	1153	578						Untertest3.avi	0	880	547	72	111	1008	536	183	0	Content		1081	467	25463435	2838499975
25481	09:20:20.409	00:00:25.480	1529	1211,056	529,0291	0,3642929	0,6746349	426,8403	3,201051	3	1194,911	535,3753	0,3642761	0,6746302	426,8403	3,199741	1	4	1195	535						Untertest3.avi	0	880	547	72	111	1008	536	183	0	Content		1123	424	25480682	2838517222
25497	09:20:20.425	00:00:25.497	1530	-1024	-768	-1	-1	-1	-1	4	-1024	-768	-1	-1	-1	-1	4		0	0						Untertest3.avi	0	880	547	72	111				0	Content		-72	-111	25497305	2838533845
25514	09:20:20.442	00:00:25.513	1531	-1024	-768	-1	-1	-1	-1	4	-1024	-768	-1	-1	-1	-1	4		0	0						Untertest3.avi	0	880	547	72	111				0	Content		-72	-111	25513938	2838550478
25530	09:20:20.458	00:00:25.530	1532	-1024	-768	-1	-1	-1	-1	4	-1024	-768	-1	-1	-1	-1	4		0	0						Untertest3.avi	0	880	547	72	111				0	Content		-72	-111	25530049	2838566589
25547	09:20:20.475	00:00:25.546	1533	-1024	-768	-1	-1	-1	-1	4	-1024	-768	-1	-1	-1	-1	4		0	0						Untertest3.avi	0	880	547	72	111				0	Content		-72	-111	25546798	2838583338
25564	09:20:20.492	00:00:25.563	1534	-1024	-768	-1	-1	-1	-1	4	-1024	-768	-1	-1	-1	-1	4		0	0						Untertest3.avi	0	880	547	72	111				0	Content		-72	-111	25563672	2838600212
25580	09:20:20.508	00:00:25.580	1535	-1024	-768	-1	-1	-1	-1	4	-1024	-768	-1	-1	-1	-1	4		0	0						Untertest3.avi	0	880	547	72	111				0	Content		-72	-111	25580297	2838616837
25597	09:20:20.525	00:00:25.596	1536	-1024	-768	-1	-1	-1	-1	4	-1024	-768	-1	-1	-1	-1	4		0	0						Untertest3.avi	0	880	547	72	111				0	Content		-72	-111	25596958	2838633498
25614	09:20:20.542	00:00:25.613	1537	-1024	-768	-1	-1	-1	-1	4	-1024	-768	-1	-1	-1	-1	4		0	0						Untertest3.avi	0	880	547	72	111				0	Content		-72	-111	25613540	2838650080
25630	09:20:20.558	00:00:25.630	1538	-1024	-768	-1	-1	-1	-1	4	-1024	-768	-1	-1	-1	-1	4		0	0						Untertest3.avi	0	880	547	72	111				0	Content		-72	-111	25630160	2838666700
25647	09:20:20.575	00:00:25.646	1539	-1024	-768	-1	-1	-1	-1	4	-1024	-768	-1	-1	-1	-1	4		0	0						Untertest3.avi	0	880	547	72	111				0	Content		-72	-111	25646919	2838683459
25664	09:20:20.592	00:00:25.663	1540	-1024	-768	-1	-1	-1	-1	4	-1024	-768	-1	-1	-1	-1	4		0	0						Untertest3.avi	0	880	547	72	111				0	Content		-72	-111	25663533	2838700073
25680	09:20:20.608	00:00:25.680	1541	-1024	-768	-1	-1	-1	-1	4	-1024	-768	-1	-1	-1	-1	4		0	0						Untertest3.avi	0	880	547	72	111				0	Content		-72	-111	25680155	2838716695
25697	09:20:20.625	00:00:25.696	1542	-1024	-768	-1	-1	-1	-1	4	-1024	-768	-1	-1	-1	-1	4		0	0						Untertest3.avi	0	880	547	72	111				0	Content		-72	-111	25696776	2838733316
25713	09:20:20.641	00:00:25.713	1543	-1024	-768	-1	-1	-1	-1	4	-1024	-768	-1	-1	-1	-1	4		0	0						Untertest3.avi	0	880	547	72	111				0	Content		-72	-111	25713272	2838749812
25730	09:20:20.658	00:00:25.730	1544	-1024	-768	-1	-1	-1	-1	4	-1024	-768	-1	-1	-1	-1	4		0	0						Untertest3.avi	0	880	547	72	111				0	Content		-72	-111	25730392	2838766932
25747	09:20:20.675	00:00:25.747	1545	-1024	-768	-1	-1	-1	-1	4	-1024	-768	-1	-1	-1	-1	4		0	0						Untertest3.avi	0	880	547	72	111				0	Content		-72	-111	25747139	2838783679
25764	09:20:20.692	00:00:25.763	1546	-1024	-768	-1	-1	-1	-1	4	-1024	-768	-1	-1	-1	-1	4		0	0						Untertest3.avi	0	880	547	72	111				0	Content		-72	-111	25763759	2838800299
25780	09:20:20.708	00:00:25.779	1547	-1024	-768	-1	-1	-1	-1	4	-1024	-768	-1	-1	-1	-1	4		0	0						Untertest3.avi	0	880	547	72	111				0	Content		-72	-111	25779888	2838816428
25797	09:20:20.725	00:00:25.796	1548	-1024	-768	-1	-1	-1	-1	4	-1024	-768	-1	-1	-1	-1	4		0	0						Untertest3.avi	0	880	547	72	111				0	Content		-72	-111	25796502	2838833042
25813	09:20:20.741	00:00:25.813	1549	-1024	-768	-1	-1	-1	-1	4	-1024	-768	-1	-1	-1	-1	4		0	0						Untertest3.avi	0	880	547	72	111				0	Content		-72	-111	25813124	2838849664
25830	09:20:20.758	00:00:25.829	1550	-1024	-768	-1	-1	-1	-1	4	-1024	-768	-1	-1	-1	-1	4		0	0						Untertest3.avi	0	880	547	72	111				0	Content		-72	-111	25829805	2838866345
25846	09:20:20.774	00:00:25.846	1551	-1024	-768	-1	-1	-1	-1	4	-1024	-768	-1	-1	-1	-1	4		0	0						Untertest3.avi	0	880	547	72	111				0	Content		-72	-111	25846495	2838883035
25863	09:20:20.791	00:00:25.863	1552	-1024	-768	-1	-1	-1	-1	4	-1024	-768	-1	-1	-1	-1	4		0	0						Untertest3.avi	0	880	547	72	111				0	Content		-72	-111	25863117	2838899657
25880	09:20:20.808	00:00:25.880	1553	-1024	-768	-1	-1	-1	-1	4	-1024	-768	-1	-1	-1	-1	4		0	0						Untertest3.avi	0	880	547	72	111				0	Content		-72	-111	25880241	2838916781
25898	09:20:20.826	00:00:25.897	1554	-1024	-768	-1	-1	-1	-1	4	-1024	-768	-1	-1	-1	-1	4		0	0						Untertest3.avi	0	880	547	72	111				0	Content		-72	-111	25897611	2838934151
25915	09:20:20.843	00:00:25.914	1555	-1024	-768	-1	-1	-1	-1	4	-1024	-768	-1	-1	-1	-1	4		0	0						Untertest3.avi	0	880	547	72	111				0	Content		-72	-111	25914864	2838951404
25930	09:20:20.858	00:00:25.929	1556	-1024	-768	-1	-1	-1	-1	4	-1024	-768	-1	-1	-1	-1	4		0	0						Untertest3.avi	0	880	547	72	111				0	Content		-72	-111	25929730	2838966270
25946	09:20:20.874	00:00:25.946	1557	-1024	-768	-1	-1	-1	-1	4	-1024	-768	-1	-1	-1	-1	4		0	0						Untertest3.avi	0	880	547	72	111				0	Content		-72	-111	25946355	2838982895
25963	09:20:20.891	00:00:25.963	1558	-1024	-768	-1	-1	-1	-1	4	-1024	-768	-1	-1	-1	-1	4		0	0						Untertest3.avi	0	880	547	72	111				0	Content		-72	-111	25963067	2838999607
25980	09:20:20.908	00:00:25.979	1559	-1024	-768	-1	-1	-1	-1	4	-1024	-768	-1	-1	-1	-1	4		0	0						Untertest3.avi	0	880	547	72	111				0	Content		-72	-111	25979734	2839016274
25996	09:20:20.924	00:00:25.996	1560	-1024	-768	-1	-1	-1	-1	4	-1024	-768	-1	-1	-1	-1	4		0	0						Untertest3.avi	0	880	547	72	111				0	Content		-72	-111	25996403	2839032943
26013	09:20:20.941	00:00:26.012	1561	-1024	-768	-1	-1	-1	-1	4	-1024	-768	-1	-1	-1	-1	4		0	0						Untertest3.avi	0	880	547	72	111				0	Content		-72	-111	26012970	2839049510
26030	09:20:20.958	00:00:26.029	1562	-1024	-768	-1	-1	-1	-1	4	-1024	-768	-1	-1	-1	-1	4		0	0						Untertest3.avi	0	880	547	72	111				0	Content		-72	-111	26029845	2839066385
26047	09:20:20.975	00:00:26.046	1563	-1024	-768	-1	-1	-1	-1	4	-1024	-768	-1	-1	-1	-1	4		0	0						Untertest3.avi	0	880	547	72	111				0	Content		-72	-111	26046512	2839083052
26063	09:20:20.991	00:00:26.063	1564	-1024	-768	-1	-1	-1	-1	4	-1024	-768	-1	-1	-1	-1	4		0	0						Untertest3.avi	0	880	547	72	111				0	Content		-72	-111	26063179	2839099719
26080	09:20:21.008	00:00:26.080	1565	-1024	-768	-1	-1	-1	-1	4	-1024	-768	-1	-1	-1	-1	4		0	0						Untertest3.avi	0	880	547	72	111				0	Content		-72	-111	26080215	2839116755
26097	09:20:21.025	00:00:26.097	1566	-1024	-768	-1	-1	-1	-1	4	-1024	-768	-1	-1	-1	-1	4		0	0						Untertest3.avi	0	880	547	72	111				0	Content		-72	-111	26097463	2839134003
26115	09:20:21.043	00:00:26.114	1567	-1024	-768	-1	-1	-1	-1	4	-1024	-768	-1	-1	-1	-1	4		0	0						Untertest3.avi	0	880	547	72	111				0	Content		-72	-111	26114840	2839151380
26130	09:20:21.058	00:00:26.129	1568	-1024	-768	-1	-1	-1	-1	4	-1024	-768	-1	-1	-1	-1	4		0	0						Untertest3.avi	0	880	547	72	111				0	Content		-72	-111	26129586	2839166126
26146	09:20:21.074	00:00:26.146	1569	-1024	-768	-1	-1	-1	-1	4	-1024	-768	-1	-1	-1	-1	4		0	0						Untertest3.avi	0	880	547	72	111				0	Content		-72	-111	26146251	2839182791
26163	09:20:21.091	00:00:26.162	1570	-1024	-768	-1	-1	-1	-1	4	-1024	-768	-1	-1	-1	-1	4		0	0						Untertest3.avi	0	880	547	72	111				0	Content		-72	-111	26162918	2839199458
26180	09:20:21.108	00:00:26.179	1571	-1024	-768	-1	-1	-1	-1	4	-1024	-768	-1	-1	-1	-1	4		0	0						Untertest3.avi	0	880	547	72	111				0	Content		-72	-111	26179585	2839216125
26196	09:20:21.124	00:00:26.196	1572	-1024	-768	-1	-1	-1	-1	4	-1024	-768	-1	-1	-1	-1	4		0	0						Untertest3.avi	0	880	547	72	111				0	Content		-72	-111	26196201	2839232741
26213	09:20:21.141	00:00:26.212	1573	-1024	-768	-1	-1	-1	-1	4	-1024	-768	-1	-1	-1	-1	4		0	0						Untertest3.avi	0	880	547	72	111				0	Content		-72	-111	26212879	2839249419
26230	09:20:21.158	00:00:26.229	1574	-1024	-768	-1	-1	-1	-1	4	-1024	-768	-1	-1	-1	-1	4		0	0						Untertest3.avi	0	880	547	72	111				0	Content		-72	-111	26229572	2839266112
26246	09:20:21.174	00:00:26.246	1575	-1024	-768	-1	-1	-1	-1	4	-1024	-768	-1	-1	-1	-1	4		0	0						Untertest3.avi	0	880	547	72	111				0	Content		-72	-111	26246193	2839282733
26263	09:20:21.191	00:00:26.263	1576	-1024	-768	-1	-1	-1	-1	4	-1024	-768	-1	-1	-1	-1	4		0	0						Untertest3.avi	0	880	547	72	111				0	Content		-72	-111	26263235	2839299775
26280	09:20:21.208	00:00:26.279	1577	-1024	-768	-1	-1	-1	-1	4	-1024	-768	-1	-1	-1	-1	4		0	0						Untertest3.avi	0	880	547	72	111				0	Content		-72	-111	26279902	2839316442
26297	09:20:21.225	00:00:26.296	1578	-1024	-768	-1	-1	-1	-1	4	-1024	-768	-1	-1	-1	-1	4		0	0						Untertest3.avi	0	880	547	72	111				0	Content		-72	-111	26296569	2839333109
26314	09:20:21.242	00:00:26.314	1579	-1024	-768	-1	-1	-1	-1	4	-1024	-768	-1	-1	-1	-1	4		0	0						Untertest3.avi	0	880	547	72	111				0	Content		-72	-111	26314076	2839350616
26331	09:20:21.259	00:00:26.331	1580	-1024	-768	-1	-1	-1	-1	4	-1024	-768	-1	-1	-1	-1	4		0	0						Untertest3.avi	0	880	547	72	111				0	Content		-72	-111	26331314	2839367854
26346	09:20:21.274	00:00:26.346	1581	-1024	-768	-1	-1	-1	-1	4	-1024	-768	-1	-1	-1	-1	4		0	0						Untertest3.avi	0	880	547	72	111				0	Content		-72	-111	26346182	2839382722
26363	09:20:21.291	00:00:26.362	1582	-1024	-768	-1	-1	-1	-1	4	-1024	-768	-1	-1	-1	-1	4		0	0						Untertest3.avi	0	880	547	72	111				0	Content		-72	-111	26362681	2839399221
26379	09:20:21.307	00:00:26.379	1583	-1024	-768	-1	-1	-1	-1	4	-1024	-768	-1	-1	-1	-1	4		0	0						Untertest3.avi	0	880	547	72	111				0	Content		-72	-111	26379394	2839415934
26396	09:20:21.324	00:00:26.396	1584	-1024	-768	-1	-1	-1	-1	4	-1024	-768	-1	-1	-1	-1	4		0	0						Untertest3.avi	0	880	547	72	111				0	Content		-72	-111	26396061	2839432601
26413	09:20:21.341	00:00:26.412	1585	-1024	-768	-1	-1	-1	-1	4	-1024	-768	-1	-1	-1	-1	4		0	0						Untertest3.avi	0	880	547	72	111				0	Content		-72	-111	26412729	2839449269
26429	09:20:21.357	00:00:26.429	1586	-1024	-768	-1	-1	-1	-1	4	-1024	-768	-1	-1	-1	-1	4		0	0						Untertest3.avi	0	880	547	72	111				0	Content		-72	-111	26429422	2839465962
26446	09:20:21.374	00:00:26.446	1587	-1024	-768	-1	-1	-1	-1	4	-1024	-768	-1	-1	-1	-1	4		0	0						Untertest3.avi	0	880	547	72	111				0	Content		-72	-111	26446255	2839482795
26463	09:20:21.391	00:00:26.462	1588	-1024	-768	-1	-1	-1	-1	4	-1024	-768	-1	-1	-1	-1	4		0	0						Untertest3.avi	0	880	547	72	111				0	Content		-72	-111	26462921	2839499461
26480	09:20:21.408	00:00:26.479	1589	-1024	-768	-1	-1	-1	-1	4	-1024	-768	-1	-1	-1	-1	4		0	0						Untertest3.avi	0	880	547	72	111				0	Content		-72	-111	26479588	2839516128
26497	09:20:21.425	00:00:26.496	1590	-1024	-768	-1	-1	-1	-1	4	-1024	-768	-1	-1	-1	-1	4		0	0						Untertest3.avi	0	880	547	72	111				0	Content		-72	-111	26496541	2839533081
26514	09:20:21.442	00:00:26.513	1591	-1024	-768	-1	-1	-1	-1	4	-1024	-768	-1	-1	-1	-1	4		0	0						Untertest3.avi	0	880	547	72	111				0	Content		-72	-111	26513913	2839550453
26531	09:20:21.459	00:00:26.531	1592	-1024	-768	-1	-1	-1	-1	4	-1024	-768	-1	-1	-1	-1	4		0	0						Untertest3.avi	0	880	547	72	111				0	Content		-72	-111	26531161	2839567701
26546	09:20:21.474	00:00:26.546	1593	-1024	-768	-1	-1	-1	-1	4	-1024	-768	-1	-1	-1	-1	4		0	0						Untertest3.avi	0	880	547	72	111				0	Content		-72	-111	26546033	2839582573
26563	09:20:21.491	00:00:26.562	1594	-1024	-768	-1	-1	-1	-1	4	-1024	-768	-1	-1	-1	-1	4		0	0						Untertest3.avi	0	880	547	72	111				0	Content		-72	-111	26562656	2839599196
26579	09:20:21.507	00:00:26.579	1595	-1024	-768	-1	-1	-1	-1	4	-1024	-768	-1	-1	-1	-1	4		0	0						Untertest3.avi	0	880	547	72	111				0	Content		-72	-111	26579323	2839615863
26596	09:20:21.524	00:00:26.595	1596	-1024	-768	-1	-1	-1	-1	4	-1024	-768	-1	-1	-1	-1	4		0	0						Untertest3.avi	0	880	547	72	111				0	Content		-72	-111	26595901	2839632441
26613	09:20:21.541	00:00:26.612	1597	-1024	-768	-1	-1	-1	-1	4	-1024	-768	-1	-1	-1	-1	4		0	0						Untertest3.avi	0	880	547	72	111				0	Content		-72	-111	26612591	2839649131
26629	09:20:21.557	00:00:26.629	1598	-1024	-768	-1	-1	-1	-1	4	-1024	-768	-1	-1	-1	-1	4		0	0						Untertest3.avi	0	880	547	72	111				0	Content		-72	-111	26629275	2839665815
26646	09:20:21.574	00:00:26.645	1599	-1024	-768	-1	-1	-1	-1	4	-1024	-768	-1	-1	-1	-1	4		0	0						Untertest3.avi	0	880	547	72	111				0	Content		-72	-111	26645899	2839682439
26663	09:20:21.591	00:00:26.662	1600	-1024	-768	-1	-1	-1	-1	4	-1024	-768	-1	-1	-1	-1	4		0	0						Untertest3.avi	0	880	547	72	111				0	Content		-72	-111	26662940	2839699480
26680	09:20:21.608	00:00:26.679	1601	-1024	-768	-1	-1	-1	-1	4	-1024	-768	-1	-1	-1	-1	4		0	0						Untertest3.avi	0	880	547	72	111				0	Content		-72	-111	26679607	2839716147
26696	09:20:21.624	00:00:26.696	1602	-1024	-768	-1	-1	-1	-1	4	-1024	-768	-1	-1	-1	-1	4		0	0						Untertest3.avi	0	880	547	72	111				0	Content		-72	-111	26696274	2839732814
26713	09:20:21.641	00:00:26.713	1603	-1024	-768	-1	-1	-1	-1	4	-1024	-768	-1	-1	-1	-1	4		0	0						Untertest3.avi	0	880	547	72	111				0	Content		-72	-111	26713304	2839749844
26730	09:20:21.658	00:00:26.729	1604	-1024	-768	-1	-1	-1	-1	4	-1024	-768	-1	-1	-1	-1	4		0	0						Untertest3.avi	0	880	547	72	111				0	Content		-72	-111	26729970	2839766510
26747	09:20:21.675	00:00:26.746	1605	-1024	-768	-1	-1	-1	-1	4	-1024	-768	-1	-1	-1	-1	4		0	0						Untertest3.avi	0	880	547	72	111				0	Content		-72	-111	26746637	2839783177
26763	09:20:21.691	00:00:26.763	1606	-1024	-768	-1	-1	-1	-1	4	-1024	-768	-1	-1	-1	-1	4		0	0						Untertest3.avi	0	880	547	72	111				0	Content		-72	-111	26763304	2839799844
26781	09:20:21.709	00:00:26.781	1607	-1024	-768	-1	-1	-1	-1	4	-1024	-768	-1	-1	-1	-1	4		0	0						Untertest3.avi	0	880	547	72	111				0	Content		-72	-111	26781013	2839817553
26796	09:20:21.724	00:00:26.795	1608	-1024	-768	-1	-1	-1	-1	4	-1024	-768	-1	-1	-1	-1	4		0	0						Untertest3.avi	0	880	547	72	111				0	Content		-72	-111	26795760	2839832300
26812	09:20:21.740	00:00:26.812	1609	-1024	-768	-1	-1	-1	-1	4	-1024	-768	-1	-1	-1	-1	4		0	0						Untertest3.avi	0	880	547	72	111				0	Content		-72	-111	26812383	2839848923
26829	09:20:21.757	00:00:26.829	1610	-1024	-768	-1	-1	-1	-1	4	-1024	-768	-1	-1	-1	-1	4		0	0						Untertest3.avi	0	880	547	72	111				0	Content		-72	-111	26829098	2839865638
26846	09:20:21.774	00:00:26.845	1611	-1024	-768	-1	-1	-1	-1	4	-1024	-768	-1	-1	-1	-1	4		0	0						Untertest3.avi	0	880	547	72	111				0	Content		-72	-111	26845764	2839882304
26862	09:20:21.790	00:00:26.862	1612	-1024	-768	-1	-1	-1	-1	4	-1024	-768	-1	-1	-1	-1	4		0	0						Untertest3.avi	0	880	547	72	111				0	Content		-72	-111	26862433	2839898973
26879	09:20:21.807	00:00:26.879	1613	-1024	-768	-1	-1	-1	-1	4	-1024	-768	-1	-1	-1	-1	4		0	0						Untertest3.avi	0	880	547	72	111				0	Content		-72	-111	26879126	2839915666
26896	09:20:21.824	00:00:26.895	1614	-1024	-768	-1	-1	-1	-1	4	-1024	-768	-1	-1	-1	-1	4		0	0						Untertest3.avi	0	880	547	72	111				0	Content		-72	-111	26895959	2839932499
26913	09:20:21.841	00:00:26.912	1615	-1024	-768	-1	-1	-1	-1	4	-1024	-768	-1	-1	-1	-1	4		0	0						Untertest3.avi	0	880	547	72	111				0	Content		-72	-111	26912626	2839949166
26929	09:20:21.857	00:00:26.929	1616	-1024	-768	-1	-1	-1	-1	4	-1024	-768	-1	-1	-1	-1	4		0	0						Untertest3.avi	0	880	547	72	111				0	Content		-72	-111	26929293	2839965833
26946	09:20:21.874	00:00:26.946	1617	-1024	-768	-1	-1	-1	-1	4	-1024	-768	-1	-1	-1	-1	4		0	0						Untertest3.avi	0	880	547	72	111				0	Content		-72	-111	26946243	2839982783
26963	09:20:21.891	00:00:26.963	1618	-1024	-768	-1	-1	-1	-1	4	-1024	-768	-1	-1	-1	-1	4		0	0						Untertest3.avi	0	880	547	72	111				0	Content		-72	-111	26963492	2840000032
26981	09:20:21.909	00:00:26.980	1619	-1024	-768	-1	-1	-1	-1	4	-1024	-768	-1	-1	-1	-1	4		0	0						Untertest3.avi	0	880	547	72	111				0	Content		-72	-111	26980861	2840017401
26996	09:20:21.924	00:00:26.995	1620	-1024	-768	-1	-1	-1	-1	4	-1024	-768	-1	-1	-1	-1	4		0	0						Untertest3.avi	0	880	547	72	111				0	Content		-72	-111	26995735	2840032275
27012	09:20:21.940	00:00:27.012	1621	-1024	-768	-1	-1	-1	-1	4	-1024	-768	-1	-1	-1	-1	4		0	0						Untertest3.avi	0	880	547	72	111				0	Content		-72	-111	27012360	2840048900
27029	09:20:21.957	00:00:27.029	1622	-1024	-768	-1	-1	-1	-1	4	-1024	-768	-1	-1	-1	-1	4		0	0						Untertest3.avi	0	880	547	72	111				0	Content		-72	-111	27029027	2840065567
27046	09:20:21.974	00:00:27.045	1623	-1024	-768	-1	-1	-1	-1	4	-1024	-768	-1	-1	-1	-1	4		0	0						Untertest3.avi	0	880	547	72	111				0	Content		-72	-111	27045606	2840082146
27062	09:20:21.990	00:00:27.062	1624	-1024	-768	-1	-1	-1	-1	4	-1024	-768	-1	-1	-1	-1	4		0	0						Untertest3.avi	0	880	547	72	111				0	Content		-72	-111	27062282	2840098822
27079	09:20:22.007	00:00:27.078	1625	-1024	-768	-1	-1	-1	-1	4	-1024	-768	-1	-1	-1	-1	4		0	0						Untertest3.avi	0	880	547	72	111				0	Content		-72	-111	27078975	2840115515
27096	09:20:22.024	00:00:27.095	1626	-1024	-768	-1	-1	-1	-1	4	-1024	-768	-1	-1	-1	-1	4		0	0						Untertest3.avi	0	880	547	72	111				0	Content		-72	-111	27095594	2840132134
27113	09:20:22.041	00:00:27.112	1627	-1024	-768	-1	-1	-1	-1	4	-1024	-768	-1	-1	-1	-1	4		0	0						Untertest3.avi	0	880	547	72	111				0	Content		-72	-111	27112639	2840149179
27129	09:20:22.057	00:00:27.129	1628	-1024	-768	-1	-1	-1	-1	4	-1024	-768	-1	-1	-1	-1	4		0	0						Untertest3.avi	0	880	547	72	111				0	Content		-72	-111	27129306	2840165846
27146	09:20:22.074	00:00:27.145	1629	-1024	-768	-1	-1	-1	-1	4	-1024	-768	-1	-1	-1	-1	4		0	0						Untertest3.avi	0	880	547	72	111				0	Content		-72	-111	27145973	2840182513
27163	09:20:22.091	00:00:27.163	1630	-1024	-768	-1	-1	-1	-1	4	-1024	-768	-1	-1	-1	-1	4		0	0						Untertest3.avi	0	880	547	72	111				0	Content		-72	-111	27163464	2840200004
27180	09:20:22.108	00:00:27.179	1631	-1024	-768	-1	-1	-1	-1	4	-1024	-768	-1	-1	-1	-1	4		0	0						Untertest3.avi	0	880	547	72	111				0	Content		-72	-111	27179717	2840216257
27196	09:20:22.124	00:00:27.196	1632	-1024	-768	-1	-1	-1	-1	4	-1024	-768	-1	-1	-1	-1	4		0	0						Untertest3.avi	0	880	547	72	111				0	Content		-72	-111	27196384	2840232924
27213	09:20:22.141	00:00:27.213	1633	-1024	-768	-1	-1	-1	-1	4	-1024	-768	-1	-1	-1	-1	4		0	0						Untertest3.avi	0	880	547	72	111				0	Content		-72	-111	27213051	2840249591
27229	09:20:22.157	00:00:27.228	1634	-1024	-768	-1	-1	-1	-1	4	-1024	-768	-1	-1	-1	-1	4		0	0						Untertest3.avi	0	880	547	72	111				0	Content		-72	-111	27228832	2840265372
27245	09:20:22.173	00:00:27.245	1635	-1024	-768	-1	-1	-1	-1	4	-1024	-768	-1	-1	-1	-1	4		0	0						Untertest3.avi	0	880	547	72	111				0	Content		-72	-111	27245453	2840281993
27262	09:20:22.190	00:00:27.262	1636	-1024	-768	-1	-1	-1	-1	4	-1024	-768	-1	-1	-1	-1	4		0	0						Untertest3.avi	0	880	547	72	111				0	Content		-72	-111	27262167	2840298707
27279	09:20:22.207	00:00:27.278	1637	-1024	-768	-1	-1	-1	-1	4	-1024	-768	-1	-1	-1	-1	4		0	0						Untertest3.avi	0	880	547	72	111				0	Content		-72	-111	27278834	2840315374
27295	09:20:22.223	00:00:27.295	1638	-1024	-768	-1	-1	-1	-1	4	-1024	-768	-1	-1	-1	-1	4		0	0						Untertest3.avi	0	880	547	72	111				0	Content		-72	-111	27295499	2840332039
27312	09:20:22.240	00:00:27.312	1639	-1024	-768	-1	-1	-1	-1	4	-1024	-768	-1	-1	-1	-1	4		0	0						Untertest3.avi	0	880	547	72	111				0	Content		-72	-111	27312066	2840348606
27329	09:20:22.257	00:00:27.328	1640	-1024	-768	-1	-1	-1	-1	4	-1024	-768	-1	-1	-1	-1	4		0	0						Untertest3.avi	0	880	547	72	111				0	Content		-72	-111	27328940	2840365480
27346	09:20:22.274	00:00:27.345	1641	-1024	-768	-1	-1	-1	-1	4	-1024	-768	-1	-1	-1	-1	4		0	0						Untertest3.avi	0	880	547	72	111				0	Content		-72	-111	27345606	2840382146
27362	09:20:22.290	00:00:27.362	1642	-1024	-768	-1	-1	-1	-1	4	-1024	-768	-1	-1	-1	-1	4		0	0						Untertest3.avi	0	880	547	72	111				0	Content		-72	-111	27362273	2840398813
27379	09:20:22.307	00:00:27.379	1643	-1024	-768	-1	-1	-1	-1	4	-1024	-768	-1	-1	-1	-1	4		0	0						Untertest3.avi	0	880	547	72	111				0	Content		-72	-111	27379416	2840415956
27396	09:20:22.324	00:00:27.396	1644	-1024	-768	-1	-1	-1	-1	4	-1024	-768	-1	-1	-1	-1	4		0	0						Untertest3.avi	0	880	547	72	111				0	Content		-72	-111	27396083	2840432623
27413	09:20:22.341	00:00:27.413	1645	-1024	-768	-1	-1	-1	-1	4	-1024	-768	-1	-1	-1	-1	4		0	0						Untertest3.avi	0	880	547	72	111				0	Content		-72	-111	27413304	2840449844
27431	09:20:22.359	00:00:27.430	1646	-1024	-768	-1	-1	-1	-1	4	-1024	-768	-1	-1	-1	-1	4		0	0						Untertest3.avi	0	880	547	72	111				0	Content		-72	-111	27430553	2840467093
27446	09:20:22.374	00:00:27.446	1647	-1024	-768	-1	-1	-1	-1	4	-1024	-768	-1	-1	-1	-1	4		0	0						Untertest3.avi	0	880	547	72	111				0	Content		-72	-111	27446238	2840482778
27463	09:20:22.391	00:00:27.462	1648	-1024	-768	-1	-1	-1	-1	4	-1024	-768	-1	-1	-1	-1	4		0	0						Untertest3.avi	0	880	547	72	111				0	Content		-72	-111	27462905	2840499445
27479	09:20:22.407	00:00:27.478	1649	-1024	-768	-1	-1	-1	-1	4	-1024	-768	-1	-1	-1	-1	4		0	0						Untertest3.avi	0	880	547	72	111				0	Content		-72	-111	27478670	2840515210
27495	09:20:22.423	00:00:27.495	1650	-1024	-768	-1	-1	-1	-1	4	-1024	-768	-1	-1	-1	-1	4		0	0						Untertest3.avi	0	880	547	72	111				0	Content		-72	-111	27495293	2840531833
27512	09:20:22.440	00:00:27.511	1651	-1024	-768	-1	-1	-1	-1	4	-1024	-768	-1	-1	-1	-1	4		0	0						Untertest3.avi	0	880	547	72	111				0	Content		-72	-111	27511971	2840548511
27529	09:20:22.457	00:00:27.529	1652	-1024	-768	-1	-1	-1	-1	4	-1024	-768	-1	-1	-1	-1	4		0	0						Untertest3.avi	0	880	547	72	111				0	Content		-72	-111	27529317	2840565857
27546	09:20:22.474	00:00:27.545	1653	-1024	-768	-1	-1	-1	-1	4	-1024	-768	-1	-1	-1	-1	4		0	0						Untertest3.avi	0	880	547	72	111				0	Content		-72	-111	27545984	2840582524
27563	09:20:22.491	00:00:27.563	1654	-1024	-768	-1	-1	-1	-1	4	-1024	-768	-1	-1	-1	-1	4		0	0						Untertest3.avi	0	880	547	72	111				0	Content		-72	-111	27563409	2840599949
27580	09:20:22.508	00:00:27.579	1655	-1024	-768	-1	-1	-1	-1	4	-1024	-768	-1	-1	-1	-1	4		0	0						Untertest3.avi	0	880	547	72	111				0	Content		-72	-111	27579783	2840616323
27597	09:20:22.525	00:00:27.596	1656	-1024	-768	-1	-1	-1	-1	4	-1024	-768	-1	-1	-1	-1	4		0	0						Untertest3.avi	0	880	547	72	111				0	Content		-72	-111	27596530	2840633070
27613	09:20:22.541	00:00:27.613	1657	-1024	-768	-1	-1	-1	-1	4	-1024	-768	-1	-1	-1	-1	4		0	0						Untertest3.avi	0	880	547	72	111				0	Content		-72	-111	27613222	2840649762
27630	09:20:22.558	00:00:27.629	1658	-1024	-768	-1	-1	-1	-1	4	-1024	-768	-1	-1	-1	-1	4		0	0						Untertest3.avi	0	880	547	72	111				0	Content		-72	-111	27629889	2840666429
27647	09:20:22.575	00:00:27.646	1659	-1024	-768	-1	-1	-1	-1	4	-1024	-768	-1	-1	-1	-1	4		0	0						Untertest3.avi	0	880	547	72	111				0	Content		-72	-111	27646566	2840683106
27663	09:20:22.591	00:00:27.663	1660	-1024	-768	-1	-1	-1	-1	4	-1024	-768	-1	-1	-1	-1	4		0	0						Untertest3.avi	0	880	547	72	111				0	Content		-72	-111	27663148	2840699688
27680	09:20:22.608	00:00:27.680	1661	-1024	-768	-1	-1	-1	-1	4	-1024	-768	-1	-1	-1	-1	4		0	0						Untertest3.avi	0	880	547	72	111				0	Content		-72	-111	27680021	2840716561
27696	09:20:22.624	00:00:27.696	1662	-1024	-768	-1	-1	-1	-1	4	-1024	-768	-1	-1	-1	-1	4		0	0						Untertest3.avi	0	880	547	72	111				0	Content		-72	-111	27696269	2840732809
27713	09:20:22.641	00:00:27.713	1663	-1024	-768	-1	-1	-1	-1	4	-1024	-768	-1	-1	-1	-1	4		0	0						Untertest3.avi	0	880	547	72	111				0	Content		-72	-111	27713268	2840749808
27730	09:20:22.658	00:00:27.729	1664	-1024	-768	-1	-1	-1	-1	4	-1024	-768	-1	-1	-1	-1	4		0	0						Untertest3.avi	0	880	547	72	111				0	Content		-72	-111	27729761	2840766301
27746	09:20:22.674	00:00:27.746	1665	-1024	-768	-1	-1	-1	-1	4	-1024	-768	-1	-1	-1	-1	4		0	0						Untertest3.avi	0	880	547	72	111				0	Content		-72	-111	27746382	2840782922
27763	09:20:22.691	00:00:27.763	1666	-1024	-768	-1	-1	-1	-1	4	-1024	-768	-1	-1	-1	-1	4		0	0						Untertest3.avi	0	880	547	72	111				0	Content		-72	-111	27763130	2840799670
27780	09:20:22.708	00:00:27.779	1667	-1024	-768	-1	-1	-1	-1	4	-1024	-768	-1	-1	-1	-1	4		0	0						Untertest3.avi	0	880	547	72	111				0	Content		-72	-111	27779751	2840816291
27796	09:20:22.724	00:00:27.796	1668	-1024	-768	-1	-1	-1	-1	4	-1024	-768	-1	-1	-1	-1	4		0	0						Untertest3.avi	0	880	547	72	111				0	Content		-72	-111	27796375	2840832915
27813	09:20:22.741	00:00:27.813	1669	-1024	-768	-1	-1	-1	-1	4	-1024	-768	-1	-1	-1	-1	4		0	0						Untertest3.avi	0	880	547	72	111				0	Content		-72	-111	27813244	2840849784
27830	09:20:22.758	00:00:27.829	1670	-1024	-768	-1	-1	-1	-1	4	-1024	-768	-1	-1	-1	-1	4		0	0						Untertest3.avi	0	880	547	72	111				0	Content		-72	-111	27829617	2840866157
27846	09:20:22.774	00:00:27.846	1671	-1024	-768	-1	-1	-1	-1	4	-1024	-768	-1	-1	-1	-1	4		0	0						Untertest3.avi	0	880	547	72	111				0	Content		-72	-111	27846500	2840883040
27863	09:20:22.791	00:00:27.862	1672	-1024	-768	-1	-1	-1	-1	4	-1024	-768	-1	-1	-1	-1	4		0	0						Untertest3.avi	0	880	547	72	111				0	Content		-72	-111	27862987	2840899527
27880	09:20:22.808	00:00:27.879	1673	-1024	-768	-1	-1	-1	-1	4	-1024	-768	-1	-1	-1	-1	4		0	0						Untertest3.avi	0	880	547	72	111				0	Content		-72	-111	27879609	2840916149
27896	09:20:22.824	00:00:27.896	1674	-1024	-768	-1	-1	-1	-1	4	-1024	-768	-1	-1	-1	-1	4		0	0						Untertest3.avi	0	880	547	72	111				0	Content		-72	-111	27896357	2840932897
27913	09:20:22.841	00:00:27.912	1675	-1024	-768	-1	-1	-1	-1	4	-1024	-768	-1	-1	-1	-1	4		0	0						Untertest3.avi	0	880	547	72	111				0	Content		-72	-111	27912981	2840949521
27930	09:20:22.858	00:00:27.929	1676	-1024	-768	-1	-1	-1	-1	4	-1024	-768	-1	-1	-1	-1	4		0	0						Untertest3.avi	0	880	547	72	111				0	Content		-72	-111	27929603	2840966143
27946	09:20:22.874	00:00:27.946	1677	-1024	-768	-1	-1	-1	-1	4	-1024	-768	-1	-1	-1	-1	4		0	0						Untertest3.avi	0	880	547	72	111				0	Content		-72	-111	27946227	2840982767
27963	09:20:22.891	00:00:27.962	1678	-1024	-768	-1	-1	-1	-1	4	-1024	-768	-1	-1	-1	-1	4		0	0						Untertest3.avi	0	880	547	72	111				0	Content		-72	-111	27962849	2840999389
27980	09:20:22.908	00:00:27.979	1679	-1024	-768	-1	-1	-1	-1	4	-1024	-768	-1	-1	-1	-1	4		0	0						Untertest3.avi	0	880	547	72	111				0	Content		-72	-111	27979598	2841016138
27996	09:20:22.924	00:00:27.996	1680	-1024	-768	-1	-1	-1	-1	4	-1024	-768	-1	-1	-1	-1	4		0	0						Untertest3.avi	0	880	547	72	111				0	Content		-72	-111	27996096	2841032636
28013	09:20:22.941	00:00:28.012	1681	-1024	-768	-1	-1	-1	-1	4	-1024	-768	-1	-1	-1	-1	4		0	0						Untertest3.avi	0	880	547	72	111				0	Content		-72	-111	28012841	2841049381
28030	09:20:22.958	00:00:28.030	1682	-1024	-768	-1	-1	-1	-1	4	-1024	-768	-1	-1	-1	-1	4		0	0						Untertest3.avi	0	880	547	72	111				0	Content		-72	-111	28030090	2841066630
28047	09:20:22.975	00:00:28.046	1683	-1024	-768	-1	-1	-1	-1	4	-1024	-768	-1	-1	-1	-1	4		0	0						Untertest3.avi	0	880	547	72	111				0	Content		-72	-111	28046711	2841083251
28063	09:20:22.991	00:00:28.063	1684	-1024	-768	-1	-1	-1	-1	4	-1024	-768	-1	-1	-1	-1	4		0	0						Untertest3.avi	0	880	547	72	111				0	Content		-72	-111	28063472	2841100012
28078	09:20:23.006	00:00:28.078	1685	-1024	-768	-1	-1	-1	-1	4	-1024	-768	-1	-1	-1	-1	4		0	0						Untertest3.avi	0	880	547	72	111				0	Content		-72	-111	28078204	2841114744
28095	09:20:23.023	00:00:28.094	1686	-1024	-768	-1	-1	-1	-1	4	-1024	-768	-1	-1	-1	-1	4		0	0						Untertest3.avi	0	880	547	72	111				0	Content		-72	-111	28094824	2841131364
28112	09:20:23.040	00:00:28.112	1687	-1024	-768	-1	-1	-1	-1	4	-1024	-768	-1	-1	-1	-1	4		0	0						Untertest3.avi	0	880	547	72	111				0	Content		-72	-111	28112073	2841148613
28129	09:20:23.057	00:00:28.129	1688	-1024	-768	-1	-1	-1	-1	4	-1024	-768	-1	-1	-1	-1	4		0	0						Untertest3.avi	0	880	547	72	111				0	Content		-72	-111	28129454	2841165994
28147	09:20:23.075	00:00:28.146	1689	-1024	-768	-1	-1	-1	-1	4	-1024	-768	-1	-1	-1	-1	4		0	0						Untertest3.avi	0	880	547	72	111				0	Content		-72	-111	28146693	2841183233
28161	09:20:23.089	00:00:28.161	1690	-1024	-768	-1	-1	-1	-1	4	-1024	-768	-1	-1	-1	-1	4		0	0						Untertest3.avi	0	880	547	72	111				0	Content		-72	-111	28161448	2841197988
28178	09:20:23.106	00:00:28.178	1691	-1024	-768	-1	-1	-1	-1	4	-1024	-768	-1	-1	-1	-1	4		0	0						Untertest3.avi	0	880	547	72	111				0	Content		-72	-111	28178060	2841214600
28195	09:20:23.123	00:00:28.194	1692	-1024	-768	-1	-1	-1	-1	4	-1024	-768	-1	-1	-1	-1	4		0	0						Untertest3.avi	0	880	547	72	111				0	Content		-72	-111	28194773	2841231313
28211	09:20:23.139	00:00:28.211	1693	-1024	-768	-1	-1	-1	-1	4	-1024	-768	-1	-1	-1	-1	4		0	0						Untertest3.avi	0	880	547	72	111				0	Content		-72	-111	28211439	2841247979
28228	09:20:23.156	00:00:28.228	1694	-1024	-768	-1	-1	-1	-1	4	-1024	-768	-1	-1	-1	-1	4		0	0						Untertest3.avi	0	880	547	72	111				0	Content		-72	-111	28228104	2841264644
28245	09:20:23.173	00:00:28.244	1695	-1024	-768	-1	-1	-1	-1	4	-1024	-768	-1	-1	-1	-1	4		0	0						Untertest3.avi	0	880	547	72	111				0	Content		-72	-111	28244927	2841281467
28262	09:20:23.190	00:00:28.261	1696	-1024	-768	-1	-1	-1	-1	4	-1024	-768	-1	-1	-1	-1	4		0	0						Untertest3.avi	0	880	547	72	111				0	Content		-72	-111	28261800	2841298340
28278	09:20:23.206	00:00:28.278	1697	-1024	-768	-1	-1	-1	-1	4	-1024	-768	-1	-1	-1	-1	4		0	0						Untertest3.avi	0	880	547	72	111				0	Content		-72	-111	28278425	2841314965
28295	09:20:23.223	00:00:28.295	1698	-1024	-768	-1	-1	-1	-1	4	-1024	-768	-1	-1	-1	-1	4		0	0						Untertest3.avi	0	880	547	72	111				0	Content		-72	-111	28295294	2841331834
28312	09:20:23.240	00:00:28.311	1699	-1024	-768	-1	-1	-1	-1	4	-1024	-768	-1	-1	-1	-1	4		0	0						Untertest3.avi	0	880	547	72	111				0	Content		-72	-111	28311546	2841348086
28328	09:20:23.256	00:00:28.328	1700	574,7375	776,9799	0,3900427	0,6702538	437,5882	3,377726	3	549,9532	785,5123	0,3900712	0,6702524	437,5882	3,371181	1	5	550	786						Untertest3.avi	0	880	547	72	111	477	697	233	0	Content		478	675	28328423	2841364963
28345	09:20:23.273	00:00:28.344	1701	574,7375	776,9799	0,3890269	0,6695235	433,9615	3,377726	3	549,9532	785,5123	0,3890269	0,6695235	433,9615	3,371181	1	5	550	786						Untertest3.avi	0	880	547	72	111	477	697	233	0	Content		478	675	28344789	2841381329
28362	09:20:23.290	00:00:28.361	1702	-1024	-768	-1	-1	-1	-1	4	-1024	-768	-1	-1	-1	-1	4	5	0	0						Untertest3.avi	0	880	547	72	111	477	697	233	0	Content		-72	-111	28361802	2841398342
28378	09:20:23.306	00:00:28.378	1703	-1024	-768	-1	-1	-1	-1	4	-1024	-768	-1	-1	-1	-1	4	5	0	0						Untertest3.avi	0	880	547	72	111	477	697	233	0	Content		-72	-111	28378493	2841415033
28395	09:20:23.323	00:00:28.395	1704	-1024	-768	-1	-1	-1	-1	4	-1024	-768	-1	-1	-1	-1	4	5	0	0						Untertest3.avi	0	880	547	72	111	477	697	233	0	Content		-72	-111	28395160	2841431700
28412	09:20:23.340	00:00:28.411	1705	574,3677	793,4111	0,3819163	0,6679385	438,9344	3,532756	3	543,5253	803,9738	0,3871501	0,6679401	424,0577	3,416463	1	5	544	804						Untertest3.avi	0	880	547	72	111	477	697	233	0	Content		472	693	28411807	2841448347
28428	09:20:23.356	00:00:28.428	1706	608,693	802,8947	0,3822212	0,6678212	438,9344	3,398296	3	579,4266	812,4984	0,3837292	0,6678188	434,4604	3,35993	1	5	579	812						Untertest3.avi	0	880	547	72	111	477	697	233	0	Content		507	701	28428112	2841464652
28445	09:20:23.373	00:00:28.444	1707	574,3774	810,6274	0,3825091	0,6678095	438,9344	3,558802	3	544,9933	820,2039	0,3840165	0,6678071	434,4604	3,518571	1	5	545	820						Untertest3.avi	0	880	547	72	111	477	697	233	0	Content		473	709	28444860	2841481400
28461	09:20:23.389	00:00:28.461	1708	614,7917	798,5074	0,3828877	0,6679818	438,9344	3,45763	3	585,5633	808,1102	0,3843941	0,6679794	434,4604	3,418577	1	5	586	808						Untertest3.avi	0	880	547	72	111	477	697	233	0	Content		514	697	28461358	2841497898
28478	09:20:23.406	00:00:28.478	1709	577,6385	793,8909	0,3832718	0,6684459	438,9344	3,492599	3	548,3691	803,4219	0,3847773	0,6684436	434,4604	3,453139	1	5	548	803						Untertest3.avi	0	880	547	72	111	477	697	233	0	Content		476	692	28478427	2841514967
28495	09:20:23.423	00:00:28.495	1710	598,134	797,7167	0,3880003	0,6691528	438,9344	3,464221	3	551,3443	808,4984	0,3887614	0,669162	423,7241	3,34728	1	5	551	808						Untertest3.avi	0	880	547	72	111	477	697	233	0	Content		479	697	28495104	2841531644
28512	09:20:23.440	00:00:28.511	1711	573,8711	820,3838	0,3882129	0,6707387	438,9344	3,544533	3	527,5071	830,0336	0,3889875	0,6707482	423,4123	3,422876	1	5	528	830						Untertest3.avi	0	880	547	72	111	477	697	233	0	Content		456	719	28511728	2841548268
28528	09:20:23.456	00:00:28.528	1712	540,4565	888,9229	0,38367	0,6734409	438,9344	3,461732	3	494,9315	895,2468	0,3889412	0,6734363	423,4124	3,342057	1	5	495	895						Untertest3.avi	0	880	547	72	111	477	697	233	0	Content		423	784	28528097	2841564637
28545	09:20:23.473	00:00:28.544	1713	547,0157	979,829	0,3930674	0,6764464	438,9344	3,48028	3	499,9921	981,8318	0,3893419	0,6764699	423,4123	3,361711	1	5	500	982						Untertest3.avi	0	880	547	72	111	477	697	233	0	Content		428	871	28544596	2841581136
28561	09:20:23.489	00:00:28.561	1714	-1024	-768	-1	-1	-1	-1	4	-1024	-768	-1	-1	-1	-1	4		0	0						Untertest3.avi	0	880	547	72	111				0	Content		-72	-111	28561345	2841597885
28578	09:20:23.506	00:00:28.578	1715	-1024	-768	-1	-1	-1	-1	4	-1024	-768	-1	-1	-1	-1	4		0	0						Untertest3.avi	0	880	547	72	111				0	Content		-72	-111	28578413	2841614953
28595	09:20:23.523	00:00:28.594	1716	-1024	-768	-1	-1	-1	-1	4	-1024	-768	-1	-1	-1	-1	4		0	0						Untertest3.avi	0	880	547	72	111				0	Content		-72	-111	28594715	2841631255
28612	09:20:23.540	00:00:28.611	1717	-1024	-768	-1	-1	-1	-1	4	-1024	-768	-1	-1	-1	-1	4		0	0						Untertest3.avi	0	880	547	72	111				0	Content		-72	-111	28611589	2841648129
28628	09:20:23.556	00:00:28.628	1718	-1024	-768	-1	-1	-1	-1	4	-1024	-768	-1	-1	-1	-1	4		0	0						Untertest3.avi	0	880	547	72	111				0	Content		-72	-111	28628210	2841664750
28645	09:20:23.573	00:00:28.644	1719	-1024	-768	-1	-1	-1	-1	4	-1024	-768	-1	-1	-1	-1	4		0	0						Untertest3.avi	0	880	547	72	111				0	Content		-72	-111	28644834	2841681374
28662	09:20:23.590	00:00:28.661	1720	-1024	-768	-1	-1	-1	-1	4	-1024	-768	-1	-1	-1	-1	4		0	0						Untertest3.avi	0	880	547	72	111				0	Content		-72	-111	28661587	2841698127
28678	09:20:23.606	00:00:28.678	1721	-1024	-768	-1	-1	-1	-1	4	-1024	-768	-1	-1	-1	-1	4		0	0						Untertest3.avi	0	880	547	72	111				0	Content		-72	-111	28678215	2841714755
28695	09:20:23.623	00:00:28.694	1722	-1024	-768	-1	-1	-1	-1	4	-1024	-768	-1	-1	-1	-1	4		0	0						Untertest3.avi	0	880	547	72	111				0	Content		-72	-111	28694830	2841731370
28711	09:20:23.639	00:00:28.711	1723	-1024	-768	-1	-1	-1	-1	4	-1024	-768	-1	-1	-1	-1	4		0	0						Untertest3.avi	0	880	547	72	111				0	Content		-72	-111	28711455	2841747995
28728	09:20:23.656	00:00:28.728	1724	-1024	-768	-1	-1	-1	-1	4	-1024	-768	-1	-1	-1	-1	4		0	0						Untertest3.avi	0	880	547	72	111				0	Content		-72	-111	28728076	2841764616
28745	09:20:23.673	00:00:28.744	1725	-1024	-768	-1	-1	-1	-1	4	-1024	-768	-1	-1	-1	-1	4		0	0						Untertest3.avi	0	880	547	72	111				0	Content		-72	-111	28744825	2841781365
28761	09:20:23.689	00:00:28.761	1726	-1024	-768	-1	-1	-1	-1	4	-1024	-768	-1	-1	-1	-1	4		0	0						Untertest3.avi	0	880	547	72	111				0	Content		-72	-111	28761072	2841797612
28778	09:20:23.706	00:00:28.778	1727	-1024	-768	-1	-1	-1	-1	4	-1024	-768	-1	-1	-1	-1	4		0	0						Untertest3.avi	0	880	547	72	111				0	Content		-72	-111	28778267	2841814807
28795	09:20:23.723	00:00:28.794	1728	-1024	-768	-1	-1	-1	-1	4	-1024	-768	-1	-1	-1	-1	4		0	0						Untertest3.avi	0	880	547	72	111				0	Content		-72	-111	28794944	2841831484
28812	09:20:23.740	00:00:28.811	1729	-1024	-768	-1	-1	-1	-1	4	-1024	-768	-1	-1	-1	-1	4		0	0						Untertest3.avi	0	880	547	72	111				0	Content		-72	-111	28811691	2841848231
28828	09:20:23.756	00:00:28.827	1730	-1024	-768	-1	-1	-1	-1	4	-1024	-768	-1	-1	-1	-1	4		0	0						Untertest3.avi	0	880	547	72	111				0	Content		-72	-111	28827815	2841864355
28844	09:20:23.772	00:00:28.844	1731	-1024	-768	-1	-1	-1	-1	4	-1024	-768	-1	-1	-1	-1	4		0	0						Untertest3.avi	0	880	547	72	111				0	Content		-72	-111	28844313	2841880853
28861	09:20:23.789	00:00:28.860	1732	-1024	-768	-1	-1	-1	-1	4	-1024	-768	-1	-1	-1	-1	4		0	0						Untertest3.avi	0	880	547	72	111				0	Content		-72	-111	28860937	2841897477
28878	09:20:23.806	00:00:28.877	1733	-1024	-768	-1	-1	-1	-1	4	-1024	-768	-1	-1	-1	-1	4		0	0						Untertest3.avi	0	880	547	72	111				0	Content		-72	-111	28877686	2841914226
28894	09:20:23.822	00:00:28.894	1734	-1024	-768	-1	-1	-1	-1	4	-1024	-768	-1	-1	-1	-1	4		0	0						Untertest3.avi	0	880	547	72	111				0	Content		-72	-111	28894307	2841930847
28911	09:20:23.839	00:00:28.911	1735	-1024	-768	-1	-1	-1	-1	4	-1024	-768	-1	-1	-1	-1	4		0	0						Untertest3.avi	0	880	547	72	111				0	Content		-72	-111	28911053	2841947593
28928	09:20:23.856	00:00:28.927	1736	-1024	-768	-1	-1	-1	-1	4	-1024	-768	-1	-1	-1	-1	4		0	0						Untertest3.avi	0	880	547	72	111				0	Content		-72	-111	28927679	2841964219
28945	09:20:23.873	00:00:28.944	1737	-1024	-768	-1	-1	-1	-1	4	-1024	-768	-1	-1	-1	-1	4		0	0						Untertest3.avi	0	880	547	72	111				0	Content		-72	-111	28944745	2841981285
28962	09:20:23.890	00:00:28.962	1738	-1024	-768	-1	-1	-1	-1	4	-1024	-768	-1	-1	-1	-1	4		0	0						Untertest3.avi	0	880	547	72	111				0	Content		-72	-111	28962119	2841998659
28979	09:20:23.907	00:00:28.979	1739	-1024	-768	-1	-1	-1	-1	4	-1024	-768	-1	-1	-1	-1	4		0	0						Untertest3.avi	0	880	547	72	111				0	Content		-72	-111	28979490	2842016030
28994	09:20:23.922	00:00:28.994	1740	-1024	-768	-1	-1	-1	-1	4	-1024	-768	-1	-1	-1	-1	4		0	0						Untertest3.avi	0	880	547	72	111				0	Content		-72	-111	28994292	2842030832
29011	09:20:23.939	00:00:29.010	1741	-1024	-768	-1	-1	-1	-1	4	-1024	-768	-1	-1	-1	-1	4		0	0						Untertest3.avi	0	880	547	72	111				0	Content		-72	-111	29010915	2842047455
29028	09:20:23.956	00:00:29.027	1742	-1024	-768	-1	-1	-1	-1	4	-1024	-768	-1	-1	-1	-1	4		0	0						Untertest3.avi	0	880	547	72	111				0	Content		-72	-111	29027664	2842064204
29044	09:20:23.972	00:00:29.044	1743	-1024	-768	-1	-1	-1	-1	4	-1024	-768	-1	-1	-1	-1	4		0	0						Untertest3.avi	0	880	547	72	111				0	Content		-72	-111	29044288	2842080828
29061	09:20:23.989	00:00:29.060	1744	-1024	-768	-1	-1	-1	-1	4	-1024	-768	-1	-1	-1	-1	4		0	0						Untertest3.avi	0	880	547	72	111				0	Content		-72	-111	29060911	2842097451
29078	09:20:24.006	00:00:29.077	1745	-1024	-768	-1	-1	-1	-1	4	-1024	-768	-1	-1	-1	-1	4		0	0						Untertest3.avi	0	880	547	72	111				0	Content		-72	-111	29077534	2842114074
29095	09:20:24.023	00:00:29.094	1746	-1024	-768	-1	-1	-1	-1	4	-1024	-768	-1	-1	-1	-1	4		0	0						Untertest3.avi	0	880	547	72	111				0	Content		-72	-111	29094600	2842131140
29112	09:20:24.040	00:00:29.111	1747	-1024	-768	-1	-1	-1	-1	4	-1024	-768	-1	-1	-1	-1	4		0	0						Untertest3.avi	0	880	547	72	111				0	Content		-72	-111	29111973	2842148513
29129	09:20:24.057	00:00:29.129	1748	-1024	-768	-1	-1	-1	-1	4	-1024	-768	-1	-1	-1	-1	4		0	0						Untertest3.avi	0	880	547	72	111				0	Content		-72	-111	29129346	2842165886
29144	09:20:24.072	00:00:29.144	1749	-1024	-768	-1	-1	-1	-1	4	-1024	-768	-1	-1	-1	-1	4		0	0						Untertest3.avi	0	880	547	72	111				0	Content		-72	-111	29144162	2842180702
29161	09:20:24.089	00:00:29.160	1750	-1024	-768	-1	-1	-1	-1	4	-1024	-768	-1	-1	-1	-1	4		0	0						Untertest3.avi	0	880	547	72	111				0	Content		-72	-111	29160774	2842197314
29178	09:20:24.106	00:00:29.177	1751	-1024	-768	-1	-1	-1	-1	4	-1024	-768	-1	-1	-1	-1	4		0	0						Untertest3.avi	0	880	547	72	111				0	Content		-72	-111	29177522	2842214062
29194	09:20:24.122	00:00:29.194	1752	-1024	-768	-1	-1	-1	-1	4	-1024	-768	-1	-1	-1	-1	4		0	0						Untertest3.avi	0	880	547	72	111				0	Content		-72	-111	29194164	2842230704
29211	09:20:24.139	00:00:29.210	1753	-1024	-768	-1	-1	-1	-1	4	-1024	-768	-1	-1	-1	-1	4		0	0						Untertest3.avi	0	880	547	72	111				0	Content		-72	-111	29210768	2842247308
29227	09:20:24.155	00:00:29.227	1754	-1024	-768	-1	-1	-1	-1	4	-1024	-768	-1	-1	-1	-1	4		0	0						Untertest3.avi	0	880	547	72	111				0	Content		-72	-111	29227391	2842263931
29245	09:20:24.173	00:00:29.244	1755	-1024	-768	-1	-1	-1	-1	4	-1024	-768	-1	-1	-1	-1	4		0	0						Untertest3.avi	0	880	547	72	111				0	Content		-72	-111	29244585	2842281125
29262	09:20:24.190	00:00:29.261	1756	-1024	-768	-1	-1	-1	-1	4	-1024	-768	-1	-1	-1	-1	4		0	0						Untertest3.avi	0	880	547	72	111				0	Content		-72	-111	29261955	2842298495
29279	09:20:24.207	00:00:29.279	1757	-1024	-768	-1	-1	-1	-1	4	-1024	-768	-1	-1	-1	-1	4		0	0						Untertest3.avi	0	880	547	72	111				0	Content		-72	-111	29279205	2842315745
29294	09:20:24.222	00:00:29.294	1758	-1024	-768	-1	-1	-1	-1	4	-1024	-768	-1	-1	-1	-1	4		0	0						Untertest3.avi	0	880	547	72	111				0	Content		-72	-111	29294008	2842330548
29311	09:20:24.239	00:00:29.310	1759	-1024	-768	-1	-1	-1	-1	4	-1024	-768	-1	-1	-1	-1	4		0	0						Untertest3.avi	0	880	547	72	111				0	Content		-72	-111	29310756	2842347296
29327	09:20:24.255	00:00:29.327	1760	-1024	-768	-1	-1	-1	-1	4	-1024	-768	-1	-1	-1	-1	4		0	0						Untertest3.avi	0	880	547	72	111				0	Content		-72	-111	29327381	2842363921
29344	09:20:24.272	00:00:29.344	1761	-1024	-768	-1	-1	-1	-1	4	-1024	-768	-1	-1	-1	-1	4		0	0						Untertest3.avi	0	880	547	72	111				0	Content		-72	-111	29344144	2842380684
29361	09:20:24.289	00:00:29.360	1762	-1024	-768	-1	-1	-1	-1	4	-1024	-768	-1	-1	-1	-1	4		0	0						Untertest3.avi	0	880	547	72	111				0	Content		-72	-111	29360628	2842397168
29377	09:20:24.305	00:00:29.377	1763	-1024	-768	-1	-1	-1	-1	4	-1024	-768	-1	-1	-1	-1	4		0	0						Untertest3.avi	0	880	547	72	111				0	Content		-72	-111	29377256	2842413796
29394	09:20:24.322	00:00:29.394	1764	-1024	-768	-1	-1	-1	-1	4	-1024	-768	-1	-1	-1	-1	4		0	0						Untertest3.avi	0	880	547	72	111				0	Content		-72	-111	29394447	2842430987
29412	09:20:24.340	00:00:29.411	1765	-1024	-768	-1	-1	-1	-1	4	-1024	-768	-1	-1	-1	-1	4		0	0						Untertest3.avi	0	880	547	72	111				0	Content		-72	-111	29411817	2842448357
29429	09:20:24.357	00:00:29.429	1766	-1024	-768	-1	-1	-1	-1	4	-1024	-768	-1	-1	-1	-1	4		0	0						Untertest3.avi	0	880	547	72	111				0	Content		-72	-111	29429066	2842465606
29444	09:20:24.372	00:00:29.443	1767	-1024	-768	-1	-1	-1	-1	4	-1024	-768	-1	-1	-1	-1	4		0	0						Untertest3.avi	0	880	547	72	111				0	Content		-72	-111	29443995	2842480535
29461	09:20:24.389	00:00:29.460	1768	-1024	-768	-1	-1	-1	-1	4	-1024	-768	-1	-1	-1	-1	4		0	0						Untertest3.avi	0	880	547	72	111				0	Content		-72	-111	29460614	2842497154
29477	09:20:24.405	00:00:29.477	1769	-1024	-768	-1	-1	-1	-1	4	-1024	-768	-1	-1	-1	-1	4		0	0						Untertest3.avi	0	880	547	72	111				0	Content		-72	-111	29477361	2842513901
29494	09:20:24.422	00:00:29.493	1770	-1024	-768	-1	-1	-1	-1	4	-1024	-768	-1	-1	-1	-1	4		0	0						Untertest3.avi	0	880	547	72	111				0	Content		-72	-111	29493984	2842530524
29511	09:20:24.439	00:00:29.510	1771	-1024	-768	-1	-1	-1	-1	4	-1024	-768	-1	-1	-1	-1	4		0	0						Untertest3.avi	0	880	547	72	111				0	Content		-72	-111	29510606	2842547146
29527	09:20:24.455	00:00:29.527	1772	-1024	-768	-1	-1	-1	-1	4	-1024	-768	-1	-1	-1	-1	4		0	0						Untertest3.avi	0	880	547	72	111				0	Content		-72	-111	29527230	2842563770
29544	09:20:24.472	00:00:29.544	1773	-1024	-768	-1	-1	-1	-1	4	-1024	-768	-1	-1	-1	-1	4		0	0						Untertest3.avi	0	880	547	72	111				0	Content		-72	-111	29544300	2842580840
29562	09:20:24.490	00:00:29.561	1774	-1024	-768	-1	-1	-1	-1	4	-1024	-768	-1	-1	-1	-1	4		0	0						Untertest3.avi	0	880	547	72	111				0	Content		-72	-111	29561673	2842598213
29579	09:20:24.507	00:00:29.578	1775	-1024	-768	-1	-1	-1	-1	4	-1024	-768	-1	-1	-1	-1	4		0	0						Untertest3.avi	0	880	547	72	111				0	Content		-72	-111	29578921	2842615461
29594	09:20:24.522	00:00:29.593	1776	-1024	-768	-1	-1	-1	-1	4	-1024	-768	-1	-1	-1	-1	4		0	0						Untertest3.avi	0	880	547	72	111				0	Content		-72	-111	29593849	2842630389
29610	09:20:24.538	00:00:29.610	1777	-1024	-768	-1	-1	-1	-1	4	-1024	-768	-1	-1	-1	-1	4		0	0						Untertest3.avi	0	880	547	72	111				0	Content		-72	-111	29610474	2842647014
29627	09:20:24.555	00:00:29.627	1778	-1024	-768	-1	-1	-1	-1	4	-1024	-768	-1	-1	-1	-1	4		0	0						Untertest3.avi	0	880	547	72	111				0	Content		-72	-111	29627221	2842663761
29644	09:20:24.572	00:00:29.643	1779	-1024	-768	-1	-1	-1	-1	4	-1024	-768	-1	-1	-1	-1	4		0	0						Untertest3.avi	0	880	547	72	111				0	Content		-72	-111	29643845	2842680385
29660	09:20:24.588	00:00:29.660	1780	-1024	-768	-1	-1	-1	-1	4	-1024	-768	-1	-1	-1	-1	4		0	0						Untertest3.avi	0	880	547	72	111				0	Content		-72	-111	29660467	2842697007
29677	09:20:24.605	00:00:29.677	1781	-1024	-768	-1	-1	-1	-1	4	-1024	-768	-1	-1	-1	-1	4		0	0						Untertest3.avi	0	880	547	72	111				0	Content		-72	-111	29677101	2842713641
29694	09:20:24.622	00:00:29.694	1782	-1024	-768	-1	-1	-1	-1	4	-1024	-768	-1	-1	-1	-1	4		0	0						Untertest3.avi	0	880	547	72	111				0	Content		-72	-111	29694284	2842730824
29712	09:20:24.640	00:00:29.711	1783	-1024	-768	-1	-1	-1	-1	4	-1024	-768	-1	-1	-1	-1	4		0	0						Untertest3.avi	0	880	547	72	111				0	Content		-72	-111	29711667	2842748207
29729	09:20:24.657	00:00:29.728	1784	-1024	-768	-1	-1	-1	-1	4	-1024	-768	-1	-1	-1	-1	4		0	0						Untertest3.avi	0	880	547	72	111				0	Content		-72	-111	29728905	2842765445
29744	09:20:24.672	00:00:29.743	1785	-1024	-768	-1	-1	-1	-1	4	-1024	-768	-1	-1	-1	-1	4		0	0						Untertest3.avi	0	880	547	72	111				0	Content		-72	-111	29743708	2842780248
29760	09:20:24.688	00:00:29.760	1786	-1024	-768	-1	-1	-1	-1	4	-1024	-768	-1	-1	-1	-1	4		0	0						Untertest3.avi	0	880	547	72	111				0	Content		-72	-111	29760457	2842796997
29777	09:20:24.705	00:00:29.777	1787	-1024	-768	-1	-1	-1	-1	4	-1024	-768	-1	-1	-1	-1	4		0	0						Untertest3.avi	0	880	547	72	111				0	Content		-72	-111	29777089	2842813629
29794	09:20:24.722	00:00:29.793	1788	-1024	-768	-1	-1	-1	-1	4	-1024	-768	-1	-1	-1	-1	4		0	0						Untertest3.avi	0	880	547	72	111				0	Content		-72	-111	29793704	2842830244
29810	09:20:24.738	00:00:29.810	1789	-1024	-768	-1	-1	-1	-1	4	-1024	-768	-1	-1	-1	-1	4		0	0						Untertest3.avi	0	880	547	72	111				0	Content		-72	-111	29810325	2842846865
29827	09:20:24.755	00:00:29.826	1790	-1024	-768	-1	-1	-1	-1	4	-1024	-768	-1	-1	-1	-1	4		0	0						Untertest3.avi	0	880	547	72	111				0	Content		-72	-111	29826950	2842863490
29844	09:20:24.772	00:00:29.844	1791	-1024	-768	-1	-1	-1	-1	4	-1024	-768	-1	-1	-1	-1	4		0	0						Untertest3.avi	0	880	547	72	111				0	Content		-72	-111	29844138	2842880678
29862	09:20:24.790	00:00:29.861	1792	-1024	-768	-1	-1	-1	-1	4	-1024	-768	-1	-1	-1	-1	4		0	0						Untertest3.avi	0	880	547	72	111				0	Content		-72	-111	29861511	2842898051
29879	09:20:24.807	00:00:29.878	1793	-1024	-768	-1	-1	-1	-1	4	-1024	-768	-1	-1	-1	-1	4		0	0						Untertest3.avi	0	880	547	72	111				0	Content		-72	-111	29878758	2842915298
29894	09:20:24.822	00:00:29.893	1794	-1024	-768	-1	-1	-1	-1	4	-1024	-768	-1	-1	-1	-1	4		0	0						Untertest3.avi	0	880	547	72	111				0	Content		-72	-111	29893686	2842930226
29910	09:20:24.838	00:00:29.910	1795	-1024	-768	-1	-1	-1	-1	4	-1024	-768	-1	-1	-1	-1	4		0	0						Untertest3.avi	0	880	547	72	111				0	Content		-72	-111	29910308	2842946848
29927	09:20:24.855	00:00:29.927	1796	-1024	-768	-1	-1	-1	-1	4	-1024	-768	-1	-1	-1	-1	4		0	0						Untertest3.avi	0	880	547	72	111				0	Content		-72	-111	29927062	2842963602
29944	09:20:24.872	00:00:29.943	1797	-1024	-768	-1	-1	-1	-1	4	-1024	-768	-1	-1	-1	-1	4		0	0						Untertest3.avi	0	880	547	72	111				0	Content		-72	-111	29943681	2842980221
29960	09:20:24.888	00:00:29.960	1798	-1024	-768	-1	-1	-1	-1	4	-1024	-768	-1	-1	-1	-1	4		0	0						Untertest3.avi	0	880	547	72	111				0	Content		-72	-111	29960303	2842996843
29977	09:20:24.905	00:00:29.976	1799	-1024	-768	-1	-1	-1	-1	4	-1024	-768	-1	-1	-1	-1	4		0	0						Untertest3.avi	0	880	547	72	111				0	Content		-72	-111	29976925	2843013465
29994	09:20:24.922	00:00:29.993	1800	-1024	-768	-1	-1	-1	-1	4	-1024	-768	-1	-1	-1	-1	4		0	0						Untertest3.avi	0	880	547	72	111				0	Content		-72	-111	29993994	2843030534
30011	09:20:24.939	00:00:30.011	1801	-1024	-768	-1	-1	-1	-1	4	-1024	-768	-1	-1	-1	-1	4		0	0						Untertest3.avi	0	880	547	72	111				0	Content		-72	-111	30011366	2843047906
30029	09:20:24.957	00:00:30.028	1802	-1024	-768	-1	-1	-1	-1	4	-1024	-768	-1	-1	-1	-1	4		0	0						Untertest3.avi	0	880	547	72	111				0	Content		-72	-111	30028613	2843065153
30044	09:20:24.972	00:00:30.043	1803	-1024	-768	-1	-1	-1	-1	4	-1024	-768	-1	-1	-1	-1	4		0	0						Untertest3.avi	0	880	547	72	111				0	Content		-72	-111	30043541	2843080081
30060	09:20:24.988	00:00:30.060	1804	-1024	-768	-1	-1	-1	-1	4	-1024	-768	-1	-1	-1	-1	4		0	0						Untertest3.avi	0	880	547	72	111				0	Content		-72	-111	30060164	2843096704
30077	09:20:25.005	00:00:30.076	1805	-1024	-768	-1	-1	-1	-1	4	-1024	-768	-1	-1	-1	-1	4		0	0						Untertest3.avi	0	880	547	72	111				0	Content		-72	-111	30076912	2843113452
30094	09:20:25.022	00:00:30.093	1806	-1024	-768	-1	-1	-1	-1	4	-1024	-768	-1	-1	-1	-1	4		0	0						Untertest3.avi	0	880	547	72	111				0	Content		-72	-111	30093534	2843130074
30110	09:20:25.038	00:00:30.110	1807	-1024	-768	-1	-1	-1	-1	4	-1024	-768	-1	-1	-1	-1	4		0	0						Untertest3.avi	0	880	547	72	111				0	Content		-72	-111	30110160	2843146700
30127	09:20:25.055	00:00:30.126	1808	-1024	-768	-1	-1	-1	-1	4	-1024	-768	-1	-1	-1	-1	4		0	0						Untertest3.avi	0	880	547	72	111				0	Content		-72	-111	30126783	2843163323
30144	09:20:25.072	00:00:30.143	1809	-1024	-768	-1	-1	-1	-1	4	-1024	-768	-1	-1	-1	-1	4		0	0						Untertest3.avi	0	880	547	72	111				0	Content		-72	-111	30143975	2843180515
30161	09:20:25.089	00:00:30.161	1810	-1024	-768	-1	-1	-1	-1	4	-1024	-768	-1	-1	-1	-1	4		0	0						Untertest3.avi	0	880	547	72	111				0	Content		-72	-111	30161349	2843197889
30179	09:20:25.107	00:00:30.178	1811	-1024	-768	-1	-1	-1	-1	4	-1024	-768	-1	-1	-1	-1	4		0	0						Untertest3.avi	0	880	547	72	111				0	Content		-72	-111	30178596	2843215136
30193	09:20:25.121	00:00:30.193	1812	-1024	-768	-1	-1	-1	-1	4	-1024	-768	-1	-1	-1	-1	4		0	0						Untertest3.avi	0	880	547	72	111				0	Content		-72	-111	30193399	2843229939
30210	09:20:25.138	00:00:30.210	1813	-1024	-768	-1	-1	-1	-1	4	-1024	-768	-1	-1	-1	-1	4		0	0						Untertest3.avi	0	880	547	72	111				0	Content		-72	-111	30210144	2843246684
30227	09:20:25.155	00:00:30.226	1814	-1024	-768	-1	-1	-1	-1	4	-1024	-768	-1	-1	-1	-1	4		0	0						Untertest3.avi	0	880	547	72	111				0	Content		-72	-111	30226768	2843263308
30243	09:20:25.171	00:00:30.243	1815	-1024	-768	-1	-1	-1	-1	4	-1024	-768	-1	-1	-1	-1	4		0	0						Untertest3.avi	0	880	547	72	111				0	Content		-72	-111	30243393	2843279933
30260	09:20:25.188	00:00:30.260	1816	-1024	-768	-1	-1	-1	-1	4	-1024	-768	-1	-1	-1	-1	4		0	0						Untertest3.avi	0	880	547	72	111				0	Content		-72	-111	30260017	2843296557
30277	09:20:25.205	00:00:30.276	1817	-1024	-768	-1	-1	-1	-1	4	-1024	-768	-1	-1	-1	-1	4		0	0						Untertest3.avi	0	880	547	72	111				0	Content		-72	-111	30276638	2843313178
30294	09:20:25.222	00:00:30.293	1818	-1024	-768	-1	-1	-1	-1	4	-1024	-768	-1	-1	-1	-1	4		0	0						Untertest3.avi	0	880	547	72	111				0	Content		-72	-111	30293831	2843330371
30311	09:20:25.239	00:00:30.311	1819	-1024	-768	-1	-1	-1	-1	4	-1024	-768	-1	-1	-1	-1	4		0	0						Untertest3.avi	0	880	547	72	111				0	Content		-72	-111	30311203	2843347743
30328	09:20:25.256	00:00:30.328	1820	-1024	-768	-1	-1	-1	-1	4	-1024	-768	-1	-1	-1	-1	4		0	0						Untertest3.avi	0	880	547	72	111				0	Content		-72	-111	30328449	2843364989
30343	09:20:25.271	00:00:30.343	1821	-1024	-768	-1	-1	-1	-1	4	-1024	-768	-1	-1	-1	-1	4		0	0						Untertest3.avi	0	880	547	72	111				0	Content		-72	-111	30343252	2843379792
30360	09:20:25.288	00:00:30.360	1822	-1024	-768	-1	-1	-1	-1	4	-1024	-768	-1	-1	-1	-1	4		0	0						Untertest3.avi	0	880	547	72	111				0	Content		-72	-111	30360002	2843396542
30377	09:20:25.305	00:00:30.376	1823	-1024	-768	-1	-1	-1	-1	4	-1024	-768	-1	-1	-1	-1	4		0	0						Untertest3.avi	0	880	547	72	111				0	Content		-72	-111	30376624	2843413164
30393	09:20:25.321	00:00:30.393	1824	-1024	-768	-1	-1	-1	-1	4	-1024	-768	-1	-1	-1	-1	4		0	0						Untertest3.avi	0	880	547	72	111				0	Content		-72	-111	30393245	2843429785
30410	09:20:25.338	00:00:30.409	1825	-1024	-768	-1	-1	-1	-1	4	-1024	-768	-1	-1	-1	-1	4		0	0						Untertest3.avi	0	880	547	72	111				0	Content		-72	-111	30409875	2843446415
30427	09:20:25.355	00:00:30.426	1826	-1024	-768	-1	-1	-1	-1	4	-1024	-768	-1	-1	-1	-1	4		0	0						Untertest3.avi	0	880	547	72	111				0	Content		-72	-111	30426621	2843463161
30444	09:20:25.372	00:00:30.443	1827	-1024	-768	-1	-1	-1	-1	4	-1024	-768	-1	-1	-1	-1	4		0	0						Untertest3.avi	0	880	547	72	111				0	Content		-72	-111	30443686	2843480226
30461	09:20:25.389	00:00:30.461	1828	-1024	-768	-1	-1	-1	-1	4	-1024	-768	-1	-1	-1	-1	4		0	0						Untertest3.avi	0	880	547	72	111				0	Content		-72	-111	30461060	2843497600
30478	09:20:25.406	00:00:30.478	1829	-1024	-768	-1	-1	-1	-1	4	-1024	-768	-1	-1	-1	-1	4		0	0						Untertest3.avi	0	880	547	72	111				0	Content		-72	-111	30478432	2843514972
30493	09:20:25.421	00:00:30.493	1830	-1024	-768	-1	-1	-1	-1	4	-1024	-768	-1	-1	-1	-1	4		0	0						Untertest3.avi	0	880	547	72	111				0	Content		-72	-111	30493236	2843529776
30510	09:20:25.438	00:00:30.509	1831	-1024	-768	-1	-1	-1	-1	4	-1024	-768	-1	-1	-1	-1	4		0	0						Untertest3.avi	0	880	547	72	111				0	Content		-72	-111	30509857	2843546397
30527	09:20:25.455	00:00:30.526	1832	-1024	-768	-1	-1	-1	-1	4	-1024	-768	-1	-1	-1	-1	4		0	0						Untertest3.avi	0	880	547	72	111				0	Content		-72	-111	30526603	2843563143
30543	09:20:25.471	00:00:30.543	1833	-1024	-768	-1	-1	-1	-1	4	-1024	-768	-1	-1	-1	-1	4		0	0						Untertest3.avi	0	880	547	72	111				0	Content		-72	-111	30543225	2843579765
30560	09:20:25.488	00:00:30.559	1834	-1024	-768	-1	-1	-1	-1	4	-1024	-768	-1	-1	-1	-1	4		0	0						Untertest3.avi	0	880	547	72	111				0	Content		-72	-111	30559845	2843596385
30576	09:20:25.504	00:00:30.576	1835	-1024	-768	-1	-1	-1	-1	4	-1024	-768	-1	-1	-1	-1	4		0	0						Untertest3.avi	0	880	547	72	111				0	Content		-72	-111	30576390	2843612930
30593	09:20:25.521	00:00:30.593	1836	-1024	-768	-1	-1	-1	-1	4	-1024	-768	-1	-1	-1	-1	4		0	0						Untertest3.avi	0	880	547	72	111				0	Content		-72	-111	30593358	2843629898
30610	09:20:25.538	00:00:30.610	1837	-1024	-768	-1	-1	-1	-1	4	-1024	-768	-1	-1	-1	-1	4		0	0						Untertest3.avi	0	880	547	72	111				0	Content		-72	-111	30610025	2843646565
30627	09:20:25.555	00:00:30.626	1838	-1024	-768	-1	-1	-1	-1	4	-1024	-768	-1	-1	-1	-1	4		0	0						Untertest3.avi	0	880	547	72	111				0	Content		-72	-111	30626692	2843663232
30643	09:20:25.571	00:00:30.643	1839	-1024	-768	-1	-1	-1	-1	4	-1024	-768	-1	-1	-1	-1	4		0	0						Untertest3.avi	0	880	547	72	111				0	Content		-72	-111	30643359	2843679899
30661	09:20:25.589	00:00:30.660	1840	-1024	-768	-1	-1	-1	-1	4	-1024	-768	-1	-1	-1	-1	4		0	0						Untertest3.avi	0	880	547	72	111				0	Content		-72	-111	30660880	2843697420
30678	09:20:25.606	00:00:30.678	1841	-1024	-768	-1	-1	-1	-1	4	-1024	-768	-1	-1	-1	-1	4		0	0						Untertest3.avi	0	880	547	72	111				0	Content		-72	-111	30678253	2843714793
30693	09:20:25.621	00:00:30.693	1842	-1024	-768	-1	-1	-1	-1	4	-1024	-768	-1	-1	-1	-1	4		0	0						Untertest3.avi	0	880	547	72	111				0	Content		-72	-111	30693009	2843729549
30710	09:20:25.638	00:00:30.709	1843	-1024	-768	-1	-1	-1	-1	4	-1024	-768	-1	-1	-1	-1	4		0	0						Untertest3.avi	0	880	547	72	111				0	Content		-72	-111	30709624	2843746164
30726	09:20:25.654	00:00:30.726	1844	-1024	-768	-1	-1	-1	-1	4	-1024	-768	-1	-1	-1	-1	4		0	0						Untertest3.avi	0	880	547	72	111				0	Content		-72	-111	30726339	2843762879
30743	09:20:25.671	00:00:30.743	1845	-1024	-768	-1	-1	-1	-1	4	-1024	-768	-1	-1	-1	-1	4		0	0						Untertest3.avi	0	880	547	72	111				0	Content		-72	-111	30743006	2843779546
30760	09:20:25.688	00:00:30.759	1846	-1024	-768	-1	-1	-1	-1	4	-1024	-768	-1	-1	-1	-1	4		0	0						Untertest3.avi	0	880	547	72	111				0	Content		-72	-111	30759674	2843796214
30776	09:20:25.704	00:00:30.776	1847	-1024	-768	-1	-1	-1	-1	4	-1024	-768	-1	-1	-1	-1	4		0	0						Untertest3.avi	0	880	547	72	111				0	Content		-72	-111	30776367	2843812907
30793	09:20:25.721	00:00:30.793	1848	-1024	-768	-1	-1	-1	-1	4	-1024	-768	-1	-1	-1	-1	4		0	0						Untertest3.avi	0	880	547	72	111				0	Content		-72	-111	30793199	2843829739
30810	09:20:25.738	00:00:30.809	1849	-1024	-768	-1	-1	-1	-1	4	-1024	-768	-1	-1	-1	-1	4		0	0						Untertest3.avi	0	880	547	72	111				0	Content		-72	-111	30809866	2843846406
30827	09:20:25.755	00:00:30.826	1850	-1024	-768	-1	-1	-1	-1	4	-1024	-768	-1	-1	-1	-1	4		0	0						Untertest3.avi	0	880	547	72	111				0	Content		-72	-111	30826533	2843863073
30843	09:20:25.771	00:00:30.843	1851	-1024	-768	-1	-1	-1	-1	4	-1024	-768	-1	-1	-1	-1	4		0	0						Untertest3.avi	0	880	547	72	111				0	Content		-72	-111	30843482	2843880022
30861	09:20:25.789	00:00:30.860	1852	-1024	-768	-1	-1	-1	-1	4	-1024	-768	-1	-1	-1	-1	4		0	0						Untertest3.avi	0	880	547	72	111				0	Content		-72	-111	30860729	2843897269
30878	09:20:25.806	00:00:30.878	1853	-1024	-768	-1	-1	-1	-1	4	-1024	-768	-1	-1	-1	-1	4		0	0						Untertest3.avi	0	880	547	72	111				0	Content		-72	-111	30878099	2843914639
30893	09:20:25.821	00:00:30.892	1854	-1024	-768	-1	-1	-1	-1	4	-1024	-768	-1	-1	-1	-1	4		0	0						Untertest3.avi	0	880	547	72	111				0	Content		-72	-111	30892848	2843929388
30910	09:20:25.838	00:00:30.909	1855	-1024	-768	-1	-1	-1	-1	4	-1024	-768	-1	-1	-1	-1	4		0	0						Untertest3.avi	0	880	547	72	111				0	Content		-72	-111	30909535	2843946075
30926	09:20:25.854	00:00:30.926	1856	-1024	-768	-1	-1	-1	-1	4	-1024	-768	-1	-1	-1	-1	4		0	0						Untertest3.avi	0	880	547	72	111				0	Content		-72	-111	30926202	2843962742
30943	09:20:25.871	00:00:30.942	1857	-1024	-768	-1	-1	-1	-1	4	-1024	-768	-1	-1	-1	-1	4		0	0						Untertest3.avi	0	880	547	72	111				0	Content		-72	-111	30942845	2843979385
30960	09:20:25.888	00:00:30.959	1858	-1024	-768	-1	-1	-1	-1	4	-1024	-768	-1	-1	-1	-1	4		0	0						Untertest3.avi	0	880	547	72	111				0	Content		-72	-111	30959519	2843996059
30976	09:20:25.904	00:00:30.976	1859	-1024	-768	-1	-1	-1	-1	4	-1024	-768	-1	-1	-1	-1	4		0	0						Untertest3.avi	0	880	547	72	111				0	Content		-72	-111	30976214	2844012754
30993	09:20:25.921	00:00:30.992	1860	-1024	-768	-1	-1	-1	-1	4	-1024	-768	-1	-1	-1	-1	4		0	0						Untertest3.avi	0	880	547	72	111				0	Content		-72	-111	30992836	2844029376
31010	09:20:25.938	00:00:31.009	1861	-1024	-768	-1	-1	-1	-1	4	-1024	-768	-1	-1	-1	-1	4		0	0						Untertest3.avi	0	880	547	72	111				0	Content		-72	-111	31009923	2844046463
31027	09:20:25.955	00:00:31.026	1862	-1024	-768	-1	-1	-1	-1	4	-1024	-768	-1	-1	-1	-1	4		0	0						Untertest3.avi	0	880	547	72	111				0	Content		-72	-111	31026590	2844063130
31043	09:20:25.971	00:00:31.043	1863	-1024	-768	-1	-1	-1	-1	4	-1024	-768	-1	-1	-1	-1	4		0	0						Untertest3.avi	0	880	547	72	111				0	Content		-72	-111	31043257	2844079797
31061	09:20:25.989	00:00:31.060	1864	-1024	-768	-1	-1	-1	-1	4	-1024	-768	-1	-1	-1	-1	4		0	0						Untertest3.avi	0	880	547	72	111				0	Content		-72	-111	31060582	2844097122
31078	09:20:26.006	00:00:31.077	1865	-1024	-768	-1	-1	-1	-1	4	-1024	-768	-1	-1	-1	-1	4		0	0						Untertest3.avi	0	880	547	72	111				0	Content		-72	-111	31077960	2844114500
31093	09:20:26.021	00:00:31.092	1866	-1024	-768	-1	-1	-1	-1	4	-1024	-768	-1	-1	-1	-1	4		0	0						Untertest3.avi	0	880	547	72	111				0	Content		-72	-111	31092829	2844129369
31109	09:20:26.037	00:00:31.109	1867	-1024	-768	-1	-1	-1	-1	4	-1024	-768	-1	-1	-1	-1	4		0	0						Untertest3.avi	0	880	547	72	111				0	Content		-72	-111	31109329	2844145869
31126	09:20:26.054	00:00:31.126	1868	-1024	-768	-1	-1	-1	-1	4	-1024	-768	-1	-1	-1	-1	4		0	0						Untertest3.avi	0	880	547	72	111				0	Content		-72	-111	31126042	2844162582
31143	09:20:26.071	00:00:31.142	1869	-1024	-768	-1	-1	-1	-1	4	-1024	-768	-1	-1	-1	-1	4		0	0						Untertest3.avi	0	880	547	72	111				0	Content		-72	-111	31142709	2844179249
31159	09:20:26.087	00:00:31.159	1870	-1024	-768	-1	-1	-1	-1	4	-1024	-768	-1	-1	-1	-1	4		0	0						Untertest3.avi	0	880	547	72	111				0	Content		-72	-111	31159376	2844195916
31176	09:20:26.104	00:00:31.176	1871	-1024	-768	-1	-1	-1	-1	4	-1024	-768	-1	-1	-1	-1	4		0	0						Untertest3.avi	0	880	547	72	111				0	Content		-72	-111	31176069	2844212609
31193	09:20:26.121	00:00:31.192	1872	-1024	-768	-1	-1	-1	-1	4	-1024	-768	-1	-1	-1	-1	4		0	0						Untertest3.avi	0	880	547	72	111				0	Content		-72	-111	31192903	2844229443
31210	09:20:26.138	00:00:31.209	1873	-1024	-768	-1	-1	-1	-1	4	-1024	-768	-1	-1	-1	-1	4		0	0						Untertest3.avi	0	880	547	72	111				0	Content		-72	-111	31209569	2844246109
31226	09:20:26.154	00:00:31.226	1874	-1024	-768	-1	-1	-1	-1	4	-1024	-768	-1	-1	-1	-1	4		0	0						Untertest3.avi	0	880	547	72	111				0	Content		-72	-111	31226236	2844262776
31243	09:20:26.171	00:00:31.243	1875	-1024	-768	-1	-1	-1	-1	4	-1024	-768	-1	-1	-1	-1	4		0	0						Untertest3.avi	0	880	547	72	111				0	Content		-72	-111	31243188	2844279728
31261	09:20:26.189	00:00:31.260	1876	-1024	-768	-1	-1	-1	-1	4	-1024	-768	-1	-1	-1	-1	4		0	0						Untertest3.avi	0	880	547	72	111				0	Content		-72	-111	31260561	2844297101
31278	09:20:26.206	00:00:31.277	1877	-1024	-768	-1	-1	-1	-1	4	-1024	-768	-1	-1	-1	-1	4		0	0						Untertest3.avi	0	880	547	72	111				0	Content		-72	-111	31277808	2844314348
31293	09:20:26.221	00:00:31.292	1878	-1024	-768	-1	-1	-1	-1	4	-1024	-768	-1	-1	-1	-1	4		0	0						Untertest3.avi	0	880	547	72	111				0	Content		-72	-111	31292681	2844329221
31310	09:20:26.238	00:00:31.310	1879	-1024	-768	-1	-1	-1	-1	4	-1024	-768	-1	-1	-1	-1	4		0	0						Untertest3.avi	0	880	547	72	111				0	Content		-72	-111	31310144	2844346684
31327	09:20:26.255	00:00:31.326	1880	-1024	-768	-1	-1	-1	-1	4	-1024	-768	-1	-1	-1	-1	4		0	0						Untertest3.avi	0	880	547	72	111				0	Content		-72	-111	31326812	2844363352
31343	09:20:26.271	00:00:31.343	1881	-1024	-768	-1	-1	-1	-1	4	-1024	-768	-1	-1	-1	-1	4		0	0						Untertest3.avi	0	880	547	72	111				0	Content		-72	-111	31343391	2844379931
31360	09:20:26.288	00:00:31.360	1882	-1024	-768	-1	-1	-1	-1	4	-1024	-768	-1	-1	-1	-1	4		0	0						Untertest3.avi	0	880	547	72	111				0	Content		-72	-111	31360069	2844396609
31377	09:20:26.305	00:00:31.376	1883	-1024	-768	-1	-1	-1	-1	4	-1024	-768	-1	-1	-1	-1	4		0	0						Untertest3.avi	0	880	547	72	111				0	Content		-72	-111	31376764	2844413304
31393	09:20:26.321	00:00:31.393	1884	-1024	-768	-1	-1	-1	-1	4	-1024	-768	-1	-1	-1	-1	4		0	0						Untertest3.avi	0	880	547	72	111				0	Content		-72	-111	31393387	2844429927
31410	09:20:26.338	00:00:31.410	1885	-1024	-768	-1	-1	-1	-1	4	-1024	-768	-1	-1	-1	-1	4		0	0						Untertest3.avi	0	880	547	72	111				0	Content		-72	-111	31410434	2844446974
31427	09:20:26.355	00:00:31.427	1886	-1024	-768	-1	-1	-1	-1	4	-1024	-768	-1	-1	-1	-1	4		0	0						Untertest3.avi	0	880	547	72	111				0	Content		-72	-111	31427102	2844463642
31444	09:20:26.372	00:00:31.443	1887	-1024	-768	-1	-1	-1	-1	4	-1024	-768	-1	-1	-1	-1	4		0	0						Untertest3.avi	0	880	547	72	111				0	Content		-72	-111	31443770	2844480310
31461	09:20:26.389	00:00:31.461	1888	-1024	-768	-1	-1	-1	-1	4	-1024	-768	-1	-1	-1	-1	4		0	0						Untertest3.avi	0	880	547	72	111				0	Content		-72	-111	31461278	2844497818
31479	09:20:26.407	00:00:31.478	1889	-1024	-768	-1	-1	-1	-1	4	-1024	-768	-1	-1	-1	-1	4		0	0						Untertest3.avi	0	880	547	72	111				0	Content		-72	-111	31478510	2844515050
31493	09:20:26.421	00:00:31.493	1890	-1024	-768	-1	-1	-1	-1	4	-1024	-768	-1	-1	-1	-1	4		0	0						Untertest3.avi	0	880	547	72	111				0	Content		-72	-111	31493382	2844529922
31510	09:20:26.438	00:00:31.510	1891	-1024	-768	-1	-1	-1	-1	4	-1024	-768	-1	-1	-1	-1	4		0	0						Untertest3.avi	0	880	547	72	111				0	Content		-72	-111	31510004	2844546544
31527	09:20:26.455	00:00:31.526	1892	-1024	-768	-1	-1	-1	-1	4	-1024	-768	-1	-1	-1	-1	4		0	0						Untertest3.avi	0	880	547	72	111				0	Content		-72	-111	31526659	2844563199
31543	09:20:26.471	00:00:31.543	1893	-1024	-768	-1	-1	-1	-1	4	-1024	-768	-1	-1	-1	-1	4		0	0						Untertest3.avi	0	880	547	72	111				0	Content		-72	-111	31543326	2844579866
31560	09:20:26.488	00:00:31.559	1894	-1024	-768	-1	-1	-1	-1	4	-1024	-768	-1	-1	-1	-1	4		0	0						Untertest3.avi	0	880	547	72	111				0	Content		-72	-111	31559936	2844596476
31577	09:20:26.505	00:00:31.576	1895	-1024	-768	-1	-1	-1	-1	4	-1024	-768	-1	-1	-1	-1	4		0	0						Untertest3.avi	0	880	547	72	111				0	Content		-72	-111	31576628	2844613168
31593	09:20:26.521	00:00:31.593	1896	-1024	-768	-1	-1	-1	-1	4	-1024	-768	-1	-1	-1	-1	4		0	0						Untertest3.avi	0	880	547	72	111				0	Content		-72	-111	31593463	2844630003
31610	09:20:26.538	00:00:31.610	1897	-1024	-768	-1	-1	-1	-1	4	-1024	-768	-1	-1	-1	-1	4		0	0						Untertest3.avi	0	880	547	72	111				0	Content		-72	-111	31610130	2844646670
31627	09:20:26.555	00:00:31.626	1898	-1024	-768	-1	-1	-1	-1	4	-1024	-768	-1	-1	-1	-1	4		0	0						Untertest3.avi	0	880	547	72	111				0	Content		-72	-111	31626798	2844663338
31644	09:20:26.572	00:00:31.643	1899	-1024	-768	-1	-1	-1	-1	4	-1024	-768	-1	-1	-1	-1	4		0	0						Untertest3.avi	0	880	547	72	111				0	Content		-72	-111	31643753	2844680293
31661	09:20:26.589	00:00:31.661	1900	-1024	-768	-1	-1	-1	-1	4	-1024	-768	-1	-1	-1	-1	4		0	0						Untertest3.avi	0	880	547	72	111				0	Content		-72	-111	31661128	2844697668
31678	09:20:26.606	00:00:31.678	1901	-1024	-768	-1	-1	-1	-1	4	-1024	-768	-1	-1	-1	-1	4		0	0						Untertest3.avi	0	880	547	72	111				0	Content		-72	-111	31678375	2844714915
31693	09:20:26.621	00:00:31.693	1902	-1024	-768	-1	-1	-1	-1	4	-1024	-768	-1	-1	-1	-1	4		0	0						Untertest3.avi	0	880	547	72	111				0	Content		-72	-111	31693247	2844729787
31710	09:20:26.638	00:00:31.709	1903	-1024	-768	-1	-1	-1	-1	4	-1024	-768	-1	-1	-1	-1	4		0	0						Untertest3.avi	0	880	547	72	111				0	Content		-72	-111	31709873	2844746413
31727	09:20:26.655	00:00:31.726	1904	-1024	-768	-1	-1	-1	-1	4	-1024	-768	-1	-1	-1	-1	4		0	0						Untertest3.avi	0	880	547	72	111				0	Content		-72	-111	31726541	2844763081
31743	09:20:26.671	00:00:31.743	1905	-1024	-768	-1	-1	-1	-1	4	-1024	-768	-1	-1	-1	-1	4		0	0						Untertest3.avi	0	880	547	72	111				0	Content		-72	-111	31743122	2844779662
31760	09:20:26.688	00:00:31.759	1906	-1024	-768	-1	-1	-1	-1	4	-1024	-768	-1	-1	-1	-1	4		0	0						Untertest3.avi	0	880	547	72	111				0	Content		-72	-111	31759802	2844796342
31776	09:20:26.704	00:00:31.776	1907	-1024	-768	-1	-1	-1	-1	4	-1024	-768	-1	-1	-1	-1	4		0	0						Untertest3.avi	0	880	547	72	111				0	Content		-72	-111	31776495	2844813035
31793	09:20:26.721	00:00:31.793	1908	-1024	-768	-1	-1	-1	-1	4	-1024	-768	-1	-1	-1	-1	4		0	0						Untertest3.avi	0	880	547	72	111				0	Content		-72	-111	31793118	2844829658
31810	09:20:26.738	00:00:31.810	1909	-1024	-768	-1	-1	-1	-1	4	-1024	-768	-1	-1	-1	-1	4		0	0						Untertest3.avi	0	880	547	72	111				0	Content		-72	-111	31810160	2844846700
31827	09:20:26.755	00:00:31.826	1910	-1024	-768	-1	-1	-1	-1	4	-1024	-768	-1	-1	-1	-1	4		0	0						Untertest3.avi	0	880	547	72	111				0	Content		-72	-111	31826828	2844863368
31843	09:20:26.771	00:00:31.843	1911	-1024	-768	-1	-1	-1	-1	4	-1024	-768	-1	-1	-1	-1	4		0	0						Untertest3.avi	0	880	547	72	111				0	Content		-72	-111	31843496	2844880036
31861	09:20:26.789	00:00:31.860	1912	-1024	-768	-1	-1	-1	-1	4	-1024	-768	-1	-1	-1	-1	4		0	0						Untertest3.avi	0	880	547	72	111				0	Content		-72	-111	31860989	2844897529
31878	09:20:26.806	00:00:31.878	1913	-1024	-768	-1	-1	-1	-1	4	-1024	-768	-1	-1	-1	-1	4		0	0						Untertest3.avi	0	880	547	72	111				0	Content		-72	-111	31878238	2844914778
31893	09:20:26.821	00:00:31.893	1914	-1024	-768	-1	-1	-1	-1	4	-1024	-768	-1	-1	-1	-1	4		0	0						Untertest3.avi	0	880	547	72	111				0	Content		-72	-111	31893112	2844929652
31910	09:20:26.838	00:00:31.909	1915	-1024	-768	-1	-1	-1	-1	4	-1024	-768	-1	-1	-1	-1	4		0	0						Untertest3.avi	0	880	547	72	111				0	Content		-72	-111	31909734	2844946274
31926	09:20:26.854	00:00:31.926	1916	-1024	-768	-1	-1	-1	-1	4	-1024	-768	-1	-1	-1	-1	4		0	0						Untertest3.avi	0	880	547	72	111				0	Content		-72	-111	31926385	2844962925
31943	09:20:26.871	00:00:31.943	1917	-1024	-768	-1	-1	-1	-1	4	-1024	-768	-1	-1	-1	-1	4		0	0						Untertest3.avi	0	880	547	72	111				0	Content		-72	-111	31943053	2844979593
31960	09:20:26.888	00:00:31.959	1918	-1024	-768	-1	-1	-1	-1	4	-1024	-768	-1	-1	-1	-1	4		0	0						Untertest3.avi	0	880	547	72	111				0	Content		-72	-111	31959785	2844996325
31976	09:20:26.904	00:00:31.976	1919	-1024	-768	-1	-1	-1	-1	4	-1024	-768	-1	-1	-1	-1	4		0	0						Untertest3.avi	0	880	547	72	111				0	Content		-72	-111	31976355	2845012895
31993	09:20:26.921	00:00:31.993	1920	-1024	-768	-1	-1	-1	-1	4	-1024	-768	-1	-1	-1	-1	4		0	0						Untertest3.avi	0	880	547	72	111				0	Content		-72	-111	31993187	2845029727
32010	09:20:26.938	00:00:32.009	1921	-1024	-768	-1	-1	-1	-1	4	-1024	-768	-1	-1	-1	-1	4		0	0						Untertest3.avi	0	880	547	72	111				0	Content		-72	-111	32009855	2845046395
32027	09:20:26.955	00:00:32.026	1922	-1024	-768	-1	-1	-1	-1	4	-1024	-768	-1	-1	-1	-1	4		0	0						Untertest3.avi	0	880	547	72	111				0	Content		-72	-111	32026523	2845063063
32043	09:20:26.971	00:00:32.043	1923	-1024	-768	-1	-1	-1	-1	4	-1024	-768	-1	-1	-1	-1	4		0	0						Untertest3.avi	0	880	547	72	111				0	Content		-72	-111	32043478	2845080018
32061	09:20:26.989	00:00:32.060	1924	-1024	-768	-1	-1	-1	-1	4	-1024	-768	-1	-1	-1	-1	4		0	0						Untertest3.avi	0	880	547	72	111				0	Content		-72	-111	32060850	2845097390
32078	09:20:27.006	00:00:32.078	1925	-1024	-768	-1	-1	-1	-1	4	-1024	-768	-1	-1	-1	-1	4		0	0						Untertest3.avi	0	880	547	72	111				0	Content		-72	-111	32078099	2845114639
32093	09:20:27.021	00:00:32.092	1926	-1024	-768	-1	-1	-1	-1	4	-1024	-768	-1	-1	-1	-1	4		0	0						Untertest3.avi	0	880	547	72	111				0	Content		-72	-111	32092972	2845129512
32110	09:20:27.038	00:00:32.109	1927	-1024	-768	-1	-1	-1	-1	4	-1024	-768	-1	-1	-1	-1	4		0	0						Untertest3.avi	0	880	547	72	111				0	Content		-72	-111	32109598	2845146138
32126	09:20:27.054	00:00:32.126	1928	-1024	-768	-1	-1	-1	-1	4	-1024	-768	-1	-1	-1	-1	4		0	0						Untertest3.avi	0	880	547	72	111				0	Content		-72	-111	32126265	2845162805
32143	09:20:27.071	00:00:32.142	1929	-1024	-768	-1	-1	-1	-1	4	-1024	-768	-1	-1	-1	-1	4		0	0						Untertest3.avi	0	880	547	72	111				0	Content		-72	-111	32142843	2845179383
32160	09:20:27.088	00:00:32.159	1930	-1024	-768	-1	-1	-1	-1	4	-1024	-768	-1	-1	-1	-1	4		0	0						Untertest3.avi	0	880	547	72	111				0	Content		-72	-111	32159664	2845196204
32176	09:20:27.104	00:00:32.176	1931	-1024	-768	-1	-1	-1	-1	4	-1024	-768	-1	-1	-1	-1	4		0	0						Untertest3.avi	0	880	547	72	111				0	Content		-72	-111	32176218	2845212758
32193	09:20:27.121	00:00:32.192	1932	-1024	-768	-1	-1	-1	-1	4	-1024	-768	-1	-1	-1	-1	4		0	0						Untertest3.avi	0	880	547	72	111				0	Content		-72	-111	32192841	2845229381
32210	09:20:27.138	00:00:32.209	1933	-1024	-768	-1	-1	-1	-1	4	-1024	-768	-1	-1	-1	-1	4		0	0						Untertest3.avi	0	880	547	72	111				0	Content		-72	-111	32209809	2845246349
32226	09:20:27.154	00:00:32.226	1934	-1024	-768	-1	-1	-1	-1	4	-1024	-768	-1	-1	-1	-1	4		0	0						Untertest3.avi	0	880	547	72	111				0	Content		-72	-111	32226477	2845263017
32243	09:20:27.171	00:00:32.243	1935	-1024	-768	-1	-1	-1	-1	4	-1024	-768	-1	-1	-1	-1	4		0	0						Untertest3.avi	0	880	547	72	111				0	Content		-72	-111	32243145	2845279685
32260	09:20:27.188	00:00:32.259	1936	-1024	-768	-1	-1	-1	-1	4	-1024	-768	-1	-1	-1	-1	4		0	0						Untertest3.avi	0	880	547	72	111				0	Content		-72	-111	32259812	2845296352
32277	09:20:27.205	00:00:32.277	1937	-1024	-768	-1	-1	-1	-1	4	-1024	-768	-1	-1	-1	-1	4		0	0						Untertest3.avi	0	880	547	72	111				0	Content		-72	-111	32277333	2845313873
32295	09:20:27.223	00:00:32.294	1938	-1024	-768	-1	-1	-1	-1	4	-1024	-768	-1	-1	-1	-1	4		0	0						Untertest3.avi	0	880	547	72	111				0	Content		-72	-111	32294706	2845331246
32309	09:20:27.237	00:00:32.309	1939	-1024	-768	-1	-1	-1	-1	4	-1024	-768	-1	-1	-1	-1	4		0	0						Untertest3.avi	0	880	547	72	111				0	Content		-72	-111	32309453	2845345993
32326	09:20:27.254	00:00:32.326	1940	-1024	-768	-1	-1	-1	-1	4	-1024	-768	-1	-1	-1	-1	4		0	0						Untertest3.avi	0	880	547	72	111				0	Content		-72	-111	32326078	2845362618
32343	09:20:27.271	00:00:32.342	1941	-1024	-768	-1	-1	-1	-1	4	-1024	-768	-1	-1	-1	-1	4		0	0						Untertest3.avi	0	880	547	72	111				0	Content		-72	-111	32342794	2845379334
32359	09:20:27.287	00:00:32.359	1942	-1024	-768	-1	-1	-1	-1	4	-1024	-768	-1	-1	-1	-1	4		0	0						Untertest3.avi	0	880	547	72	111				0	Content		-72	-111	32359462	2845396002
32376	09:20:27.304	00:00:32.376	1943	-1024	-768	-1	-1	-1	-1	4	-1024	-768	-1	-1	-1	-1	4		0	0						Untertest3.avi	0	880	547	72	111				0	Content		-72	-111	32376127	2845412667
32393	09:20:27.321	00:00:32.392	1944	-1024	-768	-1	-1	-1	-1	4	-1024	-768	-1	-1	-1	-1	4		0	0						Untertest3.avi	0	880	547	72	111				0	Content		-72	-111	32392698	2845429238
32410	09:20:27.338	00:00:32.409	1945	-1024	-768	-1	-1	-1	-1	4	-1024	-768	-1	-1	-1	-1	4		0	0						Untertest3.avi	0	880	547	72	111				0	Content		-72	-111	32409573	2845446113
32426	09:20:27.354	00:00:32.426	1946	-1024	-768	-1	-1	-1	-1	4	-1024	-768	-1	-1	-1	-1	4		0	0						Untertest3.avi	0	880	547	72	111				0	Content		-72	-111	32426241	2845462781
32443	09:20:27.371	00:00:32.442	1947	-1024	-768	-1	-1	-1	-1	4	-1024	-768	-1	-1	-1	-1	4		0	0						Untertest3.avi	0	880	547	72	111				0	Content		-72	-111	32442908	2845479448
32460	09:20:27.388	00:00:32.459	1948	-1024	-768	-1	-1	-1	-1	4	-1024	-768	-1	-1	-1	-1	4		0	0						Untertest3.avi	0	880	547	72	111				0	Content		-72	-111	32459944	2845496484
32477	09:20:27.405	00:00:32.477	1949	-1024	-768	-1	-1	-1	-1	4	-1024	-768	-1	-1	-1	-1	4		0	0						Untertest3.avi	0	880	547	72	111				0	Content		-72	-111	32477210	2845513750
32495	09:20:27.423	00:00:32.494	1950	-1024	-768	-1	-1	-1	-1	4	-1024	-768	-1	-1	-1	-1	4		0	0						Untertest3.avi	0	880	547	72	111				0	Content		-72	-111	32494567	2845531107
32509	09:20:27.437	00:00:32.509	1951	-1024	-768	-1	-1	-1	-1	4	-1024	-768	-1	-1	-1	-1	4		0	0						Untertest3.avi	0	880	547	72	111				0	Content		-72	-111	32509315	2845545855
32526	09:20:27.454	00:00:32.526	1952	-1024	-768	-1	-1	-1	-1	4	-1024	-768	-1	-1	-1	-1	4		0	0						Untertest3.avi	0	880	547	72	111				0	Content		-72	-111	32526003	2845562543
32543	09:20:27.471	00:00:32.542	1953	-1024	-768	-1	-1	-1	-1	4	-1024	-768	-1	-1	-1	-1	4		0	0						Untertest3.avi	0	880	547	72	111				0	Content		-72	-111	32542671	2845579211
32559	09:20:27.487	00:00:32.559	1954	-1024	-768	-1	-1	-1	-1	4	-1024	-768	-1	-1	-1	-1	4		0	0						Untertest3.avi	0	880	547	72	111				0	Content		-72	-111	32559314	2845595854
32576	09:20:27.504	00:00:32.575	1955	-1024	-768	-1	-1	-1	-1	4	-1024	-768	-1	-1	-1	-1	4		0	0						Untertest3.avi	0	880	547	72	111				0	Content		-72	-111	32575992	2845612532
32593	09:20:27.521	00:00:32.592	1956	-1024	-768	-1	-1	-1	-1	4	-1024	-768	-1	-1	-1	-1	4		0	0						Untertest3.avi	0	880	547	72	111				0	Content		-72	-111	32592559	2845629099
32609	09:20:27.537	00:00:32.609	1957	-1024	-768	-1	-1	-1	-1	4	-1024	-768	-1	-1	-1	-1	4		0	0						Untertest3.avi	0	880	547	72	111				0	Content		-72	-111	32609183	2845645723
32626	09:20:27.554	00:00:32.626	1958	-1024	-768	-1	-1	-1	-1	4	-1024	-768	-1	-1	-1	-1	4		0	0						Untertest3.avi	0	880	547	72	111				0	Content		-72	-111	32626266	2845662806
32643	09:20:27.571	00:00:32.642	1959	-1024	-768	-1	-1	-1	-1	4	-1024	-768	-1	-1	-1	-1	4		0	0						Untertest3.avi	0	880	547	72	111				0	Content		-72	-111	32642933	2845679473
32660	09:20:27.588	00:00:32.659	1960	-1024	-768	-1	-1	-1	-1	4	-1024	-768	-1	-1	-1	-1	4		0	0						Untertest3.avi	0	880	547	72	111				0	Content		-72	-111	32659601	2845696141
32677	09:20:27.605	00:00:32.677	1961	-1024	-768	-1	-1	-1	-1	4	-1024	-768	-1	-1	-1	-1	4		0	0						Untertest3.avi	0	880	547	72	111				0	Content		-72	-111	32677054	2845713594
32694	09:20:27.622	00:00:32.694	1962	-1024	-768	-1	-1	-1	-1	4	-1024	-768	-1	-1	-1	-1	4		0	0						Untertest3.avi	0	880	547	72	111				0	Content		-72	-111	32694427	2845730967
32709	09:20:27.637	00:00:32.709	1963	-1024	-768	-1	-1	-1	-1	4	-1024	-768	-1	-1	-1	-1	4		0	0						Untertest3.avi	0	880	547	72	111				0	Content		-72	-111	32709174	2845745714
32726	09:20:27.654	00:00:32.725	1964	-1024	-768	-1	-1	-1	-1	4	-1024	-768	-1	-1	-1	-1	4		0	0						Untertest3.avi	0	880	547	72	111				0	Content		-72	-111	32725798	2845762338
32743	09:20:27.671	00:00:32.742	1965	-1024	-768	-1	-1	-1	-1	4	-1024	-768	-1	-1	-1	-1	4		0	0						Untertest3.avi	0	880	547	72	111				0	Content		-72	-111	32742514	2845779054
32759	09:20:27.687	00:00:32.759	1966	-1024	-768	-1	-1	-1	-1	4	-1024	-768	-1	-1	-1	-1	4		0	0						Untertest3.avi	0	880	547	72	111				0	Content		-72	-111	32759182	2845795722
32776	09:20:27.704	00:00:32.775	1967	-1024	-768	-1	-1	-1	-1	4	-1024	-768	-1	-1	-1	-1	4		0	0						Untertest3.avi	0	880	547	72	111				0	Content		-72	-111	32775850	2845812390
32793	09:20:27.721	00:00:32.792	1968	-1024	-768	-1	-1	-1	-1	4	-1024	-768	-1	-1	-1	-1	4		0	0						Untertest3.avi	0	880	547	72	111				0	Content		-72	-111	32792567	2845829107
32809	09:20:27.737	00:00:32.809	1969	-1024	-768	-1	-1	-1	-1	4	-1024	-768	-1	-1	-1	-1	4		0	0						Untertest3.avi	0	880	547	72	111				0	Content		-72	-111	32809393	2845845933
32826	09:20:27.754	00:00:32.826	1970	-1024	-768	-1	-1	-1	-1	4	-1024	-768	-1	-1	-1	-1	4		0	0						Untertest3.avi	0	880	547	72	111				0	Content		-72	-111	32826060	2845862600
32843	09:20:27.771	00:00:32.842	1971	-1024	-768	-1	-1	-1	-1	4	-1024	-768	-1	-1	-1	-1	4		0	0						Untertest3.avi	0	880	547	72	111				0	Content		-72	-111	32842728	2845879268
32860	09:20:27.788	00:00:32.859	1972	-1024	-768	-1	-1	-1	-1	4	-1024	-768	-1	-1	-1	-1	4		0	0						Untertest3.avi	0	880	547	72	111				0	Content		-72	-111	32859664	2845896204
32877	09:20:27.805	00:00:32.876	1973	-1024	-768	-1	-1	-1	-1	4	-1024	-768	-1	-1	-1	-1	4		0	0						Untertest3.avi	0	880	547	72	111				0	Content		-72	-111	32876912	2845913452
32894	09:20:27.822	00:00:32.894	1974	-1024	-768	-1	-1	-1	-1	4	-1024	-768	-1	-1	-1	-1	4		0	0						Untertest3.avi	0	880	547	72	111				0	Content		-72	-111	32894285	2845930825
32909	09:20:27.837	00:00:32.909	1975	-1024	-768	-1	-1	-1	-1	4	-1024	-768	-1	-1	-1	-1	4		0	0						Untertest3.avi	0	880	547	72	111				0	Content		-72	-111	32909037	2845945577
32926	09:20:27.854	00:00:32.925	1976	-1024	-768	-1	-1	-1	-1	4	-1024	-768	-1	-1	-1	-1	4		0	0						Untertest3.avi	0	880	547	72	111				0	Content		-72	-111	32925725	2845962265
32942	09:20:27.870	00:00:32.942	1977	-1024	-768	-1	-1	-1	-1	4	-1024	-768	-1	-1	-1	-1	4		0	0						Untertest3.avi	0	880	547	72	111				0	Content		-72	-111	32942393	2845978933
32959	09:20:27.887	00:00:32.959	1978	-1024	-768	-1	-1	-1	-1	4	-1024	-768	-1	-1	-1	-1	4		0	0						Untertest3.avi	0	880	547	72	111				0	Content		-72	-111	32959033	2845995573
32976	09:20:27.904	00:00:32.975	1979	-1024	-768	-1	-1	-1	-1	4	-1024	-768	-1	-1	-1	-1	4		0	0						Untertest3.avi	0	880	547	72	111				0	Content		-72	-111	32975710	2846012250
[truncated: 1,652 more rows]
