# Supplementary material for: Gaze Duration Biases for Colours in Combination with Dissonant and Consonant Sounds: A Comparative Eye-Tracking Study with Orangutans
Source: PLoS One. 2015 Oct 14;10(10):e0139894. doi: 10.1371/journal.pone.0139894 (PMC4605782; doi:10.1371/journal.pone.0139894)
Supplement: S1 Data — (ZIP) [file pone.0139894.s004.zip › Plos ColourSound Data/Apes/Farben_Musik_U3/Rec 32-All-Data.tsv]

System Properties:
Operating System:	Microsoft Windows NT 6.1.7601 Service Pack 1
System User Name:	tobiiadmin
Machine Name:	LOE7690LAP
Data properties:
Recording name:	Rec 32
Recording date:	07.03.2014
Recording time:	09:21:20
Recording resolution:	1024 x 768
Export date:	09.03.2014
Export time:	12:20:48
Participant:	Batek
Filter settings:
Eye: Average
Validity: Normal
Fixation filter: Tobii fixation filter
Velocity threshold: 35
Distance threshold: 35
Timestamp	DateTimeStamp	DateTimeStampStartOffset	Number	GazePointXLeft	GazePointYLeft	CamXLeft	CamYLeft	DistanceLeft	PupilLeft	ValidityLeft	GazePointXRight	GazePointYRight	CamXRight	CamYRight	DistanceRight	PupilRight	ValidityRight	FixationIndex	GazePointX	GazePointY	Event	EventKey	Data1	Data2	Descriptor	StimuliName	StimuliID	MediaWidth	MediaHeight	MediaPosX	MediaPosY	MappedFixationPointX	MappedFixationPointY	FixationDuration	AoiIds	AoiNames	WebGroupImage	MappedGazeDataPointX	MappedGazeDataPointY	MicroSecondTimestamp	AbsoluteMicroSecondTimestamp
12	09:21:20.969	00:00:00.011	0	-1024	-768	-1	-1	-1	-1	4	-1024	-768	-1	-1	-1	-1	4		0	0						No media	0	1024	768	0	0				0	Content		0	0	11971	2899076544
29	09:21:20.986	00:00:00.028	1	-1024	-768	-1	-1	-1	-1	4	-1024	-768	-1	-1	-1	-1	4		0	0						No media	0	1024	768	0	0				0	Content		0	0	28623	2899093196
45	09:21:21.002	00:00:00.045	2	-1024	-768	-1	-1	-1	-1	4	-1024	-768	-1	-1	-1	-1	4		0	0						No media	0	1024	768	0	0				0	Content		0	0	45291	2899109864
62	09:21:21.019	00:00:00.061	3	-1024	-768	-1	-1	-1	-1	4	-1024	-768	-1	-1	-1	-1	4		0	0						No media	0	1024	768	0	0				0	Content		0	0	61959	2899126532
79	09:21:21.036	00:00:00.078	4	-1024	-768	-1	-1	-1	-1	4	-1024	-768	-1	-1	-1	-1	4		0	0						No media	0	1024	768	0	0				0	Content		0	0	78546	2899143119
96	09:21:21.053	00:00:00.095	5	-1024	-768	-1	-1	-1	-1	4	-1024	-768	-1	-1	-1	-1	4		0	0						No media	0	1024	768	0	0				0	Content		0	0	95796	2899160369
113	09:21:21.070	00:00:00.112	6	-1024	-768	-1	-1	-1	-1	4	-1024	-768	-1	-1	-1	-1	4		0	0						No media	0	1024	768	0	0				0	Content		0	0	112883	2899177456
130	09:21:21.087	00:00:00.129	7	-1024	-768	-1	-1	-1	-1	4	-1024	-768	-1	-1	-1	-1	4		0	0						No media	0	1024	768	0	0				0	Content		0	0	129551	2899194124
146	09:21:21.103	00:00:00.146	8	-1024	-768	-1	-1	-1	-1	4	-1024	-768	-1	-1	-1	-1	4		0	0						No media	0	1024	768	0	0				0	Content		0	0	146219	2899210792
164	09:21:21.121	00:00:00.163	9	-1024	-768	-1	-1	-1	-1	4	-1024	-768	-1	-1	-1	-1	4		0	0						No media	0	1024	768	0	0				0	Content		0	0	163796	2899228369
179	09:21:21.136	00:00:00.178	10	-1024	-768	-1	-1	-1	-1	4	-1024	-768	-1	-1	-1	-1	4		0	0						No media	0	1024	768	0	0				0	Content		0	0	178543	2899243116
195	09:21:21.152	00:00:00.195	11	-1024	-768	-1	-1	-1	-1	4	-1024	-768	-1	-1	-1	-1	4		0	0						No media	0	1024	768	0	0				0	Content		0	0	195232	2899259805
212	09:21:21.169	00:00:00.211	12	-1024	-768	-1	-1	-1	-1	4	-1024	-768	-1	-1	-1	-1	4		0	0						No media	0	1024	768	0	0				0	Content		0	0	211901	2899276474
229	09:21:21.186	00:00:00.228	13	-1024	-768	-1	-1	-1	-1	4	-1024	-768	-1	-1	-1	-1	4		0	0						No media	0	1024	768	0	0				0	Content		0	0	228563	2899293136
245	09:21:21.202	00:00:00.245	14	-1024	-768	-1	-1	-1	-1	4	-1024	-768	-1	-1	-1	-1	4		0	0						No media	0	1024	768	0	0				0	Content		0	0	245231	2899309804
262	09:21:21.219	00:00:00.261	15	-1024	-768	-1	-1	-1	-1	4	-1024	-768	-1	-1	-1	-1	4		0	0						No media	0	1024	768	0	0				0	Content		0	0	261769	2899326342
278	09:21:21.235	00:00:00.278	16	-1024	-768	-1	-1	-1	-1	4	-1024	-768	-1	-1	-1	-1	4		0	0						No media	0	1024	768	0	0				0	Content		0	0	278336	2899342909
295	09:21:21.252	00:00:00.294	17	-1024	-768	-1	-1	-1	-1	4	-1024	-768	-1	-1	-1	-1	4		0	0						No media	0	1024	768	0	0				0	Content		0	0	294960	2899359533
312	09:21:21.269	00:00:00.312	18	-1024	-768	-1	-1	-1	-1	4	-1024	-768	-1	-1	-1	-1	4		0	0						No media	0	1024	768	0	0				0	Content		0	0	312041	2899376614
329	09:21:21.286	00:00:00.328	19	-1024	-768	-1	-1	-1	-1	4	-1024	-768	-1	-1	-1	-1	4		0	0						No media	0	1024	768	0	0				0	Content		0	0	328707	2899393280
345	09:21:21.302	00:00:00.345	20	-1024	-768	-1	-1	-1	-1	4	-1024	-768	-1	-1	-1	-1	4		0	0						No media	0	1024	768	0	0				0	Content		0	0	345372	2899409945
363	09:21:21.320	00:00:00.362	21	-1024	-768	-1	-1	-1	-1	4	-1024	-768	-1	-1	-1	-1	4		0	0						No media	0	1024	768	0	0				0	Content		0	0	362819	2899427392
378	09:21:21.335	00:00:00.378	22	-1024	-768	-1	-1	-1	-1	4	-1024	-768	-1	-1	-1	-1	4		0	0						No media	0	1024	768	0	0				0	Content		0	0	378439	2899443012
395	09:21:21.352	00:00:00.394	23	-1024	-768	-1	-1	-1	-1	4	-1024	-768	-1	-1	-1	-1	4		0	0						No media	0	1024	768	0	0				0	Content		0	0	394999	2899459572
412	09:21:21.369	00:00:00.411	24	-1024	-768	-1	-1	-1	-1	4	-1024	-768	-1	-1	-1	-1	4		0	0						No media	0	1024	768	0	0				0	Content		0	0	411665	2899476238
428	09:21:21.385	00:00:00.428	25	1073,121	867,6693	0,5781842	0,6156119	440,4913	3,126401	0	809,1912	868,358	0,4438736	0,6326994	441,6768	3,326649	0	0	941	868						No media	0	1024	768	0	0	941	862	167	0	Content		941	868	428304	2899492877
445	09:21:21.402	00:00:00.444	26	-1024	-768	-1	-1	-1	-1	4	-1024	-768	-1	-1	-1	-1	4	0	0	0						No media	0	1024	768	0	0	941	862	167	0	Content		0	0	444958	2899509531
462	09:21:21.419	00:00:00.461	27	-1024	-768	-1	-1	-1	-1	4	-1024	-768	-1	-1	-1	-1	4	0	0	0						No media	0	1024	768	0	0	941	862	167	0	Content		0	0	461624	2899526197
478	09:21:21.435	00:00:00.478	28	1067,195	876,2283	0,5769599	0,6159922	444,7262	3,372989	0	806,3679	835,0022	0,4444612	0,6335261	439,0515	3,371222	0	0	937	856						No media	0	1024	768	0	0	941	862	167	0	Content		937	856	478247	2899542820
495	09:21:21.452	00:00:00.494	29	1096,409	885,9124	0,5839528	0,6152924	444,7262	3,46531	1	917,7778	868,4001	0,5132077	0,6243331	439,0515	3,334177	3	0	1096	886						No media	0	1024	768	0	0	941	862	167	0	Content		1096	886	494992	2899559565
511	09:21:21.468																				MovieStart	128	0	0	Untertest3.avi
512	09:21:21.469	00:00:00.511	30	1074,623	870,184	0,5839454	0,6153034	444,7262	3,438	0	753,9868	853,2782	0,4439205	0,6329048	439,0515	3,513101	0	0	914	862						Untertest3.avi	0	880	547	72	111	869	751	167	0	Content		842	751	511617	2899576190
528	09:21:21.485	00:00:00.528	31	1056,376	863,354	0,57989	0,6158577	432,0538	3,383081	0	805,8823	829,3097	0,444313	0,6335023	438,8736	3,346886	0	0	931	846						Untertest3.avi	0	880	547	72	111	869	751	167	0	Content		859	735	528239	2899592812
545	09:21:21.502	00:00:00.544	32	1023,93	862,3215	0,5796235	0,6152062	432,0538	3,396877	0	-1024	-768	-1	-1	-1	-1	4	0	1024	862						Untertest3.avi	0	880	547	72	111	869	751	167	0	Content		952	751	544984	2899609557
562	09:21:21.519	00:00:00.561	33	1037,706	875,8612	0,5790487	0,6156379	431,804	3,312048	0	816,5333	854,4393	0,4437446	0,6328056	439,1753	3,434518	0	0	927	865						Untertest3.avi	0	880	547	72	111	869	751	167	0	Content		855	754	561606	2899626179
578	09:21:21.535	00:00:00.578	34	1228,725	842,2356	0,577615	0,6151358	431,804	3,401001	0	938,6069	853,4924	0,442459	0,6322333	439,7921	3,372814	0	0	1084	848						Untertest3.avi	0	880	547	72	111	869	751	167	0	Content		1012	737	578232	2899642805
595	09:21:21.552	00:00:00.594	35	1369,311	808,6614	0,576604	0,6146184	431,804	3,396415	0	1093,493	811,1193	0,4415272	0,6313763	439,7921	3,424851	0	1	1231	810						Untertest3.avi	0	880	547	72	111	1253	678	167	0	Content		1159	699	594851	2899659424
611	09:21:21.568	00:00:00.611	36	1479,258	803,08	0,5765516	0,6145689	431,804	3,359701	0	1223,649	793,3965	0,4415048	0,631368	440,5204	3,555257	0	1	1351	798						Untertest3.avi	0	880	547	72	111	1253	678	167	0	Content		1279	687	611473	2899676046
628	09:21:21.585	00:00:00.628	37	-1024	-768	-1	-1	-1	-1	4	1236,868	787,3527	0,4417692	0,6313917	440,7153	3,50094	0	1	1237	787						Untertest3.avi	0	880	547	72	111	1253	678	167	0	Content		1165	676	628228	2899692801
645	09:21:21.602	00:00:00.644	38	1511,556	813,1086	0,5771767	0,6149167	431,804	3,402015	0	-1024	-768	-1	-1	-1	-1	4	1	1512	813						Untertest3.avi	0	880	547	72	111	1253	678	167	0	Content		1440	702	644844	2899709417
661	09:21:21.618	00:00:00.661	39	1492,839	813,3129	0,5775881	0,6151631	431,804	3,465568	0	1231,549	757,4958	0,4424247	0,6316569	439,9682	3,590476	0	1	1362	785						Untertest3.avi	0	880	547	72	111	1253	678	167	0	Content		1290	674	661466	2899726039
678	09:21:21.635	00:00:00.678	40	1427,913	805,6386	0,5723905	0,6157282	415,8752	3,333339	0	1211,396	782,0784	0,4442694	0,6315873	447,2963	3,546828	0	1	1320	794						Untertest3.avi	0	880	547	72	111	1253	678	167	0	Content		1248	683	678089	2899742662
695	09:21:21.652	00:00:00.694	41	-1024	-768	-1	-1	-1	-1	4	1227,56	784,3397	0,4427829	0,6318688	440,6369	3,58061	0	1	1228	784						Untertest3.avi	0	880	547	72	111	1253	678	167	0	Content		1156	673	694725	2899759298
711	09:21:21.668	00:00:00.711	42	1479,201	808,0746	0,5750892	0,6159613	422,2606	3,432718	0	1181,484	767,7702	0,443087	0,6320063	440,6902	3,562696	0	1	1330	788						Untertest3.avi	0	880	547	72	111	1253	678	167	0	Content		1258	677	711459	2899776032
728	09:21:21.685	00:00:00.728	43	1484,243	790,4332	0,5747771	0,6160902	420,0901	3,453539	0	1215,829	773,471	0,4435636	0,6320385	440,5576	3,557028	0	1	1350	782						Untertest3.avi	0	880	547	72	111	1253	678	167	0	Content		1278	671	728081	2899792654
745	09:21:21.702	00:00:00.744	44	1442,231	797,9407	0,5734303	0,6158241	415,8684	3,471927	0	1190,353	784,4625	0,4488213	0,6317716	424,9323	3,457913	0	1	1316	791						Untertest3.avi	0	880	547	72	111	1253	678	167	0	Content		1244	680	744948	2899809521
762	09:21:21.719	00:00:00.761	45	-1024	-768	-1	-1	-1	-1	4	-1024	-768	-1	-1	-1	-1	4		0	0						Untertest3.avi	0	880	547	72	111				0	Content		-72	-111	761631	2899826204
778	09:21:21.735	00:00:00.778	46	-1024	-768	-1	-1	-1	-1	4	-1024	-768	-1	-1	-1	-1	4		0	0						Untertest3.avi	0	880	547	72	111				0	Content		-72	-111	778297	2899842870
795	09:21:21.752	00:00:00.794	47	-1024	-768	-1	-1	-1	-1	4	-1024	-768	-1	-1	-1	-1	4		0	0						Untertest3.avi	0	880	547	72	111				0	Content		-72	-111	794802	2899859375
811	09:21:21.768	00:00:00.811	48	-1024	-768	-1	-1	-1	-1	4	-1024	-768	-1	-1	-1	-1	4		0	0						Untertest3.avi	0	880	547	72	111				0	Content		-72	-111	811467	2899876040
828	09:21:21.785	00:00:00.828	49	-1024	-768	-1	-1	-1	-1	4	-1024	-768	-1	-1	-1	-1	4		0	0						Untertest3.avi	0	880	547	72	111				0	Content		-72	-111	828161	2899892734
845	09:21:21.802	00:00:00.844	50	-1024	-768	-1	-1	-1	-1	4	-1024	-768	-1	-1	-1	-1	4		0	0						Untertest3.avi	0	880	547	72	111				0	Content		-72	-111	844827	2899909400
862	09:21:21.819	00:00:00.861	51	-1024	-768	-1	-1	-1	-1	4	-1024	-768	-1	-1	-1	-1	4		0	0						Untertest3.avi	0	880	547	72	111				0	Content		-72	-111	861602	2899926175
878	09:21:21.835	00:00:00.878	52	-1024	-768	-1	-1	-1	-1	4	-1024	-768	-1	-1	-1	-1	4		0	0						Untertest3.avi	0	880	547	72	111				0	Content		-72	-111	878225	2899942798
895	09:21:21.852	00:00:00.894	53	-1024	-768	-1	-1	-1	-1	4	-1024	-768	-1	-1	-1	-1	4		0	0						Untertest3.avi	0	880	547	72	111				0	Content		-72	-111	894891	2899959464
911	09:21:21.868	00:00:00.911	54	-1024	-768	-1	-1	-1	-1	4	-1024	-768	-1	-1	-1	-1	4		0	0						Untertest3.avi	0	880	547	72	111				0	Content		-72	-111	911480	2899976053
928	09:21:21.885	00:00:00.928	55	-1024	-768	-1	-1	-1	-1	4	-1024	-768	-1	-1	-1	-1	4		0	0						Untertest3.avi	0	880	547	72	111				0	Content		-72	-111	928099	2899992672
945	09:21:21.902	00:00:00.944	56	-1024	-768	-1	-1	-1	-1	4	-1024	-768	-1	-1	-1	-1	4		0	0						Untertest3.avi	0	880	547	72	111				0	Content		-72	-111	944765	2900009338
961	09:21:21.918	00:00:00.961	57	-1024	-768	-1	-1	-1	-1	4	-1024	-768	-1	-1	-1	-1	4		0	0						Untertest3.avi	0	880	547	72	111				0	Content		-72	-111	961300	2900025873
978	09:21:21.935	00:00:00.977	58	-1024	-768	-1	-1	-1	-1	4	-1024	-768	-1	-1	-1	-1	4		0	0						Untertest3.avi	0	880	547	72	111				0	Content		-72	-111	977966	2900042539
995	09:21:21.952	00:00:00.994	59	-1024	-768	-1	-1	-1	-1	4	-1024	-768	-1	-1	-1	-1	4		0	0						Untertest3.avi	0	880	547	72	111				0	Content		-72	-111	994646	2900059219
1011	09:21:21.968	00:00:01.011	60	-1024	-768	-1	-1	-1	-1	4	-1024	-768	-1	-1	-1	-1	4		0	0						Untertest3.avi	0	880	547	72	111				0	Content		-72	-111	1011311	2900075884
1028	09:21:21.985	00:00:01.028	61	-1024	-768	-1	-1	-1	-1	4	1176,063	778,4199	0,4534281	0,6338096	407,2443	3,217275	0	2	1176	778						Untertest3.avi	0	880	547	72	111	1123	681	1066	0	Content		1104	667	1028072	2900092645
1044	09:21:22.001	00:00:01.044	62	-1024	-768	-1	-1	-1	-1	4	-1024	-768	-1	-1	-1	-1	4	2	0	0						Untertest3.avi	0	880	547	72	111	1123	681	1066	0	Content		-72	-111	1044447	2900109020
1061	09:21:22.018	00:00:01.061	63	-1024	-768	-1	-1	-1	-1	4	-1024	-768	-1	-1	-1	-1	4	2	0	0						Untertest3.avi	0	880	547	72	111	1123	681	1066	0	Content		-72	-111	1061079	2900125652
1078	09:21:22.035	00:00:01.077	64	1313,039	806,8707	0,5847741	0,6202427	414,279	3,179677	0	1032,557	785,5278	0,4472586	0,6348321	429,7368	3,364512	0	2	1173	796						Untertest3.avi	0	880	547	72	111	1123	681	1066	0	Content		1101	685	1077699	2900142272
1094	09:21:22.051	00:00:01.094	65	-1024	-768	-1	-1	-1	-1	4	-1024	-768	-1	-1	-1	-1	4	2	0	0						Untertest3.avi	0	880	547	72	111	1123	681	1066	0	Content		-72	-111	1094438	2900159011
1111	09:21:22.068	00:00:01.111	66	-1024	-768	-1	-1	-1	-1	4	-1024	-768	-1	-1	-1	-1	4	2	0	0						Untertest3.avi	0	880	547	72	111	1123	681	1066	0	Content		-72	-111	1111059	2900175632
1128	09:21:22.085	00:00:01.127	67	-1024	-768	-1	-1	-1	-1	4	-1024	-768	-1	-1	-1	-1	4	2	0	0						Untertest3.avi	0	880	547	72	111	1123	681	1066	0	Content		-72	-111	1127725	2900192298
1144	09:21:22.101	00:00:01.144	68	1274,688	807,5239	0,5821381	0,6185978	428,0634	3,431744	0	1022,362	792,1123	0,4426593	0,633459	447,8846	3,452214	0	2	1149	800						Untertest3.avi	0	880	547	72	111	1123	681	1066	0	Content		1077	689	1144428	2900209001
1161	09:21:22.118	00:00:01.161	69	1278,899	803,6106	0,5812629	0,617504	433,3773	3,571996	0	1049,362	815,0996	0,4492432	0,6323089	455,8029	3,585308	0	2	1164	809						Untertest3.avi	0	880	547	72	111	1123	681	1066	0	Content		1092	698	1161051	2900225624
1178	09:21:22.135	00:00:01.177	70	1331,42	814,031	0,582042	0,6175726	428,8594	3,385515	0	1059,29	810,9647	0,4436868	0,6321682	445,3228	3,499589	0	2	1195	812						Untertest3.avi	0	880	547	72	111	1123	681	1066	0	Content		1123	701	1177673	2900242246
1194	09:21:22.151	00:00:01.194	71	1313,142	819,9721	0,5811208	0,6166645	432,638	3,591329	0	-1024	-768	-1	-1	-1	-1	4	2	1313	820						Untertest3.avi	0	880	547	72	111	1123	681	1066	0	Content		1241	709	1194295	2900258868
1211	09:21:22.168	00:00:01.211	72	-1024	-768	-1	-1	-1	-1	4	-1024	-768	-1	-1	-1	-1	4	2	0	0						Untertest3.avi	0	880	547	72	111	1123	681	1066	0	Content		-72	-111	1211012	2900275585
1228	09:21:22.185	00:00:01.227	73	-1024	-768	-1	-1	-1	-1	4	-1024	-768	-1	-1	-1	-1	4	2	0	0						Untertest3.avi	0	880	547	72	111	1123	681	1066	0	Content		-72	-111	1227678	2900292251
1244	09:21:22.201	00:00:01.244	74	1352,068	810,6011	0,5815228	0,6171762	432,9238	3,538993	0	1032,217	800,6179	0,4458044	0,6319084	439,3724	3,491856	0	2	1192	806						Untertest3.avi	0	880	547	72	111	1123	681	1066	0	Content		1120	695	1244363	2900308936
1261	09:21:22.218	00:00:01.261	75	1333,072	810,4823	0,5816539	0,6172813	432,7375	3,528391	0	1078,443	807,2046	0,4460928	0,6319083	439,8032	3,525317	0	2	1206	809						Untertest3.avi	0	880	547	72	111	1123	681	1066	0	Content		1134	698	1261130	2900325703
1278	09:21:22.235	00:00:01.277	76	1352,233	797,4811	0,581719	0,6173648	432,7465	3,531984	0	1034,394	804,7949	0,4459661	0,6320382	439,3863	3,509532	0	2	1193	801						Untertest3.avi	0	880	547	72	111	1123	681	1066	0	Content		1121	690	1277880	2900342453
1295	09:21:22.252	00:00:01.294	77	1331,52	795,3748	0,58174	0,6174139	432,5845	3,565195	0	1019,006	801,0753	0,446012	0,6320831	439,4911	3,464457	0	2	1175	798						Untertest3.avi	0	880	547	72	111	1123	681	1066	0	Content		1103	687	1294506	2900359079
1311	09:21:22.268	00:00:01.311	78	-1024	-768	-1	-1	-1	-1	4	-1024	-768	-1	-1	-1	-1	4	2	0	0						Untertest3.avi	0	880	547	72	111	1123	681	1066	0	Content		-72	-111	1311134	2900375707
1328	09:21:22.285	00:00:01.327	79	-1024	-768	-1	-1	-1	-1	4	-1024	-768	-1	-1	-1	-1	4	2	0	0						Untertest3.avi	0	880	547	72	111	1123	681	1066	0	Content		-72	-111	1327802	2900392375
1345	09:21:22.302	00:00:01.344	80	1330,7	790,9438	0,581641	0,6179069	432,5038	3,596758	0	1035,597	803,4989	0,4458602	0,632552	439,4135	3,499218	0	2	1183	797						Untertest3.avi	0	880	547	72	111	1123	681	1066	0	Content		1111	686	1344504	2900409077
1361	09:21:22.318	00:00:01.361	81	1359,913	797,4354	0,5814999	0,6182295	432,4661	3,608604	0	1023,481	777,6722	0,4456425	0,6333318	439,5438	3,507673	0	2	1192	788						Untertest3.avi	0	880	547	72	111	1123	681	1066	0	Content		1120	677	1361130	2900425703
1378	09:21:22.335	00:00:01.377	82	1356,821	797,4348	0,5812892	0,6187707	432,9599	3,505258	0	1045,029	793,3321	0,4454388	0,6336481	439,8192	3,575656	0	2	1201	795						Untertest3.avi	0	880	547	72	111	1123	681	1066	0	Content		1129	684	1377771	2900442344
1394	09:21:22.351	00:00:01.394	83	-1024	-768	-1	-1	-1	-1	4	-1024	-768	-1	-1	-1	-1	4	2	0	0						Untertest3.avi	0	880	547	72	111	1123	681	1066	0	Content		-72	-111	1394447	2900459020
1411	09:21:22.368	00:00:01.411	84	-1024	-768	-1	-1	-1	-1	4	-1024	-768	-1	-1	-1	-1	4	2	0	0						Untertest3.avi	0	880	547	72	111	1123	681	1066	0	Content		-72	-111	1411115	2900475688
1428	09:21:22.385	00:00:01.427	85	1365,863	792,5625	0,5808508	0,6210842	432,6988	3,565432	0	1049,868	791,9914	0,4450899	0,6358149	439,6831	3,499658	0	2	1208	792						Untertest3.avi	0	880	547	72	111	1123	681	1066	0	Content		1136	681	1427765	2900492338
1444	09:21:22.401	00:00:01.444	86	1341,319	786,1499	0,5807393	0,6219614	432,5127	3,552061	0	1069,88	787,4276	0,4449749	0,6368417	439,5588	3,567394	0	2	1206	787						Untertest3.avi	0	880	547	72	111	1123	681	1066	0	Content		1134	676	1444380	2900508953
1461	09:21:22.418	00:00:01.461	87	1341,241	801,3221	0,5806262	0,622942	432,5529	3,552592	0	1048,128	785,9817	0,4448245	0,6377991	439,3192	3,546167	0	2	1195	794						Untertest3.avi	0	880	547	72	111	1123	681	1066	0	Content		1123	683	1461006	2900525579
1478	09:21:22.435	00:00:01.477	88	1357,702	810,6974	0,5806363	0,6241813	432,2642	3,538133	0	1029,66	790,2658	0,444811	0,6387885	439,0781	3,534835	0	2	1194	800						Untertest3.avi	0	880	547	72	111	1123	681	1066	0	Content		1122	689	1477765	2900542338
1494	09:21:22.451	00:00:01.494	89	1363,357	800,3871	0,5806018	0,6256528	432,1158	3,595004	0	1022,413	773,9382	0,4446078	0,6401892	438,9319	3,504075	0	2	1193	787						Untertest3.avi	0	880	547	72	111	1123	681	1066	0	Content		1121	676	1494378	2900558951
1511	09:21:22.468	00:00:01.511	90	1319,533	786,8271	0,5804785	0,6269107	432,2477	3,560063	0	1026,997	795,1367	0,4445117	0,6410655	438,9835	3,482274	0	2	1173	791						Untertest3.avi	0	880	547	72	111	1123	681	1066	0	Content		1101	680	1511132	2900575705
1528	09:21:22.485	00:00:01.527	91	1342,131	798,4396	0,5804943	0,6278332	432,2888	3,564071	0	1032,498	780,9817	0,444481	0,6420268	438,8202	3,515064	0	2	1187	790						Untertest3.avi	0	880	547	72	111	1123	681	1066	0	Content		1115	679	1527763	2900592336
1544	09:21:22.501	00:00:01.544	92	1332,791	787,7253	0,5805093	0,6287425	432,2512	3,500119	0	1035,592	776,806	0,4443947	0,6427246	438,5968	3,584337	0	2	1184	782						Untertest3.avi	0	880	547	72	111	1123	681	1066	0	Content		1112	671	1544380	2900608953
1561	09:21:22.518	00:00:01.561	93	1358	801,9492	0,580554	0,629134	431,8653	3,527923	0	1031,12	781,5991	0,4443993	0,6430449	438,4171	3,538164	0	2	1195	792						Untertest3.avi	0	880	547	72	111	1123	681	1066	0	Content		1123	681	1561005	2900625578
1578	09:21:22.535	00:00:01.577	94	1339,204	791,0172	0,5805252	0,6292428	431,9798	3,527302	0	1052,968	793,9438	0,4444645	0,642699	438,9388	3,562302	0	2	1196	792						Untertest3.avi	0	880	547	72	111	1123	681	1066	0	Content		1124	681	1577765	2900642338
1594	09:21:22.551	00:00:01.594	95	1342,114	793,4498	0,5804756	0,6291657	431,9462	3,539338	0	1026,032	791,6581	0,4442017	0,6424954	438,2954	3,528025	0	2	1184	793						Untertest3.avi	0	880	547	72	111	1123	681	1066	0	Content		1112	682	1594381	2900658954
1611	09:21:22.568	00:00:01.611	96	1366,059	806,1047	0,5804843	0,6286791	432,1361	3,546896	0	1021,377	781,7662	0,4440955	0,6421825	438,1963	3,546242	0	2	1194	794						Untertest3.avi	0	880	547	72	111	1123	681	1066	0	Content		1122	683	1611006	2900675579
1628	09:21:22.585	00:00:01.627	97	1364,493	823,9724	0,5804575	0,6282681	432,1361	3,527747	0	1047,955	787,7599	0,4440497	0,6416194	438,1662	3,58016	0	2	1206	806						Untertest3.avi	0	880	547	72	111	1123	681	1066	0	Content		1134	695	1627632	2900692205
1644	09:21:22.601	00:00:01.644	98	1317,643	810,8782	0,5802761	0,6271363	432,1361	3,553199	0	1026,432	791,9199	0,4440514	0,6411241	438,173	3,549326	0	2	1172	801						Untertest3.avi	0	880	547	72	111	1123	681	1066	0	Content		1100	690	1644383	2900708956
1661	09:21:22.618	00:00:01.661	99	1333,081	778,6311	0,5804692	0,6270292	432,1187	3,580606	0	1035,613	781,7136	0,4441296	0,6404594	438,1153	3,57204	0	2	1184	780						Untertest3.avi	0	880	547	72	111	1123	681	1066	0	Content		1112	669	1661011	2900725584
1678	09:21:22.635	00:00:01.677	100	1348,85	786,6051	0,5806877	0,6257721	432,0628	3,552536	0	1040,931	782,0696	0,4442905	0,639415	438,282	3,603542	0	2	1195	784						Untertest3.avi	0	880	547	72	111	1123	681	1066	0	Content		1123	673	1677758	2900742331
1694	09:21:22.651	00:00:01.694	101	1363,76	788,4099	0,5809398	0,6244974	432,1271	3,617718	0	1043,14	801,1401	0,444502	0,6381267	437,957	3,560644	0	2	1203	795						Untertest3.avi	0	880	547	72	111	1123	681	1066	0	Content		1131	684	1694261	2900758834
1711	09:21:22.668	00:00:01.710	102	1359,594	791,2035	0,581106	0,623469	431,632	3,589594	0	1036,372	775,3201	0,4445515	0,6372745	438,0485	3,554428	0	2	1198	783						Untertest3.avi	0	880	547	72	111	1123	681	1066	0	Content		1126	672	1710886	2900775459
1728	09:21:22.685	00:00:01.727	103	1353,528	803,7449	0,5812026	0,6228389	431,6321	3,505063	0	1050,765	789,5862	0,4446609	0,6363568	437,8555	3,566485	0	2	1202	797						Untertest3.avi	0	880	547	72	111	1123	681	1066	0	Content		1130	686	1727639	2900792212
1744	09:21:22.701	00:00:01.744	104	1392,599	801,5477	0,5814118	0,6220151	432,1808	3,59572	0	1040,414	791,8629	0,444694	0,6357586	438,0616	3,587543	0	2	1217	797						Untertest3.avi	0	880	547	72	111	1123	681	1066	0	Content		1145	686	1744264	2900808837
1761	09:21:22.718	00:00:01.760	105	1384,092	787,1744	0,5814025	0,6221403	432,1764	3,617572	0	1052,629	793,3204	0,4446577	0,6356864	437,9824	3,595119	0	2	1218	790						Untertest3.avi	0	880	547	72	111	1123	681	1066	0	Content		1146	679	1760885	2900825458
1778	09:21:22.735	00:00:01.777	106	1336,266	799,1175	0,5811431	0,6220412	432,1477	3,572927	0	1046,31	797,3102	0,4446707	0,6357739	438,0344	3,580376	0	2	1191	798						Untertest3.avi	0	880	547	72	111	1123	681	1066	0	Content		1119	687	1777511	2900842084
1794	09:21:22.751	00:00:01.794	107	1352,51	788,2972	0,5813008	0,6223851	432,0134	3,596466	0	1034,692	797,3026	0,444765	0,6359674	438,3102	3,58792	0	2	1194	793						Untertest3.avi	0	880	547	72	111	1123	681	1066	0	Content		1122	682	1794262	2900858835
1811	09:21:22.768	00:00:01.810	108	1350,526	791,8629	0,5813677	0,6226723	432,0256	3,554731	0	1041,372	792,1292	0,4447503	0,636308	438,2054	3,613028	0	2	1196	792						Untertest3.avi	0	880	547	72	111	1123	681	1066	0	Content		1124	681	1810885	2900875458
1828	09:21:22.785	00:00:01.827	109	1382,815	787,8752	0,5814553	0,6231623	431,9201	3,647253	0	1044,973	777,7762	0,4448452	0,6369894	438,5547	3,625185	0	2	1214	783						Untertest3.avi	0	880	547	72	111	1123	681	1066	0	Content		1142	672	1827510	2900892083
1844	09:21:22.801	00:00:01.844	110	1353,722	791,6301	0,5813058	0,6238738	432,1195	3,57585	0	1045,584	789,6509	0,4448588	0,6374002	438,495	3,618608	0	2	1200	791						Untertest3.avi	0	880	547	72	111	1123	681	1066	0	Content		1128	680	1844137	2900908710
1861	09:21:22.818	00:00:01.860	111	1354,552	779,9097	0,5812542	0,624318	431,9559	3,620921	0	1042,364	790,9283	0,4447895	0,6375802	438,437	3,593825	0	2	1198	785						Untertest3.avi	0	880	547	72	111	1123	681	1066	0	Content		1126	674	1860885	2900925458
1878	09:21:22.835	00:00:01.877	112	1340,89	783,0076	0,5812456	0,6244349	432,2232	3,662969	0	1033,066	778,7613	0,4447576	0,6376194	438,5204	3,568487	0	2	1187	781						Untertest3.avi	0	880	547	72	111	1123	681	1066	0	Content		1115	670	1877510	2900942083
1894	09:21:22.851	00:00:01.894	113	1345,705	782,9373	0,5812321	0,6241882	432,3939	3,612106	0	1043,779	775,7004	0,444789	0,6374989	438,7451	3,646913	0	2	1195	779						Untertest3.avi	0	880	547	72	111	1123	681	1066	0	Content		1123	668	1894133	2900958706
1911	09:21:22.868	00:00:01.910	114	1359,04	779,8165	0,5812747	0,6240211	432,096	3,607133	0	1042,492	778,0433	0,4448027	0,6374804	438,6591	3,623189	0	2	1201	779						Untertest3.avi	0	880	547	72	111	1123	681	1066	0	Content		1129	668	1910882	2900975455
1928	09:21:22.885	00:00:01.927	115	1362,968	779,8208	0,5812915	0,6241648	432,105	3,623685	0	1032,161	765,3519	0,4448339	0,6372865	438,7951	3,60081	0	2	1198	773						Untertest3.avi	0	880	547	72	111	1123	681	1066	0	Content		1126	662	1927508	2900992081
1944	09:21:22.901	00:00:01.944	116	1349,624	764,8873	0,5812666	0,6238541	432,239	3,570788	0	1050,893	776,5447	0,4448296	0,6369125	438,9035	3,626426	0	2	1200	771						Untertest3.avi	0	880	547	72	111	1123	681	1066	0	Content		1128	660	1944134	2901008707
1961	09:21:22.918	00:00:01.960	117	1363,139	796,8193	0,5813957	0,6236046	432,2561	3,61331	0	1030,332	778,3496	0,4449452	0,6368501	438,8749	3,620864	0	2	1197	788						Untertest3.avi	0	880	547	72	111	1123	681	1066	0	Content		1125	677	1960761	2901025334
1978	09:21:22.935	00:00:01.977	118	1346,324	801,0446	0,5814913	0,6236022	432,4932	3,645809	0	1055,143	780,8348	0,4450896	0,6368315	439,1352	3,645383	0	2	1201	791						Untertest3.avi	0	880	547	72	111	1123	681	1066	0	Content		1129	680	1977516	2901042089
1994	09:21:22.951	00:00:01.994	119	1365,921	800,41	0,5816848	0,6236811	432,671	3,580788	0	1063,345	780,1544	0,4452787	0,6369044	439,1125	3,627215	0	2	1215	790						Untertest3.avi	0	880	547	72	111	1123	681	1066	0	Content		1143	679	1994138	2901058711
2011	09:21:22.968	00:00:02.010	120	1356,382	784,4	0,5819125	0,6236282	432,3075	3,632655	0	1064,831	788,0836	0,4455313	0,6367409	438,8543	3,64034	0	2	1211	786						Untertest3.avi	0	880	547	72	111	1123	681	1066	0	Content		1139	675	2010798	2901075371
2027	09:21:22.984	00:00:02.027	121	1336,73	792,7059	0,5820282	0,6232275	432,3075	3,672314	0	1047,839	780,9828	0,4456913	0,636547	438,4238	3,597423	0	2	1192	787						Untertest3.avi	0	880	547	72	111	1123	681	1066	0	Content		1120	676	2027394	2901091967
2044	09:21:23.001	00:00:02.044	122	1365,715	792,8268	0,5822787	0,6235526	432,0904	3,646545	0	1055,76	784,2682	0,4457822	0,6361759	438,3676	3,601991	0	2	1211	789						Untertest3.avi	0	880	547	72	111	1123	681	1066	0	Content		1139	678	2044141	2901108714
2061	09:21:23.018	00:00:02.060	123	1353,566	798,9329	0,5823418	0,6236926	432,1646	3,629047	0	1040,379	792,1932	0,4459233	0,6360465	438,4247	3,578396	0	2	1197	796						Untertest3.avi	0	880	547	72	111	1123	681	1066	0	Content		1125	685	2060764	2901125337
2077	09:21:23.034	00:00:02.077	124	1361,917	781,1721	0,5825216	0,6236875	431,7548	3,611075	0	1031,154	790,1116	0,4460917	0,6358048	438,2909	3,577832	0	2	1197	786						Untertest3.avi	0	880	547	72	111	1123	681	1066	0	Content		1125	675	2077392	2901141965
2094	09:21:23.051	00:00:02.094	125	1151,634	824,6918	0,5836083	0,6233151	431,7548	3,625198	0	929,3892	823,5372	0,447735	0,6359605	437,9902	3,625928	0	3	1041	824						Untertest3.avi	0	880	547	72	111	734	822	467	0	Content		969	713	2094015	2901158588
2111	09:21:23.068	00:00:02.110	126	1010,005	873,6506	0,5856796	0,6243659	431,7815	3,609463	0	785,1082	859,7992	0,4497496	0,6368257	438,2742	3,665788	0	3	898	867						Untertest3.avi	0	880	547	72	111	734	822	467	0	Content		826	756	2110766	2901175339
2127	09:21:23.084	00:00:02.127	127	928,6978	917,0421	0,5864941	0,6250055	432,0614	3,629637	0	707,8763	916,5225	0,4508517	0,6375375	438,2232	3,629997	0	3	818	917						Untertest3.avi	0	880	547	72	111	734	822	467	0	Content		746	806	2127390	2901191963
2144	09:21:23.101	00:00:02.144	128	948,5828	943,2816	0,5866566	0,6250787	431,7834	3,552338	0	689,309	929,6643	0,4508732	0,6374341	438,1537	3,62714	0	3	819	936						Untertest3.avi	0	880	547	72	111	734	822	467	0	Content		747	825	2144015	2901208588
2161	09:21:23.118	00:00:02.160	129	947,4673	923,1543	0,5866364	0,6251025	431,7563	3,581048	0	700,5515	938,6808	0,4508605	0,6372127	438,1585	3,632393	0	3	824	931						Untertest3.avi	0	880	547	72	111	734	822	467	0	Content		752	820	2160643	2901225216
2177	09:21:23.134	00:00:02.177	130	941,9745	937,2021	0,5866072	0,6248829	431,7093	3,556099	0	683,7672	922,636	0,4509398	0,6370078	438,5003	3,610469	0	3	813	930						Untertest3.avi	0	880	547	72	111	734	822	467	0	Content		741	819	2177391	2901241964
2194	09:21:23.151	00:00:02.194	131	959,7648	938,664	0,5866159	0,6247833	431,333	3,524219	0	674,4379	932,9563	0,4508824	0,6368192	438,5704	3,600168	0	3	817	936						Untertest3.avi	0	880	547	72	111	734	822	467	0	Content		745	825	2194017	2901258590
2211	09:21:23.168	00:00:02.210	132	944,5256	941,2291	0,5865834	0,624638	431,5119	3,53053	0	706,2185	923,8455	0,4508227	0,6366335	438,6596	3,625354	0	3	825	933						Untertest3.avi	0	880	547	72	111	734	822	467	0	Content		753	822	2210642	2901275215
2227	09:21:23.184	00:00:02.227	133	942,0275	951,106	0,5865185	0,6244528	431,6774	3,592981	0	689,4066	923,6277	0,4507997	0,6365018	438,6629	3,616782	0	3	816	937						Untertest3.avi	0	880	547	72	111	734	822	467	0	Content		744	826	2227390	2901291963
2244	09:21:23.201	00:00:02.244	134	952,0534	954,4617	0,5865883	0,6243173	431,5663	3,528942	0	686,9937	930,3098	0,4508168	0,6361881	438,6571	3,660065	0	3	820	942						Untertest3.avi	0	880	547	72	111	734	822	467	0	Content		748	831	2244016	2901308589
2261	09:21:23.218	00:00:02.260	135	938,2656	937,2453	0,5866193	0,6242413	431,4163	3,534674	0	673,0753	927,8436	0,4507648	0,6359987	437,9743	3,601259	0	3	806	933						Untertest3.avi	0	880	547	72	111	734	822	467	0	Content		734	822	2260642	2901325215
2277	09:21:23.234	00:00:02.277	136	965,8306	950,1022	0,5895926	0,6236703	439,8806	3,556929	0	668,783	940,9171	0,450864	0,6357872	437,9022	3,566965	0	3	817	946						Untertest3.avi	0	880	547	72	111	734	822	467	0	Content		745	835	2277266	2901341839
2294	09:21:23.251	00:00:02.294	137	939,8177	939,3273	0,5868679	0,6241266	431,401	3,510374	0	656,4592	937,3589	0,4509642	0,6356166	437,8601	3,616477	0	3	798	938						Untertest3.avi	0	880	547	72	111	734	822	467	0	Content		726	827	2294017	2901358590
2311	09:21:23.268	00:00:02.310	138	963,6562	948,769	0,5904415	0,6237186	441,7599	3,639035	0	676,2493	930,4663	0,4511569	0,6356395	438,0197	3,594827	0	3	820	940						Untertest3.avi	0	880	547	72	111	734	822	467	0	Content		748	829	2310644	2901375217
2327	09:21:23.284	00:00:02.327	139	943,8636	942,9227	0,5873731	0,6245642	431,8356	3,552812	0	667,7675	931,3522	0,4513364	0,635664	438,0745	3,61157	0	3	806	937						Untertest3.avi	0	880	547	72	111	734	822	467	0	Content		734	826	2327267	2901391840
2344	09:21:23.301	00:00:02.343	140	944,2319	938,2081	0,5875832	0,6248235	431,6638	3,524019	0	670,8053	922,8195	0,4515006	0,6359091	438,0568	3,642764	0	3	808	931						Untertest3.avi	0	880	547	72	111	734	822	467	0	Content		736	820	2343891	2901408464
2361	09:21:23.318	00:00:02.360	141	910,3964	929,1257	0,5877327	0,6253256	431,3341	3,586395	0	668,5349	940,0659	0,4517361	0,636298	437,9135	3,669455	0	3	789	935						Untertest3.avi	0	880	547	72	111	734	822	467	0	Content		717	824	2360519	2901425092
2377	09:21:23.334	00:00:02.377	142	938,2302	933,0258	0,5881523	0,6262	431,3587	3,571857	0	656,7719	927,3414	0,4519879	0,6368246	437,8192	3,619769	0	3	798	930						Untertest3.avi	0	880	547	72	111	734	822	467	0	Content		726	819	2377268	2901441841
2394	09:21:23.351	00:00:02.393	143	948,4662	922,6941	0,5883586	0,6267976	431,292	3,522713	0	641,231	920,7136	0,4522081	0,6373632	437,9119	3,636417	0	3	795	922						Untertest3.avi	0	880	547	72	111	734	822	467	0	Content		723	811	2393894	2901458467
2411	09:21:23.368	00:00:02.410	144	578,7619	957,3199	0,5841206	0,6268345	418,9432	3,405879	0	646,6469	933,9734	0,4523451	0,6376837	438,0233	3,708617	0	3	613	946						Untertest3.avi	0	880	547	72	111	734	822	467	0	Content		541	835	2410518	2901475091
2427	09:21:23.384	00:00:02.427	145	928,5943	941,6417	0,5905551	0,6268431	437,1292	3,593754	0	651,4243	934,8345	0,4524474	0,6380171	438,0615	3,646394	0	3	790	938						Untertest3.avi	0	880	547	72	111	734	822	467	0	Content		718	827	2427268	2901491841
2444	09:21:23.401	00:00:02.443	146	867,2198	918,7154	0,5914437	0,6276599	418,9432	3,441967	0	649,0309	933,9889	0,4524635	0,6381052	438,0537	3,644333	0	3	758	926						Untertest3.avi	0	880	547	72	111	734	822	467	0	Content		686	815	2443893	2901508466
2461	09:21:23.418	00:00:02.460	147	931,2881	929,2028	0,5886235	0,6270123	431,2628	3,60209	0	641,2979	932,5391	0,452368	0,6380378	438,1438	3,614248	0	3	786	931						Untertest3.avi	0	880	547	72	111	734	822	467	0	Content		714	820	2460517	2901525090
2477	09:21:23.434	00:00:02.477	148	936,1648	934,8188	0,5883577	0,6267745	431,4184	3,547303	0	650,3557	941,0087	0,4522096	0,6378574	437,9546	3,607013	0	3	793	938						Untertest3.avi	0	880	547	72	111	734	822	467	0	Content		721	827	2477142	2901541715
2494	09:21:23.451	00:00:02.493	149	916,8954	925,3683	0,5882498	0,6263726	431,5484	3,553581	0	659,006	926,2372	0,4520547	0,6375678	437,9486	3,566597	0	3	788	926						Untertest3.avi	0	880	547	72	111	734	822	467	0	Content		716	815	2493894	2901558467
2511	09:21:23.468	00:00:02.510	150	920,9318	941,671	0,5878827	0,625339	431,489	3,594658	0	659,8254	935,4117	0,4517361	0,637122	438,0345	3,604259	0	3	790	939						Untertest3.avi	0	880	547	72	111	734	822	467	0	Content		718	828	2510519	2901575092
2527	09:21:23.484	00:00:02.527	151	937,535	930,4109	0,5875878	0,6246289	431,4561	3,539577	0	665,1674	926,1818	0,4515069	0,6366829	438,1498	3,604004	0	3	801	928						Untertest3.avi	0	880	547	72	111	734	822	467	0	Content		729	817	2527145	2901591718
2544	09:21:23.501	00:00:02.543	152	943,4705	934,5682	0,587311	0,6240139	431,6916	3,581799	0	666,7999	928,3544	0,4511713	0,6363627	438,1107	3,594671	0	3	805	931						Untertest3.avi	0	880	547	72	111	734	822	467	0	Content		733	820	2543771	2901608344
2561	09:21:23.518	00:00:02.560	153	989,9142	956,8502	0,592802	0,6229567	448,7495	3,687195	0	657,043	926,2571	0,450883	0,6358454	438,0275	3,61725	0	4	823	942						Untertest3.avi	0	880	547	72	111	477	839	133	0	Content		751	831	2560519	2901625092
2577	09:21:23.534	00:00:02.577	154	944,104	942,0665	0,5867365	0,6230553	431,4245	3,541008	0	654,7858	923,0728	0,4505588	0,6355322	438,4015	3,607888	0	4	799	933						Untertest3.avi	0	880	547	72	111	477	839	133	0	Content		727	822	2577145	2901641718
2594	09:21:23.551	00:00:02.593	155	555,2491	939,3439	0,5829462	0,623271	418,9013	3,405241	0	615,0331	945,5096	0,4512245	0,6358191	438,1782	3,596257	0	4	585	942						Untertest3.avi	0	880	547	72	111	477	839	133	0	Content		513	831	2593769	2901658342
2610	09:21:23.567	00:00:02.610	156	-1024	-768	-1	-1	-1	-1	4	512,759	958,5992	0,4526874	0,6367776	437,9007	3,550881	0	4	513	959						Untertest3.avi	0	880	547	72	111	477	839	133	0	Content		441	848	2610395	2901674968
2627	09:21:23.584	00:00:02.627	157	-1024	-768	-1	-1	-1	-1	4	-1024	-768	-1	-1	-1	-1	4	4	0	0						Untertest3.avi	0	880	547	72	111	477	839	133	0	Content		-72	-111	2627019	2901691592
2644	09:21:23.601	00:00:02.643	158	-1024	-768	-1	-1	-1	-1	4	-1024	-768	-1	-1	-1	-1	4	4	0	0						Untertest3.avi	0	880	547	72	111	477	839	133	0	Content		-72	-111	2643773	2901708346
2660	09:21:23.617	00:00:02.660	159	-1024	-768	-1	-1	-1	-1	4	-1024	-768	-1	-1	-1	-1	4	4	0	0						Untertest3.avi	0	880	547	72	111	477	839	133	0	Content		-72	-111	2660396	2901724969
2677	09:21:23.634	00:00:02.677	160	-1024	-768	-1	-1	-1	-1	4	434,4844	1017,769	0,453233	0,6370213	437,9008	3,717695	0	4	434	1018						Untertest3.avi	0	880	547	72	111	477	839	133	0	Content		362	907	2677022	2901741595
2694	09:21:23.651	00:00:02.693	161	-1024	-768	-1	-1	-1	-1	4	-1024	-768	-1	-1	-1	-1	4		0	0						Untertest3.avi	0	880	547	72	111				0	Content		-72	-111	2693644	2901758217
2710	09:21:23.667	00:00:02.710	162	-1024	-768	-1	-1	-1	-1	4	-1024	-768	-1	-1	-1	-1	4		0	0						Untertest3.avi	0	880	547	72	111				0	Content		-72	-111	2710395	2901774968
2727	09:21:23.684	00:00:02.727	163	-1024	-768	-1	-1	-1	-1	4	-1024	-768	-1	-1	-1	-1	4		0	0						Untertest3.avi	0	880	547	72	111				0	Content		-72	-111	2727014	2901791587
2744	09:21:23.701	00:00:02.743	164	-1024	-768	-1	-1	-1	-1	4	-1024	-768	-1	-1	-1	-1	4		0	0						Untertest3.avi	0	880	547	72	111				0	Content		-72	-111	2743682	2901808255
2760	09:21:23.717	00:00:02.760	165	-1024	-768	-1	-1	-1	-1	4	-1024	-768	-1	-1	-1	-1	4		0	0						Untertest3.avi	0	880	547	72	111				0	Content		-72	-111	2760350	2901824923
2777	09:21:23.734	00:00:02.777	166	-1024	-768	-1	-1	-1	-1	4	-1024	-768	-1	-1	-1	-1	4		0	0						Untertest3.avi	0	880	547	72	111				0	Content		-72	-111	2777019	2901841592
2794	09:21:23.751	00:00:02.793	167	-1024	-768	-1	-1	-1	-1	4	-1024	-768	-1	-1	-1	-1	4		0	0						Untertest3.avi	0	880	547	72	111				0	Content		-72	-111	2793701	2901858274
2810	09:21:23.767	00:00:02.810	168	-1024	-768	-1	-1	-1	-1	4	-1024	-768	-1	-1	-1	-1	4		0	0						Untertest3.avi	0	880	547	72	111				0	Content		-72	-111	2810369	2901874942
2827	09:21:23.784	00:00:02.827	169	-1024	-768	-1	-1	-1	-1	4	-1024	-768	-1	-1	-1	-1	4		0	0						Untertest3.avi	0	880	547	72	111				0	Content		-72	-111	2827000	2901891573
2844	09:21:23.801	00:00:02.843	170	-1024	-768	-1	-1	-1	-1	4	-1024	-768	-1	-1	-1	-1	4		0	0						Untertest3.avi	0	880	547	72	111				0	Content		-72	-111	2843668	2901908241
2860	09:21:23.817	00:00:02.860	171	-1024	-768	-1	-1	-1	-1	4	-1024	-768	-1	-1	-1	-1	4		0	0						Untertest3.avi	0	880	547	72	111				0	Content		-72	-111	2860280	2901924853
2877	09:21:23.834	00:00:02.876	172	-1024	-768	-1	-1	-1	-1	4	-1024	-768	-1	-1	-1	-1	4		0	0						Untertest3.avi	0	880	547	72	111				0	Content		-72	-111	2876948	2901941521
2894	09:21:23.851	00:00:02.893	173	-1024	-768	-1	-1	-1	-1	4	-1024	-768	-1	-1	-1	-1	4		0	0						Untertest3.avi	0	880	547	72	111				0	Content		-72	-111	2893641	2901958214
2911	09:21:23.868	00:00:02.910	174	-1024	-768	-1	-1	-1	-1	4	-1024	-768	-1	-1	-1	-1	4		0	0						Untertest3.avi	0	880	547	72	111				0	Content		-72	-111	2910711	2901975284
2927	09:21:23.884	00:00:02.927	175	-1024	-768	-1	-1	-1	-1	4	-1024	-768	-1	-1	-1	-1	4		0	0						Untertest3.avi	0	880	547	72	111				0	Content		-72	-111	2927335	2901991908
2944	09:21:23.901	00:00:02.944	176	-1024	-768	-1	-1	-1	-1	4	-1024	-768	-1	-1	-1	-1	4		0	0						Untertest3.avi	0	880	547	72	111				0	Content		-72	-111	2944017	2902008590
2960	09:21:23.917	00:00:02.960	177	-1024	-768	-1	-1	-1	-1	4	-1024	-768	-1	-1	-1	-1	4		0	0						Untertest3.avi	0	880	547	72	111				0	Content		-72	-111	2960265	2902024838
2977	09:21:23.934	00:00:02.976	178	-1024	-768	-1	-1	-1	-1	4	-1024	-768	-1	-1	-1	-1	4		0	0						Untertest3.avi	0	880	547	72	111				0	Content		-72	-111	2976887	2902041460
2994	09:21:23.951	00:00:02.993	179	-1024	-768	-1	-1	-1	-1	4	-1024	-768	-1	-1	-1	-1	4		0	0						Untertest3.avi	0	880	547	72	111				0	Content		-72	-111	2993512	2902058085
3010	09:21:23.967	00:00:03.010	180	-1024	-768	-1	-1	-1	-1	4	-1024	-768	-1	-1	-1	-1	4		0	0						Untertest3.avi	0	880	547	72	111				0	Content		-72	-111	3010137	2902074710
3027	09:21:23.984	00:00:03.026	181	-1024	-768	-1	-1	-1	-1	4	-1024	-768	-1	-1	-1	-1	4		0	0						Untertest3.avi	0	880	547	72	111				0	Content		-72	-111	3026760	2902091333
3043	09:21:24.000	00:00:03.043	182	-1024	-768	-1	-1	-1	-1	4	-1024	-768	-1	-1	-1	-1	4		0	0						Untertest3.avi	0	880	547	72	111				0	Content		-72	-111	3043385	2902107958
3061	09:21:24.018	00:00:03.060	183	-1024	-768	-1	-1	-1	-1	4	-1024	-768	-1	-1	-1	-1	4		0	0						Untertest3.avi	0	880	547	72	111				0	Content		-72	-111	3060582	2902125155
3078	09:21:24.035	00:00:03.077	184	-1024	-768	-1	-1	-1	-1	4	-1024	-768	-1	-1	-1	-1	4		0	0						Untertest3.avi	0	880	547	72	111				0	Content		-72	-111	3077955	2902142528
3095	09:21:24.052	00:00:03.095	185	-1024	-768	-1	-1	-1	-1	4	-1024	-768	-1	-1	-1	-1	4		0	0						Untertest3.avi	0	880	547	72	111				0	Content		-72	-111	3095218	2902159791
3110	09:21:24.067	00:00:03.110	186	-1024	-768	-1	-1	-1	-1	4	-1024	-768	-1	-1	-1	-1	4		0	0						Untertest3.avi	0	880	547	72	111				0	Content		-72	-111	3110135	2902174708
3127	09:21:24.084	00:00:03.126	187	-1024	-768	-1	-1	-1	-1	4	-1024	-768	-1	-1	-1	-1	4		0	0						Untertest3.avi	0	880	547	72	111				0	Content		-72	-111	3126761	2902191334
3144	09:21:24.101	00:00:03.143	188	-1024	-768	-1	-1	-1	-1	4	-1024	-768	-1	-1	-1	-1	4		0	0						Untertest3.avi	0	880	547	72	111				0	Content		-72	-111	3143508	2902208081
3160	09:21:24.117	00:00:03.160	189	-1024	-768	-1	-1	-1	-1	4	-1024	-768	-1	-1	-1	-1	4		0	0						Untertest3.avi	0	880	547	72	111				0	Content		-72	-111	3160132	2902224705
3177	09:21:24.134	00:00:03.176	190	-1024	-768	-1	-1	-1	-1	4	-1024	-768	-1	-1	-1	-1	4		0	0						Untertest3.avi	0	880	547	72	111				0	Content		-72	-111	3176756	2902241329
3193	09:21:24.150	00:00:03.193	191	-1024	-768	-1	-1	-1	-1	4	-1024	-768	-1	-1	-1	-1	4		0	0						Untertest3.avi	0	880	547	72	111				0	Content		-72	-111	3193379	2902257952
3210	09:21:24.167	00:00:03.210	192	-1024	-768	-1	-1	-1	-1	4	-1024	-768	-1	-1	-1	-1	4		0	0						Untertest3.avi	0	880	547	72	111				0	Content		-72	-111	3210449	2902275022
3228	09:21:24.185	00:00:03.227	193	-1024	-768	-1	-1	-1	-1	4	-1024	-768	-1	-1	-1	-1	4		0	0						Untertest3.avi	0	880	547	72	111				0	Content		-72	-111	3227824	2902292397
3245	09:21:24.202	00:00:03.245	194	-1024	-768	-1	-1	-1	-1	4	-1024	-768	-1	-1	-1	-1	4		0	0						Untertest3.avi	0	880	547	72	111				0	Content		-72	-111	3245074	2902309647
3260	09:21:24.217	00:00:03.260	195	-1024	-768	-1	-1	-1	-1	4	-1024	-768	-1	-1	-1	-1	4		0	0						Untertest3.avi	0	880	547	72	111				0	Content		-72	-111	3260004	2902324577
3277	09:21:24.234	00:00:03.276	196	-1024	-768	-1	-1	-1	-1	4	-1024	-768	-1	-1	-1	-1	4		0	0						Untertest3.avi	0	880	547	72	111				0	Content		-72	-111	3276639	2902341212
3293	09:21:24.250	00:00:03.293	197	-1024	-768	-1	-1	-1	-1	4	-1024	-768	-1	-1	-1	-1	4		0	0						Untertest3.avi	0	880	547	72	111				0	Content		-72	-111	3293195	2902357768
3310	09:21:24.267	00:00:03.309	198	-1024	-768	-1	-1	-1	-1	4	-1024	-768	-1	-1	-1	-1	4		0	0						Untertest3.avi	0	880	547	72	111				0	Content		-72	-111	3309818	2902374391
3326	09:21:24.283	00:00:03.326	199	-1024	-768	-1	-1	-1	-1	4	-1024	-768	-1	-1	-1	-1	4		0	0						Untertest3.avi	0	880	547	72	111				0	Content		-72	-111	3326452	2902391025
3343	09:21:24.300	00:00:03.343	200	-1024	-768	-1	-1	-1	-1	4	-1024	-768	-1	-1	-1	-1	4		0	0						Untertest3.avi	0	880	547	72	111				0	Content		-72	-111	3343066	2902407639
3360	09:21:24.317	00:00:03.360	201	-1024	-768	-1	-1	-1	-1	4	-1024	-768	-1	-1	-1	-1	4		0	0						Untertest3.avi	0	880	547	72	111				0	Content		-72	-111	3360256	2902424829
3378	09:21:24.335	00:00:03.377	202	-1024	-768	-1	-1	-1	-1	4	-1024	-768	-1	-1	-1	-1	4		0	0						Untertest3.avi	0	880	547	72	111				0	Content		-72	-111	3377627	2902442200
3395	09:21:24.352	00:00:03.394	203	-1024	-768	-1	-1	-1	-1	4	-1024	-768	-1	-1	-1	-1	4		0	0						Untertest3.avi	0	880	547	72	111				0	Content		-72	-111	3394876	2902459449
3410	09:21:24.367	00:00:03.409	204	-1024	-768	-1	-1	-1	-1	4	-1024	-768	-1	-1	-1	-1	4		0	0						Untertest3.avi	0	880	547	72	111				0	Content		-72	-111	3409679	2902474252
3426	09:21:24.383	00:00:03.426	205	-1024	-768	-1	-1	-1	-1	4	-1024	-768	-1	-1	-1	-1	4		0	0						Untertest3.avi	0	880	547	72	111				0	Content		-72	-111	3426445	2902491018
3443	09:21:24.400	00:00:03.443	206	-1024	-768	-1	-1	-1	-1	4	-1024	-768	-1	-1	-1	-1	4		0	0						Untertest3.avi	0	880	547	72	111				0	Content		-72	-111	3443049	2902507622
3460	09:21:24.417	00:00:03.459	207	-1024	-768	-1	-1	-1	-1	4	-1024	-768	-1	-1	-1	-1	4		0	0						Untertest3.avi	0	880	547	72	111				0	Content		-72	-111	3459670	2902524243
3476	09:21:24.433	00:00:03.476	208	-1024	-768	-1	-1	-1	-1	4	-1024	-768	-1	-1	-1	-1	4		0	0						Untertest3.avi	0	880	547	72	111				0	Content		-72	-111	3476292	2902540865
3493	09:21:24.450	00:00:03.492	209	-1024	-768	-1	-1	-1	-1	4	-1024	-768	-1	-1	-1	-1	4		0	0						Untertest3.avi	0	880	547	72	111				0	Content		-72	-111	3492914	2902557487
3510	09:21:24.467	00:00:03.510	210	-1024	-768	-1	-1	-1	-1	4	-1024	-768	-1	-1	-1	-1	4		0	0						Untertest3.avi	0	880	547	72	111				0	Content		-72	-111	3510107	2902574680
3527	09:21:24.484	00:00:03.527	211	-1024	-768	-1	-1	-1	-1	4	-1024	-768	-1	-1	-1	-1	4		0	0						Untertest3.avi	0	880	547	72	111				0	Content		-72	-111	3527479	2902592052
3543	09:21:24.500	00:00:03.543	212	-1024	-768	-1	-1	-1	-1	4	-1024	-768	-1	-1	-1	-1	4		0	0						Untertest3.avi	0	880	547	72	111				0	Content		-72	-111	3543145	2902607718
3560	09:21:24.517	00:00:03.559	213	-1024	-768	-1	-1	-1	-1	4	-1024	-768	-1	-1	-1	-1	4		0	0						Untertest3.avi	0	880	547	72	111				0	Content		-72	-111	3559710	2902624283
3576	09:21:24.533	00:00:03.576	214	-1024	-768	-1	-1	-1	-1	4	-1024	-768	-1	-1	-1	-1	4		0	0						Untertest3.avi	0	880	547	72	111				0	Content		-72	-111	3576377	2902640950
3593	09:21:24.550	00:00:03.592	215	941,2603	882,6919	0,5749719	0,6207794	432,1351	3,618422	0	674,9787	895,7855	0,4388139	0,6425658	438,172	3,56568	0	5	808	889						Untertest3.avi	0	880	547	72	111	797	779	333	0	Content		736	778	3592897	2902657470
3610	09:21:24.567	00:00:03.609	216	-1024	-768	-1	-1	-1	-1	4	-1024	-768	-1	-1	-1	-1	4	5	0	0						Untertest3.avi	0	880	547	72	111	797	779	333	0	Content		-72	-111	3609647	2902674220
3626	09:21:24.583	00:00:03.626	217	-1024	-768	-1	-1	-1	-1	4	-1024	-768	-1	-1	-1	-1	4	5	0	0						Untertest3.avi	0	880	547	72	111	797	779	333	0	Content		-72	-111	3626265	2902690838
3643	09:21:24.600	00:00:03.642	218	-1024	-768	-1	-1	-1	-1	4	-1024	-768	-1	-1	-1	-1	4	5	0	0						Untertest3.avi	0	880	547	72	111	797	779	333	0	Content		-72	-111	3642932	2902707505
3660	09:21:24.617	00:00:03.659	219	1001,821	892,7598	0,5773148	0,6185261	430,6935	3,524816	0	727,3054	896,8479	0,4408776	0,63986	436,3547	3,564676	0	5	865	895						Untertest3.avi	0	880	547	72	111	797	779	333	0	Content		793	784	3659514	2902724087
3676	09:21:24.633	00:00:03.676	220	991,4166	887,5054	0,5781499	0,6184742	430,2454	3,512635	0	744,7987	895,1176	0,441514	0,6390739	436,0572	3,572823	0	5	868	891						Untertest3.avi	0	880	547	72	111	797	779	333	0	Content		796	780	3676264	2902740837
3693	09:21:24.650	00:00:03.692	221	994,661	882,0642	0,5787981	0,6183075	430,2725	3,561639	0	730,8551	897,4119	0,4421518	0,6381797	435,8757	3,549352	0	5	863	890						Untertest3.avi	0	880	547	72	111	797	779	333	0	Content		791	779	3692886	2902757459
3710	09:21:24.667	00:00:03.709	222	1017,841	894,2001	0,5795221	0,6182793	429,9946	3,495811	0	743,56	877,6478	0,442757	0,6373498	435,7071	3,549999	0	5	881	886						Untertest3.avi	0	880	547	72	111	797	779	333	0	Content		809	775	3709511	2902774084
3726	09:21:24.683	00:00:03.726	223	1007,877	889,2984	0,5800435	0,6180866	430,0013	3,469566	0	715,3468	878,9119	0,4430781	0,6365867	436,6696	3,515773	0	5	862	884						Untertest3.avi	0	880	547	72	111	797	779	333	0	Content		790	773	3726133	2902790706
3743	09:21:24.700	00:00:03.742	224	984,9021	887,9183	0,5804687	0,6179861	429,9174	3,49301	0	747,127	891,085	0,4437762	0,6358028	435,7884	3,507604	0	5	866	890						Untertest3.avi	0	880	547	72	111	797	779	333	0	Content		794	779	3742884	2902807457
3760	09:21:24.717	00:00:03.759	225	1001,406	880,2936	0,5808482	0,6180398	430,3234	3,512352	0	741,3937	887,1012	0,4441703	0,6353182	435,6349	3,475775	0	5	871	884						Untertest3.avi	0	880	547	72	111	797	779	333	0	Content		799	773	3759507	2902824080
3776	09:21:24.733	00:00:03.776	226	1017,892	890,209	0,5811877	0,6176068	430,2078	3,47333	0	750,6904	905,56	0,444376	0,6345993	436,4938	3,568542	0	5	884	898						Untertest3.avi	0	880	547	72	111	797	779	333	0	Content		812	787	3776134	2902840707
3793	09:21:24.750	00:00:03.792	227	1006,153	882,7319	0,5813882	0,6172746	430,1303	3,457706	0	726,856	887,7314	0,4445694	0,6340258	436,5108	3,494781	0	5	867	885						Untertest3.avi	0	880	547	72	111	797	779	333	0	Content		795	774	3792759	2902857332
3810	09:21:24.767	00:00:03.809	228	1038,525	916,9796	0,585368	0,6165907	441,9695	3,4768	0	750,4117	871,1158	0,4447239	0,6341547	436,5109	3,422568	0	5	894	894						Untertest3.avi	0	880	547	72	111	797	779	333	0	Content		822	783	3809507	2902874080
3826	09:21:24.783	00:00:03.826	229	1053,071	911,7834	0,5856324	0,6163662	441,9695	3,500931	0	766,8824	887,9784	0,4451185	0,6336924	436,5109	3,398308	0	5	910	900						Untertest3.avi	0	880	547	72	111	797	779	333	0	Content		838	789	3826129	2902890702
3843	09:21:24.800	00:00:03.842	230	1043,069	906,514	0,5858017	0,6159596	441,9695	3,456537	0	742,6994	888,3252	0,4453541	0,6329119	436,6398	3,418298	0	5	893	897						Untertest3.avi	0	880	547	72	111	797	779	333	0	Content		821	786	3842752	2902907325
3859	09:21:24.816	00:00:03.859	231	1038,781	914,0265	0,5861968	0,6158225	441,9695	3,474209	0	724,61	883,3607	0,4457355	0,6326687	435,9585	3,431464	0	5	882	899						Untertest3.avi	0	880	547	72	111	797	779	333	0	Content		810	788	3859386	2902923959
3876	09:21:24.833	00:00:03.875	232	1104,899	886,9622	0,587058	0,6160914	441,9695	3,44098	0	742,8878	881,3263	0,4466987	0,6330653	435,9585	3,510507	0	5	924	884						Untertest3.avi	0	880	547	72	111	797	779	333	0	Content		852	773	3875999	2902940572
3893	09:21:24.850	00:00:03.892	233	1024,824	919,2295	0,5875793	0,6159344	441,9695	3,514832	0	730,9373	876,1348	0,4476001	0,6326382	436,5995	3,46569	0	5	878	898						Untertest3.avi	0	880	547	72	111	797	779	333	0	Content		806	787	3892744	2902957317
3909	09:21:24.866	00:00:03.909	234	905,9474	967,6661	0,5900658	0,6172091	441,9597	3,573766	0	570,5528	956,8561	0,4499424	0,6340003	436,5996	3,543836	0	5	738	962						Untertest3.avi	0	880	547	72	111	797	779	333	0	Content		666	851	3909378	2902973951
3926	09:21:24.883	00:00:03.925	235	-1024	-768	-1	-1	-1	-1	4	-1024	-768	-1	-1	-1	-1	4		0	0						Untertest3.avi	0	880	547	72	111				0	Content		-72	-111	3925991	2902990564
3943	09:21:24.900	00:00:03.942	236	-1024	-768	-1	-1	-1	-1	4	-1024	-768	-1	-1	-1	-1	4		0	0						Untertest3.avi	0	880	547	72	111				0	Content		-72	-111	3942737	2903007310
3959	09:21:24.916	00:00:03.959	237	-1024	-768	-1	-1	-1	-1	4	-1024	-768	-1	-1	-1	-1	4		0	0						Untertest3.avi	0	880	547	72	111				0	Content		-72	-111	3959372	2903023945
3976	09:21:24.933	00:00:03.976	238	-1024	-768	-1	-1	-1	-1	4	-1024	-768	-1	-1	-1	-1	4		0	0						Untertest3.avi	0	880	547	72	111				0	Content		-72	-111	3976234	2903040807
3993	09:21:24.950	00:00:03.992	239	-1024	-768	-1	-1	-1	-1	4	-1024	-768	-1	-1	-1	-1	4		0	0						Untertest3.avi	0	880	547	72	111				0	Content		-72	-111	3992794	2903057367
4009	09:21:24.966	00:00:04.009	240	-1024	-768	-1	-1	-1	-1	4	-1024	-768	-1	-1	-1	-1	4		0	0						Untertest3.avi	0	880	547	72	111				0	Content		-72	-111	4009461	2903074034
4026	09:21:24.983	00:00:04.026	241	-1024	-768	-1	-1	-1	-1	4	-1024	-768	-1	-1	-1	-1	4		0	0						Untertest3.avi	0	880	547	72	111				0	Content		-72	-111	4026086	2903090659
4043	09:21:25.000	00:00:04.042	242	-1024	-768	-1	-1	-1	-1	4	-1024	-768	-1	-1	-1	-1	4		0	0						Untertest3.avi	0	880	547	72	111				0	Content		-72	-111	4042753	2903107326
4059	09:21:25.016	00:00:04.059	243	-1024	-768	-1	-1	-1	-1	4	-1024	-768	-1	-1	-1	-1	4		0	0						Untertest3.avi	0	880	547	72	111				0	Content		-72	-111	4059363	2903123936
4076	09:21:25.033	00:00:04.076	244	-1024	-768	-1	-1	-1	-1	4	-1024	-768	-1	-1	-1	-1	4		0	0						Untertest3.avi	0	880	547	72	111				0	Content		-72	-111	4076029	2903140602
4093	09:21:25.050	00:00:04.092	245	-1024	-768	-1	-1	-1	-1	4	-1024	-768	-1	-1	-1	-1	4		0	0						Untertest3.avi	0	880	547	72	111				0	Content		-72	-111	4092700	2903157273
4109	09:21:25.066	00:00:04.109	246	-1024	-768	-1	-1	-1	-1	4	-1024	-768	-1	-1	-1	-1	4		0	0						Untertest3.avi	0	880	547	72	111				0	Content		-72	-111	4109366	2903173939
4126	09:21:25.083	00:00:04.125	247	-1024	-768	-1	-1	-1	-1	4	-1024	-768	-1	-1	-1	-1	4		0	0						Untertest3.avi	0	880	547	72	111				0	Content		-72	-111	4125969	2903190542
4143	09:21:25.100	00:00:04.142	248	-1024	-768	-1	-1	-1	-1	4	-1024	-768	-1	-1	-1	-1	4		0	0						Untertest3.avi	0	880	547	72	111				0	Content		-72	-111	4142592	2903207165
4159	09:21:25.116	00:00:04.159	249	-1024	-768	-1	-1	-1	-1	4	-1024	-768	-1	-1	-1	-1	4		0	0						Untertest3.avi	0	880	547	72	111				0	Content		-72	-111	4159210	2903223783
4176	09:21:25.133	00:00:04.176	250	-1024	-768	-1	-1	-1	-1	4	-1024	-768	-1	-1	-1	-1	4		0	0						Untertest3.avi	0	880	547	72	111				0	Content		-72	-111	4176402	2903240975
4193	09:21:25.150	00:00:04.193	251	-1024	-768	-1	-1	-1	-1	4	-1024	-768	-1	-1	-1	-1	4		0	0						Untertest3.avi	0	880	547	72	111				0	Content		-72	-111	4193027	2903257600
4210	09:21:25.167	00:00:04.209	252	-1024	-768	-1	-1	-1	-1	4	-1024	-768	-1	-1	-1	-1	4		0	0						Untertest3.avi	0	880	547	72	111				0	Content		-72	-111	4209646	2903274219
4226	09:21:25.183	00:00:04.225	253	-1024	-768	-1	-1	-1	-1	4	-1024	-768	-1	-1	-1	-1	4		0	0						Untertest3.avi	0	880	547	72	111				0	Content		-72	-111	4225826	2903290399
4243	09:21:25.200	00:00:04.242	254	-1024	-768	-1	-1	-1	-1	4	-1024	-768	-1	-1	-1	-1	4		0	0						Untertest3.avi	0	880	547	72	111				0	Content		-72	-111	4242510	2903307083
4259	09:21:25.216	00:00:04.259	255	-1024	-768	-1	-1	-1	-1	4	-1024	-768	-1	-1	-1	-1	4		0	0						Untertest3.avi	0	880	547	72	111				0	Content		-72	-111	4259177	2903323750
4276	09:21:25.233	00:00:04.275	256	-1024	-768	-1	-1	-1	-1	4	-1024	-768	-1	-1	-1	-1	4		0	0						Untertest3.avi	0	880	547	72	111				0	Content		-72	-111	4275818	2903340391
4293	09:21:25.250	00:00:04.292	257	-1024	-768	-1	-1	-1	-1	4	-1024	-768	-1	-1	-1	-1	4		0	0						Untertest3.avi	0	880	547	72	111				0	Content		-72	-111	4292555	2903357128
4309	09:21:25.266	00:00:04.309	258	-1024	-768	-1	-1	-1	-1	4	-1024	-768	-1	-1	-1	-1	4		0	0						Untertest3.avi	0	880	547	72	111				0	Content		-72	-111	4309064	2903373637
4326	09:21:25.283	00:00:04.325	259	-1024	-768	-1	-1	-1	-1	4	-1024	-768	-1	-1	-1	-1	4		0	0						Untertest3.avi	0	880	547	72	111				0	Content		-72	-111	4325736	2903390309
4342	09:21:25.299	00:00:04.342	260	-1024	-768	-1	-1	-1	-1	4	-1024	-768	-1	-1	-1	-1	4		0	0						Untertest3.avi	0	880	547	72	111				0	Content		-72	-111	4342435	2903407008
4359	09:21:25.316	00:00:04.359	261	-1024	-768	-1	-1	-1	-1	4	-1024	-768	-1	-1	-1	-1	4		0	0						Untertest3.avi	0	880	547	72	111				0	Content		-72	-111	4359059	2903423632
4376	09:21:25.333	00:00:04.375	262	-1024	-768	-1	-1	-1	-1	4	-1024	-768	-1	-1	-1	-1	4		0	0						Untertest3.avi	0	880	547	72	111				0	Content		-72	-111	4375676	2903440249
4392	09:21:25.349	00:00:04.392	263	-1024	-768	-1	-1	-1	-1	4	-1024	-768	-1	-1	-1	-1	4		0	0						Untertest3.avi	0	880	547	72	111				0	Content		-72	-111	4392343	2903456916
4409	09:21:25.366	00:00:04.409	264	-1024	-768	-1	-1	-1	-1	4	-1024	-768	-1	-1	-1	-1	4		0	0						Untertest3.avi	0	880	547	72	111				0	Content		-72	-111	4409054	2903473627
4426	09:21:25.383	00:00:04.425	265	-1024	-768	-1	-1	-1	-1	4	-1024	-768	-1	-1	-1	-1	4		0	0						Untertest3.avi	0	880	547	72	111				0	Content		-72	-111	4425670	2903490243
4442	09:21:25.399	00:00:04.442	266	-1024	-768	-1	-1	-1	-1	4	-1024	-768	-1	-1	-1	-1	4		0	0						Untertest3.avi	0	880	547	72	111				0	Content		-72	-111	4442337	2903506910
4459	09:21:25.416	00:00:04.458	267	-1024	-768	-1	-1	-1	-1	4	-1024	-768	-1	-1	-1	-1	4		0	0						Untertest3.avi	0	880	547	72	111				0	Content		-72	-111	4458934	2903523507
4476	09:21:25.433	00:00:04.475	268	-1024	-768	-1	-1	-1	-1	4	-1024	-768	-1	-1	-1	-1	4		0	0						Untertest3.avi	0	880	547	72	111				0	Content		-72	-111	4475601	2903540174
4492	09:21:25.449	00:00:04.492	269	-1024	-768	-1	-1	-1	-1	4	-1024	-768	-1	-1	-1	-1	4		0	0						Untertest3.avi	0	880	547	72	111				0	Content		-72	-111	4492292	2903556865
4509	09:21:25.466	00:00:04.509	270	-1024	-768	-1	-1	-1	-1	4	-1024	-768	-1	-1	-1	-1	4		0	0						Untertest3.avi	0	880	547	72	111				0	Content		-72	-111	4509413	2903573986
4526	09:21:25.483	00:00:04.525	271	-1024	-768	-1	-1	-1	-1	4	-1024	-768	-1	-1	-1	-1	4		0	0						Untertest3.avi	0	880	547	72	111				0	Content		-72	-111	4525535	2903590108
4542	09:21:25.499	00:00:04.542	272	-1024	-768	-1	-1	-1	-1	4	-1024	-768	-1	-1	-1	-1	4		0	0						Untertest3.avi	0	880	547	72	111				0	Content		-72	-111	4542159	2903606732
4559	09:21:25.516	00:00:04.558	273	-1024	-768	-1	-1	-1	-1	4	-1024	-768	-1	-1	-1	-1	4		0	0						Untertest3.avi	0	880	547	72	111				0	Content		-72	-111	4558908	2903623481
4576	09:21:25.533	00:00:04.575	274	-1024	-768	-1	-1	-1	-1	4	-1024	-768	-1	-1	-1	-1	4		0	0						Untertest3.avi	0	880	547	72	111				0	Content		-72	-111	4575654	2903640227
4592	09:21:25.549	00:00:04.592	275	-1024	-768	-1	-1	-1	-1	4	-1024	-768	-1	-1	-1	-1	4		0	0						Untertest3.avi	0	880	547	72	111				0	Content		-72	-111	4592152	2903656725
4609	09:21:25.566	00:00:04.608	276	-1024	-768	-1	-1	-1	-1	4	-1024	-768	-1	-1	-1	-1	4		0	0						Untertest3.avi	0	880	547	72	111				0	Content		-72	-111	4608898	2903673471
4626	09:21:25.583	00:00:04.625	277	-1024	-768	-1	-1	-1	-1	4	-1024	-768	-1	-1	-1	-1	4		0	0						Untertest3.avi	0	880	547	72	111				0	Content		-72	-111	4625516	2903690089
4643	09:21:25.600	00:00:04.642	278	-1024	-768	-1	-1	-1	-1	4	-1024	-768	-1	-1	-1	-1	4		0	0						Untertest3.avi	0	880	547	72	111				0	Content		-72	-111	4642586	2903707159
4660	09:21:25.617	00:00:04.659	279	-1024	-768	-1	-1	-1	-1	4	-1024	-768	-1	-1	-1	-1	4		0	0						Untertest3.avi	0	880	547	72	111				0	Content		-72	-111	4659960	2903724533
4677	09:21:25.634	00:00:04.677	280	-1024	-768	-1	-1	-1	-1	4	-1024	-768	-1	-1	-1	-1	4		0	0						Untertest3.avi	0	880	547	72	111				0	Content		-72	-111	4677334	2903741907
4692	09:21:25.649	00:00:04.692	281	-1024	-768	-1	-1	-1	-1	4	-1024	-768	-1	-1	-1	-1	4		0	0						Untertest3.avi	0	880	547	72	111				0	Content		-72	-111	4692134	2903756707
4709	09:21:25.666	00:00:04.708	282	-1024	-768	-1	-1	-1	-1	4	-1024	-768	-1	-1	-1	-1	4		0	0						Untertest3.avi	0	880	547	72	111				0	Content		-72	-111	4708760	2903773333
4726	09:21:25.683	00:00:04.725	283	-1024	-768	-1	-1	-1	-1	4	-1024	-768	-1	-1	-1	-1	4		0	0						Untertest3.avi	0	880	547	72	111				0	Content		-72	-111	4725507	2903790080
4742	09:21:25.699	00:00:04.742	284	-1024	-768	-1	-1	-1	-1	4	-1024	-768	-1	-1	-1	-1	4		0	0						Untertest3.avi	0	880	547	72	111				0	Content		-72	-111	4742131	2903806704
4759	09:21:25.716	00:00:04.758	285	-1024	-768	-1	-1	-1	-1	4	-1024	-768	-1	-1	-1	-1	4		0	0						Untertest3.avi	0	880	547	72	111				0	Content		-72	-111	4758754	2903823327
4775	09:21:25.732	00:00:04.775	286	-1024	-768	-1	-1	-1	-1	4	-1024	-768	-1	-1	-1	-1	4		0	0						Untertest3.avi	0	880	547	72	111				0	Content		-72	-111	4775375	2903839948
4793	09:21:25.750	00:00:04.792	287	-1024	-768	-1	-1	-1	-1	4	-1024	-768	-1	-1	-1	-1	4		0	0						Untertest3.avi	0	880	547	72	111				0	Content		-72	-111	4792568	2903857141
4810	09:21:25.767	00:00:04.809	288	-1024	-768	-1	-1	-1	-1	4	-1024	-768	-1	-1	-1	-1	4		0	0						Untertest3.avi	0	880	547	72	111				0	Content		-72	-111	4809938	2903874511
4827	09:21:25.784	00:00:04.827	289	-1024	-768	-1	-1	-1	-1	4	-1024	-768	-1	-1	-1	-1	4		0	0						Untertest3.avi	0	880	547	72	111				0	Content		-72	-111	4827232	2903891805
4842	09:21:25.799	00:00:04.841	290	-1024	-768	-1	-1	-1	-1	4	-1024	-768	-1	-1	-1	-1	4		0	0						Untertest3.avi	0	880	547	72	111				0	Content		-72	-111	4841993	2903906566
4859	09:21:25.816	00:00:04.858	291	-1024	-768	-1	-1	-1	-1	4	-1024	-768	-1	-1	-1	-1	4		0	0						Untertest3.avi	0	880	547	72	111				0	Content		-72	-111	4858739	2903923312
4875	09:21:25.832	00:00:04.875	292	-1024	-768	-1	-1	-1	-1	4	-1024	-768	-1	-1	-1	-1	4		0	0						Untertest3.avi	0	880	547	72	111				0	Content		-72	-111	4875359	2903939932
4892	09:21:25.849	00:00:04.892	293	-1024	-768	-1	-1	-1	-1	4	-1024	-768	-1	-1	-1	-1	4		0	0						Untertest3.avi	0	880	547	72	111				0	Content		-72	-111	4892099	2903956672
4909	09:21:25.866	00:00:04.908	294	-1024	-768	-1	-1	-1	-1	4	-1024	-768	-1	-1	-1	-1	4		0	0						Untertest3.avi	0	880	547	72	111				0	Content		-72	-111	4908728	2903973301
4925	09:21:25.882	00:00:04.925	295	-1024	-768	-1	-1	-1	-1	4	-1024	-768	-1	-1	-1	-1	4		0	0						Untertest3.avi	0	880	547	72	111				0	Content		-72	-111	4925395	2903989968
4942	09:21:25.899	00:00:04.941	296	1008,843	915,3796	0,57961	0,6138812	432,3353	3,540891	0	752,5031	903,3407	0,4436638	0,6308489	438,9908	3,538671	0	6	881	909						Untertest3.avi	0	880	547	72	111	819	794	233	0	Content		809	798	4941979	2904006552
4959	09:21:25.916	00:00:04.958	297	1009,986	903,5692	0,5797336	0,6145967	432,2007	3,51362	0	763,0545	908,8456	0,4438031	0,630778	439,0019	3,546047	0	6	887	906						Untertest3.avi	0	880	547	72	111	819	794	233	0	Content		815	795	4958602	2904023175
4975	09:21:25.932	00:00:04.975	298	1002,477	900,1315	0,5795398	0,6143012	432,2184	3,487418	0	779,3416	899,5069	0,4437867	0,6306095	438,653	3,521007	0	6	891	900						Untertest3.avi	0	880	547	72	111	819	794	233	0	Content		819	789	4975224	2904039797
4992	09:21:25.949	00:00:04.991	299	1012,022	903,6985	0,5793155	0,6139095	431,8882	3,424074	0	789,9181	898,5126	0,4436356	0,6300964	438,647	3,511406	0	6	901	901						Untertest3.avi	0	880	547	72	111	819	794	233	0	Content		829	790	4991972	2904056545
5009	09:21:25.966	00:00:05.008	300	1029,957	894,1541	0,5792259	0,6137909	432,0809	3,397478	0	762,938	902,5568	0,4432008	0,6292554	438,6681	3,486199	0	6	896	898						Untertest3.avi	0	880	547	72	111	819	794	233	0	Content		824	787	5008596	2904073169
5025	09:21:25.982	00:00:05.025	301	1001,161	911,5416	0,5786381	0,6123235	432,0809	3,401134	0	761,7222	897,9508	0,4427043	0,6287531	438,3154	3,383093	0	6	881	905						Untertest3.avi	0	880	547	72	111	819	794	233	0	Content		809	794	5025219	2904089792
5042	09:21:25.999	00:00:05.041	302	1047,199	903,5635	0,5785929	0,6119507	432,0809	3,287033	0	749,2171	916,2918	0,442334	0,6276977	438,2416	3,32734	0	6	898	910						Untertest3.avi	0	880	547	72	111	819	794	233	0	Content		826	799	5041845	2904106418
5059	09:21:26.016	00:00:05.058	303	959,312	919,167	0,5779223	0,6108934	432,0809	3,401272	0	769,0903	912,6511	0,4420279	0,6268395	438,5927	3,295187	0	6	864	916						Untertest3.avi	0	880	547	72	111	819	794	233	0	Content		792	805	5058592	2904123165
5075	09:21:26.032	00:00:05.075	304	1043,584	910,4132	0,5778841	0,6101262	432,0809	3,203544	0	757,2075	917,0826	0,4419021	0,6255284	438,5927	3,333085	0	6	900	914						Untertest3.avi	0	880	547	72	111	819	794	233	0	Content		828	803	5075215	2904139788
5092	09:21:26.049	00:00:05.091	305	973,0602	909,8934	0,5773651	0,6090788	432,0809	3,240411	0	765,215	902,5316	0,4415194	0,6248379	438,5328	3,231693	0	6	869	906						Untertest3.avi	0	880	547	72	111	819	794	233	0	Content		797	795	5091840	2904156413
5108	09:21:26.065	00:00:05.108	306	1020,313	927,1694	0,5772228	0,60819	432,0809	3,231891	0	749,5097	879,3441	0,4392897	0,6242201	444,8775	3,284842	0	6	885	903						Untertest3.avi	0	880	547	72	111	819	794	233	0	Content		813	792	5108463	2904173036
5125	09:21:26.082	00:00:05.125	307	1002,999	931,1856	0,5768505	0,6072238	432,0809	3,286259	0	738,4423	899,9383	0,4409066	0,6230069	438,2518	3,29947	0	6	871	916						Untertest3.avi	0	880	547	72	111	819	794	233	0	Content		799	805	5125086	2904189659
5142	09:21:26.099	00:00:05.141	308	1024,174	893,4901	0,5766911	0,6069619	431,9773	3,251577	0	765,0487	910,6549	0,4407574	0,6222386	438,5917	3,32656	0	6	895	902						Untertest3.avi	0	880	547	72	111	819	794	233	0	Content		823	791	5141839	2904206412
5159	09:21:26.116	00:00:05.158	309	1117,886	893,8173	0,5749938	0,6054543	431,9773	3,162856	0	840,613	861,5224	0,4393624	0,6209921	439,1098	3,332177	0	6	979	878						Untertest3.avi	0	880	547	72	111	819	794	233	0	Content		907	767	5158707	2904223280
5175	09:21:26.132	00:00:05.175	310	-1024	-768	-1	-1	-1	-1	4	941,7088	873,1027	0,4382083	0,6199217	439,2857	3,343293	0	7	942	873						Untertest3.avi	0	880	547	72	111	1029	745	133	0	Content		870	762	5175079	2904239652
5192	09:21:26.149	00:00:05.191	311	1218,254	879,8186	0,5735052	0,604408	431,9773	3,237321	0	984,4565	862,1038	0,437913	0,6197242	439,7905	3,248552	0	7	1101	871						Untertest3.avi	0	880	547	72	111	1029	745	133	0	Content		1029	760	5191702	2904256275
5208	09:21:26.165	00:00:05.208	312	1230,338	862,678	0,5737472	0,6046165	433,0422	3,220907	0	970,5922	855,1945	0,437654	0,6195194	439,2747	3,211016	0	7	1100	859						Untertest3.avi	0	880	547	72	111	1029	745	133	0	Content		1028	748	5208449	2904273022
5225	09:21:26.182	00:00:05.225	313	1219,979	872,5573	0,5736701	0,6040039	433,5936	3,276762	0	993,0761	839,5373	0,4375012	0,6196525	439,3843	3,133597	0	7	1107	856						Untertest3.avi	0	880	547	72	111	1029	745	133	0	Content		1035	745	5225076	2904289649
5242	09:21:26.199	00:00:05.241	314	1224,242	862,88	0,573405	0,6043223	433,1081	3,147903	0	973,5784	845,1264	0,4373507	0,6195749	439,6359	3,219852	0	7	1099	854						Untertest3.avi	0	880	547	72	111	1029	745	133	0	Content		1027	743	5241696	2904306269
5258	09:21:26.215	00:00:05.258	315	1236,079	858,9897	0,573395	0,6043929	433,191	3,235118	0	972,1038	825,2807	0,437333	0,6199028	439,26	3,191058	0	7	1104	842						Untertest3.avi	0	880	547	72	111	1029	745	133	0	Content		1032	731	5258320	2904322893
5275	09:21:26.232	00:00:05.275	316	1251,283	863,6157	0,573538	0,6046299	433,0002	3,18778	0	982,9653	846,412	0,4374174	0,6201023	439,6602	3,182433	0	7	1117	855						Untertest3.avi	0	880	547	72	111	1029	745	133	0	Content		1045	744	5275068	2904339641
5292	09:21:26.249	00:00:05.291	317	-1024	-768	-1	-1	-1	-1	4	973,32	861,5104	0,437594	0,6201914	439,6102	3,183523	0	7	973	862						Untertest3.avi	0	880	547	72	111	1029	745	133	0	Content		901	751	5291693	2904356266
5308	09:21:26.265	00:00:05.308	318	1256,141	849,5376	0,573913	0,6047255	433,2699	3,185771	0	962,7802	849,5536	0,4378418	0,6203439	439,7194	3,227998	0	8	1109	850						Untertest3.avi	0	880	547	72	111	1163	698	167	0	Content		1037	739	5308315	2904372888
5325	09:21:26.282	00:00:05.324	319	1334,053	809,2532	0,573967	0,6046821	433,0284	3,149817	0	1062,932	806,3128	0,4378749	0,6200661	439,8551	3,089402	0	8	1198	808						Untertest3.avi	0	880	547	72	111	1163	698	167	0	Content		1126	697	5324940	2904389513
5342	09:21:26.299	00:00:05.341	320	1412,73	809,7065	0,5741041	0,6047009	433,3499	3,195837	0	1081,395	809,699	0,4379304	0,6199785	439,7973	3,19646	0	8	1247	810						Untertest3.avi	0	880	547	72	111	1163	698	167	0	Content		1175	699	5341685	2904406258
5358	09:21:26.315	00:00:05.358	321	1489,162	831,7297	0,5745926	0,6044372	433,9053	3,117645	0	1073,28	810,1489	0,4382115	0,6199931	439,3544	3,1085	0	8	1281	821						Untertest3.avi	0	880	547	72	111	1163	698	167	0	Content		1209	710	5358311	2904422884
5375	09:21:26.332	00:00:05.374	322	1409,858	807,2277	0,5750921	0,6050018	433,9914	3,197833	0	1081,768	816,0379	0,4387366	0,620348	439,708	3,185737	0	8	1246	812						Untertest3.avi	0	880	547	72	111	1163	698	167	0	Content		1174	701	5374934	2904439507
5392	09:21:26.349	00:00:05.391	323	1226,18	827,7244	0,5684097	0,6048123	413,9008	3,015162	0	1119,675	808,8441	0,4392554	0,6205819	439,4523	3,221396	0	8	1173	818						Untertest3.avi	0	880	547	72	111	1163	698	167	0	Content		1101	707	5391557	2904456130
5408	09:21:26.365	00:00:05.408	324	1253,128	830,7473	0,5689274	0,6051058	413,9008	3,061676	0	1088,13	786,4639	0,4397752	0,6210498	438,6882	3,249746	0	8	1171	809						Untertest3.avi	0	880	547	72	111	1163	698	167	0	Content		1099	698	5408305	2904472878
5425	09:21:26.382	00:00:05.424	325	1385,177	818,8723	0,5757688	0,6052406	431,8974	3,180393	0	1085,389	780,6705	0,4399894	0,6213987	439,0727	3,3377	0	8	1235	800						Untertest3.avi	0	880	547	72	111	1163	698	167	0	Content		1163	689	5424929	2904489502
5442	09:21:26.399	00:00:05.441	326	1355,834	793,4551	0,5829868	0,6064929	408,9533	2,99031	0	1077,406	782,1372	0,440408	0,6212545	439,4867	3,315891	0	8	1217	788						Untertest3.avi	0	880	547	72	111	1163	698	167	0	Content		1145	677	5441553	2904506126
5458	09:21:26.415	00:00:05.458	327	1408,327	805,3247	0,5769872	0,6058553	433,0685	3,284682	0	1066,89	792,3806	0,4406573	0,6210203	438,7757	3,356458	0	8	1238	799						Untertest3.avi	0	880	547	72	111	1163	698	167	0	Content		1166	688	5458300	2904522873
5475	09:21:26.432	00:00:05.474	328	1432,073	794,8816	0,5773724	0,6055709	433,1284	3,333363	0	1091,701	797,7533	0,4408779	0,6206518	438,8664	3,352786	0	9	1262	796						Untertest3.avi	0	880	547	72	111	1211	681	266	0	Content		1190	685	5474924	2904539497
5492	09:21:26.449	00:00:05.491	329	1448,904	793,8406	0,5775212	0,6053217	433,0936	3,336997	0	1065,864	784,0034	0,4409574	0,6204	438,8483	3,385658	0	9	1257	789						Untertest3.avi	0	880	547	72	111	1211	681	266	0	Content		1185	678	5491548	2904556121
5508	09:21:26.465	00:00:05.508	330	1467,733	795,0442	0,5775218	0,6053826	433,3722	3,334807	0	1093,245	762,283	0,441024	0,620171	438,9066	3,370713	0	9	1280	779						Untertest3.avi	0	880	547	72	111	1211	681	266	0	Content		1208	668	5508171	2904572744
5525	09:21:26.482	00:00:05.524	331	1419,585	804,1393	0,5762419	0,6045607	429,7383	3,357948	0	1095,497	784,3039	0,4409198	0,6196218	439,2931	3,37732	0	9	1258	794						Untertest3.avi	0	880	547	72	111	1211	681	266	0	Content		1186	683	5524794	2904589367
5542	09:21:26.499	00:00:05.541	332	1453,178	807,9403	0,577629	0,6044295	434,3852	3,35294	0	1112,479	796,1486	0,4407281	0,619423	439,0749	3,354695	0	9	1283	802						Untertest3.avi	0	880	547	72	111	1211	681	266	0	Content		1211	691	5541543	2904606116
5558	09:21:26.515	00:00:05.558	333	1449,685	812,0178	0,5756152	0,6045161	428,7899	3,297272	0	1123,247	795,4248	0,4406043	0,6194407	438,8841	3,408688	0	9	1286	804						Untertest3.avi	0	880	547	72	111	1211	681	266	0	Content		1214	693	5558168	2904622741
5575	09:21:26.532	00:00:05.574	334	1461,663	814,3918	0,5747503	0,6046636	426,3923	3,295592	0	1117,39	787,0427	0,4405306	0,619482	439,0352	3,351017	0	9	1290	801						Untertest3.avi	0	880	547	72	111	1211	681	266	0	Content		1218	690	5574790	2904639363
5591	09:21:26.548	00:00:05.591	335	1423,63	792,4897	0,5719109	0,6051022	417,9339	3,305104	0	1136,196	802,5881	0,4404696	0,6195974	439,0826	3,378725	0	9	1280	798						Untertest3.avi	0	880	547	72	111	1211	681	266	0	Content		1208	687	5591416	2904655989
5608	09:21:26.565	00:00:05.608	336	1428,576	806,5816	0,5746343	0,605393	425,5755	3,352584	0	1137,846	803,696	0,4405954	0,6199044	438,8163	3,380372	0	9	1283	805						Untertest3.avi	0	880	547	72	111	1211	681	266	0	Content		1211	694	5608164	2904672737
5625	09:21:26.582	00:00:05.624	337	1440,696	813,9673	0,5735169	0,6060971	421,5634	3,216371	0	1138,222	781,2079	0,4407231	0,6205507	438,774	3,3584	0	9	1289	798						Untertest3.avi	0	880	547	72	111	1211	681	266	0	Content		1217	687	5624788	2904689361
5641	09:21:26.598	00:00:05.641	338	1451,7	798,2188	0,5736632	0,6068979	421,1164	3,277317	0	1169,088	784,6046	0,4409552	0,6212581	438,4669	3,382007	0	9	1310	791						Untertest3.avi	0	880	547	72	111	1211	681	266	0	Content		1238	680	5641409	2904705982
5658	09:21:26.615	00:00:05.658	339	1446,379	800,817	0,5739771	0,6076164	421,3131	3,302258	0	1149,611	772,7112	0,4410177	0,6220066	438,8421	3,443616	0	9	1298	787						Untertest3.avi	0	880	547	72	111	1211	681	266	0	Content		1226	676	5658161	2904722734
5675	09:21:26.632	00:00:05.674	340	1421,618	786,2057	0,5702994	0,6086338	409,6134	3,185822	0	1173,102	783,1508	0,4411148	0,6225763	438,5585	3,400432	0	9	1297	785						Untertest3.avi	0	880	547	72	111	1211	681	266	0	Content		1225	674	5674784	2904739357
5692	09:21:26.649	00:00:05.691	341	1465,544	794,5868	0,5728055	0,6089367	416,5283	3,309433	0	1172,245	769,769	0,4411612	0,6228295	438,4389	3,340136	0	9	1319	782						Untertest3.avi	0	880	547	72	111	1211	681	266	0	Content		1247	671	5691650	2904756223
5708	09:21:26.665	00:00:05.708	342	-1024	-768	-1	-1	-1	-1	4	1155,93	783,9757	0,4481572	0,6228673	416,9506	3,177195	0	9	1156	784						Untertest3.avi	0	880	547	72	111	1211	681	266	0	Content		1084	673	5708274	2904772847
5725	09:21:26.682	00:00:05.725	343	-1024	-768	-1	-1	-1	-1	4	1142,13	787,0524	0,448092	0,6227147	416,9506	3,183548	0	9	1142	787						Untertest3.avi	0	880	547	72	111	1211	681	266	0	Content		1070	676	5725021	2904789594
5741	09:21:26.698	00:00:05.741	344	-1024	-768	-1	-1	-1	-1	4	-1024	-768	-1	-1	-1	-1	4		0	0						Untertest3.avi	0	880	547	72	111				0	Content		-72	-111	5741402	2904805975
5758	09:21:26.715	00:00:05.758	345	-1024	-768	-1	-1	-1	-1	4	-1024	-768	-1	-1	-1	-1	4		0	0						Untertest3.avi	0	880	547	72	111				0	Content		-72	-111	5758024	2904822597
5775	09:21:26.732	00:00:05.774	346	-1024	-768	-1	-1	-1	-1	4	-1024	-768	-1	-1	-1	-1	4		0	0						Untertest3.avi	0	880	547	72	111				0	Content		-72	-111	5774690	2904839263
5791	09:21:26.748	00:00:05.791	347	-1024	-768	-1	-1	-1	-1	4	-1024	-768	-1	-1	-1	-1	4		0	0						Untertest3.avi	0	880	547	72	111				0	Content		-72	-111	5791472	2904856045
5808	09:21:26.765	00:00:05.808	348	-1024	-768	-1	-1	-1	-1	4	-1024	-768	-1	-1	-1	-1	4		0	0						Untertest3.avi	0	880	547	72	111				0	Content		-72	-111	5808139	2904872712
5825	09:21:26.782	00:00:05.824	349	-1024	-768	-1	-1	-1	-1	4	-1024	-768	-1	-1	-1	-1	4		0	0						Untertest3.avi	0	880	547	72	111				0	Content		-72	-111	5824700	2904889273
5841	09:21:26.798	00:00:05.841	350	-1024	-768	-1	-1	-1	-1	4	-1024	-768	-1	-1	-1	-1	4		0	0						Untertest3.avi	0	880	547	72	111				0	Content		-72	-111	5841367	2904905940
5858	09:21:26.815	00:00:05.858	351	1435,88	782,3948	0,5698119	0,6090279	410,2324	3,191424	0	1187,884	770,4164	0,44021	0,6216034	438,5156	3,378779	0	10	1312	776						Untertest3.avi	0	880	547	72	111	1251	670	33	0	Content		1240	665	5858042	2904922615
5875	09:21:26.832	00:00:05.874	352	1479,555	795,4777	0,5712422	0,6096013	414,726	3,276089	0	1189,263	777,5447	0,4401287	0,6221915	438,4776	3,36003	0	10	1334	787						Untertest3.avi	0	880	547	72	111	1251	670	33	0	Content		1262	676	5874880	2904939453
5892	09:21:26.849	00:00:05.891	353	-1024	-768	-1	-1	-1	-1	4	-1024	-768	-1	-1	-1	-1	4		0	0						Untertest3.avi	0	880	547	72	111				0	Content		-72	-111	5891524	2904956097
5908	09:21:26.865	00:00:05.908	354	-1024	-768	-1	-1	-1	-1	4	-1024	-768	-1	-1	-1	-1	4		0	0						Untertest3.avi	0	880	547	72	111				0	Content		-72	-111	5908078	2904972651
5925	09:21:26.882	00:00:05.924	355	-1024	-768	-1	-1	-1	-1	4	-1024	-768	-1	-1	-1	-1	4		0	0						Untertest3.avi	0	880	547	72	111				0	Content		-72	-111	5924745	2904989318
5941	09:21:26.898	00:00:05.941	356	-1024	-768	-1	-1	-1	-1	4	-1024	-768	-1	-1	-1	-1	4		0	0						Untertest3.avi	0	880	547	72	111				0	Content		-72	-111	5941431	2905006004
5958	09:21:26.915	00:00:05.958	357	-1024	-768	-1	-1	-1	-1	4	-1024	-768	-1	-1	-1	-1	4		0	0						Untertest3.avi	0	880	547	72	111				0	Content		-72	-111	5958097	2905022670
5975	09:21:26.932	00:00:05.974	358	-1024	-768	-1	-1	-1	-1	4	-1024	-768	-1	-1	-1	-1	4		0	0						Untertest3.avi	0	880	547	72	111				0	Content		-72	-111	5974666	2905039239
5991	09:21:26.948	00:00:05.991	359	-1024	-768	-1	-1	-1	-1	4	-1024	-768	-1	-1	-1	-1	4		0	0						Untertest3.avi	0	880	547	72	111				0	Content		-72	-111	5991332	2905055905
6008	09:21:26.965	00:00:06.007	360	1433,7	808,1642	0,5715533	0,6119877	416,4862	3,264127	0	1166,254	801,1208	0,4396763	0,6243514	437,7759	3,368309	0	11	1300	805						Untertest3.avi	0	880	547	72	111	1218	694	83	0	Content		1228	694	6007953	2905072526
6025	09:21:26.982	00:00:06.024	361	1393,86	808,3802	0,5704538	0,6117336	413,0396	3,257051	0	1167,648	788,754	0,4398525	0,6242853	437,7548	3,409734	0	11	1281	799						Untertest3.avi	0	880	547	72	111	1218	694	83	0	Content		1209	688	6024804	2905089377
6041	09:21:26.998	00:00:06.041	362	1476,947	797,9712	0,5726167	0,611297	418,7363	3,210366	0	1172,923	772,2198	0,4400535	0,6238019	437,9071	3,401909	0	11	1325	785						Untertest3.avi	0	880	547	72	111	1218	694	83	0	Content		1253	674	6041439	2905106012
6058	09:21:27.015	00:00:06.058	363	1461,133	809,4069	0,5740984	0,6108812	422,3894	3,224706	0	1153,811	801,6414	0,4404056	0,6231907	438,7851	3,36895	0	11	1307	806						Untertest3.avi	0	880	547	72	111	1218	694	83	0	Content		1235	695	6058110	2905122683
6074	09:21:27.031	00:00:06.074	364	1304,594	841,4963	0,5810571	0,6109908	423,0815	3,171191	0	1034,913	816,156	0,4417081	0,6229101	437,6522	3,382797	0	11	1170	829						Untertest3.avi	0	880	547	72	111	1218	694	83	0	Content		1098	718	6074490	2905139063
6091	09:21:27.048	00:00:06.091	365	1225,516	848,8339	0,5797413	0,6105332	432,3919	3,419987	0	971,386	837,5883	0,4426051	0,6228467	437,6832	3,382783	0	12	1098	843						Untertest3.avi	0	880	547	72	111	1003	732	333	0	Content		1026	732	6091114	2905155687
6108	09:21:27.065	00:00:06.107	366	1251,604	843,6553	0,5800719	0,6101365	432,0742	3,360794	0	954,811	839,5805	0,4429756	0,6222195	437,46	3,388505	0	12	1103	842						Untertest3.avi	0	880	547	72	111	1003	732	333	0	Content		1031	731	6107735	2905172308
6124	09:21:27.081	00:00:06.124	367	1200,563	853,9315	0,580263	0,6094815	432,0742	3,443126	0	961,2382	831,002	0,4433821	0,6220896	437,5943	3,321105	0	12	1081	842						Untertest3.avi	0	880	547	72	111	1003	732	333	0	Content		1009	731	6124485	2905189058
6141	09:21:27.098	00:00:06.141	368	1213,084	834,7368	0,5808432	0,6100149	432,2437	3,338327	0	945,143	851,1112	0,4437329	0,6217377	437,3797	3,317549	0	12	1079	843						Untertest3.avi	0	880	547	72	111	1003	732	333	0	Content		1007	732	6141111	2905205684
6158	09:21:27.115	00:00:06.157	369	1197,32	839,7749	0,5812787	0,6099499	432,3008	3,367575	0	946,7764	845,9719	0,4441179	0,6218243	437,4664	3,408685	0	12	1072	843						Untertest3.avi	0	880	547	72	111	1003	732	333	0	Content		1000	732	6157733	2905222306
6174	09:21:27.131	00:00:06.174	370	1211,239	853,4451	0,5817164	0,6101143	432,1579	3,350992	0	931,1322	841,0688	0,4445482	0,6220052	437,3885	3,356855	0	12	1071	847						Untertest3.avi	0	880	547	72	111	1003	732	333	0	Content		999	736	6174358	2905238931
6191	09:21:27.148	00:00:06.191	371	1186,813	853,5266	0,582155	0,6103335	432,3803	3,340742	0	935,3347	847,8942	0,4450155	0,6220391	437,6589	3,417787	0	12	1061	851						Untertest3.avi	0	880	547	72	111	1003	732	333	0	Content		989	740	6191112	2905255685
6208	09:21:27.165	00:00:06.207	372	1182,209	861,6432	0,5826101	0,6105043	432,3063	3,349591	0	943,3716	848,6791	0,4454728	0,6221229	437,4633	3,373693	0	12	1063	855						Untertest3.avi	0	880	547	72	111	1003	732	333	0	Content		991	744	6207736	2905272309
6224	09:21:27.181	00:00:06.224	373	1202,093	843,2948	0,5830299	0,6107575	432,2592	3,375122	0	938,9355	841,7262	0,4458677	0,6221334	437,2159	3,389328	0	12	1071	843						Untertest3.avi	0	880	547	72	111	1003	732	333	0	Content		999	732	6224357	2905288930
6241	09:21:27.198	00:00:06.241	374	1181,644	858,098	0,5833226	0,6108075	432,2559	3,392219	0	926,606	849,0551	0,4461001	0,622207	437,2165	3,395447	0	12	1054	854						Untertest3.avi	0	880	547	72	111	1003	732	333	0	Content		982	743	6241103	2905305676
6258	09:21:27.215	00:00:06.257	375	1196,673	886,0383	0,5833606	0,6111861	432,2795	3,338586	0	947,9944	844,7847	0,4461573	0,6224566	437,1917	3,381867	0	12	1072	865						Untertest3.avi	0	880	547	72	111	1003	732	333	0	Content		1000	754	6257733	2905322306
6274	09:21:27.231	00:00:06.274	376	1210,825	848,241	0,5832285	0,6119699	432,178	3,394911	0	959,5339	844,3718	0,4460723	0,6228577	437,4883	3,436006	0	12	1085	846						Untertest3.avi	0	880	547	72	111	1003	732	333	0	Content		1013	735	6274352	2905338925
6291	09:21:27.248	00:00:06.290	377	1222,337	854,4523	0,5830081	0,6129953	432,1561	3,389348	0	937,7338	835,0787	0,445755	0,6237239	437,4028	3,417502	0	12	1080	845						Untertest3.avi	0	880	547	72	111	1003	732	333	0	Content		1008	734	6290985	2905355558
6308	09:21:27.265	00:00:06.307	378	1211,545	846,3698	0,582625	0,6138695	432,0272	3,402959	0	937,8669	836,6775	0,4454374	0,6245032	437,2876	3,430156	0	12	1075	842						Untertest3.avi	0	880	547	72	111	1003	732	333	0	Content		1003	731	6307597	2905372170
6324	09:21:27.281	00:00:06.324	379	1199,024	841,4813	0,5822709	0,6147791	431,9352	3,440461	0	950,5499	843,032	0,4450517	0,6252205	437,4835	3,461119	0	12	1075	842						Untertest3.avi	0	880	547	72	111	1003	732	333	0	Content		1003	731	6324347	2905388920
6341	09:21:27.298	00:00:06.340	380	1202,606	842,6952	0,5817771	0,6154559	431,9977	3,412802	0	970,5677	830,4038	0,4446246	0,6259058	437,3055	3,442904	0	12	1087	837						Untertest3.avi	0	880	547	72	111	1003	732	333	0	Content		1015	726	6340981	2905405554
6358	09:21:27.315	00:00:06.357	381	1242,943	847,1755	0,5814274	0,6154841	431,7856	3,436446	0	956,7455	838,6011	0,4441478	0,6260338	437,3236	3,451694	0	12	1100	843						Untertest3.avi	0	880	547	72	111	1003	732	333	0	Content		1028	732	6357593	2905422166
6374	09:21:27.331	00:00:06.374	382	1202,324	853,0979	0,5810704	0,6152935	431,5803	3,494167	0	940,6014	840,627	0,4438474	0,6257986	437,3293	3,494958	0	12	1071	847						Untertest3.avi	0	880	547	72	111	1003	732	333	0	Content		999	736	6374344	2905438917
6391	09:21:27.348	00:00:06.390	383	1212,318	845,8684	0,5808173	0,6148387	431,8117	3,447757	0	949,0739	834,0684	0,4436193	0,6254833	437,0448	3,491529	0	12	1081	840						Untertest3.avi	0	880	547	72	111	1003	732	333	0	Content		1009	729	6390978	2905455551
6408	09:21:27.365	00:00:06.407	384	1144,395	857,0019	0,581254	0,6149908	431,615	3,442752	0	904,3496	848,2355	0,4442662	0,6253699	437,1407	3,465549	0	12	1024	853						Untertest3.avi	0	880	547	72	111	1003	732	333	0	Content		952	742	6407590	2905472163
6424	09:21:27.381	00:00:06.424	385	1031,72	890,8065	0,5830236	0,6151428	431,3153	3,458283	0	749,7135	888,4565	0,4460508	0,6256905	436,9707	3,507041	0	13	891	890						Untertest3.avi	0	880	547	72	111	518	826	100	0	Content		819	779	6424340	2905488913
6441	09:21:27.398	00:00:06.440	386	904,0837	925,618	0,5842936	0,615602	431,5843	3,468157	0	648,3245	926,3934	0,4476298	0,6260965	437,1415	3,559269	0	13	776	926						Untertest3.avi	0	880	547	72	111	518	826	100	0	Content		704	815	6440973	2905505546
6458	09:21:27.415	00:00:06.457	387	561,8021	959,6816	0,5818278	0,6157942	443,6048	3,554628	0	615,5065	937,5203	0,4479505	0,626303	436,6465	3,559566	0	13	589	949						Untertest3.avi	0	880	547	72	111	518	826	100	0	Content		517	838	6457585	2905522158
6474	09:21:27.431	00:00:06.474	388	-1024	-768	-1	-1	-1	-1	4	589,7809	941,4706	0,4478688	0,6263349	435,8618	3,485814	0	13	590	941						Untertest3.avi	0	880	547	72	111	518	826	100	0	Content		518	830	6474208	2905538781
6491	09:21:27.448	00:00:06.490	389	-1024	-768	-1	-1	-1	-1	4	584,0926	937,4705	0,4480674	0,6265214	435,6881	3,49473	0	13	584	937						Untertest3.avi	0	880	547	72	111	518	826	100	0	Content		512	826	6490967	2905555540
6508	09:21:27.465	00:00:06.507	390	-1024	-768	-1	-1	-1	-1	4	587,2841	930,7218	0,4484238	0,6272415	435,6882	3,567151	0	13	587	931						Untertest3.avi	0	880	547	72	111	518	826	100	0	Content		515	820	6507581	2905572154
6524	09:21:27.481	00:00:06.524	391	933,0449	960,7133	0,5899012	0,6161643	443,595	3,460685	0	590,9182	966,1445	0,4487876	0,6267188	435,6882	3,57721	0	14	762	963						Untertest3.avi	0	880	547	72	111	680	844	783	0	Content		690	852	6524203	2905588776
6541	09:21:27.498	00:00:06.540	392	968,2484	945,1031	0,5904637	0,6169924	443,5951	3,480768	0	592,5476	943,3781	0,4487679	0,6268799	436,0896	3,566513	0	14	780	944						Untertest3.avi	0	880	547	72	111	680	844	783	0	Content		708	833	6540827	2905605400
6558	09:21:27.515	00:00:06.557	393	932,5279	967,431	0,5906474	0,6169232	443,5951	3,560894	0	614,4787	982,3273	0,4489952	0,627298	436,0896	3,546569	0	14	774	975						Untertest3.avi	0	880	547	72	111	680	844	783	0	Content		702	864	6557575	2905622148
6574	09:21:27.531	00:00:06.574	394	931,582	962,0483	0,5908086	0,6172832	443,5951	3,529232	0	610,4909	938,6243	0,4492471	0,6274773	435,3459	3,536926	0	14	771	950						Untertest3.avi	0	880	547	72	111	680	844	783	0	Content		699	839	6574200	2905638773
6591	09:21:27.548	00:00:06.590	395	899,9806	954,2051	0,586659	0,6178571	430,5351	3,47043	0	627,9376	950,0559	0,4495341	0,6276608	435,448	3,580366	0	14	764	952						Untertest3.avi	0	880	547	72	111	680	844	783	0	Content		692	841	6590953	2905655526
6607	09:21:27.564	00:00:06.607	396	871,9439	967,4474	0,5866245	0,6172879	430,5351	3,496667	0	601,5814	960,2563	0,449452	0,6274979	435,4068	3,527824	0	14	737	964						Untertest3.avi	0	880	547	72	111	680	844	783	0	Content		665	853	6607471	2905672044
6624	09:21:27.581	00:00:06.624	397	903,1782	939,4078	0,5868299	0,6177058	430,6729	3,5134	0	610,9576	934,8794	0,4496542	0,6276594	435,4092	3,560715	0	14	757	937						Untertest3.avi	0	880	547	72	111	680	844	783	0	Content		685	826	6624318	2905688891
6641	09:21:27.598	00:00:06.640	398	880,127	940,7867	0,5868436	0,617688	430,6853	3,498487	0	609,2748	927,9523	0,4496824	0,6275119	435,573	3,579121	0	14	745	934						Untertest3.avi	0	880	547	72	111	680	844	783	0	Content		673	823	6640818	2905705391
6657	09:21:27.614	00:00:06.657	399	861,9575	951,2503	0,5867375	0,617106	430,6853	3,504792	0	602,1598	946,8296	0,4496836	0,6271488	435,573	3,509234	0	14	732	949						Untertest3.avi	0	880	547	72	111	680	844	783	0	Content		660	838	6657440	2905722013
6674	09:21:27.631	00:00:06.674	400	884,97	964,2554	0,5867609	0,6170536	430,6853	3,465215	0	600,9352	950,3007	0,4496854	0,6274356	435,5259	3,532855	0	14	743	957						Untertest3.avi	0	880	547	72	111	680	844	783	0	Content		671	846	6674062	2905738635
6691	09:21:27.648	00:00:06.690	401	888,1234	951,4451	0,5868046	0,6169394	430,6853	3,45622	0	613,818	959,7025	0,4497302	0,6275014	435,4019	3,509854	0	14	751	956						Untertest3.avi	0	880	547	72	111	680	844	783	0	Content		679	845	6690811	2905755384
6707	09:21:27.664	00:00:06.707	402	845,0314	962,5594	0,5868823	0,6169186	430,6853	3,523599	0	606,0645	948,6326	0,4498885	0,6275064	435,782	3,529518	0	14	726	956						Untertest3.avi	0	880	547	72	111	680	844	783	0	Content		654	845	6707434	2905772007
6724	09:21:27.681	00:00:06.724	403	867,9443	947,4459	0,5872003	0,6173281	430,8234	3,46211	0	598,3022	966,9835	0,4499928	0,6274264	435,9145	3,524643	0	14	733	957						Untertest3.avi	0	880	547	72	111	680	844	783	0	Content		661	846	6724058	2905788631
6741	09:21:27.698	00:00:06.740	404	879,7372	960,3202	0,5874003	0,6172674	431,0347	3,495541	0	601,3915	955,9844	0,4502181	0,6275031	435,9146	3,580104	0	14	741	958						Untertest3.avi	0	880	547	72	111	680	844	783	0	Content		669	847	6740679	2905805252
6757	09:21:27.714	00:00:06.757	405	873,8348	945,2888	0,5875562	0,6168653	431,0347	3,484791	0	591,3879	937,0068	0,4503537	0,62737	435,9146	3,556817	0	14	733	941						Untertest3.avi	0	880	547	72	111	680	844	783	0	Content		661	830	6757430	2905822003
6774	09:21:27.731	00:00:06.774	406	881,9505	955,5786	0,5878336	0,61704	430,174	3,398692	0	589,0994	946,576	0,4506409	0,6268082	436,2804	3,550403	0	14	736	951						Untertest3.avi	0	880	547	72	111	680	844	783	0	Content		664	840	6774050	2905838623
6791	09:21:27.748	00:00:06.790	407	-1024	-768	-1	-1	-1	-1	4	596,3707	962,0214	0,4509825	0,6260824	436,2805	3,510062	0	14	596	962						Untertest3.avi	0	880	547	72	111	680	844	783	0	Content		524	851	6790675	2905855248
6807	09:21:27.764	00:00:06.807	408	862,143	950,6637	0,5880213	0,6158988	430,174	3,433911	0	597,6423	960,2332	0,4513048	0,6255142	436,2805	3,511734	0	14	730	955						Untertest3.avi	0	880	547	72	111	680	844	783	0	Content		658	844	6807422	2905871995
6824	09:21:27.781	00:00:06.824	409	893,088	962,3657	0,5883126	0,6155561	430,174	3,395295	0	613,9128	924,8325	0,4511646	0,6260317	436,2805	3,481878	0	14	754	944						Untertest3.avi	0	880	547	72	111	680	844	783	0	Content		682	833	6824047	2905888620
6841	09:21:27.798	00:00:06.840	410	879,0124	944,4242	0,5883556	0,6152341	430,174	3,473525	0	612,459	933,5704	0,4515389	0,6250528	436,2805	3,414315	0	14	746	939						Untertest3.avi	0	880	547	72	111	680	844	783	0	Content		674	828	6840670	2905905243
6857	09:21:27.814	00:00:06.857	411	861,4976	952,2831	0,5884013	0,6148873	430,174	3,488762	0	603,6742	949,6101	0,4513756	0,6247209	436,0088	3,403044	0	14	733	951						Untertest3.avi	0	880	547	72	111	680	844	783	0	Content		661	840	6857293	2905921866
6874	09:21:27.831	00:00:06.874	412	875,4072	956,4265	0,5883812	0,6147138	430,174	3,424043	0	607,8829	945,3365	0,4514284	0,6246575	435,7931	3,435335	0	14	742	951						Untertest3.avi	0	880	547	72	111	680	844	783	0	Content		670	840	6874041	2905938614
6891	09:21:27.848	00:00:06.890	413	897,3482	963,6213	0,5884966	0,6147426	430,174	3,421688	0	612,3876	952,6743	0,4514248	0,6244908	435,8091	3,417739	0	14	755	958						Untertest3.avi	0	880	547	72	111	680	844	783	0	Content		683	847	6890666	2905955239
6907	09:21:27.864	00:00:06.907	414	879,6303	926,275	0,5887426	0,6152493	430,8817	3,373103	0	620,5708	938,9518	0,4514414	0,6245325	436,1864	3,401282	0	14	750	933						Untertest3.avi	0	880	547	72	111	680	844	783	0	Content		678	822	6907288	2905971861
6924	09:21:27.881	00:00:06.924	415	897,1	945,6642	0,5885521	0,6146958	430,8817	3,322069	0	607,339	938,452	0,4513862	0,6246988	435,7665	3,313326	0	14	752	942						Untertest3.avi	0	880	547	72	111	680	844	783	0	Content		680	831	6924040	2905988613
6941	09:21:27.898	00:00:06.940	416	883,288	951,4261	0,5884946	0,6147695	430,8817	3,3478	0	602,6338	912,7938	0,4513615	0,6248715	435,7415	3,37167	0	14	743	932						Untertest3.avi	0	880	547	72	111	680	844	783	0	Content		671	821	6940665	2906005238
6957	09:21:27.914	00:00:06.957	417	898,1672	939,0801	0,5886457	0,6152102	430,8817	3,359704	0	603,7584	949,8457	0,4512653	0,6248644	436,0135	3,278247	0	14	751	944						Untertest3.avi	0	880	547	72	111	680	844	783	0	Content		679	833	6957285	2906021858
6974	09:21:27.931	00:00:06.973	418	898,8336	976,1442	0,5883784	0,6152462	430,8817	3,26228	0	566,5661	947,6074	0,4512654	0,6246384	436,0135	3,457489	0	14	733	962						Untertest3.avi	0	880	547	72	111	680	844	783	0	Content		661	851	6973907	2906038480
6991	09:21:27.948	00:00:06.990	419	903,5262	953,0865	0,5887074	0,615999	430,8817	3,349989	0	599,9308	945,7473	0,451275	0,625456	436,0402	3,328346	0	14	752	949						Untertest3.avi	0	880	547	72	111	680	844	783	0	Content		680	838	6990528	2906055101
7007	09:21:27.964	00:00:07.007	420	883,1909	952,1018	0,5886194	0,616087	430,8817	3,349472	0	627,4445	941,1521	0,4512719	0,6261546	436,0403	3,250094	0	14	755	947						Untertest3.avi	0	880	547	72	111	680	844	783	0	Content		683	836	7007274	2906071847
7024	09:21:27.981	00:00:07.023	421	896,9604	969,301	0,5886537	0,6163278	430,8817	3,280677	0	586,9739	970,9304	0,4513555	0,6254704	436,0402	3,341508	0	14	742	970						Untertest3.avi	0	880	547	72	111	680	844	783	0	Content		670	859	7023900	2906088473
7041	09:21:27.998	00:00:07.040	422	903,251	938,0228	0,5888032	0,616954	430,9372	3,376022	0	621,731	942,1616	0,4514365	0,6259555	436,1391	3,469843	0	14	762	940						Untertest3.avi	0	880	547	72	111	680	844	783	0	Content		690	829	7040521	2906105094
7057	09:21:28.014	00:00:07.057	423	884,674	956,4625	0,588604	0,6164101	430,9372	3,32502	0	613,1038	958,2138	0,451315	0,6256011	436,1391	3,398212	0	14	749	957						Untertest3.avi	0	880	547	72	111	680	844	783	0	Content		677	846	7057394	2906121967
7074	09:21:28.031	00:00:07.073	424	912,9038	980,8325	0,5880754	0,6162571	430,9372	3,401828	0	623,0707	953,4396	0,450627	0,6257131	436,0256	3,479169	0	14	768	967						Untertest3.avi	0	880	547	72	111	680	844	783	0	Content		696	856	7073894	2906138467
7091	09:21:28.048	00:00:07.090	425	937,4406	976,2305	0,5874691	0,615986	430,9372	3,336785	0	693,9303	985,3925	0,4478717	0,6257862	444,2853	3,422986	0	14	816	981						Untertest3.avi	0	880	547	72	111	680	844	783	0	Content		744	870	7090516	2906155089
7107	09:21:28.064	00:00:07.107	426	908,8961	963,9803	0,5870037	0,6158006	430,9372	3,351654	0	647,5802	960,582	0,4497984	0,6254854	436,1881	3,385249	0	14	778	962						Untertest3.avi	0	880	547	72	111	680	844	783	0	Content		706	851	7107139	2906171712
7124	09:21:28.081	00:00:07.123	427	921,5423	953,6611	0,5865681	0,6156886	430,9372	3,392017	0	643,7931	977,3118	0,4495184	0,6252471	436,2125	3,402247	0	14	783	965						Untertest3.avi	0	880	547	72	111	680	844	783	0	Content		711	854	7123763	2906188336
7141	09:21:28.098	00:00:07.140	428	927,8958	950,3331	0,5863137	0,6156305	430,9372	3,384197	0	638,6235	933,5386	0,4491139	0,6259562	436,2125	3,474523	0	14	783	942						Untertest3.avi	0	880	547	72	111	680	844	783	0	Content		711	831	7140512	2906205085
7157	09:21:28.114	00:00:07.157	429	910,2078	960,7802	0,5858531	0,6154751	430,9372	3,387536	0	625,58	957,075	0,4486533	0,6255365	436,2846	3,47461	0	14	768	959						Untertest3.avi	0	880	547	72	111	680	844	783	0	Content		696	848	7157135	2906221708
7174	09:21:28.131	00:00:07.173	430	936,0998	933,712	0,585775	0,6162938	430,859	3,420721	0	664,7183	953,5114	0,4485609	0,6254581	436,1549	3,534657	0	14	800	944						Untertest3.avi	0	880	547	72	111	680	844	783	0	Content		728	833	7173756	2906238329
7191	09:21:28.148	00:00:07.190	431	926,7961	957,5332	0,5852759	0,6158041	430,859	3,385799	0	620,5001	958,5337	0,4478584	0,6257331	436,1549	3,477864	0	14	774	958						Untertest3.avi	0	880	547	72	111	680	844	783	0	Content		702	847	7190626	2906255199
7207	09:21:28.164	00:00:07.207	432	901,7252	938,4598	0,5847793	0,6157675	430,859	3,333842	0	612,2495	944,2983	0,4478827	0,6257236	436,1549	3,52876	0	14	757	941						Untertest3.avi	0	880	547	72	111	680	844	783	0	Content		685	830	7207128	2906271701
7224	09:21:28.181	00:00:07.223	433	950,6461	953,0039	0,5849217	0,6160412	430,859	3,311378	0	648,0288	954,0421	0,4477536	0,6256132	436,626	3,457561	0	14	799	954						Untertest3.avi	0	880	547	72	111	680	844	783	0	Content		727	843	7223754	2906288327
7240	09:21:28.197	00:00:07.240	434	-1024	-768	-1	-1	-1	-1	4	670,874	966,7373	0,4431775	0,6261362	450,0904	3,688652	0	14	671	967						Untertest3.avi	0	880	547	72	111	680	844	783	0	Content		599	856	7240374	2906304947
7257	09:21:28.214	00:00:07.256	435	909,8383	948,1469	0,584357	0,6158725	430,859	3,421391	0	624,6977	970,8774	0,4470557	0,6254857	435,6053	3,553499	0	14	767	960						Untertest3.avi	0	880	547	72	111	680	844	783	0	Content		695	849	7256995	2906321568
7274	09:21:28.231	00:00:07.273	436	929,8488	961,931	0,5842248	0,616077	430,859	3,440106	0	624,7384	958,3483	0,4468501	0,6254947	435,9617	3,563208	0	14	777	960						Untertest3.avi	0	880	547	72	111	680	844	783	0	Content		705	849	7273752	2906338325
7290	09:21:28.247	00:00:07.290	437	923,4706	972,4542	0,5840631	0,6162711	430,859	3,438396	0	617,4125	979,3119	0,4469136	0,6259416	435,8319	3,462844	0	14	770	976						Untertest3.avi	0	880	547	72	111	680	844	783	0	Content		698	865	7290284	2906354857
7307	09:21:28.264	00:00:07.306	438	-1024	-768	-1	-1	-1	-1	4	-1024	-768	-1	-1	-1	-1	4		0	0						Untertest3.avi	0	880	547	72	111				0	Content		-72	-111	7306909	2906371482
7324	09:21:28.281	00:00:07.323	439	-1024	-768	-1	-1	-1	-1	4	-1024	-768	-1	-1	-1	-1	4		0	0						Untertest3.avi	0	880	547	72	111				0	Content		-72	-111	7323658	2906388231
7340	09:21:28.297	00:00:07.340	440	-1024	-768	-1	-1	-1	-1	4	-1024	-768	-1	-1	-1	-1	4		0	0						Untertest3.avi	0	880	547	72	111				0	Content		-72	-111	7340281	2906404854
7357	09:21:28.314	00:00:07.357	441	-1024	-768	-1	-1	-1	-1	4	-1024	-768	-1	-1	-1	-1	4		0	0						Untertest3.avi	0	880	547	72	111				0	Content		-72	-111	7357146	2906421719
7374	09:21:28.331	00:00:07.373	442	-1024	-768	-1	-1	-1	-1	4	-1024	-768	-1	-1	-1	-1	4		0	0						Untertest3.avi	0	880	547	72	111				0	Content		-72	-111	7373709	2906438282
7390	09:21:28.347	00:00:07.390	443	-1024	-768	-1	-1	-1	-1	4	-1024	-768	-1	-1	-1	-1	4		0	0						Untertest3.avi	0	880	547	72	111				0	Content		-72	-111	7390375	2906454948
7407	09:21:28.364	00:00:07.406	444	-1024	-768	-1	-1	-1	-1	4	-1024	-768	-1	-1	-1	-1	4		0	0						Untertest3.avi	0	880	547	72	111				0	Content		-72	-111	7406892	2906471465
7424	09:21:28.381	00:00:07.423	445	-1024	-768	-1	-1	-1	-1	4	-1024	-768	-1	-1	-1	-1	4		0	0						Untertest3.avi	0	880	547	72	111				0	Content		-72	-111	7423516	2906488089
7440	09:21:28.397	00:00:07.440	446	-1024	-768	-1	-1	-1	-1	4	-1024	-768	-1	-1	-1	-1	4		0	0						Untertest3.avi	0	880	547	72	111				0	Content		-72	-111	7440203	2906504776
7457	09:21:28.414	00:00:07.456	447	-1024	-768	-1	-1	-1	-1	4	-1024	-768	-1	-1	-1	-1	4		0	0						Untertest3.avi	0	880	547	72	111				0	Content		-72	-111	7456869	2906521442
7474	09:21:28.431	00:00:07.473	448	-1024	-768	-1	-1	-1	-1	4	-1024	-768	-1	-1	-1	-1	4		0	0						Untertest3.avi	0	880	547	72	111				0	Content		-72	-111	7473502	2906538075
7490	09:21:28.447	00:00:07.490	449	-1024	-768	-1	-1	-1	-1	4	-1024	-768	-1	-1	-1	-1	4		0	0						Untertest3.avi	0	880	547	72	111				0	Content		-72	-111	7490168	2906554741
7507	09:21:28.464	00:00:07.506	450	-1024	-768	-1	-1	-1	-1	4	-1024	-768	-1	-1	-1	-1	4		0	0						Untertest3.avi	0	880	547	72	111				0	Content		-72	-111	7506768	2906571341
7523	09:21:28.480	00:00:07.523	451	-1024	-768	-1	-1	-1	-1	4	-1024	-768	-1	-1	-1	-1	4		0	0						Untertest3.avi	0	880	547	72	111				0	Content		-72	-111	7523380	2906587953
7540	09:21:28.497	00:00:07.540	452	-1024	-768	-1	-1	-1	-1	4	-1024	-768	-1	-1	-1	-1	4		0	0						Untertest3.avi	0	880	547	72	111				0	Content		-72	-111	7540046	2906604619
7557	09:21:28.514	00:00:07.556	453	-1024	-768	-1	-1	-1	-1	4	-1024	-768	-1	-1	-1	-1	4		0	0						Untertest3.avi	0	880	547	72	111				0	Content		-72	-111	7556750	2906621323
7574	09:21:28.531	00:00:07.573	454	-1024	-768	-1	-1	-1	-1	4	-1024	-768	-1	-1	-1	-1	4		0	0						Untertest3.avi	0	880	547	72	111				0	Content		-72	-111	7573872	2906638445
7591	09:21:28.548	00:00:07.590	455	-1024	-768	-1	-1	-1	-1	4	-1024	-768	-1	-1	-1	-1	4		0	0						Untertest3.avi	0	880	547	72	111				0	Content		-72	-111	7590621	2906655194
7607	09:21:28.564	00:00:07.606	456	-1024	-768	-1	-1	-1	-1	4	-1024	-768	-1	-1	-1	-1	4		0	0						Untertest3.avi	0	880	547	72	111				0	Content		-72	-111	7606742	2906671315
7623	09:21:28.580	00:00:07.623	457	-1024	-768	-1	-1	-1	-1	4	-1024	-768	-1	-1	-1	-1	4		0	0						Untertest3.avi	0	880	547	72	111				0	Content		-72	-111	7623366	2906687939
7640	09:21:28.597	00:00:07.639	458	-1024	-768	-1	-1	-1	-1	4	-1024	-768	-1	-1	-1	-1	4		0	0						Untertest3.avi	0	880	547	72	111				0	Content		-72	-111	7639986	2906704559
7657	09:21:28.614	00:00:07.656	459	-1024	-768	-1	-1	-1	-1	4	-1024	-768	-1	-1	-1	-1	4		0	0						Untertest3.avi	0	880	547	72	111				0	Content		-72	-111	7656730	2906721303
7673	09:21:28.630	00:00:07.673	460	-1024	-768	-1	-1	-1	-1	4	-1024	-768	-1	-1	-1	-1	4		0	0						Untertest3.avi	0	880	547	72	111				0	Content		-72	-111	7673230	2906737803
7690	09:21:28.647	00:00:07.690	461	-1024	-768	-1	-1	-1	-1	4	-1024	-768	-1	-1	-1	-1	4		0	0						Untertest3.avi	0	880	547	72	111				0	Content		-72	-111	7690422	2906754995
7708	09:21:28.665	00:00:07.707	462	-1024	-768	-1	-1	-1	-1	4	-1024	-768	-1	-1	-1	-1	4		0	0						Untertest3.avi	0	880	547	72	111				0	Content		-72	-111	7707793	2906772366
7725	09:21:28.682	00:00:07.725	463	-1024	-768	-1	-1	-1	-1	4	-1024	-768	-1	-1	-1	-1	4		0	0						Untertest3.avi	0	880	547	72	111				0	Content		-72	-111	7725040	2906789613
7740	09:21:28.697	00:00:07.739	464	-1024	-768	-1	-1	-1	-1	4	-1024	-768	-1	-1	-1	-1	4		0	0						Untertest3.avi	0	880	547	72	111				0	Content		-72	-111	7739970	2906804543
7757	09:21:28.714	00:00:07.756	465	-1024	-768	-1	-1	-1	-1	4	-1024	-768	-1	-1	-1	-1	4		0	0						Untertest3.avi	0	880	547	72	111				0	Content		-72	-111	7756592	2906821165
7773	09:21:28.730	00:00:07.773	466	-1024	-768	-1	-1	-1	-1	4	-1024	-768	-1	-1	-1	-1	4		0	0						Untertest3.avi	0	880	547	72	111				0	Content		-72	-111	7773339	2906837912
7790	09:21:28.747	00:00:07.789	467	-1024	-768	-1	-1	-1	-1	4	-1024	-768	-1	-1	-1	-1	4		0	0						Untertest3.avi	0	880	547	72	111				0	Content		-72	-111	7789961	2906854534
7807	09:21:28.764	00:00:07.806	468	-1024	-768	-1	-1	-1	-1	4	-1024	-768	-1	-1	-1	-1	4		0	0						Untertest3.avi	0	880	547	72	111				0	Content		-72	-111	7806583	2906871156
7823	09:21:28.780	00:00:07.823	469	-1024	-768	-1	-1	-1	-1	4	-1024	-768	-1	-1	-1	-1	4		0	0						Untertest3.avi	0	880	547	72	111				0	Content		-72	-111	7823205	2906887778
7840	09:21:28.797	00:00:07.840	470	-1024	-768	-1	-1	-1	-1	4	-1024	-768	-1	-1	-1	-1	4		0	0						Untertest3.avi	0	880	547	72	111				0	Content		-72	-111	7840272	2906904845
7858	09:21:28.815	00:00:07.857	471	-1024	-768	-1	-1	-1	-1	4	-1024	-768	-1	-1	-1	-1	4		0	0						Untertest3.avi	0	880	547	72	111				0	Content		-72	-111	7857647	2906922220
7875	09:21:28.832	00:00:07.875	472	-1024	-768	-1	-1	-1	-1	4	-1024	-768	-1	-1	-1	-1	4		0	0						Untertest3.avi	0	880	547	72	111				0	Content		-72	-111	7875015	2906939588
7890	09:21:28.847	00:00:07.889	473	-1024	-768	-1	-1	-1	-1	4	-1024	-768	-1	-1	-1	-1	4		0	0						Untertest3.avi	0	880	547	72	111				0	Content		-72	-111	7889823	2906954396
7906	09:21:28.863	00:00:07.906	474	-1024	-768	-1	-1	-1	-1	4	-1024	-768	-1	-1	-1	-1	4		0	0						Untertest3.avi	0	880	547	72	111				0	Content		-72	-111	7906443	2906971016
7923	09:21:28.880	00:00:07.923	475	-1024	-768	-1	-1	-1	-1	4	-1024	-768	-1	-1	-1	-1	4		0	0						Untertest3.avi	0	880	547	72	111				0	Content		-72	-111	7923190	2906987763
7940	09:21:28.897	00:00:07.939	476	-1024	-768	-1	-1	-1	-1	4	-1024	-768	-1	-1	-1	-1	4		0	0						Untertest3.avi	0	880	547	72	111				0	Content		-72	-111	7939812	2907004385
7956	09:21:28.913	00:00:07.956	477	-1024	-768	-1	-1	-1	-1	4	-1024	-768	-1	-1	-1	-1	4		0	0						Untertest3.avi	0	880	547	72	111				0	Content		-72	-111	7956443	2907021016
7973	09:21:28.930	00:00:07.973	478	-1024	-768	-1	-1	-1	-1	4	-1024	-768	-1	-1	-1	-1	4		0	0						Untertest3.avi	0	880	547	72	111				0	Content		-72	-111	7973058	2907037631
7990	09:21:28.947	00:00:07.990	479	-1024	-768	-1	-1	-1	-1	4	-1024	-768	-1	-1	-1	-1	4		0	0						Untertest3.avi	0	880	547	72	111				0	Content		-72	-111	7990251	2907054824
8008	09:21:28.965	00:00:08.007	480	-1024	-768	-1	-1	-1	-1	4	-1024	-768	-1	-1	-1	-1	4		0	0						Untertest3.avi	0	880	547	72	111				0	Content		-72	-111	8007623	2907072196
8025	09:21:28.982	00:00:08.024	481	-1024	-768	-1	-1	-1	-1	4	-1024	-768	-1	-1	-1	-1	4		0	0						Untertest3.avi	0	880	547	72	111				0	Content		-72	-111	8024867	2907089440
8040	09:21:28.997	00:00:08.039	482	-1024	-768	-1	-1	-1	-1	4	-1024	-768	-1	-1	-1	-1	4		0	0						Untertest3.avi	0	880	547	72	111				0	Content		-72	-111	8039669	2907104242
8056	09:21:29.013	00:00:08.056	483	-1024	-768	-1	-1	-1	-1	4	-1024	-768	-1	-1	-1	-1	4		0	0						Untertest3.avi	0	880	547	72	111				0	Content		-72	-111	8056417	2907120990
8073	09:21:29.030	00:00:08.073	484	-1024	-768	-1	-1	-1	-1	4	-1024	-768	-1	-1	-1	-1	4		0	0						Untertest3.avi	0	880	547	72	111				0	Content		-72	-111	8073039	2907137612
8090	09:21:29.047	00:00:08.089	485	-1024	-768	-1	-1	-1	-1	4	-1024	-768	-1	-1	-1	-1	4		0	0						Untertest3.avi	0	880	547	72	111				0	Content		-72	-111	8089662	2907154235
8106	09:21:29.063	00:00:08.106	486	-1024	-768	-1	-1	-1	-1	4	-1024	-768	-1	-1	-1	-1	4		0	0						Untertest3.avi	0	880	547	72	111				0	Content		-72	-111	8106283	2907170856
8123	09:21:29.080	00:00:08.122	487	-1024	-768	-1	-1	-1	-1	4	-1024	-768	-1	-1	-1	-1	4		0	0						Untertest3.avi	0	880	547	72	111				0	Content		-72	-111	8122906	2907187479
8140	09:21:29.097	00:00:08.140	488	-1024	-768	-1	-1	-1	-1	4	-1024	-768	-1	-1	-1	-1	4		0	0						Untertest3.avi	0	880	547	72	111				0	Content		-72	-111	8140098	2907204671
8157	09:21:29.114	00:00:08.157	489	-1024	-768	-1	-1	-1	-1	4	-1024	-768	-1	-1	-1	-1	4		0	0						Untertest3.avi	0	880	547	72	111				0	Content		-72	-111	8157471	2907222044
8175	09:21:29.132	00:00:08.174	490	-1024	-768	-1	-1	-1	-1	4	-1024	-768	-1	-1	-1	-1	4		0	0						Untertest3.avi	0	880	547	72	111				0	Content		-72	-111	8174717	2907239290
8190	09:21:29.147	00:00:08.189	491	-1024	-768	-1	-1	-1	-1	4	-1024	-768	-1	-1	-1	-1	4		0	0						Untertest3.avi	0	880	547	72	111				0	Content		-72	-111	8189645	2907254218
8206	09:21:29.163	00:00:08.206	492	-1024	-768	-1	-1	-1	-1	4	-1024	-768	-1	-1	-1	-1	4		0	0						Untertest3.avi	0	880	547	72	111				0	Content		-72	-111	8206266	2907270839
8223	09:21:29.180	00:00:08.223	493	-1024	-768	-1	-1	-1	-1	4	-1024	-768	-1	-1	-1	-1	4		0	0						Untertest3.avi	0	880	547	72	111				0	Content		-72	-111	8223015	2907287588
8240	09:21:29.197	00:00:08.239	494	-1024	-768	-1	-1	-1	-1	4	-1024	-768	-1	-1	-1	-1	4		0	0						Untertest3.avi	0	880	547	72	111				0	Content		-72	-111	8239635	2907304208
8256	09:21:29.213	00:00:08.256	495	-1024	-768	-1	-1	-1	-1	4	-1024	-768	-1	-1	-1	-1	4		0	0						Untertest3.avi	0	880	547	72	111				0	Content		-72	-111	8256258	2907320831
8273	09:21:29.230	00:00:08.272	496	-1024	-768	-1	-1	-1	-1	4	-1024	-768	-1	-1	-1	-1	4		0	0						Untertest3.avi	0	880	547	72	111				0	Content		-72	-111	8272878	2907337451
8290	09:21:29.247	00:00:08.289	497	-1024	-768	-1	-1	-1	-1	4	-1024	-768	-1	-1	-1	-1	4		0	0						Untertest3.avi	0	880	547	72	111				0	Content		-72	-111	8289944	2907354517
8307	09:21:29.264	00:00:08.307	498	-1024	-768	-1	-1	-1	-1	4	-1024	-768	-1	-1	-1	-1	4		0	0						Untertest3.avi	0	880	547	72	111				0	Content		-72	-111	8307336	2907371909
8325	09:21:29.282	00:00:08.324	499	-1024	-768	-1	-1	-1	-1	4	-1024	-768	-1	-1	-1	-1	4		0	0						Untertest3.avi	0	880	547	72	111				0	Content		-72	-111	8324568	2907389141
8340	09:21:29.297	00:00:08.339	500	-1024	-768	-1	-1	-1	-1	4	-1024	-768	-1	-1	-1	-1	4		0	0						Untertest3.avi	0	880	547	72	111				0	Content		-72	-111	8339510	2907404083
8356	09:21:29.313	00:00:08.356	501	-1024	-768	-1	-1	-1	-1	4	-1024	-768	-1	-1	-1	-1	4		0	0						Untertest3.avi	0	880	547	72	111				0	Content		-72	-111	8356118	2907420691
8373	09:21:29.330	00:00:08.372	502	-1024	-768	-1	-1	-1	-1	4	-1024	-768	-1	-1	-1	-1	4		0	0						Untertest3.avi	0	880	547	72	111				0	Content		-72	-111	8372867	2907437440
8389	09:21:29.346	00:00:08.389	503	-1024	-768	-1	-1	-1	-1	4	-1024	-768	-1	-1	-1	-1	4		0	0						Untertest3.avi	0	880	547	72	111				0	Content		-72	-111	8389498	2907454071
8406	09:21:29.363	00:00:08.406	504	-1024	-768	-1	-1	-1	-1	4	-1024	-768	-1	-1	-1	-1	4		0	0						Untertest3.avi	0	880	547	72	111				0	Content		-72	-111	8406113	2907470686
8423	09:21:29.380	00:00:08.422	505	-1024	-768	-1	-1	-1	-1	4	-1024	-768	-1	-1	-1	-1	4		0	0						Untertest3.avi	0	880	547	72	111				0	Content		-72	-111	8422735	2907487308
8440	09:21:29.397	00:00:08.439	506	-1024	-768	-1	-1	-1	-1	4	-1024	-768	-1	-1	-1	-1	4		0	0						Untertest3.avi	0	880	547	72	111				0	Content		-72	-111	8439928	2907504501
8457	09:21:29.414	00:00:08.457	507	-1024	-768	-1	-1	-1	-1	4	-1024	-768	-1	-1	-1	-1	4		0	0						Untertest3.avi	0	880	547	72	111				0	Content		-72	-111	8457298	2907521871
8475	09:21:29.432	00:00:08.474	508	-1024	-768	-1	-1	-1	-1	4	-1024	-768	-1	-1	-1	-1	4		0	0						Untertest3.avi	0	880	547	72	111				0	Content		-72	-111	8474543	2907539116
8489	09:21:29.446	00:00:08.489	509	-1024	-768	-1	-1	-1	-1	4	-1024	-768	-1	-1	-1	-1	4		0	0						Untertest3.avi	0	880	547	72	111				0	Content		-72	-111	8489345	2907553918
8506	09:21:29.463	00:00:08.506	510	-1024	-768	-1	-1	-1	-1	4	-1024	-768	-1	-1	-1	-1	4		0	0						Untertest3.avi	0	880	547	72	111				0	Content		-72	-111	8506092	2907570665
8523	09:21:29.480	00:00:08.522	511	-1024	-768	-1	-1	-1	-1	4	-1024	-768	-1	-1	-1	-1	4		0	0						Untertest3.avi	0	880	547	72	111				0	Content		-72	-111	8522715	2907587288
8539	09:21:29.496	00:00:08.539	512	-1024	-768	-1	-1	-1	-1	4	-1024	-768	-1	-1	-1	-1	4		0	0						Untertest3.avi	0	880	547	72	111				0	Content		-72	-111	8539336	2907603909
8556	09:21:29.513	00:00:08.555	513	-1024	-768	-1	-1	-1	-1	4	-1024	-768	-1	-1	-1	-1	4		0	0						Untertest3.avi	0	880	547	72	111				0	Content		-72	-111	8555960	2907620533
8573	09:21:29.530	00:00:08.572	514	-1024	-768	-1	-1	-1	-1	4	-1024	-768	-1	-1	-1	-1	4		0	0						Untertest3.avi	0	880	547	72	111				0	Content		-72	-111	8572582	2907637155
8590	09:21:29.547	00:00:08.589	515	-1024	-768	-1	-1	-1	-1	4	-1024	-768	-1	-1	-1	-1	4		0	0						Untertest3.avi	0	880	547	72	111				0	Content		-72	-111	8589777	2907654350
8607	09:21:29.564	00:00:08.607	516	-1024	-768	-1	-1	-1	-1	4	-1024	-768	-1	-1	-1	-1	4		0	0						Untertest3.avi	0	880	547	72	111				0	Content		-72	-111	8607148	2907671721
8624	09:21:29.581	00:00:08.624	517	-1024	-768	-1	-1	-1	-1	4	-1024	-768	-1	-1	-1	-1	4		0	0						Untertest3.avi	0	880	547	72	111				0	Content		-72	-111	8624393	2907688966
8639	09:21:29.596	00:00:08.639	518	-1024	-768	-1	-1	-1	-1	4	-1024	-768	-1	-1	-1	-1	4		0	0						Untertest3.avi	0	880	547	72	111				0	Content		-72	-111	8639195	2907703768
8656	09:21:29.613	00:00:08.655	519	-1024	-768	-1	-1	-1	-1	4	-1024	-768	-1	-1	-1	-1	4		0	0						Untertest3.avi	0	880	547	72	111				0	Content		-72	-111	8655941	2907720514
8673	09:21:29.630	00:00:08.672	520	-1024	-768	-1	-1	-1	-1	4	-1024	-768	-1	-1	-1	-1	4		0	0						Untertest3.avi	0	880	547	72	111				0	Content		-72	-111	8672566	2907737139
8689	09:21:29.646	00:00:08.689	521	-1024	-768	-1	-1	-1	-1	4	-1024	-768	-1	-1	-1	-1	4		0	0						Untertest3.avi	0	880	547	72	111				0	Content		-72	-111	8689314	2907753887
8706	09:21:29.663	00:00:08.705	522	-1024	-768	-1	-1	-1	-1	4	-1024	-768	-1	-1	-1	-1	4		0	0						Untertest3.avi	0	880	547	72	111				0	Content		-72	-111	8705937	2907770510
8723	09:21:29.680	00:00:08.722	523	-1024	-768	-1	-1	-1	-1	4	-1024	-768	-1	-1	-1	-1	4		0	0						Untertest3.avi	0	880	547	72	111				0	Content		-72	-111	8722556	2907787129
8740	09:21:29.697	00:00:08.739	524	-1024	-768	-1	-1	-1	-1	4	-1024	-768	-1	-1	-1	-1	4		0	0						Untertest3.avi	0	880	547	72	111				0	Content		-72	-111	8739625	2907804198
8757	09:21:29.714	00:00:08.756	525	-1024	-768	-1	-1	-1	-1	4	-1024	-768	-1	-1	-1	-1	4		0	0						Untertest3.avi	0	880	547	72	111				0	Content		-72	-111	8756997	2907821570
8774	09:21:29.731	00:00:08.774	526	-1024	-768	-1	-1	-1	-1	4	-1024	-768	-1	-1	-1	-1	4		0	0						Untertest3.avi	0	880	547	72	111				0	Content		-72	-111	8774243	2907838816
8789	09:21:29.746	00:00:08.789	527	-1024	-768	-1	-1	-1	-1	4	-1024	-768	-1	-1	-1	-1	4		0	0						Untertest3.avi	0	880	547	72	111				0	Content		-72	-111	8789172	2907853745
8806	09:21:29.763	00:00:08.805	528	-1024	-768	-1	-1	-1	-1	4	-1024	-768	-1	-1	-1	-1	4		0	0						Untertest3.avi	0	880	547	72	111				0	Content		-72	-111	8805795	2907870368
8823	09:21:29.780	00:00:08.822	529	-1024	-768	-1	-1	-1	-1	4	-1024	-768	-1	-1	-1	-1	4		0	0						Untertest3.avi	0	880	547	72	111				0	Content		-72	-111	8822538	2907887111
8839	09:21:29.796	00:00:08.839	530	-1024	-768	-1	-1	-1	-1	4	-1024	-768	-1	-1	-1	-1	4		0	0						Untertest3.avi	0	880	547	72	111				0	Content		-72	-111	8839160	2907903733
8856	09:21:29.813	00:00:08.855	531	-1024	-768	-1	-1	-1	-1	4	-1024	-768	-1	-1	-1	-1	4		0	0						Untertest3.avi	0	880	547	72	111				0	Content		-72	-111	8855782	2907920355
8872	09:21:29.829	00:00:08.872	532	-1024	-768	-1	-1	-1	-1	4	-1024	-768	-1	-1	-1	-1	4		0	0						Untertest3.avi	0	880	547	72	111				0	Content		-72	-111	8872420	2907936993
8890	09:21:29.847	00:00:08.889	533	-1024	-768	-1	-1	-1	-1	4	-1024	-768	-1	-1	-1	-1	4		0	0						Untertest3.avi	0	880	547	72	111				0	Content		-72	-111	8889596	2907954169
8907	09:21:29.864	00:00:08.906	534	-1024	-768	-1	-1	-1	-1	4	-1024	-768	-1	-1	-1	-1	4		0	0						Untertest3.avi	0	880	547	72	111				0	Content		-72	-111	8906841	2907971414
8924	09:21:29.881	00:00:08.924	535	-1024	-768	-1	-1	-1	-1	4	-1024	-768	-1	-1	-1	-1	4		0	0						Untertest3.avi	0	880	547	72	111				0	Content		-72	-111	8924214	2907988787
8939	09:21:29.896	00:00:08.939	536	-1024	-768	-1	-1	-1	-1	4	-1024	-768	-1	-1	-1	-1	4		0	0						Untertest3.avi	0	880	547	72	111				0	Content		-72	-111	8939016	2908003589
8956	09:21:29.913	00:00:08.955	537	-1024	-768	-1	-1	-1	-1	4	-1024	-768	-1	-1	-1	-1	4		0	0						Untertest3.avi	0	880	547	72	111				0	Content		-72	-111	8955763	2908020336
8972	09:21:29.929	00:00:08.972	538	-1024	-768	-1	-1	-1	-1	4	-1024	-768	-1	-1	-1	-1	4		0	0						Untertest3.avi	0	880	547	72	111				0	Content		-72	-111	8972431	2908037004
8989	09:21:29.946	00:00:08.989	539	-1024	-768	-1	-1	-1	-1	4	-1024	-768	-1	-1	-1	-1	4		0	0						Untertest3.avi	0	880	547	72	111				0	Content		-72	-111	8989246	2908053819
9006	09:21:29.963	00:00:09.005	540	-1024	-768	-1	-1	-1	-1	4	-1024	-768	-1	-1	-1	-1	4		0	0						Untertest3.avi	0	880	547	72	111				0	Content		-72	-111	9005815	2908070388
9022	09:21:29.979	00:00:09.022	541	-1024	-768	-1	-1	-1	-1	4	-1024	-768	-1	-1	-1	-1	4		0	0						Untertest3.avi	0	880	547	72	111				0	Content		-72	-111	9022481	2908087054
9039	09:21:29.996	00:00:09.038	542	1240,631	829,3645	0,5797879	0,6253812	432,827	3,382422	0	985,8547	809,1422	0,4437604	0,6297418	443,0365	3,449855	0	15	1113	819						Untertest3.avi	0	880	547	72	111	1060	708	233	0	Content		1041	708	9038997	2908103570
9056	09:21:30.013	00:00:09.055	543	1259,851	821,3428	0,5796512	0,625311	432,5118	3,562266	0	984,4196	827,0883	0,4421755	0,6296651	437,1123	3,552718	0	15	1122	824						Untertest3.avi	0	880	547	72	111	1060	708	233	0	Content		1050	713	9055618	2908120191
9072	09:21:30.029	00:00:09.072	544	1239,841	821,2769	0,5789348	0,6245351	430,3505	3,557138	0	972,6325	819,925	0,4420376	0,6292739	437,3802	3,595012	0	15	1106	821						Untertest3.avi	0	880	547	72	111	1060	708	233	0	Content		1034	710	9072242	2908136815
9089	09:21:30.046	00:00:09.088	545	1279,649	834,715	0,5794151	0,6247336	432,0756	3,509018	0	983,6943	834,5585	0,4418481	0,6292582	437,2861	3,552238	0	15	1132	835						Untertest3.avi	0	880	547	72	111	1060	708	233	0	Content		1060	724	9088990	2908153563
9106	09:21:30.063	00:00:09.105	546	1252,148	815,7396	0,5792338	0,6246099	432,2996	3,575649	0	981,0771	821,2446	0,4416344	0,6292768	437,5201	3,587605	0	15	1117	818						Untertest3.avi	0	880	547	72	111	1060	708	233	0	Content		1045	707	9105614	2908170187
9122	09:21:30.079	00:00:09.122	547	1250,373	824,0448	0,579147	0,6245968	432,6439	3,583455	0	985,827	829,1299	0,4415004	0,629286	437,4669	3,541875	0	15	1118	827						Untertest3.avi	0	880	547	72	111	1060	708	233	0	Content		1046	716	9122236	2908186809
9139	09:21:30.096	00:00:09.138	548	1276,867	824,7065	0,5790979	0,6248046	432,6992	3,592602	0	977,1699	836,2739	0,4414455	0,6294643	437,4223	3,544123	0	15	1127	830						Untertest3.avi	0	880	547	72	111	1060	708	233	0	Content		1055	719	9138861	2908203434
9156	09:21:30.113	00:00:09.155	549	1262,411	817,9162	0,5790384	0,6250029	432,6153	3,583606	0	1003,245	818,827	0,4414346	0,6297306	437,3645	3,544497	0	15	1133	818						Untertest3.avi	0	880	547	72	111	1060	708	233	0	Content		1061	707	9155609	2908220182
9172	09:21:30.129	00:00:09.172	550	1296,183	817,433	0,5792328	0,6252652	432,6153	3,632525	0	989,0864	825,8763	0,4414801	0,6298571	437,5412	3,531199	0	15	1143	822						Untertest3.avi	0	880	547	72	111	1060	708	233	0	Content		1071	711	9172233	2908236806
9189	09:21:30.146	00:00:09.188	551	1269,143	821,7283	0,5792136	0,6252336	432,4831	3,575768	0	985,2653	814,2144	0,4415924	0,6299558	437,3898	3,557664	0	15	1127	818						Untertest3.avi	0	880	547	72	111	1060	708	233	0	Content		1055	707	9188855	2908253428
9205	09:21:30.162	00:00:09.205	552	1269,188	807,2646	0,5793588	0,6255826	432,6764	3,599138	0	1005,483	810,3833	0,4418709	0,6300855	437,2684	3,547824	0	15	1137	809						Untertest3.avi	0	880	547	72	111	1060	708	233	0	Content		1065	698	9205478	2908270051
9222	09:21:30.179	00:00:09.222	553	1284,545	803,7679	0,5796614	0,6254196	432,7652	3,570498	0	1001,366	825,176	0,4421401	0,6300197	437,5112	3,541154	0	15	1143	814						Untertest3.avi	0	880	547	72	111	1060	708	233	0	Content		1071	703	9222227	2908286800
9239	09:21:30.196	00:00:09.238	554	1270,596	806,1779	0,5799932	0,6252401	433,0021	3,627562	0	1010,586	815,2092	0,4424551	0,6299948	437,65	3,552287	0	15	1141	811						Untertest3.avi	0	880	547	72	111	1060	708	233	0	Content		1069	700	9238918	2908303491
9255	09:21:30.212	00:00:09.255	555	1287,535	825,9808	0,5802789	0,6248864	432,9894	3,619283	0	1015,716	818,7223	0,4429164	0,6298029	438,5483	3,511291	0	15	1152	822						Untertest3.avi	0	880	547	72	111	1060	708	233	0	Content		1080	711	9255474	2908320047
9272	09:21:30.229	00:00:09.272	556	1386,411	815,3982	0,5798845	0,6245375	433,286	3,574975	0	1054,38	800,3075	0,4423726	0,6292108	437,6059	3,51653	0	16	1220	808						Untertest3.avi	0	880	547	72	111	1231	667	200	0	Content		1148	697	9272097	2908336670
9289	09:21:30.246	00:00:09.288	557	1431,856	791,6691	0,5762796	0,6232852	424,9978	3,453842	0	1129,772	782,9434	0,4417222	0,628502	438,3407	3,533104	0	16	1281	787						Untertest3.avi	0	880	547	72	111	1231	667	200	0	Content		1209	676	9288848	2908353421
9305	09:21:30.262	00:00:09.305	558	1408,517	774,5762	0,5746024	0,6228824	420,3958	3,454814	0	1143,002	779,4468	0,441431	0,627745	438,417	3,476616	0	16	1276	777						Untertest3.avi	0	880	547	72	111	1231	667	200	0	Content		1204	666	9305469	2908370042
9322	09:21:30.279	00:00:09.322	559	1430,142	770,1495	0,5741897	0,6226327	419,5396	3,444805	0	1133,368	781,5256	0,4412309	0,6275501	438,1129	3,53428	0	16	1282	776						Untertest3.avi	0	880	547	72	111	1231	667	200	0	Content		1210	665	9322096	2908386669
9339	09:21:30.296	00:00:09.338	560	1446,378	788,3087	0,5753529	0,6219943	423,8527	3,504668	0	1157,671	757,1853	0,4412315	0,6274312	438,3809	3,527797	0	16	1302	773						Untertest3.avi	0	880	547	72	111	1231	667	200	0	Content		1230	662	9338718	2908403291
9355	09:21:30.312	00:00:09.355	561	1475,735	777,4231	0,5740215	0,6213268	420,1476	3,528888	0	1161,776	768,2565	0,4409443	0,6267055	438,6118	3,555393	0	16	1319	773						Untertest3.avi	0	880	547	72	111	1231	667	200	0	Content		1247	662	9355466	2908420039
9372	09:21:30.329	00:00:09.372	562	1428,97	785,2403	0,5735126	0,6206487	419,4279	3,477472	0	1180,202	784,8112	0,4408258	0,626122	438,5415	3,548841	0	16	1305	785						Untertest3.avi	0	880	547	72	111	1231	667	200	0	Content		1233	674	9372090	2908436663
9389	09:21:30.346	00:00:09.388	563	1474,077	783,5127	0,5744046	0,6198167	422,5031	3,508291	0	1158,583	770,6035	0,4407223	0,6256604	438,6701	3,572733	0	16	1316	777						Untertest3.avi	0	880	547	72	111	1231	667	200	0	Content		1244	666	9388712	2908453285
9405	09:21:30.362	00:00:09.405	564	1450,159	788,5135	0,5733107	0,6194147	419,2989	3,487648	0	1171,233	771,3077	0,4406028	0,6252491	438,5841	3,545129	0	16	1311	780						Untertest3.avi	0	880	547	72	111	1231	667	200	0	Content		1239	669	9405460	2908470033
9422	09:21:30.379	00:00:09.422	565	1409,009	773,1147	0,5717819	0,6192041	415,1445	3,457926	0	1168,126	773,4563	0,4405124	0,6247885	438,6361	3,556629	0	16	1289	773						Untertest3.avi	0	880	547	72	111	1231	667	200	0	Content		1217	662	9422083	2908486656
9439	09:21:30.396	00:00:09.438	566	1457,83	782,7625	0,5743126	0,6185792	422,5779	3,477719	0	1171,13	785,5858	0,4404103	0,6243542	438,7187	3,56457	0	16	1314	784						Untertest3.avi	0	880	547	72	111	1231	667	200	0	Content		1242	673	9438833	2908503406
9455	09:21:30.412	00:00:09.455	567	1498,026	790,9801	0,5744407	0,6182407	422,9023	3,483476	0	1171,547	782,8308	0,4404401	0,6241238	438,5936	3,607661	0	16	1335	787						Untertest3.avi	0	880	547	72	111	1231	667	200	0	Content		1263	676	9455330	2908519903
9472	09:21:30.429	00:00:09.472	568	-1024	-768	-1	-1	-1	-1	4	-1024	-768	-1	-1	-1	-1	4		0	0						Untertest3.avi	0	880	547	72	111				0	Content		-72	-111	9472199	2908536772
9489	09:21:30.446	00:00:09.488	569	-1024	-768	-1	-1	-1	-1	4	-1024	-768	-1	-1	-1	-1	4		0	0						Untertest3.avi	0	880	547	72	111				0	Content		-72	-111	9488880	2908553453
9506	09:21:30.463	00:00:09.505	570	-1024	-768	-1	-1	-1	-1	4	-1024	-768	-1	-1	-1	-1	4		0	0						Untertest3.avi	0	880	547	72	111				0	Content		-72	-111	9505546	2908570119
9522	09:21:30.479	00:00:09.522	571	-1024	-768	-1	-1	-1	-1	4	-1024	-768	-1	-1	-1	-1	4		0	0						Untertest3.avi	0	880	547	72	111				0	Content		-72	-111	9522053	2908586626
9539	09:21:30.496	00:00:09.538	572	-1024	-768	-1	-1	-1	-1	4	-1024	-768	-1	-1	-1	-1	4		0	0						Untertest3.avi	0	880	547	72	111				0	Content		-72	-111	9538720	2908603293
9555	09:21:30.512	00:00:09.555	573	-1024	-768	-1	-1	-1	-1	4	-1024	-768	-1	-1	-1	-1	4		0	0						Untertest3.avi	0	880	547	72	111				0	Content		-72	-111	9555451	2908620024
9572	09:21:30.529	00:00:09.572	574	-1024	-768	-1	-1	-1	-1	4	-1024	-768	-1	-1	-1	-1	4		0	0						Untertest3.avi	0	880	547	72	111				0	Content		-72	-111	9572117	2908636690
9589	09:21:30.546	00:00:09.588	575	-1024	-768	-1	-1	-1	-1	4	-1024	-768	-1	-1	-1	-1	4		0	0						Untertest3.avi	0	880	547	72	111				0	Content		-72	-111	9588648	2908653221
9605	09:21:30.562	00:00:09.605	576	-1024	-768	-1	-1	-1	-1	4	-1024	-768	-1	-1	-1	-1	4		0	0						Untertest3.avi	0	880	547	72	111				0	Content		-72	-111	9605314	2908669887
9622	09:21:30.579	00:00:09.622	577	-1024	-768	-1	-1	-1	-1	4	-1024	-768	-1	-1	-1	-1	4		0	0						Untertest3.avi	0	880	547	72	111				0	Content		-72	-111	9622052	2908686625
9639	09:21:30.596	00:00:09.638	578	-1024	-768	-1	-1	-1	-1	4	-1024	-768	-1	-1	-1	-1	4		0	0						Untertest3.avi	0	880	547	72	111				0	Content		-72	-111	9638718	2908703291
9655	09:21:30.612	00:00:09.655	579	-1024	-768	-1	-1	-1	-1	4	-1024	-768	-1	-1	-1	-1	4		0	0						Untertest3.avi	0	880	547	72	111				0	Content		-72	-111	9655254	2908719827
9672	09:21:30.629	00:00:09.671	580	-1024	-768	-1	-1	-1	-1	4	-1024	-768	-1	-1	-1	-1	4		0	0						Untertest3.avi	0	880	547	72	111				0	Content		-72	-111	9671920	2908736493
9689	09:21:30.646	00:00:09.688	581	-1024	-768	-1	-1	-1	-1	4	-1024	-768	-1	-1	-1	-1	4		0	0						Untertest3.avi	0	880	547	72	111				0	Content		-72	-111	9688664	2908753237
9705	09:21:30.662	00:00:09.705	582	-1024	-768	-1	-1	-1	-1	4	-1024	-768	-1	-1	-1	-1	4		0	0						Untertest3.avi	0	880	547	72	111				0	Content		-72	-111	9705330	2908769903
9722	09:21:30.679	00:00:09.721	583	-1024	-768	-1	-1	-1	-1	4	-1024	-768	-1	-1	-1	-1	4		0	0						Untertest3.avi	0	880	547	72	111				0	Content		-72	-111	9721870	2908786443
9739	09:21:30.696	00:00:09.738	584	-1024	-768	-1	-1	-1	-1	4	-1024	-768	-1	-1	-1	-1	4		0	0						Untertest3.avi	0	880	547	72	111				0	Content		-72	-111	9738536	2908803109
9755	09:21:30.712	00:00:09.755	585	-1024	-768	-1	-1	-1	-1	4	-1024	-768	-1	-1	-1	-1	4		0	0						Untertest3.avi	0	880	547	72	111				0	Content		-72	-111	9755280	2908819853
9772	09:21:30.729	00:00:09.771	586	-1024	-768	-1	-1	-1	-1	4	-1024	-768	-1	-1	-1	-1	4		0	0						Untertest3.avi	0	880	547	72	111				0	Content		-72	-111	9771947	2908836520
9788	09:21:30.745	00:00:09.788	587	-1024	-768	-1	-1	-1	-1	4	-1024	-768	-1	-1	-1	-1	4		0	0						Untertest3.avi	0	880	547	72	111				0	Content		-72	-111	9788484	2908853057
9805	09:21:30.762	00:00:09.805	588	-1024	-768	-1	-1	-1	-1	4	-1024	-768	-1	-1	-1	-1	4		0	0						Untertest3.avi	0	880	547	72	111				0	Content		-72	-111	9805150	2908869723
9822	09:21:30.779	00:00:09.821	589	-1024	-768	-1	-1	-1	-1	4	-1024	-768	-1	-1	-1	-1	4		0	0						Untertest3.avi	0	880	547	72	111				0	Content		-72	-111	9821834	2908886407
9839	09:21:30.796	00:00:09.838	590	-1024	-768	-1	-1	-1	-1	4	-1024	-768	-1	-1	-1	-1	4		0	0						Untertest3.avi	0	880	547	72	111				0	Content		-72	-111	9838501	2908903074
9855	09:21:30.812	00:00:09.855	591	-1024	-768	-1	-1	-1	-1	4	-1024	-768	-1	-1	-1	-1	4		0	0						Untertest3.avi	0	880	547	72	111				0	Content		-72	-111	9855136	2908919709
9872	09:21:30.829	00:00:09.871	592	-1024	-768	-1	-1	-1	-1	4	-1024	-768	-1	-1	-1	-1	4		0	0						Untertest3.avi	0	880	547	72	111				0	Content		-72	-111	9871802	2908936375
9888	09:21:30.845	00:00:09.888	593	-1024	-768	-1	-1	-1	-1	4	-1024	-768	-1	-1	-1	-1	4		0	0						Untertest3.avi	0	880	547	72	111				0	Content		-72	-111	9888410	2908952983
9905	09:21:30.862	00:00:09.905	594	-1024	-768	-1	-1	-1	-1	4	-1024	-768	-1	-1	-1	-1	4		0	0						Untertest3.avi	0	880	547	72	111				0	Content		-72	-111	9905077	2908969650
9922	09:21:30.879	00:00:09.921	595	-1024	-768	-1	-1	-1	-1	4	-1024	-768	-1	-1	-1	-1	4		0	0						Untertest3.avi	0	880	547	72	111				0	Content		-72	-111	9921638	2908986211
9938	09:21:30.895	00:00:09.938	596	-1024	-768	-1	-1	-1	-1	4	-1024	-768	-1	-1	-1	-1	4		0	0						Untertest3.avi	0	880	547	72	111				0	Content		-72	-111	9938323	2909002896
9955	09:21:30.912	00:00:09.954	597	-1024	-768	-1	-1	-1	-1	4	-1024	-768	-1	-1	-1	-1	4		0	0						Untertest3.avi	0	880	547	72	111				0	Content		-72	-111	9954989	2909019562
9972	09:21:30.929	00:00:09.971	598	-1024	-768	-1	-1	-1	-1	4	-1024	-768	-1	-1	-1	-1	4		0	0						Untertest3.avi	0	880	547	72	111				0	Content		-72	-111	9971623	2909036196
9988	09:21:30.945	00:00:09.988	599	-1024	-768	-1	-1	-1	-1	4	-1024	-768	-1	-1	-1	-1	4		0	0						Untertest3.avi	0	880	547	72	111				0	Content		-72	-111	9988289	2909052862
10005	09:21:30.962	00:00:10.005	600	-1024	-768	-1	-1	-1	-1	4	-1024	-768	-1	-1	-1	-1	4		0	0						Untertest3.avi	0	880	547	72	111				0	Content		-72	-111	10005007	2909069580
10022	09:21:30.979	00:00:10.021	601	-1024	-768	-1	-1	-1	-1	4	-1024	-768	-1	-1	-1	-1	4		0	0						Untertest3.avi	0	880	547	72	111				0	Content		-72	-111	10021632	2909086205
10039	09:21:30.996	00:00:10.038	602	-1024	-768	-1	-1	-1	-1	4	-1024	-768	-1	-1	-1	-1	4		0	0						Untertest3.avi	0	880	547	72	111				0	Content		-72	-111	10038757	2909103330
10056	09:21:31.013	00:00:10.055	603	-1024	-768	-1	-1	-1	-1	4	-1024	-768	-1	-1	-1	-1	4		0	0						Untertest3.avi	0	880	547	72	111				0	Content		-72	-111	10055500	2909120073
10072	09:21:31.029	00:00:10.072	604	-1024	-768	-1	-1	-1	-1	4	-1024	-768	-1	-1	-1	-1	4		0	0						Untertest3.avi	0	880	547	72	111				0	Content		-72	-111	10072121	2909136694
10088	09:21:31.045	00:00:10.088	605	-1024	-768	-1	-1	-1	-1	4	-1024	-768	-1	-1	-1	-1	4		0	0						Untertest3.avi	0	880	547	72	111				0	Content		-72	-111	10088243	2909152816
10105	09:21:31.062	00:00:10.104	606	-1024	-768	-1	-1	-1	-1	4	-1024	-768	-1	-1	-1	-1	4		0	0						Untertest3.avi	0	880	547	72	111				0	Content		-72	-111	10104863	2909169436
10121	09:21:31.078	00:00:10.121	607	-1024	-768	-1	-1	-1	-1	4	-1024	-768	-1	-1	-1	-1	4		0	0						Untertest3.avi	0	880	547	72	111				0	Content		-72	-111	10121484	2909186057
10138	09:21:31.095	00:00:10.138	608	-1024	-768	-1	-1	-1	-1	4	-1024	-768	-1	-1	-1	-1	4		0	0						Untertest3.avi	0	880	547	72	111				0	Content		-72	-111	10138107	2909202680
10155	09:21:31.112	00:00:10.155	609	-1024	-768	-1	-1	-1	-1	4	-1024	-768	-1	-1	-1	-1	4		0	0						Untertest3.avi	0	880	547	72	111				0	Content		-72	-111	10155301	2909219874
10173	09:21:31.130	00:00:10.172	610	-1024	-768	-1	-1	-1	-1	4	-1024	-768	-1	-1	-1	-1	4		0	0						Untertest3.avi	0	880	547	72	111				0	Content		-72	-111	10172676	2909237249
10190	09:21:31.147	00:00:10.189	611	-1024	-768	-1	-1	-1	-1	4	-1024	-768	-1	-1	-1	-1	4		0	0						Untertest3.avi	0	880	547	72	111				0	Content		-72	-111	10189923	2909254496
10205	09:21:31.162	00:00:10.204	612	-1024	-768	-1	-1	-1	-1	4	-1024	-768	-1	-1	-1	-1	4		0	0						Untertest3.avi	0	880	547	72	111				0	Content		-72	-111	10204851	2909269424
10221	09:21:31.178	00:00:10.221	613	-1024	-768	-1	-1	-1	-1	4	-1024	-768	-1	-1	-1	-1	4		0	0						Untertest3.avi	0	880	547	72	111				0	Content		-72	-111	10221474	2909286047
10238	09:21:31.195	00:00:10.238	614	-1024	-768	-1	-1	-1	-1	4	-1024	-768	-1	-1	-1	-1	4		0	0						Untertest3.avi	0	880	547	72	111				0	Content		-72	-111	10238221	2909302794
10255	09:21:31.212	00:00:10.254	615	-1024	-768	-1	-1	-1	-1	4	-1024	-768	-1	-1	-1	-1	4		0	0						Untertest3.avi	0	880	547	72	111				0	Content		-72	-111	10254840	2909319413
10271	09:21:31.228	00:00:10.271	616	-1024	-768	-1	-1	-1	-1	4	-1024	-768	-1	-1	-1	-1	4		0	0						Untertest3.avi	0	880	547	72	111				0	Content		-72	-111	10271465	2909336038
10288	09:21:31.245	00:00:10.288	617	-1024	-768	-1	-1	-1	-1	4	-1024	-768	-1	-1	-1	-1	4		0	0						Untertest3.avi	0	880	547	72	111				0	Content		-72	-111	10288084	2909352657
10305	09:21:31.262	00:00:10.305	618	-1024	-768	-1	-1	-1	-1	4	-1024	-768	-1	-1	-1	-1	4		0	0						Untertest3.avi	0	880	547	72	111				0	Content		-72	-111	10305149	2909369722
10323	09:21:31.280	00:00:10.322	619	-1024	-768	-1	-1	-1	-1	4	-1024	-768	-1	-1	-1	-1	4		0	0						Untertest3.avi	0	880	547	72	111				0	Content		-72	-111	10322521	2909387094
10340	09:21:31.297	00:00:10.339	620	-1024	-768	-1	-1	-1	-1	4	-1024	-768	-1	-1	-1	-1	4		0	0						Untertest3.avi	0	880	547	72	111				0	Content		-72	-111	10339769	2909404342
10355	09:21:31.312	00:00:10.354	621	-1024	-768	-1	-1	-1	-1	4	-1024	-768	-1	-1	-1	-1	4		0	0						Untertest3.avi	0	880	547	72	111				0	Content		-72	-111	10354699	2909419272
10371	09:21:31.328	00:00:10.371	622	-1024	-768	-1	-1	-1	-1	4	-1024	-768	-1	-1	-1	-1	4		0	0						Untertest3.avi	0	880	547	72	111				0	Content		-72	-111	10371320	2909435893
10388	09:21:31.345	00:00:10.388	623	-1024	-768	-1	-1	-1	-1	4	-1024	-768	-1	-1	-1	-1	4		0	0						Untertest3.avi	0	880	547	72	111				0	Content		-72	-111	10388074	2909452647
10405	09:21:31.362	00:00:10.404	624	-1024	-768	-1	-1	-1	-1	4	-1024	-768	-1	-1	-1	-1	4		0	0						Untertest3.avi	0	880	547	72	111				0	Content		-72	-111	10404692	2909469265
10421	09:21:31.378	00:00:10.421	625	-1024	-768	-1	-1	-1	-1	4	-1024	-768	-1	-1	-1	-1	4		0	0						Untertest3.avi	0	880	547	72	111				0	Content		-72	-111	10421316	2909485889
10438	09:21:31.395	00:00:10.437	626	-1024	-768	-1	-1	-1	-1	4	-1024	-768	-1	-1	-1	-1	4		0	0						Untertest3.avi	0	880	547	72	111				0	Content		-72	-111	10437936	2909502509
10455	09:21:31.412	00:00:10.455	627	-1024	-768	-1	-1	-1	-1	4	-1024	-768	-1	-1	-1	-1	4		0	0						Untertest3.avi	0	880	547	72	111				0	Content		-72	-111	10455128	2909519701
10472	09:21:31.429	00:00:10.472	628	-1024	-768	-1	-1	-1	-1	4	-1024	-768	-1	-1	-1	-1	4		0	0						Untertest3.avi	0	880	547	72	111				0	Content		-72	-111	10472500	2909537073
10490	09:21:31.447	00:00:10.489	629	-1024	-768	-1	-1	-1	-1	4	-1024	-768	-1	-1	-1	-1	4		0	0						Untertest3.avi	0	880	547	72	111				0	Content		-72	-111	10489744	2909554317
10505	09:21:31.462	00:00:10.504	630	-1024	-768	-1	-1	-1	-1	4	-1024	-768	-1	-1	-1	-1	4		0	0						Untertest3.avi	0	880	547	72	111				0	Content		-72	-111	10504550	2909569123
10521	09:21:31.478	00:00:10.521	631	-1024	-768	-1	-1	-1	-1	4	-1024	-768	-1	-1	-1	-1	4		0	0						Untertest3.avi	0	880	547	72	111				0	Content		-72	-111	10521297	2909585870
10538	09:21:31.495	00:00:10.537	632	-1024	-768	-1	-1	-1	-1	4	-1024	-768	-1	-1	-1	-1	4		0	0						Untertest3.avi	0	880	547	72	111				0	Content		-72	-111	10537919	2909602492
10555	09:21:31.512	00:00:10.554	633	-1024	-768	-1	-1	-1	-1	4	-1024	-768	-1	-1	-1	-1	4		0	0						Untertest3.avi	0	880	547	72	111				0	Content		-72	-111	10554543	2909619116
10571	09:21:31.528	00:00:10.571	634	-1024	-768	-1	-1	-1	-1	4	-1024	-768	-1	-1	-1	-1	4		0	0						Untertest3.avi	0	880	547	72	111				0	Content		-72	-111	10571164	2909635737
10588	09:21:31.545	00:00:10.587	635	-1024	-768	-1	-1	-1	-1	4	-1024	-768	-1	-1	-1	-1	4		0	0						Untertest3.avi	0	880	547	72	111				0	Content		-72	-111	10587786	2909652359
10605	09:21:31.562	00:00:10.604	636	-1024	-768	-1	-1	-1	-1	4	-1024	-768	-1	-1	-1	-1	4		0	0						Untertest3.avi	0	880	547	72	111				0	Content		-72	-111	10604977	2909669550
10622	09:21:31.579	00:00:10.622	637	-1024	-768	-1	-1	-1	-1	4	-1024	-768	-1	-1	-1	-1	4		0	0						Untertest3.avi	0	880	547	72	111				0	Content		-72	-111	10622351	2909686924
10640	09:21:31.597	00:00:10.639	638	-1024	-768	-1	-1	-1	-1	4	-1024	-768	-1	-1	-1	-1	4		0	0						Untertest3.avi	0	880	547	72	111				0	Content		-72	-111	10639598	2909704171
10654	09:21:31.611	00:00:10.654	639	-1024	-768	-1	-1	-1	-1	4	-1024	-768	-1	-1	-1	-1	4		0	0						Untertest3.avi	0	880	547	72	111				0	Content		-72	-111	10654400	2909718973
10671	09:21:31.628	00:00:10.671	640	-1024	-768	-1	-1	-1	-1	4	-1024	-768	-1	-1	-1	-1	4		0	0						Untertest3.avi	0	880	547	72	111				0	Content		-72	-111	10671148	2909735721
10688	09:21:31.645	00:00:10.687	641	-1024	-768	-1	-1	-1	-1	4	-1024	-768	-1	-1	-1	-1	4		0	0						Untertest3.avi	0	880	547	72	111				0	Content		-72	-111	10687769	2909752342
10704	09:21:31.661	00:00:10.704	642	-1024	-768	-1	-1	-1	-1	4	-1024	-768	-1	-1	-1	-1	4		0	0						Untertest3.avi	0	880	547	72	111				0	Content		-72	-111	10704390	2909768963
10721	09:21:31.678	00:00:10.721	643	-1024	-768	-1	-1	-1	-1	4	-1024	-768	-1	-1	-1	-1	4		0	0						Untertest3.avi	0	880	547	72	111				0	Content		-72	-111	10721013	2909785586
10738	09:21:31.695	00:00:10.737	644	-1024	-768	-1	-1	-1	-1	4	-1024	-768	-1	-1	-1	-1	4		0	0						Untertest3.avi	0	880	547	72	111				0	Content		-72	-111	10737760	2909802333
10755	09:21:31.712	00:00:10.754	645	-1024	-768	-1	-1	-1	-1	4	-1024	-768	-1	-1	-1	-1	4		0	0						Untertest3.avi	0	880	547	72	111				0	Content		-72	-111	10754826	2909819399
10772	09:21:31.729	00:00:10.772	646	-1024	-768	-1	-1	-1	-1	4	-1024	-768	-1	-1	-1	-1	4		0	0						Untertest3.avi	0	880	547	72	111				0	Content		-72	-111	10772199	2909836772
10789	09:21:31.746	00:00:10.789	647	-1024	-768	-1	-1	-1	-1	4	-1024	-768	-1	-1	-1	-1	4		0	0						Untertest3.avi	0	880	547	72	111				0	Content		-72	-111	10789448	2909854021
10804	09:21:31.761	00:00:10.804	648	-1024	-768	-1	-1	-1	-1	4	-1024	-768	-1	-1	-1	-1	4		0	0						Untertest3.avi	0	880	547	72	111				0	Content		-72	-111	10804376	2909868949
10821	09:21:31.778	00:00:10.821	649	-1024	-768	-1	-1	-1	-1	4	-1024	-768	-1	-1	-1	-1	4		0	0						Untertest3.avi	0	880	547	72	111				0	Content		-72	-111	10821009	2909885582
10838	09:21:31.795	00:00:10.837	650	-1024	-768	-1	-1	-1	-1	4	-1024	-768	-1	-1	-1	-1	4		0	0						Untertest3.avi	0	880	547	72	111				0	Content		-72	-111	10837740	2909902313
10854	09:21:31.811	00:00:10.854	651	-1024	-768	-1	-1	-1	-1	4	-1024	-768	-1	-1	-1	-1	4		0	0						Untertest3.avi	0	880	547	72	111				0	Content		-72	-111	10854477	2909919050
10871	09:21:31.828	00:00:10.871	652	-1024	-768	-1	-1	-1	-1	4	-1024	-768	-1	-1	-1	-1	4		0	0						Untertest3.avi	0	880	547	72	111				0	Content		-72	-111	10871104	2909935677
10888	09:21:31.845	00:00:10.887	653	-1024	-768	-1	-1	-1	-1	4	-1024	-768	-1	-1	-1	-1	4		0	0						Untertest3.avi	0	880	547	72	111				0	Content		-72	-111	10887771	2909952344
10904	09:21:31.861	00:00:10.904	654	1245,306	746,1927	0,4483656	0,6233435	418,1504	3,169976	3	1234,185	755,8258	0,4483965	0,6233421	418,1504	3,169552	1	17	1234	756						Untertest3.avi	0	880	547	72	111	1172	643	283	0	Content		1162	645	10904229	2909968802
10921	09:21:31.878	00:00:10.920	655	1259,102	744,0486	0,4499775	0,6231307	422,4008	3,379167	3	1242,875	754,1135	0,4499604	0,6231261	422,4008	3,377025	1	17	1243	754						Untertest3.avi	0	880	547	72	111	1172	643	283	0	Content		1171	643	10920989	2909985562
10938	09:21:31.895	00:00:10.937	656	1260,244	731,3135	0,4489809	0,6229353	418,4086	3,303692	3	1244,101	741,1049	0,4489635	0,6229306	418,4086	3,301656	1	17	1244	741						Untertest3.avi	0	880	547	72	111	1172	643	283	0	Content		1172	630	10937727	2910002300
10954	09:21:31.911	00:00:10.954	657	1260,689	736,1509	0,4494256	0,6228019	420,9012	3,39625	3	1244,623	746,0505	0,4494084	0,6227973	420,9012	3,394162	1	17	1245	746						Untertest3.avi	0	880	547	72	111	1172	643	283	0	Content		1173	635	10954350	2910018923
10971	09:21:31.928	00:00:10.971	658	1254,47	744,113	0,4495433	0,6226395	422,4972	3,388156	3	1238,096	754,165	0,4495262	0,6226349	422,4972	3,385824	1	17	1238	754						Untertest3.avi	0	880	547	72	111	1172	643	283	0	Content		1166	643	10971091	2910035664
10988	09:21:31.945	00:00:10.987	659	-1024	-768	-1	-1	-1	-1	4	-1024	-768	-1	-1	-1	-1	4	17	0	0						Untertest3.avi	0	880	547	72	111	1172	643	283	0	Content		-72	-111	10987593	2910052166
11004	09:21:31.961	00:00:11.004	660	1276,288	743,9114	0,4485731	0,6225896	423,2214	3,371786	3	1262,319	753,9907	0,4485738	0,6225851	423,2214	3,37042	1	17	1262	754						Untertest3.avi	0	880	547	72	111	1172	643	283	0	Content		1190	643	11004218	2910068791
11021	09:21:31.978	00:00:11.020	661	1259,285	744,5497	0,4470114	0,6226539	419,6107	3,387384	3	1243,345	754,5449	0,4469941	0,6226493	419,6107	3,385416	1	17	1243	755						Untertest3.avi	0	880	547	72	111	1172	643	283	0	Content		1171	644	11020837	2910085410
11038	09:21:31.995	00:00:11.037	662	1261	731,2752	0,4452477	0,6227242	415,448	3,357179	3	1247,969	740,868	0,4452545	0,6227194	415,448	3,356107	1	17	1248	741						Untertest3.avi	0	880	547	72	111	1172	643	283	0	Content		1176	630	11037584	2910102157
11054	09:21:32.011	00:00:11.054	663	1262,618	742,9951	0,4453923	0,6226614	418,8848	3,371536	3	1246,678	752,968	0,4453749	0,6226568	418,8848	3,36954	1	17	1247	753						Untertest3.avi	0	880	547	72	111	1172	643	283	0	Content		1175	642	11054208	2910118781
11071	09:21:32.028	00:00:11.070	664	1259,96	743,7761	0,4454324	0,62261	421,5869	3,366657	3	1243,773	753,8098	0,4454152	0,6226054	421,5869	3,364508	1	17	1244	754						Untertest3.avi	0	880	547	72	111	1172	643	283	0	Content		1172	643	11070990	2910135563
11087	09:21:32.044	00:00:11.087	665	1268,015	751,0388	0,4440418	0,6223123	418,2699	3,42126	3	1252,306	761,1456	0,4440244	0,6223076	418,2699	3,419327	1	17	1252	761						Untertest3.avi	0	880	547	72	111	1172	643	283	0	Content		1180	650	11087454	2910152027
11104	09:21:32.061	00:00:11.104	666	1276,865	745,7949	0,4443857	0,6221647	420,0451	3,304123	3	1260,783	755,9244	0,4443685	0,6221601	420,0451	3,302075	1	17	1261	756						Untertest3.avi	0	880	547	72	111	1172	643	283	0	Content		1189	645	11104202	2910168775
11121	09:21:32.078	00:00:11.120	667	1288,007	752,9509	0,445472	0,621875	424,6547	3,358456	3	1272,039	763,3258	0,4454551	0,6218705	424,6547	3,356573	1	17	1272	763						Untertest3.avi	0	880	547	72	111	1172	643	283	0	Content		1200	652	11120824	2910185397
11138	09:21:32.095	00:00:11.137	668	1449,169	760,6836	0,5780563	0,6279935	405,2139	3,360155	0	1203,486	776,8039	0,4479638	0,6218305	431,7621	3,407771	0	17	1326	769						Untertest3.avi	0	880	547	72	111	1172	643	283	0	Content		1254	658	11137574	2910202147
11154	09:21:32.111	00:00:11.154	669	1359,267	837,3645	0,5914981	0,6282256	438,6363	3,566228	0	1058,404	857,2649	0,4510359	0,6225269	435,5694	3,484992	0	17	1209	847						Untertest3.avi	0	880	547	72	111	1172	643	283	0	Content		1137	736	11154196	2910218769
11171	09:21:32.128	00:00:11.170	670	1129,921	928,7285	0,5935836	0,6292164	438,2629	3,54651	0	870,0302	942,9161	0,45595	0,623665	444,1236	3,452867	0	17	1000	936						Untertest3.avi	0	880	547	72	111	1172	643	283	0	Content		928	825	11170945	2910235518
11187	09:21:32.144	00:00:11.187	671	-1024	-768	-1	-1	-1	-1	4	-1024	-768	-1	-1	-1	-1	4		0	0						Untertest3.avi	0	880	547	72	111				0	Content		-72	-111	11187437	2910252010
11204	09:21:32.161	00:00:11.204	672	-1024	-768	-1	-1	-1	-1	4	-1024	-768	-1	-1	-1	-1	4		0	0						Untertest3.avi	0	880	547	72	111				0	Content		-72	-111	11204061	2910268634
11221	09:21:32.178	00:00:11.220	673	-1024	-768	-1	-1	-1	-1	4	-1024	-768	-1	-1	-1	-1	4		0	0						Untertest3.avi	0	880	547	72	111				0	Content		-72	-111	11220807	2910285380
11237	09:21:32.194	00:00:11.237	674	-1024	-768	-1	-1	-1	-1	4	-1024	-768	-1	-1	-1	-1	4		0	0						Untertest3.avi	0	880	547	72	111				0	Content		-72	-111	11237433	2910302006
11254	09:21:32.211	00:00:11.254	675	-1024	-768	-1	-1	-1	-1	4	-1024	-768	-1	-1	-1	-1	4		0	0						Untertest3.avi	0	880	547	72	111				0	Content		-72	-111	11254056	2910318629
11271	09:21:32.228	00:00:11.270	676	-1024	-768	-1	-1	-1	-1	4	-1024	-768	-1	-1	-1	-1	4		0	0						Untertest3.avi	0	880	547	72	111				0	Content		-72	-111	11270722	2910335295
11287	09:21:32.244	00:00:11.287	677	-1024	-768	-1	-1	-1	-1	4	-1024	-768	-1	-1	-1	-1	4		0	0						Untertest3.avi	0	880	547	72	111				0	Content		-72	-111	11287425	2910351998
11304	09:21:32.261	00:00:11.304	678	-1024	-768	-1	-1	-1	-1	4	-1024	-768	-1	-1	-1	-1	4		0	0						Untertest3.avi	0	880	547	72	111				0	Content		-72	-111	11304050	2910368623
11321	09:21:32.278	00:00:11.320	679	-1024	-768	-1	-1	-1	-1	4	-1024	-768	-1	-1	-1	-1	4		0	0						Untertest3.avi	0	880	547	72	111				0	Content		-72	-111	11320672	2910385245
11337	09:21:32.294	00:00:11.337	680	-1024	-768	-1	-1	-1	-1	4	-1024	-768	-1	-1	-1	-1	4		0	0						Untertest3.avi	0	880	547	72	111				0	Content		-72	-111	11337358	2910401931
11354	09:21:32.311	00:00:11.354	681	-1024	-768	-1	-1	-1	-1	4	-1024	-768	-1	-1	-1	-1	4		0	0						Untertest3.avi	0	880	547	72	111				0	Content		-72	-111	11354024	2910418597
11371	09:21:32.328	00:00:11.370	682	-1024	-768	-1	-1	-1	-1	4	-1024	-768	-1	-1	-1	-1	4		0	0						Untertest3.avi	0	880	547	72	111				0	Content		-72	-111	11370655	2910435228
11387	09:21:32.344	00:00:11.387	683	-1024	-768	-1	-1	-1	-1	4	-1024	-768	-1	-1	-1	-1	4		0	0						Untertest3.avi	0	880	547	72	111				0	Content		-72	-111	11387322	2910451895
11404	09:21:32.361	00:00:11.403	684	-1024	-768	-1	-1	-1	-1	4	-1024	-768	-1	-1	-1	-1	4		0	0						Untertest3.avi	0	880	547	72	111				0	Content		-72	-111	11403927	2910468500
11421	09:21:32.378	00:00:11.420	685	-1024	-768	-1	-1	-1	-1	4	-1024	-768	-1	-1	-1	-1	4		0	0						Untertest3.avi	0	880	547	72	111				0	Content		-72	-111	11420593	2910485166
11437	09:21:32.394	00:00:11.437	686	-1024	-768	-1	-1	-1	-1	4	-1024	-768	-1	-1	-1	-1	4		0	0						Untertest3.avi	0	880	547	72	111				0	Content		-72	-111	11437372	2910501945
11454	09:21:32.411	00:00:11.454	687	-1024	-768	-1	-1	-1	-1	4	-1024	-768	-1	-1	-1	-1	4		0	0						Untertest3.avi	0	880	547	72	111				0	Content		-72	-111	11454350	2910518923
11471	09:21:32.428	00:00:11.471	688	-1024	-768	-1	-1	-1	-1	4	-1024	-768	-1	-1	-1	-1	4		0	0						Untertest3.avi	0	880	547	72	111				0	Content		-72	-111	11471152	2910535725
11487	09:21:32.444	00:00:11.487	689	-1024	-768	-1	-1	-1	-1	4	-1024	-768	-1	-1	-1	-1	4		0	0						Untertest3.avi	0	880	547	72	111				0	Content		-72	-111	11487274	2910551847
11504	09:21:32.461	00:00:11.503	690	-1024	-768	-1	-1	-1	-1	4	-1024	-768	-1	-1	-1	-1	4		0	0						Untertest3.avi	0	880	547	72	111				0	Content		-72	-111	11503904	2910568477
11521	09:21:32.478	00:00:11.520	691	-1024	-768	-1	-1	-1	-1	4	-1024	-768	-1	-1	-1	-1	4		0	0						Untertest3.avi	0	880	547	72	111				0	Content		-72	-111	11520518	2910585091
11537	09:21:32.494	00:00:11.537	692	-1024	-768	-1	-1	-1	-1	4	-1024	-768	-1	-1	-1	-1	4		0	0						Untertest3.avi	0	880	547	72	111				0	Content		-72	-111	11537140	2910601713
11554	09:21:32.511	00:00:11.554	693	-1024	-768	-1	-1	-1	-1	4	-1024	-768	-1	-1	-1	-1	4		0	0						Untertest3.avi	0	880	547	72	111				0	Content		-72	-111	11554332	2910618905
11572	09:21:32.529	00:00:11.571	694	-1024	-768	-1	-1	-1	-1	4	-1024	-768	-1	-1	-1	-1	4		0	0						Untertest3.avi	0	880	547	72	111				0	Content		-72	-111	11571578	2910636151
11589	09:21:32.546	00:00:11.588	695	-1024	-768	-1	-1	-1	-1	4	-1024	-768	-1	-1	-1	-1	4		0	0						Untertest3.avi	0	880	547	72	111				0	Content		-72	-111	11588951	2910653524
11604	09:21:32.561	00:00:11.603	696	-1024	-768	-1	-1	-1	-1	4	-1024	-768	-1	-1	-1	-1	4		0	0						Untertest3.avi	0	880	547	72	111				0	Content		-72	-111	11603753	2910668326
11620	09:21:32.577	00:00:11.620	697	-1024	-768	-1	-1	-1	-1	4	-1024	-768	-1	-1	-1	-1	4		0	0						Untertest3.avi	0	880	547	72	111				0	Content		-72	-111	11620378	2910684951
11637	09:21:32.594	00:00:11.637	698	-1024	-768	-1	-1	-1	-1	4	-1024	-768	-1	-1	-1	-1	4		0	0						Untertest3.avi	0	880	547	72	111				0	Content		-72	-111	11637123	2910701696
11654	09:21:32.611	00:00:11.653	699	-1024	-768	-1	-1	-1	-1	4	-1024	-768	-1	-1	-1	-1	4		0	0						Untertest3.avi	0	880	547	72	111				0	Content		-72	-111	11653744	2910718317
11670	09:21:32.627	00:00:11.670	700	-1024	-768	-1	-1	-1	-1	4	-1024	-768	-1	-1	-1	-1	4		0	0						Untertest3.avi	0	880	547	72	111				0	Content		-72	-111	11670367	2910734940
11687	09:21:32.644	00:00:11.686	701	-1024	-768	-1	-1	-1	-1	4	-1024	-768	-1	-1	-1	-1	4		0	0						Untertest3.avi	0	880	547	72	111				0	Content		-72	-111	11686990	2910751563
11704	09:21:32.661	00:00:11.704	702	-1024	-768	-1	-1	-1	-1	4	-1024	-768	-1	-1	-1	-1	4		0	0						Untertest3.avi	0	880	547	72	111				0	Content		-72	-111	11704183	2910768756
11722	09:21:32.679	00:00:11.721	703	-1024	-768	-1	-1	-1	-1	4	-1024	-768	-1	-1	-1	-1	4		0	0						Untertest3.avi	0	880	547	72	111				0	Content		-72	-111	11721552	2910786125
11739	09:21:32.696	00:00:11.738	704	-1024	-768	-1	-1	-1	-1	4	-1024	-768	-1	-1	-1	-1	4		0	0						Untertest3.avi	0	880	547	72	111				0	Content		-72	-111	11738797	2910803370
11754	09:21:32.711	00:00:11.753	705	-1024	-768	-1	-1	-1	-1	4	-1024	-768	-1	-1	-1	-1	4		0	0						Untertest3.avi	0	880	547	72	111				0	Content		-72	-111	11753599	2910818172
11770	09:21:32.727	00:00:11.770	706	-1024	-768	-1	-1	-1	-1	4	-1024	-768	-1	-1	-1	-1	4		0	0						Untertest3.avi	0	880	547	72	111				0	Content		-72	-111	11770345	2910834918
11787	09:21:32.744	00:00:11.786	707	-1024	-768	-1	-1	-1	-1	4	-1024	-768	-1	-1	-1	-1	4		0	0						Untertest3.avi	0	880	547	72	111				0	Content		-72	-111	11786968	2910851541
11804	09:21:32.761	00:00:11.803	708	-1024	-768	-1	-1	-1	-1	4	-1024	-768	-1	-1	-1	-1	4		0	0						Untertest3.avi	0	880	547	72	111				0	Content		-72	-111	11803719	2910868292
11820	09:21:32.777	00:00:11.820	709	-1024	-768	-1	-1	-1	-1	4	-1024	-768	-1	-1	-1	-1	4		0	0						Untertest3.avi	0	880	547	72	111				0	Content		-72	-111	11820214	2910884787
11837	09:21:32.794	00:00:11.836	710	-1024	-768	-1	-1	-1	-1	4	-1024	-768	-1	-1	-1	-1	4		0	0						Untertest3.avi	0	880	547	72	111				0	Content		-72	-111	11836841	2910901414
11854	09:21:32.811	00:00:11.854	711	-1024	-768	-1	-1	-1	-1	4	-1024	-768	-1	-1	-1	-1	4		0	0						Untertest3.avi	0	880	547	72	111				0	Content		-72	-111	11854029	2910918602
11871	09:21:32.828	00:00:11.871	712	-1024	-768	-1	-1	-1	-1	4	-1024	-768	-1	-1	-1	-1	4		0	0						Untertest3.avi	0	880	547	72	111				0	Content		-72	-111	11871402	2910935975
11889	09:21:32.846	00:00:11.888	713	-1024	-768	-1	-1	-1	-1	4	-1024	-768	-1	-1	-1	-1	4		0	0						Untertest3.avi	0	880	547	72	111				0	Content		-72	-111	11888649	2910953222
11904	09:21:32.861	00:00:11.903	714	676,569	969,3474	0,4556573	0,6206604	440,5302	3,426807	3	649,9761	983,0757	0,4556557	0,6206562	440,5302	3,420477	1	18	650	983						Untertest3.avi	0	880	547	72	111	684	866	250	0	Content		578	872	11903577	2910968150
11920	09:21:32.877	00:00:11.920	715	-1024	-768	-1	-1	-1	-1	4	-1024	-768	-1	-1	-1	-1	4	18	0	0						Untertest3.avi	0	880	547	72	111	684	866	250	0	Content		-72	-111	11920198	2910984771
11937	09:21:32.894	00:00:11.936	716	-1024	-768	-1	-1	-1	-1	4	-1024	-768	-1	-1	-1	-1	4	18	0	0						Untertest3.avi	0	880	547	72	111	684	866	250	0	Content		-72	-111	11936943	2911001516
11954	09:21:32.911	00:00:11.953	717	-1024	-768	-1	-1	-1	-1	4	-1024	-768	-1	-1	-1	-1	4	18	0	0						Untertest3.avi	0	880	547	72	111	684	866	250	0	Content		-72	-111	11953556	2911018129
11970	09:21:32.927	00:00:11.970	718	-1024	-768	-1	-1	-1	-1	4	-1024	-768	-1	-1	-1	-1	4	18	0	0						Untertest3.avi	0	880	547	72	111	684	866	250	0	Content		-72	-111	11970185	2911034758
11987	09:21:32.944	00:00:11.986	719	-1024	-768	-1	-1	-1	-1	4	-1024	-768	-1	-1	-1	-1	4	18	0	0						Untertest3.avi	0	880	547	72	111	684	866	250	0	Content		-72	-111	11986851	2911051424
12003	09:21:32.960	00:00:12.003	720	976,3215	973,305	0,5965813	0,6260231	445,9976	3,438256	0	615,0812	989,397	0,4546401	0,622969	437,5503	3,475239	0	18	796	981						Untertest3.avi	0	880	547	72	111	684	866	250	0	Content		724	870	12003437	2911068010
12020	09:21:32.977	00:00:12.020	721	925,677	973,4736	0,5963359	0,6264068	445,9975	3,512571	0	608,317	997,739	0,4545615	0,6230592	437,5504	3,531412	0	18	767	986						Untertest3.avi	0	880	547	72	111	684	866	250	0	Content		695	875	12020309	2911084882
12037	09:21:32.994	00:00:12.036	722	901,6865	949,2445	0,5917075	0,6275902	432,1747	3,460455	0	661,9302	988,8213	0,4544939	0,6241299	437,4976	3,408647	0	18	782	969						Untertest3.avi	0	880	547	72	111	684	866	250	0	Content		710	858	12036804	2911101377
12054	09:21:33.011	00:00:12.053	723	883,4814	972,4071	0,5911495	0,6272018	432,1747	3,435626	0	614,9858	994,8312	0,4541428	0,6241855	437,4976	3,436688	0	18	749	984						Untertest3.avi	0	880	547	72	111	684	866	250	0	Content		677	873	12053671	2911118244
12070	09:21:33.027	00:00:12.070	724	893,6974	970,988	0,5909798	0,6275173	432,1747	3,42398	0	614,5703	981,6443	0,4537638	0,6247612	437,5059	3,511225	0	18	754	976						Untertest3.avi	0	880	547	72	111	684	866	250	0	Content		682	865	12070051	2911134624
12087	09:21:33.044	00:00:12.086	725	872,4192	966,5528	0,5906305	0,6276274	432,1747	3,410116	0	619,652	980,1982	0,4535073	0,6249164	437,4484	3,520059	0	18	746	973						Untertest3.avi	0	880	547	72	111	684	866	250	0	Content		674	862	12086805	2911151378
12103	09:21:33.060	00:00:12.103	726	919,252	977,9238	0,5903943	0,6276864	432,1747	3,353073	0	615,0634	977,3357	0,4531444	0,6253178	437,0216	3,500394	0	18	767	978						Untertest3.avi	0	880	547	72	111	684	866	250	0	Content		695	867	12103420	2911167993
12120	09:21:33.077	00:00:12.120	727	886,3561	970,4089	0,5899392	0,6277618	432,1747	3,448098	0	619,0456	979,3574	0,4526604	0,6254361	437,0685	3,49316	0	18	753	975						Untertest3.avi	0	880	547	72	111	684	866	250	0	Content		681	864	12120045	2911184618
12137	09:21:33.094	00:00:12.136	728	905,386	976,2079	0,5894475	0,6278899	432,1747	3,44992	0	613,3681	970,5991	0,4523866	0,6258676	437,0685	3,468189	0	18	759	973						Untertest3.avi	0	880	547	72	111	684	866	250	0	Content		687	862	12136791	2911201364
12153	09:21:33.110	00:00:12.153	729	912,694	974,6031	0,5889639	0,6276291	432,1747	3,449531	0	607,5624	959,2552	0,4516712	0,6261693	437,0685	3,486974	0	19	760	967						Untertest3.avi	0	880	547	72	111	617	858	100	0	Content		688	856	12153416	2911217989
12170	09:21:33.127	00:00:12.170	730	-1024	-768	-1	-1	-1	-1	4	636,8654	959,7582	0,4515105	0,6257937	437,3465	3,479419	0	19	637	960						Untertest3.avi	0	880	547	72	111	617	858	100	0	Content		565	849	12170037	2911234610
12187	09:21:33.144	00:00:12.186	731	890,897	954,8134	0,5880859	0,6280466	431,8686	3,518454	0	619,939	992,3768	0,4509786	0,6254041	437,3465	3,529187	0	19	755	974						Untertest3.avi	0	880	547	72	111	617	858	100	0	Content		683	863	12186906	2911251479
12203	09:21:33.160	00:00:12.203	732	865,0136	966,4319	0,5873179	0,6272228	431,8686	3,498698	0	619,7519	966,9474	0,4503833	0,6265758	437,2925	3,49666	0	19	742	967						Untertest3.avi	0	880	547	72	111	617	858	100	0	Content		670	856	12203284	2911267857
12220	09:21:33.177	00:00:12.220	733	537,2678	957,4008	0,5830742	0,6278645	419,8165	3,454565	0	639,6235	983,8456	0,4513314	0,6263279	441,683	3,630795	0	19	588	971						Untertest3.avi	0	880	547	72	111	617	858	100	0	Content		516	860	12220277	2911284850
12237	09:21:33.194	00:00:12.236	734	-1024	-768	-1	-1	-1	-1	4	606,8591	1007,529	0,4504899	0,6278068	441,683	3,763979	0	19	607	1008						Untertest3.avi	0	880	547	72	111	617	858	100	0	Content		535	897	12236656	2911301229
12253	09:21:33.210	00:00:12.253	735	-1024	-768	-1	-1	-1	-1	4	-1024	-768	-1	-1	-1	-1	4		0	0						Untertest3.avi	0	880	547	72	111				0	Content		-72	-111	12253278	2911317851
12270	09:21:33.227	00:00:12.270	736	-1024	-768	-1	-1	-1	-1	4	-1024	-768	-1	-1	-1	-1	4		0	0						Untertest3.avi	0	880	547	72	111				0	Content		-72	-111	12270028	2911334601
12287	09:21:33.244	00:00:12.286	737	-1024	-768	-1	-1	-1	-1	4	-1024	-768	-1	-1	-1	-1	4		0	0						Untertest3.avi	0	880	547	72	111				0	Content		-72	-111	12286651	2911351224
12303	09:21:33.260	00:00:12.303	738	-1024	-768	-1	-1	-1	-1	4	-1024	-768	-1	-1	-1	-1	4		0	0						Untertest3.avi	0	880	547	72	111				0	Content		-72	-111	12303268	2911367841
12320	09:21:33.277	00:00:12.319	739	-1024	-768	-1	-1	-1	-1	4	-1024	-768	-1	-1	-1	-1	4		0	0						Untertest3.avi	0	880	547	72	111				0	Content		-72	-111	12319934	2911384507
12337	09:21:33.294	00:00:12.336	740	-1024	-768	-1	-1	-1	-1	4	-1024	-768	-1	-1	-1	-1	4		0	0						Untertest3.avi	0	880	547	72	111				0	Content		-72	-111	12336597	2911401170
12353	09:21:33.310	00:00:12.353	741	-1024	-768	-1	-1	-1	-1	4	-1024	-768	-1	-1	-1	-1	4		0	0						Untertest3.avi	0	880	547	72	111				0	Content		-72	-111	12353263	2911417836
12370	09:21:33.327	00:00:12.369	742	-1024	-768	-1	-1	-1	-1	4	-1024	-768	-1	-1	-1	-1	4		0	0						Untertest3.avi	0	880	547	72	111				0	Content		-72	-111	12369887	2911434460
12387	09:21:33.344	00:00:12.386	743	-1024	-768	-1	-1	-1	-1	4	-1024	-768	-1	-1	-1	-1	4		0	0						Untertest3.avi	0	880	547	72	111				0	Content		-72	-111	12386553	2911451126
12403	09:21:33.360	00:00:12.403	744	-1024	-768	-1	-1	-1	-1	4	-1024	-768	-1	-1	-1	-1	4		0	0						Untertest3.avi	0	880	547	72	111				0	Content		-72	-111	12403216	2911467789
12420	09:21:33.377	00:00:12.419	745	-1024	-768	-1	-1	-1	-1	4	-1024	-768	-1	-1	-1	-1	4		0	0						Untertest3.avi	0	880	547	72	111				0	Content		-72	-111	12419883	2911484456
12437	09:21:33.394	00:00:12.436	746	-1024	-768	-1	-1	-1	-1	4	-1024	-768	-1	-1	-1	-1	4		0	0						Untertest3.avi	0	880	547	72	111				0	Content		-72	-111	12436505	2911501078
12453	09:21:33.410	00:00:12.453	747	-1024	-768	-1	-1	-1	-1	4	-1024	-768	-1	-1	-1	-1	4		0	0						Untertest3.avi	0	880	547	72	111				0	Content		-72	-111	12453171	2911517744
12470	09:21:33.427	00:00:12.469	748	-1024	-768	-1	-1	-1	-1	4	-1024	-768	-1	-1	-1	-1	4		0	0						Untertest3.avi	0	880	547	72	111				0	Content		-72	-111	12469877	2911534450
12486	09:21:33.443	00:00:12.486	749	-1024	-768	-1	-1	-1	-1	4	-1024	-768	-1	-1	-1	-1	4		0	0						Untertest3.avi	0	880	547	72	111				0	Content		-72	-111	12486500	2911551073
12503	09:21:33.460	00:00:12.503	750	-1024	-768	-1	-1	-1	-1	4	-1024	-768	-1	-1	-1	-1	4		0	0						Untertest3.avi	0	880	547	72	111				0	Content		-72	-111	12503122	2911567695
12520	09:21:33.477	00:00:12.519	751	-1024	-768	-1	-1	-1	-1	4	-1024	-768	-1	-1	-1	-1	4		0	0						Untertest3.avi	0	880	547	72	111				0	Content		-72	-111	12519788	2911584361
12536	09:21:33.493	00:00:12.536	752	-1024	-768	-1	-1	-1	-1	4	-1024	-768	-1	-1	-1	-1	4		0	0						Untertest3.avi	0	880	547	72	111				0	Content		-72	-111	12536369	2911600942
12553	09:21:33.510	00:00:12.553	753	-1024	-768	-1	-1	-1	-1	4	-1024	-768	-1	-1	-1	-1	4		0	0						Untertest3.avi	0	880	547	72	111				0	Content		-72	-111	12553056	2911617629
12570	09:21:33.527	00:00:12.569	754	-1024	-768	-1	-1	-1	-1	4	-1024	-768	-1	-1	-1	-1	4		0	0						Untertest3.avi	0	880	547	72	111				0	Content		-72	-111	12569722	2911634295
12586	09:21:33.543	00:00:12.586	755	-1024	-768	-1	-1	-1	-1	4	-1024	-768	-1	-1	-1	-1	4		0	0						Untertest3.avi	0	880	547	72	111				0	Content		-72	-111	12586363	2911650936
12603	09:21:33.560	00:00:12.602	756	-1024	-768	-1	-1	-1	-1	4	-1024	-768	-1	-1	-1	-1	4		0	0						Untertest3.avi	0	880	547	72	111				0	Content		-72	-111	12602986	2911667559
12620	09:21:33.577	00:00:12.619	757	-1024	-768	-1	-1	-1	-1	4	-1024	-768	-1	-1	-1	-1	4		0	0						Untertest3.avi	0	880	547	72	111				0	Content		-72	-111	12619672	2911684245
12636	09:21:33.593	00:00:12.636	758	-1024	-768	-1	-1	-1	-1	4	-1024	-768	-1	-1	-1	-1	4		0	0						Untertest3.avi	0	880	547	72	111				0	Content		-72	-111	12636338	2911700911
12653	09:21:33.610	00:00:12.652	759	-1024	-768	-1	-1	-1	-1	4	-1024	-768	-1	-1	-1	-1	4		0	0						Untertest3.avi	0	880	547	72	111				0	Content		-72	-111	12652982	2911717555
12670	09:21:33.627	00:00:12.669	760	-1024	-768	-1	-1	-1	-1	4	-1024	-768	-1	-1	-1	-1	4		0	0						Untertest3.avi	0	880	547	72	111				0	Content		-72	-111	12669603	2911734176
12687	09:21:33.644	00:00:12.686	761	-1024	-768	-1	-1	-1	-1	4	-1024	-768	-1	-1	-1	-1	4		0	0						Untertest3.avi	0	880	547	72	111				0	Content		-72	-111	12686854	2911751427
12704	09:21:33.661	00:00:12.703	762	-1024	-768	-1	-1	-1	-1	4	-1024	-768	-1	-1	-1	-1	4		0	0						Untertest3.avi	0	880	547	72	111				0	Content		-72	-111	12703599	2911768172
12720	09:21:33.677	00:00:12.720	763	-1024	-768	-1	-1	-1	-1	4	-1024	-768	-1	-1	-1	-1	4		0	0						Untertest3.avi	0	880	547	72	111				0	Content		-72	-111	12720222	2911784795
12736	09:21:33.693	00:00:12.736	764	-1024	-768	-1	-1	-1	-1	4	-1024	-768	-1	-1	-1	-1	4		0	0						Untertest3.avi	0	880	547	72	111				0	Content		-72	-111	12736220	2911800793
12753	09:21:33.710	00:00:12.752	765	-1024	-768	-1	-1	-1	-1	4	-1024	-768	-1	-1	-1	-1	4		0	0						Untertest3.avi	0	880	547	72	111				0	Content		-72	-111	12752967	2911817540
12770	09:21:33.727	00:00:12.769	766	-1024	-768	-1	-1	-1	-1	4	-1024	-768	-1	-1	-1	-1	4		0	0						Untertest3.avi	0	880	547	72	111				0	Content		-72	-111	12769589	2911834162
12786	09:21:33.743	00:00:12.786	767	-1024	-768	-1	-1	-1	-1	4	-1024	-768	-1	-1	-1	-1	4		0	0						Untertest3.avi	0	880	547	72	111				0	Content		-72	-111	12786207	2911850780
12803	09:21:33.760	00:00:12.802	768	-1024	-768	-1	-1	-1	-1	4	-1024	-768	-1	-1	-1	-1	4		0	0						Untertest3.avi	0	880	547	72	111				0	Content		-72	-111	12802955	2911867528
12819	09:21:33.776	00:00:12.819	769	-1024	-768	-1	-1	-1	-1	4	-1024	-768	-1	-1	-1	-1	4		0	0						Untertest3.avi	0	880	547	72	111				0	Content		-72	-111	12819450	2911884023
12837	09:21:33.794	00:00:12.836	770	-1024	-768	-1	-1	-1	-1	4	-1024	-768	-1	-1	-1	-1	4		0	0						Untertest3.avi	0	880	547	72	111				0	Content		-72	-111	12836643	2911901216
12854	09:21:33.811	00:00:12.854	771	-1024	-768	-1	-1	-1	-1	4	-1024	-768	-1	-1	-1	-1	4		0	0						Untertest3.avi	0	880	547	72	111				0	Content		-72	-111	12854017	2911918590
12871	09:21:33.828	00:00:12.871	772	-1024	-768	-1	-1	-1	-1	4	-1024	-768	-1	-1	-1	-1	4		0	0						Untertest3.avi	0	880	547	72	111				0	Content		-72	-111	12871262	2911935835
12886	09:21:33.843	00:00:12.886	773	-1024	-768	-1	-1	-1	-1	4	-1024	-768	-1	-1	-1	-1	4		0	0						Untertest3.avi	0	880	547	72	111				0	Content		-72	-111	12886188	2911950761
12903	09:21:33.860	00:00:12.902	774	-1024	-768	-1	-1	-1	-1	4	-1024	-768	-1	-1	-1	-1	4		0	0						Untertest3.avi	0	880	547	72	111				0	Content		-72	-111	12902808	2911967381
12920	09:21:33.877	00:00:12.919	775	-1024	-768	-1	-1	-1	-1	4	-1024	-768	-1	-1	-1	-1	4		0	0						Untertest3.avi	0	880	547	72	111				0	Content		-72	-111	12919557	2911984130
12936	09:21:33.893	00:00:12.936	776	-1024	-768	-1	-1	-1	-1	4	-1024	-768	-1	-1	-1	-1	4		0	0						Untertest3.avi	0	880	547	72	111				0	Content		-72	-111	12936179	2912000752
12953	09:21:33.910	00:00:12.952	777	-1024	-768	-1	-1	-1	-1	4	-1024	-768	-1	-1	-1	-1	4		0	0						Untertest3.avi	0	880	547	72	111				0	Content		-72	-111	12952800	2912017373
12969	09:21:33.926	00:00:12.969	778	-1024	-768	-1	-1	-1	-1	4	-1024	-768	-1	-1	-1	-1	4		0	0						Untertest3.avi	0	880	547	72	111				0	Content		-72	-111	12969424	2912033997
12987	09:21:33.944	00:00:12.986	779	-1024	-768	-1	-1	-1	-1	4	-1024	-768	-1	-1	-1	-1	4		0	0						Untertest3.avi	0	880	547	72	111				0	Content		-72	-111	12986616	2912051189
13004	09:21:33.961	00:00:13.003	780	-1024	-768	-1	-1	-1	-1	4	-1024	-768	-1	-1	-1	-1	4		0	0						Untertest3.avi	0	880	547	72	111				0	Content		-72	-111	13003861	2912068434
13021	09:21:33.978	00:00:13.021	781	-1024	-768	-1	-1	-1	-1	4	-1024	-768	-1	-1	-1	-1	4		0	0						Untertest3.avi	0	880	547	72	111				0	Content		-72	-111	13021110	2912085683
13036	09:21:33.993	00:00:13.036	782	-1024	-768	-1	-1	-1	-1	4	-1024	-768	-1	-1	-1	-1	4		0	0						Untertest3.avi	0	880	547	72	111				0	Content		-72	-111	13036037	2912100610
13053	09:21:34.010	00:00:13.052	783	-1024	-768	-1	-1	-1	-1	4	-1024	-768	-1	-1	-1	-1	4		0	0						Untertest3.avi	0	880	547	72	111				0	Content		-72	-111	13052659	2912117232
13069	09:21:34.026	00:00:13.069	784	-1024	-768	-1	-1	-1	-1	4	-1024	-768	-1	-1	-1	-1	4		0	0						Untertest3.avi	0	880	547	72	111				0	Content		-72	-111	13069405	2912133978
13086	09:21:34.043	00:00:13.086	785	-1024	-768	-1	-1	-1	-1	4	-1024	-768	-1	-1	-1	-1	4		0	0						Untertest3.avi	0	880	547	72	111				0	Content		-72	-111	13086028	2912150601
13103	09:21:34.060	00:00:13.102	786	-1024	-768	-1	-1	-1	-1	4	-1024	-768	-1	-1	-1	-1	4		0	0						Untertest3.avi	0	880	547	72	111				0	Content		-72	-111	13102652	2912167225
13119	09:21:34.076	00:00:13.119	787	-1024	-768	-1	-1	-1	-1	4	-1024	-768	-1	-1	-1	-1	4		0	0						Untertest3.avi	0	880	547	72	111				0	Content		-72	-111	13119279	2912183852
13136	09:21:34.093	00:00:13.136	788	-1024	-768	-1	-1	-1	-1	4	-1024	-768	-1	-1	-1	-1	4		0	0						Untertest3.avi	0	880	547	72	111				0	Content		-72	-111	13136465	2912201038
13154	09:21:34.111	00:00:13.153	789	-1024	-768	-1	-1	-1	-1	4	-1024	-768	-1	-1	-1	-1	4		0	0						Untertest3.avi	0	880	547	72	111				0	Content		-72	-111	13153833	2912218406
13171	09:21:34.128	00:00:13.171	790	-1024	-768	-1	-1	-1	-1	4	-1024	-768	-1	-1	-1	-1	4		0	0						Untertest3.avi	0	880	547	72	111				0	Content		-72	-111	13171079	2912235652
13186	09:21:34.143	00:00:13.185	791	-1024	-768	-1	-1	-1	-1	4	-1024	-768	-1	-1	-1	-1	4		0	0						Untertest3.avi	0	880	547	72	111				0	Content		-72	-111	13185884	2912250457
13203	09:21:34.160	00:00:13.202	792	-1024	-768	-1	-1	-1	-1	4	-1024	-768	-1	-1	-1	-1	4		0	0						Untertest3.avi	0	880	547	72	111				0	Content		-72	-111	13202628	2912267201
13219	09:21:34.176	00:00:13.219	793	1450,327	596,8356	0,3462832	0,7550346	391,0809	2,554901	3	1439,434	605,1466	0,3462639	0,7550289	391,0809	2,557798	1	20	1439	605						Untertest3.avi	0	880	547	72	111	1367	494	17	0	Content		1367	494	13219249	2912283822
13236	09:21:34.193	00:00:13.235	794	-1024	-768	-1	-1	-1	-1	4	-1024	-768	-1	-1	-1	-1	4		0	0						Untertest3.avi	0	880	547	72	111				0	Content		-72	-111	13235871	2912300444
13252	09:21:34.209	00:00:13.252	795	-1024	-768	-1	-1	-1	-1	4	-1024	-768	-1	-1	-1	-1	4		0	0						Untertest3.avi	0	880	547	72	111				0	Content		-72	-111	13252492	2912317065
13270	09:21:34.227	00:00:13.269	796	-1024	-768	-1	-1	-1	-1	4	-1024	-768	-1	-1	-1	-1	4		0	0						Untertest3.avi	0	880	547	72	111				0	Content		-72	-111	13269730	2912334303
13286	09:21:34.243	00:00:13.286	797	-1024	-768	-1	-1	-1	-1	4	-1024	-768	-1	-1	-1	-1	4		0	0						Untertest3.avi	0	880	547	72	111				0	Content		-72	-111	13286484	2912351057
13303	09:21:34.260	00:00:13.303	798	-1024	-768	-1	-1	-1	-1	4	-1024	-768	-1	-1	-1	-1	4		0	0						Untertest3.avi	0	880	547	72	111				0	Content		-72	-111	13303150	2912367723
13320	09:21:34.277	00:00:13.319	799	-1024	-768	-1	-1	-1	-1	4	-1024	-768	-1	-1	-1	-1	4		0	0						Untertest3.avi	0	880	547	72	111				0	Content		-72	-111	13319855	2912384428
13337	09:21:34.294	00:00:13.336	800	-1024	-768	-1	-1	-1	-1	4	-1024	-768	-1	-1	-1	-1	4		0	0						Untertest3.avi	0	880	547	72	111				0	Content		-72	-111	13336795	2912401368
13353	09:21:34.310	00:00:13.353	801	-1024	-768	-1	-1	-1	-1	4	-1024	-768	-1	-1	-1	-1	4		0	0						Untertest3.avi	0	880	547	72	111				0	Content		-72	-111	13353379	2912417952
13370	09:21:34.327	00:00:13.370	802	-1024	-768	-1	-1	-1	-1	4	-1024	-768	-1	-1	-1	-1	4		0	0						Untertest3.avi	0	880	547	72	111				0	Content		-72	-111	13370045	2912434618
13387	09:21:34.344	00:00:13.386	803	979,0727	663,6865	0,3585919	0,8022639	421,2282	2,806062	3	962,9338	671,0649	0,358622	0,8022622	421,2282	2,802945	1	21	963	671						Untertest3.avi	0	880	547	72	111	1389	404	150	0	Content		891	560	13386719	2912451292
13403	09:21:34.360	00:00:13.403	804	1461,067	551,6445	0,3820678	0,8069091	534,2	3,461498	3	1443,123	562,0192	0,3820563	0,8069059	534,2	3,460295	1	21	1443	562						Untertest3.avi	0	880	547	72	111	1389	404	150	0	Content		1371	451	13403341	2912467914
13420	09:21:34.377	00:00:13.419	805	1638,295	457,5051	0,3892959	0,8114909	578,4816	3,696471	3	1626,303	467,2567	0,3892816	0,8114882	578,4816	3,700306	1	21	1626	467						Untertest3.avi	0	880	547	72	111	1389	404	150	0	Content		1554	356	13419962	2912484535
13437	09:21:34.394	00:00:13.436	806	1299,025	634,9326	0,4362701	0,7894403	430,1233	2,865135	3	1736,355	496,7645	0,4302103	0,7891326	578,4816	3,841434	3	21	0	0						Untertest3.avi	0	880	547	72	111	1389	404	150	0	Content		-72	-111	13436711	2912501284
13453	09:21:34.410	00:00:13.453	807	1143,751	633,1832	0,3671101	0,8177171	430,1234	2,786002	3	1464,197	518,1008	0,3884317	0,817405	553,5205	3,571066	1	21	1464	518						Untertest3.avi	0	880	547	72	111	1389	404	150	0	Content		1392	407	13453335	2912517908
13470	09:21:34.427	00:00:13.470	808	1215,999	630,7373	0,3686092	0,8194981	430,1233	2,738232	3	1485,887	514,9348	0,3902992	0,8191709	560,6321	3,531455	1	21	1486	515						Untertest3.avi	0	880	547	72	111	1389	404	150	0	Content		1414	404	13470085	2912534658
13487	09:21:34.444	00:00:13.486	809	1281,848	623,1265	0,4382403	0,794088	440,13	2,905839	3	1571,667	520,2341	0,4335779	0,7938419	555,6677	3,646878	3	21	0	0						Untertest3.avi	0	880	547	72	111	1389	404	150	0	Content		-72	-111	13486831	2912551404
13503	09:21:34.460	00:00:13.503	810	1204,786	622,1679	0,3721486	0,8215349	440,13	2,878466	3	1443,325	510,7994	0,3923589	0,8212376	563,4866	3,646259	1	21	1443	511						Untertest3.avi	0	880	547	72	111	1389	404	150	0	Content		1371	400	13503468	2912568041
13520	09:21:34.477	00:00:13.519	811	1205,219	627,8798	0,3727523	0,8217074	440,13	2,85427	3	1434,636	524,7839	0,392465	0,8214166	559,6659	3,592117	1	21	1435	525						Untertest3.avi	0	880	547	72	111	1389	404	150	0	Content		1363	414	13519953	2912584526
13537	09:21:34.494	00:00:13.536	812	1135,637	630,9075	0,3726918	0,8216892	440,13	2,804938	3	1459,485	515,0987	0,3941118	0,82139	566,474	3,593218	1	22	1459	515						Untertest3.avi	0	880	547	72	111	1515	397	217	0	Content		1387	404	13536826	2912601399
13553	09:21:34.510	00:00:13.553	813	1175,05	636,427	0,4061352	0,821739	440,13	2,850243	3	1638,306	488,1954	0,3987613	0,8214485	595,5469	3,853305	1	22	1638	488						Untertest3.avi	0	880	547	72	111	1515	397	217	0	Content		1566	377	13553462	2912618035
13570	09:21:34.527	00:00:13.570	814	1173,715	643,5574	0,4069342	0,8213186	440,13	2,88178	3	1627,628	498,3598	0,399463	0,8210449	597,1548	3,903968	1	22	1628	498						Untertest3.avi	0	880	547	72	111	1515	397	217	0	Content		1556	387	13570195	2912634768
13587	09:21:34.544	00:00:13.586	815	1150,174	652,6888	0,4072247	0,8208594	440,13	2,850591	3	1637,804	515,7177	0,4000239	0,820564	598,8307	3,875513	1	22	1638	516						Untertest3.avi	0	880	547	72	111	1515	397	217	0	Content		1566	405	13586818	2912651391
13603	09:21:34.560	00:00:13.603	816	1042,583	658,6848	0,4068995	0,8203819	440,13	2,865696	3	1565,929	521,4691	0,4003528	0,8200689	600,3043	3,919675	1	22	1566	521						Untertest3.avi	0	880	547	72	111	1515	397	217	0	Content		1494	410	13603190	2912667763
13620	09:21:34.577	00:00:13.620	817	1002,721	654,2008	0,4065014	0,8199313	440,1301	2,863211	3	1607,416	501,6976	0,4004881	0,8196411	601,562	3,949883	1	22	1607	502						Untertest3.avi	0	880	547	72	111	1515	397	217	0	Content		1535	391	13620382	2912684955
13637	09:21:34.594	00:00:13.636	818	1026,861	647,9178	0,3729056	0,8193138	440,1301	2,807198	3	1585,206	493,1771	0,4002826	0,8189649	601,562	3,854203	1	22	1585	493						Untertest3.avi	0	880	547	72	111	1515	397	217	0	Content		1513	382	13636559	2912701132
13653	09:21:34.610	00:00:13.653	819	1005,082	653,461	0,4065104	0,8196811	440,1301	2,861555	3	1590,072	501,4313	0,4002705	0,8193736	603,9125	3,953645	1	22	1590	501						Untertest3.avi	0	880	547	72	111	1515	397	217	0	Content		1518	390	13653308	2912717881
13670	09:21:34.627	00:00:13.669	820	1459,058	527,6159	0,3956755	0,8192988	572,9392	3,649147	3	1444,728	537,9059	0,3956941	0,819296	572,9392	3,648638	1	22	1445	538						Untertest3.avi	0	880	547	72	111	1515	397	217	0	Content		1373	427	13669930	2912734503
13687	09:21:34.644	00:00:13.687	821	1667,749	473,2279	0,4000978	0,8201781	605,3329	4,040069	3	1628,47	484,7028	0,3999738	0,8202022	605,3329	4,034195	1	22	1628	485						Untertest3.avi	0	880	547	72	111	1515	397	217	0	Content		1556	374	13687054	2912751627
13704	09:21:34.661	00:00:13.703	822	1653,291	486,9905	0,4001261	0,8207486	605,7187	4,001741	3	1606,487	497,5947	0,3999756	0,8207836	605,7187	3,993173	1	22	1606	498						Untertest3.avi	0	880	547	72	111	1515	397	217	0	Content		1534	387	13703675	2912768248
13720	09:21:34.677	00:00:13.720	823	1364,554	543,8801	0,4009986	0,821655	605,4609	3,807026	3	1352,146	552,346	0,4010311	0,8216701	605,4609	3,806973	1	22	1352	552						Untertest3.avi	0	880	547	72	111	1515	397	217	0	Content		1280	441	13720244	2912784817
13737	09:21:34.694	00:00:13.736	824	1238,822	650,1621	0,4426016	0,799588	595,1691	3,945123	3	1294,829	647,1448	0,4420823	0,7995545	622,1566	4,117752	3	22	0	0						Untertest3.avi	0	880	547	72	111	1515	397	217	0	Content		-72	-111	13736548	2912801121
13753	09:21:34.710	00:00:13.753	825	907,4576	761,0185	0,4053259	0,8237877	595,1691	3,885364	3	912,4255	771,5282	0,408594	0,823752	619,6001	4,027083	1	23	912	772						Untertest3.avi	0	880	547	72	111	409	851	117	0	Content		840	661	13753489	2912818062
13770	09:21:34.727	00:00:13.770	826	739,8612	865,4132	0,4092194	0,8249925	595,1691	3,906321	3	708,3655	883,2262	0,4105991	0,8249755	605,4609	3,960589	1	23	708	883						Untertest3.avi	0	880	547	72	111	409	851	117	0	Content		636	772	13770290	2912834863
13787	09:21:34.744	00:00:13.786	827	607,5394	982,6207	0,4557494	0,8078488	604,2142	4,070407	3	570,3438	1001,524	0,4557194	0,8078448	605,4609	4,069967	3	23	0	0						Untertest3.avi	0	880	547	72	111	409	851	117	0	Content		-72	-111	13786666	2912851239
13803	09:21:34.760	00:00:13.803	828	330,8265	1010,333	0,4189856	0,8261292	604,2142	4,092961	3	254,6971	1041,722	0,4207937	0,8261079	618,2169	4,17485	1	23	255	1042						Untertest3.avi	0	880	547	72	111	409	851	117	0	Content		183	931	13803289	2912867862
13820	09:21:34.777	00:00:13.819	829	-1024	-768	-1	-1	-1	-1	4	-1024	-768	-1	-1	-1	-1	4	23	0	0						Untertest3.avi	0	880	547	72	111	409	851	117	0	Content		-72	-111	13819911	2912884484
13837	09:21:34.794	00:00:13.836	830	-1024	-768	-1	-1	-1	-1	4	-1024	-768	-1	-1	-1	-1	4	23	0	0						Untertest3.avi	0	880	547	72	111	409	851	117	0	Content		-72	-111	13836783	2912901356
13853	09:21:34.810	00:00:13.853	831	248,8511	1075,408	0,426515	0,8254462	604,2142	4,349082	3	206,0254	1097,828	0,4262973	0,8254424	605,4609	4,348133	1	23	206	1098						Untertest3.avi	0	880	547	72	111	409	851	117	0	Content		134	987	13853281	2912917854
13870	09:21:34.827	00:00:13.870	832	447,9818	1096,114	0,4775037	0,814845	603,0573	3,998391	3	399,0454	1127,994	0,4774099	0,8148321	611,6555	4,044063	3		0	0						Untertest3.avi	0	880	547	72	111				0	Content		-72	-111	13870029	2912934602
13887	09:21:34.844	00:00:13.886	833	-1024	-768	-1	-1	-1	-1	4	-1024	-768	-1	-1	-1	-1	4		0	0						Untertest3.avi	0	880	547	72	111				0	Content		-72	-111	13886652	2912951225
13903	09:21:34.860	00:00:13.903	834	223,6064	1122,771	0,4812737	0,8159377	603,0573	3,75101	3	163,1437	1156,902	0,4812326	0,8159256	610,8506	3,791368	3		0	0						Untertest3.avi	0	880	547	72	111				0	Content		-72	-111	13903151	2912967724
13920	09:21:34.877	00:00:13.920	835	-1024	-768	-1	-1	-1	-1	4	-1024	-768	-1	-1	-1	-1	4		0	0						Untertest3.avi	0	880	547	72	111				0	Content		-72	-111	13920017	2912984590
13937	09:21:34.894	00:00:13.936	836	-1024	-768	-1	-1	-1	-1	4	-1024	-768	-1	-1	-1	-1	4		0	0						Untertest3.avi	0	880	547	72	111				0	Content		-72	-111	13936648	2913001221
13953	09:21:34.910	00:00:13.953	837	-1024	-768	-1	-1	-1	-1	4	-1024	-768	-1	-1	-1	-1	4		0	0						Untertest3.avi	0	880	547	72	111				0	Content		-72	-111	13953331	2913017904
13970	09:21:34.927	00:00:13.969	838	-1024	-768	-1	-1	-1	-1	4	-1024	-768	-1	-1	-1	-1	4		0	0						Untertest3.avi	0	880	547	72	111				0	Content		-72	-111	13969998	2913034571
13987	09:21:34.944	00:00:13.986	839	673,111	722,1761	0,5485672	0,814873	603,0573	3,190533	1	651,8284	731,6222	0,5500323	0,8148674	610,8506	3,223073	3	24	673	722						Untertest3.avi	0	880	547	72	111	534	987	483	0	Content		601	611	13986637	2913051210
14003	09:21:34.960	00:00:14.003	840	631,5511	1143,623	0,537001	0,8169266	603,0573	4,175403	1	611,9843	1176,796	0,535875	0,8169236	610,8506	4,218652	3	24	632	1144						Untertest3.avi	0	880	547	72	111	534	987	483	0	Content		560	1033	14003258	2913067831
14020	09:21:34.977	00:00:14.019	841	586,4695	1097,9	0,5400751	0,8184047	583,9388	4,104087	1	556,2814	1153,663	0,5358611	0,8183711	610,8506	4,271634	3	24	586	1098						Untertest3.avi	0	880	547	72	111	534	987	483	0	Content		514	987	14019880	2913084453
14037	09:21:34.994	00:00:14.036	842	-1024	-768	-1	-1	-1	-1	4	-1024	-768	-1	-1	-1	-1	4	24	0	0						Untertest3.avi	0	880	547	72	111	534	987	483	0	Content		-72	-111	14036627	2913101200
14053	09:21:35.010	00:00:14.052	843	-1024	-768	-1	-1	-1	-1	4	-1024	-768	-1	-1	-1	-1	4	24	0	0						Untertest3.avi	0	880	547	72	111	534	987	483	0	Content		-72	-111	14052999	2913117572
14070	09:21:35.027	00:00:14.070	844	601,2921	1100,369	0,5394177	0,8229548	586,2273	4,163439	1	587,6368	1154,241	0,5356534	0,8229235	610,8506	4,318801	3	24	601	1100						Untertest3.avi	0	880	547	72	111	534	987	483	0	Content		529	989	14070119	2913134692
14086	09:21:35.043	00:00:14.086	845	-1024	-768	-1	-1	-1	-1	4	-1024	-768	-1	-1	-1	-1	4	24	0	0						Untertest3.avi	0	880	547	72	111	534	987	483	0	Content		-72	-111	14086372	2913150945
14103	09:21:35.060	00:00:14.103	846	614,4722	1107,36	0,5390087	0,8263571	586,2273	4,116988	1	583,4445	1128,432	0,539018	0,8263562	586,2273	4,10934	3	24	614	1107						Untertest3.avi	0	880	547	72	111	534	987	483	0	Content		542	996	14103238	2913167811
14120	09:21:35.077	00:00:14.119	847	458,0205	1083,795	0,4364043	0,8375548	586,2273	4,126379	3	409,8411	1108,208	0,4368509	0,8375474	589,3929	4,139373	1	24	410	1108						Untertest3.avi	0	880	547	72	111	534	987	483	0	Content		338	997	14119735	2913184308
14137	09:21:35.094	00:00:14.136	848	-1024	-768	-1	-1	-1	-1	4	-1024	-768	-1	-1	-1	-1	4	24	0	0						Untertest3.avi	0	880	547	72	111	534	987	483	0	Content		-72	-111	14136607	2913201180
14153	09:21:35.110	00:00:14.153	849	408,8146	1065,523	0,4357116	0,839802	586,2273	4,076732	3	362,4896	1086,713	0,4358543	0,8397977	587,2836	4,075942	1	24	362	1087						Untertest3.avi	0	880	547	72	111	534	987	483	0	Content		290	976	14153350	2913217923
14170	09:21:35.127	00:00:14.169	850	651,2267	1124,728	0,5382265	0,8315476	586,2273	4,014288	1	622,6649	1147,591	0,5380738	0,8315462	587,2836	4,014038	3	24	651	1125						Untertest3.avi	0	880	547	72	111	534	987	483	0	Content		579	1014	14169971	2913234544
14186	09:21:35.143	00:00:14.186	851	626,6183	1132,208	0,5381314	0,8322579	586,2273	4,050641	1	597,3389	1155,359	0,5379786	0,8322566	587,2836	4,050271	3	24	627	1132						Untertest3.avi	0	880	547	72	111	534	987	483	0	Content		555	1021	14186474	2913251047
14203	09:21:35.160	00:00:14.203	852	603,812	1083,333	0,5386136	0,8329233	582,7262	4,023989	1	572,4359	1109,026	0,537877	0,8329148	587,2836	4,045641	3	24	604	1083						Untertest3.avi	0	880	547	72	111	534	987	483	0	Content		532	972	14203220	2913267793
14220	09:21:35.177	00:00:14.219	853	583,6406	1045,618	0,5386777	0,8334267	582,7262	4,057102	1	558,6597	1068,93	0,5379845	0,8334242	587,2836	4,078889	3	24	584	1046						Untertest3.avi	0	880	547	72	111	534	987	483	0	Content		512	935	14219594	2913284167
14237	09:21:35.194	00:00:14.236	854	632,5265	1106,968	0,5386019	0,833903	583,6783	4,005536	1	602,1162	1132,558	0,5380223	0,8338956	587,2836	4,021243	3	24	633	1107						Untertest3.avi	0	880	547	72	111	534	987	483	0	Content		561	996	14236706	2913301279
14253	09:21:35.210	00:00:14.253	855	616,9652	1088,207	0,5384191	0,8343648	585,1303	4,089768	1	585,2701	1111,347	0,5380723	0,8343593	587,2836	4,095995	3	24	617	1088						Untertest3.avi	0	880	547	72	111	534	987	483	0	Content		545	977	14253340	2913317913
14270	09:21:35.227	00:00:14.270	856	621,9413	1096,529	0,5383088	0,8347921	585,896	3,995229	1	589,696	1118,903	0,538084	0,8347876	587,2836	3,996567	3	24	622	1097						Untertest3.avi	0	880	547	72	111	534	987	483	0	Content		550	986	14270074	2913334647
14286	09:21:35.243	00:00:14.286	857	552,738	1094,444	0,4865857	0,8380847	586,3576	3,898792	3	515,9595	1113,691	0,4865898	0,8380834	585,2903	3,884783	3	24	0	0						Untertest3.avi	0	880	547	72	111	534	987	483	0	Content		-72	-111	14286329	2913350902
14303	09:21:35.260	00:00:14.302	858	506,6259	1066,482	0,4863847	0,8385895	583,235	3,96226	3	470,1059	1088,25	0,4863833	0,8385842	585,1227	3,966558	3	24	0	0						Untertest3.avi	0	880	547	72	111	534	987	483	0	Content		-72	-111	14302951	2913367524
14320	09:21:35.277	00:00:14.319	859	169,9802	1093,53	0,4839068	0,8393345	583,235	4,033405	3	119,1607	1121,042	0,4839105	0,8393252	587,9432	4,056813	3	24	0	0						Untertest3.avi	0	880	547	72	111	534	987	483	0	Content		-72	-111	14319572	2913384145
14337	09:21:35.294	00:00:14.336	860	527,4131	1084,15	0,4857503	0,8401854	584,2978	3,99382	3	491,6319	1106,706	0,4857507	0,8401802	586,1061	3,997926	3	24	0	0						Untertest3.avi	0	880	547	72	111	534	987	483	0	Content		-72	-111	14336638	2913401211
14353	09:21:35.310	00:00:14.353	861	476,3629	1016,326	0,4332635	0,843625	584,2978	3,821167	3	434,6364	1039,885	0,4341879	0,8436133	590,4295	3,850971	1	24	435	1040						Untertest3.avi	0	880	547	72	111	534	987	483	0	Content		363	929	14353319	2913417892
14370	09:21:35.327	00:00:14.370	862	427,697	1010,465	0,4317877	0,8447347	577,3547	3,860599	3	366,6939	1038,185	0,4333675	0,8447154	588,3329	3,922278	1	24	367	1038						Untertest3.avi	0	880	547	72	111	534	987	483	0	Content		295	927	14370066	2913434639
14386	09:21:35.343	00:00:14.386	863	607,6436	1089,717	0,5373279	0,8410242	577,3547	3,871958	1	593,4554	1122,351	0,5356275	0,8410191	588,3329	3,93445	3	24	608	1090						Untertest3.avi	0	880	547	72	111	534	987	483	0	Content		536	979	14386187	2913450760
14403	09:21:35.360	00:00:14.403	864	587,0006	1069,499	0,53676	0,8424466	577,3547	3,978571	1	571,4902	1100,603	0,5350574	0,8424414	588,3329	4,042019	3	24	587	1069						Untertest3.avi	0	880	547	72	111	534	987	483	0	Content		515	958	14403129	2913467702
14420	09:21:35.377	00:00:14.419	865	600,2652	1077,616	0,536947	0,8439518	572,6316	3,910953	1	573,1893	1116,201	0,5343672	0,843928	588,3329	4,003615	3	24	600	1078						Untertest3.avi	0	880	547	72	111	534	987	483	0	Content		528	967	14419875	2913484448
14437	09:21:35.394	00:00:14.436	866	610,222	1100,025	0,5363204	0,8456517	572,6316	3,945697	1	604,3457	1139,573	0,5338602	0,8456445	588,3329	4,040783	3	24	610	1100						Untertest3.avi	0	880	547	72	111	534	987	483	0	Content		538	989	14436620	2913501193
14453	09:21:35.410	00:00:14.452	867	-1024	-768	-1	-1	-1	-1	4	-1024	-768	-1	-1	-1	-1	4	24	0	0						Untertest3.avi	0	880	547	72	111	534	987	483	0	Content		-72	-111	14452801	2913517374
14470	09:21:35.427	00:00:14.469	868	622,5541	1102,131	0,5328103	0,8501099	586,4384	4,125345	1	591,2499	1125,444	0,5325056	0,8501047	588,3329	4,12992	3	25	623	1102						Untertest3.avi	0	880	547	72	111	535	936	150	0	Content		551	991	14469549	2913534122
14486	09:21:35.443	00:00:14.486	869	354,8738	1126,316	0,4286584	0,8587134	586,4384	4,126612	3	313,1385	1150,652	0,4289702	0,8587114	588,3329	4,131115	1	25	313	1151						Untertest3.avi	0	880	547	72	111	535	936	150	0	Content		241	1040	14486170	2913550743
14503	09:21:35.460	00:00:14.503	870	-1024	-768	-1	-1	-1	-1	4	-1024	-768	-1	-1	-1	-1	4	25	0	0						Untertest3.avi	0	880	547	72	111	535	936	150	0	Content		-72	-111	14503170	2913567743
14520	09:21:35.477	00:00:14.519	871	-1024	-768	-1	-1	-1	-1	4	-1024	-768	-1	-1	-1	-1	4	25	0	0						Untertest3.avi	0	880	547	72	111	535	936	150	0	Content		-72	-111	14519539	2913584112
14536	09:21:35.493	00:00:14.536	872	611,8372	1046,72	0,5314993	0,8682054	579,6149	4,113129	1	579,8005	1065,943	0,5314981	0,8682025	579,6149	4,10513	3	25	612	1047						Untertest3.avi	0	880	547	72	111	535	936	150	0	Content		540	936	14536286	2913600859
14553	09:21:35.510	00:00:14.552	873	603,7979	1048,249	0,5330372	0,8761099	567,2323	3,978222	1	570,9629	1066,99	0,5330282	0,8761069	567,2323	3,970514	3	25	604	1048						Untertest3.avi	0	880	547	72	111	535	936	150	0	Content		532	937	14552908	2913617481
14570	09:21:35.527	00:00:14.569	874	609,949	1031,615	0,5324801	0,8856418	567,2323	4,020836	1	580,2416	1049,76	0,53249	0,8856408	567,2323	4,013124	3	25	610	1032						Untertest3.avi	0	880	547	72	111	535	936	150	0	Content		538	921	14569657	2913634230
14586	09:21:35.543	00:00:14.586	875	626,2474	1024,645	0,5310867	0,8969901	571,6636	4,099404	1	595,6971	1042,973	0,5310894	0,8969871	571,6636	4,091438	3	25	626	1025						Untertest3.avi	0	880	547	72	111	535	936	150	0	Content		554	914	14586279	2913650852
14603	09:21:35.560	00:00:14.603	876	589,0693	1020,735	0,5309205	0,9103165	567,6893	4,016606	1	556,5914	1038,764	0,5309148	0,9103135	567,6893	4,008713	3	25	589	1021						Untertest3.avi	0	880	547	72	111	535	936	150	0	Content		517	910	14603345	2913667918
14620	09:21:35.577	00:00:14.619	877	-1024	-768	-1	-1	-1	-1	4	-1024	-768	-1	-1	-1	-1	4		0	0						Untertest3.avi	0	880	547	72	111				0	Content		-72	-111	14619648	2913684221
14637	09:21:35.594	00:00:14.636	878	-1024	-768	-1	-1	-1	-1	4	-1024	-768	-1	-1	-1	-1	4		0	0						Untertest3.avi	0	880	547	72	111				0	Content		-72	-111	14636713	2913701286
14653	09:21:35.610	00:00:14.653	879	-1024	-768	-1	-1	-1	-1	4	-1024	-768	-1	-1	-1	-1	4		0	0						Untertest3.avi	0	880	547	72	111				0	Content		-72	-111	14653142	2913717715
14670	09:21:35.627	00:00:14.669	880	-1024	-768	-1	-1	-1	-1	4	-1024	-768	-1	-1	-1	-1	4		0	0						Untertest3.avi	0	880	547	72	111				0	Content		-72	-111	14669955	2913734528
14686	09:21:35.643	00:00:14.686	881	-1024	-768	-1	-1	-1	-1	4	-1024	-768	-1	-1	-1	-1	4		0	0						Untertest3.avi	0	880	547	72	111				0	Content		-72	-111	14686495	2913751068
14703	09:21:35.660	00:00:14.703	882	-1024	-768	-1	-1	-1	-1	4	-1024	-768	-1	-1	-1	-1	4		0	0						Untertest3.avi	0	880	547	72	111				0	Content		-72	-111	14703246	2913767819
14720	09:21:35.677	00:00:14.719	883	-1024	-768	-1	-1	-1	-1	4	-1024	-768	-1	-1	-1	-1	4		0	0						Untertest3.avi	0	880	547	72	111				0	Content		-72	-111	14719818	2913784391
14737	09:21:35.694	00:00:14.736	884	-1024	-768	-1	-1	-1	-1	4	-1024	-768	-1	-1	-1	-1	4		0	0						Untertest3.avi	0	880	547	72	111				0	Content		-72	-111	14736621	2913801194
14753	09:21:35.710	00:00:14.753	885	-1024	-768	-1	-1	-1	-1	4	-1024	-768	-1	-1	-1	-1	4		0	0						Untertest3.avi	0	880	547	72	111				0	Content		-72	-111	14753243	2913817816
14770	09:21:35.727	00:00:14.769	886	-1024	-768	-1	-1	-1	-1	4	-1024	-768	-1	-1	-1	-1	4		0	0						Untertest3.avi	0	880	547	72	111				0	Content		-72	-111	14769992	2913834565
14787	09:21:35.744	00:00:14.786	887	-1024	-768	-1	-1	-1	-1	4	-1024	-768	-1	-1	-1	-1	4		0	0						Untertest3.avi	0	880	547	72	111				0	Content		-72	-111	14786558	2913851131
14803	09:21:35.760	00:00:14.803	888	-1024	-768	-1	-1	-1	-1	4	-1024	-768	-1	-1	-1	-1	4		0	0						Untertest3.avi	0	880	547	72	111				0	Content		-72	-111	14803234	2913867807
14820	09:21:35.777	00:00:14.819	889	-1024	-768	-1	-1	-1	-1	4	-1024	-768	-1	-1	-1	-1	4		0	0						Untertest3.avi	0	880	547	72	111				0	Content		-72	-111	14819859	2913884432
14837	09:21:35.794	00:00:14.836	890	-1024	-768	-1	-1	-1	-1	4	-1024	-768	-1	-1	-1	-1	4		0	0						Untertest3.avi	0	880	547	72	111				0	Content		-72	-111	14836605	2913901178
14853	09:21:35.810	00:00:14.853	891	-1024	-768	-1	-1	-1	-1	4	-1024	-768	-1	-1	-1	-1	4		0	0						Untertest3.avi	0	880	547	72	111				0	Content		-72	-111	14853228	2913917801
14869	09:21:35.826	00:00:14.869	892	-1024	-768	-1	-1	-1	-1	4	-1024	-768	-1	-1	-1	-1	4		0	0						Untertest3.avi	0	880	547	72	111				0	Content		-72	-111	14869225	2913933798
14886	09:21:35.843	00:00:14.885	893	-1024	-768	-1	-1	-1	-1	4	-1024	-768	-1	-1	-1	-1	4		0	0						Untertest3.avi	0	880	547	72	111				0	Content		-72	-111	14885847	2913950420
14903	09:21:35.860	00:00:14.902	894	-1024	-768	-1	-1	-1	-1	4	-1024	-768	-1	-1	-1	-1	4		0	0						Untertest3.avi	0	880	547	72	111				0	Content		-72	-111	14902593	2913967166
14918	09:21:35.875	00:00:14.918	895	-1024	-768	-1	-1	-1	-1	4	-1024	-768	-1	-1	-1	-1	4		0	0						Untertest3.avi	0	880	547	72	111				0	Content		-72	-111	14918092	2913982665
14935	09:21:35.892	00:00:14.934	896	-1024	-768	-1	-1	-1	-1	4	-1024	-768	-1	-1	-1	-1	4		0	0						Untertest3.avi	0	880	547	72	111				0	Content		-72	-111	14934588	2913999161
14951	09:21:35.908	00:00:14.951	897	-1024	-768	-1	-1	-1	-1	4	-1024	-768	-1	-1	-1	-1	4		0	0						Untertest3.avi	0	880	547	72	111				0	Content		-72	-111	14951212	2914015785
14968	09:21:35.925	00:00:14.968	898	-1024	-768	-1	-1	-1	-1	4	-1024	-768	-1	-1	-1	-1	4		0	0						Untertest3.avi	0	880	547	72	111				0	Content		-72	-111	14968403	2914032976
14986	09:21:35.943	00:00:14.985	899	-1024	-768	-1	-1	-1	-1	4	-1024	-768	-1	-1	-1	-1	4		0	0						Untertest3.avi	0	880	547	72	111				0	Content		-72	-111	14985773	2914050346
15003	09:21:35.960	00:00:15.003	900	-1024	-768	-1	-1	-1	-1	4	-1024	-768	-1	-1	-1	-1	4		0	0						Untertest3.avi	0	880	547	72	111				0	Content		-72	-111	15003019	2914067592
15018	09:21:35.975	00:00:15.017	901	-1024	-768	-1	-1	-1	-1	4	-1024	-768	-1	-1	-1	-1	4		0	0						Untertest3.avi	0	880	547	72	111				0	Content		-72	-111	15017823	2914082396
15035	09:21:35.992	00:00:15.034	902	-1024	-768	-1	-1	-1	-1	4	-1024	-768	-1	-1	-1	-1	4		0	0						Untertest3.avi	0	880	547	72	111				0	Content		-72	-111	15034569	2914099142
15051	09:21:36.008	00:00:15.051	903	-1024	-768	-1	-1	-1	-1	4	-1024	-768	-1	-1	-1	-1	4		0	0						Untertest3.avi	0	880	547	72	111				0	Content		-72	-111	15051316	2914115889
15068	09:21:36.025	00:00:15.067	904	-1024	-768	-1	-1	-1	-1	4	-1024	-768	-1	-1	-1	-1	4		0	0						Untertest3.avi	0	880	547	72	111				0	Content		-72	-111	15067815	2914132388
15085	09:21:36.042	00:00:15.084	905	-1024	-768	-1	-1	-1	-1	4	-1024	-768	-1	-1	-1	-1	4		0	0						Untertest3.avi	0	880	547	72	111				0	Content		-72	-111	15084561	2914149134
15101	09:21:36.058	00:00:15.101	906	-1024	-768	-1	-1	-1	-1	4	-1024	-768	-1	-1	-1	-1	4		0	0						Untertest3.avi	0	880	547	72	111				0	Content		-72	-111	15101180	2914165753
15118	09:21:36.075	00:00:15.118	907	-1024	-768	-1	-1	-1	-1	4	-1024	-768	-1	-1	-1	-1	4		0	0						Untertest3.avi	0	880	547	72	111				0	Content		-72	-111	15118247	2914182820
15136	09:21:36.093	00:00:15.135	908	-1024	-768	-1	-1	-1	-1	4	-1024	-768	-1	-1	-1	-1	4		0	0						Untertest3.avi	0	880	547	72	111				0	Content		-72	-111	15135621	2914200194
15153	09:21:36.110	00:00:15.152	909	-1024	-768	-1	-1	-1	-1	4	-1024	-768	-1	-1	-1	-1	4		0	0						Untertest3.avi	0	880	547	72	111				0	Content		-72	-111	15152874	2914217447
15168	09:21:36.125	00:00:15.167	910	-1024	-768	-1	-1	-1	-1	4	-1024	-768	-1	-1	-1	-1	4		0	0						Untertest3.avi	0	880	547	72	111				0	Content		-72	-111	15167799	2914232372
15184	09:21:36.141	00:00:15.184	911	-1024	-768	-1	-1	-1	-1	4	-1024	-768	-1	-1	-1	-1	4		0	0						Untertest3.avi	0	880	547	72	111				0	Content		-72	-111	15184417	2914248990
15201	09:21:36.158	00:00:15.201	912	-1024	-768	-1	-1	-1	-1	4	-1024	-768	-1	-1	-1	-1	4		0	0						Untertest3.avi	0	880	547	72	111				0	Content		-72	-111	15201166	2914265739
15218	09:21:36.175	00:00:15.217	913	-1024	-768	-1	-1	-1	-1	4	-1024	-768	-1	-1	-1	-1	4		0	0						Untertest3.avi	0	880	547	72	111				0	Content		-72	-111	15217786	2914282359
15234	09:21:36.191	00:00:15.234	914	-1024	-768	-1	-1	-1	-1	4	-1024	-768	-1	-1	-1	-1	4		0	0						Untertest3.avi	0	880	547	72	111				0	Content		-72	-111	15234404	2914298977
15251	09:21:36.208	00:00:15.251	915	-1024	-768	-1	-1	-1	-1	4	-1024	-768	-1	-1	-1	-1	4		0	0						Untertest3.avi	0	880	547	72	111				0	Content		-72	-111	15251027	2914315600
15268	09:21:36.225	00:00:15.268	916	-1024	-768	-1	-1	-1	-1	4	-1024	-768	-1	-1	-1	-1	4		0	0						Untertest3.avi	0	880	547	72	111				0	Content		-72	-111	15268218	2914332791
15285	09:21:36.242	00:00:15.285	917	-1024	-768	-1	-1	-1	-1	4	-1024	-768	-1	-1	-1	-1	4		0	0						Untertest3.avi	0	880	547	72	111				0	Content		-72	-111	15285468	2914350041
15303	09:21:36.260	00:00:15.303	918	-1024	-768	-1	-1	-1	-1	4	-1024	-768	-1	-1	-1	-1	4		0	0						Untertest3.avi	0	880	547	72	111				0	Content		-72	-111	15303257	2914367830
15318	09:21:36.275	00:00:15.318	919	-1024	-768	-1	-1	-1	-1	4	-1024	-768	-1	-1	-1	-1	4		0	0						Untertest3.avi	0	880	547	72	111				0	Content		-72	-111	15318061	2914382634
15335	09:21:36.292	00:00:15.334	920	-1024	-768	-1	-1	-1	-1	4	-1024	-768	-1	-1	-1	-1	4		0	0						Untertest3.avi	0	880	547	72	111				0	Content		-72	-111	15334684	2914399257
15351	09:21:36.308	00:00:15.351	921	-1024	-768	-1	-1	-1	-1	4	-1024	-768	-1	-1	-1	-1	4		0	0						Untertest3.avi	0	880	547	72	111				0	Content		-72	-111	15351432	2914416005
15368	09:21:36.325	00:00:15.368	922	-1024	-768	-1	-1	-1	-1	4	-1024	-768	-1	-1	-1	-1	4		0	0						Untertest3.avi	0	880	547	72	111				0	Content		-72	-111	15368055	2914432628
15385	09:21:36.342	00:00:15.384	923	-1024	-768	-1	-1	-1	-1	4	-1024	-768	-1	-1	-1	-1	4		0	0						Untertest3.avi	0	880	547	72	111				0	Content		-72	-111	15384675	2914449248
15401	09:21:36.358	00:00:15.401	924	-1024	-768	-1	-1	-1	-1	4	-1024	-768	-1	-1	-1	-1	4		0	0						Untertest3.avi	0	880	547	72	111				0	Content		-72	-111	15401298	2914465871
15418	09:21:36.375	00:00:15.418	925	-1024	-768	-1	-1	-1	-1	4	-1024	-768	-1	-1	-1	-1	4		0	0						Untertest3.avi	0	880	547	72	111				0	Content		-72	-111	15418489	2914483062
15436	09:21:36.393	00:00:15.435	926	-1024	-768	-1	-1	-1	-1	4	-1024	-768	-1	-1	-1	-1	4		0	0						Untertest3.avi	0	880	547	72	111				0	Content		-72	-111	15435860	2914500433
15453	09:21:36.410	00:00:15.453	927	-1024	-768	-1	-1	-1	-1	4	-1024	-768	-1	-1	-1	-1	4		0	0						Untertest3.avi	0	880	547	72	111				0	Content		-72	-111	15453107	2914517680
15468	09:21:36.425	00:00:15.467	928	-1024	-768	-1	-1	-1	-1	4	-1024	-768	-1	-1	-1	-1	4		0	0						Untertest3.avi	0	880	547	72	111				0	Content		-72	-111	15467910	2914532483
15485	09:21:36.442	00:00:15.484	929	-1024	-768	-1	-1	-1	-1	4	-1024	-768	-1	-1	-1	-1	4		0	0						Untertest3.avi	0	880	547	72	111				0	Content		-72	-111	15484659	2914549232
15501	09:21:36.458	00:00:15.501	930	-1024	-768	-1	-1	-1	-1	4	-1024	-768	-1	-1	-1	-1	4		0	0						Untertest3.avi	0	880	547	72	111				0	Content		-72	-111	15501283	2914565856
15518	09:21:36.475	00:00:15.517	931	-1024	-768	-1	-1	-1	-1	4	-1024	-768	-1	-1	-1	-1	4		0	0						Untertest3.avi	0	880	547	72	111				0	Content		-72	-111	15517908	2914582481
15535	09:21:36.492	00:00:15.534	932	-1024	-768	-1	-1	-1	-1	4	-1024	-768	-1	-1	-1	-1	4		0	0						Untertest3.avi	0	880	547	72	111				0	Content		-72	-111	15534527	2914599100
15551	09:21:36.508	00:00:15.551	933	-1024	-768	-1	-1	-1	-1	4	-1024	-768	-1	-1	-1	-1	4		0	0						Untertest3.avi	0	880	547	72	111				0	Content		-72	-111	15551153	2914615726
15568	09:21:36.525	00:00:15.568	934	-1024	-768	-1	-1	-1	-1	4	-1024	-768	-1	-1	-1	-1	4		0	0						Untertest3.avi	0	880	547	72	111				0	Content		-72	-111	15568349	2914632922
15586	09:21:36.543	00:00:15.585	935	-1024	-768	-1	-1	-1	-1	4	-1024	-768	-1	-1	-1	-1	4		0	0						Untertest3.avi	0	880	547	72	111				0	Content		-72	-111	15585719	2914650292
15603	09:21:36.560	00:00:15.603	936	-1024	-768	-1	-1	-1	-1	4	-1024	-768	-1	-1	-1	-1	4		0	0						Untertest3.avi	0	880	547	72	111				0	Content		-72	-111	15603088	2914667661
15618	09:21:36.575	00:00:15.617	937	-1024	-768	-1	-1	-1	-1	4	-1024	-768	-1	-1	-1	-1	4		0	0						Untertest3.avi	0	880	547	72	111				0	Content		-72	-111	15617890	2914682463
15635	09:21:36.592	00:00:15.634	938	-1024	-768	-1	-1	-1	-1	4	-1024	-768	-1	-1	-1	-1	4		0	0						Untertest3.avi	0	880	547	72	111				0	Content		-72	-111	15634511	2914699084
15651	09:21:36.608	00:00:15.651	939	-1024	-768	-1	-1	-1	-1	4	-1024	-768	-1	-1	-1	-1	4		0	0						Untertest3.avi	0	880	547	72	111				0	Content		-72	-111	15651259	2914715832
15668	09:21:36.625	00:00:15.667	940	-1024	-768	-1	-1	-1	-1	4	-1024	-768	-1	-1	-1	-1	4		0	0						Untertest3.avi	0	880	547	72	111				0	Content		-72	-111	15667883	2914732456
15685	09:21:36.642	00:00:15.684	941	-1024	-768	-1	-1	-1	-1	4	-1024	-768	-1	-1	-1	-1	4		0	0						Untertest3.avi	0	880	547	72	111				0	Content		-72	-111	15684507	2914749080
15701	09:21:36.658	00:00:15.701	942	-1024	-768	-1	-1	-1	-1	4	-1024	-768	-1	-1	-1	-1	4		0	0						Untertest3.avi	0	880	547	72	111				0	Content		-72	-111	15701129	2914765702
15718	09:21:36.675	00:00:15.718	943	-1024	-768	-1	-1	-1	-1	4	-1024	-768	-1	-1	-1	-1	4		0	0						Untertest3.avi	0	880	547	72	111				0	Content		-72	-111	15718197	2914782770
15736	09:21:36.693	00:00:15.735	944	-1024	-768	-1	-1	-1	-1	4	-1024	-768	-1	-1	-1	-1	4		0	0						Untertest3.avi	0	880	547	72	111				0	Content		-72	-111	15735569	2914800142
15753	09:21:36.710	00:00:15.752	945	-1024	-768	-1	-1	-1	-1	4	-1024	-768	-1	-1	-1	-1	4		0	0						Untertest3.avi	0	880	547	72	111				0	Content		-72	-111	15752819	2914817392
15768	09:21:36.725	00:00:15.767	946	-1024	-768	-1	-1	-1	-1	4	-1024	-768	-1	-1	-1	-1	4		0	0						Untertest3.avi	0	880	547	72	111				0	Content		-72	-111	15767749	2914832322
15784	09:21:36.741	00:00:15.784	947	-1024	-768	-1	-1	-1	-1	4	-1024	-768	-1	-1	-1	-1	4		0	0						Untertest3.avi	0	880	547	72	111				0	Content		-72	-111	15784384	2914848957
15801	09:21:36.758	00:00:15.801	948	-1024	-768	-1	-1	-1	-1	4	-1024	-768	-1	-1	-1	-1	4		0	0						Untertest3.avi	0	880	547	72	111				0	Content		-72	-111	15801119	2914865692
15818	09:21:36.775	00:00:15.817	949	-1024	-768	-1	-1	-1	-1	4	-1024	-768	-1	-1	-1	-1	4		0	0						Untertest3.avi	0	880	547	72	111				0	Content		-72	-111	15817742	2914882315
15834	09:21:36.791	00:00:15.834	950	-1024	-768	-1	-1	-1	-1	4	-1024	-768	-1	-1	-1	-1	4		0	0						Untertest3.avi	0	880	547	72	111				0	Content		-72	-111	15834374	2914898947
15851	09:21:36.808	00:00:15.850	951	-1024	-768	-1	-1	-1	-1	4	-1024	-768	-1	-1	-1	-1	4		0	0						Untertest3.avi	0	880	547	72	111				0	Content		-72	-111	15850983	2914915556
15868	09:21:36.825	00:00:15.868	952	-1024	-768	-1	-1	-1	-1	4	-1024	-768	-1	-1	-1	-1	4		0	0						Untertest3.avi	0	880	547	72	111				0	Content		-72	-111	15868177	2914932750
15886	09:21:36.843	00:00:15.885	953	-1024	-768	-1	-1	-1	-1	4	-1024	-768	-1	-1	-1	-1	4		0	0						Untertest3.avi	0	880	547	72	111				0	Content		-72	-111	15885549	2914950122
15903	09:21:36.860	00:00:15.902	954	-1024	-768	-1	-1	-1	-1	4	-1024	-768	-1	-1	-1	-1	4		0	0						Untertest3.avi	0	880	547	72	111				0	Content		-72	-111	15902797	2914967370
15918	09:21:36.875	00:00:15.917	955	-1024	-768	-1	-1	-1	-1	4	-1024	-768	-1	-1	-1	-1	4		0	0						Untertest3.avi	0	880	547	72	111				0	Content		-72	-111	15917605	2914982178
15934	09:21:36.891	00:00:15.934	956	-1024	-768	-1	-1	-1	-1	4	-1024	-768	-1	-1	-1	-1	4		0	0						Untertest3.avi	0	880	547	72	111				0	Content		-72	-111	15934367	2914998940
15951	09:21:36.908	00:00:15.950	957	-1024	-768	-1	-1	-1	-1	4	-1024	-768	-1	-1	-1	-1	4		0	0						Untertest3.avi	0	880	547	72	111				0	Content		-72	-111	15950976	2915015549
15968	09:21:36.925	00:00:15.967	958	-1024	-768	-1	-1	-1	-1	4	-1024	-768	-1	-1	-1	-1	4		0	0						Untertest3.avi	0	880	547	72	111				0	Content		-72	-111	15967598	2915032171
15984	09:21:36.941	00:00:15.984	959	-1024	-768	-1	-1	-1	-1	4	-1024	-768	-1	-1	-1	-1	4		0	0						Untertest3.avi	0	880	547	72	111				0	Content		-72	-111	15984219	2915048792
16001	09:21:36.958	00:00:16.000	960	-1024	-768	-1	-1	-1	-1	4	-1024	-768	-1	-1	-1	-1	4		0	0						Untertest3.avi	0	880	547	72	111				0	Content		-72	-111	16000842	2915065415
16018	09:21:36.975	00:00:16.018	961	-1024	-768	-1	-1	-1	-1	4	-1024	-768	-1	-1	-1	-1	4		0	0						Untertest3.avi	0	880	547	72	111				0	Content		-72	-111	16018037	2915082610
16035	09:21:36.992	00:00:16.035	962	-1024	-768	-1	-1	-1	-1	4	-1024	-768	-1	-1	-1	-1	4		0	0						Untertest3.avi	0	880	547	72	111				0	Content		-72	-111	16035408	2915099981
16053	09:21:37.010	00:00:16.052	963	-1024	-768	-1	-1	-1	-1	4	-1024	-768	-1	-1	-1	-1	4		0	0						Untertest3.avi	0	880	547	72	111				0	Content		-72	-111	16052659	2915117232
16068	09:21:37.025	00:00:16.067	964	-1024	-768	-1	-1	-1	-1	4	-1024	-768	-1	-1	-1	-1	4		0	0						Untertest3.avi	0	880	547	72	111				0	Content		-72	-111	16067587	2915132160
16084	09:21:37.041	00:00:16.084	965	-1024	-768	-1	-1	-1	-1	4	-1024	-768	-1	-1	-1	-1	4		0	0						Untertest3.avi	0	880	547	72	111				0	Content		-72	-111	16084209	2915148782
16101	09:21:37.058	00:00:16.100	966	-1024	-768	-1	-1	-1	-1	4	-1024	-768	-1	-1	-1	-1	4		0	0						Untertest3.avi	0	880	547	72	111				0	Content		-72	-111	16100958	2915165531
16117	09:21:37.074	00:00:16.117	967	-1024	-768	-1	-1	-1	-1	4	-1024	-768	-1	-1	-1	-1	4		0	0						Untertest3.avi	0	880	547	72	111				0	Content		-72	-111	16117454	2915182027
16134	09:21:37.091	00:00:16.134	968	-1024	-768	-1	-1	-1	-1	4	-1024	-768	-1	-1	-1	-1	4		0	0						Untertest3.avi	0	880	547	72	111				0	Content		-72	-111	16134204	2915198777
16151	09:21:37.108	00:00:16.150	969	-1024	-768	-1	-1	-1	-1	4	-1024	-768	-1	-1	-1	-1	4		0	0						Untertest3.avi	0	880	547	72	111				0	Content		-72	-111	16150827	2915215400
16168	09:21:37.125	00:00:16.167	970	-1024	-768	-1	-1	-1	-1	4	-1024	-768	-1	-1	-1	-1	4		0	0						Untertest3.avi	0	880	547	72	111				0	Content		-72	-111	16167894	2915232467
16185	09:21:37.142	00:00:16.185	971	-1024	-768	-1	-1	-1	-1	4	-1024	-768	-1	-1	-1	-1	4		0	0						Untertest3.avi	0	880	547	72	111				0	Content		-72	-111	16185281	2915249854
16203	09:21:37.160	00:00:16.202	972	-1024	-768	-1	-1	-1	-1	4	-1024	-768	-1	-1	-1	-1	4		0	0						Untertest3.avi	0	880	547	72	111				0	Content		-72	-111	16202656	2915267229
16217	09:21:37.174	00:00:16.217	973	-1024	-768	-1	-1	-1	-1	4	-1024	-768	-1	-1	-1	-1	4		0	0						Untertest3.avi	0	880	547	72	111				0	Content		-72	-111	16217446	2915282019
16234	09:21:37.191	00:00:16.234	974	-1024	-768	-1	-1	-1	-1	4	-1024	-768	-1	-1	-1	-1	4		0	0						Untertest3.avi	0	880	547	72	111				0	Content		-72	-111	16234070	2915298643
16251	09:21:37.208	00:00:16.250	975	-1024	-768	-1	-1	-1	-1	4	-1024	-768	-1	-1	-1	-1	4		0	0						Untertest3.avi	0	880	547	72	111				0	Content		-72	-111	16250818	2915315391
16267	09:21:37.224	00:00:16.267	976	-1024	-768	-1	-1	-1	-1	4	-1024	-768	-1	-1	-1	-1	4		0	0						Untertest3.avi	0	880	547	72	111				0	Content		-72	-111	16267441	2915332014
16284	09:21:37.241	00:00:16.284	977	-1024	-768	-1	-1	-1	-1	4	-1024	-768	-1	-1	-1	-1	4		0	0						Untertest3.avi	0	880	547	72	111				0	Content		-72	-111	16284065	2915348638
16301	09:21:37.258	00:00:16.300	978	-1024	-768	-1	-1	-1	-1	4	-1024	-768	-1	-1	-1	-1	4		0	0						Untertest3.avi	0	880	547	72	111				0	Content		-72	-111	16300688	2915365261
16318	09:21:37.275	00:00:16.317	979	-1024	-768	-1	-1	-1	-1	4	-1024	-768	-1	-1	-1	-1	4		0	0						Untertest3.avi	0	880	547	72	111				0	Content		-72	-111	16317880	2915382453
16335	09:21:37.292	00:00:16.335	980	-1024	-768	-1	-1	-1	-1	4	-1024	-768	-1	-1	-1	-1	4		0	0						Untertest3.avi	0	880	547	72	111				0	Content		-72	-111	16335252	2915399825
16351	09:21:37.308	00:00:16.351	981	-1024	-768	-1	-1	-1	-1	4	-1024	-768	-1	-1	-1	-1	4		0	0						Untertest3.avi	0	880	547	72	111				0	Content		-72	-111	16351280	2915415853
16368	09:21:37.325	00:00:16.367	982	-1024	-768	-1	-1	-1	-1	4	-1024	-768	-1	-1	-1	-1	4		0	0						Untertest3.avi	0	880	547	72	111				0	Content		-72	-111	16367948	2915432521
16384	09:21:37.341	00:00:16.383	983	-1024	-768	-1	-1	-1	-1	4	-1024	-768	-1	-1	-1	-1	4		0	0						Untertest3.avi	0	880	547	72	111				0	Content		-72	-111	16383932	2915448505
16401	09:21:37.358	00:00:16.400	984	-1024	-768	-1	-1	-1	-1	4	-1024	-768	-1	-1	-1	-1	4		0	0						Untertest3.avi	0	880	547	72	111				0	Content		-72	-111	16400681	2915465254
16417	09:21:37.374	00:00:16.417	985	-1024	-768	-1	-1	-1	-1	4	-1024	-768	-1	-1	-1	-1	4		0	0						Untertest3.avi	0	880	547	72	111				0	Content		-72	-111	16417316	2915481889
16434	09:21:37.391	00:00:16.433	986	-1024	-768	-1	-1	-1	-1	4	-1024	-768	-1	-1	-1	-1	4		0	0						Untertest3.avi	0	880	547	72	111				0	Content		-72	-111	16433924	2915498497
16451	09:21:37.408	00:00:16.450	987	-1024	-768	-1	-1	-1	-1	4	-1024	-768	-1	-1	-1	-1	4		0	0						Untertest3.avi	0	880	547	72	111				0	Content		-72	-111	16450544	2915515117
16467	09:21:37.424	00:00:16.467	988	-1024	-768	-1	-1	-1	-1	4	-1024	-768	-1	-1	-1	-1	4		0	0						Untertest3.avi	0	880	547	72	111				0	Content		-72	-111	16467307	2915531880
16484	09:21:37.441	00:00:16.484	989	-1024	-768	-1	-1	-1	-1	4	-1024	-768	-1	-1	-1	-1	4		0	0						Untertest3.avi	0	880	547	72	111				0	Content		-72	-111	16484358	2915548931
16502	09:21:37.459	00:00:16.501	990	-1024	-768	-1	-1	-1	-1	4	-1024	-768	-1	-1	-1	-1	4		0	0						Untertest3.avi	0	880	547	72	111				0	Content		-72	-111	16501732	2915566305
16519	09:21:37.476	00:00:16.519	991	-1024	-768	-1	-1	-1	-1	4	-1024	-768	-1	-1	-1	-1	4		0	0						Untertest3.avi	0	880	547	72	111				0	Content		-72	-111	16519103	2915583676
16534	09:21:37.491	00:00:16.533	992	-1024	-768	-1	-1	-1	-1	4	-1024	-768	-1	-1	-1	-1	4		0	0						Untertest3.avi	0	880	547	72	111				0	Content		-72	-111	16533910	2915598483
16551	09:21:37.508	00:00:16.550	993	-1024	-768	-1	-1	-1	-1	4	-1024	-768	-1	-1	-1	-1	4		0	0						Untertest3.avi	0	880	547	72	111				0	Content		-72	-111	16550529	2915615102
16567	09:21:37.524	00:00:16.567	994	-1024	-768	-1	-1	-1	-1	4	-1024	-768	-1	-1	-1	-1	4		0	0						Untertest3.avi	0	880	547	72	111				0	Content		-72	-111	16567286	2915631859
16584	09:21:37.541	00:00:16.583	995	-1024	-768	-1	-1	-1	-1	4	-1024	-768	-1	-1	-1	-1	4		0	0						Untertest3.avi	0	880	547	72	111				0	Content		-72	-111	16583900	2915648473
16601	09:21:37.558	00:00:16.600	996	-1024	-768	-1	-1	-1	-1	4	-1024	-768	-1	-1	-1	-1	4		0	0						Untertest3.avi	0	880	547	72	111				0	Content		-72	-111	16600521	2915665094
16617	09:21:37.574	00:00:16.617	997	-1024	-768	-1	-1	-1	-1	4	-1024	-768	-1	-1	-1	-1	4		0	0						Untertest3.avi	0	880	547	72	111				0	Content		-72	-111	16617146	2915681719
16634	09:21:37.591	00:00:16.634	998	-1024	-768	-1	-1	-1	-1	4	-1024	-768	-1	-1	-1	-1	4		0	0						Untertest3.avi	0	880	547	72	111				0	Content		-72	-111	16634311	2915698884
16651	09:21:37.608	00:00:16.651	999	-1024	-768	-1	-1	-1	-1	4	-1024	-768	-1	-1	-1	-1	4		0	0						Untertest3.avi	0	880	547	72	111				0	Content		-72	-111	16651394	2915715967
16668	09:21:37.625	00:00:16.668	1000	-1024	-768	-1	-1	-1	-1	4	-1024	-768	-1	-1	-1	-1	4		0	0						Untertest3.avi	0	880	547	72	111				0	Content		-72	-111	16668061	2915732634
16685	09:21:37.642	00:00:16.684	1001	-1024	-768	-1	-1	-1	-1	4	-1024	-768	-1	-1	-1	-1	4		0	0						Untertest3.avi	0	880	547	72	111				0	Content		-72	-111	16684728	2915749301
16701	09:21:37.658	00:00:16.701	1002	-1024	-768	-1	-1	-1	-1	4	-1024	-768	-1	-1	-1	-1	4		0	0						Untertest3.avi	0	880	547	72	111				0	Content		-72	-111	16701047	2915765620
16718	09:21:37.675	00:00:16.717	1003	-1024	-768	-1	-1	-1	-1	4	-1024	-768	-1	-1	-1	-1	4		0	0						Untertest3.avi	0	880	547	72	111				0	Content		-72	-111	16717714	2915782287
16734	09:21:37.691	00:00:16.734	1004	-1024	-768	-1	-1	-1	-1	4	-1024	-768	-1	-1	-1	-1	4		0	0						Untertest3.avi	0	880	547	72	111				0	Content		-72	-111	16734381	2915798954
16750	09:21:37.707	00:00:16.750	1005	-1024	-768	-1	-1	-1	-1	4	-1024	-768	-1	-1	-1	-1	4		0	0						Untertest3.avi	0	880	547	72	111				0	Content		-72	-111	16750299	2915814872
16767	09:21:37.724	00:00:16.766	1006	-1024	-768	-1	-1	-1	-1	4	-1024	-768	-1	-1	-1	-1	4		0	0						Untertest3.avi	0	880	547	72	111				0	Content		-72	-111	16766921	2915831494
16784	09:21:37.741	00:00:16.783	1007	-1024	-768	-1	-1	-1	-1	4	-1024	-768	-1	-1	-1	-1	4		0	0						Untertest3.avi	0	880	547	72	111				0	Content		-72	-111	16783667	2915848240
16800	09:21:37.757	00:00:16.800	1008	-1024	-768	-1	-1	-1	-1	4	-1024	-768	-1	-1	-1	-1	4		0	0						Untertest3.avi	0	880	547	72	111				0	Content		-72	-111	16800291	2915864864
16817	09:21:37.774	00:00:16.816	1009	-1024	-768	-1	-1	-1	-1	4	-1024	-768	-1	-1	-1	-1	4		0	0						Untertest3.avi	0	880	547	72	111				0	Content		-72	-111	16816958	2915881531
16834	09:21:37.791	00:00:16.833	1010	-1024	-768	-1	-1	-1	-1	4	-1024	-768	-1	-1	-1	-1	4		0	0						Untertest3.avi	0	880	547	72	111				0	Content		-72	-111	16833632	2915898205
16850	09:21:37.807	00:00:16.850	1011	-1024	-768	-1	-1	-1	-1	4	-1024	-768	-1	-1	-1	-1	4		0	0						Untertest3.avi	0	880	547	72	111				0	Content		-72	-111	16850299	2915914872
16867	09:21:37.824	00:00:16.867	1012	-1024	-768	-1	-1	-1	-1	4	-1024	-768	-1	-1	-1	-1	4		0	0						Untertest3.avi	0	880	547	72	111				0	Content		-72	-111	16867127	2915931700
16884	09:21:37.841	00:00:16.883	1013	-1024	-768	-1	-1	-1	-1	4	-1024	-768	-1	-1	-1	-1	4		0	0						Untertest3.avi	0	880	547	72	111				0	Content		-72	-111	16883794	2915948367
16900	09:21:37.857	00:00:16.900	1014	-1024	-768	-1	-1	-1	-1	4	-1024	-768	-1	-1	-1	-1	4		0	0						Untertest3.avi	0	880	547	72	111				0	Content		-72	-111	16900461	2915965034
16918	09:21:37.875	00:00:16.917	1015	-1024	-768	-1	-1	-1	-1	4	-1024	-768	-1	-1	-1	-1	4		0	0						Untertest3.avi	0	880	547	72	111				0	Content		-72	-111	16917620	2915982193
16934	09:21:37.891	00:00:16.934	1016	-1024	-768	-1	-1	-1	-1	4	-1024	-768	-1	-1	-1	-1	4		0	0						Untertest3.avi	0	880	547	72	111				0	Content		-72	-111	16934288	2915998861
16951	09:21:37.908	00:00:16.951	1017	-1024	-768	-1	-1	-1	-1	4	-1024	-768	-1	-1	-1	-1	4		0	0						Untertest3.avi	0	880	547	72	111				0	Content		-72	-111	16951330	2916015903
16968	09:21:37.925	00:00:16.967	1018	-1024	-768	-1	-1	-1	-1	4	-1024	-768	-1	-1	-1	-1	4		0	0						Untertest3.avi	0	880	547	72	111				0	Content		-72	-111	16967997	2916032570
16985	09:21:37.942	00:00:16.984	1019	-1024	-768	-1	-1	-1	-1	4	-1024	-768	-1	-1	-1	-1	4		0	0						Untertest3.avi	0	880	547	72	111				0	Content		-72	-111	16984664	2916049237
17001	09:21:37.958	00:00:17.000	1020	-1024	-768	-1	-1	-1	-1	4	-1024	-768	-1	-1	-1	-1	4		0	0						Untertest3.avi	0	880	547	72	111				0	Content		-72	-111	17000721	2916065294
17017	09:21:37.974	00:00:17.017	1021	-1024	-768	-1	-1	-1	-1	4	-1024	-768	-1	-1	-1	-1	4		0	0						Untertest3.avi	0	880	547	72	111				0	Content		-72	-111	17017388	2916081961
17034	09:21:37.991	00:00:17.033	1022	-1024	-768	-1	-1	-1	-1	4	-1024	-768	-1	-1	-1	-1	4		0	0						Untertest3.avi	0	880	547	72	111				0	Content		-72	-111	17033524	2916098097
17050	09:21:38.007	00:00:17.050	1023	-1024	-768	-1	-1	-1	-1	4	-1024	-768	-1	-1	-1	-1	4		0	0						Untertest3.avi	0	880	547	72	111				0	Content		-72	-111	17050145	2916114718
17067	09:21:38.024	00:00:17.066	1024	-1024	-768	-1	-1	-1	-1	4	-1024	-768	-1	-1	-1	-1	4		0	0						Untertest3.avi	0	880	547	72	111				0	Content		-72	-111	17066769	2916131342
17083	09:21:38.040	00:00:17.083	1025	-1024	-768	-1	-1	-1	-1	4	-1024	-768	-1	-1	-1	-1	4		0	0						Untertest3.avi	0	880	547	72	111				0	Content		-72	-111	17083437	2916148010
17100	09:21:38.057	00:00:17.100	1026	-1024	-768	-1	-1	-1	-1	4	-1024	-768	-1	-1	-1	-1	4		0	0						Untertest3.avi	0	880	547	72	111				0	Content		-72	-111	17100104	2916164677
17117	09:21:38.074	00:00:17.116	1027	-1024	-768	-1	-1	-1	-1	4	-1024	-768	-1	-1	-1	-1	4		0	0						Untertest3.avi	0	880	547	72	111				0	Content		-72	-111	17116771	2916181344
17133	09:21:38.090	00:00:17.133	1028	-1024	-768	-1	-1	-1	-1	4	-1024	-768	-1	-1	-1	-1	4		0	0						Untertest3.avi	0	880	547	72	111				0	Content		-72	-111	17133434	2916198007
17150	09:21:38.107	00:00:17.150	1029	-1024	-768	-1	-1	-1	-1	4	-1024	-768	-1	-1	-1	-1	4		0	0						Untertest3.avi	0	880	547	72	111				0	Content		-72	-111	17150101	2916214674
17167	09:21:38.124	00:00:17.166	1030	-1024	-768	-1	-1	-1	-1	4	-1024	-768	-1	-1	-1	-1	4		0	0						Untertest3.avi	0	880	547	72	111				0	Content		-72	-111	17166768	2916231341
17184	09:21:38.141	00:00:17.183	1031	-1024	-768	-1	-1	-1	-1	4	-1024	-768	-1	-1	-1	-1	4		0	0						Untertest3.avi	0	880	547	72	111				0	Content		-72	-111	17183702	2916248275
17200	09:21:38.157	00:00:17.200	1032	-1024	-768	-1	-1	-1	-1	4	-1024	-768	-1	-1	-1	-1	4		0	0						Untertest3.avi	0	880	547	72	111				0	Content		-72	-111	17200369	2916264942
17217	09:21:38.174	00:00:17.217	1033	-1024	-768	-1	-1	-1	-1	4	-1024	-768	-1	-1	-1	-1	4		0	0						Untertest3.avi	0	880	547	72	111				0	Content		-72	-111	17217347	2916281920
17234	09:21:38.191	00:00:17.234	1034	-1024	-768	-1	-1	-1	-1	4	-1024	-768	-1	-1	-1	-1	4		0	0						Untertest3.avi	0	880	547	72	111				0	Content		-72	-111	17234014	2916298587
17251	09:21:38.208	00:00:17.250	1035	-1024	-768	-1	-1	-1	-1	4	-1024	-768	-1	-1	-1	-1	4		0	0						Untertest3.avi	0	880	547	72	111				0	Content		-72	-111	17250681	2916315254
17268	09:21:38.225	00:00:17.267	1036	-1024	-768	-1	-1	-1	-1	4	-1024	-768	-1	-1	-1	-1	4		0	0						Untertest3.avi	0	880	547	72	111				0	Content		-72	-111	17267912	2916332485
17285	09:21:38.242	00:00:17.284	1037	-1024	-768	-1	-1	-1	-1	4	-1024	-768	-1	-1	-1	-1	4		0	0						Untertest3.avi	0	880	547	72	111				0	Content		-72	-111	17284580	2916349153
17302	09:21:38.259	00:00:17.301	1038	-1024	-768	-1	-1	-1	-1	4	-1024	-768	-1	-1	-1	-1	4		0	0						Untertest3.avi	0	880	547	72	111				0	Content		-72	-111	17301880	2916366453
17318	09:21:38.275	00:00:17.318	1039	-1024	-768	-1	-1	-1	-1	4	-1024	-768	-1	-1	-1	-1	4		0	0						Untertest3.avi	0	880	547	72	111				0	Content		-72	-111	17318001	2916382574
17334	09:21:38.291	00:00:17.334	1040	-1024	-768	-1	-1	-1	-1	4	-1024	-768	-1	-1	-1	-1	4		0	0						Untertest3.avi	0	880	547	72	111				0	Content		-72	-111	17334373	2916398946
17351	09:21:38.308	00:00:17.351	1041	-1024	-768	-1	-1	-1	-1	4	-1024	-768	-1	-1	-1	-1	4		0	0						Untertest3.avi	0	880	547	72	111				0	Content		-72	-111	17351060	2916415633
17368	09:21:38.325	00:00:17.367	1042	-1024	-768	-1	-1	-1	-1	4	-1024	-768	-1	-1	-1	-1	4		0	0						Untertest3.avi	0	880	547	72	111				0	Content		-72	-111	17367727	2916432300
17384	09:21:38.341	00:00:17.384	1043	-1024	-768	-1	-1	-1	-1	4	-1024	-768	-1	-1	-1	-1	4		0	0						Untertest3.avi	0	880	547	72	111				0	Content		-72	-111	17384422	2916448995
17401	09:21:38.358	00:00:17.401	1044	-1024	-768	-1	-1	-1	-1	4	-1024	-768	-1	-1	-1	-1	4		0	0						Untertest3.avi	0	880	547	72	111				0	Content		-72	-111	17401090	2916465663
17418	09:21:38.375	00:00:17.417	1045	-1024	-768	-1	-1	-1	-1	4	-1024	-768	-1	-1	-1	-1	4		0	0						Untertest3.avi	0	880	547	72	111				0	Content		-72	-111	17417790	2916482363
17434	09:21:38.391	00:00:17.434	1046	-1024	-768	-1	-1	-1	-1	4	-1024	-768	-1	-1	-1	-1	4		0	0						Untertest3.avi	0	880	547	72	111				0	Content		-72	-111	17434457	2916499030
17451	09:21:38.408	00:00:17.451	1047	-1024	-768	-1	-1	-1	-1	4	-1024	-768	-1	-1	-1	-1	4		0	0						Untertest3.avi	0	880	547	72	111				0	Content		-72	-111	17451095	2916515668
17468	09:21:38.425	00:00:17.467	1048	-1024	-768	-1	-1	-1	-1	4	-1024	-768	-1	-1	-1	-1	4		0	0						Untertest3.avi	0	880	547	72	111				0	Content		-72	-111	17467762	2916532335
17484	09:21:38.441	00:00:17.484	1049	-1024	-768	-1	-1	-1	-1	4	-1024	-768	-1	-1	-1	-1	4		0	0						Untertest3.avi	0	880	547	72	111				0	Content		-72	-111	17484435	2916549008
17501	09:21:38.458	00:00:17.501	1050	-1024	-768	-1	-1	-1	-1	4	-1024	-768	-1	-1	-1	-1	4		0	0						Untertest3.avi	0	880	547	72	111				0	Content		-72	-111	17501102	2916565675
17517	09:21:38.474	00:00:17.517	1051	-1024	-768	-1	-1	-1	-1	4	-1024	-768	-1	-1	-1	-1	4		0	0						Untertest3.avi	0	880	547	72	111				0	Content		-72	-111	17517416	2916581989
17534	09:21:38.491	00:00:17.534	1052	-1024	-768	-1	-1	-1	-1	4	-1024	-768	-1	-1	-1	-1	4		0	0						Untertest3.avi	0	880	547	72	111				0	Content		-72	-111	17534083	2916598656
17550	09:21:38.507	00:00:17.550	1053	-1024	-768	-1	-1	-1	-1	4	-1024	-768	-1	-1	-1	-1	4		0	0						Untertest3.avi	0	880	547	72	111				0	Content		-72	-111	17550360	2916614933
17568	09:21:38.525	00:00:17.567	1054	-1024	-768	-1	-1	-1	-1	4	-1024	-768	-1	-1	-1	-1	4		0	0						Untertest3.avi	0	880	547	72	111				0	Content		-72	-111	17567725	2916632298
17585	09:21:38.542	00:00:17.584	1055	-1024	-768	-1	-1	-1	-1	4	-1024	-768	-1	-1	-1	-1	4		0	0						Untertest3.avi	0	880	547	72	111				0	Content		-72	-111	17584536	2916649109
17601	09:21:38.558	00:00:17.601	1056	-1024	-768	-1	-1	-1	-1	4	-1024	-768	-1	-1	-1	-1	4		0	0						Untertest3.avi	0	880	547	72	111				0	Content		-72	-111	17601203	2916665776
17618	09:21:38.575	00:00:17.617	1057	-1024	-768	-1	-1	-1	-1	4	-1024	-768	-1	-1	-1	-1	4		0	0						Untertest3.avi	0	880	547	72	111				0	Content		-72	-111	17617899	2916682472
17635	09:21:38.592	00:00:17.634	1058	-1024	-768	-1	-1	-1	-1	4	-1024	-768	-1	-1	-1	-1	4		0	0						Untertest3.avi	0	880	547	72	111				0	Content		-72	-111	17634567	2916699140
17651	09:21:38.608	00:00:17.651	1059	-1024	-768	-1	-1	-1	-1	4	-1024	-768	-1	-1	-1	-1	4		0	0						Untertest3.avi	0	880	547	72	111				0	Content		-72	-111	17651205	2916715778
17668	09:21:38.625	00:00:17.667	1060	-1024	-768	-1	-1	-1	-1	4	-1024	-768	-1	-1	-1	-1	4		0	0						Untertest3.avi	0	880	547	72	111				0	Content		-72	-111	17667872	2916732445
17684	09:21:38.641	00:00:17.684	1061	-1024	-768	-1	-1	-1	-1	4	-1024	-768	-1	-1	-1	-1	4		0	0						Untertest3.avi	0	880	547	72	111				0	Content		-72	-111	17684419	2916748992
17701	09:21:38.658	00:00:17.701	1062	-1024	-768	-1	-1	-1	-1	4	-1024	-768	-1	-1	-1	-1	4		0	0						Untertest3.avi	0	880	547	72	111				0	Content		-72	-111	17701086	2916765659
17718	09:21:38.675	00:00:17.718	1063	-1024	-768	-1	-1	-1	-1	4	-1024	-768	-1	-1	-1	-1	4		0	0						Untertest3.avi	0	880	547	72	111				0	Content		-72	-111	17718025	2916782598
17735	09:21:38.692	00:00:17.734	1064	-1024	-768	-1	-1	-1	-1	4	-1024	-768	-1	-1	-1	-1	4		0	0						Untertest3.avi	0	880	547	72	111				0	Content		-72	-111	17734692	2916799265
17752	09:21:38.709	00:00:17.751	1065	-1024	-768	-1	-1	-1	-1	4	-1024	-768	-1	-1	-1	-1	4		0	0						Untertest3.avi	0	880	547	72	111				0	Content		-72	-111	17751586	2916816159
17768	09:21:38.725	00:00:17.767	1066	-1024	-768	-1	-1	-1	-1	4	-1024	-768	-1	-1	-1	-1	4		0	0						Untertest3.avi	0	880	547	72	111				0	Content		-72	-111	17767585	2916832158
17784	09:21:38.741	00:00:17.783	1067	-1024	-768	-1	-1	-1	-1	4	-1024	-768	-1	-1	-1	-1	4		0	0						Untertest3.avi	0	880	547	72	111				0	Content		-72	-111	17783588	2916848161
17800	09:21:38.757	00:00:17.800	1068	-1024	-768	-1	-1	-1	-1	4	-1024	-768	-1	-1	-1	-1	4		0	0						Untertest3.avi	0	880	547	72	111				0	Content		-72	-111	17800255	2916864828
17817	09:21:38.774	00:00:17.816	1069	-1024	-768	-1	-1	-1	-1	4	-1024	-768	-1	-1	-1	-1	4		0	0						Untertest3.avi	0	880	547	72	111				0	Content		-72	-111	17816856	2916881429
17834	09:21:38.791	00:00:17.833	1070	-1024	-768	-1	-1	-1	-1	4	-1024	-768	-1	-1	-1	-1	4		0	0						Untertest3.avi	0	880	547	72	111				0	Content		-72	-111	17833523	2916898096
17850	09:21:38.807	00:00:17.850	1071	-1024	-768	-1	-1	-1	-1	4	-1024	-768	-1	-1	-1	-1	4		0	0						Untertest3.avi	0	880	547	72	111				0	Content		-72	-111	17850349	2916914922
17867	09:21:38.824	00:00:17.867	1072	-1024	-768	-1	-1	-1	-1	4	-1024	-768	-1	-1	-1	-1	4		0	0						Untertest3.avi	0	880	547	72	111				0	Content		-72	-111	17867017	2916931590
17884	09:21:38.841	00:00:17.883	1073	-1024	-768	-1	-1	-1	-1	4	-1024	-768	-1	-1	-1	-1	4		0	0						Untertest3.avi	0	880	547	72	111				0	Content		-72	-111	17883684	2916948257
17900	09:21:38.857	00:00:17.900	1074	-1024	-768	-1	-1	-1	-1	4	-1024	-768	-1	-1	-1	-1	4		0	0						Untertest3.avi	0	880	547	72	111				0	Content		-72	-111	17900351	2916964924
17918	09:21:38.875	00:00:17.917	1075	-1024	-768	-1	-1	-1	-1	4	-1024	-768	-1	-1	-1	-1	4		0	0						Untertest3.avi	0	880	547	72	111				0	Content		-72	-111	17917526	2916982099
17934	09:21:38.891	00:00:17.934	1076	-1024	-768	-1	-1	-1	-1	4	-1024	-768	-1	-1	-1	-1	4		0	0						Untertest3.avi	0	880	547	72	111				0	Content		-72	-111	17934193	2916998766
17951	09:21:38.908	00:00:17.951	1077	-1024	-768	-1	-1	-1	-1	4	-1024	-768	-1	-1	-1	-1	4		0	0						Untertest3.avi	0	880	547	72	111				0	Content		-72	-111	17951447	2917016020
17966	09:21:38.923	00:00:17.966	1078	-1024	-768	-1	-1	-1	-1	4	-1024	-768	-1	-1	-1	-1	4		0	0						Untertest3.avi	0	880	547	72	111				0	Content		-72	-111	17966194	2917030767
17983	09:21:38.940	00:00:17.982	1079	-1024	-768	-1	-1	-1	-1	4	-1024	-768	-1	-1	-1	-1	4		0	0						Untertest3.avi	0	880	547	72	111				0	Content		-72	-111	17982816	2917047389
18000	09:21:38.957	00:00:17.999	1080	-1024	-768	-1	-1	-1	-1	4	-1024	-768	-1	-1	-1	-1	4		0	0						Untertest3.avi	0	880	547	72	111				0	Content		-72	-111	17999502	2917064075
18016	09:21:38.973	00:00:18.016	1081	-1024	-768	-1	-1	-1	-1	4	-1024	-768	-1	-1	-1	-1	4		0	0						Untertest3.avi	0	880	547	72	111				0	Content		-72	-111	18016169	2917080742
18033	09:21:38.990	00:00:18.032	1082	-1024	-768	-1	-1	-1	-1	4	-1024	-768	-1	-1	-1	-1	4		0	0						Untertest3.avi	0	880	547	72	111				0	Content		-72	-111	18032836	2917097409
18049	09:21:39.006	00:00:18.049	1083	-1024	-768	-1	-1	-1	-1	4	-1024	-768	-1	-1	-1	-1	4		0	0						Untertest3.avi	0	880	547	72	111				0	Content		-72	-111	18049449	2917114022
18066	09:21:39.023	00:00:18.066	1084	-1024	-768	-1	-1	-1	-1	4	-1024	-768	-1	-1	-1	-1	4		0	0						Untertest3.avi	0	880	547	72	111				0	Content		-72	-111	18066116	2917130689
18083	09:21:39.040	00:00:18.082	1085	-1024	-768	-1	-1	-1	-1	4	-1024	-768	-1	-1	-1	-1	4		0	0						Untertest3.avi	0	880	547	72	111				0	Content		-72	-111	18082775	2917147348
18099	09:21:39.056	00:00:18.099	1086	-1024	-768	-1	-1	-1	-1	4	-1024	-768	-1	-1	-1	-1	4		0	0						Untertest3.avi	0	880	547	72	111				0	Content		-72	-111	18099443	2917164016
18116	09:21:39.073	00:00:18.116	1087	-1024	-768	-1	-1	-1	-1	4	-1024	-768	-1	-1	-1	-1	4		0	0						Untertest3.avi	0	880	547	72	111				0	Content		-72	-111	18116273	2917180846
18133	09:21:39.090	00:00:18.132	1088	-1024	-768	-1	-1	-1	-1	4	-1024	-768	-1	-1	-1	-1	4		0	0						Untertest3.avi	0	880	547	72	111				0	Content		-72	-111	18132940	2917197513
18150	09:21:39.107	00:00:18.149	1089	-1024	-768	-1	-1	-1	-1	4	-1024	-768	-1	-1	-1	-1	4		0	0						Untertest3.avi	0	880	547	72	111				0	Content		-72	-111	18149607	2917214180
18167	09:21:39.124	00:00:18.166	1090	-1024	-768	-1	-1	-1	-1	4	-1024	-768	-1	-1	-1	-1	4		0	0						Untertest3.avi	0	880	547	72	111				0	Content		-72	-111	18166677	2917231250
18184	09:21:39.141	00:00:18.183	1091	-1024	-768	-1	-1	-1	-1	4	-1024	-768	-1	-1	-1	-1	4		0	0						Untertest3.avi	0	880	547	72	111				0	Content		-72	-111	18183988	2917248561
18201	09:21:39.158	00:00:18.200	1092	-1024	-768	-1	-1	-1	-1	4	-1024	-768	-1	-1	-1	-1	4		0	0						Untertest3.avi	0	880	547	72	111				0	Content		-72	-111	18200655	2917265228
18217	09:21:39.174	00:00:18.216	1093	-1024	-768	-1	-1	-1	-1	4	-1024	-768	-1	-1	-1	-1	4		0	0						Untertest3.avi	0	880	547	72	111				0	Content		-72	-111	18216668	2917281241
18233	09:21:39.190	00:00:18.233	1094	-1024	-768	-1	-1	-1	-1	4	-1024	-768	-1	-1	-1	-1	4		0	0						Untertest3.avi	0	880	547	72	111				0	Content		-72	-111	18233335	2917297908
18249	09:21:39.206	00:00:18.249	1095	-1024	-768	-1	-1	-1	-1	4	-1024	-768	-1	-1	-1	-1	4		0	0						Untertest3.avi	0	880	547	72	111				0	Content		-72	-111	18249298	2917313871
18266	09:21:39.223	00:00:18.266	1096	-1024	-768	-1	-1	-1	-1	4	-1024	-768	-1	-1	-1	-1	4		0	0						Untertest3.avi	0	880	547	72	111				0	Content		-72	-111	18266047	2917330620
18283	09:21:39.240	00:00:18.282	1097	-1024	-768	-1	-1	-1	-1	4	-1024	-768	-1	-1	-1	-1	4		0	0						Untertest3.avi	0	880	547	72	111				0	Content		-72	-111	18282699	2917347272
18299	09:21:39.256	00:00:18.299	1098	-1024	-768	-1	-1	-1	-1	4	-1024	-768	-1	-1	-1	-1	4		0	0						Untertest3.avi	0	880	547	72	111				0	Content		-72	-111	18299366	2917363939
18316	09:21:39.273	00:00:18.316	1099	-1024	-768	-1	-1	-1	-1	4	-1024	-768	-1	-1	-1	-1	4		0	0						Untertest3.avi	0	880	547	72	111				0	Content		-72	-111	18316016	2917380589
18333	09:21:39.290	00:00:18.332	1100	-1024	-768	-1	-1	-1	-1	4	-1024	-768	-1	-1	-1	-1	4		0	0						Untertest3.avi	0	880	547	72	111				0	Content		-72	-111	18332684	2917397257
18349	09:21:39.306	00:00:18.349	1101	-1024	-768	-1	-1	-1	-1	4	-1024	-768	-1	-1	-1	-1	4		0	0						Untertest3.avi	0	880	547	72	111				0	Content		-72	-111	18349301	2917413874
18366	09:21:39.323	00:00:18.365	1102	-1024	-768	-1	-1	-1	-1	4	-1024	-768	-1	-1	-1	-1	4		0	0						Untertest3.avi	0	880	547	72	111				0	Content		-72	-111	18365968	2917430541
18383	09:21:39.340	00:00:18.382	1103	-1024	-768	-1	-1	-1	-1	4	-1024	-768	-1	-1	-1	-1	4		0	0						Untertest3.avi	0	880	547	72	111				0	Content		-72	-111	18382635	2917447208
18399	09:21:39.356	00:00:18.399	1104	-1024	-768	-1	-1	-1	-1	4	-1024	-768	-1	-1	-1	-1	4		0	0						Untertest3.avi	0	880	547	72	111				0	Content		-72	-111	18399285	2917463858
18416	09:21:39.373	00:00:18.416	1105	-1024	-768	-1	-1	-1	-1	4	-1024	-768	-1	-1	-1	-1	4		0	0						Untertest3.avi	0	880	547	72	111				0	Content		-72	-111	18416409	2917480982
18434	09:21:39.391	00:00:18.433	1106	-1024	-768	-1	-1	-1	-1	4	-1024	-768	-1	-1	-1	-1	4		0	0						Untertest3.avi	0	880	547	72	111				0	Content		-72	-111	18433533	2917498106
18450	09:21:39.407	00:00:18.450	1107	-1024	-768	-1	-1	-1	-1	4	-1024	-768	-1	-1	-1	-1	4		0	0						Untertest3.avi	0	880	547	72	111				0	Content		-72	-111	18450201	2917514774
18467	09:21:39.424	00:00:18.466	1108	-1024	-768	-1	-1	-1	-1	4	-1024	-768	-1	-1	-1	-1	4		0	0						Untertest3.avi	0	880	547	72	111				0	Content		-72	-111	18466868	2917531441
18484	09:21:39.441	00:00:18.484	1109	-1024	-768	-1	-1	-1	-1	4	-1024	-768	-1	-1	-1	-1	4		0	0						Untertest3.avi	0	880	547	72	111				0	Content		-72	-111	18484404	2917548977
18500	09:21:39.457	00:00:18.499	1110	-1024	-768	-1	-1	-1	-1	4	-1024	-768	-1	-1	-1	-1	4		0	0						Untertest3.avi	0	880	547	72	111				0	Content		-72	-111	18499650	2917564223
18516	09:21:39.473	00:00:18.516	1111	-1024	-768	-1	-1	-1	-1	4	-1024	-768	-1	-1	-1	-1	4		0	0						Untertest3.avi	0	880	547	72	111				0	Content		-72	-111	18516147	2917580720
18533	09:21:39.490	00:00:18.532	1112	-1024	-768	-1	-1	-1	-1	4	-1024	-768	-1	-1	-1	-1	4		0	0						Untertest3.avi	0	880	547	72	111				0	Content		-72	-111	18532832	2917597405
18549	09:21:39.506	00:00:18.549	1113	-1024	-768	-1	-1	-1	-1	4	-1024	-768	-1	-1	-1	-1	4		0	0						Untertest3.avi	0	880	547	72	111				0	Content		-72	-111	18549499	2917614072
18566	09:21:39.523	00:00:18.566	1114	-1024	-768	-1	-1	-1	-1	4	-1024	-768	-1	-1	-1	-1	4		0	0						Untertest3.avi	0	880	547	72	111				0	Content		-72	-111	18566154	2917630727
18583	09:21:39.540	00:00:18.582	1115	-1024	-768	-1	-1	-1	-1	4	-1024	-768	-1	-1	-1	-1	4		0	0						Untertest3.avi	0	880	547	72	111				0	Content		-72	-111	18582767	2917647340
18600	09:21:39.557	00:00:18.599	1116	-1024	-768	-1	-1	-1	-1	4	-1024	-768	-1	-1	-1	-1	4		0	0						Untertest3.avi	0	880	547	72	111				0	Content		-72	-111	18599514	2917664087
18616	09:21:39.573	00:00:18.616	1117	-1024	-768	-1	-1	-1	-1	4	-1024	-768	-1	-1	-1	-1	4		0	0						Untertest3.avi	0	880	547	72	111				0	Content		-72	-111	18616139	2917680712
18633	09:21:39.590	00:00:18.632	1118	-1024	-768	-1	-1	-1	-1	4	-1024	-768	-1	-1	-1	-1	4		0	0						Untertest3.avi	0	880	547	72	111				0	Content		-72	-111	18632759	2917697332
18649	09:21:39.606	00:00:18.649	1119	-1024	-768	-1	-1	-1	-1	4	-1024	-768	-1	-1	-1	-1	4		0	0						Untertest3.avi	0	880	547	72	111				0	Content		-72	-111	18649130	2917713703
18666	09:21:39.623	00:00:18.666	1120	-1024	-768	-1	-1	-1	-1	4	-1024	-768	-1	-1	-1	-1	4		0	0						Untertest3.avi	0	880	547	72	111				0	Content		-72	-111	18666251	2917730824
18683	09:21:39.640	00:00:18.682	1121	-1024	-768	-1	-1	-1	-1	4	-1024	-768	-1	-1	-1	-1	4		0	0						Untertest3.avi	0	880	547	72	111				0	Content		-72	-111	18682999	2917747572
18700	09:21:39.657	00:00:18.699	1122	-1024	-768	-1	-1	-1	-1	4	-1024	-768	-1	-1	-1	-1	4		0	0						Untertest3.avi	0	880	547	72	111				0	Content		-72	-111	18699623	2917764196
18716	09:21:39.673	00:00:18.715	1123	-1024	-768	-1	-1	-1	-1	4	-1024	-768	-1	-1	-1	-1	4		0	0						Untertest3.avi	0	880	547	72	111				0	Content		-72	-111	18715618	2917780191
18732	09:21:39.689	00:00:18.732	1124	-1024	-768	-1	-1	-1	-1	4	-1024	-768	-1	-1	-1	-1	4		0	0						Untertest3.avi	0	880	547	72	111				0	Content		-72	-111	18732365	2917796938
18749	09:21:39.706	00:00:18.748	1125	-1024	-768	-1	-1	-1	-1	4	-1024	-768	-1	-1	-1	-1	4		0	0						Untertest3.avi	0	880	547	72	111				0	Content		-72	-111	18748990	2917813563
18766	09:21:39.723	00:00:18.765	1126	-1024	-768	-1	-1	-1	-1	4	-1024	-768	-1	-1	-1	-1	4		0	0						Untertest3.avi	0	880	547	72	111				0	Content		-72	-111	18765676	2917830249
18782	09:21:39.739	00:00:18.782	1127	-1024	-768	-1	-1	-1	-1	4	-1024	-768	-1	-1	-1	-1	4		0	0						Untertest3.avi	0	880	547	72	111				0	Content		-72	-111	18782343	2917846916
18799	09:21:39.756	00:00:18.798	1128	-1024	-768	-1	-1	-1	-1	4	-1024	-768	-1	-1	-1	-1	4		0	0						Untertest3.avi	0	880	547	72	111				0	Content		-72	-111	18798978	2917863551
18816	09:21:39.773	00:00:18.815	1129	-1024	-768	-1	-1	-1	-1	4	-1024	-768	-1	-1	-1	-1	4		0	0						Untertest3.avi	0	880	547	72	111				0	Content		-72	-111	18815645	2917880218
18832	09:21:39.789	00:00:18.832	1130	-1024	-768	-1	-1	-1	-1	4	-1024	-768	-1	-1	-1	-1	4		0	0						Untertest3.avi	0	880	547	72	111				0	Content		-72	-111	18832466	2917897039
18849	09:21:39.806	00:00:18.849	1131	-1024	-768	-1	-1	-1	-1	4	-1024	-768	-1	-1	-1	-1	4		0	0						Untertest3.avi	0	880	547	72	111				0	Content		-72	-111	18849133	2917913706
18866	09:21:39.823	00:00:18.865	1132	-1024	-768	-1	-1	-1	-1	4	-1024	-768	-1	-1	-1	-1	4		0	0						Untertest3.avi	0	880	547	72	111				0	Content		-72	-111	18865800	2917930373
18883	09:21:39.840	00:00:18.882	1133	-1024	-768	-1	-1	-1	-1	4	-1024	-768	-1	-1	-1	-1	4		0	0						Untertest3.avi	0	880	547	72	111				0	Content		-72	-111	18882852	2917947425
18900	09:21:39.857	00:00:18.900	1134	-1024	-768	-1	-1	-1	-1	4	-1024	-768	-1	-1	-1	-1	4		0	0						Untertest3.avi	0	880	547	72	111				0	Content		-72	-111	18900099	2917964672
18916	09:21:39.873	00:00:18.916	1135	-1024	-768	-1	-1	-1	-1	4	-1024	-768	-1	-1	-1	-1	4		0	0						Untertest3.avi	0	880	547	72	111				0	Content		-72	-111	18916348	2917980921
18933	09:21:39.890	00:00:18.933	1136	-1024	-768	-1	-1	-1	-1	4	-1024	-768	-1	-1	-1	-1	4		0	0						Untertest3.avi	0	880	547	72	111				0	Content		-72	-111	18933015	2917997588
18950	09:21:39.907	00:00:18.949	1137	-1024	-768	-1	-1	-1	-1	4	-1024	-768	-1	-1	-1	-1	4		0	0						Untertest3.avi	0	880	547	72	111				0	Content		-72	-111	18949682	2918014255
18965	09:21:39.922	00:00:18.965	1138	-1024	-768	-1	-1	-1	-1	4	-1024	-768	-1	-1	-1	-1	4		0	0						Untertest3.avi	0	880	547	72	111				0	Content		-72	-111	18965467	2918030040
18982	09:21:39.939	00:00:18.982	1139	-1024	-768	-1	-1	-1	-1	4	-1024	-768	-1	-1	-1	-1	4		0	0						Untertest3.avi	0	880	547	72	111				0	Content		-72	-111	18982213	2918046786
18999	09:21:39.956	00:00:18.998	1140	-1024	-768	-1	-1	-1	-1	4	-1024	-768	-1	-1	-1	-1	4		0	0						Untertest3.avi	0	880	547	72	111				0	Content		-72	-111	18998867	2918063440
19016	09:21:39.973	00:00:19.015	1141	-1024	-768	-1	-1	-1	-1	4	-1024	-768	-1	-1	-1	-1	4		0	0						Untertest3.avi	0	880	547	72	111				0	Content		-72	-111	19015534	2918080107
19032	09:21:39.989	00:00:19.032	1142	-1024	-768	-1	-1	-1	-1	4	-1024	-768	-1	-1	-1	-1	4		0	0						Untertest3.avi	0	880	547	72	111				0	Content		-72	-111	19032185	2918096758
19049	09:21:40.006	00:00:19.048	1143	-1024	-768	-1	-1	-1	-1	4	-1024	-768	-1	-1	-1	-1	4		0	0						Untertest3.avi	0	880	547	72	111				0	Content		-72	-111	19048852	2918113425
19065	09:21:40.022	00:00:19.065	1144	-1024	-768	-1	-1	-1	-1	4	-1024	-768	-1	-1	-1	-1	4		0	0						Untertest3.avi	0	880	547	72	111				0	Content		-72	-111	19065470	2918130043
19082	09:21:40.039	00:00:19.082	1145	-1024	-768	-1	-1	-1	-1	4	-1024	-768	-1	-1	-1	-1	4		0	0						Untertest3.avi	0	880	547	72	111				0	Content		-72	-111	19082137	2918146710
19099	09:21:40.056	00:00:19.098	1146	-1024	-768	-1	-1	-1	-1	4	-1024	-768	-1	-1	-1	-1	4		0	0						Untertest3.avi	0	880	547	72	111				0	Content		-72	-111	19098804	2918163377
19115	09:21:40.072	00:00:19.115	1147	-1024	-768	-1	-1	-1	-1	4	-1024	-768	-1	-1	-1	-1	4		0	0						Untertest3.avi	0	880	547	72	111				0	Content		-72	-111	19115451	2918180024
19133	09:21:40.090	00:00:19.132	1148	-1024	-768	-1	-1	-1	-1	4	-1024	-768	-1	-1	-1	-1	4		0	0						Untertest3.avi	0	880	547	72	111				0	Content		-72	-111	19132572	2918197145
19150	09:21:40.107	00:00:19.149	1149	-1024	-768	-1	-1	-1	-1	4	-1024	-768	-1	-1	-1	-1	4		0	0						Untertest3.avi	0	880	547	72	111				0	Content		-72	-111	19149697	2918214270
19166	09:21:40.123	00:00:19.166	1150	-1024	-768	-1	-1	-1	-1	4	-1024	-768	-1	-1	-1	-1	4		0	0						Untertest3.avi	0	880	547	72	111				0	Content		-72	-111	19166364	2918230937
19183	09:21:40.140	00:00:19.183	1151	-1024	-768	-1	-1	-1	-1	4	-1024	-768	-1	-1	-1	-1	4		0	0						Untertest3.avi	0	880	547	72	111				0	Content		-72	-111	19183031	2918247604
19201	09:21:40.158	00:00:19.200	1152	-1024	-768	-1	-1	-1	-1	4	-1024	-768	-1	-1	-1	-1	4		0	0						Untertest3.avi	0	880	547	72	111				0	Content		-72	-111	19200566	2918265139
19215	09:21:40.172	00:00:19.215	1153	-1024	-768	-1	-1	-1	-1	4	-1024	-768	-1	-1	-1	-1	4		0	0						Untertest3.avi	0	880	547	72	111				0	Content		-72	-111	19215313	2918279886
19232	09:21:40.189	00:00:19.231	1154	-1024	-768	-1	-1	-1	-1	4	-1024	-768	-1	-1	-1	-1	4		0	0						Untertest3.avi	0	880	547	72	111				0	Content		-72	-111	19231975	2918296548
19249	09:21:40.206	00:00:19.248	1155	-1024	-768	-1	-1	-1	-1	4	-1024	-768	-1	-1	-1	-1	4		0	0						Untertest3.avi	0	880	547	72	111				0	Content		-72	-111	19248685	2918313258
19265	09:21:40.222	00:00:19.265	1156	-1024	-768	-1	-1	-1	-1	4	-1024	-768	-1	-1	-1	-1	4		0	0						Untertest3.avi	0	880	547	72	111				0	Content		-72	-111	19265310	2918329883
19282	09:21:40.239	00:00:19.281	1157	-1024	-768	-1	-1	-1	-1	4	-1024	-768	-1	-1	-1	-1	4		0	0						Untertest3.avi	0	880	547	72	111				0	Content		-72	-111	19281977	2918346550
19299	09:21:40.256	00:00:19.298	1158	-1024	-768	-1	-1	-1	-1	4	-1024	-768	-1	-1	-1	-1	4		0	0						Untertest3.avi	0	880	547	72	111				0	Content		-72	-111	19298555	2918363128
19315	09:21:40.272	00:00:19.315	1159	-1024	-768	-1	-1	-1	-1	4	-1024	-768	-1	-1	-1	-1	4		0	0						Untertest3.avi	0	880	547	72	111				0	Content		-72	-111	19315303	2918379876
19332	09:21:40.289	00:00:19.332	1160	-1024	-768	-1	-1	-1	-1	4	-1024	-768	-1	-1	-1	-1	4		0	0						Untertest3.avi	0	880	547	72	111				0	Content		-72	-111	19332390	2918396963
19349	09:21:40.306	00:00:19.349	1161	-1024	-768	-1	-1	-1	-1	4	-1024	-768	-1	-1	-1	-1	4		0	0						Untertest3.avi	0	880	547	72	111				0	Content		-72	-111	19349057	2918413630
19366	09:21:40.323	00:00:19.365	1162	-1024	-768	-1	-1	-1	-1	4	-1024	-768	-1	-1	-1	-1	4		0	0						Untertest3.avi	0	880	547	72	111				0	Content		-72	-111	19365724	2918430297
19383	09:21:40.340	00:00:19.382	1163	-1024	-768	-1	-1	-1	-1	4	-1024	-768	-1	-1	-1	-1	4		0	0						Untertest3.avi	0	880	547	72	111				0	Content		-72	-111	19382875	2918447448
19400	09:21:40.357	00:00:19.399	1164	-1024	-768	-1	-1	-1	-1	4	-1024	-768	-1	-1	-1	-1	4		0	0						Untertest3.avi	0	880	547	72	111				0	Content		-72	-111	19399542	2918464115
19416	09:21:40.373	00:00:19.416	1165	-1024	-768	-1	-1	-1	-1	4	-1024	-768	-1	-1	-1	-1	4		0	0						Untertest3.avi	0	880	547	72	111				0	Content		-72	-111	19416209	2918480782
19434	09:21:40.391	00:00:19.433	1166	-1024	-768	-1	-1	-1	-1	4	-1024	-768	-1	-1	-1	-1	4		0	0						Untertest3.avi	0	880	547	72	111				0	Content		-72	-111	19433797	2918498370
19449	09:21:40.406	00:00:19.448	1167	-1024	-768	-1	-1	-1	-1	4	-1024	-768	-1	-1	-1	-1	4		0	0						Untertest3.avi	0	880	547	72	111				0	Content		-72	-111	19448544	2918513117
19465	09:21:40.422	00:00:19.465	1168	-1024	-768	-1	-1	-1	-1	4	-1024	-768	-1	-1	-1	-1	4		0	0						Untertest3.avi	0	880	547	72	111				0	Content		-72	-111	19465166	2918529739
19482	09:21:40.439	00:00:19.481	1169	-1024	-768	-1	-1	-1	-1	4	-1024	-768	-1	-1	-1	-1	4		0	0						Untertest3.avi	0	880	547	72	111				0	Content		-72	-111	19481816	2918546389
19498	09:21:40.455	00:00:19.498	1170	-1024	-768	-1	-1	-1	-1	4	-1024	-768	-1	-1	-1	-1	4		0	0						Untertest3.avi	0	880	547	72	111				0	Content		-72	-111	19498484	2918563057
19515	09:21:40.472	00:00:19.515	1171	-1024	-768	-1	-1	-1	-1	4	-1024	-768	-1	-1	-1	-1	4		0	0						Untertest3.avi	0	880	547	72	111				0	Content		-72	-111	19515136	2918579709
19532	09:21:40.489	00:00:19.531	1172	-1024	-768	-1	-1	-1	-1	4	-1024	-768	-1	-1	-1	-1	4		0	0						Untertest3.avi	0	880	547	72	111				0	Content		-72	-111	19531803	2918596376
19548	09:21:40.505	00:00:19.548	1173	-1024	-768	-1	-1	-1	-1	4	-1024	-768	-1	-1	-1	-1	4		0	0						Untertest3.avi	0	880	547	72	111				0	Content		-72	-111	19548467	2918613040
19565	09:21:40.522	00:00:19.565	1174	-1024	-768	-1	-1	-1	-1	4	-1024	-768	-1	-1	-1	-1	4		0	0						Untertest3.avi	0	880	547	72	111				0	Content		-72	-111	19565134	2918629707
19582	09:21:40.539	00:00:19.581	1175	-1024	-768	-1	-1	-1	-1	4	-1024	-768	-1	-1	-1	-1	4		0	0						Untertest3.avi	0	880	547	72	111				0	Content		-72	-111	19581801	2918646374
19598	09:21:40.555	00:00:19.598	1176	-1024	-768	-1	-1	-1	-1	4	-1024	-768	-1	-1	-1	-1	4		0	0						Untertest3.avi	0	880	547	72	111				0	Content		-72	-111	19598420	2918662993
19616	09:21:40.573	00:00:19.615	1177	-1024	-768	-1	-1	-1	-1	4	-1024	-768	-1	-1	-1	-1	4		0	0						Untertest3.avi	0	880	547	72	111				0	Content		-72	-111	19615657	2918680230
19633	09:21:40.590	00:00:19.632	1178	-1024	-768	-1	-1	-1	-1	4	-1024	-768	-1	-1	-1	-1	4		0	0						Untertest3.avi	0	880	547	72	111				0	Content		-72	-111	19632743	2918697316
19649	09:21:40.606	00:00:19.649	1179	-1024	-768	-1	-1	-1	-1	4	-1024	-768	-1	-1	-1	-1	4		0	0						Untertest3.avi	0	880	547	72	111				0	Content		-72	-111	19649410	2918713983
19666	09:21:40.623	00:00:19.666	1180	-1024	-768	-1	-1	-1	-1	4	-1024	-768	-1	-1	-1	-1	4		0	0						Untertest3.avi	0	880	547	72	111				0	Content		-72	-111	19666077	2918730650
19684	09:21:40.641	00:00:19.683	1181	-1024	-768	-1	-1	-1	-1	4	-1024	-768	-1	-1	-1	-1	4		0	0						Untertest3.avi	0	880	547	72	111				0	Content		-72	-111	19683650	2918748223
19698	09:21:40.655	00:00:19.698	1182	-1024	-768	-1	-1	-1	-1	4	-1024	-768	-1	-1	-1	-1	4		0	0						Untertest3.avi	0	880	547	72	111				0	Content		-72	-111	19698398	2918762971
19715	09:21:40.672	00:00:19.715	1183	-1024	-768	-1	-1	-1	-1	4	-1024	-768	-1	-1	-1	-1	4		0	0						Untertest3.avi	0	880	547	72	111				0	Content		-72	-111	19715024	2918779597
19732	09:21:40.689	00:00:19.731	1184	-1024	-768	-1	-1	-1	-1	4	-1024	-768	-1	-1	-1	-1	4		0	0						Untertest3.avi	0	880	547	72	111				0	Content		-72	-111	19731648	2918796221
19748	09:21:40.705	00:00:19.748	1185	-1024	-768	-1	-1	-1	-1	4	-1024	-768	-1	-1	-1	-1	4		0	0						Untertest3.avi	0	880	547	72	111				0	Content		-72	-111	19748334	2918812907
19765	09:21:40.722	00:00:19.765	1186	-1024	-768	-1	-1	-1	-1	4	-1024	-768	-1	-1	-1	-1	4		0	0						Untertest3.avi	0	880	547	72	111				0	Content		-72	-111	19765001	2918829574
19782	09:21:40.739	00:00:19.781	1187	-1024	-768	-1	-1	-1	-1	4	-1024	-768	-1	-1	-1	-1	4		0	0						Untertest3.avi	0	880	547	72	111				0	Content		-72	-111	19781635	2918846208
19798	09:21:40.755	00:00:19.798	1188	-1024	-768	-1	-1	-1	-1	4	-1024	-768	-1	-1	-1	-1	4		0	0						Untertest3.avi	0	880	547	72	111				0	Content		-72	-111	19798302	2918862875
19815	09:21:40.772	00:00:19.815	1189	-1024	-768	-1	-1	-1	-1	4	-1024	-768	-1	-1	-1	-1	4		0	0						Untertest3.avi	0	880	547	72	111				0	Content		-72	-111	19815169	2918879742
19832	09:21:40.789	00:00:19.831	1190	-1024	-768	-1	-1	-1	-1	4	-1024	-768	-1	-1	-1	-1	4		0	0						Untertest3.avi	0	880	547	72	111				0	Content		-72	-111	19831836	2918896409
19849	09:21:40.806	00:00:19.848	1191	-1024	-768	-1	-1	-1	-1	4	-1024	-768	-1	-1	-1	-1	4		0	0						Untertest3.avi	0	880	547	72	111				0	Content		-72	-111	19848504	2918913077
19866	09:21:40.823	00:00:19.865	1192	-1024	-768	-1	-1	-1	-1	4	-1024	-768	-1	-1	-1	-1	4		0	0						Untertest3.avi	0	880	547	72	111				0	Content		-72	-111	19865634	2918930207
19882	09:21:40.839	00:00:19.882	1193	-1024	-768	-1	-1	-1	-1	4	-1024	-768	-1	-1	-1	-1	4		0	0						Untertest3.avi	0	880	547	72	111				0	Content		-72	-111	19882301	2918946874
19899	09:21:40.856	00:00:19.899	1194	-1024	-768	-1	-1	-1	-1	4	-1024	-768	-1	-1	-1	-1	4		0	0						Untertest3.avi	0	880	547	72	111				0	Content		-72	-111	19899330	2918963903
19916	09:21:40.873	00:00:19.915	1195	-1024	-768	-1	-1	-1	-1	4	-1024	-768	-1	-1	-1	-1	4		0	0						Untertest3.avi	0	880	547	72	111				0	Content		-72	-111	19915997	2918980570
19933	09:21:40.890	00:00:19.932	1196	-1024	-768	-1	-1	-1	-1	4	-1024	-768	-1	-1	-1	-1	4		0	0						Untertest3.avi	0	880	547	72	111				0	Content		-72	-111	19932664	2918997237
19949	09:21:40.906	00:00:19.948	1197	-1024	-768	-1	-1	-1	-1	4	-1024	-768	-1	-1	-1	-1	4		0	0						Untertest3.avi	0	880	547	72	111				0	Content		-72	-111	19948780	2919013353
19965	09:21:40.922	00:00:19.965	1198	-1024	-768	-1	-1	-1	-1	4	-1024	-768	-1	-1	-1	-1	4		0	0						Untertest3.avi	0	880	547	72	111				0	Content		-72	-111	19965447	2919030020
19982	09:21:40.939	00:00:19.981	1199	-1024	-768	-1	-1	-1	-1	4	-1024	-768	-1	-1	-1	-1	4		0	0						Untertest3.avi	0	880	547	72	111				0	Content		-72	-111	19981508	2919046081
19998	09:21:40.955	00:00:19.998	1200	-1024	-768	-1	-1	-1	-1	4	-1024	-768	-1	-1	-1	-1	4		0	0						Untertest3.avi	0	880	547	72	111				0	Content		-72	-111	19998129	2919062702
20015	09:21:40.972	00:00:20.014	1201	-1024	-768	-1	-1	-1	-1	4	-1024	-768	-1	-1	-1	-1	4		0	0						Untertest3.avi	0	880	547	72	111				0	Content		-72	-111	20014842	2919079415
20032	09:21:40.989	00:00:20.031	1202	-1024	-768	-1	-1	-1	-1	4	-1024	-768	-1	-1	-1	-1	4		0	0						Untertest3.avi	0	880	547	72	111				0	Content		-72	-111	20031509	2919096082
20048	09:21:41.005	00:00:20.048	1203	-1024	-768	-1	-1	-1	-1	4	-1024	-768	-1	-1	-1	-1	4		0	0						Untertest3.avi	0	880	547	72	111				0	Content		-72	-111	20048193	2919112766
20065	09:21:41.022	00:00:20.064	1204	-1024	-768	-1	-1	-1	-1	4	-1024	-768	-1	-1	-1	-1	4		0	0						Untertest3.avi	0	880	547	72	111				0	Content		-72	-111	20064860	2919129433
20081	09:21:41.038	00:00:20.081	1205	-1024	-768	-1	-1	-1	-1	4	-1024	-768	-1	-1	-1	-1	4		0	0						Untertest3.avi	0	880	547	72	111				0	Content		-72	-111	20081490	2919146063
20098	09:21:41.055	00:00:20.098	1206	-1024	-768	-1	-1	-1	-1	4	-1024	-768	-1	-1	-1	-1	4		0	0						Untertest3.avi	0	880	547	72	111				0	Content		-72	-111	20098157	2919162730
20115	09:21:41.072	00:00:20.114	1207	-1024	-768	-1	-1	-1	-1	4	-1024	-768	-1	-1	-1	-1	4		0	0						Untertest3.avi	0	880	547	72	111				0	Content		-72	-111	20114824	2919179397
20131	09:21:41.088	00:00:20.131	1208	-1024	-768	-1	-1	-1	-1	4	-1024	-768	-1	-1	-1	-1	4		0	0						Untertest3.avi	0	880	547	72	111				0	Content		-72	-111	20131370	2919195943
20149	09:21:41.106	00:00:20.148	1209	-1024	-768	-1	-1	-1	-1	4	-1024	-768	-1	-1	-1	-1	4		0	0						Untertest3.avi	0	880	547	72	111				0	Content		-72	-111	20148618	2919213191
20166	09:21:41.123	00:00:20.165	1210	-1024	-768	-1	-1	-1	-1	4	-1024	-768	-1	-1	-1	-1	4		0	0						Untertest3.avi	0	880	547	72	111				0	Content		-72	-111	20165616	2919230189
20182	09:21:41.139	00:00:20.182	1211	-1024	-768	-1	-1	-1	-1	4	-1024	-768	-1	-1	-1	-1	4		0	0						Untertest3.avi	0	880	547	72	111				0	Content		-72	-111	20182284	2919246857
20199	09:21:41.156	00:00:20.198	1212	-1024	-768	-1	-1	-1	-1	4	-1024	-768	-1	-1	-1	-1	4		0	0						Untertest3.avi	0	880	547	72	111				0	Content		-72	-111	20198951	2919263524
20216	09:21:41.173	00:00:20.215	1213	-1024	-768	-1	-1	-1	-1	4	-1024	-768	-1	-1	-1	-1	4		0	0						Untertest3.avi	0	880	547	72	111				0	Content		-72	-111	20215618	2919280191
20232	09:21:41.189	00:00:20.231	1214	-1024	-768	-1	-1	-1	-1	4	-1024	-768	-1	-1	-1	-1	4		0	0						Untertest3.avi	0	880	547	72	111				0	Content		-72	-111	20231948	2919296521
20249	09:21:41.206	00:00:20.248	1215	-1024	-768	-1	-1	-1	-1	4	-1024	-768	-1	-1	-1	-1	4		0	0						Untertest3.avi	0	880	547	72	111				0	Content		-72	-111	20248615	2919313188
20265	09:21:41.222	00:00:20.265	1216	-1024	-768	-1	-1	-1	-1	4	-1024	-768	-1	-1	-1	-1	4		0	0						Untertest3.avi	0	880	547	72	111				0	Content		-72	-111	20265282	2919329855
20281	09:21:41.238	00:00:20.281	1217	-1024	-768	-1	-1	-1	-1	4	-1024	-768	-1	-1	-1	-1	4		0	0						Untertest3.avi	0	880	547	72	111				0	Content		-72	-111	20281232	2919345805
20298	09:21:41.255	00:00:20.297	1218	-1024	-768	-1	-1	-1	-1	4	-1024	-768	-1	-1	-1	-1	4		0	0						Untertest3.avi	0	880	547	72	111				0	Content		-72	-111	20297981	2919362554
20315	09:21:41.272	00:00:20.314	1219	-1024	-768	-1	-1	-1	-1	4	-1024	-768	-1	-1	-1	-1	4		0	0						Untertest3.avi	0	880	547	72	111				0	Content		-72	-111	20314607	2919379180
20331	09:21:41.288	00:00:20.331	1220	-1024	-768	-1	-1	-1	-1	4	-1024	-768	-1	-1	-1	-1	4		0	0						Untertest3.avi	0	880	547	72	111				0	Content		-72	-111	20331293	2919395866
20348	09:21:41.305	00:00:20.347	1221	-1024	-768	-1	-1	-1	-1	4	-1024	-768	-1	-1	-1	-1	4		0	0						Untertest3.avi	0	880	547	72	111				0	Content		-72	-111	20347960	2919412533
20365	09:21:41.322	00:00:20.364	1222	-1024	-768	-1	-1	-1	-1	4	-1024	-768	-1	-1	-1	-1	4		0	0						Untertest3.avi	0	880	547	72	111				0	Content		-72	-111	20364602	2919429175
20381	09:21:41.338	00:00:20.381	1223	-1024	-768	-1	-1	-1	-1	4	-1024	-768	-1	-1	-1	-1	4		0	0						Untertest3.avi	0	880	547	72	111				0	Content		-72	-111	20381269	2919445842
20398	09:21:41.355	00:00:20.398	1224	-1024	-768	-1	-1	-1	-1	4	-1024	-768	-1	-1	-1	-1	4		0	0						Untertest3.avi	0	880	547	72	111				0	Content		-72	-111	20398134	2919462707
20415	09:21:41.372	00:00:20.414	1225	-1024	-768	-1	-1	-1	-1	4	-1024	-768	-1	-1	-1	-1	4		0	0						Untertest3.avi	0	880	547	72	111				0	Content		-72	-111	20414802	2919479375
20431	09:21:41.388	00:00:20.431	1226	-1024	-768	-1	-1	-1	-1	4	-1024	-768	-1	-1	-1	-1	4		0	0						Untertest3.avi	0	880	547	72	111				0	Content		-72	-111	20431469	2919496042
20449	09:21:41.406	00:00:20.448	1227	-1024	-768	-1	-1	-1	-1	4	-1024	-768	-1	-1	-1	-1	4		0	0						Untertest3.avi	0	880	547	72	111				0	Content		-72	-111	20448596	2919513169
20465	09:21:41.422	00:00:20.465	1228	-1024	-768	-1	-1	-1	-1	4	-1024	-768	-1	-1	-1	-1	4		0	0						Untertest3.avi	0	880	547	72	111				0	Content		-72	-111	20465263	2919529836
20482	09:21:41.439	00:00:20.482	1229	-1024	-768	-1	-1	-1	-1	4	-1024	-768	-1	-1	-1	-1	4		0	0						Untertest3.avi	0	880	547	72	111				0	Content		-72	-111	20482291	2919546864
20499	09:21:41.456	00:00:20.498	1230	-1024	-768	-1	-1	-1	-1	4	-1024	-768	-1	-1	-1	-1	4		0	0						Untertest3.avi	0	880	547	72	111				0	Content		-72	-111	20498958	2919563531
20516	09:21:41.473	00:00:20.515	1231	-1024	-768	-1	-1	-1	-1	4	-1024	-768	-1	-1	-1	-1	4		0	0						Untertest3.avi	0	880	547	72	111				0	Content		-72	-111	20515625	2919580198
20533	09:21:41.490	00:00:20.533	1232	-1024	-768	-1	-1	-1	-1	4	-1024	-768	-1	-1	-1	-1	4		0	0						Untertest3.avi	0	880	547	72	111				0	Content		-72	-111	20533092	2919597665
20548	09:21:41.505	00:00:20.547	1233	-1024	-768	-1	-1	-1	-1	4	-1024	-768	-1	-1	-1	-1	4		0	0						Untertest3.avi	0	880	547	72	111				0	Content		-72	-111	20547837	2919612410
20564	09:21:41.521	00:00:20.564	1234	-1024	-768	-1	-1	-1	-1	4	-1024	-768	-1	-1	-1	-1	4		0	0						Untertest3.avi	0	880	547	72	111				0	Content		-72	-111	20564460	2919629033
20581	09:21:41.538	00:00:20.581	1235	-1024	-768	-1	-1	-1	-1	4	-1024	-768	-1	-1	-1	-1	4		0	0						Untertest3.avi	0	880	547	72	111				0	Content		-72	-111	20581112	2919645685
20598	09:21:41.555	00:00:20.597	1236	-1024	-768	-1	-1	-1	-1	4	-1024	-768	-1	-1	-1	-1	4		0	0						Untertest3.avi	0	880	547	72	111				0	Content		-72	-111	20597779	2919662352
20614	09:21:41.571	00:00:20.614	1237	-1024	-768	-1	-1	-1	-1	4	-1024	-768	-1	-1	-1	-1	4		0	0						Untertest3.avi	0	880	547	72	111				0	Content		-72	-111	20614436	2919679009
20631	09:21:41.588	00:00:20.631	1238	-1024	-768	-1	-1	-1	-1	4	-1024	-768	-1	-1	-1	-1	4		0	0						Untertest3.avi	0	880	547	72	111				0	Content		-72	-111	20631103	2919695676
20648	09:21:41.605	00:00:20.647	1239	-1024	-768	-1	-1	-1	-1	4	-1024	-768	-1	-1	-1	-1	4		0	0						Untertest3.avi	0	880	547	72	111				0	Content		-72	-111	20647763	2919712336
20664	09:21:41.621	00:00:20.664	1240	-1024	-768	-1	-1	-1	-1	4	-1024	-768	-1	-1	-1	-1	4		0	0						Untertest3.avi	0	880	547	72	111				0	Content		-72	-111	20664430	2919729003
20681	09:21:41.638	00:00:20.681	1241	-1024	-768	-1	-1	-1	-1	4	-1024	-768	-1	-1	-1	-1	4		0	0						Untertest3.avi	0	880	547	72	111				0	Content		-72	-111	20681097	2919745670
20698	09:21:41.655	00:00:20.697	1242	-1024	-768	-1	-1	-1	-1	4	-1024	-768	-1	-1	-1	-1	4		0	0						Untertest3.avi	0	880	547	72	111				0	Content		-72	-111	20697701	2919762274
20715	09:21:41.672	00:00:20.714	1243	-1024	-768	-1	-1	-1	-1	4	-1024	-768	-1	-1	-1	-1	4		0	0						Untertest3.avi	0	880	547	72	111				0	Content		-72	-111	20714951	2919779524
20732	09:21:41.689	00:00:20.732	1244	-1024	-768	-1	-1	-1	-1	4	-1024	-768	-1	-1	-1	-1	4		0	0						Untertest3.avi	0	880	547	72	111				0	Content		-72	-111	20732033	2919796606
20749	09:21:41.706	00:00:20.748	1245	-1024	-768	-1	-1	-1	-1	4	-1024	-768	-1	-1	-1	-1	4		0	0						Untertest3.avi	0	880	547	72	111				0	Content		-72	-111	20748700	2919813273
20765	09:21:41.722	00:00:20.765	1246	-1024	-768	-1	-1	-1	-1	4	-1024	-768	-1	-1	-1	-1	4		0	0						Untertest3.avi	0	880	547	72	111				0	Content		-72	-111	20765368	2919829941
20783	09:21:41.740	00:00:20.782	1247	-1024	-768	-1	-1	-1	-1	4	-1024	-768	-1	-1	-1	-1	4		0	0						Untertest3.avi	0	880	547	72	111				0	Content		-72	-111	20782820	2919847393
20798	09:21:41.755	00:00:20.797	1248	-1024	-768	-1	-1	-1	-1	4	-1024	-768	-1	-1	-1	-1	4		0	0						Untertest3.avi	0	880	547	72	111				0	Content		-72	-111	20797691	2919862264
20814	09:21:41.771	00:00:20.814	1249	-1024	-768	-1	-1	-1	-1	4	-1024	-768	-1	-1	-1	-1	4		0	0						Untertest3.avi	0	880	547	72	111				0	Content		-72	-111	20814315	2919878888
20831	09:21:41.788	00:00:20.830	1250	-1024	-768	-1	-1	-1	-1	4	-1024	-768	-1	-1	-1	-1	4		0	0						Untertest3.avi	0	880	547	72	111				0	Content		-72	-111	20830982	2919895555
20848	09:21:41.805	00:00:20.847	1251	-1024	-768	-1	-1	-1	-1	4	-1024	-768	-1	-1	-1	-1	4		0	0						Untertest3.avi	0	880	547	72	111				0	Content		-72	-111	20847677	2919912250
20864	09:21:41.821	00:00:20.864	1252	-1024	-768	-1	-1	-1	-1	4	-1024	-768	-1	-1	-1	-1	4		0	0						Untertest3.avi	0	880	547	72	111				0	Content		-72	-111	20864344	2919928917
20881	09:21:41.838	00:00:20.880	1253	-1024	-768	-1	-1	-1	-1	4	-1024	-768	-1	-1	-1	-1	4		0	0						Untertest3.avi	0	880	547	72	111				0	Content		-72	-111	20880957	2919945530
20898	09:21:41.855	00:00:20.897	1254	-1024	-768	-1	-1	-1	-1	4	-1024	-768	-1	-1	-1	-1	4		0	0						Untertest3.avi	0	880	547	72	111				0	Content		-72	-111	20897624	2919962197
20914	09:21:41.871	00:00:20.914	1255	-1024	-768	-1	-1	-1	-1	4	-1024	-768	-1	-1	-1	-1	4		0	0						Untertest3.avi	0	880	547	72	111				0	Content		-72	-111	20914291	2919978864
20931	09:21:41.888	00:00:20.930	1256	-1024	-768	-1	-1	-1	-1	4	-1024	-768	-1	-1	-1	-1	4		0	0						Untertest3.avi	0	880	547	72	111				0	Content		-72	-111	20930924	2919995497
20948	09:21:41.905	00:00:20.947	1257	-1024	-768	-1	-1	-1	-1	4	-1024	-768	-1	-1	-1	-1	4		0	0						Untertest3.avi	0	880	547	72	111				0	Content		-72	-111	20947591	2920012164
20964	09:21:41.921	00:00:20.964	1258	-1024	-768	-1	-1	-1	-1	4	-1024	-768	-1	-1	-1	-1	4		0	0						Untertest3.avi	0	880	547	72	111				0	Content		-72	-111	20964413	2920028986
20981	09:21:41.938	00:00:20.981	1259	-1024	-768	-1	-1	-1	-1	4	-1024	-768	-1	-1	-1	-1	4		0	0						Untertest3.avi	0	880	547	72	111				0	Content		-72	-111	20981080	2920045653
20998	09:21:41.955	00:00:20.997	1260	-1024	-768	-1	-1	-1	-1	4	-1024	-768	-1	-1	-1	-1	4		0	0						Untertest3.avi	0	880	547	72	111				0	Content		-72	-111	20997748	2920062321
21015	09:21:41.972	00:00:21.014	1261	-1024	-768	-1	-1	-1	-1	4	-1024	-768	-1	-1	-1	-1	4		0	0						Untertest3.avi	0	880	547	72	111				0	Content		-72	-111	21014900	2920079473
21032	09:21:41.989	00:00:21.031	1262	-1024	-768	-1	-1	-1	-1	4	-1024	-768	-1	-1	-1	-1	4		0	0						Untertest3.avi	0	880	547	72	111				0	Content		-72	-111	21031567	2920096140
21049	09:21:42.006	00:00:21.048	1263	-1024	-768	-1	-1	-1	-1	4	-1024	-768	-1	-1	-1	-1	4		0	0						Untertest3.avi	0	880	547	72	111				0	Content		-72	-111	21048603	2920113176
21065	09:21:42.022	00:00:21.065	1264	-1024	-768	-1	-1	-1	-1	4	-1024	-768	-1	-1	-1	-1	4		0	0						Untertest3.avi	0	880	547	72	111				0	Content		-72	-111	21065270	2920129843
21082	09:21:42.039	00:00:21.081	1265	-1024	-768	-1	-1	-1	-1	4	-1024	-768	-1	-1	-1	-1	4		0	0						Untertest3.avi	0	880	547	72	111				0	Content		-72	-111	21081937	2920146510
21099	09:21:42.056	00:00:21.099	1266	-1024	-768	-1	-1	-1	-1	4	-1024	-768	-1	-1	-1	-1	4		0	0						Untertest3.avi	0	880	547	72	111				0	Content		-72	-111	21099293	2920163866
21114	09:21:42.071	00:00:21.114	1267	-1024	-768	-1	-1	-1	-1	4	-1024	-768	-1	-1	-1	-1	4		0	0						Untertest3.avi	0	880	547	72	111				0	Content		-72	-111	21114040	2920178613
21131	09:21:42.088	00:00:21.130	1268	-1024	-768	-1	-1	-1	-1	4	-1024	-768	-1	-1	-1	-1	4		0	0						Untertest3.avi	0	880	547	72	111				0	Content		-72	-111	21130788	2920195361
21147	09:21:42.104	00:00:21.147	1269	-1024	-768	-1	-1	-1	-1	4	-1024	-768	-1	-1	-1	-1	4		0	0						Untertest3.avi	0	880	547	72	111				0	Content		-72	-111	21147439	2920212012
21164	09:21:42.121	00:00:21.164	1270	-1024	-768	-1	-1	-1	-1	4	-1024	-768	-1	-1	-1	-1	4		0	0						Untertest3.avi	0	880	547	72	111				0	Content		-72	-111	21164106	2920228679
21181	09:21:42.138	00:00:21.180	1271	-1024	-768	-1	-1	-1	-1	4	-1024	-768	-1	-1	-1	-1	4		0	0						Untertest3.avi	0	880	547	72	111				0	Content		-72	-111	21180756	2920245329
21197	09:21:42.154	00:00:21.197	1272	-1024	-768	-1	-1	-1	-1	4	-1024	-768	-1	-1	-1	-1	4		0	0						Untertest3.avi	0	880	547	72	111				0	Content		-72	-111	21197423	2920261996
21214	09:21:42.171	00:00:21.214	1273	-1024	-768	-1	-1	-1	-1	4	-1024	-768	-1	-1	-1	-1	4		0	0						Untertest3.avi	0	880	547	72	111				0	Content		-72	-111	21214041	2920278614
21231	09:21:42.188	00:00:21.230	1274	-1024	-768	-1	-1	-1	-1	4	-1024	-768	-1	-1	-1	-1	4		0	0						Untertest3.avi	0	880	547	72	111				0	Content		-72	-111	21230709	2920295282
21247	09:21:42.204	00:00:21.247	1275	-1024	-768	-1	-1	-1	-1	4	-1024	-768	-1	-1	-1	-1	4		0	0						Untertest3.avi	0	880	547	72	111				0	Content		-72	-111	21247376	2920311949
21264	09:21:42.221	00:00:21.264	1276	-1024	-768	-1	-1	-1	-1	4	-1024	-768	-1	-1	-1	-1	4		0	0						Untertest3.avi	0	880	547	72	111				0	Content		-72	-111	21264026	2920328599
21281	09:21:42.238	00:00:21.281	1277	-1024	-768	-1	-1	-1	-1	4	-1024	-768	-1	-1	-1	-1	4		0	0						Untertest3.avi	0	880	547	72	111				0	Content		-72	-111	21281150	2920345723
21298	09:21:42.255	00:00:21.298	1278	-1024	-768	-1	-1	-1	-1	4	-1024	-768	-1	-1	-1	-1	4		0	0						Untertest3.avi	0	880	547	72	111				0	Content		-72	-111	21298276	2920362849
21315	09:21:42.272	00:00:21.314	1279	-1024	-768	-1	-1	-1	-1	4	-1024	-768	-1	-1	-1	-1	4		0	0						Untertest3.avi	0	880	547	72	111				0	Content		-72	-111	21314943	2920379516
21332	09:21:42.289	00:00:21.331	1280	-1024	-768	-1	-1	-1	-1	4	-1024	-768	-1	-1	-1	-1	4		0	0						Untertest3.avi	0	880	547	72	111				0	Content		-72	-111	21331610	2920396183
21349	09:21:42.306	00:00:21.349	1281	-1024	-768	-1	-1	-1	-1	4	-1024	-768	-1	-1	-1	-1	4		0	0						Untertest3.avi	0	880	547	72	111				0	Content		-72	-111	21349144	2920413717
21364	09:21:42.321	00:00:21.363	1282	-1024	-768	-1	-1	-1	-1	4	-1024	-768	-1	-1	-1	-1	4		0	0						Untertest3.avi	0	880	547	72	111				0	Content		-72	-111	21363891	2920428464
21381	09:21:42.338	00:00:21.380	1283	-1024	-768	-1	-1	-1	-1	4	-1024	-768	-1	-1	-1	-1	4		0	0						Untertest3.avi	0	880	547	72	111				0	Content		-72	-111	21380515	2920445088
21397	09:21:42.354	00:00:21.397	1284	-1024	-768	-1	-1	-1	-1	4	-1024	-768	-1	-1	-1	-1	4		0	0						Untertest3.avi	0	880	547	72	111				0	Content		-72	-111	21397261	2920461834
21414	09:21:42.371	00:00:21.413	1285	-1024	-768	-1	-1	-1	-1	4	-1024	-768	-1	-1	-1	-1	4		0	0						Untertest3.avi	0	880	547	72	111				0	Content		-72	-111	21413885	2920478458
21431	09:21:42.388	00:00:21.430	1286	-1024	-768	-1	-1	-1	-1	4	-1024	-768	-1	-1	-1	-1	4		0	0						Untertest3.avi	0	880	547	72	111				0	Content		-72	-111	21430552	2920495125
21447	09:21:42.404	00:00:21.447	1287	-1024	-768	-1	-1	-1	-1	4	-1024	-768	-1	-1	-1	-1	4		0	0						Untertest3.avi	0	880	547	72	111				0	Content		-72	-111	21447146	2920511719
21464	09:21:42.421	00:00:21.463	1288	-1024	-768	-1	-1	-1	-1	4	-1024	-768	-1	-1	-1	-1	4		0	0						Untertest3.avi	0	880	547	72	111				0	Content		-72	-111	21463879	2920528452
21481	09:21:42.438	00:00:21.480	1289	-1024	-768	-1	-1	-1	-1	4	-1024	-768	-1	-1	-1	-1	4		0	0						Untertest3.avi	0	880	547	72	111				0	Content		-72	-111	21480961	2920545534
21498	09:21:42.455	00:00:21.497	1290	-1024	-768	-1	-1	-1	-1	4	-1024	-768	-1	-1	-1	-1	4		0	0						Untertest3.avi	0	880	547	72	111				0	Content		-72	-111	21497628	2920562201
21514	09:21:42.471	00:00:21.514	1291	-1024	-768	-1	-1	-1	-1	4	-1024	-768	-1	-1	-1	-1	4		0	0						Untertest3.avi	0	880	547	72	111				0	Content		-72	-111	21514295	2920578868
21531	09:21:42.488	00:00:21.531	1292	-1024	-768	-1	-1	-1	-1	4	-1024	-768	-1	-1	-1	-1	4		0	0						Untertest3.avi	0	880	547	72	111				0	Content		-72	-111	21531446	2920596019
21548	09:21:42.505	00:00:21.548	1293	-1024	-768	-1	-1	-1	-1	4	-1024	-768	-1	-1	-1	-1	4		0	0						Untertest3.avi	0	880	547	72	111				0	Content		-72	-111	21548113	2920612686
21565	09:21:42.522	00:00:21.564	1294	-1024	-768	-1	-1	-1	-1	4	-1024	-768	-1	-1	-1	-1	4		0	0						Untertest3.avi	0	880	547	72	111				0	Content		-72	-111	21564780	2920629353
21582	09:21:42.539	00:00:21.582	1295	-1024	-768	-1	-1	-1	-1	4	-1024	-768	-1	-1	-1	-1	4		0	0						Untertest3.avi	0	880	547	72	111				0	Content		-72	-111	21582368	2920646941
21597	09:21:42.554	00:00:21.597	1296	-1024	-768	-1	-1	-1	-1	4	-1024	-768	-1	-1	-1	-1	4		0	0						Untertest3.avi	0	880	547	72	111				0	Content		-72	-111	21597117	2920661690
21614	09:21:42.571	00:00:21.613	1297	-1024	-768	-1	-1	-1	-1	4	-1024	-768	-1	-1	-1	-1	4		0	0						Untertest3.avi	0	880	547	72	111				0	Content		-72	-111	21613736	2920678309
21630	09:21:42.587	00:00:21.630	1298	-1024	-768	-1	-1	-1	-1	4	-1024	-768	-1	-1	-1	-1	4		0	0						Untertest3.avi	0	880	547	72	111				0	Content		-72	-111	21630387	2920694960
21647	09:21:42.604	00:00:21.647	1299	-1024	-768	-1	-1	-1	-1	4	-1024	-768	-1	-1	-1	-1	4		0	0						Untertest3.avi	0	880	547	72	111				0	Content		-72	-111	21647054	2920711627
21664	09:21:42.621	00:00:21.663	1300	-1024	-768	-1	-1	-1	-1	4	-1024	-768	-1	-1	-1	-1	4		0	0						Untertest3.avi	0	880	547	72	111				0	Content		-72	-111	21663712	2920728285
21680	09:21:42.637	00:00:21.680	1301	-1024	-768	-1	-1	-1	-1	4	-1024	-768	-1	-1	-1	-1	4		0	0						Untertest3.avi	0	880	547	72	111				0	Content		-72	-111	21680379	2920744952
21697	09:21:42.654	00:00:21.697	1302	-1024	-768	-1	-1	-1	-1	4	-1024	-768	-1	-1	-1	-1	4		0	0						Untertest3.avi	0	880	547	72	111				0	Content		-72	-111	21697039	2920761612
21714	09:21:42.671	00:00:21.713	1303	-1024	-768	-1	-1	-1	-1	4	-1024	-768	-1	-1	-1	-1	4		0	0						Untertest3.avi	0	880	547	72	111				0	Content		-72	-111	21713706	2920778279
21730	09:21:42.687	00:00:21.730	1304	-1024	-768	-1	-1	-1	-1	4	-1024	-768	-1	-1	-1	-1	4		0	0						Untertest3.avi	0	880	547	72	111				0	Content		-72	-111	21730373	2920794946
21747	09:21:42.704	00:00:21.746	1305	-1024	-768	-1	-1	-1	-1	4	-1024	-768	-1	-1	-1	-1	4		0	0						Untertest3.avi	0	880	547	72	111				0	Content		-72	-111	21746977	2920811550
21764	09:21:42.721	00:00:21.764	1306	-1024	-768	-1	-1	-1	-1	4	-1024	-768	-1	-1	-1	-1	4		0	0						Untertest3.avi	0	880	547	72	111				0	Content		-72	-111	21764225	2920828798
21781	09:21:42.738	00:00:21.781	1307	-1024	-768	-1	-1	-1	-1	4	-1024	-768	-1	-1	-1	-1	4		0	0						Untertest3.avi	0	880	547	72	111				0	Content		-72	-111	21781307	2920845880
21798	09:21:42.755	00:00:21.797	1308	-1024	-768	-1	-1	-1	-1	4	-1024	-768	-1	-1	-1	-1	4		0	0						Untertest3.avi	0	880	547	72	111				0	Content		-72	-111	21797975	2920862548
21815	09:21:42.772	00:00:21.814	1309	-1024	-768	-1	-1	-1	-1	4	-1024	-768	-1	-1	-1	-1	4		0	0						Untertest3.avi	0	880	547	72	111				0	Content		-72	-111	21814642	2920879215
21832	09:21:42.789	00:00:21.832	1310	-1024	-768	-1	-1	-1	-1	4	-1024	-768	-1	-1	-1	-1	4		0	0						Untertest3.avi	0	880	547	72	111				0	Content		-72	-111	21832218	2920896791
21847	09:21:42.804	00:00:21.846	1311	-1024	-768	-1	-1	-1	-1	4	-1024	-768	-1	-1	-1	-1	4		0	0						Untertest3.avi	0	880	547	72	111				0	Content		-72	-111	21846965	2920911538
21864	09:21:42.821	00:00:21.863	1312	-1024	-768	-1	-1	-1	-1	4	-1024	-768	-1	-1	-1	-1	4		0	0						Untertest3.avi	0	880	547	72	111				0	Content		-72	-111	21863611	2920928184
21880	09:21:42.837	00:00:21.880	1313	-1024	-768	-1	-1	-1	-1	4	-1024	-768	-1	-1	-1	-1	4		0	0						Untertest3.avi	0	880	547	72	111				0	Content		-72	-111	21880211	2920944784
21897	09:21:42.854	00:00:21.896	1314	-1024	-768	-1	-1	-1	-1	4	-1024	-768	-1	-1	-1	-1	4		0	0						Untertest3.avi	0	880	547	72	111				0	Content		-72	-111	21896903	2920961476
21914	09:21:42.871	00:00:21.913	1315	-1024	-768	-1	-1	-1	-1	4	-1024	-768	-1	-1	-1	-1	4		0	0						Untertest3.avi	0	880	547	72	111				0	Content		-72	-111	21913570	2920978143
21930	09:21:42.887	00:00:21.930	1316	-1024	-768	-1	-1	-1	-1	4	-1024	-768	-1	-1	-1	-1	4		0	0						Untertest3.avi	0	880	547	72	111				0	Content		-72	-111	21930205	2920994778
21947	09:21:42.904	00:00:21.946	1317	-1024	-768	-1	-1	-1	-1	4	-1024	-768	-1	-1	-1	-1	4		0	0						Untertest3.avi	0	880	547	72	111				0	Content		-72	-111	21946827	2921011400
21964	09:21:42.921	00:00:21.963	1318	-1024	-768	-1	-1	-1	-1	4	-1024	-768	-1	-1	-1	-1	4		0	0						Untertest3.avi	0	880	547	72	111				0	Content		-72	-111	21963910	2921028483
21981	09:21:42.938	00:00:21.980	1319	-1024	-768	-1	-1	-1	-1	4	-1024	-768	-1	-1	-1	-1	4		0	0						Untertest3.avi	0	880	547	72	111				0	Content		-72	-111	21980577	2921045150
21997	09:21:42.954	00:00:21.997	1320	-1024	-768	-1	-1	-1	-1	4	-1024	-768	-1	-1	-1	-1	4		0	0						Untertest3.avi	0	880	547	72	111				0	Content		-72	-111	21997244	2921061817
22015	09:21:42.972	00:00:22.014	1321	-1024	-768	-1	-1	-1	-1	4	-1024	-768	-1	-1	-1	-1	4		0	0						Untertest3.avi	0	880	547	72	111				0	Content		-72	-111	22014693	2921079266
22031	09:21:42.988	00:00:22.030	1322	-1024	-768	-1	-1	-1	-1	4	-1024	-768	-1	-1	-1	-1	4		0	0						Untertest3.avi	0	880	547	72	111				0	Content		-72	-111	22030943	2921095516
22048	09:21:43.005	00:00:22.047	1323	-1024	-768	-1	-1	-1	-1	4	-1024	-768	-1	-1	-1	-1	4		0	0						Untertest3.avi	0	880	547	72	111				0	Content		-72	-111	22047611	2921112184
22064	09:21:43.021	00:00:22.064	1324	-1024	-768	-1	-1	-1	-1	4	-1024	-768	-1	-1	-1	-1	4		0	0						Untertest3.avi	0	880	547	72	111				0	Content		-72	-111	22064278	2921128851
22080	09:21:43.037	00:00:22.080	1325	-1024	-768	-1	-1	-1	-1	4	-1024	-768	-1	-1	-1	-1	4		0	0						Untertest3.avi	0	880	547	72	111				0	Content		-72	-111	22080066	2921144639
22097	09:21:43.054	00:00:22.096	1326	-1024	-768	-1	-1	-1	-1	4	-1024	-768	-1	-1	-1	-1	4		0	0						Untertest3.avi	0	880	547	72	111				0	Content		-72	-111	22096687	2921161260
22113	09:21:43.070	00:00:22.113	1327	-1024	-768	-1	-1	-1	-1	4	-1024	-768	-1	-1	-1	-1	4		0	0						Untertest3.avi	0	880	547	72	111				0	Content		-72	-111	22113403	2921177976
22130	09:21:43.087	00:00:22.130	1328	-1024	-768	-1	-1	-1	-1	4	-1024	-768	-1	-1	-1	-1	4		0	0						Untertest3.avi	0	880	547	72	111				0	Content		-72	-111	22130070	2921194643
22147	09:21:43.104	00:00:22.146	1329	-1024	-768	-1	-1	-1	-1	4	-1024	-768	-1	-1	-1	-1	4		0	0						Untertest3.avi	0	880	547	72	111				0	Content		-72	-111	22146753	2921211326
22163	09:21:43.120	00:00:22.163	1330	-1024	-768	-1	-1	-1	-1	4	-1024	-768	-1	-1	-1	-1	4		0	0						Untertest3.avi	0	880	547	72	111				0	Content		-72	-111	22163421	2921227994
22180	09:21:43.137	00:00:22.180	1331	-1024	-768	-1	-1	-1	-1	4	-1024	-768	-1	-1	-1	-1	4		0	0						Untertest3.avi	0	880	547	72	111				0	Content		-72	-111	22180050	2921244623
22197	09:21:43.154	00:00:22.196	1332	-1024	-768	-1	-1	-1	-1	4	-1024	-768	-1	-1	-1	-1	4		0	0						Untertest3.avi	0	880	547	72	111				0	Content		-72	-111	22196717	2921261290
22213	09:21:43.170	00:00:22.213	1333	-1024	-768	-1	-1	-1	-1	4	-1024	-768	-1	-1	-1	-1	4		0	0						Untertest3.avi	0	880	547	72	111				0	Content		-72	-111	22213384	2921277957
22230	09:21:43.187	00:00:22.229	1334	-1024	-768	-1	-1	-1	-1	4	-1024	-768	-1	-1	-1	-1	4		0	0						Untertest3.avi	0	880	547	72	111				0	Content		-72	-111	22229929	2921294502
22247	09:21:43.204	00:00:22.247	1335	-1024	-768	-1	-1	-1	-1	4	-1024	-768	-1	-1	-1	-1	4		0	0						Untertest3.avi	0	880	547	72	111				0	Content		-72	-111	22247185	2921311758
22264	09:21:43.221	00:00:22.264	1336	-1024	-768	-1	-1	-1	-1	4	-1024	-768	-1	-1	-1	-1	4		0	0						Untertest3.avi	0	880	547	72	111				0	Content		-72	-111	22264313	2921328886
22281	09:21:43.238	00:00:22.280	1337	-1024	-768	-1	-1	-1	-1	4	-1024	-768	-1	-1	-1	-1	4		0	0						Untertest3.avi	0	880	547	72	111				0	Content		-72	-111	22280980	2921345553
22298	09:21:43.255	00:00:22.297	1338	-1024	-768	-1	-1	-1	-1	4	-1024	-768	-1	-1	-1	-1	4		0	0						Untertest3.avi	0	880	547	72	111				0	Content		-72	-111	22297647	2921362220
22315	09:21:43.272	00:00:22.315	1339	-1024	-768	-1	-1	-1	-1	4	-1024	-768	-1	-1	-1	-1	4		0	0						Untertest3.avi	0	880	547	72	111				0	Content		-72	-111	22315173	2921379746
22330	09:21:43.287	00:00:22.329	1340	-1024	-768	-1	-1	-1	-1	4	-1024	-768	-1	-1	-1	-1	4		0	0						Untertest3.avi	0	880	547	72	111				0	Content		-72	-111	22329923	2921394496
22347	09:21:43.304	00:00:22.346	1341	-1024	-768	-1	-1	-1	-1	4	-1024	-768	-1	-1	-1	-1	4		0	0						Untertest3.avi	0	880	547	72	111				0	Content		-72	-111	22346555	2921411128
22363	09:21:43.320	00:00:22.363	1342	-1024	-768	-1	-1	-1	-1	4	-1024	-768	-1	-1	-1	-1	4		0	0						Untertest3.avi	0	880	547	72	111				0	Content		-72	-111	22363292	2921427865
22380	09:21:43.337	00:00:22.379	1343	-1024	-768	-1	-1	-1	-1	4	-1024	-768	-1	-1	-1	-1	4		0	0						Untertest3.avi	0	880	547	72	111				0	Content		-72	-111	22379919	2921444492
22397	09:21:43.354	00:00:22.396	1344	-1024	-768	-1	-1	-1	-1	4	-1024	-768	-1	-1	-1	-1	4		0	0						Untertest3.avi	0	880	547	72	111				0	Content		-72	-111	22396587	2921461160
22413	09:21:43.370	00:00:22.413	1345	-1024	-768	-1	-1	-1	-1	4	-1024	-768	-1	-1	-1	-1	4		0	0						Untertest3.avi	0	880	547	72	111				0	Content		-72	-111	22413186	2921477759
22430	09:21:43.387	00:00:22.429	1346	-1024	-768	-1	-1	-1	-1	4	-1024	-768	-1	-1	-1	-1	4		0	0						Untertest3.avi	0	880	547	72	111				0	Content		-72	-111	22429853	2921494426
22447	09:21:43.404	00:00:22.446	1347	-1024	-768	-1	-1	-1	-1	4	-1024	-768	-1	-1	-1	-1	4		0	0						Untertest3.avi	0	880	547	72	111				0	Content		-72	-111	22446704	2921511277
22463	09:21:43.420	00:00:22.463	1348	-1024	-768	-1	-1	-1	-1	4	-1024	-768	-1	-1	-1	-1	4		0	0						Untertest3.avi	0	880	547	72	111				0	Content		-72	-111	22463371	2921527944
22480	09:21:43.437	00:00:22.480	1349	-1024	-768	-1	-1	-1	-1	4	-1024	-768	-1	-1	-1	-1	4		0	0						Untertest3.avi	0	880	547	72	111				0	Content		-72	-111	22480038	2921544611
22497	09:21:43.454	00:00:22.497	1350	-1024	-768	-1	-1	-1	-1	4	-1024	-768	-1	-1	-1	-1	4		0	0						Untertest3.avi	0	880	547	72	111				0	Content		-72	-111	22497224	2921561797
22514	09:21:43.471	00:00:22.513	1351	-1024	-768	-1	-1	-1	-1	4	-1024	-768	-1	-1	-1	-1	4		0	0						Untertest3.avi	0	880	547	72	111				0	Content		-72	-111	22513891	2921578464
22531	09:21:43.488	00:00:22.530	1352	-1024	-768	-1	-1	-1	-1	4	-1024	-768	-1	-1	-1	-1	4		0	0						Untertest3.avi	0	880	547	72	111				0	Content		-72	-111	22530895	2921595468
22548	09:21:43.505	00:00:22.547	1353	-1024	-768	-1	-1	-1	-1	4	-1024	-768	-1	-1	-1	-1	4		0	0						Untertest3.avi	0	880	547	72	111				0	Content		-72	-111	22547562	2921612135
22564	09:21:43.521	00:00:22.564	1354	-1024	-768	-1	-1	-1	-1	4	-1024	-768	-1	-1	-1	-1	4		0	0						Untertest3.avi	0	880	547	72	111				0	Content		-72	-111	22564229	2921628802
22580	09:21:43.537	00:00:22.580	1355	-1024	-768	-1	-1	-1	-1	4	-1024	-768	-1	-1	-1	-1	4		0	0						Untertest3.avi	0	880	547	72	111				0	Content		-72	-111	22580315	2921644888
22597	09:21:43.554	00:00:22.596	1356	-1024	-768	-1	-1	-1	-1	4	-1024	-768	-1	-1	-1	-1	4		0	0						Untertest3.avi	0	880	547	72	111				0	Content		-72	-111	22596982	2921661555
22613	09:21:43.570	00:00:22.613	1357	-1024	-768	-1	-1	-1	-1	4	-1024	-768	-1	-1	-1	-1	4		0	0						Untertest3.avi	0	880	547	72	111				0	Content		-72	-111	22613023	2921677596
22630	09:21:43.587	00:00:22.629	1358	-1024	-768	-1	-1	-1	-1	4	-1024	-768	-1	-1	-1	-1	4		0	0						Untertest3.avi	0	880	547	72	111				0	Content		-72	-111	22629773	2921694346
22646	09:21:43.603	00:00:22.646	1359	-1024	-768	-1	-1	-1	-1	4	-1024	-768	-1	-1	-1	-1	4		0	0						Untertest3.avi	0	880	547	72	111				0	Content		-72	-111	22646396	2921710969
22663	09:21:43.620	00:00:22.663	1360	-1024	-768	-1	-1	-1	-1	4	-1024	-768	-1	-1	-1	-1	4		0	0						Untertest3.avi	0	880	547	72	111				0	Content		-72	-111	22663088	2921727661
22680	09:21:43.637	00:00:22.679	1361	-1024	-768	-1	-1	-1	-1	4	-1024	-768	-1	-1	-1	-1	4		0	0						Untertest3.avi	0	880	547	72	111				0	Content		-72	-111	22679755	2921744328
22696	09:21:43.653	00:00:22.696	1362	-1024	-768	-1	-1	-1	-1	4	-1024	-768	-1	-1	-1	-1	4		0	0						Untertest3.avi	0	880	547	72	111				0	Content		-72	-111	22696389	2921760962
22713	09:21:43.670	00:00:22.713	1363	-1024	-768	-1	-1	-1	-1	4	-1024	-768	-1	-1	-1	-1	4		0	0						Untertest3.avi	0	880	547	72	111				0	Content		-72	-111	22713056	2921777629
22730	09:21:43.687	00:00:22.729	1364	-1024	-768	-1	-1	-1	-1	4	-1024	-768	-1	-1	-1	-1	4		0	0						Untertest3.avi	0	880	547	72	111				0	Content		-72	-111	22729723	2921794296
22747	09:21:43.704	00:00:22.746	1365	-1024	-768	-1	-1	-1	-1	4	-1024	-768	-1	-1	-1	-1	4		0	0						Untertest3.avi	0	880	547	72	111				0	Content		-72	-111	22746618	2921811191
22763	09:21:43.720	00:00:22.763	1366	-1024	-768	-1	-1	-1	-1	4	-1024	-768	-1	-1	-1	-1	4		0	0						Untertest3.avi	0	880	547	72	111				0	Content		-72	-111	22763285	2921827858
22780	09:21:43.737	00:00:22.780	1367	-1024	-768	-1	-1	-1	-1	4	-1024	-768	-1	-1	-1	-1	4		0	0						Untertest3.avi	0	880	547	72	111				0	Content		-72	-111	22780236	2921844809
22797	09:21:43.754	00:00:22.796	1368	-1024	-768	-1	-1	-1	-1	4	-1024	-768	-1	-1	-1	-1	4		0	0						Untertest3.avi	0	880	547	72	111				0	Content		-72	-111	22796903	2921861476
22814	09:21:43.771	00:00:22.813	1369	-1024	-768	-1	-1	-1	-1	4	-1024	-768	-1	-1	-1	-1	4		0	0						Untertest3.avi	0	880	547	72	111				0	Content		-72	-111	22813570	2921878143
22831	09:21:43.788	00:00:22.830	1370	-1024	-768	-1	-1	-1	-1	4	-1024	-768	-1	-1	-1	-1	4		0	0						Untertest3.avi	0	880	547	72	111				0	Content		-72	-111	22830852	2921895425
22848	09:21:43.805	00:00:22.847	1371	-1024	-768	-1	-1	-1	-1	4	-1024	-768	-1	-1	-1	-1	4		0	0						Untertest3.avi	0	880	547	72	111				0	Content		-72	-111	22847520	2921912093
22864	09:21:43.821	00:00:22.863	1372	-1024	-768	-1	-1	-1	-1	4	-1024	-768	-1	-1	-1	-1	4		0	0						Untertest3.avi	0	880	547	72	111				0	Content		-72	-111	22863766	2921928339
22880	09:21:43.837	00:00:22.880	1373	-1024	-768	-1	-1	-1	-1	4	-1024	-768	-1	-1	-1	-1	4		0	0						Untertest3.avi	0	880	547	72	111				0	Content		-72	-111	22880433	2921945006
22897	09:21:43.854	00:00:22.897	1374	-1024	-768	-1	-1	-1	-1	4	-1024	-768	-1	-1	-1	-1	4		0	0						Untertest3.avi	0	880	547	72	111				0	Content		-72	-111	22897100	2921961673
22913	09:21:43.870	00:00:22.912	1375	-1024	-768	-1	-1	-1	-1	4	-1024	-768	-1	-1	-1	-1	4		0	0						Untertest3.avi	0	880	547	72	111				0	Content		-72	-111	22912876	2921977449
22929	09:21:43.886	00:00:22.929	1376	-1024	-768	-1	-1	-1	-1	4	-1024	-768	-1	-1	-1	-1	4		0	0						Untertest3.avi	0	880	547	72	111				0	Content		-72	-111	22929497	2921994070
22946	09:21:43.903	00:00:22.946	1377	-1024	-768	-1	-1	-1	-1	4	-1024	-768	-1	-1	-1	-1	4		0	0						Untertest3.avi	0	880	547	72	111				0	Content		-72	-111	22946243	2922010816
22963	09:21:43.920	00:00:22.962	1378	-1024	-768	-1	-1	-1	-1	4	-1024	-768	-1	-1	-1	-1	4		0	0						Untertest3.avi	0	880	547	72	111				0	Content		-72	-111	22962921	2922027494
22980	09:21:43.937	00:00:22.979	1379	-1024	-768	-1	-1	-1	-1	4	-1024	-768	-1	-1	-1	-1	4		0	0						Untertest3.avi	0	880	547	72	111				0	Content		-72	-111	22979528	2922044101
22996	09:21:43.953	00:00:22.996	1380	-1024	-768	-1	-1	-1	-1	4	-1024	-768	-1	-1	-1	-1	4		0	0						Untertest3.avi	0	880	547	72	111				0	Content		-72	-111	22996195	2922060768
23013	09:21:43.970	00:00:23.012	1381	-1024	-768	-1	-1	-1	-1	4	-1024	-768	-1	-1	-1	-1	4		0	0						Untertest3.avi	0	880	547	72	111				0	Content		-72	-111	23012862	2922077435
23030	09:21:43.987	00:00:23.029	1382	-1024	-768	-1	-1	-1	-1	4	-1024	-768	-1	-1	-1	-1	4		0	0						Untertest3.avi	0	880	547	72	111				0	Content		-72	-111	23029695	2922094268
23046	09:21:44.003	00:00:23.046	1383	-1024	-768	-1	-1	-1	-1	4	-1024	-768	-1	-1	-1	-1	4		0	0						Untertest3.avi	0	880	547	72	111				0	Content		-72	-111	23046362	2922110935
23063	09:21:44.020	00:00:23.063	1384	-1024	-768	-1	-1	-1	-1	4	-1024	-768	-1	-1	-1	-1	4		0	0						Untertest3.avi	0	880	547	72	111				0	Content		-72	-111	23063029	2922127602
23080	09:21:44.037	00:00:23.080	1385	-1024	-768	-1	-1	-1	-1	4	-1024	-768	-1	-1	-1	-1	4		0	0						Untertest3.avi	0	880	547	72	111				0	Content		-72	-111	23080194	2922144767
23097	09:21:44.054	00:00:23.096	1386	-1024	-768	-1	-1	-1	-1	4	-1024	-768	-1	-1	-1	-1	4		0	0						Untertest3.avi	0	880	547	72	111				0	Content		-72	-111	23096861	2922161434
23114	09:21:44.071	00:00:23.113	1387	-1024	-768	-1	-1	-1	-1	4	-1024	-768	-1	-1	-1	-1	4		0	0						Untertest3.avi	0	880	547	72	111				0	Content		-72	-111	23113859	2922178432
23131	09:21:44.088	00:00:23.130	1388	-1024	-768	-1	-1	-1	-1	4	-1024	-768	-1	-1	-1	-1	4		0	0						Untertest3.avi	0	880	547	72	111				0	Content		-72	-111	23130526	2922195099
23147	09:21:44.104	00:00:23.147	1389	-1024	-768	-1	-1	-1	-1	4	-1024	-768	-1	-1	-1	-1	4		0	0						Untertest3.avi	0	880	547	72	111				0	Content		-72	-111	23147193	2922211766
23163	09:21:44.120	00:00:23.163	1390	-1024	-768	-1	-1	-1	-1	4	-1024	-768	-1	-1	-1	-1	4		0	0						Untertest3.avi	0	880	547	72	111				0	Content		-72	-111	23163273	2922227846
23180	09:21:44.137	00:00:23.179	1391	-1024	-768	-1	-1	-1	-1	4	-1024	-768	-1	-1	-1	-1	4		0	0						Untertest3.avi	0	880	547	72	111				0	Content		-72	-111	23179940	2922244513
23196	09:21:44.153	00:00:23.196	1392	-1024	-768	-1	-1	-1	-1	4	-1024	-768	-1	-1	-1	-1	4		0	0						Untertest3.avi	0	880	547	72	111				0	Content		-72	-111	23196412	2922260985
23213	09:21:44.170	00:00:23.213	1393	-1024	-768	-1	-1	-1	-1	4	-1024	-768	-1	-1	-1	-1	4		0	0						Untertest3.avi	0	880	547	72	111				0	Content		-72	-111	23213079	2922277652
23230	09:21:44.187	00:00:23.229	1394	-1024	-768	-1	-1	-1	-1	4	-1024	-768	-1	-1	-1	-1	4		0	0						Untertest3.avi	0	880	547	72	111				0	Content		-72	-111	23229746	2922294319
23246	09:21:44.203	00:00:23.245	1395	-1024	-768	-1	-1	-1	-1	4	-1024	-768	-1	-1	-1	-1	4		0	0						Untertest3.avi	0	880	547	72	111				0	Content		-72	-111	23245975	2922310548
23263	09:21:44.220	00:00:23.262	1396	-1024	-768	-1	-1	-1	-1	4	-1024	-768	-1	-1	-1	-1	4		0	0						Untertest3.avi	0	880	547	72	111				0	Content		-72	-111	23262597	2922327170
23279	09:21:44.236	00:00:23.279	1397	-1024	-768	-1	-1	-1	-1	4	-1024	-768	-1	-1	-1	-1	4		0	0						Untertest3.avi	0	880	547	72	111				0	Content		-72	-111	23279264	2922343837
23296	09:21:44.253	00:00:23.295	1398	-1024	-768	-1	-1	-1	-1	4	-1024	-768	-1	-1	-1	-1	4		0	0						Untertest3.avi	0	880	547	72	111				0	Content		-72	-111	23295931	2922360504
23313	09:21:44.270	00:00:23.312	1399	-1024	-768	-1	-1	-1	-1	4	-1024	-768	-1	-1	-1	-1	4		0	0						Untertest3.avi	0	880	547	72	111				0	Content		-72	-111	23312599	2922377172
23329	09:21:44.286	00:00:23.329	1400	-1024	-768	-1	-1	-1	-1	4	-1024	-768	-1	-1	-1	-1	4		0	0						Untertest3.avi	0	880	547	72	111				0	Content		-72	-111	23329285	2922393858
23346	09:21:44.303	00:00:23.345	1401	-1024	-768	-1	-1	-1	-1	4	-1024	-768	-1	-1	-1	-1	4		0	0						Untertest3.avi	0	880	547	72	111				0	Content		-72	-111	23345952	2922410525
23363	09:21:44.320	00:00:23.362	1402	-1024	-768	-1	-1	-1	-1	4	-1024	-768	-1	-1	-1	-1	4		0	0						Untertest3.avi	0	880	547	72	111				0	Content		-72	-111	23362833	2922427406
23380	09:21:44.337	00:00:23.379	1403	-1024	-768	-1	-1	-1	-1	4	-1024	-768	-1	-1	-1	-1	4		0	0						Untertest3.avi	0	880	547	72	111				0	Content		-72	-111	23379500	2922444073
23396	09:21:44.353	00:00:23.396	1404	-1024	-768	-1	-1	-1	-1	4	-1024	-768	-1	-1	-1	-1	4		0	0						Untertest3.avi	0	880	547	72	111				0	Content		-72	-111	23396488	2922461061
23413	09:21:44.370	00:00:23.413	1405	-1024	-768	-1	-1	-1	-1	4	-1024	-768	-1	-1	-1	-1	4		0	0						Untertest3.avi	0	880	547	72	111				0	Content		-72	-111	23413155	2922477728
23430	09:21:44.387	00:00:23.429	1406	-1024	-768	-1	-1	-1	-1	4	-1024	-768	-1	-1	-1	-1	4		0	0						Untertest3.avi	0	880	547	72	111				0	Content		-72	-111	23429823	2922494396
23447	09:21:44.404	00:00:23.447	1407	-1024	-768	-1	-1	-1	-1	4	-1024	-768	-1	-1	-1	-1	4		0	0						Untertest3.avi	0	880	547	72	111				0	Content		-72	-111	23447080	2922511653
23464	09:21:44.421	00:00:23.463	1408	-1024	-768	-1	-1	-1	-1	4	-1024	-768	-1	-1	-1	-1	4		0	0						Untertest3.avi	0	880	547	72	111				0	Content		-72	-111	23463747	2922528320
23480	09:21:44.437	00:00:23.479	1409	-1024	-768	-1	-1	-1	-1	4	-1024	-768	-1	-1	-1	-1	4		0	0						Untertest3.avi	0	880	547	72	111				0	Content		-72	-111	23479987	2922544560
23497	09:21:44.454	00:00:23.496	1410	-1024	-768	-1	-1	-1	-1	4	-1024	-768	-1	-1	-1	-1	4		0	0						Untertest3.avi	0	880	547	72	111				0	Content		-72	-111	23496654	2922561227
23513	09:21:44.470	00:00:23.513	1411	-1024	-768	-1	-1	-1	-1	4	-1024	-768	-1	-1	-1	-1	4		0	0						Untertest3.avi	0	880	547	72	111				0	Content		-72	-111	23513321	2922577894
23529	09:21:44.486	00:00:23.529	1412	-1024	-768	-1	-1	-1	-1	4	-1024	-768	-1	-1	-1	-1	4		0	0						Untertest3.avi	0	880	547	72	111				0	Content		-72	-111	23529079	2922593652
23546	09:21:44.503	00:00:23.545	1413	-1024	-768	-1	-1	-1	-1	4	-1024	-768	-1	-1	-1	-1	4		0	0						Untertest3.avi	0	880	547	72	111				0	Content		-72	-111	23545828	2922610401
23562	09:21:44.519	00:00:23.562	1414	-1024	-768	-1	-1	-1	-1	4	-1024	-768	-1	-1	-1	-1	4		0	0						Untertest3.avi	0	880	547	72	111				0	Content		-72	-111	23562452	2922627025
23579	09:21:44.536	00:00:23.579	1415	-1024	-768	-1	-1	-1	-1	4	-1024	-768	-1	-1	-1	-1	4		0	0						Untertest3.avi	0	880	547	72	111				0	Content		-72	-111	23579126	2922643699
23596	09:21:44.553	00:00:23.595	1416	-1024	-768	-1	-1	-1	-1	4	-1024	-768	-1	-1	-1	-1	4		0	0						Untertest3.avi	0	880	547	72	111				0	Content		-72	-111	23595774	2922660347
23612	09:21:44.569	00:00:23.612	1417	-1024	-768	-1	-1	-1	-1	4	-1024	-768	-1	-1	-1	-1	4		0	0						Untertest3.avi	0	880	547	72	111				0	Content		-72	-111	23612441	2922677014
23629	09:21:44.586	00:00:23.629	1418	-1024	-768	-1	-1	-1	-1	4	-1024	-768	-1	-1	-1	-1	4		0	0						Untertest3.avi	0	880	547	72	111				0	Content		-72	-111	23629108	2922693681
23646	09:21:44.603	00:00:23.645	1419	-1024	-768	-1	-1	-1	-1	4	-1024	-768	-1	-1	-1	-1	4		0	0						Untertest3.avi	0	880	547	72	111				0	Content		-72	-111	23645929	2922710502
23663	09:21:44.620	00:00:23.662	1420	-1024	-768	-1	-1	-1	-1	4	-1024	-768	-1	-1	-1	-1	4		0	0						Untertest3.avi	0	880	547	72	111				0	Content		-72	-111	23662597	2922727170
23679	09:21:44.636	00:00:23.679	1421	-1024	-768	-1	-1	-1	-1	4	-1024	-768	-1	-1	-1	-1	4		0	0						Untertest3.avi	0	880	547	72	111				0	Content		-72	-111	23679264	2922743837
23696	09:21:44.653	00:00:23.696	1422	-1024	-768	-1	-1	-1	-1	4	-1024	-768	-1	-1	-1	-1	4		0	0						Untertest3.avi	0	880	547	72	111				0	Content		-72	-111	23696415	2922760988
23713	09:21:44.670	00:00:23.713	1423	-1024	-768	-1	-1	-1	-1	4	-1024	-768	-1	-1	-1	-1	4		0	0						Untertest3.avi	0	880	547	72	111				0	Content		-72	-111	23713082	2922777655
23730	09:21:44.687	00:00:23.730	1424	-1024	-768	-1	-1	-1	-1	4	-1024	-768	-1	-1	-1	-1	4		0	0						Untertest3.avi	0	880	547	72	111				0	Content		-72	-111	23730124	2922794697
23747	09:21:44.704	00:00:23.746	1425	-1024	-768	-1	-1	-1	-1	4	-1024	-768	-1	-1	-1	-1	4		0	0						Untertest3.avi	0	880	547	72	111				0	Content		-72	-111	23746791	2922811364
23763	09:21:44.720	00:00:23.763	1426	-1024	-768	-1	-1	-1	-1	4	-1024	-768	-1	-1	-1	-1	4		0	0						Untertest3.avi	0	880	547	72	111				0	Content		-72	-111	23763458	2922828031
23780	09:21:44.737	00:00:23.779	1427	-1024	-768	-1	-1	-1	-1	4	-1024	-768	-1	-1	-1	-1	4		0	0						Untertest3.avi	0	880	547	72	111				0	Content		-72	-111	23779743	2922844316
23796	09:21:44.753	00:00:23.796	1428	-1024	-768	-1	-1	-1	-1	4	-1024	-768	-1	-1	-1	-1	4		0	0						Untertest3.avi	0	880	547	72	111				0	Content		-72	-111	23796410	2922860983
23813	09:21:44.770	00:00:23.813	1429	-1024	-768	-1	-1	-1	-1	4	-1024	-768	-1	-1	-1	-1	4		0	0						Untertest3.avi	0	880	547	72	111				0	Content		-72	-111	23813077	2922877650
23829	09:21:44.786	00:00:23.828	1430	-1024	-768	-1	-1	-1	-1	4	-1024	-768	-1	-1	-1	-1	4		0	0						Untertest3.avi	0	880	547	72	111				0	Content		-72	-111	23828933	2922893506
23846	09:21:44.803	00:00:23.845	1431	-1024	-768	-1	-1	-1	-1	4	-1024	-768	-1	-1	-1	-1	4		0	0						Untertest3.avi	0	880	547	72	111				0	Content		-72	-111	23845555	2922910128
23862	09:21:44.819	00:00:23.862	1432	-1024	-768	-1	-1	-1	-1	4	-1024	-768	-1	-1	-1	-1	4		0	0						Untertest3.avi	0	880	547	72	111				0	Content		-72	-111	23862301	2922926874
23879	09:21:44.836	00:00:23.878	1433	-1024	-768	-1	-1	-1	-1	4	-1024	-768	-1	-1	-1	-1	4		0	0						Untertest3.avi	0	880	547	72	111				0	Content		-72	-111	23878926	2922943499
23896	09:21:44.853	00:00:23.895	1434	-1024	-768	-1	-1	-1	-1	4	-1024	-768	-1	-1	-1	-1	4		0	0						Untertest3.avi	0	880	547	72	111				0	Content		-72	-111	23895594	2922960167
23912	09:21:44.869	00:00:23.912	1435	-1024	-768	-1	-1	-1	-1	4	-1024	-768	-1	-1	-1	-1	4		0	0						Untertest3.avi	0	880	547	72	111				0	Content		-72	-111	23912261	2922976834
23929	09:21:44.886	00:00:23.928	1436	-1024	-768	-1	-1	-1	-1	4	-1024	-768	-1	-1	-1	-1	4		0	0						Untertest3.avi	0	880	547	72	111				0	Content		-72	-111	23928896	2922993469
23946	09:21:44.903	00:00:23.945	1437	-1024	-768	-1	-1	-1	-1	4	-1024	-768	-1	-1	-1	-1	4		0	0						Untertest3.avi	0	880	547	72	111				0	Content		-72	-111	23945563	2923010136
23962	09:21:44.919	00:00:23.962	1438	-1024	-768	-1	-1	-1	-1	4	-1024	-768	-1	-1	-1	-1	4		0	0						Untertest3.avi	0	880	547	72	111				0	Content		-72	-111	23962230	2923026803
23979	09:21:44.936	00:00:23.979	1439	-1024	-768	-1	-1	-1	-1	4	-1024	-768	-1	-1	-1	-1	4		0	0						Untertest3.avi	0	880	547	72	111				0	Content		-72	-111	23979134	2923043707
23996	09:21:44.953	00:00:23.995	1440	-1024	-768	-1	-1	-1	-1	4	-1024	-768	-1	-1	-1	-1	4		0	0						Untertest3.avi	0	880	547	72	111				0	Content		-72	-111	23995801	2923060374
24013	09:21:44.970	00:00:24.012	1441	-1024	-768	-1	-1	-1	-1	4	-1024	-768	-1	-1	-1	-1	4		0	0						Untertest3.avi	0	880	547	72	111				0	Content		-72	-111	24012754	2923077327
24029	09:21:44.986	00:00:24.029	1442	-1024	-768	-1	-1	-1	-1	4	-1024	-768	-1	-1	-1	-1	4		0	0						Untertest3.avi	0	880	547	72	111				0	Content		-72	-111	24029421	2923093994
24046	09:21:45.003	00:00:24.046	1443	-1024	-768	-1	-1	-1	-1	4	-1024	-768	-1	-1	-1	-1	4		0	0						Untertest3.avi	0	880	547	72	111				0	Content		-72	-111	24046088	2923110661
24063	09:21:45.020	00:00:24.063	1444	-1024	-768	-1	-1	-1	-1	4	-1024	-768	-1	-1	-1	-1	4		0	0						Untertest3.avi	0	880	547	72	111				0	Content		-72	-111	24063371	2923127944
24080	09:21:45.037	00:00:24.080	1445	-1024	-768	-1	-1	-1	-1	4	-1024	-768	-1	-1	-1	-1	4		0	0						Untertest3.avi	0	880	547	72	111				0	Content		-72	-111	24080038	2923144611
24096	09:21:45.053	00:00:24.096	1446	-1024	-768	-1	-1	-1	-1	4	-1024	-768	-1	-1	-1	-1	4		0	0						Untertest3.avi	0	880	547	72	111				0	Content		-72	-111	24096285	2923160858
24113	09:21:45.070	00:00:24.112	1447	-1024	-768	-1	-1	-1	-1	4	-1024	-768	-1	-1	-1	-1	4		0	0						Untertest3.avi	0	880	547	72	111				0	Content		-72	-111	24112952	2923177525
24130	09:21:45.087	00:00:24.129	1448	-1024	-768	-1	-1	-1	-1	4	-1024	-768	-1	-1	-1	-1	4		0	0						Untertest3.avi	0	880	547	72	111				0	Content		-72	-111	24129620	2923194193
24145	09:21:45.102	00:00:24.145	1449	-1024	-768	-1	-1	-1	-1	4	-1024	-768	-1	-1	-1	-1	4		0	0						Untertest3.avi	0	880	547	72	111				0	Content		-72	-111	24145397	2923209970
24162	09:21:45.119	00:00:24.162	1450	-1024	-768	-1	-1	-1	-1	4	-1024	-768	-1	-1	-1	-1	4		0	0						Untertest3.avi	0	880	547	72	111				0	Content		-72	-111	24162021	2923226594
24179	09:21:45.136	00:00:24.178	1451	-1024	-768	-1	-1	-1	-1	4	-1024	-768	-1	-1	-1	-1	4		0	0						Untertest3.avi	0	880	547	72	111				0	Content		-72	-111	24178768	2923243341
24195	09:21:45.152	00:00:24.195	1452	-1024	-768	-1	-1	-1	-1	4	-1024	-768	-1	-1	-1	-1	4		0	0						Untertest3.avi	0	880	547	72	111				0	Content		-72	-111	24195443	2923260016
24212	09:21:45.169	00:00:24.212	1453	-1024	-768	-1	-1	-1	-1	4	-1024	-768	-1	-1	-1	-1	4		0	0						Untertest3.avi	0	880	547	72	111				0	Content		-72	-111	24212049	2923276622
24229	09:21:45.186	00:00:24.228	1454	-1024	-768	-1	-1	-1	-1	4	-1024	-768	-1	-1	-1	-1	4		0	0						Untertest3.avi	0	880	547	72	111				0	Content		-72	-111	24228716	2923293289
24245	09:21:45.202	00:00:24.245	1455	-1024	-768	-1	-1	-1	-1	4	-1024	-768	-1	-1	-1	-1	4		0	0						Untertest3.avi	0	880	547	72	111				0	Content		-72	-111	24245384	2923309957
24262	09:21:45.219	00:00:24.262	1456	-1024	-768	-1	-1	-1	-1	4	-1024	-768	-1	-1	-1	-1	4		0	0						Untertest3.avi	0	880	547	72	111				0	Content		-72	-111	24262218	2923326791
24279	09:21:45.236	00:00:24.278	1457	-1024	-768	-1	-1	-1	-1	4	-1024	-768	-1	-1	-1	-1	4		0	0						Untertest3.avi	0	880	547	72	111				0	Content		-72	-111	24278885	2923343458
24296	09:21:45.253	00:00:24.295	1458	-1024	-768	-1	-1	-1	-1	4	-1024	-768	-1	-1	-1	-1	4		0	0						Untertest3.avi	0	880	547	72	111				0	Content		-72	-111	24295552	2923360125
24313	09:21:45.270	00:00:24.312	1459	-1024	-768	-1	-1	-1	-1	4	-1024	-768	-1	-1	-1	-1	4		0	0						Untertest3.avi	0	880	547	72	111				0	Content		-72	-111	24312652	2923377225
24329	09:21:45.286	00:00:24.329	1460	-1024	-768	-1	-1	-1	-1	4	-1024	-768	-1	-1	-1	-1	4		0	0						Untertest3.avi	0	880	547	72	111				0	Content		-72	-111	24329319	2923393892
24346	09:21:45.303	00:00:24.346	1461	-1024	-768	-1	-1	-1	-1	4	-1024	-768	-1	-1	-1	-1	4		0	0						Untertest3.avi	0	880	547	72	111				0	Content		-72	-111	24346337	2923410910
24363	09:21:45.320	00:00:24.363	1462	-1024	-768	-1	-1	-1	-1	4	-1024	-768	-1	-1	-1	-1	4		0	0						Untertest3.avi	0	880	547	72	111				0	Content		-72	-111	24363005	2923427578
24380	09:21:45.337	00:00:24.379	1463	-1024	-768	-1	-1	-1	-1	4	-1024	-768	-1	-1	-1	-1	4		0	0						Untertest3.avi	0	880	547	72	111				0	Content		-72	-111	24379672	2923444245
24396	09:21:45.353	00:00:24.395	1464	-1024	-768	-1	-1	-1	-1	4	-1024	-768	-1	-1	-1	-1	4		0	0						Untertest3.avi	0	880	547	72	111				0	Content		-72	-111	24395771	2923460344
24412	09:21:45.369	00:00:24.412	1465	-1024	-768	-1	-1	-1	-1	4	-1024	-768	-1	-1	-1	-1	4		0	0						Untertest3.avi	0	880	547	72	111				0	Content		-72	-111	24412438	2923477011
24428	09:21:45.385	00:00:24.428	1466	-1024	-768	-1	-1	-1	-1	4	-1024	-768	-1	-1	-1	-1	4		0	0						Untertest3.avi	0	880	547	72	111				0	Content		-72	-111	24428492	2923493065
24445	09:21:45.402	00:00:24.445	1467	-1024	-768	-1	-1	-1	-1	4	-1024	-768	-1	-1	-1	-1	4		0	0						Untertest3.avi	0	880	547	72	111				0	Content		-72	-111	24445158	2923509731
24462	09:21:45.419	00:00:24.461	1468	-1024	-768	-1	-1	-1	-1	4	-1024	-768	-1	-1	-1	-1	4		0	0						Untertest3.avi	0	880	547	72	111				0	Content		-72	-111	24461825	2923526398
24478	09:21:45.435	00:00:24.478	1469	-1024	-768	-1	-1	-1	-1	4	-1024	-768	-1	-1	-1	-1	4		0	0						Untertest3.avi	0	880	547	72	111				0	Content		-72	-111	24478493	2923543066
24495	09:21:45.452	00:00:24.495	1470	-1024	-768	-1	-1	-1	-1	4	-1024	-768	-1	-1	-1	-1	4		0	0						Untertest3.avi	0	880	547	72	111				0	Content		-72	-111	24495176	2923559749
24512	09:21:45.469	00:00:24.511	1471	-1024	-768	-1	-1	-1	-1	4	-1024	-768	-1	-1	-1	-1	4		0	0						Untertest3.avi	0	880	547	72	111				0	Content		-72	-111	24511843	2923576416
24529	09:21:45.486	00:00:24.528	1472	-1024	-768	-1	-1	-1	-1	4	-1024	-768	-1	-1	-1	-1	4		0	0						Untertest3.avi	0	880	547	72	111				0	Content		-72	-111	24528510	2923593083
24545	09:21:45.502	00:00:24.545	1473	-1024	-768	-1	-1	-1	-1	4	-1024	-768	-1	-1	-1	-1	4		0	0						Untertest3.avi	0	880	547	72	111				0	Content		-72	-111	24545167	2923609740
24562	09:21:45.519	00:00:24.561	1474	-1024	-768	-1	-1	-1	-1	4	-1024	-768	-1	-1	-1	-1	4		0	0						Untertest3.avi	0	880	547	72	111				0	Content		-72	-111	24561735	2923626308
24579	09:21:45.536	00:00:24.578	1475	-1024	-768	-1	-1	-1	-1	4	-1024	-768	-1	-1	-1	-1	4		0	0						Untertest3.avi	0	880	547	72	111				0	Content		-72	-111	24578609	2923643182
24595	09:21:45.552	00:00:24.595	1476	-1024	-768	-1	-1	-1	-1	4	-1024	-768	-1	-1	-1	-1	4		0	0						Untertest3.avi	0	880	547	72	111				0	Content		-72	-111	24595277	2923659850
24612	09:21:45.569	00:00:24.611	1477	-1024	-768	-1	-1	-1	-1	4	-1024	-768	-1	-1	-1	-1	4		0	0						Untertest3.avi	0	880	547	72	111				0	Content		-72	-111	24611944	2923676517
24629	09:21:45.586	00:00:24.628	1478	-1024	-768	-1	-1	-1	-1	4	-1024	-768	-1	-1	-1	-1	4		0	0						Untertest3.avi	0	880	547	72	111				0	Content		-72	-111	24628956	2923693529
24646	09:21:45.603	00:00:24.645	1479	-1024	-768	-1	-1	-1	-1	4	-1024	-768	-1	-1	-1	-1	4		0	0						Untertest3.avi	0	880	547	72	111				0	Content		-72	-111	24645623	2923710196
24662	09:21:45.619	00:00:24.662	1480	-1024	-768	-1	-1	-1	-1	4	-1024	-768	-1	-1	-1	-1	4		0	0						Untertest3.avi	0	880	547	72	111				0	Content		-72	-111	24662290	2923726863
24680	09:21:45.637	00:00:24.679	1481	-1024	-768	-1	-1	-1	-1	4	-1024	-768	-1	-1	-1	-1	4		0	0						Untertest3.avi	0	880	547	72	111				0	Content		-72	-111	24679632	2923744205
24696	09:21:45.653	00:00:24.696	1482	-1024	-768	-1	-1	-1	-1	4	-1024	-768	-1	-1	-1	-1	4		0	0						Untertest3.avi	0	880	547	72	111				0	Content		-72	-111	24696300	2923760873
24713	09:21:45.670	00:00:24.712	1483	-1024	-768	-1	-1	-1	-1	4	-1024	-768	-1	-1	-1	-1	4		0	0						Untertest3.avi	0	880	547	72	111				0	Content		-72	-111	24712525	2923777098
24729	09:21:45.686	00:00:24.729	1484	-1024	-768	-1	-1	-1	-1	4	-1024	-768	-1	-1	-1	-1	4		0	0						Untertest3.avi	0	880	547	72	111				0	Content		-72	-111	24729192	2923793765
24746	09:21:45.703	00:00:24.745	1485	-1024	-768	-1	-1	-1	-1	4	-1024	-768	-1	-1	-1	-1	4		0	0						Untertest3.avi	0	880	547	72	111				0	Content		-72	-111	24745859	2923810432
24762	09:21:45.719	00:00:24.761	1486	-1024	-768	-1	-1	-1	-1	4	-1024	-768	-1	-1	-1	-1	4		0	0						Untertest3.avi	0	880	547	72	111				0	Content		-72	-111	24761594	2923826167
24778	09:21:45.735	00:00:24.778	1487	-1024	-768	-1	-1	-1	-1	4	-1024	-768	-1	-1	-1	-1	4		0	0						Untertest3.avi	0	880	547	72	111				0	Content		-72	-111	24778344	2923842917
24795	09:21:45.752	00:00:24.794	1488	-1024	-768	-1	-1	-1	-1	4	-1024	-768	-1	-1	-1	-1	4		0	0						Untertest3.avi	0	880	547	72	111				0	Content		-72	-111	24794967	2923859540
24812	09:21:45.769	00:00:24.811	1489	-1024	-768	-1	-1	-1	-1	4	-1024	-768	-1	-1	-1	-1	4		0	0						Untertest3.avi	0	880	547	72	111				0	Content		-72	-111	24811648	2923876221
24828	09:21:45.785	00:00:24.828	1490	-1024	-768	-1	-1	-1	-1	4	-1024	-768	-1	-1	-1	-1	4		0	0						Untertest3.avi	0	880	547	72	111				0	Content		-72	-111	24828297	2923892870
24845	09:21:45.802	00:00:24.844	1491	-1024	-768	-1	-1	-1	-1	4	-1024	-768	-1	-1	-1	-1	4		0	0						Untertest3.avi	0	880	547	72	111				0	Content		-72	-111	24844964	2923909537
24862	09:21:45.819	00:00:24.861	1492	-1024	-768	-1	-1	-1	-1	4	-1024	-768	-1	-1	-1	-1	4		0	0						Untertest3.avi	0	880	547	72	111				0	Content		-72	-111	24861631	2923926204
24878	09:21:45.835	00:00:24.878	1493	-1024	-768	-1	-1	-1	-1	4	-1024	-768	-1	-1	-1	-1	4		0	0						Untertest3.avi	0	880	547	72	111				0	Content		-72	-111	24878449	2923943022
24895	09:21:45.852	00:00:24.895	1494	-1024	-768	-1	-1	-1	-1	4	-1024	-768	-1	-1	-1	-1	4		0	0						Untertest3.avi	0	880	547	72	111				0	Content		-72	-111	24895116	2923959689
24912	09:21:45.869	00:00:24.911	1495	-1024	-768	-1	-1	-1	-1	4	-1024	-768	-1	-1	-1	-1	4		0	0						Untertest3.avi	0	880	547	72	111				0	Content		-72	-111	24911783	2923976356
24929	09:21:45.886	00:00:24.928	1496	-1024	-768	-1	-1	-1	-1	4	-1024	-768	-1	-1	-1	-1	4		0	0						Untertest3.avi	0	880	547	72	111				0	Content		-72	-111	24928931	2923993504
24946	09:21:45.903	00:00:24.945	1497	-1024	-768	-1	-1	-1	-1	4	-1024	-768	-1	-1	-1	-1	4		0	0						Untertest3.avi	0	880	547	72	111				0	Content		-72	-111	24945599	2924010172
24963	09:21:45.920	00:00:24.962	1498	-1024	-768	-1	-1	-1	-1	4	-1024	-768	-1	-1	-1	-1	4		0	0						Untertest3.avi	0	880	547	72	111				0	Content		-72	-111	24962633	2924027206
24979	09:21:45.936	00:00:24.979	1499	-1024	-768	-1	-1	-1	-1	4	-1024	-768	-1	-1	-1	-1	4		0	0						Untertest3.avi	0	880	547	72	111				0	Content		-72	-111	24979300	2924043873
24996	09:21:45.953	00:00:24.995	1500	-1024	-768	-1	-1	-1	-1	4	-1024	-768	-1	-1	-1	-1	4		0	0						Untertest3.avi	0	880	547	72	111				0	Content		-72	-111	24995967	2924060540
25012	09:21:45.969	00:00:25.012	1501	-1024	-768	-1	-1	-1	-1	4	-1024	-768	-1	-1	-1	-1	4		0	0						Untertest3.avi	0	880	547	72	111				0	Content		-72	-111	25012021	2924076594
25029	09:21:45.986	00:00:25.028	1502	-1024	-768	-1	-1	-1	-1	4	-1024	-768	-1	-1	-1	-1	4		0	0						Untertest3.avi	0	880	547	72	111				0	Content		-72	-111	25028688	2924093261
25045	09:21:46.002	00:00:25.045	1503	-1024	-768	-1	-1	-1	-1	4	-1024	-768	-1	-1	-1	-1	4		0	0						Untertest3.avi	0	880	547	72	111				0	Content		-72	-111	25045154	2924109727
25062	09:21:46.019	00:00:25.061	1504	-1024	-768	-1	-1	-1	-1	4	-1024	-768	-1	-1	-1	-1	4		0	0						Untertest3.avi	0	880	547	72	111				0	Content		-72	-111	25061822	2924126395
25078	09:21:46.035	00:00:25.078	1505	-1024	-768	-1	-1	-1	-1	4	-1024	-768	-1	-1	-1	-1	4		0	0						Untertest3.avi	0	880	547	72	111				0	Content		-72	-111	25078489	2924143062
25095	09:21:46.052	00:00:25.094	1506	-1024	-768	-1	-1	-1	-1	4	-1024	-768	-1	-1	-1	-1	4		0	0						Untertest3.avi	0	880	547	72	111				0	Content		-72	-111	25094822	2924159395
25111	09:21:46.068	00:00:25.111	1507	-1024	-768	-1	-1	-1	-1	4	-1024	-768	-1	-1	-1	-1	4		0	0						Untertest3.avi	0	880	547	72	111				0	Content		-72	-111	25111442	2924176015
25128	09:21:46.085	00:00:25.128	1508	-1024	-768	-1	-1	-1	-1	4	-1024	-768	-1	-1	-1	-1	4		0	0						Untertest3.avi	0	880	547	72	111				0	Content		-72	-111	25128066	2924192639
25145	09:21:46.102	00:00:25.144	1509	-1024	-768	-1	-1	-1	-1	4	-1024	-768	-1	-1	-1	-1	4		0	0						Untertest3.avi	0	880	547	72	111				0	Content		-72	-111	25144733	2924209306
25161	09:21:46.118	00:00:25.161	1510	-1024	-768	-1	-1	-1	-1	4	-1024	-768	-1	-1	-1	-1	4		0	0						Untertest3.avi	0	880	547	72	111				0	Content		-72	-111	25161400	2924225973
25178	09:21:46.135	00:00:25.178	1511	-1024	-768	-1	-1	-1	-1	4	-1024	-768	-1	-1	-1	-1	4		0	0						Untertest3.avi	0	880	547	72	111				0	Content		-72	-111	25178038	2924242611
25195	09:21:46.152	00:00:25.194	1512	-1024	-768	-1	-1	-1	-1	4	-1024	-768	-1	-1	-1	-1	4		0	0						Untertest3.avi	0	880	547	72	111				0	Content		-72	-111	25194705	2924259278
25211	09:21:46.168	00:00:25.211	1513	-1024	-768	-1	-1	-1	-1	4	-1024	-768	-1	-1	-1	-1	4		0	0						Untertest3.avi	0	880	547	72	111				0	Content		-72	-111	25211372	2924275945
25228	09:21:46.185	00:00:25.228	1514	-1024	-768	-1	-1	-1	-1	4	-1024	-768	-1	-1	-1	-1	4		0	0						Untertest3.avi	0	880	547	72	111				0	Content		-72	-111	25228278	2924292851
25245	09:21:46.202	00:00:25.244	1515	-1024	-768	-1	-1	-1	-1	4	-1024	-768	-1	-1	-1	-1	4		0	0						Untertest3.avi	0	880	547	72	111				0	Content		-72	-111	25244945	2924309518
25262	09:21:46.219	00:00:25.261	1516	-1024	-768	-1	-1	-1	-1	4	-1024	-768	-1	-1	-1	-1	4		0	0						Untertest3.avi	0	880	547	72	111				0	Content		-72	-111	25261940	2924326513
25279	09:21:46.236	00:00:25.278	1517	-1024	-768	-1	-1	-1	-1	4	-1024	-768	-1	-1	-1	-1	4		0	0						Untertest3.avi	0	880	547	72	111				0	Content		-72	-111	25278608	2924343181
25295	09:21:46.252	00:00:25.295	1518	-1024	-768	-1	-1	-1	-1	4	-1024	-768	-1	-1	-1	-1	4		0	0						Untertest3.avi	0	880	547	72	111				0	Content		-72	-111	25295275	2924359848
25313	09:21:46.270	00:00:25.312	1519	-1024	-768	-1	-1	-1	-1	4	-1024	-768	-1	-1	-1	-1	4		0	0						Untertest3.avi	0	880	547	72	111				0	Content		-72	-111	25312541	2924377114
25329	09:21:46.286	00:00:25.329	1520	-1024	-768	-1	-1	-1	-1	4	-1024	-768	-1	-1	-1	-1	4		0	0						Untertest3.avi	0	880	547	72	111				0	Content		-72	-111	25329208	2924393781
25345	09:21:46.302	00:00:25.345	1521	-1024	-768	-1	-1	-1	-1	4	-1024	-768	-1	-1	-1	-1	4		0	0						Untertest3.avi	0	880	547	72	111				0	Content		-72	-111	25345449	2924410022
25362	09:21:46.319	00:00:25.362	1522	-1024	-768	-1	-1	-1	-1	4	-1024	-768	-1	-1	-1	-1	4		0	0						Untertest3.avi	0	880	547	72	111				0	Content		-72	-111	25362116	2924426689
25379	09:21:46.336	00:00:25.378	1523	-1024	-768	-1	-1	-1	-1	4	-1024	-768	-1	-1	-1	-1	4		0	0						Untertest3.avi	0	880	547	72	111				0	Content		-72	-111	25378783	2924443356
25395	09:21:46.352	00:00:25.394	1524	-1024	-768	-1	-1	-1	-1	4	-1024	-768	-1	-1	-1	-1	4		0	0						Untertest3.avi	0	880	547	72	111				0	Content		-72	-111	25394551	2924459124
25411	09:21:46.368	00:00:25.411	1525	-1024	-768	-1	-1	-1	-1	4	-1024	-768	-1	-1	-1	-1	4		0	0						Untertest3.avi	0	880	547	72	111				0	Content		-72	-111	25411175	2924475748
25428	09:21:46.385	00:00:25.427	1526	-1024	-768	-1	-1	-1	-1	4	-1024	-768	-1	-1	-1	-1	4		0	0						Untertest3.avi	0	880	547	72	111				0	Content		-72	-111	25427920	2924492493
25445	09:21:46.402	00:00:25.444	1527	-1024	-768	-1	-1	-1	-1	4	-1024	-768	-1	-1	-1	-1	4		0	0						Untertest3.avi	0	880	547	72	111				0	Content		-72	-111	25444600	2924509173
25461	09:21:46.418	00:00:25.461	1528	-1024	-768	-1	-1	-1	-1	4	-1024	-768	-1	-1	-1	-1	4		0	0						Untertest3.avi	0	880	547	72	111				0	Content		-72	-111	25461165	2924525738
25478	09:21:46.435	00:00:25.477	1529	-1024	-768	-1	-1	-1	-1	4	-1024	-768	-1	-1	-1	-1	4		0	0						Untertest3.avi	0	880	547	72	111				0	Content		-72	-111	25477804	2924542377
25495	09:21:46.452	00:00:25.494	1530	-1024	-768	-1	-1	-1	-1	4	-1024	-768	-1	-1	-1	-1	4		0	0						Untertest3.avi	0	880	547	72	111				0	Content		-72	-111	25494888	2924559461
25512	09:21:46.469	00:00:25.511	1531	-1024	-768	-1	-1	-1	-1	4	-1024	-768	-1	-1	-1	-1	4		0	0						Untertest3.avi	0	880	547	72	111				0	Content		-72	-111	25511556	2924576129
25528	09:21:46.485	00:00:25.528	1532	-1024	-768	-1	-1	-1	-1	4	-1024	-768	-1	-1	-1	-1	4		0	0						Untertest3.avi	0	880	547	72	111				0	Content		-72	-111	25528223	2924592796
25545	09:21:46.502	00:00:25.545	1533	-1024	-768	-1	-1	-1	-1	4	-1024	-768	-1	-1	-1	-1	4		0	0						Untertest3.avi	0	880	547	72	111				0	Content		-72	-111	25545373	2924609946
25562	09:21:46.519	00:00:25.562	1534	-1024	-768	-1	-1	-1	-1	4	-1024	-768	-1	-1	-1	-1	4		0	0						Untertest3.avi	0	880	547	72	111				0	Content		-72	-111	25562040	2924626613
25579	09:21:46.536	00:00:25.578	1535	-1024	-768	-1	-1	-1	-1	4	-1024	-768	-1	-1	-1	-1	4		0	0						Untertest3.avi	0	880	547	72	111				0	Content		-72	-111	25578707	2924643280
25596	09:21:46.553	00:00:25.596	1536	-1024	-768	-1	-1	-1	-1	4	-1024	-768	-1	-1	-1	-1	4		0	0						Untertest3.avi	0	880	547	72	111				0	Content		-72	-111	25596283	2924660856
25611	09:21:46.568	00:00:25.611	1537	-1024	-768	-1	-1	-1	-1	4	-1024	-768	-1	-1	-1	-1	4		0	0						Untertest3.avi	0	880	547	72	111				0	Content		-72	-111	25611156	2924675729
25628	09:21:46.585	00:00:25.627	1538	-1024	-768	-1	-1	-1	-1	4	-1024	-768	-1	-1	-1	-1	4		0	0						Untertest3.avi	0	880	547	72	111				0	Content		-72	-111	25627782	2924692355
25644	09:21:46.601	00:00:25.644	1539	-1024	-768	-1	-1	-1	-1	4	-1024	-768	-1	-1	-1	-1	4		0	0						Untertest3.avi	0	880	547	72	111				0	Content		-72	-111	25644403	2924708976
25661	09:21:46.618	00:00:25.661	1540	-1024	-768	-1	-1	-1	-1	4	-1024	-768	-1	-1	-1	-1	4		0	0						Untertest3.avi	0	880	547	72	111				0	Content		-72	-111	25661080	2924725653
25678	09:21:46.635	00:00:25.677	1541	-1024	-768	-1	-1	-1	-1	4	-1024	-768	-1	-1	-1	-1	4		0	0						Untertest3.avi	0	880	547	72	111				0	Content		-72	-111	25677770	2924742343
25695	09:21:46.652	00:00:25.694	1542	-1024	-768	-1	-1	-1	-1	4	-1024	-768	-1	-1	-1	-1	4		0	0						Untertest3.avi	0	880	547	72	111				0	Content		-72	-111	25694603	2924759176
25711	09:21:46.668	00:00:25.711	1543	-1024	-768	-1	-1	-1	-1	4	-1024	-768	-1	-1	-1	-1	4		0	0						Untertest3.avi	0	880	547	72	111				0	Content		-72	-111	25711270	2924775843
25728	09:21:46.685	00:00:25.727	1544	-1024	-768	-1	-1	-1	-1	4	-1024	-768	-1	-1	-1	-1	4		0	0						Untertest3.avi	0	880	547	72	111				0	Content		-72	-111	25727937	2924792510
25745	09:21:46.702	00:00:25.744	1545	-1024	-768	-1	-1	-1	-1	4	-1024	-768	-1	-1	-1	-1	4		0	0						Untertest3.avi	0	880	547	72	111				0	Content		-72	-111	25744923	2924809496
25762	09:21:46.719	00:00:25.761	1546	-1024	-768	-1	-1	-1	-1	4	-1024	-768	-1	-1	-1	-1	4		0	0						Untertest3.avi	0	880	547	72	111				0	Content		-72	-111	25761590	2924826163
25778	09:21:46.735	00:00:25.778	1547	-1024	-768	-1	-1	-1	-1	4	-1024	-768	-1	-1	-1	-1	4		0	0						Untertest3.avi	0	880	547	72	111				0	Content		-72	-111	25778257	2924842830
25796	09:21:46.753	00:00:25.795	1548	-1024	-768	-1	-1	-1	-1	4	-1024	-768	-1	-1	-1	-1	4		0	0						Untertest3.avi	0	880	547	72	111				0	Content		-72	-111	25795582	2924860155
25812	09:21:46.769	00:00:25.812	1549	-1024	-768	-1	-1	-1	-1	4	-1024	-768	-1	-1	-1	-1	4		0	0						Untertest3.avi	0	880	547	72	111				0	Content		-72	-111	25812249	2924876822
25828	09:21:46.785	00:00:25.828	1550	-1024	-768	-1	-1	-1	-1	4	-1024	-768	-1	-1	-1	-1	4		0	0						Untertest3.avi	0	880	547	72	111				0	Content		-72	-111	25828468	2924893041
25845	09:21:46.802	00:00:25.845	1551	-1024	-768	-1	-1	-1	-1	4	-1024	-768	-1	-1	-1	-1	4		0	0						Untertest3.avi	0	880	547	72	111				0	Content		-72	-111	25845135	2924909708
25862	09:21:46.819	00:00:25.861	1552	-1024	-768	-1	-1	-1	-1	4	-1024	-768	-1	-1	-1	-1	4		0	0						Untertest3.avi	0	880	547	72	111				0	Content		-72	-111	25861803	2924926376
25878	09:21:46.835	00:00:25.877	1553	-1024	-768	-1	-1	-1	-1	4	-1024	-768	-1	-1	-1	-1	4		0	0						Untertest3.avi	0	880	547	72	111				0	Content		-72	-111	25877512	2924942085
25894	09:21:46.851	00:00:25.894	1554	-1024	-768	-1	-1	-1	-1	4	-1024	-768	-1	-1	-1	-1	4		0	0						Untertest3.avi	0	880	547	72	111				0	Content		-72	-111	25894259	2924958832
25911	09:21:46.868	00:00:25.910	1555	-1024	-768	-1	-1	-1	-1	4	-1024	-768	-1	-1	-1	-1	4		0	0						Untertest3.avi	0	880	547	72	111				0	Content		-72	-111	25910881	2924975454
25928	09:21:46.885	00:00:25.927	1556	-1024	-768	-1	-1	-1	-1	4	-1024	-768	-1	-1	-1	-1	4		0	0						Untertest3.avi	0	880	547	72	111				0	Content		-72	-111	25927558	2924992131
25944	09:21:46.901	00:00:25.944	1557	-1024	-768	-1	-1	-1	-1	4	-1024	-768	-1	-1	-1	-1	4		0	0						Untertest3.avi	0	880	547	72	111				0	Content		-72	-111	25944250	2925008823
25961	09:21:46.918	00:00:25.960	1558	-1024	-768	-1	-1	-1	-1	4	-1024	-768	-1	-1	-1	-1	4		0	0						Untertest3.avi	0	880	547	72	111				0	Content		-72	-111	25960887	2925025460
25978	09:21:46.935	00:00:25.977	1559	-1024	-768	-1	-1	-1	-1	4	-1024	-768	-1	-1	-1	-1	4		0	0						Untertest3.avi	0	880	547	72	111				0	Content		-72	-111	25977968	2925042541
25995	09:21:46.952	00:00:25.994	1560	-1024	-768	-1	-1	-1	-1	4	-1024	-768	-1	-1	-1	-1	4		0	0						Untertest3.avi	0	880	547	72	111				0	Content		-72	-111	25994635	2925059208
26011	09:21:46.968	00:00:26.011	1561	-1024	-768	-1	-1	-1	-1	4	-1024	-768	-1	-1	-1	-1	4		0	0						Untertest3.avi	0	880	547	72	111				0	Content		-72	-111	26011302	2925075875
26028	09:21:46.985	00:00:26.028	1562	-1024	-768	-1	-1	-1	-1	4	-1024	-768	-1	-1	-1	-1	4		0	0						Untertest3.avi	0	880	547	72	111				0	Content		-72	-111	26028450	2925093023
26045	09:21:47.002	00:00:26.045	1563	-1024	-768	-1	-1	-1	-1	4	-1024	-768	-1	-1	-1	-1	4		0	0						Untertest3.avi	0	880	547	72	111				0	Content		-72	-111	26045117	2925109690
26062	09:21:47.019	00:00:26.061	1564	-1024	-768	-1	-1	-1	-1	4	-1024	-768	-1	-1	-1	-1	4		0	0						Untertest3.avi	0	880	547	72	111				0	Content		-72	-111	26061784	2925126357
26079	09:21:47.036	00:00:26.079	1565	-1024	-768	-1	-1	-1	-1	4	-1024	-768	-1	-1	-1	-1	4		0	0						Untertest3.avi	0	880	547	72	111				0	Content		-72	-111	26079368	2925143941
26094	09:21:47.051	00:00:26.094	1566	-1024	-768	-1	-1	-1	-1	4	-1024	-768	-1	-1	-1	-1	4		0	0						Untertest3.avi	0	880	547	72	111				0	Content		-72	-111	26094115	2925158688
26111	09:21:47.068	00:00:26.110	1567	-1024	-768	-1	-1	-1	-1	4	-1024	-768	-1	-1	-1	-1	4		0	0						Untertest3.avi	0	880	547	72	111				0	Content		-72	-111	26110738	2925175311
26127	09:21:47.084	00:00:26.127	1568	-1024	-768	-1	-1	-1	-1	4	-1024	-768	-1	-1	-1	-1	4		0	0						Untertest3.avi	0	880	547	72	111				0	Content		-72	-111	26127486	2925192059
26144	09:21:47.101	00:00:26.144	1569	-1024	-768	-1	-1	-1	-1	4	-1024	-768	-1	-1	-1	-1	4		0	0						Untertest3.avi	0	880	547	72	111				0	Content		-72	-111	26144162	2925208735
26161	09:21:47.118	00:00:26.160	1570	-1024	-768	-1	-1	-1	-1	4	-1024	-768	-1	-1	-1	-1	4		0	0						Untertest3.avi	0	880	547	72	111				0	Content		-72	-111	26160730	2925225303
26178	09:21:47.135	00:00:26.177	1571	-1024	-768	-1	-1	-1	-1	4	-1024	-768	-1	-1	-1	-1	4		0	0						Untertest3.avi	0	880	547	72	111				0	Content		-72	-111	26177562	2925242135
26194	09:21:47.151	00:00:26.194	1572	-1024	-768	-1	-1	-1	-1	4	-1024	-768	-1	-1	-1	-1	4		0	0						Untertest3.avi	0	880	547	72	111				0	Content		-72	-111	26194229	2925258802
26211	09:21:47.168	00:00:26.210	1573	-1024	-768	-1	-1	-1	-1	4	-1024	-768	-1	-1	-1	-1	4		0	0						Untertest3.avi	0	880	547	72	111				0	Content		-72	-111	26210897	2925275470
26228	09:21:47.185	00:00:26.227	1574	-1024	-768	-1	-1	-1	-1	4	-1024	-768	-1	-1	-1	-1	4		0	0						Untertest3.avi	0	880	547	72	111				0	Content		-72	-111	26227882	2925292455
26245	09:21:47.202	00:00:26.244	1575	-1024	-768	-1	-1	-1	-1	4	-1024	-768	-1	-1	-1	-1	4		0	0						Untertest3.avi	0	880	547	72	111				0	Content		-72	-111	26244549	2925309122
26261	09:21:47.218	00:00:26.261	1576	-1024	-768	-1	-1	-1	-1	4	-1024	-768	-1	-1	-1	-1	4		0	0						Untertest3.avi	0	880	547	72	111				0	Content		-72	-111	26261216	2925325789
26279	09:21:47.236	00:00:26.278	1577	-1024	-768	-1	-1	-1	-1	4	-1024	-768	-1	-1	-1	-1	4		0	0						Untertest3.avi	0	880	547	72	111				0	Content		-72	-111	26278531	2925343104
26295	09:21:47.252	00:00:26.295	1578	-1024	-768	-1	-1	-1	-1	4	-1024	-768	-1	-1	-1	-1	4		0	0						Untertest3.avi	0	880	547	72	111				0	Content		-72	-111	26295198	2925359771
26311	09:21:47.268	00:00:26.311	1579	-1024	-768	-1	-1	-1	-1	4	-1024	-768	-1	-1	-1	-1	4		0	0						Untertest3.avi	0	880	547	72	111				0	Content		-72	-111	26311456	2925376029
26328	09:21:47.285	00:00:26.328	1580	-1024	-768	-1	-1	-1	-1	4	-1024	-768	-1	-1	-1	-1	4		0	0						Untertest3.avi	0	880	547	72	111				0	Content		-72	-111	26328124	2925392697
26345	09:21:47.302	00:00:26.344	1581	-1024	-768	-1	-1	-1	-1	4	-1024	-768	-1	-1	-1	-1	4		0	0						Untertest3.avi	0	880	547	72	111				0	Content		-72	-111	26344791	2925409364
26361	09:21:47.318	00:00:26.360	1582	-1024	-768	-1	-1	-1	-1	4	-1024	-768	-1	-1	-1	-1	4		0	0						Untertest3.avi	0	880	547	72	111				0	Content		-72	-111	26360592	2925425165
26377	09:21:47.334	00:00:26.377	1583	-1024	-768	-1	-1	-1	-1	4	-1024	-768	-1	-1	-1	-1	4		0	0						Untertest3.avi	0	880	547	72	111				0	Content		-72	-111	26377215	2925441788
26394	09:21:47.351	00:00:26.393	1584	-1024	-768	-1	-1	-1	-1	4	-1024	-768	-1	-1	-1	-1	4		0	0						Untertest3.avi	0	880	547	72	111				0	Content		-72	-111	26393960	2925458533
26411	09:21:47.368	00:00:26.410	1585	-1024	-768	-1	-1	-1	-1	4	-1024	-768	-1	-1	-1	-1	4		0	0						Untertest3.avi	0	880	547	72	111				0	Content		-72	-111	26410636	2925475209
26427	09:21:47.384	00:00:26.427	1586	-1024	-768	-1	-1	-1	-1	4	-1024	-768	-1	-1	-1	-1	4		0	0						Untertest3.avi	0	880	547	72	111				0	Content		-72	-111	26427203	2925491776
26444	09:21:47.401	00:00:26.443	1587	-1024	-768	-1	-1	-1	-1	4	-1024	-768	-1	-1	-1	-1	4		0	0						Untertest3.avi	0	880	547	72	111				0	Content		-72	-111	26443911	2925508484
26461	09:21:47.418	00:00:26.460	1588	-1024	-768	-1	-1	-1	-1	4	-1024	-768	-1	-1	-1	-1	4		0	0						Untertest3.avi	0	880	547	72	111				0	Content		-72	-111	26460965	2925525538
26478	09:21:47.435	00:00:26.477	1589	-1024	-768	-1	-1	-1	-1	4	-1024	-768	-1	-1	-1	-1	4		0	0						Untertest3.avi	0	880	547	72	111				0	Content		-72	-111	26477632	2925542205
26494	09:21:47.451	00:00:26.494	1590	-1024	-768	-1	-1	-1	-1	4	-1024	-768	-1	-1	-1	-1	4		0	0						Untertest3.avi	0	880	547	72	111				0	Content		-72	-111	26494299	2925558872
26511	09:21:47.468	00:00:26.511	1591	-1024	-768	-1	-1	-1	-1	4	-1024	-768	-1	-1	-1	-1	4		0	0						Untertest3.avi	0	880	547	72	111				0	Content		-72	-111	26511432	2925576005
26528	09:21:47.485	00:00:26.528	1592	-1024	-768	-1	-1	-1	-1	4	-1024	-768	-1	-1	-1	-1	4		0	0						Untertest3.avi	0	880	547	72	111				0	Content		-72	-111	26528099	2925592672
26545	09:21:47.502	00:00:26.544	1593	-1024	-768	-1	-1	-1	-1	4	-1024	-768	-1	-1	-1	-1	4		0	0						Untertest3.avi	0	880	547	72	111				0	Content		-72	-111	26544766	2925609339
26562	09:21:47.519	00:00:26.562	1594	-1024	-768	-1	-1	-1	-1	4	-1024	-768	-1	-1	-1	-1	4		0	0						Untertest3.avi	0	880	547	72	111				0	Content		-72	-111	26562316	2925626889
26577	09:21:47.534	00:00:26.577	1595	-1024	-768	-1	-1	-1	-1	4	-1024	-768	-1	-1	-1	-1	4		0	0						Untertest3.avi	0	880	547	72	111				0	Content		-72	-111	26577188	2925641761
26594	09:21:47.551	00:00:26.593	1596	-1024	-768	-1	-1	-1	-1	4	-1024	-768	-1	-1	-1	-1	4		0	0						Untertest3.avi	0	880	547	72	111				0	Content		-72	-111	26593812	2925658385
26610	09:21:47.567	00:00:26.610	1597	-1024	-768	-1	-1	-1	-1	4	-1024	-768	-1	-1	-1	-1	4		0	0						Untertest3.avi	0	880	547	72	111				0	Content		-72	-111	26610479	2925675052
26627	09:21:47.584	00:00:26.627	1598	-1024	-768	-1	-1	-1	-1	4	-1024	-768	-1	-1	-1	-1	4		0	0						Untertest3.avi	0	880	547	72	111				0	Content		-72	-111	26627146	2925691719
26644	09:21:47.601	00:00:26.643	1599	-1024	-768	-1	-1	-1	-1	4	-1024	-768	-1	-1	-1	-1	4		0	0						Untertest3.avi	0	880	547	72	111				0	Content		-72	-111	26643683	2925708256
26660	09:21:47.617	00:00:26.660	1600	-1024	-768	-1	-1	-1	-1	4	-1024	-768	-1	-1	-1	-1	4		0	0						Untertest3.avi	0	880	547	72	111				0	Content		-72	-111	26660483	2925725056
26677	09:21:47.634	00:00:26.677	1601	-1024	-768	-1	-1	-1	-1	4	-1024	-768	-1	-1	-1	-1	4		0	0						Untertest3.avi	0	880	547	72	111				0	Content		-72	-111	26677052	2925741625
26694	09:21:47.651	00:00:26.693	1602	-1024	-768	-1	-1	-1	-1	4	-1024	-768	-1	-1	-1	-1	4		0	0						Untertest3.avi	0	880	547	72	111				0	Content		-72	-111	26693886	2925758459
26711	09:21:47.668	00:00:26.710	1603	-1024	-768	-1	-1	-1	-1	4	-1024	-768	-1	-1	-1	-1	4		0	0						Untertest3.avi	0	880	547	72	111				0	Content		-72	-111	26710553	2925775126
26727	09:21:47.684	00:00:26.727	1604	-1024	-768	-1	-1	-1	-1	4	-1024	-768	-1	-1	-1	-1	4		0	0						Untertest3.avi	0	880	547	72	111				0	Content		-72	-111	26727220	2925791793
26744	09:21:47.701	00:00:26.744	1605	-1024	-768	-1	-1	-1	-1	4	-1024	-768	-1	-1	-1	-1	4		0	0						Untertest3.avi	0	880	547	72	111				0	Content		-72	-111	26744204	2925808777
26761	09:21:47.718	00:00:26.760	1606	-1024	-768	-1	-1	-1	-1	4	-1024	-768	-1	-1	-1	-1	4		0	0						Untertest3.avi	0	880	547	72	111				0	Content		-72	-111	26760871	2925825444
26778	09:21:47.735	00:00:26.777	1607	-1024	-768	-1	-1	-1	-1	4	-1024	-768	-1	-1	-1	-1	4		0	0						Untertest3.avi	0	880	547	72	111				0	Content		-72	-111	26777538	2925842111
26795	09:21:47.752	00:00:26.794	1608	-1024	-768	-1	-1	-1	-1	4	-1024	-768	-1	-1	-1	-1	4		0	0						Untertest3.avi	0	880	547	72	111				0	Content		-72	-111	26794860	2925859433
26812	09:21:47.769	00:00:26.811	1609	-1024	-768	-1	-1	-1	-1	4	-1024	-768	-1	-1	-1	-1	4		0	0						Untertest3.avi	0	880	547	72	111				0	Content		-72	-111	26811527	2925876100
26828	09:21:47.785	00:00:26.827	1610	-1024	-768	-1	-1	-1	-1	4	-1024	-768	-1	-1	-1	-1	4		0	0						Untertest3.avi	0	880	547	72	111				0	Content		-72	-111	26827782	2925892355
26844	09:21:47.801	00:00:26.844	1611	-1024	-768	-1	-1	-1	-1	4	-1024	-768	-1	-1	-1	-1	4		0	0						Untertest3.avi	0	880	547	72	111				0	Content		-72	-111	26844449	2925909022
26861	09:21:47.818	00:00:26.861	1612	-1024	-768	-1	-1	-1	-1	4	-1024	-768	-1	-1	-1	-1	4		0	0						Untertest3.avi	0	880	547	72	111				0	Content		-72	-111	26861116	2925925689
26877	09:21:47.834	00:00:26.876	1613	-1024	-768	-1	-1	-1	-1	4	-1024	-768	-1	-1	-1	-1	4		0	0						Untertest3.avi	0	880	547	72	111				0	Content		-72	-111	26876955	2925941528
26894	09:21:47.851	00:00:26.893	1614	-1024	-768	-1	-1	-1	-1	4	-1024	-768	-1	-1	-1	-1	4		0	0						Untertest3.avi	0	880	547	72	111				0	Content		-72	-111	26893537	2925958110
26910	09:21:47.867	00:00:26.910	1615	-1024	-768	-1	-1	-1	-1	4	-1024	-768	-1	-1	-1	-1	4		0	0						Untertest3.avi	0	880	547	72	111				0	Content		-72	-111	26910285	2925974858
26927	09:21:47.884	00:00:26.926	1616	-1024	-768	-1	-1	-1	-1	4	-1024	-768	-1	-1	-1	-1	4		0	0						Untertest3.avi	0	880	547	72	111				0	Content		-72	-111	26926966	2925991539
26944	09:21:47.901	00:00:26.943	1617	-1024	-768	-1	-1	-1	-1	4	-1024	-768	-1	-1	-1	-1	4		0	0						Untertest3.avi	0	880	547	72	111				0	Content		-72	-111	26943529	2926008102
26960	09:21:47.917	00:00:26.960	1618	-1024	-768	-1	-1	-1	-1	4	-1024	-768	-1	-1	-1	-1	4		0	0						Untertest3.avi	0	880	547	72	111				0	Content		-72	-111	26960465	2926025038
26977	09:21:47.934	00:00:26.977	1619	-1024	-768	-1	-1	-1	-1	4	-1024	-768	-1	-1	-1	-1	4		0	0						Untertest3.avi	0	880	547	72	111				0	Content		-72	-111	26977132	2926041705
26994	09:21:47.951	00:00:26.994	1620	-1024	-768	-1	-1	-1	-1	4	-1024	-768	-1	-1	-1	-1	4		0	0						Untertest3.avi	0	880	547	72	111				0	Content		-72	-111	26994265	2926058838
27011	09:21:47.968	00:00:27.010	1621	-1024	-768	-1	-1	-1	-1	4	-1024	-768	-1	-1	-1	-1	4		0	0						Untertest3.avi	0	880	547	72	111				0	Content		-72	-111	27010932	2926075505
27028	09:21:47.985	00:00:27.027	1622	-1024	-768	-1	-1	-1	-1	4	-1024	-768	-1	-1	-1	-1	4		0	0						Untertest3.avi	0	880	547	72	111				0	Content		-72	-111	27027965	2926092538
27045	09:21:48.002	00:00:27.044	1623	-1024	-768	-1	-1	-1	-1	4	-1024	-768	-1	-1	-1	-1	4		0	0						Untertest3.avi	0	880	547	72	111				0	Content		-72	-111	27044632	2926109205
27061	09:21:48.018	00:00:27.061	1624	-1024	-768	-1	-1	-1	-1	4	-1024	-768	-1	-1	-1	-1	4		0	0						Untertest3.avi	0	880	547	72	111				0	Content		-72	-111	27061299	2926125872
27077	09:21:48.034	00:00:27.077	1625	-1024	-768	-1	-1	-1	-1	4	-1024	-768	-1	-1	-1	-1	4		0	0						Untertest3.avi	0	880	547	72	111				0	Content		-72	-111	27077352	2926141925
27094	09:21:48.051	00:00:27.094	1626	-1024	-768	-1	-1	-1	-1	4	-1024	-768	-1	-1	-1	-1	4		0	0						Untertest3.avi	0	880	547	72	111				0	Content		-72	-111	27094019	2926158592
27110	09:21:48.067	00:00:27.110	1627	-1024	-768	-1	-1	-1	-1	4	-1024	-768	-1	-1	-1	-1	4		0	0						Untertest3.avi	0	880	547	72	111				0	Content		-72	-111	27110478	2926175051
27127	09:21:48.084	00:00:27.127	1628	-1024	-768	-1	-1	-1	-1	4	-1024	-768	-1	-1	-1	-1	4		0	0						Untertest3.avi	0	880	547	72	111				0	Content		-72	-111	27127145	2926191718
27144	09:21:48.101	00:00:27.143	1629	-1024	-768	-1	-1	-1	-1	4	-1024	-768	-1	-1	-1	-1	4		0	0						Untertest3.avi	0	880	547	72	111				0	Content		-72	-111	27143813	2926208386
27160	09:21:48.117	00:00:27.160	1630	-1024	-768	-1	-1	-1	-1	4	-1024	-768	-1	-1	-1	-1	4		0	0						Untertest3.avi	0	880	547	72	111				0	Content		-72	-111	27160014	2926224587
27177	09:21:48.134	00:00:27.176	1631	-1024	-768	-1	-1	-1	-1	4	-1024	-768	-1	-1	-1	-1	4		0	0						Untertest3.avi	0	880	547	72	111				0	Content		-72	-111	27176765	2926241338
27193	09:21:48.150	00:00:27.193	1632	-1024	-768	-1	-1	-1	-1	4	-1024	-768	-1	-1	-1	-1	4		0	0						Untertest3.avi	0	880	547	72	111				0	Content		-72	-111	27193441	2926258014
27210	09:21:48.167	00:00:27.210	1633	-1024	-768	-1	-1	-1	-1	4	-1024	-768	-1	-1	-1	-1	4		0	0						Untertest3.avi	0	880	547	72	111				0	Content		-72	-111	27210038	2926274611
27227	09:21:48.184	00:00:27.226	1634	-1024	-768	-1	-1	-1	-1	4	-1024	-768	-1	-1	-1	-1	4		0	0						Untertest3.avi	0	880	547	72	111				0	Content		-72	-111	27226705	2926291278
27244	09:21:48.201	00:00:27.243	1635	-1024	-768	-1	-1	-1	-1	4	-1024	-768	-1	-1	-1	-1	4		0	0						Untertest3.avi	0	880	547	72	111				0	Content		-72	-111	27243607	2926308180
27260	09:21:48.217	00:00:27.260	1636	-1024	-768	-1	-1	-1	-1	4	-1024	-768	-1	-1	-1	-1	4		0	0						Untertest3.avi	0	880	547	72	111				0	Content		-72	-111	27260275	2926324848
27277	09:21:48.234	00:00:27.277	1637	-1024	-768	-1	-1	-1	-1	4	-1024	-768	-1	-1	-1	-1	4		0	0						Untertest3.avi	0	880	547	72	111				0	Content		-72	-111	27277268	2926341841
27294	09:21:48.251	00:00:27.293	1638	-1024	-768	-1	-1	-1	-1	4	-1024	-768	-1	-1	-1	-1	4		0	0						Untertest3.avi	0	880	547	72	111				0	Content		-72	-111	27293935	2926358508
27311	09:21:48.268	00:00:27.310	1639	-1024	-768	-1	-1	-1	-1	4	-1024	-768	-1	-1	-1	-1	4		0	0						Untertest3.avi	0	880	547	72	111				0	Content		-72	-111	27310602	2926375175
27328	09:21:48.285	00:00:27.327	1640	-1024	-768	-1	-1	-1	-1	4	-1024	-768	-1	-1	-1	-1	4		0	0						Untertest3.avi	0	880	547	72	111				0	Content		-72	-111	27327864	2926392437
27345	09:21:48.302	00:00:27.344	1641	-1024	-768	-1	-1	-1	-1	4	-1024	-768	-1	-1	-1	-1	4		0	0						Untertest3.avi	0	880	547	72	111				0	Content		-72	-111	27344531	2926409104
27362	09:21:48.319	00:00:27.361	1642	-1024	-768	-1	-1	-1	-1	4	-1024	-768	-1	-1	-1	-1	4		0	0						Untertest3.avi	0	880	547	72	111				0	Content		-72	-111	27361750	2926426323
27377	09:21:48.334	00:00:27.376	1643	-1024	-768	-1	-1	-1	-1	4	-1024	-768	-1	-1	-1	-1	4		0	0						Untertest3.avi	0	880	547	72	111				0	Content		-72	-111	27376622	2926441195
27393	09:21:48.350	00:00:27.393	1644	-1024	-768	-1	-1	-1	-1	4	-1024	-768	-1	-1	-1	-1	4		0	0						Untertest3.avi	0	880	547	72	111				0	Content		-72	-111	27393248	2926457821
27410	09:21:48.367	00:00:27.409	1645	-1024	-768	-1	-1	-1	-1	4	-1024	-768	-1	-1	-1	-1	4		0	0						Untertest3.avi	0	880	547	72	111				0	Content		-72	-111	27409880	2926474453
27427	09:21:48.384	00:00:27.426	1646	-1024	-768	-1	-1	-1	-1	4	-1024	-768	-1	-1	-1	-1	4		0	0						Untertest3.avi	0	880	547	72	111				0	Content		-72	-111	27426561	2926491134
27443	09:21:48.400	00:00:27.443	1647	-1024	-768	-1	-1	-1	-1	4	-1024	-768	-1	-1	-1	-1	4		0	0						Untertest3.avi	0	880	547	72	111				0	Content		-72	-111	27443228	2926507801
27460	09:21:48.417	00:00:27.459	1648	-1024	-768	-1	-1	-1	-1	4	-1024	-768	-1	-1	-1	-1	4		0	0						Untertest3.avi	0	880	547	72	111				0	Content		-72	-111	27459873	2926524446
27476	09:21:48.433	00:00:27.476	1649	-1024	-768	-1	-1	-1	-1	4	-1024	-768	-1	-1	-1	-1	4		0	0						Untertest3.avi	0	880	547	72	111				0	Content		-72	-111	27476485	2926541058
27494	09:21:48.451	00:00:27.493	1650	-1024	-768	-1	-1	-1	-1	4	-1024	-768	-1	-1	-1	-1	4		0	0						Untertest3.avi	0	880	547	72	111				0	Content		-72	-111	27493527	2926558100
27510	09:21:48.467	00:00:27.510	1651	-1024	-768	-1	-1	-1	-1	4	-1024	-768	-1	-1	-1	-1	4		0	0						Untertest3.avi	0	880	547	72	111				0	Content		-72	-111	27510194	2926574767
27527	09:21:48.484	00:00:27.526	1652	-1024	-768	-1	-1	-1	-1	4	-1024	-768	-1	-1	-1	-1	4		0	0						Untertest3.avi	0	880	547	72	111				0	Content		-72	-111	27526861	2926591434
27544	09:21:48.501	00:00:27.544	1653	-1024	-768	-1	-1	-1	-1	4	-1024	-768	-1	-1	-1	-1	4		0	0						Untertest3.avi	0	880	547	72	111				0	Content		-72	-111	27544026	2926608599
27561	09:21:48.518	00:00:27.560	1654	-1024	-768	-1	-1	-1	-1	4	-1024	-768	-1	-1	-1	-1	4		0	0						Untertest3.avi	0	880	547	72	111				0	Content		-72	-111	27560693	2926625266
27577	09:21:48.534	00:00:27.577	1655	-1024	-768	-1	-1	-1	-1	4	-1024	-768	-1	-1	-1	-1	4		0	0						Untertest3.avi	0	880	547	72	111				0	Content		-72	-111	27577360	2926641933
27595	09:21:48.552	00:00:27.594	1656	-1024	-768	-1	-1	-1	-1	4	-1024	-768	-1	-1	-1	-1	4		0	0						Untertest3.avi	0	880	547	72	111				0	Content		-72	-111	27594974	2926659547
27610	09:21:48.567	00:00:27.609	1657	-1024	-768	-1	-1	-1	-1	4	-1024	-768	-1	-1	-1	-1	4		0	0						Untertest3.avi	0	880	547	72	111				0	Content		-72	-111	27609723	2926674296
27626	09:21:48.583	00:00:27.626	1658	-1024	-768	-1	-1	-1	-1	4	-1024	-768	-1	-1	-1	-1	4		0	0						Untertest3.avi	0	880	547	72	111				0	Content		-72	-111	27626346	2926690919
27643	09:21:48.600	00:00:27.643	1659	-1024	-768	-1	-1	-1	-1	4	-1024	-768	-1	-1	-1	-1	4		0	0						Untertest3.avi	0	880	547	72	111				0	Content		-72	-111	27643064	2926707637
27660	09:21:48.617	00:00:27.659	1660	-1024	-768	-1	-1	-1	-1	4	-1024	-768	-1	-1	-1	-1	4		0	0						Untertest3.avi	0	880	547	72	111				0	Content		-72	-111	27659731	2926724304
27676	09:21:48.633	00:00:27.676	1661	-1024	-768	-1	-1	-1	-1	4	-1024	-768	-1	-1	-1	-1	4		0	0						Untertest3.avi	0	880	547	72	111				0	Content		-72	-111	27676411	2926740984
27693	09:21:48.650	00:00:27.693	1662	-1024	-768	-1	-1	-1	-1	4	-1024	-768	-1	-1	-1	-1	4		0	0						Untertest3.avi	0	880	547	72	111				0	Content		-72	-111	27693078	2926757651
27710	09:21:48.667	00:00:27.709	1663	-1024	-768	-1	-1	-1	-1	4	-1024	-768	-1	-1	-1	-1	4		0	0						Untertest3.avi	0	880	547	72	111				0	Content		-72	-111	27709707	2926774280
27726	09:21:48.683	00:00:27.726	1664	-1024	-768	-1	-1	-1	-1	4	-1024	-768	-1	-1	-1	-1	4		0	0						Untertest3.avi	0	880	547	72	111				0	Content		-72	-111	27726375	2926790948
27743	09:21:48.700	00:00:27.743	1665	-1024	-768	-1	-1	-1	-1	4	-1024	-768	-1	-1	-1	-1	4		0	0						Untertest3.avi	0	880	547	72	111				0	Content		-72	-111	27743042	2926807615
27760	09:21:48.717	00:00:27.759	1666	-1024	-768	-1	-1	-1	-1	4	-1024	-768	-1	-1	-1	-1	4		0	0						Untertest3.avi	0	880	547	72	111				0	Content		-72	-111	27759585	2926824158
27777	09:21:48.734	00:00:27.776	1667	-1024	-768	-1	-1	-1	-1	4	-1024	-768	-1	-1	-1	-1	4		0	0						Untertest3.avi	0	880	547	72	111				0	Content		-72	-111	27776834	2926841407
27794	09:21:48.751	00:00:27.793	1668	-1024	-768	-1	-1	-1	-1	4	-1024	-768	-1	-1	-1	-1	4		0	0						Untertest3.avi	0	880	547	72	111				0	Content		-72	-111	27793917	2926858490
27811	09:21:48.768	00:00:27.810	1669	-1024	-768	-1	-1	-1	-1	4	-1024	-768	-1	-1	-1	-1	4		0	0						Untertest3.avi	0	880	547	72	111				0	Content		-72	-111	27810584	2926875157
27827	09:21:48.784	00:00:27.827	1670	-1024	-768	-1	-1	-1	-1	4	-1024	-768	-1	-1	-1	-1	4		0	0						Untertest3.avi	0	880	547	72	111				0	Content		-72	-111	27827252	2926891825
27845	09:21:48.802	00:00:27.844	1671	-1024	-768	-1	-1	-1	-1	4	-1024	-768	-1	-1	-1	-1	4		0	0						Untertest3.avi	0	880	547	72	111				0	Content		-72	-111	27844833	2926909406
27860	09:21:48.817	00:00:27.859	1672	-1024	-768	-1	-1	-1	-1	4	-1024	-768	-1	-1	-1	-1	4		0	0						Untertest3.avi	0	880	547	72	111				0	Content		-72	-111	27859578	2926924151
27876	09:21:48.833	00:00:27.876	1673	-1024	-768	-1	-1	-1	-1	4	-1024	-768	-1	-1	-1	-1	4		0	0						Untertest3.avi	0	880	547	72	111				0	Content		-72	-111	27876266	2926940839
27893	09:21:48.850	00:00:27.892	1674	-1024	-768	-1	-1	-1	-1	4	-1024	-768	-1	-1	-1	-1	4		0	0						Untertest3.avi	0	880	547	72	111				0	Content		-72	-111	27892933	2926957506
27910	09:21:48.867	00:00:27.909	1675	-1024	-768	-1	-1	-1	-1	4	-1024	-768	-1	-1	-1	-1	4		0	0						Untertest3.avi	0	880	547	72	111				0	Content		-72	-111	27909593	2926974166
27926	09:21:48.883	00:00:27.926	1676	-1024	-768	-1	-1	-1	-1	4	-1024	-768	-1	-1	-1	-1	4		0	0						Untertest3.avi	0	880	547	72	111				0	Content		-72	-111	27926260	2926990833
27943	09:21:48.900	00:00:27.943	1677	-1024	-768	-1	-1	-1	-1	4	-1024	-768	-1	-1	-1	-1	4		0	0						Untertest3.avi	0	880	547	72	111				0	Content		-72	-111	27943000	2927007573
27959	09:21:48.916	00:00:27.959	1678	-1024	-768	-1	-1	-1	-1	4	-1024	-768	-1	-1	-1	-1	4		0	0						Untertest3.avi	0	880	547	72	111				0	Content		-72	-111	27959445	2927024018
27976	09:21:48.933	00:00:27.976	1679	-1024	-768	-1	-1	-1	-1	4	-1024	-768	-1	-1	-1	-1	4		0	0						Untertest3.avi	0	880	547	72	111				0	Content		-72	-111	27976192	2927040765
27993	09:21:48.950	00:00:27.993	1680	-1024	-768	-1	-1	-1	-1	4	-1024	-768	-1	-1	-1	-1	4		0	0						Untertest3.avi	0	880	547	72	111				0	Content		-72	-111	27993234	2927057807
28010	09:21:48.967	00:00:28.009	1681	-1024	-768	-1	-1	-1	-1	4	-1024	-768	-1	-1	-1	-1	4		0	0						Untertest3.avi	0	880	547	72	111				0	Content		-72	-111	28009901	2927074474
28027	09:21:48.984	00:00:28.026	1682	-1024	-768	-1	-1	-1	-1	4	-1024	-768	-1	-1	-1	-1	4		0	0						Untertest3.avi	0	880	547	72	111				0	Content		-72	-111	28026568	2927091141
28044	09:21:49.001	00:00:28.043	1683	-1024	-768	-1	-1	-1	-1	4	-1024	-768	-1	-1	-1	-1	4		0	0						Untertest3.avi	0	880	547	72	111				0	Content		-72	-111	28043731	2927108304
28060	09:21:49.017	00:00:28.060	1684	-1024	-768	-1	-1	-1	-1	4	-1024	-768	-1	-1	-1	-1	4		0	0						Untertest3.avi	0	880	547	72	111				0	Content		-72	-111	28060399	2927124972
28077	09:21:49.034	00:00:28.077	1685	-1024	-768	-1	-1	-1	-1	4	-1024	-768	-1	-1	-1	-1	4		0	0						Untertest3.avi	0	880	547	72	111				0	Content		-72	-111	28077066	2927141639
28095	09:21:49.052	00:00:28.094	1686	-1024	-768	-1	-1	-1	-1	4	-1024	-768	-1	-1	-1	-1	4		0	0						Untertest3.avi	0	880	547	72	111				0	Content		-72	-111	28094678	2927159251
28109	09:21:49.066	00:00:28.109	1687	-1024	-768	-1	-1	-1	-1	4	-1024	-768	-1	-1	-1	-1	4		0	0						Untertest3.avi	0	880	547	72	111				0	Content		-72	-111	28109427	2927174000
28126	09:21:49.083	00:00:28.126	1688	-1024	-768	-1	-1	-1	-1	4	-1024	-768	-1	-1	-1	-1	4		0	0						Untertest3.avi	0	880	547	72	111				0	Content		-72	-111	28126050	2927190623
28143	09:21:49.100	00:00:28.142	1689	-1024	-768	-1	-1	-1	-1	4	-1024	-768	-1	-1	-1	-1	4		0	0						Untertest3.avi	0	880	547	72	111				0	Content		-72	-111	28142704	2927207277
28159	09:21:49.116	00:00:28.159	1690	-1024	-768	-1	-1	-1	-1	4	-1024	-768	-1	-1	-1	-1	4		0	0						Untertest3.avi	0	880	547	72	111				0	Content		-72	-111	28159371	2927223944
28176	09:21:49.133	00:00:28.176	1691	-1024	-768	-1	-1	-1	-1	4	-1024	-768	-1	-1	-1	-1	4		0	0						Untertest3.avi	0	880	547	72	111				0	Content		-72	-111	28176022	2927240595
28193	09:21:49.150	00:00:28.192	1692	-1024	-768	-1	-1	-1	-1	4	-1024	-768	-1	-1	-1	-1	4		0	0						Untertest3.avi	0	880	547	72	111				0	Content		-72	-111	28192690	2927257263
28209	09:21:49.166	00:00:28.209	1693	-1024	-768	-1	-1	-1	-1	4	-1024	-768	-1	-1	-1	-1	4		0	0						Untertest3.avi	0	880	547	72	111				0	Content		-72	-111	28209350	2927273923
28226	09:21:49.183	00:00:28.226	1694	-1024	-768	-1	-1	-1	-1	4	-1024	-768	-1	-1	-1	-1	4		0	0						Untertest3.avi	0	880	547	72	111				0	Content		-72	-111	28226017	2927290590
28243	09:21:49.200	00:00:28.242	1695	-1024	-768	-1	-1	-1	-1	4	-1024	-768	-1	-1	-1	-1	4		0	0						Untertest3.avi	0	880	547	72	111				0	Content		-72	-111	28242684	2927307257
28259	09:21:49.216	00:00:28.259	1696	-1024	-768	-1	-1	-1	-1	4	-1024	-768	-1	-1	-1	-1	4		0	0						Untertest3.avi	0	880	547	72	111				0	Content		-72	-111	28259292	2927323865
28277	09:21:49.234	00:00:28.276	1697	-1024	-768	-1	-1	-1	-1	4	-1024	-768	-1	-1	-1	-1	4		0	0						Untertest3.avi	0	880	547	72	111				0	Content		-72	-111	28276540	2927341113
28294	09:21:49.251	00:00:28.293	1698	-1024	-768	-1	-1	-1	-1	4	-1024	-768	-1	-1	-1	-1	4		0	0						Untertest3.avi	0	880	547	72	111				0	Content		-72	-111	28293624	2927358197
28310	09:21:49.267	00:00:28.310	1699	-1024	-768	-1	-1	-1	-1	4	-1024	-768	-1	-1	-1	-1	4		0	0						Untertest3.avi	0	880	547	72	111				0	Content		-72	-111	28310291	2927374864
28327	09:21:49.284	00:00:28.326	1700	-1024	-768	-1	-1	-1	-1	4	-1024	-768	-1	-1	-1	-1	4		0	0						Untertest3.avi	0	880	547	72	111				0	Content		-72	-111	28326958	2927391531
28345	09:21:49.302	00:00:28.344	1701	-1024	-768	-1	-1	-1	-1	4	-1024	-768	-1	-1	-1	-1	4		0	0						Untertest3.avi	0	880	547	72	111				0	Content		-72	-111	28344534	2927409107
28359	09:21:49.316	00:00:28.359	1702	-1024	-768	-1	-1	-1	-1	4	-1024	-768	-1	-1	-1	-1	4		0	0						Untertest3.avi	0	880	547	72	111				0	Content		-72	-111	28359281	2927423854
28376	09:21:49.333	00:00:28.375	1703	-1024	-768	-1	-1	-1	-1	4	-1024	-768	-1	-1	-1	-1	4		0	0						Untertest3.avi	0	880	547	72	111				0	Content		-72	-111	28375907	2927440480
28393	09:21:49.350	00:00:28.392	1704	-1024	-768	-1	-1	-1	-1	4	-1024	-768	-1	-1	-1	-1	4		0	0						Untertest3.avi	0	880	547	72	111				0	Content		-72	-111	28392531	2927457104
28409	09:21:49.366	00:00:28.409	1705	-1024	-768	-1	-1	-1	-1	4	-1024	-768	-1	-1	-1	-1	4		0	0						Untertest3.avi	0	880	547	72	111				0	Content		-72	-111	28409215	2927473788
28426	09:21:49.383	00:00:28.425	1706	-1024	-768	-1	-1	-1	-1	4	-1024	-768	-1	-1	-1	-1	4		0	0						Untertest3.avi	0	880	547	72	111				0	Content		-72	-111	28425883	2927490456
28443	09:21:49.400	00:00:28.442	1707	-1024	-768	-1	-1	-1	-1	4	-1024	-768	-1	-1	-1	-1	4		0	0						Untertest3.avi	0	880	547	72	111				0	Content		-72	-111	28442523	2927507096
28459	09:21:49.416	00:00:28.459	1708	-1024	-768	-1	-1	-1	-1	4	-1024	-768	-1	-1	-1	-1	4		0	0						Untertest3.avi	0	880	547	72	111				0	Content		-72	-111	28459145	2927523718
28476	09:21:49.433	00:00:28.476	1709	-1024	-768	-1	-1	-1	-1	4	-1024	-768	-1	-1	-1	-1	4		0	0						Untertest3.avi	0	880	547	72	111				0	Content		-72	-111	28476229	2927540802
28493	09:21:49.450	00:00:28.492	1710	-1024	-768	-1	-1	-1	-1	4	-1024	-768	-1	-1	-1	-1	4		0	0						Untertest3.avi	0	880	547	72	111				0	Content		-72	-111	28492896	2927557469
28510	09:21:49.467	00:00:28.509	1711	-1024	-768	-1	-1	-1	-1	4	-1024	-768	-1	-1	-1	-1	4		0	0						Untertest3.avi	0	880	547	72	111				0	Content		-72	-111	28509563	2927574136
28527	09:21:49.484	00:00:28.527	1712	-1024	-768	-1	-1	-1	-1	4	-1024	-768	-1	-1	-1	-1	4		0	0						Untertest3.avi	0	880	547	72	111				0	Content		-72	-111	28527019	2927591592
28544	09:21:49.501	00:00:28.544	1713	-1024	-768	-1	-1	-1	-1	4	-1024	-768	-1	-1	-1	-1	4		0	0						Untertest3.avi	0	880	547	72	111				0	Content		-72	-111	28544265	2927608838
28560	09:21:49.517	00:00:28.560	1714	-1024	-768	-1	-1	-1	-1	4	-1024	-768	-1	-1	-1	-1	4		0	0						Untertest3.avi	0	880	547	72	111				0	Content		-72	-111	28560347	2927624920
28577	09:21:49.534	00:00:28.577	1715	-1024	-768	-1	-1	-1	-1	4	-1024	-768	-1	-1	-1	-1	4		0	0						Untertest3.avi	0	880	547	72	111				0	Content		-72	-111	28577014	2927641587
28594	09:21:49.551	00:00:28.593	1716	-1024	-768	-1	-1	-1	-1	4	-1024	-768	-1	-1	-1	-1	4		0	0						Untertest3.avi	0	880	547	72	111				0	Content		-72	-111	28593681	2927658254
28610	09:21:49.567	00:00:28.609	1717	-1024	-768	-1	-1	-1	-1	4	-1024	-768	-1	-1	-1	-1	4		0	0						Untertest3.avi	0	880	547	72	111				0	Content		-72	-111	28609718	2927674291
28626	09:21:49.583	00:00:28.626	1718	-1024	-768	-1	-1	-1	-1	4	-1024	-768	-1	-1	-1	-1	4		0	0						Untertest3.avi	0	880	547	72	111				0	Content		-72	-111	28626385	2927690958
28642	09:21:49.599	00:00:28.642	1719	-1024	-768	-1	-1	-1	-1	4	-1024	-768	-1	-1	-1	-1	4		0	0						Untertest3.avi	0	880	547	72	111				0	Content		-72	-111	28642376	2927706949
28659	09:21:49.616	00:00:28.659	1720	-1024	-768	-1	-1	-1	-1	4	-1024	-768	-1	-1	-1	-1	4		0	0						Untertest3.avi	0	880	547	72	111				0	Content		-72	-111	28659177	2927723750
28676	09:21:49.633	00:00:28.675	1721	-1024	-768	-1	-1	-1	-1	4	-1024	-768	-1	-1	-1	-1	4		0	0						Untertest3.avi	0	880	547	72	111				0	Content		-72	-111	28675781	2927740354
28692	09:21:49.649	00:00:28.692	1722	-1024	-768	-1	-1	-1	-1	4	-1024	-768	-1	-1	-1	-1	4		0	0						Untertest3.avi	0	880	547	72	111				0	Content		-72	-111	28692448	2927757021
28709	09:21:49.666	00:00:28.708	1723	-1024	-768	-1	-1	-1	-1	4	-1024	-768	-1	-1	-1	-1	4		0	0						Untertest3.avi	0	880	547	72	111				0	Content		-72	-111	28708991	2927773564
28726	09:21:49.683	00:00:28.726	1724	-1024	-768	-1	-1	-1	-1	4	-1024	-768	-1	-1	-1	-1	4		0	0						Untertest3.avi	0	880	547	72	111				0	Content		-72	-111	28726237	2927790810
28743	09:21:49.700	00:00:28.743	1725	-1024	-768	-1	-1	-1	-1	4	-1024	-768	-1	-1	-1	-1	4		0	0						Untertest3.avi	0	880	547	72	111				0	Content		-72	-111	28743320	2927807893
28760	09:21:49.717	00:00:28.759	1726	-1024	-768	-1	-1	-1	-1	4	-1024	-768	-1	-1	-1	-1	4		0	0						Untertest3.avi	0	880	547	72	111				0	Content		-72	-111	28759988	2927824561
28777	09:21:49.734	00:00:28.776	1727	-1024	-768	-1	-1	-1	-1	4	-1024	-768	-1	-1	-1	-1	4		0	0						Untertest3.avi	0	880	547	72	111				0	Content		-72	-111	28776655	2927841228
28794	09:21:49.751	00:00:28.794	1728	-1024	-768	-1	-1	-1	-1	4	-1024	-768	-1	-1	-1	-1	4		0	0						Untertest3.avi	0	880	547	72	111				0	Content		-72	-111	28794231	2927858804
28809	09:21:49.766	00:00:28.808	1729	-1024	-768	-1	-1	-1	-1	4	-1024	-768	-1	-1	-1	-1	4		0	0						Untertest3.avi	0	880	547	72	111				0	Content		-72	-111	28808978	2927873551
28826	09:21:49.783	00:00:28.825	1730	-1024	-768	-1	-1	-1	-1	4	-1024	-768	-1	-1	-1	-1	4		0	0						Untertest3.avi	0	880	547	72	111				0	Content		-72	-111	28825601	2927890174
28842	09:21:49.799	00:00:28.842	1731	-1024	-768	-1	-1	-1	-1	4	-1024	-768	-1	-1	-1	-1	4		0	0						Untertest3.avi	0	880	547	72	111				0	Content		-72	-111	28842223	2927906796
28859	09:21:49.816	00:00:28.858	1732	-1024	-768	-1	-1	-1	-1	4	-1024	-768	-1	-1	-1	-1	4		0	0						Untertest3.avi	0	880	547	72	111				0	Content		-72	-111	28858908	2927923481
28876	09:21:49.833	00:00:28.875	1733	-1024	-768	-1	-1	-1	-1	4	-1024	-768	-1	-1	-1	-1	4		0	0						Untertest3.avi	0	880	547	72	111				0	Content		-72	-111	28875576	2927940149
28892	09:21:49.849	00:00:28.892	1734	-1024	-768	-1	-1	-1	-1	4	-1024	-768	-1	-1	-1	-1	4		0	0						Untertest3.avi	0	880	547	72	111				0	Content		-72	-111	28892219	2927956792
28909	09:21:49.866	00:00:28.908	1735	-1024	-768	-1	-1	-1	-1	4	-1024	-768	-1	-1	-1	-1	4		0	0						Untertest3.avi	0	880	547	72	111				0	Content		-72	-111	28908842	2927973415
28926	09:21:49.883	00:00:28.925	1736	-1024	-768	-1	-1	-1	-1	4	-1024	-768	-1	-1	-1	-1	4		0	0						Untertest3.avi	0	880	547	72	111				0	Content		-72	-111	28925888	2927990461
28943	09:21:49.900	00:00:28.942	1737	-1024	-768	-1	-1	-1	-1	4	-1024	-768	-1	-1	-1	-1	4		0	0						Untertest3.avi	0	880	547	72	111				0	Content		-72	-111	28942555	2928007128
28959	09:21:49.916	00:00:28.959	1738	-1024	-768	-1	-1	-1	-1	4	-1024	-768	-1	-1	-1	-1	4		0	0						Untertest3.avi	0	880	547	72	111				0	Content		-72	-111	28959222	2928023795
28977	09:21:49.934	00:00:28.976	1739	-1024	-768	-1	-1	-1	-1	4	-1024	-768	-1	-1	-1	-1	4		0	0						Untertest3.avi	0	880	547	72	111				0	Content		-72	-111	28976721	2928041294
28994	09:21:49.951	00:00:28.993	1740	-1024	-768	-1	-1	-1	-1	4	-1024	-768	-1	-1	-1	-1	4		0	0						Untertest3.avi	0	880	547	72	111				0	Content		-72	-111	28993960	2928058533
29009	09:21:49.966	00:00:29.008	1741	-1024	-768	-1	-1	-1	-1	4	-1024	-768	-1	-1	-1	-1	4		0	0						Untertest3.avi	0	880	547	72	111				0	Content		-72	-111	29008831	2928073404
29025	09:21:49.982	00:00:29.025	1742	-1024	-768	-1	-1	-1	-1	4	-1024	-768	-1	-1	-1	-1	4		0	0						Untertest3.avi	0	880	547	72	111				0	Content		-72	-111	29025453	2928090026
29042	09:21:49.999	00:00:29.042	1743	-1024	-768	-1	-1	-1	-1	4	-1024	-768	-1	-1	-1	-1	4		0	0						Untertest3.avi	0	880	547	72	111				0	Content		-72	-111	29042105	2928106678
29059	09:21:50.016	00:00:29.058	1744	-1024	-768	-1	-1	-1	-1	4	-1024	-768	-1	-1	-1	-1	4		0	0						Untertest3.avi	0	880	547	72	111				0	Content		-72	-111	29058772	2928123345
29075	09:21:50.032	00:00:29.075	1745	-1024	-768	-1	-1	-1	-1	4	-1024	-768	-1	-1	-1	-1	4		0	0						Untertest3.avi	0	880	547	72	111				0	Content		-72	-111	29075422	2928139995
29092	09:21:50.049	00:00:29.092	1746	-1024	-768	-1	-1	-1	-1	4	-1024	-768	-1	-1	-1	-1	4		0	0						Untertest3.avi	0	880	547	72	111				0	Content		-72	-111	29092089	2928156662
29109	09:21:50.066	00:00:29.108	1747	-1024	-768	-1	-1	-1	-1	4	-1024	-768	-1	-1	-1	-1	4		0	0						Untertest3.avi	0	880	547	72	111				0	Content		-72	-111	29108751	2928173324
29125	09:21:50.082	00:00:29.125	1748	-1024	-768	-1	-1	-1	-1	4	-1024	-768	-1	-1	-1	-1	4		0	0						Untertest3.avi	0	880	547	72	111				0	Content		-72	-111	29125418	2928189991
29142	09:21:50.099	00:00:29.142	1749	-1024	-768	-1	-1	-1	-1	4	-1024	-768	-1	-1	-1	-1	4		0	0						Untertest3.avi	0	880	547	72	111				0	Content		-72	-111	29142085	2928206658
29159	09:21:50.116	00:00:29.158	1750	-1024	-768	-1	-1	-1	-1	4	-1024	-768	-1	-1	-1	-1	4		0	0						Untertest3.avi	0	880	547	72	111				0	Content		-72	-111	29158688	2928223261
29176	09:21:50.133	00:00:29.175	1751	-1024	-768	-1	-1	-1	-1	4	-1024	-768	-1	-1	-1	-1	4		0	0						Untertest3.avi	0	880	547	72	111				0	Content		-72	-111	29175935	2928240508
29193	09:21:50.150	00:00:29.193	1752	-1024	-768	-1	-1	-1	-1	4	-1024	-768	-1	-1	-1	-1	4		0	0						Untertest3.avi	0	880	547	72	111				0	Content		-72	-111	29193018	2928257591
29210	09:21:50.167	00:00:29.209	1753	-1024	-768	-1	-1	-1	-1	4	-1024	-768	-1	-1	-1	-1	4		0	0						Untertest3.avi	0	880	547	72	111				0	Content		-72	-111	29209685	2928274258
29226	09:21:50.183	00:00:29.226	1754	-1024	-768	-1	-1	-1	-1	4	-1024	-768	-1	-1	-1	-1	4		0	0						Untertest3.avi	0	880	547	72	111				0	Content		-72	-111	29226353	2928290926
29244	09:21:50.201	00:00:29.243	1755	-1024	-768	-1	-1	-1	-1	4	-1024	-768	-1	-1	-1	-1	4		0	0						Untertest3.avi	0	880	547	72	111				0	Content		-72	-111	29243801	2928308374
29259	09:21:50.216	00:00:29.258	1756	-1024	-768	-1	-1	-1	-1	4	-1024	-768	-1	-1	-1	-1	4		0	0						Untertest3.avi	0	880	547	72	111				0	Content		-72	-111	29258674	2928323247
29275	09:21:50.232	00:00:29.275	1757	-1024	-768	-1	-1	-1	-1	4	-1024	-768	-1	-1	-1	-1	4		0	0						Untertest3.avi	0	880	547	72	111				0	Content		-72	-111	29275296	2928339869
29292	09:21:50.249	00:00:29.291	1758	-1024	-768	-1	-1	-1	-1	4	-1024	-768	-1	-1	-1	-1	4		0	0						Untertest3.avi	0	880	547	72	111				0	Content		-72	-111	29291918	2928356491
29309	09:21:50.266	00:00:29.308	1759	-1024	-768	-1	-1	-1	-1	4	-1024	-768	-1	-1	-1	-1	4		0	0						Untertest3.avi	0	880	547	72	111				0	Content		-72	-111	29308604	2928373177
29325	09:21:50.282	00:00:29.325	1760	-1024	-768	-1	-1	-1	-1	4	-1024	-768	-1	-1	-1	-1	4		0	0						Untertest3.avi	0	880	547	72	111				0	Content		-72	-111	29325271	2928389844
29342	09:21:50.299	00:00:29.341	1761	-1024	-768	-1	-1	-1	-1	4	-1024	-768	-1	-1	-1	-1	4		0	0						Untertest3.avi	0	880	547	72	111				0	Content		-72	-111	29341905	2928406478
29359	09:21:50.316	00:00:29.358	1762	-1024	-768	-1	-1	-1	-1	4	-1024	-768	-1	-1	-1	-1	4		0	0						Untertest3.avi	0	880	547	72	111				0	Content		-72	-111	29358572	2928423145
29375	09:21:50.332	00:00:29.375	1763	-1024	-768	-1	-1	-1	-1	4	-1024	-768	-1	-1	-1	-1	4		0	0						Untertest3.avi	0	880	547	72	111				0	Content		-72	-111	29375392	2928439965
29392	09:21:50.349	00:00:29.392	1764	-1024	-768	-1	-1	-1	-1	4	-1024	-768	-1	-1	-1	-1	4		0	0						Untertest3.avi	0	880	547	72	111				0	Content		-72	-111	29392059	2928456632
29409	09:21:50.366	00:00:29.408	1765	-1024	-768	-1	-1	-1	-1	4	-1024	-768	-1	-1	-1	-1	4		0	0						Untertest3.avi	0	880	547	72	111				0	Content		-72	-111	29408726	2928473299
29426	09:21:50.383	00:00:29.425	1766	-1024	-768	-1	-1	-1	-1	4	-1024	-768	-1	-1	-1	-1	4		0	0						Untertest3.avi	0	880	547	72	111				0	Content		-72	-111	29425877	2928490450
29443	09:21:50.400	00:00:29.442	1767	-1024	-768	-1	-1	-1	-1	4	-1024	-768	-1	-1	-1	-1	4		0	0						Untertest3.avi	0	880	547	72	111				0	Content		-72	-111	29442544	2928507117
29460	09:21:50.417	00:00:29.459	1768	-1024	-768	-1	-1	-1	-1	4	-1024	-768	-1	-1	-1	-1	4		0	0						Untertest3.avi	0	880	547	72	111				0	Content		-72	-111	29459580	2928524153
29476	09:21:50.433	00:00:29.476	1769	-1024	-768	-1	-1	-1	-1	4	-1024	-768	-1	-1	-1	-1	4		0	0						Untertest3.avi	0	880	547	72	111				0	Content		-72	-111	29476247	2928540820
29493	09:21:50.450	00:00:29.492	1770	-1024	-768	-1	-1	-1	-1	4	-1024	-768	-1	-1	-1	-1	4		0	0						Untertest3.avi	0	880	547	72	111				0	Content		-72	-111	29492914	2928557487
29509	09:21:50.466	00:00:29.509	1771	-1024	-768	-1	-1	-1	-1	4	-1024	-768	-1	-1	-1	-1	4		0	0						Untertest3.avi	0	880	547	72	111				0	Content		-72	-111	29509201	2928573774
29526	09:21:50.483	00:00:29.525	1772	-1024	-768	-1	-1	-1	-1	4	-1024	-768	-1	-1	-1	-1	4		0	0						Untertest3.avi	0	880	547	72	111				0	Content		-72	-111	29525868	2928590441
29543	09:21:50.500	00:00:29.542	1773	-1024	-768	-1	-1	-1	-1	4	-1024	-768	-1	-1	-1	-1	4		0	0						Untertest3.avi	0	880	547	72	111				0	Content		-72	-111	29542535	2928607108
29558	09:21:50.515	00:00:29.558	1774	-1024	-768	-1	-1	-1	-1	4	-1024	-768	-1	-1	-1	-1	4		0	0						Untertest3.avi	0	880	547	72	111				0	Content		-72	-111	29558395	2928622968
29575	09:21:50.532	00:00:29.575	1775	-1024	-768	-1	-1	-1	-1	4	-1024	-768	-1	-1	-1	-1	4		0	0						Untertest3.avi	0	880	547	72	111				0	Content		-72	-111	29575018	2928639591
29592	09:21:50.549	00:00:29.591	1776	-1024	-768	-1	-1	-1	-1	4	-1024	-768	-1	-1	-1	-1	4		0	0						Untertest3.avi	0	880	547	72	111				0	Content		-72	-111	29591765	2928656338
29608	09:21:50.565	00:00:29.608	1777	-1024	-768	-1	-1	-1	-1	4	-1024	-768	-1	-1	-1	-1	4		0	0						Untertest3.avi	0	880	547	72	111				0	Content		-72	-111	29608442	2928673015
29625	09:21:50.582	00:00:29.625	1778	-1024	-768	-1	-1	-1	-1	4	-1024	-768	-1	-1	-1	-1	4		0	0						Untertest3.avi	0	880	547	72	111				0	Content		-72	-111	29625039	2928689612
29642	09:21:50.599	00:00:29.641	1779	-1024	-768	-1	-1	-1	-1	4	-1024	-768	-1	-1	-1	-1	4		0	0						Untertest3.avi	0	880	547	72	111				0	Content		-72	-111	29641706	2928706279
29659	09:21:50.616	00:00:29.658	1780	-1024	-768	-1	-1	-1	-1	4	-1024	-768	-1	-1	-1	-1	4		0	0						Untertest3.avi	0	880	547	72	111				0	Content		-72	-111	29658613	2928723186
29675	09:21:50.632	00:00:29.675	1781	-1024	-768	-1	-1	-1	-1	4	-1024	-768	-1	-1	-1	-1	4		0	0						Untertest3.avi	0	880	547	72	111				0	Content		-72	-111	29675280	2928739853
29692	09:21:50.649	00:00:29.692	1782	-1024	-768	-1	-1	-1	-1	4	-1024	-768	-1	-1	-1	-1	4		0	0						Untertest3.avi	0	880	547	72	111				0	Content		-72	-111	29692279	2928756852
29709	09:21:50.666	00:00:29.708	1783	-1024	-768	-1	-1	-1	-1	4	-1024	-768	-1	-1	-1	-1	4		0	0						Untertest3.avi	0	880	547	72	111				0	Content		-72	-111	29708946	2928773519
29726	09:21:50.683	00:00:29.725	1784	-1024	-768	-1	-1	-1	-1	4	-1024	-768	-1	-1	-1	-1	4		0	0						Untertest3.avi	0	880	547	72	111				0	Content		-72	-111	29725613	2928790186
29743	09:21:50.700	00:00:29.742	1785	-1024	-768	-1	-1	-1	-1	4	-1024	-768	-1	-1	-1	-1	4		0	0						Untertest3.avi	0	880	547	72	111				0	Content		-72	-111	29742877	2928807450
29760	09:21:50.717	00:00:29.759	1786	-1024	-768	-1	-1	-1	-1	4	-1024	-768	-1	-1	-1	-1	4		0	0						Untertest3.avi	0	880	547	72	111				0	Content		-72	-111	29759544	2928824117
29777	09:21:50.734	00:00:29.776	1787	-1024	-768	-1	-1	-1	-1	4	-1024	-768	-1	-1	-1	-1	4		0	0						Untertest3.avi	0	880	547	72	111				0	Content		-72	-111	29776876	2928841449
29792	09:21:50.749	00:00:29.791	1788	-1024	-768	-1	-1	-1	-1	4	-1024	-768	-1	-1	-1	-1	4		0	0						Untertest3.avi	0	880	547	72	111				0	Content		-72	-111	29791626	2928856199
29808	09:21:50.765	00:00:29.808	1789	-1024	-768	-1	-1	-1	-1	4	-1024	-768	-1	-1	-1	-1	4		0	0						Untertest3.avi	0	880	547	72	111				0	Content		-72	-111	29808250	2928872823
29825	09:21:50.782	00:00:29.824	1790	-1024	-768	-1	-1	-1	-1	4	-1024	-768	-1	-1	-1	-1	4		0	0						Untertest3.avi	0	880	547	72	111				0	Content		-72	-111	29824873	2928889446
29842	09:21:50.799	00:00:29.841	1791	-1024	-768	-1	-1	-1	-1	4	-1024	-768	-1	-1	-1	-1	4		0	0						Untertest3.avi	0	880	547	72	111				0	Content		-72	-111	29841559	2928906132
29858	09:21:50.815	00:00:29.858	1792	-1024	-768	-1	-1	-1	-1	4	-1024	-768	-1	-1	-1	-1	4		0	0						Untertest3.avi	0	880	547	72	111				0	Content		-72	-111	29858226	2928922799
29875	09:21:50.832	00:00:29.874	1793	-1024	-768	-1	-1	-1	-1	4	-1024	-768	-1	-1	-1	-1	4		0	0						Untertest3.avi	0	880	547	72	111				0	Content		-72	-111	29874863	2928939436
29892	09:21:50.849	00:00:29.891	1794	-1024	-768	-1	-1	-1	-1	4	-1024	-768	-1	-1	-1	-1	4		0	0						Untertest3.avi	0	880	547	72	111				0	Content		-72	-111	29891530	2928956103
29908	09:21:50.865	00:00:29.908	1795	-1024	-768	-1	-1	-1	-1	4	-1024	-768	-1	-1	-1	-1	4		0	0						Untertest3.avi	0	880	547	72	111				0	Content		-72	-111	29908391	2928972964
29925	09:21:50.882	00:00:29.925	1796	-1024	-768	-1	-1	-1	-1	4	-1024	-768	-1	-1	-1	-1	4		0	0						Untertest3.avi	0	880	547	72	111				0	Content		-72	-111	29925059	2928989632
29942	09:21:50.899	00:00:29.941	1797	-1024	-768	-1	-1	-1	-1	4	-1024	-768	-1	-1	-1	-1	4		0	0						Untertest3.avi	0	880	547	72	111				0	Content		-72	-111	29941726	2929006299
29959	09:21:50.916	00:00:29.958	1798	-1024	-768	-1	-1	-1	-1	4	-1024	-768	-1	-1	-1	-1	4		0	0						Untertest3.avi	0	880	547	72	111				0	Content		-72	-111	29958855	2929023428
29976	09:21:50.933	00:00:29.975	1799	-1024	-768	-1	-1	-1	-1	4	-1024	-768	-1	-1	-1	-1	4		0	0						Untertest3.avi	0	880	547	72	111				0	Content		-72	-111	29975522	2929040095
29993	09:21:50.950	00:00:29.992	1800	-1024	-768	-1	-1	-1	-1	4	-1024	-768	-1	-1	-1	-1	4		0	0						Untertest3.avi	0	880	547	72	111				0	Content		-72	-111	29992745	2929057318
30010	09:21:50.967	00:00:30.009	1801	-1024	-768	-1	-1	-1	-1	4	-1024	-768	-1	-1	-1	-1	4		0	0						Untertest3.avi	0	880	547	72	111				0	Content		-72	-111	30009977	2929074550
30026	09:21:50.983	00:00:30.026	1802	-1024	-768	-1	-1	-1	-1	4	-1024	-768	-1	-1	-1	-1	4		0	0						Untertest3.avi	0	880	547	72	111				0	Content		-72	-111	30026018	2929090591
30043	09:21:51.000	00:00:30.042	1803	-1024	-768	-1	-1	-1	-1	4	-1024	-768	-1	-1	-1	-1	4		0	0						Untertest3.avi	0	880	547	72	111				0	Content		-72	-111	30042685	2929107258
30059	09:21:51.016	00:00:30.059	1804	-1024	-768	-1	-1	-1	-1	4	-1024	-768	-1	-1	-1	-1	4		0	0						Untertest3.avi	0	880	547	72	111				0	Content		-72	-111	30059352	2929123925
30075	09:21:51.032	00:00:30.075	1805	-1024	-768	-1	-1	-1	-1	4	-1024	-768	-1	-1	-1	-1	4		0	0						Untertest3.avi	0	880	547	72	111				0	Content		-72	-111	30075348	2929139921
30092	09:21:51.049	00:00:30.092	1806	-1024	-768	-1	-1	-1	-1	4	-1024	-768	-1	-1	-1	-1	4		0	0						Untertest3.avi	0	880	547	72	111				0	Content		-72	-111	30092015	2929156588
30108	09:21:51.065	00:00:30.108	1807	-1024	-768	-1	-1	-1	-1	4	-1024	-768	-1	-1	-1	-1	4		0	0						Untertest3.avi	0	880	547	72	111				0	Content		-72	-111	30108087	2929172660
30125	09:21:51.082	00:00:30.124	1808	-1024	-768	-1	-1	-1	-1	4	-1024	-768	-1	-1	-1	-1	4		0	0						Untertest3.avi	0	880	547	72	111				0	Content		-72	-111	30124767	2929189340
30141	09:21:51.098	00:00:30.141	1809	-1024	-768	-1	-1	-1	-1	4	-1024	-768	-1	-1	-1	-1	4		0	0						Untertest3.avi	0	880	547	72	111				0	Content		-72	-111	30141363	2929205936
30158	09:21:51.115	00:00:30.158	1810	-1024	-768	-1	-1	-1	-1	4	-1024	-768	-1	-1	-1	-1	4		0	0						Untertest3.avi	0	880	547	72	111				0	Content		-72	-111	30158031	2929222604
30175	09:21:51.132	00:00:30.174	1811	-1024	-768	-1	-1	-1	-1	4	-1024	-768	-1	-1	-1	-1	4		0	0						Untertest3.avi	0	880	547	72	111				0	Content		-72	-111	30174931	2929239504
30192	09:21:51.149	00:00:30.191	1812	-1024	-768	-1	-1	-1	-1	4	-1024	-768	-1	-1	-1	-1	4		0	0						Untertest3.avi	0	880	547	72	111				0	Content		-72	-111	30191598	2929256171
30209	09:21:51.166	00:00:30.208	1813	-1024	-768	-1	-1	-1	-1	4	-1024	-768	-1	-1	-1	-1	4		0	0						Untertest3.avi	0	880	547	72	111				0	Content		-72	-111	30208714	2929273287
30225	09:21:51.182	00:00:30.225	1814	-1024	-768	-1	-1	-1	-1	4	-1024	-768	-1	-1	-1	-1	4		0	0						Untertest3.avi	0	880	547	72	111				0	Content		-72	-111	30225381	2929289954
30243	09:21:51.200	00:00:30.242	1815	-1024	-768	-1	-1	-1	-1	4	-1024	-768	-1	-1	-1	-1	4		0	0						Untertest3.avi	0	880	547	72	111				0	Content		-72	-111	30242605	2929307178
30259	09:21:51.216	00:00:30.259	1816	-1024	-768	-1	-1	-1	-1	4	-1024	-768	-1	-1	-1	-1	4		0	0						Untertest3.avi	0	880	547	72	111				0	Content		-72	-111	30259273	2929323846
30276	09:21:51.233	00:00:30.276	1817	-1024	-768	-1	-1	-1	-1	4	-1024	-768	-1	-1	-1	-1	4		0	0						Untertest3.avi	0	880	547	72	111				0	Content		-72	-111	30276453	2929341026
30291	09:21:51.248	00:00:30.291	1818	-1024	-768	-1	-1	-1	-1	4	-1024	-768	-1	-1	-1	-1	4		0	0						Untertest3.avi	0	880	547	72	111				0	Content		-72	-111	30291322	2929355895
30308	09:21:51.265	00:00:30.307	1819	-1024	-768	-1	-1	-1	-1	4	-1024	-768	-1	-1	-1	-1	4		0	0						Untertest3.avi	0	880	547	72	111				0	Content		-72	-111	30307947	2929372520
30325	09:21:51.282	00:00:30.324	1820	-1024	-768	-1	-1	-1	-1	4	-1024	-768	-1	-1	-1	-1	4		0	0						Untertest3.avi	0	880	547	72	111				0	Content		-72	-111	30324568	2929389141
30341	09:21:51.298	00:00:30.341	1821	-1024	-768	-1	-1	-1	-1	4	-1024	-768	-1	-1	-1	-1	4		0	0						Untertest3.avi	0	880	547	72	111				0	Content		-72	-111	30341252	2929405825
30358	09:21:51.315	00:00:30.357	1822	-1024	-768	-1	-1	-1	-1	4	-1024	-768	-1	-1	-1	-1	4		0	0						Untertest3.avi	0	880	547	72	111				0	Content		-72	-111	30357822	2929422395
30375	09:21:51.332	00:00:30.374	1823	-1024	-768	-1	-1	-1	-1	4	-1024	-768	-1	-1	-1	-1	4		0	0						Untertest3.avi	0	880	547	72	111				0	Content		-72	-111	30374755	2929439328
30391	09:21:51.348	00:00:30.391	1824	-1024	-768	-1	-1	-1	-1	4	-1024	-768	-1	-1	-1	-1	4		0	0						Untertest3.avi	0	880	547	72	111				0	Content		-72	-111	30391423	2929455996
30409	09:21:51.366	00:00:30.408	1825	-1024	-768	-1	-1	-1	-1	4	-1024	-768	-1	-1	-1	-1	4		0	0						Untertest3.avi	0	880	547	72	111				0	Content		-72	-111	30408554	2929473127
30425	09:21:51.382	00:00:30.425	1826	-1024	-768	-1	-1	-1	-1	4	-1024	-768	-1	-1	-1	-1	4		0	0						Untertest3.avi	0	880	547	72	111				0	Content		-72	-111	30425221	2929489794
30442	09:21:51.399	00:00:30.442	1827	-1024	-768	-1	-1	-1	-1	4	-1024	-768	-1	-1	-1	-1	4		0	0						Untertest3.avi	0	880	547	72	111				0	Content		-72	-111	30442430	2929507003
30460	09:21:51.417	00:00:30.459	1828	-1024	-768	-1	-1	-1	-1	4	-1024	-768	-1	-1	-1	-1	4		0	0						Untertest3.avi	0	880	547	72	111				0	Content		-72	-111	30459677	2929524250
30474	09:21:51.431	00:00:30.474	1829	-1024	-768	-1	-1	-1	-1	4	-1024	-768	-1	-1	-1	-1	4		0	0						Untertest3.avi	0	880	547	72	111				0	Content		-72	-111	30474424	2929538997
30491	09:21:51.448	00:00:30.491	1830	-1024	-768	-1	-1	-1	-1	4	-1024	-768	-1	-1	-1	-1	4		0	0						Untertest3.avi	0	880	547	72	111				0	Content		-72	-111	30491047	2929555620
30508	09:21:51.465	00:00:30.507	1831	-1024	-768	-1	-1	-1	-1	4	-1024	-768	-1	-1	-1	-1	4		0	0						Untertest3.avi	0	880	547	72	111				0	Content		-72	-111	30507796	2929572369
30524	09:21:51.481	00:00:30.524	1832	-1024	-768	-1	-1	-1	-1	4	-1024	-768	-1	-1	-1	-1	4		0	0						Untertest3.avi	0	880	547	72	111				0	Content		-72	-111	30524476	2929589049
30541	09:21:51.498	00:00:30.541	1833	-1024	-768	-1	-1	-1	-1	4	-1024	-768	-1	-1	-1	-1	4		0	0						Untertest3.avi	0	880	547	72	111				0	Content		-72	-111	30541071	2929605644
30558	09:21:51.515	00:00:30.557	1834	-1024	-768	-1	-1	-1	-1	4	-1024	-768	-1	-1	-1	-1	4		0	0						Untertest3.avi	0	880	547	72	111				0	Content		-72	-111	30557738	2929622311
30575	09:21:51.532	00:00:30.574	1835	-1024	-768	-1	-1	-1	-1	4	-1024	-768	-1	-1	-1	-1	4		0	0						Untertest3.avi	0	880	547	72	111				0	Content		-72	-111	30574639	2929639212
30591	09:21:51.548	00:00:30.591	1836	-1024	-768	-1	-1	-1	-1	4	-1024	-768	-1	-1	-1	-1	4		0	0						Untertest3.avi	0	880	547	72	111				0	Content		-72	-111	30591306	2929655879
30608	09:21:51.565	00:00:30.608	1837	-1024	-768	-1	-1	-1	-1	4	-1024	-768	-1	-1	-1	-1	4		0	0						Untertest3.avi	0	880	547	72	111				0	Content		-72	-111	30608288	2929672861
30626	09:21:51.583	00:00:30.625	1838	-1024	-768	-1	-1	-1	-1	4	-1024	-768	-1	-1	-1	-1	4		0	0						Untertest3.avi	0	880	547	72	111				0	Content		-72	-111	30625535	2929690108
30643	09:21:51.600	00:00:30.642	1839	-1024	-768	-1	-1	-1	-1	4	-1024	-768	-1	-1	-1	-1	4		0	0						Untertest3.avi	0	880	547	72	111				0	Content		-72	-111	30642909	2929707482
30658	09:21:51.615	00:00:30.657	1840	-1024	-768	-1	-1	-1	-1	4	-1024	-768	-1	-1	-1	-1	4		0	0						Untertest3.avi	0	880	547	72	111				0	Content		-72	-111	30657656	2929722229
30674	09:21:51.631	00:00:30.674	1841	-1024	-768	-1	-1	-1	-1	4	-1024	-768	-1	-1	-1	-1	4		0	0						Untertest3.avi	0	880	547	72	111				0	Content		-72	-111	30674341	2929738914
30691	09:21:51.648	00:00:30.691	1842	-1024	-768	-1	-1	-1	-1	4	-1024	-768	-1	-1	-1	-1	4		0	0						Untertest3.avi	0	880	547	72	111				0	Content		-72	-111	30691008	2929755581
30708	09:21:51.665	00:00:30.707	1843	-1024	-768	-1	-1	-1	-1	4	-1024	-768	-1	-1	-1	-1	4		0	0						Untertest3.avi	0	880	547	72	111				0	Content		-72	-111	30707663	2929772236
30724	09:21:51.681	00:00:30.724	1844	-1024	-768	-1	-1	-1	-1	4	-1024	-768	-1	-1	-1	-1	4		0	0						Untertest3.avi	0	880	547	72	111				0	Content		-72	-111	30724330	2929788903
30741	09:21:51.698	00:00:30.740	1845	-176,9527	592,3954	0,5745734	0,4517846	411,7043	3,199375	1	-221,1993	594,3439	0,5745912	0,45178	411,7043	3,197968	3	26	-177	592						Untertest3.avi	0	880	547	72	111	-250	481	150	0	Content		-249	481	30740953	2929805526
30758	09:21:51.715	00:00:30.757	1846	-1024	-768	-1	-1	-1	-1	4	-1024	-768	-1	-1	-1	-1	4	26	0	0						Untertest3.avi	0	880	547	72	111	-250	481	150	0	Content		-72	-111	30757523	2929822096
30774	09:21:51.731	00:00:30.774	1847	-1024	-768	-1	-1	-1	-1	4	-1024	-768	-1	-1	-1	-1	4	26	0	0						Untertest3.avi	0	880	547	72	111	-250	481	150	0	Content		-72	-111	30774289	2929838862
30791	09:21:51.748	00:00:30.790	1848	-191,1276	577,2925	0,5861535	0,4602081	404,485	3,130213	1	-235,5609	578,4011	0,5861719	0,4602033	404,485	3,129304	3	26	-191	577						Untertest3.avi	0	880	547	72	111	-250	481	150	0	Content		-263	466	30790896	2929855469
30808	09:21:51.765	00:00:30.807	1849	-1024	-768	-1	-1	-1	-1	4	-1024	-768	-1	-1	-1	-1	4	26	0	0						Untertest3.avi	0	880	547	72	111	-250	481	150	0	Content		-72	-111	30807519	2929872092
30824	09:21:51.781	00:00:30.824	1850	-182,9546	597,3854	0,5920497	0,4684471	404,485	3,198154	0	-174,0338	603,9468	0,4845252	0,4069439	404,485	3,492853	0	26	-178	601						Untertest3.avi	0	880	547	72	111	-250	481	150	0	Content		-250	490	30824141	2929888714
30841	09:21:51.798	00:00:30.840	1851	-154,4012	617,4697	0,5984772	0,4730667	388,6335	3,044263	0	-1024	-768	-1	-1	-1	-1	4	26	-154	617						Untertest3.avi	0	880	547	72	111	-250	481	150	0	Content		-226	506	30840890	2929905463
30858	09:21:51.815	00:00:30.857	1852	-1024	-768	-1	-1	-1	-1	4	-1024	-768	-1	-1	-1	-1	4	26	0	0						Untertest3.avi	0	880	547	72	111	-250	481	150	0	Content		-72	-111	30857522	2929922095
30874	09:21:51.831	00:00:30.874	1853	-151,2448	615,0386	0,6020682	0,4826426	389,9414	3,110609	0	-265,589	527,144	0,480188	0,4213007	437,8056	3,702066	0	26	-208	571						Untertest3.avi	0	880	547	72	111	-250	481	150	0	Content		-280	460	30874140	2929938713
30891	09:21:51.848	00:00:30.890	1854	-1024	-768	-1	-1	-1	-1	4	-1024	-768	-1	-1	-1	-1	4	27	0	0						Untertest3.avi	0	880	547	72	111	-174	487	133	0	Content		-72	-111	30890762	2929955335
30908	09:21:51.865	00:00:30.907	1855	306,9089	724,9622	0,5351151	0,4611877	396,6214	2,5446	1	252,0286	698,2001	0,4805557	0,430292	444,4518	2,940546	3	27	307	725						Untertest3.avi	0	880	547	72	111	-174	487	133	0	Content		235	614	30907512	2929972085
30924	09:21:51.881	00:00:30.924	1856	-1024	-768	-1	-1	-1	-1	4	-1024	-768	-1	-1	-1	-1	4	27	0	0						Untertest3.avi	0	880	547	72	111	-174	487	133	0	Content		-72	-111	30924133	2929988706
30941	09:21:51.898	00:00:30.940	1857	-1024	-768	-1	-1	-1	-1	4	-1024	-768	-1	-1	-1	-1	4	27	0	0						Untertest3.avi	0	880	547	72	111	-174	487	133	0	Content		-72	-111	30940757	2930005330
30957	09:21:51.914	00:00:30.957	1858	-1024	-768	-1	-1	-1	-1	4	-1024	-768	-1	-1	-1	-1	4	27	0	0						Untertest3.avi	0	880	547	72	111	-174	487	133	0	Content		-72	-111	30957381	2930021954
30974	09:21:51.931	00:00:30.974	1859	-71,58285	598,0526	0,4643595	0,447342	396,6214	3,503232	1	-206,713	538,8608	0,4787704	0,4472181	444,4518	3,893572	3	27	-72	598						Untertest3.avi	0	880	547	72	111	-174	487	133	0	Content		-144	487	30974132	2930038705
30991	09:21:51.948	00:00:30.990	1860	-1024	-768	-1	-1	-1	-1	4	-250,276	546,6723	0,4775569	0,4521779	435,2777	3,733065	0	27	-250	547						Untertest3.avi	0	880	547	72	111	-174	487	133	0	Content		-322	436	30990756	2930055329
31007	09:21:51.964	00:00:31.007	1861	-116,4817	595,1557	0,461483	0,455012	396,6215	3,510881	1	-247,1582	546,4701	0,4732424	0,4549112	435,2776	3,83119	3	27	-116	595						Untertest3.avi	0	880	547	72	111	-174	487	133	0	Content		-188	484	31007394	2930071967
31024	09:21:51.981	00:00:31.024	1862	-101,9786	606,1481	0,4600171	0,4589255	396,6215	3,537869	1	-228,5533	560,4287	0,4717418	0,4588254	435,2776	3,858719	3	28	-102	606						Untertest3.avi	0	880	547	72	111	-294	449	750	0	Content		-174	495	31024016	2930088589
31041	09:21:51.998	00:00:31.040	1863	-1024	-768	-1	-1	-1	-1	4	-243,2949	539,3875	0,471781	0,4637463	437,6197	3,752536	0	28	-243	539						Untertest3.avi	0	880	547	72	111	-294	449	750	0	Content		-315	428	31040753	2930105326
31057	09:21:52.014	00:00:31.057	1864	-144,5821	573,3077	0,4615386	0,4666353	411,4461	3,590642	1	-251,2262	542,0366	0,4692216	0,4665078	437,6197	3,805192	3	28	-145	573						Untertest3.avi	0	880	547	72	111	-294	449	750	0	Content		-217	462	31057377	2930121950
31074	09:21:52.031	00:00:31.073	1865	-1024	-768	-1	-1	-1	-1	4	-220,1455	570,3149	0,4695343	0,4705632	434,708	3,767712	0	28	-220	570						Untertest3.avi	0	880	547	72	111	-294	449	750	0	Content		-292	459	31073998	2930138571
31091	09:21:52.048	00:00:31.090	1866	-107,0015	584,3009	0,4579515	0,4724115	407,2498	3,53555	1	-207,7247	553,7682	0,4660691	0,4722763	434,708	3,756264	3	28	-107	584						Untertest3.avi	0	880	547	72	111	-294	449	750	0	Content		-179	473	31090748	2930155321
31107	09:21:52.064	00:00:31.107	1867	-196,7025	605,497	0,5815744	0,5385407	410,6914	3,302704	0	-1024	-768	-1	-1	-1	-1	4	28	-197	605						Untertest3.avi	0	880	547	72	111	-294	449	750	0	Content		-269	494	31107369	2930171942
31124	09:21:52.081	00:00:31.123	1868	-157,3013	559,5853	0,4572347	0,4751931	411,4129	3,536947	1	-260,3965	529,3287	0,4640498	0,4750793	434,708	3,727126	3	28	-157	560						Untertest3.avi	0	880	547	72	111	-294	449	750	0	Content		-229	449	31123992	2930188565
31141	09:21:52.098	00:00:31.140	1869	-1024	-768	-1	-1	-1	-1	4	-241,4379	532,9615	0,4655608	0,475946	434,8752	3,667061	0	28	-241	533						Untertest3.avi	0	880	547	72	111	-294	449	750	0	Content		-313	422	31140614	2930205187
31157	09:21:52.114	00:00:31.157	1870	-200,5859	556,9312	0,458562	0,4757354	422,6755	3,694044	1	-317,382	537,0674	0,4618531	0,4756765	434,8752	3,813468	3	28	-201	557						Untertest3.avi	0	880	547	72	111	-294	449	750	0	Content		-273	446	31157359	2930221932
31174	09:21:52.131	00:00:31.174	1871	-1024	-768	-1	-1	-1	-1	4	-1024	-768	-1	-1	-1	-1	4	28	0	0						Untertest3.avi	0	880	547	72	111	-294	449	750	0	Content		-72	-111	31174015	2930238588
31191	09:21:52.148	00:00:31.190	1872	-1024	-768	-1	-1	-1	-1	4	-1024	-768	-1	-1	-1	-1	4	28	0	0						Untertest3.avi	0	880	547	72	111	-294	449	750	0	Content		-72	-111	31190682	2930255255
31207	09:21:52.164	00:00:31.207	1873	-199,7033	615,7283	0,5764284	0,5485608	415,4117	3,315403	0	-300,6989	530,8628	0,4642392	0,4788594	440,2618	3,788183	0	28	-250	573						Untertest3.avi	0	880	547	72	111	-294	449	750	0	Content		-322	462	31207308	2930271881
31224	09:21:52.181	00:00:31.223	1874	-206,6242	571,6885	0,5769231	0,552493	415,3016	3,271086	0	-253,0105	555,3649	0,4652381	0,4811153	440,2618	3,696605	0	28	-230	564						Untertest3.avi	0	880	547	72	111	-294	449	750	0	Content		-302	453	31223932	2930288505
31241	09:21:52.198	00:00:31.240	1875	-1024	-768	-1	-1	-1	-1	4	-1024	-768	-1	-1	-1	-1	4	28	0	0						Untertest3.avi	0	880	547	72	111	-294	449	750	0	Content		-72	-111	31240613	2930305186
31257	09:21:52.214	00:00:31.257	1876	-1024	-768	-1	-1	-1	-1	4	-1024	-768	-1	-1	-1	-1	4	28	0	0						Untertest3.avi	0	880	547	72	111	-294	449	750	0	Content		-72	-111	31257280	2930321853
31274	09:21:52.231	00:00:31.273	1877	-1024	-768	-1	-1	-1	-1	4	-1024	-768	-1	-1	-1	-1	4	28	0	0						Untertest3.avi	0	880	547	72	111	-294	449	750	0	Content		-72	-111	31273912	2930338485
31291	09:21:52.248	00:00:31.290	1878	-1024	-768	-1	-1	-1	-1	4	-1024	-768	-1	-1	-1	-1	4	28	0	0						Untertest3.avi	0	880	547	72	111	-294	449	750	0	Content		-72	-111	31290579	2930355152
31308	09:21:52.265	00:00:31.307	1879	-223,687	588,9875	0,5776209	0,5702425	421,1686	3,314908	0	-307,7812	542,2006	0,469246	0,4927569	439,6546	3,810121	0	28	-266	566						Untertest3.avi	0	880	547	72	111	-294	449	750	0	Content		-338	455	31307536	2930372109
31324	09:21:52.281	00:00:31.324	1880	-218,0439	586,1348	0,5785133	0,5721011	418,5128	3,273501	0	-300,0377	530,9868	0,4697921	0,494021	439,4572	3,852732	0	28	-259	559						Untertest3.avi	0	880	547	72	111	-294	449	750	0	Content		-331	448	31324275	2930388848
31341	09:21:52.298	00:00:31.340	1881	-210,5209	591,6671	0,5788614	0,5731059	417,3281	3,334524	0	-278,5531	542,1096	0,4701403	0,4947501	439,5618	3,82646	0	28	-245	567						Untertest3.avi	0	880	547	72	111	-294	449	750	0	Content		-317	456	31340899	2930405472
31358	09:21:52.315	00:00:31.357	1882	-184,1911	596,4286	0,5780178	0,5737482	420,0496	3,3768	0	-261,5926	550,8882	0,4709094	0,4953824	437,504	3,709816	0	28	-223	574						Untertest3.avi	0	880	547	72	111	-294	449	750	0	Content		-295	463	31357533	2930422106
31374	09:21:52.331	00:00:31.374	1883	-1024	-768	-1	-1	-1	-1	4	-1024	-768	-1	-1	-1	-1	4	28	0	0						Untertest3.avi	0	880	547	72	111	-294	449	750	0	Content		-72	-111	31374208	2930438781
31391	09:21:52.348	00:00:31.390	1884	-1024	-768	-1	-1	-1	-1	4	-1024	-768	-1	-1	-1	-1	4	28	0	0						Untertest3.avi	0	880	547	72	111	-294	449	750	0	Content		-72	-111	31390875	2930455448
31408	09:21:52.365	00:00:31.407	1885	-200,6171	591,5758	0,5785893	0,5723842	408,5313	3,304889	0	-258,185	532,9821	0,470462	0,4943126	432,5756	3,6917	0	28	-229	562						Untertest3.avi	0	880	547	72	111	-294	449	750	0	Content		-301	451	31407529	2930472102
31424	09:21:52.381	00:00:31.424	1886	-178,4699	586,1888	0,5778597	0,5708562	407,0738	3,264567	0	-307,2861	492,973	0,4673599	0,4932117	439,093	3,786963	0	28	-243	540						Untertest3.avi	0	880	547	72	111	-294	449	750	0	Content		-315	429	31424142	2930488715
31441	09:21:52.398	00:00:31.440	1887	-184,3484	591,2778	0,575651	0,5688961	410,1377	3,313573	0	-336,123	487,9418	0,4658652	0,4917246	439,2345	3,79641	0	28	-260	540						Untertest3.avi	0	880	547	72	111	-294	449	750	0	Content		-332	429	31440892	2930505465
31458	09:21:52.415	00:00:31.457	1888	-199,3359	598,1494	0,5735881	0,5675758	412,1064	3,237926	0	-329,1091	496,3245	0,4642594	0,4909745	438,9674	3,80575	0	28	-264	547						Untertest3.avi	0	880	547	72	111	-294	449	750	0	Content		-336	436	31457530	2930522103
31474	09:21:52.431	00:00:31.474	1889	-209,9672	584,8353	0,5730723	0,5673605	408,4241	3,226888	0	-344,1422	486,3551	0,4625344	0,4911786	438,6154	3,746343	0	28	-277	536						Untertest3.avi	0	880	547	72	111	-294	449	750	0	Content		-349	425	31474140	2930538713
31491	09:21:52.448	00:00:31.490	1890	-200,32	565,8694	0,570374	0,5668174	413,0433	3,278605	0	-241,0611	518,1948	0,4622845	0,4917481	434,4954	3,647241	0	28	-221	542						Untertest3.avi	0	880	547	72	111	-294	449	750	0	Content		-293	431	31490764	2930555337
31508	09:21:52.465	00:00:31.507	1891	-1024	-768	-1	-1	-1	-1	4	-1024	-768	-1	-1	-1	-1	4	28	0	0						Untertest3.avi	0	880	547	72	111	-294	449	750	0	Content		-72	-111	31507525	2930572098
31524	09:21:52.481	00:00:31.524	1892	-1024	-768	-1	-1	-1	-1	4	-1024	-768	-1	-1	-1	-1	4	28	0	0						Untertest3.avi	0	880	547	72	111	-294	449	750	0	Content		-72	-111	31524141	2930588714
31541	09:21:52.498	00:00:31.540	1893	-1024	-768	-1	-1	-1	-1	4	-1024	-768	-1	-1	-1	-1	4	28	0	0						Untertest3.avi	0	880	547	72	111	-294	449	750	0	Content		-72	-111	31540809	2930605382
31557	09:21:52.514	00:00:31.557	1894	-181,5884	580,3062	0,5638305	0,5669072	415,7353	3,353696	0	-287,6505	504,9861	0,4559737	0,4948091	432,6361	3,632132	0	28	-235	543						Untertest3.avi	0	880	547	72	111	-294	449	750	0	Content		-307	432	31557384	2930621957
31574	09:21:52.531	00:00:31.574	1895	-1024	-768	-1	-1	-1	-1	4	-277,8465	498,7861	0,4528779	0,4954634	438,4556	3,87375	0	28	-278	499						Untertest3.avi	0	880	547	72	111	-294	449	750	0	Content		-350	388	31574133	2930638706
31591	09:21:52.548	00:00:31.590	1896	-205,7361	587,3774	0,5616187	0,567593	414,2295	3,328267	0	-212,468	542,6813	0,4555943	0,4961765	425,4495	3,743002	0	28	-209	565						Untertest3.avi	0	880	547	72	111	-294	449	750	0	Content		-281	454	31590759	2930655332
31607	09:21:52.564	00:00:31.607	1897	-195,4741	563,2792	0,5599685	0,5679045	415,7871	3,416443	0	-157,4513	557,5352	0,4419905	0,4963717	406,4796	3,60448	0	28	-176	560						Untertest3.avi	0	880	547	72	111	-294	449	750	0	Content		-248	449	31607383	2930671956
31624	09:21:52.581	00:00:31.624	1898	-194,0963	568,9425	0,5587717	0,5680684	416,2351	3,411656	0	-213,6117	529,3263	0,4424188	0,4965346	411,4919	3,745959	0	28	-204	549						Untertest3.avi	0	880	547	72	111	-294	449	750	0	Content		-276	438	31624007	2930688580
31641	09:21:52.598	00:00:31.640	1899	-201,6405	585,3735	0,5573086	0,5685641	418,0352	3,46743	0	-140,1251	548,5399	0,440489	0,4969508	407,2596	3,743217	0	28	-171	567						Untertest3.avi	0	880	547	72	111	-294	449	750	0	Content		-243	456	31640757	2930705330
31657	09:21:52.614	00:00:31.657	1900	-208,5058	574,2336	0,5562825	0,5691679	418,1466	3,405492	0	-1024	-768	-1	-1	-1	-1	4	28	-209	574						Untertest3.avi	0	880	547	72	111	-294	449	750	0	Content		-281	463	31657381	2930721954
31674	09:21:52.631	00:00:31.673	1901	-1024	-768	-1	-1	-1	-1	4	-1024	-768	-1	-1	-1	-1	4	28	0	0						Untertest3.avi	0	880	547	72	111	-294	449	750	0	Content		-72	-111	31673999	2930738572
31691	09:21:52.648	00:00:31.690	1902	-1024	-768	-1	-1	-1	-1	4	-1024	-768	-1	-1	-1	-1	4	28	0	0						Untertest3.avi	0	880	547	72	111	-294	449	750	0	Content		-72	-111	31690666	2930755239
31707	09:21:52.664	00:00:31.707	1903	-1024	-768	-1	-1	-1	-1	4	-1024	-768	-1	-1	-1	-1	4	28	0	0						Untertest3.avi	0	880	547	72	111	-294	449	750	0	Content		-72	-111	31707328	2930771901
31724	09:21:52.681	00:00:31.723	1904	-1024	-768	-1	-1	-1	-1	4	-1024	-768	-1	-1	-1	-1	4	28	0	0						Untertest3.avi	0	880	547	72	111	-294	449	750	0	Content		-72	-111	31723995	2930788568
31741	09:21:52.698	00:00:31.740	1905	-215,8732	571,1937	0,5499021	0,5712992	420,3476	3,411456	0	-239,4617	503,9058	0,442825	0,5004036	437,1065	3,939094	0	28	-228	538						Untertest3.avi	0	880	547	72	111	-294	449	750	0	Content		-300	427	31740622	2930805195
31757	09:21:52.714	00:00:31.757	1906	-181,3668	565,3556	0,5513994	0,5708026	409,7183	3,351937	0	-161,4475	521,506	0,4436567	0,5001584	431,2956	3,903494	0	28	-171	543						Untertest3.avi	0	880	547	72	111	-294	449	750	0	Content		-243	432	31757247	2930821820
31774	09:21:52.731	00:00:31.773	1907	-1024	-768	-1	-1	-1	-1	4	-196,5295	402,0306	0,446508	0,498251	418,0005	3,762998	0	29	-197	402						Untertest3.avi	0	880	547	72	111	-214	258	383	0	Content		-269	291	31773997	2930838570
31791	09:21:52.748	00:00:31.790	1908	-1024	-768	-1	-1	-1	-1	4	-139,1227	378,5703	0,4538559	0,4971465	392,23	3,532962	0	29	-139	379						Untertest3.avi	0	880	547	72	111	-214	258	383	0	Content		-211	268	31790624	2930855197
31807	09:21:52.764	00:00:31.807	1909	-1024	-768	-1	-1	-1	-1	4	-112,4763	384,8405	0,4550734	0,4973405	385,4622	3,400549	0	29	-112	385						Untertest3.avi	0	880	547	72	111	-214	258	383	0	Content		-184	274	31807251	2930871824
31824	09:21:52.781	00:00:31.823	1910	-1024	-768	-1	-1	-1	-1	4	-114,5529	372,2469	0,4544909	0,4977412	383,8676	3,410525	0	29	-115	372						Untertest3.avi	0	880	547	72	111	-214	258	383	0	Content		-187	261	31823884	2930888457
31841	09:21:52.798	00:00:31.840	1911	-1024	-768	-1	-1	-1	-1	4	-144,0873	356,5504	0,452965	0,4978654	385,0853	3,416826	0	29	-144	357						Untertest3.avi	0	880	547	72	111	-214	258	383	0	Content		-216	246	31840624	2930905197
31857	09:21:52.814	00:00:31.857	1912	-1024	-768	-1	-1	-1	-1	4	-131,697	354,702	0,4522177	0,4987157	385,1236	3,423128	0	29	-132	355						Untertest3.avi	0	880	547	72	111	-214	258	383	0	Content		-204	244	31857247	2930921820
31874	09:21:52.831	00:00:31.873	1913	-1024	-768	-1	-1	-1	-1	4	-1024	-768	-1	-1	-1	-1	4	29	0	0						Untertest3.avi	0	880	547	72	111	-214	258	383	0	Content		-72	-111	31873871	2930938444
31891	09:21:52.848	00:00:31.890	1914	-1024	-768	-1	-1	-1	-1	4	-145,4858	363,9538	0,4505253	0,4984549	386,5708	3,328514	0	29	-145	364						Untertest3.avi	0	880	547	72	111	-214	258	383	0	Content		-217	253	31890502	2930955075
31907	09:21:52.864	00:00:31.907	1915	-1024	-768	-1	-1	-1	-1	4	-1024	-768	-1	-1	-1	-1	4	29	0	0						Untertest3.avi	0	880	547	72	111	-214	258	383	0	Content		-72	-111	31907242	2930971815
31924	09:21:52.881	00:00:31.923	1916	-1024	-768	-1	-1	-1	-1	4	-132,4123	385,6589	0,4504377	0,4997475	384,2279	3,353775	0	29	-132	386						Untertest3.avi	0	880	547	72	111	-214	258	383	0	Content		-204	275	31923866	2930988439
31940	09:21:52.897	00:00:31.940	1917	-1024	-768	-1	-1	-1	-1	4	-156,71	358,0112	0,4479103	0,5005705	389,6355	3,31355	0	29	-157	358						Untertest3.avi	0	880	547	72	111	-214	258	383	0	Content		-229	247	31940488	2931005061
31957	09:21:52.914	00:00:31.957	1918	-1024	-768	-1	-1	-1	-1	4	-142,5824	354,0721	0,4492913	0,50148	385,3564	3,378535	0	29	-143	354						Untertest3.avi	0	880	547	72	111	-214	258	383	0	Content		-215	243	31957114	2931021687
31974	09:21:52.931	00:00:31.973	1919	-1024	-768	-1	-1	-1	-1	4	-148,1784	371,518	0,4496112	0,5020268	384,0882	3,351359	0	29	-148	372						Untertest3.avi	0	880	547	72	111	-214	258	383	0	Content		-220	261	31973863	2931038436
31990	09:21:52.947	00:00:31.990	1920	-1024	-768	-1	-1	-1	-1	4	-144,837	374,6349	0,4481722	0,5025434	388,1078	3,459948	0	29	-145	375						Untertest3.avi	0	880	547	72	111	-214	258	383	0	Content		-217	264	31990487	2931055060
32007	09:21:52.964	00:00:32.007	1921	-1024	-768	-1	-1	-1	-1	4	-145,2866	368,3144	0,4475991	0,5037133	389,9535	3,478947	0	29	-145	368						Untertest3.avi	0	880	547	72	111	-214	258	383	0	Content		-217	257	32007112	2931071685
32024	09:21:52.981	00:00:32.023	1922	-1024	-768	-1	-1	-1	-1	4	-142,0553	356,1375	0,4477763	0,5044041	389,6575	3,475225	0	29	-142	356						Untertest3.avi	0	880	547	72	111	-214	258	383	0	Content		-214	245	32023737	2931088310
32040	09:21:52.997	00:00:32.040	1923	-1024	-768	-1	-1	-1	-1	4	-138,74	371,2528	0,4492102	0,5049626	386,498	3,409363	0	29	-139	371						Untertest3.avi	0	880	547	72	111	-214	258	383	0	Content		-211	260	32040488	2931105061
32057	09:21:53.014	00:00:32.057	1924	-1024	-768	-1	-1	-1	-1	4	-116,9962	363,9975	0,4506836	0,5066327	383,1346	3,39455	0	29	-117	364						Untertest3.avi	0	880	547	72	111	-214	258	383	0	Content		-189	253	32057117	2931121690
32074	09:21:53.031	00:00:32.073	1925	-1024	-768	-1	-1	-1	-1	4	-167,1037	367,4218	0,448708	0,5084195	388,7967	3,341536	0	29	-167	367						Untertest3.avi	0	880	547	72	111	-214	258	383	0	Content		-239	256	32073738	2931138311
32090	09:21:53.047	00:00:32.090	1926	-1024	-768	-1	-1	-1	-1	4	-160,1343	352,2593	0,4510296	0,5100946	382,8084	3,328918	0	29	-160	352						Untertest3.avi	0	880	547	72	111	-214	258	383	0	Content		-232	241	32090362	2931154935
32107	09:21:53.064	00:00:32.107	1927	-1024	-768	-1	-1	-1	-1	4	-126,6534	391,0468	0,4504251	0,5113726	384,508	3,407468	0	29	-127	391						Untertest3.avi	0	880	547	72	111	-214	258	383	0	Content		-199	280	32107110	2931171683
32124	09:21:53.081	00:00:32.123	1928	-1024	-768	-1	-1	-1	-1	4	-120,667	392,769	0,4512824	0,5126823	382,8796	3,314556	0	29	-121	393						Untertest3.avi	0	880	547	72	111	-214	258	383	0	Content		-193	282	32123735	2931188308
32140	09:21:53.097	00:00:32.140	1929	-1024	-768	-1	-1	-1	-1	4	-136,6277	372,9226	0,4516576	0,5147226	382,6759	3,336121	0	29	-137	373						Untertest3.avi	0	880	547	72	111	-214	258	383	0	Content		-209	262	32140358	2931204931
32157	09:21:53.114	00:00:32.157	1930	-1024	-768	-1	-1	-1	-1	4	-181,2236	400,358	0,4473718	0,5161692	395,8279	3,457514	0	30	-181	400						Untertest3.avi	0	880	547	72	111	-267	299	200	0	Content		-253	289	32157109	2931221682
32174	09:21:53.131	00:00:32.173	1931	-1024	-768	-1	-1	-1	-1	4	-209,1315	387,2994	0,4434187	0,5181458	408,7144	3,560603	0	30	-209	387						Untertest3.avi	0	880	547	72	111	-267	299	200	0	Content		-281	276	32173729	2931238302
32190	09:21:53.147	00:00:32.190	1932	-1024	-768	-1	-1	-1	-1	4	-202,0229	403,537	0,4407119	0,5189235	417,5852	3,692923	0	30	-202	404						Untertest3.avi	0	880	547	72	111	-267	299	200	0	Content		-274	293	32190354	2931254927
32207	09:21:53.164	00:00:32.206	1933	-1024	-768	-1	-1	-1	-1	4	-177,1983	422,0573	0,4448423	0,5193127	407,6773	3,491072	0	30	-177	422						Untertest3.avi	0	880	547	72	111	-267	299	200	0	Content		-249	311	32206978	2931271551
32224	09:21:53.181	00:00:32.223	1934	-1024	-768	-1	-1	-1	-1	4	-178,3092	386,387	0,4444582	0,5198761	411,9234	3,56018	0	30	-178	386						Untertest3.avi	0	880	547	72	111	-267	299	200	0	Content		-250	275	32223727	2931288300
32240	09:21:53.197	00:00:32.240	1935	-1024	-768	-1	-1	-1	-1	4	-185,7905	441,6553	0,4472297	0,5195592	407,7805	3,553054	0	30	-186	442						Untertest3.avi	0	880	547	72	111	-267	299	200	0	Content		-258	331	32240350	2931304923
32257	09:21:53.214	00:00:32.256	1936	-1024	-768	-1	-1	-1	-1	4	-202,4656	421,4265	0,4494518	0,5196177	406,5383	3,468391	0	30	-202	421						Untertest3.avi	0	880	547	72	111	-267	299	200	0	Content		-274	310	32256975	2931321548
32274	09:21:53.231	00:00:32.273	1937	-1024	-768	-1	-1	-1	-1	4	-202,7883	402,6529	0,4491345	0,5194196	412,5483	3,632586	0	30	-203	403						Untertest3.avi	0	880	547	72	111	-267	299	200	0	Content		-275	292	32273598	2931338171
32290	09:21:53.247	00:00:32.290	1938	-1024	-768	-1	-1	-1	-1	4	-195,2326	409,5441	0,449929	0,5188166	414,5963	3,618226	0	30	-195	410						Untertest3.avi	0	880	547	72	111	-267	299	200	0	Content		-267	299	32290347	2931354920
32307	09:21:53.264	00:00:32.306	1939	-1024	-768	-1	-1	-1	-1	4	-175,233	439,2791	0,4532641	0,5185075	408,8273	3,650934	0	30	-175	439						Untertest3.avi	0	880	547	72	111	-267	299	200	0	Content		-247	328	32306969	2931371542
32324	09:21:53.281	00:00:32.323	1940	-1024	-768	-1	-1	-1	-1	4	-172,3049	444,3995	0,4557936	0,5182504	406,1854	3,58024	0	30	-172	444						Untertest3.avi	0	880	547	72	111	-267	299	200	0	Content		-244	333	32323594	2931388167
32340	09:21:53.297	00:00:32.340	1941	-1024	-768	-1	-1	-1	-1	4	-206,6103	422,7825	0,4571068	0,5179905	406,6768	3,578127	0	30	-207	423						Untertest3.avi	0	880	547	72	111	-267	299	200	0	Content		-279	312	32340220	2931404793
32357	09:21:53.314	00:00:32.356	1942	-1024	-768	-1	-1	-1	-1	4	-246,5619	395,8683	0,4560275	0,517276	412,7782	3,588357	0	31	-247	396						Untertest3.avi	0	880	547	72	111	-327	310	150	0	Content		-319	285	32356970	2931421543
32374	09:21:53.331	00:00:32.373	1943	-1024	-768	-1	-1	-1	-1	4	-265,2543	395,57	0,4566541	0,5161774	412,0945	3,557047	0	31	-265	396						Untertest3.avi	0	880	547	72	111	-327	310	150	0	Content		-337	285	32373593	2931438166
32390	09:21:53.347	00:00:32.390	1944	-1024	-768	-1	-1	-1	-1	4	-207,3179	420,8058	0,458549	0,5106665	409,7583	3,584514	0	31	-207	421						Untertest3.avi	0	880	547	72	111	-327	310	150	0	Content		-279	310	32390217	2931454790
32407	09:21:53.364	00:00:32.406	1945	-1024	-768	-1	-1	-1	-1	4	-1024	-768	-1	-1	-1	-1	4	31	0	0						Untertest3.avi	0	880	547	72	111	-327	310	150	0	Content		-72	-111	32406840	2931471413
32424	09:21:53.381	00:00:32.423	1946	-1024	-768	-1	-1	-1	-1	4	-262,6873	433,6174	0,4563636	0,4889868	418,5011	3,460539	0	31	-263	434						Untertest3.avi	0	880	547	72	111	-327	310	150	0	Content		-335	323	32423592	2931488165
32440	09:21:53.397	00:00:32.440	1947	-1024	-768	-1	-1	-1	-1	4	-1024	-768	-1	-1	-1	-1	4	31	0	0						Untertest3.avi	0	880	547	72	111	-327	310	150	0	Content		-72	-111	32440215	2931504788
32457	09:21:53.414	00:00:32.456	1948	-1024	-768	-1	-1	-1	-1	4	-1024	-768	-1	-1	-1	-1	4	31	0	0						Untertest3.avi	0	880	547	72	111	-327	310	150	0	Content		-72	-111	32456839	2931521412
32473	09:21:53.430	00:00:32.473	1949	-1024	-768	-1	-1	-1	-1	4	-1024	-768	-1	-1	-1	-1	4	31	0	0						Untertest3.avi	0	880	547	72	111	-327	310	150	0	Content		-72	-111	32473462	2931538035
32490	09:21:53.447	00:00:32.490	1950	-60,92971	494,2443	0,4329366	0,4881969	390,5283	3,391226	1	-217,1248	417,8663	0,4489219	0,4880418	432,5076	3,711493	3	31	-61	494						Untertest3.avi	0	880	547	72	111	-327	310	150	0	Content		-133	383	32490211	2931554784
32507	09:21:53.464	00:00:32.506	1951	-1024	-768	-1	-1	-1	-1	4	-331,3378	383,7264	0,4493927	0,4946016	446,3734	3,684588	0	32	-331	384						Untertest3.avi	0	880	547	72	111	-373	269	133	0	Content		-403	273	32506835	2931571408
32523	09:21:53.480	00:00:32.523	1952	-1024	-768	-1	-1	-1	-1	4	-245,7845	405,9674	0,4502806	0,5021746	446,4539	3,829385	0	32	-246	406						Untertest3.avi	0	880	547	72	111	-373	269	133	0	Content		-318	295	32523461	2931588034
32540	09:21:53.497	00:00:32.540	1953	-1024	-768	-1	-1	-1	-1	4	-259,8445	402,1813	0,4509925	0,51007	446,4539	3,837515	0	32	-260	402						Untertest3.avi	0	880	547	72	111	-373	269	133	0	Content		-332	291	32540085	2931604658
32557	09:21:53.514	00:00:32.556	1954	-1024	-768	-1	-1	-1	-1	4	-395,5421	337,5005	0,450958	0,5182487	446,8698	3,830017	0	32	-396	338						Untertest3.avi	0	880	547	72	111	-373	269	133	0	Content		-468	227	32556833	2931621406
32573	09:21:53.530	00:00:32.573	1955	-1024	-768	-1	-1	-1	-1	4	-307,648	357,7961	0,4515893	0,5253727	446,3164	3,908629	0	32	-308	358						Untertest3.avi	0	880	547	72	111	-373	269	133	0	Content		-380	247	32573458	2931638031
32590	09:21:53.547	00:00:32.590	1956	-1024	-768	-1	-1	-1	-1	4	-337,6189	380,4598	0,4523133	0,5313792	445,8575	3,882582	0	32	-338	380						Untertest3.avi	0	880	547	72	111	-373	269	133	0	Content		-410	269	32590081	2931654654
32607	09:21:53.564	00:00:32.606	1957	-1024	-768	-1	-1	-1	-1	4	-300,9729	364,8544	0,4532929	0,5373163	445,4537	3,864626	0	32	-301	365						Untertest3.avi	0	880	547	72	111	-373	269	133	0	Content		-373	254	32606706	2931671279
32623	09:21:53.580	00:00:32.623	1958	-1024	-768	-1	-1	-1	-1	4	-1024	-768	-1	-1	-1	-1	4	32	0	0						Untertest3.avi	0	880	547	72	111	-373	269	133	0	Content		-72	-111	32623456	2931688029
32640	09:21:53.597	00:00:32.640	1959	-1024	-768	-1	-1	-1	-1	4	-256,1537	439,7913	0,4596287	0,548012	434,3495	3,77926	0	33	-256	440						Untertest3.avi	0	880	547	72	111	-303	341	216	0	Content		-328	329	32640079	2931704652
32657	09:21:53.614	00:00:32.656	1960	-1024	-768	-1	-1	-1	-1	4	-245,2381	451,6306	0,4624834	0,5530277	433,4932	3,802093	0	33	-245	452						Untertest3.avi	0	880	547	72	111	-303	341	216	0	Content		-317	341	32656702	2931721275
32673	09:21:53.630	00:00:32.673	1961	-1024	-768	-1	-1	-1	-1	4	-200,9656	464,8486	0,4682776	0,5580122	425,4132	3,720415	0	33	-201	465						Untertest3.avi	0	880	547	72	111	-303	341	216	0	Content		-273	354	32673326	2931737899
32690	09:21:53.647	00:00:32.690	1962	-1024	-768	-1	-1	-1	-1	4	-227,8976	428,8181	0,4711183	0,5627319	429,6797	3,724221	0	33	-228	429						Untertest3.avi	0	880	547	72	111	-303	341	216	0	Content		-300	318	32690075	2931754648
32707	09:21:53.664	00:00:32.706	1963	-1024	-768	-1	-1	-1	-1	4	-240,5516	446,1578	0,4749671	0,5671547	431,6643	3,828867	0	33	-241	446						Untertest3.avi	0	880	547	72	111	-303	341	216	0	Content		-313	335	32706698	2931771271
32723	09:21:53.680	00:00:32.723	1964	-1024	-768	-1	-1	-1	-1	4	-230,0531	452,3809	0,4809349	0,5706605	427,4601	3,760624	0	33	-230	452						Untertest3.avi	0	880	547	72	111	-303	341	216	0	Content		-302	341	32723322	2931787895
32740	09:21:53.697	00:00:32.739	1965	-1024	-768	-1	-1	-1	-1	4	-231,7656	451,8044	0,4863449	0,5735539	423,897	3,685283	0	33	-232	452						Untertest3.avi	0	880	547	72	111	-303	341	216	0	Content		-304	341	32739946	2931804519
32757	09:21:53.714	00:00:32.756	1966	-1024	-768	-1	-1	-1	-1	4	-229,0619	452,2135	0,4912495	0,5750461	419,6745	3,773737	0	33	-229	452						Untertest3.avi	0	880	547	72	111	-303	341	216	0	Content		-301	341	32756697	2931821270
32773	09:21:53.730	00:00:32.773	1967	-1024	-768	-1	-1	-1	-1	4	-1024	-768	-1	-1	-1	-1	4	33	0	0						Untertest3.avi	0	880	547	72	111	-303	341	216	0	Content		-72	-111	32773320	2931837893
32790	09:21:53.747	00:00:32.789	1968	-1024	-768	-1	-1	-1	-1	4	-1024	-768	-1	-1	-1	-1	4	33	0	0						Untertest3.avi	0	880	547	72	111	-303	341	216	0	Content		-72	-111	32789946	2931854519
32807	09:21:53.764	00:00:32.806	1969	-1024	-768	-1	-1	-1	-1	4	-1024	-768	-1	-1	-1	-1	4	33	0	0						Untertest3.avi	0	880	547	72	111	-303	341	216	0	Content		-72	-111	32806692	2931871265
32823	09:21:53.780	00:00:32.823	1970	-1024	-768	-1	-1	-1	-1	4	-1024	-768	-1	-1	-1	-1	4	33	0	0						Untertest3.avi	0	880	547	72	111	-303	341	216	0	Content		-72	-111	32823319	2931887892
32840	09:21:53.797	00:00:32.839	1971	-363,3847	-19,56363	0,4909664	0,5759327	419,6744	3,877609	3	-459,0324	-73,84509	0,4909972	0,5759314	419,6744	3,933731	1	33	-459	-74						Untertest3.avi	0	880	547	72	111	-303	341	216	0	Content		-531	-185	32839941	2931904514
32857	09:21:53.814	00:00:32.856	1972	-1024	-768	-1	-1	-1	-1	4	-1024	-768	-1	-1	-1	-1	4		0	0						Untertest3.avi	0	880	547	72	111				0	Content		-72	-111	32856568	2931921141
32873	09:21:53.830	00:00:32.873	1973	-1024	-768	-1	-1	-1	-1	4	-1024	-768	-1	-1	-1	-1	4		0	0						Untertest3.avi	0	880	547	72	111				0	Content		-72	-111	32873314	2931937887
32890	09:21:53.847	00:00:32.889	1974	-1024	-768	-1	-1	-1	-1	4	-1024	-768	-1	-1	-1	-1	4		0	0						Untertest3.avi	0	880	547	72	111				0	Content		-72	-111	32889933	2931954506
32907	09:21:53.864	00:00:32.906	1975	-1024	-768	-1	-1	-1	-1	4	-1024	-768	-1	-1	-1	-1	4		0	0						Untertest3.avi	0	880	547	72	111				0	Content		-72	-111	32906557	2931971130
32923	09:21:53.880	00:00:32.923	1976	-1024	-768	-1	-1	-1	-1	4	-1024	-768	-1	-1	-1	-1	4		0	0						Untertest3.avi	0	880	547	72	111				0	Content		-72	-111	32923182	2931987755
32940	09:21:53.897	00:00:32.939	1977	-1024	-768	-1	-1	-1	-1	4	-1024	-768	-1	-1	-1	-1	4		0	0						Untertest3.avi	0	880	547	72	111				0	Content		-72	-111	32939930	2932004503
32957	09:21:53.914	00:00:32.956	1978	-1024	-768	-1	-1	-1	-1	4	-1024	-768	-1	-1	-1	-1	4		0	0						Untertest3.avi	0	880	547	72	111				0	Content		-72	-111	32956558	2932021131
32973	09:21:53.930	00:00:32.973	1979	-1024	-768	-1	-1	-1	-1	4	-1024	-768	-1	-1	-1	-1	4		0	0						Untertest3.avi	0	880	547	72	111				0	Content		-72	-111	32973180	2932037753
[truncated: 1,656 more rows]
