# Supplementary material for: Gaze Duration Biases for Colours in Combination with Dissonant and Consonant Sounds: A Comparative Eye-Tracking Study with Orangutans
Source: PLoS One. 2015 Oct 14;10(10):e0139894. doi: 10.1371/journal.pone.0139894 (PMC4605782; doi:10.1371/journal.pone.0139894)
Supplement: S1 Data — (ZIP) [file pone.0139894.s004.zip › Plos ColourSound Data/Apes/Farben_Musik_U3/Rec 36-All-Data.tsv]

System Properties:
Operating System:	Microsoft Windows NT 6.1.7601 Service Pack 1
System User Name:	tobiiadmin
Machine Name:	LOE7690LAP
Data properties:
Recording name:	Rec 36
Recording date:	08.03.2014
Recording time:	09:20:42
Recording resolution:	1024 x 768
Export date:	09.03.2014
Export time:	12:20:49
Participant:	Raia_S3
Filter settings:
Eye: Average
Validity: Normal
Fixation filter: Tobii fixation filter
Velocity threshold: 35
Distance threshold: 35
Timestamp	DateTimeStamp	DateTimeStampStartOffset	Number	GazePointXLeft	GazePointYLeft	CamXLeft	CamYLeft	DistanceLeft	PupilLeft	ValidityLeft	GazePointXRight	GazePointYRight	CamXRight	CamYRight	DistanceRight	PupilRight	ValidityRight	FixationIndex	GazePointX	GazePointY	Event	EventKey	Data1	Data2	Descriptor	StimuliName	StimuliID	MediaWidth	MediaHeight	MediaPosX	MediaPosY	MappedFixationPointX	MappedFixationPointY	FixationDuration	AoiIds	AoiNames	WebGroupImage	MappedGazeDataPointX	MappedGazeDataPointY	MicroSecondTimestamp	AbsoluteMicroSecondTimestamp
3	09:20:42.888	00:00:00.002	0	-1024	-768	-1	-1	-1	-1	4	-1024	-768	-1	-1	-1	-1	4		0	0						No media	0	1024	768	0	0				0	Content		0	0	2523	3417923329
19	09:20:42.904	00:00:00.019	1	-1024	-768	-1	-1	-1	-1	4	-1024	-768	-1	-1	-1	-1	4		0	0						No media	0	1024	768	0	0				0	Content		0	0	19193	3417939999
36	09:20:42.921	00:00:00.036	2	-1024	-768	-1	-1	-1	-1	4	-1024	-768	-1	-1	-1	-1	4		0	0						No media	0	1024	768	0	0				0	Content		0	0	36016	3417956822
53	09:20:42.938	00:00:00.052	3	-1024	-768	-1	-1	-1	-1	4	-1024	-768	-1	-1	-1	-1	4		0	0						No media	0	1024	768	0	0				0	Content		0	0	52685	3417973491
69	09:20:42.954	00:00:00.069	4	-1024	-768	-1	-1	-1	-1	4	-1024	-768	-1	-1	-1	-1	4		0	0						No media	0	1024	768	0	0				0	Content		0	0	69355	3417990161
87	09:20:42.972	00:00:00.086	5	-1024	-768	-1	-1	-1	-1	4	-1024	-768	-1	-1	-1	-1	4		0	0						No media	0	1024	768	0	0				0	Content		0	0	86509	3418007315
103	09:20:42.988	00:00:00.103	6	-1024	-768	-1	-1	-1	-1	4	-1024	-768	-1	-1	-1	-1	4		0	0						No media	0	1024	768	0	0				0	Content		0	0	103178	3418023984
120	09:20:43.005	00:00:00.120	7	-1024	-768	-1	-1	-1	-1	4	-1024	-768	-1	-1	-1	-1	4		0	0						No media	0	1024	768	0	0				0	Content		0	0	120249	3418041055
137	09:20:43.022	00:00:00.136	8	-1024	-768	-1	-1	-1	-1	4	-1024	-768	-1	-1	-1	-1	4		0	0						No media	0	1024	768	0	0				0	Content		0	0	136919	3418057725
154	09:20:43.039	00:00:00.153	9	-1024	-768	-1	-1	-1	-1	4	-1024	-768	-1	-1	-1	-1	4		0	0						No media	0	1024	768	0	0				0	Content		0	0	153588	3418074394
170	09:20:43.055	00:00:00.169	10	-1024	-768	-1	-1	-1	-1	4	-1024	-768	-1	-1	-1	-1	4		0	0						No media	0	1024	768	0	0				0	Content		0	0	169864	3418090670
187	09:20:43.072	00:00:00.186	11	-1024	-768	-1	-1	-1	-1	4	-1024	-768	-1	-1	-1	-1	4		0	0						No media	0	1024	768	0	0				0	Content		0	0	186533	3418107339
203	09:20:43.088	00:00:00.203	12	-1024	-768	-1	-1	-1	-1	4	-1024	-768	-1	-1	-1	-1	4		0	0						No media	0	1024	768	0	0				0	Content		0	0	203203	3418124009
220	09:20:43.105	00:00:00.219	13	-1024	-768	-1	-1	-1	-1	4	-1024	-768	-1	-1	-1	-1	4		0	0						No media	0	1024	768	0	0				0	Content		0	0	219608	3418140414
236	09:20:43.121	00:00:00.236	14	-1024	-768	-1	-1	-1	-1	4	-1024	-768	-1	-1	-1	-1	4		0	0						No media	0	1024	768	0	0				0	Content		0	0	236277	3418157083
253	09:20:43.138	00:00:00.252	15	-1024	-768	-1	-1	-1	-1	4	-1024	-768	-1	-1	-1	-1	4		0	0						No media	0	1024	768	0	0				0	Content		0	0	252946	3418173752
269	09:20:43.154	00:00:00.269	16	-1024	-768	-1	-1	-1	-1	4	-1024	-768	-1	-1	-1	-1	4		0	0						No media	0	1024	768	0	0				0	Content		0	0	269308	3418190114
286	09:20:43.171	00:00:00.285	17	-1024	-768	-1	-1	-1	-1	4	-1024	-768	-1	-1	-1	-1	4		0	0						No media	0	1024	768	0	0				0	Content		0	0	285977	3418206783
302	09:20:43.187	00:00:00.302	18	-1024	-768	-1	-1	-1	-1	4	-1024	-768	-1	-1	-1	-1	4		0	0						No media	0	1024	768	0	0				0	Content		0	0	302164	3418222970
319	09:20:43.204	00:00:00.318	19	-1024	-768	-1	-1	-1	-1	4	-1024	-768	-1	-1	-1	-1	4		0	0						No media	0	1024	768	0	0				0	Content		0	0	318965	3418239771
336	09:20:43.221	00:00:00.335	20	-1024	-768	-1	-1	-1	-1	4	-1024	-768	-1	-1	-1	-1	4		0	0						No media	0	1024	768	0	0				0	Content		0	0	335569	3418256375
352	09:20:43.237	00:00:00.352	21	-1024	-768	-1	-1	-1	-1	4	-1024	-768	-1	-1	-1	-1	4		0	0						No media	0	1024	768	0	0				0	Content		0	0	352234	3418273040
369	09:20:43.254	00:00:00.368	22	-1024	-768	-1	-1	-1	-1	4	-1024	-768	-1	-1	-1	-1	4		0	0						No media	0	1024	768	0	0				0	Content		0	0	368899	3418289705
386	09:20:43.271	00:00:00.385	23	-1024	-768	-1	-1	-1	-1	4	-1024	-768	-1	-1	-1	-1	4		0	0						No media	0	1024	768	0	0				0	Content		0	0	385771	3418306577
402	09:20:43.287	00:00:00.402	24	-1024	-768	-1	-1	-1	-1	4	-1024	-768	-1	-1	-1	-1	4		0	0						No media	0	1024	768	0	0				0	Content		0	0	402436	3418323242
419	09:20:43.304	00:00:00.419	25	-1024	-768	-1	-1	-1	-1	4	-1024	-768	-1	-1	-1	-1	4		0	0						No media	0	1024	768	0	0				0	Content		0	0	419420	3418340226
436	09:20:43.321	00:00:00.436	26	-1024	-768	-1	-1	-1	-1	4	-1024	-768	-1	-1	-1	-1	4		0	0						No media	0	1024	768	0	0				0	Content		0	0	436085	3418356891
453	09:20:43.338	00:00:00.452	27	-1024	-768	-1	-1	-1	-1	4	-1024	-768	-1	-1	-1	-1	4		0	0						No media	0	1024	768	0	0				0	Content		0	0	452749	3418373555
470	09:20:43.355	00:00:00.470	28	-1024	-768	-1	-1	-1	-1	4	-1024	-768	-1	-1	-1	-1	4		0	0						No media	0	1024	768	0	0				0	Content		0	0	470005	3418390811
487	09:20:43.372	00:00:00.486	29	-1024	-768	-1	-1	-1	-1	4	-1024	-768	-1	-1	-1	-1	4		0	0						No media	0	1024	768	0	0				0	Content		0	0	486670	3418407476
495	09:20:43.380																				MovieStart	128	0	0	Untertest3.avi
503	09:20:43.388	00:00:00.502	30	-1024	-768	-1	-1	-1	-1	4	-1024	-768	-1	-1	-1	-1	4		0	0						Untertest3.avi	0	880	547	72	111				0	Content		-72	-111	502911	3418423717
520	09:20:43.405	00:00:00.519	31	-1024	-768	-1	-1	-1	-1	4	-1024	-768	-1	-1	-1	-1	4		0	0						Untertest3.avi	0	880	547	72	111				0	Content		-72	-111	519576	3418440382
536	09:20:43.421	00:00:00.536	32	-1024	-768	-1	-1	-1	-1	4	-1024	-768	-1	-1	-1	-1	4		0	0						Untertest3.avi	0	880	547	72	111				0	Content		-72	-111	536241	3418457047
552	09:20:43.437	00:00:00.551	33	-1024	-768	-1	-1	-1	-1	4	-1024	-768	-1	-1	-1	-1	4		0	0						Untertest3.avi	0	880	547	72	111				0	Content		-72	-111	551995	3418472801
569	09:20:43.454	00:00:00.568	34	-1024	-768	-1	-1	-1	-1	4	-1024	-768	-1	-1	-1	-1	4		0	0						Untertest3.avi	0	880	547	72	111				0	Content		-72	-111	568612	3418489418
585	09:20:43.470	00:00:00.585	35	-1024	-768	-1	-1	-1	-1	4	-1024	-768	-1	-1	-1	-1	4		0	0						Untertest3.avi	0	880	547	72	111				0	Content		-72	-111	585359	3418506165
602	09:20:43.487	00:00:00.601	36	-1024	-768	-1	-1	-1	-1	4	-1024	-768	-1	-1	-1	-1	4		0	0						Untertest3.avi	0	880	547	72	111				0	Content		-72	-111	601981	3418522787
619	09:20:43.504	00:00:00.618	37	-1024	-768	-1	-1	-1	-1	4	-1024	-768	-1	-1	-1	-1	4		0	0						Untertest3.avi	0	880	547	72	111				0	Content		-72	-111	618646	3418539452
635	09:20:43.520	00:00:00.635	38	-1024	-768	-1	-1	-1	-1	4	-1024	-768	-1	-1	-1	-1	4		0	0						Untertest3.avi	0	880	547	72	111				0	Content		-72	-111	635296	3418556102
652	09:20:43.537	00:00:00.651	39	-1024	-768	-1	-1	-1	-1	4	-1024	-768	-1	-1	-1	-1	4		0	0						Untertest3.avi	0	880	547	72	111				0	Content		-72	-111	651961	3418572767
669	09:20:43.554	00:00:00.668	40	-1024	-768	-1	-1	-1	-1	4	-1024	-768	-1	-1	-1	-1	4		0	0						Untertest3.avi	0	880	547	72	111				0	Content		-72	-111	668626	3418589432
685	09:20:43.570	00:00:00.685	41	-1024	-768	-1	-1	-1	-1	4	-1024	-768	-1	-1	-1	-1	4		0	0						Untertest3.avi	0	880	547	72	111				0	Content		-72	-111	685446	3418606252
702	09:20:43.587	00:00:00.702	42	-1024	-768	-1	-1	-1	-1	4	-1024	-768	-1	-1	-1	-1	4		0	0						Untertest3.avi	0	880	547	72	111				0	Content		-72	-111	702111	3418622917
719	09:20:43.604	00:00:00.718	43	-1024	-768	-1	-1	-1	-1	4	-1024	-768	-1	-1	-1	-1	4		0	0						Untertest3.avi	0	880	547	72	111				0	Content		-72	-111	718776	3418639582
736	09:20:43.621	00:00:00.735	44	-1024	-768	-1	-1	-1	-1	4	-1024	-768	-1	-1	-1	-1	4		0	0						Untertest3.avi	0	880	547	72	111				0	Content		-72	-111	735927	3418656733
753	09:20:43.638	00:00:00.752	45	-1024	-768	-1	-1	-1	-1	4	-1024	-768	-1	-1	-1	-1	4		0	0						Untertest3.avi	0	880	547	72	111				0	Content		-72	-111	752592	3418673398
770	09:20:43.655	00:00:00.769	46	-1024	-768	-1	-1	-1	-1	4	-1024	-768	-1	-1	-1	-1	4		0	0						Untertest3.avi	0	880	547	72	111				0	Content		-72	-111	769626	3418690432
786	09:20:43.671	00:00:00.786	47	-1024	-768	-1	-1	-1	-1	4	-1024	-768	-1	-1	-1	-1	4		0	0						Untertest3.avi	0	880	547	72	111				0	Content		-72	-111	786291	3418707097
803	09:20:43.688	00:00:00.802	48	-1024	-768	-1	-1	-1	-1	4	-1024	-768	-1	-1	-1	-1	4		0	0						Untertest3.avi	0	880	547	72	111				0	Content		-72	-111	802956	3418723762
819	09:20:43.704	00:00:00.819	49	-1024	-768	-1	-1	-1	-1	4	-1024	-768	-1	-1	-1	-1	4		0	0						Untertest3.avi	0	880	547	72	111				0	Content		-72	-111	819239	3418740045
836	09:20:43.721	00:00:00.835	50	-1024	-768	-1	-1	-1	-1	4	-1024	-768	-1	-1	-1	-1	4		0	0						Untertest3.avi	0	880	547	72	111				0	Content		-72	-111	835904	3418756710
853	09:20:43.738	00:00:00.852	51	-1024	-768	-1	-1	-1	-1	4	-1024	-768	-1	-1	-1	-1	4		0	0						Untertest3.avi	0	880	547	72	111				0	Content		-72	-111	852569	3418773375
869	09:20:43.754	00:00:00.868	52	-1024	-768	-1	-1	-1	-1	4	-1024	-768	-1	-1	-1	-1	4		0	0						Untertest3.avi	0	880	547	72	111				0	Content		-72	-111	868979	3418789785
886	09:20:43.771	00:00:00.885	53	-1024	-768	-1	-1	-1	-1	4	-1024	-768	-1	-1	-1	-1	4		0	0						Untertest3.avi	0	880	547	72	111				0	Content		-72	-111	885644	3418806450
902	09:20:43.787	00:00:00.902	54	-1024	-768	-1	-1	-1	-1	4	-1024	-768	-1	-1	-1	-1	4		0	0						Untertest3.avi	0	880	547	72	111				0	Content		-72	-111	902309	3418823115
919	09:20:43.804	00:00:00.918	55	-1024	-768	-1	-1	-1	-1	4	-1024	-768	-1	-1	-1	-1	4		0	0						Untertest3.avi	0	880	547	72	111				0	Content		-72	-111	918675	3418839481
935	09:20:43.820	00:00:00.935	56	-1024	-768	-1	-1	-1	-1	4	-1024	-768	-1	-1	-1	-1	4		0	0						Untertest3.avi	0	880	547	72	111				0	Content		-72	-111	935340	3418856146
952	09:20:43.837	00:00:00.951	57	-1024	-768	-1	-1	-1	-1	4	-1024	-768	-1	-1	-1	-1	4		0	0						Untertest3.avi	0	880	547	72	111				0	Content		-72	-111	951660	3418872466
968	09:20:43.853	00:00:00.968	58	-1024	-768	-1	-1	-1	-1	4	-1024	-768	-1	-1	-1	-1	4		0	0						Untertest3.avi	0	880	547	72	111				0	Content		-72	-111	968461	3418889267
985	09:20:43.870	00:00:00.985	59	-1024	-768	-1	-1	-1	-1	4	-1024	-768	-1	-1	-1	-1	4		0	0						Untertest3.avi	0	880	547	72	111				0	Content		-72	-111	985058	3418905864
1002	09:20:43.887	00:00:01.001	60	-1024	-768	-1	-1	-1	-1	4	-1024	-768	-1	-1	-1	-1	4		0	0						Untertest3.avi	0	880	547	72	111				0	Content		-72	-111	1001723	3418922529
1019	09:20:43.904	00:00:01.018	61	-1024	-768	-1	-1	-1	-1	4	-1024	-768	-1	-1	-1	-1	4		0	0						Untertest3.avi	0	880	547	72	111				0	Content		-72	-111	1018623	3418939429
1035	09:20:43.920	00:00:01.035	62	-1024	-768	-1	-1	-1	-1	4	-1024	-768	-1	-1	-1	-1	4		0	0						Untertest3.avi	0	880	547	72	111				0	Content		-72	-111	1035288	3418956094
1052	09:20:43.937	00:00:01.052	63	-1024	-768	-1	-1	-1	-1	4	-1024	-768	-1	-1	-1	-1	4		0	0						Untertest3.avi	0	880	547	72	111				0	Content		-72	-111	1052237	3418973043
1069	09:20:43.954	00:00:01.068	64	-1024	-768	-1	-1	-1	-1	4	-1024	-768	-1	-1	-1	-1	4		0	0						Untertest3.avi	0	880	547	72	111				0	Content		-72	-111	1068901	3418989707
1086	09:20:43.971	00:00:01.085	65	-1024	-768	-1	-1	-1	-1	4	-1024	-768	-1	-1	-1	-1	4		0	0						Untertest3.avi	0	880	547	72	111				0	Content		-72	-111	1085566	3419006372
1103	09:20:43.988	00:00:01.102	66	-1024	-768	-1	-1	-1	-1	4	-1024	-768	-1	-1	-1	-1	4		0	0						Untertest3.avi	0	880	547	72	111				0	Content		-72	-111	1102848	3419023654
1120	09:20:44.005	00:00:01.119	67	-1024	-768	-1	-1	-1	-1	4	-1024	-768	-1	-1	-1	-1	4		0	0						Untertest3.avi	0	880	547	72	111				0	Content		-72	-111	1119513	3419040319
1136	09:20:44.021	00:00:01.135	68	-1024	-768	-1	-1	-1	-1	4	-1024	-768	-1	-1	-1	-1	4		0	0						Untertest3.avi	0	880	547	72	111				0	Content		-72	-111	1135757	3419056563
1152	09:20:44.037	00:00:01.152	69	-1024	-768	-1	-1	-1	-1	4	-1024	-768	-1	-1	-1	-1	4		0	0						Untertest3.avi	0	880	547	72	111				0	Content		-72	-111	1152422	3419073228
1169	09:20:44.054	00:00:01.169	70	-1024	-768	-1	-1	-1	-1	4	-1024	-768	-1	-1	-1	-1	4		0	0						Untertest3.avi	0	880	547	72	111				0	Content		-72	-111	1169087	3419089893
1185	09:20:44.070	00:00:01.184	71	-1024	-768	-1	-1	-1	-1	4	-1024	-768	-1	-1	-1	-1	4		0	0						Untertest3.avi	0	880	547	72	111				0	Content		-72	-111	1184866	3419105672
1201	09:20:44.086	00:00:01.201	72	-1024	-768	-1	-1	-1	-1	4	-1024	-768	-1	-1	-1	-1	4		0	0						Untertest3.avi	0	880	547	72	111				0	Content		-72	-111	1201485	3419122291
1218	09:20:44.103	00:00:01.218	73	-1024	-768	-1	-1	-1	-1	4	-1024	-768	-1	-1	-1	-1	4		0	0						Untertest3.avi	0	880	547	72	111				0	Content		-72	-111	1218231	3419139037
1235	09:20:44.120	00:00:01.234	74	-1024	-768	-1	-1	-1	-1	4	-1024	-768	-1	-1	-1	-1	4		0	0						Untertest3.avi	0	880	547	72	111				0	Content		-72	-111	1234854	3419155660
1252	09:20:44.137	00:00:01.251	75	-1024	-768	-1	-1	-1	-1	4	-1024	-768	-1	-1	-1	-1	4		0	0						Untertest3.avi	0	880	547	72	111				0	Content		-72	-111	1251519	3419172325
1268	09:20:44.153	00:00:01.268	76	-1024	-768	-1	-1	-1	-1	4	-1024	-768	-1	-1	-1	-1	4		0	0						Untertest3.avi	0	880	547	72	111				0	Content		-72	-111	1268152	3419188958
1285	09:20:44.170	00:00:01.284	77	-1024	-768	-1	-1	-1	-1	4	-1024	-768	-1	-1	-1	-1	4		0	0						Untertest3.avi	0	880	547	72	111				0	Content		-72	-111	1284817	3419205623
1301	09:20:44.186	00:00:01.301	78	-1024	-768	-1	-1	-1	-1	4	-1024	-768	-1	-1	-1	-1	4		0	0						Untertest3.avi	0	880	547	72	111				0	Content		-72	-111	1301482	3419222288
1318	09:20:44.203	00:00:01.318	79	-1024	-768	-1	-1	-1	-1	4	-1024	-768	-1	-1	-1	-1	4		0	0						Untertest3.avi	0	880	547	72	111				0	Content		-72	-111	1318300	3419239106
1335	09:20:44.220	00:00:01.334	80	-1024	-768	-1	-1	-1	-1	4	-1024	-768	-1	-1	-1	-1	4		0	0						Untertest3.avi	0	880	547	72	111				0	Content		-72	-111	1334965	3419255771
1352	09:20:44.237	00:00:01.351	81	-1024	-768	-1	-1	-1	-1	4	-1024	-768	-1	-1	-1	-1	4		0	0						Untertest3.avi	0	880	547	72	111				0	Content		-72	-111	1351630	3419272436
1369	09:20:44.254	00:00:01.368	82	-1024	-768	-1	-1	-1	-1	4	-1024	-768	-1	-1	-1	-1	4		0	0						Untertest3.avi	0	880	547	72	111				0	Content		-72	-111	1368780	3419289586
1385	09:20:44.270	00:00:01.385	83	-1024	-768	-1	-1	-1	-1	4	-1024	-768	-1	-1	-1	-1	4		0	0						Untertest3.avi	0	880	547	72	111				0	Content		-72	-111	1385444	3419306250
1402	09:20:44.287	00:00:01.402	84	-1024	-768	-1	-1	-1	-1	4	-1024	-768	-1	-1	-1	-1	4		0	0						Untertest3.avi	0	880	547	72	111				0	Content		-72	-111	1402478	3419323284
1419	09:20:44.304	00:00:01.419	85	-1024	-768	-1	-1	-1	-1	4	-1024	-768	-1	-1	-1	-1	4		0	0						Untertest3.avi	0	880	547	72	111				0	Content		-72	-111	1419143	3419339949
1436	09:20:44.321	00:00:01.435	86	-1024	-768	-1	-1	-1	-1	4	-1024	-768	-1	-1	-1	-1	4		0	0						Untertest3.avi	0	880	547	72	111				0	Content		-72	-111	1435807	3419356613
1452	09:20:44.337	00:00:01.452	87	-1024	-768	-1	-1	-1	-1	4	-1024	-768	-1	-1	-1	-1	4		0	0						Untertest3.avi	0	880	547	72	111				0	Content		-72	-111	1452049	3419372855
1469	09:20:44.354	00:00:01.468	88	-1024	-768	-1	-1	-1	-1	4	-1024	-768	-1	-1	-1	-1	4		0	0						Untertest3.avi	0	880	547	72	111				0	Content		-72	-111	1468714	3419389520
1485	09:20:44.370	00:00:01.485	89	-1024	-768	-1	-1	-1	-1	4	-1024	-768	-1	-1	-1	-1	4		0	0						Untertest3.avi	0	880	547	72	111				0	Content		-72	-111	1485379	3419406185
1502	09:20:44.387	00:00:01.501	90	-1024	-768	-1	-1	-1	-1	4	-1024	-768	-1	-1	-1	-1	4		0	0						Untertest3.avi	0	880	547	72	111				0	Content		-72	-111	1501760	3419422566
1518	09:20:44.403	00:00:01.518	91	-1024	-768	-1	-1	-1	-1	4	-1024	-768	-1	-1	-1	-1	4		0	0						Untertest3.avi	0	880	547	72	111				0	Content		-72	-111	1518425	3419439231
1535	09:20:44.420	00:00:01.535	92	-1024	-768	-1	-1	-1	-1	4	-1024	-768	-1	-1	-1	-1	4		0	0						Untertest3.avi	0	880	547	72	111				0	Content		-72	-111	1535090	3419455896
1551	09:20:44.436	00:00:01.551	93	-1024	-768	-1	-1	-1	-1	4	-1024	-768	-1	-1	-1	-1	4		0	0						Untertest3.avi	0	880	547	72	111				0	Content		-72	-111	1551492	3419472298
1568	09:20:44.453	00:00:01.568	94	-1024	-768	-1	-1	-1	-1	4	-1024	-768	-1	-1	-1	-1	4		0	0						Untertest3.avi	0	880	547	72	111				0	Content		-72	-111	1568157	3419488963
1585	09:20:44.470	00:00:01.584	95	-1024	-768	-1	-1	-1	-1	4	-1024	-768	-1	-1	-1	-1	4		0	0						Untertest3.avi	0	880	547	72	111				0	Content		-72	-111	1584510	3419505316
1602	09:20:44.487	00:00:01.601	96	-1024	-768	-1	-1	-1	-1	4	-1024	-768	-1	-1	-1	-1	4		0	0						Untertest3.avi	0	880	547	72	111				0	Content		-72	-111	1601504	3419522310
1618	09:20:44.503	00:00:01.617	97	-1024	-768	-1	-1	-1	-1	4	-1024	-768	-1	-1	-1	-1	4		0	0						Untertest3.avi	0	880	547	72	111				0	Content		-72	-111	1617877	3419538683
1635	09:20:44.520	00:00:01.634	98	-1024	-768	-1	-1	-1	-1	4	-1024	-768	-1	-1	-1	-1	4		0	0						Untertest3.avi	0	880	547	72	111				0	Content		-72	-111	1634561	3419555367
1651	09:20:44.536	00:00:01.651	99	-1024	-768	-1	-1	-1	-1	4	-1024	-768	-1	-1	-1	-1	4		0	0						Untertest3.avi	0	880	547	72	111				0	Content		-72	-111	1651226	3419572032
1668	09:20:44.553	00:00:01.667	100	-1024	-768	-1	-1	-1	-1	4	-1024	-768	-1	-1	-1	-1	4		0	0						Untertest3.avi	0	880	547	72	111				0	Content		-72	-111	1667863	3419588669
1685	09:20:44.570	00:00:01.684	101	-1024	-768	-1	-1	-1	-1	4	-1024	-768	-1	-1	-1	-1	4		0	0						Untertest3.avi	0	880	547	72	111				0	Content		-72	-111	1684612	3419605418
1701	09:20:44.586	00:00:01.701	102	-1024	-768	-1	-1	-1	-1	4	-1024	-768	-1	-1	-1	-1	4		0	0						Untertest3.avi	0	880	547	72	111				0	Content		-72	-111	1701234	3419622040
1718	09:20:44.603	00:00:01.717	103	-1024	-768	-1	-1	-1	-1	4	-1024	-768	-1	-1	-1	-1	4		0	0						Untertest3.avi	0	880	547	72	111				0	Content		-72	-111	1717899	3419638705
1734	09:20:44.619	00:00:01.734	104	-1024	-768	-1	-1	-1	-1	4	-1024	-768	-1	-1	-1	-1	4		0	0						Untertest3.avi	0	880	547	72	111				0	Content		-72	-111	1734497	3419655303
1751	09:20:44.636	00:00:01.751	105	-1024	-768	-1	-1	-1	-1	4	-1024	-768	-1	-1	-1	-1	4		0	0						Untertest3.avi	0	880	547	72	111				0	Content		-72	-111	1751162	3419671968
1768	09:20:44.653	00:00:01.767	106	-1024	-768	-1	-1	-1	-1	4	-1024	-768	-1	-1	-1	-1	4		0	0						Untertest3.avi	0	880	547	72	111				0	Content		-72	-111	1767752	3419688558
1784	09:20:44.669	00:00:01.784	107	-1024	-768	-1	-1	-1	-1	4	-1024	-768	-1	-1	-1	-1	4		0	0						Untertest3.avi	0	880	547	72	111				0	Content		-72	-111	1784416	3419705222
1801	09:20:44.686	00:00:01.800	108	-1024	-768	-1	-1	-1	-1	4	-1024	-768	-1	-1	-1	-1	4		0	0						Untertest3.avi	0	880	547	72	111				0	Content		-72	-111	1800963	3419721769
1818	09:20:44.703	00:00:01.817	109	-1024	-768	-1	-1	-1	-1	4	-1024	-768	-1	-1	-1	-1	4		0	0						Untertest3.avi	0	880	547	72	111				0	Content		-72	-111	1817771	3419738577
1834	09:20:44.719	00:00:01.834	110	-1024	-768	-1	-1	-1	-1	4	-1024	-768	-1	-1	-1	-1	4		0	0						Untertest3.avi	0	880	547	72	111				0	Content		-72	-111	1834436	3419755242
1851	09:20:44.736	00:00:01.851	111	-1024	-768	-1	-1	-1	-1	4	-1024	-768	-1	-1	-1	-1	4		0	0						Untertest3.avi	0	880	547	72	111				0	Content		-72	-111	1851064	3419771870
1868	09:20:44.753	00:00:01.867	112	-1024	-768	-1	-1	-1	-1	4	-1024	-768	-1	-1	-1	-1	4		0	0						Untertest3.avi	0	880	547	72	111				0	Content		-72	-111	1867729	3419788535
1884	09:20:44.769	00:00:01.884	113	-1024	-768	-1	-1	-1	-1	4	-1024	-768	-1	-1	-1	-1	4		0	0						Untertest3.avi	0	880	547	72	111				0	Content		-72	-111	1884460	3419805266
1901	09:20:44.786	00:00:01.901	114	-1024	-768	-1	-1	-1	-1	4	-1024	-768	-1	-1	-1	-1	4		0	0						Untertest3.avi	0	880	547	72	111				0	Content		-72	-111	1901071	3419821877
1918	09:20:44.803	00:00:01.917	115	-1024	-768	-1	-1	-1	-1	4	-1024	-768	-1	-1	-1	-1	4		0	0						Untertest3.avi	0	880	547	72	111				0	Content		-72	-111	1917736	3419838542
1934	09:20:44.819	00:00:01.934	116	-1024	-768	-1	-1	-1	-1	4	-1024	-768	-1	-1	-1	-1	4		0	0						Untertest3.avi	0	880	547	72	111				0	Content		-72	-111	1934397	3419855203
1951	09:20:44.836	00:00:01.951	117	-1024	-768	-1	-1	-1	-1	4	-1024	-768	-1	-1	-1	-1	4		0	0						Untertest3.avi	0	880	547	72	111				0	Content		-72	-111	1951062	3419871868
1968	09:20:44.853	00:00:01.967	118	-1024	-768	-1	-1	-1	-1	4	-1024	-768	-1	-1	-1	-1	4		0	0						Untertest3.avi	0	880	547	72	111				0	Content		-72	-111	1967683	3419888489
1984	09:20:44.869	00:00:01.984	119	17,78975	541,4322	0,3286994	0,6555817	498,5152	2,977357	3	48,87906	557,0278	0,3286832	0,6555732	498,5152	2,971586	1	0	49	557						Untertest3.avi	0	880	547	72	111	-109	468	233	0	Content		-23	446	1984268	3419905074
2001	09:20:44.886	00:00:02.001	120	-52,8401	576,619	0,3173561	0,6557113	506,5735	3,037768	1	18,50323	603,6962	0,3198534	0,655712	498,5151	2,976794	3	0	-53	577						Untertest3.avi	0	880	547	72	111	-109	468	233	0	Content		-125	466	2001169	3419921975
2018	09:20:44.903	00:00:02.017	121	-96,7855	548,3395	0,3308411	0,6556114	506,5735	3,054594	3	-37,16825	575,6237	0,3294158	0,6556288	496,824	2,991341	1	0	-37	576						Untertest3.avi	0	880	547	72	111	-109	468	233	0	Content		-109	465	2017662	3419938468
2034	09:20:44.919	00:00:02.034	122	-96,85854	553,3326	0,330797	0,6556561	506,5735	3,082572	3	-36,51395	581,4177	0,329205	0,6556761	495,8171	3,013297	1	0	-37	581						Untertest3.avi	0	880	547	72	111	-109	468	233	0	Content		-109	470	2034419	3419955225
2051	09:20:44.936	00:00:02.050	123	-1024	-768	-1	-1	-1	-1	4	-1024	-768	-1	-1	-1	-1	4	0	0	0						Untertest3.avi	0	880	547	72	111	-109	468	233	0	Content		-72	-111	2050778	3419971584
2068	09:20:44.953	00:00:02.067	124	-107,4145	549,1066	0,3306463	0,6557105	506,5735	3,06658	3	-42,44109	576,8215	0,3292771	0,6557279	496,9194	3,002192	1	0	-42	577						Untertest3.avi	0	880	547	72	111	-109	468	233	0	Content		-114	466	2067773	3419988579
2084	09:20:44.969	00:00:02.084	125	-1024	-768	-1	-1	-1	-1	4	-1024	-768	-1	-1	-1	-1	4	0	0	0						Untertest3.avi	0	880	547	72	111	-109	468	233	0	Content		-72	-111	2084364	3420005170
2101	09:20:44.986	00:00:02.101	126	-1024	-768	-1	-1	-1	-1	4	-1024	-768	-1	-1	-1	-1	4	0	0	0						Untertest3.avi	0	880	547	72	111	-109	468	233	0	Content		-72	-111	2101029	3420021835
2118	09:20:45.003	00:00:02.117	127	-78,92046	558,2336	0,330641	0,6556804	506,5735	3,138535	3	-17,89241	585,3936	0,3292399	0,6556976	496,9038	3,072824	1	0	-18	585						Untertest3.avi	0	880	547	72	111	-109	468	233	0	Content		-90	474	2117589	3420038395
2134	09:20:45.019	00:00:02.134	128	-100,3571	557,9976	0,3306738	0,6556604	506,5735	3,127891	3	-43,704	584,9326	0,3292749	0,655677	497,0835	3,065359	1	0	-44	585						Untertest3.avi	0	880	547	72	111	-109	468	233	0	Content		-116	474	2134206	3420055012
2151	09:20:45.036	00:00:02.150	129	-96,01263	547,8404	0,3306508	0,6556191	506,5735	3,148255	3	-34,55148	575,1251	0,3292569	0,6556363	496,9175	3,082731	1	0	-35	575						Untertest3.avi	0	880	547	72	111	-109	468	233	0	Content		-107	464	2150940	3420071746
2168	09:20:45.053	00:00:02.167	130	-109,9068	557,3149	0,3306782	0,6555923	506,5735	3,084239	3	-48,57231	584,8986	0,3292868	0,6556094	496,955	3,020267	1	0	-49	585						Untertest3.avi	0	880	547	72	111	-109	468	233	0	Content		-121	474	2167572	3420088378
2184	09:20:45.069	00:00:02.184	131	-94,75733	556,2886	0,330712	0,6555893	506,5735	3,179746	3	-34,54201	583,8667	0,3292144	0,6556079	496,3536	3,111077	1	0	-35	584						Untertest3.avi	0	880	547	72	111	-109	468	233	0	Content		-107	473	2184316	3420105122
2201	09:20:45.086	00:00:02.200	132	-77,73759	560,0286	0,329292	0,6556345	496,8279	3,157881	3	-52,62443	577,0039	0,3292875	0,6556259	496,8279	3,155229	1	0	-53	577						Untertest3.avi	0	880	547	72	111	-109	468	233	0	Content		-125	466	2200937	3420121743
2218	09:20:45.103	00:00:02.217	133	60,60248	617,8889	0,328934	0,6562845	500,7028	3,170782	3	92,94078	637,1393	0,328906	0,656276	500,7028	3,161747	1	1	93	637						Untertest3.avi	0	880	547	72	111	217	614	333	0	Content		21	526	2217553	3420138359
2234	09:20:45.119	00:00:02.234	134	190,7838	677,2532	0,3273203	0,6570911	499,905	3,155558	3	231,1333	698,7934	0,3272883	0,6570827	499,905	3,141677	1	1	231	699						Untertest3.avi	0	880	547	72	111	217	614	333	0	Content		159	588	2234051	3420154857
2251	09:20:45.136	00:00:02.251	135	204,8526	701,1674	0,3269598	0,6571494	499,7379	3,164028	3	246,1444	723,9583	0,3269278	0,6571409	499,7379	3,149567	1	1	246	724						Untertest3.avi	0	880	547	72	111	217	614	333	0	Content		174	613	2251114	3420171920
2268	09:20:45.153	00:00:02.267	136	182,4265	693,2293	0,327305	0,6569763	501,4542	3,153447	3	222,8083	715,8701	0,3272732	0,6569679	501,4542	3,139431	1	1	223	716						Untertest3.avi	0	880	547	72	111	217	614	333	0	Content		151	605	2267916	3420188722
2285	09:20:45.170	00:00:02.284	137	198,2936	701,1498	0,3271955	0,6568158	500,6208	3,142596	3	239,4008	724,0499	0,3271636	0,6568074	500,6208	3,128391	1	1	239	724						Untertest3.avi	0	880	547	72	111	217	614	333	0	Content		167	613	2284537	3420205343
2301	09:20:45.186	00:00:02.300	138	222,1353	701,5069	0,3277393	0,6568169	503,8526	3,297022	3	264,7985	724,374	0,3277077	0,6568085	503,8526	3,280996	1	1	265	724						Untertest3.avi	0	880	547	72	111	217	614	333	0	Content		193	613	2300656	3420221462
2318	09:20:45.203	00:00:02.317	139	274,7638	710,047	0,3240053	0,6570246	477,2722	3,109993	3	293,1161	728,1031	0,3236764	0,6570701	477,2722	3,097204	1	1	293	728						Untertest3.avi	0	880	547	72	111	217	614	333	0	Content		221	617	2317594	3420238400
2334	09:20:45.219	00:00:02.333	140	287,6825	707,8909	0,3240888	0,6570276	477,3212	3,133897	3	303,841	724,9215	0,3237298	0,6570868	477,3212	3,120923	1	1	304	725						Untertest3.avi	0	880	547	72	111	217	614	333	0	Content		232	614	2333895	3420254701
2351	09:20:45.236	00:00:02.350	141	289,0797	701,1084	0,3241078	0,6570828	477,3275	3,128568	3	309,0894	719,0166	0,3237849	0,65712	477,3275	3,114949	1	1	309	719						Untertest3.avi	0	880	547	72	111	217	614	333	0	Content		237	608	2350517	3420271323
2367	09:20:45.252	00:00:02.367	142	281,5587	706,2454	0,3241131	0,6570824	477,3275	3,19084	3	301,8647	724,4134	0,3238001	0,6571211	477,3275	3,177047	1	1	302	724						Untertest3.avi	0	880	547	72	111	217	614	333	0	Content		230	613	2367261	3420288067
2384	09:20:45.269	00:00:02.384	143	283,7873	708,6512	0,3241345	0,656972	477,2963	3,176057	3	303,9716	726,3585	0,3238182	0,6570212	477,2963	3,162375	1	1	304	726						Untertest3.avi	0	880	547	72	111	217	614	333	0	Content		232	615	2384380	3420305186
2401	09:20:45.286	00:00:02.401	144	268,7487	705,8043	0,3241445	0,6566796	477,287	3,140997	3	288,6523	723,1911	0,3238341	0,6567334	477,287	3,127952	1	1	289	723						Untertest3.avi	0	880	547	72	111	217	614	333	0	Content		217	612	2401001	3420321807
2418	09:20:45.303	00:00:02.417	145	268,2762	713,0427	0,3241566	0,6565495	477,2616	3,16122	3	287,8109	730,5853	0,3238444	0,6566079	477,2616	3,148178	1	1	288	731						Untertest3.avi	0	880	547	72	111	217	614	333	0	Content		216	620	2417567	3420338373
2434	09:20:45.319	00:00:02.433	146	267,4162	706,6146	0,3241878	0,6564772	477,2901	3,190307	3	287,4877	724,6533	0,3238822	0,65652	477,2901	3,176989	1	1	287	725						Untertest3.avi	0	880	547	72	111	217	614	333	0	Content		215	614	2433868	3420354674
2450	09:20:45.335	00:00:02.450	147	266,9493	708,6347	0,3242334	0,6564231	477,2538	3,160309	3	286,45	726,6388	0,3239229	0,6564687	477,2538	3,147362	1	1	286	727						Untertest3.avi	0	880	547	72	111	217	614	333	0	Content		214	616	2450487	3420371293
2467	09:20:45.352	00:00:02.467	148	291,9885	713,7372	0,3242685	0,6564109	477,1896	3,247975	3	312,8721	732,2215	0,323956	0,6564504	477,1896	3,233524	1	1	313	732						Untertest3.avi	0	880	547	72	111	217	614	333	0	Content		241	621	2467109	3420387915
2484	09:20:45.369	00:00:02.484	149	220,6576	698,021	0,322276	0,656352	497,9598	3,366412	3	294,0938	724,249	0,3239466	0,656431	477,2037	3,217071	1	1	294	724						Untertest3.avi	0	880	547	72	111	217	614	333	0	Content		222	613	2484228	3420405034
2501	09:20:45.386	00:00:02.500	150	270,1091	712,0834	0,3242108	0,656341	477,194	3,226198	3	289,8723	730,816	0,3239022	0,6563764	477,194	3,21265	1	1	290	731						Untertest3.avi	0	880	547	72	111	217	614	333	0	Content		218	620	2500974	3420421780
2518	09:20:45.403	00:00:02.517	151	278,6196	710,5992	0,324134	0,6562325	477,2119	3,283978	3	297,4538	729,2795	0,3238128	0,6562656	477,2119	3,269942	1	1	297	729						Untertest3.avi	0	880	547	72	111	217	614	333	0	Content		225	618	2517540	3420438346
2534	09:20:45.419	00:00:02.533	152	268,4019	718,1099	0,323964	0,65618	477,0285	3,217981	3	284,4308	736,1251	0,32362	0,656234	477,0285	3,205027	1	1	284	736						Untertest3.avi	0	880	547	72	111	217	614	333	0	Content		212	625	2533717	3420454523
2550	09:20:45.435	00:00:02.550	153	342,5842	774,9427	0,3231466	0,6571227	477,0285	3,249927	3	389,2491	799,8292	0,323112	0,6571134	477,0285	3,231848	1	2	389	800						Untertest3.avi	0	880	547	72	111	401	817	333	0	Content		317	689	2550338	3420471144
2567	09:20:45.452	00:00:02.567	154	419,1055	846,8456	0,3224781	0,6583165	477,1978	3,268915	3	445,1444	873,3729	0,3221311	0,6583552	477,1978	3,251081	1	2	445	873						Untertest3.avi	0	880	547	72	111	401	817	333	0	Content		373	762	2567084	3420487890
2584	09:20:45.469	00:00:02.584	155	430,4706	886,3302	0,3221048	0,6589316	477,1778	3,290547	3	470,416	915,6194	0,3218768	0,6589683	477,1778	3,270196	1	2	470	916						Untertest3.avi	0	880	547	72	111	401	817	333	0	Content		398	805	2584207	3420505013
2600	09:20:45.485	00:00:02.600	156	439,1749	917,0996	0,322313	0,6592454	477,1778	3,253638	3	503,3909	951,0423	0,3222489	0,6592361	477,1778	3,232997	1	2	503	951						Untertest3.avi	0	880	547	72	111	401	817	333	0	Content		431	840	2600452	3420521258
2617	09:20:45.502	00:00:02.617	157	437,3988	924,5469	0,3221749	0,6590889	477,1778	3,30636	3	491,4864	959,1193	0,3221403	0,6590796	477,1778	3,286883	1	2	491	959						Untertest3.avi	0	880	547	72	111	401	817	333	0	Content		419	848	2617071	3420537877
2634	09:20:45.519	00:00:02.633	158	458,7283	904,145	0,3220985	0,6591028	477,2954	3,358297	3	485,33	934,7256	0,3217289	0,6591407	477,2954	3,339034	1	2	485	935						Untertest3.avi	0	880	547	72	111	401	817	333	0	Content		413	824	2633693	3420554499
2651	09:20:45.536	00:00:02.650	159	439,8158	879,3994	0,3219468	0,6590505	477,3695	3,33369	3	476,9624	909,3173	0,3216906	0,6590688	477,3695	3,313683	1	2	477	909						Untertest3.avi	0	880	547	72	111	401	817	333	0	Content		405	798	2650759	3420571565
2667	09:20:45.552	00:00:02.667	160	414,5129	904,9045	0,3217059	0,6590956	477,2152	3,334459	3	464,2282	937,9725	0,3215841	0,6590905	477,2152	3,315149	1	2	464	938						Untertest3.avi	0	880	547	72	111	401	817	333	0	Content		392	827	2667059	3420587865
2684	09:20:45.569	00:00:02.683	161	428,3828	907,0498	0,321718	0,6591266	477,1955	3,34743	3	468,4108	939,4498	0,3214966	0,6591365	477,1955	3,328498	1	2	468	939						Untertest3.avi	0	880	547	72	111	401	817	333	0	Content		396	828	2683681	3420604487
2700	09:20:45.585	00:00:02.700	162	453,4156	905,119	0,3217904	0,6590689	477,3107	3,425542	3	477,6178	935,4992	0,3214023	0,6591133	477,3107	3,405908	1	2	478	935						Untertest3.avi	0	880	547	72	111	401	817	333	0	Content		406	824	2700302	3420621108
2717	09:20:45.602	00:00:02.717	163	445,6504	896,1974	0,3215389	0,6590818	477,4006	3,381623	3	487,0503	927,7101	0,3213211	0,6590923	477,4005	3,362342	1	2	487	928						Untertest3.avi	0	880	547	72	111	401	817	333	0	Content		415	817	2717422	3420638228
2734	09:20:45.619	00:00:02.734	164	448,1812	896,7211	0,3215358	0,6591029	477,2556	3,432759	3	481,4714	927,4437	0,3212396	0,6591295	477,2556	3,413075	1	2	481	927						Untertest3.avi	0	880	547	72	111	401	817	333	0	Content		409	816	2734044	3420654850
2751	09:20:45.636	00:00:02.750	165	453,2681	906,6334	0,3215447	0,6592096	477,204	3,42242	3	483,6955	937,1703	0,321216	0,6592517	477,204	3,402366	1	2	484	937						Untertest3.avi	0	880	547	72	111	401	817	333	0	Content		412	826	2750737	3420671543
2767	09:20:45.652	00:00:02.766	166	446,7011	911,9581	0,3216311	0,6592602	477,2599	3,421491	3	469,9107	942,8893	0,3212391	0,6593049	477,2599	3,402285	1	2	470	943						Untertest3.avi	0	880	547	72	111	401	817	333	0	Content		398	832	2766911	3420687717
2784	09:20:45.669	00:00:02.783	167	454,6703	894,403	0,3216282	0,6592268	477,1964	3,420324	3	480,6088	923,5681	0,321256	0,6592767	477,1964	3,400602	1	2	481	924						Untertest3.avi	0	880	547	72	111	401	817	333	0	Content		409	813	2783530	3420704336
2800	09:20:45.685	00:00:02.800	168	443,12	904,0026	0,3215972	0,6591493	477,2344	3,413421	3	472,8712	935,1578	0,3212686	0,6591783	477,2344	3,394	1	2	473	935						Untertest3.avi	0	880	547	72	111	401	817	333	0	Content		401	824	2800276	3420721082
2817	09:20:45.702	00:00:02.817	169	433,4948	894,8516	0,3215041	0,6590912	477,3971	3,434088	3	473,4411	926,3128	0,3212834	0,6591029	477,3971	3,414816	1	2	473	926						Untertest3.avi	0	880	547	72	111	401	817	333	0	Content		401	815	2817401	3420738207
2834	09:20:45.719	00:00:02.834	170	434,2902	891,3369	0,3214587	0,6591005	477,3141	3,419418	3	477,1376	922,3206	0,3212638	0,6591148	477,3141	3,399956	1	2	477	922						Untertest3.avi	0	880	547	72	111	401	817	333	0	Content		405	811	2834022	3420754828
2851	09:20:45.736	00:00:02.850	171	437,0011	912,8252	0,3214911	0,6592064	477,1671	3,453726	3	472,7031	944,6772	0,3212222	0,6592349	477,1671	3,433134	1	2	473	945						Untertest3.avi	0	880	547	72	111	401	817	333	0	Content		401	834	2850586	3420771392
2867	09:20:45.752	00:00:02.866	172	427,2627	891,8174	0,321841	0,6589469	477,2255	3,452101	3	461,2554	922,2271	0,321564	0,6589746	477,2255	3,431738	1	2	461	922						Untertest3.avi	0	880	547	72	111	401	817	333	0	Content		389	811	2866761	3420787567
2884	09:20:45.769	00:00:02.883	173	319,543	826,8091	0,3236801	0,657249	477,4643	3,467085	3	338,0143	852,5912	0,3233314	0,6572865	477,4643	3,450469	1	3	338	853						Untertest3.avi	0	880	547	72	111	167	651	534	0	Content		266	742	2883507	3420804313
2900	09:20:45.785	00:00:02.900	174	244,2077	760,0062	0,3248303	0,6557012	477,2962	3,425207	3	257,6557	781,873	0,3244855	0,6557361	477,2962	3,41173	1	3	258	782						Untertest3.avi	0	880	547	72	111	167	651	534	0	Content		186	671	2900130	3420820936
2917	09:20:45.802	00:00:02.917	175	228,7141	745,2042	0,3249492	0,6552235	477,3847	3,456652	3	238,5089	764,882	0,3245827	0,6552806	477,3847	3,444212	1	3	239	765						Untertest3.avi	0	880	547	72	111	167	651	534	0	Content		167	654	2917247	3420838053
2934	09:20:45.819	00:00:02.933	176	237,5928	729,3181	0,3249056	0,6555114	477,2963	3,427248	3	246,8848	749,4545	0,3245284	0,6555411	477,2963	3,414763	1	3	247	749						Untertest3.avi	0	880	547	72	111	167	651	534	0	Content		175	638	2933868	3420854674
2950	09:20:45.835	00:00:02.950	177	221,9469	746,6324	0,3249238	0,6556262	477,3157	3,430709	3	231,0485	767,1837	0,3245561	0,6556701	477,3157	3,418853	1	3	231	767						Untertest3.avi	0	880	547	72	111	167	651	534	0	Content		159	656	2950437	3420871243
2967	09:20:45.852	00:00:02.966	178	149,0573	740,3194	0,3168995	0,6556615	501,2173	3,615994	3	198,0345	766,1858	0,3168405	0,6556531	501,2173	3,59482	1	3	198	766						Untertest3.avi	0	880	547	72	111	167	651	534	0	Content		126	655	2966737	3420887543
2983	09:20:45.868	00:00:02.983	179	237,6629	743,6207	0,324879	0,655571	477,1553	3,510446	3	247,9908	764,3592	0,3245133	0,6556064	477,1553	3,497191	1	3	248	764						Untertest3.avi	0	880	547	72	111	167	651	534	0	Content		176	653	2983479	3420904285
3000	09:20:45.885	00:00:03.000	180	220,49	737,3173	0,3248679	0,6555398	477,1622	3,465578	3	230,3819	757,928	0,3245095	0,6555722	477,1622	3,453348	1	3	230	758						Untertest3.avi	0	880	547	72	111	167	651	534	0	Content		158	647	3000100	3420920906
3017	09:20:45.902	00:00:03.017	181	233,236	747,5891	0,3248833	0,6555717	477,1169	3,515382	3	243,1178	768,8458	0,324517	0,6556033	477,1169	3,502276	1	3	243	769						Untertest3.avi	0	880	547	72	111	167	651	534	0	Content		171	658	3017043	3420937849
3034	09:20:45.919	00:00:03.033	182	241,1791	739,4082	0,3249086	0,6555675	477,0955	3,516854	3	250,3595	759,6531	0,3245319	0,6556058	477,0955	3,503836	1	3	250	760						Untertest3.avi	0	880	547	72	111	167	651	534	0	Content		178	649	3033663	3420954469
3050	09:20:45.935	00:00:03.050	183	153,2822	736,3898	0,3226207	0,6555207	501,88	3,639078	3	233,0225	762,1949	0,3245794	0,6556112	477,0753	3,452076	1	3	233	762						Untertest3.avi	0	880	547	72	111	167	651	534	0	Content		161	651	3050283	3420971089
3067	09:20:45.952	00:00:03.066	184	229,7712	729,9047	0,3250824	0,6555506	477,1467	3,474185	3	238,7785	750,0341	0,3247086	0,6555818	477,1467	3,461496	1	3	239	750						Untertest3.avi	0	880	547	72	111	167	651	534	0	Content		167	639	3066709	3420987515
3083	09:20:45.968	00:00:03.083	185	229,9076	742,1345	0,3251589	0,6555573	477,1949	3,468298	3	241,0995	763,5347	0,3248054	0,6555808	477,1949	3,455358	1	3	241	764						Untertest3.avi	0	880	547	72	111	167	651	534	0	Content		169	653	3083329	3421004135
3100	09:20:45.985	00:00:03.099	186	241,9604	737,5655	0,3251598	0,655568	477,2131	3,520386	3	257,4679	758,7428	0,3248389	0,6555897	477,2131	3,505884	1	3	257	759						Untertest3.avi	0	880	547	72	111	167	651	534	0	Content		185	648	3099950	3421020756
3117	09:20:46.002	00:00:03.116	187	217,8563	745,3123	0,3252192	0,6555719	477,1706	3,503049	3	227,9817	766,7628	0,3248649	0,6555994	477,1706	3,490354	1	3	228	767						Untertest3.avi	0	880	547	72	111	167	651	534	0	Content		156	656	3116889	3421037695
3134	09:20:46.019	00:00:03.133	188	226,7999	735,2756	0,3252136	0,6555458	477,1598	3,48911	3	238,4171	756,3578	0,3248673	0,6555675	477,1598	3,476053	1	3	238	756						Untertest3.avi	0	880	547	72	111	167	651	534	0	Content		166	645	3133635	3421054441
3150	09:20:46.035	00:00:03.150	189	219,9777	738,8776	0,3251559	0,6555137	477,1852	3,505951	3	239,4607	761,0828	0,3248849	0,6555232	477,1852	3,491253	1	3	239	761						Untertest3.avi	0	880	547	72	111	167	651	534	0	Content		167	650	3150254	3421071060
3167	09:20:46.052	00:00:03.166	190	245,5342	736,3043	0,3253027	0,6555225	477,062	3,546349	3	259,2624	757,752	0,3249657	0,6555371	477,062	3,532225	1	3	259	758						Untertest3.avi	0	880	547	72	111	167	651	534	0	Content		187	647	3166557	3421087363
3183	09:20:46.068	00:00:03.183	191	213,3873	743,0737	0,3253495	0,6555928	477,0164	3,522755	3	234,1388	765,788	0,3250946	0,6555992	477,0164	3,507874	1	3	234	766						Untertest3.avi	0	880	547	72	111	167	651	534	0	Content		162	655	3183301	3421104107
3200	09:20:46.085	00:00:03.199	192	227,6904	745,294	0,3255463	0,6556557	477,1165	3,535696	3	237,6514	766,8519	0,3251866	0,6556798	477,1165	3,522533	1	3	238	767						Untertest3.avi	0	880	547	72	111	167	651	534	0	Content		166	656	3199923	3421120729
3217	09:20:46.102	00:00:03.216	193	245,9026	740,426	0,3255533	0,655643	477,1202	3,565788	3	258,0457	761,7687	0,3252018	0,6556634	477,1202	3,551519	1	3	258	762						Untertest3.avi	0	880	547	72	111	167	651	534	0	Content		186	651	3216867	3421137673
3233	09:20:46.118	00:00:03.233	194	212,6505	741,799	0,325504	0,6555163	477,1272	3,518851	3	225,8062	763,6456	0,3251803	0,6555345	477,1272	3,505308	1	3	226	764						Untertest3.avi	0	880	547	72	111	167	651	534	0	Content		154	653	3233486	3421154292
3250	09:20:46.135	00:00:03.250	195	237,8502	742,3433	0,3255277	0,6554281	477,1259	3,565598	3	248,4797	763,4404	0,3251668	0,6554555	477,1259	3,551812	1	3	248	763						Untertest3.avi	0	880	547	72	111	167	651	534	0	Content		176	652	3250106	3421170912
3267	09:20:46.152	00:00:03.266	196	250,3485	740,9355	0,3255384	0,6553825	477,1021	3,572346	3	262,4966	761,7587	0,3251818	0,6554122	477,1021	3,557792	1	3	262	762						Untertest3.avi	0	880	547	72	111	167	651	534	0	Content		190	651	3266531	3421187337
3283	09:20:46.168	00:00:03.283	197	220,3813	740,4779	0,325511	0,6553417	477,1097	3,518655	3	236,6862	761,4747	0,3252097	0,6553729	477,1097	3,504347	1	3	237	761						Untertest3.avi	0	880	547	72	111	167	651	534	0	Content		165	650	3283153	3421203959
3300	09:20:46.185	00:00:03.299	198	226,2292	741,9271	0,3255484	0,6553566	477,074	3,587737	3	239,9271	763,1312	0,3252232	0,655384	477,074	3,57342	1	3	240	763						Untertest3.avi	0	880	547	72	111	167	651	534	0	Content		168	652	3299776	3421220582
3317	09:20:46.202	00:00:03.317	199	236,827	741,2471	0,325607	0,6553562	477,0788	3,575838	3	247,5815	761,4458	0,3252485	0,655398	477,0788	3,5621	1	3	248	761						Untertest3.avi	0	880	547	72	111	167	651	534	0	Content		176	650	3317088	3421237894
3334	09:20:46.219	00:00:03.333	200	211,5378	738,6461	0,3255675	0,6553428	477,0906	3,583465	3	229,0992	759,2354	0,3252855	0,6553801	477,0906	3,568757	1	3	229	759						Untertest3.avi	0	880	547	72	111	167	651	534	0	Content		157	648	3333833	3421254639
3350	09:20:46.235	00:00:03.350	201	225,2245	745,0141	0,3257189	0,655193	477,173	3,579322	3	238,2059	763,949	0,3253877	0,6552626	477,173	3,565699	1	3	238	764						Untertest3.avi	0	880	547	72	111	167	651	534	0	Content		166	653	3350460	3421271266
3367	09:20:46.252	00:00:03.366	202	221,5944	743,3345	0,3258348	0,6551673	477,1721	3,557096	3	231,1363	761,9426	0,3254753	0,6552404	477,1721	3,544457	1	3	231	762						Untertest3.avi	0	880	547	72	111	167	651	534	0	Content		159	651	3366763	3421287569
3384	09:20:46.269	00:00:03.383	203	224,4845	742,4911	0,3258961	0,6551955	477,0373	3,538154	3	236,7119	760,1908	0,3255543	0,6552842	477,0373	3,524727	1	3	237	760						Untertest3.avi	0	880	547	72	111	167	651	534	0	Content		165	649	3383512	3421304318
3400	09:20:46.285	00:00:03.400	204	187,6514	748,1584	0,3263105	0,6553025	477,2618	3,572631	3	193,6	767,5433	0,325943	0,6553711	477,2618	3,561477	1	3	194	768						Untertest3.avi	0	880	547	72	111	167	651	534	0	Content		122	657	3400134	3421320940
3417	09:20:46.302	00:00:03.417	205	129,8747	740,4517	0,3270311	0,6553392	477,3048	3,56932	3	138,6125	760,7988	0,3267263	0,6553909	477,3048	3,559168	1	4	139	761						Untertest3.avi	0	880	547	72	111	29	664	316	0	Content		67	650	3417077	3421337883
3434	09:20:46.319	00:00:03.433	206	113,4789	751,4611	0,3274466	0,6555129	477,3967	3,607952	3	118,5518	773,3134	0,3271282	0,6555523	477,3967	3,599188	1	4	119	773						Untertest3.avi	0	880	547	72	111	29	664	316	0	Content		47	662	3433702	3421354508
3450	09:20:46.335	00:00:03.450	207	100,2043	751,0798	0,3276332	0,6556372	477,4794	3,613747	3	102,5038	772,4874	0,3272995	0,6556847	477,4794	3,605855	1	4	103	772						Untertest3.avi	0	880	547	72	111	29	664	316	0	Content		31	661	3450325	3421371131
3467	09:20:46.352	00:00:03.466	208	99,92838	772,9149	0,3276956	0,6556511	477,4061	3,634671	3	99,69157	796,1554	0,3273425	0,6556925	477,4061	3,62719	1	4	100	796						Untertest3.avi	0	880	547	72	111	29	664	316	0	Content		28	685	3466755	3421387561
3483	09:20:46.368	00:00:03.483	209	83,37354	753,1501	0,3277684	0,6557226	477,4448	3,593384	3	81,27676	775,4152	0,32741	0,6557594	477,4448	3,587026	1	4	81	775						Untertest3.avi	0	880	547	72	111	29	664	316	0	Content		9	664	3483377	3421404183
3500	09:20:46.385	00:00:03.500	210	73,75449	750,2125	0,3276473	0,6558149	477,4313	3,624347	3	86,41486	773,899	0,3274224	0,6558308	477,4313	3,615402	1	4	86	774						Untertest3.avi	0	880	547	72	111	29	664	316	0	Content		14	663	3500127	3421420933
3517	09:20:46.402	00:00:03.517	211	70,38291	761,9817	0,3276199	0,655898	477,341	3,66936	3	82,19283	785,3828	0,32739	0,6559318	477,341	3,660352	1	4	82	785						Untertest3.avi	0	880	547	72	111	29	664	316	0	Content		10	674	3517069	3421437875
3534	09:20:46.419	00:00:03.533	212	79,38577	760,9706	0,3277224	0,6560927	477,4143	3,637077	3	76,85778	782,6405	0,3273652	0,6561489	477,4143	3,630842	1	4	77	783						Untertest3.avi	0	880	547	72	111	29	664	316	0	Content		5	672	3533693	3421454499
3550	09:20:46.435	00:00:03.550	213	89,52705	744,8253	0,3276638	0,6561727	477,3828	3,628227	3	94,19356	765,5637	0,3273588	0,6562267	477,3828	3,620373	1	4	94	766						Untertest3.avi	0	880	547	72	111	29	664	316	0	Content		22	655	3550317	3421471123
3567	09:20:46.452	00:00:03.566	214	85,97379	753,4011	0,3277153	0,6562647	477,3166	3,650555	3	83,04292	776,1509	0,3273524	0,656293	477,3166	3,64401	1	4	83	776						Untertest3.avi	0	880	547	72	111	29	664	316	0	Content		11	665	3566749	3421487555
3583	09:20:46.468	00:00:03.583	215	94,58155	751,1333	0,3277439	0,6563596	477,4988	3,645261	3	92,3378	773,1014	0,3273797	0,6563973	477,4988	3,638443	1	4	92	773						Untertest3.avi	0	880	547	72	111	29	664	316	0	Content		20	662	3583370	3421504176
3600	09:20:46.485	00:00:03.600	216	98,87074	759,1848	0,3277792	0,6565252	477,5471	3,660295	3	101,8671	782,1622	0,3274547	0,6565564	477,5471	3,651881	1	4	102	782						Untertest3.avi	0	880	547	72	111	29	664	316	0	Content		30	671	3600005	3421520811
3617	09:20:46.502	00:00:03.616	217	107,1699	762,5547	0,3278494	0,6567733	477,4602	3,685023	3	113,024	782,6135	0,3275372	0,6568561	477,4602	3,675216	1	4	113	783						Untertest3.avi	0	880	547	72	111	29	664	316	0	Content		41	672	3616941	3421537747
3634	09:20:46.519	00:00:03.633	218	102,1956	761,3152	0,3279277	0,6570274	477,4729	3,692175	3	106,6198	782,861	0,3276117	0,6570846	477,4729	3,683	1	4	107	783						Untertest3.avi	0	880	547	72	111	29	664	316	0	Content		35	672	3633563	3421554369
3650	09:20:46.535	00:00:03.650	219	96,33538	765,46	0,3279671	0,6570267	477,4955	3,697938	3	99,78105	786,6024	0,3276487	0,6570959	477,4955	3,689392	1	4	100	787						Untertest3.avi	0	880	547	72	111	29	664	316	0	Content		28	676	3650315	3421571121
3667	09:20:46.552	00:00:03.666	220	100,3752	757,9505	0,3280538	0,6570558	477,5605	3,691812	3	102,2137	779,2661	0,3277192	0,6571125	477,5605	3,683462	1	4	102	779						Untertest3.avi	0	880	547	72	111	29	664	316	0	Content		30	668	3666619	3421587425
3683	09:20:46.568	00:00:03.683	221	96,58491	763,3975	0,3282278	0,6571146	477,7052	3,693828	3	96,44093	784,9227	0,3278801	0,6571742	477,7052	3,686141	1	4	96	785						Untertest3.avi	0	880	547	72	111	29	664	316	0	Content		24	674	3683258	3421604064
3700	09:20:46.585	00:00:03.699	222	105,9821	752,8876	0,3283332	0,6571454	477,6215	3,688994	3	109,5991	773,5179	0,3280104	0,6572072	477,6215	3,680362	1	4	110	774						Untertest3.avi	0	880	547	72	111	29	664	316	0	Content		38	663	3699991	3421620797
3717	09:20:46.602	00:00:03.716	223	189,2541	732,9043	0,3278107	0,6566989	477,6721	3,72714	3	199,1373	751,8033	0,327485	0,656758	477,6721	3,714361	1	4	199	752						Untertest3.avi	0	880	547	72	111	29	664	316	0	Content		127	641	3716933	3421637739
3734	09:20:46.619	00:00:03.733	224	298,7129	714,5297	0,3266353	0,6562965	477,9448	3,76095	3	323,3785	734,3768	0,32637	0,6563097	477,9447	3,741546	1	5	323	734						Untertest3.avi	0	880	547	72	111	340	666	233	0	Content		251	623	3733555	3421654361
3750	09:20:46.635	00:00:03.750	225	360,5609	742,4412	0,325855	0,6566209	477,9133	3,710914	3	394,8016	763,988	0,3256412	0,656631	477,9133	3,690267	1	5	395	764						Untertest3.avi	0	880	547	72	111	340	666	233	0	Content		323	653	3750178	3421670984
3767	09:20:46.652	00:00:03.766	226	397,4772	751,9994	0,325904	0,6569189	477,8956	3,737048	3	418,3168	772,2244	0,3255374	0,6569574	477,8956	3,716321	1	5	418	772						Untertest3.avi	0	880	547	72	111	340	666	233	0	Content		346	661	3766610	3421687416
3783	09:20:46.668	00:00:03.783	227	394,4614	754,0137	0,3260039	0,6570165	477,8224	3,748808	3	417,0361	775,1224	0,3256564	0,6570421	477,8224	3,72787	1	5	417	775						Untertest3.avi	0	880	547	72	111	340	666	233	0	Content		345	664	3783242	3421704048
3800	09:20:46.685	00:00:03.799	228	388,4223	757,8611	0,3261287	0,6570442	477,7874	3,72556	3	411,1453	778,1979	0,325785	0,657088	477,7874	3,704851	1	5	411	778						Untertest3.avi	0	880	547	72	111	340	666	233	0	Content		339	667	3799854	3421720660
3817	09:20:46.702	00:00:03.816	229	395,0867	755,2717	0,3260759	0,6571623	477,8089	3,809189	3	428,6883	777,6655	0,3258357	0,6571682	477,8089	3,786649	1	5	429	778						Untertest3.avi	0	880	547	72	111	340	666	233	0	Content		357	667	3816799	3421737605
3833	09:20:46.718	00:00:03.833	230	397,0234	754,8003	0,3262819	0,6571285	477,9637	3,771506	3	419,4183	774,6729	0,3259304	0,6571767	477,9637	3,750308	1	5	419	775						Untertest3.avi	0	880	547	72	111	340	666	233	0	Content		347	664	3833423	3421754229
3850	09:20:46.735	00:00:03.850	231	394,7648	749,6219	0,326377	0,6572481	477,9059	3,759492	3	414,4234	770,2081	0,326001	0,6572776	477,9059	3,738734	1	5	414	770						Untertest3.avi	0	880	547	72	111	340	666	233	0	Content		342	659	3850171	3421770977
3866	09:20:46.751	00:00:03.866	232	401,8263	756,8435	0,3264664	0,6572795	477,875	3,80867	3	420,9885	777,2657	0,3260833	0,6573196	477,875	3,787594	1	5	421	777						Untertest3.avi	0	880	547	72	111	340	666	233	0	Content		349	666	3866474	3421787280
3883	09:20:46.768	00:00:03.883	233	392,7127	755,9407	0,3266051	0,6573402	477,7567	3,780495	3	412,0656	777,0909	0,326228	0,6573671	477,7567	3,759368	1	5	412	777						Untertest3.avi	0	880	547	72	111	340	666	233	0	Content		340	666	3883234	3421804040
3900	09:20:46.785	00:00:03.899	234	394,7781	757,7347	0,3267841	0,6574465	477,8082	3,777266	3	412,4358	778,7701	0,3263901	0,6574772	477,8082	3,75635	1	5	412	779						Untertest3.avi	0	880	547	72	111	340	666	233	0	Content		340	668	3899846	3421820652
3917	09:20:46.802	00:00:03.916	235	323,2272	746,9811	0,3242207	0,6577299	507,0115	3,989297	3	400,6058	771,593	0,3265354	0,6578284	477,665	3,751335	1	5	401	772						Untertest3.avi	0	880	547	72	111	340	666	233	0	Content		329	661	3916788	3421837594
3933	09:20:46.818	00:00:03.933	236	387,6185	758,3077	0,3270604	0,6580505	477,7193	3,784142	3	410,0345	778,7031	0,326716	0,6580934	477,7193	3,76293	1	5	410	779						Untertest3.avi	0	880	547	72	111	340	666	233	0	Content		338	668	3933411	3421854217
3950	09:20:46.835	00:00:03.950	237	374,2733	762,9866	0,327181	0,6585575	477,9319	3,757753	3	396,1832	782,5149	0,3268377	0,6586227	477,9319	3,737051	1	5	396	783						Untertest3.avi	0	880	547	72	111	340	666	233	0	Content		324	672	3950036	3421870842
3966	09:20:46.851	00:00:03.966	238	427,6265	841,1548	0,3270453	0,6602727	477,8842	3,752552	3	458,1602	868,1633	0,3267472	0,6602998	477,8842	3,730146	1	6	458	868						Untertest3.avi	0	880	547	72	111	459	813	366	0	Content		386	757	3966466	3421887272
3983	09:20:46.868	00:00:03.983	239	475,0032	879,0959	0,3269277	0,6613222	478,0249	3,76669	3	503,9696	907,5604	0,3265808	0,6613684	478,0249	3,743549	1	6	504	908						Untertest3.avi	0	880	547	72	111	459	813	366	0	Content		432	797	3983089	3421903895
4000	09:20:46.885	00:00:03.999	240	494,706	887,609	0,3267517	0,6614602	477,9407	3,776691	3	533,1454	917,6674	0,3264825	0,6614874	477,9407	3,753177	1	6	533	918						Untertest3.avi	0	880	547	72	111	459	813	366	0	Content		461	807	3999714	3421920520
4017	09:20:46.902	00:00:04.016	241	505,2418	897,0182	0,327027	0,6614628	477,9928	3,766654	3	535,8109	926,4908	0,3266729	0,6615125	477,9928	3,742758	1	6	536	926						Untertest3.avi	0	880	547	72	111	459	813	366	0	Content		464	815	4016782	3421937588
4033	09:20:46.918	00:00:04.033	242	502,6357	895,4091	0,3272276	0,6615137	477,9988	3,775033	3	534,9305	923,5737	0,326891	0,6615826	477,9988	3,750822	1	6	535	924						Untertest3.avi	0	880	547	72	111	459	813	366	0	Content		463	813	4033095	3421953901
4050	09:20:46.935	00:00:04.049	243	463,8622	923,8047	0,3248285	0,6614704	506,4369	3,983518	3	534,6137	933,9927	0,3270589	0,6616251	478,116	3,751982	1	6	535	934						Untertest3.avi	0	880	547	72	111	459	813	366	0	Content		463	823	4049715	3421970521
4066	09:20:46.951	00:00:04.066	244	504,4482	893,2527	0,3275435	0,6618153	478,1258	3,766463	3	539,012	923,5146	0,3272286	0,661847	478,1258	3,742294	1	6	539	924						Untertest3.avi	0	880	547	72	111	459	813	366	0	Content		467	813	4066334	3421987140
4083	09:20:46.968	00:00:04.083	245	487,6319	896,9668	0,3276305	0,6620314	478,0467	3,754586	3	529,1287	928,1511	0,3273936	0,6620519	478,0466	3,731366	1	6	529	928						Untertest3.avi	0	880	547	72	111	459	813	366	0	Content		457	817	4083404	3422004210
4100	09:20:46.985	00:00:04.100	246	477,8584	903,5713	0,3262094	0,6622743	496,2841	3,92294	3	543,907	925,3195	0,327646	0,6623248	477,975	3,764496	1	6	544	925						Untertest3.avi	0	880	547	72	111	459	813	366	0	Content		472	814	4100027	3422020833
4117	09:20:47.002	00:00:04.116	247	483,9712	888,5198	0,328047	0,6627369	478,0402	3,796687	3	532,2903	919,346	0,3278781	0,6627519	478,0402	3,773076	1	6	532	919						Untertest3.avi	0	880	547	72	111	459	813	366	0	Content		460	808	4116650	3422037456
4133	09:20:47.018	00:00:04.132	248	473,8143	905,568	0,328258	0,6630247	477,9454	3,754409	3	528,1401	938,4066	0,3281497	0,6630278	477,9454	3,731235	1	6	528	938						Untertest3.avi	0	880	547	72	111	459	813	366	0	Content		456	827	4132954	3422053760
4150	09:20:47.035	00:00:04.149	249	478,2599	891,2203	0,3285941	0,6634669	477,9544	3,749897	3	520,707	922,5797	0,3283703	0,6634786	477,9544	3,725658	1	6	521	923						Untertest3.avi	0	880	547	72	111	459	813	366	0	Content		449	812	4149706	3422070512
4166	09:20:47.051	00:00:04.166	250	466,7161	891,1669	0,3286913	0,66384	478,0106	3,769834	3	524,918	923,5516	0,3286233	0,6638319	478,0106	3,745275	1	6	525	924						Untertest3.avi	0	880	547	72	111	459	813	366	0	Content		453	813	4166328	3422087134
4183	09:20:47.068	00:00:04.183	251	496,4246	887,3007	0,3291192	0,6643228	477,993	3,761323	3	533,3057	918,1185	0,3288317	0,6643372	477,993	3,737013	1	6	533	918						Untertest3.avi	0	880	547	72	111	459	813	366	0	Content		461	807	4183270	3422104076
4200	09:20:47.085	00:00:04.200	252	490,6049	900,9346	0,329321	0,6646463	478,0777	3,743381	3	527,9298	932,4681	0,3290401	0,6646673	478,0777	3,719406	1	6	528	932						Untertest3.avi	0	880	547	72	111	459	813	366	0	Content		456	821	4200021	3422120827
4217	09:20:47.102	00:00:04.216	253	470,1077	909,0559	0,327576	0,6649951	498,9064	3,913453	3	534,782	927,5323	0,3291827	0,6650805	477,9466	3,736782	1	6	535	928						Untertest3.avi	0	880	547	72	111	459	813	366	0	Content		463	817	4216645	3422137451
4233	09:20:47.118	00:00:04.232	254	512,595	897,9875	0,3297413	0,6653925	477,9488	3,781605	3	541,1933	927,8772	0,3293634	0,665436	477,9488	3,757199	1	6	541	928						Untertest3.avi	0	880	547	72	111	459	813	366	0	Content		469	817	4232951	3422153757
4250	09:20:47.135	00:00:04.249	255	482,8017	904,6362	0,329904	0,6657562	477,8601	3,756259	3	515,4493	932,2344	0,3295829	0,6658463	477,8601	3,732409	1	6	515	932						Untertest3.avi	0	880	547	72	111	459	813	366	0	Content		443	821	4249570	3422170376
4266	09:20:47.151	00:00:04.266	256	505,1944	900,1317	0,3302352	0,666254	477,8811	3,777077	3	531,2064	929,9203	0,3298382	0,6663027	477,8811	3,75291	1	6	531	930						Untertest3.avi	0	880	547	72	111	459	813	366	0	Content		459	819	4266320	3422187126
4283	09:20:47.168	00:00:04.283	257	470,035	896,2252	0,3302566	0,6669804	477,6353	3,767932	3	510,8378	925,9517	0,3300192	0,6670256	477,6353	3,742757	1	6	511	926						Untertest3.avi	0	880	547	72	111	459	813	366	0	Content		439	815	4283263	3422204069
4300	09:20:47.185	00:00:04.299	258	491,8005	889,7626	0,3306817	0,6677182	478,0699	3,739543	3	517,7461	918,9338	0,3302925	0,667765	478,0699	3,716076	1	6	518	919						Untertest3.avi	0	880	547	72	111	459	813	366	0	Content		446	808	4299888	3422220694
4317	09:20:47.202	00:00:04.316	259	546,4814	882,922	0,3302127	0,6676134	478,2978	3,734883	3	581,7952	912,3942	0,3298764	0,6676415	478,2978	3,709652	1	6	582	912						Untertest3.avi	0	880	547	72	111	459	813	366	0	Content		510	801	4316513	3422237319
4333	09:20:47.218	00:00:04.332	260	-1024	-768	-1	-1	-1	-1	4	-1024	-768	-1	-1	-1	-1	4		0	0						Untertest3.avi	0	880	547	72	111				0	Content		-72	-111	4332940	3422253746
4350	09:20:47.235	00:00:04.349	261	-1024	-768	-1	-1	-1	-1	4	-1024	-768	-1	-1	-1	-1	4		0	0						Untertest3.avi	0	880	547	72	111				0	Content		-72	-111	4349563	3422270369
4366	09:20:47.251	00:00:04.366	262	-1024	-768	-1	-1	-1	-1	4	-1024	-768	-1	-1	-1	-1	4		0	0						Untertest3.avi	0	880	547	72	111				0	Content		-72	-111	4366187	3422286993
4383	09:20:47.268	00:00:04.383	263	-1024	-768	-1	-1	-1	-1	4	-1024	-768	-1	-1	-1	-1	4		0	0						Untertest3.avi	0	880	547	72	111				0	Content		-72	-111	4383177	3422303983
4400	09:20:47.285	00:00:04.399	264	-1024	-768	-1	-1	-1	-1	4	-1024	-768	-1	-1	-1	-1	4		0	0						Untertest3.avi	0	880	547	72	111				0	Content		-72	-111	4399682	3422320488
4416	09:20:47.301	00:00:04.416	265	-1024	-768	-1	-1	-1	-1	4	-1024	-768	-1	-1	-1	-1	4		0	0						Untertest3.avi	0	880	547	72	111				0	Content		-72	-111	4416296	3422337102
4433	09:20:47.318	00:00:04.433	266	-1024	-768	-1	-1	-1	-1	4	-1024	-768	-1	-1	-1	-1	4		0	0						Untertest3.avi	0	880	547	72	111				0	Content		-72	-111	4433051	3422353857
4450	09:20:47.335	00:00:04.449	267	-1024	-768	-1	-1	-1	-1	4	-1024	-768	-1	-1	-1	-1	4		0	0						Untertest3.avi	0	880	547	72	111				0	Content		-72	-111	4449675	3422370481
4466	09:20:47.351	00:00:04.466	268	-1024	-768	-1	-1	-1	-1	4	-1024	-768	-1	-1	-1	-1	4		0	0						Untertest3.avi	0	880	547	72	111				0	Content		-72	-111	4466299	3422387105
4483	09:20:47.368	00:00:04.483	269	-1024	-768	-1	-1	-1	-1	4	-1024	-768	-1	-1	-1	-1	4		0	0						Untertest3.avi	0	880	547	72	111				0	Content		-72	-111	4483046	3422403852
4500	09:20:47.385	00:00:04.499	270	-1024	-768	-1	-1	-1	-1	4	-1024	-768	-1	-1	-1	-1	4		0	0						Untertest3.avi	0	880	547	72	111				0	Content		-72	-111	4499672	3422420478
4516	09:20:47.401	00:00:04.516	271	-1024	-768	-1	-1	-1	-1	4	-1024	-768	-1	-1	-1	-1	4		0	0						Untertest3.avi	0	880	547	72	111				0	Content		-72	-111	4516296	3422437102
4533	09:20:47.418	00:00:04.533	272	-1024	-768	-1	-1	-1	-1	4	-1024	-768	-1	-1	-1	-1	4		0	0						Untertest3.avi	0	880	547	72	111				0	Content		-72	-111	4533046	3422453852
4549	09:20:47.434	00:00:04.549	273	-1024	-768	-1	-1	-1	-1	4	-1024	-768	-1	-1	-1	-1	4		0	0						Untertest3.avi	0	880	547	72	111				0	Content		-72	-111	4549296	3422470102
4567	09:20:47.452	00:00:04.566	274	-1024	-768	-1	-1	-1	-1	4	-1024	-768	-1	-1	-1	-1	4		0	0						Untertest3.avi	0	880	547	72	111				0	Content		-72	-111	4566546	3422487352
4583	09:20:47.468	00:00:04.583	275	-1024	-768	-1	-1	-1	-1	4	-1024	-768	-1	-1	-1	-1	4		0	0						Untertest3.avi	0	880	547	72	111				0	Content		-72	-111	4583166	3422503972
4600	09:20:47.485	00:00:04.599	276	-1024	-768	-1	-1	-1	-1	4	-1024	-768	-1	-1	-1	-1	4		0	0						Untertest3.avi	0	880	547	72	111				0	Content		-72	-111	4599915	3422520721
4616	09:20:47.501	00:00:04.615	277	-1024	-768	-1	-1	-1	-1	4	-1024	-768	-1	-1	-1	-1	4		0	0						Untertest3.avi	0	880	547	72	111				0	Content		-72	-111	4615915	3422536721
4633	09:20:47.518	00:00:04.632	278	-1024	-768	-1	-1	-1	-1	4	-1024	-768	-1	-1	-1	-1	4		0	0						Untertest3.avi	0	880	547	72	111				0	Content		-72	-111	4632541	3422553347
4649	09:20:47.534	00:00:04.649	279	-1024	-768	-1	-1	-1	-1	4	-1024	-768	-1	-1	-1	-1	4		0	0						Untertest3.avi	0	880	547	72	111				0	Content		-72	-111	4649288	3422570094
4666	09:20:47.551	00:00:04.665	280	-1024	-768	-1	-1	-1	-1	4	-1024	-768	-1	-1	-1	-1	4		0	0						Untertest3.avi	0	880	547	72	111				0	Content		-72	-111	4665911	3422586717
4683	09:20:47.568	00:00:04.682	281	-1024	-768	-1	-1	-1	-1	4	-1024	-768	-1	-1	-1	-1	4		0	0						Untertest3.avi	0	880	547	72	111				0	Content		-72	-111	4682537	3422603343
4699	09:20:47.584	00:00:04.699	282	-1024	-768	-1	-1	-1	-1	4	-1024	-768	-1	-1	-1	-1	4		0	0						Untertest3.avi	0	880	547	72	111				0	Content		-72	-111	4699161	3422619967
4716	09:20:47.601	00:00:04.716	283	-1024	-768	-1	-1	-1	-1	4	-1024	-768	-1	-1	-1	-1	4		0	0						Untertest3.avi	0	880	547	72	111				0	Content		-72	-111	4716356	3422637162
4734	09:20:47.619	00:00:04.733	284	-1024	-768	-1	-1	-1	-1	4	-1024	-768	-1	-1	-1	-1	4		0	0						Untertest3.avi	0	880	547	72	111				0	Content		-72	-111	4733729	3422654535
4751	09:20:47.636	00:00:04.750	285	-1024	-768	-1	-1	-1	-1	4	-1024	-768	-1	-1	-1	-1	4		0	0						Untertest3.avi	0	880	547	72	111				0	Content		-72	-111	4750977	3422671783
4766	09:20:47.651	00:00:04.765	286	-1024	-768	-1	-1	-1	-1	4	-1024	-768	-1	-1	-1	-1	4		0	0						Untertest3.avi	0	880	547	72	111				0	Content		-72	-111	4765906	3422686712
4783	09:20:47.668	00:00:04.782	287	368,6303	924,7081	0,5055524	0,6612014	513,5015	3,749659	0	526,7098	939,8668	0,3368206	0,665127	510,4261	3,764912	0	7	448	932						Untertest3.avi	0	880	547	72	111	376	821	17	0	Content		376	821	4782527	3422703333
4799	09:20:47.684	00:00:04.799	288	-1024	-768	-1	-1	-1	-1	4	-1024	-768	-1	-1	-1	-1	4		0	0						Untertest3.avi	0	880	547	72	111				0	Content		-72	-111	4799275	3422720081
4816	09:20:47.701	00:00:04.815	289	-1024	-768	-1	-1	-1	-1	4	-1024	-768	-1	-1	-1	-1	4		0	0						Untertest3.avi	0	880	547	72	111				0	Content		-72	-111	4815888	3422736694
4833	09:20:47.718	00:00:04.832	290	-1024	-768	-1	-1	-1	-1	4	-1024	-768	-1	-1	-1	-1	4		0	0						Untertest3.avi	0	880	547	72	111				0	Content		-72	-111	4832761	3422753567
4849	09:20:47.734	00:00:04.849	291	-1024	-768	-1	-1	-1	-1	4	-1024	-768	-1	-1	-1	-1	4		0	0						Untertest3.avi	0	880	547	72	111				0	Content		-72	-111	4849395	3422770201
4866	09:20:47.751	00:00:04.866	292	-1024	-768	-1	-1	-1	-1	4	-1024	-768	-1	-1	-1	-1	4		0	0						Untertest3.avi	0	880	547	72	111				0	Content		-72	-111	4866020	3422786826
4883	09:20:47.768	00:00:04.882	293	-1024	-768	-1	-1	-1	-1	4	-1024	-768	-1	-1	-1	-1	4		0	0						Untertest3.avi	0	880	547	72	111				0	Content		-72	-111	4882767	3422803573
4899	09:20:47.784	00:00:04.899	294	-1024	-768	-1	-1	-1	-1	4	-1024	-768	-1	-1	-1	-1	4		0	0						Untertest3.avi	0	880	547	72	111				0	Content		-72	-111	4899390	3422820196
4916	09:20:47.801	00:00:04.916	295	-1024	-768	-1	-1	-1	-1	4	-1024	-768	-1	-1	-1	-1	4		0	0						Untertest3.avi	0	880	547	72	111				0	Content		-72	-111	4916014	3422836820
4933	09:20:47.818	00:00:04.932	296	-1024	-768	-1	-1	-1	-1	4	-1024	-768	-1	-1	-1	-1	4		0	0						Untertest3.avi	0	880	547	72	111				0	Content		-72	-111	4932763	3422853569
4949	09:20:47.834	00:00:04.949	297	-1024	-768	-1	-1	-1	-1	4	-1024	-768	-1	-1	-1	-1	4		0	0						Untertest3.avi	0	880	547	72	111				0	Content		-72	-111	4949387	3422870193
4966	09:20:47.851	00:00:04.966	298	-1024	-768	-1	-1	-1	-1	4	-1024	-768	-1	-1	-1	-1	4		0	0						Untertest3.avi	0	880	547	72	111				0	Content		-72	-111	4966009	3422886815
4983	09:20:47.868	00:00:04.982	299	-1024	-768	-1	-1	-1	-1	4	-1024	-768	-1	-1	-1	-1	4		0	0						Untertest3.avi	0	880	547	72	111				0	Content		-72	-111	4982634	3422903440
4999	09:20:47.884	00:00:04.999	300	-1024	-768	-1	-1	-1	-1	4	-1024	-768	-1	-1	-1	-1	4		0	0						Untertest3.avi	0	880	547	72	111				0	Content		-72	-111	4999256	3422920062
5016	09:20:47.901	00:00:05.015	301	-1024	-768	-1	-1	-1	-1	4	-1024	-768	-1	-1	-1	-1	4		0	0						Untertest3.avi	0	880	547	72	111				0	Content		-72	-111	5015630	3422936436
5033	09:20:47.918	00:00:05.032	302	-1024	-768	-1	-1	-1	-1	4	-1024	-768	-1	-1	-1	-1	4		0	0						Untertest3.avi	0	880	547	72	111				0	Content		-72	-111	5032880	3422953686
5050	09:20:47.935	00:00:05.049	303	-1024	-768	-1	-1	-1	-1	4	-1024	-768	-1	-1	-1	-1	4		0	0						Untertest3.avi	0	880	547	72	111				0	Content		-72	-111	5049628	3422970434
5066	09:20:47.951	00:00:05.066	304	-1024	-768	-1	-1	-1	-1	4	-1024	-768	-1	-1	-1	-1	4		0	0						Untertest3.avi	0	880	547	72	111				0	Content		-72	-111	5066253	3422987059
5082	09:20:47.967	00:00:05.082	305	-1024	-768	-1	-1	-1	-1	4	-1024	-768	-1	-1	-1	-1	4		0	0						Untertest3.avi	0	880	547	72	111				0	Content		-72	-111	5082253	3423003059
5099	09:20:47.984	00:00:05.099	306	-1024	-768	-1	-1	-1	-1	4	1350,647	644,0495	0,3322359	0,6762733	496,9592	3,668564	0	8	1351	644						Untertest3.avi	0	880	547	72	111	1290	577	150	0	Content		1279	533	5099001	3423019807
5116	09:20:48.001	00:00:05.116	307	-1024	-768	-1	-1	-1	-1	4	1360,151	693,0341	0,3307616	0,6791378	486,741	3,602644	0	8	1360	693						Untertest3.avi	0	880	547	72	111	1290	577	150	0	Content		1288	582	5116074	3423036880
5132	09:20:48.017	00:00:05.132	308	-1024	-768	-1	-1	-1	-1	4	1356,605	688,0939	0,3308182	0,6818117	487,0035	3,597032	0	8	1357	688						Untertest3.avi	0	880	547	72	111	1290	577	150	0	Content		1285	577	5132370	3423053176
5149	09:20:48.034	00:00:05.149	309	-1024	-768	-1	-1	-1	-1	4	1364,764	688,4374	0,3308161	0,6844812	487,1043	3,574543	0	8	1365	688						Untertest3.avi	0	880	547	72	111	1290	577	150	0	Content		1293	577	5149438	3423070244
5166	09:20:48.051	00:00:05.165	310	-1024	-768	-1	-1	-1	-1	4	1358,182	685,4109	0,3308243	0,686962	487,1688	3,582997	0	8	1358	685						Untertest3.avi	0	880	547	72	111	1290	577	150	0	Content		1286	574	5165742	3423086548
5183	09:20:48.068	00:00:05.182	311	-1024	-768	-1	-1	-1	-1	4	1382,48	699,3972	0,3335178	0,6893796	504,3901	3,602697	0	8	1382	699						Untertest3.avi	0	880	547	72	111	1290	577	150	0	Content		1310	588	5182812	3423103618
5200	09:20:48.085	00:00:05.199	312	-1024	-768	-1	-1	-1	-1	4	1346,618	688,6763	0,3308453	0,6922185	487,2616	3,474882	0	8	1347	689						Untertest3.avi	0	880	547	72	111	1290	577	150	0	Content		1275	578	5199615	3423120421
5216	09:20:48.101	00:00:05.216	313	-1024	-768	-1	-1	-1	-1	4	1366,273	695,3225	0,3308873	0,6946275	487,2829	3,546806	0	8	1366	695						Untertest3.avi	0	880	547	72	111	1290	577	150	0	Content		1294	584	5216185	3423136991
5232	09:20:48.117	00:00:05.232	314	-1024	-768	-1	-1	-1	-1	4	1379,259	696,2938	0,3308777	0,6968961	487,559	3,506611	0	8	1379	696						Untertest3.avi	0	880	547	72	111	1290	577	150	0	Content		1307	585	5232489	3423153295
5249	09:20:48.134	00:00:05.249	315	-1024	-768	-1	-1	-1	-1	4	1555,911	679,8254	0,3296913	0,6987113	484,5499	3,408876	0	9	1556	680						Untertest3.avi	0	880	547	72	111	1653	587	133	0	Content		1484	569	5249433	3423170239
5266	09:20:48.151	00:00:05.266	316	-1024	-768	-1	-1	-1	-1	4	1619,285	714,5048	0,3201745	0,7006334	431,7942	3,010787	0	9	1619	715						Untertest3.avi	0	880	547	72	111	1653	587	133	0	Content		1547	604	5266238	3423187044
5283	09:20:48.168	00:00:05.282	317	-1024	-768	-1	-1	-1	-1	4	1734,253	674,9283	0,3225059	0,7023953	448,1499	3,164586	0	9	1734	675						Untertest3.avi	0	880	547	72	111	1653	587	133	0	Content		1662	564	5282932	3423203738
5299	09:20:48.184	00:00:05.299	318	-1024	-768	-1	-1	-1	-1	4	1725,444	702,0473	0,3223387	0,7040723	447,2292	3,157569	0	9	1725	702						Untertest3.avi	0	880	547	72	111	1653	587	133	0	Content		1653	591	5299110	3423219916
5316	09:20:48.201	00:00:05.316	319	-1024	-768	-1	-1	-1	-1	4	1750,496	699,2659	0,3226342	0,705762	449,7424	3,156302	0	9	1750	699						Untertest3.avi	0	880	547	72	111	1653	587	133	0	Content		1678	588	5316056	3423236862
5333	09:20:48.218	00:00:05.332	320	-1024	-768	-1	-1	-1	-1	4	1749,842	689,0623	0,3224457	0,7075505	449,0331	3,180228	0	9	1750	689						Untertest3.avi	0	880	547	72	111	1653	587	133	0	Content		1678	578	5332607	3423253413
5349	09:20:48.234	00:00:05.349	321	-1024	-768	-1	-1	-1	-1	4	1749,314	691,5749	0,3225401	0,7088929	450,1244	3,155342	0	9	1749	692						Untertest3.avi	0	880	547	72	111	1653	587	133	0	Content		1677	581	5349355	3423270161
5366	09:20:48.251	00:00:05.365	322	-1024	-768	-1	-1	-1	-1	4	1710,91	704,7906	0,3218217	0,7100304	446,8644	3,041994	0	9	1711	705						Untertest3.avi	0	880	547	72	111	1653	587	133	0	Content		1639	594	5365977	3423286783
5383	09:20:48.268	00:00:05.382	323	-1024	-768	-1	-1	-1	-1	4	1718,193	697,921	0,3219431	0,7112159	448,412	3,075744	0	10	1718	698						Untertest3.avi	0	880	547	72	111	1562	587	167	0	Content		1646	587	5382591	3423303397
5399	09:20:48.284	00:00:05.399	324	1551,697	651,9865	0,4852805	0,7063618	470,8259	3,216569	1	1654,76	670,8281	0,4799201	0,706429	448,412	3,067818	3	10	1552	652						Untertest3.avi	0	880	547	72	111	1562	587	167	0	Content		1480	541	5399349	3423320155
5416	09:20:48.301	00:00:05.415	325	-1024	-768	-1	-1	-1	-1	4	1752,225	712,1436	0,3215572	0,7129612	448,5576	3,090083	0	10	1752	712						Untertest3.avi	0	880	547	72	111	1562	587	167	0	Content		1680	601	5415973	3423336779
5433	09:20:48.318	00:00:05.432	326	1495,757	655,5145	0,4845379	0,7074066	469,979	3,347592	0	1730,725	706,2827	0,320898	0,71324	446,5811	3,060902	0	10	1613	681						Untertest3.avi	0	880	547	72	111	1562	587	167	0	Content		1541	570	5432596	3423353402
5449	09:20:48.334	00:00:05.449	327	-1024	-768	-1	-1	-1	-1	4	1717,835	699,6323	0,3209083	0,7136258	448,2216	3,125386	0	10	1718	700						Untertest3.avi	0	880	547	72	111	1562	587	167	0	Content		1646	589	5449343	3423370149
5466	09:20:48.351	00:00:05.465	328	1450,595	655,5723	0,4841734	0,7083247	471,0875	3,267749	0	1738,861	716,4718	0,3206306	0,7140595	448,3007	3,153679	0	10	1595	686						Untertest3.avi	0	880	547	72	111	1562	587	167	0	Content		1523	575	5465971	3423386777
5483	09:20:48.368	00:00:05.482	329	1502,727	641,2748	0,4839616	0,708921	471,4586	3,295215	0	1777,632	695,5439	0,3209557	0,7146297	451,4611	3,217047	0	10	1640	668						Untertest3.avi	0	880	547	72	111	1562	587	167	0	Content		1568	557	5482593	3423403399
5499	09:20:48.384	00:00:05.499	330	-1024	-768	-1	-1	-1	-1	4	1771,735	701,2606	0,3204487	0,7151215	449,9349	3,24229	0	10	1772	701						Untertest3.avi	0	880	547	72	111	1562	587	167	0	Content		1700	590	5499343	3423420149
5515	09:20:48.400	00:00:05.515	331	1526,147	623,1042	0,4855231	0,7099422	480,0318	3,404692	0	1742,789	694,6063	0,3197893	0,7156278	447,2908	3,123753	0	10	1634	659						Untertest3.avi	0	880	547	72	111	1562	587	167	0	Content		1562	548	5515463	3423436269
5532	09:20:48.417	00:00:05.532	332	1351,724	685,5234	0,4910395	0,7103762	500,0164	3,580035	0	1577,618	723,0999	0,3225361	0,716188	458,9191	3,329519	0	10	1465	704						Untertest3.avi	0	880	547	72	111	1562	587	167	0	Content		1393	593	5532085	3423452891
5549	09:20:48.434	00:00:05.549	333	1214,151	742,7103	0,4852288	0,7117272	510,8129	3,61906	0	1430,428	779,657	0,3305384	0,7170579	500,848	3,501078	0	11	1322	761						Untertest3.avi	0	880	547	72	111	1021	778	333	0	Content		1250	650	5549211	3423470017
5566	09:20:48.451	00:00:05.565	334	1104,289	795,2686	0,4854927	0,7128994	514,891	3,669179	0	1287,32	839,7875	0,3320732	0,7184688	503,5784	3,559997	0	11	1196	818						Untertest3.avi	0	880	547	72	111	1021	778	333	0	Content		1124	707	5565837	3423486643
5583	09:20:48.468	00:00:05.582	335	-1024	-768	-1	-1	-1	-1	4	1211,202	907,5114	0,3335408	0,7192872	509,2111	3,535628	0	11	1211	908						Untertest3.avi	0	880	547	72	111	1021	778	333	0	Content		1139	797	5582586	3423503392
5599	09:20:48.484	00:00:05.598	336	-1024	-768	-1	-1	-1	-1	4	1181,591	909,4422	0,3336408	0,7197013	508,9967	3,570643	0	11	1182	909						Untertest3.avi	0	880	547	72	111	1021	778	333	0	Content		1110	798	5598958	3423519764
5616	09:20:48.501	00:00:05.616	337	972,659	861,0178	0,4858681	0,715059	514,941	3,852556	0	1146,493	901,4788	0,3335382	0,7199627	510,5362	3,630014	0	11	1060	881						Untertest3.avi	0	880	547	72	111	1021	778	333	0	Content		988	770	5616151	3423536957
5632	09:20:48.517	00:00:05.632	338	1059,697	856,1227	0,4853172	0,7153556	516,6224	3,711945	0	1131,582	901,7848	0,3329874	0,7200735	508,5273	3,620282	0	11	1096	879						Untertest3.avi	0	880	547	72	111	1021	778	333	0	Content		1024	768	5632327	3423553133
5649	09:20:48.534	00:00:05.649	339	1014,883	837,1639	0,4847248	0,7153243	518,2492	3,857359	0	1158,382	907,9493	0,3327166	0,7199311	508,7695	3,602525	0	11	1087	873						Untertest3.avi	0	880	547	72	111	1021	778	333	0	Content		1015	762	5649330	3423570136
5666	09:20:48.551	00:00:05.665	340	1022,449	867,4578	0,484434	0,7150821	518,9259	3,79671	0	1145,075	905,3802	0,3316407	0,7196106	503,2926	3,640929	0	11	1084	886						Untertest3.avi	0	880	547	72	111	1021	778	333	0	Content		1012	775	5665951	3423586757
5683	09:20:48.568	00:00:05.682	341	1054,517	884,0786	0,4844646	0,7148665	517,9101	3,735206	0	1138,528	919,1929	0,3320799	0,7193035	508,1664	3,659283	0	11	1097	902						Untertest3.avi	0	880	547	72	111	1021	778	333	0	Content		1025	791	5682648	3423603454
5699	09:20:48.584	00:00:05.698	342	1047,42	874,0948	0,4844294	0,7147287	516,7521	3,786939	0	1125,703	906,3748	0,3320728	0,7189313	510,3004	3,696028	0	11	1087	890						Untertest3.avi	0	880	547	72	111	1021	778	333	0	Content		1015	779	5698827	3423619633
5716	09:20:48.601	00:00:05.715	343	1030,77	840,2898	0,4846602	0,7147763	514,5085	3,749323	0	1139,461	909,6545	0,3316013	0,7189977	508,8763	3,698399	0	11	1085	875						Untertest3.avi	0	880	547	72	111	1021	778	333	0	Content		1013	764	5715576	3423636382
5732	09:20:48.617	00:00:05.732	344	1004,38	862,8862	0,4827679	0,7150955	521,7039	3,86931	0	1146,471	900,394	0,33158	0,719363	510,8318	3,71251	0	11	1075	882						Untertest3.avi	0	880	547	72	111	1021	778	333	0	Content		1003	771	5732201	3423653007
5749	09:20:48.634	00:00:05.749	345	1075,241	874,3085	0,4825341	0,7153712	521,4991	3,785461	0	1125,317	914,8127	0,3313959	0,7195323	511,9234	3,770853	0	11	1100	895						Untertest3.avi	0	880	547	72	111	1021	778	333	0	Content		1028	784	5749271	3423670077
5766	09:20:48.651	00:00:05.766	346	1089,536	896,9314	0,4814789	0,7154629	525,5194	3,907494	0	1138,222	896,4675	0,3310418	0,7196508	511,192	3,804051	0	11	1114	897						Untertest3.avi	0	880	547	72	111	1021	778	333	0	Content		1042	786	5766196	3423687002
5783	09:20:48.668	00:00:05.782	347	1052,04	888,5072	0,4815803	0,7154636	523,7585	4,067144	0	1129,185	921,0648	0,3308883	0,7196369	512,071	3,824109	0	11	1091	905						Untertest3.avi	0	880	547	72	111	1021	778	333	0	Content		1019	794	5782644	3423703450
5799	09:20:48.684	00:00:05.798	348	1071,349	860,262	0,4815983	0,7154765	522,9621	3,880163	0	1122,356	915,8885	0,3304748	0,7196321	510,6418	3,827126	0	11	1097	888						Untertest3.avi	0	880	547	72	111	1021	778	333	0	Content		1025	777	5798825	3423719631
5815	09:20:48.700	00:00:05.815	349	1059,509	866,3683	0,4817521	0,7155594	521,1555	3,88361	0	1116,073	923,2432	0,3304061	0,7197006	511,7559	3,787694	0	11	1088	895						Untertest3.avi	0	880	547	72	111	1021	778	333	0	Content		1016	784	5815447	3423736253
5832	09:20:48.717	00:00:05.832	350	1033,285	854,3703	0,4823008	0,7158747	517,7706	3,868335	0	1112,359	902,2198	0,3299066	0,7201549	509,4125	3,818139	0	11	1073	878						Untertest3.avi	0	880	547	72	111	1021	778	333	0	Content		1001	767	5832197	3423753003
5849	09:20:48.734	00:00:05.849	351	-1024	-768	-1	-1	-1	-1	4	1098,585	925,9784	0,3295745	0,7210532	507,3657	3,786792	0	11	1099	926						Untertest3.avi	0	880	547	72	111	1021	778	333	0	Content		1027	815	5849445	3423770251
5866	09:20:48.751	00:00:05.866	352	-1024	-768	-1	-1	-1	-1	4	1030,128	1025,906	0,3314076	0,7227913	514,2419	3,879526	0	11	1030	1026						Untertest3.avi	0	880	547	72	111	1021	778	333	0	Content		958	915	5866069	3423786875
5883	09:20:48.768	00:00:05.882	353	-1024	-768	-1	-1	-1	-1	4	-1024	-768	-1	-1	-1	-1	4		0	0						Untertest3.avi	0	880	547	72	111				0	Content		-72	-111	5882638	3423803444
5899	09:20:48.784	00:00:05.898	354	-1024	-768	-1	-1	-1	-1	4	-1024	-768	-1	-1	-1	-1	4		0	0						Untertest3.avi	0	880	547	72	111				0	Content		-72	-111	5898816	3423819622
5916	09:20:48.801	00:00:05.915	355	-1024	-768	-1	-1	-1	-1	4	-1024	-768	-1	-1	-1	-1	4		0	0						Untertest3.avi	0	880	547	72	111				0	Content		-72	-111	5915884	3423836690
5932	09:20:48.817	00:00:05.932	356	-1024	-768	-1	-1	-1	-1	4	-1024	-768	-1	-1	-1	-1	4		0	0						Untertest3.avi	0	880	547	72	111				0	Content		-72	-111	5932314	3423853120
5949	09:20:48.834	00:00:05.949	357	-1024	-768	-1	-1	-1	-1	4	-1024	-768	-1	-1	-1	-1	4		0	0						Untertest3.avi	0	880	547	72	111				0	Content		-72	-111	5949061	3423869867
5966	09:20:48.851	00:00:05.965	358	-1024	-768	-1	-1	-1	-1	4	-1024	-768	-1	-1	-1	-1	4		0	0						Untertest3.avi	0	880	547	72	111				0	Content		-72	-111	5965685	3423886491
5982	09:20:48.867	00:00:05.982	359	-1024	-768	-1	-1	-1	-1	4	-1024	-768	-1	-1	-1	-1	4		0	0						Untertest3.avi	0	880	547	72	111				0	Content		-72	-111	5982307	3423903113
5999	09:20:48.884	00:00:05.998	360	-1024	-768	-1	-1	-1	-1	4	-1024	-768	-1	-1	-1	-1	4		0	0						Untertest3.avi	0	880	547	72	111				0	Content		-72	-111	5998943	3423919749
6016	09:20:48.901	00:00:06.015	361	-1024	-768	-1	-1	-1	-1	4	-1024	-768	-1	-1	-1	-1	4		0	0						Untertest3.avi	0	880	547	72	111				0	Content		-72	-111	6015679	3423936485
6032	09:20:48.917	00:00:06.032	362	-1024	-768	-1	-1	-1	-1	4	-1024	-768	-1	-1	-1	-1	4		0	0						Untertest3.avi	0	880	547	72	111				0	Content		-72	-111	6032303	3423953109
6049	09:20:48.934	00:00:06.048	363	-1024	-768	-1	-1	-1	-1	4	-1024	-768	-1	-1	-1	-1	4		0	0						Untertest3.avi	0	880	547	72	111				0	Content		-72	-111	6048939	3423969745
6066	09:20:48.951	00:00:06.065	364	-1024	-768	-1	-1	-1	-1	4	-1024	-768	-1	-1	-1	-1	4		0	0						Untertest3.avi	0	880	547	72	111				0	Content		-72	-111	6065682	3423986488
6082	09:20:48.967	00:00:06.082	365	-1024	-768	-1	-1	-1	-1	4	-1024	-768	-1	-1	-1	-1	4		0	0						Untertest3.avi	0	880	547	72	111				0	Content		-72	-111	6082300	3424003106
6099	09:20:48.984	00:00:06.098	366	-1024	-768	-1	-1	-1	-1	4	-1024	-768	-1	-1	-1	-1	4		0	0						Untertest3.avi	0	880	547	72	111				0	Content		-72	-111	6098937	3424019743
6116	09:20:49.001	00:00:06.116	367	-1024	-768	-1	-1	-1	-1	4	-1024	-768	-1	-1	-1	-1	4		0	0						Untertest3.avi	0	880	547	72	111				0	Content		-72	-111	6116117	3424036923
6132	09:20:49.017	00:00:06.131	368	-1024	-768	-1	-1	-1	-1	4	-1024	-768	-1	-1	-1	-1	4		0	0						Untertest3.avi	0	880	547	72	111				0	Content		-72	-111	6131673	3424052479
6149	09:20:49.034	00:00:06.148	369	-1024	-768	-1	-1	-1	-1	4	-1024	-768	-1	-1	-1	-1	4		0	0						Untertest3.avi	0	880	547	72	111				0	Content		-72	-111	6148935	3424069741
6166	09:20:49.051	00:00:06.166	370	-1024	-768	-1	-1	-1	-1	4	-1024	-768	-1	-1	-1	-1	4		0	0						Untertest3.avi	0	880	547	72	111				0	Content		-72	-111	6166167	3424086973
6182	09:20:49.067	00:00:06.181	371	-1024	-768	-1	-1	-1	-1	4	-1024	-768	-1	-1	-1	-1	4		0	0						Untertest3.avi	0	880	547	72	111				0	Content		-72	-111	6181668	3424102474
6198	09:20:49.083	00:00:06.198	372	-1024	-768	-1	-1	-1	-1	4	-1024	-768	-1	-1	-1	-1	4		0	0						Untertest3.avi	0	880	547	72	111				0	Content		-72	-111	6198165	3424118971
6215	09:20:49.100	00:00:06.214	373	-1024	-768	-1	-1	-1	-1	4	-1024	-768	-1	-1	-1	-1	4		0	0						Untertest3.avi	0	880	547	72	111				0	Content		-72	-111	6214932	3424135738
6232	09:20:49.117	00:00:06.231	374	-1024	-768	-1	-1	-1	-1	4	-1024	-768	-1	-1	-1	-1	4		0	0						Untertest3.avi	0	880	547	72	111				0	Content		-72	-111	6231983	3424152789
6249	09:20:49.134	00:00:06.249	375	-1024	-768	-1	-1	-1	-1	4	-1024	-768	-1	-1	-1	-1	4		0	0						Untertest3.avi	0	880	547	72	111				0	Content		-72	-111	6249359	3424170165
6267	09:20:49.152	00:00:06.266	376	-1024	-768	-1	-1	-1	-1	4	-1024	-768	-1	-1	-1	-1	4		0	0						Untertest3.avi	0	880	547	72	111				0	Content		-72	-111	6266607	3424187413
6282	09:20:49.167	00:00:06.281	377	-1024	-768	-1	-1	-1	-1	4	-1024	-768	-1	-1	-1	-1	4		0	0						Untertest3.avi	0	880	547	72	111				0	Content		-72	-111	6281536	3424202342
6298	09:20:49.183	00:00:06.298	378	-1024	-768	-1	-1	-1	-1	4	-1024	-768	-1	-1	-1	-1	4		0	0						Untertest3.avi	0	880	547	72	111				0	Content		-72	-111	6298160	3424218966
6315	09:20:49.200	00:00:06.314	379	-1024	-768	-1	-1	-1	-1	4	-1024	-768	-1	-1	-1	-1	4		0	0						Untertest3.avi	0	880	547	72	111				0	Content		-72	-111	6314920	3424235726
6332	09:20:49.217	00:00:06.331	380	-1024	-768	-1	-1	-1	-1	4	-1024	-768	-1	-1	-1	-1	4		0	0						Untertest3.avi	0	880	547	72	111				0	Content		-72	-111	6331531	3424252337
6348	09:20:49.233	00:00:06.348	381	-1024	-768	-1	-1	-1	-1	4	-1024	-768	-1	-1	-1	-1	4		0	0						Untertest3.avi	0	880	547	72	111				0	Content		-72	-111	6348154	3424268960
6365	09:20:49.250	00:00:06.364	382	-1024	-768	-1	-1	-1	-1	4	-1024	-768	-1	-1	-1	-1	4		0	0						Untertest3.avi	0	880	547	72	111				0	Content		-72	-111	6364781	3424285587
6382	09:20:49.267	00:00:06.381	383	-1024	-768	-1	-1	-1	-1	4	-1024	-768	-1	-1	-1	-1	4		0	0						Untertest3.avi	0	880	547	72	111				0	Content		-72	-111	6381971	3424302777
6399	09:20:49.284	00:00:06.399	384	-1024	-768	-1	-1	-1	-1	4	-1024	-768	-1	-1	-1	-1	4		0	0						Untertest3.avi	0	880	547	72	111				0	Content		-72	-111	6399343	3424320149
6417	09:20:49.302	00:00:06.416	385	-1024	-768	-1	-1	-1	-1	4	-1024	-768	-1	-1	-1	-1	4		0	0						Untertest3.avi	0	880	547	72	111				0	Content		-72	-111	6416590	3424337396
6431	09:20:49.316	00:00:06.431	386	-1024	-768	-1	-1	-1	-1	4	-1024	-768	-1	-1	-1	-1	4		0	0						Untertest3.avi	0	880	547	72	111				0	Content		-72	-111	6431394	3424352200
6448	09:20:49.333	00:00:06.448	387	-1024	-768	-1	-1	-1	-1	4	-1024	-768	-1	-1	-1	-1	4		0	0						Untertest3.avi	0	880	547	72	111				0	Content		-72	-111	6448142	3424368948
6465	09:20:49.350	00:00:06.464	388	-1024	-768	-1	-1	-1	-1	4	-1024	-768	-1	-1	-1	-1	4		0	0						Untertest3.avi	0	880	547	72	111				0	Content		-72	-111	6464763	3424385569
6481	09:20:49.366	00:00:06.481	389	-1024	-768	-1	-1	-1	-1	4	-1024	-768	-1	-1	-1	-1	4		0	0						Untertest3.avi	0	880	547	72	111				0	Content		-72	-111	6481384	3424402190
6498	09:20:49.383	00:00:06.498	390	-1024	-768	-1	-1	-1	-1	4	-1024	-768	-1	-1	-1	-1	4		0	0						Untertest3.avi	0	880	547	72	111				0	Content		-72	-111	6498007	3424418813
6515	09:20:49.400	00:00:06.514	391	-1024	-768	-1	-1	-1	-1	4	-1024	-768	-1	-1	-1	-1	4		0	0						Untertest3.avi	0	880	547	72	111				0	Content		-72	-111	6514631	3424435437
6532	09:20:49.417	00:00:06.531	392	-1024	-768	-1	-1	-1	-1	4	-1024	-768	-1	-1	-1	-1	4		0	0						Untertest3.avi	0	880	547	72	111				0	Content		-72	-111	6531826	3424452632
6549	09:20:49.434	00:00:06.549	393	-1024	-768	-1	-1	-1	-1	4	-1024	-768	-1	-1	-1	-1	4		0	0						Untertest3.avi	0	880	547	72	111				0	Content		-72	-111	6549199	3424470005
6566	09:20:49.451	00:00:06.566	394	-1024	-768	-1	-1	-1	-1	4	-1024	-768	-1	-1	-1	-1	4		0	0						Untertest3.avi	0	880	547	72	111				0	Content		-72	-111	6566445	3424487251
6581	09:20:49.466	00:00:06.581	395	-1024	-768	-1	-1	-1	-1	4	-1024	-768	-1	-1	-1	-1	4		0	0						Untertest3.avi	0	880	547	72	111				0	Content		-72	-111	6581251	3424502057
6598	09:20:49.483	00:00:06.598	396	-1024	-768	-1	-1	-1	-1	4	-1024	-768	-1	-1	-1	-1	4		0	0						Untertest3.avi	0	880	547	72	111				0	Content		-72	-111	6598001	3424518807
6615	09:20:49.500	00:00:06.614	397	-1024	-768	-1	-1	-1	-1	4	-1024	-768	-1	-1	-1	-1	4		0	0						Untertest3.avi	0	880	547	72	111				0	Content		-72	-111	6614625	3424535431
6631	09:20:49.516	00:00:06.631	398	-1024	-768	-1	-1	-1	-1	4	-1024	-768	-1	-1	-1	-1	4		0	0						Untertest3.avi	0	880	547	72	111				0	Content		-72	-111	6631245	3424552051
6648	09:20:49.533	00:00:06.647	399	-1024	-768	-1	-1	-1	-1	4	-1024	-768	-1	-1	-1	-1	4		0	0						Untertest3.avi	0	880	547	72	111				0	Content		-72	-111	6647872	3424568678
6665	09:20:49.550	00:00:06.664	400	-1024	-768	-1	-1	-1	-1	4	-1024	-768	-1	-1	-1	-1	4		0	0						Untertest3.avi	0	880	547	72	111				0	Content		-72	-111	6664616	3424585422
6682	09:20:49.567	00:00:06.681	401	-1024	-768	-1	-1	-1	-1	4	-1024	-768	-1	-1	-1	-1	4		0	0						Untertest3.avi	0	880	547	72	111				0	Content		-72	-111	6681686	3424602492
6699	09:20:49.584	00:00:06.699	402	-1024	-768	-1	-1	-1	-1	4	-1024	-768	-1	-1	-1	-1	4		0	0						Untertest3.avi	0	880	547	72	111				0	Content		-72	-111	6699060	3424619866
6716	09:20:49.601	00:00:06.716	403	-1024	-768	-1	-1	-1	-1	4	-1024	-768	-1	-1	-1	-1	4		0	0						Untertest3.avi	0	880	547	72	111				0	Content		-72	-111	6716306	3424637112
6731	09:20:49.616	00:00:06.731	404	-1024	-768	-1	-1	-1	-1	4	-1024	-768	-1	-1	-1	-1	4		0	0						Untertest3.avi	0	880	547	72	111				0	Content		-72	-111	6731234	3424652040
6748	09:20:49.633	00:00:06.747	405	-1024	-768	-1	-1	-1	-1	4	-1024	-768	-1	-1	-1	-1	4		0	0						Untertest3.avi	0	880	547	72	111				0	Content		-72	-111	6747863	3424668669
6765	09:20:49.650	00:00:06.764	406	-1024	-768	-1	-1	-1	-1	4	-1024	-768	-1	-1	-1	-1	4		0	0						Untertest3.avi	0	880	547	72	111				0	Content		-72	-111	6764606	3424685412
6781	09:20:49.666	00:00:06.781	407	-1024	-768	-1	-1	-1	-1	4	-1024	-768	-1	-1	-1	-1	4		0	0						Untertest3.avi	0	880	547	72	111				0	Content		-72	-111	6781229	3424702035
6798	09:20:49.683	00:00:06.797	408	-1024	-768	-1	-1	-1	-1	4	-1024	-768	-1	-1	-1	-1	4		0	0						Untertest3.avi	0	880	547	72	111				0	Content		-72	-111	6797854	3424718660
6814	09:20:49.699	00:00:06.814	409	-1024	-768	-1	-1	-1	-1	4	-1024	-768	-1	-1	-1	-1	4		0	0						Untertest3.avi	0	880	547	72	111				0	Content		-72	-111	6814472	3424735278
6832	09:20:49.717	00:00:06.831	410	-1024	-768	-1	-1	-1	-1	4	-1024	-768	-1	-1	-1	-1	4		0	0						Untertest3.avi	0	880	547	72	111				0	Content		-72	-111	6831669	3424752475
6849	09:20:49.734	00:00:06.848	411	-1024	-768	-1	-1	-1	-1	4	-1024	-768	-1	-1	-1	-1	4		0	0						Untertest3.avi	0	880	547	72	111				0	Content		-72	-111	6848917	3424769723
6866	09:20:49.751	00:00:06.866	412	-1024	-768	-1	-1	-1	-1	4	-1024	-768	-1	-1	-1	-1	4		0	0						Untertest3.avi	0	880	547	72	111				0	Content		-72	-111	6866289	3424787095
6881	09:20:49.766	00:00:06.881	413	-1024	-768	-1	-1	-1	-1	4	-1024	-768	-1	-1	-1	-1	4		0	0						Untertest3.avi	0	880	547	72	111				0	Content		-72	-111	6881093	3424801899
6898	09:20:49.783	00:00:06.897	414	-1024	-768	-1	-1	-1	-1	4	-1024	-768	-1	-1	-1	-1	4		0	0						Untertest3.avi	0	880	547	72	111				0	Content		-72	-111	6897715	3424818521
6914	09:20:49.799	00:00:06.914	415	-1024	-768	-1	-1	-1	-1	4	-1024	-768	-1	-1	-1	-1	4		0	0						Untertest3.avi	0	880	547	72	111				0	Content		-72	-111	6914465	3424835271
6931	09:20:49.816	00:00:06.931	416	-1024	-768	-1	-1	-1	-1	4	-1024	-768	-1	-1	-1	-1	4		0	0						Untertest3.avi	0	880	547	72	111				0	Content		-72	-111	6931088	3424851894
6948	09:20:49.833	00:00:06.947	417	-1024	-768	-1	-1	-1	-1	4	-1024	-768	-1	-1	-1	-1	4		0	0						Untertest3.avi	0	880	547	72	111				0	Content		-72	-111	6947708	3424868514
6964	09:20:49.849	00:00:06.964	418	-1024	-768	-1	-1	-1	-1	4	-1024	-768	-1	-1	-1	-1	4		0	0						Untertest3.avi	0	880	547	72	111				0	Content		-72	-111	6964332	3424885138
6982	09:20:49.867	00:00:06.981	419	-1024	-768	-1	-1	-1	-1	4	-1024	-768	-1	-1	-1	-1	4		0	0						Untertest3.avi	0	880	547	72	111				0	Content		-72	-111	6981526	3424902332
6999	09:20:49.884	00:00:06.998	420	-1024	-768	-1	-1	-1	-1	4	-1024	-768	-1	-1	-1	-1	4		0	0						Untertest3.avi	0	880	547	72	111				0	Content		-72	-111	6998898	3424919704
7016	09:20:49.901	00:00:07.016	421	-1024	-768	-1	-1	-1	-1	4	-1024	-768	-1	-1	-1	-1	4		0	0						Untertest3.avi	0	880	547	72	111				0	Content		-72	-111	7016149	3424936955
7031	09:20:49.916	00:00:07.030	422	-1024	-768	-1	-1	-1	-1	4	-1024	-768	-1	-1	-1	-1	4		0	0						Untertest3.avi	0	880	547	72	111				0	Content		-72	-111	7030951	3424951757
7048	09:20:49.933	00:00:07.047	423	-1024	-768	-1	-1	-1	-1	4	-1024	-768	-1	-1	-1	-1	4		0	0						Untertest3.avi	0	880	547	72	111				0	Content		-72	-111	7047700	3424968506
7064	09:20:49.949	00:00:07.064	424	-1024	-768	-1	-1	-1	-1	4	-1024	-768	-1	-1	-1	-1	4		0	0						Untertest3.avi	0	880	547	72	111				0	Content		-72	-111	7064326	3424985132
7081	09:20:49.966	00:00:07.080	425	-1024	-768	-1	-1	-1	-1	4	-1024	-768	-1	-1	-1	-1	4		0	0						Untertest3.avi	0	880	547	72	111				0	Content		-72	-111	7080951	3425001757
7098	09:20:49.983	00:00:07.097	426	-1024	-768	-1	-1	-1	-1	4	-1024	-768	-1	-1	-1	-1	4		0	0						Untertest3.avi	0	880	547	72	111				0	Content		-72	-111	7097572	3425018378
7114	09:20:49.999	00:00:07.114	427	-1024	-768	-1	-1	-1	-1	4	-1024	-768	-1	-1	-1	-1	4		0	0						Untertest3.avi	0	880	547	72	111				0	Content		-72	-111	7114195	3425035001
7131	09:20:50.016	00:00:07.131	428	-1024	-768	-1	-1	-1	-1	4	-1024	-768	-1	-1	-1	-1	4		0	0						Untertest3.avi	0	880	547	72	111				0	Content		-72	-111	7131392	3425052198
7149	09:20:50.034	00:00:07.148	429	-1024	-768	-1	-1	-1	-1	4	-1024	-768	-1	-1	-1	-1	4		0	0						Untertest3.avi	0	880	547	72	111				0	Content		-72	-111	7148780	3425069586
7166	09:20:50.051	00:00:07.166	430	-1024	-768	-1	-1	-1	-1	4	-1024	-768	-1	-1	-1	-1	4		0	0						Untertest3.avi	0	880	547	72	111				0	Content		-72	-111	7166015	3425086821
7181	09:20:50.066	00:00:07.180	431	-1024	-768	-1	-1	-1	-1	4	-1024	-768	-1	-1	-1	-1	4		0	0						Untertest3.avi	0	880	547	72	111				0	Content		-72	-111	7180940	3425101746
7198	09:20:50.083	00:00:07.197	432	-1024	-768	-1	-1	-1	-1	4	-1024	-768	-1	-1	-1	-1	4		0	0						Untertest3.avi	0	880	547	72	111				0	Content		-72	-111	7197565	3425118371
7214	09:20:50.099	00:00:07.214	433	-1024	-768	-1	-1	-1	-1	4	-1024	-768	-1	-1	-1	-1	4		0	0						Untertest3.avi	0	880	547	72	111				0	Content		-72	-111	7214315	3425135121
7231	09:20:50.116	00:00:07.230	434	-1024	-768	-1	-1	-1	-1	4	-1024	-768	-1	-1	-1	-1	4		0	0						Untertest3.avi	0	880	547	72	111				0	Content		-72	-111	7230937	3425151743
7248	09:20:50.133	00:00:07.247	435	-1024	-768	-1	-1	-1	-1	4	-1024	-768	-1	-1	-1	-1	4		0	0						Untertest3.avi	0	880	547	72	111				0	Content		-72	-111	7247564	3425168370
7264	09:20:50.149	00:00:07.264	436	-1024	-768	-1	-1	-1	-1	4	-1024	-768	-1	-1	-1	-1	4		0	0						Untertest3.avi	0	880	547	72	111				0	Content		-72	-111	7264188	3425184994
7281	09:20:50.166	00:00:07.281	437	-1024	-768	-1	-1	-1	-1	4	-1024	-768	-1	-1	-1	-1	4		0	0						Untertest3.avi	0	880	547	72	111				0	Content		-72	-111	7281256	3425202062
7299	09:20:50.184	00:00:07.298	438	-1024	-768	-1	-1	-1	-1	4	-1024	-768	-1	-1	-1	-1	4		0	0						Untertest3.avi	0	880	547	72	111				0	Content		-72	-111	7298630	3425219436
7316	09:20:50.201	00:00:07.315	439	-1024	-768	-1	-1	-1	-1	4	-1024	-768	-1	-1	-1	-1	4		0	0						Untertest3.avi	0	880	547	72	111				0	Content		-72	-111	7315880	3425236686
7331	09:20:50.216	00:00:07.330	440	-1024	-768	-1	-1	-1	-1	4	-1024	-768	-1	-1	-1	-1	4		0	0						Untertest3.avi	0	880	547	72	111				0	Content		-72	-111	7330835	3425251641
7347	09:20:50.232	00:00:07.347	441	-1024	-768	-1	-1	-1	-1	4	-1024	-768	-1	-1	-1	-1	4		0	0						Untertest3.avi	0	880	547	72	111				0	Content		-72	-111	7347461	3425268267
7364	09:20:50.249	00:00:07.364	442	-1024	-768	-1	-1	-1	-1	4	-1024	-768	-1	-1	-1	-1	4		0	0						Untertest3.avi	0	880	547	72	111				0	Content		-72	-111	7364209	3425285015
7381	09:20:50.266	00:00:07.380	443	-1024	-768	-1	-1	-1	-1	4	-1024	-768	-1	-1	-1	-1	4		0	0						Untertest3.avi	0	880	547	72	111				0	Content		-72	-111	7380830	3425301636
7397	09:20:50.282	00:00:07.397	444	-1024	-768	-1	-1	-1	-1	4	-1024	-768	-1	-1	-1	-1	4		0	0						Untertest3.avi	0	880	547	72	111				0	Content		-72	-111	7397451	3425318257
7414	09:20:50.299	00:00:07.414	445	-1024	-768	-1	-1	-1	-1	4	-1024	-768	-1	-1	-1	-1	4		0	0						Untertest3.avi	0	880	547	72	111				0	Content		-72	-111	7414074	3425334880
7431	09:20:50.316	00:00:07.431	446	-1024	-768	-1	-1	-1	-1	4	-1024	-768	-1	-1	-1	-1	4		0	0						Untertest3.avi	0	880	547	72	111				0	Content		-72	-111	7431269	3425352075
7449	09:20:50.334	00:00:07.448	447	-1024	-768	-1	-1	-1	-1	4	-1024	-768	-1	-1	-1	-1	4		0	0						Untertest3.avi	0	880	547	72	111				0	Content		-72	-111	7448644	3425369450
7466	09:20:50.351	00:00:07.465	448	-1024	-768	-1	-1	-1	-1	4	-1024	-768	-1	-1	-1	-1	4		0	0						Untertest3.avi	0	880	547	72	111				0	Content		-72	-111	7465894	3425386700
7481	09:20:50.366	00:00:07.480	449	-1024	-768	-1	-1	-1	-1	4	-1024	-768	-1	-1	-1	-1	4		0	0						Untertest3.avi	0	880	547	72	111				0	Content		-72	-111	7480697	3425401503
7497	09:20:50.382	00:00:07.497	450	-1024	-768	-1	-1	-1	-1	4	-1024	-768	-1	-1	-1	-1	4		0	0						Untertest3.avi	0	880	547	72	111				0	Content		-72	-111	7497448	3425418254
7514	09:20:50.399	00:00:07.514	451	-1024	-768	-1	-1	-1	-1	4	-1024	-768	-1	-1	-1	-1	4		0	0						Untertest3.avi	0	880	547	72	111				0	Content		-72	-111	7514069	3425434875
7531	09:20:50.416	00:00:07.530	452	-1024	-768	-1	-1	-1	-1	4	-1024	-768	-1	-1	-1	-1	4		0	0						Untertest3.avi	0	880	547	72	111				0	Content		-72	-111	7530692	3425451498
7547	09:20:50.432	00:00:07.547	453	-1024	-768	-1	-1	-1	-1	4	-1024	-768	-1	-1	-1	-1	4		0	0						Untertest3.avi	0	880	547	72	111				0	Content		-72	-111	7547314	3425468120
7564	09:20:50.449	00:00:07.563	454	-1024	-768	-1	-1	-1	-1	4	-1024	-768	-1	-1	-1	-1	4		0	0						Untertest3.avi	0	880	547	72	111				0	Content		-72	-111	7563939	3425484745
7581	09:20:50.466	00:00:07.581	455	-1024	-768	-1	-1	-1	-1	4	-1024	-768	-1	-1	-1	-1	4		0	0						Untertest3.avi	0	880	547	72	111				0	Content		-72	-111	7581131	3425501937
7599	09:20:50.484	00:00:07.598	456	-1024	-768	-1	-1	-1	-1	4	-1024	-768	-1	-1	-1	-1	4		0	0						Untertest3.avi	0	880	547	72	111				0	Content		-72	-111	7598505	3425519311
7616	09:20:50.501	00:00:07.615	457	-1024	-768	-1	-1	-1	-1	4	-1024	-768	-1	-1	-1	-1	4		0	0						Untertest3.avi	0	880	547	72	111				0	Content		-72	-111	7615761	3425536567
7631	09:20:50.516	00:00:07.630	458	-1024	-768	-1	-1	-1	-1	4	-1024	-768	-1	-1	-1	-1	4		0	0						Untertest3.avi	0	880	547	72	111				0	Content		-72	-111	7630684	3425551490
7647	09:20:50.532	00:00:07.647	459	-1024	-768	-1	-1	-1	-1	4	-1024	-768	-1	-1	-1	-1	4		0	0						Untertest3.avi	0	880	547	72	111				0	Content		-72	-111	7647306	3425568112
7664	09:20:50.549	00:00:07.664	460	-1024	-768	-1	-1	-1	-1	4	-1024	-768	-1	-1	-1	-1	4		0	0						Untertest3.avi	0	880	547	72	111				0	Content		-72	-111	7664052	3425584858
7681	09:20:50.566	00:00:07.680	461	-1024	-768	-1	-1	-1	-1	4	-1024	-768	-1	-1	-1	-1	4		0	0						Untertest3.avi	0	880	547	72	111				0	Content		-72	-111	7680677	3425601483
7697	09:20:50.582	00:00:07.697	462	-1024	-768	-1	-1	-1	-1	4	-1024	-768	-1	-1	-1	-1	4		0	0						Untertest3.avi	0	880	547	72	111				0	Content		-72	-111	7697306	3425618112
7714	09:20:50.599	00:00:07.713	463	-1024	-768	-1	-1	-1	-1	4	-1024	-768	-1	-1	-1	-1	4		0	0						Untertest3.avi	0	880	547	72	111				0	Content		-72	-111	7713925	3425634731
7731	09:20:50.616	00:00:07.730	464	-1024	-768	-1	-1	-1	-1	4	-1024	-768	-1	-1	-1	-1	4		0	0						Untertest3.avi	0	880	547	72	111				0	Content		-72	-111	7730992	3425651798
7748	09:20:50.633	00:00:07.748	465	-1024	-768	-1	-1	-1	-1	4	-1024	-768	-1	-1	-1	-1	4		0	0						Untertest3.avi	0	880	547	72	111				0	Content		-72	-111	7748367	3425669173
7766	09:20:50.651	00:00:07.765	466	-1024	-768	-1	-1	-1	-1	4	-1024	-768	-1	-1	-1	-1	4		0	0						Untertest3.avi	0	880	547	72	111				0	Content		-72	-111	7765740	3425686546
7781	09:20:50.666	00:00:07.780	467	-1024	-768	-1	-1	-1	-1	4	-1024	-768	-1	-1	-1	-1	4		0	0						Untertest3.avi	0	880	547	72	111				0	Content		-72	-111	7780541	3425701347
7797	09:20:50.682	00:00:07.797	468	-1024	-768	-1	-1	-1	-1	4	-1024	-768	-1	-1	-1	-1	4		0	0						Untertest3.avi	0	880	547	72	111				0	Content		-72	-111	7797167	3425717973
7814	09:20:50.699	00:00:07.813	469	-1024	-768	-1	-1	-1	-1	4	-1024	-768	-1	-1	-1	-1	4		0	0						Untertest3.avi	0	880	547	72	111				0	Content		-72	-111	7813915	3425734721
7831	09:20:50.716	00:00:07.830	470	-1024	-768	-1	-1	-1	-1	4	-1024	-768	-1	-1	-1	-1	4		0	0						Untertest3.avi	0	880	547	72	111				0	Content		-72	-111	7830539	3425751345
7847	09:20:50.732	00:00:07.847	471	-1024	-768	-1	-1	-1	-1	4	-1024	-768	-1	-1	-1	-1	4		0	0						Untertest3.avi	0	880	547	72	111				0	Content		-72	-111	7847162	3425767968
7864	09:20:50.749	00:00:07.863	472	-1024	-768	-1	-1	-1	-1	4	-1024	-768	-1	-1	-1	-1	4		0	0						Untertest3.avi	0	880	547	72	111				0	Content		-72	-111	7863787	3425784593
7881	09:20:50.766	00:00:07.880	473	-1024	-768	-1	-1	-1	-1	4	-1024	-768	-1	-1	-1	-1	4		0	0						Untertest3.avi	0	880	547	72	111				0	Content		-72	-111	7880981	3425801787
7898	09:20:50.783	00:00:07.898	474	-1024	-768	-1	-1	-1	-1	4	-1024	-768	-1	-1	-1	-1	4		0	0						Untertest3.avi	0	880	547	72	111				0	Content		-72	-111	7898328	3425819134
7915	09:20:50.800	00:00:07.914	475	-1024	-768	-1	-1	-1	-1	4	-1024	-768	-1	-1	-1	-1	4		0	0						Untertest3.avi	0	880	547	72	111				0	Content		-72	-111	7914578	3425835384
7931	09:20:50.816	00:00:07.931	476	-1024	-768	-1	-1	-1	-1	4	-1024	-768	-1	-1	-1	-1	4		0	0						Untertest3.avi	0	880	547	72	111				0	Content		-72	-111	7931246	3425852052
7948	09:20:50.833	00:00:07.947	477	-1024	-768	-1	-1	-1	-1	4	-1024	-768	-1	-1	-1	-1	4		0	0						Untertest3.avi	0	880	547	72	111				0	Content		-72	-111	7947914	3425868720
7964	09:20:50.849	00:00:07.964	478	-1024	-768	-1	-1	-1	-1	4	-1024	-768	-1	-1	-1	-1	4		0	0						Untertest3.avi	0	880	547	72	111				0	Content		-72	-111	7964301	3425885107
7981	09:20:50.866	00:00:07.980	479	-1024	-768	-1	-1	-1	-1	4	-1024	-768	-1	-1	-1	-1	4		0	0						Untertest3.avi	0	880	547	72	111				0	Content		-72	-111	7980969	3425901775
7998	09:20:50.883	00:00:07.997	480	-1024	-768	-1	-1	-1	-1	4	-1024	-768	-1	-1	-1	-1	4		0	0						Untertest3.avi	0	880	547	72	111				0	Content		-72	-111	7997637	3425918443
8014	09:20:50.899	00:00:08.013	481	-1024	-768	-1	-1	-1	-1	4	-1024	-768	-1	-1	-1	-1	4		0	0						Untertest3.avi	0	880	547	72	111				0	Content		-72	-111	8013699	3425934505
8030	09:20:50.915	00:00:08.030	482	-1024	-768	-1	-1	-1	-1	4	-1024	-768	-1	-1	-1	-1	4		0	0						Untertest3.avi	0	880	547	72	111				0	Content		-72	-111	8030324	3425951130
8047	09:20:50.932	00:00:08.046	483	-1024	-768	-1	-1	-1	-1	4	-1024	-768	-1	-1	-1	-1	4		0	0						Untertest3.avi	0	880	547	72	111				0	Content		-72	-111	8046992	3425967798
8064	09:20:50.949	00:00:08.063	484	-1024	-768	-1	-1	-1	-1	4	-1024	-768	-1	-1	-1	-1	4		0	0						Untertest3.avi	0	880	547	72	111				0	Content		-72	-111	8063660	3425984466
8080	09:20:50.965	00:00:08.080	485	-1024	-768	-1	-1	-1	-1	4	-1024	-768	-1	-1	-1	-1	4		0	0						Untertest3.avi	0	880	547	72	111				0	Content		-72	-111	8080328	3426001134
8097	09:20:50.982	00:00:08.096	486	-1024	-768	-1	-1	-1	-1	4	-1024	-768	-1	-1	-1	-1	4		0	0						Untertest3.avi	0	880	547	72	111				0	Content		-72	-111	8096952	3426017758
8114	09:20:50.999	00:00:08.113	487	-1024	-768	-1	-1	-1	-1	4	-1024	-768	-1	-1	-1	-1	4		0	0						Untertest3.avi	0	880	547	72	111				0	Content		-72	-111	8113620	3426034426
8130	09:20:51.015	00:00:08.130	488	-1024	-768	-1	-1	-1	-1	4	-1024	-768	-1	-1	-1	-1	4		0	0						Untertest3.avi	0	880	547	72	111				0	Content		-72	-111	8130288	3426051094
8147	09:20:51.032	00:00:08.147	489	-1024	-768	-1	-1	-1	-1	4	-1024	-768	-1	-1	-1	-1	4		0	0						Untertest3.avi	0	880	547	72	111				0	Content		-72	-111	8147188	3426067994
8164	09:20:51.049	00:00:08.163	490	-1024	-768	-1	-1	-1	-1	4	-1024	-768	-1	-1	-1	-1	4		0	0						Untertest3.avi	0	880	547	72	111				0	Content		-72	-111	8163856	3426084662
8181	09:20:51.066	00:00:08.180	491	-1024	-768	-1	-1	-1	-1	4	-1024	-768	-1	-1	-1	-1	4		0	0						Untertest3.avi	0	880	547	72	111				0	Content		-72	-111	8180847	3426101653
8198	09:20:51.083	00:00:08.197	492	-1024	-768	-1	-1	-1	-1	4	-1024	-768	-1	-1	-1	-1	4		0	0						Untertest3.avi	0	880	547	72	111				0	Content		-72	-111	8197514	3426118320
8214	09:20:51.099	00:00:08.214	493	-1024	-768	-1	-1	-1	-1	4	-1024	-768	-1	-1	-1	-1	4		0	0						Untertest3.avi	0	880	547	72	111				0	Content		-72	-111	8214182	3426134988
8231	09:20:51.116	00:00:08.231	494	-1024	-768	-1	-1	-1	-1	4	-1024	-768	-1	-1	-1	-1	4		0	0						Untertest3.avi	0	880	547	72	111				0	Content		-72	-111	8231272	3426152078
8248	09:20:51.133	00:00:08.247	495	-1024	-768	-1	-1	-1	-1	4	-1024	-768	-1	-1	-1	-1	4		0	0						Untertest3.avi	0	880	547	72	111				0	Content		-72	-111	8247940	3426168746
8265	09:20:51.150	00:00:08.264	496	-1024	-768	-1	-1	-1	-1	4	-1024	-768	-1	-1	-1	-1	4		0	0						Untertest3.avi	0	880	547	72	111				0	Content		-72	-111	8264608	3426185414
8281	09:20:51.166	00:00:08.280	497	-1024	-768	-1	-1	-1	-1	4	-1024	-768	-1	-1	-1	-1	4		0	0						Untertest3.avi	0	880	547	72	111				0	Content		-72	-111	8280891	3426201697
8298	09:20:51.183	00:00:08.297	498	-1024	-768	-1	-1	-1	-1	4	-1024	-768	-1	-1	-1	-1	4		0	0						Untertest3.avi	0	880	547	72	111				0	Content		-72	-111	8297559	3426218365
8314	09:20:51.199	00:00:08.314	499	-1024	-768	-1	-1	-1	-1	4	-1024	-768	-1	-1	-1	-1	4		0	0						Untertest3.avi	0	880	547	72	111				0	Content		-72	-111	8314227	3426235033
8330	09:20:51.215	00:00:08.330	500	-1024	-768	-1	-1	-1	-1	4	-1024	-768	-1	-1	-1	-1	4		0	0						Untertest3.avi	0	880	547	72	111				0	Content		-72	-111	8330074	3426250880
8347	09:20:51.232	00:00:08.346	501	-1024	-768	-1	-1	-1	-1	4	-1024	-768	-1	-1	-1	-1	4		0	0						Untertest3.avi	0	880	547	72	111				0	Content		-72	-111	8346822	3426267628
8363	09:20:51.248	00:00:08.363	502	-1024	-768	-1	-1	-1	-1	4	-1024	-768	-1	-1	-1	-1	4		0	0						Untertest3.avi	0	880	547	72	111				0	Content		-72	-111	8363476	3426284282
8380	09:20:51.265	00:00:08.380	503	-1024	-768	-1	-1	-1	-1	4	-1024	-768	-1	-1	-1	-1	4		0	0						Untertest3.avi	0	880	547	72	111				0	Content		-72	-111	8380144	3426300950
8397	09:20:51.282	00:00:08.396	504	-1024	-768	-1	-1	-1	-1	4	-1024	-768	-1	-1	-1	-1	4		0	0						Untertest3.avi	0	880	547	72	111				0	Content		-72	-111	8396878	3426317684
8413	09:20:51.298	00:00:08.413	505	-1024	-768	-1	-1	-1	-1	4	-1024	-768	-1	-1	-1	-1	4		0	0						Untertest3.avi	0	880	547	72	111				0	Content		-72	-111	8413485	3426334291
8430	09:20:51.315	00:00:08.430	506	-1024	-768	-1	-1	-1	-1	4	-1024	-768	-1	-1	-1	-1	4		0	0						Untertest3.avi	0	880	547	72	111				0	Content		-72	-111	8430153	3426350959
8447	09:20:51.332	00:00:08.446	507	-1024	-768	-1	-1	-1	-1	4	-1024	-768	-1	-1	-1	-1	4		0	0						Untertest3.avi	0	880	547	72	111				0	Content		-72	-111	8446821	3426367627
8464	09:20:51.349	00:00:08.463	508	-1024	-768	-1	-1	-1	-1	4	-1024	-768	-1	-1	-1	-1	4		0	0						Untertest3.avi	0	880	547	72	111				0	Content		-72	-111	8463654	3426384460
8480	09:20:51.365	00:00:08.480	509	-1024	-768	-1	-1	-1	-1	4	-1024	-768	-1	-1	-1	-1	4		0	0						Untertest3.avi	0	880	547	72	111				0	Content		-72	-111	8480322	3426401128
8497	09:20:51.382	00:00:08.496	510	-1024	-768	-1	-1	-1	-1	4	-1024	-768	-1	-1	-1	-1	4		0	0						Untertest3.avi	0	880	547	72	111				0	Content		-72	-111	8496990	3426417796
8514	09:20:51.399	00:00:08.514	511	-1024	-768	-1	-1	-1	-1	4	-1024	-768	-1	-1	-1	-1	4		0	0						Untertest3.avi	0	880	547	72	111				0	Content		-72	-111	8514099	3426434905
8531	09:20:51.416	00:00:08.530	512	-1024	-768	-1	-1	-1	-1	4	-1024	-768	-1	-1	-1	-1	4		0	0						Untertest3.avi	0	880	547	72	111				0	Content		-72	-111	8530767	3426451573
8548	09:20:51.433	00:00:08.547	513	-1024	-768	-1	-1	-1	-1	4	-1024	-768	-1	-1	-1	-1	4		0	0						Untertest3.avi	0	880	547	72	111				0	Content		-72	-111	8547786	3426468592
8564	09:20:51.449	00:00:08.564	514	-1024	-768	-1	-1	-1	-1	4	-1024	-768	-1	-1	-1	-1	4		0	0						Untertest3.avi	0	880	547	72	111				0	Content		-72	-111	8564454	3426485260
8581	09:20:51.466	00:00:08.581	515	-1024	-768	-1	-1	-1	-1	4	-1024	-768	-1	-1	-1	-1	4		0	0						Untertest3.avi	0	880	547	72	111				0	Content		-72	-111	8581121	3426501927
8597	09:20:51.482	00:00:08.597	516	-1024	-768	-1	-1	-1	-1	4	-1024	-768	-1	-1	-1	-1	4		0	0						Untertest3.avi	0	880	547	72	111				0	Content		-72	-111	8597220	3426518026
8614	09:20:51.499	00:00:08.613	517	-1024	-768	-1	-1	-1	-1	4	-1024	-768	-1	-1	-1	-1	4		0	0						Untertest3.avi	0	880	547	72	111				0	Content		-72	-111	8613888	3426534694
8630	09:20:51.515	00:00:08.630	518	-1024	-768	-1	-1	-1	-1	4	-1024	-768	-1	-1	-1	-1	4		0	0						Untertest3.avi	0	880	547	72	111				0	Content		-72	-111	8630365	3426551171
8647	09:20:51.532	00:00:08.647	519	-1024	-768	-1	-1	-1	-1	4	-1024	-768	-1	-1	-1	-1	4		0	0						Untertest3.avi	0	880	547	72	111				0	Content		-72	-111	8647033	3426567839
8664	09:20:51.549	00:00:08.663	520	-1024	-768	-1	-1	-1	-1	4	-1024	-768	-1	-1	-1	-1	4		0	0						Untertest3.avi	0	880	547	72	111				0	Content		-72	-111	8663701	3426584507
8680	09:20:51.565	00:00:08.679	521	-1024	-768	-1	-1	-1	-1	4	-1024	-768	-1	-1	-1	-1	4		0	0						Untertest3.avi	0	880	547	72	111				0	Content		-72	-111	8679942	3426600748
8697	09:20:51.582	00:00:08.696	522	-1024	-768	-1	-1	-1	-1	4	-1024	-768	-1	-1	-1	-1	4		0	0						Untertest3.avi	0	880	547	72	111				0	Content		-72	-111	8696565	3426617371
8713	09:20:51.598	00:00:08.713	523	-1024	-768	-1	-1	-1	-1	4	-1024	-768	-1	-1	-1	-1	4		0	0						Untertest3.avi	0	880	547	72	111				0	Content		-72	-111	8713374	3426634180
8730	09:20:51.615	00:00:08.729	524	-1024	-768	-1	-1	-1	-1	4	-1024	-768	-1	-1	-1	-1	4		0	0						Untertest3.avi	0	880	547	72	111				0	Content		-72	-111	8729970	3426650776
8747	09:20:51.632	00:00:08.746	525	-1024	-768	-1	-1	-1	-1	4	-1024	-768	-1	-1	-1	-1	4		0	0						Untertest3.avi	0	880	547	72	111				0	Content		-72	-111	8746638	3426667444
8763	09:20:51.648	00:00:08.763	526	-1024	-768	-1	-1	-1	-1	4	-1024	-768	-1	-1	-1	-1	4		0	0						Untertest3.avi	0	880	547	72	111				0	Content		-72	-111	8763447	3426684253
8780	09:20:51.665	00:00:08.780	527	-1024	-768	-1	-1	-1	-1	4	-1024	-768	-1	-1	-1	-1	4		0	0						Untertest3.avi	0	880	547	72	111				0	Content		-72	-111	8780115	3426700921
8797	09:20:51.682	00:00:08.796	528	-1024	-768	-1	-1	-1	-1	4	-1024	-768	-1	-1	-1	-1	4		0	0						Untertest3.avi	0	880	547	72	111				0	Content		-72	-111	8796783	3426717589
8814	09:20:51.699	00:00:08.813	529	-1024	-768	-1	-1	-1	-1	4	-1024	-768	-1	-1	-1	-1	4		0	0						Untertest3.avi	0	880	547	72	111				0	Content		-72	-111	8813751	3426734557
8830	09:20:51.715	00:00:08.830	530	-1024	-768	-1	-1	-1	-1	4	-1024	-768	-1	-1	-1	-1	4		0	0						Untertest3.avi	0	880	547	72	111				0	Content		-72	-111	8830419	3426751225
8847	09:20:51.732	00:00:08.847	531	-1024	-768	-1	-1	-1	-1	4	-1024	-768	-1	-1	-1	-1	4		0	0						Untertest3.avi	0	880	547	72	111				0	Content		-72	-111	8847087	3426767893
8864	09:20:51.749	00:00:08.864	532	-1024	-768	-1	-1	-1	-1	4	-1024	-768	-1	-1	-1	-1	4		0	0						Untertest3.avi	0	880	547	72	111				0	Content		-72	-111	8864392	3426785198
8881	09:20:51.766	00:00:08.881	533	-1024	-768	-1	-1	-1	-1	4	-1024	-768	-1	-1	-1	-1	4		0	0						Untertest3.avi	0	880	547	72	111				0	Content		-72	-111	8881060	3426801866
8897	09:20:51.782	00:00:08.897	534	-1024	-768	-1	-1	-1	-1	4	-1024	-768	-1	-1	-1	-1	4		0	0						Untertest3.avi	0	880	547	72	111				0	Content		-72	-111	8897311	3426818117
8914	09:20:51.799	00:00:08.913	535	-1024	-768	-1	-1	-1	-1	4	-1024	-768	-1	-1	-1	-1	4		0	0						Untertest3.avi	0	880	547	72	111				0	Content		-72	-111	8913979	3426834785
8931	09:20:51.816	00:00:08.930	536	-1024	-768	-1	-1	-1	-1	4	-1024	-768	-1	-1	-1	-1	4		0	0						Untertest3.avi	0	880	547	72	111				0	Content		-72	-111	8930646	3426851452
8946	09:20:51.831	00:00:08.946	537	-1024	-768	-1	-1	-1	-1	4	-1024	-768	-1	-1	-1	-1	4		0	0						Untertest3.avi	0	880	547	72	111				0	Content		-72	-111	8946436	3426867242
8963	09:20:51.848	00:00:08.963	538	-1024	-768	-1	-1	-1	-1	4	-1024	-768	-1	-1	-1	-1	4		0	0						Untertest3.avi	0	880	547	72	111				0	Content		-72	-111	8963059	3426883865
8980	09:20:51.865	00:00:08.979	539	-1024	-768	-1	-1	-1	-1	4	-1024	-768	-1	-1	-1	-1	4		0	0						Untertest3.avi	0	880	547	72	111				0	Content		-72	-111	8979741	3426900547
8996	09:20:51.881	00:00:08.996	540	-1024	-768	-1	-1	-1	-1	4	-1024	-768	-1	-1	-1	-1	4		0	0						Untertest3.avi	0	880	547	72	111				0	Content		-72	-111	8996409	3426917215
9013	09:20:51.898	00:00:09.013	541	-1024	-768	-1	-1	-1	-1	4	-1024	-768	-1	-1	-1	-1	4		0	0						Untertest3.avi	0	880	547	72	111				0	Content		-72	-111	9013077	3426933883
9030	09:20:51.915	00:00:09.029	542	-1024	-768	-1	-1	-1	-1	4	-1024	-768	-1	-1	-1	-1	4		0	0						Untertest3.avi	0	880	547	72	111				0	Content		-72	-111	9029737	3426950543
9046	09:20:51.931	00:00:09.046	543	-1024	-768	-1	-1	-1	-1	4	-1024	-768	-1	-1	-1	-1	4		0	0						Untertest3.avi	0	880	547	72	111				0	Content		-72	-111	9046405	3426967211
9063	09:20:51.948	00:00:09.063	544	-1024	-768	-1	-1	-1	-1	4	-1024	-768	-1	-1	-1	-1	4		0	0						Untertest3.avi	0	880	547	72	111				0	Content		-72	-111	9063073	3426983879
9080	09:20:51.965	00:00:09.079	545	-1024	-768	-1	-1	-1	-1	4	-1024	-768	-1	-1	-1	-1	4		0	0						Untertest3.avi	0	880	547	72	111				0	Content		-72	-111	9079693	3427000499
9096	09:20:51.981	00:00:09.096	546	-1024	-768	-1	-1	-1	-1	4	-1024	-768	-1	-1	-1	-1	4		0	0						Untertest3.avi	0	880	547	72	111				0	Content		-72	-111	9096360	3427017166
9113	09:20:51.998	00:00:09.113	547	-1024	-768	-1	-1	-1	-1	4	-1024	-768	-1	-1	-1	-1	4		0	0						Untertest3.avi	0	880	547	72	111				0	Content		-72	-111	9113222	3427034028
9130	09:20:52.015	00:00:09.129	548	-1024	-768	-1	-1	-1	-1	4	-1024	-768	-1	-1	-1	-1	4		0	0						Untertest3.avi	0	880	547	72	111				0	Content		-72	-111	9129890	3427050696
9147	09:20:52.032	00:00:09.146	549	-1024	-768	-1	-1	-1	-1	4	-1024	-768	-1	-1	-1	-1	4		0	0						Untertest3.avi	0	880	547	72	111				0	Content		-72	-111	9146558	3427067364
9164	09:20:52.049	00:00:09.163	550	-1024	-768	-1	-1	-1	-1	4	-1024	-768	-1	-1	-1	-1	4		0	0						Untertest3.avi	0	880	547	72	111				0	Content		-72	-111	9163690	3427084496
9180	09:20:52.065	00:00:09.180	551	-1024	-768	-1	-1	-1	-1	4	-1024	-768	-1	-1	-1	-1	4		0	0						Untertest3.avi	0	880	547	72	111				0	Content		-72	-111	9180358	3427101164
9197	09:20:52.082	00:00:09.197	552	-1024	-768	-1	-1	-1	-1	4	-1024	-768	-1	-1	-1	-1	4		0	0						Untertest3.avi	0	880	547	72	111				0	Content		-72	-111	9197383	3427118189
9214	09:20:52.099	00:00:09.214	553	-1024	-768	-1	-1	-1	-1	4	-1024	-768	-1	-1	-1	-1	4		0	0						Untertest3.avi	0	880	547	72	111				0	Content		-72	-111	9214051	3427134857
9231	09:20:52.116	00:00:09.230	554	-1024	-768	-1	-1	-1	-1	4	-1024	-768	-1	-1	-1	-1	4		0	0						Untertest3.avi	0	880	547	72	111				0	Content		-72	-111	9230719	3427151525
9247	09:20:52.132	00:00:09.246	555	-1024	-768	-1	-1	-1	-1	4	-1024	-768	-1	-1	-1	-1	4		0	0						Untertest3.avi	0	880	547	72	111				0	Content		-72	-111	9246826	3427167632
9263	09:20:52.148	00:00:09.263	556	-1024	-768	-1	-1	-1	-1	4	-1024	-768	-1	-1	-1	-1	4		0	0						Untertest3.avi	0	880	547	72	111				0	Content		-72	-111	9263494	3427184300
9280	09:20:52.165	00:00:09.279	557	-1024	-768	-1	-1	-1	-1	4	-1024	-768	-1	-1	-1	-1	4		0	0						Untertest3.avi	0	880	547	72	111				0	Content		-72	-111	9279974	3427200780
9297	09:20:52.182	00:00:09.296	558	-1024	-768	-1	-1	-1	-1	4	-1024	-768	-1	-1	-1	-1	4		0	0						Untertest3.avi	0	880	547	72	111				0	Content		-72	-111	9296641	3427217447
9313	09:20:52.198	00:00:09.313	559	-1024	-768	-1	-1	-1	-1	4	-1024	-768	-1	-1	-1	-1	4		0	0						Untertest3.avi	0	880	547	72	111				0	Content		-72	-111	9313309	3427234115
9330	09:20:52.215	00:00:09.329	560	-1024	-768	-1	-1	-1	-1	4	-1024	-768	-1	-1	-1	-1	4		0	0						Untertest3.avi	0	880	547	72	111				0	Content		-72	-111	9329552	3427250358
9346	09:20:52.231	00:00:09.346	561	-1024	-768	-1	-1	-1	-1	4	-1024	-768	-1	-1	-1	-1	4		0	0						Untertest3.avi	0	880	547	72	111				0	Content		-72	-111	9346175	3427266981
9363	09:20:52.248	00:00:09.362	562	-1024	-768	-1	-1	-1	-1	4	-1024	-768	-1	-1	-1	-1	4		0	0						Untertest3.avi	0	880	547	72	111				0	Content		-72	-111	9362843	3427283649
9380	09:20:52.265	00:00:09.379	563	-1024	-768	-1	-1	-1	-1	4	-1024	-768	-1	-1	-1	-1	4		0	0						Untertest3.avi	0	880	547	72	111				0	Content		-72	-111	9379511	3427300317
9396	09:20:52.281	00:00:09.396	564	-1024	-768	-1	-1	-1	-1	4	-1024	-768	-1	-1	-1	-1	4		0	0						Untertest3.avi	0	880	547	72	111				0	Content		-72	-111	9396179	3427316985
9413	09:20:52.298	00:00:09.412	565	-1024	-768	-1	-1	-1	-1	4	-1024	-768	-1	-1	-1	-1	4		0	0						Untertest3.avi	0	880	547	72	111				0	Content		-72	-111	9412845	3427333651
9430	09:20:52.315	00:00:09.429	566	-1024	-768	-1	-1	-1	-1	4	-1024	-768	-1	-1	-1	-1	4		0	0						Untertest3.avi	0	880	547	72	111				0	Content		-72	-111	9429513	3427350319
9446	09:20:52.331	00:00:09.446	567	-1024	-768	-1	-1	-1	-1	4	-1024	-768	-1	-1	-1	-1	4		0	0						Untertest3.avi	0	880	547	72	111				0	Content		-72	-111	9446181	3427366987
9463	09:20:52.348	00:00:09.463	568	-1024	-768	-1	-1	-1	-1	4	-1024	-768	-1	-1	-1	-1	4		0	0						Untertest3.avi	0	880	547	72	111				0	Content		-72	-111	9463115	3427383921
9480	09:20:52.365	00:00:09.479	569	-1024	-768	-1	-1	-1	-1	4	-1024	-768	-1	-1	-1	-1	4		0	0						Untertest3.avi	0	880	547	72	111				0	Content		-72	-111	9479782	3427400588
9497	09:20:52.382	00:00:09.496	570	-1024	-768	-1	-1	-1	-1	4	-1024	-768	-1	-1	-1	-1	4		0	0						Untertest3.avi	0	880	547	72	111				0	Content		-72	-111	9496750	3427417556
9513	09:20:52.398	00:00:09.513	571	-1024	-768	-1	-1	-1	-1	4	-1024	-768	-1	-1	-1	-1	4		0	0						Untertest3.avi	0	880	547	72	111				0	Content		-72	-111	9513418	3427434224
9530	09:20:52.415	00:00:09.530	572	-1024	-768	-1	-1	-1	-1	4	-1024	-768	-1	-1	-1	-1	4		0	0						Untertest3.avi	0	880	547	72	111				0	Content		-72	-111	9530086	3427450892
9547	09:20:52.432	00:00:09.547	573	-1024	-768	-1	-1	-1	-1	4	-1024	-768	-1	-1	-1	-1	4		0	0						Untertest3.avi	0	880	547	72	111				0	Content		-72	-111	9547322	3427468128
9564	09:20:52.449	00:00:09.563	574	-1024	-768	-1	-1	-1	-1	4	-1024	-768	-1	-1	-1	-1	4		0	0						Untertest3.avi	0	880	547	72	111				0	Content		-72	-111	9563990	3427484796
9580	09:20:52.465	00:00:09.580	575	-1024	-768	-1	-1	-1	-1	4	-1024	-768	-1	-1	-1	-1	4		0	0						Untertest3.avi	0	880	547	72	111				0	Content		-72	-111	9580318	3427501124
9597	09:20:52.482	00:00:09.596	576	-1024	-768	-1	-1	-1	-1	4	-1024	-768	-1	-1	-1	-1	4		0	0						Untertest3.avi	0	880	547	72	111				0	Content		-72	-111	9596986	3427517792
9614	09:20:52.499	00:00:09.613	577	-1024	-768	-1	-1	-1	-1	4	-1024	-768	-1	-1	-1	-1	4		0	0						Untertest3.avi	0	880	547	72	111				0	Content		-72	-111	9613654	3427534460
9630	09:20:52.515	00:00:09.630	578	-1024	-768	-1	-1	-1	-1	4	-1024	-768	-1	-1	-1	-1	4		0	0						Untertest3.avi	0	880	547	72	111				0	Content		-72	-111	9630322	3427551128
9646	09:20:52.531	00:00:09.646	579	-1024	-768	-1	-1	-1	-1	4	-1024	-768	-1	-1	-1	-1	4		0	0						Untertest3.avi	0	880	547	72	111				0	Content		-72	-111	9646043	3427566849
9663	09:20:52.548	00:00:09.662	580	-1024	-768	-1	-1	-1	-1	4	-1024	-768	-1	-1	-1	-1	4		0	0						Untertest3.avi	0	880	547	72	111				0	Content		-72	-111	9662679	3427583485
9679	09:20:52.564	00:00:09.679	581	-1024	-768	-1	-1	-1	-1	4	-1024	-768	-1	-1	-1	-1	4		0	0						Untertest3.avi	0	880	547	72	111				0	Content		-72	-111	9679328	3427600134
9696	09:20:52.581	00:00:09.695	582	-1024	-768	-1	-1	-1	-1	4	-1024	-768	-1	-1	-1	-1	4		0	0						Untertest3.avi	0	880	547	72	111				0	Content		-72	-111	9695996	3427616802
9713	09:20:52.598	00:00:09.712	583	-1024	-768	-1	-1	-1	-1	4	-1024	-768	-1	-1	-1	-1	4		0	0						Untertest3.avi	0	880	547	72	111				0	Content		-72	-111	9712638	3427633444
9729	09:20:52.614	00:00:09.729	584	-1024	-768	-1	-1	-1	-1	4	-1024	-768	-1	-1	-1	-1	4		0	0						Untertest3.avi	0	880	547	72	111				0	Content		-72	-111	9729306	3427650112
9746	09:20:52.631	00:00:09.745	585	-1024	-768	-1	-1	-1	-1	4	-1024	-768	-1	-1	-1	-1	4		0	0						Untertest3.avi	0	880	547	72	111				0	Content		-72	-111	9745974	3427666780
9763	09:20:52.648	00:00:09.762	586	-1024	-768	-1	-1	-1	-1	4	-1024	-768	-1	-1	-1	-1	4		0	0						Untertest3.avi	0	880	547	72	111				0	Content		-72	-111	9762640	3427683446
9779	09:20:52.664	00:00:09.779	587	-1024	-768	-1	-1	-1	-1	4	-1024	-768	-1	-1	-1	-1	4		0	0						Untertest3.avi	0	880	547	72	111				0	Content		-72	-111	9779308	3427700114
9796	09:20:52.681	00:00:09.796	588	-1024	-768	-1	-1	-1	-1	4	-1024	-768	-1	-1	-1	-1	4		0	0						Untertest3.avi	0	880	547	72	111				0	Content		-72	-111	9796140	3427716946
9813	09:20:52.698	00:00:09.812	589	-1024	-768	-1	-1	-1	-1	4	-1024	-768	-1	-1	-1	-1	4		0	0						Untertest3.avi	0	880	547	72	111				0	Content		-72	-111	9812808	3427733614
9829	09:20:52.714	00:00:09.829	590	-1024	-768	-1	-1	-1	-1	4	-1024	-768	-1	-1	-1	-1	4		0	0						Untertest3.avi	0	880	547	72	111				0	Content		-72	-111	9829475	3427750281
9846	09:20:52.731	00:00:09.846	591	-1024	-768	-1	-1	-1	-1	4	-1024	-768	-1	-1	-1	-1	4		0	0						Untertest3.avi	0	880	547	72	111				0	Content		-72	-111	9846455	3427767261
9863	09:20:52.748	00:00:09.863	592	-1024	-768	-1	-1	-1	-1	4	-1024	-768	-1	-1	-1	-1	4		0	0						Untertest3.avi	0	880	547	72	111				0	Content		-72	-111	9863123	3427783929
9880	09:20:52.765	00:00:09.879	593	-1024	-768	-1	-1	-1	-1	4	-1024	-768	-1	-1	-1	-1	4		0	0						Untertest3.avi	0	880	547	72	111				0	Content		-72	-111	9879791	3427800597
9897	09:20:52.782	00:00:09.896	594	-1024	-768	-1	-1	-1	-1	4	-1024	-768	-1	-1	-1	-1	4		0	0						Untertest3.avi	0	880	547	72	111				0	Content		-72	-111	9896874	3427817680
9914	09:20:52.799	00:00:09.913	595	-1024	-768	-1	-1	-1	-1	4	-1024	-768	-1	-1	-1	-1	4		0	0						Untertest3.avi	0	880	547	72	111				0	Content		-72	-111	9913542	3427834348
9930	09:20:52.815	00:00:09.930	596	-1024	-768	-1	-1	-1	-1	4	-1024	-768	-1	-1	-1	-1	4		0	0						Untertest3.avi	0	880	547	72	111				0	Content		-72	-111	9930210	3427851016
9946	09:20:52.831	00:00:09.946	597	-1024	-768	-1	-1	-1	-1	4	-1024	-768	-1	-1	-1	-1	4		0	0						Untertest3.avi	0	880	547	72	111				0	Content		-72	-111	9946373	3427867179
9963	09:20:52.848	00:00:09.963	598	-1024	-768	-1	-1	-1	-1	4	-1024	-768	-1	-1	-1	-1	4		0	0						Untertest3.avi	0	880	547	72	111				0	Content		-72	-111	9963041	3427883847
9980	09:20:52.865	00:00:09.979	599	-1024	-768	-1	-1	-1	-1	4	-1024	-768	-1	-1	-1	-1	4		0	0						Untertest3.avi	0	880	547	72	111				0	Content		-72	-111	9979540	3427900346
9996	09:20:52.881	00:00:09.996	600	-1024	-768	-1	-1	-1	-1	4	-1024	-768	-1	-1	-1	-1	4		0	0						Untertest3.avi	0	880	547	72	111				0	Content		-72	-111	9996208	3427917014
10013	09:20:52.898	00:00:10.012	601	-1024	-768	-1	-1	-1	-1	4	-1024	-768	-1	-1	-1	-1	4		0	0						Untertest3.avi	0	880	547	72	111				0	Content		-72	-111	10012876	3427933682
10029	09:20:52.914	00:00:10.029	602	-1024	-768	-1	-1	-1	-1	4	-1024	-768	-1	-1	-1	-1	4		0	0						Untertest3.avi	0	880	547	72	111				0	Content		-72	-111	10029161	3427949967
10046	09:20:52.931	00:00:10.045	603	-1024	-768	-1	-1	-1	-1	4	-1024	-768	-1	-1	-1	-1	4		0	0						Untertest3.avi	0	880	547	72	111				0	Content		-72	-111	10045784	3427966590
10062	09:20:52.947	00:00:10.062	604	-1024	-768	-1	-1	-1	-1	4	-1024	-768	-1	-1	-1	-1	4		0	0						Untertest3.avi	0	880	547	72	111				0	Content		-72	-111	10062452	3427983258
10079	09:20:52.964	00:00:10.079	605	-1024	-768	-1	-1	-1	-1	4	-1024	-768	-1	-1	-1	-1	4		0	0						Untertest3.avi	0	880	547	72	111				0	Content		-72	-111	10079120	3427999926
10096	09:20:52.981	00:00:10.095	606	-1024	-768	-1	-1	-1	-1	4	-1024	-768	-1	-1	-1	-1	4		0	0						Untertest3.avi	0	880	547	72	111				0	Content		-72	-111	10095788	3428016594
10112	09:20:52.997	00:00:10.112	607	-1024	-768	-1	-1	-1	-1	4	-1024	-768	-1	-1	-1	-1	4		0	0						Untertest3.avi	0	880	547	72	111				0	Content		-72	-111	10112412	3428033218
10129	09:20:53.014	00:00:10.129	608	-1024	-768	-1	-1	-1	-1	4	-1024	-768	-1	-1	-1	-1	4		0	0						Untertest3.avi	0	880	547	72	111				0	Content		-72	-111	10129080	3428049886
10146	09:20:53.031	00:00:10.146	609	-1024	-768	-1	-1	-1	-1	4	-1024	-768	-1	-1	-1	-1	4		0	0						Untertest3.avi	0	880	547	72	111				0	Content		-72	-111	10146000	3428066806
10163	09:20:53.048	00:00:10.162	610	-1024	-768	-1	-1	-1	-1	4	-1024	-768	-1	-1	-1	-1	4		0	0						Untertest3.avi	0	880	547	72	111				0	Content		-72	-111	10162668	3428083474
10180	09:20:53.065	00:00:10.179	611	-1024	-768	-1	-1	-1	-1	4	-1024	-768	-1	-1	-1	-1	4		0	0						Untertest3.avi	0	880	547	72	111				0	Content		-72	-111	10179624	3428100430
10196	09:20:53.081	00:00:10.196	612	-1024	-768	-1	-1	-1	-1	4	-1024	-768	-1	-1	-1	-1	4		0	0						Untertest3.avi	0	880	547	72	111				0	Content		-72	-111	10196292	3428117098
10213	09:20:53.098	00:00:10.212	613	-1024	-768	-1	-1	-1	-1	4	-1024	-768	-1	-1	-1	-1	4		0	0						Untertest3.avi	0	880	547	72	111				0	Content		-72	-111	10212959	3428133765
10230	09:20:53.115	00:00:10.230	614	-1024	-768	-1	-1	-1	-1	4	-1024	-768	-1	-1	-1	-1	4		0	0						Untertest3.avi	0	880	547	72	111				0	Content		-72	-111	10230260	3428151066
10247	09:20:53.132	00:00:10.246	615	-1024	-768	-1	-1	-1	-1	4	-1024	-768	-1	-1	-1	-1	4		0	0						Untertest3.avi	0	880	547	72	111				0	Content		-72	-111	10246928	3428167734
10263	09:20:53.148	00:00:10.263	616	-1024	-768	-1	-1	-1	-1	4	-1024	-768	-1	-1	-1	-1	4		0	0						Untertest3.avi	0	880	547	72	111				0	Content		-72	-111	10263182	3428183988
10280	09:20:53.165	00:00:10.279	617	-1024	-768	-1	-1	-1	-1	4	-1024	-768	-1	-1	-1	-1	4		0	0						Untertest3.avi	0	880	547	72	111				0	Content		-72	-111	10279850	3428200656
10297	09:20:53.182	00:00:10.296	618	-1024	-768	-1	-1	-1	-1	4	-1024	-768	-1	-1	-1	-1	4		0	0						Untertest3.avi	0	880	547	72	111				0	Content		-72	-111	10296518	3428217324
10312	09:20:53.197	00:00:10.312	619	-1024	-768	-1	-1	-1	-1	4	-1024	-768	-1	-1	-1	-1	4		0	0						Untertest3.avi	0	880	547	72	111				0	Content		-72	-111	10312283	3428233089
10329	09:20:53.214	00:00:10.328	620	-1024	-768	-1	-1	-1	-1	4	-1024	-768	-1	-1	-1	-1	4		0	0						Untertest3.avi	0	880	547	72	111				0	Content		-72	-111	10328908	3428249714
10346	09:20:53.231	00:00:10.345	621	-1024	-768	-1	-1	-1	-1	4	-1024	-768	-1	-1	-1	-1	4		0	0						Untertest3.avi	0	880	547	72	111				0	Content		-72	-111	10345625	3428266431
10362	09:20:53.247	00:00:10.362	622	-1024	-768	-1	-1	-1	-1	4	-1024	-768	-1	-1	-1	-1	4		0	0						Untertest3.avi	0	880	547	72	111				0	Content		-72	-111	10362293	3428283099
10379	09:20:53.264	00:00:10.378	623	-1024	-768	-1	-1	-1	-1	4	-1024	-768	-1	-1	-1	-1	4		0	0						Untertest3.avi	0	880	547	72	111				0	Content		-72	-111	10378957	3428299763
10396	09:20:53.281	00:00:10.395	624	-1024	-768	-1	-1	-1	-1	4	-1024	-768	-1	-1	-1	-1	4		0	0						Untertest3.avi	0	880	547	72	111				0	Content		-72	-111	10395625	3428316431
10412	09:20:53.297	00:00:10.412	625	-1024	-768	-1	-1	-1	-1	4	-1024	-768	-1	-1	-1	-1	4		0	0						Untertest3.avi	0	880	547	72	111				0	Content		-72	-111	10412293	3428333099
10429	09:20:53.314	00:00:10.428	626	-1024	-768	-1	-1	-1	-1	4	-1024	-768	-1	-1	-1	-1	4		0	0						Untertest3.avi	0	880	547	72	111				0	Content		-72	-111	10428913	3428349719
10446	09:20:53.331	00:00:10.445	627	-1024	-768	-1	-1	-1	-1	4	-1024	-768	-1	-1	-1	-1	4		0	0						Untertest3.avi	0	880	547	72	111				0	Content		-72	-111	10445581	3428366387
10462	09:20:53.347	00:00:10.462	628	-1024	-768	-1	-1	-1	-1	4	-1024	-768	-1	-1	-1	-1	4		0	0						Untertest3.avi	0	880	547	72	111				0	Content		-72	-111	10462249	3428383055
10479	09:20:53.364	00:00:10.479	629	-1024	-768	-1	-1	-1	-1	4	-1024	-768	-1	-1	-1	-1	4		0	0						Untertest3.avi	0	880	547	72	111				0	Content		-72	-111	10479092	3428399898
10496	09:20:53.381	00:00:10.495	630	-1024	-768	-1	-1	-1	-1	4	-1024	-768	-1	-1	-1	-1	4		0	0						Untertest3.avi	0	880	547	72	111				0	Content		-72	-111	10495760	3428416566
10512	09:20:53.397	00:00:10.512	631	-1024	-768	-1	-1	-1	-1	4	-1024	-768	-1	-1	-1	-1	4		0	0						Untertest3.avi	0	880	547	72	111				0	Content		-72	-111	10512428	3428433234
10529	09:20:53.414	00:00:10.529	632	-1024	-768	-1	-1	-1	-1	4	-1024	-768	-1	-1	-1	-1	4		0	0						Untertest3.avi	0	880	547	72	111				0	Content		-72	-111	10529419	3428450225
10546	09:20:53.431	00:00:10.546	633	-1024	-768	-1	-1	-1	-1	4	-1024	-768	-1	-1	-1	-1	4		0	0						Untertest3.avi	0	880	547	72	111				0	Content		-72	-111	10546087	3428466893
10563	09:20:53.448	00:00:10.562	634	-1024	-768	-1	-1	-1	-1	4	-1024	-768	-1	-1	-1	-1	4		0	0						Untertest3.avi	0	880	547	72	111				0	Content		-72	-111	10562755	3428483561
10580	09:20:53.465	00:00:10.579	635	-1024	-768	-1	-1	-1	-1	4	-1024	-768	-1	-1	-1	-1	4		0	0						Untertest3.avi	0	880	547	72	111				0	Content		-72	-111	10579850	3428500656
10597	09:20:53.482	00:00:10.596	636	-1024	-768	-1	-1	-1	-1	4	-1024	-768	-1	-1	-1	-1	4		0	0						Untertest3.avi	0	880	547	72	111				0	Content		-72	-111	10596518	3428517324
10613	09:20:53.498	00:00:10.613	637	-1024	-768	-1	-1	-1	-1	4	-1024	-768	-1	-1	-1	-1	4		0	0						Untertest3.avi	0	880	547	72	111				0	Content		-72	-111	10613186	3428533992
10629	09:20:53.514	00:00:10.629	638	-1024	-768	-1	-1	-1	-1	4	-1024	-768	-1	-1	-1	-1	4		0	0						Untertest3.avi	0	880	547	72	111				0	Content		-72	-111	10629294	3428550100
10646	09:20:53.531	00:00:10.645	639	-1024	-768	-1	-1	-1	-1	4	-1024	-768	-1	-1	-1	-1	4		0	0						Untertest3.avi	0	880	547	72	111				0	Content		-72	-111	10645962	3428566768
10662	09:20:53.547	00:00:10.662	640	-1024	-768	-1	-1	-1	-1	4	-1024	-768	-1	-1	-1	-1	4		0	0						Untertest3.avi	0	880	547	72	111				0	Content		-72	-111	10662441	3428583247
10679	09:20:53.564	00:00:10.679	641	-1024	-768	-1	-1	-1	-1	4	-1024	-768	-1	-1	-1	-1	4		0	0						Untertest3.avi	0	880	547	72	111				0	Content		-72	-111	10679109	3428599915
10696	09:20:53.581	00:00:10.695	642	-1024	-768	-1	-1	-1	-1	4	-1024	-768	-1	-1	-1	-1	4		0	0						Untertest3.avi	0	880	547	72	111				0	Content		-72	-111	10695777	3428616583
10712	09:20:53.597	00:00:10.712	643	-1024	-768	-1	-1	-1	-1	4	-1024	-768	-1	-1	-1	-1	4		0	0						Untertest3.avi	0	880	547	72	111				0	Content		-72	-111	10712022	3428632828
10729	09:20:53.614	00:00:10.728	644	-1024	-768	-1	-1	-1	-1	4	-1024	-768	-1	-1	-1	-1	4		0	0						Untertest3.avi	0	880	547	72	111				0	Content		-72	-111	10728645	3428649451
10745	09:20:53.630	00:00:10.745	645	-1024	-768	-1	-1	-1	-1	4	-1024	-768	-1	-1	-1	-1	4		0	0						Untertest3.avi	0	880	547	72	111				0	Content		-72	-111	10745448	3428666254
10762	09:20:53.647	00:00:10.762	646	-1024	-768	-1	-1	-1	-1	4	-1024	-768	-1	-1	-1	-1	4		0	0						Untertest3.avi	0	880	547	72	111				0	Content		-72	-111	10762047	3428682853
10779	09:20:53.664	00:00:10.778	647	-1024	-768	-1	-1	-1	-1	4	-1024	-768	-1	-1	-1	-1	4		0	0						Untertest3.avi	0	880	547	72	111				0	Content		-72	-111	10778715	3428699521
10796	09:20:53.681	00:00:10.795	648	-1024	-768	-1	-1	-1	-1	4	-1024	-768	-1	-1	-1	-1	4		0	0						Untertest3.avi	0	880	547	72	111				0	Content		-72	-111	10795567	3428716373
10812	09:20:53.697	00:00:10.812	649	-1024	-768	-1	-1	-1	-1	4	-1024	-768	-1	-1	-1	-1	4		0	0						Untertest3.avi	0	880	547	72	111				0	Content		-72	-111	10812235	3428733041
10829	09:20:53.714	00:00:10.828	650	-1024	-768	-1	-1	-1	-1	4	-1024	-768	-1	-1	-1	-1	4		0	0						Untertest3.avi	0	880	547	72	111				0	Content		-72	-111	10828903	3428749709
10846	09:20:53.731	00:00:10.845	651	-1024	-768	-1	-1	-1	-1	4	-1024	-768	-1	-1	-1	-1	4		0	0						Untertest3.avi	0	880	547	72	111				0	Content		-72	-111	10845906	3428766712
10863	09:20:53.748	00:00:10.862	652	-1024	-768	-1	-1	-1	-1	4	-1024	-768	-1	-1	-1	-1	4		0	0						Untertest3.avi	0	880	547	72	111				0	Content		-72	-111	10862574	3428783380
10879	09:20:53.764	00:00:10.879	653	-1024	-768	-1	-1	-1	-1	4	-1024	-768	-1	-1	-1	-1	4		0	0						Untertest3.avi	0	880	547	72	111				0	Content		-72	-111	10879242	3428800048
10897	09:20:53.782	00:00:10.896	654	-1024	-768	-1	-1	-1	-1	4	-1024	-768	-1	-1	-1	-1	4		0	0						Untertest3.avi	0	880	547	72	111				0	Content		-72	-111	10896513	3428817319
10913	09:20:53.798	00:00:10.913	655	-1024	-768	-1	-1	-1	-1	4	-1024	-768	-1	-1	-1	-1	4		0	0						Untertest3.avi	0	880	547	72	111				0	Content		-72	-111	10913181	3428833987
10929	09:20:53.814	00:00:10.929	656	-1024	-768	-1	-1	-1	-1	4	-1024	-768	-1	-1	-1	-1	4		0	0						Untertest3.avi	0	880	547	72	111				0	Content		-72	-111	10929424	3428850230
10946	09:20:53.831	00:00:10.946	657	-1024	-768	-1	-1	-1	-1	4	-1024	-768	-1	-1	-1	-1	4		0	0						Untertest3.avi	0	880	547	72	111				0	Content		-72	-111	10946091	3428866897
10963	09:20:53.848	00:00:10.962	658	-1024	-768	-1	-1	-1	-1	4	-1024	-768	-1	-1	-1	-1	4		0	0						Untertest3.avi	0	880	547	72	111				0	Content		-72	-111	10962759	3428883565
10979	09:20:53.864	00:00:10.978	659	-1024	-768	-1	-1	-1	-1	4	-1024	-768	-1	-1	-1	-1	4		0	0						Untertest3.avi	0	880	547	72	111				0	Content		-72	-111	10978520	3428899326
10995	09:20:53.880	00:00:10.995	660	-1024	-768	-1	-1	-1	-1	4	-1024	-768	-1	-1	-1	-1	4		0	0						Untertest3.avi	0	880	547	72	111				0	Content		-72	-111	10995142	3428915948
11012	09:20:53.897	00:00:11.011	661	-1024	-768	-1	-1	-1	-1	4	-1024	-768	-1	-1	-1	-1	4		0	0						Untertest3.avi	0	880	547	72	111				0	Content		-72	-111	11011912	3428932718
11029	09:20:53.914	00:00:11.028	662	-1024	-768	-1	-1	-1	-1	4	-1024	-768	-1	-1	-1	-1	4		0	0						Untertest3.avi	0	880	547	72	111				0	Content		-72	-111	11028580	3428949386
11045	09:20:53.930	00:00:11.045	663	-1024	-768	-1	-1	-1	-1	4	-1024	-768	-1	-1	-1	-1	4		0	0						Untertest3.avi	0	880	547	72	111				0	Content		-72	-111	11045225	3428966031
11062	09:20:53.947	00:00:11.061	664	-1024	-768	-1	-1	-1	-1	4	-1024	-768	-1	-1	-1	-1	4		0	0						Untertest3.avi	0	880	547	72	111				0	Content		-72	-111	11061893	3428982699
11079	09:20:53.964	00:00:11.078	665	-1024	-768	-1	-1	-1	-1	4	-1024	-768	-1	-1	-1	-1	4		0	0						Untertest3.avi	0	880	547	72	111				0	Content		-72	-111	11078561	3428999367
11095	09:20:53.980	00:00:11.095	666	-1024	-768	-1	-1	-1	-1	4	-1024	-768	-1	-1	-1	-1	4		0	0						Untertest3.avi	0	880	547	72	111				0	Content		-72	-111	11095171	3429015977
11112	09:20:53.997	00:00:11.111	667	-1024	-768	-1	-1	-1	-1	4	-1024	-768	-1	-1	-1	-1	4		0	0						Untertest3.avi	0	880	547	72	111				0	Content		-72	-111	11111838	3429032644
11129	09:20:54.014	00:00:11.128	668	-1024	-768	-1	-1	-1	-1	4	-1024	-768	-1	-1	-1	-1	4		0	0						Untertest3.avi	0	880	547	72	111				0	Content		-72	-111	11128506	3429049312
11145	09:20:54.030	00:00:11.145	669	-1024	-768	-1	-1	-1	-1	4	-1024	-768	-1	-1	-1	-1	4		0	0						Untertest3.avi	0	880	547	72	111				0	Content		-72	-111	11145344	3429066150
11162	09:20:54.047	00:00:11.162	670	-1024	-768	-1	-1	-1	-1	4	-1024	-768	-1	-1	-1	-1	4		0	0						Untertest3.avi	0	880	547	72	111				0	Content		-72	-111	11162012	3429082818
11179	09:20:54.064	00:00:11.178	671	-1024	-768	-1	-1	-1	-1	4	-1024	-768	-1	-1	-1	-1	4		0	0						Untertest3.avi	0	880	547	72	111				0	Content		-72	-111	11178680	3429099486
11196	09:20:54.081	00:00:11.195	672	-1024	-768	-1	-1	-1	-1	4	-1024	-768	-1	-1	-1	-1	4		0	0						Untertest3.avi	0	880	547	72	111				0	Content		-72	-111	11195851	3429116657
11213	09:20:54.098	00:00:11.212	673	-1024	-768	-1	-1	-1	-1	4	-1024	-768	-1	-1	-1	-1	4		0	0						Untertest3.avi	0	880	547	72	111				0	Content		-72	-111	11212519	3429133325
11230	09:20:54.115	00:00:11.229	674	-1024	-768	-1	-1	-1	-1	4	-1024	-768	-1	-1	-1	-1	4		0	0						Untertest3.avi	0	880	547	72	111				0	Content		-72	-111	11229518	3429150324
11246	09:20:54.131	00:00:11.246	675	-1024	-768	-1	-1	-1	-1	4	-1024	-768	-1	-1	-1	-1	4		0	0						Untertest3.avi	0	880	547	72	111				0	Content		-72	-111	11246186	3429166992
11263	09:20:54.148	00:00:11.262	676	-1024	-768	-1	-1	-1	-1	4	-1024	-768	-1	-1	-1	-1	4		0	0						Untertest3.avi	0	880	547	72	111				0	Content		-72	-111	11262854	3429183660
11279	09:20:54.164	00:00:11.278	677	-1024	-768	-1	-1	-1	-1	4	-1024	-768	-1	-1	-1	-1	4		0	0						Untertest3.avi	0	880	547	72	111				0	Content		-72	-111	11278933	3429199739
11296	09:20:54.181	00:00:11.295	678	-1024	-768	-1	-1	-1	-1	4	-1024	-768	-1	-1	-1	-1	4		0	0						Untertest3.avi	0	880	547	72	111				0	Content		-72	-111	11295601	3429216407
11312	09:20:54.197	00:00:11.312	679	-1024	-768	-1	-1	-1	-1	4	-1024	-768	-1	-1	-1	-1	4		0	0						Untertest3.avi	0	880	547	72	111				0	Content		-72	-111	11312072	3429232878
11329	09:20:54.214	00:00:11.328	680	-1024	-768	-1	-1	-1	-1	4	-1024	-768	-1	-1	-1	-1	4		0	0						Untertest3.avi	0	880	547	72	111				0	Content		-72	-111	11328740	3429249546
11345	09:20:54.230	00:00:11.345	681	-1024	-768	-1	-1	-1	-1	4	-1024	-768	-1	-1	-1	-1	4		0	0						Untertest3.avi	0	880	547	72	111				0	Content		-72	-111	11345408	3429266214
11362	09:20:54.247	00:00:11.361	682	-1024	-768	-1	-1	-1	-1	4	-1024	-768	-1	-1	-1	-1	4		0	0						Untertest3.avi	0	880	547	72	111				0	Content		-72	-111	11361835	3429282641
11379	09:20:54.264	00:00:11.378	683	-1024	-768	-1	-1	-1	-1	4	-1024	-768	-1	-1	-1	-1	4		0	0						Untertest3.avi	0	880	547	72	111				0	Content		-72	-111	11378503	3429299309
11395	09:20:54.280	00:00:11.395	684	-1024	-768	-1	-1	-1	-1	4	-1024	-768	-1	-1	-1	-1	4		0	0						Untertest3.avi	0	880	547	72	111				0	Content		-72	-111	11395108	3429315914
11412	09:20:54.297	00:00:11.411	685	-1024	-768	-1	-1	-1	-1	4	-1024	-768	-1	-1	-1	-1	4		0	0						Untertest3.avi	0	880	547	72	111				0	Content		-72	-111	11411776	3429332582
11428	09:20:54.313	00:00:11.428	686	-1024	-768	-1	-1	-1	-1	4	-1024	-768	-1	-1	-1	-1	4		0	0						Untertest3.avi	0	880	547	72	111				0	Content		-72	-111	11428444	3429349250
11445	09:20:54.330	00:00:11.445	687	-1024	-768	-1	-1	-1	-1	4	-1024	-768	-1	-1	-1	-1	4		0	0						Untertest3.avi	0	880	547	72	111				0	Content		-72	-111	11445049	3429365855
11462	09:20:54.347	00:00:11.461	688	-1024	-768	-1	-1	-1	-1	4	-1024	-768	-1	-1	-1	-1	4		0	0						Untertest3.avi	0	880	547	72	111				0	Content		-72	-111	11461717	3429382523
11478	09:20:54.363	00:00:11.478	689	-1024	-768	-1	-1	-1	-1	4	-1024	-768	-1	-1	-1	-1	4		0	0						Untertest3.avi	0	880	547	72	111				0	Content		-72	-111	11478384	3429399190
11495	09:20:54.380	00:00:11.495	690	-1024	-768	-1	-1	-1	-1	4	-1024	-768	-1	-1	-1	-1	4		0	0						Untertest3.avi	0	880	547	72	111				0	Content		-72	-111	11495009	3429415815
11512	09:20:54.397	00:00:11.511	691	-1024	-768	-1	-1	-1	-1	4	-1024	-768	-1	-1	-1	-1	4		0	0						Untertest3.avi	0	880	547	72	111				0	Content		-72	-111	11511677	3429432483
11528	09:20:54.413	00:00:11.528	692	-1024	-768	-1	-1	-1	-1	4	-1024	-768	-1	-1	-1	-1	4		0	0						Untertest3.avi	0	880	547	72	111				0	Content		-72	-111	11528345	3429449151
11545	09:20:54.430	00:00:11.545	693	-1024	-768	-1	-1	-1	-1	4	-1024	-768	-1	-1	-1	-1	4		0	0						Untertest3.avi	0	880	547	72	111				0	Content		-72	-111	11545241	3429466047
11562	09:20:54.447	00:00:11.561	694	-1024	-768	-1	-1	-1	-1	4	-1024	-768	-1	-1	-1	-1	4		0	0						Untertest3.avi	0	880	547	72	111				0	Content		-72	-111	11561909	3429482715
11579	09:20:54.464	00:00:11.578	695	-1024	-768	-1	-1	-1	-1	4	-1024	-768	-1	-1	-1	-1	4		0	0						Untertest3.avi	0	880	547	72	111				0	Content		-72	-111	11578858	3429499664
11596	09:20:54.481	00:00:11.595	696	-1024	-768	-1	-1	-1	-1	4	-1024	-768	-1	-1	-1	-1	4		0	0						Untertest3.avi	0	880	547	72	111				0	Content		-72	-111	11595526	3429516332
11612	09:20:54.497	00:00:11.612	697	-1024	-768	-1	-1	-1	-1	4	-1024	-768	-1	-1	-1	-1	4		0	0						Untertest3.avi	0	880	547	72	111				0	Content		-72	-111	11612194	3429533000
11629	09:20:54.514	00:00:11.629	698	-1024	-768	-1	-1	-1	-1	4	-1024	-768	-1	-1	-1	-1	4		0	0						Untertest3.avi	0	880	547	72	111				0	Content		-72	-111	11629410	3429550216
11646	09:20:54.531	00:00:11.646	699	-1024	-768	-1	-1	-1	-1	4	-1024	-768	-1	-1	-1	-1	4		0	0						Untertest3.avi	0	880	547	72	111				0	Content		-72	-111	11646078	3429566884
11662	09:20:54.547	00:00:11.662	700	-1024	-768	-1	-1	-1	-1	4	-1024	-768	-1	-1	-1	-1	4		0	0						Untertest3.avi	0	880	547	72	111				0	Content		-72	-111	11662303	3429583109
11679	09:20:54.564	00:00:11.678	701	-1024	-768	-1	-1	-1	-1	4	-1024	-768	-1	-1	-1	-1	4		0	0						Untertest3.avi	0	880	547	72	111				0	Content		-72	-111	11678970	3429599776
11696	09:20:54.581	00:00:11.695	702	-1024	-768	-1	-1	-1	-1	4	-1024	-768	-1	-1	-1	-1	4		0	0						Untertest3.avi	0	880	547	72	111				0	Content		-72	-111	11695638	3429616444
11712	09:20:54.597	00:00:11.711	703	-1024	-768	-1	-1	-1	-1	4	-1024	-768	-1	-1	-1	-1	4		0	0						Untertest3.avi	0	880	547	72	111				0	Content		-72	-111	11711882	3429632688
11729	09:20:54.614	00:00:11.728	704	-1024	-768	-1	-1	-1	-1	4	-1024	-768	-1	-1	-1	-1	4		0	0						Untertest3.avi	0	880	547	72	111				0	Content		-72	-111	11728550	3429649356
11745	09:20:54.630	00:00:11.745	705	-1024	-768	-1	-1	-1	-1	4	-1024	-768	-1	-1	-1	-1	4		0	0						Untertest3.avi	0	880	547	72	111				0	Content		-72	-111	11745024	3429665830
11762	09:20:54.647	00:00:11.761	706	-1024	-768	-1	-1	-1	-1	4	-1024	-768	-1	-1	-1	-1	4		0	0						Untertest3.avi	0	880	547	72	111				0	Content		-72	-111	11761692	3429682498
11778	09:20:54.663	00:00:11.778	707	-1024	-768	-1	-1	-1	-1	4	-1024	-768	-1	-1	-1	-1	4		0	0						Untertest3.avi	0	880	547	72	111				0	Content		-72	-111	11778121	3429698927
11795	09:20:54.680	00:00:11.794	708	-1024	-768	-1	-1	-1	-1	4	-1024	-768	-1	-1	-1	-1	4		0	0						Untertest3.avi	0	880	547	72	111				0	Content		-72	-111	11794746	3429715552
11811	09:20:54.696	00:00:11.811	709	-1024	-768	-1	-1	-1	-1	4	-1024	-768	-1	-1	-1	-1	4		0	0						Untertest3.avi	0	880	547	72	111				0	Content		-72	-111	11811370	3429732176
11828	09:20:54.713	00:00:11.828	710	-1024	-768	-1	-1	-1	-1	4	-1024	-768	-1	-1	-1	-1	4		0	0						Untertest3.avi	0	880	547	72	111				0	Content		-72	-111	11828038	3429748844
11845	09:20:54.730	00:00:11.844	711	-1024	-768	-1	-1	-1	-1	4	-1024	-768	-1	-1	-1	-1	4		0	0						Untertest3.avi	0	880	547	72	111				0	Content		-72	-111	11844616	3429765422
11861	09:20:54.746	00:00:11.861	712	-1024	-768	-1	-1	-1	-1	4	-1024	-768	-1	-1	-1	-1	4		0	0						Untertest3.avi	0	880	547	72	111				0	Content		-72	-111	11861365	3429782171
11878	09:20:54.763	00:00:11.877	713	-1024	-768	-1	-1	-1	-1	4	-1024	-768	-1	-1	-1	-1	4		0	0						Untertest3.avi	0	880	547	72	111				0	Content		-72	-111	11877990	3429798796
11895	09:20:54.780	00:00:11.894	714	-1024	-768	-1	-1	-1	-1	4	-1024	-768	-1	-1	-1	-1	4		0	0						Untertest3.avi	0	880	547	72	111				0	Content		-72	-111	11894658	3429815464
11911	09:20:54.796	00:00:11.911	715	-1024	-768	-1	-1	-1	-1	4	-1024	-768	-1	-1	-1	-1	4		0	0						Untertest3.avi	0	880	547	72	111				0	Content		-72	-111	11911238	3429832044
11928	09:20:54.813	00:00:11.927	716	-1024	-768	-1	-1	-1	-1	4	-1024	-768	-1	-1	-1	-1	4		0	0						Untertest3.avi	0	880	547	72	111				0	Content		-72	-111	11927996	3429848802
11945	09:20:54.830	00:00:11.944	717	-1024	-768	-1	-1	-1	-1	4	-1024	-768	-1	-1	-1	-1	4		0	0						Untertest3.avi	0	880	547	72	111				0	Content		-72	-111	11944617	3429865423
11961	09:20:54.846	00:00:11.961	718	-1024	-768	-1	-1	-1	-1	4	-1024	-768	-1	-1	-1	-1	4		0	0						Untertest3.avi	0	880	547	72	111				0	Content		-72	-111	11961285	3429882091
11978	09:20:54.863	00:00:11.978	719	-1024	-768	-1	-1	-1	-1	4	-1024	-768	-1	-1	-1	-1	4		0	0						Untertest3.avi	0	880	547	72	111				0	Content		-72	-111	11978001	3429898807
11995	09:20:54.880	00:00:11.994	720	-1024	-768	-1	-1	-1	-1	4	-1024	-768	-1	-1	-1	-1	4		0	0						Untertest3.avi	0	880	547	72	111				0	Content		-72	-111	11994622	3429915428
12011	09:20:54.896	00:00:12.011	721	-1024	-768	-1	-1	-1	-1	4	-1024	-768	-1	-1	-1	-1	4		0	0						Untertest3.avi	0	880	547	72	111				0	Content		-72	-111	12011249	3429932055
12028	09:20:54.913	00:00:12.027	722	-1024	-768	-1	-1	-1	-1	4	-1024	-768	-1	-1	-1	-1	4		0	0						Untertest3.avi	0	880	547	72	111				0	Content		-72	-111	12027929	3429948735
12045	09:20:54.930	00:00:12.044	723	-1024	-768	-1	-1	-1	-1	4	-1024	-768	-1	-1	-1	-1	4		0	0						Untertest3.avi	0	880	547	72	111				0	Content		-72	-111	12044597	3429965403
12061	09:20:54.946	00:00:12.061	724	523,2358	435,1683	0,3620031	0,6015216	499,443	3,726442	3	583,8973	437,4846	0,3620034	0,6015213	499,443	3,705769	1	12	584	437						Untertest3.avi	0	880	547	72	111	512	326	17	0	Content		512	326	12061234	3429982040
12078	09:20:54.963	00:00:12.077	725	-1024	-768	-1	-1	-1	-1	4	-1024	-768	-1	-1	-1	-1	4		0	0						Untertest3.avi	0	880	547	72	111				0	Content		-72	-111	12077860	3429998666
12095	09:20:54.980	00:00:12.094	726	-1024	-768	-1	-1	-1	-1	4	-1024	-768	-1	-1	-1	-1	4		0	0						Untertest3.avi	0	880	547	72	111				0	Content		-72	-111	12094548	3430015354
12111	09:20:54.996	00:00:12.111	727	-1024	-768	-1	-1	-1	-1	4	-1024	-768	-1	-1	-1	-1	4		0	0						Untertest3.avi	0	880	547	72	111				0	Content		-72	-111	12111216	3430032022
12128	09:20:55.013	00:00:12.127	728	-1024	-768	-1	-1	-1	-1	4	-1024	-768	-1	-1	-1	-1	4		0	0						Untertest3.avi	0	880	547	72	111				0	Content		-72	-111	12127857	3430048663
12145	09:20:55.030	00:00:12.144	729	-1024	-768	-1	-1	-1	-1	4	-1024	-768	-1	-1	-1	-1	4		0	0						Untertest3.avi	0	880	547	72	111				0	Content		-72	-111	12144545	3430065351
12161	09:20:55.046	00:00:12.161	730	-1024	-768	-1	-1	-1	-1	4	-1024	-768	-1	-1	-1	-1	4		0	0						Untertest3.avi	0	880	547	72	111				0	Content		-72	-111	12161213	3430082019
12178	09:20:55.063	00:00:12.177	731	-1024	-768	-1	-1	-1	-1	4	-1024	-768	-1	-1	-1	-1	4		0	0						Untertest3.avi	0	880	547	72	111				0	Content		-72	-111	12177852	3430098658
12195	09:20:55.080	00:00:12.194	732	-1024	-768	-1	-1	-1	-1	4	-1024	-768	-1	-1	-1	-1	4		0	0						Untertest3.avi	0	880	547	72	111				0	Content		-72	-111	12194520	3430115326
12211	09:20:55.096	00:00:12.211	733	-1024	-768	-1	-1	-1	-1	4	611,718	448,6385	0,3543124	0,6025429	470,2587	3,770805	0	13	612	449						Untertest3.avi	0	880	547	72	111	540	343	117	0	Content		540	338	12211102	3430131908
12228	09:20:55.113	00:00:12.227	734	-1024	-768	-1	-1	-1	-1	4	-1024	-768	-1	-1	-1	-1	4	13	0	0						Untertest3.avi	0	880	547	72	111	540	343	117	0	Content		-72	-111	12227821	3430148627
12244	09:20:55.129	00:00:12.244	735	-1024	-768	-1	-1	-1	-1	4	-1024	-768	-1	-1	-1	-1	4	13	0	0						Untertest3.avi	0	880	547	72	111	540	343	117	0	Content		-72	-111	12244489	3430165295
12261	09:20:55.146	00:00:12.261	736	-1024	-768	-1	-1	-1	-1	4	657,0808	422,2285	0,3478046	0,6029291	486,5691	3,793432	0	13	657	422						Untertest3.avi	0	880	547	72	111	540	343	117	0	Content		585	311	12261175	3430181981
12278	09:20:55.163	00:00:12.277	737	-1024	-768	-1	-1	-1	-1	4	608,4941	459,5253	0,3525127	0,6032082	470,0319	3,661672	0	13	608	460						Untertest3.avi	0	880	547	72	111	540	343	117	0	Content		536	349	12277800	3430198606
12294	09:20:55.179	00:00:12.294	738	-1024	-768	-1	-1	-1	-1	4	638,9532	454,2283	0,3521398	0,6036433	470,3396	3,621145	0	13	639	454						Untertest3.avi	0	880	547	72	111	540	343	117	0	Content		567	343	12294426	3430215232
12311	09:20:55.196	00:00:12.311	739	-1024	-768	-1	-1	-1	-1	4	644,9623	457,2254	0,3517628	0,6041729	470,343	3,647367	0	13	645	457						Untertest3.avi	0	880	547	72	111	540	343	117	0	Content		573	346	12311049	3430231855
12328	09:20:55.213	00:00:12.327	740	-1024	-768	-1	-1	-1	-1	4	607,7936	462,8666	0,3513542	0,6046828	470,3258	3,526052	0	14	608	463						Untertest3.avi	0	880	547	72	111	452	329	450	0	Content		536	352	12327798	3430248604
12345	09:20:55.230	00:00:12.344	741	494,9189	370,3438	0,5117734	0,6042374	495,0745	3,733319	0	591,4448	446,5883	0,3506442	0,6052281	470,4102	3,517287	0	14	543	408						Untertest3.avi	0	880	547	72	111	452	329	450	0	Content		471	297	12344552	3430265358
12361	09:20:55.246	00:00:12.361	742	491,9262	388,0247	0,5114316	0,6046817	495,0745	3,701009	0	599,883	459,1703	0,3504234	0,6057708	470,1059	3,51587	0	14	546	424						Untertest3.avi	0	880	547	72	111	452	329	450	0	Content		474	313	12361184	3430281990
12378	09:20:55.263	00:00:12.377	743	491,9262	388,0247	0,5113131	0,6054534	494,59	3,701009	0	607,5293	464,2756	0,3504792	0,6063362	470,3282	3,464438	0	14	550	426						Untertest3.avi	0	880	547	72	111	452	329	450	0	Content		478	315	12377806	3430298612
12394	09:20:55.279	00:00:12.394	744	487,3115	390,4163	0,5112279	0,605976	494,59	3,629404	0	613,97	426,139	0,353812	0,6064256	490,9189	3,64488	0	14	551	408						Untertest3.avi	0	880	547	72	111	452	329	450	0	Content		479	297	12394426	3430315232
12411	09:20:55.296	00:00:12.411	745	481,1454	398,7316	0,5110672	0,6062151	494,59	3,621097	0	590,2208	452,0758	0,3498329	0,6067309	470,5334	3,450941	0	14	536	425						Untertest3.avi	0	880	547	72	111	452	329	450	0	Content		464	314	12411049	3430331855
12428	09:20:55.313	00:00:12.427	746	478,4093	400,7184	0,5118282	0,606625	490,3513	3,61279	0	623,439	465,6503	0,3499238	0,6068312	470,6234	3,486595	0	14	551	433						Untertest3.avi	0	880	547	72	111	452	329	450	0	Content		479	322	12427673	3430348479
12444	09:20:55.329	00:00:12.444	747	460,7989	423,8362	0,5174454	0,6065155	464,287	3,395676	0	-1024	-768	-1	-1	-1	-1	4	14	461	424						Untertest3.avi	0	880	547	72	111	452	329	450	0	Content		389	313	12444300	3430365106
12461	09:20:55.346	00:00:12.461	748	462,767	432,0432	0,517317	0,6067559	464,2039	3,408101	0	606,101	454,8459	0,3492457	0,6068683	470,6977	3,394408	0	14	534	443						Untertest3.avi	0	880	547	72	111	452	329	450	0	Content		462	332	12461048	3430381854
12478	09:20:55.363	00:00:12.477	749	458,7914	438,6248	0,5174851	0,6069893	464,4986	3,3751	0	617,1666	463,7932	0,3493614	0,6069385	470,6888	3,382865	0	14	538	451						Untertest3.avi	0	880	547	72	111	452	329	450	0	Content		466	340	12477674	3430398480
12494	09:20:55.379	00:00:12.494	750	460,8609	434,0476	0,5169948	0,6071148	464,472	3,291487	0	581,1453	452,4492	0,3489202	0,6070194	470,6889	3,160696	0	14	521	443						Untertest3.avi	0	880	547	72	111	452	329	450	0	Content		449	332	12494296	3430415102
12511	09:20:55.396	00:00:12.510	751	449,918	443,9735	0,5169331	0,6071666	464,5412	3,337978	0	593,7608	465,2954	0,3488173	0,6070578	470,6632	3,290506	0	14	522	455						Untertest3.avi	0	880	547	72	111	452	329	450	0	Content		450	344	12510922	3430431728
12528	09:20:55.413	00:00:12.527	752	445,8051	429,0744	0,5168876	0,607294	464,4748	3,350378	0	590,7617	449,8415	0,3487566	0,6071292	470,5529	3,257593	0	14	518	439						Untertest3.avi	0	880	547	72	111	452	329	450	0	Content		446	328	12527671	3430448477
12544	09:20:55.429	00:00:12.544	753	453,1467	422,1704	0,5168507	0,6073876	464,4792	3,256536	0	594,4201	448,5613	0,3487343	0,6072204	470,7267	3,230379	0	14	524	435						Untertest3.avi	0	880	547	72	111	452	329	450	0	Content		452	324	12544296	3430465102
12561	09:20:55.446	00:00:12.560	754	455,9192	429,3959	0,5166972	0,6074418	464,7857	3,269057	0	590,1493	456,0181	0,3486109	0,6071718	470,5862	3,241222	0	14	523	443						Untertest3.avi	0	880	547	72	111	452	329	450	0	Content		451	332	12560920	3430481726
12578	09:20:55.463	00:00:12.577	755	454,4371	419,7622	0,5164952	0,607403	464,9487	3,197586	0	597,3383	455,0116	0,3484219	0,6070525	470,5477	3,164504	0	14	526	437						Untertest3.avi	0	880	547	72	111	452	329	450	0	Content		454	326	12577546	3430498352
12594	09:20:55.479	00:00:12.594	756	442,2254	440,8024	0,5163085	0,6072011	465,0803	3,273212	0	579,9705	453,3307	0,3482716	0,6068245	470,5288	3,150655	0	14	511	447						Untertest3.avi	0	880	547	72	111	452	329	450	0	Content		439	336	12594295	3430515101
12611	09:20:55.496	00:00:12.610	757	441,8095	429,3325	0,5162036	0,6069903	465,2532	3,23706	0	596,8353	442,5403	0,3481838	0,6064405	470,5767	3,056106	0	14	519	436						Untertest3.avi	0	880	547	72	111	452	329	450	0	Content		447	325	12610920	3430531726
12628	09:20:55.513	00:00:12.627	758	464,4794	431,7416	0,5161686	0,6066539	465,2622	3,186878	0	587,7572	465,5037	0,3481398	0,6059791	470,6133	3,126083	0	14	526	449						Untertest3.avi	0	880	547	72	111	452	329	450	0	Content		454	338	12627543	3430548349
12644	09:20:55.529	00:00:12.644	759	460,0102	424,5963	0,5161772	0,6065091	465,2046	3,128986	0	580,6962	459,6188	0,3481189	0,6058478	470,6341	3,115516	0	14	520	442						Untertest3.avi	0	880	547	72	111	452	329	450	0	Content		448	331	12644170	3430564976
12661	09:20:55.546	00:00:12.660	760	441,4939	426,2437	0,5161765	0,6065484	465,2142	3,171592	0	596,4078	458,8522	0,3481117	0,6058483	470,5941	3,086471	0	14	519	443						Untertest3.avi	0	880	547	72	111	452	329	450	0	Content		447	332	12660917	3430581723
12678	09:20:55.563	00:00:12.677	761	437,4539	454,0644	0,5161414	0,6066942	465,2177	3,226599	0	604,3026	464,2098	0,3480079	0,6059991	470,4626	3,023688	0	14	521	459						Untertest3.avi	0	880	547	72	111	452	329	450	0	Content		449	348	12677543	3430598349
12694	09:20:55.579	00:00:12.694	762	441,657	435,2872	0,5160595	0,6068705	465,107	3,159954	0	581,8689	464,0036	0,3479059	0,6061583	470,6287	3,052673	0	14	512	450						Untertest3.avi	0	880	547	72	111	452	329	450	0	Content		440	339	12694165	3430614971
12711	09:20:55.596	00:00:12.710	763	457,7381	418,0484	0,5159553	0,6068445	465,1941	3,094835	0	592,6131	459,5594	0,3478061	0,6059753	470,4218	3,06503	0	14	525	439						Untertest3.avi	0	880	547	72	111	452	329	450	0	Content		453	328	12710791	3430631597
12728	09:20:55.613	00:00:12.727	764	446,8237	422,1314	0,5159557	0,606676	464,9853	3,137865	0	591,7734	466,4228	0,3477692	0,6057624	470,4335	3,076023	0	14	519	444						Untertest3.avi	0	880	547	72	111	452	329	450	0	Content		447	333	12727540	3430648346
12744	09:20:55.629	00:00:12.744	765	435,2785	438,2749	0,5159126	0,6063656	464,9232	3,198547	0	610,2949	444,1835	0,3477733	0,6054274	470,385	2,985181	0	14	523	441						Untertest3.avi	0	880	547	72	111	452	329	450	0	Content		451	330	12744165	3430664971
12761	09:20:55.646	00:00:12.760	766	460,9503	413,3501	0,5158902	0,6060721	464,9232	3,008439	0	593,8488	445,2938	0,3477385	0,6048024	470,1031	3,027584	0	14	527	429						Untertest3.avi	0	880	547	72	111	452	329	450	0	Content		455	318	12760787	3430681593
12777	09:20:55.662	00:00:12.777	767	469,3553	375,4301	0,5157913	0,6046623	464,6274	3,069142	0	628,7784	386,5449	0,3477879	0,6035661	469,9508	2,943471	0	15	549	381						Untertest3.avi	0	880	547	72	111	473	237	283	0	Content		477	270	12777412	3430698218
12794	09:20:55.679	00:00:12.794	768	483,5732	323,7085	0,5155436	0,6035489	465,0336	2,993149	0	637,4553	360,9532	0,3477279	0,6025987	470,1769	2,986268	0	15	561	342						Untertest3.avi	0	880	547	72	111	473	237	283	0	Content		489	231	12794161	3430714967
12811	09:20:55.696	00:00:12.810	769	476,1058	333,0085	0,515671	0,6033595	464,8761	3,012444	0	609,4526	371,3743	0,3477167	0,6025115	470,1547	3,007309	0	15	543	352						Untertest3.avi	0	880	547	72	111	473	237	283	0	Content		471	241	12810786	3430731592
12827	09:20:55.712	00:00:12.827	770	485,0811	338,19	0,5156879	0,6033234	464,8327	2,994408	0	619,0377	354,1049	0,3476211	0,6025639	470,0653	2,951809	0	15	552	346						Untertest3.avi	0	880	547	72	111	473	237	283	0	Content		480	235	12827411	3430748217
12844	09:20:55.729	00:00:12.844	771	484,0062	326,2318	0,5156168	0,6034334	464,7948	3,001286	0	623,4576	348,2094	0,3474762	0,6027263	470,2271	2,919847	0	15	554	337						Untertest3.avi	0	880	547	72	111	473	237	283	0	Content		482	226	12844037	3430764843
12861	09:20:55.746	00:00:12.860	772	470,5132	326,5826	0,5154774	0,6036405	465,0121	3,00314	0	610,6429	364,8608	0,3473271	0,6029896	470,3853	2,990104	0	15	541	346						Untertest3.avi	0	880	547	72	111	473	237	283	0	Content		469	235	12860784	3430781590
12877	09:20:55.762	00:00:12.877	773	490,6932	323,5758	0,5153592	0,6038147	465,0174	2,968715	0	618,9318	362,6457	0,3472449	0,6030645	470,5172	3,022411	0	15	555	343						Untertest3.avi	0	880	547	72	111	473	237	283	0	Content		483	232	12877409	3430798215
12894	09:20:55.779	00:00:12.894	774	473,2712	326,2745	0,515273	0,60387	465,2162	3,011264	0	612,4117	343,8174	0,3471426	0,6029436	470,3189	2,87556	0	15	543	335						Untertest3.avi	0	880	547	72	111	473	237	283	0	Content		471	224	12894031	3430814837
12911	09:20:55.796	00:00:12.910	775	476,0934	323,1874	0,515255	0,6038946	465,2758	2,944001	0	614,7578	362,1516	0,3470832	0,6027889	470,468	2,969855	0	15	545	343						Untertest3.avi	0	880	547	72	111	473	237	283	0	Content		473	232	12910782	3430831588
12927	09:20:55.812	00:00:12.927	776	460,3277	325,9661	0,5152532	0,6040278	465,2981	3,00789	0	625,3552	359,0795	0,3470883	0,602649	470,4033	2,899301	0	15	543	343						Untertest3.avi	0	880	547	72	111	473	237	283	0	Content		471	232	12927405	3430848211
12944	09:20:55.829	00:00:12.944	777	466,1068	352,8846	0,5152683	0,604134	465,301	3,042534	0	608,7473	365,8216	0,3470865	0,6026713	470,3982	2,968861	0	15	537	359						Untertest3.avi	0	880	547	72	111	473	237	283	0	Content		465	248	12944029	3430864835
12961	09:20:55.846	00:00:12.960	778	481,9382	339,1364	0,5153477	0,604302	465,1529	3,020002	0	609,7899	361,7414	0,3470899	0,6028785	470,3802	2,946196	0	15	546	350						Untertest3.avi	0	880	547	72	111	473	237	283	0	Content		474	239	12960653	3430881459
12977	09:20:55.862	00:00:12.977	779	468,6426	346,0482	0,515335	0,6044379	465,4713	3,011464	0	598,0488	362,1177	0,3469874	0,602964	470,4753	2,965529	0	15	533	354						Untertest3.avi	0	880	547	72	111	473	237	283	0	Content		461	243	12977405	3430898211
12994	09:20:55.879	00:00:12.994	780	465,8519	333,0541	0,5152786	0,6043169	465,4136	2,981273	0	615,8334	351,4754	0,3469591	0,6028608	470,4846	2,889364	0	15	541	342						Untertest3.avi	0	880	547	72	111	473	237	283	0	Content		469	231	12994030	3430914836
13011	09:20:55.896	00:00:13.010	781	471,8821	340,8936	0,5152326	0,6041105	465,4189	2,964984	0	601,335	368,2013	0,3469219	0,6025823	470,5131	2,930289	0	15	537	355						Untertest3.avi	0	880	547	72	111	473	237	283	0	Content		465	244	13010654	3430931460
13027	09:20:55.912	00:00:13.027	782	487,1564	331,7222	0,5151492	0,6041067	465,4166	2,941696	0	612,5095	371,5323	0,3468436	0,6025605	470,5195	2,9424	0	15	550	352						Untertest3.avi	0	880	547	72	111	473	237	283	0	Content		478	241	13027279	3430948085
13044	09:20:55.929	00:00:13.044	783	553,7566	422,6793	0,513711	0,6059223	464,9699	3,018498	0	702,4294	453,2003	0,3459345	0,6039618	470,9008	2,993355	0	15	628	438						Untertest3.avi	0	880	547	72	111	473	237	283	0	Content		556	327	13044034	3430964840
13061	09:20:55.946	00:00:13.060	784	663,6647	511,1506	0,5114743	0,6088713	465,441	3,041558	0	798,8452	570,3184	0,3452127	0,6058188	471,0273	2,916316	0	16	731	541						Untertest3.avi	0	880	547	72	111	810	752	466	0	Content		659	430	13060654	3430981460
13077	09:20:55.962	00:00:13.077	785	756,6728	625,7628	0,5098765	0,6116077	466,1284	2,960652	0	862,715	677,0856	0,3448704	0,6074324	471,1243	2,876646	0	16	810	651						Untertest3.avi	0	880	547	72	111	810	752	466	0	Content		738	540	13077280	3430998086
13094	09:20:55.979	00:00:13.093	786	813,5941	731,9753	0,5089651	0,6139622	466,0517	2,957303	0	878,7233	773,0588	0,3450154	0,6089664	471,4609	2,870696	0	16	846	753						Untertest3.avi	0	880	547	72	111	810	752	466	0	Content		774	642	13093905	3431014711
13111	09:20:55.996	00:00:13.110	787	866,1138	790,2405	0,5085425	0,6156012	466,0879	2,921771	0	893,2507	845,1407	0,3452564	0,6101579	471,4664	2,903903	0	16	880	818						Untertest3.avi	0	880	547	72	111	810	752	466	0	Content		808	707	13110653	3431031459
13127	09:20:56.012	00:00:13.127	788	896,9836	845,0243	0,5082477	0,6165558	466,211	2,920388	0	862,3574	882,3911	0,3456297	0,6108803	471,3961	2,860084	0	16	880	864						Untertest3.avi	0	880	547	72	111	810	752	466	0	Content		808	753	13127280	3431048086
13144	09:20:56.029	00:00:13.143	789	909,0227	844,0753	0,5080922	0,6167494	466,1069	2,886254	0	855,2825	891,041	0,3456674	0,6109162	471,3487	2,873609	0	16	882	868						Untertest3.avi	0	880	547	72	111	810	752	466	0	Content		810	757	13143901	3431064707
13161	09:20:56.046	00:00:13.160	790	885,8484	839,8307	0,5079794	0,6166241	466,3375	2,885008	0	838,4504	895,1988	0,3455805	0,6109037	471,3819	2,84894	0	16	862	868						Untertest3.avi	0	880	547	72	111	810	752	466	0	Content		790	757	13160526	3431081332
13177	09:20:56.062	00:00:13.177	791	888,3209	842,9167	0,5079306	0,6166927	466,3579	2,962461	0	841,0913	906,5676	0,3454337	0,6109759	471,2774	2,792897	0	16	865	875						Untertest3.avi	0	880	547	72	111	810	752	466	0	Content		793	764	13177275	3431098081
13194	09:20:56.079	00:00:13.193	792	931,2161	838,6848	0,508176	0,6166782	466,5807	2,965285	0	867,2279	883,6193	0,3455168	0,6109187	471,5142	2,888667	0	16	899	861						Untertest3.avi	0	880	547	72	111	810	752	466	0	Content		827	750	13193901	3431114707
13211	09:20:56.096	00:00:13.210	793	927,0957	835,9634	0,5081346	0,6168174	466,5243	2,982368	0	872,5355	887,2369	0,345364	0,611019	471,3567	2,89326	0	16	900	862						Untertest3.avi	0	880	547	72	111	810	752	466	0	Content		828	751	13210526	3431131332
13227	09:20:56.112	00:00:13.227	794	935,2489	819,7245	0,5081163	0,6170717	466,5901	2,946816	0	860,2744	890,6658	0,3453311	0,6111382	471,3528	2,894155	0	16	898	855						Untertest3.avi	0	880	547	72	111	810	752	466	0	Content		826	744	13227150	3431147956
13244	09:20:56.129	00:00:13.243	795	928,1733	826,4734	0,508172	0,6172767	466,541	2,950023	0	833,8677	893,556	0,3453155	0,6112739	471,2657	2,887154	0	16	881	860						Untertest3.avi	0	880	547	72	111	810	752	466	0	Content		809	749	13243899	3431164705
13261	09:20:56.146	00:00:13.260	796	922,795	827,7933	0,5082577	0,6173888	466,4249	2,9544	0	846,1018	891,8314	0,3453401	0,6113414	471,2544	2,890085	0	16	884	860						Untertest3.avi	0	880	547	72	111	810	752	466	0	Content		812	749	13260523	3431181329
13277	09:20:56.162	00:00:13.277	797	925,9572	832,5847	0,5083349	0,6174071	466,3913	2,922684	0	841,2899	892,517	0,3453746	0,6112829	471,3565	2,89279	0	16	884	863						Untertest3.avi	0	880	547	72	111	810	752	466	0	Content		812	752	13277147	3431197953
13294	09:20:56.179	00:00:13.293	798	921,545	835,4546	0,5083225	0,6173492	466,4839	2,971224	0	835,4859	889,8371	0,3453177	0,6111828	471,2257	2,857313	0	16	879	863						Untertest3.avi	0	880	547	72	111	810	752	466	0	Content		807	752	13293771	3431214577
13311	09:20:56.196	00:00:13.310	799	933,8558	848,3992	0,5082867	0,6173581	466,4835	2,905532	0	859,3127	897,0305	0,3452601	0,6111038	471,1933	2,84194	0	16	897	873						Untertest3.avi	0	880	547	72	111	810	752	466	0	Content		825	762	13310523	3431231329
13327	09:20:56.212	00:00:13.327	800	922,7224	838,3605	0,5082084	0,6174632	466,5102	2,928261	0	838,2722	878,6365	0,3451643	0,6111067	471,0929	2,838125	0	16	880	858						Untertest3.avi	0	880	547	72	111	810	752	466	0	Content		808	747	13327148	3431247954
13344	09:20:56.229	00:00:13.343	801	923,0599	842,1254	0,5082054	0,6177127	466,4694	2,937567	0	825,4904	886,4314	0,3451419	0,6111932	471,1098	2,900107	0	16	874	864						Untertest3.avi	0	880	547	72	111	810	752	466	0	Content		802	753	13343771	3431264577
13360	09:20:56.245	00:00:13.360	802	914,085	833,3788	0,5082368	0,617918	466,482	2,917684	0	837,9905	877,2366	0,3451248	0,6113642	471,1304	2,8346	0	16	876	855						Untertest3.avi	0	880	547	72	111	810	752	466	0	Content		804	744	13360398	3431281204
13377	09:20:56.262	00:00:13.377	803	932,4445	835,9868	0,5082673	0,6181357	466,4971	2,899726	0	850,0719	883,0969	0,3450952	0,6116384	471,2686	2,828656	0	16	891	860						Untertest3.avi	0	880	547	72	111	810	752	466	0	Content		819	749	13377147	3431297953
13394	09:20:56.279	00:00:13.393	804	938,6274	846,3755	0,508215	0,6183848	466,4878	2,910866	0	839,7132	888,9506	0,3450056	0,6118987	471,1449	2,841196	0	16	889	868						Untertest3.avi	0	880	547	72	111	810	752	466	0	Content		817	757	13393774	3431314580
13410	09:20:56.295	00:00:13.410	805	933,5577	826,47	0,5081379	0,6185059	466,5489	2,857225	0	833,8883	888,1192	0,3448958	0,6120062	471,1404	2,891688	0	16	884	857						Untertest3.avi	0	880	547	72	111	810	752	466	0	Content		812	746	13410397	3431331203
13427	09:20:56.312	00:00:13.427	806	930,972	843,7485	0,5080504	0,6184694	466,5873	2,900427	0	839,6627	899,8491	0,3448364	0,6119717	471,2504	2,844106	0	16	885	872						Untertest3.avi	0	880	547	72	111	810	752	466	0	Content		813	761	13427025	3431347831
13444	09:20:56.329	00:00:13.443	807	948,6879	844,32	0,5079725	0,618357	466,6234	2,883829	0	828,7163	889,0751	0,3447425	0,6118773	471,1281	2,841016	0	16	889	867						Untertest3.avi	0	880	547	72	111	810	752	466	0	Content		817	756	13443771	3431364577
13460	09:20:56.345	00:00:13.460	808	941,282	842,9058	0,5079248	0,6182103	466,6976	2,922038	0	844,9405	893,0565	0,3447289	0,6117407	471,2773	2,842525	0	16	893	868						Untertest3.avi	0	880	547	72	111	810	752	466	0	Content		821	757	13460397	3431381203
13477	09:20:56.362	00:00:13.477	809	934,7126	837,1921	0,5079936	0,6182554	466,6871	2,883531	0	827,3112	888,9622	0,3447461	0,6117644	471,262	2,83882	0	16	881	863						Untertest3.avi	0	880	547	72	111	810	752	466	0	Content		809	752	13477018	3431397824
13494	09:20:56.379	00:00:13.493	810	934,6752	839,7308	0,5080712	0,6184771	466,7375	2,880628	0	839,8492	910,2292	0,3448218	0,6118987	471,3329	2,812488	0	16	887	875						Untertest3.avi	0	880	547	72	111	810	752	466	0	Content		815	764	13493645	3431414451
13510	09:20:56.395	00:00:13.510	811	939,2956	838,2104	0,5081196	0,6187352	466,8026	2,895763	0	833,7347	893,8504	0,3448365	0,6121049	471,3172	2,802244	0	16	887	866						Untertest3.avi	0	880	547	72	111	810	752	466	0	Content		815	755	13510393	3431431199
13527	09:20:56.412	00:00:13.527	812	909,9542	855,1533	0,5077942	0,6188552	466,4462	2,826284	0	804,3997	910,814	0,3444934	0,6122799	471,0809	2,714512	0	17	857	883						Untertest3.avi	0	880	547	72	111	777	775	533	0	Content		785	772	13527020	3431447826
13544	09:20:56.429	00:00:13.543	813	912,7558	853,5145	0,5077572	0,6189071	466,4468	2,84876	0	796,7805	916,8065	0,344452	0,6122578	471,0529	2,68611	0	17	855	885						Untertest3.avi	0	880	547	72	111	777	775	533	0	Content		783	774	13543645	3431464451
13560	09:20:56.445	00:00:13.560	814	905,6484	853,9811	0,5077783	0,6188535	466,4796	2,828653	0	791,0419	917,6021	0,3444589	0,612205	471,1095	2,682878	0	17	848	886						Untertest3.avi	0	880	547	72	111	777	775	533	0	Content		776	775	13560281	3431481087
13577	09:20:56.462	00:00:13.577	815	913,3055	849,1317	0,507839	0,6188167	466,5428	2,833998	0	792,6858	914,2734	0,3444972	0,6121544	471,114	2,706643	0	17	853	882						Untertest3.avi	0	880	547	72	111	777	775	533	0	Content		781	771	13577019	3431497825
13594	09:20:56.479	00:00:13.593	816	896,9576	850,5327	0,5079248	0,6188141	466,6859	2,855068	0	777,7159	904,4523	0,3445608	0,6121494	471,1621	2,751963	0	17	837	877						Untertest3.avi	0	880	547	72	111	777	775	533	0	Content		765	766	13593642	3431514448
13610	09:20:56.495	00:00:13.610	817	920,032	849,6063	0,5079989	0,6188959	466,4237	2,852938	0	800,5051	904,9671	0,3445906	0,6121973	471,3686	2,698595	0	17	860	877						Untertest3.avi	0	880	547	72	111	777	775	533	0	Content		788	766	13610277	3431531083
13627	09:20:56.512	00:00:13.627	818	923,5308	845,0653	0,5078646	0,6189367	466,6087	2,800977	0	803,4054	914,1646	0,3444743	0,6122711	471,0917	2,743939	0	17	863	880						Untertest3.avi	0	880	547	72	111	777	775	533	0	Content		791	769	13627015	3431547821
13644	09:20:56.529	00:00:13.643	819	919,8283	857,6804	0,5077574	0,6189367	466,5577	2,863514	0	768,9962	910,6431	0,3443051	0,6122223	470,8932	2,749915	0	17	844	884						Untertest3.avi	0	880	547	72	111	777	775	533	0	Content		772	773	13643639	3431564445
13660	09:20:56.545	00:00:13.660	820	912,0514	843,8416	0,5076928	0,6188825	466,5628	2,852344	0	790,9612	906,0677	0,3442124	0,6120358	471,055	2,715922	0	17	852	875						Untertest3.avi	0	880	547	72	111	777	775	533	0	Content		780	764	13660276	3431581082
13677	09:20:56.562	00:00:13.676	821	910,3144	847,3073	0,5076456	0,6188311	466,4753	2,867718	0	788,2109	898,8094	0,3442349	0,6118939	471,2747	2,745236	0	17	849	873						Untertest3.avi	0	880	547	72	111	777	775	533	0	Content		777	762	13676886	3431597692
13694	09:20:56.579	00:00:13.693	822	912,221	851,7694	0,5076245	0,618646	466,7928	2,886638	0	788,8138	900,1218	0,3442098	0,611799	471,2601	2,770393	0	17	851	876						Untertest3.avi	0	880	547	72	111	777	775	533	0	Content		779	765	13693635	3431614441
13710	09:20:56.595	00:00:13.710	823	933,2615	845,2419	0,5075961	0,618604	466,7677	2,905315	0	784,8492	919,1832	0,3441299	0,6118119	471,044	2,731832	0	17	859	882						Untertest3.avi	0	880	547	72	111	777	775	533	0	Content		787	771	13710270	3431631076
13727	09:20:56.612	00:00:13.726	824	907,6985	851,1879	0,5075259	0,6186826	466,7336	2,943607	0	762,8369	916,842	0,3440301	0,6119435	470,7194	2,833966	0	17	835	884						Untertest3.avi	0	880	547	72	111	777	775	533	0	Content		763	773	13726883	3431647689
13744	09:20:56.629	00:00:13.743	825	923,2398	849,623	0,5074998	0,6186844	466,7198	2,912325	0	783,9505	903,2767	0,3439908	0,611955	470,7279	2,800928	0	17	854	876						Untertest3.avi	0	880	547	72	111	777	775	533	0	Content		782	765	13743508	3431664314
13760	09:20:56.645	00:00:13.760	826	908,7507	848,6598	0,5074704	0,6185809	466,7348	2,919575	0	783,4445	902,6124	0,3440093	0,6118661	470,9946	2,840916	0	17	846	876						Untertest3.avi	0	880	547	72	111	777	775	533	0	Content		774	765	13760269	3431681075
13777	09:20:56.662	00:00:13.776	827	919,189	857,7446	0,5074109	0,6185039	466,6662	3,003471	0	792,6035	906,1818	0,3439192	0,6117378	471,171	2,864872	0	17	856	882						Untertest3.avi	0	880	547	72	111	777	775	533	0	Content		784	771	13776881	3431697687
13794	09:20:56.679	00:00:13.793	828	919,0323	855,4967	0,5073482	0,6184747	466,6901	2,953271	0	772,6547	916,8784	0,3438367	0,6115103	471,3015	2,85582	0	17	846	886						Untertest3.avi	0	880	547	72	111	777	775	533	0	Content		774	775	13793503	3431714309
13810	09:20:56.695	00:00:13.810	829	914,8707	852,9612	0,5073253	0,618458	466,7118	2,975785	0	773,4882	914,6766	0,3438171	0,6114084	471,3332	2,921793	0	17	844	884						Untertest3.avi	0	880	547	72	111	777	775	533	0	Content		772	773	13810132	3431730938
13827	09:20:56.712	00:00:13.826	830	911,0461	859,2565	0,507359	0,6185024	466,6779	2,997456	0	775,8679	915,9191	0,3438286	0,6113992	471,3261	2,945521	0	17	843	888						Untertest3.avi	0	880	547	72	111	777	775	533	0	Content		771	777	13826880	3431747686
13844	09:20:56.729	00:00:13.843	831	932,2339	856,4218	0,5073671	0,6186059	466,6736	2,978338	0	788,7164	917,0151	0,3438281	0,6114603	471,3203	2,883812	0	17	860	887						Untertest3.avi	0	880	547	72	111	777	775	533	0	Content		788	776	13843502	3431764308
13860	09:20:56.745	00:00:13.860	832	925,5952	857,2025	0,5073503	0,6186494	466,6958	3,005495	0	769,4371	916,5599	0,3438079	0,6115039	471,3123	2,939345	0	17	848	887						Untertest3.avi	0	880	547	72	111	777	775	533	0	Content		776	776	13860128	3431780934
13877	09:20:56.762	00:00:13.876	833	916,9512	856,939	0,507291	0,6185886	466,6892	3,051312	0	790,3519	916,6823	0,3437463	0,6114715	471,3976	2,934448	0	17	854	887						Untertest3.avi	0	880	547	72	111	777	775	533	0	Content		782	776	13876751	3431797557
13893	09:20:56.778	00:00:13.893	834	909,9644	862,1993	0,5071495	0,6183792	467,0461	3,080173	0	792,9423	916,4685	0,3436591	0,6113372	471,4584	2,995008	0	17	851	889						Untertest3.avi	0	880	547	72	111	777	775	533	0	Content		779	778	13893499	3431814305
13910	09:20:56.795	00:00:13.910	835	917,4222	857,2665	0,5070404	0,6181145	467,0314	3,047736	0	789,8874	917,4832	0,3434964	0,6111588	471,4834	2,969507	0	17	854	887						Untertest3.avi	0	880	547	72	111	777	775	533	0	Content		782	776	13910124	3431830930
13927	09:20:56.812	00:00:13.926	836	905,877	857,1313	0,5068907	0,6181296	467,334	3,114071	0	789,1916	920,7413	0,3433644	0,6111518	471,6873	2,97224	0	17	848	889						Untertest3.avi	0	880	547	72	111	777	775	533	0	Content		776	778	13926749	3431847555
13943	09:20:56.828	00:00:13.943	837	921,2922	855,3685	0,5067538	0,6182279	467,3344	3,086613	0	783,5972	919,5947	0,3432924	0,6113092	471,7472	3,02573	0	17	852	887						Untertest3.avi	0	880	547	72	111	777	775	533	0	Content		780	776	13943372	3431864178
13960	09:20:56.845	00:00:13.960	838	923,2841	868,462	0,5068952	0,6186389	467,1529	3,102425	0	748,8624	920,4959	0,3433437	0,6117264	471,5051	3,013716	0	17	836	894						Untertest3.avi	0	880	547	72	111	777	775	533	0	Content		764	783	13960122	3431880928
13977	09:20:56.862	00:00:13.976	839	879,3296	908,7694	0,5072618	0,6195067	467,2895	3,113911	0	723,3318	981,1205	0,3439453	0,6125141	471,2364	3,009957	0	17	801	945						Untertest3.avi	0	880	547	72	111	777	775	533	0	Content		729	834	13976746	3431897552
13993	09:20:56.878	00:00:13.993	840	860,1018	966,2426	0,5075948	0,6201235	467,1999	3,071003	0	-1024	-768	-1	-1	-1	-1	4	17	860	966						Untertest3.avi	0	880	547	72	111	777	775	533	0	Content		788	855	13993370	3431914176
14010	09:20:56.895	00:00:14.009	841	847,9953	962,8342	0,5075784	0,6201747	467,1879	3,097962	0	-1024	-768	-1	-1	-1	-1	4	17	848	963						Untertest3.avi	0	880	547	72	111	777	775	533	0	Content		776	852	14009994	3431930800
14027	09:20:56.912	00:00:14.026	842	838,4673	924,6544	0,5075031	0,6200384	467,1956	3,096393	0	667,3062	998,6113	0,3443954	0,6126605	471,2364	3,102633	0	17	753	962						Untertest3.avi	0	880	547	72	111	777	775	533	0	Content		681	851	14026743	3431947549
14043	09:20:56.928	00:00:14.043	843	868,7975	972,235	0,507465	0,6197404	467,1956	3,139438	0	649,1661	1008,533	0,3444411	0,6122534	471,2364	3,091845	0	17	759	990						Untertest3.avi	0	880	547	72	111	777	775	533	0	Content		687	879	14043367	3431964173
14060	09:20:56.945	00:00:14.059	844	878,5225	936,6436	0,507532	0,6197887	467,267	3,061368	0	633,6349	1003,603	0,3444944	0,6120692	471,2364	3,074378	0	18	756	970						Untertest3.avi	0	880	547	72	111	485	831	100	0	Content		684	859	14059992	3431980798
14077	09:20:56.962	00:00:14.076	845	557,233	935,1013	0,5046464	0,6200061	454,4573	3,055589	0	-1024	-768	-1	-1	-1	-1	4	18	557	935						Untertest3.avi	0	880	547	72	111	485	831	100	0	Content		485	824	14076620	3431997426
14093	09:20:56.978	00:00:14.093	846	260,7633	935,3315	0,5046832	0,6204992	454,4574	3,051491	0	-1024	-768	-1	-1	-1	-1	4	18	261	935						Untertest3.avi	0	880	547	72	111	485	831	100	0	Content		189	824	14093366	3432014172
14110	09:20:56.995	00:00:14.110	847	214,6325	936,6045	0,4979655	0,6201848	454,4573	3,202558	0	-1024	-768	-1	-1	-1	-1	4	18	215	937						Untertest3.avi	0	880	547	72	111	485	831	100	0	Content		143	826	14110118	3432030924
14127	09:20:57.012	00:00:14.126	848	564,7798	945,0461	0,5049869	0,6205674	480,6357	3,334764	0	-1024	-768	-1	-1	-1	-1	4	18	565	945						Untertest3.avi	0	880	547	72	111	485	831	100	0	Content		493	834	14126616	3432047422
14144	09:20:57.029	00:00:14.143	849	250,6006	942,4297	0,4985196	0,6211335	480,6357	3,345031	0	-1024	-768	-1	-1	-1	-1	4	18	251	942						Untertest3.avi	0	880	547	72	111	485	831	100	0	Content		179	831	14143561	3432064367
14160	09:20:57.045	00:00:14.159	850	890,327	970,6073	0,5151489	0,6206045	495,5666	3,441058	0	659,5159	922,4064	0,3496459	0,6123804	498,924	3,571825	0	19	775	947						Untertest3.avi	0	880	547	72	111	820	839	233	0	Content		703	836	14159987	3432080793
14177	09:20:57.062	00:00:14.176	851	950,0432	966,0125	0,5019994	0,6212513	493,7629	3,472591	0	-1024	-768	-1	-1	-1	-1	4	19	950	966						Untertest3.avi	0	880	547	72	111	820	839	233	0	Content		878	855	14176854	3432097660
14193	09:20:57.078	00:00:14.193	852	866,1788	920,2135	0,5084109	0,6213948	467,6085	3,294974	0	-1024	-768	-1	-1	-1	-1	4	19	866	920						Untertest3.avi	0	880	547	72	111	820	839	233	0	Content		794	809	14193239	3432114045
14210	09:20:57.095	00:00:14.209	853	901,0952	957,5195	0,514266	0,6213703	490,5946	3,350853	0	-1024	-768	-1	-1	-1	-1	4	19	901	958						Untertest3.avi	0	880	547	72	111	820	839	233	0	Content		829	847	14209984	3432130790
14227	09:20:57.112	00:00:14.226	854	853,8077	929,465	0,5086865	0,6219099	467,7841	3,355515	0	-1024	-768	-1	-1	-1	-1	4	19	854	929						Untertest3.avi	0	880	547	72	111	820	839	233	0	Content		782	818	14226610	3432147416
14243	09:20:57.128	00:00:14.243	855	941,0081	962,8416	0,5023707	0,6221661	494,4906	3,529764	0	-1024	-768	-1	-1	-1	-1	4	19	941	963						Untertest3.avi	0	880	547	72	111	820	839	233	0	Content		869	852	14243475	3432164281
14260	09:20:57.145	00:00:14.260	856	-1024	-768	-1	-1	-1	-1	4	-1024	-768	-1	-1	-1	-1	4	19	0	0						Untertest3.avi	0	880	547	72	111	820	839	233	0	Content		-72	-111	14260100	3432180906
14277	09:20:57.162	00:00:14.276	857	529,8129	932,4004	0,505456	0,622656	454,9385	3,239122	0	-1024	-768	-1	-1	-1	-1	4	19	530	932						Untertest3.avi	0	880	547	72	111	820	839	233	0	Content		458	821	14276727	3432197533
14293	09:20:57.178	00:00:14.293	858	-1024	-768	-1	-1	-1	-1	4	-1024	-768	-1	-1	-1	-1	4	19	0	0						Untertest3.avi	0	880	547	72	111	820	839	233	0	Content		-72	-111	14293234	3432214040
14310	09:20:57.195	00:00:14.309	859	1670,905	957,9637	0,5124167	0,623157	454,9385	3,365487	0	-1024	-768	-1	-1	-1	-1	4	19	1671	958						Untertest3.avi	0	880	547	72	111	820	839	233	0	Content		1599	847	14309857	3432230663
14327	09:20:57.212	00:00:14.326	860	861,9874	942,2115	0,5091701	0,6236048	468,176	3,354703	0	-1024	-768	-1	-1	-1	-1	4	19	862	942						Untertest3.avi	0	880	547	72	111	820	839	233	0	Content		790	831	14326606	3432247412
14343	09:20:57.228	00:00:14.343	861	895,3104	953,4999	0,5153394	0,6235107	492,4012	3,420933	0	-1024	-768	-1	-1	-1	-1	4	19	895	953						Untertest3.avi	0	880	547	72	111	820	839	233	0	Content		823	842	14343354	3432264160
14360	09:20:57.245	00:00:14.359	862	890,3189	963,2181	0,5149754	0,6232858	493,3197	3,480907	0	-1024	-768	-1	-1	-1	-1	4	19	890	963						Untertest3.avi	0	880	547	72	111	820	839	233	0	Content		818	852	14359853	3432280659
14377	09:20:57.262	00:00:14.376	863	1074,646	878,2704	0,5129861	0,6220673	492,8761	3,347289	0	-1024	-768	-1	-1	-1	-1	4	19	1075	878						Untertest3.avi	0	880	547	72	111	820	839	233	0	Content		1003	767	14376721	3432297527
14393	09:20:57.278	00:00:14.393	864	-1024	-768	-1	-1	-1	-1	4	-1024	-768	-1	-1	-1	-1	4		0	0						Untertest3.avi	0	880	547	72	111				0	Content		-72	-111	14393228	3432314034
14410	09:20:57.295	00:00:14.409	865	-1024	-768	-1	-1	-1	-1	4	-1024	-768	-1	-1	-1	-1	4		0	0						Untertest3.avi	0	880	547	72	111				0	Content		-72	-111	14409972	3432330778
14426	09:20:57.311	00:00:14.426	866	-1024	-768	-1	-1	-1	-1	4	-1024	-768	-1	-1	-1	-1	4		0	0						Untertest3.avi	0	880	547	72	111				0	Content		-72	-111	14426474	3432347280
14443	09:20:57.328	00:00:14.443	867	-1024	-768	-1	-1	-1	-1	4	-1024	-768	-1	-1	-1	-1	4		0	0						Untertest3.avi	0	880	547	72	111				0	Content		-72	-111	14443099	3432363905
14460	09:20:57.345	00:00:14.459	868	-1024	-768	-1	-1	-1	-1	4	-1024	-768	-1	-1	-1	-1	4		0	0						Untertest3.avi	0	880	547	72	111				0	Content		-72	-111	14459845	3432380651
14476	09:20:57.361	00:00:14.476	869	-1024	-768	-1	-1	-1	-1	4	-1024	-768	-1	-1	-1	-1	4		0	0						Untertest3.avi	0	880	547	72	111				0	Content		-72	-111	14476470	3432397276
14493	09:20:57.378	00:00:14.493	870	-1024	-768	-1	-1	-1	-1	4	-1024	-768	-1	-1	-1	-1	4		0	0						Untertest3.avi	0	880	547	72	111				0	Content		-72	-111	14493094	3432413900
14510	09:20:57.395	00:00:14.509	871	101,4008	614,293	0,4780525	0,6449138	492,8761	2,778949	3	145,6317	631,5342	0,4781112	0,6449112	492,8761	2,767751	1	20	146	632						Untertest3.avi	0	880	547	72	111	1204	687	167	0	Content		74	521	14509717	3432430523
14526	09:20:57.411	00:00:14.526	872	-1024	-768	-1	-1	-1	-1	4	-1024	-768	-1	-1	-1	-1	4	20	0	0						Untertest3.avi	0	880	547	72	111	1204	687	167	0	Content		-72	-111	14526467	3432447273
14543	09:20:57.428	00:00:14.543	873	-1024	-768	-1	-1	-1	-1	4	-1024	-768	-1	-1	-1	-1	4	20	0	0						Untertest3.avi	0	880	547	72	111	1204	687	167	0	Content		-72	-111	14543091	3432463897
14560	09:20:57.445	00:00:14.559	874	-1024	-768	-1	-1	-1	-1	4	-1024	-768	-1	-1	-1	-1	4	20	0	0						Untertest3.avi	0	880	547	72	111	1204	687	167	0	Content		-72	-111	14559716	3432480522
14577	09:20:57.462	00:00:14.576	875	-1024	-768	-1	-1	-1	-1	4	-1024	-768	-1	-1	-1	-1	4	20	0	0						Untertest3.avi	0	880	547	72	111	1204	687	167	0	Content		-72	-111	14576910	3432497716
14594	09:20:57.479	00:00:14.593	876	-1024	-768	-1	-1	-1	-1	4	-1024	-768	-1	-1	-1	-1	4	20	0	0						Untertest3.avi	0	880	547	72	111	1204	687	167	0	Content		-72	-111	14593572	3432514378
14610	09:20:57.495	00:00:14.610	877	-1024	-768	-1	-1	-1	-1	4	-1024	-768	-1	-1	-1	-1	4	20	0	0						Untertest3.avi	0	880	547	72	111	1204	687	167	0	Content		-72	-111	14610276	3432531082
14626	09:20:57.511	00:00:14.626	878	1478,769	766,1205	0,4985445	0,623964	453,6071	3,212689	3	1678,201	786,6631	0,4986136	0,6239536	453,6071	3,217731	1	20	1678	787						Untertest3.avi	0	880	547	72	111	1204	687	167	0	Content		1606	676	14626331	3432547137
14643	09:20:57.528	00:00:14.643	879	1276,075	819,0728	0,3362286	0,6127905	453,6071	3,032083	1	1419,166	844,5148	0,3362951	0,6127877	453,6071	3,027646	3	20	1276	819						Untertest3.avi	0	880	547	72	111	1204	687	167	0	Content		1204	708	14643080	3432563886
14660	09:20:57.545	00:00:14.659	880	1276,753	810,2773	0,3362071	0,6129284	453,6071	3,068558	1	1419,935	834,739	0,3362735	0,6129256	453,6071	3,064196	3	20	1277	810						Untertest3.avi	0	880	547	72	111	1204	687	167	0	Content		1205	699	14659832	3432580638
14677	09:20:57.562	00:00:14.676	881	1419,594	824,835	0,3409169	0,6128533	478,5024	3,214771	1	1500,786	846,4388	0,3368939	0,6129261	453,6071	3,049666	3	21	1420	825						Untertest3.avi	0	880	547	72	111	1488	700	216	0	Content		1348	714	14676574	3432597380
14693	09:20:57.578	00:00:14.692	882	1390,834	811,7961	0,3409744	0,6129009	478,9623	3,172281	1	1469,26	833,3293	0,3368806	0,6129751	453,6071	3,005768	3	21	1391	812						Untertest3.avi	0	880	547	72	111	1488	700	216	0	Content		1319	701	14692951	3432613757
14710	09:20:57.595	00:00:14.709	883	1542,004	780,0594	0,4994028	0,6247255	456,5632	3,039797	0	1572,785	842,5082	0,3398337	0,6129264	475,1291	3,184243	0	21	1557	811						Untertest3.avi	0	880	547	72	111	1488	700	216	0	Content		1485	700	14709702	3432630508
14726	09:20:57.611	00:00:14.726	884	1522,538	794,3795	0,4984298	0,6248494	453,2963	3,123829	0	1583,771	833,1942	0,3397434	0,6130187	475,0976	3,159465	0	21	1553	814						Untertest3.avi	0	880	547	72	111	1488	700	216	0	Content		1481	703	14726326	3432647132
14743	09:20:57.628	00:00:14.742	885	1520,638	768,0134	0,4993309	0,6250928	457,1892	3,171155	0	1602,631	835,0107	0,3396441	0,6130593	475,315	3,23235	0	21	1562	802						Untertest3.avi	0	880	547	72	111	1488	700	216	0	Content		1490	691	14742951	3432663757
14760	09:20:57.645	00:00:14.759	886	1544,421	783,6791	0,4995613	0,6251037	458,2458	3,137301	0	1659,593	827,5834	0,3392113	0,6130665	475,3115	3,227814	0	21	1602	806						Untertest3.avi	0	880	547	72	111	1488	700	216	0	Content		1530	695	14759575	3432680381
14776	09:20:57.661	00:00:14.776	887	1527,761	785,8182	0,4994368	0,6251001	457,7828	3,166179	0	1589,96	820,1001	0,3395335	0,612978	475,1924	3,24569	0	21	1559	803						Untertest3.avi	0	880	547	72	111	1488	700	216	0	Content		1487	692	14776443	3432697249
14793	09:20:57.678	00:00:14.792	888	1548,59	782,6346	0,4994924	0,6251135	457,9817	3,157834	0	1627,767	833,3325	0,3397651	0,6129427	475,3443	3,228379	0	21	1588	808						Untertest3.avi	0	880	547	72	111	1488	700	216	0	Content		1516	697	14792947	3432713753
14810	09:20:57.695	00:00:14.809	889	1539,945	791,6483	0,4994043	0,6250793	457,6505	3,132793	0	1475,331	817,1968	0,3590895	0,6130206	421,1963	2,916779	0	21	1508	804						Untertest3.avi	0	880	547	72	111	1488	700	216	0	Content		1436	693	14809571	3432730377
14826	09:20:57.711	00:00:14.826	890	1540,084	792,5304	0,4993307	0,6251476	457,519	3,17326	0	1591,44	838,3103	0,3394938	0,6129619	475,3695	3,211715	0	21	1566	815						Untertest3.avi	0	880	547	72	111	1488	700	216	0	Content		1494	704	14826197	3432747003
14843	09:20:57.728	00:00:14.843	891	1532,645	797,9537	0,4993892	0,6253302	457,9655	3,208698	0	1618,525	834,6108	0,3394296	0,6131956	475,6688	3,193463	0	21	1576	816						Untertest3.avi	0	880	547	72	111	1488	700	216	0	Content		1504	705	14843066	3432763872
14860	09:20:57.745	00:00:14.859	892	1545,697	787,4094	0,4992152	0,6255022	457,5458	3,171046	0	1605,062	838,3083	0,3393472	0,6133931	475,6326	3,243818	0	21	1575	813						Untertest3.avi	0	880	547	72	111	1488	700	216	0	Content		1503	702	14859699	3432780505
14876	09:20:57.761	00:00:14.876	893	1486,153	775,3856	0,4983698	0,6257736	454,8416	3,178882	0	1604,439	840,4594	0,3392912	0,6134747	475,4089	3,194252	0	21	1545	808						Untertest3.avi	0	880	547	72	111	1488	700	216	0	Content		1473	697	14876323	3432797129
14893	09:20:57.778	00:00:14.892	894	1530,413	785,4883	0,4977798	0,6258441	453,1382	3,141216	0	1607,232	839,1564	0,3390921	0,6134909	475,636	3,189046	0	22	1569	812						Untertest3.avi	0	880	547	72	111	1673	701	117	0	Content		1497	701	14892821	3432813627
14909	09:20:57.794	00:00:14.909	895	1945,387	779,5082	0,5030109	0,6260952	471,4354	3,431859	0	1686,118	842,0426	0,3392347	0,6135405	475,5733	3,273897	0	22	1816	811						Untertest3.avi	0	880	547	72	111	1673	701	117	0	Content		1744	700	14909446	3432830252
14926	09:20:57.811	00:00:14.926	896	1934,204	781,257	0,5027909	0,6263437	471,4819	3,396795	0	1587,44	843,165	0,3386892	0,6137933	475,2972	3,166957	0	22	1761	812						Untertest3.avi	0	880	547	72	111	1673	701	117	0	Content		1689	701	14926196	3432847002
14943	09:20:57.828	00:00:14.943	897	1933,212	779,0273	0,5026367	0,6265024	471,4838	3,363068	0	1620,662	844,176	0,3382069	0,6140444	475,2936	3,263562	0	22	1777	812						Untertest3.avi	0	880	547	72	111	1673	701	117	0	Content		1705	701	14943066	3432863872
14959	09:20:57.844	00:00:14.959	898	1962,696	776,5893	0,5025009	0,6266658	471,4164	3,372313	0	1626,039	830,2742	0,338678	0,6141714	475,1972	3,209756	0	22	1794	803						Untertest3.avi	0	880	547	72	111	1673	701	117	0	Content		1722	692	14959446	3432880252
14976	09:20:57.861	00:00:14.976	899	1862,438	789,6418	0,5021875	0,6268322	471,443	3,396695	0	1597,764	856,3731	0,3382118	0,6141989	475,2905	3,231379	0	22	1730	823						Untertest3.avi	0	880	547	72	111	1673	701	117	0	Content		1658	712	14976070	3432896876
14993	09:20:57.878	00:00:14.992	900	1650,305	790,053	0,5023454	0,6270643	471,4888	3,256795	0	1513,895	854,8936	0,3397252	0,6145428	471,5251	3,144387	0	22	1582	822						Untertest3.avi	0	880	547	72	111	1673	701	117	0	Content		1510	711	14992695	3432913501
15009	09:20:57.894	00:00:15.009	901	1210,572	811,22	0,5035877	0,6273404	469,8879	3,220709	0	1217,679	867,3442	0,3441254	0,614556	494,0317	3,236178	0	23	1214	839						Untertest3.avi	0	880	547	72	111	882	733	399	0	Content		1142	728	15009446	3432930252
15026	09:20:57.911	00:00:15.026	902	1046,355	795,9155	0,5052069	0,6276966	469,8702	3,196639	0	1026,068	879,3901	0,3422382	0,6152298	473,7864	3,071554	0	23	1036	838						Untertest3.avi	0	880	547	72	111	882	733	399	0	Content		964	727	15026069	3432946875
15043	09:20:57.928	00:00:15.042	903	993,6929	809,8381	0,5058549	0,6279151	469,8861	3,123663	0	949,5366	874,6243	0,3427888	0,6153855	473,5789	3,024574	0	23	972	842						Untertest3.avi	0	880	547	72	111	882	733	399	0	Content		900	731	15042694	3432963500
15059	09:20:57.944	00:00:15.059	904	980,5496	794,6649	0,5057878	0,6281491	469,949	3,109114	0	928,0916	866,8728	0,3427452	0,6155767	473,7271	3,053426	0	23	954	831						Untertest3.avi	0	880	547	72	111	882	733	399	0	Content		882	720	15059445	3432980251
15076	09:20:57.961	00:00:15.076	905	997,7492	823,825	0,5056693	0,6283813	469,9802	3,103629	0	937,0745	875,3315	0,342524	0,615808	473,5892	3,020587	0	23	967	850						Untertest3.avi	0	880	547	72	111	882	733	399	0	Content		895	739	15076069	3432996875
15093	09:20:57.978	00:00:15.092	906	990,7694	805,9396	0,5055991	0,6284556	469,9401	3,075354	0	928,9862	862,9709	0,3424317	0,6158528	473,5886	2,989094	0	23	960	834						Untertest3.avi	0	880	547	72	111	882	733	399	0	Content		888	723	15092700	3433013506
15109	09:20:57.994	00:00:15.109	907	1015,683	817,4772	0,5055057	0,6284549	469,8656	3,060033	0	919,4805	873,4135	0,3422989	0,6158201	473,4991	3,042329	0	23	968	845						Untertest3.avi	0	880	547	72	111	882	733	399	0	Content		896	734	15109444	3433030250
15126	09:20:58.011	00:00:15.126	908	986,225	814,6968	0,5053421	0,6285349	469,9023	3,054112	0	911,4111	876,105	0,3420832	0,6159072	473,6511	3,024915	0	23	949	845						Untertest3.avi	0	880	547	72	111	882	733	399	0	Content		877	734	15126074	3433046880
15143	09:20:58.028	00:00:15.142	909	990,2455	805,8221	0,505189	0,6287578	469,8294	3,027028	0	915,2557	866,1154	0,3419501	0,6160643	473,6377	3,003823	0	23	953	836						Untertest3.avi	0	880	547	72	111	882	733	399	0	Content		881	725	15142693	3433063499
15159	09:20:58.044	00:00:15.159	910	1009,39	814,0387	0,5050737	0,6290839	469,8112	3,030569	0	931,2335	872,7248	0,3418191	0,6162464	473,6367	2,98065	0	23	970	843						Untertest3.avi	0	880	547	72	111	882	733	399	0	Content		898	732	15159318	3433080124
15176	09:20:58.061	00:00:15.176	911	1000,753	811,2486	0,5049946	0,6291658	469,894	3,013283	0	922,0449	875,5339	0,3416976	0,6162704	473,6992	2,952091	0	23	961	843						Untertest3.avi	0	880	547	72	111	882	733	399	0	Content		889	732	15176067	3433096873
15193	09:20:58.078	00:00:15.192	912	999,7363	808,0193	0,5049335	0,6291387	469,9896	3,062734	0	910,8111	864,014	0,3415924	0,616191	473,5916	2,999742	0	23	955	836						Untertest3.avi	0	880	547	72	111	882	733	399	0	Content		883	725	15192693	3433113499
15209	09:20:58.094	00:00:15.209	913	988,2278	811,866	0,5048922	0,6291733	469,965	3,034368	0	917,3546	875,2526	0,3415594	0,61612	473,6481	2,973085	0	23	953	844						Untertest3.avi	0	880	547	72	111	882	733	399	0	Content		881	733	15209317	3433130123
15226	09:20:58.111	00:00:15.225	914	993,2507	813,6916	0,5048947	0,6292549	470,014	3,043115	0	911,0248	875,2236	0,3415671	0,6160827	473,6552	2,956443	0	23	952	844						Untertest3.avi	0	880	547	72	111	882	733	399	0	Content		880	733	15225943	3433146749
15243	09:20:58.128	00:00:15.242	915	1002,765	799,8972	0,5048922	0,6293832	470,0357	3,017421	0	890,101	863,6596	0,3415696	0,6161164	473,6671	2,946657	0	23	946	832						Untertest3.avi	0	880	547	72	111	882	733	399	0	Content		874	721	15242690	3433163496
15259	09:20:58.144	00:00:15.259	916	1011,341	820,1056	0,5049193	0,6295995	470,0266	2,988798	0	919,8684	870,1077	0,3415833	0,616227	473,7756	2,951003	0	23	966	845						Untertest3.avi	0	880	547	72	111	882	733	399	0	Content		894	734	15259315	3433180121
15276	09:20:58.161	00:00:15.275	917	999,523	806,9855	0,5048911	0,6299359	470,1071	3,037343	0	910,7662	866,5524	0,3415698	0,6164582	473,8117	2,951051	0	23	955	837						Untertest3.avi	0	880	547	72	111	882	733	399	0	Content		883	726	15275940	3433196746
15293	09:20:58.178	00:00:15.292	918	988,7831	813,9663	0,50482	0,6301843	470,1494	3,003247	0	919,11	881,6312	0,3415225	0,6167217	473,7032	2,973179	0	23	954	848						Untertest3.avi	0	880	547	72	111	882	733	399	0	Content		882	737	15292565	3433213371
15309	09:20:58.194	00:00:15.309	919	989,7853	817,1226	0,5049048	0,6306226	470,0804	3,009967	0	905,2789	859,8052	0,3416331	0,6170318	473,7905	2,925027	0	23	948	838						Untertest3.avi	0	880	547	72	111	882	733	399	0	Content		876	727	15309317	3433230123
15326	09:20:58.211	00:00:15.325	920	918,8539	822,2364	0,5059103	0,6309906	470,0482	2,943432	0	820,6772	877,9418	0,342564	0,6174892	473,6934	2,939651	0	23	870	850						Untertest3.avi	0	880	547	72	111	882	733	399	0	Content		798	739	15325939	3433246745
15342	09:20:58.227	00:00:15.342	921	904,3124	883,765	0,5068409	0,6317834	470,2939	2,877833	0	794,7182	923,2579	0,3435055	0,6182474	473,8795	2,944847	0	23	850	904						Untertest3.avi	0	880	547	72	111	882	733	399	0	Content		778	793	15342154	3433262960
15359	09:20:58.244	00:00:15.358	922	814,6353	875,6816	0,5074161	0,6324823	470,1134	2,998213	0	749,7441	949,3262	0,3441075	0,618787	474,0953	2,903627	0	23	782	913						Untertest3.avi	0	880	547	72	111	882	733	399	0	Content		710	802	15358776	3433279582
15376	09:20:58.261	00:00:15.375	923	833,8256	918,2496	0,5076842	0,6331369	470,0726	2,936295	0	-1024	-768	-1	-1	-1	-1	4	23	834	918						Untertest3.avi	0	880	547	72	111	882	733	399	0	Content		762	807	15375527	3433296333
15392	09:20:58.277	00:00:15.392	924	831,9865	895,337	0,5077391	0,633612	470,1588	2,924805	0	1580,374	1016,514	0,3467841	0,6197668	486,744	3,291641	0	23	1206	956						Untertest3.avi	0	880	547	72	111	882	733	399	0	Content		1134	845	15392149	3433312955
15409	09:20:58.294	00:00:15.408	925	814,22	924,6846	0,5074918	0,6340428	470,1286	2,831855	0	673,634	983,2703	0,3443334	0,6202264	473,9654	2,832649	0	24	744	954						Untertest3.avi	0	880	547	72	111	660	833	266	0	Content		672	843	15408774	3433329580
15426	09:20:58.311	00:00:15.425	926	821,7014	931,2303	0,5075709	0,6346047	470,0866	2,799222	0	652,9821	975,2811	0,3444401	0,6205513	473,8276	2,872905	0	24	737	953						Untertest3.avi	0	880	547	72	111	660	833	266	0	Content		665	842	15425521	3433346327
15442	09:20:58.327	00:00:15.442	927	815,0186	910,4087	0,5076399	0,6348666	469,9919	2,862611	0	622,3325	968,397	0,3444784	0,6208728	473,4984	2,90357	0	24	719	939						Untertest3.avi	0	880	547	72	111	660	833	266	0	Content		647	828	15442145	3433362951
15459	09:20:58.344	00:00:15.458	928	810,1213	905,73	0,507688	0,6351247	469,9342	2,795933	0	637,3194	983,5297	0,3446044	0,6210461	473,7254	2,848208	0	24	724	945						Untertest3.avi	0	880	547	72	111	660	833	266	0	Content		652	834	15458770	3433379576
15475	09:20:58.360	00:00:15.475	929	845,0661	931,353	0,5078232	0,6353979	469,8432	2,762617	0	639,1868	984,2653	0,3447604	0,6211553	473,9944	2,808023	0	24	742	958						Untertest3.avi	0	880	547	72	111	660	833	266	0	Content		670	847	15475393	3433396199
15492	09:20:58.377	00:00:15.492	930	827,9734	917,233	0,5079185	0,6356613	469,8182	2,776663	0	656,6829	989,1733	0,3449089	0,6213176	473,7973	2,806731	0	24	742	953						Untertest3.avi	0	880	547	72	111	660	833	266	0	Content		670	842	15492140	3433412946
15509	09:20:58.394	00:00:15.508	931	819,0901	903,3928	0,5079864	0,6361034	469,8814	2,804386	0	631,9138	983,5854	0,3449548	0,6217166	473,8327	2,813713	0	24	726	943						Untertest3.avi	0	880	547	72	111	660	833	266	0	Content		654	832	15508764	3433429570
15525	09:20:58.410	00:00:15.525	932	836,5901	916,4354	0,50812	0,6365236	469,7413	2,751595	0	629,8789	971,3879	0,3449987	0,6220477	473,8192	2,837132	0	24	733	944						Untertest3.avi	0	880	547	72	111	660	833	266	0	Content		661	833	15525387	3433446193
15542	09:20:58.427	00:00:15.542	933	803,1083	897,1346	0,508199	0,6371299	469,7414	2,883315	0	659,6824	974,994	0,345077	0,6225334	473,8193	2,846612	0	24	731	936						Untertest3.avi	0	880	547	72	111	660	833	266	0	Content		659	825	15542056	3433462862
15559	09:20:58.444	00:00:15.558	934	802,9571	908,0433	0,5080201	0,6368744	469,7413	2,747769	0	615,8387	977,7196	0,3451157	0,6225235	473,8192	2,772185	0	24	709	943						Untertest3.avi	0	880	547	72	111	660	833	266	0	Content		637	832	15558679	3433479485
15575	09:20:58.460	00:00:15.575	935	797,9225	911,1613	0,5083801	0,6375775	469,7414	2,89647	0	639,3529	978,0579	0,3453273	0,6229014	473,8193	2,8666	0	24	719	945						Untertest3.avi	0	880	547	72	111	660	833	266	0	Content		647	834	15575303	3433496109
15592	09:20:58.477	00:00:15.591	936	789,2146	910,0389	0,5080228	0,6372257	469,7413	2,816602	0	629,0278	967,8679	0,3453261	0,6229793	473,8192	2,792413	0	24	709	939						Untertest3.avi	0	880	547	72	111	660	833	266	0	Content		637	828	15591925	3433512731
15609	09:20:58.494	00:00:15.608	937	842,1933	918,132	0,5085354	0,6379769	469,7414	2,712962	0	646,235	950,6373	0,345544	0,6233419	473,8193	3,038082	0	24	744	934						Untertest3.avi	0	880	547	72	111	660	833	266	0	Content		672	823	15608672	3433529478
15625	09:20:58.510	00:00:15.625	938	813,3245	934,762	0,5081359	0,6376275	469,7413	2,678287	0	618,7361	965,0408	0,3455419	0,6233188	473,8192	2,752353	0	24	716	950						Untertest3.avi	0	880	547	72	111	660	833	266	0	Content		644	839	15625295	3433546101
15642	09:20:58.527	00:00:15.641	939	824,5048	919,7777	0,5086953	0,6384879	469,7414	2,766644	0	688,5173	987,5579	0,3458006	0,6237832	473,8193	2,951667	0	24	757	954						Untertest3.avi	0	880	547	72	111	660	833	266	0	Content		685	843	15641919	3433562725
15659	09:20:58.544	00:00:15.658	940	823,2183	909,5532	0,5080639	0,6387282	469,7413	2,718396	0	-1024	-768	-1	-1	-1	-1	4	24	823	910						Untertest3.avi	0	880	547	72	111	660	833	266	0	Content		751	799	15658542	3433579348
15675	09:20:58.560	00:00:15.675	941	-1024	-768	-1	-1	-1	-1	4	-1024	-768	-1	-1	-1	-1	4		0	0						Untertest3.avi	0	880	547	72	111				0	Content		-72	-111	15675262	3433596068
15692	09:20:58.577	00:00:15.691	942	-1024	-768	-1	-1	-1	-1	4	-1024	-768	-1	-1	-1	-1	4		0	0						Untertest3.avi	0	880	547	72	111				0	Content		-72	-111	15691929	3433612735
15709	09:20:58.594	00:00:15.708	943	-1024	-768	-1	-1	-1	-1	4	-1024	-768	-1	-1	-1	-1	4		0	0						Untertest3.avi	0	880	547	72	111				0	Content		-72	-111	15708614	3433629420
15725	09:20:58.610	00:00:15.725	944	-1024	-768	-1	-1	-1	-1	4	-1024	-768	-1	-1	-1	-1	4		0	0						Untertest3.avi	0	880	547	72	111				0	Content		-72	-111	15725235	3433646041
15742	09:20:58.627	00:00:15.741	945	-1024	-768	-1	-1	-1	-1	4	-1024	-768	-1	-1	-1	-1	4		0	0						Untertest3.avi	0	880	547	72	111				0	Content		-72	-111	15741860	3433662666
15759	09:20:58.644	00:00:15.758	946	-1024	-768	-1	-1	-1	-1	4	-1024	-768	-1	-1	-1	-1	4		0	0						Untertest3.avi	0	880	547	72	111				0	Content		-72	-111	15758618	3433679424
15775	09:20:58.660	00:00:15.775	947	-1024	-768	-1	-1	-1	-1	4	-1024	-768	-1	-1	-1	-1	4		0	0						Untertest3.avi	0	880	547	72	111				0	Content		-72	-111	15775233	3433696039
15792	09:20:58.677	00:00:15.791	948	-1024	-768	-1	-1	-1	-1	4	-1024	-768	-1	-1	-1	-1	4		0	0						Untertest3.avi	0	880	547	72	111				0	Content		-72	-111	15791850	3433712656
15809	09:20:58.694	00:00:15.808	949	-1024	-768	-1	-1	-1	-1	4	-1024	-768	-1	-1	-1	-1	4		0	0						Untertest3.avi	0	880	547	72	111				0	Content		-72	-111	15808517	3433729323
15825	09:20:58.710	00:00:15.825	950	-1024	-768	-1	-1	-1	-1	4	-1024	-768	-1	-1	-1	-1	4		0	0						Untertest3.avi	0	880	547	72	111				0	Content		-72	-111	15825226	3433746032
15842	09:20:58.727	00:00:15.841	951	-1024	-768	-1	-1	-1	-1	4	-1024	-768	-1	-1	-1	-1	4		0	0						Untertest3.avi	0	880	547	72	111				0	Content		-72	-111	15841850	3433762656
15858	09:20:58.743	00:00:15.858	952	-1024	-768	-1	-1	-1	-1	4	-1024	-768	-1	-1	-1	-1	4		0	0						Untertest3.avi	0	880	547	72	111				0	Content		-72	-111	15858474	3433779280
15875	09:20:58.760	00:00:15.875	953	-1024	-768	-1	-1	-1	-1	4	-1024	-768	-1	-1	-1	-1	4		0	0						Untertest3.avi	0	880	547	72	111				0	Content		-72	-111	15875097	3433795903
15892	09:20:58.777	00:00:15.892	954	-1024	-768	-1	-1	-1	-1	4	-1024	-768	-1	-1	-1	-1	4		0	0						Untertest3.avi	0	880	547	72	111				0	Content		-72	-111	15892346	3433813152
15909	09:20:58.794	00:00:15.908	955	-1024	-768	-1	-1	-1	-1	4	-1024	-768	-1	-1	-1	-1	4		0	0						Untertest3.avi	0	880	547	72	111				0	Content		-72	-111	15908968	3433829774
15926	09:20:58.811	00:00:15.925	956	-1024	-768	-1	-1	-1	-1	4	-1024	-768	-1	-1	-1	-1	4		0	0						Untertest3.avi	0	880	547	72	111				0	Content		-72	-111	15925715	3433846521
15942	09:20:58.827	00:00:15.941	957	-1024	-768	-1	-1	-1	-1	4	-1024	-768	-1	-1	-1	-1	4		0	0						Untertest3.avi	0	880	547	72	111				0	Content		-72	-111	15941714	3433862520
15958	09:20:58.843	00:00:15.958	958	-1024	-768	-1	-1	-1	-1	4	-1024	-768	-1	-1	-1	-1	4		0	0						Untertest3.avi	0	880	547	72	111				0	Content		-72	-111	15958337	3433879143
15975	09:20:58.860	00:00:15.975	959	-1024	-768	-1	-1	-1	-1	4	-1024	-768	-1	-1	-1	-1	4		0	0						Untertest3.avi	0	880	547	72	111				0	Content		-72	-111	15975087	3433895893
15992	09:20:58.877	00:00:15.991	960	-1024	-768	-1	-1	-1	-1	4	-1024	-768	-1	-1	-1	-1	4		0	0						Untertest3.avi	0	880	547	72	111				0	Content		-72	-111	15991710	3433912516
16008	09:20:58.893	00:00:16.008	961	-1024	-768	-1	-1	-1	-1	4	-1024	-768	-1	-1	-1	-1	4		0	0						Untertest3.avi	0	880	547	72	111				0	Content		-72	-111	16008332	3433929138
16025	09:20:58.910	00:00:16.024	962	-1024	-768	-1	-1	-1	-1	4	-1024	-768	-1	-1	-1	-1	4		0	0						Untertest3.avi	0	880	547	72	111				0	Content		-72	-111	16024957	3433945763
16042	09:20:58.927	00:00:16.042	963	-1024	-768	-1	-1	-1	-1	4	-1024	-768	-1	-1	-1	-1	4		0	0						Untertest3.avi	0	880	547	72	111				0	Content		-72	-111	16042153	3433962959
16060	09:20:58.945	00:00:16.059	964	-1024	-768	-1	-1	-1	-1	4	-1024	-768	-1	-1	-1	-1	4		0	0						Untertest3.avi	0	880	547	72	111				0	Content		-72	-111	16059527	3433980333
16077	09:20:58.962	00:00:16.076	965	-1024	-768	-1	-1	-1	-1	4	-1024	-768	-1	-1	-1	-1	4		0	0						Untertest3.avi	0	880	547	72	111				0	Content		-72	-111	16076773	3433997579
16092	09:20:58.977	00:00:16.091	966	-1024	-768	-1	-1	-1	-1	4	-1024	-768	-1	-1	-1	-1	4		0	0						Untertest3.avi	0	880	547	72	111				0	Content		-72	-111	16091702	3434012508
16108	09:20:58.993	00:00:16.108	967	-1024	-768	-1	-1	-1	-1	4	-1024	-768	-1	-1	-1	-1	4		0	0						Untertest3.avi	0	880	547	72	111				0	Content		-72	-111	16108325	3434029131
16125	09:20:59.010	00:00:16.125	968	-1024	-768	-1	-1	-1	-1	4	-1024	-768	-1	-1	-1	-1	4		0	0						Untertest3.avi	0	880	547	72	111				0	Content		-72	-111	16125072	3434045878
16142	09:20:59.027	00:00:16.141	969	-1024	-768	-1	-1	-1	-1	4	-1024	-768	-1	-1	-1	-1	4		0	0						Untertest3.avi	0	880	547	72	111				0	Content		-72	-111	16141696	3434062502
16158	09:20:59.043	00:00:16.158	970	-1024	-768	-1	-1	-1	-1	4	-1024	-768	-1	-1	-1	-1	4		0	0						Untertest3.avi	0	880	547	72	111				0	Content		-72	-111	16158316	3434079122
16175	09:20:59.060	00:00:16.174	971	-1024	-768	-1	-1	-1	-1	4	-1024	-768	-1	-1	-1	-1	4		0	0						Untertest3.avi	0	880	547	72	111				0	Content		-72	-111	16174942	3434095748
16192	09:20:59.077	00:00:16.192	972	-1024	-768	-1	-1	-1	-1	4	-1024	-768	-1	-1	-1	-1	4		0	0						Untertest3.avi	0	880	547	72	111				0	Content		-72	-111	16192009	3434112815
16209	09:20:59.094	00:00:16.209	973	-1024	-768	-1	-1	-1	-1	4	-1024	-768	-1	-1	-1	-1	4		0	0						Untertest3.avi	0	880	547	72	111				0	Content		-72	-111	16209381	3434130187
16227	09:20:59.112	00:00:16.226	974	-1024	-768	-1	-1	-1	-1	4	-1024	-768	-1	-1	-1	-1	4		0	0						Untertest3.avi	0	880	547	72	111				0	Content		-72	-111	16226755	3434147561
16242	09:20:59.127	00:00:16.241	975	-1024	-768	-1	-1	-1	-1	4	-1024	-768	-1	-1	-1	-1	4		0	0						Untertest3.avi	0	880	547	72	111				0	Content		-72	-111	16241568	3434162374
16258	09:20:59.143	00:00:16.258	976	-1024	-768	-1	-1	-1	-1	4	-1024	-768	-1	-1	-1	-1	4		0	0						Untertest3.avi	0	880	547	72	111				0	Content		-72	-111	16258182	3434178988
16275	09:20:59.160	00:00:16.274	977	-1024	-768	-1	-1	-1	-1	4	-1024	-768	-1	-1	-1	-1	4		0	0						Untertest3.avi	0	880	547	72	111				0	Content		-72	-111	16274928	3434195734
16292	09:20:59.177	00:00:16.291	978	-1024	-768	-1	-1	-1	-1	4	-1024	-768	-1	-1	-1	-1	4		0	0						Untertest3.avi	0	880	547	72	111				0	Content		-72	-111	16291563	3434212369
16308	09:20:59.193	00:00:16.308	979	-1024	-768	-1	-1	-1	-1	4	-1024	-768	-1	-1	-1	-1	4		0	0						Untertest3.avi	0	880	547	72	111				0	Content		-72	-111	16308172	3434228978
16325	09:20:59.210	00:00:16.324	980	-1024	-768	-1	-1	-1	-1	4	-1024	-768	-1	-1	-1	-1	4		0	0						Untertest3.avi	0	880	547	72	111				0	Content		-72	-111	16324797	3434245603
16342	09:20:59.227	00:00:16.341	981	-1024	-768	-1	-1	-1	-1	4	-1024	-768	-1	-1	-1	-1	4		0	0						Untertest3.avi	0	880	547	72	111				0	Content		-72	-111	16341990	3434262796
16359	09:20:59.244	00:00:16.359	982	-1024	-768	-1	-1	-1	-1	4	-1024	-768	-1	-1	-1	-1	4		0	0						Untertest3.avi	0	880	547	72	111				0	Content		-72	-111	16359362	3434280168
16377	09:20:59.262	00:00:16.376	983	-1024	-768	-1	-1	-1	-1	4	-1024	-768	-1	-1	-1	-1	4		0	0						Untertest3.avi	0	880	547	72	111				0	Content		-72	-111	16376611	3434297417
16391	09:20:59.276	00:00:16.391	984	-1024	-768	-1	-1	-1	-1	4	-1024	-768	-1	-1	-1	-1	4		0	0						Untertest3.avi	0	880	547	72	111				0	Content		-72	-111	16391414	3434312220
16408	09:20:59.293	00:00:16.408	985	-1024	-768	-1	-1	-1	-1	4	-1024	-768	-1	-1	-1	-1	4		0	0						Untertest3.avi	0	880	547	72	111				0	Content		-72	-111	16408162	3434328968
16425	09:20:59.310	00:00:16.424	986	-1024	-768	-1	-1	-1	-1	4	-1024	-768	-1	-1	-1	-1	4		0	0						Untertest3.avi	0	880	547	72	111				0	Content		-72	-111	16424777	3434345583
16442	09:20:59.327	00:00:16.441	987	-1024	-768	-1	-1	-1	-1	4	-1024	-768	-1	-1	-1	-1	4		0	0						Untertest3.avi	0	880	547	72	111				0	Content		-72	-111	16441644	3434362450
16458	09:20:59.343	00:00:16.458	988	-1024	-768	-1	-1	-1	-1	4	-1024	-768	-1	-1	-1	-1	4		0	0						Untertest3.avi	0	880	547	72	111				0	Content		-72	-111	16458026	3434378832
16475	09:20:59.360	00:00:16.474	989	-1024	-768	-1	-1	-1	-1	4	-1024	-768	-1	-1	-1	-1	4		0	0						Untertest3.avi	0	880	547	72	111				0	Content		-72	-111	16474776	3434395582
16491	09:20:59.376	00:00:16.491	990	-1024	-768	-1	-1	-1	-1	4	-1024	-768	-1	-1	-1	-1	4		0	0						Untertest3.avi	0	880	547	72	111				0	Content		-72	-111	16491396	3434412202
16508	09:20:59.393	00:00:16.508	991	749,5146	502,4767	0,5148108	0,6330331	501,5812	3,31275	3	836,1729	505,4806	0,5148694	0,6330245	501,5812	3,293917	1	25	836	505						Untertest3.avi	0	880	547	72	111	725	404	133	0	Content		764	394	16508018	3434428824
16525	09:20:59.410	00:00:16.524	992	779,9485	481,3926	0,5149006	0,6331861	501,5812	3,198394	3	868,9557	482,1614	0,5149578	0,6331836	501,5812	3,181153	1	25	869	482						Untertest3.avi	0	880	547	72	111	725	404	133	0	Content		797	371	16524642	3434445448
16542	09:20:59.427	00:00:16.541	993	734,5372	513,7066	0,5071845	0,6337485	471,0055	3,114034	3	841,141	512,1154	0,5074501	0,6337919	471,0055	3,100368	1	25	841	512						Untertest3.avi	0	880	547	72	111	725	404	133	0	Content		769	401	16541518	3434462324
16558	09:20:59.443	00:00:16.558	994	715,3581	515,6762	0,5071291	0,6335953	471,0055	2,977189	3	794,4933	518,4782	0,5071926	0,6335925	471,0055	2,960729	1	25	794	518						Untertest3.avi	0	880	547	72	111	725	404	133	0	Content		722	407	16558016	3434478822
16575	09:20:59.460	00:00:16.574	995	713,8492	519,6115	0,5071234	0,6336697	471,0055	3,044467	3	792,9644	522,5519	0,5071868	0,6336669	471,0055	3,027544	1	25	793	523						Untertest3.avi	0	880	547	72	111	725	404	133	0	Content		721	412	16574637	3434495443
16591	09:20:59.476	00:00:16.591	996	715,1501	512,5237	0,5070423	0,633637	471,0055	2,975528	3	794,2465	515,1142	0,5071058	0,6336342	471,0055	2,959125	1	25	794	515						Untertest3.avi	0	880	547	72	111	725	404	133	0	Content		722	404	16591385	3434512191
16608	09:20:59.493	00:00:16.608	997	717,8087	527,0825	0,5069102	0,6336622	471,0055	2,945237	3	797,2249	530,6241	0,5069736	0,6336594	471,0055	2,928906	1	25	797	531						Untertest3.avi	0	880	547	72	111	725	404	133	0	Content		725	420	16608123	3434528929
16625	09:20:59.510	00:00:16.624	998	704,0039	521,5916	0,5068411	0,6337216	471,0055	2,995178	3	782,2635	524,8961	0,5069045	0,6337188	471,0055	2,978473	1	25	782	525						Untertest3.avi	0	880	547	72	111	725	404	133	0	Content		710	414	16624629	3434545435
16641	09:20:59.526	00:00:16.641	999	765,304	500,6474	0,5144318	0,6337928	500,5735	3,16674	3	853,0823	503,4235	0,5144906	0,6337841	500,5735	3,149194	1	26	853	503						Untertest3.avi	0	880	547	72	111	783	364	300	0	Content		781	392	16641253	3434562059
16658	09:20:59.543	00:00:16.658	1000	767,3616	505,5644	0,5143803	0,6340079	499,9621	3,180013	3	855,7341	508,7722	0,5143803	0,6340079	499,9621	3,162315	1	26	856	509						Untertest3.avi	0	880	547	72	111	783	364	300	0	Content		784	398	16658002	3434578808
16675	09:20:59.560	00:00:16.674	1001	-1024	-768	-1	-1	-1	-1	4	-1024	-768	-1	-1	-1	-1	4	26	0	0						Untertest3.avi	0	880	547	72	111	783	364	300	0	Content		-72	-111	16674623	3434595429
16691	09:20:59.576	00:00:16.691	1002	770,3117	468,4958	0,5155429	0,6340368	504,3633	3,124759	3	858,6871	468,7651	0,5155995	0,6340344	504,3633	3,10808	1	26	859	469						Untertest3.avi	0	880	547	72	111	783	364	300	0	Content		787	358	16691248	3434612054
16708	09:20:59.593	00:00:16.707	1003	812,3413	471,5987	0,5155089	0,6340171	504,3633	2,995206	3	904,3248	471,7313	0,5155656	0,6340146	504,3633	2,979607	1	26	904	472						Untertest3.avi	0	880	547	72	111	783	364	300	0	Content		832	361	16707869	3434628675
16724	09:20:59.609	00:00:16.724	1004	762,6834	474,0063	0,5146207	0,6339415	501,3258	3,085265	3	850,1491	474,9818	0,5146794	0,6339329	501,3258	3,068753	1	26	850	475						Untertest3.avi	0	880	547	72	111	783	364	300	0	Content		778	364	16724491	3434645297
16741	09:20:59.626	00:00:16.741	1005	767,1324	479,3393	0,51455	0,6339062	501,3258	3,017865	3	854,6797	480,5446	0,5146071	0,6339037	501,3258	3,001614	1	26	855	481						Untertest3.avi	0	880	547	72	111	783	364	300	0	Content		783	370	16741240	3434662046
16758	09:20:59.643	00:00:16.757	1006	768,291	476,5806	0,5145372	0,63404	501,3258	3,010539	0	912,4561	513,0491	0,3448907	0,6202453	501,3258	2,948383	0	26	840	495						Untertest3.avi	0	880	547	72	111	783	364	300	0	Content		768	384	16757863	3434678669
16774	09:20:59.659	00:00:16.774	1007	795,4039	411,2191	0,5155931	0,6341766	505,3942	2,879243	0	953,2013	458,9129	0,3445497	0,6204237	498,8332	2,754744	0	26	874	435						Untertest3.avi	0	880	547	72	111	783	364	300	0	Content		802	324	16774491	3434695297
16792	09:20:59.677	00:00:16.791	1008	802,0101	438,4406	0,5156167	0,6343674	505,3942	3,086427	0	902,3239	507,3113	0,344496	0,6207187	498,8332	2,933892	0	26	852	473						Untertest3.avi	0	880	547	72	111	783	364	300	0	Content		780	362	16791727	3434712533
16808	09:20:59.693	00:00:16.808	1009	782,233	424,9009	0,5156811	0,6342719	505,7897	2,97068	0	925,7109	498,318	0,3445447	0,620602	498,9496	2,921005	0	26	854	462						Untertest3.avi	0	880	547	72	111	783	364	300	0	Content		782	351	16808300	3434729106
16825	09:20:59.710	00:00:16.824	1010	802,1545	439,9807	0,5154163	0,6342515	504,689	2,946503	0	897,9688	533,4308	0,3446313	0,6205705	499,7085	3,067315	0	26	850	487						Untertest3.avi	0	880	547	72	111	783	364	300	0	Content		778	376	16824923	3434745729
16841	09:20:59.726	00:00:16.841	1011	804,7817	442,826	0,5155268	0,6342787	505,2252	3,030618	0	920,9391	483,6725	0,345172	0,6205727	503,3945	2,846409	0	26	863	463						Untertest3.avi	0	880	547	72	111	783	364	300	0	Content		791	352	16841102	3434761908
16858	09:20:59.743	00:00:16.857	1012	779,6005	505,41	0,5072966	0,6347891	471,1709	2,89854	0	902,9271	527,3215	0,3446371	0,6206298	499,7107	2,957183	0	26	841	516						Untertest3.avi	0	880	547	72	111	783	364	300	0	Content		769	405	16857725	3434778531
16874	09:20:59.759	00:00:16.874	1013	769,5452	497,6385	0,5073346	0,6348107	471,1826	2,847755	0	902,2782	508,5959	0,3446008	0,6206237	499,3464	2,969089	0	26	836	503						Untertest3.avi	0	880	547	72	111	783	364	300	0	Content		764	392	16874475	3434795281
16891	09:20:59.776	00:00:16.891	1014	782,6559	477,6591	0,5073493	0,6348086	471,2086	2,759752	0	970,6995	429,2033	0,3447195	0,6206411	500,0588	2,630462	0	26	877	453						Untertest3.avi	0	880	547	72	111	783	364	300	0	Content		805	342	16891101	3434811907
16908	09:20:59.793	00:00:16.907	1015	764,9471	501,4105	0,5073396	0,6348384	471,2003	2,902722	0	940,7392	437,3766	0,3447593	0,6206809	500,3459	2,670814	0	26	853	469						Untertest3.avi	0	880	547	72	111	783	364	300	0	Content		781	358	16907964	3434828770
16924	09:20:59.809	00:00:16.924	1016	799,3638	459,4947	0,5073348	0,6348377	471,1851	2,693072	0	911,7747	520,8073	0,3447756	0,6207239	500,6433	2,926566	0	26	856	490						Untertest3.avi	0	880	547	72	111	783	364	300	0	Content		784	379	16924344	3434845150
16941	09:20:59.826	00:00:16.941	1017	776,1301	474,4606	0,5073256	0,6347157	471,196	2,736362	0	944,8919	474,9248	0,3451339	0,6206661	503,2617	2,888955	0	27	861	475						Untertest3.avi	0	880	547	72	111	736	403	333	0	Content		789	364	16941336	3434862142
16958	09:20:59.843	00:00:16.957	1018	718,203	499,1373	0,5069054	0,6346259	471,2475	2,859277	0	902,9722	507,5875	0,3451179	0,6207526	503,2618	2,924896	0	27	811	503						Untertest3.avi	0	880	547	72	111	736	403	333	0	Content		739	392	16957959	3434878765
16975	09:20:59.860	00:00:16.974	1019	718,337	503,147	0,5068445	0,6345349	471,3301	2,838404	0	919,8611	510,8865	0,3450659	0,6207237	503,2618	2,855066	0	27	819	507						Untertest3.avi	0	880	547	72	111	736	403	333	0	Content		747	396	16974660	3434895466
16991	09:20:59.876	00:00:16.990	1020	741,3432	518,9602	0,5072309	0,6346344	471,0906	2,985244	0	880,0522	534,8001	0,344268	0,6205872	498,7576	2,937461	0	27	811	527						Untertest3.avi	0	880	547	72	111	736	403	333	0	Content		739	416	16990962	3434911768
17008	09:20:59.893	00:00:17.007	1021	718,0009	506,801	0,5067986	0,6344608	471,2587	2,805348	0	904,2205	510,6018	0,3442835	0,6206006	498,7576	2,863846	0	27	811	509						Untertest3.avi	0	880	547	72	111	736	403	333	0	Content		739	398	17007709	3434928515
17024	09:20:59.909	00:00:17.024	1022	717,7108	500,9354	0,5069281	0,6344053	470,9599	2,806153	0	886,8827	520,4158	0,3443156	0,6203797	498,7576	2,964686	0	27	802	511						Untertest3.avi	0	880	547	72	111	736	403	333	0	Content		730	400	17024333	3434945139
17041	09:20:59.926	00:00:17.041	1023	773,7779	471,4141	0,507315	0,6342164	471,1814	2,745543	0	941,7552	490,9566	0,3445405	0,6201525	500,0254	2,836722	0	27	858	481						Untertest3.avi	0	880	547	72	111	736	403	333	0	Content		786	370	17041275	3434962081
17058	09:20:59.943	00:00:17.057	1024	696,3073	506,6927	0,5070212	0,633884	470,9456	2,909411	0	916,3669	511,6548	0,3446134	0,620028	500,0254	2,848455	0	27	806	509						Untertest3.avi	0	880	547	72	111	736	403	333	0	Content		734	398	17057899	3434978705
17075	09:20:59.960	00:00:17.074	1025	712,0447	515,0982	0,5070935	0,6336363	470,9396	2,852642	0	892,2432	512,7345	0,3446904	0,6197829	500,0254	2,948511	0	27	802	514						Untertest3.avi	0	880	547	72	111	736	403	333	0	Content		730	403	17074570	3434995376
17091	09:20:59.976	00:00:17.090	1026	781,917	448,6721	0,5075395	0,6335054	471,0155	2,661889	0	947,7197	479,0618	0,3445954	0,6193776	498,5525	2,713658	0	27	865	464						Untertest3.avi	0	880	547	72	111	736	403	333	0	Content		793	353	17090949	3435011755
17108	09:20:59.993	00:00:17.107	1027	738,7824	512,5142	0,5072447	0,6331358	471,0431	2,751909	0	920,2156	518,8861	0,3446462	0,6192497	498,5526	2,903956	0	27	829	516						Untertest3.avi	0	880	547	72	111	736	403	333	0	Content		757	405	17107573	3435028379
17124	09:21:00.009	00:00:17.124	1028	765,8845	457,171	0,5076383	0,6331453	470,8987	2,813018	0	904,6041	529,9374	0,3446233	0,6190103	498,4786	2,978656	0	27	835	494						Untertest3.avi	0	880	547	72	111	736	403	333	0	Content		763	383	17124197	3435045003
17141	09:21:00.026	00:00:17.141	1029	701,575	512,4772	0,5072379	0,6330791	471,0217	2,95547	0	914,6945	514,8071	0,3445985	0,6191845	498,4786	2,87575	0	27	808	514						Untertest3.avi	0	880	547	72	111	736	403	333	0	Content		736	403	17141186	3435061992
17158	09:21:00.043	00:00:17.157	1030	718,2641	510,751	0,50721	0,6332336	471,0151	2,850589	0	858,4642	551,3479	0,3403381	0,619428	474,5278	2,805089	0	27	788	531						Untertest3.avi	0	880	547	72	111	736	403	333	0	Content		716	420	17157814	3435078620
17174	09:21:00.059	00:00:17.174	1031	748,8544	512,8032	0,5074708	0,6336807	470,9858	2,962773	0	905,8362	515,2686	0,3405734	0,6197512	474,5498	2,673775	0	27	827	514						Untertest3.avi	0	880	547	72	111	736	403	333	0	Content		755	403	17174443	3435095249
17191	09:21:00.076	00:00:17.190	1032	709,5785	515,271	0,5070693	0,6336552	470,9661	2,872033	0	876,6553	542,0778	0,3401803	0,6199969	474,6196	2,811579	0	27	793	529						Untertest3.avi	0	880	547	72	111	736	403	333	0	Content		721	418	17190817	3435111623
17208	09:21:00.093	00:00:17.207	1033	722,0956	513,4456	0,5069782	0,6336185	470,885	2,905728	0	853,7912	542,0448	0,3400646	0,6199795	474,4114	2,782333	0	27	788	528						Untertest3.avi	0	880	547	72	111	736	403	333	0	Content		716	417	17207567	3435128373
17224	09:21:00.109	00:00:17.224	1034	715,7133	515,3143	0,5069414	0,6334487	470,8513	2,926295	0	867,5546	547,8457	0,3400098	0,6199359	474,4044	2,838459	0	27	792	532						Untertest3.avi	0	880	547	72	111	736	403	333	0	Content		720	421	17224191	3435144997
17241	09:21:00.126	00:00:17.240	1035	719,8906	502,2774	0,506907	0,633356	471,0481	2,870609	0	866,5981	539,0038	0,3400033	0,6199656	474,3598	2,856312	0	27	793	521						Untertest3.avi	0	880	547	72	111	736	403	333	0	Content		721	410	17240814	3435161620
17257	09:21:00.142	00:00:17.257	1036	629,5099	520,6019	0,5082984	0,6335551	470,9511	2,937743	0	767,6703	559,5103	0,3412764	0,6202346	474,3027	2,86961	0	27	699	540						Untertest3.avi	0	880	547	72	111	736	403	333	0	Content		627	429	17257439	3435178245
17274	09:21:00.159	00:00:17.274	1037	517,4852	534,6099	0,5097125	0,6340685	471,4448	2,910412	0	661,2194	592,9152	0,3427603	0,6210762	474,3878	2,879211	0	28	589	564						Untertest3.avi	0	880	547	72	111	395	509	500	0	Content		517	453	17274187	3435194993
17291	09:21:00.176	00:00:17.290	1038	434,7686	568,7462	0,5108784	0,6346681	471,7422	2,917661	0	580,9944	617,8324	0,3438374	0,6218238	474,5572	2,846448	0	28	508	593						Untertest3.avi	0	880	547	72	111	395	509	500	0	Content		436	482	17290808	3435211614
17307	09:21:00.192	00:00:17.307	1039	404,4308	591,8783	0,5113924	0,6352578	471,2704	2,929189	0	528,6287	637,3253	0,3443005	0,6224238	474,7255	2,895366	0	28	467	615						Untertest3.avi	0	880	547	72	111	395	509	500	0	Content		395	504	17307432	3435228238
17324	09:21:00.209	00:00:17.324	1040	392,3456	599,2787	0,5113223	0,6355791	471,1696	2,957586	0	520,3824	657,0925	0,3442109	0,6227007	474,6301	2,936138	0	28	456	628						Untertest3.avi	0	880	547	72	111	395	509	500	0	Content		384	517	17324181	3435244987
17341	09:21:00.226	00:00:17.340	1041	386,2994	592,6645	0,5111465	0,6353929	471,436	2,972573	0	516,2175	652,7364	0,343942	0,6226309	474,6111	2,89413	0	28	451	623						Untertest3.avi	0	880	547	72	111	395	509	500	0	Content		379	512	17340804	3435261610
17357	09:21:00.242	00:00:17.357	1042	393,3193	591,6086	0,5110189	0,6352073	471,5551	2,964041	0	525,3629	648,8293	0,343817	0,6225101	474,5838	2,931899	0	28	459	620						Untertest3.avi	0	880	547	72	111	395	509	500	0	Content		387	509	17357428	3435278234
17374	09:21:00.259	00:00:17.374	1043	396,9132	600,6864	0,510973	0,6351166	471,6208	2,94044	0	519,08	640,0681	0,3436592	0,6225354	474,3344	2,903571	0	28	458	620						Untertest3.avi	0	880	547	72	111	395	509	500	0	Content		386	509	17374052	3435294858
17391	09:21:00.276	00:00:17.390	1044	385,6634	589,0991	0,5109007	0,6353962	471,5493	3,005397	0	531,1025	648,3832	0,3435669	0,6227195	474,6578	2,986233	0	28	458	619						Untertest3.avi	0	880	547	72	111	395	509	500	0	Content		386	508	17390801	3435311607
17407	09:21:00.292	00:00:17.407	1045	399,491	603,962	0,5109708	0,6356667	471,3465	2,978063	0	524,8325	641,7694	0,3434689	0,6230057	474,5349	2,980741	0	28	462	623						Untertest3.avi	0	880	547	72	111	395	509	500	0	Content		390	512	17407422	3435328228
17424	09:21:00.309	00:00:17.424	1046	380,2404	618,7992	0,5109653	0,6357975	471,4517	3,098832	0	523,8718	631,2229	0,3434066	0,623136	474,1729	2,976957	0	28	452	625						Untertest3.avi	0	880	547	72	111	395	509	500	0	Content		380	514	17424049	3435344855
17441	09:21:00.326	00:00:17.440	1047	395,8647	602,7977	0,5110382	0,6357625	471,2928	2,975708	0	527,72	638,8691	0,3434739	0,6230773	474,4833	2,990063	0	28	462	621						Untertest3.avi	0	880	547	72	111	395	509	500	0	Content		390	510	17440672	3435361478
17457	09:21:00.342	00:00:17.457	1048	392,0286	594,988	0,5110395	0,6356958	471,2771	3,023209	0	527,1946	634,4026	0,343437	0,6230049	474,3924	2,963384	0	28	460	615						Untertest3.avi	0	880	547	72	111	395	509	500	0	Content		388	504	17457420	3435378226
17474	09:21:00.359	00:00:17.474	1049	412,4746	591,7378	0,5109845	0,6357656	471,4581	2,997656	0	538,0652	642,8333	0,3433912	0,623075	474,4218	2,972229	0	28	475	617						Untertest3.avi	0	880	547	72	111	395	509	500	0	Content		403	506	17474043	3435394849
17491	09:21:00.376	00:00:17.490	1050	401,514	599,1183	0,5109243	0,6358569	471,5232	3,036057	0	519,33	648,8331	0,3432804	0,6232163	474,2107	3,03193	0	28	460	624						Untertest3.avi	0	880	547	72	111	395	509	500	0	Content		388	513	17490674	3435411480
17507	09:21:00.392	00:00:17.507	1051	395,2198	614,7078	0,5108317	0,6359152	471,4516	3,10106	0	519,8694	654,7817	0,3431937	0,6233371	474,2084	3,04835	0	28	458	635						Untertest3.avi	0	880	547	72	111	395	509	500	0	Content		386	524	17507298	3435428104
17524	09:21:00.409	00:00:17.524	1052	399,0483	610,3264	0,5107836	0,6359051	471,472	3,094567	0	544,4341	636,8717	0,3431478	0,6233416	474,2104	3,003281	0	28	472	624						Untertest3.avi	0	880	547	72	111	395	509	500	0	Content		400	513	17524040	3435444846
17541	09:21:00.426	00:00:17.540	1053	399,348	600,4658	0,5107824	0,6359128	471,4552	3,080817	0	538,0016	640,5703	0,3431319	0,6233334	474,232	2,96539	0	28	469	621						Untertest3.avi	0	880	547	72	111	395	509	500	0	Content		397	510	17540665	3435461471
17557	09:21:00.442	00:00:17.557	1054	402,659	598,0942	0,5107962	0,6360216	471,4689	3,080962	0	531,1227	645,8311	0,3431465	0,6233459	474,2299	3,079784	0	28	467	622						Untertest3.avi	0	880	547	72	111	395	509	500	0	Content		395	511	17557291	3435478097
17574	09:21:00.459	00:00:17.573	1055	401,5563	597,0548	0,5107991	0,6361339	471,4633	3,075613	0	525,3943	639,528	0,3431554	0,6234027	474,2719	2,981725	0	28	463	618						Untertest3.avi	0	880	547	72	111	395	509	500	0	Content		391	507	17573914	3435494720
17591	09:21:00.476	00:00:17.590	1056	413,0287	590,3054	0,5110953	0,6364274	471,3749	3,109352	0	572,1699	647,7767	0,3434452	0,6235228	474,5883	3,081498	0	28	493	619						Untertest3.avi	0	880	547	72	111	395	509	500	0	Content		421	508	17590664	3435511470
17607	09:21:00.492	00:00:17.607	1057	405,0558	602,1324	0,5110527	0,6366088	471,3646	3,100317	0	581,5989	641,5153	0,3433862	0,6237572	474,6758	3,095652	0	28	493	622						Untertest3.avi	0	880	547	72	111	395	509	500	0	Content		421	511	17607287	3435528093
17624	09:21:00.509	00:00:17.623	1058	431,4576	603,5333	0,5110416	0,6367657	471,3557	3,151971	0	579,6711	638,0553	0,3433683	0,6239241	474,7013	3,091333	0	28	506	621						Untertest3.avi	0	880	547	72	111	395	509	500	0	Content		434	510	17623911	3435544717
17641	09:21:00.526	00:00:17.640	1059	437,2872	603,7019	0,5110091	0,6368938	471,3644	3,147678	0	547,5365	642,9515	0,3433374	0,6240729	474,6941	3,072863	0	28	492	623						Untertest3.avi	0	880	547	72	111	395	509	500	0	Content		420	512	17640658	3435561464
17657	09:21:00.542	00:00:17.657	1060	438,1766	590,5955	0,5109832	0,6369585	471,3291	3,1599	0	580,2241	641,0042	0,3432982	0,6242024	474,7518	3,060259	0	28	509	616						Untertest3.avi	0	880	547	72	111	395	509	500	0	Content		437	505	17657283	3435578089
17674	09:21:00.559	00:00:17.673	1061	421,4532	597,4089	0,5109398	0,6370025	471,3229	3,186999	0	572,5854	646,7119	0,3432462	0,6242799	474,7989	3,124414	0	28	497	622						Untertest3.avi	0	880	547	72	111	395	509	500	0	Content		425	511	17673905	3435594711
17691	09:21:00.576	00:00:17.690	1062	420,7239	599,2156	0,5108409	0,6370677	471,2513	3,182452	0	563,9368	641,2508	0,343222	0,6243627	474,7884	3,119215	0	28	492	620						Untertest3.avi	0	880	547	72	111	395	509	500	0	Content		420	509	17690531	3435611337
17707	09:21:00.592	00:00:17.707	1063	429,1361	606,4518	0,5108256	0,6371714	471,2259	3,234901	0	560,7304	641,8184	0,343198	0,6244283	474,7057	3,083784	0	28	495	624						Untertest3.avi	0	880	547	72	111	395	509	500	0	Content		423	513	17707280	3435628086
17724	09:21:00.609	00:00:17.723	1064	417,8146	595,78	0,5109575	0,6374015	471,3198	3,218691	0	556,353	633,4106	0,3432793	0,6245942	474,8154	3,127675	0	28	487	615						Untertest3.avi	0	880	547	72	111	395	509	500	0	Content		415	504	17723904	3435644710
17741	09:21:00.626	00:00:17.740	1065	337,4535	560,153	0,512129	0,636936	471,7167	3,146339	0	461,2951	609,2688	0,3445871	0,6241552	474,9575	3,058015	0	28	399	585						Untertest3.avi	0	880	547	72	111	395	509	500	0	Content		327	474	17740528	3435661334
17757	09:21:00.642	00:00:17.757	1066	256,0884	526,5694	0,5134609	0,6361059	471,9106	3,189578	0	389,2893	579,3986	0,3460205	0,6236525	475,1493	3,10671	0	28	323	553						Untertest3.avi	0	880	547	72	111	395	509	500	0	Content		251	442	17757155	3435677961
17774	09:21:00.659	00:00:17.773	1067	173,1085	486,4445	0,5144996	0,6354643	471,8044	3,130617	0	334,0944	555,3503	0,3469243	0,6232988	475,0724	3,111395	0	29	254	521						Untertest3.avi	0	880	547	72	111	-5	405	333	0	Content		182	410	17773902	3435694708
17791	09:21:00.676	00:00:17.790	1068	122,8327	466,8353	0,5154006	0,6352224	472,0136	3,197264	0	260,2209	544,4688	0,3477894	0,623256	475,303	3,129663	0	29	192	506						Untertest3.avi	0	880	547	72	111	-5	405	333	0	Content		120	395	17790528	3435711334
17807	09:21:00.692	00:00:17.807	1069	36,89805	470,5473	0,5161038	0,6353556	472,5795	3,190704	0	173,0418	534,8704	0,3485768	0,6236286	475,1388	3,104607	0	29	105	503						Untertest3.avi	0	880	547	72	111	-5	405	333	0	Content		33	392	17807150	3435727956
17824	09:21:00.709	00:00:17.823	1070	-12,999	483,5546	0,5167503	0,6357926	472,3576	3,216557	0	114,071	549,0859	0,3490049	0,624056	475,1708	3,12612	0	29	51	516						Untertest3.avi	0	880	547	72	111	-5	405	333	0	Content		-21	405	17823776	3435744582
17841	09:21:00.726	00:00:17.840	1071	3,4219	488,481	0,5168031	0,6359621	472,2957	3,249163	0	109,248	542,7446	0,3489306	0,6241911	475,2289	3,124171	0	29	56	516						Untertest3.avi	0	880	547	72	111	-5	405	333	0	Content		-16	405	17840521	3435761327
17857	09:21:00.742	00:00:17.857	1072	1,261401	487,1776	0,5168272	0,636103	472,2698	3,247517	0	109,6598	544,1587	0,3488468	0,6242867	475,2104	3,130734	0	29	55	516						Untertest3.avi	0	880	547	72	111	-5	405	333	0	Content		-17	405	17857148	3435777954
17874	09:21:00.759	00:00:17.873	1073	15,42063	495,9457	0,5169159	0,6362035	472,2021	3,277004	0	124,9127	537,3341	0,3488398	0,6243781	475,2608	3,137779	0	29	70	517						Untertest3.avi	0	880	547	72	111	-5	405	333	0	Content		-2	406	17873769	3435794575
17890	09:21:00.775	00:00:17.890	1074	8,798318	484,5706	0,5170076	0,6363696	472,2336	3,214576	0	125,0881	541,7051	0,3488011	0,6245967	475,153	3,177062	0	29	67	513						Untertest3.avi	0	880	547	72	111	-5	405	333	0	Content		-5	402	17890395	3435811201
17907	09:21:00.792	00:00:17.907	1075	12,08904	491,0639	0,517107	0,6366181	472,0042	3,27363	0	140,2978	553,3203	0,3487901	0,6247776	475,1395	3,206257	0	29	76	522						Untertest3.avi	0	880	547	72	111	-5	405	333	0	Content		4	411	17907144	3435827950
17924	09:21:00.809	00:00:17.923	1076	-6,309851	482,2102	0,5171707	0,6367739	472,0356	3,2425	0	112,4018	527,2075	0,3487836	0,6248701	475,1365	3,131895	0	29	53	505						Untertest3.avi	0	880	547	72	111	-5	405	333	0	Content		-19	394	17923768	3435844574
17940	09:21:00.825	00:00:17.940	1077	-7,574579	479,8491	0,5171725	0,6368978	472,3199	3,249546	0	123,8973	536,5699	0,3488078	0,6249568	475,1473	3,201991	0	29	58	508						Untertest3.avi	0	880	547	72	111	-5	405	333	0	Content		-14	397	17940391	3435861197
17957	09:21:00.842	00:00:17.957	1078	4,269427	483,9271	0,5173123	0,637043	472,5335	3,330715	0	142,1268	548,9254	0,3488505	0,6250743	475,161	3,205805	0	29	73	516						Untertest3.avi	0	880	547	72	111	-5	405	333	0	Content		1	405	17957017	3435877823
17974	09:21:00.859	00:00:17.973	1079	2,033597	492,5644	0,5173853	0,6371617	472,5443	3,301396	0	123,5576	536,9713	0,3489308	0,6251572	475,1897	3,234021	0	29	63	515						Untertest3.avi	0	880	547	72	111	-5	405	333	0	Content		-9	404	17973765	3435894571
17990	09:21:00.875	00:00:17.990	1080	7,890261	490,4648	0,5174603	0,6372615	472,5955	3,297279	0	132,6012	540,6504	0,3489996	0,6252818	475,0603	3,17673	0	29	70	516						Untertest3.avi	0	880	547	72	111	-5	405	333	0	Content		-2	405	17990388	3435911194
18007	09:21:00.892	00:00:18.007	1081	8,974474	485,8093	0,5175567	0,6374302	472,4451	3,3266	0	119,1221	528,624	0,3490345	0,6253853	475,0367	3,205387	0	29	64	507						Untertest3.avi	0	880	547	72	111	-5	405	333	0	Content		-8	396	18007012	3435927818
18024	09:21:00.909	00:00:18.023	1082	6,348746	499,191	0,5176325	0,6375558	472,469	3,350578	0	128,1587	539,1819	0,3490877	0,6254938	474,9655	3,193745	0	29	67	519						Untertest3.avi	0	880	547	72	111	-5	405	333	0	Content		-5	408	18023635	3435944441
18040	09:21:00.925	00:00:18.040	1083	12,55905	489,5578	0,5176817	0,6376431	472,4929	3,310496	0	142,4798	541,8737	0,3491145	0,6255144	475,0581	3,227314	0	29	78	516						Untertest3.avi	0	880	547	72	111	-5	405	333	0	Content		6	405	18040385	3435961191
18057	09:21:00.942	00:00:18.057	1084	15,75524	494,0237	0,5176816	0,6377072	472,5218	3,283715	0	150,1022	543,1449	0,3490949	0,6255819	475,0909	3,297672	0	29	83	519						Untertest3.avi	0	880	547	72	111	-5	405	333	0	Content		11	408	18057010	3435977816
18074	09:21:00.959	00:00:18.073	1085	-18,12481	481,5989	0,5176515	0,6378512	472,4756	3,318401	0	133,6077	544,8328	0,3490193	0,62569	475,0323	3,270615	0	29	58	513						Untertest3.avi	0	880	547	72	111	-5	405	333	0	Content		-14	402	18073635	3435994441
18090	09:21:00.975	00:00:18.090	1086	-12,41709	487,2271	0,5178712	0,6380202	472,6749	3,359753	0	116,1999	547,4398	0,3492379	0,6257808	475,2814	3,265447	0	29	52	517						Untertest3.avi	0	880	547	72	111	-5	405	333	0	Content		-20	406	18090260	3436011066
18107	09:21:00.992	00:00:18.107	1087	-163,7022	459,4261	0,519027	0,6380917	472,863	3,340571	0	3,043264	528,441	0,3507179	0,6258287	475,5497	3,281886	0	30	-80	494						Untertest3.avi	0	880	547	72	111	-318	435	216	0	Content		-152	383	18107008	3436027814
18124	09:21:01.009	00:00:18.123	1088	-342,2289	444,9083	0,5197402	0,6383009	474,3715	3,364594	0	-124,4407	519,2219	0,3517686	0,6262258	475,6505	3,313424	0	30	-233	482						Untertest3.avi	0	880	547	72	111	-318	435	216	0	Content		-305	371	18123634	3436044440
18140	09:21:01.025	00:00:18.140	1089	-371,1216	473,7281	0,5215486	0,6387409	469,3467	3,360125	0	-192,385	537,3639	0,3523832	0,6265604	475,8934	3,284178	0	30	-282	506						Untertest3.avi	0	880	547	72	111	-318	435	216	0	Content		-354	395	18140257	3436061063
18157	09:21:01.042	00:00:18.156	1090	-1024	-768	-1	-1	-1	-1	4	-223,5518	550,999	0,352655	0,6269211	475,9388	3,325959	0	30	-224	551						Untertest3.avi	0	880	547	72	111	-318	435	216	0	Content		-296	440	18156883	3436077689
18174	09:21:01.059	00:00:18.173	1091	-278,2337	540,0867	0,5333235	0,639475	423,1533	2,944541	0	-231,0277	557,594	0,3525985	0,6271002	475,8745	3,314114	0	30	-255	549						Untertest3.avi	0	880	547	72	111	-318	435	216	0	Content		-327	438	18173630	3436094436
18190	09:21:01.075	00:00:18.190	1092	-311,2299	533,8589	0,5322415	0,6395323	427,3961	2,976629	0	-213,8194	558,7988	0,3525197	0,6271362	475,9453	3,30563	0	30	-263	546						Untertest3.avi	0	880	547	72	111	-318	435	216	0	Content		-335	435	18190309	3436111115
18207	09:21:01.092	00:00:18.207	1093	-287,7925	550,1338	0,5323697	0,6395935	427,0591	2,988981	0	-243,1653	557,4551	0,3524866	0,6272088	475,9688	3,302164	0	30	-265	554						Untertest3.avi	0	880	547	72	111	-318	435	216	0	Content		-337	443	18207008	3436127814
18224	09:21:01.109	00:00:18.223	1094	-286,6201	532,3893	0,5324091	0,6396325	426,9989	2,981297	0	-224,6929	551,8226	0,3524172	0,6272306	475,8459	3,276468	0	30	-256	542						Untertest3.avi	0	880	547	72	111	-318	435	216	0	Content		-328	431	18223631	3436144437
18240	09:21:01.125	00:00:18.240	1095	-290,3602	549,3004	0,5322664	0,6396607	427,5253	2,960423	0	-210,1312	560,1067	0,3523815	0,6272635	475,8449	3,292198	0	30	-250	555						Untertest3.avi	0	880	547	72	111	-318	435	216	0	Content		-322	444	18240268	3436161074
18257	09:21:01.142	00:00:18.256	1096	-291,7536	520,7512	0,530916	0,6397882	432,6743	3,018417	0	-198,2274	558,364	0,352317	0,6272921	475,8828	3,315622	0	30	-245	540						Untertest3.avi	0	880	547	72	111	-318	435	216	0	Content		-317	429	18256875	3436177681
18274	09:21:01.159	00:00:18.273	1097	-305,6951	537,5441	0,5307896	0,639792	433,0402	3,101145	0	-186,9637	554,9297	0,3522046	0,6273147	475,8911	3,334964	0	30	-246	546						Untertest3.avi	0	880	547	72	111	-318	435	216	0	Content		-318	435	18273501	3436194307
18290	09:21:01.175	00:00:18.290	1098	-264,7023	554,1732	0,5324411	0,6398383	426,3329	3,052898	0	-212,1254	552,4788	0,3521097	0,6272976	475,9911	3,314109	0	30	-238	553						Untertest3.avi	0	880	547	72	111	-318	435	216	0	Content		-310	442	18290261	3436211067
18307	09:21:01.192	00:00:18.306	1099	-275,3912	525,8854	0,5322977	0,6398445	426,6523	3,033738	0	-196,1213	556,9825	0,3519821	0,6272692	475,8591	3,340481	0	30	-236	541						Untertest3.avi	0	880	547	72	111	-318	435	216	0	Content		-308	430	18306874	3436227680
18323	09:21:01.208	00:00:18.323	1100	-285,6004	545,2484	0,5317856	0,6398049	428,3315	3,065618	0	-207,8676	548,1448	0,3519335	0,6272534	475,8695	3,365377	0	31	-247	547						Untertest3.avi	0	880	547	72	111	-284	378	100	0	Content		-319	436	18323497	3436244303
18340	09:21:01.225	00:00:18.340	1101	-279,5209	555,1124	0,5323977	0,639856	426,25	3,091247	0	-200,4193	549,3741	0,3519342	0,6272737	475,81	3,365495	0	31	-240	552						Untertest3.avi	0	880	547	72	111	-284	378	100	0	Content		-312	441	18340121	3436260927
18357	09:21:01.242	00:00:18.356	1102	-314,4295	510,8592	0,5298982	0,6395177	435,6394	3,102162	0	-202,0231	520,265	0,351964	0,6267936	475,8481	3,363505	0	31	-258	516						Untertest3.avi	0	880	547	72	111	-284	378	100	0	Content		-330	405	18356868	3436277674
18373	09:21:01.258	00:00:18.373	1103	-1024	-768	-1	-1	-1	-1	4	-162,0991	462,721	0,3518654	0,6254207	475,7719	3,35292	0	31	-162	463						Untertest3.avi	0	880	547	72	111	-284	378	100	0	Content		-234	352	18373494	3436294300
18390	09:21:01.275	00:00:18.390	1104	-217,8493	465,7595	0,537645	0,6365885	405,1644	2,940817	0	-152,6011	386,0168	0,3516371	0,6239251	476,13	3,330428	0	31	-185	426						Untertest3.avi	0	880	547	72	111	-284	378	100	0	Content		-257	315	18390114	3436310920
18407	09:21:01.292	00:00:18.406	1105	-235,5935	411,6902	0,5363372	0,6349558	410,6012	3,023315	0	-35,93128	295,7909	0,3506687	0,6227039	476,5294	3,406784	0	31	-136	354						Untertest3.avi	0	880	547	72	111	-284	378	100	0	Content		-208	243	18406741	3436327547
18423	09:21:01.308	00:00:18.423	1106	-1024	-768	-1	-1	-1	-1	4	-1024	-768	-1	-1	-1	-1	4		0	0						Untertest3.avi	0	880	547	72	111				0	Content		-72	-111	18423488	3436344294
18440	09:21:01.325	00:00:18.440	1107	-1024	-768	-1	-1	-1	-1	4	-1024	-768	-1	-1	-1	-1	4		0	0						Untertest3.avi	0	880	547	72	111				0	Content		-72	-111	18440103	3436360909
18457	09:21:01.342	00:00:18.456	1108	-1024	-768	-1	-1	-1	-1	4	-1024	-768	-1	-1	-1	-1	4		0	0						Untertest3.avi	0	880	547	72	111				0	Content		-72	-111	18456732	3436377538
18473	09:21:01.358	00:00:18.473	1109	-1024	-768	-1	-1	-1	-1	4	-1024	-768	-1	-1	-1	-1	4		0	0						Untertest3.avi	0	880	547	72	111				0	Content		-72	-111	18473354	3436394160
18490	09:21:01.375	00:00:18.490	1110	-1024	-768	-1	-1	-1	-1	4	-1024	-768	-1	-1	-1	-1	4		0	0						Untertest3.avi	0	880	547	72	111				0	Content		-72	-111	18490103	3436410909
18507	09:21:01.392	00:00:18.506	1111	-1024	-768	-1	-1	-1	-1	4	-1024	-768	-1	-1	-1	-1	4		0	0						Untertest3.avi	0	880	547	72	111				0	Content		-72	-111	18506603	3436427409
18523	09:21:01.408	00:00:18.523	1112	-1024	-768	-1	-1	-1	-1	4	-1024	-768	-1	-1	-1	-1	4		0	0						Untertest3.avi	0	880	547	72	111				0	Content		-72	-111	18523293	3436444099
18540	09:21:01.425	00:00:18.539	1113	-1024	-768	-1	-1	-1	-1	4	-1024	-768	-1	-1	-1	-1	4		0	0						Untertest3.avi	0	880	547	72	111				0	Content		-72	-111	18539960	3436460766
18557	09:21:01.442	00:00:18.556	1114	-424,0833	326,4677	0,5004935	0,6316824	410,6012	2,366574	0	-343,1647	124,804	0,3555387	0,6190447	496,1287	3,320771	0	32	-384	226						Untertest3.avi	0	880	547	72	111	-296	-8	83	0	Content		-456	115	18556615	3436477421
18573	09:21:01.458	00:00:18.573	1115	-1024	-768	-1	-1	-1	-1	4	-415,5414	-77,21933	0,3520859	0,6196144	477,1306	3,836056	0	32	-416	-77						Untertest3.avi	0	880	547	72	111	-296	-8	83	0	Content		-488	-188	18573240	3436494046
18590	09:21:01.475	00:00:18.589	1116	-1024	-768	-1	-1	-1	-1	4	-223,8979	102,7229	0,3520223	0,620262	477,1307	3,451416	0	32	-224	103						Untertest3.avi	0	880	547	72	111	-296	-8	83	0	Content		-296	-8	18589973	3436510779
18607	09:21:01.492	00:00:18.606	1117	-1024	-768	-1	-1	-1	-1	4	-1024	-768	-1	-1	-1	-1	4	32	0	0						Untertest3.avi	0	880	547	72	111	-296	-8	83	0	Content		-72	-111	18606597	3436527403
18623	09:21:01.508	00:00:18.623	1118	-1024	-768	-1	-1	-1	-1	4	-107,0408	309,7266	0,3787714	0,6208509	398,6687	2,930792	0	32	-107	310						Untertest3.avi	0	880	547	72	111	-296	-8	83	0	Content		-179	199	18623346	3436544152
18640	09:21:01.525	00:00:18.639	1119	-1024	-768	-1	-1	-1	-1	4	-1024	-768	-1	-1	-1	-1	4		0	0						Untertest3.avi	0	880	547	72	111				0	Content		-72	-111	18639969	3436560775
18657	09:21:01.542	00:00:18.656	1120	-1024	-768	-1	-1	-1	-1	4	-1024	-768	-1	-1	-1	-1	4		0	0						Untertest3.avi	0	880	547	72	111				0	Content		-72	-111	18656592	3436577398
18673	09:21:01.558	00:00:18.673	1121	-1024	-768	-1	-1	-1	-1	4	-1024	-768	-1	-1	-1	-1	4		0	0						Untertest3.avi	0	880	547	72	111				0	Content		-72	-111	18673273	3436594079
18690	09:21:01.575	00:00:18.689	1122	-1024	-768	-1	-1	-1	-1	4	-1024	-768	-1	-1	-1	-1	4		0	0						Untertest3.avi	0	880	547	72	111				0	Content		-72	-111	18689940	3436610746
18707	09:21:01.592	00:00:18.706	1123	-1024	-768	-1	-1	-1	-1	4	-1024	-768	-1	-1	-1	-1	4		0	0						Untertest3.avi	0	880	547	72	111				0	Content		-72	-111	18706585	3436627391
18723	09:21:01.608	00:00:18.723	1124	-1024	-768	-1	-1	-1	-1	4	-1024	-768	-1	-1	-1	-1	4		0	0						Untertest3.avi	0	880	547	72	111				0	Content		-72	-111	18723227	3436644033
18740	09:21:01.625	00:00:18.739	1125	-1024	-768	-1	-1	-1	-1	4	-1024	-768	-1	-1	-1	-1	4		0	0						Untertest3.avi	0	880	547	72	111				0	Content		-72	-111	18739904	3436660710
18757	09:21:01.642	00:00:18.756	1126	-1024	-768	-1	-1	-1	-1	4	-1024	-768	-1	-1	-1	-1	4		0	0						Untertest3.avi	0	880	547	72	111				0	Content		-72	-111	18756571	3436677377
18773	09:21:01.658	00:00:18.773	1127	-1024	-768	-1	-1	-1	-1	4	-1024	-768	-1	-1	-1	-1	4		0	0						Untertest3.avi	0	880	547	72	111				0	Content		-72	-111	18773223	3436694029
18790	09:21:01.675	00:00:18.789	1128	-1024	-768	-1	-1	-1	-1	4	-1024	-768	-1	-1	-1	-1	4		0	0						Untertest3.avi	0	880	547	72	111				0	Content		-72	-111	18789839	3436710645
18807	09:21:01.692	00:00:18.806	1129	-1024	-768	-1	-1	-1	-1	4	-1024	-768	-1	-1	-1	-1	4		0	0						Untertest3.avi	0	880	547	72	111				0	Content		-72	-111	18806506	3436727312
18823	09:21:01.708	00:00:18.823	1130	-1024	-768	-1	-1	-1	-1	4	-1024	-768	-1	-1	-1	-1	4		0	0						Untertest3.avi	0	880	547	72	111				0	Content		-72	-111	18823160	3436743966
18840	09:21:01.725	00:00:18.839	1131	-1024	-768	-1	-1	-1	-1	4	-1024	-768	-1	-1	-1	-1	4		0	0						Untertest3.avi	0	880	547	72	111				0	Content		-72	-111	18839827	3436760633
18856	09:21:01.741	00:00:18.856	1132	-1024	-768	-1	-1	-1	-1	4	-1024	-768	-1	-1	-1	-1	4		0	0						Untertest3.avi	0	880	547	72	111				0	Content		-72	-111	18856446	3436777252
18873	09:21:01.758	00:00:18.873	1133	-1024	-768	-1	-1	-1	-1	4	-1024	-768	-1	-1	-1	-1	4		0	0						Untertest3.avi	0	880	547	72	111				0	Content		-72	-111	18873070	3436793876
18890	09:21:01.775	00:00:18.889	1134	-1024	-768	-1	-1	-1	-1	4	-1024	-768	-1	-1	-1	-1	4		0	0						Untertest3.avi	0	880	547	72	111				0	Content		-72	-111	18889693	3436810499
18906	09:21:01.791	00:00:18.906	1135	-1024	-768	-1	-1	-1	-1	4	-1024	-768	-1	-1	-1	-1	4		0	0						Untertest3.avi	0	880	547	72	111				0	Content		-72	-111	18906443	3436827249
18923	09:21:01.808	00:00:18.923	1136	-1024	-768	-1	-1	-1	-1	4	-1024	-768	-1	-1	-1	-1	4		0	0						Untertest3.avi	0	880	547	72	111				0	Content		-72	-111	18923065	3436843871
18940	09:21:01.825	00:00:18.939	1137	-1024	-768	-1	-1	-1	-1	4	-1024	-768	-1	-1	-1	-1	4		0	0						Untertest3.avi	0	880	547	72	111				0	Content		-72	-111	18939688	3436860494
18956	09:21:01.841	00:00:18.956	1138	-1024	-768	-1	-1	-1	-1	4	-1024	-768	-1	-1	-1	-1	4		0	0						Untertest3.avi	0	880	547	72	111				0	Content		-72	-111	18956312	3436877118
18973	09:21:01.858	00:00:18.973	1139	-1024	-768	-1	-1	-1	-1	4	-1024	-768	-1	-1	-1	-1	4		0	0						Untertest3.avi	0	880	547	72	111				0	Content		-72	-111	18973062	3436893868
18990	09:21:01.875	00:00:18.990	1140	-1024	-768	-1	-1	-1	-1	4	-1024	-768	-1	-1	-1	-1	4		0	0						Untertest3.avi	0	880	547	72	111				0	Content		-72	-111	18990309	3436911115
19007	09:21:01.892	00:00:19.006	1141	-1024	-768	-1	-1	-1	-1	4	-1024	-768	-1	-1	-1	-1	4		0	0						Untertest3.avi	0	880	547	72	111				0	Content		-72	-111	19006932	3436927738
19024	09:21:01.909	00:00:19.023	1142	-1024	-768	-1	-1	-1	-1	4	-1024	-768	-1	-1	-1	-1	4		0	0						Untertest3.avi	0	880	547	72	111				0	Content		-72	-111	19023500	3436944306
19040	09:21:01.925	00:00:19.039	1143	-1024	-768	-1	-1	-1	-1	4	-1024	-768	-1	-1	-1	-1	4		0	0						Untertest3.avi	0	880	547	72	111				0	Content		-72	-111	19039670	3436960476
19056	09:21:01.941	00:00:19.056	1144	-1024	-768	-1	-1	-1	-1	4	-1024	-768	-1	-1	-1	-1	4		0	0						Untertest3.avi	0	880	547	72	111				0	Content		-72	-111	19056303	3436977109
19073	09:21:01.958	00:00:19.073	1145	-1024	-768	-1	-1	-1	-1	4	-1024	-768	-1	-1	-1	-1	4		0	0						Untertest3.avi	0	880	547	72	111				0	Content		-72	-111	19073050	3436993856
19090	09:21:01.975	00:00:19.090	1146	-1024	-768	-1	-1	-1	-1	4	-1024	-768	-1	-1	-1	-1	4		0	0						Untertest3.avi	0	880	547	72	111				0	Content		-72	-111	19090119	3437010925
19106	09:21:01.991	00:00:19.106	1147	-1024	-768	-1	-1	-1	-1	4	-1024	-768	-1	-1	-1	-1	4		0	0						Untertest3.avi	0	880	547	72	111				0	Content		-72	-111	19106294	3437027100
19123	09:21:02.008	00:00:19.122	1148	-1024	-768	-1	-1	-1	-1	4	-1024	-768	-1	-1	-1	-1	4		0	0						Untertest3.avi	0	880	547	72	111				0	Content		-72	-111	19122920	3437043726
19140	09:21:02.025	00:00:19.139	1149	-1024	-768	-1	-1	-1	-1	4	-1024	-768	-1	-1	-1	-1	4		0	0						Untertest3.avi	0	880	547	72	111				0	Content		-72	-111	19139665	3437060471
19156	09:21:02.041	00:00:19.156	1150	-1024	-768	-1	-1	-1	-1	4	-1024	-768	-1	-1	-1	-1	4		0	0						Untertest3.avi	0	880	547	72	111				0	Content		-72	-111	19156285	3437077091
19173	09:21:02.058	00:00:19.172	1151	-1024	-768	-1	-1	-1	-1	4	-1024	-768	-1	-1	-1	-1	4		0	0						Untertest3.avi	0	880	547	72	111				0	Content		-72	-111	19172908	3437093714
19190	09:21:02.075	00:00:19.189	1152	-1024	-768	-1	-1	-1	-1	4	-1024	-768	-1	-1	-1	-1	4		0	0						Untertest3.avi	0	880	547	72	111				0	Content		-72	-111	19189532	3437110338
19207	09:21:02.092	00:00:19.206	1153	-1024	-768	-1	-1	-1	-1	4	-1024	-768	-1	-1	-1	-1	4		0	0						Untertest3.avi	0	880	547	72	111				0	Content		-72	-111	19206729	3437127535
19224	09:21:02.109	00:00:19.224	1154	-1024	-768	-1	-1	-1	-1	4	-1024	-768	-1	-1	-1	-1	4		0	0						Untertest3.avi	0	880	547	72	111				0	Content		-72	-111	19224099	3437144905
19241	09:21:02.126	00:00:19.241	1155	-1024	-768	-1	-1	-1	-1	4	-1024	-768	-1	-1	-1	-1	4		0	0						Untertest3.avi	0	880	547	72	111				0	Content		-72	-111	19241358	3437162164
19256	09:21:02.141	00:00:19.256	1156	-1024	-768	-1	-1	-1	-1	4	-1024	-768	-1	-1	-1	-1	4		0	0						Untertest3.avi	0	880	547	72	111				0	Content		-72	-111	19256148	3437176954
19273	09:21:02.158	00:00:19.272	1157	-1024	-768	-1	-1	-1	-1	4	-1024	-768	-1	-1	-1	-1	4		0	0						Untertest3.avi	0	880	547	72	111				0	Content		-72	-111	19272897	3437193703
19290	09:21:02.175	00:00:19.289	1158	-1024	-768	-1	-1	-1	-1	4	-1024	-768	-1	-1	-1	-1	4		0	0						Untertest3.avi	0	880	547	72	111				0	Content		-72	-111	19289520	3437210326
19306	09:21:02.191	00:00:19.306	1159	-1024	-768	-1	-1	-1	-1	4	-1024	-768	-1	-1	-1	-1	4		0	0						Untertest3.avi	0	880	547	72	111				0	Content		-72	-111	19306144	3437226950
19323	09:21:02.208	00:00:19.322	1160	-1024	-768	-1	-1	-1	-1	4	-1024	-768	-1	-1	-1	-1	4		0	0						Untertest3.avi	0	880	547	72	111				0	Content		-72	-111	19322764	3437243570
19339	09:21:02.224	00:00:19.339	1161	-1024	-768	-1	-1	-1	-1	4	-1024	-768	-1	-1	-1	-1	4		0	0						Untertest3.avi	0	880	547	72	111				0	Content		-72	-111	19339388	3437260194
19357	09:21:02.242	00:00:19.356	1162	-1024	-768	-1	-1	-1	-1	4	-1024	-768	-1	-1	-1	-1	4		0	0						Untertest3.avi	0	880	547	72	111				0	Content		-72	-111	19356580	3437277386
19374	09:21:02.259	00:00:19.373	1163	-1024	-768	-1	-1	-1	-1	4	-1024	-768	-1	-1	-1	-1	4		0	0						Untertest3.avi	0	880	547	72	111				0	Content		-72	-111	19373954	3437294760
19391	09:21:02.276	00:00:19.391	1164	-1024	-768	-1	-1	-1	-1	4	-1024	-768	-1	-1	-1	-1	4		0	0						Untertest3.avi	0	880	547	72	111				0	Content		-72	-111	19391202	3437312008
19406	09:21:02.291	00:00:19.406	1165	-1024	-768	-1	-1	-1	-1	4	-1024	-768	-1	-1	-1	-1	4		0	0						Untertest3.avi	0	880	547	72	111				0	Content		-72	-111	19406005	3437326811
19423	09:21:02.308	00:00:19.422	1166	-1024	-768	-1	-1	-1	-1	4	-1024	-768	-1	-1	-1	-1	4		0	0						Untertest3.avi	0	880	547	72	111				0	Content		-72	-111	19422754	3437343560
19439	09:21:02.324	00:00:19.439	1167	-1024	-768	-1	-1	-1	-1	4	-1024	-768	-1	-1	-1	-1	4		0	0						Untertest3.avi	0	880	547	72	111				0	Content		-72	-111	19439378	3437360184
19456	09:21:02.341	00:00:19.456	1168	-1024	-768	-1	-1	-1	-1	4	-1024	-768	-1	-1	-1	-1	4		0	0						Untertest3.avi	0	880	547	72	111				0	Content		-72	-111	19456000	3437376806
19473	09:21:02.358	00:00:19.472	1169	-1024	-768	-1	-1	-1	-1	4	-1024	-768	-1	-1	-1	-1	4		0	0						Untertest3.avi	0	880	547	72	111				0	Content		-72	-111	19472621	3437393427
19489	09:21:02.374	00:00:19.489	1170	-1024	-768	-1	-1	-1	-1	4	-1024	-768	-1	-1	-1	-1	4		0	0						Untertest3.avi	0	880	547	72	111				0	Content		-72	-111	19489368	3437410174
19506	09:21:02.391	00:00:19.506	1171	-1024	-768	-1	-1	-1	-1	4	-1024	-768	-1	-1	-1	-1	4		0	0						Untertest3.avi	0	880	547	72	111				0	Content		-72	-111	19506436	3437427242
19524	09:21:02.409	00:00:19.523	1172	-1024	-768	-1	-1	-1	-1	4	-1024	-768	-1	-1	-1	-1	4		0	0						Untertest3.avi	0	880	547	72	111				0	Content		-72	-111	19523809	3437444615
19541	09:21:02.426	00:00:19.541	1173	-1024	-768	-1	-1	-1	-1	4	-1024	-768	-1	-1	-1	-1	4		0	0						Untertest3.avi	0	880	547	72	111				0	Content		-72	-111	19541066	3437461872
19556	09:21:02.441	00:00:19.555	1174	-1024	-768	-1	-1	-1	-1	4	-1024	-768	-1	-1	-1	-1	4		0	0						Untertest3.avi	0	880	547	72	111				0	Content		-72	-111	19555982	3437476788
19573	09:21:02.458	00:00:19.572	1175	-1024	-768	-1	-1	-1	-1	4	-1024	-768	-1	-1	-1	-1	4		0	0						Untertest3.avi	0	880	547	72	111				0	Content		-72	-111	19572611	3437493417
19589	09:21:02.474	00:00:19.589	1176	-1024	-768	-1	-1	-1	-1	4	-1024	-768	-1	-1	-1	-1	4		0	0						Untertest3.avi	0	880	547	72	111				0	Content		-72	-111	19589355	3437510161
19606	09:21:02.491	00:00:19.605	1177	1475,432	855,0931	0,5011265	0,6488336	480,3466	3,339497	3	1675,744	889,3188	0,5011894	0,6488243	480,3466	3,340123	1	33	1676	889						Untertest3.avi	0	880	547	72	111	1623	778	166	0	Content		1604	778	19605968	3437526774
19623	09:21:02.508	00:00:19.622	1178	1490,215	861,9402	0,4996933	0,6490284	473,8151	3,478991	3	1680,487	884,8072	0,4996182	0,6491949	473,815	3,48195	1	33	1680	885						Untertest3.avi	0	880	547	72	111	1623	778	166	0	Content		1608	774	19622921	3437543727
19639	09:21:02.524	00:00:19.639	1179	1521,138	863,9115	0,4997073	0,6491132	473,8006	3,510011	3	1722,135	888,7231	0,4996327	0,6492653	473,8006	3,51709	1	33	1722	889						Untertest3.avi	0	880	547	72	111	1623	778	166	0	Content		1650	778	19639222	3437560028
19656	09:21:02.541	00:00:19.655	1180	1493,973	856,7324	0,499726	0,6492158	473,8121	3,491416	3	1686,275	879,2082	0,4996554	0,64938	473,812	3,494998	1	33	1686	879						Untertest3.avi	0	880	547	72	111	1623	778	166	0	Content		1614	768	19655970	3437576776
19673	09:21:02.558	00:00:19.672	1181	1497,269	865,8485	0,4997801	0,6492928	473,9284	3,478984	3	1685,594	892,3993	0,4996753	0,6494203	473,9284	3,481737	1	33	1686	892						Untertest3.avi	0	880	547	72	111	1623	778	166	0	Content		1614	781	19672592	3437593398
19690	09:21:02.575	00:00:19.689	1182	1504,912	853,6511	0,4997882	0,6492015	473,9488	3,481894	3	1694,77	876,7876	0,4996871	0,6493513	473,9488	3,485204	1	33	1695	877						Untertest3.avi	0	880	547	72	111	1623	778	166	0	Content		1623	766	19689537	3437610343
19706	09:21:02.591	00:00:19.706	1183	1335,273	852,6224	0,4994345	0,6490962	450,022	3,279327	3	1694,735	885,2333	0,4996912	0,6491877	473,8157	3,483466	1	33	1695	885						Untertest3.avi	0	880	547	72	111	1623	778	166	0	Content		1623	774	19706159	3437626965
19723	09:21:02.608	00:00:19.722	1184	1477,068	861,4438	0,499718	0,648782	473,8342	3,480912	3	1668,797	885,4045	0,4996645	0,6489334	473,8342	3,484444	1	33	1669	885						Untertest3.avi	0	880	547	72	111	1623	778	166	0	Content		1597	774	19722781	3437643587
19739	09:21:02.624	00:00:19.739	1185	1613,217	886,1593	0,4998752	0,6486599	474,3666	3,517838	3	1796,324	910,5635	0,4996575	0,6488648	474,3666	3,514407	1	33	1796	911						Untertest3.avi	0	880	547	72	111	1623	778	166	0	Content		1724	800	19739210	3437660016
19756	09:21:02.641	00:00:19.755	1186	1703,407	893,6783	0,4999794	0,6485404	474,9466	3,559731	3	2047,047	941,3152	0,500029	0,648531	474,9466	3,620286	1	33	2047	941						Untertest3.avi	0	880	547	72	111	1623	778	166	0	Content		1975	830	19755833	3437676639
19772	09:21:02.657	00:00:19.772	1187	1580,543	881,682	0,4998378	0,6482735	474,0954	3,492777	3	1767,006	905,2968	0,4996552	0,6484766	474,0954	3,491734	1	34	1767	905						Untertest3.avi	0	880	547	72	111	1703	805	100	0	Content		1695	794	19772457	3437693263
19790	09:21:02.675	00:00:19.789	1188	1291,009	866,9084	0,4992104	0,6484875	430,9231	3,111355	3	1799,591	914,0333	0,499608	0,6485669	474,4556	3,481263	1	34	1800	914						Untertest3.avi	0	880	547	72	111	1703	805	100	0	Content		1728	803	19789524	3437710330
19806	09:21:02.691	00:00:19.806	1189	1610,758	892,08	0,4998283	0,6484774	474,4748	3,522582	3	1781,779	917,9417	0,4995657	0,6486685	474,4748	3,514365	1	34	1782	918						Untertest3.avi	0	880	547	72	111	1703	805	100	0	Content		1710	807	19806148	3437726954
19823	09:21:02.708	00:00:19.822	1190	1286,354	865,1503	0,4991595	0,6487936	429,9196	3,128971	3	1802,709	911,6212	0,4995829	0,648873	474,3282	3,507915	1	34	1803	912						Untertest3.avi	0	880	547	72	111	1703	805	100	0	Content		1731	801	19822771	3437743577
19839	09:21:02.724	00:00:19.839	1191	1598,151	903,1532	0,4998947	0,649136	474,2587	3,502244	3	1767,997	928,8309	0,4996274	0,6493466	474,2587	3,494745	1	34	1768	929						Untertest3.avi	0	880	547	72	111	1703	805	100	0	Content		1696	818	19839199	3437760005
19856	09:21:02.741	00:00:19.855	1192	673,826	947,2473	0,4929348	0,6515878	474,2587	3,292503	3	767,1429	983,6981	0,4929699	0,6515784	474,2587	3,273865	1	34	767	984						Untertest3.avi	0	880	547	72	111	1703	805	100	0	Content		695	873	19855821	3437776627
19872	09:21:02.757	00:00:19.872	1193	-1024	-768	-1	-1	-1	-1	4	-1024	-768	-1	-1	-1	-1	4		0	0						Untertest3.avi	0	880	547	72	111				0	Content		-72	-111	19872444	3437793250
19889	09:21:02.774	00:00:19.889	1194	-1024	-768	-1	-1	-1	-1	4	-1024	-768	-1	-1	-1	-1	4		0	0						Untertest3.avi	0	880	547	72	111				0	Content		-72	-111	19889388	3437810194
19906	09:21:02.791	00:00:19.905	1195	-1024	-768	-1	-1	-1	-1	4	-1024	-768	-1	-1	-1	-1	4		0	0						Untertest3.avi	0	880	547	72	111				0	Content		-72	-111	19905817	3437826623
19923	09:21:02.808	00:00:19.922	1196	-1024	-768	-1	-1	-1	-1	4	-1024	-768	-1	-1	-1	-1	4		0	0						Untertest3.avi	0	880	547	72	111				0	Content		-72	-111	19922684	3437843490
19939	09:21:02.824	00:00:19.939	1197	-1024	-768	-1	-1	-1	-1	4	-1024	-768	-1	-1	-1	-1	4		0	0						Untertest3.avi	0	880	547	72	111				0	Content		-72	-111	19939188	3437859994
19956	09:21:02.841	00:00:19.955	1198	-1024	-768	-1	-1	-1	-1	4	-1024	-768	-1	-1	-1	-1	4		0	0						Untertest3.avi	0	880	547	72	111				0	Content		-72	-111	19955810	3437876616
19973	09:21:02.858	00:00:19.972	1199	-1024	-768	-1	-1	-1	-1	4	-1024	-768	-1	-1	-1	-1	4		0	0						Untertest3.avi	0	880	547	72	111				0	Content		-72	-111	19972561	3437893367
19989	09:21:02.874	00:00:19.989	1200	-1024	-768	-1	-1	-1	-1	4	-1024	-768	-1	-1	-1	-1	4		0	0						Untertest3.avi	0	880	547	72	111				0	Content		-72	-111	19989183	3437909989
20006	09:21:02.891	00:00:20.005	1201	-1024	-768	-1	-1	-1	-1	4	-1024	-768	-1	-1	-1	-1	4		0	0						Untertest3.avi	0	880	547	72	111				0	Content		-72	-111	20005931	3437926737
20023	09:21:02.908	00:00:20.022	1202	-1024	-768	-1	-1	-1	-1	4	-1024	-768	-1	-1	-1	-1	4		0	0						Untertest3.avi	0	880	547	72	111				0	Content		-72	-111	20022555	3437943361
20039	09:21:02.924	00:00:20.039	1203	-1024	-768	-1	-1	-1	-1	4	-1024	-768	-1	-1	-1	-1	4		0	0						Untertest3.avi	0	880	547	72	111				0	Content		-72	-111	20039178	3437959984
20056	09:21:02.941	00:00:20.055	1204	-1024	-768	-1	-1	-1	-1	4	-1024	-768	-1	-1	-1	-1	4		0	0						Untertest3.avi	0	880	547	72	111				0	Content		-72	-111	20055803	3437976609
20072	09:21:02.957	00:00:20.072	1205	-1024	-768	-1	-1	-1	-1	4	-1024	-768	-1	-1	-1	-1	4		0	0						Untertest3.avi	0	880	547	72	111				0	Content		-72	-111	20072419	3437993225
20089	09:21:02.974	00:00:20.088	1206	-1024	-768	-1	-1	-1	-1	4	-1024	-768	-1	-1	-1	-1	4		0	0						Untertest3.avi	0	880	547	72	111				0	Content		-72	-111	20088924	3438009730
20106	09:21:02.991	00:00:20.106	1207	-1024	-768	-1	-1	-1	-1	4	-1024	-768	-1	-1	-1	-1	4		0	0						Untertest3.avi	0	880	547	72	111				0	Content		-72	-111	20106173	3438026979
20123	09:21:03.008	00:00:20.122	1208	-1024	-768	-1	-1	-1	-1	4	-1024	-768	-1	-1	-1	-1	4		0	0						Untertest3.avi	0	880	547	72	111				0	Content		-72	-111	20122795	3438043601
20139	09:21:03.024	00:00:20.139	1209	-1024	-768	-1	-1	-1	-1	4	-1024	-768	-1	-1	-1	-1	4		0	0						Untertest3.avi	0	880	547	72	111				0	Content		-72	-111	20139361	3438060167
20156	09:21:03.041	00:00:20.155	1210	-1024	-768	-1	-1	-1	-1	4	-1024	-768	-1	-1	-1	-1	4		0	0						Untertest3.avi	0	880	547	72	111				0	Content		-72	-111	20155542	3438076348
20172	09:21:03.057	00:00:20.172	1211	-1024	-768	-1	-1	-1	-1	4	-1024	-768	-1	-1	-1	-1	4		0	0						Untertest3.avi	0	880	547	72	111				0	Content		-72	-111	20172167	3438092973
20189	09:21:03.074	00:00:20.188	1212	-1024	-768	-1	-1	-1	-1	4	-1024	-768	-1	-1	-1	-1	4		0	0						Untertest3.avi	0	880	547	72	111				0	Content		-72	-111	20188917	3438109723
20206	09:21:03.091	00:00:20.205	1213	-1024	-768	-1	-1	-1	-1	4	-1024	-768	-1	-1	-1	-1	4		0	0						Untertest3.avi	0	880	547	72	111				0	Content		-72	-111	20205537	3438126343
20222	09:21:03.107	00:00:20.222	1214	-1024	-768	-1	-1	-1	-1	4	-1024	-768	-1	-1	-1	-1	4		0	0						Untertest3.avi	0	880	547	72	111				0	Content		-72	-111	20222161	3438142967
20239	09:21:03.124	00:00:20.239	1215	-1024	-768	-1	-1	-1	-1	4	-1024	-768	-1	-1	-1	-1	4		0	0						Untertest3.avi	0	880	547	72	111				0	Content		-72	-111	20239355	3438160161
20257	09:21:03.142	00:00:20.256	1216	-1024	-768	-1	-1	-1	-1	4	-1024	-768	-1	-1	-1	-1	4		0	0						Untertest3.avi	0	880	547	72	111				0	Content		-72	-111	20256615	3438177421
20274	09:21:03.159	00:00:20.273	1217	-1024	-768	-1	-1	-1	-1	4	-1024	-768	-1	-1	-1	-1	4		0	0						Untertest3.avi	0	880	547	72	111				0	Content		-72	-111	20273849	3438194655
20289	09:21:03.174	00:00:20.288	1218	-1024	-768	-1	-1	-1	-1	4	-1024	-768	-1	-1	-1	-1	4		0	0						Untertest3.avi	0	880	547	72	111				0	Content		-72	-111	20288775	3438209581
20305	09:21:03.190	00:00:20.305	1219	-1024	-768	-1	-1	-1	-1	4	-1024	-768	-1	-1	-1	-1	4		0	0						Untertest3.avi	0	880	547	72	111				0	Content		-72	-111	20305398	3438226204
20322	09:21:03.207	00:00:20.322	1220	-1024	-768	-1	-1	-1	-1	4	-1024	-768	-1	-1	-1	-1	4		0	0						Untertest3.avi	0	880	547	72	111				0	Content		-72	-111	20322147	3438242953
20339	09:21:03.224	00:00:20.338	1221	-1024	-768	-1	-1	-1	-1	4	-1024	-768	-1	-1	-1	-1	4		0	0						Untertest3.avi	0	880	547	72	111				0	Content		-72	-111	20338771	3438259577
20355	09:21:03.240	00:00:20.355	1222	-1024	-768	-1	-1	-1	-1	4	-1024	-768	-1	-1	-1	-1	4		0	0						Untertest3.avi	0	880	547	72	111				0	Content		-72	-111	20355396	3438276202
20372	09:21:03.257	00:00:20.372	1223	-1024	-768	-1	-1	-1	-1	4	-1024	-768	-1	-1	-1	-1	4		0	0						Untertest3.avi	0	880	547	72	111				0	Content		-72	-111	20372019	3438292825
20389	09:21:03.274	00:00:20.389	1224	-1024	-768	-1	-1	-1	-1	4	-1024	-768	-1	-1	-1	-1	4		0	0						Untertest3.avi	0	880	547	72	111				0	Content		-72	-111	20389211	3438310017
20407	09:21:03.292	00:00:20.406	1225	-1024	-768	-1	-1	-1	-1	4	-1024	-768	-1	-1	-1	-1	4		0	0						Untertest3.avi	0	880	547	72	111				0	Content		-72	-111	20406582	3438327388
20424	09:21:03.309	00:00:20.423	1226	-1024	-768	-1	-1	-1	-1	4	-1024	-768	-1	-1	-1	-1	4		0	0						Untertest3.avi	0	880	547	72	111				0	Content		-72	-111	20423833	3438344639
20439	09:21:03.324	00:00:20.438	1227	-1024	-768	-1	-1	-1	-1	4	-1024	-768	-1	-1	-1	-1	4		0	0						Untertest3.avi	0	880	547	72	111				0	Content		-72	-111	20438634	3438359440
20455	09:21:03.340	00:00:20.455	1228	-1024	-768	-1	-1	-1	-1	4	-1024	-768	-1	-1	-1	-1	4		0	0						Untertest3.avi	0	880	547	72	111				0	Content		-72	-111	20455384	3438376190
20472	09:21:03.357	00:00:20.472	1229	-1024	-768	-1	-1	-1	-1	4	-1024	-768	-1	-1	-1	-1	4		0	0						Untertest3.avi	0	880	547	72	111				0	Content		-72	-111	20472009	3438392815
20489	09:21:03.374	00:00:20.488	1230	-1024	-768	-1	-1	-1	-1	4	-1024	-768	-1	-1	-1	-1	4		0	0						Untertest3.avi	0	880	547	72	111				0	Content		-72	-111	20488629	3438409435
20505	09:21:03.390	00:00:20.505	1231	-1024	-768	-1	-1	-1	-1	4	-1024	-768	-1	-1	-1	-1	4		0	0						Untertest3.avi	0	880	547	72	111				0	Content		-72	-111	20505254	3438426060
20522	09:21:03.407	00:00:20.521	1232	-1024	-768	-1	-1	-1	-1	4	-1024	-768	-1	-1	-1	-1	4		0	0						Untertest3.avi	0	880	547	72	111				0	Content		-72	-111	20521876	3438442682
20539	09:21:03.424	00:00:20.539	1233	-1024	-768	-1	-1	-1	-1	4	-1024	-768	-1	-1	-1	-1	4		0	0						Untertest3.avi	0	880	547	72	111				0	Content		-72	-111	20539070	3438459876
20556	09:21:03.441	00:00:20.556	1234	-1024	-768	-1	-1	-1	-1	4	-1024	-768	-1	-1	-1	-1	4		0	0						Untertest3.avi	0	880	547	72	111				0	Content		-72	-111	20556441	3438477247
20574	09:21:03.459	00:00:20.573	1235	-1024	-768	-1	-1	-1	-1	4	-1024	-768	-1	-1	-1	-1	4		0	0						Untertest3.avi	0	880	547	72	111				0	Content		-72	-111	20573689	3438494495
20589	09:21:03.474	00:00:20.588	1236	-1024	-768	-1	-1	-1	-1	4	-1024	-768	-1	-1	-1	-1	4		0	0						Untertest3.avi	0	880	547	72	111				0	Content		-72	-111	20588623	3438509429
20605	09:21:03.490	00:00:20.605	1237	-1024	-768	-1	-1	-1	-1	4	-1024	-768	-1	-1	-1	-1	4		0	0						Untertest3.avi	0	880	547	72	111				0	Content		-72	-111	20605241	3438526047
20622	09:21:03.507	00:00:20.621	1238	-1024	-768	-1	-1	-1	-1	4	-1024	-768	-1	-1	-1	-1	4		0	0						Untertest3.avi	0	880	547	72	111				0	Content		-72	-111	20621985	3438542791
20639	09:21:03.524	00:00:20.638	1239	-1024	-768	-1	-1	-1	-1	4	-1024	-768	-1	-1	-1	-1	4		0	0						Untertest3.avi	0	880	547	72	111				0	Content		-72	-111	20638607	3438559413
20655	09:21:03.540	00:00:20.655	1240	-1024	-768	-1	-1	-1	-1	4	-1024	-768	-1	-1	-1	-1	4		0	0						Untertest3.avi	0	880	547	72	111				0	Content		-72	-111	20655228	3438576034
20672	09:21:03.557	00:00:20.671	1241	-1024	-768	-1	-1	-1	-1	4	-1024	-768	-1	-1	-1	-1	4		0	0						Untertest3.avi	0	880	547	72	111				0	Content		-72	-111	20671850	3438592656
20689	09:21:03.574	00:00:20.688	1242	-1024	-768	-1	-1	-1	-1	4	-1024	-768	-1	-1	-1	-1	4		0	0						Untertest3.avi	0	880	547	72	111				0	Content		-72	-111	20688920	3438609726
20706	09:21:03.591	00:00:20.706	1243	-1024	-768	-1	-1	-1	-1	4	-1024	-768	-1	-1	-1	-1	4		0	0						Untertest3.avi	0	880	547	72	111				0	Content		-72	-111	20706290	3438627096
20724	09:21:03.609	00:00:20.723	1244	-1024	-768	-1	-1	-1	-1	4	-1024	-768	-1	-1	-1	-1	4		0	0						Untertest3.avi	0	880	547	72	111				0	Content		-72	-111	20723662	3438644468
20738	09:21:03.623	00:00:20.738	1245	-1024	-768	-1	-1	-1	-1	4	-1024	-768	-1	-1	-1	-1	4		0	0						Untertest3.avi	0	880	547	72	111				0	Content		-72	-111	20738464	3438659270
20755	09:21:03.640	00:00:20.755	1246	-1024	-768	-1	-1	-1	-1	4	-1024	-768	-1	-1	-1	-1	4		0	0						Untertest3.avi	0	880	547	72	111				0	Content		-72	-111	20755090	3438675896
20772	09:21:03.657	00:00:20.771	1247	-1024	-768	-1	-1	-1	-1	4	-1024	-768	-1	-1	-1	-1	4		0	0						Untertest3.avi	0	880	547	72	111				0	Content		-72	-111	20771848	3438692654
20789	09:21:03.674	00:00:20.788	1248	1482,864	643,8989	0,4948331	0,6478032	461,5549	3,215395	3	1661,049	648,8572	0,4947964	0,6477935	461,5549	3,216259	1	35	1661	649						Untertest3.avi	0	880	547	72	111	1550	549	300	0	Content		1589	538	20788653	3438709459
20805	09:21:03.690	00:00:20.805	1249	1465,538	649,8079	0,4948691	0,648402	461,4583	3,309693	3	1640,815	655,5576	0,4948324	0,6483923	461,4583	3,309728	1	35	1641	656						Untertest3.avi	0	880	547	72	111	1550	549	300	0	Content		1569	545	20805079	3438725885
20822	09:21:03.707	00:00:20.821	1250	1448,603	660,0648	0,4951653	0,64893	462,4888	3,376565	3	1622,131	667,1129	0,4951288	0,6489203	462,4888	3,376989	1	35	1622	667						Untertest3.avi	0	880	547	72	111	1550	549	300	0	Content		1550	556	20821940	3438742746
20838	09:21:03.723	00:00:20.838	1251	1403,17	658,8606	0,4942755	0,6493713	459,3177	3,331883	3	1565,888	666,0441	0,4942385	0,6493614	459,3177	3,329648	1	35	1566	666						Untertest3.avi	0	880	547	72	111	1550	549	300	0	Content		1494	555	20838322	3438759128
20855	09:21:03.740	00:00:20.855	1252	1430,871	651,2198	0,4941082	0,6498342	458,8795	3,33809	3	1604,561	656,7324	0,4941014	0,6498243	458,8795	3,338945	1	35	1605	657						Untertest3.avi	0	880	547	72	111	1550	549	300	0	Content		1533	546	20855266	3438776072
20872	09:21:03.757	00:00:20.872	1253	1414,378	634,6111	0,494281	0,6505211	459,3831	3,375618	3	1586,495	637,9884	0,4942866	0,6505111	459,3831	3,37633	1	35	1586	638						Untertest3.avi	0	880	547	72	111	1550	549	300	0	Content		1514	527	20872067	3438792873
20889	09:21:03.774	00:00:20.888	1254	1455,281	650,4606	0,4955221	0,6510932	463,4944	3,404688	3	1630,347	656,3024	0,4954925	0,6510836	463,4944	3,404368	1	35	1630	656						Untertest3.avi	0	880	547	72	111	1550	549	300	0	Content		1558	545	20888829	3438809635
20905	09:21:03.790	00:00:20.905	1255	1422,506	653,4935	0,4949875	0,6515741	461,1918	3,397418	3	1607,266	658,5901	0,4950547	0,6515639	461,1918	3,401058	1	35	1607	659						Untertest3.avi	0	880	547	72	111	1550	549	300	0	Content		1535	548	20905067	3438825873
20922	09:21:03.807	00:00:20.921	1256	1457,244	649,7678	0,4951791	0,6521691	461,2143	3,424932	3	1639,064	654,7481	0,4951808	0,6521593	461,2143	3,427293	1	35	1639	655						Untertest3.avi	0	880	547	72	111	1550	549	300	0	Content		1567	544	20921689	3438842495
20938	09:21:03.823	00:00:20.938	1257	1434,839	655,5649	0,494645	0,6527269	458,7487	3,453989	3	1605,794	661,6973	0,494608	0,6527171	458,7487	3,45384	1	35	1606	662						Untertest3.avi	0	880	547	72	111	1550	549	300	0	Content		1534	551	20938312	3438859118
20955	09:21:03.840	00:00:20.955	1258	1422,852	664,3094	0,4961607	0,6536103	463,9731	3,465807	3	1597,975	671,7024	0,4961665	0,6536005	463,9731	3,465749	1	35	1598	672						Untertest3.avi	0	880	547	72	111	1550	549	300	0	Content		1526	561	20955254	3438876060
20972	09:21:03.857	00:00:20.972	1259	1451,098	661,972	0,4961667	0,654677	462,6032	3,444428	3	1624,773	669,2299	0,4961302	0,6546673	462,6032	3,443575	1	35	1625	669						Untertest3.avi	0	880	547	72	111	1550	549	300	0	Content		1553	558	20972055	3438892861
20989	09:21:03.874	00:00:20.988	1260	1440,349	650,2203	0,4965198	0,6557798	462,9432	3,44951	3	1611,714	656,0316	0,4964832	0,6557701	462,9432	3,448451	1	35	1612	656						Untertest3.avi	0	880	547	72	111	1550	549	300	0	Content		1540	545	20988678	3438909484
21005	09:21:03.890	00:00:21.005	1261	1446,869	659,6852	0,4974079	0,6565006	465,7254	3,51739	3	1622,663	666,677	0,4973874	0,656491	465,7254	3,516394	1	35	1623	667						Untertest3.avi	0	880	547	72	111	1550	549	300	0	Content		1551	556	21005052	3438925858
21022	09:21:03.907	00:00:21.021	1262	1452,238	655,4325	0,4987305	0,6571087	470,0689	3,515452	3	1631,251	662,0334	0,4987227	0,6570991	470,0689	3,51493	1	35	1631	662						Untertest3.avi	0	880	547	72	111	1550	549	300	0	Content		1559	551	21021550	3438942356
21038	09:21:03.923	00:00:21.038	1263	1469,437	664,0847	0,4996615	0,6578678	472,5338	3,593961	3	1659,568	671,2567	0,4996815	0,6578583	472,5338	3,596815	1	35	1660	671						Untertest3.avi	0	880	547	72	111	1550	549	300	0	Content		1588	560	21038173	3438958979
21055	09:21:03.940	00:00:21.055	1264	1439,39	654,3414	0,4981251	0,6587095	465,1765	3,534501	3	1621,126	659,9683	0,4981408	0,6586997	465,1765	3,536478	1	35	1621	660						Untertest3.avi	0	880	547	72	111	1550	549	300	0	Content		1549	549	21055243	3438976049
21072	09:21:03.957	00:00:21.072	1265	1447,791	659,2267	0,4983267	0,6595132	464,2979	3,55935	3	1622,019	666,0396	0,4982904	0,6595036	464,2979	3,558256	1	35	1622	666						Untertest3.avi	0	880	547	72	111	1550	549	300	0	Content		1550	555	21072046	3438992852
21089	09:21:03.974	00:00:21.088	1266	1446,125	651,3024	0,4987384	0,6603538	464,4222	3,528459	3	1619,959	657,0779	0,498702	0,6603441	464,4222	3,527818	1	36	1620	657						Untertest3.avi	0	880	547	72	111	1512	553	166	0	Content		1548	546	21088670	3439009476
21105	09:21:03.990	00:00:21.104	1267	1409,379	635,8826	0,4993884	0,6612954	466,198	3,494393	0	1672,957	677,3143	0,3316232	0,6452205	436,0175	3,220898	0	36	1541	657						Untertest3.avi	0	880	547	72	111	1512	553	166	0	Content		1469	546	21104921	3439025727
21122	09:21:04.007	00:00:21.121	1268	1433,226	663,4608	0,5005583	0,6621627	469,8543	3,640095	0	1666,233	688,5052	0,3323581	0,6465288	437,7287	3,283903	0	36	1550	676						Untertest3.avi	0	880	547	72	111	1512	553	166	0	Content		1478	565	21121540	3439042346
21138	09:21:04.023	00:00:21.138	1269	1495,996	624,2233	0,5029492	0,6631248	477,5931	3,627423	0	1672,086	682,0098	0,3320456	0,6475939	433,8649	3,331863	0	36	1584	653						Untertest3.avi	0	880	547	72	111	1512	553	166	0	Content		1512	542	21138164	3439058970
21155	09:21:04.040	00:00:21.154	1270	-1024	-768	-1	-1	-1	-1	4	-1024	-768	-1	-1	-1	-1	4	36	0	0						Untertest3.avi	0	880	547	72	111	1512	553	166	0	Content		-72	-111	21154957	3439075763
21172	09:21:04.057	00:00:21.171	1271	1405,271	639,1224	0,5008085	0,6650565	465,4016	3,59212	0	1674,247	689,2905	0,3337877	0,6496916	437,8812	3,313791	0	36	1540	664						Untertest3.avi	0	880	547	72	111	1512	553	166	0	Content		1468	553	21171577	3439092383
21188	09:21:04.073	00:00:21.188	1272	-1024	-768	-1	-1	-1	-1	4	-1024	-768	-1	-1	-1	-1	4	36	0	0						Untertest3.avi	0	880	547	72	111	1512	553	166	0	Content		-72	-111	21188201	3439109007
21205	09:21:04.090	00:00:21.204	1273	-1024	-768	-1	-1	-1	-1	4	1670,809	681,3033	0,3353173	0,6520771	439,148	3,292514	0	36	1671	681						Untertest3.avi	0	880	547	72	111	1512	553	166	0	Content		1599	570	21204951	3439125757
21222	09:21:04.107	00:00:21.221	1274	-1024	-768	-1	-1	-1	-1	4	-1024	-768	-1	-1	-1	-1	4	36	0	0						Untertest3.avi	0	880	547	72	111	1512	553	166	0	Content		-72	-111	21221572	3439142378
21238	09:21:04.123	00:00:21.238	1275	-1024	-768	-1	-1	-1	-1	4	1687,114	686,2009	0,3366286	0,6554995	438,6117	3,3265	0	36	1687	686						Untertest3.avi	0	880	547	72	111	1512	553	166	0	Content		1615	575	21238195	3439159001
21255	09:21:04.140	00:00:21.254	1276	-1024	-768	-1	-1	-1	-1	4	-1024	-768	-1	-1	-1	-1	4		0	0						Untertest3.avi	0	880	547	72	111				0	Content		-72	-111	21254941	3439175747
21272	09:21:04.157	00:00:21.271	1277	-1024	-768	-1	-1	-1	-1	4	-1024	-768	-1	-1	-1	-1	4		0	0						Untertest3.avi	0	880	547	72	111				0	Content		-72	-111	21271584	3439192390
21288	09:21:04.173	00:00:21.288	1278	-1024	-768	-1	-1	-1	-1	4	-1024	-768	-1	-1	-1	-1	4		0	0						Untertest3.avi	0	880	547	72	111				0	Content		-72	-111	21288200	3439209006
21305	09:21:04.190	00:00:21.304	1279	-1024	-768	-1	-1	-1	-1	4	-1024	-768	-1	-1	-1	-1	4		0	0						Untertest3.avi	0	880	547	72	111				0	Content		-72	-111	21304938	3439225744
21322	09:21:04.207	00:00:21.321	1280	-1024	-768	-1	-1	-1	-1	4	-1024	-768	-1	-1	-1	-1	4		0	0						Untertest3.avi	0	880	547	72	111				0	Content		-72	-111	21321808	3439242614
21338	09:21:04.223	00:00:21.338	1281	-1024	-768	-1	-1	-1	-1	4	-1024	-768	-1	-1	-1	-1	4		0	0						Untertest3.avi	0	880	547	72	111				0	Content		-72	-111	21338060	3439258866
21355	09:21:04.240	00:00:21.354	1282	-1024	-768	-1	-1	-1	-1	4	-1024	-768	-1	-1	-1	-1	4		0	0						Untertest3.avi	0	880	547	72	111				0	Content		-72	-111	21354933	3439275739
21372	09:21:04.257	00:00:21.371	1283	-1024	-768	-1	-1	-1	-1	4	-1024	-768	-1	-1	-1	-1	4		0	0						Untertest3.avi	0	880	547	72	111				0	Content		-72	-111	21371556	3439292362
21388	09:21:04.273	00:00:21.388	1284	-1024	-768	-1	-1	-1	-1	4	-1024	-768	-1	-1	-1	-1	4		0	0						Untertest3.avi	0	880	547	72	111				0	Content		-72	-111	21388223	3439309029
21405	09:21:04.290	00:00:21.404	1285	-1024	-768	-1	-1	-1	-1	4	-1024	-768	-1	-1	-1	-1	4		0	0						Untertest3.avi	0	880	547	72	111				0	Content		-72	-111	21404824	3439325630
21421	09:21:04.306	00:00:21.421	1286	-1024	-768	-1	-1	-1	-1	4	-1024	-768	-1	-1	-1	-1	4		0	0						Untertest3.avi	0	880	547	72	111				0	Content		-72	-111	21421491	3439342297
21438	09:21:04.323	00:00:21.438	1287	-1024	-768	-1	-1	-1	-1	4	-1024	-768	-1	-1	-1	-1	4		0	0						Untertest3.avi	0	880	547	72	111				0	Content		-72	-111	21438047	3439358853
21455	09:21:04.340	00:00:21.455	1288	-1024	-768	-1	-1	-1	-1	4	-1024	-768	-1	-1	-1	-1	4		0	0						Untertest3.avi	0	880	547	72	111				0	Content		-72	-111	21455170	3439375976
21472	09:21:04.357	00:00:21.471	1289	886,9456	761,16	0,5524753	0,7013118	689,6045	6,227364	0	-1024	-768	-1	-1	-1	-1	4	37	887	761						Untertest3.avi	0	880	547	72	111	815	650	17	0	Content		815	650	21471668	3439392474
21488	09:21:04.373	00:00:21.488	1290	-1024	-768	-1	-1	-1	-1	4	-1024	-768	-1	-1	-1	-1	4		0	0						Untertest3.avi	0	880	547	72	111				0	Content		-72	-111	21488289	3439409095
21505	09:21:04.390	00:00:21.505	1291	-1024	-768	-1	-1	-1	-1	4	-1024	-768	-1	-1	-1	-1	4		0	0						Untertest3.avi	0	880	547	72	111				0	Content		-72	-111	21505034	3439425840
21522	09:21:04.407	00:00:21.521	1292	-1024	-768	-1	-1	-1	-1	4	-1024	-768	-1	-1	-1	-1	4		0	0						Untertest3.avi	0	880	547	72	111				0	Content		-72	-111	21521908	3439442714
21538	09:21:04.423	00:00:21.538	1293	-1024	-768	-1	-1	-1	-1	4	-1024	-768	-1	-1	-1	-1	4		0	0						Untertest3.avi	0	880	547	72	111				0	Content		-72	-111	21538159	3439458965
21555	09:21:04.440	00:00:21.555	1294	-1024	-768	-1	-1	-1	-1	4	-1024	-768	-1	-1	-1	-1	4		0	0						Untertest3.avi	0	880	547	72	111				0	Content		-72	-111	21555029	3439475835
21572	09:21:04.457	00:00:21.571	1295	-1024	-768	-1	-1	-1	-1	4	-1024	-768	-1	-1	-1	-1	4		0	0						Untertest3.avi	0	880	547	72	111				0	Content		-72	-111	21571716	3439492522
21588	09:21:04.473	00:00:21.588	1296	-1024	-768	-1	-1	-1	-1	4	-1024	-768	-1	-1	-1	-1	4		0	0						Untertest3.avi	0	880	547	72	111				0	Content		-72	-111	21588383	3439509189
21605	09:21:04.490	00:00:21.605	1297	-1024	-768	-1	-1	-1	-1	4	-1024	-768	-1	-1	-1	-1	4		0	0						Untertest3.avi	0	880	547	72	111				0	Content		-72	-111	21605035	3439525841
21622	09:21:04.507	00:00:21.621	1298	-1024	-768	-1	-1	-1	-1	4	-1024	-768	-1	-1	-1	-1	4		0	0						Untertest3.avi	0	880	547	72	111				0	Content		-72	-111	21621525	3439542331
21638	09:21:04.523	00:00:21.638	1299	-1024	-768	-1	-1	-1	-1	4	-1024	-768	-1	-1	-1	-1	4		0	0						Untertest3.avi	0	880	547	72	111				0	Content		-72	-111	21638243	3439559049
21655	09:21:04.540	00:00:21.654	1300	-1024	-768	-1	-1	-1	-1	4	-1024	-768	-1	-1	-1	-1	4		0	0						Untertest3.avi	0	880	547	72	111				0	Content		-72	-111	21654910	3439575716
21672	09:21:04.557	00:00:21.671	1301	-1024	-768	-1	-1	-1	-1	4	-1024	-768	-1	-1	-1	-1	4		0	0						Untertest3.avi	0	880	547	72	111				0	Content		-72	-111	21671724	3439592530
21688	09:21:04.573	00:00:21.688	1302	-1024	-768	-1	-1	-1	-1	4	-1024	-768	-1	-1	-1	-1	4		0	0						Untertest3.avi	0	880	547	72	111				0	Content		-72	-111	21688342	3439609148
21705	09:21:04.590	00:00:21.705	1303	-1024	-768	-1	-1	-1	-1	4	-1024	-768	-1	-1	-1	-1	4		0	0						Untertest3.avi	0	880	547	72	111				0	Content		-72	-111	21705089	3439625895
21722	09:21:04.607	00:00:21.721	1304	-1024	-768	-1	-1	-1	-1	4	-1024	-768	-1	-1	-1	-1	4		0	0						Untertest3.avi	0	880	547	72	111				0	Content		-72	-111	21721714	3439642520
21738	09:21:04.623	00:00:21.738	1305	-1024	-768	-1	-1	-1	-1	4	-1024	-768	-1	-1	-1	-1	4		0	0						Untertest3.avi	0	880	547	72	111				0	Content		-72	-111	21738280	3439659086
21755	09:21:04.640	00:00:21.754	1306	-1024	-768	-1	-1	-1	-1	4	-1024	-768	-1	-1	-1	-1	4		0	0						Untertest3.avi	0	880	547	72	111				0	Content		-72	-111	21754901	3439675707
21772	09:21:04.657	00:00:21.771	1307	-1024	-768	-1	-1	-1	-1	4	-1024	-768	-1	-1	-1	-1	4		0	0						Untertest3.avi	0	880	547	72	111				0	Content		-72	-111	21771708	3439692514
21788	09:21:04.673	00:00:21.788	1308	-1024	-768	-1	-1	-1	-1	4	-1024	-768	-1	-1	-1	-1	4		0	0						Untertest3.avi	0	880	547	72	111				0	Content		-72	-111	21788324	3439709130
21805	09:21:04.690	00:00:21.804	1309	-1024	-768	-1	-1	-1	-1	4	-1024	-768	-1	-1	-1	-1	4		0	0						Untertest3.avi	0	880	547	72	111				0	Content		-72	-111	21804948	3439725754
21822	09:21:04.707	00:00:21.822	1310	-1024	-768	-1	-1	-1	-1	4	-1024	-768	-1	-1	-1	-1	4		0	0						Untertest3.avi	0	880	547	72	111				0	Content		-72	-111	21822321	3439743127
21838	09:21:04.723	00:00:21.837	1311	-1024	-768	-1	-1	-1	-1	4	-1024	-768	-1	-1	-1	-1	4		0	0						Untertest3.avi	0	880	547	72	111				0	Content		-72	-111	21837701	3439758507
21855	09:21:04.740	00:00:21.854	1312	-1024	-768	-1	-1	-1	-1	4	-1024	-768	-1	-1	-1	-1	4		0	0						Untertest3.avi	0	880	547	72	111				0	Content		-72	-111	21854941	3439775747
21871	09:21:04.756	00:00:21.871	1313	-1024	-768	-1	-1	-1	-1	4	-1024	-768	-1	-1	-1	-1	4		0	0						Untertest3.avi	0	880	547	72	111				0	Content		-72	-111	21871063	3439791869
21888	09:21:04.773	00:00:21.887	1314	-1024	-768	-1	-1	-1	-1	4	-1024	-768	-1	-1	-1	-1	4		0	0						Untertest3.avi	0	880	547	72	111				0	Content		-72	-111	21887683	3439808489
21904	09:21:04.789	00:00:21.904	1315	-1024	-768	-1	-1	-1	-1	4	-1024	-768	-1	-1	-1	-1	4		0	0						Untertest3.avi	0	880	547	72	111				0	Content		-72	-111	21904304	3439825110
21921	09:21:04.806	00:00:21.921	1316	-1024	-768	-1	-1	-1	-1	4	-1024	-768	-1	-1	-1	-1	4		0	0						Untertest3.avi	0	880	547	72	111				0	Content		-72	-111	21921376	3439842182
21939	09:21:04.824	00:00:21.938	1317	-1024	-768	-1	-1	-1	-1	4	-1024	-768	-1	-1	-1	-1	4		0	0						Untertest3.avi	0	880	547	72	111				0	Content		-72	-111	21938746	3439859552
21956	09:21:04.841	00:00:21.956	1318	-1024	-768	-1	-1	-1	-1	4	-1024	-768	-1	-1	-1	-1	4		0	0						Untertest3.avi	0	880	547	72	111				0	Content		-72	-111	21956120	3439876926
21971	09:21:04.856	00:00:21.970	1319	-1024	-768	-1	-1	-1	-1	4	-1024	-768	-1	-1	-1	-1	4		0	0						Untertest3.avi	0	880	547	72	111				0	Content		-72	-111	21970919	3439891725
21988	09:21:04.873	00:00:21.987	1320	-1024	-768	-1	-1	-1	-1	4	-1024	-768	-1	-1	-1	-1	4		0	0						Untertest3.avi	0	880	547	72	111				0	Content		-72	-111	21987544	3439908350
22004	09:21:04.889	00:00:22.004	1321	-1024	-768	-1	-1	-1	-1	4	-1024	-768	-1	-1	-1	-1	4		0	0						Untertest3.avi	0	880	547	72	111				0	Content		-72	-111	22004290	3439925096
22021	09:21:04.906	00:00:22.020	1322	-1024	-768	-1	-1	-1	-1	4	-1024	-768	-1	-1	-1	-1	4		0	0						Untertest3.avi	0	880	547	72	111				0	Content		-72	-111	22020916	3439941722
22038	09:21:04.923	00:00:22.037	1323	-1024	-768	-1	-1	-1	-1	4	-1024	-768	-1	-1	-1	-1	4		0	0						Untertest3.avi	0	880	547	72	111				0	Content		-72	-111	22037535	3439958341
22054	09:21:04.939	00:00:22.054	1324	-1024	-768	-1	-1	-1	-1	4	-1024	-768	-1	-1	-1	-1	4		0	0						Untertest3.avi	0	880	547	72	111				0	Content		-72	-111	22054159	3439974965
22071	09:21:04.956	00:00:22.071	1325	-1024	-768	-1	-1	-1	-1	4	-1024	-768	-1	-1	-1	-1	4		0	0						Untertest3.avi	0	880	547	72	111				0	Content		-72	-111	22071351	3439992157
22089	09:21:04.974	00:00:22.088	1326	-1024	-768	-1	-1	-1	-1	4	-1024	-768	-1	-1	-1	-1	4		0	0						Untertest3.avi	0	880	547	72	111				0	Content		-72	-111	22088723	3440009529
22106	09:21:04.991	00:00:22.105	1327	-1024	-768	-1	-1	-1	-1	4	-1024	-768	-1	-1	-1	-1	4		0	0						Untertest3.avi	0	880	547	72	111				0	Content		-72	-111	22105970	3440026776
22121	09:21:05.006	00:00:22.120	1328	-1024	-768	-1	-1	-1	-1	4	-1024	-768	-1	-1	-1	-1	4		0	0						Untertest3.avi	0	880	547	72	111				0	Content		-72	-111	22120775	3440041581
22138	09:21:05.023	00:00:22.137	1329	-1024	-768	-1	-1	-1	-1	4	-1024	-768	-1	-1	-1	-1	4		0	0						Untertest3.avi	0	880	547	72	111				0	Content		-72	-111	22137525	3440058331
22154	09:21:05.039	00:00:22.154	1330	-1024	-768	-1	-1	-1	-1	4	-1024	-768	-1	-1	-1	-1	4		0	0						Untertest3.avi	0	880	547	72	111				0	Content		-72	-111	22154146	3440074952
22171	09:21:05.056	00:00:22.170	1331	-1024	-768	-1	-1	-1	-1	4	-1024	-768	-1	-1	-1	-1	4		0	0						Untertest3.avi	0	880	547	72	111				0	Content		-72	-111	22170767	3440091573
22187	09:21:05.072	00:00:22.187	1332	-1024	-768	-1	-1	-1	-1	4	-1024	-768	-1	-1	-1	-1	4		0	0						Untertest3.avi	0	880	547	72	111				0	Content		-72	-111	22187390	3440108196
22204	09:21:05.089	00:00:22.204	1333	-1024	-768	-1	-1	-1	-1	4	-1024	-768	-1	-1	-1	-1	4		0	0						Untertest3.avi	0	880	547	72	111				0	Content		-72	-111	22204014	3440124820
22221	09:21:05.106	00:00:22.221	1334	-1024	-768	-1	-1	-1	-1	4	-1024	-768	-1	-1	-1	-1	4		0	0						Untertest3.avi	0	880	547	72	111				0	Content		-72	-111	22221207	3440142013
22239	09:21:05.124	00:00:22.238	1335	-1024	-768	-1	-1	-1	-1	4	-1024	-768	-1	-1	-1	-1	4		0	0						Untertest3.avi	0	880	547	72	111				0	Content		-72	-111	22238591	3440159397
22256	09:21:05.141	00:00:22.255	1336	-1024	-768	-1	-1	-1	-1	4	-1024	-768	-1	-1	-1	-1	4		0	0						Untertest3.avi	0	880	547	72	111				0	Content		-72	-111	22255823	3440176629
22271	09:21:05.156	00:00:22.270	1337	-1024	-768	-1	-1	-1	-1	4	-1024	-768	-1	-1	-1	-1	4		0	0						Untertest3.avi	0	880	547	72	111				0	Content		-72	-111	22270626	3440191432
22287	09:21:05.172	00:00:22.287	1338	-1024	-768	-1	-1	-1	-1	4	-1024	-768	-1	-1	-1	-1	4		0	0						Untertest3.avi	0	880	547	72	111				0	Content		-72	-111	22287374	3440208180
22304	09:21:05.189	00:00:22.303	1339	-1024	-768	-1	-1	-1	-1	4	-1024	-768	-1	-1	-1	-1	4		0	0						Untertest3.avi	0	880	547	72	111				0	Content		-72	-111	22303997	3440224803
22321	09:21:05.206	00:00:22.320	1340	-1024	-768	-1	-1	-1	-1	4	-1024	-768	-1	-1	-1	-1	4		0	0						Untertest3.avi	0	880	547	72	111				0	Content		-72	-111	22320747	3440241553
22337	09:21:05.222	00:00:22.337	1341	-1024	-768	-1	-1	-1	-1	4	-1024	-768	-1	-1	-1	-1	4		0	0						Untertest3.avi	0	880	547	72	111				0	Content		-72	-111	22337245	3440258051
22354	09:21:05.239	00:00:22.353	1342	-1024	-768	-1	-1	-1	-1	4	-1024	-768	-1	-1	-1	-1	4		0	0						Untertest3.avi	0	880	547	72	111				0	Content		-72	-111	22353995	3440274801
22371	09:21:05.256	00:00:22.371	1343	-1024	-768	-1	-1	-1	-1	4	-1024	-768	-1	-1	-1	-1	4		0	0						Untertest3.avi	0	880	547	72	111				0	Content		-72	-111	22371060	3440291866
22388	09:21:05.273	00:00:22.388	1344	-1024	-768	-1	-1	-1	-1	4	-1024	-768	-1	-1	-1	-1	4		0	0						Untertest3.avi	0	880	547	72	111				0	Content		-72	-111	22388434	3440309240
22406	09:21:05.291	00:00:22.405	1345	-1024	-768	-1	-1	-1	-1	4	-1024	-768	-1	-1	-1	-1	4		0	0						Untertest3.avi	0	880	547	72	111				0	Content		-72	-111	22405682	3440326488
22421	09:21:05.306	00:00:22.420	1346	-1024	-768	-1	-1	-1	-1	4	-1024	-768	-1	-1	-1	-1	4		0	0						Untertest3.avi	0	880	547	72	111				0	Content		-72	-111	22420612	3440341418
22437	09:21:05.322	00:00:22.437	1347	-1024	-768	-1	-1	-1	-1	4	-1024	-768	-1	-1	-1	-1	4		0	0						Untertest3.avi	0	880	547	72	111				0	Content		-72	-111	22437233	3440358039
22454	09:21:05.339	00:00:22.453	1348	-1024	-768	-1	-1	-1	-1	4	-1024	-768	-1	-1	-1	-1	4		0	0						Untertest3.avi	0	880	547	72	111				0	Content		-72	-111	22453978	3440374784
22471	09:21:05.356	00:00:22.470	1349	-1024	-768	-1	-1	-1	-1	4	-1024	-768	-1	-1	-1	-1	4		0	0						Untertest3.avi	0	880	547	72	111				0	Content		-72	-111	22470602	3440391408
22487	09:21:05.372	00:00:22.487	1350	-1024	-768	-1	-1	-1	-1	4	-1024	-768	-1	-1	-1	-1	4		0	0						Untertest3.avi	0	880	547	72	111				0	Content		-72	-111	22487224	3440408030
22504	09:21:05.389	00:00:22.503	1351	-1024	-768	-1	-1	-1	-1	4	-1024	-768	-1	-1	-1	-1	4		0	0						Untertest3.avi	0	880	547	72	111				0	Content		-72	-111	22503849	3440424655
22521	09:21:05.406	00:00:22.521	1352	-1024	-768	-1	-1	-1	-1	4	-1024	-768	-1	-1	-1	-1	4		0	0						Untertest3.avi	0	880	547	72	111				0	Content		-72	-111	22521040	3440441846
22538	09:21:05.423	00:00:22.538	1353	-1024	-768	-1	-1	-1	-1	4	-1024	-768	-1	-1	-1	-1	4		0	0						Untertest3.avi	0	880	547	72	111				0	Content		-72	-111	22538288	3440459094
22556	09:21:05.441	00:00:22.555	1354	-1024	-768	-1	-1	-1	-1	4	-1024	-768	-1	-1	-1	-1	4		0	0						Untertest3.avi	0	880	547	72	111				0	Content		-72	-111	22555662	3440476468
22570	09:21:05.455	00:00:22.570	1355	-1024	-768	-1	-1	-1	-1	4	-1024	-768	-1	-1	-1	-1	4		0	0						Untertest3.avi	0	880	547	72	111				0	Content		-72	-111	22570466	3440491272
22587	09:21:05.472	00:00:22.587	1356	-1024	-768	-1	-1	-1	-1	4	-1024	-768	-1	-1	-1	-1	4		0	0						Untertest3.avi	0	880	547	72	111				0	Content		-72	-111	22587090	3440507896
22604	09:21:05.489	00:00:22.603	1357	-1024	-768	-1	-1	-1	-1	4	-1024	-768	-1	-1	-1	-1	4		0	0						Untertest3.avi	0	880	547	72	111				0	Content		-72	-111	22603837	3440524643
22620	09:21:05.505	00:00:22.620	1358	-1024	-768	-1	-1	-1	-1	4	-1024	-768	-1	-1	-1	-1	4		0	0						Untertest3.avi	0	880	547	72	111				0	Content		-72	-111	22620463	3440541269
22637	09:21:05.522	00:00:22.637	1359	-1024	-768	-1	-1	-1	-1	4	-1024	-768	-1	-1	-1	-1	4		0	0						Untertest3.avi	0	880	547	72	111				0	Content		-72	-111	22637080	3440557886
22654	09:21:05.539	00:00:22.653	1360	-1024	-768	-1	-1	-1	-1	4	-1024	-768	-1	-1	-1	-1	4		0	0						Untertest3.avi	0	880	547	72	111				0	Content		-72	-111	22653704	3440574510
22671	09:21:05.556	00:00:22.670	1361	-1024	-768	-1	-1	-1	-1	4	-1024	-768	-1	-1	-1	-1	4		0	0						Untertest3.avi	0	880	547	72	111				0	Content		-72	-111	22670897	3440591703
22688	09:21:05.573	00:00:22.688	1362	-1024	-768	-1	-1	-1	-1	4	-1024	-768	-1	-1	-1	-1	4		0	0						Untertest3.avi	0	880	547	72	111				0	Content		-72	-111	22688270	3440609076
22706	09:21:05.591	00:00:22.705	1363	-1024	-768	-1	-1	-1	-1	4	-1024	-768	-1	-1	-1	-1	4		0	0						Untertest3.avi	0	880	547	72	111				0	Content		-72	-111	22705523	3440626329
22720	09:21:05.605	00:00:22.720	1364	-1024	-768	-1	-1	-1	-1	4	-1024	-768	-1	-1	-1	-1	4		0	0						Untertest3.avi	0	880	547	72	111				0	Content		-72	-111	22720322	3440641128
22737	09:21:05.622	00:00:22.737	1365	-1024	-768	-1	-1	-1	-1	4	-1024	-768	-1	-1	-1	-1	4		0	0						Untertest3.avi	0	880	547	72	111				0	Content		-72	-111	22737069	3440657875
22754	09:21:05.639	00:00:22.753	1366	-1024	-768	-1	-1	-1	-1	4	-1024	-768	-1	-1	-1	-1	4		0	0						Untertest3.avi	0	880	547	72	111				0	Content		-72	-111	22753693	3440674499
22770	09:21:05.655	00:00:22.770	1367	-1024	-768	-1	-1	-1	-1	4	-1024	-768	-1	-1	-1	-1	4		0	0						Untertest3.avi	0	880	547	72	111				0	Content		-72	-111	22770318	3440691124
22787	09:21:05.672	00:00:22.786	1368	-1024	-768	-1	-1	-1	-1	4	-1024	-768	-1	-1	-1	-1	4		0	0						Untertest3.avi	0	880	547	72	111				0	Content		-72	-111	22786940	3440707746
22804	09:21:05.689	00:00:22.803	1369	-1024	-768	-1	-1	-1	-1	4	-1024	-768	-1	-1	-1	-1	4		0	0						Untertest3.avi	0	880	547	72	111				0	Content		-72	-111	22803564	3440724370
22821	09:21:05.706	00:00:22.820	1370	-1024	-768	-1	-1	-1	-1	4	-1024	-768	-1	-1	-1	-1	4		0	0						Untertest3.avi	0	880	547	72	111				0	Content		-72	-111	22820756	3440741562
22838	09:21:05.723	00:00:22.838	1371	-1024	-768	-1	-1	-1	-1	4	-1024	-768	-1	-1	-1	-1	4		0	0						Untertest3.avi	0	880	547	72	111				0	Content		-72	-111	22838129	3440758935
22856	09:21:05.741	00:00:22.855	1372	-1024	-768	-1	-1	-1	-1	4	-1024	-768	-1	-1	-1	-1	4		0	0						Untertest3.avi	0	880	547	72	111				0	Content		-72	-111	22855501	3440776307
22870	09:21:05.755	00:00:22.870	1373	-1024	-768	-1	-1	-1	-1	4	-1024	-768	-1	-1	-1	-1	4		0	0						Untertest3.avi	0	880	547	72	111				0	Content		-72	-111	22870303	3440791109
22887	09:21:05.772	00:00:22.886	1374	-1024	-768	-1	-1	-1	-1	4	-1024	-768	-1	-1	-1	-1	4		0	0						Untertest3.avi	0	880	547	72	111				0	Content		-72	-111	22886927	3440807733
22904	09:21:05.789	00:00:22.903	1375	-1024	-768	-1	-1	-1	-1	4	-1024	-768	-1	-1	-1	-1	4		0	0						Untertest3.avi	0	880	547	72	111				0	Content		-72	-111	22903674	3440824480
22920	09:21:05.805	00:00:22.920	1376	-1024	-768	-1	-1	-1	-1	4	-1024	-768	-1	-1	-1	-1	4		0	0						Untertest3.avi	0	880	547	72	111				0	Content		-72	-111	22920297	3440841103
22937	09:21:05.822	00:00:22.936	1377	-1024	-768	-1	-1	-1	-1	4	-1024	-768	-1	-1	-1	-1	4		0	0						Untertest3.avi	0	880	547	72	111				0	Content		-72	-111	22936922	3440857728
22954	09:21:05.839	00:00:22.953	1378	-1024	-768	-1	-1	-1	-1	4	-1024	-768	-1	-1	-1	-1	4		0	0						Untertest3.avi	0	880	547	72	111				0	Content		-72	-111	22953545	3440874351
22971	09:21:05.856	00:00:22.970	1379	-1024	-768	-1	-1	-1	-1	4	-1024	-768	-1	-1	-1	-1	4		0	0						Untertest3.avi	0	880	547	72	111				0	Content		-72	-111	22970614	3440891420
22988	09:21:05.873	00:00:22.987	1380	-1024	-768	-1	-1	-1	-1	4	-1024	-768	-1	-1	-1	-1	4		0	0						Untertest3.avi	0	880	547	72	111				0	Content		-72	-111	22987987	3440908793
23005	09:21:05.890	00:00:23.005	1381	-1024	-768	-1	-1	-1	-1	4	-1024	-768	-1	-1	-1	-1	4		0	0						Untertest3.avi	0	880	547	72	111				0	Content		-72	-111	23005357	3440926163
23020	09:21:05.905	00:00:23.020	1382	-1024	-768	-1	-1	-1	-1	4	-1024	-768	-1	-1	-1	-1	4		0	0						Untertest3.avi	0	880	547	72	111				0	Content		-72	-111	23020163	3440940969
23037	09:21:05.922	00:00:23.036	1383	-1024	-768	-1	-1	-1	-1	4	-1024	-768	-1	-1	-1	-1	4		0	0						Untertest3.avi	0	880	547	72	111				0	Content		-72	-111	23036786	3440957592
23054	09:21:05.939	00:00:23.053	1384	-1024	-768	-1	-1	-1	-1	4	-1024	-768	-1	-1	-1	-1	4		0	0						Untertest3.avi	0	880	547	72	111				0	Content		-72	-111	23053533	3440974339
23070	09:21:05.955	00:00:23.070	1385	-1024	-768	-1	-1	-1	-1	4	-1024	-768	-1	-1	-1	-1	4		0	0						Untertest3.avi	0	880	547	72	111				0	Content		-72	-111	23070153	3440990959
23087	09:21:05.972	00:00:23.086	1386	-1024	-768	-1	-1	-1	-1	4	-1024	-768	-1	-1	-1	-1	4		0	0						Untertest3.avi	0	880	547	72	111				0	Content		-72	-111	23086776	3441007582
23103	09:21:05.988	00:00:23.103	1387	-1024	-768	-1	-1	-1	-1	4	-1024	-768	-1	-1	-1	-1	4		0	0						Untertest3.avi	0	880	547	72	111				0	Content		-72	-111	23103399	3441024205
23121	09:21:06.006	00:00:23.120	1388	-1024	-768	-1	-1	-1	-1	4	-1024	-768	-1	-1	-1	-1	4		0	0						Untertest3.avi	0	880	547	72	111				0	Content		-72	-111	23120593	3441041399
23138	09:21:06.023	00:00:23.137	1389	-1024	-768	-1	-1	-1	-1	4	-1024	-768	-1	-1	-1	-1	4		0	0						Untertest3.avi	0	880	547	72	111				0	Content		-72	-111	23137967	3441058773
23155	09:21:06.040	00:00:23.155	1390	-1024	-768	-1	-1	-1	-1	4	-1024	-768	-1	-1	-1	-1	4		0	0						Untertest3.avi	0	880	547	72	111				0	Content		-72	-111	23155212	3441076018
23170	09:21:06.055	00:00:23.170	1391	-1024	-768	-1	-1	-1	-1	4	-1024	-768	-1	-1	-1	-1	4		0	0						Untertest3.avi	0	880	547	72	111				0	Content		-72	-111	23170016	3441090822
23187	09:21:06.072	00:00:23.186	1392	-1024	-768	-1	-1	-1	-1	4	-1024	-768	-1	-1	-1	-1	4		0	0						Untertest3.avi	0	880	547	72	111				0	Content		-72	-111	23186764	3441107570
23203	09:21:06.088	00:00:23.203	1393	-1024	-768	-1	-1	-1	-1	4	-1024	-768	-1	-1	-1	-1	4		0	0						Untertest3.avi	0	880	547	72	111				0	Content		-72	-111	23203387	3441124193
23220	09:21:06.105	00:00:23.220	1394	-1024	-768	-1	-1	-1	-1	4	-1024	-768	-1	-1	-1	-1	4		0	0						Untertest3.avi	0	880	547	72	111				0	Content		-72	-111	23220136	3441140942
23237	09:21:06.122	00:00:23.236	1395	-1024	-768	-1	-1	-1	-1	4	-1024	-768	-1	-1	-1	-1	4		0	0						Untertest3.avi	0	880	547	72	111				0	Content		-72	-111	23236634	3441157440
23253	09:21:06.138	00:00:23.253	1396	-1024	-768	-1	-1	-1	-1	4	-1024	-768	-1	-1	-1	-1	4		0	0						Untertest3.avi	0	880	547	72	111				0	Content		-72	-111	23253256	3441174062
23270	09:21:06.155	00:00:23.270	1397	-1024	-768	-1	-1	-1	-1	4	-1024	-768	-1	-1	-1	-1	4		0	0						Untertest3.avi	0	880	547	72	111				0	Content		-72	-111	23270448	3441191254
23288	09:21:06.173	00:00:23.287	1398	-1024	-768	-1	-1	-1	-1	4	-1024	-768	-1	-1	-1	-1	4		0	0						Untertest3.avi	0	880	547	72	111				0	Content		-72	-111	23287823	3441208629
23305	09:21:06.190	00:00:23.305	1399	-1024	-768	-1	-1	-1	-1	4	-1024	-768	-1	-1	-1	-1	4		0	0						Untertest3.avi	0	880	547	72	111				0	Content		-72	-111	23305073	3441225879
23320	09:21:06.205	00:00:23.320	1400	-1024	-768	-1	-1	-1	-1	4	-1024	-768	-1	-1	-1	-1	4		0	0						Untertest3.avi	0	880	547	72	111				0	Content		-72	-111	23320000	3441240806
23337	09:21:06.222	00:00:23.336	1401	-1024	-768	-1	-1	-1	-1	4	-1024	-768	-1	-1	-1	-1	4		0	0						Untertest3.avi	0	880	547	72	111				0	Content		-72	-111	23336626	3441257432
23353	09:21:06.238	00:00:23.353	1402	-1024	-768	-1	-1	-1	-1	4	-1024	-768	-1	-1	-1	-1	4		0	0						Untertest3.avi	0	880	547	72	111				0	Content		-72	-111	23353380	3441274186
23370	09:21:06.255	00:00:23.369	1403	-1024	-768	-1	-1	-1	-1	4	-1024	-768	-1	-1	-1	-1	4		0	0						Untertest3.avi	0	880	547	72	111				0	Content		-72	-111	23369990	3441290796
23387	09:21:06.272	00:00:23.386	1404	-1024	-768	-1	-1	-1	-1	4	-1024	-768	-1	-1	-1	-1	4		0	0						Untertest3.avi	0	880	547	72	111				0	Content		-72	-111	23386613	3441307419
23403	09:21:06.288	00:00:23.403	1405	-1024	-768	-1	-1	-1	-1	4	-1024	-768	-1	-1	-1	-1	4		0	0						Untertest3.avi	0	880	547	72	111				0	Content		-72	-111	23403236	3441324042
23420	09:21:06.305	00:00:23.420	1406	-1024	-768	-1	-1	-1	-1	4	-1024	-768	-1	-1	-1	-1	4		0	0						Untertest3.avi	0	880	547	72	111				0	Content		-72	-111	23420304	3441341110
23438	09:21:06.323	00:00:23.437	1407	-1024	-768	-1	-1	-1	-1	4	-1024	-768	-1	-1	-1	-1	4		0	0						Untertest3.avi	0	880	547	72	111				0	Content		-72	-111	23437677	3441358483
23455	09:21:06.340	00:00:23.454	1408	-1024	-768	-1	-1	-1	-1	4	-1024	-768	-1	-1	-1	-1	4		0	0						Untertest3.avi	0	880	547	72	111				0	Content		-72	-111	23454925	3441375731
23470	09:21:06.355	00:00:23.469	1409	-1024	-768	-1	-1	-1	-1	4	-1024	-768	-1	-1	-1	-1	4		0	0						Untertest3.avi	0	880	547	72	111				0	Content		-72	-111	23469853	3441390659
23486	09:21:06.371	00:00:23.486	1410	-1024	-768	-1	-1	-1	-1	4	-1024	-768	-1	-1	-1	-1	4		0	0						Untertest3.avi	0	880	547	72	111				0	Content		-72	-111	23486476	3441407282
23503	09:21:06.388	00:00:23.503	1411	-1024	-768	-1	-1	-1	-1	4	-1024	-768	-1	-1	-1	-1	4		0	0						Untertest3.avi	0	880	547	72	111				0	Content		-72	-111	23503226	3441424032
23520	09:21:06.405	00:00:23.519	1412	-1024	-768	-1	-1	-1	-1	4	-1024	-768	-1	-1	-1	-1	4		0	0						Untertest3.avi	0	880	547	72	111				0	Content		-72	-111	23519849	3441440655
23536	09:21:06.421	00:00:23.536	1413	-1024	-768	-1	-1	-1	-1	4	-1024	-768	-1	-1	-1	-1	4		0	0						Untertest3.avi	0	880	547	72	111				0	Content		-72	-111	23536469	3441457275
23553	09:21:06.438	00:00:23.553	1414	-1024	-768	-1	-1	-1	-1	4	-1024	-768	-1	-1	-1	-1	4		0	0						Untertest3.avi	0	880	547	72	111				0	Content		-72	-111	23553092	3441473898
23570	09:21:06.455	00:00:23.570	1415	-1024	-768	-1	-1	-1	-1	4	-1024	-768	-1	-1	-1	-1	4		0	0						Untertest3.avi	0	880	547	72	111				0	Content		-72	-111	23570286	3441491092
23588	09:21:06.473	00:00:23.587	1416	-1024	-768	-1	-1	-1	-1	4	-1024	-768	-1	-1	-1	-1	4		0	0						Untertest3.avi	0	880	547	72	111				0	Content		-72	-111	23587655	3441508461
23605	09:21:06.490	00:00:23.604	1417	-1024	-768	-1	-1	-1	-1	4	-1024	-768	-1	-1	-1	-1	4		0	0						Untertest3.avi	0	880	547	72	111				0	Content		-72	-111	23604906	3441525712
23620	09:21:06.505	00:00:23.619	1418	-1024	-768	-1	-1	-1	-1	4	-1024	-768	-1	-1	-1	-1	4		0	0						Untertest3.avi	0	880	547	72	111				0	Content		-72	-111	23619628	3441540434
23636	09:21:06.521	00:00:23.636	1419	-1024	-768	-1	-1	-1	-1	4	-1024	-768	-1	-1	-1	-1	4		0	0						Untertest3.avi	0	880	547	72	111				0	Content		-72	-111	23636296	3441557102
23653	09:21:06.538	00:00:23.652	1420	-1024	-768	-1	-1	-1	-1	4	-1024	-768	-1	-1	-1	-1	4		0	0						Untertest3.avi	0	880	547	72	111				0	Content		-72	-111	23652963	3441573769
23670	09:21:06.555	00:00:23.669	1421	-1024	-768	-1	-1	-1	-1	4	-1024	-768	-1	-1	-1	-1	4		0	0						Untertest3.avi	0	880	547	72	111				0	Content		-72	-111	23669630	3441590436
23686	09:21:06.571	00:00:23.686	1422	-1024	-768	-1	-1	-1	-1	4	-1024	-768	-1	-1	-1	-1	4		0	0						Untertest3.avi	0	880	547	72	111				0	Content		-72	-111	23686314	3441607120
23703	09:21:06.588	00:00:23.702	1423	-1024	-768	-1	-1	-1	-1	4	-1024	-768	-1	-1	-1	-1	4		0	0						Untertest3.avi	0	880	547	72	111				0	Content		-72	-111	23702981	3441623787
23720	09:21:06.605	00:00:23.719	1424	-1024	-768	-1	-1	-1	-1	4	-1024	-768	-1	-1	-1	-1	4		0	0						Untertest3.avi	0	880	547	72	111				0	Content		-72	-111	23719648	3441640454
23736	09:21:06.621	00:00:23.736	1425	-1024	-768	-1	-1	-1	-1	4	-1024	-768	-1	-1	-1	-1	4		0	0						Untertest3.avi	0	880	547	72	111				0	Content		-72	-111	23736303	3441657109
23753	09:21:06.638	00:00:23.752	1426	-1024	-768	-1	-1	-1	-1	4	-1024	-768	-1	-1	-1	-1	4		0	0						Untertest3.avi	0	880	547	72	111				0	Content		-72	-111	23752995	3441673801
23770	09:21:06.655	00:00:23.769	1427	-1024	-768	-1	-1	-1	-1	4	-1024	-768	-1	-1	-1	-1	4		0	0						Untertest3.avi	0	880	547	72	111				0	Content		-72	-111	23769827	3441690633
23786	09:21:06.671	00:00:23.786	1428	-1024	-768	-1	-1	-1	-1	4	-1024	-768	-1	-1	-1	-1	4		0	0						Untertest3.avi	0	880	547	72	111				0	Content		-72	-111	23786494	3441707300
23803	09:21:06.688	00:00:23.803	1429	-1024	-768	-1	-1	-1	-1	4	-1024	-768	-1	-1	-1	-1	4		0	0						Untertest3.avi	0	880	547	72	111				0	Content		-72	-111	23803161	3441723967
23820	09:21:06.705	00:00:23.820	1430	-1024	-768	-1	-1	-1	-1	4	-1024	-768	-1	-1	-1	-1	4		0	0						Untertest3.avi	0	880	547	72	111				0	Content		-72	-111	23820144	3441740950
23837	09:21:06.722	00:00:23.836	1431	-1024	-768	-1	-1	-1	-1	4	-1024	-768	-1	-1	-1	-1	4		0	0						Untertest3.avi	0	880	547	72	111				0	Content		-72	-111	23836811	3441757617
23853	09:21:06.738	00:00:23.853	1432	-1024	-768	-1	-1	-1	-1	4	-1024	-768	-1	-1	-1	-1	4		0	0						Untertest3.avi	0	880	547	72	111				0	Content		-72	-111	23853478	3441774284
23871	09:21:06.756	00:00:23.870	1433	-1024	-768	-1	-1	-1	-1	4	-1024	-768	-1	-1	-1	-1	4		0	0						Untertest3.avi	0	880	547	72	111				0	Content		-72	-111	23870562	3441791368
23887	09:21:06.772	00:00:23.887	1434	-1024	-768	-1	-1	-1	-1	4	-1024	-768	-1	-1	-1	-1	4		0	0						Untertest3.avi	0	880	547	72	111				0	Content		-72	-111	23887229	3441808035
23904	09:21:06.789	00:00:23.903	1435	-1024	-768	-1	-1	-1	-1	4	-1024	-768	-1	-1	-1	-1	4		0	0						Untertest3.avi	0	880	547	72	111				0	Content		-72	-111	23903896	3441824702
23920	09:21:06.805	00:00:23.920	1436	-1024	-768	-1	-1	-1	-1	4	-1024	-768	-1	-1	-1	-1	4		0	0						Untertest3.avi	0	880	547	72	111				0	Content		-72	-111	23920174	3441840980
23937	09:21:06.822	00:00:23.936	1437	-1024	-768	-1	-1	-1	-1	4	-1024	-768	-1	-1	-1	-1	4		0	0						Untertest3.avi	0	880	547	72	111				0	Content		-72	-111	23936841	3441857647
23954	09:21:06.839	00:00:23.953	1438	-1024	-768	-1	-1	-1	-1	4	-1024	-768	-1	-1	-1	-1	4		0	0						Untertest3.avi	0	880	547	72	111				0	Content		-72	-111	23953509	3441874315
23969	09:21:06.854	00:00:23.969	1439	-1024	-768	-1	-1	-1	-1	4	-1024	-768	-1	-1	-1	-1	4		0	0						Untertest3.avi	0	880	547	72	111				0	Content		-72	-111	23969477	3441890283
23986	09:21:06.871	00:00:23.986	1440	-1024	-768	-1	-1	-1	-1	4	-1024	-768	-1	-1	-1	-1	4		0	0						Untertest3.avi	0	880	547	72	111				0	Content		-72	-111	23986098	3441906904
24003	09:21:06.888	00:00:24.002	1441	-1024	-768	-1	-1	-1	-1	4	-1024	-768	-1	-1	-1	-1	4		0	0						Untertest3.avi	0	880	547	72	111				0	Content		-72	-111	24002783	3441923589
24019	09:21:06.904	00:00:24.019	1442	-1024	-768	-1	-1	-1	-1	4	-1024	-768	-1	-1	-1	-1	4		0	0						Untertest3.avi	0	880	547	72	111				0	Content		-72	-111	24019450	3441940256
24036	09:21:06.921	00:00:24.036	1443	-1024	-768	-1	-1	-1	-1	4	-1024	-768	-1	-1	-1	-1	4		0	0						Untertest3.avi	0	880	547	72	111				0	Content		-72	-111	24036117	3441956923
24053	09:21:06.938	00:00:24.052	1444	-1024	-768	-1	-1	-1	-1	4	-1024	-768	-1	-1	-1	-1	4		0	0						Untertest3.avi	0	880	547	72	111				0	Content		-72	-111	24052775	3441973581
24069	09:21:06.954	00:00:24.069	1445	-1024	-768	-1	-1	-1	-1	4	-1024	-768	-1	-1	-1	-1	4		0	0						Untertest3.avi	0	880	547	72	111				0	Content		-72	-111	24069442	3441990248
24086	09:21:06.971	00:00:24.086	1446	-1024	-768	-1	-1	-1	-1	4	-1024	-768	-1	-1	-1	-1	4		0	0						Untertest3.avi	0	880	547	72	111				0	Content		-72	-111	24086109	3442006915
24103	09:21:06.988	00:00:24.102	1447	-1024	-768	-1	-1	-1	-1	4	-1024	-768	-1	-1	-1	-1	4		0	0						Untertest3.avi	0	880	547	72	111				0	Content		-72	-111	24102723	3442023529
24119	09:21:07.004	00:00:24.119	1448	-1024	-768	-1	-1	-1	-1	4	-1024	-768	-1	-1	-1	-1	4		0	0						Untertest3.avi	0	880	547	72	111				0	Content		-72	-111	24119390	3442040196
24136	09:21:07.021	00:00:24.136	1449	-1024	-768	-1	-1	-1	-1	4	-1024	-768	-1	-1	-1	-1	4		0	0						Untertest3.avi	0	880	547	72	111				0	Content		-72	-111	24136247	3442057053
24153	09:21:07.038	00:00:24.152	1450	-1024	-768	-1	-1	-1	-1	4	-1024	-768	-1	-1	-1	-1	4		0	0						Untertest3.avi	0	880	547	72	111				0	Content		-72	-111	24152914	3442073720
24170	09:21:07.055	00:00:24.169	1451	-1024	-768	-1	-1	-1	-1	4	-1024	-768	-1	-1	-1	-1	4		0	0						Untertest3.avi	0	880	547	72	111				0	Content		-72	-111	24169581	3442090387
24187	09:21:07.072	00:00:24.186	1452	-1024	-768	-1	-1	-1	-1	4	-1024	-768	-1	-1	-1	-1	4		0	0						Untertest3.avi	0	880	547	72	111				0	Content		-72	-111	24186705	3442107511
24203	09:21:07.088	00:00:24.203	1453	-1024	-768	-1	-1	-1	-1	4	-1024	-768	-1	-1	-1	-1	4		0	0						Untertest3.avi	0	880	547	72	111				0	Content		-72	-111	24203372	3442124178
24220	09:21:07.105	00:00:24.220	1454	-1024	-768	-1	-1	-1	-1	4	-1024	-768	-1	-1	-1	-1	4		0	0						Untertest3.avi	0	880	547	72	111				0	Content		-72	-111	24220398	3442141204
24237	09:21:07.122	00:00:24.237	1455	-1024	-768	-1	-1	-1	-1	4	-1024	-768	-1	-1	-1	-1	4		0	0						Untertest3.avi	0	880	547	72	111				0	Content		-72	-111	24237065	3442157871
24254	09:21:07.139	00:00:24.253	1456	-1024	-768	-1	-1	-1	-1	4	-1024	-768	-1	-1	-1	-1	4		0	0						Untertest3.avi	0	880	547	72	111				0	Content		-72	-111	24253732	3442174538
24270	09:21:07.155	00:00:24.269	1457	-1024	-768	-1	-1	-1	-1	4	-1024	-768	-1	-1	-1	-1	4		0	0						Untertest3.avi	0	880	547	72	111				0	Content		-72	-111	24269846	3442190652
24287	09:21:07.172	00:00:24.286	1458	-1024	-768	-1	-1	-1	-1	4	-1024	-768	-1	-1	-1	-1	4		0	0						Untertest3.avi	0	880	547	72	111				0	Content		-72	-111	24286514	3442207320
24303	09:21:07.188	00:00:24.302	1459	-1024	-768	-1	-1	-1	-1	4	-1024	-768	-1	-1	-1	-1	4		0	0						Untertest3.avi	0	880	547	72	111				0	Content		-72	-111	24302997	3442223803
24320	09:21:07.205	00:00:24.319	1460	-1024	-768	-1	-1	-1	-1	4	-1024	-768	-1	-1	-1	-1	4		0	0						Untertest3.avi	0	880	547	72	111				0	Content		-72	-111	24319664	3442240470
24336	09:21:07.221	00:00:24.336	1461	-1024	-768	-1	-1	-1	-1	4	-1024	-768	-1	-1	-1	-1	4		0	0						Untertest3.avi	0	880	547	72	111				0	Content		-72	-111	24336331	3442257137
24353	09:21:07.238	00:00:24.352	1462	-1024	-768	-1	-1	-1	-1	4	-1024	-768	-1	-1	-1	-1	4		0	0						Untertest3.avi	0	880	547	72	111				0	Content		-72	-111	24352581	3442273387
24369	09:21:07.254	00:00:24.369	1463	-1024	-768	-1	-1	-1	-1	4	-1024	-768	-1	-1	-1	-1	4		0	0						Untertest3.avi	0	880	547	72	111				0	Content		-72	-111	24369194	3442290000
24386	09:21:07.271	00:00:24.385	1464	-1024	-768	-1	-1	-1	-1	4	-1024	-768	-1	-1	-1	-1	4		0	0						Untertest3.avi	0	880	547	72	111				0	Content		-72	-111	24385861	3442306667
24403	09:21:07.288	00:00:24.402	1465	-1024	-768	-1	-1	-1	-1	4	-1024	-768	-1	-1	-1	-1	4		0	0						Untertest3.avi	0	880	547	72	111				0	Content		-72	-111	24402528	3442323334
24419	09:21:07.304	00:00:24.419	1466	-1024	-768	-1	-1	-1	-1	4	-1024	-768	-1	-1	-1	-1	4		0	0						Untertest3.avi	0	880	547	72	111				0	Content		-72	-111	24419195	3442340001
24436	09:21:07.321	00:00:24.435	1467	-1024	-768	-1	-1	-1	-1	4	-1024	-768	-1	-1	-1	-1	4		0	0						Untertest3.avi	0	880	547	72	111				0	Content		-72	-111	24435820	3442356626
24452	09:21:07.337	00:00:24.452	1468	-1024	-768	-1	-1	-1	-1	4	-1024	-768	-1	-1	-1	-1	4		0	0						Untertest3.avi	0	880	547	72	111				0	Content		-72	-111	24452487	3442373293
24469	09:21:07.354	00:00:24.469	1469	-1024	-768	-1	-1	-1	-1	4	-1024	-768	-1	-1	-1	-1	4		0	0						Untertest3.avi	0	880	547	72	111				0	Content		-72	-111	24469403	3442390209
24486	09:21:07.371	00:00:24.486	1470	-1024	-768	-1	-1	-1	-1	4	-1024	-768	-1	-1	-1	-1	4		0	0						Untertest3.avi	0	880	547	72	111				0	Content		-72	-111	24486070	3442406876
24503	09:21:07.388	00:00:24.503	1471	-1024	-768	-1	-1	-1	-1	4	-1024	-768	-1	-1	-1	-1	4		0	0						Untertest3.avi	0	880	547	72	111				0	Content		-72	-111	24503022	3442423828
24520	09:21:07.405	00:00:24.519	1472	-1024	-768	-1	-1	-1	-1	4	-1024	-768	-1	-1	-1	-1	4		0	0						Untertest3.avi	0	880	547	72	111				0	Content		-72	-111	24519689	3442440495
24536	09:21:07.421	00:00:24.536	1473	-1024	-768	-1	-1	-1	-1	4	-1024	-768	-1	-1	-1	-1	4		0	0						Untertest3.avi	0	880	547	72	111				0	Content		-72	-111	24536356	3442457162
24554	09:21:07.439	00:00:24.553	1474	-1024	-768	-1	-1	-1	-1	4	-1024	-768	-1	-1	-1	-1	4		0	0						Untertest3.avi	0	880	547	72	111				0	Content		-72	-111	24553640	3442474446
24570	09:21:07.455	00:00:24.570	1475	-1024	-768	-1	-1	-1	-1	4	-1024	-768	-1	-1	-1	-1	4		0	0						Untertest3.avi	0	880	547	72	111				0	Content		-72	-111	24570307	3442491113
24587	09:21:07.472	00:00:24.586	1476	-1024	-768	-1	-1	-1	-1	4	-1024	-768	-1	-1	-1	-1	4		0	0						Untertest3.avi	0	880	547	72	111				0	Content		-72	-111	24586554	3442507360
24603	09:21:07.488	00:00:24.603	1477	-1024	-768	-1	-1	-1	-1	4	-1024	-768	-1	-1	-1	-1	4		0	0						Untertest3.avi	0	880	547	72	111				0	Content		-72	-111	24603222	3442524028
24620	09:21:07.505	00:00:24.619	1478	-1024	-768	-1	-1	-1	-1	4	-1024	-768	-1	-1	-1	-1	4		0	0						Untertest3.avi	0	880	547	72	111				0	Content		-72	-111	24619889	3442540695
24636	09:21:07.521	00:00:24.635	1479	-1024	-768	-1	-1	-1	-1	4	-1024	-768	-1	-1	-1	-1	4		0	0						Untertest3.avi	0	880	547	72	111				0	Content		-72	-111	24635669	3442556475
24652	09:21:07.537	00:00:24.652	1480	-1024	-768	-1	-1	-1	-1	4	-1024	-768	-1	-1	-1	-1	4		0	0						Untertest3.avi	0	880	547	72	111				0	Content		-72	-111	24652306	3442573112
24669	09:21:07.554	00:00:24.668	1481	-1024	-768	-1	-1	-1	-1	4	-1024	-768	-1	-1	-1	-1	4		0	0						Untertest3.avi	0	880	547	72	111				0	Content		-72	-111	24668986	3442589792
24686	09:21:07.571	00:00:24.685	1482	-1024	-768	-1	-1	-1	-1	4	-1024	-768	-1	-1	-1	-1	4		0	0						Untertest3.avi	0	880	547	72	111				0	Content		-72	-111	24685653	3442606459
24702	09:21:07.587	00:00:24.702	1483	-1024	-768	-1	-1	-1	-1	4	-1024	-768	-1	-1	-1	-1	4		0	0						Untertest3.avi	0	880	547	72	111				0	Content		-72	-111	24702320	3442623126
24719	09:21:07.604	00:00:24.718	1484	-1024	-768	-1	-1	-1	-1	4	-1024	-768	-1	-1	-1	-1	4		0	0						Untertest3.avi	0	880	547	72	111				0	Content		-72	-111	24718981	3442639787
24736	09:21:07.621	00:00:24.735	1485	-1024	-768	-1	-1	-1	-1	4	-1024	-768	-1	-1	-1	-1	4		0	0						Untertest3.avi	0	880	547	72	111				0	Content		-72	-111	24735648	3442656454
24752	09:21:07.637	00:00:24.752	1486	-1024	-768	-1	-1	-1	-1	4	-1024	-768	-1	-1	-1	-1	4		0	0						Untertest3.avi	0	880	547	72	111				0	Content		-72	-111	24752315	3442673121
24769	09:21:07.654	00:00:24.768	1487	-1024	-768	-1	-1	-1	-1	4	-1024	-768	-1	-1	-1	-1	4		0	0						Untertest3.avi	0	880	547	72	111				0	Content		-72	-111	24768926	3442689732
24786	09:21:07.671	00:00:24.785	1488	-1024	-768	-1	-1	-1	-1	4	-1024	-768	-1	-1	-1	-1	4		0	0						Untertest3.avi	0	880	547	72	111				0	Content		-72	-111	24785593	3442706399
24802	09:21:07.687	00:00:24.802	1489	-1024	-768	-1	-1	-1	-1	4	-1024	-768	-1	-1	-1	-1	4		0	0						Untertest3.avi	0	880	547	72	111				0	Content		-72	-111	24802447	3442723253
24819	09:21:07.704	00:00:24.819	1490	-1024	-768	-1	-1	-1	-1	4	-1024	-768	-1	-1	-1	-1	4		0	0						Untertest3.avi	0	880	547	72	111				0	Content		-72	-111	24819114	3442739920
24836	09:21:07.721	00:00:24.835	1491	-1024	-768	-1	-1	-1	-1	4	-1024	-768	-1	-1	-1	-1	4		0	0						Untertest3.avi	0	880	547	72	111				0	Content		-72	-111	24835781	3442756587
24853	09:21:07.738	00:00:24.852	1492	-1024	-768	-1	-1	-1	-1	4	-1024	-768	-1	-1	-1	-1	4		0	0						Untertest3.avi	0	880	547	72	111				0	Content		-72	-111	24852903	3442773709
24870	09:21:07.755	00:00:24.869	1493	-1024	-768	-1	-1	-1	-1	4	-1024	-768	-1	-1	-1	-1	4		0	0						Untertest3.avi	0	880	547	72	111				0	Content		-72	-111	24869570	3442790376
24887	09:21:07.772	00:00:24.886	1494	-1024	-768	-1	-1	-1	-1	4	-1024	-768	-1	-1	-1	-1	4		0	0						Untertest3.avi	0	880	547	72	111				0	Content		-72	-111	24886595	3442807401
24903	09:21:07.788	00:00:24.903	1495	-1024	-768	-1	-1	-1	-1	4	-1024	-768	-1	-1	-1	-1	4		0	0						Untertest3.avi	0	880	547	72	111				0	Content		-72	-111	24903262	3442824068
24920	09:21:07.805	00:00:24.919	1496	-1024	-768	-1	-1	-1	-1	4	-1024	-768	-1	-1	-1	-1	4		0	0						Untertest3.avi	0	880	547	72	111				0	Content		-72	-111	24919929	3442840735
24936	09:21:07.821	00:00:24.936	1497	-1024	-768	-1	-1	-1	-1	4	-1024	-768	-1	-1	-1	-1	4		0	0						Untertest3.avi	0	880	547	72	111				0	Content		-72	-111	24936210	3442857016
24953	09:21:07.838	00:00:24.952	1498	-1024	-768	-1	-1	-1	-1	4	-1024	-768	-1	-1	-1	-1	4		0	0						Untertest3.avi	0	880	547	72	111				0	Content		-72	-111	24952877	3442873683
24970	09:21:07.855	00:00:24.969	1499	-1024	-768	-1	-1	-1	-1	4	-1024	-768	-1	-1	-1	-1	4		0	0						Untertest3.avi	0	880	547	72	111				0	Content		-72	-111	24969544	3442890350
24986	09:21:07.871	00:00:24.985	1500	-1024	-768	-1	-1	-1	-1	4	-1024	-768	-1	-1	-1	-1	4		0	0						Untertest3.avi	0	880	547	72	111				0	Content		-72	-111	24985951	3442906757
25003	09:21:07.888	00:00:25.002	1501	-1024	-768	-1	-1	-1	-1	4	-1024	-768	-1	-1	-1	-1	4		0	0						Untertest3.avi	0	880	547	72	111				0	Content		-72	-111	25002618	3442923424
25019	09:21:07.904	00:00:25.019	1502	-1024	-768	-1	-1	-1	-1	4	-1024	-768	-1	-1	-1	-1	4		0	0						Untertest3.avi	0	880	547	72	111				0	Content		-72	-111	25019285	3442940091
25035	09:21:07.920	00:00:25.035	1503	-1024	-768	-1	-1	-1	-1	4	-1024	-768	-1	-1	-1	-1	4		0	0						Untertest3.avi	0	880	547	72	111				0	Content		-72	-111	25035386	3442956192
25052	09:21:07.937	00:00:25.052	1504	-1024	-768	-1	-1	-1	-1	4	-1024	-768	-1	-1	-1	-1	4		0	0						Untertest3.avi	0	880	547	72	111				0	Content		-72	-111	25052010	3442972816
25069	09:21:07.954	00:00:25.068	1505	-1024	-768	-1	-1	-1	-1	4	-1024	-768	-1	-1	-1	-1	4		0	0						Untertest3.avi	0	880	547	72	111				0	Content		-72	-111	25068676	3442989482
25085	09:21:07.970	00:00:25.085	1506	-1024	-768	-1	-1	-1	-1	4	-1024	-768	-1	-1	-1	-1	4		0	0						Untertest3.avi	0	880	547	72	111				0	Content		-72	-111	25085343	3443006149
25102	09:21:07.987	00:00:25.102	1507	-1024	-768	-1	-1	-1	-1	4	-1024	-768	-1	-1	-1	-1	4		0	0						Untertest3.avi	0	880	547	72	111				0	Content		-72	-111	25102010	3443022816
25119	09:21:08.004	00:00:25.118	1508	-1024	-768	-1	-1	-1	-1	4	-1024	-768	-1	-1	-1	-1	4		0	0						Untertest3.avi	0	880	547	72	111				0	Content		-72	-111	25118697	3443039503
25135	09:21:08.020	00:00:25.135	1509	-1024	-768	-1	-1	-1	-1	4	-1024	-768	-1	-1	-1	-1	4		0	0						Untertest3.avi	0	880	547	72	111				0	Content		-72	-111	25135364	3443056170
25152	09:21:08.037	00:00:25.152	1510	-1024	-768	-1	-1	-1	-1	4	-1024	-768	-1	-1	-1	-1	4		0	0						Untertest3.avi	0	880	547	72	111				0	Content		-72	-111	25152309	3443073115
25169	09:21:08.054	00:00:25.168	1511	-1024	-768	-1	-1	-1	-1	4	-1024	-768	-1	-1	-1	-1	4		0	0						Untertest3.avi	0	880	547	72	111				0	Content		-72	-111	25168976	3443089782
25186	09:21:08.071	00:00:25.185	1512	-1024	-768	-1	-1	-1	-1	4	-1024	-768	-1	-1	-1	-1	4		0	0						Untertest3.avi	0	880	547	72	111				0	Content		-72	-111	25185941	3443106747
25203	09:21:08.088	00:00:25.202	1513	-1024	-768	-1	-1	-1	-1	4	-1024	-768	-1	-1	-1	-1	4		0	0						Untertest3.avi	0	880	547	72	111				0	Content		-72	-111	25202608	3443123414
25219	09:21:08.104	00:00:25.219	1514	-1024	-768	-1	-1	-1	-1	4	-1024	-768	-1	-1	-1	-1	4		0	0						Untertest3.avi	0	880	547	72	111				0	Content		-72	-111	25219275	3443140081
25237	09:21:08.122	00:00:25.236	1515	-1024	-768	-1	-1	-1	-1	4	-1024	-768	-1	-1	-1	-1	4		0	0						Untertest3.avi	0	880	547	72	111				0	Content		-72	-111	25236507	3443157313
25253	09:21:08.138	00:00:25.253	1516	-1024	-768	-1	-1	-1	-1	4	-1024	-768	-1	-1	-1	-1	4		0	0						Untertest3.avi	0	880	547	72	111				0	Content		-72	-111	25253175	3443173981
25269	09:21:08.154	00:00:25.269	1517	-1024	-768	-1	-1	-1	-1	4	-1024	-768	-1	-1	-1	-1	4		0	0						Untertest3.avi	0	880	547	72	111				0	Content		-72	-111	25269405	3443190211
25286	09:21:08.171	00:00:25.286	1518	-1024	-768	-1	-1	-1	-1	4	-1024	-768	-1	-1	-1	-1	4		0	0						Untertest3.avi	0	880	547	72	111				0	Content		-72	-111	25286072	3443206878
25303	09:21:08.188	00:00:25.302	1519	-1024	-768	-1	-1	-1	-1	4	-1024	-768	-1	-1	-1	-1	4		0	0						Untertest3.avi	0	880	547	72	111				0	Content		-72	-111	25302739	3443223545
25318	09:21:08.203	00:00:25.318	1520	-1024	-768	-1	-1	-1	-1	4	-1024	-768	-1	-1	-1	-1	4		0	0						Untertest3.avi	0	880	547	72	111				0	Content		-72	-111	25318483	3443239289
25335	09:21:08.220	00:00:25.335	1521	-1024	-768	-1	-1	-1	-1	4	-1024	-768	-1	-1	-1	-1	4		0	0						Untertest3.avi	0	880	547	72	111				0	Content		-72	-111	25335230	3443256036
25352	09:21:08.237	00:00:25.351	1522	-1024	-768	-1	-1	-1	-1	4	-1024	-768	-1	-1	-1	-1	4		0	0						Untertest3.avi	0	880	547	72	111				0	Content		-72	-111	25351914	3443272720
25369	09:21:08.254	00:00:25.368	1523	-1024	-768	-1	-1	-1	-1	4	-1024	-768	-1	-1	-1	-1	4		0	0						Untertest3.avi	0	880	547	72	111				0	Content		-72	-111	25368581	3443289387
25385	09:21:08.270	00:00:25.385	1524	-1024	-768	-1	-1	-1	-1	4	-1024	-768	-1	-1	-1	-1	4		0	0						Untertest3.avi	0	880	547	72	111				0	Content		-72	-111	25385248	3443306054
25402	09:21:08.287	00:00:25.401	1525	-1024	-768	-1	-1	-1	-1	4	-1024	-768	-1	-1	-1	-1	4		0	0						Untertest3.avi	0	880	547	72	111				0	Content		-72	-111	25401864	3443322670
25419	09:21:08.304	00:00:25.418	1526	-1024	-768	-1	-1	-1	-1	4	-1024	-768	-1	-1	-1	-1	4		0	0						Untertest3.avi	0	880	547	72	111				0	Content		-72	-111	25418531	3443339337
25435	09:21:08.320	00:00:25.435	1527	-1024	-768	-1	-1	-1	-1	4	-1024	-768	-1	-1	-1	-1	4		0	0						Untertest3.avi	0	880	547	72	111				0	Content		-72	-111	25435198	3443356004
25452	09:21:08.337	00:00:25.451	1528	-1024	-768	-1	-1	-1	-1	4	-1024	-768	-1	-1	-1	-1	4		0	0						Untertest3.avi	0	880	547	72	111				0	Content		-72	-111	25451831	3443372637
25468	09:21:08.353	00:00:25.468	1529	-1024	-768	-1	-1	-1	-1	4	-1024	-768	-1	-1	-1	-1	4		0	0						Untertest3.avi	0	880	547	72	111				0	Content		-72	-111	25468498	3443389304
25485	09:21:08.370	00:00:25.485	1530	-1024	-768	-1	-1	-1	-1	4	-1024	-768	-1	-1	-1	-1	4		0	0						Untertest3.avi	0	880	547	72	111				0	Content		-72	-111	25485319	3443406125
25502	09:21:08.387	00:00:25.501	1531	-1024	-768	-1	-1	-1	-1	4	-1024	-768	-1	-1	-1	-1	4		0	0						Untertest3.avi	0	880	547	72	111				0	Content		-72	-111	25501986	3443422792
25519	09:21:08.404	00:00:25.518	1532	-1024	-768	-1	-1	-1	-1	4	-1024	-768	-1	-1	-1	-1	4		0	0						Untertest3.avi	0	880	547	72	111				0	Content		-72	-111	25518653	3443439459
25536	09:21:08.421	00:00:25.535	1533	-1024	-768	-1	-1	-1	-1	4	-1024	-768	-1	-1	-1	-1	4		0	0						Untertest3.avi	0	880	547	72	111				0	Content		-72	-111	25535804	3443456610
25552	09:21:08.437	00:00:25.552	1534	-1024	-768	-1	-1	-1	-1	4	-1024	-768	-1	-1	-1	-1	4		0	0						Untertest3.avi	0	880	547	72	111				0	Content		-72	-111	25552471	3443473277
25570	09:21:08.455	00:00:25.569	1535	-1024	-768	-1	-1	-1	-1	4	-1024	-768	-1	-1	-1	-1	4		0	0						Untertest3.avi	0	880	547	72	111				0	Content		-72	-111	25569507	3443490313
25586	09:21:08.471	00:00:25.586	1536	-1024	-768	-1	-1	-1	-1	4	-1024	-768	-1	-1	-1	-1	4		0	0						Untertest3.avi	0	880	547	72	111				0	Content		-72	-111	25586175	3443506981
25603	09:21:08.488	00:00:25.602	1537	-1024	-768	-1	-1	-1	-1	4	-1024	-768	-1	-1	-1	-1	4		0	0						Untertest3.avi	0	880	547	72	111				0	Content		-72	-111	25602842	3443523648
25619	09:21:08.504	00:00:25.619	1538	-1024	-768	-1	-1	-1	-1	4	-1024	-768	-1	-1	-1	-1	4		0	0						Untertest3.avi	0	880	547	72	111				0	Content		-72	-111	25619127	3443539933
25636	09:21:08.521	00:00:25.635	1539	-1024	-768	-1	-1	-1	-1	4	-1024	-768	-1	-1	-1	-1	4		0	0						Untertest3.avi	0	880	547	72	111				0	Content		-72	-111	25635794	3443556600
25652	09:21:08.537	00:00:25.652	1540	-1024	-768	-1	-1	-1	-1	4	-1024	-768	-1	-1	-1	-1	4		0	0						Untertest3.avi	0	880	547	72	111				0	Content		-72	-111	25652461	3443573267
25669	09:21:08.554	00:00:25.668	1541	-1024	-768	-1	-1	-1	-1	4	-1024	-768	-1	-1	-1	-1	4		0	0						Untertest3.avi	0	880	547	72	111				0	Content		-72	-111	25668876	3443589682
25686	09:21:08.571	00:00:25.685	1542	-1024	-768	-1	-1	-1	-1	4	-1024	-768	-1	-1	-1	-1	4		0	0						Untertest3.avi	0	880	547	72	111				0	Content		-72	-111	25685543	3443606349
25702	09:21:08.587	00:00:25.702	1543	-1024	-768	-1	-1	-1	-1	4	-1024	-768	-1	-1	-1	-1	4		0	0						Untertest3.avi	0	880	547	72	111				0	Content		-72	-111	25702210	3443623016
25718	09:21:08.603	00:00:25.718	1544	-1024	-768	-1	-1	-1	-1	4	-1024	-768	-1	-1	-1	-1	4		0	0						Untertest3.avi	0	880	547	72	111				0	Content		-72	-111	25718324	3443639130
25735	09:21:08.620	00:00:25.734	1545	-1024	-768	-1	-1	-1	-1	4	-1024	-768	-1	-1	-1	-1	4		0	0						Untertest3.avi	0	880	547	72	111				0	Content		-72	-111	25734944	3443655750
25752	09:21:08.637	00:00:25.751	1546	-1024	-768	-1	-1	-1	-1	4	-1024	-768	-1	-1	-1	-1	4		0	0						Untertest3.avi	0	880	547	72	111				0	Content		-72	-111	25751610	3443672416
25768	09:21:08.653	00:00:25.768	1547	-1024	-768	-1	-1	-1	-1	4	-1024	-768	-1	-1	-1	-1	4		0	0						Untertest3.avi	0	880	547	72	111				0	Content		-72	-111	25768277	3443689083
25785	09:21:08.670	00:00:25.784	1548	-1024	-768	-1	-1	-1	-1	4	-1024	-768	-1	-1	-1	-1	4		0	0						Untertest3.avi	0	880	547	72	111				0	Content		-72	-111	25784944	3443705750
25802	09:21:08.687	00:00:25.801	1549	-1024	-768	-1	-1	-1	-1	4	-1024	-768	-1	-1	-1	-1	4		0	0						Untertest3.avi	0	880	547	72	111				0	Content		-72	-111	25801565	3443722371
25818	09:21:08.703	00:00:25.818	1550	-1024	-768	-1	-1	-1	-1	4	-1024	-768	-1	-1	-1	-1	4		0	0						Untertest3.avi	0	880	547	72	111				0	Content		-72	-111	25818232	3443739038
25835	09:21:08.720	00:00:25.834	1551	-1024	-768	-1	-1	-1	-1	4	-1024	-768	-1	-1	-1	-1	4		0	0						Untertest3.avi	0	880	547	72	111				0	Content		-72	-111	25834899	3443755705
25852	09:21:08.737	00:00:25.851	1552	-1024	-768	-1	-1	-1	-1	4	-1024	-768	-1	-1	-1	-1	4		0	0						Untertest3.avi	0	880	547	72	111				0	Content		-72	-111	25851789	3443772595
25868	09:21:08.753	00:00:25.868	1553	-1024	-768	-1	-1	-1	-1	4	-1024	-768	-1	-1	-1	-1	4		0	0						Untertest3.avi	0	880	547	72	111				0	Content		-72	-111	25868456	3443789262
25885	09:21:08.770	00:00:25.885	1554	-1024	-768	-1	-1	-1	-1	4	-1024	-768	-1	-1	-1	-1	4		0	0						Untertest3.avi	0	880	547	72	111				0	Content		-72	-111	25885445	3443806251
25902	09:21:08.787	00:00:25.902	1555	-1024	-768	-1	-1	-1	-1	4	-1024	-768	-1	-1	-1	-1	4		0	0						Untertest3.avi	0	880	547	72	111				0	Content		-72	-111	25902112	3443822918
25919	09:21:08.804	00:00:25.918	1556	-1024	-768	-1	-1	-1	-1	4	-1024	-768	-1	-1	-1	-1	4		0	0						Untertest3.avi	0	880	547	72	111				0	Content		-72	-111	25918780	3443839586
25936	09:21:08.821	00:00:25.936	1557	-1024	-768	-1	-1	-1	-1	4	-1024	-768	-1	-1	-1	-1	4		0	0						Untertest3.avi	0	880	547	72	111				0	Content		-72	-111	25936038	3443856844
25953	09:21:08.838	00:00:25.952	1558	-1024	-768	-1	-1	-1	-1	4	-1024	-768	-1	-1	-1	-1	4		0	0						Untertest3.avi	0	880	547	72	111				0	Content		-72	-111	25952705	3443873511
25969	09:21:08.854	00:00:25.968	1559	-1024	-768	-1	-1	-1	-1	4	-1024	-768	-1	-1	-1	-1	4		0	0						Untertest3.avi	0	880	547	72	111				0	Content		-72	-111	25968943	3443889749
25986	09:21:08.871	00:00:25.985	1560	-1024	-768	-1	-1	-1	-1	4	-1024	-768	-1	-1	-1	-1	4		0	0						Untertest3.avi	0	880	547	72	111				0	Content		-72	-111	25985610	3443906416
26002	09:21:08.887	00:00:26.002	1561	-1024	-768	-1	-1	-1	-1	4	-1024	-768	-1	-1	-1	-1	4		0	0						Untertest3.avi	0	880	547	72	111				0	Content		-72	-111	26002277	3443923083
26018	09:21:08.903	00:00:26.018	1562	-1024	-768	-1	-1	-1	-1	4	-1024	-768	-1	-1	-1	-1	4		0	0						Untertest3.avi	0	880	547	72	111				0	Content		-72	-111	26018040	3443938846
26035	09:21:08.920	00:00:26.034	1563	-1024	-768	-1	-1	-1	-1	4	-1024	-768	-1	-1	-1	-1	4		0	0						Untertest3.avi	0	880	547	72	111				0	Content		-72	-111	26034662	3443955468
26051	09:21:08.936	00:00:26.051	1564	-1024	-768	-1	-1	-1	-1	4	-1024	-768	-1	-1	-1	-1	4		0	0						Untertest3.avi	0	880	547	72	111				0	Content		-72	-111	26051348	3443972154
26068	09:21:08.953	00:00:26.068	1565	-1024	-768	-1	-1	-1	-1	4	-1024	-768	-1	-1	-1	-1	4		0	0						Untertest3.avi	0	880	547	72	111				0	Content		-72	-111	26068015	3443988821
26085	09:21:08.970	00:00:26.084	1566	-1024	-768	-1	-1	-1	-1	4	-1024	-768	-1	-1	-1	-1	4		0	0						Untertest3.avi	0	880	547	72	111				0	Content		-72	-111	26084682	3444005488
26101	09:21:08.986	00:00:26.101	1567	-1024	-768	-1	-1	-1	-1	4	-1024	-768	-1	-1	-1	-1	4		0	0						Untertest3.avi	0	880	547	72	111				0	Content		-72	-111	26101341	3444022147
26118	09:21:09.003	00:00:26.118	1568	-1024	-768	-1	-1	-1	-1	4	-1024	-768	-1	-1	-1	-1	4		0	0						Untertest3.avi	0	880	547	72	111				0	Content		-72	-111	26118008	3444038814
26135	09:21:09.020	00:00:26.134	1569	-1024	-768	-1	-1	-1	-1	4	-1024	-768	-1	-1	-1	-1	4		0	0						Untertest3.avi	0	880	547	72	111				0	Content		-72	-111	26134675	3444055481
26151	09:21:09.036	00:00:26.151	1570	-1024	-768	-1	-1	-1	-1	4	-1024	-768	-1	-1	-1	-1	4		0	0						Untertest3.avi	0	880	547	72	111				0	Content		-72	-111	26151291	3444072097
26168	09:21:09.053	00:00:26.168	1571	-1024	-768	-1	-1	-1	-1	4	-1024	-768	-1	-1	-1	-1	4		0	0						Untertest3.avi	0	880	547	72	111				0	Content		-72	-111	26168220	3444089026
26185	09:21:09.070	00:00:26.184	1572	-1024	-768	-1	-1	-1	-1	4	-1024	-768	-1	-1	-1	-1	4		0	0						Untertest3.avi	0	880	547	72	111				0	Content		-72	-111	26184887	3444105693
26202	09:21:09.087	00:00:26.202	1573	-1024	-768	-1	-1	-1	-1	4	-1024	-768	-1	-1	-1	-1	4		0	0						Untertest3.avi	0	880	547	72	111				0	Content		-72	-111	26202017	3444122823
26219	09:21:09.104	00:00:26.218	1574	-1024	-768	-1	-1	-1	-1	4	-1024	-768	-1	-1	-1	-1	4		0	0						Untertest3.avi	0	880	547	72	111				0	Content		-72	-111	26218684	3444139490
26236	09:21:09.121	00:00:26.235	1575	-1024	-768	-1	-1	-1	-1	4	-1024	-768	-1	-1	-1	-1	4		0	0						Untertest3.avi	0	880	547	72	111				0	Content		-72	-111	26235714	3444156520
26252	09:21:09.137	00:00:26.252	1576	-1024	-768	-1	-1	-1	-1	4	-1024	-768	-1	-1	-1	-1	4		0	0						Untertest3.avi	0	880	547	72	111				0	Content		-72	-111	26252381	3444173187
26269	09:21:09.154	00:00:26.269	1577	-1024	-768	-1	-1	-1	-1	4	-1024	-768	-1	-1	-1	-1	4		0	0						Untertest3.avi	0	880	547	72	111				0	Content		-72	-111	26269048	3444189854
26285	09:21:09.170	00:00:26.285	1578	-1024	-768	-1	-1	-1	-1	4	-1024	-768	-1	-1	-1	-1	4		0	0						Untertest3.avi	0	880	547	72	111				0	Content		-72	-111	26285327	3444206133
26302	09:21:09.187	00:00:26.301	1579	-1024	-768	-1	-1	-1	-1	4	-1024	-768	-1	-1	-1	-1	4		0	0						Untertest3.avi	0	880	547	72	111				0	Content		-72	-111	26301994	3444222800
26319	09:21:09.204	00:00:26.318	1580	-1024	-768	-1	-1	-1	-1	4	-1024	-768	-1	-1	-1	-1	4		0	0						Untertest3.avi	0	880	547	72	111				0	Content		-72	-111	26318661	3444239467
26335	09:21:09.220	00:00:26.335	1581	-1024	-768	-1	-1	-1	-1	4	-1024	-768	-1	-1	-1	-1	4		0	0						Untertest3.avi	0	880	547	72	111				0	Content		-72	-111	26335069	3444255875
26352	09:21:09.237	00:00:26.351	1582	-1024	-768	-1	-1	-1	-1	4	-1024	-768	-1	-1	-1	-1	4		0	0						Untertest3.avi	0	880	547	72	111				0	Content		-72	-111	26351736	3444272542
26368	09:21:09.253	00:00:26.368	1583	-1024	-768	-1	-1	-1	-1	4	-1024	-768	-1	-1	-1	-1	4		0	0						Untertest3.avi	0	880	547	72	111				0	Content		-72	-111	26368403	3444289209
26385	09:21:09.270	00:00:26.384	1584	-1024	-768	-1	-1	-1	-1	4	-1024	-768	-1	-1	-1	-1	4		0	0						Untertest3.avi	0	880	547	72	111				0	Content		-72	-111	26384506	3444305312
26401	09:21:09.286	00:00:26.401	1585	-1024	-768	-1	-1	-1	-1	4	-1024	-768	-1	-1	-1	-1	4		0	0						Untertest3.avi	0	880	547	72	111				0	Content		-72	-111	26401131	3444321937
26418	09:21:09.303	00:00:26.417	1586	-1024	-768	-1	-1	-1	-1	4	-1024	-768	-1	-1	-1	-1	4		0	0						Untertest3.avi	0	880	547	72	111				0	Content		-72	-111	26417797	3444338603
26434	09:21:09.319	00:00:26.434	1587	-1024	-768	-1	-1	-1	-1	4	-1024	-768	-1	-1	-1	-1	4		0	0						Untertest3.avi	0	880	547	72	111				0	Content		-72	-111	26434464	3444355270
26451	09:21:09.336	00:00:26.451	1588	-1024	-768	-1	-1	-1	-1	4	-1024	-768	-1	-1	-1	-1	4		0	0						Untertest3.avi	0	880	547	72	111				0	Content		-72	-111	26451131	3444371937
26468	09:21:09.353	00:00:26.467	1589	-1024	-768	-1	-1	-1	-1	4	-1024	-768	-1	-1	-1	-1	4		0	0						Untertest3.avi	0	880	547	72	111				0	Content		-72	-111	26467754	3444388560
26484	09:21:09.369	00:00:26.484	1590	-1024	-768	-1	-1	-1	-1	4	-1024	-768	-1	-1	-1	-1	4		0	0						Untertest3.avi	0	880	547	72	111				0	Content		-72	-111	26484421	3444405227
26501	09:21:09.386	00:00:26.501	1591	-1024	-768	-1	-1	-1	-1	4	-1024	-768	-1	-1	-1	-1	4		0	0						Untertest3.avi	0	880	547	72	111				0	Content		-72	-111	26501333	3444422139
26518	09:21:09.403	00:00:26.518	1592	-1024	-768	-1	-1	-1	-1	4	-1024	-768	-1	-1	-1	-1	4		0	0						Untertest3.avi	0	880	547	72	111				0	Content		-72	-111	26518000	3444438806
26535	09:21:09.420	00:00:26.534	1593	-1024	-768	-1	-1	-1	-1	4	-1024	-768	-1	-1	-1	-1	4		0	0						Untertest3.avi	0	880	547	72	111				0	Content		-72	-111	26534997	3444455803
26552	09:21:09.437	00:00:26.551	1594	-1024	-768	-1	-1	-1	-1	4	-1024	-768	-1	-1	-1	-1	4		0	0						Untertest3.avi	0	880	547	72	111				0	Content		-72	-111	26551664	3444472470
26568	09:21:09.453	00:00:26.568	1595	-1024	-768	-1	-1	-1	-1	4	-1024	-768	-1	-1	-1	-1	4		0	0						Untertest3.avi	0	880	547	72	111				0	Content		-72	-111	26568331	3444489137
26586	09:21:09.471	00:00:26.585	1596	-1024	-768	-1	-1	-1	-1	4	-1024	-768	-1	-1	-1	-1	4		0	0						Untertest3.avi	0	880	547	72	111				0	Content		-72	-111	26585599	3444506405
26602	09:21:09.487	00:00:26.602	1597	-1024	-768	-1	-1	-1	-1	4	-1024	-768	-1	-1	-1	-1	4		0	0						Untertest3.avi	0	880	547	72	111				0	Content		-72	-111	26602266	3444523072
26619	09:21:09.504	00:00:26.618	1598	-1024	-768	-1	-1	-1	-1	4	-1024	-768	-1	-1	-1	-1	4		0	0						Untertest3.avi	0	880	547	72	111				0	Content		-72	-111	26618507	3444539313
26635	09:21:09.520	00:00:26.635	1599	-1024	-768	-1	-1	-1	-1	4	-1024	-768	-1	-1	-1	-1	4		0	0						Untertest3.avi	0	880	547	72	111				0	Content		-72	-111	26635174	3444555980
26652	09:21:09.537	00:00:26.651	1600	-1024	-768	-1	-1	-1	-1	4	-1024	-768	-1	-1	-1	-1	4		0	0						Untertest3.avi	0	880	547	72	111				0	Content		-72	-111	26651841	3444572647
26668	09:21:09.553	00:00:26.667	1601	-1024	-768	-1	-1	-1	-1	4	-1024	-768	-1	-1	-1	-1	4		0	0						Untertest3.avi	0	880	547	72	111				0	Content		-72	-111	26667607	3444588413
26684	09:21:09.569	00:00:26.684	1602	-1024	-768	-1	-1	-1	-1	4	-1024	-768	-1	-1	-1	-1	4		0	0						Untertest3.avi	0	880	547	72	111				0	Content		-72	-111	26684227	3444605033
26701	09:21:09.586	00:00:26.700	1603	-1024	-768	-1	-1	-1	-1	4	-1024	-768	-1	-1	-1	-1	4		0	0						Untertest3.avi	0	880	547	72	111				0	Content		-72	-111	26700913	3444621719
26718	09:21:09.603	00:00:26.717	1604	-1024	-768	-1	-1	-1	-1	4	-1024	-768	-1	-1	-1	-1	4		0	0						Untertest3.avi	0	880	547	72	111				0	Content		-72	-111	26717580	3444638386
26734	09:21:09.619	00:00:26.734	1605	-1024	-768	-1	-1	-1	-1	4	-1024	-768	-1	-1	-1	-1	4		0	0						Untertest3.avi	0	880	547	72	111				0	Content		-72	-111	26734247	3444655053
26751	09:21:09.636	00:00:26.750	1606	-1024	-768	-1	-1	-1	-1	4	-1024	-768	-1	-1	-1	-1	4		0	0						Untertest3.avi	0	880	547	72	111				0	Content		-72	-111	26750907	3444671713
26768	09:21:09.653	00:00:26.767	1607	-1024	-768	-1	-1	-1	-1	4	-1024	-768	-1	-1	-1	-1	4		0	0						Untertest3.avi	0	880	547	72	111				0	Content		-72	-111	26767574	3444688380
26784	09:21:09.669	00:00:26.784	1608	-1024	-768	-1	-1	-1	-1	4	-1024	-768	-1	-1	-1	-1	4		0	0						Untertest3.avi	0	880	547	72	111				0	Content		-72	-111	26784241	3444705047
26801	09:21:09.686	00:00:26.800	1609	-1024	-768	-1	-1	-1	-1	4	-1024	-768	-1	-1	-1	-1	4		0	0						Untertest3.avi	0	880	547	72	111				0	Content		-72	-111	26800854	3444721660
26818	09:21:09.703	00:00:26.817	1610	-1024	-768	-1	-1	-1	-1	4	-1024	-768	-1	-1	-1	-1	4		0	0						Untertest3.avi	0	880	547	72	111				0	Content		-72	-111	26817521	3444738327
26834	09:21:09.719	00:00:26.834	1611	-1024	-768	-1	-1	-1	-1	4	-1024	-768	-1	-1	-1	-1	4		0	0						Untertest3.avi	0	880	547	72	111				0	Content		-72	-111	26834379	3444755185
26851	09:21:09.736	00:00:26.851	1612	-1024	-768	-1	-1	-1	-1	4	-1024	-768	-1	-1	-1	-1	4		0	0						Untertest3.avi	0	880	547	72	111				0	Content		-72	-111	26851046	3444771852
26868	09:21:09.753	00:00:26.867	1613	-1024	-768	-1	-1	-1	-1	4	-1024	-768	-1	-1	-1	-1	4		0	0						Untertest3.avi	0	880	547	72	111				0	Content		-72	-111	26867713	3444788519
26885	09:21:09.770	00:00:26.884	1614	-1024	-768	-1	-1	-1	-1	4	-1024	-768	-1	-1	-1	-1	4		0	0						Untertest3.avi	0	880	547	72	111				0	Content		-72	-111	26884899	3444805705
26902	09:21:09.787	00:00:26.901	1615	-1024	-768	-1	-1	-1	-1	4	-1024	-768	-1	-1	-1	-1	4		0	0						Untertest3.avi	0	880	547	72	111				0	Content		-72	-111	26901567	3444822373
26919	09:21:09.804	00:00:26.918	1616	-1024	-768	-1	-1	-1	-1	4	-1024	-768	-1	-1	-1	-1	4		0	0						Untertest3.avi	0	880	547	72	111				0	Content		-72	-111	26918573	3444839379
26935	09:21:09.820	00:00:26.935	1617	-1024	-768	-1	-1	-1	-1	4	-1024	-768	-1	-1	-1	-1	4		0	0						Untertest3.avi	0	880	547	72	111				0	Content		-72	-111	26935240	3444856046
26952	09:21:09.837	00:00:26.951	1618	-1024	-768	-1	-1	-1	-1	4	-1024	-768	-1	-1	-1	-1	4		0	0						Untertest3.avi	0	880	547	72	111				0	Content		-72	-111	26951907	3444872713
26968	09:21:09.853	00:00:26.967	1619	-1024	-768	-1	-1	-1	-1	4	-1024	-768	-1	-1	-1	-1	4		0	0						Untertest3.avi	0	880	547	72	111				0	Content		-72	-111	26967994	3444888800
26985	09:21:09.870	00:00:26.984	1620	-1024	-768	-1	-1	-1	-1	4	-1024	-768	-1	-1	-1	-1	4		0	0						Untertest3.avi	0	880	547	72	111				0	Content		-72	-111	26984661	3444905467
27001	09:21:09.886	00:00:27.001	1621	-1024	-768	-1	-1	-1	-1	4	-1024	-768	-1	-1	-1	-1	4		0	0						Untertest3.avi	0	880	547	72	111				0	Content		-72	-111	27001134	3444921940
27018	09:21:09.903	00:00:27.017	1622	-1024	-768	-1	-1	-1	-1	4	-1024	-768	-1	-1	-1	-1	4		0	0						Untertest3.avi	0	880	547	72	111				0	Content		-72	-111	27017801	3444938607
27034	09:21:09.919	00:00:27.034	1623	-1024	-768	-1	-1	-1	-1	4	-1024	-768	-1	-1	-1	-1	4		0	0						Untertest3.avi	0	880	547	72	111				0	Content		-72	-111	27034468	3444955274
27051	09:21:09.936	00:00:27.050	1624	-1024	-768	-1	-1	-1	-1	4	-1024	-768	-1	-1	-1	-1	4		0	0						Untertest3.avi	0	880	547	72	111				0	Content		-72	-111	27050700	3444971506
27067	09:21:09.952	00:00:27.067	1625	-1024	-768	-1	-1	-1	-1	4	-1024	-768	-1	-1	-1	-1	4		0	0						Untertest3.avi	0	880	547	72	111				0	Content		-72	-111	27067323	3444988129
27084	09:21:09.969	00:00:27.083	1626	-1024	-768	-1	-1	-1	-1	4	-1024	-768	-1	-1	-1	-1	4		0	0						Untertest3.avi	0	880	547	72	111				0	Content		-72	-111	27083988	3445004794
27101	09:21:09.986	00:00:27.100	1627	-1024	-768	-1	-1	-1	-1	4	-1024	-768	-1	-1	-1	-1	4		0	0						Untertest3.avi	0	880	547	72	111				0	Content		-72	-111	27100655	3445021461
27117	09:21:10.002	00:00:27.117	1628	-1024	-768	-1	-1	-1	-1	4	-1024	-768	-1	-1	-1	-1	4		0	0						Untertest3.avi	0	880	547	72	111				0	Content		-72	-111	27117322	3445038128
27134	09:21:10.019	00:00:27.134	1629	-1024	-768	-1	-1	-1	-1	4	-1024	-768	-1	-1	-1	-1	4		0	0						Untertest3.avi	0	880	547	72	111				0	Content		-72	-111	27134008	3445054814
27151	09:21:10.036	00:00:27.150	1630	-1024	-768	-1	-1	-1	-1	4	-1024	-768	-1	-1	-1	-1	4		0	0						Untertest3.avi	0	880	547	72	111				0	Content		-72	-111	27150675	3445071481
27168	09:21:10.053	00:00:27.167	1631	-1024	-768	-1	-1	-1	-1	4	-1024	-768	-1	-1	-1	-1	4		0	0						Untertest3.avi	0	880	547	72	111				0	Content		-72	-111	27167619	3445088425
27184	09:21:10.069	00:00:27.184	1632	-1024	-768	-1	-1	-1	-1	4	-1024	-768	-1	-1	-1	-1	4		0	0						Untertest3.avi	0	880	547	72	111				0	Content		-72	-111	27184286	3445105092
27201	09:21:10.086	00:00:27.201	1633	-1024	-768	-1	-1	-1	-1	4	-1024	-768	-1	-1	-1	-1	4		0	0						Untertest3.avi	0	880	547	72	111				0	Content		-72	-111	27201253	3445122059
27218	09:21:10.103	00:00:27.217	1634	-1024	-768	-1	-1	-1	-1	4	-1024	-768	-1	-1	-1	-1	4		0	0						Untertest3.avi	0	880	547	72	111				0	Content		-72	-111	27217920	3445138726
27235	09:21:10.120	00:00:27.234	1635	-1024	-768	-1	-1	-1	-1	4	-1024	-768	-1	-1	-1	-1	4		0	0						Untertest3.avi	0	880	547	72	111				0	Content		-72	-111	27234588	3445155394
27252	09:21:10.137	00:00:27.251	1636	-1024	-768	-1	-1	-1	-1	4	-1024	-768	-1	-1	-1	-1	4		0	0						Untertest3.avi	0	880	547	72	111				0	Content		-72	-111	27251822	3445172628
27268	09:21:10.153	00:00:27.268	1637	-1024	-768	-1	-1	-1	-1	4	-1024	-768	-1	-1	-1	-1	4		0	0						Untertest3.avi	0	880	547	72	111				0	Content		-72	-111	27268489	3445189295
27285	09:21:10.170	00:00:27.284	1638	-1024	-768	-1	-1	-1	-1	4	-1024	-768	-1	-1	-1	-1	4		0	0						Untertest3.avi	0	880	547	72	111				0	Content		-72	-111	27284720	3445205526
27301	09:21:10.186	00:00:27.301	1639	-1024	-768	-1	-1	-1	-1	4	-1024	-768	-1	-1	-1	-1	4		0	0						Untertest3.avi	0	880	547	72	111				0	Content		-72	-111	27301387	3445222193
27318	09:21:10.203	00:00:27.318	1640	-1024	-768	-1	-1	-1	-1	4	-1024	-768	-1	-1	-1	-1	4		0	0						Untertest3.avi	0	880	547	72	111				0	Content		-72	-111	27318054	3445238860
27334	09:21:10.219	00:00:27.333	1641	-1024	-768	-1	-1	-1	-1	4	-1024	-768	-1	-1	-1	-1	4		0	0						Untertest3.avi	0	880	547	72	111				0	Content		-72	-111	27333799	3445254605
27351	09:21:10.236	00:00:27.350	1642	-1024	-768	-1	-1	-1	-1	4	-1024	-768	-1	-1	-1	-1	4		0	0						Untertest3.avi	0	880	547	72	111				0	Content		-72	-111	27350545	3445271351
27367	09:21:10.252	00:00:27.367	1643	-1024	-768	-1	-1	-1	-1	4	-1024	-768	-1	-1	-1	-1	4		0	0						Untertest3.avi	0	880	547	72	111				0	Content		-72	-111	27367230	3445288036
27384	09:21:10.269	00:00:27.383	1644	-1024	-768	-1	-1	-1	-1	4	-1024	-768	-1	-1	-1	-1	4		0	0						Untertest3.avi	0	880	547	72	111				0	Content		-72	-111	27383897	3445304703
27401	09:21:10.286	00:00:27.400	1645	-1024	-768	-1	-1	-1	-1	4	-1024	-768	-1	-1	-1	-1	4		0	0						Untertest3.avi	0	880	547	72	111				0	Content		-72	-111	27400564	3445321370
27417	09:21:10.302	00:00:27.417	1646	-1024	-768	-1	-1	-1	-1	4	-1024	-768	-1	-1	-1	-1	4		0	0						Untertest3.avi	0	880	547	72	111				0	Content		-72	-111	27417186	3445337992
27434	09:21:10.319	00:00:27.433	1647	-1024	-768	-1	-1	-1	-1	4	-1024	-768	-1	-1	-1	-1	4		0	0						Untertest3.avi	0	880	547	72	111				0	Content		-72	-111	27433853	3445354659
27451	09:21:10.336	00:00:27.450	1648	-1024	-768	-1	-1	-1	-1	4	-1024	-768	-1	-1	-1	-1	4		0	0						Untertest3.avi	0	880	547	72	111				0	Content		-72	-111	27450520	3445371326
27467	09:21:10.352	00:00:27.467	1649	-1024	-768	-1	-1	-1	-1	4	-1024	-768	-1	-1	-1	-1	4		0	0						Untertest3.avi	0	880	547	72	111				0	Content		-72	-111	27467152	3445387958
27484	09:21:10.369	00:00:27.483	1650	-1024	-768	-1	-1	-1	-1	4	-1024	-768	-1	-1	-1	-1	4		0	0						Untertest3.avi	0	880	547	72	111				0	Content		-72	-111	27483819	3445404625
27501	09:21:10.386	00:00:27.500	1651	-1024	-768	-1	-1	-1	-1	4	-1024	-768	-1	-1	-1	-1	4		0	0						Untertest3.avi	0	880	547	72	111				0	Content		-72	-111	27500641	3445421447
27517	09:21:10.402	00:00:27.517	1652	-1024	-768	-1	-1	-1	-1	4	-1024	-768	-1	-1	-1	-1	4		0	0						Untertest3.avi	0	880	547	72	111				0	Content		-72	-111	27517308	3445438114
27534	09:21:10.419	00:00:27.533	1653	-1024	-768	-1	-1	-1	-1	4	-1024	-768	-1	-1	-1	-1	4		0	0						Untertest3.avi	0	880	547	72	111				0	Content		-72	-111	27533975	3445454781
27551	09:21:10.436	00:00:27.551	1654	-1024	-768	-1	-1	-1	-1	4	-1024	-768	-1	-1	-1	-1	4		0	0						Untertest3.avi	0	880	547	72	111				0	Content		-72	-111	27551126	3445471932
27568	09:21:10.453	00:00:27.567	1655	-1024	-768	-1	-1	-1	-1	4	-1024	-768	-1	-1	-1	-1	4		0	0						Untertest3.avi	0	880	547	72	111				0	Content		-72	-111	27567794	3445488600
27585	09:21:10.470	00:00:27.584	1656	-1024	-768	-1	-1	-1	-1	4	-1024	-768	-1	-1	-1	-1	4		0	0						Untertest3.avi	0	880	547	72	111				0	Content		-72	-111	27584831	3445505637
27601	09:21:10.486	00:00:27.601	1657	-1024	-768	-1	-1	-1	-1	4	-1024	-768	-1	-1	-1	-1	4		0	0						Untertest3.avi	0	880	547	72	111				0	Content		-72	-111	27601498	3445522304
27618	09:21:10.503	00:00:27.618	1658	-1024	-768	-1	-1	-1	-1	4	-1024	-768	-1	-1	-1	-1	4		0	0						Untertest3.avi	0	880	547	72	111				0	Content		-72	-111	27618165	3445538971
27634	09:21:10.519	00:00:27.634	1659	-1024	-768	-1	-1	-1	-1	4	-1024	-768	-1	-1	-1	-1	4		0	0						Untertest3.avi	0	880	547	72	111				0	Content		-72	-111	27634217	3445555023
27651	09:21:10.536	00:00:27.650	1660	-1024	-768	-1	-1	-1	-1	4	-1024	-768	-1	-1	-1	-1	4		0	0						Untertest3.avi	0	880	547	72	111				0	Content		-72	-111	27650884	3445571690
27667	09:21:10.552	00:00:27.667	1661	-1024	-768	-1	-1	-1	-1	4	-1024	-768	-1	-1	-1	-1	4		0	0						Untertest3.avi	0	880	547	72	111				0	Content		-72	-111	27667346	3445588152
27684	09:21:10.569	00:00:27.684	1662	-1024	-768	-1	-1	-1	-1	4	-1024	-768	-1	-1	-1	-1	4		0	0						Untertest3.avi	0	880	547	72	111				0	Content		-72	-111	27684013	3445604819
27701	09:21:10.586	00:00:27.700	1663	-1024	-768	-1	-1	-1	-1	4	-1024	-768	-1	-1	-1	-1	4		0	0						Untertest3.avi	0	880	547	72	111				0	Content		-72	-111	27700680	3445621486
27717	09:21:10.602	00:00:27.717	1664	-1024	-768	-1	-1	-1	-1	4	-1024	-768	-1	-1	-1	-1	4		0	0						Untertest3.avi	0	880	547	72	111				0	Content		-72	-111	27717016	3445637822
27734	09:21:10.619	00:00:27.733	1665	-1024	-768	-1	-1	-1	-1	4	-1024	-768	-1	-1	-1	-1	4		0	0						Untertest3.avi	0	880	547	72	111				0	Content		-72	-111	27733639	3445654445
27750	09:21:10.635	00:00:27.750	1666	-1024	-768	-1	-1	-1	-1	4	-1024	-768	-1	-1	-1	-1	4		0	0						Untertest3.avi	0	880	547	72	111				0	Content		-72	-111	27750269	3445671075
27767	09:21:10.652	00:00:27.766	1667	-1024	-768	-1	-1	-1	-1	4	-1024	-768	-1	-1	-1	-1	4		0	0						Untertest3.avi	0	880	547	72	111				0	Content		-72	-111	27766936	3445687742
27784	09:21:10.669	00:00:27.783	1668	-1024	-768	-1	-1	-1	-1	4	-1024	-768	-1	-1	-1	-1	4		0	0						Untertest3.avi	0	880	547	72	111				0	Content		-72	-111	27783603	3445704409
27800	09:21:10.685	00:00:27.800	1669	-1024	-768	-1	-1	-1	-1	4	-1024	-768	-1	-1	-1	-1	4		0	0						Untertest3.avi	0	880	547	72	111				0	Content		-72	-111	27800252	3445721058
27817	09:21:10.702	00:00:27.816	1670	-1024	-768	-1	-1	-1	-1	4	-1024	-768	-1	-1	-1	-1	4		0	0						Untertest3.avi	0	880	547	72	111				0	Content		-72	-111	27816919	3445737725
27834	09:21:10.719	00:00:27.833	1671	-1024	-768	-1	-1	-1	-1	4	-1024	-768	-1	-1	-1	-1	4		0	0						Untertest3.avi	0	880	547	72	111				0	Content		-72	-111	27833837	3445754643
27851	09:21:10.736	00:00:27.850	1672	-1024	-768	-1	-1	-1	-1	4	-1024	-768	-1	-1	-1	-1	4		0	0						Untertest3.avi	0	880	547	72	111				0	Content		-72	-111	27850504	3445771310
27867	09:21:10.752	00:00:27.867	1673	-1024	-768	-1	-1	-1	-1	4	-1024	-768	-1	-1	-1	-1	4		0	0						Untertest3.avi	0	880	547	72	111				0	Content		-72	-111	27867463	3445788269
27884	09:21:10.769	00:00:27.884	1674	-1024	-768	-1	-1	-1	-1	4	-1024	-768	-1	-1	-1	-1	4		0	0						Untertest3.avi	0	880	547	72	111				0	Content		-72	-111	27884131	3445804937
27901	09:21:10.786	00:00:27.900	1675	-1024	-768	-1	-1	-1	-1	4	-1024	-768	-1	-1	-1	-1	4		0	0						Untertest3.avi	0	880	547	72	111				0	Content		-72	-111	27900798	3445821604
27918	09:21:10.803	00:00:27.918	1676	-1024	-768	-1	-1	-1	-1	4	-1024	-768	-1	-1	-1	-1	4		0	0						Untertest3.avi	0	880	547	72	111				0	Content		-72	-111	27918087	3445838893
27935	09:21:10.820	00:00:27.934	1677	-1024	-768	-1	-1	-1	-1	4	-1024	-768	-1	-1	-1	-1	4		0	0						Untertest3.avi	0	880	547	72	111				0	Content		-72	-111	27934754	3445855560
27951	09:21:10.836	00:00:27.950	1678	-1024	-768	-1	-1	-1	-1	4	-1024	-768	-1	-1	-1	-1	4		0	0						Untertest3.avi	0	880	547	72	111				0	Content		-72	-111	27950961	3445871767
27968	09:21:10.853	00:00:27.967	1679	-1024	-768	-1	-1	-1	-1	4	-1024	-768	-1	-1	-1	-1	4		0	0						Untertest3.avi	0	880	547	72	111				0	Content		-72	-111	27967628	3445888434
27984	09:21:10.869	00:00:27.984	1680	-1024	-768	-1	-1	-1	-1	4	-1024	-768	-1	-1	-1	-1	4		0	0						Untertest3.avi	0	880	547	72	111				0	Content		-72	-111	27984295	3445905101
28000	09:21:10.885	00:00:28.000	1681	-1024	-768	-1	-1	-1	-1	4	-1024	-768	-1	-1	-1	-1	4		0	0						Untertest3.avi	0	880	547	72	111				0	Content		-72	-111	28000117	3445920923
28017	09:21:10.902	00:00:28.016	1682	-1024	-768	-1	-1	-1	-1	4	-1024	-768	-1	-1	-1	-1	4		0	0						Untertest3.avi	0	880	547	72	111				0	Content		-72	-111	28016737	3445937543
28033	09:21:10.918	00:00:28.033	1683	-1024	-768	-1	-1	-1	-1	4	-1024	-768	-1	-1	-1	-1	4		0	0						Untertest3.avi	0	880	547	72	111				0	Content		-72	-111	28033424	3445954230
28050	09:21:10.935	00:00:28.050	1684	-1024	-768	-1	-1	-1	-1	4	-1024	-768	-1	-1	-1	-1	4		0	0						Untertest3.avi	0	880	547	72	111				0	Content		-72	-111	28050091	3445970897
28067	09:21:10.952	00:00:28.066	1685	-1024	-768	-1	-1	-1	-1	4	-1024	-768	-1	-1	-1	-1	4		0	0						Untertest3.avi	0	880	547	72	111				0	Content		-72	-111	28066758	3445987564
28083	09:21:10.968	00:00:28.083	1686	-1024	-768	-1	-1	-1	-1	4	-1024	-768	-1	-1	-1	-1	4		0	0						Untertest3.avi	0	880	547	72	111				0	Content		-72	-111	28083374	3446004180
28100	09:21:10.985	00:00:28.100	1687	-1024	-768	-1	-1	-1	-1	4	-1024	-768	-1	-1	-1	-1	4		0	0						Untertest3.avi	0	880	547	72	111				0	Content		-72	-111	28100041	3446020847
28117	09:21:11.002	00:00:28.116	1688	-1024	-768	-1	-1	-1	-1	4	-1024	-768	-1	-1	-1	-1	4		0	0						Untertest3.avi	0	880	547	72	111				0	Content		-72	-111	28116708	3446037514
28133	09:21:11.018	00:00:28.133	1689	-1024	-768	-1	-1	-1	-1	4	-1024	-768	-1	-1	-1	-1	4		0	0						Untertest3.avi	0	880	547	72	111				0	Content		-72	-111	28133456	3446054262
28150	09:21:11.035	00:00:28.150	1690	-1024	-768	-1	-1	-1	-1	4	-1024	-768	-1	-1	-1	-1	4		0	0						Untertest3.avi	0	880	547	72	111				0	Content		-72	-111	28150341	3446071147
28167	09:21:11.052	00:00:28.167	1691	-1024	-768	-1	-1	-1	-1	4	-1024	-768	-1	-1	-1	-1	4		0	0						Untertest3.avi	0	880	547	72	111				0	Content		-72	-111	28167008	3446087814
28184	09:21:11.069	00:00:28.184	1692	-1024	-768	-1	-1	-1	-1	4	-1024	-768	-1	-1	-1	-1	4		0	0						Untertest3.avi	0	880	547	72	111				0	Content		-72	-111	28184117	3446104923
28201	09:21:11.086	00:00:28.200	1693	-1024	-768	-1	-1	-1	-1	4	-1024	-768	-1	-1	-1	-1	4		0	0						Untertest3.avi	0	880	547	72	111				0	Content		-72	-111	28200784	3446121590
28218	09:21:11.103	00:00:28.217	1694	-1024	-768	-1	-1	-1	-1	4	-1024	-768	-1	-1	-1	-1	4		0	0						Untertest3.avi	0	880	547	72	111				0	Content		-72	-111	28217806	3446138612
28234	09:21:11.119	00:00:28.234	1695	-1024	-768	-1	-1	-1	-1	4	-1024	-768	-1	-1	-1	-1	4		0	0						Untertest3.avi	0	880	547	72	111				0	Content		-72	-111	28234473	3446155279
28251	09:21:11.136	00:00:28.251	1696	-1024	-768	-1	-1	-1	-1	4	-1024	-768	-1	-1	-1	-1	4		0	0						Untertest3.avi	0	880	547	72	111				0	Content		-72	-111	28251140	3446171946
28267	09:21:11.152	00:00:28.267	1697	-1024	-768	-1	-1	-1	-1	4	-1024	-768	-1	-1	-1	-1	4		0	0						Untertest3.avi	0	880	547	72	111				0	Content		-72	-111	28267180	3446187986
28284	09:21:11.169	00:00:28.283	1698	-1024	-768	-1	-1	-1	-1	4	-1024	-768	-1	-1	-1	-1	4		0	0						Untertest3.avi	0	880	547	72	111				0	Content		-72	-111	28283847	3446204653
28300	09:21:11.185	00:00:28.300	1699	-1024	-768	-1	-1	-1	-1	4	-1024	-768	-1	-1	-1	-1	4		0	0						Untertest3.avi	0	880	547	72	111				0	Content		-72	-111	28300304	3446221110
28317	09:21:11.202	00:00:28.316	1700	-1024	-768	-1	-1	-1	-1	4	-1024	-768	-1	-1	-1	-1	4		0	0						Untertest3.avi	0	880	547	72	111				0	Content		-72	-111	28316971	3446237777
28334	09:21:11.219	00:00:28.333	1701	-1024	-768	-1	-1	-1	-1	4	-1024	-768	-1	-1	-1	-1	4		0	0						Untertest3.avi	0	880	547	72	111				0	Content		-72	-111	28333638	3446254444
28350	09:21:11.235	00:00:28.349	1702	-1024	-768	-1	-1	-1	-1	4	-1024	-768	-1	-1	-1	-1	4		0	0						Untertest3.avi	0	880	547	72	111				0	Content		-72	-111	28349839	3446270645
28366	09:21:11.251	00:00:28.366	1703	-1024	-768	-1	-1	-1	-1	4	-1024	-768	-1	-1	-1	-1	4		0	0						Untertest3.avi	0	880	547	72	111				0	Content		-72	-111	28366462	3446287268
28383	09:21:11.268	00:00:28.383	1704	-1024	-768	-1	-1	-1	-1	4	-1024	-768	-1	-1	-1	-1	4		0	0						Untertest3.avi	0	880	547	72	111				0	Content		-72	-111	28383127	3446303933
28400	09:21:11.285	00:00:28.399	1705	-1024	-768	-1	-1	-1	-1	4	-1024	-768	-1	-1	-1	-1	4		0	0						Untertest3.avi	0	880	547	72	111				0	Content		-72	-111	28399794	3446320600
28416	09:21:11.301	00:00:28.416	1706	-1024	-768	-1	-1	-1	-1	4	-1024	-768	-1	-1	-1	-1	4		0	0						Untertest3.avi	0	880	547	72	111				0	Content		-72	-111	28416461	3446337267
28433	09:21:11.318	00:00:28.433	1707	-1024	-768	-1	-1	-1	-1	4	-1024	-768	-1	-1	-1	-1	4		0	0						Untertest3.avi	0	880	547	72	111				0	Content		-72	-111	28433152	3446353958
28450	09:21:11.335	00:00:28.449	1708	-1024	-768	-1	-1	-1	-1	4	-1024	-768	-1	-1	-1	-1	4		0	0						Untertest3.avi	0	880	547	72	111				0	Content		-72	-111	28449819	3446370625
28467	09:21:11.352	00:00:28.466	1709	-1024	-768	-1	-1	-1	-1	4	-1024	-768	-1	-1	-1	-1	4		0	0						Untertest3.avi	0	880	547	72	111				0	Content		-72	-111	28466698	3446387504
28483	09:21:11.368	00:00:28.483	1710	-1024	-768	-1	-1	-1	-1	4	-1024	-768	-1	-1	-1	-1	4		0	0						Untertest3.avi	0	880	547	72	111				0	Content		-72	-111	28483365	3446404171
28500	09:21:11.385	00:00:28.500	1711	-1024	-768	-1	-1	-1	-1	4	-1024	-768	-1	-1	-1	-1	4		0	0						Untertest3.avi	0	880	547	72	111				0	Content		-72	-111	28500352	3446421158
28517	09:21:11.402	00:00:28.517	1712	-1024	-768	-1	-1	-1	-1	4	-1024	-768	-1	-1	-1	-1	4		0	0						Untertest3.avi	0	880	547	72	111				0	Content		-72	-111	28517019	3446437825
28534	09:21:11.419	00:00:28.533	1713	-1024	-768	-1	-1	-1	-1	4	-1024	-768	-1	-1	-1	-1	4		0	0						Untertest3.avi	0	880	547	72	111				0	Content		-72	-111	28533686	3446454492
28551	09:21:11.436	00:00:28.550	1714	-1024	-768	-1	-1	-1	-1	4	-1024	-768	-1	-1	-1	-1	4		0	0						Untertest3.avi	0	880	547	72	111				0	Content		-72	-111	28550941	3446471747
28568	09:21:11.453	00:00:28.567	1715	-1024	-768	-1	-1	-1	-1	4	-1024	-768	-1	-1	-1	-1	4		0	0						Untertest3.avi	0	880	547	72	111				0	Content		-72	-111	28567608	3446488414
28584	09:21:11.469	00:00:28.583	1716	-1024	-768	-1	-1	-1	-1	4	-1024	-768	-1	-1	-1	-1	4		0	0						Untertest3.avi	0	880	547	72	111				0	Content		-72	-111	28583844	3446504650
28601	09:21:11.486	00:00:28.600	1717	-1024	-768	-1	-1	-1	-1	4	-1024	-768	-1	-1	-1	-1	4		0	0						Untertest3.avi	0	880	547	72	111				0	Content		-72	-111	28600511	3446521317
28617	09:21:11.502	00:00:28.617	1718	-1024	-768	-1	-1	-1	-1	4	-1024	-768	-1	-1	-1	-1	4		0	0						Untertest3.avi	0	880	547	72	111				0	Content		-72	-111	28617178	3446537984
28633	09:21:11.518	00:00:28.632	1719	-1024	-768	-1	-1	-1	-1	4	-1024	-768	-1	-1	-1	-1	4		0	0						Untertest3.avi	0	880	547	72	111				0	Content		-72	-111	28632939	3446553745
28650	09:21:11.535	00:00:28.649	1720	-1024	-768	-1	-1	-1	-1	4	-1024	-768	-1	-1	-1	-1	4		0	0						Untertest3.avi	0	880	547	72	111				0	Content		-72	-111	28649686	3446570492
28666	09:21:11.551	00:00:28.666	1721	-1024	-768	-1	-1	-1	-1	4	-1024	-768	-1	-1	-1	-1	4		0	0						Untertest3.avi	0	880	547	72	111				0	Content		-72	-111	28666376	3446587182
28683	09:21:11.568	00:00:28.683	1722	-1024	-768	-1	-1	-1	-1	4	-1024	-768	-1	-1	-1	-1	4		0	0						Untertest3.avi	0	880	547	72	111				0	Content		-72	-111	28683043	3446603849
28700	09:21:11.585	00:00:28.699	1723	-1024	-768	-1	-1	-1	-1	4	-1024	-768	-1	-1	-1	-1	4		0	0						Untertest3.avi	0	880	547	72	111				0	Content		-72	-111	28699710	3446620516
28716	09:21:11.601	00:00:28.716	1724	-1024	-768	-1	-1	-1	-1	4	-1024	-768	-1	-1	-1	-1	4		0	0						Untertest3.avi	0	880	547	72	111				0	Content		-72	-111	28716326	3446637132
28733	09:21:11.618	00:00:28.732	1725	-1024	-768	-1	-1	-1	-1	4	-1024	-768	-1	-1	-1	-1	4		0	0						Untertest3.avi	0	880	547	72	111				0	Content		-72	-111	28732993	3446653799
28750	09:21:11.635	00:00:28.749	1726	-1024	-768	-1	-1	-1	-1	4	-1024	-768	-1	-1	-1	-1	4		0	0						Untertest3.avi	0	880	547	72	111				0	Content		-72	-111	28749660	3446670466
28766	09:21:11.651	00:00:28.766	1727	-1024	-768	-1	-1	-1	-1	4	-1024	-768	-1	-1	-1	-1	4		0	0						Untertest3.avi	0	880	547	72	111				0	Content		-72	-111	28766191	3446686997
28783	09:21:11.668	00:00:28.783	1728	-1024	-768	-1	-1	-1	-1	4	-1024	-768	-1	-1	-1	-1	4		0	0						Untertest3.avi	0	880	547	72	111				0	Content		-72	-111	28783121	3446703927
28800	09:21:11.685	00:00:28.799	1729	-1024	-768	-1	-1	-1	-1	4	-1024	-768	-1	-1	-1	-1	4		0	0						Untertest3.avi	0	880	547	72	111				0	Content		-72	-111	28799788	3446720594
28817	09:21:11.702	00:00:28.816	1730	-1024	-768	-1	-1	-1	-1	4	-1024	-768	-1	-1	-1	-1	4		0	0						Untertest3.avi	0	880	547	72	111				0	Content		-72	-111	28816917	3446737723
28834	09:21:11.719	00:00:28.833	1731	-1024	-768	-1	-1	-1	-1	4	-1024	-768	-1	-1	-1	-1	4		0	0						Untertest3.avi	0	880	547	72	111				0	Content		-72	-111	28833584	3446754390
28851	09:21:11.736	00:00:28.850	1732	-1024	-768	-1	-1	-1	-1	4	-1024	-768	-1	-1	-1	-1	4		0	0						Untertest3.avi	0	880	547	72	111				0	Content		-72	-111	28850618	3446771424
28867	09:21:11.752	00:00:28.867	1733	-1024	-768	-1	-1	-1	-1	4	-1024	-768	-1	-1	-1	-1	4		0	0						Untertest3.avi	0	880	547	72	111				0	Content		-72	-111	28867286	3446788092
28884	09:21:11.769	00:00:28.883	1734	-1024	-768	-1	-1	-1	-1	4	-1024	-768	-1	-1	-1	-1	4		0	0						Untertest3.avi	0	880	547	72	111				0	Content		-72	-111	28883953	3446804759
28900	09:21:11.785	00:00:28.900	1735	-1024	-768	-1	-1	-1	-1	4	-1024	-768	-1	-1	-1	-1	4		0	0						Untertest3.avi	0	880	547	72	111				0	Content		-72	-111	28900232	3446821038
28917	09:21:11.802	00:00:28.916	1736	-1024	-768	-1	-1	-1	-1	4	-1024	-768	-1	-1	-1	-1	4		0	0						Untertest3.avi	0	880	547	72	111				0	Content		-72	-111	28916899	3446837705
28934	09:21:11.819	00:00:28.933	1737	-1024	-768	-1	-1	-1	-1	4	-1024	-768	-1	-1	-1	-1	4		0	0						Untertest3.avi	0	880	547	72	111				0	Content		-72	-111	28933566	3446854372
28950	09:21:11.835	00:00:28.949	1738	-1024	-768	-1	-1	-1	-1	4	-1024	-768	-1	-1	-1	-1	4		0	0						Untertest3.avi	0	880	547	72	111				0	Content		-72	-111	28949973	3446870779
28967	09:21:11.852	00:00:28.966	1739	-1024	-768	-1	-1	-1	-1	4	-1024	-768	-1	-1	-1	-1	4		0	0						Untertest3.avi	0	880	547	72	111				0	Content		-72	-111	28966640	3446887446
28983	09:21:11.868	00:00:28.983	1740	-1024	-768	-1	-1	-1	-1	4	-1024	-768	-1	-1	-1	-1	4		0	0						Untertest3.avi	0	880	547	72	111				0	Content		-72	-111	28983307	3446904113
28999	09:21:11.884	00:00:28.999	1741	-1024	-768	-1	-1	-1	-1	4	-1024	-768	-1	-1	-1	-1	4		0	0						Untertest3.avi	0	880	547	72	111				0	Content		-72	-111	28999410	3446920216
29016	09:21:11.901	00:00:29.016	1742	-1024	-768	-1	-1	-1	-1	4	-1024	-768	-1	-1	-1	-1	4		0	0						Untertest3.avi	0	880	547	72	111				0	Content		-72	-111	29016032	3446936838
29033	09:21:11.918	00:00:29.032	1743	-1024	-768	-1	-1	-1	-1	4	-1024	-768	-1	-1	-1	-1	4		0	0						Untertest3.avi	0	880	547	72	111				0	Content		-72	-111	29032697	3446953503
29049	09:21:11.934	00:00:29.049	1744	-1024	-768	-1	-1	-1	-1	4	-1024	-768	-1	-1	-1	-1	4		0	0						Untertest3.avi	0	880	547	72	111				0	Content		-72	-111	29049364	3446970170
29066	09:21:11.951	00:00:29.066	1745	-1024	-768	-1	-1	-1	-1	4	-1024	-768	-1	-1	-1	-1	4		0	0						Untertest3.avi	0	880	547	72	111				0	Content		-72	-111	29066031	3446986837
29083	09:21:11.968	00:00:29.082	1746	-1024	-768	-1	-1	-1	-1	4	-1024	-768	-1	-1	-1	-1	4		0	0						Untertest3.avi	0	880	547	72	111				0	Content		-72	-111	29082716	3447003522
29099	09:21:11.984	00:00:29.099	1747	-1024	-768	-1	-1	-1	-1	4	-1024	-768	-1	-1	-1	-1	4		0	0						Untertest3.avi	0	880	547	72	111				0	Content		-72	-111	29099383	3447020189
29116	09:21:12.001	00:00:29.116	1748	-1024	-768	-1	-1	-1	-1	4	-1024	-768	-1	-1	-1	-1	4		0	0						Untertest3.avi	0	880	547	72	111				0	Content		-72	-111	29116265	3447037071
29133	09:21:12.018	00:00:29.132	1749	-1024	-768	-1	-1	-1	-1	4	-1024	-768	-1	-1	-1	-1	4		0	0						Untertest3.avi	0	880	547	72	111				0	Content		-72	-111	29132932	3447053738
29150	09:21:12.035	00:00:29.149	1750	-1024	-768	-1	-1	-1	-1	4	-1024	-768	-1	-1	-1	-1	4		0	0						Untertest3.avi	0	880	547	72	111				0	Content		-72	-111	29149918	3447070724
29167	09:21:12.052	00:00:29.166	1751	-1024	-768	-1	-1	-1	-1	4	-1024	-768	-1	-1	-1	-1	4		0	0						Untertest3.avi	0	880	547	72	111				0	Content		-72	-111	29166585	3447087391
29183	09:21:12.068	00:00:29.183	1752	-1024	-768	-1	-1	-1	-1	4	-1024	-768	-1	-1	-1	-1	4		0	0						Untertest3.avi	0	880	547	72	111				0	Content		-72	-111	29183252	3447104058
29201	09:21:12.086	00:00:29.200	1753	-1024	-768	-1	-1	-1	-1	4	-1024	-768	-1	-1	-1	-1	4		0	0						Untertest3.avi	0	880	547	72	111				0	Content		-72	-111	29200508	3447121314
29217	09:21:12.102	00:00:29.217	1754	-1024	-768	-1	-1	-1	-1	4	-1024	-768	-1	-1	-1	-1	4		0	0						Untertest3.avi	0	880	547	72	111				0	Content		-72	-111	29217175	3447137981
29233	09:21:12.118	00:00:29.233	1755	-1024	-768	-1	-1	-1	-1	4	-1024	-768	-1	-1	-1	-1	4		0	0						Untertest3.avi	0	880	547	72	111				0	Content		-72	-111	29233411	3447154217
29250	09:21:12.135	00:00:29.250	1756	-1024	-768	-1	-1	-1	-1	4	-1024	-768	-1	-1	-1	-1	4		0	0						Untertest3.avi	0	880	547	72	111				0	Content		-72	-111	29250078	3447170884
29267	09:21:12.152	00:00:29.266	1757	-1024	-768	-1	-1	-1	-1	4	-1024	-768	-1	-1	-1	-1	4		0	0						Untertest3.avi	0	880	547	72	111				0	Content		-72	-111	29266745	3447187551
29283	09:21:12.168	00:00:29.282	1758	-1024	-768	-1	-1	-1	-1	4	-1024	-768	-1	-1	-1	-1	4		0	0						Untertest3.avi	0	880	547	72	111				0	Content		-72	-111	29282506	3447203312
29299	09:21:12.184	00:00:29.299	1759	-1024	-768	-1	-1	-1	-1	4	-1024	-768	-1	-1	-1	-1	4		0	0						Untertest3.avi	0	880	547	72	111				0	Content		-72	-111	29299254	3447220060
29316	09:21:12.201	00:00:29.315	1760	-1024	-768	-1	-1	-1	-1	4	-1024	-768	-1	-1	-1	-1	4		0	0						Untertest3.avi	0	880	547	72	111				0	Content		-72	-111	29315939	3447236745
29333	09:21:12.218	00:00:29.332	1761	-1024	-768	-1	-1	-1	-1	4	-1024	-768	-1	-1	-1	-1	4		0	0						Untertest3.avi	0	880	547	72	111				0	Content		-72	-111	29332606	3447253412
29349	09:21:12.234	00:00:29.349	1762	-1024	-768	-1	-1	-1	-1	4	-1024	-768	-1	-1	-1	-1	4		0	0						Untertest3.avi	0	880	547	72	111				0	Content		-72	-111	29349273	3447270079
29366	09:21:12.251	00:00:29.365	1763	-1024	-768	-1	-1	-1	-1	4	-1024	-768	-1	-1	-1	-1	4		0	0						Untertest3.avi	0	880	547	72	111				0	Content		-72	-111	29365890	3447286696
29383	09:21:12.268	00:00:29.382	1764	-1024	-768	-1	-1	-1	-1	4	-1024	-768	-1	-1	-1	-1	4		0	0						Untertest3.avi	0	880	547	72	111				0	Content		-72	-111	29382557	3447303363
29399	09:21:12.284	00:00:29.399	1765	-1024	-768	-1	-1	-1	-1	4	-1024	-768	-1	-1	-1	-1	4		0	0						Untertest3.avi	0	880	547	72	111				0	Content		-72	-111	29399224	3447320030
29416	09:21:12.301	00:00:29.415	1766	-1024	-768	-1	-1	-1	-1	4	-1024	-768	-1	-1	-1	-1	4		0	0						Untertest3.avi	0	880	547	72	111				0	Content		-72	-111	29415857	3447336663
29433	09:21:12.318	00:00:29.432	1767	-1024	-768	-1	-1	-1	-1	4	-1024	-768	-1	-1	-1	-1	4		0	0						Untertest3.avi	0	880	547	72	111				0	Content		-72	-111	29432524	3447353330
29449	09:21:12.334	00:00:29.449	1768	-1024	-768	-1	-1	-1	-1	4	-1024	-768	-1	-1	-1	-1	4		0	0						Untertest3.avi	0	880	547	72	111				0	Content		-72	-111	29449345	3447370151
29466	09:21:12.351	00:00:29.466	1769	-1024	-768	-1	-1	-1	-1	4	-1024	-768	-1	-1	-1	-1	4		0	0						Untertest3.avi	0	880	547	72	111				0	Content		-72	-111	29466012	3447386818
29483	09:21:12.368	00:00:29.482	1770	-1024	-768	-1	-1	-1	-1	4	-1024	-768	-1	-1	-1	-1	4		0	0						Untertest3.avi	0	880	547	72	111				0	Content		-72	-111	29482679	3447403485
29500	09:21:12.385	00:00:29.499	1771	-1024	-768	-1	-1	-1	-1	4	-1024	-768	-1	-1	-1	-1	4		0	0						Untertest3.avi	0	880	547	72	111				0	Content		-72	-111	29499830	3447420636
29516	09:21:12.401	00:00:29.516	1772	-1024	-768	-1	-1	-1	-1	4	-1024	-768	-1	-1	-1	-1	4		0	0						Untertest3.avi	0	880	547	72	111				0	Content		-72	-111	29516497	3447437303
29534	09:21:12.419	00:00:29.533	1773	-1024	-768	-1	-1	-1	-1	4	-1024	-768	-1	-1	-1	-1	4		0	0						Untertest3.avi	0	880	547	72	111				0	Content		-72	-111	29533537	3447454343
29550	09:21:12.435	00:00:29.550	1774	-1024	-768	-1	-1	-1	-1	4	-1024	-768	-1	-1	-1	-1	4		0	0						Untertest3.avi	0	880	547	72	111				0	Content		-72	-111	29550204	3447471010
29567	09:21:12.452	00:00:29.566	1775	-1024	-768	-1	-1	-1	-1	4	-1024	-768	-1	-1	-1	-1	4		0	0						Untertest3.avi	0	880	547	72	111				0	Content		-72	-111	29566871	3447487677
29583	09:21:12.468	00:00:29.583	1776	-1024	-768	-1	-1	-1	-1	4	-1024	-768	-1	-1	-1	-1	4		0	0						Untertest3.avi	0	880	547	72	111				0	Content		-72	-111	29583117	3447503923
29600	09:21:12.485	00:00:29.599	1777	-1024	-768	-1	-1	-1	-1	4	-1024	-768	-1	-1	-1	-1	4		0	0						Untertest3.avi	0	880	547	72	111				0	Content		-72	-111	29599784	3447520590
29616	09:21:12.501	00:00:29.616	1778	-1024	-768	-1	-1	-1	-1	4	-1024	-768	-1	-1	-1	-1	4		0	0						Untertest3.avi	0	880	547	72	111				0	Content		-72	-111	29616451	3447537257
29633	09:21:12.518	00:00:29.632	1779	-1024	-768	-1	-1	-1	-1	4	-1024	-768	-1	-1	-1	-1	4		0	0						Untertest3.avi	0	880	547	72	111				0	Content		-72	-111	29632874	3447553680
29650	09:21:12.535	00:00:29.649	1780	-1024	-768	-1	-1	-1	-1	4	-1024	-768	-1	-1	-1	-1	4		0	0						Untertest3.avi	0	880	547	72	111				0	Content		-72	-111	29649541	3447570347
29666	09:21:12.551	00:00:29.666	1781	-1024	-768	-1	-1	-1	-1	4	-1024	-768	-1	-1	-1	-1	4		0	0						Untertest3.avi	0	880	547	72	111				0	Content		-72	-111	29666208	3447587014
29682	09:21:12.567	00:00:29.682	1782	-1024	-768	-1	-1	-1	-1	4	-1024	-768	-1	-1	-1	-1	4		0	0						Untertest3.avi	0	880	547	72	111				0	Content		-72	-111	29682342	3447603148
29699	09:21:12.584	00:00:29.698	1783	-1024	-768	-1	-1	-1	-1	4	-1024	-768	-1	-1	-1	-1	4		0	0						Untertest3.avi	0	880	547	72	111				0	Content		-72	-111	29698965	3447619771
29716	09:21:12.601	00:00:29.715	1784	-1024	-768	-1	-1	-1	-1	4	-1024	-768	-1	-1	-1	-1	4		0	0						Untertest3.avi	0	880	547	72	111				0	Content		-72	-111	29715630	3447636436
29732	09:21:12.617	00:00:29.732	1785	-1024	-768	-1	-1	-1	-1	4	-1024	-768	-1	-1	-1	-1	4		0	0						Untertest3.avi	0	880	547	72	111				0	Content		-72	-111	29732297	3447653103
29749	09:21:12.634	00:00:29.748	1786	-1024	-768	-1	-1	-1	-1	4	-1024	-768	-1	-1	-1	-1	4		0	0						Untertest3.avi	0	880	547	72	111				0	Content		-72	-111	29748964	3447669770
29766	09:21:12.651	00:00:29.765	1787	-1024	-768	-1	-1	-1	-1	4	-1024	-768	-1	-1	-1	-1	4		0	0						Untertest3.avi	0	880	547	72	111				0	Content		-72	-111	29765585	3447686391
29782	09:21:12.667	00:00:29.782	1788	-1024	-768	-1	-1	-1	-1	4	-1024	-768	-1	-1	-1	-1	4		0	0						Untertest3.avi	0	880	547	72	111				0	Content		-72	-111	29782252	3447703058
29799	09:21:12.684	00:00:29.798	1789	-1024	-768	-1	-1	-1	-1	4	-1024	-768	-1	-1	-1	-1	4		0	0						Untertest3.avi	0	880	547	72	111				0	Content		-72	-111	29798919	3447719725
29816	09:21:12.701	00:00:29.815	1790	-1024	-768	-1	-1	-1	-1	4	-1024	-768	-1	-1	-1	-1	4		0	0						Untertest3.avi	0	880	547	72	111				0	Content		-72	-111	29815809	3447736615
29832	09:21:12.717	00:00:29.832	1791	-1024	-768	-1	-1	-1	-1	4	-1024	-768	-1	-1	-1	-1	4		0	0						Untertest3.avi	0	880	547	72	111				0	Content		-72	-111	29832476	3447753282
29849	09:21:12.734	00:00:29.849	1792	-1024	-768	-1	-1	-1	-1	4	-1024	-768	-1	-1	-1	-1	4		0	0						Untertest3.avi	0	880	547	72	111				0	Content		-72	-111	29849468	3447770274
29866	09:21:12.751	00:00:29.866	1793	-1024	-768	-1	-1	-1	-1	4	-1024	-768	-1	-1	-1	-1	4		0	0						Untertest3.avi	0	880	547	72	111				0	Content		-72	-111	29866135	3447786941
29883	09:21:12.768	00:00:29.882	1794	-1024	-768	-1	-1	-1	-1	4	-1024	-768	-1	-1	-1	-1	4		0	0						Untertest3.avi	0	880	547	72	111				0	Content		-72	-111	29882802	3447803608
29900	09:21:12.785	00:00:29.900	1795	-1024	-768	-1	-1	-1	-1	4	-1024	-768	-1	-1	-1	-1	4		0	0						Untertest3.avi	0	880	547	72	111				0	Content		-72	-111	29900071	3447820877
29917	09:21:12.802	00:00:29.916	1796	-1024	-768	-1	-1	-1	-1	4	-1024	-768	-1	-1	-1	-1	4		0	0						Untertest3.avi	0	880	547	72	111				0	Content		-72	-111	29916738	3447837544
29933	09:21:12.818	00:00:29.932	1797	-1024	-768	-1	-1	-1	-1	4	-1024	-768	-1	-1	-1	-1	4		0	0						Untertest3.avi	0	880	547	72	111				0	Content		-72	-111	29932974	3447853780
29950	09:21:12.835	00:00:29.949	1798	-1024	-768	-1	-1	-1	-1	4	-1024	-768	-1	-1	-1	-1	4		0	0						Untertest3.avi	0	880	547	72	111				0	Content		-72	-111	29949641	3447870447
29966	09:21:12.851	00:00:29.966	1799	-1024	-768	-1	-1	-1	-1	4	-1024	-768	-1	-1	-1	-1	4		0	0						Untertest3.avi	0	880	547	72	111				0	Content		-72	-111	29966308	3447887114
29982	09:21:12.867	00:00:29.982	1800	-1024	-768	-1	-1	-1	-1	4	-1024	-768	-1	-1	-1	-1	4		0	0						Untertest3.avi	0	880	547	72	111				0	Content		-72	-111	29982065	3447902871
29999	09:21:12.884	00:00:29.998	1801	-1024	-768	-1	-1	-1	-1	4	-1024	-768	-1	-1	-1	-1	4		0	0						Untertest3.avi	0	880	547	72	111				0	Content		-72	-111	29998685	3447919491
30015	09:21:12.900	00:00:30.015	1802	-1024	-768	-1	-1	-1	-1	4	-1024	-768	-1	-1	-1	-1	4		0	0						Untertest3.avi	0	880	547	72	111				0	Content		-72	-111	30015371	3447936177
30032	09:21:12.917	00:00:30.032	1803	-1024	-768	-1	-1	-1	-1	4	-1024	-768	-1	-1	-1	-1	4		0	0						Untertest3.avi	0	880	547	72	111				0	Content		-72	-111	30032038	3447952844
30049	09:21:12.934	00:00:30.048	1804	-1024	-768	-1	-1	-1	-1	4	-1024	-768	-1	-1	-1	-1	4		0	0						Untertest3.avi	0	880	547	72	111				0	Content		-72	-111	30048705	3447969511
30065	09:21:12.950	00:00:30.065	1805	-1024	-768	-1	-1	-1	-1	4	-1024	-768	-1	-1	-1	-1	4		0	0						Untertest3.avi	0	880	547	72	111				0	Content		-72	-111	30065364	3447986170
30082	09:21:12.967	00:00:30.082	1806	-1024	-768	-1	-1	-1	-1	4	-1024	-768	-1	-1	-1	-1	4		0	0						Untertest3.avi	0	880	547	72	111				0	Content		-72	-111	30082031	3448002837
30099	09:21:12.984	00:00:30.098	1807	-1024	-768	-1	-1	-1	-1	4	-1024	-768	-1	-1	-1	-1	4		0	0						Untertest3.avi	0	880	547	72	111				0	Content		-72	-111	30098698	3448019504
30115	09:21:13.000	00:00:30.115	1808	-1024	-768	-1	-1	-1	-1	4	-1024	-768	-1	-1	-1	-1	4		0	0						Untertest3.avi	0	880	547	72	111				0	Content		-72	-111	30115312	3448036118
30132	09:21:13.017	00:00:30.131	1809	-1024	-768	-1	-1	-1	-1	4	-1024	-768	-1	-1	-1	-1	4		0	0						Untertest3.avi	0	880	547	72	111				0	Content		-72	-111	30131979	3448052785
30149	09:21:13.034	00:00:30.148	1810	-1024	-768	-1	-1	-1	-1	4	-1024	-768	-1	-1	-1	-1	4		0	0						Untertest3.avi	0	880	547	72	111				0	Content		-72	-111	30148836	3448069642
30166	09:21:13.051	00:00:30.165	1811	-1024	-768	-1	-1	-1	-1	4	-1024	-768	-1	-1	-1	-1	4		0	0						Untertest3.avi	0	880	547	72	111				0	Content		-72	-111	30165503	3448086309
30182	09:21:13.067	00:00:30.182	1812	-1024	-768	-1	-1	-1	-1	4	-1024	-768	-1	-1	-1	-1	4		0	0						Untertest3.avi	0	880	547	72	111				0	Content		-72	-111	30182170	3448102976
30199	09:21:13.084	00:00:30.199	1813	-1024	-768	-1	-1	-1	-1	4	-1024	-768	-1	-1	-1	-1	4		0	0						Untertest3.avi	0	880	547	72	111				0	Content		-72	-111	30199361	3448120167
30216	09:21:13.101	00:00:30.216	1814	-1024	-768	-1	-1	-1	-1	4	-1024	-768	-1	-1	-1	-1	4		0	0						Untertest3.avi	0	880	547	72	111				0	Content		-72	-111	30216028	3448136834
30233	09:21:13.118	00:00:30.233	1815	-1024	-768	-1	-1	-1	-1	4	-1024	-768	-1	-1	-1	-1	4		0	0						Untertest3.avi	0	880	547	72	111				0	Content		-72	-111	30233034	3448153840
30250	09:21:13.135	00:00:30.249	1816	-1024	-768	-1	-1	-1	-1	4	-1024	-768	-1	-1	-1	-1	4		0	0						Untertest3.avi	0	880	547	72	111				0	Content		-72	-111	30249701	3448170507
30266	09:21:13.151	00:00:30.266	1817	-1024	-768	-1	-1	-1	-1	4	-1024	-768	-1	-1	-1	-1	4		0	0						Untertest3.avi	0	880	547	72	111				0	Content		-72	-111	30266368	3448187174
30283	09:21:13.168	00:00:30.282	1818	-1024	-768	-1	-1	-1	-1	4	-1024	-768	-1	-1	-1	-1	4		0	0						Untertest3.avi	0	880	547	72	111				0	Content		-72	-111	30282632	3448203438
30299	09:21:13.184	00:00:30.299	1819	-1024	-768	-1	-1	-1	-1	4	-1024	-768	-1	-1	-1	-1	4		0	0						Untertest3.avi	0	880	547	72	111				0	Content		-72	-111	30299299	3448220105
30316	09:21:13.201	00:00:30.315	1820	-1024	-768	-1	-1	-1	-1	4	-1024	-768	-1	-1	-1	-1	4		0	0						Untertest3.avi	0	880	547	72	111				0	Content		-72	-111	30315966	3448236772
30332	09:21:13.217	00:00:30.332	1821	-1024	-768	-1	-1	-1	-1	4	-1024	-768	-1	-1	-1	-1	4		0	0						Untertest3.avi	0	880	547	72	111				0	Content		-72	-111	30332364	3448253170
30349	09:21:13.234	00:00:30.349	1822	-1024	-768	-1	-1	-1	-1	4	-1024	-768	-1	-1	-1	-1	4		0	0						Untertest3.avi	0	880	547	72	111				0	Content		-72	-111	30349031	3448269837
30366	09:21:13.251	00:00:30.365	1823	-1024	-768	-1	-1	-1	-1	4	-1024	-768	-1	-1	-1	-1	4		0	0						Untertest3.avi	0	880	547	72	111				0	Content		-72	-111	30365698	3448286504
30382	09:21:13.267	00:00:30.381	1824	-1024	-768	-1	-1	-1	-1	4	-1024	-768	-1	-1	-1	-1	4		0	0						Untertest3.avi	0	880	547	72	111				0	Content		-72	-111	30381777	3448302583
30399	09:21:13.284	00:00:30.398	1825	-1024	-768	-1	-1	-1	-1	4	-1024	-768	-1	-1	-1	-1	4		0	0						Untertest3.avi	0	880	547	72	111				0	Content		-72	-111	30398526	3448319332
30415	09:21:13.300	00:00:30.415	1826	-1024	-768	-1	-1	-1	-1	4	-1024	-768	-1	-1	-1	-1	4		0	0						Untertest3.avi	0	880	547	72	111				0	Content		-72	-111	30415150	3448335956
30432	09:21:13.317	00:00:30.431	1827	-1024	-768	-1	-1	-1	-1	4	-1024	-768	-1	-1	-1	-1	4		0	0						Untertest3.avi	0	880	547	72	111				0	Content		-72	-111	30431817	3448352623
30448	09:21:13.333	00:00:30.448	1828	-1024	-768	-1	-1	-1	-1	4	-1024	-768	-1	-1	-1	-1	4		0	0						Untertest3.avi	0	880	547	72	111				0	Content		-72	-111	30448484	3448369290
30465	09:21:13.350	00:00:30.465	1829	-1024	-768	-1	-1	-1	-1	4	-1024	-768	-1	-1	-1	-1	4		0	0						Untertest3.avi	0	880	547	72	111				0	Content		-72	-111	30465119	3448385925
30482	09:21:13.367	00:00:30.481	1830	-1024	-768	-1	-1	-1	-1	4	-1024	-768	-1	-1	-1	-1	4		0	0						Untertest3.avi	0	880	547	72	111				0	Content		-72	-111	30481786	3448402592
30498	09:21:13.383	00:00:30.498	1831	-1024	-768	-1	-1	-1	-1	4	-1024	-768	-1	-1	-1	-1	4		0	0						Untertest3.avi	0	880	547	72	111				0	Content		-72	-111	30498453	3448419259
30515	09:21:13.400	00:00:30.515	1832	-1024	-768	-1	-1	-1	-1	4	-1024	-768	-1	-1	-1	-1	4		0	0						Untertest3.avi	0	880	547	72	111				0	Content		-72	-111	30515358	3448436164
30532	09:21:13.417	00:00:30.532	1833	-1024	-768	-1	-1	-1	-1	4	-1024	-768	-1	-1	-1	-1	4		0	0						Untertest3.avi	0	880	547	72	111				0	Content		-72	-111	30532025	3448452831
30549	09:21:13.434	00:00:30.548	1834	-1024	-768	-1	-1	-1	-1	4	-1024	-768	-1	-1	-1	-1	4		0	0						Untertest3.avi	0	880	547	72	111				0	Content		-72	-111	30548979	3448469785
30566	09:21:13.451	00:00:30.565	1835	-1024	-768	-1	-1	-1	-1	4	-1024	-768	-1	-1	-1	-1	4		0	0						Untertest3.avi	0	880	547	72	111				0	Content		-72	-111	30565646	3448486452
30582	09:21:13.467	00:00:30.582	1836	-1024	-768	-1	-1	-1	-1	4	-1024	-768	-1	-1	-1	-1	4		0	0						Untertest3.avi	0	880	547	72	111				0	Content		-72	-111	30582313	3448503119
30600	09:21:13.485	00:00:30.599	1837	-1024	-768	-1	-1	-1	-1	4	-1024	-768	-1	-1	-1	-1	4		0	0						Untertest3.avi	0	880	547	72	111				0	Content		-72	-111	30599596	3448520402
30616	09:21:13.501	00:00:30.616	1838	-1024	-768	-1	-1	-1	-1	4	-1024	-768	-1	-1	-1	-1	4		0	0						Untertest3.avi	0	880	547	72	111				0	Content		-72	-111	30616263	3448537069
30633	09:21:13.518	00:00:30.632	1839	-1024	-768	-1	-1	-1	-1	4	-1024	-768	-1	-1	-1	-1	4		0	0						Untertest3.avi	0	880	547	72	111				0	Content		-72	-111	30632510	3448553316
30649	09:21:13.534	00:00:30.649	1840	-1024	-768	-1	-1	-1	-1	4	-1024	-768	-1	-1	-1	-1	4		0	0						Untertest3.avi	0	880	547	72	111				0	Content		-72	-111	30649177	3448569983
30666	09:21:13.551	00:00:30.665	1841	-1024	-768	-1	-1	-1	-1	4	-1024	-768	-1	-1	-1	-1	4		0	0						Untertest3.avi	0	880	547	72	111				0	Content		-72	-111	30665844	3448586650
30682	09:21:13.567	00:00:30.681	1842	-1024	-768	-1	-1	-1	-1	4	-1024	-768	-1	-1	-1	-1	4		0	0						Untertest3.avi	0	880	547	72	111				0	Content		-72	-111	30681625	3448602431
30698	09:21:13.583	00:00:30.698	1843	-1024	-768	-1	-1	-1	-1	4	-1024	-768	-1	-1	-1	-1	4		0	0						Untertest3.avi	0	880	547	72	111				0	Content		-72	-111	30698250	3448619056
30715	09:21:13.600	00:00:30.714	1844	-1024	-768	-1	-1	-1	-1	4	-1024	-768	-1	-1	-1	-1	4		0	0						Untertest3.avi	0	880	547	72	111				0	Content		-72	-111	30714935	3448635741
30732	09:21:13.617	00:00:30.731	1845	-1024	-768	-1	-1	-1	-1	4	-1024	-768	-1	-1	-1	-1	4		0	0						Untertest3.avi	0	880	547	72	111				0	Content		-72	-111	30731602	3448652408
30748	09:21:13.633	00:00:30.748	1846	-1024	-768	-1	-1	-1	-1	4	-1024	-768	-1	-1	-1	-1	4		0	0						Untertest3.avi	0	880	547	72	111				0	Content		-72	-111	30748269	3448669075
30765	09:21:13.650	00:00:30.764	1847	-1024	-768	-1	-1	-1	-1	4	-1024	-768	-1	-1	-1	-1	4		0	0						Untertest3.avi	0	880	547	72	111				0	Content		-72	-111	30764928	3448685734
30782	09:21:13.667	00:00:30.781	1848	-1024	-768	-1	-1	-1	-1	4	-1024	-768	-1	-1	-1	-1	4		0	0						Untertest3.avi	0	880	547	72	111				0	Content		-72	-111	30781595	3448702401
30798	09:21:13.683	00:00:30.798	1849	-1024	-768	-1	-1	-1	-1	4	-1024	-768	-1	-1	-1	-1	4		0	0						Untertest3.avi	0	880	547	72	111				0	Content		-72	-111	30798262	3448719068
30815	09:21:13.700	00:00:30.814	1850	-1024	-768	-1	-1	-1	-1	4	-1024	-768	-1	-1	-1	-1	4		0	0						Untertest3.avi	0	880	547	72	111				0	Content		-72	-111	30814876	3448735682
30832	09:21:13.717	00:00:30.831	1851	-1024	-768	-1	-1	-1	-1	4	-1024	-768	-1	-1	-1	-1	4		0	0						Untertest3.avi	0	880	547	72	111				0	Content		-72	-111	30831543	3448752349
30848	09:21:13.733	00:00:30.848	1852	-1024	-768	-1	-1	-1	-1	4	-1024	-768	-1	-1	-1	-1	4		0	0						Untertest3.avi	0	880	547	72	111				0	Content		-72	-111	30848399	3448769205
30865	09:21:13.750	00:00:30.865	1853	-1024	-768	-1	-1	-1	-1	4	-1024	-768	-1	-1	-1	-1	4		0	0						Untertest3.avi	0	880	547	72	111				0	Content		-72	-111	30865066	3448785872
30882	09:21:13.767	00:00:30.881	1854	-1024	-768	-1	-1	-1	-1	4	-1024	-768	-1	-1	-1	-1	4		0	0						Untertest3.avi	0	880	547	72	111				0	Content		-72	-111	30881733	3448802539
30899	09:21:13.784	00:00:30.898	1855	-1024	-768	-1	-1	-1	-1	4	-1024	-768	-1	-1	-1	-1	4		0	0						Untertest3.avi	0	880	547	72	111				0	Content		-72	-111	30898856	3448819662
30916	09:21:13.801	00:00:30.915	1856	-1024	-768	-1	-1	-1	-1	4	-1024	-768	-1	-1	-1	-1	4		0	0						Untertest3.avi	0	880	547	72	111				0	Content		-72	-111	30915523	3448836329
30933	09:21:13.818	00:00:30.932	1857	-1024	-768	-1	-1	-1	-1	4	-1024	-768	-1	-1	-1	-1	4		0	0						Untertest3.avi	0	880	547	72	111				0	Content		-72	-111	30932555	3448853361
30949	09:21:13.834	00:00:30.949	1858	-1024	-768	-1	-1	-1	-1	4	-1024	-768	-1	-1	-1	-1	4		0	0						Untertest3.avi	0	880	547	72	111				0	Content		-72	-111	30949222	3448870028
30966	09:21:13.851	00:00:30.965	1859	-1024	-768	-1	-1	-1	-1	4	-1024	-768	-1	-1	-1	-1	4		0	0						Untertest3.avi	0	880	547	72	111				0	Content		-72	-111	30965889	3448886695
30982	09:21:13.867	00:00:30.982	1860	-1024	-768	-1	-1	-1	-1	4	-1024	-768	-1	-1	-1	-1	4		0	0						Untertest3.avi	0	880	547	72	111				0	Content		-72	-111	30982002	3448902808
30999	09:21:13.884	00:00:30.998	1861	-1024	-768	-1	-1	-1	-1	4	-1024	-768	-1	-1	-1	-1	4		0	0						Untertest3.avi	0	880	547	72	111				0	Content		-72	-111	30998669	3448919475
31015	09:21:13.900	00:00:31.015	1862	-1024	-768	-1	-1	-1	-1	4	-1024	-768	-1	-1	-1	-1	4		0	0						Untertest3.avi	0	880	547	72	111				0	Content		-72	-111	31015145	3448935951
31032	09:21:13.917	00:00:31.031	1863	-1024	-768	-1	-1	-1	-1	4	-1024	-768	-1	-1	-1	-1	4		0	0						Untertest3.avi	0	880	547	72	111				0	Content		-72	-111	31031812	3448952618
31048	09:21:13.933	00:00:31.048	1864	-1024	-768	-1	-1	-1	-1	4	-1024	-768	-1	-1	-1	-1	4		0	0						Untertest3.avi	0	880	547	72	111				0	Content		-72	-111	31048479	3448969285
31065	09:21:13.950	00:00:31.064	1865	-1024	-768	-1	-1	-1	-1	4	-1024	-768	-1	-1	-1	-1	4		0	0						Untertest3.avi	0	880	547	72	111				0	Content		-72	-111	31064718	3448985524
31081	09:21:13.966	00:00:31.081	1866	-1024	-768	-1	-1	-1	-1	4	-1024	-768	-1	-1	-1	-1	4		0	0						Untertest3.avi	0	880	547	72	111				0	Content		-72	-111	31081343	3449002149
31098	09:21:13.983	00:00:31.098	1867	-1024	-768	-1	-1	-1	-1	4	-1024	-768	-1	-1	-1	-1	4		0	0						Untertest3.avi	0	880	547	72	111				0	Content		-72	-111	31098019	3449018825
31115	09:21:14.000	00:00:31.114	1868	-1024	-768	-1	-1	-1	-1	4	-1024	-768	-1	-1	-1	-1	4		0	0						Untertest3.avi	0	880	547	72	111				0	Content		-72	-111	31114711	3449035517
31132	09:21:14.017	00:00:31.131	1869	-1024	-768	-1	-1	-1	-1	4	-1024	-768	-1	-1	-1	-1	4		0	0						Untertest3.avi	0	880	547	72	111				0	Content		-72	-111	31131544	3449052350
31148	09:21:14.033	00:00:31.148	1870	-1024	-768	-1	-1	-1	-1	4	-1024	-768	-1	-1	-1	-1	4		0	0						Untertest3.avi	0	880	547	72	111				0	Content		-72	-111	31148211	3449069017
31165	09:21:14.050	00:00:31.164	1871	-1024	-768	-1	-1	-1	-1	4	-1024	-768	-1	-1	-1	-1	4		0	0						Untertest3.avi	0	880	547	72	111				0	Content		-72	-111	31164878	3449085684
31182	09:21:14.067	00:00:31.181	1872	-1024	-768	-1	-1	-1	-1	4	-1024	-768	-1	-1	-1	-1	4		0	0						Untertest3.avi	0	880	547	72	111				0	Content		-72	-111	31181863	3449102669
31199	09:21:14.084	00:00:31.198	1873	-1024	-768	-1	-1	-1	-1	4	-1024	-768	-1	-1	-1	-1	4		0	0						Untertest3.avi	0	880	547	72	111				0	Content		-72	-111	31198530	3449119336
31215	09:21:14.100	00:00:31.215	1874	-1024	-768	-1	-1	-1	-1	4	-1024	-768	-1	-1	-1	-1	4		0	0						Untertest3.avi	0	880	547	72	111				0	Content		-72	-111	31215197	3449136003
31233	09:21:14.118	00:00:31.232	1875	-1024	-768	-1	-1	-1	-1	4	-1024	-768	-1	-1	-1	-1	4		0	0						Untertest3.avi	0	880	547	72	111				0	Content		-72	-111	31232512	3449153318
31249	09:21:14.134	00:00:31.249	1876	-1024	-768	-1	-1	-1	-1	4	-1024	-768	-1	-1	-1	-1	4		0	0						Untertest3.avi	0	880	547	72	111				0	Content		-72	-111	31249179	3449169985
31265	09:21:14.150	00:00:31.265	1877	-1024	-768	-1	-1	-1	-1	4	-1024	-768	-1	-1	-1	-1	4		0	0						Untertest3.avi	0	880	547	72	111				0	Content		-72	-111	31265395	3449186201
31282	09:21:14.167	00:00:31.282	1878	-1024	-768	-1	-1	-1	-1	4	-1024	-768	-1	-1	-1	-1	4		0	0						Untertest3.avi	0	880	547	72	111				0	Content		-72	-111	31282062	3449202868
31299	09:21:14.184	00:00:31.298	1879	-1024	-768	-1	-1	-1	-1	4	-1024	-768	-1	-1	-1	-1	4		0	0						Untertest3.avi	0	880	547	72	111				0	Content		-72	-111	31298729	3449219535
31315	09:21:14.200	00:00:31.314	1880	-1024	-768	-1	-1	-1	-1	4	-1024	-768	-1	-1	-1	-1	4		0	0						Untertest3.avi	0	880	547	72	111				0	Content		-72	-111	31314571	3449235377
31331	09:21:14.216	00:00:31.330	1881	-1024	-768	-1	-1	-1	-1	4	-1024	-768	-1	-1	-1	-1	4		0	0						Untertest3.avi	0	880	547	72	111				0	Content		-72	-111	31330956	3449251762
31348	09:21:14.233	00:00:31.347	1882	-1024	-768	-1	-1	-1	-1	4	-1024	-768	-1	-1	-1	-1	4		0	0						Untertest3.avi	0	880	547	72	111				0	Content		-72	-111	31347642	3449268448
31364	09:21:14.249	00:00:31.364	1883	-1024	-768	-1	-1	-1	-1	4	-1024	-768	-1	-1	-1	-1	4		0	0						Untertest3.avi	0	880	547	72	111				0	Content		-72	-111	31364309	3449285115
31381	09:21:14.266	00:00:31.380	1884	-1024	-768	-1	-1	-1	-1	4	-1024	-768	-1	-1	-1	-1	4		0	0						Untertest3.avi	0	880	547	72	111				0	Content		-72	-111	31380975	3449301781
31398	09:21:14.283	00:00:31.397	1885	-1024	-768	-1	-1	-1	-1	4	-1024	-768	-1	-1	-1	-1	4		0	0						Untertest3.avi	0	880	547	72	111				0	Content		-72	-111	31397592	3449318398
31414	09:21:14.299	00:00:31.414	1886	-1024	-768	-1	-1	-1	-1	4	-1024	-768	-1	-1	-1	-1	4		0	0						Untertest3.avi	0	880	547	72	111				0	Content		-72	-111	31414259	3449335065
31431	09:21:14.316	00:00:31.430	1887	-1024	-768	-1	-1	-1	-1	4	-1024	-768	-1	-1	-1	-1	4		0	0						Untertest3.avi	0	880	547	72	111				0	Content		-72	-111	31430926	3449351732
31448	09:21:14.333	00:00:31.447	1888	-1024	-768	-1	-1	-1	-1	4	-1024	-768	-1	-1	-1	-1	4		0	0						Untertest3.avi	0	880	547	72	111				0	Content		-72	-111	31447560	3449368366
31464	09:21:14.349	00:00:31.464	1889	-1024	-768	-1	-1	-1	-1	4	-1024	-768	-1	-1	-1	-1	4		0	0						Untertest3.avi	0	880	547	72	111				0	Content		-72	-111	31464226	3449385032
31481	09:21:14.366	00:00:31.481	1890	-1024	-768	-1	-1	-1	-1	4	-1024	-768	-1	-1	-1	-1	4		0	0						Untertest3.avi	0	880	547	72	111				0	Content		-72	-111	31481047	3449401853
31498	09:21:14.383	00:00:31.497	1891	-1024	-768	-1	-1	-1	-1	4	-1024	-768	-1	-1	-1	-1	4		0	0						Untertest3.avi	0	880	547	72	111				0	Content		-72	-111	31497714	3449418520
31514	09:21:14.399	00:00:31.514	1892	-1024	-768	-1	-1	-1	-1	4	-1024	-768	-1	-1	-1	-1	4		0	0						Untertest3.avi	0	880	547	72	111				0	Content		-72	-111	31514381	3449435187
31532	09:21:14.417	00:00:31.531	1893	-1024	-768	-1	-1	-1	-1	4	-1024	-768	-1	-1	-1	-1	4		0	0						Untertest3.avi	0	880	547	72	111				0	Content		-72	-111	31531534	3449452340
31548	09:21:14.433	00:00:31.548	1894	-1024	-768	-1	-1	-1	-1	4	-1024	-768	-1	-1	-1	-1	4		0	0						Untertest3.avi	0	880	547	72	111				0	Content		-72	-111	31548200	3449469006
31565	09:21:14.450	00:00:31.565	1895	-1024	-768	-1	-1	-1	-1	4	-1024	-768	-1	-1	-1	-1	4		0	0						Untertest3.avi	0	880	547	72	111				0	Content		-72	-111	31565235	3449486041
31582	09:21:14.467	00:00:31.581	1896	-1024	-768	-1	-1	-1	-1	4	-1024	-768	-1	-1	-1	-1	4		0	0						Untertest3.avi	0	880	547	72	111				0	Content		-72	-111	31581902	3449502708
31599	09:21:14.484	00:00:31.598	1897	-1024	-768	-1	-1	-1	-1	4	-1024	-768	-1	-1	-1	-1	4		0	0						Untertest3.avi	0	880	547	72	111				0	Content		-72	-111	31598569	3449519375
31615	09:21:14.500	00:00:31.614	1898	-1024	-768	-1	-1	-1	-1	4	-1024	-768	-1	-1	-1	-1	4		0	0						Untertest3.avi	0	880	547	72	111				0	Content		-72	-111	31614625	3449535431
31631	09:21:14.516	00:00:31.631	1899	-1024	-768	-1	-1	-1	-1	4	-1024	-768	-1	-1	-1	-1	4		0	0						Untertest3.avi	0	880	547	72	111				0	Content		-72	-111	31631291	3449552097
31648	09:21:14.533	00:00:31.647	1900	-1024	-768	-1	-1	-1	-1	4	-1024	-768	-1	-1	-1	-1	4		0	0						Untertest3.avi	0	880	547	72	111				0	Content		-72	-111	31647795	3449568601
31664	09:21:14.549	00:00:31.664	1901	-1024	-768	-1	-1	-1	-1	4	-1024	-768	-1	-1	-1	-1	4		0	0						Untertest3.avi	0	880	547	72	111				0	Content		-72	-111	31664462	3449585268
31681	09:21:14.566	00:00:31.681	1902	-1024	-768	-1	-1	-1	-1	4	-1024	-768	-1	-1	-1	-1	4		0	0						Untertest3.avi	0	880	547	72	111				0	Content		-72	-111	31681129	3449601935
31697	09:21:14.582	00:00:31.697	1903	-1024	-768	-1	-1	-1	-1	4	-1024	-768	-1	-1	-1	-1	4		0	0						Untertest3.avi	0	880	547	72	111				0	Content		-72	-111	31697421	3449618227
31714	09:21:14.599	00:00:31.714	1904	-1024	-768	-1	-1	-1	-1	4	-1024	-768	-1	-1	-1	-1	4		0	0						Untertest3.avi	0	880	547	72	111				0	Content		-72	-111	31714044	3449634850
31731	09:21:14.616	00:00:31.730	1905	-1024	-768	-1	-1	-1	-1	4	-1024	-768	-1	-1	-1	-1	4		0	0						Untertest3.avi	0	880	547	72	111				0	Content		-72	-111	31730669	3449651475
31747	09:21:14.632	00:00:31.747	1906	-1024	-768	-1	-1	-1	-1	4	-1024	-768	-1	-1	-1	-1	4		0	0						Untertest3.avi	0	880	547	72	111				0	Content		-72	-111	31747336	3449668142
31764	09:21:14.649	00:00:31.764	1907	-1024	-768	-1	-1	-1	-1	4	-1024	-768	-1	-1	-1	-1	4		0	0						Untertest3.avi	0	880	547	72	111				0	Content		-72	-111	31764003	3449684809
31781	09:21:14.666	00:00:31.780	1908	-1024	-768	-1	-1	-1	-1	4	-1024	-768	-1	-1	-1	-1	4		0	0						Untertest3.avi	0	880	547	72	111				0	Content		-72	-111	31780657	3449701463
31797	09:21:14.682	00:00:31.797	1909	-1024	-768	-1	-1	-1	-1	4	-1024	-768	-1	-1	-1	-1	4		0	0						Untertest3.avi	0	880	547	72	111				0	Content		-72	-111	31797323	3449718129
31814	09:21:14.699	00:00:31.814	1910	-1024	-768	-1	-1	-1	-1	4	-1024	-768	-1	-1	-1	-1	4		0	0						Untertest3.avi	0	880	547	72	111				0	Content		-72	-111	31814239	3449735045
31831	09:21:14.716	00:00:31.830	1911	-1024	-768	-1	-1	-1	-1	4	-1024	-768	-1	-1	-1	-1	4		0	0						Untertest3.avi	0	880	547	72	111				0	Content		-72	-111	31830906	3449751712
31848	09:21:14.733	00:00:31.847	1912	-1024	-768	-1	-1	-1	-1	4	-1024	-768	-1	-1	-1	-1	4		0	0						Untertest3.avi	0	880	547	72	111				0	Content		-72	-111	31847864	3449768670
31865	09:21:14.750	00:00:31.864	1913	-1024	-768	-1	-1	-1	-1	4	-1024	-768	-1	-1	-1	-1	4		0	0						Untertest3.avi	0	880	547	72	111				0	Content		-72	-111	31864531	3449785337
31881	09:21:14.766	00:00:31.881	1914	-1024	-768	-1	-1	-1	-1	4	-1024	-768	-1	-1	-1	-1	4		0	0						Untertest3.avi	0	880	547	72	111				0	Content		-72	-111	31881197	3449802003
31898	09:21:14.783	00:00:31.898	1915	-1024	-768	-1	-1	-1	-1	4	-1024	-768	-1	-1	-1	-1	4		0	0						Untertest3.avi	0	880	547	72	111				0	Content		-72	-111	31898486	3449819292
31915	09:21:14.800	00:00:31.915	1916	-1024	-768	-1	-1	-1	-1	4	-1024	-768	-1	-1	-1	-1	4		0	0						Untertest3.avi	0	880	547	72	111				0	Content		-72	-111	31915153	3449835959
31931	09:21:14.816	00:00:31.931	1917	-1024	-768	-1	-1	-1	-1	4	-1024	-768	-1	-1	-1	-1	4		0	0						Untertest3.avi	0	880	547	72	111				0	Content		-72	-111	31931401	3449852207
31948	09:21:14.833	00:00:31.948	1918	-1024	-768	-1	-1	-1	-1	4	-1024	-768	-1	-1	-1	-1	4		0	0						Untertest3.avi	0	880	547	72	111				0	Content		-72	-111	31948068	3449868874
31965	09:21:14.850	00:00:31.964	1919	-1024	-768	-1	-1	-1	-1	4	-1024	-768	-1	-1	-1	-1	4		0	0						Untertest3.avi	0	880	547	72	111				0	Content		-72	-111	31964734	3449885540
31981	09:21:14.866	00:00:31.980	1920	-1024	-768	-1	-1	-1	-1	4	-1024	-768	-1	-1	-1	-1	4		0	0						Untertest3.avi	0	880	547	72	111				0	Content		-72	-111	31980515	3449901321
31997	09:21:14.882	00:00:31.997	1921	-1024	-768	-1	-1	-1	-1	4	-1024	-768	-1	-1	-1	-1	4		0	0						Untertest3.avi	0	880	547	72	111				0	Content		-72	-111	31997138	3449917944
32014	09:21:14.899	00:00:32.013	1922	-1024	-768	-1	-1	-1	-1	4	-1024	-768	-1	-1	-1	-1	4		0	0						Untertest3.avi	0	880	547	72	111				0	Content		-72	-111	32013824	3449934630
32030	09:21:14.915	00:00:32.030	1923	-1024	-768	-1	-1	-1	-1	4	-1024	-768	-1	-1	-1	-1	4		0	0						Untertest3.avi	0	880	547	72	111				0	Content		-72	-111	32030491	3449951297
32047	09:21:14.932	00:00:32.047	1924	-1024	-768	-1	-1	-1	-1	4	-1024	-768	-1	-1	-1	-1	4		0	0						Untertest3.avi	0	880	547	72	111				0	Content		-72	-111	32047157	3449967963
32064	09:21:14.949	00:00:32.063	1925	-1024	-768	-1	-1	-1	-1	4	-1024	-768	-1	-1	-1	-1	4		0	0						Untertest3.avi	0	880	547	72	111				0	Content		-72	-111	32063820	3449984626
32080	09:21:14.965	00:00:32.080	1926	-1024	-768	-1	-1	-1	-1	4	-1024	-768	-1	-1	-1	-1	4		0	0						Untertest3.avi	0	880	547	72	111				0	Content		-72	-111	32080487	3450001293
32097	09:21:14.982	00:00:32.097	1927	-1024	-768	-1	-1	-1	-1	4	-1024	-768	-1	-1	-1	-1	4		0	0						Untertest3.avi	0	880	547	72	111				0	Content		-72	-111	32097154	3450017960
32114	09:21:14.999	00:00:32.113	1928	-1024	-768	-1	-1	-1	-1	4	-1024	-768	-1	-1	-1	-1	4		0	0						Untertest3.avi	0	880	547	72	111				0	Content		-72	-111	32113766	3450034572
32130	09:21:15.015	00:00:32.130	1929	-1024	-768	-1	-1	-1	-1	4	-1024	-768	-1	-1	-1	-1	4		0	0						Untertest3.avi	0	880	547	72	111				0	Content		-72	-111	32130432	3450051238
32147	09:21:15.032	00:00:32.147	1930	-1024	-768	-1	-1	-1	-1	4	-1024	-768	-1	-1	-1	-1	4		0	0						Untertest3.avi	0	880	547	72	111				0	Content		-72	-111	32147290	3450068096
32164	09:21:15.049	00:00:32.163	1931	-1024	-768	-1	-1	-1	-1	4	-1024	-768	-1	-1	-1	-1	4		0	0						Untertest3.avi	0	880	547	72	111				0	Content		-72	-111	32163957	3450084763
32181	09:21:15.066	00:00:32.180	1932	-1024	-768	-1	-1	-1	-1	4	-1024	-768	-1	-1	-1	-1	4		0	0						Untertest3.avi	0	880	547	72	111				0	Content		-72	-111	32180624	3450101430
32198	09:21:15.083	00:00:32.197	1933	-1024	-768	-1	-1	-1	-1	4	-1024	-768	-1	-1	-1	-1	4		0	0						Untertest3.avi	0	880	547	72	111				0	Content		-72	-111	32197745	3450118551
32214	09:21:15.099	00:00:32.214	1934	-1024	-768	-1	-1	-1	-1	4	-1024	-768	-1	-1	-1	-1	4		0	0						Untertest3.avi	0	880	547	72	111				0	Content		-72	-111	32214412	3450135218
32231	09:21:15.116	00:00:32.231	1935	-1024	-768	-1	-1	-1	-1	4	-1024	-768	-1	-1	-1	-1	4		0	0						Untertest3.avi	0	880	547	72	111				0	Content		-72	-111	32231437	3450152243
32248	09:21:15.133	00:00:32.248	1936	-1024	-768	-1	-1	-1	-1	4	-1024	-768	-1	-1	-1	-1	4		0	0						Untertest3.avi	0	880	547	72	111				0	Content		-72	-111	32248104	3450168910
32265	09:21:15.150	00:00:32.264	1937	-1024	-768	-1	-1	-1	-1	4	-1024	-768	-1	-1	-1	-1	4		0	0						Untertest3.avi	0	880	547	72	111				0	Content		-72	-111	32264771	3450185577
32281	09:21:15.166	00:00:32.281	1938	-1024	-768	-1	-1	-1	-1	4	-1024	-768	-1	-1	-1	-1	4		0	0						Untertest3.avi	0	880	547	72	111				0	Content		-72	-111	32281049	3450201855
32298	09:21:15.183	00:00:32.297	1939	-1024	-768	-1	-1	-1	-1	4	-1024	-768	-1	-1	-1	-1	4		0	0						Untertest3.avi	0	880	547	72	111				0	Content		-72	-111	32297716	3450218522
32314	09:21:15.199	00:00:32.314	1940	-1024	-768	-1	-1	-1	-1	4	-1024	-768	-1	-1	-1	-1	4		0	0						Untertest3.avi	0	880	547	72	111				0	Content		-72	-111	32314382	3450235188
32331	09:21:15.216	00:00:32.330	1941	-1024	-768	-1	-1	-1	-1	4	-1024	-768	-1	-1	-1	-1	4		0	0						Untertest3.avi	0	880	547	72	111				0	Content		-72	-111	32330788	3450251594
32347	09:21:15.232	00:00:32.347	1942	-1024	-768	-1	-1	-1	-1	4	-1024	-768	-1	-1	-1	-1	4		0	0						Untertest3.avi	0	880	547	72	111				0	Content		-72	-111	32347455	3450268261
32364	09:21:15.249	00:00:32.364	1943	-1024	-768	-1	-1	-1	-1	4	-1024	-768	-1	-1	-1	-1	4		0	0						Untertest3.avi	0	880	547	72	111				0	Content		-72	-111	32364122	3450284928
32380	09:21:15.265	00:00:32.380	1944	-1024	-768	-1	-1	-1	-1	4	-1024	-768	-1	-1	-1	-1	4		0	0						Untertest3.avi	0	880	547	72	111				0	Content		-72	-111	32380221	3450301027
32397	09:21:15.282	00:00:32.396	1945	-1024	-768	-1	-1	-1	-1	4	-1024	-768	-1	-1	-1	-1	4		0	0						Untertest3.avi	0	880	547	72	111				0	Content		-72	-111	32396846	3450317652
32414	09:21:15.299	00:00:32.413	1946	-1024	-768	-1	-1	-1	-1	4	-1024	-768	-1	-1	-1	-1	4		0	0						Untertest3.avi	0	880	547	72	111				0	Content		-72	-111	32413511	3450334317
32430	09:21:15.315	00:00:32.430	1947	-1024	-768	-1	-1	-1	-1	4	-1024	-768	-1	-1	-1	-1	4		0	0						Untertest3.avi	0	880	547	72	111				0	Content		-72	-111	32430178	3450350984
32447	09:21:15.332	00:00:32.446	1948	-1024	-768	-1	-1	-1	-1	4	-1024	-768	-1	-1	-1	-1	4		0	0						Untertest3.avi	0	880	547	72	111				0	Content		-72	-111	32446845	3450367651
32463	09:21:15.348	00:00:32.463	1949	-1024	-768	-1	-1	-1	-1	4	-1024	-768	-1	-1	-1	-1	4		0	0						Untertest3.avi	0	880	547	72	111				0	Content		-72	-111	32463468	3450384274
32480	09:21:15.365	00:00:32.480	1950	-1024	-768	-1	-1	-1	-1	4	-1024	-768	-1	-1	-1	-1	4		0	0						Untertest3.avi	0	880	547	72	111				0	Content		-72	-111	32480134	3450400940
32497	09:21:15.382	00:00:32.497	1951	-1024	-768	-1	-1	-1	-1	4	-1024	-768	-1	-1	-1	-1	4		0	0						Untertest3.avi	0	880	547	72	111				0	Content		-72	-111	32497051	3450417857
32514	09:21:15.399	00:00:32.513	1952	-1024	-768	-1	-1	-1	-1	4	-1024	-768	-1	-1	-1	-1	4		0	0						Untertest3.avi	0	880	547	72	111				0	Content		-72	-111	32513718	3450434524
32531	09:21:15.416	00:00:32.530	1953	-1024	-768	-1	-1	-1	-1	4	-1024	-768	-1	-1	-1	-1	4		0	0						Untertest3.avi	0	880	547	72	111				0	Content		-72	-111	32530722	3450451528
32547	09:21:15.432	00:00:32.547	1954	-1024	-768	-1	-1	-1	-1	4	-1024	-768	-1	-1	-1	-1	4		0	0						Untertest3.avi	0	880	547	72	111				0	Content		-72	-111	32547389	3450468195
32564	09:21:15.449	00:00:32.564	1955	-1024	-768	-1	-1	-1	-1	4	-1024	-768	-1	-1	-1	-1	4		0	0						Untertest3.avi	0	880	547	72	111				0	Content		-72	-111	32564055	3450484861
32581	09:21:15.466	00:00:32.581	1956	-1024	-768	-1	-1	-1	-1	4	-1024	-768	-1	-1	-1	-1	4		0	0						Untertest3.avi	0	880	547	72	111				0	Content		-72	-111	32581146	3450501952
32598	09:21:15.483	00:00:32.597	1957	-1024	-768	-1	-1	-1	-1	4	-1024	-768	-1	-1	-1	-1	4		0	0						Untertest3.avi	0	880	547	72	111				0	Content		-72	-111	32597813	3450518619
32614	09:21:15.499	00:00:32.614	1958	-1024	-768	-1	-1	-1	-1	4	-1024	-768	-1	-1	-1	-1	4		0	0						Untertest3.avi	0	880	547	72	111				0	Content		-72	-111	32614480	3450535286
32631	09:21:15.516	00:00:32.630	1959	-1024	-768	-1	-1	-1	-1	4	-1024	-768	-1	-1	-1	-1	4		0	0						Untertest3.avi	0	880	547	72	111				0	Content		-72	-111	32630764	3450551570
32647	09:21:15.532	00:00:32.647	1960	-1024	-768	-1	-1	-1	-1	4	-1024	-768	-1	-1	-1	-1	4		0	0						Untertest3.avi	0	880	547	72	111				0	Content		-72	-111	32647430	3450568236
32664	09:21:15.549	00:00:32.664	1961	-1024	-768	-1	-1	-1	-1	4	-1024	-768	-1	-1	-1	-1	4		0	0						Untertest3.avi	0	880	547	72	111				0	Content		-72	-111	32664097	3450584903
32680	09:21:15.565	00:00:32.680	1962	-1024	-768	-1	-1	-1	-1	4	-1024	-768	-1	-1	-1	-1	4		0	0						Untertest3.avi	0	880	547	72	111				0	Content		-72	-111	32680074	3450600880
32697	09:21:15.582	00:00:32.696	1963	-1024	-768	-1	-1	-1	-1	4	-1024	-768	-1	-1	-1	-1	4		0	0						Untertest3.avi	0	880	547	72	111				0	Content		-72	-111	32696697	3450617503
32713	09:21:15.598	00:00:32.713	1964	-1024	-768	-1	-1	-1	-1	4	-1024	-768	-1	-1	-1	-1	4		0	0						Untertest3.avi	0	880	547	72	111				0	Content		-72	-111	32713382	3450634188
32730	09:21:15.615	00:00:32.730	1965	-1024	-768	-1	-1	-1	-1	4	-1024	-768	-1	-1	-1	-1	4		0	0						Untertest3.avi	0	880	547	72	111				0	Content		-72	-111	32730048	3450650854
32747	09:21:15.632	00:00:32.746	1966	-1024	-768	-1	-1	-1	-1	4	-1024	-768	-1	-1	-1	-1	4		0	0						Untertest3.avi	0	880	547	72	111				0	Content		-72	-111	32746715	3450667521
32763	09:21:15.648	00:00:32.763	1967	-1024	-768	-1	-1	-1	-1	4	-1024	-768	-1	-1	-1	-1	4		0	0						Untertest3.avi	0	880	547	72	111				0	Content		-72	-111	32763333	3450684139
32780	09:21:15.665	00:00:32.780	1968	-1024	-768	-1	-1	-1	-1	4	-1024	-768	-1	-1	-1	-1	4		0	0						Untertest3.avi	0	880	547	72	111				0	Content		-72	-111	32780000	3450700806
32797	09:21:15.682	00:00:32.796	1969	-1024	-768	-1	-1	-1	-1	4	-1024	-768	-1	-1	-1	-1	4		0	0						Untertest3.avi	0	880	547	72	111				0	Content		-72	-111	32796667	3450717473
32813	09:21:15.698	00:00:32.813	1970	-1024	-768	-1	-1	-1	-1	4	-1024	-768	-1	-1	-1	-1	4		0	0						Untertest3.avi	0	880	547	72	111				0	Content		-72	-111	32813299	3450734105
32830	09:21:15.715	00:00:32.829	1971	-1024	-768	-1	-1	-1	-1	4	-1024	-768	-1	-1	-1	-1	4		0	0						Untertest3.avi	0	880	547	72	111				0	Content		-72	-111	32829966	3450750772
32847	09:21:15.732	00:00:32.846	1972	-1024	-768	-1	-1	-1	-1	4	-1024	-768	-1	-1	-1	-1	4		0	0						Untertest3.avi	0	880	547	72	111				0	Content		-72	-111	32846633	3450767439
32863	09:21:15.748	00:00:32.863	1973	-1024	-768	-1	-1	-1	-1	4	-1024	-768	-1	-1	-1	-1	4		0	0						Untertest3.avi	0	880	547	72	111				0	Content		-72	-111	32863426	3450784232
32880	09:21:15.765	00:00:32.880	1974	-1024	-768	-1	-1	-1	-1	4	-1024	-768	-1	-1	-1	-1	4		0	0						Untertest3.avi	0	880	547	72	111				0	Content		-72	-111	32880093	3450800899
32897	09:21:15.782	00:00:32.896	1975	-1024	-768	-1	-1	-1	-1	4	-1024	-768	-1	-1	-1	-1	4		0	0						Untertest3.avi	0	880	547	72	111				0	Content		-72	-111	32896759	3450817565
32913	09:21:15.798	00:00:32.913	1976	-1024	-768	-1	-1	-1	-1	4	-1024	-768	-1	-1	-1	-1	4		0	0						Untertest3.avi	0	880	547	72	111				0	Content		-72	-111	32913426	3450834232
32930	09:21:15.815	00:00:32.930	1977	-1024	-768	-1	-1	-1	-1	4	-1024	-768	-1	-1	-1	-1	4		0	0						Untertest3.avi	0	880	547	72	111				0	Content		-72	-111	32930430	3450851236
32947	09:21:15.832	00:00:32.946	1978	-1024	-768	-1	-1	-1	-1	4	-1024	-768	-1	-1	-1	-1	4		0	0						Untertest3.avi	0	880	547	72	111				0	Content		-72	-111	32946927	3450867733
32964	09:21:15.849	00:00:32.963	1979	-1024	-768	-1	-1	-1	-1	4	-1024	-768	-1	-1	-1	-1	4		0	0						Untertest3.avi	0	880	547	72	111				0	Content		-72	-111	32963550	3450884356
[truncated: 1,657 more rows]
