# Supplementary material for: Gaze Duration Biases for Colours in Combination with Dissonant and Consonant Sounds: A Comparative Eye-Tracking Study with Orangutans
Source: PLoS One. 2015 Oct 14;10(10):e0139894. doi: 10.1371/journal.pone.0139894 (PMC4605782; doi:10.1371/journal.pone.0139894)
Supplement: S1 Data — (ZIP) [file pone.0139894.s004.zip › Plos ColourSound Data/Apes/Farben_Musik_U3/Rec 37-All-Data.tsv]

System Properties:
Operating System:	Microsoft Windows NT 6.1.7601 Service Pack 1
System User Name:	tobiiadmin
Machine Name:	LOE7690LAP
Data properties:
Recording name:	Rec 37
Recording date:	08.03.2014
Recording time:	09:25:34
Recording resolution:	1024 x 768
Export date:	09.03.2014
Export time:	12:20:49
Participant:	Tana
Filter settings:
Eye: Average
Validity: Normal
Fixation filter: Tobii fixation filter
Velocity threshold: 35
Distance threshold: 35
Timestamp	DateTimeStamp	DateTimeStampStartOffset	Number	GazePointXLeft	GazePointYLeft	CamXLeft	CamYLeft	DistanceLeft	PupilLeft	ValidityLeft	GazePointXRight	GazePointYRight	CamXRight	CamYRight	DistanceRight	PupilRight	ValidityRight	FixationIndex	GazePointX	GazePointY	Event	EventKey	Data1	Data2	Descriptor	StimuliName	StimuliID	MediaWidth	MediaHeight	MediaPosX	MediaPosY	MappedFixationPointX	MappedFixationPointY	FixationDuration	AoiIds	AoiNames	WebGroupImage	MappedGazeDataPointX	MappedGazeDataPointY	MicroSecondTimestamp	AbsoluteMicroSecondTimestamp
2	09:25:34.451	00:00:00.001	0	-1024	-768	-1	-1	-1	-1	4	-1024	-768	-1	-1	-1	-1	4		0	0						No media	0	1024	768	0	0				0	Content		0	0	1568	3709477188
19	09:25:34.468	00:00:00.018	1	-1024	-768	-1	-1	-1	-1	4	-1024	-768	-1	-1	-1	-1	4		0	0						No media	0	1024	768	0	0				0	Content		0	0	18818	3709494438
34	09:25:34.483	00:00:00.033	2	-1024	-768	-1	-1	-1	-1	4	-1024	-768	-1	-1	-1	-1	4		0	0						No media	0	1024	768	0	0				0	Content		0	0	33622	3709509242
50	09:25:34.499	00:00:00.050	3	-1024	-768	-1	-1	-1	-1	4	-1024	-768	-1	-1	-1	-1	4		0	0						No media	0	1024	768	0	0				0	Content		0	0	50370	3709525990
67	09:25:34.516	00:00:00.066	4	-1024	-768	-1	-1	-1	-1	4	-1024	-768	-1	-1	-1	-1	4		0	0						No media	0	1024	768	0	0				0	Content		0	0	66988	3709542608
84	09:25:34.533	00:00:00.083	5	-1024	-768	-1	-1	-1	-1	4	-1024	-768	-1	-1	-1	-1	4		0	0						No media	0	1024	768	0	0				0	Content		0	0	83743	3709559363
100	09:25:34.549	00:00:00.100	6	-1024	-768	-1	-1	-1	-1	4	903,631	214,1282	0,3153069	0,654639	493,44	2,755167	0	0	904	214						No media	0	1024	768	0	0	857	259	1050	0	Content		904	214	100368	3709575988
117	09:25:34.566	00:00:00.116	7	883,9216	197,6059	0,4826888	0,6305192	493,44	2,869556	0	882,5977	284,3695	0,3126968	0,6549579	478,1164	2,840373	0	0	883	241						No media	0	1024	768	0	0	857	259	1050	0	Content		883	241	116991	3709592611
134	09:25:34.583	00:00:00.133	8	837,6331	233,8957	0,4785379	0,6304331	475,6688	2,786868	0	862,0938	256,7188	0,3079909	0,6546056	493,44	2,934576	0	0	850	245						No media	0	1024	768	0	0	857	259	1050	0	Content		850	245	133616	3709609236
150	09:25:34.599	00:00:00.150	9	828,6586	232,77	0,4787366	0,6303044	475,8378	2,82364	0	862,0938	256,7188	0,3128796	0,6543387	478,4014	2,934576	0	0	845	245						No media	0	1024	768	0	0	857	259	1050	0	Content		845	245	150238	3709625858
167	09:25:34.616	00:00:00.166	10	827,2039	247,6567	0,4785395	0,6301642	475,7868	2,857214	0	869,3651	283,8218	0,3126228	0,6542572	478,1302	2,802441	0	0	848	266						No media	0	1024	768	0	0	857	259	1050	0	Content		848	266	166867	3709642487
184	09:25:34.633	00:00:00.183	11	825,1133	241,5372	0,4785403	0,6300443	475,4193	2,804518	0	872,4788	280,4223	0,3125618	0,6541715	478,0421	2,812163	0	0	849	261						No media	0	1024	768	0	0	857	259	1050	0	Content		849	261	183616	3709659236
200	09:25:34.649	00:00:00.200	12	831,5125	247,1574	0,4786461	0,6298958	475,5699	2,762273	0	877,2714	276,9781	0,3125602	0,6541402	478,0287	2,76058	0	0	854	262						No media	0	1024	768	0	0	857	259	1050	0	Content		854	262	200241	3709675861
217	09:25:34.666	00:00:00.216	13	838,8209	235,5141	0,4787211	0,6297069	475,528	2,800631	0	869,5598	283,1976	0,3126214	0,6539999	478,1033	2,784946	0	0	854	259						No media	0	1024	768	0	0	857	259	1050	0	Content		854	259	216991	3709692611
234	09:25:34.683	00:00:00.233	14	828,2527	238,2957	0,4788941	0,6295698	475,3395	2,796261	0	876,5718	279,1808	0,3127703	0,6537367	478,2379	2,778229	0	0	852	259						No media	0	1024	768	0	0	857	259	1050	0	Content		852	259	233616	3709709236
250	09:25:34.699	00:00:00.250	15	833,0736	245,6472	0,479089	0,6292982	475,4614	2,737572	0	879,388	274,1864	0,3128905	0,6535216	478,1965	2,70256	0	0	856	260						No media	0	1024	768	0	0	857	259	1050	0	Content		856	260	250240	3709725860
267	09:25:34.716	00:00:00.266	16	824,9865	240,8222	0,4792625	0,6292167	475,5287	2,74592	0	865,2119	271,614	0,3130105	0,6533978	478,1389	2,70277	0	0	845	256						No media	0	1024	768	0	0	857	259	1050	0	Content		845	256	266965	3709742585
284	09:25:34.733	00:00:00.283	17	828,1935	236,0864	0,4793297	0,6293616	475,5303	2,733161	0	882,583	270,3119	0,3131136	0,6532602	478,1124	2,676073	0	0	855	253						No media	0	1024	768	0	0	857	259	1050	0	Content		855	253	283719	3709759339
300	09:25:34.749	00:00:00.300	18	837,9644	241,7302	0,4794178	0,6294953	475,7105	2,726115	0	876,6048	286,7784	0,3131593	0,6533405	478,0322	2,67534	0	0	857	264						No media	0	1024	768	0	0	857	259	1050	0	Content		857	264	300348	3709775968
317	09:25:34.766	00:00:00.316	19	835,2957	240,8615	0,4795425	0,629657	475,5718	2,66685	0	867,9417	276,7706	0,3132117	0,6533819	477,9963	2,64599	0	0	852	259						No media	0	1024	768	0	0	857	259	1050	0	Content		852	259	316977	3709792597
334	09:25:34.783	00:00:00.333	20	862,8123	234,5092	0,4796259	0,6290548	475,5718	2,636246	0	878,5744	266,9237	0,3132797	0,6532127	477,9508	2,629832	0	0	871	251						No media	0	1024	768	0	0	857	259	1050	0	Content		871	251	333603	3709809223
350	09:25:34.799	00:00:00.350	21	829,8848	240,9922	0,4797371	0,6291776	475,6491	2,661267	0	873,8989	272,67	0,3134153	0,6531429	477,8748	2,660271	0	0	852	257						No media	0	1024	768	0	0	857	259	1050	0	Content		852	257	350358	3709825978
367	09:25:34.816	00:00:00.366	22	834,0803	240,9513	0,4798134	0,6291512	475,605	2,588585	0	876,1195	266,49	0,3134818	0,6531335	477,7669	2,600894	0	0	855	254						No media	0	1024	768	0	0	857	259	1050	0	Content		855	254	366987	3709842607
384	09:25:34.833	00:00:00.383	23	865,8364	235,1374	0,4798847	0,6289471	475,605	2,599516	0	879,3002	273,5681	0,313594	0,6531709	478,0564	2,634464	0	0	873	254						No media	0	1024	768	0	0	857	259	1050	0	Content		873	254	383614	3709859234
400	09:25:34.849	00:00:00.400	24	831,6704	239,5186	0,4799606	0,629358	475,6328	2,614017	0	881,9953	264,5086	0,3136641	0,653357	477,9823	2,612236	0	0	857	252						No media	0	1024	768	0	0	857	259	1050	0	Content		857	252	400247	3709875867
417	09:25:34.866	00:00:00.416	25	825,0445	240,7143	0,4800277	0,629582	475,4721	2,550126	0	877,198	274,9718	0,3136853	0,6533607	477,9856	2,587641	0	0	851	258						No media	0	1024	768	0	0	857	259	1050	0	Content		851	258	416998	3709892618
434	09:25:34.883	00:00:00.433	26	865,0723	239,0598	0,4800659	0,629398	475,4721	2,585409	0	880,7253	275,4973	0,3136972	0,6534669	477,9968	2,618876	0	0	873	257						No media	0	1024	768	0	0	857	259	1050	0	Content		873	257	433627	3709909247
450	09:25:34.899	00:00:00.450	27	858,3904	235,1426	0,4800352	0,6295202	475,4721	2,591017	0	873,6501	281,7324	0,313721	0,653759	478,2681	2,584079	0	0	866	258						No media	0	1024	768	0	0	857	259	1050	0	Content		866	258	450253	3709925873
467	09:25:34.916	00:00:00.466	28	832,5533	240,1282	0,4799838	0,6299414	475,415	2,573875	0	878,8415	279,6681	0,3136101	0,6540693	478,122	2,600304	0	0	856	260						No media	0	1024	768	0	0	857	259	1050	0	Content		856	260	466894	3709942514
484	09:25:34.933	00:00:00.483	29	825,3802	234,7887	0,4798717	0,6300979	475,6698	2,555671	0	885,479	277,559	0,3135457	0,6542783	478,1425	2,637855	0	0	855	256						No media	0	1024	768	0	0	857	259	1050	0	Content		855	256	483510	3709959130
500	09:25:34.949	00:00:00.500	30	859,2078	236,646	0,4798475	0,6298466	475,6698	2,574414	0	883,4583	269,3793	0,313486	0,6543264	478,2715	2,545104	0	0	871	253						No media	0	1024	768	0	0	857	259	1050	0	Content		871	253	500262	3709975882
517	09:25:34.966	00:00:00.516	31	836,973	236,0844	0,4798239	0,6301613	475,639	2,622686	0	877,2185	283,2235	0,3134485	0,6543677	478,2883	2,643718	0	0	857	260						No media	0	1024	768	0	0	857	259	1050	0	Content		857	260	516902	3709992522
534	09:25:34.983	00:00:00.533	32	833,4979	238,0797	0,4798071	0,6301883	475,6454	2,56582	0	889,9577	265,1429	0,3133995	0,6543279	478,206	2,56492	0	0	862	252						No media	0	1024	768	0	0	857	259	1050	0	Content		862	252	533519	3710009139
536	09:25:34.985																				MovieStart	128	0	0	Untertest3.avi
550	09:25:34.999	00:00:00.550	33	832,4762	236,8887	0,4798028	0,6302019	475,619	2,593709	0	882,9871	274,2231	0,3133938	0,6541916	478,1616	2,569252	0	0	858	256						Untertest3.avi	0	880	547	72	111	785	148	1050	0	Content		786	145	550149	3710025769
567	09:25:35.016	00:00:00.566	34	858,6445	236,8606	0,4798103	0,6299066	475,619	2,610715	0	876,5923	274,0941	0,31339	0,6541007	478,1513	2,592624	0	0	868	255						Untertest3.avi	0	880	547	72	111	785	148	1050	0	Content		796	144	566910	3710042530
584	09:25:35.033	00:00:00.583	35	829,6978	237,8838	0,4797645	0,6302105	475,4878	2,69938	0	873,2712	267,1211	0,3132999	0,6540372	477,888	2,566801	0	0	851	253						Untertest3.avi	0	880	547	72	111	785	148	1050	0	Content		779	142	583530	3710059150
600	09:25:35.049	00:00:00.600	36	832,7629	245,7379	0,4797136	0,6301979	475,4061	2,660031	0	886,4332	258,2099	0,3132699	0,6540239	477,9609	2,609267	0	0	860	252						Untertest3.avi	0	880	547	72	111	785	148	1050	0	Content		788	141	600158	3710075778
617	09:25:35.066	00:00:00.616	37	827,4785	241,6953	0,479706	0,6301918	475,3994	2,67191	0	878,1339	279,5659	0,3132393	0,6540313	477,9863	2,655375	0	0	853	261						Untertest3.avi	0	880	547	72	111	785	148	1050	0	Content		781	150	616785	3710092405
634	09:25:35.083	00:00:00.633	38	866,9547	238,5835	0,4796905	0,6299763	475,3994	2,719522	0	879,52	273,9133	0,3132285	0,6540283	477,9751	2,691599	0	0	873	256						Untertest3.avi	0	880	547	72	111	785	148	1050	0	Content		801	145	633541	3710109161
650	09:25:35.099	00:00:00.650	39	837,6481	241,1473	0,4797016	0,6304034	475,3345	2,712328	0	883,2887	269,1905	0,3132378	0,6540306	477,9694	2,721345	0	0	860	255						Untertest3.avi	0	880	547	72	111	785	148	1050	0	Content		788	144	650168	3710125788
667	09:25:35.116	00:00:00.666	40	837,2396	240,5504	0,4797366	0,630504	475,3376	2,694204	0	878,8276	283,474	0,3133399	0,6541192	478,1512	2,75944	0	0	858	262						Untertest3.avi	0	880	547	72	111	785	148	1050	0	Content		786	151	666796	3710142416
683	09:25:35.132	00:00:00.683	41	838,6508	239,7557	0,4798896	0,6305058	475,35	2,719894	0	881,3737	275,5636	0,3134364	0,6541256	478,0261	2,706898	0	0	860	258						Untertest3.avi	0	880	547	72	111	785	148	1050	0	Content		788	147	683422	3710159042
700	09:25:35.149	00:00:00.700	42	832,8258	241,2105	0,4799298	0,6304994	475,3164	2,76877	0	876,7877	265,6154	0,3134401	0,6542442	478,1065	2,70606	0	0	855	253						Untertest3.avi	0	880	547	72	111	785	148	1050	0	Content		783	142	700174	3710175794
717	09:25:35.166	00:00:00.716	43	829,8105	244,9135	0,4799169	0,6305622	475,3203	2,798108	0	888,5683	270,005	0,3134344	0,6544323	478,0912	2,720279	0	0	859	257						Untertest3.avi	0	880	547	72	111	785	148	1050	0	Content		787	146	716802	3710192422
733	09:25:35.182	00:00:00.733	44	838,5874	238,6846	0,4798495	0,6306249	475,5139	2,783539	0	882,1463	279,5401	0,3134013	0,6544877	478,1259	2,855608	0	0	860	259						Untertest3.avi	0	880	547	72	111	785	148	1050	0	Content		788	148	733429	3710209049
750	09:25:35.199	00:00:00.750	45	830,1358	246,6963	0,479848	0,6306587	475,532	2,893221	0	877,2754	272,479	0,3133995	0,6544502	478,1476	2,787804	0	0	854	260						Untertest3.avi	0	880	547	72	111	785	148	1050	0	Content		782	149	750182	3710225802
767	09:25:35.216	00:00:00.766	46	829,2997	241,6749	0,4799595	0,6307319	475,2823	2,835172	0	881,5607	270,424	0,3134762	0,6544729	478,0229	2,8006	0	0	855	256						Untertest3.avi	0	880	547	72	111	785	148	1050	0	Content		783	145	766812	3710242432
783	09:25:35.232	00:00:00.783	47	827,9234	244,7935	0,4799979	0,630954	475,0691	2,935718	0	874,7865	286,3688	0,3135878	0,65455	478,0123	2,943581	0	0	851	266						Untertest3.avi	0	880	547	72	111	785	148	1050	0	Content		779	155	783439	3710259059
800	09:25:35.249	00:00:00.800	48	824,0242	252,7754	0,4801626	0,6310325	475,2648	2,960789	0	875,9558	272,7556	0,3136752	0,6546719	477,9536	2,93138	0	0	850	263						Untertest3.avi	0	880	547	72	111	785	148	1050	0	Content		778	152	800067	3710275687
817	09:25:35.266	00:00:00.816	49	830,0568	248,4572	0,4802636	0,6310218	475,3609	2,996756	0	878,9974	278,4539	0,3137384	0,6547706	477,8956	2,947224	0	0	855	263						Untertest3.avi	0	880	547	72	111	785	148	1050	0	Content		783	152	816826	3710292446
833	09:25:35.282	00:00:00.833	50	835,2176	235,5758	0,4803375	0,6309423	475,1869	2,960703	0	882,8458	266,6832	0,313765	0,6546638	477,8718	2,875214	0	0	859	251						Untertest3.avi	0	880	547	72	111	785	148	1050	0	Content		787	140	833452	3710309072
850	09:25:35.299	00:00:00.850	51	832,1442	250,9108	0,4802621	0,6307213	475,3719	3,008004	0	884,1458	271,7606	0,3137629	0,6545271	478,1514	2,913705	0	0	858	261						Untertest3.avi	0	880	547	72	111	785	148	1050	0	Content		786	150	850082	3710325702
867	09:25:35.316	00:00:00.866	52	836,9154	250,6634	0,4802532	0,6305627	475,1324	2,966539	0	887,2535	280,6742	0,3136878	0,6543702	478,1687	3,022425	0	0	862	266						Untertest3.avi	0	880	547	72	111	785	148	1050	0	Content		790	155	866709	3710342329
883	09:25:35.332	00:00:00.883	53	830,9006	246,3645	0,4800899	0,6304824	475,2424	2,962499	0	878,7293	278,8859	0,3135527	0,6542283	478,0807	2,961401	0	0	855	263						Untertest3.avi	0	880	547	72	111	785	148	1050	0	Content		783	152	883460	3710359080
900	09:25:35.349	00:00:00.900	54	822,4778	255,1772	0,4800178	0,6304041	475,2579	2,99232	0	883,522	284,421	0,313469	0,6540979	477,9932	3,017101	0	0	853	270						Untertest3.avi	0	880	547	72	111	785	148	1050	0	Content		781	159	900088	3710375708
917	09:25:35.366	00:00:00.916	55	829,0897	250,4265	0,479982	0,6303544	475,2405	3,011326	0	877,3126	286,2062	0,3133805	0,6540475	477,6983	3,024225	0	0	853	268						Untertest3.avi	0	880	547	72	111	785	148	1050	0	Content		781	157	916717	3710392337
933	09:25:35.382	00:00:00.933	56	832,8948	246,4665	0,4799199	0,6304275	475,3462	3,024145	0	875,8248	285,8647	0,3132844	0,6541438	477,8288	2,995598	0	0	854	266						Untertest3.avi	0	880	547	72	111	785	148	1050	0	Content		782	155	933345	3710408965
950	09:25:35.399	00:00:00.950	57	834,6147	254,1824	0,4798676	0,6304601	475,374	2,961841	0	878,9927	279,3372	0,3131961	0,6542509	477,8912	2,943036	0	0	857	267						Untertest3.avi	0	880	547	72	111	785	148	1050	0	Content		785	156	950098	3710425718
967	09:25:35.416	00:00:00.966	58	831,1659	251,1789	0,4796702	0,6305152	475,4143	3,017416	0	880,1686	276,852	0,3130437	0,6544431	477,9218	2,948847	0	0	856	264						Untertest3.avi	0	880	547	72	111	785	148	1050	0	Content		784	153	966727	3710442347
983	09:25:35.432	00:00:00.983	59	838,7103	243,9658	0,4795514	0,630601	475,4611	2,948608	0	875,4635	274,0844	0,3128243	0,6546075	477,8578	2,929154	0	0	857	259						Untertest3.avi	0	880	547	72	111	785	148	1050	0	Content		785	148	983356	3710458976
1000	09:25:35.449	00:00:01.000	60	840,8589	243,7279	0,4793937	0,6307757	475,6491	2,958651	0	875,4684	281,2872	0,312704	0,6546778	477,8592	2,981718	0	0	858	263						Untertest3.avi	0	880	547	72	111	785	148	1050	0	Content		786	152	1000107	3710475727
1017	09:25:35.466	00:00:01.016	61	839,7115	237,1613	0,4792995	0,6308854	475,5119	2,925894	0	870,4323	284,0441	0,3125533	0,6548206	477,6965	2,930741	0	0	855	261						Untertest3.avi	0	880	547	72	111	785	148	1050	0	Content		783	150	1016736	3710492356
1033	09:25:35.482	00:00:01.033	62	838,0478	244,0132	0,4792101	0,6311418	475,3898	2,914392	0	876,1948	281,4339	0,312475	0,6550534	477,9888	2,919615	0	0	857	263						Untertest3.avi	0	880	547	72	111	785	148	1050	0	Content		785	152	1033364	3710508984
1050	09:25:35.499	00:00:01.049	63	835,4951	246,8552	0,4790968	0,631322	475,435	2,897667	0	879,5825	282,1907	0,3123837	0,6552574	478,0692	2,869	0	0	858	265						Untertest3.avi	0	880	547	72	111	785	148	1050	0	Content		786	154	1049993	3710525613
1067	09:25:35.516	00:00:01.066	64	840,3435	241,7274	0,4789433	0,6314352	475,6184	2,849599	0	879,598	278,719	0,312281	0,6553936	478,1302	2,941259	0	0	860	260						Untertest3.avi	0	880	547	72	111	785	148	1050	0	Content		788	149	1066744	3710542364
1083	09:25:35.532	00:00:01.083	65	833,6476	249,1221	0,4788119	0,6315098	475,4961	2,926581	0	875,1863	278,5147	0,3120714	0,6556074	477,6888	2,921164	0	0	854	264						Untertest3.avi	0	880	547	72	111	785	148	1050	0	Content		782	153	1083372	3710558992
1100	09:25:35.549	00:00:01.099	66	834,3841	248,7993	0,4786784	0,6315575	475,4658	2,876361	0	880,53	282,3719	0,3119181	0,6556724	477,8192	2,930008	0	0	857	266						Untertest3.avi	0	880	547	72	111	785	148	1050	0	Content		785	155	1099998	3710575618
1117	09:25:35.566	00:00:01.116	67	843,6736	244,8815	0,4784944	0,6314195	475,4986	2,860247	0	884,6682	277,8698	0,3117211	0,6555926	477,9539	2,937104	0	0	864	261						Untertest3.avi	0	880	547	72	111	785	148	1050	0	Content		792	150	1116631	3710592251
1133	09:25:35.582	00:00:01.133	68	884,58	233,2395	0,4770103	0,6309127	475,6375	2,88707	0	847,6011	286,9307	0,3105309	0,6550834	477,8325	2,951023	0	0	866	260						Untertest3.avi	0	880	547	72	111	785	148	1050	0	Content		794	149	1133380	3710609000
1150	09:25:35.599	00:00:01.150	69	944,0831	224,5576	0,475185	0,6304421	475,4384	2,887996	0	1025,019	234,2735	0,3093661	0,6546985	478,3563	2,859692	0	1	985	229						Untertest3.avi	0	880	547	72	111	996	116	200	0	Content		913	118	1150010	3710625630
1167	09:25:35.616	00:00:01.166	70	1004,323	204,9425	0,4737677	0,6310388	475,9687	2,872793	0	1066,174	231,4488	0,3082043	0,6548631	478,1714	2,880048	0	1	1035	218						Untertest3.avi	0	880	547	72	111	996	116	200	0	Content		963	107	1166638	3710642258
1183	09:25:35.632	00:00:01.183	71	1034,005	219,481	0,4729005	0,6313917	475,4774	2,849183	0	1098,442	238,5446	0,3076954	0,6550422	478,7532	2,930796	0	1	1066	229						Untertest3.avi	0	880	547	72	111	996	116	200	0	Content		994	118	1183267	3710658887
1200	09:25:35.649	00:00:01.200	72	1032,182	218,7714	0,4729638	0,6313927	475,6582	2,887436	0	1103,856	234,8093	0,3076555	0,6551007	478,5823	2,900242	0	1	1068	227						Untertest3.avi	0	880	547	72	111	996	116	200	0	Content		996	116	1200019	3710675639
1217	09:25:35.666	00:00:01.216	73	1026,754	213,8294	0,4729393	0,6313785	475,4538	2,88078	0	1089,111	239,8924	0,3075575	0,6550895	478,2742	2,876507	0	1	1058	227						Untertest3.avi	0	880	547	72	111	996	116	200	0	Content		986	116	1216648	3710692268
1233	09:25:35.682	00:00:01.233	74	1024,415	214,4505	0,4729524	0,6313338	475,6058	2,882287	0	1097,177	243,4659	0,307452	0,6549436	478,3784	2,831377	0	1	1061	229						Untertest3.avi	0	880	547	72	111	996	116	200	0	Content		989	118	1233276	3710708896
1250	09:25:35.699	00:00:01.249	75	1027,875	210,8691	0,4728944	0,6313443	475,5634	2,915366	0	1101,714	241,0374	0,3072839	0,6549389	478,4314	2,868094	0	1	1065	226						Untertest3.avi	0	880	547	72	111	996	116	200	0	Content		993	115	1249902	3710725522
1267	09:25:35.716	00:00:01.266	76	1035,158	209,472	0,4728353	0,6314573	475,6269	2,892452	0	1104,77	230,7194	0,3071847	0,6549329	478,3799	2,761861	0	1	1070	220						Untertest3.avi	0	880	547	72	111	996	116	200	0	Content		998	109	1266655	3710742275
1283	09:25:35.732	00:00:01.282	77	1039,738	196,2256	0,4727403	0,6316044	475,576	2,855562	0	1101,53	227,4168	0,3070482	0,6550837	478,2923	2,805948	0	1	1071	212						Untertest3.avi	0	880	547	72	111	996	116	200	0	Content		999	101	1282973	3710758593
1300	09:25:35.749	00:00:01.299	78	1048,083	194,1768	0,472665	0,6317428	475,6428	2,841296	0	1101,952	233,7271	0,3069109	0,6552826	478,3149	2,80956	0	1	1075	214						Untertest3.avi	0	880	547	72	111	996	116	200	0	Content		1003	103	1299596	3710775216
1316	09:25:35.765	00:00:01.316	79	1037,614	195,9775	0,4725879	0,6318981	475,7212	2,807635	0	1102,133	228,7404	0,3067978	0,6555307	478,356	2,785663	0	1	1070	212						Untertest3.avi	0	880	547	72	111	996	116	200	0	Content		998	101	1316219	3710791839
1333	09:25:35.782	00:00:01.332	80	1102,356	233,6496	0,4713162	0,6335527	475,7279	2,90076	0	1173,809	273,8804	0,3059787	0,6570422	478,589	2,848604	0	1	1138	254						Untertest3.avi	0	880	547	72	111	996	116	200	0	Content		1066	143	1332967	3710808587
1350	09:25:35.799	00:00:01.349	81	1192,92	307,0347	0,4690695	0,6361237	476,042	2,908639	0	1316,128	327,905	0,3048848	0,6589727	479,1189	2,818672	0	2	1255	317						Untertest3.avi	0	880	547	72	111	1437	381	666	0	Content		1183	206	1349590	3710825210
1366	09:25:35.815	00:00:01.366	82	1300,063	354,594	0,4671209	0,6385177	476,3961	2,933685	0	1417,203	405,1658	0,3014045	0,660434	463,1576	2,70358	0	2	1359	380						Untertest3.avi	0	880	547	72	111	1437	381	666	0	Content		1287	269	1366213	3710841833
1383	09:25:35.832	00:00:01.382	83	1415,87	413,9045	0,4658148	0,6403743	476,7691	2,930505	0	1482,835	435,9607	0,3030576	0,6615831	477,3197	2,794011	0	2	1449	425						Untertest3.avi	0	880	547	72	111	1437	381	666	0	Content		1377	314	1382962	3710858582
1400	09:25:35.849	00:00:01.399	84	1476,193	460,3306	0,4624192	0,6417494	465,4904	2,874563	0	1573,841	479,8668	0,3027422	0,6628044	478,0583	2,808387	0	2	1525	470						Untertest3.avi	0	880	547	72	111	1437	381	666	0	Content		1453	359	1399586	3710875206
1416	09:25:35.865	00:00:01.416	85	-1024	-768	-1	-1	-1	-1	4	1620,587	499,5698	0,3021476	0,6632277	477,8112	2,801589	0	2	1621	500						Untertest3.avi	0	880	547	72	111	1437	381	666	0	Content		1549	389	1416331	3710891951
1433	09:25:35.882	00:00:01.432	86	1480,827	470,8666	0,4648077	0,6426167	478,9624	2,936375	0	1563,627	497,5544	0,3029864	0,6635013	477,631	2,902514	0	2	1522	484						Untertest3.avi	0	880	547	72	111	1437	381	666	0	Content		1450	373	1432957	3710908577
1450	09:25:35.899	00:00:01.449	87	1480,478	471,5578	0,4648764	0,6425267	478,8985	2,935215	0	1583,521	506,576	0,3024856	0,6633921	477,5817	2,808012	0	2	1532	489						Untertest3.avi	0	880	547	72	111	1437	381	666	0	Content		1460	378	1449577	3710925197
1466	09:25:35.915	00:00:01.466	88	1215,777	558,692	0,4940963	0,6427209	385,0611	2,398849	0	1575,618	504,1423	0,3024413	0,6633256	477,5771	2,813188	0	2	1396	531						Untertest3.avi	0	880	547	72	111	1437	381	666	0	Content		1324	420	1466203	3710941823
1483	09:25:35.932	00:00:01.482	89	1478,333	467,1902	0,4649995	0,6423388	478,928	2,970736	0	1561,931	507,2928	0,3023934	0,6633545	477,2598	2,802437	0	2	1520	487						Untertest3.avi	0	880	547	72	111	1437	381	666	0	Content		1448	376	1482825	3710958445
1500	09:25:35.949	00:00:01.499	90	1476,053	475,9399	0,4650489	0,642413	478,8783	2,98435	0	1587,247	502,1727	0,3024092	0,6634731	477,5223	2,847777	0	2	1532	489						Untertest3.avi	0	880	547	72	111	1437	381	666	0	Content		1460	378	1499572	3710975192
1516	09:25:35.965	00:00:01.516	91	1209,638	560,4277	0,4940351	0,6428729	385,548	2,448155	0	1586,906	509,3294	0,3023728	0,6635686	477,4904	2,826591	0	2	1398	535						Untertest3.avi	0	880	547	72	111	1437	381	666	0	Content		1326	424	1516195	3710991815
1533	09:25:35.982	00:00:01.532	92	1209,918	562,7445	0,4940991	0,6427392	385,3611	2,459908	0	1572,411	500,9747	0,3023116	0,6635233	477,347	2,849774	0	2	1391	532						Untertest3.avi	0	880	547	72	111	1437	381	666	0	Content		1319	421	1532943	3711008563
1550	09:25:35.999	00:00:01.549	93	1465,879	468,5917	0,4651256	0,6424136	478,7167	2,968392	0	1581,007	505,3285	0,3022954	0,6635521	477,3498	2,883565	0	2	1523	487						Untertest3.avi	0	880	547	72	111	1437	381	666	0	Content		1451	376	1549566	3711025186
1566	09:25:36.015	00:00:01.566	94	1465,811	472,9883	0,4652078	0,6423416	478,7071	2,982315	0	1572,118	500,4366	0,302294	0,6635167	477,3408	2,864721	0	2	1519	487						Untertest3.avi	0	880	547	72	111	1437	381	666	0	Content		1447	376	1566189	3711041809
1583	09:25:36.032	00:00:01.582	95	1460,39	471,5383	0,4652284	0,6424787	478,8318	3,009756	0	1577,094	500,5276	0,302312	0,6635478	477,3153	2,845671	0	2	1519	486						Untertest3.avi	0	880	547	72	111	1437	381	666	0	Content		1447	375	1582813	3711058433
1600	09:25:36.049	00:00:01.599	96	-1024	-768	-1	-1	-1	-1	4	1577,745	502,4745	0,3023651	0,6636276	477,5098	2,901798	0	2	1578	502						Untertest3.avi	0	880	547	72	111	1437	381	666	0	Content		1506	391	1599560	3711075180
1616	09:25:36.065	00:00:01.616	97	1458,19	468,7962	0,4653047	0,6426744	478,7238	3,016886	0	1577,905	507,9587	0,3023186	0,6637315	477,299	2,918394	0	2	1518	488						Untertest3.avi	0	880	547	72	111	1437	381	666	0	Content		1446	377	1616183	3711091803
1633	09:25:36.082	00:00:01.632	98	1474,865	473,8969	0,4652998	0,6426975	478,6628	3,014453	0	1577,055	501,2374	0,3023	0,6637866	477,3232	2,952329	0	2	1526	488						Untertest3.avi	0	880	547	72	111	1437	381	666	0	Content		1454	377	1632807	3711108427
1649	09:25:36.098	00:00:01.649	99	1216,401	557,1003	0,4933246	0,6430215	388,0502	2,455141	0	1575,014	506,0802	0,3022938	0,6637963	477,3294	2,97055	0	2	1396	532						Untertest3.avi	0	880	547	72	111	1437	381	666	0	Content		1324	421	1649428	3711125048
1666	09:25:36.115	00:00:01.666	100	1452,794	469,5206	0,4653861	0,6426944	478,5615	3,09788	0	1574,457	509,3188	0,3023324	0,6638257	477,2701	3,027245	0	2	1514	489						Untertest3.avi	0	880	547	72	111	1437	381	666	0	Content		1442	378	1666176	3711141796
1683	09:25:36.132	00:00:01.682	101	1461,06	474,4589	0,4654909	0,6427674	478,6037	3,06342	0	1576,726	505,3332	0,3024307	0,6638619	477,5035	3,016573	0	2	1519	490						Untertest3.avi	0	880	547	72	111	1437	381	666	0	Content		1447	379	1682800	3711158420
1699	09:25:36.148	00:00:01.699	102	1213,635	557,6727	0,4941156	0,6431569	386,5981	2,562345	0	1569,03	507,4141	0,3025189	0,6638916	477,3255	3,031632	0	2	1391	533						Untertest3.avi	0	880	547	72	111	1437	381	666	0	Content		1319	422	1699424	3711175044
1716	09:25:36.165	00:00:01.716	103	1450,142	475,5839	0,4656253	0,6428095	478,5945	3,125058	0	1575,704	505,3657	0,3025589	0,6638532	477,3352	3,029546	0	2	1513	490						Untertest3.avi	0	880	547	72	111	1437	381	666	0	Content		1441	379	1716172	3711191792
1733	09:25:36.182	00:00:01.732	104	1447,918	476,0518	0,4656487	0,642691	478,5244	3,182059	0	1567,45	505,0275	0,3025552	0,6637977	477,3215	3,05109	0	2	1508	491						Untertest3.avi	0	880	547	72	111	1437	381	666	0	Content		1436	380	1732795	3711208415
1749	09:25:36.198	00:00:01.749	105	1206,97	560,6021	0,4937864	0,642986	387,5817	2,576931	0	1577,035	501,7131	0,3025289	0,6638267	477,2947	3,12574	0	2	1392	531						Untertest3.avi	0	880	547	72	111	1437	381	666	0	Content		1320	420	1749419	3711225039
1766	09:25:36.215	00:00:01.766	106	1453,106	477,316	0,4655875	0,6425672	478,4698	3,186798	0	1565,223	507,4446	0,3025016	0,6638582	477,2941	3,081204	0	2	1509	492						Untertest3.avi	0	880	547	72	111	1437	381	666	0	Content		1437	381	1766041	3711241661
1783	09:25:36.232	00:00:01.782	107	1458,981	473,905	0,4656101	0,6424486	478,4702	3,181457	0	1573,262	497,2629	0,3024922	0,6638017	477,3609	3,123297	0	2	1516	486						Untertest3.avi	0	880	547	72	111	1437	381	666	0	Content		1444	375	1782791	3711258411
1799	09:25:36.248	00:00:01.799	108	1449,633	478,4498	0,4656839	0,6422427	478,4511	3,211474	0	1575,169	506,1207	0,3025305	0,6636189	477,2867	3,117439	0	2	1512	492						Untertest3.avi	0	880	547	72	111	1437	381	666	0	Content		1440	381	1799413	3711275033
1816	09:25:36.265	00:00:01.816	109	1217,462	560,5137	0,4925852	0,6424493	391,277	2,668933	0	1575,931	505,137	0,302583	0,663492	477,213	3,173393	0	2	1397	533						Untertest3.avi	0	880	547	72	111	1437	381	666	0	Content		1325	422	1816037	3711291657
1833	09:25:36.282	00:00:01.832	110	1445,64	480,3589	0,4657813	0,6420947	478,4398	3,243431	0	1572,034	505,847	0,3026025	0,6634908	477,2141	3,218987	0	2	1509	493						Untertest3.avi	0	880	547	72	111	1437	381	666	0	Content		1437	382	1832657	3711308277
1849	09:25:36.298	00:00:01.849	111	1442,845	484,3554	0,4658049	0,6421598	478,4079	3,306758	0	1564,367	500,8853	0,3025846	0,6636283	477,2487	3,112606	0	2	1504	493						Untertest3.avi	0	880	547	72	111	1437	381	666	0	Content		1432	382	1849414	3711325034
1866	09:25:36.315	00:00:01.866	112	1206,555	564,3464	0,4929709	0,6426187	390,1735	2,729346	0	1566,473	508,2725	0,3025746	0,6636896	477,2459	3,194696	0	2	1387	536						Untertest3.avi	0	880	547	72	111	1437	381	666	0	Content		1315	425	1866032	3711341652
1883	09:25:36.332	00:00:01.882	113	1436,465	481,6375	0,4657921	0,642064	478,2778	3,342999	0	1565,723	509,2584	0,302548	0,6635982	477,2497	3,207511	0	2	1501	495						Untertest3.avi	0	880	547	72	111	1437	381	666	0	Content		1429	384	1882654	3711358274
1899	09:25:36.348	00:00:01.899	114	1443,712	482,1446	0,4658079	0,6420096	478,2791	3,325084	0	1561,73	501,0939	0,3025607	0,6635676	477,2419	3,214002	0	2	1503	492						Untertest3.avi	0	880	547	72	111	1437	381	666	0	Content		1431	381	1899279	3711374899
1916	09:25:36.365	00:00:01.916	115	1441,278	477,6586	0,4658768	0,6420962	478,2175	3,377027	0	1563,304	509,8524	0,3025773	0,6636223	477,2715	3,201614	0	2	1502	494						Untertest3.avi	0	880	547	72	111	1437	381	666	0	Content		1430	383	1916028	3711391648
1933	09:25:36.382	00:00:01.932	116	1218,28	556,9864	0,4922722	0,6426052	392,6098	2,772129	0	1562,357	507,9914	0,3026239	0,6636851	477,2235	3,245983	0	2	1390	532						Untertest3.avi	0	880	547	72	111	1437	381	666	0	Content		1318	421	1932652	3711408272
1949	09:25:36.398	00:00:01.949	117	1439,394	485,4058	0,4659996	0,6422063	478,3613	3,40819	0	1573,854	505,4264	0,3027374	0,6636709	477,2912	3,286613	0	2	1507	495						Untertest3.avi	0	880	547	72	111	1437	381	666	0	Content		1435	384	1949277	3711424897
1966	09:25:36.415	00:00:01.965	118	1447,806	480,0021	0,4661262	0,6421379	478,3423	3,37902	0	1572,692	504,9164	0,3027977	0,6636711	477,2041	3,287959	0	2	1510	492						Untertest3.avi	0	880	547	72	111	1437	381	666	0	Content		1438	381	1965895	3711441515
1983	09:25:36.432	00:00:01.982	119	1448,22	485,6437	0,4662131	0,642221	478,3386	3,438486	0	1562,422	505,0174	0,3028489	0,6637334	477,1666	3,267173	0	2	1505	495						Untertest3.avi	0	880	547	72	111	1437	381	666	0	Content		1433	384	1982645	3711458265
1999	09:25:36.448	00:00:01.999	120	-1024	-768	-1	-1	-1	-1	4	1559,166	500,6079	0,3035266	0,6639241	477,1666	3,323831	0	2	1559	501						Untertest3.avi	0	880	547	72	111	1437	381	666	0	Content		1487	390	1999188	3711474808
2016	09:25:36.465	00:00:02.015	121	1351,694	532,4502	0,4437268	0,6422068	390,6978	2,852627	0	1716,743	464,0322	0,3019646	0,6636395	477,1666	3,301939	0	3	1534	498						Untertest3.avi	0	880	547	72	111	1912	346	134	0	Content		1462	387	2015810	3711491430
2032	09:25:36.481	00:00:02.032	122	-1024	-768	-1	-1	-1	-1	4	2000,849	415,7855	0,298844	0,6629423	495,3273	3,491527	0	3	2001	416						Untertest3.avi	0	880	547	72	111	1912	346	134	0	Content		1929	305	2032432	3711508052
2049	09:25:36.498	00:00:02.049	123	1425,125	507,1932	0,445877	0,6421122	400,8013	2,902373	0	1697,625	470,3236	0,2983663	0,6631808	453,421	3,085691	0	3	1561	489						Untertest3.avi	0	880	547	72	111	1912	346	134	0	Content		1489	378	2049058	3711524678
2066	09:25:36.515	00:00:02.065	124	-1024	-768	-1	-1	-1	-1	4	2000,327	446,5439	0,3021484	0,6625742	486,1295	3,550143	0	3	2000	447						Untertest3.avi	0	880	547	72	111	1912	346	134	0	Content		1928	336	2065804	3711541424
2082	09:25:36.531	00:00:02.082	125	1440,102	508,5904	0,4470137	0,6421038	403,5543	2,954214	0	1688,3	468,042	0,2983717	0,6633738	452,4019	3,134486	0	3	1564	488						Untertest3.avi	0	880	547	72	111	1912	346	134	0	Content		1492	377	2082428	3711558048
2099	09:25:36.548	00:00:02.099	126	-1024	-768	-1	-1	-1	-1	4	1995,483	441,0676	0,3025447	0,662466	485,4549	3,501808	0	3	1995	441						Untertest3.avi	0	880	547	72	111	1912	346	134	0	Content		1923	330	2099051	3711574671
2116	09:25:36.565	00:00:02.115	127	-1024	-768	-1	-1	-1	-1	4	-1024	-768	-1	-1	-1	-1	4	3	0	0						Untertest3.avi	0	880	547	72	111	1912	346	134	0	Content		-72	-111	2115927	3711591547
2132	09:25:36.581	00:00:02.132	128	-1024	-768	-1	-1	-1	-1	4	1984,393	457,2164	0,3025659	0,6623252	485,1045	3,519523	0	3	1984	457						Untertest3.avi	0	880	547	72	111	1912	346	134	0	Content		1912	346	2132304	3711607924
2149	09:25:36.598	00:00:02.149	129	-1024	-768	-1	-1	-1	-1	4	1984,393	457,2164	0,3013441	0,6627625	489,128	3,519523	0	4	1984	457						Untertest3.avi	0	880	547	72	111	1493	377	433	0	Content		1912	346	2149421	3711625041
2166	09:25:36.615	00:00:02.166	130	1434,619	511,1628	0,4466177	0,6420586	401,5982	2,938722	0	1714,75	461,6369	0,2993688	0,6633995	459,0296	3,239799	0	4	1575	486						Untertest3.avi	0	880	547	72	111	1493	377	433	0	Content		1503	375	2166044	3711641664
2183	09:25:36.632	00:00:02.182	131	-1024	-768	-1	-1	-1	-1	4	-1024	-768	-1	-1	-1	-1	4	4	0	0						Untertest3.avi	0	880	547	72	111	1493	377	433	0	Content		-72	-111	2182513	3711658133
2199	09:25:36.648	00:00:02.199	132	-1024	-768	-1	-1	-1	-1	4	-1024	-768	-1	-1	-1	-1	4	4	0	0						Untertest3.avi	0	880	547	72	111	1493	377	433	0	Content		-72	-111	2199180	3711674800
2216	09:25:36.665	00:00:02.215	133	1418,578	506,866	0,4471379	0,642316	402,1476	3,02567	0	1900,122	429,2778	0,303392	0,6635482	483,7025	3,478271	0	4	1659	468						Untertest3.avi	0	880	547	72	111	1493	377	433	0	Content		1587	357	2215616	3711691236
2233	09:25:36.682	00:00:02.232	134	1424,643	505,5186	0,446707	0,6421391	400,3612	2,969083	0	1714,495	471,0076	0,3000399	0,6634547	461,4292	3,293968	0	4	1570	488						Untertest3.avi	0	880	547	72	111	1493	377	433	0	Content		1498	377	2232731	3711708351
2249	09:25:36.698	00:00:02.249	135	1414,8	507,1922	0,4468667	0,6421446	400,8585	3,039602	0	1713,518	474,0206	0,2999869	0,6634884	461,0425	3,299028	0	4	1564	491						Untertest3.avi	0	880	547	72	111	1493	377	433	0	Content		1492	380	2249110	3711724730
2266	09:25:36.715	00:00:02.265	136	1430,359	504,9781	0,4470747	0,6424323	401,5609	3,052802	0	1729,709	460,0051	0,3003204	0,663755	462,9935	3,331046	0	4	1580	482						Untertest3.avi	0	880	547	72	111	1493	377	433	0	Content		1508	371	2265734	3711741354
2282	09:25:36.731	00:00:02.282	137	1420,069	506,1978	0,4469556	0,6425428	401,0587	3,054764	0	1717,691	457,6037	0,300318	0,6638451	462,994	3,355326	0	4	1569	482						Untertest3.avi	0	880	547	72	111	1493	377	433	0	Content		1497	371	2282232	3711757852
2299	09:25:36.748	00:00:02.299	138	1424,628	517,0834	0,4473425	0,6423575	402,3616	3,045467	0	1729,995	463,4802	0,3003809	0,6638355	463,2032	3,387323	0	4	1577	490						Untertest3.avi	0	880	547	72	111	1493	377	433	0	Content		1505	379	2299230	3711774850
2316	09:25:36.765	00:00:02.315	139	1409,951	517,5748	0,446853	0,6423504	400,3836	3,064889	0	1717,386	473,8795	0,3000031	0,6638255	460,3217	3,373109	0	4	1564	496						Untertest3.avi	0	880	547	72	111	1493	377	433	0	Content		1492	385	2315729	3711791349
2332	09:25:36.781	00:00:02.332	140	1426,326	507,7814	0,4477537	0,6422409	403,1586	3,101465	0	1699,301	466,5764	0,2995943	0,6637549	457,2816	3,323324	0	4	1563	487						Untertest3.avi	0	880	547	72	111	1493	377	433	0	Content		1491	376	2332492	3711808112
2349	09:25:36.798	00:00:02.348	141	1439,17	502,0132	0,4476733	0,6421657	402,6437	3,082035	0	1695,92	467,5848	0,2996067	0,6636946	457,1997	3,336824	0	4	1568	485						Untertest3.avi	0	880	547	72	111	1493	377	433	0	Content		1496	374	2348976	3711824596
2366	09:25:36.815	00:00:02.365	142	1423,39	510,441	0,4474145	0,6421267	401,6532	3,076496	0	1706,673	466,1502	0,29957	0,6636681	456,9146	3,343431	0	4	1565	488						Untertest3.avi	0	880	547	72	111	1493	377	433	0	Content		1493	377	2365722	3711841342
2382	09:25:36.831	00:00:02.382	143	1440,959	507,0806	0,4477371	0,642125	402,9004	3,102433	0	1701,412	466,4202	0,2994851	0,6637266	456,3929	3,310987	0	4	1571	487						Untertest3.avi	0	880	547	72	111	1493	377	433	0	Content		1499	376	2382346	3711857966
2399	09:25:36.848	00:00:02.398	144	1441,242	505,7	0,448079	0,6421546	404,1568	3,167705	0	1702,703	466,6566	0,2994577	0,6637765	456,2308	3,321474	0	4	1572	486						Untertest3.avi	0	880	547	72	111	1493	377	433	0	Content		1500	375	2398968	3711874588
2416	09:25:36.865	00:00:02.415	145	1430,666	508,7828	0,4475937	0,6421471	402,2457	3,097467	0	1694,732	476,6714	0,299267	0,6637817	454,8607	3,339636	0	4	1563	493						Untertest3.avi	0	880	547	72	111	1493	377	433	0	Content		1491	382	2415591	3711891211
2432	09:25:36.881	00:00:02.432	146	1437,835	503,4819	0,4479558	0,6421224	403,5734	3,135418	0	1693,574	475,2818	0,2991352	0,663769	454,0446	3,381474	0	4	1566	489						Untertest3.avi	0	880	547	72	111	1493	377	433	0	Content		1494	378	2432340	3711907960
2449	09:25:36.898	00:00:02.448	147	1433,334	508,0771	0,4480003	0,6420304	403,8631	3,148822	0	1686,282	468,2841	0,2990055	0,6637122	453,3364	3,36513	0	4	1560	488						Untertest3.avi	0	880	547	72	111	1493	377	433	0	Content		1488	377	2448844	3711924464
2466	09:25:36.915	00:00:02.465	148	1428,788	511,9373	0,4479693	0,6419985	403,9219	3,128995	0	1689,233	473,9884	0,2987441	0,6636901	451,9896	3,355722	0	4	1559	493						Untertest3.avi	0	880	547	72	111	1493	377	433	0	Content		1487	382	2465907	3711941527
2483	09:25:36.932	00:00:02.482	149	1431,463	502,194	0,4474052	0,6419653	402,3276	3,132401	0	1673,144	483,3082	0,2986248	0,6636685	451,3686	3,358163	0	4	1552	493						Untertest3.avi	0	880	547	72	111	1493	377	433	0	Content		1480	382	2482655	3711958275
2499	09:25:36.948	00:00:02.499	150	1428,303	504,4302	0,4471067	0,641919	401,4184	3,12841	0	1663,873	476,6181	0,2982222	0,6636333	448,7868	3,34299	0	4	1546	491						Untertest3.avi	0	880	547	72	111	1493	377	433	0	Content		1474	380	2499201	3711974821
2515	09:25:36.964	00:00:02.515	151	1437,393	511,963	0,4475798	0,6417357	402,9803	3,126762	0	1663,328	489,5564	0,2978218	0,6635012	446,3398	3,305732	0	4	1550	501						Untertest3.avi	0	880	547	72	111	1493	377	433	0	Content		1478	390	2515465	3711991085
2532	09:25:36.981	00:00:02.532	152	1422,42	508,5778	0,4472351	0,6418522	401,7379	3,174804	0	1653,044	475,9739	0,2977105	0,6635188	445,6162	3,276697	0	4	1538	492						Untertest3.avi	0	880	547	72	111	1493	377	433	0	Content		1466	381	2532204	3712007824
2549	09:25:36.998	00:00:02.548	153	1429,976	513,7486	0,4470727	0,6418132	401,3848	3,13917	0	1645,566	483,5148	0,2974536	0,6635076	444,0213	3,282447	0	4	1538	499						Untertest3.avi	0	880	547	72	111	1493	377	433	0	Content		1466	388	2548949	3712024569
2565	09:25:37.014	00:00:02.565	154	1456,156	514,1233	0,4491459	0,6423404	410,1024	3,26279	0	1673,373	504,4784	0,297613	0,6640397	444,7895	3,31713	0	4	1565	509						Untertest3.avi	0	880	547	72	111	1493	377	433	0	Content		1493	398	2565464	3712041084
2582	09:25:37.031	00:00:02.582	155	1439,745	550,2313	0,4465024	0,6430662	400,7111	3,120205	0	1583,366	545,6177	0,2944007	0,6648872	423,045	3,105567	0	5	1512	548						Untertest3.avi	0	880	547	72	111	1456	454	167	0	Content		1440	437	2582198	3712057818
2599	09:25:37.048	00:00:02.598	156	-1024	-768	-1	-1	-1	-1	4	1562,461	557,5776	0,2945827	0,6649303	423,045	3,172081	0	5	1562	558						Untertest3.avi	0	880	547	72	111	1456	454	167	0	Content		1490	447	2598820	3712074440
2615	09:25:37.064	00:00:02.615	157	-1024	-768	-1	-1	-1	-1	4	1543,052	561,3875	0,2947018	0,6648495	423,045	3,150537	0	5	1543	561						Untertest3.avi	0	880	547	72	111	1456	454	167	0	Content		1471	450	2615457	3712091077
2632	09:25:37.081	00:00:02.632	158	-1024	-768	-1	-1	-1	-1	4	1541,609	562,3405	0,2947617	0,6648054	423,045	3,17042	0	5	1542	562						Untertest3.avi	0	880	547	72	111	1456	454	167	0	Content		1470	451	2632193	3712107813
2649	09:25:37.098	00:00:02.648	159	-1024	-768	-1	-1	-1	-1	4	1529,484	563,7703	0,2948215	0,6648875	423,045	3,131089	0	5	1529	564						Untertest3.avi	0	880	547	72	111	1456	454	167	0	Content		1457	453	2648815	3712124435
2665	09:25:37.114	00:00:02.665	160	-1024	-768	-1	-1	-1	-1	4	1528,501	570,1396	0,2948503	0,6650367	423,045	3,14724	0	5	1529	570						Untertest3.avi	0	880	547	72	111	1456	454	167	0	Content		1457	459	2665454	3712141074
2682	09:25:37.131	00:00:02.682	161	-1024	-768	-1	-1	-1	-1	4	1524,607	568,4322	0,294874	0,6650465	423,045	3,149128	0	5	1525	568						Untertest3.avi	0	880	547	72	111	1456	454	167	0	Content		1453	457	2682064	3712157684
2699	09:25:37.148	00:00:02.698	162	-1024	-768	-1	-1	-1	-1	4	1528,136	567,0775	0,2948688	0,6650012	423,045	3,171159	0	5	1528	567						Untertest3.avi	0	880	547	72	111	1456	454	167	0	Content		1456	456	2698685	3712174305
2715	09:25:37.164	00:00:02.715	163	-1024	-768	-1	-1	-1	-1	4	1523,815	564,7433	0,294852	0,6651643	423,045	3,183419	0	5	1524	565						Untertest3.avi	0	880	547	72	111	1456	454	167	0	Content		1452	454	2715310	3712190930
2732	09:25:37.181	00:00:02.732	164	-1024	-768	-1	-1	-1	-1	4	1512,394	569,3925	0,2948306	0,6652281	423,045	3,135351	0	5	1512	569						Untertest3.avi	0	880	547	72	111	1456	454	167	0	Content		1440	458	2732377	3712207997
2749	09:25:37.198	00:00:02.749	165	-1024	-768	-1	-1	-1	-1	4	-1024	-768	-1	-1	-1	-1	4	6	0	0						Untertest3.avi	0	880	547	72	111	1578	414	316	0	Content		-72	-111	2749055	3712224675
2766	09:25:37.215	00:00:02.765	166	-1024	-768	-1	-1	-1	-1	4	-1024	-768	-1	-1	-1	-1	4	6	0	0						Untertest3.avi	0	880	547	72	111	1578	414	316	0	Content		-72	-111	2765804	3712241424
2782	09:25:37.231	00:00:02.781	167	-1024	-768	-1	-1	-1	-1	4	1676,719	520,1464	0,3031663	0,6653712	481,6054	3,549892	0	6	1677	520						Untertest3.avi	0	880	547	72	111	1578	414	316	0	Content		1605	409	2781928	3712257548
2799	09:25:37.248	00:00:02.798	168	-1024	-768	-1	-1	-1	-1	4	1665,247	524,8256	0,3031259	0,6655048	481,4599	3,559758	0	6	1665	525						Untertest3.avi	0	880	547	72	111	1578	414	316	0	Content		1593	414	2798549	3712274169
2815	09:25:37.264	00:00:02.815	169	-1024	-768	-1	-1	-1	-1	4	1521,573	558,5793	0,2953654	0,6656734	426,6041	3,216419	0	6	1522	559						Untertest3.avi	0	880	547	72	111	1578	414	316	0	Content		1450	448	2815174	3712290794
2832	09:25:37.281	00:00:02.832	170	-1024	-768	-1	-1	-1	-1	4	1653,614	522,619	0,3029619	0,6654955	481,2203	3,515698	0	6	1654	523						Untertest3.avi	0	880	547	72	111	1578	414	316	0	Content		1582	412	2832240	3712307860
2849	09:25:37.298	00:00:02.848	171	-1024	-768	-1	-1	-1	-1	4	1663,339	517,1683	0,302885	0,6655046	481,2148	3,56346	0	6	1663	517						Untertest3.avi	0	880	547	72	111	1578	414	316	0	Content		1591	406	2848865	3712324485
2865	09:25:37.314	00:00:02.865	172	-1024	-768	-1	-1	-1	-1	4	1653,814	519,4141	0,3028355	0,6655618	481,1608	3,513031	0	6	1654	519						Untertest3.avi	0	880	547	72	111	1578	414	316	0	Content		1582	408	2865491	3712341111
2882	09:25:37.331	00:00:02.881	173	-1024	-768	-1	-1	-1	-1	4	1497,795	564,606	0,2946466	0,6657141	423,3678	3,15055	0	6	1498	565						Untertest3.avi	0	880	547	72	111	1578	414	316	0	Content		1426	454	2881795	3712357415
2899	09:25:37.348	00:00:02.899	174	-1024	-768	-1	-1	-1	-1	4	1651,69	526,108	0,3028078	0,665704	481,2433	3,524269	0	6	1652	526						Untertest3.avi	0	880	547	72	111	1578	414	316	0	Content		1580	415	2899040	3712374660
2915	09:25:37.364	00:00:02.915	175	-1024	-768	-1	-1	-1	-1	4	1651,316	520,0035	0,3028013	0,6657658	481,2438	3,513022	0	6	1651	520						Untertest3.avi	0	880	547	72	111	1578	414	316	0	Content		1579	409	2915161	3712390781
2932	09:25:37.381	00:00:02.932	176	-1024	-768	-1	-1	-1	-1	4	1649,898	529,1597	0,3027379	0,6655756	481,2512	3,491777	0	6	1650	529						Untertest3.avi	0	880	547	72	111	1578	414	316	0	Content		1578	418	2932104	3712407724
2948	09:25:37.397	00:00:02.948	177	-1024	-768	-1	-1	-1	-1	4	1685,066	523,2441	0,3030715	0,6653419	481,2512	3,510502	0	6	1685	523						Untertest3.avi	0	880	547	72	111	1578	414	316	0	Content		1613	412	2948417	3712424037
2965	09:25:37.414	00:00:02.965	178	-1024	-768	-1	-1	-1	-1	4	1646,184	523,7382	0,3026648	0,6653144	481,2338	3,511153	0	6	1646	524						Untertest3.avi	0	880	547	72	111	1578	414	316	0	Content		1574	413	2965473	3712441093
2982	09:25:37.431	00:00:02.981	179	-1024	-768	-1	-1	-1	-1	4	1647,638	522,9113	0,3026037	0,665356	481,1778	3,469537	0	6	1648	523						Untertest3.avi	0	880	547	72	111	1578	414	316	0	Content		1576	412	2981777	3712457397
2999	09:25:37.448	00:00:02.998	180	-1024	-768	-1	-1	-1	-1	4	1641,276	527,4766	0,3025194	0,6654668	481,0577	3,444958	0	6	1641	527						Untertest3.avi	0	880	547	72	111	1578	414	316	0	Content		1569	416	2998899	3712474519
3015	09:25:37.464	00:00:03.015	181	-1024	-768	-1	-1	-1	-1	4	1681,801	527,2843	0,30292	0,6654773	481,0577	3,433924	0	6	1682	527						Untertest3.avi	0	880	547	72	111	1578	414	316	0	Content		1610	416	3015146	3712490766
3032	09:25:37.481	00:00:03.032	182	-1024	-768	-1	-1	-1	-1	4	1648,69	523,4899	0,3025768	0,6656911	481,0367	3,403095	0	6	1649	523						Untertest3.avi	0	880	547	72	111	1578	414	316	0	Content		1577	412	3032213	3712507833
3048	09:25:37.497	00:00:03.048	183	-1024	-768	-1	-1	-1	-1	4	1642,585	527,4213	0,3026027	0,665652	481,1476	3,460334	0	6	1643	527						Untertest3.avi	0	880	547	72	111	1578	414	316	0	Content		1571	416	3048267	3712523887
3065	09:25:37.514	00:00:03.065	184	-1024	-768	-1	-1	-1	-1	4	1646,17	528,2319	0,3026201	0,665542	481,1781	3,484829	0	7	1646	528						Untertest3.avi	0	880	547	72	111	1418	456	100	0	Content		1574	417	3065333	3712540953
3082	09:25:37.531	00:00:03.081	185	-1024	-768	-1	-1	-1	-1	4	1490,037	575,0388	0,2933468	0,665715	416,1847	3,036142	0	7	1490	575						Untertest3.avi	0	880	547	72	111	1418	456	100	0	Content		1418	464	3081635	3712557255
3099	09:25:37.548	00:00:03.098	186	-1024	-768	-1	-1	-1	-1	4	1425,165	567,7499	0,3258106	0,6658851	419,6874	2,993383	0	7	1425	568						Untertest3.avi	0	880	547	72	111	1418	456	100	0	Content		1353	457	3098880	3712574500
3115	09:25:37.564	00:00:03.115	187	-1024	-768	-1	-1	-1	-1	4	1447,793	566,5061	0,3245494	0,6659223	423,0464	3,01659	0	7	1448	567						Untertest3.avi	0	880	547	72	111	1418	456	100	0	Content		1376	456	3115002	3712590622
3132	09:25:37.581	00:00:03.132	188	-1024	-768	-1	-1	-1	-1	4	1452,682	569,6129	0,323651	0,6659603	425,2325	3,066906	0	7	1453	570						Untertest3.avi	0	880	547	72	111	1418	456	100	0	Content		1381	459	3132072	3712607692
3148	09:25:37.597	00:00:03.148	189	-1024	-768	-1	-1	-1	-1	4	1589,112	552,2024	0,3112141	0,665506	457,0593	3,279222	0	7	1589	552						Untertest3.avi	0	880	547	72	111	1418	456	100	0	Content		1517	441	3148383	3712624003
3165	09:25:37.614	00:00:03.165	190	-1024	-768	-1	-1	-1	-1	4	1661,735	519,3275	0,2968388	0,6654732	439,776	3,139693	0	8	1662	519						Untertest3.avi	0	880	547	72	111	1870	335	166	0	Content		1590	408	3165318	3712640938
3182	09:25:37.631	00:00:03.181	191	-1024	-768	-1	-1	-1	-1	4	2017,303	431,739	0,303349	0,6648255	482,272	3,476291	0	8	2017	432						Untertest3.avi	0	880	547	72	111	1870	335	166	0	Content		1945	321	3181621	3712657241
3198	09:25:37.647	00:00:03.198	192	-1024	-768	-1	-1	-1	-1	4	1980,735	440,8281	0,3032763	0,6647813	482,0865	3,458786	0	8	1981	441						Untertest3.avi	0	880	547	72	111	1870	335	166	0	Content		1909	330	3198242	3712673862
3215	09:25:37.664	00:00:03.214	193	-1024	-768	-1	-1	-1	-1	4	1970,57	444,6667	0,3032656	0,6649478	482,0045	3,481711	0	8	1971	445						Untertest3.avi	0	880	547	72	111	1870	335	166	0	Content		1899	334	3214988	3712690608
3232	09:25:37.681	00:00:03.231	194	-1024	-768	-1	-1	-1	-1	4	1950,357	445,5347	0,3030333	0,6651387	482,0043	3,480191	0	8	1950	446						Untertest3.avi	0	880	547	72	111	1870	335	166	0	Content		1878	335	3231933	3712707553
3248	09:25:37.697	00:00:03.248	195	-1024	-768	-1	-1	-1	-1	4	1879,874	449,9003	0,302553	0,6650645	482,0044	3,438896	0	8	1880	450						Untertest3.avi	0	880	547	72	111	1870	335	166	0	Content		1808	339	3248235	3712723855
3265	09:25:37.714	00:00:03.265	196	-1024	-768	-1	-1	-1	-1	4	1944,033	445,0765	0,3029368	0,6649773	481,7473	3,532113	0	8	1944	445						Untertest3.avi	0	880	547	72	111	1870	335	166	0	Content		1872	334	3265481	3712741101
3282	09:25:37.731	00:00:03.281	197	-1024	-768	-1	-1	-1	-1	4	1942,405	446,376	0,3028771	0,6649534	481,681	3,521141	0	8	1942	446						Untertest3.avi	0	880	547	72	111	1870	335	166	0	Content		1870	335	3281995	3712757615
3298	09:25:37.747	00:00:03.298	198	-1024	-768	-1	-1	-1	-1	4	1936,541	445,2026	0,3027843	0,6650035	481,5893	3,530244	0	8	1937	445						Untertest3.avi	0	880	547	72	111	1870	335	166	0	Content		1865	334	3298409	3712774029
3315	09:25:37.764	00:00:03.314	199	-1024	-768	-1	-1	-1	-1	4	1924,574	450,4863	0,302637	0,6650959	481,4609	3,520165	0	8	1925	450						Untertest3.avi	0	880	547	72	111	1870	335	166	0	Content		1853	339	3314712	3712790332
3332	09:25:37.781	00:00:03.331	200	-1024	-768	-1	-1	-1	-1	4	1900,523	457,5018	0,3023581	0,6651799	481,4395	3,528908	0	9	1901	458						Untertest3.avi	0	880	547	72	111	1829	343	133	0	Content		1829	347	3331778	3712807398
3348	09:25:37.797	00:00:03.348	201	-1024	-768	-1	-1	-1	-1	4	1928,119	454,8771	0,3026944	0,6652365	481,3951	3,503876	0	9	1928	455						Untertest3.avi	0	880	547	72	111	1829	343	133	0	Content		1856	344	3348082	3712823702
3365	09:25:37.814	00:00:03.364	202	-1024	-768	-1	-1	-1	-1	4	1919,105	454,7368	0,3026218	0,6651958	481,3468	3,558349	0	9	1919	455						Untertest3.avi	0	880	547	72	111	1829	343	133	0	Content		1847	344	3364701	3712840321
3381	09:25:37.830	00:00:03.381	203	-1024	-768	-1	-1	-1	-1	4	1916,836	454,2595	0,3024281	0,665222	481,3906	3,585418	0	9	1917	454						Untertest3.avi	0	880	547	72	111	1829	343	133	0	Content		1845	343	3381326	3712856946
3398	09:25:37.847	00:00:03.398	204	-1024	-768	-1	-1	-1	-1	4	1833,356	469,5539	0,3017628	0,665338	481,4627	3,532584	0	9	1833	470						Untertest3.avi	0	880	547	72	111	1829	343	133	0	Content		1761	359	3398392	3712874012
3415	09:25:37.864	00:00:03.415	205	-1024	-768	-1	-1	-1	-1	4	2472,167	336,6191	0,2762297	0,6654626	568,0413	4,328047	0	9	2472	337						Untertest3.avi	0	880	547	72	111	1829	343	133	0	Content		2400	226	3415015	3712890635
3432	09:25:37.881	00:00:03.431	206	-1024	-768	-1	-1	-1	-1	4	1878,232	446,5535	0,3029203	0,6651515	482,7563	3,648216	0	9	1878	447						Untertest3.avi	0	880	547	72	111	1829	343	133	0	Content		1806	336	3431763	3712907383
3448	09:25:37.897	00:00:03.447	207	-1024	-768	-1	-1	-1	-1	4	1892,362	426,1088	0,3033899	0,664956	482,8063	3,633036	0	9	1892	426						Untertest3.avi	0	880	547	72	111	1829	343	133	0	Content		1820	315	3447935	3712923555
3465	09:25:37.914	00:00:03.464	208	-1024	-768	-1	-1	-1	-1	4	1885,25	430,5052	0,3033098	0,6649582	482,8599	3,667601	0	10	1885	431						Untertest3.avi	0	880	547	72	111	1672	359	100	0	Content		1813	320	3464558	3712940178
3481	09:25:37.930	00:00:03.481	209	-1024	-768	-1	-1	-1	-1	4	1535,953	481,9657	0,3013696	0,6651125	469,9666	3,432045	0	10	1536	482						Untertest3.avi	0	880	547	72	111	1672	359	100	0	Content		1464	371	3481187	3712956807
3498	09:25:37.947	00:00:03.498	210	-1024	-768	-1	-1	-1	-1	4	1741,717	477,3463	0,3000379	0,6647292	461,7356	3,452612	0	10	1742	477						Untertest3.avi	0	880	547	72	111	1672	359	100	0	Content		1670	366	3498372	3712973992
3515	09:25:37.964	00:00:03.515	211	-1024	-768	-1	-1	-1	-1	4	1744,457	469,7932	0,3002598	0,66478	463,4002	3,526512	0	10	1744	470						Untertest3.avi	0	880	547	72	111	1672	359	100	0	Content		1672	359	3515046	3712990666
3532	09:25:37.981	00:00:03.531	212	-1024	-768	-1	-1	-1	-1	4	1742,686	469,9158	0,3002883	0,6647463	463,6459	3,480951	0	10	1743	470						Untertest3.avi	0	880	547	72	111	1672	359	100	0	Content		1671	359	3531793	3713007413
3548	09:25:37.997	00:00:03.547	213	-1024	-768	-1	-1	-1	-1	4	1755,712	477,0862	0,3003372	0,6646371	463,88	3,513954	0	10	1756	477						Untertest3.avi	0	880	547	72	111	1672	359	100	0	Content		1684	366	3547915	3713023535
3565	09:25:38.014	00:00:03.564	214	-1024	-768	-1	-1	-1	-1	4	1893,87	435,6762	0,3032176	0,664547	483,0467	3,731521	0	11	1894	436						Untertest3.avi	0	880	547	72	111	1823	324	167	0	Content		1822	325	3564733	3713040353
3581	09:25:38.030	00:00:03.581	215	-1024	-768	-1	-1	-1	-1	4	1903,789	422,8895	0,3032235	0,6645468	483,0193	3,711677	0	11	1904	423						Untertest3.avi	0	880	547	72	111	1823	324	167	0	Content		1832	312	3581276	3713056896
3598	09:25:38.047	00:00:03.598	216	-1024	-768	-1	-1	-1	-1	4	1895,161	432,3282	0,3032647	0,6645045	483,0361	3,715401	0	11	1895	432						Untertest3.avi	0	880	547	72	111	1823	324	167	0	Content		1823	321	3598026	3713073646
3614	09:25:38.063	00:00:03.614	217	-1024	-768	-1	-1	-1	-1	4	1887,804	434,2857	0,3032099	0,6642874	482,929	3,735049	0	11	1888	434						Untertest3.avi	0	880	547	72	111	1823	324	167	0	Content		1816	323	3614403	3713090023
3632	09:25:38.081	00:00:03.631	218	-1024	-768	-1	-1	-1	-1	4	1894,689	435,2307	0,3032185	0,6639615	483,152	3,778244	0	11	1895	435						Untertest3.avi	0	880	547	72	111	1823	324	167	0	Content		1823	324	3631648	3713107268
3648	09:25:38.097	00:00:03.647	219	-1024	-768	-1	-1	-1	-1	4	1893,769	444,4496	0,3031321	0,663785	483,0074	3,768364	0	11	1894	444						Untertest3.avi	0	880	547	72	111	1823	324	167	0	Content		1822	333	3647769	3713123389
3664	09:25:38.113	00:00:03.664	220	-1024	-768	-1	-1	-1	-1	4	1895,733	434,445	0,3030947	0,6637148	483,0676	3,755035	0	11	1896	434						Untertest3.avi	0	880	547	72	111	1823	324	167	0	Content		1824	323	3664392	3713140012
3681	09:25:38.130	00:00:03.681	221	-1024	-768	-1	-1	-1	-1	4	1898,941	432,2123	0,3030685	0,6637676	483,0704	3,783168	0	11	1899	432						Untertest3.avi	0	880	547	72	111	1823	324	167	0	Content		1827	321	3681013	3713156633
3698	09:25:38.147	00:00:03.698	222	-1024	-768	-1	-1	-1	-1	4	1891,976	440,5272	0,3030543	0,6638639	483,1382	3,786386	0	11	1892	441						Untertest3.avi	0	880	547	72	111	1823	324	167	0	Content		1820	330	3698093	3713173713
3715	09:25:38.164	00:00:03.714	223	-1024	-768	-1	-1	-1	-1	4	1895,606	436,5934	0,3030491	0,6638839	483,1201	3,820631	0	11	1896	437						Untertest3.avi	0	880	547	72	111	1823	324	167	0	Content		1824	326	3714882	3713190502
3732	09:25:38.181	00:00:03.731	224	-1024	-768	-1	-1	-1	-1	4	1842,657	444,5666	0,3030766	0,6637961	483,0765	3,738323	0	12	1843	445						Untertest3.avi	0	880	547	72	111	1668	339	100	0	Content		1771	334	3731628	3713207248
3748	09:25:38.197	00:00:03.747	225	-1024	-768	-1	-1	-1	-1	4	1893,66	440,9883	0,3031271	0,6637157	483,0558	3,78125	0	12	1894	441						Untertest3.avi	0	880	547	72	111	1668	339	100	0	Content		1822	330	3747751	3713223371
3764	09:25:38.213	00:00:03.764	226	-1024	-768	-1	-1	-1	-1	4	1881,565	437,6631	0,3031846	0,663728	482,9155	3,786896	0	12	1882	438						Untertest3.avi	0	880	547	72	111	1668	339	100	0	Content		1810	327	3764371	3713239991
3781	09:25:38.230	00:00:03.780	227	-1024	-768	-1	-1	-1	-1	4	1637,327	499,415	0,2968374	0,663766	440,1128	3,428267	0	12	1637	499						Untertest3.avi	0	880	547	72	111	1668	339	100	0	Content		1565	388	3780993	3713256613
3798	09:25:38.247	00:00:03.798	228	1419,576	455,5741	0,4569352	0,640317	434,6504	3,55661	1	1551,168	426,4601	0,3858701	0,6514971	474,2898	3,812665	3	12	1420	456						Untertest3.avi	0	880	547	72	111	1668	339	100	0	Content		1348	345	3798074	3713273694
3815	09:25:38.264	00:00:03.814	229	-1024	-768	-1	-1	-1	-1	4	1398,799	496,2382	0,2932069	0,6618782	409,7808	3,253747	0	12	1399	496						Untertest3.avi	0	880	547	72	111	1668	339	100	0	Content		1327	385	3814863	3713290483
3831	09:25:38.280	00:00:03.831	230	-1024	-768	-1	-1	-1	-1	4	-1024	-768	-1	-1	-1	-1	4		0	0						Untertest3.avi	0	880	547	72	111				0	Content		-72	-111	3831485	3713307105
3848	09:25:38.297	00:00:03.847	231	-1024	-768	-1	-1	-1	-1	4	-1024	-768	-1	-1	-1	-1	4		0	0						Untertest3.avi	0	880	547	72	111				0	Content		-72	-111	3847600	3713323220
3865	09:25:38.314	00:00:03.864	232	-1024	-768	-1	-1	-1	-1	4	-1024	-768	-1	-1	-1	-1	4		0	0						Untertest3.avi	0	880	547	72	111				0	Content		-72	-111	3864588	3713340208
3881	09:25:38.330	00:00:03.881	233	-1024	-768	-1	-1	-1	-1	4	-1024	-768	-1	-1	-1	-1	4		0	0						Untertest3.avi	0	880	547	72	111				0	Content		-72	-111	3881093	3713356713
3898	09:25:38.347	00:00:03.897	234	-1024	-768	-1	-1	-1	-1	4	-1024	-768	-1	-1	-1	-1	4		0	0						Untertest3.avi	0	880	547	72	111				0	Content		-72	-111	3897846	3713373466
3914	09:25:38.363	00:00:03.914	235	-1024	-768	-1	-1	-1	-1	4	-1024	-768	-1	-1	-1	-1	4		0	0						Untertest3.avi	0	880	547	72	111				0	Content		-72	-111	3914338	3713389958
3931	09:25:38.380	00:00:03.931	236	-1024	-768	-1	-1	-1	-1	4	-1024	-768	-1	-1	-1	-1	4		0	0						Untertest3.avi	0	880	547	72	111				0	Content		-72	-111	3931083	3713406703
3948	09:25:38.397	00:00:03.947	237	-1024	-768	-1	-1	-1	-1	4	1217,839	545,6062	0,2934785	0,6582952	409,7809	3,172058	0	13	1218	546						Untertest3.avi	0	880	547	72	111	1338	264	217	0	Content		1146	435	3947705	3713423325
3964	09:25:38.413	00:00:03.964	238	-1024	-768	-1	-1	-1	-1	4	-1024	-768	-1	-1	-1	-1	4	13	0	0						Untertest3.avi	0	880	547	72	111	1338	264	217	0	Content		-72	-111	3964326	3713439946
3981	09:25:38.430	00:00:03.980	239	-1024	-768	-1	-1	-1	-1	4	1399,508	410,2091	0,3030519	0,6589079	461,639	3,595949	0	13	1400	410						Untertest3.avi	0	880	547	72	111	1338	264	217	0	Content		1328	299	3980950	3713456570
3998	09:25:38.447	00:00:03.997	240	-1024	-768	-1	-1	-1	-1	4	1416,288	349,99	0,3030903	0,6591204	462,2018	3,800928	0	13	1416	350						Untertest3.avi	0	880	547	72	111	1338	264	217	0	Content		1344	239	3997692	3713473312
4014	09:25:38.463	00:00:04.014	241	-1024	-768	-1	-1	-1	-1	4	1418,921	366,2885	0,3029813	0,6593196	461,9445	3,685673	0	13	1419	366						Untertest3.avi	0	880	547	72	111	1338	264	217	0	Content		1347	255	4014319	3713489939
4031	09:25:38.480	00:00:04.030	242	-1024	-768	-1	-1	-1	-1	4	1418,779	375,0313	0,3025803	0,659417	459,9177	3,703254	0	13	1419	375						Untertest3.avi	0	880	547	72	111	1338	264	217	0	Content		1347	264	4030816	3713506436
4048	09:25:38.497	00:00:04.047	243	-1024	-768	-1	-1	-1	-1	4	1408,885	374,7753	0,3024772	0,6596744	459,6314	3,706023	0	13	1409	375						Untertest3.avi	0	880	547	72	111	1338	264	217	0	Content		1337	264	4047936	3713523556
4065	09:25:38.514	00:00:04.064	244	-1024	-768	-1	-1	-1	-1	4	1403,639	373,8536	0,3026147	0,6598232	460,9321	3,7509	0	13	1404	374						Untertest3.avi	0	880	547	72	111	1338	264	217	0	Content		1332	263	4064629	3713540249
4081	09:25:38.530	00:00:04.081	245	-1024	-768	-1	-1	-1	-1	4	1422,307	368,2498	0,3024895	0,6598465	460,8268	3,711755	0	13	1422	368						Untertest3.avi	0	880	547	72	111	1338	264	217	0	Content		1350	257	4081248	3713556868
4097	09:25:38.546	00:00:04.097	246	-1024	-768	-1	-1	-1	-1	4	1406,664	375,8559	0,3023165	0,6598274	460,279	3,707961	0	13	1407	376						Untertest3.avi	0	880	547	72	111	1338	264	217	0	Content		1335	265	4097422	3713573042
4114	09:25:38.563	00:00:04.114	247	-1024	-768	-1	-1	-1	-1	4	1412,491	377,3709	0,3019321	0,6598997	458,7194	3,749047	0	13	1412	377						Untertest3.avi	0	880	547	72	111	1338	264	217	0	Content		1340	266	4114045	3713589665
4131	09:25:38.580	00:00:04.131	248	-1024	-768	-1	-1	-1	-1	4	1411,855	370,6163	0,3020342	0,6600722	460,2331	3,694839	0	13	1412	371						Untertest3.avi	0	880	547	72	111	1338	264	217	0	Content		1340	260	4131162	3713606782
4148	09:25:38.597	00:00:04.147	249	-1024	-768	-1	-1	-1	-1	4	1420,309	384,4553	0,3015296	0,6602783	457,9359	3,630264	0	13	1420	384						Untertest3.avi	0	880	547	72	111	1338	264	217	0	Content		1348	273	4147911	3713623531
4164	09:25:38.613	00:00:04.164	250	-1024	-768	-1	-1	-1	-1	4	1369,119	499,3139	0,293057	0,6625	406,5467	3,278165	0	14	1369	499						Untertest3.avi	0	880	547	72	111	1404	485	266	0	Content		1297	388	4164478	3713640098
4181	09:25:38.630	00:00:04.180	251	-1024	-768	-1	-1	-1	-1	4	1412,273	547,7797	0,2935182	0,6644172	411,0655	3,253265	0	14	1412	548						Untertest3.avi	0	880	547	72	111	1404	485	266	0	Content		1340	437	4180656	3713656276
4197	09:25:38.646	00:00:04.197	252	-1024	-768	-1	-1	-1	-1	4	1458,478	566,0671	0,2952024	0,6654428	422,1961	3,365501	0	14	1458	566						Untertest3.avi	0	880	547	72	111	1404	485	266	0	Content		1386	455	4197278	3713672898
4214	09:25:38.663	00:00:04.214	253	-1024	-768	-1	-1	-1	-1	4	1498,156	588,2122	0,2962645	0,6656668	429,2264	3,406614	0	14	1498	588						Untertest3.avi	0	880	547	72	111	1404	485	266	0	Content		1426	477	4214023	3713689643
4231	09:25:38.680	00:00:04.231	254	-1024	-768	-1	-1	-1	-1	4	1484,302	610,4684	0,2956226	0,6658025	425,2199	3,384534	0	14	1484	610						Untertest3.avi	0	880	547	72	111	1404	485	266	0	Content		1412	499	4231090	3713706710
4248	09:25:38.697	00:00:04.247	255	-1024	-768	-1	-1	-1	-1	4	1482,859	595,781	0,2956859	0,6658219	426,0742	3,40195	0	14	1483	596						Untertest3.avi	0	880	547	72	111	1404	485	266	0	Content		1411	485	4247711	3713723331
4264	09:25:38.713	00:00:04.264	256	-1024	-768	-1	-1	-1	-1	4	1484,091	594,8751	0,2956794	0,6658697	426,3584	3,44136	0	14	1484	595						Untertest3.avi	0	880	547	72	111	1404	485	266	0	Content		1412	484	4264458	3713740078
4281	09:25:38.730	00:00:04.280	257	-1024	-768	-1	-1	-1	-1	4	1489,251	603,0386	0,2957081	0,6658122	426,5124	3,355121	0	14	1489	603						Untertest3.avi	0	880	547	72	111	1404	485	266	0	Content		1417	492	4280636	3713756256
4297	09:25:38.746	00:00:04.297	258	-1024	-768	-1	-1	-1	-1	4	1494,928	602,2992	0,2957876	0,6657935	426,9449	3,392759	0	14	1495	602						Untertest3.avi	0	880	547	72	111	1404	485	266	0	Content		1423	491	4297256	3713772876
4314	09:25:38.763	00:00:04.313	259	-1024	-768	-1	-1	-1	-1	4	1476,196	600,6222	0,2954926	0,6659373	425,4265	3,367361	0	14	1476	601						Untertest3.avi	0	880	547	72	111	1404	485	266	0	Content		1404	490	4313875	3713789495
4331	09:25:38.780	00:00:04.331	260	-1024	-768	-1	-1	-1	-1	4	1482,31	596,4003	0,295818	0,6657727	427,2597	3,382569	0	14	1482	596						Untertest3.avi	0	880	547	72	111	1404	485	266	0	Content		1410	485	4331066	3713806686
4348	09:25:38.797	00:00:04.347	261	-1024	-768	-1	-1	-1	-1	4	1475,124	594,469	0,2955498	0,6657445	426,0781	3,390938	0	14	1475	594						Untertest3.avi	0	880	547	72	111	1404	485	266	0	Content		1403	483	4347689	3713823309
4364	09:25:38.813	00:00:04.364	262	-1024	-768	-1	-1	-1	-1	4	1472,702	594,5521	0,2952799	0,6656821	424,8614	3,371057	0	14	1473	595						Untertest3.avi	0	880	547	72	111	1404	485	266	0	Content		1401	484	4364309	3713839929
4380	09:25:38.829	00:00:04.380	263	-1024	-768	-1	-1	-1	-1	4	1470,71	599,2666	0,2952732	0,6656809	425,0239	3,339477	0	14	1471	599						Untertest3.avi	0	880	547	72	111	1404	485	266	0	Content		1399	488	4380485	3713856105
4397	09:25:38.846	00:00:04.397	264	-1024	-768	-1	-1	-1	-1	4	1482,829	598,5185	0,2953909	0,6656945	425,914	3,39927	0	14	1483	599						Untertest3.avi	0	880	547	72	111	1404	485	266	0	Content		1411	488	4397104	3713872724
4414	09:25:38.863	00:00:04.413	265	-1024	-768	-1	-1	-1	-1	4	1458,683	608,9343	0,294588	0,6659006	419,7208	3,360688	0	14	1459	609						Untertest3.avi	0	880	547	72	111	1404	485	266	0	Content		1387	498	4413851	3713889471
4431	09:25:38.880	00:00:04.430	266	-1024	-768	-1	-1	-1	-1	4	1434,363	627,3936	0,3013302	0,666182	453,4495	3,650196	0	15	1434	627						Untertest3.avi	0	880	547	72	111	1303	547	149	0	Content		1362	516	4430916	3713906536
4448	09:25:38.897	00:00:04.447	267	-1024	-768	-1	-1	-1	-1	4	1413,811	644,349	0,3054836	0,6667243	473,4444	3,891122	0	15	1414	644						Untertest3.avi	0	880	547	72	111	1303	547	149	0	Content		1342	533	4447539	3713923159
4464	09:25:38.913	00:00:04.464	268	-1024	-768	-1	-1	-1	-1	4	1375,178	653,1136	0,3052713	0,6670324	469,9682	3,792434	0	15	1375	653						Untertest3.avi	0	880	547	72	111	1303	547	149	0	Content		1303	542	4464285	3713939905
4480	09:25:38.929	00:00:04.480	269	-1024	-768	-1	-1	-1	-1	4	-1024	-768	-1	-1	-1	-1	4	15	0	0						Untertest3.avi	0	880	547	72	111	1303	547	149	0	Content		-72	-111	4480461	3713956081
4497	09:25:38.946	00:00:04.497	270	-1024	-768	-1	-1	-1	-1	4	1371,712	667,8092	0,3061563	0,6670507	473,8889	3,82934	0	15	1372	668						Untertest3.avi	0	880	547	72	111	1303	547	149	0	Content		1300	557	4497086	3713972706
4514	09:25:38.963	00:00:04.513	271	-1024	-768	-1	-1	-1	-1	4	1356,997	660,6948	0,3063632	0,6669992	475,7114	3,857682	0	15	1357	661						Untertest3.avi	0	880	547	72	111	1303	547	149	0	Content		1285	550	4513705	3713989325
4531	09:25:38.980	00:00:04.530	272	-1024	-768	-1	-1	-1	-1	4	1378,172	662,6863	0,3062614	0,66705	475,4475	3,869868	0	15	1378	663						Untertest3.avi	0	880	547	72	111	1303	547	149	0	Content		1306	552	4530772	3714006392
4547	09:25:38.996	00:00:04.547	273	-1024	-768	-1	-1	-1	-1	4	1362,892	663,1873	0,3062118	0,6671402	475,3735	3,90696	0	15	1363	663						Untertest3.avi	0	880	547	72	111	1303	547	149	0	Content		1291	552	4547072	3714022692
4564	09:25:39.013	00:00:04.564	274	-1024	-768	-1	-1	-1	-1	4	1368,75	658,2735	0,306208	0,6671894	474,9312	3,831925	0	15	1369	658						Untertest3.avi	0	880	547	72	111	1303	547	149	0	Content		1297	547	4564138	3714039758
4580	09:25:39.029	00:00:04.580	275	-1024	-768	-1	-1	-1	-1	4	-1024	-768	-1	-1	-1	-1	4		0	0						Untertest3.avi	0	880	547	72	111				0	Content		-72	-111	4580314	3714055934
4597	09:25:39.046	00:00:04.597	276	-1024	-768	-1	-1	-1	-1	4	-1024	-768	-1	-1	-1	-1	4		0	0						Untertest3.avi	0	880	547	72	111				0	Content		-72	-111	4597059	3714072679
4614	09:25:39.063	00:00:04.613	277	-1024	-768	-1	-1	-1	-1	4	-1024	-768	-1	-1	-1	-1	4		0	0						Untertest3.avi	0	880	547	72	111				0	Content		-72	-111	4613675	3714089295
4631	09:25:39.080	00:00:04.630	278	-1024	-768	-1	-1	-1	-1	4	-1024	-768	-1	-1	-1	-1	4		0	0						Untertest3.avi	0	880	547	72	111				0	Content		-72	-111	4630747	3714106367
4647	09:25:39.096	00:00:04.647	279	-1024	-768	-1	-1	-1	-1	4	-1024	-768	-1	-1	-1	-1	4		0	0						Untertest3.avi	0	880	547	72	111				0	Content		-72	-111	4647048	3714122668
4664	09:25:39.113	00:00:04.663	280	-1024	-768	-1	-1	-1	-1	4	-1024	-768	-1	-1	-1	-1	4		0	0						Untertest3.avi	0	880	547	72	111				0	Content		-72	-111	4663916	3714139536
4681	09:25:39.130	00:00:04.680	281	-1024	-768	-1	-1	-1	-1	4	-1024	-768	-1	-1	-1	-1	4		0	0						Untertest3.avi	0	880	547	72	111				0	Content		-72	-111	4680535	3714156155
4697	09:25:39.146	00:00:04.697	282	-1024	-768	-1	-1	-1	-1	4	-1024	-768	-1	-1	-1	-1	4		0	0						Untertest3.avi	0	880	547	72	111				0	Content		-72	-111	4697156	3714172776
4714	09:25:39.163	00:00:04.713	283	-1024	-768	-1	-1	-1	-1	4	-1024	-768	-1	-1	-1	-1	4		0	0						Untertest3.avi	0	880	547	72	111				0	Content		-72	-111	4713903	3714189523
4731	09:25:39.180	00:00:04.730	284	-1024	-768	-1	-1	-1	-1	4	-1024	-768	-1	-1	-1	-1	4		0	0						Untertest3.avi	0	880	547	72	111				0	Content		-72	-111	4730526	3714206146
4747	09:25:39.196	00:00:04.747	285	-1024	-768	-1	-1	-1	-1	4	-1024	-768	-1	-1	-1	-1	4		0	0						Untertest3.avi	0	880	547	72	111				0	Content		-72	-111	4747146	3714222766
4764	09:25:39.213	00:00:04.763	286	-1024	-768	-1	-1	-1	-1	4	-1024	-768	-1	-1	-1	-1	4		0	0						Untertest3.avi	0	880	547	72	111				0	Content		-72	-111	4763892	3714239512
4780	09:25:39.229	00:00:04.780	287	-1024	-768	-1	-1	-1	-1	4	-1024	-768	-1	-1	-1	-1	4		0	0						Untertest3.avi	0	880	547	72	111				0	Content		-72	-111	4780390	3714256010
4797	09:25:39.246	00:00:04.797	288	-1024	-768	-1	-1	-1	-1	4	-1024	-768	-1	-1	-1	-1	4		0	0						Untertest3.avi	0	880	547	72	111				0	Content		-72	-111	4797136	3714272756
4814	09:25:39.263	00:00:04.813	289	-1024	-768	-1	-1	-1	-1	4	-1024	-768	-1	-1	-1	-1	4		0	0						Untertest3.avi	0	880	547	72	111				0	Content		-72	-111	4813508	3714289128
4831	09:25:39.280	00:00:04.830	290	-1024	-768	-1	-1	-1	-1	4	-1024	-768	-1	-1	-1	-1	4		0	0						Untertest3.avi	0	880	547	72	111				0	Content		-72	-111	4830629	3714306249
4847	09:25:39.296	00:00:04.847	291	-1024	-768	-1	-1	-1	-1	4	-1024	-768	-1	-1	-1	-1	4		0	0						Untertest3.avi	0	880	547	72	111				0	Content		-72	-111	4847374	3714322994
4864	09:25:39.313	00:00:04.863	292	-1024	-768	-1	-1	-1	-1	4	-1024	-768	-1	-1	-1	-1	4		0	0						Untertest3.avi	0	880	547	72	111				0	Content		-72	-111	4863997	3714339617
4880	09:25:39.329	00:00:04.880	293	-1024	-768	-1	-1	-1	-1	4	-1024	-768	-1	-1	-1	-1	4		0	0						Untertest3.avi	0	880	547	72	111				0	Content		-72	-111	4880119	3714355739
4897	09:25:39.346	00:00:04.896	294	-1024	-768	-1	-1	-1	-1	4	-1024	-768	-1	-1	-1	-1	4		0	0						Untertest3.avi	0	880	547	72	111				0	Content		-72	-111	4896749	3714372369
4913	09:25:39.362	00:00:04.913	295	-1024	-768	-1	-1	-1	-1	4	-1024	-768	-1	-1	-1	-1	4		0	0						Untertest3.avi	0	880	547	72	111				0	Content		-72	-111	4913363	3714388983
4930	09:25:39.379	00:00:04.929	296	-1024	-768	-1	-1	-1	-1	4	-1024	-768	-1	-1	-1	-1	4		0	0						Untertest3.avi	0	880	547	72	111				0	Content		-72	-111	4929980	3714405600
4947	09:25:39.396	00:00:04.947	297	-1024	-768	-1	-1	-1	-1	4	-1024	-768	-1	-1	-1	-1	4		0	0						Untertest3.avi	0	880	547	72	111				0	Content		-72	-111	4947172	3714422792
4965	09:25:39.414	00:00:04.964	298	-1024	-768	-1	-1	-1	-1	4	-1024	-768	-1	-1	-1	-1	4		0	0						Untertest3.avi	0	880	547	72	111				0	Content		-72	-111	4964540	3714440160
4982	09:25:39.431	00:00:04.981	299	-1024	-768	-1	-1	-1	-1	4	-1024	-768	-1	-1	-1	-1	4		0	0						Untertest3.avi	0	880	547	72	111				0	Content		-72	-111	4981788	3714457408
4997	09:25:39.446	00:00:04.996	300	-1024	-768	-1	-1	-1	-1	4	-1024	-768	-1	-1	-1	-1	4		0	0						Untertest3.avi	0	880	547	72	111				0	Content		-72	-111	4996588	3714472208
5013	09:25:39.462	00:00:05.013	301	-1024	-768	-1	-1	-1	-1	4	-1024	-768	-1	-1	-1	-1	4		0	0						Untertest3.avi	0	880	547	72	111				0	Content		-72	-111	5013334	3714488954
5030	09:25:39.479	00:00:05.029	302	-1024	-768	-1	-1	-1	-1	4	-1024	-768	-1	-1	-1	-1	4		0	0						Untertest3.avi	0	880	547	72	111				0	Content		-72	-111	5029954	3714505574
5047	09:25:39.496	00:00:05.046	303	-1024	-768	-1	-1	-1	-1	4	-1024	-768	-1	-1	-1	-1	4		0	0						Untertest3.avi	0	880	547	72	111				0	Content		-72	-111	5046711	3714522331
5063	09:25:39.512	00:00:05.063	304	-1024	-768	-1	-1	-1	-1	4	-1024	-768	-1	-1	-1	-1	4		0	0						Untertest3.avi	0	880	547	72	111				0	Content		-72	-111	5063319	3714538939
5080	09:25:39.529	00:00:05.079	305	-1024	-768	-1	-1	-1	-1	4	-1024	-768	-1	-1	-1	-1	4		0	0						Untertest3.avi	0	880	547	72	111				0	Content		-72	-111	5079940	3714555560
5097	09:25:39.546	00:00:05.097	306	-1024	-768	-1	-1	-1	-1	4	-1024	-768	-1	-1	-1	-1	4		0	0						Untertest3.avi	0	880	547	72	111				0	Content		-72	-111	5097003	3714572623
5114	09:25:39.563	00:00:05.114	307	-1024	-768	-1	-1	-1	-1	4	-1024	-768	-1	-1	-1	-1	4		0	0						Untertest3.avi	0	880	547	72	111				0	Content		-72	-111	5114374	3714589994
5132	09:25:39.581	00:00:05.131	308	-1024	-768	-1	-1	-1	-1	4	-1024	-768	-1	-1	-1	-1	4		0	0						Untertest3.avi	0	880	547	72	111				0	Content		-72	-111	5131618	3714607238
5147	09:25:39.596	00:00:05.146	309	-1024	-768	-1	-1	-1	-1	4	-1024	-768	-1	-1	-1	-1	4		0	0						Untertest3.avi	0	880	547	72	111				0	Content		-72	-111	5146544	3714622164
5163	09:25:39.612	00:00:05.163	310	-1024	-768	-1	-1	-1	-1	4	-1024	-768	-1	-1	-1	-1	4		0	0						Untertest3.avi	0	880	547	72	111				0	Content		-72	-111	5163165	3714638785
5180	09:25:39.629	00:00:05.179	311	-1024	-768	-1	-1	-1	-1	4	-1024	-768	-1	-1	-1	-1	4		0	0						Untertest3.avi	0	880	547	72	111				0	Content		-72	-111	5179914	3714655534
5197	09:25:39.646	00:00:05.196	312	-1024	-768	-1	-1	-1	-1	4	-1024	-768	-1	-1	-1	-1	4		0	0						Untertest3.avi	0	880	547	72	111				0	Content		-72	-111	5196533	3714672153
5213	09:25:39.662	00:00:05.213	313	-1024	-768	-1	-1	-1	-1	4	-1024	-768	-1	-1	-1	-1	4		0	0						Untertest3.avi	0	880	547	72	111				0	Content		-72	-111	5213155	3714688775
5230	09:25:39.679	00:00:05.229	314	-1024	-768	-1	-1	-1	-1	4	-1024	-768	-1	-1	-1	-1	4		0	0						Untertest3.avi	0	880	547	72	111				0	Content		-72	-111	5229779	3714705399
5247	09:25:39.696	00:00:05.246	315	-1024	-768	-1	-1	-1	-1	4	-1024	-768	-1	-1	-1	-1	4		0	0						Untertest3.avi	0	880	547	72	111				0	Content		-72	-111	5246971	3714722591
5264	09:25:39.713	00:00:05.264	316	-1024	-768	-1	-1	-1	-1	4	-1024	-768	-1	-1	-1	-1	4		0	0						Untertest3.avi	0	880	547	72	111				0	Content		-72	-111	5264215	3714739835
5282	09:25:39.731	00:00:05.281	317	-1024	-768	-1	-1	-1	-1	4	-1024	-768	-1	-1	-1	-1	4		0	0						Untertest3.avi	0	880	547	72	111				0	Content		-72	-111	5281585	3714757205
5296	09:25:39.745	00:00:05.296	318	-1024	-768	-1	-1	-1	-1	4	-1024	-768	-1	-1	-1	-1	4		0	0						Untertest3.avi	0	880	547	72	111				0	Content		-72	-111	5296385	3714772005
5313	09:25:39.762	00:00:05.313	319	-1024	-768	-1	-1	-1	-1	4	-1024	-768	-1	-1	-1	-1	4		0	0						Untertest3.avi	0	880	547	72	111				0	Content		-72	-111	5313007	3714788627
5330	09:25:39.779	00:00:05.329	320	-1024	-768	-1	-1	-1	-1	4	-1024	-768	-1	-1	-1	-1	4		0	0						Untertest3.avi	0	880	547	72	111				0	Content		-72	-111	5329753	3714805373
5346	09:25:39.795	00:00:05.346	321	-1024	-768	-1	-1	-1	-1	4	-1024	-768	-1	-1	-1	-1	4		0	0						Untertest3.avi	0	880	547	72	111				0	Content		-72	-111	5346374	3714821994
5363	09:25:39.812	00:00:05.362	322	-1024	-768	-1	-1	-1	-1	4	-1024	-768	-1	-1	-1	-1	4		0	0						Untertest3.avi	0	880	547	72	111				0	Content		-72	-111	5362995	3714838615
5380	09:25:39.829	00:00:05.379	323	-1024	-768	-1	-1	-1	-1	4	-1024	-768	-1	-1	-1	-1	4		0	0						Untertest3.avi	0	880	547	72	111				0	Content		-72	-111	5379627	3714855247
5397	09:25:39.846	00:00:05.396	324	-1024	-768	-1	-1	-1	-1	4	-1024	-768	-1	-1	-1	-1	4		0	0						Untertest3.avi	0	880	547	72	111				0	Content		-72	-111	5396807	3714872427
5414	09:25:39.863	00:00:05.414	325	-1024	-768	-1	-1	-1	-1	4	-1024	-768	-1	-1	-1	-1	4		0	0						Untertest3.avi	0	880	547	72	111				0	Content		-72	-111	5414181	3714889801
5431	09:25:39.880	00:00:05.431	326	-1024	-768	-1	-1	-1	-1	4	-1024	-768	-1	-1	-1	-1	4		0	0						Untertest3.avi	0	880	547	72	111				0	Content		-72	-111	5431424	3714907044
5446	09:25:39.895	00:00:05.446	327	-1024	-768	-1	-1	-1	-1	4	-1024	-768	-1	-1	-1	-1	4		0	0						Untertest3.avi	0	880	547	72	111				0	Content		-72	-111	5446226	3714921846
5463	09:25:39.912	00:00:05.462	328	-1024	-768	-1	-1	-1	-1	4	-1024	-768	-1	-1	-1	-1	4		0	0						Untertest3.avi	0	880	547	72	111				0	Content		-72	-111	5462971	3714938591
5480	09:25:39.929	00:00:05.479	329	-1024	-768	-1	-1	-1	-1	4	-1024	-768	-1	-1	-1	-1	4		0	0						Untertest3.avi	0	880	547	72	111				0	Content		-72	-111	5479602	3714955222
5496	09:25:39.945	00:00:05.496	330	-1024	-768	-1	-1	-1	-1	4	-1024	-768	-1	-1	-1	-1	4		0	0						Untertest3.avi	0	880	547	72	111				0	Content		-72	-111	5496209	3714971829
5513	09:25:39.962	00:00:05.512	331	-1024	-768	-1	-1	-1	-1	4	-1024	-768	-1	-1	-1	-1	4		0	0						Untertest3.avi	0	880	547	72	111				0	Content		-72	-111	5512949	3714988569
5530	09:25:39.979	00:00:05.529	332	-1024	-768	-1	-1	-1	-1	4	-1024	-768	-1	-1	-1	-1	4		0	0						Untertest3.avi	0	880	547	72	111				0	Content		-72	-111	5529943	3715005563
5546	09:25:39.995	00:00:05.546	333	-1024	-768	-1	-1	-1	-1	4	-1024	-768	-1	-1	-1	-1	4		0	0						Untertest3.avi	0	880	547	72	111				0	Content		-72	-111	5546443	3715022063
5563	09:25:40.012	00:00:05.563	334	-1024	-768	-1	-1	-1	-1	4	-1024	-768	-1	-1	-1	-1	4		0	0						Untertest3.avi	0	880	547	72	111				0	Content		-72	-111	5563065	3715038685
5580	09:25:40.029	00:00:05.579	335	965,1724	662,6373	0,3135023	0,6668551	492,257	3,24417	3	965,1724	662,6373	0,3135023	0,6668551	492,257	3,24417	1	16	965	663						Untertest3.avi	0	880	547	72	111	858	560	183	0	Content		893	552	5579810	3715055430
5597	09:25:40.046	00:00:05.596	336	938,0006	666,4028	0,3115329	0,6668326	478,4723	3,24879	3	930,7376	665,9427	0,3114186	0,6668537	478,4723	3,248561	1	16	931	666						Untertest3.avi	0	880	547	72	111	858	560	183	0	Content		859	555	5596628	3715072248
5613	09:25:40.062	00:00:05.612	337	928,8497	669,1191	0,3115258	0,6668113	478,4655	3,243957	3	922,1385	668,7225	0,3114202	0,6668299	478,4655	3,243821	1	16	922	669						Untertest3.avi	0	880	547	72	111	858	560	183	0	Content		850	558	5612929	3715088549
5630	09:25:40.079	00:00:05.629	338	935,2844	667,9709	0,3115175	0,6668283	478,4394	3,158229	3	928,817	667,7574	0,3114156	0,6668411	478,4394	3,158045	1	16	929	668						Untertest3.avi	0	880	547	72	111	858	560	183	0	Content		857	557	5629561	3715105181
5646	09:25:40.095	00:00:05.646	339	933,4562	677,3326	0,3115255	0,6668732	478,4806	3,155421	3	926,5156	677,0489	0,3114163	0,6668885	478,4806	3,155253	1	16	927	677						Untertest3.avi	0	880	547	72	111	858	560	183	0	Content		855	566	5646172	3715121792
5663	09:25:40.112	00:00:05.663	340	883,6038	674,2453	0,3116032	0,6669587	478,5263	3,294251	3	873,7861	674,3092	0,3114449	0,666965	478,5263	3,293528	1	16	874	674						Untertest3.avi	0	880	547	72	111	858	560	183	0	Content		802	563	5663237	3715138857
5680	09:25:40.129	00:00:05.679	341	920,3691	683,2002	0,3116249	0,6670582	478,4912	3,208098	3	914,8907	683,1348	0,3115392	0,6670653	478,4911	3,208109	1	16	915	683						Untertest3.avi	0	880	547	72	111	858	560	183	0	Content		843	572	5679860	3715155480
5696	09:25:40.145	00:00:05.696	342	-1024	-768	-1	-1	-1	-1	4	-1024	-768	-1	-1	-1	-1	4	16	0	0						Untertest3.avi	0	880	547	72	111	858	560	183	0	Content		-72	-111	5696481	3715172101
5713	09:25:40.162	00:00:05.712	343	1060,233	676,6559	0,4743883	0,6454474	478,4615	3,221165	0	900,8131	683,0296	0,3115614	0,6670411	478,4615	3,092684	0	16	981	680						Untertest3.avi	0	880	547	72	111	858	560	183	0	Content		909	569	5712784	3715188404
5729	09:25:40.178	00:00:05.729	344	1060,951	673,7694	0,4744545	0,6454186	478,3408	3,22967	0	887,7488	684,1999	0,3116818	0,6669742	478,3408	3,161456	0	16	974	679						Untertest3.avi	0	880	547	72	111	858	560	183	0	Content		902	568	5729402	3715205022
5746	09:25:40.195	00:00:05.746	345	1112,226	667,951	0,4758472	0,6453174	485,658	3,149442	0	938,7814	665,4477	0,3115727	0,666847	478,5071	3,226832	0	16	1026	667						Untertest3.avi	0	880	547	72	111	858	560	183	0	Content		954	556	5746024	3715221644
5763	09:25:40.212	00:00:05.763	346	1224,424	624,5663	0,4736434	0,6446343	485,658	3,204657	0	917,2183	653,169	0,3098769	0,6660784	478,6802	3,479149	0	17	1071	639						Untertest3.avi	0	880	547	72	111	1137	501	366	0	Content		999	528	5763214	3715238834
5779	09:25:40.228	00:00:05.779	347	1214,296	616,8929	0,4697717	0,6442996	476,592	3,005096	0	1154,808	641,8342	0,3087218	0,6654689	478,9049	3,051477	0	17	1185	629						Untertest3.avi	0	880	547	72	111	1137	501	366	0	Content		1113	518	5779394	3715255014
5796	09:25:40.245	00:00:05.796	348	1292,94	588,4581	0,4695396	0,6440359	476,481	3,116634	0	1156,828	622,0022	0,3085967	0,6652506	479,0535	3,141103	0	17	1225	605						Untertest3.avi	0	880	547	72	111	1137	501	366	0	Content		1153	494	5796013	3715271633
5813	09:25:40.262	00:00:05.812	349	-1024	-768	-1	-1	-1	-1	4	1107,524	613,3874	0,3085858	0,6652152	478,9546	3,123529	0	17	1108	613						Untertest3.avi	0	880	547	72	111	1137	501	366	0	Content		1036	502	5812635	3715288255
5829	09:25:40.278	00:00:05.829	350	1256,973	604,8893	0,4694298	0,644285	478,2186	3,148954	0	1136,314	630,0768	0,3093261	0,6653825	476,6631	3,045863	0	17	1197	617						Untertest3.avi	0	880	547	72	111	1137	501	366	0	Content		1125	506	5829424	3715305044
5846	09:25:40.295	00:00:05.846	351	1330,272	596,0397	0,4718567	0,6439777	484,6644	3,205458	0	1191,15	625,302	0,3096503	0,6654456	485,8922	3,197778	0	17	1261	611						Untertest3.avi	0	880	547	72	111	1137	501	366	0	Content		1189	500	5846043	3715321663
5863	09:25:40.312	00:00:05.862	352	1275,492	601,3763	0,4678167	0,6445961	484,9809	3,182865	0	1139,062	630,629	0,3074239	0,665778	482,2771	3,117739	0	17	1207	616						Untertest3.avi	0	880	547	72	111	1137	501	366	0	Content		1135	505	5862789	3715338409
5879	09:25:40.328	00:00:05.879	353	1334,477	599,6909	0,4720687	0,6442787	484,7533	3,202892	0	1196,042	623,6848	0,3096732	0,6658542	486,0021	3,176967	0	17	1265	612						Untertest3.avi	0	880	547	72	111	1137	501	366	0	Content		1193	501	5879409	3715355029
5896	09:25:40.345	00:00:05.896	354	1267,265	604,1589	0,4681009	0,6446455	484,4468	3,181597	0	1129,584	625,115	0,3092956	0,6659687	476,9236	3,095591	0	17	1198	615						Untertest3.avi	0	880	547	72	111	1137	501	366	0	Content		1126	504	5896031	3715371651
5913	09:25:40.362	00:00:05.912	355	1315,852	593,9208	0,4726713	0,6442432	486,5317	3,291636	0	1190,533	619,886	0,3098666	0,6658148	486,5787	3,11882	0	17	1253	607						Untertest3.avi	0	880	547	72	111	1137	501	366	0	Content		1181	496	5912651	3715388271
5929	09:25:40.378	00:00:05.929	356	1272,768	598,9075	0,4681006	0,6446696	485,5102	3,179153	0	1145,621	625,079	0,3071066	0,6658697	483,9601	3,100291	0	17	1209	612						Untertest3.avi	0	880	547	72	111	1137	501	366	0	Content		1137	501	5929289	3715404909
5946	09:25:40.395	00:00:05.946	357	1341,975	583,3518	0,473661	0,6443684	490,0887	3,284167	0	1193,532	615,8623	0,3100784	0,665803	487,3096	3,173224	0	17	1268	600						Untertest3.avi	0	880	547	72	111	1137	501	366	0	Content		1196	489	5946020	3715421640
5963	09:25:40.412	00:00:05.962	358	-1024	-768	-1	-1	-1	-1	4	-1024	-768	-1	-1	-1	-1	4	17	0	0						Untertest3.avi	0	880	547	72	111	1137	501	366	0	Content		-72	-111	5962675	3715438295
5979	09:25:40.428	00:00:05.979	359	-1024	-768	-1	-1	-1	-1	4	-1024	-768	-1	-1	-1	-1	4	17	0	0						Untertest3.avi	0	880	547	72	111	1137	501	366	0	Content		-72	-111	5979340	3715454960
5996	09:25:40.445	00:00:05.996	360	1267,258	604,5032	0,4705805	0,644809	476,1483	3,230525	0	1150,786	625,163	0,3087456	0,666106	478,8868	3,21311	0	17	1209	615						Untertest3.avi	0	880	547	72	111	1137	501	366	0	Content		1137	504	5996087	3715471707
6013	09:25:40.462	00:00:06.012	361	1257,507	599,8328	0,4706403	0,6448977	476,152	3,23524	0	1153,003	630,7904	0,3087697	0,6661856	478,8025	3,13567	0	17	1205	615						Untertest3.avi	0	880	547	72	111	1137	501	366	0	Content		1133	504	6012709	3715488329
6029	09:25:40.478	00:00:06.029	362	1264,782	603,7049	0,470769	0,6448794	476,2103	3,261508	0	1149,86	623,6167	0,3088453	0,6661333	478,8534	3,147409	0	17	1207	614						Untertest3.avi	0	880	547	72	111	1137	501	366	0	Content		1135	503	6029331	3715504951
6046	09:25:40.495	00:00:06.045	363	1264,586	604,1732	0,4708306	0,6448613	476,1573	3,209431	0	1154,493	619,2388	0,3088761	0,6661133	478,8275	3,143211	0	17	1210	612						Untertest3.avi	0	880	547	72	111	1137	501	366	0	Content		1138	501	6045951	3715521571
6063	09:25:40.512	00:00:06.062	364	1269,391	610,644	0,4708954	0,6448969	476,0565	3,222143	0	1149,941	626,6937	0,3088525	0,6660853	478,8507	3,209234	0	17	1210	619						Untertest3.avi	0	880	547	72	111	1137	501	366	0	Content		1138	508	6062699	3715538319
6079	09:25:40.528	00:00:06.079	365	1267,843	611,3602	0,4709264	0,6449081	476,0608	3,252027	0	1159,788	623,2751	0,308801	0,6660964	478,8994	3,212919	0	17	1214	617						Untertest3.avi	0	880	547	72	111	1137	501	366	0	Content		1142	506	6079321	3715554941
6096	09:25:40.545	00:00:06.095	366	1263,953	598,572	0,4709807	0,6448936	476,0743	3,253951	0	1157,023	618,8629	0,3087577	0,6660903	478,9219	3,229823	0	17	1210	609						Untertest3.avi	0	880	547	72	111	1137	501	366	0	Content		1138	498	6095944	3715571564
6113	09:25:40.562	00:00:06.112	367	1204,466	569,4035	0,4718129	0,6430482	476,2845	3,260967	0	1120,108	583,9542	0,3096246	0,6645074	478,8582	3,248559	0	17	1162	577						Untertest3.avi	0	880	547	72	111	1137	501	366	0	Content		1090	466	6112567	3715588187
6129	09:25:40.578	00:00:06.129	368	1113,32	445,194	0,473484	0,6394507	476,3148	3,19446	0	1072,546	490,5393	0,3111374	0,661594	478,8577	3,281155	0	18	1093	468						Untertest3.avi	0	880	547	72	111	971	278	516	0	Content		1021	357	6129314	3715604934
6146	09:25:40.595	00:00:06.145	369	1059,989	385,297	0,4744623	0,6370096	476,5013	3,297699	0	1065,668	399,2391	0,3113389	0,659936	478,7385	3,136727	0	18	1063	392						Untertest3.avi	0	880	547	72	111	971	278	516	0	Content		991	281	6145937	3715621557
6163	09:25:40.612	00:00:06.162	370	1015,962	374,0234	0,4748596	0,6366155	476,2176	3,171175	0	1001,946	366,5694	0,3110737	0,6596748	478,9327	3,232238	0	18	1009	370						Untertest3.avi	0	880	547	72	111	971	278	516	0	Content		937	259	6162557	3715638177
6179	09:25:40.628	00:00:06.179	371	997,9903	358,0159	0,475224	0,6368882	476,2349	3,167226	0	-1024	-768	-1	-1	-1	-1	4	18	998	358						Untertest3.avi	0	880	547	72	111	971	278	516	0	Content		926	247	6179178	3715654798
6196	09:25:40.645	00:00:06.195	372	1023,267	381,9507	0,4751371	0,6368579	475,8821	3,261344	0	1066,156	399,9099	0,3106507	0,6601478	478,663	3,234865	0	18	1045	391						Untertest3.avi	0	880	547	72	111	971	278	516	0	Content		973	280	6195800	3715671420
6212	09:25:40.661	00:00:06.212	373	1011,584	379,6879	0,475197	0,636861	475,864	3,32309	0	1062,026	397,776	0,310555	0,6601702	478,7015	3,240358	0	18	1037	389						Untertest3.avi	0	880	547	72	111	971	278	516	0	Content		965	278	6212422	3715688042
6229	09:25:40.678	00:00:06.229	374	1024,345	376,0038	0,4752201	0,6368709	475,8329	3,271266	0	1062,762	393,0197	0,3104483	0,6601475	478,6277	3,236206	0	18	1044	385						Untertest3.avi	0	880	547	72	111	971	278	516	0	Content		972	274	6229043	3715704663
6246	09:25:40.695	00:00:06.245	375	1023,552	381,5805	0,4752245	0,6368432	475,8023	3,314474	0	1067,694	401,2501	0,3102985	0,6601962	478,4084	3,244548	0	18	1046	391						Untertest3.avi	0	880	547	72	111	971	278	516	0	Content		974	280	6245665	3715721285
6262	09:25:40.711	00:00:06.262	376	1013,292	384,7261	0,4752353	0,636818	475,819	3,376248	0	1048,912	398,4017	0,3102193	0,6600882	478,5087	3,319576	0	18	1031	392						Untertest3.avi	0	880	547	72	111	971	278	516	0	Content		959	281	6262411	3715738031
6279	09:25:40.728	00:00:06.279	377	1018,741	372,2383	0,4752161	0,6367851	475,6573	3,352548	0	1077,023	386,5723	0,3101944	0,6600378	478,5416	3,254741	0	18	1048	379						Untertest3.avi	0	880	547	72	111	971	278	516	0	Content		976	268	6279037	3715754657
6296	09:25:40.745	00:00:06.295	378	1014,413	381,2938	0,4753735	0,6367285	475,9149	3,374449	0	1073,123	396,4226	0,3102109	0,6600268	478,4908	3,312721	0	18	1044	389						Untertest3.avi	0	880	547	72	111	971	278	516	0	Content		972	278	6295660	3715771280
6312	09:25:40.761	00:00:06.312	379	1018,092	378,1325	0,4754736	0,6366987	475,7791	3,378108	0	1063,856	396,858	0,3102696	0,659991	478,3515	3,303011	0	18	1041	387						Untertest3.avi	0	880	547	72	111	971	278	516	0	Content		969	276	6312407	3715788027
6329	09:25:40.778	00:00:06.329	380	1027,509	386,1	0,4755354	0,6366836	475,766	3,356224	0	1062,556	397,2781	0,3102909	0,6599488	478,3123	3,335282	0	18	1045	392						Untertest3.avi	0	880	547	72	111	971	278	516	0	Content		973	281	6329029	3715804649
6346	09:25:40.795	00:00:06.345	381	1013,505	380,8246	0,4755515	0,6366941	475,7561	3,439007	0	1065,633	401,4462	0,3102854	0,6599153	478,3205	3,359198	0	18	1040	391						Untertest3.avi	0	880	547	72	111	971	278	516	0	Content		968	280	6345650	3715821270
6362	09:25:40.811	00:00:06.362	382	1017,099	377,383	0,4755557	0,6366637	475,7848	3,405711	0	1056,356	401,808	0,3102335	0,6598133	478,458	3,407954	0	18	1037	390						Untertest3.avi	0	880	547	72	111	971	278	516	0	Content		965	279	6362275	3715837895
6379	09:25:40.828	00:00:06.379	383	1013,082	382,5106	0,4755551	0,6366104	475,7848	3,462543	0	1068,108	403,7941	0,3102622	0,6595992	478,3501	3,406834	0	18	1041	393						Untertest3.avi	0	880	547	72	111	971	278	516	0	Content		969	282	6379020	3715854640
6396	09:25:40.845	00:00:06.395	384	1014,607	375,2673	0,4755897	0,6366855	475,7371	3,43966	0	1068,844	396,392	0,310273	0,6596025	478,3374	3,347084	0	18	1042	386						Untertest3.avi	0	880	547	72	111	971	278	516	0	Content		970	275	6395643	3715871263
6412	09:25:40.861	00:00:06.412	385	1019,415	376,3379	0,4757049	0,6368794	475,8366	3,427443	0	1065,858	399,0156	0,3103082	0,6597658	478,2762	3,416629	0	18	1043	388						Untertest3.avi	0	880	547	72	111	971	278	516	0	Content		971	277	6412263	3715887883
6429	09:25:40.878	00:00:06.429	386	1018,78	381,977	0,4758108	0,6369033	475,719	3,468315	0	1068,072	399,7319	0,3103792	0,6597955	478,1319	3,384377	0	18	1043	391						Untertest3.avi	0	880	547	72	111	971	278	516	0	Content		971	280	6429013	3715904633
6446	09:25:40.895	00:00:06.445	387	1017,475	379,4849	0,4758318	0,6368377	475,8074	3,416179	0	1071,144	397,9189	0,3103957	0,659783	478,1316	3,367592	0	18	1044	389						Untertest3.avi	0	880	547	72	111	971	278	516	0	Content		972	278	6445632	3715921252
6462	09:25:40.911	00:00:06.462	388	1015,45	380,3772	0,4758347	0,6367177	475,8286	3,367405	0	1069,538	403,638	0,3103875	0,6595795	478,1187	3,369185	0	18	1042	392						Untertest3.avi	0	880	547	72	111	971	278	516	0	Content		970	281	6462255	3715937875
6479	09:25:40.928	00:00:06.478	389	1024,555	366,1622	0,4758918	0,6367893	475,6473	3,235677	0	1056,985	407,2581	0,3103774	0,6595258	478,1355	3,313408	0	18	1041	387						Untertest3.avi	0	880	547	72	111	971	278	516	0	Content		969	276	6478879	3715954499
6495	09:25:40.944	00:00:06.495	390	1022,938	378,7925	0,4759206	0,6369637	475,8843	3,333286	0	1054,943	408,0024	0,3104011	0,6595763	478,1039	3,306817	0	18	1039	393						Untertest3.avi	0	880	547	72	111	971	278	516	0	Content		967	282	6495499	3715971119
6512	09:25:40.961	00:00:06.512	391	1026,681	372,9863	0,476044	0,6371561	475,8464	3,25476	0	1063,896	401,3023	0,3104702	0,6597297	478,2233	3,288681	0	18	1045	387						Untertest3.avi	0	880	547	72	111	971	278	516	0	Content		973	276	6512245	3715987865
6529	09:25:40.978	00:00:06.528	392	1023,395	375,781	0,4761381	0,6372912	475,776	3,199863	0	1067,474	402,6181	0,310562	0,6598691	478,3543	3,239797	0	18	1045	389						Untertest3.avi	0	880	547	72	111	971	278	516	0	Content		973	278	6528873	3716004493
6545	09:25:40.994	00:00:06.545	393	1008,767	386,7301	0,4762316	0,6374396	475,7258	3,194197	0	1067,859	394,7528	0,3106436	0,6599519	478,3975	3,144211	0	18	1038	391						Untertest3.avi	0	880	547	72	111	971	278	516	0	Content		966	280	6545492	3716021112
6562	09:25:41.011	00:00:06.562	394	1030,039	367,4608	0,4763392	0,6376582	475,5218	3,126177	0	1070,703	403,1515	0,3107427	0,6599744	478,2578	3,16466	0	18	1050	385						Untertest3.avi	0	880	547	72	111	971	278	516	0	Content		978	274	6562113	3716037733
6579	09:25:41.028	00:00:06.578	395	1017,532	370,9788	0,4764692	0,6377715	475,589	3,156443	0	1069,219	396,452	0,3108486	0,660129	478,1244	3,094418	0	18	1043	384						Untertest3.avi	0	880	547	72	111	971	278	516	0	Content		971	273	6578862	3716054482
6595	09:25:41.044	00:00:06.595	396	1014,884	380,242	0,4766097	0,6379861	475,6909	3,100712	0	1078,248	398,1336	0,3109706	0,6602845	478,1711	3,061704	0	18	1047	389						Untertest3.avi	0	880	547	72	111	971	278	516	0	Content		975	278	6595483	3716071103
6612	09:25:41.061	00:00:06.612	397	1017,654	385,4864	0,4765845	0,6383637	475,7109	3,098982	0	1071,134	408,2588	0,3109446	0,6605396	478,2378	3,06702	0	18	1044	397						Untertest3.avi	0	880	547	72	111	971	278	516	0	Content		972	286	6612105	3716087725
6629	09:25:41.078	00:00:06.628	398	1121,45	395,6851	0,4746602	0,6394746	475,8464	2,940591	0	1050,54	409,2408	0,3098366	0,6615301	478,9322	3,03781	0	18	1086	402						Untertest3.avi	0	880	547	72	111	971	278	516	0	Content		1014	291	6628852	3716104472
6645	09:25:41.094	00:00:06.645	399	1187,232	411,4626	0,4724753	0,6408145	476,1364	3,030594	0	1341,56	408,986	0,3087378	0,6623882	479,6184	2,957705	0	19	1264	410						Untertest3.avi	0	880	547	72	111	1249	306	933	0	Content		1192	299	6645474	3716121094
6662	09:25:41.111	00:00:06.662	400	-1024	-768	-1	-1	-1	-1	4	-1024	-768	-1	-1	-1	-1	4	19	0	0						Untertest3.avi	0	880	547	72	111	1249	306	933	0	Content		-72	-111	6662098	3716137718
6679	09:25:41.128	00:00:06.678	401	1256,179	407,8212	0,4720799	0,6414735	476,24	2,941153	0	-1024	-768	-1	-1	-1	-1	4	19	1256	408						Untertest3.avi	0	880	547	72	111	1249	306	933	0	Content		1184	297	6678718	3716154338
6695	09:25:41.144	00:00:06.695	402	1240,136	427,0476	0,472225	0,6415737	475,951	2,993318	0	1407,767	425,7805	0,3083734	0,6626654	479,6185	2,917396	0	19	1324	426						Untertest3.avi	0	880	547	72	111	1249	306	933	0	Content		1252	315	6695465	3716171085
6712	09:25:41.161	00:00:06.712	403	1269,03	407,5897	0,4723109	0,6417211	475,9403	2,983021	0	1408,866	431,2805	0,3083826	0,6627744	479,6185	2,879759	0	19	1339	419						Untertest3.avi	0	880	547	72	111	1249	306	933	0	Content		1267	308	6712213	3716187833
6729	09:25:41.178	00:00:06.728	404	1264,98	409,3979	0,4725054	0,6418137	476,0341	2,996872	0	1376,128	421,4759	0,3083041	0,6629984	479,3885	2,894946	0	19	1321	415						Untertest3.avi	0	880	547	72	111	1249	306	933	0	Content		1249	304	6728834	3716204454
6745	09:25:41.194	00:00:06.745	405	1275	393,1598	0,4726708	0,6418421	476,0107	2,915131	0	1387,967	422,4185	0,3083958	0,6630034	479,457	2,960562	0	19	1331	408						Untertest3.avi	0	880	547	72	111	1249	306	933	0	Content		1259	297	6745456	3716221076
6762	09:25:41.211	00:00:06.762	406	1268,614	406,585	0,4728087	0,6418862	476,0934	2,972602	0	1413,144	405,3112	0,3085028	0,6630343	479,5313	2,843953	0	19	1341	406						Untertest3.avi	0	880	547	72	111	1249	306	933	0	Content		1269	295	6762078	3716237698
6779	09:25:41.228	00:00:06.778	407	1260,681	414,9751	0,4729107	0,6419167	476,0821	3,022049	0	1395,005	420,8423	0,3085467	0,6630099	479,5184	2,939493	0	19	1328	418						Untertest3.avi	0	880	547	72	111	1249	306	933	0	Content		1256	307	6778699	3716254319
6795	09:25:41.244	00:00:06.795	408	1273,582	400,2209	0,4729806	0,6419021	476,1419	2,933436	0	1377,155	425,4166	0,3085689	0,6629125	479,5171	2,933617	0	19	1325	413						Untertest3.avi	0	880	547	72	111	1249	306	933	0	Content		1253	302	6795447	3716271067
6812	09:25:41.261	00:00:06.812	409	1266,057	403,8267	0,4730391	0,6419028	476,2527	2,923357	0	1387,092	420,6888	0,308594	0,6628469	479,5152	2,897795	0	19	1327	412						Untertest3.avi	0	880	547	72	111	1249	306	933	0	Content		1255	301	6812068	3716287688
6829	09:25:41.278	00:00:06.828	410	1247,261	407,6221	0,4731172	0,6419474	476,1743	2,993124	0	1382,525	422,0396	0,3086294	0,6629014	479,4888	2,91391	0	19	1315	415						Untertest3.avi	0	880	547	72	111	1249	306	933	0	Content		1243	304	6828689	3716304309
6845	09:25:41.294	00:00:06.845	411	1265,726	395,4021	0,4731775	0,642019	476,1057	2,873419	0	1374,62	425,996	0,3086307	0,662982	479,5	2,97299	0	19	1320	411						Untertest3.avi	0	880	547	72	111	1249	306	933	0	Content		1248	300	6845312	3716320932
6862	09:25:41.311	00:00:06.862	412	1273,902	403,4774	0,4731984	0,6421759	476,2331	2,917289	0	1387,737	420,9977	0,3086688	0,6631405	479,5103	2,880184	0	19	1331	412						Untertest3.avi	0	880	547	72	111	1249	306	933	0	Content		1259	301	6862058	3716337678
6879	09:25:41.328	00:00:06.878	413	1267,32	406,4308	0,4732767	0,6423764	476,2635	2,980283	0	1379,285	427,9025	0,3087109	0,6633682	479,4117	2,880424	0	19	1323	417						Untertest3.avi	0	880	547	72	111	1249	306	933	0	Content		1251	306	6878680	3716354300
6895	09:25:41.344	00:00:06.895	414	1275,609	394,5142	0,4733876	0,6424039	476,2573	2,926803	0	1387,382	424,8419	0,3088031	0,663366	479,4238	2,852966	0	19	1331	410						Untertest3.avi	0	880	547	72	111	1249	306	933	0	Content		1259	299	6895302	3716370922
6912	09:25:41.361	00:00:06.911	415	1256,05	413,8423	0,473448	0,6423314	476,22	2,98237	0	1377,168	428,5771	0,3088584	0,6632206	479,3712	2,880701	0	19	1317	421						Untertest3.avi	0	880	547	72	111	1249	306	933	0	Content		1245	310	6911925	3716387545
6929	09:25:41.378	00:00:06.928	416	1275,9	398,9299	0,4734865	0,642557	476,2216	2,89102	0	1394,817	422,3037	0,3089119	0,6633552	479,6629	2,860245	0	19	1335	411						Untertest3.avi	0	880	547	72	111	1249	306	933	0	Content		1263	300	6928672	3716404292
6945	09:25:41.394	00:00:06.945	417	1266,8	394,065	0,4735401	0,6428076	476,1722	2,913179	0	1389,26	421,0394	0,3089426	0,6635499	479,4735	2,924147	0	19	1328	408						Untertest3.avi	0	880	547	72	111	1249	306	933	0	Content		1256	297	6945293	3716420913
6962	09:25:41.411	00:00:06.961	418	1246,526	405,5827	0,473646	0,6430871	476,1595	3,030787	0	1394,732	421,001	0,3090348	0,6637102	479,6008	2,903187	0	19	1321	413						Untertest3.avi	0	880	547	72	111	1249	306	933	0	Content		1249	302	6961922	3716437542
6979	09:25:41.428	00:00:06.978	419	1267,127	393,4716	0,4738744	0,6432294	476,179	2,938269	0	1392,767	421,8594	0,3091966	0,6637749	479,6325	2,924487	0	19	1330	408						Untertest3.avi	0	880	547	72	111	1249	306	933	0	Content		1258	297	6978539	3716454159
6995	09:25:41.444	00:00:06.995	420	1258,424	400,0021	0,4740758	0,6431516	476,3298	3,016551	0	1384,669	422,2614	0,3094136	0,6637393	479,6797	2,956681	0	19	1322	411						Untertest3.avi	0	880	547	72	111	1249	306	933	0	Content		1250	300	6995285	3716470905
7012	09:25:41.461	00:00:07.011	421	1249,192	417,0019	0,4742223	0,6430687	476,1716	3,084937	0	1392,684	414,9424	0,3094982	0,6636339	479,6171	2,933188	0	19	1321	416						Untertest3.avi	0	880	547	72	111	1249	306	933	0	Content		1249	305	7011907	3716487527
7029	09:25:41.478	00:00:07.028	422	1262,723	402,0251	0,4742292	0,6431332	476,2535	3,071548	0	1386,59	423,65	0,3095185	0,6636147	479,6089	3,005518	0	19	1325	413						Untertest3.avi	0	880	547	72	111	1249	306	933	0	Content		1253	302	7028532	3716504152
7045	09:25:41.494	00:00:07.045	423	1260,933	405,5641	0,474231	0,6432536	476,3292	3,075273	0	1389,072	428,1374	0,3095454	0,6636482	479,5846	3,06785	0	19	1325	417						Untertest3.avi	0	880	547	72	111	1249	306	933	0	Content		1253	306	7045153	3716520773
7062	09:25:41.511	00:00:07.061	424	1260,877	407,1976	0,4742648	0,6433585	476,3448	3,104605	0	1402,776	414,726	0,3095633	0,6637027	479,6869	2,956618	0	19	1332	411						Untertest3.avi	0	880	547	72	111	1249	306	933	0	Content		1260	300	7061775	3716537395
7079	09:25:41.528	00:00:07.078	425	1247,599	418,3091	0,4743319	0,643479	476,2325	3,186481	0	1393,31	418,4412	0,3096096	0,6637312	479,8084	3,050996	0	19	1320	418						Untertest3.avi	0	880	547	72	111	1249	306	933	0	Content		1248	307	7078521	3716554141
7095	09:25:41.544	00:00:07.095	426	1266,177	403,764	0,4743933	0,6435145	476,2998	3,087085	0	1389,042	422,8066	0,309666	0,6637486	479,7653	3,02692	0	19	1328	413						Untertest3.avi	0	880	547	72	111	1249	306	933	0	Content		1256	302	7095145	3716570765
7112	09:25:41.561	00:00:07.111	427	1262,989	397,5972	0,4745393	0,6435012	476,3303	3,144756	0	1381,156	425,1342	0,3098041	0,6637346	479,8189	3,109936	0	19	1322	411						Untertest3.avi	0	880	547	72	111	1249	306	933	0	Content		1250	300	7111765	3716587385
7128	09:25:41.577	00:00:07.128	428	1254,694	416,4883	0,4747307	0,6435674	476,149	3,199065	0	1372,287	425,763	0,3099987	0,6638211	479,6865	3,195811	0	19	1313	421						Untertest3.avi	0	880	547	72	111	1249	306	933	0	Content		1241	310	7128388	3716604008
7145	09:25:41.594	00:00:07.145	429	1247,158	414,1422	0,4748956	0,6435632	476,265	3,284691	0	1380,545	432,8862	0,310186	0,6638169	479,659	3,177564	0	19	1314	424						Untertest3.avi	0	880	547	72	111	1249	306	933	0	Content		1242	313	7145134	3716620754
7162	09:25:41.611	00:00:07.161	430	1250,615	404,2932	0,4750001	0,6434764	476,245	3,226249	0	1384,43	429,6353	0,3102683	0,663711	479,6837	3,177362	0	19	1318	417						Untertest3.avi	0	880	547	72	111	1249	306	933	0	Content		1246	306	7161756	3716637376
7178	09:25:41.627	00:00:07.178	431	1246,616	416,1186	0,4750216	0,6434926	476,2007	3,312319	0	1376,796	427,7008	0,3102612	0,6637357	479,7151	3,247862	0	19	1312	422						Untertest3.avi	0	880	547	72	111	1249	306	933	0	Content		1240	311	7178378	3716653998
7195	09:25:41.644	00:00:07.195	432	1254,672	410,1355	0,4749271	0,6435819	476,3284	3,307388	0	1391,851	421,5128	0,3102165	0,6638297	479,7475	3,240537	0	19	1323	416						Untertest3.avi	0	880	547	72	111	1249	306	933	0	Content		1251	305	7195126	3716670746
7212	09:25:41.661	00:00:07.211	433	1241,452	424,9562	0,4748694	0,6436083	476,3138	3,353495	0	1378,787	422,6011	0,3101511	0,6638479	479,8148	3,306935	0	19	1310	424						Untertest3.avi	0	880	547	72	111	1249	306	933	0	Content		1238	313	7211746	3716687366
7228	09:25:41.677	00:00:07.228	434	1250,449	418,5142	0,4749048	0,6437219	476,333	3,391154	0	1382,001	423,9269	0,3101982	0,6639783	479,7729	3,296343	0	19	1316	421						Untertest3.avi	0	880	547	72	111	1249	306	933	0	Content		1244	310	7228370	3716703990
7245	09:25:41.694	00:00:07.244	435	1247,656	410,324	0,475053	0,6439076	476,3618	3,346001	0	1385,929	426,8419	0,3103219	0,6641988	479,8429	3,33469	0	19	1317	419						Untertest3.avi	0	880	547	72	111	1249	306	933	0	Content		1245	308	7244992	3716720612
7262	09:25:41.711	00:00:07.261	436	1257,275	414,3914	0,4752255	0,6438928	476,4033	3,381203	0	1370,305	427,3931	0,3104608	0,6641846	479,6806	3,324088	0	19	1314	421						Untertest3.avi	0	880	547	72	111	1249	306	933	0	Content		1242	310	7261740	3716737360
7278	09:25:41.727	00:00:07.278	437	1251,842	414,8383	0,4753567	0,643669	476,4171	3,412453	0	1376,129	428,2124	0,3106078	0,6639252	479,8807	3,287022	0	19	1314	422						Untertest3.avi	0	880	547	72	111	1249	306	933	0	Content		1242	311	7278362	3716753982
7296	09:25:41.745	00:00:07.295	438	1259,727	406,1104	0,4754033	0,6436158	476,4517	3,435081	0	1381,422	430,4686	0,3106667	0,6638187	479,972	3,359775	0	19	1321	418						Untertest3.avi	0	880	547	72	111	1249	306	933	0	Content		1249	307	7295576	3716771196
7312	09:25:41.761	00:00:07.312	439	1247,101	413,8148	0,4754096	0,6436431	476,5242	3,477671	0	1388,402	421,5333	0,310654	0,663788	480,0101	3,374867	0	19	1318	418						Untertest3.avi	0	880	547	72	111	1249	306	933	0	Content		1246	307	7312326	3716787946
7329	09:25:41.778	00:00:07.328	440	1259,446	412,4375	0,4753622	0,6437122	476,4958	3,427094	0	1386,932	430,9246	0,3106042	0,6638136	479,9099	3,416366	0	19	1323	422						Untertest3.avi	0	880	547	72	111	1249	306	933	0	Content		1251	311	7328950	3716804570
7346	09:25:41.795	00:00:07.345	441	1244,45	417,2018	0,4753082	0,6438728	476,5116	3,519323	0	1380,494	433,0597	0,3105848	0,663903	479,9076	3,422041	0	19	1312	425						Untertest3.avi	0	880	547	72	111	1249	306	933	0	Content		1240	314	7345574	3716821194
7362	09:25:41.811	00:00:07.362	442	1242,937	418,1768	0,4754583	0,6437498	476,586	3,552897	0	1370,641	427,2403	0,3107035	0,6638592	479,9331	3,451574	0	19	1307	423						Untertest3.avi	0	880	547	72	111	1249	306	933	0	Content		1235	312	7362200	3716837820
7379	09:25:41.828	00:00:07.378	443	1230,353	407,0872	0,4757321	0,6432651	476,4967	3,545006	0	1357,346	417,6096	0,3110223	0,6633875	479,743	3,481316	0	19	1294	412						Untertest3.avi	0	880	547	72	111	1249	306	933	0	Content		1222	301	7378947	3716854567
7396	09:25:41.845	00:00:07.395	444	1231,58	393,3028	0,4758132	0,6429712	476,4866	3,539669	0	1345,194	411,5884	0,3112182	0,6631688	479,9144	3,466267	0	19	1288	402						Untertest3.avi	0	880	547	72	111	1249	306	933	0	Content		1216	291	7395576	3716871196
7412	09:25:41.861	00:00:07.412	445	1229,958	389,7721	0,4758879	0,6429978	476,5644	3,54001	0	1340,229	413,1045	0,3113344	0,663116	479,7823	3,533232	0	19	1285	401						Untertest3.avi	0	880	547	72	111	1249	306	933	0	Content		1213	290	7412199	3716887819
7429	09:25:41.878	00:00:07.428	446	1226,958	403,7776	0,4758551	0,6432524	476,496	3,625641	0	1347,517	416,3066	0,3113204	0,6632077	479,666	3,521772	0	19	1287	410						Untertest3.avi	0	880	547	72	111	1249	306	933	0	Content		1215	299	7428824	3716904444
7446	09:25:41.895	00:00:07.445	447	1233,144	406,244	0,4757568	0,6434414	476,442	3,638276	0	1337,035	426,0642	0,3112594	0,6632707	479,6782	3,511999	0	19	1285	416						Untertest3.avi	0	880	547	72	111	1249	306	933	0	Content		1213	305	7445572	3716921192
7462	09:25:41.911	00:00:07.462	448	1262,385	416,7408	0,4753624	0,6438327	476,5569	3,612887	0	1378,968	428,9448	0,3110903	0,6636343	479,9704	3,487669	0	19	1321	423						Untertest3.avi	0	880	547	72	111	1249	306	933	0	Content		1249	312	7462201	3716937821
7479	09:25:41.928	00:00:07.478	449	1281,775	435,938	0,474757	0,6445176	476,5299	3,629181	0	1389,309	457,1782	0,3104094	0,6639556	480,7907	3,516384	0	19	1336	447						Untertest3.avi	0	880	547	72	111	1249	306	933	0	Content		1264	336	7478824	3716954444
7495	09:25:41.944	00:00:07.495	450	1302,682	445,6487	0,4743806	0,6450803	476,637	3,644011	0	1405,513	470,6831	0,3105004	0,6642586	479,5274	3,563181	0	19	1354	458						Untertest3.avi	0	880	547	72	111	1249	306	933	0	Content		1282	347	7495449	3716971069
7512	09:25:41.961	00:00:07.512	451	1321,019	469,7325	0,474073	0,6456733	476,9151	3,629047	0	1416,55	488,1588	0,3103987	0,6646401	479,2471	3,550467	0	19	1369	479						Untertest3.avi	0	880	547	72	111	1249	306	933	0	Content		1297	368	7512072	3716987692
7529	09:25:41.978	00:00:07.528	452	1349,025	484,2989	0,4736004	0,6464637	476,8592	3,627747	0	1439,839	502,3128	0,3098491	0,6651139	481,1978	3,573032	0	19	1394	493						Untertest3.avi	0	880	547	72	111	1249	306	933	0	Content		1322	382	7528824	3717004444
7545	09:25:41.994	00:00:07.545	453	1366,146	509,5725	0,4731775	0,6469876	476,8711	3,661221	0	1466,228	523,4227	0,3095735	0,6655096	480,938	3,515239	0	19	1416	516						Untertest3.avi	0	880	547	72	111	1249	306	933	0	Content		1344	405	7545446	3717021066
7562	09:25:42.011	00:00:07.562	454	1414,401	523,3389	0,4726918	0,6475291	477,044	3,670365	0	1498,454	543,2814	0,3095752	0,6659055	479,4004	3,473339	0	19	1456	533						Untertest3.avi	0	880	547	72	111	1249	306	933	0	Content		1384	422	7562076	3717037696
7579	09:25:42.028	00:00:07.578	455	1276,72	588,095	0,4879158	0,6481505	422,5876	3,234955	0	1536,612	562,6549	0,3094812	0,6661698	477,8938	3,45723	0	20	1407	575						Untertest3.avi	0	880	547	72	111	1526	503	416	0	Content		1335	464	7578822	3717054442
7595	09:25:42.044	00:00:07.595	456	1522,6	552,4099	0,4723708	0,6483996	478,588	3,646229	0	1668,684	575,6705	0,3109588	0,666298	477,0099	3,528426	0	20	1596	564						Untertest3.avi	0	880	547	72	111	1526	503	416	0	Content		1524	453	7595449	3717071069
7612	09:25:42.061	00:00:07.612	457	1536,833	564,0155	0,4724492	0,6487707	479,0965	3,716197	0	1680,934	582,3315	0,3108167	0,6666074	477,3734	3,510985	0	20	1609	573						Untertest3.avi	0	880	547	72	111	1526	503	416	0	Content		1537	462	7612197	3717087817
7629	09:25:42.078	00:00:07.628	458	1494,482	574,8416	0,4688022	0,6491082	465,0904	3,553598	0	1665,2	594,2551	0,3104737	0,6670339	477,5623	3,600146	0	20	1580	585						Untertest3.avi	0	880	547	72	111	1526	503	416	0	Content		1508	474	7628823	3717104443
7645	09:25:42.094	00:00:07.645	459	1499,554	584,0258	0,4681935	0,6493787	462,6005	3,50876	0	1707,374	592,9843	0,310507	0,6672741	477,9805	3,528546	0	20	1603	589						Untertest3.avi	0	880	547	72	111	1526	503	416	0	Content		1531	478	7645448	3717121068
7662	09:25:42.111	00:00:07.662	460	1506,329	587,1396	0,4677113	0,649663	460,6755	3,46503	0	1687,961	600,7003	0,3103828	0,6673632	478,1869	3,517978	0	20	1597	594						Untertest3.avi	0	880	547	72	111	1526	503	416	0	Content		1525	483	7662074	3717137694
7679	09:25:42.128	00:00:07.678	461	1520,72	601,5831	0,4675281	0,64977	460,3145	3,482703	0	1686,385	597,9535	0,3101995	0,6675031	478,5165	3,527311	0	20	1604	600						Untertest3.avi	0	880	547	72	111	1526	503	416	0	Content		1532	489	7678708	3717154328
7695	09:25:42.144	00:00:07.695	462	1506,231	597,1603	0,4672095	0,6498491	459,1701	3,492856	0	1697,622	607,4869	0,3101526	0,6675801	478,524	3,529995	0	20	1602	602						Untertest3.avi	0	880	547	72	111	1526	503	416	0	Content		1530	491	7695323	3717170943
7712	09:25:42.161	00:00:07.712	463	1508,939	600,6353	0,4663957	0,6500278	456,1156	3,411609	0	1454,273	642,1988	0,2993968	0,6679381	417,2432	3,092501	0	20	1482	621						Untertest3.avi	0	880	547	72	111	1526	503	416	0	Content		1410	510	7712070	3717187690
7729	09:25:42.178	00:00:07.728	464	1501,919	606,5996	0,4665242	0,6501657	456,5521	3,465206	0	1674,661	615,2786	0,3101547	0,6680149	477,8742	3,515261	0	20	1588	611						Untertest3.avi	0	880	547	72	111	1526	503	416	0	Content		1516	500	7728708	3717204328
7745	09:25:42.194	00:00:07.745	465	1513,08	613,7801	0,4657866	0,6501354	453,5313	3,426718	0	1676,453	619,0963	0,3101095	0,6680321	478,1534	3,482111	0	20	1595	616						Untertest3.avi	0	880	547	72	111	1526	503	416	0	Content		1523	505	7745445	3717221065
7762	09:25:42.211	00:00:07.761	466	1508,57	621,5477	0,4645502	0,6502486	448,3746	3,355255	0	1667,934	614,0516	0,3101071	0,6679671	478,1884	3,43225	0	20	1588	618						Untertest3.avi	0	880	547	72	111	1526	503	416	0	Content		1516	507	7761945	3717237565
7779	09:25:42.228	00:00:07.778	467	1513,387	618,3619	0,4650353	0,6504883	449,7386	3,350644	0	1682,808	616,4958	0,310277	0,6681527	478,2027	3,428305	0	20	1598	617						Untertest3.avi	0	880	547	72	111	1526	503	416	0	Content		1526	506	7778941	3717254561
7795	09:25:42.244	00:00:07.795	468	1508,495	617,3257	0,4651537	0,6507607	450,0087	3,328888	0	1691,413	621,3297	0,310309	0,6684774	477,9532	3,372437	0	20	1600	619						Untertest3.avi	0	880	547	72	111	1526	503	416	0	Content		1528	508	7795193	3717270813
7812	09:25:42.261	00:00:07.812	469	1522,61	612,2677	0,4653364	0,6508073	450,61	3,290909	0	1679,101	623,3342	0,3103781	0,6685092	477,9538	3,388067	0	20	1601	618						Untertest3.avi	0	880	547	72	111	1526	503	416	0	Content		1529	507	7812313	3717287933
7829	09:25:42.278	00:00:07.828	470	1510,161	616,8387	0,4653124	0,6507367	450,4619	3,330471	0	1674,991	614,353	0,3103203	0,6684506	477,8937	3,379606	0	20	1593	616						Untertest3.avi	0	880	547	72	111	1526	503	416	0	Content		1521	505	7828934	3717304554
7846	09:25:42.295	00:00:07.845	471	1524,79	625,4482	0,4653867	0,6506801	450,7613	3,338566	0	1678,89	620,7446	0,3103133	0,668402	477,8879	3,411196	0	20	1602	623						Untertest3.avi	0	880	547	72	111	1526	503	416	0	Content		1530	512	7845638	3717321258
7862	09:25:42.311	00:00:07.861	472	1504,763	611,8299	0,465337	0,6506236	450,4838	3,228256	0	1690,408	621,8411	0,3103583	0,6682819	477,7895	3,401756	0	20	1598	617						Untertest3.avi	0	880	547	72	111	1526	503	416	0	Content		1526	506	7861817	3717337437
7878	09:25:42.327	00:00:07.878	473	1512,454	612,2936	0,4655303	0,6505828	451,1083	3,242649	0	1689,969	625,2062	0,3103749	0,6682264	477,7821	3,386799	0	20	1601	619						Untertest3.avi	0	880	547	72	111	1526	503	416	0	Content		1529	508	7878441	3717354061
7895	09:25:42.344	00:00:07.895	474	1497,991	613,0229	0,4653832	0,650545	450,3277	3,235246	0	1697,432	615,6526	0,3104925	0,6681905	477,9853	3,31705	0	20	1598	614						Untertest3.avi	0	880	547	72	111	1526	503	416	0	Content		1526	503	7895067	3717370687
7912	09:25:42.361	00:00:07.912	475	1526,724	620,0683	0,4656791	0,6506058	450,937	3,219348	0	1686,144	623,1408	0,3106171	0,6682159	477,8753	3,310713	0	20	1606	622						Untertest3.avi	0	880	547	72	111	1526	503	416	0	Content		1534	511	7912306	3717387926
7929	09:25:42.378	00:00:07.928	476	1529,617	616,674	0,4658833	0,6505793	451,0679	3,215036	0	1681,636	610,5475	0,3107232	0,6681651	477,7876	3,294256	0	20	1606	614						Untertest3.avi	0	880	547	72	111	1526	503	416	0	Content		1534	503	7928883	3717404503
7946	09:25:42.395	00:00:07.945	477	1513,8	610,3677	0,4659238	0,650532	450,9568	3,184571	0	1682,697	627,4785	0,3107925	0,668075	477,8069	3,252522	0	20	1598	619						Untertest3.avi	0	880	547	72	111	1526	503	416	0	Content		1526	508	7945554	3717421174
7962	09:25:42.411	00:00:07.961	478	1495,355	609,8467	0,4658917	0,6504752	450,6392	3,201478	0	1686,124	606,7054	0,3109308	0,6679443	477,6445	3,258972	0	20	1591	608						Untertest3.avi	0	880	547	72	111	1526	503	416	0	Content		1519	497	7961701	3717437321
7978	09:25:42.427	00:00:07.978	479	1392,613	623,6029	0,4503755	0,6495857	392,6232	2,769747	0	1633,187	580,6151	0,3097872	0,6675025	478,9478	3,234702	0	20	1513	602						Untertest3.avi	0	880	547	72	111	1526	503	416	0	Content		1441	491	7978435	3717454055
7995	09:25:42.444	00:00:07.995	480	-1024	-768	-1	-1	-1	-1	4	1698,954	546,0105	0,3093076	0,6658232	481,1018	3,222684	0	21	1699	546						Untertest3.avi	0	880	547	72	111	1542	414	533	0	Content		1627	435	7995060	3717470680
8012	09:25:42.461	00:00:08.012	481	1527,717	554,8309	0,4541805	0,6475365	412,017	2,870651	0	1721,214	500,6859	0,3090332	0,6659523	481,0838	3,209536	0	21	1624	528						Untertest3.avi	0	880	547	72	111	1542	414	533	0	Content		1552	417	8012172	3717487792
8029	09:25:42.478	00:00:08.028	482	1554,729	548,1451	0,4552425	0,6474878	416,055	2,898939	0	1715,218	498,4924	0,3089877	0,6660017	480,9394	3,199538	0	21	1635	523						Untertest3.avi	0	880	547	72	111	1542	414	533	0	Content		1563	412	8028878	3717504498
8046	09:25:42.495	00:00:08.045	483	1543,828	552,7361	0,455272	0,6475734	415,9701	2,836861	0	1695,282	493,8828	0,3090066	0,6660998	480,7167	3,181472	0	21	1620	523						Untertest3.avi	0	880	547	72	111	1542	414	533	0	Content		1548	412	8045502	3717521122
8062	09:25:42.511	00:00:08.061	484	1545,997	554,4814	0,4551327	0,6476371	415,2603	2,846445	0	1689,912	493,0042	0,3090027	0,6661462	480,6316	3,140016	0	21	1618	524						Untertest3.avi	0	880	547	72	111	1542	414	533	0	Content		1546	413	8061691	3717537311
8078	09:25:42.527	00:00:08.078	485	1544,918	552,2944	0,4551416	0,6476818	415,138	2,854596	0	1698,474	501,4384	0,3089972	0,6662729	480,5916	3,183332	0	21	1622	527						Untertest3.avi	0	880	547	72	111	1542	414	533	0	Content		1550	416	8078305	3717553925
8095	09:25:42.544	00:00:08.094	486	1534,753	556,2467	0,4544711	0,647704	412,4798	2,816097	0	1690,437	494,8099	0,3090234	0,6663472	480,6927	3,156262	0	21	1613	526						Untertest3.avi	0	880	547	72	111	1542	414	533	0	Content		1541	415	8094927	3717570547
8112	09:25:42.561	00:00:08.112	487	1539,749	554,5771	0,4545146	0,6476826	412,5799	2,83071	0	1691,991	499,5795	0,309045	0,6663522	480,856	3,185531	0	21	1616	527						Untertest3.avi	0	880	547	72	111	1542	414	533	0	Content		1544	416	8112121	3717587741
8129	09:25:42.578	00:00:08.128	488	1542,973	548,8527	0,4545178	0,6477436	412,5049	2,783507	0	1680,229	502,0151	0,3090476	0,6663281	480,8518	3,146222	0	21	1612	525						Untertest3.avi	0	880	547	72	111	1542	414	533	0	Content		1540	414	8128790	3717604410
8145	09:25:42.594	00:00:08.145	489	1538,495	551,0247	0,454532	0,6476945	412,6408	2,818365	0	1689,17	497,9883	0,3090319	0,6662547	480,933	3,134598	0	21	1614	525						Untertest3.avi	0	880	547	72	111	1542	414	533	0	Content		1542	414	8145417	3717621037
8162	09:25:42.611	00:00:08.161	490	1548,041	545,7874	0,455254	0,6476	415,5041	2,797185	0	1689,506	505,0723	0,3089865	0,6661546	481,0099	3,172872	0	21	1619	525						Untertest3.avi	0	880	547	72	111	1542	414	533	0	Content		1547	414	8161681	3717637301
8178	09:25:42.627	00:00:08.178	491	1554,607	553,388	0,4552927	0,6476259	415,5893	2,808141	0	1685	509,2356	0,308989	0,6662224	481,0393	3,135155	0	21	1620	531						Untertest3.avi	0	880	547	72	111	1542	414	533	0	Content		1548	420	8178296	3717653916
8195	09:25:42.644	00:00:08.194	492	1532,83	559,3984	0,4546029	0,6477621	412,7245	2,764567	0	1682,223	495,5316	0,3090907	0,6665332	481,1172	3,128028	0	21	1608	527						Untertest3.avi	0	880	547	72	111	1542	414	533	0	Content		1536	416	8194922	3717670542
8212	09:25:42.661	00:00:08.212	493	1535,108	545,8553	0,454991	0,6478012	413,7289	2,773937	0	1701,53	498,8374	0,3092032	0,6666383	481,1172	3,096792	0	21	1618	522						Untertest3.avi	0	880	547	72	111	1542	414	533	0	Content		1546	411	8212041	3717687661
8229	09:25:42.678	00:00:08.228	494	1547,411	556,7097	0,4555079	0,6477801	415,2674	2,83046	0	1701,827	501,2089	0,3092372	0,6666376	481,1172	3,097099	0	21	1625	529						Untertest3.avi	0	880	547	72	111	1542	414	533	0	Content		1553	418	8228664	3717704284
8245	09:25:42.694	00:00:08.245	495	1544,749	549,8965	0,4556038	0,6478004	415,6183	2,769324	0	1705,902	498,4819	0,3092394	0,6666189	481,1172	3,137519	0	21	1625	524						Untertest3.avi	0	880	547	72	111	1542	414	533	0	Content		1553	413	8245362	3717720982
8262	09:25:42.711	00:00:08.261	496	1546,67	545,7605	0,4555379	0,6477446	415,4989	2,824376	0	1671,67	503,2151	0,3090015	0,6665815	482,1135	3,140675	0	21	1609	524						Untertest3.avi	0	880	547	72	111	1542	414	533	0	Content		1537	413	8261541	3717737161
8279	09:25:42.728	00:00:08.278	497	1538,241	557,8924	0,4555497	0,6477501	415,6292	2,810629	0	1704,758	502,821	0,3093295	0,66658	482,1215	3,111533	0	21	1621	530						Untertest3.avi	0	880	547	72	111	1542	414	533	0	Content		1549	419	8278540	3717754160
8295	09:25:42.744	00:00:08.295	498	1545,943	552,2458	0,4558147	0,6479529	416,4013	2,838148	0	1693,892	504,1275	0,3093126	0,6668103	482,1215	3,119668	0	21	1620	528						Untertest3.avi	0	880	547	72	111	1542	414	533	0	Content		1548	417	8295039	3717770659
8312	09:25:42.761	00:00:08.311	499	1544,82	552,2645	0,4559278	0,6481466	416,3896	2,824759	0	1664,817	496,9784	0,309135	0,6671306	482,0458	3,189518	0	21	1605	525						Untertest3.avi	0	880	547	72	111	1542	414	533	0	Content		1533	414	8311907	3717787527
8328	09:25:42.777	00:00:08.328	500	1562,341	545,7051	0,4566882	0,6481715	418,6418	2,821263	0	1658,099	497,348	0,309229	0,6671825	482,1037	3,20528	0	21	1610	522						Untertest3.avi	0	880	547	72	111	1542	414	533	0	Content		1538	411	8328163	3717803783
8345	09:25:42.794	00:00:08.345	501	1551,479	542,4219	0,4565515	0,6481175	417,8994	2,865601	0	1665,028	498,9295	0,3093904	0,6670773	482,3786	3,172322	0	21	1608	521						Untertest3.avi	0	880	547	72	111	1542	414	533	0	Content		1536	410	8345161	3717820781
8362	09:25:42.811	00:00:08.361	502	1559,466	545,5711	0,4568429	0,6481666	418,7102	2,832626	0	1657,693	496,4195	0,3093997	0,6670976	482,2814	3,126605	0	21	1609	521						Untertest3.avi	0	880	547	72	111	1542	414	533	0	Content		1537	410	8361534	3717837154
8379	09:25:42.828	00:00:08.378	503	1553,506	551,2219	0,4570356	0,6482213	419,1446	2,870218	0	1658,008	496,6567	0,3094873	0,6671383	482,1509	3,186996	0	21	1606	524						Untertest3.avi	0	880	547	72	111	1542	414	533	0	Content		1534	413	8378603	3717854223
8395	09:25:42.844	00:00:08.394	504	1554,922	554,3798	0,4566778	0,6483777	417,4623	2,88661	0	1689,35	499,4251	0,310004	0,6670804	482,1509	3,211676	0	21	1622	527						Untertest3.avi	0	880	547	72	111	1542	414	533	0	Content		1550	416	8394782	3717870402
8411	09:25:42.860	00:00:08.411	505	1553,761	554,8676	0,4566427	0,6485003	417,1032	2,873806	0	1654,834	498,628	0,3096399	0,6673736	482,0764	3,19725	0	21	1604	527						Untertest3.avi	0	880	547	72	111	1542	414	533	0	Content		1532	416	8411405	3717887025
8428	09:25:42.877	00:00:08.428	506	1545,248	545,8446	0,4567367	0,6487092	417,1811	2,865862	0	1656,564	491,6393	0,309761	0,6675449	482,2142	3,182183	0	21	1601	519						Untertest3.avi	0	880	547	72	111	1542	414	533	0	Content		1529	408	8428028	3717903648
8445	09:25:42.894	00:00:08.445	507	1567,113	543,0445	0,4570159	0,6488512	417,5251	2,862699	0	1647,995	498,9524	0,3098954	0,6677063	482,1601	3,167725	0	21	1608	521						Untertest3.avi	0	880	547	72	111	1542	414	533	0	Content		1536	410	8445147	3717920767
8461	09:25:42.910	00:00:08.461	508	1546,033	542,8759	0,4569529	0,6490859	416,8345	2,879588	0	1644,605	498,1562	0,3100458	0,6678654	482,0736	3,228939	0	21	1595	521						Untertest3.avi	0	880	547	72	111	1542	414	533	0	Content		1523	410	8461403	3717937023
8479	09:25:42.928	00:00:08.478	509	1551,284	553,0704	0,4569544	0,6490834	416,1781	2,855645	0	1688,202	485,0933	0,3106396	0,6680549	482,0736	3,18201	0	21	1620	519						Untertest3.avi	0	880	547	72	111	1542	414	533	0	Content		1548	408	8478518	3717954138
8495	09:25:42.944	00:00:08.494	510	1527,703	551,4767	0,4566351	0,649291	414,2351	2,851623	0	1651,23	492,6662	0,3104451	0,6681331	482,4226	3,235441	0	21	1589	522						Untertest3.avi	0	880	547	72	111	1542	414	533	0	Content		1517	411	8494778	3717970398
8511	09:25:42.960	00:00:08.511	511	1532,37	557,8365	0,4567527	0,6495321	413,9722	2,872034	0	1637,464	504,6617	0,3107119	0,6683424	482,4615	3,240276	0	21	1585	531						Untertest3.avi	0	880	547	72	111	1542	414	533	0	Content		1513	420	8511402	3717987022
8528	09:25:42.977	00:00:08.528	512	1533,08	553,4175	0,4565766	0,649942	412,4653	2,883451	0	1695,521	487,6799	0,3112592	0,6688158	482,4615	3,210905	0	22	1614	521						Untertest3.avi	0	880	547	72	111	1403	502	284	0	Content		1542	410	8528026	3718003646
8545	09:25:42.994	00:00:08.545	513	1407,038	587,1702	0,4501669	0,6515701	386,0747	2,709045	0	1416,747	600,7828	0,3006912	0,6697871	409,1378	2,817751	0	22	1412	594						Untertest3.avi	0	880	547	72	111	1403	502	284	0	Content		1340	483	8545141	3718020761
8561	09:25:43.010	00:00:08.561	514	1418,951	622	0,456284	0,6525267	405,6987	2,860195	0	1905,427	581,996	0,3152332	0,6702824	482,4615	3,312089	0	22	1662	602						Untertest3.avi	0	880	547	72	111	1403	502	284	0	Content		1590	491	8561400	3718037020
8578	09:25:43.027	00:00:08.578	515	1480,598	610,8474	0,4641731	0,6529595	435,9718	3,135344	0	1392,903	650,2888	0,2991871	0,6709658	399,4135	2,681616	0	22	1437	631						Untertest3.avi	0	880	547	72	111	1403	502	284	0	Content		1365	520	8578023	3718053643
8595	09:25:43.044	00:00:08.594	516	1497,309	596,8148	0,4666191	0,6530835	445,7405	3,192692	0	1409,765	639,9761	0,3000608	0,6712214	405,0993	2,81143	0	22	1454	618						Untertest3.avi	0	880	547	72	111	1403	502	284	0	Content		1382	507	8594773	3718070393
8612	09:25:43.061	00:00:08.611	517	1547,36	591,8171	0,469333	0,6531628	456,3615	3,213248	0	1401,962	638,1088	0,3000561	0,6714385	405,2227	2,807093	0	22	1475	615						Untertest3.avi	0	880	547	72	111	1403	502	284	0	Content		1403	504	8611652	3718087272
8628	09:25:43.077	00:00:08.628	518	1509,087	600,8337	0,4691321	0,6532728	454,9709	3,296087	0	1412,275	642,27	0,3000309	0,671655	404,7214	2,741188	0	22	1461	622						Untertest3.avi	0	880	547	72	111	1403	502	284	0	Content		1389	511	8628271	3718103891
8645	09:25:43.094	00:00:08.644	519	1519,898	594,0615	0,4693187	0,6533713	455,2376	3,27364	0	1418,944	639,2931	0,3008815	0,6718246	408,7482	2,829137	0	22	1469	617						Untertest3.avi	0	880	547	72	111	1403	502	284	0	Content		1397	506	8644895	3718120515
8662	09:25:43.111	00:00:08.661	520	1521,91	587,3076	0,4707335	0,6537627	460,3798	3,315089	0	1422,529	638,8583	0,3010314	0,6719906	409,5566	2,825981	0	22	1472	613						Untertest3.avi	0	880	547	72	111	1403	502	284	0	Content		1400	502	8661519	3718137139
8678	09:25:43.127	00:00:08.678	521	1516,034	578,906	0,4710841	0,6539531	461,5979	3,367304	0	1434,123	633,3564	0,3015298	0,6721492	412,1479	2,89061	0	22	1475	606						Untertest3.avi	0	880	547	72	111	1403	502	284	0	Content		1403	495	8678145	3718153765
8695	09:25:43.144	00:00:08.694	522	1515,128	589,9225	0,4709927	0,6539165	461,1543	3,318857	0	1440,703	638,9169	0,3017677	0,672141	413,4469	2,857872	0	22	1478	614						Untertest3.avi	0	880	547	72	111	1403	502	284	0	Content		1406	503	8694894	3718170514
8712	09:25:43.161	00:00:08.711	523	1514,898	594,0675	0,4711787	0,6537442	461,8102	3,347938	0	1435,145	625,8788	0,3022846	0,6720024	416,438	2,936985	0	22	1475	610						Untertest3.avi	0	880	547	72	111	1403	502	284	0	Content		1403	499	8711520	3718187140
8728	09:25:43.177	00:00:08.728	524	1506,843	597,2448	0,4707323	0,6535424	459,5747	3,336334	0	1431,259	628,3433	0,3023295	0,6719123	416,3371	2,989729	0	22	1469	613						Untertest3.avi	0	880	547	72	111	1403	502	284	0	Content		1397	502	8728145	3718203765
8745	09:25:43.194	00:00:08.744	525	1508,873	596,2147	0,4705957	0,653498	458,6444	3,348507	0	1439,858	630,118	0,3021668	0,671813	414,9524	2,975886	0	22	1474	613						Untertest3.avi	0	880	547	72	111	1403	502	284	0	Content		1402	502	8744895	3718220515
8761	09:25:43.210	00:00:08.761	526	1513,092	589,4869	0,4714673	0,6535538	461,7623	3,373178	0	1438,149	626,9232	0,3021006	0,6718745	414,2754	2,97937	0	22	1476	608						Untertest3.avi	0	880	547	72	111	1403	502	284	0	Content		1404	497	8761271	3718236891
8778	09:25:43.227	00:00:08.778	527	1524,003	595,5081	0,4715446	0,653608	462,0121	3,380862	0	1447,853	633,6339	0,302204	0,6718525	414,8736	2,978856	0	22	1486	615						Untertest3.avi	0	880	547	72	111	1403	502	284	0	Content		1414	504	8778387	3718254007
8795	09:25:43.244	00:00:08.795	528	1506,001	599,9269	0,4705339	0,6537773	458,3525	3,441234	0	1452,777	637,5132	0,3026124	0,6719213	417,7166	3,002334	0	22	1479	619						Untertest3.avi	0	880	547	72	111	1403	502	284	0	Content		1407	508	8795008	3718270628
8812	09:25:43.261	00:00:08.811	529	1504,933	589,3021	0,4713917	0,6538286	462,5529	3,501623	0	1445,736	631,6425	0,3024983	0,6719716	417,7499	3,052798	0	23	1475	610						Untertest3.avi	0	880	547	72	111	1360	517	316	0	Content		1403	499	8811755	3718287375
8828	09:25:43.277	00:00:08.828	530	1469,709	607,0247	0,4718031	0,6539295	463,5287	3,470598	0	1368,557	665,0282	0,2982463	0,6718099	392,9429	2,924534	0	23	1419	636						Untertest3.avi	0	880	547	72	111	1360	517	316	0	Content		1347	525	8828140	3718303760
8845	09:25:43.294	00:00:08.844	531	1469,729	602,0999	0,4732568	0,6538253	468,7499	3,608104	0	1393,407	646,4955	0,3012418	0,6721692	408,8231	2,967606	0	23	1432	624						Untertest3.avi	0	880	547	72	111	1360	517	316	0	Content		1360	513	8844766	3718320386
8861	09:25:43.310	00:00:08.861	532	1493,262	616,3089	0,4741795	0,6534257	473,3626	3,657499	0	1379,156	648,7278	0,300509	0,6717416	405,3703	2,995955	0	23	1436	633						Untertest3.avi	0	880	547	72	111	1360	517	316	0	Content		1364	522	8861388	3718337008
8878	09:25:43.327	00:00:08.878	533	1497,066	614,7925	0,4745381	0,6530467	475,1213	3,663562	0	1382,57	647,4069	0,3003468	0,6714655	404,7729	3,053278	0	23	1440	631						Untertest3.avi	0	880	547	72	111	1360	517	316	0	Content		1368	520	8878014	3718353634
8895	09:25:43.344	00:00:08.894	534	1488,92	617,3307	0,4739748	0,6528915	473,0898	3,64466	0	1378,58	652,0078	0,3005438	0,6712283	406,2995	3,075165	0	23	1434	635						Untertest3.avi	0	880	547	72	111	1360	517	316	0	Content		1362	524	8894764	3718370384
8911	09:25:43.360	00:00:08.911	535	1483,05	612,256	0,4738501	0,6526912	472,7096	3,659959	0	1382,673	648,2426	0,3004977	0,671062	406,2171	3,083886	0	23	1433	630						Untertest3.avi	0	880	547	72	111	1360	517	316	0	Content		1361	519	8911386	3718387006
8928	09:25:43.377	00:00:08.928	536	1474,987	620,5547	0,4735786	0,6526386	471,7464	3,713332	0	1375,164	654,035	0,2999719	0,6710405	403,7757	3,11063	0	23	1425	637						Untertest3.avi	0	880	547	72	111	1360	517	316	0	Content		1353	526	8928010	3718403630
8945	09:25:43.394	00:00:08.944	537	1455,571	602,0726	0,4733712	0,6524989	471,0319	3,74264	0	1379,569	651,0558	0,2998886	0,6709779	403,6255	3,084881	0	23	1418	627						Untertest3.avi	0	880	547	72	111	1360	517	316	0	Content		1346	516	8944637	3718420257
8961	09:25:43.410	00:00:08.961	538	1468,099	604,6147	0,4731369	0,6523306	470,2986	3,72728	0	1364,174	656,95	0,2990479	0,6706848	399,6424	3,062551	0	23	1416	631						Untertest3.avi	0	880	547	72	111	1360	517	316	0	Content		1344	520	8961260	3718436880
8978	09:25:43.427	00:00:08.978	539	1480,755	608,9152	0,4729491	0,6521972	469,7464	3,674793	0	1377,935	650,9996	0,2993044	0,6703894	401,5393	3,110846	0	23	1429	630						Untertest3.avi	0	880	547	72	111	1360	517	316	0	Content		1357	519	8978010	3718453630
8995	09:25:43.444	00:00:08.994	540	1475,628	598,7773	0,473656	0,6521242	473,0087	3,807615	0	1372,9	653,4112	0,2993495	0,6702503	401,9339	3,076453	0	23	1424	626						Untertest3.avi	0	880	547	72	111	1360	517	316	0	Content		1352	515	8994637	3718470257
9011	09:25:43.460	00:00:09.011	541	1488,13	605,6945	0,4737497	0,6520866	473,2234	3,733266	0	1384,62	651,5389	0,3000621	0,6702452	405,8698	3,105795	0	23	1436	629						Untertest3.avi	0	880	547	72	111	1360	517	316	0	Content		1364	518	9011261	3718486881
9028	09:25:43.477	00:00:09.027	542	1471,721	605,908	0,4737799	0,6519993	472,8876	3,710187	0	1372,449	655,0443	0,2994659	0,670147	401,8902	3,132938	0	23	1422	630						Untertest3.avi	0	880	547	72	111	1360	517	316	0	Content		1350	519	9027890	3718503510
9045	09:25:43.494	00:00:09.044	543	1489,266	597,7374	0,4744771	0,6520082	475,0341	3,833595	0	1389,836	645,3328	0,3007126	0,6702162	408,1078	3,166527	0	23	1440	622						Untertest3.avi	0	880	547	72	111	1360	517	316	0	Content		1368	511	9044635	3718520255
9061	09:25:43.510	00:00:09.061	544	1499,892	603,297	0,4746136	0,6518517	475,2022	3,84255	0	1384,151	643,7301	0,3011156	0,6700958	409,7772	3,147481	0	23	1442	624						Untertest3.avi	0	880	547	72	111	1360	517	316	0	Content		1370	513	9061262	3718536882
9078	09:25:43.527	00:00:09.077	545	1484,063	601,4714	0,4738449	0,6520302	471,5574	3,80103	0	1372,274	646,0093	0,301418	0,6701307	411,149	3,202314	0	23	1428	624						Untertest3.avi	0	880	547	72	111	1360	517	316	0	Content		1356	513	9077887	3718553507
9095	09:25:43.544	00:00:09.094	546	1479,275	600,7549	0,4736904	0,6521184	470,9165	3,780868	0	1385,947	649,327	0,3013987	0,6702424	410,6796	3,208832	0	23	1433	625						Untertest3.avi	0	880	547	72	111	1360	517	316	0	Content		1361	514	9094638	3718570258
9111	09:25:43.560	00:00:09.111	547	1479,327	590,7961	0,4699518	0,6515155	457,8885	3,653442	0	1382,219	638,7921	0,2989151	0,6696654	396,9219	3,105491	0	23	1431	615						Untertest3.avi	0	880	547	72	111	1360	517	316	0	Content		1359	504	9111260	3718586880
9128	09:25:43.577	00:00:09.127	548	1466,646	569,7278	0,464824	0,6506819	438,6532	3,537553	0	1420,452	595,4915	0,3016982	0,6689703	413,0089	3,201027	0	24	1444	583						Untertest3.avi	0	880	547	72	111	1336	479	150	0	Content		1372	472	9127889	3718603509
9145	09:25:43.594	00:00:09.144	549	-1024	-768	-1	-1	-1	-1	4	1392,506	594,6392	0,3002589	0,6687115	403,3521	3,148903	0	24	1393	595						Untertest3.avi	0	880	547	72	111	1336	479	150	0	Content		1321	484	9144638	3718620258
9161	09:25:43.610	00:00:09.161	550	1423,37	575,5726	0,4599754	0,6505882	418,3157	3,387036	0	1403,217	595,4066	0,3022552	0,668673	413,4005	3,202932	0	24	1413	585						Untertest3.avi	0	880	547	72	111	1336	479	150	0	Content		1341	474	9161259	3718636879
9178	09:25:43.627	00:00:09.177	551	1424,605	582,2964	0,4596379	0,6506562	416,4088	3,26214	0	1386,034	599,3102	0,3015377	0,6687039	408,084	3,207577	0	24	1405	591						Untertest3.avi	0	880	547	72	111	1336	479	150	0	Content		1333	480	9177885	3718653505
9195	09:25:43.644	00:00:09.194	552	1431,778	577,3035	0,4599384	0,650824	416,6368	3,380018	0	1380,49	595,7219	0,3015783	0,6687781	407,0029	3,127017	0	24	1406	587						Untertest3.avi	0	880	547	72	111	1336	479	150	0	Content		1334	476	9194509	3718670129
9211	09:25:43.660	00:00:09.211	553	1437,818	587,5376	0,4602321	0,6509498	417,3065	3,278574	0	1370,735	603,4683	0,3020216	0,6689095	408,7335	3,169856	0	24	1404	596						Untertest3.avi	0	880	547	72	111	1336	479	150	0	Content		1332	485	9211135	3718686755
9228	09:25:43.677	00:00:09.227	554	1430,039	580,3303	0,4606651	0,6510186	418,5968	3,246346	0	1377,892	598,0315	0,3028694	0,6690611	412,9128	3,132264	0	24	1404	589						Untertest3.avi	0	880	547	72	111	1336	479	150	0	Content		1332	478	9227887	3718703507
9245	09:25:43.694	00:00:09.244	555	1426,184	583,939	0,4595523	0,6510547	414,1207	3,216996	0	1393,136	597,4796	0,3045844	0,6688925	422,3181	3,198547	0	24	1410	591						Untertest3.avi	0	880	547	72	111	1336	479	150	0	Content		1338	480	9244513	3718720133
9261	09:25:43.710	00:00:09.261	556	1430,29	591,4623	0,4597545	0,650995	414,7065	3,228264	0	1421,09	593,7219	0,3058529	0,6687891	429,58	3,25629	0	24	1426	593						Untertest3.avi	0	880	547	72	111	1336	479	150	0	Content		1354	482	9261138	3718736758
9278	09:25:43.727	00:00:09.277	557	1451,093	586,9804	0,4605301	0,6510174	417,2267	3,168758	0	1428,692	585,8375	0,3076641	0,6687256	440,5244	3,296576	0	25	1440	586						Untertest3.avi	0	880	547	72	111	1402	464	333	0	Content		1368	475	9277760	3718753380
9294	09:25:43.743	00:00:09.294	558	1435,488	580,887	0,4608026	0,6510794	418,1184	3,165586	0	1445,611	590,4869	0,3087214	0,6687523	446,9315	3,389695	0	25	1441	586						Untertest3.avi	0	880	547	72	111	1402	464	333	0	Content		1369	475	9294385	3718770005
9311	09:25:43.760	00:00:09.311	559	1441,152	574,4423	0,4611706	0,6512191	419,3679	3,183614	0	1444,21	576,1819	0,3093514	0,668778	450,7937	3,316752	0	25	1443	575						Untertest3.avi	0	880	547	72	111	1402	464	333	0	Content		1371	464	9311136	3718786756
9328	09:25:43.777	00:00:09.327	560	1454,369	572,4791	0,4616959	0,651274	421,1677	3,120692	0	1457,105	583,4278	0,309779	0,6688136	453,5058	3,31681	0	25	1456	578						Untertest3.avi	0	880	547	72	111	1402	464	333	0	Content		1384	467	9327759	3718803379
9344	09:25:43.793	00:00:09.344	561	1447,442	578,3652	0,4619829	0,6513529	422,1867	3,171951	0	1456,171	582,3464	0,3105003	0,6688489	458,1096	3,404466	0	25	1452	580						Untertest3.avi	0	880	547	72	111	1402	464	333	0	Content		1380	469	9344384	3718820004
9361	09:25:43.810	00:00:09.361	562	1463,831	573,6748	0,4633055	0,651439	427,1311	3,21624	0	1463,907	576,056	0,3109394	0,668915	460,6454	3,350928	0	25	1464	575						Untertest3.avi	0	880	547	72	111	1402	464	333	0	Content		1392	464	9361133	3718836753
9378	09:25:43.827	00:00:09.377	563	1453,526	572,6403	0,4635915	0,6513873	428,1597	3,160257	0	1446,772	577,2316	0,3106667	0,668782	459,0627	3,314223	0	25	1450	575						Untertest3.avi	0	880	547	72	111	1402	464	333	0	Content		1378	464	9377757	3718853377
9394	09:25:43.843	00:00:09.394	564	1486,389	578,6088	0,4639584	0,6513457	429,5693	3,128652	0	1464,444	580,9661	0,3108392	0,6687493	460,2179	3,346033	0	25	1475	580						Untertest3.avi	0	880	547	72	111	1402	464	333	0	Content		1403	469	9394384	3718870004
9411	09:25:43.860	00:00:09.411	565	1486,99	577,4233	0,4653355	0,6513254	435,1422	3,166547	0	1466,022	580,2591	0,310973	0,6687556	461,3964	3,295484	0	25	1477	579						Untertest3.avi	0	880	547	72	111	1402	464	333	0	Content		1405	468	9411008	3718886628
9428	09:25:43.877	00:00:09.427	566	1492,779	568,5287	0,4655172	0,6513814	435,9803	3,2147	0	1441,574	575,6079	0,3109947	0,6687897	461,5261	3,3637	0	25	1467	572						Untertest3.avi	0	880	547	72	111	1402	464	333	0	Content		1395	461	9427759	3718903379
9444	09:25:43.893	00:00:09.444	567	1493,904	573,144	0,4659702	0,6514617	437,5464	3,168397	0	1459,873	582,5692	0,3108707	0,6688109	460,3748	3,312735	0	25	1477	578						Untertest3.avi	0	880	547	72	111	1402	464	333	0	Content		1405	467	9444382	3718920002
9461	09:25:43.910	00:00:09.461	568	1503,261	569,0454	0,4676199	0,65152	443,329	3,249414	0	1449,074	580,2256	0,3113207	0,6688405	462,0555	3,303652	0	25	1476	575						Untertest3.avi	0	880	547	72	111	1402	464	333	0	Content		1404	464	9461009	3718936629
9478	09:25:43.927	00:00:09.477	569	1519,129	569,2751	0,4673837	0,6515401	441,9316	3,070378	0	1457,109	575,858	0,3114627	0,6688377	462,3135	3,288373	0	25	1488	573						Untertest3.avi	0	880	547	72	111	1402	464	333	0	Content		1416	462	9477633	3718953253
9494	09:25:43.943	00:00:09.494	570	1510,593	562,7631	0,4675848	0,6515542	442,622	3,189613	0	1455,804	579,1781	0,311602	0,6688252	463,0137	3,306427	0	25	1483	571						Untertest3.avi	0	880	547	72	111	1402	464	333	0	Content		1411	460	9494257	3718969877
9511	09:25:43.960	00:00:09.511	571	1512,192	577,1028	0,4680705	0,6515704	444,7935	3,205615	0	1446,481	576,0706	0,3114875	0,6688633	462,4848	3,276086	0	25	1479	577						Untertest3.avi	0	880	547	72	111	1402	464	333	0	Content		1407	466	9511007	3718986627
9528	09:25:43.977	00:00:09.527	572	1507,716	574,4656	0,468158	0,6516631	445,5494	3,20742	0	1450,598	570,4438	0,3115729	0,669074	463,5769	3,30806	0	25	1479	572						Untertest3.avi	0	880	547	72	111	1402	464	333	0	Content		1407	461	9527629	3719003249
9544	09:25:43.993	00:00:09.544	573	1496,811	573,2047	0,4678496	0,6517237	445,1422	3,191968	0	1443,24	577,1249	0,311418	0,6691751	463,8102	3,27069	0	25	1470	575						Untertest3.avi	0	880	547	72	111	1402	464	333	0	Content		1398	464	9544254	3719019874
9561	09:25:44.010	00:00:09.561	574	1504,286	562,3286	0,4676155	0,6519068	444,4438	3,213107	0	1443,125	579,817	0,3115479	0,6692516	464,9658	3,283641	0	25	1474	571						Untertest3.avi	0	880	547	72	111	1402	464	333	0	Content		1402	460	9561004	3719036624
9578	09:25:44.027	00:00:09.577	575	1501,978	561,6567	0,4684765	0,6521218	448,1642	3,280042	0	1458,66	571,0604	0,3115711	0,6694072	465,1847	3,251189	0	25	1480	566						Untertest3.avi	0	880	547	72	111	1402	464	333	0	Content		1408	455	9577630	3719053250
9594	09:25:44.043	00:00:09.594	576	1528,041	566,9549	0,4728822	0,6522458	464,2037	3,306178	0	-1024	-768	-1	-1	-1	-1	4	25	1528	567						Untertest3.avi	0	880	547	72	111	1402	464	333	0	Content		1456	456	9594255	3719069875
9611	09:25:44.060	00:00:09.611	577	1452,405	576,9025	0,4781902	0,6523598	481,1755	3,582989	0	1351,698	607,198	0,3158602	0,6698347	480,3728	3,442283	0	26	1402	592						Untertest3.avi	0	880	547	72	111	1180	518	300	0	Content		1330	481	9611002	3719086622
9628	09:25:44.077	00:00:09.627	578	1395,008	589,144	0,4800528	0,6528314	485,1875	3,561619	0	1216,604	621,454	0,3167275	0,6701961	480,557	3,535426	0	26	1306	605						Untertest3.avi	0	880	547	72	111	1180	518	300	0	Content		1234	494	9627510	3719103130
9644	09:25:44.093	00:00:09.644	579	1356,422	605,8867	0,4814582	0,6531535	488,5158	3,6359	0	1191,408	639,521	0,3175071	0,6704684	480,2503	3,487575	0	26	1274	623						Untertest3.avi	0	880	547	72	111	1180	518	300	0	Content		1202	512	9644253	3719119873
9661	09:25:44.110	00:00:09.660	580	1339,414	611,9055	0,4820177	0,6532865	489,7058	3,676114	0	1165,828	642,7931	0,3177807	0,6706609	480,0397	3,486145	0	26	1253	627						Untertest3.avi	0	880	547	72	111	1180	518	300	0	Content		1181	516	9660878	3719136498
9678	09:25:44.127	00:00:09.677	581	1337,132	611,7499	0,4813925	0,6533688	487,6498	3,582677	0	1163,712	640,3051	0,3176817	0,6706671	480,0009	3,473564	0	26	1250	626						Untertest3.avi	0	880	547	72	111	1180	518	300	0	Content		1178	515	9677753	3719153373
9694	09:25:44.143	00:00:09.694	582	1348,526	620,4103	0,4816881	0,6532006	489,3604	3,661867	0	1160,337	643,0256	0,3175939	0,6704711	480,125	3,528477	0	26	1254	632						Untertest3.avi	0	880	547	72	111	1180	518	300	0	Content		1182	521	9694000	3719169620
9711	09:25:44.160	00:00:09.711	583	1342,164	610,0454	0,4813239	0,653153	487,9361	3,644402	0	1162,588	639,6536	0,3175026	0,6703547	480,0595	3,546044	0	26	1252	625						Untertest3.avi	0	880	547	72	111	1180	518	300	0	Content		1180	514	9711116	3719186736
9728	09:25:44.177	00:00:09.727	584	1350,66	614,861	0,4814931	0,653083	488,7554	3,636241	0	1161,861	642,6714	0,3174728	0,6702757	480,2248	3,513748	0	26	1256	629						Untertest3.avi	0	880	547	72	111	1180	518	300	0	Content		1184	518	9727817	3719203437
9744	09:25:44.193	00:00:09.744	585	1337,787	619,8483	0,4814744	0,6530901	488,719	3,663737	0	1165,041	645,918	0,3174324	0,6702471	480,2379	3,520844	0	26	1251	633						Untertest3.avi	0	880	547	72	111	1180	518	300	0	Content		1179	522	9744491	3719220111
9761	09:25:44.210	00:00:09.760	586	1341,448	615,1916	0,4813553	0,6531025	488,3217	3,627287	0	1162,475	641,4945	0,31738	0,6702817	480,2715	3,522894	0	26	1252	628						Untertest3.avi	0	880	547	72	111	1180	518	300	0	Content		1180	517	9760622	3719236242
9777	09:25:44.226	00:00:09.777	587	1328,888	615,1847	0,4812062	0,6530807	487,8514	3,653755	0	1165,527	640,1068	0,3172781	0,6703108	480,1271	3,510857	0	26	1247	628						Untertest3.avi	0	880	547	72	111	1180	518	300	0	Content		1175	517	9777247	3719252867
9794	09:25:44.243	00:00:09.793	588	1358,295	624,3698	0,482126	0,6530182	492,494	3,724114	0	1154,261	646,9783	0,3171065	0,6702527	479,9955	3,597723	0	26	1256	636						Untertest3.avi	0	880	547	72	111	1180	518	300	0	Content		1184	525	9793997	3719269617
9811	09:25:44.260	00:00:09.811	589	1338,92	615,7944	0,4812367	0,6528984	489,4562	3,712781	0	1165,988	645,3509	0,3169093	0,6701509	479,9782	3,527032	0	26	1252	631						Untertest3.avi	0	880	547	72	111	1180	518	300	0	Content		1180	520	9811116	3719286736
9828	09:25:44.277	00:00:09.827	590	1360,122	613,8972	0,4815001	0,6527552	491,2686	3,675999	0	1152,23	647,1375	0,3167348	0,6701092	479,7561	3,557636	0	26	1256	631						Untertest3.avi	0	880	547	72	111	1180	518	300	0	Content		1184	520	9827814	3719303434
9844	09:25:44.293	00:00:09.844	591	1342,807	625,2467	0,4807144	0,6529042	487,8881	3,689183	0	1153,452	643,3915	0,3166449	0,6701972	479,6659	3,552202	0	26	1248	634						Untertest3.avi	0	880	547	72	111	1180	518	300	0	Content		1176	523	9844441	3719320061
9861	09:25:44.310	00:00:09.860	592	1339,073	612,0259	0,4807824	0,6529751	488,1158	3,680003	0	1149,679	645,3576	0,3166408	0,6702725	479,6101	3,570415	0	26	1244	629						Untertest3.avi	0	880	547	72	111	1180	518	300	0	Content		1172	518	9860622	3719336242
9877	09:25:44.326	00:00:09.877	593	1337,57	619,7821	0,4808231	0,6530547	488,048	3,704772	0	1158,021	641,3567	0,3167152	0,6703116	479,7039	3,573052	0	26	1248	631						Untertest3.avi	0	880	547	72	111	1180	518	300	0	Content		1176	520	9877246	3719352866
9894	09:25:44.343	00:00:09.893	594	1339,42	612,8015	0,481669	0,6532385	489,7051	3,690483	0	1130,676	645,961	0,3172288	0,6704413	479,8886	3,558999	0	26	1235	629						Untertest3.avi	0	880	547	72	111	1180	518	300	0	Content		1163	518	9893868	3719369488
9911	09:25:44.360	00:00:09.911	595	1195,146	657,9979	0,4832834	0,6537271	488,3118	3,663725	0	1030,36	688,7461	0,3193199	0,670957	479,8794	3,594542	0	27	1113	673						Untertest3.avi	0	880	547	72	111	914	606	733	0	Content		1041	562	9911062	3719386682
9928	09:25:44.377	00:00:09.927	596	1106,336	688,357	0,484811	0,6545735	487,3656	3,75254	0	940,2944	713,2449	0,3210627	0,6716529	479,8055	3,656403	0	27	1023	701						Untertest3.avi	0	880	547	72	111	914	606	733	0	Content		951	590	9927685	3719403305
9944	09:25:44.393	00:00:09.944	597	-1024	-768	-1	-1	-1	-1	4	920,0464	708,5085	0,3214652	0,6717743	479,7413	3,677688	0	27	920	709						Untertest3.avi	0	880	547	72	111	914	606	733	0	Content		848	598	9944433	3719420053
9960	09:25:44.409	00:00:09.960	598	-1024	-768	-1	-1	-1	-1	4	916,7281	720,3352	0,3214013	0,6717932	479,7832	3,627918	0	27	917	720						Untertest3.avi	0	880	547	72	111	914	606	733	0	Content		845	609	9960498	3719436118
9978	09:25:44.427	00:00:09.977	599	1088,014	700,7161	0,4856699	0,654918	489,8499	3,768565	0	912,8615	713,8291	0,3213916	0,671856	479,6989	3,634639	0	27	1000	707						Untertest3.avi	0	880	547	72	111	914	606	733	0	Content		928	596	9977729	3719453349
9994	09:25:44.443	00:00:09.994	600	1095,732	711,1924	0,4851895	0,6549832	487,6229	3,720023	0	902,6719	717,631	0,3214167	0,6719219	479,6823	3,657187	0	27	999	714						Untertest3.avi	0	880	547	72	111	914	606	733	0	Content		927	603	9994355	3719469975
10011	09:25:44.460	00:00:10.011	601	1095,098	707,6987	0,4858878	0,6550764	490,1471	3,798086	0	905,886	701,1899	0,3214739	0,671999	479,6	3,775866	0	27	1000	704						Untertest3.avi	0	880	547	72	111	914	606	733	0	Content		928	593	10011056	3719486676
10027	09:25:44.476	00:00:10.027	602	1089,514	704,6053	0,4854036	0,6552792	487,7164	3,740249	0	903,1113	714,8761	0,3215266	0,6720467	479,7047	3,690541	0	27	996	710						Untertest3.avi	0	880	547	72	111	914	606	733	0	Content		924	599	10027109	3719502729
10044	09:25:44.493	00:00:10.043	603	1082,521	715,2712	0,4854296	0,6554148	487,8256	3,749372	0	905,7299	709,5961	0,3215338	0,6722581	479,6297	3,700154	0	27	994	712						Untertest3.avi	0	880	547	72	111	914	606	733	0	Content		922	601	10043865	3719519485
10061	09:25:44.510	00:00:10.060	604	-1024	-768	-1	-1	-1	-1	4	891,5243	712,566	0,3214874	0,6724236	479,5633	3,676075	0	27	892	713						Untertest3.avi	0	880	547	72	111	914	606	733	0	Content		820	602	10060525	3719536145
10078	09:25:44.527	00:00:10.077	605	1095,141	705,5247	0,4852548	0,6554862	487,3417	3,756704	0	891,7386	708,5196	0,3214372	0,6724065	479,6241	3,691605	0	27	993	707						Untertest3.avi	0	880	547	72	111	914	606	733	0	Content		921	596	10077601	3719553221
10094	09:25:44.543	00:00:10.094	606	1090,078	712,6652	0,4853177	0,6554053	487,772	3,754512	0	861,8514	696,6388	0,3213784	0,6722983	479,7122	3,786097	0	27	976	705						Untertest3.avi	0	880	547	72	111	914	606	733	0	Content		904	594	10094303	3719569923
10111	09:25:44.560	00:00:10.110	607	1090,688	714,5961	0,485324	0,6554012	487,7297	3,707714	0	712,3934	721,1699	0,3173744	0,6723005	491,9862	3,759166	0	27	902	718						Untertest3.avi	0	880	547	72	111	914	606	733	0	Content		830	607	10110927	3719586547
10127	09:25:44.576	00:00:10.127	608	1089,751	712,629	0,4854088	0,6554586	487,7297	3,773685	0	-1024	-768	-1	-1	-1	-1	4	27	1090	713						Untertest3.avi	0	880	547	72	111	914	606	733	0	Content		1018	602	10127105	3719602725
10144	09:25:44.593	00:00:10.143	609	1081,616	714,9863	0,4854666	0,6555849	487,7297	3,7444	0	862,4721	725,8046	0,31754	0,6724008	491,9863	3,665867	0	27	972	720						Untertest3.avi	0	880	547	72	111	914	606	733	0	Content		900	609	10143730	3719619350
10160	09:25:44.609	00:00:10.160	610	-1024	-768	-1	-1	-1	-1	4	880,2532	718,5115	0,3215062	0,6723622	479,5277	3,805924	0	27	880	719						Untertest3.avi	0	880	547	72	111	914	606	733	0	Content		808	608	10160353	3719635973
10177	09:25:44.626	00:00:10.177	611	-1024	-768	-1	-1	-1	-1	4	885,6319	729,1053	0,3213029	0,6722901	479,3228	3,57376	0	27	886	729						Untertest3.avi	0	880	547	72	111	914	606	733	0	Content		814	618	10177489	3719653109
10194	09:25:44.643	00:00:10.193	612	1071,767	710,8442	0,4852707	0,6554483	487,7297	3,71778	0	-1024	-768	-1	-1	-1	-1	4	27	1072	711						Untertest3.avi	0	880	547	72	111	914	606	733	0	Content		1000	600	10193851	3719669471
10211	09:25:44.660	00:00:10.210	613	-1024	-768	-1	-1	-1	-1	4	-1024	-768	-1	-1	-1	-1	4	27	0	0						Untertest3.avi	0	880	547	72	111	914	606	733	0	Content		-72	-111	10210841	3719686461
10227	09:25:44.676	00:00:10.226	614	1101,933	723,6263	0,4852503	0,6553764	487,7297	3,558277	0	876,5865	736,8534	0,321088	0,6722998	479,4638	3,436299	0	27	989	730						Untertest3.avi	0	880	547	72	111	914	606	733	0	Content		917	619	10226974	3719702594
10244	09:25:44.693	00:00:10.244	615	1081,794	713,1262	0,4853726	0,6551684	487,7297	3,57285	0	860,8261	730,0128	0,3212052	0,6721925	479,5901	3,42838	0	27	971	722						Untertest3.avi	0	880	547	72	111	914	606	733	0	Content		899	611	10244089	3719719709
10260	09:25:44.709	00:00:10.260	616	1084,375	709,1166	0,4852197	0,6552116	486,818	3,55828	0	817,0732	729,5719	0,3183011	0,6721973	489,197	3,53933	0	27	951	719						Untertest3.avi	0	880	547	72	111	914	606	733	0	Content		879	608	10260480	3719736100
10278	09:25:44.727	00:00:10.277	617	-1024	-768	-1	-1	-1	-1	4	873,9888	732,514	0,3213173	0,6718777	479,4777	3,503018	0	27	874	733						Untertest3.avi	0	880	547	72	111	914	606	733	0	Content		802	622	10277540	3719753160
10294	09:25:44.743	00:00:10.293	618	1088,228	714,2616	0,4851684	0,6548569	486,818	3,494104	0	845,2386	713,5325	0,3212176	0,6717317	479,2579	3,530042	0	27	967	714						Untertest3.avi	0	880	547	72	111	914	606	733	0	Content		895	603	10293594	3719769214
10310	09:25:44.759	00:00:10.310	619	-1024	-768	-1	-1	-1	-1	4	885,1831	710,2692	0,3234379	0,6715016	493,9071	3,391322	0	27	885	710						Untertest3.avi	0	880	547	72	111	914	606	733	0	Content		813	599	10310344	3719785964
10327	09:25:44.776	00:00:10.326	620	1085,808	707,6793	0,4847942	0,6546661	486,818	3,519565	0	886,291	726,0125	0,3208904	0,6714798	479,293	3,408073	0	27	986	717						Untertest3.avi	0	880	547	72	111	914	606	733	0	Content		914	606	10326970	3719802590
10344	09:25:44.793	00:00:10.344	621	1098,547	710,8901	0,484657	0,6546175	486,818	3,407024	0	868,524	723,1758	0,3207411	0,6713294	479,3842	3,363528	0	27	984	717						Untertest3.avi	0	880	547	72	111	914	606	733	0	Content		912	606	10344082	3719819702
10360	09:25:44.809	00:00:10.360	622	-1024	-768	-1	-1	-1	-1	4	871,2635	738,335	0,3163318	0,6713262	493,176	3,320706	0	27	871	738						Untertest3.avi	0	880	547	72	111	914	606	733	0	Content		799	627	10360339	3719835959
10377	09:25:44.826	00:00:10.377	623	1093,488	709,2686	0,4844414	0,6542711	486,818	3,35752	0	909,7587	734,4238	0,3205549	0,6709858	479,3843	3,294844	0	27	1002	722						Untertest3.avi	0	880	547	72	111	914	606	733	0	Content		930	611	10377409	3719853029
10394	09:25:44.843	00:00:10.393	624	1105,824	728,0818	0,4844455	0,6541872	486,818	3,258433	0	865,6917	723,1076	0,3205022	0,6710253	479,1848	3,243002	0	27	986	726						Untertest3.avi	0	880	547	72	111	914	606	733	0	Content		914	615	10393588	3719869208
10411	09:25:44.860	00:00:10.410	625	1099,92	712,2802	0,4843937	0,6541378	486,5242	3,410791	0	927,2854	736,7133	0,3226485	0,6708605	492,2525	3,086259	0	27	1014	724						Untertest3.avi	0	880	547	72	111	914	606	733	0	Content		942	613	10410784	3719886404
10427	09:25:44.876	00:00:10.426	626	-1024	-768	-1	-1	-1	-1	4	900,0102	725,0305	0,3204578	0,6708916	479,1848	3,258357	0	27	900	725						Untertest3.avi	0	880	547	72	111	914	606	733	0	Content		828	614	10426962	3719902582
10444	09:25:44.893	00:00:10.443	627	-1024	-768	-1	-1	-1	-1	4	-1024	-768	-1	-1	-1	-1	4	27	0	0						Untertest3.avi	0	880	547	72	111	914	606	733	0	Content		-72	-111	10443961	3719919581
10460	09:25:44.909	00:00:10.460	628	1607,338	686,36	0,4903058	0,6541618	486,5242	3,503188	0	-1024	-768	-1	-1	-1	-1	4	27	1607	686						Untertest3.avi	0	880	547	72	111	914	606	733	0	Content		1535	575	10460335	3719935955
10477	09:25:44.926	00:00:10.477	629	1080,749	702,8638	0,4840712	0,6540837	486,5242	3,323908	0	862,0834	715,184	0,3200726	0,6710548	479,0982	3,364282	0	27	971	709						Untertest3.avi	0	880	547	72	111	914	606	733	0	Content		899	598	10477208	3719952828
10494	09:25:44.943	00:00:10.493	630	1089,131	714,031	0,4839069	0,6540691	486,5242	3,417508	0	841,949	738,6761	0,3164526	0,6711361	489,9822	3,353935	0	27	966	726						Untertest3.avi	0	880	547	72	111	914	606	733	0	Content		894	615	10493706	3719969326
10510	09:25:44.959	00:00:10.510	631	1089,402	706,1584	0,4841692	0,6538826	487,8564	3,421239	0	-1024	-768	-1	-1	-1	-1	4	27	1089	706						Untertest3.avi	0	880	547	72	111	914	606	733	0	Content		1017	595	10510466	3719986086
10527	09:25:44.976	00:00:10.526	632	1103,569	717,7568	0,484302	0,6537336	487,8564	3,301761	0	867,1649	726,4755	0,3198802	0,6707642	478,8763	3,314641	0	27	985	722						Untertest3.avi	0	880	547	72	111	914	606	733	0	Content		913	611	10526830	3720002450
10544	09:25:44.993	00:00:10.544	633	1103,585	729,028	0,4843308	0,6537279	487,8564	3,267891	0	883,3168	724,7565	0,3199697	0,6707337	479,0795	3,279005	0	27	993	727						Untertest3.avi	0	880	547	72	111	914	606	733	0	Content		921	616	10544024	3720019644
10561	09:25:45.010	00:00:10.560	634	-1024	-768	-1	-1	-1	-1	4	-1024	-768	-1	-1	-1	-1	4	27	0	0						Untertest3.avi	0	880	547	72	111	914	606	733	0	Content		-72	-111	10560694	3720036314
10577	09:25:45.026	00:00:10.577	635	-1024	-768	-1	-1	-1	-1	4	1258,832	703,7271	0,3263924	0,6711615	479,0795	3,389781	0	27	1259	704						Untertest3.avi	0	880	547	72	111	914	606	733	0	Content		1187	593	10577201	3720052821
10593	09:25:45.042	00:00:10.593	636	-1024	-768	-1	-1	-1	-1	4	-1024	-768	-1	-1	-1	-1	4	27	0	0						Untertest3.avi	0	880	547	72	111	914	606	733	0	Content		-72	-111	10593459	3720069079
10610	09:25:45.059	00:00:10.610	637	-1024	-768	-1	-1	-1	-1	4	-1024	-768	-1	-1	-1	-1	4	27	0	0						Untertest3.avi	0	880	547	72	111	914	606	733	0	Content		-72	-111	10610075	3720085695
10627	09:25:45.076	00:00:10.626	638	1104,068	719,9995	0,4846166	0,6540462	487,8564	3,354609	0	827,5397	730,3179	0,3203194	0,6711688	479,0796	3,163876	0	27	966	725						Untertest3.avi	0	880	547	72	111	914	606	733	0	Content		894	614	10626823	3720102443
10644	09:25:45.093	00:00:10.643	639	-1024	-768	-1	-1	-1	-1	4	-1024	-768	-1	-1	-1	-1	4		0	0						Untertest3.avi	0	880	547	72	111				0	Content		-72	-111	10643827	3720119447
10661	09:25:45.110	00:00:10.660	640	-1024	-768	-1	-1	-1	-1	4	-1024	-768	-1	-1	-1	-1	4		0	0						Untertest3.avi	0	880	547	72	111				0	Content		-72	-111	10660566	3720136186
10677	09:25:45.126	00:00:10.677	641	-1024	-768	-1	-1	-1	-1	4	-1024	-768	-1	-1	-1	-1	4		0	0						Untertest3.avi	0	880	547	72	111				0	Content		-72	-111	10677266	3720152886
10693	09:25:45.142	00:00:10.693	642	-1024	-768	-1	-1	-1	-1	4	-1024	-768	-1	-1	-1	-1	4		0	0						Untertest3.avi	0	880	547	72	111				0	Content		-72	-111	10693456	3720169076
10710	09:25:45.159	00:00:10.710	643	-1024	-768	-1	-1	-1	-1	4	-1024	-768	-1	-1	-1	-1	4		0	0						Untertest3.avi	0	880	547	72	111				0	Content		-72	-111	10710389	3720186009
10727	09:25:45.176	00:00:10.726	644	-1024	-768	-1	-1	-1	-1	4	-1024	-768	-1	-1	-1	-1	4		0	0						Untertest3.avi	0	880	547	72	111				0	Content		-72	-111	10726942	3720202562
10744	09:25:45.193	00:00:10.743	645	-1024	-768	-1	-1	-1	-1	4	-1024	-768	-1	-1	-1	-1	4		0	0						Untertest3.avi	0	880	547	72	111				0	Content		-72	-111	10743565	3720219185
10760	09:25:45.209	00:00:10.760	646	-1024	-768	-1	-1	-1	-1	4	-1024	-768	-1	-1	-1	-1	4		0	0						Untertest3.avi	0	880	547	72	111				0	Content		-72	-111	10760191	3720235811
10777	09:25:45.226	00:00:10.776	647	-1024	-768	-1	-1	-1	-1	4	-1024	-768	-1	-1	-1	-1	4		0	0						Untertest3.avi	0	880	547	72	111				0	Content		-72	-111	10776940	3720252560
10794	09:25:45.243	00:00:10.793	648	-1024	-768	-1	-1	-1	-1	4	-1024	-768	-1	-1	-1	-1	4		0	0						Untertest3.avi	0	880	547	72	111				0	Content		-72	-111	10793563	3720269183
10810	09:25:45.259	00:00:10.810	649	-1024	-768	-1	-1	-1	-1	4	-1024	-768	-1	-1	-1	-1	4		0	0						Untertest3.avi	0	880	547	72	111				0	Content		-72	-111	10810180	3720285800
10827	09:25:45.276	00:00:10.826	650	-1024	-768	-1	-1	-1	-1	4	-1024	-768	-1	-1	-1	-1	4		0	0						Untertest3.avi	0	880	547	72	111				0	Content		-72	-111	10826936	3720302556
10844	09:25:45.293	00:00:10.843	651	-1024	-768	-1	-1	-1	-1	4	-1024	-768	-1	-1	-1	-1	4		0	0						Untertest3.avi	0	880	547	72	111				0	Content		-72	-111	10843561	3720319181
10860	09:25:45.309	00:00:10.860	652	-1024	-768	-1	-1	-1	-1	4	-1024	-768	-1	-1	-1	-1	4		0	0						Untertest3.avi	0	880	547	72	111				0	Content		-72	-111	10860186	3720335806
10877	09:25:45.326	00:00:10.876	653	-1024	-768	-1	-1	-1	-1	4	-1024	-768	-1	-1	-1	-1	4		0	0						Untertest3.avi	0	880	547	72	111				0	Content		-72	-111	10876559	3720352179
10894	09:25:45.343	00:00:10.893	654	-1024	-768	-1	-1	-1	-1	4	-1024	-768	-1	-1	-1	-1	4		0	0						Untertest3.avi	0	880	547	72	111				0	Content		-72	-111	10893675	3720369295
10910	09:25:45.359	00:00:10.910	655	-1024	-768	-1	-1	-1	-1	4	-1024	-768	-1	-1	-1	-1	4		0	0						Untertest3.avi	0	880	547	72	111				0	Content		-72	-111	10910376	3720385996
10927	09:25:45.376	00:00:10.927	656	-1024	-768	-1	-1	-1	-1	4	-1024	-768	-1	-1	-1	-1	4		0	0						Untertest3.avi	0	880	547	72	111				0	Content		-72	-111	10927044	3720402664
10943	09:25:45.392	00:00:10.943	657	-1024	-768	-1	-1	-1	-1	4	-1024	-768	-1	-1	-1	-1	4		0	0						Untertest3.avi	0	880	547	72	111				0	Content		-72	-111	10943435	3720419055
10960	09:25:45.409	00:00:10.960	658	-1024	-768	-1	-1	-1	-1	4	-1024	-768	-1	-1	-1	-1	4		0	0						Untertest3.avi	0	880	547	72	111				0	Content		-72	-111	10960052	3720435672
10976	09:25:45.425	00:00:10.976	659	-1024	-768	-1	-1	-1	-1	4	-1024	-768	-1	-1	-1	-1	4		0	0						Untertest3.avi	0	880	547	72	111				0	Content		-72	-111	10976429	3720452049
10994	09:25:45.443	00:00:10.993	660	-1024	-768	-1	-1	-1	-1	4	-1024	-768	-1	-1	-1	-1	4		0	0						Untertest3.avi	0	880	547	72	111				0	Content		-72	-111	10993674	3720469294
11010	09:25:45.459	00:00:11.010	661	-1024	-768	-1	-1	-1	-1	4	-1024	-768	-1	-1	-1	-1	4		0	0						Untertest3.avi	0	880	547	72	111				0	Content		-72	-111	11010423	3720486043
11026	09:25:45.475	00:00:11.026	662	-1024	-768	-1	-1	-1	-1	4	-1024	-768	-1	-1	-1	-1	4		0	0						Untertest3.avi	0	880	547	72	111				0	Content		-72	-111	11026424	3720502044
11043	09:25:45.492	00:00:11.043	663	-1024	-768	-1	-1	-1	-1	4	-1024	-768	-1	-1	-1	-1	4		0	0						Untertest3.avi	0	880	547	72	111				0	Content		-72	-111	11043411	3720519031
11060	09:25:45.509	00:00:11.059	664	-1024	-768	-1	-1	-1	-1	4	-1024	-768	-1	-1	-1	-1	4		0	0						Untertest3.avi	0	880	547	72	111				0	Content		-72	-111	11059917	3720535537
11077	09:25:45.526	00:00:11.076	665	-1024	-768	-1	-1	-1	-1	4	-1024	-768	-1	-1	-1	-1	4		0	0						Untertest3.avi	0	880	547	72	111				0	Content		-72	-111	11076666	3720552286
11093	09:25:45.542	00:00:11.093	666	-1024	-768	-1	-1	-1	-1	4	-1024	-768	-1	-1	-1	-1	4		0	0						Untertest3.avi	0	880	547	72	111				0	Content		-72	-111	11093289	3720568909
11110	09:25:45.559	00:00:11.109	667	-1024	-768	-1	-1	-1	-1	4	-1024	-768	-1	-1	-1	-1	4		0	0						Untertest3.avi	0	880	547	72	111				0	Content		-72	-111	11109912	3720585532
11127	09:25:45.576	00:00:11.126	668	-1024	-768	-1	-1	-1	-1	4	-1024	-768	-1	-1	-1	-1	4		0	0						Untertest3.avi	0	880	547	72	111				0	Content		-72	-111	11126665	3720602285
11143	09:25:45.592	00:00:11.143	669	-1024	-768	-1	-1	-1	-1	4	-1024	-768	-1	-1	-1	-1	4		0	0						Untertest3.avi	0	880	547	72	111				0	Content		-72	-111	11143289	3720618909
11160	09:25:45.609	00:00:11.159	670	-1024	-768	-1	-1	-1	-1	4	-1024	-768	-1	-1	-1	-1	4		0	0						Untertest3.avi	0	880	547	72	111				0	Content		-72	-111	11159913	3720635533
11177	09:25:45.626	00:00:11.176	671	-1024	-768	-1	-1	-1	-1	4	-1024	-768	-1	-1	-1	-1	4		0	0						Untertest3.avi	0	880	547	72	111				0	Content		-72	-111	11176538	3720652158
11193	09:25:45.642	00:00:11.193	672	-1024	-768	-1	-1	-1	-1	4	-1024	-768	-1	-1	-1	-1	4		0	0						Untertest3.avi	0	880	547	72	111				0	Content		-72	-111	11193285	3720668905
11210	09:25:45.659	00:00:11.209	673	-1024	-768	-1	-1	-1	-1	4	-1024	-768	-1	-1	-1	-1	4		0	0						Untertest3.avi	0	880	547	72	111				0	Content		-72	-111	11209660	3720685280
11227	09:25:45.676	00:00:11.226	674	-1024	-768	-1	-1	-1	-1	4	-1024	-768	-1	-1	-1	-1	4		0	0						Untertest3.avi	0	880	547	72	111				0	Content		-72	-111	11226910	3720702530
11244	09:25:45.693	00:00:11.243	675	-1024	-768	-1	-1	-1	-1	4	-1024	-768	-1	-1	-1	-1	4		0	0						Untertest3.avi	0	880	547	72	111				0	Content		-72	-111	11243534	3720719154
11260	09:25:45.709	00:00:11.260	676	-1024	-768	-1	-1	-1	-1	4	-1024	-768	-1	-1	-1	-1	4		0	0						Untertest3.avi	0	880	547	72	111				0	Content		-72	-111	11260156	3720735776
11276	09:25:45.725	00:00:11.276	677	-1024	-768	-1	-1	-1	-1	4	-1024	-768	-1	-1	-1	-1	4		0	0						Untertest3.avi	0	880	547	72	111				0	Content		-72	-111	11276285	3720751905
11293	09:25:45.742	00:00:11.292	678	-1024	-768	-1	-1	-1	-1	4	-1024	-768	-1	-1	-1	-1	4		0	0						Untertest3.avi	0	880	547	72	111				0	Content		-72	-111	11292907	3720768527
11310	09:25:45.759	00:00:11.309	679	-1024	-768	-1	-1	-1	-1	4	-1024	-768	-1	-1	-1	-1	4		0	0						Untertest3.avi	0	880	547	72	111				0	Content		-72	-111	11309657	3720785277
11326	09:25:45.775	00:00:11.326	680	-1024	-768	-1	-1	-1	-1	4	-1024	-768	-1	-1	-1	-1	4		0	0						Untertest3.avi	0	880	547	72	111				0	Content		-72	-111	11326283	3720801903
11343	09:25:45.792	00:00:11.342	681	-1024	-768	-1	-1	-1	-1	4	-1024	-768	-1	-1	-1	-1	4		0	0						Untertest3.avi	0	880	547	72	111				0	Content		-72	-111	11342904	3720818524
11360	09:25:45.809	00:00:11.359	682	-1024	-768	-1	-1	-1	-1	4	-1024	-768	-1	-1	-1	-1	4		0	0						Untertest3.avi	0	880	547	72	111				0	Content		-72	-111	11359527	3720835147
11377	09:25:45.826	00:00:11.376	683	-1024	-768	-1	-1	-1	-1	4	-1024	-768	-1	-1	-1	-1	4		0	0						Untertest3.avi	0	880	547	72	111				0	Content		-72	-111	11376723	3720852343
11394	09:25:45.843	00:00:11.394	684	-1024	-768	-1	-1	-1	-1	4	-1024	-768	-1	-1	-1	-1	4		0	0						Untertest3.avi	0	880	547	72	111				0	Content		-72	-111	11394094	3720869714
11411	09:25:45.860	00:00:11.411	685	-1024	-768	-1	-1	-1	-1	4	-1024	-768	-1	-1	-1	-1	4		0	0						Untertest3.avi	0	880	547	72	111				0	Content		-72	-111	11411355	3720886975
11426	09:25:45.875	00:00:11.426	686	-1024	-768	-1	-1	-1	-1	4	-1024	-768	-1	-1	-1	-1	4		0	0						Untertest3.avi	0	880	547	72	111				0	Content		-72	-111	11426146	3720901766
11443	09:25:45.892	00:00:11.442	687	-1024	-768	-1	-1	-1	-1	4	-1024	-768	-1	-1	-1	-1	4		0	0						Untertest3.avi	0	880	547	72	111				0	Content		-72	-111	11442894	3720918514
11460	09:25:45.909	00:00:11.459	688	-1024	-768	-1	-1	-1	-1	4	-1024	-768	-1	-1	-1	-1	4		0	0						Untertest3.avi	0	880	547	72	111				0	Content		-72	-111	11459519	3720935139
11476	09:25:45.925	00:00:11.476	689	-1024	-768	-1	-1	-1	-1	4	-1024	-768	-1	-1	-1	-1	4		0	0						Untertest3.avi	0	880	547	72	111				0	Content		-72	-111	11476144	3720951764
11493	09:25:45.942	00:00:11.492	690	-1024	-768	-1	-1	-1	-1	4	-1024	-768	-1	-1	-1	-1	4		0	0						Untertest3.avi	0	880	547	72	111				0	Content		-72	-111	11492769	3720968389
11509	09:25:45.958	00:00:11.509	691	-1024	-768	-1	-1	-1	-1	4	-1024	-768	-1	-1	-1	-1	4		0	0						Untertest3.avi	0	880	547	72	111				0	Content		-72	-111	11509393	3720985013
11527	09:25:45.976	00:00:11.526	692	-1024	-768	-1	-1	-1	-1	4	-1024	-768	-1	-1	-1	-1	4		0	0						Untertest3.avi	0	880	547	72	111				0	Content		-72	-111	11526588	3721002208
11544	09:25:45.993	00:00:11.543	693	-1024	-768	-1	-1	-1	-1	4	-1024	-768	-1	-1	-1	-1	4		0	0						Untertest3.avi	0	880	547	72	111				0	Content		-72	-111	11543961	3721019581
11561	09:25:46.010	00:00:11.561	694	-1024	-768	-1	-1	-1	-1	4	-1024	-768	-1	-1	-1	-1	4		0	0						Untertest3.avi	0	880	547	72	111				0	Content		-72	-111	11561209	3721036829
11576	09:25:46.025	00:00:11.576	695	-1024	-768	-1	-1	-1	-1	4	-1024	-768	-1	-1	-1	-1	4		0	0						Untertest3.avi	0	880	547	72	111				0	Content		-72	-111	11576138	3721051758
11593	09:25:46.042	00:00:11.592	696	-1024	-768	-1	-1	-1	-1	4	-1024	-768	-1	-1	-1	-1	4		0	0						Untertest3.avi	0	880	547	72	111				0	Content		-72	-111	11592759	3721068379
11610	09:25:46.059	00:00:11.609	697	-1024	-768	-1	-1	-1	-1	4	-1024	-768	-1	-1	-1	-1	4		0	0						Untertest3.avi	0	880	547	72	111				0	Content		-72	-111	11609511	3721085131
11626	09:25:46.075	00:00:11.626	698	-1024	-768	-1	-1	-1	-1	4	-1024	-768	-1	-1	-1	-1	4		0	0						Untertest3.avi	0	880	547	72	111				0	Content		-72	-111	11626008	3721101628
11643	09:25:46.092	00:00:11.642	699	-1024	-768	-1	-1	-1	-1	4	-1024	-768	-1	-1	-1	-1	4		0	0						Untertest3.avi	0	880	547	72	111				0	Content		-72	-111	11642756	3721118376
11659	09:25:46.108	00:00:11.659	700	-1024	-768	-1	-1	-1	-1	4	-1024	-768	-1	-1	-1	-1	4		0	0						Untertest3.avi	0	880	547	72	111				0	Content		-72	-111	11659378	3721134998
11676	09:25:46.125	00:00:11.676	701	-1024	-768	-1	-1	-1	-1	4	-1024	-768	-1	-1	-1	-1	4		0	0						Untertest3.avi	0	880	547	72	111				0	Content		-72	-111	11676449	3721152069
11694	09:25:46.143	00:00:11.693	702	-1024	-768	-1	-1	-1	-1	4	-1024	-768	-1	-1	-1	-1	4		0	0						Untertest3.avi	0	880	547	72	111				0	Content		-72	-111	11693824	3721169444
11711	09:25:46.160	00:00:11.711	703	-1024	-768	-1	-1	-1	-1	4	-1024	-768	-1	-1	-1	-1	4		0	0						Untertest3.avi	0	880	547	72	111				0	Content		-72	-111	11711194	3721186814
11726	09:25:46.175	00:00:11.725	704	-1024	-768	-1	-1	-1	-1	4	-1024	-768	-1	-1	-1	-1	4		0	0						Untertest3.avi	0	880	547	72	111				0	Content		-72	-111	11725997	3721201617
11743	09:25:46.192	00:00:11.742	705	-1024	-768	-1	-1	-1	-1	4	-1024	-768	-1	-1	-1	-1	4		0	0						Untertest3.avi	0	880	547	72	111				0	Content		-72	-111	11742623	3721218243
11759	09:25:46.208	00:00:11.759	706	-1024	-768	-1	-1	-1	-1	4	-1024	-768	-1	-1	-1	-1	4		0	0						Untertest3.avi	0	880	547	72	111				0	Content		-72	-111	11759372	3721234992
11776	09:25:46.225	00:00:11.775	707	-1024	-768	-1	-1	-1	-1	4	-1024	-768	-1	-1	-1	-1	4		0	0						Untertest3.avi	0	880	547	72	111				0	Content		-72	-111	11775993	3721251613
11793	09:25:46.242	00:00:11.792	708	-1024	-768	-1	-1	-1	-1	4	-1024	-768	-1	-1	-1	-1	4		0	0						Untertest3.avi	0	880	547	72	111				0	Content		-72	-111	11792617	3721268237
11809	09:25:46.258	00:00:11.809	709	-1024	-768	-1	-1	-1	-1	4	-1024	-768	-1	-1	-1	-1	4		0	0						Untertest3.avi	0	880	547	72	111				0	Content		-72	-111	11809240	3721284860
11826	09:25:46.275	00:00:11.826	710	-1024	-768	-1	-1	-1	-1	4	-1024	-768	-1	-1	-1	-1	4		0	0						Untertest3.avi	0	880	547	72	111				0	Content		-72	-111	11826432	3721302052
11844	09:25:46.293	00:00:11.843	711	-1024	-768	-1	-1	-1	-1	4	-1024	-768	-1	-1	-1	-1	4		0	0						Untertest3.avi	0	880	547	72	111				0	Content		-72	-111	11843807	3721319427
11861	09:25:46.310	00:00:11.861	712	-1024	-768	-1	-1	-1	-1	4	-1024	-768	-1	-1	-1	-1	4		0	0						Untertest3.avi	0	880	547	72	111				0	Content		-72	-111	11861054	3721336674
11876	09:25:46.325	00:00:11.875	713	-1024	-768	-1	-1	-1	-1	4	-1024	-768	-1	-1	-1	-1	4		0	0						Untertest3.avi	0	880	547	72	111				0	Content		-72	-111	11875861	3721351481
11893	09:25:46.342	00:00:11.892	714	-1024	-768	-1	-1	-1	-1	4	-1024	-768	-1	-1	-1	-1	4		0	0						Untertest3.avi	0	880	547	72	111				0	Content		-72	-111	11892608	3721368228
11909	09:25:46.358	00:00:11.909	715	-1024	-768	-1	-1	-1	-1	4	-1024	-768	-1	-1	-1	-1	4		0	0						Untertest3.avi	0	880	547	72	111				0	Content		-72	-111	11909233	3721384853
11926	09:25:46.375	00:00:11.925	716	-1024	-768	-1	-1	-1	-1	4	-1024	-768	-1	-1	-1	-1	4		0	0						Untertest3.avi	0	880	547	72	111				0	Content		-72	-111	11925855	3721401475
11942	09:25:46.391	00:00:11.942	717	-1024	-768	-1	-1	-1	-1	4	-1024	-768	-1	-1	-1	-1	4		0	0						Untertest3.avi	0	880	547	72	111				0	Content		-72	-111	11942480	3721418100
11959	09:25:46.408	00:00:11.959	718	-1024	-768	-1	-1	-1	-1	4	-1024	-768	-1	-1	-1	-1	4		0	0						Untertest3.avi	0	880	547	72	111				0	Content		-72	-111	11959103	3721434723
11976	09:25:46.425	00:00:11.976	719	-1024	-768	-1	-1	-1	-1	4	-1024	-768	-1	-1	-1	-1	4		0	0						Untertest3.avi	0	880	547	72	111				0	Content		-72	-111	11976300	3721451920
11994	09:25:46.443	00:00:11.993	720	-1024	-768	-1	-1	-1	-1	4	-1024	-768	-1	-1	-1	-1	4		0	0						Untertest3.avi	0	880	547	72	111				0	Content		-72	-111	11993670	3721469290
12011	09:25:46.460	00:00:12.010	721	-1024	-768	-1	-1	-1	-1	4	-1024	-768	-1	-1	-1	-1	4		0	0						Untertest3.avi	0	880	547	72	111				0	Content		-72	-111	12010916	3721486536
12026	09:25:46.475	00:00:12.025	722	-1024	-768	-1	-1	-1	-1	4	-1024	-768	-1	-1	-1	-1	4		0	0						Untertest3.avi	0	880	547	72	111				0	Content		-72	-111	12025719	3721501339
12042	09:25:46.491	00:00:12.042	723	1411,501	538,8583	0,3116223	0,6610543	465,8248	3,400632	3	1411,501	538,8583	0,3116223	0,6610543	465,8248	3,400632	1	28	1412	539						Untertest3.avi	0	880	547	72	111	1345	428	84	0	Content		1340	428	12042468	3721518088
12059	09:25:46.508	00:00:12.059	724	-1024	-768	-1	-1	-1	-1	4	-1024	-768	-1	-1	-1	-1	4	28	0	0						Untertest3.avi	0	880	547	72	111	1345	428	84	0	Content		-72	-111	12059092	3721534712
12076	09:25:46.525	00:00:12.076	725	1444,514	529,5178	0,3122976	0,6610646	468,5497	3,419453	3	1444,514	529,5178	0,3122976	0,6610646	468,5497	3,419453	1	28	1445	530						Untertest3.avi	0	880	547	72	111	1345	428	84	0	Content		1373	419	12076161	3721551781
12092	09:25:46.541	00:00:12.092	726	1434,255	535,4125	0,3122023	0,6607658	467,3458	3,473088	3	1434,255	535,4125	0,3122023	0,6607658	467,3458	3,473088	1	28	1434	535						Untertest3.avi	0	880	547	72	111	1345	428	84	0	Content		1362	424	12092466	3721568086
12109	09:25:46.558	00:00:12.109	727	1422,901	559,815	0,3128304	0,6614827	470,1934	3,503272	3	1422,901	559,815	0,3128304	0,6614827	470,1934	3,503272	1	28	1423	560						Untertest3.avi	0	880	547	72	111	1345	428	84	0	Content		1351	449	12109409	3721585029
12126	09:25:46.575	00:00:12.126	728	1410,416	600,2139	0,3129789	0,6627489	468,4262	3,487504	3	1410,416	600,2139	0,3129789	0,6627489	468,4262	3,487504	1	29	1410	600						Untertest3.avi	0	880	547	72	111	1332	509	300	0	Content		1338	489	12126032	3721601652
12143	09:25:46.592	00:00:12.142	729	1421,934	628,0388	0,3134846	0,6630508	469,0407	3,475877	3	1421,934	628,0388	0,3134846	0,6630508	469,0407	3,475877	1	29	1422	628						Untertest3.avi	0	880	547	72	111	1332	509	300	0	Content		1350	517	12142778	3721618398
12159	09:25:46.608	00:00:12.159	730	1407,943	624,4894	0,3143255	0,6630426	471,8016	3,536545	3	1407,943	624,4894	0,3143255	0,6630426	471,8016	3,536545	1	29	1408	624						Untertest3.avi	0	880	547	72	111	1332	509	300	0	Content		1336	513	12159084	3721634704
12176	09:25:46.625	00:00:12.175	731	1403,05	623,1293	0,3149285	0,6631321	474,1236	3,590579	3	1403,05	623,1293	0,3149285	0,6631321	474,1236	3,590579	1	29	1403	623						Untertest3.avi	0	880	547	72	111	1332	509	300	0	Content		1331	512	12175708	3721651328
12192	09:25:46.641	00:00:12.192	732	1409,388	619,4497	0,3151225	0,6631021	474,9814	3,520349	3	1409,388	619,4497	0,3151225	0,6631021	474,9814	3,520349	1	29	1409	619						Untertest3.avi	0	880	547	72	111	1332	509	300	0	Content		1337	508	12192330	3721667950
12209	09:25:46.658	00:00:12.209	733	1423,509	620,9678	0,315155	0,6630354	475,201	3,562117	3	1423,509	620,9678	0,315155	0,6630354	475,201	3,562117	1	29	1424	621						Untertest3.avi	0	880	547	72	111	1332	509	300	0	Content		1352	510	12209397	3721685017
12226	09:25:46.675	00:00:12.226	734	1403,977	627,2346	0,315267	0,6631514	475,9919	3,568247	3	1403,977	627,2346	0,315267	0,6631514	475,9919	3,568247	1	29	1404	627						Untertest3.avi	0	880	547	72	111	1332	509	300	0	Content		1332	516	12226022	3721701642
12243	09:25:46.692	00:00:12.242	735	1414,434	610,4697	0,3153113	0,6635329	476,3371	3,536283	3	1414,434	610,4697	0,3153113	0,6635329	476,3371	3,536283	1	29	1414	610						Untertest3.avi	0	880	547	72	111	1332	509	300	0	Content		1342	499	12242767	3721718387
12259	09:25:46.708	00:00:12.258	736	1413,474	616,0737	0,3152881	0,6636236	476,1146	3,538921	3	1413,474	616,0737	0,3152881	0,6636236	476,1146	3,538921	1	29	1413	616						Untertest3.avi	0	880	547	72	111	1332	509	300	0	Content		1341	505	12258946	3721734566
12276	09:25:46.725	00:00:12.275	737	1412,055	614,4579	0,3153234	0,6637571	475,9524	3,559726	3	1412,055	614,4579	0,3153234	0,6637571	475,9524	3,559726	1	29	1412	614						Untertest3.avi	0	880	547	72	111	1332	509	300	0	Content		1340	503	12275694	3721751314
12292	09:25:46.741	00:00:12.292	738	1391,299	620,7307	0,3153118	0,663817	475,6639	3,560413	3	1391,299	620,7307	0,3153118	0,663817	475,6639	3,560413	1	29	1391	621						Untertest3.avi	0	880	547	72	111	1332	509	300	0	Content		1319	510	12292317	3721767937
12309	09:25:46.758	00:00:12.309	739	1402,956	619,9088	0,3154293	0,6637418	476,5462	3,585754	3	1402,956	619,9088	0,3154293	0,6637418	476,5462	3,585754	1	29	1403	620						Untertest3.avi	0	880	547	72	111	1332	509	300	0	Content		1331	509	12309384	3721785004
12326	09:25:46.775	00:00:12.326	740	1406,444	619,0433	0,3153393	0,6636027	476,2929	3,508209	3	1406,444	619,0433	0,3153393	0,6636027	476,2929	3,508209	1	29	1406	619						Untertest3.avi	0	880	547	72	111	1332	509	300	0	Content		1334	508	12326008	3721801628
12343	09:25:46.792	00:00:12.342	741	1399,283	617,7141	0,3153221	0,6634901	476,8926	3,588017	3	1399,283	617,7141	0,3153221	0,6634901	476,8926	3,588017	1	29	1399	618						Untertest3.avi	0	880	547	72	111	1332	509	300	0	Content		1327	507	12342632	3721818252
12359	09:25:46.808	00:00:12.358	742	1393,28	612,6832	0,3148327	0,6635272	474,4919	3,505408	3	1393,28	612,6832	0,3148327	0,6635272	474,4919	3,505408	1	29	1393	613						Untertest3.avi	0	880	547	72	111	1332	509	300	0	Content		1321	502	12358938	3721834558
12376	09:25:46.825	00:00:12.375	743	1391,757	611,041	0,3148957	0,6634478	475,551	3,519853	3	1391,757	611,041	0,3148957	0,6634478	475,551	3,519853	1	29	1392	611						Untertest3.avi	0	880	547	72	111	1332	509	300	0	Content		1320	500	12375561	3721851181
12392	09:25:46.841	00:00:12.392	744	1396,336	622,783	0,3151192	0,6631445	477,7527	3,542146	3	1396,336	622,783	0,3151192	0,6631445	477,7527	3,542146	1	29	1396	623						Untertest3.avi	0	880	547	72	111	1332	509	300	0	Content		1324	512	12392308	3721867928
12409	09:25:46.858	00:00:12.409	745	1340,183	633,2693	0,3151964	0,6631013	474,0245	3,502076	3	1340,183	633,2693	0,3151964	0,6631013	474,0245	3,502076	1	29	1340	633						Untertest3.avi	0	880	547	72	111	1332	509	300	0	Content		1268	522	12409250	3721884870
12426	09:25:46.875	00:00:12.425	746	1231,265	644,0887	0,3194725	0,6630531	489,6487	3,625455	3	1231,265	644,0887	0,3194725	0,6630531	489,6487	3,625455	1	30	1231	644						Untertest3.avi	0	880	547	72	111	942	572	533	0	Content		1159	533	12425876	3721901496
12443	09:25:46.892	00:00:12.442	747	1106,664	673,4771	0,31938	0,6636075	479,5607	3,52875	3	1105,084	673,5193	0,319357	0,6636081	479,5607	3,528539	1	30	1105	674						Untertest3.avi	0	880	547	72	111	942	572	533	0	Content		1033	563	12442621	3721918241
12459	09:25:46.908	00:00:12.458	748	1044,367	683,4471	0,3200254	0,6638843	479,7702	3,56701	3	1041,097	682,5614	0,3199767	0,6639129	479,7702	3,566423	1	30	1041	683						Untertest3.avi	0	880	547	72	111	942	572	533	0	Content		969	572	12458800	3721934420
12475	09:25:46.924	00:00:12.475	749	1006,998	686,6804	0,3200536	0,6643481	479,7702	3,561398	3	1006,998	686,6804	0,3200536	0,6643481	479,7702	3,561398	1	30	1007	687						Untertest3.avi	0	880	547	72	111	942	572	533	0	Content		935	576	12475426	3721951046
12492	09:25:46.941	00:00:12.492	750	1032,422	684,0172	0,3200907	0,6643478	479,5216	3,56286	3	1029,598	683,3532	0,3200486	0,6643697	479,5216	3,562405	1	30	1030	683						Untertest3.avi	0	880	547	72	111	942	572	533	0	Content		958	572	12492186	3721967806
12509	09:25:46.958	00:00:12.509	751	1029,167	678,8461	0,3200487	0,6644478	479,5901	3,601783	3	1027,353	677,6976	0,320022	0,6644825	479,5901	3,601442	1	30	1027	678						Untertest3.avi	0	880	547	72	111	942	572	533	0	Content		955	567	12509297	3721984917
12526	09:25:46.975	00:00:12.525	752	1011,178	689,9687	0,3200742	0,6646868	479,5901	3,621325	3	1011,178	689,9687	0,3200742	0,6646868	479,5901	3,621325	1	30	1011	690						Untertest3.avi	0	880	547	72	111	942	572	533	0	Content		939	579	12525922	3722001542
12542	09:25:46.991	00:00:12.542	753	1029,22	684,0072	0,320027	0,6646868	479,6747	3,579323	3	1026	683,2222	0,3199793	0,6647126	479,6747	3,578916	1	30	1026	683						Untertest3.avi	0	880	547	72	111	942	572	533	0	Content		954	572	12542488	3722018108
12559	09:25:47.008	00:00:12.558	754	-1024	-768	-1	-1	-1	-1	4	-1024	-768	-1	-1	-1	-1	4	30	0	0						Untertest3.avi	0	880	547	72	111	942	572	533	0	Content		-72	-111	12558794	3722034414
12575	09:25:47.024	00:00:12.575	755	1028,127	686,57	0,3200671	0,6650621	479,451	3,58484	3	1022,545	685,1364	0,3199845	0,6651094	479,451	3,584244	1	30	1023	685						Untertest3.avi	0	880	547	72	111	942	572	533	0	Content		951	574	12575418	3722051038
12592	09:25:47.041	00:00:12.592	756	997,3008	680,5014	0,32004	0,6651815	479,451	3,583255	3	997,3008	680,5014	0,32004	0,6651815	479,451	3,583255	1	30	997	681						Untertest3.avi	0	880	547	72	111	942	572	533	0	Content		925	570	12592043	3722067663
12609	09:25:47.058	00:00:12.609	757	1025,499	682,5045	0,3200008	0,6650922	479,5345	3,623713	3	1019,671	681,3359	0,3199141	0,6651323	479,5345	3,623154	1	30	1020	681						Untertest3.avi	0	880	547	72	111	942	572	533	0	Content		948	570	12609112	3722084732
12626	09:25:47.075	00:00:12.625	758	1030,734	685,4531	0,3194526	0,6649734	484,7047	3,63497	3	1019,146	684,3453	0,3198272	0,6650367	479,5721	3,598151	1	30	1019	684						Untertest3.avi	0	880	547	72	111	942	572	533	0	Content		947	573	12625916	3722101536
12643	09:25:47.092	00:00:12.642	759	1022,191	691,084	0,3191892	0,6649634	485,8119	3,653373	3	1009,557	690,0539	0,3196845	0,665026	479,3582	3,607084	1	30	1010	690						Untertest3.avi	0	880	547	72	111	942	572	533	0	Content		938	579	12642538	3722118158
12659	09:25:47.108	00:00:12.658	760	1012,321	688,0405	0,3196206	0,6648129	479,2628	3,597692	3	1004,46	687,0777	0,3195015	0,6648483	479,2628	3,596673	1	30	1004	687						Untertest3.avi	0	880	547	72	111	942	572	533	0	Content		932	576	12658786	3722134406
12675	09:25:47.124	00:00:12.675	761	1029,84	681,1824	0,3183595	0,6647401	489,8482	3,697992	3	1014,716	682,3567	0,3192607	0,6647658	479,184	3,621678	1	30	1015	682						Untertest3.avi	0	880	547	72	111	942	572	533	0	Content		943	571	12675409	3722151029
12692	09:25:47.141	00:00:12.692	762	1018,636	687,9011	0,3192036	0,6649323	479,1408	3,564204	3	1010,47	686,4304	0,3190811	0,6649831	479,1408	3,563256	1	30	1010	686						Untertest3.avi	0	880	547	72	111	942	572	533	0	Content		938	575	12692040	3722167660
12709	09:25:47.158	00:00:12.709	763	1021,638	683,1608	0,3190687	0,6650503	479,1796	3,547501	3	1015,927	682,3512	0,3189831	0,6650796	479,1796	3,546915	1	30	1016	682						Untertest3.avi	0	880	547	72	111	942	572	533	0	Content		944	571	12709105	3722184725
12726	09:25:47.175	00:00:12.725	764	1024,457	687,066	0,3179425	0,6648108	490,416	3,705374	3	1010,211	686,5581	0,3189081	0,6648782	479,2498	3,625381	1	30	1010	687						Untertest3.avi	0	880	547	72	111	942	572	533	0	Content		938	576	12725785	3722201405
12743	09:25:47.192	00:00:12.742	765	1024,412	682,0182	0,3176213	0,6645924	493,0838	3,714171	3	1006,693	682,6382	0,3188072	0,6646478	479,2661	3,615539	1	30	1007	683						Untertest3.avi	0	880	547	72	111	942	572	533	0	Content		935	572	12742534	3722218154
12759	09:25:47.208	00:00:12.758	766	1051,338	678,3191	0,3200692	0,6645221	488,2954	3,660981	3	1051,338	678,3191	0,3200692	0,6645221	488,2954	3,660981	1	30	1051	678						Untertest3.avi	0	880	547	72	111	942	572	533	0	Content		979	567	12758658	3722234278
12775	09:25:47.224	00:00:12.775	767	1012,904	682,7012	0,3184926	0,6645193	479,4124	3,590556	3	1008,778	681,1273	0,3184308	0,6645689	479,4123	3,589949	1	30	1009	681						Untertest3.avi	0	880	547	72	111	942	572	533	0	Content		937	570	12775285	3722250905
12792	09:25:47.241	00:00:12.791	768	1024,921	682,3499	0,317506	0,6644122	486,3044	3,629693	3	1015,021	682,8997	0,3181046	0,6644357	479,3021	3,580165	1	30	1015	683						Untertest3.avi	0	880	547	72	111	942	572	533	0	Content		943	572	12791910	3722267530
12809	09:25:47.258	00:00:12.808	769	1021,115	681,885	0,317336	0,6643786	484,0432	3,604639	3	1014,118	681,8968	0,3177426	0,6644059	479,2689	3,570916	1	30	1014	682						Untertest3.avi	0	880	547	72	111	942	572	533	0	Content		942	571	12808980	3722284600
12826	09:25:47.275	00:00:12.825	770	1002,755	685,1449	0,3175435	0,6644634	479,1387	3,613033	3	1001,229	685,0834	0,3175208	0,6644666	479,1387	3,612934	1	30	1001	685						Untertest3.avi	0	880	547	72	111	942	572	533	0	Content		929	574	12825783	3722301403
12842	09:25:47.291	00:00:12.842	771	1011,318	685,1483	0,3172979	0,6645001	480,6319	3,596469	3	1006,861	685,2564	0,3173854	0,6645074	479,1932	3,586171	1	30	1007	685						Untertest3.avi	0	880	547	72	111	942	572	533	0	Content		935	574	12842408	3722318028
12859	09:25:47.308	00:00:12.858	772	983,8214	686,1371	0,316639	0,6646432	481,493	3,621442	3	983,8214	686,1371	0,316639	0,6646432	481,493	3,621442	1	30	984	686						Untertest3.avi	0	880	547	72	111	942	572	533	0	Content		912	575	12858655	3722334275
12875	09:25:47.324	00:00:12.875	773	1048,419	669,7239	0,3191014	0,6645444	490,4277	3,705213	3	1048,419	669,7239	0,3191014	0,6645444	490,4277	3,705213	1	30	1048	670						Untertest3.avi	0	880	547	72	111	942	572	533	0	Content		976	559	12875279	3722350899
12892	09:25:47.341	00:00:12.891	774	1006,057	687,1973	0,3174243	0,6646801	479,1307	3,629786	3	1002,955	686,951	0,3173778	0,6646904	479,1307	3,629633	1	30	1003	687						Untertest3.avi	0	880	547	72	111	942	572	533	0	Content		931	576	12891906	3722367526
12909	09:25:47.358	00:00:12.908	775	1001,555	683,9774	0,3174328	0,6646367	479,1742	3,664815	3	997,1404	683,5713	0,3173668	0,6646531	479,1741	3,66456	1	30	997	684						Untertest3.avi	0	880	547	72	111	942	572	533	0	Content		925	573	12908976	3722384596
12925	09:25:47.374	00:00:12.925	776	1008,934	690,5709	0,3173655	0,6646021	479,3186	3,564715	3	1007,24	690,5338	0,3173403	0,6646046	479,3185	3,564639	1	30	1007	691						Untertest3.avi	0	880	547	72	111	942	572	533	0	Content		935	580	12925278	3722400898
12942	09:25:47.391	00:00:12.941	777	1043,755	683,2858	0,3192001	0,6645201	490,9829	3,733197	3	1043,755	683,2858	0,3192001	0,6645201	490,9829	3,733197	1	30	1044	683						Untertest3.avi	0	880	547	72	111	942	572	533	0	Content		972	572	12941903	3722417523
12959	09:25:47.408	00:00:12.958	778	941,2872	691,5441	0,3189402	0,6648399	479,0122	3,67174	3	930,717	689,3612	0,3187772	0,6649128	479,0122	3,671083	1	31	931	689						Untertest3.avi	0	880	547	72	111	811	592	100	0	Content		859	578	12958528	3722434148
12976	09:25:47.425	00:00:12.975	779	881,2131	711,1097	0,3201425	0,6652005	479,1964	3,689823	3	872,9077	709,692	0,3200135	0,665248	479,1964	3,689711	1	31	873	710						Untertest3.avi	0	880	547	72	111	811	592	100	0	Content		801	599	12975599	3722451219
12992	09:25:47.441	00:00:12.992	780	872,45	717,8951	0,3202385	0,6653209	479,2708	3,615604	3	863,6127	715,8824	0,3201012	0,6653856	479,2708	3,615531	1	31	864	716						Untertest3.avi	0	880	547	72	111	811	592	100	0	Content		792	605	12992027	3722467647
13009	09:25:47.458	00:00:13.008	781	916,7286	698,6152	0,3203908	0,6654052	479,1225	3,678381	3	903,1019	693,2613	0,3201813	0,6655725	479,1225	3,678417	1	31	903	693						Untertest3.avi	0	880	547	72	111	811	592	100	0	Content		831	582	13008524	3722484144
13025	09:25:47.474	00:00:13.025	782	895,6821	708,1198	0,32044	0,6655693	479,0347	3,687499	3	882,5043	702,7667	0,320237	0,6657348	479,0347	3,687688	1	31	883	703						Untertest3.avi	0	880	547	72	111	811	592	100	0	Content		811	592	13025171	3722500791
13042	09:25:47.491	00:00:13.042	783	923,7218	703,7811	0,401545	0,6585315	479,0347	3,704586	3	923,7218	703,7811	0,401545	0,6585315	479,0347	3,704586	3	31	0	0						Untertest3.avi	0	880	547	72	111	811	592	100	0	Content		-72	-111	13042215	3722517835
13059	09:25:47.508	00:00:13.058	784	1057,102	701,5149	0,4829568	0,6512752	479,3177	3,728465	0	847,8073	722,795	0,3200833	0,6657184	479,3177	3,698928	0	32	952	712						Untertest3.avi	0	880	547	72	111	883	602	249	0	Content		880	601	13058838	3722534458
13075	09:25:47.524	00:00:13.075	785	1045,03	719,0973	0,4828964	0,6512749	479,1843	3,665292	0	844,6353	713,6507	0,3200217	0,6657383	479,1843	3,705644	0	32	945	716						Untertest3.avi	0	880	547	72	111	883	602	249	0	Content		873	605	13075461	3722551081
13092	09:25:47.541	00:00:13.091	786	1066,748	688,2025	0,4854486	0,6513392	490,0728	3,891962	0	885,7335	716,0297	0,3201237	0,6657454	479,1965	3,779062	0	32	976	702						Untertest3.avi	0	880	547	72	111	883	602	249	0	Content		904	591	13091889	3722567509
13108	09:25:47.557	00:00:13.108	787	1058,014	708,8563	0,4854101	0,6513526	490,0728	3,798734	0	846,0093	721,156	0,3199177	0,6656927	479,297	3,607519	0	32	952	715						Untertest3.avi	0	880	547	72	111	883	602	249	0	Content		880	604	13108390	3722584010
13125	09:25:47.574	00:00:13.125	788	1072,111	706,6305	0,4854271	0,6513667	490,0728	3,828924	0	836,3544	712,2531	0,3199385	0,6657223	479,2906	3,701328	0	32	954	709						Untertest3.avi	0	880	547	72	111	883	602	249	0	Content		882	598	13125147	3722600767
13142	09:25:47.591	00:00:13.142	789	1066,525	708,0671	0,4852463	0,651354	489,0195	3,818444	0	868,3588	717,0305	0,3201547	0,665727	479,1438	3,709668	0	32	967	713						Untertest3.avi	0	880	547	72	111	883	602	249	0	Content		895	602	13142256	3722617876
13159	09:25:47.608	00:00:13.158	790	1068,87	716,2337	0,4853259	0,6512697	489,0195	3,779321	0	839,7484	719,9273	0,3200607	0,6655752	479,1588	3,67551	0	32	954	718						Untertest3.avi	0	880	547	72	111	883	602	249	0	Content		882	607	13158878	3722634498
13176	09:25:47.625	00:00:13.175	791	1072,536	716,7169	0,4853154	0,6510471	489,0195	3,825185	0	838,1243	720,9213	0,320072	0,6654338	479,133	3,640823	0	32	955	719						Untertest3.avi	0	880	547	72	111	883	602	249	0	Content		883	608	13175579	3722651199
13192	09:25:47.641	00:00:13.191	792	1053,395	703,39	0,4860491	0,6509799	492,7652	3,868678	0	897,8952	703,5583	0,322868	0,6652391	496,9113	3,892473	0	32	976	703						Untertest3.avi	0	880	547	72	111	883	602	249	0	Content		904	592	13191755	3722667375
13208	09:25:47.657	00:00:13.208	793	-1024	-768	-1	-1	-1	-1	4	838,0599	720,0944	0,3199054	0,6654085	479,3192	3,645195	0	32	838	720						Untertest3.avi	0	880	547	72	111	883	602	249	0	Content		766	609	13208380	3722684000
13225	09:25:47.674	00:00:13.225	794	-1024	-768	-1	-1	-1	-1	4	1086,493	705,7415	0,3219073	0,6653985	491,8731	3,839301	0	32	1086	706						Untertest3.avi	0	880	547	72	111	883	602	249	0	Content		1014	595	13225005	3722700625
13242	09:25:47.691	00:00:13.242	795	1091,777	714,5504	0,4864383	0,6512247	495,1358	3,879308	0	886,8642	687,5056	0,3218975	0,6655598	491,8198	4,025628	0	32	989	701						Untertest3.avi	0	880	547	72	111	883	602	249	0	Content		917	590	13242120	3722717740
13258	09:25:47.707	00:00:13.258	796	1075,531	702,8334	0,4864031	0,6512479	494,9045	3,916521	0	1044,499	708,915	0,3241253	0,665819	466,8221	3,667015	0	32	1060	706						Untertest3.avi	0	880	547	72	111	883	602	249	0	Content		988	595	13258376	3722733996
13275	09:25:47.724	00:00:13.275	797	1066,964	713,2927	0,4865032	0,6512539	494,9045	3,903528	0	866,0908	724,6327	0,3198971	0,6657564	479,2946	3,773732	0	32	967	719						Untertest3.avi	0	880	547	72	111	883	602	249	0	Content		895	608	13275493	3722751113
13292	09:25:47.741	00:00:13.291	798	-1024	-768	-1	-1	-1	-1	4	802,4338	721,6427	0,3199107	0,6658995	479,2947	3,722519	0	32	802	722						Untertest3.avi	0	880	547	72	111	883	602	249	0	Content		730	611	13291543	3722767163
13308	09:25:47.757	00:00:13.308	799	-1024	-768	-1	-1	-1	-1	4	-1024	-768	-1	-1	-1	-1	4		0	0						Untertest3.avi	0	880	547	72	111				0	Content		-72	-111	13308294	3722783914
13325	09:25:47.774	00:00:13.325	800	-1024	-768	-1	-1	-1	-1	4	-1024	-768	-1	-1	-1	-1	4		0	0						Untertest3.avi	0	880	547	72	111				0	Content		-72	-111	13325230	3722800850
13342	09:25:47.791	00:00:13.341	801	-1024	-768	-1	-1	-1	-1	4	-1024	-768	-1	-1	-1	-1	4		0	0						Untertest3.avi	0	880	547	72	111				0	Content		-72	-111	13341898	3722817518
13359	09:25:47.808	00:00:13.358	802	-1024	-768	-1	-1	-1	-1	4	-1024	-768	-1	-1	-1	-1	4		0	0						Untertest3.avi	0	880	547	72	111				0	Content		-72	-111	13358789	3722834409
13375	09:25:47.824	00:00:13.375	803	-1024	-768	-1	-1	-1	-1	4	-1024	-768	-1	-1	-1	-1	4		0	0						Untertest3.avi	0	880	547	72	111				0	Content		-72	-111	13375413	3722851033
13392	09:25:47.841	00:00:13.392	804	-1024	-768	-1	-1	-1	-1	4	-1024	-768	-1	-1	-1	-1	4		0	0						Untertest3.avi	0	880	547	72	111				0	Content		-72	-111	13392081	3722867701
13409	09:25:47.858	00:00:13.408	805	-1024	-768	-1	-1	-1	-1	4	-1024	-768	-1	-1	-1	-1	4		0	0						Untertest3.avi	0	880	547	72	111				0	Content		-72	-111	13408671	3722884291
13425	09:25:47.874	00:00:13.425	806	-1024	-768	-1	-1	-1	-1	4	-1024	-768	-1	-1	-1	-1	4		0	0						Untertest3.avi	0	880	547	72	111				0	Content		-72	-111	13425352	3722900972
13442	09:25:47.891	00:00:13.442	807	-1024	-768	-1	-1	-1	-1	4	-1024	-768	-1	-1	-1	-1	4		0	0						Untertest3.avi	0	880	547	72	111				0	Content		-72	-111	13442020	3722917640
13459	09:25:47.908	00:00:13.458	808	-1024	-768	-1	-1	-1	-1	4	-1024	-768	-1	-1	-1	-1	4		0	0						Untertest3.avi	0	880	547	72	111				0	Content		-72	-111	13458659	3722934279
13475	09:25:47.924	00:00:13.474	809	-1024	-768	-1	-1	-1	-1	4	-1024	-768	-1	-1	-1	-1	4		0	0						Untertest3.avi	0	880	547	72	111				0	Content		-72	-111	13474785	3722950405
13492	09:25:47.941	00:00:13.491	810	-1024	-768	-1	-1	-1	-1	4	-1024	-768	-1	-1	-1	-1	4		0	0						Untertest3.avi	0	880	547	72	111				0	Content		-72	-111	13491535	3722967155
13508	09:25:47.957	00:00:13.508	811	-1024	-768	-1	-1	-1	-1	4	-1024	-768	-1	-1	-1	-1	4		0	0						Untertest3.avi	0	880	547	72	111				0	Content		-72	-111	13508203	3722983823
13525	09:25:47.974	00:00:13.524	812	-1024	-768	-1	-1	-1	-1	4	-1024	-768	-1	-1	-1	-1	4		0	0						Untertest3.avi	0	880	547	72	111				0	Content		-72	-111	13524931	3723000551
13542	09:25:47.991	00:00:13.541	813	-1024	-768	-1	-1	-1	-1	4	-1024	-768	-1	-1	-1	-1	4		0	0						Untertest3.avi	0	880	547	72	111				0	Content		-72	-111	13541599	3723017219
13558	09:25:48.007	00:00:13.558	814	-1024	-768	-1	-1	-1	-1	4	-1024	-768	-1	-1	-1	-1	4		0	0						Untertest3.avi	0	880	547	72	111				0	Content		-72	-111	13558316	3723033936
13575	09:25:48.024	00:00:13.574	815	-1024	-768	-1	-1	-1	-1	4	-1024	-768	-1	-1	-1	-1	4		0	0						Untertest3.avi	0	880	547	72	111				0	Content		-72	-111	13574984	3723050604
13592	09:25:48.041	00:00:13.591	816	-1024	-768	-1	-1	-1	-1	4	-1024	-768	-1	-1	-1	-1	4		0	0						Untertest3.avi	0	880	547	72	111				0	Content		-72	-111	13591633	3723067253
13608	09:25:48.057	00:00:13.608	817	-1024	-768	-1	-1	-1	-1	4	-1024	-768	-1	-1	-1	-1	4		0	0						Untertest3.avi	0	880	547	72	111				0	Content		-72	-111	13608301	3723083921
13625	09:25:48.074	00:00:13.624	818	-1024	-768	-1	-1	-1	-1	4	-1024	-768	-1	-1	-1	-1	4		0	0						Untertest3.avi	0	880	547	72	111				0	Content		-72	-111	13624978	3723100598
13642	09:25:48.091	00:00:13.641	819	-1024	-768	-1	-1	-1	-1	4	-1024	-768	-1	-1	-1	-1	4		0	0						Untertest3.avi	0	880	547	72	111				0	Content		-72	-111	13641646	3723117266
13658	09:25:48.107	00:00:13.658	820	-1024	-768	-1	-1	-1	-1	4	-1024	-768	-1	-1	-1	-1	4		0	0						Untertest3.avi	0	880	547	72	111				0	Content		-72	-111	13658151	3723133771
13675	09:25:48.124	00:00:13.674	821	-1024	-768	-1	-1	-1	-1	4	-1024	-768	-1	-1	-1	-1	4		0	0						Untertest3.avi	0	880	547	72	111				0	Content		-72	-111	13674819	3723150439
13691	09:25:48.140	00:00:13.691	822	-1024	-768	-1	-1	-1	-1	4	-1024	-768	-1	-1	-1	-1	4		0	0						Untertest3.avi	0	880	547	72	111				0	Content		-72	-111	13691281	3723166901
13708	09:25:48.157	00:00:13.708	823	-1024	-768	-1	-1	-1	-1	4	-1024	-768	-1	-1	-1	-1	4		0	0						Untertest3.avi	0	880	547	72	111				0	Content		-72	-111	13708045	3723183665
13725	09:25:48.174	00:00:13.724	824	-1024	-768	-1	-1	-1	-1	4	-1024	-768	-1	-1	-1	-1	4		0	0						Untertest3.avi	0	880	547	72	111				0	Content		-72	-111	13724786	3723200406
13741	09:25:48.190	00:00:13.741	825	-1024	-768	-1	-1	-1	-1	4	-1024	-768	-1	-1	-1	-1	4		0	0						Untertest3.avi	0	880	547	72	111				0	Content		-72	-111	13741454	3723217074
13758	09:25:48.207	00:00:13.758	826	-1024	-768	-1	-1	-1	-1	4	-1024	-768	-1	-1	-1	-1	4		0	0						Untertest3.avi	0	880	547	72	111				0	Content		-72	-111	13758115	3723233735
13775	09:25:48.224	00:00:13.774	827	-1024	-768	-1	-1	-1	-1	4	-1024	-768	-1	-1	-1	-1	4		0	0						Untertest3.avi	0	880	547	72	111				0	Content		-72	-111	13774783	3723250403
13791	09:25:48.240	00:00:13.791	828	-1024	-768	-1	-1	-1	-1	4	-1024	-768	-1	-1	-1	-1	4		0	0						Untertest3.avi	0	880	547	72	111				0	Content		-72	-111	13791473	3723267093
13808	09:25:48.257	00:00:13.808	829	-1024	-768	-1	-1	-1	-1	4	-1024	-768	-1	-1	-1	-1	4		0	0						Untertest3.avi	0	880	547	72	111				0	Content		-72	-111	13808141	3723283761
13825	09:25:48.274	00:00:13.824	830	-1024	-768	-1	-1	-1	-1	4	-1024	-768	-1	-1	-1	-1	4		0	0						Untertest3.avi	0	880	547	72	111				0	Content		-72	-111	13824770	3723300390
13841	09:25:48.290	00:00:13.841	831	-1024	-768	-1	-1	-1	-1	4	-1024	-768	-1	-1	-1	-1	4		0	0						Untertest3.avi	0	880	547	72	111				0	Content		-72	-111	13841438	3723317058
13858	09:25:48.307	00:00:13.858	832	-1024	-768	-1	-1	-1	-1	4	-1024	-768	-1	-1	-1	-1	4		0	0						Untertest3.avi	0	880	547	72	111				0	Content		-72	-111	13858158	3723333778
13875	09:25:48.324	00:00:13.874	833	-1024	-768	-1	-1	-1	-1	4	-1024	-768	-1	-1	-1	-1	4		0	0						Untertest3.avi	0	880	547	72	111				0	Content		-72	-111	13874521	3723350141
13892	09:25:48.341	00:00:13.891	834	-1024	-768	-1	-1	-1	-1	4	-1024	-768	-1	-1	-1	-1	4		0	0						Untertest3.avi	0	880	547	72	111				0	Content		-72	-111	13891768	3723367388
13908	09:25:48.357	00:00:13.907	835	-1024	-768	-1	-1	-1	-1	4	-1024	-768	-1	-1	-1	-1	4		0	0						Untertest3.avi	0	880	547	72	111				0	Content		-72	-111	13907891	3723383511
13925	09:25:48.374	00:00:13.925	836	-1024	-768	-1	-1	-1	-1	4	-1024	-768	-1	-1	-1	-1	4		0	0						Untertest3.avi	0	880	547	72	111				0	Content		-72	-111	13925011	3723400631
13941	09:25:48.390	00:00:13.941	837	-1024	-768	-1	-1	-1	-1	4	-1024	-768	-1	-1	-1	-1	4		0	0						Untertest3.avi	0	880	547	72	111				0	Content		-72	-111	13941385	3723417005
13958	09:25:48.407	00:00:13.958	838	-1024	-768	-1	-1	-1	-1	4	-1024	-768	-1	-1	-1	-1	4		0	0						Untertest3.avi	0	880	547	72	111				0	Content		-72	-111	13958144	3723433764
13975	09:25:48.424	00:00:13.974	839	-1024	-768	-1	-1	-1	-1	4	-1024	-768	-1	-1	-1	-1	4		0	0						Untertest3.avi	0	880	547	72	111				0	Content		-72	-111	13974759	3723450379
13991	09:25:48.440	00:00:13.991	840	-1024	-768	-1	-1	-1	-1	4	-1024	-768	-1	-1	-1	-1	4		0	0						Untertest3.avi	0	880	547	72	111				0	Content		-72	-111	13991382	3723467002
14008	09:25:48.457	00:00:14.008	841	-1024	-768	-1	-1	-1	-1	4	-1024	-768	-1	-1	-1	-1	4		0	0						Untertest3.avi	0	880	547	72	111				0	Content		-72	-111	14008070	3723483690
14025	09:25:48.474	00:00:14.024	842	-1024	-768	-1	-1	-1	-1	4	-1024	-768	-1	-1	-1	-1	4		0	0						Untertest3.avi	0	880	547	72	111				0	Content		-72	-111	14024738	3723500358
14041	09:25:48.490	00:00:14.041	843	-1024	-768	-1	-1	-1	-1	4	-1024	-768	-1	-1	-1	-1	4		0	0						Untertest3.avi	0	880	547	72	111				0	Content		-72	-111	14041380	3723517000
14058	09:25:48.507	00:00:14.058	844	-1024	-768	-1	-1	-1	-1	4	-1024	-768	-1	-1	-1	-1	4		0	0						Untertest3.avi	0	880	547	72	111				0	Content		-72	-111	14058005	3723533625
14075	09:25:48.524	00:00:14.074	845	-1024	-768	-1	-1	-1	-1	4	-1024	-768	-1	-1	-1	-1	4		0	0						Untertest3.avi	0	880	547	72	111				0	Content		-72	-111	14074673	3723550293
14091	09:25:48.540	00:00:14.091	846	-1024	-768	-1	-1	-1	-1	4	-1024	-768	-1	-1	-1	-1	4		0	0						Untertest3.avi	0	880	547	72	111				0	Content		-72	-111	14091381	3723567001
14108	09:25:48.557	00:00:14.107	847	-1024	-768	-1	-1	-1	-1	4	-1024	-768	-1	-1	-1	-1	4		0	0						Untertest3.avi	0	880	547	72	111				0	Content		-72	-111	14107751	3723583371
14125	09:25:48.574	00:00:14.124	848	-1024	-768	-1	-1	-1	-1	4	-1024	-768	-1	-1	-1	-1	4		0	0						Untertest3.avi	0	880	547	72	111				0	Content		-72	-111	14124896	3723600516
14142	09:25:48.591	00:00:14.141	849	-1024	-768	-1	-1	-1	-1	4	-1024	-768	-1	-1	-1	-1	4		0	0						Untertest3.avi	0	880	547	72	111				0	Content		-72	-111	14141634	3723617254
14158	09:25:48.607	00:00:14.158	850	-1024	-768	-1	-1	-1	-1	4	-1024	-768	-1	-1	-1	-1	4		0	0						Untertest3.avi	0	880	547	72	111				0	Content		-72	-111	14158128	3723633748
14175	09:25:48.624	00:00:14.174	851	-1024	-768	-1	-1	-1	-1	4	-1024	-768	-1	-1	-1	-1	4		0	0						Untertest3.avi	0	880	547	72	111				0	Content		-72	-111	14174796	3723650416
14191	09:25:48.640	00:00:14.191	852	-1024	-768	-1	-1	-1	-1	4	-1024	-768	-1	-1	-1	-1	4		0	0						Untertest3.avi	0	880	547	72	111				0	Content		-72	-111	14191396	3723667016
14208	09:25:48.657	00:00:14.208	853	-1024	-768	-1	-1	-1	-1	4	-1024	-768	-1	-1	-1	-1	4		0	0						Untertest3.avi	0	880	547	72	111				0	Content		-72	-111	14208064	3723683684
14225	09:25:48.674	00:00:14.224	854	-1024	-768	-1	-1	-1	-1	4	-1024	-768	-1	-1	-1	-1	4		0	0						Untertest3.avi	0	880	547	72	111				0	Content		-72	-111	14224618	3723700238
14241	09:25:48.690	00:00:14.241	855	-1024	-768	-1	-1	-1	-1	4	-1024	-768	-1	-1	-1	-1	4		0	0						Untertest3.avi	0	880	547	72	111				0	Content		-72	-111	14241115	3723716735
14258	09:25:48.707	00:00:14.257	856	-1024	-768	-1	-1	-1	-1	4	-1024	-768	-1	-1	-1	-1	4		0	0						Untertest3.avi	0	880	547	72	111				0	Content		-72	-111	14257783	3723733403
14274	09:25:48.723	00:00:14.274	857	-1024	-768	-1	-1	-1	-1	4	-1024	-768	-1	-1	-1	-1	4		0	0						Untertest3.avi	0	880	547	72	111				0	Content		-72	-111	14274487	3723750107
14291	09:25:48.740	00:00:14.290	858	-1024	-768	-1	-1	-1	-1	4	-1024	-768	-1	-1	-1	-1	4		0	0						Untertest3.avi	0	880	547	72	111				0	Content		-72	-111	14290985	3723766605
14308	09:25:48.757	00:00:14.307	859	-1024	-768	-1	-1	-1	-1	4	-1024	-768	-1	-1	-1	-1	4		0	0						Untertest3.avi	0	880	547	72	111				0	Content		-72	-111	14307671	3723783291
14324	09:25:48.773	00:00:14.324	860	-1024	-768	-1	-1	-1	-1	4	-1024	-768	-1	-1	-1	-1	4		0	0						Untertest3.avi	0	880	547	72	111				0	Content		-72	-111	14324339	3723799959
14341	09:25:48.790	00:00:14.341	861	-1024	-768	-1	-1	-1	-1	4	-1024	-768	-1	-1	-1	-1	4		0	0						Untertest3.avi	0	880	547	72	111				0	Content		-72	-111	14341117	3723816737
14358	09:25:48.807	00:00:14.357	862	-1024	-768	-1	-1	-1	-1	4	-1024	-768	-1	-1	-1	-1	4		0	0						Untertest3.avi	0	880	547	72	111				0	Content		-72	-111	14357741	3723833361
14374	09:25:48.823	00:00:14.374	863	-1024	-768	-1	-1	-1	-1	4	-1024	-768	-1	-1	-1	-1	4		0	0						Untertest3.avi	0	880	547	72	111				0	Content		-72	-111	14374360	3723849980
14391	09:25:48.840	00:00:14.391	864	-1024	-768	-1	-1	-1	-1	4	-1024	-768	-1	-1	-1	-1	4		0	0						Untertest3.avi	0	880	547	72	111				0	Content		-72	-111	14391028	3723866648
14408	09:25:48.857	00:00:14.407	865	-1024	-768	-1	-1	-1	-1	4	-1024	-768	-1	-1	-1	-1	4		0	0						Untertest3.avi	0	880	547	72	111				0	Content		-72	-111	14407629	3723883249
14424	09:25:48.873	00:00:14.424	866	-1024	-768	-1	-1	-1	-1	4	-1024	-768	-1	-1	-1	-1	4		0	0						Untertest3.avi	0	880	547	72	111				0	Content		-72	-111	14424297	3723899917
14441	09:25:48.890	00:00:14.441	867	-1024	-768	-1	-1	-1	-1	4	-1024	-768	-1	-1	-1	-1	4		0	0						Untertest3.avi	0	880	547	72	111				0	Content		-72	-111	14441137	3723916757
14458	09:25:48.907	00:00:14.457	868	-1024	-768	-1	-1	-1	-1	4	-1024	-768	-1	-1	-1	-1	4		0	0						Untertest3.avi	0	880	547	72	111				0	Content		-72	-111	14457805	3723933425
14475	09:25:48.924	00:00:14.474	869	-1024	-768	-1	-1	-1	-1	4	-1024	-768	-1	-1	-1	-1	4		0	0						Untertest3.avi	0	880	547	72	111				0	Content		-72	-111	14474721	3723950341
14491	09:25:48.940	00:00:14.491	870	-1024	-768	-1	-1	-1	-1	4	-1024	-768	-1	-1	-1	-1	4		0	0						Untertest3.avi	0	880	547	72	111				0	Content		-72	-111	14491253	3723966873
14508	09:25:48.957	00:00:14.507	871	-1024	-768	-1	-1	-1	-1	4	-1024	-768	-1	-1	-1	-1	4		0	0						Untertest3.avi	0	880	547	72	111				0	Content		-72	-111	14507921	3723983541
14524	09:25:48.973	00:00:14.524	872	-1024	-768	-1	-1	-1	-1	4	-1024	-768	-1	-1	-1	-1	4		0	0						Untertest3.avi	0	880	547	72	111				0	Content		-72	-111	14524417	3724000037
14541	09:25:48.990	00:00:14.541	873	1163,377	605,5421	0,4788993	0,6506118	476,3106	3,422823	0	1106,758	620,0189	0,3155732	0,6647328	476,3107	3,403874	0	33	1135	613						Untertest3.avi	0	880	547	72	111	989	383	83	0	Content		1063	502	14541041	3724016661
14558	09:25:49.007	00:00:14.557	874	1120,677	585,6476	0,4794683	0,6483218	476,4832	3,223933	0	1059,417	537,5986	0,3165314	0,6629724	479,2636	3,663821	0	33	1090	562						Untertest3.avi	0	880	547	72	111	989	383	83	0	Content		1018	451	14557664	3724033284
14574	09:25:49.023	00:00:14.574	875	1090,096	534,337	0,4800942	0,6461712	476,4647	3,204995	0	1056,39	501,0095	0,3167351	0,661291	479,6215	3,407238	0	33	1073	518						Untertest3.avi	0	880	547	72	111	989	383	83	0	Content		1001	407	14574417	3724050037
14591	09:25:49.040	00:00:14.591	876	1012,856	476,5553	0,4806713	0,6444956	476,6446	3,485597	0	1056,196	464,6744	0,3167673	0,6602536	479,463	3,39995	0	33	1035	471						Untertest3.avi	0	880	547	72	111	989	383	83	0	Content		963	360	14591165	3724066785
14608	09:25:49.057	00:00:14.607	877	1022,809	424,1673	0,4810195	0,6438159	476,7017	3,482711	0	1062,131	431,9388	0,3166504	0,6598579	479,5727	3,329201	0	33	1042	428						Untertest3.avi	0	880	547	72	111	989	383	83	0	Content		970	317	14607792	3724083412
14624	09:25:49.073	00:00:14.624	878	1043,826	391,9766	0,4812259	0,6439484	476,5638	3,442988	0	1054,937	437,4851	0,3164443	0,6601145	479,5098	3,414295	0	34	1049	415						Untertest3.avi	0	880	547	72	111	970	317	550	0	Content		977	304	14624290	3724099910
14641	09:25:49.090	00:00:14.640	879	1018,554	428,223	0,4814225	0,6440965	476,5398	3,49843	0	1079,153	416,6245	0,3163823	0,6603455	479,4669	3,249273	0	34	1049	422						Untertest3.avi	0	880	547	72	111	970	317	550	0	Content		977	311	14640915	3724116535
14658	09:25:49.107	00:00:14.657	880	1018,27	412,9492	0,4816267	0,6441351	476,3405	3,43381	0	1066,623	434,5445	0,3163726	0,6603921	479,4252	3,34772	0	34	1042	424						Untertest3.avi	0	880	547	72	111	970	317	550	0	Content		970	313	14657540	3724133160
14674	09:25:49.123	00:00:14.674	881	1017,148	413,847	0,4817526	0,6441103	476,2001	3,471847	0	1062,564	433,5442	0,3163359	0,6603898	479,3461	3,412627	0	34	1040	424						Untertest3.avi	0	880	547	72	111	970	317	550	0	Content		968	313	14674167	3724149787
14691	09:25:49.140	00:00:14.690	882	1008,07	416,4221	0,4818358	0,6442583	476,1969	3,479106	0	1065,533	435,71	0,3162941	0,6605326	479,3162	3,426338	0	34	1037	426						Untertest3.avi	0	880	547	72	111	970	317	550	0	Content		965	315	14690915	3724166535
14708	09:25:49.157	00:00:14.707	883	1020,403	404,4162	0,4818806	0,6444145	476,2342	3,415881	0	1066,141	442,3316	0,3162685	0,660709	479,2725	3,41191	0	34	1043	423						Untertest3.avi	0	880	547	72	111	970	317	550	0	Content		971	312	14707540	3724183160
14724	09:25:49.173	00:00:14.724	884	1014,723	418,1733	0,4819018	0,6444483	476,2151	3,51484	0	1073,417	446,6249	0,3162335	0,6608117	479,2105	3,430631	0	34	1044	432						Untertest3.avi	0	880	547	72	111	970	317	550	0	Content		972	321	14724164	3724199784
14741	09:25:49.190	00:00:14.740	885	1007,266	421,6987	0,4819162	0,6444111	476,2242	3,536131	0	1077,364	424,7572	0,3161993	0,6608096	479,2292	3,372267	0	34	1042	423						Untertest3.avi	0	880	547	72	111	970	317	550	0	Content		970	312	14740799	3724216419
14758	09:25:49.207	00:00:14.757	886	1037,669	387,3104	0,4819165	0,6443818	476,2007	3,307885	0	1060,705	440,4702	0,3161792	0,6607293	479,2155	3,4929	0	34	1049	414						Untertest3.avi	0	880	547	72	111	970	317	550	0	Content		977	303	14757542	3724233162
14774	09:25:49.223	00:00:14.774	887	1016,631	413,3809	0,4819413	0,6443112	476,1415	3,512957	0	1077,321	426,9125	0,3161324	0,6606707	478,9629	3,423198	0	34	1047	420						Untertest3.avi	0	880	547	72	111	970	317	550	0	Content		975	309	14774165	3724249785
14791	09:25:49.240	00:00:14.790	888	1014,858	426,5671	0,4819977	0,6443412	476,047	3,584582	0	1060,068	444,1769	0,3161738	0,6606829	479,1881	3,538057	0	34	1037	435						Untertest3.avi	0	880	547	72	111	970	317	550	0	Content		965	324	14790790	3724266410
14808	09:25:49.257	00:00:14.807	889	1013,127	420,8851	0,4820554	0,6444417	475,9429	3,550081	0	1056,63	441,6122	0,3161716	0,6608595	479,0494	3,533736	0	34	1035	431						Untertest3.avi	0	880	547	72	111	970	317	550	0	Content		963	320	14807540	3724283160
14824	09:25:49.273	00:00:14.824	890	1016,111	420,7642	0,4820764	0,6444213	475,9359	3,613135	0	1067,828	436,605	0,3161833	0,6608586	479,0298	3,510746	0	34	1042	429						Untertest3.avi	0	880	547	72	111	970	317	550	0	Content		970	318	14824165	3724299785
14841	09:25:49.290	00:00:14.840	891	1005,893	422,3727	0,4820747	0,6442621	475,9244	3,597649	0	1068,723	445,0667	0,3161995	0,6606095	479,1702	3,528188	0	34	1037	434						Untertest3.avi	0	880	547	72	111	970	317	550	0	Content		965	323	14840790	3724316410
14857	09:25:49.306	00:00:14.857	892	1011,24	417,2462	0,4820709	0,6441832	475,9464	3,601366	0	1073,872	435,7457	0,3161764	0,6605247	479,0513	3,498452	0	34	1043	426						Untertest3.avi	0	880	547	72	111	970	317	550	0	Content		971	315	14857415	3724333035
14874	09:25:49.323	00:00:14.874	893	1004,904	420,0059	0,4820783	0,6443324	475,9292	3,581751	0	1066,103	444,8871	0,3161676	0,6606494	479,0182	3,551169	0	34	1036	432						Untertest3.avi	0	880	547	72	111	970	317	550	0	Content		964	321	14874039	3724349659
14891	09:25:49.340	00:00:14.890	894	1010,27	421,4912	0,4820832	0,6443356	475,9175	3,554288	0	1058,894	449,8604	0,3161407	0,6606785	478,9058	3,577195	0	34	1035	436						Untertest3.avi	0	880	547	72	111	970	317	550	0	Content		963	325	14890790	3724366410
14907	09:25:49.356	00:00:14.907	895	1009,261	422,6721	0,482058	0,6442	475,8701	3,575922	0	1068,431	443,6595	0,3161105	0,6605887	478,9253	3,504622	0	34	1039	433						Untertest3.avi	0	880	547	72	111	970	317	550	0	Content		967	322	14907415	3724383035
14924	09:25:49.373	00:00:14.924	896	1014,431	421,2001	0,4819084	0,6439496	475,9619	3,52599	0	1064,044	442,2763	0,3160118	0,6604224	478,9327	3,436752	0	34	1039	432						Untertest3.avi	0	880	547	72	111	970	317	550	0	Content		967	321	14924040	3724399660
14941	09:25:49.390	00:00:14.940	897	1005,237	433,9709	0,481824	0,6437857	475,9734	3,522719	0	1055,654	445,5034	0,3158723	0,6604056	479,0626	3,437465	0	34	1030	440						Untertest3.avi	0	880	547	72	111	970	317	550	0	Content		958	329	14940790	3724416410
14957	09:25:49.406	00:00:14.957	898	1011,526	413,4427	0,4817748	0,6439667	475,9872	3,414978	0	1053,026	443,5132	0,3158033	0,6605432	479,0849	3,476198	0	34	1032	428						Untertest3.avi	0	880	547	72	111	970	317	550	0	Content		960	317	14957416	3724433036
14974	09:25:49.423	00:00:14.974	899	999,0701	424,717	0,4817051	0,6439833	476,1277	3,492668	0	1059,373	449,5751	0,3157482	0,6606366	478,933	3,432524	0	34	1029	437						Untertest3.avi	0	880	547	72	111	970	317	550	0	Content		957	326	14974038	3724449658
14991	09:25:49.440	00:00:14.990	900	1004,95	426,1521	0,4816155	0,6438625	476,0466	3,437337	0	1083,089	426,428	0,31567	0,6606274	478,9366	3,236762	0	34	1044	426						Untertest3.avi	0	880	547	72	111	970	317	550	0	Content		972	315	14990664	3724466284
15007	09:25:49.456	00:00:15.007	901	1032,89	389,0637	0,4815842	0,6435949	475,947	3,200932	0	1072,246	442,852	0,3155446	0,6604015	478,9075	3,395319	0	34	1053	416						Untertest3.avi	0	880	547	72	111	970	317	550	0	Content		981	305	15007288	3724482908
15024	09:25:49.473	00:00:15.024	902	1020,827	417,5549	0,4814226	0,6433916	476,1111	3,314042	0	1072,831	451,7772	0,3154325	0,6602383	479,0995	3,354205	0	34	1047	435						Untertest3.avi	0	880	547	72	111	970	317	550	0	Content		975	324	15024039	3724499659
15041	09:25:49.490	00:00:15.040	903	1023,041	411,1165	0,4813226	0,6433756	476,0652	3,288477	0	1074,023	434,5956	0,3153312	0,6602842	479,0135	3,286265	0	34	1049	423						Untertest3.avi	0	880	547	72	111	970	317	550	0	Content		977	312	15040662	3724516282
15057	09:25:49.506	00:00:15.057	904	1033,645	394,3812	0,4812695	0,643528	476,0594	3,155144	0	1073,677	428,2665	0,3152455	0,6604603	478,7971	3,170824	0	34	1054	411						Untertest3.avi	0	880	547	72	111	970	317	550	0	Content		982	300	15057414	3724533034
15074	09:25:49.523	00:00:15.074	905	1024,716	408,4943	0,4812213	0,643572	476,0605	3,186049	0	1078,291	432,5452	0,3152012	0,6604779	478,8082	3,174991	0	34	1052	421						Untertest3.avi	0	880	547	72	111	970	317	550	0	Content		980	310	15074038	3724549658
15091	09:25:49.540	00:00:15.090	906	1011,09	418,4316	0,4812197	0,643529	476,0714	3,276807	0	1057,957	452,1504	0,3151949	0,6604135	478,8054	3,227435	0	34	1035	435						Untertest3.avi	0	880	547	72	111	970	317	550	0	Content		963	324	15090662	3724566282
15107	09:25:49.556	00:00:15.107	907	992,3162	425,3755	0,4812646	0,6436165	476,0966	3,236885	0	1070,942	426,4731	0,3152333	0,6604993	478,7784	3,120015	0	34	1032	426						Untertest3.avi	0	880	547	72	111	970	317	550	0	Content		960	315	15107286	3724582906
15124	09:25:49.573	00:00:15.123	908	1032,313	425,1911	0,4807055	0,6441327	476,0192	3,162618	0	1133,891	435,2576	0,3148682	0,6612275	478,8341	3,063504	0	34	1083	430						Untertest3.avi	0	880	547	72	111	970	317	550	0	Content		1011	319	15123927	3724599547
15141	09:25:49.590	00:00:15.140	909	1089,931	421,1179	0,4794127	0,6449552	476,0022	3,088982	0	1206,516	447,4082	0,3152729	0,661729	485,8702	3,06543	0	34	1148	434						Untertest3.avi	0	880	547	72	111	970	317	550	0	Content		1076	323	15140662	3724616282
15157	09:25:49.606	00:00:15.157	910	1129,205	460,0211	0,4787657	0,6459925	476,0568	3,109981	0	1191,655	488,7007	0,3139586	0,662648	479,0243	3,109007	0	34	1160	474						Untertest3.avi	0	880	547	72	111	970	317	550	0	Content		1088	363	15157290	3724632910
15174	09:25:49.623	00:00:15.173	911	1136,817	507,6338	0,4784838	0,6474577	476,2032	3,091909	0	1195,877	528,283	0,3141729	0,6637436	479,2312	2,987417	0	35	1166	518						Untertest3.avi	0	880	547	72	111	1027	581	566	0	Content		1094	407	15173959	3724649579
15191	09:25:49.640	00:00:15.190	912	1093,644	557,4058	0,4785469	0,6486959	476,1863	3,110636	0	1182,873	562,753	0,314582	0,6644698	479,2419	2,992283	0	35	1138	560						Untertest3.avi	0	880	547	72	111	1027	581	566	0	Content		1066	449	15190662	3724666282
15207	09:25:49.656	00:00:15.207	913	1122,605	581,8918	0,4785159	0,6496101	476,2613	2,989789	0	1160,731	598,8991	0,3148495	0,6651781	479,2497	2,927477	0	35	1142	590						Untertest3.avi	0	880	547	72	111	1027	581	566	0	Content		1070	479	15207286	3724682906
15224	09:25:49.673	00:00:15.223	914	1130,504	599,1484	0,4785158	0,6503581	476,1596	2,884722	0	1155,826	613,5975	0,3150996	0,6656932	479,7117	2,95753	0	35	1143	606						Untertest3.avi	0	880	547	72	111	1027	581	566	0	Content		1071	495	15223925	3724699545
15241	09:25:49.690	00:00:15.240	915	1112,321	611,9072	0,4788184	0,6511612	476,4987	3,00965	0	1110,889	628,7684	0,3155621	0,6663235	479,4245	3,021363	0	35	1112	620						Untertest3.avi	0	880	547	72	111	1027	581	566	0	Content		1040	509	15240660	3724716280
15257	09:25:49.706	00:00:15.257	916	1110,724	626,9199	0,479148	0,6514958	476,5657	2,988495	0	1098,135	648,2725	0,3160609	0,6665477	479,4878	3,03049	0	35	1104	638						Untertest3.avi	0	880	547	72	111	1027	581	566	0	Content		1032	527	15257284	3724732904
15274	09:25:49.723	00:00:15.273	917	1096,759	631,3444	0,4791736	0,6515874	476,6064	3,014756	0	1085,359	652,7365	0,3162792	0,6666045	479,4284	3,001436	0	35	1091	642						Untertest3.avi	0	880	547	72	111	1027	581	566	0	Content		1019	531	15273919	3724749539
15291	09:25:49.740	00:00:15.290	918	1100,203	641,3383	0,4789865	0,6518571	476,4347	2,994992	0	1073,298	664,2546	0,3163067	0,666764	479,3394	3,018423	0	35	1087	653						Untertest3.avi	0	880	547	72	111	1027	581	566	0	Content		1015	542	15290658	3724766278
15307	09:25:49.756	00:00:15.307	919	1101,665	633,5503	0,4786884	0,6521138	476,5981	3,115389	0	1093,541	695,9957	0,3162691	0,6668695	479,3635	2,827147	0	35	1098	665						Untertest3.avi	0	880	547	72	111	1027	581	566	0	Content		1026	554	15307034	3724782654
15324	09:25:49.773	00:00:15.323	920	1126,736	641,4098	0,4785788	0,6521781	476,6174	2,983511	0	1079,728	682,2245	0,3163446	0,6668783	479,4246	2,921498	0	35	1103	662						Untertest3.avi	0	880	547	72	111	1027	581	566	0	Content		1031	551	15323671	3724799291
15340	09:25:49.789	00:00:15.340	921	1113,448	636,0748	0,4784759	0,652155	476,5793	2,960521	0	1084,234	698,2015	0,3164425	0,6668678	479,4975	2,925094	0	35	1099	667						Untertest3.avi	0	880	547	72	111	1027	581	566	0	Content		1027	556	15340283	3724815903
15357	09:25:49.806	00:00:15.357	922	1128,801	658,8992	0,4785117	0,6522402	476,6622	2,916676	0	1060,716	696,6265	0,3165977	0,6669405	479,3779	2,875062	0	35	1095	678						Untertest3.avi	0	880	547	72	111	1027	581	566	0	Content		1023	567	15357033	3724832653
15374	09:25:49.823	00:00:15.373	923	1128,459	653,4376	0,4782123	0,6523995	476,6425	2,849897	0	1021,078	700,4578	0,3164404	0,6670212	479,2096	2,957809	0	35	1075	677						Untertest3.avi	0	880	547	72	111	1027	581	566	0	Content		1003	566	15373671	3724849291
15390	09:25:49.839	00:00:15.390	924	1131,784	655,4954	0,4781123	0,6523823	476,544	2,807746	0	1050,01	721,6655	0,3163668	0,6670783	479,189	2,787269	0	35	1091	689						Untertest3.avi	0	880	547	72	111	1027	581	566	0	Content		1019	578	15390280	3724865900
15407	09:25:49.856	00:00:15.406	925	1170,103	670,0731	0,4780832	0,6523359	476,5308	2,688522	0	1031,2	716,6917	0,3163536	0,6671836	479,1864	2,770364	0	35	1101	693						Untertest3.avi	0	880	547	72	111	1027	581	566	0	Content		1029	582	15406904	3724882524
15424	09:25:49.873	00:00:15.423	926	1136,848	670,3429	0,4780353	0,6522924	476,4551	2,7787	0	1042,235	716,8198	0,3163287	0,667194	479,1924	2,697376	0	35	1090	694						Untertest3.avi	0	880	547	72	111	1027	581	566	0	Content		1018	583	15423665	3724899285
15440	09:25:49.889	00:00:15.440	927	1141,68	678,627	0,4780439	0,6521739	476,5604	2,660033	0	1013,544	719,4006	0,3163105	0,6672183	479,1924	2,757556	0	35	1078	699						Untertest3.avi	0	880	547	72	111	1027	581	566	0	Content		1006	588	15440278	3724915898
15457	09:25:49.906	00:00:15.456	928	1094,864	706,1813	0,4780208	0,6522661	476,4181	2,736721	0	1035,673	729,8583	0,3163049	0,667243	479,1636	2,681719	0	35	1065	718						Untertest3.avi	0	880	547	72	111	1027	581	566	0	Content		993	607	15456902	3724932522
15474	09:25:49.923	00:00:15.473	929	1131,141	679,1622	0,4780546	0,6523225	476,4011	2,749048	0	1030,469	723,58	0,3162987	0,6673397	479,1664	2,682866	0	35	1081	701						Untertest3.avi	0	880	547	72	111	1027	581	566	0	Content		1009	590	15473526	3724949146
15490	09:25:49.939	00:00:15.490	930	1164,28	669,4944	0,4781184	0,6523157	476,4803	2,634859	0	-1024	-768	-1	-1	-1	-1	4	35	1164	669						Untertest3.avi	0	880	547	72	111	1027	581	566	0	Content		1092	558	15490276	3724965896
15507	09:25:49.956	00:00:15.506	931	1140,071	684,7906	0,478175	0,6523072	476,564	2,695506	0	1018,731	726,7502	0,3163055	0,6673857	479,1412	2,696557	0	35	1079	706						Untertest3.avi	0	880	547	72	111	1027	581	566	0	Content		1007	595	15506898	3724982518
15524	09:25:49.973	00:00:15.523	932	1137,588	675,7948	0,4781672	0,652303	476,5446	2,746695	0	1020,453	722,8267	0,3162671	0,6673855	479,1224	2,70299	0	35	1079	699						Untertest3.avi	0	880	547	72	111	1027	581	566	0	Content		1007	588	15523524	3724999144
15540	09:25:49.989	00:00:15.540	933	1138,903	670,1414	0,4780897	0,6523414	476,3445	2,673154	0	1059,026	726,3679	0,3162052	0,667357	479,1225	2,675962	0	35	1099	698						Untertest3.avi	0	880	547	72	111	1027	581	566	0	Content		1027	587	15540274	3725015894
15557	09:25:50.006	00:00:15.556	934	1149,246	669,9077	0,4781089	0,6524127	476,4639	2,655633	0	1048,66	725,6864	0,3161811	0,6673723	479,1225	2,567569	0	35	1099	698						Untertest3.avi	0	880	547	72	111	1027	581	566	0	Content		1027	587	15556896	3725032516
15573	09:25:50.022	00:00:15.573	935	1117,032	682,5477	0,4782256	0,652564	476,4639	2,723675	0	-1024	-768	-1	-1	-1	-1	4	35	1117	683						Untertest3.avi	0	880	547	72	111	1027	581	566	0	Content		1045	572	15573440	3725049060
15590	09:25:50.039	00:00:15.590	936	1176,999	676,0648	0,4783625	0,6522095	476,4639	2,645378	0	1055,348	727,4745	0,3163219	0,6676117	479,1225	2,630649	0	35	1116	702						Untertest3.avi	0	880	547	72	111	1027	581	566	0	Content		1044	591	15590061	3725065681
15607	09:25:50.056	00:00:15.606	937	1094,74	660,7874	0,4784445	0,6528072	476,4639	2,771943	0	988,1746	721,7874	0,3164632	0,6677364	479,1225	2,848242	0	35	1041	691						Untertest3.avi	0	880	547	72	111	1027	581	566	0	Content		969	580	15606813	3725082433
15623	09:25:50.072	00:00:15.623	938	1180,778	684,2775	0,4787259	0,6522337	476,4639	2,712144	0	1038,144	720,3915	0,3165801	0,6676575	479,1225	2,720973	0	35	1109	702						Untertest3.avi	0	880	547	72	111	1027	581	566	0	Content		1037	591	15623433	3725099053
15640	09:25:50.089	00:00:15.640	939	1097,097	677,5869	0,4786538	0,6525167	476,4639	2,784401	0	987,2491	723,5425	0,3166264	0,66749	479,1225	2,783703	0	35	1042	701						Untertest3.avi	0	880	547	72	111	1027	581	566	0	Content		970	590	15640181	3725115801
15657	09:25:50.106	00:00:15.656	940	1233,933	702,0244	0,4827414	0,6519703	493,6618	2,607011	0	-1024	-768	-1	-1	-1	-1	4	35	1234	702						Untertest3.avi	0	880	547	72	111	1027	581	566	0	Content		1162	591	15656678	3725132298
15673	09:25:50.122	00:00:15.673	941	1150,616	694,9055	0,4753385	0,6525367	489,5936	2,704931	0	-1024	-768	-1	-1	-1	-1	4	35	1151	695						Untertest3.avi	0	880	547	72	111	1027	581	566	0	Content		1079	584	15673427	3725149047
15690	09:25:50.139	00:00:15.690	942	780,7399	721,2812	0,475696	0,6521497	489,5936	2,708683	0	-1024	-768	-1	-1	-1	-1	4	35	781	721						Untertest3.avi	0	880	547	72	111	1027	581	566	0	Content		709	610	15690050	3725165670
15707	09:25:50.156	00:00:15.706	943	-1024	-768	-1	-1	-1	-1	4	-1024	-768	-1	-1	-1	-1	4	35	0	0						Untertest3.avi	0	880	547	72	111	1027	581	566	0	Content		-72	-111	15706769	3725182389
15723	09:25:50.172	00:00:15.723	944	-1024	-768	-1	-1	-1	-1	4	-1024	-768	-1	-1	-1	-1	4	35	0	0						Untertest3.avi	0	880	547	72	111	1027	581	566	0	Content		-72	-111	15723437	3725199057
15740	09:25:50.189	00:00:15.740	945	1224,281	704,4639	0,4830082	0,6521756	494,8242	2,768755	0	-1024	-768	-1	-1	-1	-1	4	36	1224	704						Untertest3.avi	0	880	547	72	111	1087	518	233	0	Content		1152	593	15740123	3725215743
15757	09:25:50.206	00:00:15.756	946	-1024	-768	-1	-1	-1	-1	4	-1024	-768	-1	-1	-1	-1	4	36	0	0						Untertest3.avi	0	880	547	72	111	1087	518	233	0	Content		-72	-111	15756746	3725232366
15773	09:25:50.222	00:00:15.773	947	1195,362	678,0431	0,4828399	0,6520845	493,9232	2,993652	0	-1024	-768	-1	-1	-1	-1	4	36	1195	678						Untertest3.avi	0	880	547	72	111	1087	518	233	0	Content		1123	567	15773361	3725248981
15790	09:25:50.239	00:00:15.790	948	-1024	-768	-1	-1	-1	-1	4	-1024	-768	-1	-1	-1	-1	4	36	0	0						Untertest3.avi	0	880	547	72	111	1087	518	233	0	Content		-72	-111	15790120	3725265740
15807	09:25:50.256	00:00:15.806	949	-1024	-768	-1	-1	-1	-1	4	-1024	-768	-1	-1	-1	-1	4	36	0	0						Untertest3.avi	0	880	547	72	111	1087	518	233	0	Content		-72	-111	15806688	3725282308
15823	09:25:50.272	00:00:15.823	950	-1024	-768	-1	-1	-1	-1	4	-1024	-768	-1	-1	-1	-1	4	36	0	0						Untertest3.avi	0	880	547	72	111	1087	518	233	0	Content		-72	-111	15823364	3725298984
15840	09:25:50.289	00:00:15.839	951	-1024	-768	-1	-1	-1	-1	4	-1024	-768	-1	-1	-1	-1	4	36	0	0						Untertest3.avi	0	880	547	72	111	1087	518	233	0	Content		-72	-111	15839974	3725315594
15857	09:25:50.306	00:00:15.856	952	1234,914	604,4246	0,4816987	0,6502369	493,9232	3,103652	0	1104,882	649,5775	0,3180014	0,6660889	493,9232	3,046729	0	36	1170	627						Untertest3.avi	0	880	547	72	111	1087	518	233	0	Content		1098	516	15856735	3725332355
15873	09:25:50.322	00:00:15.873	953	1231,387	614,9005	0,4817284	0,650416	493,9232	3,068956	0	1082,215	646,627	0,3179865	0,6661416	493,9232	3,017175	0	36	1157	631						Untertest3.avi	0	880	547	72	111	1087	518	233	0	Content		1085	520	15873108	3725348728
15890	09:25:50.339	00:00:15.890	954	1221,81	613,8978	0,4816455	0,6503696	494,0489	3,118265	0	1082,364	641,0766	0,317188	0,6661338	489,0722	3,014539	0	36	1152	627						Untertest3.avi	0	880	547	72	111	1087	518	233	0	Content		1080	516	15890223	3725365843
15907	09:25:50.356	00:00:15.906	955	1211,318	613,9595	0,4815863	0,6504734	493,6837	3,154421	0	1079,391	641,3091	0,3173298	0,6661285	490,3751	3,068696	0	36	1145	628						Untertest3.avi	0	880	547	72	111	1087	518	233	0	Content		1073	517	15906846	3725382466
15924	09:25:50.373	00:00:15.923	956	1218,266	608,0227	0,4815522	0,6505059	493,5206	3,119466	0	1092,694	650,0286	0,3175941	0,6661237	492,438	3,120599	0	36	1155	629						Untertest3.avi	0	880	547	72	111	1087	518	233	0	Content		1083	518	15923547	3725399167
15940	09:25:50.389	00:00:15.939	957	1198,025	613,208	0,481406	0,6505358	492,8319	3,128113	0	1080,583	645,2362	0,3176178	0,6661764	492,6533	3,041663	0	36	1139	629						Untertest3.avi	0	880	547	72	111	1087	518	233	0	Content		1067	518	15939726	3725415346
15956	09:25:50.405	00:00:15.956	958	1240,918	599,0023	0,4815229	0,6505303	493,4606	3,099016	0	1080,44	640,0762	0,3175626	0,666155	492,7853	3,159753	0	36	1161	620						Untertest3.avi	0	880	547	72	111	1087	518	233	0	Content		1089	509	15956349	3725431969
15973	09:25:50.422	00:00:15.973	959	1206,911	611,7075	0,4813234	0,6503047	492,8719	3,205607	0	1079,268	640,326	0,3169972	0,6660355	489,8039	3,040991	0	37	1143	626						Untertest3.avi	0	880	547	72	111	1040	523	250	0	Content		1071	515	15973097	3725448717
15990	09:25:50.439	00:00:15.989	960	1151,616	622,2072	0,477428	0,6505114	476,3408	3,082914	0	1058,968	646,0358	0,316921	0,6659926	490,0052	3,107433	0	37	1105	634						Untertest3.avi	0	880	547	72	111	1040	523	250	0	Content		1033	523	15989845	3725465465
16007	09:25:50.456	00:00:16.006	961	1150,087	622,1461	0,4773434	0,650703	476,3588	3,098881	0	1089,579	644,5073	0,3170003	0,6660967	491,1813	3,104839	0	37	1120	633						Untertest3.avi	0	880	547	72	111	1040	523	250	0	Content		1048	522	16006593	3725482213
16023	09:25:50.472	00:00:16.023	962	1155,933	623,8388	0,4773444	0,6508378	476,4015	3,089278	0	1072,911	643,8872	0,3169942	0,666236	491,3027	3,158758	0	37	1114	634						Untertest3.avi	0	880	547	72	111	1040	523	250	0	Content		1042	523	16023216	3725498836
16040	09:25:50.489	00:00:16.039	963	1153,364	627,379	0,4774015	0,6508526	476,2924	3,123405	0	1071,378	632,8154	0,3169547	0,6662619	490,8808	3,134984	0	37	1112	630						Untertest3.avi	0	880	547	72	111	1040	523	250	0	Content		1040	519	16039967	3725515587
16056	09:25:50.505	00:00:16.056	964	1157,631	626,9819	0,4774432	0,6508077	476,2962	3,11814	0	1069,966	642,5205	0,3171043	0,6662242	491,739	3,215536	0	37	1114	635						Untertest3.avi	0	880	547	72	111	1040	523	250	0	Content		1042	524	16056342	3725531962
16073	09:25:50.522	00:00:16.073	965	1146,697	625,0504	0,4774451	0,6508301	476,3452	3,104023	0	1068,063	645,5292	0,3167709	0,6662241	489,3306	3,201709	0	37	1107	635						Untertest3.avi	0	880	547	72	111	1040	523	250	0	Content		1035	524	16073332	3725548952
16090	09:25:50.539	00:00:16.090	966	1154,996	625,8506	0,4774235	0,6508784	476,3415	3,100846	0	1071,618	646,6418	0,3172843	0,666281	493,3348	3,229676	0	37	1113	636						Untertest3.avi	0	880	547	72	111	1040	523	250	0	Content		1041	525	16090083	3725565703
16107	09:25:50.556	00:00:16.106	967	1151,776	632,4956	0,4773751	0,6508866	476,3114	3,161114	0	1067,009	635,4975	0,3171586	0,6663227	492,8895	3,245921	0	37	1109	634						Untertest3.avi	0	880	547	72	111	1040	523	250	0	Content		1037	523	16106703	3725582323
16123	09:25:50.572	00:00:16.122	968	1149,179	619,9227	0,47732	0,6508848	476,4511	3,192446	0	1073,609	642,6912	0,3171813	0,6663345	493,2564	3,243226	0	37	1111	631						Untertest3.avi	0	880	547	72	111	1040	523	250	0	Content		1039	520	16122959	3725598579
16140	09:25:50.589	00:00:16.139	969	1152,124	628,6974	0,4773463	0,650834	476,3611	3,189109	0	1070,249	649,5646	0,3171713	0,6662977	493,1029	3,262948	0	37	1111	639						Untertest3.avi	0	880	547	72	111	1040	523	250	0	Content		1039	528	16139586	3725615206
16156	09:25:50.605	00:00:16.156	970	1148,518	623,9022	0,4773991	0,6507953	476,4007	3,213739	0	1065,32	635,1418	0,3172351	0,6662503	493,2872	3,321797	0	37	1107	630						Untertest3.avi	0	880	547	72	111	1040	523	250	0	Content		1035	519	16156203	3725631823
16173	09:25:50.622	00:00:16.173	971	1156,586	621,8013	0,4774388	0,6507133	476,3023	3,179194	0	1065,904	657,4033	0,3170063	0,6661786	491,488	3,276072	0	37	1111	640						Untertest3.avi	0	880	547	72	111	1040	523	250	0	Content		1039	529	16173322	3725648942
16190	09:25:50.639	00:00:16.189	972	1157,966	620,1788	0,4774333	0,6505965	476,312	3,251082	0	1066,486	644,2138	0,3173631	0,6660988	494,1617	3,330813	0	37	1112	632						Untertest3.avi	0	880	547	72	111	1040	523	250	0	Content		1040	521	16189944	3725665564
16207	09:25:50.656	00:00:16.206	973	1157,077	625,532	0,4768894	0,6505113	476,5425	3,326098	0	1091,741	656,0372	0,3162749	0,6660546	489,5617	3,330659	0	37	1124	641						Untertest3.avi	0	880	547	72	111	1040	523	250	0	Content		1052	530	16206693	3725682313
16223	09:25:50.672	00:00:16.222	974	1245,221	602,72	0,4749674	0,6499122	476,5409	3,304772	0	1212,394	630,528	0,3142775	0,6654279	485,8159	3,268643	0	38	1229	617						Untertest3.avi	0	880	547	72	111	1315	460	100	0	Content		1157	506	16222825	3725698445
16240	09:25:50.689	00:00:16.239	975	1386,408	579,4066	0,4732919	0,6491398	477,0909	3,243696	0	1326,86	606,1749	0,3120956	0,6646876	480,4392	3,29844	0	38	1357	593						Untertest3.avi	0	880	547	72	111	1315	460	100	0	Content		1285	482	16239575	3725715195
16256	09:25:50.705	00:00:16.256	976	1464,211	550,9121	0,4722493	0,6487816	477,8691	3,341465	0	1389,744	581,0404	0,3110532	0,6644205	480,2489	3,150021	0	38	1427	566						Untertest3.avi	0	880	547	72	111	1315	460	100	0	Content		1355	455	16256198	3725731818
16273	09:25:50.722	00:00:16.273	977	-1024	-768	-1	-1	-1	-1	4	1393,067	568,6598	0,3101509	0,6643507	480,2489	3,269885	0	38	1393	569						Untertest3.avi	0	880	547	72	111	1315	460	100	0	Content		1321	458	16273114	3725748734
16290	09:25:50.739	00:00:16.289	978	1315,597	583,2068	0,4973883	0,6489186	391,9629	2,745476	0	1448,645	561,9182	0,3098735	0,6643836	480,2489	3,283212	0	38	1382	573						Untertest3.avi	0	880	547	72	111	1315	460	100	0	Content		1310	462	16289863	3725765483
16306	09:25:50.755	00:00:16.306	979	1496,767	547,8207	0,4626516	0,6489362	441,3621	3,041911	0	1476,015	567,4348	0,3075148	0,6644946	463,7737	3,135752	0	38	1486	558						Untertest3.avi	0	880	547	72	111	1315	460	100	0	Content		1414	447	16306363	3725781983
16323	09:25:50.772	00:00:16.322	980	-1024	-768	-1	-1	-1	-1	4	-1024	-768	-1	-1	-1	-1	4		0	0						Untertest3.avi	0	880	547	72	111				0	Content		-72	-111	16322858	3725798478
16339	09:25:50.788	00:00:16.339	981	-1024	-768	-1	-1	-1	-1	4	-1024	-768	-1	-1	-1	-1	4		0	0						Untertest3.avi	0	880	547	72	111				0	Content		-72	-111	16339482	3725815102
16356	09:25:50.805	00:00:16.356	982	-1024	-768	-1	-1	-1	-1	4	-1024	-768	-1	-1	-1	-1	4		0	0						Untertest3.avi	0	880	547	72	111				0	Content		-72	-111	16356167	3725831787
16373	09:25:50.822	00:00:16.372	983	-1024	-768	-1	-1	-1	-1	4	-1024	-768	-1	-1	-1	-1	4		0	0						Untertest3.avi	0	880	547	72	111				0	Content		-72	-111	16372834	3725848454
16389	09:25:50.838	00:00:16.389	984	-1024	-768	-1	-1	-1	-1	4	-1024	-768	-1	-1	-1	-1	4		0	0						Untertest3.avi	0	880	547	72	111				0	Content		-72	-111	16389467	3725865087
16406	09:25:50.855	00:00:16.406	985	-1024	-768	-1	-1	-1	-1	4	-1024	-768	-1	-1	-1	-1	4		0	0						Untertest3.avi	0	880	547	72	111				0	Content		-72	-111	16406134	3725881754
16423	09:25:50.872	00:00:16.422	986	-1024	-768	-1	-1	-1	-1	4	-1024	-768	-1	-1	-1	-1	4		0	0						Untertest3.avi	0	880	547	72	111				0	Content		-72	-111	16422722	3725898342
16439	09:25:50.888	00:00:16.439	987	-1024	-768	-1	-1	-1	-1	4	-1024	-768	-1	-1	-1	-1	4		0	0						Untertest3.avi	0	880	547	72	111				0	Content		-72	-111	16439469	3725915089
16456	09:25:50.905	00:00:16.456	988	-1024	-768	-1	-1	-1	-1	4	-1024	-768	-1	-1	-1	-1	4		0	0						Untertest3.avi	0	880	547	72	111				0	Content		-72	-111	16456094	3725931714
16473	09:25:50.922	00:00:16.472	989	-1024	-768	-1	-1	-1	-1	4	-1024	-768	-1	-1	-1	-1	4		0	0						Untertest3.avi	0	880	547	72	111				0	Content		-72	-111	16472762	3725948382
16489	09:25:50.938	00:00:16.489	990	-1024	-768	-1	-1	-1	-1	4	-1024	-768	-1	-1	-1	-1	4		0	0						Untertest3.avi	0	880	547	72	111				0	Content		-72	-111	16489343	3725964963
16506	09:25:50.955	00:00:16.505	991	-1024	-768	-1	-1	-1	-1	4	-1024	-768	-1	-1	-1	-1	4		0	0						Untertest3.avi	0	880	547	72	111				0	Content		-72	-111	16505966	3725981586
16523	09:25:50.972	00:00:16.522	992	-1024	-768	-1	-1	-1	-1	4	-1024	-768	-1	-1	-1	-1	4		0	0						Untertest3.avi	0	880	547	72	111				0	Content		-72	-111	16522682	3725998302
16539	09:25:50.988	00:00:16.539	993	-1024	-768	-1	-1	-1	-1	4	-1024	-768	-1	-1	-1	-1	4		0	0						Untertest3.avi	0	880	547	72	111				0	Content		-72	-111	16539349	3726014969
16556	09:25:51.005	00:00:16.556	994	-1024	-768	-1	-1	-1	-1	4	-1024	-768	-1	-1	-1	-1	4		0	0						Untertest3.avi	0	880	547	72	111				0	Content		-72	-111	16556034	3726031654
16573	09:25:51.022	00:00:16.572	995	-1024	-768	-1	-1	-1	-1	4	-1024	-768	-1	-1	-1	-1	4		0	0						Untertest3.avi	0	880	547	72	111				0	Content		-72	-111	16572784	3726048404
16589	09:25:51.038	00:00:16.589	996	-1024	-768	-1	-1	-1	-1	4	-1024	-768	-1	-1	-1	-1	4		0	0						Untertest3.avi	0	880	547	72	111				0	Content		-72	-111	16589409	3726065029
16606	09:25:51.055	00:00:16.606	997	-1024	-768	-1	-1	-1	-1	4	-1024	-768	-1	-1	-1	-1	4		0	0						Untertest3.avi	0	880	547	72	111				0	Content		-72	-111	16606076	3726081696
16623	09:25:51.072	00:00:16.622	998	-1024	-768	-1	-1	-1	-1	4	-1024	-768	-1	-1	-1	-1	4		0	0						Untertest3.avi	0	880	547	72	111				0	Content		-72	-111	16622781	3726098401
16639	09:25:51.088	00:00:16.639	999	-1024	-768	-1	-1	-1	-1	4	-1024	-768	-1	-1	-1	-1	4		0	0						Untertest3.avi	0	880	547	72	111				0	Content		-72	-111	16639405	3726115025
16656	09:25:51.105	00:00:16.656	1000	2969,806	227,4654	0,4428291	0,6491908	598,1741	4,514071	0	-1024	-768	-1	-1	-1	-1	4	39	2970	227						Untertest3.avi	0	880	547	72	111	2113	249	100	0	Content		2898	116	16656027	3726131647
16673	09:25:51.122	00:00:16.672	1001	-1024	-768	-1	-1	-1	-1	4	-1024	-768	-1	-1	-1	-1	4	39	0	0						Untertest3.avi	0	880	547	72	111	2113	249	100	0	Content		-72	-111	16672530	3726148150
16690	09:25:51.139	00:00:16.689	1002	-1024	-768	-1	-1	-1	-1	4	-1024	-768	-1	-1	-1	-1	4	39	0	0						Untertest3.avi	0	880	547	72	111	2113	249	100	0	Content		-72	-111	16689654	3726165274
16706	09:25:51.155	00:00:16.705	1003	2238,124	357,5946	0,4541785	0,6494348	540,6069	3,98465	0	-1024	-768	-1	-1	-1	-1	4	39	2238	358						Untertest3.avi	0	880	547	72	111	2113	249	100	0	Content		2166	247	16705901	3726181521
16723	09:25:51.172	00:00:16.722	1004	2132,868	363,4719	0,4565073	0,6494296	529,891	3,783432	0	-1024	-768	-1	-1	-1	-1	4	39	2133	363						Untertest3.avi	0	880	547	72	111	2113	249	100	0	Content		2061	252	16722773	3726198393
16739	09:25:51.188	00:00:16.739	1005	-1024	-768	-1	-1	-1	-1	4	-1024	-768	-1	-1	-1	-1	4	39	0	0						Untertest3.avi	0	880	547	72	111	2113	249	100	0	Content		-72	-111	16739229	3726214849
16756	09:25:51.205	00:00:16.756	1006	2072,302	391,5907	0,4577436	0,6492628	525,2311	3,848294	0	-1024	-768	-1	-1	-1	-1	4	40	2072	392						Untertest3.avi	0	880	547	72	111	1999	281	116	0	Content		2000	281	16756089	3726231709
16773	09:25:51.222	00:00:16.772	1007	2082,702	392,5456	0,4566659	0,6490852	529,7488	3,867976	0	-1024	-768	-1	-1	-1	-1	4	40	2083	393						Untertest3.avi	0	880	547	72	111	1999	281	116	0	Content		2011	282	16772517	3726248137
16789	09:25:51.238	00:00:16.789	1008	2077,989	389,1204	0,4563566	0,6493663	531,1307	3,902689	0	-1024	-768	-1	-1	-1	-1	4	40	2078	389						Untertest3.avi	0	880	547	72	111	1999	281	116	0	Content		2006	278	16789140	3726264760
16806	09:25:51.255	00:00:16.805	1009	2083,392	394,4439	0,4566595	0,6495334	529,7123	3,922994	0	-1024	-768	-1	-1	-1	-1	4	40	2083	394						Untertest3.avi	0	880	547	72	111	1999	281	116	0	Content		2011	283	16805763	3726281383
16823	09:25:51.272	00:00:16.822	1010	2069,871	388,4117	0,4562704	0,6495614	530,8433	3,93968	0	-1024	-768	-1	-1	-1	-1	4	40	2070	388						Untertest3.avi	0	880	547	72	111	1999	281	116	0	Content		1998	277	16822705	3726298325
16839	09:25:51.288	00:00:16.839	1011	2060,669	386,1362	0,4565364	0,6494279	529,4831	3,950655	0	-1024	-768	-1	-1	-1	-1	4	40	2061	386						Untertest3.avi	0	880	547	72	111	1999	281	116	0	Content		1989	275	16839135	3726314755
16856	09:25:51.305	00:00:16.855	1012	2051,468	399,5203	0,4564968	0,6495885	529,5831	3,993824	0	-1024	-768	-1	-1	-1	-1	4	40	2051	400						Untertest3.avi	0	880	547	72	111	1999	281	116	0	Content		1979	289	16855758	3726331378
16872	09:25:51.321	00:00:16.872	1013	2040,361	394,319	0,4567274	0,6496313	528,727	3,947038	0	-1024	-768	-1	-1	-1	-1	4	41	2040	394						Untertest3.avi	0	880	547	72	111	1914	293	150	0	Content		1968	283	16872382	3726348002
16889	09:25:51.338	00:00:16.889	1014	2016,279	393,1135	0,4566989	0,6495709	529,0524	3,962	0	-1024	-768	-1	-1	-1	-1	4	41	2016	393						Untertest3.avi	0	880	547	72	111	1914	293	150	0	Content		1944	282	16889323	3726364943
16906	09:25:51.355	00:00:16.906	1015	1985,001	382,9194	0,4585026	0,6494209	521,5604	3,973768	0	-1024	-768	-1	-1	-1	-1	4	41	1985	383						Untertest3.avi	0	880	547	72	111	1914	293	150	0	Content		1913	272	16906067	3726381687
16923	09:25:51.372	00:00:16.922	1016	1988,301	401,965	0,4577829	0,6490977	525,108	4,000155	0	-1024	-768	-1	-1	-1	-1	4	41	1988	402						Untertest3.avi	0	880	547	72	111	1914	293	150	0	Content		1916	291	16922694	3726398314
16939	09:25:51.388	00:00:16.938	1017	1987,711	405,7794	0,4587264	0,6492363	521,1025	3,990911	0	-1024	-768	-1	-1	-1	-1	4	41	1988	406						Untertest3.avi	0	880	547	72	111	1914	293	150	0	Content		1916	295	16938996	3726414616
16956	09:25:51.405	00:00:16.955	1018	1977,421	409,6523	0,4585719	0,6492736	521,097	3,95501	0	-1024	-768	-1	-1	-1	-1	4	41	1977	410						Untertest3.avi	0	880	547	72	111	1914	293	150	0	Content		1905	299	16955621	3726431241
16972	09:25:51.421	00:00:16.972	1019	1981,321	393,0777	0,4570499	0,6490698	527,0742	3,961798	0	-1024	-768	-1	-1	-1	-1	4	41	1981	393						Untertest3.avi	0	880	547	72	111	1914	293	150	0	Content		1909	282	16972369	3726447989
16989	09:25:51.438	00:00:16.989	1020	1952,205	415,0487	0,4580318	0,6488706	522,0986	3,982766	0	-1024	-768	-1	-1	-1	-1	4	41	1952	415						Untertest3.avi	0	880	547	72	111	1914	293	150	0	Content		1880	304	16989310	3726464930
17006	09:25:51.455	00:00:17.005	1021	1993,936	429,7441	0,4580325	0,6487569	521,4467	3,999197	0	-1024	-768	-1	-1	-1	-1	4	41	1994	430						Untertest3.avi	0	880	547	72	111	1914	293	150	0	Content		1922	319	17005933	3726481553
17023	09:25:51.472	00:00:17.022	1022	1960,587	426,2646	0,4580219	0,6488391	521,347	4,017591	0	-1024	-768	-1	-1	-1	-1	4	42	1961	426						Untertest3.avi	0	880	547	72	111	1670	278	749	0	Content		1889	315	17022679	3726498299
17039	09:25:51.488	00:00:17.038	1023	1747,156	444,9651	0,4680555	0,648317	481,5023	3,652266	0	-1024	-768	-1	-1	-1	-1	4	42	1747	445						Untertest3.avi	0	880	547	72	111	1670	278	749	0	Content		1675	334	17038984	3726514604
17056	09:25:51.505	00:00:17.055	1024	1740,569	404,3056	0,4662704	0,6475568	488,5524	3,746408	0	-1024	-768	-1	-1	-1	-1	4	42	1741	404						Untertest3.avi	0	880	547	72	111	1670	278	749	0	Content		1669	293	17055609	3726531229
17072	09:25:51.521	00:00:17.072	1025	1767,491	381,2603	0,4652212	0,6470412	492,6028	3,720542	0	-1024	-768	-1	-1	-1	-1	4	42	1767	381						Untertest3.avi	0	880	547	72	111	1670	278	749	0	Content		1695	270	17072230	3726547850
17089	09:25:51.538	00:00:17.089	1026	1764,698	394,4252	0,4653014	0,6471443	492,2339	3,74584	0	-1024	-768	-1	-1	-1	-1	4	42	1765	394						Untertest3.avi	0	880	547	72	111	1670	278	749	0	Content		1693	283	17089175	3726564795
17106	09:25:51.555	00:00:17.105	1027	1762,076	389,3864	0,465319	0,6472483	491,9691	3,762682	0	-1024	-768	-1	-1	-1	-1	4	42	1762	389						Untertest3.avi	0	880	547	72	111	1670	278	749	0	Content		1690	278	17105981	3726581601
17123	09:25:51.572	00:00:17.122	1028	1759,417	392,155	0,4651533	0,6473269	492,5016	3,839032	0	-1024	-768	-1	-1	-1	-1	4	42	1759	392						Untertest3.avi	0	880	547	72	111	1670	278	749	0	Content		1687	281	17122549	3726598169
17139	09:25:51.588	00:00:17.138	1029	1766,682	371,6207	0,4651309	0,6473966	492,6536	3,847895	0	-1024	-768	-1	-1	-1	-1	4	42	1767	372						Untertest3.avi	0	880	547	72	111	1670	278	749	0	Content		1695	261	17138851	3726614471
17155	09:25:51.604	00:00:17.155	1030	1762,305	379,4673	0,4648928	0,6476274	493,8465	3,823883	0	-1024	-768	-1	-1	-1	-1	4	42	1762	379						Untertest3.avi	0	880	547	72	111	1670	278	749	0	Content		1690	268	17155474	3726631094
17172	09:25:51.621	00:00:17.172	1031	1770,686	378,2245	0,4644421	0,6475506	496,2843	3,788458	0	-1024	-768	-1	-1	-1	-1	4	42	1771	378						Untertest3.avi	0	880	547	72	111	1670	278	749	0	Content		1699	267	17172225	3726647845
17189	09:25:51.638	00:00:17.189	1032	1777,234	369,7341	0,4644832	0,64769	496,5883	3,91626	0	-1024	-768	-1	-1	-1	-1	4	42	1777	370						Untertest3.avi	0	880	547	72	111	1670	278	749	0	Content		1705	259	17189222	3726664842
17206	09:25:51.655	00:00:17.205	1033	1754,46	384,813	0,4652958	0,6477236	493,6178	3,825737	0	-1024	-768	-1	-1	-1	-1	4	42	1754	385						Untertest3.avi	0	880	547	72	111	1670	278	749	0	Content		1682	274	17205975	3726681595
17222	09:25:51.671	00:00:17.222	1034	1747,395	381,9154	0,4653648	0,6477378	493,4064	3,804571	0	-1024	-768	-1	-1	-1	-1	4	42	1747	382						Untertest3.avi	0	880	547	72	111	1670	278	749	0	Content		1675	271	17222422	3726698042
17239	09:25:51.688	00:00:17.238	1035	1752,607	396,0464	0,4655301	0,6477607	492,8658	3,788198	0	-1024	-768	-1	-1	-1	-1	4	42	1753	396						Untertest3.avi	0	880	547	72	111	1670	278	749	0	Content		1681	285	17238851	3726714471
17255	09:25:51.704	00:00:17.255	1036	1752,544	390,5863	0,4656288	0,647763	492,6285	3,801918	0	-1024	-768	-1	-1	-1	-1	4	42	1753	391						Untertest3.avi	0	880	547	72	111	1670	278	749	0	Content		1681	280	17255472	3726731092
17272	09:25:51.721	00:00:17.272	1037	1738,833	386,1076	0,4658627	0,6477137	491,7858	3,799662	0	-1024	-768	-1	-1	-1	-1	4	42	1739	386						Untertest3.avi	0	880	547	72	111	1670	278	749	0	Content		1667	275	17272095	3726747715
17289	09:25:51.738	00:00:17.289	1038	1742,221	384,5204	0,4659046	0,6476273	491,6821	3,852757	0	-1024	-768	-1	-1	-1	-1	4	42	1742	385						Untertest3.avi	0	880	547	72	111	1670	278	749	0	Content		1670	274	17289219	3726764839
17306	09:25:51.755	00:00:17.305	1039	-1024	-768	-1	-1	-1	-1	4	-1024	-768	-1	-1	-1	-1	4	42	0	0						Untertest3.avi	0	880	547	72	111	1670	278	749	0	Content		-72	-111	17305841	3726781461
17322	09:25:51.771	00:00:17.322	1040	1743,509	387,891	0,4658424	0,6475373	491,7112	3,78649	0	-1024	-768	-1	-1	-1	-1	4	42	1744	388						Untertest3.avi	0	880	547	72	111	1670	278	749	0	Content		1672	277	17322412	3726798032
17339	09:25:51.788	00:00:17.338	1041	1754,97	378,6136	0,4657406	0,6474999	492,0074	3,819827	0	-1024	-768	-1	-1	-1	-1	4	42	1755	379						Untertest3.avi	0	880	547	72	111	1670	278	749	0	Content		1683	268	17338716	3726814336
17356	09:25:51.805	00:00:17.355	1042	1731,56	379,3743	0,4659751	0,6474926	490,916	3,838209	0	-1024	-768	-1	-1	-1	-1	4	42	1732	379						Untertest3.avi	0	880	547	72	111	1670	278	749	0	Content		1660	268	17355658	3726831278
17372	09:25:51.821	00:00:17.372	1043	1749,723	379,2638	0,4657236	0,6474639	491,8513	3,804501	0	-1024	-768	-1	-1	-1	-1	4	42	1750	379						Untertest3.avi	0	880	547	72	111	1670	278	749	0	Content		1678	268	17372089	3726847709
17389	09:25:51.838	00:00:17.389	1044	1746,299	388,9093	0,4651814	0,6472377	493,9601	3,899266	0	-1024	-768	-1	-1	-1	-1	4	42	1746	389						Untertest3.avi	0	880	547	72	111	1670	278	749	0	Content		1674	278	17389030	3726864650
17405	09:25:51.854	00:00:17.405	1045	1749,242	384,9254	0,4657554	0,647163	491,7762	3,840237	0	-1024	-768	-1	-1	-1	-1	4	42	1749	385						Untertest3.avi	0	880	547	72	111	1670	278	749	0	Content		1677	274	17405347	3726880967
17422	09:25:51.871	00:00:17.422	1046	1736,492	387,0405	0,4658732	0,6471344	491,4347	3,946666	0	-1024	-768	-1	-1	-1	-1	4	42	1736	387						Untertest3.avi	0	880	547	72	111	1670	278	749	0	Content		1664	276	17422083	3726897703
17439	09:25:51.888	00:00:17.438	1047	1731,737	387,6528	0,4659141	0,647145	491,4015	3,850191	0	-1024	-768	-1	-1	-1	-1	4	42	1732	388						Untertest3.avi	0	880	547	72	111	1670	278	749	0	Content		1660	277	17438706	3726914326
17456	09:25:51.905	00:00:17.455	1048	1744,809	398,7872	0,4660803	0,6471815	490,7761	3,883662	0	-1024	-768	-1	-1	-1	-1	4	42	1745	399						Untertest3.avi	0	880	547	72	111	1670	278	749	0	Content		1673	288	17455648	3726931268
17472	09:25:51.921	00:00:17.472	1049	1750,113	389,105	0,4659849	0,6471963	491,1548	3,868866	0	-1024	-768	-1	-1	-1	-1	4	42	1750	389						Untertest3.avi	0	880	547	72	111	1670	278	749	0	Content		1678	278	17472274	3726947894
17489	09:25:51.938	00:00:17.489	1050	1736,833	381,0923	0,4660059	0,6471912	491,1204	3,90575	0	-1024	-768	-1	-1	-1	-1	4	42	1737	381						Untertest3.avi	0	880	547	72	111	1670	278	749	0	Content		1665	270	17489021	3726964641
17505	09:25:51.954	00:00:17.505	1051	1729,493	387,6645	0,4659684	0,647158	491,3105	3,872932	0	-1024	-768	-1	-1	-1	-1	4	42	1729	388						Untertest3.avi	0	880	547	72	111	1670	278	749	0	Content		1657	277	17505335	3726980955
17522	09:25:51.971	00:00:17.521	1052	1722,277	387,2625	0,466051	0,6471233	491,0095	3,932236	0	-1024	-768	-1	-1	-1	-1	4	42	1722	387						Untertest3.avi	0	880	547	72	111	1670	278	749	0	Content		1650	276	17521948	3726997568
17539	09:25:51.988	00:00:17.538	1053	1742,409	384,987	0,4659744	0,6471417	491,2649	3,9527	0	-1024	-768	-1	-1	-1	-1	4	42	1742	385						Untertest3.avi	0	880	547	72	111	1670	278	749	0	Content		1670	274	17538697	3727014317
17556	09:25:52.005	00:00:17.555	1054	1725,783	394,9855	0,4664533	0,6472376	489,4385	3,913012	0	-1024	-768	-1	-1	-1	-1	4	42	1726	395						Untertest3.avi	0	880	547	72	111	1670	278	749	0	Content		1654	284	17555643	3727031263
17572	09:25:52.021	00:00:17.572	1055	1721,136	390,1296	0,4663595	0,6475624	489,9644	3,957057	0	-1024	-768	-1	-1	-1	-1	4	42	1721	390						Untertest3.avi	0	880	547	72	111	1670	278	749	0	Content		1649	279	17572266	3727047886
17589	09:25:52.038	00:00:17.588	1056	1716,376	383,8848	0,4668415	0,6476184	488,2241	3,926812	0	-1024	-768	-1	-1	-1	-1	4	42	1716	384						Untertest3.avi	0	880	547	72	111	1670	278	749	0	Content		1644	273	17588893	3727064513
17605	09:25:52.054	00:00:17.605	1057	1698,688	406,0306	0,4681983	0,6475757	483,208	3,864674	0	-1024	-768	-1	-1	-1	-1	4	42	1699	406						Untertest3.avi	0	880	547	72	111	1670	278	749	0	Content		1627	295	17605335	3727080955
17622	09:25:52.071	00:00:17.621	1058	1708,959	402,6177	0,4675844	0,6475577	485,9376	3,939566	0	-1024	-768	-1	-1	-1	-1	4	42	1709	403						Untertest3.avi	0	880	547	72	111	1670	278	749	0	Content		1637	292	17621946	3727097566
17639	09:25:52.088	00:00:17.638	1059	1711,241	403,4645	0,4681769	0,6476023	483,7303	3,9277	0	-1024	-768	-1	-1	-1	-1	4	42	1711	403						Untertest3.avi	0	880	547	72	111	1670	278	749	0	Content		1639	292	17638565	3727114185
17656	09:25:52.105	00:00:17.655	1060	1708,866	408,2847	0,4680976	0,647635	484,3947	3,955582	0	-1024	-768	-1	-1	-1	-1	4	42	1709	408						Untertest3.avi	0	880	547	72	111	1670	278	749	0	Content		1637	297	17655511	3727131131
17672	09:25:52.121	00:00:17.672	1061	1704,421	399,7614	0,4676703	0,6478795	486,5562	3,963886	0	-1024	-768	-1	-1	-1	-1	4	42	1704	400						Untertest3.avi	0	880	547	72	111	1670	278	749	0	Content		1632	289	17672132	3727147752
17689	09:25:52.138	00:00:17.688	1062	1662,146	403,0959	0,4694578	0,6479691	480,3194	3,897671	0	-1024	-768	-1	-1	-1	-1	4	42	1662	403						Untertest3.avi	0	880	547	72	111	1670	278	749	0	Content		1590	292	17688883	3727164503
17705	09:25:52.154	00:00:17.705	1063	1708,818	396,0186	0,4681903	0,6478659	486,1105	3,938737	0	-1024	-768	-1	-1	-1	-1	4	42	1709	396						Untertest3.avi	0	880	547	72	111	1670	278	749	0	Content		1637	285	17705188	3727180808
17722	09:25:52.171	00:00:17.721	1064	1701,406	403,6576	0,468862	0,6479247	483,9474	3,973326	0	-1024	-768	-1	-1	-1	-1	4	42	1701	404						Untertest3.avi	0	880	547	72	111	1670	278	749	0	Content		1629	293	17721810	3727197430
17739	09:25:52.188	00:00:17.738	1065	1681,994	412,4362	0,4696832	0,6480033	481,0211	3,981395	0	-1024	-768	-1	-1	-1	-1	4	42	1682	412						Untertest3.avi	0	880	547	72	111	1670	278	749	0	Content		1610	301	17738558	3727214178
17756	09:25:52.205	00:00:17.755	1066	1666,043	401,6125	0,4694627	0,6483224	481,9943	3,915341	0	-1024	-768	-1	-1	-1	-1	4	42	1666	402						Untertest3.avi	0	880	547	72	111	1670	278	749	0	Content		1594	291	17755502	3727231122
17772	09:25:52.221	00:00:17.772	1067	1656,688	394,6528	0,4700518	0,6478782	479,9756	3,970853	0	-1024	-768	-1	-1	-1	-1	4	43	1657	395						Untertest3.avi	0	880	547	72	111	1686	237	166	0	Content		1585	284	17772128	3727247748
17789	09:25:52.238	00:00:17.788	1068	1766,431	352,0647	0,4666268	0,6472528	494,0706	4,08737	0	-1024	-768	-1	-1	-1	-1	4	43	1766	352						Untertest3.avi	0	880	547	72	111	1686	237	166	0	Content		1694	241	17788752	3727264372
17805	09:25:52.254	00:00:17.805	1069	1775,367	338,2215	0,4661079	0,6471041	496,8966	4,096523	0	-1024	-768	-1	-1	-1	-1	4	43	1775	338						Untertest3.avi	0	880	547	72	111	1686	237	166	0	Content		1703	227	17805056	3727280676
17822	09:25:52.271	00:00:17.821	1070	1763,399	350,0842	0,4663045	0,6471947	496,8115	4,146897	0	-1024	-768	-1	-1	-1	-1	4	43	1763	350						Untertest3.avi	0	880	547	72	111	1686	237	166	0	Content		1691	239	17821808	3727297428
17838	09:25:52.287	00:00:17.838	1071	1764,898	335,6609	0,4663231	0,6475655	496,9737	4,12824	0	-1024	-768	-1	-1	-1	-1	4	43	1765	336						Untertest3.avi	0	880	547	72	111	1686	237	166	0	Content		1693	225	17838428	3727314048
17855	09:25:52.304	00:00:17.855	1072	1761,379	344,4378	0,4665892	0,6478159	496,0094	4,125266	0	-1024	-768	-1	-1	-1	-1	4	43	1761	344						Untertest3.avi	0	880	547	72	111	1686	237	166	0	Content		1689	233	17855372	3727330992
17872	09:25:52.321	00:00:17.871	1073	1755,404	359,5492	0,4668282	0,647949	495,056	4,129313	0	-1024	-768	-1	-1	-1	-1	4	43	1755	360						Untertest3.avi	0	880	547	72	111	1686	237	166	0	Content		1683	249	17871993	3727347613
17889	09:25:52.338	00:00:17.888	1074	1753,693	347,99	0,4667448	0,6479711	495,3203	4,149134	0	-1024	-768	-1	-1	-1	-1	4	43	1754	348						Untertest3.avi	0	880	547	72	111	1686	237	166	0	Content		1682	237	17888741	3727364361
17905	09:25:52.354	00:00:17.905	1075	1758,177	337,3705	0,4668069	0,6478295	495,2282	4,136672	0	-1024	-768	-1	-1	-1	-1	4	43	1758	337						Untertest3.avi	0	880	547	72	111	1686	237	166	0	Content		1686	226	17905045	3727380665
17922	09:25:52.371	00:00:17.921	1076	1755,682	348,8856	0,4671831	0,6478456	494,2266	4,084364	0	-1024	-768	-1	-1	-1	-1	4	43	1756	349						Untertest3.avi	0	880	547	72	111	1686	237	166	0	Content		1684	238	17921668	3727397288
17938	09:25:52.387	00:00:17.938	1077	1736,688	342,0952	0,4678253	0,6478401	491,806	4,102879	0	-1024	-768	-1	-1	-1	-1	4	44	1737	342						Untertest3.avi	0	880	547	72	111	1645	251	250	0	Content		1665	231	17938417	3727414037
17955	09:25:52.404	00:00:17.955	1078	1715,385	357,1532	0,4687447	0,6478576	488,3769	4,119092	0	-1024	-768	-1	-1	-1	-1	4	44	1715	357						Untertest3.avi	0	880	547	72	111	1645	251	250	0	Content		1643	246	17955361	3727430981
17972	09:25:52.421	00:00:17.971	1079	1718,484	369,5347	0,4687845	0,6478456	488,2583	4,083755	0	-1024	-768	-1	-1	-1	-1	4	44	1718	370						Untertest3.avi	0	880	547	72	111	1645	251	250	0	Content		1646	259	17971986	3727447606
17989	09:25:52.438	00:00:17.988	1080	1714,729	362,3308	0,468792	0,6478491	488,2088	4,069757	0	-1024	-768	-1	-1	-1	-1	4	44	1715	362						Untertest3.avi	0	880	547	72	111	1645	251	250	0	Content		1643	251	17988608	3727464228
18005	09:25:52.454	00:00:18.005	1081	1730,667	359,9617	0,4686923	0,6478779	488,5025	4,02393	0	-1024	-768	-1	-1	-1	-1	4	44	1731	360						Untertest3.avi	0	880	547	72	111	1645	251	250	0	Content		1659	249	18005035	3727480655
18022	09:25:52.471	00:00:18.021	1082	1719,757	356,5137	0,4685514	0,6478639	489,0316	4,107895	0	-1024	-768	-1	-1	-1	-1	4	44	1720	357						Untertest3.avi	0	880	547	72	111	1645	251	250	0	Content		1648	246	18021657	3727497277
18038	09:25:52.487	00:00:18.038	1083	1717,451	368,2831	0,4686258	0,647841	488,7483	4,124867	0	-1024	-768	-1	-1	-1	-1	4	44	1717	368						Untertest3.avi	0	880	547	72	111	1645	251	250	0	Content		1645	257	18038290	3727513910
18055	09:25:52.504	00:00:18.055	1084	1719,909	360,722	0,4687447	0,6478445	488,369	4,129691	0	-1024	-768	-1	-1	-1	-1	4	44	1720	361						Untertest3.avi	0	880	547	72	111	1645	251	250	0	Content		1648	250	18055223	3727530843
18072	09:25:52.521	00:00:18.071	1085	1714,466	364,9873	0,4689184	0,6478422	487,7628	4,112449	0	-1024	-768	-1	-1	-1	-1	4	44	1714	365						Untertest3.avi	0	880	547	72	111	1645	251	250	0	Content		1642	254	18071847	3727547467
18089	09:25:52.538	00:00:18.088	1086	1717,178	364,0338	0,4689418	0,647788	487,7438	4,167898	0	-1024	-768	-1	-1	-1	-1	4	44	1717	364						Untertest3.avi	0	880	547	72	111	1645	251	250	0	Content		1645	253	18088594	3727564214
18105	09:25:52.554	00:00:18.104	1087	1722,061	368,0771	0,4690426	0,6475621	487,4859	4,08512	0	-1024	-768	-1	-1	-1	-1	4	44	1722	368						Untertest3.avi	0	880	547	72	111	1645	251	250	0	Content		1650	257	18104897	3727580517
18122	09:25:52.571	00:00:18.121	1088	1716,853	364,8286	0,4689501	0,6474765	487,8121	4,087762	0	-1024	-768	-1	-1	-1	-1	4	44	1717	365						Untertest3.avi	0	880	547	72	111	1645	251	250	0	Content		1645	254	18121522	3727597142
18138	09:25:52.587	00:00:18.138	1089	1724,848	363,4644	0,4689341	0,6474459	487,7808	4,105459	0	-1024	-768	-1	-1	-1	-1	4	44	1725	363						Untertest3.avi	0	880	547	72	111	1645	251	250	0	Content		1653	252	18138279	3727613899
18155	09:25:52.604	00:00:18.155	1090	1716,917	361,8665	0,4688202	0,647415	488,2323	4,135426	0	-1024	-768	-1	-1	-1	-1	4	44	1717	362						Untertest3.avi	0	880	547	72	111	1645	251	250	0	Content		1645	251	18155213	3727630833
18172	09:25:52.621	00:00:18.171	1091	1715,536	360,1201	0,4690132	0,6474395	487,5713	4,09351	0	-1024	-768	-1	-1	-1	-1	4	44	1716	360						Untertest3.avi	0	880	547	72	111	1645	251	250	0	Content		1644	249	18171834	3727647454
18188	09:25:52.637	00:00:18.188	1092	1700,95	371,8571	0,4694242	0,6474652	486,2235	4,08623	0	-1024	-768	-1	-1	-1	-1	4	45	1701	372						Untertest3.avi	0	880	547	72	111	1485	313	100	0	Content		1629	261	18188456	3727664076
18205	09:25:52.654	00:00:18.204	1093	1686,201	378,1579	0,4696442	0,647428	485,5943	4,07526	0	-1024	-768	-1	-1	-1	-1	4	45	1686	378						Untertest3.avi	0	880	547	72	111	1485	313	100	0	Content		1614	267	18204883	3727680503
18222	09:25:52.671	00:00:18.221	1094	1557,456	424,4498	0,4770359	0,6474197	459,351	3,832211	0	-1024	-768	-1	-1	-1	-1	4	45	1557	424						Untertest3.avi	0	880	547	72	111	1485	313	100	0	Content		1485	313	18221506	3727697126
18238	09:25:52.687	00:00:18.238	1095	1603,587	444,3701	0,4684238	0,6475385	459,351	3,889181	3	1483,729	490,6224	0,4583362	0,6476965	418,284	3,552438	1	45	1484	491						Untertest3.avi	0	880	547	72	111	1485	313	100	0	Content		1412	380	18238139	3727713759
18255	09:25:52.704	00:00:18.255	1096	1569,536	459,9539	0,4687709	0,648055	459,351	3,995263	3	1420,664	516,9982	0,4550356	0,6482741	404,6621	3,537053	1	45	1421	517						Untertest3.avi	0	880	547	72	111	1485	313	100	0	Content		1349	406	18255075	3727730695
18272	09:25:52.721	00:00:18.271	1097	1578,872	482,4792	0,4688438	0,6484211	459,351	3,948494	3	1424,74	535,3723	0,4547674	0,6486461	403,4233	3,485777	1	45	1425	535						Untertest3.avi	0	880	547	72	111	1485	313	100	0	Content		1353	424	18271825	3727747445
18288	09:25:52.737	00:00:18.288	1098	1743,5	474,2135	0,3945147	0,6573721	459,351	3,891284	3	2268,675	344,8005	0,3891156	0,6571876	557,6429	4,780757	1	46	2269	345						Untertest3.avi	0	880	547	72	111	2495	199	200	0	Content		2197	234	18288324	3727763944
18305	09:25:52.754	00:00:18.304	1099	1844,055	472,222	0,3200364	0,6657226	459,351	3,908833	3	2673,802	285,8397	0,2801657	0,6656022	590,0298	5,164447	1	46	2674	286						Untertest3.avi	0	880	547	72	111	2495	199	200	0	Content		2602	175	18304754	3727780374
18322	09:25:52.771	00:00:18.321	1100	1857,389	472,5065	0,3199707	0,6656372	459,351	3,915072	3	2587,156	310,4651	0,2838529	0,6655247	575,494	5,030074	1	46	2587	310						Untertest3.avi	0	880	547	72	111	2495	199	200	0	Content		2515	199	18321626	3727797246
18338	09:25:52.787	00:00:18.338	1101	1853,745	475,8015	0,3199056	0,6656291	459,351	3,894953	3	2566,543	319,2703	0,2840265	0,6655172	574,5762	4,986283	1	46	2567	319						Untertest3.avi	0	880	547	72	111	2495	199	200	0	Content		2495	208	18338249	3727813869
18355	09:25:52.804	00:00:18.355	1102	1833,876	471,0039	0,3197469	0,665446	459,351	3,918577	3	2544,91	308,1935	0,2832216	0,6653329	577,0004	5,036051	1	46	2545	308						Untertest3.avi	0	880	547	72	111	2495	199	200	0	Content		2473	197	18355069	3727830689
18371	09:25:52.820	00:00:18.371	1103	1809,895	476,7448	0,319387	0,6653999	459,351	3,83322	3	2337,696	355,3919	0,288693	0,6653003	555,3545	4,702138	1	46	2338	355						Untertest3.avi	0	880	547	72	111	2495	199	200	0	Content		2266	244	18371369	3727846989
18388	09:25:52.837	00:00:18.388	1104	1811,143	477,5564	0,3193412	0,6654341	459,351	3,796571	3	2327,982	359,1298	0,2889729	0,6653352	554,1779	4,640614	1	46	2328	359						Untertest3.avi	0	880	547	72	111	2495	199	200	0	Content		2256	248	18388118	3727863738
18405	09:25:52.854	00:00:18.404	1105	2443,273	329,5361	0,2863065	0,6653532	564,4022	4,807693	3	2443,273	329,5361	0,2863065	0,6653532	564,4022	4,807693	1	46	2443	330						Untertest3.avi	0	880	547	72	111	2495	199	200	0	Content		2371	219	18404743	3727880363
18422	09:25:52.871	00:00:18.421	1106	2633,901	296,0789	0,2817517	0,6652966	581,8221	5,054935	3	2633,901	296,0789	0,2817517	0,6652966	581,8221	5,054935	1	46	2634	296						Untertest3.avi	0	880	547	72	111	2495	199	200	0	Content		2562	185	18421810	3727897430
18438	09:25:52.887	00:00:18.438	1107	2666,353	282,2161	0,2805908	0,66524	586,283	5,012894	3	2666,353	282,2161	0,2805908	0,66524	586,283	5,012894	1	46	2666	282						Untertest3.avi	0	880	547	72	111	2495	199	200	0	Content		2594	171	18438483	3727914103
18455	09:25:52.904	00:00:18.455	1108	2606,222	306,292	0,2817394	0,6652331	581,414	4,957321	3	2606,222	306,292	0,2817394	0,6652331	581,414	4,957321	1	46	2606	306						Untertest3.avi	0	880	547	72	111	2495	199	200	0	Content		2534	195	18455107	3727930727
18471	09:25:52.920	00:00:18.471	1109	2571,405	310,2829	0,281875	0,6652202	580,7131	4,918644	3	2571,405	310,2829	0,281875	0,6652202	580,7131	4,918644	1	46	2571	310						Untertest3.avi	0	880	547	72	111	2495	199	200	0	Content		2499	199	18471362	3727946982
18488	09:25:52.937	00:00:18.487	1110	1921,014	471,9183	0,3109939	0,6649675	481,915	3,969558	3	1921,014	471,9183	0,3109939	0,6649675	481,915	3,969558	1	47	1921	472						Untertest3.avi	0	880	547	72	111	1652	282	216	0	Content		1849	361	18487985	3727963605
18505	09:25:52.954	00:00:18.504	1111	1929,701	465,2126	0,3109603	0,664957	481,9734	3,925434	3	1929,701	465,2126	0,3109603	0,664957	481,9734	3,925434	1	47	1930	465						Untertest3.avi	0	880	547	72	111	1652	282	216	0	Content		1858	354	18504610	3727980230
18522	09:25:52.971	00:00:18.521	1112	1919,245	466,9566	0,3109284	0,6650319	481,9768	3,92619	3	1919,245	466,9566	0,3109284	0,6650319	481,9768	3,92619	1	47	1919	467						Untertest3.avi	0	880	547	72	111	1652	282	216	0	Content		1847	356	18521681	3727997301
18538	09:25:52.987	00:00:18.538	1113	1642,411	510,3839	0,3040439	0,664792	440,2803	3,536396	3	1642,411	510,3839	0,3040439	0,664792	440,2803	3,536396	1	47	1642	510						Untertest3.avi	0	880	547	72	111	1652	282	216	0	Content		1570	399	18538357	3728013977
18555	09:25:53.004	00:00:18.554	1114	-1024	-768	-1	-1	-1	-1	4	-1024	-768	-1	-1	-1	-1	4	47	0	0						Untertest3.avi	0	880	547	72	111	1652	282	216	0	Content		-72	-111	18554927	3728030547
18571	09:25:53.020	00:00:18.571	1115	-1024	-768	-1	-1	-1	-1	4	-1024	-768	-1	-1	-1	-1	4	47	0	0						Untertest3.avi	0	880	547	72	111	1652	282	216	0	Content		-72	-111	18571233	3728046853
18588	09:25:53.037	00:00:18.587	1116	-1024	-768	-1	-1	-1	-1	4	-1024	-768	-1	-1	-1	-1	4	47	0	0						Untertest3.avi	0	880	547	72	111	1652	282	216	0	Content		-72	-111	18587975	3728063595
18605	09:25:53.054	00:00:18.604	1117	-1024	-768	-1	-1	-1	-1	4	-1024	-768	-1	-1	-1	-1	4	47	0	0						Untertest3.avi	0	880	547	72	111	1652	282	216	0	Content		-72	-111	18604643	3728080263
18621	09:25:53.070	00:00:18.621	1118	1757,934	387,415	0,3106327	0,662756	481,2943	3,861519	3	1757,934	387,415	0,3106327	0,662756	481,2943	3,861519	1	47	1758	387						Untertest3.avi	0	880	547	72	111	1652	282	216	0	Content		1686	276	18621350	3728096970
18638	09:25:53.087	00:00:18.638	1119	1720,353	393,4738	0,3102303	0,6629346	481,1655	3,786377	3	1720,353	393,4738	0,3102303	0,6629346	481,1655	3,786377	1	47	1720	393						Untertest3.avi	0	880	547	72	111	1652	282	216	0	Content		1648	282	18638094	3728113714
18655	09:25:53.104	00:00:18.654	1120	1724,138	387,3965	0,3102194	0,6630958	481,0864	3,811442	3	1724,138	387,3965	0,3102194	0,6630958	481,0864	3,811442	1	47	1724	387						Untertest3.avi	0	880	547	72	111	1652	282	216	0	Content		1652	276	18654724	3728130344
18672	09:25:53.121	00:00:18.671	1121	1719,25	389,2333	0,3100377	0,6630625	481,4958	3,808687	3	1719,25	389,2333	0,3100377	0,6630625	481,4958	3,808687	1	47	1719	389						Untertest3.avi	0	880	547	72	111	1652	282	216	0	Content		1647	278	18671595	3728147215
18688	09:25:53.137	00:00:18.687	1122	1727,306	389,7351	0,3100102	0,662946	481,3796	3,815697	3	1727,306	389,7351	0,3100102	0,662946	481,3796	3,815697	1	47	1727	390						Untertest3.avi	0	880	547	72	111	1652	282	216	0	Content		1655	279	18687844	3728163464
18704	09:25:53.153	00:00:18.704	1123	1723,198	391,8109	0,309998	0,6627821	481,3684	3,772825	3	1723,198	391,8109	0,309998	0,6627821	481,3684	3,772825	1	48	1723	392						Untertest3.avi	0	880	547	72	111	1548	333	284	0	Content		1651	281	18704468	3728180088
18721	09:25:53.170	00:00:18.721	1124	1616,471	450,5362	0,3037177	0,6627655	438,317	3,447469	3	1616,471	450,5362	0,3037177	0,6627655	438,317	3,447469	1	48	1616	451						Untertest3.avi	0	880	547	72	111	1548	333	284	0	Content		1544	340	18721092	3728196712
18738	09:25:53.187	00:00:18.738	1125	1599,553	454,6839	0,3036289	0,6629223	437,8861	3,40253	3	1599,553	454,6839	0,3036289	0,6629223	437,8861	3,40253	1	48	1600	455						Untertest3.avi	0	880	547	72	111	1548	333	284	0	Content		1528	344	18738173	3728213793
18755	09:25:53.204	00:00:18.754	1126	1612,435	448,3937	0,3039661	0,6629654	440,4137	3,445536	3	1612,435	448,3937	0,3039661	0,6629654	440,4137	3,445536	1	48	1612	448						Untertest3.avi	0	880	547	72	111	1548	333	284	0	Content		1540	337	18754839	3728230459
18771	09:25:53.220	00:00:18.771	1127	1626,002	445,16	0,3041049	0,6629141	441,7199	3,46782	3	1626,002	445,16	0,3041049	0,6629141	441,7199	3,46782	1	48	1626	445						Untertest3.avi	0	880	547	72	111	1548	333	284	0	Content		1554	334	18771464	3728247084
18788	09:25:53.237	00:00:18.787	1128	1618,86	460,3122	0,3036166	0,6627479	439,2011	3,462278	3	1618,86	460,3122	0,3036166	0,6627479	439,2011	3,462278	1	48	1619	460						Untertest3.avi	0	880	547	72	111	1548	333	284	0	Content		1547	349	18787962	3728263582
18805	09:25:53.254	00:00:18.804	1129	1612,266	444,9996	0,3039085	0,6627119	441,3055	3,39033	3	1612,266	444,9996	0,3039085	0,6627119	441,3055	3,39033	1	48	1612	445						Untertest3.avi	0	880	547	72	111	1548	333	284	0	Content		1540	334	18804702	3728280322
18821	09:25:53.270	00:00:18.821	1130	1610,751	446,0809	0,3037739	0,6627036	440,6903	3,406291	3	1610,751	446,0809	0,3037739	0,6627036	440,6903	3,406291	1	48	1611	446						Untertest3.avi	0	880	547	72	111	1548	333	284	0	Content		1539	335	18821210	3728296830
18838	09:25:53.287	00:00:18.837	1131	1632,047	444,5804	0,3041174	0,6627098	443,1143	3,476338	3	1632,047	444,5804	0,3041174	0,6627098	443,1143	3,476338	1	48	1632	445						Untertest3.avi	0	880	547	72	111	1548	333	284	0	Content		1560	334	18837834	3728313454
18855	09:25:53.304	00:00:18.854	1132	1617,208	444,7157	0,3036424	0,662937	440,4944	3,463162	3	1617,208	444,7157	0,3036424	0,662937	440,4944	3,463162	1	48	1617	445						Untertest3.avi	0	880	547	72	111	1548	333	284	0	Content		1545	334	18854589	3728330209
18871	09:25:53.320	00:00:18.871	1133	1618,403	440,4423	0,3036461	0,6630977	440,5363	3,43967	3	1618,403	440,4423	0,3036461	0,6630977	440,5363	3,43967	1	48	1618	440						Untertest3.avi	0	880	547	72	111	1548	333	284	0	Content		1546	329	18871209	3728346829
18888	09:25:53.337	00:00:18.887	1134	1620,607	438,5003	0,303742	0,6630778	441,1607	3,462194	3	1620,607	438,5003	0,303742	0,6630778	441,1607	3,462194	1	48	1621	439						Untertest3.avi	0	880	547	72	111	1548	333	284	0	Content		1549	328	18887956	3728363576
18905	09:25:53.354	00:00:18.904	1135	1615,289	444,4646	0,3037185	0,6629726	441,0775	3,455312	3	1615,289	444,4646	0,3037185	0,6629726	441,0775	3,455312	1	48	1615	444						Untertest3.avi	0	880	547	72	111	1548	333	284	0	Content		1543	333	18904574	3728380194
18921	09:25:53.370	00:00:18.921	1136	1628,21	434,1497	0,3036729	0,6629667	440,9848	3,493456	3	1628,21	434,1497	0,3036729	0,6629667	440,9848	3,493456	1	48	1628	434						Untertest3.avi	0	880	547	72	111	1548	333	284	0	Content		1556	323	18921196	3728396816
18938	09:25:53.387	00:00:18.937	1137	1629,527	443,3655	0,3040355	0,662928	443,7766	3,52538	3	1629,527	443,3655	0,3040355	0,662928	443,7766	3,52538	1	48	1630	443						Untertest3.avi	0	880	547	72	111	1548	333	284	0	Content		1558	332	18937705	3728413325
18955	09:25:53.404	00:00:18.954	1138	1625,751	412,1362	0,3037606	0,6623201	441,49	3,523847	3	1625,751	412,1362	0,3037606	0,6623201	441,49	3,523847	1	48	1626	412						Untertest3.avi	0	880	547	72	111	1548	333	284	0	Content		1554	301	18954829	3728430449
18972	09:25:53.421	00:00:18.971	1139	1774,246	321,0718	0,3089352	0,6612328	475,3042	3,758828	3	1774,246	321,0718	0,3089352	0,6612328	475,3042	3,758828	1	48	1774	321						Untertest3.avi	0	880	547	72	111	1548	333	284	0	Content		1702	210	18971577	3728447197
18988	09:25:53.437	00:00:18.988	1140	1937,408	178,1681	0,313863	0,6601096	510,4489	4,03758	3	1937,408	178,1681	0,313863	0,6601096	510,4489	4,03758	1	49	1937	178						Untertest3.avi	0	880	547	72	111	2053	-68	532	0	Content		1865	67	18988200	3728463820
19004	09:25:53.453	00:00:19.004	1141	2019,766	115,3006	0,3136927	0,6598151	502,8955	3,992557	3	2019,766	115,3006	0,3136927	0,6598151	502,8955	3,992557	1	49	2020	115						Untertest3.avi	0	880	547	72	111	2053	-68	532	0	Content		1948	4	19004321	3728479941
19021	09:25:53.470	00:00:19.020	1142	2097,572	47,48327	0,3155205	0,6596648	516,9993	4,109274	3	2097,572	47,48327	0,3155205	0,6596648	516,9993	4,109274	1	49	2098	47						Untertest3.avi	0	880	547	72	111	2053	-68	532	0	Content		2026	-64	19020945	3728496565
19038	09:25:53.487	00:00:19.037	1143	2095,033	55,0906	0,315088	0,659884	515,0093	4,131754	3	2095,033	55,0906	0,315088	0,659884	515,0093	4,131754	1	49	2095	55						Untertest3.avi	0	880	547	72	111	2053	-68	532	0	Content		2023	-56	19037889	3728513509
19055	09:25:53.504	00:00:19.054	1144	2088,432	62,13414	0,3149087	0,6600772	513,9444	4,139734	3	2088,432	62,13414	0,3149087	0,6600772	513,9444	4,139734	1	49	2088	62						Untertest3.avi	0	880	547	72	111	2053	-68	532	0	Content		2016	-49	19054695	3728530315
19071	09:25:53.520	00:00:19.071	1145	2096,565	42,37777	0,3149447	0,6601835	514,3762	4,060607	3	2096,565	42,37777	0,3149447	0,6601835	514,3762	4,060607	1	49	2097	42						Untertest3.avi	0	880	547	72	111	2053	-68	532	0	Content		2025	-69	19071264	3728546884
19088	09:25:53.537	00:00:19.087	1146	2100,283	53,43349	0,3149873	0,6601846	514,7665	4,112085	3	2100,283	53,43349	0,3149873	0,6601846	514,7665	4,112085	1	49	2100	53						Untertest3.avi	0	880	547	72	111	2053	-68	532	0	Content		2028	-58	19087567	3728563187
19104	09:25:53.553	00:00:19.104	1147	2119,287	46,80598	0,3151827	0,6601281	516,509	4,149964	3	2119,287	46,80598	0,3151827	0,6601281	516,509	4,149964	1	49	2119	47						Untertest3.avi	0	880	547	72	111	2053	-68	532	0	Content		2047	-64	19104189	3728579809
19121	09:25:53.570	00:00:19.120	1148	2145,443	35,87267	0,315771	0,6600801	521,5878	4,210537	3	2145,443	35,87267	0,315771	0,6600801	521,5878	4,210537	1	49	2145	36						Untertest3.avi	0	880	547	72	111	2053	-68	532	0	Content		2073	-75	19120939	3728596559
19138	09:25:53.587	00:00:19.137	1149	2145,097	24,49982	0,3156687	0,6601022	521,4966	4,171315	3	2145,097	24,49982	0,3156687	0,6601022	521,4966	4,171315	1	49	2145	24						Untertest3.avi	0	880	547	72	111	2053	-68	532	0	Content		2073	-87	19137938	3728613558
19155	09:25:53.604	00:00:19.154	1150	2109,554	63,02768	0,3145727	0,6602312	514,5969	4,11298	3	2109,554	63,02768	0,3145727	0,6602312	514,5969	4,11298	1	49	2110	63						Untertest3.avi	0	880	547	72	111	2053	-68	532	0	Content		2038	-48	19154686	3728630306
19171	09:25:53.620	00:00:19.171	1151	2125,34	34,36911	0,315253	0,660393	519,863	4,160883	3	2125,34	34,36911	0,315253	0,660393	519,863	4,160883	1	49	2125	34						Untertest3.avi	0	880	547	72	111	2053	-68	532	0	Content		2053	-77	19171137	3728646757
19188	09:25:53.637	00:00:19.187	1152	2102,03	41,78078	0,3146674	0,6603901	515,91	4,157197	3	2102,03	41,78078	0,3146674	0,6603901	515,91	4,157197	1	49	2102	42						Untertest3.avi	0	880	547	72	111	2053	-68	532	0	Content		2030	-69	19187559	3728663179
19204	09:25:53.653	00:00:19.204	1153	2118,913	50,60564	0,314817	0,6603467	517,1924	4,204691	3	2118,913	50,60564	0,314817	0,6603467	517,1924	4,204691	1	49	2119	51						Untertest3.avi	0	880	547	72	111	2053	-68	532	0	Content		2047	-60	19204180	3728679800
19221	09:25:53.670	00:00:19.220	1154	2108,364	49,59651	0,31487	0,6603407	517,67	4,210135	3	2108,364	49,59651	0,31487	0,6603407	517,67	4,210135	1	49	2108	50						Untertest3.avi	0	880	547	72	111	2053	-68	532	0	Content		2036	-61	19220806	3728696426
19238	09:25:53.687	00:00:19.237	1155	2130,691	46,32696	0,3148457	0,6603423	517,7477	4,207788	3	2130,691	46,32696	0,3148457	0,6603423	517,7477	4,207788	1	49	2131	46						Untertest3.avi	0	880	547	72	111	2053	-68	532	0	Content		2059	-65	19237928	3728713548
19255	09:25:53.704	00:00:19.254	1156	2135,572	34,93825	0,3150656	0,6605644	519,7429	4,220384	3	2135,572	34,93825	0,3150656	0,6605644	519,7429	4,220384	1	49	2136	35						Untertest3.avi	0	880	547	72	111	2053	-68	532	0	Content		2064	-76	19254551	3728730171
19271	09:25:53.720	00:00:19.271	1157	2136,83	36,36265	0,3152941	0,6606675	522,1286	4,254176	3	2136,83	36,36265	0,3152941	0,6606675	522,1286	4,254176	1	49	2137	36						Untertest3.avi	0	880	547	72	111	2053	-68	532	0	Content		2065	-75	19271139	3728746759
19287	09:25:53.736	00:00:19.287	1158	2169,046	35,71825	0,3153766	0,6606379	523,1116	4,362041	3	2169,046	35,71825	0,3153766	0,6606379	523,1116	4,362041	1	49	2169	36						Untertest3.avi	0	880	547	72	111	2053	-68	532	0	Content		2097	-75	19287425	3728763045
19304	09:25:53.753	00:00:19.304	1159	2142,494	36,46235	0,3146912	0,6604826	518,6159	4,320774	3	2142,494	36,46235	0,3146912	0,6604826	518,6159	4,320774	1	49	2142	36						Untertest3.avi	0	880	547	72	111	2053	-68	532	0	Content		2070	-75	19304049	3728779669
19321	09:25:53.770	00:00:19.320	1160	2113,982	50,65122	0,3143324	0,6604555	516,8848	4,275329	3	2113,982	50,65122	0,3143324	0,6604555	516,8848	4,275329	1	49	2114	51						Untertest3.avi	0	880	547	72	111	2053	-68	532	0	Content		2042	-60	19320797	3728796417
19338	09:25:53.787	00:00:19.337	1161	2174,512	28,73186	0,31514	0,6604999	522,645	4,314072	3	2174,512	28,73186	0,31514	0,6604999	522,645	4,314072	1	49	2175	29						Untertest3.avi	0	880	547	72	111	2053	-68	532	0	Content		2103	-82	19337797	3728813417
19355	09:25:53.804	00:00:19.354	1162	2134,695	34,61652	0,3145145	0,6605796	518,5297	4,291999	3	2134,695	34,61652	0,3145145	0,6605796	518,5297	4,291999	1	49	2135	35						Untertest3.avi	0	880	547	72	111	2053	-68	532	0	Content		2063	-76	19354545	3728830165
19371	09:25:53.820	00:00:19.370	1163	2124,744	58,88639	0,3142821	0,6604701	516,7804	4,233338	3	2124,744	58,88639	0,3142821	0,6604701	516,7804	4,233338	1	49	2125	59						Untertest3.avi	0	880	547	72	111	2053	-68	532	0	Content		2053	-52	19370988	3728846608
19387	09:25:53.836	00:00:19.387	1164	2107,678	49,60894	0,3141259	0,6603333	515,5034	4,220856	3	2107,678	49,60894	0,3141259	0,6603333	515,5034	4,220856	1	49	2108	50						Untertest3.avi	0	880	547	72	111	2053	-68	532	0	Content		2036	-61	19387418	3728863038
19404	09:25:53.853	00:00:19.404	1165	2118,321	45,57307	0,3142166	0,6602215	516,2946	4,276484	3	2118,321	45,57307	0,3142166	0,6602215	516,2946	4,276484	1	49	2118	46						Untertest3.avi	0	880	547	72	111	2053	-68	532	0	Content		2046	-65	19404043	3728879663
19421	09:25:53.870	00:00:19.420	1166	2120,102	42,74077	0,3143085	0,6600871	517,0603	4,282441	3	2120,102	42,74077	0,3143085	0,6600871	517,0603	4,282441	1	49	2120	43						Untertest3.avi	0	880	547	72	111	2053	-68	532	0	Content		2048	-68	19420665	3728896285
19438	09:25:53.887	00:00:19.437	1167	2137,501	37,45228	0,3148796	0,6599771	521,9651	4,249738	3	2137,501	37,45228	0,3148796	0,6599771	521,9651	4,249738	1	49	2138	37						Untertest3.avi	0	880	547	72	111	2053	-68	532	0	Content		2066	-74	19437792	3728913412
19454	09:25:53.903	00:00:19.454	1168	2165,478	22,23833	0,3148597	0,660008	522,2178	4,295819	3	2165,478	22,23833	0,3148597	0,660008	522,2178	4,295819	1	49	2165	22						Untertest3.avi	0	880	547	72	111	2053	-68	532	0	Content		2093	-89	19454414	3728930034
19471	09:25:53.920	00:00:19.470	1169	2143,627	34,9677	0,3147725	0,6601507	521,6575	4,245018	3	2143,627	34,9677	0,3147725	0,6601507	521,6575	4,245018	1	49	2144	35						Untertest3.avi	0	880	547	72	111	2053	-68	532	0	Content		2072	-76	19470985	3728946605
19487	09:25:53.936	00:00:19.487	1170	2151,396	29,13585	0,3148137	0,6602267	521,7021	4,212979	3	2151,396	29,13585	0,3148137	0,6602267	521,7021	4,212979	1	49	2151	29						Untertest3.avi	0	880	547	72	111	2053	-68	532	0	Content		2079	-82	19487288	3728962908
19504	09:25:53.953	00:00:19.503	1171	2138,829	44,51859	0,3147785	0,6601123	521,0821	4,217421	3	2138,829	44,51859	0,3147785	0,6601123	521,0821	4,217421	1	49	2139	45						Untertest3.avi	0	880	547	72	111	2053	-68	532	0	Content		2067	-66	19503911	3728979531
19521	09:25:53.970	00:00:19.520	1172	2167,221	27,04202	0,3148626	0,6599999	521,6022	4,202997	3	2167,221	27,04202	0,3148626	0,6599999	521,6022	4,202997	1	50	2167	27						Untertest3.avi	0	880	547	72	111	2127	-102	266	0	Content		2095	-84	19520661	3728996281
19538	09:25:53.987	00:00:19.537	1173	2160,06	17,42315	0,3149458	0,6599741	522,4834	4,256535	3	2160,06	17,42315	0,3149458	0,6599741	522,4834	4,256535	1	50	2160	17						Untertest3.avi	0	880	547	72	111	2127	-102	266	0	Content		2088	-94	19537659	3729013279
19554	09:25:54.003	00:00:19.554	1174	2167,362	22,6675	0,3149322	0,6599883	522,9608	4,192673	3	2167,362	22,6675	0,3149322	0,6599883	522,9608	4,192673	1	50	2167	23						Untertest3.avi	0	880	547	72	111	2127	-102	266	0	Content		2095	-88	19554411	3729030031
19571	09:25:54.020	00:00:19.570	1175	2180,293	9,006329	0,3150688	0,6599841	524,4517	4,172787	3	2180,293	9,006329	0,3150688	0,6599841	524,4517	4,172787	1	50	2180	9						Untertest3.avi	0	880	547	72	111	2127	-102	266	0	Content		2108	-102	19570978	3729046598
19587	09:25:54.036	00:00:19.587	1176	2213,13	3,953105	0,3152877	0,6598201	526,3771	4,202996	3	2213,13	3,953105	0,3152877	0,6598201	526,3771	4,202996	1	50	2213	4						Untertest3.avi	0	880	547	72	111	2127	-102	266	0	Content		2141	-107	19587283	3729062903
19604	09:25:54.053	00:00:19.603	1177	2181,789	19,15855	0,3147818	0,6596484	522,7863	4,129951	3	2181,789	19,15855	0,3147818	0,6596484	522,7863	4,129951	1	50	2182	19						Untertest3.avi	0	880	547	72	111	2127	-102	266	0	Content		2110	-92	19603907	3729079527
19621	09:25:54.070	00:00:19.620	1178	2161,958	18,04071	0,3148287	0,6595403	523,0641	4,138952	3	2161,958	18,04071	0,3148287	0,6595403	523,0641	4,138952	1	50	2162	18						Untertest3.avi	0	880	547	72	111	2127	-102	266	0	Content		2090	-93	19620531	3729096151
19638	09:25:54.087	00:00:19.637	1179	2158,383	14,36779	0,3147263	0,6594462	522,1757	4,087245	3	2158,383	14,36779	0,3147263	0,6594462	522,1757	4,087245	1	50	2158	14						Untertest3.avi	0	880	547	72	111	2127	-102	266	0	Content		2086	-97	19637654	3729113274
19654	09:25:54.103	00:00:19.654	1180	2172,728	22,67304	0,314805	0,6594606	522,8325	4,141066	3	2172,728	22,67304	0,314805	0,6594606	522,8325	4,141066	1	50	2173	23						Untertest3.avi	0	880	547	72	111	2127	-102	266	0	Content		2101	-88	19654276	3729129896
19671	09:25:54.120	00:00:19.670	1181	2206,587	14,99196	0,31501	0,6595339	524,5531	4,109954	3	2206,587	14,99196	0,31501	0,6595339	524,5531	4,109954	1	50	2207	15						Untertest3.avi	0	880	547	72	111	2127	-102	266	0	Content		2135	-96	19670847	3729146467
19687	09:25:54.136	00:00:19.687	1182	2199,411	7,46256	0,3151913	0,6595381	526,1412	4,121062	3	2199,411	7,46256	0,3151913	0,6595381	526,1412	4,121062	1	50	2199	7						Untertest3.avi	0	880	547	72	111	2127	-102	266	0	Content		2127	-104	19687149	3729162769
19704	09:25:54.153	00:00:19.703	1183	2237,365	-23,5946	0,3156419	0,6594803	529,9729	4,187704	3	2237,365	-23,5946	0,3156419	0,6594803	529,9729	4,187704	1	50	2237	-24						Untertest3.avi	0	880	547	72	111	2127	-102	266	0	Content		2165	-135	19703773	3729179393
19721	09:25:54.170	00:00:19.720	1184	2259,164	-17,09345	0,3158684	0,6594419	531,9656	4,228793	3	2259,164	-17,09345	0,3158684	0,6594419	531,9656	4,228793	1	50	2259	-17						Untertest3.avi	0	880	547	72	111	2127	-102	266	0	Content		2187	-128	19720522	3729196142
19738	09:25:54.187	00:00:19.737	1185	2281,969	-32,21677	0,3162142	0,6595837	534,6675	4,216478	3	2281,969	-32,21677	0,3162142	0,6595837	534,6675	4,216478	1	50	2282	-32						Untertest3.avi	0	880	547	72	111	2127	-102	266	0	Content		2210	-143	19737519	3729213139
19754	09:25:54.203	00:00:19.754	1186	2315,383	-63,73722	0,3166914	0,6596907	538,1121	4,228186	3	2315,383	-63,73722	0,3166914	0,6596907	538,1121	4,228186	1	50	2315	-64						Untertest3.avi	0	880	547	72	111	2127	-102	266	0	Content		2243	-175	19754268	3729229888
19771	09:25:54.220	00:00:19.770	1187	2338,485	-67,61269	0,3172753	0,6612709	543,4033	4,223879	3	2338,485	-67,61269	0,3172753	0,6612709	543,4033	4,223879	1	50	2338	-68						Untertest3.avi	0	880	547	72	111	2127	-102	266	0	Content		2266	-179	19770712	3729246332
19787	09:25:54.236	00:00:19.787	1188	2388,187	-85,19319	0,317981	0,6598403	547,2874	4,291092	3	2388,187	-85,19319	0,317981	0,6598403	547,2874	4,291092	1	51	2388	-85						Untertest3.avi	0	880	547	72	111	2475	-285	150	0	Content		2316	-196	19787141	3729262761
19804	09:25:54.253	00:00:19.803	1189	2506,958	-155,0041	0,3191256	0,6598675	556,0731	4,394092	3	2506,958	-155,0041	0,3191256	0,6598675	556,0731	4,394092	1	51	2507	-155						Untertest3.avi	0	880	547	72	111	2475	-285	150	0	Content		2435	-266	19803760	3729279380
19820	09:25:54.269	00:00:19.820	1190	2413,201	-120,0337	0,3185443	0,6598273	552,1805	4,319953	3	2413,201	-120,0337	0,3185443	0,6598273	552,1805	4,319953	1	51	2413	-120						Untertest3.avi	0	880	547	72	111	2475	-285	150	0	Content		2341	-231	19820383	3729296003
19838	09:25:54.287	00:00:19.837	1191	2515,362	-163,5586	0,3194854	0,6598324	560,6035	4,415309	3	2515,362	-163,5586	0,3194854	0,6598324	560,6035	4,415309	1	51	2515	-164						Untertest3.avi	0	880	547	72	111	2475	-285	150	0	Content		2443	-275	19837509	3729313129
19854	09:25:54.303	00:00:19.854	1192	2532,225	-177,2459	0,3193927	0,6598647	560,15	4,549858	3	2532,225	-177,2459	0,3193927	0,6598647	560,15	4,549858	1	51	2532	-177						Untertest3.avi	0	880	547	72	111	2475	-285	150	0	Content		2460	-288	19854130	3729329750
19871	09:25:54.320	00:00:19.870	1193	2568,69	-170,7183	0,3193682	0,6598469	560,0166	4,487658	3	2568,69	-170,7183	0,3193682	0,6598469	560,0166	4,487658	1	51	2569	-171						Untertest3.avi	0	880	547	72	111	2475	-285	150	0	Content		2497	-282	19870702	3729346322
19887	09:25:54.336	00:00:19.887	1194	2563,059	-185,9287	0,3196903	0,6598459	562,4333	4,493373	3	2563,059	-185,9287	0,3196903	0,6598459	562,4333	4,493373	1	51	2563	-186						Untertest3.avi	0	880	547	72	111	2475	-285	150	0	Content		2491	-297	19887034	3729362654
19904	09:25:54.353	00:00:19.903	1195	2599,793	-197,8069	0,3199688	0,6598893	564,3956	4,542912	3	2599,793	-197,8069	0,3199688	0,6598893	564,3956	4,542912	1	51	2600	-198						Untertest3.avi	0	880	547	72	111	2475	-285	150	0	Content		2528	-309	19903629	3729379249
19920	09:25:54.369	00:00:19.920	1196	2579,253	-199,8294	0,3200993	0,6599011	565,3643	4,622838	3	2579,253	-199,8294	0,3200993	0,6599011	565,3643	4,622838	1	51	2579	-200						Untertest3.avi	0	880	547	72	111	2475	-285	150	0	Content		2507	-311	19920377	3729395997
19937	09:25:54.386	00:00:19.937	1197	2577,934	-197,1283	0,3201108	0,6599075	565,6	4,5789	3	2577,934	-197,1283	0,3201108	0,6599075	565,6	4,5789	1	52	2578	-197						Untertest3.avi	0	880	547	72	111	2532	-312	283	0	Content		2506	-308	19937377	3729412997
19954	09:25:54.403	00:00:19.954	1198	2630,796	-204,9714	0,3200567	0,6599433	565,3385	4,623561	3	2630,796	-204,9714	0,3200567	0,6599433	565,3385	4,623561	1	52	2631	-205						Untertest3.avi	0	880	547	72	111	2532	-312	283	0	Content		2559	-316	19954125	3729429745
19971	09:25:54.420	00:00:19.970	1199	2605,522	-186,4622	0,3200644	0,6599454	565,278	4,650144	3	2605,522	-186,4622	0,3200644	0,6599454	565,278	4,650144	1	52	2606	-186						Untertest3.avi	0	880	547	72	111	2532	-312	283	0	Content		2534	-297	19970698	3729446318
19987	09:25:54.436	00:00:19.987	1200	2570,956	-179,9978	0,3200251	0,6599428	563,9628	4,556117	3	2570,956	-179,9978	0,3200251	0,6599428	563,9628	4,556117	1	52	2571	-180						Untertest3.avi	0	880	547	72	111	2532	-312	283	0	Content		2499	-291	19987016	3729462636
20004	09:25:54.453	00:00:20.003	1201	2652,983	-224,4222	0,3209816	0,6600875	571,2452	4,679254	3	2652,983	-224,4222	0,3209816	0,6600875	571,2452	4,679254	1	52	2653	-224						Untertest3.avi	0	880	547	72	111	2532	-312	283	0	Content		2581	-335	20003624	3729479244
20020	09:25:54.469	00:00:20.020	1202	2649,226	-235,0642	0,3207565	0,6601194	568,7601	4,705131	3	2649,226	-235,0642	0,3207565	0,6601194	568,7601	4,705131	1	52	2649	-235						Untertest3.avi	0	880	547	72	111	2532	-312	283	0	Content		2577	-346	20020247	3729495867
20037	09:25:54.486	00:00:20.037	1203	2624,019	-213,1242	0,320678	0,6602057	567,6422	4,702169	3	2624,019	-213,1242	0,320678	0,6602057	567,6422	4,702169	1	52	2624	-213						Untertest3.avi	0	880	547	72	111	2532	-312	283	0	Content		2552	-324	20037372	3729512992
20054	09:25:54.503	00:00:20.054	1204	2591,984	-201,772	0,3206913	0,6601479	567,4348	4,633727	3	2591,984	-201,772	0,3206913	0,6601479	567,4348	4,633727	1	52	2592	-202						Untertest3.avi	0	880	547	72	111	2532	-312	283	0	Content		2520	-313	20054004	3729529624
20071	09:25:54.520	00:00:20.070	1205	2603,7	-200,1518	0,3206615	0,6600153	566,9982	4,633106	3	2603,7	-200,1518	0,3206615	0,6600153	566,9982	4,633106	1	52	2604	-200						Untertest3.avi	0	880	547	72	111	2532	-312	283	0	Content		2532	-311	20070565	3729546185
20087	09:25:54.536	00:00:20.086	1206	2604,098	-214,3329	0,3206837	0,6599203	567,1357	4,694922	3	2604,098	-214,3329	0,3206837	0,6599203	567,1357	4,694922	1	52	2604	-214						Untertest3.avi	0	880	547	72	111	2532	-312	283	0	Content		2532	-325	20086868	3729562488
20103	09:25:54.552	00:00:20.103	1207	2643,354	-220,069	0,3206407	0,6598632	566,9769	4,725431	3	2643,354	-220,069	0,3206407	0,6598632	566,9769	4,725431	1	52	2643	-220						Untertest3.avi	0	880	547	72	111	2532	-312	283	0	Content		2571	-331	20103491	3729579111
20120	09:25:54.569	00:00:20.120	1208	2583,162	-193,4368	0,3205005	0,6598597	565,9739	4,702292	3	2583,162	-193,4368	0,3205005	0,6598597	565,9739	4,702292	1	52	2583	-193						Untertest3.avi	0	880	547	72	111	2532	-312	283	0	Content		2511	-304	20120241	3729595861
20137	09:25:54.586	00:00:20.137	1209	2623,951	-223,8217	0,3207209	0,6599107	567,7917	4,782769	3	2623,951	-223,8217	0,3207209	0,6599107	567,7917	4,782769	1	52	2624	-224						Untertest3.avi	0	880	547	72	111	2532	-312	283	0	Content		2552	-335	20137242	3729612862
20154	09:25:54.603	00:00:20.154	1210	2589,107	-199,8296	0,3205263	0,6599423	566,1103	4,667381	3	2589,107	-199,8296	0,3205263	0,6599423	566,1103	4,667381	1	52	2589	-200						Untertest3.avi	0	880	547	72	111	2532	-312	283	0	Content		2517	-311	20154002	3729629622
20171	09:25:54.620	00:00:20.170	1211	2592,646	-195,7502	0,3201515	0,6599383	562,8494	4,689047	3	2592,646	-195,7502	0,3201515	0,6599383	562,8494	4,689047	1	52	2593	-196						Untertest3.avi	0	880	547	72	111	2532	-312	283	0	Content		2521	-307	20170560	3729646180
20187	09:25:54.636	00:00:20.186	1212	2558,804	-172,8819	0,3201017	0,6598969	562,2365	4,603799	3	2558,804	-172,8819	0,3201017	0,6598969	562,2365	4,603799	1	52	2559	-173						Untertest3.avi	0	880	547	72	111	2532	-312	283	0	Content		2487	-284	20186862	3729662482
20203	09:25:54.652	00:00:20.203	1213	2633,038	-206,6726	0,3208333	0,6599213	568,2962	4,695887	3	2633,038	-206,6726	0,3208333	0,6599213	568,2962	4,695887	1	52	2633	-207						Untertest3.avi	0	880	547	72	111	2532	-312	283	0	Content		2561	-318	20203486	3729679106
20220	09:25:54.669	00:00:20.220	1214	1664,202	207,4034	0,4676265	0,6406385	461,5357	3,659764	0	2923,529	-374,8853	0,3224694	0,6600865	592,5349	4,92285	0	53	2294	-84						Untertest3.avi	0	880	547	72	111	2403	-278	100	0	Content		2222	-195	20220112	3729695732
20237	09:25:54.686	00:00:20.237	1215	-1024	-768	-1	-1	-1	-1	4	2655,954	-250,1247	0,3205929	0,6594887	592,5349	4,664321	0	53	2656	-250						Untertest3.avi	0	880	547	72	111	2403	-278	100	0	Content		2584	-361	20237233	3729712853
20254	09:25:54.703	00:00:20.253	1216	2755,466	-511,8231	0,4859154	0,6436245	546,7943	4,60974	0	-1024	-768	-1	-1	-1	-1	4	53	2755	-512						Untertest3.avi	0	880	547	72	111	2403	-278	100	0	Content		2683	-623	20253997	3729729617
20270	09:25:54.719	00:00:20.270	1217	-1024	-768	-1	-1	-1	-1	4	-1024	-768	-1	-1	-1	-1	4	53	0	0						Untertest3.avi	0	880	547	72	111	2403	-278	100	0	Content		-72	-111	20270152	3729745772
20287	09:25:54.736	00:00:20.286	1218	921,7231	561,3121	0,3046352	0,6625365	546,7943	2,887599	1	973,951	535,4908	0,293092	0,6625687	592,5349	3,117094	3	53	922	561						Untertest3.avi	0	880	547	72	111	2403	-278	100	0	Content		850	450	20286780	3729762400
20303	09:25:54.752	00:00:20.303	1219	980,2095	400,0756	0,4942468	0,6523378	546,7943	5,22749	0	-1024	-768	-1	-1	-1	-1	4	53	980	400						Untertest3.avi	0	880	547	72	111	2403	-278	100	0	Content		908	289	20303412	3729779032
20320	09:25:54.769	00:00:20.320	1220	-1024	-768	-1	-1	-1	-1	4	-1024	-768	-1	-1	-1	-1	4		0	0						Untertest3.avi	0	880	547	72	111				0	Content		-72	-111	20320158	3729795778
20337	09:25:54.786	00:00:20.337	1221	-1024	-768	-1	-1	-1	-1	4	-1024	-768	-1	-1	-1	-1	4		0	0						Untertest3.avi	0	880	547	72	111				0	Content		-72	-111	20337149	3729812769
20354	09:25:54.803	00:00:20.353	1222	-1024	-768	-1	-1	-1	-1	4	-1024	-768	-1	-1	-1	-1	4		0	0						Untertest3.avi	0	880	547	72	111				0	Content		-72	-111	20353772	3729829392
20370	09:25:54.819	00:00:20.370	1223	-1024	-768	-1	-1	-1	-1	4	-1024	-768	-1	-1	-1	-1	4		0	0						Untertest3.avi	0	880	547	72	111				0	Content		-72	-111	20370440	3729846060
20387	09:25:54.836	00:00:20.386	1224	-1024	-768	-1	-1	-1	-1	4	-1024	-768	-1	-1	-1	-1	4		0	0						Untertest3.avi	0	880	547	72	111				0	Content		-72	-111	20386978	3729862598
20404	09:25:54.853	00:00:20.403	1225	-1024	-768	-1	-1	-1	-1	4	-1024	-768	-1	-1	-1	-1	4		0	0						Untertest3.avi	0	880	547	72	111				0	Content		-72	-111	20403646	3729879266
20420	09:25:54.869	00:00:20.420	1226	-1024	-768	-1	-1	-1	-1	4	-1024	-768	-1	-1	-1	-1	4		0	0						Untertest3.avi	0	880	547	72	111				0	Content		-72	-111	20420141	3729895761
20437	09:25:54.886	00:00:20.436	1227	-1024	-768	-1	-1	-1	-1	4	-1024	-768	-1	-1	-1	-1	4		0	0						Untertest3.avi	0	880	547	72	111				0	Content		-72	-111	20436892	3729912512
20454	09:25:54.903	00:00:20.453	1228	-1024	-768	-1	-1	-1	-1	4	-1024	-768	-1	-1	-1	-1	4		0	0						Untertest3.avi	0	880	547	72	111				0	Content		-72	-111	20453516	3729929136
20470	09:25:54.919	00:00:20.470	1229	-1024	-768	-1	-1	-1	-1	4	-1024	-768	-1	-1	-1	-1	4		0	0						Untertest3.avi	0	880	547	72	111				0	Content		-72	-111	20470183	3729945803
20487	09:25:54.936	00:00:20.486	1230	-1024	-768	-1	-1	-1	-1	4	-1024	-768	-1	-1	-1	-1	4		0	0						Untertest3.avi	0	880	547	72	111				0	Content		-72	-111	20486760	3729962380
20503	09:25:54.952	00:00:20.503	1231	-1024	-768	-1	-1	-1	-1	4	-1024	-768	-1	-1	-1	-1	4		0	0						Untertest3.avi	0	880	547	72	111				0	Content		-72	-111	20503382	3729979002
20520	09:25:54.969	00:00:20.519	1232	-1024	-768	-1	-1	-1	-1	4	-1024	-768	-1	-1	-1	-1	4		0	0						Untertest3.avi	0	880	547	72	111				0	Content		-72	-111	20519880	3729995500
20537	09:25:54.986	00:00:20.537	1233	-1024	-768	-1	-1	-1	-1	4	-1024	-768	-1	-1	-1	-1	4		0	0						Untertest3.avi	0	880	547	72	111				0	Content		-72	-111	20537127	3730012747
20554	09:25:55.003	00:00:20.553	1234	-1024	-768	-1	-1	-1	-1	4	-1024	-768	-1	-1	-1	-1	4		0	0						Untertest3.avi	0	880	547	72	111				0	Content		-72	-111	20553751	3730029371
20570	09:25:55.019	00:00:20.570	1235	-1024	-768	-1	-1	-1	-1	4	-1024	-768	-1	-1	-1	-1	4		0	0						Untertest3.avi	0	880	547	72	111				0	Content		-72	-111	20570372	3730045992
20586	09:25:55.035	00:00:20.586	1236	-1024	-768	-1	-1	-1	-1	4	-1024	-768	-1	-1	-1	-1	4		0	0						Untertest3.avi	0	880	547	72	111				0	Content		-72	-111	20586495	3730062115
20603	09:25:55.052	00:00:20.603	1237	-1024	-768	-1	-1	-1	-1	4	-1024	-768	-1	-1	-1	-1	4		0	0						Untertest3.avi	0	880	547	72	111				0	Content		-72	-111	20603181	3730078801
20620	09:25:55.069	00:00:20.619	1238	-1024	-768	-1	-1	-1	-1	4	-1024	-768	-1	-1	-1	-1	4		0	0						Untertest3.avi	0	880	547	72	111				0	Content		-72	-111	20619849	3730095469
20636	09:25:55.085	00:00:20.636	1239	-1024	-768	-1	-1	-1	-1	4	-1024	-768	-1	-1	-1	-1	4		0	0						Untertest3.avi	0	880	547	72	111				0	Content		-72	-111	20636481	3730112101
20653	09:25:55.102	00:00:20.653	1240	-1024	-768	-1	-1	-1	-1	4	-1024	-768	-1	-1	-1	-1	4		0	0						Untertest3.avi	0	880	547	72	111				0	Content		-72	-111	20653149	3730128769
20670	09:25:55.119	00:00:20.669	1241	-1024	-768	-1	-1	-1	-1	4	-1024	-768	-1	-1	-1	-1	4		0	0						Untertest3.avi	0	880	547	72	111				0	Content		-72	-111	20669818	3730145438
20686	09:25:55.135	00:00:20.686	1242	-1024	-768	-1	-1	-1	-1	4	-1024	-768	-1	-1	-1	-1	4		0	0						Untertest3.avi	0	880	547	72	111				0	Content		-72	-111	20686485	3730162105
20703	09:25:55.152	00:00:20.703	1243	-1024	-768	-1	-1	-1	-1	4	-1024	-768	-1	-1	-1	-1	4		0	0						Untertest3.avi	0	880	547	72	111				0	Content		-72	-111	20703112	3730178732
20720	09:25:55.169	00:00:20.719	1244	-1024	-768	-1	-1	-1	-1	4	-1024	-768	-1	-1	-1	-1	4		0	0						Untertest3.avi	0	880	547	72	111				0	Content		-72	-111	20719733	3730195353
20737	09:25:55.186	00:00:20.736	1245	-1024	-768	-1	-1	-1	-1	4	-1024	-768	-1	-1	-1	-1	4		0	0						Untertest3.avi	0	880	547	72	111				0	Content		-72	-111	20736607	3730212227
20753	09:25:55.202	00:00:20.753	1246	-1024	-768	-1	-1	-1	-1	4	-1024	-768	-1	-1	-1	-1	4		0	0						Untertest3.avi	0	880	547	72	111				0	Content		-72	-111	20753105	3730228725
20770	09:25:55.219	00:00:20.769	1247	-1024	-768	-1	-1	-1	-1	4	-1024	-768	-1	-1	-1	-1	4		0	0						Untertest3.avi	0	880	547	72	111				0	Content		-72	-111	20769791	3730245411
20786	09:25:55.235	00:00:20.786	1248	-1024	-768	-1	-1	-1	-1	4	-1024	-768	-1	-1	-1	-1	4		0	0						Untertest3.avi	0	880	547	72	111				0	Content		-72	-111	20786459	3730262079
20803	09:25:55.252	00:00:20.803	1249	-1024	-768	-1	-1	-1	-1	4	-1024	-768	-1	-1	-1	-1	4		0	0						Untertest3.avi	0	880	547	72	111				0	Content		-72	-111	20803091	3730278711
20820	09:25:55.269	00:00:20.819	1250	-1024	-768	-1	-1	-1	-1	4	-1024	-768	-1	-1	-1	-1	4		0	0						Untertest3.avi	0	880	547	72	111				0	Content		-72	-111	20819759	3730295379
20836	09:25:55.285	00:00:20.836	1251	-1024	-768	-1	-1	-1	-1	4	-1024	-768	-1	-1	-1	-1	4		0	0						Untertest3.avi	0	880	547	72	111				0	Content		-72	-111	20836426	3730312046
20853	09:25:55.302	00:00:20.853	1252	-1024	-768	-1	-1	-1	-1	4	-1024	-768	-1	-1	-1	-1	4		0	0						Untertest3.avi	0	880	547	72	111				0	Content		-72	-111	20853094	3730328714
20870	09:25:55.319	00:00:20.869	1253	935,6633	345,1878	0,3137982	0,6581919	489,3134	3,570841	3	933,069	347,4213	0,3142328	0,6581912	487,9149	3,560954	1	54	933	347						Untertest3.avi	0	880	547	72	111	868	236	250	0	Content		861	236	20869717	3730345337
20886	09:25:55.335	00:00:20.886	1254	-1024	-768	-1	-1	-1	-1	4	-1024	-768	-1	-1	-1	-1	4	54	0	0						Untertest3.avi	0	880	547	72	111	868	236	250	0	Content		-72	-111	20886465	3730362085
20903	09:25:55.352	00:00:20.903	1255	-1024	-768	-1	-1	-1	-1	4	-1024	-768	-1	-1	-1	-1	4	54	0	0						Untertest3.avi	0	880	547	72	111	868	236	250	0	Content		-72	-111	20903277	3730378897
20920	09:25:55.369	00:00:20.919	1256	-1024	-768	-1	-1	-1	-1	4	-1024	-768	-1	-1	-1	-1	4	54	0	0						Untertest3.avi	0	880	547	72	111	868	236	250	0	Content		-72	-111	20919944	3730395564
20937	09:25:55.386	00:00:20.936	1257	926,632	344,5105	0,3134826	0,6579865	489,3134	3,596181	3	924,0886	346,747	0,3139174	0,6579859	487,9149	3,58623	1	54	924	347						Untertest3.avi	0	880	547	72	111	868	236	250	0	Content		852	236	20936712	3730412332
20953	09:25:55.402	00:00:20.952	1258	930,8666	351,1464	0,3134401	0,6579887	489,3134	3,554571	3	928,3019	353,3419	0,313875	0,657988	487,9149	3,544742	1	54	928	353						Untertest3.avi	0	880	547	72	111	868	236	250	0	Content		856	242	20952960	3730428580
20970	09:25:55.419	00:00:20.969	1259	-1024	-768	-1	-1	-1	-1	4	-1024	-768	-1	-1	-1	-1	4	54	0	0						Untertest3.avi	0	880	547	72	111	868	236	250	0	Content		-72	-111	20969616	3730445236
20986	09:25:55.435	00:00:20.986	1260	-1024	-768	-1	-1	-1	-1	4	-1024	-768	-1	-1	-1	-1	4	54	0	0						Untertest3.avi	0	880	547	72	111	868	236	250	0	Content		-72	-111	20986284	3730461904
21003	09:25:55.452	00:00:21.003	1261	-1024	-768	-1	-1	-1	-1	4	-1024	-768	-1	-1	-1	-1	4	54	0	0						Untertest3.avi	0	880	547	72	111	868	236	250	0	Content		-72	-111	21003031	3730478651
21020	09:25:55.469	00:00:21.020	1262	-1024	-768	-1	-1	-1	-1	4	-1024	-768	-1	-1	-1	-1	4	54	0	0						Untertest3.avi	0	880	547	72	111	868	236	250	0	Content		-72	-111	21020024	3730495644
21037	09:25:55.486	00:00:21.036	1263	-1024	-768	-1	-1	-1	-1	4	940,1306	356,2679	0,3163839	0,6578975	478,5235	3,189771	0	54	940	356						Untertest3.avi	0	880	547	72	111	868	236	250	0	Content		868	245	21036723	3730512343
21053	09:25:55.502	00:00:21.053	1264	942,0004	310,772	0,4830611	0,6383122	478,8399	3,160037	0	939,9385	358,6106	0,3163629	0,6577389	478,8399	3,195916	0	54	941	335						Untertest3.avi	0	880	547	72	111	868	236	250	0	Content		869	224	21053220	3730528840
21070	09:25:55.519	00:00:21.069	1265	937,6486	344,6819	0,4830501	0,6383651	478,7289	3,061967	0	943,4252	354,5126	0,3164056	0,6577581	478,7289	3,116331	0	54	941	350						Untertest3.avi	0	880	547	72	111	868	236	250	0	Content		869	239	21069648	3730545268
21087	09:25:55.536	00:00:21.086	1266	930,2099	330,7839	0,4830514	0,6384147	478,4707	3,111771	0	951,4476	354,9416	0,3164545	0,6578277	478,4707	3,097525	0	54	941	343						Untertest3.avi	0	880	547	72	111	868	236	250	0	Content		869	232	21086590	3730562210
21103	09:25:55.552	00:00:21.103	1267	924,8291	348,7579	0,4855301	0,6386459	488,3957	3,062993	0	988,6306	349,1834	0,3180792	0,6578884	488,169	3,037361	0	54	957	349						Untertest3.avi	0	880	547	72	111	868	236	250	0	Content		885	238	21103264	3730578884
21120	09:25:55.569	00:00:21.119	1268	1029,233	279,784	0,4840647	0,6383649	488,3957	3,151075	0	1032,508	332,4251	0,3154469	0,6577091	479,0494	3,083202	0	55	1031	306						Untertest3.avi	0	880	547	72	111	1186	108	100	0	Content		959	195	21119963	3730595583
21136	09:25:55.585	00:00:21.136	1269	1128,989	233,4115	0,4812122	0,6375999	488,3957	3,128329	0	1191,415	284,4575	0,313579	0,6570573	479,535	3,025223	0	55	1160	259						Untertest3.avi	0	880	547	72	111	1186	108	100	0	Content		1088	148	21136265	3730611885
21153	09:25:55.602	00:00:21.153	1270	1206,731	203,819	0,4786988	0,6371394	486,157	3,081529	0	1271,416	234,8846	0,3124999	0,6564952	479,8312	2,99084	0	55	1239	219						Untertest3.avi	0	880	547	72	111	1186	108	100	0	Content		1167	108	21153259	3730628879
21170	09:25:55.619	00:00:21.169	1271	1220,924	195,3866	0,4752913	0,6375323	477,0382	2,996305	0	1332,774	244,0844	0,3083403	0,6564703	459,6961	2,816055	0	55	1277	220						Untertest3.avi	0	880	547	72	111	1186	108	100	0	Content		1205	109	21169514	3730645134
21187	09:25:55.636	00:00:21.186	1272	1404,426	101,1332	0,4763764	0,6377646	486,157	2,992915	0	-1024	-768	-1	-1	-1	-1	4	55	1404	101						Untertest3.avi	0	880	547	72	111	1186	108	100	0	Content		1332	-10	21186582	3730662202
21203	09:25:55.652	00:00:21.202	1273	-1024	-768	-1	-1	-1	-1	4	1473,195	218,3493	0,3052872	0,6564507	448,3514	2,608176	0	55	1473	218						Untertest3.avi	0	880	547	72	111	1186	108	100	0	Content		1401	107	21202885	3730678505
21220	09:25:55.669	00:00:21.219	1274	-1024	-768	-1	-1	-1	-1	4	-1024	-768	-1	-1	-1	-1	4		0	0						Untertest3.avi	0	880	547	72	111				0	Content		-72	-111	21219508	3730695128
21236	09:25:55.685	00:00:21.236	1275	-1024	-768	-1	-1	-1	-1	4	-1024	-768	-1	-1	-1	-1	4		0	0						Untertest3.avi	0	880	547	72	111				0	Content		-72	-111	21236256	3730711876
21253	09:25:55.702	00:00:21.252	1276	-1024	-768	-1	-1	-1	-1	4	-1024	-768	-1	-1	-1	-1	4		0	0						Untertest3.avi	0	880	547	72	111				0	Content		-72	-111	21252880	3730728500
21270	09:25:55.719	00:00:21.269	1277	-1024	-768	-1	-1	-1	-1	4	-1024	-768	-1	-1	-1	-1	4		0	0						Untertest3.avi	0	880	547	72	111				0	Content		-72	-111	21269508	3730745128
21286	09:25:55.735	00:00:21.286	1278	-1024	-768	-1	-1	-1	-1	4	-1024	-768	-1	-1	-1	-1	4		0	0						Untertest3.avi	0	880	547	72	111				0	Content		-72	-111	21286190	3730761810
21303	09:25:55.752	00:00:21.302	1279	-1024	-768	-1	-1	-1	-1	4	-1024	-768	-1	-1	-1	-1	4		0	0						Untertest3.avi	0	880	547	72	111				0	Content		-72	-111	21302857	3730778477
21320	09:25:55.769	00:00:21.319	1280	-1024	-768	-1	-1	-1	-1	4	-1024	-768	-1	-1	-1	-1	4		0	0						Untertest3.avi	0	880	547	72	111				0	Content		-72	-111	21319502	3730795122
21336	09:25:55.785	00:00:21.336	1281	-1024	-768	-1	-1	-1	-1	4	-1024	-768	-1	-1	-1	-1	4		0	0						Untertest3.avi	0	880	547	72	111				0	Content		-72	-111	21336126	3730811746
21353	09:25:55.802	00:00:21.352	1282	-1024	-768	-1	-1	-1	-1	4	-1024	-768	-1	-1	-1	-1	4		0	0						Untertest3.avi	0	880	547	72	111				0	Content		-72	-111	21352754	3730828374
21370	09:25:55.819	00:00:21.369	1283	-1024	-768	-1	-1	-1	-1	4	-1024	-768	-1	-1	-1	-1	4		0	0						Untertest3.avi	0	880	547	72	111				0	Content		-72	-111	21369501	3730845121
21386	09:25:55.835	00:00:21.385	1284	-1024	-768	-1	-1	-1	-1	4	-1024	-768	-1	-1	-1	-1	4		0	0						Untertest3.avi	0	880	547	72	111				0	Content		-72	-111	21385998	3730861618
21403	09:25:55.852	00:00:21.403	1285	-1024	-768	-1	-1	-1	-1	4	-1024	-768	-1	-1	-1	-1	4		0	0						Untertest3.avi	0	880	547	72	111				0	Content		-72	-111	21403192	3730878812
21420	09:25:55.869	00:00:21.419	1286	-1024	-768	-1	-1	-1	-1	4	-1024	-768	-1	-1	-1	-1	4		0	0						Untertest3.avi	0	880	547	72	111				0	Content		-72	-111	21419830	3730895450
21436	09:25:55.885	00:00:21.436	1287	-1024	-768	-1	-1	-1	-1	4	-1024	-768	-1	-1	-1	-1	4		0	0						Untertest3.avi	0	880	547	72	111				0	Content		-72	-111	21436442	3730912062
21453	09:25:55.902	00:00:21.452	1288	-1024	-768	-1	-1	-1	-1	4	-1024	-768	-1	-1	-1	-1	4		0	0						Untertest3.avi	0	880	547	72	111				0	Content		-72	-111	21452622	3730928242
21469	09:25:55.918	00:00:21.469	1289	-1024	-768	-1	-1	-1	-1	4	-1024	-768	-1	-1	-1	-1	4		0	0						Untertest3.avi	0	880	547	72	111				0	Content		-72	-111	21469370	3730944990
21486	09:25:55.935	00:00:21.485	1290	-1024	-768	-1	-1	-1	-1	4	1338,647	491,8589	0,2971566	0,6604044	394,8759	2,344368	0	56	1339	492						Untertest3.avi	0	880	547	72	111	1278	434	83	0	Content		1267	381	21485993	3730961613
21503	09:25:55.952	00:00:21.503	1291	-1024	-768	-1	-1	-1	-1	4	-1024	-768	-1	-1	-1	-1	4	56	0	0						Untertest3.avi	0	880	547	72	111	1278	434	83	0	Content		-72	-111	21503062	3730978682
21519	09:25:55.968	00:00:21.519	1292	1113,953	560,6742	0,4505742	0,6457967	394,8759	2,570632	0	-1024	-768	-1	-1	-1	-1	4	56	1114	561						Untertest3.avi	0	880	547	72	111	1278	434	83	0	Content		1042	450	21519241	3730994861
21536	09:25:55.985	00:00:21.536	1293	1440,449	511,8549	0,4735555	0,6466035	478,4334	2,975143	0	1391,183	578,1859	0,3006083	0,6634794	413,3943	2,533617	0	56	1416	545						Untertest3.avi	0	880	547	72	111	1278	434	83	0	Content		1344	434	21536308	3731011928
21553	09:25:56.002	00:00:21.552	1294	1361,42	571,3203	0,3277334	0,6635981	434,2792	2,501502	1	1312,862	584,5974	0,3363542	0,6636406	413,3943	2,387688	3	56	1361	571						Untertest3.avi	0	880	547	72	111	1278	434	83	0	Content		1289	460	21552533	3731028153
21569	09:25:56.018	00:00:21.569	1295	1446,565	514,4368	0,4732198	0,6466512	477,48	3,069791	0	1382,884	577,8997	0,3002304	0,66356	412,483	2,552529	0	57	1415	546						Untertest3.avi	0	880	547	72	111	1300	462	250	0	Content		1343	435	21569404	3731045024
21586	09:25:56.035	00:00:21.586	1296	1441,888	530,3264	0,4724978	0,6466383	473,8046	3,086849	0	1392,391	594,6805	0,2999537	0,6635629	411,3865	2,553965	0	57	1417	563						Untertest3.avi	0	880	547	72	111	1300	462	250	0	Content		1345	452	21586027	3731061647
21603	09:25:56.052	00:00:21.603	1297	1369,91	569,9408	0,3294624	0,6634545	429,0734	2,586924	1	1327,296	581,5464	0,3368542	0,6634916	411,3865	2,485857	3	57	1370	570						Untertest3.avi	0	880	547	72	111	1300	462	250	0	Content		1298	459	21603026	3731078646
21619	09:25:56.068	00:00:21.619	1298	1374,523	576,1851	0,3284891	0,6634414	431,3364	2,635199	1	1326,417	588,6013	0,3367966	0,6634828	411,3865	2,519664	3	57	1375	576						Untertest3.avi	0	880	547	72	111	1300	462	250	0	Content		1303	465	21619149	3731094769
21636	09:25:56.085	00:00:21.636	1299	1455,881	520,6035	0,472882	0,6466465	475,1205	3,096555	0	1389,817	587,0692	0,2997914	0,6635771	411,9569	2,673425	0	57	1423	554						Untertest3.avi	0	880	547	72	111	1300	462	250	0	Content		1351	443	21636151	3731111771
21653	09:25:56.102	00:00:21.652	1300	1360,239	576,3119	0,3282564	0,6635762	431,3612	2,74872	1	1314,601	588,3835	0,3363311	0,6636164	411,9569	2,631657	3	57	1360	576						Untertest3.avi	0	880	547	72	111	1300	462	250	0	Content		1288	465	21652524	3731128144
21670	09:25:56.119	00:00:21.669	1301	-1024	-768	-1	-1	-1	-1	4	-1024	-768	-1	-1	-1	-1	4	57	0	0						Untertest3.avi	0	880	547	72	111	1300	462	250	0	Content		-72	-111	21669647	3731145267
21686	09:25:56.135	00:00:21.686	1302	-1024	-768	-1	-1	-1	-1	4	-1024	-768	-1	-1	-1	-1	4	57	0	0						Untertest3.avi	0	880	547	72	111	1300	462	250	0	Content		-72	-111	21686085	3731161705
21703	09:25:56.152	00:00:21.702	1303	-1024	-768	-1	-1	-1	-1	4	-1024	-768	-1	-1	-1	-1	4	57	0	0						Untertest3.avi	0	880	547	72	111	1300	462	250	0	Content		-72	-111	21702752	3731178372
21719	09:25:56.168	00:00:21.719	1304	-1024	-768	-1	-1	-1	-1	4	-1024	-768	-1	-1	-1	-1	4	57	0	0						Untertest3.avi	0	880	547	72	111	1300	462	250	0	Content		-72	-111	21719260	3731194880
21736	09:25:56.185	00:00:21.735	1305	-1024	-768	-1	-1	-1	-1	4	-1024	-768	-1	-1	-1	-1	4	57	0	0						Untertest3.avi	0	880	547	72	111	1300	462	250	0	Content		-72	-111	21735927	3731211547
21752	09:25:56.201	00:00:21.752	1306	-1024	-768	-1	-1	-1	-1	4	1350,531	587,4671	0,3289116	0,6638675	430,5057	2,898201	0	57	1351	587						Untertest3.avi	0	880	547	72	111	1300	462	250	0	Content		1279	476	21752391	3731228011
21770	09:25:56.219	00:00:21.769	1307	-1024	-768	-1	-1	-1	-1	4	-1024	-768	-1	-1	-1	-1	4	57	0	0						Untertest3.avi	0	880	547	72	111	1300	462	250	0	Content		-72	-111	21769638	3731245258
21786	09:25:56.235	00:00:21.786	1308	-1024	-768	-1	-1	-1	-1	4	-1024	-768	-1	-1	-1	-1	4	57	0	0						Untertest3.avi	0	880	547	72	111	1300	462	250	0	Content		-72	-111	21786045	3731261665
21803	09:25:56.252	00:00:21.802	1309	-1024	-768	-1	-1	-1	-1	4	-1024	-768	-1	-1	-1	-1	4	57	0	0						Untertest3.avi	0	880	547	72	111	1300	462	250	0	Content		-72	-111	21802713	3731278333
21819	09:25:56.268	00:00:21.819	1310	-1024	-768	-1	-1	-1	-1	4	1503,827	549,4706	0,3107426	0,6637349	478,9108	3,301307	0	58	1504	549						Untertest3.avi	0	880	547	72	111	1433	440	184	0	Content		1432	438	21819087	3731294707
21836	09:25:56.285	00:00:21.835	1311	-1024	-768	-1	-1	-1	-1	4	1514,936	547,2448	0,3107857	0,663797	478,8209	3,298897	0	58	1515	547						Untertest3.avi	0	880	547	72	111	1433	440	184	0	Content		1443	436	21835710	3731311330
21853	09:25:56.302	00:00:21.852	1312	-1024	-768	-1	-1	-1	-1	4	1503,866	549,3013	0,3108343	0,6638346	478,7669	3,301814	0	58	1504	549						Untertest3.avi	0	880	547	72	111	1433	440	184	0	Content		1432	438	21852777	3731328397
21869	09:25:56.318	00:00:21.869	1313	-1024	-768	-1	-1	-1	-1	4	1511,322	547,2233	0,3108916	0,6638839	478,7972	3,347319	0	58	1511	547						Untertest3.avi	0	880	547	72	111	1433	440	184	0	Content		1439	436	21869081	3731344701
21886	09:25:56.335	00:00:21.886	1314	-1024	-768	-1	-1	-1	-1	4	1494,57	553,3593	0,3109486	0,6638691	478,7542	3,413766	0	58	1495	553						Untertest3.avi	0	880	547	72	111	1433	440	184	0	Content		1423	442	21886148	3731361768
21903	09:25:56.352	00:00:21.902	1315	-1024	-768	-1	-1	-1	-1	4	1506,443	553,7448	0,311018	0,6638389	478,6903	3,401258	0	58	1506	554						Untertest3.avi	0	880	547	72	111	1433	440	184	0	Content		1434	443	21902896	3731378516
21920	09:25:56.369	00:00:21.919	1316	-1024	-768	-1	-1	-1	-1	4	1517,415	550,3747	0,3111098	0,6637366	478,7932	3,370103	0	58	1517	550						Untertest3.avi	0	880	547	72	111	1433	440	184	0	Content		1445	439	21919526	3731395146
21936	09:25:56.385	00:00:21.935	1317	-1024	-768	-1	-1	-1	-1	4	1499,761	545,9244	0,3111188	0,6636261	478,8789	3,438324	0	58	1500	546						Untertest3.avi	0	880	547	72	111	1433	440	184	0	Content		1428	435	21935706	3731411326
21952	09:25:56.401	00:00:21.952	1318	-1024	-768	-1	-1	-1	-1	4	1534,672	571,0321	0,3114816	0,664156	478,8958	3,466919	0	58	1535	571						Untertest3.avi	0	880	547	72	111	1433	440	184	0	Content		1463	460	21952326	3731427946
21969	09:25:56.418	00:00:21.968	1319	1284,993	635,0829	0,4909335	0,6495746	419,5131	3,132312	0	1791,747	632,3325	0,3131829	0,6653904	478,8959	3,537114	0	58	1538	634						Untertest3.avi	0	880	547	72	111	1433	440	184	0	Content		1466	523	21968948	3731444568
21986	09:25:56.435	00:00:21.986	1320	1254,153	689,5707	0,4957923	0,6507502	404,4506	3,005174	0	1746,11	676,2972	0,3132553	0,6665146	478,8959	3,482882	0	58	1500	683						Untertest3.avi	0	880	547	72	111	1433	440	184	0	Content		1428	572	21986015	3731461635
22003	09:25:56.452	00:00:22.002	1321	-1024	-768	-1	-1	-1	-1	4	-1024	-768	-1	-1	-1	-1	4	59	0	0						Untertest3.avi	0	880	547	72	111	729	603	99	0	Content		-72	-111	22002767	3731478387
22019	09:25:56.468	00:00:22.019	1322	803,2828	714,2925	0,4875928	0,6523734	404,4506	2,925706	0	-1024	-768	-1	-1	-1	-1	4	59	803	714						Untertest3.avi	0	880	547	72	111	729	603	99	0	Content		731	603	22019069	3731494689
22036	09:25:56.485	00:00:22.035	1323	-1024	-768	-1	-1	-1	-1	4	-1024	-768	-1	-1	-1	-1	4	59	0	0						Untertest3.avi	0	880	547	72	111	729	603	99	0	Content		-72	-111	22035819	3731511439
22053	09:25:56.502	00:00:22.052	1324	798,8489	719,4143	0,487537	0,6523051	404,4506	2,975793	0	-1024	-768	-1	-1	-1	-1	4	59	799	719						Untertest3.avi	0	880	547	72	111	729	603	99	0	Content		727	608	22052559	3731528179
22069	09:25:56.518	00:00:22.069	1325	795,4472	707,502	0,4875067	0,6523815	404,4506	2,957175	0	-1024	-768	-1	-1	-1	-1	4	59	795	708						Untertest3.avi	0	880	547	72	111	729	603	99	0	Content		723	597	22069190	3731544810
22086	09:25:56.535	00:00:22.085	1326	799,3335	717,0415	0,4875321	0,6524659	404,4506	2,923634	0	-1024	-768	-1	-1	-1	-1	4	59	799	717						Untertest3.avi	0	880	547	72	111	729	603	99	0	Content		727	606	22085814	3731561434
22102	09:25:56.551	00:00:22.102	1327	-1024	-768	-1	-1	-1	-1	4	-1024	-768	-1	-1	-1	-1	4		0	0						Untertest3.avi	0	880	547	72	111				0	Content		-72	-111	22102188	3731577808
22119	09:25:56.568	00:00:22.119	1328	-1024	-768	-1	-1	-1	-1	4	-1024	-768	-1	-1	-1	-1	4		0	0						Untertest3.avi	0	880	547	72	111				0	Content		-72	-111	22119309	3731594929
22136	09:25:56.585	00:00:22.135	1329	-1024	-768	-1	-1	-1	-1	4	-1024	-768	-1	-1	-1	-1	4		0	0						Untertest3.avi	0	880	547	72	111				0	Content		-72	-111	22135556	3731611176
22153	09:25:56.602	00:00:22.152	1330	-1024	-768	-1	-1	-1	-1	4	-1024	-768	-1	-1	-1	-1	4		0	0						Untertest3.avi	0	880	547	72	111				0	Content		-72	-111	22152555	3731628175
22169	09:25:56.618	00:00:22.168	1331	-1024	-768	-1	-1	-1	-1	4	-1024	-768	-1	-1	-1	-1	4		0	0						Untertest3.avi	0	880	547	72	111				0	Content		-72	-111	22168929	3731644549
22186	09:25:56.635	00:00:22.185	1332	-1024	-768	-1	-1	-1	-1	4	-1024	-768	-1	-1	-1	-1	4		0	0						Untertest3.avi	0	880	547	72	111				0	Content		-72	-111	22185802	3731661422
22202	09:25:56.651	00:00:22.202	1333	-1024	-768	-1	-1	-1	-1	4	-1024	-768	-1	-1	-1	-1	4		0	0						Untertest3.avi	0	880	547	72	111				0	Content		-72	-111	22202302	3731677922
22219	09:25:56.668	00:00:22.219	1334	1489,6	685,8566	0,4714987	0,6514573	465,3814	3,654819	1	1489,6	685,8566	0,4714987	0,6514573	465,3814	3,654819	3	60	1490	686						Untertest3.avi	0	880	547	72	111	1395	572	83	0	Content		1418	575	22219044	3731694664
22236	09:25:56.685	00:00:22.235	1335	1476,704	683,1022	0,4715856	0,6514859	465,5302	3,682954	1	1476,704	683,1022	0,4715856	0,6514859	465,5302	3,682954	3	60	1477	683						Untertest3.avi	0	880	547	72	111	1395	572	83	0	Content		1405	572	22235671	3731711291
22252	09:25:56.701	00:00:22.252	1336	1467,395	690,3146	0,4716465	0,6512749	465,2781	3,711905	1	1467,395	690,3146	0,4716465	0,6512749	465,2781	3,711905	3	60	1467	690						Untertest3.avi	0	880	547	72	111	1395	572	83	0	Content		1395	579	22252294	3731727914
22269	09:25:56.718	00:00:22.269	1337	1402,18	653,9918	0,4760757	0,649707	479,8551	3,861528	0	1433,092	676,7577	0,3073573	0,6657878	444,8932	3,448527	0	60	1418	665						Untertest3.avi	0	880	547	72	111	1395	572	83	0	Content		1346	554	22269043	3731744663
22286	09:25:56.735	00:00:22.285	1338	1349,009	609,2272	0,4788155	0,6481949	486,0948	3,924745	0	1394,984	645,8395	0,3113077	0,6645835	466,4243	3,647196	0	60	1372	628						Untertest3.avi	0	880	547	72	111	1395	572	83	0	Content		1300	517	22285658	3731761278
22302	09:25:56.751	00:00:22.302	1339	-1024	-768	-1	-1	-1	-1	4	-1024	-768	-1	-1	-1	-1	4		0	0						Untertest3.avi	0	880	547	72	111				0	Content		-72	-111	22302281	3731777901
22319	09:25:56.768	00:00:22.318	1340	-1024	-768	-1	-1	-1	-1	4	-1024	-768	-1	-1	-1	-1	4		0	0						Untertest3.avi	0	880	547	72	111				0	Content		-72	-111	22318907	3731794527
22335	09:25:56.784	00:00:22.335	1341	-1024	-768	-1	-1	-1	-1	4	-1024	-768	-1	-1	-1	-1	4		0	0						Untertest3.avi	0	880	547	72	111				0	Content		-72	-111	22335409	3731811029
22353	09:25:56.802	00:00:22.352	1342	-1024	-768	-1	-1	-1	-1	4	-1024	-768	-1	-1	-1	-1	4		0	0						Untertest3.avi	0	880	547	72	111				0	Content		-72	-111	22352603	3731828223
22369	09:25:56.818	00:00:22.369	1343	-1024	-768	-1	-1	-1	-1	4	-1024	-768	-1	-1	-1	-1	4		0	0						Untertest3.avi	0	880	547	72	111				0	Content		-72	-111	22369226	3731844846
22386	09:25:56.835	00:00:22.385	1344	-1024	-768	-1	-1	-1	-1	4	-1024	-768	-1	-1	-1	-1	4		0	0						Untertest3.avi	0	880	547	72	111				0	Content		-72	-111	22385850	3731861470
22402	09:25:56.851	00:00:22.402	1345	-1024	-768	-1	-1	-1	-1	4	-1024	-768	-1	-1	-1	-1	4		0	0						Untertest3.avi	0	880	547	72	111				0	Content		-72	-111	22402195	3731877815
22419	09:25:56.868	00:00:22.418	1346	-1024	-768	-1	-1	-1	-1	4	-1024	-768	-1	-1	-1	-1	4		0	0						Untertest3.avi	0	880	547	72	111				0	Content		-72	-111	22418821	3731894441
22435	09:25:56.884	00:00:22.435	1347	-1024	-768	-1	-1	-1	-1	4	-1024	-768	-1	-1	-1	-1	4		0	0						Untertest3.avi	0	880	547	72	111				0	Content		-72	-111	22435442	3731911062
22452	09:25:56.901	00:00:22.452	1348	-1024	-768	-1	-1	-1	-1	4	-1024	-768	-1	-1	-1	-1	4		0	0						Untertest3.avi	0	880	547	72	111				0	Content		-72	-111	22452064	3731927684
22469	09:25:56.918	00:00:22.468	1349	-1024	-768	-1	-1	-1	-1	4	-1024	-768	-1	-1	-1	-1	4		0	0						Untertest3.avi	0	880	547	72	111				0	Content		-72	-111	22468815	3731944435
22485	09:25:56.934	00:00:22.485	1350	-1024	-768	-1	-1	-1	-1	4	-1024	-768	-1	-1	-1	-1	4		0	0						Untertest3.avi	0	880	547	72	111				0	Content		-72	-111	22485438	3731961058
22502	09:25:56.951	00:00:22.502	1351	-1024	-768	-1	-1	-1	-1	4	-1024	-768	-1	-1	-1	-1	4		0	0						Untertest3.avi	0	880	547	72	111				0	Content		-72	-111	22502106	3731977726
22519	09:25:56.968	00:00:22.518	1352	-1024	-768	-1	-1	-1	-1	4	1365,891	560,0007	0,2994901	0,6610932	406,5414	3,276353	0	61	1366	560						Untertest3.avi	0	880	547	72	111	1284	468	367	0	Content		1294	449	22518685	3731994305
22536	09:25:56.985	00:00:22.535	1353	-1024	-768	-1	-1	-1	-1	4	1371,161	575,9297	0,2995447	0,6612727	407,0486	3,277238	0	61	1371	576						Untertest3.avi	0	880	547	72	111	1284	468	367	0	Content		1299	465	22535681	3732011301
22552	09:25:57.001	00:00:22.551	1354	-1024	-768	-1	-1	-1	-1	4	-1024	-768	-1	-1	-1	-1	4	61	0	0						Untertest3.avi	0	880	547	72	111	1284	468	367	0	Content		-72	-111	22551806	3732027426
22569	09:25:57.018	00:00:22.569	1355	-1024	-768	-1	-1	-1	-1	4	1357,49	579,5653	0,299437	0,6618736	406,4518	3,221842	0	61	1357	580						Untertest3.avi	0	880	547	72	111	1284	468	367	0	Content		1285	469	22569054	3732044674
22586	09:25:57.035	00:00:22.585	1356	-1024	-768	-1	-1	-1	-1	4	1360,988	578,9954	0,2994025	0,6620635	406,0647	3,254626	0	61	1361	579						Untertest3.avi	0	880	547	72	111	1284	468	367	0	Content		1289	468	22585678	3732061298
22602	09:25:57.051	00:00:22.602	1357	-1024	-768	-1	-1	-1	-1	4	-1024	-768	-1	-1	-1	-1	4	61	0	0						Untertest3.avi	0	880	547	72	111	1284	468	367	0	Content		-72	-111	22602300	3732077920
22619	09:25:57.068	00:00:22.618	1358	-1024	-768	-1	-1	-1	-1	4	-1024	-768	-1	-1	-1	-1	4	61	0	0						Untertest3.avi	0	880	547	72	111	1284	468	367	0	Content		-72	-111	22618988	3732094608
22636	09:25:57.085	00:00:22.635	1359	-1024	-768	-1	-1	-1	-1	4	-1024	-768	-1	-1	-1	-1	4	61	0	0						Untertest3.avi	0	880	547	72	111	1284	468	367	0	Content		-72	-111	22635655	3732111275
22652	09:25:57.101	00:00:22.652	1360	-1024	-768	-1	-1	-1	-1	4	1353,26	583,511	0,2992342	0,6625374	403,8539	3,253601	0	61	1353	584						Untertest3.avi	0	880	547	72	111	1284	468	367	0	Content		1281	473	22652294	3732127914
22669	09:25:57.118	00:00:22.668	1361	-1024	-768	-1	-1	-1	-1	4	-1024	-768	-1	-1	-1	-1	4	61	0	0						Untertest3.avi	0	880	547	72	111	1284	468	367	0	Content		-72	-111	22668543	3732144163
22686	09:25:57.135	00:00:22.685	1362	-1024	-768	-1	-1	-1	-1	4	1355,606	584,9222	0,2992643	0,6630873	403,2007	3,228493	0	61	1356	585						Untertest3.avi	0	880	547	72	111	1284	468	367	0	Content		1284	474	22685542	3732161162
22702	09:25:57.151	00:00:22.701	1363	-1024	-768	-1	-1	-1	-1	4	1339,988	579,4766	0,2990279	0,663177	401,0753	3,237857	0	61	1340	579						Untertest3.avi	0	880	547	72	111	1284	468	367	0	Content		1268	468	22701789	3732177409
22718	09:25:57.167	00:00:22.718	1364	-1024	-768	-1	-1	-1	-1	4	-1024	-768	-1	-1	-1	-1	4	61	0	0						Untertest3.avi	0	880	547	72	111	1284	468	367	0	Content		-72	-111	22718409	3732194029
22735	09:25:57.184	00:00:22.735	1365	-1024	-768	-1	-1	-1	-1	4	1354,568	579,6488	0,2993339	0,6630674	402,3707	3,265423	0	61	1355	580						Untertest3.avi	0	880	547	72	111	1284	468	367	0	Content		1283	469	22735031	3732210651
22752	09:25:57.201	00:00:22.752	1366	-1024	-768	-1	-1	-1	-1	4	1356,39	584,7035	0,2993343	0,6631724	402,3221	3,248716	0	61	1356	585						Untertest3.avi	0	880	547	72	111	1284	468	367	0	Content		1284	474	22752283	3732227903
22769	09:25:57.218	00:00:22.768	1367	-1024	-768	-1	-1	-1	-1	4	-1024	-768	-1	-1	-1	-1	4	61	0	0						Untertest3.avi	0	880	547	72	111	1284	468	367	0	Content		-72	-111	22768904	3732244524
22786	09:25:57.235	00:00:22.785	1368	-1024	-768	-1	-1	-1	-1	4	1350,423	582,8499	0,2996845	0,6632585	403,6225	3,295132	0	61	1350	583						Untertest3.avi	0	880	547	72	111	1284	468	367	0	Content		1278	472	22785528	3732261148
22802	09:25:57.251	00:00:22.801	1369	-1024	-768	-1	-1	-1	-1	4	1352,632	582,3682	0,299762	0,663112	403,718	3,303632	0	61	1353	582						Untertest3.avi	0	880	547	72	111	1284	468	367	0	Content		1281	471	22801774	3732277394
22818	09:25:57.267	00:00:22.818	1370	-1024	-768	-1	-1	-1	-1	4	-1024	-768	-1	-1	-1	-1	4	61	0	0						Untertest3.avi	0	880	547	72	111	1284	468	367	0	Content		-72	-111	22818400	3732294020
22835	09:25:57.284	00:00:22.835	1371	-1024	-768	-1	-1	-1	-1	4	1359,234	579,0951	0,2998098	0,6627635	403,8543	3,306386	0	61	1359	579						Untertest3.avi	0	880	547	72	111	1284	468	367	0	Content		1287	468	22835022	3732310642
22852	09:25:57.301	00:00:22.852	1372	-1024	-768	-1	-1	-1	-1	4	1435,769	552,699	0,3020563	0,6621594	417,9199	3,403711	0	61	1436	553						Untertest3.avi	0	880	547	72	111	1284	468	367	0	Content		1364	442	22852145	3732327765
22869	09:25:57.318	00:00:22.868	1373	-1024	-768	-1	-1	-1	-1	4	-1024	-768	-1	-1	-1	-1	4	61	0	0						Untertest3.avi	0	880	547	72	111	1284	468	367	0	Content		-72	-111	22868768	3732344388
22885	09:25:57.334	00:00:22.885	1374	-1024	-768	-1	-1	-1	-1	4	1761,541	427,4096	0,3098509	0,6604706	474,2744	3,773149	0	62	1762	427						Untertest3.avi	0	880	547	72	111	1935	256	100	0	Content		1690	316	22885390	3732361010
22902	09:25:57.351	00:00:22.901	1375	-1024	-768	-1	-1	-1	-1	4	1998,849	345,9986	0,3154772	0,6602414	515,5415	4,164281	0	62	1999	346						Untertest3.avi	0	880	547	72	111	1935	256	100	0	Content		1927	235	22901635	3732377255
22918	09:25:57.367	00:00:22.918	1376	2263,884	340,3141	0,2984558	0,6594036	524,957	4,286986	1	2170,811	361,3452	0,3011515	0,6594112	515,5416	4,18509	3	62	2264	340						Untertest3.avi	0	880	547	72	111	1935	256	100	0	Content		2192	229	22918262	3732393882
22935	09:25:57.384	00:00:22.934	1377	-1024	-768	-1	-1	-1	-1	4	1936,405	367,4549	0,3142673	0,6600998	506,601	4,047931	0	62	1936	367						Untertest3.avi	0	880	547	72	111	1935	256	100	0	Content		1864	256	22934888	3732410508
22952	09:25:57.401	00:00:22.952	1378	-1024	-768	-1	-1	-1	-1	4	2006,845	351,7366	0,3156793	0,6600831	518,0352	4,167398	0	62	2007	352						Untertest3.avi	0	880	547	72	111	1935	256	100	0	Content		1935	241	22952024	3732427644
22969	09:25:57.418	00:00:22.968	1379	2064,198	403,2585	0,3054476	0,6592147	500,7989	4,079721	1	2228,164	368,1514	0,3003629	0,6591994	518,0352	4,264321	3	62	2064	403						Untertest3.avi	0	880	547	72	111	1935	256	100	0	Content		1992	292	22968760	3732444380
22985	09:25:57.434	00:00:22.985	1380	-1024	-768	-1	-1	-1	-1	4	-1024	-768	-1	-1	-1	-1	4	63	0	0						Untertest3.avi	0	880	547	72	111	1815	288	150	0	Content		-72	-111	22985227	3732460847
23002	09:25:57.451	00:00:23.001	1381	-1024	-768	-1	-1	-1	-1	4	-1024	-768	-1	-1	-1	-1	4	63	0	0						Untertest3.avi	0	880	547	72	111	1815	288	150	0	Content		-72	-111	23001895	3732477515
23018	09:25:57.467	00:00:23.018	1382	-1024	-768	-1	-1	-1	-1	4	1886,217	396,4467	0,3106379	0,6600191	484,3365	3,886805	0	63	1886	396						Untertest3.avi	0	880	547	72	111	1815	288	150	0	Content		1814	285	23018331	3732493951
23035	09:25:57.484	00:00:23.035	1383	-1024	-768	-1	-1	-1	-1	4	1859,107	400,5811	0,3109143	0,6600022	484,3365	3,876416	0	63	1859	401						Untertest3.avi	0	880	547	72	111	1815	288	150	0	Content		1787	290	23035332	3732510952
23052	09:25:57.501	00:00:23.051	1384	-1024	-768	-1	-1	-1	-1	4	2002,883	350,6427	0,315172	0,6599079	516,6989	4,113791	0	63	2003	351						Untertest3.avi	0	880	547	72	111	1815	288	150	0	Content		1931	240	23051590	3732527210
23069	09:25:57.518	00:00:23.068	1385	-1024	-768	-1	-1	-1	-1	4	1878,794	406,8065	0,3104968	0,6598075	483,8343	3,85233	0	63	1879	407						Untertest3.avi	0	880	547	72	111	1815	288	150	0	Content		1807	296	23068647	3732544267
23085	09:25:57.534	00:00:23.085	1386	-1024	-768	-1	-1	-1	-1	4	1999,273	359,976	0,3152085	0,6596446	517,6383	4,209093	0	63	1999	360						Untertest3.avi	0	880	547	72	111	1815	288	150	0	Content		1927	249	23085327	3732560947
23102	09:25:57.551	00:00:23.101	1387	-1024	-768	-1	-1	-1	-1	4	1946,927	369,7374	0,3129873	0,65963	501,6844	4,026266	0	63	1947	370						Untertest3.avi	0	880	547	72	111	1815	288	150	0	Content		1875	259	23101950	3732577570
23118	09:25:57.567	00:00:23.118	1388	-1024	-768	-1	-1	-1	-1	4	1886,512	398,5662	0,3101043	0,6595879	484,0127	3,850545	0	63	1887	399						Untertest3.avi	0	880	547	72	111	1815	288	150	0	Content		1815	288	23118200	3732593820
23135	09:25:57.584	00:00:23.134	1389	-1024	-768	-1	-1	-1	-1	4	1874,327	403,1093	0,3099691	0,6597106	483,5356	3,854253	0	64	1874	403						Untertest3.avi	0	880	547	72	111	1594	333	367	0	Content		1802	292	23134827	3732610447
23152	09:25:57.601	00:00:23.151	1390	1449,992	485,8027	0,4558087	0,6426825	408,9104	3,360221	0	1884,182	402,3449	0,3099425	0,6598188	483,6513	3,820468	0	64	1667	444						Untertest3.avi	0	880	547	72	111	1594	333	367	0	Content		1595	333	23151584	3732627204
23169	09:25:57.618	00:00:23.168	1391	1440,167	483,1449	0,4559221	0,6426542	409,2167	3,426208	0	1878,21	396,5816	0,3099365	0,6598084	483,5911	3,846867	0	64	1659	440						Untertest3.avi	0	880	547	72	111	1594	333	367	0	Content		1587	329	23168519	3732644139
23185	09:25:57.634	00:00:23.184	1392	1440,649	494,6808	0,456011	0,642522	409,4947	3,357692	0	1872,354	400,8892	0,3099385	0,6596656	483,4939	3,792125	0	64	1657	448						Untertest3.avi	0	880	547	72	111	1594	333	367	0	Content		1585	337	23184821	3732660441
23202	09:25:57.651	00:00:23.201	1393	1434,69	487,7539	0,4560584	0,6423676	409,6703	3,37077	0	1871,674	397,6345	0,3099212	0,6595441	483,3929	3,826111	0	64	1653	443						Untertest3.avi	0	880	547	72	111	1594	333	367	0	Content		1581	332	23201892	3732677512
23219	09:25:57.668	00:00:23.218	1394	1457,316	480,6885	0,4558994	0,6423913	409,2699	3,353488	0	1870,877	408,2185	0,309859	0,6596541	483,287	3,801544	0	64	1664	444						Untertest3.avi	0	880	547	72	111	1594	333	367	0	Content		1592	333	23218578	3732694198
23235	09:25:57.684	00:00:23.235	1395	1437,739	494,886	0,455519	0,6424226	408,2248	3,372406	0	1894,629	397,1198	0,3096934	0,6597697	483,4596	3,813393	0	64	1666	446						Untertest3.avi	0	880	547	72	111	1594	333	367	0	Content		1594	335	23235264	3732710884
23251	09:25:57.700	00:00:23.251	1396	1442,713	487,1453	0,4554865	0,6423352	408,2447	3,343125	0	1881,058	401,5219	0,3096148	0,6596825	483,3642	3,810718	0	64	1662	444						Untertest3.avi	0	880	547	72	111	1594	333	367	0	Content		1590	333	23251443	3732727063
23268	09:25:57.717	00:00:23.268	1397	1442,541	478,9617	0,4558795	0,6421109	409,6744	3,343768	0	1886,94	403,5275	0,309627	0,6594871	483,3392	3,828971	0	64	1665	441						Untertest3.avi	0	880	547	72	111	1594	333	367	0	Content		1593	330	23268064	3732743684
23285	09:25:57.734	00:00:23.284	1398	1433,032	488,5351	0,4556574	0,6420147	408,6102	3,383437	0	1888,25	400,6542	0,3097289	0,6592886	483,633	3,839604	0	64	1661	445						Untertest3.avi	0	880	547	72	111	1594	333	367	0	Content		1589	334	23284815	3732760435
23302	09:25:57.751	00:00:23.301	1399	1444,801	483,0226	0,455998	0,6420175	409,5595	3,356225	0	1879,072	399,2498	0,3097834	0,6592159	483,6027	3,843854	0	64	1662	441						Untertest3.avi	0	880	547	72	111	1594	333	367	0	Content		1590	330	23301882	3732777502
23319	09:25:57.768	00:00:23.318	1400	1424,452	487,7151	0,4558402	0,6420695	408,5743	3,399204	0	1905,105	395,9629	0,3099595	0,6592666	483,3639	3,842579	0	64	1665	442						Untertest3.avi	0	880	547	72	111	1594	333	367	0	Content		1593	331	23318506	3732794126
23335	09:25:57.784	00:00:23.335	1401	1459,921	485,2954	0,4565602	0,6420844	410,6504	3,380178	0	1894,643	401,166	0,3100547	0,6592942	483,4792	3,856717	0	64	1677	443						Untertest3.avi	0	880	547	72	111	1594	333	367	0	Content		1605	332	23335179	3732810799
23351	09:25:57.800	00:00:23.351	1402	1452,507	480,427	0,4567691	0,6419965	411,054	3,346262	0	1904,218	406,6221	0,3101388	0,6592352	483,6499	3,809319	0	64	1678	444						Untertest3.avi	0	880	547	72	111	1594	333	367	0	Content		1606	333	23351435	3732827055
23368	09:25:57.817	00:00:23.368	1403	1460,557	483,451	0,4565059	0,6417161	409,8589	3,370849	0	1885,825	410,825	0,3102145	0,658912	483,4809	3,811566	0	64	1673	447						Untertest3.avi	0	880	547	72	111	1594	333	367	0	Content		1601	336	23368057	3732843677
23385	09:25:57.834	00:00:23.384	1404	1451,768	486,3133	0,4565457	0,6413492	409,8246	3,361914	0	1888,107	406,5795	0,310374	0,6585097	483,3486	3,874125	0	64	1670	446						Untertest3.avi	0	880	547	72	111	1594	333	367	0	Content		1598	335	23384683	3732860303
23402	09:25:57.851	00:00:23.401	1405	1444,29	482,554	0,456716	0,6412873	410,1971	3,400898	0	1889,945	410,7038	0,3104104	0,6584149	483,3616	3,861293	0	64	1667	447						Untertest3.avi	0	880	547	72	111	1594	333	367	0	Content		1595	336	23401751	3732877371
23419	09:25:57.868	00:00:23.418	1406	1443,436	489,706	0,4566885	0,64107	410,0911	3,427472	0	1895,815	404,3033	0,3104181	0,6580449	483,399	3,86712	0	64	1670	447						Untertest3.avi	0	880	547	72	111	1594	333	367	0	Content		1598	336	23418501	3732894121
23435	09:25:57.884	00:00:23.435	1407	1449,609	480,6958	0,4567275	0,6408394	410,144	3,376757	0	1889,934	402,8383	0,310326	0,6576305	483,6447	3,896313	0	64	1670	442						Untertest3.avi	0	880	547	72	111	1594	333	367	0	Content		1598	331	23435124	3732910744
23451	09:25:57.900	00:00:23.451	1408	1454,383	479,7401	0,4572902	0,6408395	411,7902	3,400493	0	1904,303	407,3263	0,3104296	0,657492	484,0071	3,894941	0	64	1679	444						Untertest3.avi	0	880	547	72	111	1594	333	367	0	Content		1607	333	23451427	3732927047
23468	09:25:57.917	00:00:23.468	1409	1441,344	490,5817	0,4560851	0,6403903	407,1309	3,380856	0	1898,908	403,1058	0,3105853	0,6570432	483,578	3,871257	0	64	1670	447						Untertest3.avi	0	880	547	72	111	1594	333	367	0	Content		1598	336	23468053	3732943673
23485	09:25:57.934	00:00:23.484	1410	1365,967	489,9387	0,4523644	0,6394134	391,5022	3,266752	0	1878,108	355,6641	0,3123444	0,6562458	494,2233	3,935097	0	64	1622	423						Untertest3.avi	0	880	547	72	111	1594	333	367	0	Content		1550	312	23484676	3732960296
23502	09:25:57.951	00:00:23.501	1411	-1024	-768	-1	-1	-1	-1	4	-1024	-768	-1	-1	-1	-1	4		0	0						Untertest3.avi	0	880	547	72	111				0	Content		-72	-111	23501670	3732977290
23518	09:25:57.967	00:00:23.518	1412	-1024	-768	-1	-1	-1	-1	4	-1024	-768	-1	-1	-1	-1	4		0	0						Untertest3.avi	0	880	547	72	111				0	Content		-72	-111	23518369	3732993989
23535	09:25:57.984	00:00:23.535	1413	-1024	-768	-1	-1	-1	-1	4	-1024	-768	-1	-1	-1	-1	4		0	0						Untertest3.avi	0	880	547	72	111				0	Content		-72	-111	23535035	3733010655
23551	09:25:58.000	00:00:23.551	1414	-1024	-768	-1	-1	-1	-1	4	-1024	-768	-1	-1	-1	-1	4		0	0						Untertest3.avi	0	880	547	72	111				0	Content		-72	-111	23551295	3733026915
23568	09:25:58.017	00:00:23.568	1415	-1024	-768	-1	-1	-1	-1	4	-1024	-768	-1	-1	-1	-1	4		0	0						Untertest3.avi	0	880	547	72	111				0	Content		-72	-111	23568170	3733043790
23585	09:25:58.034	00:00:23.584	1416	-1024	-768	-1	-1	-1	-1	4	-1024	-768	-1	-1	-1	-1	4		0	0						Untertest3.avi	0	880	547	72	111				0	Content		-72	-111	23584665	3733060285
23601	09:25:58.050	00:00:23.601	1417	-1024	-768	-1	-1	-1	-1	4	-1024	-768	-1	-1	-1	-1	4		0	0						Untertest3.avi	0	880	547	72	111				0	Content		-72	-111	23601412	3733077032
23618	09:25:58.067	00:00:23.618	1418	-1024	-768	-1	-1	-1	-1	4	-1024	-768	-1	-1	-1	-1	4		0	0						Untertest3.avi	0	880	547	72	111				0	Content		-72	-111	23618037	3733093657
23635	09:25:58.084	00:00:23.634	1419	-1024	-768	-1	-1	-1	-1	4	-1024	-768	-1	-1	-1	-1	4		0	0						Untertest3.avi	0	880	547	72	111				0	Content		-72	-111	23634660	3733110280
23651	09:25:58.100	00:00:23.651	1420	-1024	-768	-1	-1	-1	-1	4	-1024	-768	-1	-1	-1	-1	4		0	0						Untertest3.avi	0	880	547	72	111				0	Content		-72	-111	23651286	3733126906
23668	09:25:58.117	00:00:23.668	1421	-1024	-768	-1	-1	-1	-1	4	-1024	-768	-1	-1	-1	-1	4		0	0						Untertest3.avi	0	880	547	72	111				0	Content		-72	-111	23668034	3733143654
23685	09:25:58.134	00:00:23.684	1422	-1024	-768	-1	-1	-1	-1	4	-1024	-768	-1	-1	-1	-1	4		0	0						Untertest3.avi	0	880	547	72	111				0	Content		-72	-111	23684658	3733160278
23701	09:25:58.150	00:00:23.701	1423	-1024	-768	-1	-1	-1	-1	4	-1024	-768	-1	-1	-1	-1	4		0	0						Untertest3.avi	0	880	547	72	111				0	Content		-72	-111	23701282	3733176902
23718	09:25:58.167	00:00:23.717	1424	-1024	-768	-1	-1	-1	-1	4	-1024	-768	-1	-1	-1	-1	4		0	0						Untertest3.avi	0	880	547	72	111				0	Content		-72	-111	23717780	3733193400
23735	09:25:58.184	00:00:23.735	1425	-1024	-768	-1	-1	-1	-1	4	-1024	-768	-1	-1	-1	-1	4		0	0						Untertest3.avi	0	880	547	72	111				0	Content		-72	-111	23735028	3733210648
23752	09:25:58.201	00:00:23.751	1426	-1024	-768	-1	-1	-1	-1	4	-1024	-768	-1	-1	-1	-1	4		0	0						Untertest3.avi	0	880	547	72	111				0	Content		-72	-111	23751650	3733227270
23768	09:25:58.217	00:00:23.768	1427	-1024	-768	-1	-1	-1	-1	4	-1024	-768	-1	-1	-1	-1	4		0	0						Untertest3.avi	0	880	547	72	111				0	Content		-72	-111	23768399	3733244019
23784	09:25:58.233	00:00:23.784	1428	-1024	-768	-1	-1	-1	-1	4	-1024	-768	-1	-1	-1	-1	4		0	0						Untertest3.avi	0	880	547	72	111				0	Content		-72	-111	23784396	3733260016
23801	09:25:58.250	00:00:23.801	1429	-1024	-768	-1	-1	-1	-1	4	-1024	-768	-1	-1	-1	-1	4		0	0						Untertest3.avi	0	880	547	72	111				0	Content		-72	-111	23801020	3733276640
23818	09:25:58.267	00:00:23.817	1430	-1024	-768	-1	-1	-1	-1	4	-1024	-768	-1	-1	-1	-1	4		0	0						Untertest3.avi	0	880	547	72	111				0	Content		-72	-111	23817770	3733293390
23834	09:25:58.283	00:00:23.834	1431	-1024	-768	-1	-1	-1	-1	4	-1024	-768	-1	-1	-1	-1	4		0	0						Untertest3.avi	0	880	547	72	111				0	Content		-72	-111	23834393	3733310013
23851	09:25:58.300	00:00:23.851	1432	-1024	-768	-1	-1	-1	-1	4	-1024	-768	-1	-1	-1	-1	4		0	0						Untertest3.avi	0	880	547	72	111				0	Content		-72	-111	23851015	3733326635
23868	09:25:58.317	00:00:23.867	1433	-1024	-768	-1	-1	-1	-1	4	-1024	-768	-1	-1	-1	-1	4		0	0						Untertest3.avi	0	880	547	72	111				0	Content		-72	-111	23867640	3733343260
23885	09:25:58.334	00:00:23.884	1434	-1024	-768	-1	-1	-1	-1	4	-1024	-768	-1	-1	-1	-1	4		0	0						Untertest3.avi	0	880	547	72	111				0	Content		-72	-111	23884835	3733360455
23902	09:25:58.351	00:00:23.902	1435	-1024	-768	-1	-1	-1	-1	4	-1024	-768	-1	-1	-1	-1	4		0	0						Untertest3.avi	0	880	547	72	111				0	Content		-72	-111	23902204	3733377824
23919	09:25:58.368	00:00:23.919	1436	-1024	-768	-1	-1	-1	-1	4	-1024	-768	-1	-1	-1	-1	4		0	0						Untertest3.avi	0	880	547	72	111				0	Content		-72	-111	23919463	3733395083
23934	09:25:58.383	00:00:23.934	1437	-1024	-768	-1	-1	-1	-1	4	-1024	-768	-1	-1	-1	-1	4		0	0						Untertest3.avi	0	880	547	72	111				0	Content		-72	-111	23934256	3733409876
23951	09:25:58.400	00:00:23.951	1438	1682,267	380,2663	0,3082053	0,6559064	453,9499	3,716835	3	1682,267	380,2663	0,3082053	0,6559064	453,9499	3,716835	1	65	1682	380						Untertest3.avi	0	880	547	72	111	1602	268	83	0	Content		1610	269	23951004	3733426624
23968	09:25:58.417	00:00:23.967	1439	-1024	-768	-1	-1	-1	-1	4	-1024	-768	-1	-1	-1	-1	4	65	0	0						Untertest3.avi	0	880	547	72	111	1602	268	83	0	Content		-72	-111	23967631	3733443251
23984	09:25:58.433	00:00:23.984	1440	-1024	-768	-1	-1	-1	-1	4	-1024	-768	-1	-1	-1	-1	4	65	0	0						Untertest3.avi	0	880	547	72	111	1602	268	83	0	Content		-72	-111	23984255	3733459875
24001	09:25:58.450	00:00:24.001	1441	1667,26	377,3935	0,3080151	0,6560807	451,7823	3,643643	3	1667,26	377,3935	0,3080151	0,6560807	451,7823	3,643643	1	65	1667	377						Untertest3.avi	0	880	547	72	111	1602	268	83	0	Content		1595	266	24001195	3733476815
24018	09:25:58.467	00:00:24.017	1442	1662,7	379,0208	0,308048	0,6561381	451,49	3,718414	3	1662,7	379,0208	0,308048	0,6561381	451,49	3,718414	1	65	1663	379						Untertest3.avi	0	880	547	72	111	1602	268	83	0	Content		1591	268	24017623	3733493243
24034	09:25:58.483	00:00:24.034	1443	-1024	-768	-1	-1	-1	-1	4	-1024	-768	-1	-1	-1	-1	4		0	0						Untertest3.avi	0	880	547	72	111				0	Content		-72	-111	24034499	3733510119
24051	09:25:58.500	00:00:24.050	1444	-1024	-768	-1	-1	-1	-1	4	-1024	-768	-1	-1	-1	-1	4		0	0						Untertest3.avi	0	880	547	72	111				0	Content		-72	-111	24050868	3733526488
24068	09:25:58.517	00:00:24.067	1445	-1024	-768	-1	-1	-1	-1	4	-1024	-768	-1	-1	-1	-1	4		0	0						Untertest3.avi	0	880	547	72	111				0	Content		-72	-111	24067815	3733543435
24084	09:25:58.533	00:00:24.084	1446	-1024	-768	-1	-1	-1	-1	4	-1024	-768	-1	-1	-1	-1	4		0	0						Untertest3.avi	0	880	547	72	111				0	Content		-72	-111	24084239	3733559859
24101	09:25:58.550	00:00:24.101	1447	-1024	-768	-1	-1	-1	-1	4	-1024	-768	-1	-1	-1	-1	4		0	0						Untertest3.avi	0	880	547	72	111				0	Content		-72	-111	24101111	3733576731
24118	09:25:58.567	00:00:24.117	1448	-1024	-768	-1	-1	-1	-1	4	-1024	-768	-1	-1	-1	-1	4		0	0						Untertest3.avi	0	880	547	72	111				0	Content		-72	-111	24117609	3733593229
24134	09:25:58.583	00:00:24.134	1449	-1024	-768	-1	-1	-1	-1	4	-1024	-768	-1	-1	-1	-1	4		0	0						Untertest3.avi	0	880	547	72	111				0	Content		-72	-111	24134357	3733609977
24151	09:25:58.600	00:00:24.150	1450	-1024	-768	-1	-1	-1	-1	4	-1024	-768	-1	-1	-1	-1	4		0	0						Untertest3.avi	0	880	547	72	111				0	Content		-72	-111	24150983	3733626603
24168	09:25:58.617	00:00:24.167	1451	-1024	-768	-1	-1	-1	-1	4	-1024	-768	-1	-1	-1	-1	4		0	0						Untertest3.avi	0	880	547	72	111				0	Content		-72	-111	24167606	3733643226
24184	09:25:58.633	00:00:24.184	1452	-1024	-768	-1	-1	-1	-1	4	-1024	-768	-1	-1	-1	-1	4		0	0						Untertest3.avi	0	880	547	72	111				0	Content		-72	-111	24184356	3733659976
24201	09:25:58.650	00:00:24.200	1453	-1024	-768	-1	-1	-1	-1	4	-1024	-768	-1	-1	-1	-1	4		0	0						Untertest3.avi	0	880	547	72	111				0	Content		-72	-111	24200980	3733676600
24218	09:25:58.667	00:00:24.217	1454	-1024	-768	-1	-1	-1	-1	4	-1024	-768	-1	-1	-1	-1	4		0	0						Untertest3.avi	0	880	547	72	111				0	Content		-72	-111	24217601	3733693221
24234	09:25:58.683	00:00:24.234	1455	-1024	-768	-1	-1	-1	-1	4	-1024	-768	-1	-1	-1	-1	4		0	0						Untertest3.avi	0	880	547	72	111				0	Content		-72	-111	24234352	3733709972
24251	09:25:58.700	00:00:24.250	1456	-1024	-768	-1	-1	-1	-1	4	-1024	-768	-1	-1	-1	-1	4		0	0						Untertest3.avi	0	880	547	72	111				0	Content		-72	-111	24250724	3733726344
24268	09:25:58.717	00:00:24.267	1457	-1024	-768	-1	-1	-1	-1	4	-1024	-768	-1	-1	-1	-1	4		0	0						Untertest3.avi	0	880	547	72	111				0	Content		-72	-111	24267972	3733743592
24285	09:25:58.734	00:00:24.284	1458	-1024	-768	-1	-1	-1	-1	4	-1024	-768	-1	-1	-1	-1	4		0	0						Untertest3.avi	0	880	547	72	111				0	Content		-72	-111	24284593	3733760213
24301	09:25:58.750	00:00:24.301	1459	-1024	-768	-1	-1	-1	-1	4	-1024	-768	-1	-1	-1	-1	4		0	0						Untertest3.avi	0	880	547	72	111				0	Content		-72	-111	24301344	3733776964
24317	09:25:58.766	00:00:24.317	1460	-1024	-768	-1	-1	-1	-1	4	-1024	-768	-1	-1	-1	-1	4		0	0						Untertest3.avi	0	880	547	72	111				0	Content		-72	-111	24317342	3733792962
24334	09:25:58.783	00:00:24.333	1461	-1024	-768	-1	-1	-1	-1	4	-1024	-768	-1	-1	-1	-1	4		0	0						Untertest3.avi	0	880	547	72	111				0	Content		-72	-111	24333965	3733809585
24351	09:25:58.800	00:00:24.350	1462	-1024	-768	-1	-1	-1	-1	4	-1024	-768	-1	-1	-1	-1	4		0	0						Untertest3.avi	0	880	547	72	111				0	Content		-72	-111	24350715	3733826335
24367	09:25:58.816	00:00:24.367	1463	-1024	-768	-1	-1	-1	-1	4	-1024	-768	-1	-1	-1	-1	4		0	0						Untertest3.avi	0	880	547	72	111				0	Content		-72	-111	24367337	3733842957
24384	09:25:58.833	00:00:24.383	1464	-1024	-768	-1	-1	-1	-1	4	-1024	-768	-1	-1	-1	-1	4		0	0						Untertest3.avi	0	880	547	72	111				0	Content		-72	-111	24383959	3733859579
24401	09:25:58.850	00:00:24.400	1465	-1024	-768	-1	-1	-1	-1	4	-1024	-768	-1	-1	-1	-1	4		0	0						Untertest3.avi	0	880	547	72	111				0	Content		-72	-111	24400582	3733876202
24418	09:25:58.867	00:00:24.417	1466	-1024	-768	-1	-1	-1	-1	4	-1024	-768	-1	-1	-1	-1	4		0	0						Untertest3.avi	0	880	547	72	111				0	Content		-72	-111	24417774	3733893394
24435	09:25:58.884	00:00:24.435	1467	-1024	-768	-1	-1	-1	-1	4	-1024	-768	-1	-1	-1	-1	4		0	0						Untertest3.avi	0	880	547	72	111				0	Content		-72	-111	24435149	3733910769
24452	09:25:58.901	00:00:24.452	1468	-1024	-768	-1	-1	-1	-1	4	-1024	-768	-1	-1	-1	-1	4		0	0						Untertest3.avi	0	880	547	72	111				0	Content		-72	-111	24452398	3733928018
24467	09:25:58.916	00:00:24.467	1469	-1024	-768	-1	-1	-1	-1	4	-1024	-768	-1	-1	-1	-1	4		0	0						Untertest3.avi	0	880	547	72	111				0	Content		-72	-111	24467327	3733942947
24484	09:25:58.933	00:00:24.483	1470	-1024	-768	-1	-1	-1	-1	4	-1024	-768	-1	-1	-1	-1	4		0	0						Untertest3.avi	0	880	547	72	111				0	Content		-72	-111	24483949	3733959569
24501	09:25:58.950	00:00:24.500	1471	-1024	-768	-1	-1	-1	-1	4	-1024	-768	-1	-1	-1	-1	4		0	0						Untertest3.avi	0	880	547	72	111				0	Content		-72	-111	24500696	3733976316
24517	09:25:58.966	00:00:24.517	1472	-1024	-768	-1	-1	-1	-1	4	-1024	-768	-1	-1	-1	-1	4		0	0						Untertest3.avi	0	880	547	72	111				0	Content		-72	-111	24517195	3733992815
24534	09:25:58.983	00:00:24.533	1473	-1024	-768	-1	-1	-1	-1	4	-1024	-768	-1	-1	-1	-1	4		0	0						Untertest3.avi	0	880	547	72	111				0	Content		-72	-111	24533945	3734009565
24551	09:25:59.000	00:00:24.550	1474	-1024	-768	-1	-1	-1	-1	4	-1024	-768	-1	-1	-1	-1	4		0	0						Untertest3.avi	0	880	547	72	111				0	Content		-72	-111	24550569	3734026189
24568	09:25:59.017	00:00:24.567	1475	-1024	-768	-1	-1	-1	-1	4	-1024	-768	-1	-1	-1	-1	4		0	0						Untertest3.avi	0	880	547	72	111				0	Content		-72	-111	24567637	3734043257
24585	09:25:59.034	00:00:24.585	1476	-1024	-768	-1	-1	-1	-1	4	-1024	-768	-1	-1	-1	-1	4		0	0						Untertest3.avi	0	880	547	72	111				0	Content		-72	-111	24585009	3734060629
24602	09:25:59.051	00:00:24.602	1477	-1024	-768	-1	-1	-1	-1	4	-1024	-768	-1	-1	-1	-1	4		0	0						Untertest3.avi	0	880	547	72	111				0	Content		-72	-111	24602381	3734078001
24617	09:25:59.066	00:00:24.617	1478	-1024	-768	-1	-1	-1	-1	4	-1024	-768	-1	-1	-1	-1	4		0	0						Untertest3.avi	0	880	547	72	111				0	Content		-72	-111	24617185	3734092805
24634	09:25:59.083	00:00:24.633	1479	-1024	-768	-1	-1	-1	-1	4	-1024	-768	-1	-1	-1	-1	4		0	0						Untertest3.avi	0	880	547	72	111				0	Content		-72	-111	24633808	3734109428
24651	09:25:59.100	00:00:24.650	1480	-1024	-768	-1	-1	-1	-1	4	-1024	-768	-1	-1	-1	-1	4		0	0						Untertest3.avi	0	880	547	72	111				0	Content		-72	-111	24650555	3734126175
24667	09:25:59.116	00:00:24.667	1481	-1024	-768	-1	-1	-1	-1	4	-1024	-768	-1	-1	-1	-1	4		0	0						Untertest3.avi	0	880	547	72	111				0	Content		-72	-111	24667179	3734142799
24684	09:25:59.133	00:00:24.683	1482	-1024	-768	-1	-1	-1	-1	4	-1024	-768	-1	-1	-1	-1	4		0	0						Untertest3.avi	0	880	547	72	111				0	Content		-72	-111	24683805	3734159425
24700	09:25:59.149	00:00:24.700	1483	-1024	-768	-1	-1	-1	-1	4	-1024	-768	-1	-1	-1	-1	4		0	0						Untertest3.avi	0	880	547	72	111				0	Content		-72	-111	24700429	3734176049
24718	09:25:59.167	00:00:24.717	1484	-1024	-768	-1	-1	-1	-1	4	-1024	-768	-1	-1	-1	-1	4		0	0						Untertest3.avi	0	880	547	72	111				0	Content		-72	-111	24717622	3734193242
24735	09:25:59.184	00:00:24.734	1485	-1024	-768	-1	-1	-1	-1	4	-1024	-768	-1	-1	-1	-1	4		0	0						Untertest3.avi	0	880	547	72	111				0	Content		-72	-111	24734993	3734210613
24752	09:25:59.201	00:00:24.752	1486	-1024	-768	-1	-1	-1	-1	4	-1024	-768	-1	-1	-1	-1	4		0	0						Untertest3.avi	0	880	547	72	111				0	Content		-72	-111	24752242	3734227862
24767	09:25:59.216	00:00:24.767	1487	-1024	-768	-1	-1	-1	-1	4	-1024	-768	-1	-1	-1	-1	4		0	0						Untertest3.avi	0	880	547	72	111				0	Content		-72	-111	24767046	3734242666
24784	09:25:59.233	00:00:24.783	1488	-1024	-768	-1	-1	-1	-1	4	-1024	-768	-1	-1	-1	-1	4		0	0						Untertest3.avi	0	880	547	72	111				0	Content		-72	-111	24783793	3734259413
24800	09:25:59.249	00:00:24.800	1489	-1024	-768	-1	-1	-1	-1	4	-1024	-768	-1	-1	-1	-1	4		0	0						Untertest3.avi	0	880	547	72	111				0	Content		-72	-111	24800416	3734276036
24817	09:25:59.266	00:00:24.817	1490	-1024	-768	-1	-1	-1	-1	4	-1024	-768	-1	-1	-1	-1	4		0	0						Untertest3.avi	0	880	547	72	111				0	Content		-72	-111	24817037	3734292657
24834	09:25:59.283	00:00:24.833	1491	-1024	-768	-1	-1	-1	-1	4	-1024	-768	-1	-1	-1	-1	4		0	0						Untertest3.avi	0	880	547	72	111				0	Content		-72	-111	24833657	3734309277
24850	09:25:59.299	00:00:24.850	1492	-1024	-768	-1	-1	-1	-1	4	-1024	-768	-1	-1	-1	-1	4		0	0						Untertest3.avi	0	880	547	72	111				0	Content		-72	-111	24850283	3734325903
24867	09:25:59.316	00:00:24.867	1493	-1024	-768	-1	-1	-1	-1	4	-1024	-768	-1	-1	-1	-1	4		0	0						Untertest3.avi	0	880	547	72	111				0	Content		-72	-111	24867475	3734343095
24885	09:25:59.334	00:00:24.884	1494	-1024	-768	-1	-1	-1	-1	4	-1024	-768	-1	-1	-1	-1	4		0	0						Untertest3.avi	0	880	547	72	111				0	Content		-72	-111	24884852	3734360472
24902	09:25:59.351	00:00:24.902	1495	-1024	-768	-1	-1	-1	-1	4	-1024	-768	-1	-1	-1	-1	4		0	0						Untertest3.avi	0	880	547	72	111				0	Content		-72	-111	24902097	3734377717
24917	09:25:59.366	00:00:24.916	1496	-1024	-768	-1	-1	-1	-1	4	-1024	-768	-1	-1	-1	-1	4		0	0						Untertest3.avi	0	880	547	72	111				0	Content		-72	-111	24916902	3734392522
24934	09:25:59.383	00:00:24.933	1497	-1024	-768	-1	-1	-1	-1	4	-1024	-768	-1	-1	-1	-1	4		0	0						Untertest3.avi	0	880	547	72	111				0	Content		-72	-111	24933651	3734409271
24950	09:25:59.399	00:00:24.950	1498	-1024	-768	-1	-1	-1	-1	4	-1024	-768	-1	-1	-1	-1	4		0	0						Untertest3.avi	0	880	547	72	111				0	Content		-72	-111	24950284	3734425904
24967	09:25:59.416	00:00:24.966	1499	-1024	-768	-1	-1	-1	-1	4	-1024	-768	-1	-1	-1	-1	4		0	0						Untertest3.avi	0	880	547	72	111				0	Content		-72	-111	24966894	3734442514
24984	09:25:59.433	00:00:24.983	1500	-1024	-768	-1	-1	-1	-1	4	-1024	-768	-1	-1	-1	-1	4		0	0						Untertest3.avi	0	880	547	72	111				0	Content		-72	-111	24983520	3734459140
25000	09:25:59.449	00:00:25.000	1501	-1024	-768	-1	-1	-1	-1	4	-1024	-768	-1	-1	-1	-1	4		0	0						Untertest3.avi	0	880	547	72	111				0	Content		-72	-111	25000280	3734475900
25017	09:25:59.466	00:00:25.017	1502	-1024	-768	-1	-1	-1	-1	4	-1024	-768	-1	-1	-1	-1	4		0	0						Untertest3.avi	0	880	547	72	111				0	Content		-72	-111	25017333	3734492953
25035	09:25:59.484	00:00:25.034	1503	-1024	-768	-1	-1	-1	-1	4	-1024	-768	-1	-1	-1	-1	4		0	0						Untertest3.avi	0	880	547	72	111				0	Content		-72	-111	25034708	3734510328
25052	09:25:59.501	00:00:25.052	1504	-1024	-768	-1	-1	-1	-1	4	-1024	-768	-1	-1	-1	-1	4		0	0						Untertest3.avi	0	880	547	72	111				0	Content		-72	-111	25052079	3734527699
25067	09:25:59.516	00:00:25.066	1505	-1024	-768	-1	-1	-1	-1	4	-1024	-768	-1	-1	-1	-1	4		0	0						Untertest3.avi	0	880	547	72	111				0	Content		-72	-111	25066882	3734542502
25084	09:25:59.533	00:00:25.083	1506	-1024	-768	-1	-1	-1	-1	4	-1024	-768	-1	-1	-1	-1	4		0	0						Untertest3.avi	0	880	547	72	111				0	Content		-72	-111	25083506	3734559126
25100	09:25:59.549	00:00:25.100	1507	-1024	-768	-1	-1	-1	-1	4	-1024	-768	-1	-1	-1	-1	4		0	0						Untertest3.avi	0	880	547	72	111				0	Content		-72	-111	25100263	3734575883
25117	09:25:59.566	00:00:25.116	1508	-1024	-768	-1	-1	-1	-1	4	-1024	-768	-1	-1	-1	-1	4		0	0						Untertest3.avi	0	880	547	72	111				0	Content		-72	-111	25116873	3734592493
25133	09:25:59.582	00:00:25.133	1509	-1024	-768	-1	-1	-1	-1	4	-1024	-768	-1	-1	-1	-1	4		0	0						Untertest3.avi	0	880	547	72	111				0	Content		-72	-111	25133496	3734609116
25150	09:25:59.599	00:00:25.150	1510	-1024	-768	-1	-1	-1	-1	4	-1024	-768	-1	-1	-1	-1	4		0	0						Untertest3.avi	0	880	547	72	111				0	Content		-72	-111	25150118	3734625738
25167	09:25:59.616	00:00:25.167	1511	-1024	-768	-1	-1	-1	-1	4	-1024	-768	-1	-1	-1	-1	4		0	0						Untertest3.avi	0	880	547	72	111				0	Content		-72	-111	25167313	3734642933
25185	09:25:59.634	00:00:25.184	1512	-1024	-768	-1	-1	-1	-1	4	-1024	-768	-1	-1	-1	-1	4		0	0						Untertest3.avi	0	880	547	72	111				0	Content		-72	-111	25184562	3734660182
25202	09:25:59.651	00:00:25.201	1513	-1024	-768	-1	-1	-1	-1	4	-1024	-768	-1	-1	-1	-1	4		0	0						Untertest3.avi	0	880	547	72	111				0	Content		-72	-111	25201933	3734677553
25217	09:25:59.666	00:00:25.216	1514	-1024	-768	-1	-1	-1	-1	4	-1024	-768	-1	-1	-1	-1	4		0	0						Untertest3.avi	0	880	547	72	111				0	Content		-72	-111	25216737	3734692357
25233	09:25:59.682	00:00:25.233	1515	-1024	-768	-1	-1	-1	-1	4	-1024	-768	-1	-1	-1	-1	4		0	0						Untertest3.avi	0	880	547	72	111				0	Content		-72	-111	25233358	3734708978
25250	09:25:59.699	00:00:25.250	1516	-1024	-768	-1	-1	-1	-1	4	-1024	-768	-1	-1	-1	-1	4		0	0						Untertest3.avi	0	880	547	72	111				0	Content		-72	-111	25250107	3734725727
25267	09:25:59.716	00:00:25.266	1517	-1024	-768	-1	-1	-1	-1	4	-1024	-768	-1	-1	-1	-1	4		0	0						Untertest3.avi	0	880	547	72	111				0	Content		-72	-111	25266729	3734742349
25283	09:25:59.732	00:00:25.283	1518	-1024	-768	-1	-1	-1	-1	4	-1024	-768	-1	-1	-1	-1	4		0	0						Untertest3.avi	0	880	547	72	111				0	Content		-72	-111	25283350	3734758970
25300	09:25:59.749	00:00:25.299	1519	-1024	-768	-1	-1	-1	-1	4	-1024	-768	-1	-1	-1	-1	4		0	0						Untertest3.avi	0	880	547	72	111				0	Content		-72	-111	25299976	3734775596
25317	09:25:59.766	00:00:25.317	1520	-1024	-768	-1	-1	-1	-1	4	-1024	-768	-1	-1	-1	-1	4		0	0						Untertest3.avi	0	880	547	72	111				0	Content		-72	-111	25317172	3734792792
25335	09:25:59.784	00:00:25.334	1521	-1024	-768	-1	-1	-1	-1	4	-1024	-768	-1	-1	-1	-1	4		0	0						Untertest3.avi	0	880	547	72	111				0	Content		-72	-111	25334542	3734810162
25352	09:25:59.801	00:00:25.351	1522	-1024	-768	-1	-1	-1	-1	4	-1024	-768	-1	-1	-1	-1	4		0	0						Untertest3.avi	0	880	547	72	111				0	Content		-72	-111	25351789	3734827409
25367	09:25:59.816	00:00:25.366	1523	-1024	-768	-1	-1	-1	-1	4	-1024	-768	-1	-1	-1	-1	4		0	0						Untertest3.avi	0	880	547	72	111				0	Content		-72	-111	25366588	3734842208
25383	09:25:59.832	00:00:25.383	1524	-1024	-768	-1	-1	-1	-1	4	-1024	-768	-1	-1	-1	-1	4		0	0						Untertest3.avi	0	880	547	72	111				0	Content		-72	-111	25383336	3734858956
25400	09:25:59.849	00:00:25.399	1525	-1024	-768	-1	-1	-1	-1	4	-1024	-768	-1	-1	-1	-1	4		0	0						Untertest3.avi	0	880	547	72	111				0	Content		-72	-111	25399963	3734875583
25417	09:25:59.866	00:00:25.416	1526	-1024	-768	-1	-1	-1	-1	4	-1024	-768	-1	-1	-1	-1	4		0	0						Untertest3.avi	0	880	547	72	111				0	Content		-72	-111	25416585	3734892205
25433	09:25:59.882	00:00:25.433	1527	-1024	-768	-1	-1	-1	-1	4	-1024	-768	-1	-1	-1	-1	4		0	0						Untertest3.avi	0	880	547	72	111				0	Content		-72	-111	25433217	3734908837
25450	09:25:59.899	00:00:25.449	1528	-1024	-768	-1	-1	-1	-1	4	-1024	-768	-1	-1	-1	-1	4		0	0						Untertest3.avi	0	880	547	72	111				0	Content		-72	-111	25449830	3734925450
25467	09:25:59.916	00:00:25.467	1529	-1024	-768	-1	-1	-1	-1	4	-1024	-768	-1	-1	-1	-1	4		0	0						Untertest3.avi	0	880	547	72	111				0	Content		-72	-111	25467023	3734942643
25484	09:25:59.933	00:00:25.484	1530	-1024	-768	-1	-1	-1	-1	4	-1024	-768	-1	-1	-1	-1	4		0	0						Untertest3.avi	0	880	547	72	111				0	Content		-72	-111	25484396	3734960016
25502	09:25:59.951	00:00:25.501	1531	-1024	-768	-1	-1	-1	-1	4	-1024	-768	-1	-1	-1	-1	4		0	0						Untertest3.avi	0	880	547	72	111				0	Content		-72	-111	25501644	3734977264
25517	09:25:59.966	00:00:25.516	1532	-1024	-768	-1	-1	-1	-1	4	-1024	-768	-1	-1	-1	-1	4		0	0						Untertest3.avi	0	880	547	72	111				0	Content		-72	-111	25516571	3734992191
25533	09:25:59.982	00:00:25.533	1533	1065,852	668,5511	0,3185382	0,6650553	487,3412	3,018274	3	1065,852	668,5511	0,3185382	0,6650553	487,3412	3,018274	1	66	1066	669						Untertest3.avi	0	880	547	72	111	975	540	84	0	Content		994	558	25533206	3735008826
25550	09:25:59.999	00:00:25.549	1534	-1024	-768	-1	-1	-1	-1	4	-1024	-768	-1	-1	-1	-1	4	66	0	0						Untertest3.avi	0	880	547	72	111	975	540	84	0	Content		-72	-111	25549942	3735025562
25567	09:26:00.016	00:00:25.566	1535	1074,668	639,1261	0,3190959	0,6654885	490,3545	3,265154	3	1074,668	639,1261	0,3190959	0,6654885	490,3545	3,265154	1	66	1075	639						Untertest3.avi	0	880	547	72	111	975	540	84	0	Content		1003	528	25566883	3735042503
25583	09:26:00.032	00:00:25.583	1536	1042,458	640,7264	0,3164791	0,6657305	490,3546	3,266533	3	985,5308	642,6598	0,3172975	0,6657346	479,4279	3,176325	1	66	986	643						Untertest3.avi	0	880	547	72	111	975	540	84	0	Content		914	532	25583197	3735058817
25600	09:26:00.049	00:00:25.600	1537	1031,312	650,1996	0,316347	0,6658993	490,3546	3,342317	3	1029,241	653,302	0,3171892	0,6659035	479,1246	3,16768	1	66	1029	653						Untertest3.avi	0	880	547	72	111	975	540	84	0	Content		957	542	25600189	3735075809
25617	09:26:00.066	00:00:25.616	1538	1015,638	649,6393	0,3172419	0,6660585	479,5281	3,16836	3	1015,038	649,6356	0,3172328	0,6660593	479,528	3,168333	1	67	1015	650						Untertest3.avi	0	880	547	72	111	937	540	100	0	Content		943	539	25616875	3735092495
25633	09:26:00.082	00:00:25.633	1539	1012,209	651,326	0,3169589	0,6662705	479,2458	3,218565	3	987,7944	655,7938	0,3169561	0,6662704	479,2836	3,138186	1	67	988	656						Untertest3.avi	0	880	547	72	111	937	540	100	0	Content		916	545	25633498	3735109118
25650	09:26:00.099	00:00:25.649	1540	1009,31	651,8878	0,3169261	0,6664275	479,2864	3,300937	3	1009,303	651,8813	0,3169262	0,6664275	479,2863	3,300938	1	67	1009	652						Untertest3.avi	0	880	547	72	111	937	540	100	0	Content		937	541	25649802	3735125422
25666	09:26:00.115	00:00:25.666	1541	1001,876	648,9246	0,317021	0,6664096	479,4377	3,308454	3	1001,869	648,9177	0,3170211	0,6664096	479,4377	3,308452	1	67	1002	649						Untertest3.avi	0	880	547	72	111	937	540	100	0	Content		930	538	25666426	3735142046
25683	09:26:00.132	00:00:25.683	1542	1016,216	651,9088	0,3171231	0,6663822	479,3299	3,252585	3	1016,211	651,9044	0,3171232	0,6663822	479,3298	3,252587	1	67	1016	652						Untertest3.avi	0	880	547	72	111	937	540	100	0	Content		944	541	25683179	3735158799
25700	09:26:00.149	00:00:25.700	1543	995,6914	651,0605	0,3172185	0,6664752	479,3228	3,364169	3	995,6827	651,0573	0,3172186	0,6664752	479,3227	3,364176	1	67	996	651						Untertest3.avi	0	880	547	72	111	937	540	100	0	Content		924	540	25700115	3735175735
25717	09:26:00.166	00:00:25.716	1544	1143,104	614,3956	0,4802793	0,6502118	479,3473	3,432913	0	1020,141	652,8205	0,3172597	0,666616	479,3473	3,29695	0	68	1082	634						Untertest3.avi	0	880	547	72	111	1035	527	383	0	Content		1010	523	25716738	3735192358
25733	09:26:00.182	00:00:25.733	1545	1167,187	625,5264	0,4803106	0,6502426	479,3571	3,376538	0	1008,736	649,7274	0,317268	0,6666622	479,3571	3,335992	0	68	1088	638						Untertest3.avi	0	880	547	72	111	1035	527	383	0	Content		1016	527	25733486	3735209106
25750	09:26:00.199	00:00:25.749	1546	1175,483	623,6097	0,4803441	0,6504558	479,0832	3,382294	0	1006,697	648,5093	0,3172196	0,6667895	479,0832	3,367578	0	68	1091	636						Untertest3.avi	0	880	547	72	111	1035	527	383	0	Content		1019	525	25749791	3735225411
25766	09:26:00.215	00:00:25.766	1547	1204,673	623,3992	0,4832729	0,6505014	491,3764	3,486665	0	1009,455	644,6523	0,3174289	0,6669344	479,517	3,367093	0	68	1107	634						Untertest3.avi	0	880	547	72	111	1035	527	383	0	Content		1035	523	25766413	3735242033
25783	09:26:00.232	00:00:25.783	1548	1240,121	630,5406	0,4834395	0,650542	491,3764	3,249822	0	1044,924	646,9219	0,3174252	0,6669287	479,3094	3,254164	0	68	1143	639						Untertest3.avi	0	880	547	72	111	1035	527	383	0	Content		1071	528	25783036	3735258656
25800	09:26:00.249	00:00:25.800	1549	1214,462	646,1102	0,4835927	0,6505727	491,3764	3,265013	0	1010,863	647,033	0,3175793	0,6669679	479,6116	3,356375	0	68	1113	647						Untertest3.avi	0	880	547	72	111	1035	527	383	0	Content		1041	536	25800228	3735275848
25817	09:26:00.266	00:00:25.816	1550	1201,654	632,6329	0,4833439	0,6507165	489,3217	3,369268	0	1027,513	644,8051	0,317881	0,6670711	479,71	3,39721	0	68	1115	639						Untertest3.avi	0	880	547	72	111	1035	527	383	0	Content		1043	528	25816899	3735292519
25833	09:26:00.282	00:00:25.833	1551	1222,258	636,8641	0,4834698	0,6508535	489,3217	3,284299	0	1048,864	648,6733	0,3179002	0,6671422	479,8128	3,271459	0	68	1136	643						Untertest3.avi	0	880	547	72	111	1035	527	383	0	Content		1064	532	25833474	3735309094
25850	09:26:00.299	00:00:25.849	1552	1232,976	633,0937	0,4835899	0,6508834	489,3217	3,251732	0	1023,845	653,0649	0,318029	0,6671641	479,641	3,321652	0	68	1128	643						Untertest3.avi	0	880	547	72	111	1035	527	383	0	Content		1056	532	25849652	3735325272
25866	09:26:00.315	00:00:25.866	1553	1179,408	621,3381	0,4842385	0,6510311	491,5206	3,573339	0	1017,477	646,856	0,3182236	0,6672463	479,5215	3,332912	0	68	1098	634						Untertest3.avi	0	880	547	72	111	1035	527	383	0	Content		1026	523	25866276	3735341896
25883	09:26:00.332	00:00:25.883	1554	1196,301	632,6661	0,4835846	0,6512926	488,2922	3,419372	0	1017,273	648,5685	0,3183002	0,667442	479,7459	3,329843	0	68	1107	641						Untertest3.avi	0	880	547	72	111	1035	527	383	0	Content		1035	530	25883025	3735358645
25900	09:26:00.349	00:00:25.900	1555	1191,79	626,7134	0,4834943	0,6513271	487,9146	3,510391	0	1023,829	651,0061	0,3182988	0,6674355	479,7214	3,333812	0	68	1108	639						Untertest3.avi	0	880	547	72	111	1035	527	383	0	Content		1036	528	25900142	3735375762
25917	09:26:00.366	00:00:25.916	1556	1187,935	615,8141	0,4835787	0,6513461	488,3393	3,475687	0	1015,432	646,5437	0,3182914	0,6674341	479,8093	3,359551	0	68	1102	631						Untertest3.avi	0	880	547	72	111	1035	527	383	0	Content		1030	520	25916767	3735392387
25933	09:26:00.382	00:00:25.933	1557	1215,567	642,9645	0,4843484	0,651473	491,9055	3,398019	0	1026,319	648,5604	0,3182934	0,6676239	479,7784	3,332078	0	68	1121	646						Untertest3.avi	0	880	547	72	111	1035	527	383	0	Content		1049	535	25933386	3735409006
25950	09:26:00.399	00:00:25.949	1558	1183,749	623,8102	0,483986	0,651615	490,0598	3,462502	0	1034,272	657,3422	0,3183518	0,6677581	479,7115	3,319562	0	68	1109	641						Untertest3.avi	0	880	547	72	111	1035	527	383	0	Content		1037	530	25949644	3735425264
25966	09:26:00.415	00:00:25.966	1559	1199,562	630,6735	0,4832783	0,6515405	486,5315	3,380538	0	1017	646,5619	0,318445	0,6677692	479,6909	3,342774	0	68	1108	639						Untertest3.avi	0	880	547	72	111	1035	527	383	0	Content		1036	528	25966266	3735441886
25983	09:26:00.432	00:00:25.982	1560	1172,589	628,4095	0,4831263	0,6514939	485,5435	3,503395	0	1031,033	651,2288	0,3185538	0,667761	479,5109	3,322809	0	68	1102	640						Untertest3.avi	0	880	547	72	111	1035	527	383	0	Content		1030	529	25982890	3735458510
26000	09:26:00.449	00:00:26.000	1561	1177,376	624,0082	0,4831308	0,6515523	485,0725	3,444751	0	1013,355	644,1471	0,3186523	0,6678242	479,5496	3,367436	0	68	1095	634						Untertest3.avi	0	880	547	72	111	1035	527	383	0	Content		1023	523	26000114	3735475734
26017	09:26:00.466	00:00:26.016	1562	1183,078	626,2009	0,4824747	0,6516047	481,8486	3,38986	0	1024,264	644,9465	0,3186878	0,6678372	479,4659	3,266666	0	68	1104	636						Untertest3.avi	0	880	547	72	111	1035	527	383	0	Content		1032	525	26016709	3735492329
26033	09:26:00.482	00:00:26.033	1563	1164,469	624,7358	0,4830476	0,6517443	484,4676	3,47795	0	1024,738	651,0397	0,3186907	0,6678788	479,4942	3,324553	0	68	1095	638						Untertest3.avi	0	880	547	72	111	1035	527	383	0	Content		1023	527	26033378	3735508998
26050	09:26:00.499	00:00:26.049	1564	1178,85	634,4998	0,4832481	0,6518649	485,4561	3,420921	0	1018,01	649,3738	0,3186628	0,6680315	479,4692	3,359325	0	68	1098	642						Untertest3.avi	0	880	547	72	111	1035	527	383	0	Content		1026	531	26049511	3735525131
26066	09:26:00.515	00:00:26.066	1565	1191,652	628,3689	0,4827157	0,6521107	482,8476	3,369466	0	1017,955	647,88	0,3186832	0,6682985	479,4004	3,293425	0	68	1105	638						Untertest3.avi	0	880	547	72	111	1035	527	383	0	Content		1033	527	26066259	3735541879
26083	09:26:00.532	00:00:26.082	1566	1188,137	620,1364	0,4833711	0,6521628	485,3891	3,476919	0	1031,239	649,4695	0,3188093	0,6683973	479,6139	3,268074	0	68	1110	635						Untertest3.avi	0	880	547	72	111	1035	527	383	0	Content		1038	524	26082883	3735558503
26100	09:26:00.549	00:00:26.099	1567	1240,912	623,2307	0,4837798	0,6521005	490,1537	3,463187	0	1073,268	649,0665	0,318425	0,6683569	479,7665	3,280237	0	69	1157	636						Untertest3.avi	0	880	547	72	111	1140	525	249	0	Content		1085	525	26099952	3735575572
26117	09:26:00.566	00:00:26.116	1568	1265,023	632,6071	0,4824964	0,651882	487,0541	3,301776	0	1113,582	651,1157	0,318065	0,6681071	479,9034	3,284514	0	69	1189	642						Untertest3.avi	0	880	547	72	111	1140	525	249	0	Content		1117	531	26116619	3735592239
26133	09:26:00.582	00:00:26.133	1569	1334,099	652,1431	0,4830946	0,6520993	490,8094	3,164305	0	1140,819	646,8722	0,3178865	0,668117	480,2432	3,333308	0	69	1237	650						Untertest3.avi	0	880	547	72	111	1140	525	249	0	Content		1165	539	26133322	3735608942
26150	09:26:00.599	00:00:26.149	1570	1303,526	639,1611	0,4832083	0,652153	491,1949	3,324142	0	1135,519	643,5822	0,3179036	0,6681583	480,2183	3,274429	0	69	1220	641						Untertest3.avi	0	880	547	72	111	1140	525	249	0	Content		1148	530	26149501	3735625121
26166	09:26:00.615	00:00:26.166	1571	1324,184	648,4027	0,4830028	0,6523315	490,2697	3,25602	0	1129,207	649,0566	0,31789	0,6683753	480,106	3,339334	0	69	1227	649						Untertest3.avi	0	880	547	72	111	1140	525	249	0	Content		1155	538	26166123	3735641743
26183	09:26:00.632	00:00:26.182	1572	1270,094	621,3531	0,4819304	0,6525623	485,8758	3,456388	0	1135,174	637,7241	0,3178443	0,6685495	480,116	3,266465	0	69	1203	630						Untertest3.avi	0	880	547	72	111	1140	525	249	0	Content		1131	519	26182747	3735658367
26200	09:26:00.649	00:00:26.199	1573	1311,098	634,0522	0,4819644	0,6526509	486,0681	3,34781	0	1124,484	640,261	0,3178203	0,6687124	480,1163	3,332877	0	69	1218	637						Untertest3.avi	0	880	547	72	111	1140	525	249	0	Content		1146	526	26199940	3735675560
26217	09:26:00.666	00:00:26.216	1574	1331,785	615,8551	0,4822277	0,6527363	486,9276	3,356337	0	1128,494	645,8777	0,3178411	0,6688854	480,0728	3,308853	0	69	1230	631						Untertest3.avi	0	880	547	72	111	1140	525	249	0	Content		1158	520	26216564	3735692184
26233	09:26:00.682	00:00:26.233	1575	1306,726	616,6085	0,4825577	0,6527928	487,9021	3,401942	0	1115,811	643,0486	0,3179033	0,6690205	479,9023	3,296522	0	69	1211	630						Untertest3.avi	0	880	547	72	111	1140	525	249	0	Content		1139	519	26233234	3735708854
26249	09:26:00.698	00:00:26.249	1576	1296,363	628,0175	0,4824104	0,652831	486,6139	3,379635	0	1123,68	636,7905	0,3179711	0,6689541	479,9102	3,340902	0	69	1210	632						Untertest3.avi	0	880	547	72	111	1140	525	249	0	Content		1138	521	26249365	3735724985
26266	09:26:00.715	00:00:26.266	1577	1297,043	611,7142	0,4825766	0,6527444	487,1989	3,44306	0	1128,802	645,0701	0,3180185	0,6688154	479,886	3,350283	0	69	1213	628						Untertest3.avi	0	880	547	72	111	1140	525	249	0	Content		1141	517	26266115	3735741735
26283	09:26:00.732	00:00:26.282	1578	1304,305	627,9677	0,4825946	0,6524709	487,5432	3,427891	0	1129,938	640,3091	0,3179267	0,6686607	479,9556	3,334241	0	69	1217	634						Untertest3.avi	0	880	547	72	111	1140	525	249	0	Content		1145	523	26282737	3735758357
26300	09:26:00.749	00:00:26.299	1579	1293,831	616,3984	0,4823441	0,6524364	486,5963	3,397267	0	1129,532	640,5323	0,317874	0,6686518	479,8627	3,338246	0	69	1212	628						Untertest3.avi	0	880	547	72	111	1140	525	249	0	Content		1140	517	26299848	3735775468
26317	09:26:00.766	00:00:26.316	1580	1224,756	624,7185	0,4836939	0,653035	488,235	3,578737	0	1065,431	673,0107	0,3190517	0,6692784	479,9272	3,360419	0	69	1145	649						Untertest3.avi	0	880	547	72	111	1140	525	249	0	Content		1073	538	26316553	3735792173
26333	09:26:00.782	00:00:26.333	1581	1150,354	684,334	0,4853182	0,6539551	487,6525	3,491205	0	982,7726	699,8875	0,3210036	0,6701166	479,9602	3,343014	0	69	1067	692						Untertest3.avi	0	880	547	72	111	1140	525	249	0	Content		995	581	26333174	3735808794
26349	09:26:00.798	00:00:26.349	1582	-1024	-768	-1	-1	-1	-1	4	-1024	-768	-1	-1	-1	-1	4		0	0						Untertest3.avi	0	880	547	72	111				0	Content		-72	-111	26349355	3735824975
26366	09:26:00.815	00:00:26.365	1583	-1024	-768	-1	-1	-1	-1	4	-1024	-768	-1	-1	-1	-1	4		0	0						Untertest3.avi	0	880	547	72	111				0	Content		-72	-111	26365977	3735841597
26383	09:26:00.832	00:00:26.382	1584	-1024	-768	-1	-1	-1	-1	4	-1024	-768	-1	-1	-1	-1	4		0	0						Untertest3.avi	0	880	547	72	111				0	Content		-72	-111	26382599	3735858219
26400	09:26:00.849	00:00:26.399	1585	-1024	-768	-1	-1	-1	-1	4	-1024	-768	-1	-1	-1	-1	4		0	0						Untertest3.avi	0	880	547	72	111				0	Content		-72	-111	26399718	3735875338
26416	09:26:00.865	00:00:26.416	1586	-1024	-768	-1	-1	-1	-1	4	-1024	-768	-1	-1	-1	-1	4		0	0						Untertest3.avi	0	880	547	72	111				0	Content		-72	-111	26416096	3735891716
26433	09:26:00.882	00:00:26.432	1587	-1024	-768	-1	-1	-1	-1	4	-1024	-768	-1	-1	-1	-1	4		0	0						Untertest3.avi	0	880	547	72	111				0	Content		-72	-111	26432969	3735908589
26449	09:26:00.898	00:00:26.449	1588	-1024	-768	-1	-1	-1	-1	4	-1024	-768	-1	-1	-1	-1	4		0	0						Untertest3.avi	0	880	547	72	111				0	Content		-72	-111	26449465	3735925085
26466	09:26:00.915	00:00:26.466	1589	-1024	-768	-1	-1	-1	-1	4	-1024	-768	-1	-1	-1	-1	4		0	0						Untertest3.avi	0	880	547	72	111				0	Content		-72	-111	26466213	3735941833
26483	09:26:00.932	00:00:26.482	1590	-1024	-768	-1	-1	-1	-1	4	-1024	-768	-1	-1	-1	-1	4		0	0						Untertest3.avi	0	880	547	72	111				0	Content		-72	-111	26482836	3735958456
26499	09:26:00.948	00:00:26.499	1591	-1024	-768	-1	-1	-1	-1	4	-1024	-768	-1	-1	-1	-1	4		0	0						Untertest3.avi	0	880	547	72	111				0	Content		-72	-111	26499459	3735975079
26516	09:26:00.965	00:00:26.516	1592	-1024	-768	-1	-1	-1	-1	4	-1024	-768	-1	-1	-1	-1	4		0	0						Untertest3.avi	0	880	547	72	111				0	Content		-72	-111	26516207	3735991827
26533	09:26:00.982	00:00:26.532	1593	-1024	-768	-1	-1	-1	-1	4	-1024	-768	-1	-1	-1	-1	4		0	0						Untertest3.avi	0	880	547	72	111				0	Content		-72	-111	26532831	3736008451
26549	09:26:00.998	00:00:26.549	1594	-1024	-768	-1	-1	-1	-1	4	-1024	-768	-1	-1	-1	-1	4		0	0						Untertest3.avi	0	880	547	72	111				0	Content		-72	-111	26549457	3736025077
26566	09:26:01.015	00:00:26.566	1595	-1024	-768	-1	-1	-1	-1	4	-1024	-768	-1	-1	-1	-1	4		0	0						Untertest3.avi	0	880	547	72	111				0	Content		-72	-111	26566079	3736041699
26582	09:26:01.031	00:00:26.582	1596	-1024	-768	-1	-1	-1	-1	4	-1024	-768	-1	-1	-1	-1	4		0	0						Untertest3.avi	0	880	547	72	111				0	Content		-72	-111	26582454	3736058074
26600	09:26:01.049	00:00:26.599	1597	-1024	-768	-1	-1	-1	-1	4	-1024	-768	-1	-1	-1	-1	4		0	0						Untertest3.avi	0	880	547	72	111				0	Content		-72	-111	26599702	3736075322
26616	09:26:01.065	00:00:26.616	1598	-1024	-768	-1	-1	-1	-1	4	-1024	-768	-1	-1	-1	-1	4		0	0						Untertest3.avi	0	880	547	72	111				0	Content		-72	-111	26616328	3736091948
26633	09:26:01.082	00:00:26.632	1599	-1024	-768	-1	-1	-1	-1	4	-1024	-768	-1	-1	-1	-1	4		0	0						Untertest3.avi	0	880	547	72	111				0	Content		-72	-111	26632951	3736108571
26649	09:26:01.098	00:00:26.649	1600	-1024	-768	-1	-1	-1	-1	4	-1024	-768	-1	-1	-1	-1	4		0	0						Untertest3.avi	0	880	547	72	111				0	Content		-72	-111	26649074	3736124694
26666	09:26:01.115	00:00:26.665	1601	-1024	-768	-1	-1	-1	-1	4	-1024	-768	-1	-1	-1	-1	4		0	0						Untertest3.avi	0	880	547	72	111				0	Content		-72	-111	26665821	3736141441
26682	09:26:01.131	00:00:26.682	1602	-1024	-768	-1	-1	-1	-1	4	-1024	-768	-1	-1	-1	-1	4		0	0						Untertest3.avi	0	880	547	72	111				0	Content		-72	-111	26682446	3736158066
26699	09:26:01.148	00:00:26.699	1603	-1024	-768	-1	-1	-1	-1	4	-1024	-768	-1	-1	-1	-1	4		0	0						Untertest3.avi	0	880	547	72	111				0	Content		-72	-111	26699070	3736174690
26716	09:26:01.165	00:00:26.716	1604	-1024	-768	-1	-1	-1	-1	4	-1024	-768	-1	-1	-1	-1	4		0	0						Untertest3.avi	0	880	547	72	111				0	Content		-72	-111	26716137	3736191757
26734	09:26:01.183	00:00:26.733	1605	-1024	-768	-1	-1	-1	-1	4	-1024	-768	-1	-1	-1	-1	4		0	0						Untertest3.avi	0	880	547	72	111				0	Content		-72	-111	26733513	3736209133
26751	09:26:01.200	00:00:26.750	1606	-1024	-768	-1	-1	-1	-1	4	-1024	-768	-1	-1	-1	-1	4		0	0						Untertest3.avi	0	880	547	72	111				0	Content		-72	-111	26750758	3736226378
26766	09:26:01.215	00:00:26.765	1607	-1024	-768	-1	-1	-1	-1	4	-1024	-768	-1	-1	-1	-1	4		0	0						Untertest3.avi	0	880	547	72	111				0	Content		-72	-111	26765690	3736241310
26782	09:26:01.231	00:00:26.782	1608	-1024	-768	-1	-1	-1	-1	4	-1024	-768	-1	-1	-1	-1	4		0	0						Untertest3.avi	0	880	547	72	111				0	Content		-72	-111	26782313	3736257933
26799	09:26:01.248	00:00:26.799	1609	-1024	-768	-1	-1	-1	-1	4	-1024	-768	-1	-1	-1	-1	4		0	0						Untertest3.avi	0	880	547	72	111				0	Content		-72	-111	26799060	3736274680
26816	09:26:01.265	00:00:26.815	1610	-1024	-768	-1	-1	-1	-1	4	-1024	-768	-1	-1	-1	-1	4		0	0						Untertest3.avi	0	880	547	72	111				0	Content		-72	-111	26815683	3736291303
26832	09:26:01.281	00:00:26.832	1611	-1024	-768	-1	-1	-1	-1	4	-1024	-768	-1	-1	-1	-1	4		0	0						Untertest3.avi	0	880	547	72	111				0	Content		-72	-111	26832306	3736307926
26849	09:26:01.298	00:00:26.848	1612	-1024	-768	-1	-1	-1	-1	4	-1024	-768	-1	-1	-1	-1	4		0	0						Untertest3.avi	0	880	547	72	111				0	Content		-72	-111	26848929	3736324549
26866	09:26:01.315	00:00:26.866	1613	-1024	-768	-1	-1	-1	-1	4	-1024	-768	-1	-1	-1	-1	4		0	0						Untertest3.avi	0	880	547	72	111				0	Content		-72	-111	26866123	3736341743
26883	09:26:01.332	00:00:26.883	1614	-1024	-768	-1	-1	-1	-1	4	-1024	-768	-1	-1	-1	-1	4		0	0						Untertest3.avi	0	880	547	72	111				0	Content		-72	-111	26883498	3736359118
26901	09:26:01.350	00:00:26.900	1615	-1024	-768	-1	-1	-1	-1	4	-1024	-768	-1	-1	-1	-1	4		0	0						Untertest3.avi	0	880	547	72	111				0	Content		-72	-111	26900744	3736376364
26916	09:26:01.365	00:00:26.915	1616	-1024	-768	-1	-1	-1	-1	4	-1024	-768	-1	-1	-1	-1	4		0	0						Untertest3.avi	0	880	547	72	111				0	Content		-72	-111	26915550	3736391170
26932	09:26:01.381	00:00:26.932	1617	-1024	-768	-1	-1	-1	-1	4	-1024	-768	-1	-1	-1	-1	4		0	0						Untertest3.avi	0	880	547	72	111				0	Content		-72	-111	26932299	3736407919
26949	09:26:01.398	00:00:26.948	1618	-1024	-768	-1	-1	-1	-1	4	-1024	-768	-1	-1	-1	-1	4		0	0						Untertest3.avi	0	880	547	72	111				0	Content		-72	-111	26948922	3736424542
26966	09:26:01.415	00:00:26.965	1619	-1024	-768	-1	-1	-1	-1	4	-1024	-768	-1	-1	-1	-1	4		0	0						Untertest3.avi	0	880	547	72	111				0	Content		-72	-111	26965989	3736441609
26982	09:26:01.431	00:00:26.982	1620	-1024	-768	-1	-1	-1	-1	4	-1024	-768	-1	-1	-1	-1	4		0	0						Untertest3.avi	0	880	547	72	111				0	Content		-72	-111	26982414	3736458034
26999	09:26:01.448	00:00:26.999	1621	-1024	-768	-1	-1	-1	-1	4	-1024	-768	-1	-1	-1	-1	4		0	0						Untertest3.avi	0	880	547	72	111				0	Content		-72	-111	26999285	3736474905
27016	09:26:01.465	00:00:27.015	1622	-1024	-768	-1	-1	-1	-1	4	-1024	-768	-1	-1	-1	-1	4		0	0						Untertest3.avi	0	880	547	72	111				0	Content		-72	-111	27015911	3736491531
27033	09:26:01.482	00:00:27.032	1623	-1024	-768	-1	-1	-1	-1	4	-1024	-768	-1	-1	-1	-1	4		0	0						Untertest3.avi	0	880	547	72	111				0	Content		-72	-111	27032538	3736508158
27049	09:26:01.498	00:00:27.049	1624	-1024	-768	-1	-1	-1	-1	4	-1024	-768	-1	-1	-1	-1	4		0	0						Untertest3.avi	0	880	547	72	111				0	Content		-72	-111	27049163	3736524783
27066	09:26:01.515	00:00:27.065	1625	-1024	-768	-1	-1	-1	-1	4	-1024	-768	-1	-1	-1	-1	4		0	0						Untertest3.avi	0	880	547	72	111				0	Content		-72	-111	27065787	3736541407
27083	09:26:01.532	00:00:27.082	1626	-1024	-768	-1	-1	-1	-1	4	-1024	-768	-1	-1	-1	-1	4		0	0						Untertest3.avi	0	880	547	72	111				0	Content		-72	-111	27082533	3736558153
27099	09:26:01.548	00:00:27.099	1627	-1024	-768	-1	-1	-1	-1	4	-1024	-768	-1	-1	-1	-1	4		0	0						Untertest3.avi	0	880	547	72	111				0	Content		-72	-111	27099160	3736574780
27116	09:26:01.565	00:00:27.115	1628	-1024	-768	-1	-1	-1	-1	4	-1024	-768	-1	-1	-1	-1	4		0	0						Untertest3.avi	0	880	547	72	111				0	Content		-72	-111	27115783	3736591403
27132	09:26:01.581	00:00:27.132	1629	-1024	-768	-1	-1	-1	-1	4	-1024	-768	-1	-1	-1	-1	4		0	0						Untertest3.avi	0	880	547	72	111				0	Content		-72	-111	27132406	3736608026
27149	09:26:01.598	00:00:27.148	1630	-1024	-768	-1	-1	-1	-1	4	-1024	-768	-1	-1	-1	-1	4		0	0						Untertest3.avi	0	880	547	72	111				0	Content		-72	-111	27148779	3736624399
27166	09:26:01.615	00:00:27.165	1631	-1024	-768	-1	-1	-1	-1	4	-1024	-768	-1	-1	-1	-1	4		0	0						Untertest3.avi	0	880	547	72	111				0	Content		-72	-111	27165905	3736641525
27183	09:26:01.632	00:00:27.182	1632	-1024	-768	-1	-1	-1	-1	4	-1024	-768	-1	-1	-1	-1	4		0	0						Untertest3.avi	0	880	547	72	111				0	Content		-72	-111	27182652	3736658272
27199	09:26:01.648	00:00:27.199	1633	-1024	-768	-1	-1	-1	-1	4	-1024	-768	-1	-1	-1	-1	4		0	0						Untertest3.avi	0	880	547	72	111				0	Content		-72	-111	27199274	3736674894
27215	09:26:01.664	00:00:27.215	1634	-1024	-768	-1	-1	-1	-1	4	-1024	-768	-1	-1	-1	-1	4		0	0						Untertest3.avi	0	880	547	72	111				0	Content		-72	-111	27215399	3736691019
27232	09:26:01.681	00:00:27.232	1635	-1024	-768	-1	-1	-1	-1	4	-1024	-768	-1	-1	-1	-1	4		0	0						Untertest3.avi	0	880	547	72	111				0	Content		-72	-111	27232021	3736707641
27249	09:26:01.698	00:00:27.248	1636	-1024	-768	-1	-1	-1	-1	4	-1024	-768	-1	-1	-1	-1	4		0	0						Untertest3.avi	0	880	547	72	111				0	Content		-72	-111	27248648	3736724268
27265	09:26:01.714	00:00:27.265	1637	-1024	-768	-1	-1	-1	-1	4	-1024	-768	-1	-1	-1	-1	4		0	0						Untertest3.avi	0	880	547	72	111				0	Content		-72	-111	27265397	3736741017
27282	09:26:01.731	00:00:27.282	1638	-1024	-768	-1	-1	-1	-1	4	-1024	-768	-1	-1	-1	-1	4		0	0						Untertest3.avi	0	880	547	72	111				0	Content		-72	-111	27282017	3736757637
27299	09:26:01.748	00:00:27.298	1639	-1024	-768	-1	-1	-1	-1	4	-1024	-768	-1	-1	-1	-1	4		0	0						Untertest3.avi	0	880	547	72	111				0	Content		-72	-111	27298641	3736774261
27316	09:26:01.765	00:00:27.315	1640	-1024	-768	-1	-1	-1	-1	4	-1024	-768	-1	-1	-1	-1	4		0	0						Untertest3.avi	0	880	547	72	111				0	Content		-72	-111	27315834	3736791454
27333	09:26:01.782	00:00:27.333	1641	-1024	-768	-1	-1	-1	-1	4	-1024	-768	-1	-1	-1	-1	4		0	0						Untertest3.avi	0	880	547	72	111				0	Content		-72	-111	27333079	3736808699
27350	09:26:01.799	00:00:27.350	1642	-1024	-768	-1	-1	-1	-1	4	-1024	-768	-1	-1	-1	-1	4		0	0						Untertest3.avi	0	880	547	72	111				0	Content		-72	-111	27350455	3736826075
27365	09:26:01.814	00:00:27.365	1643	-1024	-768	-1	-1	-1	-1	4	-1024	-768	-1	-1	-1	-1	4		0	0						Untertest3.avi	0	880	547	72	111				0	Content		-72	-111	27365259	3736840879
27382	09:26:01.831	00:00:27.381	1644	-1024	-768	-1	-1	-1	-1	4	-1024	-768	-1	-1	-1	-1	4		0	0						Untertest3.avi	0	880	547	72	111				0	Content		-72	-111	27381881	3736857501
27399	09:26:01.848	00:00:27.398	1645	-1024	-768	-1	-1	-1	-1	4	-1024	-768	-1	-1	-1	-1	4		0	0						Untertest3.avi	0	880	547	72	111				0	Content		-72	-111	27398631	3736874251
27415	09:26:01.864	00:00:27.415	1646	-1024	-768	-1	-1	-1	-1	4	-1024	-768	-1	-1	-1	-1	4		0	0						Untertest3.avi	0	880	547	72	111				0	Content		-72	-111	27415253	3736890873
27432	09:26:01.881	00:00:27.431	1647	-1024	-768	-1	-1	-1	-1	4	-1024	-768	-1	-1	-1	-1	4		0	0						Untertest3.avi	0	880	547	72	111				0	Content		-72	-111	27431888	3736907508
27449	09:26:01.898	00:00:27.448	1648	-1024	-768	-1	-1	-1	-1	4	-1024	-768	-1	-1	-1	-1	4		0	0						Untertest3.avi	0	880	547	72	111				0	Content		-72	-111	27448501	3736924121
27466	09:26:01.915	00:00:27.465	1649	-1024	-768	-1	-1	-1	-1	4	-1024	-768	-1	-1	-1	-1	4		0	0						Untertest3.avi	0	880	547	72	111				0	Content		-72	-111	27465695	3736941315
27483	09:26:01.932	00:00:27.483	1650	-1024	-768	-1	-1	-1	-1	4	-1024	-768	-1	-1	-1	-1	4		0	0						Untertest3.avi	0	880	547	72	111				0	Content		-72	-111	27483077	3736958697
27500	09:26:01.949	00:00:27.500	1651	-1024	-768	-1	-1	-1	-1	4	-1024	-768	-1	-1	-1	-1	4		0	0						Untertest3.avi	0	880	547	72	111				0	Content		-72	-111	27500317	3736975937
27515	09:26:01.964	00:00:27.515	1652	-1024	-768	-1	-1	-1	-1	4	-1024	-768	-1	-1	-1	-1	4		0	0						Untertest3.avi	0	880	547	72	111				0	Content		-72	-111	27515120	3736990740
27532	09:26:01.981	00:00:27.531	1653	-1024	-768	-1	-1	-1	-1	4	-1024	-768	-1	-1	-1	-1	4		0	0						Untertest3.avi	0	880	547	72	111				0	Content		-72	-111	27531883	3737007503
27548	09:26:01.997	00:00:27.548	1654	-1024	-768	-1	-1	-1	-1	4	-1024	-768	-1	-1	-1	-1	4		0	0						Untertest3.avi	0	880	547	72	111				0	Content		-72	-111	27548494	3737024114
27565	09:26:02.014	00:00:27.565	1655	-1024	-768	-1	-1	-1	-1	4	-1024	-768	-1	-1	-1	-1	4		0	0						Untertest3.avi	0	880	547	72	111				0	Content		-72	-111	27565115	3737040735
27582	09:26:02.031	00:00:27.581	1656	-1024	-768	-1	-1	-1	-1	4	-1024	-768	-1	-1	-1	-1	4		0	0						Untertest3.avi	0	880	547	72	111				0	Content		-72	-111	27581734	3737057354
27598	09:26:02.047	00:00:27.598	1657	-1024	-768	-1	-1	-1	-1	4	-1024	-768	-1	-1	-1	-1	4		0	0						Untertest3.avi	0	880	547	72	111				0	Content		-72	-111	27598360	3737073980
27616	09:26:02.065	00:00:27.615	1658	-1024	-768	-1	-1	-1	-1	4	-1024	-768	-1	-1	-1	-1	4		0	0						Untertest3.avi	0	880	547	72	111				0	Content		-72	-111	27615552	3737091172
27633	09:26:02.082	00:00:27.632	1659	-1024	-768	-1	-1	-1	-1	4	-1024	-768	-1	-1	-1	-1	4		0	0						Untertest3.avi	0	880	547	72	111				0	Content		-72	-111	27632926	3737108546
27650	09:26:02.099	00:00:27.650	1660	-1024	-768	-1	-1	-1	-1	4	-1024	-768	-1	-1	-1	-1	4		0	0						Untertest3.avi	0	880	547	72	111				0	Content		-72	-111	27650299	3737125919
27665	09:26:02.114	00:00:27.665	1661	-1024	-768	-1	-1	-1	-1	4	-1024	-768	-1	-1	-1	-1	4		0	0						Untertest3.avi	0	880	547	72	111				0	Content		-72	-111	27665100	3737140720
27682	09:26:02.131	00:00:27.681	1662	-1024	-768	-1	-1	-1	-1	4	-1024	-768	-1	-1	-1	-1	4		0	0						Untertest3.avi	0	880	547	72	111				0	Content		-72	-111	27681726	3737157346
27698	09:26:02.147	00:00:27.698	1663	-1024	-768	-1	-1	-1	-1	4	-1024	-768	-1	-1	-1	-1	4		0	0						Untertest3.avi	0	880	547	72	111				0	Content		-72	-111	27698475	3737174095
27715	09:26:02.164	00:00:27.715	1664	-1024	-768	-1	-1	-1	-1	4	-1024	-768	-1	-1	-1	-1	4		0	0						Untertest3.avi	0	880	547	72	111				0	Content		-72	-111	27715097	3737190717
27732	09:26:02.181	00:00:27.731	1665	-1024	-768	-1	-1	-1	-1	4	-1024	-768	-1	-1	-1	-1	4		0	0						Untertest3.avi	0	880	547	72	111				0	Content		-72	-111	27731720	3737207340
27748	09:26:02.197	00:00:27.748	1666	-1024	-768	-1	-1	-1	-1	4	-1024	-768	-1	-1	-1	-1	4		0	0						Untertest3.avi	0	880	547	72	111				0	Content		-72	-111	27748345	3737223965
27765	09:26:02.214	00:00:27.765	1667	-1024	-768	-1	-1	-1	-1	4	-1024	-768	-1	-1	-1	-1	4		0	0						Untertest3.avi	0	880	547	72	111				0	Content		-72	-111	27765413	3737241033
27783	09:26:02.232	00:00:27.782	1668	-1024	-768	-1	-1	-1	-1	4	-1024	-768	-1	-1	-1	-1	4		0	0						Untertest3.avi	0	880	547	72	111				0	Content		-72	-111	27782786	3737258406
27800	09:26:02.249	00:00:27.800	1669	-1024	-768	-1	-1	-1	-1	4	-1024	-768	-1	-1	-1	-1	4		0	0						Untertest3.avi	0	880	547	72	111				0	Content		-72	-111	27800158	3737275778
27815	09:26:02.264	00:00:27.814	1670	-1024	-768	-1	-1	-1	-1	4	-1024	-768	-1	-1	-1	-1	4		0	0						Untertest3.avi	0	880	547	72	111				0	Content		-72	-111	27814961	3737290581
27832	09:26:02.281	00:00:27.831	1671	-1024	-768	-1	-1	-1	-1	4	-1024	-768	-1	-1	-1	-1	4		0	0						Untertest3.avi	0	880	547	72	111				0	Content		-72	-111	27831585	3737307205
27848	09:26:02.297	00:00:27.848	1672	-1024	-768	-1	-1	-1	-1	4	-1024	-768	-1	-1	-1	-1	4		0	0						Untertest3.avi	0	880	547	72	111				0	Content		-72	-111	27848333	3737323953
27865	09:26:02.314	00:00:27.864	1673	-1024	-768	-1	-1	-1	-1	4	-1024	-768	-1	-1	-1	-1	4		0	0						Untertest3.avi	0	880	547	72	111				0	Content		-72	-111	27864955	3737340575
27882	09:26:02.331	00:00:27.881	1674	-1024	-768	-1	-1	-1	-1	4	-1024	-768	-1	-1	-1	-1	4		0	0						Untertest3.avi	0	880	547	72	111				0	Content		-72	-111	27881581	3737357201
27898	09:26:02.347	00:00:27.898	1675	-1024	-768	-1	-1	-1	-1	4	-1024	-768	-1	-1	-1	-1	4		0	0						Untertest3.avi	0	880	547	72	111				0	Content		-72	-111	27898204	3737373824
27915	09:26:02.364	00:00:27.915	1676	-1024	-768	-1	-1	-1	-1	4	-1024	-768	-1	-1	-1	-1	4		0	0						Untertest3.avi	0	880	547	72	111				0	Content		-72	-111	27915398	3737391018
27933	09:26:02.382	00:00:27.932	1677	-1024	-768	-1	-1	-1	-1	4	-1024	-768	-1	-1	-1	-1	4		0	0						Untertest3.avi	0	880	547	72	111				0	Content		-72	-111	27932770	3737408390
27950	09:26:02.399	00:00:27.950	1678	-1024	-768	-1	-1	-1	-1	4	-1024	-768	-1	-1	-1	-1	4		0	0						Untertest3.avi	0	880	547	72	111				0	Content		-72	-111	27950015	3737425635
27965	09:26:02.414	00:00:27.964	1679	-1024	-768	-1	-1	-1	-1	4	-1024	-768	-1	-1	-1	-1	4		0	0						Untertest3.avi	0	880	547	72	111				0	Content		-72	-111	27964831	3737440451
27982	09:26:02.431	00:00:27.981	1680	-1024	-768	-1	-1	-1	-1	4	-1024	-768	-1	-1	-1	-1	4		0	0						Untertest3.avi	0	880	547	72	111				0	Content		-72	-111	27981567	3737457187
27998	09:26:02.447	00:00:27.998	1681	-1024	-768	-1	-1	-1	-1	4	-1024	-768	-1	-1	-1	-1	4		0	0						Untertest3.avi	0	880	547	72	111				0	Content		-72	-111	27998190	3737473810
28015	09:26:02.464	00:00:28.014	1682	-1024	-768	-1	-1	-1	-1	4	-1024	-768	-1	-1	-1	-1	4		0	0						Untertest3.avi	0	880	547	72	111				0	Content		-72	-111	28014937	3737490557
28031	09:26:02.480	00:00:28.031	1683	-1024	-768	-1	-1	-1	-1	4	-1024	-768	-1	-1	-1	-1	4		0	0						Untertest3.avi	0	880	547	72	111				0	Content		-72	-111	28031436	3737507056
28048	09:26:02.497	00:00:28.048	1684	-1024	-768	-1	-1	-1	-1	4	-1024	-768	-1	-1	-1	-1	4		0	0						Untertest3.avi	0	880	547	72	111				0	Content		-72	-111	28048061	3737523681
28065	09:26:02.514	00:00:28.065	1685	-1024	-768	-1	-1	-1	-1	4	-1024	-768	-1	-1	-1	-1	4		0	0						Untertest3.avi	0	880	547	72	111				0	Content		-72	-111	28065259	3737540879
28083	09:26:02.532	00:00:28.082	1686	-1024	-768	-1	-1	-1	-1	4	-1024	-768	-1	-1	-1	-1	4		0	0						Untertest3.avi	0	880	547	72	111				0	Content		-72	-111	28082632	3737558252
28100	09:26:02.549	00:00:28.099	1687	-1024	-768	-1	-1	-1	-1	4	-1024	-768	-1	-1	-1	-1	4		0	0						Untertest3.avi	0	880	547	72	111				0	Content		-72	-111	28099879	3737575499
28115	09:26:02.564	00:00:28.114	1688	-1024	-768	-1	-1	-1	-1	4	-1024	-768	-1	-1	-1	-1	4		0	0						Untertest3.avi	0	880	547	72	111				0	Content		-72	-111	28114813	3737590433
28131	09:26:02.580	00:00:28.131	1689	-1024	-768	-1	-1	-1	-1	4	-1024	-768	-1	-1	-1	-1	4		0	0						Untertest3.avi	0	880	547	72	111				0	Content		-72	-111	28131428	3737607048
28148	09:26:02.597	00:00:28.148	1690	-1024	-768	-1	-1	-1	-1	4	-1024	-768	-1	-1	-1	-1	4		0	0						Untertest3.avi	0	880	547	72	111				0	Content		-72	-111	28148174	3737623794
28165	09:26:02.614	00:00:28.164	1691	-1024	-768	-1	-1	-1	-1	4	-1024	-768	-1	-1	-1	-1	4		0	0						Untertest3.avi	0	880	547	72	111				0	Content		-72	-111	28164806	3737640426
28181	09:26:02.630	00:00:28.181	1692	-1024	-768	-1	-1	-1	-1	4	-1024	-768	-1	-1	-1	-1	4		0	0						Untertest3.avi	0	880	547	72	111				0	Content		-72	-111	28181418	3737657038
28198	09:26:02.647	00:00:28.198	1693	-1024	-768	-1	-1	-1	-1	4	-1024	-768	-1	-1	-1	-1	4		0	0						Untertest3.avi	0	880	547	72	111				0	Content		-72	-111	28198045	3737673665
28215	09:26:02.664	00:00:28.215	1694	-1024	-768	-1	-1	-1	-1	4	-1024	-768	-1	-1	-1	-1	4		0	0						Untertest3.avi	0	880	547	72	111				0	Content		-72	-111	28215112	3737690732
28232	09:26:02.681	00:00:28.232	1695	-1024	-768	-1	-1	-1	-1	4	-1024	-768	-1	-1	-1	-1	4		0	0						Untertest3.avi	0	880	547	72	111				0	Content		-72	-111	28232485	3737708105
28250	09:26:02.699	00:00:28.249	1696	-1024	-768	-1	-1	-1	-1	4	-1024	-768	-1	-1	-1	-1	4		0	0						Untertest3.avi	0	880	547	72	111				0	Content		-72	-111	28249736	3737725356
28265	09:26:02.714	00:00:28.264	1697	-1024	-768	-1	-1	-1	-1	4	-1024	-768	-1	-1	-1	-1	4		0	0						Untertest3.avi	0	880	547	72	111				0	Content		-72	-111	28264663	3737740283
28281	09:26:02.730	00:00:28.281	1698	1019,705	660,3575	0,3198682	0,6718578	495,7415	3,319903	3	1019,705	660,3575	0,3198682	0,6718578	495,7415	3,319903	1	70	1020	660						Untertest3.avi	0	880	547	72	111	929	572	83	0	Content		948	549	28281287	3737756907
28298	09:26:02.747	00:00:28.298	1699	-1024	-768	-1	-1	-1	-1	4	-1024	-768	-1	-1	-1	-1	4	70	0	0						Untertest3.avi	0	880	547	72	111	929	572	83	0	Content		-72	-111	28298038	3737773658
28315	09:26:02.764	00:00:28.314	1700	1022,262	680,0562	0,319452	0,6721411	493,5926	3,286238	3	1022,262	680,0562	0,319452	0,6721411	493,5926	3,286238	1	70	1022	680						Untertest3.avi	0	880	547	72	111	929	572	83	0	Content		950	569	28314652	3737790272
28332	09:26:02.781	00:00:28.331	1701	971,2854	687,5775	0,3174213	0,6724495	479,6464	3,247991	3	969,9354	687,6285	0,3174008	0,6724492	479,6463	3,247964	1	70	970	688						Untertest3.avi	0	880	547	72	111	929	572	83	0	Content		898	577	28331727	3737807347
28348	09:26:02.797	00:00:28.348	1702	977,1942	686,012	0,3175365	0,6724114	479,7272	3,318289	3	973,6633	686,0179	0,3174824	0,6724146	479,7272	3,318096	1	70	974	686						Untertest3.avi	0	880	547	72	111	929	572	83	0	Content		902	575	28348153	3737823773
28365	09:26:02.814	00:00:28.364	1703	988,8506	688,8134	0,3176497	0,6723272	479,6608	3,269912	3	981,5928	688,3484	0,3175391	0,6723484	479,6608	3,269534	1	71	982	688						Untertest3.avi	0	880	547	72	111	891	585	234	0	Content		910	577	28364776	3737840396
28381	09:26:02.830	00:00:28.381	1704	943,6412	684,5309	0,3174476	0,6723354	479,3029	3,320124	3	900,6006	677,6672	0,3174478	0,6723354	479,3028	3,378369	1	71	901	678						Untertest3.avi	0	880	547	72	111	891	585	234	0	Content		829	567	28381398	3737857018
28398	09:26:02.847	00:00:28.398	1705	952,7452	695,9745	0,3174434	0,6724788	479,3442	3,265816	3	952,7408	695,9705	0,3174435	0,6724788	479,3441	3,265815	1	71	953	696						Untertest3.avi	0	880	547	72	111	891	585	234	0	Content		881	585	28398340	3737873960
28415	09:26:02.864	00:00:28.414	1706	995,3391	696,6959	0,3173797	0,6724911	479,3442	3,277356	3	995,3391	696,6959	0,3173797	0,6724911	479,3442	3,277356	1	71	995	697						Untertest3.avi	0	880	547	72	111	891	585	234	0	Content		923	586	28414964	3737890584
28432	09:26:02.881	00:00:28.431	1707	967,8936	696,4462	0,3172804	0,6725714	479,6632	3,250605	3	967,8899	696,4407	0,3172805	0,6725714	479,6631	3,250601	1	71	968	696						Untertest3.avi	0	880	547	72	111	891	585	234	0	Content		896	585	28431713	3737907333
28448	09:26:02.897	00:00:28.448	1708	992,881	702,4027	0,3164002	0,6725921	490,6894	3,423477	3	971,9376	703,6906	0,3172129	0,6725963	479,8302	3,351208	1	71	972	704						Untertest3.avi	0	880	547	72	111	891	585	234	0	Content		900	593	28448019	3737923639
28465	09:26:02.914	00:00:28.465	1709	963,5424	704,4889	0,3172557	0,6725891	479,7	3,275852	3	963,5353	704,4793	0,3172558	0,6725891	479,6999	3,275845	1	71	964	704						Untertest3.avi	0	880	547	72	111	891	585	234	0	Content		892	593	28465015	3737940635
28482	09:26:02.931	00:00:28.481	1710	956,8753	698,8989	0,3173014	0,6726227	479,6033	3,319544	3	956,8739	698,8952	0,3173015	0,6726227	479,6032	3,319546	1	71	957	699						Untertest3.avi	0	880	547	72	111	891	585	234	0	Content		885	588	28481768	3737957388
28498	09:26:02.947	00:00:28.498	1711	960,3448	704,3823	0,3173328	0,6726776	479,5679	3,366774	3	960,3329	704,3654	0,317333	0,6726776	479,5678	3,366763	1	71	960	704						Untertest3.avi	0	880	547	72	111	891	585	234	0	Content		888	593	28498332	3737973952
28515	09:26:02.964	00:00:28.514	1712	951,863	695,9661	0,3173024	0,6726108	479,6167	3,364431	3	951,8644	695,9654	0,3173025	0,6726108	479,6167	3,364434	1	71	952	696						Untertest3.avi	0	880	547	72	111	891	585	234	0	Content		880	585	28514517	3737990137
28531	09:26:02.980	00:00:28.531	1713	956,3165	699,139	0,3172106	0,67257	479,7964	3,313045	3	956,3145	699,1367	0,3172107	0,67257	479,7964	3,313046	1	71	956	699						Untertest3.avi	0	880	547	72	111	891	585	234	0	Content		884	588	28531259	3738006879
28548	09:26:02.997	00:00:28.547	1714	963,4427	694,5287	0,3171611	0,672563	479,7997	3,42223	3	963,4444	694,5294	0,3171612	0,672563	479,7996	3,422237	1	71	963	695						Untertest3.avi	0	880	547	72	111	891	585	234	0	Content		891	584	28547883	3738023503
28565	09:26:03.014	00:00:28.565	1715	997,2531	690,502	0,3171065	0,6724992	479,7997	3,381276	3	997,2531	690,502	0,3171065	0,6724992	479,7997	3,381276	1	71	997	691						Untertest3.avi	0	880	547	72	111	891	585	234	0	Content		925	580	28565006	3738040626
28582	09:26:03.031	00:00:28.581	1716	965,0043	689,5544	0,3171219	0,6724961	479,8597	3,347373	3	965,0079	689,5544	0,3171219	0,6724961	479,8596	3,347379	1	71	965	690						Untertest3.avi	0	880	547	72	111	891	585	234	0	Content		893	579	28581630	3738057250
28598	09:26:03.047	00:00:28.598	1717	933,5018	700,7023	0,3174499	0,6725573	479,3146	3,413414	3	933,506	700,7048	0,31745	0,6725573	479,3145	3,413422	1	72	934	701						Untertest3.avi	0	880	547	72	111	817	616	216	0	Content		862	590	28598323	3738073943
28615	09:26:03.064	00:00:28.614	1718	890,7062	703,9376	0,3182562	0,6725603	479,3987	3,372687	3	890,7034	703,9343	0,3182563	0,6725603	479,3987	3,372681	1	72	891	704						Untertest3.avi	0	880	547	72	111	817	616	216	0	Content		819	593	28614503	3738090123
28631	09:26:03.080	00:00:28.631	1719	888,5271	722,5802	0,3186451	0,6727864	479,6431	3,40773	3	888,5463	722,5879	0,3186453	0,6727864	479,643	3,407748	1	72	889	723						Untertest3.avi	0	880	547	72	111	817	616	216	0	Content		817	612	28631127	3738106747
28648	09:26:03.097	00:00:28.647	1720	897,0983	726,6959	0,3187644	0,6730043	479,643	3,507669	3	897,0983	726,6959	0,3187644	0,6730043	479,643	3,507669	1	72	897	727						Untertest3.avi	0	880	547	72	111	817	616	216	0	Content		825	616	28647752	3738123372
28665	09:26:03.114	00:00:28.664	1721	887,4175	725,7451	0,3187716	0,6734133	479,643	3,45898	3	887,4175	725,7451	0,3187716	0,6734133	479,643	3,45898	1	72	887	726						Untertest3.avi	0	880	547	72	111	817	616	216	0	Content		815	615	28664997	3738140617
28682	09:26:03.131	00:00:28.681	1722	889,0994	729,6411	0,31887	0,6734374	479,643	3,529123	3	889,0994	729,6411	0,31887	0,6734374	479,643	3,529123	1	72	889	730						Untertest3.avi	0	880	547	72	111	817	616	216	0	Content		817	619	28681620	3738157240
28698	09:26:03.147	00:00:28.698	1723	894,619	728,1245	0,3188653	0,6733527	479,643	3,444162	3	894,619	728,1245	0,3188653	0,6733527	479,643	3,444162	1	72	895	728						Untertest3.avi	0	880	547	72	111	817	616	216	0	Content		823	617	28698191	3738173811
28714	09:26:03.163	00:00:28.714	1724	880,314	736,9432	0,3187896	0,6733605	479,643	3,48346	3	880,314	736,9432	0,3187896	0,6733605	479,643	3,48346	1	72	880	737						Untertest3.avi	0	880	547	72	111	817	616	216	0	Content		808	626	28714494	3738190114
28731	09:26:03.180	00:00:28.731	1725	-1024	-768	-1	-1	-1	-1	4	-1024	-768	-1	-1	-1	-1	4	72	0	0						Untertest3.avi	0	880	547	72	111	817	616	216	0	Content		-72	-111	28731357	3738206977
28748	09:26:03.197	00:00:28.747	1726	-1024	-768	-1	-1	-1	-1	4	-1024	-768	-1	-1	-1	-1	4	72	0	0						Untertest3.avi	0	880	547	72	111	817	616	216	0	Content		-72	-111	28747990	3738223610
28765	09:26:03.214	00:00:28.764	1727	-1024	-768	-1	-1	-1	-1	4	-1024	-768	-1	-1	-1	-1	4	72	0	0						Untertest3.avi	0	880	547	72	111	817	616	216	0	Content		-72	-111	28764612	3738240232
28781	09:26:03.230	00:00:28.781	1728	-1024	-768	-1	-1	-1	-1	4	-1024	-768	-1	-1	-1	-1	4	72	0	0						Untertest3.avi	0	880	547	72	111	817	616	216	0	Content		-72	-111	28781360	3738256980
28798	09:26:03.247	00:00:28.797	1729	878,0419	726,5316	0,3185335	0,6732967	479,643	3,538606	3	878,0419	726,5316	0,3185335	0,6732967	479,643	3,538606	1	72	878	727						Untertest3.avi	0	880	547	72	111	817	616	216	0	Content		806	616	28797983	3738273603
28815	09:26:03.264	00:00:28.814	1730	-1024	-768	-1	-1	-1	-1	4	-1024	-768	-1	-1	-1	-1	4	73	0	0						Untertest3.avi	0	880	547	72	111	815	575	233	0	Content		-72	-111	28814607	3738290227
28831	09:26:03.280	00:00:28.831	1731	915,5723	673,2676	0,3202794	0,6732584	490,9539	3,819026	3	915,5723	673,2676	0,3202794	0,6732584	490,9539	3,819026	1	73	916	673						Untertest3.avi	0	880	547	72	111	815	575	233	0	Content		844	562	28831356	3738306976
28848	09:26:03.297	00:00:28.847	1732	-1024	-768	-1	-1	-1	-1	4	-1024	-768	-1	-1	-1	-1	4	73	0	0						Untertest3.avi	0	880	547	72	111	815	575	233	0	Content		-72	-111	28847978	3738323598
28864	09:26:03.313	00:00:28.864	1733	-1024	-768	-1	-1	-1	-1	4	-1024	-768	-1	-1	-1	-1	4	73	0	0						Untertest3.avi	0	880	547	72	111	815	575	233	0	Content		-72	-111	28864351	3738339971
28881	09:26:03.330	00:00:28.881	1734	-1024	-768	-1	-1	-1	-1	4	-1024	-768	-1	-1	-1	-1	4	73	0	0						Untertest3.avi	0	880	547	72	111	815	575	233	0	Content		-72	-111	28881421	3738357041
28898	09:26:03.347	00:00:28.898	1735	-1024	-768	-1	-1	-1	-1	4	-1024	-768	-1	-1	-1	-1	4	73	0	0						Untertest3.avi	0	880	547	72	111	815	575	233	0	Content		-72	-111	28898044	3738373664
28915	09:26:03.364	00:00:28.914	1736	-1024	-768	-1	-1	-1	-1	4	-1024	-768	-1	-1	-1	-1	4	73	0	0						Untertest3.avi	0	880	547	72	111	815	575	233	0	Content		-72	-111	28914843	3738390463
28931	09:26:03.380	00:00:28.930	1737	891,9267	715,2989	0,3203389	0,6735984	490,9539	3,781268	3	891,9267	715,2989	0,3203389	0,6735984	490,9539	3,781268	1	73	892	715						Untertest3.avi	0	880	547	72	111	815	575	233	0	Content		820	604	28930971	3738406591
28948	09:26:03.397	00:00:28.947	1738	-1024	-768	-1	-1	-1	-1	4	-1024	-768	-1	-1	-1	-1	4	73	0	0						Untertest3.avi	0	880	547	72	111	815	575	233	0	Content		-72	-111	28947846	3738423466
28964	09:26:03.413	00:00:28.964	1739	887,0802	721,3525	0,3204164	0,673618	490,9539	3,719321	3	887,0802	721,3525	0,3204164	0,673618	490,9539	3,719321	1	73	887	721						Untertest3.avi	0	880	547	72	111	815	575	233	0	Content		815	610	28964470	3738440090
28981	09:26:03.430	00:00:28.980	1740	-1024	-768	-1	-1	-1	-1	4	-1024	-768	-1	-1	-1	-1	4	73	0	0						Untertest3.avi	0	880	547	72	111	815	575	233	0	Content		-72	-111	28980966	3738456586
28998	09:26:03.447	00:00:28.997	1741	846,5465	686,4253	0,3216597	0,6727653	493,7757	3,637773	3	846,5465	686,4253	0,3216597	0,6727653	493,7757	3,637773	1	73	847	686						Untertest3.avi	0	880	547	72	111	815	575	233	0	Content		775	575	28997961	3738473581
29015	09:26:03.464	00:00:29.014	1742	841,6091	648,0601	0,3226837	0,6710896	495,9281	3,538378	3	841,6091	648,0601	0,3226837	0,6710896	495,9281	3,538378	1	73	842	648						Untertest3.avi	0	880	547	72	111	815	575	233	0	Content		770	537	29014670	3738490290
29031	09:26:03.480	00:00:29.031	1743	989,2922	604,8459	0,48651	0,6508707	490,8274	3,227795	0	795,6087	576,2519	0,3206238	0,6691552	479,6454	3,368151	0	73	892	591						Untertest3.avi	0	880	547	72	111	815	575	233	0	Content		820	480	29031281	3738506901
29048	09:26:03.497	00:00:29.047	1744	834,4881	571,308	0,4870316	0,648165	488,0299	3,261285	0	773,1309	480,4113	0,321264	0,6672763	479,8998	3,417955	0	74	804	526						Untertest3.avi	0	880	547	72	111	557	235	466	0	Content		732	415	29047583	3738523203
29065	09:26:03.514	00:00:29.064	1745	794,481	429,9782	0,4886155	0,6463905	489,0445	3,294917	0	757,4377	436,7753	0,321759	0,6661924	479,8948	3,462331	0	74	776	433						Untertest3.avi	0	880	547	72	111	557	235	466	0	Content		704	322	29064526	3738540146
29081	09:26:03.530	00:00:29.080	1746	686,9637	347,7782	0,486948	0,645394	477,2843	3,179524	0	737,1368	372,651	0,3221632	0,6654848	479,9807	3,191971	0	74	712	360						Untertest3.avi	0	880	547	72	111	557	235	466	0	Content		640	249	29080829	3738556449
29097	09:26:03.546	00:00:29.097	1747	630,3779	336,1021	0,4882675	0,6446797	477,3428	3,290224	0	699,3451	368,5503	0,3229099	0,6649777	479,729	3,318764	0	74	665	352						Untertest3.avi	0	880	547	72	111	557	235	466	0	Content		593	241	29097460	3738573080
29114	09:26:03.563	00:00:29.114	1748	592,551	330,9129	0,4894759	0,6444192	477,8159	3,285831	0	662,3715	352,5717	0,3236609	0,6649229	479,8557	3,23349	0	74	627	342						Untertest3.avi	0	880	547	72	111	557	235	466	0	Content		555	231	29114083	3738589703
29131	09:26:03.580	00:00:29.130	1749	577,9733	339,0399	0,4898637	0,6444286	477,856	3,370399	0	659,1111	340,9525	0,3235376	0,6650977	479,7526	3,267463	0	74	619	340						Untertest3.avi	0	880	547	72	111	557	235	466	0	Content		547	229	29130826	3738606446
29148	09:26:03.597	00:00:29.147	1750	579,6266	331,3278	0,4899988	0,6447105	477,5612	3,287821	0	669,0121	355,5701	0,3234138	0,6653254	479,6367	3,295958	0	74	624	343						Untertest3.avi	0	880	547	72	111	557	235	466	0	Content		552	232	29147578	3738623198
29164	09:26:03.613	00:00:29.164	1751	574,9221	322,353	0,4900959	0,6449705	477,4525	3,268579	0	668,3247	356,2109	0,3233376	0,6655087	479,5993	3,294384	0	74	622	339						Untertest3.avi	0	880	547	72	111	557	235	466	0	Content		550	228	29164202	3738639822
29181	09:26:03.630	00:00:29.180	1752	577,9249	330,5156	0,4902621	0,6450273	477,393	3,313169	0	665,8651	355,1705	0,3232492	0,6655446	479,4749	3,370314	0	74	622	343						Untertest3.avi	0	880	547	72	111	557	235	466	0	Content		550	232	29180825	3738656445
29198	09:26:03.647	00:00:29.197	1753	579,2773	329,562	0,4903824	0,6450243	477,4589	3,327155	0	666,0511	342,8628	0,3231647	0,665498	479,5044	3,225619	0	74	623	336						Untertest3.avi	0	880	547	72	111	557	235	466	0	Content		551	225	29197576	3738673196
29214	09:26:03.663	00:00:29.214	1754	578,6702	332,5473	0,4904535	0,645113	477,4859	3,387631	0	675,771	361,0308	0,3231605	0,6655371	479,4603	3,370002	0	74	627	347						Untertest3.avi	0	880	547	72	111	557	235	466	0	Content		555	236	29214197	3738689817
29231	09:26:03.680	00:00:29.230	1755	579,5757	327,5401	0,4905154	0,6451605	477,4394	3,361097	0	674,7199	346,7116	0,3231907	0,6655514	479,3685	3,347878	0	74	627	337						Untertest3.avi	0	880	547	72	111	557	235	466	0	Content		555	226	29230822	3738706442
29247	09:26:03.696	00:00:29.247	1756	577,2267	335,0542	0,4905293	0,6451057	477,3852	3,373507	0	679,0143	346,2475	0,3230911	0,6654469	479,1644	3,341841	0	74	628	341						Untertest3.avi	0	880	547	72	111	557	235	466	0	Content		556	230	29247447	3738723067
29264	09:26:03.713	00:00:29.264	1757	583,7328	339,3938	0,4905116	0,6450188	477,3678	3,438035	0	674,2047	353,0025	0,3229647	0,6653366	478,8229	3,367719	0	74	629	346						Untertest3.avi	0	880	547	72	111	557	235	466	0	Content		557	235	29264196	3738739816
29281	09:26:03.730	00:00:29.280	1758	589,3405	343,8321	0,4904886	0,6451167	477,3875	3,431044	0	672,6038	341,5492	0,3229083	0,6653946	479,1848	3,336945	0	74	631	343						Untertest3.avi	0	880	547	72	111	557	235	466	0	Content		559	232	29280818	3738756438
29297	09:26:03.746	00:00:29.297	1759	585,368	333,1989	0,4904714	0,645128	477,3687	3,41191	0	674,9779	354,8015	0,3228535	0,6654019	479,1969	3,439526	0	74	630	344						Untertest3.avi	0	880	547	72	111	557	235	466	0	Content		558	233	29297443	3738773063
29314	09:26:03.763	00:00:29.314	1760	573,5263	334,9072	0,4904373	0,645009	477,3397	3,435312	0	674,4646	363,4398	0,3227466	0,6653243	478,989	3,442327	0	74	624	349						Untertest3.avi	0	880	547	72	111	557	235	466	0	Content		552	238	29314193	3738789813
29331	09:26:03.780	00:00:29.330	1761	579,7614	347,9221	0,4904196	0,6448935	477,3312	3,487711	0	682,5177	361,1324	0,3227034	0,6652132	479,018	3,432569	0	74	631	355						Untertest3.avi	0	880	547	72	111	557	235	466	0	Content		559	244	29330816	3738806436
29347	09:26:03.796	00:00:29.347	1762	586,5738	349,4079	0,4904281	0,6449187	477,3258	3,471976	0	678,5981	361,2917	0,3226763	0,6652538	479,0049	3,35959	0	74	633	355						Untertest3.avi	0	880	547	72	111	557	235	466	0	Content		561	244	29347440	3738823060
29364	09:26:03.813	00:00:29.364	1763	585,8029	337,2454	0,490429	0,6448355	477,3045	3,377574	0	681,2181	363,7002	0,3226516	0,6651455	479,0136	3,395137	0	74	634	350						Untertest3.avi	0	880	547	72	111	557	235	466	0	Content		562	239	29364064	3738839684
29381	09:26:03.830	00:00:29.380	1764	578,3618	339,3481	0,490391	0,6446289	477,1469	3,38319	0	686,6654	352,3291	0,3225914	0,6649769	479,0904	3,308869	0	74	633	346						Untertest3.avi	0	880	547	72	111	557	235	466	0	Content		561	235	29380689	3738856309
29397	09:26:03.846	00:00:29.397	1765	581,2266	352,5883	0,4903641	0,6445607	477,1374	3,406281	0	688,5182	355,5073	0,3225083	0,6648607	479,2667	3,308818	0	74	635	354						Untertest3.avi	0	880	547	72	111	557	235	466	0	Content		563	243	29397314	3738872934
29414	09:26:03.863	00:00:29.414	1766	582,9843	336,8613	0,490342	0,644627	477,1017	3,306858	0	681,2604	352,7756	0,3224141	0,6649572	478,9547	3,343064	0	74	632	345						Untertest3.avi	0	880	547	72	111	557	235	466	0	Content		560	234	29414063	3738889683
29431	09:26:03.880	00:00:29.430	1767	584,7186	346,7581	0,4903601	0,6446157	477,1142	3,328147	0	668,4009	349,6434	0,3224131	0,664971	478,9641	3,234526	0	74	627	348						Untertest3.avi	0	880	547	72	111	557	235	466	0	Content		555	237	29430685	3738906305
29447	09:26:03.896	00:00:29.447	1768	578,3489	334,2701	0,4904434	0,6444727	477,2244	3,251413	0	685,2323	346,3499	0,3225006	0,6648349	479,2401	3,188915	0	74	632	340						Untertest3.avi	0	880	547	72	111	557	235	466	0	Content		560	229	29447311	3738922931
29464	09:26:03.913	00:00:29.464	1769	582,5659	339,6414	0,4904943	0,6443375	477,2369	3,261723	0	691,1907	353,4514	0,3225363	0,664708	479,2123	3,20892	0	74	637	347						Untertest3.avi	0	880	547	72	111	557	235	466	0	Content		565	236	29464060	3738939680
29481	09:26:03.930	00:00:29.480	1770	580,5322	338,9569	0,4905465	0,6442434	477,2263	3,275529	0	675,8463	362,9098	0,3226061	0,6646031	479,1178	3,257445	0	74	628	351						Untertest3.avi	0	880	547	72	111	557	235	466	0	Content		556	240	29480683	3738956303
29497	09:26:03.946	00:00:29.497	1771	544,8853	300,8067	0,4912328	0,6436398	477,083	3,213127	0	642,2661	324,5307	0,3235735	0,6637638	479,2385	3,179793	0	74	594	313						Untertest3.avi	0	880	547	72	111	557	235	466	0	Content		522	202	29497308	3738972928
29514	09:26:03.963	00:00:29.513	1772	496,8018	250,5914	0,4920211	0,6420834	477,8356	3,114118	0	609,4081	274,6886	0,3247267	0,6623512	479,6299	3,13283	0	75	553	263						Untertest3.avi	0	880	547	72	111	414	16	233	0	Content		481	152	29513932	3738989552
29531	09:26:03.980	00:00:29.530	1773	462,1717	192,8792	0,4925931	0,6407543	478,161	3,140852	0	576,5901	232,6443	0,3256344	0,6611359	479,7551	3,147271	0	75	519	213						Untertest3.avi	0	880	547	72	111	414	16	233	0	Content		447	102	29530682	3739006302
29547	09:26:03.996	00:00:29.547	1774	431,7771	156,6622	0,4931555	0,6398786	478,5225	3,139458	0	540,4141	181,6168	0,3262421	0,6605192	479,992	3,140497	0	75	486	169						Untertest3.avi	0	880	547	72	111	414	16	233	0	Content		414	58	29547303	3739022923
29564	09:26:04.013	00:00:29.563	1775	375,228	103,9041	0,4936633	0,639856	478,5225	3,115055	0	510,7193	164,5121	0,3267994	0,6601562	480,3762	3,124087	0	75	443	134						Untertest3.avi	0	880	547	72	111	414	16	233	0	Content		371	23	29563930	3739039550
29581	09:26:04.030	00:00:29.580	1776	234,329	-108,9384	0,4917432	0,6442379	478,5225	3,274534	0	500,8814	145,6962	0,3271731	0,6598623	480,3765	3,151486	0	75	368	18						Untertest3.avi	0	880	547	72	111	414	16	233	0	Content		296	-93	29580555	3739056175
29597	09:26:04.046	00:00:29.597	1777	241,8059	-124,2879	0,4921481	0,6436226	478,5225	3,263962	0	483,8318	122,4532	0,3272849	0,6596887	480,5406	3,15508	0	75	363	-1						Untertest3.avi	0	880	547	72	111	414	16	233	0	Content		291	-112	29597177	3739072797
29614	09:26:04.063	00:00:29.613	1778	-1024	-768	-1	-1	-1	-1	4	485,7766	127,1849	0,3270893	0,6595626	480,3593	3,086199	0	75	486	127						Untertest3.avi	0	880	547	72	111	414	16	233	0	Content		414	16	29613803	3739089423
29630	09:26:04.079	00:00:29.630	1779	-1024	-768	-1	-1	-1	-1	4	-1024	-768	-1	-1	-1	-1	4	75	0	0						Untertest3.avi	0	880	547	72	111	414	16	233	0	Content		-72	-111	29630427	3739106047
29647	09:26:04.096	00:00:29.647	1780	-1024	-768	-1	-1	-1	-1	4	-1024	-768	-1	-1	-1	-1	4	75	0	0						Untertest3.avi	0	880	547	72	111	414	16	233	0	Content		-72	-111	29647052	3739122672
29664	09:26:04.113	00:00:29.663	1781	-1024	-768	-1	-1	-1	-1	4	-1024	-768	-1	-1	-1	-1	4	75	0	0						Untertest3.avi	0	880	547	72	111	414	16	233	0	Content		-72	-111	29663803	3739139423
29680	09:26:04.129	00:00:29.680	1782	-1024	-768	-1	-1	-1	-1	4	-1024	-768	-1	-1	-1	-1	4	75	0	0						Untertest3.avi	0	880	547	72	111	414	16	233	0	Content		-72	-111	29680427	3739156047
29697	09:26:04.146	00:00:29.697	1783	-1024	-768	-1	-1	-1	-1	4	-1024	-768	-1	-1	-1	-1	4	75	0	0						Untertest3.avi	0	880	547	72	111	414	16	233	0	Content		-72	-111	29697094	3739172714
29714	09:26:04.163	00:00:29.713	1784	250,8382	-98,72688	0,4925909	0,6428351	478,5225	3,240623	0	490,9598	129,9563	0,3264503	0,6592979	480,2291	3,135054	0	75	371	16						Untertest3.avi	0	880	547	72	111	414	16	233	0	Content		299	-95	29713672	3739189292
29730	09:26:04.179	00:00:29.730	1785	-1024	-768	-1	-1	-1	-1	4	492,2685	126,436	0,3264087	0,6592943	480,2592	3,112645	0	75	492	126						Untertest3.avi	0	880	547	72	111	414	16	233	0	Content		420	15	29730424	3739206044
29747	09:26:04.196	00:00:29.747	1786	-1024	-768	-1	-1	-1	-1	4	-1024	-768	-1	-1	-1	-1	4	76	0	0						Untertest3.avi	0	880	547	72	111	329	-32	200	0	Content		-72	-111	29747291	3739222911
29764	09:26:04.213	00:00:29.763	1787	-1024	-768	-1	-1	-1	-1	4	-1024	-768	-1	-1	-1	-1	4	76	0	0						Untertest3.avi	0	880	547	72	111	329	-32	200	0	Content		-72	-111	29763673	3739239293
29781	09:26:04.230	00:00:29.780	1788	-1024	-768	-1	-1	-1	-1	4	-1024	-768	-1	-1	-1	-1	4	76	0	0						Untertest3.avi	0	880	547	72	111	329	-32	200	0	Content		-72	-111	29780612	3739256232
29797	09:26:04.246	00:00:29.797	1789	-1024	-768	-1	-1	-1	-1	4	-1024	-768	-1	-1	-1	-1	4	76	0	0						Untertest3.avi	0	880	547	72	111	329	-32	200	0	Content		-72	-111	29797044	3739272664
29814	09:26:04.263	00:00:29.813	1790	45,84113	-474,6543	0,4911472	0,6492202	480,2348	3,846793	0	502,3138	130,2217	0,3263825	0,6593286	480,2348	3,113039	0	76	274	-172						Untertest3.avi	0	880	547	72	111	329	-32	200	0	Content		202	-283	29813913	3739289533
29830	09:26:04.279	00:00:29.830	1791	264,922	-103,4684	0,4933486	0,6431809	480,2355	3,267336	0	503,0592	128,5782	0,3263381	0,6593776	480,2355	3,132514	0	76	384	13						Untertest3.avi	0	880	547	72	111	329	-32	200	0	Content		312	-98	29830292	3739305912
29847	09:26:04.296	00:00:29.847	1792	-1024	-768	-1	-1	-1	-1	4	-1024	-768	-1	-1	-1	-1	4	76	0	0						Untertest3.avi	0	880	547	72	111	329	-32	200	0	Content		-72	-111	29847042	3739322662
29864	09:26:04.313	00:00:29.863	1793	-1024	-768	-1	-1	-1	-1	4	-1024	-768	-1	-1	-1	-1	4	76	0	0						Untertest3.avi	0	880	547	72	111	329	-32	200	0	Content		-72	-111	29863665	3739339285
29881	09:26:04.330	00:00:29.880	1794	-1024	-768	-1	-1	-1	-1	4	-1024	-768	-1	-1	-1	-1	4	76	0	0						Untertest3.avi	0	880	547	72	111	329	-32	200	0	Content		-72	-111	29880608	3739356228
29897	09:26:04.346	00:00:29.897	1795	-1024	-768	-1	-1	-1	-1	4	-1024	-768	-1	-1	-1	-1	4	76	0	0						Untertest3.avi	0	880	547	72	111	329	-32	200	0	Content		-72	-111	29897232	3739372852
29914	09:26:04.363	00:00:29.913	1796	-1024	-768	-1	-1	-1	-1	4	400,6041	79,7423	0,3269347	0,6592206	480,2356	3,095228	0	76	401	80						Untertest3.avi	0	880	547	72	111	329	-32	200	0	Content		329	-31	29913787	3739389407
29930	09:26:04.379	00:00:29.930	1797	-1024	-768	-1	-1	-1	-1	4	405,0704	78,84579	0,3269513	0,6592807	480,2356	3,113341	0	76	405	79						Untertest3.avi	0	880	547	72	111	329	-32	200	0	Content		333	-32	29930283	3739405903
29947	09:26:04.396	00:00:29.947	1798	-1024	-768	-1	-1	-1	-1	4	-1024	-768	-1	-1	-1	-1	4	77	0	0						Untertest3.avi	0	880	547	72	111	376	0	267	0	Content		-72	-111	29947030	3739422650
29964	09:26:04.413	00:00:29.963	1799	-1024	-768	-1	-1	-1	-1	4	-1024	-768	-1	-1	-1	-1	4	77	0	0						Untertest3.avi	0	880	547	72	111	376	0	267	0	Content		-72	-111	29963539	3739439159
29981	09:26:04.430	00:00:29.980	1800	-1024	-768	-1	-1	-1	-1	4	-1024	-768	-1	-1	-1	-1	4	77	0	0						Untertest3.avi	0	880	547	72	111	376	0	267	0	Content		-72	-111	29980521	3739456141
29997	09:26:04.446	00:00:29.997	1801	-1024	-768	-1	-1	-1	-1	4	-1024	-768	-1	-1	-1	-1	4	77	0	0						Untertest3.avi	0	880	547	72	111	376	0	267	0	Content		-72	-111	29997220	3739472840
30014	09:26:04.463	00:00:30.013	1802	-1024	-768	-1	-1	-1	-1	4	395,6397	25,16804	0,3259387	0,6610296	482,3288	3,353547	0	77	396	25						Untertest3.avi	0	880	547	72	111	376	0	267	0	Content		324	-86	30013765	3739489385
30030	09:26:04.479	00:00:30.030	1803	-1024	-768	-1	-1	-1	-1	4	405,8134	84,32591	0,3259193	0,6597775	482,3288	3,299762	0	77	406	84						Untertest3.avi	0	880	547	72	111	376	0	267	0	Content		334	-27	30030146	3739505766
30047	09:26:04.496	00:00:30.046	1804	-1024	-768	-1	-1	-1	-1	4	-1024	-768	-1	-1	-1	-1	4	77	0	0						Untertest3.avi	0	880	547	72	111	376	0	267	0	Content		-72	-111	30046895	3739522515
30064	09:26:04.513	00:00:30.063	1805	-1024	-768	-1	-1	-1	-1	4	-1024	-768	-1	-1	-1	-1	4	77	0	0						Untertest3.avi	0	880	547	72	111	376	0	267	0	Content		-72	-111	30063530	3739539150
30080	09:26:04.529	00:00:30.080	1806	-1024	-768	-1	-1	-1	-1	4	-1024	-768	-1	-1	-1	-1	4	77	0	0						Untertest3.avi	0	880	547	72	111	376	0	267	0	Content		-72	-111	30080462	3739556082
30097	09:26:04.546	00:00:30.097	1807	-1024	-768	-1	-1	-1	-1	4	-1024	-768	-1	-1	-1	-1	4	77	0	0						Untertest3.avi	0	880	547	72	111	376	0	267	0	Content		-72	-111	30097142	3739572762
30114	09:26:04.563	00:00:30.113	1808	-1024	-768	-1	-1	-1	-1	4	404,5853	86,98207	0,3257826	0,6598658	482,3288	3,447644	0	77	405	87						Untertest3.avi	0	880	547	72	111	376	0	267	0	Content		333	-24	30113765	3739589385
30130	09:26:04.579	00:00:30.130	1809	-1024	-768	-1	-1	-1	-1	4	448,4255	111,0435	0,325327	0,6597852	482,3288	3,435466	0	77	448	111						Untertest3.avi	0	880	547	72	111	376	0	267	0	Content		376	0	30130141	3739605761
30147	09:26:04.596	00:00:30.146	1810	-1024	-768	-1	-1	-1	-1	4	574,2505	141,0569	0,3240325	0,6603222	481,2355	3,455182	0	77	574	141						Untertest3.avi	0	880	547	72	111	376	0	267	0	Content		502	30	30146884	3739622504
30163	09:26:04.612	00:00:30.163	1811	547,2883	299,2861	0,4711749	0,6394671	409,6559	3,078013	0	660,3259	185,7925	0,3225974	0,6612076	479,9247	3,44761	0	77	604	243						Untertest3.avi	0	880	547	72	111	376	0	267	0	Content		532	132	30163382	3739639002
30181	09:26:04.630	00:00:30.180	1812	647,7772	215,7103	0,487356	0,6405265	473,8481	3,565218	0	758,7775	234,2918	0,3212099	0,662262	479,6399	3,45178	0	77	703	225						Untertest3.avi	0	880	547	72	111	376	0	267	0	Content		631	114	30180506	3739656126
30197	09:26:04.646	00:00:30.196	1813	647,7772	215,7103	0,4878359	0,6422771	485,6425	3,565218	0	826,9519	288,4857	0,3196719	0,6633958	479,9628	3,552084	0	77	737	252						Untertest3.avi	0	880	547	72	111	376	0	267	0	Content		665	141	30196755	3739672375
30214	09:26:04.663	00:00:30.213	1814	-1024	-768	-1	-1	-1	-1	4	-1024	-768	-1	-1	-1	-1	4	78	0	0						Untertest3.avi	0	880	547	72	111	1073	494	466	0	Content		-72	-111	30213822	3739689442
[truncated: 1,832 more rows]
