# Supplementary material for: Gaze Duration Biases for Colours in Combination with Dissonant and Consonant Sounds: A Comparative Eye-Tracking Study with Orangutans
Source: PLoS One. 2015 Oct 14;10(10):e0139894. doi: 10.1371/journal.pone.0139894 (PMC4605782; doi:10.1371/journal.pone.0139894)
Supplement: S1 Data — (ZIP) [file pone.0139894.s004.zip › Plos ColourSound Data/Apes/Farben_Musik_U3/Rec 38-All-Data.tsv]

System Properties:
Operating System:	Microsoft Windows NT 6.1.7601 Service Pack 1
System User Name:	tobiiadmin
Machine Name:	LOE7690LAP
Data properties:
Recording name:	Rec 38
Recording date:	08.03.2014
Recording time:	09:28:40
Recording resolution:	1024 x 768
Export date:	09.03.2014
Export time:	12:20:50
Participant:	Raia_S3
Filter settings:
Eye: Average
Validity: Normal
Fixation filter: Tobii fixation filter
Velocity threshold: 35
Distance threshold: 35
Timestamp	DateTimeStamp	DateTimeStampStartOffset	Number	GazePointXLeft	GazePointYLeft	CamXLeft	CamYLeft	DistanceLeft	PupilLeft	ValidityLeft	GazePointXRight	GazePointYRight	CamXRight	CamYRight	DistanceRight	PupilRight	ValidityRight	FixationIndex	GazePointX	GazePointY	Event	EventKey	Data1	Data2	Descriptor	StimuliName	StimuliID	MediaWidth	MediaHeight	MediaPosX	MediaPosY	MappedFixationPointX	MappedFixationPointY	FixationDuration	AoiIds	AoiNames	WebGroupImage	MappedGazeDataPointX	MappedGazeDataPointY	MicroSecondTimestamp	AbsoluteMicroSecondTimestamp
15	09:28:40.798	00:00:00.014	0	946,7289	1,092835	0,4788478	0,9151406	492,5623	2,896244	0	-1024	-768	-1	-1	-1	-1	4	0	947	1						No media	0	1024	768	0	0	942	7	65	0	Content		947	1	14522	3895818026
31	09:28:40.814	00:00:00.031	1	935,5774	14,06157	0,4787519	0,9149246	492,766	2,931029	0	-1024	-768	-1	-1	-1	-1	4	0	936	14						No media	0	1024	768	0	0	942	7	65	0	Content		936	14	31143	3895834647
48	09:28:40.831	00:00:00.047	2	862,7496	53,27066	0,4793981	0,9155909	492,7775	2,908263	0	-1024	-768	-1	-1	-1	-1	4	0	863	53						No media	0	1024	768	0	0	942	7	65	0	Content		863	53	47765	3895851269
65	09:28:40.848	00:00:00.064	3	725,994	146,2211	0,4808362	0,9169136	492,757	2,879512	0	-1024	-768	-1	-1	-1	-1	4	1	726	146						No media	0	1024	768	0	0	554	237	383	0	Content		726	146	64848	3895868352
82	09:28:40.865	00:00:00.081	4	629,8544	183,6201	0,4818749	0,9177424	493,0489	2,824975	0	-1024	-768	-1	-1	-1	-1	4	1	630	184						No media	0	1024	768	0	0	554	237	383	0	Content		630	184	81512	3895885016
98	09:28:40.881	00:00:00.098	5	571,9475	174,5916	0,4822092	0,9178869	492,9904	2,926115	0	-1024	-768	-1	-1	-1	-1	4	1	572	175						No media	0	1024	768	0	0	554	237	383	0	Content		572	175	98136	3895901640
115	09:28:40.898	00:00:00.114	6	568,8645	215,2836	0,4821226	0,9172784	493,2222	2,965124	0	-1024	-768	-1	-1	-1	-1	4	1	569	215						No media	0	1024	768	0	0	554	237	383	0	Content		569	215	114507	3895918011
131	09:28:40.914	00:00:00.131	7	528,8084	264,7758	0,4819035	0,91651	493,2638	2,988806	0	-1024	-768	-1	-1	-1	-1	4	1	529	265						No media	0	1024	768	0	0	554	237	383	0	Content		529	265	131135	3895934639
148	09:28:40.931	00:00:00.147	8	542,3106	228,4477	0,4821316	0,9156731	493,3972	2,907965	0	-1024	-768	-1	-1	-1	-1	4	1	542	228						No media	0	1024	768	0	0	554	237	383	0	Content		542	228	147758	3895951262
165	09:28:40.948	00:00:00.164	9	541,1352	258,6315	0,4825126	0,9148732	493,168	2,93311	0	-1024	-768	-1	-1	-1	-1	4	1	541	259						No media	0	1024	768	0	0	554	237	383	0	Content		541	259	164701	3895968205
182	09:28:40.965	00:00:00.181	10	554,5112	246,6761	0,4830093	0,9136754	492,8723	2,914342	0	-1024	-768	-1	-1	-1	-1	4	1	555	247						No media	0	1024	768	0	0	554	237	383	0	Content		555	247	181501	3895985005
198	09:28:40.981	00:00:00.198	11	555,5484	239,6455	0,4835623	0,9122798	492,7591	2,883354	0	-1024	-768	-1	-1	-1	-1	4	1	556	240						No media	0	1024	768	0	0	554	237	383	0	Content		556	240	198071	3896001575
214	09:28:40.997	00:00:00.214	12	545,9588	227,7689	0,4841692	0,9109827	492,53	2,88482	0	-1024	-768	-1	-1	-1	-1	4	1	546	228						No media	0	1024	768	0	0	554	237	383	0	Content		546	228	214371	3896017875
231	09:28:41.014	00:00:00.230	13	540,5556	257,1359	0,4848307	0,9093471	492,4981	2,90177	0	-1024	-768	-1	-1	-1	-1	4	1	541	257						No media	0	1024	768	0	0	554	237	383	0	Content		541	257	230995	3896034499
248	09:28:41.031	00:00:00.247	14	528,8173	252,787	0,4854246	0,9079011	492,3203	2,902198	0	-1024	-768	-1	-1	-1	-1	4	1	529	253						No media	0	1024	768	0	0	554	237	383	0	Content		529	253	247619	3896051123
265	09:28:41.048	00:00:00.264	15	559,0306	234,4632	0,485991	0,9065034	492,2728	2,825482	0	-1024	-768	-1	-1	-1	-1	4	1	559	234						No media	0	1024	768	0	0	554	237	383	0	Content		559	234	264861	3896068365
281	09:28:41.064	00:00:00.281	16	553,9523	243,3533	0,486364	0,9052207	492,1399	2,824359	0	-1024	-768	-1	-1	-1	-1	4	1	554	243						No media	0	1024	768	0	0	554	237	383	0	Content		554	243	281490	3896084994
298	09:28:41.081	00:00:00.298	17	574,3892	230,2025	0,486682	0,904154	492,1399	2,75052	0	-1024	-768	-1	-1	-1	-1	4	1	574	230						No media	0	1024	768	0	0	554	237	383	0	Content		574	230	298118	3896101622
314	09:28:41.097	00:00:00.314	18	549,8618	244,7726	0,4867776	0,9037046	491,8369	2,819105	0	-1024	-768	-1	-1	-1	-1	4	1	550	245						No media	0	1024	768	0	0	554	237	383	0	Content		550	245	314421	3896117925
331	09:28:41.114	00:00:00.331	19	536,1177	243,6486	0,486907	0,9030956	491,8034	2,798977	0	-1024	-768	-1	-1	-1	-1	4	1	536	244						No media	0	1024	768	0	0	554	237	383	0	Content		536	244	331050	3896134554
348	09:28:41.131	00:00:00.347	20	540,6783	243,5784	0,4870898	0,9026234	491,8463	2,803962	0	-1024	-768	-1	-1	-1	-1	4	1	541	244						No media	0	1024	768	0	0	554	237	383	0	Content		541	244	347680	3896151184
365	09:28:41.148	00:00:00.364	21	547,2762	229,8334	0,4871779	0,9021043	491,8463	2,719208	0	-1024	-768	-1	-1	-1	-1	4	1	547	230						No media	0	1024	768	0	0	554	237	383	0	Content		547	230	364756	3896168260
381	09:28:41.164	00:00:00.381	22	548,4672	243,1568	0,4870587	0,9021782	491,7948	2,739927	0	-1024	-768	-1	-1	-1	-1	4	1	548	243						No media	0	1024	768	0	0	554	237	383	0	Content		548	243	381062	3896184566
398	09:28:41.181	00:00:00.397	23	560,1158	239,9487	0,4868766	0,9016705	492,0322	2,675093	0	-1024	-768	-1	-1	-1	-1	4	1	560	240						No media	0	1024	768	0	0	554	237	383	0	Content		560	240	397691	3896201195
414	09:28:41.197	00:00:00.414	24	563,1879	215,9636	0,4865322	0,9009399	492,5214	2,644662	0	-1024	-768	-1	-1	-1	-1	4	1	563	216						No media	0	1024	768	0	0	554	237	383	0	Content		563	216	414445	3896217949
431	09:28:41.214	00:00:00.431	25	650,6703	167,2469	0,4847905	0,8993651	493,4112	2,639202	0	-1024	-768	-1	-1	-1	-1	4	1	651	167						No media	0	1024	768	0	0	554	237	383	0	Content		651	167	431391	3896234895
448	09:28:41.231	00:00:00.447	26	787,4786	92,23778	0,4829234	0,8983119	493,8875	2,682123	0	-1024	-768	-1	-1	-1	-1	4	2	787	92						No media	0	1024	768	0	0	892	14	333	0	Content		787	92	447702	3896251206
464	09:28:41.247	00:00:00.464	27	855,2914	13,21952	0,4820412	0,8976364	494,376	2,745535	0	-1024	-768	-1	-1	-1	-1	4	2	855	13						No media	0	1024	768	0	0	892	14	333	0	Content		855	13	464331	3896267835
481	09:28:41.264	00:00:00.480	28	873,2836	7,191698	0,4820324	0,897624	494,6257	2,650247	0	-1024	-768	-1	-1	-1	-1	4	2	873	7						No media	0	1024	768	0	0	892	14	333	0	Content		873	7	480962	3896284466
498	09:28:41.281	00:00:00.498	29	865,0733	-2,736141	0,4823481	0,8979916	494,8857	2,685113	0	-1024	-768	-1	-1	-1	-1	4	2	865	-3						No media	0	1024	768	0	0	892	14	333	0	Content		865	-3	498154	3896301658
515	09:28:41.298	00:00:00.514	30	909,6763	19,07572	0,4827504	0,8982032	495,2508	2,705117	0	-1024	-768	-1	-1	-1	-1	4	2	910	19						No media	0	1024	768	0	0	892	14	333	0	Content		910	19	514786	3896318290
526	09:28:41.309																				MovieStart	128	0	0	Untertest3.avi
531	09:28:41.314	00:00:00.531	31	905,6065	12,90759	0,4829768	0,8985868	495,2748	2,764771	0	-1024	-768	-1	-1	-1	-1	4	2	906	13						Untertest3.avi	0	880	547	72	111	820	-97	333	0	Content		834	-98	531413	3896334917
548	09:28:41.331	00:00:00.547	32	930,1088	-66,43777	0,4786963	0,899232	514,6973	2,846467	0	-1024	-768	-1	-1	-1	-1	4	2	930	-66						Untertest3.avi	0	880	547	72	111	820	-97	333	0	Content		858	-177	547597	3896351101
564	09:28:41.347	00:00:00.564	33	898,3253	20,17373	0,4833014	0,8990752	495,6601	2,789034	0	-1024	-768	-1	-1	-1	-1	4	2	898	20						Untertest3.avi	0	880	547	72	111	820	-97	333	0	Content		826	-91	564349	3896367853
581	09:28:41.364	00:00:00.580	34	885,6333	14,45248	0,4833429	0,899154	495,7961	2,732085	0	-1024	-768	-1	-1	-1	-1	4	2	886	14						Untertest3.avi	0	880	547	72	111	820	-97	333	0	Content		814	-97	580976	3896384480
598	09:28:41.381	00:00:00.598	35	894,3828	-1,291769	0,4833918	0,8991001	495,9595	2,708453	0	-1024	-768	-1	-1	-1	-1	4	2	894	-1						Untertest3.avi	0	880	547	72	111	820	-97	333	0	Content		822	-112	598053	3896401557
615	09:28:41.398	00:00:00.614	36	888,9857	5,845415	0,483505	0,8991626	495,9511	2,768598	0	-1024	-768	-1	-1	-1	-1	4	2	889	6						Untertest3.avi	0	880	547	72	111	820	-97	333	0	Content		817	-105	614731	3896418235
631	09:28:41.414	00:00:00.631	37	903,782	34,91825	0,4835958	0,8991814	496,1044	2,773822	0	-1024	-768	-1	-1	-1	-1	4	2	904	35						Untertest3.avi	0	880	547	72	111	820	-97	333	0	Content		832	-76	631429	3896434933
648	09:28:41.431	00:00:00.647	38	912,1095	14,58732	0,4836615	0,8992634	496,1202	2,784478	0	-1024	-768	-1	-1	-1	-1	4	2	912	15						Untertest3.avi	0	880	547	72	111	820	-97	333	0	Content		840	-96	647612	3896451116
664	09:28:41.447	00:00:00.664	39	893,0968	3,09504	0,4837442	0,8992952	496,0366	2,792689	0	-1024	-768	-1	-1	-1	-1	4	2	893	3						Untertest3.avi	0	880	547	72	111	820	-97	333	0	Content		821	-108	664241	3896467745
681	09:28:41.464	00:00:00.680	40	888,8127	23,85324	0,4837454	0,8994303	496,1218	2,763568	0	-1024	-768	-1	-1	-1	-1	4	2	889	24						Untertest3.avi	0	880	547	72	111	820	-97	333	0	Content		817	-87	680996	3896484500
698	09:28:41.481	00:00:00.698	41	889,47	17,60222	0,4837455	0,8996124	495,9287	2,877223	0	-1024	-768	-1	-1	-1	-1	4	2	889	18						Untertest3.avi	0	880	547	72	111	820	-97	333	0	Content		817	-93	698072	3896501576
715	09:28:41.498	00:00:00.714	42	889,8154	5,868026	0,4838332	0,8998911	496,0059	2,831777	0	-1024	-768	-1	-1	-1	-1	4	2	890	6						Untertest3.avi	0	880	547	72	111	820	-97	333	0	Content		818	-105	714700	3896518204
731	09:28:41.514	00:00:00.731	43	882,1601	15,08331	0,4839033	0,9001334	496,0293	2,880179	0	-1024	-768	-1	-1	-1	-1	4	2	882	15						Untertest3.avi	0	880	547	72	111	820	-97	333	0	Content		810	-96	731326	3896534830
748	09:28:41.531	00:00:00.747	44	891,5506	7,595648	0,483898	0,9005685	495,982	2,87678	0	-1024	-768	-1	-1	-1	-1	4	2	892	8						Untertest3.avi	0	880	547	72	111	820	-97	333	0	Content		820	-103	747635	3896551139
764	09:28:41.547	00:00:00.764	45	1032,752	61,91786	0,4822432	0,9024439	495,8374	2,91364	0	-1024	-768	-1	-1	-1	-1	4	2	1033	62						Untertest3.avi	0	880	547	72	111	820	-97	333	0	Content		961	-49	764264	3896567768
781	09:28:41.564	00:00:00.780	46	1267,578	152,1652	0,4798474	0,9050117	497,4166	2,859888	0	-1024	-768	-1	-1	-1	-1	4	3	1268	152						Untertest3.avi	0	880	547	72	111	1331	349	167	0	Content		1196	41	780891	3896584395
798	09:28:41.581	00:00:00.797	47	1422,399	273,537	0,4783629	0,9075146	497,4166	2,770061	0	-1024	-768	-1	-1	-1	-1	4	3	1422	274						Untertest3.avi	0	880	547	72	111	1331	349	167	0	Content		1350	163	797967	3896601471
814	09:28:41.597	00:00:00.814	48	-1024	-768	-1	-1	-1	-1	4	-1024	-768	-1	-1	-1	-1	4	3	0	0						Untertest3.avi	0	880	547	72	111	1331	349	167	0	Content		-72	-111	814277	3896617781
831	09:28:41.614	00:00:00.830	49	1607,818	460,3162	0,4763017	0,9125903	497,4165	2,852755	0	-1024	-768	-1	-1	-1	-1	4	3	1608	460						Untertest3.avi	0	880	547	72	111	1331	349	167	0	Content		1536	349	830904	3896634408
848	09:28:41.631	00:00:00.847	50	1588,075	430,1289	0,4766933	0,912762	497,4165	2,927628	0	-1024	-768	-1	-1	-1	-1	4	3	1588	430						Untertest3.avi	0	880	547	72	111	1331	349	167	0	Content		1516	319	847658	3896651162
865	09:28:41.648	00:00:00.864	51	1397,312	510,6008	0,4960835	0,9131568	428,7477	2,550186	0	-1024	-768	-1	-1	-1	-1	4	3	1397	511						Untertest3.avi	0	880	547	72	111	1331	349	167	0	Content		1325	400	864609	3896668113
881	09:28:41.664	00:00:00.881	52	-1024	-768	-1	-1	-1	-1	4	-1024	-768	-1	-1	-1	-1	4	3	0	0						Untertest3.avi	0	880	547	72	111	1331	349	167	0	Content		-72	-111	881041	3896684545
898	09:28:41.681	00:00:00.897	53	-1024	-768	-1	-1	-1	-1	4	-1024	-768	-1	-1	-1	-1	4	3	0	0						Untertest3.avi	0	880	547	72	111	1331	349	167	0	Content		-72	-111	897669	3896701173
914	09:28:41.697	00:00:00.914	54	1367,706	526,763	0,4965238	0,9132649	428,1556	2,510628	0	-1024	-768	-1	-1	-1	-1	4	3	1368	527						Untertest3.avi	0	880	547	72	111	1331	349	167	0	Content		1296	416	914300	3896717804
931	09:28:41.714	00:00:00.931	55	1402,713	520,0993	0,496748	0,9134687	427,6744	2,433581	0	-1024	-768	-1	-1	-1	-1	4	3	1403	520						Untertest3.avi	0	880	547	72	111	1331	349	167	0	Content		1331	409	931303	3896734807
948	09:28:41.731	00:00:00.947	56	-1024	-768	-1	-1	-1	-1	4	-1024	-768	-1	-1	-1	-1	4		0	0						Untertest3.avi	0	880	547	72	111				0	Content		-72	-111	947682	3896751186
964	09:28:41.747	00:00:00.964	57	-1024	-768	-1	-1	-1	-1	4	-1024	-768	-1	-1	-1	-1	4		0	0						Untertest3.avi	0	880	547	72	111				0	Content		-72	-111	964433	3896767937
981	09:28:41.764	00:00:00.980	58	-1024	-768	-1	-1	-1	-1	4	-1024	-768	-1	-1	-1	-1	4		0	0						Untertest3.avi	0	880	547	72	111				0	Content		-72	-111	980939	3896784443
998	09:28:41.781	00:00:00.997	59	-1024	-768	-1	-1	-1	-1	4	-1024	-768	-1	-1	-1	-1	4		0	0						Untertest3.avi	0	880	547	72	111				0	Content		-72	-111	997943	3896801447
1014	09:28:41.797	00:00:01.014	60	-1024	-768	-1	-1	-1	-1	4	-1024	-768	-1	-1	-1	-1	4		0	0						Untertest3.avi	0	880	547	72	111				0	Content		-72	-111	1014447	3896817951
1031	09:28:41.814	00:00:01.031	61	-1024	-768	-1	-1	-1	-1	4	-1024	-768	-1	-1	-1	-1	4		0	0						Untertest3.avi	0	880	547	72	111				0	Content		-72	-111	1031076	3896834580
1048	09:28:41.831	00:00:01.047	62	-1024	-768	-1	-1	-1	-1	4	-1024	-768	-1	-1	-1	-1	4		0	0						Untertest3.avi	0	880	547	72	111				0	Content		-72	-111	1047826	3896851330
1064	09:28:41.847	00:00:01.064	63	-1024	-768	-1	-1	-1	-1	4	-1024	-768	-1	-1	-1	-1	4		0	0						Untertest3.avi	0	880	547	72	111				0	Content		-72	-111	1064453	3896867957
1081	09:28:41.864	00:00:01.081	64	-1024	-768	-1	-1	-1	-1	4	-1024	-768	-1	-1	-1	-1	4		0	0						Untertest3.avi	0	880	547	72	111				0	Content		-72	-111	1081151	3896884655
1098	09:28:41.881	00:00:01.097	65	-1024	-768	-1	-1	-1	-1	4	-1024	-768	-1	-1	-1	-1	4		0	0						Untertest3.avi	0	880	547	72	111				0	Content		-72	-111	1097777	3896901281
1114	09:28:41.897	00:00:01.114	66	-1024	-768	-1	-1	-1	-1	4	-1024	-768	-1	-1	-1	-1	4		0	0						Untertest3.avi	0	880	547	72	111				0	Content		-72	-111	1114461	3896917965
1131	09:28:41.914	00:00:01.131	67	-1024	-768	-1	-1	-1	-1	4	-1024	-768	-1	-1	-1	-1	4		0	0						Untertest3.avi	0	880	547	72	111				0	Content		-72	-111	1131214	3896934718
1148	09:28:41.931	00:00:01.147	68	-1024	-768	-1	-1	-1	-1	4	-1024	-768	-1	-1	-1	-1	4		0	0						Untertest3.avi	0	880	547	72	111				0	Content		-72	-111	1147843	3896951347
1164	09:28:41.947	00:00:01.164	69	-1024	-768	-1	-1	-1	-1	4	-1024	-768	-1	-1	-1	-1	4		0	0						Untertest3.avi	0	880	547	72	111				0	Content		-72	-111	1164472	3896967976
1181	09:28:41.964	00:00:01.181	70	-1024	-768	-1	-1	-1	-1	4	-1024	-768	-1	-1	-1	-1	4		0	0						Untertest3.avi	0	880	547	72	111				0	Content		-72	-111	1181224	3896984728
1198	09:28:41.981	00:00:01.197	71	-1024	-768	-1	-1	-1	-1	4	-1024	-768	-1	-1	-1	-1	4		0	0						Untertest3.avi	0	880	547	72	111				0	Content		-72	-111	1197854	3897001358
1214	09:28:41.997	00:00:01.213	72	-1024	-768	-1	-1	-1	-1	4	-1024	-768	-1	-1	-1	-1	4		0	0						Untertest3.avi	0	880	547	72	111				0	Content		-72	-111	1213856	3897017360
1231	09:28:42.014	00:00:01.230	73	-1024	-768	-1	-1	-1	-1	4	-1024	-768	-1	-1	-1	-1	4		0	0						Untertest3.avi	0	880	547	72	111				0	Content		-72	-111	1230608	3897034112
1246	09:28:42.029	00:00:01.245	74	-1024	-768	-1	-1	-1	-1	4	-1024	-768	-1	-1	-1	-1	4		0	0						Untertest3.avi	0	880	547	72	111				0	Content		-72	-111	1245988	3897049492
1263	09:28:42.046	00:00:01.262	75	-1024	-768	-1	-1	-1	-1	4	-1024	-768	-1	-1	-1	-1	4		0	0						Untertest3.avi	0	880	547	72	111				0	Content		-72	-111	1262616	3897066120
1279	09:28:42.062	00:00:01.279	76	-1024	-768	-1	-1	-1	-1	4	-1024	-768	-1	-1	-1	-1	4		0	0						Untertest3.avi	0	880	547	72	111				0	Content		-72	-111	1279498	3897083002
1297	09:28:42.080	00:00:01.296	77	-1024	-768	-1	-1	-1	-1	4	-1024	-768	-1	-1	-1	-1	4		0	0						Untertest3.avi	0	880	547	72	111				0	Content		-72	-111	1296873	3897100377
1314	09:28:42.097	00:00:01.314	78	-1024	-768	-1	-1	-1	-1	4	-1024	-768	-1	-1	-1	-1	4		0	0						Untertest3.avi	0	880	547	72	111				0	Content		-72	-111	1314119	3897117623
1329	09:28:42.112	00:00:01.328	79	-1024	-768	-1	-1	-1	-1	4	-1024	-768	-1	-1	-1	-1	4		0	0						Untertest3.avi	0	880	547	72	111				0	Content		-72	-111	1328920	3897132424
1346	09:28:42.129	00:00:01.345	80	-1024	-768	-1	-1	-1	-1	4	-1024	-768	-1	-1	-1	-1	4		0	0						Untertest3.avi	0	880	547	72	111				0	Content		-72	-111	1345669	3897149173
1362	09:28:42.145	00:00:01.362	81	-1024	-768	-1	-1	-1	-1	4	-1024	-768	-1	-1	-1	-1	4		0	0						Untertest3.avi	0	880	547	72	111				0	Content		-72	-111	1362292	3897165796
1379	09:28:42.162	00:00:01.378	82	-1024	-768	-1	-1	-1	-1	4	-1024	-768	-1	-1	-1	-1	4		0	0						Untertest3.avi	0	880	547	72	111				0	Content		-72	-111	1378914	3897182418
1396	09:28:42.179	00:00:01.395	83	-1024	-768	-1	-1	-1	-1	4	-1024	-768	-1	-1	-1	-1	4		0	0						Untertest3.avi	0	880	547	72	111				0	Content		-72	-111	1395536	3897199040
1412	09:28:42.195	00:00:01.412	84	-1024	-768	-1	-1	-1	-1	4	-1024	-768	-1	-1	-1	-1	4		0	0						Untertest3.avi	0	880	547	72	111				0	Content		-72	-111	1412159	3897215663
1429	09:28:42.212	00:00:01.429	85	-1024	-768	-1	-1	-1	-1	4	-1024	-768	-1	-1	-1	-1	4		0	0						Untertest3.avi	0	880	547	72	111				0	Content		-72	-111	1429352	3897232856
1447	09:28:42.230	00:00:01.446	86	-1024	-768	-1	-1	-1	-1	4	-1024	-768	-1	-1	-1	-1	4		0	0						Untertest3.avi	0	880	547	72	111				0	Content		-72	-111	1446726	3897250230
1464	09:28:42.247	00:00:01.463	87	-1024	-768	-1	-1	-1	-1	4	-1024	-768	-1	-1	-1	-1	4		0	0						Untertest3.avi	0	880	547	72	111				0	Content		-72	-111	1463971	3897267475
1479	09:28:42.262	00:00:01.478	88	-1024	-768	-1	-1	-1	-1	4	-1024	-768	-1	-1	-1	-1	4		0	0						Untertest3.avi	0	880	547	72	111				0	Content		-72	-111	1478786	3897282290
1496	09:28:42.279	00:00:01.495	89	-1024	-768	-1	-1	-1	-1	4	-1024	-768	-1	-1	-1	-1	4		0	0						Untertest3.avi	0	880	547	72	111				0	Content		-72	-111	1495525	3897299029
1512	09:28:42.295	00:00:01.512	90	-1024	-768	-1	-1	-1	-1	4	-1024	-768	-1	-1	-1	-1	4		0	0						Untertest3.avi	0	880	547	72	111				0	Content		-72	-111	1512146	3897315650
1529	09:28:42.312	00:00:01.528	91	-1024	-768	-1	-1	-1	-1	4	-1024	-768	-1	-1	-1	-1	4		0	0						Untertest3.avi	0	880	547	72	111				0	Content		-72	-111	1528781	3897332285
1545	09:28:42.328	00:00:01.545	92	-1024	-768	-1	-1	-1	-1	4	-1024	-768	-1	-1	-1	-1	4		0	0						Untertest3.avi	0	880	547	72	111				0	Content		-72	-111	1545394	3897348898
1562	09:28:42.345	00:00:01.562	93	-1024	-768	-1	-1	-1	-1	4	-1024	-768	-1	-1	-1	-1	4		0	0						Untertest3.avi	0	880	547	72	111				0	Content		-72	-111	1562142	3897365646
1579	09:28:42.362	00:00:01.579	94	-1024	-768	-1	-1	-1	-1	4	-1024	-768	-1	-1	-1	-1	4		0	0						Untertest3.avi	0	880	547	72	111				0	Content		-72	-111	1579209	3897382713
1597	09:28:42.380	00:00:01.596	95	-1024	-768	-1	-1	-1	-1	4	-1024	-768	-1	-1	-1	-1	4		0	0						Untertest3.avi	0	880	547	72	111				0	Content		-72	-111	1596582	3897400086
1614	09:28:42.397	00:00:01.613	96	-1024	-768	-1	-1	-1	-1	4	-1024	-768	-1	-1	-1	-1	4		0	0						Untertest3.avi	0	880	547	72	111				0	Content		-72	-111	1613957	3897417461
1629	09:28:42.412	00:00:01.628	97	-1024	-768	-1	-1	-1	-1	4	-1024	-768	-1	-1	-1	-1	4		0	0						Untertest3.avi	0	880	547	72	111				0	Content		-72	-111	1628771	3897432275
1645	09:28:42.428	00:00:01.645	98	-1024	-768	-1	-1	-1	-1	4	-1024	-768	-1	-1	-1	-1	4		0	0						Untertest3.avi	0	880	547	72	111				0	Content		-72	-111	1645385	3897448889
1662	09:28:42.445	00:00:01.662	99	-1024	-768	-1	-1	-1	-1	4	-1024	-768	-1	-1	-1	-1	4		0	0						Untertest3.avi	0	880	547	72	111				0	Content		-72	-111	1662132	3897465636
1679	09:28:42.462	00:00:01.678	100	-1024	-768	-1	-1	-1	-1	4	-1024	-768	-1	-1	-1	-1	4		0	0						Untertest3.avi	0	880	547	72	111				0	Content		-72	-111	1678765	3897482269
1695	09:28:42.478	00:00:01.695	101	-1024	-768	-1	-1	-1	-1	4	-1024	-768	-1	-1	-1	-1	4		0	0						Untertest3.avi	0	880	547	72	111				0	Content		-72	-111	1695374	3897498878
1712	09:28:42.495	00:00:01.711	102	-1024	-768	-1	-1	-1	-1	4	-1024	-768	-1	-1	-1	-1	4		0	0						Untertest3.avi	0	880	547	72	111				0	Content		-72	-111	1711988	3897515492
1730	09:28:42.513	00:00:01.730	103	-1024	-768	-1	-1	-1	-1	4	-1024	-768	-1	-1	-1	-1	4		0	0						Untertest3.avi	0	880	547	72	111				0	Content		-72	-111	1730440	3897533944
1747	09:28:42.530	00:00:01.746	104	-1024	-768	-1	-1	-1	-1	4	-1024	-768	-1	-1	-1	-1	4		0	0						Untertest3.avi	0	880	547	72	111				0	Content		-72	-111	1746870	3897550374
1764	09:28:42.547	00:00:01.763	105	-1024	-768	-1	-1	-1	-1	4	-1024	-768	-1	-1	-1	-1	4		0	0						Untertest3.avi	0	880	547	72	111				0	Content		-72	-111	1763856	3897567360
1780	09:28:42.563	00:00:01.780	106	-1024	-768	-1	-1	-1	-1	4	-1024	-768	-1	-1	-1	-1	4		0	0						Untertest3.avi	0	880	547	72	111				0	Content		-72	-111	1780490	3897583994
1797	09:28:42.580	00:00:01.797	107	859,0395	63,28545	0,4769443	0,9112219	524,7645	3,573477	1	974,3958	22,63551	0,4769311	0,9112133	524,7645	3,573684	3	4	859	63						Untertest3.avi	0	880	547	72	111	658	262	83	0	Content		787	-48	1797114	3897600618
1813	09:28:42.596	00:00:01.813	108	853,1959	132,6109	0,4843192	0,9086552	524,7645	3,58113	3	879,1115	192,8861	0,484251	0,9086762	494,7248	3,36454	1	4	879	193						Untertest3.avi	0	880	547	72	111	658	262	83	0	Content		807	82	1813486	3897616990
1830	09:28:42.613	00:00:01.830	109	752,5623	248,6895	0,4856226	0,9062652	524,7645	3,65181	3	782,8233	303,674	0,4855369	0,9062861	494,7861	3,43253	1	4	783	304						Untertest3.avi	0	880	547	72	111	658	262	83	0	Content		711	193	1830483	3897633987
1847	09:28:42.630	00:00:01.847	110	702,5806	330,8332	0,4769443	0,9112219	524,7645	3,756423	3	677,868	443,0869	0,4865935	0,9040554	495,4133	3,374132	1	4	678	443						Untertest3.avi	0	880	547	72	111	658	262	83	0	Content		606	332	1847105	3897650609
1864	09:28:42.647	00:00:01.863	111	547,6985	529,9904	0,4873353	0,9023682	524,7645	3,767836	3	587,8365	570,2372	0,48723	0,9023886	495,2657	3,548182	1	4	588	570						Untertest3.avi	0	880	547	72	111	658	262	83	0	Content		516	459	1863797	3897667301
1880	09:28:42.663	00:00:01.880	112	521,7587	615,8607	0,4878929	0,9009681	524,7645	3,710751	3	563,5516	651,4939	0,4877806	0,9009885	495,312	3,49482	1	5	564	651						Untertest3.avi	0	880	547	72	111	469	676	317	0	Content		492	540	1880097	3897683601
1897	09:28:42.680	00:00:01.896	113	484,0999	681,5173	0,4884491	0,8999974	524,7645	3,746012	3	528,2198	713,7388	0,4883315	0,9000175	495,5583	3,530338	1	5	528	714						Untertest3.avi	0	880	547	72	111	469	676	317	0	Content		456	603	1896731	3897700235
1913	09:28:42.696	00:00:01.913	114	497,3312	747,1305	0,4892585	0,8993614	524,7645	3,701098	3	541,157	775,7703	0,4891309	0,8993815	495,6342	3,488127	1	5	541	776						Untertest3.avi	0	880	547	72	111	469	676	317	0	Content		469	665	1913343	3897716847
1930	09:28:42.713	00:00:01.930	115	495,935	759,3829	0,4895057	0,8989085	524,7645	3,712768	3	539,6255	787,4286	0,4893735	0,8989288	495,4119	3,497775	1	5	540	787						Untertest3.avi	0	880	547	72	111	469	676	317	0	Content		468	676	1930286	3897733790
1947	09:28:42.730	00:00:01.947	116	501,7535	768,1523	0,4903211	0,8975477	524,7645	3,74666	3	545,265	795,6725	0,4901794	0,8975679	495,5043	3,530201	1	5	545	796						Untertest3.avi	0	880	547	72	111	469	676	317	0	Content		473	685	1947034	3897750538
1964	09:28:42.747	00:00:01.963	117	490,9882	766,9538	0,4911902	0,8952408	524,7645	3,764641	3	535,0594	794,5109	0,4910378	0,8952609	495,5485	3,547681	1	5	535	795						Untertest3.avi	0	880	547	72	111	469	676	317	0	Content		463	684	1963656	3897767160
1980	09:28:42.763	00:00:01.980	118	513,2765	769,697	0,4915382	0,8924747	495,8835	3,621848	3	572,688	789,9912	0,4914387	0,8925225	495,8834	3,598828	1	5	573	790						Untertest3.avi	0	880	547	72	111	469	676	317	0	Content		501	679	1980085	3897783589
1997	09:28:42.780	00:00:01.996	119	494,07	762,6295	0,4918905	0,8897328	496,0968	3,607492	3	566,2199	780,228	0,4919239	0,8898166	496,0967	3,584687	1	5	566	780						Untertest3.avi	0	880	547	72	111	469	676	317	0	Content		494	669	1996722	3897800226
2013	09:28:42.796	00:00:02.013	120	503,1904	764,3278	0,4927177	0,8869134	496,128	3,579367	3	575,8647	781,7489	0,4927486	0,8870015	496,128	3,556778	1	5	576	782						Untertest3.avi	0	880	547	72	111	469	676	317	0	Content		504	671	2013330	3897816834
2030	09:28:42.813	00:00:02.030	121	486,2464	771,6365	0,4929518	0,88371	524,3469	3,731104	3	563,9386	791,4258	0,4930822	0,8838518	496,1924	3,521876	1	5	564	791						Untertest3.avi	0	880	547	72	111	469	676	317	0	Content		492	680	2030272	3897833776
2047	09:28:42.830	00:00:02.046	122	469,1508	766,4982	0,4928943	0,8796996	496,2737	3,560907	3	541,3638	789,7628	0,4929397	0,8796964	496,2737	3,537077	1	5	541	790						Untertest3.avi	0	880	547	72	111	469	676	317	0	Content		469	679	2046573	3897850077
2063	09:28:42.846	00:00:02.063	123	460,6988	755,5646	0,4929378	0,8748915	496,4281	3,538977	3	532,187	778,2883	0,4929835	0,8748882	496,4281	3,515088	1	5	532	778						Untertest3.avi	0	880	547	72	111	469	676	317	0	Content		460	667	2063195	3897866699
2080	09:28:42.863	00:00:02.079	124	472,6722	764,6802	0,4930176	0,8702286	496,7751	3,589613	3	545,1238	787,8345	0,4930632	0,8702254	496,7751	3,56547	1	5	545	788						Untertest3.avi	0	880	547	72	111	469	676	317	0	Content		473	677	2079818	3897883322
2097	09:28:42.880	00:00:02.096	125	466,3757	762,427	0,4933668	0,8663483	497,0533	3,60289	3	538,4886	785,5018	0,4934121	0,8663451	497,0533	3,578858	1	5	538	786						Untertest3.avi	0	880	547	72	111	469	676	317	0	Content		466	675	2096888	3897900392
2113	09:28:42.896	00:00:02.113	126	468,8127	753,9456	0,4939457	0,8624983	497,2072	3,579576	3	540,9032	776,43	0,4939914	0,8624951	497,2072	3,555685	1	5	541	776						Untertest3.avi	0	880	547	72	111	469	676	317	0	Content		469	665	2113066	3897916570
2130	09:28:42.913	00:00:02.130	127	457,903	751,0908	0,494562	0,8584298	497,5027	3,591244	3	529,2758	773,5582	0,4946075	0,8584266	497,5027	3,567182	1	5	529	774						Untertest3.avi	0	880	547	72	111	469	676	317	0	Content		457	663	2130134	3897933638
2146	09:28:42.929	00:00:02.146	128	460,7981	767,7875	0,4949363	0,8545325	497,7743	3,590903	3	532,735	791,3789	0,4949817	0,8545294	497,7743	3,566877	1	5	533	791						Untertest3.avi	0	880	547	72	111	469	676	317	0	Content		461	680	2146438	3897949942
2163	09:28:42.946	00:00:02.163	129	469,3784	768,0417	0,4954234	0,8512513	497,9734	3,607994	3	541,7865	791,4878	0,4954688	0,8512481	497,9734	3,583672	1	5	542	791						Untertest3.avi	0	880	547	72	111	469	676	317	0	Content		470	680	2163380	3897966884
2180	09:28:42.963	00:00:02.179	130	462,8445	769,8685	0,4961255	0,848806	498,1946	3,609795	3	534,9056	793,4636	0,496171	0,8488029	498,1946	3,585706	1	5	535	793						Untertest3.avi	0	880	547	72	111	469	676	317	0	Content		463	682	2179726	3897983230
2197	09:28:42.980	00:00:02.196	131	432,9108	795,1137	0,4972155	0,8474509	498,2611	3,645541	3	503,3829	820,7884	0,4972612	0,8474477	498,2611	3,621125	1	6	503	821						Untertest3.avi	0	880	547	72	111	323	771	349	0	Content		431	710	2196629	3898000133
2213	09:28:42.996	00:00:02.212	132	333,311	846,8702	0,4988942	0,8464861	498,5504	3,610332	3	398,0692	876,8994	0,4989398	0,8464829	498,5504	3,58726	1	6	398	877						Untertest3.avi	0	880	547	72	111	323	771	349	0	Content		326	766	2212807	3898016311
2230	09:28:43.013	00:00:02.229	133	322,2947	854,8243	0,4996354	0,8442264	498,5889	3,635346	3	386,3286	885,4283	0,499681	0,8442232	498,5889	3,612021	1	6	386	885						Untertest3.avi	0	880	547	72	111	323	771	349	0	Content		314	774	2229875	3898033379
2247	09:28:43.030	00:00:02.246	134	325,6179	854,4886	0,5001186	0,8410125	498,7711	3,60254	3	389,9517	884,9429	0,500164	0,8410094	498,7711	3,579429	1	6	390	885						Untertest3.avi	0	880	547	72	111	323	771	349	0	Content		318	774	2246621	3898050125
2263	09:28:43.046	00:00:02.263	135	343,3562	856,3361	0,5009446	0,8380575	498,9445	3,624681	3	408,8686	886,9151	0,5009897	0,8380544	498,9445	3,601321	1	6	409	887						Untertest3.avi	0	880	547	72	111	323	771	349	0	Content		337	776	2263246	3898066750
2279	09:28:43.062	00:00:02.279	136	371,9226	851,7225	0,4966737	0,8359985	522,4432	3,865748	3	441,7774	883,5851	0,4966564	0,8359901	522,4432	3,839079	1	6	442	884						Untertest3.avi	0	880	547	72	111	323	771	349	0	Content		370	773	2279422	3898082926
2296	09:28:43.079	00:00:02.296	137	345,4997	851,8456	0,5025042	0,8329027	522,4387	3,816358	3	424,5905	874,4279	0,5024905	0,8329591	499,1334	3,634416	1	6	425	874						Untertest3.avi	0	880	547	72	111	323	771	349	0	Content		353	763	2296492	3898099996
2313	09:28:43.096	00:00:02.312	138	344,9485	849,284	0,5033854	0,8291557	499,3137	3,657367	3	421,5559	877,0948	0,5035285	0,829188	499,3137	3,633591	1	6	422	877						Untertest3.avi	0	880	547	72	111	323	771	349	0	Content		350	766	2312797	3898116301
2330	09:28:43.113	00:00:02.329	139	336,4355	848,2857	0,5045262	0,8251016	524,4139	3,790626	3	417,0623	871,0902	0,5044903	0,8251517	499,5555	3,600076	1	6	417	871						Untertest3.avi	0	880	547	72	111	323	771	349	0	Content		345	760	2329738	3898133242
2346	09:28:43.129	00:00:02.346	140	351,5753	847,6954	0,5051089	0,8214074	499,6511	3,642205	3	413,4587	878,0184	0,5051179	0,821399	499,6511	3,619028	1	6	413	878						Untertest3.avi	0	880	547	72	111	323	771	349	0	Content		341	767	2346043	3898149547
2363	09:28:43.146	00:00:02.362	141	334,0339	862,3552	0,505649	0,8176455	528,1813	3,820046	3	417,3893	883,4958	0,5055932	0,817704	499,9314	3,606381	1	6	417	883						Untertest3.avi	0	880	547	72	111	323	771	349	0	Content		345	772	2362984	3898166488
2379	09:28:43.162	00:00:02.379	142	340,0733	860,816	0,5064116	0,8134605	528,1813	3,849068	3	393,3438	884,8738	0,5060865	0,813478	500,0162	3,637147	1	6	393	885						Untertest3.avi	0	880	547	72	111	323	771	349	0	Content		321	774	2379287	3898182791
2396	09:28:43.179	00:00:02.396	143	334,9928	849,193	0,5068913	0,8087769	500,224	3,638061	3	399,9572	879,3334	0,5069364	0,8087738	500,224	3,614593	1	6	400	879						Untertest3.avi	0	880	547	72	111	323	771	349	0	Content		328	768	2396229	3898199733
2413	09:28:43.196	00:00:02.412	144	326,5985	853,2878	0,507544	0,8034037	500,4725	3,661043	3	391,0488	883,6464	0,5075892	0,8034007	500,4725	3,637273	1	6	391	884						Untertest3.avi	0	880	547	72	111	323	771	349	0	Content		319	773	2412531	3898216035
2429	09:28:43.212	00:00:02.429	145	321,8473	844,2861	0,5078546	0,7974248	500,905	3,676616	3	385,9541	874,2475	0,5078995	0,7974218	500,905	3,652899	1	6	386	874						Untertest3.avi	0	880	547	72	111	323	771	349	0	Content		314	763	2429472	3898232976
2446	09:28:43.229	00:00:02.445	146	323,2809	850,4918	0,5077545	0,7923052	501,2088	3,642353	3	387,5564	880,7009	0,5077994	0,7923023	501,2088	3,618738	1	6	388	881						Untertest3.avi	0	880	547	72	111	323	771	349	0	Content		316	770	2445776	3898249280
2463	09:28:43.246	00:00:02.462	147	319,5234	853,4797	0,5075864	0,7898918	501,4903	3,676035	3	383,648	883,981	0,5076315	0,7898889	501,4902	3,652399	1	6	384	884						Untertest3.avi	0	880	547	72	111	323	771	349	0	Content		312	773	2462843	3898266347
2479	09:28:43.262	00:00:02.479	148	328,4352	856,9162	0,5075334	0,7905033	501,3872	3,688104	3	393,1329	887,6659	0,5075781	0,7905003	501,3871	3,664174	1	6	393	888						Untertest3.avi	0	880	547	72	111	323	771	349	0	Content		321	777	2479024	3898282528
2496	09:28:43.279	00:00:02.496	149	328,2114	860,9266	0,507807	0,7920352	501,1822	3,657749	3	392,9275	891,8995	0,5078517	0,7920322	501,1822	3,634164	1	6	393	892						Untertest3.avi	0	880	547	72	111	323	771	349	0	Content		321	781	2496089	3898299593
2512	09:28:43.295	00:00:02.512	150	322,5591	846,4894	0,5087961	0,7918547	501,1363	3,74149	3	386,6664	876,5627	0,5088409	0,7918518	501,1363	3,717204	1	6	387	877						Untertest3.avi	0	880	547	72	111	323	771	349	0	Content		315	766	2512393	3898315897
2529	09:28:43.312	00:00:02.529	151	316,8352	839,5879	0,5100309	0,7899196	501,3881	3,708151	3	380,5533	869,2888	0,5100757	0,7899166	501,3881	3,684132	1	6	381	869						Untertest3.avi	0	880	547	72	111	323	771	349	0	Content		309	758	2529017	3898332521
2546	09:28:43.329	00:00:02.545	152	375,8406	866,4984	0,5103202	0,787515	501,3445	3,700155	3	443,848	897,7828	0,5103653	0,7875121	501,3445	3,675822	1	7	444	898						Untertest3.avi	0	880	547	72	111	493	784	283	0	Content		372	787	2545639	3898349143
2563	09:28:43.346	00:00:02.562	153	458,2093	865,4811	0,510035	0,7841862	501,6134	3,688425	3	531,8636	896,2996	0,5100798	0,7841833	501,6134	3,663831	1	7	532	896						Untertest3.avi	0	880	547	72	111	493	784	283	0	Content		460	785	2562708	3898366212
2579	09:28:43.362	00:00:02.579	154	474,1831	863,0912	0,5105168	0,780296	501,5821	3,749405	3	548,8725	893,655	0,5105613	0,780293	501,5821	3,724044	1	7	549	894						Untertest3.avi	0	880	547	72	111	493	784	283	0	Content		477	783	2579330	3898382834
2596	09:28:43.379	00:00:02.595	155	464,4616	861,271	0,5110124	0,7763423	501,6113	3,723093	3	538,4688	891,7179	0,5110571	0,7763394	501,6113	3,69802	1	7	538	892						Untertest3.avi	0	880	547	72	111	493	784	283	0	Content		466	781	2595954	3898399458
2612	09:28:43.395	00:00:02.612	156	479,6652	869,4296	0,5117006	0,7727101	501,7968	3,751049	3	554,9532	900,5088	0,5117452	0,7727072	501,7968	3,725758	1	7	555	901						Untertest3.avi	0	880	547	72	111	493	784	283	0	Content		483	790	2612254	3898415758
2629	09:28:43.412	00:00:02.629	157	477,0028	859,7265	0,5124394	0,7696847	501,5145	3,741716	3	551,7996	889,9674	0,512484	0,7696818	501,5145	3,716323	1	7	552	890						Untertest3.avi	0	880	547	72	111	493	784	283	0	Content		480	779	2629198	3898432702
2645	09:28:43.428	00:00:02.645	158	471,3842	860,2424	0,5129991	0,7672585	501,5145	3,766654	3	550,8663	890,5494	0,5130295	0,7672557	501,5145	3,741024	1	7	551	891						Untertest3.avi	0	880	547	72	111	493	784	283	0	Content		479	780	2645498	3898449002
2662	09:28:43.445	00:00:02.662	159	513,0157	883,3754	0,513998	0,7651204	531,1636	3,96559	3	583,889	898,0356	0,5137968	0,7652485	501,4838	3,734675	1	7	584	898						Untertest3.avi	0	880	547	72	111	493	784	283	0	Content		512	787	2662444	3898465948
2679	09:28:43.462	00:00:02.678	160	571,7202	882,2913	0,5149006	0,7646981	501,4838	3,82572	3	649,1668	914,5835	0,5148422	0,7646893	501,4838	3,799785	1	7	649	915						Untertest3.avi	0	880	547	72	111	493	784	283	0	Content		577	804	2678746	3898482250
2696	09:28:43.479	00:00:02.695	161	512,2545	847,0635	0,5107678	0,764989	523,2645	4,022632	3	597,8813	878,0641	0,5107974	0,7649808	523,2645	3,994519	1	7	598	878						Untertest3.avi	0	880	547	72	111	493	784	283	0	Content		526	767	2695814	3898499318
2712	09:28:43.495	00:00:02.712	162	503,3826	873,3882	0,510783	0,7658672	527,1733	4,059058	3	589,4529	906,8068	0,5108123	0,7658591	527,1733	4,030715	1	7	589	907						Untertest3.avi	0	880	547	72	111	493	784	283	0	Content		517	796	2712494	3898515998
2729	09:28:43.512	00:00:02.729	163	490,9806	855,7236	0,5117033	0,7666054	526,6801	4,02484	3	575,1412	887,6519	0,5117288	0,7665973	526,6801	3,996588	1	7	575	888						Untertest3.avi	0	880	547	72	111	493	784	283	0	Content		503	777	2729118	3898532622
2745	09:28:43.528	00:00:02.745	164	554,9055	898,4232	0,4385377	0,7696077	528,5668	3,974756	3	629,9089	935,7758	0,4384191	0,7695938	531,7021	3,969001	3	7	0	0						Untertest3.avi	0	880	547	72	111	493	784	283	0	Content		-72	-111	2745367	3898548871
2762	09:28:43.545	00:00:02.761	165	541,6794	881,1364	0,4386386	0,7699203	527,5345	3,981987	3	612,4545	919,3398	0,438379	0,7698979	535,2825	4,007937	3	7	0	0						Untertest3.avi	0	880	547	72	111	493	784	283	0	Content		-72	-111	2761992	3898565496
2779	09:28:43.562	00:00:02.778	166	547,5289	891,2983	0,4382469	0,770665	529,6523	3,964385	3	623,363	930,7323	0,4380215	0,7706431	537,2798	3,989325	3	7	0	0						Untertest3.avi	0	880	547	72	111	493	784	283	0	Content		-72	-111	2778614	3898582118
2796	09:28:43.579	00:00:02.795	167	549,9418	882,7646	0,438097	0,7709184	531,8676	4,007551	3	627,4614	920,7992	0,4379063	0,7708983	538,5602	4,025721	3	7	0	0						Untertest3.avi	0	880	547	72	111	493	784	283	0	Content		-72	-111	2795684	3898599188
2812	09:28:43.595	00:00:02.812	168	548,3505	885,5216	0,4385463	0,7699667	529,5804	3,988164	3	623,7469	923,5751	0,4383484	0,7699468	536,051	4,004968	3	7	0	0						Untertest3.avi	0	880	547	72	111	493	784	283	0	Content		-72	-111	2812487	3898615991
2829	09:28:43.612	00:00:02.829	169	583,6028	917,6671	0,3654697	0,7714877	529,5804	3,93681	3	651,8069	958,0915	0,3661146	0,7714696	534,2503	3,941988	1	8	652	958						Untertest3.avi	0	880	547	72	111	597	845	150	0	Content		580	847	2829111	3898632615
2845	09:28:43.628	00:00:02.845	170	597,4365	914,7839	0,3655041	0,770902	529,5804	3,955873	3	667,4152	955,5111	0,366287	0,770882	535,1634	3,967119	1	8	667	956						Untertest3.avi	0	880	547	72	111	597	845	150	0	Content		595	845	2845234	3898648738
2862	09:28:43.645	00:00:02.861	171	588,0781	919,1646	0,3661608	0,7697949	529,5804	3,910165	3	654,6188	960,4177	0,3669609	0,7697743	535,4099	3,923249	1	8	655	960						Untertest3.avi	0	880	547	72	111	597	845	150	0	Content		583	849	2861984	3898665488
2879	09:28:43.662	00:00:02.878	172	592,9987	917,1171	0,3671901	0,7670848	529,5804	3,925369	3	657,9902	959,6882	0,3682712	0,7670599	537,4059	3,95209	1	8	658	960						Untertest3.avi	0	880	547	72	111	597	845	150	0	Content		586	849	2878607	3898682111
2896	09:28:43.679	00:00:02.895	173	589,7936	931,3243	0,3678345	0,7636197	529,5804	4,036363	3	655,1118	974,5721	0,3686675	0,7635985	535,6757	4,051552	1	8	655	975						Untertest3.avi	0	880	547	72	111	597	845	150	0	Content		583	864	2895564	3898699068
2912	09:28:43.695	00:00:02.912	174	602,7957	914,2297	0,3678787	0,7605461	529,5804	3,980364	3	672,1556	956,1279	0,3689356	0,7605219	537,054	4,004514	1	8	672	956						Untertest3.avi	0	880	547	72	111	597	845	150	0	Content		600	845	2912102	3898715606
2929	09:28:43.712	00:00:02.928	175	597,1637	913,0472	0,3676843	0,7580598	529,5804	3,971221	3	670,5547	954,8647	0,368748	0,7580362	536,8589	3,994053	1	8	671	955						Untertest3.avi	0	880	547	72	111	597	845	150	0	Content		599	844	2928722	3898732226
2945	09:28:43.728	00:00:02.945	176	600,4955	895,108	0,3676347	0,7554494	529,5804	3,976922	3	673,9877	934,5352	0,3686584	0,7554263	536,587	3,997549	1	8	674	935						Untertest3.avi	0	880	547	72	111	597	845	150	0	Content		602	824	2945470	3898748974
2962	09:28:43.745	00:00:02.962	177	596,2918	872,7141	0,3676046	0,7524385	529,5804	3,996834	3	670,8236	909,8966	0,3686979	0,7524146	536,9637	4,019829	1	8	671	910						Untertest3.avi	0	880	547	72	111	597	845	150	0	Content		599	799	2962083	3898765587
2979	09:28:43.762	00:00:02.978	178	607,0722	899,9316	0,3679655	0,7496585	529,5804	4,017576	3	673,9548	939,3547	0,368779	0,7496375	535,5352	4,031096	1	9	674	939						Untertest3.avi	0	880	547	72	111	585	806	100	0	Content		602	828	2978713	3898782217
2995	09:28:43.778	00:00:02.995	179	585,4268	917,9651	0,3692174	0,7481995	535,1812	4,020158	3	656,9707	955,5636	0,3691889	0,7481917	535,1812	3,992453	1	9	657	956						Untertest3.avi	0	880	547	72	111	585	806	100	0	Content		585	845	2995327	3898798831
3012	09:28:43.795	00:00:03.012	180	-1024	-768	-1	-1	-1	-1	4	-1024	-768	-1	-1	-1	-1	4	9	0	0						Untertest3.avi	0	880	547	72	111	585	806	100	0	Content		-72	-111	3012084	3898815588
3029	09:28:43.812	00:00:03.028	181	595,173	863,094	0,3701887	0,7480749	535,6854	3,875514	3	666,7993	896,0918	0,3701603	0,7480672	535,6854	3,848615	1	9	667	896						Untertest3.avi	0	880	547	72	111	585	806	100	0	Content		595	785	3028655	3898832159
3045	09:28:43.828	00:00:03.044	182	461,4214	878,7649	0,5289676	0,7420184	528,9055	4,143083	1	513,0427	916,6357	0,5303395	0,741995	535,6854	4,16417	3	9	461	879						Untertest3.avi	0	880	547	72	111	585	806	100	0	Content		389	768	3044958	3898848462
3062	09:28:43.845	00:00:03.062	183	419,787	867,095	0,5313427	0,7410541	531,2227	4,198702	1	470,9691	902,8993	0,5322365	0,7410361	535,6854	4,203323	3	9	420	867						Untertest3.avi	0	880	547	72	111	585	806	100	0	Content		348	756	3062276	3898865780
3079	09:28:43.862	00:00:03.078	184	-1024	-768	-1	-1	-1	-1	4	-1024	-768	-1	-1	-1	-1	4		0	0						Untertest3.avi	0	880	547	72	111				0	Content		-72	-111	3078953	3898882457
3096	09:28:43.879	00:00:03.095	185	-1024	-768	-1	-1	-1	-1	4	-1024	-768	-1	-1	-1	-1	4		0	0						Untertest3.avi	0	880	547	72	111				0	Content		-72	-111	3095645	3898899149
3112	09:28:43.895	00:00:03.111	186	-1024	-768	-1	-1	-1	-1	4	-1024	-768	-1	-1	-1	-1	4		0	0						Untertest3.avi	0	880	547	72	111				0	Content		-72	-111	3111698	3898915202
3128	09:28:43.911	00:00:03.128	187	-1024	-768	-1	-1	-1	-1	4	-1024	-768	-1	-1	-1	-1	4		0	0						Untertest3.avi	0	880	547	72	111				0	Content		-72	-111	3128446	3898931950
3145	09:28:43.928	00:00:03.145	188	-1024	-768	-1	-1	-1	-1	4	-1024	-768	-1	-1	-1	-1	4		0	0						Untertest3.avi	0	880	547	72	111				0	Content		-72	-111	3145195	3898948699
3162	09:28:43.945	00:00:03.161	189	-1024	-768	-1	-1	-1	-1	4	-1024	-768	-1	-1	-1	-1	4		0	0						Untertest3.avi	0	880	547	72	111				0	Content		-72	-111	3161818	3898965322
3178	09:28:43.961	00:00:03.178	190	-1024	-768	-1	-1	-1	-1	4	-1024	-768	-1	-1	-1	-1	4		0	0						Untertest3.avi	0	880	547	72	111				0	Content		-72	-111	3178439	3898981943
3195	09:28:43.978	00:00:03.195	191	-1024	-768	-1	-1	-1	-1	4	-1024	-768	-1	-1	-1	-1	4		0	0						Untertest3.avi	0	880	547	72	111				0	Content		-72	-111	3195072	3898998576
3212	09:28:43.995	00:00:03.211	192	-1024	-768	-1	-1	-1	-1	4	-1024	-768	-1	-1	-1	-1	4		0	0						Untertest3.avi	0	880	547	72	111				0	Content		-72	-111	3211816	3899015320
3228	09:28:44.011	00:00:03.228	193	-1024	-768	-1	-1	-1	-1	4	-1024	-768	-1	-1	-1	-1	4		0	0						Untertest3.avi	0	880	547	72	111				0	Content		-72	-111	3228439	3899031943
3245	09:28:44.028	00:00:03.245	194	-1024	-768	-1	-1	-1	-1	4	-1024	-768	-1	-1	-1	-1	4		0	0						Untertest3.avi	0	880	547	72	111				0	Content		-72	-111	3245063	3899048567
3262	09:28:44.045	00:00:03.261	195	-1024	-768	-1	-1	-1	-1	4	-1024	-768	-1	-1	-1	-1	4		0	0						Untertest3.avi	0	880	547	72	111				0	Content		-72	-111	3261561	3899065065
3279	09:28:44.062	00:00:03.278	196	-1024	-768	-1	-1	-1	-1	4	-1024	-768	-1	-1	-1	-1	4		0	0						Untertest3.avi	0	880	547	72	111				0	Content		-72	-111	3278713	3899082217
3295	09:28:44.078	00:00:03.295	197	-1024	-768	-1	-1	-1	-1	4	-1024	-768	-1	-1	-1	-1	4		0	0						Untertest3.avi	0	880	547	72	111				0	Content		-72	-111	3295210	3899098714
3312	09:28:44.095	00:00:03.311	198	-1024	-768	-1	-1	-1	-1	4	-1024	-768	-1	-1	-1	-1	4		0	0						Untertest3.avi	0	880	547	72	111				0	Content		-72	-111	3311956	3899115460
3328	09:28:44.111	00:00:03.327	199	-1024	-768	-1	-1	-1	-1	4	-1024	-768	-1	-1	-1	-1	4		0	0						Untertest3.avi	0	880	547	72	111				0	Content		-72	-111	3327954	3899131458
3345	09:28:44.128	00:00:03.344	200	-1024	-768	-1	-1	-1	-1	4	-1024	-768	-1	-1	-1	-1	4		0	0						Untertest3.avi	0	880	547	72	111				0	Content		-72	-111	3344573	3899148077
3362	09:28:44.145	00:00:03.361	201	-1024	-768	-1	-1	-1	-1	4	-1024	-768	-1	-1	-1	-1	4		0	0						Untertest3.avi	0	880	547	72	111				0	Content		-72	-111	3361765	3899165269
3378	09:28:44.161	00:00:03.378	202	-1024	-768	-1	-1	-1	-1	4	-1024	-768	-1	-1	-1	-1	4		0	0						Untertest3.avi	0	880	547	72	111				0	Content		-72	-111	3378068	3899181572
3395	09:28:44.178	00:00:03.395	203	-1024	-768	-1	-1	-1	-1	4	-1024	-768	-1	-1	-1	-1	4		0	0						Untertest3.avi	0	880	547	72	111				0	Content		-72	-111	3395010	3899198514
3411	09:28:44.194	00:00:03.411	204	-1024	-768	-1	-1	-1	-1	4	-1024	-768	-1	-1	-1	-1	4		0	0						Untertest3.avi	0	880	547	72	111				0	Content		-72	-111	3411435	3899214939
3428	09:28:44.211	00:00:03.428	205	-1024	-768	-1	-1	-1	-1	4	-1024	-768	-1	-1	-1	-1	4		0	0						Untertest3.avi	0	880	547	72	111				0	Content		-72	-111	3428305	3899231809
3445	09:28:44.228	00:00:03.444	206	331,8909	880,0305	0,5305668	0,7920915	495,8802	4,039635	3	396,075	912,4446	0,5306126	0,7920885	495,8802	4,012612	1	10	396	912						Untertest3.avi	0	880	547	72	111	323	806	650	0	Content		324	801	3444926	3899248430
3462	09:28:44.245	00:00:03.461	207	-1024	-768	-1	-1	-1	-1	4	-1024	-768	-1	-1	-1	-1	4	10	0	0						Untertest3.avi	0	880	547	72	111	323	806	650	0	Content		-72	-111	3461547	3899265051
3478	09:28:44.261	00:00:03.478	208	-1024	-768	-1	-1	-1	-1	4	-1024	-768	-1	-1	-1	-1	4	10	0	0						Untertest3.avi	0	880	547	72	111	323	806	650	0	Content		-72	-111	3478170	3899281674
3495	09:28:44.278	00:00:03.495	209	334,7928	860,7769	0,5322912	0,8004444	495,8802	3,948851	3	393,4525	891,5109	0,5323493	0,8004413	495,8802	3,923457	1	10	393	892						Untertest3.avi	0	880	547	72	111	323	806	650	0	Content		321	781	3495108	3899298612
3511	09:28:44.294	00:00:03.511	210	328,3431	882,235	0,5326262	0,8056592	494,5729	3,999751	3	392,2511	914,6915	0,5326721	0,8056561	494,5729	3,973263	1	10	392	915						Untertest3.avi	0	880	547	72	111	323	806	650	0	Content		320	804	3511411	3899314915
3528	09:28:44.311	00:00:03.528	211	343,7403	882,7935	0,5330834	0,8101912	494,45	3,940754	3	408,7688	915,1229	0,5331296	0,8101881	494,45	3,914755	1	10	409	915						Untertest3.avi	0	880	547	72	111	323	806	650	0	Content		337	804	3528282	3899331786
3545	09:28:44.328	00:00:03.544	212	323,6232	885,0416	0,5337024	0,8143595	494,2482	3,997824	3	387,2706	917,7279	0,5337486	0,8143563	494,2482	3,97157	1	10	387	918						Untertest3.avi	0	880	547	72	111	323	806	650	0	Content		315	807	3544904	3899348408
3562	09:28:44.345	00:00:03.561	213	-1024	-768	-1	-1	-1	-1	4	-1024	-768	-1	-1	-1	-1	4	10	0	0						Untertest3.avi	0	880	547	72	111	323	806	650	0	Content		-72	-111	3561719	3899365223
3578	09:28:44.361	00:00:03.578	214	-1024	-768	-1	-1	-1	-1	4	-1024	-768	-1	-1	-1	-1	4	10	0	0						Untertest3.avi	0	880	547	72	111	323	806	650	0	Content		-72	-111	3578147	3899381651
3595	09:28:44.378	00:00:03.595	215	325,856	875,4441	0,536084	0,8268985	493,527	4,024912	3	389,3322	907,2222	0,5361305	0,8268953	493,527	3,998173	1	10	389	907						Untertest3.avi	0	880	547	72	111	323	806	650	0	Content		317	796	3595210	3899398714
3612	09:28:44.395	00:00:03.611	216	335,9453	884,8441	0,5367166	0,8316495	493,2226	3,996673	3	400,2748	917,2151	0,5367634	0,8316463	493,2226	3,970285	1	10	400	917						Untertest3.avi	0	880	547	72	111	323	806	650	0	Content		328	806	3611512	3899415016
3628	09:28:44.411	00:00:03.628	217	331,5224	877,1962	0,5374125	0,8357005	493,0933	4,008847	3	395,2899	908,9635	0,5374586	0,8356973	493,0933	3,982157	1	10	395	909						Untertest3.avi	0	880	547	72	111	323	806	650	0	Content		323	798	3628383	3899431887
3645	09:28:44.428	00:00:03.644	218	333,791	874,8485	0,5380988	0,8386363	492,6979	3,991501	3	397,6523	906,6865	0,5381451	0,8386331	492,6979	3,965236	1	10	398	907						Untertest3.avi	0	880	547	72	111	323	806	650	0	Content		326	796	3644879	3899448383
3662	09:28:44.445	00:00:03.661	219	-1024	-768	-1	-1	-1	-1	4	-1024	-768	-1	-1	-1	-1	4	10	0	0						Untertest3.avi	0	880	547	72	111	323	806	650	0	Content		-72	-111	3661878	3899465382
3678	09:28:44.461	00:00:03.678	220	-1024	-768	-1	-1	-1	-1	4	-1024	-768	-1	-1	-1	-1	4	10	0	0						Untertest3.avi	0	880	547	72	111	323	806	650	0	Content		-72	-111	3678125	3899481629
3695	09:28:44.478	00:00:03.695	221	-1024	-768	-1	-1	-1	-1	4	-1024	-768	-1	-1	-1	-1	4	10	0	0						Untertest3.avi	0	880	547	72	111	323	806	650	0	Content		-72	-111	3695187	3899498691
3712	09:28:44.495	00:00:03.711	222	-1024	-768	-1	-1	-1	-1	4	-1024	-768	-1	-1	-1	-1	4	10	0	0						Untertest3.avi	0	880	547	72	111	323	806	650	0	Content		-72	-111	3711607	3899515111
3728	09:28:44.511	00:00:03.728	223	332,1939	885,303	0,541553	0,8448192	491,5205	4,056128	3	395,9291	917,7914	0,5416	0,8448159	491,5205	4,028979	1	10	396	918						Untertest3.avi	0	880	547	72	111	323	806	650	0	Content		324	807	3728479	3899531983
3745	09:28:44.528	00:00:03.744	224	330,923	883,2427	0,5423572	0,8461949	491,2895	4,046005	3	394,5758	915,5559	0,5424044	0,8461916	491,2895	4,019148	1	10	395	916						Untertest3.avi	0	880	547	72	111	323	806	650	0	Content		323	805	3744975	3899548479
3762	09:28:44.545	00:00:03.761	225	340,6975	880,1614	0,5358204	0,8479983	528,0769	4,08852	3	409,6539	940,8171	0,5433167	0,8476586	491,2274	4,061983	1	10	410	941						Untertest3.avi	0	880	547	72	111	323	806	650	0	Content		338	830	3761723	3899565227
3778	09:28:44.561	00:00:03.778	226	331,8742	881,4937	0,5433736	0,8487627	490,9432	4,03399	3	395,4729	913,528	0,5434206	0,8487594	490,9431	4,007187	1	10	395	914						Untertest3.avi	0	880	547	72	111	323	806	650	0	Content		323	803	3778222	3899581726
3795	09:28:44.578	00:00:03.795	227	330,3343	886,0471	0,5438835	0,8496662	490,841	4,055632	3	393,8999	918,5773	0,5439307	0,8496628	490,841	4,028603	1	10	394	919						Untertest3.avi	0	880	547	72	111	323	806	650	0	Content		322	808	3795163	3899598667
3812	09:28:44.595	00:00:03.811	228	328,4337	894,5618	0,5446293	0,8506612	490,9472	4,053476	3	392,0648	927,7289	0,5446765	0,8506579	490,9472	4,026781	1	10	392	928						Untertest3.avi	0	880	547	72	111	323	806	650	0	Content		320	817	3811785	3899615289
3829	09:28:44.612	00:00:03.828	229	331,427	889,3511	0,5453733	0,8523456	490,3955	4,032073	3	395,0676	922,0103	0,5454201	0,8523422	490,3955	4,005347	1	10	395	922						Untertest3.avi	0	880	547	72	111	323	806	650	0	Content		323	811	3828528	3899632032
3845	09:28:44.628	00:00:03.844	230	333,7173	895,0587	0,5460695	0,8540608	490,5475	4,029086	3	397,7531	928,0875	0,5461167	0,8540576	490,5475	4,002509	1	10	398	928						Untertest3.avi	0	880	547	72	111	323	806	650	0	Content		326	817	3844832	3899648336
3862	09:28:44.645	00:00:03.861	231	328,9915	886,6982	0,5467796	0,855673	490,0859	4,039765	3	392,3612	919,1171	0,5468266	0,8556696	490,0859	4,01277	1	10	392	919						Untertest3.avi	0	880	547	72	111	323	806	650	0	Content		320	808	3861774	3899665278
3879	09:28:44.662	00:00:03.878	232	338,6947	882,8584	0,5474114	0,8563811	490,0596	4,020748	3	402,686	914,929	0,5474584	0,8563778	490,0596	3,993976	1	10	403	915						Untertest3.avi	0	880	547	72	111	323	806	650	0	Content		331	804	3878519	3899682023
3895	09:28:44.678	00:00:03.895	233	333,1272	882,1342	0,5479946	0,8563683	489,8546	4,012682	3	396,7063	914,1998	0,5480416	0,856365	489,8546	3,986093	1	10	397	914						Untertest3.avi	0	880	547	72	111	323	806	650	0	Content		325	803	3895140	3899698644
3911	09:28:44.694	00:00:03.911	234	330,5446	877,2516	0,5482618	0,8557877	489,9304	4,017916	3	393,9293	908,8524	0,548309	0,8557844	489,9304	3,991319	1	10	394	909						Untertest3.avi	0	880	547	72	111	323	806	650	0	Content		322	798	3911441	3899714945
3929	09:28:44.712	00:00:03.928	235	320,4179	890,7219	0,5485268	0,8551516	489,781	4,080308	3	383,1472	923,562	0,5485743	0,8551483	489,781	4,053337	1	10	383	924						Untertest3.avi	0	880	547	72	111	323	806	650	0	Content		311	813	3928504	3899732008
3945	09:28:44.728	00:00:03.945	236	315,8846	882,0526	0,5487859	0,8543268	489,5702	4,086478	3	378,159	914,1458	0,5488333	0,8543235	489,5702	4,059392	1	10	378	914						Untertest3.avi	0	880	547	72	111	323	806	650	0	Content		306	803	3945128	3899748632
3962	09:28:44.745	00:00:03.961	237	322,1111	891,3891	0,5490746	0,8535118	489,387	4,074197	3	384,9497	924,2365	0,5491217	0,8535085	489,387	4,047331	1	10	385	924						Untertest3.avi	0	880	547	72	111	323	806	650	0	Content		313	813	3961748	3899765252
3978	09:28:44.761	00:00:03.978	238	323,6371	892,5593	0,549302	0,8529428	489,4619	4,086574	3	386,5913	925,5054	0,549349	0,8529395	489,4619	4,059635	1	10	387	926						Untertest3.avi	0	880	547	72	111	323	806	650	0	Content		315	815	3978062	3899781566
3995	09:28:44.778	00:00:03.994	239	324,3675	890,9881	0,5497417	0,8525214	489,1362	4,090834	3	387,1741	923,8797	0,5497889	0,8525181	489,1362	4,063736	1	10	387	924						Untertest3.avi	0	880	547	72	111	323	806	650	0	Content		315	813	3994796	3899798300
4011	09:28:44.794	00:00:04.011	240	330,9084	888,0192	0,5501165	0,8522944	489,0243	4,111317	3	394,1572	920,5348	0,5501636	0,852291	489,0243	4,083895	1	10	394	921						Untertest3.avi	0	880	547	72	111	323	806	650	0	Content		322	810	4011417	3899814921
4028	09:28:44.811	00:00:04.028	241	321,7101	874,5306	0,5504593	0,852469	489,1272	4,062056	3	384,2566	906,1157	0,5505067	0,8524656	489,1271	4,035066	1	10	384	906						Untertest3.avi	0	880	547	72	111	323	806	650	0	Content		312	795	4028356	3899831860
4045	09:28:44.828	00:00:04.044	242	334,8448	900,9483	0,5511246	0,8530836	489,1047	4,056395	3	398,7641	934,39	0,5511723	0,8530803	489,1047	4,029517	1	10	399	934						Untertest3.avi	0	880	547	72	111	323	806	650	0	Content		327	823	4044979	3899848483
4062	09:28:44.845	00:00:04.061	243	339,8942	894,2328	0,5520417	0,8540533	488,8652	4,066123	3	403,962	927,3279	0,552089	0,85405	488,8652	4,039253	1	10	404	927						Untertest3.avi	0	880	547	72	111	323	806	650	0	Content		332	816	4061601	3899865105
4078	09:28:44.861	00:00:04.078	244	343,1419	886,3979	0,5529212	0,8555238	488,5986	4,070913	3	407,2901	918,3858	0,5529684	0,8555204	488,5986	4,043561	1	10	407	918						Untertest3.avi	0	880	547	72	111	323	806	650	0	Content		335	807	4078041	3899881545
4095	09:28:44.878	00:00:04.094	245	395,3354	872,4153	0,5527692	0,8569915	488,6021	4,070154	3	442,0303	882,2085	0,5528167	0,8569881	488,6021	4,018969	1	11	442	882						Untertest3.avi	0	880	547	72	111	432	807	583	0	Content		370	771	4094646	3899898150
4111	09:28:44.894	00:00:04.111	246	433,9035	877,532	0,5527123	0,8587847	488,2758	4,059318	3	504,4613	908,6425	0,5527595	0,8587813	488,2757	4,031362	1	11	504	909						Untertest3.avi	0	880	547	72	111	432	807	583	0	Content		432	798	4111267	3899914771
4128	09:28:44.911	00:00:04.128	247	416,258	882,3855	0,5534274	0,8600665	488,4672	4,071234	3	485,683	914,0653	0,5534754	0,8600631	488,4672	4,043462	1	11	486	914						Untertest3.avi	0	880	547	72	111	432	807	583	0	Content		414	803	4128333	3899931837
4145	09:28:44.928	00:00:04.144	248	423,7343	861,9594	0,5545592	0,8610145	488,5452	4,066261	3	493,4823	891,8569	0,5546072	0,8610111	488,5452	4,03824	1	11	493	892						Untertest3.avi	0	880	547	72	111	432	807	583	0	Content		421	781	4144635	3899948139
4161	09:28:44.944	00:00:04.161	249	426,6171	825,0688	0,5559525	0,8616432	488,4002	3,959028	3	495,8579	851,3848	0,5559998	0,8616399	488,4002	3,93152	1	11	496	851						Untertest3.avi	0	880	547	72	111	432	807	583	0	Content		424	740	4161255	3899964759
4178	09:28:44.961	00:00:04.178	250	414,5401	874,4872	0,557515	0,8624183	488,3241	4,071283	3	483,7945	905,6622	0,5575631	0,8624149	488,3241	4,04331	1	11	484	906						Untertest3.avi	0	880	547	72	111	432	807	583	0	Content		412	795	4178020	3899981524
4195	09:28:44.978	00:00:04.195	251	429,103	875,5938	0,5592311	0,8633043	487,9482	4,104903	3	499,2919	906,8857	0,5592799	0,8633009	487,9482	4,076602	1	11	499	907						Untertest3.avi	0	880	547	72	111	432	807	583	0	Content		427	796	4195125	3899998629
4212	09:28:44.995	00:00:04.211	252	414,0924	901,2394	0,5696569	0,8630689	520,9026	4,38861	3	482,2958	936,8703	0,5697117	0,8630602	520,9026	4,357618	1	11	482	937						Untertest3.avi	0	880	547	72	111	432	807	583	0	Content		410	826	4211628	3900015132
4228	09:28:45.011	00:00:04.228	253	438,824	894,1881	0,571255	0,8630243	518,4214	4,336568	3	508,7034	928,8522	0,5713102	0,8630156	518,4214	4,305758	1	11	509	929						Untertest3.avi	0	880	547	72	111	432	807	583	0	Content		437	818	4228191	3900031695
4245	09:28:45.028	00:00:04.244	254	460,3222	884,8361	0,5729909	0,8621729	514,4827	4,313172	3	521,5459	918,4624	0,5729684	0,8621642	514,4827	4,283224	1	11	522	918						Untertest3.avi	0	880	547	72	111	432	807	583	0	Content		450	807	4244617	3900048121
4262	09:28:45.045	00:00:04.261	255	419,0267	884,7639	0,575431	0,8603129	514,2571	4,297819	3	484,2053	918,4384	0,5754663	0,8603041	514,2571	4,267844	1	11	484	918						Untertest3.avi	0	880	547	72	111	432	807	583	0	Content		412	807	4261557	3900065061
4278	09:28:45.061	00:00:04.277	256	431,3373	883,9965	0,5779454	0,8587492	512,4451	4,316087	3	488,8898	917,6183	0,5779147	0,8587405	512,4451	4,286744	1	11	489	918						Untertest3.avi	0	880	547	72	111	432	807	583	0	Content		417	807	4277994	3900081498
4295	09:28:45.078	00:00:04.294	257	454,8123	886,8286	0,580745	0,8582218	511,7067	4,247912	3	525,0856	920,3416	0,5808015	0,8582128	511,7067	4,217903	1	11	525	920						Untertest3.avi	0	880	547	72	111	432	807	583	0	Content		453	809	4294728	3900098232
4311	09:28:45.094	00:00:04.311	258	433,597	893,6266	0,5832752	0,8582134	509,3691	4,300086	3	491,2001	927,745	0,5832443	0,8582046	509,3691	4,270933	1	11	491	928						Untertest3.avi	0	880	547	72	111	432	807	583	0	Content		419	817	4311352	3900114856
4328	09:28:45.111	00:00:04.328	259	443,67	892,892	0,5863978	0,8577099	510,208	4,296653	3	502,2831	926,913	0,586367	0,8577011	510,208	4,267309	1	11	502	927						Untertest3.avi	0	880	547	72	111	432	807	583	0	Content		430	816	4328089	3900131593
4345	09:28:45.128	00:00:04.344	260	429,7242	891,1159	0,5908391	0,8554176	516,5913	4,393571	3	497,1379	925,5352	0,5908827	0,8554088	516,5913	4,362383	1	11	497	926						Untertest3.avi	0	880	547	72	111	432	807	583	0	Content		425	815	4344719	3900148223
4361	09:28:45.144	00:00:04.361	261	434,8021	884,1523	0,5920608	0,8523993	511,6708	4,285633	3	499,323	917,5975	0,5920835	0,8523905	511,6708	4,255835	1	11	499	918						Untertest3.avi	0	880	547	72	111	432	807	583	0	Content		427	807	4361337	3900164841
4378	09:28:45.161	00:00:04.377	262	447,0565	891,7069	0,5937139	0,8502749	508,9914	4,328614	3	506,3912	925,5427	0,5936876	0,8502661	508,9914	4,298763	1	11	506	926						Untertest3.avi	0	880	547	72	111	432	807	583	0	Content		434	815	4377974	3900181478
4395	09:28:45.178	00:00:04.394	263	-1024	-768	-1	-1	-1	-1	4	-1024	-768	-1	-1	-1	-1	4	11	0	0						Untertest3.avi	0	880	547	72	111	432	807	583	0	Content		-72	-111	4394569	3900198073
4411	09:28:45.194	00:00:04.411	264	-1024	-768	-1	-1	-1	-1	4	-1024	-768	-1	-1	-1	-1	4	11	0	0						Untertest3.avi	0	880	547	72	111	432	807	583	0	Content		-72	-111	4411321	3900214825
4428	09:28:45.211	00:00:04.427	265	456,9566	906,6099	0,596463	0,8449691	514,6489	4,305132	3	503,5706	927,7454	0,5950538	0,8449885	487,6385	4,070291	1	11	504	928						Untertest3.avi	0	880	547	72	111	432	807	583	0	Content		432	817	4427693	3900231197
4445	09:28:45.228	00:00:04.444	266	431,6309	925,4804	0,6047726	0,8424096	514,6489	4,363594	3	500,99	962,1484	0,6048272	0,8424065	514,6489	4,332905	1	11	501	962						Untertest3.avi	0	880	547	72	111	432	807	583	0	Content		429	851	4444944	3900248448
4462	09:28:45.245	00:00:04.461	267	412,5298	911,2007	0,6060416	0,8416931	512,3124	4,437928	3	480,015	946,9775	0,6060979	0,8416842	512,3124	4,406356	1	11	480	947						Untertest3.avi	0	880	547	72	111	432	807	583	0	Content		408	836	4461628	3900265132
4478	09:28:45.261	00:00:04.477	268	447,6552	879,3892	0,6022547	0,8433793	512,3124	4,353674	3	495,9454	902,0642	0,600887	0,8433971	487,3979	4,131329	1	11	496	902						Untertest3.avi	0	880	547	72	111	432	807	583	0	Content		424	791	4477553	3900281057
4495	09:28:45.278	00:00:04.494	269	457,7584	877,1182	0,5980573	0,8453122	512,3124	4,326004	3	539,3408	909,5398	0,5980865	0,8453093	512,3124	4,29461	1	11	539	910						Untertest3.avi	0	880	547	72	111	432	807	583	0	Content		467	799	4494676	3900298180
4511	09:28:45.294	00:00:04.511	270	427,028	880,0146	0,5991982	0,8471389	512,3124	4,374334	3	506,1985	912,7872	0,5992274	0,8471358	512,3124	4,342304	1	11	506	913						Untertest3.avi	0	880	547	72	111	432	807	583	0	Content		434	802	4511047	3900314551
4528	09:28:45.311	00:00:04.527	271	429,5048	882,0209	0,5997667	0,8488689	514,3395	4,381423	3	527,2107	916,0347	0,5997667	0,8488689	514,3395	4,389997	1	11	527	916						Untertest3.avi	0	880	547	72	111	432	807	583	0	Content		455	805	4527988	3900331492
4544	09:28:45.327	00:00:04.544	272	428,4869	893,0287	0,6000946	0,8502158	514,3395	4,355895	3	508,294	926,9657	0,6001236	0,8502128	514,3395	4,324204	1	11	508	927						Untertest3.avi	0	880	547	72	111	432	807	583	0	Content		436	816	4544164	3900347668
4561	09:28:45.344	00:00:04.560	273	438,9179	890,4333	0,6002115	0,8509095	514,3395	4,358774	3	519,5001	924,0492	0,6002405	0,8509065	514,3395	4,327007	1	11	520	924						Untertest3.avi	0	880	547	72	111	432	807	583	0	Content		448	813	4560923	3900364427
4578	09:28:45.361	00:00:04.577	274	443,0365	882,9364	0,6003191	0,8515118	514,3395	4,394412	3	523,8202	915,9164	0,6003482	0,8515089	514,3395	4,362137	1	11	524	916						Untertest3.avi	0	880	547	72	111	432	807	583	0	Content		452	805	4577531	3900381035
4595	09:28:45.378	00:00:04.594	275	445,4347	882,2759	0,600387	0,8523303	514,3395	4,421427	3	526,444	915,3025	0,6004161	0,8523273	514,3395	4,388891	1	11	526	915						Untertest3.avi	0	880	547	72	111	432	807	583	0	Content		454	804	4594645	3900398149
4611	09:28:45.394	00:00:04.610	276	458,0786	895,3264	0,6001957	0,8530931	515,0774	4,416166	3	540,6452	929,8702	0,600226	0,8530843	515,0774	4,383911	1	11	541	930						Untertest3.avi	0	880	547	72	111	432	807	583	0	Content		469	819	4610907	3900414411
4628	09:28:45.411	00:00:04.627	277	451,1343	878,9786	0,5999433	0,8540923	515,0774	4,38025	3	532,6234	911,683	0,5999722	0,8540893	515,0774	4,348165	1	11	533	912						Untertest3.avi	0	880	547	72	111	432	807	583	0	Content		461	801	4627516	3900431020
4644	09:28:45.427	00:00:04.644	278	433,8418	867,1434	0,5995569	0,8541363	515,0774	4,450971	3	513,7385	898,955	0,5995858	0,8541334	515,0774	4,417853	1	11	514	899						Untertest3.avi	0	880	547	72	111	432	807	583	0	Content		442	788	4644136	3900447640
4661	09:28:45.444	00:00:04.661	279	463,6077	830,0959	0,6055111	0,8519409	517,9496	4,502887	3	537,0178	848,3279	0,6040993	0,852051	487,7261	4,231981	1	11	537	848						Untertest3.avi	0	880	547	72	111	432	807	583	0	Content		465	737	4661249	3900464753
4678	09:28:45.461	00:00:04.677	280	-1024	-768	-1	-1	-1	-1	4	-1024	-768	-1	-1	-1	-1	4		0	0						Untertest3.avi	0	880	547	72	111				0	Content		-72	-111	4677889	3900481393
4694	09:28:45.477	00:00:04.694	281	-1024	-768	-1	-1	-1	-1	4	-1024	-768	-1	-1	-1	-1	4		0	0						Untertest3.avi	0	880	547	72	111				0	Content		-72	-111	4694483	3900497987
4711	09:28:45.494	00:00:04.710	282	-1024	-768	-1	-1	-1	-1	4	-1024	-768	-1	-1	-1	-1	4		0	0						Untertest3.avi	0	880	547	72	111				0	Content		-72	-111	4710871	3900514375
4728	09:28:45.511	00:00:04.727	283	-1024	-768	-1	-1	-1	-1	4	-1024	-768	-1	-1	-1	-1	4		0	0						Untertest3.avi	0	880	547	72	111				0	Content		-72	-111	4727724	3900531228
4744	09:28:45.527	00:00:04.744	284	-1024	-768	-1	-1	-1	-1	4	-1024	-768	-1	-1	-1	-1	4		0	0						Untertest3.avi	0	880	547	72	111				0	Content		-72	-111	4744232	3900547736
4761	09:28:45.544	00:00:04.760	285	-1024	-768	-1	-1	-1	-1	4	-1024	-768	-1	-1	-1	-1	4		0	0						Untertest3.avi	0	880	547	72	111				0	Content		-72	-111	4760977	3900564481
4778	09:28:45.561	00:00:04.777	286	-1024	-768	-1	-1	-1	-1	4	-1024	-768	-1	-1	-1	-1	4		0	0						Untertest3.avi	0	880	547	72	111				0	Content		-72	-111	4777597	3900581101
4794	09:28:45.577	00:00:04.794	287	-1024	-768	-1	-1	-1	-1	4	-1024	-768	-1	-1	-1	-1	4		0	0						Untertest3.avi	0	880	547	72	111				0	Content		-72	-111	4794217	3900597721
4811	09:28:45.594	00:00:04.810	288	-1024	-768	-1	-1	-1	-1	4	-1024	-768	-1	-1	-1	-1	4		0	0						Untertest3.avi	0	880	547	72	111				0	Content		-72	-111	4810879	3900614383
4828	09:28:45.611	00:00:04.827	289	1477,376	470,7498	0,5802279	0,8381361	517,9496	3,514482	1	1705,194	448,3156	0,5802566	0,8381332	517,9496	3,531815	3	12	1477	471						Untertest3.avi	0	880	547	72	111	1405	360	17	0	Content		1405	360	4827588	3900631092
4844	09:28:45.627	00:00:04.844	290	-1024	-768	-1	-1	-1	-1	4	-1024	-768	-1	-1	-1	-1	4		0	0						Untertest3.avi	0	880	547	72	111				0	Content		-72	-111	4844208	3900647712
4861	09:28:45.644	00:00:04.860	291	-1024	-768	-1	-1	-1	-1	4	-1024	-768	-1	-1	-1	-1	4		0	0						Untertest3.avi	0	880	547	72	111				0	Content		-72	-111	4860833	3900664337
4877	09:28:45.660	00:00:04.877	292	-1024	-768	-1	-1	-1	-1	4	-1024	-768	-1	-1	-1	-1	4		0	0						Untertest3.avi	0	880	547	72	111				0	Content		-72	-111	4877202	3900680706
4894	09:28:45.677	00:00:04.894	293	-1024	-768	-1	-1	-1	-1	4	-1024	-768	-1	-1	-1	-1	4		0	0						Untertest3.avi	0	880	547	72	111				0	Content		-72	-111	4894193	3900697697
4911	09:28:45.694	00:00:04.910	294	-1024	-768	-1	-1	-1	-1	4	-1024	-768	-1	-1	-1	-1	4		0	0						Untertest3.avi	0	880	547	72	111				0	Content		-72	-111	4910572	3900714076
4927	09:28:45.710	00:00:04.927	295	-1024	-768	-1	-1	-1	-1	4	-1024	-768	-1	-1	-1	-1	4		0	0						Untertest3.avi	0	880	547	72	111				0	Content		-72	-111	4927434	3900730938
4944	09:28:45.727	00:00:04.944	296	-1024	-768	-1	-1	-1	-1	4	-1024	-768	-1	-1	-1	-1	4		0	0						Untertest3.avi	0	880	547	72	111				0	Content		-72	-111	4944064	3900747568
4961	09:28:45.744	00:00:04.960	297	-1024	-768	-1	-1	-1	-1	4	-1024	-768	-1	-1	-1	-1	4		0	0						Untertest3.avi	0	880	547	72	111				0	Content		-72	-111	4960683	3900764187
4977	09:28:45.760	00:00:04.977	298	-1024	-768	-1	-1	-1	-1	4	-1024	-768	-1	-1	-1	-1	4		0	0						Untertest3.avi	0	880	547	72	111				0	Content		-72	-111	4977304	3900780808
4994	09:28:45.777	00:00:04.993	299	-1024	-768	-1	-1	-1	-1	4	-1024	-768	-1	-1	-1	-1	4		0	0						Untertest3.avi	0	880	547	72	111				0	Content		-72	-111	4993924	3900797428
5011	09:28:45.794	00:00:05.010	300	-1024	-768	-1	-1	-1	-1	4	-1024	-768	-1	-1	-1	-1	4		0	0						Untertest3.avi	0	880	547	72	111				0	Content		-72	-111	5010544	3900814048
5027	09:28:45.810	00:00:05.027	301	-1024	-768	-1	-1	-1	-1	4	-1024	-768	-1	-1	-1	-1	4		0	0						Untertest3.avi	0	880	547	72	111				0	Content		-72	-111	5027290	3900830794
5044	09:28:45.827	00:00:05.043	302	-1024	-768	-1	-1	-1	-1	4	-1024	-768	-1	-1	-1	-1	4		0	0						Untertest3.avi	0	880	547	72	111				0	Content		-72	-111	5043912	3900847416
5061	09:28:45.844	00:00:05.060	303	-1024	-768	-1	-1	-1	-1	4	-1024	-768	-1	-1	-1	-1	4		0	0						Untertest3.avi	0	880	547	72	111				0	Content		-72	-111	5060534	3900864038
5077	09:28:45.860	00:00:05.077	304	-1024	-768	-1	-1	-1	-1	4	-1024	-768	-1	-1	-1	-1	4		0	0						Untertest3.avi	0	880	547	72	111				0	Content		-72	-111	5077157	3900880661
5094	09:28:45.877	00:00:05.094	305	-1024	-768	-1	-1	-1	-1	4	-1024	-768	-1	-1	-1	-1	4		0	0						Untertest3.avi	0	880	547	72	111				0	Content		-72	-111	5094349	3900897853
5111	09:28:45.894	00:00:05.111	306	-1024	-768	-1	-1	-1	-1	4	-1024	-768	-1	-1	-1	-1	4		0	0						Untertest3.avi	0	880	547	72	111				0	Content		-72	-111	5111149	3900914653
5128	09:28:45.911	00:00:05.127	307	-1024	-768	-1	-1	-1	-1	4	-1024	-768	-1	-1	-1	-1	4		0	0						Untertest3.avi	0	880	547	72	111				0	Content		-72	-111	5127772	3900931276
5143	09:28:45.926	00:00:05.143	308	-1024	-768	-1	-1	-1	-1	4	-1024	-768	-1	-1	-1	-1	4		0	0						Untertest3.avi	0	880	547	72	111				0	Content		-72	-111	5143139	3900946643
5160	09:28:45.943	00:00:05.160	309	-1024	-768	-1	-1	-1	-1	4	-1024	-768	-1	-1	-1	-1	4		0	0						Untertest3.avi	0	880	547	72	111				0	Content		-72	-111	5160329	3900963833
5177	09:28:45.960	00:00:05.177	310	-1024	-768	-1	-1	-1	-1	4	-1024	-768	-1	-1	-1	-1	4		0	0						Untertest3.avi	0	880	547	72	111				0	Content		-72	-111	5177003	3900980507
5194	09:28:45.977	00:00:05.193	311	-1024	-768	-1	-1	-1	-1	4	-1024	-768	-1	-1	-1	-1	4		0	0						Untertest3.avi	0	880	547	72	111				0	Content		-72	-111	5193624	3900997128
5210	09:28:45.993	00:00:05.209	312	-1024	-768	-1	-1	-1	-1	4	-1024	-768	-1	-1	-1	-1	4		0	0						Untertest3.avi	0	880	547	72	111				0	Content		-72	-111	5209745	3901013249
5226	09:28:46.009	00:00:05.225	313	-1024	-768	-1	-1	-1	-1	4	-1024	-768	-1	-1	-1	-1	4		0	0						Untertest3.avi	0	880	547	72	111				0	Content		-72	-111	5225866	3901029370
5242	09:28:46.025	00:00:05.242	314	-1024	-768	-1	-1	-1	-1	4	-1024	-768	-1	-1	-1	-1	4		0	0						Untertest3.avi	0	880	547	72	111				0	Content		-72	-111	5242369	3901045873
5259	09:28:46.042	00:00:05.258	315	-1024	-768	-1	-1	-1	-1	4	-1024	-768	-1	-1	-1	-1	4		0	0						Untertest3.avi	0	880	547	72	111				0	Content		-72	-111	5258985	3901062489
5276	09:28:46.059	00:00:05.276	316	-1024	-768	-1	-1	-1	-1	4	-1024	-768	-1	-1	-1	-1	4		0	0						Untertest3.avi	0	880	547	72	111				0	Content		-72	-111	5276177	3901079681
5294	09:28:46.077	00:00:05.293	317	-1024	-768	-1	-1	-1	-1	4	-1024	-768	-1	-1	-1	-1	4		0	0						Untertest3.avi	0	880	547	72	111				0	Content		-72	-111	5293548	3901097052
5311	09:28:46.094	00:00:05.310	318	-1024	-768	-1	-1	-1	-1	4	-1024	-768	-1	-1	-1	-1	4		0	0						Untertest3.avi	0	880	547	72	111				0	Content		-72	-111	5310792	3901114296
5326	09:28:46.109	00:00:05.325	319	-1024	-768	-1	-1	-1	-1	4	-1024	-768	-1	-1	-1	-1	4		0	0						Untertest3.avi	0	880	547	72	111				0	Content		-72	-111	5325719	3901129223
5342	09:28:46.125	00:00:05.342	320	-1024	-768	-1	-1	-1	-1	4	-1024	-768	-1	-1	-1	-1	4		0	0						Untertest3.avi	0	880	547	72	111				0	Content		-72	-111	5342337	3901145841
5359	09:28:46.142	00:00:05.359	321	-1024	-768	-1	-1	-1	-1	4	-1024	-768	-1	-1	-1	-1	4		0	0						Untertest3.avi	0	880	547	72	111				0	Content		-72	-111	5359082	3901162586
5376	09:28:46.159	00:00:05.375	322	-1024	-768	-1	-1	-1	-1	4	-1024	-768	-1	-1	-1	-1	4		0	0						Untertest3.avi	0	880	547	72	111				0	Content		-72	-111	5375702	3901179206
5392	09:28:46.175	00:00:05.392	323	-1024	-768	-1	-1	-1	-1	4	-1024	-768	-1	-1	-1	-1	4		0	0						Untertest3.avi	0	880	547	72	111				0	Content		-72	-111	5392322	3901195826
5409	09:28:46.192	00:00:05.408	324	-1024	-768	-1	-1	-1	-1	4	-1024	-768	-1	-1	-1	-1	4		0	0						Untertest3.avi	0	880	547	72	111				0	Content		-72	-111	5408940	3901212444
5426	09:28:46.209	00:00:05.426	325	-1024	-768	-1	-1	-1	-1	4	-1024	-768	-1	-1	-1	-1	4		0	0						Untertest3.avi	0	880	547	72	111				0	Content		-72	-111	5426008	3901229512
5443	09:28:46.226	00:00:05.443	326	-1024	-768	-1	-1	-1	-1	4	-1024	-768	-1	-1	-1	-1	4		0	0						Untertest3.avi	0	880	547	72	111				0	Content		-72	-111	5443380	3901246884
5461	09:28:46.244	00:00:05.460	327	-1024	-768	-1	-1	-1	-1	4	-1024	-768	-1	-1	-1	-1	4		0	0						Untertest3.avi	0	880	547	72	111				0	Content		-72	-111	5460636	3901264140
5476	09:28:46.259	00:00:05.475	328	-1024	-768	-1	-1	-1	-1	4	-1024	-768	-1	-1	-1	-1	4		0	0						Untertest3.avi	0	880	547	72	111				0	Content		-72	-111	5475551	3901279055
5492	09:28:46.275	00:00:05.492	329	-1024	-768	-1	-1	-1	-1	4	-1024	-768	-1	-1	-1	-1	4		0	0						Untertest3.avi	0	880	547	72	111				0	Content		-72	-111	5492175	3901295679
5509	09:28:46.292	00:00:05.508	330	-1024	-768	-1	-1	-1	-1	4	-1024	-768	-1	-1	-1	-1	4		0	0						Untertest3.avi	0	880	547	72	111				0	Content		-72	-111	5508919	3901312423
5526	09:28:46.309	00:00:05.525	331	-1024	-768	-1	-1	-1	-1	4	-1024	-768	-1	-1	-1	-1	4		0	0						Untertest3.avi	0	880	547	72	111				0	Content		-72	-111	5525536	3901329040
5542	09:28:46.325	00:00:05.542	332	-1024	-768	-1	-1	-1	-1	4	-1024	-768	-1	-1	-1	-1	4		0	0						Untertest3.avi	0	880	547	72	111				0	Content		-72	-111	5542156	3901345660
5559	09:28:46.342	00:00:05.558	333	-1024	-768	-1	-1	-1	-1	4	-1024	-768	-1	-1	-1	-1	4		0	0						Untertest3.avi	0	880	547	72	111				0	Content		-72	-111	5558779	3901362283
5576	09:28:46.359	00:00:05.575	334	-1024	-768	-1	-1	-1	-1	4	-1024	-768	-1	-1	-1	-1	4		0	0						Untertest3.avi	0	880	547	72	111				0	Content		-72	-111	5575974	3901379478
5593	09:28:46.376	00:00:05.593	335	-1024	-768	-1	-1	-1	-1	4	-1024	-768	-1	-1	-1	-1	4		0	0						Untertest3.avi	0	880	547	72	111				0	Content		-72	-111	5593345	3901396849
5611	09:28:46.394	00:00:05.610	336	-1024	-768	-1	-1	-1	-1	4	-1024	-768	-1	-1	-1	-1	4		0	0						Untertest3.avi	0	880	547	72	111				0	Content		-72	-111	5610594	3901414098
5625	09:28:46.408	00:00:05.625	337	-1024	-768	-1	-1	-1	-1	4	-1024	-768	-1	-1	-1	-1	4		0	0						Untertest3.avi	0	880	547	72	111				0	Content		-72	-111	5625388	3901428892
5643	09:28:46.426	00:00:05.643	338	694,2227	-36,06581	0,5310248	0,8824424	517,9583	3,767174	1	798,1846	-85,77113	0,5310266	0,8824337	517,9583	3,773161	3	13	694	-36						Untertest3.avi	0	880	547	72	111	663	-39	466	0	Content		622	-147	5643249	3901446753
5660	09:28:46.443	00:00:05.660	339	-1024	-768	-1	-1	-1	-1	4	-1024	-768	-1	-1	-1	-1	4	13	0	0						Untertest3.avi	0	880	547	72	111	663	-39	466	0	Content		-72	-111	5660450	3901463954
5677	09:28:46.460	00:00:05.676	340	-1024	-768	-1	-1	-1	-1	4	-1024	-768	-1	-1	-1	-1	4	13	0	0						Untertest3.avi	0	880	547	72	111	663	-39	466	0	Content		-72	-111	5676749	3901480253
5694	09:28:46.477	00:00:05.693	341	705,0907	-8,216022	0,5350103	0,8908914	517,9583	3,866451	3	743,3933	53,53279	0,5343406	0,8909105	490,7087	3,653439	1	13	743	54						Untertest3.avi	0	880	547	72	111	663	-39	466	0	Content		671	-57	5693821	3901497325
5710	09:28:46.493	00:00:05.710	342	696,7114	12,36851	0,534799	0,8935054	517,9583	3,853739	3	734,8873	73,3	0,5341286	0,8935246	490,5898	3,641011	1	13	735	73						Untertest3.avi	0	880	547	72	111	663	-39	466	0	Content		663	-38	5710495	3901513999
5727	09:28:46.510	00:00:05.727	343	693,6398	-21,1316	0,535119	0,8954945	517,9583	3,814907	3	732,0078	43,19518	0,5344383	0,895514	490,3498	3,601954	1	13	732	43						Untertest3.avi	0	880	547	72	111	663	-39	466	0	Content		660	-68	5727185	3901530689
5743	09:28:46.526	00:00:05.743	344	691,1885	14,71731	0,535087	0,8961069	517,9583	3,812381	3	729,1572	77,05643	0,5344048	0,8961264	490,2964	3,599551	1	13	729	77						Untertest3.avi	0	880	547	72	111	663	-39	466	0	Content		657	-34	5743486	3901546990
5760	09:28:46.543	00:00:05.760	345	694,6887	15,26724	0,5346875	0,8949809	517,9583	3,825247	3	732,5209	77,13045	0,5340124	0,8950003	490,3679	3,612258	1	13	733	77						Untertest3.avi	0	880	547	72	111	663	-39	466	0	Content		661	-34	5760429	3901563933
5777	09:28:46.560	00:00:05.777	346	687,2961	22,36717	0,5342	0,8922739	517,9583	3,796985	3	725,8451	82,80737	0,5335398	0,8922931	490,6861	3,588111	1	13	726	83						Untertest3.avi	0	880	547	72	111	663	-39	466	0	Content		654	-28	5777174	3901580678
5794	09:28:46.577	00:00:05.793	347	694,9	-17,26038	0,5332521	0,8893487	517,9583	3,734946	3	734,5267	44,06694	0,5326102	0,8893676	490,9603	3,531481	1	13	735	44						Untertest3.avi	0	880	547	72	111	663	-39	466	0	Content		663	-67	5793670	3901597174
5810	09:28:46.593	00:00:05.809	348	691,7831	5,823384	0,5328099	0,8875927	517,9583	3,733553	3	759,6224	58,40508	0,5324368	0,8876543	491,3301	3,536876	1	13	760	58						Untertest3.avi	0	880	547	72	111	663	-39	466	0	Content		688	-53	5809968	3901613472
5827	09:28:46.610	00:00:05.826	349	704,3953	76,25681	0,5326695	0,8887792	491,2292	3,488523	3	793,4673	74,49166	0,5326198	0,8883002	491,2292	3,473495	1	13	793	74						Untertest3.avi	0	880	547	72	111	663	-39	466	0	Content		721	-37	5826719	3901630223
5843	09:28:46.626	00:00:05.843	350	691,5651	88,06644	0,5326797	0,8881894	491,2629	3,43283	3	765,566	53,45859	0,5325588	0,8882155	491,2629	3,430337	1	13	766	53						Untertest3.avi	0	880	547	72	111	663	-39	466	0	Content		694	-58	5843338	3901646842
5860	09:28:46.643	00:00:05.860	351	649,5104	99,48276	0,5312549	0,8864202	491,338	3,47514	3	737,4327	67,51502	0,5313022	0,8864168	491,338	3,472189	1	13	737	68						Untertest3.avi	0	880	547	72	111	663	-39	466	0	Content		665	-43	5860283	3901663787
5877	09:28:46.660	00:00:05.877	352	648,1556	97,68739	0,530701	0,8847857	491,6345	3,416144	3	735,9244	65,87508	0,5307483	0,8847823	491,6345	3,413272	1	13	736	66						Untertest3.avi	0	880	547	72	111	663	-39	466	0	Content		664	-45	5877082	3901680586
5894	09:28:46.677	00:00:05.893	353	649,1449	87,27698	0,5316672	0,8837329	491,3044	3,43047	3	737,2632	53,99594	0,5317146	0,8837295	491,3044	3,428558	1	13	737	54						Untertest3.avi	0	880	547	72	111	663	-39	466	0	Content		665	-57	5893702	3901697206
5910	09:28:46.693	00:00:05.909	354	642,9007	100,5442	0,5317951	0,8804463	491,4503	3,3928	3	729,9648	69,29086	0,5318425	0,8804429	491,4503	3,390167	1	13	730	69						Untertest3.avi	0	880	547	72	111	663	-39	466	0	Content		658	-42	5909951	3901713455
5927	09:28:46.710	00:00:05.926	355	656,6571	102,2405	0,53175	0,8740589	491,8338	3,294626	3	744,8975	71,60572	0,5317971	0,8740556	491,8338	3,291227	1	13	745	72						Untertest3.avi	0	880	547	72	111	663	-39	466	0	Content		673	-39	5926571	3901730075
5943	09:28:46.726	00:00:05.943	356	660,5053	100,6801	0,5321993	0,8651554	492,403	3,277663	3	748,9926	69,42451	0,5322465	0,8651521	492,403	3,27528	1	13	749	69						Untertest3.avi	0	880	547	72	111	663	-39	466	0	Content		677	-42	5943193	3901746697
5960	09:28:46.743	00:00:05.960	357	621,5129	108,5465	0,531733	0,8541588	492,403	3,293615	3	701,3918	80,87571	0,5317917	0,8541555	492,403	3,288481	1	13	701	81						Untertest3.avi	0	880	547	72	111	663	-39	466	0	Content		629	-30	5960137	3901763641
5976	09:28:46.759	00:00:05.976	358	650,4132	110,6232	0,5318009	0,8438842	492,403	3,245475	3	744,1629	80,84046	0,5318322	0,843881	492,403	3,243131	1	13	744	81						Untertest3.avi	0	880	547	72	111	663	-39	466	0	Content		672	-30	5976437	3901779941
5993	09:28:46.776	00:00:05.993	359	638,796	100,3665	0,5311529	0,832758	492,403	3,196512	3	719,9664	71,77267	0,5312116	0,8327548	492,403	3,192096	1	13	720	72						Untertest3.avi	0	880	547	72	111	663	-39	466	0	Content		648	-39	5993378	3901796882
6010	09:28:46.793	00:00:06.009	360	664,34	120,228	0,5312619	0,8238015	492,403	3,095368	3	758,4906	91,73158	0,5312932	0,8237984	492,403	3,092782	1	13	758	92						Untertest3.avi	0	880	547	72	111	663	-39	466	0	Content		686	-19	6009678	3901813182
6027	09:28:46.810	00:00:06.026	361	-1024	-768	-1	-1	-1	-1	4	-1024	-768	-1	-1	-1	-1	4	13	0	0						Untertest3.avi	0	880	547	72	111	663	-39	466	0	Content		-72	-111	6026675	3901830179
6043	09:28:46.826	00:00:06.042	362	-1024	-768	-1	-1	-1	-1	4	-1024	-768	-1	-1	-1	-1	4	13	0	0						Untertest3.avi	0	880	547	72	111	663	-39	466	0	Content		-72	-111	6042922	3901846426
6060	09:28:46.843	00:00:06.059	363	-1024	-768	-1	-1	-1	-1	4	-1024	-768	-1	-1	-1	-1	4	13	0	0						Untertest3.avi	0	880	547	72	111	663	-39	466	0	Content		-72	-111	6059779	3901863283
6076	09:28:46.859	00:00:06.076	364	-1024	-768	-1	-1	-1	-1	4	-1024	-768	-1	-1	-1	-1	4	13	0	0						Untertest3.avi	0	880	547	72	111	663	-39	466	0	Content		-72	-111	6076158	3901879662
6093	09:28:46.876	00:00:06.093	365	633,2788	114,2152	0,531169	0,7810462	492,403	3,064063	3	712,8903	88,07864	0,5312278	0,7810432	492,403	3,05909	1	13	713	88						Untertest3.avi	0	880	547	72	111	663	-39	466	0	Content		641	-23	6093029	3901896533
6110	09:28:46.893	00:00:06.109	366	637,363	108,3335	0,5311426	0,7776123	492,403	3,073252	3	717,4075	81,02897	0,5312014	0,7776092	492,403	3,069351	1	14	717	81						Untertest3.avi	0	880	547	72	111	686	-154	216	0	Content		645	-30	6109651	3901913155
6126	09:28:46.909	00:00:06.126	367	668,7623	6,724846	0,5406944	0,7713163	528,826	3,202965	3	757,7095	-28,35505	0,5407478	0,7713081	528,826	3,200616	1	14	758	-28						Untertest3.avi	0	880	547	72	111	686	-154	216	0	Content		686	-139	6126273	3901929777
6143	09:28:46.926	00:00:06.142	368	690,1835	8,807155	0,541402	0,7637995	529,6992	3,271753	3	778,8136	-26,88729	0,5414361	0,7637914	529,6992	3,268928	1	14	779	-27						Untertest3.avi	0	880	547	72	111	686	-154	216	0	Content		707	-138	6142894	3901946398
6159	09:28:46.942	00:00:06.159	369	702,4361	4,466561	0,53979	0,7588389	524,0116	3,151016	3	789,6874	-32,18518	0,5398089	0,7588307	524,0116	3,149583	1	14	790	-32						Untertest3.avi	0	880	547	72	111	686	-154	216	0	Content		718	-143	6159460	3901962964
6176	09:28:46.959	00:00:06.176	370	677,8758	-5,050656	0,5392095	0,7574987	523,3119	3,082269	3	758,126	-40,66863	0,5391871	0,7574906	523,3119	3,081088	1	14	758	-41						Untertest3.avi	0	880	547	72	111	686	-154	216	0	Content		686	-152	6176138	3901979642
6193	09:28:46.976	00:00:06.192	371	687,6621	26,80905	0,5400277	0,7561222	525,5511	3,187402	3	774,7323	-7,270709	0,5400591	0,7561141	525,5511	3,184926	1	14	775	-7						Untertest3.avi	0	880	547	72	111	686	-154	216	0	Content		703	-118	6192705	3901996209
6210	09:28:46.993	00:00:06.209	372	667,4325	10,99892	0,5406243	0,7508475	524,7529	3,113915	3	751,7891	-23,46383	0,5406474	0,7508394	524,7529	3,112464	1	14	752	-23						Untertest3.avi	0	880	547	72	111	686	-154	216	0	Content		680	-134	6209506	3902013010
6226	09:28:47.009	00:00:06.226	373	695,6547	-40,31052	0,5435452	0,7419297	533,1396	3,124864	3	785,0395	-80,06329	0,5435732	0,7419217	533,1396	3,124567	1	14	785	-80						Untertest3.avi	0	880	547	72	111	686	-154	216	0	Content		713	-191	6226073	3902029577
6243	09:28:47.026	00:00:06.242	374	672,5834	-10,2201	0,5417635	0,7316657	523,9295	3,079756	3	751,3347	-46,14395	0,5417338	0,7316578	523,9295	3,079259	1	14	751	-46						Untertest3.avi	0	880	547	72	111	686	-154	216	0	Content		679	-157	6242693	3902046197
6259	09:28:47.042	00:00:06.259	375	671,2126	-18,5225	0,5414521	0,7223192	525,9925	3,004083	3	750,0433	-54,50173	0,5414226	0,7223114	525,9925	3,003863	1	14	750	-55						Untertest3.avi	0	880	547	72	111	686	-154	216	0	Content		678	-166	6259441	3902062945
6275	09:28:47.058	00:00:06.275	376	679,871	-26,82489	0,5414262	0,713384	526,6572	2,989128	3	758,0969	-62,8595	0,5414262	0,713384	526,6572	2,989537	1	14	758	-63						Untertest3.avi	0	880	547	72	111	686	-154	216	0	Content		686	-174	6275489	3902078993
6292	09:28:47.075	00:00:06.292	377	667,7733	-112,5834	0,5431589	0,7019179	532,6202	3,094359	3	756,3467	-160,5706	0,5431944	0,7019101	532,6202	3,101497	1	14	756	-161						Untertest3.avi	0	880	547	72	111	686	-154	216	0	Content		684	-272	6292108	3902095612
6310	09:28:47.093	00:00:06.310	378	-1024	-768	-1	-1	-1	-1	4	-1024	-768	-1	-1	-1	-1	4	14	0	0						Untertest3.avi	0	880	547	72	111	686	-154	216	0	Content		-72	-111	6310047	3902113551
6326	09:28:47.109	00:00:06.325	379	754,8244	-461,9398	0,5395229	0,6787183	523,3665	3,136323	3	856,4821	-583,8024	0,5394931	0,6787106	523,3665	3,190576	1	15	856	-584						Untertest3.avi	0	880	547	72	111	765	-695	133	0	Content		784	-695	6325544	3902129048
6342	09:28:47.125	00:00:06.341	380	-1024	-768	-1	-1	-1	-1	4	-1024	-768	-1	-1	-1	-1	4	15	0	0						Untertest3.avi	0	880	547	72	111	765	-695	133	0	Content		-72	-111	6341722	3902145226
6359	09:28:47.142	00:00:06.358	381	-1024	-768	-1	-1	-1	-1	4	-1024	-768	-1	-1	-1	-1	4	15	0	0						Untertest3.avi	0	880	547	72	111	765	-695	133	0	Content		-72	-111	6358719	3902162223
6375	09:28:47.158	00:00:06.374	382	745,2919	-433,555	0,5395279	0,6637957	519,856	3,15584	3	843,9783	-549,3375	0,5394978	0,663788	519,856	3,208107	1	15	844	-549						Untertest3.avi	0	880	547	72	111	765	-695	133	0	Content		772	-660	6374838	3902178342
6392	09:28:47.175	00:00:06.391	383	788,4438	-566,3088	0,5351261	0,6689815	482,1815	3,077214	3	-1024	-768	-1	-1	-1	-1	4	15	788	-566						Untertest3.avi	0	880	547	72	111	765	-695	133	0	Content		716	-677	6391829	3902195333
6408	09:28:47.191	00:00:06.408	384	807,136	-778,0314	0,5394712	0,6757436	482,1815	3,070645	3	-1024	-768	-1	-1	-1	-1	4	15	807	-778						Untertest3.avi	0	880	547	72	111	765	-695	133	0	Content		735	-889	6408332	3902211836
6425	09:28:47.208	00:00:06.425	385	837,1253	-769,5108	0,5363917	0,6774141	501,2722	3,185632	3	-1024	-768	-1	-1	-1	-1	4	15	837	-770						Untertest3.avi	0	880	547	72	111	765	-695	133	0	Content		765	-881	6425025	3902228529
6441	09:28:47.224	00:00:06.441	386	-1024	-768	-1	-1	-1	-1	4	-1024	-768	-1	-1	-1	-1	4	15	0	0						Untertest3.avi	0	880	547	72	111	765	-695	133	0	Content		-72	-111	6441450	3902244954
6458	09:28:47.241	00:00:06.458	387	788,6313	-500,5643	0,5354127	0,6853232	477,4558	2,935992	3	-1024	-768	-1	-1	-1	-1	4	16	789	-501						Untertest3.avi	0	880	547	72	111	733	-605	367	0	Content		717	-612	6458389	3902261893
6475	09:28:47.258	00:00:06.474	388	748,0009	-311,0995	0,5353397	0,6892675	500,7785	2,86686	3	-1024	-768	-1	-1	-1	-1	4	16	748	-311						Untertest3.avi	0	880	547	72	111	733	-605	367	0	Content		676	-422	6474817	3902278321
6492	09:28:47.275	00:00:06.491	389	-1024	-768	-1	-1	-1	-1	4	-1024	-768	-1	-1	-1	-1	4	16	0	0						Untertest3.avi	0	880	547	72	111	733	-605	367	0	Content		-72	-111	6491938	3902295442
6508	09:28:47.291	00:00:06.508	390	727,0564	-302,7936	0,5364157	0,7053237	500,1396	2,900333	3	816,924	-388,098	0,5363836	0,7053152	500,1396	2,931437	1	16	817	-388						Untertest3.avi	0	880	547	72	111	733	-605	367	0	Content		745	-499	6508184	3902311688
6525	09:28:47.308	00:00:06.525	391	-1024	-768	-1	-1	-1	-1	4	-1024	-768	-1	-1	-1	-1	4	16	0	0						Untertest3.avi	0	880	547	72	111	733	-605	367	0	Content		-72	-111	6525126	3902328630
6542	09:28:47.325	00:00:06.541	392	-1024	-768	-1	-1	-1	-1	4	-1024	-768	-1	-1	-1	-1	4	16	0	0						Untertest3.avi	0	880	547	72	111	733	-605	367	0	Content		-72	-111	6541552	3902345056
6558	09:28:47.341	00:00:06.558	393	-1024	-768	-1	-1	-1	-1	4	-1024	-768	-1	-1	-1	-1	4	16	0	0						Untertest3.avi	0	880	547	72	111	733	-605	367	0	Content		-72	-111	6558492	3902361996
6575	09:28:47.358	00:00:06.575	394	725,7849	-438,4542	0,5414826	0,728494	515,4367	3,012944	3	822,9643	-552,485	0,5414521	0,7284858	515,4367	3,061864	1	16	823	-552						Untertest3.avi	0	880	547	72	111	733	-605	367	0	Content		751	-663	6575041	3902378545
6592	09:28:47.375	00:00:06.591	395	711,3083	-403,7598	0,5408624	0,7341551	512,5887	2,950949	3	804,7911	-505,6669	0,5408317	0,7341468	512,5887	2,990545	1	16	805	-506						Untertest3.avi	0	880	547	72	111	733	-605	367	0	Content		733	-617	6591858	3902395362
6608	09:28:47.391	00:00:06.608	396	-1024	-768	-1	-1	-1	-1	4	-1024	-768	-1	-1	-1	-1	4	16	0	0						Untertest3.avi	0	880	547	72	111	733	-605	367	0	Content		-72	-111	6608411	3902411915
6625	09:28:47.408	00:00:06.625	397	-1024	-768	-1	-1	-1	-1	4	-1024	-768	-1	-1	-1	-1	4	16	0	0						Untertest3.avi	0	880	547	72	111	733	-605	367	0	Content		-72	-111	6625284	3902428788
6642	09:28:47.425	00:00:06.641	398	-1024	-768	-1	-1	-1	-1	4	-1024	-768	-1	-1	-1	-1	4	16	0	0						Untertest3.avi	0	880	547	72	111	733	-605	367	0	Content		-72	-111	6641775	3902445279
6659	09:28:47.442	00:00:06.658	399	-1024	-768	-1	-1	-1	-1	4	-1024	-768	-1	-1	-1	-1	4	16	0	0						Untertest3.avi	0	880	547	72	111	733	-605	367	0	Content		-72	-111	6658715	3902462219
6675	09:28:47.458	00:00:06.675	400	-1024	-768	-1	-1	-1	-1	4	-1024	-768	-1	-1	-1	-1	4	16	0	0						Untertest3.avi	0	880	547	72	111	733	-605	367	0	Content		-72	-111	6675144	3902478648
6692	09:28:47.475	00:00:06.692	401	717,8983	-429,1101	0,5386506	0,7604721	511,3889	3,058858	3	813,9616	-541,1322	0,5386198	0,7604637	511,3889	3,105253	1	16	814	-541						Untertest3.avi	0	880	547	72	111	733	-605	367	0	Content		742	-652	6692082	3902495586
6708	09:28:47.491	00:00:06.708	402	707,9058	-405,2746	0,5398465	0,7671474	513,5473	3,077347	3	802,1189	-511,8644	0,5398158	0,767139	513,5473	3,122103	1	16	802	-512						Untertest3.avi	0	880	547	72	111	733	-605	367	0	Content		730	-623	6708387	3902511891
6725	09:28:47.508	00:00:06.725	403	-1024	-768	-1	-1	-1	-1	4	-1024	-768	-1	-1	-1	-1	4	16	0	0						Untertest3.avi	0	880	547	72	111	733	-605	367	0	Content		-72	-111	6725450	3902528954
6742	09:28:47.525	00:00:06.741	404	695,5828	-393,2713	0,5410962	0,7773852	511,436	3,107607	3	787,6905	-494,3826	0,5410653	0,7773767	511,436	3,146644	1	16	788	-494						Untertest3.avi	0	880	547	72	111	733	-605	367	0	Content		716	-605	6741880	3902545384
6759	09:28:47.542	00:00:06.758	405	-1024	-768	-1	-1	-1	-1	4	-1024	-768	-1	-1	-1	-1	4	16	0	0						Untertest3.avi	0	880	547	72	111	733	-605	367	0	Content		-72	-111	6758628	3902562132
6775	09:28:47.558	00:00:06.775	406	734,2093	-105,1586	0,5369473	0,7851679	448,1104	2,695977	3	823,7615	-446,6008	0,5371296	0,7850288	495,9891	3,062668	1	16	824	-447						Untertest3.avi	0	880	547	72	111	733	-605	367	0	Content		752	-558	6775123	3902578627
6792	09:28:47.575	00:00:06.792	407	697,8757	-413,0311	0,5405737	0,7890215	510,8381	3,144907	3	791,4502	-521,7534	0,5405428	0,789013	510,8381	3,190136	1	16	791	-522						Untertest3.avi	0	880	547	72	111	733	-605	367	0	Content		719	-633	6792064	3902595568
6809	09:28:47.592	00:00:06.808	408	733,9688	-356,4793	0,5368497	0,7948561	495,6844	3,076675	3	837,3023	-454,9927	0,5367992	0,7948492	494,7747	3,111958	1	16	837	-455						Untertest3.avi	0	880	547	72	111	733	-605	367	0	Content		765	-566	6808616	3902612120
6826	09:28:47.609	00:00:06.825	409	748,0326	-351,7	0,5367614	0,8004532	494,4818	3,05726	3	853,5042	-457,7751	0,5367153	0,8004441	494,4818	3,100851	1	17	854	-458						Untertest3.avi	0	880	547	72	111	778	-554	133	0	Content		782	-569	6825553	3902629057
6842	09:28:47.625	00:00:06.841	410	741,296	-342,7783	0,5362816	0,8052333	494,2867	3,094508	3	845,8135	-446,1215	0,5362355	0,8052241	494,2867	3,135532	1	17	846	-446						Untertest3.avi	0	880	547	72	111	778	-554	133	0	Content		774	-557	6841855	3902645359
6859	09:28:47.642	00:00:06.858	411	738,0942	-339,515	0,535921	0,8086312	494,4323	3,102146	3	841,7458	-441,1219	0,5358749	0,8086221	494,4323	3,141737	1	17	842	-441						Untertest3.avi	0	880	547	72	111	778	-554	133	0	Content		770	-552	6858922	3902662426
6875	09:28:47.658	00:00:06.875	412	-1024	-768	-1	-1	-1	-1	4	-1024	-768	-1	-1	-1	-1	4	17	0	0						Untertest3.avi	0	880	547	72	111	778	-554	133	0	Content		-72	-111	6875242	3902678746
6892	09:28:47.675	00:00:06.892	413	-1024	-768	-1	-1	-1	-1	4	-1024	-768	-1	-1	-1	-1	4	17	0	0						Untertest3.avi	0	880	547	72	111	778	-554	133	0	Content		-72	-111	6892291	3902695795
6909	09:28:47.692	00:00:06.908	414	-1024	-768	-1	-1	-1	-1	4	-1024	-768	-1	-1	-1	-1	4	17	0	0						Untertest3.avi	0	880	547	72	111	778	-554	133	0	Content		-72	-111	6908596	3902712100
6926	09:28:47.709	00:00:06.925	415	1122,614	-474,2089	0,5314881	0,8175851	436,1728	3,066197	3	-1024	-768	-1	-1	-1	-1	4	17	1123	-474						Untertest3.avi	0	880	547	72	111	778	-554	133	0	Content		1051	-585	6925535	3902729039
6942	09:28:47.725	00:00:06.941	416	992,3376	-274,9384	0,5315468	0,8137566	497,3065	3,270152	3	-1024	-768	-1	-1	-1	-1	4	17	992	-275						Untertest3.avi	0	880	547	72	111	778	-554	133	0	Content		920	-386	6941963	3902745467
6959	09:28:47.742	00:00:06.958	417	-1024	-768	-1	-1	-1	-1	4	-1024	-768	-1	-1	-1	-1	4		0	0						Untertest3.avi	0	880	547	72	111				0	Content		-72	-111	6958903	3902762407
6976	09:28:47.759	00:00:06.975	418	-1024	-768	-1	-1	-1	-1	4	-1024	-768	-1	-1	-1	-1	4		0	0						Untertest3.avi	0	880	547	72	111				0	Content		-72	-111	6975702	3902779206
6992	09:28:47.775	00:00:06.992	419	-1024	-768	-1	-1	-1	-1	4	-1024	-768	-1	-1	-1	-1	4		0	0						Untertest3.avi	0	880	547	72	111				0	Content		-72	-111	6992324	3902795828
7009	09:28:47.792	00:00:07.008	420	-1024	-768	-1	-1	-1	-1	4	-1024	-768	-1	-1	-1	-1	4		0	0						Untertest3.avi	0	880	547	72	111				0	Content		-72	-111	7008571	3902812075
7025	09:28:47.808	00:00:07.025	421	-1024	-768	-1	-1	-1	-1	4	-1024	-768	-1	-1	-1	-1	4		0	0						Untertest3.avi	0	880	547	72	111				0	Content		-72	-111	7025206	3902828710
7042	09:28:47.825	00:00:07.041	422	-1024	-768	-1	-1	-1	-1	4	-1024	-768	-1	-1	-1	-1	4		0	0						Untertest3.avi	0	880	547	72	111				0	Content		-72	-111	7041939	3902845443
7059	09:28:47.842	00:00:07.058	423	-1024	-768	-1	-1	-1	-1	4	-1024	-768	-1	-1	-1	-1	4		0	0						Untertest3.avi	0	880	547	72	111				0	Content		-72	-111	7058879	3902862383
7076	09:28:47.859	00:00:07.075	424	-1024	-768	-1	-1	-1	-1	4	-1024	-768	-1	-1	-1	-1	4		0	0						Untertest3.avi	0	880	547	72	111				0	Content		-72	-111	7075556	3902879060
7092	09:28:47.875	00:00:07.092	425	-1024	-768	-1	-1	-1	-1	4	-1024	-768	-1	-1	-1	-1	4		0	0						Untertest3.avi	0	880	547	72	111				0	Content		-72	-111	7092304	3902895808
7109	09:28:47.892	00:00:07.108	426	-1024	-768	-1	-1	-1	-1	4	-1024	-768	-1	-1	-1	-1	4		0	0						Untertest3.avi	0	880	547	72	111				0	Content		-72	-111	7108550	3902912054
7125	09:28:47.908	00:00:07.125	427	-1024	-768	-1	-1	-1	-1	4	-1024	-768	-1	-1	-1	-1	4		0	0						Untertest3.avi	0	880	547	72	111				0	Content		-72	-111	7125183	3902928687
7142	09:28:47.925	00:00:07.141	428	-1024	-768	-1	-1	-1	-1	4	-1024	-768	-1	-1	-1	-1	4		0	0						Untertest3.avi	0	880	547	72	111				0	Content		-72	-111	7141794	3902945298
7159	09:28:47.942	00:00:07.158	429	-1024	-768	-1	-1	-1	-1	4	-1024	-768	-1	-1	-1	-1	4		0	0						Untertest3.avi	0	880	547	72	111				0	Content		-72	-111	7158734	3902962238
7176	09:28:47.959	00:00:07.175	430	-1024	-768	-1	-1	-1	-1	4	-1024	-768	-1	-1	-1	-1	4		0	0						Untertest3.avi	0	880	547	72	111				0	Content		-72	-111	7175537	3902979041
7192	09:28:47.975	00:00:07.192	431	-1024	-768	-1	-1	-1	-1	4	-1024	-768	-1	-1	-1	-1	4		0	0						Untertest3.avi	0	880	547	72	111				0	Content		-72	-111	7192164	3902995668
7208	09:28:47.991	00:00:07.208	432	-1024	-768	-1	-1	-1	-1	4	-1024	-768	-1	-1	-1	-1	4		0	0						Untertest3.avi	0	880	547	72	111				0	Content		-72	-111	7208407	3903011911
7225	09:28:48.008	00:00:07.225	433	-1024	-768	-1	-1	-1	-1	4	-1024	-768	-1	-1	-1	-1	4		0	0						Untertest3.avi	0	880	547	72	111				0	Content		-72	-111	7225028	3903028532
7242	09:28:48.025	00:00:07.241	434	-1024	-768	-1	-1	-1	-1	4	-1024	-768	-1	-1	-1	-1	4		0	0						Untertest3.avi	0	880	547	72	111				0	Content		-72	-111	7241647	3903045151
7259	09:28:48.042	00:00:07.258	435	-1024	-768	-1	-1	-1	-1	4	-1024	-768	-1	-1	-1	-1	4		0	0						Untertest3.avi	0	880	547	72	111				0	Content		-72	-111	7258711	3903062215
7275	09:28:48.058	00:00:07.275	436	-1024	-768	-1	-1	-1	-1	4	-1024	-768	-1	-1	-1	-1	4		0	0						Untertest3.avi	0	880	547	72	111				0	Content		-72	-111	7275394	3903078898
7293	09:28:48.076	00:00:07.292	437	-1024	-768	-1	-1	-1	-1	4	-1024	-768	-1	-1	-1	-1	4		0	0						Untertest3.avi	0	880	547	72	111				0	Content		-72	-111	7292972	3903096476
7309	09:28:48.092	00:00:07.309	438	-1024	-768	-1	-1	-1	-1	4	-1024	-768	-1	-1	-1	-1	4		0	0						Untertest3.avi	0	880	547	72	111				0	Content		-72	-111	7309195	3903112699
7326	09:28:48.109	00:00:07.325	439	-1024	-768	-1	-1	-1	-1	4	-1024	-768	-1	-1	-1	-1	4		0	0						Untertest3.avi	0	880	547	72	111				0	Content		-72	-111	7325821	3903129325
7342	09:28:48.125	00:00:07.342	440	-1024	-768	-1	-1	-1	-1	4	-1024	-768	-1	-1	-1	-1	4		0	0						Untertest3.avi	0	880	547	72	111				0	Content		-72	-111	7342447	3903145951
7360	09:28:48.143	00:00:07.359	441	-1024	-768	-1	-1	-1	-1	4	-1024	-768	-1	-1	-1	-1	4		0	0						Untertest3.avi	0	880	547	72	111				0	Content		-72	-111	7359516	3903163020
7376	09:28:48.159	00:00:07.375	442	1113,442	203,648	0,5061337	0,8155555	407,5894	2,756517	3	1227,868	157,4727	0,5060889	0,8155423	407,5894	2,759965	1	18	1228	157						Untertest3.avi	0	880	547	72	111	1368	46	117	0	Content		1156	46	7375820	3903179324
7393	09:28:48.176	00:00:07.392	443	-1024	-768	-1	-1	-1	-1	4	-1024	-768	-1	-1	-1	-1	4	18	0	0						Untertest3.avi	0	880	547	72	111	1368	46	117	0	Content		-72	-111	7392695	3903196199
7409	09:28:48.192	00:00:07.409	444	-1024	-768	-1	-1	-1	-1	4	-1024	-768	-1	-1	-1	-1	4	18	0	0						Untertest3.avi	0	880	547	72	111	1368	46	117	0	Content		-72	-111	7409318	3903212822
7426	09:28:48.209	00:00:07.425	445	-1024	-768	-1	-1	-1	-1	4	-1024	-768	-1	-1	-1	-1	4	18	0	0						Untertest3.avi	0	880	547	72	111	1368	46	117	0	Content		-72	-111	7425936	3903229440
7443	09:28:48.226	00:00:07.442	446	1279,67	328,9521	0,5269323	0,8211204	431,807	2,979532	3	1625,107	116,4265	0,5268541	0,820934	492,2876	3,421832	1	18	1625	116						Untertest3.avi	0	880	547	72	111	1368	46	117	0	Content		1553	5	7442568	3903246072
7459	09:28:48.242	00:00:07.459	447	1257,108	227,444	0,5425698	0,8236341	431,8069	3,006364	3	1440,241	165,5367	0,5426087	0,8236301	431,8069	3,038561	1	18	1440	166						Untertest3.avi	0	880	547	72	111	1368	46	117	0	Content		1368	55	7459192	3903262696
7476	09:28:48.259	00:00:07.475	448	-1024	-768	-1	-1	-1	-1	4	-1024	-768	-1	-1	-1	-1	4	18	0	0						Untertest3.avi	0	880	547	72	111	1368	46	117	0	Content		-72	-111	7475947	3903279451
7493	09:28:48.276	00:00:07.492	449	1288,178	333,4002	0,5273315	0,821497	430,7407	2,937173	3	1639,63	120,9256	0,5272646	0,8213063	492,4725	3,379058	1	19	1640	121						Untertest3.avi	0	880	547	72	111	1562	12	250	0	Content		1568	10	7492760	3903296264
7509	09:28:48.292	00:00:07.509	450	1321,547	328,5208	0,543196	0,8216854	431,7431	3,068102	3	1497,724	283,768	0,5431216	0,8216735	431,7431	3,091627	1	19	1498	284						Untertest3.avi	0	880	547	72	111	1562	12	250	0	Content		1426	173	7509068	3903312572
7526	09:28:48.309	00:00:07.526	451	1279,452	326,9885	0,5273741	0,821146	429,4749	2,979728	3	1633,842	104,6404	0,5273068	0,8209507	492,4907	3,440827	1	19	1634	105						Untertest3.avi	0	880	547	72	111	1562	12	250	0	Content		1562	-6	7526062	3903329566
7543	09:28:48.326	00:00:07.542	452	1294,584	341,7968	0,5273523	0,8206384	430,0176	3,001037	3	1654,282	129,7887	0,5272847	0,8204462	492,0404	3,456887	1	19	1654	130						Untertest3.avi	0	880	547	72	111	1562	12	250	0	Content		1582	19	7542820	3903346324
7559	09:28:48.342	00:00:07.559	453	1288,218	340,8455	0,52728	0,8201491	430,041	2,973239	3	1641,201	130,4427	0,5272103	0,8199564	492,346	3,422756	1	19	1641	130						Untertest3.avi	0	880	547	72	111	1562	12	250	0	Content		1569	19	7559383	3903362887
7576	09:28:48.359	00:00:07.575	454	1295,13	350,4198	0,5272853	0,8195151	429,2543	3,020629	3	1660,447	138,1338	0,5272148	0,8193188	492,7081	3,489558	1	19	1660	138						Untertest3.avi	0	880	547	72	111	1562	12	250	0	Content		1588	27	7575691	3903379195
7592	09:28:48.375	00:00:07.592	455	1309,116	324,7055	0,5436951	0,8193012	429,7925	3,013381	3	1481,221	280,5371	0,5436201	0,8192892	429,7925	3,034534	1	19	1481	281						Untertest3.avi	0	880	547	72	111	1562	12	250	0	Content		1409	170	7592315	3903395819
7609	09:28:48.392	00:00:07.608	456	1276,137	333,1578	0,5274088	0,8184927	428,9755	3,012725	3	1629,055	113,6001	0,5273416	0,8182968	492,1215	3,47896	1	19	1629	114						Untertest3.avi	0	880	547	72	111	1562	12	250	0	Content		1557	3	7608942	3903412446
7626	09:28:48.409	00:00:07.626	457	1442,677	191,3894	0,5274153	0,8181612	492,6351	3,428109	3	1640,479	129,2616	0,5273689	0,8181519	492,6351	3,452475	1	19	1640	129						Untertest3.avi	0	880	547	72	111	1562	12	250	0	Content		1568	18	7626065	3903429569
7643	09:28:48.426	00:00:07.642	458	1274,656	336,472	0,5274284	0,8184251	429,252	3,009631	3	1621,616	122,5405	0,5273621	0,8182304	492,0507	3,467453	1	19	1622	123						Untertest3.avi	0	880	547	72	111	1562	12	250	0	Content		1550	12	7642813	3903446317
7659	09:28:48.442	00:00:07.659	459	1278,742	338,452	0,5274052	0,818681	429,0362	2,995285	3	1632,387	122,3354	0,527338	0,8184854	492,121	3,45813	1	19	1632	122						Untertest3.avi	0	880	547	72	111	1562	12	250	0	Content		1560	11	7659383	3903462887
7676	09:28:48.459	00:00:07.675	460	1288,213	330,9331	0,527393	0,8189363	430,3813	3,01063	3	1641,082	115,6316	0,5273276	0,8187441	492,6696	3,463443	1	19	1641	116						Untertest3.avi	0	880	547	72	111	1562	12	250	0	Content		1569	5	7675691	3903479195
7692	09:28:48.475	00:00:07.692	461	1265,843	343,6473	0,5273126	0,8194042	428,3074	3,008773	3	1614,2	128,2366	0,5272414	0,8192053	492,3229	3,47926	1	19	1614	128						Untertest3.avi	0	880	547	72	111	1562	12	250	0	Content		1542	17	7692316	3903495820
7709	09:28:48.492	00:00:07.708	462	1281,942	337,3292	0,5272712	0,8199304	430,2411	3,027834	3	1634,475	123,474	0,5272014	0,8197384	492,3624	3,487082	1	19	1634	123						Untertest3.avi	0	880	547	72	111	1562	12	250	0	Content		1562	12	7708941	3903512445
7726	09:28:48.509	00:00:07.726	463	1266,439	335,9311	0,5272198	0,8203714	428,6808	3,043705	3	1616,264	115,4822	0,5271463	0,8201728	492,7935	3,519688	1	19	1616	115						Untertest3.avi	0	880	547	72	111	1562	12	250	0	Content		1544	4	7726008	3903529512
7743	09:28:48.526	00:00:07.742	464	1284,057	340,129	0,5271539	0,8205135	428,9531	3,018775	3	1642,496	122,7627	0,5270787	0,8203155	492,9254	3,488145	1	20	1642	123						Untertest3.avi	0	880	547	72	111	1398	166	100	0	Content		1570	12	7742630	3903546134
7759	09:28:48.542	00:00:07.759	465	1299,571	321,2355	0,5431373	0,8208862	430,5156	3,024631	3	1469,606	277,1489	0,5430626	0,8208742	430,5156	3,04529	1	20	1470	277						Untertest3.avi	0	880	547	72	111	1398	166	100	0	Content		1398	166	7759257	3903562761
7776	09:28:48.559	00:00:07.775	466	1450,396	190,2459	0,5268314	0,8204702	492,6561	3,492316	3	1649,336	128,0314	0,526785	0,8204609	492,6561	3,514719	1	20	1649	128						Untertest3.avi	0	880	547	72	111	1398	166	100	0	Content		1577	17	7775563	3903579067
7792	09:28:48.575	00:00:07.792	467	1270,996	340,2858	0,5432842	0,820994	429,4619	3,048402	3	1433,569	300,6251	0,5432091	0,8209819	429,4619	3,065639	1	20	1434	301						Untertest3.avi	0	880	547	72	111	1398	166	100	0	Content		1362	190	7792311	3903595815
7809	09:28:48.592	00:00:07.808	468	1280,166	321,912	0,5431365	0,8207368	430,4889	3,066667	3	1446,056	278,8436	0,5430617	0,8207247	430,4889	3,086203	1	20	1446	279						Untertest3.avi	0	880	547	72	111	1398	166	100	0	Content		1374	168	7808935	3903612439
7826	09:28:48.609	00:00:07.825	469	1268,238	340,12	0,544318	0,820362	426,7738	3,08467	3	1431,731	299,3724	0,5442422	0,8203498	426,7738	3,104263	1	20	1432	299						Untertest3.avi	0	880	547	72	111	1398	166	100	0	Content		1360	188	7825893	3903629397
7843	09:28:48.626	00:00:07.842	470	1431,38	183,559	0,5272204	0,8194582	493,0508	3,47085	3	1626,721	121,0565	0,527174	0,8194489	493,0508	3,494014	1	21	1627	121						Untertest3.avi	0	880	547	72	111	1539	22	117	0	Content		1555	10	7842503	3903646007
7859	09:28:48.642	00:00:07.859	471	1274,192	333,1137	0,5441718	0,8196397	427,5822	3,039789	3	1438,184	291,7404	0,5440962	0,8196276	427,5822	3,058481	1	21	1438	292						Untertest3.avi	0	880	547	72	111	1539	22	117	0	Content		1366	181	7859251	3903662755
7876	09:28:48.659	00:00:07.875	472	1260,585	341,8755	0,5273086	0,8188165	425,8187	2,958024	3	1615,334	115,8922	0,5272339	0,8186066	493,201	3,444719	1	21	1615	116						Untertest3.avi	0	880	547	72	111	1539	22	117	0	Content		1543	5	7875566	3903679070
7892	09:28:48.675	00:00:07.892	473	1278,427	338,9087	0,5273297	0,8184278	427,691	3,019278	3	1641,58	114,0268	0,5272586	0,8182248	493,1908	3,504341	1	21	1642	114						Untertest3.avi	0	880	547	72	111	1539	22	117	0	Content		1570	3	7892186	3903695690
7909	09:28:48.692	00:00:07.908	474	1253,481	356,0508	0,5272746	0,8181038	425,0625	3,003084	3	1606,882	135,3362	0,5271975	0,8178912	493,2316	3,502227	1	21	1607	135						Untertest3.avi	0	880	547	72	111	1539	22	117	0	Content		1535	24	7908809	3903712313
7926	09:28:48.709	00:00:07.925	475	1267,84	348,5634	0,5271716	0,8180175	427,8637	3,073597	3	1620,876	132,1939	0,5270954	0,817815	493,2707	3,559516	1	21	1621	132						Untertest3.avi	0	880	547	72	111	1539	22	117	0	Content		1549	21	7925931	3903729435
7943	09:28:48.726	00:00:07.942	476	1265,48	344,8138	0,5444686	0,8184184	426,3743	3,055601	3	1427,941	305,0083	0,5443927	0,8184062	426,3743	3,074728	1	21	1428	305						Untertest3.avi	0	880	547	72	111	1539	22	117	0	Content		1356	194	7942684	3903746188
7959	09:28:48.742	00:00:07.959	477	1243,867	362,3427	0,5272696	0,8182316	426,6574	3,058274	3	1584,754	151,9244	0,527195	0,8180243	493,4169	3,549578	1	22	1585	152						Untertest3.avi	0	880	547	72	111	1493	24	100	0	Content		1513	41	7959126	3903762630
7975	09:28:48.758	00:00:07.975	478	1416,924	181,0034	0,5273502	0,8182102	493,4885	3,50819	3	1609,664	118,662	0,5273039	0,8182009	493,4885	3,529984	1	22	1610	119						Untertest3.avi	0	880	547	72	111	1493	24	100	0	Content		1538	8	7975434	3903778938
7992	09:28:48.775	00:00:07.992	479	1248,599	333,6877	0,5456403	0,8188364	423,2072	3,050865	3	1407,851	292,6627	0,5455634	0,818824	423,2072	3,069713	1	22	1408	293						Untertest3.avi	0	880	547	72	111	1493	24	100	0	Content		1336	182	7992057	3903795561
8009	09:28:48.792	00:00:08.008	480	1376,403	105,033	0,527689	0,8175239	492,4311	3,487521	3	1565,287	30,98592	0,5276426	0,8175146	492,4311	3,515088	1	22	1565	31						Untertest3.avi	0	880	547	72	111	1493	24	100	0	Content		1493	-80	8008808	3903812312
8026	09:28:48.809	00:00:08.025	481	-1024	-768	-1	-1	-1	-1	4	-1024	-768	-1	-1	-1	-1	4	22	0	0						Untertest3.avi	0	880	547	72	111	1493	24	100	0	Content		-72	-111	8025752	3903829256
8043	09:28:48.826	00:00:08.042	482	1153,51	295,5587	0,5036412	0,8153338	402,3652	2,83498	3	1271,597	258,0115	0,5035954	0,8153202	402,3652	2,837539	1	22	1272	258						Untertest3.avi	0	880	547	72	111	1493	24	100	0	Content		1200	147	8042556	3903846060
8059	09:28:48.842	00:00:08.059	483	-1024	-768	-1	-1	-1	-1	4	-1024	-768	-1	-1	-1	-1	4		0	0						Untertest3.avi	0	880	547	72	111				0	Content		-72	-111	8059180	3903862684
8075	09:28:48.858	00:00:08.075	484	-1024	-768	-1	-1	-1	-1	4	-1024	-768	-1	-1	-1	-1	4		0	0						Untertest3.avi	0	880	547	72	111				0	Content		-72	-111	8075431	3903878935
8092	09:28:48.875	00:00:08.092	485	-1024	-768	-1	-1	-1	-1	4	-1024	-768	-1	-1	-1	-1	4		0	0						Untertest3.avi	0	880	547	72	111				0	Content		-72	-111	8092299	3903895803
8109	09:28:48.892	00:00:08.108	486	-1024	-768	-1	-1	-1	-1	4	-1024	-768	-1	-1	-1	-1	4		0	0						Untertest3.avi	0	880	547	72	111				0	Content		-72	-111	8108926	3903912430
8126	09:28:48.909	00:00:08.125	487	-1024	-768	-1	-1	-1	-1	4	-1024	-768	-1	-1	-1	-1	4		0	0						Untertest3.avi	0	880	547	72	111				0	Content		-72	-111	8125549	3903929053
8142	09:28:48.925	00:00:08.142	488	-1024	-768	-1	-1	-1	-1	4	-1024	-768	-1	-1	-1	-1	4		0	0						Untertest3.avi	0	880	547	72	111				0	Content		-72	-111	8142174	3903945678
8159	09:28:48.942	00:00:08.158	489	-1024	-768	-1	-1	-1	-1	4	-1024	-768	-1	-1	-1	-1	4		0	0						Untertest3.avi	0	880	547	72	111				0	Content		-72	-111	8158923	3903962427
8176	09:28:48.959	00:00:08.175	490	-1024	-768	-1	-1	-1	-1	4	-1024	-768	-1	-1	-1	-1	4		0	0						Untertest3.avi	0	880	547	72	111				0	Content		-72	-111	8175550	3903979054
8192	09:28:48.975	00:00:08.192	491	-1024	-768	-1	-1	-1	-1	4	-1024	-768	-1	-1	-1	-1	4		0	0						Untertest3.avi	0	880	547	72	111				0	Content		-72	-111	8192173	3903995677
8209	09:28:48.992	00:00:08.208	492	-1024	-768	-1	-1	-1	-1	4	-1024	-768	-1	-1	-1	-1	4		0	0						Untertest3.avi	0	880	547	72	111				0	Content		-72	-111	8208800	3904012304
8225	09:28:49.008	00:00:08.225	493	-1024	-768	-1	-1	-1	-1	4	-1024	-768	-1	-1	-1	-1	4		0	0						Untertest3.avi	0	880	547	72	111				0	Content		-72	-111	8225425	3904028929
8242	09:28:49.025	00:00:08.242	494	-1024	-768	-1	-1	-1	-1	4	-1024	-768	-1	-1	-1	-1	4		0	0						Untertest3.avi	0	880	547	72	111				0	Content		-72	-111	8242303	3904045807
8259	09:28:49.042	00:00:08.258	495	-1024	-768	-1	-1	-1	-1	4	-1024	-768	-1	-1	-1	-1	4		0	0						Untertest3.avi	0	880	547	72	111				0	Content		-72	-111	8258925	3904062429
8275	09:28:49.058	00:00:08.274	496	-1024	-768	-1	-1	-1	-1	4	-1024	-768	-1	-1	-1	-1	4		0	0						Untertest3.avi	0	880	547	72	111				0	Content		-72	-111	8274924	3904078428
8292	09:28:49.075	00:00:08.291	497	-1024	-768	-1	-1	-1	-1	4	-1024	-768	-1	-1	-1	-1	4		0	0						Untertest3.avi	0	880	547	72	111				0	Content		-72	-111	8291545	3904095049
8309	09:28:49.092	00:00:08.309	498	-1024	-768	-1	-1	-1	-1	4	-1024	-768	-1	-1	-1	-1	4		0	0						Untertest3.avi	0	880	547	72	111				0	Content		-72	-111	8309378	3904112882
8326	09:28:49.109	00:00:08.326	499	-1024	-768	-1	-1	-1	-1	4	-1024	-768	-1	-1	-1	-1	4		0	0						Untertest3.avi	0	880	547	72	111				0	Content		-72	-111	8326114	3904129618
8342	09:28:49.125	00:00:08.342	500	-1024	-768	-1	-1	-1	-1	4	-1024	-768	-1	-1	-1	-1	4		0	0						Untertest3.avi	0	880	547	72	111				0	Content		-72	-111	8342169	3904145673
8358	09:28:49.141	00:00:08.357	501	-1024	-768	-1	-1	-1	-1	4	-1024	-768	-1	-1	-1	-1	4		0	0						Untertest3.avi	0	880	547	72	111				0	Content		-72	-111	8357543	3904161047
8374	09:28:49.157	00:00:08.374	502	-1024	-768	-1	-1	-1	-1	4	-1024	-768	-1	-1	-1	-1	4		0	0						Untertest3.avi	0	880	547	72	111				0	Content		-72	-111	8374170	3904177674
8391	09:28:49.174	00:00:08.391	503	-1024	-768	-1	-1	-1	-1	4	-1024	-768	-1	-1	-1	-1	4		0	0						Untertest3.avi	0	880	547	72	111				0	Content		-72	-111	8391363	3904194867
8409	09:28:49.192	00:00:08.408	504	-1024	-768	-1	-1	-1	-1	4	-1024	-768	-1	-1	-1	-1	4		0	0						Untertest3.avi	0	880	547	72	111				0	Content		-72	-111	8408740	3904212244
8426	09:28:49.209	00:00:08.425	505	-1024	-768	-1	-1	-1	-1	4	-1024	-768	-1	-1	-1	-1	4		0	0						Untertest3.avi	0	880	547	72	111				0	Content		-72	-111	8425988	3904229492
8441	09:28:49.224	00:00:08.440	506	-1024	-768	-1	-1	-1	-1	4	-1024	-768	-1	-1	-1	-1	4		0	0						Untertest3.avi	0	880	547	72	111				0	Content		-72	-111	8440794	3904244298
8458	09:28:49.241	00:00:08.457	507	-1024	-768	-1	-1	-1	-1	4	-1024	-768	-1	-1	-1	-1	4		0	0						Untertest3.avi	0	880	547	72	111				0	Content		-72	-111	8457545	3904261049
8474	09:28:49.257	00:00:08.474	508	-1024	-768	-1	-1	-1	-1	4	-1024	-768	-1	-1	-1	-1	4		0	0						Untertest3.avi	0	880	547	72	111				0	Content		-72	-111	8474167	3904277671
8491	09:28:49.274	00:00:08.490	509	-1024	-768	-1	-1	-1	-1	4	-1024	-768	-1	-1	-1	-1	4		0	0						Untertest3.avi	0	880	547	72	111				0	Content		-72	-111	8490916	3904294420
8507	09:28:49.290	00:00:08.507	510	-1024	-768	-1	-1	-1	-1	4	-1024	-768	-1	-1	-1	-1	4		0	0						Untertest3.avi	0	880	547	72	111				0	Content		-72	-111	8507415	3904310919
8524	09:28:49.307	00:00:08.524	511	-1024	-768	-1	-1	-1	-1	4	-1024	-768	-1	-1	-1	-1	4		0	0						Untertest3.avi	0	880	547	72	111				0	Content		-72	-111	8524038	3904327542
8541	09:28:49.324	00:00:08.541	512	-1024	-768	-1	-1	-1	-1	4	-1024	-768	-1	-1	-1	-1	4		0	0						Untertest3.avi	0	880	547	72	111				0	Content		-72	-111	8541232	3904344736
8559	09:28:49.342	00:00:08.558	513	-1024	-768	-1	-1	-1	-1	4	-1024	-768	-1	-1	-1	-1	4		0	0						Untertest3.avi	0	880	547	72	111				0	Content		-72	-111	8558607	3904362111
8576	09:28:49.359	00:00:08.575	514	-1024	-768	-1	-1	-1	-1	4	-1024	-768	-1	-1	-1	-1	4		0	0						Untertest3.avi	0	880	547	72	111				0	Content		-72	-111	8575858	3904379362
8591	09:28:49.374	00:00:08.590	515	-1024	-768	-1	-1	-1	-1	4	-1024	-768	-1	-1	-1	-1	4		0	0						Untertest3.avi	0	880	547	72	111				0	Content		-72	-111	8590788	3904394292
8607	09:28:49.390	00:00:08.607	516	-1024	-768	-1	-1	-1	-1	4	-1024	-768	-1	-1	-1	-1	4		0	0						Untertest3.avi	0	880	547	72	111				0	Content		-72	-111	8607412	3904410916
8624	09:28:49.407	00:00:08.624	517	-1024	-768	-1	-1	-1	-1	4	-1024	-768	-1	-1	-1	-1	4		0	0						Untertest3.avi	0	880	547	72	111				0	Content		-72	-111	8624162	3904427666
8641	09:28:49.424	00:00:08.640	518	-1024	-768	-1	-1	-1	-1	4	-1024	-768	-1	-1	-1	-1	4		0	0						Untertest3.avi	0	880	547	72	111				0	Content		-72	-111	8640788	3904444292
8657	09:28:49.440	00:00:08.657	519	-1024	-768	-1	-1	-1	-1	4	-1024	-768	-1	-1	-1	-1	4		0	0						Untertest3.avi	0	880	547	72	111				0	Content		-72	-111	8657405	3904460909
8675	09:28:49.458	00:00:08.674	520	-1024	-768	-1	-1	-1	-1	4	-1024	-768	-1	-1	-1	-1	4		0	0						Untertest3.avi	0	880	547	72	111				0	Content		-72	-111	8674771	3904478275
8692	09:28:49.475	00:00:08.691	521	-1024	-768	-1	-1	-1	-1	4	-1024	-768	-1	-1	-1	-1	4		0	0						Untertest3.avi	0	880	547	72	111				0	Content		-72	-111	8691847	3904495351
8708	09:28:49.491	00:00:08.708	522	-1024	-768	-1	-1	-1	-1	4	-1024	-768	-1	-1	-1	-1	4		0	0						Untertest3.avi	0	880	547	72	111				0	Content		-72	-111	8708276	3904511780
8725	09:28:49.508	00:00:08.725	523	711,1165	19,89465	0,5359621	0,8107463	493,4099	3,353834	0	940,9316	-7,883468	0,3793018	0,8013915	493,41	3,348328	0	23	826	6						Untertest3.avi	0	880	547	72	111	714	-125	83	0	Content		754	-105	8725028	3904528532
8742	09:28:49.525	00:00:08.741	524	746,0705	-6,668136	0,5363737	0,8112404	493,4376	3,373542	0	-1024	-768	-1	-1	-1	-1	4	23	746	-7						Untertest3.avi	0	880	547	72	111	714	-125	83	0	Content		674	-118	8741652	3904545156
8758	09:28:49.541	00:00:08.758	525	745,105	-14,50973	0,5364678	0,8115697	493,3852	3,366201	0	979,564	-23,93665	0,3742282	0,8014321	513,0648	3,533349	0	23	862	-19						Untertest3.avi	0	880	547	72	111	714	-125	83	0	Content		790	-130	8758470	3904561974
8775	09:28:49.558	00:00:08.775	526	738,8168	-12,95671	0,5365437	0,8120514	493,2536	3,382671	0	1009,881	-82,53491	0,3749716	0,8019304	510,3173	3,432065	0	23	874	-48						Untertest3.avi	0	880	547	72	111	714	-125	83	0	Content		802	-159	8775027	3904578531
8792	09:28:49.575	00:00:08.791	527	738,2332	-19,91605	0,5365249	0,8125927	493,2151	3,363364	0	-1024	-768	-1	-1	-1	-1	4	23	738	-20						Untertest3.avi	0	880	547	72	111	714	-125	83	0	Content		666	-131	8791654	3904595158
8808	09:28:49.591	00:00:08.808	528	742,3373	-8,558516	0,5364878	0,8130331	493,2405	3,387143	0	-1024	-768	-1	-1	-1	-1	4	24	742	-9						Untertest3.avi	0	880	547	72	111	674	-128	399	0	Content		670	-120	8808401	3904611905
8825	09:28:49.608	00:00:08.825	529	740,2874	-15,99944	0,5365143	0,8134664	493,2163	3,367639	0	-1024	-768	-1	-1	-1	-1	4	24	740	-16						Untertest3.avi	0	880	547	72	111	674	-128	399	0	Content		668	-127	8825018	3904628522
8842	09:28:49.625	00:00:08.841	530	759,268	-18,23986	0,5365019	0,8137745	493,2192	3,302686	0	-1024	-768	-1	-1	-1	-1	4	24	759	-18						Untertest3.avi	0	880	547	72	111	674	-128	399	0	Content		687	-129	8841647	3904645151
8858	09:28:49.641	00:00:08.858	531	746,1802	-16,77709	0,5364273	0,8140205	493,2118	3,339331	0	-1024	-768	-1	-1	-1	-1	4	24	746	-17						Untertest3.avi	0	880	547	72	111	674	-128	399	0	Content		674	-128	8858274	3904661778
8875	09:28:49.658	00:00:08.874	532	747,1785	-8,951932	0,5363266	0,8143821	493,1263	3,397379	0	-1024	-768	-1	-1	-1	-1	4	24	747	-9						Untertest3.avi	0	880	547	72	111	674	-128	399	0	Content		675	-120	8874898	3904678402
8892	09:28:49.675	00:00:08.891	533	759,0596	-91,02406	0,5433109	0,8138878	522,105	3,648574	0	-1024	-768	-1	-1	-1	-1	4	24	759	-91						Untertest3.avi	0	880	547	72	111	674	-128	399	0	Content		687	-202	8891641	3904695145
8908	09:28:49.691	00:00:08.908	534	731,7216	-13,70035	0,5363533	0,8139284	493,1738	3,321479	0	-1024	-768	-1	-1	-1	-1	4	24	732	-14						Untertest3.avi	0	880	547	72	111	674	-128	399	0	Content		660	-125	8908150	3904711654
8925	09:28:49.708	00:00:08.925	535	740,1893	-2,050302	0,5363013	0,8132486	493,1087	3,343863	0	-1024	-768	-1	-1	-1	-1	4	24	740	-2						Untertest3.avi	0	880	547	72	111	674	-128	399	0	Content		668	-113	8925404	3904728908
8942	09:28:49.725	00:00:08.942	536	745,9327	-21,9029	0,5363146	0,8125755	493,1545	3,235479	0	-1024	-768	-1	-1	-1	-1	4	24	746	-22						Untertest3.avi	0	880	547	72	111	674	-128	399	0	Content		674	-133	8942020	3904745524
8958	09:28:49.741	00:00:08.958	537	779,9366	-39,23533	0,536225	0,812335	493,1817	3,089216	0	-1024	-768	-1	-1	-1	-1	4	24	780	-39						Untertest3.avi	0	880	547	72	111	674	-128	399	0	Content		708	-150	8958466	3904761970
8975	09:28:49.758	00:00:08.974	538	735,2544	-7,539333	0,5361057	0,8128257	492,9964	3,288656	0	-1024	-768	-1	-1	-1	-1	4	24	735	-8						Untertest3.avi	0	880	547	72	111	674	-128	399	0	Content		663	-119	8974648	3904778152
8992	09:28:49.775	00:00:08.991	539	748,5158	-7,104972	0,5362085	0,8133697	493,0591	3,200473	0	-1024	-768	-1	-1	-1	-1	4	24	749	-7						Untertest3.avi	0	880	547	72	111	674	-128	399	0	Content		677	-118	8991842	3904795346
9008	09:28:49.791	00:00:09.008	540	733,6895	-7,412308	0,5363688	0,8138364	492,9245	3,216028	0	-1024	-768	-1	-1	-1	-1	4	24	734	-7						Untertest3.avi	0	880	547	72	111	674	-128	399	0	Content		662	-118	9008023	3904811527
9025	09:28:49.808	00:00:09.025	541	782,9531	-126,5795	0,5303913	0,8141767	522,3194	3,432879	0	-1024	-768	-1	-1	-1	-1	4	24	783	-127						Untertest3.avi	0	880	547	72	111	674	-128	399	0	Content		711	-238	9025270	3904828774
9042	09:28:49.825	00:00:09.041	542	735,4976	-8,141466	0,5364702	0,8137542	493,075	3,173453	0	-1024	-768	-1	-1	-1	-1	4	24	735	-8						Untertest3.avi	0	880	547	72	111	674	-128	399	0	Content		663	-119	9041896	3904845400
9058	09:28:49.841	00:00:09.058	543	750,4532	-18,63629	0,5364241	0,8134577	492,9849	3,144147	0	-1024	-768	-1	-1	-1	-1	4	24	750	-19						Untertest3.avi	0	880	547	72	111	674	-128	399	0	Content		678	-130	9058464	3904861968
9075	09:28:49.858	00:00:09.074	544	741,2235	8,179983	0,5363287	0,813318	492,996	3,184443	0	-1024	-768	-1	-1	-1	-1	4	24	741	8						Untertest3.avi	0	880	547	72	111	674	-128	399	0	Content		669	-103	9074645	3904878149
9091	09:28:49.874	00:00:09.091	545	750,1078	-41,82581	0,5360867	0,8131907	492,9792	3,102155	0	-1024	-768	-1	-1	-1	-1	4	24	750	-42						Untertest3.avi	0	880	547	72	111	674	-128	399	0	Content		678	-153	9091270	3904894774
9108	09:28:49.891	00:00:09.107	546	747,1568	-16,5543	0,5358483	0,8131956	493,0333	3,127327	0	-1024	-768	-1	-1	-1	-1	4	24	747	-17						Untertest3.avi	0	880	547	72	111	674	-128	399	0	Content		675	-128	9107895	3904911399
9125	09:28:49.908	00:00:09.125	547	745,966	-21,29784	0,5357057	0,813373	493,0185	3,102783	0	-1024	-768	-1	-1	-1	-1	4	24	746	-21						Untertest3.avi	0	880	547	72	111	674	-128	399	0	Content		674	-132	9125088	3904928592
9142	09:28:49.925	00:00:09.141	548	726,8995	-19,81709	0,5357734	0,8136781	493,0362	3,120788	0	-1024	-768	-1	-1	-1	-1	4	24	727	-20						Untertest3.avi	0	880	547	72	111	674	-128	399	0	Content		655	-131	9141836	3904945340
9158	09:28:49.941	00:00:09.158	549	745,5066	-4,033363	0,535983	0,8139687	493,0642	3,026489	0	-1024	-768	-1	-1	-1	-1	4	24	746	-4						Untertest3.avi	0	880	547	72	111	674	-128	399	0	Content		674	-115	9158460	3904961964
9175	09:28:49.958	00:00:09.174	550	738,9566	-24,12827	0,5362527	0,8138598	493,1141	3,072107	0	-1024	-768	-1	-1	-1	-1	4	24	739	-24						Untertest3.avi	0	880	547	72	111	674	-128	399	0	Content		667	-135	9174640	3904978144
9191	09:28:49.974	00:00:09.191	551	694,4234	-58,22416	0,5368376	0,8130984	493,2251	3,093131	0	-1024	-768	-1	-1	-1	-1	4	24	694	-58						Untertest3.avi	0	880	547	72	111	674	-128	399	0	Content		622	-169	9191264	3904994768
9208	09:28:49.991	00:00:09.207	552	675,4748	-171,8903	0,5369152	0,8119398	493,528	3,12708	0	-1024	-768	-1	-1	-1	-1	4	25	675	-172						Untertest3.avi	0	880	547	72	111	743	-442	117	0	Content		603	-283	9207889	3905011393
9225	09:28:50.008	00:00:09.225	553	678,4532	-292,4162	0,5368392	0,8113002	493,6982	3,130674	0	948,0288	-334,4405	0,3760067	0,8014227	508,7132	2,987685	0	25	813	-313						Untertest3.avi	0	880	547	72	111	743	-442	117	0	Content		741	-424	9225083	3905028587
9242	09:28:50.025	00:00:09.241	554	705,4252	-344,2551	0,5368565	0,8105012	494,1867	3,060365	0	-1024	-768	-1	-1	-1	-1	4	25	705	-344						Untertest3.avi	0	880	547	72	111	743	-442	117	0	Content		633	-455	9241707	3905045211
9258	09:28:50.041	00:00:09.258	555	706,7365	-504,928	0,543103	0,8096695	521,0882	3,197051	0	949,932	-213,2191	0,383227	0,8005708	483,2148	2,84997	0	25	828	-359						Untertest3.avi	0	880	547	72	111	743	-442	117	0	Content		756	-470	9258332	3905061836
9275	09:28:50.058	00:00:09.274	556	731,423	-357,9449	0,5366365	0,8096495	494,1244	3,028015	0	-1024	-768	-1	-1	-1	-1	4	25	731	-358						Untertest3.avi	0	880	547	72	111	743	-442	117	0	Content		659	-469	9274640	3905078144
9291	09:28:50.074	00:00:09.291	557	704,3959	-456,9971	0,542186	0,8088412	517,452	3,175354	0	952,3055	-200,8409	0,3839642	0,7997908	480,0618	2,76897	0	25	828	-329						Untertest3.avi	0	880	547	72	111	743	-442	117	0	Content		756	-440	9291385	3905094889
9308	09:28:50.091	00:00:09.308	558	713,2787	-450,85	0,5418037	0,8087728	515,3394	3,073675	0	923,6589	-216,2536	0,3835168	0,7997926	481,7537	2,827453	0	25	818	-334						Untertest3.avi	0	880	547	72	111	743	-442	117	0	Content		746	-445	9308016	3905111520
9325	09:28:50.108	00:00:09.324	559	721,1779	-336,7353	0,5369213	0,8093758	493,9568	2,966851	0	954,5035	-201,1307	0,3830082	0,7998394	483,749	2,858994	0	26	838	-269						Untertest3.avi	0	880	547	72	111	754	-394	250	0	Content		766	-380	9324818	3905128322
9341	09:28:50.124	00:00:09.341	560	716,3281	-317,2435	0,5371391	0,8096438	494,0824	3,010591	0	-1024	-768	-1	-1	-1	-1	4	26	716	-317						Untertest3.avi	0	880	547	72	111	754	-394	250	0	Content		644	-428	9341392	3905144896
9358	09:28:50.141	00:00:09.358	561	719,5329	-328,8015	0,5372989	0,8097235	494,0609	2,991464	0	-1024	-768	-1	-1	-1	-1	4	26	720	-329						Untertest3.avi	0	880	547	72	111	754	-394	250	0	Content		648	-440	9358008	3905161512
9375	09:28:50.158	00:00:09.374	562	723,1929	-325,8043	0,5374327	0,8096977	494,0088	3,014939	0	914,7047	-257,351	0,3825706	0,7999504	486,1406	2,656267	0	26	819	-292						Untertest3.avi	0	880	547	72	111	754	-394	250	0	Content		747	-403	9374782	3905178286
9391	09:28:50.174	00:00:09.391	563	712,4813	-322,1894	0,5373849	0,8096711	493,9114	2,99982	0	946,0782	-249,9527	0,3827232	0,7998732	485,4559	2,684769	0	26	829	-286						Untertest3.avi	0	880	547	72	111	754	-394	250	0	Content		757	-397	9391392	3905194896
9408	09:28:50.191	00:00:09.408	564	718,9207	-339,1689	0,5372773	0,8094285	494,0841	3,015375	0	935,3434	-230,0207	0,3833457	0,7997431	482,941	2,66341	0	26	827	-285						Untertest3.avi	0	880	547	72	111	754	-394	250	0	Content		755	-396	9408017	3905211521
9425	09:28:50.208	00:00:09.424	565	714,582	-321,6604	0,5371618	0,8091624	494,072	2,962258	0	-1024	-768	-1	-1	-1	-1	4	26	715	-322						Untertest3.avi	0	880	547	72	111	754	-394	250	0	Content		643	-433	9424636	3905228140
9441	09:28:50.224	00:00:09.441	566	723,3588	-324,2604	0,5370601	0,808796	494,0113	2,956148	0	939,5861	-200,6101	0,3833174	0,7991502	482,1261	2,692401	0	26	831	-262						Untertest3.avi	0	880	547	72	111	754	-394	250	0	Content		759	-373	9441392	3905244896
9458	09:28:50.241	00:00:09.457	567	717,1439	-324,6773	0,5370137	0,8085234	493,9428	2,978167	0	943,2214	-225,7136	0,3826386	0,7989615	484,0903	2,734572	0	26	830	-275						Untertest3.avi	0	880	547	72	111	754	-394	250	0	Content		758	-386	9457890	3905261394
9475	09:28:50.258	00:00:09.474	568	702,3029	-332,2645	0,5369681	0,8083642	493,9777	3,032727	0	948,2396	-222,3207	0,382164	0,7988644	485,4073	2,816379	0	26	825	-277						Untertest3.avi	0	880	547	72	111	754	-394	250	0	Content		753	-388	9474640	3905278144
9491	09:28:50.274	00:00:09.491	569	725,4537	-334,0632	0,5369843	0,8083441	493,9449	2,996505	0	957,0807	-269,8979	0,3810032	0,7988113	489,2803	2,713916	0	26	841	-302						Untertest3.avi	0	880	547	72	111	754	-394	250	0	Content		769	-413	9491259	3905294763
9508	09:28:50.291	00:00:09.508	570	706,3161	-314,4436	0,5370473	0,8082889	494,1237	2,94692	0	927,9851	-253,1305	0,3809245	0,798775	489,537	2,852182	0	26	817	-284						Untertest3.avi	0	880	547	72	111	754	-394	250	0	Content		745	-395	9508015	3905311519
9525	09:28:50.308	00:00:09.524	571	725,6901	-313,1683	0,5371508	0,8083033	494,0214	3,046826	0	927,4103	-235,2448	0,3817092	0,798699	487,2311	2,87057	0	26	827	-274						Untertest3.avi	0	880	547	72	111	754	-394	250	0	Content		755	-385	9524640	3905328144
9541	09:28:50.324	00:00:09.541	572	721,0212	-331,4824	0,5371313	0,8082024	494,0657	3,035845	0	915,2963	-225,7682	0,3815003	0,7985306	487,9529	2,840944	0	26	818	-279						Untertest3.avi	0	880	547	72	111	754	-394	250	0	Content		746	-390	9541262	3905344766
9558	09:28:50.341	00:00:09.557	573	718,347	-335,8999	0,5369695	0,808161	493,9669	3,036305	0	931,1353	-227,1554	0,3802249	0,7985371	491,6906	2,918094	0	26	825	-282						Untertest3.avi	0	880	547	72	111	754	-394	250	0	Content		753	-393	9557881	3905361385
9575	09:28:50.358	00:00:09.574	574	715,9687	-319,5843	0,5368888	0,8082654	494,0412	3,112784	0	943,0791	-228,4949	0,3805462	0,7986879	490,2902	2,919177	0	27	830	-274						Untertest3.avi	0	880	547	72	111	658	-411	150	0	Content		758	-385	9574507	3905378011
9591	09:28:50.374	00:00:09.591	575	722,3651	-312,5342	0,5368377	0,8083829	494,0698	3,116363	0	-1024	-768	-1	-1	-1	-1	4	27	722	-313						Untertest3.avi	0	880	547	72	111	658	-411	150	0	Content		650	-424	9591254	3905394758
9608	09:28:50.391	00:00:09.607	576	714,237	-321,6473	0,5368417	0,8087879	494,1317	3,106692	0	949,9239	-246,041	0,3807522	0,7992672	489,3871	3,008064	0	27	832	-284						Untertest3.avi	0	880	547	72	111	658	-411	150	0	Content		760	-395	9607888	3905411392
9625	09:28:50.408	00:00:09.624	577	733,3231	-331,0186	0,5367972	0,8094579	493,9806	3,104352	0	-1024	-768	-1	-1	-1	-1	4	27	733	-331						Untertest3.avi	0	880	547	72	111	658	-411	150	0	Content		661	-442	9624511	3905428015
9641	09:28:50.424	00:00:09.641	578	723,9974	-303,8783	0,5365388	0,8106589	493,8568	3,115239	0	-1024	-768	-1	-1	-1	-1	4	27	724	-304						Untertest3.avi	0	880	547	72	111	658	-411	150	0	Content		652	-415	9641137	3905444641
9658	09:28:50.441	00:00:09.657	579	724,4241	-340,3811	0,5362753	0,8122848	493,7749	3,123081	0	941,4946	-228,1031	0,3801292	0,8027252	488,7325	2,914511	0	27	833	-284						Untertest3.avi	0	880	547	72	111	658	-411	150	0	Content		761	-395	9657770	3905461274
9674	09:28:50.457	00:00:09.674	580	727,619	-325,3217	0,5360633	0,8134453	493,7736	3,171309	0	-1024	-768	-1	-1	-1	-1	4	27	728	-325						Untertest3.avi	0	880	547	72	111	658	-411	150	0	Content		656	-436	9674386	3905477890
9691	09:28:50.474	00:00:09.691	581	723,6935	-336,2916	0,5359103	0,8137247	493,9002	3,18123	0	936,0119	-249,6059	0,3794822	0,8043623	489,6164	2,994856	0	27	830	-293						Untertest3.avi	0	880	547	72	111	658	-411	150	0	Content		758	-404	9691133	3905494637
9708	09:28:50.491	00:00:09.707	582	721,3777	-307,2109	0,5354328	0,8135924	494,0057	3,192191	0	-1024	-768	-1	-1	-1	-1	4	27	721	-307						Untertest3.avi	0	880	547	72	111	658	-411	150	0	Content		649	-418	9707890	3905511394
9725	09:28:50.508	00:00:09.724	583	727,0061	-296,2456	0,5349277	0,813642	494,0862	3,125697	0	-1024	-768	-1	-1	-1	-1	4	28	727	-296						Untertest3.avi	0	880	547	72	111	761	-387	366	0	Content		655	-407	9724512	3905528016
9741	09:28:50.524	00:00:09.741	584	724,8002	-307,715	0,5344725	0,8145598	494,1286	3,219581	0	945,3997	-263,4247	0,3779029	0,8054095	490,6628	2,970285	0	28	835	-286						Untertest3.avi	0	880	547	72	111	761	-387	366	0	Content		763	-397	9741139	3905544643
9758	09:28:50.541	00:00:09.757	585	718,7453	-305,0804	0,5339369	0,8167797	494,087	3,15784	0	943,6422	-244,896	0,3777199	0,8077107	489,1781	2,90569	0	28	831	-275						Untertest3.avi	0	880	547	72	111	761	-387	366	0	Content		759	-386	9757756	3905561260
9775	09:28:50.558	00:00:09.774	586	714,9188	-312,9915	0,5337698	0,8193666	493,8434	3,171232	0	937,9545	-219,6312	0,3774045	0,8100597	489,6307	3,016675	0	28	826	-266						Untertest3.avi	0	880	547	72	111	761	-387	366	0	Content		754	-377	9774514	3905578018
9791	09:28:50.574	00:00:09.791	587	723,3774	-300,952	0,5339568	0,8217249	493,9916	3,178898	0	960,394	-254,5851	0,377228	0,8125966	490,6613	2,957618	0	28	842	-278						Untertest3.avi	0	880	547	72	111	761	-387	366	0	Content		770	-389	9791129	3905594633
9808	09:28:50.591	00:00:09.807	588	712,0773	-302,5047	0,5338034	0,8247101	493,7646	3,177914	0	945,7859	-249,8266	0,3766298	0,8154399	491,6832	3,004501	0	28	829	-276						Untertest3.avi	0	880	547	72	111	761	-387	366	0	Content		757	-387	9807887	3905611391
9825	09:28:50.608	00:00:09.824	589	725,4784	-289,4139	0,5339368	0,8272067	493,6054	3,159547	0	-1024	-768	-1	-1	-1	-1	4	28	725	-289						Untertest3.avi	0	880	547	72	111	761	-387	366	0	Content		653	-400	9824505	3905628009
9841	09:28:50.624	00:00:09.841	590	722,3397	-284,8214	0,5341525	0,8279777	493,3916	3,199621	0	965,722	-281,2896	0,3775365	0,8188565	489,5546	3,018968	0	28	844	-283						Untertest3.avi	0	880	547	72	111	761	-387	366	0	Content		772	-394	9841262	3905644766
9858	09:28:50.641	00:00:09.857	591	731,0555	-297,1511	0,5338561	0,8268892	493,4225	3,171976	0	962,186	-293,7192	0,3771953	0,8178589	489,5284	3,040434	0	28	847	-295						Untertest3.avi	0	880	547	72	111	761	-387	366	0	Content		775	-406	9857881	3905661385
9875	09:28:50.658	00:00:09.874	592	736,5439	-292,9038	0,5335734	0,8244426	493,6761	3,174936	0	961,5686	-272,8831	0,3774517	0,8155125	488,1544	3,120016	0	28	849	-283						Untertest3.avi	0	880	547	72	111	761	-387	366	0	Content		777	-394	9874511	3905678015
9891	09:28:50.674	00:00:09.891	593	727,7245	-296,1272	0,5338156	0,8216732	493,7132	3,191247	0	943,3781	-286,7428	0,3773755	0,8126735	489,229	3,095958	0	28	836	-291						Untertest3.avi	0	880	547	72	111	761	-387	366	0	Content		764	-402	9891140	3905694644
9908	09:28:50.691	00:00:09.907	594	717,7544	-284,8974	0,534124	0,8187823	493,7136	3,166326	0	967,9059	-268,2278	0,3775795	0,8096124	489,9414	3,009048	0	28	843	-277						Untertest3.avi	0	880	547	72	111	761	-387	366	0	Content		771	-388	9907890	3905711394
9924	09:28:50.707	00:00:09.924	595	725,9849	-297,2767	0,5348222	0,8153607	493,7682	3,197064	0	934,2782	-213,9316	0,379999	0,8061404	483,8967	2,995904	0	28	830	-256						Untertest3.avi	0	880	547	72	111	761	-387	366	0	Content		758	-367	9924456	3905727960
9941	09:28:50.724	00:00:09.941	596	717,8439	-273,8377	0,5353662	0,8111402	494,0075	3,254095	0	947,7285	-253,7351	0,3800046	0,8019393	486,1025	3,007883	0	28	833	-264						Untertest3.avi	0	880	547	72	111	761	-387	366	0	Content		761	-375	9941141	3905744645
9958	09:28:50.741	00:00:09.957	597	721,9874	-276,4978	0,5359224	0,8068245	494,148	3,22399	0	950,5071	-229,6572	0,3803524	0,7977394	486,9372	3,071081	0	28	836	-253						Untertest3.avi	0	880	547	72	111	761	-387	366	0	Content		764	-364	9957633	3905761137
9974	09:28:50.757	00:00:09.974	598	709,1816	-313,4332	0,5365941	0,8025074	494,3047	3,281162	0	951,7576	-250,5424	0,3809573	0,7935179	487,4659	3,17492	0	28	830	-282						Untertest3.avi	0	880	547	72	111	761	-387	366	0	Content		758	-393	9974392	3905777896
9991	09:28:50.774	00:00:09.990	599	730,0148	-279,8823	0,5366616	0,7986876	494,3192	3,265019	0	955,1901	-249,9763	0,3813016	0,7897945	486,3829	3,175112	0	28	843	-265						Untertest3.avi	0	880	547	72	111	761	-387	366	0	Content		771	-376	9990960	3905794464
10008	09:28:50.791	00:00:10.007	600	719,7359	-283,2277	0,5364101	0,7951813	494,2688	3,28603	0	942,9553	-230,374	0,3824648	0,7862838	481,9492	3,14641	0	28	831	-257						Untertest3.avi	0	880	547	72	111	761	-387	366	0	Content		759	-368	10007641	3905811145
10024	09:28:50.807	00:00:10.024	601	710,4716	-299,8178	0,5368506	0,7899397	494,4725	3,325577	0	965,2144	-251,5099	0,3825917	0,7811868	483,3078	3,278382	0	28	838	-276						Untertest3.avi	0	880	547	72	111	761	-387	366	0	Content		766	-387	10024260	3905827764
10041	09:28:50.824	00:00:10.040	602	721,0916	-278,0231	0,5364971	0,7830292	494,8821	3,326565	0	951,7728	-273,1369	0,3795913	0,7742041	492,9391	3,229952	0	28	836	-276						Untertest3.avi	0	880	547	72	111	761	-387	366	0	Content		764	-387	10040890	3905844394
10058	09:28:50.841	00:00:10.057	603	677,3112	-156,7705	0,5355206	0,777133	494,8779	3,310873	0	950,9354	-270,5498	0,3727139	0,7684036	515,1228	3,253165	0	28	814	-214						Untertest3.avi	0	880	547	72	111	761	-387	366	0	Content		742	-325	10057512	3905861016
10074	09:28:50.857	00:00:10.074	604	645,6951	-30,48038	0,5358269	0,7734795	494,7814	3,298381	0	881,9766	-171,2019	0,3709308	0,764305	525,0535	3,296602	0	28	764	-101						Untertest3.avi	0	880	547	72	111	761	-387	366	0	Content		692	-212	10074144	3905877648
10091	09:28:50.874	00:00:10.090	605	621,8823	98,56029	0,5362049	0,7707669	494,8993	3,329254	0	887,4522	19,43091	0,3727459	0,761288	521,6833	3,55797	0	29	755	59						Untertest3.avi	0	880	547	72	111	520	373	200	0	Content		683	-52	10090635	3905894139
10107	09:28:50.890	00:00:10.107	606	591,7031	222,5055	0,5363686	0,7685163	495,3035	3,337998	0	-1024	-768	-1	-1	-1	-1	4	29	592	223						Untertest3.avi	0	880	547	72	111	520	373	200	0	Content		520	112	10107392	3905910896
10124	09:28:50.907	00:00:10.124	607	-1024	-768	-1	-1	-1	-1	4	-1024	-768	-1	-1	-1	-1	4	29	0	0						Untertest3.avi	0	880	547	72	111	520	373	200	0	Content		-72	-111	10124016	3905927520
10141	09:28:50.924	00:00:10.140	608	521,2313	367,7374	0,5365537	0,7632092	495,3512	3,381578	0	742,9929	358,3679	0,3747358	0,7526904	521,6833	3,41327	0	29	632	363						Untertest3.avi	0	880	547	72	111	520	373	200	0	Content		560	252	10140640	3905944144
10157	09:28:50.940	00:00:10.157	609	517,3373	418,9941	0,5367993	0,7584413	495,5592	3,37871	0	-1024	-768	-1	-1	-1	-1	4	29	517	419						Untertest3.avi	0	880	547	72	111	520	373	200	0	Content		445	308	10157257	3905960761
10174	09:28:50.957	00:00:10.173	610	563,5377	494,2188	0,5374038	0,753231	495,9518	3,387665	0	725,7885	441,1532	0,3728338	0,7419907	534,4105	3,53263	0	29	645	468						Untertest3.avi	0	880	547	72	111	520	373	200	0	Content		573	357	10173887	3905977391
10191	09:28:50.974	00:00:10.190	611	488,4603	493,9971	0,537239	0,7477402	495,8063	3,30903	0	700,0859	473,9037	0,3731989	0,7364619	534,4105	3,435391	0	29	594	484						Untertest3.avi	0	880	547	72	111	520	373	200	0	Content		522	373	10190512	3905994016
10207	09:28:50.990	00:00:10.207	612	467,3424	520,1719	0,5377051	0,7415923	496,0441	3,263984	0	-1024	-768	-1	-1	-1	-1	4	29	467	520						Untertest3.avi	0	880	547	72	111	520	373	200	0	Content		395	409	10207263	3906010767
10224	09:28:51.007	00:00:10.223	613	469,8608	554,7214	0,538712	0,7346212	496,4302	3,296458	0	654,0955	554,8949	0,3757805	0,7227664	530,1915	3,411243	0	29	562	555						Untertest3.avi	0	880	547	72	111	520	373	200	0	Content		490	444	10223832	3906027336
10241	09:28:51.024	00:00:10.240	614	459,0992	573,0539	0,5385833	0,7263796	496,503	3,386926	0	-1024	-768	-1	-1	-1	-1	4	29	459	573						Untertest3.avi	0	880	547	72	111	520	373	200	0	Content		387	462	10240513	3906044017
10257	09:28:51.040	00:00:10.257	615	456,108	567,0029	0,5386739	0,7172974	496,503	3,264333	0	696,5043	506,6974	0,3760588	0,7058127	530,1915	3,039026	0	29	576	537						Untertest3.avi	0	880	547	72	111	520	373	200	0	Content		504	426	10257008	3906060512
10274	09:28:51.057	00:00:10.273	616	451,2174	581,0017	0,5462176	0,7096218	528,0633	3,279863	0	-1024	-768	-1	-1	-1	-1	4	29	451	581						Untertest3.avi	0	880	547	72	111	520	373	200	0	Content		379	470	10273764	3906077268
10290	09:28:51.073	00:00:10.290	617	500,7878	529,354	0,546082	0,7045361	530,77	3,411745	0	699,3632	540,694	0,3743015	0,693026	532,7773	3,13883	0	30	600	535						Untertest3.avi	0	880	547	72	111	528	433	199	0	Content		528	424	10290332	3906093836
10307	09:28:51.090	00:00:10.307	618	500,1683	539,3783	0,5466045	0,7012164	533,4315	3,39914	0	699,3632	540,694	0,3816437	0,6894507	504,4932	3,13883	0	30	600	540						Untertest3.avi	0	880	547	72	111	528	433	199	0	Content		528	429	10307012	3906110516
10323	09:28:51.106	00:00:10.323	619	-1024	-768	-1	-1	-1	-1	4	662,6339	572,8036	0,3828102	0,6849581	504,5716	3,033893	0	30	663	573						Untertest3.avi	0	880	547	72	111	528	433	199	0	Content		591	462	10323456	3906126960
10340	09:28:51.123	00:00:10.340	620	492,5555	516,4587	0,5481002	0,6917229	532,4198	3,376877	0	660,6599	590,9192	0,3886353	0,6796409	536,2402	3,0706	0	30	577	554						Untertest3.avi	0	880	547	72	111	528	433	199	0	Content		505	443	10340260	3906143764
10357	09:28:51.140	00:00:10.356	621	490,8865	500,151	0,5477447	0,6898518	532,4198	3,308074	0	623,3918	535,3452	0,3827076	0,6779991	504,8905	2,861917	0	30	557	518						Untertest3.avi	0	880	547	72	111	528	433	199	0	Content		485	407	10356885	3906160389
10373	09:28:51.156	00:00:10.373	622	490,8865	500,151	0,5467243	0,6924515	528,9392	3,308074	0	648,1737	588,1892	0,3827702	0,6806393	505,0429	3,036967	0	30	570	544						Untertest3.avi	0	880	547	72	111	528	433	199	0	Content		498	433	10373264	3906176768
10390	09:28:51.173	00:00:10.389	623	467,9715	529,7758	0,5473374	0,6969684	528,9392	3,268091	0	621,6494	571,4822	0,3829313	0,6850412	504,4127	2,809175	0	30	545	551						Untertest3.avi	0	880	547	72	111	528	433	199	0	Content		473	440	10389884	3906193388
10407	09:28:51.190	00:00:10.406	624	-1024	-768	-1	-1	-1	-1	4	609,9604	620,1764	0,3902123	0,6867047	540,1763	3,221317	0	30	610	620						Untertest3.avi	0	880	547	72	111	528	433	199	0	Content		538	509	10406510	3906210014
10424	09:28:51.207	00:00:10.423	625	-1024	-768	-1	-1	-1	-1	4	612,1475	622,7497	0,3847936	0,686253	505,0171	3,19261	0	30	612	623						Untertest3.avi	0	880	547	72	111	528	433	199	0	Content		540	512	10423637	3906227141
10440	09:28:51.223	00:00:10.439	626	466,9295	525,2083	0,5492023	0,6983754	531,1431	3,182272	0	619,6389	580,7094	0,3843334	0,6861799	505,1035	2,759005	0	30	543	553						Untertest3.avi	0	880	547	72	111	528	433	199	0	Content		471	442	10439762	3906243266
10457	09:28:51.240	00:00:10.457	627	477,9381	541,5142	0,549125	0,6998383	531,1431	3,179496	0	744,4623	497,2133	0,3754725	0,6878468	539,5037	2,750863	0	30	611	519						Untertest3.avi	0	880	547	72	111	528	433	199	0	Content		539	408	10457003	3906260507
10473	09:28:51.256	00:00:10.473	628	477,9381	541,5142	0,5504172	0,7005075	535,8661	3,179496	0	744,4623	497,2133	0,3763784	0,6886258	536,215	2,750863	0	30	611	519						Untertest3.avi	0	880	547	72	111	528	433	199	0	Content		539	408	10473132	3906276636
10490	09:28:51.273	00:00:10.489	629	471,096	523,2637	0,5504458	0,6993001	535,8661	3,118817	0	-1024	-768	-1	-1	-1	-1	4	31	471	523						Untertest3.avi	0	880	547	72	111	425	408	234	0	Content		399	412	10489756	3906293260
10506	09:28:51.289	00:00:10.506	630	496,7187	505,5958	0,5503982	0,697816	535,8661	3,065258	0	-1024	-768	-1	-1	-1	-1	4	31	497	506						Untertest3.avi	0	880	547	72	111	425	408	234	0	Content		425	395	10506381	3906309885
10524	09:28:51.307	00:00:10.523	631	496,5247	495,5214	0,5503822	0,697901	533,8452	3,032339	0	-1024	-768	-1	-1	-1	-1	4	31	497	496						Untertest3.avi	0	880	547	72	111	425	408	234	0	Content		425	385	10523620	3906327124
10540	09:28:51.323	00:00:10.539	632	450,3228	527,1725	0,551419	0,6998361	533,8452	3,255536	0	684,3976	483,8044	0,3769366	0,6878104	536,6985	2,679313	0	31	567	505						Untertest3.avi	0	880	547	72	111	425	408	234	0	Content		495	394	10539754	3906343258
10557	09:28:51.340	00:00:10.556	633	457,2613	527,5613	0,5526319	0,7021279	533,8452	3,273912	0	659,4691	526,6361	0,377875	0,6901175	536,6985	2,948551	0	31	558	527						Untertest3.avi	0	880	547	72	111	425	408	234	0	Content		486	416	10556752	3906360256
10574	09:28:51.357	00:00:10.573	634	464,1997	527,9501	0,5533068	0,7040436	532,3067	3,292287	0	-1024	-768	-1	-1	-1	-1	4	31	464	528						Untertest3.avi	0	880	547	72	111	425	408	234	0	Content		392	417	10573502	3906377006
10590	09:28:51.373	00:00:10.590	635	459,0363	529,8811	0,5539138	0,7064692	532,3067	3,092167	0	670,9288	549,3716	0,379342	0,6942327	536,6985	2,920398	0	31	565	540						Untertest3.avi	0	880	547	72	111	425	408	234	0	Content		493	429	10590195	3906393699
10606	09:28:51.389	00:00:10.606	636	474,3314	528,3718	0,55356	0,7099889	532,3067	2,963203	0	761,6282	434,0428	0,3790119	0,6976855	536,6985	2,418255	0	31	618	481						Untertest3.avi	0	880	547	72	111	425	408	234	0	Content		546	370	10606376	3906409880
10624	09:28:51.407	00:00:10.623	637	476,8198	529,2352	0,5544461	0,7142271	536,7107	2,868098	0	-1024	-768	-1	-1	-1	-1	4	31	477	529						Untertest3.avi	0	880	547	72	111	425	408	234	0	Content		405	418	10623503	3906427007
10640	09:28:51.423	00:00:10.639	638	494,8227	521,0335	0,5545939	0,7183225	536,7107	3,0873	0	685,8254	575,0534	0,3788508	0,7058231	536,6985	2,863332	0	31	590	548						Untertest3.avi	0	880	547	72	111	425	408	234	0	Content		518	437	10639751	3906443255
10657	09:28:51.440	00:00:10.656	639	455,4585	520,1602	0,5543188	0,7217359	536,7107	2,978926	0	740,8825	467,3834	0,378697	0,7092835	536,6985	2,666889	0	31	598	494						Untertest3.avi	0	880	547	72	111	425	408	234	0	Content		526	383	10656945	3906460449
10673	09:28:51.456	00:00:10.673	640	460,1919	519,2869	0,5527063	0,7245582	530,4592	3,022039	0	-1024	-768	-1	-1	-1	-1	4	31	460	519						Untertest3.avi	0	880	547	72	111	425	408	234	0	Content		388	408	10673125	3906476629
10690	09:28:51.473	00:00:10.690	641	435,0574	549,2323	0,5524244	0,7274081	530,4592	3,162658	0	-1024	-768	-1	-1	-1	-1	4	31	435	549						Untertest3.avi	0	880	547	72	111	425	408	234	0	Content		363	438	10690192	3906493696
10707	09:28:51.490	00:00:10.706	642	487,0191	488,3505	0,5522829	0,7304577	530,4592	2,957105	0	638,1393	543,5124	0,3795646	0,7180763	530,4592	2,895307	0	31	563	516						Untertest3.avi	0	880	547	72	111	425	408	234	0	Content		491	405	10706999	3906510503
10724	09:28:51.507	00:00:10.723	643	483,7256	494,5068	0,5512755	0,7325047	526,9663	3,015925	0	-1024	-768	-1	-1	-1	-1	4	32	484	495						Untertest3.avi	0	880	547	72	111	476	106	417	0	Content		412	384	10723622	3906527126
10740	09:28:51.523	00:00:10.739	644	429,301	225,124	0,5509222	0,7344053	526,9663	2,986151	0	684,0922	287,8723	0,3802103	0,7230685	526,9663	2,700524	0	32	557	256						Untertest3.avi	0	880	547	72	111	476	106	417	0	Content		485	145	10739870	3906543374
10756	09:28:51.539	00:00:10.756	645	424,5902	197,4067	0,5510484	0,7371703	526,9663	3,012507	0	691,5805	221,1315	0,3801514	0,7262961	526,9663	2,859176	0	32	558	209						Untertest3.avi	0	880	547	72	111	476	106	417	0	Content		486	98	10756495	3906559999
10773	09:28:51.556	00:00:10.773	646	419,8795	169,6895	0,5503778	0,7409418	522,6431	3,028345	0	699,0688	154,3906	0,3784781	0,729899	533,9946	2,790234	0	32	559	162						Untertest3.avi	0	880	547	72	111	476	106	417	0	Content		487	51	10773122	3906576626
10790	09:28:51.573	00:00:10.790	647	468,8398	192,9016	0,5504382	0,7457043	522,6431	2,993077	0	646,8254	219,235	0,378166	0,7345866	533,9946	2,969403	0	32	558	206						Untertest3.avi	0	880	547	72	111	476	106	417	0	Content		486	95	10790191	3906593695
10806	09:28:51.589	00:00:10.806	648	432,422	205,9055	0,5506898	0,7515542	522,6431	3,050216	0	637,5752	234,2099	0,3779891	0,74028	533,9946	2,935987	0	32	535	220						Untertest3.avi	0	880	547	72	111	476	106	417	0	Content		463	109	10806371	3906609875
10824	09:28:51.607	00:00:10.823	649	448,0421	205,3482	0,5501497	0,7576739	519,7076	3,047929	0	628,325	235,0309	0,3788338	0,7464769	530,0023	2,981263	0	32	538	220						Untertest3.avi	0	880	547	72	111	476	106	417	0	Content		466	109	10823563	3906627067
10840	09:28:51.623	00:00:10.839	650	425,4019	206,9453	0,5500578	0,7637615	519,7076	3,049154	0	668,4161	181,9859	0,3783385	0,7524611	530,0023	2,753957	0	32	547	194						Untertest3.avi	0	880	547	72	111	476	106	417	0	Content		475	83	10839870	3906643374
10857	09:28:51.640	00:00:10.857	651	436,9963	232,7176	0,5500177	0,7686933	519,7076	3,0676	0	-1024	-768	-1	-1	-1	-1	4	32	437	233						Untertest3.avi	0	880	547	72	111	476	106	417	0	Content		365	122	10857062	3906660566
10873	09:28:51.656	00:00:10.873	652	435,1645	236,0433	0,5497497	0,7719531	517,8702	3,069178	0	-1024	-768	-1	-1	-1	-1	4	32	435	236						Untertest3.avi	0	880	547	72	111	476	106	417	0	Content		363	125	10873243	3906676747
10890	09:28:51.673	00:00:10.890	653	456,0892	215,4822	0,5497698	0,7746102	517,8702	2,987355	0	677,8861	198,5789	0,3779945	0,7631492	530,0023	2,932654	0	32	567	207						Untertest3.avi	0	880	547	72	111	476	106	417	0	Content		495	96	10890437	3906693941
10907	09:28:51.690	00:00:10.906	654	442,4004	224,5729	0,5494344	0,7786744	517,8702	2,935415	0	660,1918	237,9368	0,3775066	0,7671519	530,0023	2,980404	0	32	551	231						Untertest3.avi	0	880	547	72	111	476	106	417	0	Content		479	120	10906615	3906710119
10924	09:28:51.707	00:00:10.923	655	449,3651	217,9228	0,5496188	0,784663	519,6144	2,89398	0	660,1918	237,9368	0,3784079	0,7729985	524,0775	2,980404	0	32	555	228						Untertest3.avi	0	880	547	72	111	476	106	417	0	Content		483	117	10923740	3906727244
10940	09:28:51.723	00:00:10.940	656	450,1137	207,483	0,5496424	0,7914343	519,6144	3,023296	0	658,9118	222,4878	0,3781372	0,779696	524,0775	2,758848	0	32	555	215						Untertest3.avi	0	880	547	72	111	476	106	417	0	Content		483	104	10940367	3906743871
10957	09:28:51.740	00:00:10.957	657	432,3101	240,9663	0,549394	0,7980527	519,6144	2,996076	0	647,1514	228,9533	0,3776611	0,7863736	524,0775	2,873662	0	32	540	235						Untertest3.avi	0	880	547	72	111	476	106	417	0	Content		468	124	10957186	3906760690
10973	09:28:51.756	00:00:10.973	658	433,7601	237,0912	0,5491248	0,8043612	520,6946	3,032109	0	-1024	-768	-1	-1	-1	-1	4	32	434	237						Untertest3.avi	0	880	547	72	111	476	106	417	0	Content		362	126	10973371	3906776875
10991	09:28:51.774	00:00:10.990	659	441,3216	201,0559	0,5479035	0,8113232	520,6946	2,920979	0	686,5428	170,9429	0,3757816	0,799611	524,0775	2,636835	0	32	564	186						Untertest3.avi	0	880	547	72	111	476	106	417	0	Content		492	75	10990565	3906794069
11007	09:28:51.790	00:00:11.006	660	468,8562	174,9956	0,5470331	0,819618	520,6946	2,898815	0	659,1083	215,5752	0,3746383	0,8077956	524,0775	2,872323	0	32	564	195						Untertest3.avi	0	880	547	72	111	476	106	417	0	Content		492	84	11006743	3906810247
11023	09:28:51.806	00:00:11.023	661	-1024	-768	-1	-1	-1	-1	4	-1024	-768	-1	-1	-1	-1	4	32	0	0						Untertest3.avi	0	880	547	72	111	476	106	417	0	Content		-72	-111	11023369	3906826873
11040	09:28:51.823	00:00:11.040	662	476,4721	169,7391	0,5468801	0,8349664	520,6946	2,783716	0	-1024	-768	-1	-1	-1	-1	4	32	476	170						Untertest3.avi	0	880	547	72	111	476	106	417	0	Content		404	59	11040115	3906843619
11057	09:28:51.840	00:00:11.057	663	448,4244	191,8448	0,546235	0,8419548	520,6946	2,864047	0	614,3589	257,4516	0,3735655	0,8301335	524,0775	2,951538	0	32	531	225						Untertest3.avi	0	880	547	72	111	476	106	417	0	Content		459	114	11057433	3906860937
11074	09:28:51.857	00:00:11.073	664	448,6928	191,9647	0,5461445	0,8485508	520,5997	2,821818	0	614,3589	257,4516	0,372905	0,8366169	526,1746	2,951538	0	32	532	225						Untertest3.avi	0	880	547	72	111	476	106	417	0	Content		460	114	11073613	3906877117
11091	09:28:51.874	00:00:11.090	665	436,5992	252,1992	0,5389035	0,8548553	492,0566	2,659926	0	660,5635	208,6594	0,3727714	0,8426259	526,1746	2,839769	0	32	549	230						Untertest3.avi	0	880	547	72	111	476	106	417	0	Content		477	119	11090555	3906894059
11107	09:28:51.890	00:00:11.106	666	448,0461	199,4615	0,5457382	0,8588451	520,5997	2,714281	0	629,608	227,435	0,372348	0,847019	526,1746	2,832741	0	32	539	213						Untertest3.avi	0	880	547	72	111	476	106	417	0	Content		467	102	11106986	3906910490
11124	09:28:51.907	00:00:11.124	667	525,4456	151,8952	0,5377476	0,8619818	492,1182	2,46085	0	-1024	-768	-1	-1	-1	-1	4	32	525	152						Untertest3.avi	0	880	547	72	111	476	106	417	0	Content		453	41	11124178	3906927682
11141	09:28:51.924	00:00:11.140	668	639,4609	215,0736	0,5351776	0,8630846	492,3094	2,620737	0	926,9774	161,0698	0,3702105	0,851343	526,1746	2,753569	0	33	783	188						Untertest3.avi	0	880	547	72	111	798	72	650	0	Content		711	77	11140737	3906944241
11157	09:28:51.940	00:00:11.157	669	719,5716	196,2838	0,5338434	0,8646853	492,5089	2,607362	0	994,7783	170,8633	0,3693811	0,8528813	526,1746	2,804947	0	33	857	184						Untertest3.avi	0	880	547	72	111	798	72	650	0	Content		785	73	11157355	3906960859
11174	09:28:51.957	00:00:11.173	670	756,3878	204,2212	0,5340949	0,866491	492,5125	2,713209	0	996,1773	98,60118	0,3690812	0,8542998	526,2355	2,544155	0	33	876	151						Untertest3.avi	0	880	547	72	111	798	72	650	0	Content		804	40	11173987	3906977491
11191	09:28:51.974	00:00:11.190	671	732,9908	196,6702	0,5335374	0,8681972	491,9497	2,677104	0	1029,359	165,5804	0,3685553	0,8563273	526,2356	2,772553	0	33	881	181						Untertest3.avi	0	880	547	72	111	798	72	650	0	Content		809	70	11190600	3906994104
11207	09:28:51.990	00:00:11.207	672	726,7332	235,8363	0,5332576	0,8691983	491,8385	2,681579	0	1006,173	155,6524	0,3681521	0,8573098	526,2356	2,83445	0	33	866	196						Untertest3.avi	0	880	547	72	111	798	72	650	0	Content		794	85	11207359	3907010863
11224	09:28:52.007	00:00:11.223	673	749,6301	191,7903	0,5338249	0,8697764	492,17	2,661914	0	995,6719	200,22	0,3689716	0,8575988	523,7268	2,754674	0	33	873	196						Untertest3.avi	0	880	547	72	111	798	72	650	0	Content		801	85	11223980	3907027484
11241	09:28:52.024	00:00:11.240	674	729,2547	203,3336	0,5336744	0,8717563	491,6061	2,613324	0	1015,253	171,5104	0,3688967	0,8598304	523,7269	2,801628	0	33	872	187						Untertest3.avi	0	880	547	72	111	798	72	650	0	Content		800	76	11240606	3907044110
11257	09:28:52.040	00:00:11.257	675	750,6454	191,9669	0,5339359	0,875814	491,6343	2,612081	0	1021,853	143,9568	0,3683055	0,8634849	524,9962	2,621182	0	33	886	168						Untertest3.avi	0	880	547	72	111	798	72	650	0	Content		814	57	11257221	3907060725
11274	09:28:52.057	00:00:11.273	676	744,4091	199,258	0,5341159	0,8815102	491,0189	2,624616	0	981,29	225,2826	0,3684753	0,8690859	524,0239	2,792514	0	33	863	212						Untertest3.avi	0	880	547	72	111	798	72	650	0	Content		791	101	11273926	3907077430
11291	09:28:52.074	00:00:11.290	677	744,6012	209,681	0,5342704	0,8876166	490,654	2,634738	0	983,3077	133,2051	0,3683678	0,8752529	524,1199	2,476204	0	33	864	171						Untertest3.avi	0	880	547	72	111	798	72	650	0	Content		792	60	11290597	3907094101
11307	09:28:52.090	00:00:11.307	678	760,2039	209,5568	0,5341511	0,8934367	490,3738	2,581344	0	1004,325	142,6011	0,3684767	0,8811033	522,3602	2,596658	0	33	882	176						Untertest3.avi	0	880	547	72	111	798	72	650	0	Content		810	65	11307356	3907110860
11324	09:28:52.107	00:00:11.323	679	755,6095	234,7417	0,5338905	0,8985892	490,2698	2,75141	0	1015,864	228,1297	0,3684584	0,8861771	521,2313	2,766735	0	33	886	231						Untertest3.avi	0	880	547	72	111	798	72	650	0	Content		814	120	11323971	3907127475
11341	09:28:52.124	00:00:11.340	680	728,774	211,8937	0,5333024	0,9039156	490,2698	2,666001	0	985,9243	181,7042	0,3674984	0,8911912	523,8487	2,628946	0	33	857	197						Untertest3.avi	0	880	547	72	111	798	72	650	0	Content		785	86	11340677	3907144181
11357	09:28:52.140	00:00:11.357	681	765,0173	191,1836	0,5335622	0,9091525	490,0377	2,582495	0	-1024	-768	-1	-1	-1	-1	4	33	765	191						Untertest3.avi	0	880	547	72	111	798	72	650	0	Content		693	80	11357354	3907160858
11374	09:28:52.157	00:00:11.374	682	767,9587	186,4014	0,5337502	0,9154016	489,7156	2,616312	0	1028,182	147,5151	0,3668904	0,9030305	525,028	2,748613	0	33	898	167						Untertest3.avi	0	880	547	72	111	798	72	650	0	Content		826	56	11374111	3907177615
11391	09:28:52.174	00:00:11.390	683	763,2627	220,2191	0,5338399	0,9217505	489,4151	2,715643	0	988,0609	197,678	0,369176	0,9093856	516,3363	2,7635	0	33	876	209						Untertest3.avi	0	880	547	72	111	798	72	650	0	Content		804	98	11390731	3907194235
11407	09:28:52.190	00:00:11.407	684	762,7922	176,2998	0,5338029	0,9275778	489,1014	2,614962	0	995,6132	87,4939	0,3688961	0,9152845	516,4153	2,39344	0	33	879	132						Untertest3.avi	0	880	547	72	111	798	72	650	0	Content		807	21	11407490	3907210994
11424	09:28:52.207	00:00:11.424	685	763,8336	195,5277	0,5340568	0,9319876	488,6897	2,676955	0	995,7136	151,6394	0,368254	0,9195424	519,1979	2,667948	0	33	880	174						Untertest3.avi	0	880	547	72	111	798	72	650	0	Content		808	63	11424109	3907227613
11441	09:28:52.224	00:00:11.440	686	755,7529	199,6614	0,5343854	0,9342324	488,5674	2,682304	0	975,819	144,9381	0,3698165	0,9218358	514,1132	2,753836	0	33	866	172						Untertest3.avi	0	880	547	72	111	798	72	650	0	Content		794	61	11440861	3907244365
11458	09:28:52.241	00:00:11.457	687	739,0206	223,3852	0,53451	0,934094	488,5855	2,693349	0	983,282	154,6911	0,368552	0,9216529	519,1776	2,796738	0	33	861	189						Untertest3.avi	0	880	547	72	111	798	72	650	0	Content		789	78	11457555	3907261059
11474	09:28:52.257	00:00:11.474	688	753,9874	201,8523	0,53458	0,9321343	488,5628	2,746923	0	984,2994	160,0345	0,3676534	0,9194729	523,0045	2,699982	0	33	869	181						Untertest3.avi	0	880	547	72	111	798	72	650	0	Content		797	70	11474230	3907277734
11491	09:28:52.274	00:00:11.490	689	742,4985	208,2397	0,5346457	0,9287958	488,7288	2,782995	0	986,3972	186,3444	0,3691694	0,9162563	517,7896	2,692613	0	33	864	197						Untertest3.avi	0	880	547	72	111	798	72	650	0	Content		792	86	11490853	3907294357
11508	09:28:52.291	00:00:11.507	690	757,9611	170,9446	0,5347094	0,92511	488,7339	2,639613	0	-1024	-768	-1	-1	-1	-1	4	33	758	171						Untertest3.avi	0	880	547	72	111	798	72	650	0	Content		686	60	11507622	3907311126
11524	09:28:52.307	00:00:11.524	691	760,2325	234,9998	0,5348476	0,9211337	488,7899	2,754028	0	988,4481	123,2785	0,3679875	0,9084688	523,2512	2,676601	0	33	874	179						Untertest3.avi	0	880	547	72	111	798	72	650	0	Content		802	68	11524106	3907327610
11541	09:28:52.324	00:00:11.540	692	755,9842	192,0829	0,5351835	0,9172178	488,8735	2,699946	0	1032,203	146,1507	0,3688744	0,9047721	520,9664	2,848534	0	33	894	169						Untertest3.avi	0	880	547	72	111	798	72	650	0	Content		822	58	11540806	3907344310
11557	09:28:52.340	00:00:11.557	693	754,8743	184,1546	0,5357203	0,9135441	488,7814	2,689755	0	982,8953	178,9942	0,3716176	0,9010882	512,9503	2,640602	0	33	869	182						Untertest3.avi	0	880	547	72	111	798	72	650	0	Content		797	71	11557354	3907360858
11574	09:28:52.357	00:00:11.574	694	757,7479	199,2759	0,5361795	0,9099582	488,8149	2,663163	0	-1024	-768	-1	-1	-1	-1	4	33	758	199						Untertest3.avi	0	880	547	72	111	798	72	650	0	Content		686	88	11574111	3907377615
11591	09:28:52.374	00:00:11.590	695	760,5148	195,2005	0,5365344	0,9066098	488,9274	2,652045	0	975,3344	129,8102	0,3708644	0,8940446	518,8962	2,537899	0	33	868	163						Untertest3.avi	0	880	547	72	111	798	72	650	0	Content		796	52	11590615	3907394119
11607	09:28:52.390	00:00:11.607	696	735,8672	196,1634	0,5367894	0,9037912	489,0515	2,75139	0	1019,887	117,0586	0,3709064	0,8911644	520,0425	2,59943	0	33	878	157						Untertest3.avi	0	880	547	72	111	798	72	650	0	Content		806	46	11607352	3907410856
11624	09:28:52.407	00:00:11.623	697	760,415	189,8257	0,5367073	0,902438	489,1492	2,702812	0	-1024	-768	-1	-1	-1	-1	4	33	760	190						Untertest3.avi	0	880	547	72	111	798	72	650	0	Content		688	79	11623851	3907427355
11641	09:28:52.424	00:00:11.640	698	754,4319	200,4919	0,5363157	0,9030953	488,9842	2,664774	0	987,7921	172,777	0,3711057	0,8905152	517,2725	2,738699	0	33	871	187						Untertest3.avi	0	880	547	72	111	798	72	650	0	Content		799	76	11640622	3907444126
11657	09:28:52.440	00:00:11.657	699	749,4247	210,2844	0,535871	0,905075	488,9211	2,725907	0	970,6937	85,80746	0,3712199	0,8925042	514,9518	2,510974	0	33	860	148						Untertest3.avi	0	880	547	72	111	798	72	650	0	Content		788	37	11657229	3907460733
11674	09:28:52.457	00:00:11.673	700	747,4252	219,832	0,5354015	0,9080027	488,9418	2,656684	0	1006,121	230,7267	0,3710324	0,8955085	513,7726	2,849468	0	33	877	225						Untertest3.avi	0	880	547	72	111	798	72	650	0	Content		805	114	11673981	3907477485
11690	09:28:52.473	00:00:11.690	701	754,9549	211,502	0,5350153	0,9121956	488,9087	2,723747	0	-1024	-768	-1	-1	-1	-1	4	33	755	212						Untertest3.avi	0	880	547	72	111	798	72	650	0	Content		683	101	11690477	3907493981
11707	09:28:52.490	00:00:11.707	702	754,7615	185,3143	0,5347422	0,9175692	488,7684	2,614889	0	996,1404	155,3594	0,3705123	0,9052157	512,5175	2,659031	0	33	875	170						Untertest3.avi	0	880	547	72	111	798	72	650	0	Content		803	59	11707230	3907510734
11724	09:28:52.507	00:00:11.723	703	770,9841	184,986	0,5345064	0,9238711	488,5269	2,616615	0	952,2509	94,71487	0,3686422	0,9113349	518,2477	2,389022	0	33	862	140						Untertest3.avi	0	880	547	72	111	798	72	650	0	Content		790	29	11723974	3907527478
11741	09:28:52.524	00:00:11.740	704	754,7595	186,7739	0,5343916	0,9301004	488,2569	2,698287	0	987,8481	124,2789	0,3697434	0,9174882	513,2581	2,639068	0	33	871	156						Untertest3.avi	0	880	547	72	111	798	72	650	0	Content		799	45	11740732	3907544236
11757	09:28:52.540	00:00:11.757	705	772,2753	209,792	0,5342749	0,9361658	487,8994	2,665234	0	-1024	-768	-1	-1	-1	-1	4	33	772	210						Untertest3.avi	0	880	547	72	111	798	72	650	0	Content		700	99	11757225	3907560729
11774	09:28:52.557	00:00:11.774	706	830,783	271,8425	0,5336946	0,9423824	487,5896	2,595814	0	1048,751	293,1422	0,3688585	0,9290315	516,1541	2,653669	0	33	940	282						Untertest3.avi	0	880	547	72	111	798	72	650	0	Content		868	171	11774104	3907577608
11791	09:28:52.574	00:00:11.790	707	805,0076	453,887	0,5327564	0,9476934	487,7281	2,745458	0	1057,458	430,6441	0,368964	0,9346678	516,1541	2,861458	0	34	931	442						Untertest3.avi	0	880	547	72	111	857	540	383	0	Content		859	331	11790724	3907594228
11807	09:28:52.590	00:00:11.807	708	817,2207	522,1289	0,5320941	0,951666	487,5896	2,705637	0	1043,836	534,9457	0,3689204	0,9383191	516,1541	2,793313	0	34	931	529						Untertest3.avi	0	880	547	72	111	857	540	383	0	Content		859	418	11807355	3907610859
11824	09:28:52.607	00:00:11.823	709	919,1783	537,0851	0,5316464	0,9542717	487,398	2,559002	0	1129,366	600,4982	0,3682284	0,9402386	517,7325	2,597239	0	34	1024	569						Untertest3.avi	0	880	547	72	111	857	540	383	0	Content		952	458	11823980	3907627484
11841	09:28:52.624	00:00:11.840	710	927,2828	646,3671	0,5306544	0,9550833	487,45	2,708347	0	1091,224	648,3893	0,3679456	0,9413077	517,7326	2,723538	0	34	1009	647						Untertest3.avi	0	880	547	72	111	857	540	383	0	Content		937	536	11840731	3907644235
11857	09:28:52.640	00:00:11.857	711	876,9534	637,7097	0,5303248	0,9552508	487,2163	2,646024	0	-1024	-768	-1	-1	-1	-1	4	34	877	638						Untertest3.avi	0	880	547	72	111	857	540	383	0	Content		805	527	11857355	3907660859
11874	09:28:52.657	00:00:11.873	712	904,7666	641,1644	0,5304857	0,9549861	487,1312	2,712112	0	-1024	-768	-1	-1	-1	-1	4	34	905	641						Untertest3.avi	0	880	547	72	111	857	540	383	0	Content		833	530	11873980	3907677484
11891	09:28:52.674	00:00:11.890	713	907,6605	662,1619	0,5300484	0,9547888	486,934	2,592828	0	-1024	-768	-1	-1	-1	-1	4	34	908	662						Untertest3.avi	0	880	547	72	111	857	540	383	0	Content		836	551	11890620	3907694124
11907	09:28:52.690	00:00:11.907	714	907,163	652,9635	0,5301664	0,9549007	487,1035	2,552905	0	1079,584	705,1801	0,3675651	0,9408326	517,7326	2,870021	0	34	993	679						Untertest3.avi	0	880	547	72	111	857	540	383	0	Content		921	568	11907357	3907710861
11924	09:28:52.707	00:00:11.923	715	933,5942	649,6506	0,5308959	0,9558062	486,8668	2,686467	0	-1024	-768	-1	-1	-1	-1	4	34	934	650						Untertest3.avi	0	880	547	72	111	857	540	383	0	Content		862	539	11923981	3907727485
11941	09:28:52.724	00:00:11.940	716	978,8538	651,9124	0,539058	0,9565962	518,8124	2,91208	0	-1024	-768	-1	-1	-1	-1	4	34	979	652						Untertest3.avi	0	880	547	72	111	857	540	383	0	Content		907	541	11940618	3907744122
11957	09:28:52.740	00:00:11.957	717	925,7617	665,2101	0,5315127	0,9594619	486,5616	2,72098	0	1068,465	739,6174	0,3666837	0,9448675	523,4707	2,695562	0	34	997	702						Untertest3.avi	0	880	547	72	111	857	540	383	0	Content		925	591	11957353	3907760857
11974	09:28:52.757	00:00:11.973	718	916,5114	639,6718	0,531096	0,9619007	486,259	2,617809	0	-1024	-768	-1	-1	-1	-1	4	34	917	640						Untertest3.avi	0	880	547	72	111	857	540	383	0	Content		845	529	11973977	3907777481
11991	09:28:52.774	00:00:11.990	719	914,872	651,0499	0,5308094	0,9643955	486,2355	2,659012	0	1087,957	674,9308	0,3661154	0,9502786	523,4708	2,573976	0	34	1001	663						Untertest3.avi	0	880	547	72	111	857	540	383	0	Content		929	552	11990617	3907794121
12007	09:28:52.790	00:00:12.007	720	921,3145	654,4432	0,530775	0,9668574	486,284	2,724202	0	-1024	-768	-1	-1	-1	-1	4	34	921	654						Untertest3.avi	0	880	547	72	111	857	540	383	0	Content		849	543	12007229	3907810733
12024	09:28:52.807	00:00:12.023	721	894,6353	647,9049	0,5301695	0,9689199	486,0717	2,587312	0	-1024	-768	-1	-1	-1	-1	4	34	895	648						Untertest3.avi	0	880	547	72	111	857	540	383	0	Content		823	537	12023978	3907827482
12041	09:28:52.824	00:00:12.040	722	901,184	626,2261	0,5301931	0,9703345	485,952	2,526676	0	-1024	-768	-1	-1	-1	-1	4	34	901	626						Untertest3.avi	0	880	547	72	111	857	540	383	0	Content		829	515	12040617	3907844121
12057	09:28:52.840	00:00:12.057	723	938,5833	652,7	0,5305676	0,9715952	486,1859	2,720197	0	-1024	-768	-1	-1	-1	-1	4	34	939	653						Untertest3.avi	0	880	547	72	111	857	540	383	0	Content		867	542	12057226	3907860730
12074	09:28:52.857	00:00:12.073	724	937,3583	652,3366	0,530687	0,9726781	486,1158	2,661932	0	-1024	-768	-1	-1	-1	-1	4	34	937	652						Untertest3.avi	0	880	547	72	111	857	540	383	0	Content		865	541	12073977	3907877481
12091	09:28:52.874	00:00:12.090	725	932,5214	647,153	0,5307669	0,9728055	486,0386	2,700289	0	-1024	-768	-1	-1	-1	-1	4	34	933	647						Untertest3.avi	0	880	547	72	111	857	540	383	0	Content		861	536	12090616	3907894120
12107	09:28:52.890	00:00:12.107	726	926,845	670,7623	0,5309183	0,9710041	486,1246	2,718482	0	-1024	-768	-1	-1	-1	-1	4	34	927	671						Untertest3.avi	0	880	547	72	111	857	540	383	0	Content		855	560	12107228	3907910732
12124	09:28:52.907	00:00:12.123	727	907,3656	656,4608	0,5310665	0,9669941	486,2967	2,644084	0	-1024	-768	-1	-1	-1	-1	4	34	907	656						Untertest3.avi	0	880	547	72	111	857	540	383	0	Content		835	545	12123853	3907927357
12140	09:28:52.923	00:00:12.140	728	910,0711	663,9172	0,531523	0,9619864	486,5015	2,658468	0	-1024	-768	-1	-1	-1	-1	4	34	910	664						Untertest3.avi	0	880	547	72	111	857	540	383	0	Content		838	553	12140479	3907943983
12157	09:28:52.940	00:00:12.157	729	920,982	667,8679	0,531501	0,9571844	486,7017	2,684789	0	-1024	-768	-1	-1	-1	-1	4	34	921	668						Untertest3.avi	0	880	547	72	111	857	540	383	0	Content		849	557	12157100	3907960604
12174	09:28:52.957	00:00:12.173	730	910,9787	648,5802	0,530983	0,9529314	486,8028	2,581045	0	-1024	-768	-1	-1	-1	-1	4	35	911	649						Untertest3.avi	0	880	547	72	111	914	554	200	0	Content		839	538	12173851	3907977355
12190	09:28:52.973	00:00:12.190	731	908,3228	665,9075	0,5305029	0,9484233	486,7983	2,713911	0	1063,171	683,5335	0,3676477	0,9343871	516,6957	2,809457	0	35	986	675						Untertest3.avi	0	880	547	72	111	914	554	200	0	Content		914	564	12190351	3907993855
12207	09:28:52.990	00:00:12.206	732	916,7992	656,4561	0,530543	0,943457	487,0985	2,691748	0	930,9276	724,7002	0,3758854	0,9294239	487,0986	2,681399	0	35	924	691						Untertest3.avi	0	880	547	72	111	914	554	200	0	Content		852	580	12206975	3908010479
12224	09:28:53.007	00:00:12.223	733	933,1995	629,0988	0,5306742	0,939008	487,53	2,611072	0	1051	669,3425	0,36818	0,9249226	516,6957	2,689634	0	35	992	649						Untertest3.avi	0	880	547	72	111	914	554	200	0	Content		920	538	12223843	3908027347
12240	09:28:53.023	00:00:12.240	734	931,0215	656,806	0,5310068	0,9363513	487,5329	2,802369	0	-1024	-768	-1	-1	-1	-1	4	35	931	657						Untertest3.avi	0	880	547	72	111	914	554	200	0	Content		859	546	12240474	3908043978
12257	09:28:53.040	00:00:12.257	735	942,1014	656,3619	0,5309625	0,9354236	487,6328	2,779155	0	1032,42	703,9502	0,3679052	0,9208795	517,6109	2,82465	0	35	987	680						Untertest3.avi	0	880	547	72	111	914	554	200	0	Content		915	569	12257095	3908060599
12274	09:28:53.057	00:00:12.273	736	927,5203	664,9691	0,530813	0,9361331	487,7035	2,852703	0	-1024	-768	-1	-1	-1	-1	4	35	928	665						Untertest3.avi	0	880	547	72	111	914	554	200	0	Content		856	554	12273719	3908077223
12290	09:28:53.073	00:00:12.290	737	916,8812	648,649	0,5305809	0,9377891	487,6398	2,810935	0	1098,177	741,5935	0,3671239	0,9232002	518,5518	2,679865	0	35	1008	695						Untertest3.avi	0	880	547	72	111	914	554	200	0	Content		936	584	12290471	3908093975
12307	09:28:53.090	00:00:12.307	738	924,8969	651,5413	0,5305282	0,939121	487,7286	2,793957	0	1075,599	717,592	0,3672607	0,9246359	517,678	2,905641	0	35	1000	685						Untertest3.avi	0	880	547	72	111	914	554	200	0	Content		928	574	12307102	3908110606
12324	09:28:53.107	00:00:12.323	739	918,0751	661,7411	0,5305728	0,9396366	487,8148	2,824427	0	1122,814	730,041	0,3677824	0,9250994	516,0525	2,742995	0	35	1020	696						Untertest3.avi	0	880	547	72	111	914	554	200	0	Content		948	585	12323724	3908127228
12340	09:28:53.123	00:00:12.340	740	914,3564	663,0333	0,5306401	0,9390593	487,8328	2,832403	0	-1024	-768	-1	-1	-1	-1	4	35	914	663						Untertest3.avi	0	880	547	72	111	914	554	200	0	Content		842	552	12340351	3908143855
12357	09:28:53.140	00:00:12.357	741	921,6011	659,1233	0,5305438	0,9374605	488,0617	2,853971	0	1094,794	629,199	0,3680134	0,9231864	514,8499	2,639661	0	35	1008	644						Untertest3.avi	0	880	547	72	111	914	554	200	0	Content		936	533	12357097	3908160601
12374	09:28:53.157	00:00:12.373	742	923,3486	645,6794	0,5303589	0,9357048	488,0859	2,882212	0	-1024	-768	-1	-1	-1	-1	4	36	923	646						Untertest3.avi	0	880	547	72	111	822	553	100	0	Content		851	535	12373723	3908177227
12390	09:28:53.173	00:00:12.390	743	894,0647	658,324	0,5302305	0,933795	488,1879	2,919652	0	-1024	-768	-1	-1	-1	-1	4	36	894	658						Untertest3.avi	0	880	547	72	111	822	553	100	0	Content		822	547	12390346	3908193850
12407	09:28:53.190	00:00:12.407	744	892,2985	672,4337	0,530277	0,9314303	488,1466	2,895638	0	-1024	-768	-1	-1	-1	-1	4	36	892	672						Untertest3.avi	0	880	547	72	111	822	553	100	0	Content		820	561	12407095	3908210599
12424	09:28:53.207	00:00:12.423	745	891,9885	673,2408	0,5304733	0,9280685	488,2439	2,961321	0	-1024	-768	-1	-1	-1	-1	4	36	892	673						Untertest3.avi	0	880	547	72	111	822	553	100	0	Content		820	562	12423721	3908227225
12440	09:28:53.223	00:00:12.440	746	903,6052	658,1456	0,5308638	0,924221	488,3604	2,959758	0	-1024	-768	-1	-1	-1	-1	4	36	904	658						Untertest3.avi	0	880	547	72	111	822	553	100	0	Content		832	547	12440352	3908243856
12457	09:28:53.240	00:00:12.457	747	894,0393	664,2499	0,5311888	0,9208915	488,5998	2,972842	0	-1024	-768	-1	-1	-1	-1	4	36	894	664						Untertest3.avi	0	880	547	72	111	822	553	100	0	Content		822	553	12457045	3908260549
12474	09:28:53.257	00:00:12.473	748	848,0067	686,0304	0,5318774	0,9190689	488,4697	3,048441	0	-1024	-768	-1	-1	-1	-1	4	37	848	686						Untertest3.avi	0	880	547	72	111	707	571	650	0	Content		776	575	12473596	3908277100
12490	09:28:53.273	00:00:12.490	749	786,4274	680,6927	0,5327992	0,9181011	488,6696	3,11888	0	-1024	-768	-1	-1	-1	-1	4	37	786	681						Untertest3.avi	0	880	547	72	111	707	571	650	0	Content		714	570	12490294	3908293798
12507	09:28:53.290	00:00:12.506	750	789,6873	678,5468	0,5331091	0,916689	488,7051	3,067838	0	-1024	-768	-1	-1	-1	-1	4	37	790	679						Untertest3.avi	0	880	547	72	111	707	571	650	0	Content		718	568	12506602	3908310106
12523	09:28:53.306	00:00:12.523	751	789,6248	678,4975	0,5331294	0,915255	488,6818	3,134001	0	-1024	-768	-1	-1	-1	-1	4	37	790	678						Untertest3.avi	0	880	547	72	111	707	571	650	0	Content		718	567	12523348	3908326852
12540	09:28:53.323	00:00:12.539	752	792,3022	686,5702	0,5332526	0,914512	488,6686	3,129218	0	-1024	-768	-1	-1	-1	-1	4	37	792	687						Untertest3.avi	0	880	547	72	111	707	571	650	0	Content		720	576	12539970	3908343474
12557	09:28:53.340	00:00:12.556	753	805,2684	688,5578	0,5333205	0,9146248	488,6765	3,091782	0	-1024	-768	-1	-1	-1	-1	4	37	805	689						Untertest3.avi	0	880	547	72	111	707	571	650	0	Content		733	578	12556913	3908360417
12574	09:28:53.357	00:00:12.573	754	772,7086	675,561	0,5331352	0,9153653	488,6218	3,151353	0	-1024	-768	-1	-1	-1	-1	4	37	773	676						Untertest3.avi	0	880	547	72	111	707	571	650	0	Content		701	565	12573551	3908377055
12590	09:28:53.373	00:00:12.590	755	857,8386	681,8397	0,5261939	0,9159691	519,1335	3,292739	0	-1024	-768	-1	-1	-1	-1	4	37	858	682						Untertest3.avi	0	880	547	72	111	707	571	650	0	Content		786	571	12590163	3908393667
12607	09:28:53.390	00:00:12.606	756	785,9474	681,6715	0,5322198	0,9155661	488,7611	3,160419	0	-1024	-768	-1	-1	-1	-1	4	37	786	682						Untertest3.avi	0	880	547	72	111	707	571	650	0	Content		714	571	12606595	3908410099
12623	09:28:53.406	00:00:12.623	757	827,239	666,2736	0,5259941	0,9149924	516,606	3,314166	0	-1024	-768	-1	-1	-1	-1	4	37	827	666						Untertest3.avi	0	880	547	72	111	707	571	650	0	Content		755	555	12623218	3908426722
12640	09:28:53.423	00:00:12.639	758	796,8154	683,5251	0,5317522	0,9140918	489,0716	3,176359	0	-1024	-768	-1	-1	-1	-1	4	37	797	684						Untertest3.avi	0	880	547	72	111	707	571	650	0	Content		725	573	12639843	3908443347
12657	09:28:53.440	00:00:12.656	759	770,2714	690,3734	0,531616	0,9140338	489,1655	3,230348	0	-1024	-768	-1	-1	-1	-1	4	37	770	690						Untertest3.avi	0	880	547	72	111	707	571	650	0	Content		698	579	12656836	3908460340
12673	09:28:53.456	00:00:12.673	760	785,3048	677,3839	0,5317088	0,9146942	488,9532	3,229182	0	-1024	-768	-1	-1	-1	-1	4	37	785	677						Untertest3.avi	0	880	547	72	111	707	571	650	0	Content		713	566	12673458	3908476962
12690	09:28:53.473	00:00:12.690	761	774,6357	683,0563	0,5317811	0,9154515	489,0039	3,279365	0	-1024	-768	-1	-1	-1	-1	4	37	775	683						Untertest3.avi	0	880	547	72	111	707	571	650	0	Content		703	572	12690210	3908493714
12707	09:28:53.490	00:00:12.706	762	767,0954	686,9581	0,5320181	0,9161929	488,9471	3,237847	0	-1024	-768	-1	-1	-1	-1	4	37	767	687						Untertest3.avi	0	880	547	72	111	707	571	650	0	Content		695	576	12706587	3908510091
12723	09:28:53.506	00:00:12.723	763	778,3315	671,4183	0,5324636	0,9169084	489,0104	3,266458	0	-1024	-768	-1	-1	-1	-1	4	37	778	671						Untertest3.avi	0	880	547	72	111	707	571	650	0	Content		706	560	12723211	3908526715
12740	09:28:53.523	00:00:12.739	764	771,3777	669,5077	0,5325824	0,9176366	489,0118	3,299829	0	-1024	-768	-1	-1	-1	-1	4	37	771	670						Untertest3.avi	0	880	547	72	111	707	571	650	0	Content		699	559	12739834	3908543338
12757	09:28:53.540	00:00:12.756	765	780,6246	683,5886	0,5324528	0,9180986	488,9863	3,296031	0	-1024	-768	-1	-1	-1	-1	4	37	781	684						Untertest3.avi	0	880	547	72	111	707	571	650	0	Content		709	573	12756777	3908560281
12773	09:28:53.556	00:00:12.773	766	761,8444	676,8927	0,5324444	0,9179177	489,0706	3,2872	0	-1024	-768	-1	-1	-1	-1	4	37	762	677						Untertest3.avi	0	880	547	72	111	707	571	650	0	Content		690	566	12773210	3908576714
12790	09:28:53.573	00:00:12.789	767	773,9095	696,3024	0,5323789	0,9173954	489,0745	3,312151	0	-1024	-768	-1	-1	-1	-1	4	37	774	696						Untertest3.avi	0	880	547	72	111	707	571	650	0	Content		702	585	12789837	3908593341
12806	09:28:53.589	00:00:12.806	768	778,6104	684,6306	0,5321482	0,9166483	489,1155	3,325081	0	-1024	-768	-1	-1	-1	-1	4	37	779	685						Untertest3.avi	0	880	547	72	111	707	571	650	0	Content		707	574	12806461	3908609965
12823	09:28:53.606	00:00:12.823	769	779,4794	684,7398	0,5320587	0,9160765	489,1505	3,362894	0	-1024	-768	-1	-1	-1	-1	4	37	779	685						Untertest3.avi	0	880	547	72	111	707	571	650	0	Content		707	574	12823407	3908626911
12840	09:28:53.623	00:00:12.840	770	783,9946	689,3	0,5318258	0,9155895	489,1069	3,388061	0	-1024	-768	-1	-1	-1	-1	4	37	784	689						Untertest3.avi	0	880	547	72	111	707	571	650	0	Content		712	578	12840156	3908643660
12857	09:28:53.640	00:00:12.856	771	768,7021	683,1881	0,5317307	0,9153591	489,1606	3,396299	0	-1024	-768	-1	-1	-1	-1	4	37	769	683						Untertest3.avi	0	880	547	72	111	707	571	650	0	Content		697	572	12856777	3908660281
12873	09:28:53.656	00:00:12.873	772	767,7768	681,53	0,5319709	0,9152908	489,0784	3,376282	0	-1024	-768	-1	-1	-1	-1	4	37	768	682						Untertest3.avi	0	880	547	72	111	707	571	650	0	Content		696	571	12873083	3908676587
12890	09:28:53.673	00:00:12.889	773	769,1339	678,1765	0,5321332	0,9154255	489,0389	3,383981	0	-1024	-768	-1	-1	-1	-1	4	37	769	678						Untertest3.avi	0	880	547	72	111	707	571	650	0	Content		697	567	12889708	3908693212
12906	09:28:53.689	00:00:12.906	774	766,037	669,7487	0,5323375	0,915856	489,0681	3,368602	0	-1024	-768	-1	-1	-1	-1	4	37	766	670						Untertest3.avi	0	880	547	72	111	707	571	650	0	Content		694	559	12906334	3908709838
12923	09:28:53.706	00:00:12.923	775	747,2369	683,135	0,532396	0,9162431	489,1858	3,425604	0	-1024	-768	-1	-1	-1	-1	4	37	747	683						Untertest3.avi	0	880	547	72	111	707	571	650	0	Content		675	572	12923328	3908726832
12940	09:28:53.723	00:00:12.939	776	-1024	-768	-1	-1	-1	-1	4	-1024	-768	-1	-1	-1	-1	4	37	0	0						Untertest3.avi	0	880	547	72	111	707	571	650	0	Content		-72	-111	12939952	3908743456
12957	09:28:53.740	00:00:12.956	777	770,8127	683,5143	0,53203	0,9163651	489,1685	3,426477	0	-1024	-768	-1	-1	-1	-1	4	37	771	684						Untertest3.avi	0	880	547	72	111	707	571	650	0	Content		699	573	12956650	3908760154
12973	09:28:53.756	00:00:12.973	778	784,984	671,4356	0,5319278	0,9160118	489,0463	3,36465	0	-1024	-768	-1	-1	-1	-1	4	37	785	671						Untertest3.avi	0	880	547	72	111	707	571	650	0	Content		713	560	12973081	3908776585
12990	09:28:53.773	00:00:12.989	779	772,2813	673,9823	0,5318397	0,9158809	489,1211	3,387961	0	-1024	-768	-1	-1	-1	-1	4	37	772	674						Untertest3.avi	0	880	547	72	111	707	571	650	0	Content		700	563	12989951	3908793455
13006	09:28:53.789	00:00:13.006	780	813,7994	679,8855	0,5265719	0,9165963	513,7159	3,64472	0	-1024	-768	-1	-1	-1	-1	4	37	814	680						Untertest3.avi	0	880	547	72	111	707	571	650	0	Content		742	569	13006332	3908809836
13023	09:28:53.806	00:00:13.023	781	-1024	-768	-1	-1	-1	-1	4	-1024	-768	-1	-1	-1	-1	4	37	0	0						Untertest3.avi	0	880	547	72	111	707	571	650	0	Content		-72	-111	13023275	3908826779
13040	09:28:53.823	00:00:13.039	782	765,8022	674,8789	0,5381492	0,9159634	513,7317	3,665717	0	-1024	-768	-1	-1	-1	-1	4	37	766	675						Untertest3.avi	0	880	547	72	111	707	571	650	0	Content		694	564	13039704	3908843208
13056	09:28:53.839	00:00:13.056	783	788,3627	698,0675	0,5321545	0,9159368	488,946	3,504115	0	-1024	-768	-1	-1	-1	-1	4	37	788	698						Untertest3.avi	0	880	547	72	111	707	571	650	0	Content		716	587	13056328	3908859832
13073	09:28:53.856	00:00:13.072	784	846,0043	685,1179	0,5260883	0,9155328	517,4634	3,590776	0	-1024	-768	-1	-1	-1	-1	4	37	846	685						Untertest3.avi	0	880	547	72	111	707	571	650	0	Content		774	574	13072954	3908876458
13090	09:28:53.873	00:00:13.089	785	783,0159	697,5804	0,5321139	0,9149511	488,929	3,492028	0	-1024	-768	-1	-1	-1	-1	4	37	783	698						Untertest3.avi	0	880	547	72	111	707	571	650	0	Content		711	587	13089950	3908893454
13107	09:28:53.890	00:00:13.106	786	767,1057	680,5848	0,5321197	0,9149686	488,9204	3,503278	0	-1024	-768	-1	-1	-1	-1	4	37	767	681						Untertest3.avi	0	880	547	72	111	707	571	650	0	Content		695	570	13106580	3908910084
13123	09:28:53.906	00:00:13.123	787	-1024	-768	-1	-1	-1	-1	4	-1024	-768	-1	-1	-1	-1	4		0	0						Untertest3.avi	0	880	547	72	111				0	Content		-72	-111	13123329	3908926833
13140	09:28:53.923	00:00:13.139	788	-1024	-768	-1	-1	-1	-1	4	-1024	-768	-1	-1	-1	-1	4		0	0						Untertest3.avi	0	880	547	72	111				0	Content		-72	-111	13139578	3908943082
13156	09:28:53.939	00:00:13.156	789	-1024	-768	-1	-1	-1	-1	4	-1024	-768	-1	-1	-1	-1	4		0	0						Untertest3.avi	0	880	547	72	111				0	Content		-72	-111	13156200	3908959704
13173	09:28:53.956	00:00:13.172	790	-1024	-768	-1	-1	-1	-1	4	-1024	-768	-1	-1	-1	-1	4		0	0						Untertest3.avi	0	880	547	72	111				0	Content		-72	-111	13172950	3908976454
13190	09:28:53.973	00:00:13.189	791	-1024	-768	-1	-1	-1	-1	4	-1024	-768	-1	-1	-1	-1	4		0	0						Untertest3.avi	0	880	547	72	111				0	Content		-72	-111	13189823	3908993327
13206	09:28:53.989	00:00:13.206	792	-1024	-768	-1	-1	-1	-1	4	-1024	-768	-1	-1	-1	-1	4		0	0						Untertest3.avi	0	880	547	72	111				0	Content		-72	-111	13206446	3909009950
13223	09:28:54.006	00:00:13.223	793	-1024	-768	-1	-1	-1	-1	4	-1024	-768	-1	-1	-1	-1	4		0	0						Untertest3.avi	0	880	547	72	111				0	Content		-72	-111	13223195	3909026699
13240	09:28:54.023	00:00:13.239	794	-1024	-768	-1	-1	-1	-1	4	-1024	-768	-1	-1	-1	-1	4		0	0						Untertest3.avi	0	880	547	72	111				0	Content		-72	-111	13239818	3909043322
13256	09:28:54.039	00:00:13.256	795	1068,935	617,8889	0,525104	0,9086066	517,7234	2,492387	0	1342,715	484,8065	0,366975	0,8958329	517,7234	2,758455	0	38	1206	551						Untertest3.avi	0	880	547	72	111	1024	279	100	0	Content		1134	440	13256444	3909059948
13273	09:28:54.056	00:00:13.273	796	-1024	-768	-1	-1	-1	-1	4	-1024	-768	-1	-1	-1	-1	4	38	0	0						Untertest3.avi	0	880	547	72	111	1024	279	100	0	Content		-72	-111	13273062	3909076566
13290	09:28:54.073	00:00:13.289	797	-1024	-768	-1	-1	-1	-1	4	-1024	-768	-1	-1	-1	-1	4	38	0	0						Untertest3.avi	0	880	547	72	111	1024	279	100	0	Content		-72	-111	13289731	3909093235
13306	09:28:54.089	00:00:13.306	798	933,371	441,8077	0,5301313	0,909362	489,3361	3,423453	0	1189,336	346,1061	0,3744553	0,8969251	489,3362	3,30286	0	38	1061	394						Untertest3.avi	0	880	547	72	111	1024	279	100	0	Content		989	283	13306446	3909109950
13323	09:28:54.106	00:00:13.322	799	959,6017	415,4197	0,5303673	0,9091361	489,5838	3,557437	0	1301,484	355,7816	0,3693036	0,89594	508,0409	3,54826	0	38	1131	386						Untertest3.avi	0	880	547	72	111	1024	279	100	0	Content		1059	275	13322944	3909126448
13340	09:28:54.123	00:00:13.339	800	990,7744	358,1253	0,5302042	0,9088796	489,3396	3,567273	0	-1024	-768	-1	-1	-1	-1	4	38	991	358						Untertest3.avi	0	880	547	72	111	1024	279	100	0	Content		919	247	13339570	3909143074
13356	09:28:54.139	00:00:13.356	801	990,7117	317,477	0,5299873	0,9085869	489,5475	3,647499	0	-1024	-768	-1	-1	-1	-1	4	39	991	317						Untertest3.avi	0	880	547	72	111	906	250	183	0	Content		919	206	13356319	3909159823
13373	09:28:54.156	00:00:13.372	802	-1024	-768	-1	-1	-1	-1	4	-1024	-768	-1	-1	-1	-1	4	39	0	0						Untertest3.avi	0	880	547	72	111	906	250	183	0	Content		-72	-111	13372937	3909176441
13390	09:28:54.173	00:00:13.389	803	-1024	-768	-1	-1	-1	-1	4	-1024	-768	-1	-1	-1	-1	4	39	0	0						Untertest3.avi	0	880	547	72	111	906	250	183	0	Content		-72	-111	13389606	3909193110
13406	09:28:54.189	00:00:13.406	804	961,3232	362,213	0,5298019	0,9088066	489,2741	3,613503	0	-1024	-768	-1	-1	-1	-1	4	39	961	362						Untertest3.avi	0	880	547	72	111	906	250	183	0	Content		889	251	13406319	3909209823
13423	09:28:54.206	00:00:13.422	805	979,7226	370,1046	0,5297931	0,9089372	489,1589	3,614216	0	-1024	-768	-1	-1	-1	-1	4	39	980	370						Untertest3.avi	0	880	547	72	111	906	250	183	0	Content		908	259	13422811	3909226315
13439	09:28:54.222	00:00:13.439	806	976,7651	373,6029	0,5296999	0,9089481	489,3164	3,590677	0	-1024	-768	-1	-1	-1	-1	4	39	977	374						Untertest3.avi	0	880	547	72	111	906	250	183	0	Content		905	263	13439443	3909242947
13456	09:28:54.239	00:00:13.456	807	987,7995	360,7954	0,5296103	0,9090369	489,3217	3,547252	0	-1024	-768	-1	-1	-1	-1	4	39	988	361						Untertest3.avi	0	880	547	72	111	906	250	183	0	Content		916	250	13456193	3909259697
13473	09:28:54.256	00:00:13.472	808	974,652	370,041	0,5295175	0,9090649	489,2136	3,653168	0	-1024	-768	-1	-1	-1	-1	4	39	975	370						Untertest3.avi	0	880	547	72	111	906	250	183	0	Content		903	259	13472692	3909276196
13490	09:28:54.273	00:00:13.489	809	972,4415	357,7844	0,5294164	0,9090357	489,1885	3,60499	0	-1024	-768	-1	-1	-1	-1	4	39	972	358						Untertest3.avi	0	880	547	72	111	906	250	183	0	Content		900	247	13489692	3909293196
13506	09:28:54.289	00:00:13.506	810	962,5463	369,8067	0,5293511	0,908851	489,271	3,624122	0	-1024	-768	-1	-1	-1	-1	4	39	963	370						Untertest3.avi	0	880	547	72	111	906	250	183	0	Content		891	259	13506318	3909309822
13523	09:28:54.306	00:00:13.523	811	994,1574	353,0508	0,5293394	0,9086053	489,3606	3,534431	0	-1024	-768	-1	-1	-1	-1	4	39	994	353						Untertest3.avi	0	880	547	72	111	906	250	183	0	Content		922	242	13523011	3909326515
13539	09:28:54.322	00:00:13.539	812	-1024	-768	-1	-1	-1	-1	4	-1024	-768	-1	-1	-1	-1	4		0	0						Untertest3.avi	0	880	547	72	111				0	Content		-72	-111	13539234	3909342738
13556	09:28:54.339	00:00:13.555	813	-1024	-768	-1	-1	-1	-1	4	-1024	-768	-1	-1	-1	-1	4		0	0						Untertest3.avi	0	880	547	72	111				0	Content		-72	-111	13555861	3909359365
13573	09:28:54.356	00:00:13.572	814	-1024	-768	-1	-1	-1	-1	4	-1024	-768	-1	-1	-1	-1	4		0	0						Untertest3.avi	0	880	547	72	111				0	Content		-72	-111	13572529	3909376033
13589	09:28:54.372	00:00:13.589	815	-1024	-768	-1	-1	-1	-1	4	-1024	-768	-1	-1	-1	-1	4		0	0						Untertest3.avi	0	880	547	72	111				0	Content		-72	-111	13589234	3909392738
13606	09:28:54.389	00:00:13.606	816	-1024	-768	-1	-1	-1	-1	4	-1024	-768	-1	-1	-1	-1	4		0	0						Untertest3.avi	0	880	547	72	111				0	Content		-72	-111	13606244	3909409748
13623	09:28:54.406	00:00:13.622	817	-1024	-768	-1	-1	-1	-1	4	-1024	-768	-1	-1	-1	-1	4		0	0						Untertest3.avi	0	880	547	72	111				0	Content		-72	-111	13622925	3909426429
13640	09:28:54.423	00:00:13.639	818	-1024	-768	-1	-1	-1	-1	4	-1024	-768	-1	-1	-1	-1	4		0	0						Untertest3.avi	0	880	547	72	111				0	Content		-72	-111	13639594	3909443098
13656	09:28:54.439	00:00:13.656	819	-1024	-768	-1	-1	-1	-1	4	-1024	-768	-1	-1	-1	-1	4		0	0						Untertest3.avi	0	880	547	72	111				0	Content		-72	-111	13656238	3909459742
13673	09:28:54.456	00:00:13.672	820	-1024	-768	-1	-1	-1	-1	4	-1024	-768	-1	-1	-1	-1	4		0	0						Untertest3.avi	0	880	547	72	111				0	Content		-72	-111	13672862	3909476366
13690	09:28:54.473	00:00:13.689	821	-1024	-768	-1	-1	-1	-1	4	-1024	-768	-1	-1	-1	-1	4		0	0						Untertest3.avi	0	880	547	72	111				0	Content		-72	-111	13689531	3909493035
13706	09:28:54.489	00:00:13.706	822	-1024	-768	-1	-1	-1	-1	4	-1024	-768	-1	-1	-1	-1	4		0	0						Untertest3.avi	0	880	547	72	111				0	Content		-72	-111	13706199	3909509703
13723	09:28:54.506	00:00:13.722	823	-1024	-768	-1	-1	-1	-1	4	-1024	-768	-1	-1	-1	-1	4		0	0						Untertest3.avi	0	880	547	72	111				0	Content		-72	-111	13722734	3909526238
13739	09:28:54.522	00:00:13.739	824	-1024	-768	-1	-1	-1	-1	4	-1024	-768	-1	-1	-1	-1	4		0	0						Untertest3.avi	0	880	547	72	111				0	Content		-72	-111	13739299	3909542803
13756	09:28:54.539	00:00:13.755	825	-1024	-768	-1	-1	-1	-1	4	-1024	-768	-1	-1	-1	-1	4		0	0						Untertest3.avi	0	880	547	72	111				0	Content		-72	-111	13755967	3909559471
13773	09:28:54.556	00:00:13.772	826	-1024	-768	-1	-1	-1	-1	4	-1024	-768	-1	-1	-1	-1	4		0	0						Untertest3.avi	0	880	547	72	111				0	Content		-72	-111	13772734	3909576238
13789	09:28:54.572	00:00:13.789	827	-1024	-768	-1	-1	-1	-1	4	-1024	-768	-1	-1	-1	-1	4		0	0						Untertest3.avi	0	880	547	72	111				0	Content		-72	-111	13789359	3909592863
13806	09:28:54.589	00:00:13.806	828	-1024	-768	-1	-1	-1	-1	4	-1024	-768	-1	-1	-1	-1	4		0	0						Untertest3.avi	0	880	547	72	111				0	Content		-72	-111	13806028	3909609532
13823	09:28:54.606	00:00:13.822	829	-1024	-768	-1	-1	-1	-1	4	-1024	-768	-1	-1	-1	-1	4		0	0						Untertest3.avi	0	880	547	72	111				0	Content		-72	-111	13822743	3909626247
13839	09:28:54.622	00:00:13.839	830	-1024	-768	-1	-1	-1	-1	4	-1024	-768	-1	-1	-1	-1	4		0	0						Untertest3.avi	0	880	547	72	111				0	Content		-72	-111	13839365	3909642869
13856	09:28:54.639	00:00:13.856	831	-1024	-768	-1	-1	-1	-1	4	-1024	-768	-1	-1	-1	-1	4		0	0						Untertest3.avi	0	880	547	72	111				0	Content		-72	-111	13856034	3909659538
13873	09:28:54.656	00:00:13.872	832	-1024	-768	-1	-1	-1	-1	4	-1024	-768	-1	-1	-1	-1	4		0	0						Untertest3.avi	0	880	547	72	111				0	Content		-72	-111	13872697	3909676201
13889	09:28:54.672	00:00:13.889	833	-1024	-768	-1	-1	-1	-1	4	-1024	-768	-1	-1	-1	-1	4		0	0						Untertest3.avi	0	880	547	72	111				0	Content		-72	-111	13889366	3909692870
13906	09:28:54.689	00:00:13.905	834	600,3508	793,8031	0,5317999	0,9014825	498,6752	2,656462	0	-1024	-768	-1	-1	-1	-1	4	40	600	794						Untertest3.avi	0	880	547	72	111	724	118	83	0	Content		528	683	13905988	3909709492
13922	09:28:54.705	00:00:13.922	835	-1024	-768	-1	-1	-1	-1	4	-1024	-768	-1	-1	-1	-1	4	40	0	0						Untertest3.avi	0	880	547	72	111	724	118	83	0	Content		-72	-111	13922112	3909725616
13939	09:28:54.722	00:00:13.939	836	922,8375	-4,317572	0,5174509	0,901341	441,0303	3,180748	0	-1024	-768	-1	-1	-1	-1	4	40	923	-4						Untertest3.avi	0	880	547	72	111	724	118	83	0	Content		851	-115	13939363	3909742867
13956	09:28:54.739	00:00:13.956	837	669,7197	461,7637	0,5184364	0,9108044	441,0303	2,673699	0	-1024	-768	-1	-1	-1	-1	4	40	670	462						Untertest3.avi	0	880	547	72	111	724	118	83	0	Content		598	351	13956112	3909759616
13972	09:28:54.755	00:00:13.972	838	936,168	-19,67944	0,5186629	0,9015552	445,6205	3,210793	0	-1024	-768	-1	-1	-1	-1	4	40	936	-20						Untertest3.avi	0	880	547	72	111	724	118	83	0	Content		864	-131	13972361	3909775865
13989	09:28:54.772	00:00:13.989	839	-1024	-768	-1	-1	-1	-1	4	-1024	-768	-1	-1	-1	-1	4	41	0	0						Untertest3.avi	0	880	547	72	111	863	-133	199	0	Content		-72	-111	13989357	3909792861
14006	09:28:54.789	00:00:14.005	840	-1024	-768	-1	-1	-1	-1	4	-1024	-768	-1	-1	-1	-1	4	41	0	0						Untertest3.avi	0	880	547	72	111	863	-133	199	0	Content		-72	-111	14005732	3909809236
14022	09:28:54.805	00:00:14.022	841	-1024	-768	-1	-1	-1	-1	4	-1024	-768	-1	-1	-1	-1	4	41	0	0						Untertest3.avi	0	880	547	72	111	863	-133	199	0	Content		-72	-111	14022273	3909825777
14039	09:28:54.822	00:00:14.038	842	-1024	-768	-1	-1	-1	-1	4	-1024	-768	-1	-1	-1	-1	4	41	0	0						Untertest3.avi	0	880	547	72	111	863	-133	199	0	Content		-72	-111	14038942	3909842446
14056	09:28:54.839	00:00:14.055	843	921,9111	0,8658288	0,5177656	0,9013588	441,6833	3,172181	0	-1024	-768	-1	-1	-1	-1	4	41	922	1						Untertest3.avi	0	880	547	72	111	863	-133	199	0	Content		850	-110	14055560	3909859064
14073	09:28:54.856	00:00:14.072	844	305,2831	69,03851	0,5104317	0,900723	441,6833	3,174661	0	-1024	-768	-1	-1	-1	-1	4	41	305	69						Untertest3.avi	0	880	547	72	111	863	-133	199	0	Content		233	-42	14072506	3909876010
14089	09:28:54.872	00:00:14.088	845	-1024	-768	-1	-1	-1	-1	4	-1024	-768	-1	-1	-1	-1	4	41	0	0						Untertest3.avi	0	880	547	72	111	863	-133	199	0	Content		-72	-111	14088934	3909892438
14106	09:28:54.889	00:00:14.105	846	938,7647	-53,31454	0,5211486	0,9015028	453,0619	3,231939	0	-1024	-768	-1	-1	-1	-1	4	41	939	-53						Untertest3.avi	0	880	547	72	111	863	-133	199	0	Content		867	-164	14105877	3909909381
14122	09:28:54.905	00:00:14.122	847	948,1083	-133,1971	0,5254641	0,9012572	469,7281	3,418222	0	-1024	-768	-1	-1	-1	-1	4	41	948	-133						Untertest3.avi	0	880	547	72	111	863	-133	199	0	Content		876	-244	14122183	3909925687
14139	09:28:54.922	00:00:14.139	848	934,9764	-86,35307	0,5246465	0,9010888	466,5485	3,337982	0	-1024	-768	-1	-1	-1	-1	4	41	935	-86						Untertest3.avi	0	880	547	72	111	863	-133	199	0	Content		863	-197	14139304	3909942808
14156	09:28:54.939	00:00:14.155	849	936,0024	-43,84694	0,5210695	0,9008724	452,8837	3,217686	0	-1024	-768	-1	-1	-1	-1	4	41	936	-44						Untertest3.avi	0	880	547	72	111	863	-133	199	0	Content		864	-155	14155553	3909959057
14173	09:28:54.956	00:00:14.172	850	932,9609	-22,31182	0,5202562	0,9007387	450,2607	3,239246	0	-1024	-768	-1	-1	-1	-1	4	41	933	-22						Untertest3.avi	0	880	547	72	111	863	-133	199	0	Content		861	-133	14172617	3909976121
14189	09:28:54.972	00:00:14.188	851	-1024	-768	-1	-1	-1	-1	4	-1024	-768	-1	-1	-1	-1	4		0	0						Untertest3.avi	0	880	547	72	111				0	Content		-72	-111	14188802	3909992306
14205	09:28:54.988	00:00:14.205	852	-1024	-768	-1	-1	-1	-1	4	-1024	-768	-1	-1	-1	-1	4		0	0						Untertest3.avi	0	880	547	72	111				0	Content		-72	-111	14205429	3910008933
14222	09:28:55.005	00:00:14.222	853	-1024	-768	-1	-1	-1	-1	4	-1024	-768	-1	-1	-1	-1	4		0	0						Untertest3.avi	0	880	547	72	111				0	Content		-72	-111	14222176	3910025680
14239	09:28:55.022	00:00:14.239	854	-1024	-768	-1	-1	-1	-1	4	-1024	-768	-1	-1	-1	-1	4		0	0						Untertest3.avi	0	880	547	72	111				0	Content		-72	-111	14239121	3910042625
14256	09:28:55.039	00:00:14.255	855	-1024	-768	-1	-1	-1	-1	4	-1024	-768	-1	-1	-1	-1	4		0	0						Untertest3.avi	0	880	547	72	111				0	Content		-72	-111	14255549	3910059053
14272	09:28:55.055	00:00:14.272	856	-1024	-768	-1	-1	-1	-1	4	-1024	-768	-1	-1	-1	-1	4		0	0						Untertest3.avi	0	880	547	72	111				0	Content		-72	-111	14272435	3910075939
14289	09:28:55.072	00:00:14.289	857	-1024	-768	-1	-1	-1	-1	4	-1024	-768	-1	-1	-1	-1	4		0	0						Untertest3.avi	0	880	547	72	111				0	Content		-72	-111	14289048	3910092552
14306	09:28:55.089	00:00:14.305	858	-1024	-768	-1	-1	-1	-1	4	-1024	-768	-1	-1	-1	-1	4		0	0						Untertest3.avi	0	880	547	72	111				0	Content		-72	-111	14305673	3910109177
14322	09:28:55.105	00:00:14.322	859	-1024	-768	-1	-1	-1	-1	4	-1024	-768	-1	-1	-1	-1	4		0	0						Untertest3.avi	0	880	547	72	111				0	Content		-72	-111	14322299	3910125803
14339	09:28:55.122	00:00:14.338	860	-1024	-768	-1	-1	-1	-1	4	-1024	-768	-1	-1	-1	-1	4		0	0						Untertest3.avi	0	880	547	72	111				0	Content		-72	-111	14338922	3910142426
14356	09:28:55.139	00:00:14.355	861	-1024	-768	-1	-1	-1	-1	4	-1024	-768	-1	-1	-1	-1	4		0	0						Untertest3.avi	0	880	547	72	111				0	Content		-72	-111	14355546	3910159050
14372	09:28:55.155	00:00:14.372	862	-1024	-768	-1	-1	-1	-1	4	-1024	-768	-1	-1	-1	-1	4		0	0						Untertest3.avi	0	880	547	72	111				0	Content		-72	-111	14372297	3910175801
14389	09:28:55.172	00:00:14.388	863	-1024	-768	-1	-1	-1	-1	4	-1024	-768	-1	-1	-1	-1	4		0	0						Untertest3.avi	0	880	547	72	111				0	Content		-72	-111	14388920	3910192424
14406	09:28:55.189	00:00:14.405	864	-1024	-768	-1	-1	-1	-1	4	-1024	-768	-1	-1	-1	-1	4		0	0						Untertest3.avi	0	880	547	72	111				0	Content		-72	-111	14405546	3910209050
14422	09:28:55.205	00:00:14.421	865	-1024	-768	-1	-1	-1	-1	4	-1024	-768	-1	-1	-1	-1	4		0	0						Untertest3.avi	0	880	547	72	111				0	Content		-72	-111	14421796	3910225300
14439	09:28:55.222	00:00:14.439	866	-1024	-768	-1	-1	-1	-1	4	-1024	-768	-1	-1	-1	-1	4		0	0						Untertest3.avi	0	880	547	72	111				0	Content		-72	-111	14439168	3910242672
14456	09:28:55.239	00:00:14.455	867	-1024	-768	-1	-1	-1	-1	4	-1024	-768	-1	-1	-1	-1	4		0	0						Untertest3.avi	0	880	547	72	111				0	Content		-72	-111	14455795	3910259299
14472	09:28:55.255	00:00:14.472	868	-1024	-768	-1	-1	-1	-1	4	-1024	-768	-1	-1	-1	-1	4		0	0						Untertest3.avi	0	880	547	72	111				0	Content		-72	-111	14472468	3910275972
14487	09:28:55.270	00:00:14.487	869	-1024	-768	-1	-1	-1	-1	4	-1024	-768	-1	-1	-1	-1	4		0	0						Untertest3.avi	0	880	547	72	111				0	Content		-72	-111	14487297	3910290801
14504	09:28:55.287	00:00:14.503	870	-1024	-768	-1	-1	-1	-1	4	-1024	-768	-1	-1	-1	-1	4		0	0						Untertest3.avi	0	880	547	72	111				0	Content		-72	-111	14503793	3910307297
14521	09:28:55.304	00:00:14.520	871	-1024	-768	-1	-1	-1	-1	4	-1024	-768	-1	-1	-1	-1	4		0	0						Untertest3.avi	0	880	547	72	111				0	Content		-72	-111	14520990	3910324494
14538	09:28:55.321	00:00:14.538	872	-1024	-768	-1	-1	-1	-1	4	-1024	-768	-1	-1	-1	-1	4		0	0						Untertest3.avi	0	880	547	72	111				0	Content		-72	-111	14538364	3910341868
14556	09:28:55.339	00:00:14.555	873	-1024	-768	-1	-1	-1	-1	4	-1024	-768	-1	-1	-1	-1	4		0	0						Untertest3.avi	0	880	547	72	111				0	Content		-72	-111	14555612	3910359116
14571	09:28:55.354	00:00:14.570	874	-1024	-768	-1	-1	-1	-1	4	-1024	-768	-1	-1	-1	-1	4		0	0						Untertest3.avi	0	880	547	72	111				0	Content		-72	-111	14570540	3910374044
14587	09:28:55.370	00:00:14.587	875	-1024	-768	-1	-1	-1	-1	4	-1024	-768	-1	-1	-1	-1	4		0	0						Untertest3.avi	0	880	547	72	111				0	Content		-72	-111	14587164	3910390668
14604	09:28:55.387	00:00:14.603	876	-1024	-768	-1	-1	-1	-1	4	-1024	-768	-1	-1	-1	-1	4		0	0						Untertest3.avi	0	880	547	72	111				0	Content		-72	-111	14603913	3910407417
14621	09:28:55.404	00:00:14.620	877	-1024	-768	-1	-1	-1	-1	4	-1024	-768	-1	-1	-1	-1	4		0	0						Untertest3.avi	0	880	547	72	111				0	Content		-72	-111	14620536	3910424040
14637	09:28:55.420	00:00:14.637	878	-1024	-768	-1	-1	-1	-1	4	-1024	-768	-1	-1	-1	-1	4		0	0						Untertest3.avi	0	880	547	72	111				0	Content		-72	-111	14637160	3910440664
14654	09:28:55.437	00:00:14.653	879	-1024	-768	-1	-1	-1	-1	4	-1024	-768	-1	-1	-1	-1	4		0	0						Untertest3.avi	0	880	547	72	111				0	Content		-72	-111	14653784	3910457288
14671	09:28:55.454	00:00:14.670	880	-1024	-768	-1	-1	-1	-1	4	-1024	-768	-1	-1	-1	-1	4		0	0						Untertest3.avi	0	880	547	72	111				0	Content		-72	-111	14670856	3910474360
14688	09:28:55.471	00:00:14.688	881	-1024	-768	-1	-1	-1	-1	4	-1024	-768	-1	-1	-1	-1	4		0	0						Untertest3.avi	0	880	547	72	111				0	Content		-72	-111	14688230	3910491734
14705	09:28:55.488	00:00:14.705	882	-1024	-768	-1	-1	-1	-1	4	-1024	-768	-1	-1	-1	-1	4		0	0						Untertest3.avi	0	880	547	72	111				0	Content		-72	-111	14705478	3910508982
14720	09:28:55.503	00:00:14.720	883	-1024	-768	-1	-1	-1	-1	4	-1024	-768	-1	-1	-1	-1	4		0	0						Untertest3.avi	0	880	547	72	111				0	Content		-72	-111	14720412	3910523916
14737	09:28:55.520	00:00:14.737	884	-1024	-768	-1	-1	-1	-1	4	-1024	-768	-1	-1	-1	-1	4		0	0						Untertest3.avi	0	880	547	72	111				0	Content		-72	-111	14737031	3910540535
14754	09:28:55.537	00:00:14.753	885	-1024	-768	-1	-1	-1	-1	4	-1024	-768	-1	-1	-1	-1	4		0	0						Untertest3.avi	0	880	547	72	111				0	Content		-72	-111	14753779	3910557283
14770	09:28:55.553	00:00:14.770	886	-1024	-768	-1	-1	-1	-1	4	-1024	-768	-1	-1	-1	-1	4		0	0						Untertest3.avi	0	880	547	72	111				0	Content		-72	-111	14770406	3910573910
14787	09:28:55.570	00:00:14.787	887	-1024	-768	-1	-1	-1	-1	4	-1024	-768	-1	-1	-1	-1	4		0	0						Untertest3.avi	0	880	547	72	111				0	Content		-72	-111	14787026	3910590530
14804	09:28:55.587	00:00:14.803	888	-1024	-768	-1	-1	-1	-1	4	-1024	-768	-1	-1	-1	-1	4		0	0						Untertest3.avi	0	880	547	72	111				0	Content		-72	-111	14803651	3910607155
14821	09:28:55.604	00:00:14.820	889	-1024	-768	-1	-1	-1	-1	4	-1024	-768	-1	-1	-1	-1	4		0	0						Untertest3.avi	0	880	547	72	111				0	Content		-72	-111	14820845	3910624349
14838	09:28:55.621	00:00:14.838	890	-1024	-768	-1	-1	-1	-1	4	-1024	-768	-1	-1	-1	-1	4		0	0						Untertest3.avi	0	880	547	72	111				0	Content		-72	-111	14838219	3910641723
14855	09:28:55.638	00:00:14.855	891	-1024	-768	-1	-1	-1	-1	4	-1024	-768	-1	-1	-1	-1	4		0	0						Untertest3.avi	0	880	547	72	111				0	Content		-72	-111	14855467	3910658971
14870	09:28:55.653	00:00:14.870	892	-1024	-768	-1	-1	-1	-1	4	-1024	-768	-1	-1	-1	-1	4		0	0						Untertest3.avi	0	880	547	72	111				0	Content		-72	-111	14870273	3910673777
14887	09:28:55.670	00:00:14.887	893	-1024	-768	-1	-1	-1	-1	4	-1024	-768	-1	-1	-1	-1	4		0	0						Untertest3.avi	0	880	547	72	111				0	Content		-72	-111	14887018	3910690522
14904	09:28:55.687	00:00:14.903	894	-1024	-768	-1	-1	-1	-1	4	-1024	-768	-1	-1	-1	-1	4		0	0						Untertest3.avi	0	880	547	72	111				0	Content		-72	-111	14903642	3910707146
14920	09:28:55.703	00:00:14.920	895	-1024	-768	-1	-1	-1	-1	4	-1024	-768	-1	-1	-1	-1	4		0	0						Untertest3.avi	0	880	547	72	111				0	Content		-72	-111	14920265	3910723769
14937	09:28:55.720	00:00:14.936	896	-1024	-768	-1	-1	-1	-1	4	-1024	-768	-1	-1	-1	-1	4		0	0						Untertest3.avi	0	880	547	72	111				0	Content		-72	-111	14936888	3910740392
14954	09:28:55.737	00:00:14.953	897	-1024	-768	-1	-1	-1	-1	4	-1024	-768	-1	-1	-1	-1	4		0	0						Untertest3.avi	0	880	547	72	111				0	Content		-72	-111	14953512	3910757016
14971	09:28:55.754	00:00:14.970	898	-1024	-768	-1	-1	-1	-1	4	-1024	-768	-1	-1	-1	-1	4		0	0						Untertest3.avi	0	880	547	72	111				0	Content		-72	-111	14970708	3910774212
14988	09:28:55.771	00:00:14.988	899	-1024	-768	-1	-1	-1	-1	4	-1024	-768	-1	-1	-1	-1	4		0	0						Untertest3.avi	0	880	547	72	111				0	Content		-72	-111	14988079	3910791583
15005	09:28:55.788	00:00:15.005	900	-1024	-768	-1	-1	-1	-1	4	-1024	-768	-1	-1	-1	-1	4		0	0						Untertest3.avi	0	880	547	72	111				0	Content		-72	-111	15005342	3910808846
15020	09:28:55.803	00:00:15.020	901	-1024	-768	-1	-1	-1	-1	4	-1024	-768	-1	-1	-1	-1	4		0	0						Untertest3.avi	0	880	547	72	111				0	Content		-72	-111	15020135	3910823639
15037	09:28:55.820	00:00:15.036	902	-1024	-768	-1	-1	-1	-1	4	-1024	-768	-1	-1	-1	-1	4		0	0						Untertest3.avi	0	880	547	72	111				0	Content		-72	-111	15036886	3910840390
15054	09:28:55.837	00:00:15.053	903	-1024	-768	-1	-1	-1	-1	4	-1024	-768	-1	-1	-1	-1	4		0	0						Untertest3.avi	0	880	547	72	111				0	Content		-72	-111	15053512	3910857016
15070	09:28:55.853	00:00:15.070	904	-1024	-768	-1	-1	-1	-1	4	-1024	-768	-1	-1	-1	-1	4		0	0						Untertest3.avi	0	880	547	72	111				0	Content		-72	-111	15070133	3910873637
15087	09:28:55.870	00:00:15.086	905	-1024	-768	-1	-1	-1	-1	4	-1024	-768	-1	-1	-1	-1	4		0	0						Untertest3.avi	0	880	547	72	111				0	Content		-72	-111	15086756	3910890260
15104	09:28:55.887	00:00:15.103	906	-1024	-768	-1	-1	-1	-1	4	-1024	-768	-1	-1	-1	-1	4		0	0						Untertest3.avi	0	880	547	72	111				0	Content		-72	-111	15103504	3910907008
15121	09:28:55.904	00:00:15.120	907	-1024	-768	-1	-1	-1	-1	4	-1024	-768	-1	-1	-1	-1	4		0	0						Untertest3.avi	0	880	547	72	111				0	Content		-72	-111	15120575	3910924079
15138	09:28:55.921	00:00:15.137	908	-1024	-768	-1	-1	-1	-1	4	-1024	-768	-1	-1	-1	-1	4		0	0						Untertest3.avi	0	880	547	72	111				0	Content		-72	-111	15137950	3910941454
15155	09:28:55.938	00:00:15.155	909	-1024	-768	-1	-1	-1	-1	4	-1024	-768	-1	-1	-1	-1	4		0	0						Untertest3.avi	0	880	547	72	111				0	Content		-72	-111	15155335	3910958839
15170	09:28:55.953	00:00:15.170	910	-1024	-768	-1	-1	-1	-1	4	-1024	-768	-1	-1	-1	-1	4		0	0						Untertest3.avi	0	880	547	72	111				0	Content		-72	-111	15170129	3910973633
15187	09:28:55.970	00:00:15.186	911	-1024	-768	-1	-1	-1	-1	4	-1024	-768	-1	-1	-1	-1	4		0	0						Untertest3.avi	0	880	547	72	111				0	Content		-72	-111	15186755	3910990259
15204	09:28:55.987	00:00:15.203	912	-1024	-768	-1	-1	-1	-1	4	-1024	-768	-1	-1	-1	-1	4		0	0						Untertest3.avi	0	880	547	72	111				0	Content		-72	-111	15203503	3911007007
15220	09:28:56.003	00:00:15.220	913	-1024	-768	-1	-1	-1	-1	4	-1024	-768	-1	-1	-1	-1	4		0	0						Untertest3.avi	0	880	547	72	111				0	Content		-72	-111	15220130	3911023634
15237	09:28:56.020	00:00:15.236	914	-1024	-768	-1	-1	-1	-1	4	-1024	-768	-1	-1	-1	-1	4		0	0						Untertest3.avi	0	880	547	72	111				0	Content		-72	-111	15236753	3911040257
15253	09:28:56.036	00:00:15.253	915	-1024	-768	-1	-1	-1	-1	4	-1024	-768	-1	-1	-1	-1	4		0	0						Untertest3.avi	0	880	547	72	111				0	Content		-72	-111	15253379	3911056883
15271	09:28:56.054	00:00:15.270	916	-1024	-768	-1	-1	-1	-1	4	-1024	-768	-1	-1	-1	-1	4		0	0						Untertest3.avi	0	880	547	72	111				0	Content		-72	-111	15270575	3911074079
15288	09:28:56.071	00:00:15.287	917	-1024	-768	-1	-1	-1	-1	4	-1024	-768	-1	-1	-1	-1	4		0	0						Untertest3.avi	0	880	547	72	111				0	Content		-72	-111	15287821	3911091325
15305	09:28:56.088	00:00:15.304	918	-1024	-768	-1	-1	-1	-1	4	-1024	-768	-1	-1	-1	-1	4		0	0						Untertest3.avi	0	880	547	72	111				0	Content		-72	-111	15304690	3911108194
15319	09:28:56.102	00:00:15.319	919	-1024	-768	-1	-1	-1	-1	4	-1024	-768	-1	-1	-1	-1	4		0	0						Untertest3.avi	0	880	547	72	111				0	Content		-72	-111	15319494	3911122998
15336	09:28:56.119	00:00:15.336	920	-1024	-768	-1	-1	-1	-1	4	-1024	-768	-1	-1	-1	-1	4		0	0						Untertest3.avi	0	880	547	72	111				0	Content		-72	-111	15336118	3911139622
15353	09:28:56.136	00:00:15.352	921	-1024	-768	-1	-1	-1	-1	4	-1024	-768	-1	-1	-1	-1	4		0	0						Untertest3.avi	0	880	547	72	111				0	Content		-72	-111	15352865	3911156369
15369	09:28:56.152	00:00:15.369	922	-1024	-768	-1	-1	-1	-1	4	-1024	-768	-1	-1	-1	-1	4		0	0						Untertest3.avi	0	880	547	72	111				0	Content		-72	-111	15369487	3911172991
15386	09:28:56.169	00:00:15.386	923	-1024	-768	-1	-1	-1	-1	4	-1024	-768	-1	-1	-1	-1	4		0	0						Untertest3.avi	0	880	547	72	111				0	Content		-72	-111	15386108	3911189612
15403	09:28:56.186	00:00:15.402	924	-1024	-768	-1	-1	-1	-1	4	-1024	-768	-1	-1	-1	-1	4		0	0						Untertest3.avi	0	880	547	72	111				0	Content		-72	-111	15402732	3911206236
15420	09:28:56.203	00:00:15.419	925	-1024	-768	-1	-1	-1	-1	4	-1024	-768	-1	-1	-1	-1	4		0	0						Untertest3.avi	0	880	547	72	111				0	Content		-72	-111	15419924	3911223428
15437	09:28:56.220	00:00:15.437	926	-1024	-768	-1	-1	-1	-1	4	-1024	-768	-1	-1	-1	-1	4		0	0						Untertest3.avi	0	880	547	72	111				0	Content		-72	-111	15437299	3911240803
15455	09:28:56.238	00:00:15.454	927	-1024	-768	-1	-1	-1	-1	4	-1024	-768	-1	-1	-1	-1	4		0	0						Untertest3.avi	0	880	547	72	111				0	Content		-72	-111	15454544	3911258048
15469	09:28:56.252	00:00:15.469	928	-1024	-768	-1	-1	-1	-1	4	-1024	-768	-1	-1	-1	-1	4		0	0						Untertest3.avi	0	880	547	72	111				0	Content		-72	-111	15469351	3911272855
15486	09:28:56.269	00:00:15.486	929	-1024	-768	-1	-1	-1	-1	4	-1024	-768	-1	-1	-1	-1	4		0	0						Untertest3.avi	0	880	547	72	111				0	Content		-72	-111	15486100	3911289604
15503	09:28:56.286	00:00:15.502	930	-1024	-768	-1	-1	-1	-1	4	-1024	-768	-1	-1	-1	-1	4		0	0						Untertest3.avi	0	880	547	72	111				0	Content		-72	-111	15502729	3911306233
15519	09:28:56.302	00:00:15.519	931	-1024	-768	-1	-1	-1	-1	4	-1024	-768	-1	-1	-1	-1	4		0	0						Untertest3.avi	0	880	547	72	111				0	Content		-72	-111	15519347	3911322851
15536	09:28:56.319	00:00:15.535	932	-1024	-768	-1	-1	-1	-1	4	-1024	-768	-1	-1	-1	-1	4		0	0						Untertest3.avi	0	880	547	72	111				0	Content		-72	-111	15535970	3911339474
15553	09:28:56.336	00:00:15.552	933	-1024	-768	-1	-1	-1	-1	4	-1024	-768	-1	-1	-1	-1	4		0	0						Untertest3.avi	0	880	547	72	111				0	Content		-72	-111	15552596	3911356100
15570	09:28:56.353	00:00:15.569	934	-1024	-768	-1	-1	-1	-1	4	-1024	-768	-1	-1	-1	-1	4		0	0						Untertest3.avi	0	880	547	72	111				0	Content		-72	-111	15569800	3911373304
15587	09:28:56.370	00:00:15.587	935	-1024	-768	-1	-1	-1	-1	4	-1024	-768	-1	-1	-1	-1	4		0	0						Untertest3.avi	0	880	547	72	111				0	Content		-72	-111	15587165	3911390669
15604	09:28:56.387	00:00:15.604	936	-1024	-768	-1	-1	-1	-1	4	-1024	-768	-1	-1	-1	-1	4		0	0						Untertest3.avi	0	880	547	72	111				0	Content		-72	-111	15604412	3911407916
15619	09:28:56.402	00:00:15.619	937	-1024	-768	-1	-1	-1	-1	4	-1024	-768	-1	-1	-1	-1	4		0	0						Untertest3.avi	0	880	547	72	111				0	Content		-72	-111	15619339	3911422843
15636	09:28:56.419	00:00:15.635	938	-1024	-768	-1	-1	-1	-1	4	-1024	-768	-1	-1	-1	-1	4		0	0						Untertest3.avi	0	880	547	72	111				0	Content		-72	-111	15635963	3911439467
15653	09:28:56.436	00:00:15.652	939	-1024	-768	-1	-1	-1	-1	4	-1024	-768	-1	-1	-1	-1	4		0	0						Untertest3.avi	0	880	547	72	111				0	Content		-72	-111	15652712	3911456216
15669	09:28:56.452	00:00:15.669	940	-1024	-768	-1	-1	-1	-1	4	-1024	-768	-1	-1	-1	-1	4		0	0						Untertest3.avi	0	880	547	72	111				0	Content		-72	-111	15669334	3911472838
15686	09:28:56.469	00:00:15.685	941	-1024	-768	-1	-1	-1	-1	4	-1024	-768	-1	-1	-1	-1	4		0	0						Untertest3.avi	0	880	547	72	111				0	Content		-72	-111	15685954	3911489458
15703	09:28:56.486	00:00:15.702	942	-1024	-768	-1	-1	-1	-1	4	-1024	-768	-1	-1	-1	-1	4		0	0						Untertest3.avi	0	880	547	72	111				0	Content		-72	-111	15702581	3911506085
15720	09:28:56.503	00:00:15.719	943	-1024	-768	-1	-1	-1	-1	4	-1024	-768	-1	-1	-1	-1	4		0	0						Untertest3.avi	0	880	547	72	111				0	Content		-72	-111	15719648	3911523152
15737	09:28:56.520	00:00:15.737	944	-1024	-768	-1	-1	-1	-1	4	-1024	-768	-1	-1	-1	-1	4		0	0						Untertest3.avi	0	880	547	72	111				0	Content		-72	-111	15737022	3911540526
15754	09:28:56.537	00:00:15.754	945	-1024	-768	-1	-1	-1	-1	4	-1024	-768	-1	-1	-1	-1	4		0	0						Untertest3.avi	0	880	547	72	111				0	Content		-72	-111	15754395	3911557899
15769	09:28:56.552	00:00:15.769	946	-1024	-768	-1	-1	-1	-1	4	-1024	-768	-1	-1	-1	-1	4		0	0						Untertest3.avi	0	880	547	72	111				0	Content		-72	-111	15769198	3911572702
15786	09:28:56.569	00:00:15.785	947	-1024	-768	-1	-1	-1	-1	4	-1024	-768	-1	-1	-1	-1	4		0	0						Untertest3.avi	0	880	547	72	111				0	Content		-72	-111	15785821	3911589325
15803	09:28:56.586	00:00:15.802	948	-1024	-768	-1	-1	-1	-1	4	-1024	-768	-1	-1	-1	-1	4		0	0						Untertest3.avi	0	880	547	72	111				0	Content		-72	-111	15802567	3911606071
15819	09:28:56.602	00:00:15.819	949	-1024	-768	-1	-1	-1	-1	4	-1024	-768	-1	-1	-1	-1	4		0	0						Untertest3.avi	0	880	547	72	111				0	Content		-72	-111	15819191	3911622695
15836	09:28:56.619	00:00:15.835	950	-1024	-768	-1	-1	-1	-1	4	-1024	-768	-1	-1	-1	-1	4		0	0						Untertest3.avi	0	880	547	72	111				0	Content		-72	-111	15835812	3911639316
15852	09:28:56.635	00:00:15.852	951	-1024	-768	-1	-1	-1	-1	4	-1024	-768	-1	-1	-1	-1	4		0	0						Untertest3.avi	0	880	547	72	111				0	Content		-72	-111	15852439	3911655943
15870	09:28:56.653	00:00:15.869	952	-1024	-768	-1	-1	-1	-1	4	-1024	-768	-1	-1	-1	-1	4		0	0						Untertest3.avi	0	880	547	72	111				0	Content		-72	-111	15869632	3911673136
15887	09:28:56.670	00:00:15.887	953	-1024	-768	-1	-1	-1	-1	4	-1024	-768	-1	-1	-1	-1	4		0	0						Untertest3.avi	0	880	547	72	111				0	Content		-72	-111	15887005	3911690509
15904	09:28:56.687	00:00:15.904	954	-1024	-768	-1	-1	-1	-1	4	-1024	-768	-1	-1	-1	-1	4		0	0						Untertest3.avi	0	880	547	72	111				0	Content		-72	-111	15904255	3911707759
15919	09:28:56.702	00:00:15.919	955	-1024	-768	-1	-1	-1	-1	4	-1024	-768	-1	-1	-1	-1	4		0	0						Untertest3.avi	0	880	547	72	111				0	Content		-72	-111	15919056	3911722560
15936	09:28:56.719	00:00:15.935	956	-1024	-768	-1	-1	-1	-1	4	-1024	-768	-1	-1	-1	-1	4		0	0						Untertest3.avi	0	880	547	72	111				0	Content		-72	-111	15935806	3911739310
15952	09:28:56.735	00:00:15.952	957	-1024	-768	-1	-1	-1	-1	4	-1024	-768	-1	-1	-1	-1	4		0	0						Untertest3.avi	0	880	547	72	111				0	Content		-72	-111	15952431	3911755935
15969	09:28:56.752	00:00:15.969	958	-1024	-768	-1	-1	-1	-1	4	-1024	-768	-1	-1	-1	-1	4		0	0						Untertest3.avi	0	880	547	72	111				0	Content		-72	-111	15969052	3911772556
15986	09:28:56.769	00:00:15.985	959	-1024	-768	-1	-1	-1	-1	4	-1024	-768	-1	-1	-1	-1	4		0	0						Untertest3.avi	0	880	547	72	111				0	Content		-72	-111	15985674	3911789178
16002	09:28:56.785	00:00:16.002	960	-1024	-768	-1	-1	-1	-1	4	-1024	-768	-1	-1	-1	-1	4		0	0						Untertest3.avi	0	880	547	72	111				0	Content		-72	-111	16002296	3911805800
16019	09:28:56.802	00:00:16.019	961	-1024	-768	-1	-1	-1	-1	4	-1024	-768	-1	-1	-1	-1	4		0	0						Untertest3.avi	0	880	547	72	111				0	Content		-72	-111	16019491	3911822995
16037	09:28:56.820	00:00:16.036	962	-1024	-768	-1	-1	-1	-1	4	-1024	-768	-1	-1	-1	-1	4		0	0						Untertest3.avi	0	880	547	72	111				0	Content		-72	-111	16036863	3911840367
16054	09:28:56.837	00:00:16.054	963	-1024	-768	-1	-1	-1	-1	4	-1024	-768	-1	-1	-1	-1	4		0	0						Untertest3.avi	0	880	547	72	111				0	Content		-72	-111	16054112	3911857616
16069	09:28:56.852	00:00:16.069	964	-1024	-768	-1	-1	-1	-1	4	-1024	-768	-1	-1	-1	-1	4		0	0						Untertest3.avi	0	880	547	72	111				0	Content		-72	-111	16069047	3911872551
16086	09:28:56.869	00:00:16.085	965	-1024	-768	-1	-1	-1	-1	4	-1024	-768	-1	-1	-1	-1	4		0	0						Untertest3.avi	0	880	547	72	111				0	Content		-72	-111	16085669	3911889173
16102	09:28:56.885	00:00:16.102	966	-1024	-768	-1	-1	-1	-1	4	-1024	-768	-1	-1	-1	-1	4		0	0						Untertest3.avi	0	880	547	72	111				0	Content		-72	-111	16102415	3911905919
16119	09:28:56.902	00:00:16.119	967	-1024	-768	-1	-1	-1	-1	4	-1024	-768	-1	-1	-1	-1	4		0	0						Untertest3.avi	0	880	547	72	111				0	Content		-72	-111	16119037	3911922541
16136	09:28:56.919	00:00:16.135	968	-1024	-768	-1	-1	-1	-1	4	-1024	-768	-1	-1	-1	-1	4		0	0						Untertest3.avi	0	880	547	72	111				0	Content		-72	-111	16135659	3911939163
16152	09:28:56.935	00:00:16.152	969	-1024	-768	-1	-1	-1	-1	4	-1024	-768	-1	-1	-1	-1	4		0	0						Untertest3.avi	0	880	547	72	111				0	Content		-72	-111	16152279	3911955783
16169	09:28:56.952	00:00:16.169	970	-1024	-768	-1	-1	-1	-1	4	-1024	-768	-1	-1	-1	-1	4		0	0						Untertest3.avi	0	880	547	72	111				0	Content		-72	-111	16169349	3911972853
16187	09:28:56.970	00:00:16.186	971	-1024	-768	-1	-1	-1	-1	4	-1024	-768	-1	-1	-1	-1	4		0	0						Untertest3.avi	0	880	547	72	111				0	Content		-72	-111	16186722	3911990226
16204	09:28:56.987	00:00:16.204	972	-1024	-768	-1	-1	-1	-1	4	-1024	-768	-1	-1	-1	-1	4		0	0						Untertest3.avi	0	880	547	72	111				0	Content		-72	-111	16204068	3912007572
16220	09:28:57.003	00:00:16.220	973	-1024	-768	-1	-1	-1	-1	4	-1024	-768	-1	-1	-1	-1	4		0	0						Untertest3.avi	0	880	547	72	111				0	Content		-72	-111	16220110	3912023614
16237	09:28:57.020	00:00:16.236	974	-1024	-768	-1	-1	-1	-1	4	-1024	-768	-1	-1	-1	-1	4		0	0						Untertest3.avi	0	880	547	72	111				0	Content		-72	-111	16236777	3912040281
16253	09:28:57.036	00:00:16.253	975	-1024	-768	-1	-1	-1	-1	4	-1024	-768	-1	-1	-1	-1	4		0	0						Untertest3.avi	0	880	547	72	111				0	Content		-72	-111	16253445	3912056949
16270	09:28:57.053	00:00:16.269	976	-1024	-768	-1	-1	-1	-1	4	-1024	-768	-1	-1	-1	-1	4		0	0						Untertest3.avi	0	880	547	72	111				0	Content		-72	-111	16269693	3912073197
16286	09:28:57.069	00:00:16.286	977	-1024	-768	-1	-1	-1	-1	4	-1024	-768	-1	-1	-1	-1	4		0	0						Untertest3.avi	0	880	547	72	111				0	Content		-72	-111	16286361	3912089865
16303	09:28:57.086	00:00:16.303	978	-1024	-768	-1	-1	-1	-1	4	-1024	-768	-1	-1	-1	-1	4		0	0						Untertest3.avi	0	880	547	72	111				0	Content		-72	-111	16303029	3912106533
16319	09:28:57.102	00:00:16.318	979	-1024	-768	-1	-1	-1	-1	4	-1024	-768	-1	-1	-1	-1	4		0	0						Untertest3.avi	0	880	547	72	111				0	Content		-72	-111	16318814	3912122318
16335	09:28:57.118	00:00:16.335	980	-1024	-768	-1	-1	-1	-1	4	-1024	-768	-1	-1	-1	-1	4		0	0						Untertest3.avi	0	880	547	72	111				0	Content		-72	-111	16335491	3912138995
16352	09:28:57.135	00:00:16.352	981	-1024	-768	-1	-1	-1	-1	4	-1024	-768	-1	-1	-1	-1	4		0	0						Untertest3.avi	0	880	547	72	111				0	Content		-72	-111	16352139	3912155643
16369	09:28:57.152	00:00:16.368	982	-1024	-768	-1	-1	-1	-1	4	-1024	-768	-1	-1	-1	-1	4		0	0						Untertest3.avi	0	880	547	72	111				0	Content		-72	-111	16368807	3912172311
16385	09:28:57.168	00:00:16.385	983	-1024	-768	-1	-1	-1	-1	4	-1024	-768	-1	-1	-1	-1	4		0	0						Untertest3.avi	0	880	547	72	111				0	Content		-72	-111	16385474	3912188978
16402	09:28:57.185	00:00:16.402	984	-1024	-768	-1	-1	-1	-1	4	-1024	-768	-1	-1	-1	-1	4		0	0						Untertest3.avi	0	880	547	72	111				0	Content		-72	-111	16402295	3912205799
16419	09:28:57.202	00:00:16.418	985	-1024	-768	-1	-1	-1	-1	4	-1024	-768	-1	-1	-1	-1	4		0	0						Untertest3.avi	0	880	547	72	111				0	Content		-72	-111	16418962	3912222466
16436	09:28:57.219	00:00:16.435	986	-1024	-768	-1	-1	-1	-1	4	-1024	-768	-1	-1	-1	-1	4		0	0						Untertest3.avi	0	880	547	72	111				0	Content		-72	-111	16435630	3912239134
16453	09:28:57.236	00:00:16.452	987	-1024	-768	-1	-1	-1	-1	4	-1024	-768	-1	-1	-1	-1	4		0	0						Untertest3.avi	0	880	547	72	111				0	Content		-72	-111	16452781	3912256285
16469	09:28:57.252	00:00:16.469	988	-1024	-768	-1	-1	-1	-1	4	-1024	-768	-1	-1	-1	-1	4		0	0						Untertest3.avi	0	880	547	72	111				0	Content		-72	-111	16469448	3912272952
16486	09:28:57.269	00:00:16.486	989	-1024	-768	-1	-1	-1	-1	4	-1024	-768	-1	-1	-1	-1	4		0	0						Untertest3.avi	0	880	547	72	111				0	Content		-72	-111	16486492	3912289996
16503	09:28:57.286	00:00:16.503	990	-1024	-768	-1	-1	-1	-1	4	-1024	-768	-1	-1	-1	-1	4		0	0						Untertest3.avi	0	880	547	72	111				0	Content		-72	-111	16503159	3912306663
16520	09:28:57.303	00:00:16.519	991	-1024	-768	-1	-1	-1	-1	4	-1024	-768	-1	-1	-1	-1	4		0	0						Untertest3.avi	0	880	547	72	111				0	Content		-72	-111	16519827	3912323331
16536	09:28:57.319	00:00:16.536	992	-1024	-768	-1	-1	-1	-1	4	-1024	-768	-1	-1	-1	-1	4		0	0						Untertest3.avi	0	880	547	72	111				0	Content		-72	-111	16536069	3912339573
16553	09:28:57.336	00:00:16.552	993	-1024	-768	-1	-1	-1	-1	4	-1024	-768	-1	-1	-1	-1	4		0	0						Untertest3.avi	0	880	547	72	111				0	Content		-72	-111	16552737	3912356241
16569	09:28:57.352	00:00:16.569	994	-1024	-768	-1	-1	-1	-1	4	-1024	-768	-1	-1	-1	-1	4		0	0						Untertest3.avi	0	880	547	72	111				0	Content		-72	-111	16569405	3912372909
16586	09:28:57.369	00:00:16.585	995	-1024	-768	-1	-1	-1	-1	4	-1024	-768	-1	-1	-1	-1	4		0	0						Untertest3.avi	0	880	547	72	111				0	Content		-72	-111	16585830	3912389334
16602	09:28:57.385	00:00:16.602	996	-1024	-768	-1	-1	-1	-1	4	-1024	-768	-1	-1	-1	-1	4		0	0						Untertest3.avi	0	880	547	72	111				0	Content		-72	-111	16602498	3912406002
16619	09:28:57.402	00:00:16.619	997	-1024	-768	-1	-1	-1	-1	4	-1024	-768	-1	-1	-1	-1	4		0	0						Untertest3.avi	0	880	547	72	111				0	Content		-72	-111	16619165	3912422669
16635	09:28:57.418	00:00:16.635	998	-1024	-768	-1	-1	-1	-1	4	-1024	-768	-1	-1	-1	-1	4		0	0						Untertest3.avi	0	880	547	72	111				0	Content		-72	-111	16635301	3912438805
16652	09:28:57.435	00:00:16.651	999	-1024	-768	-1	-1	-1	-1	4	-1024	-768	-1	-1	-1	-1	4		0	0						Untertest3.avi	0	880	547	72	111				0	Content		-72	-111	16651923	3912455427
16669	09:28:57.452	00:00:16.668	1000	-1024	-768	-1	-1	-1	-1	4	-1024	-768	-1	-1	-1	-1	4		0	0						Untertest3.avi	0	880	547	72	111				0	Content		-72	-111	16668550	3912472054
16685	09:28:57.468	00:00:16.685	1001	-1024	-768	-1	-1	-1	-1	4	-1024	-768	-1	-1	-1	-1	4		0	0						Untertest3.avi	0	880	547	72	111				0	Content		-72	-111	16685217	3912488721
16702	09:28:57.485	00:00:16.701	1002	-1024	-768	-1	-1	-1	-1	4	-1024	-768	-1	-1	-1	-1	4		0	0						Untertest3.avi	0	880	547	72	111				0	Content		-72	-111	16701885	3912505389
16719	09:28:57.502	00:00:16.718	1003	-1024	-768	-1	-1	-1	-1	4	-1024	-768	-1	-1	-1	-1	4		0	0						Untertest3.avi	0	880	547	72	111				0	Content		-72	-111	16718521	3912522025
16735	09:28:57.518	00:00:16.735	1004	-1024	-768	-1	-1	-1	-1	4	-1024	-768	-1	-1	-1	-1	4		0	0						Untertest3.avi	0	880	547	72	111				0	Content		-72	-111	16735188	3912538692
16752	09:28:57.535	00:00:16.751	1005	-1024	-768	-1	-1	-1	-1	4	-1024	-768	-1	-1	-1	-1	4		0	0						Untertest3.avi	0	880	547	72	111				0	Content		-72	-111	16751856	3912555360
16769	09:28:57.552	00:00:16.768	1006	-1024	-768	-1	-1	-1	-1	4	-1024	-768	-1	-1	-1	-1	4		0	0						Untertest3.avi	0	880	547	72	111				0	Content		-72	-111	16768760	3912572264
16785	09:28:57.568	00:00:16.785	1007	-1024	-768	-1	-1	-1	-1	4	-1024	-768	-1	-1	-1	-1	4		0	0						Untertest3.avi	0	880	547	72	111				0	Content		-72	-111	16785428	3912588932
16802	09:28:57.585	00:00:16.802	1008	-1024	-768	-1	-1	-1	-1	4	-1024	-768	-1	-1	-1	-1	4		0	0						Untertest3.avi	0	880	547	72	111				0	Content		-72	-111	16802424	3912605928
16819	09:28:57.602	00:00:16.819	1009	-1024	-768	-1	-1	-1	-1	4	-1024	-768	-1	-1	-1	-1	4		0	0						Untertest3.avi	0	880	547	72	111				0	Content		-72	-111	16819091	3912622595
16836	09:28:57.619	00:00:16.835	1010	-1024	-768	-1	-1	-1	-1	4	-1024	-768	-1	-1	-1	-1	4		0	0						Untertest3.avi	0	880	547	72	111				0	Content		-72	-111	16835759	3912639263
16853	09:28:57.636	00:00:16.853	1011	-1024	-768	-1	-1	-1	-1	4	-1024	-768	-1	-1	-1	-1	4		0	0						Untertest3.avi	0	880	547	72	111				0	Content		-72	-111	16853022	3912656526
16870	09:28:57.653	00:00:16.869	1012	-1024	-768	-1	-1	-1	-1	4	-1024	-768	-1	-1	-1	-1	4		0	0						Untertest3.avi	0	880	547	72	111				0	Content		-72	-111	16869690	3912673194
16886	09:28:57.669	00:00:16.885	1013	-1024	-768	-1	-1	-1	-1	4	-1024	-768	-1	-1	-1	-1	4		0	0						Untertest3.avi	0	880	547	72	111				0	Content		-72	-111	16885929	3912689433
16903	09:28:57.686	00:00:16.902	1014	-1024	-768	-1	-1	-1	-1	4	-1024	-768	-1	-1	-1	-1	4		0	0						Untertest3.avi	0	880	547	72	111				0	Content		-72	-111	16902597	3912706101
16919	09:28:57.702	00:00:16.919	1015	-1024	-768	-1	-1	-1	-1	4	-1024	-768	-1	-1	-1	-1	4		0	0						Untertest3.avi	0	880	547	72	111				0	Content		-72	-111	16919264	3912722768
16935	09:28:57.718	00:00:16.935	1016	-1024	-768	-1	-1	-1	-1	4	-1024	-768	-1	-1	-1	-1	4		0	0						Untertest3.avi	0	880	547	72	111				0	Content		-72	-111	16935030	3912738534
16952	09:28:57.735	00:00:16.951	1017	-1024	-768	-1	-1	-1	-1	4	-1024	-768	-1	-1	-1	-1	4		0	0						Untertest3.avi	0	880	547	72	111				0	Content		-72	-111	16951653	3912755157
16968	09:28:57.751	00:00:16.968	1018	-1024	-768	-1	-1	-1	-1	4	-1024	-768	-1	-1	-1	-1	4		0	0						Untertest3.avi	0	880	547	72	111				0	Content		-72	-111	16968399	3912771903
16985	09:28:57.768	00:00:16.985	1019	-1024	-768	-1	-1	-1	-1	4	-1024	-768	-1	-1	-1	-1	4		0	0						Untertest3.avi	0	880	547	72	111				0	Content		-72	-111	16985078	3912788582
17002	09:28:57.785	00:00:17.001	1020	-1024	-768	-1	-1	-1	-1	4	-1024	-768	-1	-1	-1	-1	4		0	0						Untertest3.avi	0	880	547	72	111				0	Content		-72	-111	17001643	3912805147
17019	09:28:57.802	00:00:17.018	1021	-1024	-768	-1	-1	-1	-1	4	-1024	-768	-1	-1	-1	-1	4		0	0						Untertest3.avi	0	880	547	72	111				0	Content		-72	-111	17018581	3912822085
17035	09:28:57.818	00:00:17.035	1022	-1024	-768	-1	-1	-1	-1	4	-1024	-768	-1	-1	-1	-1	4		0	0						Untertest3.avi	0	880	547	72	111				0	Content		-72	-111	17035248	3912838752
17052	09:28:57.835	00:00:17.052	1023	-1024	-768	-1	-1	-1	-1	4	-1024	-768	-1	-1	-1	-1	4		0	0						Untertest3.avi	0	880	547	72	111				0	Content		-72	-111	17052384	3912855888
17069	09:28:57.852	00:00:17.069	1024	-1024	-768	-1	-1	-1	-1	4	-1024	-768	-1	-1	-1	-1	4		0	0						Untertest3.avi	0	880	547	72	111				0	Content		-72	-111	17069052	3912872556
17086	09:28:57.869	00:00:17.086	1025	-1024	-768	-1	-1	-1	-1	4	-1024	-768	-1	-1	-1	-1	4		0	0						Untertest3.avi	0	880	547	72	111				0	Content		-72	-111	17086086	3912889590
17103	09:28:57.886	00:00:17.102	1026	-1024	-768	-1	-1	-1	-1	4	-1024	-768	-1	-1	-1	-1	4		0	0						Untertest3.avi	0	880	547	72	111				0	Content		-72	-111	17102754	3912906258
17119	09:28:57.902	00:00:17.119	1027	-1024	-768	-1	-1	-1	-1	4	-1024	-768	-1	-1	-1	-1	4		0	0						Untertest3.avi	0	880	547	72	111				0	Content		-72	-111	17119421	3912922925
17136	09:28:57.919	00:00:17.135	1028	-1024	-768	-1	-1	-1	-1	4	-1024	-768	-1	-1	-1	-1	4		0	0						Untertest3.avi	0	880	547	72	111				0	Content		-72	-111	17135703	3912939207
17152	09:28:57.935	00:00:17.152	1029	-1024	-768	-1	-1	-1	-1	4	-1024	-768	-1	-1	-1	-1	4		0	0						Untertest3.avi	0	880	547	72	111				0	Content		-72	-111	17152370	3912955874
17169	09:28:57.952	00:00:17.169	1030	-1024	-768	-1	-1	-1	-1	4	-1024	-768	-1	-1	-1	-1	4		0	0						Untertest3.avi	0	880	547	72	111				0	Content		-72	-111	17169038	3912972542
17185	09:28:57.968	00:00:17.185	1031	-1024	-768	-1	-1	-1	-1	4	-1024	-768	-1	-1	-1	-1	4		0	0						Untertest3.avi	0	880	547	72	111				0	Content		-72	-111	17185446	3912988950
17202	09:28:57.985	00:00:17.202	1032	-1024	-768	-1	-1	-1	-1	4	-1024	-768	-1	-1	-1	-1	4		0	0						Untertest3.avi	0	880	547	72	111				0	Content		-72	-111	17202113	3913005617
17219	09:28:58.002	00:00:17.218	1033	-1024	-768	-1	-1	-1	-1	4	-1024	-768	-1	-1	-1	-1	4		0	0						Untertest3.avi	0	880	547	72	111				0	Content		-72	-111	17218781	3913022285
17235	09:28:58.018	00:00:17.234	1034	-1024	-768	-1	-1	-1	-1	4	-1024	-768	-1	-1	-1	-1	4		0	0						Untertest3.avi	0	880	547	72	111				0	Content		-72	-111	17234885	3913038389
17252	09:28:58.035	00:00:17.251	1035	-1024	-768	-1	-1	-1	-1	4	-1024	-768	-1	-1	-1	-1	4		0	0						Untertest3.avi	0	880	547	72	111				0	Content		-72	-111	17251508	3913055012
17268	09:28:58.051	00:00:17.268	1036	-1024	-768	-1	-1	-1	-1	4	-1024	-768	-1	-1	-1	-1	4		0	0						Untertest3.avi	0	880	547	72	111				0	Content		-72	-111	17268173	3913071677
17285	09:28:58.068	00:00:17.284	1037	-1024	-768	-1	-1	-1	-1	4	-1024	-768	-1	-1	-1	-1	4		0	0						Untertest3.avi	0	880	547	72	111				0	Content		-72	-111	17284841	3913088345
17302	09:28:58.085	00:00:17.301	1038	-1024	-768	-1	-1	-1	-1	4	-1024	-768	-1	-1	-1	-1	4		0	0						Untertest3.avi	0	880	547	72	111				0	Content		-72	-111	17301508	3913105012
17318	09:28:58.101	00:00:17.318	1039	-1024	-768	-1	-1	-1	-1	4	-1024	-768	-1	-1	-1	-1	4		0	0						Untertest3.avi	0	880	547	72	111				0	Content		-72	-111	17318131	3913121635
17335	09:28:58.118	00:00:17.334	1040	-1024	-768	-1	-1	-1	-1	4	-1024	-768	-1	-1	-1	-1	4		0	0						Untertest3.avi	0	880	547	72	111				0	Content		-72	-111	17334799	3913138303
17351	09:28:58.134	00:00:17.351	1041	-1024	-768	-1	-1	-1	-1	4	-1024	-768	-1	-1	-1	-1	4		0	0						Untertest3.avi	0	880	547	72	111				0	Content		-72	-111	17351466	3913154970
17368	09:28:58.151	00:00:17.368	1042	-1024	-768	-1	-1	-1	-1	4	-1024	-768	-1	-1	-1	-1	4		0	0						Untertest3.avi	0	880	547	72	111				0	Content		-72	-111	17368356	3913171860
17385	09:28:58.168	00:00:17.385	1043	-1024	-768	-1	-1	-1	-1	4	-1024	-768	-1	-1	-1	-1	4		0	0						Untertest3.avi	0	880	547	72	111				0	Content		-72	-111	17385023	3913188527
17402	09:28:58.185	00:00:17.402	1044	-1024	-768	-1	-1	-1	-1	4	-1024	-768	-1	-1	-1	-1	4		0	0						Untertest3.avi	0	880	547	72	111				0	Content		-72	-111	17402014	3913205518
17419	09:28:58.202	00:00:17.418	1045	-1024	-768	-1	-1	-1	-1	4	-1024	-768	-1	-1	-1	-1	4		0	0						Untertest3.avi	0	880	547	72	111				0	Content		-72	-111	17418681	3913222185
17435	09:28:58.218	00:00:17.435	1046	-1024	-768	-1	-1	-1	-1	4	-1024	-768	-1	-1	-1	-1	4		0	0						Untertest3.avi	0	880	547	72	111				0	Content		-72	-111	17435349	3913238853
17453	09:28:58.236	00:00:17.452	1047	-1024	-768	-1	-1	-1	-1	4	-1024	-768	-1	-1	-1	-1	4		0	0						Untertest3.avi	0	880	547	72	111				0	Content		-72	-111	17452608	3913256112
17469	09:28:58.252	00:00:17.469	1048	-1024	-768	-1	-1	-1	-1	4	-1024	-768	-1	-1	-1	-1	4		0	0						Untertest3.avi	0	880	547	72	111				0	Content		-72	-111	17469275	3913272779
17486	09:28:58.269	00:00:17.485	1049	-1024	-768	-1	-1	-1	-1	4	-1024	-768	-1	-1	-1	-1	4		0	0						Untertest3.avi	0	880	547	72	111				0	Content		-72	-111	17485513	3913289017
17502	09:28:58.285	00:00:17.502	1050	-1024	-768	-1	-1	-1	-1	4	-1024	-768	-1	-1	-1	-1	4		0	0						Untertest3.avi	0	880	547	72	111				0	Content		-72	-111	17502180	3913305684
17519	09:28:58.302	00:00:17.518	1051	-1024	-768	-1	-1	-1	-1	4	-1024	-768	-1	-1	-1	-1	4		0	0						Untertest3.avi	0	880	547	72	111				0	Content		-72	-111	17518848	3913322352
17535	09:28:58.318	00:00:17.534	1052	-1024	-768	-1	-1	-1	-1	4	-1024	-768	-1	-1	-1	-1	4		0	0						Untertest3.avi	0	880	547	72	111				0	Content		-72	-111	17534622	3913338126
17551	09:28:58.334	00:00:17.551	1053	-1024	-768	-1	-1	-1	-1	4	-1024	-768	-1	-1	-1	-1	4		0	0						Untertest3.avi	0	880	547	72	111				0	Content		-72	-111	17551232	3913354736
17568	09:28:58.351	00:00:17.567	1054	-1024	-768	-1	-1	-1	-1	4	-1024	-768	-1	-1	-1	-1	4		0	0						Untertest3.avi	0	880	547	72	111				0	Content		-72	-111	17567919	3913371423
17585	09:28:58.368	00:00:17.584	1055	-1024	-768	-1	-1	-1	-1	4	-1024	-768	-1	-1	-1	-1	4		0	0						Untertest3.avi	0	880	547	72	111				0	Content		-72	-111	17584586	3913388090
17601	09:28:58.384	00:00:17.601	1056	-1024	-768	-1	-1	-1	-1	4	-1024	-768	-1	-1	-1	-1	4		0	0						Untertest3.avi	0	880	547	72	111				0	Content		-72	-111	17601254	3913404758
17618	09:28:58.401	00:00:17.617	1057	-1024	-768	-1	-1	-1	-1	4	-1024	-768	-1	-1	-1	-1	4		0	0						Untertest3.avi	0	880	547	72	111				0	Content		-72	-111	17617913	3913421417
17635	09:28:58.418	00:00:17.634	1058	-1024	-768	-1	-1	-1	-1	4	-1024	-768	-1	-1	-1	-1	4		0	0						Untertest3.avi	0	880	547	72	111				0	Content		-72	-111	17634581	3913438085
17651	09:28:58.434	00:00:17.651	1059	-1024	-768	-1	-1	-1	-1	4	-1024	-768	-1	-1	-1	-1	4		0	0						Untertest3.avi	0	880	547	72	111				0	Content		-72	-111	17651248	3913454752
17668	09:28:58.451	00:00:17.667	1060	-1024	-768	-1	-1	-1	-1	4	-1024	-768	-1	-1	-1	-1	4		0	0						Untertest3.avi	0	880	547	72	111				0	Content		-72	-111	17667931	3913471435
17685	09:28:58.468	00:00:17.684	1061	-1024	-768	-1	-1	-1	-1	4	-1024	-768	-1	-1	-1	-1	4		0	0						Untertest3.avi	0	880	547	72	111				0	Content		-72	-111	17684598	3913488102
17701	09:28:58.484	00:00:17.701	1062	-1024	-768	-1	-1	-1	-1	4	-1024	-768	-1	-1	-1	-1	4		0	0						Untertest3.avi	0	880	547	72	111				0	Content		-72	-111	17701432	3913504936
17718	09:28:58.501	00:00:17.718	1063	-1024	-768	-1	-1	-1	-1	4	-1024	-768	-1	-1	-1	-1	4		0	0						Untertest3.avi	0	880	547	72	111				0	Content		-72	-111	17718100	3913521604
17735	09:28:58.518	00:00:17.734	1064	-1024	-768	-1	-1	-1	-1	4	-1024	-768	-1	-1	-1	-1	4		0	0						Untertest3.avi	0	880	547	72	111				0	Content		-72	-111	17734767	3913538271
17752	09:28:58.535	00:00:17.751	1065	-1024	-768	-1	-1	-1	-1	4	-1024	-768	-1	-1	-1	-1	4		0	0						Untertest3.avi	0	880	547	72	111				0	Content		-72	-111	17751936	3913555440
17769	09:28:58.552	00:00:17.768	1066	-1024	-768	-1	-1	-1	-1	4	-1024	-768	-1	-1	-1	-1	4		0	0						Untertest3.avi	0	880	547	72	111				0	Content		-72	-111	17768603	3913572107
17786	09:28:58.569	00:00:17.785	1067	-1024	-768	-1	-1	-1	-1	4	-1024	-768	-1	-1	-1	-1	4		0	0						Untertest3.avi	0	880	547	72	111				0	Content		-72	-111	17785643	3913589147
17802	09:28:58.585	00:00:17.802	1068	-1024	-768	-1	-1	-1	-1	4	-1024	-768	-1	-1	-1	-1	4		0	0						Untertest3.avi	0	880	547	72	111				0	Content		-72	-111	17802311	3913605815
17819	09:28:58.602	00:00:17.818	1069	-1024	-768	-1	-1	-1	-1	4	-1024	-768	-1	-1	-1	-1	4		0	0						Untertest3.avi	0	880	547	72	111				0	Content		-72	-111	17818978	3913622482
17835	09:28:58.618	00:00:17.835	1070	-1024	-768	-1	-1	-1	-1	4	-1024	-768	-1	-1	-1	-1	4		0	0						Untertest3.avi	0	880	547	72	111				0	Content		-72	-111	17835225	3913638729
17852	09:28:58.635	00:00:17.851	1071	-1024	-768	-1	-1	-1	-1	4	-1024	-768	-1	-1	-1	-1	4		0	0						Untertest3.avi	0	880	547	72	111				0	Content		-72	-111	17851892	3913655396
17869	09:28:58.652	00:00:17.868	1072	-1024	-768	-1	-1	-1	-1	4	-1024	-768	-1	-1	-1	-1	4		0	0						Untertest3.avi	0	880	547	72	111				0	Content		-72	-111	17868560	3913672064
17885	09:28:58.668	00:00:17.884	1073	-1024	-768	-1	-1	-1	-1	4	-1024	-768	-1	-1	-1	-1	4		0	0						Untertest3.avi	0	880	547	72	111				0	Content		-72	-111	17884946	3913688450
17902	09:28:58.685	00:00:17.901	1074	-1024	-768	-1	-1	-1	-1	4	-1024	-768	-1	-1	-1	-1	4		0	0						Untertest3.avi	0	880	547	72	111				0	Content		-72	-111	17901614	3913705118
17918	09:28:58.701	00:00:17.918	1075	-1024	-768	-1	-1	-1	-1	4	-1024	-768	-1	-1	-1	-1	4		0	0						Untertest3.avi	0	880	547	72	111				0	Content		-72	-111	17918281	3913721785
17934	09:28:58.717	00:00:17.934	1076	-1024	-768	-1	-1	-1	-1	4	-1024	-768	-1	-1	-1	-1	4		0	0						Untertest3.avi	0	880	547	72	111				0	Content		-72	-111	17934464	3913737968
17951	09:28:58.734	00:00:17.951	1077	-1024	-768	-1	-1	-1	-1	4	-1024	-768	-1	-1	-1	-1	4		0	0						Untertest3.avi	0	880	547	72	111				0	Content		-72	-111	17951091	3913754595
17968	09:28:58.751	00:00:17.967	1078	-1024	-768	-1	-1	-1	-1	4	-1024	-768	-1	-1	-1	-1	4		0	0						Untertest3.avi	0	880	547	72	111				0	Content		-72	-111	17967715	3913771219
17984	09:28:58.767	00:00:17.984	1079	-1024	-768	-1	-1	-1	-1	4	-1024	-768	-1	-1	-1	-1	4		0	0						Untertest3.avi	0	880	547	72	111				0	Content		-72	-111	17984383	3913787887
18001	09:28:58.784	00:00:18.001	1080	-1024	-768	-1	-1	-1	-1	4	-1024	-768	-1	-1	-1	-1	4		0	0						Untertest3.avi	0	880	547	72	111				0	Content		-72	-111	18001050	3913804554
18018	09:28:58.801	00:00:18.017	1081	-1024	-768	-1	-1	-1	-1	4	-1024	-768	-1	-1	-1	-1	4		0	0						Untertest3.avi	0	880	547	72	111				0	Content		-72	-111	18017688	3913821192
18034	09:28:58.817	00:00:18.034	1082	-1024	-768	-1	-1	-1	-1	4	-1024	-768	-1	-1	-1	-1	4		0	0						Untertest3.avi	0	880	547	72	111				0	Content		-72	-111	18034355	3913837859
18051	09:28:58.834	00:00:18.051	1083	-1024	-768	-1	-1	-1	-1	4	-1024	-768	-1	-1	-1	-1	4		0	0						Untertest3.avi	0	880	547	72	111				0	Content		-72	-111	18051023	3913854527
18068	09:28:58.851	00:00:18.067	1084	-1024	-768	-1	-1	-1	-1	4	-1024	-768	-1	-1	-1	-1	4		0	0						Untertest3.avi	0	880	547	72	111				0	Content		-72	-111	18067928	3913871432
18085	09:28:58.868	00:00:18.084	1085	-1024	-768	-1	-1	-1	-1	4	-1024	-768	-1	-1	-1	-1	4		0	0						Untertest3.avi	0	880	547	72	111				0	Content		-72	-111	18084595	3913888099
18102	09:28:58.885	00:00:18.101	1086	-1024	-768	-1	-1	-1	-1	4	-1024	-768	-1	-1	-1	-1	4		0	0						Untertest3.avi	0	880	547	72	111				0	Content		-72	-111	18101593	3913905097
18118	09:28:58.901	00:00:18.118	1087	-1024	-768	-1	-1	-1	-1	4	-1024	-768	-1	-1	-1	-1	4		0	0						Untertest3.avi	0	880	547	72	111				0	Content		-72	-111	18118260	3913921764
18135	09:28:58.918	00:00:18.134	1088	-1024	-768	-1	-1	-1	-1	4	-1024	-768	-1	-1	-1	-1	4		0	0						Untertest3.avi	0	880	547	72	111				0	Content		-72	-111	18134928	3913938432
18152	09:28:58.935	00:00:18.152	1089	-1024	-768	-1	-1	-1	-1	4	-1024	-768	-1	-1	-1	-1	4		0	0						Untertest3.avi	0	880	547	72	111				0	Content		-72	-111	18152203	3913955707
18169	09:28:58.952	00:00:18.168	1090	-1024	-768	-1	-1	-1	-1	4	-1024	-768	-1	-1	-1	-1	4		0	0						Untertest3.avi	0	880	547	72	111				0	Content		-72	-111	18168871	3913972375
18185	09:28:58.968	00:00:18.185	1091	-1024	-768	-1	-1	-1	-1	4	-1024	-768	-1	-1	-1	-1	4		0	0						Untertest3.avi	0	880	547	72	111				0	Content		-72	-111	18185121	3913988625
18202	09:28:58.985	00:00:18.201	1092	-1024	-768	-1	-1	-1	-1	4	-1024	-768	-1	-1	-1	-1	4		0	0						Untertest3.avi	0	880	547	72	111				0	Content		-72	-111	18201788	3914005292
18218	09:28:59.001	00:00:18.218	1093	-1024	-768	-1	-1	-1	-1	4	-1024	-768	-1	-1	-1	-1	4		0	0						Untertest3.avi	0	880	547	72	111				0	Content		-72	-111	18218456	3914021960
18234	09:28:59.017	00:00:18.234	1094	-1024	-768	-1	-1	-1	-1	4	-1024	-768	-1	-1	-1	-1	4		0	0						Untertest3.avi	0	880	547	72	111				0	Content		-72	-111	18234203	3914037707
18251	09:28:59.034	00:00:18.250	1095	-1024	-768	-1	-1	-1	-1	4	-1024	-768	-1	-1	-1	-1	4		0	0						Untertest3.avi	0	880	547	72	111				0	Content		-72	-111	18250827	3914054331
18268	09:28:59.051	00:00:18.267	1096	-1024	-768	-1	-1	-1	-1	4	-1024	-768	-1	-1	-1	-1	4		0	0						Untertest3.avi	0	880	547	72	111				0	Content		-72	-111	18267573	3914071077
18284	09:28:59.067	00:00:18.284	1097	-1024	-768	-1	-1	-1	-1	4	-1024	-768	-1	-1	-1	-1	4		0	0						Untertest3.avi	0	880	547	72	111				0	Content		-72	-111	18284253	3914087757
18301	09:28:59.084	00:00:18.300	1098	-1024	-768	-1	-1	-1	-1	4	-1024	-768	-1	-1	-1	-1	4		0	0						Untertest3.avi	0	880	547	72	111				0	Content		-72	-111	18300900	3914104404
18318	09:28:59.101	00:00:18.317	1099	-1024	-768	-1	-1	-1	-1	4	-1024	-768	-1	-1	-1	-1	4		0	0						Untertest3.avi	0	880	547	72	111				0	Content		-72	-111	18317568	3914121072
18334	09:28:59.117	00:00:18.334	1100	-1024	-768	-1	-1	-1	-1	4	-1024	-768	-1	-1	-1	-1	4		0	0						Untertest3.avi	0	880	547	72	111				0	Content		-72	-111	18334236	3914137740
18351	09:28:59.134	00:00:18.351	1101	-1024	-768	-1	-1	-1	-1	4	-1024	-768	-1	-1	-1	-1	4		0	0						Untertest3.avi	0	880	547	72	111				0	Content		-72	-111	18351055	3914154559
18368	09:28:59.151	00:00:18.367	1102	-1024	-768	-1	-1	-1	-1	4	-1024	-768	-1	-1	-1	-1	4		0	0						Untertest3.avi	0	880	547	72	111				0	Content		-72	-111	18367723	3914171227
18384	09:28:59.167	00:00:18.384	1103	-1024	-768	-1	-1	-1	-1	4	-1024	-768	-1	-1	-1	-1	4		0	0						Untertest3.avi	0	880	547	72	111				0	Content		-72	-111	18384390	3914187894
18402	09:28:59.185	00:00:18.401	1104	-1024	-768	-1	-1	-1	-1	4	-1024	-768	-1	-1	-1	-1	4		0	0						Untertest3.avi	0	880	547	72	111				0	Content		-72	-111	18401544	3914205048
18418	09:28:59.201	00:00:18.418	1105	-1024	-768	-1	-1	-1	-1	4	-1024	-768	-1	-1	-1	-1	4		0	0						Untertest3.avi	0	880	547	72	111				0	Content		-72	-111	18418211	3914221715
18435	09:28:59.218	00:00:18.435	1106	-1024	-768	-1	-1	-1	-1	4	-1024	-768	-1	-1	-1	-1	4		0	0						Untertest3.avi	0	880	547	72	111				0	Content		-72	-111	18435246	3914238750
18452	09:28:59.235	00:00:18.451	1107	-1024	-768	-1	-1	-1	-1	4	-1024	-768	-1	-1	-1	-1	4		0	0						Untertest3.avi	0	880	547	72	111				0	Content		-72	-111	18451914	3914255418
18469	09:28:59.252	00:00:18.468	1108	-1024	-768	-1	-1	-1	-1	4	-1024	-768	-1	-1	-1	-1	4		0	0						Untertest3.avi	0	880	547	72	111				0	Content		-72	-111	18468581	3914272085
18485	09:28:59.268	00:00:18.484	1109	-1024	-768	-1	-1	-1	-1	4	-1024	-768	-1	-1	-1	-1	4		0	0						Untertest3.avi	0	880	547	72	111				0	Content		-72	-111	18484825	3914288329
18501	09:28:59.284	00:00:18.501	1110	-1024	-768	-1	-1	-1	-1	4	-1024	-768	-1	-1	-1	-1	4		0	0						Untertest3.avi	0	880	547	72	111				0	Content		-72	-111	18501492	3914304996
18518	09:28:59.301	00:00:18.518	1111	-1024	-768	-1	-1	-1	-1	4	-1024	-768	-1	-1	-1	-1	4		0	0						Untertest3.avi	0	880	547	72	111				0	Content		-72	-111	18518160	3914321664
18535	09:28:59.318	00:00:18.534	1112	-1024	-768	-1	-1	-1	-1	4	-1024	-768	-1	-1	-1	-1	4		0	0						Untertest3.avi	0	880	547	72	111				0	Content		-72	-111	18534543	3914338047
18551	09:28:59.334	00:00:18.551	1113	-1024	-768	-1	-1	-1	-1	4	-1024	-768	-1	-1	-1	-1	4		0	0						Untertest3.avi	0	880	547	72	111				0	Content		-72	-111	18551211	3914354715
18568	09:28:59.351	00:00:18.567	1114	-1024	-768	-1	-1	-1	-1	4	-1024	-768	-1	-1	-1	-1	4		0	0						Untertest3.avi	0	880	547	72	111				0	Content		-72	-111	18567879	3914371383
18584	09:28:59.367	00:00:18.584	1115	-1024	-768	-1	-1	-1	-1	4	-1024	-768	-1	-1	-1	-1	4		0	0						Untertest3.avi	0	880	547	72	111				0	Content		-72	-111	18584060	3914387564
18601	09:28:59.384	00:00:18.600	1116	-1024	-768	-1	-1	-1	-1	4	-1024	-768	-1	-1	-1	-1	4		0	0						Untertest3.avi	0	880	547	72	111				0	Content		-72	-111	18600684	3914404188
18617	09:28:59.400	00:00:18.617	1117	-1024	-768	-1	-1	-1	-1	4	-1024	-768	-1	-1	-1	-1	4		0	0						Untertest3.avi	0	880	547	72	111				0	Content		-72	-111	18617316	3914420820
18634	09:28:59.417	00:00:18.633	1118	-1024	-768	-1	-1	-1	-1	4	-1024	-768	-1	-1	-1	-1	4		0	0						Untertest3.avi	0	880	547	72	111				0	Content		-72	-111	18633984	3914437488
18651	09:28:59.434	00:00:18.650	1119	-1024	-768	-1	-1	-1	-1	4	-1024	-768	-1	-1	-1	-1	4		0	0						Untertest3.avi	0	880	547	72	111				0	Content		-72	-111	18650651	3914454155
18667	09:28:59.450	00:00:18.667	1120	-1024	-768	-1	-1	-1	-1	4	-1024	-768	-1	-1	-1	-1	4		0	0						Untertest3.avi	0	880	547	72	111				0	Content		-72	-111	18667287	3914470791
18684	09:28:59.467	00:00:18.683	1121	-1024	-768	-1	-1	-1	-1	4	-1024	-768	-1	-1	-1	-1	4		0	0						Untertest3.avi	0	880	547	72	111				0	Content		-72	-111	18683954	3914487458
18701	09:28:59.484	00:00:18.700	1122	-1024	-768	-1	-1	-1	-1	4	-1024	-768	-1	-1	-1	-1	4		0	0						Untertest3.avi	0	880	547	72	111				0	Content		-72	-111	18700622	3914504126
18718	09:28:59.501	00:00:18.717	1123	-1024	-768	-1	-1	-1	-1	4	-1024	-768	-1	-1	-1	-1	4		0	0						Untertest3.avi	0	880	547	72	111				0	Content		-72	-111	18717526	3914521030
18734	09:28:59.517	00:00:18.734	1124	-1024	-768	-1	-1	-1	-1	4	-1024	-768	-1	-1	-1	-1	4		0	0						Untertest3.avi	0	880	547	72	111				0	Content		-72	-111	18734193	3914537697
18751	09:28:59.534	00:00:18.751	1125	-1024	-768	-1	-1	-1	-1	4	-1024	-768	-1	-1	-1	-1	4		0	0						Untertest3.avi	0	880	547	72	111				0	Content		-72	-111	18751147	3914554651
18768	09:28:59.551	00:00:18.767	1126	-1024	-768	-1	-1	-1	-1	4	-1024	-768	-1	-1	-1	-1	4		0	0						Untertest3.avi	0	880	547	72	111				0	Content		-72	-111	18767814	3914571318
18784	09:28:59.567	00:00:18.784	1127	-1024	-768	-1	-1	-1	-1	4	-1024	-768	-1	-1	-1	-1	4		0	0						Untertest3.avi	0	880	547	72	111				0	Content		-72	-111	18784482	3914587986
18802	09:28:59.585	00:00:18.801	1128	-1024	-768	-1	-1	-1	-1	4	-1024	-768	-1	-1	-1	-1	4		0	0						Untertest3.avi	0	880	547	72	111				0	Content		-72	-111	18801767	3914605271
18818	09:28:59.601	00:00:18.818	1129	-1024	-768	-1	-1	-1	-1	4	-1024	-768	-1	-1	-1	-1	4		0	0						Untertest3.avi	0	880	547	72	111				0	Content		-72	-111	18818434	3914621938
18835	09:28:59.618	00:00:18.834	1130	-1024	-768	-1	-1	-1	-1	4	-1024	-768	-1	-1	-1	-1	4		0	0						Untertest3.avi	0	880	547	72	111				0	Content		-72	-111	18834682	3914638186
18851	09:28:59.634	00:00:18.851	1131	-1024	-768	-1	-1	-1	-1	4	-1024	-768	-1	-1	-1	-1	4		0	0						Untertest3.avi	0	880	547	72	111				0	Content		-72	-111	18851349	3914654853
18868	09:28:59.651	00:00:18.868	1132	-1024	-768	-1	-1	-1	-1	4	-1024	-768	-1	-1	-1	-1	4		0	0						Untertest3.avi	0	880	547	72	111				0	Content		-72	-111	18868017	3914671521
18884	09:28:59.667	00:00:18.883	1133	-1024	-768	-1	-1	-1	-1	4	-1024	-768	-1	-1	-1	-1	4		0	0						Untertest3.avi	0	880	547	72	111				0	Content		-72	-111	18883797	3914687301
18900	09:28:59.683	00:00:18.900	1134	-1024	-768	-1	-1	-1	-1	4	-1024	-768	-1	-1	-1	-1	4		0	0						Untertest3.avi	0	880	547	72	111				0	Content		-72	-111	18900418	3914703922
18917	09:28:59.700	00:00:18.917	1135	-1024	-768	-1	-1	-1	-1	4	-1024	-768	-1	-1	-1	-1	4		0	0						Untertest3.avi	0	880	547	72	111				0	Content		-72	-111	18917108	3914720612
18934	09:28:59.717	00:00:18.933	1136	-1024	-768	-1	-1	-1	-1	4	-1024	-768	-1	-1	-1	-1	4		0	0						Untertest3.avi	0	880	547	72	111				0	Content		-72	-111	18933776	3914737280
18950	09:28:59.733	00:00:18.950	1137	-1024	-768	-1	-1	-1	-1	4	-1024	-768	-1	-1	-1	-1	4		0	0						Untertest3.avi	0	880	547	72	111				0	Content		-72	-111	18950444	3914753948
18967	09:28:59.750	00:00:18.967	1138	-1024	-768	-1	-1	-1	-1	4	-1024	-768	-1	-1	-1	-1	4		0	0						Untertest3.avi	0	880	547	72	111				0	Content		-72	-111	18967101	3914770605
18984	09:28:59.767	00:00:18.983	1139	-1024	-768	-1	-1	-1	-1	4	-1024	-768	-1	-1	-1	-1	4		0	0						Untertest3.avi	0	880	547	72	111				0	Content		-72	-111	18983769	3914787273
19000	09:28:59.783	00:00:19.000	1140	-1024	-768	-1	-1	-1	-1	4	-1024	-768	-1	-1	-1	-1	4		0	0						Untertest3.avi	0	880	547	72	111				0	Content		-72	-111	19000436	3914803940
19017	09:28:59.800	00:00:19.017	1141	-1024	-768	-1	-1	-1	-1	4	-1024	-768	-1	-1	-1	-1	4		0	0						Untertest3.avi	0	880	547	72	111				0	Content		-72	-111	19017050	3914820554
19034	09:28:59.817	00:00:19.033	1142	-1024	-768	-1	-1	-1	-1	4	-1024	-768	-1	-1	-1	-1	4		0	0						Untertest3.avi	0	880	547	72	111				0	Content		-72	-111	19033717	3914837221
19051	09:28:59.834	00:00:19.050	1143	-1024	-768	-1	-1	-1	-1	4	-1024	-768	-1	-1	-1	-1	4		0	0						Untertest3.avi	0	880	547	72	111				0	Content		-72	-111	19050576	3914854080
19067	09:28:59.850	00:00:19.067	1144	-1024	-768	-1	-1	-1	-1	4	-1024	-768	-1	-1	-1	-1	4		0	0						Untertest3.avi	0	880	547	72	111				0	Content		-72	-111	19067244	3914870748
19084	09:28:59.867	00:00:19.083	1145	-1024	-768	-1	-1	-1	-1	4	-1024	-768	-1	-1	-1	-1	4		0	0						Untertest3.avi	0	880	547	72	111				0	Content		-72	-111	19083911	3914887415
19101	09:28:59.884	00:00:19.101	1146	-1024	-768	-1	-1	-1	-1	4	-1024	-768	-1	-1	-1	-1	4		0	0						Untertest3.avi	0	880	547	72	111				0	Content		-72	-111	19101037	3914904541
19118	09:28:59.901	00:00:19.117	1147	-1024	-768	-1	-1	-1	-1	4	-1024	-768	-1	-1	-1	-1	4		0	0						Untertest3.avi	0	880	547	72	111				0	Content		-72	-111	19117704	3914921208
19135	09:28:59.918	00:00:19.134	1148	-1024	-768	-1	-1	-1	-1	4	-1024	-768	-1	-1	-1	-1	4		0	0						Untertest3.avi	0	880	547	72	111				0	Content		-72	-111	19134731	3914938235
19151	09:28:59.934	00:00:19.151	1149	-1024	-768	-1	-1	-1	-1	4	-1024	-768	-1	-1	-1	-1	4		0	0						Untertest3.avi	0	880	547	72	111				0	Content		-72	-111	19151398	3914954902
19168	09:28:59.951	00:00:19.168	1150	-1024	-768	-1	-1	-1	-1	4	-1024	-768	-1	-1	-1	-1	4		0	0						Untertest3.avi	0	880	547	72	111				0	Content		-72	-111	19168066	3914971570
19184	09:28:59.967	00:00:19.184	1151	-1024	-768	-1	-1	-1	-1	4	-1024	-768	-1	-1	-1	-1	4		0	0						Untertest3.avi	0	880	547	72	111				0	Content		-72	-111	19184348	3914987852
19201	09:28:59.984	00:00:19.201	1152	-1024	-768	-1	-1	-1	-1	4	-1024	-768	-1	-1	-1	-1	4		0	0						Untertest3.avi	0	880	547	72	111				0	Content		-72	-111	19201015	3915004519
19218	09:29:00.001	00:00:19.217	1153	-1024	-768	-1	-1	-1	-1	4	-1024	-768	-1	-1	-1	-1	4		0	0						Untertest3.avi	0	880	547	72	111				0	Content		-72	-111	19217683	3915021187
19234	09:29:00.017	00:00:19.234	1154	-1024	-768	-1	-1	-1	-1	4	-1024	-768	-1	-1	-1	-1	4		0	0						Untertest3.avi	0	880	547	72	111				0	Content		-72	-111	19234095	3915037599
19251	09:29:00.034	00:00:19.250	1155	-1024	-768	-1	-1	-1	-1	4	-1024	-768	-1	-1	-1	-1	4		0	0						Untertest3.avi	0	880	547	72	111				0	Content		-72	-111	19250763	3915054267
19267	09:29:00.050	00:00:19.267	1156	-1024	-768	-1	-1	-1	-1	4	-1024	-768	-1	-1	-1	-1	4		0	0						Untertest3.avi	0	880	547	72	111				0	Content		-72	-111	19267430	3915070934
19284	09:29:00.067	00:00:19.283	1157	-1024	-768	-1	-1	-1	-1	4	-1024	-768	-1	-1	-1	-1	4		0	0						Untertest3.avi	0	880	547	72	111				0	Content		-72	-111	19283532	3915087036
19300	09:29:00.083	00:00:19.300	1158	-1024	-768	-1	-1	-1	-1	4	-1024	-768	-1	-1	-1	-1	4		0	0						Untertest3.avi	0	880	547	72	111				0	Content		-72	-111	19300155	3915103659
19317	09:29:00.100	00:00:19.316	1159	-1024	-768	-1	-1	-1	-1	4	-1024	-768	-1	-1	-1	-1	4		0	0						Untertest3.avi	0	880	547	72	111				0	Content		-72	-111	19316956	3915120460
19334	09:29:00.117	00:00:19.333	1160	-1024	-768	-1	-1	-1	-1	4	-1024	-768	-1	-1	-1	-1	4		0	0						Untertest3.avi	0	880	547	72	111				0	Content		-72	-111	19333527	3915137031
19350	09:29:00.133	00:00:19.350	1161	-1024	-768	-1	-1	-1	-1	4	-1024	-768	-1	-1	-1	-1	4		0	0						Untertest3.avi	0	880	547	72	111				0	Content		-72	-111	19350359	3915153863
19367	09:29:00.150	00:00:19.367	1162	-1024	-768	-1	-1	-1	-1	4	-1024	-768	-1	-1	-1	-1	4		0	0						Untertest3.avi	0	880	547	72	111				0	Content		-72	-111	19367027	3915170531
19384	09:29:00.167	00:00:19.383	1163	-1024	-768	-1	-1	-1	-1	4	-1024	-768	-1	-1	-1	-1	4		0	0						Untertest3.avi	0	880	547	72	111				0	Content		-72	-111	19383694	3915187198
19401	09:29:00.184	00:00:19.400	1164	-1024	-768	-1	-1	-1	-1	4	-1024	-768	-1	-1	-1	-1	4		0	0						Untertest3.avi	0	880	547	72	111				0	Content		-72	-111	19400680	3915204184
19417	09:29:00.200	00:00:19.417	1165	-1024	-768	-1	-1	-1	-1	4	-1024	-768	-1	-1	-1	-1	4		0	0						Untertest3.avi	0	880	547	72	111				0	Content		-72	-111	19417347	3915220851
19434	09:29:00.217	00:00:19.434	1166	-1024	-768	-1	-1	-1	-1	4	-1024	-768	-1	-1	-1	-1	4		0	0						Untertest3.avi	0	880	547	72	111				0	Content		-72	-111	19434015	3915237519
19451	09:29:00.234	00:00:19.451	1167	-1024	-768	-1	-1	-1	-1	4	-1024	-768	-1	-1	-1	-1	4		0	0						Untertest3.avi	0	880	547	72	111				0	Content		-72	-111	19451330	3915254834
19468	09:29:00.251	00:00:19.467	1168	-1024	-768	-1	-1	-1	-1	4	-1024	-768	-1	-1	-1	-1	4		0	0						Untertest3.avi	0	880	547	72	111				0	Content		-72	-111	19467997	3915271501
19484	09:29:00.267	00:00:19.484	1169	-1024	-768	-1	-1	-1	-1	4	-1024	-768	-1	-1	-1	-1	4		0	0						Untertest3.avi	0	880	547	72	111				0	Content		-72	-111	19484255	3915287759
19501	09:29:00.284	00:00:19.500	1170	-1024	-768	-1	-1	-1	-1	4	-1024	-768	-1	-1	-1	-1	4		0	0						Untertest3.avi	0	880	547	72	111				0	Content		-72	-111	19500922	3915304426
19518	09:29:00.301	00:00:19.517	1171	-1024	-768	-1	-1	-1	-1	4	-1024	-768	-1	-1	-1	-1	4		0	0						Untertest3.avi	0	880	547	72	111				0	Content		-72	-111	19517590	3915321094
19533	09:29:00.316	00:00:19.533	1172	-1024	-768	-1	-1	-1	-1	4	-1024	-768	-1	-1	-1	-1	4		0	0						Untertest3.avi	0	880	547	72	111				0	Content		-72	-111	19533387	3915336891
19550	09:29:00.333	00:00:19.550	1173	-1024	-768	-1	-1	-1	-1	4	-1024	-768	-1	-1	-1	-1	4		0	0						Untertest3.avi	0	880	547	72	111				0	Content		-72	-111	19550010	3915353514
19567	09:29:00.350	00:00:19.566	1174	-1024	-768	-1	-1	-1	-1	4	-1024	-768	-1	-1	-1	-1	4		0	0						Untertest3.avi	0	880	547	72	111				0	Content		-72	-111	19566696	3915370200
19583	09:29:00.366	00:00:19.583	1175	-1024	-768	-1	-1	-1	-1	4	-1024	-768	-1	-1	-1	-1	4		0	0						Untertest3.avi	0	880	547	72	111				0	Content		-72	-111	19583363	3915386867
19600	09:29:00.383	00:00:19.600	1176	-1024	-768	-1	-1	-1	-1	4	-1024	-768	-1	-1	-1	-1	4		0	0						Untertest3.avi	0	880	547	72	111				0	Content		-72	-111	19600031	3915403535
19617	09:29:00.400	00:00:19.616	1177	-1024	-768	-1	-1	-1	-1	4	-1024	-768	-1	-1	-1	-1	4		0	0						Untertest3.avi	0	880	547	72	111				0	Content		-72	-111	19616691	3915420195
19633	09:29:00.416	00:00:19.633	1178	-1024	-768	-1	-1	-1	-1	4	-1024	-768	-1	-1	-1	-1	4		0	0						Untertest3.avi	0	880	547	72	111				0	Content		-72	-111	19633359	3915436863
19650	09:29:00.433	00:00:19.650	1179	-1024	-768	-1	-1	-1	-1	4	-1024	-768	-1	-1	-1	-1	4		0	0						Untertest3.avi	0	880	547	72	111				0	Content		-72	-111	19650026	3915453530
19667	09:29:00.450	00:00:19.666	1180	-1024	-768	-1	-1	-1	-1	4	-1024	-768	-1	-1	-1	-1	4		0	0						Untertest3.avi	0	880	547	72	111				0	Content		-72	-111	19666639	3915470143
19683	09:29:00.466	00:00:19.683	1181	-1024	-768	-1	-1	-1	-1	4	-1024	-768	-1	-1	-1	-1	4		0	0						Untertest3.avi	0	880	547	72	111				0	Content		-72	-111	19683307	3915486811
19700	09:29:00.483	00:00:19.700	1182	-1024	-768	-1	-1	-1	-1	4	-1024	-768	-1	-1	-1	-1	4		0	0						Untertest3.avi	0	880	547	72	111				0	Content		-72	-111	19700167	3915503671
19717	09:29:00.500	00:00:19.716	1183	-1024	-768	-1	-1	-1	-1	4	-1024	-768	-1	-1	-1	-1	4		0	0						Untertest3.avi	0	880	547	72	111				0	Content		-72	-111	19716835	3915520339
19734	09:29:00.517	00:00:19.733	1184	-1024	-768	-1	-1	-1	-1	4	-1024	-768	-1	-1	-1	-1	4		0	0						Untertest3.avi	0	880	547	72	111				0	Content		-72	-111	19733502	3915537006
19751	09:29:00.534	00:00:19.750	1185	-1024	-768	-1	-1	-1	-1	4	-1024	-768	-1	-1	-1	-1	4		0	0						Untertest3.avi	0	880	547	72	111				0	Content		-72	-111	19750632	3915554136
19767	09:29:00.550	00:00:19.767	1186	-1024	-768	-1	-1	-1	-1	4	-1024	-768	-1	-1	-1	-1	4		0	0						Untertest3.avi	0	880	547	72	111				0	Content		-72	-111	19767299	3915570803
19784	09:29:00.567	00:00:19.784	1187	-1024	-768	-1	-1	-1	-1	4	-1024	-768	-1	-1	-1	-1	4		0	0						Untertest3.avi	0	880	547	72	111				0	Content		-72	-111	19784324	3915587828
19801	09:29:00.584	00:00:19.800	1188	-1024	-768	-1	-1	-1	-1	4	-1024	-768	-1	-1	-1	-1	4		0	0						Untertest3.avi	0	880	547	72	111				0	Content		-72	-111	19800992	3915604496
19818	09:29:00.601	00:00:19.817	1189	-1024	-768	-1	-1	-1	-1	4	-1024	-768	-1	-1	-1	-1	4		0	0						Untertest3.avi	0	880	547	72	111				0	Content		-72	-111	19817659	3915621163
19834	09:29:00.617	00:00:19.833	1190	-1024	-768	-1	-1	-1	-1	4	-1024	-768	-1	-1	-1	-1	4		0	0						Untertest3.avi	0	880	547	72	111				0	Content		-72	-111	19833939	3915637443
19851	09:29:00.634	00:00:19.850	1191	-1024	-768	-1	-1	-1	-1	4	-1024	-768	-1	-1	-1	-1	4		0	0						Untertest3.avi	0	880	547	72	111				0	Content		-72	-111	19850606	3915654110
19867	09:29:00.650	00:00:19.867	1192	-1024	-768	-1	-1	-1	-1	4	-1024	-768	-1	-1	-1	-1	4		0	0						Untertest3.avi	0	880	547	72	111				0	Content		-72	-111	19867274	3915670778
19884	09:29:00.667	00:00:19.883	1193	-1024	-768	-1	-1	-1	-1	4	-1024	-768	-1	-1	-1	-1	4		0	0						Untertest3.avi	0	880	547	72	111				0	Content		-72	-111	19883682	3915687186
19900	09:29:00.683	00:00:19.900	1194	-1024	-768	-1	-1	-1	-1	4	-1024	-768	-1	-1	-1	-1	4		0	0						Untertest3.avi	0	880	547	72	111				0	Content		-72	-111	19900350	3915703854
19917	09:29:00.700	00:00:19.917	1195	-1024	-768	-1	-1	-1	-1	4	-1024	-768	-1	-1	-1	-1	4		0	0						Untertest3.avi	0	880	547	72	111				0	Content		-72	-111	19917017	3915720521
19933	09:29:00.716	00:00:19.933	1196	-1024	-768	-1	-1	-1	-1	4	-1024	-768	-1	-1	-1	-1	4		0	0						Untertest3.avi	0	880	547	72	111				0	Content		-72	-111	19933118	3915736622
19950	09:29:00.733	00:00:19.949	1197	-1024	-768	-1	-1	-1	-1	4	-1024	-768	-1	-1	-1	-1	4		0	0						Untertest3.avi	0	880	547	72	111				0	Content		-72	-111	19949742	3915753246
19967	09:29:00.750	00:00:19.966	1198	-1024	-768	-1	-1	-1	-1	4	-1024	-768	-1	-1	-1	-1	4		0	0						Untertest3.avi	0	880	547	72	111				0	Content		-72	-111	19966543	3915770047
19983	09:29:00.766	00:00:19.983	1199	-1024	-768	-1	-1	-1	-1	4	-1024	-768	-1	-1	-1	-1	4		0	0						Untertest3.avi	0	880	547	72	111				0	Content		-72	-111	19983114	3915786618
20000	09:29:00.783	00:00:19.999	1200	-1024	-768	-1	-1	-1	-1	4	-1024	-768	-1	-1	-1	-1	4		0	0						Untertest3.avi	0	880	547	72	111				0	Content		-72	-111	19999947	3915803451
20017	09:29:00.800	00:00:20.016	1201	-1024	-768	-1	-1	-1	-1	4	-1024	-768	-1	-1	-1	-1	4		0	0						Untertest3.avi	0	880	547	72	111				0	Content		-72	-111	20016615	3915820119
20033	09:29:00.816	00:00:20.033	1202	-1024	-768	-1	-1	-1	-1	4	-1024	-768	-1	-1	-1	-1	4		0	0						Untertest3.avi	0	880	547	72	111				0	Content		-72	-111	20033282	3915836786
20050	09:29:00.833	00:00:20.050	1203	-1024	-768	-1	-1	-1	-1	4	-1024	-768	-1	-1	-1	-1	4		0	0						Untertest3.avi	0	880	547	72	111				0	Content		-72	-111	20050267	3915853771
20067	09:29:00.850	00:00:20.066	1204	-1024	-768	-1	-1	-1	-1	4	-1024	-768	-1	-1	-1	-1	4		0	0						Untertest3.avi	0	880	547	72	111				0	Content		-72	-111	20066935	3915870439
20084	09:29:00.867	00:00:20.083	1205	-1024	-768	-1	-1	-1	-1	4	-1024	-768	-1	-1	-1	-1	4		0	0						Untertest3.avi	0	880	547	72	111				0	Content		-72	-111	20083602	3915887106
20101	09:29:00.884	00:00:20.100	1206	-1024	-768	-1	-1	-1	-1	4	-1024	-768	-1	-1	-1	-1	4		0	0						Untertest3.avi	0	880	547	72	111				0	Content		-72	-111	20100918	3915904422
20118	09:29:00.901	00:00:20.117	1207	-1024	-768	-1	-1	-1	-1	4	-1024	-768	-1	-1	-1	-1	4		0	0						Untertest3.avi	0	880	547	72	111				0	Content		-72	-111	20117585	3915921089
20134	09:29:00.917	00:00:20.133	1208	-1024	-768	-1	-1	-1	-1	4	-1024	-768	-1	-1	-1	-1	4		0	0						Untertest3.avi	0	880	547	72	111				0	Content		-72	-111	20133848	3915937352
20151	09:29:00.934	00:00:20.150	1209	-1024	-768	-1	-1	-1	-1	4	-1024	-768	-1	-1	-1	-1	4		0	0						Untertest3.avi	0	880	547	72	111				0	Content		-72	-111	20150515	3915954019
20167	09:29:00.950	00:00:20.167	1210	-1024	-768	-1	-1	-1	-1	4	-1024	-768	-1	-1	-1	-1	4		0	0						Untertest3.avi	0	880	547	72	111				0	Content		-72	-111	20167183	3915970687
20183	09:29:00.966	00:00:20.182	1211	-1024	-768	-1	-1	-1	-1	4	-1024	-768	-1	-1	-1	-1	4		0	0						Untertest3.avi	0	880	547	72	111				0	Content		-72	-111	20182978	3915986482
20200	09:29:00.983	00:00:20.199	1212	-1024	-768	-1	-1	-1	-1	4	-1024	-768	-1	-1	-1	-1	4		0	0						Untertest3.avi	0	880	547	72	111				0	Content		-72	-111	20199598	3916003102
20216	09:29:00.999	00:00:20.216	1213	-1024	-768	-1	-1	-1	-1	4	-1024	-768	-1	-1	-1	-1	4		0	0						Untertest3.avi	0	880	547	72	111				0	Content		-72	-111	20216284	3916019788
20233	09:29:01.016	00:00:20.232	1214	-1024	-768	-1	-1	-1	-1	4	-1024	-768	-1	-1	-1	-1	4		0	0						Untertest3.avi	0	880	547	72	111				0	Content		-72	-111	20232951	3916036455
20250	09:29:01.033	00:00:20.249	1215	-1024	-768	-1	-1	-1	-1	4	-1024	-768	-1	-1	-1	-1	4		0	0						Untertest3.avi	0	880	547	72	111				0	Content		-72	-111	20249619	3916053123
20266	09:29:01.049	00:00:20.266	1216	-1024	-768	-1	-1	-1	-1	4	-1024	-768	-1	-1	-1	-1	4		0	0						Untertest3.avi	0	880	547	72	111				0	Content		-72	-111	20266281	3916069785
20283	09:29:01.066	00:00:20.282	1217	-1024	-768	-1	-1	-1	-1	4	-1024	-768	-1	-1	-1	-1	4		0	0						Untertest3.avi	0	880	547	72	111				0	Content		-72	-111	20282949	3916086453
20300	09:29:01.083	00:00:20.299	1218	-1024	-768	-1	-1	-1	-1	4	-1024	-768	-1	-1	-1	-1	4		0	0						Untertest3.avi	0	880	547	72	111				0	Content		-72	-111	20299616	3916103120
20316	09:29:01.099	00:00:20.316	1219	-1024	-768	-1	-1	-1	-1	4	-1024	-768	-1	-1	-1	-1	4		0	0						Untertest3.avi	0	880	547	72	111				0	Content		-72	-111	20316230	3916119734
20333	09:29:01.116	00:00:20.332	1220	-1024	-768	-1	-1	-1	-1	4	-1024	-768	-1	-1	-1	-1	4		0	0						Untertest3.avi	0	880	547	72	111				0	Content		-72	-111	20332898	3916136402
20350	09:29:01.133	00:00:20.349	1221	-1024	-768	-1	-1	-1	-1	4	-1024	-768	-1	-1	-1	-1	4		0	0						Untertest3.avi	0	880	547	72	111				0	Content		-72	-111	20349754	3916153258
20366	09:29:01.149	00:00:20.366	1222	-1024	-768	-1	-1	-1	-1	4	-1024	-768	-1	-1	-1	-1	4		0	0						Untertest3.avi	0	880	547	72	111				0	Content		-72	-111	20366422	3916169926
20383	09:29:01.166	00:00:20.383	1223	-1024	-768	-1	-1	-1	-1	4	-1024	-768	-1	-1	-1	-1	4		0	0						Untertest3.avi	0	880	547	72	111				0	Content		-72	-111	20383089	3916186593
20400	09:29:01.183	00:00:20.400	1224	-1024	-768	-1	-1	-1	-1	4	-1024	-768	-1	-1	-1	-1	4		0	0						Untertest3.avi	0	880	547	72	111				0	Content		-72	-111	20400235	3916203739
20417	09:29:01.200	00:00:20.416	1225	-1024	-768	-1	-1	-1	-1	4	-1024	-768	-1	-1	-1	-1	4		0	0						Untertest3.avi	0	880	547	72	111				0	Content		-72	-111	20416903	3916220407
20434	09:29:01.217	00:00:20.433	1226	-1024	-768	-1	-1	-1	-1	4	-1024	-768	-1	-1	-1	-1	4		0	0						Untertest3.avi	0	880	547	72	111				0	Content		-72	-111	20433923	3916237427
20451	09:29:01.234	00:00:20.450	1227	-1024	-768	-1	-1	-1	-1	4	-1024	-768	-1	-1	-1	-1	4		0	0						Untertest3.avi	0	880	547	72	111				0	Content		-72	-111	20450591	3916254095
20467	09:29:01.250	00:00:20.467	1228	-1024	-768	-1	-1	-1	-1	4	-1024	-768	-1	-1	-1	-1	4		0	0						Untertest3.avi	0	880	547	72	111				0	Content		-72	-111	20467258	3916270762
20483	09:29:01.266	00:00:20.483	1229	-1024	-768	-1	-1	-1	-1	4	-1024	-768	-1	-1	-1	-1	4		0	0						Untertest3.avi	0	880	547	72	111				0	Content		-72	-111	20483366	3916286870
20500	09:29:01.283	00:00:20.500	1230	-1024	-768	-1	-1	-1	-1	4	-1024	-768	-1	-1	-1	-1	4		0	0						Untertest3.avi	0	880	547	72	111				0	Content		-72	-111	20500033	3916303537
20517	09:29:01.300	00:00:20.516	1231	-1024	-768	-1	-1	-1	-1	4	-1024	-768	-1	-1	-1	-1	4		0	0						Untertest3.avi	0	880	547	72	111				0	Content		-72	-111	20516511	3916320015
20533	09:29:01.316	00:00:20.533	1232	-1024	-768	-1	-1	-1	-1	4	-1024	-768	-1	-1	-1	-1	4		0	0						Untertest3.avi	0	880	547	72	111				0	Content		-72	-111	20533178	3916336682
20550	09:29:01.333	00:00:20.549	1233	-1024	-768	-1	-1	-1	-1	4	-1024	-768	-1	-1	-1	-1	4		0	0						Untertest3.avi	0	880	547	72	111				0	Content		-72	-111	20549846	3916353350
20566	09:29:01.349	00:00:20.566	1234	-1024	-768	-1	-1	-1	-1	4	-1024	-768	-1	-1	-1	-1	4		0	0						Untertest3.avi	0	880	547	72	111				0	Content		-72	-111	20566088	3916369592
20583	09:29:01.366	00:00:20.582	1235	-1024	-768	-1	-1	-1	-1	4	-1024	-768	-1	-1	-1	-1	4		0	0						Untertest3.avi	0	880	547	72	111				0	Content		-72	-111	20582712	3916386216
20600	09:29:01.383	00:00:20.599	1236	-1024	-768	-1	-1	-1	-1	4	-1024	-768	-1	-1	-1	-1	4		0	0						Untertest3.avi	0	880	547	72	111				0	Content		-72	-111	20599514	3916403018
20616	09:29:01.399	00:00:20.616	1237	-1024	-768	-1	-1	-1	-1	4	-1024	-768	-1	-1	-1	-1	4		0	0						Untertest3.avi	0	880	547	72	111				0	Content		-72	-111	20616081	3916419585
20633	09:29:01.416	00:00:20.632	1238	-1024	-768	-1	-1	-1	-1	4	-1024	-768	-1	-1	-1	-1	4		0	0						Untertest3.avi	0	880	547	72	111				0	Content		-72	-111	20632915	3916436419
20650	09:29:01.433	00:00:20.649	1239	-1024	-768	-1	-1	-1	-1	4	-1024	-768	-1	-1	-1	-1	4		0	0						Untertest3.avi	0	880	547	72	111				0	Content		-72	-111	20649582	3916453086
20666	09:29:01.449	00:00:20.666	1240	-1024	-768	-1	-1	-1	-1	4	-1024	-768	-1	-1	-1	-1	4		0	0						Untertest3.avi	0	880	547	72	111				0	Content		-72	-111	20666250	3916469754
20683	09:29:01.466	00:00:20.683	1241	-1024	-768	-1	-1	-1	-1	4	-1024	-768	-1	-1	-1	-1	4		0	0						Untertest3.avi	0	880	547	72	111				0	Content		-72	-111	20683235	3916486739
20700	09:29:01.483	00:00:20.699	1242	-1024	-768	-1	-1	-1	-1	4	-1024	-768	-1	-1	-1	-1	4		0	0						Untertest3.avi	0	880	547	72	111				0	Content		-72	-111	20699902	3916503406
20717	09:29:01.500	00:00:20.716	1243	-1024	-768	-1	-1	-1	-1	4	-1024	-768	-1	-1	-1	-1	4		0	0						Untertest3.avi	0	880	547	72	111				0	Content		-72	-111	20716570	3916520074
20734	09:29:01.517	00:00:20.733	1244	-1024	-768	-1	-1	-1	-1	4	-1024	-768	-1	-1	-1	-1	4		0	0						Untertest3.avi	0	880	547	72	111				0	Content		-72	-111	20733898	3916537402
20751	09:29:01.534	00:00:20.750	1245	-1024	-768	-1	-1	-1	-1	4	-1024	-768	-1	-1	-1	-1	4		0	0						Untertest3.avi	0	880	547	72	111				0	Content		-72	-111	20750566	3916554070
20767	09:29:01.550	00:00:20.766	1246	-1024	-768	-1	-1	-1	-1	4	-1024	-768	-1	-1	-1	-1	4		0	0						Untertest3.avi	0	880	547	72	111				0	Content		-72	-111	20766783	3916570287
20783	09:29:01.566	00:00:20.783	1247	-1024	-768	-1	-1	-1	-1	4	-1024	-768	-1	-1	-1	-1	4		0	0						Untertest3.avi	0	880	547	72	111				0	Content		-72	-111	20783451	3916586955
20800	09:29:01.583	00:00:20.800	1248	-1024	-768	-1	-1	-1	-1	4	-1024	-768	-1	-1	-1	-1	4		0	0						Untertest3.avi	0	880	547	72	111				0	Content		-72	-111	20800119	3916603623
20816	09:29:01.599	00:00:20.815	1249	-1024	-768	-1	-1	-1	-1	4	-1024	-768	-1	-1	-1	-1	4		0	0						Untertest3.avi	0	880	547	72	111				0	Content		-72	-111	20815952	3916619456
20833	09:29:01.616	00:00:20.832	1250	-1024	-768	-1	-1	-1	-1	4	-1024	-768	-1	-1	-1	-1	4		0	0						Untertest3.avi	0	880	547	72	111				0	Content		-72	-111	20832573	3916636077
20849	09:29:01.632	00:00:20.849	1251	-1024	-768	-1	-1	-1	-1	4	-1024	-768	-1	-1	-1	-1	4		0	0						Untertest3.avi	0	880	547	72	111				0	Content		-72	-111	20849258	3916652762
20866	09:29:01.649	00:00:20.865	1252	-1024	-768	-1	-1	-1	-1	4	-1024	-768	-1	-1	-1	-1	4		0	0						Untertest3.avi	0	880	547	72	111				0	Content		-72	-111	20865926	3916669430
20883	09:29:01.666	00:00:20.882	1253	-1024	-768	-1	-1	-1	-1	4	-1024	-768	-1	-1	-1	-1	4		0	0						Untertest3.avi	0	880	547	72	111				0	Content		-72	-111	20882593	3916686097
20899	09:29:01.682	00:00:20.899	1254	-1024	-768	-1	-1	-1	-1	4	-1024	-768	-1	-1	-1	-1	4		0	0						Untertest3.avi	0	880	547	72	111				0	Content		-72	-111	20899253	3916702757
20916	09:29:01.699	00:00:20.915	1255	-1024	-768	-1	-1	-1	-1	4	-1024	-768	-1	-1	-1	-1	4		0	0						Untertest3.avi	0	880	547	72	111				0	Content		-72	-111	20915822	3916719326
20932	09:29:01.715	00:00:20.932	1256	-1024	-768	-1	-1	-1	-1	4	-1024	-768	-1	-1	-1	-1	4		0	0						Untertest3.avi	0	880	547	72	111				0	Content		-72	-111	20932453	3916735957
20950	09:29:01.733	00:00:20.949	1257	-1024	-768	-1	-1	-1	-1	4	-1024	-768	-1	-1	-1	-1	4		0	0						Untertest3.avi	0	880	547	72	111				0	Content		-72	-111	20949534	3916753038
20966	09:29:01.749	00:00:20.966	1258	-1024	-768	-1	-1	-1	-1	4	-1024	-768	-1	-1	-1	-1	4		0	0						Untertest3.avi	0	880	547	72	111				0	Content		-72	-111	20966201	3916769705
20983	09:29:01.766	00:00:20.982	1259	-1024	-768	-1	-1	-1	-1	4	-1024	-768	-1	-1	-1	-1	4		0	0						Untertest3.avi	0	880	547	72	111				0	Content		-72	-111	20982869	3916786373
21000	09:29:01.783	00:00:21.000	1260	-1024	-768	-1	-1	-1	-1	4	-1024	-768	-1	-1	-1	-1	4		0	0						Untertest3.avi	0	880	547	72	111				0	Content		-72	-111	21000019	3916803523
21017	09:29:01.800	00:00:21.016	1261	-1024	-768	-1	-1	-1	-1	4	-1024	-768	-1	-1	-1	-1	4		0	0						Untertest3.avi	0	880	547	72	111				0	Content		-72	-111	21016687	3916820191
21033	09:29:01.816	00:00:21.033	1262	-1024	-768	-1	-1	-1	-1	4	-1024	-768	-1	-1	-1	-1	4		0	0						Untertest3.avi	0	880	547	72	111				0	Content		-72	-111	21033355	3916836859
21050	09:29:01.833	00:00:21.049	1263	-1024	-768	-1	-1	-1	-1	4	-1024	-768	-1	-1	-1	-1	4		0	0						Untertest3.avi	0	880	547	72	111				0	Content		-72	-111	21049716	3916853220
21066	09:29:01.849	00:00:21.066	1264	-1024	-768	-1	-1	-1	-1	4	-1024	-768	-1	-1	-1	-1	4		0	0						Untertest3.avi	0	880	547	72	111				0	Content		-72	-111	21066384	3916869888
21083	09:29:01.866	00:00:21.083	1265	-1024	-768	-1	-1	-1	-1	4	-1024	-768	-1	-1	-1	-1	4		0	0						Untertest3.avi	0	880	547	72	111				0	Content		-72	-111	21083051	3916886555
21100	09:29:01.883	00:00:21.099	1266	-1024	-768	-1	-1	-1	-1	4	-1024	-768	-1	-1	-1	-1	4		0	0						Untertest3.avi	0	880	547	72	111				0	Content		-72	-111	21099513	3916903017
21116	09:29:01.899	00:00:21.116	1267	-1024	-768	-1	-1	-1	-1	4	-1024	-768	-1	-1	-1	-1	4		0	0						Untertest3.avi	0	880	547	72	111				0	Content		-72	-111	21116180	3916919684
21133	09:29:01.916	00:00:21.132	1268	-1024	-768	-1	-1	-1	-1	4	-1024	-768	-1	-1	-1	-1	4		0	0						Untertest3.avi	0	880	547	72	111				0	Content		-72	-111	21132848	3916936352
21149	09:29:01.932	00:00:21.149	1269	-1024	-768	-1	-1	-1	-1	4	-1024	-768	-1	-1	-1	-1	4		0	0						Untertest3.avi	0	880	547	72	111				0	Content		-72	-111	21149058	3916952562
21166	09:29:01.949	00:00:21.165	1270	-1024	-768	-1	-1	-1	-1	4	-1024	-768	-1	-1	-1	-1	4		0	0						Untertest3.avi	0	880	547	72	111				0	Content		-72	-111	21165682	3916969186
21182	09:29:01.965	00:00:21.182	1271	-1024	-768	-1	-1	-1	-1	4	-1024	-768	-1	-1	-1	-1	4		0	0						Untertest3.avi	0	880	547	72	111				0	Content		-72	-111	21182361	3916985865
21199	09:29:01.982	00:00:21.199	1272	-1024	-768	-1	-1	-1	-1	4	-1024	-768	-1	-1	-1	-1	4		0	0						Untertest3.avi	0	880	547	72	111				0	Content		-72	-111	21199055	3917002559
21216	09:29:01.999	00:00:21.215	1273	-1024	-768	-1	-1	-1	-1	4	-1024	-768	-1	-1	-1	-1	4		0	0						Untertest3.avi	0	880	547	72	111				0	Content		-72	-111	21215889	3917019393
21233	09:29:02.016	00:00:21.232	1274	-1024	-768	-1	-1	-1	-1	4	-1024	-768	-1	-1	-1	-1	4		0	0						Untertest3.avi	0	880	547	72	111				0	Content		-72	-111	21232556	3917036060
21249	09:29:02.032	00:00:21.249	1275	-1024	-768	-1	-1	-1	-1	4	-1024	-768	-1	-1	-1	-1	4		0	0						Untertest3.avi	0	880	547	72	111				0	Content		-72	-111	21249224	3917052728
21266	09:29:02.049	00:00:21.266	1276	-1024	-768	-1	-1	-1	-1	4	-1024	-768	-1	-1	-1	-1	4		0	0						Untertest3.avi	0	880	547	72	111				0	Content		-72	-111	21266209	3917069713
21283	09:29:02.066	00:00:21.282	1277	-1024	-768	-1	-1	-1	-1	4	-1024	-768	-1	-1	-1	-1	4		0	0						Untertest3.avi	0	880	547	72	111				0	Content		-72	-111	21282877	3917086381
21300	09:29:02.083	00:00:21.299	1278	-1024	-768	-1	-1	-1	-1	4	-1024	-768	-1	-1	-1	-1	4		0	0						Untertest3.avi	0	880	547	72	111				0	Content		-72	-111	21299545	3917103049
21317	09:29:02.100	00:00:21.316	1279	-1024	-768	-1	-1	-1	-1	4	-1024	-768	-1	-1	-1	-1	4		0	0						Untertest3.avi	0	880	547	72	111				0	Content		-72	-111	21316866	3917120370
21334	09:29:02.117	00:00:21.333	1280	-1024	-768	-1	-1	-1	-1	4	-1024	-768	-1	-1	-1	-1	4		0	0						Untertest3.avi	0	880	547	72	111				0	Content		-72	-111	21333534	3917137038
21350	09:29:02.133	00:00:21.349	1281	-1024	-768	-1	-1	-1	-1	4	-1024	-768	-1	-1	-1	-1	4		0	0						Untertest3.avi	0	880	547	72	111				0	Content		-72	-111	21349756	3917153260
21366	09:29:02.149	00:00:21.366	1282	-1024	-768	-1	-1	-1	-1	4	-1024	-768	-1	-1	-1	-1	4		0	0						Untertest3.avi	0	880	547	72	111				0	Content		-72	-111	21366424	3917169928
21383	09:29:02.166	00:00:21.383	1283	-1024	-768	-1	-1	-1	-1	4	-1024	-768	-1	-1	-1	-1	4		0	0						Untertest3.avi	0	880	547	72	111				0	Content		-72	-111	21383091	3917186595
21399	09:29:02.182	00:00:21.398	1284	-1024	-768	-1	-1	-1	-1	4	-1024	-768	-1	-1	-1	-1	4		0	0						Untertest3.avi	0	880	547	72	111				0	Content		-72	-111	21398925	3917202429
21416	09:29:02.199	00:00:21.415	1285	-1024	-768	-1	-1	-1	-1	4	-1024	-768	-1	-1	-1	-1	4		0	0						Untertest3.avi	0	880	547	72	111				0	Content		-72	-111	21415544	3917219048
21432	09:29:02.215	00:00:21.432	1286	-1024	-768	-1	-1	-1	-1	4	-1024	-768	-1	-1	-1	-1	4		0	0						Untertest3.avi	0	880	547	72	111				0	Content		-72	-111	21432232	3917235736
21449	09:29:02.232	00:00:21.448	1287	-1024	-768	-1	-1	-1	-1	4	-1024	-768	-1	-1	-1	-1	4		0	0						Untertest3.avi	0	880	547	72	111				0	Content		-72	-111	21448900	3917252404
21466	09:29:02.249	00:00:21.465	1288	-1024	-768	-1	-1	-1	-1	4	-1024	-768	-1	-1	-1	-1	4		0	0						Untertest3.avi	0	880	547	72	111				0	Content		-72	-111	21465567	3917269071
21482	09:29:02.265	00:00:21.482	1289	-1024	-768	-1	-1	-1	-1	4	-1024	-768	-1	-1	-1	-1	4		0	0						Untertest3.avi	0	880	547	72	111				0	Content		-72	-111	21482185	3917285689
21499	09:29:02.282	00:00:21.498	1290	-1024	-768	-1	-1	-1	-1	4	-1024	-768	-1	-1	-1	-1	4		0	0						Untertest3.avi	0	880	547	72	111				0	Content		-72	-111	21498852	3917302356
21516	09:29:02.299	00:00:21.515	1291	-1024	-768	-1	-1	-1	-1	4	-1024	-768	-1	-1	-1	-1	4		0	0						Untertest3.avi	0	880	547	72	111				0	Content		-72	-111	21515520	3917319024
21532	09:29:02.315	00:00:21.532	1292	-1024	-768	-1	-1	-1	-1	4	-1024	-768	-1	-1	-1	-1	4		0	0						Untertest3.avi	0	880	547	72	111				0	Content		-72	-111	21532155	3917335659
21549	09:29:02.332	00:00:21.548	1293	-1024	-768	-1	-1	-1	-1	4	-1024	-768	-1	-1	-1	-1	4		0	0						Untertest3.avi	0	880	547	72	111				0	Content		-72	-111	21548823	3917352327
21566	09:29:02.349	00:00:21.565	1294	-1024	-768	-1	-1	-1	-1	4	-1024	-768	-1	-1	-1	-1	4		0	0						Untertest3.avi	0	880	547	72	111				0	Content		-72	-111	21565647	3917369151
21582	09:29:02.365	00:00:21.582	1295	-1024	-768	-1	-1	-1	-1	4	-1024	-768	-1	-1	-1	-1	4		0	0						Untertest3.avi	0	880	547	72	111				0	Content		-72	-111	21582314	3917385818
21599	09:29:02.382	00:00:21.598	1296	-1024	-768	-1	-1	-1	-1	4	-1024	-768	-1	-1	-1	-1	4		0	0						Untertest3.avi	0	880	547	72	111				0	Content		-72	-111	21598982	3917402486
21616	09:29:02.399	00:00:21.616	1297	-1024	-768	-1	-1	-1	-1	4	-1024	-768	-1	-1	-1	-1	4		0	0						Untertest3.avi	0	880	547	72	111				0	Content		-72	-111	21616136	3917419640
21633	09:29:02.416	00:00:21.632	1298	-1024	-768	-1	-1	-1	-1	4	-1024	-768	-1	-1	-1	-1	4		0	0						Untertest3.avi	0	880	547	72	111				0	Content		-72	-111	21632804	3917436308
21650	09:29:02.433	00:00:21.649	1299	-1024	-768	-1	-1	-1	-1	4	-1024	-768	-1	-1	-1	-1	4		0	0						Untertest3.avi	0	880	547	72	111				0	Content		-72	-111	21649841	3917453345
21667	09:29:02.450	00:00:21.666	1300	-1024	-768	-1	-1	-1	-1	4	-1024	-768	-1	-1	-1	-1	4		0	0						Untertest3.avi	0	880	547	72	111				0	Content		-72	-111	21666509	3917470013
21683	09:29:02.466	00:00:21.683	1301	-1024	-768	-1	-1	-1	-1	4	-1024	-768	-1	-1	-1	-1	4		0	0						Untertest3.avi	0	880	547	72	111				0	Content		-72	-111	21683177	3917486681
21699	09:29:02.482	00:00:21.699	1302	-1024	-768	-1	-1	-1	-1	4	-1024	-768	-1	-1	-1	-1	4		0	0						Untertest3.avi	0	880	547	72	111				0	Content		-72	-111	21699464	3917502968
21716	09:29:02.499	00:00:21.716	1303	-1024	-768	-1	-1	-1	-1	4	-1024	-768	-1	-1	-1	-1	4		0	0						Untertest3.avi	0	880	547	72	111				0	Content		-72	-111	21716132	3917519636
21733	09:29:02.516	00:00:21.732	1304	-1024	-768	-1	-1	-1	-1	4	-1024	-768	-1	-1	-1	-1	4		0	0						Untertest3.avi	0	880	547	72	111				0	Content		-72	-111	21732799	3917536303
21749	09:29:02.532	00:00:21.749	1305	-1024	-768	-1	-1	-1	-1	4	-1024	-768	-1	-1	-1	-1	4		0	0						Untertest3.avi	0	880	547	72	111				0	Content		-72	-111	21749211	3917552715
21766	09:29:02.549	00:00:21.765	1306	-1024	-768	-1	-1	-1	-1	4	-1024	-768	-1	-1	-1	-1	4		0	0						Untertest3.avi	0	880	547	72	111				0	Content		-72	-111	21765878	3917569382
21783	09:29:02.566	00:00:21.782	1307	-1024	-768	-1	-1	-1	-1	4	-1024	-768	-1	-1	-1	-1	4		0	0						Untertest3.avi	0	880	547	72	111				0	Content		-72	-111	21782546	3917586050
21799	09:29:02.582	00:00:21.798	1308	-1024	-768	-1	-1	-1	-1	4	-1024	-768	-1	-1	-1	-1	4		0	0						Untertest3.avi	0	880	547	72	111				0	Content		-72	-111	21798657	3917602161
21815	09:29:02.598	00:00:21.815	1309	-1024	-768	-1	-1	-1	-1	4	-1024	-768	-1	-1	-1	-1	4		0	0						Untertest3.avi	0	880	547	72	111				0	Content		-72	-111	21815283	3917618787
21832	09:29:02.615	00:00:21.831	1310	-1024	-768	-1	-1	-1	-1	4	-1024	-768	-1	-1	-1	-1	4		0	0						Untertest3.avi	0	880	547	72	111				0	Content		-72	-111	21831962	3917635466
21849	09:29:02.632	00:00:21.848	1311	-1024	-768	-1	-1	-1	-1	4	-1024	-768	-1	-1	-1	-1	4		0	0						Untertest3.avi	0	880	547	72	111				0	Content		-72	-111	21848655	3917652159
21865	09:29:02.648	00:00:21.865	1312	-1024	-768	-1	-1	-1	-1	4	-1024	-768	-1	-1	-1	-1	4		0	0						Untertest3.avi	0	880	547	72	111				0	Content		-72	-111	21865489	3917668993
21882	09:29:02.665	00:00:21.882	1313	-1024	-768	-1	-1	-1	-1	4	-1024	-768	-1	-1	-1	-1	4		0	0						Untertest3.avi	0	880	547	72	111				0	Content		-72	-111	21882156	3917685660
21899	09:29:02.682	00:00:21.898	1314	-1024	-768	-1	-1	-1	-1	4	-1024	-768	-1	-1	-1	-1	4		0	0						Untertest3.avi	0	880	547	72	111				0	Content		-72	-111	21898824	3917702328
21916	09:29:02.699	00:00:21.915	1315	-1024	-768	-1	-1	-1	-1	4	-1024	-768	-1	-1	-1	-1	4		0	0						Untertest3.avi	0	880	547	72	111				0	Content		-72	-111	21915808	3917719312
21932	09:29:02.715	00:00:21.932	1316	-1024	-768	-1	-1	-1	-1	4	-1024	-768	-1	-1	-1	-1	4		0	0						Untertest3.avi	0	880	547	72	111				0	Content		-72	-111	21932475	3917735979
21949	09:29:02.732	00:00:21.949	1317	-1024	-768	-1	-1	-1	-1	4	-1024	-768	-1	-1	-1	-1	4		0	0						Untertest3.avi	0	880	547	72	111				0	Content		-72	-111	21949143	3917752647
21966	09:29:02.749	00:00:21.966	1318	-1024	-768	-1	-1	-1	-1	4	-1024	-768	-1	-1	-1	-1	4		0	0						Untertest3.avi	0	880	547	72	111				0	Content		-72	-111	21966458	3917769962
21983	09:29:02.766	00:00:21.983	1319	-1024	-768	-1	-1	-1	-1	4	-1024	-768	-1	-1	-1	-1	4		0	0						Untertest3.avi	0	880	547	72	111				0	Content		-72	-111	21983126	3917786630
21999	09:29:02.782	00:00:21.999	1320	-1024	-768	-1	-1	-1	-1	4	-1024	-768	-1	-1	-1	-1	4		0	0						Untertest3.avi	0	880	547	72	111				0	Content		-72	-111	21999341	3917802845
22016	09:29:02.799	00:00:22.016	1321	-1024	-768	-1	-1	-1	-1	4	-1024	-768	-1	-1	-1	-1	4		0	0						Untertest3.avi	0	880	547	72	111				0	Content		-72	-111	22016009	3917819513
22033	09:29:02.816	00:00:22.032	1322	-1024	-768	-1	-1	-1	-1	4	-1024	-768	-1	-1	-1	-1	4		0	0						Untertest3.avi	0	880	547	72	111				0	Content		-72	-111	22032677	3917836181
22049	09:29:02.832	00:00:22.048	1323	-1024	-768	-1	-1	-1	-1	4	-1024	-768	-1	-1	-1	-1	4		0	0						Untertest3.avi	0	880	547	72	111				0	Content		-72	-111	22048519	3917852023
22065	09:29:02.848	00:00:22.065	1324	-1024	-768	-1	-1	-1	-1	4	-1024	-768	-1	-1	-1	-1	4		0	0						Untertest3.avi	0	880	547	72	111				0	Content		-72	-111	22065140	3917868644
22082	09:29:02.865	00:00:22.081	1325	-1024	-768	-1	-1	-1	-1	4	-1024	-768	-1	-1	-1	-1	4		0	0						Untertest3.avi	0	880	547	72	111				0	Content		-72	-111	22081830	3917885334
22098	09:29:02.881	00:00:22.098	1326	-1024	-768	-1	-1	-1	-1	4	-1024	-768	-1	-1	-1	-1	4		0	0						Untertest3.avi	0	880	547	72	111				0	Content		-72	-111	22098498	3917902002
22115	09:29:02.898	00:00:22.115	1327	-1024	-768	-1	-1	-1	-1	4	-1024	-768	-1	-1	-1	-1	4		0	0						Untertest3.avi	0	880	547	72	111				0	Content		-72	-111	22115165	3917918669
22132	09:29:02.915	00:00:22.131	1328	-1024	-768	-1	-1	-1	-1	4	-1024	-768	-1	-1	-1	-1	4		0	0						Untertest3.avi	0	880	547	72	111				0	Content		-72	-111	22131818	3917935322
22148	09:29:02.931	00:00:22.148	1329	-1024	-768	-1	-1	-1	-1	4	-1024	-768	-1	-1	-1	-1	4		0	0						Untertest3.avi	0	880	547	72	111				0	Content		-72	-111	22148386	3917951890
22165	09:29:02.948	00:00:22.165	1330	-1024	-768	-1	-1	-1	-1	4	-1024	-768	-1	-1	-1	-1	4		0	0						Untertest3.avi	0	880	547	72	111				0	Content		-72	-111	22165016	3917968520
22182	09:29:02.965	00:00:22.182	1331	-1024	-768	-1	-1	-1	-1	4	-1024	-768	-1	-1	-1	-1	4		0	0						Untertest3.avi	0	880	547	72	111				0	Content		-72	-111	22182098	3917985602
22199	09:29:02.982	00:00:22.198	1332	-1024	-768	-1	-1	-1	-1	4	-1024	-768	-1	-1	-1	-1	4		0	0						Untertest3.avi	0	880	547	72	111				0	Content		-72	-111	22198765	3918002269
22215	09:29:02.998	00:00:22.215	1333	-1024	-768	-1	-1	-1	-1	4	-1024	-768	-1	-1	-1	-1	4		0	0						Untertest3.avi	0	880	547	72	111				0	Content		-72	-111	22215433	3918018937
22233	09:29:03.016	00:00:22.232	1334	-1024	-768	-1	-1	-1	-1	4	-1024	-768	-1	-1	-1	-1	4		0	0						Untertest3.avi	0	880	547	72	111				0	Content		-72	-111	22232583	3918036087
22249	09:29:03.032	00:00:22.249	1335	-1024	-768	-1	-1	-1	-1	4	-1024	-768	-1	-1	-1	-1	4		0	0						Untertest3.avi	0	880	547	72	111				0	Content		-72	-111	22249251	3918052755
22266	09:29:03.049	00:00:22.265	1336	-1024	-768	-1	-1	-1	-1	4	-1024	-768	-1	-1	-1	-1	4		0	0						Untertest3.avi	0	880	547	72	111				0	Content		-72	-111	22265918	3918069422
22282	09:29:03.065	00:00:22.282	1337	-1024	-768	-1	-1	-1	-1	4	-1024	-768	-1	-1	-1	-1	4		0	0						Untertest3.avi	0	880	547	72	111				0	Content		-72	-111	22282154	3918085658
22299	09:29:03.082	00:00:22.298	1338	-1024	-768	-1	-1	-1	-1	4	-1024	-768	-1	-1	-1	-1	4		0	0						Untertest3.avi	0	880	547	72	111				0	Content		-72	-111	22298822	3918102326
22315	09:29:03.098	00:00:22.315	1339	-1024	-768	-1	-1	-1	-1	4	-1024	-768	-1	-1	-1	-1	4		0	0						Untertest3.avi	0	880	547	72	111				0	Content		-72	-111	22315341	3918118845
22332	09:29:03.115	00:00:22.332	1340	-1024	-768	-1	-1	-1	-1	4	-1024	-768	-1	-1	-1	-1	4		0	0						Untertest3.avi	0	880	547	72	111				0	Content		-72	-111	22332009	3918135513
22349	09:29:03.132	00:00:22.348	1341	-1024	-768	-1	-1	-1	-1	4	-1024	-768	-1	-1	-1	-1	4		0	0						Untertest3.avi	0	880	547	72	111				0	Content		-72	-111	22348676	3918152180
22365	09:29:03.148	00:00:22.365	1342	-1024	-768	-1	-1	-1	-1	4	-1024	-768	-1	-1	-1	-1	4		0	0						Untertest3.avi	0	880	547	72	111				0	Content		-72	-111	22365006	3918168510
22382	09:29:03.165	00:00:22.381	1343	-1024	-768	-1	-1	-1	-1	4	-1024	-768	-1	-1	-1	-1	4		0	0						Untertest3.avi	0	880	547	72	111				0	Content		-72	-111	22381629	3918185133
22398	09:29:03.181	00:00:22.398	1344	-1024	-768	-1	-1	-1	-1	4	-1024	-768	-1	-1	-1	-1	4		0	0						Untertest3.avi	0	880	547	72	111				0	Content		-72	-111	22398258	3918201762
22415	09:29:03.198	00:00:22.414	1345	-1024	-768	-1	-1	-1	-1	4	-1024	-768	-1	-1	-1	-1	4		0	0						Untertest3.avi	0	880	547	72	111				0	Content		-72	-111	22414925	3918218429
22432	09:29:03.215	00:00:22.431	1346	-1024	-768	-1	-1	-1	-1	4	-1024	-768	-1	-1	-1	-1	4		0	0						Untertest3.avi	0	880	547	72	111				0	Content		-72	-111	22431593	3918235097
22448	09:29:03.231	00:00:22.448	1347	-1024	-768	-1	-1	-1	-1	4	-1024	-768	-1	-1	-1	-1	4		0	0						Untertest3.avi	0	880	547	72	111				0	Content		-72	-111	22448230	3918251734
22465	09:29:03.248	00:00:22.464	1348	-1024	-768	-1	-1	-1	-1	4	-1024	-768	-1	-1	-1	-1	4		0	0						Untertest3.avi	0	880	547	72	111				0	Content		-72	-111	22464897	3918268401
22482	09:29:03.265	00:00:22.481	1349	-1024	-768	-1	-1	-1	-1	4	-1024	-768	-1	-1	-1	-1	4		0	0						Untertest3.avi	0	880	547	72	111				0	Content		-72	-111	22481565	3918285069
22498	09:29:03.281	00:00:22.498	1350	-1024	-768	-1	-1	-1	-1	4	-1024	-768	-1	-1	-1	-1	4		0	0						Untertest3.avi	0	880	547	72	111				0	Content		-72	-111	22498468	3918301972
22515	09:29:03.298	00:00:22.515	1351	-1024	-768	-1	-1	-1	-1	4	-1024	-768	-1	-1	-1	-1	4		0	0						Untertest3.avi	0	880	547	72	111				0	Content		-72	-111	22515136	3918318640
22532	09:29:03.315	00:00:22.532	1352	-1024	-768	-1	-1	-1	-1	4	-1024	-768	-1	-1	-1	-1	4		0	0						Untertest3.avi	0	880	547	72	111				0	Content		-72	-111	22532134	3918335638
22549	09:29:03.332	00:00:22.548	1353	-1024	-768	-1	-1	-1	-1	4	-1024	-768	-1	-1	-1	-1	4		0	0						Untertest3.avi	0	880	547	72	111				0	Content		-72	-111	22548802	3918352306
22565	09:29:03.348	00:00:22.565	1354	-1024	-768	-1	-1	-1	-1	4	-1024	-768	-1	-1	-1	-1	4		0	0						Untertest3.avi	0	880	547	72	111				0	Content		-72	-111	22565470	3918368974
22583	09:29:03.366	00:00:22.582	1355	-1024	-768	-1	-1	-1	-1	4	-1024	-768	-1	-1	-1	-1	4		0	0						Untertest3.avi	0	880	547	72	111				0	Content		-72	-111	22582731	3918386235
22599	09:29:03.382	00:00:22.599	1356	-1024	-768	-1	-1	-1	-1	4	-1024	-768	-1	-1	-1	-1	4		0	0						Untertest3.avi	0	880	547	72	111				0	Content		-72	-111	22599399	3918402903
22616	09:29:03.399	00:00:22.615	1357	-1024	-768	-1	-1	-1	-1	4	-1024	-768	-1	-1	-1	-1	4		0	0						Untertest3.avi	0	880	547	72	111				0	Content		-72	-111	22615644	3918419148
22632	09:29:03.415	00:00:22.632	1358	-1024	-768	-1	-1	-1	-1	4	-1024	-768	-1	-1	-1	-1	4		0	0						Untertest3.avi	0	880	547	72	111				0	Content		-72	-111	22632312	3918435816
22649	09:29:03.432	00:00:22.648	1359	-1024	-768	-1	-1	-1	-1	4	-1024	-768	-1	-1	-1	-1	4		0	0						Untertest3.avi	0	880	547	72	111				0	Content		-72	-111	22648979	3918452483
22665	09:29:03.448	00:00:22.664	1360	-1024	-768	-1	-1	-1	-1	4	-1024	-768	-1	-1	-1	-1	4		0	0						Untertest3.avi	0	880	547	72	111				0	Content		-72	-111	22664740	3918468244
22681	09:29:03.464	00:00:22.681	1361	-1024	-768	-1	-1	-1	-1	4	-1024	-768	-1	-1	-1	-1	4		0	0						Untertest3.avi	0	880	547	72	111				0	Content		-72	-111	22681361	3918484865
22698	09:29:03.481	00:00:22.698	1362	-1024	-768	-1	-1	-1	-1	4	-1024	-768	-1	-1	-1	-1	4		0	0						Untertest3.avi	0	880	547	72	111				0	Content		-72	-111	22698046	3918501550
22715	09:29:03.498	00:00:22.714	1363	-1024	-768	-1	-1	-1	-1	4	-1024	-768	-1	-1	-1	-1	4		0	0						Untertest3.avi	0	880	547	72	111				0	Content		-72	-111	22714714	3918518218
22731	09:29:03.514	00:00:22.731	1364	-1024	-768	-1	-1	-1	-1	4	-1024	-768	-1	-1	-1	-1	4		0	0						Untertest3.avi	0	880	547	72	111				0	Content		-72	-111	22731381	3918534885
22748	09:29:03.531	00:00:22.748	1365	-1024	-768	-1	-1	-1	-1	4	-1024	-768	-1	-1	-1	-1	4		0	0						Untertest3.avi	0	880	547	72	111				0	Content		-72	-111	22748165	3918551669
22765	09:29:03.548	00:00:22.764	1366	-1024	-768	-1	-1	-1	-1	4	-1024	-768	-1	-1	-1	-1	4		0	0						Untertest3.avi	0	880	547	72	111				0	Content		-72	-111	22764732	3918568236
22781	09:29:03.564	00:00:22.781	1367	-1024	-768	-1	-1	-1	-1	4	-1024	-768	-1	-1	-1	-1	4		0	0						Untertest3.avi	0	880	547	72	111				0	Content		-72	-111	22781364	3918584868
22798	09:29:03.581	00:00:22.798	1368	-1024	-768	-1	-1	-1	-1	4	-1024	-768	-1	-1	-1	-1	4		0	0						Untertest3.avi	0	880	547	72	111				0	Content		-72	-111	22798407	3918601911
22815	09:29:03.598	00:00:22.815	1369	-1024	-768	-1	-1	-1	-1	4	-1024	-768	-1	-1	-1	-1	4		0	0						Untertest3.avi	0	880	547	72	111				0	Content		-72	-111	22815074	3918618578
22832	09:29:03.615	00:00:22.831	1370	-1024	-768	-1	-1	-1	-1	4	-1024	-768	-1	-1	-1	-1	4		0	0						Untertest3.avi	0	880	547	72	111				0	Content		-72	-111	22831742	3918635246
22849	09:29:03.632	00:00:22.848	1371	-1024	-768	-1	-1	-1	-1	4	-1024	-768	-1	-1	-1	-1	4		0	0						Untertest3.avi	0	880	547	72	111				0	Content		-72	-111	22848907	3918652411
22866	09:29:03.649	00:00:22.865	1372	-1024	-768	-1	-1	-1	-1	4	-1024	-768	-1	-1	-1	-1	4		0	0						Untertest3.avi	0	880	547	72	111				0	Content		-72	-111	22865575	3918669079
22882	09:29:03.665	00:00:22.882	1373	-1024	-768	-1	-1	-1	-1	4	-1024	-768	-1	-1	-1	-1	4		0	0						Untertest3.avi	0	880	547	72	111				0	Content		-72	-111	22882242	3918685746
22899	09:29:03.682	00:00:22.898	1374	-1024	-768	-1	-1	-1	-1	4	-1024	-768	-1	-1	-1	-1	4		0	0						Untertest3.avi	0	880	547	72	111				0	Content		-72	-111	22898570	3918702074
22915	09:29:03.698	00:00:22.915	1375	-1024	-768	-1	-1	-1	-1	4	-1024	-768	-1	-1	-1	-1	4		0	0						Untertest3.avi	0	880	547	72	111				0	Content		-72	-111	22915238	3918718742
22932	09:29:03.715	00:00:22.931	1376	-1024	-768	-1	-1	-1	-1	4	-1024	-768	-1	-1	-1	-1	4		0	0						Untertest3.avi	0	880	547	72	111				0	Content		-72	-111	22931905	3918735409
22948	09:29:03.731	00:00:22.948	1377	-1024	-768	-1	-1	-1	-1	4	-1024	-768	-1	-1	-1	-1	4		0	0						Untertest3.avi	0	880	547	72	111				0	Content		-72	-111	22948346	3918751850
22965	09:29:03.748	00:00:22.965	1378	-1024	-768	-1	-1	-1	-1	4	-1024	-768	-1	-1	-1	-1	4		0	0						Untertest3.avi	0	880	547	72	111				0	Content		-72	-111	22965013	3918768517
22982	09:29:03.765	00:00:22.981	1379	-1024	-768	-1	-1	-1	-1	4	-1024	-768	-1	-1	-1	-1	4		0	0						Untertest3.avi	0	880	547	72	111				0	Content		-72	-111	22981681	3918785185
22998	09:29:03.781	00:00:22.997	1380	-1024	-768	-1	-1	-1	-1	4	-1024	-768	-1	-1	-1	-1	4		0	0						Untertest3.avi	0	880	547	72	111				0	Content		-72	-111	22997846	3918801350
23014	09:29:03.797	00:00:23.014	1381	-1024	-768	-1	-1	-1	-1	4	-1024	-768	-1	-1	-1	-1	4		0	0						Untertest3.avi	0	880	547	72	111				0	Content		-72	-111	23014473	3918817977
23031	09:29:03.814	00:00:23.031	1382	-1024	-768	-1	-1	-1	-1	4	-1024	-768	-1	-1	-1	-1	4		0	0						Untertest3.avi	0	880	547	72	111				0	Content		-72	-111	23031139	3918834643
23048	09:29:03.831	00:00:23.047	1383	-1024	-768	-1	-1	-1	-1	4	-1024	-768	-1	-1	-1	-1	4		0	0						Untertest3.avi	0	880	547	72	111				0	Content		-72	-111	23047807	3918851311
23064	09:29:03.847	00:00:23.064	1384	-1024	-768	-1	-1	-1	-1	4	-1024	-768	-1	-1	-1	-1	4		0	0						Untertest3.avi	0	880	547	72	111				0	Content		-72	-111	23064475	3918867979
23081	09:29:03.864	00:00:23.081	1385	-1024	-768	-1	-1	-1	-1	4	-1024	-768	-1	-1	-1	-1	4		0	0						Untertest3.avi	0	880	547	72	111				0	Content		-72	-111	23081139	3918884643
23098	09:29:03.881	00:00:23.097	1386	-1024	-768	-1	-1	-1	-1	4	-1024	-768	-1	-1	-1	-1	4		0	0						Untertest3.avi	0	880	547	72	111				0	Content		-72	-111	23097807	3918901311
23114	09:29:03.897	00:00:23.114	1387	-1024	-768	-1	-1	-1	-1	4	-1024	-768	-1	-1	-1	-1	4		0	0						Untertest3.avi	0	880	547	72	111				0	Content		-72	-111	23114474	3918917978
23131	09:29:03.914	00:00:23.131	1388	-1024	-768	-1	-1	-1	-1	4	-1024	-768	-1	-1	-1	-1	4		0	0						Untertest3.avi	0	880	547	72	111				0	Content		-72	-111	23131409	3918934913
23148	09:29:03.931	00:00:23.148	1389	-1024	-768	-1	-1	-1	-1	4	-1024	-768	-1	-1	-1	-1	4		0	0						Untertest3.avi	0	880	547	72	111				0	Content		-72	-111	23148076	3918951580
23165	09:29:03.948	00:00:23.165	1390	-1024	-768	-1	-1	-1	-1	4	-1024	-768	-1	-1	-1	-1	4		0	0						Untertest3.avi	0	880	547	72	111				0	Content		-72	-111	23165040	3918968544
23182	09:29:03.965	00:00:23.181	1391	-1024	-768	-1	-1	-1	-1	4	-1024	-768	-1	-1	-1	-1	4		0	0						Untertest3.avi	0	880	547	72	111				0	Content		-72	-111	23181708	3918985212
23198	09:29:03.981	00:00:23.198	1392	-1024	-768	-1	-1	-1	-1	4	-1024	-768	-1	-1	-1	-1	4		0	0						Untertest3.avi	0	880	547	72	111				0	Content		-72	-111	23198375	3919001879
23216	09:29:03.999	00:00:23.215	1393	-1024	-768	-1	-1	-1	-1	4	-1024	-768	-1	-1	-1	-1	4		0	0						Untertest3.avi	0	880	547	72	111				0	Content		-72	-111	23215670	3919019174
23232	09:29:04.015	00:00:23.232	1394	-1024	-768	-1	-1	-1	-1	4	-1024	-768	-1	-1	-1	-1	4		0	0						Untertest3.avi	0	880	547	72	111				0	Content		-72	-111	23232337	3919035841
23249	09:29:04.032	00:00:23.248	1395	-1024	-768	-1	-1	-1	-1	4	-1024	-768	-1	-1	-1	-1	4		0	0						Untertest3.avi	0	880	547	72	111				0	Content		-72	-111	23248549	3919052053
23265	09:29:04.048	00:00:23.265	1396	-1024	-768	-1	-1	-1	-1	4	-1024	-768	-1	-1	-1	-1	4		0	0						Untertest3.avi	0	880	547	72	111				0	Content		-72	-111	23265216	3919068720
23282	09:29:04.065	00:00:23.281	1397	-1024	-768	-1	-1	-1	-1	4	-1024	-768	-1	-1	-1	-1	4		0	0						Untertest3.avi	0	880	547	72	111				0	Content		-72	-111	23281884	3919085388
23298	09:29:04.081	00:00:23.297	1398	-1024	-768	-1	-1	-1	-1	4	-1024	-768	-1	-1	-1	-1	4		0	0						Untertest3.avi	0	880	547	72	111				0	Content		-72	-111	23297712	3919101216
23314	09:29:04.097	00:00:23.314	1399	-1024	-768	-1	-1	-1	-1	4	-1024	-768	-1	-1	-1	-1	4		0	0						Untertest3.avi	0	880	547	72	111				0	Content		-72	-111	23314333	3919117837
23331	09:29:04.114	00:00:23.331	1400	-1024	-768	-1	-1	-1	-1	4	-1024	-768	-1	-1	-1	-1	4		0	0						Untertest3.avi	0	880	547	72	111				0	Content		-72	-111	23331019	3919134523
23348	09:29:04.131	00:00:23.347	1401	-1024	-768	-1	-1	-1	-1	4	-1024	-768	-1	-1	-1	-1	4		0	0						Untertest3.avi	0	880	547	72	111				0	Content		-72	-111	23347686	3919151190
23364	09:29:04.147	00:00:23.364	1402	-1024	-768	-1	-1	-1	-1	4	-1024	-768	-1	-1	-1	-1	4		0	0						Untertest3.avi	0	880	547	72	111				0	Content		-72	-111	23364354	3919167858
23381	09:29:04.164	00:00:23.381	1403	-1024	-768	-1	-1	-1	-1	4	-1024	-768	-1	-1	-1	-1	4		0	0						Untertest3.avi	0	880	547	72	111				0	Content		-72	-111	23381010	3919184514
23398	09:29:04.181	00:00:23.397	1404	-1024	-768	-1	-1	-1	-1	4	-1024	-768	-1	-1	-1	-1	4		0	0						Untertest3.avi	0	880	547	72	111				0	Content		-72	-111	23397580	3919201084
23414	09:29:04.197	00:00:23.414	1405	-1024	-768	-1	-1	-1	-1	4	-1024	-768	-1	-1	-1	-1	4		0	0						Untertest3.avi	0	880	547	72	111				0	Content		-72	-111	23414340	3919217844
23431	09:29:04.214	00:00:23.431	1406	-1024	-768	-1	-1	-1	-1	4	-1024	-768	-1	-1	-1	-1	4		0	0						Untertest3.avi	0	880	547	72	111				0	Content		-72	-111	23431379	3919234883
23448	09:29:04.231	00:00:23.448	1407	-1024	-768	-1	-1	-1	-1	4	-1024	-768	-1	-1	-1	-1	4		0	0						Untertest3.avi	0	880	547	72	111				0	Content		-72	-111	23448047	3919251551
23465	09:29:04.248	00:00:23.464	1408	-1024	-768	-1	-1	-1	-1	4	-1024	-768	-1	-1	-1	-1	4		0	0						Untertest3.avi	0	880	547	72	111				0	Content		-72	-111	23464714	3919268218
23482	09:29:04.265	00:00:23.481	1409	-1024	-768	-1	-1	-1	-1	4	-1024	-768	-1	-1	-1	-1	4		0	0						Untertest3.avi	0	880	547	72	111				0	Content		-72	-111	23481845	3919285349
23499	09:29:04.282	00:00:23.498	1410	-1024	-768	-1	-1	-1	-1	4	-1024	-768	-1	-1	-1	-1	4		0	0						Untertest3.avi	0	880	547	72	111				0	Content		-72	-111	23498512	3919302016
23515	09:29:04.298	00:00:23.515	1411	-1024	-768	-1	-1	-1	-1	4	-1024	-768	-1	-1	-1	-1	4		0	0						Untertest3.avi	0	880	547	72	111				0	Content		-72	-111	23515180	3919318684
23531	09:29:04.314	00:00:23.531	1412	-1024	-768	-1	-1	-1	-1	4	-1024	-768	-1	-1	-1	-1	4		0	0						Untertest3.avi	0	880	547	72	111				0	Content		-72	-111	23531383	3919334887
23548	09:29:04.331	00:00:23.548	1413	-1024	-768	-1	-1	-1	-1	4	-1024	-768	-1	-1	-1	-1	4		0	0						Untertest3.avi	0	880	547	72	111				0	Content		-72	-111	23548051	3919351555
23565	09:29:04.348	00:00:23.564	1414	-1024	-768	-1	-1	-1	-1	4	-1024	-768	-1	-1	-1	-1	4		0	0						Untertest3.avi	0	880	547	72	111				0	Content		-72	-111	23564560	3919368064
23581	09:29:04.364	00:00:23.581	1415	-1024	-768	-1	-1	-1	-1	4	-1024	-768	-1	-1	-1	-1	4		0	0						Untertest3.avi	0	880	547	72	111				0	Content		-72	-111	23581227	3919384731
23598	09:29:04.381	00:00:23.597	1416	-1024	-768	-1	-1	-1	-1	4	-1024	-768	-1	-1	-1	-1	4		0	0						Untertest3.avi	0	880	547	72	111				0	Content		-72	-111	23597895	3919401399
23614	09:29:04.397	00:00:23.614	1417	-1024	-768	-1	-1	-1	-1	4	-1024	-768	-1	-1	-1	-1	4		0	0						Untertest3.avi	0	880	547	72	111				0	Content		-72	-111	23614198	3919417702
23631	09:29:04.414	00:00:23.630	1418	-1024	-768	-1	-1	-1	-1	4	-1024	-768	-1	-1	-1	-1	4		0	0						Untertest3.avi	0	880	547	72	111				0	Content		-72	-111	23630822	3919434326
23647	09:29:04.430	00:00:23.647	1419	-1024	-768	-1	-1	-1	-1	4	-1024	-768	-1	-1	-1	-1	4		0	0						Untertest3.avi	0	880	547	72	111				0	Content		-72	-111	23647488	3919450992
23664	09:29:04.447	00:00:23.664	1420	-1024	-768	-1	-1	-1	-1	4	-1024	-768	-1	-1	-1	-1	4		0	0						Untertest3.avi	0	880	547	72	111				0	Content		-72	-111	23664156	3919467660
23681	09:29:04.464	00:00:23.680	1421	-1024	-768	-1	-1	-1	-1	4	-1024	-768	-1	-1	-1	-1	4		0	0						Untertest3.avi	0	880	547	72	111				0	Content		-72	-111	23680824	3919484328
23697	09:29:04.480	00:00:23.697	1422	-1024	-768	-1	-1	-1	-1	4	-1024	-768	-1	-1	-1	-1	4		0	0						Untertest3.avi	0	880	547	72	111				0	Content		-72	-111	23697447	3919500951
23714	09:29:04.497	00:00:23.714	1423	-1024	-768	-1	-1	-1	-1	4	-1024	-768	-1	-1	-1	-1	4		0	0						Untertest3.avi	0	880	547	72	111				0	Content		-72	-111	23714115	3919517619
23731	09:29:04.514	00:00:23.730	1424	-1024	-768	-1	-1	-1	-1	4	-1024	-768	-1	-1	-1	-1	4		0	0						Untertest3.avi	0	880	547	72	111				0	Content		-72	-111	23730782	3919534286
23748	09:29:04.531	00:00:23.747	1425	-1024	-768	-1	-1	-1	-1	4	-1024	-768	-1	-1	-1	-1	4		0	0						Untertest3.avi	0	880	547	72	111				0	Content		-72	-111	23747674	3919551178
23764	09:29:04.547	00:00:23.764	1426	-1024	-768	-1	-1	-1	-1	4	-1024	-768	-1	-1	-1	-1	4		0	0						Untertest3.avi	0	880	547	72	111				0	Content		-72	-111	23764341	3919567845
23781	09:29:04.564	00:00:23.781	1427	-1024	-768	-1	-1	-1	-1	4	-1024	-768	-1	-1	-1	-1	4		0	0						Untertest3.avi	0	880	547	72	111				0	Content		-72	-111	23781332	3919584836
23798	09:29:04.581	00:00:23.798	1428	-1024	-768	-1	-1	-1	-1	4	-1024	-768	-1	-1	-1	-1	4		0	0						Untertest3.avi	0	880	547	72	111				0	Content		-72	-111	23798000	3919601504
23815	09:29:04.598	00:00:23.814	1429	-1024	-768	-1	-1	-1	-1	4	-1024	-768	-1	-1	-1	-1	4		0	0						Untertest3.avi	0	880	547	72	111				0	Content		-72	-111	23814667	3919618171
23832	09:29:04.615	00:00:23.831	1430	-1024	-768	-1	-1	-1	-1	4	-1024	-768	-1	-1	-1	-1	4		0	0						Untertest3.avi	0	880	547	72	111				0	Content		-72	-111	23831927	3919635431
23849	09:29:04.632	00:00:23.848	1431	-1024	-768	-1	-1	-1	-1	4	-1024	-768	-1	-1	-1	-1	4		0	0						Untertest3.avi	0	880	547	72	111				0	Content		-72	-111	23848594	3919652098
23865	09:29:04.648	00:00:23.864	1432	-1024	-768	-1	-1	-1	-1	4	-1024	-768	-1	-1	-1	-1	4		0	0						Untertest3.avi	0	880	547	72	111				0	Content		-72	-111	23864931	3919668435
23882	09:29:04.665	00:00:23.881	1433	-1024	-768	-1	-1	-1	-1	4	-1024	-768	-1	-1	-1	-1	4		0	0						Untertest3.avi	0	880	547	72	111				0	Content		-72	-111	23881598	3919685102
23898	09:29:04.681	00:00:23.898	1434	-1024	-768	-1	-1	-1	-1	4	-1024	-768	-1	-1	-1	-1	4		0	0						Untertest3.avi	0	880	547	72	111				0	Content		-72	-111	23898266	3919701770
23915	09:29:04.698	00:00:23.914	1435	-1024	-768	-1	-1	-1	-1	4	-1024	-768	-1	-1	-1	-1	4		0	0						Untertest3.avi	0	880	547	72	111				0	Content		-72	-111	23914934	3919718438
23931	09:29:04.714	00:00:23.930	1436	-1024	-768	-1	-1	-1	-1	4	-1024	-768	-1	-1	-1	-1	4		0	0						Untertest3.avi	0	880	547	72	111				0	Content		-72	-111	23930558	3919734062
23947	09:29:04.730	00:00:23.947	1437	-1024	-768	-1	-1	-1	-1	4	-1024	-768	-1	-1	-1	-1	4		0	0						Untertest3.avi	0	880	547	72	111				0	Content		-72	-111	23947308	3919750812
23964	09:29:04.747	00:00:23.963	1438	-1024	-768	-1	-1	-1	-1	4	-1024	-768	-1	-1	-1	-1	4		0	0						Untertest3.avi	0	880	547	72	111				0	Content		-72	-111	23963994	3919767498
23981	09:29:04.764	00:00:23.980	1439	-1024	-768	-1	-1	-1	-1	4	-1024	-768	-1	-1	-1	-1	4		0	0						Untertest3.avi	0	880	547	72	111				0	Content		-72	-111	23980662	3919784166
23997	09:29:04.780	00:00:23.997	1440	-1024	-768	-1	-1	-1	-1	4	-1024	-768	-1	-1	-1	-1	4		0	0						Untertest3.avi	0	880	547	72	111				0	Content		-72	-111	23997329	3919800833
24014	09:29:04.797	00:00:24.013	1441	-1024	-768	-1	-1	-1	-1	4	-1024	-768	-1	-1	-1	-1	4		0	0						Untertest3.avi	0	880	547	72	111				0	Content		-72	-111	24013997	3919817501
24031	09:29:04.814	00:00:24.030	1442	-1024	-768	-1	-1	-1	-1	4	-1024	-768	-1	-1	-1	-1	4		0	0						Untertest3.avi	0	880	547	72	111				0	Content		-72	-111	24030552	3919834056
24047	09:29:04.830	00:00:24.047	1443	-1024	-768	-1	-1	-1	-1	4	-1024	-768	-1	-1	-1	-1	4		0	0						Untertest3.avi	0	880	547	72	111				0	Content		-72	-111	24047183	3919850687
24064	09:29:04.847	00:00:24.064	1444	-1024	-768	-1	-1	-1	-1	4	-1024	-768	-1	-1	-1	-1	4		0	0						Untertest3.avi	0	880	547	72	111				0	Content		-72	-111	24064265	3919867769
24081	09:29:04.864	00:00:24.080	1445	-1024	-768	-1	-1	-1	-1	4	-1024	-768	-1	-1	-1	-1	4		0	0						Untertest3.avi	0	880	547	72	111				0	Content		-72	-111	24080932	3919884436
24098	09:29:04.881	00:00:24.097	1446	-1024	-768	-1	-1	-1	-1	4	-1024	-768	-1	-1	-1	-1	4		0	0						Untertest3.avi	0	880	547	72	111				0	Content		-72	-111	24097600	3919901104
24115	09:29:04.898	00:00:24.114	1447	-1024	-768	-1	-1	-1	-1	4	-1024	-768	-1	-1	-1	-1	4		0	0						Untertest3.avi	0	880	547	72	111				0	Content		-72	-111	24114749	3919918253
24131	09:29:04.914	00:00:24.131	1448	-1024	-768	-1	-1	-1	-1	4	-1024	-768	-1	-1	-1	-1	4		0	0						Untertest3.avi	0	880	547	72	111				0	Content		-72	-111	24131417	3919934921
24148	09:29:04.931	00:00:24.148	1449	-1024	-768	-1	-1	-1	-1	4	-1024	-768	-1	-1	-1	-1	4		0	0						Untertest3.avi	0	880	547	72	111				0	Content		-72	-111	24148085	3919951589
24164	09:29:04.947	00:00:24.164	1450	-1024	-768	-1	-1	-1	-1	4	-1024	-768	-1	-1	-1	-1	4		0	0						Untertest3.avi	0	880	547	72	111				0	Content		-72	-111	24164317	3919967821
24181	09:29:04.964	00:00:24.180	1451	-1024	-768	-1	-1	-1	-1	4	-1024	-768	-1	-1	-1	-1	4		0	0						Untertest3.avi	0	880	547	72	111				0	Content		-72	-111	24180985	3919984489
24197	09:29:04.980	00:00:24.197	1452	-1024	-768	-1	-1	-1	-1	4	-1024	-768	-1	-1	-1	-1	4		0	0						Untertest3.avi	0	880	547	72	111				0	Content		-72	-111	24197464	3920000968
24214	09:29:04.997	00:00:24.214	1453	-1024	-768	-1	-1	-1	-1	4	-1024	-768	-1	-1	-1	-1	4		0	0						Untertest3.avi	0	880	547	72	111				0	Content		-72	-111	24214132	3920017636
24231	09:29:05.014	00:00:24.230	1454	-1024	-768	-1	-1	-1	-1	4	-1024	-768	-1	-1	-1	-1	4		0	0						Untertest3.avi	0	880	547	72	111				0	Content		-72	-111	24230799	3920034303
24247	09:29:05.030	00:00:24.247	1455	-1024	-768	-1	-1	-1	-1	4	-1024	-768	-1	-1	-1	-1	4		0	0						Untertest3.avi	0	880	547	72	111				0	Content		-72	-111	24247167	3920050671
24264	09:29:05.047	00:00:24.263	1456	-1024	-768	-1	-1	-1	-1	4	-1024	-768	-1	-1	-1	-1	4		0	0						Untertest3.avi	0	880	547	72	111				0	Content		-72	-111	24263791	3920067295
24280	09:29:05.063	00:00:24.280	1457	-1024	-768	-1	-1	-1	-1	4	-1024	-768	-1	-1	-1	-1	4		0	0						Untertest3.avi	0	880	547	72	111				0	Content		-72	-111	24280417	3920083921
24297	09:29:05.080	00:00:24.297	1458	-1024	-768	-1	-1	-1	-1	4	-1024	-768	-1	-1	-1	-1	4		0	0						Untertest3.avi	0	880	547	72	111				0	Content		-72	-111	24297085	3920100589
24314	09:29:05.097	00:00:24.313	1459	-1024	-768	-1	-1	-1	-1	4	-1024	-768	-1	-1	-1	-1	4		0	0						Untertest3.avi	0	880	547	72	111				0	Content		-72	-111	24313752	3920117256
24330	09:29:05.113	00:00:24.330	1460	-1024	-768	-1	-1	-1	-1	4	-1024	-768	-1	-1	-1	-1	4		0	0						Untertest3.avi	0	880	547	72	111				0	Content		-72	-111	24330389	3920133893
24347	09:29:05.130	00:00:24.347	1461	-1024	-768	-1	-1	-1	-1	4	-1024	-768	-1	-1	-1	-1	4		0	0						Untertest3.avi	0	880	547	72	111				0	Content		-72	-111	24347056	3920150560
24364	09:29:05.147	00:00:24.363	1462	-1024	-768	-1	-1	-1	-1	4	-1024	-768	-1	-1	-1	-1	4		0	0						Untertest3.avi	0	880	547	72	111				0	Content		-72	-111	24363724	3920167228
24381	09:29:05.164	00:00:24.380	1463	-1024	-768	-1	-1	-1	-1	4	-1024	-768	-1	-1	-1	-1	4		0	0						Untertest3.avi	0	880	547	72	111				0	Content		-72	-111	24380628	3920184132
24397	09:29:05.180	00:00:24.397	1464	-1024	-768	-1	-1	-1	-1	4	-1024	-768	-1	-1	-1	-1	4		0	0						Untertest3.avi	0	880	547	72	111				0	Content		-72	-111	24397296	3920200800
24414	09:29:05.197	00:00:24.414	1465	-1024	-768	-1	-1	-1	-1	4	-1024	-768	-1	-1	-1	-1	4		0	0						Untertest3.avi	0	880	547	72	111				0	Content		-72	-111	24414292	3920217796
24431	09:29:05.214	00:00:24.430	1466	-1024	-768	-1	-1	-1	-1	4	-1024	-768	-1	-1	-1	-1	4		0	0						Untertest3.avi	0	880	547	72	111				0	Content		-72	-111	24430959	3920234463
24448	09:29:05.231	00:00:24.447	1467	-1024	-768	-1	-1	-1	-1	4	-1024	-768	-1	-1	-1	-1	4		0	0						Untertest3.avi	0	880	547	72	111				0	Content		-72	-111	24447627	3920251131
24465	09:29:05.248	00:00:24.464	1468	-1024	-768	-1	-1	-1	-1	4	-1024	-768	-1	-1	-1	-1	4		0	0						Untertest3.avi	0	880	547	72	111				0	Content		-72	-111	24464891	3920268395
24482	09:29:05.265	00:00:24.481	1469	-1024	-768	-1	-1	-1	-1	4	-1024	-768	-1	-1	-1	-1	4		0	0						Untertest3.avi	0	880	547	72	111				0	Content		-72	-111	24481559	3920285063
24498	09:29:05.281	00:00:24.497	1470	-1024	-768	-1	-1	-1	-1	4	-1024	-768	-1	-1	-1	-1	4		0	0						Untertest3.avi	0	880	547	72	111				0	Content		-72	-111	24497798	3920301302
24514	09:29:05.297	00:00:24.514	1471	-1024	-768	-1	-1	-1	-1	4	-1024	-768	-1	-1	-1	-1	4		0	0						Untertest3.avi	0	880	547	72	111				0	Content		-72	-111	24514466	3920317970
24531	09:29:05.314	00:00:24.531	1472	-1024	-768	-1	-1	-1	-1	4	-1024	-768	-1	-1	-1	-1	4		0	0						Untertest3.avi	0	880	547	72	111				0	Content		-72	-111	24531134	3920334638
24547	09:29:05.330	00:00:24.546	1473	-1024	-768	-1	-1	-1	-1	4	-1024	-768	-1	-1	-1	-1	4		0	0						Untertest3.avi	0	880	547	72	111				0	Content		-72	-111	24546902	3920350406
24564	09:29:05.347	00:00:24.563	1474	-1024	-768	-1	-1	-1	-1	4	-1024	-768	-1	-1	-1	-1	4		0	0						Untertest3.avi	0	880	547	72	111				0	Content		-72	-111	24563525	3920367029
24580	09:29:05.363	00:00:24.580	1475	-1024	-768	-1	-1	-1	-1	4	-1024	-768	-1	-1	-1	-1	4		0	0						Untertest3.avi	0	880	547	72	111				0	Content		-72	-111	24580209	3920383713
24597	09:29:05.380	00:00:24.596	1476	-1024	-768	-1	-1	-1	-1	4	-1024	-768	-1	-1	-1	-1	4		0	0						Untertest3.avi	0	880	547	72	111				0	Content		-72	-111	24596877	3920400381
24614	09:29:05.397	00:00:24.613	1477	-1024	-768	-1	-1	-1	-1	4	-1024	-768	-1	-1	-1	-1	4		0	0						Untertest3.avi	0	880	547	72	111				0	Content		-72	-111	24613544	3920417048
24630	09:29:05.413	00:00:24.630	1478	-1024	-768	-1	-1	-1	-1	4	-1024	-768	-1	-1	-1	-1	4		0	0						Untertest3.avi	0	880	547	72	111				0	Content		-72	-111	24630327	3920433831
24647	09:29:05.430	00:00:24.646	1479	-1024	-768	-1	-1	-1	-1	4	-1024	-768	-1	-1	-1	-1	4		0	0						Untertest3.avi	0	880	547	72	111				0	Content		-72	-111	24646893	3920450397
24664	09:29:05.447	00:00:24.663	1480	-1024	-768	-1	-1	-1	-1	4	-1024	-768	-1	-1	-1	-1	4		0	0						Untertest3.avi	0	880	547	72	111				0	Content		-72	-111	24663767	3920467271
24680	09:29:05.463	00:00:24.680	1481	-1024	-768	-1	-1	-1	-1	4	-1024	-768	-1	-1	-1	-1	4		0	0						Untertest3.avi	0	880	547	72	111				0	Content		-72	-111	24680435	3920483939
24698	09:29:05.481	00:00:24.697	1482	-1024	-768	-1	-1	-1	-1	4	-1024	-768	-1	-1	-1	-1	4		0	0						Untertest3.avi	0	880	547	72	111				0	Content		-72	-111	24697537	3920501041
24714	09:29:05.497	00:00:24.714	1483	-1024	-768	-1	-1	-1	-1	4	-1024	-768	-1	-1	-1	-1	4		0	0						Untertest3.avi	0	880	547	72	111				0	Content		-72	-111	24714205	3920517709
24731	09:29:05.514	00:00:24.731	1484	-1024	-768	-1	-1	-1	-1	4	-1024	-768	-1	-1	-1	-1	4		0	0						Untertest3.avi	0	880	547	72	111				0	Content		-72	-111	24731224	3920534728
24748	09:29:05.531	00:00:24.747	1485	-1024	-768	-1	-1	-1	-1	4	-1024	-768	-1	-1	-1	-1	4		0	0						Untertest3.avi	0	880	547	72	111				0	Content		-72	-111	24747892	3920551396
24765	09:29:05.548	00:00:24.764	1486	-1024	-768	-1	-1	-1	-1	4	-1024	-768	-1	-1	-1	-1	4		0	0						Untertest3.avi	0	880	547	72	111				0	Content		-72	-111	24764559	3920568063
24781	09:29:05.564	00:00:24.780	1487	-1024	-768	-1	-1	-1	-1	4	-1024	-768	-1	-1	-1	-1	4		0	0						Untertest3.avi	0	880	547	72	111				0	Content		-72	-111	24780833	3920584337
24798	09:29:05.581	00:00:24.797	1488	-1024	-768	-1	-1	-1	-1	4	-1024	-768	-1	-1	-1	-1	4		0	0						Untertest3.avi	0	880	547	72	111				0	Content		-72	-111	24797501	3920601005
24814	09:29:05.597	00:00:24.814	1489	-1024	-768	-1	-1	-1	-1	4	-1024	-768	-1	-1	-1	-1	4		0	0						Untertest3.avi	0	880	547	72	111				0	Content		-72	-111	24814168	3920617672
24831	09:29:05.614	00:00:24.830	1490	-1024	-768	-1	-1	-1	-1	4	-1024	-768	-1	-1	-1	-1	4		0	0						Untertest3.avi	0	880	547	72	111				0	Content		-72	-111	24830573	3920634077
24847	09:29:05.630	00:00:24.847	1491	-1024	-768	-1	-1	-1	-1	4	-1024	-768	-1	-1	-1	-1	4		0	0						Untertest3.avi	0	880	547	72	111				0	Content		-72	-111	24847240	3920650744
24864	09:29:05.647	00:00:24.863	1492	-1024	-768	-1	-1	-1	-1	4	-1024	-768	-1	-1	-1	-1	4		0	0						Untertest3.avi	0	880	547	72	111				0	Content		-72	-111	24863908	3920667412
24880	09:29:05.663	00:00:24.880	1493	-1024	-768	-1	-1	-1	-1	4	-1024	-768	-1	-1	-1	-1	4		0	0						Untertest3.avi	0	880	547	72	111				0	Content		-72	-111	24880001	3920683505
24897	09:29:05.680	00:00:24.896	1494	-1024	-768	-1	-1	-1	-1	4	-1024	-768	-1	-1	-1	-1	4		0	0						Untertest3.avi	0	880	547	72	111				0	Content		-72	-111	24896624	3920700128
24913	09:29:05.696	00:00:24.913	1495	-1024	-768	-1	-1	-1	-1	4	-1024	-768	-1	-1	-1	-1	4		0	0						Untertest3.avi	0	880	547	72	111				0	Content		-72	-111	24913294	3920716798
24930	09:29:05.713	00:00:24.929	1496	-1024	-768	-1	-1	-1	-1	4	-1024	-768	-1	-1	-1	-1	4		0	0						Untertest3.avi	0	880	547	72	111				0	Content		-72	-111	24929962	3920733466
24947	09:29:05.730	00:00:24.946	1497	-1024	-768	-1	-1	-1	-1	4	-1024	-768	-1	-1	-1	-1	4		0	0						Untertest3.avi	0	880	547	72	111				0	Content		-72	-111	24946630	3920750134
24963	09:29:05.746	00:00:24.963	1498	-1024	-768	-1	-1	-1	-1	4	-1024	-768	-1	-1	-1	-1	4		0	0						Untertest3.avi	0	880	547	72	111				0	Content		-72	-111	24963293	3920766797
24980	09:29:05.763	00:00:24.979	1499	-1024	-768	-1	-1	-1	-1	4	-1024	-768	-1	-1	-1	-1	4		0	0						Untertest3.avi	0	880	547	72	111				0	Content		-72	-111	24979961	3920783465
24997	09:29:05.780	00:00:24.996	1500	-1024	-768	-1	-1	-1	-1	4	-1024	-768	-1	-1	-1	-1	4		0	0						Untertest3.avi	0	880	547	72	111				0	Content		-72	-111	24996628	3920800132
25014	09:29:05.797	00:00:25.013	1501	-1024	-768	-1	-1	-1	-1	4	-1024	-768	-1	-1	-1	-1	4		0	0						Untertest3.avi	0	880	547	72	111				0	Content		-72	-111	25013561	3920817065
25030	09:29:05.813	00:00:25.030	1502	-1024	-768	-1	-1	-1	-1	4	-1024	-768	-1	-1	-1	-1	4		0	0						Untertest3.avi	0	880	547	72	111				0	Content		-72	-111	25030228	3920833732
25047	09:29:05.830	00:00:25.047	1503	-1024	-768	-1	-1	-1	-1	4	-1024	-768	-1	-1	-1	-1	4		0	0						Untertest3.avi	0	880	547	72	111				0	Content		-72	-111	25047192	3920850696
25064	09:29:05.847	00:00:25.063	1504	-1024	-768	-1	-1	-1	-1	4	-1024	-768	-1	-1	-1	-1	4		0	0						Untertest3.avi	0	880	547	72	111				0	Content		-72	-111	25063860	3920867364
25081	09:29:05.864	00:00:25.080	1505	-1024	-768	-1	-1	-1	-1	4	-1024	-768	-1	-1	-1	-1	4		0	0						Untertest3.avi	0	880	547	72	111				0	Content		-72	-111	25080527	3920884031
25098	09:29:05.881	00:00:25.097	1506	-1024	-768	-1	-1	-1	-1	4	-1024	-768	-1	-1	-1	-1	4		0	0						Untertest3.avi	0	880	547	72	111				0	Content		-72	-111	25097822	3920901326
25114	09:29:05.897	00:00:25.114	1507	-1024	-768	-1	-1	-1	-1	4	-1024	-768	-1	-1	-1	-1	4		0	0						Untertest3.avi	0	880	547	72	111				0	Content		-72	-111	25114489	3920917993
25131	09:29:05.914	00:00:25.130	1508	-1024	-768	-1	-1	-1	-1	4	-1024	-768	-1	-1	-1	-1	4		0	0						Untertest3.avi	0	880	547	72	111				0	Content		-72	-111	25130700	3920934204
25147	09:29:05.930	00:00:25.147	1509	-1024	-768	-1	-1	-1	-1	4	-1024	-768	-1	-1	-1	-1	4		0	0						Untertest3.avi	0	880	547	72	111				0	Content		-72	-111	25147368	3920950872
25164	09:29:05.947	00:00:25.164	1510	-1024	-768	-1	-1	-1	-1	4	-1024	-768	-1	-1	-1	-1	4		0	0						Untertest3.avi	0	880	547	72	111				0	Content		-72	-111	25164035	3920967539
25180	09:29:05.963	00:00:25.179	1511	-1024	-768	-1	-1	-1	-1	4	-1024	-768	-1	-1	-1	-1	4		0	0						Untertest3.avi	0	880	547	72	111				0	Content		-72	-111	25179876	3920983380
25196	09:29:05.979	00:00:25.196	1512	-1024	-768	-1	-1	-1	-1	4	-1024	-768	-1	-1	-1	-1	4		0	0						Untertest3.avi	0	880	547	72	111				0	Content		-72	-111	25196485	3920999989
25213	09:29:05.996	00:00:25.213	1513	-1024	-768	-1	-1	-1	-1	4	-1024	-768	-1	-1	-1	-1	4		0	0						Untertest3.avi	0	880	547	72	111				0	Content		-72	-111	25213171	3921016675
25230	09:29:06.013	00:00:25.229	1514	-1024	-768	-1	-1	-1	-1	4	-1024	-768	-1	-1	-1	-1	4		0	0						Untertest3.avi	0	880	547	72	111				0	Content		-72	-111	25229838	3921033342
25247	09:29:06.030	00:00:25.246	1515	-1024	-768	-1	-1	-1	-1	4	-1024	-768	-1	-1	-1	-1	4		0	0						Untertest3.avi	0	880	547	72	111				0	Content		-72	-111	25246506	3921050010
25263	09:29:06.046	00:00:25.263	1516	-1024	-768	-1	-1	-1	-1	4	-1024	-768	-1	-1	-1	-1	4		0	0						Untertest3.avi	0	880	547	72	111				0	Content		-72	-111	25263161	3921066665
25280	09:29:06.063	00:00:25.279	1517	-1024	-768	-1	-1	-1	-1	4	-1024	-768	-1	-1	-1	-1	4		0	0						Untertest3.avi	0	880	547	72	111				0	Content		-72	-111	25279731	3921083235
25297	09:29:06.080	00:00:25.296	1518	-1024	-768	-1	-1	-1	-1	4	-1024	-768	-1	-1	-1	-1	4		0	0						Untertest3.avi	0	880	547	72	111				0	Content		-72	-111	25296667	3921100171
25313	09:29:06.096	00:00:25.313	1519	-1024	-768	-1	-1	-1	-1	4	-1024	-768	-1	-1	-1	-1	4		0	0						Untertest3.avi	0	880	547	72	111				0	Content		-72	-111	25313334	3921116838
25330	09:29:06.113	00:00:25.330	1520	-1024	-768	-1	-1	-1	-1	4	-1024	-768	-1	-1	-1	-1	4		0	0						Untertest3.avi	0	880	547	72	111				0	Content		-72	-111	25330466	3921133970
25347	09:29:06.130	00:00:25.347	1521	-1024	-768	-1	-1	-1	-1	4	-1024	-768	-1	-1	-1	-1	4		0	0						Untertest3.avi	0	880	547	72	111				0	Content		-72	-111	25347133	3921150637
25364	09:29:06.147	00:00:25.364	1522	-1024	-768	-1	-1	-1	-1	4	-1024	-768	-1	-1	-1	-1	4		0	0						Untertest3.avi	0	880	547	72	111				0	Content		-72	-111	25364164	3921167668
25381	09:29:06.164	00:00:25.380	1523	-1024	-768	-1	-1	-1	-1	4	-1024	-768	-1	-1	-1	-1	4		0	0						Untertest3.avi	0	880	547	72	111				0	Content		-72	-111	25380831	3921184335
25397	09:29:06.180	00:00:25.397	1524	-1024	-768	-1	-1	-1	-1	4	-1024	-768	-1	-1	-1	-1	4		0	0						Untertest3.avi	0	880	547	72	111				0	Content		-72	-111	25397499	3921201003
25414	09:29:06.197	00:00:25.413	1525	-1024	-768	-1	-1	-1	-1	4	-1024	-768	-1	-1	-1	-1	4		0	0						Untertest3.avi	0	880	547	72	111				0	Content		-72	-111	25413782	3921217286
25430	09:29:06.213	00:00:25.430	1526	-1024	-768	-1	-1	-1	-1	4	-1024	-768	-1	-1	-1	-1	4		0	0						Untertest3.avi	0	880	547	72	111				0	Content		-72	-111	25430449	3921233953
25447	09:29:06.230	00:00:25.447	1527	-1024	-768	-1	-1	-1	-1	4	-1024	-768	-1	-1	-1	-1	4		0	0						Untertest3.avi	0	880	547	72	111				0	Content		-72	-111	25447117	3921250621
25464	09:29:06.247	00:00:25.463	1528	-1024	-768	-1	-1	-1	-1	4	-1024	-768	-1	-1	-1	-1	4		0	0						Untertest3.avi	0	880	547	72	111				0	Content		-72	-111	25463526	3921267030
25480	09:29:06.263	00:00:25.480	1529	-1024	-768	-1	-1	-1	-1	4	-1024	-768	-1	-1	-1	-1	4		0	0						Untertest3.avi	0	880	547	72	111				0	Content		-72	-111	25480194	3921283698
25497	09:29:06.280	00:00:25.496	1530	-1024	-768	-1	-1	-1	-1	4	-1024	-768	-1	-1	-1	-1	4		0	0						Untertest3.avi	0	880	547	72	111				0	Content		-72	-111	25496861	3921300365
25513	09:29:06.296	00:00:25.512	1531	-1024	-768	-1	-1	-1	-1	4	-1024	-768	-1	-1	-1	-1	4		0	0						Untertest3.avi	0	880	547	72	111				0	Content		-72	-111	25512963	3921316467
25530	09:29:06.313	00:00:25.529	1532	-1024	-768	-1	-1	-1	-1	4	-1024	-768	-1	-1	-1	-1	4		0	0						Untertest3.avi	0	880	547	72	111				0	Content		-72	-111	25529586	3921333090
25546	09:29:06.329	00:00:25.546	1533	-1024	-768	-1	-1	-1	-1	4	-1024	-768	-1	-1	-1	-1	4		0	0						Untertest3.avi	0	880	547	72	111				0	Content		-72	-111	25546253	3921349757
25563	09:29:06.346	00:00:25.562	1534	-1024	-768	-1	-1	-1	-1	4	-1024	-768	-1	-1	-1	-1	4		0	0						Untertest3.avi	0	880	547	72	111				0	Content		-72	-111	25562921	3921366425
25580	09:29:06.363	00:00:25.579	1535	-1024	-768	-1	-1	-1	-1	4	-1024	-768	-1	-1	-1	-1	4		0	0						Untertest3.avi	0	880	547	72	111				0	Content		-72	-111	25579588	3921383092
25596	09:29:06.379	00:00:25.596	1536	-1024	-768	-1	-1	-1	-1	4	-1024	-768	-1	-1	-1	-1	4		0	0						Untertest3.avi	0	880	547	72	111				0	Content		-72	-111	25596258	3921399762
25613	09:29:06.396	00:00:25.612	1537	-1024	-768	-1	-1	-1	-1	4	-1024	-768	-1	-1	-1	-1	4		0	0						Untertest3.avi	0	880	547	72	111				0	Content		-72	-111	25612925	3921416429
25630	09:29:06.413	00:00:25.629	1538	-1024	-768	-1	-1	-1	-1	4	-1024	-768	-1	-1	-1	-1	4		0	0						Untertest3.avi	0	880	547	72	111				0	Content		-72	-111	25629593	3921433097
25647	09:29:06.430	00:00:25.646	1539	-1024	-768	-1	-1	-1	-1	4	-1024	-768	-1	-1	-1	-1	4		0	0						Untertest3.avi	0	880	547	72	111				0	Content		-72	-111	25646524	3921450028
25663	09:29:06.446	00:00:25.663	1540	-1024	-768	-1	-1	-1	-1	4	-1024	-768	-1	-1	-1	-1	4		0	0						Untertest3.avi	0	880	547	72	111				0	Content		-72	-111	25663192	3921466696
25680	09:29:06.463	00:00:25.680	1541	-1024	-768	-1	-1	-1	-1	4	-1024	-768	-1	-1	-1	-1	4		0	0						Untertest3.avi	0	880	547	72	111				0	Content		-72	-111	25680155	3921483659
25697	09:29:06.480	00:00:25.696	1542	-1024	-768	-1	-1	-1	-1	4	-1024	-768	-1	-1	-1	-1	4		0	0						Untertest3.avi	0	880	547	72	111				0	Content		-72	-111	25696822	3921500326
25713	09:29:06.496	00:00:25.713	1543	-1024	-768	-1	-1	-1	-1	4	-1024	-768	-1	-1	-1	-1	4		0	0						Untertest3.avi	0	880	547	72	111				0	Content		-72	-111	25713490	3921516994
25731	09:29:06.514	00:00:25.730	1544	-1024	-768	-1	-1	-1	-1	4	-1024	-768	-1	-1	-1	-1	4		0	0						Untertest3.avi	0	880	547	72	111				0	Content		-72	-111	25730719	3921534223
25747	09:29:06.530	00:00:25.747	1545	-1024	-768	-1	-1	-1	-1	4	-1024	-768	-1	-1	-1	-1	4		0	0						Untertest3.avi	0	880	547	72	111				0	Content		-72	-111	25747387	3921550891
25764	09:29:06.547	00:00:25.763	1546	-1024	-768	-1	-1	-1	-1	4	-1024	-768	-1	-1	-1	-1	4		0	0						Untertest3.avi	0	880	547	72	111				0	Content		-72	-111	25763615	3921567119
25780	09:29:06.563	00:00:25.780	1547	-1024	-768	-1	-1	-1	-1	4	-1024	-768	-1	-1	-1	-1	4		0	0						Untertest3.avi	0	880	547	72	111				0	Content		-72	-111	25780283	3921583787
25797	09:29:06.580	00:00:25.796	1548	-1024	-768	-1	-1	-1	-1	4	-1024	-768	-1	-1	-1	-1	4		0	0						Untertest3.avi	0	880	547	72	111				0	Content		-72	-111	25796951	3921600455
25813	09:29:06.596	00:00:25.812	1549	-1024	-768	-1	-1	-1	-1	4	-1024	-768	-1	-1	-1	-1	4		0	0						Untertest3.avi	0	880	547	72	111				0	Content		-72	-111	25812696	3921616200
25829	09:29:06.612	00:00:25.829	1550	-1024	-768	-1	-1	-1	-1	4	-1024	-768	-1	-1	-1	-1	4		0	0						Untertest3.avi	0	880	547	72	111				0	Content		-72	-111	25829444	3921632948
25846	09:29:06.629	00:00:25.846	1551	-1024	-768	-1	-1	-1	-1	4	-1024	-768	-1	-1	-1	-1	4		0	0						Untertest3.avi	0	880	547	72	111				0	Content		-72	-111	25846129	3921649633
25863	09:29:06.646	00:00:25.862	1552	-1024	-768	-1	-1	-1	-1	4	-1024	-768	-1	-1	-1	-1	4		0	0						Untertest3.avi	0	880	547	72	111				0	Content		-72	-111	25862797	3921666301
25879	09:29:06.662	00:00:25.879	1553	-1024	-768	-1	-1	-1	-1	4	-1024	-768	-1	-1	-1	-1	4		0	0						Untertest3.avi	0	880	547	72	111				0	Content		-72	-111	25879464	3921682968
25896	09:29:06.679	00:00:25.896	1554	-1024	-768	-1	-1	-1	-1	4	-1024	-768	-1	-1	-1	-1	4		0	0						Untertest3.avi	0	880	547	72	111				0	Content		-72	-111	25896119	3921699623
25913	09:29:06.696	00:00:25.912	1555	-1024	-768	-1	-1	-1	-1	4	-1024	-768	-1	-1	-1	-1	4		0	0						Untertest3.avi	0	880	547	72	111				0	Content		-72	-111	25912688	3921716192
25930	09:29:06.713	00:00:25.929	1556	-1024	-768	-1	-1	-1	-1	4	-1024	-768	-1	-1	-1	-1	4		0	0						Untertest3.avi	0	880	547	72	111				0	Content		-72	-111	25929625	3921733129
25946	09:29:06.729	00:00:25.946	1557	-1024	-768	-1	-1	-1	-1	4	-1024	-768	-1	-1	-1	-1	4		0	0						Untertest3.avi	0	880	547	72	111				0	Content		-72	-111	25946293	3921749797
25963	09:29:06.746	00:00:25.963	1558	-1024	-768	-1	-1	-1	-1	4	-1024	-768	-1	-1	-1	-1	4		0	0						Untertest3.avi	0	880	547	72	111				0	Content		-72	-111	25963426	3921766930
25980	09:29:06.763	00:00:25.980	1559	-1024	-768	-1	-1	-1	-1	4	-1024	-768	-1	-1	-1	-1	4		0	0						Untertest3.avi	0	880	547	72	111				0	Content		-72	-111	25980094	3921783598
25997	09:29:06.780	00:00:25.997	1560	-1024	-768	-1	-1	-1	-1	4	-1024	-768	-1	-1	-1	-1	4		0	0						Untertest3.avi	0	880	547	72	111				0	Content		-72	-111	25997130	3921800634
26014	09:29:06.797	00:00:26.013	1561	-1024	-768	-1	-1	-1	-1	4	-1024	-768	-1	-1	-1	-1	4		0	0						Untertest3.avi	0	880	547	72	111				0	Content		-72	-111	26013798	3921817302
26030	09:29:06.813	00:00:26.030	1562	-1024	-768	-1	-1	-1	-1	4	-1024	-768	-1	-1	-1	-1	4		0	0						Untertest3.avi	0	880	547	72	111				0	Content		-72	-111	26030466	3921833970
26047	09:29:06.830	00:00:26.046	1563	-1024	-768	-1	-1	-1	-1	4	-1024	-768	-1	-1	-1	-1	4		0	0						Untertest3.avi	0	880	547	72	111				0	Content		-72	-111	26046520	3921850024
26063	09:29:06.846	00:00:26.063	1564	-1024	-768	-1	-1	-1	-1	4	-1024	-768	-1	-1	-1	-1	4		0	0						Untertest3.avi	0	880	547	72	111				0	Content		-72	-111	26063188	3921866692
26080	09:29:06.863	00:00:26.079	1565	-1024	-768	-1	-1	-1	-1	4	-1024	-768	-1	-1	-1	-1	4		0	0						Untertest3.avi	0	880	547	72	111				0	Content		-72	-111	26079644	3921883148
26096	09:29:06.879	00:00:26.096	1566	-1024	-768	-1	-1	-1	-1	4	-1024	-768	-1	-1	-1	-1	4		0	0						Untertest3.avi	0	880	547	72	111				0	Content		-72	-111	26096312	3921899816
26113	09:29:06.896	00:00:26.112	1567	-1024	-768	-1	-1	-1	-1	4	-1024	-768	-1	-1	-1	-1	4		0	0						Untertest3.avi	0	880	547	72	111				0	Content		-72	-111	26112979	3921916483
26129	09:29:06.912	00:00:26.129	1568	-1024	-768	-1	-1	-1	-1	4	-1024	-768	-1	-1	-1	-1	4		0	0						Untertest3.avi	0	880	547	72	111				0	Content		-72	-111	26129184	3921932688
26146	09:29:06.929	00:00:26.145	1569	-1024	-768	-1	-1	-1	-1	4	-1024	-768	-1	-1	-1	-1	4		0	0						Untertest3.avi	0	880	547	72	111				0	Content		-72	-111	26145930	3921949434
26163	09:29:06.946	00:00:26.162	1570	-1024	-768	-1	-1	-1	-1	4	-1024	-768	-1	-1	-1	-1	4		0	0						Untertest3.avi	0	880	547	72	111				0	Content		-72	-111	26162557	3921966061
26179	09:29:06.962	00:00:26.179	1571	-1024	-768	-1	-1	-1	-1	4	-1024	-768	-1	-1	-1	-1	4		0	0						Untertest3.avi	0	880	547	72	111				0	Content		-72	-111	26179225	3921982729
26196	09:29:06.979	00:00:26.195	1572	-1024	-768	-1	-1	-1	-1	4	-1024	-768	-1	-1	-1	-1	4		0	0						Untertest3.avi	0	880	547	72	111				0	Content		-72	-111	26195892	3921999396
26213	09:29:06.996	00:00:26.212	1573	-1024	-768	-1	-1	-1	-1	4	-1024	-768	-1	-1	-1	-1	4		0	0						Untertest3.avi	0	880	547	72	111				0	Content		-72	-111	26212530	3922016034
26229	09:29:07.012	00:00:26.229	1574	-1024	-768	-1	-1	-1	-1	4	-1024	-768	-1	-1	-1	-1	4		0	0						Untertest3.avi	0	880	547	72	111				0	Content		-72	-111	26229197	3922032701
26246	09:29:07.029	00:00:26.245	1575	-1024	-768	-1	-1	-1	-1	4	-1024	-768	-1	-1	-1	-1	4		0	0						Untertest3.avi	0	880	547	72	111				0	Content		-72	-111	26245865	3922049369
26263	09:29:07.046	00:00:26.262	1576	-1024	-768	-1	-1	-1	-1	4	-1024	-768	-1	-1	-1	-1	4		0	0						Untertest3.avi	0	880	547	72	111				0	Content		-72	-111	26262768	3922066272
26279	09:29:07.062	00:00:26.279	1577	-1024	-768	-1	-1	-1	-1	4	-1024	-768	-1	-1	-1	-1	4		0	0						Untertest3.avi	0	880	547	72	111				0	Content		-72	-111	26279436	3922082940
26296	09:29:07.079	00:00:26.296	1578	-1024	-768	-1	-1	-1	-1	4	-1024	-768	-1	-1	-1	-1	4		0	0						Untertest3.avi	0	880	547	72	111				0	Content		-72	-111	26296389	3922099893
26313	09:29:07.096	00:00:26.313	1579	-1024	-768	-1	-1	-1	-1	4	-1024	-768	-1	-1	-1	-1	4		0	0						Untertest3.avi	0	880	547	72	111				0	Content		-72	-111	26313056	3922116560
26330	09:29:07.113	00:00:26.329	1580	-1024	-768	-1	-1	-1	-1	4	-1024	-768	-1	-1	-1	-1	4		0	0						Untertest3.avi	0	880	547	72	111				0	Content		-72	-111	26329724	3922133228
26347	09:29:07.130	00:00:26.347	1581	-1024	-768	-1	-1	-1	-1	4	-1024	-768	-1	-1	-1	-1	4		0	0						Untertest3.avi	0	880	547	72	111				0	Content		-72	-111	26347008	3922150512
26364	09:29:07.147	00:00:26.363	1582	-1024	-768	-1	-1	-1	-1	4	-1024	-768	-1	-1	-1	-1	4		0	0						Untertest3.avi	0	880	547	72	111				0	Content		-72	-111	26363676	3922167180
26380	09:29:07.163	00:00:26.379	1583	-1024	-768	-1	-1	-1	-1	4	-1024	-768	-1	-1	-1	-1	4		0	0						Untertest3.avi	0	880	547	72	111				0	Content		-72	-111	26379923	3922183427
26397	09:29:07.180	00:00:26.396	1584	-1024	-768	-1	-1	-1	-1	4	-1024	-768	-1	-1	-1	-1	4		0	0						Untertest3.avi	0	880	547	72	111				0	Content		-72	-111	26396591	3922200095
26413	09:29:07.196	00:00:26.413	1585	-1024	-768	-1	-1	-1	-1	4	-1024	-768	-1	-1	-1	-1	4		0	0						Untertest3.avi	0	880	547	72	111				0	Content		-72	-111	26413259	3922216763
26429	09:29:07.212	00:00:26.429	1586	-1024	-768	-1	-1	-1	-1	4	-1024	-768	-1	-1	-1	-1	4		0	0						Untertest3.avi	0	880	547	72	111				0	Content		-72	-111	26429038	3922232542
26446	09:29:07.229	00:00:26.445	1587	-1024	-768	-1	-1	-1	-1	4	-1024	-768	-1	-1	-1	-1	4		0	0						Untertest3.avi	0	880	547	72	111				0	Content		-72	-111	26445658	3922249162
26462	09:29:07.245	00:00:26.462	1588	-1024	-768	-1	-1	-1	-1	4	-1024	-768	-1	-1	-1	-1	4		0	0						Untertest3.avi	0	880	547	72	111				0	Content		-72	-111	26462348	3922265852
26479	09:29:07.262	00:00:26.479	1589	-1024	-768	-1	-1	-1	-1	4	-1024	-768	-1	-1	-1	-1	4		0	0						Untertest3.avi	0	880	547	72	111				0	Content		-72	-111	26479016	3922282520
26496	09:29:07.279	00:00:26.495	1590	-1024	-768	-1	-1	-1	-1	4	-1024	-768	-1	-1	-1	-1	4		0	0						Untertest3.avi	0	880	547	72	111				0	Content		-72	-111	26495683	3922299187
26512	09:29:07.295	00:00:26.512	1591	-1024	-768	-1	-1	-1	-1	4	-1024	-768	-1	-1	-1	-1	4		0	0						Untertest3.avi	0	880	547	72	111				0	Content		-72	-111	26512343	3922315847
26529	09:29:07.312	00:00:26.529	1592	-1024	-768	-1	-1	-1	-1	4	-1024	-768	-1	-1	-1	-1	4		0	0						Untertest3.avi	0	880	547	72	111				0	Content		-72	-111	26529010	3922332514
26546	09:29:07.329	00:00:26.545	1593	-1024	-768	-1	-1	-1	-1	4	-1024	-768	-1	-1	-1	-1	4		0	0						Untertest3.avi	0	880	547	72	111				0	Content		-72	-111	26545678	3922349182
26562	09:29:07.345	00:00:26.562	1594	-1024	-768	-1	-1	-1	-1	4	-1024	-768	-1	-1	-1	-1	4		0	0						Untertest3.avi	0	880	547	72	111				0	Content		-72	-111	26562294	3922365798
26579	09:29:07.362	00:00:26.578	1595	-1024	-768	-1	-1	-1	-1	4	-1024	-768	-1	-1	-1	-1	4		0	0						Untertest3.avi	0	880	547	72	111				0	Content		-72	-111	26578961	3922382465
26596	09:29:07.379	00:00:26.595	1596	-1024	-768	-1	-1	-1	-1	4	-1024	-768	-1	-1	-1	-1	4		0	0						Untertest3.avi	0	880	547	72	111				0	Content		-72	-111	26595818	3922399322
26612	09:29:07.395	00:00:26.612	1597	-1024	-768	-1	-1	-1	-1	4	-1024	-768	-1	-1	-1	-1	4		0	0						Untertest3.avi	0	880	547	72	111				0	Content		-72	-111	26612485	3922415989
26629	09:29:07.412	00:00:26.629	1598	-1024	-768	-1	-1	-1	-1	4	-1024	-768	-1	-1	-1	-1	4		0	0						Untertest3.avi	0	880	547	72	111				0	Content		-72	-111	26629153	3922432657
26646	09:29:07.429	00:00:26.646	1599	-1024	-768	-1	-1	-1	-1	4	-1024	-768	-1	-1	-1	-1	4		0	0						Untertest3.avi	0	880	547	72	111				0	Content		-72	-111	26646287	3922449791
26663	09:29:07.446	00:00:26.662	1600	-1024	-768	-1	-1	-1	-1	4	-1024	-768	-1	-1	-1	-1	4		0	0						Untertest3.avi	0	880	547	72	111				0	Content		-72	-111	26662954	3922466458
26680	09:29:07.463	00:00:26.679	1601	-1024	-768	-1	-1	-1	-1	4	-1024	-768	-1	-1	-1	-1	4		0	0						Untertest3.avi	0	880	547	72	111				0	Content		-72	-111	26679985	3922483489
26697	09:29:07.480	00:00:26.696	1602	-1024	-768	-1	-1	-1	-1	4	-1024	-768	-1	-1	-1	-1	4		0	0						Untertest3.avi	0	880	547	72	111				0	Content		-72	-111	26696652	3922500156
26713	09:29:07.496	00:00:26.713	1603	-1024	-768	-1	-1	-1	-1	4	-1024	-768	-1	-1	-1	-1	4		0	0						Untertest3.avi	0	880	547	72	111				0	Content		-72	-111	26713320	3922516824
26730	09:29:07.513	00:00:26.729	1604	-1024	-768	-1	-1	-1	-1	4	-1024	-768	-1	-1	-1	-1	4		0	0						Untertest3.avi	0	880	547	72	111				0	Content		-72	-111	26729597	3922533101
26746	09:29:07.529	00:00:26.746	1605	-1024	-768	-1	-1	-1	-1	4	-1024	-768	-1	-1	-1	-1	4		0	0						Untertest3.avi	0	880	547	72	111				0	Content		-72	-111	26746265	3922549769
26763	09:29:07.546	00:00:26.762	1606	-1024	-768	-1	-1	-1	-1	4	-1024	-768	-1	-1	-1	-1	4		0	0						Untertest3.avi	0	880	547	72	111				0	Content		-72	-111	26762932	3922566436
26779	09:29:07.562	00:00:26.779	1607	-1024	-768	-1	-1	-1	-1	4	-1024	-768	-1	-1	-1	-1	4		0	0						Untertest3.avi	0	880	547	72	111				0	Content		-72	-111	26779339	3922582843
26796	09:29:07.579	00:00:26.796	1608	-1024	-768	-1	-1	-1	-1	4	-1024	-768	-1	-1	-1	-1	4		0	0						Untertest3.avi	0	880	547	72	111				0	Content		-72	-111	26796007	3922599511
26813	09:29:07.596	00:00:26.812	1609	-1024	-768	-1	-1	-1	-1	4	-1024	-768	-1	-1	-1	-1	4		0	0						Untertest3.avi	0	880	547	72	111				0	Content		-72	-111	26812674	3922616178
26829	09:29:07.612	00:00:26.828	1610	-1024	-768	-1	-1	-1	-1	4	-1024	-768	-1	-1	-1	-1	4		0	0						Untertest3.avi	0	880	547	72	111				0	Content		-72	-111	26828773	3922632277
26845	09:29:07.628	00:00:26.845	1611	-1024	-768	-1	-1	-1	-1	4	-1024	-768	-1	-1	-1	-1	4		0	0						Untertest3.avi	0	880	547	72	111				0	Content		-72	-111	26845397	3922648901
26862	09:29:07.645	00:00:26.862	1612	-1024	-768	-1	-1	-1	-1	4	-1024	-768	-1	-1	-1	-1	4		0	0						Untertest3.avi	0	880	547	72	111				0	Content		-72	-111	26862201	3922665705
26879	09:29:07.662	00:00:26.878	1613	-1024	-768	-1	-1	-1	-1	4	-1024	-768	-1	-1	-1	-1	4		0	0						Untertest3.avi	0	880	547	72	111				0	Content		-72	-111	26878778	3922682282
26895	09:29:07.678	00:00:26.895	1614	-1024	-768	-1	-1	-1	-1	4	-1024	-768	-1	-1	-1	-1	4		0	0						Untertest3.avi	0	880	547	72	111				0	Content		-72	-111	26895392	3922698896
26914	09:29:07.697	00:00:26.913	1615	-1024	-768	-1	-1	-1	-1	4	-1024	-768	-1	-1	-1	-1	4		0	0						Untertest3.avi	0	880	547	72	111				0	Content		-72	-111	26913889	3922717393
26930	09:29:07.713	00:00:26.930	1616	-1024	-768	-1	-1	-1	-1	4	-1024	-768	-1	-1	-1	-1	4		0	0						Untertest3.avi	0	880	547	72	111				0	Content		-72	-111	26930456	3922733960
26947	09:29:07.730	00:00:26.947	1617	-1024	-768	-1	-1	-1	-1	4	-1024	-768	-1	-1	-1	-1	4		0	0						Untertest3.avi	0	880	547	72	111				0	Content		-72	-111	26947124	3922750628
26964	09:29:07.747	00:00:26.963	1618	1051,383	620,17	0,5164822	0,8824492	520,1708	4,373377	0	1122,527	748,8492	0,3593071	0,897126	523,277	3,743428	0	42	1087	685						Untertest3.avi	0	880	547	72	111	989	542	50	0	Content		1015	574	26963887	3922767391
26980	09:29:07.763	00:00:26.980	1619	1061,218	613,2103	0,5177724	0,8812887	529,1039	4,456767	0	-1024	-768	-1	-1	-1	-1	4	42	1061	613						Untertest3.avi	0	880	547	72	111	989	542	50	0	Content		989	502	26980386	3922783890
26997	09:29:07.780	00:00:26.997	1620	904,9677	653,4894	0,3464119	0,896546	529,1039	4,318757	1	1003,79	670,1402	0,347964	0,8965476	523,277	4,250643	3	42	905	653						Untertest3.avi	0	880	547	72	111	989	542	50	0	Content		833	542	26997007	3922800511
27014	09:29:07.797	00:00:27.013	1621	-1024	-768	-1	-1	-1	-1	4	-1024	-768	-1	-1	-1	-1	4		0	0						Untertest3.avi	0	880	547	72	111				0	Content		-72	-111	27013632	3922817136
27030	09:29:07.813	00:00:27.030	1622	-1024	-768	-1	-1	-1	-1	4	-1024	-768	-1	-1	-1	-1	4		0	0						Untertest3.avi	0	880	547	72	111				0	Content		-72	-111	27030256	3922833760
27047	09:29:07.830	00:00:27.046	1623	-1024	-768	-1	-1	-1	-1	4	-1024	-768	-1	-1	-1	-1	4		0	0						Untertest3.avi	0	880	547	72	111				0	Content		-72	-111	27046923	3922850427
27063	09:29:07.846	00:00:27.063	1624	-1024	-768	-1	-1	-1	-1	4	-1024	-768	-1	-1	-1	-1	4		0	0						Untertest3.avi	0	880	547	72	111				0	Content		-72	-111	27063382	3922866886
27080	09:29:07.863	00:00:27.080	1625	-1024	-768	-1	-1	-1	-1	4	-1024	-768	-1	-1	-1	-1	4		0	0						Untertest3.avi	0	880	547	72	111				0	Content		-72	-111	27080255	3922883759
27097	09:29:07.880	00:00:27.096	1626	-1024	-768	-1	-1	-1	-1	4	-1024	-768	-1	-1	-1	-1	4		0	0						Untertest3.avi	0	880	547	72	111				0	Content		-72	-111	27096923	3922900427
27114	09:29:07.897	00:00:27.113	1627	-1024	-768	-1	-1	-1	-1	4	-1024	-768	-1	-1	-1	-1	4		0	0						Untertest3.avi	0	880	547	72	111				0	Content		-72	-111	27113712	3922917216
27130	09:29:07.913	00:00:27.130	1628	-1024	-768	-1	-1	-1	-1	4	-1024	-768	-1	-1	-1	-1	4		0	0						Untertest3.avi	0	880	547	72	111				0	Content		-72	-111	27130380	3922933884
27147	09:29:07.930	00:00:27.146	1629	-1024	-768	-1	-1	-1	-1	4	-1024	-768	-1	-1	-1	-1	4		0	0						Untertest3.avi	0	880	547	72	111				0	Content		-72	-111	27146940	3922950444
27164	09:29:07.947	00:00:27.163	1630	-1024	-768	-1	-1	-1	-1	4	-1024	-768	-1	-1	-1	-1	4		0	0						Untertest3.avi	0	880	547	72	111				0	Content		-72	-111	27163607	3922967111
27180	09:29:07.963	00:00:27.180	1631	-1024	-768	-1	-1	-1	-1	4	-1024	-768	-1	-1	-1	-1	4		0	0						Untertest3.avi	0	880	547	72	111				0	Content		-72	-111	27180122	3922983626
27197	09:29:07.980	00:00:27.196	1632	-1024	-768	-1	-1	-1	-1	4	-1024	-768	-1	-1	-1	-1	4		0	0						Untertest3.avi	0	880	547	72	111				0	Content		-72	-111	27196871	3923000375
27214	09:29:07.997	00:00:27.213	1633	-1024	-768	-1	-1	-1	-1	4	-1024	-768	-1	-1	-1	-1	4		0	0						Untertest3.avi	0	880	547	72	111				0	Content		-72	-111	27213539	3923017043
27230	09:29:08.013	00:00:27.230	1634	-1024	-768	-1	-1	-1	-1	4	-1024	-768	-1	-1	-1	-1	4		0	0						Untertest3.avi	0	880	547	72	111				0	Content		-72	-111	27230203	3923033707
27247	09:29:08.030	00:00:27.246	1635	-1024	-768	-1	-1	-1	-1	4	-1024	-768	-1	-1	-1	-1	4		0	0						Untertest3.avi	0	880	547	72	111				0	Content		-72	-111	27246871	3923050375
27263	09:29:08.046	00:00:27.263	1636	-1024	-768	-1	-1	-1	-1	4	-1024	-768	-1	-1	-1	-1	4		0	0						Untertest3.avi	0	880	547	72	111				0	Content		-72	-111	27263492	3923066996
27280	09:29:08.063	00:00:27.280	1637	-1024	-768	-1	-1	-1	-1	4	945,3423	661,8193	0,3463552	0,9012437	509,676	4,221626	0	43	945	662						Untertest3.avi	0	880	547	72	111	854	552	33	0	Content		873	551	27280125	3923083629
27297	09:29:08.080	00:00:27.296	1638	-1024	-768	-1	-1	-1	-1	4	908,0603	664,3007	0,3506635	0,9005693	520,5851	4,027279	0	43	908	664						Untertest3.avi	0	880	547	72	111	854	552	33	0	Content		836	553	27296865	3923100369
27313	09:29:08.096	00:00:27.313	1639	-1024	-768	-1	-1	-1	-1	4	-1024	-768	-1	-1	-1	-1	4		0	0						Untertest3.avi	0	880	547	72	111				0	Content		-72	-111	27313490	3923116994
27330	09:29:08.113	00:00:27.330	1640	-1024	-768	-1	-1	-1	-1	4	-1024	-768	-1	-1	-1	-1	4		0	0						Untertest3.avi	0	880	547	72	111				0	Content		-72	-111	27330115	3923133619
27347	09:29:08.130	00:00:27.346	1641	-1024	-768	-1	-1	-1	-1	4	-1024	-768	-1	-1	-1	-1	4		0	0						Untertest3.avi	0	880	547	72	111				0	Content		-72	-111	27346800	3923150304
27363	09:29:08.146	00:00:27.363	1642	-1024	-768	-1	-1	-1	-1	4	-1024	-768	-1	-1	-1	-1	4		0	0						Untertest3.avi	0	880	547	72	111				0	Content		-72	-111	27363468	3923166972
27380	09:29:08.163	00:00:27.380	1643	-1024	-768	-1	-1	-1	-1	4	-1024	-768	-1	-1	-1	-1	4		0	0						Untertest3.avi	0	880	547	72	111				0	Content		-72	-111	27380102	3923183606
27397	09:29:08.180	00:00:27.396	1644	-1024	-768	-1	-1	-1	-1	4	-1024	-768	-1	-1	-1	-1	4		0	0						Untertest3.avi	0	880	547	72	111				0	Content		-72	-111	27396769	3923200273
27414	09:29:08.197	00:00:27.413	1645	-1024	-768	-1	-1	-1	-1	4	-1024	-768	-1	-1	-1	-1	4		0	0						Untertest3.avi	0	880	547	72	111				0	Content		-72	-111	27413507	3923217011
27430	09:29:08.213	00:00:27.430	1646	-1024	-768	-1	-1	-1	-1	4	-1024	-768	-1	-1	-1	-1	4		0	0						Untertest3.avi	0	880	547	72	111				0	Content		-72	-111	27430174	3923233678
27447	09:29:08.230	00:00:27.446	1647	-1024	-768	-1	-1	-1	-1	4	-1024	-768	-1	-1	-1	-1	4		0	0						Untertest3.avi	0	880	547	72	111				0	Content		-72	-111	27446842	3923250346
27463	09:29:08.246	00:00:27.463	1648	-1024	-768	-1	-1	-1	-1	4	-1024	-768	-1	-1	-1	-1	4		0	0						Untertest3.avi	0	880	547	72	111				0	Content		-72	-111	27463473	3923266977
27480	09:29:08.263	00:00:27.480	1649	-1024	-768	-1	-1	-1	-1	4	-1024	-768	-1	-1	-1	-1	4		0	0						Untertest3.avi	0	880	547	72	111				0	Content		-72	-111	27480141	3923283645
27497	09:29:08.280	00:00:27.496	1650	-1024	-768	-1	-1	-1	-1	4	-1024	-768	-1	-1	-1	-1	4		0	0						Untertest3.avi	0	880	547	72	111				0	Content		-72	-111	27496749	3923300253
27513	09:29:08.296	00:00:27.513	1651	-1024	-768	-1	-1	-1	-1	4	-1024	-768	-1	-1	-1	-1	4		0	0						Untertest3.avi	0	880	547	72	111				0	Content		-72	-111	27513416	3923316920
27530	09:29:08.313	00:00:27.530	1652	-1024	-768	-1	-1	-1	-1	4	-1024	-768	-1	-1	-1	-1	4		0	0						Untertest3.avi	0	880	547	72	111				0	Content		-72	-111	27530072	3923333576
27547	09:29:08.330	00:00:27.546	1653	-1024	-768	-1	-1	-1	-1	4	-1024	-768	-1	-1	-1	-1	4		0	0						Untertest3.avi	0	880	547	72	111				0	Content		-72	-111	27546739	3923350243
27563	09:29:08.346	00:00:27.563	1654	-1024	-768	-1	-1	-1	-1	4	-1024	-768	-1	-1	-1	-1	4		0	0						Untertest3.avi	0	880	547	72	111				0	Content		-72	-111	27563419	3923366923
27580	09:29:08.363	00:00:27.580	1655	-1024	-768	-1	-1	-1	-1	4	-1024	-768	-1	-1	-1	-1	4		0	0						Untertest3.avi	0	880	547	72	111				0	Content		-72	-111	27580086	3923383590
27597	09:29:08.380	00:00:27.596	1656	-1024	-768	-1	-1	-1	-1	4	-1024	-768	-1	-1	-1	-1	4		0	0						Untertest3.avi	0	880	547	72	111				0	Content		-72	-111	27596725	3923400229
27613	09:29:08.396	00:00:27.613	1657	-1024	-768	-1	-1	-1	-1	4	-1024	-768	-1	-1	-1	-1	4		0	0						Untertest3.avi	0	880	547	72	111				0	Content		-72	-111	27613472	3923416976
27630	09:29:08.413	00:00:27.630	1658	-1024	-768	-1	-1	-1	-1	4	-1024	-768	-1	-1	-1	-1	4		0	0						Untertest3.avi	0	880	547	72	111				0	Content		-72	-111	27630140	3923433644
27647	09:29:08.430	00:00:27.646	1659	-1024	-768	-1	-1	-1	-1	4	-1024	-768	-1	-1	-1	-1	4		0	0						Untertest3.avi	0	880	547	72	111				0	Content		-72	-111	27646742	3923450246
27663	09:29:08.446	00:00:27.663	1660	-1024	-768	-1	-1	-1	-1	4	-1024	-768	-1	-1	-1	-1	4		0	0						Untertest3.avi	0	880	547	72	111				0	Content		-72	-111	27663409	3923466913
27680	09:29:08.463	00:00:27.680	1661	-1024	-768	-1	-1	-1	-1	4	-1024	-768	-1	-1	-1	-1	4		0	0						Untertest3.avi	0	880	547	72	111				0	Content		-72	-111	27680006	3923483510
27697	09:29:08.480	00:00:27.696	1662	-1024	-768	-1	-1	-1	-1	4	-1024	-768	-1	-1	-1	-1	4		0	0						Untertest3.avi	0	880	547	72	111				0	Content		-72	-111	27696673	3923500177
27713	09:29:08.496	00:00:27.713	1663	-1024	-768	-1	-1	-1	-1	4	-1024	-768	-1	-1	-1	-1	4		0	0						Untertest3.avi	0	880	547	72	111				0	Content		-72	-111	27713316	3923516820
27730	09:29:08.513	00:00:27.729	1664	-1024	-768	-1	-1	-1	-1	4	-1024	-768	-1	-1	-1	-1	4		0	0						Untertest3.avi	0	880	547	72	111				0	Content		-72	-111	27729983	3923533487
27747	09:29:08.530	00:00:27.746	1665	-1024	-768	-1	-1	-1	-1	4	-1024	-768	-1	-1	-1	-1	4		0	0						Untertest3.avi	0	880	547	72	111				0	Content		-72	-111	27746667	3923550171
27763	09:29:08.546	00:00:27.763	1666	-1024	-768	-1	-1	-1	-1	4	-1024	-768	-1	-1	-1	-1	4		0	0						Untertest3.avi	0	880	547	72	111				0	Content		-72	-111	27763335	3923566839
27780	09:29:08.563	00:00:27.779	1667	-1024	-768	-1	-1	-1	-1	4	-1024	-768	-1	-1	-1	-1	4		0	0						Untertest3.avi	0	880	547	72	111				0	Content		-72	-111	27779958	3923583462
27797	09:29:08.580	00:00:27.796	1668	-1024	-768	-1	-1	-1	-1	4	-1024	-768	-1	-1	-1	-1	4		0	0						Untertest3.avi	0	880	547	72	111				0	Content		-72	-111	27796626	3923600130
27813	09:29:08.596	00:00:27.813	1669	-1024	-768	-1	-1	-1	-1	4	-1024	-768	-1	-1	-1	-1	4		0	0						Untertest3.avi	0	880	547	72	111				0	Content		-72	-111	27813293	3923616797
27830	09:29:08.613	00:00:27.829	1670	-1024	-768	-1	-1	-1	-1	4	-1024	-768	-1	-1	-1	-1	4		0	0						Untertest3.avi	0	880	547	72	111				0	Content		-72	-111	27829942	3923633446
27847	09:29:08.630	00:00:27.846	1671	-1024	-768	-1	-1	-1	-1	4	-1024	-768	-1	-1	-1	-1	4		0	0						Untertest3.avi	0	880	547	72	111				0	Content		-72	-111	27846609	3923650113
27863	09:29:08.646	00:00:27.863	1672	-1024	-768	-1	-1	-1	-1	4	-1024	-768	-1	-1	-1	-1	4		0	0						Untertest3.avi	0	880	547	72	111				0	Content		-72	-111	27863223	3923666727
27880	09:29:08.663	00:00:27.879	1673	-1024	-768	-1	-1	-1	-1	4	-1024	-768	-1	-1	-1	-1	4		0	0						Untertest3.avi	0	880	547	72	111				0	Content		-72	-111	27879891	3923683395
27897	09:29:08.680	00:00:27.896	1674	-1024	-768	-1	-1	-1	-1	4	-1024	-768	-1	-1	-1	-1	4		0	0						Untertest3.avi	0	880	547	72	111				0	Content		-72	-111	27896558	3923700062
27913	09:29:08.696	00:00:27.913	1675	-1024	-768	-1	-1	-1	-1	4	-1024	-768	-1	-1	-1	-1	4		0	0						Untertest3.avi	0	880	547	72	111				0	Content		-72	-111	27913022	3923716526
27930	09:29:08.713	00:00:27.929	1676	-1024	-768	-1	-1	-1	-1	4	-1024	-768	-1	-1	-1	-1	4		0	0						Untertest3.avi	0	880	547	72	111				0	Content		-72	-111	27929689	3923733193
27946	09:29:08.729	00:00:27.946	1677	-1024	-768	-1	-1	-1	-1	4	-1024	-768	-1	-1	-1	-1	4		0	0						Untertest3.avi	0	880	547	72	111				0	Content		-72	-111	27946357	3923749861
27963	09:29:08.746	00:00:27.963	1678	-1024	-768	-1	-1	-1	-1	4	-1024	-768	-1	-1	-1	-1	4		0	0						Untertest3.avi	0	880	547	72	111				0	Content		-72	-111	27963150	3923766654
27980	09:29:08.763	00:00:27.979	1679	-1024	-768	-1	-1	-1	-1	4	-1024	-768	-1	-1	-1	-1	4		0	0						Untertest3.avi	0	880	547	72	111				0	Content		-72	-111	27979818	3923783322
27997	09:29:08.780	00:00:27.996	1680	-1024	-768	-1	-1	-1	-1	4	1064,494	607,1843	0,3419791	0,9022601	518,15	3,951506	0	44	1064	607						Untertest3.avi	0	880	547	72	111	1015	493	117	0	Content		992	496	27996577	3923800081
28013	09:29:08.796	00:00:28.013	1681	-1024	-768	-1	-1	-1	-1	4	1080,74	604,3384	0,3420708	0,9020181	518,15	3,937618	0	44	1081	604						Untertest3.avi	0	880	547	72	111	1015	493	117	0	Content		1009	493	28013063	3923816567
28030	09:29:08.813	00:00:28.029	1682	-1024	-768	-1	-1	-1	-1	4	-1024	-768	-1	-1	-1	-1	4	44	0	0						Untertest3.avi	0	880	547	72	111	1015	493	117	0	Content		-72	-111	28029687	3923833191
28046	09:29:08.829	00:00:28.046	1683	-1024	-768	-1	-1	-1	-1	4	1087,332	601,9816	0,3423754	0,9019567	518,15	3,938818	0	44	1087	602						Untertest3.avi	0	880	547	72	111	1015	493	117	0	Content		1015	491	28046311	3923849815
28063	09:29:08.846	00:00:28.062	1684	-1024	-768	-1	-1	-1	-1	4	1123,87	598,0215	0,3422661	0,9017972	516,8659	4,137873	0	44	1124	598						Untertest3.avi	0	880	547	72	111	1015	493	117	0	Content		1052	487	28062934	3923866438
28080	09:29:08.863	00:00:28.079	1685	-1024	-768	-1	-1	-1	-1	4	1117,66	619,4378	0,3377688	0,9017206	512,6207	4,046469	0	44	1118	619						Untertest3.avi	0	880	547	72	111	1015	493	117	0	Content		1046	508	28079683	3923883187
28096	09:29:08.879	00:00:28.096	1686	1208,737	554,8357	0,5019425	0,8887997	518,7601	4,408309	0	1121,444	617,0402	0,3419294	0,9010996	516,3458	4,124842	0	44	1165	586						Untertest3.avi	0	880	547	72	111	1015	493	117	0	Content		1093	475	28096180	3923899684
28113	09:29:08.896	00:00:28.113	1687	-1024	-768	-1	-1	-1	-1	4	-1024	-768	-1	-1	-1	-1	4		0	0						Untertest3.avi	0	880	547	72	111				0	Content		-72	-111	28113181	3923916685
28130	09:29:08.913	00:00:28.129	1688	-1024	-768	-1	-1	-1	-1	4	-1024	-768	-1	-1	-1	-1	4		0	0						Untertest3.avi	0	880	547	72	111				0	Content		-72	-111	28129820	3923933324
28146	09:29:08.929	00:00:28.146	1689	-1024	-768	-1	-1	-1	-1	4	-1024	-768	-1	-1	-1	-1	4		0	0						Untertest3.avi	0	880	547	72	111				0	Content		-72	-111	28146382	3923949886
28163	09:29:08.946	00:00:28.163	1690	-1024	-768	-1	-1	-1	-1	4	-1024	-768	-1	-1	-1	-1	4		0	0						Untertest3.avi	0	880	547	72	111				0	Content		-72	-111	28163049	3923966553
28180	09:29:08.963	00:00:28.179	1691	-1024	-768	-1	-1	-1	-1	4	-1024	-768	-1	-1	-1	-1	4		0	0						Untertest3.avi	0	880	547	72	111				0	Content		-72	-111	28179803	3923983307
28196	09:29:08.979	00:00:28.196	1692	-1024	-768	-1	-1	-1	-1	4	-1024	-768	-1	-1	-1	-1	4		0	0						Untertest3.avi	0	880	547	72	111				0	Content		-72	-111	28196470	3923999974
28213	09:29:08.996	00:00:28.213	1693	-1024	-768	-1	-1	-1	-1	4	-1024	-768	-1	-1	-1	-1	4		0	0						Untertest3.avi	0	880	547	72	111				0	Content		-72	-111	28213177	3924016681
28230	09:29:09.013	00:00:28.229	1694	-1024	-768	-1	-1	-1	-1	4	-1024	-768	-1	-1	-1	-1	4		0	0						Untertest3.avi	0	880	547	72	111				0	Content		-72	-111	28229740	3924033244
28246	09:29:09.029	00:00:28.246	1695	-1024	-768	-1	-1	-1	-1	4	-1024	-768	-1	-1	-1	-1	4		0	0						Untertest3.avi	0	880	547	72	111				0	Content		-72	-111	28246408	3924049912
28263	09:29:09.046	00:00:28.262	1696	-1024	-768	-1	-1	-1	-1	4	-1024	-768	-1	-1	-1	-1	4		0	0						Untertest3.avi	0	880	547	72	111				0	Content		-72	-111	28262983	3924066487
28280	09:29:09.063	00:00:28.279	1697	-1024	-768	-1	-1	-1	-1	4	-1024	-768	-1	-1	-1	-1	4		0	0						Untertest3.avi	0	880	547	72	111				0	Content		-72	-111	28279650	3924083154
28296	09:29:09.079	00:00:28.296	1698	-1024	-768	-1	-1	-1	-1	4	-1024	-768	-1	-1	-1	-1	4		0	0						Untertest3.avi	0	880	547	72	111				0	Content		-72	-111	28296298	3924099802
28313	09:29:09.096	00:00:28.312	1699	-1024	-768	-1	-1	-1	-1	4	-1024	-768	-1	-1	-1	-1	4		0	0						Untertest3.avi	0	880	547	72	111				0	Content		-72	-111	28312923	3924116427
28330	09:29:09.113	00:00:28.329	1700	-1024	-768	-1	-1	-1	-1	4	-1024	-768	-1	-1	-1	-1	4		0	0						Untertest3.avi	0	880	547	72	111				0	Content		-72	-111	28329611	3924133115
28346	09:29:09.129	00:00:28.346	1701	-1024	-768	-1	-1	-1	-1	4	-1024	-768	-1	-1	-1	-1	4		0	0						Untertest3.avi	0	880	547	72	111				0	Content		-72	-111	28346278	3924149782
28363	09:29:09.146	00:00:28.362	1702	-1024	-768	-1	-1	-1	-1	4	682,6049	703,4452	0,3369815	0,9025601	454,4126	2,408592	0	45	683	703						Untertest3.avi	0	880	547	72	111	1653	295	333	0	Content		611	592	28362923	3924166427
28379	09:29:09.162	00:00:28.379	1703	-1024	-768	-1	-1	-1	-1	4	-1024	-768	-1	-1	-1	-1	4	45	0	0						Untertest3.avi	0	880	547	72	111	1653	295	333	0	Content		-72	-111	28379046	3924182550
28396	09:29:09.179	00:00:28.396	1704	-1024	-768	-1	-1	-1	-1	4	-1024	-768	-1	-1	-1	-1	4	45	0	0						Untertest3.avi	0	880	547	72	111	1653	295	333	0	Content		-72	-111	28396043	3924199547
28413	09:29:09.196	00:00:28.412	1705	-1024	-768	-1	-1	-1	-1	4	-1024	-768	-1	-1	-1	-1	4	45	0	0						Untertest3.avi	0	880	547	72	111	1653	295	333	0	Content		-72	-111	28412711	3924216215
28429	09:29:09.212	00:00:28.429	1706	-1024	-768	-1	-1	-1	-1	4	-1024	-768	-1	-1	-1	-1	4	45	0	0						Untertest3.avi	0	880	547	72	111	1653	295	333	0	Content		-72	-111	28429188	3924232692
28446	09:29:09.229	00:00:28.445	1707	-1024	-768	-1	-1	-1	-1	4	-1024	-768	-1	-1	-1	-1	4	45	0	0						Untertest3.avi	0	880	547	72	111	1653	295	333	0	Content		-72	-111	28445856	3924249360
28463	09:29:09.246	00:00:28.462	1708	-1024	-768	-1	-1	-1	-1	4	1743,734	409,0026	0,3255607	0,895847	454,0647	3,728328	0	45	1744	409						Untertest3.avi	0	880	547	72	111	1653	295	333	0	Content		1672	298	28462915	3924266419
28479	09:29:09.262	00:00:28.479	1709	-1024	-768	-1	-1	-1	-1	4	1722,824	414,9088	0,3254465	0,8960083	453,8645	3,637853	0	45	1723	415						Untertest3.avi	0	880	547	72	111	1653	295	333	0	Content		1651	304	28479287	3924282791
28496	09:29:09.279	00:00:28.495	1710	-1024	-768	-1	-1	-1	-1	4	-1024	-768	-1	-1	-1	-1	4	45	0	0						Untertest3.avi	0	880	547	72	111	1653	295	333	0	Content		-72	-111	28495880	3924299384
28513	09:29:09.296	00:00:28.512	1711	-1024	-768	-1	-1	-1	-1	4	-1024	-768	-1	-1	-1	-1	4	45	0	0						Untertest3.avi	0	880	547	72	111	1653	295	333	0	Content		-72	-111	28512548	3924316052
28529	09:29:09.312	00:00:28.529	1712	-1024	-768	-1	-1	-1	-1	4	1727,952	405,9762	0,3251453	0,8967768	453,9764	3,652457	0	45	1728	406						Untertest3.avi	0	880	547	72	111	1653	295	333	0	Content		1656	295	28529108	3924332612
28546	09:29:09.329	00:00:28.546	1713	-1024	-768	-1	-1	-1	-1	4	1705,676	400,1597	0,3245119	0,8971851	451,4986	3,639168	0	45	1706	400						Untertest3.avi	0	880	547	72	111	1653	295	333	0	Content		1634	289	28546174	3924349678
28563	09:29:09.346	00:00:28.562	1714	-1024	-768	-1	-1	-1	-1	4	1688,316	403,6402	0,3239161	0,8976109	450,7111	3,55584	0	45	1688	404						Untertest3.avi	0	880	547	72	111	1653	295	333	0	Content		1616	293	28562922	3924366426
28580	09:29:09.363	00:00:28.579	1715	-1024	-768	-1	-1	-1	-1	4	1724,639	402,3628	0,3240926	0,8976634	453,1101	3,623816	0	45	1725	402						Untertest3.avi	0	880	547	72	111	1653	295	333	0	Content		1653	291	28579545	3924383049
28596	09:29:09.379	00:00:28.595	1716	-1024	-768	-1	-1	-1	-1	4	1735,401	407,5095	0,3240232	0,8976619	453,7922	3,606195	0	45	1735	408						Untertest3.avi	0	880	547	72	111	1653	295	333	0	Content		1663	297	28595852	3924399356
28612	09:29:09.395	00:00:28.612	1717	-1024	-768	-1	-1	-1	-1	4	1749,509	389,976	0,3241705	0,897571	455,6279	3,646803	0	45	1750	390						Untertest3.avi	0	880	547	72	111	1653	295	333	0	Content		1678	279	28612475	3924415979
28629	09:29:09.412	00:00:28.629	1718	-1024	-768	-1	-1	-1	-1	4	1735,032	408,1848	0,3242946	0,8973646	456,7972	3,615337	0	45	1735	408						Untertest3.avi	0	880	547	72	111	1653	295	333	0	Content		1663	297	28629099	3924432603
28646	09:29:09.429	00:00:28.646	1719	-1024	-768	-1	-1	-1	-1	4	1722,721	393,9844	0,3243192	0,8972682	456,8469	3,597179	0	45	1723	394						Untertest3.avi	0	880	547	72	111	1653	295	333	0	Content		1651	283	28646041	3924449545
28663	09:29:09.446	00:00:28.662	1720	-1024	-768	-1	-1	-1	-1	4	1763,118	366,1123	0,325426	0,8971941	463,3138	3,678553	0	45	1763	366						Untertest3.avi	0	880	547	72	111	1653	295	333	0	Content		1691	255	28662787	3924466291
28679	09:29:09.462	00:00:28.679	1721	-1024	-768	-1	-1	-1	-1	4	2068,889	215,9658	0,3266196	0,8967485	471,1713	3,711571	0	45	2069	216						Untertest3.avi	0	880	547	72	111	1653	295	333	0	Content		1997	105	28679412	3924482916
28696	09:29:09.479	00:00:28.695	1722	-1024	-768	-1	-1	-1	-1	4	-1024	-768	-1	-1	-1	-1	4		0	0						Untertest3.avi	0	880	547	72	111				0	Content		-72	-111	28695716	3924499220
28712	09:29:09.495	00:00:28.712	1723	-1024	-768	-1	-1	-1	-1	4	-1024	-768	-1	-1	-1	-1	4		0	0						Untertest3.avi	0	880	547	72	111				0	Content		-72	-111	28712341	3924515845
28729	09:29:09.512	00:00:28.729	1724	-1024	-768	-1	-1	-1	-1	4	-1024	-768	-1	-1	-1	-1	4		0	0						Untertest3.avi	0	880	547	72	111				0	Content		-72	-111	28729089	3924532593
28746	09:29:09.529	00:00:28.746	1725	-1024	-768	-1	-1	-1	-1	4	-1024	-768	-1	-1	-1	-1	4		0	0						Untertest3.avi	0	880	547	72	111				0	Content		-72	-111	28746153	3924549657
28762	09:29:09.545	00:00:28.762	1726	-1024	-768	-1	-1	-1	-1	4	-1024	-768	-1	-1	-1	-1	4		0	0						Untertest3.avi	0	880	547	72	111				0	Content		-72	-111	28762457	3924565961
28779	09:29:09.562	00:00:28.779	1727	-1024	-768	-1	-1	-1	-1	4	-1024	-768	-1	-1	-1	-1	4		0	0						Untertest3.avi	0	880	547	72	111				0	Content		-72	-111	28779331	3924582835
28796	09:29:09.579	00:00:28.795	1728	-1024	-768	-1	-1	-1	-1	4	-1024	-768	-1	-1	-1	-1	4		0	0						Untertest3.avi	0	880	547	72	111				0	Content		-72	-111	28795953	3924599457
28813	09:29:09.596	00:00:28.812	1729	-1024	-768	-1	-1	-1	-1	4	-1024	-768	-1	-1	-1	-1	4		0	0						Untertest3.avi	0	880	547	72	111				0	Content		-72	-111	28812579	3924616083
28829	09:29:09.612	00:00:28.829	1730	-1024	-768	-1	-1	-1	-1	4	-1024	-768	-1	-1	-1	-1	4		0	0						Untertest3.avi	0	880	547	72	111				0	Content		-72	-111	28829201	3924632705
28846	09:29:09.629	00:00:28.845	1731	-1024	-768	-1	-1	-1	-1	4	-1024	-768	-1	-1	-1	-1	4		0	0						Untertest3.avi	0	880	547	72	111				0	Content		-72	-111	28845824	3924649328
28863	09:29:09.646	00:00:28.862	1732	-1024	-768	-1	-1	-1	-1	4	-1024	-768	-1	-1	-1	-1	4		0	0						Untertest3.avi	0	880	547	72	111				0	Content		-72	-111	28862575	3924666079
28879	09:29:09.662	00:00:28.879	1733	-1024	-768	-1	-1	-1	-1	4	-1024	-768	-1	-1	-1	-1	4		0	0						Untertest3.avi	0	880	547	72	111				0	Content		-72	-111	28879198	3924682702
28896	09:29:09.679	00:00:28.895	1734	-1024	-768	-1	-1	-1	-1	4	-1024	-768	-1	-1	-1	-1	4		0	0						Untertest3.avi	0	880	547	72	111				0	Content		-72	-111	28895821	3924699325
28912	09:29:09.695	00:00:28.912	1735	-1024	-768	-1	-1	-1	-1	4	-1024	-768	-1	-1	-1	-1	4		0	0						Untertest3.avi	0	880	547	72	111				0	Content		-72	-111	28912446	3924715950
28929	09:29:09.712	00:00:28.928	1736	-1024	-768	-1	-1	-1	-1	4	-1024	-768	-1	-1	-1	-1	4		0	0						Untertest3.avi	0	880	547	72	111				0	Content		-72	-111	28928695	3924732199
28946	09:29:09.729	00:00:28.945	1737	-1024	-768	-1	-1	-1	-1	4	-1024	-768	-1	-1	-1	-1	4		0	0						Untertest3.avi	0	880	547	72	111				0	Content		-72	-111	28945944	3924749448
28963	09:29:09.746	00:00:28.962	1738	-1024	-768	-1	-1	-1	-1	4	-1024	-768	-1	-1	-1	-1	4		0	0						Untertest3.avi	0	880	547	72	111				0	Content		-72	-111	28962569	3924766073
28979	09:29:09.762	00:00:28.979	1739	-1024	-768	-1	-1	-1	-1	4	-1024	-768	-1	-1	-1	-1	4		0	0						Untertest3.avi	0	880	547	72	111				0	Content		-72	-111	28979332	3924782836
28994	09:29:09.777	00:00:28.994	1740	-1024	-768	-1	-1	-1	-1	4	-1024	-768	-1	-1	-1	-1	4		0	0						Untertest3.avi	0	880	547	72	111				0	Content		-72	-111	28994066	3924797570
29011	09:29:09.794	00:00:29.010	1741	-1024	-768	-1	-1	-1	-1	4	-1024	-768	-1	-1	-1	-1	4		0	0						Untertest3.avi	0	880	547	72	111				0	Content		-72	-111	29010689	3924814193
29028	09:29:09.811	00:00:29.027	1742	-1024	-768	-1	-1	-1	-1	4	-1024	-768	-1	-1	-1	-1	4		0	0						Untertest3.avi	0	880	547	72	111				0	Content		-72	-111	29027881	3924831385
29045	09:29:09.828	00:00:29.045	1743	-1024	-768	-1	-1	-1	-1	4	-1024	-768	-1	-1	-1	-1	4		0	0						Untertest3.avi	0	880	547	72	111				0	Content		-72	-111	29045256	3924848760
29063	09:29:09.846	00:00:29.062	1744	-1024	-768	-1	-1	-1	-1	4	-1024	-768	-1	-1	-1	-1	4		0	0						Untertest3.avi	0	880	547	72	111				0	Content		-72	-111	29062503	3924866007
29077	09:29:09.860	00:00:29.077	1745	-1024	-768	-1	-1	-1	-1	4	-1024	-768	-1	-1	-1	-1	4		0	0						Untertest3.avi	0	880	547	72	111				0	Content		-72	-111	29077318	3924880822
29094	09:29:09.877	00:00:29.094	1746	-1024	-768	-1	-1	-1	-1	4	-1024	-768	-1	-1	-1	-1	4		0	0						Untertest3.avi	0	880	547	72	111				0	Content		-72	-111	29094059	3924897563
29111	09:29:09.894	00:00:29.110	1747	-1024	-768	-1	-1	-1	-1	4	-1024	-768	-1	-1	-1	-1	4		0	0						Untertest3.avi	0	880	547	72	111				0	Content		-72	-111	29110678	3924914182
29127	09:29:09.910	00:00:29.127	1748	-1024	-768	-1	-1	-1	-1	4	-1024	-768	-1	-1	-1	-1	4		0	0						Untertest3.avi	0	880	547	72	111				0	Content		-72	-111	29127428	3924930932
29144	09:29:09.927	00:00:29.143	1749	-1024	-768	-1	-1	-1	-1	4	-1024	-768	-1	-1	-1	-1	4		0	0						Untertest3.avi	0	880	547	72	111				0	Content		-72	-111	29143925	3924947429
29161	09:29:09.944	00:00:29.160	1750	-1024	-768	-1	-1	-1	-1	4	-1024	-768	-1	-1	-1	-1	4		0	0						Untertest3.avi	0	880	547	72	111				0	Content		-72	-111	29160550	3924964054
29178	09:29:09.961	00:00:29.177	1751	-1024	-768	-1	-1	-1	-1	4	-1024	-768	-1	-1	-1	-1	4		0	0						Untertest3.avi	0	880	547	72	111				0	Content		-72	-111	29177742	3924981246
29195	09:29:09.978	00:00:29.195	1752	-1024	-768	-1	-1	-1	-1	4	-1024	-768	-1	-1	-1	-1	4		0	0						Untertest3.avi	0	880	547	72	111				0	Content		-72	-111	29195129	3924998633
29212	09:29:09.995	00:00:29.212	1753	-1024	-768	-1	-1	-1	-1	4	-1024	-768	-1	-1	-1	-1	4		0	0						Untertest3.avi	0	880	547	72	111				0	Content		-72	-111	29212365	3925015869
29227	09:29:10.010	00:00:29.227	1754	-1024	-768	-1	-1	-1	-1	4	-1024	-768	-1	-1	-1	-1	4		0	0						Untertest3.avi	0	880	547	72	111				0	Content		-72	-111	29227305	3925030809
29244	09:29:10.027	00:00:29.243	1755	-1024	-768	-1	-1	-1	-1	4	-1024	-768	-1	-1	-1	-1	4		0	0						Untertest3.avi	0	880	547	72	111				0	Content		-72	-111	29243915	3925047419
29261	09:29:10.044	00:00:29.260	1756	-1024	-768	-1	-1	-1	-1	4	-1024	-768	-1	-1	-1	-1	4		0	0						Untertest3.avi	0	880	547	72	111				0	Content		-72	-111	29260659	3925064163
29277	09:29:10.060	00:00:29.277	1757	-1024	-768	-1	-1	-1	-1	4	-1024	-768	-1	-1	-1	-1	4		0	0						Untertest3.avi	0	880	547	72	111				0	Content		-72	-111	29277296	3925080800
29294	09:29:10.077	00:00:29.293	1758	-1024	-768	-1	-1	-1	-1	4	-1024	-768	-1	-1	-1	-1	4		0	0						Untertest3.avi	0	880	547	72	111				0	Content		-72	-111	29293907	3925097411
29311	09:29:10.094	00:00:29.310	1759	-1024	-768	-1	-1	-1	-1	4	-1024	-768	-1	-1	-1	-1	4		0	0						Untertest3.avi	0	880	547	72	111				0	Content		-72	-111	29310531	3925114035
29328	09:29:10.111	00:00:29.327	1760	-1024	-768	-1	-1	-1	-1	4	-1024	-768	-1	-1	-1	-1	4		0	0						Untertest3.avi	0	880	547	72	111				0	Content		-72	-111	29327600	3925131104
29345	09:29:10.128	00:00:29.344	1761	-1024	-768	-1	-1	-1	-1	4	-1024	-768	-1	-1	-1	-1	4		0	0						Untertest3.avi	0	880	547	72	111				0	Content		-72	-111	29344974	3925148478
29362	09:29:10.145	00:00:29.362	1762	-1024	-768	-1	-1	-1	-1	4	-1024	-768	-1	-1	-1	-1	4		0	0						Untertest3.avi	0	880	547	72	111				0	Content		-72	-111	29362223	3925165727
29377	09:29:10.160	00:00:29.377	1763	-1024	-768	-1	-1	-1	-1	4	-1024	-768	-1	-1	-1	-1	4		0	0						Untertest3.avi	0	880	547	72	111				0	Content		-72	-111	29377151	3925180655
29394	09:29:10.177	00:00:29.393	1764	-1024	-768	-1	-1	-1	-1	4	-1024	-768	-1	-1	-1	-1	4		0	0						Untertest3.avi	0	880	547	72	111				0	Content		-72	-111	29393775	3925197279
29411	09:29:10.194	00:00:29.410	1765	-1024	-768	-1	-1	-1	-1	4	-1024	-768	-1	-1	-1	-1	4		0	0						Untertest3.avi	0	880	547	72	111				0	Content		-72	-111	29410524	3925214028
29427	09:29:10.210	00:00:29.427	1766	-1024	-768	-1	-1	-1	-1	4	-1024	-768	-1	-1	-1	-1	4		0	0						Untertest3.avi	0	880	547	72	111				0	Content		-72	-111	29427146	3925230650
29444	09:29:10.227	00:00:29.443	1767	-1024	-768	-1	-1	-1	-1	4	-1024	-768	-1	-1	-1	-1	4		0	0						Untertest3.avi	0	880	547	72	111				0	Content		-72	-111	29443770	3925247274
29460	09:29:10.243	00:00:29.460	1768	-1024	-768	-1	-1	-1	-1	4	-1024	-768	-1	-1	-1	-1	4		0	0						Untertest3.avi	0	880	547	72	111				0	Content		-72	-111	29460394	3925263898
29478	09:29:10.261	00:00:29.477	1769	-1024	-768	-1	-1	-1	-1	4	-1024	-768	-1	-1	-1	-1	4		0	0						Untertest3.avi	0	880	547	72	111				0	Content		-72	-111	29477588	3925281092
29495	09:29:10.278	00:00:29.494	1770	-1024	-768	-1	-1	-1	-1	4	-1024	-768	-1	-1	-1	-1	4		0	0						Untertest3.avi	0	880	547	72	111				0	Content		-72	-111	29494959	3925298463
29512	09:29:10.295	00:00:29.512	1771	-1024	-768	-1	-1	-1	-1	4	-1024	-768	-1	-1	-1	-1	4		0	0						Untertest3.avi	0	880	547	72	111				0	Content		-72	-111	29512205	3925315709
29527	09:29:10.310	00:00:29.527	1772	-1024	-768	-1	-1	-1	-1	4	-1024	-768	-1	-1	-1	-1	4		0	0						Untertest3.avi	0	880	547	72	111				0	Content		-72	-111	29527009	3925330513
29544	09:29:10.327	00:00:29.543	1773	-1024	-768	-1	-1	-1	-1	4	-1024	-768	-1	-1	-1	-1	4		0	0						Untertest3.avi	0	880	547	72	111				0	Content		-72	-111	29543756	3925347260
29560	09:29:10.343	00:00:29.560	1774	-1024	-768	-1	-1	-1	-1	4	-1024	-768	-1	-1	-1	-1	4		0	0						Untertest3.avi	0	880	547	72	111				0	Content		-72	-111	29560379	3925363883
29577	09:29:10.360	00:00:29.577	1775	-1024	-768	-1	-1	-1	-1	4	-1024	-768	-1	-1	-1	-1	4		0	0						Untertest3.avi	0	880	547	72	111				0	Content		-72	-111	29577003	3925380507
29594	09:29:10.377	00:00:29.593	1776	-1024	-768	-1	-1	-1	-1	4	-1024	-768	-1	-1	-1	-1	4		0	0						Untertest3.avi	0	880	547	72	111				0	Content		-72	-111	29593624	3925397128
29610	09:29:10.393	00:00:29.610	1777	-1024	-768	-1	-1	-1	-1	4	-1024	-768	-1	-1	-1	-1	4		0	0						Untertest3.avi	0	880	547	72	111				0	Content		-72	-111	29610260	3925413764
29627	09:29:10.410	00:00:29.627	1778	-1024	-768	-1	-1	-1	-1	4	-1024	-768	-1	-1	-1	-1	4		0	0						Untertest3.avi	0	880	547	72	111				0	Content		-72	-111	29627443	3925430947
29645	09:29:10.428	00:00:29.644	1779	-1024	-768	-1	-1	-1	-1	4	-1024	-768	-1	-1	-1	-1	4		0	0						Untertest3.avi	0	880	547	72	111				0	Content		-72	-111	29644817	3925448321
29662	09:29:10.445	00:00:29.662	1780	-1024	-768	-1	-1	-1	-1	4	-1024	-768	-1	-1	-1	-1	4		0	0						Untertest3.avi	0	880	547	72	111				0	Content		-72	-111	29662062	3925465566
29677	09:29:10.460	00:00:29.676	1781	-1024	-768	-1	-1	-1	-1	4	-1024	-768	-1	-1	-1	-1	4		0	0						Untertest3.avi	0	880	547	72	111				0	Content		-72	-111	29676992	3925480496
29694	09:29:10.477	00:00:29.693	1782	-1024	-768	-1	-1	-1	-1	4	-1024	-768	-1	-1	-1	-1	4		0	0						Untertest3.avi	0	880	547	72	111				0	Content		-72	-111	29693613	3925497117
29710	09:29:10.493	00:00:29.710	1783	-1024	-768	-1	-1	-1	-1	4	-1024	-768	-1	-1	-1	-1	4		0	0						Untertest3.avi	0	880	547	72	111				0	Content		-72	-111	29710360	3925513864
29727	09:29:10.510	00:00:29.726	1784	-1024	-768	-1	-1	-1	-1	4	-1024	-768	-1	-1	-1	-1	4		0	0						Untertest3.avi	0	880	547	72	111				0	Content		-72	-111	29726859	3925530363
29744	09:29:10.527	00:00:29.743	1785	-1024	-768	-1	-1	-1	-1	4	-1024	-768	-1	-1	-1	-1	4		0	0						Untertest3.avi	0	880	547	72	111				0	Content		-72	-111	29743607	3925547111
29760	09:29:10.543	00:00:29.760	1786	-1024	-768	-1	-1	-1	-1	4	-1024	-768	-1	-1	-1	-1	4		0	0						Untertest3.avi	0	880	547	72	111				0	Content		-72	-111	29760235	3925563739
29777	09:29:10.560	00:00:29.777	1787	-1024	-768	-1	-1	-1	-1	4	-1024	-768	-1	-1	-1	-1	4		0	0						Untertest3.avi	0	880	547	72	111				0	Content		-72	-111	29777298	3925580802
29795	09:29:10.578	00:00:29.794	1788	-1024	-768	-1	-1	-1	-1	4	-1024	-768	-1	-1	-1	-1	4		0	0						Untertest3.avi	0	880	547	72	111				0	Content		-72	-111	29794670	3925598174
29812	09:29:10.595	00:00:29.812	1789	-1024	-768	-1	-1	-1	-1	4	-1024	-768	-1	-1	-1	-1	4		0	0						Untertest3.avi	0	880	547	72	111				0	Content		-72	-111	29812043	3925615547
29827	09:29:10.610	00:00:29.826	1790	-1024	-768	-1	-1	-1	-1	4	-1024	-768	-1	-1	-1	-1	4		0	0						Untertest3.avi	0	880	547	72	111				0	Content		-72	-111	29826852	3925630356
29843	09:29:10.626	00:00:29.843	1791	-1024	-768	-1	-1	-1	-1	4	-1024	-768	-1	-1	-1	-1	4		0	0						Untertest3.avi	0	880	547	72	111				0	Content		-72	-111	29843472	3925646976
29860	09:29:10.643	00:00:29.860	1792	-1024	-768	-1	-1	-1	-1	4	-1024	-768	-1	-1	-1	-1	4		0	0						Untertest3.avi	0	880	547	72	111				0	Content		-72	-111	29860223	3925663727
29877	09:29:10.660	00:00:29.876	1793	-1024	-768	-1	-1	-1	-1	4	-1024	-768	-1	-1	-1	-1	4		0	0						Untertest3.avi	0	880	547	72	111				0	Content		-72	-111	29876839	3925680343
29893	09:29:10.676	00:00:29.893	1794	-1024	-768	-1	-1	-1	-1	4	-1024	-768	-1	-1	-1	-1	4		0	0						Untertest3.avi	0	880	547	72	111				0	Content		-72	-111	29893463	3925696967
29910	09:29:10.693	00:00:29.910	1795	-1024	-768	-1	-1	-1	-1	4	-1024	-768	-1	-1	-1	-1	4		0	0						Untertest3.avi	0	880	547	72	111				0	Content		-72	-111	29910087	3925713591
29927	09:29:10.710	00:00:29.927	1796	-1024	-768	-1	-1	-1	-1	4	-1024	-768	-1	-1	-1	-1	4		0	0						Untertest3.avi	0	880	547	72	111				0	Content		-72	-111	29927282	3925730786
29945	09:29:10.728	00:00:29.944	1797	-1024	-768	-1	-1	-1	-1	4	-1024	-768	-1	-1	-1	-1	4		0	0						Untertest3.avi	0	880	547	72	111				0	Content		-72	-111	29944655	3925748159
29962	09:29:10.745	00:00:29.961	1798	-1024	-768	-1	-1	-1	-1	4	-1024	-768	-1	-1	-1	-1	4		0	0						Untertest3.avi	0	880	547	72	111				0	Content		-72	-111	29961904	3925765408
29977	09:29:10.760	00:00:29.976	1799	-1024	-768	-1	-1	-1	-1	4	-1024	-768	-1	-1	-1	-1	4		0	0						Untertest3.avi	0	880	547	72	111				0	Content		-72	-111	29976708	3925780212
29993	09:29:10.776	00:00:29.993	1800	-1024	-768	-1	-1	-1	-1	4	-1024	-768	-1	-1	-1	-1	4		0	0						Untertest3.avi	0	880	547	72	111				0	Content		-72	-111	29993456	3925796960
30010	09:29:10.793	00:00:30.010	1801	-1024	-768	-1	-1	-1	-1	4	-1024	-768	-1	-1	-1	-1	4		0	0						Untertest3.avi	0	880	547	72	111				0	Content		-72	-111	30010079	3925813583
30027	09:29:10.810	00:00:30.026	1802	-1024	-768	-1	-1	-1	-1	4	-1024	-768	-1	-1	-1	-1	4		0	0						Untertest3.avi	0	880	547	72	111				0	Content		-72	-111	30026829	3925830333
30043	09:29:10.826	00:00:30.043	1803	-1024	-768	-1	-1	-1	-1	4	-1024	-768	-1	-1	-1	-1	4		0	0						Untertest3.avi	0	880	547	72	111				0	Content		-72	-111	30043326	3925846830
30060	09:29:10.843	00:00:30.059	1804	-1024	-768	-1	-1	-1	-1	4	-1024	-768	-1	-1	-1	-1	4		0	0						Untertest3.avi	0	880	547	72	111				0	Content		-72	-111	30059949	3925863453
30077	09:29:10.860	00:00:30.077	1805	-1024	-768	-1	-1	-1	-1	4	-1024	-768	-1	-1	-1	-1	4		0	0						Untertest3.avi	0	880	547	72	111				0	Content		-72	-111	30077157	3925880661
30095	09:29:10.878	00:00:30.094	1806	-1024	-768	-1	-1	-1	-1	4	-1024	-768	-1	-1	-1	-1	4		0	0						Untertest3.avi	0	880	547	72	111				0	Content		-72	-111	30094518	3925898022
30112	09:29:10.895	00:00:30.111	1807	-1024	-768	-1	-1	-1	-1	4	-1024	-768	-1	-1	-1	-1	4		0	0						Untertest3.avi	0	880	547	72	111				0	Content		-72	-111	30111765	3925915269
30127	09:29:10.910	00:00:30.126	1808	-1024	-768	-1	-1	-1	-1	4	-1024	-768	-1	-1	-1	-1	4		0	0						Untertest3.avi	0	880	547	72	111				0	Content		-72	-111	30126690	3925930194
30143	09:29:10.926	00:00:30.143	1809	-1024	-768	-1	-1	-1	-1	4	-1024	-768	-1	-1	-1	-1	4		0	0						Untertest3.avi	0	880	547	72	111				0	Content		-72	-111	30143312	3925946816
30160	09:29:10.943	00:00:30.160	1810	-1024	-768	-1	-1	-1	-1	4	-1024	-768	-1	-1	-1	-1	4		0	0						Untertest3.avi	0	880	547	72	111				0	Content		-72	-111	30160062	3925963566
30177	09:29:10.960	00:00:30.176	1811	-1024	-768	-1	-1	-1	-1	4	-1024	-768	-1	-1	-1	-1	4		0	0						Untertest3.avi	0	880	547	72	111				0	Content		-72	-111	30176559	3925980063
30193	09:29:10.976	00:00:30.193	1812	-1024	-768	-1	-1	-1	-1	4	-1024	-768	-1	-1	-1	-1	4		0	0						Untertest3.avi	0	880	547	72	111				0	Content		-72	-111	30193308	3925996812
30210	09:29:10.993	00:00:30.209	1813	-1024	-768	-1	-1	-1	-1	4	-1024	-768	-1	-1	-1	-1	4		0	0						Untertest3.avi	0	880	547	72	111				0	Content		-72	-111	30209936	3926013440
30227	09:29:11.010	00:00:30.227	1814	-1024	-768	-1	-1	-1	-1	4	-1024	-768	-1	-1	-1	-1	4		0	0						Untertest3.avi	0	880	547	72	111				0	Content		-72	-111	30227003	3926030507
30244	09:29:11.027	00:00:30.244	1815	-1024	-768	-1	-1	-1	-1	4	-1024	-768	-1	-1	-1	-1	4		0	0						Untertest3.avi	0	880	547	72	111				0	Content		-72	-111	30244377	3926047881
30262	09:29:11.045	00:00:30.261	1816	-1024	-768	-1	-1	-1	-1	4	-1024	-768	-1	-1	-1	-1	4		0	0						Untertest3.avi	0	880	547	72	111				0	Content		-72	-111	30261628	3926065132
30277	09:29:11.060	00:00:30.276	1817	-1024	-768	-1	-1	-1	-1	4	-1024	-768	-1	-1	-1	-1	4		0	0						Untertest3.avi	0	880	547	72	111				0	Content		-72	-111	30276556	3926080060
30293	09:29:11.076	00:00:30.293	1818	-1024	-768	-1	-1	-1	-1	4	-1024	-768	-1	-1	-1	-1	4		0	0						Untertest3.avi	0	880	547	72	111				0	Content		-72	-111	30293179	3926096683
30310	09:29:11.093	00:00:30.309	1819	-1024	-768	-1	-1	-1	-1	4	-1024	-768	-1	-1	-1	-1	4		0	0						Untertest3.avi	0	880	547	72	111				0	Content		-72	-111	30309925	3926113429
30327	09:29:11.110	00:00:30.326	1820	-1024	-768	-1	-1	-1	-1	4	-1024	-768	-1	-1	-1	-1	4		0	0						Untertest3.avi	0	880	547	72	111				0	Content		-72	-111	30326549	3926130053
30343	09:29:11.126	00:00:30.343	1821	-1024	-768	-1	-1	-1	-1	4	-1024	-768	-1	-1	-1	-1	4		0	0						Untertest3.avi	0	880	547	72	111				0	Content		-72	-111	30343171	3926146675
30360	09:29:11.143	00:00:30.359	1822	-1024	-768	-1	-1	-1	-1	4	-1024	-768	-1	-1	-1	-1	4		0	0						Untertest3.avi	0	880	547	72	111				0	Content		-72	-111	30359796	3926163300
30377	09:29:11.160	00:00:30.376	1823	-1024	-768	-1	-1	-1	-1	4	-1024	-768	-1	-1	-1	-1	4		0	0						Untertest3.avi	0	880	547	72	111				0	Content		-72	-111	30376990	3926180494
30394	09:29:11.177	00:00:30.394	1824	-1024	-768	-1	-1	-1	-1	4	-1024	-768	-1	-1	-1	-1	4		0	0						Untertest3.avi	0	880	547	72	111				0	Content		-72	-111	30394235	3926197739
30412	09:29:11.195	00:00:30.411	1825	-1024	-768	-1	-1	-1	-1	4	-1024	-768	-1	-1	-1	-1	4		0	0						Untertest3.avi	0	880	547	72	111				0	Content		-72	-111	30411610	3926215114
30426	09:29:11.209	00:00:30.426	1826	-1024	-768	-1	-1	-1	-1	4	-1024	-768	-1	-1	-1	-1	4		0	0						Untertest3.avi	0	880	547	72	111				0	Content		-72	-111	30426413	3926229917
30443	09:29:11.226	00:00:30.443	1827	-1024	-768	-1	-1	-1	-1	4	-1024	-768	-1	-1	-1	-1	4		0	0						Untertest3.avi	0	880	547	72	111				0	Content		-72	-111	30443162	3926246666
30460	09:29:11.243	00:00:30.459	1828	-1024	-768	-1	-1	-1	-1	4	-1024	-768	-1	-1	-1	-1	4		0	0						Untertest3.avi	0	880	547	72	111				0	Content		-72	-111	30459785	3926263289
30476	09:29:11.259	00:00:30.476	1829	-1024	-768	-1	-1	-1	-1	4	-1024	-768	-1	-1	-1	-1	4		0	0						Untertest3.avi	0	880	547	72	111				0	Content		-72	-111	30476409	3926279913
30493	09:29:11.276	00:00:30.493	1830	-1024	-768	-1	-1	-1	-1	4	-1024	-768	-1	-1	-1	-1	4		0	0						Untertest3.avi	0	880	547	72	111				0	Content		-72	-111	30493032	3926296536
30510	09:29:11.293	00:00:30.509	1831	-1024	-768	-1	-1	-1	-1	4	-1024	-768	-1	-1	-1	-1	4		0	0						Untertest3.avi	0	880	547	72	111				0	Content		-72	-111	30509656	3926313160
30527	09:29:11.310	00:00:30.526	1832	-1024	-768	-1	-1	-1	-1	4	-1024	-768	-1	-1	-1	-1	4		0	0						Untertest3.avi	0	880	547	72	111				0	Content		-72	-111	30526849	3926330353
30544	09:29:11.327	00:00:30.544	1833	-1024	-768	-1	-1	-1	-1	4	-1024	-768	-1	-1	-1	-1	4		0	0						Untertest3.avi	0	880	547	72	111				0	Content		-72	-111	30544222	3926347726
30561	09:29:11.344	00:00:30.561	1834	-1024	-768	-1	-1	-1	-1	4	-1024	-768	-1	-1	-1	-1	4		0	0						Untertest3.avi	0	880	547	72	111				0	Content		-72	-111	30561471	3926364975
30576	09:29:11.359	00:00:30.576	1835	-1024	-768	-1	-1	-1	-1	4	-1024	-768	-1	-1	-1	-1	4		0	0						Untertest3.avi	0	880	547	72	111				0	Content		-72	-111	30576275	3926379779
30593	09:29:11.376	00:00:30.593	1836	-1024	-768	-1	-1	-1	-1	4	-1024	-768	-1	-1	-1	-1	4		0	0						Untertest3.avi	0	880	547	72	111				0	Content		-72	-111	30593026	3926396530
30610	09:29:11.393	00:00:30.609	1837	-1024	-768	-1	-1	-1	-1	4	-1024	-768	-1	-1	-1	-1	4		0	0						Untertest3.avi	0	880	547	72	111				0	Content		-72	-111	30609648	3926413152
30626	09:29:11.409	00:00:30.626	1838	-1024	-768	-1	-1	-1	-1	4	-1024	-768	-1	-1	-1	-1	4		0	0						Untertest3.avi	0	880	547	72	111				0	Content		-72	-111	30626273	3926429777
30643	09:29:11.426	00:00:30.642	1839	-1024	-768	-1	-1	-1	-1	4	-1024	-768	-1	-1	-1	-1	4		0	0						Untertest3.avi	0	880	547	72	111				0	Content		-72	-111	30642895	3926446399
30661	09:29:11.444	00:00:30.660	1840	1452,744	530,3594	0,5011915	0,8422895	462,8036	3,366209	0	1547,753	532,9268	0,3521951	0,8560677	497,506	3,381824	0	46	1500	532						Untertest3.avi	0	880	547	72	111	1445	409	217	0	Content		1428	421	30660757	3926464261
30678	09:29:11.461	00:00:30.677	1841	1429,105	544,7081	0,5018526	0,8416079	465,4604	3,414433	0	1546,702	502,1059	0,3523088	0,855486	498,3729	3,397531	0	46	1488	523						Untertest3.avi	0	880	547	72	111	1445	409	217	0	Content		1416	412	30677836	3926481340
30694	09:29:11.477	00:00:30.694	1842	1468,747	515,3956	0,5024408	0,8410841	467,2593	3,364265	0	1503,767	525,2133	0,3526974	0,8549848	500,542	3,452465	0	46	1486	520						Untertest3.avi	0	880	547	72	111	1445	409	217	0	Content		1414	409	30694264	3926497768
30711	09:29:11.494	00:00:30.711	1843	1594,883	494,3594	0,5072772	0,8408441	489,6598	3,455001	0	1509,843	499,8954	0,3523459	0,8544824	498,165	3,336679	0	46	1552	497						Untertest3.avi	0	880	547	72	111	1445	409	217	0	Content		1480	386	30711014	3926514518
30728	09:29:11.511	00:00:30.727	1844	1503,604	505,6367	0,5031366	0,8402928	469,8862	3,288166	0	1544,147	505,4892	0,3528896	0,8540564	501,5356	3,394948	0	46	1524	506						Untertest3.avi	0	880	547	72	111	1445	409	217	0	Content		1452	395	30727637	3926531141
30744	09:29:11.527	00:00:30.744	1845	1603,675	485,4825	0,5072858	0,8402541	489,8252	3,426397	0	1538,533	514,8617	0,3519232	0,8539606	495,7725	3,394501	0	46	1571	500						Untertest3.avi	0	880	547	72	111	1445	409	217	0	Content		1499	389	30744262	3926547766
30761	09:29:11.544	00:00:30.761	1846	-1024	-768	-1	-1	-1	-1	4	-1024	-768	-1	-1	-1	-1	4	46	0	0						Untertest3.avi	0	880	547	72	111	1445	409	217	0	Content		-72	-111	30761005	3926564509
30778	09:29:11.561	00:00:30.777	1847	-1024	-768	-1	-1	-1	-1	4	-1024	-768	-1	-1	-1	-1	4	46	0	0						Untertest3.avi	0	880	547	72	111	1445	409	217	0	Content		-72	-111	30777672	3926581176
30794	09:29:11.577	00:00:30.794	1848	1491,908	540,1658	0,5041936	0,8390486	473,8145	3,280277	0	1526,766	506,8344	0,3530878	0,8526186	502,8017	3,476141	0	46	1509	524						Untertest3.avi	0	880	547	72	111	1445	409	217	0	Content		1437	413	30794383	3926597887
30811	09:29:11.594	00:00:30.810	1849	1498,594	523,5493	0,505114	0,8390564	476,614	3,309202	0	1536,829	524,2778	0,3520588	0,8526812	495,3855	3,367401	0	46	1518	524						Untertest3.avi	0	880	547	72	111	1445	409	217	0	Content		1446	413	30810881	3926614385
30828	09:29:11.611	00:00:30.827	1850	1507,525	533,425	0,5056634	0,8388833	477,862	3,298733	0	1526,853	507,8783	0,3521902	0,8524877	495,3268	3,365018	0	46	1517	521						Untertest3.avi	0	880	547	72	111	1445	409	217	0	Content		1445	410	30827505	3926631009
30844	09:29:11.627	00:00:30.844	1851	1502,708	523,807	0,5059891	0,8387383	478,8154	3,30161	0	1517,645	557,8819	0,3580655	0,8523987	476,3442	3,212036	0	46	1510	541						Untertest3.avi	0	880	547	72	111	1445	409	217	0	Content		1438	430	30844255	3926647759
30861	09:29:11.644	00:00:30.860	1852	-1024	-768	-1	-1	-1	-1	4	1741,506	422,2665	0,3517607	0,8514796	496,3461	3,310105	0	46	1742	422						Untertest3.avi	0	880	547	72	111	1445	409	217	0	Content		1670	311	30860885	3926664389
30878	09:29:11.661	00:00:30.877	1853	-1024	-768	-1	-1	-1	-1	4	-1024	-768	-1	-1	-1	-1	4		0	0						Untertest3.avi	0	880	547	72	111				0	Content		-72	-111	30877503	3926681007
30894	09:29:11.677	00:00:30.894	1854	-1024	-768	-1	-1	-1	-1	4	-1024	-768	-1	-1	-1	-1	4		0	0						Untertest3.avi	0	880	547	72	111				0	Content		-72	-111	30894251	3926697755
30911	09:29:11.694	00:00:30.910	1855	-1024	-768	-1	-1	-1	-1	4	-1024	-768	-1	-1	-1	-1	4		0	0						Untertest3.avi	0	880	547	72	111				0	Content		-72	-111	30910627	3926714131
30928	09:29:11.711	00:00:30.927	1856	-1024	-768	-1	-1	-1	-1	4	-1024	-768	-1	-1	-1	-1	4		0	0						Untertest3.avi	0	880	547	72	111				0	Content		-72	-111	30927692	3926731196
30944	09:29:11.727	00:00:30.943	1857	-1024	-768	-1	-1	-1	-1	4	-1024	-768	-1	-1	-1	-1	4		0	0						Untertest3.avi	0	880	547	72	111				0	Content		-72	-111	30943868	3926747372
30961	09:29:11.744	00:00:30.960	1858	-1024	-768	-1	-1	-1	-1	4	-1024	-768	-1	-1	-1	-1	4		0	0						Untertest3.avi	0	880	547	72	111				0	Content		-72	-111	30960980	3926764484
30977	09:29:11.760	00:00:30.977	1859	-1024	-768	-1	-1	-1	-1	4	-1024	-768	-1	-1	-1	-1	4		0	0						Untertest3.avi	0	880	547	72	111				0	Content		-72	-111	30977362	3926780866
30994	09:29:11.777	00:00:30.994	1860	-1024	-768	-1	-1	-1	-1	4	-1024	-768	-1	-1	-1	-1	4		0	0						Untertest3.avi	0	880	547	72	111				0	Content		-72	-111	30994111	3926797615
31011	09:29:11.794	00:00:31.010	1861	-1024	-768	-1	-1	-1	-1	4	-1024	-768	-1	-1	-1	-1	4		0	0						Untertest3.avi	0	880	547	72	111				0	Content		-72	-111	31010734	3926814238
31027	09:29:11.810	00:00:31.027	1862	-1024	-768	-1	-1	-1	-1	4	-1024	-768	-1	-1	-1	-1	4		0	0						Untertest3.avi	0	880	547	72	111				0	Content		-72	-111	31027358	3926830862
31044	09:29:11.827	00:00:31.044	1863	-1024	-768	-1	-1	-1	-1	4	-1024	-768	-1	-1	-1	-1	4		0	0						Untertest3.avi	0	880	547	72	111				0	Content		-72	-111	31044104	3926847608
31061	09:29:11.844	00:00:31.060	1864	-1024	-768	-1	-1	-1	-1	4	-1024	-768	-1	-1	-1	-1	4		0	0						Untertest3.avi	0	880	547	72	111				0	Content		-72	-111	31060729	3926864233
31077	09:29:11.860	00:00:31.077	1865	-1024	-768	-1	-1	-1	-1	4	-1024	-768	-1	-1	-1	-1	4		0	0						Untertest3.avi	0	880	547	72	111				0	Content		-72	-111	31077352	3926880856
31094	09:29:11.877	00:00:31.093	1866	-1024	-768	-1	-1	-1	-1	4	-1024	-768	-1	-1	-1	-1	4		0	0						Untertest3.avi	0	880	547	72	111				0	Content		-72	-111	31093977	3926897481
31111	09:29:11.894	00:00:31.110	1867	-1024	-768	-1	-1	-1	-1	4	-1024	-768	-1	-1	-1	-1	4		0	0						Untertest3.avi	0	880	547	72	111				0	Content		-72	-111	31110724	3926914228
31127	09:29:11.910	00:00:31.127	1868	-1024	-768	-1	-1	-1	-1	4	-1024	-768	-1	-1	-1	-1	4		0	0						Untertest3.avi	0	880	547	72	111				0	Content		-72	-111	31127221	3926930725
31144	09:29:11.927	00:00:31.144	1869	-1024	-768	-1	-1	-1	-1	4	-1024	-768	-1	-1	-1	-1	4		0	0						Untertest3.avi	0	880	547	72	111				0	Content		-72	-111	31144468	3926947972
31161	09:29:11.944	00:00:31.161	1870	-1024	-768	-1	-1	-1	-1	4	-1024	-768	-1	-1	-1	-1	4		0	0						Untertest3.avi	0	880	547	72	111				0	Content		-72	-111	31161036	3926964540
31178	09:29:11.961	00:00:31.177	1871	-1024	-768	-1	-1	-1	-1	4	-1024	-768	-1	-1	-1	-1	4		0	0						Untertest3.avi	0	880	547	72	111				0	Content		-72	-111	31177784	3926981288
31193	09:29:11.976	00:00:31.192	1872	-1024	-768	-1	-1	-1	-1	4	-1024	-768	-1	-1	-1	-1	4		0	0						Untertest3.avi	0	880	547	72	111				0	Content		-72	-111	31192586	3926996090
31209	09:29:11.992	00:00:31.209	1873	-1024	-768	-1	-1	-1	-1	4	-1024	-768	-1	-1	-1	-1	4		0	0						Untertest3.avi	0	880	547	72	111				0	Content		-72	-111	31209210	3927012714
31226	09:29:12.009	00:00:31.226	1874	-1024	-768	-1	-1	-1	-1	4	-1024	-768	-1	-1	-1	-1	4		0	0						Untertest3.avi	0	880	547	72	111				0	Content		-72	-111	31226405	3927029909
31244	09:29:12.027	00:00:31.243	1875	-1024	-768	-1	-1	-1	-1	4	-1024	-768	-1	-1	-1	-1	4		0	0						Untertest3.avi	0	880	547	72	111				0	Content		-72	-111	31243777	3927047281
31261	09:29:12.044	00:00:31.261	1876	-1024	-768	-1	-1	-1	-1	4	-1024	-768	-1	-1	-1	-1	4		0	0						Untertest3.avi	0	880	547	72	111				0	Content		-72	-111	31261023	3927064527
31276	09:29:12.059	00:00:31.275	1877	-1024	-768	-1	-1	-1	-1	4	-1024	-768	-1	-1	-1	-1	4		0	0						Untertest3.avi	0	880	547	72	111				0	Content		-72	-111	31275826	3927079330
31293	09:29:12.076	00:00:31.292	1878	-1024	-768	-1	-1	-1	-1	4	-1024	-768	-1	-1	-1	-1	4		0	0						Untertest3.avi	0	880	547	72	111				0	Content		-72	-111	31292575	3927096079
31309	09:29:12.092	00:00:31.308	1879	-1024	-768	-1	-1	-1	-1	4	-1024	-768	-1	-1	-1	-1	4		0	0						Untertest3.avi	0	880	547	72	111				0	Content		-72	-111	31308704	3927112208
31325	09:29:12.108	00:00:31.325	1880	-1024	-768	-1	-1	-1	-1	4	-1024	-768	-1	-1	-1	-1	4		0	0						Untertest3.avi	0	880	547	72	111				0	Content		-72	-111	31325329	3927128833
31342	09:29:12.125	00:00:31.341	1881	-1024	-768	-1	-1	-1	-1	4	-1024	-768	-1	-1	-1	-1	4		0	0						Untertest3.avi	0	880	547	72	111				0	Content		-72	-111	31341952	3927145456
31359	09:29:12.142	00:00:31.358	1882	-1024	-768	-1	-1	-1	-1	4	-1024	-768	-1	-1	-1	-1	4		0	0						Untertest3.avi	0	880	547	72	111				0	Content		-72	-111	31358576	3927162080
31376	09:29:12.159	00:00:31.375	1883	-1024	-768	-1	-1	-1	-1	4	-1024	-768	-1	-1	-1	-1	4		0	0						Untertest3.avi	0	880	547	72	111				0	Content		-72	-111	31375768	3927179272
31393	09:29:12.176	00:00:31.393	1884	-1024	-768	-1	-1	-1	-1	4	-1024	-768	-1	-1	-1	-1	4		0	0						Untertest3.avi	0	880	547	72	111				0	Content		-72	-111	31393140	3927196644
31410	09:29:12.193	00:00:31.410	1885	-1024	-768	-1	-1	-1	-1	4	-1024	-768	-1	-1	-1	-1	4		0	0						Untertest3.avi	0	880	547	72	111				0	Content		-72	-111	31410385	3927213889
31425	09:29:12.208	00:00:31.425	1886	-1024	-768	-1	-1	-1	-1	4	-1024	-768	-1	-1	-1	-1	4		0	0						Untertest3.avi	0	880	547	72	111				0	Content		-72	-111	31425188	3927228692
31442	09:29:12.225	00:00:31.441	1887	-1024	-768	-1	-1	-1	-1	4	-1024	-768	-1	-1	-1	-1	4		0	0						Untertest3.avi	0	880	547	72	111				0	Content		-72	-111	31441938	3927245442
31459	09:29:12.242	00:00:31.458	1888	-1024	-768	-1	-1	-1	-1	4	-1024	-768	-1	-1	-1	-1	4		0	0						Untertest3.avi	0	880	547	72	111				0	Content		-72	-111	31458561	3927262065
31475	09:29:12.258	00:00:31.475	1889	-1024	-768	-1	-1	-1	-1	4	-1024	-768	-1	-1	-1	-1	4		0	0						Untertest3.avi	0	880	547	72	111				0	Content		-72	-111	31475306	3927278810
31492	09:29:12.275	00:00:31.491	1890	-1024	-768	-1	-1	-1	-1	4	-1024	-768	-1	-1	-1	-1	4		0	0						Untertest3.avi	0	880	547	72	111				0	Content		-72	-111	31491807	3927295311
31509	09:29:12.292	00:00:31.508	1891	-1024	-768	-1	-1	-1	-1	4	-1024	-768	-1	-1	-1	-1	4		0	0						Untertest3.avi	0	880	547	72	111				0	Content		-72	-111	31508554	3927312058
31526	09:29:12.309	00:00:31.525	1892	-1024	-768	-1	-1	-1	-1	4	-1024	-768	-1	-1	-1	-1	4		0	0						Untertest3.avi	0	880	547	72	111				0	Content		-72	-111	31525621	3927329125
31543	09:29:12.326	00:00:31.542	1893	-1024	-768	-1	-1	-1	-1	4	-1024	-768	-1	-1	-1	-1	4		0	0						Untertest3.avi	0	880	547	72	111				0	Content		-72	-111	31542994	3927346498
31560	09:29:12.343	00:00:31.560	1894	-1024	-768	-1	-1	-1	-1	4	-1024	-768	-1	-1	-1	-1	4		0	0						Untertest3.avi	0	880	547	72	111				0	Content		-72	-111	31560239	3927363743
31575	09:29:12.358	00:00:31.575	1895	-1024	-768	-1	-1	-1	-1	4	-1024	-768	-1	-1	-1	-1	4		0	0						Untertest3.avi	0	880	547	72	111				0	Content		-72	-111	31575169	3927378673
31592	09:29:12.375	00:00:31.591	1896	-1024	-768	-1	-1	-1	-1	4	-1024	-768	-1	-1	-1	-1	4		0	0						Untertest3.avi	0	880	547	72	111				0	Content		-72	-111	31591789	3927395293
31609	09:29:12.392	00:00:31.608	1897	-1024	-768	-1	-1	-1	-1	4	-1024	-768	-1	-1	-1	-1	4		0	0						Untertest3.avi	0	880	547	72	111				0	Content		-72	-111	31608535	3927412039
31625	09:29:12.408	00:00:31.625	1898	-1024	-768	-1	-1	-1	-1	4	-1024	-768	-1	-1	-1	-1	4		0	0						Untertest3.avi	0	880	547	72	111				0	Content		-72	-111	31625157	3927428661
31642	09:29:12.425	00:00:31.641	1899	-1024	-768	-1	-1	-1	-1	4	-1024	-768	-1	-1	-1	-1	4		0	0						Untertest3.avi	0	880	547	72	111				0	Content		-72	-111	31641780	3927445284
31658	09:29:12.441	00:00:31.658	1900	-1024	-768	-1	-1	-1	-1	4	-1024	-768	-1	-1	-1	-1	4		0	0						Untertest3.avi	0	880	547	72	111				0	Content		-72	-111	31658419	3927461923
31676	09:29:12.459	00:00:31.675	1901	-1024	-768	-1	-1	-1	-1	4	-1024	-768	-1	-1	-1	-1	4		0	0						Untertest3.avi	0	880	547	72	111				0	Content		-72	-111	31675595	3927479099
31693	09:29:12.476	00:00:31.692	1902	-1024	-768	-1	-1	-1	-1	4	-1024	-768	-1	-1	-1	-1	4		0	0						Untertest3.avi	0	880	547	72	111				0	Content		-72	-111	31692845	3927496349
31710	09:29:12.493	00:00:31.710	1903	-1024	-768	-1	-1	-1	-1	4	-1024	-768	-1	-1	-1	-1	4		0	0						Untertest3.avi	0	880	547	72	111				0	Content		-72	-111	31710215	3927513719
31725	09:29:12.508	00:00:31.725	1904	-1024	-768	-1	-1	-1	-1	4	-1024	-768	-1	-1	-1	-1	4		0	0						Untertest3.avi	0	880	547	72	111				0	Content		-72	-111	31725021	3927528525
31742	09:29:12.525	00:00:31.741	1905	-1024	-768	-1	-1	-1	-1	4	-1024	-768	-1	-1	-1	-1	4		0	0						Untertest3.avi	0	880	547	72	111				0	Content		-72	-111	31741644	3927545148
31758	09:29:12.541	00:00:31.758	1906	-1024	-768	-1	-1	-1	-1	4	-1024	-768	-1	-1	-1	-1	4		0	0						Untertest3.avi	0	880	547	72	111				0	Content		-72	-111	31758402	3927561906
31775	09:29:12.558	00:00:31.775	1907	-1024	-768	-1	-1	-1	-1	4	-1024	-768	-1	-1	-1	-1	4		0	0						Untertest3.avi	0	880	547	72	111				0	Content		-72	-111	31775011	3927578515
31792	09:29:12.575	00:00:31.791	1908	-1024	-768	-1	-1	-1	-1	4	-1024	-768	-1	-1	-1	-1	4		0	0						Untertest3.avi	0	880	547	72	111				0	Content		-72	-111	31791632	3927595136
31808	09:29:12.591	00:00:31.808	1909	-1024	-768	-1	-1	-1	-1	4	-1024	-768	-1	-1	-1	-1	4		0	0						Untertest3.avi	0	880	547	72	111				0	Content		-72	-111	31808257	3927611761
31825	09:29:12.608	00:00:31.825	1910	-1024	-768	-1	-1	-1	-1	4	-1024	-768	-1	-1	-1	-1	4		0	0						Untertest3.avi	0	880	547	72	111				0	Content		-72	-111	31825450	3927628954
31843	09:29:12.626	00:00:31.842	1911	-1024	-768	-1	-1	-1	-1	4	-1024	-768	-1	-1	-1	-1	4		0	0						Untertest3.avi	0	880	547	72	111				0	Content		-72	-111	31842821	3927646325
31860	09:29:12.643	00:00:31.860	1912	-1024	-768	-1	-1	-1	-1	4	-1024	-768	-1	-1	-1	-1	4		0	0						Untertest3.avi	0	880	547	72	111				0	Content		-72	-111	31860067	3927663571
31875	09:29:12.658	00:00:31.874	1913	-1024	-768	-1	-1	-1	-1	4	-1024	-768	-1	-1	-1	-1	4		0	0						Untertest3.avi	0	880	547	72	111				0	Content		-72	-111	31874872	3927678376
31892	09:29:12.675	00:00:31.891	1914	-1024	-768	-1	-1	-1	-1	4	-1024	-768	-1	-1	-1	-1	4		0	0						Untertest3.avi	0	880	547	72	111				0	Content		-72	-111	31891619	3927695123
31908	09:29:12.691	00:00:31.908	1915	-1024	-768	-1	-1	-1	-1	4	-1024	-768	-1	-1	-1	-1	4		0	0						Untertest3.avi	0	880	547	72	111				0	Content		-72	-111	31908241	3927711745
31925	09:29:12.708	00:00:31.924	1916	-1024	-768	-1	-1	-1	-1	4	-1024	-768	-1	-1	-1	-1	4		0	0						Untertest3.avi	0	880	547	72	111				0	Content		-72	-111	31924865	3927728369
31941	09:29:12.724	00:00:31.941	1917	-1024	-768	-1	-1	-1	-1	4	-1024	-768	-1	-1	-1	-1	4		0	0						Untertest3.avi	0	880	547	72	111				0	Content		-72	-111	31941485	3927744989
31958	09:29:12.741	00:00:31.958	1918	-1024	-768	-1	-1	-1	-1	4	-1024	-768	-1	-1	-1	-1	4		0	0						Untertest3.avi	0	880	547	72	111				0	Content		-72	-111	31958109	3927761613
31975	09:29:12.758	00:00:31.975	1919	-1024	-768	-1	-1	-1	-1	4	-1024	-768	-1	-1	-1	-1	4		0	0						Untertest3.avi	0	880	547	72	111				0	Content		-72	-111	31975301	3927778805
31993	09:29:12.776	00:00:31.992	1920	-1024	-768	-1	-1	-1	-1	4	-1024	-768	-1	-1	-1	-1	4		0	0						Untertest3.avi	0	880	547	72	111				0	Content		-72	-111	31992674	3927796178
32010	09:29:12.793	00:00:32.010	1921	-1024	-768	-1	-1	-1	-1	4	-1024	-768	-1	-1	-1	-1	4		0	0						Untertest3.avi	0	880	547	72	111				0	Content		-72	-111	32010045	3927813549
32025	09:29:12.808	00:00:32.024	1922	-1024	-768	-1	-1	-1	-1	4	-1024	-768	-1	-1	-1	-1	4		0	0						Untertest3.avi	0	880	547	72	111				0	Content		-72	-111	32024847	3927828351
32041	09:29:12.824	00:00:32.041	1923	-1024	-768	-1	-1	-1	-1	4	-1024	-768	-1	-1	-1	-1	4		0	0						Untertest3.avi	0	880	547	72	111				0	Content		-72	-111	32041471	3927844975
32058	09:29:12.841	00:00:32.058	1924	-1024	-768	-1	-1	-1	-1	4	-1024	-768	-1	-1	-1	-1	4		0	0						Untertest3.avi	0	880	547	72	111				0	Content		-72	-111	32058219	3927861723
32075	09:29:12.858	00:00:32.074	1925	-1024	-768	-1	-1	-1	-1	4	-1024	-768	-1	-1	-1	-1	4		0	0						Untertest3.avi	0	880	547	72	111				0	Content		-72	-111	32074840	3927878344
32091	09:29:12.874	00:00:32.091	1926	-1024	-768	-1	-1	-1	-1	4	-1024	-768	-1	-1	-1	-1	4		0	0						Untertest3.avi	0	880	547	72	111				0	Content		-72	-111	32091460	3927894964
32108	09:29:12.891	00:00:32.108	1927	-1024	-768	-1	-1	-1	-1	4	-1024	-768	-1	-1	-1	-1	4		0	0						Untertest3.avi	0	880	547	72	111				0	Content		-72	-111	32108084	3927911588
32125	09:29:12.908	00:00:32.125	1928	-1024	-768	-1	-1	-1	-1	4	-1024	-768	-1	-1	-1	-1	4		0	0						Untertest3.avi	0	880	547	72	111				0	Content		-72	-111	32125153	3927928657
32143	09:29:12.926	00:00:32.142	1929	-1024	-768	-1	-1	-1	-1	4	-1024	-768	-1	-1	-1	-1	4		0	0						Untertest3.avi	0	880	547	72	111				0	Content		-72	-111	32142525	3927946029
32160	09:29:12.943	00:00:32.159	1930	-1024	-768	-1	-1	-1	-1	4	-1024	-768	-1	-1	-1	-1	4		0	0						Untertest3.avi	0	880	547	72	111				0	Content		-72	-111	32159897	3927963401
32175	09:29:12.958	00:00:32.174	1931	-1024	-768	-1	-1	-1	-1	4	-1024	-768	-1	-1	-1	-1	4		0	0						Untertest3.avi	0	880	547	72	111				0	Content		-72	-111	32174699	3927978203
32191	09:29:12.974	00:00:32.191	1932	-1024	-768	-1	-1	-1	-1	4	-1024	-768	-1	-1	-1	-1	4		0	0						Untertest3.avi	0	880	547	72	111				0	Content		-72	-111	32191331	3927994835
32208	09:29:12.991	00:00:32.208	1933	-1024	-768	-1	-1	-1	-1	4	-1024	-768	-1	-1	-1	-1	4		0	0						Untertest3.avi	0	880	547	72	111				0	Content		-72	-111	32208070	3928011574
32225	09:29:13.008	00:00:32.224	1934	-1024	-768	-1	-1	-1	-1	4	-1024	-768	-1	-1	-1	-1	4		0	0						Untertest3.avi	0	880	547	72	111				0	Content		-72	-111	32224691	3928028195
32241	09:29:13.024	00:00:32.241	1935	-1024	-768	-1	-1	-1	-1	4	-1024	-768	-1	-1	-1	-1	4		0	0						Untertest3.avi	0	880	547	72	111				0	Content		-72	-111	32241360	3928044864
32258	09:29:13.041	00:00:32.257	1936	-1024	-768	-1	-1	-1	-1	4	-1024	-768	-1	-1	-1	-1	4		0	0						Untertest3.avi	0	880	547	72	111				0	Content		-72	-111	32257938	3928061442
32275	09:29:13.058	00:00:32.275	1937	-1024	-768	-1	-1	-1	-1	4	-1024	-768	-1	-1	-1	-1	4		0	0						Untertest3.avi	0	880	547	72	111				0	Content		-72	-111	32275133	3928078637
32293	09:29:13.076	00:00:32.292	1938	-1024	-768	-1	-1	-1	-1	4	-1024	-768	-1	-1	-1	-1	4		0	0						Untertest3.avi	0	880	547	72	111				0	Content		-72	-111	32292504	3928096008
32310	09:29:13.093	00:00:32.309	1939	-1024	-768	-1	-1	-1	-1	4	-1024	-768	-1	-1	-1	-1	4		0	0						Untertest3.avi	0	880	547	72	111				0	Content		-72	-111	32309749	3928113253
32325	09:29:13.108	00:00:32.324	1940	-1024	-768	-1	-1	-1	-1	4	-1024	-768	-1	-1	-1	-1	4		0	0						Untertest3.avi	0	880	547	72	111				0	Content		-72	-111	32324550	3928128054
32341	09:29:13.124	00:00:32.341	1941	-1024	-768	-1	-1	-1	-1	4	-1024	-768	-1	-1	-1	-1	4		0	0						Untertest3.avi	0	880	547	72	111				0	Content		-72	-111	32341302	3928144806
32358	09:29:13.141	00:00:32.357	1942	-1024	-768	-1	-1	-1	-1	4	-1024	-768	-1	-1	-1	-1	4		0	0						Untertest3.avi	0	880	547	72	111				0	Content		-72	-111	32357921	3928161425
32375	09:29:13.158	00:00:32.374	1943	-1024	-768	-1	-1	-1	-1	4	-1024	-768	-1	-1	-1	-1	4		0	0						Untertest3.avi	0	880	547	72	111				0	Content		-72	-111	32374668	3928178172
32391	09:29:13.174	00:00:32.391	1944	-1024	-768	-1	-1	-1	-1	4	-1024	-768	-1	-1	-1	-1	4		0	0						Untertest3.avi	0	880	547	72	111				0	Content		-72	-111	32391159	3928194663
32409	09:29:13.192	00:00:32.409	1945	-1024	-768	-1	-1	-1	-1	4	-1024	-768	-1	-1	-1	-1	4		0	0						Untertest3.avi	0	880	547	72	111				0	Content		-72	-111	32409026	3928212530
32426	09:29:13.209	00:00:32.426	1946	-1024	-768	-1	-1	-1	-1	4	-1024	-768	-1	-1	-1	-1	4		0	0						Untertest3.avi	0	880	547	72	111				0	Content		-72	-111	32426027	3928229531
32443	09:29:13.226	00:00:32.442	1947	798,9182	681,3792	0,3567693	0,8471764	517,0229	4,036493	3	891,7586	697,7457	0,3568228	0,8471735	517,0229	4,009357	1	47	892	698						Untertest3.avi	0	880	547	72	111	747	608	416	0	Content		820	587	32442532	3928246036
32459	09:29:13.242	00:00:32.459	1948	818,5889	685,946	0,3516732	0,847113	517,0229	4,035972	3	859,4886	713,449	0,352955	0,8471264	494,1805	3,842675	1	47	859	713						Untertest3.avi	0	880	547	72	111	747	608	416	0	Content		787	602	32459283	3928262787
32476	09:29:13.259	00:00:32.475	1949	785,0544	676,6406	0,3515648	0,8468766	520,571	3,990289	3	843,1076	700,4012	0,3532467	0,8469869	494,2103	3,778201	1	47	843	700						Untertest3.avi	0	880	547	72	111	747	608	416	0	Content		771	589	32475655	3928279159
32493	09:29:13.276	00:00:32.492	1950	802,4118	678,8442	0,3516278	0,8467467	520,571	4,035499	3	825,9859	686,0908	0,3531038	0,8467627	494,0056	3,756272	1	47	826	686						Untertest3.avi	0	880	547	72	111	747	608	416	0	Content		754	575	32492723	3928296227
32509	09:29:13.292	00:00:32.509	1951	784,8876	674,923	0,351735	0,8466388	520,571	4,009907	3	818,2033	704,9349	0,3532166	0,8466549	493,8784	3,791216	1	47	818	705						Untertest3.avi	0	880	547	72	111	747	608	416	0	Content		746	594	32509345	3928312849
32526	09:29:13.309	00:00:32.526	1952	787,4272	684,8762	0,3518108	0,846606	520,571	4,04005	3	820,4608	714,5742	0,3532979	0,8466222	493,7672	3,81897	1	47	820	715						Untertest3.avi	0	880	547	72	111	747	608	416	0	Content		748	604	32526094	3928329598
32542	09:29:13.325	00:00:32.542	1953	766,0425	686,8544	0,3536754	0,8465146	494,0801	3,791686	3	848,2693	697,9268	0,3536362	0,8465964	494,0801	3,76536	1	47	848	698						Untertest3.avi	0	880	547	72	111	747	608	416	0	Content		776	587	32542273	3928345777
32559	09:29:13.342	00:00:32.559	1954	790,2662	682,4424	0,3416294	0,8465328	536,4265	4,078013	3	834,4813	716,0283	0,3535861	0,8465996	493,8026	3,752706	1	47	834	716						Untertest3.avi	0	880	547	72	111	747	608	416	0	Content		762	605	32559021	3928362525
32576	09:29:13.359	00:00:32.575	1955	805,105	709,7322	0,3451715	0,8463042	523,223	4,03308	3	862,0756	740,1748	0,3535397	0,8462933	493,8741	3,798791	1	47	862	740						Untertest3.avi	0	880	547	72	111	747	608	416	0	Content		790	629	32575644	3928379148
32593	09:29:13.376	00:00:32.592	1956	786,7978	683,0973	0,3516042	0,8457828	523,2231	4,031204	3	814,1422	714,1661	0,3532356	0,8458008	493,6584	3,791543	1	47	814	714						Untertest3.avi	0	880	547	72	111	747	608	416	0	Content		742	603	32592588	3928396092
32609	09:29:13.392	00:00:32.609	1957	790,76	683,7651	0,3515931	0,8451672	523,2231	4,022303	3	817,9694	714,7615	0,3532228	0,8451851	493,6888	3,783397	1	47	818	715						Untertest3.avi	0	880	547	72	111	747	608	416	0	Content		746	604	32609337	3928412841
32626	09:29:13.409	00:00:32.625	1958	817,7978	668,7924	0,3449779	0,8449538	523,2231	4,005362	3	923,5776	684,2706	0,3450061	0,844951	523,2231	3,982683	1	47	924	684						Untertest3.avi	0	880	547	72	111	747	608	416	0	Content		852	573	32625959	3928429463
32642	09:29:13.425	00:00:32.642	1959	726,2025	701,3746	0,3530653	0,8445489	493,7307	3,802606	3	814,7158	718,6429	0,3531105	0,8445458	493,7307	3,778443	1	47	815	719						Untertest3.avi	0	880	547	72	111	747	608	416	0	Content		743	608	32642264	3928445768
32659	09:29:13.442	00:00:32.658	1960	722,9166	710,157	0,3529909	0,8444712	493,5647	3,79068	3	811,389	728,0918	0,353036	0,8444681	493,5646	3,76666	1	47	811	728						Untertest3.avi	0	880	547	72	111	747	608	416	0	Content		739	617	32658886	3928462390
32676	09:29:13.459	00:00:32.675	1961	723,3859	716,4669	0,3529673	0,8445907	493,5319	3,763026	3	811,7084	734,8835	0,3530127	0,8445876	493,5318	3,739108	1	47	812	735						Untertest3.avi	0	880	547	72	111	747	608	416	0	Content		740	624	32675510	3928479014
32693	09:29:13.476	00:00:32.692	1962	753,1366	714,5605	0,353012	0,8446764	493,6734	3,710019	3	843,9108	732,6417	0,3530571	0,8446733	493,6734	3,686927	1	47	844	733						Untertest3.avi	0	880	547	72	111	747	608	416	0	Content		772	622	32692576	3928496080
32709	09:29:13.492	00:00:32.709	1963	720,0239	703,3052	0,3530422	0,8447515	493,6596	3,783576	3	807,9566	720,7725	0,3530874	0,8447484	493,6596	3,759445	1	47	808	721						Untertest3.avi	0	880	547	72	111	747	608	416	0	Content		736	610	32709254	3928512758
32726	09:29:13.509	00:00:32.725	1964	732,3224	705,658	0,3530521	0,8447455	493,6554	3,719646	3	821,2865	723,1893	0,3530973	0,8447424	493,6553	3,696309	1	47	821	723						Untertest3.avi	0	880	547	72	111	747	608	416	0	Content		749	612	32725877	3928529381
32742	09:29:13.525	00:00:32.742	1965	730,1422	708,2617	0,353117	0,8446068	493,5541	3,727904	3	818,9925	726,0398	0,3531622	0,8446037	493,5541	3,704537	1	47	819	726						Untertest3.avi	0	880	547	72	111	747	608	416	0	Content		747	615	32742251	3928545755
32759	09:29:13.542	00:00:32.758	1966	716,011	705,0256	0,3531429	0,8444371	493,5135	3,73667	3	803,631	722,6676	0,353188	0,844434	493,5134	3,712886	1	47	804	723						Untertest3.avi	0	880	547	72	111	747	608	416	0	Content		732	612	32758752	3928562256
32775	09:29:13.558	00:00:32.775	1967	704,8544	709,4039	0,3531553	0,844362	493,5051	3,760439	3	791,5359	727,4116	0,3532004	0,8443588	493,505	3,736169	1	47	792	727						Untertest3.avi	0	880	547	72	111	747	608	416	0	Content		720	616	32775499	3928579003
32793	09:29:13.576	00:00:32.792	1968	712,5424	707,8437	0,35317	0,8442688	493,446	3,746408	3	799,9678	725,7228	0,3532153	0,8442656	493,446	3,722557	1	47	800	726						Untertest3.avi	0	880	547	72	111	747	608	416	0	Content		728	615	32792568	3928596072
32809	09:29:13.592	00:00:32.809	1969	730,3714	714,3147	0,3531139	0,8441938	493,3102	3,745286	3	819,3658	732,478	0,3531592	0,8441906	493,3101	3,721809	1	47	819	732						Untertest3.avi	0	880	547	72	111	747	608	416	0	Content		747	621	32809247	3928612751
32826	09:29:13.609	00:00:32.825	1970	730,369	725,2321	0,3530978	0,843951	493,4169	3,713545	3	819,4645	744,3162	0,3531432	0,8439479	493,4168	3,690397	1	47	819	744						Untertest3.avi	0	880	547	72	111	747	608	416	0	Content		747	633	32825868	3928629372
32842	09:29:13.625	00:00:32.842	1971	729,2141	701,9536	0,352993	0,8437852	493,024	3,707192	3	817,7628	719,2568	0,3530388	0,8437821	493,0239	3,684041	1	47	818	719						Untertest3.avi	0	880	547	72	111	747	608	416	0	Content		746	608	32842120	3928645624
32859	09:29:13.642	00:00:32.858	1972	951,0497	701,9204	0,3519014	0,8433293	493,69	3,471354	3	982,3408	699,9794	0,3519468	0,8433262	493,6899	3,674248	1	48	982	700						Untertest3.avi	0	880	547	72	111	1263	487	733	0	Content		910	589	32858741	3928662245
32875	09:29:13.658	00:00:32.875	1973	1113,102	623,5239	0,3502351	0,8425752	494,5039	3,645039	3	1241,806	629,6669	0,3502802	0,8425721	494,5039	3,634856	1	48	1242	630						Untertest3.avi	0	880	547	72	111	1263	487	733	0	Content		1170	519	32875363	3928678867
32892	09:29:13.675	00:00:32.892	1974	1324,029	567,6666	0,5067983	0,832324	494,3869	3,815156	0	1339,793	593,5936	0,3496893	0,8422025	494,3869	3,656906	0	48	1332	581						Untertest3.avi	0	880	547	72	111	1263	487	733	0	Content		1260	470	32892435	3928695939
32909	09:29:13.692	00:00:32.909	1975	1335,427	588,8845	0,5054554	0,8329679	487,5548	3,743451	0	1332,164	604,5592	0,3496655	0,8422662	494,2484	3,654597	0	48	1334	597						Untertest3.avi	0	880	547	72	111	1263	487	733	0	Content		1262	486	32909116	3928712620
32926	09:29:13.709	00:00:32.925	1976	1322,227	595,8381	0,5057551	0,8328986	487,2605	3,834988	0	1329,843	610,421	0,3497626	0,8422604	494,2845	3,728208	0	48	1326	603						Untertest3.avi	0	880	547	72	111	1263	487	733	0	Content		1254	492	32925681	3928729185
32942	09:29:13.725	00:00:32.941	1977	1363,065	595,7738	0,5059382	0,8327419	487,2088	3,851487	0	1317,209	596,0559	0,3497704	0,8420774	494,2048	3,719339	0	48	1340	596						Untertest3.avi	0	880	547	72	111	1263	487	733	0	Content		1268	485	32941985	3928745489
32959	09:29:13.742	00:00:32.958	1978	1357,687	601,717	0,5061134	0,8326491	487,0821	3,82791	0	1293,47	603,6367	0,3498103	0,8419152	494,1896	3,818307	0	48	1326	603						Untertest3.avi	0	880	547	72	111	1263	487	733	0	Content		1254	492	32958859	3928762363
32975	09:29:13.758	00:00:32.975	1979	1363,332	602,2625	0,5061483	0,8325732	487,0587	3,83075	0	1293,511	601,6696	0,3497969	0,8417516	494,231	3,763376	0	48	1328	602						Untertest3.avi	0	880	547	72	111	1263	487	733	0	Content		1256	491	32975484	3928778988
[truncated: 1,668 more rows]
