# Supplementary material for: Gaze Duration Biases for Colours in Combination with Dissonant and Consonant Sounds: A Comparative Eye-Tracking Study with Orangutans
Source: PLoS One. 2015 Oct 14;10(10):e0139894. doi: 10.1371/journal.pone.0139894 (PMC4605782; doi:10.1371/journal.pone.0139894)
Supplement: S1 Data — (ZIP) [file pone.0139894.s004.zip › Plos ColourSound Data/Apes/Farben_Musik_U3/Rec 39-All-Data.tsv]

System Properties:
Operating System:	Microsoft Windows NT 6.1.7601 Service Pack 1
System User Name:	tobiiadmin
Machine Name:	LOE7690LAP
Data properties:
Recording name:	Rec 39
Recording date:	09.03.2014
Recording time:	08:45:18
Recording resolution:	1024 x 768
Export date:	09.03.2014
Export time:	12:20:50
Participant:	Batek
Filter settings:
Eye: Average
Validity: Normal
Fixation filter: Tobii fixation filter
Velocity threshold: 35
Distance threshold: 35
Timestamp	DateTimeStamp	DateTimeStampStartOffset	Number	GazePointXLeft	GazePointYLeft	CamXLeft	CamYLeft	DistanceLeft	PupilLeft	ValidityLeft	GazePointXRight	GazePointYRight	CamXRight	CamYRight	DistanceRight	PupilRight	ValidityRight	FixationIndex	GazePointX	GazePointY	Event	EventKey	Data1	Data2	Descriptor	StimuliName	StimuliID	MediaWidth	MediaHeight	MediaPosX	MediaPosY	MappedFixationPointX	MappedFixationPointY	FixationDuration	AoiIds	AoiNames	WebGroupImage	MappedGazeDataPointX	MappedGazeDataPointY	MicroSecondTimestamp	AbsoluteMicroSecondTimestamp
13	08:45:18.141	00:00:00.012	0	-1024	-768	-1	-1	-1	-1	4	-1024	-768	-1	-1	-1	-1	4		0	0						No media	0	1024	768	0	0				0	Content		0	0	12820	556482569
29	08:45:18.157	00:00:00.029	1	-1024	-768	-1	-1	-1	-1	4	-1024	-768	-1	-1	-1	-1	4		0	0						No media	0	1024	768	0	0				0	Content		0	0	29262	556499011
46	08:45:18.174	00:00:00.045	2	-1024	-768	-1	-1	-1	-1	4	-1024	-768	-1	-1	-1	-1	4		0	0						No media	0	1024	768	0	0				0	Content		0	0	45921	556515670
63	08:45:18.191	00:00:00.062	3	-1024	-768	-1	-1	-1	-1	4	-1024	-768	-1	-1	-1	-1	4		0	0						No media	0	1024	768	0	0				0	Content		0	0	62579	556532328
79	08:45:18.207	00:00:00.079	4	-1024	-768	-1	-1	-1	-1	4	-1024	-768	-1	-1	-1	-1	4		0	0						No media	0	1024	768	0	0				0	Content		0	0	79092	556548841
96	08:45:18.224	00:00:00.095	5	-1024	-768	-1	-1	-1	-1	4	-1024	-768	-1	-1	-1	-1	4		0	0						No media	0	1024	768	0	0				0	Content		0	0	95751	556565500
112	08:45:18.240	00:00:00.112	6	-1024	-768	-1	-1	-1	-1	4	-1024	-768	-1	-1	-1	-1	4		0	0						No media	0	1024	768	0	0				0	Content		0	0	112410	556582159
129	08:45:18.257	00:00:00.129	7	-1024	-768	-1	-1	-1	-1	4	-1024	-768	-1	-1	-1	-1	4		0	0						No media	0	1024	768	0	0				0	Content		0	0	129198	556598947
146	08:45:18.274	00:00:00.145	8	-1024	-768	-1	-1	-1	-1	4	-1024	-768	-1	-1	-1	-1	4		0	0						No media	0	1024	768	0	0				0	Content		0	0	145857	556615606
163	08:45:18.291	00:00:00.162	9	-1024	-768	-1	-1	-1	-1	4	-1024	-768	-1	-1	-1	-1	4		0	0						No media	0	1024	768	0	0				0	Content		0	0	162761	556632510
179	08:45:18.307	00:00:00.179	10	-1024	-768	-1	-1	-1	-1	4	-1024	-768	-1	-1	-1	-1	4		0	0						No media	0	1024	768	0	0				0	Content		0	0	179420	556649169
196	08:45:18.324	00:00:00.196	11	-1024	-768	-1	-1	-1	-1	4	-1024	-768	-1	-1	-1	-1	4		0	0						No media	0	1024	768	0	0				0	Content		0	0	196079	556665828
214	08:45:18.342	00:00:00.213	12	-1024	-768	-1	-1	-1	-1	4	-1024	-768	-1	-1	-1	-1	4		0	0						No media	0	1024	768	0	0				0	Content		0	0	213741	556683490
230	08:45:18.358	00:00:00.230	13	-1024	-768	-1	-1	-1	-1	4	-1024	-768	-1	-1	-1	-1	4		0	0						No media	0	1024	768	0	0				0	Content		0	0	230415	556700164
247	08:45:18.375	00:00:00.246	14	-1024	-768	-1	-1	-1	-1	4	-1024	-768	-1	-1	-1	-1	4		0	0						No media	0	1024	768	0	0				0	Content		0	0	246654	556716403
263	08:45:18.391	00:00:00.263	15	-1024	-768	-1	-1	-1	-1	4	-1024	-768	-1	-1	-1	-1	4		0	0						No media	0	1024	768	0	0				0	Content		0	0	263327	556733076
280	08:45:18.408	00:00:00.280	16	-1024	-768	-1	-1	-1	-1	4	-1024	-768	-1	-1	-1	-1	4		0	0						No media	0	1024	768	0	0				0	Content		0	0	280001	556749750
296	08:45:18.424	00:00:00.296	17	-1024	-768	-1	-1	-1	-1	4	-1024	-768	-1	-1	-1	-1	4		0	0						No media	0	1024	768	0	0				0	Content		0	0	296198	556765947
313	08:45:18.441	00:00:00.312	18	-1024	-768	-1	-1	-1	-1	4	-1024	-768	-1	-1	-1	-1	4		0	0						No media	0	1024	768	0	0				0	Content		0	0	312872	556782621
329	08:45:18.457	00:00:00.329	19	-1024	-768	-1	-1	-1	-1	4	-1024	-768	-1	-1	-1	-1	4		0	0						No media	0	1024	768	0	0				0	Content		0	0	329147	556798896
346	08:45:18.474	00:00:00.345	20	-1024	-768	-1	-1	-1	-1	4	-1024	-768	-1	-1	-1	-1	4		0	0						No media	0	1024	768	0	0				0	Content		0	0	345775	556815524
362	08:45:18.490	00:00:00.362	21	-1024	-768	-1	-1	-1	-1	4	-1024	-768	-1	-1	-1	-1	4		0	0						No media	0	1024	768	0	0				0	Content		0	0	362406	556832155
379	08:45:18.507	00:00:00.379	22	-1024	-768	-1	-1	-1	-1	4	-1024	-768	-1	-1	-1	-1	4		0	0						No media	0	1024	768	0	0				0	Content		0	0	379080	556848829
396	08:45:18.524	00:00:00.395	23	-1024	-768	-1	-1	-1	-1	4	-1024	-768	-1	-1	-1	-1	4		0	0						No media	0	1024	768	0	0				0	Content		0	0	395738	556865487
412	08:45:18.540	00:00:00.412	24	-1024	-768	-1	-1	-1	-1	4	-1024	-768	-1	-1	-1	-1	4		0	0						No media	0	1024	768	0	0				0	Content		0	0	412412	556882161
429	08:45:18.557	00:00:00.429	25	-1024	-768	-1	-1	-1	-1	4	-1024	-768	-1	-1	-1	-1	4		0	0						No media	0	1024	768	0	0				0	Content		0	0	429086	556898835
430	08:45:18.558																				MovieStart	128	0	0	Untertest3.avi
446	08:45:18.574	00:00:00.445	26	-1024	-768	-1	-1	-1	-1	4	-1024	-768	-1	-1	-1	-1	4		0	0						Untertest3.avi	0	880	547	72	111				0	Content		-72	-111	445922	556915671
463	08:45:18.591	00:00:00.462	27	-1024	-768	-1	-1	-1	-1	4	-1024	-768	-1	-1	-1	-1	4		0	0						Untertest3.avi	0	880	547	72	111				0	Content		-72	-111	462596	556932345
479	08:45:18.607	00:00:00.479	28	-1024	-768	-1	-1	-1	-1	4	-1024	-768	-1	-1	-1	-1	4		0	0						Untertest3.avi	0	880	547	72	111				0	Content		-72	-111	479270	556949019
496	08:45:18.624	00:00:00.496	29	-1024	-768	-1	-1	-1	-1	4	-1024	-768	-1	-1	-1	-1	4		0	0						Untertest3.avi	0	880	547	72	111				0	Content		-72	-111	496436	556966185
513	08:45:18.641	00:00:00.513	30	-1024	-768	-1	-1	-1	-1	4	-1024	-768	-1	-1	-1	-1	4		0	0						Untertest3.avi	0	880	547	72	111				0	Content		-72	-111	513110	556982859
530	08:45:18.658	00:00:00.530	31	-1024	-768	-1	-1	-1	-1	4	-1024	-768	-1	-1	-1	-1	4		0	0						Untertest3.avi	0	880	547	72	111				0	Content		-72	-111	530153	556999902
547	08:45:18.675	00:00:00.546	32	-1024	-768	-1	-1	-1	-1	4	-1024	-768	-1	-1	-1	-1	4		0	0						Untertest3.avi	0	880	547	72	111				0	Content		-72	-111	546827	557016576
564	08:45:18.692	00:00:00.563	33	-1024	-768	-1	-1	-1	-1	4	-1024	-768	-1	-1	-1	-1	4		0	0						Untertest3.avi	0	880	547	72	111				0	Content		-72	-111	563501	557033250
580	08:45:18.708	00:00:00.579	34	-1024	-768	-1	-1	-1	-1	4	-1024	-768	-1	-1	-1	-1	4		0	0						Untertest3.avi	0	880	547	72	111				0	Content		-72	-111	579792	557049541
596	08:45:18.724	00:00:00.596	35	-1024	-768	-1	-1	-1	-1	4	-1024	-768	-1	-1	-1	-1	4		0	0						Untertest3.avi	0	880	547	72	111				0	Content		-72	-111	596465	557066214
613	08:45:18.741	00:00:00.613	36	-1024	-768	-1	-1	-1	-1	4	-1024	-768	-1	-1	-1	-1	4		0	0						Untertest3.avi	0	880	547	72	111				0	Content		-72	-111	613139	557082888
630	08:45:18.758	00:00:00.629	37	-1024	-768	-1	-1	-1	-1	4	-1024	-768	-1	-1	-1	-1	4		0	0						Untertest3.avi	0	880	547	72	111				0	Content		-72	-111	629556	557099305
646	08:45:18.774	00:00:00.646	38	-1024	-768	-1	-1	-1	-1	4	-1024	-768	-1	-1	-1	-1	4		0	0						Untertest3.avi	0	880	547	72	111				0	Content		-72	-111	646230	557115979
663	08:45:18.791	00:00:00.662	39	-1024	-768	-1	-1	-1	-1	4	-1024	-768	-1	-1	-1	-1	4		0	0						Untertest3.avi	0	880	547	72	111				0	Content		-72	-111	662904	557132653
679	08:45:18.807	00:00:00.679	40	-1024	-768	-1	-1	-1	-1	4	-1024	-768	-1	-1	-1	-1	4		0	0						Untertest3.avi	0	880	547	72	111				0	Content		-72	-111	679276	557149025
696	08:45:18.824	00:00:00.695	41	-1024	-768	-1	-1	-1	-1	4	-1024	-768	-1	-1	-1	-1	4		0	0						Untertest3.avi	0	880	547	72	111				0	Content		-72	-111	695950	557165699
713	08:45:18.841	00:00:00.712	42	-1024	-768	-1	-1	-1	-1	4	-1024	-768	-1	-1	-1	-1	4		0	0						Untertest3.avi	0	880	547	72	111				0	Content		-72	-111	712541	557182290
729	08:45:18.857	00:00:00.729	43	-1024	-768	-1	-1	-1	-1	4	-1024	-768	-1	-1	-1	-1	4		0	0						Untertest3.avi	0	880	547	72	111				0	Content		-72	-111	729214	557198963
746	08:45:18.874	00:00:00.745	44	-1024	-768	-1	-1	-1	-1	4	-1024	-768	-1	-1	-1	-1	4		0	0						Untertest3.avi	0	880	547	72	111				0	Content		-72	-111	745888	557215637
762	08:45:18.890	00:00:00.762	45	-1024	-768	-1	-1	-1	-1	4	-1024	-768	-1	-1	-1	-1	4		0	0						Untertest3.avi	0	880	547	72	111				0	Content		-72	-111	762444	557232193
779	08:45:18.907	00:00:00.779	46	-1024	-768	-1	-1	-1	-1	4	-1024	-768	-1	-1	-1	-1	4		0	0						Untertest3.avi	0	880	547	72	111				0	Content		-72	-111	779118	557248867
796	08:45:18.924	00:00:00.795	47	-1024	-768	-1	-1	-1	-1	4	-1024	-768	-1	-1	-1	-1	4		0	0						Untertest3.avi	0	880	547	72	111				0	Content		-72	-111	795792	557265541
812	08:45:18.940	00:00:00.812	48	-1024	-768	-1	-1	-1	-1	4	-1024	-768	-1	-1	-1	-1	4		0	0						Untertest3.avi	0	880	547	72	111				0	Content		-72	-111	812386	557282135
829	08:45:18.957	00:00:00.829	49	-1024	-768	-1	-1	-1	-1	4	-1024	-768	-1	-1	-1	-1	4		0	0						Untertest3.avi	0	880	547	72	111				0	Content		-72	-111	829060	557298809
846	08:45:18.974	00:00:00.845	50	-1024	-768	-1	-1	-1	-1	4	-1024	-768	-1	-1	-1	-1	4		0	0						Untertest3.avi	0	880	547	72	111				0	Content		-72	-111	845734	557315483
863	08:45:18.991	00:00:00.862	51	-1024	-768	-1	-1	-1	-1	4	-1024	-768	-1	-1	-1	-1	4		0	0						Untertest3.avi	0	880	547	72	111				0	Content		-72	-111	862561	557332310
879	08:45:19.007	00:00:00.879	52	-1024	-768	-1	-1	-1	-1	4	-1024	-768	-1	-1	-1	-1	4		0	0						Untertest3.avi	0	880	547	72	111				0	Content		-72	-111	879235	557348984
896	08:45:19.024	00:00:00.895	53	-1024	-768	-1	-1	-1	-1	4	-1024	-768	-1	-1	-1	-1	4		0	0						Untertest3.avi	0	880	547	72	111				0	Content		-72	-111	895908	557365657
913	08:45:19.041	00:00:00.912	54	-1024	-768	-1	-1	-1	-1	4	-1024	-768	-1	-1	-1	-1	4		0	0						Untertest3.avi	0	880	547	72	111				0	Content		-72	-111	912892	557382641
930	08:45:19.058	00:00:00.929	55	-1024	-768	-1	-1	-1	-1	4	-1024	-768	-1	-1	-1	-1	4		0	0						Untertest3.avi	0	880	547	72	111				0	Content		-72	-111	929565	557399314
946	08:45:19.074	00:00:00.946	56	-1024	-768	-1	-1	-1	-1	4	-1024	-768	-1	-1	-1	-1	4		0	0						Untertest3.avi	0	880	547	72	111				0	Content		-72	-111	946239	557415988
964	08:45:19.092	00:00:00.963	57	-1024	-768	-1	-1	-1	-1	4	-1024	-768	-1	-1	-1	-1	4		0	0						Untertest3.avi	0	880	547	72	111				0	Content		-72	-111	963557	557433306
980	08:45:19.108	00:00:00.980	58	-1024	-768	-1	-1	-1	-1	4	-1024	-768	-1	-1	-1	-1	4		0	0						Untertest3.avi	0	880	547	72	111				0	Content		-72	-111	980230	557449979
996	08:45:19.124	00:00:00.996	59	-1024	-768	-1	-1	-1	-1	4	-1024	-768	-1	-1	-1	-1	4		0	0						Untertest3.avi	0	880	547	72	111				0	Content		-72	-111	996451	557466200
1013	08:45:19.141	00:00:01.013	60	-1024	-768	-1	-1	-1	-1	4	-1024	-768	-1	-1	-1	-1	4		0	0						Untertest3.avi	0	880	547	72	111				0	Content		-72	-111	1013125	557482874
1030	08:45:19.158	00:00:01.029	61	-1024	-768	-1	-1	-1	-1	4	-1024	-768	-1	-1	-1	-1	4		0	0						Untertest3.avi	0	880	547	72	111				0	Content		-72	-111	1029799	557499548
1046	08:45:19.174	00:00:01.046	62	-1024	-768	-1	-1	-1	-1	4	-1024	-768	-1	-1	-1	-1	4		0	0						Untertest3.avi	0	880	547	72	111				0	Content		-72	-111	1046034	557515783
1063	08:45:19.191	00:00:01.062	63	-1024	-768	-1	-1	-1	-1	4	-1024	-768	-1	-1	-1	-1	4		0	0						Untertest3.avi	0	880	547	72	111				0	Content		-72	-111	1062708	557532457
1079	08:45:19.207	00:00:01.078	64	-1024	-768	-1	-1	-1	-1	4	-1024	-768	-1	-1	-1	-1	4		0	0						Untertest3.avi	0	880	547	72	111				0	Content		-72	-111	1078901	557548650
1096	08:45:19.224	00:00:01.095	65	-1024	-768	-1	-1	-1	-1	4	-1024	-768	-1	-1	-1	-1	4		0	0						Untertest3.avi	0	880	547	72	111				0	Content		-72	-111	1095529	557565278
1112	08:45:19.240	00:00:01.112	66	-1024	-768	-1	-1	-1	-1	4	-1024	-768	-1	-1	-1	-1	4		0	0						Untertest3.avi	0	880	547	72	111				0	Content		-72	-111	1112224	557581973
1129	08:45:19.257	00:00:01.128	67	-1024	-768	-1	-1	-1	-1	4	-1024	-768	-1	-1	-1	-1	4		0	0						Untertest3.avi	0	880	547	72	111				0	Content		-72	-111	1128898	557598647
1146	08:45:19.274	00:00:01.145	68	-1024	-768	-1	-1	-1	-1	4	-1024	-768	-1	-1	-1	-1	4		0	0						Untertest3.avi	0	880	547	72	111				0	Content		-72	-111	1145535	557615284
1162	08:45:19.290	00:00:01.162	69	-1024	-768	-1	-1	-1	-1	4	-1024	-768	-1	-1	-1	-1	4		0	0						Untertest3.avi	0	880	547	72	111				0	Content		-72	-111	1162209	557631958
1179	08:45:19.307	00:00:01.178	70	-1024	-768	-1	-1	-1	-1	4	-1024	-768	-1	-1	-1	-1	4		0	0						Untertest3.avi	0	880	547	72	111				0	Content		-72	-111	1178883	557648632
1195	08:45:19.323	00:00:01.195	71	-1024	-768	-1	-1	-1	-1	4	-1024	-768	-1	-1	-1	-1	4		0	0						Untertest3.avi	0	880	547	72	111				0	Content		-72	-111	1195330	557665079
1212	08:45:19.340	00:00:01.211	72	-1024	-768	-1	-1	-1	-1	4	-1024	-768	-1	-1	-1	-1	4		0	0						Untertest3.avi	0	880	547	72	111				0	Content		-72	-111	1211996	557681745
1229	08:45:19.357	00:00:01.228	73	-1024	-768	-1	-1	-1	-1	4	-1024	-768	-1	-1	-1	-1	4		0	0						Untertest3.avi	0	880	547	72	111				0	Content		-72	-111	1228663	557698412
1246	08:45:19.374	00:00:01.245	74	-1024	-768	-1	-1	-1	-1	4	-1024	-768	-1	-1	-1	-1	4		0	0						Untertest3.avi	0	880	547	72	111				0	Content		-72	-111	1245657	557715406
1262	08:45:19.390	00:00:01.262	75	-1024	-768	-1	-1	-1	-1	4	-1024	-768	-1	-1	-1	-1	4		0	0						Untertest3.avi	0	880	547	72	111				0	Content		-72	-111	1262323	557732072
1279	08:45:19.407	00:00:01.278	76	-1024	-768	-1	-1	-1	-1	4	-1024	-768	-1	-1	-1	-1	4		0	0						Untertest3.avi	0	880	547	72	111				0	Content		-72	-111	1278990	557748739
1296	08:45:19.424	00:00:01.296	77	-1024	-768	-1	-1	-1	-1	4	-1024	-768	-1	-1	-1	-1	4		0	0						Untertest3.avi	0	880	547	72	111				0	Content		-72	-111	1296081	557765830
1313	08:45:19.441	00:00:01.312	78	-1024	-768	-1	-1	-1	-1	4	-1024	-768	-1	-1	-1	-1	4		0	0						Untertest3.avi	0	880	547	72	111				0	Content		-72	-111	1312747	557782496
1329	08:45:19.457	00:00:01.329	79	-1024	-768	-1	-1	-1	-1	4	-1024	-768	-1	-1	-1	-1	4		0	0						Untertest3.avi	0	880	547	72	111				0	Content		-72	-111	1329414	557799163
1346	08:45:19.474	00:00:01.345	80	-1024	-768	-1	-1	-1	-1	4	-1024	-768	-1	-1	-1	-1	4		0	0						Untertest3.avi	0	880	547	72	111				0	Content		-72	-111	1345695	557815444
1362	08:45:19.490	00:00:01.362	81	-1024	-768	-1	-1	-1	-1	4	-1024	-768	-1	-1	-1	-1	4		0	0						Untertest3.avi	0	880	547	72	111				0	Content		-72	-111	1362362	557832111
1379	08:45:19.507	00:00:01.379	82	-1024	-768	-1	-1	-1	-1	4	-1024	-768	-1	-1	-1	-1	4		0	0						Untertest3.avi	0	880	547	72	111				0	Content		-72	-111	1379029	557848778
1395	08:45:19.523	00:00:01.395	83	-1024	-768	-1	-1	-1	-1	4	-1024	-768	-1	-1	-1	-1	4		0	0						Untertest3.avi	0	880	547	72	111				0	Content		-72	-111	1395003	557864752
1412	08:45:19.540	00:00:01.411	84	-1024	-768	-1	-1	-1	-1	4	-1024	-768	-1	-1	-1	-1	4		0	0						Untertest3.avi	0	880	547	72	111				0	Content		-72	-111	1411659	557881408
1428	08:45:19.556	00:00:01.428	85	-1024	-768	-1	-1	-1	-1	4	-1024	-768	-1	-1	-1	-1	4		0	0						Untertest3.avi	0	880	547	72	111				0	Content		-72	-111	1428326	557898075
1445	08:45:19.573	00:00:01.444	86	1233,618	892,4121	0,4741974	0,4898909	501,5716	3,753243	1	1218,946	906,793	0,4741867	0,4898878	501,5716	3,75204	3	0	1234	892						Untertest3.avi	0	880	547	72	111	1087	782	216	0	Content		1162	781	1444955	557914704
1462	08:45:19.590	00:00:01.461	87	1204,365	911,2542	0,4732051	0,4898323	501,5716	3,801596	3	1213,051	928,3108	0,4732151	0,4898298	506,0886	3,835682	1	0	1213	928						Untertest3.avi	0	880	547	72	111	1087	782	216	0	Content		1141	817	1461574	557931323
1478	08:45:19.606	00:00:01.478	88	1112,607	874,458	0,6340279	0,4797686	517,4595	3,944387	0	1206,369	912,7198	0,4731469	0,4901618	505,955	3,815549	0	0	1159	894						Untertest3.avi	0	880	547	72	111	1087	782	216	0	Content		1087	783	1478321	557948070
1495	08:45:19.623	00:00:01.494	89	1132,872	874,9586	0,6347669	0,4800063	519,9283	3,995118	0	1202,453	901,2507	0,4731345	0,4903206	505,9697	3,830277	0	0	1168	888						Untertest3.avi	0	880	547	72	111	1087	782	216	0	Content		1096	777	1494946	557964695
1512	08:45:19.640	00:00:01.511	90	1119,065	870,8127	0,6351355	0,4802273	520,6013	4,006354	0	1195,652	920,0177	0,4731394	0,490501	505,931	3,817289	0	0	1157	895						Untertest3.avi	0	880	547	72	111	1087	782	216	0	Content		1085	784	1511570	557981319
1528	08:45:19.656	00:00:01.528	91	1108,328	868,9916	0,6350842	0,4804737	520,2103	4,031149	0	1200,053	927,3033	0,4731407	0,4907182	505,9246	3,839566	0	0	1154	898						Untertest3.avi	0	880	547	72	111	1087	782	216	0	Content		1082	787	1528192	557997941
1545	08:45:19.673	00:00:01.544	92	1117,085	873,6341	0,6352267	0,4805729	520,6624	4,021178	0	1203,429	907,8125	0,4731303	0,4907908	505,9677	3,826649	0	0	1160	891						Untertest3.avi	0	880	547	72	111	1087	782	216	0	Content		1088	780	1544940	558014689
1562	08:45:19.690	00:00:01.561	93	1121,942	871,0465	0,6349093	0,4805256	519,3868	4,026286	0	1211,582	912,756	0,473126	0,490679	505,9729	3,878741	0	0	1167	892						Untertest3.avi	0	880	547	72	111	1087	782	216	0	Content		1095	781	1561565	558031314
1578	08:45:19.706	00:00:01.578	94	1149,321	884,6901	0,6349866	0,4805084	519,5446	4,005227	0	1221,184	923,9805	0,4731335	0,4905465	506,013	3,876842	0	0	1185	904						Untertest3.avi	0	880	547	72	111	1087	782	216	0	Content		1113	793	1578196	558047945
1595	08:45:19.723	00:00:01.594	95	1100,706	865,3044	0,6350279	0,4806561	519,5261	4,02294	0	1199,09	912,9509	0,473163	0,4905384	506,0349	3,814517	0	0	1150	889						Untertest3.avi	0	880	547	72	111	1087	782	216	0	Content		1078	778	1594817	558064566
1612	08:45:19.740	00:00:01.611	96	1112,026	872,5204	0,6336285	0,4808956	514,0294	3,966918	0	1198,863	914,6443	0,4731976	0,4906127	506,0462	3,873227	0	0	1155	894						Untertest3.avi	0	880	547	72	111	1087	782	216	0	Content		1083	783	1611560	558081309
1628	08:45:19.756	00:00:01.628	97	1133,837	881,0709	0,6358846	0,4811102	521,7333	4,034425	0	1205,826	927,8219	0,4733264	0,4904363	506,0463	3,84559	0	0	1170	904						Untertest3.avi	0	880	547	72	111	1087	782	216	0	Content		1098	793	1628182	558097931
1645	08:45:19.773	00:00:01.644	98	899,9026	850,7889	0,635913	0,4807162	516,4083	4,037373	0	1000,396	898,2097	0,4747449	0,4902407	505,9517	3,875315	0	0	950	874						Untertest3.avi	0	880	547	72	111	1087	782	216	0	Content		878	763	1644807	558114556
1661	08:45:19.789	00:00:01.661	99	681,4885	835,1545	0,6395615	0,4799058	520,5906	4,082259	0	751,5148	892,3826	0,477091	0,4896236	505,8599	3,879949	0	1	717	864						Untertest3.avi	0	880	547	72	111	403	770	766	0	Content		645	753	1661430	558131179
1678	08:45:19.806	00:00:01.678	100	565,4083	836,6879	0,6395072	0,4797867	515,7228	4,014715	0	629,6312	884,2479	0,4783217	0,4895352	505,9016	3,884886	0	1	598	860						Untertest3.avi	0	880	547	72	111	403	770	766	0	Content		526	749	1678178	558147927
1695	08:45:19.823	00:00:01.694	101	498,3697	821,6893	0,6421611	0,4798366	523,0375	4,070442	0	541,1699	880,2843	0,4790375	0,4894121	505,9528	3,857454	0	1	520	851						Untertest3.avi	0	880	547	72	111	403	770	766	0	Content		448	740	1694804	558164553
1711	08:45:19.839	00:00:01.711	102	484,7552	831,9927	0,6426979	0,4800211	523,9607	4,098587	0	516,5633	875,519	0,4792239	0,4894513	505,9776	3,896135	0	1	501	854						Untertest3.avi	0	880	547	72	111	403	770	766	0	Content		429	743	1711423	558181172
1728	08:45:19.856	00:00:01.728	103	483,709	828,6423	0,6425821	0,4803334	523,6434	4,117517	0	505,0363	876,1375	0,4790912	0,4895444	505,9866	3,877016	0	1	494	852						Untertest3.avi	0	880	547	72	111	403	770	766	0	Content		422	741	1728175	558197924
1745	08:45:19.873	00:00:01.744	104	463,8806	833,2574	0,642078	0,480625	521,9288	4,116523	0	505,402	881,9557	0,4791065	0,4896977	505,8896	3,891586	0	1	485	858						Untertest3.avi	0	880	547	72	111	403	770	766	0	Content		413	747	1744797	558214546
1761	08:45:19.889	00:00:01.761	105	471,55	823,5782	0,6420527	0,4808955	521,2353	4,080682	0	498,7115	873,9346	0,4790902	0,4898829	505,8356	3,850745	0	1	485	849						Untertest3.avi	0	880	547	72	111	403	770	766	0	Content		413	738	1761420	558231169
1778	08:45:19.906	00:00:01.778	106	469,2151	828,6693	0,642135	0,4812225	521,3016	4,097092	0	487,8153	875,1021	0,4790633	0,4901471	505,8951	3,885887	0	1	479	852						Untertest3.avi	0	880	547	72	111	403	770	766	0	Content		407	741	1778043	558247792
1795	08:45:19.923	00:00:01.794	107	496,0371	823,7598	0,6420982	0,4815165	521,1413	4,087015	0	496,6674	880,9129	0,4790142	0,4903086	505,8235	3,876952	0	1	496	852						Untertest3.avi	0	880	547	72	111	403	770	766	0	Content		424	741	1794793	558264542
1811	08:45:19.939	00:00:01.811	108	488,2052	836,5228	0,6403381	0,4817396	514,4114	4,043213	0	495,8991	878,2152	0,4789859	0,4904063	505,7795	3,895709	0	1	492	857						Untertest3.avi	0	880	547	72	111	403	770	766	0	Content		420	746	1811416	558281165
1828	08:45:19.956	00:00:01.828	109	486,5363	823,624	0,6408097	0,4819601	515,9326	4,049198	0	501,4074	878,1147	0,479053	0,4904784	505,734	3,909109	0	1	494	851						Untertest3.avi	0	880	547	72	111	403	770	766	0	Content		422	740	1828038	558297787
1845	08:45:19.973	00:00:01.844	110	469,268	821,5259	0,6407329	0,4821123	515,4996	4,080017	0	498,0388	881,1503	0,4790901	0,4905043	505,7686	3,874165	0	1	484	851						Untertest3.avi	0	880	547	72	111	403	770	766	0	Content		412	740	1844663	558314412
1861	08:45:19.989	00:00:01.861	111	480,6756	828,0657	0,6423259	0,4821696	521,4843	4,100461	0	490,9577	878,5963	0,479085	0,4904356	505,7592	3,902138	0	1	486	853						Untertest3.avi	0	880	547	72	111	403	770	766	0	Content		414	742	1861411	558331160
1878	08:45:20.006	00:00:01.878	112	473,7302	829,4808	0,64231	0,482171	521,4866	4,118134	0	485,6544	872,1652	0,4790074	0,4903047	505,7186	3,892717	0	1	480	851						Untertest3.avi	0	880	547	72	111	403	770	766	0	Content		408	740	1878035	558347784
1895	08:45:20.023	00:00:01.894	113	455,8782	830,251	0,6422288	0,4822014	521,2725	4,120351	0	495,4439	876,0031	0,4789499	0,4901927	505,6845	3,906013	0	1	476	853						Untertest3.avi	0	880	547	72	111	403	770	766	0	Content		404	742	1894656	558364405
1911	08:45:20.039	00:00:01.911	114	471,7833	838,9982	0,6405402	0,4826974	514,9593	4,062869	0	483,5125	894,4426	0,4789679	0,4904746	505,6963	3,916831	0	1	478	867						Untertest3.avi	0	880	547	72	111	403	770	766	0	Content		406	756	1911296	558381045
1928	08:45:20.056	00:00:01.928	115	454,6593	853,1164	0,6423037	0,4831949	521,5453	4,131844	0	486,6932	910,3713	0,4790578	0,4907956	505,7369	3,912139	0	1	471	882						Untertest3.avi	0	880	547	72	111	403	770	766	0	Content		399	771	1928028	558397777
1945	08:45:20.073	00:00:01.944	116	459,936	853,7568	0,6403933	0,483416	514,5612	4,071026	0	488,1174	906,1382	0,4789661	0,4908536	505,7188	3,915051	0	1	474	880						Untertest3.avi	0	880	547	72	111	403	770	766	0	Content		402	769	1944654	558414403
1961	08:45:20.089	00:00:01.961	117	466,4417	865,1475	0,6405404	0,4836448	515,0955	4,072444	0	475,7273	900,6041	0,4789695	0,4910243	505,7199	3,917727	0	1	471	883						Untertest3.avi	0	880	547	72	111	403	770	766	0	Content		399	772	1961288	558431037
1978	08:45:20.106	00:00:01.977	118	463,4819	862,668	0,6421418	0,4838456	521,1282	4,125949	0	469,8521	911,2177	0,4789767	0,4911236	505,6942	3,922423	0	1	467	887						Untertest3.avi	0	880	547	72	111	403	770	766	0	Content		395	776	1977900	558447649
1995	08:45:20.123	00:00:01.994	119	451,8847	869,2485	0,6419889	0,4839225	520,3815	4,115928	0	471,1599	901,2063	0,4790001	0,4911602	505,6926	3,905524	0	1	462	885						Untertest3.avi	0	880	547	72	111	403	770	766	0	Content		390	774	1994649	558464398
2011	08:45:20.139	00:00:02.011	120	447,8126	856,2288	0,642324	0,4840396	521,4546	4,116332	0	483,3082	907,7225	0,4790237	0,4911663	505,6635	3,940128	0	1	466	882						Untertest3.avi	0	880	547	72	111	403	770	766	0	Content		394	771	2011288	558481037
2028	08:45:20.156	00:00:02.027	121	459,0591	854,9163	0,6409417	0,4842061	516,1066	4,077008	0	492,1412	909,267	0,4790623	0,4912069	505,6543	3,903835	0	1	476	882						Untertest3.avi	0	880	547	72	111	403	770	766	0	Content		404	771	2027897	558497646
2045	08:45:20.173	00:00:02.044	122	473,0451	863,5262	0,6410103	0,4843533	516,4307	4,102211	0	481,8558	912,2514	0,4790154	0,4912212	505,5939	3,928921	0	1	477	888						Untertest3.avi	0	880	547	72	111	403	770	766	0	Content		405	777	2044521	558514270
2061	08:45:20.189	00:00:02.061	123	467,1248	866,6743	0,6407583	0,4844734	515,6597	4,098383	0	491,6085	900,2792	0,4789387	0,4912316	505,692	3,932913	0	1	479	883						Untertest3.avi	0	880	547	72	111	403	770	766	0	Content		407	772	2061282	558531031
2078	08:45:20.206	00:00:02.077	124	469,3865	863,6158	0,6405817	0,4845016	515,1146	4,111979	0	493,498	904,1362	0,4788968	0,4912239	505,7486	3,92662	0	1	481	884						Untertest3.avi	0	880	547	72	111	403	770	766	0	Content		409	773	2077891	558547640
2095	08:45:20.223	00:00:02.094	125	451,9671	843,3521	0,6418861	0,4845445	520,0448	4,129607	0	481,3178	902,34	0,4789138	0,491237	505,6943	3,92534	0	1	467	873						Untertest3.avi	0	880	547	72	111	403	770	766	0	Content		395	762	2094514	558564263
2111	08:45:20.239	00:00:02.111	126	465,9325	847,3889	0,6406977	0,4845928	515,192	4,091177	0	489,8116	903,0815	0,4790054	0,4912408	505,5832	3,885232	0	1	478	875						Untertest3.avi	0	880	547	72	111	403	770	766	0	Content		406	764	2111138	558580887
2128	08:45:20.256	00:00:02.127	127	466,015	850,3926	0,6416851	0,4845665	518,0815	4,105392	0	482,5771	909,2985	0,479172	0,4911672	505,6994	3,938327	0	1	474	880						Untertest3.avi	0	880	547	72	111	403	770	766	0	Content		402	769	2127886	558597635
2145	08:45:20.273	00:00:02.144	128	459,7643	861,8176	0,6408309	0,4845698	514,0656	4,07097	0	487,4227	907,4119	0,4794252	0,491092	505,6736	3,946009	0	1	474	885						Untertest3.avi	0	880	547	72	111	403	770	766	0	Content		402	774	2144511	558614260
2161	08:45:20.289	00:00:02.161	129	462,2896	859,8156	0,6427909	0,4846433	520,2357	4,149356	0	487,358	904,4929	0,4796929	0,4910797	505,6828	3,933362	0	1	475	882						Untertest3.avi	0	880	547	72	111	403	770	766	0	Content		403	771	2161132	558630881
2178	08:45:20.306	00:00:02.177	130	472,0007	857,3267	0,6435152	0,4848094	522,143	4,109413	0	483,6799	908,3718	0,4799567	0,491126	505,6316	3,920547	0	1	478	883						Untertest3.avi	0	880	547	72	111	403	770	766	0	Content		406	772	2177759	558647508
2195	08:45:20.323	00:00:02.194	131	459,8127	858,6627	0,6435258	0,4851286	521,1883	4,110503	0	478,9669	909,0773	0,480164	0,4913042	505,6615	3,923821	0	1	469	884						Untertest3.avi	0	880	547	72	111	403	770	766	0	Content		397	773	2194503	558664252
2211	08:45:20.339	00:00:02.211	132	457,2523	862,3845	0,643619	0,4854996	521,0861	4,150457	0	490,9536	898,7159	0,4803006	0,4915611	505,7355	3,906781	0	1	474	881						Untertest3.avi	0	880	547	72	111	403	770	766	0	Content		402	770	2211131	558680880
2228	08:45:20.356	00:00:02.227	133	458,1368	863,7991	0,6437415	0,4857569	520,8018	4,140032	0	482,7758	903,0635	0,4803913	0,4917324	505,6764	3,929754	0	1	470	883						Untertest3.avi	0	880	547	72	111	403	770	766	0	Content		398	772	2227754	558697503
2244	08:45:20.372	00:00:02.244	134	465,645	865,5909	0,6432468	0,4859044	518,7709	4,10391	0	484,4987	903,594	0,4804654	0,4917636	505,7278	3,907171	0	1	475	885						Untertest3.avi	0	880	547	72	111	403	770	766	0	Content		403	774	2244375	558714124
2261	08:45:20.389	00:00:02.261	135	449,4532	863,5957	0,6429368	0,4860389	517,428	4,122315	0	486,0183	903,2932	0,4805302	0,4917718	505,7594	3,901815	0	1	468	883						Untertest3.avi	0	880	547	72	111	403	770	766	0	Content		396	772	2261122	558730871
2278	08:45:20.406	00:00:02.277	136	459,622	857,6367	0,6416163	0,4861562	512,1173	4,086706	0	476,4217	910,6807	0,4806484	0,4917716	505,6644	3,909381	0	1	468	884						Untertest3.avi	0	880	547	72	111	403	770	766	0	Content		396	773	2277746	558747495
2294	08:45:20.422	00:00:02.294	137	462,5413	855,9014	0,642164	0,486226	513,582	4,11458	0	483,7477	903,1835	0,480814	0,4917621	505,6242	3,893792	0	1	473	880						Untertest3.avi	0	880	547	72	111	403	770	766	0	Content		401	769	2294368	558764117
2311	08:45:20.439	00:00:02.310	138	449,3723	854,8801	0,6437187	0,4862207	518,4566	4,115948	0	482,4572	906,838	0,4809603	0,4916436	505,6564	3,901892	0	1	466	881						Untertest3.avi	0	880	547	72	111	403	770	766	0	Content		394	770	2310993	558780742
2328	08:45:20.456	00:00:02.327	139	458,0135	858,493	0,6447449	0,4862587	521,6723	4,150097	0	471,0244	900,749	0,4811284	0,4916185	505,5662	3,895535	0	1	465	880						Untertest3.avi	0	880	547	72	111	403	770	766	0	Content		393	769	2327738	558797487
2344	08:45:20.472	00:00:02.344	140	452,4436	863,1045	0,6436439	0,486419	516,9987	4,124723	0	481,4678	903,0774	0,4812957	0,491657	505,6	3,89172	0	1	467	883						Untertest3.avi	0	880	547	72	111	403	770	766	0	Content		395	772	2344364	558814113
2361	08:45:20.489	00:00:02.360	141	453,3317	867,3686	0,6453282	0,4866829	522,4294	4,108792	0	477,6806	912,5798	0,4814278	0,491786	505,6815	3,907721	0	1	466	890						Untertest3.avi	0	880	547	72	111	403	770	766	0	Content		394	779	2360987	558830736
2378	08:45:20.506	00:00:02.377	142	470,0757	862,7006	0,6455774	0,4869629	522,8411	4,119184	0	477,9451	909,2135	0,4815687	0,4919015	505,6395	3,915371	0	1	474	886						Untertest3.avi	0	880	547	72	111	403	770	766	0	Content		402	775	2377735	558847484
2394	08:45:20.522	00:00:02.394	143	462,0391	860,0295	0,6437405	0,4871789	515,5581	4,076363	0	488,2635	902,6946	0,4816926	0,4919678	505,7118	3,910744	0	1	475	881						Untertest3.avi	0	880	547	72	111	403	770	766	0	Content		403	770	2394359	558864108
2411	08:45:20.539	00:00:02.410	144	480,9888	856,4738	0,6435428	0,4873171	513,9938	4,05449	0	478,0484	911,2302	0,4818222	0,4920121	505,6231	3,91926	0	1	480	884						Untertest3.avi	0	880	547	72	111	403	770	766	0	Content		408	773	2410982	558880731
2428	08:45:20.556	00:00:02.427	145	420,8387	855,8412	0,6452795	0,4872759	518,645	4,102273	0	442,2494	892,0983	0,4824627	0,4918926	505,6032	3,896621	0	2	432	874						Untertest3.avi	0	880	547	72	111	346	766	300	0	Content		360	763	2427605	558897354
2444	08:45:20.572	00:00:02.444	146	395,6702	851,6724	0,6459464	0,4872139	519,2498	4,118291	0	433,7822	892,8799	0,4829704	0,4917503	505,6075	3,902998	0	2	415	872						Untertest3.avi	0	880	547	72	111	346	766	300	0	Content		343	761	2444352	558914101
2461	08:45:20.589	00:00:02.460	147	396,0814	852,7271	0,6461408	0,4872143	519,6744	4,095083	0	430,5492	888,7643	0,4830269	0,4916047	505,6009	3,919074	0	2	413	871						Untertest3.avi	0	880	547	72	111	346	766	300	0	Content		341	760	2460984	558930733
2478	08:45:20.606	00:00:02.477	148	410,8272	853,4791	0,646793	0,4871463	521,0269	4,090125	0	432,9061	900,6569	0,483245	0,4914488	505,5691	3,912044	0	2	422	877						Untertest3.avi	0	880	547	72	111	346	766	300	0	Content		350	766	2477601	558947350
2494	08:45:20.622	00:00:02.494	149	396,335	845,9551	0,6473074	0,4871439	522,3737	4,089994	0	426,2369	898,5544	0,4834002	0,4913671	505,6182	3,880799	0	2	411	872						Untertest3.avi	0	880	547	72	111	346	766	300	0	Content		339	761	2494233	558963982
2511	08:45:20.639	00:00:02.510	150	409,4074	850,1109	0,64711	0,4872421	520,7822	4,10834	0	437,5125	897,6758	0,4835598	0,4914443	505,6098	3,900344	0	2	423	874						Untertest3.avi	0	880	547	72	111	346	766	300	0	Content		351	763	2510971	558980720
2528	08:45:20.656	00:00:02.527	151	406,7182	849,8846	0,6450157	0,4875078	512,5291	4,073806	0	429,4593	893,9394	0,4836988	0,4916569	505,6166	3,90125	0	2	418	872						Untertest3.avi	0	880	547	72	111	346	766	300	0	Content		346	761	2527597	558997346
2544	08:45:20.672	00:00:02.544	152	411,1378	866,6372	0,645362	0,4876503	513,3765	4,057491	0	438,0759	904,4695	0,4838382	0,4917453	505,7278	3,906683	0	2	425	886						Untertest3.avi	0	880	547	72	111	346	766	300	0	Content		353	775	2544226	559013975
2561	08:45:20.689	00:00:02.560	153	404,8336	850,1722	0,6468752	0,4875978	518,2847	4,112613	0	418,2216	899,6867	0,483974	0,4916351	505,6833	3,862494	0	2	412	875						Untertest3.avi	0	880	547	72	111	346	766	300	0	Content		340	764	2560844	559030593
2578	08:45:20.706	00:00:02.577	154	408,4474	856,1545	0,6462752	0,487605	515,7551	4,067671	0	434,6116	902,2776	0,4840765	0,491541	505,6693	3,90084	0	2	422	879						Untertest3.avi	0	880	547	72	111	346	766	300	0	Content		350	768	2577592	559047341
2594	08:45:20.722	00:00:02.594	155	421,3321	861,6938	0,6455023	0,4876659	512,5003	4,050406	0	429,3712	901,094	0,48416	0,4915467	505,6433	3,912673	0	2	425	881						Untertest3.avi	0	880	547	72	111	346	766	300	0	Content		353	770	2594220	559063969
2611	08:45:20.739	00:00:02.610	156	-1024	-768	-1	-1	-1	-1	4	430,506	898,3923	0,4842516	0,4915135	505,6946	3,898501	0	2	431	898						Untertest3.avi	0	880	547	72	111	346	766	300	0	Content		359	787	2610848	559080597
2627	08:45:20.755	00:00:02.627	157	386,3751	851,4884	0,646189	0,4877283	514,3392	4,101356	0	427,908	902,3042	0,4843671	0,4914507	505,5981	3,866536	0	2	407	877						Untertest3.avi	0	880	547	72	111	346	766	300	0	Content		335	766	2627462	559097211
2644	08:45:20.772	00:00:02.644	158	414,6891	858,8972	0,6467402	0,4877944	515,8031	4,067702	0	429,2836	900,6194	0,4845123	0,4914711	505,5661	3,913915	0	2	422	880						Untertest3.avi	0	880	547	72	111	346	766	300	0	Content		350	769	2644210	559113959
2661	08:45:20.789	00:00:02.660	159	415,3068	849,8203	0,6482633	0,4879394	520,6224	4,111811	0	434,085	896,6565	0,4846563	0,4915408	505,6193	3,877862	0	2	425	873						Untertest3.avi	0	880	547	72	111	346	766	300	0	Content		353	762	2660834	559130583
2677	08:45:20.805	00:00:02.677	160	400,9765	857,7554	0,6468163	0,4880724	514,7033	4,052583	0	421,1965	896,2052	0,4848018	0,4916127	505,7127	3,912855	0	2	411	877						Untertest3.avi	0	880	547	72	111	346	766	300	0	Content		339	766	2677457	559147206
2694	08:45:20.822	00:00:02.694	161	414,3269	857,1202	0,6465867	0,4881201	513,0687	4,070127	0	420,5194	900,6274	0,4849594	0,4915532	505,6599	3,880931	0	2	417	879						Untertest3.avi	0	880	547	72	111	346	766	300	0	Content		345	768	2694081	559163830
2711	08:45:20.839	00:00:02.710	162	406,377	862,9928	0,6485873	0,4880042	520,064	4,098926	0	420,1976	898,9433	0,4851305	0,4913811	505,6451	3,917832	0	2	413	881						Untertest3.avi	0	880	547	72	111	346	766	300	0	Content		341	770	2710828	559180577
2727	08:45:20.855	00:00:02.727	163	261,8062	818,0277	0,6479495	0,4869192	513,5966	4,05676	0	302,961	861,2094	0,4865425	0,4904176	505,7572	3,965189	0	3	282	840						Untertest3.avi	0	880	547	72	111	32	647	400	0	Content		210	729	2727452	559197201
2744	08:45:20.872	00:00:02.744	164	150,0297	760,748	0,6508856	0,4855734	518,565	4,112441	0	199,4154	818,0213	0,4882582	0,4894124	505,959	3,930506	0	3	175	789						Untertest3.avi	0	880	547	72	111	32	647	400	0	Content		103	678	2744078	559213827
2761	08:45:20.889	00:00:02.760	165	87,20214	711,2753	0,6493772	0,4848849	510,7586	4,056396	0	133,2556	775,6655	0,4888116	0,4889026	505,7632	3,936662	0	3	110	743						Untertest3.avi	0	880	547	72	111	32	647	400	0	Content		38	632	2760699	559230448
2777	08:45:20.905	00:00:02.777	166	88,406	725,379	0,6507102	0,4850208	514,7884	4,044725	0	131,9202	780,303	0,4887669	0,4889787	505,7377	3,896081	0	3	110	753						Untertest3.avi	0	880	547	72	111	32	647	400	0	Content		38	642	2777447	559247196
2794	08:45:20.922	00:00:02.794	167	101,5448	740,5219	0,6477207	0,4853143	503,8359	3,987293	0	109,5458	788,7344	0,488811	0,4891119	505,8059	3,916237	0	3	106	765						Untertest3.avi	0	880	547	72	111	32	647	400	0	Content		34	654	2794072	559263821
2811	08:45:20.939	00:00:02.810	168	87,96687	729,3096	0,6497297	0,4855303	509,9985	3,993244	0	112,9073	777,6088	0,4889381	0,4892614	505,7893	3,86723	0	3	100	753						Untertest3.avi	0	880	547	72	111	32	647	400	0	Content		28	642	2810693	559280442
2827	08:45:20.955	00:00:02.827	169	87,23149	737,0435	0,6499721	0,4857073	509,804	4,048524	0	123,9787	778,8773	0,4891	0,4893213	505,9534	3,948225	0	3	106	758						Untertest3.avi	0	880	547	72	111	32	647	400	0	Content		34	647	2827317	559297066
2844	08:45:20.972	00:00:02.844	170	91,2315	720,0474	0,6518625	0,4858479	515,5424	4,036862	0	114,0169	787,4435	0,4893149	0,4893405	506,0296	3,894266	0	3	103	754						Untertest3.avi	0	880	547	72	111	32	647	400	0	Content		31	643	2844065	559313814
2861	08:45:20.989	00:00:02.860	171	-1024	-768	-1	-1	-1	-1	4	108,3833	780,3781	0,4895237	0,4892965	506,09	3,948961	0	3	108	780						Untertest3.avi	0	880	547	72	111	32	647	400	0	Content		36	669	2860690	559330439
2877	08:45:21.005	00:00:02.877	172	72,04288	728,0099	0,6520978	0,4859972	514,7015	4,054294	0	126,7491	793,9374	0,4897007	0,4891793	506,0941	3,91948	0	3	99	761						Untertest3.avi	0	880	547	72	111	32	647	400	0	Content		27	650	2877311	559347060
2894	08:45:21.022	00:00:02.893	173	80,82156	739,5337	0,6490021	0,4861212	503,4213	3,963113	0	126,4451	782,2856	0,4898886	0,4891038	506,1215	3,933974	0	3	104	761						Untertest3.avi	0	880	547	72	111	32	647	400	0	Content		32	650	2893936	559363685
2911	08:45:21.039	00:00:02.910	174	85,93654	734,9758	0,6508209	0,4861323	508,9886	3,978661	0	125,5001	775,5126	0,4900614	0,4889923	506,1573	3,932095	0	3	106	755						Untertest3.avi	0	880	547	72	111	32	647	400	0	Content		34	644	2910683	559380432
2927	08:45:21.055	00:00:02.927	175	82,24323	740,0236	0,649756	0,4861088	504,4601	4,002656	0	121,5039	786,8027	0,4902503	0,4888467	505,9715	3,921475	0	3	102	763						Untertest3.avi	0	880	547	72	111	32	647	400	0	Content		30	652	2927308	559397057
2944	08:45:21.072	00:00:02.943	176	89,76589	736,6693	0,653697	0,4860193	517,2502	4,111264	0	116,8138	781,7896	0,4904675	0,4887019	505,9525	3,874043	0	3	103	759						Untertest3.avi	0	880	547	72	111	32	647	400	0	Content		31	648	2943931	559413680
2961	08:45:21.089	00:00:02.960	177	84,73452	731,3021	0,6516411	0,4859461	509,1067	4,032622	0	111,7158	779,5267	0,4906823	0,4885202	506,0761	3,916702	0	3	98	755						Untertest3.avi	0	880	547	72	111	32	647	400	0	Content		26	644	2960555	559430304
2977	08:45:21.105	00:00:02.977	178	77,80732	725,4241	0,6520011	0,4859642	509,8101	3,988307	0	121,8381	783,3762	0,4908994	0,4883992	506,1212	3,925319	0	3	100	754						Untertest3.avi	0	880	547	72	111	32	647	400	0	Content		28	643	2977301	559447050
2994	08:45:21.122	00:00:02.993	179	92,48792	731,9213	0,6501041	0,4860288	502,561	3,949514	0	125,3364	786,9168	0,4910953	0,4882985	506,2111	3,906691	0	3	109	759						Untertest3.avi	0	880	547	72	111	32	647	400	0	Content		37	648	2993925	559463674
3011	08:45:21.139	00:00:03.010	180	78,12283	727,9473	0,6506741	0,4860527	504,1873	3,960586	0	135,4565	787,6085	0,491262	0,4881591	506,2412	3,925447	0	3	107	758						Untertest3.avi	0	880	547	72	111	32	647	400	0	Content		35	647	3010548	559480297
3027	08:45:21.155	00:00:03.027	181	64,21414	733,5189	0,6527523	0,4861304	510,8625	4,00916	0	144,1127	786,5753	0,4913653	0,4881489	506,2425	3,941635	0	3	104	760						Untertest3.avi	0	880	547	72	111	32	647	400	0	Content		32	649	3027172	559496921
3044	08:45:21.172	00:00:03.043	182	88,03304	736,446	0,6527492	0,4862948	510,5251	4,017338	0	132,5891	788,6914	0,4914556	0,488224	506,262	3,913185	0	3	110	763						Untertest3.avi	0	880	547	72	111	32	647	400	0	Content		38	652	3043919	559513668
3061	08:45:21.189	00:00:03.060	183	76,94879	733,7835	0,6528512	0,4863661	510,6181	3,959991	0	124,9162	781,239	0,491525	0,4882406	506,3279	3,89357	0	3	101	758						Untertest3.avi	0	880	547	72	111	32	647	400	0	Content		29	647	3060544	559530293
3077	08:45:21.205	00:00:03.077	184	71,35776	725,2552	0,654554	0,4863179	516,2286	4,037543	0	129,9493	779,8889	0,4915916	0,4881019	506,2398	3,882041	0	3	101	753						Untertest3.avi	0	880	547	72	111	32	647	400	0	Content		29	642	3077166	559546915
3094	08:45:21.222	00:00:03.093	185	66,87498	726,8441	0,6547621	0,4862737	516,7405	4,052505	0	130,0996	779,276	0,4916811	0,4880019	506,3146	3,890473	0	3	98	753						Untertest3.avi	0	880	547	72	111	32	647	400	0	Content		26	642	3093916	559563665
3111	08:45:21.239	00:00:03.110	186	77,54899	728,1326	0,6534998	0,4862432	511,8018	3,993521	0	113,3486	778,7494	0,4917367	0,4878593	506,3282	3,858996	0	3	95	753						Untertest3.avi	0	880	547	72	111	32	647	400	0	Content		23	642	3110539	559580288
3127	08:45:21.255	00:00:03.127	187	151,5956	675,062	0,653741	0,4851917	514,6371	3,999769	0	-1024	-768	-1	-1	-1	-1	4	4	152	675						Untertest3.avi	0	880	547	72	111	164	421	383	0	Content		80	564	3127163	559596912
3144	08:45:21.272	00:00:03.143	188	181,1374	586,6829	0,6532772	0,4833795	515,5764	4,053008	0	252,4818	633,1995	0,4910889	0,4848633	506,543	3,87773	0	4	217	610						Untertest3.avi	0	880	547	72	111	164	421	383	0	Content		145	499	3143784	559613533
3161	08:45:21.289	00:00:03.160	189	-1024	-768	-1	-1	-1	-1	4	259,6275	575,1417	0,4911682	0,4838882	506,6402	3,873639	0	4	260	575						Untertest3.avi	0	880	547	72	111	164	421	383	0	Content		188	464	3160531	559630280
3177	08:45:21.305	00:00:03.177	190	214,0308	508,6778	0,6518561	0,4821343	510,4144	3,982447	0	242,4989	542,6122	0,4889688	0,4840443	516,9459	3,888313	0	4	228	526						Untertest3.avi	0	880	547	72	111	164	421	383	0	Content		156	415	3177153	559646902
3194	08:45:21.322	00:00:03.193	191	208,8695	503,624	0,6524481	0,4822862	511,3385	4,029151	0	259,287	560,7208	0,4914149	0,4839516	506,4967	3,867192	0	4	234	532						Untertest3.avi	0	880	547	72	111	164	421	383	0	Content		162	421	3193777	559663526
3210	08:45:21.338	00:00:03.210	192	206,6004	503,5378	0,6522454	0,4822964	510,1566	3,984729	0	266,0668	561,6541	0,4914494	0,4838253	506,4551	3,890436	0	4	236	533						Untertest3.avi	0	880	547	72	111	164	421	383	0	Content		164	422	3210402	559680151
3227	08:45:21.355	00:00:03.227	193	214,2885	495,7783	0,6542661	0,4822802	516,7997	4,029775	0	236,8356	558,9409	0,4914662	0,4837295	506,4279	3,842613	0	4	226	527						Untertest3.avi	0	880	547	72	111	164	421	383	0	Content		154	416	3227149	559696898
3244	08:45:21.372	00:00:03.243	194	202,839	493,4214	0,6541993	0,4822145	516,2593	4,043514	0	236,2991	537,1445	0,4933456	0,4832638	515,0834	3,900611	0	4	220	515						Untertest3.avi	0	880	547	72	111	164	421	383	0	Content		148	404	3243774	559713523
3260	08:45:21.388	00:00:03.260	195	234,9575	517,5593	0,6530585	0,4820542	511,8568	3,987492	0	264,7074	568,0639	0,4903832	0,4834884	511,2103	3,883761	0	4	250	543						Untertest3.avi	0	880	547	72	111	164	421	383	0	Content		178	432	3260329	559730078
3277	08:45:21.405	00:00:03.276	196	190,6282	496,9019	0,654617	0,4818531	517,1237	4,079655	0	243,4325	558,5175	0,4895897	0,4833293	514,5495	3,898267	0	4	217	528						Untertest3.avi	0	880	547	72	111	164	421	383	0	Content		145	417	3276957	559746706
3294	08:45:21.422	00:00:03.293	197	-1024	-768	-1	-1	-1	-1	4	240,3576	556,3586	0,4913619	0,4829798	506,3289	3,802921	0	4	240	556						Untertest3.avi	0	880	547	72	111	164	421	383	0	Content		168	445	3293702	559763451
3310	08:45:21.438	00:00:03.310	198	234,6963	514,2473	0,6546521	0,4817438	517,1985	4,044505	0	252,3473	549,1577	0,4913404	0,4829207	506,3238	3,835245	0	4	244	532						Untertest3.avi	0	880	547	72	111	164	421	383	0	Content		172	421	3310326	559780075
3327	08:45:21.455	00:00:03.326	199	233,6802	500,8817	0,654572	0,4817406	516,7811	4,03911	0	256,3598	545,4893	0,4884052	0,4830986	519,4857	3,939271	0	4	245	523						Untertest3.avi	0	880	547	72	111	164	421	383	0	Content		173	412	3326948	559796697
3344	08:45:21.472	00:00:03.343	200	229,2433	507,7514	0,6526536	0,4816606	509,6021	4,004965	0	-1024	-768	-1	-1	-1	-1	4	4	229	508						Untertest3.avi	0	880	547	72	111	164	421	383	0	Content		157	397	3343570	559813319
3360	08:45:21.488	00:00:03.360	201	211,7984	498,3456	0,6542976	0,4815088	515,4354	4,022557	0	250,7276	558,4405	0,4913943	0,4825407	506,2036	3,874874	0	4	231	528						Untertest3.avi	0	880	547	72	111	164	421	383	0	Content		159	417	3360317	559830066
3377	08:45:21.505	00:00:03.376	202	222,9962	513,6476	0,6547224	0,4813515	516,6862	4,065259	0	252,4222	556,7874	0,4914684	0,4823228	506,2182	3,852682	0	4	238	535						Untertest3.avi	0	880	547	72	111	164	421	383	0	Content		166	424	3376939	559846688
3394	08:45:21.522	00:00:03.393	203	227,6562	499,283	0,6552703	0,4811379	517,8323	4,074481	0	265,9847	565,4364	0,490251	0,4823577	512,0438	3,871111	0	4	247	532						Untertest3.avi	0	880	547	72	111	164	421	383	0	Content		175	421	3393564	559863313
3410	08:45:21.538	00:00:03.410	204	220,688	496,1564	0,6552904	0,481063	517,7066	4,076132	0	250,8865	555,7475	0,4916101	0,4820248	506,0802	3,822709	0	4	236	526						Untertest3.avi	0	880	547	72	111	164	421	383	0	Content		164	415	3410186	559879935
3427	08:45:21.555	00:00:03.426	205	212,04	506,759	0,655069	0,4811462	516,8168	4,030825	0	222,0076	550,165	0,492761	0,4817915	511,2655	3,843018	0	4	217	528						Untertest3.avi	0	880	547	72	111	164	421	383	0	Content		145	417	3426933	559896682
3444	08:45:21.572	00:00:03.443	206	225,0412	519,1106	0,6534048	0,4812194	511,0896	3,94578	0	254,6811	556,7263	0,4916161	0,4821831	506,0173	3,791437	0	4	240	538						Untertest3.avi	0	880	547	72	111	164	421	383	0	Content		168	427	3443554	559913303
3460	08:45:21.588	00:00:03.460	207	210,674	502,877	0,6535144	0,4813017	511,4256	3,935117	0	261,6518	560,5479	0,4916056	0,4823045	506,0126	3,792636	0	4	236	532						Untertest3.avi	0	880	547	72	111	164	421	383	0	Content		164	421	3460180	559929929
3477	08:45:21.605	00:00:03.476	208	221,6488	513,4011	0,653249	0,4813312	510,4664	3,859069	0	264,2924	561,1749	0,4902265	0,4825716	512,1524	3,733041	0	4	243	537						Untertest3.avi	0	880	547	72	111	164	421	383	0	Content		171	426	3476801	559946550
3494	08:45:21.622	00:00:03.493	209	246,2416	517,6956	0,6513942	0,481212	505,2737	3,734965	0	282,4502	559,6162	0,4923154	0,4819339	511,079	3,727878	0	4	264	539						Untertest3.avi	0	880	547	72	111	164	421	383	0	Content		192	428	3493551	559963300
3510	08:45:21.638	00:00:03.510	210	384,0778	476,3738	0,6508736	0,48045	510,677	3,772743	0	449,8374	533,2081	0,4896787	0,4815544	506,2555	3,643151	0	5	417	505						Untertest3.avi	0	880	547	72	111	508	347	466	0	Content		345	394	3510173	559979922
3527	08:45:21.655	00:00:03.526	211	512,9733	447,8405	0,6491435	0,4800371	510,5234	3,72247	0	545,856	495,7498	0,4884604	0,4809277	506,3386	3,565836	0	5	529	472						Untertest3.avi	0	880	547	72	111	508	347	466	0	Content		457	361	3526795	559996544
3543	08:45:21.671	00:00:03.543	212	558,755	438,803	0,649806	0,4800361	515,992	3,725537	0	623,1119	489,5194	0,4878475	0,4808219	506,5456	3,552403	0	5	591	464						Untertest3.avi	0	880	547	72	111	508	347	466	0	Content		519	353	3543416	560013165
3560	08:45:21.688	00:00:03.560	213	562,1144	437,9798	0,6493397	0,4804129	514,8493	3,718248	0	608,1867	479,3928	0,4878395	0,4808289	506,5456	3,503639	0	5	585	459						Untertest3.avi	0	880	547	72	111	508	347	466	0	Content		513	348	3560166	560029915
3577	08:45:21.705	00:00:03.576	214	560,0958	424,7145	0,6497573	0,4807667	515,6139	3,63678	0	584,6495	481,7209	0,4892448	0,4811477	513,2354	3,517751	0	5	572	453						Untertest3.avi	0	880	547	72	111	508	347	466	0	Content		500	342	3576789	560046538
3593	08:45:21.721	00:00:03.593	215	572,123	415,1271	0,6500504	0,4809939	516,4753	3,591786	0	612,2385	475,2005	0,489148	0,4814478	512,8241	3,4627	0	5	592	445						Untertest3.avi	0	880	547	72	111	508	347	466	0	Content		520	334	3593411	560063160
3610	08:45:21.738	00:00:03.610	216	589,206	444,4568	0,6494224	0,481168	513,9345	3,567671	0	591,0173	469,5285	0,4896758	0,4815584	515,2472	3,476121	0	5	590	457						Untertest3.avi	0	880	547	72	111	508	347	466	0	Content		518	346	3610158	560079907
3627	08:45:21.755	00:00:03.626	217	587,2849	446,0529	0,6477848	0,4812295	507,5211	3,487597	0	592,0696	480,4431	0,4889884	0,4816721	511,5852	3,409776	0	5	590	463						Untertest3.avi	0	880	547	72	111	508	347	466	0	Content		518	352	3626783	560096532
3643	08:45:21.771	00:00:03.643	218	567,8757	425,4308	0,6475633	0,481751	506,4377	3,440304	0	606,9651	478,4119	0,4878513	0,4821481	506,285	3,34615	0	5	587	452						Untertest3.avi	0	880	547	72	111	508	347	466	0	Content		515	341	3643409	560113158
3660	08:45:21.788	00:00:03.660	219	553,313	446,9089	0,6476212	0,4819679	506,4911	3,388431	0	600,8171	474,7417	0,4878909	0,4822954	506,2435	3,298811	0	5	577	461						Untertest3.avi	0	880	547	72	111	508	347	466	0	Content		505	350	3660027	560129776
3677	08:45:21.805	00:00:03.676	220	567,8834	431,202	0,6478063	0,4824046	506,4909	3,430133	0	623,0495	486,9147	0,4880168	0,4825295	506,3253	3,299113	0	5	595	459						Untertest3.avi	0	880	547	72	111	508	347	466	0	Content		523	348	3676775	560146524
3693	08:45:21.821	00:00:03.693	221	560,6091	435,6984	0,6477879	0,4827108	506,485	3,311447	0	593,4942	475,0757	0,4880472	0,4829699	506,3367	3,263515	0	5	577	455						Untertest3.avi	0	880	547	72	111	508	347	466	0	Content		505	344	3693399	560163148
3710	08:45:21.838	00:00:03.710	222	577,3942	483,1654	0,6481053	0,4831268	506,5164	3,44336	0	597,1301	479,9778	0,4882342	0,4832313	506,3288	3,253854	0	5	587	482						Untertest3.avi	0	880	547	72	111	508	347	466	0	Content		515	371	3710020	560179769
3727	08:45:21.855	00:00:03.726	223	551,6874	440,3323	0,6481341	0,483227	506,7477	3,32153	0	606,8776	470,6681	0,4883684	0,483341	506,3416	3,106811	0	5	579	456						Untertest3.avi	0	880	547	72	111	508	347	466	0	Content		507	345	3726643	560196392
3743	08:45:21.871	00:00:03.743	224	555,3604	432,8427	0,6483663	0,4832815	506,6567	3,283202	0	614,2557	468,3013	0,4885412	0,4834169	506,3607	3,175582	0	5	585	451						Untertest3.avi	0	880	547	72	111	508	347	466	0	Content		513	340	3743392	560213141
3760	08:45:21.888	00:00:03.760	225	575,5306	426,5264	0,6485645	0,4832866	506,5208	3,242312	0	585,1043	479,5368	0,4887156	0,4834414	506,3391	3,246065	0	5	580	453						Untertest3.avi	0	880	547	72	111	508	347	466	0	Content		508	342	3760014	560229763
3777	08:45:21.905	00:00:03.776	226	553,9694	431,4829	0,6486383	0,4833303	506,5873	3,224506	0	611,0188	465,5931	0,4887931	0,4833732	506,3804	3,149127	0	5	582	449						Untertest3.avi	0	880	547	72	111	508	347	466	0	Content		510	338	3776637	560246386
3793	08:45:21.921	00:00:03.793	227	543,9703	453,539	0,6487315	0,4833655	506,7087	3,270576	0	609,2352	465,5077	0,4888533	0,4833095	506,3797	3,068596	0	5	577	460						Untertest3.avi	0	880	547	72	111	508	347	466	0	Content		505	349	3793261	560263010
3810	08:45:21.938	00:00:03.810	228	543,6152	444,459	0,6487694	0,4835646	506,5161	3,285139	0	608,3439	466,7947	0,4889013	0,4835018	506,4843	3,12845	0	5	576	456						Untertest3.avi	0	880	547	72	111	508	347	466	0	Content		504	345	3810006	560279755
3827	08:45:21.955	00:00:03.826	229	553,6492	427,7255	0,6489431	0,4839959	506,2938	3,243118	0	599,8547	464,1048	0,4890371	0,4837875	506,5271	3,081333	0	5	577	446						Untertest3.avi	0	880	547	72	111	508	347	466	0	Content		505	335	3826626	560296375
3843	08:45:21.971	00:00:03.843	230	566,2123	429,303	0,6491081	0,4842495	506,5099	3,165301	0	599,4326	472,5169	0,4892023	0,4840561	506,668	3,041326	0	5	583	451						Untertest3.avi	0	880	547	72	111	508	347	466	0	Content		511	340	3843247	560312996
3860	08:45:21.988	00:00:03.859	231	559,4598	446,4414	0,6493419	0,48448	506,6926	3,172369	0	601,3264	481,2279	0,489392	0,4842483	506,5053	3,054231	0	5	580	464						Untertest3.avi	0	880	547	72	111	508	347	466	0	Content		508	353	3859872	560329621
3877	08:45:22.005	00:00:03.876	232	559,6124	445,0783	0,6494984	0,4846281	506,8163	3,14475	0	604,7021	469,0891	0,4896224	0,4843673	506,5121	3,027911	0	5	582	457						Untertest3.avi	0	880	547	72	111	508	347	466	0	Content		510	346	3876617	560346366
3893	08:45:22.021	00:00:03.893	233	560,8103	429,2213	0,6496395	0,4847718	506,9797	3,109105	0	602,1677	463,7097	0,489711	0,4843764	506,5441	2,956027	0	5	581	446						Untertest3.avi	0	880	547	72	111	508	347	466	0	Content		509	335	3893241	560362990
3910	08:45:22.038	00:00:03.909	234	555,4653	446,0371	0,6497498	0,4847952	506,722	3,143671	0	599,7551	475,0497	0,4897716	0,4843498	506,5877	2,967062	0	5	578	461						Untertest3.avi	0	880	547	72	111	508	347	466	0	Content		506	350	3909863	560379612
3926	08:45:22.054	00:00:03.926	235	554,7435	437,6207	0,6498665	0,4849728	506,8223	3,109093	0	598,2595	479,174	0,4898956	0,484489	506,7056	2,999764	0	5	577	458						Untertest3.avi	0	880	547	72	111	508	347	466	0	Content		505	347	3926485	560396234
3943	08:45:22.071	00:00:03.943	236	522,3147	450,0101	0,6501629	0,4853972	507,0146	3,111001	0	582,1882	492,2883	0,4901902	0,4848526	506,8775	3,006135	0	5	552	471						Untertest3.avi	0	880	547	72	111	508	347	466	0	Content		480	360	3943235	560412984
3960	08:45:22.088	00:00:03.959	237	516,0583	470,9328	0,6504068	0,4857765	506,9722	3,107347	0	575,9509	510,1284	0,4904842	0,4852118	507,0196	2,959498	0	5	546	491						Untertest3.avi	0	880	547	72	111	508	347	466	0	Content		474	380	3959861	560429610
3976	08:45:22.104	00:00:03.976	238	523,0114	482,702	0,6505778	0,4860525	506,8435	3,055641	0	565,0105	535,5679	0,4907618	0,4853944	506,9018	2,978628	0	6	544	509						Untertest3.avi	0	880	547	72	111	422	418	416	0	Content		472	398	3976482	560446231
3993	08:45:22.121	00:00:03.993	239	508,7813	493,7341	0,6509602	0,4863949	507,0912	3,039756	0	550,2986	524,1323	0,4912082	0,4856198	507,0416	2,927781	0	6	530	509						Untertest3.avi	0	880	547	72	111	422	418	416	0	Content		458	398	3993104	560462853
4010	08:45:22.138	00:00:04.009	240	488,2164	508,79	0,6514001	0,4866892	506,6884	3,082247	0	504,1035	560,9822	0,4915895	0,4857292	506,8695	2,986298	0	6	496	535						Untertest3.avi	0	880	547	72	111	422	418	416	0	Content		424	424	4009850	560479599
4026	08:45:22.154	00:00:04.026	241	456,5326	519,4543	0,6515245	0,48693	506,7894	3,082167	0	496,489	557,6287	0,4916953	0,4857973	506,8193	2,999815	0	6	477	539						Untertest3.avi	0	880	547	72	111	422	418	416	0	Content		405	428	4026473	560496222
4043	08:45:22.171	00:00:04.043	242	468,2982	504,4211	0,6517155	0,4871725	506,979	3,05388	0	501,9307	564,4435	0,4918372	0,4859844	506,8194	2,969917	0	6	485	534						Untertest3.avi	0	880	547	72	111	422	418	416	0	Content		413	423	4043095	560512844
4060	08:45:22.188	00:00:04.059	243	453,757	513,4133	0,6519428	0,4873125	506,7831	3,08689	0	504,7609	549,9886	0,4920781	0,4857929	506,8215	2,972522	0	6	479	532						Untertest3.avi	0	880	547	72	111	422	418	416	0	Content		407	421	4059719	560529468
4076	08:45:22.204	00:00:04.076	244	487,1067	496,6072	0,6521823	0,4875462	507,0664	2,97771	0	507,4597	551,8423	0,4922831	0,485961	506,9567	2,984754	0	6	497	524						Untertest3.avi	0	880	547	72	111	422	418	416	0	Content		425	413	4076467	560546216
4093	08:45:22.221	00:00:04.093	245	479,8301	495,3354	0,652441	0,4878983	507,2213	3,028236	0	505,0208	554,3539	0,4925742	0,4861767	506,9361	2,934675	0	6	492	525						Untertest3.avi	0	880	547	72	111	422	418	416	0	Content		420	414	4093086	560562835
4110	08:45:22.238	00:00:04.109	246	481,5688	531,2797	0,6527451	0,4882157	507,2961	3,083663	0	520,4161	572,0213	0,492807	0,4862986	507,1944	2,924802	0	6	501	552						Untertest3.avi	0	880	547	72	111	422	418	416	0	Content		429	441	4109710	560579459
4126	08:45:22.254	00:00:04.126	247	492,0773	500,5815	0,6528587	0,4883738	506,8336	3,020932	0	495,1211	563,5981	0,4929336	0,4864163	507,1865	2,964648	0	6	494	532						Untertest3.avi	0	880	547	72	111	422	418	416	0	Content		422	421	4126332	560596081
4143	08:45:22.271	00:00:04.143	248	471,7678	518,9073	0,6530278	0,4884847	507,1093	3,08562	0	514,1313	544,2382	0,4930699	0,4863962	507,2445	2,92203	0	6	493	532						Untertest3.avi	0	880	547	72	111	422	418	416	0	Content		421	421	4143080	560612829
4160	08:45:22.288	00:00:04.159	249	500,9644	489,3273	0,6531115	0,488517	507,2227	2,974794	0	501,1709	551,0737	0,4931849	0,4862706	507,1598	2,937613	0	6	501	520						Untertest3.avi	0	880	547	72	111	422	418	416	0	Content		429	409	4159702	560629451
4176	08:45:22.304	00:00:04.176	250	476,675	510,5428	0,6531463	0,488622	507,4955	2,985725	0	517,1222	547,9054	0,4932738	0,4862089	507,3824	2,946651	0	6	497	529						Untertest3.avi	0	880	547	72	111	422	418	416	0	Content		425	418	4176325	560646074
4193	08:45:22.321	00:00:04.192	251	472,4166	510,688	0,6532107	0,4889203	507,3743	3,034436	0	499,8652	547,5114	0,4933218	0,4862485	507,464	2,933865	0	6	486	529						Untertest3.avi	0	880	547	72	111	422	418	416	0	Content		414	418	4192948	560662697
4210	08:45:22.338	00:00:04.209	252	460,9497	510,1134	0,6532589	0,489278	507,3969	3,038933	0	501,4195	549,4502	0,4933743	0,4864261	507,5366	2,941542	0	6	481	530						Untertest3.avi	0	880	547	72	111	422	418	416	0	Content		409	419	4209695	560679444
4226	08:45:22.354	00:00:04.226	253	481,1805	519,1231	0,6532999	0,4898633	507,5117	3,036827	0	499,2649	549,9493	0,4934471	0,4868129	507,7649	2,959815	0	6	490	535						Untertest3.avi	0	880	547	72	111	422	418	416	0	Content		418	424	4226319	560696068
4243	08:45:22.371	00:00:04.242	254	467,5842	503,1731	0,653397	0,4904388	507,7534	3,032175	0	496,3268	551,2112	0,4935635	0,4871639	507,9037	2,935362	0	6	482	527						Untertest3.avi	0	880	547	72	111	422	418	416	0	Content		410	416	4242941	560712690
4260	08:45:22.388	00:00:04.259	255	479,4965	500,8528	0,6535052	0,49089	507,916	2,993064	0	520,2201	540,7703	0,4936582	0,4875804	507,9888	2,94563	0	6	500	521						Untertest3.avi	0	880	547	72	111	422	418	416	0	Content		428	410	4259562	560729311
4276	08:45:22.404	00:00:04.276	256	460,2849	526,689	0,6535592	0,4911945	507,9909	3,071406	0	507,7348	539,722	0,4937633	0,4876612	507,9074	2,943698	0	6	484	533						Untertest3.avi	0	880	547	72	111	422	418	416	0	Content		412	422	4276310	560746059
4293	08:45:22.421	00:00:04.292	257	489,6602	495,8644	0,6535855	0,491217	508,0576	2,986864	0	498,7653	555,1261	0,4938089	0,4875484	508,0073	3,009148	0	6	494	525						Untertest3.avi	0	880	547	72	111	422	418	416	0	Content		422	414	4292933	560762682
4310	08:45:22.438	00:00:04.309	258	455,2588	504,9432	0,6536182	0,4912593	508,1699	3,055703	0	504,724	544,0192	0,4938439	0,4873847	508,3745	2,975466	0	6	480	524						Untertest3.avi	0	880	547	72	111	422	418	416	0	Content		408	413	4309555	560779304
4326	08:45:22.454	00:00:04.326	259	493,35	487,6577	0,653737	0,4913649	508,0898	2,973605	0	497,3206	560,1347	0,4939611	0,4873131	508,4666	3,019426	0	6	495	524						Untertest3.avi	0	880	547	72	111	422	418	416	0	Content		423	413	4326303	560796052
4343	08:45:22.471	00:00:04.342	260	487,3733	504,2736	0,6538273	0,4916149	508,2569	3,026133	0	501,8427	551,0729	0,4940904	0,4874554	508,4975	3,018086	0	6	495	528						Untertest3.avi	0	880	547	72	111	422	418	416	0	Content		423	417	4342923	560812672
4360	08:45:22.488	00:00:04.359	261	457,6373	514,9159	0,6539418	0,4920638	508,3238	3,106333	0	509,5671	551,7083	0,4942863	0,4877345	508,6903	3,032777	0	6	484	533						Untertest3.avi	0	880	547	72	111	422	418	416	0	Content		412	422	4359547	560829296
4376	08:45:22.504	00:00:04.376	262	476,3751	520,4867	0,6540098	0,4929136	508,4464	3,048041	0	511,911	573,0704	0,4944213	0,4884483	508,6279	3,062925	0	6	494	547						Untertest3.avi	0	880	547	72	111	422	418	416	0	Content		422	436	4376169	560845918
4393	08:45:22.521	00:00:04.392	263	496,2617	533,6812	0,6538419	0,4944287	508,7408	3,00817	0	521,6864	582,9058	0,494267	0,4897865	508,9094	3,031163	0	7	509	558						Untertest3.avi	0	880	547	72	111	447	539	100	0	Content		437	447	4392915	560862664
4410	08:45:22.538	00:00:04.409	264	507,8224	557,328	0,6536384	0,4962428	508,8234	2,99514	0	512,4463	628,6508	0,4942293	0,4913711	508,9173	3,087609	0	7	510	593						Untertest3.avi	0	880	547	72	111	447	539	100	0	Content		438	482	4409539	560879288
4426	08:45:22.554	00:00:04.426	265	515,8234	598,6228	0,6534538	0,4982807	508,7542	3,028708	0	520,1453	657,8208	0,4942512	0,4934868	509,1799	3,042749	0	7	518	628						Untertest3.avi	0	880	547	72	111	447	539	100	0	Content		446	517	4426161	560895910
4443	08:45:22.571	00:00:04.442	266	508,4012	644,5003	0,6529397	0,501096	508,68	3,045141	0	533,8959	698,8917	0,494057	0,4961775	509,3727	3,05648	0	7	521	672						Untertest3.avi	0	880	547	72	111	447	539	100	0	Content		449	561	4442799	560912548
4460	08:45:22.588	00:00:04.459	267	525,1837	676,8911	0,6525601	0,5041369	509,4167	3,030457	0	534,7576	737,1703	0,4939553	0,4990744	509,5331	3,058105	0	7	530	707						Untertest3.avi	0	880	547	72	111	447	539	100	0	Content		458	596	4459532	560929281
4476	08:45:22.604	00:00:04.476	268	538,0251	729,108	0,6526436	0,5070224	509,828	3,028832	0	549,1652	782,0354	0,4935604	0,5015692	510,3007	3,013278	0	7	544	756						Untertest3.avi	0	880	547	72	111	447	539	100	0	Content		472	645	4476154	560945903
4493	08:45:22.621	00:00:04.492	269	-1024	-768	-1	-1	-1	-1	4	-1024	-768	-1	-1	-1	-1	4		0	0						Untertest3.avi	0	880	547	72	111				0	Content		-72	-111	4492788	560962537
4509	08:45:22.637	00:00:04.509	270	-1024	-768	-1	-1	-1	-1	4	-1024	-768	-1	-1	-1	-1	4		0	0						Untertest3.avi	0	880	547	72	111				0	Content		-72	-111	4509386	560979135
4526	08:45:22.654	00:00:04.526	271	-1024	-768	-1	-1	-1	-1	4	-1024	-768	-1	-1	-1	-1	4		0	0						Untertest3.avi	0	880	547	72	111				0	Content		-72	-111	4526146	560995895
4543	08:45:22.671	00:00:04.542	272	-1024	-768	-1	-1	-1	-1	4	-1024	-768	-1	-1	-1	-1	4		0	0						Untertest3.avi	0	880	547	72	111				0	Content		-72	-111	4542777	561012526
4559	08:45:22.687	00:00:04.559	273	-1024	-768	-1	-1	-1	-1	4	-1024	-768	-1	-1	-1	-1	4		0	0						Untertest3.avi	0	880	547	72	111				0	Content		-72	-111	4559387	561029136
4576	08:45:22.704	00:00:04.576	274	-1024	-768	-1	-1	-1	-1	4	-1024	-768	-1	-1	-1	-1	4		0	0						Untertest3.avi	0	880	547	72	111				0	Content		-72	-111	4576006	561045755
4593	08:45:22.721	00:00:04.592	275	-1024	-768	-1	-1	-1	-1	4	-1024	-768	-1	-1	-1	-1	4		0	0						Untertest3.avi	0	880	547	72	111				0	Content		-72	-111	4592770	561062519
4609	08:45:22.737	00:00:04.609	276	-1024	-768	-1	-1	-1	-1	4	-1024	-768	-1	-1	-1	-1	4		0	0						Untertest3.avi	0	880	547	72	111				0	Content		-72	-111	4609378	561079127
4626	08:45:22.754	00:00:04.625	277	-1024	-768	-1	-1	-1	-1	4	-1024	-768	-1	-1	-1	-1	4		0	0						Untertest3.avi	0	880	547	72	111				0	Content		-72	-111	4625999	561095748
4643	08:45:22.771	00:00:04.642	278	-1024	-768	-1	-1	-1	-1	4	-1024	-768	-1	-1	-1	-1	4		0	0						Untertest3.avi	0	880	547	72	111				0	Content		-72	-111	4642620	561112369
4659	08:45:22.787	00:00:04.659	279	-1024	-768	-1	-1	-1	-1	4	-1024	-768	-1	-1	-1	-1	4		0	0						Untertest3.avi	0	880	547	72	111				0	Content		-72	-111	4659372	561129121
4676	08:45:22.804	00:00:04.675	280	-1024	-768	-1	-1	-1	-1	4	-1024	-768	-1	-1	-1	-1	4		0	0						Untertest3.avi	0	880	547	72	111				0	Content		-72	-111	4675989	561145738
4693	08:45:22.821	00:00:04.692	281	-1024	-768	-1	-1	-1	-1	4	-1024	-768	-1	-1	-1	-1	4		0	0						Untertest3.avi	0	880	547	72	111				0	Content		-72	-111	4692611	561162360
4709	08:45:22.837	00:00:04.709	282	-1024	-768	-1	-1	-1	-1	4	-1024	-768	-1	-1	-1	-1	4		0	0						Untertest3.avi	0	880	547	72	111				0	Content		-72	-111	4709232	561178981
4726	08:45:22.854	00:00:04.725	283	-1024	-768	-1	-1	-1	-1	4	-1024	-768	-1	-1	-1	-1	4		0	0						Untertest3.avi	0	880	547	72	111				0	Content		-72	-111	4725978	561195727
4743	08:45:22.871	00:00:04.742	284	-1024	-768	-1	-1	-1	-1	4	-1024	-768	-1	-1	-1	-1	4		0	0						Untertest3.avi	0	880	547	72	111				0	Content		-72	-111	4742600	561212349
4759	08:45:22.887	00:00:04.759	285	-1024	-768	-1	-1	-1	-1	4	-1024	-768	-1	-1	-1	-1	4		0	0						Untertest3.avi	0	880	547	72	111				0	Content		-72	-111	4759221	561228970
4776	08:45:22.904	00:00:04.775	286	-1024	-768	-1	-1	-1	-1	4	-1024	-768	-1	-1	-1	-1	4		0	0						Untertest3.avi	0	880	547	72	111				0	Content		-72	-111	4775843	561245592
4793	08:45:22.921	00:00:04.792	287	-1024	-768	-1	-1	-1	-1	4	-1024	-768	-1	-1	-1	-1	4		0	0						Untertest3.avi	0	880	547	72	111				0	Content		-72	-111	4792593	561262342
4809	08:45:22.937	00:00:04.809	288	-1024	-768	-1	-1	-1	-1	4	-1024	-768	-1	-1	-1	-1	4		0	0						Untertest3.avi	0	880	547	72	111				0	Content		-72	-111	4809214	561278963
4826	08:45:22.954	00:00:04.825	289	-1024	-768	-1	-1	-1	-1	4	-1024	-768	-1	-1	-1	-1	4		0	0						Untertest3.avi	0	880	547	72	111				0	Content		-72	-111	4825960	561295709
4843	08:45:22.971	00:00:04.842	290	-1024	-768	-1	-1	-1	-1	4	-1024	-768	-1	-1	-1	-1	4		0	0						Untertest3.avi	0	880	547	72	111				0	Content		-72	-111	4842582	561312331
4859	08:45:22.987	00:00:04.859	291	-1024	-768	-1	-1	-1	-1	4	-1024	-768	-1	-1	-1	-1	4		0	0						Untertest3.avi	0	880	547	72	111				0	Content		-72	-111	4859203	561328952
4876	08:45:23.004	00:00:04.875	292	-1024	-768	-1	-1	-1	-1	4	-1024	-768	-1	-1	-1	-1	4		0	0						Untertest3.avi	0	880	547	72	111				0	Content		-72	-111	4875828	561345577
4893	08:45:23.021	00:00:04.893	293	-1024	-768	-1	-1	-1	-1	4	-1024	-768	-1	-1	-1	-1	4		0	0						Untertest3.avi	0	880	547	72	111				0	Content		-72	-111	4893018	561362767
4909	08:45:23.037	00:00:04.909	294	-1024	-768	-1	-1	-1	-1	4	-1024	-768	-1	-1	-1	-1	4		0	0						Untertest3.avi	0	880	547	72	111				0	Content		-72	-111	4909180	561378929
4926	08:45:23.054	00:00:04.925	295	-1024	-768	-1	-1	-1	-1	4	-1024	-768	-1	-1	-1	-1	4		0	0						Untertest3.avi	0	880	547	72	111				0	Content		-72	-111	4925812	561395561
4942	08:45:23.070	00:00:04.942	296	-1024	-768	-1	-1	-1	-1	4	-1024	-768	-1	-1	-1	-1	4		0	0						Untertest3.avi	0	880	547	72	111				0	Content		-72	-111	4942435	561412184
4959	08:45:23.087	00:00:04.959	297	-1024	-768	-1	-1	-1	-1	4	-1024	-768	-1	-1	-1	-1	4		0	0						Untertest3.avi	0	880	547	72	111				0	Content		-72	-111	4959058	561428807
4976	08:45:23.104	00:00:04.975	298	994,9352	978,043	0,6429509	0,5201923	536,1945	3,247009	0	-1024	-768	-1	-1	-1	-1	4	8	995	978						Untertest3.avi	0	880	547	72	111	787	869	233	0	Content		923	867	4975798	561445547
4992	08:45:23.120	00:00:04.992	299	948,5563	965,8083	0,6481102	0,5219436	536,1943	3,236622	3	912,3809	978,5923	0,6469057	0,5219547	531,6107	3,204935	1	8	912	979						Untertest3.avi	0	880	547	72	111	787	869	233	0	Content		840	868	4992427	561462176
5009	08:45:23.137	00:00:05.009	300	888,4929	901,3573	0,6448224	0,5246599	524,2081	3,362975	0	-1024	-768	-1	-1	-1	-1	4	8	888	901						Untertest3.avi	0	880	547	72	111	787	869	233	0	Content		816	790	5009051	561478800
5026	08:45:23.154	00:00:05.025	301	955,4448	936,2981	0,6466014	0,5264484	531,4492	3,294571	0	764,7026	1022,959	0,4923214	0,5246161	529,9723	3,157427	0	8	860	980						Untertest3.avi	0	880	547	72	111	787	869	233	0	Content		788	869	5025680	561495429
5042	08:45:23.170	00:00:05.042	302	896,0355	896,2245	0,6445458	0,5292913	524,8863	3,322801	0	774,099	1029,647	0,491733	0,5274721	527,859	3,116952	0	8	835	963						Untertest3.avi	0	880	547	72	111	787	869	233	0	Content		763	852	5042421	561512170
5059	08:45:23.187	00:00:05.059	303	948,0388	933,6482	0,6478193	0,531518	538,5472	3,349082	0	769,9901	1034,146	0,4919729	0,5306842	530,6368	3,171721	0	8	859	984						Untertest3.avi	0	880	547	72	111	787	869	233	0	Content		787	873	5059043	561528792
5076	08:45:23.204	00:00:05.075	304	930,8097	924,0255	0,6438048	0,5345094	525,4832	3,305619	0	766,9808	1035,309	0,4920912	0,533787	533,6225	3,139081	0	8	849	980						Untertest3.avi	0	880	547	72	111	787	869	233	0	Content		777	869	5075673	561545422
5092	08:45:23.220	00:00:05.092	305	964,9742	949,9435	0,6458361	0,5363412	535,7039	3,30537	0	734,7392	1036,132	0,4908413	0,5366091	530,3853	3,184049	0	8	850	993						Untertest3.avi	0	880	547	72	111	787	869	233	0	Content		778	882	5092286	561562035
5109	08:45:23.237	00:00:05.109	306	925,7296	937,3068	0,6425312	0,5385972	526,3156	3,270084	0	755,3885	1031,351	0,4903544	0,5388796	531,498	3,205371	0	8	841	984						Untertest3.avi	0	880	547	72	111	787	869	233	0	Content		769	873	5109035	561578784
5126	08:45:23.254	00:00:05.125	307	935,4445	924,7337	0,6418096	0,540699	526,7277	3,305583	0	764,9373	1033,578	0,4895802	0,5413426	531,2579	3,204421	0	8	850	979						Untertest3.avi	0	880	547	72	111	787	869	233	0	Content		778	868	5125661	561595410
5142	08:45:23.270	00:00:05.142	308	910,7758	927,4573	0,6411067	0,5431347	527,045	3,290653	0	751,3628	1026,758	0,4890024	0,5442038	531,941	3,174272	0	8	831	977						Untertest3.avi	0	880	547	72	111	787	869	233	0	Content		759	866	5142283	561612032
5159	08:45:23.287	00:00:05.158	309	947,5598	959,6442	0,6403898	0,5462568	527,4	3,270701	0	772,3668	1035,964	0,4881535	0,5477679	531,369	3,13496	0	8	860	998						Untertest3.avi	0	880	547	72	111	787	869	233	0	Content		788	887	5158904	561628653
5176	08:45:23.304	00:00:05.175	310	931,1652	940,8986	0,6394479	0,5502255	527,8214	3,316107	0	752,8721	1011,879	0,4867051	0,5524735	528,7829	3,20606	0	8	842	976						Untertest3.avi	0	880	547	72	111	787	869	233	0	Content		770	865	5175654	561645403
5192	08:45:23.320	00:00:05.192	311	960,9041	954,49	0,6362825	0,554917	539,4661	3,322259	0	778,783	1021,598	0,4853642	0,5574562	529,3566	3,113953	0	8	870	988						Untertest3.avi	0	880	547	72	111	787	869	233	0	Content		798	877	5192274	561662023
5209	08:45:23.337	00:00:05.208	312	1114,306	953,801	0,6346962	0,5591605	528,7545	3,281187	0	996,9035	1065,355	0,4827319	0,5627182	530,155	3,187114	0	9	1056	1010						Untertest3.avi	0	880	547	72	111	1131	869	100	0	Content		984	899	5208896	561678645
5226	08:45:23.354	00:00:05.225	313	1364,18	1023,476	0,6314979	0,5641838	529,2238	3,143154	0	1128,098	1028,282	0,4801089	0,5685468	530,7731	3,144127	0	9	1246	1026						Untertest3.avi	0	880	547	72	111	1131	869	100	0	Content		1174	915	5225520	561695269
5242	08:45:23.370	00:00:05.242	314	1310,084	918,3318	0,6295753	0,5704887	529,4359	3,4028	0	1132,488	1048,033	0,4783285	0,5756492	531,1904	3,153601	0	9	1221	983						Untertest3.avi	0	880	547	72	111	1131	869	100	0	Content		1149	872	5242268	561712017
5259	08:45:23.387	00:00:05.258	315	1325,739	938,6702	0,6277876	0,5778382	529,5807	3,294224	0	1133,123	1020,803	0,4765695	0,5838865	531,5999	3,211752	0	9	1229	980						Untertest3.avi	0	880	547	72	111	1131	869	100	0	Content		1157	869	5258890	561728639
5276	08:45:23.404	00:00:05.275	316	1297,797	950,4142	0,6255943	0,5856354	529,9441	3,337688	0	1088,52	963,2554	0,4744034	0,5925121	532,0657	3,313293	0	9	1193	957						Untertest3.avi	0	880	547	72	111	1131	869	100	0	Content		1121	846	5275512	561745261
5292	08:45:23.420	00:00:05.292	317	1305,315	945,9045	0,6232616	0,5932524	530,1743	3,257964	0	1099,456	999,8232	0,472103	0,6008341	532,614	3,243758	0	9	1202	973						Untertest3.avi	0	880	547	72	111	1131	869	100	0	Content		1130	862	5292135	561761884
5309	08:45:23.437	00:00:05.308	318	1311,642	955,8077	0,6207972	0,6009171	530,4584	3,276431	0	1094,121	973,3497	0,4697005	0,6090038	533,0451	3,274422	0	10	1203	965						Untertest3.avi	0	880	547	72	111	1084	809	184	0	Content		1131	854	5308885	561778634
5326	08:45:23.454	00:00:05.325	319	1276,807	905,3796	0,6182029	0,6093536	530,9362	3,357285	0	1065,565	974,7153	0,467226	0,617421	533,6638	3,261841	0	10	1171	940						Untertest3.avi	0	880	547	72	111	1084	809	184	0	Content		1099	829	5325507	561795256
5342	08:45:23.470	00:00:05.342	320	1300,461	894,2081	0,6151752	0,6179262	534,001	3,393475	0	1082,425	978,0309	0,4647309	0,6262542	534,2256	3,280751	0	10	1191	936						Untertest3.avi	0	880	547	72	111	1084	809	184	0	Content		1119	825	5342129	561811878
5359	08:45:23.487	00:00:05.358	321	1285,428	915,9695	0,612937	0,6267838	531,2604	3,358145	0	1068,202	964,9816	0,4621438	0,6356252	534,7742	3,270276	0	10	1177	940						Untertest3.avi	0	880	547	72	111	1084	809	184	0	Content		1105	829	5358875	561828624
5375	08:45:23.503	00:00:05.375	322	1284,828	914,9644	0,6100718	0,6359736	531,7103	3,32656	0	1071,873	961,491	0,4594584	0,6449457	535,7062	3,326793	0	10	1178	938						Untertest3.avi	0	880	547	72	111	1084	809	184	0	Content		1106	827	5375497	561845246
5392	08:45:23.520	00:00:05.392	323	1270,803	892,0259	0,6070907	0,6452733	532,0533	3,334451	0	1053,054	949,3936	0,4566312	0,6544728	536,3509	3,300785	0	10	1162	921						Untertest3.avi	0	880	547	72	111	1084	809	184	0	Content		1090	810	5392246	561861995
5409	08:45:23.537	00:00:05.408	324	1261,783	891,1875	0,6039076	0,6546504	532,4395	3,310729	0	1040,904	934,0626	0,4536237	0,6641347	537,0709	3,265014	0	10	1151	913						Untertest3.avi	0	880	547	72	111	1084	809	184	0	Content		1079	802	5408868	561878617
5426	08:45:23.554	00:00:05.425	325	1263,708	897,5057	0,6005622	0,6646807	532,4395	3,372422	0	1037,13	942,2133	0,4504836	0,674098	537,8884	3,312884	0	10	1150	920						Untertest3.avi	0	880	547	72	111	1084	809	184	0	Content		1078	809	5425615	561895364
5442	08:45:23.570	00:00:05.442	326	1244,711	881,3439	0,597096	0,674603	533,3614	3,384864	0	1040,261	919,6046	0,4472665	0,6846178	538,7127	3,2955	0	10	1142	900						Untertest3.avi	0	880	547	72	111	1084	809	184	0	Content		1070	789	5442363	561912112
5459	08:45:23.587	00:00:05.459	327	1266,768	890,2238	0,5936421	0,6853047	533,3614	3,368316	0	1026,674	908,1603	0,4440339	0,6952585	539,579	3,325732	0	10	1147	899						Untertest3.avi	0	880	547	72	111	1084	809	184	0	Content		1075	788	5459112	561928861
5476	08:45:23.604	00:00:05.475	328	1236,081	877,7355	0,5901029	0,695029	534,2949	3,409135	0	1013,905	908,1191	0,440826	0,7056041	540,4656	3,372936	0	10	1125	893						Untertest3.avi	0	880	547	72	111	1084	809	184	0	Content		1053	782	5475858	561945607
5492	08:45:23.620	00:00:05.492	329	1250,48	862,1064	0,5866035	0,7046397	534,6639	3,365598	0	1010,782	903,9525	0,4376076	0,7153742	541,3439	3,342323	0	11	1131	883						Untertest3.avi	0	880	547	72	111	1024	747	150	0	Content		1059	772	5492482	561962231
5509	08:45:23.637	00:00:05.509	330	1190,307	838,9653	0,5832304	0,714115	534,6639	3,397344	0	1012,592	898,0674	0,4344584	0,7245917	542,2711	3,371301	0	11	1101	869						Untertest3.avi	0	880	547	72	111	1024	747	150	0	Content		1029	758	5509228	561978977
5526	08:45:23.654	00:00:05.525	331	1215,656	852,6595	0,5801264	0,7225927	534,6639	3,454115	0	986,4843	877,7306	0,4314948	0,7331749	543,1298	3,363735	0	11	1101	865						Untertest3.avi	0	880	547	72	111	1024	747	150	0	Content		1029	754	5525976	561995725
5543	08:45:23.671	00:00:05.542	332	1195,74	848,3125	0,5772264	0,730416	534,6639	3,390889	0	992,412	885,284	0,4287593	0,7410547	544,0358	3,422247	0	11	1094	867						Untertest3.avi	0	880	547	72	111	1024	747	150	0	Content		1022	756	5542724	562012473
5559	08:45:23.687	00:00:05.559	333	1202,054	843,7652	0,5746784	0,7374693	534,6639	3,429185	0	985,3329	873,7407	0,4262997	0,748143	544,9939	3,43182	0	11	1094	859						Untertest3.avi	0	880	547	72	111	1024	747	150	0	Content		1022	748	5559344	562029093
5576	08:45:23.704	00:00:05.576	334	1192,519	845,0933	0,5723289	0,7438707	534,6639	3,413697	0	989,3864	870,1556	0,4240364	0,7545022	545,8448	3,393663	0	11	1091	858						Untertest3.avi	0	880	547	72	111	1024	747	150	0	Content		1019	747	5576091	562045840
5593	08:45:23.721	00:00:05.592	335	1203,934	818,4794	0,5701929	0,7495881	534,6639	3,449513	0	993,5023	827,6245	0,4219964	0,7601385	546,7203	3,381852	0	11	1099	823						Untertest3.avi	0	880	547	72	111	1024	747	150	0	Content		1027	712	5592841	562062590
5609	08:45:23.737	00:00:05.609	336	-1024	-768	-1	-1	-1	-1	4	1007,266	772,6888	0,4200396	0,7648861	547,5864	3,261181	0	11	1007	773						Untertest3.avi	0	880	547	72	111	1024	747	150	0	Content		935	662	5609463	562079212
5626	08:45:23.754	00:00:05.626	337	1249,699	657,1738	0,5674784	0,7577448	549,7028	3,110462	0	970,1375	851,8662	0,4179993	0,7686369	547,5864	3,418437	0	11	1110	755						Untertest3.avi	0	880	547	72	111	1024	747	150	0	Content		1038	644	5626211	562095960
5643	08:45:23.771	00:00:05.642	338	-1024	-768	-1	-1	-1	-1	4	982,3466	856,9058	0,4165244	0,7720001	550,5657	3,492146	0	12	982	857						Untertest3.avi	0	880	547	72	111	894	744	117	0	Content		910	746	5642832	562112581
5660	08:45:23.788	00:00:05.659	339	-1024	-768	-1	-1	-1	-1	4	959,1025	858,4146	0,4150257	0,7748224	552,7275	3,467507	0	12	959	858						Untertest3.avi	0	880	547	72	111	894	744	117	0	Content		887	747	5659578	562129327
5676	08:45:23.804	00:00:05.676	340	-1024	-768	-1	-1	-1	-1	4	973,928	849,0468	0,4134726	0,7771901	553,9308	3,467259	0	12	974	849						Untertest3.avi	0	880	547	72	111	894	744	117	0	Content		902	738	5676207	562145956
5693	08:45:23.821	00:00:05.692	341	-1024	-768	-1	-1	-1	-1	4	980,8922	857,6	0,4121816	0,7793023	555,5382	3,460485	0	12	981	858						Untertest3.avi	0	880	547	72	111	894	744	117	0	Content		909	747	5692823	562162572
5709	08:45:23.837	00:00:05.709	342	-1024	-768	-1	-1	-1	-1	4	965,4504	853,1135	0,4105401	0,7813702	554,1766	3,505768	0	12	965	853						Untertest3.avi	0	880	547	72	111	894	744	117	0	Content		893	742	5709446	562179195
5726	08:45:23.854	00:00:05.726	343	-1024	-768	-1	-1	-1	-1	4	950,635	847,8909	0,409524	0,7834031	555,8334	3,523761	0	12	951	848						Untertest3.avi	0	880	547	72	111	894	744	117	0	Content		879	737	5726068	562195817
5743	08:45:23.871	00:00:05.742	344	-1024	-768	-1	-1	-1	-1	4	966,8009	839,736	0,4080911	0,7855525	554,7242	3,572183	0	12	967	840						Untertest3.avi	0	880	547	72	111	894	744	117	0	Content		895	729	5742813	562212562
5759	08:45:23.887	00:00:05.759	345	-1024	-768	-1	-1	-1	-1	4	960,6406	857,8848	0,40758	0,7875268	559,0152	3,533729	0	13	961	858						Untertest3.avi	0	880	547	72	111	889	683	133	0	Content		889	747	5759435	562229184
5776	08:45:23.904	00:00:05.776	346	981,712	286,2581	0,549178	0,7800912	560,0189	2,185302	0	943,787	860,323	0,4062803	0,7894389	557,6631	3,642661	0	13	963	573						Untertest3.avi	0	880	547	72	111	889	683	133	0	Content		891	462	5776056	562245805
5793	08:45:23.921	00:00:05.792	347	-1024	-768	-1	-1	-1	-1	4	952,0114	850,7503	0,4050928	0,7913585	556,2236	3,606329	0	13	952	851						Untertest3.avi	0	880	547	72	111	889	683	133	0	Content		880	740	5792802	562262551
5809	08:45:23.937	00:00:05.809	348	-1024	-768	-1	-1	-1	-1	4	948,9404	832,056	0,4047794	0,793089	559,6925	3,580033	0	13	949	832						Untertest3.avi	0	880	547	72	111	889	683	133	0	Content		877	721	5809425	562279174
5826	08:45:23.954	00:00:05.825	349	-1024	-768	-1	-1	-1	-1	4	958,1226	825,6694	0,4039279	0,7948209	558,837	3,512075	0	13	958	826						Untertest3.avi	0	880	547	72	111	889	683	133	0	Content		886	715	5825919	562295668
5843	08:45:23.971	00:00:05.842	350	-1024	-768	-1	-1	-1	-1	4	934,195	793,9697	0,4035972	0,7966653	560,6111	3,500081	0	13	934	794						Untertest3.avi	0	880	547	72	111	889	683	133	0	Content		862	683	5842914	562312663
5859	08:45:23.987	00:00:05.859	351	-1024	-768	-1	-1	-1	-1	4	1000,359	726,9326	0,4029448	0,7986893	559,9885	3,251401	0	13	1000	727						Untertest3.avi	0	880	547	72	111	889	683	133	0	Content		928	616	5859285	562329034
5876	08:45:24.004	00:00:05.876	352	-1024	-768	-1	-1	-1	-1	4	1111,73	694,455	0,4014826	0,800472	558,1329	3,254602	0	13	1112	694						Untertest3.avi	0	880	547	72	111	889	683	133	0	Content		1040	583	5876147	562345896
5893	08:45:24.021	00:00:05.892	353	-1024	-768	-1	-1	-1	-1	4	1348,94	687,3905	0,3978711	0,8015717	549,2737	3,19231	0	14	1349	687						Untertest3.avi	0	880	547	72	111	1515	394	134	0	Content		1277	576	5892654	562362403
5909	08:45:24.037	00:00:05.909	354	-1024	-768	-1	-1	-1	-1	4	1555,204	623,2695	0,3946489	0,8031595	537,7393	2,928715	0	14	1555	623						Untertest3.avi	0	880	547	72	111	1515	394	134	0	Content		1483	512	5909391	562379140
5926	08:45:24.054	00:00:05.926	355	-1024	-768	-1	-1	-1	-1	4	1576,38	580,9257	0,3943707	0,8049068	539,6285	2,886839	0	14	1576	581						Untertest3.avi	0	880	547	72	111	1515	394	134	0	Content		1504	470	5926022	562395771
5943	08:45:24.071	00:00:05.942	356	-1024	-768	-1	-1	-1	-1	4	1600,891	505,1037	0,3937827	0,8065392	538,7668	2,656789	0	14	1601	505						Untertest3.avi	0	880	547	72	111	1515	394	134	0	Content		1529	394	5942645	562412394
5959	08:45:24.087	00:00:05.959	357	-1024	-768	-1	-1	-1	-1	4	1604,872	460,3669	0,3933508	0,8079411	539,1547	2,521313	0	14	1605	460						Untertest3.avi	0	880	547	72	111	1515	394	134	0	Content		1533	349	5959395	562429144
5976	08:45:24.104	00:00:05.976	358	-1024	-768	-1	-1	-1	-1	4	-1024	-768	-1	-1	-1	-1	4	14	0	0						Untertest3.avi	0	880	547	72	111	1515	394	134	0	Content		-72	-111	5976014	562445763
5993	08:45:24.121	00:00:05.992	359	-1024	-768	-1	-1	-1	-1	4	-1024	-768	-1	-1	-1	-1	4	14	0	0						Untertest3.avi	0	880	547	72	111	1515	394	134	0	Content		-72	-111	5992634	562462383
6009	08:45:24.137	00:00:06.009	360	-1024	-768	-1	-1	-1	-1	4	1586,878	413,547	0,3920932	0,8110566	542,8807	2,564698	0	14	1587	414						Untertest3.avi	0	880	547	72	111	1515	394	134	0	Content		1515	303	6009007	562478756
6026	08:45:24.154	00:00:06.026	361	-1024	-768	-1	-1	-1	-1	4	-1024	-768	-1	-1	-1	-1	4		0	0						Untertest3.avi	0	880	547	72	111				0	Content		-72	-111	6026255	562496004
6043	08:45:24.171	00:00:06.042	362	-1024	-768	-1	-1	-1	-1	4	-1024	-768	-1	-1	-1	-1	4		0	0						Untertest3.avi	0	880	547	72	111				0	Content		-72	-111	6042870	562512619
6059	08:45:24.187	00:00:06.059	363	-1024	-768	-1	-1	-1	-1	4	-1024	-768	-1	-1	-1	-1	4		0	0						Untertest3.avi	0	880	547	72	111				0	Content		-72	-111	6059493	562529242
6075	08:45:24.203	00:00:06.075	364	-1024	-768	-1	-1	-1	-1	4	-1024	-768	-1	-1	-1	-1	4		0	0						Untertest3.avi	0	880	547	72	111				0	Content		-72	-111	6075495	562545244
6093	08:45:24.221	00:00:06.092	365	-1024	-768	-1	-1	-1	-1	4	-1024	-768	-1	-1	-1	-1	4		0	0						Untertest3.avi	0	880	547	72	111				0	Content		-72	-111	6092740	562562489
6109	08:45:24.237	00:00:06.109	366	-1024	-768	-1	-1	-1	-1	4	-1024	-768	-1	-1	-1	-1	4		0	0						Untertest3.avi	0	880	547	72	111				0	Content		-72	-111	6109486	562579235
6126	08:45:24.254	00:00:06.126	367	-1024	-768	-1	-1	-1	-1	4	-1024	-768	-1	-1	-1	-1	4		0	0						Untertest3.avi	0	880	547	72	111				0	Content		-72	-111	6126109	562595858
6143	08:45:24.271	00:00:06.142	368	-1024	-768	-1	-1	-1	-1	4	-1024	-768	-1	-1	-1	-1	4		0	0						Untertest3.avi	0	880	547	72	111				0	Content		-72	-111	6142732	562612481
6159	08:45:24.287	00:00:06.159	369	-1024	-768	-1	-1	-1	-1	4	-1024	-768	-1	-1	-1	-1	4		0	0						Untertest3.avi	0	880	547	72	111				0	Content		-72	-111	6159354	562629103
6176	08:45:24.304	00:00:06.175	370	1580,304	862,9413	0,5473947	0,8114631	482,2997	2,934502	3	1578,317	879,25	0,5474083	0,8114592	482,2997	2,942049	1	15	1578	879						Untertest3.avi	0	880	547	72	111	1510	748	100	0	Content		1506	768	6175976	562645725
6193	08:45:24.321	00:00:06.192	371	-1024	-768	-1	-1	-1	-1	4	-1024	-768	-1	-1	-1	-1	4	15	0	0						Untertest3.avi	0	880	547	72	111	1510	748	100	0	Content		-72	-111	6192723	562662472
6209	08:45:24.337	00:00:06.209	372	-1024	-768	-1	-1	-1	-1	4	-1024	-768	-1	-1	-1	-1	4	15	0	0						Untertest3.avi	0	880	547	72	111	1510	748	100	0	Content		-72	-111	6209348	562679097
6226	08:45:24.354	00:00:06.225	373	1587,741	846,7764	0,5433599	0,8122614	494,0426	3,132843	3	1586,372	863,021	0,543373	0,8122576	494,0426	3,141055	1	15	1586	863						Untertest3.avi	0	880	547	72	111	1510	748	100	0	Content		1514	752	6225844	562695593
6243	08:45:24.371	00:00:06.242	374	1592,812	838,5489	0,5429481	0,8124622	493,9878	3,161133	3	1591,88	854,6375	0,5429612	0,8124585	493,9878	3,169673	1	15	1592	855						Untertest3.avi	0	880	547	72	111	1510	748	100	0	Content		1520	744	6242835	562712584
6259	08:45:24.387	00:00:06.259	375	-1024	-768	-1	-1	-1	-1	4	-1024	-768	-1	-1	-1	-1	4	15	0	0						Untertest3.avi	0	880	547	72	111	1510	748	100	0	Content		-72	-111	6259213	562728962
6276	08:45:24.404	00:00:06.276	376	1574,512	802,775	0,5412717	0,8131942	497,7025	3,271512	3	1572,845	818,0027	0,5412847	0,8131905	497,7025	3,279382	1	16	1573	818						Untertest3.avi	0	880	547	72	111	1499	689	233	0	Content		1501	707	6276154	562745903
6292	08:45:24.420	00:00:06.292	377	1573,263	790,2545	0,5311711	0,8138725	576,6741	3,311757	3	1571,675	805,2041	0,5311711	0,8138725	576,6741	3,31966	1	16	1572	805						Untertest3.avi	0	880	547	72	111	1499	689	233	0	Content		1500	694	6292277	562762026
6310	08:45:24.438	00:00:06.309	378	1575,354	797,6171	0,5390998	0,8139681	504,1272	3,321816	3	1573,589	812,8531	0,5391124	0,8139645	504,1272	3,329711	1	16	1574	813						Untertest3.avi	0	880	547	72	111	1499	689	233	0	Content		1502	702	6309576	562779325
6326	08:45:24.454	00:00:06.326	379	1566,271	785,0306	0,5385472	0,81433	505,0407	3,367413	3	1563,879	799,9525	0,5385599	0,8143264	505,0407	3,374609	1	16	1564	800						Untertest3.avi	0	880	547	72	111	1499	689	233	0	Content		1492	689	6326198	562795947
6343	08:45:24.471	00:00:06.342	380	1597,355	775,9836	0,537007	0,8146641	510,5589	3,347607	3	1595,519	790,9817	0,5370194	0,8146606	510,5589	3,355233	1	16	1596	791						Untertest3.avi	0	880	547	72	111	1499	689	233	0	Content		1524	680	6342767	562812516
6359	08:45:24.487	00:00:06.359	381	1569,945	790,4339	0,5369843	0,8149608	508,9818	3,412916	3	1567,334	805,5729	0,5369968	0,8149572	508,9818	3,419784	1	16	1567	806						Untertest3.avi	0	880	547	72	111	1499	689	233	0	Content		1495	695	6359067	562828816
6376	08:45:24.504	00:00:06.375	382	1566,401	769,2639	0,536783	0,8153901	507,9701	3,428654	3	1564,452	783,8737	0,5367955	0,8153865	507,9701	3,436322	1	16	1564	784						Untertest3.avi	0	880	547	72	111	1499	689	233	0	Content		1492	673	6375689	562845438
6392	08:45:24.520	00:00:06.392	383	1592,422	782,925	0,5360544	0,8156088	509,1393	3,423057	3	1590,748	798,0178	0,5360669	0,8156052	509,1393	3,430576	1	16	1591	798						Untertest3.avi	0	880	547	72	111	1499	689	233	0	Content		1519	687	6392439	562862188
6409	08:45:24.537	00:00:06.409	384	1565,289	766,7859	0,5351869	0,815774	510,9223	3,432759	3	1562,8	781,3976	0,5351993	0,8157704	510,9223	3,439932	1	16	1563	781						Untertest3.avi	0	880	547	72	111	1499	689	233	0	Content		1491	670	6409437	562879186
6426	08:45:24.554	00:00:06.426	385	1575,211	785,3639	0,5343726	0,8158748	512,6357	3,491566	3	1573,137	800,474	0,5343849	0,8158713	512,6357	3,498849	1	16	1573	800						Untertest3.avi	0	880	547	72	111	1499	689	233	0	Content		1501	689	6426183	562895932
6443	08:45:24.571	00:00:06.442	386	1637,192	776,3112	0,5335325	0,8158522	514,8825	3,508469	3	1637,497	791,5853	0,5335447	0,8158488	514,8825	3,517353	1	16	1637	792						Untertest3.avi	0	880	547	72	111	1499	689	233	0	Content		1565	681	6442751	562912500
6459	08:45:24.587	00:00:06.458	387	1572,568	784,3471	0,5331873	0,8157874	514,7707	3,496243	3	1570,234	799,4568	0,5331995	0,815784	514,7707	3,503356	1	16	1570	799						Untertest3.avi	0	880	547	72	111	1499	689	233	0	Content		1498	688	6458928	562928677
6476	08:45:24.604	00:00:06.475	388	1547,398	790,4742	0,5278386	0,8154427	544,1385	3,639443	3	1542,467	806,1588	0,5278498	0,8154395	544,1385	3,644783	1	16	1542	806						Untertest3.avi	0	880	547	72	111	1499	689	233	0	Content		1470	695	6475676	562945425
6492	08:45:24.620	00:00:06.492	389	1225,186	792,0081	0,5270421	0,8145224	561,8808	3,716218	3	1210,053	806,4798	0,5270526	0,8145195	561,8808	3,714793	1	16	1210	806						Untertest3.avi	0	880	547	72	111	1499	689	233	0	Content		1138	695	6492299	562962048
6509	08:45:24.637	00:00:06.509	390	-1024	-768	-1	-1	-1	-1	4	-1024	-768	-1	-1	-1	-1	4		0	0						Untertest3.avi	0	880	547	72	111				0	Content		-72	-111	6509420	562979169
6526	08:45:24.654	00:00:06.526	391	-1024	-768	-1	-1	-1	-1	4	-1024	-768	-1	-1	-1	-1	4		0	0						Untertest3.avi	0	880	547	72	111				0	Content		-72	-111	6526160	562995909
6543	08:45:24.671	00:00:06.542	392	-1024	-768	-1	-1	-1	-1	4	-1024	-768	-1	-1	-1	-1	4		0	0						Untertest3.avi	0	880	547	72	111				0	Content		-72	-111	6542606	563012355
6559	08:45:24.687	00:00:06.559	393	-1024	-768	-1	-1	-1	-1	4	-1024	-768	-1	-1	-1	-1	4		0	0						Untertest3.avi	0	880	547	72	111				0	Content		-72	-111	6559036	563028785
6576	08:45:24.704	00:00:06.575	394	-1024	-768	-1	-1	-1	-1	4	-1024	-768	-1	-1	-1	-1	4		0	0						Untertest3.avi	0	880	547	72	111				0	Content		-72	-111	6575910	563045659
6592	08:45:24.720	00:00:06.592	395	-1024	-768	-1	-1	-1	-1	4	-1024	-768	-1	-1	-1	-1	4		0	0						Untertest3.avi	0	880	547	72	111				0	Content		-72	-111	6592404	563062153
6609	08:45:24.737	00:00:06.609	396	-1024	-768	-1	-1	-1	-1	4	-1024	-768	-1	-1	-1	-1	4		0	0						Untertest3.avi	0	880	547	72	111				0	Content		-72	-111	6609152	563078901
6626	08:45:24.754	00:00:06.625	397	-1024	-768	-1	-1	-1	-1	4	-1024	-768	-1	-1	-1	-1	4		0	0						Untertest3.avi	0	880	547	72	111				0	Content		-72	-111	6625775	563095524
6642	08:45:24.770	00:00:06.642	398	848,998	1010,186	0,532513	0,8113461	561,8808	2,332336	1	823,3512	1027,333	0,532523	0,8113451	561,8808	2,329069	3	17	849	1010						Untertest3.avi	0	880	547	72	111	41	887	100	0	Content		777	899	6642397	563112146
6659	08:45:24.787	00:00:06.659	399	-1024	-768	-1	-1	-1	-1	4	-1024	-768	-1	-1	-1	-1	4	17	0	0						Untertest3.avi	0	880	547	72	111	41	887	100	0	Content		-72	-111	6659144	563128893
6676	08:45:24.804	00:00:06.675	400	-1024	-768	-1	-1	-1	-1	4	-1024	-768	-1	-1	-1	-1	4	17	0	0						Untertest3.avi	0	880	547	72	111	41	887	100	0	Content		-72	-111	6675764	563145513
6692	08:45:24.820	00:00:06.692	401	156,0555	952,6195	0,3885134	0,8248386	577,8469	3,677941	3	112,2656	969,0082	0,3885234	0,8248359	577,8469	3,670908	1	17	112	969						Untertest3.avi	0	880	547	72	111	41	887	100	0	Content		40	858	6692138	563161887
6709	08:45:24.837	00:00:06.709	402	158,0418	933,8149	0,3883562	0,82546	578,4873	3,731073	3	114,3635	949,6609	0,3883663	0,8254572	578,4873	3,72388	1	17	114	950						Untertest3.avi	0	880	547	72	111	41	887	100	0	Content		42	839	6709128	563178877
6726	08:45:24.854	00:00:06.725	403	58,69786	969,5686	0,3900165	0,8264325	575,6813	3,824373	3	10,32899	986,8299	0,3900229	0,8264298	575,6813	3,817472	1	17	10	987						Untertest3.avi	0	880	547	72	111	41	887	100	0	Content		-62	876	6725759	563195508
6742	08:45:24.870	00:00:06.742	404	-90,62502	1006,413	0,390673	0,8271658	579,0108	3,797837	3	-145,3577	1025,535	0,390683	0,827163	579,0108	3,791787	1	18	-145	1026						Untertest3.avi	0	880	547	72	111	-327	928	283	0	Content		-217	915	6742380	563212129
6759	08:45:24.887	00:00:06.759	405	-156,0273	1028,517	0,3910345	0,8272259	578,6812	3,867316	3	-214,3172	1048,852	0,3910446	0,8272232	578,6812	3,861612	1	18	-214	1049						Untertest3.avi	0	880	547	72	111	-327	928	283	0	Content		-286	938	6759000	563228749
6776	08:45:24.904	00:00:06.775	406	-99,08989	986,1118	0,3914537	0,827097	577,6526	3,800068	3	-156,4263	1004,478	0,3914494	0,8270942	577,6526	3,794297	1	18	-156	1004						Untertest3.avi	0	880	547	72	111	-327	928	283	0	Content		-228	893	6775945	563245694
6792	08:45:24.920	00:00:06.792	407	-123,21	1026,478	0,3916367	0,8269395	577,6443	3,896115	3	-179,7582	1046,545	0,3916468	0,8269367	577,6443	3,890069	1	18	-180	1047						Untertest3.avi	0	880	547	72	111	-327	928	283	0	Content		-252	936	6792120	563261869
6809	08:45:24.937	00:00:06.808	408	-170,3141	991,8928	0,3916785	0,8270716	578,0447	3,743065	3	-230,5224	1010,775	0,3916785	0,8270689	578,0447	3,737929	1	18	-231	1011						Untertest3.avi	0	880	547	72	111	-327	928	283	0	Content		-303	900	6808868	563278617
6825	08:45:24.953	00:00:06.825	409	-175,6899	1045,68	0,392195	0,827187	576,5394	3,815574	3	-234,8951	1066,693	0,392205	0,8271843	576,5394	3,810142	1	18	-235	1067						Untertest3.avi	0	880	547	72	111	-327	928	283	0	Content		-307	956	6825491	563295240
6843	08:45:24.971	00:00:06.842	410	-197,7504	1019,467	0,3924213	0,827411	576,1831	3,729089	3	-258,4558	1039,534	0,3924277	0,8274082	576,1831	3,724146	1	18	-258	1040						Untertest3.avi	0	880	547	72	111	-327	928	283	0	Content		-330	929	6842559	563312308
6859	08:45:24.987	00:00:06.859	411	-211,7792	1028,67	0,3927602	0,827553	575,5561	3,736267	3	-272,4937	1049,111	0,3927703	0,8275502	575,5561	3,731259	1	18	-272	1049						Untertest3.avi	0	880	547	72	111	-327	928	283	0	Content		-344	938	6859181	563328930
6876	08:45:25.004	00:00:06.875	412	-1024	-768	-1	-1	-1	-1	4	-1024	-768	-1	-1	-1	-1	4	18	0	0						Untertest3.avi	0	880	547	72	111	-327	928	283	0	Content		-72	-111	6875802	563345551
6892	08:45:25.020	00:00:06.892	413	-226,2835	1011,113	0,3933841	0,828309	575,1966	3,724484	3	-287,5449	1030,902	0,3933943	0,8283063	575,1966	3,719598	1	18	-288	1031						Untertest3.avi	0	880	547	72	111	-327	928	283	0	Content		-360	920	6892106	563361855
6909	08:45:25.037	00:00:06.908	414	-196,428	1011,649	0,3934281	0,8288069	576,5349	3,692548	3	-256,1139	1031,312	0,3934382	0,8288041	576,5349	3,687494	1	18	-256	1031						Untertest3.avi	0	880	547	72	111	-327	928	283	0	Content		-328	920	6908728	563378477
6925	08:45:25.053	00:00:06.925	415	-212,3913	1018,754	0,3940203	0,8292949	575,4063	3,641255	3	-272,8663	1038,731	0,3940304	0,8292922	575,4063	3,63647	1	18	-273	1039						Untertest3.avi	0	880	547	72	111	-327	928	283	0	Content		-345	928	6925473	563395222
6942	08:45:25.070	00:00:06.942	416	40,44088	1041,01	0,5360081	0,8182899	569,5597	4,060458	0	-276,0696	1051,802	0,3940787	0,8298389	576,7185	3,707773	0	18	-118	1046						Untertest3.avi	0	880	547	72	111	-327	928	283	0	Content		-190	935	6942413	563412162
6959	08:45:25.087	00:00:06.958	417	-1024	-768	-1	-1	-1	-1	4	-267,5693	1040,542	0,3947388	0,8304096	575,1749	3,627275	0	18	-268	1041						Untertest3.avi	0	880	547	72	111	-327	928	283	0	Content		-340	930	6958715	563428464
6975	08:45:25.103	00:00:06.975	418	-1024	-768	-1	-1	-1	-1	4	-255,267	1022,704	0,3950994	0,8308308	574,9084	3,677292	0	18	-255	1023						Untertest3.avi	0	880	547	72	111	-327	928	283	0	Content		-327	912	6975338	563445087
6992	08:45:25.120	00:00:06.992	419	-1024	-768	-1	-1	-1	-1	4	-318,5066	1053,312	0,3954596	0,8312591	574,6828	3,59419	0	18	-319	1053						Untertest3.avi	0	880	547	72	111	-327	928	283	0	Content		-391	942	6992224	563461973
7009	08:45:25.137	00:00:07.008	420	-1024	-768	-1	-1	-1	-1	4	-251,3485	1031,277	0,3950516	0,8315586	578,2917	3,610193	0	18	-251	1031						Untertest3.avi	0	880	547	72	111	-327	928	283	0	Content		-323	920	7008834	563478583
7026	08:45:25.154	00:00:07.025	421	-1024	-768	-1	-1	-1	-1	4	-298,3737	1030,558	0,3958408	0,8319062	576,4319	3,584716	0	19	-298	1031						Untertest3.avi	0	880	547	72	111	-370	920	100	0	Content		-370	920	7025582	563495331
7042	08:45:25.170	00:00:07.042	422	-1024	-768	-1	-1	-1	-1	4	-1024	-768	-1	-1	-1	-1	4	19	0	0						Untertest3.avi	0	880	547	72	111	-370	920	100	0	Content		-72	-111	7042215	563511964
7059	08:45:25.187	00:00:07.058	423	-1024	-768	-1	-1	-1	-1	4	-247,1248	1026,131	0,3974477	0,8322814	573,7452	3,622171	0	19	-247	1026						Untertest3.avi	0	880	547	72	111	-370	920	100	0	Content		-319	915	7058817	563528566
7076	08:45:25.204	00:00:07.075	424	-1024	-768	-1	-1	-1	-1	4	-292,527	1013,936	0,398288	0,8325756	573,6165	3,533213	0	19	-293	1014						Untertest3.avi	0	880	547	72	111	-370	920	100	0	Content		-365	903	7075690	563545439
7092	08:45:25.220	00:00:07.092	425	-1024	-768	-1	-1	-1	-1	4	-1024	-768	-1	-1	-1	-1	4	19	0	0						Untertest3.avi	0	880	547	72	111	-370	920	100	0	Content		-72	-111	7092067	563561816
7109	08:45:25.237	00:00:07.109	426	-1024	-768	-1	-1	-1	-1	4	-337,0435	1048,763	0,4024413	0,8342367	569,5358	3,594494	0	19	-337	1049						Untertest3.avi	0	880	547	72	111	-370	920	100	0	Content		-409	938	7109009	563578758
7125	08:45:25.253	00:00:07.125	427	-1024	-768	-1	-1	-1	-1	4	-1024	-768	-1	-1	-1	-1	4	20	0	0						Untertest3.avi	0	880	547	72	111	-429	965	184	0	Content		-72	-111	7125311	563595060
7142	08:45:25.270	00:00:07.141	428	-1024	-768	-1	-1	-1	-1	4	-413,5573	1076,297	0,4062957	0,8347995	572,4671	3,576278	0	20	-414	1076						Untertest3.avi	0	880	547	72	111	-429	965	184	0	Content		-486	965	7141927	563611676
7159	08:45:25.287	00:00:07.158	429	-1024	-768	-1	-1	-1	-1	4	-1024	-768	-1	-1	-1	-1	4	20	0	0						Untertest3.avi	0	880	547	72	111	-429	965	184	0	Content		-72	-111	7158555	563628304
7176	08:45:25.304	00:00:07.175	430	-1024	-768	-1	-1	-1	-1	4	-356,5533	1099,473	0,4152045	0,8310697	561,4004	3,550885	0	20	-357	1099						Untertest3.avi	0	880	547	72	111	-429	965	184	0	Content		-429	988	7175619	563645368
7192	08:45:25.320	00:00:07.192	431	-1024	-768	-1	-1	-1	-1	4	-356,8716	1103,312	0,4195779	0,8271205	559,301	3,415791	0	20	-357	1103						Untertest3.avi	0	880	547	72	111	-429	965	184	0	Content		-429	992	7192295	563662044
7209	08:45:25.337	00:00:07.209	432	-1024	-768	-1	-1	-1	-1	4	-1024	-768	-1	-1	-1	-1	4	20	0	0						Untertest3.avi	0	880	547	72	111	-429	965	184	0	Content		-72	-111	7209040	563678789
7225	08:45:25.353	00:00:07.225	433	-1024	-768	-1	-1	-1	-1	4	-1024	-768	-1	-1	-1	-1	4	20	0	0						Untertest3.avi	0	880	547	72	111	-429	965	184	0	Content		-72	-111	7225174	563694923
7242	08:45:25.370	00:00:07.242	434	-1024	-768	-1	-1	-1	-1	4	-1024	-768	-1	-1	-1	-1	4	20	0	0						Untertest3.avi	0	880	547	72	111	-429	965	184	0	Content		-72	-111	7242228	563711977
7259	08:45:25.387	00:00:07.258	435	-1024	-768	-1	-1	-1	-1	4	-1024	-768	-1	-1	-1	-1	4	20	0	0						Untertest3.avi	0	880	547	72	111	-429	965	184	0	Content		-72	-111	7258528	563728277
7276	08:45:25.404	00:00:07.275	436	-1024	-768	-1	-1	-1	-1	4	-1024	-768	-1	-1	-1	-1	4	20	0	0						Untertest3.avi	0	880	547	72	111	-429	965	184	0	Content		-72	-111	7275858	563745607
7292	08:45:25.420	00:00:07.292	437	-129,5146	956,7871	0,4532606	0,7816064	559,301	3,012205	3	-185,5926	973,3696	0,4532796	0,7816054	559,301	3,008812	1	20	-186	973						Untertest3.avi	0	880	547	72	111	-429	965	184	0	Content		-258	862	7292286	563762035
7309	08:45:25.437	00:00:07.309	438	-1024	-768	-1	-1	-1	-1	4	-1024	-768	-1	-1	-1	-1	4		0	0						Untertest3.avi	0	880	547	72	111				0	Content		-72	-111	7309036	563778785
7326	08:45:25.454	00:00:07.325	439	-1024	-768	-1	-1	-1	-1	4	-1024	-768	-1	-1	-1	-1	4		0	0						Untertest3.avi	0	880	547	72	111				0	Content		-72	-111	7325659	563795408
7342	08:45:25.470	00:00:07.342	440	-1024	-768	-1	-1	-1	-1	4	-1024	-768	-1	-1	-1	-1	4		0	0						Untertest3.avi	0	880	547	72	111				0	Content		-72	-111	7342229	563811978
7359	08:45:25.487	00:00:07.358	441	-1024	-768	-1	-1	-1	-1	4	-1024	-768	-1	-1	-1	-1	4		0	0						Untertest3.avi	0	880	547	72	111				0	Content		-72	-111	7358909	563828658
7376	08:45:25.504	00:00:07.375	442	-1024	-768	-1	-1	-1	-1	4	-1024	-768	-1	-1	-1	-1	4		0	0						Untertest3.avi	0	880	547	72	111				0	Content		-72	-111	7375604	563845353
7392	08:45:25.520	00:00:07.392	443	-1024	-768	-1	-1	-1	-1	4	-1024	-768	-1	-1	-1	-1	4		0	0						Untertest3.avi	0	880	547	72	111				0	Content		-72	-111	7392272	563862021
7409	08:45:25.537	00:00:07.408	444	-1024	-768	-1	-1	-1	-1	4	-1024	-768	-1	-1	-1	-1	4		0	0						Untertest3.avi	0	880	547	72	111				0	Content		-72	-111	7408904	563878653
7426	08:45:25.554	00:00:07.425	445	-1024	-768	-1	-1	-1	-1	4	-1024	-768	-1	-1	-1	-1	4		0	0						Untertest3.avi	0	880	547	72	111				0	Content		-72	-111	7425536	563895285
7442	08:45:25.570	00:00:07.442	446	-1024	-768	-1	-1	-1	-1	4	-1024	-768	-1	-1	-1	-1	4		0	0						Untertest3.avi	0	880	547	72	111				0	Content		-72	-111	7442146	563911895
7459	08:45:25.587	00:00:07.458	447	-1024	-768	-1	-1	-1	-1	4	-1024	-768	-1	-1	-1	-1	4		0	0						Untertest3.avi	0	880	547	72	111				0	Content		-72	-111	7458886	563928635
7476	08:45:25.604	00:00:07.476	448	-1024	-768	-1	-1	-1	-1	4	-1024	-768	-1	-1	-1	-1	4		0	0						Untertest3.avi	0	880	547	72	111				0	Content		-72	-111	7476084	563945833
7492	08:45:25.620	00:00:07.491	449	-1024	-768	-1	-1	-1	-1	4	-1024	-768	-1	-1	-1	-1	4		0	0						Untertest3.avi	0	880	547	72	111				0	Content		-72	-111	7491636	563961385
7509	08:45:25.637	00:00:07.508	450	-1024	-768	-1	-1	-1	-1	4	-1024	-768	-1	-1	-1	-1	4		0	0						Untertest3.avi	0	880	547	72	111				0	Content		-72	-111	7508636	563978385
7525	08:45:25.653	00:00:07.525	451	-1024	-768	-1	-1	-1	-1	4	-1024	-768	-1	-1	-1	-1	4		0	0						Untertest3.avi	0	880	547	72	111				0	Content		-72	-111	7525204	563994953
7542	08:45:25.670	00:00:07.542	452	-1024	-768	-1	-1	-1	-1	4	-1024	-768	-1	-1	-1	-1	4		0	0						Untertest3.avi	0	880	547	72	111				0	Content		-72	-111	7542260	564012009
7558	08:45:25.686	00:00:07.558	453	-1024	-768	-1	-1	-1	-1	4	-1024	-768	-1	-1	-1	-1	4		0	0						Untertest3.avi	0	880	547	72	111				0	Content		-72	-111	7558134	564027883
7575	08:45:25.703	00:00:07.574	454	-1024	-768	-1	-1	-1	-1	4	-1024	-768	-1	-1	-1	-1	4		0	0						Untertest3.avi	0	880	547	72	111				0	Content		-72	-111	7574882	564044631
7592	08:45:25.720	00:00:07.591	455	-1024	-768	-1	-1	-1	-1	4	-1024	-768	-1	-1	-1	-1	4		0	0						Untertest3.avi	0	880	547	72	111				0	Content		-72	-111	7591512	564061261
7608	08:45:25.736	00:00:07.607	456	-1024	-768	-1	-1	-1	-1	4	-1024	-768	-1	-1	-1	-1	4		0	0						Untertest3.avi	0	880	547	72	111				0	Content		-72	-111	7607629	564077378
7624	08:45:25.752	00:00:07.624	457	-1024	-768	-1	-1	-1	-1	4	-1024	-768	-1	-1	-1	-1	4		0	0						Untertest3.avi	0	880	547	72	111				0	Content		-72	-111	7624252	564094001
7641	08:45:25.769	00:00:07.640	458	-1024	-768	-1	-1	-1	-1	4	-1024	-768	-1	-1	-1	-1	4		0	0						Untertest3.avi	0	880	547	72	111				0	Content		-72	-111	7640874	564110623
7658	08:45:25.786	00:00:07.657	459	-1024	-768	-1	-1	-1	-1	4	-1024	-768	-1	-1	-1	-1	4		0	0						Untertest3.avi	0	880	547	72	111				0	Content		-72	-111	7657506	564127255
7675	08:45:25.803	00:00:07.674	460	-1024	-768	-1	-1	-1	-1	4	-1024	-768	-1	-1	-1	-1	4		0	0						Untertest3.avi	0	880	547	72	111				0	Content		-72	-111	7674569	564144318
7692	08:45:25.820	00:00:07.691	461	-1024	-768	-1	-1	-1	-1	4	-1024	-768	-1	-1	-1	-1	4		0	0						Untertest3.avi	0	880	547	72	111				0	Content		-72	-111	7691941	564161690
7709	08:45:25.837	00:00:07.709	462	-1024	-768	-1	-1	-1	-1	4	-1024	-768	-1	-1	-1	-1	4		0	0						Untertest3.avi	0	880	547	72	111				0	Content		-72	-111	7709188	564178937
7724	08:45:25.852	00:00:07.724	463	-1024	-768	-1	-1	-1	-1	4	-1024	-768	-1	-1	-1	-1	4		0	0						Untertest3.avi	0	880	547	72	111				0	Content		-72	-111	7724124	564193873
7741	08:45:25.869	00:00:07.740	464	-1024	-768	-1	-1	-1	-1	4	-1024	-768	-1	-1	-1	-1	4		0	0						Untertest3.avi	0	880	547	72	111				0	Content		-72	-111	7740743	564210492
7757	08:45:25.885	00:00:07.757	465	-1024	-768	-1	-1	-1	-1	4	-1024	-768	-1	-1	-1	-1	4		0	0						Untertest3.avi	0	880	547	72	111				0	Content		-72	-111	7757492	564227241
7774	08:45:25.902	00:00:07.774	466	-1024	-768	-1	-1	-1	-1	4	-1024	-768	-1	-1	-1	-1	4		0	0						Untertest3.avi	0	880	547	72	111				0	Content		-72	-111	7774111	564243860
7791	08:45:25.919	00:00:07.790	467	-1024	-768	-1	-1	-1	-1	4	-1024	-768	-1	-1	-1	-1	4		0	0						Untertest3.avi	0	880	547	72	111				0	Content		-72	-111	7790736	564260485
7807	08:45:25.935	00:00:07.807	468	-1024	-768	-1	-1	-1	-1	4	-1024	-768	-1	-1	-1	-1	4		0	0						Untertest3.avi	0	880	547	72	111				0	Content		-72	-111	7807385	564277134
7825	08:45:25.953	00:00:07.824	469	-1024	-768	-1	-1	-1	-1	4	-1024	-768	-1	-1	-1	-1	4		0	0						Untertest3.avi	0	880	547	72	111				0	Content		-72	-111	7824553	564294302
7842	08:45:25.970	00:00:07.841	470	-1024	-768	-1	-1	-1	-1	4	-1024	-768	-1	-1	-1	-1	4		0	0						Untertest3.avi	0	880	547	72	111				0	Content		-72	-111	7841925	564311674
7859	08:45:25.987	00:00:07.859	471	-1024	-768	-1	-1	-1	-1	4	-1024	-768	-1	-1	-1	-1	4		0	0						Untertest3.avi	0	880	547	72	111				0	Content		-72	-111	7859171	564328920
7874	08:45:26.002	00:00:07.873	472	-1024	-768	-1	-1	-1	-1	4	-1024	-768	-1	-1	-1	-1	4		0	0						Untertest3.avi	0	880	547	72	111				0	Content		-72	-111	7873977	564343726
7891	08:45:26.019	00:00:07.890	473	-1024	-768	-1	-1	-1	-1	4	-1024	-768	-1	-1	-1	-1	4		0	0						Untertest3.avi	0	880	547	72	111				0	Content		-72	-111	7890725	564360474
7907	08:45:26.035	00:00:07.907	474	-1024	-768	-1	-1	-1	-1	4	-1024	-768	-1	-1	-1	-1	4		0	0						Untertest3.avi	0	880	547	72	111				0	Content		-72	-111	7907349	564377098
7924	08:45:26.052	00:00:07.923	475	-1024	-768	-1	-1	-1	-1	4	-1024	-768	-1	-1	-1	-1	4		0	0						Untertest3.avi	0	880	547	72	111				0	Content		-72	-111	7923972	564393721
7941	08:45:26.069	00:00:07.940	476	-1024	-768	-1	-1	-1	-1	4	-1024	-768	-1	-1	-1	-1	4		0	0						Untertest3.avi	0	880	547	72	111				0	Content		-72	-111	7940593	564410342
7957	08:45:26.085	00:00:07.957	477	-1024	-768	-1	-1	-1	-1	4	-1024	-768	-1	-1	-1	-1	4		0	0						Untertest3.avi	0	880	547	72	111				0	Content		-72	-111	7957217	564426966
7974	08:45:26.102	00:00:07.974	478	-1024	-768	-1	-1	-1	-1	4	-1024	-768	-1	-1	-1	-1	4		0	0						Untertest3.avi	0	880	547	72	111				0	Content		-72	-111	7974421	564444170
7992	08:45:26.120	00:00:07.991	479	-1024	-768	-1	-1	-1	-1	4	-1024	-768	-1	-1	-1	-1	4		0	0						Untertest3.avi	0	880	547	72	111				0	Content		-72	-111	7991784	564461533
8009	08:45:26.137	00:00:08.009	480	-1024	-768	-1	-1	-1	-1	4	-1024	-768	-1	-1	-1	-1	4		0	0						Untertest3.avi	0	880	547	72	111				0	Content		-72	-111	8009030	564478779
8024	08:45:26.152	00:00:08.023	481	-1024	-768	-1	-1	-1	-1	4	-1024	-768	-1	-1	-1	-1	4		0	0						Untertest3.avi	0	880	547	72	111				0	Content		-72	-111	8023958	564493707
8041	08:45:26.169	00:00:08.040	482	-1024	-768	-1	-1	-1	-1	4	-1024	-768	-1	-1	-1	-1	4		0	0						Untertest3.avi	0	880	547	72	111				0	Content		-72	-111	8040581	564510330
8057	08:45:26.185	00:00:08.057	483	-1024	-768	-1	-1	-1	-1	4	-1024	-768	-1	-1	-1	-1	4		0	0						Untertest3.avi	0	880	547	72	111				0	Content		-72	-111	8057331	564527080
8074	08:45:26.202	00:00:08.073	484	-1024	-768	-1	-1	-1	-1	4	-1024	-768	-1	-1	-1	-1	4		0	0						Untertest3.avi	0	880	547	72	111				0	Content		-72	-111	8073828	564543577
8091	08:45:26.219	00:00:08.090	485	-1024	-768	-1	-1	-1	-1	4	-1024	-768	-1	-1	-1	-1	4		0	0						Untertest3.avi	0	880	547	72	111				0	Content		-72	-111	8090575	564560324
8107	08:45:26.235	00:00:08.107	486	-1024	-768	-1	-1	-1	-1	4	-1024	-768	-1	-1	-1	-1	4		0	0						Untertest3.avi	0	880	547	72	111				0	Content		-72	-111	8107200	564576949
8124	08:45:26.252	00:00:08.124	487	-1024	-768	-1	-1	-1	-1	4	-1024	-768	-1	-1	-1	-1	4		0	0						Untertest3.avi	0	880	547	72	111				0	Content		-72	-111	8124268	564594017
8142	08:45:26.270	00:00:08.141	488	-1024	-768	-1	-1	-1	-1	4	-1024	-768	-1	-1	-1	-1	4		0	0						Untertest3.avi	0	880	547	72	111				0	Content		-72	-111	8141642	564611391
8159	08:45:26.287	00:00:08.158	489	-1024	-768	-1	-1	-1	-1	4	-1024	-768	-1	-1	-1	-1	4		0	0						Untertest3.avi	0	880	547	72	111				0	Content		-72	-111	8158888	564628637
8174	08:45:26.302	00:00:08.173	490	-1024	-768	-1	-1	-1	-1	4	-1024	-768	-1	-1	-1	-1	4		0	0						Untertest3.avi	0	880	547	72	111				0	Content		-72	-111	8173817	564643566
8190	08:45:26.318	00:00:08.190	491	-1024	-768	-1	-1	-1	-1	4	-1024	-768	-1	-1	-1	-1	4		0	0						Untertest3.avi	0	880	547	72	111				0	Content		-72	-111	8190440	564660189
8207	08:45:26.335	00:00:08.207	492	-1024	-768	-1	-1	-1	-1	4	-1024	-768	-1	-1	-1	-1	4		0	0						Untertest3.avi	0	880	547	72	111				0	Content		-72	-111	8207187	564676936
8224	08:45:26.352	00:00:08.223	493	-1024	-768	-1	-1	-1	-1	4	-1024	-768	-1	-1	-1	-1	4		0	0						Untertest3.avi	0	880	547	72	111				0	Content		-72	-111	8223811	564693560
8240	08:45:26.368	00:00:08.240	494	-1024	-768	-1	-1	-1	-1	4	-1024	-768	-1	-1	-1	-1	4		0	0						Untertest3.avi	0	880	547	72	111				0	Content		-72	-111	8240435	564710184
8257	08:45:26.385	00:00:08.257	495	-1024	-768	-1	-1	-1	-1	4	-1024	-768	-1	-1	-1	-1	4		0	0						Untertest3.avi	0	880	547	72	111				0	Content		-72	-111	8257059	564726808
8274	08:45:26.402	00:00:08.274	496	-1024	-768	-1	-1	-1	-1	4	-1024	-768	-1	-1	-1	-1	4		0	0						Untertest3.avi	0	880	547	72	111				0	Content		-72	-111	8274253	564744002
8292	08:45:26.420	00:00:08.291	497	-1024	-768	-1	-1	-1	-1	4	-1024	-768	-1	-1	-1	-1	4		0	0						Untertest3.avi	0	880	547	72	111				0	Content		-72	-111	8291623	564761372
8309	08:45:26.437	00:00:08.308	498	-1024	-768	-1	-1	-1	-1	4	-1024	-768	-1	-1	-1	-1	4		0	0						Untertest3.avi	0	880	547	72	111				0	Content		-72	-111	8308872	564778621
8324	08:45:26.452	00:00:08.323	499	-1024	-768	-1	-1	-1	-1	4	-1024	-768	-1	-1	-1	-1	4		0	0						Untertest3.avi	0	880	547	72	111				0	Content		-72	-111	8323674	564793423
8340	08:45:26.468	00:00:08.340	500	-1024	-768	-1	-1	-1	-1	4	-1024	-768	-1	-1	-1	-1	4		0	0						Untertest3.avi	0	880	547	72	111				0	Content		-72	-111	8340425	564810174
8357	08:45:26.485	00:00:08.357	501	-1024	-768	-1	-1	-1	-1	4	-1024	-768	-1	-1	-1	-1	4		0	0						Untertest3.avi	0	880	547	72	111				0	Content		-72	-111	8357048	564826797
8374	08:45:26.502	00:00:08.373	502	-1024	-768	-1	-1	-1	-1	4	-1024	-768	-1	-1	-1	-1	4		0	0						Untertest3.avi	0	880	547	72	111				0	Content		-72	-111	8373672	564843421
8390	08:45:26.518	00:00:08.390	503	-1024	-768	-1	-1	-1	-1	4	-1024	-768	-1	-1	-1	-1	4		0	0						Untertest3.avi	0	880	547	72	111				0	Content		-72	-111	8390296	564860045
8407	08:45:26.535	00:00:08.406	504	-1024	-768	-1	-1	-1	-1	4	-1024	-768	-1	-1	-1	-1	4		0	0						Untertest3.avi	0	880	547	72	111				0	Content		-72	-111	8406921	564876670
8424	08:45:26.552	00:00:08.424	505	-1024	-768	-1	-1	-1	-1	4	-1024	-768	-1	-1	-1	-1	4		0	0						Untertest3.avi	0	880	547	72	111				0	Content		-72	-111	8424115	564893864
8441	08:45:26.569	00:00:08.441	506	-1024	-768	-1	-1	-1	-1	4	-1024	-768	-1	-1	-1	-1	4		0	0						Untertest3.avi	0	880	547	72	111				0	Content		-72	-111	8441485	564911234
8459	08:45:26.587	00:00:08.458	507	-1024	-768	-1	-1	-1	-1	4	-1024	-768	-1	-1	-1	-1	4		0	0						Untertest3.avi	0	880	547	72	111				0	Content		-72	-111	8458734	564928483
8474	08:45:26.602	00:00:08.473	508	-1024	-768	-1	-1	-1	-1	4	-1024	-768	-1	-1	-1	-1	4		0	0						Untertest3.avi	0	880	547	72	111				0	Content		-72	-111	8473663	564943412
8490	08:45:26.618	00:00:08.490	509	-1024	-768	-1	-1	-1	-1	4	-1024	-768	-1	-1	-1	-1	4		0	0						Untertest3.avi	0	880	547	72	111				0	Content		-72	-111	8490287	564960036
8507	08:45:26.635	00:00:08.507	510	-1024	-768	-1	-1	-1	-1	4	-1024	-768	-1	-1	-1	-1	4		0	0						Untertest3.avi	0	880	547	72	111				0	Content		-72	-111	8507033	564976782
8524	08:45:26.652	00:00:08.523	511	-1024	-768	-1	-1	-1	-1	4	-1024	-768	-1	-1	-1	-1	4		0	0						Untertest3.avi	0	880	547	72	111				0	Content		-72	-111	8523531	564993280
8540	08:45:26.668	00:00:08.540	512	-1024	-768	-1	-1	-1	-1	4	-1024	-768	-1	-1	-1	-1	4		0	0						Untertest3.avi	0	880	547	72	111				0	Content		-72	-111	8540280	565010029
8557	08:45:26.685	00:00:08.556	513	-1024	-768	-1	-1	-1	-1	4	-1024	-768	-1	-1	-1	-1	4		0	0						Untertest3.avi	0	880	547	72	111				0	Content		-72	-111	8556905	565026654
8574	08:45:26.702	00:00:08.573	514	-1024	-768	-1	-1	-1	-1	4	-1024	-768	-1	-1	-1	-1	4		0	0						Untertest3.avi	0	880	547	72	111				0	Content		-72	-111	8573972	565043721
8591	08:45:26.719	00:00:08.591	515	-1024	-768	-1	-1	-1	-1	4	-1024	-768	-1	-1	-1	-1	4		0	0						Untertest3.avi	0	880	547	72	111				0	Content		-72	-111	8591382	565061131
8609	08:45:26.737	00:00:08.608	516	-1024	-768	-1	-1	-1	-1	4	-1024	-768	-1	-1	-1	-1	4		0	0						Untertest3.avi	0	880	547	72	111				0	Content		-72	-111	8608721	565078470
8624	08:45:26.752	00:00:08.623	517	-1024	-768	-1	-1	-1	-1	4	-1024	-768	-1	-1	-1	-1	4		0	0						Untertest3.avi	0	880	547	72	111				0	Content		-72	-111	8623525	565093274
8640	08:45:26.768	00:00:08.640	518	-1024	-768	-1	-1	-1	-1	4	-1024	-768	-1	-1	-1	-1	4		0	0						Untertest3.avi	0	880	547	72	111				0	Content		-72	-111	8640148	565109897
8657	08:45:26.785	00:00:08.656	519	-1024	-768	-1	-1	-1	-1	4	-1024	-768	-1	-1	-1	-1	4		0	0						Untertest3.avi	0	880	547	72	111				0	Content		-72	-111	8656896	565126645
8674	08:45:26.802	00:00:08.673	520	-1024	-768	-1	-1	-1	-1	4	-1024	-768	-1	-1	-1	-1	4		0	0						Untertest3.avi	0	880	547	72	111				0	Content		-72	-111	8673519	565143268
8690	08:45:26.818	00:00:08.690	521	-1024	-768	-1	-1	-1	-1	4	-1024	-768	-1	-1	-1	-1	4		0	0						Untertest3.avi	0	880	547	72	111				0	Content		-72	-111	8690143	565159892
8707	08:45:26.835	00:00:08.706	522	-1024	-768	-1	-1	-1	-1	4	-1024	-768	-1	-1	-1	-1	4		0	0						Untertest3.avi	0	880	547	72	111				0	Content		-72	-111	8706767	565176516
8724	08:45:26.852	00:00:08.723	523	-1024	-768	-1	-1	-1	-1	4	-1024	-768	-1	-1	-1	-1	4		0	0						Untertest3.avi	0	880	547	72	111				0	Content		-72	-111	8723961	565193710
8741	08:45:26.869	00:00:08.741	524	-1024	-768	-1	-1	-1	-1	4	-1024	-768	-1	-1	-1	-1	4		0	0						Untertest3.avi	0	880	547	72	111				0	Content		-72	-111	8741360	565211109
8759	08:45:26.887	00:00:08.758	525	-1024	-768	-1	-1	-1	-1	4	-1024	-768	-1	-1	-1	-1	4		0	0						Untertest3.avi	0	880	547	72	111				0	Content		-72	-111	8758585	565228334
8773	08:45:26.901	00:00:08.773	526	-1024	-768	-1	-1	-1	-1	4	-1024	-768	-1	-1	-1	-1	4		0	0						Untertest3.avi	0	880	547	72	111				0	Content		-72	-111	8773387	565243136
8790	08:45:26.918	00:00:08.790	527	-1024	-768	-1	-1	-1	-1	4	-1024	-768	-1	-1	-1	-1	4		0	0						Untertest3.avi	0	880	547	72	111				0	Content		-72	-111	8790137	565259886
8807	08:45:26.935	00:00:08.806	528	-1024	-768	-1	-1	-1	-1	4	-1024	-768	-1	-1	-1	-1	4		0	0						Untertest3.avi	0	880	547	72	111				0	Content		-72	-111	8806761	565276510
8823	08:45:26.951	00:00:08.823	529	-1024	-768	-1	-1	-1	-1	4	-1024	-768	-1	-1	-1	-1	4		0	0						Untertest3.avi	0	880	547	72	111				0	Content		-72	-111	8823383	565293132
8840	08:45:26.968	00:00:08.840	530	-1024	-768	-1	-1	-1	-1	4	-1024	-768	-1	-1	-1	-1	4		0	0						Untertest3.avi	0	880	547	72	111				0	Content		-72	-111	8840009	565309758
8857	08:45:26.985	00:00:08.856	531	-1024	-768	-1	-1	-1	-1	4	-1024	-768	-1	-1	-1	-1	4		0	0						Untertest3.avi	0	880	547	72	111				0	Content		-72	-111	8856631	565326380
8874	08:45:27.002	00:00:08.873	532	-1024	-768	-1	-1	-1	-1	4	-1024	-768	-1	-1	-1	-1	4		0	0						Untertest3.avi	0	880	547	72	111				0	Content		-72	-111	8873826	565343575
8891	08:45:27.019	00:00:08.891	533	-1024	-768	-1	-1	-1	-1	4	-1024	-768	-1	-1	-1	-1	4		0	0						Untertest3.avi	0	880	547	72	111				0	Content		-72	-111	8891200	565360949
8908	08:45:27.036	00:00:08.908	534	-1024	-768	-1	-1	-1	-1	4	-1024	-768	-1	-1	-1	-1	4		0	0						Untertest3.avi	0	880	547	72	111				0	Content		-72	-111	8908447	565378196
8923	08:45:27.051	00:00:08.923	535	-1024	-768	-1	-1	-1	-1	4	-1024	-768	-1	-1	-1	-1	4		0	0						Untertest3.avi	0	880	547	72	111				0	Content		-72	-111	8923250	565392999
8940	08:45:27.068	00:00:08.939	536	-1024	-768	-1	-1	-1	-1	4	-1024	-768	-1	-1	-1	-1	4		0	0						Untertest3.avi	0	880	547	72	111				0	Content		-72	-111	8939999	565409748
8957	08:45:27.085	00:00:08.956	537	-1024	-768	-1	-1	-1	-1	4	-1024	-768	-1	-1	-1	-1	4		0	0						Untertest3.avi	0	880	547	72	111				0	Content		-72	-111	8956621	565426370
8973	08:45:27.101	00:00:08.973	538	-1024	-768	-1	-1	-1	-1	4	-1024	-768	-1	-1	-1	-1	4		0	0						Untertest3.avi	0	880	547	72	111				0	Content		-72	-111	8973368	565443117
8990	08:45:27.118	00:00:08.989	539	-1024	-768	-1	-1	-1	-1	4	-1024	-768	-1	-1	-1	-1	4		0	0						Untertest3.avi	0	880	547	72	111				0	Content		-72	-111	8989868	565459617
9007	08:45:27.135	00:00:09.006	540	-1024	-768	-1	-1	-1	-1	4	-1024	-768	-1	-1	-1	-1	4		0	0						Untertest3.avi	0	880	547	72	111				0	Content		-72	-111	9006617	565476366
9024	08:45:27.152	00:00:09.023	541	-1024	-768	-1	-1	-1	-1	4	-1024	-768	-1	-1	-1	-1	4		0	0						Untertest3.avi	0	880	547	72	111				0	Content		-72	-111	9023684	565493433
9041	08:45:27.169	00:00:09.041	542	-1024	-768	-1	-1	-1	-1	4	-1024	-768	-1	-1	-1	-1	4		0	0						Untertest3.avi	0	880	547	72	111				0	Content		-72	-111	9041057	565510806
9058	08:45:27.186	00:00:09.058	543	-1024	-768	-1	-1	-1	-1	4	-1024	-768	-1	-1	-1	-1	4		0	0						Untertest3.avi	0	880	547	72	111				0	Content		-72	-111	9058307	565528056
9073	08:45:27.201	00:00:09.073	544	-1024	-768	-1	-1	-1	-1	4	-1024	-768	-1	-1	-1	-1	4		0	0						Untertest3.avi	0	880	547	72	111				0	Content		-72	-111	9073234	565542983
9090	08:45:27.218	00:00:09.089	545	-1024	-768	-1	-1	-1	-1	4	-1024	-768	-1	-1	-1	-1	4		0	0						Untertest3.avi	0	880	547	72	111				0	Content		-72	-111	9089859	565559608
9107	08:45:27.235	00:00:09.106	546	-1024	-768	-1	-1	-1	-1	4	-1024	-768	-1	-1	-1	-1	4		0	0						Untertest3.avi	0	880	547	72	111				0	Content		-72	-111	9106606	565576355
9123	08:45:27.251	00:00:09.123	547	-1024	-768	-1	-1	-1	-1	4	-1024	-768	-1	-1	-1	-1	4		0	0						Untertest3.avi	0	880	547	72	111				0	Content		-72	-111	9123229	565592978
9140	08:45:27.268	00:00:09.139	548	-1024	-768	-1	-1	-1	-1	4	-1024	-768	-1	-1	-1	-1	4		0	0						Untertest3.avi	0	880	547	72	111				0	Content		-72	-111	9139852	565609601
9156	08:45:27.284	00:00:09.156	549	-1024	-768	-1	-1	-1	-1	4	-1024	-768	-1	-1	-1	-1	4		0	0						Untertest3.avi	0	880	547	72	111				0	Content		-72	-111	9156476	565626225
9174	08:45:27.302	00:00:09.173	550	-1024	-768	-1	-1	-1	-1	4	-1024	-768	-1	-1	-1	-1	4		0	0						Untertest3.avi	0	880	547	72	111				0	Content		-72	-111	9173670	565643419
9191	08:45:27.319	00:00:09.190	551	-1024	-768	-1	-1	-1	-1	4	-1024	-768	-1	-1	-1	-1	4		0	0						Untertest3.avi	0	880	547	72	111				0	Content		-72	-111	9190917	565660666
9208	08:45:27.336	00:00:09.208	552	-1024	-768	-1	-1	-1	-1	4	-1024	-768	-1	-1	-1	-1	4		0	0						Untertest3.avi	0	880	547	72	111				0	Content		-72	-111	9208287	565678036
9223	08:45:27.351	00:00:09.223	553	-1024	-768	-1	-1	-1	-1	4	-1024	-768	-1	-1	-1	-1	4		0	0						Untertest3.avi	0	880	547	72	111				0	Content		-72	-111	9223090	565692839
9240	08:45:27.368	00:00:09.239	554	-1024	-768	-1	-1	-1	-1	4	-1024	-768	-1	-1	-1	-1	4		0	0						Untertest3.avi	0	880	547	72	111				0	Content		-72	-111	9239715	565709464
9256	08:45:27.384	00:00:09.256	555	-1024	-768	-1	-1	-1	-1	4	-1024	-768	-1	-1	-1	-1	4		0	0						Untertest3.avi	0	880	547	72	111				0	Content		-72	-111	9256463	565726212
9273	08:45:27.401	00:00:09.273	556	-1024	-768	-1	-1	-1	-1	4	-1024	-768	-1	-1	-1	-1	4		0	0						Untertest3.avi	0	880	547	72	111				0	Content		-72	-111	9273086	565742835
9290	08:45:27.418	00:00:09.289	557	-1024	-768	-1	-1	-1	-1	4	-1024	-768	-1	-1	-1	-1	4		0	0						Untertest3.avi	0	880	547	72	111				0	Content		-72	-111	9289709	565759458
9306	08:45:27.434	00:00:09.306	558	-1024	-768	-1	-1	-1	-1	4	-1024	-768	-1	-1	-1	-1	4		0	0						Untertest3.avi	0	880	547	72	111				0	Content		-72	-111	9306333	565776082
9324	08:45:27.452	00:00:09.323	559	-1024	-768	-1	-1	-1	-1	4	-1024	-768	-1	-1	-1	-1	4		0	0						Untertest3.avi	0	880	547	72	111				0	Content		-72	-111	9323504	565793253
9340	08:45:27.468	00:00:09.339	560	-1024	-768	-1	-1	-1	-1	4	-1024	-768	-1	-1	-1	-1	4		0	0						Untertest3.avi	0	880	547	72	111				0	Content		-72	-111	9339626	565809375
9356	08:45:27.484	00:00:09.356	561	-1024	-768	-1	-1	-1	-1	4	-1024	-768	-1	-1	-1	-1	4		0	0						Untertest3.avi	0	880	547	72	111				0	Content		-72	-111	9356251	565826000
9373	08:45:27.501	00:00:09.372	562	-1024	-768	-1	-1	-1	-1	4	-1024	-768	-1	-1	-1	-1	4		0	0						Untertest3.avi	0	880	547	72	111				0	Content		-72	-111	9372918	565842667
9390	08:45:27.518	00:00:09.389	563	-1024	-768	-1	-1	-1	-1	4	-1024	-768	-1	-1	-1	-1	4		0	0						Untertest3.avi	0	880	547	72	111				0	Content		-72	-111	9389582	565859331
9406	08:45:27.534	00:00:09.406	564	-1024	-768	-1	-1	-1	-1	4	-1024	-768	-1	-1	-1	-1	4		0	0						Untertest3.avi	0	880	547	72	111				0	Content		-72	-111	9406250	565875999
9423	08:45:27.551	00:00:09.422	565	-1024	-768	-1	-1	-1	-1	4	-1024	-768	-1	-1	-1	-1	4		0	0						Untertest3.avi	0	880	547	72	111				0	Content		-72	-111	9422872	565892621
9440	08:45:27.568	00:00:09.439	566	-1024	-768	-1	-1	-1	-1	4	-1024	-768	-1	-1	-1	-1	4		0	0						Untertest3.avi	0	880	547	72	111				0	Content		-72	-111	9439620	565909369
9456	08:45:27.584	00:00:09.456	567	-1024	-768	-1	-1	-1	-1	4	-1024	-768	-1	-1	-1	-1	4		0	0						Untertest3.avi	0	880	547	72	111				0	Content		-72	-111	9456256	565926005
9473	08:45:27.601	00:00:09.472	568	1252,416	993,715	0,6519829	0,5049292	512,805	3,521294	3	1237,813	1011,948	0,6522273	0,5049233	513,5629	3,523479	1	21	1238	1012						Untertest3.avi	0	880	547	72	111	1166	907	150	0	Content		1166	901	9472866	565942615
9489	08:45:27.617	00:00:09.489	569	-1024	-768	-1	-1	-1	-1	4	-1024	-768	-1	-1	-1	-1	4	21	0	0						Untertest3.avi	0	880	547	72	111	1166	907	150	0	Content		-72	-111	9489491	565959240
9506	08:45:27.634	00:00:09.506	570	1217,248	1005,652	0,6510118	0,5048697	509,1999	3,50195	3	1250,004	1034,976	0,6539525	0,504832	519,205	3,569838	1	21	1250	1035						Untertest3.avi	0	880	547	72	111	1166	907	150	0	Content		1178	924	9506247	565975996
9523	08:45:27.651	00:00:09.522	571	1213,819	996,3593	0,6509929	0,5047483	509,1999	3,560289	3	1241,41	1023,847	0,6536675	0,5047137	518,2805	3,62219	1	21	1241	1024						Untertest3.avi	0	880	547	72	111	1166	907	150	0	Content		1169	913	9522866	565992615
9539	08:45:27.667	00:00:09.539	572	-1024	-768	-1	-1	-1	-1	4	1138,782	1016,272	0,4969521	0,505542	501,0519	3,438087	0	21	1139	1016						Untertest3.avi	0	880	547	72	111	1166	907	150	0	Content		1067	905	9539491	566009240
9556	08:45:27.684	00:00:09.556	573	1226,932	1004,054	0,6508473	0,5045374	509,1999	3,536551	3	724,907	706,0433	0,5732914	0,5049805	518,7148	3,164194	1	21	725	706						Untertest3.avi	0	880	547	72	111	1166	907	150	0	Content		653	595	9556114	566025863
9573	08:45:27.701	00:00:09.572	574	1232,025	993,3859	0,6508282	0,5045207	509,1999	3,478347	3	1263,29	1021,216	0,6536407	0,5044845	518,7618	3,542813	1	21	1263	1021						Untertest3.avi	0	880	547	72	111	1166	907	150	0	Content		1191	910	9572865	566042614
9589	08:45:27.717	00:00:09.589	575	-1024	-768	-1	-1	-1	-1	4	1148,122	1011,849	0,4968689	0,5053254	501,2383	3,448935	0	21	1148	1012						Untertest3.avi	0	880	547	72	111	1166	907	150	0	Content		1076	901	9589487	566059236
9606	08:45:27.734	00:00:09.606	576	1213,945	1003,682	0,6508697	0,5045484	509,1999	3,555692	3	1242,893	1032,036	0,6536055	0,504513	518,4949	3,619264	1	21	1243	1032						Untertest3.avi	0	880	547	72	111	1166	907	150	0	Content		1171	921	9606127	566075876
9623	08:45:27.751	00:00:09.622	577	-1024	-768	-1	-1	-1	-1	4	1149,296	1032,714	0,4967954	0,5050488	501,6113	3,456607	0	22	1149	1033						Untertest3.avi	0	880	547	72	111	1115	905	183	0	Content		1077	922	9622736	566092485
9639	08:45:27.767	00:00:09.639	578	1233,961	997,6854	0,6508293	0,5040433	509,1999	3,58287	3	1231,442	1018,556	0,6517521	0,5040293	512,2551	3,601791	1	22	1231	1019						Untertest3.avi	0	880	547	72	111	1115	905	183	0	Content		1159	908	9639487	566109236
9656	08:45:27.784	00:00:09.656	579	-1024	-768	-1	-1	-1	-1	4	1163,382	1055,613	0,4966162	0,5039908	501,6675	3,453683	0	22	1163	1056						Untertest3.avi	0	880	547	72	111	1115	905	183	0	Content		1091	945	9656112	566125861
9673	08:45:27.801	00:00:09.672	580	1264,962	1018,09	0,6528201	0,5031831	516,6617	3,636907	3	1246,702	1036,344	0,6528427	0,5031799	516,6617	3,63375	1	22	1247	1036						Untertest3.avi	0	880	547	72	111	1115	905	183	0	Content		1175	925	9672734	566142483
9689	08:45:27.817	00:00:09.689	581	-1024	-768	-1	-1	-1	-1	4	1122,289	1027,618	0,4976253	0,5033615	497,1061	3,447921	0	22	1122	1028						Untertest3.avi	0	880	547	72	111	1115	905	183	0	Content		1050	917	9689359	566159108
9706	08:45:27.834	00:00:09.706	582	1257,582	991,2882	0,6516024	0,5030925	512,2592	3,567889	3	1239,349	1008,698	0,6516253	0,5030892	512,2592	3,56475	1	22	1239	1009						Untertest3.avi	0	880	547	72	111	1115	905	183	0	Content		1167	898	9706108	566175857
9723	08:45:27.851	00:00:09.722	583	-1024	-768	-1	-1	-1	-1	4	-1024	-768	-1	-1	-1	-1	4	22	0	0						Untertest3.avi	0	880	547	72	111	1115	905	183	0	Content		-72	-111	9722765	566192514
9739	08:45:27.867	00:00:09.739	584	-1024	-768	-1	-1	-1	-1	4	-1024	-768	-1	-1	-1	-1	4	22	0	0						Untertest3.avi	0	880	547	72	111	1115	905	183	0	Content		-72	-111	9739433	566209182
9756	08:45:27.884	00:00:09.756	585	1254,116	1000,685	0,6531367	0,503381	517,907	3,619475	0	1128,097	1031,419	0,4945584	0,5032859	509,8876	3,540335	0	22	1191	1016						Untertest3.avi	0	880	547	72	111	1115	905	183	0	Content		1119	905	9756064	566225813
9773	08:45:27.901	00:00:09.772	586	1238,081	965,7012	0,6521323	0,5037097	513,9383	3,57507	0	1136,314	1045,245	0,4945836	0,5033707	509,8445	3,480722	0	22	1187	1005						Untertest3.avi	0	880	547	72	111	1115	905	183	0	Content		1115	894	9772682	566242431
9789	08:45:27.917	00:00:09.789	587	1102,2	901,3467	0,6553882	0,5017479	521,9692	3,659484	0	1016,268	927,2373	0,4956393	0,5016426	510,135	3,544451	0	22	1059	914						Untertest3.avi	0	880	547	72	111	1115	905	183	0	Content		987	803	9789429	566259178
9806	08:45:27.934	00:00:09.806	588	893,3516	743,6109	0,6563286	0,4985951	519,6481	3,746	0	892,9539	779,53	0,4968983	0,4989373	510,1677	3,509213	0	23	893	762						Untertest3.avi	0	880	547	72	111	682	442	250	0	Content		821	651	9806054	566275803
9823	08:45:27.951	00:00:09.822	589	777,8966	596,2093	0,6584346	0,4960999	523,0372	3,744563	0	794,8307	640,3206	0,4976142	0,4968351	510,3078	3,585893	0	23	786	618						Untertest3.avi	0	880	547	72	111	682	442	250	0	Content		714	507	9822679	566292428
9839	08:45:27.967	00:00:09.839	590	730,5555	513,935	0,6589047	0,4946893	522,1175	3,740802	0	787,9796	568,5952	0,4977957	0,495684	510,1785	3,564624	0	23	759	541						Untertest3.avi	0	880	547	72	111	682	442	250	0	Content		687	430	9839303	566309052
9856	08:45:27.984	00:00:09.856	591	710,1223	536,467	0,658002	0,4946323	517,8732	3,714359	0	795,7258	565,3229	0,4977162	0,4955937	510,0393	3,584918	0	23	753	551						Untertest3.avi	0	880	547	72	111	682	442	250	0	Content		681	440	9856053	566325802
9873	08:45:28.001	00:00:09.872	592	735,7931	521,6821	0,6592413	0,4948955	521,6351	3,689313	0	776,1706	562,2722	0,4976157	0,4957754	509,9082	3,592041	0	23	756	542						Untertest3.avi	0	880	547	72	111	682	442	250	0	Content		684	431	9872677	566342426
9889	08:45:28.017	00:00:09.889	593	729,9127	529,9843	0,6594073	0,4950215	521,7437	3,726311	0	772,7798	557,7437	0,4975804	0,4958316	509,8022	3,616477	0	23	751	544						Untertest3.avi	0	880	547	72	111	682	442	250	0	Content		679	433	9889303	566359052
9906	08:45:28.034	00:00:09.905	594	704,2621	526,6097	0,6581208	0,4950138	516,6403	3,693289	0	748,1425	569,0103	0,497495	0,4957313	509,7242	3,575925	0	23	726	548						Untertest3.avi	0	880	547	72	111	682	442	250	0	Content		654	437	9905929	566375678
9923	08:45:28.051	00:00:09.922	595	742,3602	526,4473	0,6600162	0,4949466	523,0453	3,735795	0	776,1023	564,6896	0,4974183	0,4956116	509,6465	3,560289	0	23	759	546						Untertest3.avi	0	880	547	72	111	682	442	250	0	Content		687	435	9922678	566392427
9939	08:45:28.067	00:00:09.939	596	729,3323	527,5811	0,6583554	0,4950675	517,3499	3,704557	0	767,8499	567,3883	0,4972892	0,4956022	509,502	3,560911	0	23	749	547						Untertest3.avi	0	880	547	72	111	682	442	250	0	Content		677	436	9939302	566409051
9956	08:45:28.084	00:00:09.955	597	742,131	529,7495	0,6593397	0,4950824	521,2709	3,693388	0	763,5827	575,5541	0,4971349	0,4955549	509,4202	3,542937	0	23	753	553						Untertest3.avi	0	880	547	72	111	682	442	250	0	Content		681	442	9955926	566425675
9973	08:45:28.101	00:00:09.972	598	704,9214	539,3158	0,6558075	0,4954195	509,0448	3,663283	0	751,0972	567,3749	0,4969473	0,4954545	509,3766	3,561329	0	23	728	553						Untertest3.avi	0	880	547	72	111	682	442	250	0	Content		656	442	9972550	566442299
9989	08:45:28.117	00:00:09.989	599	722,8416	544,2925	0,6557412	0,4952549	509,0445	3,611414	0	769,7894	570,6364	0,4968324	0,4953357	509,2845	3,530627	0	23	746	557						Untertest3.avi	0	880	547	72	111	682	442	250	0	Content		674	446	9989300	566459049
10006	08:45:28.134	00:00:10.005	600	718,3034	546,8599	0,6556589	0,4949931	508,9456	3,599462	0	754,8599	575,2823	0,4967533	0,495147	509,2887	3,552155	0	23	737	561						Untertest3.avi	0	880	547	72	111	682	442	250	0	Content		665	450	10005925	566475674
10023	08:45:28.151	00:00:10.022	601	806,6983	568,1812	0,6589376	0,4947036	522,6344	3,634291	0	820,7237	601,8397	0,4963324	0,4953666	509,5288	3,516211	0	23	814	585						Untertest3.avi	0	880	547	72	111	682	442	250	0	Content		742	474	10022551	566492300
10039	08:45:28.167	00:00:10.039	602	879,5822	630,5284	0,6533771	0,4960932	509,1435	3,57113	0	952,9185	665,601	0,4953057	0,4959471	509,7691	3,509922	0	23	916	648						Untertest3.avi	0	880	547	72	111	682	442	250	0	Content		844	537	10039190	566508939
10056	08:45:28.184	00:00:10.055	603	971,7743	687,3425	0,6522005	0,4969077	509,207	3,50849	0	1041,443	718,7055	0,494597	0,4964397	509,8186	3,433841	0	24	1007	703						Untertest3.avi	0	880	547	72	111	1063	881	266	0	Content		935	592	10055924	566525673
10073	08:45:28.201	00:00:10.072	604	1032,973	739,7097	0,6517693	0,4976295	509,3713	3,418753	0	1093,217	770,2278	0,4944288	0,4968478	510,0272	3,400273	0	24	1063	755						Untertest3.avi	0	880	547	72	111	1063	881	266	0	Content		991	644	10072549	566542298
10089	08:45:28.217	00:00:10.089	605	1074,072	766,3697	0,6515751	0,4983001	509,5168	3,418562	0	1122,674	804,4783	0,4944584	0,4973407	510,0301	3,349248	0	24	1098	785						Untertest3.avi	0	880	547	72	111	1063	881	266	0	Content		1026	674	10089189	566558938
10106	08:45:28.234	00:00:10.105	606	1101,895	816,5078	0,6514621	0,4990472	509,4818	3,389867	0	1140,271	841,2456	0,494591	0,4979534	509,918	3,361068	0	24	1121	829						Untertest3.avi	0	880	547	72	111	1063	881	266	0	Content		1049	718	10105799	566575548
10123	08:45:28.251	00:00:10.122	607	1103,685	863,2158	0,6513878	0,4998932	509,6288	3,359848	0	1150,761	896,4007	0,4947999	0,4986542	510,1514	3,289568	0	24	1127	880						Untertest3.avi	0	880	547	72	111	1063	881	266	0	Content		1055	769	10122550	566592299
10139	08:45:28.267	00:00:10.139	608	1132,797	883,8913	0,6513979	0,5004686	509,8429	3,286282	0	1137,818	920,8311	0,494992	0,4991195	510,1222	3,261647	0	24	1135	902						Untertest3.avi	0	880	547	72	111	1063	881	266	0	Content		1063	791	10139184	566608933
10156	08:45:28.284	00:00:10.155	609	1120,027	909,1914	0,6515723	0,5009981	509,6537	3,29731	0	1142,646	963,2448	0,4953429	0,4994122	510,0949	3,210654	0	24	1131	936						Untertest3.avi	0	880	547	72	111	1063	881	266	0	Content		1059	825	10155797	566625546
10172	08:45:28.300	00:00:10.172	610	1153,229	939,6702	0,6515412	0,5012097	509,7822	3,268872	0	1131,888	991,9003	0,495512	0,4995432	510,0631	3,120741	0	24	1143	966						Untertest3.avi	0	880	547	72	111	1063	881	266	0	Content		1071	855	10172421	566642170
10189	08:45:28.317	00:00:10.189	611	1203,615	997,513	0,6516662	0,5012109	509,8375	3,115719	0	1115,356	1000,594	0,4957878	0,4994631	510,1742	3,126376	0	24	1159	999						Untertest3.avi	0	880	547	72	111	1063	881	266	0	Content		1087	888	10189180	566658929
10206	08:45:28.334	00:00:10.205	612	1154,927	950,0374	0,6517782	0,5013665	509,8527	3,182619	0	1130,282	1033,118	0,4960027	0,499524	510,1506	3,047631	0	24	1143	992						Untertest3.avi	0	880	547	72	111	1063	881	266	0	Content		1071	881	10205794	566675543
10222	08:45:28.350	00:00:10.222	613	1220,39	999,5814	0,6519185	0,5016949	509,8983	3,052649	0	1671,923	1046,721	0,4990697	0,4999693	497,6256	3,154842	0	24	1446	1023						Untertest3.avi	0	880	547	72	111	1063	881	266	0	Content		1374	912	10222420	566692169
10239	08:45:28.367	00:00:10.239	614	826,5629	1002,731	0,6483577	0,5021986	497,626	2,898578	0	1050,205	996,8737	0,4937038	0,5001679	497,6256	2,954738	0	24	938	1000						Untertest3.avi	0	880	547	72	111	1063	881	266	0	Content		866	889	10239176	566708925
10256	08:45:28.384	00:00:10.255	615	1166,719	1001,795	0,6539549	0,503152	497,626	2,950794	0	1068,893	1032,078	0,4994897	0,5011631	497,6256	2,866704	0	24	1118	1017						Untertest3.avi	0	880	547	72	111	1063	881	266	0	Content		1046	906	10255792	566725541
10272	08:45:28.400	00:00:10.272	616	1212,877	1013,127	0,6522625	0,5030512	509,8768	3,000696	0	-1024	-768	-1	-1	-1	-1	4	24	1213	1013						Untertest3.avi	0	880	547	72	111	1063	881	266	0	Content		1141	902	10272415	566742164
10289	08:45:28.417	00:00:10.289	617	1221,795	1006,953	0,652363	0,503007	509,9709	2,988228	0	-1024	-768	-1	-1	-1	-1	4	24	1222	1007						Untertest3.avi	0	880	547	72	111	1063	881	266	0	Content		1150	896	10289041	566758790
10306	08:45:28.434	00:00:10.305	618	1234,917	1015,958	0,6524781	0,5028448	509,9782	2,944494	0	-1024	-768	-1	-1	-1	-1	4	24	1235	1016						Untertest3.avi	0	880	547	72	111	1063	881	266	0	Content		1163	905	10305787	566775536
10322	08:45:28.450	00:00:10.322	619	1217,847	999,1713	0,6526307	0,5026792	509,8512	2,964736	0	-1024	-768	-1	-1	-1	-1	4	25	1218	999						Untertest3.avi	0	880	547	72	111	1146	890	100	0	Content		1146	888	10322409	566792158
10339	08:45:28.467	00:00:10.339	620	1217,334	1010,223	0,6527108	0,5025536	509,8953	2,894049	0	-1024	-768	-1	-1	-1	-1	4	25	1217	1010						Untertest3.avi	0	880	547	72	111	1146	890	100	0	Content		1145	899	10339033	566808782
10356	08:45:28.484	00:00:10.355	621	1198,743	973,4766	0,6528158	0,5024603	509,882	2,928898	0	-1024	-768	-1	-1	-1	-1	4	25	1199	973						Untertest3.avi	0	880	547	72	111	1146	890	100	0	Content		1127	862	10355659	566825408
10372	08:45:28.500	00:00:10.372	622	1248,416	1019,956	0,6528817	0,502364	509,9206	2,833833	0	-1024	-768	-1	-1	-1	-1	4	25	1248	1020						Untertest3.avi	0	880	547	72	111	1146	890	100	0	Content		1176	909	10372407	566842156
10389	08:45:28.517	00:00:10.389	623	1191,58	985,3151	0,6493087	0,5021643	497,7132	2,820759	0	-1024	-768	-1	-1	-1	-1	4	25	1192	985						Untertest3.avi	0	880	547	72	111	1146	890	100	0	Content		1120	874	10389031	566858780
10406	08:45:28.534	00:00:10.405	624	1223,29	1001,48	0,653003	0,5020725	510,2147	2,828517	0	-1024	-768	-1	-1	-1	-1	4	25	1223	1001						Untertest3.avi	0	880	547	72	111	1146	890	100	0	Content		1151	890	10405655	566875404
10422	08:45:28.550	00:00:10.422	625	1242,011	1012,857	0,6531271	0,5019884	510,1797	2,821607	0	-1024	-768	-1	-1	-1	-1	4	26	1242	1013						Untertest3.avi	0	880	547	72	111	1194	939	500	0	Content		1170	902	10422279	566892028
10439	08:45:28.567	00:00:10.439	626	1247,849	1027,936	0,6533517	0,5019516	510,1162	2,881057	0	-1024	-768	-1	-1	-1	-1	4	26	1248	1028						Untertest3.avi	0	880	547	72	111	1194	939	500	0	Content		1176	917	10439027	566908776
10456	08:45:28.584	00:00:10.455	627	1236,476	1005	0,6535295	0,5019208	510,2519	2,866088	0	-1024	-768	-1	-1	-1	-1	4	26	1236	1005						Untertest3.avi	0	880	547	72	111	1194	939	500	0	Content		1164	894	10455650	566925399
10472	08:45:28.600	00:00:10.472	628	1222,212	998,3254	0,6536148	0,5018713	510,3095	2,844679	0	-1024	-768	-1	-1	-1	-1	4	26	1222	998						Untertest3.avi	0	880	547	72	111	1194	939	500	0	Content		1150	887	10472274	566942023
10489	08:45:28.617	00:00:10.488	629	865,9175	1024,752	0,6497898	0,5021075	497,8629	2,728653	0	-1024	-768	-1	-1	-1	-1	4	26	866	1025						Untertest3.avi	0	880	547	72	111	1194	939	500	0	Content		794	914	10488900	566958649
10506	08:45:28.634	00:00:10.505	630	-1024	-768	-1	-1	-1	-1	4	-1024	-768	-1	-1	-1	-1	4	26	0	0						Untertest3.avi	0	880	547	72	111	1194	939	500	0	Content		-72	-111	10505649	566975398
10522	08:45:28.650	00:00:10.522	631	-1024	-768	-1	-1	-1	-1	4	-1024	-768	-1	-1	-1	-1	4	26	0	0						Untertest3.avi	0	880	547	72	111	1194	939	500	0	Content		-72	-111	10522271	566992020
10539	08:45:28.667	00:00:10.538	632	-1024	-768	-1	-1	-1	-1	4	-1024	-768	-1	-1	-1	-1	4	26	0	0						Untertest3.avi	0	880	547	72	111	1194	939	500	0	Content		-72	-111	10538897	567008646
10556	08:45:28.684	00:00:10.555	633	-1024	-768	-1	-1	-1	-1	4	-1024	-768	-1	-1	-1	-1	4	26	0	0						Untertest3.avi	0	880	547	72	111	1194	939	500	0	Content		-72	-111	10555520	567025269
10572	08:45:28.700	00:00:10.572	634	1344,097	1085,494	0,6534654	0,5025933	510,7448	2,896314	0	-1024	-768	-1	-1	-1	-1	4	26	1344	1085						Untertest3.avi	0	880	547	72	111	1194	939	500	0	Content		1272	974	10572269	567042018
10589	08:45:28.717	00:00:10.588	635	1297,607	1065,046	0,6536677	0,502332	510,7447	2,814678	0	-1024	-768	-1	-1	-1	-1	4	26	1298	1065						Untertest3.avi	0	880	547	72	111	1194	939	500	0	Content		1226	954	10588893	567058642
10606	08:45:28.734	00:00:10.605	636	-1024	-768	-1	-1	-1	-1	4	-1024	-768	-1	-1	-1	-1	4	26	0	0						Untertest3.avi	0	880	547	72	111	1194	939	500	0	Content		-72	-111	10605517	567075266
10622	08:45:28.750	00:00:10.622	637	-1024	-768	-1	-1	-1	-1	4	-1024	-768	-1	-1	-1	-1	4	26	0	0						Untertest3.avi	0	880	547	72	111	1194	939	500	0	Content		-72	-111	10622141	567091890
10639	08:45:28.767	00:00:10.638	638	-1024	-768	-1	-1	-1	-1	4	-1024	-768	-1	-1	-1	-1	4	26	0	0						Untertest3.avi	0	880	547	72	111	1194	939	500	0	Content		-72	-111	10638897	567108646
10656	08:45:28.784	00:00:10.655	639	-1024	-768	-1	-1	-1	-1	4	-1024	-768	-1	-1	-1	-1	4	26	0	0						Untertest3.avi	0	880	547	72	111	1194	939	500	0	Content		-72	-111	10655516	567125265
10672	08:45:28.800	00:00:10.672	640	1282,624	1084,65	0,6538462	0,5022677	510,7446	2,883374	0	-1024	-768	-1	-1	-1	-1	4	26	1283	1085						Untertest3.avi	0	880	547	72	111	1194	939	500	0	Content		1211	974	10672140	567141889
10689	08:45:28.817	00:00:10.688	641	1368,697	1090,92	0,6538193	0,5026109	510,7025	2,834747	0	-1024	-768	-1	-1	-1	-1	4	26	1369	1091						Untertest3.avi	0	880	547	72	111	1194	939	500	0	Content		1297	980	10688766	567158515
10706	08:45:28.834	00:00:10.705	642	1320,967	1046,323	0,6544111	0,5029853	506,801	2,772631	0	-1024	-768	-1	-1	-1	-1	4	26	1321	1046						Untertest3.avi	0	880	547	72	111	1194	939	500	0	Content		1249	935	10705515	567175264
10722	08:45:28.850	00:00:10.722	643	554,5673	1020,851	0,6473042	0,5023272	506,8008	2,706831	0	-1024	-768	-1	-1	-1	-1	4	26	555	1021						Untertest3.avi	0	880	547	72	111	1194	939	500	0	Content		483	910	10722139	567191888
10739	08:45:28.867	00:00:10.738	644	-1024	-768	-1	-1	-1	-1	4	-1024	-768	-1	-1	-1	-1	4	26	0	0						Untertest3.avi	0	880	547	72	111	1194	939	500	0	Content		-72	-111	10738763	567208512
10755	08:45:28.883	00:00:10.755	645	-1024	-768	-1	-1	-1	-1	4	-1024	-768	-1	-1	-1	-1	4	26	0	0						Untertest3.avi	0	880	547	72	111	1194	939	500	0	Content		-72	-111	10755388	567225137
10772	08:45:28.900	00:00:10.772	646	-1024	-768	-1	-1	-1	-1	4	-1024	-768	-1	-1	-1	-1	4	26	0	0						Untertest3.avi	0	880	547	72	111	1194	939	500	0	Content		-72	-111	10772153	567241902
10789	08:45:28.917	00:00:10.788	647	-1024	-768	-1	-1	-1	-1	4	-1024	-768	-1	-1	-1	-1	4	26	0	0						Untertest3.avi	0	880	547	72	111	1194	939	500	0	Content		-72	-111	10788762	567258511
10805	08:45:28.933	00:00:10.805	648	-1024	-768	-1	-1	-1	-1	4	-1024	-768	-1	-1	-1	-1	4	26	0	0						Untertest3.avi	0	880	547	72	111	1194	939	500	0	Content		-72	-111	10805383	567275132
10822	08:45:28.950	00:00:10.822	649	1285,429	1070,119	0,6539389	0,5035284	506,8009	2,882617	3	1291,799	1095,033	0,6542655	0,5035242	510,8169	2,906638	1	26	1292	1095						Untertest3.avi	0	880	547	72	111	1194	939	500	0	Content		1220	984	10822007	567291756
10839	08:45:28.967	00:00:10.838	650	-1024	-768	-1	-1	-1	-1	4	-1024	-768	-1	-1	-1	-1	4	26	0	0						Untertest3.avi	0	880	547	72	111	1194	939	500	0	Content		-72	-111	10838758	567308507
10855	08:45:28.983	00:00:10.855	651	1264,355	1064,917	0,6527235	0,5049241	506,8008	2,91558	3	1265,647	1088,683	0,6539385	0,5049148	510,8168	2,937373	1	26	1266	1089						Untertest3.avi	0	880	547	72	111	1194	939	500	0	Content		1194	978	10855382	567325131
10872	08:45:29.000	00:00:10.872	652	1257,705	1046,904	0,6525486	0,5059679	506,8009	2,908628	3	1305,663	1083,46	0,6564894	0,5059184	520,2484	2,98632	1	26	1306	1083						Untertest3.avi	0	880	547	72	111	1194	939	500	0	Content		1234	972	10872005	567341754
10889	08:45:29.017	00:00:10.888	653	-1024	-768	-1	-1	-1	-1	4	-1024	-768	-1	-1	-1	-1	4	26	0	0						Untertest3.avi	0	880	547	72	111	1194	939	500	0	Content		-72	-111	10888629	567358378
10905	08:45:29.033	00:00:10.905	654	1274,888	1031,522	0,6548225	0,507234	516,9499	3,04093	3	1254,502	1049,654	0,65484	0,5072308	516,9499	3,038353	1	26	1255	1050						Untertest3.avi	0	880	547	72	111	1194	939	500	0	Content		1183	939	10905379	567375128
10922	08:45:29.050	00:00:10.922	655	1223,932	958,2734	0,6550555	0,5066064	519,4982	3,042319	3	1203,722	974,6877	0,6550778	0,5066032	519,4982	3,039403	1	27	1204	975						Untertest3.avi	0	880	547	72	111	983	697	200	0	Content		1132	864	10922004	567391753
10939	08:45:29.067	00:00:10.938	656	1182,681	852,9827	0,6550073	0,5056812	521,1149	3,150337	3	1162,299	867,1431	0,6550295	0,5056781	521,1149	3,146892	1	27	1162	867						Untertest3.avi	0	880	547	72	111	983	697	200	0	Content		1090	756	10938628	567408377
10955	08:45:29.083	00:00:10.955	657	1113,122	779,8451	0,6521019	0,5051518	511,9899	3,094702	3	1098,92	790,5334	0,6521493	0,505173	511,9899	3,093096	1	27	1099	791						Untertest3.avi	0	880	547	72	111	983	697	200	0	Content		1027	680	10955377	567425126
10972	08:45:29.100	00:00:10.971	658	1092,581	794,6157	0,6517972	0,504959	512,4548	3,085011	3	1074,093	806,4065	0,6518015	0,5049687	512,101	3,080501	1	27	1074	806						Untertest3.avi	0	880	547	72	111	983	697	200	0	Content		1002	695	10971999	567441748
10989	08:45:29.117	00:00:10.988	659	1082,158	796,3472	0,6515113	0,505016	518,9023	3,18563	3	1046,86	807,5687	0,6511104	0,5050438	512,3941	3,14384	1	27	1047	808						Untertest3.avi	0	880	547	72	111	983	697	200	0	Content		975	697	10988624	567458373
11005	08:45:29.133	00:00:11.005	660	1062,01	788,8562	0,6502821	0,5047966	512,2998	3,187065	3	1051,159	799,2476	0,6503617	0,5048216	512,2999	3,185392	1	27	1051	799						Untertest3.avi	0	880	547	72	111	983	697	200	0	Content		979	688	11005248	567474997
11022	08:45:29.150	00:00:11.021	661	1067,493	794,9134	0,6495668	0,5044185	512,8891	3,159463	3	1050,532	807,4165	0,6495984	0,5044186	512,8891	3,156917	1	27	1051	807						Untertest3.avi	0	880	547	72	111	983	697	200	0	Content		979	696	11021997	567491746
11039	08:45:29.167	00:00:11.038	662	1074,58	795,3486	0,6490061	0,503967	515,8144	3,167937	3	1050,64	806,8546	0,6488621	0,503985	513,0364	3,148563	1	27	1051	807						Untertest3.avi	0	880	547	72	111	983	697	200	0	Content		979	696	11038622	567508371
11055	08:45:29.183	00:00:11.055	663	1080,146	789,0778	0,648134	0,5033744	513,2556	3,145593	0	1038,812	836,9491	0,4926455	0,5004169	509,7632	3,116976	0	27	1059	813						Untertest3.avi	0	880	547	72	111	983	697	200	0	Content		987	702	11055246	567524995
11072	08:45:29.200	00:00:11.071	664	1065,718	789,7797	0,6474264	0,5027218	513,5225	3,198388	0	1044,522	839,0557	0,4911409	0,4995854	513,6859	3,133664	0	27	1055	814						Untertest3.avi	0	880	547	72	111	983	697	200	0	Content		983	703	11071870	567541619
11089	08:45:29.217	00:00:11.088	665	1065,895	790,3396	0,6468819	0,5023466	513,8175	3,222354	0	1044,027	835,8203	0,4906352	0,4991936	513,9503	3,177794	0	27	1055	813						Untertest3.avi	0	880	547	72	111	983	697	200	0	Content		983	702	11088621	567558370
11105	08:45:29.233	00:00:11.105	666	1055,244	786,7798	0,64645	0,5022395	514,1578	3,217786	0	1022,909	826,5496	0,4902142	0,4990933	514,1099	3,165502	0	27	1039	807						Untertest3.avi	0	880	547	72	111	983	697	200	0	Content		967	696	11105241	567574990
11122	08:45:29.250	00:00:11.121	667	1068,731	789,6458	0,6461048	0,5024182	514,0946	3,226193	0	1038,517	839,4076	0,4898806	0,4991393	514,3309	3,217614	0	28	1054	815						Untertest3.avi	0	880	547	72	111	893	810	100	0	Content		982	704	11121867	567591616
11138	08:45:29.266	00:00:11.138	668	1053,094	822,8977	0,6459889	0,5031248	514,5576	3,245303	0	1018,131	881,7484	0,4898887	0,4996638	514,5443	3,217461	0	28	1036	852						Untertest3.avi	0	880	547	72	111	893	810	100	0	Content		964	741	11138492	567608241
11155	08:45:29.283	00:00:11.155	669	1001,913	864,4198	0,6462395	0,5040045	514,8989	3,25807	0	960,6731	918,0032	0,4903044	0,5003815	514,926	3,246345	0	28	981	891						Untertest3.avi	0	880	547	72	111	893	810	100	0	Content		909	780	11155240	567624989
11172	08:45:29.300	00:00:11.171	670	982,8364	928,4402	0,6460868	0,5049196	515,1483	3,246232	0	918,1229	973,3927	0,4905072	0,5011032	515,0679	3,242372	0	28	950	951						Untertest3.avi	0	880	547	72	111	893	810	100	0	Content		878	840	11171865	567641614
11188	08:45:29.316	00:00:11.188	671	974,2687	1000,102	0,6458477	0,5059505	515,6641	3,283644	0	877,2791	1056,131	0,4906662	0,5020096	515,3919	3,251312	0	28	926	1028						Untertest3.avi	0	880	547	72	111	893	810	100	0	Content		854	917	11188489	567658238
11205	08:45:29.333	00:00:11.205	672	236,3061	1049,878	0,6424785	0,5065575	522,9847	3,395788	0	-1024	-768	-1	-1	-1	-1	4	28	236	1050						Untertest3.avi	0	880	547	72	111	893	810	100	0	Content		164	939	11205113	567674862
11222	08:45:29.350	00:00:11.221	673	-1024	-768	-1	-1	-1	-1	4	-1024	-768	-1	-1	-1	-1	4		0	0						Untertest3.avi	0	880	547	72	111				0	Content		-72	-111	11221862	567691611
11238	08:45:29.366	00:00:11.238	674	-1024	-768	-1	-1	-1	-1	4	-1024	-768	-1	-1	-1	-1	4		0	0						Untertest3.avi	0	880	547	72	111				0	Content		-72	-111	11238487	567708236
11255	08:45:29.383	00:00:11.255	675	-1024	-768	-1	-1	-1	-1	4	-1024	-768	-1	-1	-1	-1	4		0	0						Untertest3.avi	0	880	547	72	111				0	Content		-72	-111	11255111	567724860
11272	08:45:29.400	00:00:11.271	676	-1024	-768	-1	-1	-1	-1	4	-1024	-768	-1	-1	-1	-1	4		0	0						Untertest3.avi	0	880	547	72	111				0	Content		-72	-111	11271735	567741484
11288	08:45:29.416	00:00:11.288	677	-1024	-768	-1	-1	-1	-1	4	-1024	-768	-1	-1	-1	-1	4		0	0						Untertest3.avi	0	880	547	72	111				0	Content		-72	-111	11288486	567758235
11305	08:45:29.433	00:00:11.305	678	-1024	-768	-1	-1	-1	-1	4	-1024	-768	-1	-1	-1	-1	4		0	0						Untertest3.avi	0	880	547	72	111				0	Content		-72	-111	11305108	567774857
11322	08:45:29.450	00:00:11.321	679	-1024	-768	-1	-1	-1	-1	4	-1024	-768	-1	-1	-1	-1	4		0	0						Untertest3.avi	0	880	547	72	111				0	Content		-72	-111	11321733	567791482
11338	08:45:29.466	00:00:11.338	680	-1024	-768	-1	-1	-1	-1	4	-1024	-768	-1	-1	-1	-1	4		0	0						Untertest3.avi	0	880	547	72	111				0	Content		-72	-111	11338357	567808106
11355	08:45:29.483	00:00:11.355	681	-1024	-768	-1	-1	-1	-1	4	-1024	-768	-1	-1	-1	-1	4		0	0						Untertest3.avi	0	880	547	72	111				0	Content		-72	-111	11355104	567824853
11372	08:45:29.500	00:00:11.371	682	-1024	-768	-1	-1	-1	-1	4	-1024	-768	-1	-1	-1	-1	4		0	0						Untertest3.avi	0	880	547	72	111				0	Content		-72	-111	11371729	567841478
11388	08:45:29.516	00:00:11.388	683	-1024	-768	-1	-1	-1	-1	4	-1024	-768	-1	-1	-1	-1	4		0	0						Untertest3.avi	0	880	547	72	111				0	Content		-72	-111	11388352	567858101
11405	08:45:29.533	00:00:11.404	684	-1024	-768	-1	-1	-1	-1	4	-1024	-768	-1	-1	-1	-1	4		0	0						Untertest3.avi	0	880	547	72	111				0	Content		-72	-111	11404976	567874725
11422	08:45:29.550	00:00:11.421	685	-1024	-768	-1	-1	-1	-1	4	-1024	-768	-1	-1	-1	-1	4		0	0						Untertest3.avi	0	880	547	72	111				0	Content		-72	-111	11421724	567891473
11438	08:45:29.566	00:00:11.438	686	-1024	-768	-1	-1	-1	-1	4	-1024	-768	-1	-1	-1	-1	4		0	0						Untertest3.avi	0	880	547	72	111				0	Content		-72	-111	11438349	567908098
11455	08:45:29.583	00:00:11.454	687	-1024	-768	-1	-1	-1	-1	4	-1024	-768	-1	-1	-1	-1	4		0	0						Untertest3.avi	0	880	547	72	111				0	Content		-72	-111	11454973	567924722
11472	08:45:29.600	00:00:11.471	688	-1024	-768	-1	-1	-1	-1	4	-1024	-768	-1	-1	-1	-1	4		0	0						Untertest3.avi	0	880	547	72	111				0	Content		-72	-111	11471596	567941345
11488	08:45:29.616	00:00:11.488	689	-1024	-768	-1	-1	-1	-1	4	-1024	-768	-1	-1	-1	-1	4		0	0						Untertest3.avi	0	880	547	72	111				0	Content		-72	-111	11488344	567958093
11505	08:45:29.633	00:00:11.504	690	-1024	-768	-1	-1	-1	-1	4	-1024	-768	-1	-1	-1	-1	4		0	0						Untertest3.avi	0	880	547	72	111				0	Content		-72	-111	11504967	567974716
11522	08:45:29.650	00:00:11.521	691	-1024	-768	-1	-1	-1	-1	4	-1024	-768	-1	-1	-1	-1	4		0	0						Untertest3.avi	0	880	547	72	111				0	Content		-72	-111	11521717	567991466
11538	08:45:29.666	00:00:11.538	692	-1024	-768	-1	-1	-1	-1	4	-1024	-768	-1	-1	-1	-1	4		0	0						Untertest3.avi	0	880	547	72	111				0	Content		-72	-111	11538338	568008087
11555	08:45:29.683	00:00:11.554	693	-1024	-768	-1	-1	-1	-1	4	-1024	-768	-1	-1	-1	-1	4		0	0						Untertest3.avi	0	880	547	72	111				0	Content		-72	-111	11554960	568024709
11572	08:45:29.700	00:00:11.571	694	-1024	-768	-1	-1	-1	-1	4	-1024	-768	-1	-1	-1	-1	4		0	0						Untertest3.avi	0	880	547	72	111				0	Content		-72	-111	11571583	568041332
11588	08:45:29.716	00:00:11.588	695	-1024	-768	-1	-1	-1	-1	4	-1024	-768	-1	-1	-1	-1	4		0	0						Untertest3.avi	0	880	547	72	111				0	Content		-72	-111	11588207	568057956
11605	08:45:29.733	00:00:11.605	696	-1024	-768	-1	-1	-1	-1	4	-1024	-768	-1	-1	-1	-1	4		0	0						Untertest3.avi	0	880	547	72	111				0	Content		-72	-111	11605401	568075150
11623	08:45:29.751	00:00:11.622	697	-1024	-768	-1	-1	-1	-1	4	-1024	-768	-1	-1	-1	-1	4		0	0						Untertest3.avi	0	880	547	72	111				0	Content		-72	-111	11622770	568092519
11640	08:45:29.768	00:00:11.640	698	-1024	-768	-1	-1	-1	-1	4	-1024	-768	-1	-1	-1	-1	4		0	0						Untertest3.avi	0	880	547	72	111				0	Content		-72	-111	11640021	568109770
11655	08:45:29.783	00:00:11.654	699	-1024	-768	-1	-1	-1	-1	4	-1024	-768	-1	-1	-1	-1	4		0	0						Untertest3.avi	0	880	547	72	111				0	Content		-72	-111	11654830	568124579
11672	08:45:29.800	00:00:11.671	700	-1024	-768	-1	-1	-1	-1	4	-1024	-768	-1	-1	-1	-1	4		0	0						Untertest3.avi	0	880	547	72	111				0	Content		-72	-111	11671573	568141322
11688	08:45:29.816	00:00:11.688	701	-1024	-768	-1	-1	-1	-1	4	-1024	-768	-1	-1	-1	-1	4		0	0						Untertest3.avi	0	880	547	72	111				0	Content		-72	-111	11688193	568157942
11705	08:45:29.833	00:00:11.704	702	-1024	-768	-1	-1	-1	-1	4	-1024	-768	-1	-1	-1	-1	4		0	0						Untertest3.avi	0	880	547	72	111				0	Content		-72	-111	11704944	568174693
11721	08:45:29.849	00:00:11.721	703	-1024	-768	-1	-1	-1	-1	4	-1024	-768	-1	-1	-1	-1	4		0	0						Untertest3.avi	0	880	547	72	111				0	Content		-72	-111	11721440	568191189
11738	08:45:29.866	00:00:11.738	704	-1024	-768	-1	-1	-1	-1	4	-1024	-768	-1	-1	-1	-1	4		0	0						Untertest3.avi	0	880	547	72	111				0	Content		-72	-111	11738189	568207938
11755	08:45:29.883	00:00:11.755	705	-1024	-768	-1	-1	-1	-1	4	-1024	-768	-1	-1	-1	-1	4		0	0						Untertest3.avi	0	880	547	72	111				0	Content		-72	-111	11755258	568225007
11773	08:45:29.901	00:00:11.772	706	-1024	-768	-1	-1	-1	-1	4	-1024	-768	-1	-1	-1	-1	4		0	0						Untertest3.avi	0	880	547	72	111				0	Content		-72	-111	11772634	568242383
11790	08:45:29.918	00:00:11.789	707	-1024	-768	-1	-1	-1	-1	4	-1024	-768	-1	-1	-1	-1	4		0	0						Untertest3.avi	0	880	547	72	111				0	Content		-72	-111	11789900	568259649
11805	08:45:29.933	00:00:11.804	708	-1024	-768	-1	-1	-1	-1	4	-1024	-768	-1	-1	-1	-1	4		0	0						Untertest3.avi	0	880	547	72	111				0	Content		-72	-111	11804809	568274558
11821	08:45:29.949	00:00:11.821	709	-1024	-768	-1	-1	-1	-1	4	-1024	-768	-1	-1	-1	-1	4		0	0						Untertest3.avi	0	880	547	72	111				0	Content		-72	-111	11821433	568291182
11838	08:45:29.966	00:00:11.838	710	-1024	-768	-1	-1	-1	-1	4	-1024	-768	-1	-1	-1	-1	4		0	0						Untertest3.avi	0	880	547	72	111				0	Content		-72	-111	11838184	568307933
11855	08:45:29.983	00:00:11.854	711	-1024	-768	-1	-1	-1	-1	4	-1024	-768	-1	-1	-1	-1	4		0	0						Untertest3.avi	0	880	547	72	111				0	Content		-72	-111	11854804	568324553
11871	08:45:29.999	00:00:11.871	712	-1024	-768	-1	-1	-1	-1	4	-1024	-768	-1	-1	-1	-1	4		0	0						Untertest3.avi	0	880	547	72	111				0	Content		-72	-111	11871428	568341177
11888	08:45:30.016	00:00:11.888	713	-1024	-768	-1	-1	-1	-1	4	-1024	-768	-1	-1	-1	-1	4		0	0						Untertest3.avi	0	880	547	72	111				0	Content		-72	-111	11888053	568357802
11905	08:45:30.033	00:00:11.905	714	-1024	-768	-1	-1	-1	-1	4	-1024	-768	-1	-1	-1	-1	4		0	0						Untertest3.avi	0	880	547	72	111				0	Content		-72	-111	11905247	568374996
11922	08:45:30.050	00:00:11.922	715	-1024	-768	-1	-1	-1	-1	4	-1024	-768	-1	-1	-1	-1	4		0	0						Untertest3.avi	0	880	547	72	111				0	Content		-72	-111	11922496	568392245
11940	08:45:30.068	00:00:11.939	716	-1024	-768	-1	-1	-1	-1	4	-1024	-768	-1	-1	-1	-1	4		0	0						Untertest3.avi	0	880	547	72	111				0	Content		-72	-111	11939869	568409618
11955	08:45:30.083	00:00:11.954	717	-1024	-768	-1	-1	-1	-1	4	-1024	-768	-1	-1	-1	-1	4		0	0						Untertest3.avi	0	880	547	72	111				0	Content		-72	-111	11954672	568424421
11971	08:45:30.099	00:00:11.971	718	-1024	-768	-1	-1	-1	-1	4	-1024	-768	-1	-1	-1	-1	4		0	0						Untertest3.avi	0	880	547	72	111				0	Content		-72	-111	11971423	568441172
11988	08:45:30.116	00:00:11.988	719	-1024	-768	-1	-1	-1	-1	4	-1024	-768	-1	-1	-1	-1	4		0	0						Untertest3.avi	0	880	547	72	111				0	Content		-72	-111	11988044	568457793
12005	08:45:30.133	00:00:12.004	720	-1024	-768	-1	-1	-1	-1	4	-1024	-768	-1	-1	-1	-1	4		0	0						Untertest3.avi	0	880	547	72	111				0	Content		-72	-111	12004668	568474417
12021	08:45:30.149	00:00:12.021	721	-1024	-768	-1	-1	-1	-1	4	-1024	-768	-1	-1	-1	-1	4		0	0						Untertest3.avi	0	880	547	72	111				0	Content		-72	-111	12021288	568491037
12038	08:45:30.166	00:00:12.037	722	-1024	-768	-1	-1	-1	-1	4	-1024	-768	-1	-1	-1	-1	4		0	0						Untertest3.avi	0	880	547	72	111				0	Content		-72	-111	12037923	568507672
12055	08:45:30.183	00:00:12.055	723	-1024	-768	-1	-1	-1	-1	4	-1024	-768	-1	-1	-1	-1	4		0	0						Untertest3.avi	0	880	547	72	111				0	Content		-72	-111	12055107	568524856
12072	08:45:30.200	00:00:12.072	724	-1024	-768	-1	-1	-1	-1	4	-1024	-768	-1	-1	-1	-1	4		0	0						Untertest3.avi	0	880	547	72	111				0	Content		-72	-111	12072483	568542232
12090	08:45:30.218	00:00:12.089	725	-1024	-768	-1	-1	-1	-1	4	-1024	-768	-1	-1	-1	-1	4		0	0						Untertest3.avi	0	880	547	72	111				0	Content		-72	-111	12089729	568559478
12105	08:45:30.233	00:00:12.104	726	-1024	-768	-1	-1	-1	-1	4	-1024	-768	-1	-1	-1	-1	4		0	0						Untertest3.avi	0	880	547	72	111				0	Content		-72	-111	12104531	568574280
12121	08:45:30.249	00:00:12.121	727	-1024	-768	-1	-1	-1	-1	4	-1024	-768	-1	-1	-1	-1	4		0	0						Untertest3.avi	0	880	547	72	111				0	Content		-72	-111	12121281	568591030
12138	08:45:30.266	00:00:12.137	728	-1024	-768	-1	-1	-1	-1	4	-1024	-768	-1	-1	-1	-1	4		0	0						Untertest3.avi	0	880	547	72	111				0	Content		-72	-111	12137915	568607664
12155	08:45:30.283	00:00:12.154	729	-1024	-768	-1	-1	-1	-1	4	-1024	-768	-1	-1	-1	-1	4		0	0						Untertest3.avi	0	880	547	72	111				0	Content		-72	-111	12154528	568624277
12171	08:45:30.299	00:00:12.171	730	-1024	-768	-1	-1	-1	-1	4	-1024	-768	-1	-1	-1	-1	4		0	0						Untertest3.avi	0	880	547	72	111				0	Content		-72	-111	12171147	568640896
12188	08:45:30.316	00:00:12.187	731	-1024	-768	-1	-1	-1	-1	4	-1024	-768	-1	-1	-1	-1	4		0	0						Untertest3.avi	0	880	547	72	111				0	Content		-72	-111	12187772	568657521
12205	08:45:30.333	00:00:12.204	732	-1024	-768	-1	-1	-1	-1	4	-1024	-768	-1	-1	-1	-1	4		0	0						Untertest3.avi	0	880	547	72	111				0	Content		-72	-111	12204964	568674713
12222	08:45:30.350	00:00:12.222	733	-1024	-768	-1	-1	-1	-1	4	-1024	-768	-1	-1	-1	-1	4		0	0						Untertest3.avi	0	880	547	72	111				0	Content		-72	-111	12222339	568692088
12240	08:45:30.368	00:00:12.239	734	-1024	-768	-1	-1	-1	-1	4	-1024	-768	-1	-1	-1	-1	4		0	0						Untertest3.avi	0	880	547	72	111				0	Content		-72	-111	12239710	568709459
12255	08:45:30.383	00:00:12.254	735	-1024	-768	-1	-1	-1	-1	4	-1024	-768	-1	-1	-1	-1	4		0	0						Untertest3.avi	0	880	547	72	111				0	Content		-72	-111	12254513	568724262
12271	08:45:30.399	00:00:12.271	736	-1024	-768	-1	-1	-1	-1	4	-1024	-768	-1	-1	-1	-1	4		0	0						Untertest3.avi	0	880	547	72	111				0	Content		-72	-111	12271138	568740887
12288	08:45:30.416	00:00:12.287	737	-1024	-768	-1	-1	-1	-1	4	-1024	-768	-1	-1	-1	-1	4		0	0						Untertest3.avi	0	880	547	72	111				0	Content		-72	-111	12287895	568757644
12305	08:45:30.433	00:00:12.304	738	-1024	-768	-1	-1	-1	-1	4	-1024	-768	-1	-1	-1	-1	4		0	0						Untertest3.avi	0	880	547	72	111				0	Content		-72	-111	12304507	568774256
12321	08:45:30.449	00:00:12.321	739	-1024	-768	-1	-1	-1	-1	4	-1024	-768	-1	-1	-1	-1	4		0	0						Untertest3.avi	0	880	547	72	111				0	Content		-72	-111	12321131	568790880
12338	08:45:30.466	00:00:12.337	740	-1024	-768	-1	-1	-1	-1	4	-1024	-768	-1	-1	-1	-1	4		0	0						Untertest3.avi	0	880	547	72	111				0	Content		-72	-111	12337753	568807502
12355	08:45:30.483	00:00:12.354	741	-1024	-768	-1	-1	-1	-1	4	-1024	-768	-1	-1	-1	-1	4		0	0						Untertest3.avi	0	880	547	72	111				0	Content		-72	-111	12354946	568824695
12372	08:45:30.500	00:00:12.372	742	-1024	-768	-1	-1	-1	-1	4	-1024	-768	-1	-1	-1	-1	4		0	0						Untertest3.avi	0	880	547	72	111				0	Content		-72	-111	12372192	568841941
12389	08:45:30.517	00:00:12.389	743	-1024	-768	-1	-1	-1	-1	4	-1024	-768	-1	-1	-1	-1	4		0	0						Untertest3.avi	0	880	547	72	111				0	Content		-72	-111	12389439	568859188
12404	08:45:30.532	00:00:12.404	744	-1024	-768	-1	-1	-1	-1	4	-1024	-768	-1	-1	-1	-1	4		0	0						Untertest3.avi	0	880	547	72	111				0	Content		-72	-111	12404368	568874117
12421	08:45:30.549	00:00:12.420	745	-1024	-768	-1	-1	-1	-1	4	-1024	-768	-1	-1	-1	-1	4		0	0						Untertest3.avi	0	880	547	72	111				0	Content		-72	-111	12420991	568890740
12438	08:45:30.566	00:00:12.437	746	-1024	-768	-1	-1	-1	-1	4	-1024	-768	-1	-1	-1	-1	4		0	0						Untertest3.avi	0	880	547	72	111				0	Content		-72	-111	12437740	568907489
12454	08:45:30.582	00:00:12.454	747	-1024	-768	-1	-1	-1	-1	4	-1024	-768	-1	-1	-1	-1	4		0	0						Untertest3.avi	0	880	547	72	111				0	Content		-72	-111	12454365	568924114
12471	08:45:30.599	00:00:12.470	748	-1024	-768	-1	-1	-1	-1	4	-1024	-768	-1	-1	-1	-1	4		0	0						Untertest3.avi	0	880	547	72	111				0	Content		-72	-111	12470987	568940736
12488	08:45:30.616	00:00:12.487	749	-1024	-768	-1	-1	-1	-1	4	-1024	-768	-1	-1	-1	-1	4		0	0						Untertest3.avi	0	880	547	72	111				0	Content		-72	-111	12487611	568957360
12505	08:45:30.633	00:00:12.504	750	-1024	-768	-1	-1	-1	-1	4	-1024	-768	-1	-1	-1	-1	4		0	0						Untertest3.avi	0	880	547	72	111				0	Content		-72	-111	12504806	568974555
12522	08:45:30.650	00:00:12.522	751	-1024	-768	-1	-1	-1	-1	4	-1024	-768	-1	-1	-1	-1	4		0	0						Untertest3.avi	0	880	547	72	111				0	Content		-72	-111	12522179	568991928
12539	08:45:30.667	00:00:12.539	752	-1024	-768	-1	-1	-1	-1	4	-1024	-768	-1	-1	-1	-1	4		0	0						Untertest3.avi	0	880	547	72	111				0	Content		-72	-111	12539427	569009176
12554	08:45:30.682	00:00:12.554	753	-1024	-768	-1	-1	-1	-1	4	-1024	-768	-1	-1	-1	-1	4		0	0						Untertest3.avi	0	880	547	72	111				0	Content		-72	-111	12554231	569023980
12571	08:45:30.699	00:00:12.570	754	-1024	-768	-1	-1	-1	-1	4	-1024	-768	-1	-1	-1	-1	4		0	0						Untertest3.avi	0	880	547	72	111				0	Content		-72	-111	12570981	569040730
12588	08:45:30.716	00:00:12.587	755	-1024	-768	-1	-1	-1	-1	4	-1024	-768	-1	-1	-1	-1	4		0	0						Untertest3.avi	0	880	547	72	111				0	Content		-72	-111	12587605	569057354
12604	08:45:30.732	00:00:12.604	756	-1024	-768	-1	-1	-1	-1	4	-1024	-768	-1	-1	-1	-1	4		0	0						Untertest3.avi	0	880	547	72	111				0	Content		-72	-111	12604350	569074099
12621	08:45:30.749	00:00:12.620	757	-1024	-768	-1	-1	-1	-1	4	-1024	-768	-1	-1	-1	-1	4		0	0						Untertest3.avi	0	880	547	72	111				0	Content		-72	-111	12620860	569090609
12637	08:45:30.765	00:00:12.637	758	-1024	-768	-1	-1	-1	-1	4	-1024	-768	-1	-1	-1	-1	4		0	0						Untertest3.avi	0	880	547	72	111				0	Content		-72	-111	12637473	569107222
12655	08:45:30.783	00:00:12.654	759	-1024	-768	-1	-1	-1	-1	4	-1024	-768	-1	-1	-1	-1	4		0	0						Untertest3.avi	0	880	547	72	111				0	Content		-72	-111	12654667	569124416
12672	08:45:30.800	00:00:12.672	760	-1024	-768	-1	-1	-1	-1	4	-1024	-768	-1	-1	-1	-1	4		0	0						Untertest3.avi	0	880	547	72	111				0	Content		-72	-111	12672049	569141798
12689	08:45:30.817	00:00:12.689	761	-1024	-768	-1	-1	-1	-1	4	-1024	-768	-1	-1	-1	-1	4		0	0						Untertest3.avi	0	880	547	72	111				0	Content		-72	-111	12689290	569159039
12704	08:45:30.832	00:00:12.704	762	-1024	-768	-1	-1	-1	-1	4	-1024	-768	-1	-1	-1	-1	4		0	0						Untertest3.avi	0	880	547	72	111				0	Content		-72	-111	12704218	569173967
12721	08:45:30.849	00:00:12.720	763	-1024	-768	-1	-1	-1	-1	4	-1024	-768	-1	-1	-1	-1	4		0	0						Untertest3.avi	0	880	547	72	111				0	Content		-72	-111	12720846	569190595
12738	08:45:30.866	00:00:12.737	764	-1024	-768	-1	-1	-1	-1	4	-1024	-768	-1	-1	-1	-1	4		0	0						Untertest3.avi	0	880	547	72	111				0	Content		-72	-111	12737586	569207335
12754	08:45:30.882	00:00:12.754	765	-1024	-768	-1	-1	-1	-1	4	-1024	-768	-1	-1	-1	-1	4		0	0						Untertest3.avi	0	880	547	72	111				0	Content		-72	-111	12754208	569223957
12771	08:45:30.899	00:00:12.770	766	-1024	-768	-1	-1	-1	-1	4	-1024	-768	-1	-1	-1	-1	4		0	0						Untertest3.avi	0	880	547	72	111				0	Content		-72	-111	12770838	569240587
12787	08:45:30.915	00:00:12.787	767	-1024	-768	-1	-1	-1	-1	4	-1024	-768	-1	-1	-1	-1	4		0	0						Untertest3.avi	0	880	547	72	111				0	Content		-72	-111	12787453	569257202
12805	08:45:30.933	00:00:12.804	768	-1024	-768	-1	-1	-1	-1	4	-1024	-768	-1	-1	-1	-1	4		0	0						Untertest3.avi	0	880	547	72	111				0	Content		-72	-111	12804524	569274273
12822	08:45:30.950	00:00:12.821	769	-1024	-768	-1	-1	-1	-1	4	-1024	-768	-1	-1	-1	-1	4		0	0						Untertest3.avi	0	880	547	72	111				0	Content		-72	-111	12821899	569291648
12839	08:45:30.967	00:00:12.839	770	-1024	-768	-1	-1	-1	-1	4	-1024	-768	-1	-1	-1	-1	4		0	0						Untertest3.avi	0	880	547	72	111				0	Content		-72	-111	12839144	569308893
12854	08:45:30.982	00:00:12.854	771	-1024	-768	-1	-1	-1	-1	4	-1024	-768	-1	-1	-1	-1	4		0	0						Untertest3.avi	0	880	547	72	111				0	Content		-72	-111	12854073	569323822
12871	08:45:30.999	00:00:12.870	772	-1024	-768	-1	-1	-1	-1	4	-1024	-768	-1	-1	-1	-1	4		0	0						Untertest3.avi	0	880	547	72	111				0	Content		-72	-111	12870697	569340446
12887	08:45:31.015	00:00:12.887	773	-1024	-768	-1	-1	-1	-1	4	-1024	-768	-1	-1	-1	-1	4		0	0						Untertest3.avi	0	880	547	72	111				0	Content		-72	-111	12887443	569357192
12904	08:45:31.032	00:00:12.904	774	-1024	-768	-1	-1	-1	-1	4	-1024	-768	-1	-1	-1	-1	4		0	0						Untertest3.avi	0	880	547	72	111				0	Content		-72	-111	12904062	569373811
12921	08:45:31.049	00:00:12.920	775	-1024	-768	-1	-1	-1	-1	4	-1024	-768	-1	-1	-1	-1	4		0	0						Untertest3.avi	0	880	547	72	111				0	Content		-72	-111	12920685	569390434
12937	08:45:31.065	00:00:12.937	776	-1024	-768	-1	-1	-1	-1	4	-1024	-768	-1	-1	-1	-1	4		0	0						Untertest3.avi	0	880	547	72	111				0	Content		-72	-111	12937310	569407059
12955	08:45:31.083	00:00:12.954	777	-1024	-768	-1	-1	-1	-1	4	-1024	-768	-1	-1	-1	-1	4		0	0						Untertest3.avi	0	880	547	72	111				0	Content		-72	-111	12954504	569424253
12972	08:45:31.100	00:00:12.971	778	-1024	-768	-1	-1	-1	-1	4	-1024	-768	-1	-1	-1	-1	4		0	0						Untertest3.avi	0	880	547	72	111				0	Content		-72	-111	12971876	569441625
12989	08:45:31.117	00:00:12.989	779	-1024	-768	-1	-1	-1	-1	4	-1024	-768	-1	-1	-1	-1	4		0	0						Untertest3.avi	0	880	547	72	111				0	Content		-72	-111	12989122	569458871
13004	08:45:31.132	00:00:13.003	780	-1024	-768	-1	-1	-1	-1	4	-1024	-768	-1	-1	-1	-1	4		0	0						Untertest3.avi	0	880	547	72	111				0	Content		-72	-111	13003926	569473675
13021	08:45:31.149	00:00:13.020	781	-1024	-768	-1	-1	-1	-1	4	-1024	-768	-1	-1	-1	-1	4		0	0						Untertest3.avi	0	880	547	72	111				0	Content		-72	-111	13020675	569490424
13037	08:45:31.165	00:00:13.037	782	-1024	-768	-1	-1	-1	-1	4	-1024	-768	-1	-1	-1	-1	4		0	0						Untertest3.avi	0	880	547	72	111				0	Content		-72	-111	13037296	569507045
13054	08:45:31.182	00:00:13.053	783	-1024	-768	-1	-1	-1	-1	4	-1024	-768	-1	-1	-1	-1	4		0	0						Untertest3.avi	0	880	547	72	111				0	Content		-72	-111	13053921	569523670
13071	08:45:31.199	00:00:13.070	784	-1024	-768	-1	-1	-1	-1	4	-1024	-768	-1	-1	-1	-1	4		0	0						Untertest3.avi	0	880	547	72	111				0	Content		-72	-111	13070543	569540292
13087	08:45:31.215	00:00:13.087	785	-1024	-768	-1	-1	-1	-1	4	-1024	-768	-1	-1	-1	-1	4		0	0						Untertest3.avi	0	880	547	72	111				0	Content		-72	-111	13087164	569556913
13104	08:45:31.232	00:00:13.104	786	-1024	-768	-1	-1	-1	-1	4	-1024	-768	-1	-1	-1	-1	4		0	0						Untertest3.avi	0	880	547	72	111				0	Content		-72	-111	13104360	569574109
13122	08:45:31.250	00:00:13.121	787	-1024	-768	-1	-1	-1	-1	4	-1024	-768	-1	-1	-1	-1	4		0	0						Untertest3.avi	0	880	547	72	111				0	Content		-72	-111	13121747	569591496
13139	08:45:31.267	00:00:13.138	788	-1024	-768	-1	-1	-1	-1	4	-1024	-768	-1	-1	-1	-1	4		0	0						Untertest3.avi	0	880	547	72	111				0	Content		-72	-111	13138981	569608730
13154	08:45:31.282	00:00:13.153	789	-1024	-768	-1	-1	-1	-1	4	-1024	-768	-1	-1	-1	-1	4		0	0						Untertest3.avi	0	880	547	72	111				0	Content		-72	-111	13153908	569623657
13171	08:45:31.299	00:00:13.170	790	-1024	-768	-1	-1	-1	-1	4	-1024	-768	-1	-1	-1	-1	4		0	0						Untertest3.avi	0	880	547	72	111				0	Content		-72	-111	13170535	569640284
13187	08:45:31.315	00:00:13.187	791	-1024	-768	-1	-1	-1	-1	4	-1024	-768	-1	-1	-1	-1	4		0	0						Untertest3.avi	0	880	547	72	111				0	Content		-72	-111	13187281	569657030
13204	08:45:31.332	00:00:13.203	792	-1024	-768	-1	-1	-1	-1	4	-1024	-768	-1	-1	-1	-1	4		0	0						Untertest3.avi	0	880	547	72	111				0	Content		-72	-111	13203779	569673528
13221	08:45:31.349	00:00:13.220	793	-1024	-768	-1	-1	-1	-1	4	-1024	-768	-1	-1	-1	-1	4		0	0						Untertest3.avi	0	880	547	72	111				0	Content		-72	-111	13220525	569690274
13237	08:45:31.365	00:00:13.237	794	-1024	-768	-1	-1	-1	-1	4	-1024	-768	-1	-1	-1	-1	4		0	0						Untertest3.avi	0	880	547	72	111				0	Content		-72	-111	13237069	569706818
13254	08:45:31.382	00:00:13.254	795	-1024	-768	-1	-1	-1	-1	4	-1024	-768	-1	-1	-1	-1	4		0	0						Untertest3.avi	0	880	547	72	111				0	Content		-72	-111	13254153	569723902
13271	08:45:31.399	00:00:13.270	796	-1024	-768	-1	-1	-1	-1	4	-1024	-768	-1	-1	-1	-1	4		0	0						Untertest3.avi	0	880	547	72	111				0	Content		-72	-111	13270821	569740570
13287	08:45:31.415	00:00:13.287	797	-1024	-768	-1	-1	-1	-1	4	-1024	-768	-1	-1	-1	-1	4		0	0						Untertest3.avi	0	880	547	72	111				0	Content		-72	-111	13287488	569757237
13305	08:45:31.433	00:00:13.304	798	-1024	-768	-1	-1	-1	-1	4	-1024	-768	-1	-1	-1	-1	4		0	0						Untertest3.avi	0	880	547	72	111				0	Content		-72	-111	13304639	569774388
13321	08:45:31.449	00:00:13.321	799	-1024	-768	-1	-1	-1	-1	4	-1024	-768	-1	-1	-1	-1	4		0	0						Untertest3.avi	0	880	547	72	111				0	Content		-72	-111	13321307	569791056
13338	08:45:31.466	00:00:13.337	800	-1024	-768	-1	-1	-1	-1	4	-1024	-768	-1	-1	-1	-1	4		0	0						Untertest3.avi	0	880	547	72	111				0	Content		-72	-111	13337975	569807724
13354	08:45:31.482	00:00:13.354	801	-1024	-768	-1	-1	-1	-1	4	-1024	-768	-1	-1	-1	-1	4		0	0						Untertest3.avi	0	880	547	72	111				0	Content		-72	-111	13354296	569824045
13371	08:45:31.499	00:00:13.370	802	-1024	-768	-1	-1	-1	-1	4	-1024	-768	-1	-1	-1	-1	4		0	0						Untertest3.avi	0	880	547	72	111				0	Content		-72	-111	13370964	569840713
13388	08:45:31.516	00:00:13.387	803	-1024	-768	-1	-1	-1	-1	4	-1024	-768	-1	-1	-1	-1	4		0	0						Untertest3.avi	0	880	547	72	111				0	Content		-72	-111	13387632	569857381
13404	08:45:31.532	00:00:13.404	804	-1024	-768	-1	-1	-1	-1	4	-1024	-768	-1	-1	-1	-1	4		0	0						Untertest3.avi	0	880	547	72	111				0	Content		-72	-111	13404068	569873817
13421	08:45:31.549	00:00:13.420	805	-1024	-768	-1	-1	-1	-1	4	-1024	-768	-1	-1	-1	-1	4		0	0						Untertest3.avi	0	880	547	72	111				0	Content		-72	-111	13420736	569890485
13437	08:45:31.565	00:00:13.437	806	-1024	-768	-1	-1	-1	-1	4	-1024	-768	-1	-1	-1	-1	4		0	0						Untertest3.avi	0	880	547	72	111				0	Content		-72	-111	13437404	569907153
13454	08:45:31.582	00:00:13.453	807	-1024	-768	-1	-1	-1	-1	4	-1024	-768	-1	-1	-1	-1	4		0	0						Untertest3.avi	0	880	547	72	111				0	Content		-72	-111	13453858	569923607
13471	08:45:31.599	00:00:13.470	808	-1024	-768	-1	-1	-1	-1	4	-1024	-768	-1	-1	-1	-1	4		0	0						Untertest3.avi	0	880	547	72	111				0	Content		-72	-111	13470525	569940274
13487	08:45:31.615	00:00:13.486	809	-1024	-768	-1	-1	-1	-1	4	-1024	-768	-1	-1	-1	-1	4		0	0						Untertest3.avi	0	880	547	72	111				0	Content		-72	-111	13486933	569956682
13504	08:45:31.632	00:00:13.503	810	-1024	-768	-1	-1	-1	-1	4	-1024	-768	-1	-1	-1	-1	4		0	0						Untertest3.avi	0	880	547	72	111				0	Content		-72	-111	13503614	569973363
13520	08:45:31.648	00:00:13.520	811	-1024	-768	-1	-1	-1	-1	4	-1024	-768	-1	-1	-1	-1	4		0	0						Untertest3.avi	0	880	547	72	111				0	Content		-72	-111	13520262	569990011
13537	08:45:31.665	00:00:13.536	812	-1024	-768	-1	-1	-1	-1	4	-1024	-768	-1	-1	-1	-1	4		0	0						Untertest3.avi	0	880	547	72	111				0	Content		-72	-111	13536930	570006679
13554	08:45:31.682	00:00:13.553	813	-1024	-768	-1	-1	-1	-1	4	-1024	-768	-1	-1	-1	-1	4		0	0						Untertest3.avi	0	880	547	72	111				0	Content		-72	-111	13553598	570023347
13570	08:45:31.698	00:00:13.570	814	-1024	-768	-1	-1	-1	-1	4	-1024	-768	-1	-1	-1	-1	4		0	0						Untertest3.avi	0	880	547	72	111				0	Content		-72	-111	13570419	570040168
13587	08:45:31.715	00:00:13.587	815	-1024	-768	-1	-1	-1	-1	4	-1024	-768	-1	-1	-1	-1	4		0	0						Untertest3.avi	0	880	547	72	111				0	Content		-72	-111	13587086	570056835
13604	08:45:31.732	00:00:13.603	816	-1024	-768	-1	-1	-1	-1	4	-1024	-768	-1	-1	-1	-1	4		0	0						Untertest3.avi	0	880	547	72	111				0	Content		-72	-111	13603754	570073503
13621	08:45:31.749	00:00:13.620	817	-1024	-768	-1	-1	-1	-1	4	-1024	-768	-1	-1	-1	-1	4		0	0						Untertest3.avi	0	880	547	72	111				0	Content		-72	-111	13620731	570090480
13637	08:45:31.765	00:00:13.637	818	-1024	-768	-1	-1	-1	-1	4	-1024	-768	-1	-1	-1	-1	4		0	0						Untertest3.avi	0	880	547	72	111				0	Content		-72	-111	13637399	570107148
13654	08:45:31.782	00:00:13.654	819	-1024	-768	-1	-1	-1	-1	4	-1024	-768	-1	-1	-1	-1	4		0	0						Untertest3.avi	0	880	547	72	111				0	Content		-72	-111	13654066	570123815
13671	08:45:31.799	00:00:13.671	820	-1024	-768	-1	-1	-1	-1	4	-1024	-768	-1	-1	-1	-1	4		0	0						Untertest3.avi	0	880	547	72	111				0	Content		-72	-111	13671383	570141132
13688	08:45:31.816	00:00:13.688	821	-1024	-768	-1	-1	-1	-1	4	-1024	-768	-1	-1	-1	-1	4		0	0						Untertest3.avi	0	880	547	72	111				0	Content		-72	-111	13688051	570157800
13704	08:45:31.832	00:00:13.704	822	-1024	-768	-1	-1	-1	-1	4	-1024	-768	-1	-1	-1	-1	4		0	0						Untertest3.avi	0	880	547	72	111				0	Content		-72	-111	13704306	570174055
13721	08:45:31.849	00:00:13.720	823	-1024	-768	-1	-1	-1	-1	4	-1024	-768	-1	-1	-1	-1	4		0	0						Untertest3.avi	0	880	547	72	111				0	Content		-72	-111	13720973	570190722
13738	08:45:31.866	00:00:13.737	824	-1024	-768	-1	-1	-1	-1	4	-1024	-768	-1	-1	-1	-1	4		0	0						Untertest3.avi	0	880	547	72	111				0	Content		-72	-111	13737641	570207390
13754	08:45:31.882	00:00:13.753	825	-1024	-768	-1	-1	-1	-1	4	-1024	-768	-1	-1	-1	-1	4		0	0						Untertest3.avi	0	880	547	72	111				0	Content		-72	-111	13753848	570223597
13771	08:45:31.899	00:00:13.770	826	-1024	-768	-1	-1	-1	-1	4	-1024	-768	-1	-1	-1	-1	4		0	0						Untertest3.avi	0	880	547	72	111				0	Content		-72	-111	13770516	570240265
13787	08:45:31.915	00:00:13.786	827	-1024	-768	-1	-1	-1	-1	4	-1024	-768	-1	-1	-1	-1	4		0	0						Untertest3.avi	0	880	547	72	111				0	Content		-72	-111	13786808	570256557
13803	08:45:31.931	00:00:13.803	828	-1024	-768	-1	-1	-1	-1	4	-1024	-768	-1	-1	-1	-1	4		0	0						Untertest3.avi	0	880	547	72	111				0	Content		-72	-111	13803428	570273177
13820	08:45:31.948	00:00:13.820	829	-1024	-768	-1	-1	-1	-1	4	-1024	-768	-1	-1	-1	-1	4		0	0						Untertest3.avi	0	880	547	72	111				0	Content		-72	-111	13820059	570289808
13837	08:45:31.965	00:00:13.836	830	-1024	-768	-1	-1	-1	-1	4	-1024	-768	-1	-1	-1	-1	4		0	0						Untertest3.avi	0	880	547	72	111				0	Content		-72	-111	13836726	570306475
13853	08:45:31.981	00:00:13.853	831	-1024	-768	-1	-1	-1	-1	4	-1024	-768	-1	-1	-1	-1	4		0	0						Untertest3.avi	0	880	547	72	111				0	Content		-72	-111	13853376	570323125
13870	08:45:31.998	00:00:13.870	832	-1024	-768	-1	-1	-1	-1	4	-1024	-768	-1	-1	-1	-1	4		0	0						Untertest3.avi	0	880	547	72	111				0	Content		-72	-111	13870044	570339793
13887	08:45:32.015	00:00:13.886	833	-1024	-768	-1	-1	-1	-1	4	-1024	-768	-1	-1	-1	-1	4		0	0						Untertest3.avi	0	880	547	72	111				0	Content		-72	-111	13886712	570356461
13904	08:45:32.032	00:00:13.903	834	-1024	-768	-1	-1	-1	-1	4	-1024	-768	-1	-1	-1	-1	4		0	0						Untertest3.avi	0	880	547	72	111				0	Content		-72	-111	13903574	570373323
13920	08:45:32.048	00:00:13.920	835	-1024	-768	-1	-1	-1	-1	4	-1024	-768	-1	-1	-1	-1	4		0	0						Untertest3.avi	0	880	547	72	111				0	Content		-72	-111	13920242	570389991
13937	08:45:32.065	00:00:13.936	836	-1024	-768	-1	-1	-1	-1	4	-1024	-768	-1	-1	-1	-1	4		0	0						Untertest3.avi	0	880	547	72	111				0	Content		-72	-111	13936910	570406659
13954	08:45:32.082	00:00:13.954	837	-1024	-768	-1	-1	-1	-1	4	-1024	-768	-1	-1	-1	-1	4		0	0						Untertest3.avi	0	880	547	72	111				0	Content		-72	-111	13954043	570423792
13971	08:45:32.099	00:00:13.970	838	-1024	-768	-1	-1	-1	-1	4	-1024	-768	-1	-1	-1	-1	4		0	0						Untertest3.avi	0	880	547	72	111				0	Content		-72	-111	13970710	570440459
13988	08:45:32.116	00:00:13.987	839	-1024	-768	-1	-1	-1	-1	4	-1024	-768	-1	-1	-1	-1	4		0	0						Untertest3.avi	0	880	547	72	111				0	Content		-72	-111	13987741	570457490
14004	08:45:32.132	00:00:14.004	840	-1024	-768	-1	-1	-1	-1	4	-1024	-768	-1	-1	-1	-1	4		0	0						Untertest3.avi	0	880	547	72	111				0	Content		-72	-111	14004409	570474158
14021	08:45:32.149	00:00:14.021	841	-1024	-768	-1	-1	-1	-1	4	-1024	-768	-1	-1	-1	-1	4		0	0						Untertest3.avi	0	880	547	72	111				0	Content		-72	-111	14021077	570490826
14037	08:45:32.165	00:00:14.037	842	-1024	-768	-1	-1	-1	-1	4	-1024	-768	-1	-1	-1	-1	4		0	0						Untertest3.avi	0	880	547	72	111				0	Content		-72	-111	14037197	570506946
14054	08:45:32.182	00:00:14.053	843	-1024	-768	-1	-1	-1	-1	4	-1024	-768	-1	-1	-1	-1	4		0	0						Untertest3.avi	0	880	547	72	111				0	Content		-72	-111	14053865	570523614
14070	08:45:32.198	00:00:14.070	844	-1024	-768	-1	-1	-1	-1	4	-1024	-768	-1	-1	-1	-1	4		0	0						Untertest3.avi	0	880	547	72	111				0	Content		-72	-111	14070343	570540092
14087	08:45:32.215	00:00:14.087	845	-1024	-768	-1	-1	-1	-1	4	-1024	-768	-1	-1	-1	-1	4		0	0						Untertest3.avi	0	880	547	72	111				0	Content		-72	-111	14087010	570556759
14104	08:45:32.232	00:00:14.103	846	-1024	-768	-1	-1	-1	-1	4	-1024	-768	-1	-1	-1	-1	4		0	0						Untertest3.avi	0	880	547	72	111				0	Content		-72	-111	14103678	570573427
14120	08:45:32.248	00:00:14.120	847	-1024	-768	-1	-1	-1	-1	4	-1024	-768	-1	-1	-1	-1	4		0	0						Untertest3.avi	0	880	547	72	111				0	Content		-72	-111	14120112	570589861
14137	08:45:32.265	00:00:14.136	848	-1024	-768	-1	-1	-1	-1	4	-1024	-768	-1	-1	-1	-1	4		0	0						Untertest3.avi	0	880	547	72	111				0	Content		-72	-111	14136780	570606529
14153	08:45:32.281	00:00:14.153	849	-1024	-768	-1	-1	-1	-1	4	-1024	-768	-1	-1	-1	-1	4		0	0						Untertest3.avi	0	880	547	72	111				0	Content		-72	-111	14153165	570622914
14170	08:45:32.298	00:00:14.169	850	-1024	-768	-1	-1	-1	-1	4	-1024	-768	-1	-1	-1	-1	4		0	0						Untertest3.avi	0	880	547	72	111				0	Content		-72	-111	14169969	570639718
14187	08:45:32.315	00:00:14.186	851	-1024	-768	-1	-1	-1	-1	4	-1024	-768	-1	-1	-1	-1	4		0	0						Untertest3.avi	0	880	547	72	111				0	Content		-72	-111	14186575	570656324
14203	08:45:32.331	00:00:14.203	852	-1024	-768	-1	-1	-1	-1	4	-1024	-768	-1	-1	-1	-1	4		0	0						Untertest3.avi	0	880	547	72	111				0	Content		-72	-111	14203242	570672991
14220	08:45:32.348	00:00:14.219	853	-1024	-768	-1	-1	-1	-1	4	-1024	-768	-1	-1	-1	-1	4		0	0						Untertest3.avi	0	880	547	72	111				0	Content		-72	-111	14219910	570689659
14237	08:45:32.365	00:00:14.236	854	-1024	-768	-1	-1	-1	-1	4	-1024	-768	-1	-1	-1	-1	4		0	0						Untertest3.avi	0	880	547	72	111				0	Content		-72	-111	14236790	570706539
14253	08:45:32.381	00:00:14.253	855	-1024	-768	-1	-1	-1	-1	4	-1024	-768	-1	-1	-1	-1	4		0	0						Untertest3.avi	0	880	547	72	111				0	Content		-72	-111	14253458	570723207
14270	08:45:32.398	00:00:14.270	856	-1024	-768	-1	-1	-1	-1	4	-1024	-768	-1	-1	-1	-1	4		0	0						Untertest3.avi	0	880	547	72	111				0	Content		-72	-111	14270401	570740150
14287	08:45:32.415	00:00:14.287	857	-1024	-768	-1	-1	-1	-1	4	-1024	-768	-1	-1	-1	-1	4		0	0						Untertest3.avi	0	880	547	72	111				0	Content		-72	-111	14287069	570756818
14304	08:45:32.432	00:00:14.303	858	-1024	-768	-1	-1	-1	-1	4	-1024	-768	-1	-1	-1	-1	4		0	0						Untertest3.avi	0	880	547	72	111				0	Content		-72	-111	14303737	570773486
14321	08:45:32.449	00:00:14.321	859	-1024	-768	-1	-1	-1	-1	4	-1024	-768	-1	-1	-1	-1	4		0	0						Untertest3.avi	0	880	547	72	111				0	Content		-72	-111	14321011	570790760
14338	08:45:32.466	00:00:14.337	860	-1024	-768	-1	-1	-1	-1	4	-1024	-768	-1	-1	-1	-1	4		0	0						Untertest3.avi	0	880	547	72	111				0	Content		-72	-111	14337678	570807427
14354	08:45:32.482	00:00:14.353	861	-1024	-768	-1	-1	-1	-1	4	-1024	-768	-1	-1	-1	-1	4		0	0						Untertest3.avi	0	880	547	72	111				0	Content		-72	-111	14353922	570823671
14371	08:45:32.499	00:00:14.370	862	-1024	-768	-1	-1	-1	-1	4	-1024	-768	-1	-1	-1	-1	4		0	0						Untertest3.avi	0	880	547	72	111				0	Content		-72	-111	14370590	570840339
14387	08:45:32.515	00:00:14.387	863	-1024	-768	-1	-1	-1	-1	4	-1024	-768	-1	-1	-1	-1	4		0	0						Untertest3.avi	0	880	547	72	111				0	Content		-72	-111	14387258	570857007
14403	08:45:32.531	00:00:14.403	864	-1024	-768	-1	-1	-1	-1	4	-1024	-768	-1	-1	-1	-1	4		0	0						Untertest3.avi	0	880	547	72	111				0	Content		-72	-111	14403457	570873206
14420	08:45:32.548	00:00:14.420	865	-1024	-768	-1	-1	-1	-1	4	-1024	-768	-1	-1	-1	-1	4		0	0						Untertest3.avi	0	880	547	72	111				0	Content		-72	-111	14420125	570889874
14436	08:45:32.564	00:00:14.436	866	-1024	-768	-1	-1	-1	-1	4	-1024	-768	-1	-1	-1	-1	4		0	0						Untertest3.avi	0	880	547	72	111				0	Content		-72	-111	14436405	570906154
14453	08:45:32.581	00:00:14.453	867	-1024	-768	-1	-1	-1	-1	4	-1024	-768	-1	-1	-1	-1	4		0	0						Untertest3.avi	0	880	547	72	111				0	Content		-72	-111	14453024	570922773
14470	08:45:32.598	00:00:14.469	868	-1024	-768	-1	-1	-1	-1	4	-1024	-768	-1	-1	-1	-1	4		0	0						Untertest3.avi	0	880	547	72	111				0	Content		-72	-111	14469650	570939399
14486	08:45:32.614	00:00:14.486	869	-1024	-768	-1	-1	-1	-1	4	-1024	-768	-1	-1	-1	-1	4		0	0						Untertest3.avi	0	880	547	72	111				0	Content		-72	-111	14486318	570956067
14503	08:45:32.631	00:00:14.502	870	-1024	-768	-1	-1	-1	-1	4	-1024	-768	-1	-1	-1	-1	4		0	0						Untertest3.avi	0	880	547	72	111				0	Content		-72	-111	14502972	570972721
14520	08:45:32.648	00:00:14.519	871	-1024	-768	-1	-1	-1	-1	4	-1024	-768	-1	-1	-1	-1	4		0	0						Untertest3.avi	0	880	547	72	111				0	Content		-72	-111	14519639	570989388
14536	08:45:32.664	00:00:14.536	872	-1024	-768	-1	-1	-1	-1	4	-1024	-768	-1	-1	-1	-1	4		0	0						Untertest3.avi	0	880	547	72	111				0	Content		-72	-111	14536307	571006056
14553	08:45:32.681	00:00:14.553	873	-1024	-768	-1	-1	-1	-1	4	-1024	-768	-1	-1	-1	-1	4		0	0						Untertest3.avi	0	880	547	72	111				0	Content		-72	-111	14553172	571022921
14570	08:45:32.698	00:00:14.569	874	-1024	-768	-1	-1	-1	-1	4	-1024	-768	-1	-1	-1	-1	4		0	0						Untertest3.avi	0	880	547	72	111				0	Content		-72	-111	14569840	571039589
14587	08:45:32.715	00:00:14.586	875	-1024	-768	-1	-1	-1	-1	4	-1024	-768	-1	-1	-1	-1	4		0	0						Untertest3.avi	0	880	547	72	111				0	Content		-72	-111	14586507	571056256
14604	08:45:32.732	00:00:14.603	876	-1024	-768	-1	-1	-1	-1	4	-1024	-768	-1	-1	-1	-1	4		0	0						Untertest3.avi	0	880	547	72	111				0	Content		-72	-111	14603642	571073391
14620	08:45:32.748	00:00:14.620	877	-1024	-768	-1	-1	-1	-1	4	-1024	-768	-1	-1	-1	-1	4		0	0						Untertest3.avi	0	880	547	72	111				0	Content		-72	-111	14620310	571090059
14637	08:45:32.765	00:00:14.637	878	-1024	-768	-1	-1	-1	-1	4	-1024	-768	-1	-1	-1	-1	4		0	0						Untertest3.avi	0	880	547	72	111				0	Content		-72	-111	14637341	571107090
14654	08:45:32.782	00:00:14.654	879	-1024	-768	-1	-1	-1	-1	4	-1024	-768	-1	-1	-1	-1	4		0	0						Untertest3.avi	0	880	547	72	111				0	Content		-72	-111	14654008	571123757
14671	08:45:32.799	00:00:14.670	880	-1024	-768	-1	-1	-1	-1	4	-1024	-768	-1	-1	-1	-1	4		0	0						Untertest3.avi	0	880	547	72	111				0	Content		-72	-111	14670676	571140425
14687	08:45:32.815	00:00:14.686	881	-1024	-768	-1	-1	-1	-1	4	-1024	-768	-1	-1	-1	-1	4		0	0						Untertest3.avi	0	880	547	72	111				0	Content		-72	-111	14686959	571156708
14704	08:45:32.832	00:00:14.703	882	-1024	-768	-1	-1	-1	-1	4	-1024	-768	-1	-1	-1	-1	4		0	0						Untertest3.avi	0	880	547	72	111				0	Content		-72	-111	14703626	571173375
14720	08:45:32.848	00:00:14.720	883	-1024	-768	-1	-1	-1	-1	4	-1024	-768	-1	-1	-1	-1	4		0	0						Untertest3.avi	0	880	547	72	111				0	Content		-72	-111	14720294	571190043
14737	08:45:32.865	00:00:14.736	884	-1024	-768	-1	-1	-1	-1	4	-1024	-768	-1	-1	-1	-1	4		0	0						Untertest3.avi	0	880	547	72	111				0	Content		-72	-111	14736708	571206457
14753	08:45:32.881	00:00:14.753	885	-1024	-768	-1	-1	-1	-1	4	-1024	-768	-1	-1	-1	-1	4		0	0						Untertest3.avi	0	880	547	72	111				0	Content		-72	-111	14753376	571223125
14770	08:45:32.898	00:00:14.770	886	-1024	-768	-1	-1	-1	-1	4	-1024	-768	-1	-1	-1	-1	4		0	0						Untertest3.avi	0	880	547	72	111				0	Content		-72	-111	14770043	571239792
14786	08:45:32.914	00:00:14.786	887	-1024	-768	-1	-1	-1	-1	4	-1024	-768	-1	-1	-1	-1	4		0	0						Untertest3.avi	0	880	547	72	111				0	Content		-72	-111	14786405	571256154
14803	08:45:32.931	00:00:14.803	888	-1024	-768	-1	-1	-1	-1	4	-1024	-768	-1	-1	-1	-1	4		0	0						Untertest3.avi	0	880	547	72	111				0	Content		-72	-111	14803073	571272822
14820	08:45:32.948	00:00:14.819	889	-1024	-768	-1	-1	-1	-1	4	-1024	-768	-1	-1	-1	-1	4		0	0						Untertest3.avi	0	880	547	72	111				0	Content		-72	-111	14819514	571289263
14836	08:45:32.964	00:00:14.836	890	-1024	-768	-1	-1	-1	-1	4	-1024	-768	-1	-1	-1	-1	4		0	0						Untertest3.avi	0	880	547	72	111				0	Content		-72	-111	14836191	571305940
14853	08:45:32.981	00:00:14.852	891	-1024	-768	-1	-1	-1	-1	4	-1024	-768	-1	-1	-1	-1	4		0	0						Untertest3.avi	0	880	547	72	111				0	Content		-72	-111	14852803	571322552
14869	08:45:32.997	00:00:14.869	892	-1024	-768	-1	-1	-1	-1	4	-1024	-768	-1	-1	-1	-1	4		0	0						Untertest3.avi	0	880	547	72	111				0	Content		-72	-111	14869471	571339220
14886	08:45:33.014	00:00:14.886	893	-1024	-768	-1	-1	-1	-1	4	-1024	-768	-1	-1	-1	-1	4		0	0						Untertest3.avi	0	880	547	72	111				0	Content		-72	-111	14886138	571355887
14903	08:45:33.031	00:00:14.902	894	-1024	-768	-1	-1	-1	-1	4	-1024	-768	-1	-1	-1	-1	4		0	0						Untertest3.avi	0	880	547	72	111				0	Content		-72	-111	14902971	571372720
14920	08:45:33.048	00:00:14.919	895	-1024	-768	-1	-1	-1	-1	4	-1024	-768	-1	-1	-1	-1	4		0	0						Untertest3.avi	0	880	547	72	111				0	Content		-72	-111	14919639	571389388
14936	08:45:33.064	00:00:14.936	896	-1024	-768	-1	-1	-1	-1	4	-1024	-768	-1	-1	-1	-1	4		0	0						Untertest3.avi	0	880	547	72	111				0	Content		-72	-111	14936307	571406056
14953	08:45:33.081	00:00:14.953	897	-1024	-768	-1	-1	-1	-1	4	-1024	-768	-1	-1	-1	-1	4		0	0						Untertest3.avi	0	880	547	72	111				0	Content		-72	-111	14953290	571423039
14970	08:45:33.098	00:00:14.969	898	-1024	-768	-1	-1	-1	-1	4	-1024	-768	-1	-1	-1	-1	4		0	0						Untertest3.avi	0	880	547	72	111				0	Content		-72	-111	14969958	571439707
14987	08:45:33.115	00:00:14.986	899	-1024	-768	-1	-1	-1	-1	4	-1024	-768	-1	-1	-1	-1	4		0	0						Untertest3.avi	0	880	547	72	111				0	Content		-72	-111	14986626	571456375
15004	08:45:33.132	00:00:15.003	900	-1024	-768	-1	-1	-1	-1	4	-1024	-768	-1	-1	-1	-1	4		0	0						Untertest3.avi	0	880	547	72	111				0	Content		-72	-111	15003710	571473459
15020	08:45:33.148	00:00:15.020	901	-1024	-768	-1	-1	-1	-1	4	-1024	-768	-1	-1	-1	-1	4		0	0						Untertest3.avi	0	880	547	72	111				0	Content		-72	-111	15020377	571490126
15037	08:45:33.165	00:00:15.037	902	-1024	-768	-1	-1	-1	-1	4	-1024	-768	-1	-1	-1	-1	4		0	0						Untertest3.avi	0	880	547	72	111				0	Content		-72	-111	15037045	571506794
15053	08:45:33.181	00:00:15.053	903	-1024	-768	-1	-1	-1	-1	4	-1024	-768	-1	-1	-1	-1	4		0	0						Untertest3.avi	0	880	547	72	111				0	Content		-72	-111	15053441	571523190
15070	08:45:33.198	00:00:15.070	904	-1024	-768	-1	-1	-1	-1	4	-1024	-768	-1	-1	-1	-1	4		0	0						Untertest3.avi	0	880	547	72	111				0	Content		-72	-111	15070109	571539858
15087	08:45:33.215	00:00:15.086	905	-1024	-768	-1	-1	-1	-1	4	-1024	-768	-1	-1	-1	-1	4		0	0						Untertest3.avi	0	880	547	72	111				0	Content		-72	-111	15086776	571556525
15103	08:45:33.231	00:00:15.103	906	-1024	-768	-1	-1	-1	-1	4	-1024	-768	-1	-1	-1	-1	4		0	0						Untertest3.avi	0	880	547	72	111				0	Content		-72	-111	15103444	571573193
15120	08:45:33.248	00:00:15.119	907	-1024	-768	-1	-1	-1	-1	4	-1024	-768	-1	-1	-1	-1	4		0	0						Untertest3.avi	0	880	547	72	111				0	Content		-72	-111	15119658	571589407
15136	08:45:33.264	00:00:15.136	908	-1024	-768	-1	-1	-1	-1	4	-1024	-768	-1	-1	-1	-1	4		0	0						Untertest3.avi	0	880	547	72	111				0	Content		-72	-111	15136325	571606074
15153	08:45:33.281	00:00:15.152	909	-1024	-768	-1	-1	-1	-1	4	-1024	-768	-1	-1	-1	-1	4		0	0						Untertest3.avi	0	880	547	72	111				0	Content		-72	-111	15152619	571622368
15169	08:45:33.297	00:00:15.169	910	-1024	-768	-1	-1	-1	-1	4	-1024	-768	-1	-1	-1	-1	4		0	0						Untertest3.avi	0	880	547	72	111				0	Content		-72	-111	15169245	571638994
15186	08:45:33.314	00:00:15.185	911	-1024	-768	-1	-1	-1	-1	4	-1024	-768	-1	-1	-1	-1	4		0	0						Untertest3.avi	0	880	547	72	111				0	Content		-72	-111	15185876	571655625
15203	08:45:33.331	00:00:15.202	912	-1024	-768	-1	-1	-1	-1	4	-1024	-768	-1	-1	-1	-1	4		0	0						Untertest3.avi	0	880	547	72	111				0	Content		-72	-111	15202543	571672292
15219	08:45:33.347	00:00:15.218	913	-1024	-768	-1	-1	-1	-1	4	-1024	-768	-1	-1	-1	-1	4		0	0						Untertest3.avi	0	880	547	72	111				0	Content		-72	-111	15218974	571688723
15236	08:45:33.364	00:00:15.235	914	-1024	-768	-1	-1	-1	-1	4	-1024	-768	-1	-1	-1	-1	4		0	0						Untertest3.avi	0	880	547	72	111				0	Content		-72	-111	15235641	571705390
15252	08:45:33.380	00:00:15.252	915	-1024	-768	-1	-1	-1	-1	4	-1024	-768	-1	-1	-1	-1	4		0	0						Untertest3.avi	0	880	547	72	111				0	Content		-72	-111	15252309	571722058
15269	08:45:33.397	00:00:15.269	916	-1024	-768	-1	-1	-1	-1	4	-1024	-768	-1	-1	-1	-1	4		0	0						Untertest3.avi	0	880	547	72	111				0	Content		-72	-111	15269170	571738919
15286	08:45:33.414	00:00:15.285	917	-1024	-768	-1	-1	-1	-1	4	-1024	-768	-1	-1	-1	-1	4		0	0						Untertest3.avi	0	880	547	72	111				0	Content		-72	-111	15285837	571755586
15303	08:45:33.431	00:00:15.302	918	-1024	-768	-1	-1	-1	-1	4	-1024	-768	-1	-1	-1	-1	4		0	0						Untertest3.avi	0	880	547	72	111				0	Content		-72	-111	15302504	571772253
15320	08:45:33.448	00:00:15.319	919	-1024	-768	-1	-1	-1	-1	4	-1024	-768	-1	-1	-1	-1	4		0	0						Untertest3.avi	0	880	547	72	111				0	Content		-72	-111	15319634	571789383
15336	08:45:33.464	00:00:15.336	920	-1024	-768	-1	-1	-1	-1	4	-1024	-768	-1	-1	-1	-1	4		0	0						Untertest3.avi	0	880	547	72	111				0	Content		-72	-111	15336301	571806050
15353	08:45:33.481	00:00:15.353	921	-1024	-768	-1	-1	-1	-1	4	-1024	-768	-1	-1	-1	-1	4		0	0						Untertest3.avi	0	880	547	72	111				0	Content		-72	-111	15353330	571823079
15370	08:45:33.498	00:00:15.369	922	-1024	-768	-1	-1	-1	-1	4	-1024	-768	-1	-1	-1	-1	4		0	0						Untertest3.avi	0	880	547	72	111				0	Content		-72	-111	15369997	571839746
15387	08:45:33.515	00:00:15.386	923	-1024	-768	-1	-1	-1	-1	4	-1024	-768	-1	-1	-1	-1	4		0	0						Untertest3.avi	0	880	547	72	111				0	Content		-72	-111	15386665	571856414
15403	08:45:33.531	00:00:15.402	924	-1024	-768	-1	-1	-1	-1	4	-1024	-768	-1	-1	-1	-1	4		0	0						Untertest3.avi	0	880	547	72	111				0	Content		-72	-111	15402945	571872694
15420	08:45:33.548	00:00:15.419	925	-1024	-768	-1	-1	-1	-1	4	-1024	-768	-1	-1	-1	-1	4		0	0						Untertest3.avi	0	880	547	72	111				0	Content		-72	-111	15419612	571889361
15436	08:45:33.564	00:00:15.436	926	-1024	-768	-1	-1	-1	-1	4	-1024	-768	-1	-1	-1	-1	4		0	0						Untertest3.avi	0	880	547	72	111				0	Content		-72	-111	15436280	571906029
15453	08:45:33.581	00:00:15.452	927	-1024	-768	-1	-1	-1	-1	4	-1024	-768	-1	-1	-1	-1	4		0	0						Untertest3.avi	0	880	547	72	111				0	Content		-72	-111	15452688	571922437
15469	08:45:33.597	00:00:15.469	928	-1024	-768	-1	-1	-1	-1	4	-1024	-768	-1	-1	-1	-1	4		0	0						Untertest3.avi	0	880	547	72	111				0	Content		-72	-111	15469355	571939104
15486	08:45:33.614	00:00:15.486	929	-1024	-768	-1	-1	-1	-1	4	-1024	-768	-1	-1	-1	-1	4		0	0						Untertest3.avi	0	880	547	72	111				0	Content		-72	-111	15486022	571955771
15502	08:45:33.630	00:00:15.502	930	-1024	-768	-1	-1	-1	-1	4	-1024	-768	-1	-1	-1	-1	4		0	0						Untertest3.avi	0	880	547	72	111				0	Content		-72	-111	15502388	571972137
15519	08:45:33.647	00:00:15.519	931	-1024	-768	-1	-1	-1	-1	4	-1024	-768	-1	-1	-1	-1	4		0	0						Untertest3.avi	0	880	547	72	111				0	Content		-72	-111	15519055	571988804
15535	08:45:33.663	00:00:15.535	932	-1024	-768	-1	-1	-1	-1	4	-1024	-768	-1	-1	-1	-1	4		0	0						Untertest3.avi	0	880	547	72	111				0	Content		-72	-111	15535499	572005248
15552	08:45:33.680	00:00:15.552	933	-1024	-768	-1	-1	-1	-1	4	-1024	-768	-1	-1	-1	-1	4		0	0						Untertest3.avi	0	880	547	72	111				0	Content		-72	-111	15552178	572021927
15569	08:45:33.697	00:00:15.568	934	-1024	-768	-1	-1	-1	-1	4	-1024	-768	-1	-1	-1	-1	4		0	0						Untertest3.avi	0	880	547	72	111				0	Content		-72	-111	15568785	572038534
15585	08:45:33.713	00:00:15.585	935	-1024	-768	-1	-1	-1	-1	4	-1024	-768	-1	-1	-1	-1	4		0	0						Untertest3.avi	0	880	547	72	111				0	Content		-72	-111	15585452	572055201
15602	08:45:33.730	00:00:15.602	936	-1024	-768	-1	-1	-1	-1	4	-1024	-768	-1	-1	-1	-1	4		0	0						Untertest3.avi	0	880	547	72	111				0	Content		-72	-111	15602119	572071868
15619	08:45:33.747	00:00:15.618	937	-1024	-768	-1	-1	-1	-1	4	-1024	-768	-1	-1	-1	-1	4		0	0						Untertest3.avi	0	880	547	72	111				0	Content		-72	-111	15618952	572088701
15636	08:45:33.764	00:00:15.635	938	-1024	-768	-1	-1	-1	-1	4	-1024	-768	-1	-1	-1	-1	4		0	0						Untertest3.avi	0	880	547	72	111				0	Content		-72	-111	15635620	572105369
15652	08:45:33.780	00:00:15.652	939	-1024	-768	-1	-1	-1	-1	4	-1024	-768	-1	-1	-1	-1	4		0	0						Untertest3.avi	0	880	547	72	111				0	Content		-72	-111	15652287	572122036
15669	08:45:33.797	00:00:15.669	940	-1024	-768	-1	-1	-1	-1	4	-1024	-768	-1	-1	-1	-1	4		0	0						Untertest3.avi	0	880	547	72	111				0	Content		-72	-111	15669271	572139020
15686	08:45:33.814	00:00:15.685	941	-1024	-768	-1	-1	-1	-1	4	-1024	-768	-1	-1	-1	-1	4		0	0						Untertest3.avi	0	880	547	72	111				0	Content		-72	-111	15685939	572155688
15703	08:45:33.831	00:00:15.702	942	-1024	-768	-1	-1	-1	-1	4	-1024	-768	-1	-1	-1	-1	4		0	0						Untertest3.avi	0	880	547	72	111				0	Content		-72	-111	15702606	572172355
15720	08:45:33.848	00:00:15.719	943	-1024	-768	-1	-1	-1	-1	4	-1024	-768	-1	-1	-1	-1	4		0	0						Untertest3.avi	0	880	547	72	111				0	Content		-72	-111	15719920	572189669
15737	08:45:33.865	00:00:15.736	944	-1024	-768	-1	-1	-1	-1	4	-1024	-768	-1	-1	-1	-1	4		0	0						Untertest3.avi	0	880	547	72	111				0	Content		-72	-111	15736587	572206336
15753	08:45:33.881	00:00:15.752	945	-1024	-768	-1	-1	-1	-1	4	-1024	-768	-1	-1	-1	-1	4		0	0						Untertest3.avi	0	880	547	72	111				0	Content		-72	-111	15752803	572222552
15769	08:45:33.897	00:00:15.769	946	-1024	-768	-1	-1	-1	-1	4	-1024	-768	-1	-1	-1	-1	4		0	0						Untertest3.avi	0	880	547	72	111				0	Content		-72	-111	15769470	572239219
15786	08:45:33.914	00:00:15.786	947	-1024	-768	-1	-1	-1	-1	4	-1024	-768	-1	-1	-1	-1	4		0	0						Untertest3.avi	0	880	547	72	111				0	Content		-72	-111	15786137	572255886
15802	08:45:33.930	00:00:15.802	948	-1024	-768	-1	-1	-1	-1	4	-1024	-768	-1	-1	-1	-1	4		0	0						Untertest3.avi	0	880	547	72	111				0	Content		-72	-111	15802375	572272124
15819	08:45:33.947	00:00:15.819	949	-1024	-768	-1	-1	-1	-1	4	-1024	-768	-1	-1	-1	-1	4		0	0						Untertest3.avi	0	880	547	72	111				0	Content		-72	-111	15819043	572288792
15835	08:45:33.963	00:00:15.835	950	-1024	-768	-1	-1	-1	-1	4	-1024	-768	-1	-1	-1	-1	4		0	0						Untertest3.avi	0	880	547	72	111				0	Content		-72	-111	15835230	572304979
15852	08:45:33.980	00:00:15.851	951	-1024	-768	-1	-1	-1	-1	4	-1024	-768	-1	-1	-1	-1	4		0	0						Untertest3.avi	0	880	547	72	111				0	Content		-72	-111	15851850	572321599
15869	08:45:33.997	00:00:15.868	952	-1024	-768	-1	-1	-1	-1	4	-1024	-768	-1	-1	-1	-1	4		0	0						Untertest3.avi	0	880	547	72	111				0	Content		-72	-111	15868516	572338265
15885	08:45:34.013	00:00:15.885	953	-1024	-768	-1	-1	-1	-1	4	-1024	-768	-1	-1	-1	-1	4		0	0						Untertest3.avi	0	880	547	72	111				0	Content		-72	-111	15885184	572354933
15902	08:45:34.030	00:00:15.901	954	-1024	-768	-1	-1	-1	-1	4	-1024	-768	-1	-1	-1	-1	4		0	0						Untertest3.avi	0	880	547	72	111				0	Content		-72	-111	15901851	572371600
15919	08:45:34.047	00:00:15.918	955	-1024	-768	-1	-1	-1	-1	4	-1024	-768	-1	-1	-1	-1	4		0	0						Untertest3.avi	0	880	547	72	111				0	Content		-72	-111	15918515	572388264
15935	08:45:34.063	00:00:15.935	956	-1024	-768	-1	-1	-1	-1	4	-1024	-768	-1	-1	-1	-1	4		0	0						Untertest3.avi	0	880	547	72	111				0	Content		-72	-111	15935183	572404932
15952	08:45:34.080	00:00:15.951	957	-1024	-768	-1	-1	-1	-1	4	-1024	-768	-1	-1	-1	-1	4		0	0						Untertest3.avi	0	880	547	72	111				0	Content		-72	-111	15951850	572421599
15969	08:45:34.097	00:00:15.968	958	-1024	-768	-1	-1	-1	-1	4	-1024	-768	-1	-1	-1	-1	4		0	0						Untertest3.avi	0	880	547	72	111				0	Content		-72	-111	15968684	572438433
15985	08:45:34.113	00:00:15.985	959	-1024	-768	-1	-1	-1	-1	4	-1024	-768	-1	-1	-1	-1	4		0	0						Untertest3.avi	0	880	547	72	111				0	Content		-72	-111	15985351	572455100
16002	08:45:34.130	00:00:16.002	960	-1024	-768	-1	-1	-1	-1	4	-1024	-768	-1	-1	-1	-1	4		0	0						Untertest3.avi	0	880	547	72	111				0	Content		-72	-111	16002019	572471768
16019	08:45:34.147	00:00:16.019	961	-1024	-768	-1	-1	-1	-1	4	-1024	-768	-1	-1	-1	-1	4		0	0						Untertest3.avi	0	880	547	72	111				0	Content		-72	-111	16019189	572488938
16036	08:45:34.164	00:00:16.035	962	-1024	-768	-1	-1	-1	-1	4	-1024	-768	-1	-1	-1	-1	4		0	0						Untertest3.avi	0	880	547	72	111				0	Content		-72	-111	16035856	572505605
16053	08:45:34.181	00:00:16.052	963	-1024	-768	-1	-1	-1	-1	4	-1024	-768	-1	-1	-1	-1	4		0	0						Untertest3.avi	0	880	547	72	111				0	Content		-72	-111	16052896	572522645
16070	08:45:34.198	00:00:16.069	964	-1024	-768	-1	-1	-1	-1	4	-1024	-768	-1	-1	-1	-1	4		0	0						Untertest3.avi	0	880	547	72	111				0	Content		-72	-111	16069563	572539312
16086	08:45:34.214	00:00:16.086	965	-1024	-768	-1	-1	-1	-1	4	-1024	-768	-1	-1	-1	-1	4		0	0						Untertest3.avi	0	880	547	72	111				0	Content		-72	-111	16086230	572555979
16103	08:45:34.231	00:00:16.102	966	-1024	-768	-1	-1	-1	-1	4	-1024	-768	-1	-1	-1	-1	4		0	0						Untertest3.avi	0	880	547	72	111				0	Content		-72	-111	16102515	572572264
16119	08:45:34.247	00:00:16.119	967	-1024	-768	-1	-1	-1	-1	4	-1024	-768	-1	-1	-1	-1	4		0	0						Untertest3.avi	0	880	547	72	111				0	Content		-72	-111	16119183	572588932
16136	08:45:34.264	00:00:16.135	968	-1024	-768	-1	-1	-1	-1	4	-1024	-768	-1	-1	-1	-1	4		0	0						Untertest3.avi	0	880	547	72	111				0	Content		-72	-111	16135850	572605599
16152	08:45:34.280	00:00:16.151	969	-1024	-768	-1	-1	-1	-1	4	-1024	-768	-1	-1	-1	-1	4		0	0						Untertest3.avi	0	880	547	72	111				0	Content		-72	-111	16151704	572621453
16168	08:45:34.296	00:00:16.168	970	-1024	-768	-1	-1	-1	-1	4	-1024	-768	-1	-1	-1	-1	4		0	0						Untertest3.avi	0	880	547	72	111				0	Content		-72	-111	16168334	572638083
16185	08:45:34.313	00:00:16.184	971	-1024	-768	-1	-1	-1	-1	4	-1024	-768	-1	-1	-1	-1	4		0	0						Untertest3.avi	0	880	547	72	111				0	Content		-72	-111	16184948	572654697
16202	08:45:34.330	00:00:16.201	972	-1024	-768	-1	-1	-1	-1	4	-1024	-768	-1	-1	-1	-1	4		0	0						Untertest3.avi	0	880	547	72	111				0	Content		-72	-111	16201638	572671387
16218	08:45:34.346	00:00:16.218	973	-1024	-768	-1	-1	-1	-1	4	-1024	-768	-1	-1	-1	-1	4		0	0						Untertest3.avi	0	880	547	72	111				0	Content		-72	-111	16218305	572688054
16235	08:45:34.363	00:00:16.234	974	-1024	-768	-1	-1	-1	-1	4	-1024	-768	-1	-1	-1	-1	4		0	0						Untertest3.avi	0	880	547	72	111				0	Content		-72	-111	16234936	572704685
16252	08:45:34.380	00:00:16.251	975	-1024	-768	-1	-1	-1	-1	4	-1024	-768	-1	-1	-1	-1	4		0	0						Untertest3.avi	0	880	547	72	111				0	Content		-72	-111	16251604	572721353
16268	08:45:34.396	00:00:16.268	976	-1024	-768	-1	-1	-1	-1	4	-1024	-768	-1	-1	-1	-1	4		0	0						Untertest3.avi	0	880	547	72	111				0	Content		-72	-111	16268272	572738021
16285	08:45:34.413	00:00:16.284	977	-1024	-768	-1	-1	-1	-1	4	-1024	-768	-1	-1	-1	-1	4		0	0						Untertest3.avi	0	880	547	72	111				0	Content		-72	-111	16284939	572754688
16302	08:45:34.430	00:00:16.301	978	-1024	-768	-1	-1	-1	-1	4	-1024	-768	-1	-1	-1	-1	4		0	0						Untertest3.avi	0	880	547	72	111				0	Content		-72	-111	16301605	572771354
16318	08:45:34.446	00:00:16.318	979	-1024	-768	-1	-1	-1	-1	4	-1024	-768	-1	-1	-1	-1	4		0	0						Untertest3.avi	0	880	547	72	111				0	Content		-72	-111	16318273	572788022
16335	08:45:34.463	00:00:16.334	980	-1024	-768	-1	-1	-1	-1	4	-1024	-768	-1	-1	-1	-1	4		0	0						Untertest3.avi	0	880	547	72	111				0	Content		-72	-111	16334940	572804689
16352	08:45:34.480	00:00:16.351	981	-1024	-768	-1	-1	-1	-1	4	-1024	-768	-1	-1	-1	-1	4		0	0						Untertest3.avi	0	880	547	72	111				0	Content		-72	-111	16351562	572821311
16368	08:45:34.496	00:00:16.368	982	-1024	-768	-1	-1	-1	-1	4	-1024	-768	-1	-1	-1	-1	4		0	0						Untertest3.avi	0	880	547	72	111				0	Content		-72	-111	16368230	572837979
16385	08:45:34.513	00:00:16.384	983	-1024	-768	-1	-1	-1	-1	4	-1024	-768	-1	-1	-1	-1	4		0	0						Untertest3.avi	0	880	547	72	111				0	Content		-72	-111	16384806	572854555
16401	08:45:34.529	00:00:16.401	984	-1024	-768	-1	-1	-1	-1	4	-1024	-768	-1	-1	-1	-1	4		0	0						Untertest3.avi	0	880	547	72	111				0	Content		-72	-111	16401471	572871220
16418	08:45:34.546	00:00:16.418	985	-1024	-768	-1	-1	-1	-1	4	-1024	-768	-1	-1	-1	-1	4		0	0						Untertest3.avi	0	880	547	72	111				0	Content		-72	-111	16418138	572887887
16435	08:45:34.563	00:00:16.434	986	-1024	-768	-1	-1	-1	-1	4	-1024	-768	-1	-1	-1	-1	4		0	0						Untertest3.avi	0	880	547	72	111				0	Content		-72	-111	16434806	572904555
16451	08:45:34.579	00:00:16.451	987	-1024	-768	-1	-1	-1	-1	4	-1024	-768	-1	-1	-1	-1	4		0	0						Untertest3.avi	0	880	547	72	111				0	Content		-72	-111	16451489	572921238
16468	08:45:34.596	00:00:16.468	988	-1024	-768	-1	-1	-1	-1	4	-1024	-768	-1	-1	-1	-1	4		0	0						Untertest3.avi	0	880	547	72	111				0	Content		-72	-111	16468156	572937905
16485	08:45:34.613	00:00:16.484	989	-1024	-768	-1	-1	-1	-1	4	-1024	-768	-1	-1	-1	-1	4		0	0						Untertest3.avi	0	880	547	72	111				0	Content		-72	-111	16484798	572954547
16501	08:45:34.629	00:00:16.501	990	-1024	-768	-1	-1	-1	-1	4	-1024	-768	-1	-1	-1	-1	4		0	0						Untertest3.avi	0	880	547	72	111				0	Content		-72	-111	16501418	572971167
16518	08:45:34.646	00:00:16.518	991	-1024	-768	-1	-1	-1	-1	4	-1024	-768	-1	-1	-1	-1	4		0	0						Untertest3.avi	0	880	547	72	111				0	Content		-72	-111	16518109	572987858
16535	08:45:34.663	00:00:16.534	992	-1024	-768	-1	-1	-1	-1	4	-1024	-768	-1	-1	-1	-1	4		0	0						Untertest3.avi	0	880	547	72	111				0	Content		-72	-111	16534776	573004525
16551	08:45:34.679	00:00:16.551	993	-1024	-768	-1	-1	-1	-1	4	-1024	-768	-1	-1	-1	-1	4		0	0						Untertest3.avi	0	880	547	72	111				0	Content		-72	-111	16551407	573021156
16568	08:45:34.696	00:00:16.568	994	-1024	-768	-1	-1	-1	-1	4	-1024	-768	-1	-1	-1	-1	4		0	0						Untertest3.avi	0	880	547	72	111				0	Content		-72	-111	16568074	573037823
16585	08:45:34.713	00:00:16.584	995	-1024	-768	-1	-1	-1	-1	4	-1024	-768	-1	-1	-1	-1	4		0	0						Untertest3.avi	0	880	547	72	111				0	Content		-72	-111	16584741	573054490
16602	08:45:34.730	00:00:16.601	996	-1024	-768	-1	-1	-1	-1	4	-1024	-768	-1	-1	-1	-1	4		0	0						Untertest3.avi	0	880	547	72	111				0	Content		-72	-111	16601591	573071340
16618	08:45:34.746	00:00:16.618	997	-1024	-768	-1	-1	-1	-1	4	-1024	-768	-1	-1	-1	-1	4		0	0						Untertest3.avi	0	880	547	72	111				0	Content		-72	-111	16618259	573088008
16635	08:45:34.763	00:00:16.634	998	-1024	-768	-1	-1	-1	-1	4	-1024	-768	-1	-1	-1	-1	4		0	0						Untertest3.avi	0	880	547	72	111				0	Content		-72	-111	16634926	573104675
16652	08:45:34.780	00:00:16.652	999	-1024	-768	-1	-1	-1	-1	4	-1024	-768	-1	-1	-1	-1	4		0	0						Untertest3.avi	0	880	547	72	111				0	Content		-72	-111	16652114	573121863
16669	08:45:34.797	00:00:16.668	1000	-1024	-768	-1	-1	-1	-1	4	-1024	-768	-1	-1	-1	-1	4		0	0						Untertest3.avi	0	880	547	72	111				0	Content		-72	-111	16668781	573138530
16686	08:45:34.814	00:00:16.685	1001	-1024	-768	-1	-1	-1	-1	4	-1024	-768	-1	-1	-1	-1	4		0	0						Untertest3.avi	0	880	547	72	111				0	Content		-72	-111	16685825	573155574
16702	08:45:34.830	00:00:16.702	1002	-1024	-768	-1	-1	-1	-1	4	-1024	-768	-1	-1	-1	-1	4		0	0						Untertest3.avi	0	880	547	72	111				0	Content		-72	-111	16702492	573172241
16719	08:45:34.847	00:00:16.719	1003	-1024	-768	-1	-1	-1	-1	4	-1024	-768	-1	-1	-1	-1	4		0	0						Untertest3.avi	0	880	547	72	111				0	Content		-72	-111	16719159	573188908
16735	08:45:34.863	00:00:16.735	1004	-1024	-768	-1	-1	-1	-1	4	-1024	-768	-1	-1	-1	-1	4		0	0						Untertest3.avi	0	880	547	72	111				0	Content		-72	-111	16735409	573205158
16752	08:45:34.880	00:00:16.752	1005	-1024	-768	-1	-1	-1	-1	4	-1024	-768	-1	-1	-1	-1	4		0	0						Untertest3.avi	0	880	547	72	111				0	Content		-72	-111	16752076	573221825
16769	08:45:34.897	00:00:16.768	1006	-1024	-768	-1	-1	-1	-1	4	-1024	-768	-1	-1	-1	-1	4		0	0						Untertest3.avi	0	880	547	72	111				0	Content		-72	-111	16768743	573238492
16785	08:45:34.913	00:00:16.784	1007	-1024	-768	-1	-1	-1	-1	4	-1024	-768	-1	-1	-1	-1	4		0	0						Untertest3.avi	0	880	547	72	111				0	Content		-72	-111	16784650	573254399
16801	08:45:34.929	00:00:16.801	1008	-1024	-768	-1	-1	-1	-1	4	-1024	-768	-1	-1	-1	-1	4		0	0						Untertest3.avi	0	880	547	72	111				0	Content		-72	-111	16801273	573271022
16818	08:45:34.946	00:00:16.817	1009	-1024	-768	-1	-1	-1	-1	4	-1024	-768	-1	-1	-1	-1	4		0	0						Untertest3.avi	0	880	547	72	111				0	Content		-72	-111	16817896	573287645
16835	08:45:34.963	00:00:16.834	1010	-1024	-768	-1	-1	-1	-1	4	-1024	-768	-1	-1	-1	-1	4		0	0						Untertest3.avi	0	880	547	72	111				0	Content		-72	-111	16834563	573304312
16851	08:45:34.979	00:00:16.851	1011	-1024	-768	-1	-1	-1	-1	4	-1024	-768	-1	-1	-1	-1	4		0	0						Untertest3.avi	0	880	547	72	111				0	Content		-72	-111	16851215	573320964
16868	08:45:34.996	00:00:16.867	1012	-1024	-768	-1	-1	-1	-1	4	-1024	-768	-1	-1	-1	-1	4		0	0						Untertest3.avi	0	880	547	72	111				0	Content		-72	-111	16867883	573337632
16885	08:45:35.013	00:00:16.884	1013	-1024	-768	-1	-1	-1	-1	4	-1024	-768	-1	-1	-1	-1	4		0	0						Untertest3.avi	0	880	547	72	111				0	Content		-72	-111	16884550	573354299
16901	08:45:35.029	00:00:16.901	1014	-1024	-768	-1	-1	-1	-1	4	-1024	-768	-1	-1	-1	-1	4		0	0						Untertest3.avi	0	880	547	72	111				0	Content		-72	-111	16901139	573370888
16918	08:45:35.046	00:00:16.917	1015	-1024	-768	-1	-1	-1	-1	4	-1024	-768	-1	-1	-1	-1	4		0	0						Untertest3.avi	0	880	547	72	111				0	Content		-72	-111	16917885	573387634
16935	08:45:35.063	00:00:16.934	1016	-1024	-768	-1	-1	-1	-1	4	-1024	-768	-1	-1	-1	-1	4		0	0						Untertest3.avi	0	880	547	72	111				0	Content		-72	-111	16934510	573404259
16951	08:45:35.079	00:00:16.951	1017	-1024	-768	-1	-1	-1	-1	4	-1024	-768	-1	-1	-1	-1	4		0	0						Untertest3.avi	0	880	547	72	111				0	Content		-72	-111	16951134	573420883
16968	08:45:35.096	00:00:16.967	1018	-1024	-768	-1	-1	-1	-1	4	-1024	-768	-1	-1	-1	-1	4		0	0						Untertest3.avi	0	880	547	72	111				0	Content		-72	-111	16967801	573437550
16985	08:45:35.113	00:00:16.984	1019	655,9811	993,7281	0,6585337	0,4845486	511,0453	3,582284	0	326,5332	1045,526	0,5008899	0,4917017	511,0459	3,391274	0	29	491	1020						Untertest3.avi	0	880	547	72	111	419	909	50	0	Content		419	909	16984505	573454254
17001	08:45:35.129	00:00:17.001	1020	663,1292	971,6362	0,6590053	0,4847045	512,8536	3,588631	0	335,8283	1054,662	0,5005521	0,4917972	509,9479	3,39592	0	29	499	1013						Untertest3.avi	0	880	547	72	111	419	909	50	0	Content		427	902	17001125	573470874
17018	08:45:35.146	00:00:17.017	1021	387,1632	1037,616	0,4969679	0,4924834	516,6789	3,481297	1	357,1111	1048,788	0,4984391	0,4924834	509,9479	3,432617	3	29	387	1038						Untertest3.avi	0	880	547	72	111	419	909	50	0	Content		315	927	17017750	573487499
17034	08:45:35.162	00:00:17.034	1022	-1024	-768	-1	-1	-1	-1	4	-1024	-768	-1	-1	-1	-1	4		0	0						Untertest3.avi	0	880	547	72	111				0	Content		-72	-111	17034372	573504121
17051	08:45:35.179	00:00:17.051	1023	-1024	-768	-1	-1	-1	-1	4	-1024	-768	-1	-1	-1	-1	4		0	0						Untertest3.avi	0	880	547	72	111				0	Content		-72	-111	17051059	573520808
17068	08:45:35.196	00:00:17.067	1024	-1024	-768	-1	-1	-1	-1	4	-1024	-768	-1	-1	-1	-1	4		0	0						Untertest3.avi	0	880	547	72	111				0	Content		-72	-111	17067726	573537475
17084	08:45:35.212	00:00:17.084	1025	-1024	-768	-1	-1	-1	-1	4	-1024	-768	-1	-1	-1	-1	4		0	0						Untertest3.avi	0	880	547	72	111				0	Content		-72	-111	17084369	573554118
17101	08:45:35.229	00:00:17.100	1026	-1024	-768	-1	-1	-1	-1	4	-1024	-768	-1	-1	-1	-1	4		0	0						Untertest3.avi	0	880	547	72	111				0	Content		-72	-111	17100991	573570740
17118	08:45:35.246	00:00:17.117	1027	-1024	-768	-1	-1	-1	-1	4	-1024	-768	-1	-1	-1	-1	4		0	0						Untertest3.avi	0	880	547	72	111				0	Content		-72	-111	17117680	573587429
17134	08:45:35.262	00:00:17.134	1028	-1024	-768	-1	-1	-1	-1	4	-1024	-768	-1	-1	-1	-1	4		0	0						Untertest3.avi	0	880	547	72	111				0	Content		-72	-111	17134347	573604096
17151	08:45:35.279	00:00:17.150	1029	-1024	-768	-1	-1	-1	-1	4	-1024	-768	-1	-1	-1	-1	4		0	0						Untertest3.avi	0	880	547	72	111				0	Content		-72	-111	17150993	573620742
17168	08:45:35.296	00:00:17.167	1030	-1024	-768	-1	-1	-1	-1	4	-1024	-768	-1	-1	-1	-1	4		0	0						Untertest3.avi	0	880	547	72	111				0	Content		-72	-111	17167677	573637426
17184	08:45:35.312	00:00:17.184	1031	-1024	-768	-1	-1	-1	-1	4	-1024	-768	-1	-1	-1	-1	4		0	0						Untertest3.avi	0	880	547	72	111				0	Content		-72	-111	17184345	573654094
17201	08:45:35.329	00:00:17.200	1032	-1024	-768	-1	-1	-1	-1	4	-1024	-768	-1	-1	-1	-1	4		0	0						Untertest3.avi	0	880	547	72	111				0	Content		-72	-111	17200988	573670737
17218	08:45:35.346	00:00:17.217	1033	-1024	-768	-1	-1	-1	-1	4	-1024	-768	-1	-1	-1	-1	4		0	0						Untertest3.avi	0	880	547	72	111				0	Content		-72	-111	17217610	573687359
17234	08:45:35.362	00:00:17.234	1034	-1024	-768	-1	-1	-1	-1	4	-1024	-768	-1	-1	-1	-1	4		0	0						Untertest3.avi	0	880	547	72	111				0	Content		-72	-111	17234278	573704027
17251	08:45:35.379	00:00:17.250	1035	-1024	-768	-1	-1	-1	-1	4	-1024	-768	-1	-1	-1	-1	4		0	0						Untertest3.avi	0	880	547	72	111				0	Content		-72	-111	17250941	573720690
17268	08:45:35.396	00:00:17.267	1036	-1024	-768	-1	-1	-1	-1	4	-1024	-768	-1	-1	-1	-1	4		0	0						Untertest3.avi	0	880	547	72	111				0	Content		-72	-111	17267608	573737357
17284	08:45:35.412	00:00:17.284	1037	-1024	-768	-1	-1	-1	-1	4	-1024	-768	-1	-1	-1	-1	4		0	0						Untertest3.avi	0	880	547	72	111				0	Content		-72	-111	17284272	573754021
17301	08:45:35.429	00:00:17.300	1038	-1024	-768	-1	-1	-1	-1	4	-1024	-768	-1	-1	-1	-1	4		0	0						Untertest3.avi	0	880	547	72	111				0	Content		-72	-111	17300940	573770689
17318	08:45:35.446	00:00:17.317	1039	-1024	-768	-1	-1	-1	-1	4	-1024	-768	-1	-1	-1	-1	4		0	0						Untertest3.avi	0	880	547	72	111				0	Content		-72	-111	17317607	573787356
17334	08:45:35.462	00:00:17.334	1040	-1024	-768	-1	-1	-1	-1	4	-1024	-768	-1	-1	-1	-1	4		0	0						Untertest3.avi	0	880	547	72	111				0	Content		-72	-111	17334224	573803973
17351	08:45:35.479	00:00:17.350	1041	-1024	-768	-1	-1	-1	-1	4	-1024	-768	-1	-1	-1	-1	4		0	0						Untertest3.avi	0	880	547	72	111				0	Content		-72	-111	17350844	573820593
17368	08:45:35.496	00:00:17.367	1042	-1024	-768	-1	-1	-1	-1	4	-1024	-768	-1	-1	-1	-1	4		0	0						Untertest3.avi	0	880	547	72	111				0	Content		-72	-111	17367531	573837280
17384	08:45:35.512	00:00:17.384	1043	-1024	-768	-1	-1	-1	-1	4	-1024	-768	-1	-1	-1	-1	4		0	0						Untertest3.avi	0	880	547	72	111				0	Content		-72	-111	17384198	573853947
17401	08:45:35.529	00:00:17.400	1044	674,3522	1013,211	0,6578635	0,4853871	511,7162	3,542036	0	332,2054	1032,085	0,4999057	0,4922082	511,0851	3,479763	0	30	503	1023						Untertest3.avi	0	880	547	72	111	431	912	17	0	Content		431	912	17400839	573870588
17417	08:45:35.545	00:00:17.417	1045	-1024	-768	-1	-1	-1	-1	4	-1024	-768	-1	-1	-1	-1	4		0	0						Untertest3.avi	0	880	547	72	111				0	Content		-72	-111	17417462	573887211
17434	08:45:35.562	00:00:17.434	1046	-1024	-768	-1	-1	-1	-1	4	-1024	-768	-1	-1	-1	-1	4		0	0						Untertest3.avi	0	880	547	72	111				0	Content		-72	-111	17434149	573903898
17451	08:45:35.579	00:00:17.450	1047	-1024	-768	-1	-1	-1	-1	4	-1024	-768	-1	-1	-1	-1	4		0	0						Untertest3.avi	0	880	547	72	111				0	Content		-72	-111	17450816	573920565
17467	08:45:35.595	00:00:17.467	1048	-1024	-768	-1	-1	-1	-1	4	-1024	-768	-1	-1	-1	-1	4		0	0						Untertest3.avi	0	880	547	72	111				0	Content		-72	-111	17467457	573937206
17484	08:45:35.612	00:00:17.484	1049	-1024	-768	-1	-1	-1	-1	4	-1024	-768	-1	-1	-1	-1	4		0	0						Untertest3.avi	0	880	547	72	111				0	Content		-72	-111	17484079	573953828
17501	08:45:35.629	00:00:17.500	1050	-1024	-768	-1	-1	-1	-1	4	-1024	-768	-1	-1	-1	-1	4		0	0						Untertest3.avi	0	880	547	72	111				0	Content		-72	-111	17500826	573970575
17517	08:45:35.645	00:00:17.517	1051	-1024	-768	-1	-1	-1	-1	4	-1024	-768	-1	-1	-1	-1	4		0	0						Untertest3.avi	0	880	547	72	111				0	Content		-72	-111	17517451	573987200
17534	08:45:35.662	00:00:17.534	1052	-1024	-768	-1	-1	-1	-1	4	-1024	-768	-1	-1	-1	-1	4		0	0						Untertest3.avi	0	880	547	72	111				0	Content		-72	-111	17534118	574003867
17551	08:45:35.679	00:00:17.550	1053	662,4414	987,8964	0,6548405	0,487203	511,7168	3,576155	3	635,9045	1003,4	0,6549419	0,487202	511,0851	3,565794	1	31	636	1003						Untertest3.avi	0	880	547	72	111	594	900	466	0	Content		564	892	17550701	574020450
17567	08:45:35.695	00:00:17.567	1054	667,904	1022,286	0,6582021	0,4863774	512,054	3,576689	0	330,257	1060,325	0,5014936	0,4928817	517,4887	3,490985	0	31	499	1041						Untertest3.avi	0	880	547	72	111	594	900	466	0	Content		427	930	17567450	574037199
17584	08:45:35.712	00:00:17.584	1055	690,8445	1030,246	0,654816	0,4873582	512,054	3,546817	3	664,6833	1047,368	0,6548515	0,4873553	511,8494	3,539585	1	31	665	1047						Untertest3.avi	0	880	547	72	111	594	900	466	0	Content		593	936	17584070	574053819
17601	08:45:35.729	00:00:17.600	1056	-1024	-768	-1	-1	-1	-1	4	-1024	-768	-1	-1	-1	-1	4	31	0	0						Untertest3.avi	0	880	547	72	111	594	900	466	0	Content		-72	-111	17600727	574070476
17617	08:45:35.745	00:00:17.617	1057	-1024	-768	-1	-1	-1	-1	4	-1024	-768	-1	-1	-1	-1	4	31	0	0						Untertest3.avi	0	880	547	72	111	594	900	466	0	Content		-72	-111	17617395	574087144
17634	08:45:35.762	00:00:17.634	1058	675,7184	1002,214	0,656103	0,4870648	504,4847	3,522628	0	-1024	-768	-1	-1	-1	-1	4	31	676	1002						Untertest3.avi	0	880	547	72	111	594	900	466	0	Content		604	891	17634032	574103781
17651	08:45:35.779	00:00:17.650	1059	675,0151	1018,897	0,6561443	0,4869755	504,3376	3,529781	0	1028,248	1073,387	0,5069113	0,4928439	516,5707	3,515744	0	31	852	1046						Untertest3.avi	0	880	547	72	111	594	900	466	0	Content		780	935	17650768	574120517
17667	08:45:35.795	00:00:17.667	1060	671,9046	1006,043	0,6561484	0,4869922	504,3485	3,513855	0	-1024	-768	-1	-1	-1	-1	4	31	672	1006						Untertest3.avi	0	880	547	72	111	594	900	466	0	Content		600	895	17667394	574137143
17684	08:45:35.812	00:00:17.684	1061	649,9165	972,3262	0,6561143	0,4871227	504,4984	3,641274	0	333,6953	1048,769	0,5007441	0,4927626	513,2322	3,507056	0	31	492	1011						Untertest3.avi	0	880	547	72	111	594	900	466	0	Content		420	900	17684027	574153776
17701	08:45:35.829	00:00:17.700	1062	671,7347	992,8613	0,6561037	0,4872104	504,5305	3,581794	0	-1024	-768	-1	-1	-1	-1	4	31	672	993						Untertest3.avi	0	880	547	72	111	594	900	466	0	Content		600	882	17700639	574170388
17717	08:45:35.845	00:00:17.717	1063	661,2288	995,0969	0,6561655	0,4872276	504,4059	3,559631	0	321,7448	1052,942	0,5012995	0,4927065	515,5037	3,447084	0	31	491	1024						Untertest3.avi	0	880	547	72	111	594	900	466	0	Content		419	913	17717388	574187137
17734	08:45:35.862	00:00:17.734	1064	657,3934	987,2635	0,6562808	0,4871893	504,588	3,589208	0	-1024	-768	-1	-1	-1	-1	4	31	657	987						Untertest3.avi	0	880	547	72	111	594	900	466	0	Content		585	876	17734023	574203772
17751	08:45:35.879	00:00:17.750	1065	677,6521	988,6362	0,6564165	0,4871934	504,6061	3,531787	0	-1024	-768	-1	-1	-1	-1	4	31	678	989						Untertest3.avi	0	880	547	72	111	594	900	466	0	Content		606	878	17750634	574220383
17767	08:45:35.895	00:00:17.767	1066	674,5291	1004,93	0,6564494	0,4872303	504,6451	3,564183	0	346,7492	1056,089	0,50096	0,492633	512,7005	3,512557	0	31	511	1031						Untertest3.avi	0	880	547	72	111	594	900	466	0	Content		439	920	17767257	574237006
17784	08:45:35.912	00:00:17.784	1067	677,9706	999,5526	0,6564511	0,4872921	504,6342	3,537565	0	-1024	-768	-1	-1	-1	-1	4	31	678	1000						Untertest3.avi	0	880	547	72	111	594	900	466	0	Content		606	889	17784018	574253767
17801	08:45:35.929	00:00:17.800	1068	676,5728	1010,994	0,656381	0,4873626	504,942	3,538768	0	-1024	-768	-1	-1	-1	-1	4	31	677	1011						Untertest3.avi	0	880	547	72	111	594	900	466	0	Content		605	900	17800631	574270380
17817	08:45:35.945	00:00:17.817	1069	676,9536	999,054	0,656345	0,4874776	504,9144	3,520094	0	-1024	-768	-1	-1	-1	-1	4	31	677	999						Untertest3.avi	0	880	547	72	111	594	900	466	0	Content		605	888	17817255	574287004
17834	08:45:35.962	00:00:17.833	1070	667,1582	991,7042	0,6563888	0,4875881	504,9026	3,615113	0	-1024	-768	-1	-1	-1	-1	4	31	667	992						Untertest3.avi	0	880	547	72	111	594	900	466	0	Content		595	881	17833878	574303627
17851	08:45:35.979	00:00:17.850	1071	664,3459	1005,562	0,6564266	0,4877142	504,9468	3,557	0	323,3698	1052,75	0,5016303	0,4929002	516,0183	3,503117	0	31	494	1029						Untertest3.avi	0	880	547	72	111	594	900	466	0	Content		422	918	17850628	574320377
17867	08:45:35.995	00:00:17.867	1072	694,6265	1004,96	0,656502	0,4877595	504,8619	3,60474	0	379,5713	1020,489	0,5017361	0,4929832	516,282	3,666315	0	31	537	1013						Untertest3.avi	0	880	547	72	111	594	900	466	0	Content		465	902	17867249	574336998
17884	08:45:36.012	00:00:17.883	1073	672,847	1010,97	0,6565309	0,4878475	504,8848	3,496302	0	1032,822	1073,042	0,507174	0,4931027	516,282	3,552959	0	31	853	1042						Untertest3.avi	0	880	547	72	111	594	900	466	0	Content		781	931	17883882	574353631
17900	08:45:36.028	00:00:17.900	1074	665,2076	1001,153	0,6564927	0,4880514	505,0262	3,511454	0	352,2372	1024,228	0,5010774	0,4933113	513,1579	3,557208	0	31	509	1013						Untertest3.avi	0	880	547	72	111	594	900	466	0	Content		437	902	17900500	574370249
17917	08:45:36.045	00:00:17.917	1075	678,0049	1010,641	0,656446	0,4883786	505,2401	3,55574	0	1049,882	1069,324	0,5064615	0,4936354	513,1579	3,53608	0	31	864	1040						Untertest3.avi	0	880	547	72	111	594	900	466	0	Content		792	929	17917246	574386995
17934	08:45:36.062	00:00:17.933	1076	663,9485	999,5294	0,6564575	0,4887986	505,1112	3,576634	0	323,5997	1060,845	0,501829	0,4938167	516,8635	3,488417	0	31	494	1030						Untertest3.avi	0	880	547	72	111	594	900	466	0	Content		422	919	17933869	574403618
17950	08:45:36.078	00:00:17.950	1077	682,6797	996,7236	0,6578215	0,4885112	511,8493	3,64788	0	413,2367	1046,461	0,5017418	0,4938248	518,8319	3,562264	0	31	548	1022						Untertest3.avi	0	880	547	72	111	594	900	466	0	Content		476	911	17950491	574420240
17967	08:45:36.095	00:00:17.967	1078	879,5861	1002,784	0,6563205	0,488374	512,2402	3,547088	0	-1024	-768	-1	-1	-1	-1	4	31	880	1003						Untertest3.avi	0	880	547	72	111	594	900	466	0	Content		808	892	17967119	574436868
17984	08:45:36.112	00:00:17.983	1079	942,3573	999,6145	0,6534839	0,4888812	505,6688	3,641923	0	-1024	-768	-1	-1	-1	-1	4	31	942	1000						Untertest3.avi	0	880	547	72	111	594	900	466	0	Content		870	889	17983871	574453620
18000	08:45:36.128	00:00:18.000	1080	602,3933	1000,497	0,6498688	0,4888142	493,3204	3,460651	0	-1024	-768	-1	-1	-1	-1	4	31	602	1000						Untertest3.avi	0	880	547	72	111	594	900	466	0	Content		530	889	18000491	574470240
18017	08:45:36.145	00:00:18.017	1081	927,4658	990,9862	0,6536859	0,48914	505,7012	3,667425	0	-1024	-768	-1	-1	-1	-1	4	32	927	991						Untertest3.avi	0	880	547	72	111	853	907	366	0	Content		855	880	18017114	574486863
18034	08:45:36.162	00:00:18.033	1082	932,811	999,481	0,6568635	0,4891534	516,321	3,749107	0	-1024	-768	-1	-1	-1	-1	4	32	933	999						Untertest3.avi	0	880	547	72	111	853	907	366	0	Content		861	888	18033738	574503487
18050	08:45:36.178	00:00:18.050	1083	974,4069	1003,299	0,6571031	0,4894358	516,8365	3,735671	0	-1024	-768	-1	-1	-1	-1	4	32	974	1003						Untertest3.avi	0	880	547	72	111	853	907	366	0	Content		902	892	18050486	574520235
18067	08:45:36.195	00:00:18.067	1084	916,7386	976,4636	0,6540779	0,4900152	505,9803	3,743808	0	-1024	-768	-1	-1	-1	-1	4	32	917	976						Untertest3.avi	0	880	547	72	111	853	907	366	0	Content		845	865	18067110	574536859
18084	08:45:36.212	00:00:18.083	1085	934,8898	996,3418	0,6542264	0,4901511	505,7994	3,618514	0	-1024	-768	-1	-1	-1	-1	4	32	935	996						Untertest3.avi	0	880	547	72	111	853	907	366	0	Content		863	885	18083733	574553482
18100	08:45:36.228	00:00:18.100	1086	918,6354	991,372	0,6543437	0,4903336	505,8671	3,690379	0	-1024	-768	-1	-1	-1	-1	4	32	919	991						Untertest3.avi	0	880	547	72	111	853	907	366	0	Content		847	880	18100357	574570106
18117	08:45:36.245	00:00:18.117	1087	579,8282	1009,219	0,6508337	0,4904482	493,4867	3,528725	0	-1024	-768	-1	-1	-1	-1	4	32	580	1009						Untertest3.avi	0	880	547	72	111	853	907	366	0	Content		508	898	18117107	574586856
18134	08:45:36.262	00:00:18.133	1088	-1024	-768	-1	-1	-1	-1	4	655,9439	1018,515	0,5000088	0,4954436	517,5192	3,711702	0	32	656	1019						Untertest3.avi	0	880	547	72	111	853	907	366	0	Content		584	908	18133730	574603479
18150	08:45:36.278	00:00:18.150	1089	943,8976	985,1943	0,657813	0,4903237	517,1621	3,811222	0	1493,528	1097,635	0,5054448	0,4955301	517,5192	3,664501	0	32	1219	1041						Untertest3.avi	0	880	547	72	111	853	907	366	0	Content		1147	930	18150354	574620103
18167	08:45:36.295	00:00:18.166	1090	924,9276	1003,462	0,6547633	0,490891	505,9126	3,633698	0	673,2874	1056,546	0,5002317	0,4955566	518,126	3,609426	0	32	799	1030						Untertest3.avi	0	880	547	72	111	853	907	366	0	Content		727	919	18166977	574636726
18184	08:45:36.312	00:00:18.183	1091	912,4089	983,6465	0,6548171	0,4909444	505,9479	3,733884	0	677,3142	1058,673	0,499356	0,4956173	513,7651	3,613633	0	32	795	1021						Untertest3.avi	0	880	547	72	111	853	907	366	0	Content		723	910	18183727	574653476
18200	08:45:36.328	00:00:18.200	1092	924,3932	981,2231	0,6549128	0,4904775	505,9479	3,694527	0	-1024	-768	-1	-1	-1	-1	4	32	924	981						Untertest3.avi	0	880	547	72	111	853	907	366	0	Content		852	870	18200352	574670101
18217	08:45:36.345	00:00:18.216	1093	979,2032	1035,556	0,6534573	0,4913694	515,7968	3,68345	0	-1024	-768	-1	-1	-1	-1	4	32	979	1036						Untertest3.avi	0	880	547	72	111	853	907	366	0	Content		907	925	18216976	574686725
18234	08:45:36.362	00:00:18.233	1094	907,2614	987,9756	0,6549992	0,4908926	506,0424	3,647348	0	-1024	-768	-1	-1	-1	-1	4	32	907	988						Untertest3.avi	0	880	547	72	111	853	907	366	0	Content		835	877	18233722	574703471
18250	08:45:36.378	00:00:18.250	1095	969,6187	1029,324	0,658363	0,4903193	517,5833	3,678108	0	-1024	-768	-1	-1	-1	-1	4	32	970	1029						Untertest3.avi	0	880	547	72	111	853	907	366	0	Content		898	918	18250348	574720097
18267	08:45:36.395	00:00:18.266	1096	898,846	983,4425	0,6584311	0,4900624	517,6713	3,871492	0	659,3154	1035,499	0,4985865	0,4952614	509,4109	3,602281	0	32	779	1009						Untertest3.avi	0	880	547	72	111	853	907	366	0	Content		707	898	18266974	574736723
18284	08:45:36.412	00:00:18.283	1097	913,2689	982,459	0,6551077	0,4902679	505,8802	3,647864	0	666,7668	1051,851	0,4987426	0,4948639	510,1888	3,655228	0	32	790	1017						Untertest3.avi	0	880	547	72	111	853	907	366	0	Content		718	906	18283592	574753341
18300	08:45:36.428	00:00:18.300	1098	1021,776	1045,159	0,653636	0,4904813	510,4725	3,658055	0	-1024	-768	-1	-1	-1	-1	4	32	1022	1045						Untertest3.avi	0	880	547	72	111	853	907	366	0	Content		950	934	18300341	574770090
18317	08:45:36.445	00:00:18.316	1099	1232,203	1054,693	0,6547443	0,4896179	513,715	3,653998	0	-1024	-768	-1	-1	-1	-1	4	32	1232	1055						Untertest3.avi	0	880	547	72	111	853	907	366	0	Content		1160	944	18316966	574786715
18334	08:45:36.462	00:00:18.333	1100	-1024	-768	-1	-1	-1	-1	4	-1024	-768	-1	-1	-1	-1	4	32	0	0						Untertest3.avi	0	880	547	72	111	853	907	366	0	Content		-72	-111	18333586	574803335
18350	08:45:36.478	00:00:18.350	1101	-1024	-768	-1	-1	-1	-1	4	-1024	-768	-1	-1	-1	-1	4	32	0	0						Untertest3.avi	0	880	547	72	111	853	907	366	0	Content		-72	-111	18350212	574819961
18367	08:45:36.495	00:00:18.366	1102	652,7932	1042,166	0,6471513	0,4903991	513,7149	3,591667	0	-1024	-768	-1	-1	-1	-1	4	32	653	1042						Untertest3.avi	0	880	547	72	111	853	907	366	0	Content		581	931	18366964	574836713
18384	08:45:36.512	00:00:18.383	1103	1420,174	1064,616	0,6497121	0,4901145	502,4687	3,611124	0	-1024	-768	-1	-1	-1	-1	4	33	1420	1065						Untertest3.avi	0	880	547	72	111	1332	938	117	0	Content		1348	954	18383584	574853333
18400	08:45:36.528	00:00:18.400	1104	1493,204	1091,783	0,650951	0,4902816	506,7219	3,59939	0	-1024	-768	-1	-1	-1	-1	4	33	1493	1092						Untertest3.avi	0	880	547	72	111	1332	938	117	0	Content		1421	981	18400206	574869955
18417	08:45:36.545	00:00:18.416	1105	1389,489	1050,5	0,6511729	0,4897428	506,9532	3,754229	0	-1024	-768	-1	-1	-1	-1	4	33	1389	1051						Untertest3.avi	0	880	547	72	111	1332	938	117	0	Content		1317	940	18416830	574886579
18434	08:45:36.562	00:00:18.433	1106	1092,377	1048,042	0,6490594	0,4904081	518,9637	3,723091	0	-1024	-768	-1	-1	-1	-1	4	33	1092	1048						Untertest3.avi	0	880	547	72	111	1332	938	117	0	Content		1020	937	18433579	574903328
18450	08:45:36.578	00:00:18.450	1107	1445,844	1040,272	0,6547188	0,489786	518,9637	3,839498	0	-1024	-768	-1	-1	-1	-1	4	33	1446	1040						Untertest3.avi	0	880	547	72	111	1332	938	117	0	Content		1374	929	18450202	574919951
18467	08:45:36.595	00:00:18.466	1108	1377,173	990,8917	0,6531315	0,4898485	513,4376	3,869651	0	-1024	-768	-1	-1	-1	-1	4	33	1377	991						Untertest3.avi	0	880	547	72	111	1332	938	117	0	Content		1305	880	18466826	574936575
18483	08:45:36.611	00:00:18.483	1109	-1024	-768	-1	-1	-1	-1	4	-1024	-768	-1	-1	-1	-1	4	33	0	0						Untertest3.avi	0	880	547	72	111	1332	938	117	0	Content		-72	-111	18483450	574953199
18500	08:45:36.628	00:00:18.500	1110	1427,85	1054,652	0,6512093	0,4898471	506,9619	3,729919	0	-1024	-768	-1	-1	-1	-1	4	34	1428	1055						Untertest3.avi	0	880	547	72	111	535	922	133	0	Content		1356	944	18500200	574969949
18517	08:45:36.645	00:00:18.516	1111	618,635	1032,165	0,6455487	0,4901384	506,9619	3,556825	0	-1024	-768	-1	-1	-1	-1	4	34	619	1032						Untertest3.avi	0	880	547	72	111	535	922	133	0	Content		547	921	18516824	574986573
18533	08:45:36.661	00:00:18.533	1112	600,8354	1033,056	0,6455852	0,4901796	506,9619	3,576287	0	-1024	-768	-1	-1	-1	-1	4	34	601	1033						Untertest3.avi	0	880	547	72	111	535	922	133	0	Content		529	922	18533448	575003197
18550	08:45:36.678	00:00:18.550	1113	-1024	-768	-1	-1	-1	-1	4	-1024	-768	-1	-1	-1	-1	4	34	0	0						Untertest3.avi	0	880	547	72	111	535	922	133	0	Content		-72	-111	18550072	575019821
18567	08:45:36.695	00:00:18.566	1114	-1024	-768	-1	-1	-1	-1	4	-1024	-768	-1	-1	-1	-1	4	34	0	0						Untertest3.avi	0	880	547	72	111	535	922	133	0	Content		-72	-111	18566822	575036571
18583	08:45:36.711	00:00:18.583	1115	606,5687	1028,275	0,6457261	0,4902602	506,9619	3,587261	0	-1024	-768	-1	-1	-1	-1	4	34	607	1028						Untertest3.avi	0	880	547	72	111	535	922	133	0	Content		535	917	18583446	575053195
18600	08:45:36.728	00:00:18.600	1116	561,4486	1022,631	0,6457483	0,4902865	506,9619	3,641338	0	-1024	-768	-1	-1	-1	-1	4	34	561	1023						Untertest3.avi	0	880	547	72	111	535	922	133	0	Content		489	912	18600068	575069817
18617	08:45:36.745	00:00:18.616	1117	1503,183	1045,695	0,6506391	0,4902697	506,9619	3,722455	1	1497,955	1065,851	0,6506511	0,4902689	506,9619	3,726765	3	34	1503	1046						Untertest3.avi	0	880	547	72	111	535	922	133	0	Content		1431	935	18616692	575086441
18633	08:45:36.761	00:00:18.633	1118	-1024	-768	-1	-1	-1	-1	4	-1024	-768	-1	-1	-1	-1	4		0	0						Untertest3.avi	0	880	547	72	111				0	Content		-72	-111	18633440	575103189
18650	08:45:36.778	00:00:18.650	1119	-1024	-768	-1	-1	-1	-1	4	-1024	-768	-1	-1	-1	-1	4		0	0						Untertest3.avi	0	880	547	72	111				0	Content		-72	-111	18650052	575119801
18667	08:45:36.795	00:00:18.666	1120	-1024	-768	-1	-1	-1	-1	4	-1024	-768	-1	-1	-1	-1	4		0	0						Untertest3.avi	0	880	547	72	111				0	Content		-72	-111	18666683	575136432
18683	08:45:36.811	00:00:18.683	1121	-1024	-768	-1	-1	-1	-1	4	-1024	-768	-1	-1	-1	-1	4		0	0						Untertest3.avi	0	880	547	72	111				0	Content		-72	-111	18683306	575153055
18700	08:45:36.828	00:00:18.700	1122	-1024	-768	-1	-1	-1	-1	4	-1024	-768	-1	-1	-1	-1	4		0	0						Untertest3.avi	0	880	547	72	111				0	Content		-72	-111	18700054	575169803
18717	08:45:36.845	00:00:18.716	1123	-1024	-768	-1	-1	-1	-1	4	-1024	-768	-1	-1	-1	-1	4		0	0						Untertest3.avi	0	880	547	72	111				0	Content		-72	-111	18716677	575186426
18733	08:45:36.861	00:00:18.733	1124	-1024	-768	-1	-1	-1	-1	4	-1024	-768	-1	-1	-1	-1	4		0	0						Untertest3.avi	0	880	547	72	111				0	Content		-72	-111	18733302	575203051
18750	08:45:36.878	00:00:18.749	1125	-1024	-768	-1	-1	-1	-1	4	-1024	-768	-1	-1	-1	-1	4		0	0						Untertest3.avi	0	880	547	72	111				0	Content		-72	-111	18749925	575219674
18767	08:45:36.895	00:00:18.766	1126	-1024	-768	-1	-1	-1	-1	4	-1024	-768	-1	-1	-1	-1	4		0	0						Untertest3.avi	0	880	547	72	111				0	Content		-72	-111	18766673	575236422
18783	08:45:36.911	00:00:18.783	1127	-1024	-768	-1	-1	-1	-1	4	-1024	-768	-1	-1	-1	-1	4		0	0						Untertest3.avi	0	880	547	72	111				0	Content		-72	-111	18783296	575253045
18800	08:45:36.928	00:00:18.799	1128	-1024	-768	-1	-1	-1	-1	4	-1024	-768	-1	-1	-1	-1	4		0	0						Untertest3.avi	0	880	547	72	111				0	Content		-72	-111	18799918	575269667
18817	08:45:36.945	00:00:18.816	1129	-1024	-768	-1	-1	-1	-1	4	-1024	-768	-1	-1	-1	-1	4		0	0						Untertest3.avi	0	880	547	72	111				0	Content		-72	-111	18816542	575286291
18833	08:45:36.961	00:00:18.833	1130	-1024	-768	-1	-1	-1	-1	4	-1024	-768	-1	-1	-1	-1	4		0	0						Untertest3.avi	0	880	547	72	111				0	Content		-72	-111	18833289	575303038
18850	08:45:36.978	00:00:18.849	1131	-1024	-768	-1	-1	-1	-1	4	-1024	-768	-1	-1	-1	-1	4		0	0						Untertest3.avi	0	880	547	72	111				0	Content		-72	-111	18849912	575319661
18867	08:45:36.995	00:00:18.866	1132	-1024	-768	-1	-1	-1	-1	4	-1024	-768	-1	-1	-1	-1	4		0	0						Untertest3.avi	0	880	547	72	111				0	Content		-72	-111	18866538	575336287
18883	08:45:37.011	00:00:18.883	1133	1405,827	725,8776	0,4690701	0,4902186	407,8315	2,858416	3	1391,524	735,6617	0,469052	0,4902141	407,8315	2,858681	1	35	1392	736						Untertest3.avi	0	880	547	72	111	1429	606	250	0	Content		1320	625	18883286	575353035
18900	08:45:37.028	00:00:18.899	1134	-1024	-768	-1	-1	-1	-1	4	-1024	-768	-1	-1	-1	-1	4	35	0	0						Untertest3.avi	0	880	547	72	111	1429	606	250	0	Content		-72	-111	18899911	575369660
18917	08:45:37.045	00:00:18.916	1135	1640,577	655,1099	0,6513022	0,4866136	507,0125	3,694915	0	1381,257	743,1877	0,4688168	0,4909503	407,109	2,87361	0	35	1511	699						Untertest3.avi	0	880	547	72	111	1429	606	250	0	Content		1439	588	18916541	575386290
18933	08:45:37.061	00:00:18.933	1136	1662,376	632,5994	0,6512786	0,4866931	506,9969	3,727691	0	1385,956	755,2472	0,4685237	0,4910339	406,2296	2,856301	0	35	1524	694						Untertest3.avi	0	880	547	72	111	1429	606	250	0	Content		1452	583	18933163	575402912
18950	08:45:37.078	00:00:18.949	1137	1667,116	637,6831	0,6512616	0,4867252	506,9751	3,706914	0	1384,223	743,9318	0,4684314	0,4910929	406,0623	2,849249	0	35	1526	691						Untertest3.avi	0	880	547	72	111	1429	606	250	0	Content		1454	580	18949910	575419659
18967	08:45:37.095	00:00:18.966	1138	1653,435	655,9675	0,6513178	0,4869307	506,8819	3,701412	0	1372,528	752,552	0,4684077	0,4913675	406,0223	2,847962	0	35	1513	704						Untertest3.avi	0	880	547	72	111	1429	606	250	0	Content		1441	593	18966531	575436280
18983	08:45:37.111	00:00:18.983	1139	1639,247	672,9301	0,6513933	0,4872452	506,7565	3,689274	0	1386,212	750,7157	0,4688312	0,4917044	407,4229	2,869694	0	35	1513	712						Untertest3.avi	0	880	547	72	111	1429	606	250	0	Content		1441	601	18983157	575452906
19000	08:45:37.128	00:00:18.999	1140	1578,502	682,907	0,6513493	0,4870409	506,7565	3,639275	0	1371,905	745,7335	0,4687746	0,4919109	407,162	2,879939	0	35	1475	714						Untertest3.avi	0	880	547	72	111	1429	606	250	0	Content		1403	603	18999789	575469538
19017	08:45:37.145	00:00:19.016	1141	1641,767	698,2523	0,6514883	0,4875729	506,9966	3,653095	0	1390,639	751,6682	0,4687434	0,4920086	406,9873	2,918037	0	35	1516	725						Untertest3.avi	0	880	547	72	111	1429	606	250	0	Content		1444	614	19016529	575486278
19033	08:45:37.161	00:00:19.033	1142	1620,499	683,5377	0,6515005	0,4875668	506,9791	3,680188	0	1391,887	751,1812	0,4690284	0,4918806	407,9489	2,951591	0	35	1506	717						Untertest3.avi	0	880	547	72	111	1429	606	250	0	Content		1434	606	19033154	575502903
19050	08:45:37.178	00:00:19.049	1143	1484,456	700,001	0,657159	0,4879966	472,5054	3,400299	0	1382,211	760,2635	0,4690865	0,4918954	408,1047	2,897075	0	35	1433	730						Untertest3.avi	0	880	547	72	111	1429	606	250	0	Content		1361	619	19049779	575519528
19066	08:45:37.194	00:00:19.066	1144	1646,458	686,2706	0,6515313	0,487595	506,9822	3,707735	0	1379,908	749,2443	0,4694149	0,4919032	409,2538	2,892886	0	35	1513	718						Untertest3.avi	0	880	547	72	111	1429	606	250	0	Content		1441	607	19066403	575536152
19083	08:45:37.211	00:00:19.083	1145	1601,069	690,9011	0,6515554	0,4875911	506,9501	3,730851	0	1382,793	754,0375	0,4692942	0,4918828	408,7488	2,919366	0	35	1492	722						Untertest3.avi	0	880	547	72	111	1429	606	250	0	Content		1420	611	19083150	575552899
19100	08:45:37.228	00:00:19.099	1146	1611,482	682,5885	0,6515795	0,4876137	506,9349	3,686464	0	1381,744	750,6851	0,4696921	0,4919315	409,9465	2,92285	0	35	1497	717						Untertest3.avi	0	880	547	72	111	1429	606	250	0	Content		1425	606	19099776	575569525
19116	08:45:37.244	00:00:19.116	1147	1617,044	702,5238	0,6516367	0,4876016	506,7726	3,708085	0	1375,531	758,2551	0,4695562	0,4919655	409,2704	2,91561	0	35	1496	730						Untertest3.avi	0	880	547	72	111	1429	606	250	0	Content		1424	619	19116402	575586151
19133	08:45:37.261	00:00:19.133	1148	1414,932	679,0273	0,6542757	0,4875269	493,2349	3,606356	0	1400,033	729,0662	0,4781214	0,4914538	439,9928	3,149931	0	36	1407	704						Untertest3.avi	0	880	547	72	111	1340	560	200	0	Content		1335	593	19133024	575602773
19150	08:45:37.278	00:00:19.149	1149	1386,033	655,6669	0,6527608	0,4863854	506,2924	3,690434	0	1442,292	692,5698	0,4875056	0,4908485	477,0994	3,44763	0	36	1414	674						Untertest3.avi	0	880	547	72	111	1340	560	200	0	Content		1342	563	19149770	575619519
19166	08:45:37.294	00:00:19.166	1150	1361,731	668,0247	0,6546427	0,4867648	493,4224	3,635472	0	1443,171	701,5743	0,4870558	0,4907702	475,7122	3,418119	0	36	1402	685						Untertest3.avi	0	880	547	72	111	1340	560	200	0	Content		1330	574	19166393	575636142
19183	08:45:37.311	00:00:19.183	1151	1384,968	647,9562	0,6525958	0,4863144	506,3848	3,704573	0	1425,293	689,1342	0,4870898	0,4907346	476,0641	3,439343	0	36	1405	669						Untertest3.avi	0	880	547	72	111	1340	560	200	0	Content		1333	558	19183018	575652767
19200	08:45:37.328	00:00:19.199	1152	1363,654	651,2704	0,6525505	0,4856787	506,3848	3,701026	0	1442,474	685,3895	0,4876091	0,4906585	478,5738	3,434185	0	36	1403	668						Untertest3.avi	0	880	547	72	111	1340	560	200	0	Content		1331	557	19199642	575669391
19216	08:45:37.344	00:00:19.216	1153	1349,746	645,9724	0,6519788	0,4855372	504,5511	3,71072	0	1448,148	684,9098	0,4873452	0,490517	477,7296	3,411423	0	36	1399	665						Untertest3.avi	0	880	547	72	111	1340	560	200	0	Content		1327	554	19216391	575686140
19233	08:45:37.361	00:00:19.233	1154	1385,303	639,3499	0,6525003	0,4859987	506,3584	3,737931	0	1438,04	687,706	0,4873336	0,4905904	477,9588	3,437422	0	36	1412	664						Untertest3.avi	0	880	547	72	111	1340	560	200	0	Content		1340	553	19233014	575702763
19250	08:45:37.378	00:00:19.249	1155	1381,656	643,9637	0,6524518	0,486218	506,3066	3,720324	0	1443,019	689,0286	0,4874274	0,4907556	478,6402	3,450366	0	36	1412	666						Untertest3.avi	0	880	547	72	111	1340	560	200	0	Content		1340	555	19249639	575719388
19266	08:45:37.394	00:00:19.266	1156	1367,988	649,3702	0,6521711	0,4860165	505,5273	3,696543	0	1457,844	696,8845	0,4872545	0,4910143	478,3763	3,48211	0	36	1413	673						Untertest3.avi	0	880	547	72	111	1340	560	200	0	Content		1341	562	19266263	575736012
19283	08:45:37.411	00:00:19.283	1157	1389,739	652,7142	0,6522772	0,4865878	506,1068	3,690495	0	1437,191	689,4517	0,4870449	0,4911886	478,1721	3,43004	0	36	1413	671						Untertest3.avi	0	880	547	72	111	1340	560	200	0	Content		1341	560	19283013	575752762
19300	08:45:37.428	00:00:19.299	1158	1396,328	644,426	0,6521499	0,4864637	505,9832	3,705336	0	1468,222	689,8372	0,4873885	0,4910901	480,1977	3,434261	0	36	1432	667						Untertest3.avi	0	880	547	72	111	1340	560	200	0	Content		1360	556	19299637	575769386
19316	08:45:37.444	00:00:19.316	1159	1353,385	653,651	0,6535508	0,4867176	496,2506	3,617047	0	1459,099	694,7618	0,4873265	0,4909003	480,5337	3,444216	0	36	1406	674						Untertest3.avi	0	880	547	72	111	1340	560	200	0	Content		1334	563	19316259	575786008
19333	08:45:37.461	00:00:19.332	1160	-1024	-768	-1	-1	-1	-1	4	1452,679	683,3414	0,4872474	0,4908957	480,3282	3,403529	0	37	1453	683						Untertest3.avi	0	880	547	72	111	1585	566	150	0	Content		1381	572	19332883	575802632
19350	08:45:37.478	00:00:19.349	1161	1403,707	642,2643	0,6520556	0,4862526	505,7845	3,652757	0	2322,329	696,9617	0,4704511	0,4908173	392,1074	3,174093	0	37	1863	670						Untertest3.avi	0	880	547	72	111	1585	566	150	0	Content		1791	559	19349631	575819380
19366	08:45:37.494	00:00:19.366	1162	1387,612	647,7771	0,6520777	0,4863329	505,8283	3,689755	0	2370,021	682,6677	0,4702936	0,4909974	391,5221	3,239741	0	37	1879	665						Untertest3.avi	0	880	547	72	111	1585	566	150	0	Content		1807	554	19366258	575836007
19383	08:45:37.511	00:00:19.382	1163	1380,749	645,967	0,6520352	0,4862534	505,7262	3,663404	0	2280,825	705,4222	0,4701881	0,4907954	391,33	3,193531	0	37	1831	676						Untertest3.avi	0	880	547	72	111	1585	566	150	0	Content		1759	565	19382880	575852629
19400	08:45:37.528	00:00:19.399	1164	1380,455	656,9741	0,6518311	0,4862531	505,975	3,697047	0	1462,843	699,4573	0,4857603	0,4909361	474,5177	3,356541	0	37	1422	678						Untertest3.avi	0	880	547	72	111	1585	566	150	0	Content		1350	567	19399505	575869254
19416	08:45:37.544	00:00:19.416	1165	1490,839	637,1744	0,651147	0,4861017	506,197	3,657699	0	1695,201	651,434	0,4926709	0,4910051	506,9617	3,568922	0	37	1593	644						Untertest3.avi	0	880	547	72	111	1585	566	150	0	Content		1521	533	19416253	575886002
19433	08:45:37.561	00:00:19.432	1166	1667,024	633,6709	0,6506418	0,4863129	507,0128	3,643078	0	1422,306	707,1884	0,4714749	0,4910483	419,9782	2,902002	0	37	1545	670						Untertest3.avi	0	880	547	72	111	1585	566	150	0	Content		1473	559	19432879	575902628
19450	08:45:37.578	00:00:19.449	1167	1717,87	657,5005	0,6496294	0,4867033	508,9126	3,650123	0	1533,79	737,7896	0,4710512	0,4915272	419,9782	2,930457	0	37	1626	698						Untertest3.avi	0	880	547	72	111	1585	566	150	0	Content		1554	587	19449502	575919251
19466	08:45:37.594	00:00:19.466	1168	1795,918	671,6003	0,6495783	0,4865153	508,9126	3,600084	0	1582,885	827,6483	0,5266066	0,4901133	386,1389	2,711869	0	37	1689	750						Untertest3.avi	0	880	547	72	111	1585	566	150	0	Content		1617	639	19466253	575936002
19483	08:45:37.611	00:00:19.482	1169	1570,729	685,3035	0,6345995	0,4868659	458,1454	3,25399	0	2191,551	676,411	0,4943092	0,4921819	497,7937	3,566179	0	38	1881	681						Untertest3.avi	0	880	547	72	111	1846	565	133	0	Content		1809	570	19482875	575952624
19499	08:45:37.627	00:00:19.499	1170	-1024	-768	-1	-1	-1	-1	4	2212,457	668,7375	0,4945537	0,4923675	496,2519	3,597084	0	38	2212	669						Untertest3.avi	0	880	547	72	111	1846	565	133	0	Content		2140	558	19499499	575969248
19516	08:45:37.644	00:00:19.516	1171	2284,281	606,558	0,649893	0,4873495	507,8127	3,81205	0	2176,629	689,1715	0,4943573	0,4924273	496,7957	3,552438	0	38	2230	648						Untertest3.avi	0	880	547	72	111	1846	565	133	0	Content		2158	537	19516122	575985871
19533	08:45:37.661	00:00:19.532	1172	1769,636	670,5286	0,649277	0,4869066	507,8128	3,650554	0	2258,979	664,3549	0,4930761	0,4924543	501,7933	3,614398	0	38	2014	667						Untertest3.avi	0	880	547	72	111	1846	565	133	0	Content		1942	556	19532874	576002623
19549	08:45:37.677	00:00:19.549	1173	1566,251	687,3218	0,6361446	0,4871161	463,6654	3,313981	0	2257,511	670,3531	0,4931809	0,4924618	500,9749	3,628978	0	38	1912	679						Untertest3.avi	0	880	547	72	111	1846	565	133	0	Content		1840	568	19549496	576019245
19566	08:45:37.694	00:00:19.566	1174	1557,314	698,8445	0,6358006	0,4871982	462,8756	3,307422	0	2233,447	664,2266	0,4938961	0,4926332	497,3239	3,52674	0	38	1895	682						Untertest3.avi	0	880	547	72	111	1846	565	133	0	Content		1823	571	19566120	576035869
19583	08:45:37.711	00:00:19.582	1175	1520,231	685,5137	0,6345357	0,4873191	459,3336	3,282129	0	2150,96	692,3062	0,4940308	0,492812	496,2246	3,524287	0	38	1836	689						Untertest3.avi	0	880	547	72	111	1846	565	133	0	Content		1764	578	19582744	576052493
19599	08:45:37.727	00:00:19.599	1176	1786,107	665,9534	0,6485216	0,4875672	508,018	3,623332	0	2196,576	656,4954	0,4941228	0,4929217	495,6263	3,567267	0	38	1991	661						Untertest3.avi	0	880	547	72	111	1846	565	133	0	Content		1919	550	19599492	576069241
19616	08:45:37.744	00:00:19.616	1177	1561,536	688,1796	0,6347833	0,4875419	460,0537	3,265448	0	2273,517	663,8198	0,4932152	0,4930819	499,288	3,60618	0	39	1918	676						Untertest3.avi	0	880	547	72	111	1988	550	133	0	Content		1846	565	19616118	576085867
19633	08:45:37.761	00:00:19.632	1178	2050,387	624,9316	0,6492223	0,4878842	507,8442	3,710912	0	2272,245	656,9489	0,4932347	0,4932098	499,1808	3,613165	0	39	2161	641						Untertest3.avi	0	880	547	72	111	1988	550	133	0	Content		2089	530	19632741	576102490
19649	08:45:37.777	00:00:19.649	1179	2058,128	656,0031	0,6492538	0,4878584	507,8004	3,756117	0	2198,183	657,1109	0,4935052	0,4932149	497,8324	3,590612	0	39	2128	657						Untertest3.avi	0	880	547	72	111	1988	550	133	0	Content		2056	546	19649367	576119116
19666	08:45:37.794	00:00:19.666	1180	1516,079	693,0199	0,6323063	0,487561	452,8991	3,22883	0	2228,774	663,7609	0,4932656	0,493152	498,6143	3,616833	0	39	1872	678						Untertest3.avi	0	880	547	72	111	1988	550	133	0	Content		1800	567	19666114	576135863
19683	08:45:37.811	00:00:19.682	1181	1928,686	644,5366	0,6487821	0,4876745	507,7699	3,692028	0	2199,044	678,4383	0,4933768	0,4931242	498,0432	3,568736	0	39	2064	661						Untertest3.avi	0	880	547	72	111	1988	550	133	0	Content		1992	550	19682738	576152487
19699	08:45:37.827	00:00:19.699	1182	2018,597	635,1273	0,6490009	0,4876549	507,805	3,73225	0	2201,616	677,0798	0,4933935	0,4931066	497,9455	3,598528	0	39	2110	656						Untertest3.avi	0	880	547	72	111	1988	550	133	0	Content		2038	545	19699359	576169108
19716	08:45:37.844	00:00:19.715	1183	1522,299	687,7119	0,6332142	0,4874996	455,8044	3,291894	0	2220,106	651,6381	0,4934072	0,4931751	497,9626	3,633892	0	39	1871	670						Untertest3.avi	0	880	547	72	111	1988	550	133	0	Content		1799	559	19715987	576185736
19733	08:45:37.861	00:00:19.732	1184	1877,024	656,4269	0,6486995	0,4878793	507,7545	3,670632	0	2243,654	658,9917	0,4934501	0,4933627	497,8906	3,677312	0	39	2060	658						Untertest3.avi	0	880	547	72	111	1988	550	133	0	Content		1988	547	19732747	576202496
19749	08:45:37.877	00:00:19.749	1185	1517,387	686,8523	0,6336352	0,4877785	456,6122	3,326229	0	2251,166	649,265	0,4930698	0,4934761	499,6538	3,649171	0	40	1884	668						Untertest3.avi	0	880	547	72	111	2053	543	166	0	Content		1812	557	19749359	576219108
19766	08:45:37.894	00:00:19.765	1186	1984,181	635,8499	0,6491381	0,4880101	507,7635	3,705533	0	2265,807	672,2592	0,4932272	0,4934889	499,1	3,660626	0	40	2125	654						Untertest3.avi	0	880	547	72	111	2053	543	166	0	Content		2053	543	19765981	576235730
19783	08:45:37.911	00:00:19.782	1187	2145,692	616,5372	0,6493858	0,4879643	507,7741	3,833986	0	2250,135	634,8498	0,493149	0,4934745	499,4522	3,620935	0	40	2198	626						Untertest3.avi	0	880	547	72	111	2053	543	166	0	Content		2126	515	19782607	576252356
19799	08:45:37.927	00:00:19.799	1188	2021,177	640,2446	0,6492074	0,4879995	507,7483	3,768602	0	2307,609	663,2332	0,4930237	0,493515	499,8702	3,672359	0	40	2164	652						Untertest3.avi	0	880	547	72	111	2053	543	166	0	Content		2092	541	19799357	576269106
19816	08:45:37.944	00:00:19.815	1189	1845,961	656,908	0,6487195	0,488028	507,6761	3,691719	0	2213,376	664,134	0,4930423	0,4936278	499,7863	3,629184	0	40	2030	661						Untertest3.avi	0	880	547	72	111	2053	543	166	0	Content		1958	550	19815980	576285729
19833	08:45:37.961	00:00:19.832	1190	2049,128	638,8028	0,6492273	0,4880139	507,7261	3,76385	0	2236,538	638,1701	0,4929895	0,4936571	500,0255	3,643634	0	40	2143	638						Untertest3.avi	0	880	547	72	111	2053	543	166	0	Content		2071	527	19832604	576302353
19849	08:45:37.977	00:00:19.849	1191	2014,408	633,4976	0,6491503	0,4879529	507,6388	3,704725	0	2104,592	678,6274	0,4940825	0,4936364	495,5767	3,534836	0	40	2059	656						Untertest3.avi	0	880	547	72	111	2053	543	166	0	Content		1987	545	19849230	576318979
19866	08:45:37.994	00:00:19.865	1192	2053,417	627,0651	0,649312	0,4878699	507,7237	3,773853	0	2224,408	676,9932	0,4931023	0,4935451	499,6128	3,628487	0	40	2139	652						Untertest3.avi	0	880	547	72	111	2053	543	166	0	Content		2067	541	19865977	576335726
19883	08:45:38.011	00:00:19.882	1193	2405,512	605,2759	0,6496483	0,4878354	507,7774	3,824438	0	2290,319	654,1748	0,4932328	0,493541	499,0266	3,65938	0	40	2348	630						Untertest3.avi	0	880	547	72	111	2053	543	166	0	Content		2276	519	19882602	576352351
19899	08:45:38.027	00:00:19.899	1194	1723,297	656,9902	0,6493897	0,4874653	507,7774	3,639251	0	2167,319	672,8625	0,493275	0,4936008	499,0266	3,59741	0	40	1945	665						Untertest3.avi	0	880	547	72	111	2053	543	166	0	Content		1873	554	19899226	576368975
19916	08:45:38.044	00:00:19.915	1195	1618,619	681,3822	0,6495825	0,4878316	508,32	3,601472	0	1918,315	719,8631	0,493637	0,4936209	499,0266	3,448894	0	41	1768	701						Untertest3.avi	0	880	547	72	111	1512	641	283	0	Content		1696	590	19915851	576385600
19933	08:45:38.061	00:00:19.932	1196	1429,143	713,5505	0,6546927	0,4886115	478,6089	3,366872	0	1785,193	746,6527	0,494138	0,4938176	499,0266	3,434908	0	41	1607	730						Untertest3.avi	0	880	547	72	111	1512	641	283	0	Content		1535	619	19932598	576402347
19949	08:45:38.077	00:00:19.949	1197	1418,062	741,0107	0,6491423	0,4879156	502,3933	3,488679	0	1722,589	766,7493	0,4923197	0,4936123	507,5057	3,473422	0	41	1570	754						Untertest3.avi	0	880	547	72	111	1512	641	283	0	Content		1498	643	19949221	576418970
19966	08:45:38.094	00:00:19.965	1198	1470,247	737,8808	0,6504688	0,4882201	506,5786	3,505266	0	1692,783	775,837	0,4923901	0,493528	508,084	3,427104	0	41	1582	757						Untertest3.avi	0	880	547	72	111	1512	641	283	0	Content		1510	646	19965846	576435595
19982	08:45:38.110	00:00:19.982	1199	1470,221	738,7253	0,6504568	0,4881515	506,528	3,484493	0	1697,146	766,2595	0,4923189	0,4934779	508,2119	3,410113	0	41	1584	752						Untertest3.avi	0	880	547	72	111	1512	641	283	0	Content		1512	641	19982474	576452223
19999	08:45:38.127	00:00:19.999	1200	1478,211	739,7244	0,6504502	0,4881529	506,5114	3,495342	0	1676,849	777,1979	0,4922346	0,4935069	508,3163	3,384865	0	41	1578	758						Untertest3.avi	0	880	547	72	111	1512	641	283	0	Content		1506	647	19999218	576468967
20016	08:45:38.144	00:00:20.015	1201	1473,207	726,1525	0,6504328	0,4882528	506,453	3,481152	0	1697,021	765,2803	0,492176	0,4936468	508,2688	3,373049	0	41	1585	746						Untertest3.avi	0	880	547	72	111	1512	641	283	0	Content		1513	635	20015844	576485593
20032	08:45:38.160	00:00:20.032	1202	1468,596	734,4042	0,6503714	0,4883458	506,4434	3,431294	0	1699,801	766,7511	0,492096	0,4937407	508,4001	3,35164	0	41	1584	751						Untertest3.avi	0	880	547	72	111	1512	641	283	0	Content		1512	640	20032474	576502223
20049	08:45:38.177	00:00:20.049	1203	1472,699	734,842	0,6503427	0,4884214	506,3178	3,418005	0	1696,44	771,6649	0,4920464	0,4938232	508,4373	3,382343	0	41	1585	753						Untertest3.avi	0	880	547	72	111	1512	641	283	0	Content		1513	642	20049095	576518844
20066	08:45:38.194	00:00:20.065	1204	1467,547	739,7345	0,650314	0,4885356	506,3036	3,391537	0	1674,074	768,8105	0,4920087	0,4939494	508,4575	3,319833	0	41	1571	754						Untertest3.avi	0	880	547	72	111	1512	641	283	0	Content		1499	643	20065841	576535590
20082	08:45:38.210	00:00:20.082	1205	1473,293	738,9204	0,6503162	0,4885207	506,3185	3,421114	0	1681,55	775,3818	0,4919863	0,4939996	508,4849	3,32002	0	41	1577	757						Untertest3.avi	0	880	547	72	111	1512	641	283	0	Content		1505	646	20082467	576552216
20099	08:45:38.227	00:00:20.099	1206	1486,4	731,4951	0,6503328	0,4885801	506,1942	3,406124	0	1694,001	771,0156	0,4919808	0,4940873	508,5587	3,31789	0	41	1590	751						Untertest3.avi	0	880	547	72	111	1512	641	283	0	Content		1518	640	20099093	576568842
20116	08:45:38.244	00:00:20.115	1207	1482,827	727,0208	0,6503426	0,4886831	506,184	3,388016	0	1673,557	769,8149	0,491964	0,4941761	508,5583	3,27351	0	41	1578	748						Untertest3.avi	0	880	547	72	111	1512	641	283	0	Content		1506	637	20115734	576585483
20132	08:45:38.260	00:00:20.132	1208	1478,232	726,176	0,6503521	0,4887918	506,197	3,37634	0	1707,128	771,2585	0,4919704	0,4942666	508,6663	3,291938	0	41	1593	749						Untertest3.avi	0	880	547	72	111	1512	641	283	0	Content		1521	638	20132465	576602214
20149	08:45:38.277	00:00:20.149	1209	1477,397	722,7223	0,650345	0,4888059	506,2114	3,390918	0	1695,793	771,4546	0,4919598	0,4942752	508,8279	3,299853	0	41	1587	747						Untertest3.avi	0	880	547	72	111	1512	641	283	0	Content		1515	636	20149089	576618838
20166	08:45:38.294	00:00:20.165	1210	1482,293	734,7732	0,6503276	0,4886983	506,2177	3,371202	0	1707,745	779,3861	0,491932	0,4942063	508,7696	3,302125	0	41	1595	757						Untertest3.avi	0	880	547	72	111	1512	641	283	0	Content		1523	646	20165730	576635479
20182	08:45:38.310	00:00:20.182	1211	1470,721	737,4361	0,6502997	0,4885985	506,196	3,364142	0	1672,212	778,0615	0,4918936	0,4941518	508,8958	3,308622	0	41	1571	758						Untertest3.avi	0	880	547	72	111	1512	641	283	0	Content		1499	647	20182461	576652210
20199	08:45:38.327	00:00:20.199	1212	1463,254	733,2114	0,6502337	0,488508	506,272	3,382024	0	1695,738	774,4073	0,4918387	0,4941177	508,9207	3,266582	0	42	1579	754						Untertest3.avi	0	880	547	72	111	1508	710	100	0	Content		1507	643	20199084	576668833
20216	08:45:38.344	00:00:20.215	1213	1484,576	728,6654	0,6501847	0,4884993	506,3495	3,365787	0	1675,464	769,6371	0,4917678	0,4941222	508,8206	3,269741	0	42	1580	749						Untertest3.avi	0	880	547	72	111	1508	710	100	0	Content		1508	638	20215725	576685474
20232	08:45:38.360	00:00:20.232	1214	1500,086	731,7476	0,6501731	0,4886127	506,2088	3,295552	0	1652,028	772,9688	0,4917577	0,4942238	508,8583	3,275079	0	42	1576	752						Untertest3.avi	0	880	547	72	111	1508	710	100	0	Content		1504	641	20232331	576702080
20249	08:45:38.377	00:00:20.249	1215	1556,931	779,801	0,6499351	0,4892844	506,6514	3,351145	0	2185,156	861,6114	0,4932095	0,4949118	507,4312	3,410811	0	42	1871	821						Untertest3.avi	0	880	547	72	111	1508	710	100	0	Content		1799	710	20249078	576718827
20266	08:45:38.394	00:00:20.265	1216	1946,666	931,5526	0,6500958	0,4901161	507,4263	3,414102	0	2254,503	981,0275	0,4929766	0,4956756	505,1433	3,408584	0	42	2101	956						Untertest3.avi	0	880	547	72	111	1508	710	100	0	Content		2029	845	20265721	576735470
20282	08:45:38.410	00:00:20.282	1217	-1024	-768	-1	-1	-1	-1	4	2250,454	1070,445	0,4927732	0,496206	506,3542	3,35559	0	42	2250	1070						Untertest3.avi	0	880	547	72	111	1508	710	100	0	Content		2178	959	20282326	576752075
20299	08:45:38.427	00:00:20.298	1218	1336,847	1000,807	0,6446852	0,4915029	493,1682	3,114032	0	918,4124	1023,247	0,4857143	0,4963328	506,3542	2,967906	0	43	1128	1012						Untertest3.avi	0	880	547	72	111	799	885	100	0	Content		1056	901	20298951	576768700
20316	08:45:38.444	00:00:20.315	1219	880,3043	997,4249	0,6383402	0,4918471	493,1677	3,0226	0	-1024	-768	-1	-1	-1	-1	4	43	880	997						Untertest3.avi	0	880	547	72	111	799	885	100	0	Content		808	886	20315713	576785462
20332	08:45:38.460	00:00:20.332	1220	862,8772	996,1829	0,6444399	0,4927216	493,1682	3,023329	0	-1024	-768	-1	-1	-1	-1	4	43	863	996						Untertest3.avi	0	880	547	72	111	799	885	100	0	Content		791	885	20332325	576802074
20349	08:45:38.477	00:00:20.348	1221	855,7564	991,1516	0,644443	0,4928119	493,1682	2,94915	0	-1024	-768	-1	-1	-1	-1	4	43	856	991						Untertest3.avi	0	880	547	72	111	799	885	100	0	Content		784	880	20348948	576818697
20366	08:45:38.494	00:00:20.365	1222	871,2785	989,0598	0,6444572	0,4928454	493,1682	2,9463	0	-1024	-768	-1	-1	-1	-1	4	43	871	989						Untertest3.avi	0	880	547	72	111	799	885	100	0	Content		799	878	20365570	576835319
20382	08:45:38.510	00:00:20.382	1223	871,2993	983,4691	0,6382059	0,4921799	493,1677	3,019533	0	-1024	-768	-1	-1	-1	-1	4	43	871	983						Untertest3.avi	0	880	547	72	111	799	885	100	0	Content		799	872	20382319	576852068
20399	08:45:38.527	00:00:20.398	1224	940,5722	1022,356	0,6422858	0,4923652	506,8984	3,00807	0	-1024	-768	-1	-1	-1	-1	4	44	941	1022						Untertest3.avi	0	880	547	72	111	861	907	183	0	Content		869	911	20398946	576868695
20416	08:45:38.544	00:00:20.415	1225	901,3366	1008,558	0,6422255	0,4920292	506,8982	3,107129	0	-1024	-768	-1	-1	-1	-1	4	44	901	1009						Untertest3.avi	0	880	547	72	111	861	907	183	0	Content		829	898	20415567	576885316
20432	08:45:38.560	00:00:20.432	1226	932,8625	1015,161	0,6421522	0,4927274	506,8984	3,053018	0	-1024	-768	-1	-1	-1	-1	4	44	933	1015						Untertest3.avi	0	880	547	72	111	861	907	183	0	Content		861	904	20432187	576901936
20449	08:45:38.577	00:00:20.448	1227	925,1748	1002,54	0,6420143	0,4921415	506,8982	3,056877	0	-1024	-768	-1	-1	-1	-1	4	44	925	1003						Untertest3.avi	0	880	547	72	111	861	907	183	0	Content		853	892	20448936	576918685
20466	08:45:38.594	00:00:20.465	1228	926,1417	1018,686	0,6418872	0,492827	506,8984	3,050787	0	-1024	-768	-1	-1	-1	-1	4	44	926	1019						Untertest3.avi	0	880	547	72	111	861	907	183	0	Content		854	908	20465562	576935311
20482	08:45:38.610	00:00:20.482	1229	928,4525	1012,049	0,641876	0,4920936	506,8982	3,090449	0	-1024	-768	-1	-1	-1	-1	4	44	928	1012						Untertest3.avi	0	880	547	72	111	861	907	183	0	Content		856	901	20482183	576951932
20499	08:45:38.627	00:00:20.498	1230	936,8901	1026,454	0,6418102	0,4920574	506,8982	3,01427	0	-1024	-768	-1	-1	-1	-1	4	44	937	1026						Untertest3.avi	0	880	547	72	111	861	907	183	0	Content		865	915	20498807	576968556
20516	08:45:38.644	00:00:20.515	1231	-1024	-768	-1	-1	-1	-1	4	-1024	-768	-1	-1	-1	-1	4	44	0	0						Untertest3.avi	0	880	547	72	111	861	907	183	0	Content		-72	-111	20515555	576985304
20532	08:45:38.660	00:00:20.532	1232	953,7768	1017,514	0,6417474	0,4920167	506,8982	3,045251	0	-1024	-768	-1	-1	-1	-1	4	44	954	1018						Untertest3.avi	0	880	547	72	111	861	907	183	0	Content		882	907	20532172	577001921
20549	08:45:38.677	00:00:20.548	1233	929,2985	1004,967	0,6417049	0,4921654	506,8982	3,023328	0	-1024	-768	-1	-1	-1	-1	4	44	929	1005						Untertest3.avi	0	880	547	72	111	861	907	183	0	Content		857	894	20548801	577018550
20565	08:45:38.693	00:00:20.565	1234	935,1366	1036,57	0,6417008	0,492381	506,8982	3,108424	0	-1024	-768	-1	-1	-1	-1	4	44	935	1037						Untertest3.avi	0	880	547	72	111	861	907	183	0	Content		863	926	20565423	577035172
20582	08:45:38.710	00:00:20.582	1235	-1024	-768	-1	-1	-1	-1	4	-1024	-768	-1	-1	-1	-1	4		0	0						Untertest3.avi	0	880	547	72	111				0	Content		-72	-111	20582170	577051919
20599	08:45:38.727	00:00:20.598	1236	-1024	-768	-1	-1	-1	-1	4	-1024	-768	-1	-1	-1	-1	4		0	0						Untertest3.avi	0	880	547	72	111				0	Content		-72	-111	20598795	577068544
20615	08:45:38.743	00:00:20.615	1237	-1024	-768	-1	-1	-1	-1	4	-1024	-768	-1	-1	-1	-1	4		0	0						Untertest3.avi	0	880	547	72	111				0	Content		-72	-111	20615418	577085167
20632	08:45:38.760	00:00:20.632	1238	-1024	-768	-1	-1	-1	-1	4	-1024	-768	-1	-1	-1	-1	4		0	0						Untertest3.avi	0	880	547	72	111				0	Content		-72	-111	20632042	577101791
20649	08:45:38.777	00:00:20.648	1239	-1024	-768	-1	-1	-1	-1	4	-1024	-768	-1	-1	-1	-1	4		0	0						Untertest3.avi	0	880	547	72	111				0	Content		-72	-111	20648790	577118539
20665	08:45:38.793	00:00:20.665	1240	-1024	-768	-1	-1	-1	-1	4	-1024	-768	-1	-1	-1	-1	4		0	0						Untertest3.avi	0	880	547	72	111				0	Content		-72	-111	20665415	577135164
20682	08:45:38.810	00:00:20.682	1241	-1024	-768	-1	-1	-1	-1	4	-1024	-768	-1	-1	-1	-1	4		0	0						Untertest3.avi	0	880	547	72	111				0	Content		-72	-111	20682038	577151787
20699	08:45:38.827	00:00:20.698	1242	-1024	-768	-1	-1	-1	-1	4	-1024	-768	-1	-1	-1	-1	4		0	0						Untertest3.avi	0	880	547	72	111				0	Content		-72	-111	20698664	577168413
20715	08:45:38.843	00:00:20.715	1243	-1024	-768	-1	-1	-1	-1	4	-1024	-768	-1	-1	-1	-1	4		0	0						Untertest3.avi	0	880	547	72	111				0	Content		-72	-111	20715412	577185161
20732	08:45:38.860	00:00:20.732	1244	-1024	-768	-1	-1	-1	-1	4	-1024	-768	-1	-1	-1	-1	4		0	0						Untertest3.avi	0	880	547	72	111				0	Content		-72	-111	20732034	577201783
20749	08:45:38.877	00:00:20.748	1245	-1024	-768	-1	-1	-1	-1	4	-1024	-768	-1	-1	-1	-1	4		0	0						Untertest3.avi	0	880	547	72	111				0	Content		-72	-111	20748663	577218412
20765	08:45:38.893	00:00:20.765	1246	-1024	-768	-1	-1	-1	-1	4	-1024	-768	-1	-1	-1	-1	4		0	0						Untertest3.avi	0	880	547	72	111				0	Content		-72	-111	20765283	577235032
20782	08:45:38.910	00:00:20.782	1247	-1024	-768	-1	-1	-1	-1	4	-1024	-768	-1	-1	-1	-1	4		0	0						Untertest3.avi	0	880	547	72	111				0	Content		-72	-111	20782032	577251781
20799	08:45:38.927	00:00:20.798	1248	-1024	-768	-1	-1	-1	-1	4	-1024	-768	-1	-1	-1	-1	4		0	0						Untertest3.avi	0	880	547	72	111				0	Content		-72	-111	20798656	577268405
20815	08:45:38.943	00:00:20.815	1249	-1024	-768	-1	-1	-1	-1	4	-1024	-768	-1	-1	-1	-1	4		0	0						Untertest3.avi	0	880	547	72	111				0	Content		-72	-111	20815275	577285024
20832	08:45:38.960	00:00:20.832	1250	-1024	-768	-1	-1	-1	-1	4	-1024	-768	-1	-1	-1	-1	4		0	0						Untertest3.avi	0	880	547	72	111				0	Content		-72	-111	20832026	577301775
20849	08:45:38.977	00:00:20.848	1251	-1024	-768	-1	-1	-1	-1	4	-1024	-768	-1	-1	-1	-1	4		0	0						Untertest3.avi	0	880	547	72	111				0	Content		-72	-111	20848650	577318399
20865	08:45:38.993	00:00:20.865	1252	-1024	-768	-1	-1	-1	-1	4	-1024	-768	-1	-1	-1	-1	4		0	0						Untertest3.avi	0	880	547	72	111				0	Content		-72	-111	20865272	577335021
20882	08:45:39.010	00:00:20.881	1253	936,6624	1018,597	0,6423928	0,4931682	507,0201	3,047373	0	-1024	-768	-1	-1	-1	-1	4	45	937	1019						Untertest3.avi	0	880	547	72	111	865	906	383	0	Content		865	908	20881895	577351644
20899	08:45:39.027	00:00:20.898	1254	941,2271	1027,906	0,6423936	0,4931253	506,9834	3,038177	0	-1024	-768	-1	-1	-1	-1	4	45	941	1028						Untertest3.avi	0	880	547	72	111	865	906	383	0	Content		869	917	20898646	577368395
20915	08:45:39.043	00:00:20.915	1255	923,9427	1016,65	0,6423944	0,4930651	506,9663	3,056095	0	-1024	-768	-1	-1	-1	-1	4	45	924	1017						Untertest3.avi	0	880	547	72	111	865	906	383	0	Content		852	906	20915266	577385015
20932	08:45:39.060	00:00:20.931	1256	935,1042	988,5853	0,6424121	0,4926605	506,9661	3,023129	0	-1024	-768	-1	-1	-1	-1	4	45	935	989						Untertest3.avi	0	880	547	72	111	865	906	383	0	Content		863	878	20931893	577401642
20949	08:45:39.077	00:00:20.948	1257	935,8871	1026,003	0,6424661	0,4926641	506,9661	3,049441	0	-1024	-768	-1	-1	-1	-1	4	45	936	1026						Untertest3.avi	0	880	547	72	111	865	906	383	0	Content		864	915	20948513	577418262
20965	08:45:39.093	00:00:20.965	1258	941,527	1013,093	0,6424706	0,4929349	506,7614	3,05812	0	-1024	-768	-1	-1	-1	-1	4	45	942	1013						Untertest3.avi	0	880	547	72	111	865	906	383	0	Content		870	902	20965263	577435012
20982	08:45:39.110	00:00:20.981	1259	-1024	-768	-1	-1	-1	-1	4	-1024	-768	-1	-1	-1	-1	4	45	0	0						Untertest3.avi	0	880	547	72	111	865	906	383	0	Content		-72	-111	20981886	577451635
20999	08:45:39.127	00:00:20.998	1260	927,5895	1005,64	0,6424287	0,4927842	506,7237	3,122666	0	-1024	-768	-1	-1	-1	-1	4	45	928	1006						Untertest3.avi	0	880	547	72	111	865	906	383	0	Content		856	895	20998513	577468262
21015	08:45:39.143	00:00:21.015	1261	947,5166	1031,344	0,64244	0,4923662	506,7235	3,184137	0	-1024	-768	-1	-1	-1	-1	4	45	948	1031						Untertest3.avi	0	880	547	72	111	865	906	383	0	Content		876	920	21015140	577484889
21032	08:45:39.160	00:00:21.031	1262	937,9087	1014,032	0,6424151	0,4927098	506,6637	3,109299	0	-1024	-768	-1	-1	-1	-1	4	45	938	1014						Untertest3.avi	0	880	547	72	111	865	906	383	0	Content		866	903	21031884	577501633
21049	08:45:39.177	00:00:21.048	1263	937,4011	1022,215	0,6423551	0,4924703	506,907	3,091005	0	-1024	-768	-1	-1	-1	-1	4	45	937	1022						Untertest3.avi	0	880	547	72	111	865	906	383	0	Content		865	911	21048504	577518253
21065	08:45:39.193	00:00:21.065	1264	942,6799	1020,824	0,6422986	0,4919111	506,9068	3,170439	0	-1024	-768	-1	-1	-1	-1	4	45	943	1021						Untertest3.avi	0	880	547	72	111	865	906	383	0	Content		871	910	21065132	577534881
21082	08:45:39.210	00:00:21.081	1265	939,15	1005,784	0,6421866	0,4920479	506,7997	3,124961	0	-1024	-768	-1	-1	-1	-1	4	45	939	1006						Untertest3.avi	0	880	547	72	111	865	906	383	0	Content		867	895	21081752	577551501
21099	08:45:39.227	00:00:21.098	1266	940,8042	1031,289	0,6421098	0,4916152	506,7995	3,278933	0	-1024	-768	-1	-1	-1	-1	4	45	941	1031						Untertest3.avi	0	880	547	72	111	865	906	383	0	Content		869	920	21098503	577568252
21115	08:45:39.243	00:00:21.115	1267	943,1071	1022,02	0,6420092	0,4919344	506,5845	3,150599	0	-1024	-768	-1	-1	-1	-1	4	45	943	1022						Untertest3.avi	0	880	547	72	111	865	906	383	0	Content		871	911	21115126	577584875
21132	08:45:39.260	00:00:21.131	1268	929,1038	1017,194	0,6419395	0,491859	506,5885	3,186772	0	-1024	-768	-1	-1	-1	-1	4	45	929	1017						Untertest3.avi	0	880	547	72	111	865	906	383	0	Content		857	906	21131751	577601500
21148	08:45:39.276	00:00:21.148	1269	928,2843	1013,47	0,6417979	0,4913356	506,5883	3,206334	0	-1024	-768	-1	-1	-1	-1	4	45	928	1013						Untertest3.avi	0	880	547	72	111	865	906	383	0	Content		856	902	21148374	577618123
21165	08:45:39.293	00:00:21.165	1270	938,934	1030,095	0,6417412	0,4912391	506,5883	3,250185	0	-1024	-768	-1	-1	-1	-1	4	45	939	1030						Untertest3.avi	0	880	547	72	111	865	906	383	0	Content		867	919	21165122	577634871
21182	08:45:39.310	00:00:21.181	1271	928,4127	1020,651	0,6416796	0,4910899	506,5883	3,238756	0	-1024	-768	-1	-1	-1	-1	4	45	928	1021						Untertest3.avi	0	880	547	72	111	865	906	383	0	Content		856	910	21181746	577651495
21198	08:45:39.326	00:00:21.198	1272	945,6204	1017,892	0,6416007	0,4910519	506,5883	3,244136	0	-1024	-768	-1	-1	-1	-1	4	45	946	1018						Untertest3.avi	0	880	547	72	111	865	906	383	0	Content		874	907	21198373	577668122
21215	08:45:39.343	00:00:21.214	1273	910,709	997,2172	0,6414382	0,4910869	506,5883	3,241731	0	-1024	-768	-1	-1	-1	-1	4	45	911	997						Untertest3.avi	0	880	547	72	111	865	906	383	0	Content		839	886	21214996	577684745
21232	08:45:39.360	00:00:21.231	1274	933,7402	1034,629	0,6413419	0,4911815	506,5883	3,258904	0	-1024	-768	-1	-1	-1	-1	4	45	934	1035						Untertest3.avi	0	880	547	72	111	865	906	383	0	Content		862	924	21231744	577701493
21248	08:45:39.376	00:00:21.248	1275	931,1555	1010,172	0,6412506	0,4911893	506,5883	3,254761	0	-1024	-768	-1	-1	-1	-1	4	45	931	1010						Untertest3.avi	0	880	547	72	111	865	906	383	0	Content		859	899	21248367	577718116
21265	08:45:39.393	00:00:21.264	1276	-1024	-768	-1	-1	-1	-1	4	-1024	-768	-1	-1	-1	-1	4	46	0	0						Untertest3.avi	0	880	547	72	111	937	899	117	0	Content		-72	-111	21264993	577734742
21282	08:45:39.410	00:00:21.281	1277	935,6532	1034,738	0,6412016	0,4908822	506,5883	3,316594	0	-1024	-768	-1	-1	-1	-1	4	46	936	1035						Untertest3.avi	0	880	547	72	111	937	899	117	0	Content		864	924	21281615	577751364
21298	08:45:39.426	00:00:21.298	1278	1220,834	1002,178	0,644251	0,4902748	493,2667	3,327547	0	-1024	-768	-1	-1	-1	-1	4	46	1221	1002						Untertest3.avi	0	880	547	72	111	937	899	117	0	Content		1149	891	21298365	577768114
21315	08:45:39.443	00:00:21.314	1279	1560,759	1028,065	0,6494389	0,489816	506,3998	3,477941	0	-1024	-768	-1	-1	-1	-1	4	46	1561	1028						Untertest3.avi	0	880	547	72	111	937	899	117	0	Content		1489	917	21314989	577784738
21332	08:45:39.460	00:00:21.331	1280	1313,67	1009,888	0,6508991	0,489696	506,0559	3,504338	0	-1024	-768	-1	-1	-1	-1	4	46	1314	1010						Untertest3.avi	0	880	547	72	111	937	899	117	0	Content		1242	899	21331613	577801362
21348	08:45:39.476	00:00:21.348	1281	1155,278	995,162	0,6523645	0,4895784	505,6075	3,492547	0	1009,007	1026,832	0,4955085	0,4956556	507,668	3,485403	0	46	1082	1011						Untertest3.avi	0	880	547	72	111	937	899	117	0	Content		1010	900	21348233	577817982
21365	08:45:39.493	00:00:21.364	1282	1007,654	984,0273	0,6534757	0,4892964	505,9121	3,527862	0	851,6862	1037,23	0,4981503	0,4954994	514,8408	3,490828	0	46	930	1011						Untertest3.avi	0	880	547	72	111	937	899	117	0	Content		858	900	21364982	577834731
21382	08:45:39.510	00:00:21.381	1283	918,7299	988,6691	0,6542974	0,4892853	505,6429	3,557655	0	-1024	-768	-1	-1	-1	-1	4	47	919	989						Untertest3.avi	0	880	547	72	111	799	900	316	0	Content		847	878	21381607	577851356
21398	08:45:39.526	00:00:21.398	1284	-1024	-768	-1	-1	-1	-1	4	-1024	-768	-1	-1	-1	-1	4	47	0	0						Untertest3.avi	0	880	547	72	111	799	900	316	0	Content		-72	-111	21398230	577867979
21415	08:45:39.543	00:00:21.414	1285	875,4509	1012,825	0,654709	0,4898795	505,6787	3,551184	0	-1024	-768	-1	-1	-1	-1	4	47	875	1013						Untertest3.avi	0	880	547	72	111	799	900	316	0	Content		803	902	21414852	577884601
21432	08:45:39.560	00:00:21.431	1286	853,7441	963,1411	0,6546975	0,4901936	505,4264	3,620203	0	-1024	-768	-1	-1	-1	-1	4	47	854	963						Untertest3.avi	0	880	547	72	111	799	900	316	0	Content		782	852	21431601	577901350
21448	08:45:39.576	00:00:21.448	1287	-1024	-768	-1	-1	-1	-1	4	-1024	-768	-1	-1	-1	-1	4	47	0	0						Untertest3.avi	0	880	547	72	111	799	900	316	0	Content		-72	-111	21448227	577917976
21465	08:45:39.593	00:00:21.464	1288	880,7463	987,0145	0,6535756	0,4908864	513,9468	3,641073	0	-1024	-768	-1	-1	-1	-1	4	47	881	987						Untertest3.avi	0	880	547	72	111	799	900	316	0	Content		809	876	21464848	577934597
21481	08:45:39.609	00:00:21.481	1289	868,3289	999,4642	0,6549371	0,4904767	505,5128	3,56673	0	-1024	-768	-1	-1	-1	-1	4	47	868	999						Untertest3.avi	0	880	547	72	111	799	900	316	0	Content		796	888	21481473	577951222
21498	08:45:39.626	00:00:21.498	1290	850,0602	1003,07	0,6550029	0,4905358	505,4959	3,599214	0	-1024	-768	-1	-1	-1	-1	4	47	850	1003						Untertest3.avi	0	880	547	72	111	799	900	316	0	Content		778	892	21498222	577967971
21515	08:45:39.643	00:00:21.514	1291	859,9993	1010,295	0,6550875	0,4907752	505,5405	3,559238	0	654,4126	1064,127	0,500585	0,4967979	517,7416	3,542484	0	47	757	1037						Untertest3.avi	0	880	547	72	111	799	900	316	0	Content		685	926	21514846	577984595
21531	08:45:39.659	00:00:21.531	1292	854,0579	1003,93	0,6551916	0,4910402	505,4286	3,601307	0	-1024	-768	-1	-1	-1	-1	4	47	854	1004						Untertest3.avi	0	880	547	72	111	799	900	316	0	Content		782	893	21531470	578001219
21548	08:45:39.676	00:00:21.548	1293	899,8643	1015,229	0,6573958	0,4905948	512,6436	3,6235	0	645,3703	1059,321	0,5000088	0,4969593	514,3879	3,570453	0	47	773	1037						Untertest3.avi	0	880	547	72	111	799	900	316	0	Content		701	926	21548215	578017964
21565	08:45:39.693	00:00:21.564	1294	891,4119	1019,318	0,6544884	0,4915169	510,6229	3,582063	0	627,7073	1048,351	0,5000365	0,496992	514,4079	3,565781	0	47	760	1034						Untertest3.avi	0	880	547	72	111	799	900	316	0	Content		688	923	21564840	578034589
21581	08:45:39.709	00:00:21.581	1295	896,6252	1009,737	0,6544569	0,4915809	510,8469	3,532046	0	-1024	-768	-1	-1	-1	-1	4	47	897	1010						Untertest3.avi	0	880	547	72	111	799	900	316	0	Content		825	899	21581464	578051213
21598	08:45:39.726	00:00:21.598	1296	877,8964	1017,447	0,6552951	0,4911455	505,3074	3,541416	0	-1024	-768	-1	-1	-1	-1	4	47	878	1017						Untertest3.avi	0	880	547	72	111	799	900	316	0	Content		806	906	21598089	578067838
21615	08:45:39.743	00:00:21.614	1297	-1024	-768	-1	-1	-1	-1	4	-1024	-768	-1	-1	-1	-1	4	47	0	0						Untertest3.avi	0	880	547	72	111	799	900	316	0	Content		-72	-111	21614836	578084585
21631	08:45:39.759	00:00:21.631	1298	857,6091	1001,808	0,6553417	0,4912159	505,3755	3,595619	0	-1024	-768	-1	-1	-1	-1	4	47	858	1002						Untertest3.avi	0	880	547	72	111	799	900	316	0	Content		786	891	21631458	578101207
21648	08:45:39.776	00:00:21.648	1299	892,1163	1042,513	0,6578414	0,4908367	513,9197	3,620068	0	-1024	-768	-1	-1	-1	-1	4	47	892	1043						Untertest3.avi	0	880	547	72	111	799	900	316	0	Content		820	932	21648083	578117832
21665	08:45:39.793	00:00:21.664	1300	906,478	1024,605	0,6536635	0,4917348	517,3016	3,669793	0	-1024	-768	-1	-1	-1	-1	4	47	906	1025						Untertest3.avi	0	880	547	72	111	799	900	316	0	Content		834	914	21664706	578134455
21681	08:45:39.809	00:00:21.681	1301	876,8128	1016,421	0,6555314	0,4913346	505,322	3,575068	0	1416,014	1089,812	0,5056412	0,4970466	514,4079	3,691953	0	47	1146	1053						Untertest3.avi	0	880	547	72	111	799	900	316	0	Content		1074	942	21681455	578151204
21698	08:45:39.826	00:00:21.698	1302	895,4456	1013,235	0,6537183	0,4916751	517,3881	3,611388	0	626,6135	1060,888	0,5007717	0,496879	516,7424	3,658606	0	48	761	1037						Untertest3.avi	0	880	547	72	111	567	904	316	0	Content		689	926	21698080	578167829
21715	08:45:39.843	00:00:21.714	1303	809,7556	1000,985	0,6594485	0,4907024	517,2932	3,649803	0	583,1272	1051,725	0,5012661	0,4968887	516,5657	3,631634	0	48	696	1026						Untertest3.avi	0	880	547	72	111	567	904	316	0	Content		624	915	21714701	578184450
21731	08:45:39.859	00:00:21.731	1304	345,1707	1023,576	0,6556342	0,4911507	517,8291	3,697771	0	429,1137	1059,323	0,5030493	0,4966776	518,0492	3,61166	0	48	387	1041						Untertest3.avi	0	880	547	72	111	567	904	316	0	Content		315	930	21731324	578201073
21748	08:45:39.876	00:00:21.748	1305	613,2863	985,701	0,6580898	0,4912647	505,3637	3,671185	0	-1024	-768	-1	-1	-1	-1	4	48	613	986						Untertest3.avi	0	880	547	72	111	567	904	316	0	Content		541	875	21748072	578217821
21765	08:45:39.893	00:00:21.764	1306	638,2014	1032,516	0,6597471	0,4911115	511,5649	3,623954	0	-1024	-768	-1	-1	-1	-1	4	48	638	1033						Untertest3.avi	0	880	547	72	111	567	904	316	0	Content		566	922	21764697	578234446
21781	08:45:39.909	00:00:21.781	1307	655,9245	1002,416	0,6580277	0,4916318	505,5404	3,633269	0	-1024	-768	-1	-1	-1	-1	4	48	656	1002						Untertest3.avi	0	880	547	72	111	567	904	316	0	Content		584	891	21781320	578251069
21798	08:45:39.926	00:00:21.797	1308	627,7227	998,6786	0,6580982	0,4914923	505,4451	3,614685	0	-1024	-768	-1	-1	-1	-1	4	48	628	999						Untertest3.avi	0	880	547	72	111	567	904	316	0	Content		556	888	21797944	578267693
21815	08:45:39.943	00:00:21.814	1309	649,1037	1009,796	0,6581481	0,4912399	505,304	3,587874	0	-1024	-768	-1	-1	-1	-1	4	48	649	1010						Untertest3.avi	0	880	547	72	111	567	904	316	0	Content		577	899	21814692	578284441
21831	08:45:39.959	00:00:21.831	1310	640,2912	1018,511	0,6581849	0,4912039	505,3267	3,572706	0	-1024	-768	-1	-1	-1	-1	4	48	640	1019						Untertest3.avi	0	880	547	72	111	567	904	316	0	Content		568	908	21831317	578301066
21848	08:45:39.976	00:00:21.847	1311	633,2664	1011,265	0,6581945	0,4913752	505,3058	3,646766	0	-1024	-768	-1	-1	-1	-1	4	48	633	1011						Untertest3.avi	0	880	547	72	111	567	904	316	0	Content		561	900	21847941	578317690
21865	08:45:39.993	00:00:21.864	1312	645,2532	1000,889	0,6581584	0,491527	505,3867	3,577538	0	-1024	-768	-1	-1	-1	-1	4	48	645	1001						Untertest3.avi	0	880	547	72	111	567	904	316	0	Content		573	890	21864564	578334313
21881	08:45:40.009	00:00:21.881	1313	656,0006	1021,911	0,6581083	0,4915017	505,3323	3,546564	0	-1024	-768	-1	-1	-1	-1	4	48	656	1022						Untertest3.avi	0	880	547	72	111	567	904	316	0	Content		584	911	21881313	578351062
21898	08:45:40.026	00:00:21.897	1314	641,7426	1006,129	0,6596466	0,4910083	510,4425	3,598411	0	374,0636	1010,735	0,5032638	0,4967402	515,3849	3,708057	0	48	508	1008						Untertest3.avi	0	880	547	72	111	567	904	316	0	Content		436	897	21897935	578367684
21915	08:45:40.043	00:00:21.914	1315	635,3282	1004,665	0,6581457	0,491375	505,1761	3,583822	0	-1024	-768	-1	-1	-1	-1	4	48	635	1005						Untertest3.avi	0	880	547	72	111	567	904	316	0	Content		563	894	21914558	578384307
21931	08:45:40.059	00:00:21.931	1316	640,5978	1001,007	0,6567832	0,4917931	514,4886	3,672937	0	-1024	-768	-1	-1	-1	-1	4	48	641	1001						Untertest3.avi	0	880	547	72	111	567	904	316	0	Content		569	890	21931182	578400931
21948	08:45:40.076	00:00:21.947	1317	664,6105	1043,568	0,656698	0,4919662	515,1934	3,537731	0	-1024	-768	-1	-1	-1	-1	4	48	665	1044						Untertest3.avi	0	880	547	72	111	567	904	316	0	Content		593	933	21947931	578417680
21965	08:45:40.093	00:00:21.964	1318	308,6142	1037,56	0,6563249	0,4920928	517,8129	3,658015	0	-1024	-768	-1	-1	-1	-1	4	48	309	1038						Untertest3.avi	0	880	547	72	111	567	904	316	0	Content		237	927	21964554	578434303
21981	08:45:40.109	00:00:21.981	1319	647,441	1031,222	0,6596442	0,4917241	510,0832	3,537893	0	-1024	-768	-1	-1	-1	-1	4	48	647	1031						Untertest3.avi	0	880	547	72	111	567	904	316	0	Content		575	920	21981178	578450927
21998	08:45:40.126	00:00:21.997	1320	313,9059	1032,392	0,6545865	0,4921637	493,0015	3,47835	0	-1024	-768	-1	-1	-1	-1	4	48	314	1032						Untertest3.avi	0	880	547	72	111	567	904	316	0	Content		242	921	21997802	578467551
22015	08:45:40.143	00:00:22.014	1321	635,5023	1003,515	0,6582327	0,4921462	505,2412	3,580269	0	-1024	-768	-1	-1	-1	-1	4	49	636	1004						Untertest3.avi	0	880	547	72	111	511	889	150	0	Content		564	893	22014549	578484298
22031	08:45:40.159	00:00:22.031	1322	600,1305	941,4283	0,6582069	0,4915854	505,2412	3,749172	0	-1024	-768	-1	-1	-1	-1	4	49	600	941						Untertest3.avi	0	880	547	72	111	511	889	150	0	Content		528	830	22031182	578500931
22048	08:45:40.176	00:00:22.047	1323	643,616	1010,521	0,6583129	0,4919816	505,1366	3,550822	0	317,9694	1067,247	0,5035123	0,4969814	516,1371	3,633272	0	49	481	1039						Untertest3.avi	0	880	547	72	111	511	889	150	0	Content		409	928	22047798	578517547
22064	08:45:40.192	00:00:22.064	1324	620,4227	996,0217	0,6583472	0,4919552	505,1917	3,623476	0	-1024	-768	-1	-1	-1	-1	4	49	620	996						Untertest3.avi	0	880	547	72	111	511	889	150	0	Content		548	885	22064422	578534171
22081	08:45:40.209	00:00:22.081	1325	639,5695	1013,021	0,6583624	0,4919142	505,161	3,598046	0	1026,93	1068,854	0,5089723	0,4970008	516,1371	3,555851	0	49	833	1041						Untertest3.avi	0	880	547	72	111	511	889	150	0	Content		761	930	22081173	578550922
22098	08:45:40.226	00:00:22.097	1326	635,1391	1017,172	0,6616388	0,4913504	516,5646	3,696155	0	-1024	-768	-1	-1	-1	-1	4	49	635	1017						Untertest3.avi	0	880	547	72	111	511	889	150	0	Content		563	906	22097794	578567543
22114	08:45:40.242	00:00:22.114	1327	606,0324	986,8813	0,6584328	0,4911101	505,0351	3,550452	0	310,2049	1062,276	0,5033514	0,4963204	515,3763	3,508035	0	49	458	1025						Untertest3.avi	0	880	547	72	111	511	889	150	0	Content		386	914	22114417	578584166
22131	08:45:40.259	00:00:22.131	1328	601,053	926,7866	0,6584733	0,4893439	505,1603	3,504977	0	335,8323	948,6716	0,5022066	0,4949554	510,8048	3,462416	0	49	468	938						Untertest3.avi	0	880	547	72	111	511	889	150	0	Content		396	827	22131042	578600791
22148	08:45:40.276	00:00:22.147	1329	611,0192	889,149	0,6585151	0,4873025	505,4338	3,386846	0	370,0775	881,8018	0,5034431	0,4931989	517,7157	3,555531	0	49	491	885						Untertest3.avi	0	880	547	72	111	511	889	150	0	Content		419	774	22147792	578617541
22164	08:45:40.292	00:00:22.164	1330	565,9955	860,7423	0,6589564	0,4854715	505,2406	3,250424	0	-1024	-768	-1	-1	-1	-1	4	50	566	861						Untertest3.avi	0	880	547	72	111	367	454	583	0	Content		494	750	22164415	578634164
22181	08:45:40.309	00:00:22.181	1331	513,3234	773,1089	0,6595404	0,4836977	505,3796	3,363997	0	373,5097	694,4969	0,5031135	0,4901771	514,7247	3,48133	0	50	443	734						Untertest3.avi	0	880	547	72	111	367	454	583	0	Content		371	623	22181039	578650788
22198	08:45:40.326	00:00:22.197	1332	481,199	633,3809	0,6586177	0,4827711	514,3677	3,566199	0	-1024	-768	-1	-1	-1	-1	4	50	481	633						Untertest3.avi	0	880	547	72	111	367	454	583	0	Content		409	522	22197664	578667413
22214	08:45:40.342	00:00:22.214	1333	442,4781	551,1625	0,6603352	0,481749	505,587	3,564423	0	415,6299	586,9605	0,5028992	0,4886823	514,4832	3,579685	0	50	429	569						Untertest3.avi	0	880	547	72	111	367	454	583	0	Content		357	458	22214413	578684162
22231	08:45:40.359	00:00:22.231	1334	439,3883	499,0903	0,6605825	0,4818831	505,3616	3,583802	0	433,4042	566,7427	0,5027143	0,4889131	514,8985	3,533844	0	50	436	533						Untertest3.avi	0	880	547	72	111	367	454	583	0	Content		364	422	22231035	578700784
22248	08:45:40.376	00:00:22.247	1335	436,9086	547,5382	0,6608298	0,4823506	505,0539	3,564922	0	439,976	569,9939	0,5008141	0,4896939	506,4149	3,458271	0	50	438	559						Untertest3.avi	0	880	547	72	111	367	454	583	0	Content		366	448	22247661	578717410
22264	08:45:40.392	00:00:22.264	1336	413,0424	539,4703	0,6609064	0,4826488	505,2111	3,559213	0	465,6326	582,8196	0,5007073	0,4900544	506,4837	3,500867	0	50	439	561						Untertest3.avi	0	880	547	72	111	367	454	583	0	Content		367	450	22264407	578734156
22281	08:45:40.409	00:00:22.281	1337	413,9387	521,0505	0,6610088	0,4829441	504,9839	3,559615	0	443,7505	583,1735	0,5006043	0,4902755	506,4098	3,498299	0	50	429	552						Untertest3.avi	0	880	547	72	111	367	454	583	0	Content		357	441	22281032	578750781
22298	08:45:40.426	00:00:22.297	1338	435,5011	545,9939	0,6611483	0,4830026	504,7957	3,604023	0	462,1155	584,5713	0,5005373	0,490356	506,3354	3,51609	0	50	449	565						Untertest3.avi	0	880	547	72	111	367	454	583	0	Content		377	454	22297658	578767407
22314	08:45:40.442	00:00:22.314	1339	434,1362	540,5203	0,6612067	0,4830673	504,8138	3,592124	0	461,077	583,1494	0,5004993	0,4903965	506,4128	3,521242	0	50	448	562						Untertest3.avi	0	880	547	72	111	367	454	583	0	Content		376	451	22314285	578784034
22331	08:45:40.459	00:00:22.331	1340	426,4617	544,9501	0,661264	0,4832289	504,8195	3,60865	0	459,3571	587,5387	0,5005006	0,4905472	506,3417	3,508164	0	50	443	566						Untertest3.avi	0	880	547	72	111	367	454	583	0	Content		371	455	22331031	578800780
22348	08:45:40.476	00:00:22.347	1341	420,173	550,7338	0,6612788	0,4834296	504,943	3,595537	0	464,1971	578,9973	0,5005019	0,4907634	506,304	3,511047	0	50	442	565						Untertest3.avi	0	880	547	72	111	367	454	583	0	Content		370	454	22347655	578817404
22364	08:45:40.492	00:00:22.364	1342	418,1135	534,4154	0,6613119	0,4836845	504,8035	3,588053	0	465,1727	583,788	0,5004675	0,490928	506,2818	3,538043	0	50	442	559						Untertest3.avi	0	880	547	72	111	367	454	583	0	Content		370	448	22364279	578834028
22381	08:45:40.509	00:00:22.380	1343	426,7821	541,1296	0,6613035	0,4838266	504,8139	3,621253	0	465,7195	587,3285	0,5004423	0,4910558	506,2482	3,55456	0	50	446	564						Untertest3.avi	0	880	547	72	111	367	454	583	0	Content		374	453	22380905	578850654
22398	08:45:40.526	00:00:22.397	1344	419,5278	540,3687	0,6612866	0,4838739	504,7548	3,656723	0	458,6543	581,2675	0,500403	0,4910854	506,213	3,550869	0	50	439	561						Untertest3.avi	0	880	547	72	111	367	454	583	0	Content		367	450	22397653	578867402
22414	08:45:40.542	00:00:22.414	1345	415,0434	534,678	0,6612691	0,4838642	504,7605	3,657972	0	458,1181	580,699	0,5003552	0,4910689	506,2081	3,535889	0	50	437	558						Untertest3.avi	0	880	547	72	111	367	454	583	0	Content		365	447	22414279	578884028
22431	08:45:40.559	00:00:22.430	1346	425,9465	543,5238	0,661253	0,4839218	504,7479	3,651454	0	461,4352	583,3221	0,5003272	0,4911217	506,1537	3,561533	0	50	444	563						Untertest3.avi	0	880	547	72	111	367	454	583	0	Content		372	452	22430902	578900651
22448	08:45:40.576	00:00:22.447	1347	417,3751	535,7258	0,6612571	0,4839913	504,7593	3,614776	0	478,6554	588,0449	0,500321	0,4912201	506,1291	3,583071	0	50	448	562						Untertest3.avi	0	880	547	72	111	367	454	583	0	Content		376	451	22447525	578917274
22464	08:45:40.592	00:00:22.464	1348	407,9579	540,9883	0,6612759	0,4840566	504,7664	3,646125	0	460,4671	582,9415	0,5003332	0,4913036	506,123	3,556006	0	50	434	562						Untertest3.avi	0	880	547	72	111	367	454	583	0	Content		362	451	22464273	578934022
22481	08:45:40.609	00:00:22.480	1349	419,3543	538,2292	0,6613229	0,4840429	504,817	3,628121	0	459,6141	578,6263	0,5003812	0,4913082	506,1469	3,512041	0	50	439	558						Untertest3.avi	0	880	547	72	111	367	454	583	0	Content		367	447	22480899	578950648
22498	08:45:40.626	00:00:22.497	1350	418,8047	544,8007	0,6613783	0,4840205	504,8132	3,596787	0	464,0351	585,8699	0,5004072	0,4912798	506,152	3,511299	0	50	441	565						Untertest3.avi	0	880	547	72	111	367	454	583	0	Content		369	454	22497522	578967271
22514	08:45:40.642	00:00:22.514	1351	418,8607	537,0317	0,6613782	0,4839793	504,7802	3,570144	0	464,6584	586,3498	0,5004176	0,4912204	506,0313	3,500201	0	50	442	562						Untertest3.avi	0	880	547	72	111	367	454	583	0	Content		370	451	22514147	578983896
22531	08:45:40.659	00:00:22.530	1352	420,4595	553,665	0,6613379	0,4839867	504,7674	3,56597	0	457,636	576,4892	0,500343	0,4911847	506,0958	3,454515	0	50	439	565						Untertest3.avi	0	880	547	72	111	367	454	583	0	Content		367	454	22530896	579000645
22548	08:45:40.676	00:00:22.547	1353	427,3465	539,1996	0,6613039	0,4839542	504,7002	3,534309	0	448,2536	590,4409	0,5003052	0,4911438	506,0641	3,439252	0	50	438	565						Untertest3.avi	0	880	547	72	111	367	454	583	0	Content		366	454	22547523	579017272
22564	08:45:40.692	00:00:22.564	1354	435,4762	546,9336	0,6612908	0,4838912	504,6809	3,541704	0	460,8817	585,7538	0,5002754	0,4910497	506,1208	3,381995	0	50	448	566						Untertest3.avi	0	880	547	72	111	367	454	583	0	Content		376	455	22564146	579033895
22581	08:45:40.709	00:00:22.580	1355	408,0018	538,9443	0,6612808	0,4837995	504,677	3,474824	0	468,1969	590,3768	0,5002574	0,4909841	506,1247	3,412141	0	50	438	565						Untertest3.avi	0	880	547	72	111	367	454	583	0	Content		366	454	22580771	579050520
22598	08:45:40.726	00:00:22.597	1356	415,7096	532,9543	0,6612899	0,4837615	504,6811	3,444448	0	461,1268	587,7445	0,5002632	0,4909451	506,1099	3,400352	0	50	438	560						Untertest3.avi	0	880	547	72	111	367	454	583	0	Content		366	449	22597519	579067268
22614	08:45:40.742	00:00:22.614	1357	419,1095	543,1079	0,6612919	0,483857	504,6744	3,468414	0	461,0441	588,4639	0,50027	0,4910132	506,1114	3,351271	0	50	440	566						Untertest3.avi	0	880	547	72	111	367	454	583	0	Content		368	455	22614143	579083892
22631	08:45:40.759	00:00:22.630	1358	418,5344	541,3492	0,661277	0,4839951	504,6552	3,430786	0	466,0173	587,9994	0,5002731	0,4911618	506,0487	3,315947	0	50	442	565						Untertest3.avi	0	880	547	72	111	367	454	583	0	Content		370	454	22630766	579100515
22647	08:45:40.775	00:00:22.647	1359	406,2457	552,6702	0,6612546	0,4840619	504,6574	3,395258	0	465,0736	582,7687	0,5002465	0,4912154	506,0122	3,314123	0	50	436	568						Untertest3.avi	0	880	547	72	111	367	454	583	0	Content		364	457	22647404	579117153
22664	08:45:40.792	00:00:22.664	1360	424,8257	548,2941	0,6612467	0,4840156	504,645	3,391181	0	459,3919	605,4749	0,5002285	0,4911617	506,0192	3,338213	0	50	442	577						Untertest3.avi	0	880	547	72	111	367	454	583	0	Content		370	466	22664141	579133890
22681	08:45:40.809	00:00:22.680	1361	418,4664	533,4709	0,6612426	0,4839205	504,6534	3,306734	0	451,9171	593,4551	0,5001995	0,491045	506,0516	3,294665	0	50	435	563						Untertest3.avi	0	880	547	72	111	367	454	583	0	Content		363	452	22680766	579150515
22697	08:45:40.825	00:00:22.697	1362	426,4147	549,3735	0,661167	0,483699	504,4411	3,319957	0	445,8235	589,027	0,5001546	0,4910043	506,1198	3,27749	0	50	436	569						Untertest3.avi	0	880	547	72	111	367	454	583	0	Content		364	458	22697400	579167149
22714	08:45:40.842	00:00:22.714	1363	410,4189	538,0667	0,6612663	0,4838952	504,8909	3,311785	0	435,1815	602,8652	0,500277	0,491059	506,0919	3,248686	0	50	423	570						Untertest3.avi	0	880	547	72	111	367	454	583	0	Content		351	459	22714014	579183763
22731	08:45:40.859	00:00:22.730	1364	314,0343	597,3114	0,6623698	0,4848657	504,9363	3,308085	0	352,8589	651,5195	0,5015066	0,4919248	506,3255	3,23782	0	50	333	624						Untertest3.avi	0	880	547	72	111	367	454	583	0	Content		261	513	22730762	579200511
22747	08:45:40.875	00:00:22.747	1365	221,6416	645,2645	0,6636378	0,4859022	504,8905	3,277968	0	249,6666	695,3614	0,5028463	0,4930232	506,4787	3,191365	0	51	236	670						Untertest3.avi	0	880	547	72	111	45	620	533	0	Content		164	559	22747403	579217152
22764	08:45:40.892	00:00:22.764	1366	122,5214	694,8821	0,6646596	0,4867243	505,1707	3,252185	0	157,2444	750,6863	0,5039302	0,4937177	506,3773	3,157905	0	51	140	723						Untertest3.avi	0	880	547	72	111	45	620	533	0	Content		68	612	22764011	579233760
22781	08:45:40.909	00:00:22.780	1367	103,9244	708,5353	0,6650369	0,4869647	505,5206	3,209772	0	123,5255	764,5265	0,5042979	0,4940148	506,4353	3,15433	0	51	114	737						Untertest3.avi	0	880	547	72	111	45	620	533	0	Content		42	626	22780761	579250510
22797	08:45:40.925	00:00:22.797	1368	91,42559	717,738	0,6648763	0,4869928	505,549	3,221416	0	136,9243	759,3901	0,5040938	0,4939969	506,5449	3,153592	0	51	114	739						Untertest3.avi	0	880	547	72	111	45	620	533	0	Content		42	628	22797399	579267148
22814	08:45:40.942	00:00:22.814	1369	89,28179	701,0448	0,664853	0,4869416	505,5344	3,221351	0	130,0598	763,0483	0,5039937	0,4939664	506,4212	3,12729	0	51	110	732						Untertest3.avi	0	880	547	72	111	45	620	533	0	Content		38	621	22814007	579283756
22831	08:45:40.959	00:00:22.830	1370	106,6531	697,1523	0,6649688	0,4870475	505,2158	3,206418	0	130,4942	765,1112	0,5039983	0,4939544	506,4627	3,13838	0	51	119	731						Untertest3.avi	0	880	547	72	111	45	620	533	0	Content		47	620	22830631	579300380
22847	08:45:40.975	00:00:22.847	1371	98,6198	700,2077	0,6650017	0,4870675	505,2314	3,230161	0	135,6474	765,7578	0,503989	0,4939785	506,44	3,135365	0	51	117	733						Untertest3.avi	0	880	547	72	111	45	620	533	0	Content		45	622	22847392	579317141
22864	08:45:40.992	00:00:22.864	1372	102,1615	694,0175	0,6651081	0,4871501	505,171	3,220614	0	148,8996	761,1869	0,5040248	0,4940447	506,4668	3,138548	0	51	126	728						Untertest3.avi	0	880	547	72	111	45	620	533	0	Content		54	617	22864006	579333755
22881	08:45:41.009	00:00:22.880	1373	86,07142	703,3438	0,6651545	0,4872943	505,4502	3,187678	0	129,3091	763,8235	0,504097	0,4941323	506,4817	3,129448	0	51	108	734						Untertest3.avi	0	880	547	72	111	45	620	533	0	Content		36	623	22880628	579350377
22897	08:45:41.025	00:00:22.897	1374	80,03021	702,277	0,6652373	0,4874061	505,4523	3,195731	0	134,8015	755,582	0,5041686	0,4942047	506,4495	3,095953	0	51	107	729						Untertest3.avi	0	880	547	72	111	45	620	533	0	Content		35	618	22897253	579367002
22914	08:45:41.042	00:00:22.914	1375	78,94174	699,1606	0,6652997	0,4874579	505,1918	3,228186	0	130,2241	765,4657	0,5041782	0,4942196	506,4597	3,097683	0	51	105	732						Untertest3.avi	0	880	547	72	111	45	620	533	0	Content		33	621	22914002	579383751
22931	08:45:41.059	00:00:22.930	1376	90,30548	694,9408	0,6652794	0,4873905	505,1989	3,192553	0	142,2678	753,77	0,5041072	0,4941512	506,4211	3,111876	0	51	116	724						Untertest3.avi	0	880	547	72	111	45	620	533	0	Content		44	613	22930625	579400374
22947	08:45:41.075	00:00:22.947	1377	89,83023	698,5714	0,6652408	0,4873659	505,2876	3,228766	0	151,1347	762,4548	0,5040504	0,4941137	506,4003	3,114933	0	51	120	731						Untertest3.avi	0	880	547	72	111	45	620	533	0	Content		48	620	22947247	579416996
22964	08:45:41.092	00:00:22.963	1378	90,78918	695,3472	0,665216	0,4874275	505,2934	3,216905	0	133,0523	759,4565	0,504007	0,4941624	506,3677	3,091901	0	51	112	727						Untertest3.avi	0	880	547	72	111	45	620	533	0	Content		40	616	22963872	579433621
22981	08:45:41.109	00:00:22.980	1379	87,5235	709,5645	0,6651701	0,4875112	505,4316	3,217703	0	144,9298	750,9108	0,5039784	0,494254	506,3539	3,099515	0	51	116	730						Untertest3.avi	0	880	547	72	111	45	620	533	0	Content		44	619	22980620	579450369
22997	08:45:41.125	00:00:22.997	1380	90,85114	688,9412	0,6651431	0,4875668	505,4303	3,206192	0	127,1199	761,5179	0,5039418	0,494291	506,3868	3,083413	0	51	109	725						Untertest3.avi	0	880	547	72	111	45	620	533	0	Content		37	614	22997245	579466994
23014	08:45:41.142	00:00:23.013	1381	92,93282	704,0146	0,6651344	0,4875588	505,3849	3,205301	0	152,5246	767,3058	0,5039051	0,4942775	506,3079	3,172488	0	51	123	736						Untertest3.avi	0	880	547	72	111	45	620	533	0	Content		51	625	23013867	579483616
23030	08:45:41.158	00:00:23.030	1382	84,32948	700,8749	0,6651357	0,4875231	505,4093	3,225339	0	154,3303	763,4985	0,5038927	0,4942483	506,2663	3,177465	0	51	119	732						Untertest3.avi	0	880	547	72	111	45	620	533	0	Content		47	621	23030490	579500239
23047	08:45:41.175	00:00:23.047	1383	89,40892	704,7128	0,6651517	0,4875372	505,4268	3,229904	0	123,221	756,4105	0,5039275	0,4942487	506,3805	3,134326	0	51	106	731						Untertest3.avi	0	880	547	72	111	45	620	533	0	Content		34	620	23047241	579516990
23064	08:45:41.192	00:00:23.063	1384	99,28142	698,6823	0,665213	0,4875367	505,2649	3,218954	0	141,7294	766,7774	0,5039522	0,4942414	506,4	3,175323	0	51	121	733						Untertest3.avi	0	880	547	72	111	45	620	533	0	Content		49	622	23063873	579533622
23080	08:45:41.208	00:00:23.080	1385	95,06332	693,373	0,6652712	0,487562	505,1399	3,252637	0	142,9719	763,3427	0,5040037	0,4942533	506,386	3,180492	0	51	119	728						Untertest3.avi	0	880	547	72	111	45	620	533	0	Content		47	617	23080494	579550243
23097	08:45:41.225	00:00:23.097	1386	98,07545	702,4989	0,6653094	0,4876875	505,1237	3,28488	0	139,1956	750,2145	0,5040286	0,4943103	506,3901	3,168771	0	51	119	726						Untertest3.avi	0	880	547	72	111	45	620	533	0	Content		47	615	23097116	579566865
23114	08:45:41.242	00:00:23.113	1387	98,19711	702,3174	0,6653448	0,4878212	505,1885	3,300503	0	121,6308	766,5381	0,5040673	0,4944021	506,3308	3,148783	0	51	110	734						Untertest3.avi	0	880	547	72	111	45	620	533	0	Content		38	623	23113873	579583622
23130	08:45:41.258	00:00:23.130	1388	102,3371	701,6121	0,6653607	0,4878829	505,0548	3,293133	0	145,8814	763,8385	0,5040442	0,4944265	506,3387	3,227393	0	51	124	733						Untertest3.avi	0	880	547	72	111	45	620	533	0	Content		52	622	23130494	579600243
23147	08:45:41.275	00:00:23.147	1389	93,17789	699,6627	0,6652799	0,4879044	505,1614	3,317915	0	111,6934	755,2509	0,5039809	0,4944234	506,3847	3,174811	0	51	102	727						Untertest3.avi	0	880	547	72	111	45	620	533	0	Content		30	616	23147114	579616863
23164	08:45:41.292	00:00:23.163	1390	110,5362	702,4015	0,6652572	0,4878848	505,1826	3,384393	0	132,7284	753,5358	0,5039403	0,4944097	506,4021	3,224199	0	51	122	728						Untertest3.avi	0	880	547	72	111	45	620	533	0	Content		50	617	23163741	579633490
23180	08:45:41.308	00:00:23.180	1391	102,4653	701,1373	0,6652596	0,4878444	505,1862	3,336594	0	136,1297	750,2115	0,5039467	0,4943654	506,432	3,249754	0	51	119	726						Untertest3.avi	0	880	547	72	111	45	620	533	0	Content		47	615	23180487	579650236
23197	08:45:41.325	00:00:23.197	1392	103,0523	701,0134	0,6653066	0,4877753	505,1461	3,347425	0	131,545	762,7649	0,5040027	0,4942974	506,3923	3,255042	0	51	117	732						Untertest3.avi	0	880	547	72	111	45	620	533	0	Content		45	621	23197114	579666863
23214	08:45:41.342	00:00:23.213	1393	116,7685	703,8251	0,665451	0,4876975	504,9297	3,375024	0	136,6188	756,1534	0,504084	0,4942457	506,4271	3,26303	0	51	127	730						Untertest3.avi	0	880	547	72	111	45	620	533	0	Content		55	619	23213737	579683486
23230	08:45:41.358	00:00:23.230	1394	97,27279	704,796	0,6654836	0,4876263	504,9191	3,359204	0	140,7717	754,2648	0,5041574	0,4941803	506,4413	3,303856	0	51	119	730						Untertest3.avi	0	880	547	72	111	45	620	533	0	Content		47	619	23230366	579700115
23247	08:45:41.375	00:00:23.247	1395	71,48535	708,4139	0,6658068	0,4877349	505,1176	3,400329	0	88,69523	766,383	0,504481	0,4942219	506,4665	3,324597	0	51	80	737						Untertest3.avi	0	880	547	72	111	45	620	533	0	Content		8	626	23247111	579716860
23264	08:45:41.392	00:00:23.263	1396	-85,12554	696,5134	0,6671067	0,4874884	505,4995	3,432531	0	-48,24579	765,8669	0,5059785	0,4941146	506,5591	3,340209	0	51	-67	731						Untertest3.avi	0	880	547	72	111	45	620	533	0	Content		-139	620	23263735	579733484
23280	08:45:41.408	00:00:23.280	1397	-251,1324	702,682	0,6684126	0,4873221	505,9388	3,481436	0	-183,9385	775,3167	0,5073108	0,4942473	506,6853	3,400395	0	52	-218	739						Untertest3.avi	0	880	547	72	111	-695	812	150	0	Content		-290	628	23280362	579750111
23297	08:45:41.425	00:00:23.296	1398	-477,6324	708,5551	0,6693056	0,4875666	506,6998	3,526849	0	-379,362	801,5561	0,5084614	0,4946546	507,0154	3,398661	0	52	-428	755						Untertest3.avi	0	880	547	72	111	-695	812	150	0	Content		-500	644	23296987	579766736
23314	08:45:41.442	00:00:23.313	1399	-1024	-768	-1	-1	-1	-1	4	-563,6129	835,7452	0,5094481	0,4950378	507,2943	3,394287	0	52	-564	836						Untertest3.avi	0	880	547	72	111	-695	812	150	0	Content		-636	725	23313734	579783483
23330	08:45:41.458	00:00:23.330	1400	-1024	-768	-1	-1	-1	-1	4	-716,5919	878,8721	0,5100228	0,4954546	507,729	3,516555	0	52	-717	879						Untertest3.avi	0	880	547	72	111	-695	812	150	0	Content		-789	768	23330359	579800108
23347	08:45:41.475	00:00:23.346	1401	-1024	-768	-1	-1	-1	-1	4	-658,025	902,2448	0,5160207	0,4962262	484,0678	3,351571	0	52	-658	902						Untertest3.avi	0	880	547	72	111	-695	812	150	0	Content		-730	791	23346982	579816731
23364	08:45:41.492	00:00:23.363	1402	-1024	-768	-1	-1	-1	-1	4	-587,7147	943,7516	0,4835637	0,4964747	406,1781	2,79296	0	52	-588	944						Untertest3.avi	0	880	547	72	111	-695	812	150	0	Content		-660	833	23363605	579833354
23380	08:45:41.508	00:00:23.380	1403	-1621,775	1124,261	0,672784	0,488031	508,8269	3,736052	0	269,023	945,4194	0,5442527	0,4979005	406,1781	2,610009	0	52	-676	1035						Untertest3.avi	0	880	547	72	111	-695	812	150	0	Content		-748	924	23380357	579850106
23397	08:45:41.525	00:00:23.396	1404	-247,7865	1014,98	0,677099	0,4905013	512,3857	3,292119	0	245,7079	949,4529	0,5446612	0,4984798	406,1781	2,650025	0	52	-1	982						Untertest3.avi	0	880	547	72	111	-695	812	150	0	Content		-73	871	23396979	579866728
23414	08:45:41.542	00:00:23.413	1405	-833,6326	1077,841	0,6672699	0,4914694	581,1385	3,871572	0	-1024	-768	-1	-1	-1	-1	4	52	-834	1078						Untertest3.avi	0	880	547	72	111	-695	812	150	0	Content		-906	967	23413602	579883351
23430	08:45:41.558	00:00:23.430	1406	-1024	-768	-1	-1	-1	-1	4	-1024	-768	-1	-1	-1	-1	4	53	0	0						Untertest3.avi	0	880	547	72	111	-1032	996	133	0	Content		-72	-111	23430226	579899975
23447	08:45:41.575	00:00:23.446	1407	-952,2307	1105,823	0,666927	0,4916632	581,1385	3,947469	0	-1024	-768	-1	-1	-1	-1	4	53	-952	1106						Untertest3.avi	0	880	547	72	111	-1032	996	133	0	Content		-1024	995	23446973	579916722
23464	08:45:41.592	00:00:23.463	1408	-1024	-768	-1	-1	-1	-1	4	-1024	-768	-1	-1	-1	-1	4	53	0	0						Untertest3.avi	0	880	547	72	111	-1032	996	133	0	Content		-72	-111	23463622	579933371
23480	08:45:41.608	00:00:23.480	1409	-1024	-768	-1	-1	-1	-1	4	-1024	-768	-1	-1	-1	-1	4	53	0	0						Untertest3.avi	0	880	547	72	111	-1032	996	133	0	Content		-72	-111	23480220	579949969
23497	08:45:41.625	00:00:23.496	1410	-1024	-768	-1	-1	-1	-1	4	-1024	-768	-1	-1	-1	-1	4	53	0	0						Untertest3.avi	0	880	547	72	111	-1032	996	133	0	Content		-72	-111	23496971	579966720
23514	08:45:41.642	00:00:23.513	1411	-969,3349	1109,088	0,6671141	0,4925078	581,1385	4,046873	0	-1024	-768	-1	-1	-1	-1	4	53	-969	1109						Untertest3.avi	0	880	547	72	111	-1032	996	133	0	Content		-1041	998	23513593	579983342
23530	08:45:41.658	00:00:23.530	1412	-1024	-768	-1	-1	-1	-1	4	-1466,38	1193,086	0,5124097	0,4999222	507,608	3,694886	0	53	-1466	1193						Untertest3.avi	0	880	547	72	111	-1032	996	133	0	Content		-1538	1082	23530217	579999966
23547	08:45:41.675	00:00:23.546	1413	-1024	-768	-1	-1	-1	-1	4	-1599,984	1195,458	0,5124051	0,4996496	507,9977	3,727283	0	53	-1600	1195						Untertest3.avi	0	880	547	72	111	-1032	996	133	0	Content		-1672	1084	23546839	580016588
23564	08:45:41.692	00:00:23.563	1414	-1024	-768	-1	-1	-1	-1	4	-1024	-768	-1	-1	-1	-1	4		0	0						Untertest3.avi	0	880	547	72	111				0	Content		-72	-111	23563590	580033339
23580	08:45:41.708	00:00:23.580	1415	-1024	-768	-1	-1	-1	-1	4	-1024	-768	-1	-1	-1	-1	4		0	0						Untertest3.avi	0	880	547	72	111				0	Content		-72	-111	23580212	580049961
23597	08:45:41.725	00:00:23.596	1416	-1024	-768	-1	-1	-1	-1	4	-1024	-768	-1	-1	-1	-1	4		0	0						Untertest3.avi	0	880	547	72	111				0	Content		-72	-111	23596835	580066584
23614	08:45:41.742	00:00:23.613	1417	-1024	-768	-1	-1	-1	-1	4	-1024	-768	-1	-1	-1	-1	4		0	0						Untertest3.avi	0	880	547	72	111				0	Content		-72	-111	23613520	580083269
23630	08:45:41.758	00:00:23.630	1418	-1024	-768	-1	-1	-1	-1	4	-1024	-768	-1	-1	-1	-1	4		0	0						Untertest3.avi	0	880	547	72	111				0	Content		-72	-111	23630187	580099936
23647	08:45:41.775	00:00:23.646	1419	-1024	-768	-1	-1	-1	-1	4	-1024	-768	-1	-1	-1	-1	4		0	0						Untertest3.avi	0	880	547	72	111				0	Content		-72	-111	23646818	580116567
23663	08:45:41.791	00:00:23.663	1420	-1024	-768	-1	-1	-1	-1	4	-1024	-768	-1	-1	-1	-1	4		0	0						Untertest3.avi	0	880	547	72	111				0	Content		-72	-111	23663485	580133234
23680	08:45:41.808	00:00:23.680	1421	-1024	-768	-1	-1	-1	-1	4	-1419,102	1190,866	0,5125057	0,5010314	508,0736	3,708842	0	54	-1419	1191						Untertest3.avi	0	880	547	72	111	-1491	1080	17	0	Content		-1491	1080	23680076	580149825
23697	08:45:41.825	00:00:23.696	1422	-1024	-768	-1	-1	-1	-1	4	-1024	-768	-1	-1	-1	-1	4		0	0						Untertest3.avi	0	880	547	72	111				0	Content		-72	-111	23696826	580166575
23713	08:45:41.841	00:00:23.713	1423	-1024	-768	-1	-1	-1	-1	4	-1024	-768	-1	-1	-1	-1	4		0	0						Untertest3.avi	0	880	547	72	111				0	Content		-72	-111	23713448	580183197
23730	08:45:41.858	00:00:23.730	1424	-1024	-768	-1	-1	-1	-1	4	-1024	-768	-1	-1	-1	-1	4		0	0						Untertest3.avi	0	880	547	72	111				0	Content		-72	-111	23730072	580199821
23747	08:45:41.875	00:00:23.746	1425	-1024	-768	-1	-1	-1	-1	4	-1024	-768	-1	-1	-1	-1	4		0	0						Untertest3.avi	0	880	547	72	111				0	Content		-72	-111	23746699	580216448
23763	08:45:41.891	00:00:23.763	1426	-1024	-768	-1	-1	-1	-1	4	-1024	-768	-1	-1	-1	-1	4		0	0						Untertest3.avi	0	880	547	72	111				0	Content		-72	-111	23763445	580233194
23780	08:45:41.908	00:00:23.780	1427	-1024	-768	-1	-1	-1	-1	4	-1024	-768	-1	-1	-1	-1	4		0	0						Untertest3.avi	0	880	547	72	111				0	Content		-72	-111	23780069	580249818
23797	08:45:41.925	00:00:23.796	1428	-1024	-768	-1	-1	-1	-1	4	-1024	-768	-1	-1	-1	-1	4		0	0						Untertest3.avi	0	880	547	72	111				0	Content		-72	-111	23796694	580266443
23813	08:45:41.941	00:00:23.813	1429	-1024	-768	-1	-1	-1	-1	4	-1024	-768	-1	-1	-1	-1	4		0	0						Untertest3.avi	0	880	547	72	111				0	Content		-72	-111	23813318	580283067
23830	08:45:41.958	00:00:23.830	1430	-1024	-768	-1	-1	-1	-1	4	-1024	-768	-1	-1	-1	-1	4		0	0						Untertest3.avi	0	880	547	72	111				0	Content		-72	-111	23830065	580299814
23847	08:45:41.975	00:00:23.846	1431	-1024	-768	-1	-1	-1	-1	4	-1024	-768	-1	-1	-1	-1	4		0	0						Untertest3.avi	0	880	547	72	111				0	Content		-72	-111	23846688	580316437
23863	08:45:41.991	00:00:23.863	1432	-1024	-768	-1	-1	-1	-1	4	-1024	-768	-1	-1	-1	-1	4		0	0						Untertest3.avi	0	880	547	72	111				0	Content		-72	-111	23863313	580333062
23880	08:45:42.008	00:00:23.879	1433	-1024	-768	-1	-1	-1	-1	4	-1024	-768	-1	-1	-1	-1	4		0	0						Untertest3.avi	0	880	547	72	111				0	Content		-72	-111	23879938	580349687
23897	08:45:42.025	00:00:23.896	1434	-1024	-768	-1	-1	-1	-1	4	-1024	-768	-1	-1	-1	-1	4		0	0						Untertest3.avi	0	880	547	72	111				0	Content		-72	-111	23896688	580366437
23913	08:45:42.041	00:00:23.913	1435	-1024	-768	-1	-1	-1	-1	4	-1024	-768	-1	-1	-1	-1	4		0	0						Untertest3.avi	0	880	547	72	111				0	Content		-72	-111	23913309	580383058
23930	08:45:42.058	00:00:23.929	1436	-1024	-768	-1	-1	-1	-1	4	-1024	-768	-1	-1	-1	-1	4		0	0						Untertest3.avi	0	880	547	72	111				0	Content		-72	-111	23929931	580399680
23947	08:45:42.075	00:00:23.946	1437	-1024	-768	-1	-1	-1	-1	4	-1024	-768	-1	-1	-1	-1	4		0	0						Untertest3.avi	0	880	547	72	111				0	Content		-72	-111	23946557	580416306
23963	08:45:42.091	00:00:23.963	1438	-1024	-768	-1	-1	-1	-1	4	-1024	-768	-1	-1	-1	-1	4		0	0						Untertest3.avi	0	880	547	72	111				0	Content		-72	-111	23963303	580433052
23980	08:45:42.108	00:00:23.979	1439	-1024	-768	-1	-1	-1	-1	4	-1024	-768	-1	-1	-1	-1	4		0	0						Untertest3.avi	0	880	547	72	111				0	Content		-72	-111	23979926	580449675
23997	08:45:42.125	00:00:23.996	1440	-1024	-768	-1	-1	-1	-1	4	-1024	-768	-1	-1	-1	-1	4		0	0						Untertest3.avi	0	880	547	72	111				0	Content		-72	-111	23996676	580466425
24013	08:45:42.141	00:00:24.013	1441	-1024	-768	-1	-1	-1	-1	4	-1024	-768	-1	-1	-1	-1	4		0	0						Untertest3.avi	0	880	547	72	111				0	Content		-72	-111	24013298	580483047
24030	08:45:42.158	00:00:24.029	1442	-1024	-768	-1	-1	-1	-1	4	-1024	-768	-1	-1	-1	-1	4		0	0						Untertest3.avi	0	880	547	72	111				0	Content		-72	-111	24029917	580499666
24047	08:45:42.175	00:00:24.046	1443	-1024	-768	-1	-1	-1	-1	4	-1024	-768	-1	-1	-1	-1	4		0	0						Untertest3.avi	0	880	547	72	111				0	Content		-72	-111	24046541	580516290
24063	08:45:42.191	00:00:24.063	1444	-1024	-768	-1	-1	-1	-1	4	-1024	-768	-1	-1	-1	-1	4		0	0						Untertest3.avi	0	880	547	72	111				0	Content		-72	-111	24063165	580532914
24080	08:45:42.208	00:00:24.080	1445	-1024	-768	-1	-1	-1	-1	4	-1024	-768	-1	-1	-1	-1	4		0	0						Untertest3.avi	0	880	547	72	111				0	Content		-72	-111	24080357	580550106
24098	08:45:42.226	00:00:24.097	1446	-1024	-768	-1	-1	-1	-1	4	-1024	-768	-1	-1	-1	-1	4		0	0						Untertest3.avi	0	880	547	72	111				0	Content		-72	-111	24097746	580567495
24115	08:45:42.243	00:00:24.114	1447	-1024	-768	-1	-1	-1	-1	4	-1024	-768	-1	-1	-1	-1	4		0	0						Untertest3.avi	0	880	547	72	111				0	Content		-72	-111	24114980	580584729
24130	08:45:42.258	00:00:24.129	1448	-1024	-768	-1	-1	-1	-1	4	-1024	-768	-1	-1	-1	-1	4		0	0						Untertest3.avi	0	880	547	72	111				0	Content		-72	-111	24129784	580599533
24147	08:45:42.275	00:00:24.146	1449	-1024	-768	-1	-1	-1	-1	4	-1024	-768	-1	-1	-1	-1	4		0	0						Untertest3.avi	0	880	547	72	111				0	Content		-72	-111	24146537	580616286
24163	08:45:42.291	00:00:24.163	1450	-1024	-768	-1	-1	-1	-1	4	-1024	-768	-1	-1	-1	-1	4		0	0						Untertest3.avi	0	880	547	72	111				0	Content		-72	-111	24163158	580632907
24180	08:45:42.308	00:00:24.179	1451	-1024	-768	-1	-1	-1	-1	4	-1024	-768	-1	-1	-1	-1	4		0	0						Untertest3.avi	0	880	547	72	111				0	Content		-72	-111	24179778	580649527
24196	08:45:42.324	00:00:24.196	1452	-1024	-768	-1	-1	-1	-1	4	-1024	-768	-1	-1	-1	-1	4		0	0						Untertest3.avi	0	880	547	72	111				0	Content		-72	-111	24196402	580666151
24213	08:45:42.341	00:00:24.213	1453	-1024	-768	-1	-1	-1	-1	4	-1024	-768	-1	-1	-1	-1	4		0	0						Untertest3.avi	0	880	547	72	111				0	Content		-72	-111	24213149	580682898
24230	08:45:42.358	00:00:24.230	1454	-1024	-768	-1	-1	-1	-1	4	-1024	-768	-1	-1	-1	-1	4		0	0						Untertest3.avi	0	880	547	72	111				0	Content		-72	-111	24230220	580699969
24248	08:45:42.376	00:00:24.247	1455	-1024	-768	-1	-1	-1	-1	4	-1024	-768	-1	-1	-1	-1	4		0	0						Untertest3.avi	0	880	547	72	111				0	Content		-72	-111	24247594	580717343
24265	08:45:42.393	00:00:24.264	1456	-1024	-768	-1	-1	-1	-1	4	-1024	-768	-1	-1	-1	-1	4		0	0						Untertest3.avi	0	880	547	72	111				0	Content		-72	-111	24264840	580734589
24280	08:45:42.408	00:00:24.279	1457	-1024	-768	-1	-1	-1	-1	4	-1024	-768	-1	-1	-1	-1	4		0	0						Untertest3.avi	0	880	547	72	111				0	Content		-72	-111	24279767	580749516
24296	08:45:42.424	00:00:24.296	1458	-1024	-768	-1	-1	-1	-1	4	-1024	-768	-1	-1	-1	-1	4		0	0						Untertest3.avi	0	880	547	72	111				0	Content		-72	-111	24296391	580766140
24313	08:45:42.441	00:00:24.313	1459	-1024	-768	-1	-1	-1	-1	4	-1024	-768	-1	-1	-1	-1	4		0	0						Untertest3.avi	0	880	547	72	111				0	Content		-72	-111	24313140	580782889
24330	08:45:42.458	00:00:24.329	1460	-1024	-768	-1	-1	-1	-1	4	-1024	-768	-1	-1	-1	-1	4		0	0						Untertest3.avi	0	880	547	72	111				0	Content		-72	-111	24329761	580799510
24346	08:45:42.474	00:00:24.346	1461	-1024	-768	-1	-1	-1	-1	4	-1024	-768	-1	-1	-1	-1	4		0	0						Untertest3.avi	0	880	547	72	111				0	Content		-72	-111	24346384	580816133
24363	08:45:42.491	00:00:24.363	1462	-1024	-768	-1	-1	-1	-1	4	-1024	-768	-1	-1	-1	-1	4		0	0						Untertest3.avi	0	880	547	72	111				0	Content		-72	-111	24363009	580832758
24380	08:45:42.508	00:00:24.380	1463	-1024	-768	-1	-1	-1	-1	4	-1024	-768	-1	-1	-1	-1	4		0	0						Untertest3.avi	0	880	547	72	111				0	Content		-72	-111	24380207	580849956
24397	08:45:42.525	00:00:24.397	1464	-1024	-768	-1	-1	-1	-1	4	-1024	-768	-1	-1	-1	-1	4		0	0						Untertest3.avi	0	880	547	72	111				0	Content		-72	-111	24397452	580867201
24415	08:45:42.543	00:00:24.414	1465	-1024	-768	-1	-1	-1	-1	4	-1024	-768	-1	-1	-1	-1	4		0	0						Untertest3.avi	0	880	547	72	111				0	Content		-72	-111	24414824	580884573
24430	08:45:42.558	00:00:24.429	1466	-1024	-768	-1	-1	-1	-1	4	-1024	-768	-1	-1	-1	-1	4		0	0						Untertest3.avi	0	880	547	72	111				0	Content		-72	-111	24429627	580899376
24446	08:45:42.574	00:00:24.446	1467	-1024	-768	-1	-1	-1	-1	4	-1024	-768	-1	-1	-1	-1	4		0	0						Untertest3.avi	0	880	547	72	111				0	Content		-72	-111	24446250	580915999
24463	08:45:42.591	00:00:24.462	1468	-1024	-768	-1	-1	-1	-1	4	-1024	-768	-1	-1	-1	-1	4		0	0						Untertest3.avi	0	880	547	72	111				0	Content		-72	-111	24462995	580932744
24480	08:45:42.608	00:00:24.479	1469	-1024	-768	-1	-1	-1	-1	4	-1024	-768	-1	-1	-1	-1	4		0	0						Untertest3.avi	0	880	547	72	111				0	Content		-72	-111	24479620	580949369
24496	08:45:42.624	00:00:24.496	1470	-1024	-768	-1	-1	-1	-1	4	-1024	-768	-1	-1	-1	-1	4		0	0						Untertest3.avi	0	880	547	72	111				0	Content		-72	-111	24496241	580965990
24513	08:45:42.641	00:00:24.512	1471	-1024	-768	-1	-1	-1	-1	4	-1024	-768	-1	-1	-1	-1	4		0	0						Untertest3.avi	0	880	547	72	111				0	Content		-72	-111	24512864	580982613
24530	08:45:42.658	00:00:24.530	1472	-1024	-768	-1	-1	-1	-1	4	-1024	-768	-1	-1	-1	-1	4		0	0						Untertest3.avi	0	880	547	72	111				0	Content		-72	-111	24530058	580999807
24547	08:45:42.675	00:00:24.547	1473	-1024	-768	-1	-1	-1	-1	4	-1024	-768	-1	-1	-1	-1	4		0	0						Untertest3.avi	0	880	547	72	111				0	Content		-72	-111	24547430	581017179
24565	08:45:42.693	00:00:24.564	1474	-1024	-768	-1	-1	-1	-1	4	-1024	-768	-1	-1	-1	-1	4		0	0						Untertest3.avi	0	880	547	72	111				0	Content		-72	-111	24564679	581034428
24579	08:45:42.707	00:00:24.579	1475	-1024	-768	-1	-1	-1	-1	4	-1024	-768	-1	-1	-1	-1	4		0	0						Untertest3.avi	0	880	547	72	111				0	Content		-72	-111	24579481	581049230
24596	08:45:42.724	00:00:24.596	1476	-1024	-768	-1	-1	-1	-1	4	-1024	-768	-1	-1	-1	-1	4		0	0						Untertest3.avi	0	880	547	72	111				0	Content		-72	-111	24596229	581065978
24613	08:45:42.741	00:00:24.612	1477	-1024	-768	-1	-1	-1	-1	4	-1024	-768	-1	-1	-1	-1	4		0	0						Untertest3.avi	0	880	547	72	111				0	Content		-72	-111	24612851	581082600
24629	08:45:42.757	00:00:24.629	1478	-1024	-768	-1	-1	-1	-1	4	-1024	-768	-1	-1	-1	-1	4		0	0						Untertest3.avi	0	880	547	72	111				0	Content		-72	-111	24629472	581099221
24646	08:45:42.774	00:00:24.646	1479	-1024	-768	-1	-1	-1	-1	4	-1024	-768	-1	-1	-1	-1	4		0	0						Untertest3.avi	0	880	547	72	111				0	Content		-72	-111	24646096	581115845
24663	08:45:42.791	00:00:24.662	1480	-1024	-768	-1	-1	-1	-1	4	-1024	-768	-1	-1	-1	-1	4		0	0						Untertest3.avi	0	880	547	72	111				0	Content		-72	-111	24662721	581132470
24680	08:45:42.808	00:00:24.679	1481	-1024	-768	-1	-1	-1	-1	4	-1024	-768	-1	-1	-1	-1	4		0	0						Untertest3.avi	0	880	547	72	111				0	Content		-72	-111	24679916	581149665
24697	08:45:42.825	00:00:24.697	1482	-1024	-768	-1	-1	-1	-1	4	-1024	-768	-1	-1	-1	-1	4		0	0						Untertest3.avi	0	880	547	72	111				0	Content		-72	-111	24697289	581167038
24715	08:45:42.843	00:00:24.714	1483	-1024	-768	-1	-1	-1	-1	4	-1024	-768	-1	-1	-1	-1	4		0	0						Untertest3.avi	0	880	547	72	111				0	Content		-72	-111	24714538	581184287
24729	08:45:42.857	00:00:24.729	1484	-1024	-768	-1	-1	-1	-1	4	-1024	-768	-1	-1	-1	-1	4		0	0						Untertest3.avi	0	880	547	72	111				0	Content		-72	-111	24729466	581199215
24746	08:45:42.874	00:00:24.746	1485	-1024	-768	-1	-1	-1	-1	4	-1024	-768	-1	-1	-1	-1	4		0	0						Untertest3.avi	0	880	547	72	111				0	Content		-72	-111	24746089	581215838
24763	08:45:42.891	00:00:24.762	1486	-1024	-768	-1	-1	-1	-1	4	-1024	-768	-1	-1	-1	-1	4		0	0						Untertest3.avi	0	880	547	72	111				0	Content		-72	-111	24762836	581232585
24779	08:45:42.907	00:00:24.779	1487	-1024	-768	-1	-1	-1	-1	4	-1024	-768	-1	-1	-1	-1	4		0	0						Untertest3.avi	0	880	547	72	111				0	Content		-72	-111	24779458	581249207
24796	08:45:42.924	00:00:24.796	1488	-1024	-768	-1	-1	-1	-1	4	-1024	-768	-1	-1	-1	-1	4		0	0						Untertest3.avi	0	880	547	72	111				0	Content		-72	-111	24796082	581265831
24813	08:45:42.941	00:00:24.812	1489	-1024	-768	-1	-1	-1	-1	4	-1024	-768	-1	-1	-1	-1	4		0	0						Untertest3.avi	0	880	547	72	111				0	Content		-72	-111	24812705	581282454
24830	08:45:42.958	00:00:24.829	1490	-1024	-768	-1	-1	-1	-1	4	-1024	-768	-1	-1	-1	-1	4		0	0						Untertest3.avi	0	880	547	72	111				0	Content		-72	-111	24829772	581299521
24847	08:45:42.975	00:00:24.847	1491	-1024	-768	-1	-1	-1	-1	4	-1024	-768	-1	-1	-1	-1	4		0	0						Untertest3.avi	0	880	547	72	111				0	Content		-72	-111	24847146	581316895
24865	08:45:42.993	00:00:24.864	1492	-1024	-768	-1	-1	-1	-1	4	-1024	-768	-1	-1	-1	-1	4		0	0						Untertest3.avi	0	880	547	72	111				0	Content		-72	-111	24864516	581334265
24879	08:45:43.007	00:00:24.879	1493	-1024	-768	-1	-1	-1	-1	4	-1024	-768	-1	-1	-1	-1	4		0	0						Untertest3.avi	0	880	547	72	111				0	Content		-72	-111	24879320	581349069
24896	08:45:43.024	00:00:24.895	1494	-1024	-768	-1	-1	-1	-1	4	-1024	-768	-1	-1	-1	-1	4		0	0						Untertest3.avi	0	880	547	72	111				0	Content		-72	-111	24895945	581365694
24913	08:45:43.041	00:00:24.912	1495	-1024	-768	-1	-1	-1	-1	4	-1024	-768	-1	-1	-1	-1	4		0	0						Untertest3.avi	0	880	547	72	111				0	Content		-72	-111	24912693	581382442
24929	08:45:43.057	00:00:24.929	1496	-1024	-768	-1	-1	-1	-1	4	-1024	-768	-1	-1	-1	-1	4		0	0						Untertest3.avi	0	880	547	72	111				0	Content		-72	-111	24929314	581399063
24946	08:45:43.074	00:00:24.945	1497	-1024	-768	-1	-1	-1	-1	4	-1024	-768	-1	-1	-1	-1	4		0	0						Untertest3.avi	0	880	547	72	111				0	Content		-72	-111	24945936	581415685
24963	08:45:43.091	00:00:24.962	1498	-1024	-768	-1	-1	-1	-1	4	-1024	-768	-1	-1	-1	-1	4		0	0						Untertest3.avi	0	880	547	72	111				0	Content		-72	-111	24962561	581432310
24980	08:45:43.108	00:00:24.979	1499	-1024	-768	-1	-1	-1	-1	4	-1024	-768	-1	-1	-1	-1	4		0	0						Untertest3.avi	0	880	547	72	111				0	Content		-72	-111	24979757	581449506
24997	08:45:43.125	00:00:24.997	1500	-1024	-768	-1	-1	-1	-1	4	-1024	-768	-1	-1	-1	-1	4		0	0						Untertest3.avi	0	880	547	72	111				0	Content		-72	-111	24997130	581466879
25014	08:45:43.142	00:00:25.014	1501	-1024	-768	-1	-1	-1	-1	4	-1024	-768	-1	-1	-1	-1	4		0	0						Untertest3.avi	0	880	547	72	111				0	Content		-72	-111	25014374	581484123
25029	08:45:43.157	00:00:25.029	1502	-1024	-768	-1	-1	-1	-1	4	-1024	-768	-1	-1	-1	-1	4		0	0						Untertest3.avi	0	880	547	72	111				0	Content		-72	-111	25029177	581498926
25046	08:45:43.174	00:00:25.045	1503	-1024	-768	-1	-1	-1	-1	4	-1024	-768	-1	-1	-1	-1	4		0	0						Untertest3.avi	0	880	547	72	111				0	Content		-72	-111	25045923	581515672
25063	08:45:43.191	00:00:25.062	1504	359,3424	1020,09	0,6699392	0,5267553	522,2285	3,85777	1	321,8095	1037,884	0,669949	0,5267523	522,2285	3,85077	3	55	359	1020						Untertest3.avi	0	880	547	72	111	293	909	117	0	Content		287	909	25062539	581532288
25079	08:45:43.207	00:00:25.079	1505	-1024	-768	-1	-1	-1	-1	4	-1024	-768	-1	-1	-1	-1	4	55	0	0						Untertest3.avi	0	880	547	72	111	293	909	117	0	Content		-72	-111	25079173	581548922
25096	08:45:43.224	00:00:25.095	1506	344,1001	1026,473	0,6695361	0,5306922	522,2283	3,831986	1	307,6884	1044,276	0,6695577	0,5306913	522,2283	3,824937	3	55	344	1026						Untertest3.avi	0	880	547	72	111	293	909	117	0	Content		272	915	25095789	581565538
25112	08:45:43.240	00:00:25.112	1507	364,7802	1024,446	0,6663383	0,532524	512,2346	3,703354	1	318,9778	1056,385	0,6673281	0,532492	526,2859	3,790639	3	55	365	1024						Untertest3.avi	0	880	547	72	111	293	909	117	0	Content		293	913	25112422	581582171
25129	08:45:43.257	00:00:25.129	1508	380,569	1001,907	0,6662017	0,5334	512,7706	3,789502	1	335,5023	1033,1	0,6672435	0,5333661	527,6617	3,884239	3	55	381	1002						Untertest3.avi	0	880	547	72	111	293	909	117	0	Content		309	891	25129172	581598921
25146	08:45:43.274	00:00:25.145	1509	372,6725	1000,974	0,6659144	0,5341586	513,4283	3,79907	1	333,0701	1018,46	0,6658853	0,5341507	513,4282	3,792192	3	55	373	1001						Untertest3.avi	0	880	547	72	111	293	909	117	0	Content		301	890	25145796	581615545
25162	08:45:43.290	00:00:25.162	1510	482,9225	1011,06	0,6641802	0,5361674	513,4283	4,049395	1	453,5361	1028,123	0,6641904	0,5361642	513,4283	4,041284	3	55	483	1011						Untertest3.avi	0	880	547	72	111	293	909	117	0	Content		411	900	25162419	581632168
25179	08:45:43.307	00:00:25.179	1511	-1024	-768	-1	-1	-1	-1	4	-1024	-768	-1	-1	-1	-1	4		0	0						Untertest3.avi	0	880	547	72	111				0	Content		-72	-111	25179085	581648834
25196	08:45:43.324	00:00:25.195	1512	-1024	-768	-1	-1	-1	-1	4	-1024	-768	-1	-1	-1	-1	4		0	0						Untertest3.avi	0	880	547	72	111				0	Content		-72	-111	25195789	581665538
25212	08:45:43.340	00:00:25.212	1513	-1024	-768	-1	-1	-1	-1	4	-1024	-768	-1	-1	-1	-1	4		0	0						Untertest3.avi	0	880	547	72	111				0	Content		-72	-111	25212412	581682161
25229	08:45:43.357	00:00:25.229	1514	-1024	-768	-1	-1	-1	-1	4	-1024	-768	-1	-1	-1	-1	4		0	0						Untertest3.avi	0	880	547	72	111				0	Content		-72	-111	25229047	581698796
25246	08:45:43.374	00:00:25.245	1515	-1024	-768	-1	-1	-1	-1	4	-1024	-768	-1	-1	-1	-1	4		0	0						Untertest3.avi	0	880	547	72	111				0	Content		-72	-111	25245660	581715409
25262	08:45:43.390	00:00:25.262	1516	-1024	-768	-1	-1	-1	-1	4	-1024	-768	-1	-1	-1	-1	4		0	0						Untertest3.avi	0	880	547	72	111				0	Content		-72	-111	25262407	581732156
25279	08:45:43.407	00:00:25.279	1517	-1024	-768	-1	-1	-1	-1	4	-1024	-768	-1	-1	-1	-1	4		0	0						Untertest3.avi	0	880	547	72	111				0	Content		-72	-111	25279045	581748794
25296	08:45:43.424	00:00:25.295	1518	-1024	-768	-1	-1	-1	-1	4	-1024	-768	-1	-1	-1	-1	4		0	0						Untertest3.avi	0	880	547	72	111				0	Content		-72	-111	25295654	581765403
25312	08:45:43.440	00:00:25.312	1519	-1024	-768	-1	-1	-1	-1	4	-1024	-768	-1	-1	-1	-1	4		0	0						Untertest3.avi	0	880	547	72	111				0	Content		-72	-111	25312279	581782028
25329	08:45:43.457	00:00:25.329	1520	-1024	-768	-1	-1	-1	-1	4	-1024	-768	-1	-1	-1	-1	4		0	0						Untertest3.avi	0	880	547	72	111				0	Content		-72	-111	25329039	581798788
25346	08:45:43.474	00:00:25.345	1521	-1024	-768	-1	-1	-1	-1	4	-1024	-768	-1	-1	-1	-1	4		0	0						Untertest3.avi	0	880	547	72	111				0	Content		-72	-111	25345652	581815401
25362	08:45:43.490	00:00:25.362	1522	-1024	-768	-1	-1	-1	-1	4	-1024	-768	-1	-1	-1	-1	4		0	0						Untertest3.avi	0	880	547	72	111				0	Content		-72	-111	25362275	581832024
25379	08:45:43.507	00:00:25.378	1523	-1024	-768	-1	-1	-1	-1	4	-1024	-768	-1	-1	-1	-1	4		0	0						Untertest3.avi	0	880	547	72	111				0	Content		-72	-111	25378897	581848646
25396	08:45:43.524	00:00:25.395	1524	-1024	-768	-1	-1	-1	-1	4	-1024	-768	-1	-1	-1	-1	4		0	0						Untertest3.avi	0	880	547	72	111				0	Content		-72	-111	25395646	581865395
25412	08:45:43.540	00:00:25.412	1525	-1024	-768	-1	-1	-1	-1	4	-1024	-768	-1	-1	-1	-1	4		0	0						Untertest3.avi	0	880	547	72	111				0	Content		-72	-111	25412271	581882020
25429	08:45:43.557	00:00:25.428	1526	-1024	-768	-1	-1	-1	-1	4	-1024	-768	-1	-1	-1	-1	4		0	0						Untertest3.avi	0	880	547	72	111				0	Content		-72	-111	25428892	581898641
25446	08:45:43.574	00:00:25.445	1527	-1024	-768	-1	-1	-1	-1	4	-1024	-768	-1	-1	-1	-1	4		0	0						Untertest3.avi	0	880	547	72	111				0	Content		-72	-111	25445517	581915266
25462	08:45:43.590	00:00:25.462	1528	-1024	-768	-1	-1	-1	-1	4	-1024	-768	-1	-1	-1	-1	4		0	0						Untertest3.avi	0	880	547	72	111				0	Content		-72	-111	25462266	581932015
25479	08:45:43.607	00:00:25.478	1529	-1024	-768	-1	-1	-1	-1	4	-1024	-768	-1	-1	-1	-1	4		0	0						Untertest3.avi	0	880	547	72	111				0	Content		-72	-111	25478890	581948639
25496	08:45:43.624	00:00:25.495	1530	-1024	-768	-1	-1	-1	-1	4	-1024	-768	-1	-1	-1	-1	4		0	0						Untertest3.avi	0	880	547	72	111				0	Content		-72	-111	25495639	581965388
25512	08:45:43.640	00:00:25.512	1531	-1024	-768	-1	-1	-1	-1	4	-1024	-768	-1	-1	-1	-1	4		0	0						Untertest3.avi	0	880	547	72	111				0	Content		-72	-111	25512260	581982009
25529	08:45:43.657	00:00:25.528	1532	-1024	-768	-1	-1	-1	-1	4	-1024	-768	-1	-1	-1	-1	4		0	0						Untertest3.avi	0	880	547	72	111				0	Content		-72	-111	25528882	581998631
25546	08:45:43.674	00:00:25.545	1533	-1024	-768	-1	-1	-1	-1	4	-1024	-768	-1	-1	-1	-1	4		0	0						Untertest3.avi	0	880	547	72	111				0	Content		-72	-111	25545504	582015253
25563	08:45:43.691	00:00:25.562	1534	-1024	-768	-1	-1	-1	-1	4	-1024	-768	-1	-1	-1	-1	4		0	0						Untertest3.avi	0	880	547	72	111				0	Content		-72	-111	25562696	582032445
25580	08:45:43.708	00:00:25.580	1535	-1024	-768	-1	-1	-1	-1	4	-1024	-768	-1	-1	-1	-1	4		0	0						Untertest3.avi	0	880	547	72	111				0	Content		-72	-111	25580067	582049816
25597	08:45:43.725	00:00:25.597	1536	-1024	-768	-1	-1	-1	-1	4	-1024	-768	-1	-1	-1	-1	4		0	0						Untertest3.avi	0	880	547	72	111				0	Content		-72	-111	25597317	582067066
25612	08:45:43.740	00:00:25.612	1537	-1024	-768	-1	-1	-1	-1	4	-1024	-768	-1	-1	-1	-1	4		0	0						Untertest3.avi	0	880	547	72	111				0	Content		-72	-111	25612120	582081869
25629	08:45:43.757	00:00:25.628	1538	-1024	-768	-1	-1	-1	-1	4	-1024	-768	-1	-1	-1	-1	4		0	0						Untertest3.avi	0	880	547	72	111				0	Content		-72	-111	25628867	582098616
25645	08:45:43.773	00:00:25.645	1539	-1024	-768	-1	-1	-1	-1	4	-1024	-768	-1	-1	-1	-1	4		0	0						Untertest3.avi	0	880	547	72	111				0	Content		-72	-111	25645488	582115237
25662	08:45:43.790	00:00:25.662	1540	-1024	-768	-1	-1	-1	-1	4	-1024	-768	-1	-1	-1	-1	4		0	0						Untertest3.avi	0	880	547	72	111				0	Content		-72	-111	25662110	582131859
25679	08:45:43.807	00:00:25.678	1541	-1024	-768	-1	-1	-1	-1	4	-1024	-768	-1	-1	-1	-1	4		0	0						Untertest3.avi	0	880	547	72	111				0	Content		-72	-111	25678732	582148481
25695	08:45:43.823	00:00:25.695	1542	-1024	-768	-1	-1	-1	-1	4	-1024	-768	-1	-1	-1	-1	4		0	0						Untertest3.avi	0	880	547	72	111				0	Content		-72	-111	25695356	582165105
25713	08:45:43.841	00:00:25.712	1543	-1024	-768	-1	-1	-1	-1	4	-1024	-768	-1	-1	-1	-1	4		0	0						Untertest3.avi	0	880	547	72	111				0	Content		-72	-111	25712553	582182302
25730	08:45:43.858	00:00:25.729	1544	-1024	-768	-1	-1	-1	-1	4	-1024	-768	-1	-1	-1	-1	4		0	0						Untertest3.avi	0	880	547	72	111				0	Content		-72	-111	25729924	582199673
25747	08:45:43.875	00:00:25.747	1545	-1024	-768	-1	-1	-1	-1	4	-1024	-768	-1	-1	-1	-1	4		0	0						Untertest3.avi	0	880	547	72	111				0	Content		-72	-111	25747169	582216918
25762	08:45:43.890	00:00:25.762	1546	-1024	-768	-1	-1	-1	-1	4	-1024	-768	-1	-1	-1	-1	4		0	0						Untertest3.avi	0	880	547	72	111				0	Content		-72	-111	25762093	582231842
25779	08:45:43.907	00:00:25.778	1547	-1024	-768	-1	-1	-1	-1	4	-1024	-768	-1	-1	-1	-1	4		0	0						Untertest3.avi	0	880	547	72	111				0	Content		-72	-111	25778718	582248467
25795	08:45:43.923	00:00:25.795	1548	-1024	-768	-1	-1	-1	-1	4	-1024	-768	-1	-1	-1	-1	4		0	0						Untertest3.avi	0	880	547	72	111				0	Content		-72	-111	25795466	582265215
25812	08:45:43.940	00:00:25.811	1549	-1024	-768	-1	-1	-1	-1	4	-1024	-768	-1	-1	-1	-1	4		0	0						Untertest3.avi	0	880	547	72	111				0	Content		-72	-111	25811969	582281718
25829	08:45:43.957	00:00:25.828	1550	-1024	-768	-1	-1	-1	-1	4	-1024	-768	-1	-1	-1	-1	4		0	0						Untertest3.avi	0	880	547	72	111				0	Content		-72	-111	25828715	582298464
25845	08:45:43.973	00:00:25.845	1551	-1024	-768	-1	-1	-1	-1	4	-1024	-768	-1	-1	-1	-1	4		0	0						Untertest3.avi	0	880	547	72	111				0	Content		-72	-111	25845340	582315089
25862	08:45:43.990	00:00:25.862	1552	-1024	-768	-1	-1	-1	-1	4	-1024	-768	-1	-1	-1	-1	4		0	0						Untertest3.avi	0	880	547	72	111				0	Content		-72	-111	25862408	582332157
25880	08:45:44.008	00:00:25.879	1553	-1024	-768	-1	-1	-1	-1	4	-1024	-768	-1	-1	-1	-1	4		0	0						Untertest3.avi	0	880	547	72	111				0	Content		-72	-111	25879782	582349531
25897	08:45:44.025	00:00:25.897	1554	-1024	-768	-1	-1	-1	-1	4	-1024	-768	-1	-1	-1	-1	4		0	0						Untertest3.avi	0	880	547	72	111				0	Content		-72	-111	25897032	582366781
25912	08:45:44.040	00:00:25.911	1555	-1024	-768	-1	-1	-1	-1	4	-1024	-768	-1	-1	-1	-1	4		0	0						Untertest3.avi	0	880	547	72	111				0	Content		-72	-111	25911964	582381713
25929	08:45:44.057	00:00:25.928	1556	-1024	-768	-1	-1	-1	-1	4	-1024	-768	-1	-1	-1	-1	4		0	0						Untertest3.avi	0	880	547	72	111				0	Content		-72	-111	25928583	582398332
25945	08:45:44.073	00:00:25.945	1557	-1024	-768	-1	-1	-1	-1	4	-1024	-768	-1	-1	-1	-1	4		0	0						Untertest3.avi	0	880	547	72	111				0	Content		-72	-111	25945330	582415079
25962	08:45:44.090	00:00:25.961	1558	-1024	-768	-1	-1	-1	-1	4	-1024	-768	-1	-1	-1	-1	4		0	0						Untertest3.avi	0	880	547	72	111				0	Content		-72	-111	25961953	582431702
25979	08:45:44.107	00:00:25.978	1559	-1024	-768	-1	-1	-1	-1	4	-1024	-768	-1	-1	-1	-1	4		0	0						Untertest3.avi	0	880	547	72	111				0	Content		-72	-111	25978576	582448325
25995	08:45:44.123	00:00:25.995	1560	-1024	-768	-1	-1	-1	-1	4	-1024	-768	-1	-1	-1	-1	4		0	0						Untertest3.avi	0	880	547	72	111				0	Content		-72	-111	25995200	582464949
26012	08:45:44.140	00:00:26.012	1561	-1024	-768	-1	-1	-1	-1	4	-1024	-768	-1	-1	-1	-1	4		0	0						Untertest3.avi	0	880	547	72	111				0	Content		-72	-111	26012393	582482142
26030	08:45:44.158	00:00:26.029	1562	-1024	-768	-1	-1	-1	-1	4	-1024	-768	-1	-1	-1	-1	4		0	0						Untertest3.avi	0	880	547	72	111				0	Content		-72	-111	26029766	582499515
26047	08:45:44.175	00:00:26.047	1563	-1024	-768	-1	-1	-1	-1	4	-1024	-768	-1	-1	-1	-1	4		0	0						Untertest3.avi	0	880	547	72	111				0	Content		-72	-111	26047010	582516759
26062	08:45:44.190	00:00:26.061	1564	-1024	-768	-1	-1	-1	-1	4	-1024	-768	-1	-1	-1	-1	4		0	0						Untertest3.avi	0	880	547	72	111				0	Content		-72	-111	26061814	582531563
26079	08:45:44.207	00:00:26.078	1565	-1024	-768	-1	-1	-1	-1	4	-1024	-768	-1	-1	-1	-1	4		0	0						Untertest3.avi	0	880	547	72	111				0	Content		-72	-111	26078561	582548310
26095	08:45:44.223	00:00:26.095	1566	-1024	-768	-1	-1	-1	-1	4	-1024	-768	-1	-1	-1	-1	4		0	0						Untertest3.avi	0	880	547	72	111				0	Content		-72	-111	26095183	582564932
26112	08:45:44.240	00:00:26.111	1567	-1024	-768	-1	-1	-1	-1	4	-1024	-768	-1	-1	-1	-1	4		0	0						Untertest3.avi	0	880	547	72	111				0	Content		-72	-111	26111803	582581552
26128	08:45:44.256	00:00:26.128	1568	-1024	-768	-1	-1	-1	-1	4	-1024	-768	-1	-1	-1	-1	4		0	0						Untertest3.avi	0	880	547	72	111				0	Content		-72	-111	26128426	582598175
26145	08:45:44.273	00:00:26.145	1569	-1024	-768	-1	-1	-1	-1	4	-1024	-768	-1	-1	-1	-1	4		0	0						Untertest3.avi	0	880	547	72	111				0	Content		-72	-111	26145052	582614801
26162	08:45:44.290	00:00:26.162	1570	-1024	-768	-1	-1	-1	-1	4	-1024	-768	-1	-1	-1	-1	4		0	0						Untertest3.avi	0	880	547	72	111				0	Content		-72	-111	26162243	582631992
26180	08:45:44.308	00:00:26.179	1571	-1024	-768	-1	-1	-1	-1	4	-1024	-768	-1	-1	-1	-1	4		0	0						Untertest3.avi	0	880	547	72	111				0	Content		-72	-111	26179613	582649362
26197	08:45:44.325	00:00:26.196	1572	-1024	-768	-1	-1	-1	-1	4	-1024	-768	-1	-1	-1	-1	4		0	0						Untertest3.avi	0	880	547	72	111				0	Content		-72	-111	26196908	582666657
26212	08:45:44.340	00:00:26.211	1573	-1024	-768	-1	-1	-1	-1	4	-1024	-768	-1	-1	-1	-1	4		0	0						Untertest3.avi	0	880	547	72	111				0	Content		-72	-111	26211791	582681540
26228	08:45:44.356	00:00:26.228	1574	-1024	-768	-1	-1	-1	-1	4	-1024	-768	-1	-1	-1	-1	4		0	0						Untertest3.avi	0	880	547	72	111				0	Content		-72	-111	26228412	582698161
26245	08:45:44.373	00:00:26.245	1575	-1024	-768	-1	-1	-1	-1	4	-1024	-768	-1	-1	-1	-1	4		0	0						Untertest3.avi	0	880	547	72	111				0	Content		-72	-111	26245160	582714909
26262	08:45:44.390	00:00:26.261	1576	-1024	-768	-1	-1	-1	-1	4	-1024	-768	-1	-1	-1	-1	4		0	0						Untertest3.avi	0	880	547	72	111				0	Content		-72	-111	26261656	582731405
26278	08:45:44.406	00:00:26.278	1577	-1024	-768	-1	-1	-1	-1	4	-1024	-768	-1	-1	-1	-1	4		0	0						Untertest3.avi	0	880	547	72	111				0	Content		-72	-111	26278279	582748028
26295	08:45:44.423	00:00:26.295	1578	-1024	-768	-1	-1	-1	-1	4	-1024	-768	-1	-1	-1	-1	4		0	0						Untertest3.avi	0	880	547	72	111				0	Content		-72	-111	26295027	582764776
26312	08:45:44.440	00:00:26.312	1579	-1024	-768	-1	-1	-1	-1	4	-1024	-768	-1	-1	-1	-1	4		0	0						Untertest3.avi	0	880	547	72	111				0	Content		-72	-111	26312095	582781844
26329	08:45:44.457	00:00:26.329	1580	-1024	-768	-1	-1	-1	-1	4	-1024	-768	-1	-1	-1	-1	4		0	0						Untertest3.avi	0	880	547	72	111				0	Content		-72	-111	26329470	582799219
26347	08:45:44.475	00:00:26.346	1581	-1024	-768	-1	-1	-1	-1	4	-1024	-768	-1	-1	-1	-1	4		0	0						Untertest3.avi	0	880	547	72	111				0	Content		-72	-111	26346717	582816466
26362	08:45:44.490	00:00:26.361	1582	-1024	-768	-1	-1	-1	-1	4	-1024	-768	-1	-1	-1	-1	4		0	0						Untertest3.avi	0	880	547	72	111				0	Content		-72	-111	26361643	582831392
26378	08:45:44.506	00:00:26.378	1583	-1024	-768	-1	-1	-1	-1	4	-1024	-768	-1	-1	-1	-1	4		0	0						Untertest3.avi	0	880	547	72	111				0	Content		-72	-111	26378267	582848016
26395	08:45:44.523	00:00:26.395	1584	-1024	-768	-1	-1	-1	-1	4	-1024	-768	-1	-1	-1	-1	4		0	0						Untertest3.avi	0	880	547	72	111				0	Content		-72	-111	26395018	582864767
26412	08:45:44.540	00:00:26.411	1585	-1024	-768	-1	-1	-1	-1	4	-1024	-768	-1	-1	-1	-1	4		0	0						Untertest3.avi	0	880	547	72	111				0	Content		-72	-111	26411641	582881390
26428	08:45:44.556	00:00:26.428	1586	-1024	-768	-1	-1	-1	-1	4	-1024	-768	-1	-1	-1	-1	4		0	0						Untertest3.avi	0	880	547	72	111				0	Content		-72	-111	26428264	582898013
26445	08:45:44.573	00:00:26.444	1587	-1024	-768	-1	-1	-1	-1	4	-1024	-768	-1	-1	-1	-1	4		0	0						Untertest3.avi	0	880	547	72	111				0	Content		-72	-111	26444887	582914636
26462	08:45:44.590	00:00:26.462	1588	-1024	-768	-1	-1	-1	-1	4	-1024	-768	-1	-1	-1	-1	4		0	0						Untertest3.avi	0	880	547	72	111				0	Content		-72	-111	26462081	582931830
26479	08:45:44.607	00:00:26.479	1589	-1024	-768	-1	-1	-1	-1	4	-1024	-768	-1	-1	-1	-1	4		0	0						Untertest3.avi	0	880	547	72	111				0	Content		-72	-111	26479326	582949075
26497	08:45:44.625	00:00:26.496	1590	-1024	-768	-1	-1	-1	-1	4	-1024	-768	-1	-1	-1	-1	4		0	0						Untertest3.avi	0	880	547	72	111				0	Content		-72	-111	26496699	582966448
26512	08:45:44.640	00:00:26.511	1591	-1024	-768	-1	-1	-1	-1	4	-1024	-768	-1	-1	-1	-1	4		0	0						Untertest3.avi	0	880	547	72	111				0	Content		-72	-111	26511501	582981250
26528	08:45:44.656	00:00:26.528	1592	-1024	-768	-1	-1	-1	-1	4	-1024	-768	-1	-1	-1	-1	4		0	0						Untertest3.avi	0	880	547	72	111				0	Content		-72	-111	26528249	582997998
26545	08:45:44.673	00:00:26.544	1593	-1024	-768	-1	-1	-1	-1	4	-1024	-768	-1	-1	-1	-1	4		0	0						Untertest3.avi	0	880	547	72	111				0	Content		-72	-111	26544872	583014621
26561	08:45:44.689	00:00:26.561	1594	-1024	-768	-1	-1	-1	-1	4	-1024	-768	-1	-1	-1	-1	4		0	0						Untertest3.avi	0	880	547	72	111				0	Content		-72	-111	26561493	583031242
26578	08:45:44.706	00:00:26.578	1595	-1024	-768	-1	-1	-1	-1	4	-1024	-768	-1	-1	-1	-1	4		0	0						Untertest3.avi	0	880	547	72	111				0	Content		-72	-111	26578116	583047865
26595	08:45:44.723	00:00:26.594	1596	-1024	-768	-1	-1	-1	-1	4	-1024	-768	-1	-1	-1	-1	4		0	0						Untertest3.avi	0	880	547	72	111				0	Content		-72	-111	26594740	583064489
26612	08:45:44.740	00:00:26.611	1597	-1024	-768	-1	-1	-1	-1	4	-1024	-768	-1	-1	-1	-1	4		0	0						Untertest3.avi	0	880	547	72	111				0	Content		-72	-111	26611931	583081680
26629	08:45:44.757	00:00:26.629	1598	-1024	-768	-1	-1	-1	-1	4	-1024	-768	-1	-1	-1	-1	4		0	0						Untertest3.avi	0	880	547	72	111				0	Content		-72	-111	26629306	583099055
26647	08:45:44.775	00:00:26.646	1599	-1024	-768	-1	-1	-1	-1	4	-1024	-768	-1	-1	-1	-1	4		0	0						Untertest3.avi	0	880	547	72	111				0	Content		-72	-111	26646552	583116301
26661	08:45:44.789	00:00:26.661	1600	-1024	-768	-1	-1	-1	-1	4	-1024	-768	-1	-1	-1	-1	4		0	0						Untertest3.avi	0	880	547	72	111				0	Content		-72	-111	26661358	583131107
26678	08:45:44.806	00:00:26.678	1601	-1024	-768	-1	-1	-1	-1	4	-1024	-768	-1	-1	-1	-1	4		0	0						Untertest3.avi	0	880	547	72	111				0	Content		-72	-111	26678105	583147854
26695	08:45:44.823	00:00:26.694	1602	-1024	-768	-1	-1	-1	-1	4	-1024	-768	-1	-1	-1	-1	4		0	0						Untertest3.avi	0	880	547	72	111				0	Content		-72	-111	26694727	583164476
26711	08:45:44.839	00:00:26.711	1603	-1024	-768	-1	-1	-1	-1	4	-1024	-768	-1	-1	-1	-1	4		0	0						Untertest3.avi	0	880	547	72	111				0	Content		-72	-111	26711350	583181099
26728	08:45:44.856	00:00:26.727	1604	-1024	-768	-1	-1	-1	-1	4	-1024	-768	-1	-1	-1	-1	4		0	0						Untertest3.avi	0	880	547	72	111				0	Content		-72	-111	26727970	583197719
26745	08:45:44.873	00:00:26.744	1605	-1024	-768	-1	-1	-1	-1	4	-1024	-768	-1	-1	-1	-1	4		0	0						Untertest3.avi	0	880	547	72	111				0	Content		-72	-111	26744595	583214344
26762	08:45:44.890	00:00:26.761	1606	-1024	-768	-1	-1	-1	-1	4	-1024	-768	-1	-1	-1	-1	4		0	0						Untertest3.avi	0	880	547	72	111				0	Content		-72	-111	26761792	583231541
26779	08:45:44.907	00:00:26.779	1607	-1024	-768	-1	-1	-1	-1	4	-1024	-768	-1	-1	-1	-1	4		0	0						Untertest3.avi	0	880	547	72	111				0	Content		-72	-111	26779161	583248910
26796	08:45:44.924	00:00:26.796	1608	-1024	-768	-1	-1	-1	-1	4	-1024	-768	-1	-1	-1	-1	4		0	0						Untertest3.avi	0	880	547	72	111				0	Content		-72	-111	26796411	583266160
26811	08:45:44.939	00:00:26.811	1609	-1024	-768	-1	-1	-1	-1	4	-1024	-768	-1	-1	-1	-1	4		0	0						Untertest3.avi	0	880	547	72	111				0	Content		-72	-111	26811339	583281088
26828	08:45:44.956	00:00:26.827	1610	-1024	-768	-1	-1	-1	-1	4	-1024	-768	-1	-1	-1	-1	4		0	0						Untertest3.avi	0	880	547	72	111				0	Content		-72	-111	26827961	583297710
26845	08:45:44.973	00:00:26.844	1611	-1024	-768	-1	-1	-1	-1	4	-1024	-768	-1	-1	-1	-1	4		0	0						Untertest3.avi	0	880	547	72	111				0	Content		-72	-111	26844708	583314457
26861	08:45:44.989	00:00:26.861	1612	-1024	-768	-1	-1	-1	-1	4	-1024	-768	-1	-1	-1	-1	4		0	0						Untertest3.avi	0	880	547	72	111				0	Content		-72	-111	26861330	583331079
26878	08:45:45.006	00:00:26.877	1613	-1024	-768	-1	-1	-1	-1	4	-1024	-768	-1	-1	-1	-1	4		0	0						Untertest3.avi	0	880	547	72	111				0	Content		-72	-111	26877953	583347702
26895	08:45:45.023	00:00:26.894	1614	-1024	-768	-1	-1	-1	-1	4	-1024	-768	-1	-1	-1	-1	4		0	0						Untertest3.avi	0	880	547	72	111				0	Content		-72	-111	26894579	583364328
26912	08:45:45.040	00:00:26.911	1615	-1024	-768	-1	-1	-1	-1	4	-1024	-768	-1	-1	-1	-1	4		0	0						Untertest3.avi	0	880	547	72	111				0	Content		-72	-111	26911769	583381518
26929	08:45:45.057	00:00:26.929	1616	-1024	-768	-1	-1	-1	-1	4	-1024	-768	-1	-1	-1	-1	4		0	0						Untertest3.avi	0	880	547	72	111				0	Content		-72	-111	26929016	583398765
26946	08:45:45.074	00:00:26.946	1617	-1024	-768	-1	-1	-1	-1	4	-1024	-768	-1	-1	-1	-1	4		0	0						Untertest3.avi	0	880	547	72	111				0	Content		-72	-111	26946388	583416137
26961	08:45:45.089	00:00:26.961	1618	-1024	-768	-1	-1	-1	-1	4	-1024	-768	-1	-1	-1	-1	4		0	0						Untertest3.avi	0	880	547	72	111				0	Content		-72	-111	26961191	583430940
26978	08:45:45.106	00:00:26.977	1619	-1024	-768	-1	-1	-1	-1	4	-1024	-768	-1	-1	-1	-1	4		0	0						Untertest3.avi	0	880	547	72	111				0	Content		-72	-111	26977816	583447565
26995	08:45:45.123	00:00:26.994	1620	-1024	-768	-1	-1	-1	-1	4	-1024	-768	-1	-1	-1	-1	4		0	0						Untertest3.avi	0	880	547	72	111				0	Content		-72	-111	26994563	583464312
27011	08:45:45.139	00:00:27.011	1621	-1024	-768	-1	-1	-1	-1	4	-1024	-768	-1	-1	-1	-1	4		0	0						Untertest3.avi	0	880	547	72	111				0	Content		-72	-111	27011186	583480935
27028	08:45:45.156	00:00:27.027	1622	-1024	-768	-1	-1	-1	-1	4	-1024	-768	-1	-1	-1	-1	4		0	0						Untertest3.avi	0	880	547	72	111				0	Content		-72	-111	27027807	583497556
27044	08:45:45.172	00:00:27.044	1623	-1024	-768	-1	-1	-1	-1	4	-1024	-768	-1	-1	-1	-1	4		0	0						Untertest3.avi	0	880	547	72	111				0	Content		-72	-111	27044429	583514178
27062	08:45:45.190	00:00:27.061	1624	-1024	-768	-1	-1	-1	-1	4	-1024	-768	-1	-1	-1	-1	4		0	0						Untertest3.avi	0	880	547	72	111				0	Content		-72	-111	27061623	583531372
27079	08:45:45.207	00:00:27.078	1625	-1024	-768	-1	-1	-1	-1	4	-1024	-768	-1	-1	-1	-1	4		0	0						Untertest3.avi	0	880	547	72	111				0	Content		-72	-111	27078998	583548747
27096	08:45:45.224	00:00:27.096	1626	-1024	-768	-1	-1	-1	-1	4	-1024	-768	-1	-1	-1	-1	4		0	0						Untertest3.avi	0	880	547	72	111				0	Content		-72	-111	27096243	583565992
27111	08:45:45.239	00:00:27.111	1627	-1024	-768	-1	-1	-1	-1	4	-1024	-768	-1	-1	-1	-1	4		0	0						Untertest3.avi	0	880	547	72	111				0	Content		-72	-111	27111046	583580795
27128	08:45:45.256	00:00:27.127	1628	-1024	-768	-1	-1	-1	-1	4	-1024	-768	-1	-1	-1	-1	4		0	0						Untertest3.avi	0	880	547	72	111				0	Content		-72	-111	27127794	583597543
27144	08:45:45.272	00:00:27.144	1629	-1024	-768	-1	-1	-1	-1	4	-1024	-768	-1	-1	-1	-1	4		0	0						Untertest3.avi	0	880	547	72	111				0	Content		-72	-111	27144417	583614166
27161	08:45:45.289	00:00:27.161	1630	-1024	-768	-1	-1	-1	-1	4	-1024	-768	-1	-1	-1	-1	4		0	0						Untertest3.avi	0	880	547	72	111				0	Content		-72	-111	27161040	583630789
27178	08:45:45.306	00:00:27.177	1631	-1024	-768	-1	-1	-1	-1	4	-1024	-768	-1	-1	-1	-1	4		0	0						Untertest3.avi	0	880	547	72	111				0	Content		-72	-111	27177670	583647419
27194	08:45:45.322	00:00:27.194	1632	-1024	-768	-1	-1	-1	-1	4	-1024	-768	-1	-1	-1	-1	4		0	0						Untertest3.avi	0	880	547	72	111				0	Content		-72	-111	27194331	583664080
27211	08:45:45.339	00:00:27.211	1633	-1024	-768	-1	-1	-1	-1	4	-1024	-768	-1	-1	-1	-1	4		0	0						Untertest3.avi	0	880	547	72	111				0	Content		-72	-111	27211422	583681171
27228	08:45:45.356	00:00:27.228	1634	-1024	-768	-1	-1	-1	-1	4	-1024	-768	-1	-1	-1	-1	4		0	0						Untertest3.avi	0	880	547	72	111				0	Content		-72	-111	27228089	583697838
27245	08:45:45.373	00:00:27.244	1635	-1024	-768	-1	-1	-1	-1	4	-1024	-768	-1	-1	-1	-1	4		0	0						Untertest3.avi	0	880	547	72	111				0	Content		-72	-111	27244756	583714505
27262	08:45:45.390	00:00:27.261	1636	-1024	-768	-1	-1	-1	-1	4	-1024	-768	-1	-1	-1	-1	4		0	0						Untertest3.avi	0	880	547	72	111				0	Content		-72	-111	27261907	583731656
27279	08:45:45.407	00:00:27.278	1637	-1024	-768	-1	-1	-1	-1	4	-1024	-768	-1	-1	-1	-1	4		0	0						Untertest3.avi	0	880	547	72	111				0	Content		-72	-111	27278574	583748323
27295	08:45:45.423	00:00:27.295	1638	-1024	-768	-1	-1	-1	-1	4	-1024	-768	-1	-1	-1	-1	4		0	0						Untertest3.avi	0	880	547	72	111				0	Content		-72	-111	27295241	583764990
27311	08:45:45.439	00:00:27.311	1639	-1024	-768	-1	-1	-1	-1	4	-1024	-768	-1	-1	-1	-1	4		0	0						Untertest3.avi	0	880	547	72	111				0	Content		-72	-111	27311413	583781162
27328	08:45:45.456	00:00:27.328	1640	-1024	-768	-1	-1	-1	-1	4	-1024	-768	-1	-1	-1	-1	4		0	0						Untertest3.avi	0	880	547	72	111				0	Content		-72	-111	27328081	583797830
27345	08:45:45.473	00:00:27.344	1641	-1024	-768	-1	-1	-1	-1	4	-1024	-768	-1	-1	-1	-1	4		0	0						Untertest3.avi	0	880	547	72	111				0	Content		-72	-111	27344581	583814330
27361	08:45:45.489	00:00:27.361	1642	-1024	-768	-1	-1	-1	-1	4	-1024	-768	-1	-1	-1	-1	4		0	0						Untertest3.avi	0	880	547	72	111				0	Content		-72	-111	27361248	583830997
27378	08:45:45.506	00:00:27.377	1643	-1024	-768	-1	-1	-1	-1	4	-1024	-768	-1	-1	-1	-1	4		0	0						Untertest3.avi	0	880	547	72	111				0	Content		-72	-111	27377915	583847664
27394	08:45:45.522	00:00:27.394	1644	-1024	-768	-1	-1	-1	-1	4	-1024	-768	-1	-1	-1	-1	4		0	0						Untertest3.avi	0	880	547	72	111				0	Content		-72	-111	27394371	583864120
27411	08:45:45.539	00:00:27.411	1645	-1024	-768	-1	-1	-1	-1	4	-1024	-768	-1	-1	-1	-1	4		0	0						Untertest3.avi	0	880	547	72	111				0	Content		-72	-111	27411038	583880787
27428	08:45:45.556	00:00:27.427	1646	-1024	-768	-1	-1	-1	-1	4	-1024	-768	-1	-1	-1	-1	4		0	0						Untertest3.avi	0	880	547	72	111				0	Content		-72	-111	27427572	583897321
27444	08:45:45.572	00:00:27.444	1647	-1024	-768	-1	-1	-1	-1	4	-1024	-768	-1	-1	-1	-1	4		0	0						Untertest3.avi	0	880	547	72	111				0	Content		-72	-111	27444248	583913997
27461	08:45:45.589	00:00:27.460	1648	-1024	-768	-1	-1	-1	-1	4	-1024	-768	-1	-1	-1	-1	4		0	0						Untertest3.avi	0	880	547	72	111				0	Content		-72	-111	27460855	583930604
27478	08:45:45.606	00:00:27.477	1649	-1024	-768	-1	-1	-1	-1	4	-1024	-768	-1	-1	-1	-1	4		0	0						Untertest3.avi	0	880	547	72	111				0	Content		-72	-111	27477522	583947271
27494	08:45:45.622	00:00:27.494	1650	-1024	-768	-1	-1	-1	-1	4	-1024	-768	-1	-1	-1	-1	4		0	0						Untertest3.avi	0	880	547	72	111				0	Content		-72	-111	27494189	583963938
27511	08:45:45.639	00:00:27.511	1651	-1024	-768	-1	-1	-1	-1	4	-1024	-768	-1	-1	-1	-1	4		0	0						Untertest3.avi	0	880	547	72	111				0	Content		-72	-111	27511022	583980771
27528	08:45:45.656	00:00:27.527	1652	-1024	-768	-1	-1	-1	-1	4	-1024	-768	-1	-1	-1	-1	4		0	0						Untertest3.avi	0	880	547	72	111				0	Content		-72	-111	27527689	583997438
27544	08:45:45.672	00:00:27.544	1653	-1024	-768	-1	-1	-1	-1	4	-1024	-768	-1	-1	-1	-1	4		0	0						Untertest3.avi	0	880	547	72	111				0	Content		-72	-111	27544356	584014105
27561	08:45:45.689	00:00:27.561	1654	-1024	-768	-1	-1	-1	-1	4	-1024	-768	-1	-1	-1	-1	4		0	0						Untertest3.avi	0	880	547	72	111				0	Content		-72	-111	27561341	584031090
27578	08:45:45.706	00:00:27.578	1655	-1024	-768	-1	-1	-1	-1	4	-1024	-768	-1	-1	-1	-1	4		0	0						Untertest3.avi	0	880	547	72	111				0	Content		-72	-111	27578009	584047758
27595	08:45:45.723	00:00:27.594	1656	-1024	-768	-1	-1	-1	-1	4	-1024	-768	-1	-1	-1	-1	4		0	0						Untertest3.avi	0	880	547	72	111				0	Content		-72	-111	27594676	584064425
27612	08:45:45.740	00:00:27.611	1657	-1024	-768	-1	-1	-1	-1	4	-1024	-768	-1	-1	-1	-1	4		0	0						Untertest3.avi	0	880	547	72	111				0	Content		-72	-111	27611991	584081740
27629	08:45:45.757	00:00:27.628	1658	-1024	-768	-1	-1	-1	-1	4	-1024	-768	-1	-1	-1	-1	4		0	0						Untertest3.avi	0	880	547	72	111				0	Content		-72	-111	27628659	584098408
27645	08:45:45.773	00:00:27.644	1659	-1024	-768	-1	-1	-1	-1	4	-1024	-768	-1	-1	-1	-1	4		0	0						Untertest3.avi	0	880	547	72	111				0	Content		-72	-111	27644878	584114627
27662	08:45:45.790	00:00:27.661	1660	-1024	-768	-1	-1	-1	-1	4	-1024	-768	-1	-1	-1	-1	4		0	0						Untertest3.avi	0	880	547	72	111				0	Content		-72	-111	27661545	584131294
27678	08:45:45.806	00:00:27.678	1661	-1024	-768	-1	-1	-1	-1	4	-1024	-768	-1	-1	-1	-1	4		0	0						Untertest3.avi	0	880	547	72	111				0	Content		-72	-111	27678212	584147961
27694	08:45:45.822	00:00:27.694	1662	-1024	-768	-1	-1	-1	-1	4	-1024	-768	-1	-1	-1	-1	4		0	0						Untertest3.avi	0	880	547	72	111				0	Content		-72	-111	27694445	584164194
27711	08:45:45.839	00:00:27.711	1663	-1024	-768	-1	-1	-1	-1	4	-1024	-768	-1	-1	-1	-1	4		0	0						Untertest3.avi	0	880	547	72	111				0	Content		-72	-111	27711112	584180861
27727	08:45:45.855	00:00:27.727	1664	-1024	-768	-1	-1	-1	-1	4	-1024	-768	-1	-1	-1	-1	4		0	0						Untertest3.avi	0	880	547	72	111				0	Content		-72	-111	27727302	584197051
27744	08:45:45.872	00:00:27.743	1665	-1024	-768	-1	-1	-1	-1	4	-1024	-768	-1	-1	-1	-1	4		0	0						Untertest3.avi	0	880	547	72	111				0	Content		-72	-111	27743925	584213674
27761	08:45:45.889	00:00:27.760	1666	-1024	-768	-1	-1	-1	-1	4	-1024	-768	-1	-1	-1	-1	4		0	0						Untertest3.avi	0	880	547	72	111				0	Content		-72	-111	27760618	584230367
27777	08:45:45.905	00:00:27.777	1667	-1024	-768	-1	-1	-1	-1	4	-1024	-768	-1	-1	-1	-1	4		0	0						Untertest3.avi	0	880	547	72	111				0	Content		-72	-111	27777285	584247034
27794	08:45:45.922	00:00:27.793	1668	-1024	-768	-1	-1	-1	-1	4	-1024	-768	-1	-1	-1	-1	4		0	0						Untertest3.avi	0	880	547	72	111				0	Content		-72	-111	27793914	584263663
27811	08:45:45.939	00:00:27.810	1669	-1024	-768	-1	-1	-1	-1	4	-1024	-768	-1	-1	-1	-1	4		0	0						Untertest3.avi	0	880	547	72	111				0	Content		-72	-111	27810581	584280330
27827	08:45:45.955	00:00:27.827	1670	-1024	-768	-1	-1	-1	-1	4	-1024	-768	-1	-1	-1	-1	4		0	0						Untertest3.avi	0	880	547	72	111				0	Content		-72	-111	27827249	584296998
27844	08:45:45.972	00:00:27.844	1671	-1024	-768	-1	-1	-1	-1	4	-1024	-768	-1	-1	-1	-1	4		0	0						Untertest3.avi	0	880	547	72	111				0	Content		-72	-111	27844097	584313846
27861	08:45:45.989	00:00:27.860	1672	-1024	-768	-1	-1	-1	-1	4	-1024	-768	-1	-1	-1	-1	4		0	0						Untertest3.avi	0	880	547	72	111				0	Content		-72	-111	27860764	584330513
27877	08:45:46.005	00:00:27.877	1673	-1024	-768	-1	-1	-1	-1	4	-1024	-768	-1	-1	-1	-1	4		0	0						Untertest3.avi	0	880	547	72	111				0	Content		-72	-111	27877432	584347181
27895	08:45:46.023	00:00:27.894	1674	-1024	-768	-1	-1	-1	-1	4	-1024	-768	-1	-1	-1	-1	4		0	0						Untertest3.avi	0	880	547	72	111				0	Content		-72	-111	27894612	584364361
27911	08:45:46.039	00:00:27.911	1675	-1024	-768	-1	-1	-1	-1	4	-1024	-768	-1	-1	-1	-1	4		0	0						Untertest3.avi	0	880	547	72	111				0	Content		-72	-111	27911279	584381028
27928	08:45:46.056	00:00:27.928	1676	-1024	-768	-1	-1	-1	-1	4	-1024	-768	-1	-1	-1	-1	4		0	0						Untertest3.avi	0	880	547	72	111				0	Content		-72	-111	27928284	584398033
27945	08:45:46.073	00:00:27.944	1677	-1024	-768	-1	-1	-1	-1	4	-1024	-768	-1	-1	-1	-1	4		0	0						Untertest3.avi	0	880	547	72	111				0	Content		-72	-111	27944952	584414701
27962	08:45:46.090	00:00:27.961	1678	-1024	-768	-1	-1	-1	-1	4	-1024	-768	-1	-1	-1	-1	4		0	0						Untertest3.avi	0	880	547	72	111				0	Content		-72	-111	27961619	584431368
27978	08:45:46.106	00:00:27.977	1679	-1024	-768	-1	-1	-1	-1	4	-1024	-768	-1	-1	-1	-1	4		0	0						Untertest3.avi	0	880	547	72	111				0	Content		-72	-111	27977884	584447633
27995	08:45:46.123	00:00:27.994	1680	-1024	-768	-1	-1	-1	-1	4	-1024	-768	-1	-1	-1	-1	4		0	0						Untertest3.avi	0	880	547	72	111				0	Content		-72	-111	27994551	584464300
28011	08:45:46.139	00:00:28.011	1681	-1024	-768	-1	-1	-1	-1	4	-1024	-768	-1	-1	-1	-1	4		0	0						Untertest3.avi	0	880	547	72	111				0	Content		-72	-111	28011219	584480968
28028	08:45:46.156	00:00:28.027	1682	-1024	-768	-1	-1	-1	-1	4	-1024	-768	-1	-1	-1	-1	4		0	0						Untertest3.avi	0	880	547	72	111				0	Content		-72	-111	28027615	584497364
28044	08:45:46.172	00:00:28.044	1683	-1024	-768	-1	-1	-1	-1	4	-1024	-768	-1	-1	-1	-1	4		0	0						Untertest3.avi	0	880	547	72	111				0	Content		-72	-111	28044282	584514031
28061	08:45:46.189	00:00:28.060	1684	-1024	-768	-1	-1	-1	-1	4	-1024	-768	-1	-1	-1	-1	4		0	0						Untertest3.avi	0	880	547	72	111				0	Content		-72	-111	28060949	584530698
28077	08:45:46.205	00:00:28.077	1685	-1024	-768	-1	-1	-1	-1	4	-1024	-768	-1	-1	-1	-1	4		0	0						Untertest3.avi	0	880	547	72	111				0	Content		-72	-111	28077366	584547115
28094	08:45:46.222	00:00:28.094	1686	-1024	-768	-1	-1	-1	-1	4	-1024	-768	-1	-1	-1	-1	4		0	0						Untertest3.avi	0	880	547	72	111				0	Content		-72	-111	28094033	584563782
28111	08:45:46.239	00:00:28.110	1687	-1024	-768	-1	-1	-1	-1	4	-1024	-768	-1	-1	-1	-1	4		0	0						Untertest3.avi	0	880	547	72	111				0	Content		-72	-111	28110596	584580345
28127	08:45:46.255	00:00:28.127	1688	-1024	-768	-1	-1	-1	-1	4	-1024	-768	-1	-1	-1	-1	4		0	0						Untertest3.avi	0	880	547	72	111				0	Content		-72	-111	28127264	584597013
28144	08:45:46.272	00:00:28.143	1689	-1024	-768	-1	-1	-1	-1	4	-1024	-768	-1	-1	-1	-1	4		0	0						Untertest3.avi	0	880	547	72	111				0	Content		-72	-111	28143931	584613680
28161	08:45:46.289	00:00:28.160	1690	-1024	-768	-1	-1	-1	-1	4	-1024	-768	-1	-1	-1	-1	4		0	0						Untertest3.avi	0	880	547	72	111				0	Content		-72	-111	28160504	584630253
28177	08:45:46.305	00:00:28.177	1691	-1024	-768	-1	-1	-1	-1	4	-1024	-768	-1	-1	-1	-1	4		0	0						Untertest3.avi	0	880	547	72	111				0	Content		-72	-111	28177171	584646920
28194	08:45:46.322	00:00:28.193	1692	-1024	-768	-1	-1	-1	-1	4	-1024	-768	-1	-1	-1	-1	4		0	0						Untertest3.avi	0	880	547	72	111				0	Content		-72	-111	28193839	584663588
28210	08:45:46.338	00:00:28.210	1693	-1024	-768	-1	-1	-1	-1	4	-1024	-768	-1	-1	-1	-1	4		0	0						Untertest3.avi	0	880	547	72	111				0	Content		-72	-111	28210442	584680191
28227	08:45:46.355	00:00:28.227	1694	-1024	-768	-1	-1	-1	-1	4	-1024	-768	-1	-1	-1	-1	4		0	0						Untertest3.avi	0	880	547	72	111				0	Content		-72	-111	28227109	584696858
28244	08:45:46.372	00:00:28.243	1695	-1024	-768	-1	-1	-1	-1	4	-1024	-768	-1	-1	-1	-1	4		0	0						Untertest3.avi	0	880	547	72	111				0	Content		-72	-111	28243776	584713525
28261	08:45:46.389	00:00:28.260	1696	-1024	-768	-1	-1	-1	-1	4	-1024	-768	-1	-1	-1	-1	4		0	0						Untertest3.avi	0	880	547	72	111				0	Content		-72	-111	28260650	584730399
28277	08:45:46.405	00:00:28.277	1697	-1024	-768	-1	-1	-1	-1	4	-1024	-768	-1	-1	-1	-1	4		0	0						Untertest3.avi	0	880	547	72	111				0	Content		-72	-111	28277317	584747066
28294	08:45:46.422	00:00:28.294	1698	-1024	-768	-1	-1	-1	-1	4	-1024	-768	-1	-1	-1	-1	4		0	0						Untertest3.avi	0	880	547	72	111				0	Content		-72	-111	28294262	584764011
28311	08:45:46.439	00:00:28.310	1699	-1024	-768	-1	-1	-1	-1	4	-1024	-768	-1	-1	-1	-1	4		0	0						Untertest3.avi	0	880	547	72	111				0	Content		-72	-111	28310930	584780679
28328	08:45:46.456	00:00:28.327	1700	-1024	-768	-1	-1	-1	-1	4	-1024	-768	-1	-1	-1	-1	4		0	0						Untertest3.avi	0	880	547	72	111				0	Content		-72	-111	28327597	584797346
28345	08:45:46.473	00:00:28.344	1701	-1024	-768	-1	-1	-1	-1	4	-1024	-768	-1	-1	-1	-1	4		0	0						Untertest3.avi	0	880	547	72	111				0	Content		-72	-111	28344871	584814620
28362	08:45:46.490	00:00:28.361	1702	-1024	-768	-1	-1	-1	-1	4	-1024	-768	-1	-1	-1	-1	4		0	0						Untertest3.avi	0	880	547	72	111				0	Content		-72	-111	28361538	584831287
28378	08:45:46.506	00:00:28.377	1703	-1024	-768	-1	-1	-1	-1	4	-1024	-768	-1	-1	-1	-1	4		0	0						Untertest3.avi	0	880	547	72	111				0	Content		-72	-111	28377740	584847489
28394	08:45:46.522	00:00:28.394	1704	-1024	-768	-1	-1	-1	-1	4	-1024	-768	-1	-1	-1	-1	4		0	0						Untertest3.avi	0	880	547	72	111				0	Content		-72	-111	28394407	584864156
28411	08:45:46.539	00:00:28.411	1705	-1024	-768	-1	-1	-1	-1	4	-1024	-768	-1	-1	-1	-1	4		0	0						Untertest3.avi	0	880	547	72	111				0	Content		-72	-111	28411074	584880823
28427	08:45:46.555	00:00:28.427	1706	-1024	-768	-1	-1	-1	-1	4	-1024	-768	-1	-1	-1	-1	4		0	0						Untertest3.avi	0	880	547	72	111				0	Content		-72	-111	28427293	584897042
28444	08:45:46.572	00:00:28.443	1707	-1024	-768	-1	-1	-1	-1	4	-1024	-768	-1	-1	-1	-1	4		0	0						Untertest3.avi	0	880	547	72	111				0	Content		-72	-111	28443961	584913710
28460	08:45:46.588	00:00:28.460	1708	-1024	-768	-1	-1	-1	-1	4	-1024	-768	-1	-1	-1	-1	4		0	0						Untertest3.avi	0	880	547	72	111				0	Content		-72	-111	28460260	584930009
28477	08:45:46.605	00:00:28.476	1709	-1024	-768	-1	-1	-1	-1	4	-1024	-768	-1	-1	-1	-1	4		0	0						Untertest3.avi	0	880	547	72	111				0	Content		-72	-111	28476883	584946632
28494	08:45:46.622	00:00:28.493	1710	-1024	-768	-1	-1	-1	-1	4	-1024	-768	-1	-1	-1	-1	4		0	0						Untertest3.avi	0	880	547	72	111				0	Content		-72	-111	28493507	584963256
28510	08:45:46.638	00:00:28.510	1711	-1024	-768	-1	-1	-1	-1	4	-1024	-768	-1	-1	-1	-1	4		0	0						Untertest3.avi	0	880	547	72	111				0	Content		-72	-111	28510175	584979924
28527	08:45:46.655	00:00:28.526	1712	-1024	-768	-1	-1	-1	-1	4	-1024	-768	-1	-1	-1	-1	4		0	0						Untertest3.avi	0	880	547	72	111				0	Content		-72	-111	28526826	584996575
28543	08:45:46.671	00:00:28.543	1713	-1024	-768	-1	-1	-1	-1	4	-1024	-768	-1	-1	-1	-1	4		0	0						Untertest3.avi	0	880	547	72	111				0	Content		-72	-111	28543493	585013242
28560	08:45:46.688	00:00:28.560	1714	-1024	-768	-1	-1	-1	-1	4	-1024	-768	-1	-1	-1	-1	4		0	0						Untertest3.avi	0	880	547	72	111				0	Content		-72	-111	28560161	585029910
28577	08:45:46.705	00:00:28.576	1715	-1024	-768	-1	-1	-1	-1	4	-1024	-768	-1	-1	-1	-1	4		0	0						Untertest3.avi	0	880	547	72	111				0	Content		-72	-111	28576983	585046732
28594	08:45:46.722	00:00:28.593	1716	-1024	-768	-1	-1	-1	-1	4	-1024	-768	-1	-1	-1	-1	4		0	0						Untertest3.avi	0	880	547	72	111				0	Content		-72	-111	28593650	585063399
28610	08:45:46.738	00:00:28.610	1717	-1024	-768	-1	-1	-1	-1	4	-1024	-768	-1	-1	-1	-1	4		0	0						Untertest3.avi	0	880	547	72	111				0	Content		-72	-111	28610317	585080066
28627	08:45:46.755	00:00:28.627	1718	-1024	-768	-1	-1	-1	-1	4	-1024	-768	-1	-1	-1	-1	4		0	0						Untertest3.avi	0	880	547	72	111				0	Content		-72	-111	28627479	585097228
28644	08:45:46.772	00:00:28.644	1719	-1024	-768	-1	-1	-1	-1	4	-1024	-768	-1	-1	-1	-1	4		0	0						Untertest3.avi	0	880	547	72	111				0	Content		-72	-111	28644146	585113895
28661	08:45:46.789	00:00:28.661	1720	-1024	-768	-1	-1	-1	-1	4	-1024	-768	-1	-1	-1	-1	4		0	0						Untertest3.avi	0	880	547	72	111				0	Content		-72	-111	28661180	585130929
28678	08:45:46.806	00:00:28.677	1721	-1024	-768	-1	-1	-1	-1	4	-1024	-768	-1	-1	-1	-1	4		0	0						Untertest3.avi	0	880	547	72	111				0	Content		-72	-111	28677847	585147596
28695	08:45:46.823	00:00:28.694	1722	-1024	-768	-1	-1	-1	-1	4	-1024	-768	-1	-1	-1	-1	4		0	0						Untertest3.avi	0	880	547	72	111				0	Content		-72	-111	28694515	585164264
28711	08:45:46.839	00:00:28.710	1723	-1024	-768	-1	-1	-1	-1	4	-1024	-768	-1	-1	-1	-1	4		0	0						Untertest3.avi	0	880	547	72	111				0	Content		-72	-111	28710799	585180548
28727	08:45:46.855	00:00:28.727	1724	-1024	-768	-1	-1	-1	-1	4	-1024	-768	-1	-1	-1	-1	4		0	0						Untertest3.avi	0	880	547	72	111				0	Content		-72	-111	28727466	585197215
28744	08:45:46.872	00:00:28.744	1725	-1024	-768	-1	-1	-1	-1	4	-1024	-768	-1	-1	-1	-1	4		0	0						Untertest3.avi	0	880	547	72	111				0	Content		-72	-111	28744134	585213883
28760	08:45:46.888	00:00:28.759	1726	-1024	-768	-1	-1	-1	-1	4	-1024	-768	-1	-1	-1	-1	4		0	0						Untertest3.avi	0	880	547	72	111				0	Content		-72	-111	28759990	585229739
28777	08:45:46.905	00:00:28.776	1727	-1024	-768	-1	-1	-1	-1	4	-1024	-768	-1	-1	-1	-1	4		0	0						Untertest3.avi	0	880	547	72	111				0	Content		-72	-111	28776625	585246374
28793	08:45:46.921	00:00:28.793	1728	-1024	-768	-1	-1	-1	-1	4	-1024	-768	-1	-1	-1	-1	4		0	0						Untertest3.avi	0	880	547	72	111				0	Content		-72	-111	28793306	585263055
28810	08:45:46.938	00:00:28.809	1729	-1024	-768	-1	-1	-1	-1	4	-1024	-768	-1	-1	-1	-1	4		0	0						Untertest3.avi	0	880	547	72	111				0	Content		-72	-111	28809974	585279723
28827	08:45:46.955	00:00:28.826	1730	-1024	-768	-1	-1	-1	-1	4	-1024	-768	-1	-1	-1	-1	4		0	0						Untertest3.avi	0	880	547	72	111				0	Content		-72	-111	28826601	585296350
28843	08:45:46.971	00:00:28.843	1731	-1024	-768	-1	-1	-1	-1	4	-1024	-768	-1	-1	-1	-1	4		0	0						Untertest3.avi	0	880	547	72	111				0	Content		-72	-111	28843268	585313017
28860	08:45:46.988	00:00:28.859	1732	-1024	-768	-1	-1	-1	-1	4	-1024	-768	-1	-1	-1	-1	4		0	0						Untertest3.avi	0	880	547	72	111				0	Content		-72	-111	28859935	585329684
28877	08:45:47.005	00:00:28.876	1733	1128,708	823,6061	0,6631829	0,497792	520,6382	3,875297	0	1156,357	854,4538	0,4984381	0,5016373	499,8435	3,663627	0	56	1143	839						Untertest3.avi	0	880	547	72	111	1098	737	150	0	Content		1071	728	28876633	585346382
28893	08:45:47.021	00:00:28.893	1734	-1024	-768	-1	-1	-1	-1	4	1169,346	847,7972	0,5003111	0,501733	499,2592	3,551573	0	56	1169	848						Untertest3.avi	0	880	547	72	111	1098	737	150	0	Content		1097	737	28893227	585362976
28910	08:45:47.038	00:00:28.909	1735	-1024	-768	-1	-1	-1	-1	4	-1024	-768	-1	-1	-1	-1	4	56	0	0						Untertest3.avi	0	880	547	72	111	1098	737	150	0	Content		-72	-111	28909850	585379599
28927	08:45:47.055	00:00:28.926	1736	-1024	-768	-1	-1	-1	-1	4	-1024	-768	-1	-1	-1	-1	4	56	0	0						Untertest3.avi	0	880	547	72	111	1098	737	150	0	Content		-72	-111	28926534	585396283
28943	08:45:47.071	00:00:28.943	1737	-1024	-768	-1	-1	-1	-1	4	-1024	-768	-1	-1	-1	-1	4	56	0	0						Untertest3.avi	0	880	547	72	111	1098	737	150	0	Content		-72	-111	28943202	585412951
28960	08:45:47.088	00:00:28.959	1738	-1024	-768	-1	-1	-1	-1	4	1170,824	848,1172	0,499637	0,5015743	498,3012	3,580146	0	56	1171	848						Untertest3.avi	0	880	547	72	111	1098	737	150	0	Content		1099	737	28959842	585429591
28976	08:45:47.104	00:00:28.976	1739	-1024	-768	-1	-1	-1	-1	4	-1024	-768	-1	-1	-1	-1	4	56	0	0						Untertest3.avi	0	880	547	72	111	1098	737	150	0	Content		-72	-111	28976464	585446213
28993	08:45:47.121	00:00:28.993	1740	-1024	-768	-1	-1	-1	-1	4	-1024	-768	-1	-1	-1	-1	4	56	0	0						Untertest3.avi	0	880	547	72	111	1098	737	150	0	Content		-72	-111	28993151	585462900
29010	08:45:47.138	00:00:29.009	1741	-1024	-768	-1	-1	-1	-1	4	-1024	-768	-1	-1	-1	-1	4	56	0	0						Untertest3.avi	0	880	547	72	111	1098	737	150	0	Content		-72	-111	29009818	585479567
29026	08:45:47.154	00:00:29.026	1742	-1024	-768	-1	-1	-1	-1	4	1359,612	789,6212	0,50364	0,5010848	485,3526	3,639224	0	57	1360	790						Untertest3.avi	0	880	547	72	111	1300	679	233	0	Content		1288	679	29026458	585496207
29043	08:45:47.171	00:00:29.043	1743	-1024	-768	-1	-1	-1	-1	4	-1024	-768	-1	-1	-1	-1	4	57	0	0						Untertest3.avi	0	880	547	72	111	1300	679	233	0	Content		-72	-111	29043082	585512831
29060	08:45:47.188	00:00:29.059	1744	-1024	-768	-1	-1	-1	-1	4	-1024	-768	-1	-1	-1	-1	4	57	0	0						Untertest3.avi	0	880	547	72	111	1300	679	233	0	Content		-72	-111	29059768	585529517
29076	08:45:47.204	00:00:29.076	1745	-1024	-768	-1	-1	-1	-1	4	-1024	-768	-1	-1	-1	-1	4	57	0	0						Untertest3.avi	0	880	547	72	111	1300	679	233	0	Content		-72	-111	29076435	585546184
29093	08:45:47.221	00:00:29.093	1746	-1024	-768	-1	-1	-1	-1	4	1372,347	804,3876	0,5036737	0,5018514	485,5563	3,648524	0	57	1372	804						Untertest3.avi	0	880	547	72	111	1300	679	233	0	Content		1300	693	29093078	585562827
29110	08:45:47.238	00:00:29.109	1747	-1024	-768	-1	-1	-1	-1	4	-1024	-768	-1	-1	-1	-1	4	57	0	0						Untertest3.avi	0	880	547	72	111	1300	679	233	0	Content		-72	-111	29109704	585579453
29126	08:45:47.254	00:00:29.126	1748	-1024	-768	-1	-1	-1	-1	4	-1024	-768	-1	-1	-1	-1	4	57	0	0						Untertest3.avi	0	880	547	72	111	1300	679	233	0	Content		-72	-111	29126391	585596140
29143	08:45:47.271	00:00:29.143	1749	-1024	-768	-1	-1	-1	-1	4	-1024	-768	-1	-1	-1	-1	4	57	0	0						Untertest3.avi	0	880	547	72	111	1300	679	233	0	Content		-72	-111	29143058	585612807
29160	08:45:47.288	00:00:29.159	1750	-1024	-768	-1	-1	-1	-1	4	1382,096	803,2963	0,504487	0,5020772	481,5135	3,641468	0	57	1382	803						Untertest3.avi	0	880	547	72	111	1300	679	233	0	Content		1310	692	29159700	585629449
29176	08:45:47.304	00:00:29.176	1751	1297,359	780,7128	0,6582617	0,4986146	514,5878	3,894438	0	1354,868	797,5834	0,4946966	0,5016181	494,7609	3,696711	0	57	1326	789						Untertest3.avi	0	880	547	72	111	1300	679	233	0	Content		1254	678	29176325	585646074
29193	08:45:47.321	00:00:29.192	1752	-1024	-768	-1	-1	-1	-1	4	-1024	-768	-1	-1	-1	-1	4	57	0	0						Untertest3.avi	0	880	547	72	111	1300	679	233	0	Content		-72	-111	29192989	585662738
29210	08:45:47.338	00:00:29.209	1753	-1024	-768	-1	-1	-1	-1	4	-1024	-768	-1	-1	-1	-1	4	57	0	0						Untertest3.avi	0	880	547	72	111	1300	679	233	0	Content		-72	-111	29209656	585679405
29226	08:45:47.354	00:00:29.226	1754	-1024	-768	-1	-1	-1	-1	4	1480,571	798,0885	0,4979326	0,5029842	509,5547	3,871727	0	57	1481	798						Untertest3.avi	0	880	547	72	111	1300	679	233	0	Content		1409	687	29226399	585696148
29243	08:45:47.371	00:00:29.243	1755	1275,779	789,9414	0,6561914	0,4999238	507,6911	3,942332	0	1508,413	789,783	0,4979636	0,5030406	509,5411	3,878561	0	57	1392	790						Untertest3.avi	0	880	547	72	111	1300	679	233	0	Content		1320	679	29243022	585712771
29260	08:45:47.388	00:00:29.259	1756	1266,026	772,2247	0,6563596	0,4999476	508,2186	3,955451	0	1504,885	797,251	0,4979896	0,5028883	509,5763	3,890576	0	58	1385	785						Untertest3.avi	0	880	547	72	111	1105	728	383	0	Content		1313	674	29259647	585729396
29276	08:45:47.404	00:00:29.276	1757	1163,355	801,635	0,6596472	0,50009	517,2288	4,01762	0	-1024	-768	-1	-1	-1	-1	4	58	1163	802						Untertest3.avi	0	880	547	72	111	1105	728	383	0	Content		1091	691	29276272	585746021
29293	08:45:47.421	00:00:29.293	1758	1087,127	810,0425	0,6593336	0,4999305	512,4411	3,983396	0	1263,517	843,2103	0,4993381	0,5026506	509,0823	3,846458	0	58	1175	827						Untertest3.avi	0	880	547	72	111	1105	728	383	0	Content		1103	716	29293019	585762768
29310	08:45:47.438	00:00:29.309	1759	1094,346	832,0271	0,6596927	0,4997615	513,6274	3,986422	0	1238,358	860,0548	0,4994068	0,5023429	509,0634	3,865103	0	58	1166	846						Untertest3.avi	0	880	547	72	111	1105	728	383	0	Content		1094	735	29309644	585779393
29326	08:45:47.454	00:00:29.326	1760	1110,901	825,2562	0,6598876	0,4997354	514,2968	3,952986	0	1230,125	852,2385	0,4994183	0,5022767	509,031	3,839639	0	58	1171	839						Untertest3.avi	0	880	547	72	111	1105	728	383	0	Content		1099	728	29326269	585796018
29343	08:45:47.471	00:00:29.342	1761	-1024	-768	-1	-1	-1	-1	4	1238,098	845,201	0,4994394	0,5025172	509,0017	3,828252	0	58	1238	845						Untertest3.avi	0	880	547	72	111	1105	728	383	0	Content		1166	734	29342896	585812645
29360	08:45:47.488	00:00:29.359	1762	1123,669	821,0933	0,661506	0,5001904	519,5639	4,048749	0	1242,83	852,0881	0,4994202	0,5026996	508,9697	3,864081	0	58	1183	837						Untertest3.avi	0	880	547	72	111	1105	728	383	0	Content		1111	726	29359641	585829390
29376	08:45:47.504	00:00:29.376	1763	1129,899	833,3214	0,661453	0,5003368	519,366	4,037056	0	-1024	-768	-1	-1	-1	-1	4	58	1130	833						Untertest3.avi	0	880	547	72	111	1105	728	383	0	Content		1058	722	29376267	585846016
29393	08:45:47.521	00:00:29.392	1764	1129,602	821,5719	0,6615816	0,5003945	519,8652	4,029565	0	1262,386	862,8419	0,5001084	0,5029536	505,5871	3,804453	0	58	1196	842						Untertest3.avi	0	880	547	72	111	1105	728	383	0	Content		1124	731	29392890	585862639
29410	08:45:47.538	00:00:29.409	1765	1106,13	838,2384	0,6599128	0,5003292	514,2625	3,991386	0	1247,995	852,4458	0,4993008	0,502695	508,9096	3,894343	0	58	1177	845						Untertest3.avi	0	880	547	72	111	1105	728	383	0	Content		1105	734	29409513	585879262
29426	08:45:47.554	00:00:29.426	1766	1108,205	823,6909	0,6598412	0,5003321	514,1354	4,003611	0	1260,483	852,8778	0,4992337	0,5026975	508,9117	3,915026	0	58	1184	838						Untertest3.avi	0	880	547	72	111	1105	728	383	0	Content		1112	727	29426262	585896011
29443	08:45:47.571	00:00:29.442	1767	1100,863	825,0236	0,659798	0,5005679	514,123	4,062975	0	1207,169	848,9797	0,497689	0,5025601	502,2611	3,773524	0	58	1154	837						Untertest3.avi	0	880	547	72	111	1105	728	383	0	Content		1082	726	29442886	585912635
29460	08:45:47.588	00:00:29.459	1768	1105,794	828,5833	0,6596916	0,5007874	513,7475	4,01293	0	1236,611	850,8271	0,4991363	0,5031704	508,8197	3,896714	0	58	1171	840						Untertest3.avi	0	880	547	72	111	1105	728	383	0	Content		1099	729	29459511	585929260
29476	08:45:47.604	00:00:29.476	1769	1092,611	821,5348	0,6598059	0,5008582	514,0093	4,042288	0	1235,196	849,403	0,4991852	0,5032419	508,8768	3,892318	0	58	1164	835						Untertest3.avi	0	880	547	72	111	1105	728	383	0	Content		1092	724	29476259	585946008
29493	08:45:47.621	00:00:29.492	1770	1089,029	818,3793	0,6598113	0,5007082	513,9059	4,009632	0	-1024	-768	-1	-1	-1	-1	4	58	1089	818						Untertest3.avi	0	880	547	72	111	1105	728	383	0	Content		1017	707	29492884	585962633
29510	08:45:47.638	00:00:29.509	1771	1134,427	826,6756	0,6615924	0,500407	519,8948	4,058155	0	1240,583	852,1013	0,4992898	0,5026917	508,9374	3,895869	0	58	1188	839						Untertest3.avi	0	880	547	72	111	1105	728	383	0	Content		1116	728	29509506	585979255
29526	08:45:47.654	00:00:29.526	1772	1118,996	838,0612	0,6613776	0,5002062	518,9507	4,123641	0	1253,5	852,1888	0,4993668	0,5023969	509,0003	3,927851	0	58	1186	845						Untertest3.avi	0	880	547	72	111	1105	728	383	0	Content		1114	734	29526130	585995879
29543	08:45:47.671	00:00:29.542	1773	1114,275	826,3756	0,6611676	0,5000969	517,9159	4,061405	0	1241,738	849,1182	0,4994525	0,5022129	509,0114	3,915425	0	58	1178	838						Untertest3.avi	0	880	547	72	111	1105	728	383	0	Content		1106	727	29542880	586012629
29560	08:45:47.688	00:00:29.559	1774	-1024	-768	-1	-1	-1	-1	4	1250,255	855,269	0,4995601	0,5021617	509,0794	3,94111	0	58	1250	855						Untertest3.avi	0	880	547	72	111	1105	728	383	0	Content		1178	744	29559503	586029252
29576	08:45:47.704	00:00:29.576	1775	1118,391	835,8231	0,6620555	0,5001256	519,957	4,087237	0	1247,456	855,0283	0,4996959	0,5022132	508,9585	3,915523	0	58	1183	845						Untertest3.avi	0	880	547	72	111	1105	728	383	0	Content		1111	734	29576127	586045876
29593	08:45:47.721	00:00:29.592	1776	1109,693	840,2695	0,6618286	0,5002149	518,8389	4,143839	0	1252,207	851,816	0,4998122	0,5022357	508,9988	3,918821	0	58	1181	846						Untertest3.avi	0	880	547	72	111	1105	728	383	0	Content		1109	735	29592749	586062498
29610	08:45:47.738	00:00:29.609	1777	1093,937	826,5439	0,661731	0,5001054	518,0601	4,098997	0	1244,695	857,2825	0,4999037	0,5020838	509,0028	3,907843	0	58	1169	842						Untertest3.avi	0	880	547	72	111	1105	728	383	0	Content		1097	731	29609500	586079249
29626	08:45:47.754	00:00:29.626	1778	-1024	-768	-1	-1	-1	-1	4	1150,869	845,6793	0,499617	0,5011763	509,5618	3,774798	0	58	1151	846						Untertest3.avi	0	880	547	72	111	1105	728	383	0	Content		1079	735	29626124	586095873
29643	08:45:47.771	00:00:29.642	1779	-1024	-768	-1	-1	-1	-1	4	-1024	-768	-1	-1	-1	-1	4		0	0						Untertest3.avi	0	880	547	72	111				0	Content		-72	-111	29642748	586112497
29659	08:45:47.787	00:00:29.659	1780	-1024	-768	-1	-1	-1	-1	4	-1024	-768	-1	-1	-1	-1	4		0	0						Untertest3.avi	0	880	547	72	111				0	Content		-72	-111	29659368	586129117
29676	08:45:47.804	00:00:29.676	1781	-1024	-768	-1	-1	-1	-1	4	-1024	-768	-1	-1	-1	-1	4		0	0						Untertest3.avi	0	880	547	72	111				0	Content		-72	-111	29676118	586145867
29693	08:45:47.821	00:00:29.692	1782	-1024	-768	-1	-1	-1	-1	4	-1024	-768	-1	-1	-1	-1	4		0	0						Untertest3.avi	0	880	547	72	111				0	Content		-72	-111	29692742	586162491
29709	08:45:47.837	00:00:29.709	1783	-1024	-768	-1	-1	-1	-1	4	-1024	-768	-1	-1	-1	-1	4		0	0						Untertest3.avi	0	880	547	72	111				0	Content		-72	-111	29709364	586179113
29726	08:45:47.854	00:00:29.725	1784	-1024	-768	-1	-1	-1	-1	4	-1024	-768	-1	-1	-1	-1	4		0	0						Untertest3.avi	0	880	547	72	111				0	Content		-72	-111	29725987	586195736
29743	08:45:47.871	00:00:29.742	1785	-1024	-768	-1	-1	-1	-1	4	-1024	-768	-1	-1	-1	-1	4		0	0						Untertest3.avi	0	880	547	72	111				0	Content		-72	-111	29742734	586212483
29759	08:45:47.887	00:00:29.759	1786	-1024	-768	-1	-1	-1	-1	4	-1024	-768	-1	-1	-1	-1	4		0	0						Untertest3.avi	0	880	547	72	111				0	Content		-72	-111	29759359	586229108
29776	08:45:47.904	00:00:29.775	1787	-1024	-768	-1	-1	-1	-1	4	-1024	-768	-1	-1	-1	-1	4		0	0						Untertest3.avi	0	880	547	72	111				0	Content		-72	-111	29775982	586245731
29793	08:45:47.921	00:00:29.792	1788	-1024	-768	-1	-1	-1	-1	4	-1024	-768	-1	-1	-1	-1	4		0	0						Untertest3.avi	0	880	547	72	111				0	Content		-72	-111	29792603	586262352
29809	08:45:47.937	00:00:29.809	1789	-1024	-768	-1	-1	-1	-1	4	-1024	-768	-1	-1	-1	-1	4		0	0						Untertest3.avi	0	880	547	72	111				0	Content		-72	-111	29809353	586279102
29826	08:45:47.954	00:00:29.825	1790	-1024	-768	-1	-1	-1	-1	4	-1024	-768	-1	-1	-1	-1	4		0	0						Untertest3.avi	0	880	547	72	111				0	Content		-72	-111	29825977	586295726
29843	08:45:47.971	00:00:29.842	1791	-1024	-768	-1	-1	-1	-1	4	920,7271	793,1346	0,5035344	0,4984712	507,8788	3,756691	0	59	921	793						Untertest3.avi	0	880	547	72	111	811	631	83	0	Content		849	682	29842601	586312350
29859	08:45:47.987	00:00:29.859	1792	-1024	-768	-1	-1	-1	-1	4	912,1699	738,4943	0,503356	0,4982585	509,293	3,890674	0	59	912	738						Untertest3.avi	0	880	547	72	111	811	631	83	0	Content		840	627	29859225	586328974
29876	08:45:48.004	00:00:29.875	1793	872,7239	799,8335	0,6649102	0,4966389	516,4825	3,80132	0	913,3126	730,0908	0,503468	0,4982936	509,335	3,923207	0	59	893	765						Untertest3.avi	0	880	547	72	111	811	631	83	0	Content		821	654	29875973	586345722
29893	08:45:48.021	00:00:29.892	1794	828,4902	751,0381	0,6660429	0,4966237	520,1129	3,965781	0	919,4967	741,7565	0,5035152	0,4982736	509,3295	3,862707	0	59	874	746						Untertest3.avi	0	880	547	72	111	811	631	83	0	Content		802	635	29892596	586362345
29909	08:45:48.037	00:00:29.909	1795	841,9996	717,4276	0,6661595	0,4964901	520,4434	4,031703	0	899,1862	729,1687	0,5035181	0,4981696	509,3328	3,856211	0	59	871	723						Untertest3.avi	0	880	547	72	111	811	631	83	0	Content		799	612	29909220	586378969
29926	08:45:48.054	00:00:29.925	1796	840,5557	692,5604	0,6641387	0,4962754	513,0732	4,030754	0	874,1063	721,4413	0,5045009	0,4977143	513,8567	3,920931	0	60	857	707						Untertest3.avi	0	880	547	72	111	796	599	383	0	Content		785	596	29925845	586395594
29943	08:45:48.071	00:00:29.942	1797	831,8474	686,7927	0,6643264	0,4962171	513,6686	4,047183	0	899,2936	737,139	0,5035238	0,4979826	509,3834	3,856125	0	60	866	712						Untertest3.avi	0	880	547	72	111	796	599	383	0	Content		794	601	29942593	586412342
29959	08:45:48.087	00:00:29.959	1798	836,2701	691,4078	0,6646361	0,4963766	514,695	4,039209	0	905,7835	727,7014	0,5038499	0,4984531	507,8936	3,856481	0	60	871	710						Untertest3.avi	0	880	547	72	111	796	599	383	0	Content		799	599	29959215	586428964
29976	08:45:48.104	00:00:29.975	1799	841,5005	671,9904	0,6647413	0,4964504	515,0549	4,041668	0	896,5344	723,1206	0,5047974	0,4978721	515,1882	3,903148	0	60	869	698						Untertest3.avi	0	880	547	72	111	796	599	383	0	Content		797	587	29975836	586445585
29992	08:45:48.120	00:00:29.992	1800	854,5641	661,3106	0,6645385	0,4963723	514,3044	4,078209	0	897,7799	730,3777	0,5035276	0,498108	509,3766	3,847649	0	60	876	696						Untertest3.avi	0	880	547	72	111	796	599	383	0	Content		804	585	29992461	586462210
30009	08:45:48.137	00:00:30.009	1801	841,5225	662,6548	0,6645734	0,4962775	514,3882	4,020653	0	891,6384	729,3492	0,5035449	0,4979925	509,393	3,852399	0	60	867	696						Untertest3.avi	0	880	547	72	111	796	599	383	0	Content		795	585	30009212	586478961
30026	08:45:48.154	00:00:30.025	1802	838,5046	667,086	0,6648143	0,4963772	515,1326	4,05199	0	888,5739	730,8898	0,5035829	0,4980393	509,4323	3,854874	0	60	864	699						Untertest3.avi	0	880	547	72	111	796	599	383	0	Content		792	588	30025837	586495586
30042	08:45:48.170	00:00:30.042	1803	831,605	661,9378	0,6661882	0,4966377	520,1049	4,125167	0	908,2984	730,7766	0,5036057	0,4982767	509,4422	3,874874	0	60	870	696						Untertest3.avi	0	880	547	72	111	796	599	383	0	Content		798	585	30042459	586512208
30059	08:45:48.187	00:00:30.059	1804	840,2385	682,1371	0,665253	0,4969144	516,5933	4,015375	0	911,7451	738,0465	0,5036326	0,4985406	509,3777	3,830777	0	60	876	710						Untertest3.avi	0	880	547	72	111	796	599	383	0	Content		804	599	30059085	586528834
30076	08:45:48.204	00:00:30.075	1805	850,0174	662,7867	0,6671401	0,4970404	523,0013	4,12079	0	902,1188	733,2526	0,5036541	0,4987	509,3562	3,873164	0	60	876	698						Untertest3.avi	0	880	547	72	111	796	599	383	0	Content		804	587	30075833	586545582
30092	08:45:48.220	00:00:30.092	1806	828,8547	652,7817	0,6652858	0,4970153	516,7151	4,038618	0	895,0599	730,4991	0,5036362	0,4986832	509,4088	3,846455	0	60	862	692						Untertest3.avi	0	880	547	72	111	796	599	383	0	Content		790	581	30092458	586562207
30109	08:45:48.237	00:00:30.109	1807	811,8258	656,8906	0,6664391	0,4968812	521,1094	4,146197	0	892,9385	729,4	0,5036087	0,4985627	509,4451	3,822473	0	60	852	693						Untertest3.avi	0	880	547	72	111	796	599	383	0	Content		780	582	30109082	586578831
30126	08:45:48.254	00:00:30.125	1808	835,576	667,1991	0,6664509	0,4967466	521,1274	4,020895	0	903,7505	742,7113	0,5036348	0,4984628	509,4891	3,824618	0	60	870	705						Untertest3.avi	0	880	547	72	111	796	599	383	0	Content		798	594	30125834	586595583
30142	08:45:48.270	00:00:30.142	1809	841,1124	667,2954	0,6651745	0,4966874	516,3293	3,972912	0	885,7468	738,937	0,5036859	0,4984402	509,5804	3,80946	0	60	863	703						Untertest3.avi	0	880	547	72	111	796	599	383	0	Content		791	592	30142455	586612204
30159	08:45:48.287	00:00:30.159	1810	833,8738	683,6326	0,6651127	0,49665	515,9874	3,939885	0	902,9165	737,7949	0,5037574	0,4983775	509,6962	3,793106	0	60	868	711						Untertest3.avi	0	880	547	72	111	796	599	383	0	Content		796	600	30159079	586628828
30176	08:45:48.304	00:00:30.175	1811	846,9827	689,3682	0,6651767	0,4965568	516,1328	3,905428	0	911,4825	730,3112	0,5038181	0,4985362	509,6962	3,746197	0	60	879	710						Untertest3.avi	0	880	547	72	111	796	599	383	0	Content		807	599	30175703	586645452
30192	08:45:48.320	00:00:30.192	1812	827,4444	686,0239	0,6648833	0,4965643	515,0328	3,846915	0	908,94	736,9792	0,5035829	0,4978693	508,6712	3,72593	0	60	868	712						Untertest3.avi	0	880	547	72	111	796	599	383	0	Content		796	601	30192453	586662202
30209	08:45:48.337	00:00:30.209	1813	803,3304	709,0439	0,6651259	0,4966834	515,8275	3,855146	0	898,0325	729,9747	0,503881	0,4982749	509,9062	3,741895	0	60	851	720						Untertest3.avi	0	880	547	72	111	796	599	383	0	Content		779	609	30209078	586678827
30226	08:45:48.354	00:00:30.225	1814	825,6876	711,0997	0,6668064	0,4969458	521,5405	3,849686	0	901,6975	731,9912	0,504665	0,49875	506,3964	3,653042	0	60	864	722						Untertest3.avi	0	880	547	72	111	796	599	383	0	Content		792	611	30225699	586695448
30242	08:45:48.370	00:00:30.242	1815	827,0156	699,588	0,6670224	0,4972098	522,1965	3,816138	0	897,4461	731,501	0,5039372	0,4987427	509,9295	3,668146	0	60	862	716						Untertest3.avi	0	880	547	72	111	796	599	383	0	Content		790	605	30242340	586712089
30259	08:45:48.387	00:00:30.259	1816	843,4785	711,0434	0,6665989	0,4973268	520,4767	3,788656	0	892,6931	728,2238	0,5040084	0,4988835	509,8859	3,641876	0	60	868	720						Untertest3.avi	0	880	547	72	111	796	599	383	0	Content		796	609	30259072	586728821
30276	08:45:48.404	00:00:30.275	1817	814,526	698,9012	0,6665129	0,4973553	520,1052	3,762319	0	896,1885	734,3248	0,504039	0,4989096	509,886	3,578698	0	60	855	717						Untertest3.avi	0	880	547	72	111	796	599	383	0	Content		783	606	30275696	586745445
30292	08:45:48.420	00:00:30.292	1818	887,8284	723,7545	0,6662147	0,497564	520,5124	3,711819	0	939,0981	744,9664	0,5038341	0,4990318	509,9855	3,611593	0	60	913	734						Untertest3.avi	0	880	547	72	111	796	599	383	0	Content		841	623	30292331	586762080
30309	08:45:48.437	00:00:30.308	1819	922,0593	725,7819	0,663708	0,4979764	514,6273	3,662318	0	1012,358	741,0408	0,5032749	0,4992825	509,9673	3,570128	0	61	967	733						Untertest3.avi	0	880	547	72	111	970	682	233	0	Content		895	622	30308945	586778694
30326	08:45:48.454	00:00:30.325	1820	984,5335	750,8647	0,6662269	0,4986786	524,7491	3,68544	0	1017,312	777,3638	0,5025737	0,4996132	507,8751	3,52035	0	61	1001	764						Untertest3.avi	0	880	547	72	111	970	682	233	0	Content		929	653	30325692	586795441
30342	08:45:48.470	00:00:30.342	1821	978,6098	767,1855	0,6649573	0,4993446	521,0867	3,665228	0	1053,793	790,4984	0,5030174	0,5006594	510,3089	3,540222	0	61	1016	779						Untertest3.avi	0	880	547	72	111	970	682	233	0	Content		944	668	30342327	586812076
30359	08:45:48.487	00:00:30.358	1822	994,6705	773,235	0,6634714	0,5000026	516,7722	3,629406	0	1079,657	806,15	0,5028914	0,5012605	510,3127	3,521433	0	61	1037	790						Untertest3.avi	0	880	547	72	111	970	682	233	0	Content		965	679	30358940	586828689
30376	08:45:48.504	00:00:30.375	1823	-1024	-768	-1	-1	-1	-1	4	1087,852	810,3646	0,5028824	0,5014211	510,2933	3,477064	0	61	1088	810						Untertest3.avi	0	880	547	72	111	970	682	233	0	Content		1016	699	30375564	586845313
30392	08:45:48.520	00:00:30.392	1824	1012,496	776,4908	0,6651555	0,5000814	522,3398	3,613597	0	1075,134	809,3367	0,5029529	0,501385	510,2552	3,466589	0	61	1044	793						Untertest3.avi	0	880	547	72	111	970	682	233	0	Content		972	682	30392330	586862079
30409	08:45:48.537	00:00:30.408	1825	1021,966	780,9659	0,6648501	0,4999196	520,8276	3,567267	0	1087,839	811,759	0,5030827	0,5011255	510,2919	3,468112	0	61	1055	796						Untertest3.avi	0	880	547	72	111	970	682	233	0	Content		983	685	30408937	586878686
30426	08:45:48.554	00:00:30.425	1826	975,1567	778,4331	0,663771	0,4998108	516,366	3,55548	0	1078,026	812,8125	0,5032511	0,5009262	510,3672	3,444344	0	61	1027	796						Untertest3.avi	0	880	547	72	111	970	682	233	0	Content		955	685	30425562	586895311
30442	08:45:48.570	00:00:30.442	1827	980,2574	769,073	0,663444	0,5000467	514,7869	3,53004	0	1086,149	808,4899	0,5033482	0,5011184	510,4249	3,408045	0	61	1033	789						Untertest3.avi	0	880	547	72	111	970	682	233	0	Content		961	678	30442185	586911934
30459	08:45:48.587	00:00:30.458	1828	986,8535	780,0635	0,6653856	0,5005358	521,2374	3,564126	0	1098,772	813,3228	0,5033917	0,5015734	510,3975	3,455626	0	61	1043	797						Untertest3.avi	0	880	547	72	111	970	682	233	0	Content		971	686	30458933	586928682
30476	08:45:48.604	00:00:30.475	1829	994,3577	773,8976	0,6651782	0,5009762	520,547	3,579062	0	1088,731	807,8086	0,5033824	0,5019931	510,4937	3,408662	0	61	1042	791						Untertest3.avi	0	880	547	72	111	970	682	233	0	Content		970	680	30475557	586945306
30492	08:45:48.620	00:00:30.492	1830	992,4395	770,9712	0,6653327	0,501246	521,2691	3,556506	0	1090,998	809,9667	0,5033244	0,5022725	510,5994	3,408017	0	61	1042	790						Untertest3.avi	0	880	547	72	111	970	682	233	0	Content		970	679	30492182	586961931
30509	08:45:48.637	00:00:30.508	1831	997,8084	774,1489	0,6639219	0,5014602	516,6639	3,48305	0	1091,049	812,7731	0,5032269	0,5024393	510,6342	3,381094	0	61	1044	793						Untertest3.avi	0	880	547	72	111	970	682	233	0	Content		972	682	30508805	586978554
30526	08:45:48.654	00:00:30.525	1832	1010,78	784,7051	0,6651426	0,5016121	521,8121	3,463176	0	1095,535	824,7921	0,5030334	0,5026076	510,4796	3,331946	0	61	1053	805						Untertest3.avi	0	880	547	72	111	970	682	233	0	Content		981	694	30525553	586995302
30542	08:45:48.670	00:00:30.542	1833	1103,269	793,6042	0,6629544	0,502077	517,6402	3,484596	0	1194,803	845,4067	0,50244	0,5029805	510,5982	3,38875	0	62	1149	820						Untertest3.avi	0	880	547	72	111	1200	763	300	0	Content		1077	709	30542175	587011924
30559	08:45:48.687	00:00:30.558	1834	1137,645	839,8579	0,6624192	0,5023881	518,7081	3,508758	0	1258,343	874,1614	0,5020009	0,5031254	510,8735	3,380501	0	62	1198	857						Untertest3.avi	0	880	547	72	111	1200	763	300	0	Content		1126	746	30558801	587028550
30575	08:45:48.703	00:00:30.575	1835	1199,269	852,2908	0,6605712	0,5026521	513,6199	3,461967	0	1327,563	898,472	0,5018091	0,5032227	511,0353	3,378098	0	62	1263	875						Untertest3.avi	0	880	547	72	111	1200	763	300	0	Content		1191	764	30575423	587045172
30592	08:45:48.720	00:00:30.592	1836	1200,096	852,2753	0,6618302	0,5028583	518,8768	3,496937	0	1349,6	895,8162	0,5016968	0,5033945	511,0307	3,350014	0	62	1275	874						Untertest3.avi	0	880	547	72	111	1200	763	300	0	Content		1203	763	30592172	587061921
30609	08:45:48.737	00:00:30.608	1837	1173,112	839,4308	0,6601949	0,5030628	512,5533	3,455837	0	1332,05	890,5116	0,5017338	0,5036061	511,0486	3,341892	0	62	1253	865						Untertest3.avi	0	880	547	72	111	1200	763	300	0	Content		1181	754	30608796	587078545
30625	08:45:48.753	00:00:30.625	1838	1218,922	855,121	0,6620899	0,5033467	519,2167	3,474644	0	1342,859	897,5234	0,5017638	0,5039063	511,0547	3,337443	0	62	1281	876						Untertest3.avi	0	880	547	72	111	1200	763	300	0	Content		1209	765	30625420	587095169
30642	08:45:48.770	00:00:30.642	1839	1224,692	863,4619	0,6626974	0,503531	520,5326	3,556005	0	1360,75	903,5425	0,5018745	0,5041161	510,9187	3,321914	0	62	1293	884						Untertest3.avi	0	880	547	72	111	1200	763	300	0	Content		1221	773	30642045	587111794
30659	08:45:48.787	00:00:30.658	1840	1205,77	848,3322	0,6622828	0,5036501	518,6595	3,493611	0	1338,55	909,6682	0,5019755	0,5041491	511,0086	3,349867	0	62	1272	879						Untertest3.avi	0	880	547	72	111	1200	763	300	0	Content		1200	768	30658792	587128541
30675	08:45:48.803	00:00:30.675	1841	1205,542	845,7651	0,6611924	0,50365	514,2539	3,428874	0	1377,473	900,6517	0,5020564	0,5040565	510,9362	3,356751	0	62	1292	873						Untertest3.avi	0	880	547	72	111	1200	763	300	0	Content		1220	762	30675418	587145167
30692	08:45:48.820	00:00:30.692	1842	1209,169	850,0275	0,6616765	0,5035711	515,7288	3,449048	0	1348,615	898,5841	0,5020993	0,5039269	510,9034	3,363078	0	62	1279	874						Untertest3.avi	0	880	547	72	111	1200	763	300	0	Content		1207	763	30692040	587161789
30709	08:45:48.837	00:00:30.708	1843	1249,092	865,0018	0,6635315	0,503465	521,9495	3,517545	0	1359,088	896,3888	0,5021082	0,5038305	510,8782	3,356951	0	62	1304	881						Untertest3.avi	0	880	547	72	111	1200	763	300	0	Content		1232	770	30708662	587178411
30725	08:45:48.853	00:00:30.725	1844	1193,45	844,9358	0,6615493	0,503367	515,059	3,474867	0	1354,97	894,2864	0,502071	0,5036885	510,8418	3,400889	0	62	1274	870						Untertest3.avi	0	880	547	72	111	1200	763	300	0	Content		1202	759	30725413	587195162
30742	08:45:48.870	00:00:30.742	1845	1206,321	851,4211	0,6626387	0,5032929	519,0751	3,476456	0	1337,279	890,7307	0,5020062	0,5036079	510,7934	3,363558	0	62	1272	871						Untertest3.avi	0	880	547	72	111	1200	763	300	0	Content		1200	760	30742036	587211785
30759	08:45:48.887	00:00:30.758	1846	1213,59	855,3724	0,6628254	0,5032421	519,7809	3,488665	0	1361,221	902,9413	0,5019265	0,5034887	510,708	3,349202	0	62	1287	879						Untertest3.avi	0	880	547	72	111	1200	763	300	0	Content		1215	768	30758661	587228410
30775	08:45:48.903	00:00:30.775	1847	1190,599	848,3646	0,661294	0,5032099	514,2048	3,496431	0	1334,427	899,3809	0,5018641	0,5033706	510,6423	3,420993	0	62	1263	874						Untertest3.avi	0	880	547	72	111	1200	763	300	0	Content		1191	763	30775409	587245158
30792	08:45:48.920	00:00:30.792	1848	1191,811	854,811	0,6611863	0,5031576	513,7544	3,520789	0	1340,045	903,6843	0,5018135	0,5032609	510,681	3,379611	0	62	1266	879						Untertest3.avi	0	880	547	72	111	1200	763	300	0	Content		1194	768	30792033	587261782
30809	08:45:48.937	00:00:30.808	1849	1187,114	869,9114	0,662437	0,5035523	517,507	3,554102	0	1329,287	933,1326	0,5020603	0,5036482	510,5724	3,407593	0	62	1258	902						Untertest3.avi	0	880	547	72	111	1200	763	300	0	Content		1186	791	30808656	587278405
30825	08:45:48.953	00:00:30.825	1850	1114,891	992,7891	0,6615799	0,5050386	512,2048	3,52368	0	1228,958	1056,374	0,5009871	0,504734	501,7505	3,302464	0	62	1172	1025						Untertest3.avi	0	880	547	72	111	1200	763	300	0	Content		1100	914	30825289	587295038
30842	08:45:48.970	00:00:30.842	1851	-1024	-768	-1	-1	-1	-1	4	-1024	-768	-1	-1	-1	-1	4		0	0						Untertest3.avi	0	880	547	72	111				0	Content		-72	-111	30842029	587311778
30859	08:45:48.987	00:00:30.858	1852	-1024	-768	-1	-1	-1	-1	4	-1024	-768	-1	-1	-1	-1	4		0	0						Untertest3.avi	0	880	547	72	111				0	Content		-72	-111	30858653	587328402
30875	08:45:49.003	00:00:30.875	1853	-1024	-768	-1	-1	-1	-1	4	-1024	-768	-1	-1	-1	-1	4		0	0						Untertest3.avi	0	880	547	72	111				0	Content		-72	-111	30875285	587345034
30892	08:45:49.020	00:00:30.891	1854	-1024	-768	-1	-1	-1	-1	4	-1024	-768	-1	-1	-1	-1	4		0	0						Untertest3.avi	0	880	547	72	111				0	Content		-72	-111	30891898	587361647
30909	08:45:49.037	00:00:30.908	1855	-1024	-768	-1	-1	-1	-1	4	-1024	-768	-1	-1	-1	-1	4		0	0						Untertest3.avi	0	880	547	72	111				0	Content		-72	-111	30908648	587378397
30925	08:45:49.053	00:00:30.925	1856	-1024	-768	-1	-1	-1	-1	4	-1024	-768	-1	-1	-1	-1	4		0	0						Untertest3.avi	0	880	547	72	111				0	Content		-72	-111	30925278	587395027
30942	08:45:49.070	00:00:30.941	1857	-1024	-768	-1	-1	-1	-1	4	-1024	-768	-1	-1	-1	-1	4		0	0						Untertest3.avi	0	880	547	72	111				0	Content		-72	-111	30941895	587411644
30959	08:45:49.087	00:00:30.958	1858	-1024	-768	-1	-1	-1	-1	4	-1024	-768	-1	-1	-1	-1	4		0	0						Untertest3.avi	0	880	547	72	111				0	Content		-72	-111	30958517	587428266
30975	08:45:49.103	00:00:30.975	1859	-1024	-768	-1	-1	-1	-1	4	-1024	-768	-1	-1	-1	-1	4		0	0						Untertest3.avi	0	880	547	72	111				0	Content		-72	-111	30975272	587445021
30992	08:45:49.120	00:00:30.991	1860	-1024	-768	-1	-1	-1	-1	4	-1024	-768	-1	-1	-1	-1	4		0	0						Untertest3.avi	0	880	547	72	111				0	Content		-72	-111	30991892	587461641
31009	08:45:49.137	00:00:31.008	1861	-1024	-768	-1	-1	-1	-1	4	-1024	-768	-1	-1	-1	-1	4		0	0						Untertest3.avi	0	880	547	72	111				0	Content		-72	-111	31008513	587478262
31025	08:45:49.153	00:00:31.025	1862	-1024	-768	-1	-1	-1	-1	4	-1024	-768	-1	-1	-1	-1	4		0	0						Untertest3.avi	0	880	547	72	111				0	Content		-72	-111	31025139	587494888
31042	08:45:49.170	00:00:31.041	1863	-1024	-768	-1	-1	-1	-1	4	-1024	-768	-1	-1	-1	-1	4		0	0						Untertest3.avi	0	880	547	72	111				0	Content		-72	-111	31041889	587511638
31059	08:45:49.187	00:00:31.058	1864	-1024	-768	-1	-1	-1	-1	4	-1024	-768	-1	-1	-1	-1	4		0	0						Untertest3.avi	0	880	547	72	111				0	Content		-72	-111	31058511	587528260
31075	08:45:49.203	00:00:31.075	1865	-1024	-768	-1	-1	-1	-1	4	-1024	-768	-1	-1	-1	-1	4		0	0						Untertest3.avi	0	880	547	72	111				0	Content		-72	-111	31075134	587544883
31092	08:45:49.220	00:00:31.091	1866	-1024	-768	-1	-1	-1	-1	4	-1024	-768	-1	-1	-1	-1	4		0	0						Untertest3.avi	0	880	547	72	111				0	Content		-72	-111	31091758	587561507
31109	08:45:49.237	00:00:31.108	1867	-1024	-768	-1	-1	-1	-1	4	-1024	-768	-1	-1	-1	-1	4		0	0						Untertest3.avi	0	880	547	72	111				0	Content		-72	-111	31108508	587578257
31125	08:45:49.253	00:00:31.125	1868	-1024	-768	-1	-1	-1	-1	4	-1024	-768	-1	-1	-1	-1	4		0	0						Untertest3.avi	0	880	547	72	111				0	Content		-72	-111	31125128	587594877
31142	08:45:49.270	00:00:31.141	1869	-1024	-768	-1	-1	-1	-1	4	-1024	-768	-1	-1	-1	-1	4		0	0						Untertest3.avi	0	880	547	72	111				0	Content		-72	-111	31141750	587611499
31158	08:45:49.286	00:00:31.158	1870	-1024	-768	-1	-1	-1	-1	4	-1024	-768	-1	-1	-1	-1	4		0	0						Untertest3.avi	0	880	547	72	111				0	Content		-72	-111	31158499	587628248
31175	08:45:49.303	00:00:31.175	1871	-1024	-768	-1	-1	-1	-1	4	-1024	-768	-1	-1	-1	-1	4		0	0						Untertest3.avi	0	880	547	72	111				0	Content		-72	-111	31175120	587644869
31192	08:45:49.320	00:00:31.191	1872	-1024	-768	-1	-1	-1	-1	4	-1024	-768	-1	-1	-1	-1	4		0	0						Untertest3.avi	0	880	547	72	111				0	Content		-72	-111	31191742	587661491
31208	08:45:49.336	00:00:31.208	1873	-1024	-768	-1	-1	-1	-1	4	-1024	-768	-1	-1	-1	-1	4		0	0						Untertest3.avi	0	880	547	72	111				0	Content		-72	-111	31208363	587678112
31225	08:45:49.353	00:00:31.224	1874	-1024	-768	-1	-1	-1	-1	4	-1024	-768	-1	-1	-1	-1	4		0	0						Untertest3.avi	0	880	547	72	111				0	Content		-72	-111	31224987	587694736
31242	08:45:49.370	00:00:31.242	1875	-1024	-768	-1	-1	-1	-1	4	-1024	-768	-1	-1	-1	-1	4		0	0						Untertest3.avi	0	880	547	72	111				0	Content		-72	-111	31242197	587711946
31260	08:45:49.388	00:00:31.259	1876	-1024	-768	-1	-1	-1	-1	4	-1024	-768	-1	-1	-1	-1	4		0	0						Untertest3.avi	0	880	547	72	111				0	Content		-72	-111	31259556	587729305
31277	08:45:49.405	00:00:31.276	1877	-1024	-768	-1	-1	-1	-1	4	-1024	-768	-1	-1	-1	-1	4		0	0						Untertest3.avi	0	880	547	72	111				0	Content		-72	-111	31276803	587746552
31292	08:45:49.420	00:00:31.291	1878	-1024	-768	-1	-1	-1	-1	4	-1024	-768	-1	-1	-1	-1	4		0	0						Untertest3.avi	0	880	547	72	111				0	Content		-72	-111	31291545	587761294
31308	08:45:49.436	00:00:31.308	1879	-1024	-768	-1	-1	-1	-1	4	-1024	-768	-1	-1	-1	-1	4		0	0						Untertest3.avi	0	880	547	72	111				0	Content		-72	-111	31308162	587777911
31325	08:45:49.453	00:00:31.324	1880	765,2275	987,6334	0,6677873	0,5014352	515,1943	3,727954	0	844,9846	1012,892	0,5090436	0,5003439	515,6301	3,624668	0	63	805	1000						Untertest3.avi	0	880	547	72	111	596	760	167	0	Content		733	889	31324780	587794529
31341	08:45:49.469	00:00:31.341	1881	769,6307	967,6071	0,6695092	0,5013779	520,5813	3,816424	0	840,7343	1012,786	0,507768	0,5005828	509,6966	3,593121	0	63	805	990						Untertest3.avi	0	880	547	72	111	596	760	167	0	Content		733	879	31341413	587811162
31358	08:45:49.486	00:00:31.358	1882	735,0432	951,2095	0,66607	0,501425	507,8455	3,663768	0	813,0659	1011,062	0,5078939	0,5001395	509,7327	3,634881	0	63	774	981						Untertest3.avi	0	880	547	72	111	596	760	167	0	Content		702	870	31358039	587827788
31375	08:45:49.503	00:00:31.374	1883	697,3851	919,3008	0,6666774	0,5006773	507,9015	3,684153	0	-1024	-768	-1	-1	-1	-1	4	63	697	919						Untertest3.avi	0	880	547	72	111	596	760	167	0	Content		625	808	31374787	587844536
31391	08:45:49.519	00:00:31.391	1884	668,3898	870,9084	0,6654441	0,5003907	518,1638	3,778691	0	-1024	-768	-1	-1	-1	-1	4	63	668	871						Untertest3.avi	0	880	547	72	111	596	760	167	0	Content		596	760	31391416	587861165
31408	08:45:49.536	00:00:31.408	1885	645,8553	861,7292	0,6672798	0,4994166	507,6283	3,647232	0	730,6867	928,5199	0,5087324	0,4981998	509,3782	3,528915	0	63	688	895						Untertest3.avi	0	880	547	72	111	596	760	167	0	Content		616	784	31408036	587877785
31425	08:45:49.553	00:00:31.424	1886	606,2946	836,9105	0,6676328	0,4988796	507,8959	3,653282	0	680,6417	883,749	0,5090188	0,4976605	509,3251	3,538691	0	63	643	860						Untertest3.avi	0	880	547	72	111	596	760	167	0	Content		571	749	31424783	587894532
31441	08:45:49.569	00:00:31.441	1887	596,0374	813,2952	0,6679313	0,498521	507,5838	3,619776	0	666,8955	880,6719	0,5091969	0,4973557	509,3308	3,537335	0	63	631	847						Untertest3.avi	0	880	547	72	111	596	760	167	0	Content		559	736	31441407	587911156
31458	08:45:49.586	00:00:31.458	1888	584,6991	809,3384	0,6682367	0,4982339	507,606	3,602005	0	645,3569	856,5186	0,5094408	0,4971229	509,144	3,510968	0	63	615	833						Untertest3.avi	0	880	547	72	111	596	760	167	0	Content		543	722	31458032	587927781
31475	08:45:49.603	00:00:31.474	1889	548,3823	772,3717	0,6685811	0,4977342	507,6347	3,602575	0	610,0253	828,5706	0,50976	0,4966559	509,1638	3,547118	0	63	579	800						Untertest3.avi	0	880	547	72	111	596	760	167	0	Content		507	689	31474657	587944406
31491	08:45:49.619	00:00:31.491	1890	512,6379	764,8785	0,6689598	0,4971574	507,7588	3,579967	0	570,7085	805,4357	0,5100508	0,4961237	509,0869	3,504133	0	64	542	785						Untertest3.avi	0	880	547	72	111	337	591	350	0	Content		470	674	31491405	587961154
31508	08:45:49.636	00:00:31.508	1891	503,826	739,6967	0,6675137	0,4972263	520,113	3,673444	0	529,2447	785,8145	0,5102985	0,4957913	509,2009	3,513696	0	64	517	763						Untertest3.avi	0	880	547	72	111	337	591	350	0	Content		445	652	31508031	587977780
31525	08:45:49.653	00:00:31.524	1892	465,3645	724,6638	0,6697437	0,4963192	507,6146	3,555272	0	507,055	768,3539	0,5105808	0,495418	509,0973	3,486387	0	64	486	747						Untertest3.avi	0	880	547	72	111	337	591	350	0	Content		414	636	31524652	587994401
31541	08:45:49.669	00:00:31.541	1893	418,7574	703,2018	0,6738766	0,4954182	520,9168	3,597681	0	485,8382	739,2693	0,5107207	0,4950468	509,0725	3,534744	0	64	452	721						Untertest3.avi	0	880	547	72	111	337	591	350	0	Content		380	610	31541279	588011028
31558	08:45:49.686	00:00:31.558	1894	419,1683	683,6095	0,6701682	0,4955038	507,7204	3,520219	0	449,4871	732,0219	0,5118025	0,4944378	513,3412	3,508575	0	64	434	708						Untertest3.avi	0	880	547	72	111	337	591	350	0	Content		362	597	31558027	588027776
31575	08:45:49.703	00:00:31.574	1895	402,7624	684,9548	0,6702297	0,4953298	507,5381	3,533935	0	446,534	710,1129	0,5129304	0,4942515	518,5018	3,570229	0	64	425	698						Untertest3.avi	0	880	547	72	111	337	591	350	0	Content		353	587	31574650	588044399
31591	08:45:49.719	00:00:31.591	1896	390,8275	678,6187	0,6702436	0,4953416	507,4794	3,518087	0	439,7758	720,6263	0,5132188	0,4942586	520,1151	3,572383	0	64	415	700						Untertest3.avi	0	880	547	72	111	337	591	350	0	Content		343	589	31591274	588061023
31608	08:45:49.736	00:00:31.607	1897	379,8045	675,7172	0,670253	0,4955008	507,4395	3,53094	0	408,0501	712,0012	0,5131921	0,4944044	520,6068	3,563105	0	64	394	694						Untertest3.avi	0	880	547	72	111	337	591	350	0	Content		322	583	31607898	588077647
31625	08:45:49.753	00:00:31.624	1898	390,0339	672,97	0,6703033	0,4957584	507,2714	3,51952	0	422,8445	719,3974	0,5131459	0,4945222	520,4465	3,571395	0	64	406	696						Untertest3.avi	0	880	547	72	111	337	591	350	0	Content		334	585	31624644	588094393
31641	08:45:49.769	00:00:31.641	1899	391,1905	674,3081	0,6703186	0,4959795	507,2565	3,540339	0	418,8383	725,7476	0,5129473	0,4946552	519,7496	3,553186	0	64	405	700						Untertest3.avi	0	880	547	72	111	337	591	350	0	Content		333	589	31641267	588111016
31658	08:45:49.786	00:00:31.657	1900	397,5952	674,2925	0,6703118	0,4961019	507,3276	3,509666	0	414,3929	718,5757	0,5129442	0,4947316	519,9107	3,528342	0	64	406	696						Untertest3.avi	0	880	547	72	111	337	591	350	0	Content		334	585	31657891	588127640
31675	08:45:49.803	00:00:31.674	1901	390,6538	673,3243	0,6703285	0,4961888	507,3612	3,511401	0	422,7802	730,0011	0,5128747	0,4947765	519,6844	3,547534	0	64	407	702						Untertest3.avi	0	880	547	72	111	337	591	350	0	Content		335	591	31674515	588144264
31691	08:45:49.819	00:00:31.691	1902	385,0817	670,993	0,670348	0,4963225	507,3724	3,548877	0	437,5865	714,4564	0,5126543	0,4949359	518,7329	3,572796	0	64	411	693						Untertest3.avi	0	880	547	72	111	337	591	350	0	Content		339	582	31691265	588161014
31708	08:45:49.836	00:00:31.707	1903	397,9624	684,4445	0,6704761	0,4966129	507,2036	3,536365	0	416,4102	726,665	0,5130528	0,4950749	520,3683	3,589601	0	64	407	706						Untertest3.avi	0	880	547	72	111	337	591	350	0	Content		335	595	31707889	588177638
31725	08:45:49.853	00:00:31.724	1904	386,5346	677,5487	0,670606	0,4967941	507,3393	3,555601	0	421,7142	719,9979	0,5131963	0,4952005	520,6009	3,551245	0	64	404	699						Untertest3.avi	0	880	547	72	111	337	591	350	0	Content		332	588	31724512	588194261
31741	08:45:49.869	00:00:31.741	1905	383,5699	673,7195	0,6707515	0,4969545	507,3587	3,570701	0	430,9444	726,1829	0,5122216	0,495279	515,4299	3,57902	0	64	407	700						Untertest3.avi	0	880	547	72	111	337	591	350	0	Content		335	589	31741136	588210885
31758	08:45:49.886	00:00:31.757	1906	387,6295	677,6591	0,6709117	0,4971166	507,4847	3,587956	0	442,7388	728,5125	0,5132514	0,4953378	519,3676	3,580577	0	64	415	703						Untertest3.avi	0	880	547	72	111	337	591	350	0	Content		343	592	31757885	588227634
31775	08:45:49.903	00:00:31.774	1907	386,7074	681,3971	0,6711005	0,4973144	507,4425	3,602126	0	426,8465	728,5594	0,5127217	0,4954131	516,3182	3,569463	0	64	407	705						Untertest3.avi	0	880	547	72	111	337	591	350	0	Content		335	594	31774509	588244258
31791	08:45:49.919	00:00:31.791	1908	382,3929	678,7718	0,6712257	0,497445	507,3063	3,552444	0	445,7539	723,3862	0,5111305	0,495934	508,8004	3,540337	0	64	414	701						Untertest3.avi	0	880	547	72	111	337	591	350	0	Content		342	590	31791130	588260879
31808	08:45:49.936	00:00:31.807	1909	394,2406	688,6274	0,6714045	0,497564	507,3296	3,630278	0	454,7987	721,6833	0,5113133	0,4960335	508,846	3,554843	0	64	425	705						Untertest3.avi	0	880	547	72	111	337	591	350	0	Content		353	594	31807755	588277504
31825	08:45:49.953	00:00:31.824	1910	276,6253	733,7889	0,6725136	0,4987609	507,7166	3,608148	0	293,2054	797,3185	0,5127052	0,4968785	508,846	3,561528	0	64	285	766						Untertest3.avi	0	880	547	72	111	337	591	350	0	Content		213	655	31824504	588294253
31841	08:45:49.969	00:00:31.841	1911	132,5217	822,379	0,6741338	0,5004494	507,8619	3,590578	0	146,9208	888,7749	0,5167196	0,4985176	517,9824	3,588055	0	65	140	856						Untertest3.avi	0	880	547	72	111	-68	840	400	0	Content		68	745	31841128	588310877
31858	08:45:49.986	00:00:31.857	1912	27,05788	876,0639	0,6750279	0,5015273	508,089	3,551237	0	69,31225	949,6279	0,5156522	0,4996921	509,3666	3,527678	0	65	48	913						Untertest3.avi	0	880	547	72	111	-68	840	400	0	Content		-24	802	31857752	588327501
31874	08:45:50.002	00:00:31.874	1913	5,094079	913,0421	0,675395	0,5019841	507,9347	3,611562	0	28,61264	975,9753	0,5161011	0,500043	509,3161	3,516067	0	65	17	945						Untertest3.avi	0	880	547	72	111	-68	840	400	0	Content		-55	834	31874377	588344126
31891	08:45:50.019	00:00:31.891	1914	-7,497719	938,3551	0,6754476	0,502002	507,9814	3,605001	0	21,08492	992,8622	0,5160577	0,4999798	509,4036	3,529443	0	65	7	966						Untertest3.avi	0	880	547	72	111	-68	840	400	0	Content		-65	855	31891125	588360874
31908	08:45:50.036	00:00:31.907	1915	-9,30008	907,9446	0,675405	0,5018173	507,9346	3,625128	0	-13,61326	974,022	0,5159038	0,4997803	509,4119	3,499721	0	65	-11	941						Untertest3.avi	0	880	547	72	111	-68	840	400	0	Content		-83	830	31907750	588377499
31924	08:45:50.052	00:00:31.924	1916	-26,65054	925,8503	0,6754008	0,5016901	507,9268	3,601587	0	8,872682	980,1021	0,5157951	0,4996655	509,3752	3,52924	0	65	-9	953						Untertest3.avi	0	880	547	72	111	-68	840	400	0	Content		-81	842	31924373	588394122
31941	08:45:50.069	00:00:31.940	1917	-6,292154	921,0961	0,6753916	0,5016025	507,8896	3,603894	0	1,3835	977,7717	0,5156686	0,499519	509,3851	3,579392	0	65	-2	949						Untertest3.avi	0	880	547	72	111	-68	840	400	0	Content		-74	838	31940996	588410745
31958	08:45:50.086	00:00:31.957	1918	-8,688685	925,4235	0,6754209	0,5017563	507,8661	3,616272	0	7,612763	993,7941	0,5156255	0,4996194	509,3474	3,558185	0	65	-1	960						Untertest3.avi	0	880	547	72	111	-68	840	400	0	Content		-73	849	31957746	588427495
31974	08:45:50.102	00:00:31.974	1919	-9,018457	910,8198	0,675529	0,5022025	507,9272	3,61639	0	29,65804	972,7426	0,5156406	0,499957	509,3028	3,542923	0	65	10	942						Untertest3.avi	0	880	547	72	111	-68	840	400	0	Content		-62	831	31974369	588444118
31991	08:45:50.119	00:00:31.990	1920	-24,26098	917,0938	0,6756743	0,5026419	508,007	3,59065	0	22,17908	997,8229	0,51573	0,5003775	509,1423	3,575328	0	65	-1	957						Untertest3.avi	0	880	547	72	111	-68	840	400	0	Content		-73	846	31990992	588460741
32008	08:45:50.136	00:00:32.007	1921	-17,81925	931,6038	0,6758161	0,5028085	508,1216	3,636071	0	7,832548	994,5658	0,5158138	0,5004882	509,1658	3,570316	0	65	-5	963						Untertest3.avi	0	880	547	72	111	-68	840	400	0	Content		-77	852	32007616	588477365
32024	08:45:50.152	00:00:32.024	1922	-12,26791	926,8976	0,6759477	0,502646	507,8936	3,615734	0	20,71977	985,7854	0,5158941	0,5002013	509,0905	3,579581	0	65	4	956						Untertest3.avi	0	880	547	72	111	-68	840	400	0	Content		-68	845	32024364	588494113
32041	08:45:50.169	00:00:32.040	1923	-16,2382	919,5522	0,6760373	0,5023728	507,9475	3,632285	0	15,12335	991,3408	0,515937	0,4998656	509,0723	3,552394	0	65	-1	955						Untertest3.avi	0	880	547	72	111	-68	840	400	0	Content		-73	844	32040988	588510737
32058	08:45:50.186	00:00:32.057	1924	-11,90088	916,0427	0,6761078	0,5021839	507,7657	3,628452	0	39,14466	978,5245	0,5159453	0,4996613	509,0174	3,577422	0	65	14	947						Untertest3.avi	0	880	547	72	111	-68	840	400	0	Content		-58	836	32057611	588527360
32074	08:45:50.202	00:00:32.074	1925	-13,7876	915,9509	0,6761187	0,5021024	507,7094	3,625841	0	10,62629	984,9322	0,5159384	0,4995999	508,9945	3,536396	0	65	-2	950						Untertest3.avi	0	880	547	72	111	-68	840	400	0	Content		-74	839	32074236	588543985
32091	08:45:50.219	00:00:32.090	1926	-6,516172	923,7233	0,6760805	0,5020746	507,8601	3,63794	0	15,27816	991,8856	0,5158725	0,4995792	508,9591	3,597631	0	65	4	958						Untertest3.avi	0	880	547	72	111	-68	840	400	0	Content		-68	847	32090985	588560734
32108	08:45:50.236	00:00:32.107	1927	-15,7899	927,7015	0,6759946	0,5019911	507,8247	3,633528	0	40,34441	974,9218	0,5157079	0,4995313	508,971	3,593276	0	65	12	951						Untertest3.avi	0	880	547	72	111	-68	840	400	0	Content		-60	840	32107611	588577360
32124	08:45:50.252	00:00:32.124	1928	-23,79526	926,0466	0,6758424	0,5017918	507,6674	3,626745	0	27,57981	977,6133	0,5155134	0,4992612	508,9211	3,571867	0	65	2	952						Untertest3.avi	0	880	547	72	111	-68	840	400	0	Content		-70	841	32124233	588593982
32141	08:45:50.269	00:00:32.140	1929	-7,345032	912,5049	0,6757017	0,5015072	507,4837	3,57783	0	35,59229	966,9961	0,5153222	0,498964	508,8953	3,573192	0	65	14	940						Untertest3.avi	0	880	547	72	111	-68	840	400	0	Content		-58	829	32140982	588610731
32158	08:45:50.286	00:00:32.157	1930	-16,65381	918,2423	0,6756135	0,5013701	507,5294	3,64352	0	23,88598	986,0148	0,5152216	0,4988131	508,8504	3,600148	0	65	4	952						Untertest3.avi	0	880	547	72	111	-68	840	400	0	Content		-68	841	32157604	588627353
32174	08:45:50.302	00:00:32.174	1931	-12,7943	921,6887	0,6755846	0,501412	507,4797	3,644144	0	22,15303	980,8595	0,5151808	0,4988638	508,8117	3,598414	0	65	5	951						Untertest3.avi	0	880	547	72	111	-68	840	400	0	Content		-67	840	32174229	588643978
32191	08:45:50.319	00:00:32.190	1932	-11,55145	910,0926	0,6756096	0,5014185	507,4939	3,639398	0	19,28472	982,5811	0,515172	0,4988747	508,7814	3,574043	0	65	4	946						Untertest3.avi	0	880	547	72	111	-68	840	400	0	Content		-68	835	32190852	588660601
32208	08:45:50.336	00:00:32.207	1933	-15,81934	919,7667	0,6755891	0,5012307	507,5941	3,623787	0	22,92758	989,6882	0,5151477	0,4987363	508,6986	3,583568	0	65	4	955						Untertest3.avi	0	880	547	72	111	-68	840	400	0	Content		-68	844	32207603	588677352
32224	08:45:50.352	00:00:32.224	1934	-24,96115	905,8851	0,675682	0,5008392	507,3795	3,622761	0	25,53685	963,3435	0,5152439	0,4983253	508,6902	3,585552	0	65	0	935						Untertest3.avi	0	880	547	72	111	-68	840	400	0	Content		-72	824	32224224	588693973
32241	08:45:50.369	00:00:32.240	1935	-117,2599	837,4908	0,6762443	0,4991482	507,7472	3,65957	0	-127,5344	893,9998	0,5173941	0,4963206	514,4036	3,583789	0	66	-122	866						Untertest3.avi	0	880	547	72	111	-205	563	400	0	Content		-194	755	32240851	588710600
32257	08:45:50.385	00:00:32.257	1936	-156,8305	737,8862	0,6765581	0,4970053	507,9645	3,653784	0	-120,845	799,4404	0,517383	0,4946977	512,5377	3,58989	0	66	-139	769						Untertest3.avi	0	880	547	72	111	-205	563	400	0	Content		-211	658	32257483	588727232
32274	08:45:50.402	00:00:32.274	1937	-179,746	662,5505	0,6765791	0,4959298	508,0058	3,640984	0	-89,67928	737,735	0,5165589	0,4942943	509,0922	3,608423	0	66	-135	700						Untertest3.avi	0	880	547	72	111	-205	563	400	0	Content		-207	589	32274222	588743971
32291	08:45:50.419	00:00:32.290	1938	-162,5635	639,8287	0,6765507	0,4956151	507,9937	3,617492	0	-71,48131	694,453	0,5164374	0,4941109	508,9762	3,64182	0	66	-117	667						Untertest3.avi	0	880	547	72	111	-205	563	400	0	Content		-189	556	32290846	588760595
32307	08:45:50.435	00:00:32.307	1939	-159,0199	638,7637	0,6766153	0,4957072	507,8044	3,677197	0	-114,4693	714,1547	0,5175054	0,4938105	514,3308	3,658718	0	66	-137	676						Untertest3.avi	0	880	547	72	111	-205	563	400	0	Content		-209	565	32307471	588777220
32324	08:45:50.452	00:00:32.324	1940	-161,2169	637,022	0,6766866	0,4957462	507,8478	3,655287	0	-76,61036	703,3177	0,5162475	0,4942443	508,7829	3,664952	0	66	-119	670						Untertest3.avi	0	880	547	72	111	-205	563	400	0	Content		-191	559	32324095	588793844
32341	08:45:50.469	00:00:32.340	1941	-163,6762	644,0161	0,6767489	0,4957537	507,9049	3,675935	0	-102,4548	711,2674	0,5162066	0,494252	508,7498	3,590108	0	66	-133	678						Untertest3.avi	0	880	547	72	111	-205	563	400	0	Content		-205	567	32340844	588810593
32357	08:45:50.485	00:00:32.357	1942	-171,4351	635,2533	0,6767896	0,4957528	507,9175	3,674254	0	-103,7183	712,3772	0,5173656	0,493798	514,1341	3,667245	0	66	-138	674						Untertest3.avi	0	880	547	72	111	-205	563	400	0	Content		-210	563	32357465	588827214
32374	08:45:50.502	00:00:32.374	1943	-163,1814	640,9918	0,676806	0,4957756	507,8905	3,688609	0	-99,96822	705,5909	0,5161275	0,494169	508,7824	3,601427	0	66	-132	673						Untertest3.avi	0	880	547	72	111	-205	563	400	0	Content		-204	562	32374090	588843839
32391	08:45:50.519	00:00:32.390	1944	-154,5743	644,804	0,6768507	0,4957935	507,8027	3,687893	0	-88,24991	697,1427	0,5160773	0,494154	508,6809	3,59205	0	66	-121	671						Untertest3.avi	0	880	547	72	111	-205	563	400	0	Content		-193	560	32390714	588860463
32407	08:45:50.535	00:00:32.407	1945	-148,0732	645,1783	0,6768458	0,4958679	507,8192	3,656257	0	-108,5812	709,2686	0,5161046	0,4937846	509,1118	3,62132	0	66	-128	677						Untertest3.avi	0	880	547	72	111	-205	563	400	0	Content		-200	566	32407471	588877220
32424	08:45:50.552	00:00:32.424	1946	-156,3592	640,6046	0,6768383	0,4958933	507,8328	3,66995	0	-123,4171	716,0254	0,5159689	0,4937955	508,6809	3,603996	0	66	-140	678						Untertest3.avi	0	880	547	72	111	-205	563	400	0	Content		-212	567	32424089	588893838
32441	08:45:50.569	00:00:32.440	1947	-156,9119	648,5509	0,6768404	0,495794	507,8232	3,690701	0	-99,1768	703,9863	0,5159454	0,4940821	508,7003	3,572748	0	66	-128	676						Untertest3.avi	0	880	547	72	111	-205	563	400	0	Content		-200	565	32440713	588910462
32457	08:45:50.585	00:00:32.457	1948	-158,2052	651,9182	0,6768541	0,4955941	507,8859	3,669972	0	-101,2588	706,2731	0,5159062	0,4939375	508,668	3,608747	0	66	-130	679						Untertest3.avi	0	880	547	72	111	-205	563	400	0	Content		-202	568	32457335	588927084
32474	08:45:50.602	00:00:32.474	1949	-177,1276	639,6563	0,676805	0,4955411	507,9143	3,664325	0	-1024	-768	-1	-1	-1	-1	4	66	-177	640						Untertest3.avi	0	880	547	72	111	-205	563	400	0	Content		-249	529	32474085	588943834
32491	08:45:50.619	00:00:32.490	1950	-160,1855	647,7877	0,6768091	0,4955756	507,8939	3,646212	0	-110,0419	706,2987	0,5162342	0,4935466	510,2955	3,58057	0	66	-135	677						Untertest3.avi	0	880	547	72	111	-205	563	400	0	Content		-207	566	32490708	588960457
32507	08:45:50.635	00:00:32.507	1951	-161,2011	649,8859	0,6768731	0,4956211	507,8541	3,649971	0	-99,51587	699,1436	0,5134544	0,4941152	520,0178	3,648154	0	66	-130	675						Untertest3.avi	0	880	547	72	111	-205	563	400	0	Content		-202	564	32507331	588977080
32524	08:45:50.652	00:00:32.523	1952	-163,712	635,9253	0,6769014	0,4957453	507,8283	3,668306	0	-101,5742	699,8527	0,5158437	0,4938472	508,6216	3,534983	0	66	-133	668						Untertest3.avi	0	880	547	72	111	-205	563	400	0	Content		-205	557	32523954	588993703
32541	08:45:50.669	00:00:32.540	1953	-175,0642	641,6789	0,676935	0,4957749	507,8299	3,648734	0	-92,77188	698,88	0,5158519	0,4938572	508,6247	3,569409	0	66	-134	670						Untertest3.avi	0	880	547	72	111	-205	563	400	0	Content		-206	559	32540703	589010452
32557	08:45:50.685	00:00:32.557	1954	-167,6376	647,6127	0,6769702	0,495729	507,8157	3,619808	0	-73,78143	695,7922	0,5158617	0,493747	508,588	3,575558	0	66	-121	672						Untertest3.avi	0	880	547	72	111	-205	563	400	0	Content		-193	561	32557328	589027077
32574	08:45:50.702	00:00:32.573	1955	-175,8927	644,4217	0,6770045	0,4956024	507,8105	3,642431	0	-108,6745	700,5868	0,516307	0,4933054	510,5566	3,581666	0	66	-142	673						Untertest3.avi	0	880	547	72	111	-205	563	400	0	Content		-214	562	32573953	589043702
[truncated: 1,676 more rows]
